# Supplementary material for: Identification of Haptic Based Guiding Using Hard Reins
Source: PLoS One. 2015 Jul 22;10(7):e0132020. doi: 10.1371/journal.pone.0132020 (PMC4511788; doi:10.1371/journal.pone.0132020)
Supplement: S1 File — (ZIP) [file pone.0132020.s001.zip]

Archive with 971 entries (802 files):
- MotionData1/
- MotionData1/Readme.txt
- MotionData1/Readme_Exp.txt
- MotionData1/Subject1/
- MotionData1/Subject1/T10/
- MotionData1/Subject1/T10/fc10.txt
- MotionData1/Subject1/T10/fh10.txt
- MotionData1/Subject1/T10/gc10.txt
- MotionData1/Subject1/T10/gh10.txt
- MotionData1/Subject1/T10/sync10.txt
- MotionData1/Subject1/T11/
- MotionData1/Subject1/T11/fc11.txt
- MotionData1/Subject1/T11/fh11.txt
- MotionData1/Subject1/T11/gc11.txt
- MotionData1/Subject1/T11/gh11.txt
- MotionData1/Subject1/T11/sync11.txt
- MotionData1/Subject1/T12/
- MotionData1/Subject1/T12/fc12.txt
- MotionData1/Subject1/T12/fh12.txt
- MotionData1/Subject1/T12/gc12.txt
- MotionData1/Subject1/T12/gh12.txt
- MotionData1/Subject1/T12/sync12.txt
- MotionData1/Subject1/T13/
- MotionData1/Subject1/T13/fc13.txt
- MotionData1/Subject1/T13/fh13.txt
- MotionData1/Subject1/T13/gc13.txt
- MotionData1/Subject1/T13/gh13.txt
- MotionData1/Subject1/T13/sync13.txt
- MotionData1/Subject1/T14/
- MotionData1/Subject1/T14/fc14.txt
- MotionData1/Subject1/T14/fh14.txt
- MotionData1/Subject1/T14/gc14.txt
- MotionData1/Subject1/T14/gh14.txt
- MotionData1/Subject1/T14/sync14.txt
- MotionData1/Subject1/T15/
- MotionData1/Subject1/T15/fc15.txt
- MotionData1/Subject1/T15/fh15.txt
- MotionData1/Subject1/T15/gc15.txt
- MotionData1/Subject1/T15/gh15.txt
- MotionData1/Subject1/T15/sync15.txt
- MotionData1/Subject1/T16/
- MotionData1/Subject1/T16/fc16.txt
- MotionData1/Subject1/T16/fh16.txt
- MotionData1/Subject1/T16/gc16.txt
- MotionData1/Subject1/T16/gh16.txt
- MotionData1/Subject1/T16/sync16.txt
- MotionData1/Subject1/T17/
- MotionData1/Subject1/T17/fc17.txt
- MotionData1/Subject1/T17/fh17.txt
- MotionData1/Subject1/T17/gc17.txt
- MotionData1/Subject1/T17/gh17.txt
- MotionData1/Subject1/T17/sync17.txt
- MotionData1/Subject1/T18/
- MotionData1/Subject1/T18/fc18.txt
- MotionData1/Subject1/T18/fh18.txt
- MotionData1/Subject1/T18/gc18.txt
- MotionData1/Subject1/T18/gh18.txt
- MotionData1/Subject1/T18/sync18.txt
- MotionData1/Subject1/T19/
- MotionData1/Subject1/T19/fc19.txt
- MotionData1/Subject1/T19/fh19.txt
- MotionData1/Subject1/T19/gc19.txt
- MotionData1/Subject1/T19/gh19.txt
- MotionData1/Subject1/T19/sync19.txt
- MotionData1/Subject1/T1/
- MotionData1/Subject1/T1/fc1.txt
- MotionData1/Subject1/T1/fh1.txt
- MotionData1/Subject1/T1/gc1.txt
- MotionData1/Subject1/T1/gh1.txt
- MotionData1/Subject1/T1/sync1.txt
- MotionData1/Subject1/T20/
- MotionData1/Subject1/T20/fc20.txt
- MotionData1/Subject1/T20/fh20.txt
- MotionData1/Subject1/T20/gc20.txt
- MotionData1/Subject1/T20/gh20.txt
- MotionData1/Subject1/T20/sync20.txt
- MotionData1/Subject1/T2/
- MotionData1/Subject1/T2/fc2.txt
- MotionData1/Subject1/T2/fh2.txt
- MotionData1/Subject1/T2/gc2.txt
- MotionData1/Subject1/T2/gh2.txt
- MotionData1/Subject1/T2/sync2.txt
- MotionData1/Subject1/T3/
- MotionData1/Subject1/T3/fc3.txt
- MotionData1/Subject1/T3/fh3.txt
- MotionData1/Subject1/T3/gc3.txt
- MotionData1/Subject1/T3/gh3.txt
- MotionData1/Subject1/T3/sync3.txt
- MotionData1/Subject1/T4/
- MotionData1/Subject1/T4/fc4.txt
- MotionData1/Subject1/T4/fh4.txt
- MotionData1/Subject1/T4/gc4.txt
- MotionData1/Subject1/T4/gh4.txt
- MotionData1/Subject1/T4/sync4.txt
- MotionData1/Subject1/T5/
- MotionData1/Subject1/T5/fc5.txt
- MotionData1/Subject1/T5/fh5.txt
- MotionData1/Subject1/T5/gc5.txt
- MotionData1/Subject1/T5/gh5.txt
- MotionData1/Subject1/T5/sync5.txt
- MotionData1/Subject1/T6/
- MotionData1/Subject1/T6/fc6.txt
- MotionData1/Subject1/T6/fh6.txt
- MotionData1/Subject1/T6/gc6.txt
- MotionData1/Subject1/T6/gh6.txt
- MotionData1/Subject1/T6/sync6.txt
- MotionData1/Subject1/T7/
- MotionData1/Subject1/T7/fc7.txt
- MotionData1/Subject1/T7/fh7.txt
- MotionData1/Subject1/T7/gc7.txt
- MotionData1/Subject1/T7/gh7.txt
- MotionData1/Subject1/T7/sync7.txt
- MotionData1/Subject1/T8/
- MotionData1/Subject1/T8/fc8.txt
- MotionData1/Subject1/T8/fh8.txt
- MotionData1/Subject1/T8/gc8.txt
- MotionData1/Subject1/T8/gh8.txt
- MotionData1/Subject1/T8/sync8.txt
- MotionData1/Subject1/T9/
- MotionData1/Subject1/T9/fc9.txt
- MotionData1/Subject1/T9/fh9.txt
- MotionData1/Subject1/T9/gc9.txt
- MotionData1/Subject1/T9/gh9.txt
- MotionData1/Subject1/T9/sync9.txt
- MotionData1/Subject2/
- MotionData1/Subject2/T10/
- MotionData1/Subject2/T10/fc10.txt
- MotionData1/Subject2/T10/fh10.txt
- MotionData1/Subject2/T10/gc10.txt
- MotionData1/Subject2/T10/gh10.txt
- MotionData1/Subject2/T10/sync10.txt
- MotionData1/Subject2/T11/
- MotionData1/Subject2/T11/fc11.txt
- MotionData1/Subject2/T11/fh11.txt
- MotionData1/Subject2/T11/gc11.txt
- MotionData1/Subject2/T11/gh11.txt
- MotionData1/Subject2/T11/sync11.txt
- MotionData1/Subject2/T12/
- MotionData1/Subject2/T12/fc12.txt
- MotionData1/Subject2/T12/fh12.txt
- MotionData1/Subject2/T12/gc12.txt
- MotionData1/Subject2/T12/gh12.txt
- MotionData1/Subject2/T12/sync12.txt
- MotionData1/Subject2/T13/
- MotionData1/Subject2/T13/fc13.txt
- MotionData1/Subject2/T13/fh13.txt
- MotionData1/Subject2/T13/gc13.txt
- MotionData1/Subject2/T13/gh13.txt
- MotionData1/Subject2/T13/sync13.txt
- MotionData1/Subject2/T14/
- MotionData1/Subject2/T14/fc14.txt
- MotionData1/Subject2/T14/fh14.txt
- MotionData1/Subject2/T14/gc14.txt
- MotionData1/Subject2/T14/gh14.txt
- MotionData1/Subject2/T14/sync14.txt
- MotionData1/Subject2/T15/
- MotionData1/Subject2/T15/fc15.txt
- MotionData1/Subject2/T15/fh15.txt
- MotionData1/Subject2/T15/gc15.txt
- MotionData1/Subject2/T15/gh15.txt
- MotionData1/Subject2/T15/sync15.txt
- MotionData1/Subject2/T16/
- MotionData1/Subject2/T16/fc16.txt
- MotionData1/Subject2/T16/fh16.txt
- MotionData1/Subject2/T16/gc16.txt
- MotionData1/Subject2/T16/gh16.txt
- MotionData1/Subject2/T16/sync16.txt
- MotionData1/Subject2/T17/
- MotionData1/Subject2/T17/fc17.txt
- MotionData1/Subject2/T17/fh17.txt
- MotionData1/Subject2/T17/gc17.txt
- MotionData1/Subject2/T17/gh17.txt
- MotionData1/Subject2/T17/sync17.txt
- MotionData1/Subject2/T18/
- MotionData1/Subject2/T18/fc18.txt
- MotionData1/Subject2/T18/fh18.txt
- MotionData1/Subject2/T18/gc18.txt
- MotionData1/Subject2/T18/gh18.txt
- MotionData1/Subject2/T18/sync18.txt
- MotionData1/Subject2/T19/
- MotionData1/Subject2/T19/fc19.txt
- MotionData1/Subject2/T19/fh19.txt
- MotionData1/Subject2/T19/gc19.txt
- MotionData1/Subject2/T19/gh19.txt
- MotionData1/Subject2/T19/sync19.txt
- MotionData1/Subject2/T1/
- MotionData1/Subject2/T1/fc1.txt
- MotionData1/Subject2/T1/fh1.txt
- MotionData1/Subject2/T1/gc1.txt
- MotionData1/Subject2/T1/gh1.txt
- MotionData1/Subject2/T1/sync1.txt
- MotionData1/Subject2/T20/
- MotionData1/Subject2/T20/fc20.txt
- MotionData1/Subject2/T20/fh20.txt
- MotionData1/Subject2/T20/gc20.txt
- MotionData1/Subject2/T20/gh20.txt
- MotionData1/Subject2/T20/sync20.txt
- MotionData1/Subject2/T2/
- MotionData1/Subject2/T2/fc2.txt
- MotionData1/Subject2/T2/fh2.txt
- MotionData1/Subject2/T2/gc2.txt
- MotionData1/Subject2/T2/gh2.txt
- MotionData1/Subject2/T2/sync2.txt
- MotionData1/Subject2/T3/
- MotionData1/Subject2/T3/fc3.txt
- MotionData1/Subject2/T3/fh3.txt
- MotionData1/Subject2/T3/gc3.txt
- MotionData1/Subject2/T3/gh3.txt
- MotionData1/Subject2/T3/sync3.txt
- MotionData1/Subject2/T4/
- MotionData1/Subject2/T4/fc4.txt
- MotionData1/Subject2/T4/fh4.txt
- MotionData1/Subject2/T4/gc4.txt
- MotionData1/Subject2/T4/gh4.txt
- MotionData1/Subject2/T4/sync4.txt
- MotionData1/Subject2/T5/
- MotionData1/Subject2/T5/fc5.txt
- MotionData1/Subject2/T5/fh5.txt
- MotionData1/Subject2/T5/gc5.txt
- MotionData1/Subject2/T5/gh5.txt
- MotionData1/Subject2/T5/sync5.txt
- MotionData1/Subject2/T6/
- MotionData1/Subject2/T6/fc6.txt
- MotionData1/Subject2/T6/fh6.txt
- MotionData1/Subject2/T6/gc6.txt
- MotionData1/Subject2/T6/gh6.txt
- MotionData1/Subject2/T6/sync6.txt
- MotionData1/Subject2/T7/
- MotionData1/Subject2/T7/fc7.txt
- MotionData1/Subject2/T7/fh7.txt
- MotionData1/Subject2/T7/gc7.txt
- MotionData1/Subject2/T7/gh7.txt
- MotionData1/Subject2/T7/sync7.txt
- MotionData1/Subject2/T8/
- MotionData1/Subject2/T8/fc8.txt
- MotionData1/Subject2/T8/fh8.txt
- MotionData1/Subject2/T8/gc8.txt
- MotionData1/Subject2/T8/gh8.txt
- MotionData1/Subject2/T8/sync8.txt
- MotionData1/Subject2/T9/
- MotionData1/Subject2/T9/fc9.txt
- MotionData1/Subject2/T9/fh9.txt
- MotionData1/Subject2/T9/gc9.txt
- MotionData1/Subject2/T9/gh9.txt
- MotionData1/Subject2/T9/sync9.txt
- MotionData1/Subject3/
- MotionData1/Subject3/T10/
- MotionData1/Subject3/T10/fc10.txt
- MotionData1/Subject3/T10/fh10.txt
- MotionData1/Subject3/T10/gc10.txt
- MotionData1/Subject3/T10/gh10.txt
- MotionData1/Subject3/T10/sync10.txt
- MotionData1/Subject3/T11/
- MotionData1/Subject3/T11/fc11.txt
- MotionData1/Subject3/T11/fh11.txt
- MotionData1/Subject3/T11/gc11.txt
- MotionData1/Subject3/T11/gh11.txt
- MotionData1/Subject3/T11/sync11.txt
- MotionData1/Subject3/T12/
- MotionData1/Subject3/T12/fc12.txt
- MotionData1/Subject3/T12/fh12.txt
- MotionData1/Subject3/T12/gc12.txt
- MotionData1/Subject3/T12/gh12.txt
- MotionData1/Subject3/T12/sync12.txt
- MotionData1/Subject3/T13/
- MotionData1/Subject3/T13/fc13.txt
- MotionData1/Subject3/T13/fh13.txt
- MotionData1/Subject3/T13/gc13.txt
- MotionData1/Subject3/T13/gh13.txt
- MotionData1/Subject3/T13/sync13.txt
- MotionData1/Subject3/T14/
- MotionData1/Subject3/T14/fc14.txt
- MotionData1/Subject3/T14/fh14.txt
- MotionData1/Subject3/T14/gc14.txt
- MotionData1/Subject3/T14/gh14.txt
- MotionData1/Subject3/T14/sync14.txt
- MotionData1/Subject3/T15/
- MotionData1/Subject3/T15/fc15.txt
- MotionData1/Subject3/T15/fh15.txt
- MotionData1/Subject3/T15/gc15.txt
- MotionData1/Subject3/T15/gh15.txt
- MotionData1/Subject3/T15/sync15.txt
- MotionData1/Subject3/T16/
- MotionData1/Subject3/T16/fc16.txt
- MotionData1/Subject3/T16/fh16.txt
- MotionData1/Subject3/T16/gc16.txt
- MotionData1/Subject3/T16/gh16.txt
- MotionData1/Subject3/T16/sync16.txt
- MotionData1/Subject3/T17/
- MotionData1/Subject3/T17/fc17.txt
- MotionData1/Subject3/T17/fh17.txt
- MotionData1/Subject3/T17/gc17.txt
- MotionData1/Subject3/T17/gh17.txt
- MotionData1/Subject3/T17/sync17.txt
- MotionData1/Subject3/T18/
- MotionData1/Subject3/T18/fc18.txt
- MotionData1/Subject3/T18/fh18.txt
- MotionData1/Subject3/T18/gc18.txt
- MotionData1/Subject3/T18/gh18.txt
- MotionData1/Subject3/T18/sync18.txt
[truncated: 671 more entries]
