# Supplementary material for: Identification of Haptic Based Guiding Using Hard Reins
Source: PLoS One. 2015 Jul 22;10(7):e0132020. doi: 10.1371/journal.pone.0132020 (PMC4511788; doi:10.1371/journal.pone.0132020)
Supplement: S1 File — (ZIP) [file pone.0132020.s001.zip › MotionData1/Readme.txt]

1. 15 naive subjects participated for 20 experimental trials.
2. The structure of the data organizaton
 
Subject (no) --> T (trial no)--> fc(trial no), The motion tracker was mounted on the follower's chest
                             --> fh(trial no), The motion tracker was mounted on the hard rein at the follwer's side
                             --> gc(trial no), The motion tracker was mounted on the guider's chest
                             --> gh(trial no), The motion tracker was mounted on the hard rein at the guider's side
                             --> sync(trial no), The extra motion tracker to synchronize the MTx data with EMG data (Please refer published papers)


Each file contains 14 columns 
Column 1: Counter value
Column 2: Acceleration X
Column 3: Acceleration Y
Column 4: Acceleration Z
Column 5: Gyroscope X
Column 6: Gyroscope Y
Column 7: Gyroscope Z
Column 8: Magnetic X
Column 9: Magnetic Y
Column 10: Magnetic Z
Column 11: Quaternion W
Column 12: Quaternion X
Column 13: Quaternion Y
Column 14: Quaternion Z

Sampling frequency : 25Hz


                 
