# Supplementary material for: Identification of Haptic Based Guiding Using Hard Reins
Source: PLoS One. 2015 Jul 22;10(7):e0132020. doi: 10.1371/journal.pone.0132020 (PMC4511788; doi:10.1371/journal.pone.0132020)
Supplement: S1 File — (ZIP) [file pone.0132020.s001.zip › MotionData1/Readme_Exp.txt]

Human demonstration experiments to extract the guiding and following control policies.

Aim of the experiment: How to extract the guiding and following control policies when a human (a follower)is guided by another human (a guider) via a hard rein in low 
visibility conditions. Moreover, the arm muscle co-contraction in guiding is studied. 

1. Experiments were conducted with 15 pairs.
2. MTx motion trackers were used to track the motion and Electromyography (EMG) sensors were used to record the muscle activation.
3. MotionData folder contains MTx recording for 20 experimental trials. Please read the Readme in MotionData to understand the data organization and the structure.
4. EMGData folder contains EMG recording for above 20 trials. Please read the Readme in EMGData to understand the structure of the data.

The related publications can be found from
1.Ranasinghe, Anuradha, Jacques Penders, Prokar Dasgupta, Kaspar Althoefer, & Thrishantha Nanayakkara, "A two party haptic guidance controller via a hard rein",
 IEEE/RSJ International Conference on In Intelligent Robots and Systems (IROS), Tokyo, Japan, pp. 116-122, 2013.

2 Ranasinghe, Anuradha, Althoefer, Kaspar., Penders, Jacques., Dasgupta, Prokar., & Nanayakkara, Thrishantha, " An Optimal State Dependent Haptic Guidance Controller via a Hard Rein". 
IEEE International Conference on Systems, Man, and Cybernetics (SMC), Manchester, UK, pp. 2322-2327, 2013.
