# Supplementary material for: Identification of Haptic Based Guiding Using Hard Reins
Source: PLoS One. 2015 Jul 22;10(7):e0132020. doi: 10.1371/journal.pone.0132020 (PMC4511788; doi:10.1371/journal.pone.0132020)
Supplement: S1 File — (ZIP) [file pone.0132020.s001.zip › MotionData1/Subject1/T10/fc10.txt]

// Start Time: 0
// Sample rate: 50.0Hz
// Scenario: 4.0
// Firmware Version: 2.6.1
Counter	Acc_X	Acc_Y	Acc_Z	Gyr_X	Gyr_Y	Gyr_Z	Mag_X	Mag_Y	Mag_Z	Quat_w	Quat_x	Quat_y	Quat_z	AnalogIn_1	AnalogIn_2
12271	8.505493	0.832514	-4.876156	-0.039048	-0.010498	-0.016264	-0.620247	0.128284	0.587654	0.133509	-0.808124	-0.307368	-0.484393	0	0
12272	8.525419	0.792220	-4.775713	0.006405	-0.000724	-0.028119	-0.620808	0.128667	0.588814	0.133445	-0.808027	-0.307600	-0.484425	0	0
12273	8.517880	0.800129	-4.818859	-0.030169	0.006752	-0.028204	-0.621498	0.126859	0.587859	0.133094	-0.807948	-0.307641	-0.484627	0	0
12274	8.453147	0.780504	-4.768256	-0.010917	-0.030246	-0.057485	-0.620363	0.127345	0.589293	0.132657	-0.807926	-0.308066	-0.484513	0	0
12275	8.476756	0.827528	-4.850959	-0.049256	0.003023	-0.057603	-0.623022	0.124585	0.587873	0.131999	-0.807799	-0.308257	-0.484783	0	0
12276	8.472336	0.907351	-4.833364	-0.041560	0.031750	-0.045692	-0.622033	0.125101	0.588745	0.131565	-0.807552	-0.308360	-0.485247	0	0
12277	8.460293	0.885476	-4.823395	0.020772	0.055162	-0.008911	-0.623463	0.126023	0.587967	0.131869	-0.807229	-0.308428	-0.485657	0	0
12278	8.490967	0.866883	-4.899543	0.019962	0.054959	-0.005241	-0.624453	0.125248	0.586514	0.132201	-0.806912	-0.308473	-0.486066	0	0
12279	8.498127	0.813294	-4.885668	-0.008109	0.036095	-0.027294	-0.623463	0.124430	0.585322	0.132123	-0.806663	-0.308575	-0.486435	0	0
12280	8.518312	0.850594	-4.784729	0.002616	0.018081	-0.034571	-0.624857	0.123020	0.585247	0.132053	-0.806461	-0.308812	-0.486640	0	0
12281	8.559752	0.917764	-4.752024	0.006771	0.026191	-0.016203	-0.624292	0.123937	0.586855	0.132119	-0.806274	-0.308909	-0.486869	0	0
12282	8.614980	0.864054	-4.754439	0.012530	0.014483	-0.005159	-0.625564	0.123963	0.586727	0.132263	-0.806165	-0.308966	-0.486974	0	0
12283	8.627049	0.888322	-4.761979	0.012863	-0.002729	-0.025311	-0.625858	0.124697	0.586493	0.132246	-0.806083	-0.309203	-0.486964	0	0
12284	8.576385	0.927810	-4.786397	0.020802	-0.002106	-0.036313	-0.626711	0.124874	0.586088	0.132261	-0.805943	-0.309587	-0.486949	0	0
12285	8.518702	0.927961	-4.767331	0.015537	0.001089	-0.028082	-0.625581	0.124591	0.585635	0.132264	-0.805830	-0.309855	-0.486965	0	0
12286	8.461220	0.932635	-4.724087	0.041659	-0.005497	-0.042713	-0.626133	0.124394	0.586901	0.132396	-0.805664	-0.310380	-0.486869	0	0
12287	8.448759	0.943196	-4.781524	0.053945	0.004701	-0.028944	-0.625300	0.125526	0.586964	0.132715	-0.805479	-0.310837	-0.486796	0	0
12288	8.515959	0.923681	-4.808319	0.057784	0.015426	-0.023437	-0.624174	0.124734	0.585206	0.133137	-0.805249	-0.311260	-0.486792	0	0
12289	8.540224	0.908583	-4.780339	0.046652	0.012105	-0.028956	-0.625881	0.126292	0.586169	0.133420	-0.805037	-0.311671	-0.486801	0	0
12290	8.544445	0.909596	-4.857786	0.042524	0.023167	-0.013384	-0.627294	0.125653	0.585011	0.133799	-0.804816	-0.311940	-0.486891	0	0
12291	8.556826	0.908929	-4.814775	0.038865	0.014836	-0.012456	-0.626583	0.126146	0.586449	0.134108	-0.804652	-0.312177	-0.486925	0	0
12292	8.549796	0.923265	-4.795094	0.021295	0.000482	-0.017971	-0.626578	0.124920	0.585100	0.134213	-0.804562	-0.312392	-0.486907	0	0
12293	8.525749	0.913593	-4.784596	0.010419	0.002131	-0.014332	-0.627448	0.126657	0.585075	0.134244	-0.804492	-0.312523	-0.486930	0	0
12294	8.511659	0.932564	-4.745298	-0.000910	-0.002832	0.007677	-0.626727	0.125100	0.584405	0.134293	-0.804522	-0.312441	-0.486919	0	0
12295	8.518970	0.912857	-4.726376	-0.009319	0.004073	0.000308	-0.626162	0.125493	0.584990	0.134242	-0.804516	-0.312356	-0.486999	0	0
12296	8.516583	0.942101	-4.735758	0.020322	0.015192	0.013198	-0.626326	0.126689	0.584076	0.134548	-0.804445	-0.312313	-0.487058	0	0
12297	8.507043	0.937119	-4.720941	0.026284	0.019659	0.030634	-0.626624	0.127709	0.583860	0.134979	-0.804409	-0.312135	-0.487112	0	0
12298	8.540577	0.946989	-4.751116	0.033047	0.016990	0.044424	-0.627175	0.127505	0.585267	0.135535	-0.804416	-0.311884	-0.487106	0	0
12299	8.578818	0.917997	-4.779306	0.035832	0.029881	0.044411	-0.626778	0.128985	0.584224	0.136142	-0.804360	-0.311629	-0.487194	0	0
12300	8.583527	0.913279	-4.791590	0.043394	0.010794	0.055467	-0.626391	0.131310	0.583517	0.136829	-0.804408	-0.311370	-0.487087	0	0
12301	8.568794	0.874837	-4.810614	0.045038	-0.007298	0.049984	-0.626259	0.132296	0.583861	0.137421	-0.804537	-0.311166	-0.486838	0	0
12302	8.537212	0.829166	-4.824223	0.041265	-0.016280	0.046305	-0.626115	0.132273	0.584282	0.137948	-0.804699	-0.310985	-0.486536	0	0
12303	8.530141	0.797234	-4.790350	0.047058	-0.003092	0.056383	-0.625976	0.131754	0.583117	0.138601	-0.804824	-0.310733	-0.486306	0	0
12304	8.510875	0.787595	-4.784862	0.045657	-0.016096	0.073829	-0.624870	0.133999	0.583812	0.139300	-0.805063	-0.310355	-0.485952	0	0
12305	8.498520	0.773582	-4.818307	0.058721	-0.012996	0.083019	-0.624599	0.135392	0.584604	0.140144	-0.805301	-0.309958	-0.485568	0	0
12306	8.467596	0.790174	-4.773564	0.048138	-0.045366	0.101399	-0.623498	0.136997	0.583704	0.140909	-0.805760	-0.309414	-0.484931	0	0
12307	8.450006	0.808629	-4.874237	0.009485	-0.059540	0.094002	-0.622643	0.137474	0.585423	0.141265	-0.806326	-0.308755	-0.484307	0	0
12308	8.453336	0.758224	-4.734591	0.061484	-0.054030	0.122536	-0.621952	0.138479	0.585196	0.142205	-0.806876	-0.308105	-0.483530	0	0
12309	8.494452	0.625281	-4.968883	0.054423	-0.034107	0.128893	-0.621003	0.142144	0.586265	0.143169	-0.807359	-0.307345	-0.482921	0	0
12310	8.466583	0.599264	-4.823081	0.101703	-0.051214	0.119831	-0.619602	0.143383	0.586895	0.144432	-0.807824	-0.306911	-0.482044	0	0
12311	8.547704	0.565954	-4.913289	0.104032	-0.047454	0.103323	-0.618552	0.148479	0.585082	0.145633	-0.808218	-0.306614	-0.481210	0	0
12312	8.603080	0.624178	-4.943966	0.111099	-0.014704	0.125327	-0.616997	0.149238	0.586670	0.147113	-0.808503	-0.306133	-0.480586	0	0
12313	8.561962	0.619858	-4.961781	0.142218	0.008322	0.123506	-0.615767	0.151585	0.585249	0.148889	-0.808630	-0.305774	-0.480053	0	0
12314	8.503713	0.557583	-4.988994	0.131698	0.040670	0.137173	-0.617218	0.153952	0.584280	0.150757	-0.808653	-0.305205	-0.479795	0	0
12315	8.571259	0.461854	-4.939003	0.116145	0.017599	0.139015	-0.615274	0.156505	0.584279	0.152424	-0.808816	-0.304580	-0.479389	0	0
12316	8.596770	0.505549	-4.775420	0.124272	0.011283	0.136306	-0.617169	0.159928	0.582390	0.154141	-0.808980	-0.304032	-0.478912	0	0
12317	8.587401	0.456364	-4.719834	0.140424	0.028617	0.122538	-0.616622	0.161351	0.582474	0.155958	-0.808997	-0.303636	-0.478545	0	0
12318	8.466249	0.341317	-4.757116	0.141687	0.065102	0.096743	-0.617231	0.164407	0.581822	0.157778	-0.808757	-0.303388	-0.478512	0	0
12319	8.427133	0.293790	-4.809104	0.106482	0.079181	0.078282	-0.617015	0.167575	0.578624	0.159262	-0.808447	-0.303106	-0.478723	0	0
12320	8.393194	0.309018	-4.841552	0.081032	0.068690	0.085584	-0.616489	0.170313	0.578224	0.160565	-0.808237	-0.302677	-0.478913	0	0
12321	8.484443	0.186979	-4.831267	0.099022	0.064758	0.073697	-0.618182	0.170597	0.578824	0.161922	-0.807991	-0.302419	-0.479036	0	0
12322	8.554895	0.156215	-4.744730	0.133741	0.084212	0.070076	-0.618500	0.171871	0.576361	0.163604	-0.807583	-0.302310	-0.479220	0	0
12323	8.561169	0.162715	-4.870527	0.122603	0.094821	0.062696	-0.619083	0.172780	0.575575	0.165191	-0.807116	-0.302203	-0.479530	0	0
12324	8.592451	0.191836	-4.888416	0.090289	0.073145	0.088371	-0.620272	0.176329	0.573828	0.166587	-0.806877	-0.301774	-0.479720	0	0
12325	8.566160	0.186768	-4.858480	0.086903	0.066969	0.099379	-0.620591	0.177603	0.571365	0.167976	-0.806710	-0.301244	-0.479849	0	0
12326	8.556455	0.177197	-4.863010	0.067096	0.058898	0.112195	-0.620210	0.181032	0.571575	0.169256	-0.806646	-0.300534	-0.479952	0	0
12327	8.609931	0.151622	-4.792712	0.072624	0.045833	0.114990	-0.621923	0.181563	0.570069	0.170540	-0.806648	-0.299844	-0.479925	0	0
12328	8.614471	0.091100	-4.802938	0.053457	0.044170	0.081913	-0.622238	0.183878	0.569793	0.171518	-0.806585	-0.299335	-0.480000	0	0
12329	8.605073	0.156601	-4.799745	0.045645	0.036020	0.064485	-0.622952	0.184468	0.569695	0.172312	-0.806527	-0.298939	-0.480060	0	0
12330	8.621810	0.146955	-4.812511	0.034751	0.048837	0.066281	-0.623688	0.186245	0.568823	0.173077	-0.806426	-0.298458	-0.480254	0	0
12331	8.648664	0.107135	-4.750972	0.036246	0.021812	0.056235	-0.622301	0.187832	0.568202	0.173712	-0.806427	-0.298108	-0.480241	0	0
12332	8.658150	0.073189	-4.756379	0.036345	0.029936	0.058971	-0.622877	0.187107	0.565616	0.174399	-0.806391	-0.297724	-0.480290	0	0
12333	8.643787	0.038977	-4.729495	0.038436	0.035824	0.068133	-0.622600	0.187934	0.566231	0.175150	-0.806355	-0.297265	-0.480362	0	0
12334	8.639196	0.033735	-4.697956	0.060068	0.023520	0.057183	-0.622882	0.187135	0.565052	0.175991	-0.806308	-0.297005	-0.480295	0	0
12335	8.619823	0.014528	-4.702188	0.039939	0.021735	0.057139	-0.624884	0.189168	0.565199	0.176659	-0.806303	-0.296665	-0.480267	0	0
12336	8.658600	-0.005646	-4.665121	0.030472	0.029895	0.044268	-0.623078	0.191574	0.565332	0.177231	-0.806230	-0.296378	-0.480356	0	0
12337	8.670669	0.001549	-4.665526	0.041624	0.022063	0.051647	-0.623491	0.190054	0.564251	0.177888	-0.806204	-0.296089	-0.480336	0	0
12338	8.658597	-0.000764	-4.667505	0.038134	-0.006093	0.060858	-0.622379	0.191999	0.565210	0.178483	-0.806345	-0.295750	-0.480087	0	0
12339	8.680390	-0.040128	-4.637175	0.046983	-0.010988	0.049871	-0.623662	0.192755	0.564846	0.179077	-0.806462	-0.295560	-0.479786	0	0
12340	8.747953	-0.040766	-4.625213	0.054638	-0.028212	0.029742	-0.622681	0.193578	0.565312	0.179597	-0.806583	-0.295600	-0.479363	0	0
12341	8.720873	-0.068842	-4.687186	0.040276	-0.034118	0.005854	-0.621992	0.195128	0.565685	0.179858	-0.806692	-0.295774	-0.478975	0	0
12342	8.653467	-0.066040	-4.679816	0.016188	-0.037090	-0.005214	-0.622553	0.194979	0.565964	0.179878	-0.806819	-0.295934	-0.478655	0	0
12343	8.600167	-0.038334	-4.728367	0.001230	-0.065967	-0.014381	-0.621698	0.194394	0.565919	0.179632	-0.807090	-0.296141	-0.478162	0	0
12344	8.582726	-0.046288	-4.488634	0.019850	-0.066811	-0.001495	-0.620290	0.195591	0.567395	0.179609	-0.807364	-0.296339	-0.477585	0	0
12345	8.560077	-0.147568	-4.879756	0.025434	-0.046541	-0.001551	-0.619156	0.195948	0.568538	0.179678	-0.807536	-0.296523	-0.477153	0	0
12346	8.572513	-0.157409	-4.515546	0.029606	-0.055204	0.019588	-0.619709	0.195220	0.568922	0.179864	-0.807803	-0.296567	-0.476605	0	0
12347	8.647918	-0.093997	-4.761918	-0.003920	-0.033341	-0.005267	-0.619581	0.195825	0.568252	0.179718	-0.807953	-0.296616	-0.476374	0	0
12348	8.638368	-0.023352	-4.780424	-0.013803	-0.000616	0.033208	-0.618440	0.196277	0.570390	0.179783	-0.808075	-0.296251	-0.476369	0	0
12349	8.618998	-0.086467	-4.765618	-0.014186	0.035454	0.014784	-0.618873	0.196202	0.569117	0.179854	-0.807976	-0.295966	-0.476688	0	0
12350	8.551758	-0.062005	-4.746035	-0.014192	0.026178	0.015706	-0.619164	0.196391	0.568283	0.179916	-0.807916	-0.295700	-0.476931	0	0
12351	8.553433	-0.085127	-4.830791	-0.018800	0.018889	0.014785	-0.618880	0.196509	0.568712	0.179900	-0.807904	-0.295423	-0.477129	0	0
12352	8.552181	-0.143232	-4.657207	-0.031122	0.005050	0.000097	-0.618859	0.195194	0.569195	0.179679	-0.807936	-0.295223	-0.477283	0	0
12353	8.595230	-0.169798	-4.687976	-0.009400	0.014803	-0.009965	-0.619433	0.195788	0.568955	0.179610	-0.807852	-0.295198	-0.477465	0	0
12354	8.600155	-0.160261	-4.678436	-0.022370	0.018905	-0.016417	-0.617740	0.194974	0.567473	0.179430	-0.807748	-0.295163	-0.477731	0	0
12355	8.609205	-0.256861	-4.713222	0.006682	0.019368	-0.025552	-0.619127	0.194584	0.570008	0.179431	-0.807568	-0.295331	-0.477931	0	0
12356	8.594291	-0.248644	-4.775413	-0.032224	0.039098	-0.045850	-0.619273	0.194614	0.569446	0.179084	-0.807301	-0.295441	-0.478445	0	0
12357	8.623115	-0.212101	-4.802823	-0.053954	0.037013	-0.071570	-0.618695	0.193202	0.568786	0.178429	-0.807008	-0.295658	-0.479048	0	0
12358	8.590538	-0.199257	-4.659007	-0.059956	0.047187	-0.056917	-0.620373	0.191803	0.568573	0.177833	-0.806716	-0.295715	-0.479727	0	0
12359	8.613920	-0.164031	-4.765934	-0.083696	0.036061	-0.054185	-0.620469	0.188356	0.568642	0.177019	-0.806531	-0.295649	-0.480379	0	0
12360	8.639207	-0.097990	-4.640843	-0.102171	0.021651	-0.058765	-0.621855	0.186367	0.568672	0.175990	-0.806433	-0.295551	-0.480981	0	0
12361	8.699518	-0.049758	-4.652446	-0.122550	0.038950	-0.069823	-0.621847	0.186455	0.569809	0.174797	-0.806254	-0.295418	-0.481798	0	0
12362	8.639678	0.076794	-4.654214	-0.144536	0.035322	-0.069852	-0.622528	0.184591	0.569982	0.173425	-0.806121	-0.295202	-0.482648	0	0
12363	8.605926	0.091695	-4.662517	-0.136632	0.036747	-0.047822	-0.622923	0.182178	0.569552	0.172217	-0.806038	-0.294826	-0.483448	0	0
12364	8.587334	0.149169	-4.598644	-0.157394	0.040977	-0.071719	-0.623743	0.180704	0.570599	0.170744	-0.805892	-0.294544	-0.484383	0	0
12365	8.650520	0.213642	-4.557108	-0.127665	0.032444	-0.053270	-0.625390	0.177532	0.571406	0.169568	-0.805795	-0.294263	-0.485130	0	0
12366	8.708326	0.232792	-4.568807	-0.126725	0.008528	-0.084412	-0.625215	0.175471	0.572407	0.168177	-0.805718	-0.294273	-0.485735	0	0
12367	8.674315	0.226196	-4.601395	-0.112200	-0.007927	-0.087119	-0.624898	0.172748	0.572234	0.166841	-0.805687	-0.294407	-0.486166	0	0
12368	8.664170	0.236905	-4.670995	-0.123508	-0.033067	-0.097197	-0.625140	0.170923	0.574385	0.165296	-0.805762	-0.294613	-0.486444	0	0
12369	8.633150	0.241470	-4.633573	-0.112557	-0.023794	-0.099031	-0.625961	0.168395	0.573528	0.163850	-0.805771	-0.294866	-0.486766	0	0
12370	8.642978	0.231316	-4.605021	-0.077377	-0.013722	-0.084296	-0.625915	0.166001	0.575499	0.162796	-0.805711	-0.295158	-0.487041	0	0
12371	8.693703	0.181965	-4.568591	-0.047439	-0.041217	-0.056662	-0.625196	0.165383	0.576161	0.162030	-0.805820	-0.295415	-0.486960	0	0
12372	8.717446	0.201924	-4.622490	-0.034460	-0.041627	-0.050206	-0.624631	0.165776	0.576745	0.161414	-0.805921	-0.295701	-0.486824	0	0
12373	8.669634	0.250378	-4.593816	-0.030482	-0.036835	-0.038279	-0.625179	0.164626	0.576962	0.160889	-0.806035	-0.295884	-0.486699	0	0
12374	8.626379	0.243159	-4.575336	-0.030749	-0.045506	-0.047452	-0.626009	0.162676	0.575999	0.160301	-0.806157	-0.296168	-0.486517	0	0
12375	8.650606	0.284224	-4.575975	-0.020483	-0.049704	-0.039154	-0.623857	0.160858	0.577279	0.159815	-0.806314	-0.296426	-0.486259	0	0
12376	8.626245	0.304368	-4.618412	-0.001008	-0.042021	-0.029956	-0.624718	0.162675	0.578532	0.159559	-0.806426	-0.296702	-0.485990	0	0
12377	8.662462	0.362523	-4.633880	-0.005283	-0.045470	-0.018013	-0.624545	0.160097	0.578370	0.159310	-0.806600	-0.296856	-0.485688	0	0
12378	8.682831	0.340286	-4.794209	0.005225	-0.048303	-0.001476	-0.622879	0.162892	0.579377	0.159226	-0.806815	-0.296946	-0.485304	0	0
12379	8.737362	0.310426	-4.586295	0.033672	-0.065066	-0.030743	-0.621154	0.160835	0.579798	0.159172	-0.806984	-0.297423	-0.484748	0	0
12380	8.668825	0.339598	-4.735717	0.030925	-0.074089	-0.064699	-0.621586	0.161687	0.580138	0.158908	-0.807096	-0.298183	-0.484181	0	0
12381	8.592362	0.302425	-4.636481	-0.011328	-0.091209	-0.069362	-0.621390	0.158575	0.582063	0.158226	-0.807347	-0.298795	-0.483609	0	0
12382	8.539736	0.436270	-4.643302	-0.024632	-0.105848	-0.085871	-0.619107	0.157340	0.583095	0.157303	-0.807643	-0.299485	-0.482987	0	0
12383	8.536972	0.475932	-4.705743	0.046336	-0.094482	-0.032527	-0.618561	0.158505	0.582597	0.157253	-0.807927	-0.300083	-0.482157	0	0
12384	8.547992	0.382524	-4.798553	0.078475	-0.059811	0.002332	-0.619708	0.160484	0.583580	0.157763	-0.808080	-0.300545	-0.481446	0	0
12385	8.561852	0.283467	-4.833533	0.071493	-0.067913	0.015163	-0.617855	0.159426	0.584062	0.158225	-0.808338	-0.300837	-0.480679	0	0
12386	8.582812	0.235807	-4.907093	0.065287	-0.086612	-0.010517	-0.617597	0.160888	0.583444	0.158463	-0.808614	-0.301344	-0.479818	0	0
12387	8.554637	0.298129	-4.837999	0.043526	-0.117595	0.000508	-0.616307	0.160493	0.585246	0.158479	-0.809109	-0.301698	-0.478755	0	0
12388	8.562239	0.331573	-4.804248	0.056426	-0.098410	0.002346	-0.614193	0.161550	0.586423	0.158665	-0.809496	-0.302065	-0.477806	0	0
12389	8.557089	0.361453	-4.859417	0.085909	-0.111926	0.011603	-0.612800	0.163232	0.586798	0.159093	-0.809928	-0.302522	-0.476642	0	0
12390	8.583332	0.312945	-4.872792	0.112965	-0.100200	0.029986	-0.612521	0.164045	0.587695	0.159872	-0.810308	-0.302953	-0.475458	0	0
12391	8.575473	0.292148	-4.945099	0.120796	-0.090031	0.013461	-0.610570	0.165761	0.587217	0.160658	-0.810582	-0.303525	-0.474361	0	0
12392	8.522701	0.343320	-4.935545	0.089940	-0.081061	-0.012309	-0.610413	0.165403	0.588608	0.161100	-0.810782	-0.304146	-0.473471	0	0
12393	8.458065	0.352793	-4.884756	0.103650	-0.083880	-0.012289	-0.609732	0.166865	0.587844	0.161641	-0.810973	-0.304835	-0.472515	0	0
12394	8.406546	0.259633	-4.963148	0.098254	-0.073850	-0.010510	-0.608324	0.167532	0.588438	0.162189	-0.811123	-0.305482	-0.471651	0	0
12395	8.438065	0.246879	-4.933009	0.083336	-0.069466	-0.021551	-0.607212	0.169340	0.589248	0.162565	-0.811248	-0.306127	-0.470888	0	0
12396	8.503272	0.268113	-4.923231	0.079639	-0.045289	-0.025249	-0.606217	0.169155	0.589792	0.162972	-0.811252	-0.306747	-0.470337	0	0
12397	8.466810	0.271362	-4.965325	0.090405	-0.037643	0.000443	-0.605826	0.171731	0.589808	0.163606	-0.811282	-0.307194	-0.469773	0	0
12398	8.483004	0.194374	-5.019574	0.078561	-0.043233	0.002253	-0.604810	0.169433	0.589513	0.164135	-0.811363	-0.307574	-0.469199	0	0
12399	8.463871	0.213769	-5.009070	0.050461	-0.050023	-0.021648	-0.605113	0.171944	0.591088	0.164303	-0.811448	-0.308032	-0.468693	0	0
12400	8.454181	0.248074	-5.030223	0.059469	-0.046961	-0.027138	-0.604835	0.171968	0.590521	0.164544	-0.811476	-0.308595	-0.468189	0	0
12401	8.468499	0.257972	-5.052433	0.044831	-0.046913	-0.027163	-0.604568	0.173381	0.590889	0.164649	-0.811537	-0.309067	-0.467734	0	0
12402	8.444318	0.292437	-5.077875	0.041100	-0.054160	-0.028994	-0.603682	0.171281	0.592447	0.164692	-0.811634	-0.309540	-0.467238	0	0
12403	8.424972	0.292694	-5.086812	0.059490	-0.056276	-0.025289	-0.603429	0.174370	0.593769	0.164894	-0.811721	-0.310081	-0.466657	0	0
12404	8.410306	0.268769	-5.103327	0.057211	-0.062656	-0.041807	-0.602866	0.174103	0.593181	0.165000	-0.811779	-0.310778	-0.466055	0	0
12405	8.376272	0.289041	-5.150232	0.054912	-0.056037	-0.060179	-0.603570	0.174372	0.593771	0.165002	-0.811762	-0.311580	-0.465547	0	0
12406	8.375830	0.280060	-5.203415	0.064259	-0.056496	-0.052823	-0.603015	0.174685	0.593078	0.165128	-0.811746	-0.312382	-0.464992	0	0
12407	8.390136	0.258272	-5.213754	0.059307	-0.035243	-0.069384	-0.601755	0.175524	0.593118	0.165185	-0.811596	-0.313246	-0.464653	0	0
12408	8.346644	0.275857	-5.236168	0.064025	-0.054112	-0.062011	-0.601750	0.175231	0.593241	0.165270	-0.811542	-0.314109	-0.464134	0	0
12409	8.330024	0.258471	-5.197012	0.055858	-0.037578	-0.061141	-0.601463	0.174403	0.592479	0.165328	-0.811434	-0.314894	-0.463771	0	0
12410	8.303759	0.294822	-5.181300	0.044955	-0.034033	-0.058415	-0.601478	0.175820	0.592851	0.165339	-0.811327	-0.315609	-0.463468	0	0
12411	8.284246	0.290490	-5.209584	0.042135	-0.026442	-0.062109	-0.601745	0.175203	0.593805	0.165315	-0.811186	-0.316321	-0.463238	0	0
12412	8.262638	0.295384	-5.201498	0.048919	-0.029180	-0.047414	-0.602862	0.174082	0.593604	0.165418	-0.811089	-0.316944	-0.462946	0	0
12413	8.249300	0.273336	-5.358149	0.023942	-0.028441	-0.058486	-0.601590	0.174056	0.593732	0.165254	-0.810998	-0.317546	-0.462750	0	0
12414	8.276966	0.285753	-5.214173	0.042314	-0.013882	-0.056626	-0.600627	0.175256	0.592383	0.165315	-0.810807	-0.318199	-0.462615	0	0
12415	8.295772	0.222349	-5.558290	0.003700	0.031222	-0.069636	-0.602193	0.175879	0.591872	0.165123	-0.810439	-0.318700	-0.462984	0	0
12416	8.354834	0.224666	-5.401061	-0.004204	0.015869	-0.089796	-0.601466	0.174553	0.592347	0.164744	-0.810082	-0.319351	-0.463294	0	0
12417	8.334437	0.275541	-5.566635	-0.028625	0.050730	-0.117427	-0.601747	0.173754	0.591169	0.164130	-0.809523	-0.320058	-0.464000	0	0
12418	8.272950	0.478823	-5.502623	-0.053809	0.099740	-0.104687	-0.603856	0.173200	0.591437	0.163548	-0.808809	-0.320462	-0.465171	0	0
12419	8.243034	0.583894	-5.365552	-0.063993	0.134943	-0.077220	-0.607639	0.169633	0.589270	0.163099	-0.808043	-0.320543	-0.466602	0	0
12420	8.072528	0.569455	-5.284389	-0.115471	0.170572	-0.055393	-0.607644	0.168599	0.586943	0.162472	-0.807254	-0.320139	-0.468460	0	0
12421	8.058854	0.555990	-5.177684	-0.184744	0.200017	-0.083105	-0.609052	0.166605	0.584144	0.161222	-0.806355	-0.319596	-0.470806	0	0
12422	8.084569	0.677377	-5.020848	-0.221431	0.222484	-0.087769	-0.612699	0.164262	0.583325	0.159754	-0.805376	-0.318870	-0.473466	0	0
12423	8.129386	0.967226	-4.957831	-0.201394	0.252163	-0.092305	-0.616352	0.161689	0.581361	0.158484	-0.804212	-0.318236	-0.476289	0	0
12424	8.268950	0.998290	-4.996665	-0.143721	0.262842	-0.057307	-0.620562	0.158278	0.579066	0.157910	-0.803000	-0.317559	-0.478969	0	0
12425	8.408453	0.966046	-5.016585	-0.111130	0.239492	-0.068192	-0.622396	0.156305	0.575990	0.157431	-0.801817	-0.317180	-0.481355	0	0
12426	8.456613	1.004789	-5.037458	-0.110937	0.202945	-0.057106	-0.624935	0.155132	0.574386	0.156929	-0.800828	-0.316749	-0.483443	0	0
12427	8.487729	1.068347	-5.091348	-0.114958	0.174853	-0.033196	-0.626909	0.153950	0.572775	0.156376	-0.800065	-0.316173	-0.485260	0	0
12428	8.509537	0.926520	-5.015793	-0.137263	0.144038	-0.009350	-0.627896	0.153291	0.571894	0.155707	-0.799547	-0.315321	-0.486880	0	0
12429	8.494290	0.947515	-5.126198	-0.149182	0.092078	0.029245	-0.629732	0.152256	0.570150	0.154916	-0.799432	-0.314209	-0.488040	0	0
12430	8.433007	0.801661	-4.888139	-0.100044	0.056891	0.091762	-0.631412	0.150606	0.569214	0.154762	-0.799594	-0.312864	-0.488687	0	0
12431	8.469887	0.709877	-4.754849	-0.033801	0.029931	0.108447	-0.630868	0.152444	0.569607	0.155082	-0.799848	-0.311779	-0.488862	0	0
12432	8.439820	0.781066	-4.622824	0.018380	0.065543	0.141535	-0.631727	0.153187	0.569379	0.156143	-0.799937	-0.310598	-0.489130	0	0
12433	8.444633	0.756655	-4.613502	0.053469	0.095276	0.150729	-0.631495	0.156264	0.568013	0.157570	-0.799865	-0.309499	-0.489488	0	0
12434	8.410653	0.669517	-4.607968	0.099712	0.095883	0.169148	-0.632387	0.158126	0.565451	0.159510	-0.799757	-0.308446	-0.489700	0	0
12435	8.371405	0.514906	-4.631663	0.075862	0.118369	0.163524	-0.633581	0.162234	0.564022	0.161247	-0.799569	-0.307315	-0.490149	0	0
12436	8.101166	0.419877	-4.636669	0.061649	0.147056	0.176221	-0.634442	0.162990	0.563512	0.163072	-0.799287	-0.305932	-0.490870	0	0
12437	7.754658	0.199533	-4.480217	-0.018205	0.130951	0.201675	-0.636057	0.166028	0.560606	0.164282	-0.799299	-0.304011	-0.491640	0	0
12438	7.741080	-0.077513	-4.249629	-0.079025	0.152099	0.251029	-0.636381	0.168664	0.559642	0.165365	-0.799438	-0.301330	-0.492701	0	0
12439	7.983505	-0.245180	-3.991669	-0.106881	0.189769	0.300498	-0.637557	0.171872	0.559005	0.166533	-0.799589	-0.298076	-0.494039	0	0
12440	8.668934	-0.336196	-4.435776	0.007988	0.308962	0.306159	-0.638890	0.173973	0.554624	0.169045	-0.798952	-0.295112	-0.495992	0	0
12441	9.374749	-0.256122	-4.809481	0.045750	0.490016	0.296926	-0.640967	0.178438	0.549124	0.172304	-0.797317	-0.292121	-0.499262	0	0
12442	9.650156	-0.169052	-4.756410	-0.003950	0.446403	0.290553	-0.643878	0.181634	0.543412	0.175041	-0.795930	-0.288973	-0.502345	0	0
12443	9.634818	-0.411311	-4.767077	-0.195648	0.294640	0.250921	-0.647452	0.183537	0.540878	0.175576	-0.795519	-0.285459	-0.504813	0	0
12444	9.091782	-0.519927	-4.520421	-0.323733	0.200841	0.191048	-0.649300	0.183369	0.539046	0.174556	-0.795607	-0.281915	-0.507014	0	0
12445	8.613230	-0.391409	-4.448545	-0.269334	0.171992	0.176437	-0.651822	0.181962	0.539265	0.173778	-0.795705	-0.278826	-0.508833	0	0
12446	8.418692	-0.474763	-4.639884	-0.213279	0.171086	0.219611	-0.652386	0.181038	0.537798	0.173691	-0.795810	-0.275655	-0.510424	0	0
12447	8.789683	-0.453505	-4.972464	-0.071445	0.225188	0.249239	-0.654261	0.183683	0.537133	0.175001	-0.795476	-0.272895	-0.511978	0	0
12448	9.306876	-0.544101	-5.359551	0.084854	0.278795	0.271567	-0.655467	0.187329	0.533413	0.177842	-0.794631	-0.270641	-0.513504	0	0
12449	9.537069	-0.719358	-5.432106	0.084426	0.213215	0.260680	-0.654715	0.191853	0.528738	0.180415	-0.794098	-0.268603	-0.514501	0	0
12450	9.406333	-0.774542	-4.867182	0.145629	0.099399	0.235268	-0.656758	0.196117	0.527327	0.183065	-0.793948	-0.267267	-0.514492	0	0
12451	8.738386	-0.856808	-4.891048	0.056090	0.053187	0.209313	-0.655680	0.198923	0.525371	0.184718	-0.794142	-0.265775	-0.514375	0	0
12452	8.185503	-0.835045	-4.416118	0.006785	0.036400	0.181613	-0.655710	0.200954	0.524932	0.185820	-0.794419	-0.264262	-0.514329	0	0
12453	7.792862	-0.871529	-4.382348	-0.017758	0.064022	0.150231	-0.656294	0.202666	0.525328	0.186611	-0.794532	-0.262836	-0.514599	0	0
12454	7.801681	-0.923141	-4.155958	0.066194	0.132753	0.135605	-0.654917	0.202853	0.521083	0.188200	-0.794077	-0.261813	-0.515245	0	0
12455	7.998699	-0.908220	-3.926511	0.179250	0.194397	0.115593	-0.656386	0.205460	0.518149	0.190722	-0.793051	-0.261427	-0.516093	0	0
12456	8.229980	-0.923728	-3.616417	0.288135	0.172007	0.084702	-0.657601	0.210747	0.516087	0.193910	-0.791826	-0.261874	-0.516558	0	0
12457	8.592019	-1.165655	-3.129112	0.377362	0.075017	0.008928	-0.656403	0.213282	0.510859	0.197143	-0.790737	-0.263575	-0.516138	0	0
12458	9.135745	-1.342931	-2.855912	0.368774	-0.028981	-0.098180	-0.659011	0.217152	0.508863	0.199492	-0.789890	-0.266273	-0.515145	0	0
12459	9.398766	-1.244349	-3.471394	0.184765	-0.095876	-0.201145	-0.661152	0.219174	0.509293	0.199677	-0.789486	-0.268964	-0.514295	0	0
12460	9.825657	-1.010364	-4.142847	0.063227	-0.100989	-0.230625	-0.661690	0.217036	0.509165	0.198736	-0.789252	-0.271275	-0.513805	0	0
12461	10.481137	-0.738398	-4.873325	-0.057789	-0.012343	-0.318923	-0.661211	0.213389	0.510205	0.196628	-0.788570	-0.273477	-0.514496	0	0
12462	10.798944	-0.354812	-5.071118	-0.192477	0.003533	-0.361292	-0.662260	0.207095	0.510104	0.193277	-0.787932	-0.275289	-0.515775	0	0
12463	10.423519	0.106891	-4.583047	-0.263571	-0.222960	-0.359224	-0.663291	0.200833	0.512268	0.188750	-0.788602	-0.277149	-0.515431	0	0
12464	10.036267	0.238345	-4.236786	-0.323749	-0.390360	-0.298567	-0.664279	0.193518	0.518326	0.183592	-0.790380	-0.278531	-0.513823	0	0
12465	9.588426	0.348206	-4.236230	-0.360487	-0.380805	-0.304240	-0.661454	0.185887	0.523762	0.178130	-0.792146	-0.279741	-0.512366	0	0
12466	9.054542	0.347689	-4.097908	-0.240808	-0.362199	-0.346358	-0.658482	0.178083	0.529752	0.173450	-0.793446	-0.281854	-0.510800	0	0
12467	8.216429	0.304725	-3.709352	-0.137661	-0.343519	-0.390411	-0.657670	0.170819	0.531270	0.169406	-0.794338	-0.284806	-0.509132	0	0
12468	7.495536	0.433830	-3.193621	-0.078764	-0.292523	-0.449224	-0.655580	0.164556	0.535384	0.165676	-0.794666	-0.288428	-0.507806	0	0
12469	7.287393	0.828489	-2.857173	0.001483	-0.118333	-0.473172	-0.658564	0.156722	0.538034	0.162954	-0.793899	-0.292355	-0.507640	0	0
12470	7.674258	1.294185	-2.885513	0.035046	0.105839	-0.434764	-0.658682	0.154333	0.537037	0.161351	-0.792023	-0.295773	-0.509102	0	0
12471	8.370652	1.466630	-3.270340	0.112393	0.348529	-0.336650	-0.661749	0.149237	0.533637	0.161564	-0.789069	-0.298415	-0.512069	0	0
12472	9.306954	1.509958	-3.737447	0.187844	0.530582	-0.270528	-0.667455	0.148328	0.524724	0.163259	-0.785224	-0.300611	-0.516143	0	0
12473	10.095148	1.427693	-3.984854	0.295149	0.566767	-0.230768	-0.674433	0.148772	0.517888	0.166089	-0.781112	-0.302987	-0.520074	0	0
12474	10.420739	1.290070	-4.200829	0.317240	0.435073	-0.213956	-0.678848	0.146929	0.510037	0.168788	-0.777658	-0.305542	-0.522878	0	0
12475	10.219160	1.043025	-4.298767	0.303380	0.214869	-0.164171	-0.683984	0.147577	0.504327	0.170945	-0.775522	-0.308015	-0.523899	0	0
12476	9.590085	0.918469	-4.263975	0.249416	0.046135	-0.112781	-0.684281	0.148597	0.504111	0.172450	-0.774500	-0.310081	-0.523698	0	0
12477	8.658687	0.825500	-4.075157	0.136812	-0.074191	-0.068980	-0.686548	0.149333	0.504462	0.172916	-0.774446	-0.311436	-0.522820	0	0
12478	8.258213	0.981044	-3.890082	0.039524	-0.103023	-0.076522	-0.685715	0.149274	0.502470	0.172523	-0.774673	-0.312381	-0.522049	0	0
12479	8.225872	1.339816	-3.862379	0.036973	-0.007275	-0.076626	-0.685670	0.147418	0.505182	0.172378	-0.774417	-0.313162	-0.522009	0	0
12480	8.361045	1.448213	-3.878805	0.003721	0.143346	-0.068626	-0.687637	0.146065	0.504126	0.172515	-0.773445	-0.313427	-0.523245	0	0
12481	8.669558	1.523949	-3.901926	0.033045	0.247846	-0.076914	-0.690059	0.145824	0.501023	0.173127	-0.771858	-0.313754	-0.525187	0	0
12482	8.964088	1.533101	-3.835586	0.069784	0.285426	-0.074998	-0.692349	0.145508	0.496499	0.174186	-0.769996	-0.314167	-0.527318	0	0
12483	8.980797	1.396677	-3.798452	0.027540	0.235944	-0.076855	-0.693764	0.144216	0.494028	0.174710	-0.768472	-0.314485	-0.529176	0	0
12484	8.863952	1.283167	-3.591921	-0.041805	0.176421	-0.064087	-0.697176	0.143337	0.489621	0.174624	-0.767405	-0.314412	-0.530793	0	0
12485	8.716761	1.224263	-3.282449	-0.052921	0.072957	-0.058471	-0.698574	0.141553	0.488391	0.174110	-0.766937	-0.314448	-0.531617	0	0
12486	8.796965	1.269523	-2.903506	-0.163187	-0.027802	-0.030960	-0.698282	0.141357	0.489366	0.172627	-0.767267	-0.313831	-0.531989	0	0
12487	9.099819	1.458954	-3.082682	-0.274868	-0.070081	0.005685	-0.699254	0.140744	0.490469	0.170299	-0.768138	-0.312441	-0.532299	0	0
12488	9.415580	1.724170	-3.493732	-0.258318	-0.107692	0.082037	-0.698325	0.136142	0.493284	0.168434	-0.769401	-0.310582	-0.532157	0	0
12489	9.479154	1.725633	-3.996107	-0.162131	-0.160190	0.125434	-0.695789	0.137336	0.494465	0.167321	-0.770923	-0.309024	-0.531212	0	0
12490	9.481112	1.594020	-4.308636	-0.122284	-0.164822	0.108971	-0.696194	0.137497	0.497167	0.166468	-0.772334	-0.307774	-0.530155	0	0
12491	9.220706	1.457119	-4.270804	-0.078148	-0.178442	0.118176	-0.694045	0.136754	0.499928	0.165897	-0.773782	-0.306750	-0.528814	0	0
12492	8.822636	1.239492	-3.928829	0.032884	-0.269954	0.070711	-0.691623	0.138186	0.505086	0.165716	-0.775366	-0.306786	-0.526524	0	0
12493	9.008434	0.959689	-3.778180	0.044636	-0.358688	0.107578	-0.688544	0.142021	0.507842	0.165479	-0.777516	-0.306787	-0.523419	0	0
12494	8.969664	0.625516	-3.974563	0.130796	-0.361222	0.146218	-0.683428	0.143214	0.514091	0.166171	-0.779629	-0.306894	-0.519982	0	0
12495	9.419586	0.381389	-4.270762	0.190067	-0.283546	0.232511	-0.678962	0.147568	0.514603	0.167944	-0.781506	-0.306543	-0.516793	0	0
12496	9.615045	0.286168	-4.505749	0.257400	-0.226213	0.350021	-0.676900	0.154104	0.518245	0.171088	-0.783303	-0.305478	-0.513662	0	0
12497	9.543127	0.071395	-4.366776	0.321628	-0.280941	0.430933	-0.672775	0.162253	0.517584	0.174917	-0.785509	-0.304231	-0.509728	0	0
12498	9.188469	-0.046608	-4.062008	0.310511	-0.339983	0.431835	-0.667488	0.170995	0.522040	0.178538	-0.787994	-0.302974	-0.505367	0	0
12499	8.683989	-0.106718	-3.835801	0.274318	-0.388666	0.383096	-0.663596	0.177407	0.524667	0.181418	-0.790626	-0.302027	-0.500778	0	0
12500	7.972285	-0.282450	-3.559120	0.073758	-0.406098	0.342181	-0.658296	0.184875	0.528760	0.182505	-0.793544	-0.300389	-0.496735	0	0
12501	7.578742	-0.609357	-3.208365	-0.102537	-0.341235	0.310405	-0.652917	0.186446	0.533050	0.182178	-0.796359	-0.298027	-0.493765	0	0
12502	7.752236	-0.798383	-3.129128	-0.170395	-0.168354	0.286148	-0.648808	0.187635	0.536762	0.181747	-0.798346	-0.295173	-0.492427	0	0
12503	8.459728	-0.900647	-3.830175	-0.184458	0.167420	0.340756	-0.646738	0.190535	0.535510	0.182428	-0.798862	-0.291220	-0.493691	0	0
12504	8.978306	-0.891227	-4.081395	-0.199028	0.352697	0.324024	-0.648607	0.191288	0.532463	0.183479	-0.798415	-0.286963	-0.496510	0	0
12505	9.812718	-0.764143	-4.051384	-0.183477	0.284479	0.296843	-0.651181	0.192310	0.530006	0.184297	-0.798186	-0.283133	-0.498768	0	0
12506	9.768239	-0.405129	-4.035303	-0.197336	0.125628	0.275098	-0.651097	0.195295	0.527646	0.184468	-0.798692	-0.279686	-0.499838	0	0
12507	9.365231	-0.340270	-4.138167	-0.343395	0.034919	0.227162	-0.649915	0.193251	0.530901	0.182957	-0.799782	-0.276061	-0.500667	0	0
12508	9.141993	-0.372578	-4.323268	-0.541031	0.008206	0.158858	-0.649339	0.192513	0.531132	0.179464	-0.801151	-0.272028	-0.501946	0	0
12509	8.736775	-0.354396	-4.380460	-0.579181	-0.008632	0.101832	-0.648964	0.186924	0.533749	0.175310	-0.802498	-0.268287	-0.503274	0	0
12510	8.613130	-0.415625	-4.451115	-0.524566	0.028886	0.087158	-0.649455	0.182521	0.535883	0.171632	-0.803491	-0.264857	-0.504773	0	0
12511	8.773272	-0.507163	-4.580891	-0.411079	0.073003	0.083655	-0.651499	0.178271	0.538324	0.168946	-0.804043	-0.261952	-0.506313	0	0
12512	8.916807	-0.516113	-4.711923	-0.275303	0.090347	0.095847	-0.650878	0.173826	0.538040	0.167467	-0.804296	-0.259591	-0.507618	0	0
12513	8.931107	-0.579352	-4.705623	-0.205465	0.102432	0.106050	-0.650586	0.174297	0.540047	0.166624	-0.804394	-0.257491	-0.508808	0	0
12514	8.690508	-0.651464	-4.627046	-0.165399	0.109885	0.132663	-0.652005	0.173958	0.538625	0.166268	-0.804445	-0.255362	-0.509915	0	0
12515	8.546546	-0.792984	-4.487318	-0.169342	0.134379	0.153670	-0.653147	0.174575	0.538109	0.166041	-0.804432	-0.253005	-0.511183	0	0
12516	8.445866	-0.851725	-4.394562	-0.132997	0.149627	0.142676	-0.653140	0.173608	0.537341	0.166094	-0.804242	-0.250889	-0.512506	0	0
12517	8.451039	-0.818233	-4.363136	-0.120312	0.160962	0.137185	-0.653601	0.174891	0.534738	0.166247	-0.803960	-0.248864	-0.513884	0	0
12518	8.542486	-0.745500	-4.409561	-0.117388	0.151509	0.110627	-0.653755	0.175365	0.533921	0.166266	-0.803645	-0.247084	-0.515229	0	0
12519	8.641359	-0.594434	-4.153816	-0.037927	0.127617	0.075090	-0.656176	0.175655	0.531699	0.166681	-0.803236	-0.246033	-0.516234	0	0
12520	8.688990	-0.579157	-4.232793	0.017689	0.120715	0.033929	-0.656766	0.176340	0.529626	0.167313	-0.802660	-0.245615	-0.517123	0	0
12521	8.695887	-0.580386	-3.964940	0.054399	0.056808	-0.023694	-0.657046	0.175929	0.529320	0.167787	-0.802218	-0.245950	-0.517496	0	0
12522	8.681980	-0.612956	-3.880090	0.069279	0.026067	-0.080512	-0.658489	0.177457	0.527874	0.168008	-0.801763	-0.246876	-0.517689	0	0
12523	8.812421	-0.692481	-3.805776	0.117100	0.011938	-0.139103	-0.658992	0.174186	0.530361	0.168282	-0.801160	-0.248532	-0.517741	0	0
12524	9.013709	-0.726092	-3.936713	0.150233	-0.005687	-0.199535	-0.658884	0.175045	0.527444	0.168455	-0.800433	-0.250880	-0.517676	0	0
12525	9.161185	-0.733540	-4.181410	0.196181	-0.046933	-0.188345	-0.661265	0.173241	0.526930	0.168963	-0.799870	-0.253433	-0.517138	0	0
12526	9.187851	-0.832244	-4.429430	0.139683	-0.122181	-0.173672	-0.659994	0.172691	0.526035	0.168890	-0.799818	-0.255714	-0.516118	0	0
12527	9.235872	-0.778626	-4.474356	0.103132	-0.206436	-0.163498	-0.660233	0.171377	0.529491	0.168380	-0.800288	-0.257851	-0.514491	0	0
12528	9.048128	-0.641080	-4.505085	0.090256	-0.289670	-0.156986	-0.658796	0.171210	0.532436	0.167564	-0.801212	-0.260022	-0.512221	0	0
12529	8.824615	-0.635643	-4.431473	0.081119	-0.356416	-0.149603	-0.655375	0.170448	0.535185	0.166560	-0.802507	-0.262179	-0.509415	0	0
12530	8.781251	-0.484137	-4.494081	0.018223	-0.403598	-0.204691	-0.652763	0.168142	0.540390	0.164622	-0.803983	-0.264548	-0.506483	0	0
12531	8.735693	-0.240308	-4.568084	-0.045778	-0.409843	-0.235976	-0.649317	0.165900	0.544036	0.162014	-0.805502	-0.266832	-0.503706	0	0
12532	8.649836	-0.126620	-4.501329	-0.068491	-0.393324	-0.265407	-0.646688	0.161374	0.547687	0.159092	-0.806872	-0.269225	-0.501164	0	0
12533	8.627178	0.044201	-4.388256	-0.096358	-0.355341	-0.283846	-0.643476	0.155939	0.552126	0.155975	-0.808035	-0.271542	-0.499016	0	0
12534	8.493157	0.219153	-4.343455	-0.111617	-0.320657	-0.309623	-0.640674	0.149365	0.556496	0.152672	-0.808956	-0.273946	-0.497227	0	0
12535	8.600977	0.405507	-4.191681	-0.134418	-0.257640	-0.346411	-0.639854	0.142720	0.560033	0.149195	-0.809487	-0.276419	-0.496048	0	0
12536	8.714425	0.618999	-4.257334	-0.112942	-0.189970	-0.370276	-0.638676	0.139369	0.560661	0.145937	-0.809563	-0.279103	-0.495391	0	0
12537	8.972218	0.919687	-4.390620	-0.054283	-0.099637	-0.373873	-0.639721	0.134913	0.564070	0.143404	-0.809087	-0.281954	-0.495293	0	0
12538	9.361053	1.065947	-4.650589	-0.053121	-0.027146	-0.337181	-0.639241	0.130599	0.564078	0.141245	-0.808339	-0.284421	-0.495725	0	0
12539	9.543635	1.129032	-4.748794	-0.010629	-0.019812	-0.322381	-0.639868	0.124571	0.564273	0.139538	-0.807533	-0.286953	-0.496063	0	0
12540	9.168445	0.998728	-4.600345	0.057043	-0.088555	-0.316734	-0.641792	0.120579	0.564324	0.138189	-0.806976	-0.289880	-0.495644	0	0
12541	8.630288	0.897290	-4.348993	0.110343	-0.124589	-0.303854	-0.641070	0.120077	0.565559	0.137244	-0.806557	-0.293003	-0.494752	0	0
12542	7.971680	0.840551	-4.112169	0.107539	-0.069288	-0.276568	-0.641296	0.116168	0.566307	0.136558	-0.805934	-0.295825	-0.494276	0	0
12543	7.740959	0.880147	-4.050142	0.147526	0.031633	-0.227145	-0.642130	0.114907	0.565953	0.136748	-0.804903	-0.298296	-0.494419	0	0
12544	8.037606	0.979359	-4.369771	0.143327	0.168682	-0.192432	-0.643128	0.114977	0.564836	0.137471	-0.803293	-0.300286	-0.495632	0	0
12545	8.599058	1.067395	-4.718701	0.133433	0.279430	-0.163138	-0.645560	0.114533	0.560022	0.138600	-0.801231	-0.301829	-0.497713	0	0
12546	9.315702	1.167272	-4.947752	0.113323	0.334989	-0.133736	-0.649102	0.113724	0.557177	0.139870	-0.798995	-0.302961	-0.500258	0	0
12547	9.705675	1.311541	-5.060431	0.114714	0.278418	-0.109679	-0.653650	0.113693	0.553400	0.141105	-0.797107	-0.303980	-0.502300	0	0
12548	9.426737	1.278349	-4.970505	0.103054	0.164872	-0.089398	-0.656483	0.113655	0.552152	0.141997	-0.795857	-0.304942	-0.503447	0	0
12549	8.875323	1.049844	-4.820936	-0.059064	0.097154	-0.090679	-0.659054	0.113730	0.548504	0.141387	-0.795177	-0.305190	-0.504542	0	0
12550	7.978859	1.127709	-4.550185	-0.139052	0.046124	-0.099189	-0.659427	0.109988	0.548839	0.139942	-0.794833	-0.305180	-0.505493	0	0
12551	7.618572	1.177009	-4.420445	-0.146361	0.036518	-0.062552	-0.659121	0.108259	0.548869	0.138587	-0.794665	-0.304852	-0.506327	0	0
12552	7.542671	1.246171	-4.293966	-0.116328	0.073544	-0.036862	-0.659803	0.106668	0.549342	0.137719	-0.794337	-0.304418	-0.507337	0	0
12553	7.847832	1.252842	-4.409201	-0.109091	0.186784	-0.051645	-0.661758	0.104048	0.547783	0.137166	-0.793386	-0.303988	-0.509231	0	0
12554	8.187661	1.457641	-4.488209	-0.121134	0.283284	-0.031529	-0.662999	0.100041	0.544998	0.136921	-0.792008	-0.303192	-0.511909	0	0
12555	8.643734	1.545295	-4.753489	-0.099328	0.339053	-0.008529	-0.667147	0.101075	0.539870	0.137117	-0.790383	-0.302260	-0.514909	0	0
12556	8.862150	1.548373	-4.556321	-0.152915	0.279061	0.012622	-0.669410	0.100068	0.537707	0.136836	-0.789186	-0.300956	-0.517578	0	0
12557	8.672406	1.401615	-4.724096	-0.264621	0.198364	-0.018737	-0.671358	0.096876	0.536112	0.135240	-0.788468	-0.299441	-0.519965	0	0
12558	8.610773	1.488080	-4.629439	-0.336649	0.114609	-0.000388	-0.672451	0.093758	0.535644	0.132945	-0.788317	-0.297502	-0.521895	0	0
12559	8.337768	1.501689	-4.416239	-0.332704	0.026784	0.019895	-0.674107	0.090376	0.534883	0.130491	-0.788682	-0.295557	-0.523067	0	0
12560	8.075064	1.670163	-4.183092	-0.292782	-0.034299	0.084278	-0.673773	0.086882	0.535793	0.128539	-0.789485	-0.293369	-0.523570	0	0
12561	8.046938	1.747034	-4.113904	-0.248933	-0.021791	0.150418	-0.673054	0.086666	0.537045	0.127274	-0.790365	-0.290896	-0.523931	0	0
12562	8.257786	1.743441	-3.957560	-0.158580	0.005091	0.174460	-0.671775	0.086332	0.537578	0.126967	-0.791042	-0.288642	-0.524230	0	0
12563	8.626914	1.818096	-3.932230	-0.099297	-0.006655	0.169184	-0.670384	0.087498	0.536789	0.127019	-0.791698	-0.286787	-0.524245	0	0
12564	8.760402	1.775783	-4.101752	-0.025331	-0.049071	0.167578	-0.671250	0.090276	0.538951	0.127575	-0.792463	-0.285354	-0.523737	0	0
12565	8.574033	1.590056	-4.438992	0.036196	-0.134655	0.148483	-0.669005	0.092183	0.540321	0.128218	-0.793553	-0.284539	-0.522371	0	0
12566	8.763729	1.425785	-4.766002	-0.007496	-0.155432	0.191561	-0.666611	0.093910	0.542387	0.128734	-0.794913	-0.283141	-0.520934	0	0
12567	9.295237	1.315826	-5.163413	-0.006564	-0.137120	0.257686	-0.665217	0.096518	0.544375	0.129591	-0.796373	-0.281238	-0.519521	0	0
12568	9.678834	1.167733	-5.352639	0.034750	-0.125057	0.364240	-0.663278	0.099895	0.545133	0.131425	-0.797992	-0.278641	-0.517973	0	0
12569	9.929812	0.782386	-5.142313	0.067284	-0.191217	0.423132	-0.658827	0.105797	0.546308	0.133572	-0.800076	-0.275867	-0.515688	0	0
12570	9.970156	0.354597	-4.731146	0.107950	-0.323508	0.416033	-0.655493	0.112435	0.550369	0.135705	-0.802732	-0.273487	-0.512261	0	0
12571	9.711821	0.197001	-4.418161	0.174822	-0.411036	0.428158	-0.651017	0.118327	0.554654	0.138133	-0.805767	-0.271498	-0.507886	0	0
12572	9.566471	-0.225018	-4.338181	0.098925	-0.336938	0.454401	-0.646429	0.125445	0.557319	0.140338	-0.808558	-0.268764	-0.504287	0	0
12573	9.604106	-0.104169	-4.507885	-0.045527	-0.221892	0.446618	-0.642806	0.130982	0.560317	0.141592	-0.810941	-0.265224	-0.501979	0	0
12574	9.501838	0.111277	-4.425360	-0.046268	-0.136988	0.411629	-0.638887	0.135507	0.563392	0.142935	-0.812774	-0.261808	-0.500425	0	0
12575	9.207756	0.216650	-4.172126	-0.123555	-0.154034	0.328884	-0.637801	0.139061	0.563745	0.143144	-0.814585	-0.258725	-0.499022	0	0
12576	8.767061	0.366307	-3.888965	-0.192602	-0.186202	0.282858	-0.632999	0.140710	0.566631	0.142521	-0.816510	-0.255688	-0.497616	0	0
12577	8.188116	0.235583	-3.602462	-0.276820	-0.189495	0.246773	-0.631841	0.140398	0.569712	0.140979	-0.818478	-0.252551	-0.496423	0	0
12578	7.497813	-0.069068	-3.308097	-0.352142	-0.100033	0.260052	-0.628984	0.138841	0.571284	0.139149	-0.820116	-0.248776	-0.496144	0	0
12579	7.300148	-0.399249	-3.177252	-0.388133	0.024682	0.268864	-0.629495	0.136808	0.574839	0.137344	-0.821197	-0.244590	-0.496938	0	0
12580	7.779644	-0.691073	-3.368587	-0.461205	0.213799	0.251954	-0.629481	0.134602	0.573004	0.135344	-0.821367	-0.239892	-0.499490	0	0
12581	8.394182	-0.593783	-3.712195	-0.450689	0.446305	0.245321	-0.632021	0.133700	0.571699	0.133930	-0.820319	-0.234991	-0.503904	0	0
12582	9.673690	-0.544925	-4.049587	-0.373946	0.622416	0.257399	-0.636721	0.133605	0.566363	0.133633	-0.818258	-0.230117	-0.509550	0	0
12583	10.914873	-0.486441	-4.361327	-0.366446	0.612563	0.195308	-0.645078	0.132018	0.560404	0.133044	-0.816052	-0.225794	-0.515146	0	0
12584	10.078018	-0.252479	-4.548315	-0.337577	0.356662	0.206632	-0.647077	0.130451	0.554951	0.132174	-0.815112	-0.221856	-0.518558	0	0
12585	10.067215	-0.257011	-4.386102	-0.326799	0.140769	0.151946	-0.651017	0.129366	0.554920	0.130624	-0.815142	-0.218698	-0.520242	0	0
12586	9.336158	-0.069062	-4.272995	-0.440171	-0.012616	0.102294	-0.650682	0.125871	0.555830	0.127557	-0.815991	-0.215555	-0.520984	0	0
12587	8.222404	0.062288	-4.078310	-0.473702	-0.055042	0.085561	-0.650907	0.122357	0.557310	0.124032	-0.817053	-0.212419	-0.521458	0	0
12588	7.707869	0.039561	-3.921533	-0.419438	-0.014325	0.092830	-0.649971	0.118244	0.561852	0.121073	-0.817831	-0.209452	-0.522134	0	0
12589	7.738524	-0.164364	-3.921593	-0.305350	0.143027	0.134983	-0.651087	0.116722	0.561061	0.119596	-0.817727	-0.206541	-0.523793	0	0
12590	8.127450	-0.271920	-4.062445	-0.220993	0.268456	0.128588	-0.653204	0.115283	0.558870	0.119030	-0.816839	-0.203971	-0.526310	0	0
12591	8.701029	-0.134647	-4.111987	-0.061782	0.364341	0.120635	-0.655627	0.115050	0.555625	0.119923	-0.815231	-0.202186	-0.529281	0	0
12592	9.067135	-0.210120	-4.102015	0.024552	0.356949	0.133730	-0.660628	0.117322	0.551855	0.121565	-0.813570	-0.200756	-0.531999	0	0
12593	9.124411	-0.360775	-4.109971	0.091161	0.245377	0.102828	-0.662239	0.119013	0.547167	0.123370	-0.812352	-0.200062	-0.533703	0	0
12594	9.038870	-0.320811	-3.971244	0.115862	0.108605	0.048033	-0.664824	0.121159	0.545205	0.124802	-0.811717	-0.200121	-0.534315	0	0
12595	8.855801	-0.361094	-3.945336	0.210698	0.010116	0.011626	-0.665131	0.122363	0.544152	0.126623	-0.811416	-0.201093	-0.533977	0	0
12596	8.635962	-0.499348	-3.648157	0.311442	-0.128061	-0.039403	-0.664917	0.128336	0.545230	0.128701	-0.811613	-0.203206	-0.532379	0	0
12597	8.726402	-0.683388	-3.715542	0.338733	-0.156903	-0.112723	-0.662941	0.129238	0.546682	0.130566	-0.811772	-0.206074	-0.530578	0	0
12598	8.856285	-0.710719	-3.735070	0.347989	-0.149298	-0.178759	-0.662674	0.131182	0.547933	0.132149	-0.811727	-0.209527	-0.528899	0	0
12599	9.129403	-0.668426	-3.957572	0.312202	-0.080107	-0.224758	-0.661261	0.131025	0.547768	0.133371	-0.811255	-0.213050	-0.527909	0	0
12600	9.411578	-0.552014	-4.286210	0.227217	-0.061236	-0.257915	-0.662403	0.132438	0.548574	0.133740	-0.810713	-0.216390	-0.527289	0	0
12601	9.315490	-0.403075	-4.310632	0.148846	-0.139552	-0.237754	-0.662956	0.131717	0.548817	0.133440	-0.810725	-0.219228	-0.526173	0	0
12602	9.162838	-0.390093	-4.114015	0.082873	-0.246636	-0.230396	-0.660076	0.128694	0.551005	0.132376	-0.811395	-0.221826	-0.524317	0	0
12603	8.867222	-0.233253	-4.080197	0.068263	-0.352140	-0.252316	-0.658030	0.125343	0.554312	0.130879	-0.812577	-0.224633	-0.521660	0	0
12604	8.761289	-0.096082	-4.126066	0.035417	-0.363204	-0.281727	-0.655441	0.125034	0.559784	0.128899	-0.813776	-0.227548	-0.519013	0	0
12605	8.923299	0.226180	-4.190411	-0.026002	-0.279242	-0.327772	-0.653361	0.119623	0.564093	0.126405	-0.814500	-0.230376	-0.517241	0	0
12606	9.048927	0.412529	-4.227712	-0.032920	-0.209768	-0.318663	-0.650338	0.116060	0.565538	0.124022	-0.814880	-0.233030	-0.516029	0	0
12607	9.186503	0.504526	-3.927905	-0.030712	-0.219963	-0.302071	-0.649836	0.111349	0.567784	0.121755	-0.815338	-0.235542	-0.514704	0	0
12608	9.436550	0.706168	-4.085702	-0.046260	-0.158991	-0.272752	-0.649350	0.107531	0.569380	0.119617	-0.815559	-0.237687	-0.513868	0	0
12609	9.446897	0.804183	-4.346323	0.057054	-0.087088	-0.247881	-0.648731	0.104291	0.570868	0.118655	-0.815340	-0.240044	-0.513343	0	0
12610	9.109478	0.650585	-4.288811	0.157131	-0.058595	-0.237736	-0.648565	0.103346	0.572505	0.118590	-0.814875	-0.242820	-0.512790	0	0
12611	8.569657	0.660053	-3.988364	0.228252	-0.099001	-0.276179	-0.646699	0.101682	0.573656	0.118846	-0.814429	-0.246297	-0.511780	0	0
12612	8.074492	0.837703	-3.594287	0.289917	-0.174155	-0.287017	-0.646138	0.103022	0.575431	0.119327	-0.814255	-0.250290	-0.510005	0	0
12613	7.842794	1.030906	-3.412863	0.299151	-0.133790	-0.286159	-0.645245	0.100356	0.576812	0.120019	-0.813849	-0.254244	-0.508532	0	0
12614	8.322414	1.270571	-3.813300	0.219826	0.032446	-0.258001	-0.647263	0.102085	0.574394	0.120600	-0.812752	-0.257394	-0.508564	0	0
12615	9.213616	1.287956	-4.491451	0.166961	0.276577	-0.207849	-0.649799	0.100891	0.573212	0.121656	-0.810597	-0.259542	-0.510657	0	0
12616	10.097939	1.237170	-4.785728	0.112792	0.399487	-0.194210	-0.652814	0.101758	0.568203	0.122631	-0.807902	-0.261166	-0.513856	0	0
12617	10.560098	1.322573	-4.886997	0.147472	0.320038	-0.189314	-0.657924	0.101586	0.564564	0.123726	-0.805569	-0.263006	-0.516312	0	0
12618	10.139846	1.200405	-4.959034	0.186893	0.136131	-0.134004	-0.659483	0.100180	0.561521	0.124914	-0.804275	-0.264845	-0.517103	0	0
12619	9.272912	0.922657	-4.769001	0.169571	-0.027305	-0.081707	-0.661073	0.101746	0.559371	0.125821	-0.803980	-0.266363	-0.516562	0	0
12620	8.016986	0.698921	-4.423970	0.108218	-0.160860	-0.036039	-0.660763	0.100119	0.560257	0.126097	-0.804571	-0.267383	-0.515046	0	0
12621	7.431772	0.664129	-4.054480	0.010499	-0.192448	-0.060160	-0.659209	0.103281	0.565531	0.125391	-0.805381	-0.268116	-0.513569	0	0
12622	7.240815	0.979382	-3.953495	0.007106	-0.115422	-0.055688	-0.658318	0.100493	0.566480	0.124874	-0.805808	-0.268716	-0.512710	0	0
12623	7.336617	1.104115	-4.081870	-0.048474	0.074797	-0.031288	-0.656911	0.100499	0.565901	0.124551	-0.805397	-0.268583	-0.513504	0	0
12624	7.994282	1.091774	-4.410897	-0.142659	0.263906	-0.015125	-0.658333	0.100447	0.564497	0.124053	-0.804168	-0.267612	-0.516050	0	0
12625	8.693769	1.294714	-4.720761	-0.144093	0.359499	-0.009596	-0.661983	0.095994	0.559869	0.123825	-0.802458	-0.266460	-0.519354	0	0
12626	8.981753	1.412477	-4.612405	-0.101800	0.332760	0.036495	-0.665408	0.096784	0.556557	0.124099	-0.800944	-0.265185	-0.522269	0	0
12627	9.193014	1.339190	-4.683586	-0.167034	0.218841	0.036582	-0.668113	0.096950	0.554047	0.123543	-0.800101	-0.263714	-0.524434	0	0
12628	8.891866	1.351650	-4.370306	-0.280976	0.057165	0.034728	-0.668224	0.093593	0.552283	0.121649	-0.800229	-0.261862	-0.525608	0	0
12629	8.504248	1.378870	-4.027126	-0.370669	-0.092694	0.049403	-0.667897	0.091474	0.554410	0.118703	-0.801289	-0.259602	-0.525788	0	0
12630	8.085801	1.563974	-3.686594	-0.345653	-0.177276	0.106426	-0.665845	0.087292	0.557099	0.116050	-0.802895	-0.257106	-0.525155	0	0
12631	7.988703	1.710482	-3.529832	-0.320669	-0.152378	0.150486	-0.663563	0.086989	0.559604	0.113868	-0.804447	-0.254367	-0.524592	0	0
12632	8.482032	1.726965	-3.932237	-0.277206	-0.101698	0.196468	-0.661294	0.086900	0.560708	0.112430	-0.805784	-0.251417	-0.524273	0	0
12633	8.896318	1.557134	-4.504400	-0.214718	-0.041094	0.198374	-0.661251	0.085588	0.564020	0.111621	-0.806735	-0.248722	-0.524268	0	0
12634	9.222440	1.421021	-4.652751	-0.078024	-0.052882	0.143650	-0.659539	0.084935	0.565094	0.111626	-0.807451	-0.247171	-0.523897	0	0
12635	9.485386	1.462555	-4.633329	-0.029108	-0.051887	0.125458	-0.657304	0.086898	0.565337	0.111897	-0.808065	-0.246052	-0.523420	0	0
12636	9.359285	1.381911	-4.701603	0.033605	-0.092294	0.182491	-0.658282	0.088048	0.568530	0.112912	-0.808953	-0.244818	-0.522408	0	0
12637	9.379925	0.934814	-4.647318	0.143290	-0.179730	0.254347	-0.657092	0.094340	0.568629	0.114932	-0.810348	-0.243703	-0.520323	0	0
12638	9.162744	0.497870	-4.501946	0.154996	-0.308932	0.258131	-0.653870	0.098691	0.572547	0.116795	-0.812392	-0.242737	-0.517161	0	0
12639	8.917765	0.298197	-4.312925	0.192554	-0.407352	0.269291	-0.649114	0.103394	0.574635	0.118737	-0.814917	-0.242007	-0.513073	0	0
12640	8.729607	-0.109870	-4.166035	0.146702	-0.417529	0.333343	-0.644333	0.107952	0.579683	0.120647	-0.817674	-0.240499	-0.508934	0	0
12641	8.930872	-0.504414	-4.147148	0.035437	-0.287246	0.331062	-0.639861	0.113334	0.582664	0.121916	-0.819881	-0.238298	-0.506108	0	0
12642	9.382048	-0.423905	-4.419538	-0.057692	-0.089076	0.317822	-0.636211	0.116990	0.585969	0.122854	-0.821150	-0.235471	-0.505147	0	0
12643	9.511798	-0.153446	-4.582049	-0.157270	0.088677	0.306401	-0.635093	0.118369	0.586752	0.123316	-0.821609	-0.232025	-0.505882	0	0
12644	9.707194	-0.071593	-4.279641	-0.210369	0.033508	0.277090	-0.636419	0.120566	0.583366	0.123085	-0.822330	-0.228609	-0.506322	0	0
12645	9.189352	-0.023763	-3.958026	-0.279398	-0.089448	0.240352	-0.636110	0.120409	0.586465	0.121804	-0.823666	-0.225295	-0.505945	0	0
12646	8.579543	-0.147758	-3.614769	-0.457293	-0.128931	0.228912	-0.633823	0.119154	0.587920	0.118923	-0.825372	-0.221221	-0.505648	0	0
12647	8.012336	-0.241438	-3.384020	-0.626144	-0.101710	0.241251	-0.630770	0.114879	0.592149	0.114762	-0.827139	-0.216142	-0.505918	0	0
12648	8.029810	-0.335980	-3.576113	-0.649807	0.025745	0.266675	-0.631385	0.109980	0.595667	0.110798	-0.828307	-0.210566	-0.507241	0	0
12649	8.383630	-0.384801	-3.918170	-0.626375	0.180173	0.271122	-0.629740	0.103188	0.596076	0.107386	-0.828629	-0.204895	-0.509765	0	0
12650	8.955162	-0.309801	-4.204759	-0.601544	0.335561	0.260041	-0.632525	0.098755	0.593704	0.104363	-0.828092	-0.199169	-0.513521	0	0
12651	9.854374	-0.117545	-4.546317	-0.564487	0.395254	0.202431	-0.637032	0.096229	0.591043	0.101546	-0.827023	-0.194128	-0.517722	0	0
12652	10.003464	0.038036	-4.652329	-0.449087	0.268194	0.151530	-0.638715	0.094198	0.589093	0.099169	-0.826358	-0.190268	-0.520669	0	0
12653	9.575192	-0.038117	-4.535358	-0.410238	0.102606	0.115064	-0.641655	0.091572	0.587967	0.096611	-0.826430	-0.187026	-0.522208	0	0
12654	8.968489	-0.107926	-4.435829	-0.430642	0.035549	0.111318	-0.643276	0.086389	0.588790	0.093716	-0.826852	-0.183787	-0.523216	0	0
12655	8.082425	-0.297992	-4.263832	-0.472202	0.029678	0.131211	-0.643477	0.082206	0.592208	0.090595	-0.827359	-0.180146	-0.524230	0	0
12656	7.803480	-0.389707	-4.150132	-0.498287	0.013869	0.149463	-0.641305	0.078010	0.592207	0.087285	-0.827991	-0.176231	-0.525124	0	0
12657	7.846440	-0.481972	-4.164418	-0.436151	0.069249	0.175182	-0.643237	0.075918	0.594499	0.084767	-0.828295	-0.172367	-0.526337	0	0
12658	8.120624	-0.446422	-4.246904	-0.327049	0.190502	0.206463	-0.643779	0.073807	0.593807	0.083479	-0.827912	-0.168725	-0.528323	0	0
12659	8.693833	-0.481672	-4.270987	-0.247533	0.248006	0.197470	-0.645637	0.073300	0.590116	0.082951	-0.827123	-0.165507	-0.530655	0	0
12660	9.051094	-0.426760	-4.213941	-0.218370	0.207477	0.197682	-0.648324	0.071503	0.586635	0.082547	-0.826517	-0.162497	-0.532588	0	0
12661	9.075762	-0.501100	-4.109066	-0.192543	0.103422	0.181379	-0.648625	0.072544	0.585995	0.082160	-0.826404	-0.159813	-0.533635	0	0
12662	8.994897	-0.436528	-3.999339	-0.185816	0.019898	0.098940	-0.650853	0.071465	0.588212	0.081199	-0.826597	-0.157951	-0.534037	0	0
12663	8.799004	-0.485126	-4.069626	-0.141327	-0.018158	0.054990	-0.648742	0.071345	0.587053	0.080376	-0.826881	-0.156677	-0.534097	0	0
12664	8.874567	-0.467652	-3.966056	-0.129297	-0.068099	-0.003609	-0.647847	0.068401	0.588275	0.079194	-0.827333	-0.156033	-0.533762	0	0
12665	8.746861	-0.489392	-4.265774	-0.138894	-0.096427	-0.053173	-0.647492	0.065054	0.592022	0.077701	-0.827860	-0.155722	-0.533256	0	0
12666	8.891468	-0.385582	-4.306737	-0.179352	-0.132882	-0.056816	-0.646629	0.064018	0.592373	0.075721	-0.828607	-0.155304	-0.532501	0	0
12667	9.127123	-0.249805	-4.428193	-0.204315	-0.121277	-0.032955	-0.644323	0.061325	0.593880	0.073762	-0.829341	-0.154490	-0.531870	0	0
12668	9.376456	-0.093256	-4.658722	-0.245743	-0.054045	-0.014718	-0.644814	0.056656	0.595573	0.071574	-0.829775	-0.153306	-0.531834	0	0
12669	9.323087	0.054084	-4.766878	-0.264002	-0.070779	-0.011047	-0.644204	0.054261	0.597397	0.069317	-0.830308	-0.151952	-0.531691	0	0
12670	9.166386	0.224288	-4.537683	-0.262657	-0.184667	-0.016367	-0.642447	0.050689	0.599420	0.066783	-0.831433	-0.150783	-0.530589	0	0
12671	8.923813	0.335037	-4.170397	-0.360851	-0.279977	-0.051298	-0.639815	0.045482	0.602322	0.063189	-0.833061	-0.149388	-0.528867	0	0
12672	8.671283	0.619580	-3.917549	-0.405016	-0.259119	-0.060594	-0.637319	0.039848	0.605199	0.059121	-0.834577	-0.147877	-0.527369	0	0
12673	8.542240	0.864951	-3.882137	-0.351701	-0.218082	-0.088069	-0.633958	0.033831	0.609741	0.055497	-0.835786	-0.146795	-0.526149	0	0
12674	8.671575	0.853214	-3.978839	-0.264545	-0.147524	-0.086153	-0.632471	0.029922	0.612877	0.052628	-0.836569	-0.146167	-0.525374	0	0
12675	8.968899	0.756121	-4.128274	-0.189734	-0.071200	-0.102600	-0.631533	0.023543	0.613883	0.050493	-0.836879	-0.145979	-0.525142	0	0
12676	9.290545	0.717002	-4.273410	-0.141978	0.028383	-0.106276	-0.631526	0.022841	0.613556	0.048800	-0.836636	-0.146071	-0.525664	0	0
12677	9.420739	0.647954	-4.254470	-0.025417	0.070450	-0.060187	-0.631099	0.019596	0.612517	0.048470	-0.836177	-0.146319	-0.526354	0	0
12678	9.252504	0.497153	-4.133217	0.048971	0.012871	-0.009542	-0.632945	0.020476	0.612731	0.048859	-0.836063	-0.146612	-0.526419	0	0
12679	8.864015	0.442972	-3.867831	0.088274	-0.026407	0.028132	-0.631962	0.021292	0.613339	0.049806	-0.836186	-0.146764	-0.526091	0	0
12680	8.417704	0.472104	-3.635970	0.037386	-0.014240	0.040772	-0.633104	0.022441	0.613704	0.050325	-0.836293	-0.146590	-0.525921	0	0
12681	8.039481	0.697239	-3.407794	0.004595	-0.012832	0.048008	-0.631682	0.022234	0.614527	0.050697	-0.836415	-0.146129	-0.525820	0	0
12682	8.038308	0.887774	-3.329212	-0.025911	0.028632	0.033235	-0.631695	0.022842	0.613858	0.050710	-0.836316	-0.145662	-0.526105	0	0
12683	8.406430	1.037361	-3.465194	-0.089370	0.127801	0.011033	-0.631389	0.021371	0.614470	0.050302	-0.835690	-0.144947	-0.527336	0	0
12684	9.027460	1.077354	-3.879469	-0.197777	0.275476	0.012551	-0.635345	0.019048	0.610402	0.049126	-0.834341	-0.143620	-0.529939	0	0
12685	9.658487	1.214212	-4.288655	-0.237878	0.331226	-0.022335	-0.639846	0.015820	0.607413	0.047588	-0.832648	-0.142297	-0.533089	0	0
12686	9.977448	1.278029	-4.512731	-0.204443	0.276398	0.001749	-0.643222	0.013398	0.605172	0.046300	-0.831260	-0.141022	-0.535702	0	0
12687	9.891680	1.078690	-4.612274	-0.211527	0.166685	0.020207	-0.647161	0.011244	0.603519	0.044968	-0.830475	-0.139563	-0.537411	0	0
12688	9.505527	0.933694	-4.627764	-0.218402	0.087880	0.044066	-0.648260	0.007629	0.601465	0.043525	-0.830151	-0.137944	-0.538449	0	0
12689	8.952011	0.853447	-4.501305	-0.248806	0.014023	0.077944	-0.647645	0.003613	0.601207	0.041977	-0.830274	-0.135873	-0.538908	0	0
12690	8.346437	0.830438	-4.275906	-0.271932	-0.032038	0.108121	-0.647335	0.002652	0.603125	0.040269	-0.830694	-0.133482	-0.538988	0	0
12691	8.111643	0.946813	-4.150423	-0.256903	-0.001601	0.120920	-0.647181	0.000715	0.601588	0.038858	-0.830951	-0.131018	-0.539301	0	0
12692	8.284889	1.043583	-4.223905	-0.247388	0.067025	0.128221	-0.648707	-0.000748	0.602642	0.037592	-0.830840	-0.128553	-0.540154	0	0
12693	8.453172	1.062594	-4.283215	-0.301330	0.157190	0.085802	-0.649805	-0.003839	0.601611	0.035820	-0.830196	-0.126083	-0.541843	0	0
12694	8.665265	1.148824	-4.314740	-0.344196	0.214671	0.050819	-0.650759	-0.007347	0.600269	0.033515	-0.829204	-0.123673	-0.544061	0	0
12695	8.925836	1.256171	-4.318954	-0.334017	0.229434	0.019693	-0.654388	-0.012722	0.596855	0.031193	-0.828073	-0.121551	-0.546395	0	0
12696	8.864086	1.184303	-4.172183	-0.347619	0.201392	0.027031	-0.655393	-0.013141	0.594009	0.028722	-0.827095	-0.119332	-0.548496	0	0
12697	8.653625	1.075704	-3.921056	-0.390464	0.131642	0.039848	-0.658020	-0.018872	0.591696	0.025919	-0.826514	-0.116762	-0.550063	0	0
12698	8.477468	1.078067	-3.643917	-0.426722	0.045682	0.061906	-0.659670	-0.022167	0.592071	0.022794	-0.826427	-0.113848	-0.550942	0	0
12699	8.364496	1.127832	-3.318106	-0.485895	-0.037561	0.116972	-0.659624	-0.026815	0.590224	0.019425	-0.826856	-0.110155	-0.551179	0	0
12700	8.631559	1.220020	-3.100437	-0.459559	-0.056379	0.216233	-0.660699	-0.030834	0.590549	0.016755	-0.827473	-0.105790	-0.551195	0	0
12701	9.007521	1.412392	-3.176046	-0.478378	-0.050898	0.265850	-0.657690	-0.033252	0.592066	0.014246	-0.828090	-0.100909	-0.551255	0	0
12702	9.312731	1.532931	-3.643203	-0.463781	-0.110895	0.269717	-0.656090	-0.035936	0.593581	0.011762	-0.829020	-0.096051	-0.550783	0	0
12703	9.405936	1.503671	-4.040605	-0.403997	-0.185527	0.253440	-0.654911	-0.038225	0.595972	0.009659	-0.830308	-0.091701	-0.549624	0	0
12704	9.582458	1.520184	-4.278986	-0.346622	-0.195913	0.209559	-0.652037	-0.041343	0.597165	0.007685	-0.831602	-0.087917	-0.548315	0	0
12705	9.555107	1.434042	-4.350990	-0.307465	-0.201344	0.237149	-0.649435	-0.043321	0.601543	0.006269	-0.832917	-0.084236	-0.546914	0	0
12706	9.744690	1.136505	-4.326202	-0.196529	-0.215248	0.280507	-0.648715	-0.042748	0.604259	0.005950	-0.834330	-0.080731	-0.545290	0	0
12707	9.822548	0.560805	-4.296635	-0.063594	-0.262372	0.292692	-0.646154	-0.042625	0.606789	0.006821	-0.835980	-0.077919	-0.543157	0	0
12708	9.570731	0.309278	-4.035231	0.031414	-0.327920	0.258943	-0.642236	-0.037827	0.610164	0.008229	-0.837943	-0.075885	-0.540394	0	0
12709	9.388111	0.246258	-3.941854	0.061200	-0.337538	0.279155	-0.640427	-0.033311	0.614107	0.010019	-0.839951	-0.073860	-0.537519	0	0
12710	9.175533	0.195019	-3.987379	0.058673	-0.306767	0.318500	-0.635930	-0.029531	0.617554	0.012000	-0.841809	-0.071482	-0.534886	0	0
12711	8.853148	0.203725	-3.924540	0.043889	-0.247218	0.307297	-0.632823	-0.026786	0.622081	0.013868	-0.843325	-0.069112	-0.532761	0	0
12712	8.590210	0.228710	-3.660917	-0.037907	-0.209018	0.255646	-0.631718	-0.023608	0.624250	0.014766	-0.844604	-0.066730	-0.531012	0	0
12713	8.418633	0.238773	-3.417716	-0.114850	-0.143858	0.246188	-0.629469	-0.022511	0.624580	0.015043	-0.845530	-0.064011	-0.529864	0	0
12714	8.332309	0.167912	-3.332823	-0.186679	-0.063892	0.220199	-0.628052	-0.021900	0.626302	0.014590	-0.846022	-0.061117	-0.529433	0	0
12715	8.225713	0.033077	-3.349040	-0.211930	-0.020883	0.194342	-0.628583	-0.024080	0.627020	0.013854	-0.846262	-0.058300	-0.529387	0	0
12716	8.354776	-0.161112	-3.403442	-0.201398	0.033699	0.205281	-0.628851	-0.024690	0.627833	0.013247	-0.846216	-0.055424	-0.529784	0	0
12717	8.882054	-0.364750	-3.685363	-0.200039	0.110951	0.177707	-0.629158	-0.024009	0.625757	0.012609	-0.845732	-0.052785	-0.530841	0	0
12718	9.236726	-0.310184	-3.961560	-0.119825	0.196708	0.157619	-0.631399	-0.026210	0.624509	0.012536	-0.844770	-0.050739	-0.532571	0	0
12719	9.894101	-0.392748	-4.298282	-0.069836	0.267943	0.136619	-0.635409	-0.024109	0.621000	0.012874	-0.843399	-0.049111	-0.534884	0	0
12720	10.345243	-0.429252	-4.525539	-0.079534	0.226996	0.084450	-0.637692	-0.024603	0.617172	0.012774	-0.842220	-0.047905	-0.536850	0	0
12721	10.284527	-0.323120	-4.631274	-0.044467	0.091410	0.040693	-0.639663	-0.025275	0.616866	0.012738	-0.841734	-0.047235	-0.537671	0	0
12722	9.651857	-0.232714	-4.529728	-0.015826	-0.029678	0.029810	-0.639548	-0.023532	0.616408	0.012760	-0.841896	-0.046866	-0.537449	0	0
12723	9.146918	-0.289584	-4.363870	0.000300	-0.119846	0.026199	-0.639220	-0.025393	0.619118	0.012932	-0.842533	-0.046580	-0.536471	0	0
12724	8.382531	-0.258203	-4.132177	0.014951	-0.149794	0.030707	-0.638080	-0.024539	0.621848	0.013160	-0.843334	-0.046380	-0.535222	0	0
12725	7.960151	-0.209438	-3.930070	0.047989	-0.109540	0.031545	-0.636930	-0.025205	0.623351	0.013774	-0.843909	-0.046299	-0.534307	0	0
12726	7.859825	-0.268799	-3.791437	0.158079	-0.047621	0.037139	-0.634851	-0.022217	0.623235	0.015292	-0.844144	-0.046796	-0.533851	0	0
12727	8.048199	-0.397690	-3.683378	0.233355	0.020375	0.005086	-0.636013	-0.019358	0.623850	0.017399	-0.843981	-0.047904	-0.533947	0	0
12728	8.453154	-0.449559	-3.645720	0.293754	0.035286	-0.030523	-0.635770	-0.016873	0.622871	0.019740	-0.843709	-0.049684	-0.534131	0	0
12729	8.825124	-0.492748	-3.514983	0.393264	-0.006851	-0.068721	-0.637794	-0.013918	0.621802	0.022798	-0.843607	-0.052266	-0.533925	0	0
12730	9.109076	-0.664808	-3.492908	0.512346	-0.047745	-0.128948	-0.637005	-0.010139	0.620616	0.026415	-0.843653	-0.056060	-0.533301	0	0
12731	9.600863	-0.801720	-4.029108	0.502941	-0.014939	-0.213367	-0.636770	-0.005489	0.622320	0.029638	-0.843445	-0.060437	-0.532982	0	0
12732	9.992373	-0.656620	-4.564550	0.430625	0.023935	-0.288718	-0.636507	-0.004048	0.622124	0.031756	-0.842991	-0.065122	-0.533026	0	0
12733	10.178878	-0.423706	-4.850204	0.395241	-0.044192	-0.270255	-0.637959	-0.001408	0.621454	0.033756	-0.842893	-0.069404	-0.532518	0	0
12734	9.408295	-0.137307	-4.283279	0.386673	-0.345926	-0.214840	-0.635408	-0.000699	0.623738	0.035641	-0.844429	-0.073353	-0.529423	0	0
12735	8.822079	-0.145958	-4.053679	0.337278	-0.464522	-0.202025	-0.630905	0.003047	0.627890	0.037220	-0.846581	-0.076891	-0.525359	0	0
12736	8.513225	0.120363	-4.219139	0.253181	-0.492834	-0.264568	-0.626041	0.002083	0.634290	0.037604	-0.848845	-0.080607	-0.521105	0	0
12737	8.328080	0.652676	-4.392322	0.277149	-0.334706	-0.339973	-0.623173	0.001130	0.638164	0.038051	-0.850176	-0.084949	-0.518206	0	0
12738	8.165198	0.800228	-4.638896	0.382502	-0.218468	-0.380346	-0.620344	0.001461	0.639290	0.039156	-0.850813	-0.090209	-0.516184	0	0
12739	8.049450	0.492119	-4.209033	0.458659	-0.154194	-0.413396	-0.619454	0.000538	0.643184	0.040909	-0.851018	-0.096047	-0.514655	0	0
12740	8.110271	0.490680	-4.134021	0.471590	-0.114983	-0.516186	-0.616763	0.001382	0.645616	0.042164	-0.850889	-0.102873	-0.513446	0	0
12741	8.016715	0.954696	-3.965659	0.617691	-0.075896	-0.561780	-0.615936	0.002154	0.644242	0.044571	-0.850390	-0.110754	-0.512430	0	0
12742	7.833969	0.994336	-3.931996	0.714849	0.015952	-0.563605	-0.617967	0.006213	0.644091	0.047789	-0.849319	-0.119161	-0.512029	0	0
12743	7.978028	1.018615	-4.009690	0.658447	0.115878	-0.630824	-0.618002	0.007211	0.641324	0.050389	-0.847603	-0.127739	-0.512555	0	0
12744	8.505783	1.143408	-4.369198	0.593388	0.233365	-0.681480	-0.621134	0.007138	0.637955	0.052233	-0.845191	-0.136396	-0.514121	0	0
12745	9.028300	1.288481	-4.791181	0.599904	0.360853	-0.655852	-0.626250	0.007395	0.634342	0.054507	-0.842069	-0.144747	-0.516718	0	0
12746	9.441717	1.289820	-4.927408	0.678782	0.356596	-0.648263	-0.630383	0.008332	0.631186	0.057398	-0.838867	-0.153473	-0.519089	0	0
12747	9.711594	1.275730	-4.923100	0.778866	0.198330	-0.653263	-0.634538	0.010327	0.626965	0.060914	-0.836323	-0.162800	-0.519951	0	0
12748	9.302276	1.256103	-4.871687	0.868187	0.083473	-0.585097	-0.637993	0.014211	0.624978	0.065279	-0.834353	-0.172111	-0.519587	0	0
12749	8.930165	1.116612	-4.943223	0.835163	0.016650	-0.513591	-0.637484	0.017980	0.624077	0.069665	-0.832780	-0.180650	-0.518643	0	0
12750	8.548347	0.950478	-5.012154	0.817121	0.018676	-0.470618	-0.639523	0.022612	0.623962	0.074072	-0.831219	-0.188747	-0.517651	0	0
12751	8.253539	0.880835	-5.088540	0.754327	0.048647	-0.461692	-0.640279	0.025970	0.623048	0.078093	-0.829488	-0.196385	-0.516995	0	0
12752	8.142999	0.934745	-5.071977	0.678318	0.089738	-0.468344	-0.641593	0.028492	0.621803	0.081483	-0.827540	-0.203659	-0.516779	0	0
12753	8.119297	1.051296	-5.070331	0.543163	0.082343	-0.492439	-0.644453	0.029934	0.619657	0.083638	-0.825633	-0.210416	-0.516778	0	0
12754	8.144650	1.244049	-4.990311	0.562557	0.068622	-0.448295	-0.646751	0.032975	0.619870	0.086125	-0.823836	-0.216928	-0.516545	0	0
12755	8.036599	1.283166	-4.957029	0.440987	0.111078	-0.413749	-0.647626	0.033283	0.616785	0.087884	-0.821958	-0.222472	-0.516882	0	0
12756	7.952434	1.395654	-4.982134	0.354060	0.127772	-0.380913	-0.649611	0.032694	0.614787	0.089119	-0.820124	-0.227273	-0.517496	0	0
12757	7.981640	1.394942	-4.944583	0.311062	0.107310	-0.344254	-0.651031	0.032356	0.613365	0.090139	-0.818492	-0.231577	-0.517995	0	0
12758	8.040154	1.451878	-4.881182	0.255723	0.089938	-0.358991	-0.652170	0.031897	0.611366	0.090591	-0.816952	-0.235712	-0.518481	0	0
12759	8.190246	1.542292	-4.830649	0.226240	0.090486	-0.366340	-0.653846	0.028626	0.608348	0.090743	-0.815401	-0.239773	-0.519033	0	0
12760	8.392718	1.655390	-4.871301	0.166489	0.076292	-0.340679	-0.655399	0.027580	0.606742	0.090517	-0.814032	-0.243285	-0.519587	0	0
12761	8.464995	1.657341	-4.873991	0.154851	0.077409	-0.296644	-0.655385	0.026837	0.607261	0.090399	-0.812760	-0.246423	-0.520120	0	0
12762	8.451176	1.656326	-4.791354	0.118164	0.056903	-0.228783	-0.657901	0.024728	0.607153	0.090273	-0.811810	-0.248727	-0.520528	0	0
12763	8.335044	1.653083	-4.849835	0.103197	0.035031	-0.170080	-0.657049	0.023898	0.606244	0.090275	-0.811109	-0.250611	-0.520717	0	0
12764	8.262138	1.586379	-4.900684	0.123738	0.015109	-0.083785	-0.659034	0.023568	0.604828	0.090878	-0.810712	-0.251856	-0.520631	0	0
12765	8.214449	1.576082	-4.831334	0.135684	-0.031585	-0.042406	-0.659586	0.023105	0.605653	0.091626	-0.810646	-0.252943	-0.520074	0	0
12766	8.166828	1.614445	-4.773746	0.156203	-0.073312	-0.023033	-0.657779	0.025770	0.606368	0.092590	-0.810826	-0.253952	-0.519130	0	0
12767	8.133467	1.667686	-4.747997	0.163778	-0.110986	-0.009192	-0.656387	0.027990	0.607484	0.093523	-0.811230	-0.254995	-0.517820	0	0
12768	8.161418	1.605756	-4.846066	0.155156	-0.148213	0.013783	-0.655110	0.028467	0.609058	0.094483	-0.811884	-0.255777	-0.516232	0	0
12769	8.263795	1.563290	-4.987854	0.177509	-0.151879	0.028525	-0.651323	0.032021	0.611507	0.095604	-0.812577	-0.256629	-0.514510	0	0
12770	8.582213	1.520740	-5.236759	0.155783	-0.117421	0.101889	-0.649927	0.033288	0.611573	0.097104	-0.813289	-0.256669	-0.513081	0	0
12771	9.114427	1.453449	-5.561454	0.112349	-0.010227	0.176971	-0.648850	0.037034	0.610949	0.098809	-0.813694	-0.255847	-0.512525	0	0
12772	9.681267	1.262410	-5.719166	0.119746	0.032906	0.243070	-0.651012	0.041829	0.613391	0.101126	-0.814022	-0.254409	-0.512267	0	0
12773	9.616476	1.014297	-5.269078	0.156768	-0.047853	0.267087	-0.649241	0.045764	0.611640	0.103555	-0.814794	-0.253118	-0.511193	0	0
12774	9.165191	0.902953	-4.687701	0.251844	-0.262608	0.217967	-0.648015	0.050521	0.613765	0.106070	-0.816417	-0.252858	-0.508209	0	0
12775	8.854838	0.749545	-3.937953	0.228818	-0.380722	0.190512	-0.643133	0.057179	0.616964	0.107855	-0.818590	-0.252894	-0.504303	0	0
12776	8.392969	0.597101	-4.081097	-0.020674	-0.330393	0.159533	-0.639009	0.058020	0.621928	0.107669	-0.820673	-0.251800	-0.501498	0	0
12777	8.658435	0.927989	-4.480177	-0.194146	-0.065776	0.146944	-0.636747	0.059034	0.623950	0.106564	-0.821588	-0.249714	-0.501279	0	0
12778	9.105783	1.204355	-4.707669	-0.184367	0.127314	0.152298	-0.637702	0.056731	0.624381	0.106141	-0.821521	-0.247357	-0.502645	0	0
12779	9.305728	1.137870	-4.377411	-0.095966	0.121324	0.140595	-0.639266	0.056279	0.622387	0.106276	-0.821366	-0.245614	-0.503723	0	0
12780	9.208388	0.948214	-4.109303	-0.069270	-0.005386	0.055471	-0.638990	0.056847	0.622420	0.105986	-0.821599	-0.244775	-0.503813	0	0
12781	8.798325	0.903744	-3.833384	-0.040482	-0.089504	0.011528	-0.638992	0.057786	0.623752	0.105415	-0.822126	-0.244591	-0.503161	0	0
12782	8.181521	0.605540	-3.696317	-0.067382	-0.020355	0.024029	-0.639374	0.055692	0.625605	0.104945	-0.822355	-0.244034	-0.503157	0	0
12783	7.925082	0.179854	-3.646023	-0.107712	0.081445	0.077799	-0.639097	0.055457	0.624456	0.104585	-0.822250	-0.242779	-0.504009	0	0
12784	8.168521	0.035885	-3.887953	-0.107693	0.231585	0.061982	-0.643339	0.055412	0.623787	0.104584	-0.821340	-0.241439	-0.506132	0	0
12785	8.712196	0.245822	-4.095325	-0.048033	0.399409	0.087672	-0.646622	0.054730	0.618258	0.105549	-0.819574	-0.240059	-0.509440	0	0
12786	9.732479	0.331323	-4.316503	0.075224	0.517267	0.100803	-0.650903	0.056241	0.615140	0.107914	-0.817094	-0.238996	-0.513412	0	0
12787	10.252700	0.484210	-4.417088	0.111543	0.470646	0.095580	-0.657064	0.058698	0.607997	0.110406	-0.814775	-0.238272	-0.516894	0	0
12788	9.935601	0.616454	-4.346395	0.191722	0.276975	0.034523	-0.662516	0.062723	0.603774	0.112822	-0.813203	-0.238637	-0.518675	0	0
12789	9.526413	0.506357	-4.240021	0.196802	0.096718	-0.032268	-0.663118	0.064274	0.601613	0.114461	-0.812398	-0.239800	-0.519042	0	0
12790	8.944422	0.454810	-4.068831	0.070567	0.058424	-0.096815	-0.663958	0.063714	0.601586	0.114681	-0.811778	-0.240838	-0.519482	0	0
12791	8.357897	0.578406	-3.934977	0.074494	0.100199	-0.089639	-0.665511	0.063465	0.601303	0.115041	-0.810952	-0.241824	-0.520234	0	0
12792	8.188753	0.458465	-3.943927	0.248486	0.132228	-0.017837	-0.667519	0.064737	0.599421	0.117287	-0.809932	-0.243053	-0.520749	0	0
12793	8.414127	0.136900	-3.954452	0.373253	0.207177	-0.014047	-0.669541	0.067413	0.598193	0.120726	-0.808370	-0.244848	-0.521549	0	0
12794	8.628402	-0.025264	-3.910382	0.472348	0.252626	-0.008399	-0.672197	0.073155	0.593202	0.125112	-0.806454	-0.247001	-0.522464	0	0
12795	8.843873	0.025110	-3.802168	0.553159	0.211389	-0.061335	-0.675390	0.078480	0.591019	0.129772	-0.804487	-0.250091	-0.522891	0	0
12796	8.865401	0.021035	-3.510725	0.648969	0.106249	-0.094000	-0.677752	0.083754	0.586703	0.134758	-0.802842	-0.254025	-0.522261	0	0
12797	8.881835	0.012598	-3.252936	0.716034	0.002068	-0.141406	-0.677288	0.090441	0.584854	0.139784	-0.801478	-0.258854	-0.520661	0	0
12798	9.073971	-0.129111	-3.275539	0.740481	-0.033952	-0.217441	-0.678645	0.096535	0.583975	0.144501	-0.800034	-0.264439	-0.518785	0	0
12799	9.437341	-0.136382	-3.646669	0.742544	-0.015361	-0.280712	-0.680130	0.101622	0.583175	0.148972	-0.798262	-0.270503	-0.517120	0	0
12800	9.763149	0.015857	-3.957382	0.807299	-0.035156	-0.320840	-0.682058	0.108161	0.582188	0.153671	-0.796341	-0.277239	-0.515136	0	0
12801	9.802328	0.057715	-4.204955	0.802646	-0.125660	-0.315191	-0.681982	0.112918	0.581778	0.158128	-0.794838	-0.284012	-0.512411	0	0
12802	9.337389	0.226633	-4.258930	0.806601	-0.278147	-0.322357	-0.680180	0.115215	0.581197	0.162101	-0.794041	-0.291087	-0.508421	0	0
12803	8.936347	0.380731	-4.146308	0.844760	-0.403773	-0.318471	-0.677981	0.122703	0.585888	0.166051	-0.793746	-0.298495	-0.503284	0	0
12804	8.447815	0.597717	-4.155609	0.713838	-0.422584	-0.353636	-0.675623	0.127430	0.588283	0.168690	-0.793595	-0.305551	-0.498386	0	0
12805	8.222284	0.878092	-4.147762	0.715551	-0.406305	-0.427068	-0.673085	0.129277	0.590779	0.171028	-0.793064	-0.313129	-0.493710	0	0
12806	7.942887	0.943265	-4.158628	0.685293	-0.315393	-0.438335	-0.669713	0.131985	0.593038	0.173318	-0.792048	-0.320471	-0.489816	0	0
12807	7.753445	0.889338	-4.016626	0.701023	-0.208478	-0.442191	-0.668052	0.135081	0.593782	0.176058	-0.790400	-0.327712	-0.486699	0	0
12808	8.040493	0.945328	-4.002841	0.710261	-0.079016	-0.451483	-0.668092	0.138231	0.593979	0.179221	-0.788030	-0.334819	-0.484547	0	0
12809	8.616300	1.009054	-4.354883	0.712240	0.091232	-0.463553	-0.669288	0.140760	0.589622	0.182908	-0.784724	-0.341707	-0.483725	0	0
12810	9.201717	1.121539	-4.731121	0.762853	0.262854	-0.470015	-0.673456	0.144553	0.586787	0.187523	-0.780421	-0.348542	-0.484042	0	0
12811	9.404670	1.106290	-4.965867	0.827096	0.260679	-0.497378	-0.678193	0.146524	0.580307	0.192482	-0.775832	-0.355887	-0.484129	0	0
12812	9.318096	1.041424	-4.605559	0.845541	0.121506	-0.511819	-0.680830	0.150433	0.574635	0.197004	-0.771757	-0.363660	-0.483044	0	0
12813	8.936765	1.020781	-4.673559	0.857001	0.047377	-0.520944	-0.684288	0.154331	0.572366	0.201270	-0.767904	-0.371678	-0.481320	0	0
12814	8.556362	1.042415	-4.639868	0.868046	0.048945	-0.518252	-0.686336	0.156629	0.567153	0.205631	-0.763958	-0.379680	-0.479507	0	0
12815	8.383914	1.014298	-4.802687	0.872478	0.125915	-0.497310	-0.690228	0.161126	0.564501	0.210374	-0.759634	-0.387361	-0.478173	0	0
12816	8.471596	1.062592	-5.013383	0.880857	0.193935	-0.464349	-0.693292	0.165722	0.559584	0.215602	-0.755020	-0.394631	-0.477207	0	0
12817	8.672113	1.005941	-5.233815	0.880212	0.246947	-0.425869	-0.697889	0.168631	0.554434	0.221160	-0.750231	-0.401482	-0.476501	0	0
12818	8.859520	0.947034	-5.279856	0.853432	0.217813	-0.398317	-0.701110	0.173448	0.547976	0.226546	-0.745677	-0.407994	-0.475587	0	0
12819	8.619987	1.087689	-5.154037	0.803449	0.188153	-0.347008	-0.703493	0.178581	0.540681	0.231612	-0.741529	-0.413957	-0.474479	0	0
12820	8.273484	1.060017	-5.078456	0.730394	0.183135	-0.306848	-0.706977	0.182632	0.535309	0.236343	-0.737676	-0.419223	-0.473526	0	0
12821	8.081082	0.953413	-4.984998	0.634948	0.156066	-0.281357	-0.709880	0.186311	0.531464	0.240294	-0.734257	-0.423933	-0.472658	0	0
12822	7.908854	0.981690	-4.833443	0.568515	0.114845	-0.297966	-0.712637	0.189968	0.528042	0.243562	-0.731074	-0.428485	-0.471814	0	0
12823	7.808673	1.112317	-4.756380	0.520631	0.126716	-0.310005	-0.716084	0.192210	0.524395	0.246379	-0.727891	-0.432909	-0.471234	0	0
12824	7.848196	1.203033	-4.670308	0.534211	0.160081	-0.283395	-0.720051	0.191012	0.520822	0.249640	-0.724585	-0.437047	-0.470794	0	0
12825	8.061451	1.277476	-4.547362	0.521567	0.210675	-0.281602	-0.721241	0.192438	0.515547	0.252931	-0.721077	-0.441036	-0.470703	0	0
12826	8.373275	1.311916	-4.747207	0.496871	0.242119	-0.250434	-0.724745	0.197403	0.509100	0.256420	-0.717567	-0.444523	-0.470899	0	0
12827	8.580715	1.368623	-4.744934	0.464720	0.228434	-0.219222	-0.726644	0.200181	0.505756	0.259643	-0.714350	-0.447728	-0.470987	0	0
12828	8.593693	1.366912	-4.624655	0.400593	0.114886	-0.210901	-0.730498	0.200740	0.501442	0.262044	-0.711822	-0.450781	-0.470573	0	0
12829	8.474169	1.419743	-4.523221	0.367815	-0.004902	-0.192437	-0.731853	0.204431	0.496876	0.263631	-0.710048	-0.453934	-0.469333	0	0
12830	8.355470	1.324111	-4.562884	0.383662	-0.068783	-0.140963	-0.734284	0.206499	0.496463	0.265402	-0.708718	-0.456878	-0.467486	0	0
12831	8.224730	1.218793	-4.597330	0.411376	-0.112054	-0.127124	-0.732900	0.208904	0.496742	0.267097	-0.707607	-0.460046	-0.465090	0	0
12832	8.391974	1.190840	-4.770435	0.406369	-0.120445	-0.108742	-0.731096	0.210922	0.496002	0.268931	-0.706581	-0.462985	-0.462671	0	0
12833	8.904893	1.133473	-5.101591	0.386251	-0.044674	-0.048249	-0.730870	0.214430	0.494663	0.271106	-0.705570	-0.465287	-0.460630	0	0
12834	9.536164	1.006489	-5.367577	0.382737	0.043735	0.015944	-0.731231	0.219671	0.493297	0.274103	-0.704406	-0.466778	-0.459127	0	0
12835	10.116453	0.803159	-5.339879	0.460690	0.043058	0.056566	-0.732895	0.225649	0.489018	0.277677	-0.703256	-0.468433	-0.457052	0	0
12836	10.028831	0.508421	-5.017262	0.564979	-0.079478	0.067918	-0.732698	0.231583	0.487973	0.281606	-0.702363	-0.470714	-0.453666	0	0
12837	9.552395	0.247873	-4.508382	0.630126	-0.281920	0.060895	-0.729694	0.239438	0.487870	0.284849	-0.702192	-0.473984	-0.448471	0	0
12838	8.876102	-0.001761	-3.984710	0.576362	-0.435959	0.049850	-0.725811	0.245111	0.488046	0.287069	-0.702729	-0.477412	-0.442540	0	0
12839	8.049713	-0.112537	-3.609111	0.394467	-0.463611	0.024575	-0.724174	0.252056	0.492284	0.287618	-0.703804	-0.480353	-0.437260	0	0
12840	7.914303	-0.027836	-3.704946	0.259268	-0.308125	0.016704	-0.721092	0.255878	0.495323	0.288055	-0.704487	-0.482216	-0.433809	0	0
12841	8.897129	0.103439	-4.424431	0.160287	0.028154	-0.025101	-0.717869	0.257969	0.495564	0.289107	-0.703830	-0.483046	-0.433251	0	0
12842	9.411533	0.423957	-4.724192	0.130707	0.245709	-0.057464	-0.721573	0.258471	0.492377	0.290984	-0.702115	-0.483267	-0.434529	0	0
12843	9.718488	0.503778	-4.329348	0.239024	0.189379	-0.105700	-0.723908	0.260269	0.485722	0.293021	-0.700128	-0.484530	-0.434960	0	0
12844	9.513332	0.316246	-3.982313	0.163530	-0.023821	-0.171638	-0.726761	0.261404	0.483981	0.293325	-0.698925	-0.486476	-0.434517	0	0
12845	8.906011	0.367706	-3.703223	0.124799	-0.115633	-0.207470	-0.727857	0.259498	0.485146	0.292649	-0.698090	-0.488834	-0.433669	0	0
12846	8.148411	-0.066721	-3.641490	-0.013699	-0.076721	-0.192442	-0.727289	0.259605	0.485713	0.291366	-0.697527	-0.490305	-0.433777	0	0
12847	7.764640	-0.377536	-3.590516	-0.149548	0.051349	-0.189376	-0.729062	0.255813	0.487473	0.289681	-0.696845	-0.490847	-0.435387	0	0
12848	8.030613	-0.357968	-4.102758	-0.149585	0.241031	-0.141919	-0.733275	0.253744	0.487101	0.289223	-0.695537	-0.490446	-0.438225	0	0
12849	8.638330	-0.299687	-4.067134	0.015747	0.393404	-0.062783	-0.736965	0.252174	0.482229	0.290923	-0.693486	-0.489827	-0.441034	0	0
12850	9.809528	-0.348518	-4.657155	0.081100	0.555518	-0.031485	-0.741394	0.250939	0.473706	0.294084	-0.690643	-0.488741	-0.444589	0	0
12851	10.518696	0.015936	-4.719948	0.124813	0.518646	0.000990	-0.746998	0.254634	0.467483	0.297429	-0.687995	-0.487767	-0.447529	0	0
12852	10.043937	0.059089	-4.433792	0.154508	0.237964	0.011501	-0.749197	0.256989	0.461144	0.299726	-0.686530	-0.487634	-0.448391	0	0
12853	9.538796	-0.080356	-4.258802	0.102961	0.039109	-0.049889	-0.750921	0.257712	0.458660	0.300355	-0.685830	-0.488327	-0.448287	0	0
12854	8.503480	-0.069626	-4.152380	-0.121928	-0.001199	-0.108295	-0.752161	0.255958	0.459694	0.299050	-0.685678	-0.488490	-0.449213	0	0
12855	7.903205	0.191857	-3.985711	-0.176324	0.012820	-0.158056	-0.753803	0.252356	0.460474	0.297149	-0.685401	-0.488748	-0.450614	0	0
12856	7.783271	0.262478	-3.944533	-0.044622	0.089824	-0.097375	-0.755063	0.252313	0.461757	0.296865	-0.684660	-0.488910	-0.451751	0	0
12857	7.998687	-0.009679	-4.017167	0.122028	0.203571	-0.035754	-0.756515	0.253489	0.458732	0.298489	-0.683229	-0.489107	-0.452632	0	0
12858	8.379009	-0.167757	-4.003435	0.259329	0.247592	-0.038251	-0.759101	0.254179	0.454273	0.301319	-0.681151	-0.489762	-0.453182	0	0
12859	8.807589	-0.257994	-4.010389	0.325429	0.197004	-0.025116	-0.761743	0.258782	0.449069	0.304345	-0.679177	-0.490815	-0.452982	0	0
12860	8.923750	-0.313339	-3.923305	0.367458	0.102781	-0.052391	-0.765487	0.262174	0.445498	0.307130	-0.677337	-0.492484	-0.452046	0	0
12861	8.883114	-0.395872	-3.535845	0.402731	-0.059973	-0.119973	-0.764103	0.263116	0.443421	0.308986	-0.675800	-0.495295	-0.450004	0	0
12862	8.938345	-0.566660	-3.488298	0.360259	-0.174247	-0.193295	-0.765282	0.266998	0.443675	0.309709	-0.674514	-0.498721	-0.447649	0	0
12863	9.181890	-0.562716	-4.089177	0.270307	-0.185653	-0.274163	-0.766113	0.266253	0.444486	0.309355	-0.673158	-0.502343	-0.445881	0	0
12864	9.300434	-0.426027	-4.397071	0.302776	-0.179081	-0.292422	-0.764968	0.265350	0.444984	0.309210	-0.671550	-0.506175	-0.444068	0	0
12865	9.452490	-0.476991	-4.654302	0.219816	-0.266641	-0.239208	-0.766330	0.263487	0.448276	0.308254	-0.670862	-0.509568	-0.441887	0	0
12866	9.542866	-0.331653	-4.869298	0.153899	-0.288040	-0.169529	-0.765476	0.264365	0.450586	0.307092	-0.670798	-0.512236	-0.439703	0	0
12867	9.087044	-0.197798	-4.665385	0.133961	-0.374226	-0.083250	-0.764302	0.263029	0.454028	0.305688	-0.671626	-0.514518	-0.436743	0	0
12868	8.803497	-0.258154	-4.536815	-0.017485	-0.455589	-0.024760	-0.761576	0.263141	0.459667	0.303140	-0.673540	-0.515963	-0.433857	0	0
12869	8.918174	0.264705	-4.885526	-0.132196	-0.402653	-0.041483	-0.757562	0.263136	0.467267	0.299971	-0.675494	-0.516875	-0.431932	0	0
12870	8.565625	0.784469	-4.579093	-0.102251	-0.349015	-0.017635	-0.755523	0.261819	0.472966	0.297422	-0.677221	-0.517561	-0.430167	0	0
12871	8.214270	0.841172	-3.923062	-0.119757	-0.389482	-0.050685	-0.752221	0.260532	0.477663	0.294355	-0.679010	-0.518533	-0.428280	0	0
12872	8.250780	0.972663	-3.621633	-0.123716	-0.386419	-0.164438	-0.748749	0.258546	0.484862	0.290828	-0.680177	-0.520218	-0.426792	0	0
12873	8.414398	1.369483	-3.820820	-0.098964	-0.195456	-0.249015	-0.747272	0.255093	0.487461	0.288059	-0.680022	-0.522042	-0.426689	0	0
12874	9.008130	1.423242	-4.342681	0.009355	0.079613	-0.263801	-0.751165	0.250544	0.487780	0.287434	-0.678284	-0.523609	-0.427955	0	0
12875	9.337460	1.192356	-4.658440	0.139264	0.241525	-0.282133	-0.752893	0.251295	0.484731	0.288421	-0.675388	-0.525407	-0.429665	0	0
12876	9.372419	0.999733	-4.419454	0.270081	0.160818	-0.309293	-0.756829	0.248187	0.482028	0.289780	-0.672296	-0.528150	-0.430236	0	0
12877	8.946609	0.975369	-4.007547	0.340302	0.014820	-0.336535	-0.760068	0.246057	0.479662	0.290688	-0.669478	-0.531811	-0.429507	0	0
12878	8.178585	1.012033	-3.625923	0.393078	-0.079428	-0.336433	-0.761080	0.247402	0.478907	0.291473	-0.666886	-0.535942	-0.427871	0	0
12879	7.932543	0.960559	-3.636381	0.271471	-0.019286	-0.305632	-0.763073	0.247256	0.476654	0.291868	-0.664548	-0.539173	-0.427178	0	0
12880	8.199092	1.130337	-4.138003	0.159870	0.142780	-0.252818	-0.767316	0.246157	0.474079	0.292644	-0.662111	-0.541085	-0.428014	0	0
12881	8.682645	1.278837	-4.614063	0.097174	0.323257	-0.186129	-0.769426	0.245078	0.473325	0.294236	-0.659445	-0.541763	-0.430174	0	0
12882	9.397515	1.128161	-4.965457	0.048925	0.378298	-0.115536	-0.773290	0.244365	0.465678	0.296130	-0.657054	-0.541580	-0.432756	0	0
12883	10.038664	1.142836	-4.950691	0.166433	0.251234	-0.087432	-0.777832	0.243367	0.461132	0.298203	-0.655011	-0.542109	-0.433766	0	0
12884	9.606190	1.138806	-4.784783	0.157777	0.092580	-0.052418	-0.776881	0.243704	0.456900	0.299535	-0.653862	-0.542826	-0.433686	0	0
12885	8.806735	1.060562	-4.678099	0.035358	-0.005794	-0.036170	-0.779736	0.246180	0.457083	0.299574	-0.653599	-0.543214	-0.433568	0	0
12886	8.049532	1.084654	-4.449138	-0.090559	-0.048803	-0.053020	-0.779297	0.245287	0.457588	0.298513	-0.653801	-0.543281	-0.433913	0	0
12887	7.635919	1.266581	-4.415575	-0.194784	-0.042123	-0.084492	-0.780949	0.242673	0.458714	0.296634	-0.654121	-0.543098	-0.434947	0	0
12888	7.548714	1.529647	-4.275331	-0.203715	-0.014021	-0.077185	-0.780910	0.240851	0.460721	0.294914	-0.654374	-0.542722	-0.436203	0	0
12889	7.721799	1.577920	-4.349123	-0.221217	0.104666	-0.059013	-0.781979	0.237063	0.462192	0.293761	-0.654264	-0.541822	-0.438259	0	0
12890	8.230805	1.645828	-4.616512	-0.188829	0.224499	-0.092058	-0.784960	0.235864	0.458326	0.293362	-0.653342	-0.540900	-0.441033	0	0
12891	8.606904	1.750155	-4.637144	-0.141018	0.244253	-0.084556	-0.786805	0.235280	0.456186	0.293367	-0.652237	-0.540105	-0.443632	0	0
12892	8.708291	1.610100	-4.554891	-0.147980	0.207399	-0.067993	-0.787775	0.232399	0.453751	0.293243	-0.651390	-0.539246	-0.445996	0	0
12893	8.632648	1.537348	-4.335142	-0.203608	0.147843	-0.055182	-0.789337	0.231675	0.451457	0.292444	-0.651047	-0.538257	-0.448211	0	0
12894	8.422905	1.593344	-4.061228	-0.216403	0.049343	-0.009199	-0.794251	0.228125	0.449302	0.291285	-0.651414	-0.537169	-0.449736	0	0
12895	8.268186	1.669160	-3.847215	-0.254809	-0.069656	0.073483	-0.792516	0.226270	0.451433	0.289556	-0.652879	-0.535741	-0.450430	0	0
12896	8.428865	1.766923	-3.987855	-0.289061	-0.120178	0.167137	-0.791792	0.227354	0.455455	0.287801	-0.655157	-0.533657	-0.450721	0	0
12897	8.802606	1.743669	-4.258026	-0.228692	-0.141890	0.237096	-0.788107	0.226957	0.456526	0.286586	-0.657733	-0.531475	-0.450323	0	0
12898	8.983378	1.663581	-4.528597	-0.116019	-0.170908	0.209853	-0.786425	0.229798	0.459517	0.285883	-0.659955	-0.530025	-0.449226	0	0
12899	8.799854	1.582631	-4.544001	-0.076510	-0.274923	0.191690	-0.783041	0.233764	0.465391	0.284752	-0.662437	-0.529198	-0.447262	0	0
12900	8.828209	1.551701	-4.603235	-0.092065	-0.350566	0.164253	-0.781335	0.235664	0.470021	0.283044	-0.665139	-0.528657	-0.444970	0	0
12901	8.968003	1.606752	-4.622597	-0.163825	-0.340595	0.217355	-0.776941	0.236570	0.473572	0.281086	-0.668278	-0.527441	-0.442946	0	0
12902	9.287246	1.493790	-5.045907	-0.152557	-0.186338	0.349300	-0.775543	0.240750	0.478630	0.280652	-0.671376	-0.524915	-0.441534	0	0
12903	9.883667	1.086072	-5.336575	-0.156912	-0.051912	0.444560	-0.772202	0.245367	0.480018	0.281252	-0.674389	-0.521378	-0.440752	0	0
12904	10.451310	0.449729	-5.202529	-0.157557	-0.092750	0.420791	-0.768574	0.249285	0.480936	0.281581	-0.677436	-0.518065	-0.439774	0	0
12905	10.719666	0.004835	-4.901452	-0.183615	-0.255959	0.349424	-0.764080	0.254414	0.486165	0.280517	-0.680896	-0.515601	-0.438002	0	0
12906	10.224932	0.056661	-4.708696	-0.233389	-0.372048	0.382450	-0.761101	0.256682	0.491654	0.278703	-0.685148	-0.512975	-0.435607	0	0
12907	9.386292	0.092664	-4.421055	-0.396193	-0.372152	0.419583	-0.755723	0.259725	0.498158	0.275882	-0.690022	-0.509389	-0.433915	0	0
12908	8.625693	0.160640	-4.027428	-0.634050	-0.377323	0.421735	-0.750007	0.260320	0.507619	0.271428	-0.695539	-0.504715	-0.433377	0	0
12909	7.541444	0.388993	-3.487798	-0.718606	-0.365755	0.443389	-0.744545	0.258629	0.516939	0.266481	-0.701292	-0.499473	-0.433249	0	0
12910	6.619944	0.427885	-3.011046	-0.774568	-0.234507	0.495189	-0.741062	0.256709	0.525698	0.262033	-0.706821	-0.493211	-0.434150	0	0
12911	6.325469	0.143028	-2.953581	-0.831512	-0.034435	0.568971	-0.734667	0.257051	0.531317	0.258436	-0.711925	-0.485625	-0.436511	0	0
12912	7.135120	-0.132348	-3.459093	-0.895763	0.222006	0.566718	-0.733775	0.255713	0.534902	0.255617	-0.715989	-0.477041	-0.440968	0	0
12913	8.032544	-0.161350	-3.937295	-0.884808	0.474244	0.538988	-0.734034	0.253591	0.534348	0.253904	-0.718686	-0.468014	-0.447198	0	0
12914	9.455685	-0.272827	-4.329414	-0.830580	0.642730	0.495065	-0.736183	0.253667	0.530554	0.253160	-0.720196	-0.459040	-0.454434	0	0
12915	10.975244	-0.355773	-4.729784	-0.836012	0.666665	0.423755	-0.741693	0.250176	0.524446	0.252120	-0.721179	-0.450440	-0.461996	0	0
12916	11.129614	-0.118104	-4.811303	-0.826768	0.421422	0.383862	-0.744789	0.249357	0.524566	0.249838	-0.723013	-0.442731	-0.467784	0	0
12917	10.643353	0.001545	-4.797169	-0.748153	0.132678	0.342182	-0.745598	0.247024	0.525560	0.246627	-0.725747	-0.436374	-0.471215	0	0
12918	9.617299	0.003787	-4.425443	-0.763900	-0.013693	0.385296	-0.746369	0.243666	0.529884	0.242853	-0.729353	-0.429961	-0.473498	0	0
12919	8.535465	-0.203387	-4.321117	-0.939211	-0.024343	0.398464	-0.742290	0.237976	0.536279	0.237795	-0.733419	-0.422606	-0.476397	0	0
12920	7.893840	-0.013432	-3.863509	-1.005780	-0.060862	0.378110	-0.740191	0.233120	0.543878	0.231969	-0.737661	-0.415122	-0.479293	0	0
12921	7.591148	0.082214	-3.783931	-0.980971	0.023686	0.409172	-0.737849	0.229292	0.548001	0.226804	-0.741473	-0.407284	-0.482594	0	0
12922	7.802677	0.032849	-3.830812	-0.910478	0.182516	0.429280	-0.737513	0.227117	0.551257	0.222877	-0.744369	-0.399235	-0.486674	0	0
12923	8.197788	-0.013716	-3.821737	-0.758083	0.305073	0.436802	-0.739721	0.223000	0.551021	0.220596	-0.746279	-0.391556	-0.491009	0	0
12924	8.747225	-0.027409	-3.813389	-0.584737	0.359481	0.413316	-0.741412	0.221541	0.549106	0.219679	-0.747402	-0.384753	-0.495072	0	0
12925	9.213866	-0.217056	-3.841738	-0.561306	0.286518	0.371340	-0.741843	0.221058	0.547383	0.218452	-0.748616	-0.378513	-0.498578	0	0
12926	9.425610	-0.303382	-3.845389	-0.557366	0.164348	0.289911	-0.741837	0.221425	0.548679	0.216364	-0.750096	-0.373161	-0.501292	0	0
12927	9.405792	-0.275472	-3.926593	-0.508354	0.047908	0.217702	-0.741195	0.217780	0.552547	0.213857	-0.751747	-0.368820	-0.503104	0	0
12928	9.242001	-0.291503	-3.910910	-0.442171	-0.086882	0.173965	-0.741442	0.216514	0.555017	0.211105	-0.753763	-0.365432	-0.503722	0	0
12929	9.000981	-0.416537	-3.864064	-0.401937	-0.186569	0.113570	-0.740786	0.211730	0.558672	0.208008	-0.755947	-0.362887	-0.503577	0	0
12930	8.841494	-0.429260	-3.916154	-0.331751	-0.228596	0.073362	-0.737622	0.210030	0.563062	0.205062	-0.758046	-0.361102	-0.502912	0	0
12931	8.853983	-0.377137	-4.191648	-0.310449	-0.223422	0.047705	-0.736002	0.207759	0.567856	0.202190	-0.759962	-0.359578	-0.502275	0	0
12932	8.867886	-0.227489	-4.326459	-0.322582	-0.235823	0.040385	-0.733384	0.204895	0.572745	0.199119	-0.761933	-0.358098	-0.501573	0	0
12933	8.949864	-0.172059	-4.343657	-0.315599	-0.235291	0.062446	-0.729944	0.203490	0.576868	0.196235	-0.763949	-0.356446	-0.500819	0	0
12934	8.852884	-0.121559	-4.441152	-0.331880	-0.283834	0.074404	-0.729006	0.199893	0.582575	0.193095	-0.766268	-0.354758	-0.499695	0	0
12935	8.757422	-0.088350	-4.335914	-0.343411	-0.351139	0.060714	-0.725108	0.197356	0.589170	0.189573	-0.768882	-0.353191	-0.498135	0	0
12936	8.854220	0.093176	-4.360090	-0.393171	-0.385409	0.051546	-0.721782	0.194201	0.593892	0.185504	-0.771687	-0.351590	-0.496459	0	0
12937	9.045563	0.360169	-4.657780	-0.382731	-0.361969	0.029585	-0.717448	0.190123	0.599537	0.181477	-0.774279	-0.350068	-0.494985	0	0
12938	9.142566	0.494314	-4.945561	-0.418218	-0.285174	-0.005440	-0.712236	0.185063	0.607375	0.177227	-0.776423	-0.348511	-0.494265	0	0
12939	8.858487	0.574592	-4.634893	-0.427912	-0.359094	-0.017309	-0.710287	0.180394	0.614138	0.172617	-0.778876	-0.347103	-0.493026	0	0
12940	8.516851	0.586505	-4.259715	-0.477747	-0.428528	-0.025616	-0.703816	0.174853	0.619671	0.167330	-0.781686	-0.345693	-0.491390	0	0
12941	8.260253	0.688603	-4.143171	-0.528570	-0.409977	-0.011099	-0.700980	0.167689	0.627259	0.161775	-0.784522	-0.343803	-0.490055	0	0
12942	8.083387	0.735427	-4.286012	-0.481097	-0.281188	-0.027765	-0.698464	0.162467	0.633415	0.156944	-0.786549	-0.342124	-0.489551	0	0
12943	8.421162	0.712117	-4.533099	-0.383654	-0.139771	-0.024985	-0.696695	0.158825	0.636849	0.153377	-0.787737	-0.340601	-0.489834	0	0
12944	9.155498	0.804877	-4.963345	-0.244274	-0.005878	0.042221	-0.693211	0.153182	0.639574	0.151625	-0.788303	-0.338991	-0.490584	0	0
12945	9.625702	0.829586	-5.244057	-0.141054	0.088594	0.060722	-0.696322	0.153515	0.639625	0.151164	-0.788280	-0.337628	-0.491702	0	0
12946	9.624226	1.004259	-4.887785	-0.017018	-0.022173	0.059346	-0.697178	0.153447	0.638356	0.151281	-0.788603	-0.337100	-0.491511	0	0
12947	9.030734	0.972030	-4.344053	0.027745	-0.131480	0.034714	-0.695465	0.153583	0.640894	0.151280	-0.789316	-0.337103	-0.490363	0	0
12948	8.272243	0.933199	-3.943954	-0.010278	-0.135815	-0.017816	-0.695034	0.154862	0.643941	0.150677	-0.789933	-0.337369	-0.489372	0	0
12949	7.634198	0.993584	-3.591191	-0.013948	-0.043005	-0.095168	-0.694751	0.154722	0.643788	0.150009	-0.789835	-0.338058	-0.489259	0	0
12950	7.609385	1.226713	-3.781983	-0.059655	0.094283	-0.141328	-0.695712	0.152848	0.644246	0.149194	-0.788976	-0.338723	-0.490434	0	0
12951	8.256672	1.503538	-4.328548	-0.090273	0.276612	-0.106639	-0.698644	0.149240	0.642634	0.148945	-0.787381	-0.338650	-0.493115	0	0
12952	8.940167	1.487315	-4.743110	-0.096144	0.406978	-0.066350	-0.703312	0.147228	0.638309	0.149242	-0.785294	-0.338030	-0.496765	0	0
12953	9.785299	1.419083	-4.801732	-0.060013	0.436432	-0.018439	-0.710549	0.147129	0.633845	0.150200	-0.783137	-0.337167	-0.500454	0	0
12954	9.938947	1.462894	-4.894150	-0.145026	0.251570	-0.032035	-0.715389	0.145960	0.627028	0.149790	-0.781970	-0.336307	-0.502974	0	0
12955	9.429955	1.477888	-4.660038	-0.155254	0.048986	-0.017153	-0.716506	0.144975	0.626977	0.148699	-0.781889	-0.335533	-0.503940	0	0
12956	8.591285	1.254732	-4.576987	-0.347352	-0.043458	0.026443	-0.715465	0.142000	0.628761	0.145996	-0.782702	-0.333614	-0.504742	0	0
12957	7.972304	1.161015	-4.496477	-0.430927	-0.048386	0.049078	-0.715253	0.138532	0.632079	0.142749	-0.783724	-0.331071	-0.505758	0	0
12958	7.677205	1.399875	-4.430743	-0.335626	-0.028802	0.054714	-0.714190	0.133574	0.633315	0.140319	-0.784523	-0.328949	-0.506583	0	0
12959	7.607985	1.535799	-4.403113	-0.311877	0.033694	0.117064	-0.715264	0.129943	0.634513	0.138610	-0.785164	-0.326354	-0.507738	0	0
12960	7.985009	1.330512	-4.483770	-0.307179	0.137078	0.144482	-0.716385	0.128713	0.633598	0.137398	-0.785357	-0.323434	-0.509634	0	0
12961	8.360420	1.318968	-4.543779	-0.276614	0.204988	0.116985	-0.716952	0.127939	0.631999	0.136515	-0.785060	-0.320777	-0.512003	0	0
12962	8.746809	1.568429	-4.542110	-0.319527	0.197729	0.087678	-0.719467	0.124897	0.630418	0.135111	-0.784754	-0.318150	-0.514477	0	0
12963	8.819986	1.761486	-4.509771	-0.333657	0.124339	0.115344	-0.722008	0.123601	0.628381	0.133507	-0.784921	-0.315317	-0.516382	0	0
12964	8.532193	1.731869	-4.320455	-0.347441	0.027894	0.157617	-0.722517	0.119301	0.628399	0.131709	-0.785723	-0.312225	-0.517501	0	0
12965	8.133604	1.707828	-4.126958	-0.385228	-0.066171	0.191558	-0.722775	0.117833	0.629159	0.129486	-0.787158	-0.308773	-0.517952	0	0
12966	7.970642	1.839126	-4.066867	-0.337701	-0.120938	0.196314	-0.719663	0.118425	0.630722	0.127506	-0.788808	-0.305623	-0.517802	0	0
12967	8.168116	1.886719	-4.102928	-0.295889	-0.115991	0.220295	-0.720033	0.116390	0.634276	0.125971	-0.790448	-0.302465	-0.517530	0	0
12968	8.606005	1.923816	-4.206020	-0.210751	-0.060690	0.216803	-0.717744	0.114726	0.635282	0.125257	-0.791679	-0.299694	-0.517435	0	0
12969	8.840265	1.905937	-4.441954	-0.119723	-0.096845	0.202398	-0.716617	0.116452	0.637784	0.125073	-0.792929	-0.297562	-0.516795	0	0
12970	8.867470	1.755070	-4.598547	-0.065153	-0.168415	0.196172	-0.713806	0.118222	0.638858	0.125090	-0.794457	-0.295848	-0.515427	0	0
12971	9.109036	1.580909	-4.758477	-0.047617	-0.186971	0.167810	-0.712539	0.119816	0.641068	0.125025	-0.795969	-0.294475	-0.513893	0	0
12972	9.209271	1.442189	-5.135116	-0.005153	-0.121540	0.243017	-0.711565	0.121879	0.642602	0.125894	-0.797309	-0.292632	-0.512656	0	0
12973	9.394394	1.036063	-5.328265	0.084674	-0.039256	0.342126	-0.709658	0.127174	0.642349	0.128206	-0.798396	-0.290361	-0.511681	0	0
12974	10.038999	0.536017	-5.271090	0.144614	0.037582	0.349522	-0.706048	0.132394	0.643066	0.131272	-0.799026	-0.288218	-0.511132	0	0
12975	10.090193	0.295603	-5.093410	0.068264	-0.041060	0.375168	-0.707286	0.139142	0.640529	0.133618	-0.800218	-0.285594	-0.510130	0	0
12976	10.058191	0.156902	-4.501321	0.144019	-0.229693	0.353584	-0.703675	0.144757	0.641977	0.135938	-0.802193	-0.283774	-0.507424	0	0
12977	9.616340	0.067120	-4.265572	0.078686	-0.358216	0.317771	-0.699311	0.148225	0.645972	0.137173	-0.804792	-0.282075	-0.503911	0	0
12978	9.044624	0.280243	-4.124442	-0.075726	-0.339503	0.255875	-0.694515	0.150849	0.649485	0.136912	-0.807317	-0.280062	-0.501058	0	0
12979	8.344487	0.503504	-3.768295	-0.150590	-0.260103	0.221546	-0.691129	0.153739	0.653877	0.136090	-0.809436	-0.277839	-0.499097	0	0
12980	7.745893	0.481560	-3.265368	-0.193604	-0.200719	0.181791	-0.688295	0.154710	0.656599	0.134894	-0.811195	-0.275645	-0.497781	0	0
12981	7.391098	0.356478	-2.975133	-0.261173	-0.104195	0.108008	-0.685568	0.153222	0.659733	0.133042	-0.812354	-0.273571	-0.497534	0	0
12982	7.434117	0.315330	-3.003581	-0.265604	0.043905	0.063721	-0.685801	0.149749	0.660367	0.131337	-0.812656	-0.271635	-0.498553	0	0
12983	7.937159	0.180398	-3.332457	-0.181065	0.176411	0.062835	-0.688462	0.147799	0.659988	0.130679	-0.812174	-0.269949	-0.500424	0	0
12984	8.635093	0.029964	-3.692877	-0.107995	0.304558	0.043622	-0.691725	0.146338	0.655684	0.130857	-0.810901	-0.268616	-0.503152	0	0
12985	9.289725	-0.130049	-4.039663	-0.061111	0.409980	0.005114	-0.697388	0.144110	0.650223	0.131516	-0.808914	-0.267683	-0.506662	0	0
12986	9.997601	-0.149376	-4.416509	-0.014266	0.395079	-0.022156	-0.701666	0.144941	0.646355	0.132361	-0.806862	-0.267231	-0.509943	0	0
12987	10.530098	-0.002530	-4.795375	0.004995	0.319355	-0.047560	-0.706375	0.145820	0.641645	0.133048	-0.805084	-0.267166	-0.512602	0	0
12988	10.451325	0.243065	-4.802906	0.049474	0.146033	-0.076535	-0.709907	0.144022	0.638454	0.133464	-0.804057	-0.267810	-0.513767	0	0
12989	9.886349	0.178268	-4.917467	0.001141	-0.018877	-0.089351	-0.712031	0.143551	0.637030	0.133004	-0.803901	-0.268508	-0.513767	0	0
12990	8.970265	0.211202	-4.361245	-0.047355	-0.155918	-0.108676	-0.710134	0.140514	0.639793	0.131665	-0.804466	-0.269313	-0.512805	0	0
12991	8.253478	0.282305	-4.222862	-0.081791	-0.136195	-0.131856	-0.708551	0.139126	0.641247	0.130006	-0.804904	-0.270080	-0.512138	0	0
12992	7.777861	0.512324	-4.126279	-0.000914	-0.035820	-0.091549	-0.708508	0.137549	0.644119	0.129452	-0.804836	-0.270825	-0.511992	0	0
12993	7.691756	0.506934	-4.040967	0.151010	0.111313	-0.034615	-0.710501	0.137403	0.641865	0.130832	-0.803964	-0.271680	-0.512557	0	0
12994	7.955947	0.345613	-4.085716	0.244616	0.247564	-0.038290	-0.713377	0.138541	0.637154	0.133288	-0.802263	-0.272874	-0.513953	0	0
12995	8.437218	0.270197	-4.140440	0.313665	0.278228	-0.060134	-0.715703	0.141346	0.633391	0.136296	-0.800233	-0.274542	-0.515439	0	0
12996	8.861247	0.164887	-4.106258	0.421000	0.222229	-0.112977	-0.719772	0.147116	0.628274	0.139714	-0.798187	-0.277283	-0.516229	0	0
12997	9.081265	0.088877	-3.979715	0.438694	0.084884	-0.156727	-0.720963	0.149345	0.624181	0.142687	-0.796680	-0.280620	-0.515939	0	0
12998	8.975359	0.016927	-3.623561	0.519873	-0.081158	-0.217805	-0.723288	0.153076	0.622031	0.145500	-0.795726	-0.285124	-0.514155	0	0
12999	9.044103	-0.171821	-3.690165	0.521112	-0.159163	-0.268163	-0.723599	0.156698	0.624383	0.147864	-0.794994	-0.290103	-0.511822	0	0
13000	9.262060	-0.181492	-4.166986	0.505981	-0.116877	-0.326954	-0.724485	0.159588	0.624289	0.149895	-0.793874	-0.295430	-0.509918	0	0
13001	9.555957	-0.106055	-4.520485	0.552169	-0.080629	-0.348877	-0.723964	0.161429	0.621712	0.152317	-0.792397	-0.301066	-0.508199	0	0
13002	9.889857	-0.034105	-4.996278	0.499519	-0.062712	-0.336091	-0.725421	0.163967	0.620187	0.154399	-0.790922	-0.306329	-0.506720	0	0
13003	9.464747	0.308597	-4.649638	0.485350	-0.243677	-0.297317	-0.723606	0.165392	0.619834	0.156044	-0.790470	-0.311445	-0.503796	0	0
13004	8.882958	0.261573	-4.454271	0.408836	-0.370316	-0.271703	-0.723176	0.166944	0.623181	0.156774	-0.790831	-0.316195	-0.500029	0	0
13005	8.415593	0.601946	-4.272735	0.279676	-0.439999	-0.303082	-0.720309	0.165991	0.627055	0.156139	-0.791608	-0.320609	-0.496172	0	0
13006	7.966384	0.934386	-4.232029	0.194548	-0.385018	-0.342835	-0.716450	0.164608	0.630609	0.154765	-0.792098	-0.324857	-0.493048	0	0
13007	7.589069	1.125548	-4.182855	0.152409	-0.289546	-0.353213	-0.714396	0.161745	0.635645	0.153348	-0.792123	-0.328788	-0.490841	0	0
13008	7.523325	1.030321	-3.920143	0.176297	-0.192661	-0.358848	-0.712667	0.159394	0.636188	0.152370	-0.791607	-0.332757	-0.489300	0	0
13009	7.902066	1.024470	-3.864296	0.212653	-0.080103	-0.379059	-0.711248	0.158541	0.635556	0.151988	-0.790395	-0.336856	-0.488573	0	0
13010	8.416356	1.367137	-4.188064	0.242224	0.078512	-0.382765	-0.714041	0.154414	0.632778	0.152318	-0.788342	-0.340912	-0.488974	0	0
13011	9.188753	1.640976	-4.758651	0.304299	0.259020	-0.336855	-0.716752	0.155540	0.631177	0.154005	-0.785442	-0.344597	-0.490526	0	0
13012	9.711482	1.568605	-5.061285	0.391434	0.316611	-0.300897	-0.720767	0.155688	0.623585	0.156712	-0.782234	-0.348353	-0.492139	0	0
13013	9.630101	1.343837	-4.895453	0.436409	0.181170	-0.317159	-0.724486	0.156811	0.619447	0.159245	-0.779530	-0.352635	-0.492567	0	0
13014	9.040331	1.269593	-4.475324	0.496086	0.041608	-0.328878	-0.727936	0.158271	0.614196	0.161662	-0.777357	-0.357543	-0.491675	0	0
13015	8.273673	1.100749	-4.140985	0.525958	-0.024852	-0.299538	-0.729108	0.160920	0.613241	0.164237	-0.775533	-0.362434	-0.490119	0	0
13016	7.803567	0.962992	-4.109809	0.473940	0.017326	-0.264965	-0.729278	0.163349	0.613536	0.166695	-0.773697	-0.366744	-0.488984	0	0
13017	8.036951	1.019817	-4.490153	0.424121	0.160729	-0.226704	-0.732728	0.165340	0.609167	0.169504	-0.771353	-0.370243	-0.489085	0	0
13018	8.544336	1.124707	-4.981882	0.397530	0.327411	-0.177359	-0.735626	0.168726	0.605445	0.172934	-0.768408	-0.372961	-0.490451	0	0
13019	9.160324	1.156047	-5.110996	0.362813	0.394031	-0.148034	-0.739499	0.169131	0.598435	0.176509	-0.765275	-0.375137	-0.492413	0	0
13020	9.384101	1.248389	-4.882044	0.314873	0.263464	-0.147846	-0.742969	0.171376	0.591818	0.179200	-0.762859	-0.377317	-0.493524	0	0
13021	9.117248	1.356510	-4.847205	0.246897	0.128979	-0.144134	-0.746806	0.171034	0.588297	0.180901	-0.761224	-0.379350	-0.493869	0	0
13022	8.502025	1.397002	-4.650017	0.147571	0.070974	-0.157204	-0.747091	0.171052	0.588018	0.181539	-0.760007	-0.381114	-0.494152	0	0
13023	8.041863	1.312301	-4.601958	0.046470	0.031486	-0.171217	-0.748922	0.169990	0.586837	0.181203	-0.759106	-0.382538	-0.494559	0	0
13024	7.769723	1.456101	-4.332386	0.014708	-0.020402	-0.258393	-0.749584	0.166558	0.586770	0.179987	-0.758184	-0.384583	-0.494831	0	0
13025	7.663558	1.647337	-4.431035	0.038109	0.026641	-0.276769	-0.749848	0.164062	0.585061	0.179039	-0.756910	-0.386777	-0.495414	0	0
13026	7.850664	1.740175	-4.579941	0.097869	0.124224	-0.309789	-0.752769	0.160263	0.584427	0.178750	-0.754914	-0.389354	-0.496545	0	0
13027	8.163424	1.841270	-4.687598	0.145103	0.215458	-0.296914	-0.754755	0.157952	0.579491	0.179232	-0.752419	-0.391889	-0.498162	0	0
13028	8.437976	1.976174	-4.764620	0.182852	0.237068	-0.289453	-0.757702	0.155762	0.578251	0.180114	-0.749770	-0.394514	-0.499763	0	0
13029	8.668256	1.905643	-4.870312	0.167307	0.210132	-0.252701	-0.763065	0.152629	0.573579	0.180949	-0.747414	-0.396830	-0.501154	0	0
13030	8.428415	1.920009	-4.730812	0.106573	0.136927	-0.258255	-0.766052	0.151995	0.569890	0.181025	-0.745499	-0.399025	-0.502235	0	0
13031	8.150674	1.953016	-4.514893	0.066666	0.055567	-0.236230	-0.766460	0.149522	0.567759	0.180565	-0.744153	-0.400991	-0.502830	0	0
13032	8.004542	1.945236	-4.400781	0.066743	0.010671	-0.193980	-0.766848	0.146666	0.567584	0.180153	-0.743199	-0.402719	-0.503009	0	0
13033	8.016325	1.911470	-4.420766	0.076823	0.008346	-0.124224	-0.767684	0.146078	0.568121	0.180135	-0.742518	-0.403990	-0.503002	0	0
13034	8.079174	1.852145	-4.370362	0.116269	-0.000033	-0.015854	-0.767946	0.144637	0.568316	0.180939	-0.742245	-0.404656	-0.502580	0	0
13035	8.271352	1.812802	-4.430947	0.126097	0.007313	0.077780	-0.765974	0.145036	0.568322	0.182291	-0.742296	-0.404679	-0.501997	0	0
13036	8.481558	1.760872	-4.646879	0.138215	0.002763	0.154919	-0.766745	0.149540	0.567480	0.184128	-0.742657	-0.404182	-0.501194	0	0
13037	8.686811	1.645796	-4.853376	0.152093	0.005788	0.228367	-0.765938	0.152820	0.567677	0.186415	-0.743272	-0.403219	-0.500211	0	0
13038	9.134589	1.469516	-5.144222	0.172169	0.034360	0.290816	-0.765720	0.156907	0.566233	0.189307	-0.743949	-0.401815	-0.499247	0	0
13039	9.962757	1.335039	-5.497332	0.153672	0.154222	0.338452	-0.763980	0.162615	0.563461	0.192745	-0.744248	-0.399755	-0.499140	0	0
13040	10.469230	1.159958	-5.367654	0.193598	0.149429	0.325778	-0.765090	0.169573	0.559522	0.196429	-0.744426	-0.397970	-0.498865	0	0
13041	10.273294	0.973770	-4.764913	0.356528	-0.058386	0.281412	-0.762923	0.176588	0.559233	0.200241	-0.745135	-0.397749	-0.496461	0	0
13042	10.087043	0.858165	-4.186229	0.500921	-0.292976	0.161824	-0.758235	0.185146	0.558874	0.203631	-0.746216	-0.399576	-0.491971	0	0
13043	9.793363	0.823133	-4.131995	0.360202	-0.350008	0.104681	-0.755552	0.187768	0.563115	0.205425	-0.747618	-0.401256	-0.487711	0	0
13044	9.267797	1.012660	-4.243957	0.158209	-0.301847	0.107792	-0.751204	0.193716	0.569245	0.205941	-0.749195	-0.401802	-0.484613	0	0
13045	8.708469	1.081202	-3.997951	0.115942	-0.271675	0.064431	-0.748656	0.194712	0.571547	0.206023	-0.750533	-0.402419	-0.481989	0	0
13046	8.150312	0.898917	-3.495167	0.079447	-0.255319	0.066948	-0.743863	0.197615	0.575219	0.205935	-0.751867	-0.402789	-0.479632	0	0
13047	7.709131	0.644549	-3.103508	0.049539	-0.201136	0.037313	-0.742717	0.197501	0.577181	0.205673	-0.752882	-0.403137	-0.477858	0	0
13048	7.423257	0.479189	-2.919980	0.020281	-0.103913	0.027840	-0.742438	0.198314	0.578078	0.205563	-0.753448	-0.403205	-0.476954	0	0
13049	7.789456	0.266290	-3.150042	-0.016495	0.042708	0.073451	-0.741558	0.197317	0.580554	0.205965	-0.753575	-0.402458	-0.477211	0	0
13050	8.594874	0.272848	-3.699452	0.023225	0.241866	0.100900	-0.742184	0.200069	0.577337	0.207611	-0.752781	-0.401267	-0.478751	0	0
13051	9.391910	0.345570	-4.115264	0.117403	0.393630	0.117533	-0.744361	0.202034	0.573095	0.210646	-0.751117	-0.400092	-0.481018	0	0
13052	10.353804	0.405625	-4.397226	0.127555	0.421665	0.082854	-0.747691	0.204148	0.566186	0.213705	-0.749148	-0.399149	-0.483516	0	0
13053	10.648191	0.754051	-4.492922	0.070858	0.248081	0.033591	-0.752535	0.204728	0.561742	0.215404	-0.747925	-0.398673	-0.485045	0	0
13054	10.206185	1.005999	-4.421608	0.201831	0.014435	-0.039239	-0.753301	0.207210	0.558226	0.216805	-0.747261	-0.399883	-0.484448	0	0
13055	9.637126	0.813119	-4.387091	0.216976	-0.071601	-0.081438	-0.753322	0.208662	0.557893	0.217763	-0.746806	-0.401660	-0.483249	0	0
13056	8.683094	0.648787	-4.289680	0.136218	-0.075619	-0.091000	-0.752033	0.208273	0.559554	0.218057	-0.746510	-0.403126	-0.482353	0	0
13057	8.001144	0.546992	-3.936333	0.175775	-0.025715	-0.052621	-0.750914	0.209517	0.560187	0.219029	-0.746033	-0.404386	-0.481594	0	0
13058	7.710794	0.268193	-3.970771	0.270511	0.028250	-0.005838	-0.750783	0.210632	0.560821	0.221150	-0.745283	-0.405628	-0.480741	0	0
13059	7.798748	0.119131	-3.752807	0.315711	0.154877	0.029835	-0.755233	0.214301	0.557698	0.224292	-0.743953	-0.406541	-0.480574	0	0
13060	8.056724	0.067603	-4.023664	0.414893	0.268711	0.031722	-0.757302	0.217785	0.551711	0.228642	-0.741853	-0.407654	-0.480827	0	0
13061	8.513995	0.070234	-4.098720	0.488171	0.279530	0.033782	-0.757855	0.224783	0.546779	0.233583	-0.739516	-0.409067	-0.480853	0	0
13062	8.964705	-0.025811	-4.046153	0.602194	0.196516	0.063585	-0.758682	0.230804	0.541363	0.239158	-0.737415	-0.410983	-0.479704	0	0
13063	9.054937	-0.101491	-3.876105	0.659298	0.047532	0.058442	-0.760496	0.237630	0.537422	0.244516	-0.735830	-0.413551	-0.477223	0	0
13064	9.054895	-0.277027	-3.807199	0.679229	-0.101428	-0.038571	-0.761376	0.247680	0.531835	0.248936	-0.734470	-0.417293	-0.473763	0	0
13065	9.135504	-0.385050	-3.931692	0.622291	-0.162811	-0.179895	-0.760147	0.251355	0.532619	0.252001	-0.732920	-0.421914	-0.470438	0	0
13066	9.299443	-0.135813	-4.337170	0.548842	-0.141156	-0.260755	-0.759588	0.251912	0.532790	0.254213	-0.731094	-0.426711	-0.467755	0	0
13067	9.357604	-0.035037	-4.647871	0.594415	-0.163072	-0.265199	-0.761065	0.255494	0.530482	0.256649	-0.729193	-0.431790	-0.464721	0	0
13068	9.505096	-0.110805	-4.861614	0.600271	-0.210107	-0.247665	-0.758970	0.257725	0.531167	0.258988	-0.727543	-0.436885	-0.461236	0	0
13069	9.268808	0.120376	-4.976876	0.570711	-0.279859	-0.250382	-0.758418	0.258589	0.530933	0.260788	-0.726242	-0.442009	-0.457373	0	0
13070	8.948096	0.265178	-4.756205	0.611606	-0.338591	-0.287868	-0.758001	0.261014	0.534051	0.262434	-0.724904	-0.447736	-0.452963	0	0
13071	8.622138	0.540029	-4.645603	0.535085	-0.372212	-0.339371	-0.756475	0.264070	0.535642	0.263131	-0.723646	-0.453542	-0.448775	0	0
13072	8.348711	0.703152	-4.549772	0.529029	-0.328032	-0.433077	-0.754346	0.263452	0.535866	0.263551	-0.721737	-0.459877	-0.445140	0	0
13073	8.172532	0.736579	-4.598521	0.461390	-0.240537	-0.508625	-0.756154	0.262251	0.537506	0.263529	-0.719234	-0.466184	-0.442636	0	0
13074	7.855194	0.726021	-4.188166	0.487615	-0.156540	-0.561986	-0.754973	0.259015	0.538707	0.263832	-0.716008	-0.472746	-0.440722	0	0
13075	7.866222	0.699131	-3.997929	0.527303	-0.035029	-0.595132	-0.758647	0.258016	0.536841	0.264835	-0.711936	-0.479370	-0.439561	0	0
13076	8.120041	0.859350	-3.962898	0.585495	0.108723	-0.552955	-0.761922	0.257952	0.533331	0.267110	-0.707237	-0.485545	-0.438993	0	0
13077	8.638909	0.978019	-4.223079	0.703614	0.290510	-0.532702	-0.767060	0.258075	0.526598	0.271171	-0.701466	-0.491565	-0.439062	0	0
13078	9.083175	0.928753	-4.399437	0.753640	0.389133	-0.519831	-0.771955	0.259478	0.517113	0.276095	-0.695132	-0.497403	-0.439492	0	0
13079	9.189991	0.758328	-4.225797	0.753542	0.330335	-0.552770	-0.779916	0.257507	0.507164	0.280559	-0.688817	-0.503581	-0.439573	0	0
13080	9.018751	0.801948	-3.953404	0.758433	0.207669	-0.596630	-0.785918	0.257869	0.498756	0.284220	-0.682740	-0.510388	-0.438849	0	0
13081	8.817770	0.927703	-3.821877	0.730755	0.167410	-0.600309	-0.789626	0.257602	0.493682	0.287445	-0.676832	-0.517154	-0.437980	0	0
13082	8.756312	0.991232	-4.005158	0.707798	0.205436	-0.572896	-0.795319	0.257535	0.488074	0.290799	-0.670914	-0.523482	-0.437353	0	0
13083	8.999202	1.121391	-4.433689	0.656166	0.246007	-0.523451	-0.799876	0.256628	0.481695	0.294217	-0.665162	-0.529087	-0.437106	0	0
13084	9.258637	1.122727	-4.849185	0.595305	0.248859	-0.473981	-0.805253	0.253578	0.475331	0.297436	-0.659803	-0.534057	-0.437007	0	0
13085	9.328013	1.157261	-4.928851	0.566694	0.149307	-0.438991	-0.810780	0.251642	0.469746	0.300071	-0.655103	-0.538933	-0.436290	0	0
13086	9.167856	1.317119	-4.830030	0.501009	0.065623	-0.422475	-0.813792	0.252086	0.464568	0.301884	-0.651028	-0.543647	-0.435290	0	0
13087	8.720801	1.398772	-4.716159	0.439714	0.026538	-0.383158	-0.816317	0.250162	0.463623	0.303240	-0.647491	-0.547930	-0.434249	0	0
13088	8.374950	1.408985	-4.572721	0.380627	0.001659	-0.365870	-0.818301	0.248641	0.460152	0.304146	-0.644325	-0.551905	-0.433291	0	0
13089	8.105919	1.485011	-4.494531	0.339839	-0.012150	-0.349455	-0.819706	0.247020	0.458508	0.304768	-0.641410	-0.555628	-0.432420	0	0
13090	7.971824	1.621067	-4.442734	0.362287	-0.000447	-0.331084	-0.821963	0.245182	0.455727	0.305680	-0.638469	-0.559280	-0.431421	0	0
13091	7.967591	1.644466	-4.377205	0.405907	0.070018	-0.279722	-0.823091	0.243858	0.453816	0.307465	-0.635357	-0.562567	-0.430470	0	0
13092	8.096772	1.586656	-4.474202	0.450301	0.117031	-0.266849	-0.825953	0.244381	0.449915	0.309856	-0.631969	-0.565798	-0.429508	0	0
13093	8.344448	1.649905	-4.258411	0.494311	0.162041	-0.266762	-0.827948	0.242657	0.444734	0.312755	-0.628227	-0.569068	-0.428575	0	0
13094	8.515347	1.633710	-4.586169	0.412215	0.188720	-0.261435	-0.830978	0.245459	0.441260	0.315319	-0.624643	-0.571844	-0.428240	0	0
13095	8.573754	1.681077	-4.532488	0.366056	0.163848	-0.274309	-0.833997	0.245550	0.434504	0.317370	-0.621217	-0.574578	-0.428049	0	0
13096	8.541226	1.708471	-4.388579	0.284710	0.106443	-0.265198	-0.836253	0.242507	0.429950	0.318639	-0.618338	-0.577069	-0.427924	0	0
13097	8.431798	1.809214	-4.248562	0.225783	0.071969	-0.240487	-0.838531	0.242509	0.427708	0.319423	-0.615926	-0.579268	-0.427848	0	0
13098	8.390142	1.938221	-4.081909	0.205017	0.047025	-0.191838	-0.840783	0.241038	0.426223	0.320161	-0.613966	-0.581140	-0.427574	0	0
13099	8.390793	1.941961	-3.999783	0.223638	0.036535	-0.109200	-0.841323	0.238382	0.424931	0.321281	-0.612463	-0.582627	-0.426865	0	0
13100	8.518078	1.790587	-3.991037	0.224247	0.012586	-0.015565	-0.841078	0.240451	0.423643	0.322685	-0.611608	-0.583603	-0.425697	0	0
13101	8.603750	1.767467	-4.119997	0.254344	-0.000831	0.085460	-0.842667	0.242807	0.422957	0.324599	-0.611292	-0.584144	-0.423949	0	0
13102	8.671156	1.717643	-4.417533	0.282264	-0.022674	0.173634	-0.841896	0.247615	0.421270	0.326952	-0.611494	-0.584315	-0.421608	0	0
13103	8.676831	1.497683	-4.834644	0.306148	-0.099146	0.251748	-0.840711	0.254338	0.421396	0.329301	-0.612383	-0.584368	-0.418404	0	0
13104	8.645579	1.323926	-5.061665	0.334197	-0.191235	0.282187	-0.836970	0.260544	0.422456	0.331432	-0.613736	-0.584627	-0.414358	0	0
13105	8.774220	1.193893	-5.197761	0.282797	-0.220234	0.277548	-0.834506	0.267601	0.424147	0.333018	-0.615337	-0.584804	-0.410442	0	0
13106	9.065434	1.108849	-5.518389	0.216820	-0.210364	0.271020	-0.830910	0.274763	0.426258	0.334257	-0.617070	-0.584688	-0.406986	0	0
13107	9.692575	0.968500	-5.690104	0.181443	-0.122023	0.306705	-0.828707	0.280235	0.428135	0.335895	-0.618761	-0.583926	-0.404153	0	0
13108	10.230303	0.786004	-5.566473	0.189805	-0.039055	0.336962	-0.827122	0.287356	0.425877	0.338226	-0.620256	-0.582700	-0.401680	0	0
13109	10.238111	0.585621	-5.097051	0.223150	-0.154534	0.294986	-0.822966	0.294537	0.427419	0.339878	-0.621848	-0.582273	-0.398429	0	0
13110	10.057727	0.596736	-4.747232	0.252510	-0.273054	0.241986	-0.818665	0.301559	0.429231	0.340843	-0.623493	-0.582661	-0.394447	0	0
13111	9.422688	0.440747	-4.536091	0.161159	-0.382089	0.188603	-0.814873	0.305214	0.432536	0.340350	-0.625555	-0.583404	-0.390490	0	0
13112	8.749071	0.375316	-4.366396	-0.062757	-0.398573	0.164180	-0.810909	0.308686	0.439505	0.338294	-0.628289	-0.583448	-0.387812	0	0
13113	7.996319	0.432403	-3.888590	-0.195217	-0.393166	0.138079	-0.805791	0.308946	0.444282	0.335295	-0.631284	-0.583133	-0.386023	0	0
13114	7.281588	0.473079	-3.472700	-0.206744	-0.325501	0.112118	-0.804862	0.308993	0.454745	0.332546	-0.633895	-0.582678	-0.384807	0	0
13115	6.810809	0.405473	-3.247802	-0.218987	-0.178712	0.119092	-0.800444	0.309229	0.460234	0.330564	-0.636011	-0.581655	-0.384569	0	0
13116	6.834685	0.200812	-3.189642	-0.191774	0.032505	0.157319	-0.799316	0.310417	0.461995	0.330161	-0.637446	-0.579772	-0.385383	0	0
13117	7.616852	-0.086619	-3.505796	-0.114313	0.238681	0.157256	-0.799485	0.311777	0.460667	0.331416	-0.637820	-0.577519	-0.387067	0	0
13118	8.467394	-0.322452	-3.727551	-0.061609	0.428364	0.157197	-0.801528	0.313516	0.455137	0.334125	-0.637280	-0.574816	-0.389643	0	0
13119	9.750847	-0.423313	-4.114377	0.033128	0.550028	0.093213	-0.805888	0.317214	0.445508	0.337859	-0.635556	-0.572481	-0.392665	0	0
13120	10.919602	-0.378709	-4.437993	0.073438	0.546836	0.025651	-0.809054	0.317336	0.438189	0.341575	-0.633310	-0.570714	-0.395639	0	0
13121	11.121952	-0.133690	-4.550245	0.088377	0.361321	-0.012479	-0.813355	0.319360	0.433406	0.344155	-0.631505	-0.569876	-0.397492	0	0
13122	10.688438	-0.016389	-4.569499	0.152048	0.084445	-0.067044	-0.815369	0.319469	0.428905	0.345353	-0.630274	-0.570577	-0.397401	0	0
13123	9.869934	0.056324	-4.497352	0.062574	-0.108127	-0.109286	-0.816228	0.320212	0.428677	0.344709	-0.629863	-0.571858	-0.396770	0	0
13124	8.768087	0.197589	-4.324787	-0.013463	-0.163361	-0.140759	-0.817030	0.318368	0.431399	0.343155	-0.629762	-0.573218	-0.396314	0	0
13125	7.922428	0.250351	-4.017450	-0.014769	-0.096297	-0.126356	-0.815422	0.315643	0.433759	0.342023	-0.629470	-0.574255	-0.396256	0	0
13126	7.422612	0.234379	-3.829777	0.057973	0.049307	-0.088016	-0.816222	0.313118	0.435731	0.342345	-0.628583	-0.574833	-0.396547	0	0
13127	7.533905	0.242568	-3.775914	0.158963	0.235785	-0.023858	-0.818095	0.314423	0.433142	0.344617	-0.626965	-0.574774	-0.397226	0	0
13128	8.075972	0.150443	-4.062492	0.279239	0.380795	0.011108	-0.821434	0.316987	0.425837	0.348620	-0.624560	-0.574459	-0.397978	0	0
13129	8.703101	0.115671	-3.970228	0.454452	0.422152	-0.009584	-0.824384	0.320814	0.416061	0.353853	-0.621228	-0.574814	-0.398061	0	0
13130	9.227210	0.079911	-4.110837	0.518786	0.373737	-0.063413	-0.828439	0.323581	0.407785	0.358988	-0.617540	-0.575903	-0.397628	0	0
13131	9.401247	0.014324	-4.013907	0.560312	0.238278	-0.140161	-0.829841	0.329006	0.400074	0.363272	-0.613762	-0.578098	-0.396399	0	0
13132	9.244598	0.034978	-4.024822	0.554149	0.145745	-0.225391	-0.831753	0.331200	0.394005	0.366639	-0.609869	-0.581102	-0.394913	0	0
13133	9.030380	0.011679	-3.983146	0.606244	0.101420	-0.257384	-0.834216	0.331726	0.386989	0.369919	-0.605736	-0.584650	-0.392974	0	0
13134	8.814363	-0.166328	-3.797481	0.662427	0.057983	-0.273793	-0.839333	0.331725	0.382794	0.373210	-0.601454	-0.588647	-0.390466	0	0
13135	8.680181	-0.242311	-3.667353	0.696487	0.066842	-0.301306	-0.840811	0.332924	0.376376	0.376624	-0.596802	-0.592879	-0.387912	0	0
13136	8.867642	-0.262289	-3.722804	0.751683	0.086430	-0.292017	-0.843134	0.334517	0.370980	0.380501	-0.591899	-0.597157	-0.385069	0	0
13137	9.131166	-0.173665	-3.959137	0.791692	0.120293	-0.304774	-0.845445	0.334850	0.364940	0.384739	-0.586582	-0.601497	-0.382230	0	0
13138	9.261210	-0.096401	-4.002145	0.846372	0.040987	-0.304500	-0.850053	0.337555	0.358080	0.388795	-0.581327	-0.606301	-0.378545	0	0
13139	9.265264	-0.168264	-4.070399	0.838530	-0.109641	-0.309793	-0.851808	0.338990	0.352811	0.391837	-0.576582	-0.611644	-0.374043	0	0
13140	9.136836	-0.263670	-4.121775	0.862943	-0.229935	-0.378418	-0.854357	0.337477	0.349346	0.393998	-0.571731	-0.617893	-0.368913	0	0
13141	9.084995	-0.183100	-4.314966	0.848595	-0.249347	-0.469259	-0.856201	0.337546	0.348519	0.395579	-0.566383	-0.624625	-0.364103	0	0
13142	9.089334	-0.045708	-4.435007	0.883140	-0.267064	-0.544384	-0.856629	0.335851	0.345164	0.396934	-0.560444	-0.631910	-0.359216	0	0
13143	9.223536	-0.042928	-4.531796	0.893907	-0.273761	-0.586534	-0.860157	0.334161	0.342687	0.398102	-0.554143	-0.639425	-0.354367	0	0
13144	9.401175	0.066751	-4.665746	0.848631	-0.253847	-0.639820	-0.863502	0.329701	0.341025	0.398917	-0.547555	-0.646917	-0.350068	0	0
13145	9.103848	0.241896	-4.549618	0.803500	-0.299487	-0.645374	-0.864005	0.325101	0.341308	0.399116	-0.541198	-0.654390	-0.345810	0	0
13146	8.763922	0.308674	-4.287674	0.736100	-0.348288	-0.628049	-0.868507	0.322281	0.338770	0.398654	-0.535342	-0.661658	-0.341604	0	0
13147	8.367907	0.474571	-4.153423	0.700486	-0.357979	-0.588703	-0.870425	0.318778	0.340550	0.398024	-0.529858	-0.668567	-0.337409	0	0
13148	8.052342	0.457111	-4.132073	0.670329	-0.299911	-0.558647	-0.871330	0.311663	0.339548	0.397696	-0.524461	-0.674922	-0.333555	0	0
13149	8.039793	0.384902	-4.165892	0.621278	-0.234782	-0.552440	-0.875099	0.309075	0.340836	0.397531	-0.519033	-0.680771	-0.330341	0	0
13150	8.301543	0.416334	-4.296251	0.660323	-0.149164	-0.537760	-0.876452	0.303439	0.339082	0.398177	-0.513239	-0.686278	-0.327205	0	0
13151	8.518530	0.446305	-4.294508	0.732383	-0.103689	-0.515617	-0.877853	0.301935	0.338011	0.399540	-0.507111	-0.691677	-0.323712	0	0
13152	8.754068	0.518873	-4.404294	0.787525	-0.045092	-0.511872	-0.880957	0.298904	0.333466	0.401573	-0.500567	-0.696939	-0.320076	0	0
13153	8.845407	0.750330	-4.531807	0.807287	-0.008233	-0.528354	-0.886197	0.297208	0.328742	0.403867	-0.493654	-0.702139	-0.316542	0	0
13154	8.864836	0.937733	-4.591699	0.781963	0.022839	-0.554111	-0.888864	0.292903	0.323688	0.406141	-0.486530	-0.707193	-0.313394	0	0
13155	8.697011	1.083775	-4.543407	0.763325	0.008035	-0.599097	-0.893363	0.288204	0.318486	0.408035	-0.479152	-0.712406	-0.310482	0	0
13156	8.347168	1.229158	-4.350629	0.797004	0.016691	-0.639465	-0.895587	0.283510	0.315385	0.409992	-0.471289	-0.717807	-0.307484	0	0
13157	8.059890	1.286443	-4.131780	0.829309	0.017881	-0.662391	-0.899673	0.279003	0.309059	0.411989	-0.463060	-0.723336	-0.304344	0	0
13158	8.098110	1.335536	-4.195692	0.808043	0.116406	-0.646059	-0.904317	0.272999	0.301230	0.414611	-0.454698	-0.728238	-0.301690	0	0
13159	8.504942	1.425366	-4.596800	0.760169	0.229943	-0.600362	-0.909644	0.266071	0.294907	0.417930	-0.446464	-0.732244	-0.299705	0	0
13160	9.055143	1.389462	-5.100710	0.724190	0.348885	-0.521611	-0.913906	0.262829	0.286257	0.422162	-0.438574	-0.735220	-0.298133	0	0
13161	9.501182	1.346173	-5.361638	0.663531	0.317962	-0.461037	-0.919044	0.260822	0.276137	0.426037	-0.431425	-0.737824	-0.296616	0	0
13162	9.458152	1.316608	-5.304665	0.653517	0.165783	-0.409442	-0.922296	0.257441	0.270015	0.428879	-0.425136	-0.740769	-0.294249	0	0
13163	9.067928	1.226436	-5.247180	0.598337	0.029041	-0.337860	-0.924684	0.253418	0.264976	0.430650	-0.419978	-0.743800	-0.291413	0	0
13164	8.259409	1.122864	-5.055780	0.559079	-0.023295	-0.294917	-0.928920	0.250684	0.260602	0.431985	-0.415456	-0.746724	-0.288425	0	0
13165	7.853035	1.060824	-4.917797	0.436847	-0.059047	-0.277760	-0.926655	0.249424	0.259228	0.432565	-0.411668	-0.749360	-0.286141	0	0
13166	7.534323	1.240471	-4.764608	0.414994	-0.059386	-0.272332	-0.928185	0.247450	0.258978	0.433071	-0.408019	-0.751886	-0.283966	0	0
13167	7.537305	1.434574	-4.773116	0.382688	0.009821	-0.288990	-0.930293	0.244901	0.256009	0.433891	-0.404165	-0.754081	-0.282403	0	0
13168	7.719835	1.639214	-4.938030	0.356780	0.143710	-0.278174	-0.932849	0.243158	0.251398	0.435654	-0.400132	-0.755551	-0.281501	0	0
13169	8.064397	1.773399	-4.998352	0.381588	0.241397	-0.248822	-0.933420	0.240281	0.245848	0.438306	-0.395913	-0.756541	-0.280690	0	0
13170	8.333328	1.729255	-5.102901	0.390257	0.231018	-0.197356	-0.936317	0.241012	0.237716	0.441067	-0.392079	-0.757366	-0.279518	0	0
13171	8.454179	1.596055	-4.999592	0.358831	0.174251	-0.169791	-0.938040	0.240006	0.232436	0.443320	-0.388727	-0.758243	-0.278256	0	0
13172	8.235461	1.670469	-4.647927	0.294640	0.091060	-0.131270	-0.938906	0.239061	0.228565	0.444816	-0.386193	-0.759136	-0.276959	0	0
13173	8.001269	1.737009	-4.423756	0.214095	0.026001	-0.056116	-0.938039	0.237079	0.227726	0.445688	-0.384749	-0.759812	-0.275711	0	0
13174	7.945193	1.699521	-4.491952	0.149983	-0.038881	0.016330	-0.940640	0.239581	0.224371	0.446042	-0.384334	-0.760306	-0.274351	0	0
13175	8.133540	1.560242	-4.693144	0.110836	-0.069119	0.094308	-0.939234	0.240792	0.225565	0.446203	-0.384752	-0.760540	-0.272851	0	0
13176	8.338700	1.406304	-4.895060	0.124629	-0.113619	0.099925	-0.937854	0.243750	0.226302	0.446118	-0.385288	-0.760972	-0.271022	0	0
13177	8.644315	1.282237	-5.206819	0.140990	-0.190100	0.101951	-0.937161	0.245939	0.228272	0.445489	-0.385956	-0.761794	-0.268790	0	0
13178	9.101588	1.069553	-5.500673	0.114849	-0.189520	0.079934	-0.936463	0.248101	0.230805	0.444730	-0.386584	-0.762607	-0.266830	0	0
13179	9.486610	0.952434	-5.829851	0.059021	-0.105966	0.103604	-0.934632	0.249163	0.231986	0.444424	-0.387403	-0.762822	-0.265535	0	0
13180	9.532562	0.815233	-5.750337	0.061377	-0.077493	0.120069	-0.933247	0.252752	0.234460	0.444416	-0.388275	-0.762834	-0.264236	0	0
13181	9.180438	0.706750	-5.433523	0.031697	-0.160385	0.182453	-0.932035	0.256926	0.233861	0.443793	-0.389958	-0.762909	-0.262584	0	0
13182	8.939528	0.551177	-4.739527	0.139977	-0.308144	0.245238	-0.930639	0.260590	0.237755	0.442655	-0.392036	-0.763653	-0.259227	0	0
13183	8.596191	0.166068	-4.415184	0.042218	-0.330837	0.320195	-0.927579	0.266661	0.241783	0.441116	-0.395159	-0.763951	-0.256212	0	0
13184	8.535532	-0.059603	-4.373322	-0.133236	-0.236268	0.316899	-0.925359	0.271635	0.245044	0.439620	-0.398792	-0.763365	-0.254900	0	0
13185	8.933921	0.084300	-4.643326	-0.271603	-0.075759	0.257751	-0.921975	0.274804	0.249595	0.438610	-0.402155	-0.761959	-0.255560	0	0
13186	9.303823	0.371556	-4.918576	-0.359360	0.079977	0.245523	-0.920724	0.277027	0.250712	0.438424	-0.405417	-0.759666	-0.257544	0	0
13187	9.474318	0.474500	-4.728626	-0.301737	0.087417	0.210817	-0.920200	0.280311	0.250913	0.438403	-0.408124	-0.757632	-0.259290	0	0
13188	9.194621	0.457949	-4.433245	-0.284686	-0.009967	0.174247	-0.917561	0.283318	0.250227	0.437642	-0.410739	-0.756193	-0.260645	0	0
13189	8.620896	0.487461	-4.162800	-0.339512	-0.078266	0.115411	-0.919095	0.283761	0.253381	0.435955	-0.413307	-0.755156	-0.262412	0	0
13190	7.928459	0.321368	-3.891607	-0.461221	-0.035622	0.144295	-0.917092	0.283449	0.256172	0.434180	-0.416519	-0.753466	-0.265120	0	0
13191	7.360413	0.004765	-3.674357	-0.540717	0.027070	0.175066	-0.915517	0.284894	0.261340	0.432592	-0.420115	-0.751157	-0.268571	0	0
13192	7.441007	-0.242258	-3.741784	-0.563691	0.118024	0.195037	-0.916344	0.284122	0.262714	0.431653	-0.423717	-0.748269	-0.272457	0	0
13193	8.095748	-0.285388	-4.124044	-0.505047	0.298984	0.248207	-0.915518	0.285296	0.261931	0.432422	-0.426939	-0.744518	-0.276454	0	0
13194	8.898240	-0.223572	-4.453175	-0.324939	0.441160	0.298059	-0.915879	0.288413	0.257037	0.435162	-0.429357	-0.740395	-0.279468	0	0
13195	9.742537	-0.261075	-4.632339	-0.209353	0.453117	0.342484	-0.914853	0.292982	0.251371	0.438573	-0.431538	-0.736335	-0.281494	0	0
13196	10.181386	-0.270239	-4.902439	-0.221602	0.328396	0.306043	-0.915938	0.297146	0.245842	0.440918	-0.433855	-0.732911	-0.283202	0	0
13197	9.796166	-0.102234	-4.930416	-0.282859	0.121552	0.225449	-0.914855	0.300851	0.246063	0.441224	-0.436416	-0.730570	-0.284832	0	0
13198	9.211032	-0.103701	-4.874725	-0.355846	0.004906	0.175816	-0.913169	0.302338	0.247413	0.440231	-0.439275	-0.728731	-0.286679	0	0
13199	8.447391	-0.017528	-4.570238	-0.485749	-0.024218	0.111233	-0.913434	0.302640	0.250123	0.438241	-0.442298	-0.726928	-0.289642	0	0
13200	7.882940	0.092363	-4.690927	-0.465542	0.030971	0.109239	-0.913111	0.301868	0.254032	0.436745	-0.445058	-0.724922	-0.292686	0	0
13201	7.818350	-0.000005	-4.280894	-0.390853	0.090251	0.160658	-0.912124	0.303324	0.256236	0.436132	-0.447673	-0.722643	-0.295237	0	0
13202	7.936325	-0.269636	-4.489966	-0.315141	0.184943	0.175310	-0.912452	0.305716	0.254408	0.436598	-0.449786	-0.720084	-0.297581	0	0
13203	8.340567	-0.164161	-4.610678	-0.232535	0.213816	0.182869	-0.912460	0.306030	0.253862	0.437638	-0.451492	-0.717613	-0.299433	0	0
13204	8.567111	-0.107287	-4.630857	-0.160928	0.235311	0.190374	-0.908877	0.310477	0.249862	0.439193	-0.452876	-0.715206	-0.300821	0	0
13205	8.533854	-0.151790	-4.550192	-0.109174	0.176767	0.181381	-0.910484	0.313202	0.247501	0.440511	-0.454134	-0.713259	-0.301618	0	0
13206	8.552195	-0.262480	-4.624064	-0.127983	0.115275	0.132794	-0.909676	0.315542	0.246367	0.441178	-0.455316	-0.711729	-0.302474	0	0
13207	8.574223	-0.192498	-4.609939	-0.140671	0.050621	0.075082	-0.908856	0.317282	0.245761	0.441127	-0.456334	-0.710721	-0.303384	0	0
13208	8.427899	-0.117016	-4.555665	-0.126996	0.004526	0.043967	-0.909276	0.317268	0.246188	0.440739	-0.457213	-0.710083	-0.304118	0	0
13209	8.289511	-0.206234	-4.340923	-0.056859	-0.072616	0.005650	-0.909706	0.318636	0.247692	0.439982	-0.457743	-0.710188	-0.304172	0	0
13210	8.261302	-0.260925	-4.226696	0.002445	-0.094457	-0.032749	-0.908707	0.318824	0.249392	0.439249	-0.457807	-0.710729	-0.303871	0	0
13211	8.390904	-0.231668	-4.306233	0.041823	-0.068478	-0.068468	-0.908825	0.317898	0.250750	0.438747	-0.457365	-0.711454	-0.303566	0	0
13212	8.567599	-0.225213	-4.518116	0.052239	-0.076407	-0.089506	-0.908829	0.319383	0.252682	0.438196	-0.456751	-0.712324	-0.303243	0	0
13213	8.715020	-0.232563	-4.770058	0.031645	-0.114089	-0.104144	-0.910222	0.317162	0.251566	0.437212	-0.456238	-0.713380	-0.302954	0	0
13214	8.767431	-0.161154	-4.877834	-0.013790	-0.199831	-0.083889	-0.909630	0.316470	0.253781	0.435496	-0.456323	-0.714562	-0.302511	0	0
13215	8.805672	-0.060879	-4.960737	-0.005740	-0.251514	-0.050735	-0.909838	0.314179	0.259581	0.433516	-0.456769	-0.715855	-0.301623	0	0
13216	8.987859	0.085827	-5.145340	0.003424	-0.243201	-0.050672	-0.909101	0.314389	0.263831	0.431663	-0.457144	-0.717118	-0.300712	0	0
13217	9.309687	0.275654	-5.363871	-0.003956	-0.169819	-0.059883	-0.908117	0.315464	0.265020	0.430244	-0.457268	-0.718099	-0.300218	0	0
13218	9.773093	0.661315	-5.431828	-0.050438	-0.062449	-0.096684	-0.907385	0.314770	0.267233	0.429301	-0.456998	-0.718626	-0.300716	0	0
13219	9.703835	0.942562	-4.850101	0.026161	-0.145709	-0.094516	-0.907344	0.312008	0.267909	0.428085	-0.456670	-0.719748	-0.300264	0	0
13220	9.382815	0.822731	-4.247081	0.006700	-0.211950	-0.096355	-0.906319	0.311785	0.272129	0.426326	-0.456603	-0.721083	-0.299665	0	0
13221	9.370667	0.769333	-4.237313	-0.050057	-0.196664	-0.134123	-0.907427	0.310745	0.273206	0.424275	-0.456461	-0.722367	-0.299699	0	0
13222	9.131569	0.689039	-4.272373	0.151602	-0.168093	-0.191649	-0.906520	0.309854	0.279366	0.423203	-0.454956	-0.724375	-0.298654	0	0
13223	8.619099	0.440067	-4.064007	0.279245	-0.137933	-0.211783	-0.906798	0.308768	0.278169	0.422840	-0.452672	-0.726736	-0.296900	0	0
13224	8.007631	0.361115	-3.643097	0.355590	-0.116867	-0.231990	-0.909585	0.305403	0.277420	0.422934	-0.449845	-0.729299	-0.294770	0	0
13225	7.692639	0.472600	-3.292421	0.489129	-0.019223	-0.241101	-0.911271	0.304053	0.276220	0.424281	-0.446089	-0.731879	-0.292136	0	0
13226	7.770577	0.816945	-3.331739	0.535171	0.113235	-0.241149	-0.911167	0.304797	0.272729	0.426811	-0.441738	-0.733993	-0.289748	0	0
13227	8.342717	1.220148	-3.679014	0.455795	0.298061	-0.215724	-0.914203	0.304849	0.263849	0.430385	-0.437357	-0.734964	-0.288643	0	0
13228	9.207316	1.326376	-4.097136	0.307265	0.449085	-0.174769	-0.916653	0.303577	0.255446	0.434544	-0.433469	-0.734640	-0.289102	0	0
13229	10.124429	1.174569	-4.470592	0.200809	0.526011	-0.128137	-0.918719	0.304120	0.245032	0.438909	-0.430144	-0.733459	-0.290470	0	0
13230	10.614079	0.964702	-4.630372	0.209743	0.387780	-0.124161	-0.922454	0.303747	0.236273	0.442317	-0.427204	-0.732862	-0.291147	0	0
13231	10.165915	0.792203	-4.551933	0.385421	0.194527	-0.104365	-0.924051	0.302427	0.228567	0.445090	-0.424179	-0.733542	-0.289626	0	0
13232	9.669101	0.552548	-4.503514	0.356100	0.086822	-0.027322	-0.925657	0.303818	0.224143	0.447182	-0.422160	-0.734268	-0.287505	0	0
13233	8.648273	0.528974	-4.378533	0.275863	0.021367	-0.010166	-0.925680	0.304746	0.222786	0.448482	-0.420804	-0.734986	-0.285628	0	0
13234	8.118923	0.555752	-4.288512	0.231199	-0.017705	-0.034158	-0.926969	0.305135	0.221125	0.449253	-0.419587	-0.735837	-0.284010	0	0
13235	7.763091	0.732483	-4.259559	0.097921	0.039719	-0.096953	-0.925690	0.303876	0.220044	0.449689	-0.418336	-0.736324	-0.283904	0	0
13236	7.788121	0.991653	-4.249144	0.057877	0.154111	-0.099000	-0.927269	0.304311	0.217540	0.450810	-0.416932	-0.736177	-0.284572	0	0
13237	8.073862	1.096949	-4.114214	-0.013757	0.265638	-0.050602	-0.929294	0.304884	0.212361	0.452570	-0.415879	-0.735130	-0.286021	0	0
13238	8.292186	1.053170	-4.219284	-0.022378	0.303457	-0.035042	-0.928188	0.304080	0.207915	0.454632	-0.414875	-0.733805	-0.287609	0	0
13239	8.661776	1.029461	-4.093162	-0.031361	0.236495	-0.022025	-0.929908	0.302522	0.202175	0.456179	-0.414189	-0.732711	-0.288934	0	0
13240	8.667356	1.067117	-4.010998	-0.052476	0.175571	-0.018289	-0.933192	0.302248	0.197097	0.457222	-0.413807	-0.731803	-0.290132	0	0
13241	8.477192	1.124890	-3.699157	-0.125895	0.100228	-0.018334	-0.931380	0.302625	0.194698	0.457388	-0.413970	-0.731036	-0.291568	0	0
13242	8.222643	1.245353	-3.326528	-0.207579	-0.003065	0.018350	-0.931355	0.301152	0.195455	0.456586	-0.415083	-0.730337	-0.292991	0	0
13243	8.418536	1.350048	-3.280031	-0.310184	-0.075104	0.089898	-0.932060	0.301686	0.196485	0.455019	-0.417383	-0.729375	-0.294553	0	0
13244	8.950972	1.506757	-3.670907	-0.367362	-0.092682	0.143165	-0.930600	0.301653	0.202552	0.453254	-0.420390	-0.728080	-0.296195	0	0
13245	9.308512	1.454947	-4.153223	-0.270624	-0.133382	0.205870	-0.929466	0.303473	0.206050	0.451761	-0.423515	-0.726994	-0.296694	0	0
13246	9.209855	1.227895	-4.349084	-0.187303	-0.237396	0.217144	-0.927637	0.306802	0.210768	0.449910	-0.426662	-0.726555	-0.296071	0	0
13247	9.420590	1.126260	-4.475987	-0.270160	-0.281458	0.235429	-0.926220	0.309681	0.216027	0.447413	-0.430424	-0.725990	-0.295797	0	0
13248	9.515211	0.914036	-4.613761	-0.270798	-0.312515	0.247388	-0.924070	0.311721	0.223490	0.444732	-0.434371	-0.725483	-0.295311	0	0
13249	9.675831	0.530740	-4.868648	-0.207569	-0.240687	0.275805	-0.919268	0.315502	0.229763	0.442902	-0.438009	-0.724717	-0.294569	0	0
13250	9.909813	0.142619	-4.983795	-0.129190	-0.195584	0.257518	-0.918612	0.320296	0.231330	0.441702	-0.441042	-0.724040	-0.293511	0	0
13251	10.026517	-0.194162	-4.707742	0.012763	-0.316444	0.239615	-0.915374	0.324292	0.236642	0.440174	-0.443654	-0.724393	-0.290987	0	0
13252	10.013230	-0.327816	-4.500384	-0.020542	-0.404424	0.234166	-0.912279	0.327902	0.241082	0.437857	-0.446633	-0.725036	-0.288312	0	0
13253	9.800220	-0.149030	-4.698985	-0.084763	-0.374250	0.224793	-0.908313	0.331095	0.247892	0.435418	-0.449717	-0.725398	-0.286293	0	0
13254	9.300397	-0.021087	-4.573176	-0.114812	-0.365620	0.265009	-0.905502	0.335383	0.253226	0.433030	-0.453202	-0.725431	-0.284330	0	0
13255	8.729718	0.002417	-4.218342	-0.240717	-0.364195	0.244463	-0.901253	0.338306	0.259593	0.429996	-0.457056	-0.725185	-0.283389	0	0
13256	8.116411	0.178580	-3.831933	-0.361907	-0.333323	0.192699	-0.898659	0.338895	0.267244	0.426492	-0.460969	-0.724671	-0.283662	0	0
13257	7.629500	0.341511	-3.609760	-0.384495	-0.296862	0.166831	-0.895626	0.338067	0.274378	0.423047	-0.464662	-0.724045	-0.284392	0	0
13258	7.261613	0.279316	-3.480463	-0.481768	-0.212659	0.147149	-0.893028	0.337573	0.280688	0.419707	-0.468383	-0.722850	-0.286271	0	0
13259	7.246280	0.139487	-3.533942	-0.525336	-0.089163	0.146839	-0.893274	0.338424	0.286827	0.417029	-0.471905	-0.720997	-0.289060	0	0
13260	7.644855	-0.177909	-3.584734	-0.515043	0.076973	0.171401	-0.891666	0.336230	0.290069	0.415669	-0.475080	-0.718336	-0.292423	0	0
13261	8.105450	-0.387325	-3.762748	-0.524430	0.227775	0.145511	-0.891097	0.336596	0.291218	0.415247	-0.477637	-0.715126	-0.296693	0	0
13262	8.796968	-0.373279	-4.088039	-0.526759	0.360641	0.112407	-0.891104	0.336236	0.289781	0.415661	-0.479570	-0.711482	-0.301716	0	0
13263	9.710435	-0.229549	-4.435278	-0.457383	0.398075	0.102604	-0.892092	0.334521	0.286995	0.416620	-0.480996	-0.707914	-0.306478	0	0
13264	10.291596	-0.269233	-4.674666	-0.377069	0.320695	0.102081	-0.894660	0.333113	0.281415	0.417410	-0.482320	-0.704891	-0.310266	0	0
13265	10.376471	-0.317786	-4.895551	-0.385584	0.188305	0.069247	-0.894372	0.332550	0.281094	0.417110	-0.483834	-0.702539	-0.313630	0	0
13266	9.958135	-0.101846	-4.864006	-0.381749	0.006643	0.026363	-0.896319	0.331868	0.283899	0.415415	-0.485606	-0.701149	-0.316238	0	0
13267	9.160265	0.092743	-4.668644	-0.395005	-0.098172	0.021779	-0.895984	0.329836	0.287164	0.412896	-0.487712	-0.700166	-0.318467	0	0
13268	8.299404	0.168859	-4.466869	-0.464465	-0.140994	0.029799	-0.895349	0.327560	0.292391	0.409760	-0.490300	-0.699084	-0.320911	0	0
13269	7.727695	0.203924	-4.249604	-0.464270	-0.067760	0.065354	-0.896119	0.326856	0.301125	0.407237	-0.492878	-0.697514	-0.323580	0	0
13270	7.543398	0.138959	-4.371157	-0.432434	0.100691	0.110053	-0.894691	0.325683	0.301180	0.406186	-0.495095	-0.695122	-0.326649	0	0
13271	7.856786	0.119441	-4.346772	-0.354069	0.279542	0.149443	-0.895683	0.325848	0.301058	0.406880	-0.496661	-0.692053	-0.329909	0	0
13272	8.343526	0.000713	-4.609714	-0.228458	0.383203	0.182635	-0.897427	0.326825	0.296326	0.409021	-0.497603	-0.688792	-0.332653	0	0
13273	8.898707	-0.004879	-4.485583	-0.177220	0.347947	0.186587	-0.896115	0.331369	0.291081	0.411174	-0.498459	-0.685815	-0.334863	0	0
13274	9.031498	0.032756	-4.468565	-0.131084	0.264019	0.140969	-0.896730	0.331934	0.285605	0.412827	-0.499095	-0.683552	-0.336503	0	0
13275	8.912698	0.128223	-4.291999	-0.091827	0.162332	0.114593	-0.898213	0.334754	0.281269	0.413884	-0.499719	-0.681969	-0.337489	0	0
13276	8.702341	0.107244	-4.064459	-0.025842	0.077936	0.058842	-0.897213	0.334806	0.282818	0.414511	-0.499982	-0.681233	-0.337817	0	0
13277	8.543804	0.083780	-3.679450	0.042507	0.044158	0.018629	-0.898091	0.336722	0.282098	0.415110	-0.499792	-0.681070	-0.337693	0	0
13278	8.662395	-0.010639	-3.573388	0.130447	0.030924	-0.010527	-0.897427	0.338152	0.279069	0.415963	-0.499091	-0.681402	-0.337008	0	0
13279	8.883888	-0.085034	-3.567664	0.248261	0.009308	-0.085467	-0.898719	0.338296	0.276544	0.417000	-0.497451	-0.682592	-0.335739	0	0
13280	9.070801	-0.050393	-3.716942	0.338598	-0.006814	-0.127431	-0.900132	0.338052	0.276118	0.418234	-0.495207	-0.684355	-0.333930	0	0
13281	9.126455	-0.017725	-4.011086	0.368086	-0.058952	-0.149303	-0.901710	0.339011	0.274637	0.419177	-0.492848	-0.686532	-0.331762	0	0
13282	8.970826	-0.160508	-4.131802	0.362156	-0.189184	-0.188625	-0.902829	0.337903	0.274154	0.419061	-0.490673	-0.689418	-0.329136	0	0
13283	9.299718	-0.199708	-4.274794	0.285414	-0.260885	-0.247323	-0.902522	0.337093	0.275939	0.417871	-0.488636	-0.692624	-0.326942	0	0
13284	10.215563	0.357335	-5.421372	0.122695	0.053049	-0.343311	-0.904307	0.332309	0.274525	0.417739	-0.485587	-0.694445	-0.327789	0	0
13285	10.934666	0.940713	-5.538666	0.184774	0.162017	-0.287139	-0.907271	0.330087	0.271019	0.418843	-0.482297	-0.695731	-0.328509	0	0
13286	10.166369	0.962138	-4.565335	0.326890	-0.182803	-0.134129	-0.906963	0.327275	0.269709	0.418731	-0.480608	-0.698182	-0.325917	0	0
13287	9.463078	0.919108	-3.882299	0.096000	-0.399792	-0.193099	-0.906777	0.325954	0.273161	0.415794	-0.480166	-0.701057	-0.324152	0	0
13288	8.591852	1.568648	-3.396200	-0.053966	-0.273679	-0.267068	-0.907118	0.322289	0.277745	0.412776	-0.479418	-0.703268	-0.324329	0	0
13289	7.741580	1.840593	-3.154896	-0.087736	-0.070583	-0.247407	-0.910127	0.316457	0.280521	0.411082	-0.478274	-0.704425	-0.325654	0	0
13290	7.539281	1.532071	-3.009243	-0.045399	0.044996	-0.181535	-0.910655	0.312800	0.279166	0.410618	-0.477053	-0.704928	-0.326941	0	0
13291	7.819888	0.927522	-2.924644	0.001627	0.186667	-0.150508	-0.910921	0.311114	0.278497	0.411478	-0.475378	-0.704848	-0.328467	0	0
13292	8.380110	0.676931	-2.978630	0.109001	0.308271	-0.186198	-0.912771	0.308828	0.272996	0.413580	-0.472622	-0.704785	-0.329936	0	0
13293	8.890149	0.801566	-3.136991	0.180966	0.338507	-0.200658	-0.914907	0.305513	0.265170	0.416187	-0.469341	-0.704887	-0.331120	0	0
13294	9.164157	1.020352	-3.319727	0.241938	0.334968	-0.142635	-0.919796	0.307018	0.256540	0.419235	-0.466233	-0.704926	-0.331583	0	0
13295	9.231743	0.936746	-3.269659	0.193279	0.300124	-0.111474	-0.921541	0.307464	0.250926	0.421914	-0.463640	-0.704785	-0.332121	0	0
13296	9.063323	0.859441	-3.203477	0.076490	0.251575	-0.095156	-0.924672	0.306057	0.245493	0.423752	-0.461828	-0.704385	-0.333154	0	0
13297	9.374984	0.811240	-3.389363	-0.134959	0.252376	-0.066153	-0.925938	0.303257	0.241510	0.424721	-0.461090	-0.703128	-0.335587	0	0
13298	9.856506	0.910313	-3.795619	-0.175381	0.248925	-0.003721	-0.926657	0.302146	0.238053	0.425676	-0.460990	-0.701465	-0.337987	0	0
13299	10.122748	0.866674	-3.936297	-0.061018	0.202173	0.035163	-0.926548	0.302066	0.233803	0.426969	-0.460810	-0.700193	-0.339235	0	0
13300	9.973424	0.731014	-3.868795	-0.015432	0.061629	0.042763	-0.927126	0.302416	0.232698	0.427502	-0.460984	-0.699649	-0.339450	0	0
13301	9.449793	0.707403	-3.641633	-0.023126	-0.056206	0.040989	-0.925000	0.302874	0.234404	0.427181	-0.461559	-0.699580	-0.339217	0	0
13302	9.090227	0.894462	-3.477206	-0.057727	-0.082162	-0.017805	-0.927822	0.303964	0.236480	0.426307	-0.461978	-0.699785	-0.339322	0	0
13303	8.667563	1.155918	-3.401722	-0.086112	-0.050527	-0.054662	-0.926823	0.303090	0.236416	0.425411	-0.462131	-0.699918	-0.339965	0	0
13304	8.519392	1.320678	-3.312980	-0.090411	-0.006796	-0.047402	-0.927611	0.301163	0.240829	0.424811	-0.462226	-0.699826	-0.340774	0	0
13305	8.769332	1.237145	-3.363935	-0.074062	0.048872	-0.023562	-0.926895	0.300301	0.240627	0.424772	-0.462204	-0.699431	-0.341661	0	0
13306	9.068851	1.184992	-3.249871	-0.029855	0.085179	-0.016132	-0.926635	0.300823	0.238677	0.425201	-0.461946	-0.699010	-0.342337	0	0
13307	9.371029	1.221952	-3.451755	0.003018	0.075143	-0.017821	-0.928214	0.301659	0.236764	0.425722	-0.461546	-0.698738	-0.342784	0	0
13308	9.531848	1.256737	-3.237733	0.014161	0.014517	-0.004808	-0.929333	0.300818	0.236722	0.425900	-0.461420	-0.698716	-0.342778	0	0
13309	9.387762	1.092803	-3.414575	-0.037655	-0.017287	-0.025110	-0.928070	0.300711	0.235571	0.425564	-0.461457	-0.698731	-0.343115	0	0
13310	9.223554	0.997013	-3.418720	-0.038111	-0.047748	-0.039796	-0.928316	0.298512	0.236568	0.424945	-0.461523	-0.698955	-0.343336	0	0
13311	9.164477	0.855697	-3.518883	-0.045259	-0.104543	-0.028748	-0.927453	0.298940	0.239274	0.423952	-0.461866	-0.699330	-0.343340	0	0
13312	9.117274	0.797530	-3.676920	-0.022966	-0.132174	-0.014004	-0.929540	0.297859	0.241490	0.422901	-0.462337	-0.699844	-0.342954	0	0
13313	9.250287	0.736537	-3.899686	-0.018392	-0.145258	0.020906	-0.927562	0.299551	0.244406	0.421916	-0.463052	-0.700252	-0.342371	0	0
13314	9.244712	0.796429	-4.022278	-0.012670	-0.186535	0.033834	-0.925271	0.299337	0.248049	0.420694	-0.463999	-0.700805	-0.341458	0	0
13315	9.008842	0.973219	-4.060614	0.018332	-0.216128	0.033918	-0.924549	0.300162	0.251489	0.419425	-0.464890	-0.701572	-0.340231	0	0
13316	8.782972	1.095653	-4.029629	0.020143	-0.232860	0.035755	-0.922831	0.300004	0.254150	0.418033	-0.465865	-0.702418	-0.338862	0	0
13317	8.667194	1.130816	-4.058887	0.014225	-0.246721	0.021064	-0.922944	0.300371	0.258418	0.416481	-0.466782	-0.703352	-0.337571	0	0
13318	8.628539	1.204434	-4.102856	-0.007997	-0.233116	0.009990	-0.920382	0.300882	0.261821	0.414865	-0.467690	-0.704216	-0.336502	0	0
13319	8.724468	1.204553	-4.161999	0.012029	-0.199571	0.002654	-0.919676	0.301804	0.263286	0.413568	-0.468323	-0.705025	-0.335521	0	0
13320	8.784399	1.194915	-4.198120	0.041273	-0.157887	-0.002850	-0.919625	0.300709	0.268027	0.412665	-0.468680	-0.705798	-0.334508	0	0
13321	8.858827	1.119255	-4.201396	0.079446	-0.128683	-0.015665	-0.918201	0.301020	0.270013	0.412120	-0.468666	-0.706623	-0.333457	0	0
13322	8.858220	1.083731	-4.264408	0.113402	-0.126004	-0.046808	-0.917622	0.300268	0.270527	0.411632	-0.468306	-0.707707	-0.332263	0	0
13323	8.824668	1.034868	-4.219993	0.098582	-0.122774	-0.054197	-0.916755	0.299742	0.272183	0.411088	-0.467918	-0.708749	-0.331262	0	0
13324	8.785018	0.939497	-4.320583	0.071175	-0.078283	-0.058020	-0.916188	0.299720	0.272459	0.410701	-0.467492	-0.709546	-0.330636	0	0
13325	8.756262	0.934544	-4.297801	0.104722	-0.085331	-0.034093	-0.915890	0.298829	0.272966	0.410515	-0.467097	-0.710358	-0.329682	0	0
13326	8.808146	0.775168	-4.375660	0.123739	-0.062850	-0.010252	-0.916601	0.300195	0.274615	0.410639	-0.466742	-0.711040	-0.328557	0	0
13327	8.812391	0.693213	-4.415001	0.136911	-0.078487	0.004466	-0.915053	0.300608	0.274484	0.410777	-0.466464	-0.711747	-0.327246	0	0
13328	8.769184	0.756642	-4.420218	0.133642	-0.083093	0.020066	-0.914934	0.302589	0.275032	0.410901	-0.466348	-0.712400	-0.325830	0	0
13329	8.735742	0.824661	-4.411277	0.135727	-0.092967	0.031101	-0.913633	0.301334	0.276780	0.411015	-0.466310	-0.713035	-0.324348	0	0
13330	8.668216	0.825234	-4.418410	0.125018	-0.091706	0.041157	-0.913091	0.303854	0.277922	0.411104	-0.466406	-0.713594	-0.322866	0	0
13331	8.682704	0.829956	-4.416506	0.145174	-0.080715	0.041183	-0.913512	0.303710	0.278059	0.411379	-0.466360	-0.714159	-0.321330	0	0
13332	8.682550	0.839982	-4.440590	0.148920	-0.066102	0.043003	-0.911828	0.304809	0.278536	0.411767	-0.466285	-0.714677	-0.319787	0	0
