# Supplementary material for: Identification of Haptic Based Guiding Using Hard Reins
Source: PLoS One. 2015 Jul 22;10(7):e0132020. doi: 10.1371/journal.pone.0132020 (PMC4511788; doi:10.1371/journal.pone.0132020)
Supplement: S1 File — (ZIP) [file pone.0132020.s001.zip › MotionData1/Subject1/T10/fh10.txt]

// Start Time: 0
// Sample rate: 50.0Hz
// Scenario: 4.9
// Firmware Version: 2.6.1
Counter	Acc_X	Acc_Y	Acc_Z	Gyr_X	Gyr_Y	Gyr_Z	Mag_X	Mag_Y	Mag_Z	Quat_w	Quat_x	Quat_y	Quat_z	AnalogIn_1	AnalogIn_2
12271	2.377585	0.414499	9.453235	0.031283	-0.001044	0.002265	-0.287647	0.071225	-0.527134	0.298899	-0.110632	-0.061622	-0.945845	0	0
12272	2.394530	0.402063	9.467194	-0.003455	-0.006819	-0.002880	-0.286348	0.071092	-0.526365	0.298844	-0.110771	-0.061636	-0.945845	0	0
12273	2.401910	0.418829	9.481788	-0.011177	-0.000648	-0.002840	-0.288045	0.071348	-0.526348	0.298784	-0.110875	-0.061552	-0.945857	0	0
12274	2.401989	0.428750	9.462559	-0.009893	0.018392	0.007676	-0.288310	0.071889	-0.526076	0.298829	-0.110802	-0.061417	-0.945861	0	0
12275	2.377497	0.402205	9.467588	-0.005276	0.001192	-0.010705	-0.287261	0.072732	-0.527107	0.298702	-0.110865	-0.061390	-0.945895	0	0
12276	2.384661	0.371024	9.428242	-0.003318	0.003655	-0.001977	-0.288049	0.073815	-0.526950	0.298673	-0.110906	-0.061374	-0.945900	0	0
12277	2.386937	0.346577	9.442368	0.028023	0.016448	0.002333	-0.288049	0.073265	-0.526701	0.298717	-0.110733	-0.061599	-0.945892	0	0
12278	2.348145	0.375754	9.467890	0.019306	0.006010	0.004064	-0.287789	0.072717	-0.526323	0.298754	-0.110688	-0.061782	-0.945874	0	0
12279	2.377301	0.375111	9.503524	0.006483	0.018310	0.005014	-0.286985	0.070697	-0.528059	0.298801	-0.110563	-0.061792	-0.945873	0	0
12280	2.440716	0.408157	9.538846	0.003715	0.004348	0.004116	-0.287379	0.069727	-0.527295	0.298808	-0.110581	-0.061830	-0.945866	0	0
12281	2.401988	0.433336	9.486835	-0.007257	0.007770	0.014616	-0.286467	0.070421	-0.527418	0.298924	-0.110603	-0.061730	-0.945833	0	0
12282	2.375482	0.472707	9.458955	0.007250	0.011328	0.004981	-0.286738	0.070265	-0.526119	0.298966	-0.110544	-0.061782	-0.945824	0	0
12283	2.411973	0.472350	9.462949	0.006465	0.005980	0.011079	-0.286989	0.069316	-0.526916	0.299062	-0.110539	-0.061820	-0.945791	0	0
12284	2.431665	0.497256	9.390216	0.007302	0.011280	0.007603	-0.288804	0.067665	-0.527455	0.299104	-0.110484	-0.061867	-0.945782	0	0
12285	2.499995	0.535302	9.408548	-0.007448	0.007005	0.007640	-0.287761	0.068225	-0.527712	0.299153	-0.110510	-0.061777	-0.945769	0	0
12286	2.473245	0.547151	9.455335	-0.020342	0.010569	0.009428	-0.286601	0.069452	-0.526526	0.299216	-0.110543	-0.061567	-0.945759	0	0
12287	2.451598	0.593308	9.468597	-0.038456	0.011556	0.011220	-0.287912	0.069842	-0.525988	0.299267	-0.110621	-0.061168	-0.945759	0	0
12288	2.422714	0.646992	9.465187	-0.023875	0.009768	0.007673	-0.288311	0.069825	-0.524946	0.299284	-0.110673	-0.060926	-0.945763	0	0
12289	2.434873	0.651424	9.494022	-0.043004	0.009992	0.002497	-0.287513	0.068758	-0.526403	0.299246	-0.110776	-0.060504	-0.945791	0	0
12290	2.408171	0.670607	9.536070	-0.039763	0.008367	-0.006245	-0.287383	0.070270	-0.527024	0.299128	-0.110879	-0.060132	-0.945840	0	0
12291	2.432293	0.636296	9.547130	-0.024227	0.017063	-0.011492	-0.286612	0.072047	-0.526475	0.298982	-0.110850	-0.059886	-0.945905	0	0
12292	2.410435	0.650639	9.584155	-0.022040	0.015589	-0.028952	-0.288182	0.072848	-0.526188	0.298677	-0.110817	-0.059687	-0.946017	0	0
12293	2.407946	0.640952	9.584075	-0.042679	0.013911	-0.023662	-0.288178	0.072030	-0.526334	0.298394	-0.110866	-0.059293	-0.946126	0	0
12294	2.402812	0.592565	9.573820	-0.028990	0.013923	-0.030676	-0.287922	0.073124	-0.526184	0.298055	-0.110870	-0.059033	-0.946248	0	0
12295	2.395335	0.563425	9.580841	0.006379	0.004905	-0.029931	-0.287667	0.072293	-0.525162	0.297761	-0.110853	-0.059140	-0.946336	0	0
12296	2.372989	0.485952	9.580255	0.013169	-0.000314	-0.034322	-0.287792	0.072575	-0.525936	0.297428	-0.110864	-0.059326	-0.946428	0	0
12297	2.394742	0.456863	9.559970	0.025477	0.010000	-0.029961	-0.287267	0.071897	-0.525953	0.297157	-0.110742	-0.059598	-0.946510	0	0
12298	2.401768	0.408321	9.554274	0.035801	0.013486	-0.034336	-0.288302	0.070801	-0.526487	0.296849	-0.110555	-0.059957	-0.946606	0	0
12299	2.382299	0.394671	9.486739	0.010106	0.002963	-0.019465	-0.287523	0.071492	-0.526479	0.296657	-0.110552	-0.060090	-0.946658	0	0
12300	2.372415	0.370378	9.496305	0.006793	-0.000636	-0.011614	-0.288044	0.071075	-0.526353	0.296536	-0.110597	-0.060192	-0.946685	0	0
12301	2.382002	0.345976	9.500579	-0.005197	-0.005908	-0.004612	-0.288050	0.070515	-0.525324	0.296462	-0.110731	-0.060188	-0.946692	0	0
12302	2.386930	0.355696	9.495762	-0.003470	0.013443	-0.013285	-0.288967	0.071324	-0.525172	0.296312	-0.110674	-0.060152	-0.946748	0	0
12303	2.357754	0.360739	9.501349	-0.016921	0.020310	0.000725	-0.288571	0.071611	-0.525949	0.296292	-0.110597	-0.059950	-0.946776	0	0
12304	2.372349	0.351391	9.457300	-0.014451	0.013347	-0.001916	-0.289744	0.071188	-0.525819	0.296234	-0.110580	-0.059797	-0.946806	0	0
12305	2.367469	0.344419	9.433103	-0.006903	0.007309	-0.009806	-0.289351	0.071470	-0.526206	0.296118	-0.110591	-0.059738	-0.946845	0	0
12306	2.355367	0.356600	9.438397	-0.030881	0.006446	0.000725	-0.289623	0.072412	-0.525276	0.296075	-0.110688	-0.059448	-0.946865	0	0
12307	2.362647	0.356353	9.455173	-0.032265	0.014113	0.012964	-0.288310	0.071750	-0.525948	0.296151	-0.110722	-0.059101	-0.946859	0	0
12308	2.394433	0.375903	9.418402	-0.037648	0.006375	0.007727	-0.288838	0.072010	-0.525289	0.296156	-0.110846	-0.058738	-0.946866	0	0
12309	2.391924	0.366030	9.435266	-0.037329	0.003490	0.023419	-0.288580	0.072559	-0.525280	0.296319	-0.111002	-0.058361	-0.946820	0	0
12310	2.401792	0.399362	9.486356	-0.047705	0.027322	0.013049	-0.288580	0.073659	-0.525779	0.296386	-0.110959	-0.057837	-0.946836	0	0
12311	2.387041	0.379696	9.520311	-0.037345	0.021971	0.014748	-0.287548	0.073238	-0.524104	0.296477	-0.110935	-0.057414	-0.946836	0	0
12312	2.411367	0.379440	9.524589	-0.032157	0.016640	0.017338	-0.287555	0.074464	-0.523820	0.296591	-0.110950	-0.057063	-0.946820	0	0
12313	2.425757	0.354410	9.582006	-0.026783	0.021727	0.023448	-0.288582	0.074893	-0.526145	0.296776	-0.110901	-0.056730	-0.946787	0	0
12314	2.442575	0.329307	9.644208	-0.024279	0.016481	0.021687	-0.287025	0.075445	-0.525365	0.296944	-0.110897	-0.056450	-0.946752	0	0
12315	2.445358	0.389955	9.645007	-0.024866	0.026828	0.030435	-0.287809	0.077085	-0.525977	0.297201	-0.110799	-0.056112	-0.946703	0	0
12316	2.372392	0.370164	9.515672	-0.043891	0.031432	0.027004	-0.287431	0.078166	-0.524788	0.297408	-0.110714	-0.055596	-0.946678	0	0
12317	2.387309	0.391379	9.341311	-0.017289	0.019954	0.023403	-0.287551	0.077219	-0.525586	0.297603	-0.110654	-0.055358	-0.946638	0	0
12318	2.382141	0.335792	9.323692	-0.023319	0.020000	0.023426	-0.286905	0.079827	-0.526060	0.297796	-0.110614	-0.055076	-0.946598	0	0
12319	2.372560	0.357954	9.302439	-0.027931	-0.000869	0.019887	-0.286778	0.078449	-0.525048	0.297934	-0.110782	-0.054803	-0.946551	0	0
12320	2.362746	0.366460	9.418999	-0.016518	0.010332	0.023373	-0.287027	0.078190	-0.526351	0.298104	-0.110815	-0.054611	-0.946505	0	0
12321	2.353215	0.421234	9.521685	-0.014742	0.005856	0.028583	-0.286776	0.079827	-0.525931	0.298342	-0.110885	-0.054435	-0.946432	0	0
12322	2.309616	0.457893	9.532897	-0.024810	0.004600	0.004175	-0.285467	0.079710	-0.526463	0.298346	-0.110984	-0.054206	-0.946432	0	0
12323	2.299917	0.467467	9.552627	-0.041050	0.015149	0.007739	-0.285332	0.079168	-0.526734	0.298363	-0.111033	-0.053777	-0.946446	0	0
12324	2.357957	0.403966	9.543118	-0.044506	0.013410	0.007759	-0.285998	0.082163	-0.526411	0.298378	-0.111109	-0.053331	-0.946457	0	0
12325	2.406041	0.306305	9.557566	-0.027405	0.011658	-0.001000	-0.284316	0.082434	-0.524857	0.298325	-0.111145	-0.053053	-0.946485	0	0
12326	2.376827	0.292629	9.499939	-0.006461	0.027212	0.000724	-0.285615	0.082567	-0.525625	0.298317	-0.110975	-0.052932	-0.946515	0	0
12327	2.354981	0.288706	9.432598	0.007304	0.016610	0.002394	-0.283783	0.080670	-0.525416	0.298337	-0.110862	-0.052963	-0.946520	0	0
12328	2.372174	0.313018	9.415599	0.010736	0.014837	0.002379	-0.284828	0.083131	-0.526400	0.298366	-0.110758	-0.053041	-0.946518	0	0
12329	2.372272	0.327712	9.403701	0.015900	0.013053	0.002358	-0.285077	0.080673	-0.526707	0.298394	-0.110654	-0.053165	-0.946515	0	0
12330	2.401364	0.308108	9.397907	0.033255	0.000539	0.011001	-0.285357	0.081740	-0.524863	0.298503	-0.110623	-0.053487	-0.946466	0	0
12331	2.401371	0.317361	9.439198	0.038410	0.005795	0.007511	-0.284297	0.079990	-0.526076	0.298600	-0.110524	-0.053840	-0.946427	0	0
12332	2.374788	0.346838	9.428125	0.031311	0.014797	-0.004662	-0.283642	0.079313	-0.526094	0.298574	-0.110355	-0.054120	-0.946439	0	0
12333	2.372561	0.390112	9.467530	0.007244	0.002543	0.007581	-0.284290	0.079863	-0.526858	0.298636	-0.110381	-0.054188	-0.946412	0	0
12334	2.367814	0.416526	9.497069	0.014188	-0.001063	0.011036	-0.284812	0.080133	-0.526979	0.298735	-0.110421	-0.054336	-0.946368	0	0
12335	2.384852	0.416438	9.491832	-0.003236	0.007974	0.000648	-0.285318	0.078503	-0.528178	0.298723	-0.110423	-0.054298	-0.946374	0	0
12336	2.416739	0.457589	9.477155	0.001722	0.013376	-0.011562	-0.284036	0.079856	-0.526080	0.298601	-0.110352	-0.054310	-0.946420	0	0
12337	2.426292	0.428280	9.486201	-0.011869	0.015062	-0.001918	-0.284809	0.078625	-0.526619	0.298558	-0.110312	-0.054175	-0.946446	0	0
12338	2.377651	0.428899	9.467965	-0.003224	0.015012	-0.001951	-0.284032	0.079174	-0.526223	0.298516	-0.110246	-0.054124	-0.946469	0	0
12339	2.406626	0.389828	9.466740	-0.007902	-0.000530	-0.011568	-0.284558	0.078338	-0.525326	0.298378	-0.110337	-0.054086	-0.946505	0	0
12340	2.421230	0.394347	9.485835	0.006954	0.023872	-0.015029	-0.284820	0.078609	-0.525319	0.298227	-0.110149	-0.054119	-0.946572	0	0
12341	2.362971	0.414487	9.465678	0.015613	0.022050	-0.013327	-0.283900	0.079728	-0.526734	0.298109	-0.109956	-0.054239	-0.946625	0	0
12342	2.353329	0.442968	9.531675	0.020809	0.016707	-0.009872	-0.283910	0.080675	-0.525935	0.298043	-0.109796	-0.054422	-0.946654	0	0
12343	2.370425	0.459492	9.560569	0.034322	0.016829	-0.023866	-0.283512	0.079864	-0.526344	0.297843	-0.109591	-0.054748	-0.946722	0	0
12344	2.385157	0.490464	9.601828	0.036166	0.010547	-0.015167	-0.285178	0.077969	-0.529100	0.297711	-0.109443	-0.055097	-0.946760	0	0
12345	2.404771	0.514649	9.594456	0.032713	0.030809	-0.023822	-0.284403	0.077003	-0.527694	0.297517	-0.109110	-0.055369	-0.946844	0	0
12346	2.406986	0.471269	9.564734	0.034568	0.034232	-0.020324	-0.285060	0.074515	-0.525917	0.297336	-0.108740	-0.055637	-0.946927	0	0
12347	2.421145	0.384373	9.509906	0.031198	0.013087	-0.008151	-0.285185	0.075073	-0.526946	0.297279	-0.108589	-0.055932	-0.946945	0	0
12348	2.357698	0.332660	9.406528	0.048406	0.018343	-0.015170	-0.285315	0.076446	-0.527568	0.297193	-0.108329	-0.056376	-0.946976	0	0
12349	2.309119	0.329253	9.313180	0.076077	0.007590	-0.010056	-0.285310	0.074255	-0.527221	0.297164	-0.108096	-0.057113	-0.946967	0	0
12350	2.274818	0.295189	9.347383	0.071072	0.009261	-0.003060	-0.284387	0.072492	-0.527522	0.297184	-0.107863	-0.057783	-0.946947	0	0
12351	2.265244	0.328897	9.379558	0.055558	0.014620	-0.003004	-0.286462	0.072216	-0.528943	0.297203	-0.107627	-0.058294	-0.946937	0	0
12352	2.260821	0.401953	9.361331	0.014002	0.014984	-0.005507	-0.284903	0.071672	-0.527925	0.297149	-0.107508	-0.058410	-0.946960	0	0
12353	2.295268	0.469537	9.368761	-0.013811	-0.000553	-0.004600	-0.284904	0.070296	-0.527171	0.297069	-0.107620	-0.058310	-0.946978	0	0
12354	2.339250	0.503040	9.377907	-0.022512	0.010100	-0.011519	-0.285160	0.069750	-0.527440	0.296907	-0.107653	-0.058100	-0.947038	0	0
12355	2.314728	0.483107	9.443559	-0.003471	-0.000631	-0.005500	-0.286981	0.069741	-0.528078	0.296830	-0.107735	-0.058100	-0.947053	0	0
12356	2.343841	0.477477	9.491227	0.010562	-0.000910	0.004059	-0.286333	0.070015	-0.527687	0.296854	-0.107782	-0.058221	-0.947033	0	0
12357	2.355901	0.471801	9.556237	0.025834	-0.009629	-0.004730	-0.286084	0.069725	-0.526134	0.296811	-0.107863	-0.058524	-0.947018	0	0
12358	2.355937	0.485907	9.597595	0.036127	-0.007018	-0.009115	-0.287125	0.070406	-0.526763	0.296738	-0.107884	-0.058920	-0.947014	0	0
12359	2.317221	0.524979	9.606309	0.040242	-0.013053	-0.015260	-0.287638	0.071651	-0.528426	0.296608	-0.107948	-0.059382	-0.947019	0	0
12360	2.327004	0.518472	9.528516	0.060138	-0.007924	-0.017046	-0.288689	0.070805	-0.527134	0.296487	-0.107902	-0.060016	-0.947022	0	0
12361	2.334033	0.463078	9.483986	0.049865	-0.007903	-0.013521	-0.288296	0.068199	-0.526018	0.296387	-0.107890	-0.060553	-0.947020	0	0
12362	2.314203	0.404732	9.507824	0.072405	-0.017800	-0.006633	-0.289079	0.068329	-0.526140	0.296362	-0.107907	-0.061320	-0.946977	0	0
12363	2.304264	0.366145	9.492978	0.077183	-0.017516	-0.025834	-0.288682	0.066143	-0.525795	0.296169	-0.107896	-0.062153	-0.946984	0	0
12364	2.314075	0.380571	9.497799	0.081322	-0.008387	0.001220	-0.287749	0.062334	-0.526397	0.296223	-0.107804	-0.062967	-0.946924	0	0
12365	2.319284	0.429652	9.445113	0.070582	-0.011546	-0.013591	-0.289046	0.062057	-0.527173	0.296143	-0.107763	-0.063703	-0.946905	0	0
12366	2.326602	0.425165	9.406143	0.044094	-0.001005	-0.004760	-0.289837	0.063274	-0.526754	0.296124	-0.107705	-0.064152	-0.946887	0	0
12367	2.348483	0.422530	9.408021	0.052024	-0.001186	0.002198	-0.289048	0.063566	-0.527664	0.296180	-0.107631	-0.064661	-0.946843	0	0
12368	2.324044	0.414838	9.464161	0.036417	-0.006312	0.002227	-0.289833	0.061906	-0.526650	0.296210	-0.107651	-0.065044	-0.946805	0	0
12369	2.392161	0.430243	9.554808	0.013274	0.002483	0.007563	-0.290482	0.062866	-0.527407	0.296277	-0.107660	-0.065167	-0.946775	0	0
12370	2.394927	0.490730	9.570131	0.015999	0.002347	0.014527	-0.290360	0.063542	-0.526745	0.296416	-0.107667	-0.065319	-0.946720	0	0
12371	2.385503	0.539613	9.546834	0.007386	-0.001132	0.018024	-0.289710	0.062308	-0.525863	0.296574	-0.107733	-0.065383	-0.946659	0	0
12372	2.436695	0.553854	9.536170	0.020784	-0.020291	0.007470	-0.290225	0.062314	-0.526770	0.296625	-0.107936	-0.065654	-0.946601	0	0
12373	2.434188	0.527928	9.468069	0.020386	0.005786	0.016269	-0.289173	0.062337	-0.527817	0.296785	-0.107899	-0.065823	-0.946543	0	0
12374	2.436517	0.515454	9.496891	0.041841	0.002211	0.010965	-0.290758	0.062016	-0.525211	0.296907	-0.107828	-0.066223	-0.946485	0	0
12375	2.470538	0.514770	9.532412	0.054199	0.005426	0.021411	-0.291400	0.062026	-0.526507	0.297152	-0.107697	-0.066706	-0.946389	0	0
12376	2.504917	0.563341	9.503256	0.085108	-0.001711	0.016067	-0.290625	0.062845	-0.525846	0.297381	-0.107538	-0.067523	-0.946277	0	0
12377	2.531942	0.606879	9.495988	0.078099	0.005443	0.009129	-0.291524	0.062446	-0.527408	0.297536	-0.107329	-0.068247	-0.946200	0	0
12378	2.558943	0.641004	9.461955	0.078212	0.017673	0.009164	-0.291259	0.060256	-0.526933	0.297686	-0.107003	-0.068947	-0.946140	0	0
12379	2.578701	0.684897	9.428228	0.062603	0.001980	0.014397	-0.290725	0.057256	-0.526995	0.297870	-0.106879	-0.069532	-0.946053	0	0
12380	2.568910	0.689030	9.501145	0.062579	0.000226	0.014390	-0.289947	0.056708	-0.526231	0.298038	-0.106768	-0.070129	-0.945968	0	0
12381	2.569110	0.732230	9.545336	0.051926	0.000504	0.002206	-0.290457	0.055896	-0.527284	0.298094	-0.106684	-0.070634	-0.945922	0	0
12382	2.608107	0.748599	9.571300	0.055266	-0.006494	0.000437	-0.292288	0.055595	-0.526496	0.298118	-0.106648	-0.071197	-0.945877	0	0
12383	2.700820	0.789217	9.557631	0.057107	0.010100	-0.001256	-0.291755	0.054244	-0.527307	0.298153	-0.106458	-0.071730	-0.945847	0	0
12384	2.678916	0.784760	9.538705	0.069303	0.000262	0.007400	-0.291370	0.055337	-0.527028	0.298280	-0.106320	-0.072401	-0.945771	0	0
12385	2.623000	0.797146	9.559542	0.066154	0.015909	0.014422	-0.291756	0.056166	-0.528049	0.298477	-0.106062	-0.072990	-0.945693	0	0
12386	2.554760	0.778299	9.560849	0.043326	0.013735	-0.001227	-0.290699	0.052075	-0.527877	0.298483	-0.105870	-0.073381	-0.945682	0	0
12387	2.535202	0.761528	9.556220	0.024319	0.005963	0.002294	-0.291744	0.052062	-0.527610	0.298513	-0.105822	-0.073619	-0.945660	0	0
12388	2.481515	0.719174	9.476961	0.015514	-0.000851	-0.002938	-0.291497	0.053417	-0.526545	0.298479	-0.105849	-0.073795	-0.945654	0	0
12389	2.466533	0.651428	9.469080	0.029629	-0.001158	0.009237	-0.292518	0.050968	-0.528146	0.298575	-0.105859	-0.074096	-0.945599	0	0
12390	2.539647	0.661114	9.414266	0.065671	-0.010935	0.002136	-0.291868	0.050696	-0.527766	0.298619	-0.105836	-0.074769	-0.945534	0	0
12391	2.624910	0.686618	9.456239	0.103680	-0.026215	0.008970	-0.292767	0.048510	-0.528452	0.298772	-0.105863	-0.075846	-0.945397	0	0
12392	2.627468	0.717611	9.505042	0.099053	-0.028605	-0.003237	-0.292250	0.047546	-0.527435	0.298791	-0.105903	-0.076893	-0.945302	0	0
12393	2.574049	0.746643	9.555111	0.079292	-0.027660	0.002046	-0.293288	0.047132	-0.527955	0.298851	-0.106013	-0.077751	-0.945201	0	0
12394	2.618058	0.784999	9.564325	0.079175	-0.018789	-0.006648	-0.293275	0.043854	-0.528020	0.298816	-0.106017	-0.078584	-0.945142	0	0
12395	2.679052	0.799801	9.495337	0.078978	-0.015126	-0.017097	-0.293535	0.043578	-0.528023	0.298704	-0.105996	-0.079423	-0.945110	0	0
12396	2.705804	0.806350	9.540812	0.060660	-0.010474	-0.026621	-0.294453	0.043835	-0.527492	0.298485	-0.105960	-0.080079	-0.945128	0	0
12397	2.681258	0.758633	9.485015	0.042288	-0.025104	-0.030970	-0.293403	0.042207	-0.527531	0.298195	-0.106134	-0.080617	-0.945154	0	0
12398	2.666469	0.729420	9.504310	0.023450	-0.016284	-0.027400	-0.294570	0.042068	-0.528306	0.297919	-0.106263	-0.080938	-0.945199	0	0
12399	2.629790	0.693590	9.480435	-0.009641	-0.014061	-0.040383	-0.294700	0.040420	-0.527687	0.297494	-0.106483	-0.080961	-0.945306	0	0
12400	2.544924	0.738381	9.446717	-0.004247	-0.000152	-0.036888	-0.296008	0.041499	-0.527656	0.297107	-0.106534	-0.080982	-0.945420	0	0
12401	2.578896	0.723457	9.452984	0.009267	-0.010589	-0.046545	-0.295613	0.039997	-0.527429	0.296647	-0.106660	-0.081177	-0.945534	0	0
12402	2.671109	0.683646	9.469656	-0.014995	-0.013901	-0.048210	-0.296268	0.039575	-0.526912	0.296129	-0.106864	-0.081150	-0.945676	0	0
12403	2.797590	0.668406	9.432622	-0.004384	-0.005389	-0.041218	-0.297047	0.039297	-0.527172	0.295709	-0.106988	-0.081193	-0.945789	0	0
12404	2.860412	0.594890	9.447072	0.001716	0.001561	-0.042943	-0.297034	0.037393	-0.527859	0.295272	-0.107001	-0.081272	-0.945918	0	0
12405	2.894250	0.555752	9.448154	0.005066	-0.017754	-0.039509	-0.297815	0.037113	-0.527989	0.294868	-0.107219	-0.081437	-0.946005	0	0
12406	2.987042	0.617783	9.473526	0.000355	-0.010197	-0.020276	-0.296790	0.039431	-0.526781	0.294650	-0.107365	-0.081515	-0.946050	0	0
12407	3.191675	0.673494	9.544646	-0.017688	-0.000540	-0.018425	-0.298474	0.038197	-0.527703	0.294435	-0.107511	-0.081393	-0.946110	0	0
12408	3.308566	0.705588	9.624720	-0.042644	-0.011049	-0.007899	-0.298349	0.038738	-0.527173	0.294276	-0.107801	-0.081053	-0.946156	0	0
12409	3.289340	0.758497	9.684023	-0.022293	-0.011577	0.014711	-0.298755	0.042835	-0.527350	0.294361	-0.108100	-0.080889	-0.946109	0	0
12410	3.240941	0.793517	9.627534	-0.031492	-0.018763	0.032151	-0.299011	0.041740	-0.527370	0.294595	-0.108463	-0.080634	-0.946017	0	0
12411	2.728922	1.021906	9.565137	-0.003518	0.000273	0.039869	-0.297840	0.040372	-0.526365	0.294947	-0.108620	-0.080592	-0.945893	0	0
12412	2.978678	0.855656	9.479527	-0.009962	-0.041662	0.038952	-0.298356	0.040926	-0.527391	0.295246	-0.109141	-0.080600	-0.945739	0	0
12413	3.252236	1.097333	9.801073	0.061358	-0.008401	0.049326	-0.296793	0.040251	-0.526765	0.295750	-0.109202	-0.081195	-0.945523	0	0
12414	2.460455	1.255044	9.322864	0.159587	0.018659	0.022805	-0.298093	0.038595	-0.526528	0.296130	-0.108638	-0.082646	-0.945343	0	0
12415	2.011484	0.966799	8.958705	0.215724	0.061418	-0.043572	-0.296506	0.034659	-0.527397	0.295980	-0.107502	-0.084596	-0.945348	0	0
12416	2.342066	0.742824	8.102923	-0.180610	0.156935	-0.036844	-0.295730	0.038094	-0.528245	0.295546	-0.106588	-0.082486	-0.945774	0	0
12417	2.483932	0.654704	9.158826	-0.537362	0.186810	-0.000789	-0.294054	0.042890	-0.528033	0.295092	-0.106527	-0.076895	-0.946393	0	0
12418	2.795969	0.409892	9.545191	-0.643708	0.200963	0.028424	-0.290286	0.049913	-0.529483	0.294800	-0.106611	-0.070201	-0.946995	0	0
12419	2.777246	0.513418	9.416359	-0.665005	0.233701	0.067815	-0.287434	0.056786	-0.530539	0.294868	-0.106526	-0.063181	-0.947477	0	0
12420	2.298892	0.310955	9.659370	-0.542959	0.240907	0.109297	-0.284739	0.066091	-0.529466	0.295452	-0.105978	-0.057232	-0.947735	0	0
12421	2.694506	0.578290	9.760567	-0.362874	0.196853	0.148806	-0.280970	0.069955	-0.529547	0.296566	-0.105393	-0.053092	-0.947693	0	0
12422	2.701406	0.847488	9.335708	-0.129789	0.174177	0.149775	-0.278898	0.073800	-0.529487	0.297921	-0.104273	-0.051211	-0.947495	0	0
12423	2.145886	0.828980	9.905125	0.144264	0.130479	0.134817	-0.277295	0.072775	-0.533679	0.299392	-0.102801	-0.052100	-0.947144	0	0
12424	1.942781	0.980397	9.539124	0.339257	0.127580	0.121978	-0.274138	0.070237	-0.535832	0.300942	-0.100707	-0.054828	-0.946724	0	0
12425	1.872334	0.965974	9.361386	0.428265	0.085364	0.100653	-0.271763	0.067005	-0.537733	0.302347	-0.098785	-0.058585	-0.946253	0	0
12426	2.020207	0.897614	9.502262	0.393261	0.070056	0.087659	-0.271220	0.061683	-0.537841	0.303582	-0.097051	-0.062030	-0.945818	0	0
12427	1.938373	1.067373	9.579202	0.305096	0.060155	0.093964	-0.270026	0.058839	-0.538946	0.304779	-0.095731	-0.064708	-0.945388	0	0
12428	1.861858	1.204565	9.084179	0.057452	0.063600	0.110366	-0.269745	0.056674	-0.540421	0.305893	-0.095093	-0.064975	-0.945074	0	0
12429	1.705589	1.136472	9.217558	-0.197848	0.048238	0.100584	-0.268443	0.059707	-0.541541	0.306661	-0.095422	-0.062936	-0.944930	0	0
12430	1.767890	0.957062	9.150617	-0.448310	0.053569	0.103102	-0.267822	0.064613	-0.540019	0.307216	-0.096421	-0.058460	-0.944936	0	0
12431	1.835313	0.802947	8.987074	-0.506953	0.048677	0.108517	-0.266535	0.071471	-0.541064	0.307751	-0.097691	-0.053493	-0.944925	0	0
12432	1.874070	0.768862	8.966325	-0.380882	0.053077	0.101194	-0.266444	0.077732	-0.539122	0.308344	-0.098482	-0.049655	-0.944860	0	0
12433	2.067325	0.556728	9.123475	-0.237222	0.042100	0.113009	-0.264897	0.082942	-0.539291	0.309172	-0.098981	-0.047256	-0.944660	0	0
12434	2.129993	0.474891	9.232232	-0.071242	0.031091	0.119491	-0.265179	0.086205	-0.538184	0.310230	-0.099031	-0.046392	-0.944351	0	0
12435	2.311155	0.651343	9.157927	0.033504	0.029865	0.091279	-0.264266	0.086077	-0.538193	0.311112	-0.098799	-0.046616	-0.944073	0	0
12436	2.322214	0.888653	9.199787	0.069014	-0.002433	0.073616	-0.264401	0.087168	-0.538171	0.311856	-0.098708	-0.047226	-0.943807	0	0
12437	2.395718	0.975460	9.194483	0.024863	-0.001422	0.031881	-0.263868	0.086640	-0.539225	0.312153	-0.098775	-0.047542	-0.943686	0	0
12438	2.370557	0.823260	9.149318	-0.058513	-0.005716	0.012934	-0.264127	0.086641	-0.539484	0.312194	-0.099084	-0.047018	-0.943667	0	0
12439	2.208180	0.585200	9.512842	-0.114318	-0.022503	-0.004393	-0.263615	0.086631	-0.538317	0.311999	-0.099769	-0.046132	-0.943703	0	0
12440	2.104194	0.358094	9.938121	-0.155936	-0.006249	-0.019915	-0.263888	0.088533	-0.537628	0.311632	-0.100372	-0.044723	-0.943828	0	0
12441	1.937901	0.241440	10.080725	-0.116223	0.007607	-0.029599	-0.264685	0.091252	-0.537179	0.311210	-0.100762	-0.043746	-0.943971	0	0
12442	1.914268	0.294076	9.728541	-0.079547	0.015909	-0.016610	-0.264305	0.092887	-0.536499	0.310963	-0.100919	-0.042986	-0.944071	0	0
12443	1.787874	0.264200	9.455032	-0.037868	0.020819	-0.011503	-0.263658	0.093435	-0.536103	0.310796	-0.100944	-0.042684	-0.944137	0	0
12444	1.675044	0.095956	9.392295	-0.010123	0.027657	-0.013310	-0.264166	0.090978	-0.536668	0.310650	-0.100776	-0.042539	-0.944209	0	0
12445	1.719598	-0.145078	9.644469	0.003910	0.027376	-0.006339	-0.264427	0.091800	-0.537040	0.310579	-0.100604	-0.042594	-0.944248	0	0
12446	1.866932	-0.317199	9.730618	0.009633	0.046261	0.007696	-0.263377	0.090309	-0.537207	0.310661	-0.100208	-0.042557	-0.944265	0	0
12447	1.875814	-0.426245	9.927388	0.018614	0.051198	0.019910	-0.263245	0.091137	-0.537711	0.310864	-0.099772	-0.042631	-0.944241	0	0
12448	1.861229	-0.439776	9.845216	0.037854	0.061465	0.025115	-0.262189	0.090342	-0.538905	0.311147	-0.099152	-0.042796	-0.944206	0	0
12449	1.837414	-0.398022	9.599410	0.034471	0.049157	0.033802	-0.262710	0.090888	-0.539281	0.311498	-0.098686	-0.042993	-0.944130	0	0
12450	1.911671	-0.272060	9.124956	0.037649	0.030024	0.030243	-0.261927	0.089797	-0.538787	0.311813	-0.098365	-0.043249	-0.944048	0	0
12451	2.072396	-0.299688	8.864216	0.046340	0.006160	0.042388	-0.261416	0.091709	-0.538363	0.312240	-0.098271	-0.043672	-0.943897	0	0
12452	2.183604	-0.440488	8.779747	0.059803	-0.019187	0.035330	-0.262319	0.091167	-0.539408	0.312607	-0.098348	-0.044286	-0.943739	0	0
12453	2.263288	-0.577744	8.618582	0.104453	-0.052729	0.035129	-0.263623	0.089916	-0.538773	0.312997	-0.098628	-0.045436	-0.943526	0	0
12454	2.318018	-0.766510	8.745369	0.147313	-0.084487	0.031455	-0.263346	0.089121	-0.540481	0.313381	-0.099045	-0.047084	-0.943274	0	0
12455	2.365787	-0.910732	8.800319	0.125031	-0.098543	0.044587	-0.264778	0.086087	-0.539360	0.313860	-0.099699	-0.048543	-0.942972	0	0
12456	2.487908	-0.840836	8.750071	0.090330	-0.099978	0.040334	-0.265313	0.086060	-0.537666	0.314261	-0.100445	-0.049692	-0.942699	0	0
12457	2.503458	-0.671355	8.776336	0.036234	-0.122984	0.029944	-0.267394	0.085500	-0.538182	0.314501	-0.101605	-0.050389	-0.942457	0	0
12458	2.436043	-0.544732	8.791800	-0.022524	-0.133992	0.037038	-0.268704	0.085753	-0.537648	0.314739	-0.103025	-0.050584	-0.942214	0	0
12459	2.396163	-0.631322	9.190968	-0.057352	-0.137101	0.026670	-0.269259	0.086520	-0.533858	0.314847	-0.104613	-0.050433	-0.942011	0	0
12460	2.355909	-0.751249	9.751882	-0.050196	-0.132131	0.035398	-0.271093	0.086214	-0.532680	0.315040	-0.106100	-0.050363	-0.941784	0	0
12461	2.169924	-0.745830	10.724688	-0.060427	-0.119964	0.038930	-0.270588	0.086881	-0.530980	0.315269	-0.107538	-0.050090	-0.941558	0	0
12462	2.142054	-0.427800	11.180180	-0.067314	-0.077812	0.026824	-0.271511	0.087682	-0.530178	0.315391	-0.108563	-0.049697	-0.941421	0	0
12463	2.252440	0.102896	10.952761	-0.108724	-0.067070	0.032169	-0.272821	0.088896	-0.530014	0.315531	-0.109645	-0.048796	-0.941295	0	0
12464	2.348295	0.602197	10.502491	-0.164578	-0.039855	0.000966	-0.274393	0.089557	-0.529470	0.315318	-0.110606	-0.047395	-0.941326	0	0
12465	2.499271	0.585983	10.314771	-0.171738	-0.027297	-0.016399	-0.274805	0.091445	-0.527740	0.314949	-0.111487	-0.045838	-0.941423	0	0
12466	2.644772	0.421756	9.907173	-0.122005	-0.027316	-0.037442	-0.273255	0.093086	-0.526678	0.314429	-0.112178	-0.044841	-0.941562	0	0
12467	2.776241	0.304270	9.234244	-0.018896	-0.034583	-0.064776	-0.275343	0.094301	-0.527160	0.313770	-0.112629	-0.044811	-0.941730	0	0
12468	2.888222	0.182145	8.556859	0.077116	-0.068058	-0.088678	-0.275072	0.091709	-0.527212	0.312971	-0.113055	-0.045874	-0.941894	0	0
12469	2.911726	-0.004885	8.330914	0.149607	-0.096632	-0.083715	-0.276359	0.087874	-0.527538	0.312293	-0.113562	-0.047658	-0.941969	0	0
12470	2.876431	-0.185994	8.493785	0.201357	-0.118944	-0.080426	-0.277136	0.085951	-0.527310	0.311686	-0.114082	-0.050041	-0.941984	0	0
12471	2.650757	-0.403182	8.994648	0.218905	-0.123668	-0.068287	-0.279736	0.081266	-0.526213	0.311216	-0.114639	-0.052541	-0.941935	0	0
12472	2.421942	-0.308030	9.567822	0.177748	-0.099011	-0.062031	-0.281155	0.076327	-0.525780	0.310759	-0.115053	-0.054618	-0.941917	0	0
12473	2.282671	0.112266	10.080606	0.105147	-0.051701	-0.037323	-0.281278	0.075102	-0.526193	0.310488	-0.115298	-0.055777	-0.941909	0	0
12474	2.314275	0.612081	10.513103	0.019535	-0.014214	-0.048350	-0.281531	0.072912	-0.526104	0.310025	-0.115411	-0.056085	-0.942029	0	0
12475	2.377546	1.066035	10.677895	-0.051145	0.032709	-0.054153	-0.283097	0.072070	-0.525589	0.309461	-0.115332	-0.055536	-0.942257	0	0
12476	2.547567	1.396806	10.484989	-0.046357	0.050508	-0.075933	-0.280995	0.071841	-0.527429	0.308698	-0.115024	-0.055054	-0.942573	0	0
12477	2.620243	1.266921	10.101352	0.040892	0.039155	-0.114577	-0.280475	0.071018	-0.526799	0.307670	-0.114566	-0.055445	-0.942942	0	0
12478	2.662537	0.910396	9.603820	0.136362	0.025715	-0.135788	-0.280587	0.067335	-0.527391	0.306537	-0.113895	-0.056830	-0.943310	0	0
12479	2.685530	0.624459	9.323215	0.194352	0.027944	-0.137665	-0.280708	0.066524	-0.528186	0.305457	-0.113061	-0.058742	-0.943643	0	0
12480	2.668080	0.485216	8.977842	0.197357	0.010752	-0.153414	-0.280008	0.061244	-0.531545	0.304217	-0.112333	-0.060768	-0.944002	0	0
12481	2.636503	0.472201	8.862174	0.152179	0.012190	-0.165494	-0.280784	0.057124	-0.530450	0.302814	-0.111761	-0.062367	-0.944417	0	0
12482	2.505480	0.524951	8.803003	0.060647	0.008469	-0.160031	-0.281807	0.054260	-0.531669	0.301350	-0.111464	-0.063116	-0.944871	0	0
12483	2.413182	0.570867	8.892948	-0.017410	0.012796	-0.173766	-0.282326	0.052472	-0.531180	0.299677	-0.111394	-0.063124	-0.945410	0	0
12484	2.364498	0.598630	9.054259	-0.060033	0.009787	-0.184126	-0.282564	0.047420	-0.531668	0.297848	-0.111433	-0.062755	-0.946008	0	0
12485	2.345020	0.640017	9.278038	-0.083485	0.008251	-0.187556	-0.282565	0.045631	-0.530663	0.295965	-0.111593	-0.062170	-0.946618	0	0
12486	2.396042	0.680228	9.553435	-0.045446	0.013158	-0.187647	-0.282966	0.048911	-0.530986	0.294125	-0.111553	-0.061933	-0.947212	0	0
12487	2.432765	0.796854	9.953726	-0.026736	0.010498	-0.197307	-0.284138	0.046154	-0.529991	0.292212	-0.111516	-0.061893	-0.947811	0	0
12488	2.462308	0.912342	10.242796	-0.047356	0.037768	-0.201536	-0.283481	0.045481	-0.530269	0.290247	-0.111239	-0.061581	-0.948467	0	0
12489	2.419507	1.066658	10.149138	-0.092320	0.050456	-0.206626	-0.283871	0.045890	-0.530518	0.288194	-0.111005	-0.060821	-0.949170	0	0
12490	2.417552	1.114762	9.970708	-0.119977	0.054215	-0.208286	-0.283986	0.046738	-0.532841	0.286094	-0.110776	-0.059779	-0.949897	0	0
12491	2.292326	0.928404	10.019369	-0.157851	0.063252	-0.208149	-0.283984	0.043718	-0.531730	0.283957	-0.110604	-0.058370	-0.950646	0	0
12492	2.331790	0.896302	9.378835	-0.156820	0.074677	-0.208116	-0.283852	0.044409	-0.532238	0.281819	-0.110286	-0.056918	-0.951407	0	0
12493	2.365951	0.864768	9.130647	-0.152286	0.066601	-0.195934	-0.284760	0.044270	-0.532754	0.279801	-0.110071	-0.055548	-0.952108	0	0
12494	2.364703	0.701587	9.401935	-0.124215	0.059008	-0.175084	-0.284238	0.042076	-0.531761	0.278000	-0.109828	-0.054414	-0.952729	0	0
12495	2.336941	0.607562	9.805558	-0.099974	0.051697	-0.169933	-0.283457	0.043457	-0.532259	0.276275	-0.109622	-0.053559	-0.953303	0	0
12496	2.329565	0.678098	10.237685	-0.040749	0.071935	-0.156097	-0.283583	0.042912	-0.532529	0.274759	-0.109032	-0.053164	-0.953831	0	0
12497	2.374920	0.937953	10.189494	0.005922	0.068887	-0.151029	-0.284365	0.041943	-0.532152	0.273337	-0.108378	-0.053256	-0.954309	0	0
12498	2.388281	1.084473	9.878952	0.062376	0.072677	-0.138987	-0.282512	0.039804	-0.534418	0.272091	-0.107508	-0.053823	-0.954731	0	0
12499	2.417621	1.039621	9.521736	0.101096	0.086662	-0.154755	-0.282882	0.037636	-0.536149	0.270743	-0.106422	-0.054793	-0.955181	0	0
12500	2.468220	0.896770	9.230426	0.137454	0.059995	-0.142704	-0.283261	0.034901	-0.536329	0.269532	-0.105466	-0.056116	-0.955552	0	0
12501	2.491339	0.664831	9.115220	0.163505	0.047435	-0.134939	-0.282722	0.031773	-0.537045	0.268414	-0.104599	-0.057775	-0.955863	0	0
12502	2.372473	0.366326	9.423615	0.174210	0.055932	-0.127080	-0.283493	0.029721	-0.537470	0.267388	-0.103591	-0.059443	-0.956158	0	0
12503	2.112300	0.094859	10.031030	0.153765	0.041788	-0.109622	-0.283481	0.027129	-0.537781	0.266498	-0.102816	-0.060988	-0.956393	0	0
12504	1.954347	0.125617	10.006063	0.102694	0.069800	-0.086743	-0.283468	0.026324	-0.538967	0.265792	-0.101889	-0.061893	-0.956631	0	0
12505	1.875788	0.353710	9.633436	0.009772	0.087855	-0.074249	-0.283450	0.025253	-0.540678	0.265122	-0.101072	-0.061885	-0.956904	0	0
12506	1.916097	0.524674	9.286303	-0.107414	0.086747	-0.056480	-0.281761	0.024435	-0.539536	0.264496	-0.100559	-0.060704	-0.957207	0	0
12507	1.919706	0.349880	9.506471	-0.178092	0.089771	-0.051011	-0.281754	0.025821	-0.541070	0.263859	-0.100231	-0.058861	-0.957532	0	0
12508	2.024782	0.050365	9.732203	-0.188498	0.071369	-0.047494	-0.280467	0.027730	-0.539741	0.263230	-0.100085	-0.056935	-0.957837	0	0
12509	2.072376	-0.134524	9.733315	-0.144780	0.070671	-0.026662	-0.281244	0.029931	-0.541513	0.262848	-0.099861	-0.055419	-0.958054	0	0
12510	2.130778	-0.171702	9.537750	-0.108197	0.070203	-0.014548	-0.280471	0.031847	-0.541221	0.262615	-0.099533	-0.054232	-0.958220	0	0
12511	2.160050	-0.203409	9.309040	-0.118134	0.061188	0.008140	-0.279165	0.034199	-0.542484	0.262589	-0.099347	-0.052944	-0.958318	0	0
12512	2.257520	-0.189098	9.256150	-0.162842	0.080698	0.010084	-0.279047	0.036929	-0.542172	0.262545	-0.099075	-0.051182	-0.958454	0	0
12513	2.384460	-0.121990	9.234805	-0.186510	0.070749	0.039794	-0.277085	0.038744	-0.543711	0.262760	-0.098994	-0.049171	-0.958509	0	0
12514	2.399517	-0.035177	9.274430	-0.202079	0.064689	0.043305	-0.275796	0.041069	-0.542894	0.262983	-0.098995	-0.047041	-0.958555	0	0
12515	2.375309	-0.033826	9.170902	-0.205507	0.040071	0.055452	-0.276056	0.043405	-0.544147	0.263312	-0.099268	-0.044907	-0.958538	0	0
12516	2.243912	-0.053451	9.071972	-0.202963	0.052474	0.046738	-0.277261	0.049254	-0.542983	0.263561	-0.099388	-0.042797	-0.958554	0	0
12517	2.214394	-0.122781	8.999035	-0.200223	0.056777	0.050233	-0.275838	0.051174	-0.542436	0.263851	-0.099486	-0.040669	-0.958557	0	0
12518	2.384087	-0.217323	9.076086	-0.184410	0.073140	0.053759	-0.273761	0.055028	-0.543025	0.264193	-0.099362	-0.038675	-0.958558	0	0
12519	2.585563	-0.278555	9.189194	-0.147684	0.069824	0.074616	-0.272851	0.057507	-0.543893	0.264772	-0.099209	-0.036987	-0.958481	0	0
12520	2.602522	-0.270192	9.297870	-0.092327	0.071982	0.076208	-0.272869	0.060502	-0.543054	0.265418	-0.098860	-0.035856	-0.958381	0	0
12521	2.437431	-0.228678	9.183640	-0.075065	0.054325	0.083054	-0.272859	0.059693	-0.543850	0.266144	-0.098671	-0.034893	-0.958235	0	0
12522	2.247966	-0.210320	8.987329	-0.057679	0.041882	0.092530	-0.271298	0.059702	-0.543341	0.266965	-0.098524	-0.034158	-0.958048	0	0
12523	2.150553	-0.242469	8.897120	-0.059388	0.043692	0.091655	-0.270513	0.062324	-0.544856	0.267785	-0.098401	-0.033361	-0.957860	0	0
12524	2.071932	-0.329266	9.125282	-0.052398	0.047978	0.092518	-0.271161	0.063974	-0.546119	0.268616	-0.098181	-0.032660	-0.957674	0	0
12525	2.086341	-0.310484	9.391536	0.006124	0.039737	0.086221	-0.271035	0.062456	-0.544850	0.269447	-0.097918	-0.032499	-0.957473	0	0
12526	2.087001	-0.171150	9.521821	0.062864	0.019236	0.084239	-0.268950	0.064948	-0.545856	0.270302	-0.097660	-0.032988	-0.957242	0	0
12527	2.070504	-0.046608	9.686188	0.054267	0.032423	0.082543	-0.269477	0.064247	-0.544826	0.271142	-0.097336	-0.033308	-0.957026	0	0
12528	2.117343	0.087274	9.834698	0.027975	0.022271	0.072991	-0.269588	0.064139	-0.547168	0.271854	-0.097139	-0.033465	-0.956838	0	0
12529	2.181552	0.226459	9.709300	-0.023016	0.012078	0.079211	-0.268286	0.063049	-0.546418	0.272579	-0.097219	-0.033108	-0.956636	0	0
12530	2.198764	0.253251	9.687494	-0.046393	0.012283	0.077535	-0.267522	0.065776	-0.545330	0.273260	-0.097322	-0.032576	-0.956450	0	0
12531	2.224746	0.117132	9.684956	-0.029293	0.005266	0.070505	-0.268814	0.064683	-0.546382	0.273893	-0.097483	-0.032192	-0.956265	0	0
12532	2.228951	-0.010777	9.615248	0.024268	-0.016219	0.077279	-0.267775	0.066061	-0.546493	0.274630	-0.097665	-0.032414	-0.956028	0	0
12533	2.196545	-0.153209	9.570389	0.086051	-0.043601	0.067436	-0.268559	0.064952	-0.545859	0.275330	-0.097977	-0.033269	-0.955765	0	0
12534	2.111444	-0.170311	9.426847	0.129074	-0.063978	0.067240	-0.270633	0.064951	-0.547404	0.276057	-0.098324	-0.034634	-0.955471	0	0
12535	2.028944	-0.153727	9.307934	0.144801	-0.080028	0.081961	-0.271283	0.063436	-0.546909	0.276940	-0.098827	-0.036132	-0.955108	0	0
12536	1.907209	-0.139648	9.446527	0.136222	-0.072961	0.081987	-0.271163	0.062871	-0.545361	0.277811	-0.099244	-0.037575	-0.954756	0	0
12537	1.853438	-0.136859	9.675390	0.105180	-0.078087	0.088162	-0.272986	0.062858	-0.545738	0.278714	-0.099837	-0.038676	-0.954387	0	0
12538	1.706650	-0.175225	10.186662	0.050148	-0.058559	0.092725	-0.271952	0.061892	-0.544204	0.279606	-0.100360	-0.039246	-0.954048	0	0
12539	1.683210	0.003219	10.310798	-0.004609	-0.033960	0.109507	-0.274292	0.062843	-0.545599	0.280620	-0.100840	-0.039143	-0.953704	0	0
12540	1.780415	0.331668	9.945224	-0.067933	-0.020992	0.096622	-0.273254	0.061469	-0.544203	0.281443	-0.101336	-0.038478	-0.953436	0	0
12541	2.008631	0.591181	9.565958	-0.112011	-0.018935	0.098505	-0.273782	0.065029	-0.545170	0.282248	-0.101966	-0.037325	-0.953177	0	0
12542	2.193829	0.599111	9.363264	-0.113330	-0.018599	0.077602	-0.274827	0.067764	-0.546149	0.282846	-0.102560	-0.036240	-0.952978	0	0
12543	2.245562	0.299485	9.420753	-0.076263	-0.013502	0.067081	-0.274318	0.069811	-0.545592	0.283388	-0.103027	-0.035456	-0.952796	0	0
12544	2.199733	-0.013014	9.620733	0.004915	-0.014045	0.060765	-0.275374	0.068819	-0.543523	0.283946	-0.103236	-0.035501	-0.952605	0	0
12545	2.091832	-0.107221	9.883361	0.073900	-0.028541	0.059646	-0.274973	0.068839	-0.544826	0.284566	-0.103417	-0.036195	-0.952374	0	0
12546	1.951196	0.008728	10.043209	0.111875	-0.000631	0.046498	-0.274451	0.068294	-0.544581	0.285105	-0.103189	-0.037236	-0.952198	0	0
12547	1.859778	0.205207	10.125592	0.073185	0.032940	0.043183	-0.274581	0.068293	-0.544580	0.285591	-0.102776	-0.037763	-0.952076	0	0
12548	1.827168	0.409632	9.882305	0.021994	0.045826	0.030256	-0.275096	0.068025	-0.545361	0.285898	-0.102356	-0.037832	-0.952027	0	0
12549	1.861828	0.479193	9.710598	-0.012928	0.049890	0.012921	-0.273374	0.066708	-0.548000	0.286012	-0.102012	-0.037526	-0.952041	0	0
12550	1.915504	0.418112	9.265430	-0.013406	0.039771	-0.006285	-0.273907	0.068059	-0.547190	0.285933	-0.101737	-0.037312	-0.952103	0	0
12551	1.953931	0.273016	8.967106	0.003219	0.013805	-0.027323	-0.274957	0.066940	-0.545904	0.285666	-0.101675	-0.037310	-0.952190	0	0
12552	2.016333	0.092248	8.803300	0.030507	0.001595	-0.041366	-0.274420	0.066418	-0.547478	0.285282	-0.101625	-0.037660	-0.952296	0	0
12553	2.022683	-0.065923	8.834796	0.066999	0.001189	-0.034478	-0.275205	0.065857	-0.546964	0.285008	-0.101499	-0.038308	-0.952366	0	0
12554	2.049634	-0.004707	8.985152	0.099817	-0.013175	-0.027637	-0.276237	0.064491	-0.547763	0.284819	-0.101397	-0.039346	-0.952391	0	0
12555	2.152028	0.069800	9.192061	0.096204	-0.013112	-0.032850	-0.277540	0.063380	-0.547385	0.284584	-0.101325	-0.040311	-0.952429	0	0
12556	2.240419	0.251018	9.417760	0.040691	-0.033763	-0.029261	-0.278056	0.061323	-0.547162	0.284310	-0.101586	-0.040845	-0.952460	0	0
12557	2.284920	0.362843	9.367481	-0.014989	-0.033083	-0.044803	-0.278846	0.061715	-0.546368	0.283839	-0.102018	-0.040827	-0.952555	0	0
12558	2.265784	0.425779	9.397872	-0.080855	-0.030692	-0.053336	-0.278317	0.061595	-0.547285	0.283215	-0.102586	-0.040219	-0.952705	0	0
12559	2.248786	0.442320	9.451764	-0.078455	-0.037614	-0.058600	-0.281201	0.062918	-0.546068	0.282545	-0.103237	-0.039632	-0.952859	0	0
12560	2.246632	0.463303	9.311689	-0.029406	-0.051009	-0.062274	-0.281204	0.063188	-0.545803	0.281880	-0.103849	-0.039581	-0.952991	0	0
12561	2.260832	0.422725	9.458470	0.026121	-0.069453	-0.083414	-0.282375	0.062493	-0.545808	0.281067	-0.104500	-0.040115	-0.953138	0	0
12562	2.178388	0.444430	9.315418	0.083538	-0.102925	-0.090671	-0.284076	0.061644	-0.544772	0.280228	-0.105277	-0.041316	-0.953248	0	0
12563	2.096114	0.488376	9.136363	0.067839	-0.086802	-0.104555	-0.286546	0.059159	-0.544673	0.279249	-0.105967	-0.042326	-0.953415	0	0
12564	2.101105	0.517056	9.172973	0.038000	-0.119695	-0.109797	-0.288379	0.056792	-0.542625	0.278167	-0.107024	-0.043160	-0.953575	0	0
12565	2.281428	0.541025	9.060200	0.006382	-0.123509	-0.130625	-0.289423	0.055544	-0.541992	0.276855	-0.108224	-0.043723	-0.953796	0	0
12566	2.431871	0.535923	9.405288	-0.007477	-0.129651	-0.127958	-0.292170	0.056055	-0.541312	0.275549	-0.109493	-0.044170	-0.954009	0	0
12567	2.430551	0.450150	10.140106	-0.014135	-0.099988	-0.128712	-0.294003	0.056301	-0.540514	0.274241	-0.110527	-0.044477	-0.954252	0	0
12568	2.469245	0.516512	10.694586	-0.045881	-0.078921	-0.125066	-0.295576	0.054625	-0.538845	0.272938	-0.111418	-0.044414	-0.954525	0	0
12569	2.480719	0.835770	10.788445	-0.081273	-0.022421	-0.144023	-0.298829	0.054192	-0.539611	0.271442	-0.111885	-0.043894	-0.954921	0	0
12570	2.525773	0.973414	10.377780	-0.100136	0.009340	-0.150867	-0.298693	0.054613	-0.540384	0.269869	-0.112070	-0.043101	-0.955381	0	0
12571	2.436113	0.640295	10.501005	-0.061997	0.030152	-0.159620	-0.297921	0.054880	-0.539214	0.268264	-0.111975	-0.042652	-0.955864	0	0
12572	2.438954	0.276941	10.432818	-0.015148	0.036776	-0.159700	-0.298187	0.054869	-0.538562	0.266715	-0.111664	-0.042608	-0.956336	0	0
12573	2.403272	0.018738	10.543758	0.053079	0.080567	-0.145796	-0.298436	0.053237	-0.539372	0.265392	-0.110782	-0.043104	-0.956784	0	0
12574	2.417825	-0.036928	10.298100	0.083034	0.103726	-0.131855	-0.298272	0.048205	-0.541162	0.264235	-0.109581	-0.043788	-0.957212	0	0
12575	2.389810	0.079964	9.845248	0.102546	0.115598	-0.114454	-0.297341	0.046730	-0.542628	0.263281	-0.108245	-0.044624	-0.957588	0	0
12576	2.441865	0.141282	9.307438	0.088968	0.112067	-0.102216	-0.297576	0.046630	-0.545750	0.262426	-0.106960	-0.045311	-0.957935	0	0
12577	2.371506	0.109314	8.959972	0.042360	0.093102	-0.092549	-0.295747	0.045279	-0.545529	0.261606	-0.106009	-0.045604	-0.958251	0	0
12578	2.234962	-0.002455	8.637110	0.006296	0.088920	-0.082874	-0.296387	0.043367	-0.546082	0.260832	-0.105171	-0.045539	-0.958557	0	0
12579	2.119455	-0.195907	8.661235	-0.035021	0.064524	-0.067119	-0.294311	0.046669	-0.546292	0.260161	-0.104708	-0.045130	-0.958809	0	0
12580	1.974676	-0.336987	9.020891	-0.072786	0.051410	-0.050478	-0.293006	0.046409	-0.546307	0.259606	-0.104450	-0.044372	-0.959024	0	0
12581	1.828304	-0.337029	9.358380	-0.134516	0.054126	-0.028504	-0.292869	0.047108	-0.547464	0.259198	-0.104359	-0.042977	-0.959207	0	0
12582	1.653104	-0.218564	9.976647	-0.220438	0.056958	-0.003856	-0.292353	0.048341	-0.547314	0.258929	-0.104451	-0.040738	-0.959368	0	0
12583	1.531935	-0.040754	10.454088	-0.322155	0.071533	0.005171	-0.292622	0.051761	-0.547895	0.258654	-0.104682	-0.037446	-0.959551	0	0
12584	1.581830	0.172392	10.455971	-0.403029	0.114076	0.005513	-0.291869	0.057633	-0.547005	0.258303	-0.104699	-0.033297	-0.959796	0	0
12585	1.685540	0.380856	10.180539	-0.422140	0.107239	0.006413	-0.290593	0.065022	-0.546870	0.257940	-0.104836	-0.028947	-0.960020	0	0
12586	1.920113	0.431748	9.565733	-0.371842	0.117327	0.008938	-0.288914	0.069273	-0.546798	0.257651	-0.104739	-0.025085	-0.960217	0	0
12587	2.089183	0.161474	9.291661	-0.272167	0.081839	-0.005357	-0.287897	0.072817	-0.545306	0.257318	-0.104726	-0.022260	-0.960377	0	0
12588	2.135680	-0.258670	9.057024	-0.147640	0.072133	-0.003954	-0.286066	0.076416	-0.547589	0.257125	-0.104480	-0.020680	-0.960491	0	0
12589	2.105352	-0.494002	8.851004	-0.020963	0.083203	0.009682	-0.286072	0.077506	-0.547307	0.257199	-0.103813	-0.020245	-0.960553	0	0
12590	2.007844	-0.549991	8.721721	0.031154	0.070346	0.026056	-0.285800	0.078351	-0.549113	0.257476	-0.103131	-0.020356	-0.960550	0	0
12591	1.881339	-0.546457	8.719851	0.054126	0.064547	0.051248	-0.284627	0.079460	-0.549490	0.258023	-0.102458	-0.020638	-0.960469	0	0
12592	1.818525	-0.452196	8.804960	0.018015	0.059385	0.063531	-0.284749	0.077548	-0.549657	0.258641	-0.101923	-0.020612	-0.960360	0	0
12593	1.872586	-0.337468	8.923978	-0.000847	0.055835	0.074041	-0.283587	0.080840	-0.549731	0.259349	-0.101480	-0.020360	-0.960221	0	0
12594	2.009583	-0.198520	8.983318	-0.050792	0.036637	0.093329	-0.282255	0.076498	-0.551126	0.260179	-0.101347	-0.019702	-0.960025	0	0
12595	2.121601	-0.159560	9.104761	-0.056199	0.020938	0.091570	-0.282529	0.079223	-0.550680	0.260991	-0.101388	-0.018993	-0.959814	0	0
12596	2.126323	-0.190801	9.072733	-0.013286	-0.002041	0.087894	-0.282277	0.081411	-0.550639	0.261803	-0.101528	-0.018802	-0.959582	0	0
12597	2.147249	-0.337815	9.181526	0.036430	-0.011794	0.072041	-0.281765	0.083189	-0.550348	0.262515	-0.101639	-0.019088	-0.959370	0	0
12598	2.311936	-0.442797	9.328756	0.115463	-0.041144	0.063042	-0.282535	0.080864	-0.550778	0.263210	-0.101811	-0.020260	-0.959137	0	0
12599	2.435227	-0.524770	9.622535	0.172605	-0.038214	0.066403	-0.282531	0.081145	-0.551423	0.264001	-0.101821	-0.021924	-0.958882	0	0
12600	2.525258	-0.474963	9.877799	0.223464	-0.026262	0.056705	-0.283035	0.078418	-0.552253	0.264747	-0.101564	-0.024099	-0.958652	0	0
12601	2.606245	-0.326804	10.025723	0.258913	-0.041586	0.067024	-0.283021	0.074730	-0.552325	0.265628	-0.101383	-0.026598	-0.958361	0	0
12602	2.509825	-0.184363	9.950083	0.253287	-0.034150	0.045224	-0.284312	0.072538	-0.552879	0.266287	-0.101117	-0.029091	-0.958134	0	0
12603	2.352592	-0.059627	9.766645	0.201110	-0.037850	0.033115	-0.284302	0.069942	-0.552930	0.266782	-0.101047	-0.031063	-0.957942	0	0
12604	2.248129	-0.071019	9.560683	0.111268	-0.029200	0.029896	-0.285083	0.069525	-0.552933	0.267151	-0.101108	-0.032196	-0.957795	0	0
12605	2.066855	-0.246219	9.741536	0.065589	-0.046729	0.002059	-0.285599	0.068980	-0.553460	0.267208	-0.101475	-0.032922	-0.957716	0	0
12606	1.912718	-0.381426	9.796435	0.058887	-0.041498	0.007317	-0.286129	0.069236	-0.552541	0.267304	-0.101785	-0.033610	-0.957632	0	0
12607	1.801189	-0.340064	9.654336	0.100440	-0.038294	0.008927	-0.287034	0.066215	-0.552073	0.267466	-0.101976	-0.034626	-0.957530	0	0
12608	1.710806	-0.342626	9.956601	0.181393	-0.060733	0.006871	-0.286377	0.065267	-0.552226	0.267675	-0.102143	-0.036539	-0.957383	0	0
12609	1.642827	-0.267181	10.211038	0.220384	-0.039139	0.003314	-0.288966	0.062661	-0.553429	0.267905	-0.102012	-0.038697	-0.957248	0	0
12610	1.639826	0.025802	10.057907	0.224314	-0.054740	-0.003753	-0.291030	0.058965	-0.554527	0.268053	-0.102001	-0.041015	-0.957111	0	0
12611	1.744429	0.368884	9.680265	0.210357	-0.043991	-0.010682	-0.290376	0.056227	-0.553545	0.268135	-0.101930	-0.043100	-0.957004	0	0
12612	1.940476	0.499647	9.115908	0.183849	-0.062690	-0.028091	-0.290884	0.051844	-0.553107	0.268003	-0.102093	-0.045076	-0.956932	0	0
12613	2.061038	0.300124	9.066703	0.147053	-0.095476	-0.038505	-0.293750	0.050723	-0.553109	0.267729	-0.102670	-0.046727	-0.956868	0	0
12614	2.073056	-0.068492	9.467919	0.124640	-0.102405	-0.036671	-0.293743	0.048397	-0.552894	0.267436	-0.103367	-0.048251	-0.956799	0	0
12615	2.107938	-0.253767	9.953535	0.069381	-0.084488	-0.043408	-0.295292	0.045245	-0.553335	0.267041	-0.104043	-0.049122	-0.956792	0	0
12616	2.139857	-0.122754	10.373510	-0.004496	-0.031557	-0.043920	-0.296216	0.046730	-0.552649	0.266578	-0.104404	-0.049230	-0.956876	0	0
12617	2.015156	0.239744	10.613975	-0.084058	-0.011617	-0.049792	-0.296733	0.045909	-0.552922	0.265998	-0.104784	-0.048435	-0.957037	0	0
12618	1.927898	0.711784	10.576710	-0.174622	0.031142	-0.054703	-0.298177	0.046979	-0.552240	0.265281	-0.104992	-0.046758	-0.957296	0	0
12619	2.074012	1.067376	10.132917	-0.257353	0.033987	-0.080640	-0.297543	0.051905	-0.552278	0.264243	-0.105376	-0.044226	-0.957662	0	0
12620	2.303664	1.117801	9.564219	-0.278914	0.031281	-0.117194	-0.298067	0.052446	-0.552264	0.262817	-0.105829	-0.041615	-0.958121	0	0
12621	2.618744	0.809754	9.080445	-0.207338	0.006910	-0.157519	-0.297691	0.054351	-0.551319	0.261077	-0.106312	-0.039738	-0.958623	0	0
12622	2.742557	0.314985	8.949488	-0.100785	-0.003929	-0.187448	-0.298607	0.055161	-0.551297	0.259150	-0.106607	-0.039001	-0.959143	0	0
12623	2.599821	0.037061	8.951249	0.003998	-0.019989	-0.213959	-0.300156	0.054346	-0.552862	0.257080	-0.106783	-0.039288	-0.959669	0	0
12624	2.453358	-0.060284	8.868508	0.102147	-0.018618	-0.233445	-0.301315	0.048311	-0.551932	0.254914	-0.106676	-0.040584	-0.960204	0	0
12625	2.253641	-0.044386	9.122719	0.124322	-0.027358	-0.242287	-0.304175	0.043075	-0.550713	0.252695	-0.106605	-0.042072	-0.960734	0	0
12626	2.118002	0.084217	9.231790	0.057737	-0.033213	-0.278778	-0.304428	0.042809	-0.551497	0.250039	-0.106729	-0.043027	-0.961373	0	0
12627	1.963035	0.232636	9.319798	-0.033864	-0.034277	-0.275936	-0.305598	0.041705	-0.551510	0.247321	-0.107105	-0.043045	-0.962033	0	0
12628	1.858607	0.290466	9.439246	-0.109046	-0.047142	-0.308048	-0.304553	0.040343	-0.551024	0.244197	-0.107764	-0.042462	-0.962783	0	0
12629	1.827355	0.333293	9.321944	-0.105406	-0.057194	-0.334265	-0.307674	0.038402	-0.551300	0.240826	-0.108506	-0.041909	-0.963573	0	0
12630	1.788276	0.304683	9.305492	-0.034826	-0.092054	-0.371208	-0.309502	0.036182	-0.550030	0.237146	-0.109389	-0.042215	-0.964372	0	0
12631	1.809241	0.153430	9.358540	0.036657	-0.112874	-0.414197	-0.312756	0.031349	-0.548541	0.233129	-0.110287	-0.043248	-0.965203	0	0
12632	1.757529	0.065452	9.452904	0.096410	-0.140924	-0.436255	-0.315616	0.027352	-0.547949	0.228934	-0.111302	-0.045005	-0.966010	0	0
12633	1.719181	0.144687	9.341126	0.136120	-0.160767	-0.467844	-0.316903	0.020905	-0.547025	0.224479	-0.112398	-0.047157	-0.966826	0	0
12634	1.958601	0.317077	9.369525	0.169033	-0.175490	-0.494130	-0.321053	0.015678	-0.547488	0.219779	-0.113549	-0.049757	-0.967640	0	0
12635	2.170237	0.415894	9.927734	0.168296	-0.185676	-0.519425	-0.323903	0.007984	-0.546318	0.214836	-0.114779	-0.052329	-0.968469	0	0
12636	2.314048	0.481365	10.041556	0.136412	-0.188446	-0.551597	-0.327155	0.000682	-0.544097	0.209518	-0.116089	-0.054703	-0.969347	0	0
12637	2.431483	0.651725	10.348746	0.078914	-0.180741	-0.572338	-0.329749	-0.005918	-0.542778	0.203947	-0.117422	-0.056455	-0.970273	0	0
12638	2.775732	0.799861	10.074164	0.026087	-0.197284	-0.607086	-0.332480	-0.011842	-0.541054	0.197940	-0.119007	-0.057837	-0.971242	0	0
12639	3.095211	0.861453	9.743237	-0.033117	-0.180701	-0.633866	-0.338478	-0.017535	-0.538522	0.191622	-0.120526	-0.058581	-0.972277	0	0
12640	3.213739	0.757523	9.831020	-0.083014	-0.206281	-0.652080	-0.340550	-0.024129	-0.537336	0.185020	-0.122376	-0.058967	-0.973301	0	0
12641	3.336225	0.511895	9.999013	-0.121917	-0.206000	-0.655409	-0.343804	-0.026900	-0.536846	0.178352	-0.124293	-0.058920	-0.974305	0	0
12642	3.211777	0.151664	10.626240	-0.131458	-0.176645	-0.634340	-0.346807	-0.031468	-0.534444	0.171870	-0.125941	-0.058755	-0.975268	0	0
12643	3.134084	0.181433	10.628459	-0.153446	-0.174184	-0.613349	-0.350582	-0.036030	-0.533206	0.165577	-0.127620	-0.058274	-0.976167	0	0
12644	3.004364	0.377206	10.145184	-0.220129	-0.157404	-0.586985	-0.354378	-0.039112	-0.530118	0.159437	-0.129246	-0.057146	-0.977041	0	0
12645	2.810711	0.447850	9.613181	-0.303668	-0.129326	-0.548324	-0.355545	-0.041449	-0.529895	0.153600	-0.130760	-0.055032	-0.977896	0	0
12646	2.778712	0.302303	9.190580	-0.378951	-0.125699	-0.518431	-0.357498	-0.043387	-0.529399	0.147931	-0.132353	-0.052207	-0.978710	0	0
12647	2.624105	0.047897	9.050107	-0.450236	-0.108424	-0.471071	-0.360654	-0.041534	-0.527130	0.142656	-0.133915	-0.048513	-0.979471	0	0
12648	2.403816	-0.155325	9.161251	-0.506399	-0.112101	-0.432550	-0.362103	-0.040608	-0.525801	0.137655	-0.135593	-0.044302	-0.980155	0	0
12649	2.245330	-0.198410	9.229668	-0.514669	-0.111171	-0.377591	-0.364723	-0.039691	-0.524724	0.133198	-0.137302	-0.039834	-0.980724	0	0
12650	2.110823	-0.277140	9.430182	-0.548353	-0.095722	-0.345186	-0.366192	-0.034811	-0.522797	0.128993	-0.138900	-0.035067	-0.981243	0	0
12651	1.949301	-0.371756	9.771518	-0.567160	-0.070861	-0.308438	-0.368041	-0.031290	-0.521674	0.125149	-0.140289	-0.029913	-0.981714	0	0
12652	1.910962	-0.262577	9.805431	-0.508834	-0.053806	-0.256241	-0.369629	-0.027219	-0.520673	0.121877	-0.141445	-0.025354	-0.982088	0	0
12653	1.958429	-0.120553	9.435931	-0.445067	-0.033647	-0.233702	-0.370687	-0.023953	-0.520471	0.118942	-0.142320	-0.021234	-0.982419	0	0
12654	2.107603	-0.068876	9.036163	-0.398755	-0.027319	-0.213743	-0.370970	-0.020692	-0.519235	0.116244	-0.143086	-0.017663	-0.982701	0	0
12655	2.350756	-0.168872	8.670804	-0.354315	-0.027918	-0.199001	-0.370587	-0.019052	-0.518945	0.113777	-0.143795	-0.014376	-0.982940	0	0
12656	2.641984	-0.309200	8.623342	-0.290676	-0.041196	-0.169508	-0.372554	-0.016476	-0.518881	0.111663	-0.144576	-0.011818	-0.983102	0	0
12657	2.855309	-0.440080	8.660131	-0.227695	-0.033492	-0.139965	-0.373609	-0.015680	-0.517817	0.109955	-0.145204	-0.009693	-0.983225	0	0
12658	3.044904	-0.461822	8.723232	-0.183194	-0.032456	-0.120870	-0.374667	-0.013101	-0.517239	0.108476	-0.145783	-0.008113	-0.983318	0	0
12659	2.898823	-0.449968	8.862356	-0.183387	-0.022384	-0.094696	-0.375182	-0.014882	-0.517270	0.107278	-0.146261	-0.006343	-0.983391	0	0
12660	2.860347	-0.335191	9.048881	-0.170840	-0.022862	-0.072072	-0.375188	-0.014343	-0.516740	0.106294	-0.146735	-0.004801	-0.983437	0	0
12661	2.809758	-0.254256	9.012465	-0.149738	-0.047935	-0.043437	-0.374825	-0.011635	-0.514478	0.105647	-0.147432	-0.003316	-0.983408	0	0
12662	2.958402	-0.218985	8.999848	-0.133920	-0.064147	-0.023448	-0.377312	-0.011397	-0.513546	0.105196	-0.148274	-0.002111	-0.983333	0	0
12663	3.104190	-0.233563	9.107644	-0.090559	-0.078736	-0.009634	-0.376923	-0.009336	-0.514158	0.104967	-0.149216	-0.001196	-0.983217	0	0
12664	3.084556	-0.253348	9.156238	-0.072752	-0.107435	0.026867	-0.379807	-0.007187	-0.513445	0.105102	-0.150419	-0.000563	-0.983019	0	0
12665	3.191948	-0.196025	9.156994	-0.039623	-0.097383	0.036404	-0.380085	-0.007354	-0.511236	0.105401	-0.151496	-0.000108	-0.982822	0	0
12666	3.332667	-0.256083	9.210995	-0.022026	-0.099556	0.051204	-0.381522	-0.008746	-0.510343	0.105848	-0.152568	0.000073	-0.982608	0	0
12667	3.297792	-0.382763	9.280208	-0.026017	-0.108559	0.068643	-0.382312	-0.007116	-0.510175	0.106483	-0.153744	0.000426	-0.982356	0	0
12668	3.145602	-0.527116	9.722305	-0.045252	-0.096587	0.091408	-0.384145	-0.006183	-0.509753	0.107291	-0.154811	0.000899	-0.982100	0	0
12669	3.038925	-0.472142	9.662603	-0.066868	-0.075908	0.121163	-0.384807	-0.004694	-0.509199	0.108379	-0.155709	0.001770	-0.981838	0	0
12670	3.010583	-0.362881	9.461443	-0.050636	-0.065952	0.148166	-0.384565	-0.002522	-0.507858	0.109736	-0.156479	0.002417	-0.981563	0	0
12671	3.035755	-0.290969	9.084196	-0.008878	-0.055863	0.155917	-0.385889	0.000184	-0.506755	0.111254	-0.157116	0.002789	-0.981290	0	0
12672	3.084078	-0.358842	9.038534	-0.003293	-0.052681	0.171624	-0.387456	0.002364	-0.507482	0.112914	-0.157702	0.003022	-0.981005	0	0
12673	3.085854	-0.456839	9.119415	-0.008048	-0.058250	0.192568	-0.386426	0.003041	-0.506175	0.114792	-0.158360	0.003438	-0.980680	0	0
12674	3.044144	-0.487271	9.270053	0.009798	-0.048258	0.213476	-0.386686	0.003864	-0.506677	0.116881	-0.158885	0.003614	-0.980348	0	0
12675	2.949116	-0.473950	9.456439	0.024883	-0.046039	0.230869	-0.386695	0.004674	-0.505881	0.119185	-0.159381	0.003780	-0.979989	0	0
12676	2.857272	-0.311287	9.744143	0.010346	-0.024094	0.230945	-0.387354	0.005069	-0.505219	0.121444	-0.159666	0.004008	-0.979664	0	0
12677	2.816411	-0.182250	9.959979	0.036658	-0.005271	0.242243	-0.386327	0.008078	-0.504647	0.123874	-0.159740	0.004117	-0.979347	0	0
12678	2.739532	-0.043862	9.796670	0.078247	-0.001237	0.246467	-0.386191	0.007813	-0.505173	0.126391	-0.159715	0.003733	-0.979031	0	0
12679	2.701759	0.086657	9.436238	0.112183	0.008070	0.253350	-0.385933	0.011660	-0.506660	0.129046	-0.159555	0.003122	-0.978713	0	0
12680	2.818712	0.045848	9.084320	0.167117	-0.013151	0.244426	-0.385536	0.011947	-0.507438	0.131686	-0.159530	0.001849	-0.978369	0	0
12681	2.866419	-0.160958	8.872061	0.223440	-0.017152	0.249511	-0.383453	0.011000	-0.506561	0.134478	-0.159467	0.000099	-0.978001	0	0
12682	2.797114	-0.380314	8.788222	0.243698	-0.034472	0.231969	-0.386575	0.009744	-0.506953	0.137111	-0.159545	-0.001972	-0.977621	0	0
12683	2.691377	-0.534462	8.982157	0.217910	-0.036120	0.237275	-0.385921	0.010304	-0.507467	0.139771	-0.159670	-0.003713	-0.977218	0	0
12684	2.649479	-0.534498	9.457656	0.183353	-0.058831	0.249520	-0.384735	0.007587	-0.507789	0.142476	-0.160067	-0.005200	-0.976756	0	0
12685	2.596229	-0.407442	9.862595	0.076545	-0.021397	0.251664	-0.384220	0.007169	-0.506760	0.145050	-0.160238	-0.005511	-0.976347	0	0
12686	2.580523	-0.137751	10.070168	0.002111	-0.015546	0.248380	-0.384226	0.011831	-0.508099	0.147456	-0.160470	-0.005168	-0.975951	0	0
12687	2.579478	0.120913	10.165875	-0.022727	0.003777	0.253715	-0.382421	0.014840	-0.506883	0.149889	-0.160527	-0.004479	-0.975574	0	0
12688	2.668176	0.265950	9.931046	-0.010189	0.014559	0.231027	-0.384241	0.015931	-0.508149	0.152102	-0.160480	-0.003998	-0.975241	0	0
12689	2.829684	0.360433	9.601814	0.029253	0.034739	0.208302	-0.382959	0.020858	-0.507801	0.154173	-0.160146	-0.003860	-0.974971	0	0
12690	2.966064	0.273171	9.045415	0.093181	0.022908	0.209852	-0.383227	0.021669	-0.507264	0.156348	-0.159856	-0.004410	-0.974670	0	0
12691	2.994021	0.008766	8.789213	0.146361	0.019371	0.188783	-0.382042	0.021147	-0.508323	0.158411	-0.159488	-0.005485	-0.974392	0	0
12692	2.982790	-0.266891	8.703232	0.172288	0.010438	0.188708	-0.382303	0.020045	-0.507822	0.160497	-0.159193	-0.006859	-0.974090	0	0
12693	2.954884	-0.483977	8.601521	0.174220	0.015616	0.192224	-0.381245	0.019116	-0.509148	0.162635	-0.158818	-0.008207	-0.973786	0	0
12694	2.839619	-0.610870	8.752484	0.171109	0.008364	0.209654	-0.380187	0.017363	-0.510231	0.164921	-0.158544	-0.009539	-0.973434	0	0
12695	2.918022	-0.507730	8.802984	0.160578	-0.003809	0.209652	-0.379652	0.017938	-0.512044	0.167204	-0.158380	-0.010753	-0.973059	0	0
12696	3.020933	-0.375593	8.846067	0.172505	-0.016155	0.209585	-0.379541	0.018734	-0.510078	0.169492	-0.158340	-0.012140	-0.972653	0	0
12697	3.080241	-0.179278	9.046021	0.158772	-0.014451	0.216598	-0.379284	0.019280	-0.509809	0.171836	-0.158283	-0.013346	-0.972235	0	0
12698	3.100369	-0.040079	9.173434	0.143707	-0.015869	0.202672	-0.379018	0.018879	-0.510339	0.174007	-0.158287	-0.014464	-0.971832	0	0
12699	3.115669	0.092628	9.233076	0.120301	-0.026238	0.206189	-0.379528	0.018204	-0.511389	0.176183	-0.158409	-0.015342	-0.971407	0	0
12700	3.159439	0.117275	9.384944	0.127003	-0.026175	0.197452	-0.380317	0.018050	-0.510606	0.178270	-0.158539	-0.016323	-0.970989	0	0
12701	3.180413	0.016632	9.690505	0.118370	-0.014720	0.192293	-0.379280	0.018598	-0.509953	0.180307	-0.158549	-0.017194	-0.970596	0	0
12702	3.190075	-0.007075	9.631838	0.068365	-0.011776	0.195940	-0.378232	0.019028	-0.510732	0.182289	-0.158643	-0.017582	-0.970203	0	0
12703	3.151299	-0.005309	9.502020	0.009583	0.004563	0.187427	-0.378368	0.019707	-0.510458	0.184107	-0.158662	-0.017376	-0.969860	0	0
12704	3.026582	-0.078999	9.678170	-0.000618	0.004529	0.194425	-0.380200	0.021603	-0.510537	0.185962	-0.158722	-0.017067	-0.969502	0	0
12705	2.981863	-0.179068	9.982835	0.006230	0.004499	0.190922	-0.379426	0.023934	-0.510627	0.187807	-0.158743	-0.016826	-0.969147	0	0
12706	2.913369	-0.232422	10.032079	0.018780	0.051619	0.189270	-0.377340	0.024640	-0.510759	0.189651	-0.158309	-0.016625	-0.968862	0	0
12707	2.953095	-0.096744	10.023408	-0.001474	0.058413	0.210275	-0.377086	0.027381	-0.511227	0.191679	-0.157819	-0.016178	-0.968551	0	0
12708	3.091362	0.155068	9.532320	-0.049982	0.059755	0.206922	-0.377354	0.029291	-0.511187	0.193581	-0.157438	-0.015266	-0.968249	0	0
12709	3.334704	0.137202	9.422338	-0.043292	0.056304	0.198208	-0.375008	0.031786	-0.512196	0.195422	-0.157047	-0.014450	-0.967955	0	0
12710	3.386243	-0.164240	9.644438	0.032089	0.072304	0.196331	-0.374481	0.033173	-0.513473	0.197351	-0.156382	-0.014325	-0.967674	0	0
12711	3.409738	-0.314605	9.615123	0.131287	0.064673	0.189061	-0.373961	0.034688	-0.513967	0.199375	-0.155568	-0.015201	-0.967376	0	0
12712	3.324987	-0.305491	9.295206	0.181291	0.069750	0.180190	-0.373177	0.035247	-0.514351	0.201379	-0.154628	-0.016550	-0.967090	0	0
12713	3.230798	-0.215470	9.129188	0.163038	0.047124	0.186260	-0.372122	0.034589	-0.515542	0.203420	-0.153925	-0.017777	-0.966753	0	0
12714	3.294025	-0.243889	9.015953	0.091148	0.037236	0.182964	-0.371076	0.033916	-0.515563	0.205290	-0.153481	-0.018313	-0.966418	0	0
12715	3.333151	-0.210239	9.015529	0.046266	0.030475	0.189184	-0.370547	0.032832	-0.515848	0.207173	-0.153183	-0.018444	-0.966061	0	0
12716	3.333903	-0.070050	9.068349	0.019903	-0.000719	0.185669	-0.371459	0.034200	-0.516725	0.208947	-0.153252	-0.018365	-0.965669	0	0
12717	3.188329	0.045272	9.288830	0.033283	-0.021629	0.176815	-0.369655	0.036108	-0.514880	0.210679	-0.153486	-0.018507	-0.965253	0	0
12718	3.042592	0.159071	9.647294	0.067799	-0.027177	0.179284	-0.369120	0.036682	-0.516693	0.212473	-0.153708	-0.018958	-0.964816	0	0
12719	2.945439	0.267131	10.048134	0.064872	-0.014644	0.160988	-0.372259	0.038012	-0.516254	0.214099	-0.153801	-0.019425	-0.964432	0	0
12720	2.955808	0.461288	10.481611	0.082817	-0.018267	0.157422	-0.371729	0.037206	-0.516924	0.215650	-0.153900	-0.020027	-0.964058	0	0
12721	2.942513	0.652670	10.305483	0.072178	-0.002134	0.140030	-0.370180	0.038433	-0.515481	0.217084	-0.153845	-0.020587	-0.963734	0	0
12722	2.874546	0.595029	9.863173	0.047720	0.008926	0.120934	-0.370043	0.039820	-0.517015	0.218119	-0.153753	-0.020830	-0.963509	0	0
12723	2.839213	0.303339	9.489411	0.032798	0.004944	0.107032	-0.372135	0.040066	-0.516475	0.219172	-0.153704	-0.021062	-0.963273	0	0
12724	2.890955	-0.067403	9.173040	0.047511	-0.010040	0.108735	-0.371598	0.040094	-0.518299	0.219466	-0.153806	-0.021263	-0.963186	0	0
12725	2.928862	-0.293115	8.922001	0.053643	0.006879	0.140194	-0.371606	0.040907	-0.517763	0.220871	-0.153699	-0.021640	-0.962873	0	0
12726	3.020053	-0.558314	8.688538	0.080145	-0.002497	0.166298	-0.371746	0.042127	-0.517088	0.222335	-0.153656	-0.022141	-0.962532	0	0
12727	2.858464	-0.763778	8.517448	0.079021	-0.000189	0.188981	-0.371998	0.042139	-0.518256	0.224247	-0.153575	-0.022691	-0.962088	0	0
12728	2.857460	-0.943062	8.488287	0.135499	0.018781	0.230757	-0.370434	0.043664	-0.518757	0.226604	-0.153213	-0.023607	-0.961571	0	0
12729	2.866716	-1.018772	8.523312	0.144828	-0.002932	0.270802	-0.370446	0.046532	-0.518701	0.229403	-0.153031	-0.024651	-0.960910	0	0
12730	2.881476	-0.982946	8.564639	0.114931	0.012204	0.319777	-0.369136	0.046554	-0.519360	0.232616	-0.152797	-0.025253	-0.960159	0	0
12731	2.817411	-1.031228	9.030280	0.078054	0.028280	0.365287	-0.368869	0.047390	-0.520516	0.236227	-0.152493	-0.025417	-0.959321	0	0
12732	2.865086	-1.072977	9.696803	0.094713	0.065039	0.400251	-0.366802	0.050816	-0.519684	0.240192	-0.151814	-0.025578	-0.958439	0	0
12733	2.957950	-0.932203	10.064667	0.111229	0.102798	0.429969	-0.366007	0.051943	-0.521748	0.244488	-0.150725	-0.025760	-0.957520	0	0
12734	3.107125	-0.433004	9.802009	0.148309	0.130012	0.459564	-0.363376	0.052278	-0.524621	0.249100	-0.149303	-0.026185	-0.956542	0	0
12735	3.216826	-0.051056	9.417539	0.142534	0.143907	0.470061	-0.361948	0.055717	-0.525344	0.253826	-0.147749	-0.026507	-0.955531	0	0
12736	3.255931	-0.001540	9.519026	0.086656	0.156393	0.478984	-0.358032	0.060846	-0.528132	0.258549	-0.146228	-0.026250	-0.954505	0	0
12737	3.371043	-0.256975	9.701575	0.048561	0.179598	0.462634	-0.353617	0.064570	-0.527441	0.263061	-0.144571	-0.025598	-0.953542	0	0
12738	3.343846	-0.357232	9.570038	0.075657	0.164020	0.442454	-0.351118	0.067651	-0.531430	0.267401	-0.142988	-0.025268	-0.952582	0	0
12739	3.381404	-0.251208	9.171201	0.085748	0.148356	0.437138	-0.348907	0.071924	-0.532662	0.271703	-0.141527	-0.025093	-0.951587	0	0
12740	3.425655	-0.228981	8.882386	0.097255	0.117064	0.423934	-0.345781	0.074010	-0.533164	0.275876	-0.140322	-0.025121	-0.950564	0	0
12741	3.459444	-0.346648	8.521610	0.089669	0.082497	0.406427	-0.344213	0.076916	-0.534808	0.279862	-0.139479	-0.025214	-0.949519	0	0
12742	3.385765	-0.494788	8.366254	0.033558	0.027268	0.392480	-0.343301	0.079810	-0.536059	0.283615	-0.139292	-0.024930	-0.948440	0	0
12743	3.219238	-0.645762	8.539848	0.005611	-0.000425	0.389858	-0.342792	0.083093	-0.535998	0.287297	-0.139479	-0.024481	-0.947316	0	0
12744	3.038221	-0.717525	9.024803	-0.012549	-0.026059	0.361909	-0.340704	0.086002	-0.537516	0.290677	-0.139917	-0.023954	-0.946233	0	0
12745	2.765564	-0.610943	9.695994	-0.016942	-0.030437	0.363607	-0.340060	0.088607	-0.537730	0.294064	-0.140446	-0.023407	-0.945121	0	0
12746	2.568066	-0.227622	9.865805	-0.054986	-0.037443	0.332227	-0.339563	0.092284	-0.536361	0.297093	-0.141106	-0.022553	-0.944095	0	0
12747	2.444563	0.270031	9.735319	-0.086556	-0.038643	0.318287	-0.340499	0.096225	-0.535367	0.299944	-0.141897	-0.021441	-0.943101	0	0
12748	2.291074	0.643470	9.666706	-0.141258	-0.044428	0.274754	-0.339203	0.100072	-0.536081	0.302299	-0.142865	-0.019875	-0.942237	0	0
12749	2.432859	0.749498	9.626204	-0.166343	-0.048901	0.238190	-0.339495	0.104558	-0.534431	0.304271	-0.143961	-0.018178	-0.941469	0	0
12750	2.658084	0.556330	9.579514	-0.168715	-0.058984	0.211183	-0.340815	0.109606	-0.534842	0.305978	-0.145135	-0.016488	-0.940767	0	0
12751	2.800501	0.337851	9.471429	-0.141529	-0.058819	0.186725	-0.341107	0.112577	-0.532311	0.307491	-0.146233	-0.015152	-0.940125	0	0
12752	2.765281	0.116105	9.357716	-0.096765	-0.037831	0.165737	-0.341507	0.115308	-0.532515	0.308864	-0.146979	-0.014137	-0.939575	0	0
12753	2.691740	-0.012381	9.180846	-0.045720	-0.024099	0.159522	-0.341909	0.116937	-0.531960	0.310263	-0.147448	-0.013647	-0.939047	0	0
12754	2.664476	-0.127038	9.034578	0.020793	-0.031568	0.159313	-0.341128	0.115842	-0.531207	0.311740	-0.147769	-0.013726	-0.938506	0	0
12755	2.751856	-0.175688	8.976183	0.079727	-0.039191	0.169605	-0.341663	0.118016	-0.530640	0.313413	-0.147989	-0.014455	-0.937903	0	0
12756	2.773682	-0.190323	8.965786	0.124825	-0.004445	0.160854	-0.341412	0.119790	-0.530217	0.315086	-0.147730	-0.015426	-0.937368	0	0
12757	2.700667	-0.189902	8.984426	0.189392	-0.010012	0.151916	-0.340487	0.119955	-0.531781	0.316756	-0.147327	-0.017126	-0.936839	0	0
12758	2.608436	-0.168624	8.887595	0.219954	0.001884	0.160566	-0.342301	0.119544	-0.533076	0.318559	-0.146707	-0.018968	-0.936289	0	0
12759	2.482155	-0.142341	8.803727	0.234144	0.003311	0.176206	-0.339938	0.118903	-0.534666	0.320520	-0.146037	-0.021015	-0.935681	0	0
12760	2.336191	-0.127099	8.855737	0.242766	0.001531	0.176152	-0.340714	0.118219	-0.535194	0.322501	-0.145348	-0.023049	-0.935059	0	0
12761	2.457566	-0.156008	8.961471	0.249948	0.005624	0.186633	-0.339909	0.115788	-0.536808	0.324577	-0.144600	-0.025222	-0.934401	0	0
12762	2.617713	-0.198203	9.141173	0.229044	0.001430	0.181479	-0.338980	0.114447	-0.538141	0.326579	-0.143955	-0.027120	-0.933749	0	0
12763	2.799935	-0.227458	9.230970	0.190458	0.012872	0.190379	-0.337938	0.115830	-0.538642	0.328600	-0.143331	-0.028710	-0.933088	0	0
12764	2.987057	-0.251847	9.315881	0.185370	0.015411	0.193922	-0.339615	0.115843	-0.540970	0.330658	-0.142700	-0.030136	-0.932413	0	0
12765	2.962788	-0.267136	9.180643	0.160827	0.019642	0.214937	-0.338056	0.115849	-0.540201	0.332863	-0.142120	-0.031394	-0.931675	0	0
12766	2.885353	-0.221177	9.035400	0.186917	0.013200	0.225291	-0.336353	0.116563	-0.541370	0.335212	-0.141511	-0.032797	-0.930877	0	0
12767	2.754256	-0.205867	8.849802	0.206171	0.012943	0.235678	-0.337134	0.117795	-0.542120	0.337666	-0.140849	-0.034470	-0.930030	0	0
12768	2.792507	-0.329633	8.818103	0.256961	-0.006643	0.233748	-0.335685	0.116733	-0.543452	0.340178	-0.140189	-0.036579	-0.929133	0	0
12769	2.818760	-0.417298	8.823512	0.291590	0.017929	0.263387	-0.334743	0.111564	-0.544600	0.343004	-0.139203	-0.038986	-0.928144	0	0
12770	2.694108	-0.469709	9.050806	0.335309	0.014574	0.287661	-0.335008	0.111555	-0.544078	0.346119	-0.138094	-0.041673	-0.927036	0	0
12771	2.303821	-0.542182	9.543005	0.339715	0.047308	0.315605	-0.331341	0.110515	-0.545425	0.349498	-0.136683	-0.044336	-0.925853	0	0
12772	1.890669	-0.336715	10.160744	0.382395	0.075977	0.360839	-0.330665	0.108497	-0.547420	0.353370	-0.134867	-0.047144	-0.924510	0	0
12773	1.946784	0.123221	10.228943	0.408803	0.115796	0.371303	-0.328411	0.107339	-0.551360	0.357373	-0.132578	-0.050112	-0.923145	0	0
12774	2.358679	0.553061	9.668699	0.467812	0.137961	0.377314	-0.323969	0.107532	-0.552429	0.361523	-0.129885	-0.053464	-0.921723	0	0
12775	2.531905	0.567494	9.325953	0.476730	0.139456	0.388654	-0.320268	0.104209	-0.556942	0.365761	-0.127128	-0.056954	-0.920225	0	0
12776	2.537492	0.324144	9.598363	0.491668	0.164020	0.425344	-0.317763	0.102213	-0.559209	0.370365	-0.124125	-0.060364	-0.918574	0	0
12777	2.613364	0.100601	10.220488	0.476471	0.162883	0.441126	-0.314856	0.097628	-0.561791	0.375068	-0.121171	-0.063691	-0.916834	0	0
12778	2.768240	-0.034886	10.280352	0.426066	0.190960	0.453603	-0.311171	0.096890	-0.565473	0.379834	-0.118174	-0.066358	-0.915073	0	0
12779	2.999451	0.340075	9.994661	0.344544	0.205148	0.478299	-0.306841	0.096148	-0.568249	0.384716	-0.115349	-0.068263	-0.913251	0	0
12780	3.011145	0.633817	9.761307	0.183725	0.206418	0.477868	-0.303035	0.097872	-0.572014	0.389409	-0.113146	-0.068624	-0.911510	0	0
12781	2.895728	0.776186	9.267256	0.019070	0.191618	0.503564	-0.298327	0.099587	-0.574354	0.394115	-0.111721	-0.067590	-0.909738	0	0
12782	2.627079	0.576200	9.122929	-0.075646	0.160300	0.490646	-0.294560	0.104822	-0.574799	0.398578	-0.110955	-0.065751	-0.908020	0	0
12783	2.737379	0.325900	9.283872	-0.129169	0.138637	0.500380	-0.290005	0.110899	-0.576403	0.403033	-0.110596	-0.063583	-0.906251	0	0
12784	2.585516	0.221336	9.639369	-0.146689	0.121338	0.496883	-0.287410	0.115577	-0.576980	0.407428	-0.110466	-0.061245	-0.904460	0	0
12785	2.345202	0.366435	9.874567	-0.113208	0.096606	0.500154	-0.283781	0.121624	-0.576888	0.411850	-0.110415	-0.059386	-0.902586	0	0
12786	2.256521	0.664466	10.210125	-0.086473	0.094595	0.503517	-0.279770	0.129860	-0.576755	0.416343	-0.110278	-0.057692	-0.900649	0	0
12787	2.252633	0.917039	10.639921	-0.016429	0.109751	0.503333	-0.275856	0.134711	-0.579159	0.420885	-0.109695	-0.056649	-0.898673	0	0
12788	2.287293	1.002678	10.550760	0.056717	0.104141	0.492632	-0.272478	0.139259	-0.579614	0.425419	-0.108861	-0.056212	-0.896665	0	0
12789	2.355519	0.927236	10.075999	0.158323	0.106372	0.472295	-0.270396	0.143532	-0.580975	0.429849	-0.107539	-0.056795	-0.894673	0	0
12790	2.402920	0.616538	9.600791	0.237903	0.103201	0.471217	-0.266199	0.144434	-0.584239	0.434363	-0.105922	-0.058005	-0.892606	0	0
12791	2.405796	0.274170	9.610377	0.355386	0.111205	0.460467	-0.262915	0.144091	-0.587000	0.438874	-0.103693	-0.060341	-0.890503	0	0
12792	2.444607	0.226807	9.473226	0.496762	0.108661	0.444356	-0.260414	0.141127	-0.588376	0.443386	-0.100874	-0.063859	-0.888344	0	0
12793	2.498735	0.293939	9.286508	0.583306	0.093606	0.417893	-0.257497	0.137106	-0.592377	0.447703	-0.097767	-0.068339	-0.886190	0	0
12794	2.635100	0.286913	9.157362	0.548278	0.110277	0.428531	-0.253146	0.135299	-0.597385	0.452091	-0.094688	-0.072318	-0.883979	0	0
12795	2.408396	0.608400	9.014647	0.449547	0.133233	0.412241	-0.249724	0.132082	-0.599683	0.456215	-0.091827	-0.075439	-0.881898	0	0
12796	2.363189	0.361400	8.997648	0.347305	0.136910	0.395123	-0.246566	0.130232	-0.602213	0.460098	-0.089394	-0.077547	-0.879946	0	0
12797	2.304946	0.413832	9.130478	0.328429	0.131652	0.404744	-0.243287	0.128918	-0.603823	0.464016	-0.087095	-0.079608	-0.877933	0	0
12798	2.256747	0.122607	9.384081	0.379838	0.106966	0.392338	-0.239999	0.127893	-0.606727	0.467855	-0.084766	-0.082138	-0.875888	0	0
12799	2.525778	-0.020315	9.588887	0.392601	0.129160	0.411612	-0.236562	0.125524	-0.611219	0.471860	-0.082199	-0.084751	-0.873733	0	0
12800	2.680740	-0.047061	10.132092	0.310031	0.171600	0.412005	-0.233535	0.121885	-0.612873	0.475835	-0.079646	-0.086345	-0.871655	0	0
12801	2.579221	0.093258	10.252646	0.190333	0.201219	0.420259	-0.228299	0.121417	-0.615000	0.479788	-0.077422	-0.086827	-0.869638	0	0
12802	2.313121	0.344134	10.160679	0.086098	0.234381	0.423205	-0.225425	0.123650	-0.616538	0.483721	-0.075397	-0.086159	-0.867702	0	0
12803	2.162507	0.719372	9.707072	0.013520	0.247310	0.421642	-0.219937	0.127844	-0.619746	0.487568	-0.073623	-0.084870	-0.865825	0	0
12804	2.110613	0.542437	9.504803	-0.031088	0.261568	0.427055	-0.214444	0.130394	-0.622726	0.491460	-0.071930	-0.083048	-0.863942	0	0
12805	2.284846	0.320817	9.216778	-0.085133	0.262598	0.441219	-0.207663	0.135545	-0.625014	0.495395	-0.070525	-0.080809	-0.862021	0	0
12806	2.254021	0.025749	9.145498	-0.121905	0.272340	0.450102	-0.204678	0.139674	-0.625085	0.499395	-0.069203	-0.078128	-0.860065	0	0
12807	2.110476	-0.055611	8.711861	-0.192490	0.259599	0.465955	-0.197638	0.145786	-0.627486	0.503439	-0.068383	-0.074951	-0.858053	0	0
12808	1.724994	0.171831	8.636844	-0.240419	0.234171	0.500828	-0.194273	0.152651	-0.627506	0.507734	-0.068018	-0.071404	-0.855851	0	0
12809	1.500254	0.064383	8.870508	-0.246136	0.197686	0.491997	-0.187247	0.160939	-0.629214	0.511886	-0.068014	-0.068046	-0.853649	0	0
12810	1.641009	0.163117	9.711199	-0.315455	0.175245	0.498260	-0.184153	0.168610	-0.628306	0.516032	-0.068529	-0.064154	-0.851410	0	0
12811	1.867199	0.649203	10.136583	-0.374382	0.172062	0.501028	-0.178041	0.175514	-0.629255	0.520117	-0.069402	-0.059819	-0.849166	0	0
12812	1.868797	0.932755	10.174479	-0.413214	0.146502	0.480105	-0.173396	0.185927	-0.627914	0.523988	-0.070651	-0.055254	-0.846990	0	0
12813	1.617335	1.204548	10.155103	-0.362872	0.143117	0.455458	-0.169647	0.195258	-0.628148	0.527635	-0.071670	-0.051203	-0.844892	0	0
12814	1.529228	1.065012	9.891253	-0.235455	0.109819	0.406144	-0.166421	0.201558	-0.626747	0.530948	-0.072251	-0.048383	-0.842932	0	0
12815	1.414767	1.003007	9.660591	-0.079445	0.090321	0.355030	-0.164622	0.208406	-0.626626	0.533899	-0.072153	-0.047082	-0.841147	0	0
12816	1.398957	0.789764	9.640973	0.070219	0.074799	0.326657	-0.159411	0.211332	-0.627126	0.536732	-0.071361	-0.047079	-0.839411	0	0
12817	1.605409	0.780037	9.921754	0.195749	0.067177	0.301881	-0.158085	0.210142	-0.629239	0.539410	-0.069952	-0.048258	-0.837744	0	0
12818	1.912178	0.815991	9.944233	0.366189	0.075973	0.268308	-0.155043	0.206939	-0.632965	0.541936	-0.067528	-0.050768	-0.836163	0	0
12819	2.083945	1.020927	9.715601	0.451947	0.061694	0.247086	-0.152014	0.202341	-0.634377	0.544305	-0.064753	-0.054175	-0.834628	0	0
12820	1.841571	1.132773	9.446788	0.478914	0.076197	0.209490	-0.151441	0.196655	-0.638134	0.546385	-0.061682	-0.057661	-0.833267	0	0
12821	1.627734	1.095843	9.000880	0.436595	0.073784	0.170322	-0.148271	0.192624	-0.641096	0.548083	-0.058845	-0.060935	-0.832123	0	0
12822	1.690441	0.970729	8.852386	0.387777	0.070985	0.150416	-0.147712	0.188015	-0.643531	0.549588	-0.056278	-0.063724	-0.831099	0	0
12823	1.816556	0.906153	8.887291	0.344159	0.053986	0.139182	-0.146368	0.185067	-0.647110	0.550941	-0.054095	-0.066364	-0.830141	0	0
12824	1.855607	0.906950	8.784715	0.286555	0.061902	0.109721	-0.143205	0.179925	-0.648664	0.552031	-0.052133	-0.068382	-0.829378	0	0
12825	1.611512	0.791506	8.878289	0.213158	0.033213	0.084533	-0.142132	0.176134	-0.650566	0.552836	-0.050810	-0.070085	-0.828782	0	0
12826	1.423125	0.638768	9.008783	0.181617	0.014469	0.071476	-0.142642	0.173811	-0.650998	0.553512	-0.049794	-0.071514	-0.828270	0	0
12827	1.363913	0.544396	9.248495	0.197217	0.007916	0.036524	-0.140668	0.172757	-0.652593	0.553889	-0.048732	-0.073241	-0.827930	0	0
12828	1.432329	0.580950	9.182066	0.175041	-0.002061	0.015632	-0.139867	0.170046	-0.653692	0.554087	-0.047850	-0.074735	-0.827716	0	0
12829	1.557009	0.677252	9.156346	0.093540	-0.010093	0.008878	-0.139057	0.170097	-0.657078	0.554169	-0.047490	-0.075713	-0.827592	0	0
12830	1.678304	0.645302	9.317723	0.015412	-0.021619	-0.001370	-0.141683	0.171967	-0.655722	0.554131	-0.047641	-0.076001	-0.827582	0	0
12831	1.755710	0.576118	9.368215	-0.015126	-0.040555	-0.006549	-0.139992	0.171977	-0.655214	0.554011	-0.048127	-0.076254	-0.827612	0	0
12832	1.779670	0.512741	9.374022	-0.016043	-0.024660	-0.016958	-0.139334	0.171442	-0.655620	0.553829	-0.048465	-0.076306	-0.827709	0	0
12833	1.725174	0.421526	9.763777	-0.031666	-0.028053	-0.018662	-0.140386	0.173756	-0.655697	0.553609	-0.048934	-0.076354	-0.827824	0	0
12834	1.723858	0.308234	10.352938	-0.045088	-0.006342	-0.009822	-0.142981	0.172788	-0.656867	0.553483	-0.049287	-0.076061	-0.827914	0	0
12835	1.738192	0.351573	10.813230	-0.054920	0.024917	0.002509	-0.141699	0.174829	-0.655146	0.553469	-0.049462	-0.075601	-0.827956	0	0
12836	1.712997	0.605243	10.720579	-0.066804	0.038030	0.009528	-0.138685	0.173231	-0.656109	0.553529	-0.049582	-0.074874	-0.827974	0	0
12837	1.780489	0.828094	10.269450	-0.042774	0.038882	0.003338	-0.137246	0.174489	-0.657265	0.553538	-0.049574	-0.074433	-0.828008	0	0
12838	1.880597	0.784577	9.736301	0.015994	0.048195	-0.002898	-0.138682	0.175984	-0.657746	0.553543	-0.049142	-0.074341	-0.828039	0	0
12839	1.979443	0.580039	9.498683	0.086733	0.051325	-0.013528	-0.136465	0.174494	-0.657011	0.553485	-0.048307	-0.074915	-0.828075	0	0
12840	2.038411	0.293523	9.682087	0.098886	0.049429	-0.013528	-0.135917	0.171792	-0.659018	0.553443	-0.047398	-0.075507	-0.828102	0	0
12841	1.912030	0.011449	10.266892	0.090629	0.072944	-0.009060	-0.133566	0.173882	-0.660424	0.553440	-0.046373	-0.075986	-0.828118	0	0
12842	1.678294	0.025765	10.471024	0.044567	0.097512	0.007680	-0.133428	0.171696	-0.660338	0.553585	-0.045382	-0.075852	-0.828089	0	0
12843	1.452497	0.431473	9.954219	-0.013610	0.100898	-0.002690	-0.132498	0.172831	-0.662923	0.553608	-0.044706	-0.075297	-0.828161	0	0
12844	1.318363	0.718753	9.540138	-0.076345	0.099189	-0.022628	-0.130943	0.175028	-0.662631	0.553449	-0.044348	-0.074166	-0.828388	0	0
12845	1.279616	0.716200	9.361836	-0.102183	0.079771	-0.049655	-0.129501	0.177254	-0.664679	0.553027	-0.044298	-0.073009	-0.828775	0	0
12846	1.257056	0.577021	9.234480	-0.109467	0.041429	-0.051477	-0.129116	0.178484	-0.664397	0.552571	-0.044580	-0.071936	-0.829158	0	0
12847	1.287312	0.398616	9.541140	-0.098556	0.032752	-0.063719	-0.128862	0.179163	-0.663866	0.551998	-0.044886	-0.071066	-0.829598	0	0
12848	1.274249	0.344442	10.061203	-0.099232	0.020859	-0.088166	-0.128610	0.181488	-0.663822	0.551226	-0.045256	-0.070208	-0.830164	0	0
12849	1.277154	0.472821	10.302650	-0.069145	0.004838	-0.085693	-0.130169	0.182032	-0.664840	0.550463	-0.045610	-0.069734	-0.830691	0	0
12850	1.204118	0.555717	10.765524	-0.037060	0.030839	-0.090090	-0.131606	0.183114	-0.665069	0.549706	-0.045553	-0.069338	-0.831228	0	0
12851	1.063148	0.599665	10.851722	0.000222	0.025200	-0.081518	-0.129389	0.184648	-0.665835	0.549024	-0.045349	-0.069313	-0.831692	0	0
12852	1.052355	0.718178	10.238704	0.020726	0.039406	-0.099002	-0.129645	0.184516	-0.666356	0.548240	-0.044896	-0.069355	-0.832231	0	0
12853	1.196544	0.697606	9.571704	0.073281	0.030414	-0.104396	-0.131207	0.183956	-0.666486	0.547403	-0.044225	-0.069912	-0.832770	0	0
12854	1.365396	0.404637	9.374788	0.120746	0.014296	-0.104525	-0.130794	0.182618	-0.668465	0.546591	-0.043430	-0.070926	-0.833260	0	0
12855	1.573178	0.136596	9.308067	0.124560	-0.000089	-0.085327	-0.130389	0.179620	-0.668787	0.545913	-0.042748	-0.072062	-0.833642	0	0
12856	1.544095	0.096577	8.998271	0.123310	-0.005649	-0.062664	-0.132067	0.178807	-0.670612	0.545435	-0.042134	-0.073188	-0.833888	0	0
12857	1.388839	0.129771	8.750537	0.102990	-0.011008	-0.041715	-0.131805	0.177986	-0.670369	0.545101	-0.041695	-0.074178	-0.834041	0	0
12858	1.186912	0.113321	8.638755	0.074278	-0.007692	-0.013741	-0.133097	0.177444	-0.671671	0.545007	-0.041402	-0.074886	-0.834053	0	0
12859	1.087389	0.164579	8.690205	0.024632	-0.019989	0.014261	-0.133870	0.176351	-0.672337	0.545101	-0.041505	-0.075236	-0.833955	0	0
12860	1.058510	0.238983	8.788774	-0.018476	-0.033847	0.026548	-0.132834	0.178411	-0.672304	0.545284	-0.041966	-0.075296	-0.833807	0	0
12861	1.166487	0.398201	8.793389	-0.025240	-0.048053	0.042228	-0.135438	0.177430	-0.672435	0.545570	-0.042593	-0.075362	-0.833583	0	0
12862	1.341483	0.408738	9.021921	-0.044396	-0.050310	0.077196	-0.134926	0.180994	-0.672889	0.546145	-0.043370	-0.075273	-0.833174	0	0
12863	1.450081	0.362750	9.585292	-0.086269	-0.031114	0.091355	-0.134410	0.181815	-0.672616	0.546826	-0.044226	-0.074711	-0.832733	0	0
12864	1.632067	0.370343	10.075097	-0.104908	-0.027882	0.108896	-0.135982	0.182613	-0.672069	0.547651	-0.045172	-0.073981	-0.832205	0	0
12865	1.720516	0.565881	10.322788	-0.080246	-0.000358	0.121109	-0.136524	0.185738	-0.671094	0.548604	-0.045762	-0.073284	-0.831607	0	0
12866	1.655013	0.655492	10.611264	-0.016000	0.018247	0.127935	-0.134965	0.188217	-0.671447	0.549668	-0.045849	-0.073033	-0.830921	0	0
12867	1.597363	0.740997	10.386231	0.041204	0.039738	0.126065	-0.134568	0.188367	-0.672227	0.550744	-0.045442	-0.073122	-0.830222	0	0
12868	1.497853	0.721192	10.058981	0.070640	0.057174	0.119034	-0.132210	0.187994	-0.673291	0.551806	-0.044722	-0.073380	-0.829533	0	0
12869	1.427421	0.342070	10.156896	0.060464	0.063335	0.119983	-0.131416	0.186645	-0.674104	0.552856	-0.044007	-0.073497	-0.828862	0	0
12870	1.480219	0.146506	9.801835	0.072104	0.085913	0.124400	-0.130883	0.187768	-0.676036	0.553980	-0.043045	-0.073605	-0.828152	0	0
12871	1.442381	0.161591	8.904702	0.082147	0.083848	0.147029	-0.128921	0.187246	-0.676450	0.555276	-0.042060	-0.073769	-0.827320	0	0
12872	1.374393	0.103763	8.479340	0.032846	0.057303	0.194191	-0.127614	0.186989	-0.676725	0.556932	-0.041604	-0.073682	-0.826237	0	0
12873	1.401547	-0.188784	8.794130	-0.020688	0.043573	0.199579	-0.125130	0.188945	-0.678265	0.558586	-0.041565	-0.073189	-0.825165	0	0
12874	1.424152	-0.340548	9.551667	-0.071621	0.058987	0.234688	-0.124067	0.188299	-0.680366	0.560525	-0.041708	-0.072212	-0.823928	0	0
12875	1.346941	-0.117984	10.118311	-0.128334	0.055528	0.255747	-0.122652	0.192268	-0.679778	0.562601	-0.042213	-0.070727	-0.822616	0	0
12876	1.252951	0.478811	10.218557	-0.172148	0.073175	0.268060	-0.119812	0.196511	-0.678155	0.564774	-0.042826	-0.068827	-0.821255	0	0
12877	1.188980	1.119745	9.815154	-0.234525	0.074403	0.228913	-0.118004	0.200624	-0.677827	0.566586	-0.043750	-0.066371	-0.820159	0	0
12878	1.161832	1.387094	9.364424	-0.290174	0.049374	0.187972	-0.116834	0.204890	-0.679312	0.568022	-0.045171	-0.063671	-0.819303	0	0
12879	1.140831	1.120344	9.358690	-0.310654	0.030673	0.165325	-0.115065	0.215676	-0.677293	0.569236	-0.046837	-0.060872	-0.818579	0	0
12880	1.171559	0.611351	9.709055	-0.308186	0.024373	0.117387	-0.114834	0.220855	-0.676023	0.570061	-0.048520	-0.058197	-0.818101	0	0
12881	1.193973	0.354470	10.094674	-0.263526	0.047096	0.092059	-0.113150	0.223465	-0.675853	0.570696	-0.049733	-0.055721	-0.817758	0	0
12882	1.170076	0.498804	10.450759	-0.207050	0.059331	0.064002	-0.112136	0.227141	-0.673968	0.571144	-0.050522	-0.053699	-0.817532	0	0
12883	1.166228	0.703513	10.599027	-0.114940	0.055973	0.013112	-0.111098	0.230303	-0.674694	0.571208	-0.050765	-0.052424	-0.817555	0	0
12884	1.118562	0.869363	10.563751	-0.038514	0.056406	-0.046448	-0.112133	0.233056	-0.677103	0.570842	-0.050556	-0.051854	-0.817860	0	0
12885	1.085508	0.966321	10.161574	0.037580	0.053650	-0.121711	-0.111884	0.232764	-0.675420	0.569878	-0.049869	-0.051909	-0.818571	0	0
12886	1.055844	0.769316	9.561448	0.108106	0.019622	-0.204867	-0.112246	0.229783	-0.677687	0.568271	-0.049042	-0.052827	-0.819678	0	0
12887	1.069054	0.453140	9.169269	0.182099	-0.013590	-0.288882	-0.114194	0.226203	-0.677093	0.565967	-0.047991	-0.054532	-0.821221	0	0
12888	1.180137	0.272127	8.989808	0.268686	-0.052648	-0.345035	-0.117551	0.220726	-0.678736	0.563222	-0.046772	-0.057243	-0.822992	0	0
12889	1.255162	0.203444	8.996781	0.308641	-0.079977	-0.402779	-0.119970	0.211998	-0.682011	0.559983	-0.045487	-0.060413	-0.825046	0	0
12890	1.274460	0.185654	9.054189	0.355544	-0.123233	-0.451008	-0.123573	0.204342	-0.684476	0.556332	-0.044297	-0.064282	-0.827285	0	0
12891	1.245513	0.270909	9.269126	0.350502	-0.154613	-0.506918	-0.127862	0.199650	-0.684147	0.552167	-0.043327	-0.068252	-0.829805	0	0
12892	1.262979	0.371247	9.400889	0.309142	-0.201547	-0.556656	-0.135781	0.190559	-0.684528	0.547515	-0.042970	-0.072210	-0.832566	0	0
12893	1.297227	0.446162	9.623904	0.219498	-0.249097	-0.601015	-0.141097	0.184509	-0.685649	0.542397	-0.043434	-0.075640	-0.835582	0	0
12894	1.458453	0.581652	9.757690	0.083011	-0.283864	-0.658273	-0.150194	0.177049	-0.686250	0.536685	-0.044915	-0.078197	-0.838950	0	0
12895	1.636317	0.646732	9.880404	-0.040182	-0.289698	-0.675354	-0.156841	0.173417	-0.685103	0.530744	-0.047061	-0.079695	-0.842464	0	0
12896	1.888722	0.606484	10.251691	-0.138226	-0.289905	-0.730846	-0.165068	0.171947	-0.683253	0.524257	-0.049712	-0.080450	-0.846293	0	0
12897	1.987739	0.486210	10.296113	-0.183772	-0.319046	-0.746468	-0.172375	0.168571	-0.681316	0.517557	-0.052808	-0.080915	-0.850176	0	0
12898	2.066249	0.544420	10.019125	-0.209958	-0.325673	-0.755130	-0.182174	0.167899	-0.678918	0.510723	-0.056110	-0.081249	-0.854056	0	0
12899	2.143808	0.453693	9.822355	-0.214340	-0.343169	-0.751658	-0.191597	0.166794	-0.674451	0.503870	-0.059565	-0.081571	-0.857854	0	0
12900	2.219615	0.472669	9.583609	-0.205727	-0.383033	-0.774467	-0.202172	0.164062	-0.671958	0.496743	-0.063314	-0.082230	-0.861671	0	0
12901	2.446147	0.188617	10.073075	-0.245550	-0.402155	-0.770847	-0.210019	0.164365	-0.669555	0.489578	-0.067414	-0.082580	-0.865419	0	0
12902	2.651012	-0.042559	10.626743	-0.294683	-0.367444	-0.742632	-0.217212	0.162889	-0.666411	0.482619	-0.071480	-0.082362	-0.869014	0	0
12903	2.726500	-0.283466	11.502844	-0.312770	-0.322378	-0.721472	-0.228973	0.161914	-0.663225	0.475828	-0.075253	-0.081688	-0.872497	0	0
12904	2.474150	-0.176101	11.427885	-0.354637	-0.278991	-0.679410	-0.238397	0.163007	-0.659755	0.469352	-0.078880	-0.080463	-0.875792	0	0
12905	2.153518	-0.138488	11.128348	-0.406895	-0.220470	-0.646874	-0.245469	0.164268	-0.656819	0.463161	-0.082254	-0.078400	-0.878959	0	0
12906	2.017041	-0.183033	11.092130	-0.468428	-0.165666	-0.602071	-0.250449	0.165418	-0.654420	0.457316	-0.085468	-0.075577	-0.881955	0	0
12907	2.218216	-0.017722	10.472460	-0.480286	-0.138213	-0.563571	-0.256999	0.168333	-0.652235	0.451807	-0.088509	-0.072395	-0.884757	0	0
12908	2.570896	0.205191	9.574108	-0.493278	-0.114071	-0.535528	-0.260957	0.172073	-0.648493	0.446516	-0.091419	-0.069051	-0.887411	0	0
12909	2.715765	0.269023	8.736397	-0.515041	-0.096729	-0.512729	-0.265408	0.174201	-0.647379	0.441405	-0.094284	-0.065330	-0.889946	0	0
12910	2.656539	0.059697	8.395833	-0.511261	-0.123292	-0.490127	-0.269488	0.178228	-0.644800	0.436449	-0.097378	-0.061818	-0.892305	0	0
12911	2.479240	-0.302959	8.404450	-0.472255	-0.133019	-0.446645	-0.275145	0.182495	-0.640775	0.431901	-0.100420	-0.058574	-0.894397	0	0
12912	2.250454	-0.664234	8.767754	-0.436899	-0.132942	-0.415341	-0.280387	0.185978	-0.639368	0.427641	-0.103315	-0.055689	-0.896297	0	0
12913	1.978529	-0.895009	9.216228	-0.420390	-0.108225	-0.385676	-0.283819	0.188629	-0.635521	0.423673	-0.105937	-0.052722	-0.898053	0	0
12914	1.663892	-0.927017	9.721784	-0.436578	-0.086040	-0.345483	-0.288041	0.195660	-0.632882	0.420038	-0.108440	-0.049563	-0.899640	0	0
12915	1.244838	-0.901086	10.337103	-0.481845	-0.016329	-0.312070	-0.290939	0.200259	-0.631471	0.416688	-0.110512	-0.045545	-0.901157	0	0
12916	0.953323	-0.747350	10.709187	-0.571795	0.039430	-0.259372	-0.292011	0.203366	-0.629451	0.413709	-0.112483	-0.040545	-0.902523	0	0
12917	1.091685	-0.416582	10.541224	-0.619128	0.060926	-0.216447	-0.292700	0.210999	-0.628517	0.411074	-0.114443	-0.034829	-0.903719	0	0
12918	1.368576	-0.198698	9.937502	-0.646203	0.089738	-0.201443	-0.293023	0.220244	-0.625082	0.408520	-0.116280	-0.028881	-0.904851	0	0
12919	1.736407	-0.262123	9.240516	-0.636998	0.113924	-0.189132	-0.292810	0.226769	-0.622225	0.406093	-0.117825	-0.022747	-0.905918	0	0
12920	1.997940	-0.551512	8.867192	-0.572268	0.118169	-0.160457	-0.293118	0.234939	-0.620242	0.403969	-0.119105	-0.017302	-0.906821	0	0
12921	2.147500	-0.815144	8.666298	-0.485446	0.097879	-0.137167	-0.293804	0.241615	-0.619196	0.402160	-0.120186	-0.012545	-0.907560	0	0
12922	2.234290	-0.954250	8.667155	-0.395851	0.098518	-0.112975	-0.294096	0.247061	-0.617917	0.400653	-0.120933	-0.008722	-0.908172	0	0
12923	2.219495	-0.946772	8.880659	-0.305656	0.074667	-0.087140	-0.294119	0.250736	-0.616804	0.399498	-0.121508	-0.005633	-0.908629	0	0
12924	2.181375	-0.801111	8.907824	-0.266108	0.072089	-0.054137	-0.292574	0.255393	-0.616464	0.398671	-0.121978	-0.003023	-0.908941	0	0
12925	2.099781	-0.562527	9.126161	-0.259699	0.097238	-0.045398	-0.292854	0.257696	-0.615117	0.397944	-0.122167	-0.000218	-0.909239	0	0
12926	1.998688	-0.337860	9.301169	-0.251129	0.137905	-0.024411	-0.293131	0.262066	-0.615159	0.397399	-0.121977	0.002554	-0.909500	0	0
12927	2.030505	-0.256019	9.558234	-0.216425	0.134826	-0.014927	-0.290785	0.265523	-0.616538	0.396993	-0.121651	0.005136	-0.909709	0	0
12928	2.218544	-0.129498	9.604114	-0.151980	0.131889	-0.028191	-0.289485	0.268554	-0.617529	0.396533	-0.121121	0.006977	-0.909968	0	0
12929	2.286676	-0.157584	9.456875	-0.094479	0.121204	-0.042333	-0.288188	0.268417	-0.616500	0.396021	-0.120441	0.008339	-0.910270	0	0
12930	2.266573	-0.305742	9.261544	-0.066662	0.131502	-0.042374	-0.287651	0.268996	-0.618703	0.395530	-0.119577	0.009386	-0.910587	0	0
12931	2.306365	-0.568733	9.307724	0.011088	0.132719	-0.047797	-0.285433	0.269706	-0.619096	0.395089	-0.118380	0.009806	-0.910931	0	0
12932	2.273554	-0.763167	9.356556	0.090886	0.138969	-0.040146	-0.284370	0.267961	-0.620698	0.394806	-0.116824	0.009449	-0.911258	0	0
12933	2.170468	-0.899227	9.449001	0.163396	0.128834	-0.041259	-0.282778	0.267193	-0.623585	0.394601	-0.115064	0.008463	-0.911581	0	0
12934	2.016466	-1.010220	9.509085	0.227111	0.117139	-0.048468	-0.280677	0.266687	-0.625171	0.394404	-0.113169	0.006768	-0.911917	0	0
12935	1.858824	-0.949006	9.363490	0.256256	0.099555	-0.051252	-0.280109	0.261815	-0.628521	0.394210	-0.111309	0.004806	-0.912242	0	0
12936	1.771425	-0.909716	9.390279	0.274005	0.099082	-0.029516	-0.278631	0.255162	-0.630743	0.394223	-0.109392	0.002635	-0.912477	0	0
12937	1.755772	-1.043415	9.640530	0.241958	0.081754	-0.025969	-0.278996	0.252176	-0.632619	0.394239	-0.107746	0.000763	-0.912670	0	0
12938	1.703612	-1.190675	9.828483	0.207619	0.081848	-0.017137	-0.277528	0.249495	-0.635543	0.394292	-0.106246	-0.000858	-0.912823	0	0
12939	1.646454	-1.059246	9.400721	0.177655	0.068732	0.002076	-0.276974	0.245152	-0.637453	0.394492	-0.104968	-0.002157	-0.912882	0	0
12940	1.635588	-0.913855	8.991458	0.144168	0.021116	-0.004960	-0.276162	0.241907	-0.639603	0.394582	-0.104272	-0.003425	-0.912919	0	0
12941	1.664312	-1.005780	8.941064	0.146248	0.001485	0.018543	-0.276032	0.240533	-0.638850	0.394896	-0.103730	-0.004681	-0.912839	0	0
12942	1.623471	-1.289625	9.180075	0.147975	-0.023159	0.026344	-0.275880	0.238781	-0.640706	0.395275	-0.103424	-0.006126	-0.912701	0	0
12943	1.543961	-1.499520	9.566297	0.156967	-0.049913	0.052422	-0.277038	0.236870	-0.641776	0.395906	-0.103306	-0.007633	-0.912430	0	0
12944	1.426182	-1.565144	10.105563	0.130274	-0.037289	0.090909	-0.277551	0.235779	-0.642313	0.396851	-0.103203	-0.008905	-0.912019	0	0
12945	1.249937	-1.279875	10.346119	0.039727	-0.020066	0.096400	-0.278322	0.234965	-0.643364	0.397765	-0.103270	-0.009157	-0.911611	0	0
12946	1.221349	-0.851702	9.839605	-0.068008	-0.012395	0.110638	-0.276756	0.236081	-0.644004	0.398687	-0.103729	-0.008502	-0.911162	0	0
12947	1.423591	-0.506520	9.195840	-0.176676	-0.027580	0.130964	-0.276514	0.239902	-0.643410	0.399691	-0.104723	-0.006769	-0.910623	0	0
12948	1.759233	-0.602433	8.828402	-0.223504	-0.053524	0.133702	-0.277080	0.244502	-0.640195	0.400655	-0.106178	-0.004838	-0.910043	0	0
12949	2.093214	-0.925076	8.772515	-0.242947	-0.090054	0.126763	-0.276065	0.249690	-0.639061	0.401542	-0.108007	-0.002762	-0.909445	0	0
12950	2.236163	-1.367961	9.203546	-0.202195	-0.113400	0.138861	-0.278313	0.254842	-0.637643	0.402569	-0.109919	-0.001259	-0.908765	0	0
12951	2.132070	-1.568511	9.861629	-0.166348	-0.110524	0.155349	-0.277568	0.257952	-0.634467	0.403793	-0.111627	0.000075	-0.908015	0	0
12952	1.899509	-1.327392	10.187595	-0.162587	-0.100254	0.168392	-0.280205	0.261044	-0.632437	0.405125	-0.113259	0.001304	-0.907218	0	0
12953	1.592640	-0.923665	10.352959	-0.200533	-0.074508	0.165870	-0.277750	0.266254	-0.631962	0.406401	-0.114772	0.003110	-0.906452	0	0
12954	1.427997	-0.423585	10.034614	-0.278503	-0.064066	0.158196	-0.279990	0.270870	-0.631335	0.407503	-0.116544	0.005525	-0.905720	0	0
12955	1.546772	-0.167265	9.590039	-0.337465	-0.066986	0.153114	-0.279119	0.275074	-0.628138	0.408496	-0.118540	0.008579	-0.904989	0	0
12956	1.784342	-0.351973	9.426973	-0.334288	-0.073848	0.140929	-0.280222	0.283492	-0.624714	0.409367	-0.120626	0.011438	-0.904288	0	0
12957	2.047423	-0.750668	9.279640	-0.251505	-0.088405	0.133749	-0.280131	0.287830	-0.621899	0.410280	-0.122465	0.013591	-0.903597	0	0
12958	2.199497	-0.992907	9.117730	-0.129822	-0.091814	0.123838	-0.281580	0.291917	-0.622069	0.411240	-0.123875	0.014508	-0.902954	0	0
12959	2.199407	-1.048852	8.908723	-0.008082	-0.105809	0.123447	-0.281074	0.292447	-0.620372	0.412358	-0.124875	0.014367	-0.902309	0	0
12960	2.150698	-1.064953	8.866039	0.018182	-0.113281	0.141660	-0.283446	0.293210	-0.617739	0.413661	-0.125867	0.013881	-0.901582	0	0
12961	2.146535	-0.950429	8.829028	0.004996	-0.118959	0.174815	-0.282791	0.293770	-0.618253	0.415256	-0.126928	0.013622	-0.900703	0	0
12962	2.220340	-0.801115	8.877871	-0.048435	-0.125765	0.187160	-0.282948	0.295377	-0.615749	0.416884	-0.128301	0.013742	-0.899754	0	0
12963	2.329516	-0.800378	9.165890	-0.073646	-0.111463	0.175082	-0.284779	0.298375	-0.616588	0.418375	-0.129624	0.014208	-0.898865	0	0
12964	2.394825	-0.859647	9.207117	-0.071074	-0.107083	0.171614	-0.285593	0.301891	-0.614302	0.419827	-0.130925	0.014589	-0.897993	0	0
12965	2.406961	-0.876095	9.148497	-0.038727	-0.114868	0.152311	-0.286139	0.305421	-0.612929	0.421154	-0.132140	0.014682	-0.897192	0	0
12966	2.429033	-0.863182	9.061011	-0.016221	-0.115059	0.153991	-0.286151	0.305403	-0.611499	0.422519	-0.133282	0.014514	-0.896383	0	0
12967	2.472754	-0.855068	9.171487	0.011730	-0.101447	0.161805	-0.287733	0.307010	-0.610156	0.423991	-0.134168	0.014208	-0.895561	0	0
12968	2.453306	-0.818001	9.346782	0.021935	-0.113757	0.160863	-0.287491	0.308083	-0.608316	0.425464	-0.135135	0.013712	-0.894724	0	0
12969	2.497630	-0.717005	9.398038	0.040909	-0.113912	0.160804	-0.287481	0.306175	-0.608743	0.426962	-0.136013	0.013075	-0.893886	0	0
12970	2.558230	-0.774765	9.306236	0.102932	-0.108941	0.148440	-0.288537	0.306420	-0.607301	0.428429	-0.136592	0.011859	-0.893113	0	0
12971	2.647438	-0.870400	9.544923	0.177255	-0.098118	0.143047	-0.289449	0.308062	-0.608172	0.429946	-0.136752	0.010030	-0.892381	0	0
12972	2.665536	-1.021079	9.987839	0.256870	-0.084783	0.141130	-0.289441	0.303814	-0.607215	0.431553	-0.136453	0.007533	-0.891676	0	0
12973	2.592775	-0.898874	10.407685	0.307400	-0.060905	0.151498	-0.290468	0.303142	-0.608911	0.433310	-0.135721	0.004705	-0.890955	0	0
12974	2.481694	-0.669624	10.834783	0.321255	-0.017986	0.137585	-0.289390	0.298807	-0.611085	0.434961	-0.134546	0.001918	-0.890339	0	0
12975	2.444422	-0.389773	10.798470	0.304039	0.019915	0.127241	-0.288846	0.296099	-0.612572	0.436484	-0.133106	-0.000574	-0.889811	0	0
12976	2.503253	-0.383907	10.441295	0.310072	0.050741	0.111615	-0.285939	0.292475	-0.615525	0.437887	-0.131365	-0.002998	-0.889376	0	0
12977	2.550530	-0.677381	10.164864	0.314416	0.082470	0.093411	-0.285528	0.287836	-0.615749	0.439112	-0.129322	-0.005365	-0.889060	0	0
12978	2.638908	-0.973657	10.110183	0.359457	0.085607	0.092461	-0.283404	0.284205	-0.618696	0.440395	-0.127050	-0.008100	-0.888732	0	0
12979	2.757890	-1.114698	9.601842	0.380421	0.085364	0.099406	-0.281936	0.281660	-0.621617	0.441746	-0.124692	-0.011037	-0.888364	0	0
12980	2.775773	-1.079364	9.025714	0.387314	0.053735	0.111501	-0.279420	0.277619	-0.624315	0.443252	-0.122578	-0.014141	-0.887864	0	0
12981	2.705470	-1.099332	8.690523	0.383424	0.041856	0.095767	-0.279113	0.271922	-0.627420	0.444554	-0.120595	-0.017307	-0.887428	0	0
12982	2.595608	-1.184526	8.578057	0.330659	0.017715	0.102821	-0.276991	0.267462	-0.629603	0.445863	-0.119048	-0.020074	-0.886922	0	0
12983	2.397986	-1.247582	8.726989	0.240707	-0.018477	0.115169	-0.277492	0.263778	-0.630452	0.447145	-0.118241	-0.022215	-0.886333	0	0
12984	2.062330	-1.174761	8.987571	0.115752	-0.023040	0.134653	-0.276051	0.264215	-0.631494	0.448464	-0.118021	-0.023220	-0.885670	0	0
12985	1.663340	-1.074536	9.453377	-0.024030	-0.023891	0.147201	-0.276038	0.264098	-0.633057	0.449714	-0.118447	-0.022988	-0.884985	0	0
12986	1.318028	-0.941209	9.957152	-0.144979	-0.014216	0.147518	-0.275688	0.268297	-0.629856	0.450834	-0.119322	-0.021629	-0.884332	0	0
12987	1.011775	-0.816205	10.304956	-0.236458	0.014555	0.142575	-0.273364	0.272269	-0.628755	0.451799	-0.120346	-0.019324	-0.883754	0	0
12988	0.895800	-0.665257	10.353364	-0.282989	0.032410	0.142728	-0.271189	0.277585	-0.626065	0.452722	-0.121428	-0.016540	-0.883190	0	0
12989	1.100858	-0.628552	9.947250	-0.271011	0.046504	0.130546	-0.271999	0.283170	-0.625300	0.453540	-0.122304	-0.013778	-0.882697	0	0
12990	1.547892	-0.808440	9.624466	-0.156804	0.034934	0.138988	-0.270066	0.286726	-0.624074	0.454570	-0.122789	-0.012100	-0.882124	0	0
12991	2.042582	-1.163457	9.298087	0.035061	-0.008809	0.154116	-0.269425	0.287402	-0.623025	0.455961	-0.122759	-0.012252	-0.881408	0	0
12992	2.308745	-1.450490	9.147430	0.206428	-0.026148	0.169338	-0.268101	0.286209	-0.624878	0.457693	-0.122131	-0.014018	-0.880571	0	0
12993	2.396166	-1.521724	8.936184	0.357111	-0.059192	0.196737	-0.267023	0.282974	-0.627550	0.459840	-0.121079	-0.017180	-0.879541	0	0
12994	2.348325	-1.396542	8.847070	0.407580	-0.069510	0.218345	-0.267273	0.279966	-0.627607	0.462226	-0.119916	-0.020855	-0.878369	0	0
12995	2.266109	-1.296945	8.903650	0.385237	-0.082644	0.231434	-0.266711	0.274810	-0.630053	0.464689	-0.118944	-0.024325	-0.877112	0	0
12996	2.257084	-1.157075	8.993009	0.275218	-0.079659	0.259661	-0.266049	0.272771	-0.630358	0.467257	-0.118489	-0.026836	-0.875734	0	0
12997	2.289276	-1.064856	8.969367	0.159358	-0.086679	0.261718	-0.265650	0.272100	-0.631024	0.469703	-0.118610	-0.028304	-0.874363	0	0
12998	2.413918	-0.982687	8.904710	0.060755	-0.096469	0.263732	-0.265395	0.273741	-0.630994	0.472039	-0.119304	-0.029012	-0.872986	0	0
12999	2.539508	-1.075108	9.263656	-0.004704	-0.103270	0.277020	-0.265127	0.273481	-0.631781	0.474409	-0.120347	-0.029106	-0.871553	0	0
13000	2.610735	-1.275889	9.806317	-0.052599	-0.099852	0.297268	-0.264627	0.276201	-0.630431	0.476891	-0.121615	-0.028800	-0.870032	0	0
13001	2.756266	-1.281377	10.190250	-0.066031	-0.107206	0.319992	-0.263874	0.279736	-0.628416	0.479552	-0.122995	-0.028323	-0.868389	0	0
13002	2.814993	-1.138694	10.631562	-0.084389	-0.068955	0.335853	-0.261553	0.283566	-0.626927	0.482331	-0.124155	-0.027545	-0.866709	0	0
13003	2.909349	-0.866921	10.345143	-0.073998	-0.040901	0.327163	-0.261443	0.287384	-0.626203	0.485051	-0.124999	-0.026673	-0.865095	0	0
13004	2.990999	-0.714886	9.921732	-0.030552	-0.034337	0.335771	-0.260551	0.291208	-0.625354	0.487893	-0.125595	-0.026193	-0.863424	0	0
13005	3.125064	-0.729837	9.632735	0.049092	-0.049113	0.347728	-0.257181	0.293407	-0.623775	0.490930	-0.125923	-0.026413	-0.861646	0	0
13006	3.243491	-0.926563	9.331827	0.099538	-0.053205	0.360690	-0.256267	0.295891	-0.625033	0.494138	-0.126048	-0.027116	-0.859770	0	0
13007	3.223108	-1.123255	9.135811	0.162138	-0.036283	0.366677	-0.254700	0.297284	-0.625928	0.497467	-0.125721	-0.028235	-0.857860	0	0
13008	3.087509	-1.070061	8.820117	0.163909	-0.050323	0.374453	-0.252875	0.298675	-0.626433	0.500858	-0.125504	-0.029459	-0.855875	0	0
13009	2.825458	-0.960029	8.730893	0.113599	-0.067330	0.374498	-0.251552	0.297205	-0.628032	0.504167	-0.125694	-0.030317	-0.853872	0	0
13010	2.594902	-0.791812	9.063038	0.027708	-0.060060	0.398269	-0.248436	0.297763	-0.626483	0.507567	-0.126247	-0.030394	-0.851771	0	0
13011	2.400183	-0.698943	9.596654	-0.095095	-0.032713	0.384714	-0.246375	0.303654	-0.626122	0.510695	-0.127199	-0.029286	-0.849796	0	0
13012	2.225152	-0.553650	10.203194	-0.234964	-0.015993	0.386876	-0.244571	0.307897	-0.625272	0.513663	-0.128708	-0.026918	-0.847856	0	0
13013	2.117857	-0.160251	10.269378	-0.309459	0.009302	0.373152	-0.241486	0.315004	-0.623074	0.516410	-0.130386	-0.023787	-0.846023	0	0
13014	2.113314	0.228305	9.815009	-0.353454	0.004968	0.343566	-0.240240	0.323997	-0.620046	0.518845	-0.132310	-0.020364	-0.844322	0	0
13015	2.170011	0.276006	9.407637	-0.325031	0.000249	0.301601	-0.237418	0.330822	-0.617332	0.520940	-0.134121	-0.017252	-0.842814	0	0
13016	2.272277	-0.146420	9.336312	-0.223156	-0.009195	0.295231	-0.235378	0.336681	-0.614371	0.523126	-0.135472	-0.015065	-0.841284	0	0
13017	2.317292	-0.718149	9.641874	-0.090648	-0.024473	0.307955	-0.233042	0.339846	-0.614326	0.525571	-0.136264	-0.014055	-0.839648	0	0
13018	2.291383	-0.941608	9.895926	0.048714	0.000705	0.304153	-0.230324	0.342863	-0.613116	0.528198	-0.136105	-0.014089	-0.838024	0	0
13019	2.190071	-0.801660	9.830048	0.154177	0.022786	0.296899	-0.228878	0.343995	-0.615054	0.530880	-0.135204	-0.014897	-0.836459	0	0
13020	2.143655	-0.449644	9.640023	0.207591	0.034819	0.288009	-0.225733	0.343224	-0.616522	0.533582	-0.133912	-0.016103	-0.834924	0	0
13021	2.096174	-0.286672	9.425543	0.197080	0.027989	0.286249	-0.223631	0.341069	-0.617360	0.536221	-0.132734	-0.017262	-0.833397	0	0
13022	2.202889	-0.405588	9.121171	0.160529	0.035548	0.268959	-0.221263	0.340574	-0.619597	0.538685	-0.131682	-0.018096	-0.831956	0	0
13023	2.280041	-0.573597	8.889415	0.161141	0.015538	0.263694	-0.218902	0.341168	-0.621553	0.541074	-0.130794	-0.019059	-0.830523	0	0
13024	2.284412	-0.702250	8.667164	0.154904	-0.000936	0.260189	-0.216798	0.339016	-0.622651	0.543442	-0.130072	-0.020055	-0.829066	0	0
13025	2.291461	-0.773537	8.523143	0.179246	-0.024079	0.275760	-0.215233	0.338344	-0.622285	0.545936	-0.129417	-0.021372	-0.827496	0	0
13026	2.308460	-0.783172	8.503244	0.204702	-0.052085	0.266887	-0.213256	0.337158	-0.624273	0.548395	-0.128846	-0.023048	-0.825912	0	0
13027	2.400805	-0.796503	8.539659	0.215652	-0.080154	0.266791	-0.213373	0.335941	-0.625336	0.550835	-0.128455	-0.024991	-0.824291	0	0
13028	2.415366	-0.757934	8.772295	0.202416	-0.104550	0.266761	-0.213361	0.335411	-0.626647	0.553256	-0.128326	-0.026935	-0.822627	0	0
13029	2.444487	-0.745112	8.907386	0.170962	-0.118173	0.258096	-0.212178	0.334886	-0.627446	0.555543	-0.128494	-0.028736	-0.820997	0	0
13030	2.527076	-0.742496	9.045938	0.142801	-0.104197	0.268699	-0.211906	0.334082	-0.628504	0.557893	-0.128691	-0.030185	-0.819319	0	0
13031	2.668422	-0.691085	9.116038	0.146926	-0.128791	0.272123	-0.210735	0.334638	-0.628372	0.560248	-0.129085	-0.031836	-0.817586	0	0
13032	2.649165	-0.624684	9.272377	0.162390	-0.127115	0.268585	-0.210747	0.335581	-0.627313	0.562603	-0.129357	-0.033572	-0.815854	0	0
13033	2.610620	-0.533506	9.398041	0.188077	-0.135959	0.263237	-0.211000	0.335042	-0.628102	0.564921	-0.129576	-0.035617	-0.814129	0	0
13034	2.596614	-0.431409	9.394976	0.222689	-0.116903	0.257944	-0.210980	0.333561	-0.629821	0.567255	-0.129419	-0.037799	-0.812431	0	0
13035	2.604260	-0.382321	9.339813	0.244729	-0.143154	0.250823	-0.210960	0.331532	-0.631422	0.569527	-0.129370	-0.040367	-0.810724	0	0
13036	2.603616	-0.457206	9.527606	0.252477	-0.131769	0.243864	-0.210157	0.327998	-0.632277	0.571765	-0.129155	-0.042892	-0.809051	0	0
13037	2.605170	-0.571045	9.724479	0.275947	-0.135590	0.250776	-0.209630	0.327323	-0.632554	0.574062	-0.128864	-0.045671	-0.807317	0	0
13038	2.394717	-0.699898	10.126984	0.336506	-0.138731	0.254064	-0.209475	0.324339	-0.634174	0.576471	-0.128224	-0.048901	-0.805511	0	0
13039	2.174888	-0.724297	10.749090	0.416046	-0.128846	0.252090	-0.212434	0.318052	-0.636357	0.578942	-0.127058	-0.052754	-0.803679	0	0
13040	1.978827	-0.515613	10.906696	0.478513	-0.099584	0.252812	-0.212662	0.313978	-0.638515	0.581505	-0.125276	-0.056898	-0.801823	0	0
13041	2.039254	-0.246888	10.483016	0.485655	-0.076908	0.255450	-0.211046	0.309262	-0.642521	0.584088	-0.123270	-0.060984	-0.799954	0	0
13042	2.266085	-0.236792	10.051809	0.490983	-0.068240	0.257234	-0.209307	0.304124	-0.645495	0.586704	-0.121158	-0.065039	-0.798041	0	0
13043	2.467997	-0.665704	10.050724	0.467171	-0.049850	0.260921	-0.208473	0.296515	-0.648250	0.589291	-0.119032	-0.068800	-0.796137	0	0
13044	2.656353	-0.953874	9.843742	0.402153	-0.024295	0.275196	-0.208165	0.290956	-0.651483	0.591929	-0.117099	-0.071862	-0.794194	0	0
13045	2.889791	-1.049043	9.488360	0.300575	0.012509	0.314020	-0.206040	0.287052	-0.654435	0.594758	-0.115495	-0.073858	-0.792129	0	0
13046	2.945161	-0.837156	8.940512	0.170628	0.000809	0.345748	-0.204347	0.287613	-0.654306	0.597693	-0.114782	-0.074852	-0.789928	0	0
13047	2.804852	-0.768693	8.564617	0.069403	-0.019363	0.349443	-0.202772	0.287645	-0.655617	0.600494	-0.114837	-0.075169	-0.787762	0	0
13048	2.823426	-0.935605	8.498864	-0.027593	-0.043736	0.388056	-0.199643	0.290148	-0.656631	0.603488	-0.115691	-0.074816	-0.785379	0	0
13049	2.792958	-1.101049	8.778058	-0.133885	-0.048883	0.428490	-0.196927	0.296186	-0.656532	0.606635	-0.117264	-0.073617	-0.782830	0	0
13050	2.729387	-1.075835	9.181785	-0.189019	-0.062743	0.444303	-0.194483	0.301654	-0.654882	0.609841	-0.119281	-0.072045	-0.780176	0	0
13051	2.486620	-0.875785	9.718037	-0.221592	-0.027550	0.444444	-0.192292	0.305346	-0.653395	0.612998	-0.121225	-0.070000	-0.777585	0	0
13052	2.186500	-0.500205	10.229058	-0.242532	-0.020272	0.438338	-0.190504	0.311488	-0.651467	0.616084	-0.123229	-0.067754	-0.775025	0	0
13053	1.864669	-0.150252	10.440002	-0.274491	0.005481	0.432314	-0.187551	0.318455	-0.649011	0.619076	-0.125212	-0.065089	-0.772548	0	0
13054	1.810665	0.157796	10.281001	-0.273841	0.015314	0.421831	-0.184332	0.325431	-0.647077	0.621995	-0.127115	-0.062399	-0.770111	0	0
13055	2.103586	0.274357	10.048313	-0.221856	0.016517	0.428692	-0.180069	0.331594	-0.644906	0.625004	-0.128661	-0.060062	-0.767599	0	0
13056	2.598982	0.040729	9.718803	-0.147266	0.022746	0.434696	-0.176844	0.337342	-0.643126	0.628160	-0.129719	-0.058280	-0.764978	0	0
13057	2.797206	-0.285305	9.196315	-0.059935	0.016862	0.433613	-0.175557	0.342138	-0.643171	0.631389	-0.130246	-0.057178	-0.762308	0	0
13058	2.757835	-0.413086	8.929086	0.034455	0.007282	0.443783	-0.170611	0.344507	-0.643030	0.634815	-0.130279	-0.056866	-0.759476	0	0
13059	2.753484	-0.343949	8.826064	0.089844	0.012972	0.445373	-0.165900	0.344029	-0.644764	0.638300	-0.129894	-0.056921	-0.756611	0	0
13060	2.724442	-0.328478	8.766428	0.110192	-0.008876	0.437395	-0.163294	0.345973	-0.645265	0.641741	-0.129558	-0.057293	-0.753725	0	0
13061	2.758834	-0.256815	8.844129	0.116790	-0.008725	0.424291	-0.161716	0.345461	-0.646716	0.645063	-0.129153	-0.057723	-0.750920	0	0
13062	2.777899	-0.306633	8.944664	0.112072	-0.026011	0.413797	-0.158841	0.347421	-0.648259	0.648288	-0.128916	-0.058247	-0.748138	0	0
13063	2.801466	-0.415000	9.068474	0.150813	-0.008599	0.398049	-0.156232	0.346897	-0.648028	0.651432	-0.128275	-0.058971	-0.745456	0	0
13064	2.851530	-0.581190	9.132742	0.240334	-0.019571	0.384699	-0.153088	0.346125	-0.649366	0.654584	-0.127133	-0.060446	-0.742767	0	0
13065	2.847702	-0.759498	9.457138	0.325612	-0.023559	0.372248	-0.150444	0.344558	-0.653057	0.657722	-0.125446	-0.062604	-0.740098	0	0
13066	2.939040	-0.897022	9.750863	0.343908	-0.022108	0.377464	-0.148589	0.341047	-0.654959	0.660920	-0.123634	-0.064871	-0.737354	0	0
13067	3.060289	-0.950065	9.844151	0.320126	-0.009962	0.390677	-0.146210	0.338370	-0.657499	0.664162	-0.121894	-0.066876	-0.734546	0	0
13068	3.192180	-0.852358	9.905444	0.223557	0.008142	0.394510	-0.142791	0.336660	-0.660158	0.667332	-0.120663	-0.068035	-0.731765	0	0
13069	3.308921	-0.842319	10.004576	0.146049	0.019035	0.402635	-0.141609	0.337510	-0.661581	0.670441	-0.119881	-0.068561	-0.728997	0	0
13070	3.334261	-0.745873	9.603464	0.144137	0.006916	0.399979	-0.138466	0.336736	-0.662789	0.673531	-0.119187	-0.069138	-0.726202	0	0
13071	3.445492	-0.920911	9.322399	0.143897	0.004737	0.426175	-0.134285	0.337613	-0.664102	0.676771	-0.118550	-0.069727	-0.723232	0	0
13072	3.515063	-1.130514	9.126543	0.138387	-0.002619	0.450624	-0.131926	0.337653	-0.665418	0.680206	-0.117993	-0.070267	-0.720041	0	0
13073	3.368202	-1.316526	8.940864	0.102247	-0.002352	0.454214	-0.127484	0.336747	-0.665988	0.683563	-0.117723	-0.070580	-0.716869	0	0
13074	3.079656	-1.208347	8.600432	0.078937	-0.023189	0.464631	-0.124601	0.336933	-0.667695	0.686983	-0.117724	-0.070814	-0.713569	0	0
13075	2.910554	-1.025642	8.451990	0.048831	-0.028302	0.475125	-0.122381	0.338746	-0.668846	0.690376	-0.118028	-0.070903	-0.710228	0	0
13076	2.823195	-0.923982	8.765354	-0.027297	-0.050603	0.483985	-0.119534	0.342726	-0.668008	0.693737	-0.118967	-0.070540	-0.706824	0	0
13077	2.794693	-0.708275	9.255720	-0.106954	-0.048246	0.480712	-0.115122	0.346032	-0.666675	0.696937	-0.120495	-0.069655	-0.703497	0	0
13078	2.703506	-0.387932	9.770814	-0.119056	-0.028031	0.477272	-0.114615	0.351237	-0.667357	0.700121	-0.121901	-0.068491	-0.700200	0	0
13079	2.589385	0.088009	9.840753	-0.097144	-0.007592	0.449287	-0.111519	0.357674	-0.666082	0.703109	-0.123043	-0.067424	-0.697103	0	0
13080	2.475025	0.479046	9.686749	-0.066821	-0.014273	0.421208	-0.108666	0.361112	-0.665645	0.705947	-0.123943	-0.066595	-0.694148	0	0
13081	2.436509	0.529160	9.574560	-0.027976	-0.012097	0.379220	-0.104625	0.363209	-0.666283	0.708506	-0.124569	-0.066122	-0.691469	0	0
13082	2.419726	0.192044	9.783204	0.003452	-0.006616	0.347777	-0.103070	0.366645	-0.666617	0.710907	-0.124867	-0.065815	-0.688976	0	0
13083	2.354515	-0.105731	9.983843	0.014543	0.009287	0.330367	-0.101774	0.367607	-0.666088	0.713178	-0.124998	-0.065537	-0.686627	0	0
13084	2.300847	-0.120353	10.030874	0.029651	0.021844	0.304185	-0.098498	0.366563	-0.667432	0.715312	-0.124883	-0.065260	-0.684452	0	0
13085	2.219425	0.080795	9.902459	0.020490	0.036403	0.276306	-0.096281	0.367548	-0.667949	0.717227	-0.124734	-0.064888	-0.682508	0	0
13086	2.089296	0.249791	9.646394	-0.014309	0.054505	0.258973	-0.093555	0.370302	-0.667524	0.719003	-0.124680	-0.064131	-0.680718	0	0
13087	2.024194	0.315569	9.455147	-0.038998	0.048066	0.239819	-0.091728	0.371834	-0.668418	0.720595	-0.124839	-0.063306	-0.679081	0	0
13088	2.201578	0.229211	9.224660	-0.053803	0.044749	0.234654	-0.088868	0.375284	-0.668891	0.722138	-0.125118	-0.062380	-0.677474	0	0
13089	2.360842	-0.037063	9.035609	-0.047776	0.039474	0.232055	-0.086786	0.376259	-0.668756	0.723653	-0.125384	-0.061565	-0.675881	0	0
13090	2.360140	-0.181384	8.917359	0.029448	0.027030	0.210002	-0.084448	0.379014	-0.668719	0.725113	-0.125165	-0.061359	-0.674373	0	0
13091	2.330251	-0.320769	8.814380	0.090707	0.027573	0.202856	-0.083276	0.378200	-0.668223	0.726591	-0.124486	-0.061601	-0.672885	0	0
13092	2.234555	-0.465234	8.783060	0.122150	0.004028	0.186997	-0.080907	0.378256	-0.670840	0.727990	-0.123734	-0.062215	-0.671454	0	0
13093	2.221503	-0.606577	8.844297	0.120434	0.003169	0.186141	-0.080108	0.376639	-0.672048	0.729370	-0.122988	-0.062852	-0.670033	0	0
13094	2.415566	-0.677989	9.005853	0.076544	-0.003755	0.197627	-0.078526	0.376819	-0.674266	0.730771	-0.122626	-0.063204	-0.668537	0	0
13095	2.551316	-0.702223	9.336482	0.070383	-0.020448	0.201113	-0.077747	0.376684	-0.673754	0.732168	-0.122411	-0.063660	-0.667003	0	0
13096	2.599688	-0.751269	9.344351	0.090490	-0.010219	0.206330	-0.075900	0.375635	-0.675869	0.733634	-0.121995	-0.064140	-0.665420	0	0
13097	2.580343	-0.729320	9.349952	0.122562	-0.022858	0.216663	-0.074731	0.374814	-0.674853	0.735189	-0.121424	-0.064943	-0.663729	0	0
13098	2.483076	-0.704990	9.420335	0.143615	-0.021483	0.230544	-0.073150	0.373892	-0.676313	0.736863	-0.120707	-0.065829	-0.661913	0	0
13099	2.215602	-0.680466	9.385704	0.154130	-0.026872	0.239176	-0.071170	0.371750	-0.678319	0.738593	-0.119939	-0.066839	-0.660021	0	0
13100	2.114033	-0.572759	9.382320	0.202836	-0.006338	0.245171	-0.069840	0.370840	-0.680948	0.740434	-0.118693	-0.067986	-0.658064	0	0
13101	2.084678	-0.596944	9.397181	0.206468	0.008476	0.246073	-0.068536	0.371540	-0.681333	0.742282	-0.117300	-0.069064	-0.656116	0	0
13102	2.026320	-0.577738	9.461750	0.203122	-0.006545	0.258241	-0.066037	0.369672	-0.682948	0.744192	-0.116059	-0.070197	-0.654049	0	0
13103	2.070162	-0.573089	9.446277	0.198248	0.005570	0.267019	-0.062610	0.367288	-0.686271	0.746152	-0.114749	-0.071208	-0.651935	0	0
13104	2.129043	-0.513946	9.319862	0.165392	-0.006496	0.272316	-0.062043	0.362417	-0.689621	0.748096	-0.113796	-0.072078	-0.649775	0	0
13105	2.245393	-0.576441	9.393760	0.155362	0.007370	0.281132	-0.060479	0.361881	-0.689253	0.750085	-0.112797	-0.072774	-0.647575	0	0
13106	2.263271	-0.793465	9.690472	0.158789	-0.015544	0.288063	-0.056421	0.360706	-0.690475	0.752101	-0.111961	-0.073649	-0.645279	0	0
13107	2.281207	-0.957132	10.210681	0.204249	0.008289	0.300234	-0.056406	0.359080	-0.691547	0.754253	-0.110594	-0.074624	-0.642886	0	0
13108	2.221485	-1.079217	10.762330	0.262162	0.026487	0.331527	-0.052730	0.356406	-0.693317	0.756673	-0.108739	-0.075799	-0.640216	0	0
13109	2.379057	-0.773946	10.690403	0.257893	0.069755	0.357822	-0.049033	0.353351	-0.697434	0.759276	-0.106605	-0.076580	-0.637394	0	0
13110	2.443295	-0.650573	10.458252	0.251153	0.083763	0.360493	-0.045093	0.351645	-0.699967	0.761885	-0.104484	-0.077216	-0.634548	0	0
13111	2.507274	-0.566349	10.254602	0.251541	0.102838	0.370140	-0.041281	0.346780	-0.701260	0.764555	-0.102191	-0.077687	-0.631647	0	0
13112	2.648096	-0.717306	9.748036	0.255630	0.120015	0.387655	-0.036162	0.344682	-0.704328	0.767337	-0.099823	-0.078044	-0.628601	0	0
13113	2.886795	-0.785872	9.177435	0.226347	0.109648	0.394729	-0.033784	0.342003	-0.706739	0.770106	-0.097704	-0.078283	-0.625509	0	0
13114	3.028864	-0.748397	8.530679	0.188314	0.088890	0.402643	-0.027772	0.340432	-0.707463	0.772858	-0.096055	-0.078439	-0.622343	0	0
13115	2.927102	-0.732047	8.228206	0.116491	0.054380	0.413202	-0.023844	0.339945	-0.709191	0.775560	-0.095160	-0.078415	-0.619115	0	0
13116	2.644647	-0.763778	8.243962	0.006646	0.021918	0.422984	-0.021229	0.341492	-0.710610	0.778182	-0.095347	-0.077940	-0.615846	0	0
13117	2.289335	-0.715542	8.548228	-0.062643	0.008515	0.423091	-0.017066	0.344265	-0.710585	0.780710	-0.096141	-0.077160	-0.612614	0	0
13118	1.948732	-0.602098	9.090348	-0.110997	-0.012298	0.437069	-0.015000	0.346177	-0.708872	0.783250	-0.097462	-0.076213	-0.609272	0	0
13119	1.698332	-0.395912	9.956130	-0.117518	-0.000347	0.454514	-0.012159	0.353583	-0.708877	0.785880	-0.098749	-0.075123	-0.605804	0	0
13120	1.502254	-0.054197	10.815324	-0.110694	0.021512	0.447519	-0.007357	0.357716	-0.707790	0.788476	-0.099866	-0.073899	-0.602388	0	0
13121	1.503972	0.324632	11.237103	-0.119075	0.069648	0.444156	-0.002541	0.360497	-0.707901	0.791063	-0.100703	-0.072236	-0.599049	0	0
13122	1.699943	0.518991	11.068289	-0.117269	0.090643	0.440729	0.002143	0.362724	-0.707500	0.793630	-0.101447	-0.070431	-0.595734	0	0
13123	2.050254	0.393758	10.487040	-0.039352	0.125185	0.428451	0.007608	0.366606	-0.707724	0.796213	-0.101281	-0.068804	-0.592497	0	0
13124	2.340926	0.018610	9.724449	0.058928	0.128264	0.409062	0.011523	0.366235	-0.707759	0.798764	-0.100374	-0.067776	-0.589328	0	0
13125	2.577899	-0.359961	9.093790	0.162590	0.117061	0.405309	0.017276	0.366315	-0.709619	0.801377	-0.098627	-0.067434	-0.586106	0	0
13126	2.674491	-0.551331	8.764409	0.233616	0.121748	0.406892	0.022630	0.364316	-0.709437	0.804052	-0.096356	-0.067484	-0.582805	0	0
13127	2.742137	-0.666618	8.601414	0.242401	0.116322	0.413850	0.026831	0.363987	-0.712594	0.806754	-0.093990	-0.067617	-0.579432	0	0
13128	2.710781	-0.583422	8.784904	0.221522	0.113904	0.410403	0.031303	0.358866	-0.714807	0.809395	-0.091861	-0.067654	-0.576076	0	0
13129	2.494347	-0.486369	9.176237	0.223006	0.121093	0.398168	0.037990	0.357612	-0.718521	0.811953	-0.089621	-0.067657	-0.572820	0	0
13130	2.407780	-0.287770	9.282749	0.243513	0.127247	0.387625	0.042056	0.351915	-0.718662	0.814457	-0.087217	-0.067731	-0.569619	0	0
13131	2.363856	-0.231171	9.686469	0.301760	0.118321	0.369975	0.047837	0.349014	-0.722531	0.816883	-0.084333	-0.068233	-0.566510	0	0
13132	2.342140	-0.183362	9.769968	0.337541	0.136027	0.339385	0.052309	0.344306	-0.724996	0.819161	-0.081075	-0.068806	-0.563620	0	0
13133	2.320186	-0.215845	9.651380	0.390669	0.135120	0.318292	0.057574	0.339072	-0.728387	0.821338	-0.077332	-0.069717	-0.560859	0	0
13134	2.307632	-0.308917	9.517185	0.433545	0.130691	0.303333	0.059987	0.330400	-0.732346	0.823441	-0.073289	-0.070899	-0.558164	0	0
13135	2.357962	-0.445078	9.499557	0.446738	0.138125	0.269319	0.064742	0.324492	-0.736917	0.825342	-0.069037	-0.072137	-0.555735	0	0
13136	2.252970	-0.525701	9.408834	0.383419	0.147646	0.252949	0.070248	0.318681	-0.737721	0.827097	-0.065273	-0.072934	-0.553472	0	0
13137	2.201456	-0.579678	9.501256	0.277265	0.164197	0.251559	0.073555	0.314661	-0.741464	0.828766	-0.062272	-0.073032	-0.551303	0	0
13138	2.240455	-0.556402	9.561214	0.199768	0.185672	0.255340	0.077626	0.311721	-0.743501	0.830415	-0.059818	-0.072495	-0.549160	0	0
13139	2.114222	-0.472256	9.732383	0.230741	0.173208	0.256059	0.083914	0.307703	-0.745056	0.832062	-0.057164	-0.072261	-0.546977	0	0
13140	2.031883	-0.396766	9.774096	0.256632	0.162478	0.260294	0.088517	0.303959	-0.748023	0.833731	-0.054366	-0.072224	-0.544720	0	0
13141	1.832397	-0.374118	9.856501	0.273751	0.169554	0.249765	0.092586	0.300466	-0.749551	0.835339	-0.051373	-0.072259	-0.542539	0	0
13142	1.756880	-0.392690	9.838613	0.261723	0.167860	0.253274	0.097448	0.296583	-0.752133	0.836950	-0.048497	-0.072207	-0.540323	0	0
13143	1.710337	-0.452626	9.807360	0.246224	0.175008	0.251594	0.101785	0.292691	-0.754321	0.838532	-0.045709	-0.072043	-0.538131	0	0
13144	1.680406	-0.523509	10.095151	0.228510	0.170152	0.234192	0.104683	0.287542	-0.755483	0.840001	-0.043083	-0.071799	-0.536084	0	0
13145	1.738909	-0.513807	10.050358	0.216449	0.158761	0.241180	0.109948	0.281896	-0.758752	0.841479	-0.040629	-0.071616	-0.533979	0	0
13146	1.749934	-0.341108	9.788664	0.185874	0.137251	0.237701	0.114135	0.283469	-0.761092	0.842907	-0.038540	-0.071418	-0.531905	0	0
13147	1.680937	-0.105499	9.607188	0.114010	0.125588	0.239585	0.117667	0.281322	-0.761419	0.844294	-0.037130	-0.070969	-0.529861	0	0
13148	1.567419	0.015805	9.480799	0.037464	0.108975	0.225773	0.120285	0.280538	-0.762234	0.845568	-0.036433	-0.070225	-0.527974	0	0
13149	1.382690	0.058172	9.524406	-0.033826	0.094033	0.213694	0.122632	0.282345	-0.762865	0.846731	-0.036420	-0.069268	-0.526234	0	0
13150	1.193412	0.151754	9.549479	-0.102613	0.088818	0.193779	0.126279	0.284573	-0.763368	0.847761	-0.036993	-0.067967	-0.524702	0	0
13151	1.033233	0.234986	9.610048	-0.151734	0.058951	0.175487	0.128349	0.288140	-0.762923	0.848648	-0.038127	-0.066695	-0.523350	0	0
13152	0.974549	0.223603	9.807349	-0.155144	0.047252	0.144056	0.128972	0.291399	-0.760783	0.849361	-0.039329	-0.065488	-0.522256	0	0
13153	1.076670	0.224377	9.877634	-0.151539	0.062915	0.144107	0.131828	0.294431	-0.760614	0.850078	-0.040408	-0.064186	-0.521167	0	0
13154	1.100616	0.131028	9.740171	-0.141185	0.069046	0.138873	0.132593	0.298397	-0.760282	0.850776	-0.041374	-0.062869	-0.520112	0	0
13155	1.144037	0.035303	9.582857	-0.132585	0.061123	0.138840	0.135449	0.301977	-0.760232	0.851465	-0.042290	-0.061678	-0.519051	0	0
13156	1.212815	0.109674	9.388640	-0.105158	0.064612	0.127432	0.138291	0.305948	-0.758744	0.852111	-0.042965	-0.060589	-0.518064	0	0
13157	1.378870	0.171287	9.175048	-0.063977	0.030176	0.129849	0.138804	0.307590	-0.758455	0.852759	-0.043447	-0.060019	-0.517022	0	0
13158	1.529186	0.098401	9.284329	-0.021923	0.029144	0.116671	0.140888	0.309529	-0.758953	0.853359	-0.043590	-0.059668	-0.516060	0	0
13159	1.499033	0.009383	9.675974	-0.025078	0.020741	0.094858	0.140623	0.311032	-0.759181	0.853836	-0.043768	-0.059394	-0.515288	0	0
13160	1.366729	-0.050839	10.176915	-0.033671	0.018963	0.098357	0.141664	0.311176	-0.758926	0.854327	-0.044052	-0.059078	-0.514484	0	0
13161	1.143140	0.059103	10.505649	-0.084574	0.028074	0.100233	0.143488	0.312565	-0.759302	0.854808	-0.044698	-0.058429	-0.513703	0	0
13162	1.021270	0.434465	10.458122	-0.121444	0.079169	0.095193	0.145566	0.313808	-0.758772	0.855278	-0.045421	-0.057148	-0.513001	0	0
13163	0.966848	0.651367	10.200990	-0.166899	0.078172	0.074355	0.146456	0.318455	-0.758167	0.855615	-0.046479	-0.055650	-0.512510	0	0
13164	1.094192	0.726826	9.862593	-0.155473	0.076847	0.044670	0.147864	0.322551	-0.756797	0.855801	-0.047477	-0.054237	-0.512258	0	0
13165	1.332199	0.596708	9.591345	-0.084585	0.074534	0.044505	0.149929	0.325560	-0.755452	0.856018	-0.047820	-0.053200	-0.511973	0	0
13166	1.360690	0.406173	9.239339	-0.012582	0.048115	0.025924	0.151086	0.327744	-0.754377	0.856159	-0.047731	-0.052773	-0.511789	0	0
13167	1.164957	0.181872	9.042137	0.104908	0.033304	0.026403	0.152395	0.326665	-0.754408	0.856350	-0.046648	-0.053067	-0.511539	0	0
13168	1.120770	0.063785	8.780001	0.229202	0.014952	0.025120	0.152164	0.323823	-0.756803	0.856580	-0.044658	-0.054161	-0.511217	0	0
13169	1.222840	0.043414	8.787037	0.314759	-0.009721	-0.003094	0.152470	0.320735	-0.760897	0.856684	-0.041978	-0.055908	-0.511082	0	0
13170	1.247267	0.112995	9.061046	0.375294	-0.024367	0.007154	0.152247	0.315294	-0.763082	0.856847	-0.038928	-0.058093	-0.510806	0	0
13171	1.301800	0.296419	9.113240	0.341766	-0.023650	-0.021541	0.151247	0.308481	-0.765289	0.856839	-0.036074	-0.060102	-0.510796	0	0
13172	1.460603	0.418250	9.166991	0.258639	-0.035298	-0.021319	0.150237	0.304124	-0.767318	0.856788	-0.034061	-0.061795	-0.510818	0	0
13173	1.560192	0.445682	9.462874	0.164130	-0.032674	-0.034977	0.150787	0.301425	-0.769585	0.856631	-0.032768	-0.062979	-0.511022	0	0
13174	1.472093	0.404967	9.701596	0.083655	-0.024074	-0.043448	0.150028	0.299254	-0.771443	0.856410	-0.032183	-0.063689	-0.511342	0	0
13175	1.365103	0.443244	9.835351	0.018335	-0.034640	-0.060752	0.149250	0.299941	-0.772334	0.856069	-0.032129	-0.064152	-0.511857	0	0
13176	1.467510	0.485727	9.865064	-0.009791	-0.037634	-0.079857	0.148078	0.301307	-0.773209	0.855621	-0.032391	-0.064512	-0.512545	0	0
13177	1.564387	0.404941	9.851992	-0.022208	-0.040833	-0.093762	0.147811	0.301844	-0.772677	0.855093	-0.032695	-0.064832	-0.513365	0	0
13178	1.604778	0.241686	9.877788	-0.009698	-0.037052	-0.118188	0.146759	0.302920	-0.772128	0.854447	-0.032928	-0.065199	-0.514379	0	0
13179	1.517059	-0.066181	10.570282	0.019852	-0.021610	-0.119950	0.143631	0.302756	-0.772369	0.853808	-0.032759	-0.065581	-0.515401	0	0
13180	1.559766	-0.196100	10.872502	0.068133	-0.019296	-0.127039	0.142606	0.302362	-0.774450	0.853150	-0.032230	-0.066199	-0.516444	0	0
13181	1.648571	-0.033996	10.630651	0.097383	-0.011504	-0.134958	0.142735	0.301674	-0.773944	0.852462	-0.031343	-0.066901	-0.517543	0	0
13182	1.742931	0.166635	9.972793	0.103813	-0.005844	-0.158524	0.141975	0.300053	-0.776051	0.851657	-0.030419	-0.067599	-0.518831	0	0
13183	1.752007	0.031833	9.864137	0.065603	0.005191	-0.174067	0.141192	0.301143	-0.776414	0.850761	-0.029698	-0.068009	-0.520287	0	0
13184	1.709273	-0.196442	9.907875	0.029344	0.001961	-0.173953	0.138868	0.296347	-0.777141	0.849853	-0.029356	-0.068258	-0.521755	0	0
13185	1.554543	-0.378507	10.250229	-0.006874	0.005711	-0.173839	0.138344	0.296475	-0.776875	0.848932	-0.029259	-0.068289	-0.523254	0	0
13186	1.354063	-0.486826	10.543848	-0.017195	0.033289	-0.145835	0.138731	0.297572	-0.776856	0.848174	-0.029168	-0.068020	-0.524521	0	0
13187	1.180059	-0.336559	10.259477	-0.089960	0.069489	-0.129865	0.137289	0.299334	-0.776812	0.847499	-0.029474	-0.067060	-0.525719	0	0
13188	1.039980	-0.252174	9.760328	-0.139395	0.079148	-0.103561	0.137669	0.302206	-0.776758	0.846953	-0.030207	-0.065747	-0.526722	0	0
13189	1.098758	-0.308812	9.128682	-0.196467	0.062114	-0.099944	0.138426	0.306572	-0.775638	0.846392	-0.031475	-0.064277	-0.527730	0	0
13190	1.256473	-0.433649	8.881154	-0.201429	0.037357	-0.080775	0.139432	0.310922	-0.773089	0.845913	-0.032968	-0.062984	-0.528561	0	0
13191	1.350154	-0.620258	9.002231	-0.178661	0.005250	-0.054729	0.139149	0.314321	-0.771980	0.845553	-0.034423	-0.062077	-0.529152	0	0
13192	1.291224	-0.656897	9.288757	-0.183456	-0.010884	-0.029469	0.138736	0.318406	-0.771117	0.845315	-0.036051	-0.061269	-0.529518	0	0
13193	1.086833	-0.590932	9.628527	-0.222143	-0.016040	-0.016322	0.137278	0.320554	-0.769243	0.845123	-0.038015	-0.060298	-0.529798	0	0
13194	0.804670	-0.514317	9.943612	-0.276019	0.001556	0.003025	0.138309	0.327417	-0.770937	0.845022	-0.040379	-0.058882	-0.529944	0	0
13195	0.566343	-0.453773	10.141245	-0.316823	-0.009188	0.039707	0.138774	0.332830	-0.766413	0.845082	-0.043131	-0.057319	-0.529802	0	0
13196	0.410933	-0.378369	10.247593	-0.375305	0.017463	0.041667	0.138726	0.339491	-0.763681	0.845135	-0.046271	-0.055226	-0.529675	0	0
13197	0.527974	-0.390805	9.963867	-0.347344	0.011759	0.057287	0.139604	0.345217	-0.762015	0.845268	-0.049164	-0.053302	-0.529399	0	0
13198	0.900399	-0.438434	9.591425	-0.281411	0.002232	0.071955	0.139699	0.352035	-0.760842	0.845499	-0.051606	-0.051820	-0.528946	0	0
13199	1.325348	-0.617582	9.438636	-0.206099	-0.010825	0.081377	0.139922	0.356651	-0.758282	0.845805	-0.053436	-0.050819	-0.528372	0	0
13200	1.572941	-0.728477	9.397444	-0.121749	-0.022470	0.109060	0.140672	0.360731	-0.756127	0.846294	-0.054677	-0.050369	-0.527504	0	0
13201	1.719069	-0.744491	9.195312	-0.080256	-0.026317	0.110695	0.141841	0.361972	-0.756111	0.846809	-0.055550	-0.050155	-0.526606	0	0
13202	1.739428	-0.600836	9.138781	-0.085321	-0.014066	0.112477	0.142217	0.365114	-0.755792	0.847337	-0.056440	-0.049824	-0.525691	0	0
13203	1.793381	-0.551412	9.017183	-0.090044	-0.007339	0.130829	0.143514	0.367039	-0.755763	0.847958	-0.057317	-0.049394	-0.524635	0	0
13204	1.759515	-0.491875	9.147131	-0.169599	-0.015526	0.133644	0.143101	0.369888	-0.754404	0.848543	-0.058940	-0.048621	-0.523580	0	0
13205	1.740613	-0.401497	9.110117	-0.235264	-0.007999	0.132100	0.144242	0.373558	-0.752000	0.849077	-0.061062	-0.047440	-0.522579	0	0
13206	1.706528	-0.396814	9.152129	-0.252947	0.004109	0.147881	0.145132	0.376830	-0.750772	0.849686	-0.063295	-0.046054	-0.521447	0	0
13207	1.764645	-0.450421	9.125813	-0.214680	-0.013320	0.126800	0.146795	0.382568	-0.749371	0.850190	-0.065274	-0.045034	-0.520469	0	0
13208	1.859347	-0.475960	9.166842	-0.173283	-0.029447	0.130141	0.146519	0.384741	-0.748546	0.850730	-0.066996	-0.044360	-0.519425	0	0
13209	1.953930	-0.548537	9.071622	-0.087063	-0.044032	0.126380	0.148580	0.388707	-0.747183	0.851295	-0.068058	-0.044271	-0.518368	0	0
13210	1.960677	-0.659372	8.992414	-0.011192	-0.044441	0.116575	0.149625	0.389956	-0.747946	0.851862	-0.068472	-0.044574	-0.517354	0	0
13211	1.898783	-0.834123	9.039778	0.057780	-0.065928	0.116322	0.149242	0.390790	-0.749357	0.852459	-0.068422	-0.045438	-0.516301	0	0
13212	1.883584	-0.913072	9.167322	0.071618	-0.072208	0.118888	0.149251	0.390530	-0.750403	0.853079	-0.068275	-0.046404	-0.515211	0	0
13213	1.859181	-0.881379	9.393497	0.097602	-0.071611	0.122297	0.148217	0.387784	-0.750189	0.853726	-0.067929	-0.047523	-0.514081	0	0
13214	1.823232	-0.747368	9.594765	0.092082	-0.076648	0.111814	0.147457	0.386713	-0.752545	0.854316	-0.067626	-0.048637	-0.513036	0	0
13215	1.718999	-0.644097	9.775381	0.073125	-0.051919	0.104936	0.147606	0.385782	-0.754385	0.854862	-0.067385	-0.049477	-0.512077	0	0
13216	1.596818	-0.686982	10.017280	0.095585	-0.041521	0.099654	0.149314	0.384719	-0.755459	0.855407	-0.066866	-0.050317	-0.511152	0	0
13217	1.503112	-0.844780	10.312570	0.100921	-0.025832	0.097943	0.148800	0.384725	-0.756365	0.855945	-0.066249	-0.051080	-0.510254	0	0
13218	1.370306	-1.022201	10.656905	0.109578	-0.024144	0.096179	0.150116	0.382832	-0.756932	0.856486	-0.065519	-0.051844	-0.509363	0	0
13219	1.361746	-0.873419	10.378376	0.143132	-0.002022	0.119676	0.150419	0.379877	-0.760763	0.857172	-0.064428	-0.052600	-0.508270	0	0
13220	1.382521	-0.719012	10.007247	0.172583	-0.000499	0.123067	0.151999	0.377442	-0.761472	0.857899	-0.063052	-0.053465	-0.507125	0	0
13221	1.367188	-0.803802	10.224292	0.179456	0.003859	0.118707	0.153201	0.375436	-0.763991	0.858599	-0.061615	-0.054352	-0.506021	0	0
13222	1.426291	-0.715031	10.052294	0.165342	-0.003740	0.110002	0.153740	0.372169	-0.764579	0.859247	-0.060310	-0.055215	-0.504984	0	0
13223	1.486921	-0.386999	9.752928	0.137493	-0.003400	0.104823	0.155061	0.370010	-0.765671	0.859841	-0.059260	-0.055959	-0.504014	0	0
13224	1.535482	-0.067158	9.325406	0.143681	-0.018732	0.082053	0.155361	0.367325	-0.769237	0.860322	-0.058201	-0.056858	-0.503216	0	0
13225	1.562925	0.003238	9.083666	0.135690	-0.056563	0.050563	0.156423	0.364614	-0.770208	0.860607	-0.057400	-0.058081	-0.502680	0	0
13226	1.586152	-0.209341	8.973576	0.145379	-0.091283	0.032143	0.154224	0.363110	-0.771782	0.860790	-0.056661	-0.059642	-0.502268	0	0
13227	1.539883	-0.562670	9.354567	0.137356	-0.105118	0.023438	0.153992	0.360678	-0.774168	0.860906	-0.056075	-0.061306	-0.501934	0	0
13228	1.404081	-0.816500	9.806832	0.112397	-0.094444	0.020934	0.152693	0.358749	-0.773937	0.861008	-0.055630	-0.062734	-0.501632	0	0
13229	1.230671	-0.795898	10.493876	0.054965	-0.066276	0.031625	0.150108	0.355736	-0.775408	0.861141	-0.055561	-0.063643	-0.501298	0	0
13230	1.056725	-0.498119	10.918559	-0.051201	-0.026917	0.025014	0.150891	0.356295	-0.775793	0.861214	-0.056188	-0.063667	-0.501099	0	0
13231	0.942776	0.002384	10.962212	-0.155179	0.031463	0.032391	0.152957	0.360956	-0.775326	0.861294	-0.057422	-0.062668	-0.500946	0	0
13232	0.984854	0.444717	10.437320	-0.187676	0.035635	0.011519	0.152546	0.364220	-0.774479	0.861258	-0.058902	-0.061477	-0.500984	0	0
13233	1.111551	0.371776	9.910401	-0.162268	0.032388	-0.012965	0.153573	0.365717	-0.773156	0.861105	-0.060141	-0.060449	-0.501226	0	0
13234	1.299392	-0.042901	9.510365	-0.055354	0.022172	-0.026320	0.154874	0.364900	-0.772402	0.860949	-0.060525	-0.060060	-0.501494	0	0
13235	1.492519	-0.380230	9.135518	0.091007	-0.019822	-0.038144	0.153829	0.364612	-0.772010	0.860789	-0.059825	-0.060763	-0.501768	0	0
13236	1.633064	-0.524579	8.909899	0.192598	-0.032600	-0.052397	0.152407	0.364617	-0.773560	0.860610	-0.058334	-0.062104	-0.502087	0	0
13237	1.779745	-0.438990	8.738254	0.266249	-0.062608	-0.068385	0.151401	0.360269	-0.776239	0.860367	-0.056328	-0.064077	-0.502484	0	0
13238	1.863133	-0.307225	8.830204	0.277921	-0.080925	-0.077194	0.150134	0.354816	-0.778287	0.860074	-0.054329	-0.066276	-0.502921	0	0
13239	1.846644	-0.191802	8.941177	0.236032	-0.073293	-0.097126	0.148343	0.351554	-0.781069	0.859649	-0.052623	-0.068207	-0.503570	0	0
13240	1.720786	-0.062826	9.008868	0.168471	-0.075303	-0.101328	0.146810	0.347191	-0.782964	0.859166	-0.051520	-0.069819	-0.504286	0	0
13241	1.585015	0.032390	9.064202	0.100149	-0.062409	-0.108101	0.145268	0.343225	-0.783941	0.858614	-0.050920	-0.070978	-0.505125	0	0
13242	1.626353	0.050177	9.179712	0.070972	-0.065248	-0.135931	0.141629	0.342386	-0.785231	0.857907	-0.050578	-0.072028	-0.506211	0	0
13243	1.640068	-0.031658	9.546235	0.047106	-0.049531	-0.127952	0.142158	0.340479	-0.785272	0.857233	-0.050352	-0.072818	-0.507262	0	0
13244	1.580967	-0.083659	9.905181	0.053873	-0.053915	-0.132346	0.141131	0.340218	-0.787091	0.856541	-0.050102	-0.073682	-0.508329	0	0
13245	1.605566	0.010484	10.152903	0.060715	-0.037258	-0.141045	0.138016	0.338288	-0.788147	0.855812	-0.049682	-0.074439	-0.509486	0	0
13246	1.748158	0.215876	9.905582	0.043280	-0.031761	-0.147959	0.137898	0.335145	-0.788207	0.855047	-0.049398	-0.075067	-0.510705	0	0
13247	1.782232	0.224872	9.943662	0.031170	-0.024636	-0.151387	0.135299	0.336372	-0.789985	0.854256	-0.049155	-0.075568	-0.511976	0	0
13248	1.775974	0.030532	10.183147	0.014003	0.001804	-0.159963	0.132959	0.334298	-0.789879	0.853434	-0.048941	-0.075765	-0.513337	0	0
13249	1.740575	-0.130873	10.539988	0.017415	0.017628	-0.170381	0.132160	0.335914	-0.788671	0.852566	-0.048581	-0.075842	-0.514799	0	0
13250	1.735123	-0.173025	10.844570	0.047063	0.029478	-0.163450	0.132033	0.335093	-0.788686	0.851760	-0.047940	-0.075974	-0.516172	0	0
13251	1.800141	0.088510	10.628894	0.054532	0.057147	-0.147711	0.132972	0.332257	-0.790569	0.851053	-0.047074	-0.075892	-0.517430	0	0
13252	1.947002	0.198740	10.423700	0.051145	0.078222	-0.152866	0.133371	0.332272	-0.791482	0.850338	-0.046154	-0.075625	-0.518725	0	0
13253	2.038295	0.012578	10.506100	0.025621	0.090426	-0.142255	0.132331	0.330894	-0.791372	0.849666	-0.045367	-0.075108	-0.519970	0	0
13254	2.110690	-0.122217	10.347560	0.042421	0.113811	-0.137852	0.132595	0.328565	-0.790639	0.849045	-0.044347	-0.074486	-0.521160	0	0
13255	2.042897	-0.132311	9.995503	0.095763	0.119836	-0.152832	0.135082	0.326954	-0.790948	0.848364	-0.042812	-0.074093	-0.522452	0	0
13256	1.868731	-0.052443	9.492236	0.125780	0.095267	-0.153029	0.136644	0.326414	-0.790320	0.847683	-0.041169	-0.074069	-0.523691	0	0
13257	1.733553	0.032222	8.963925	0.127982	0.095017	-0.132136	0.135623	0.323279	-0.791674	0.847098	-0.039511	-0.074049	-0.524767	0	0
13258	1.612976	0.135164	8.527539	0.077294	0.053676	-0.139117	0.135113	0.321504	-0.792226	0.846430	-0.038508	-0.074117	-0.525909	0	0
13259	1.389094	0.113776	8.440405	0.021455	0.031046	-0.114629	0.137879	0.316900	-0.793376	0.845843	-0.038101	-0.074073	-0.526888	0	0
13260	1.018517	0.004372	8.524881	-0.005542	-0.005452	-0.109466	0.136697	0.316189	-0.792081	0.845257	-0.038132	-0.074193	-0.527809	0	0
13261	0.643475	-0.000217	8.792535	-0.045273	-0.026232	-0.098997	0.134730	0.317253	-0.791266	0.844683	-0.038593	-0.074268	-0.528682	0	0
13262	0.360437	-0.016703	9.406529	-0.112622	-0.048682	-0.084945	0.133674	0.319421	-0.790696	0.844145	-0.039775	-0.074177	-0.529467	0	0
13263	0.184052	-0.060831	10.242827	-0.196399	-0.051704	-0.079491	0.134179	0.320913	-0.789370	0.843593	-0.041636	-0.073641	-0.530277	0	0
13264	0.076778	-0.006825	10.710922	-0.268917	-0.032563	-0.043481	0.130908	0.323889	-0.789548	0.843216	-0.044082	-0.072569	-0.530827	0	0
13265	0.028082	0.020832	10.881916	-0.273360	-0.008466	-0.019858	0.130076	0.330125	-0.786299	0.842971	-0.046373	-0.071208	-0.531205	0	0
13266	0.181429	-0.000576	10.723120	-0.219775	-0.018571	-0.015657	0.130700	0.332150	-0.783793	0.842762	-0.048350	-0.070266	-0.531486	0	0
13267	0.539595	-0.054106	10.016813	-0.105191	-0.024190	0.007599	0.130297	0.335014	-0.783734	0.842726	-0.049300	-0.069899	-0.531503	0	0
13268	0.879815	-0.242298	9.430058	0.015807	-0.042680	0.012495	0.130292	0.335418	-0.783206	0.842761	-0.049440	-0.070398	-0.531370	0	0
13269	1.182975	-0.488244	9.046708	0.116143	-0.076934	0.027875	0.130282	0.335128	-0.781911	0.842904	-0.048815	-0.071637	-0.531035	0	0
13270	1.391310	-0.691428	8.821106	0.161209	-0.105524	0.043415	0.127039	0.332650	-0.782977	0.843125	-0.048085	-0.073423	-0.530506	0	0
13271	1.524900	-0.736063	8.802859	0.140775	-0.095066	0.052252	0.126285	0.329663	-0.785111	0.843391	-0.047375	-0.074937	-0.529936	0	0
13272	1.563915	-0.689669	8.967252	0.097226	-0.111028	0.084610	0.125002	0.328171	-0.786951	0.843791	-0.047244	-0.076410	-0.529100	0	0
13273	1.452049	-0.628473	9.227342	0.028641	-0.093345	0.103156	0.124752	0.325436	-0.787003	0.844270	-0.047518	-0.077295	-0.528182	0	0
13274	1.394805	-0.419769	9.275214	-0.029812	-0.082603	0.115538	0.124354	0.327485	-0.787220	0.844791	-0.048332	-0.077841	-0.527194	0	0
13275	1.439110	-0.318960	9.343416	-0.074335	-0.072059	0.131395	0.123828	0.327610	-0.786694	0.845382	-0.049386	-0.077988	-0.526126	0	0
13276	1.487552	-0.339793	9.434002	-0.071574	-0.070474	0.138380	0.122509	0.329361	-0.785740	0.846007	-0.050507	-0.078200	-0.524982	0	0
13277	1.630819	-0.398803	9.391115	-0.061087	-0.079469	0.147075	0.122246	0.329355	-0.785478	0.846677	-0.051503	-0.078473	-0.523764	0	0
13278	1.837797	-0.405936	9.216758	0.003261	-0.055637	0.153964	0.121981	0.330995	-0.785704	0.847428	-0.051924	-0.078943	-0.522434	0	0
13279	1.944628	-0.470961	9.087468	0.027460	-0.065501	0.157377	0.123300	0.329657	-0.786910	0.848203	-0.052115	-0.079560	-0.521062	0	0
13280	2.002842	-0.505288	9.073529	0.075986	-0.068617	0.164217	0.124607	0.328299	-0.786556	0.849033	-0.051994	-0.080514	-0.519575	0	0
13281	2.153227	-0.524710	9.396626	0.116002	-0.074504	0.179813	0.123973	0.326948	-0.788268	0.849955	-0.051512	-0.081665	-0.517931	0	0
13282	2.390325	-0.247930	9.864779	0.181911	-0.077145	0.197070	0.123726	0.325592	-0.789333	0.850992	-0.050562	-0.083223	-0.516072	0	0
13283	2.564121	-0.012328	10.154649	0.229608	-0.075366	0.169029	0.124026	0.320845	-0.791899	0.851903	-0.049122	-0.084981	-0.514419	0	0
13284	2.396295	-0.101910	11.803586	0.269762	-0.041010	0.175113	0.122514	0.313904	-0.795275	0.852887	-0.047219	-0.086694	-0.512677	0	0
13285	1.933720	-0.077638	12.163252	0.325637	0.011019	0.177643	0.121908	0.306547	-0.797496	0.853944	-0.044521	-0.088202	-0.510898	0	0
13286	1.555978	0.408454	10.859406	0.348093	0.041062	0.165330	0.125845	0.302638	-0.798641	0.854965	-0.041519	-0.089618	-0.509195	0	0
13287	1.340790	0.452807	9.867522	0.315025	0.054053	0.146227	0.130324	0.297529	-0.801764	0.855873	-0.038650	-0.090708	-0.507701	0	0
13288	1.173838	0.114157	9.452553	0.221557	0.041847	0.139493	0.130611	0.292899	-0.802767	0.856693	-0.036702	-0.091482	-0.506321	0	0
13289	1.130453	0.086209	8.939887	0.118203	0.045123	0.152007	0.132988	0.289120	-0.804679	0.857535	-0.035560	-0.091641	-0.504947	0	0
13290	1.097282	0.186659	8.661238	-0.018507	0.021684	0.155810	0.134295	0.287900	-0.804452	0.858325	-0.035786	-0.091368	-0.503637	0	0
13291	1.142252	0.346488	8.439734	-0.145211	-0.018325	0.151693	0.134426	0.287902	-0.804453	0.859008	-0.037214	-0.090738	-0.502481	0	0
13292	1.237024	0.333083	8.480934	-0.249367	-0.026909	0.135416	0.135425	0.292653	-0.801246	0.859556	-0.039649	-0.089727	-0.501537	0	0
13293	1.351526	0.411541	8.760252	-0.262029	-0.091628	0.141387	0.136188	0.297715	-0.801152	0.860066	-0.042431	-0.089138	-0.500540	0	0
13294	1.468385	0.516830	9.245689	-0.246788	-0.098693	0.133483	0.134854	0.303566	-0.800248	0.860526	-0.045201	-0.088757	-0.499575	0	0
13295	1.585162	0.575427	9.563409	-0.252435	-0.101927	0.116060	0.133236	0.308966	-0.796229	0.860889	-0.047920	-0.088310	-0.498773	0	0
13296	1.712367	0.732267	9.768496	-0.186986	-0.098833	0.107161	0.134140	0.311708	-0.796312	0.861232	-0.050152	-0.088239	-0.497974	0	0
13297	1.881680	0.636494	10.177227	-0.104742	-0.100785	0.075554	0.132294	0.314959	-0.795455	0.861459	-0.051546	-0.088533	-0.497387	0	0
13298	1.987675	0.547619	10.669835	-0.009587	-0.078799	0.070136	0.132416	0.315222	-0.794540	0.861720	-0.052117	-0.089191	-0.496757	0	0
13299	2.062224	0.449251	10.947558	0.089157	-0.022558	0.054331	0.129567	0.314400	-0.796616	0.862009	-0.051426	-0.089783	-0.496220	0	0
13300	2.138419	0.584359	10.962249	0.140931	-0.002694	0.043767	0.129841	0.314424	-0.798308	0.862282	-0.050298	-0.090545	-0.495723	0	0
13301	2.266457	0.778808	10.618265	0.168829	0.012521	0.010580	0.129726	0.309773	-0.798009	0.862423	-0.048699	-0.091251	-0.495509	0	0
13302	2.330316	0.767756	10.030731	0.148614	0.013024	-0.006799	0.129740	0.307871	-0.798826	0.862460	-0.047381	-0.091941	-0.495444	0	0
13303	2.363350	0.473129	9.430188	0.089595	0.024383	-0.029243	0.129369	0.305838	-0.800424	0.862372	-0.046373	-0.092174	-0.495649	0	0
13304	2.383239	0.066142	9.123720	0.037345	0.008477	-0.046538	0.130020	0.304605	-0.799672	0.862155	-0.046000	-0.092370	-0.496025	0	0
13305	2.398740	-0.235310	8.935069	0.016586	-0.000070	-0.048214	0.130293	0.302428	-0.800237	0.861914	-0.045742	-0.092470	-0.496448	0	0
13306	2.455996	-0.430120	8.947921	0.023218	-0.018380	-0.055234	0.127682	0.304047	-0.800577	0.861621	-0.045616	-0.092832	-0.496900	0	0
13307	2.436067	-0.459536	9.209439	0.028521	-0.021188	-0.048277	0.127938	0.303218	-0.799685	0.861365	-0.045382	-0.093185	-0.497301	0	0
13308	2.385293	-0.352766	9.471188	-0.015668	-0.027861	-0.048184	0.126891	0.302652	-0.798908	0.861081	-0.045644	-0.093432	-0.497721	0	0
13309	2.300603	-0.212191	9.775359	-0.052662	0.000406	-0.050637	0.126905	0.302675	-0.800728	0.860795	-0.046014	-0.093204	-0.498225	0	0
13310	2.254986	-0.070606	9.957588	-0.087040	0.009281	-0.043554	0.126382	0.303492	-0.800969	0.860536	-0.046710	-0.092773	-0.498688	0	0
13311	2.118809	-0.048058	9.999792	-0.122934	0.028643	-0.033823	0.127271	0.306898	-0.799478	0.860325	-0.047565	-0.091947	-0.499124	0	0
13312	1.970604	-0.012634	9.984351	-0.176920	0.074522	-0.033562	0.128157	0.310439	-0.797854	0.860129	-0.048719	-0.090501	-0.499613	0	0
13313	1.844334	0.018341	9.915076	-0.198539	0.072981	-0.033527	0.128792	0.314267	-0.797524	0.859919	-0.050003	-0.088915	-0.500134	0	0
13314	1.742131	-0.010753	9.771757	-0.198185	0.086858	-0.024780	0.129031	0.315748	-0.795546	0.859761	-0.051285	-0.087251	-0.500568	0	0
13315	1.673566	-0.108399	9.655739	-0.173751	0.079511	-0.012662	0.131205	0.320100	-0.792225	0.859666	-0.052339	-0.085719	-0.500886	0	0
13316	1.612357	-0.214771	9.445004	-0.138201	0.084509	-0.011880	0.132106	0.322839	-0.792048	0.859595	-0.053128	-0.084369	-0.501154	0	0
13317	1.568135	-0.326299	9.248330	-0.114847	0.072063	-0.007619	0.133655	0.324616	-0.790854	0.859547	-0.053716	-0.083192	-0.501372	0	0
13318	1.584636	-0.425536	9.210220	-0.102526	0.048933	0.011482	0.133897	0.326651	-0.789515	0.859579	-0.054396	-0.082313	-0.501388	0	0
13319	1.642912	-0.431730	9.286261	-0.090164	0.045088	0.025402	0.135980	0.326665	-0.789010	0.859685	-0.054937	-0.081473	-0.501285	0	0
13320	1.740927	-0.288353	9.414355	-0.088422	0.029142	0.035820	0.136756	0.328312	-0.788983	0.859830	-0.055614	-0.080822	-0.501067	0	0
13321	1.805028	-0.101946	9.628584	-0.102355	0.022194	0.037577	0.136861	0.331983	-0.787482	0.859969	-0.056385	-0.080111	-0.500855	0	0
13322	1.829960	0.027452	9.760589	-0.138032	0.031398	0.024615	0.138813	0.334058	-0.787975	0.860029	-0.057469	-0.079198	-0.500775	0	0
13323	1.847449	0.105045	9.754025	-0.203403	0.014691	0.008180	0.139176	0.337177	-0.785836	0.859954	-0.059119	-0.078061	-0.500889	0	0
13324	1.840391	0.157880	9.810626	-0.253489	0.020307	0.008336	0.137568	0.342593	-0.783118	0.859848	-0.061239	-0.076674	-0.501032	0	0
13325	1.893662	0.106793	9.779615	-0.270344	0.036608	-0.019468	0.137922	0.348311	-0.781187	0.859601	-0.063329	-0.075028	-0.501443	0	0
13326	1.946865	0.061972	9.840696	-0.238166	0.048515	-0.016025	0.139461	0.350759	-0.779070	0.859395	-0.065156	-0.073490	-0.501792	0	0
13327	1.963768	0.023884	9.759868	-0.198453	0.065867	-0.026553	0.139815	0.355652	-0.776766	0.859171	-0.066474	-0.071957	-0.502223	0	0
13328	1.858654	-0.055566	9.782954	-0.136162	0.054819	-0.019796	0.139930	0.357966	-0.775941	0.859009	-0.067389	-0.070878	-0.502532	0	0
13329	1.756499	-0.061248	9.717443	-0.048999	0.064856	-0.030504	0.140694	0.358907	-0.774108	0.858861	-0.067421	-0.070105	-0.502889	0	0
13330	1.707519	-0.128096	9.654675	0.033218	0.070342	-0.028985	0.141999	0.359196	-0.774372	0.858777	-0.066797	-0.069750	-0.503165	0	0
13331	1.709841	-0.172782	9.523246	0.097367	0.068856	-0.020450	0.142130	0.359611	-0.774624	0.858780	-0.065555	-0.069672	-0.503334	0	0
13332	1.738880	-0.204359	9.502757	0.141896	0.063547	-0.037160	0.142153	0.356347	-0.775859	0.858718	-0.064026	-0.069927	-0.503601	0	0
