# Supplementary material for: Identification of Haptic Based Guiding Using Hard Reins
Source: PLoS One. 2015 Jul 22;10(7):e0132020. doi: 10.1371/journal.pone.0132020 (PMC4511788; doi:10.1371/journal.pone.0132020)
Supplement: S1 File — (ZIP) [file pone.0132020.s001.zip › MotionData1/Subject1/T10/gc10.txt]

// Start Time: 0
// Sample rate: 50.0Hz
// Scenario: 4.0
// Firmware Version: 2.6.1
Counter	Acc_X	Acc_Y	Acc_Z	Gyr_X	Gyr_Y	Gyr_Z	Mag_X	Mag_Y	Mag_Z	Quat_w	Quat_x	Quat_y	Quat_z	AnalogIn_1	AnalogIn_2
12271	8.955310	1.694600	3.841307	0.001800	0.057095	-0.003048	-0.772368	0.026732	-0.014525	-0.258118	0.483828	0.276813	0.789088	0	0
12272	8.873037	1.751436	3.630289	0.029180	0.055054	-0.006474	-0.771645	0.025228	-0.015943	-0.258225	0.483326	0.276879	0.789338	0	0
12273	8.853743	1.689329	3.721842	0.049068	0.047628	-0.023109	-0.771076	0.026387	-0.016805	-0.258346	0.482766	0.277235	0.789516	0	0
12274	8.919011	1.713914	3.841557	0.037941	0.041364	-0.031019	-0.770235	0.025644	-0.015685	-0.258272	0.482278	0.277529	0.789735	0	0
12275	8.955265	1.747117	3.752308	0.049021	0.040365	-0.015184	-0.772488	0.025826	-0.016779	-0.258435	0.481797	0.277865	0.789857	0	0
12276	8.931112	1.718008	3.702019	0.043494	0.044939	-0.030128	-0.770632	0.024736	-0.018642	-0.258417	0.481264	0.278197	0.790071	0	0
12277	8.877863	1.754394	3.740847	0.078148	0.036501	-0.022130	-0.770634	0.022682	-0.017644	-0.258655	0.480719	0.278805	0.790110	0	0
12278	8.856060	1.790466	3.726551	0.054330	0.042137	-0.037104	-0.770350	0.024143	-0.018361	-0.258615	0.480165	0.279256	0.790301	0	0
12279	8.824577	1.829155	3.750792	0.059755	0.034841	-0.032686	-0.771036	0.023104	-0.020324	-0.258676	0.479650	0.279774	0.790411	0	0
12280	8.812483	1.829258	3.767710	0.057790	0.025782	-0.039700	-0.771732	0.021930	-0.021155	-0.258596	0.479205	0.280313	0.790516	0	0
12281	8.836695	1.800526	3.806024	0.070620	0.016608	-0.023869	-0.771022	0.021028	-0.021304	-0.258728	0.478830	0.280921	0.790484	0	0
12282	8.872907	1.872419	3.750404	0.079578	0.012893	-0.037863	-0.770745	0.020002	-0.020174	-0.258717	0.478440	0.281649	0.790465	0	0
12283	8.887403	1.882318	3.807991	0.063210	0.013035	-0.027370	-0.772152	0.019288	-0.020713	-0.258776	0.478102	0.282224	0.790445	0	0
12284	8.887365	1.920815	3.803152	0.059371	-0.003269	-0.030858	-0.771581	0.018975	-0.021286	-0.258694	0.477905	0.282810	0.790381	0	0
12285	8.860731	1.954341	3.760043	0.043171	0.008671	-0.015108	-0.772141	0.020302	-0.022413	-0.258741	0.477689	0.283179	0.790365	0	0
12286	8.829288	1.952114	3.786721	0.037714	0.011443	-0.015127	-0.771434	0.019553	-0.022139	-0.258727	0.477474	0.283483	0.790390	0	0
12287	8.829313	1.930264	3.750675	0.036144	0.025978	-0.001991	-0.770157	0.018639	-0.022438	-0.258893	0.477176	0.283689	0.790442	0	0
12288	8.889784	1.923122	3.783898	0.047074	0.022255	0.000672	-0.771007	0.020128	-0.022713	-0.259074	0.476897	0.283961	0.790453	0	0
12289	8.892195	1.930365	3.788683	0.037665	-0.003080	-0.006336	-0.771845	0.016900	-0.022686	-0.259131	0.476812	0.284275	0.790373	0	0
12290	8.870421	1.935261	3.798455	0.025094	0.011551	0.004146	-0.771283	0.017039	-0.022413	-0.259184	0.476693	0.284372	0.790392	0	0
12291	8.831735	1.921043	3.832409	0.025880	-0.006597	0.007676	-0.771423	0.017188	-0.022553	-0.259285	0.476706	0.284535	0.790293	0	0
12292	8.860761	1.923140	3.779302	0.015812	-0.001988	-0.002005	-0.771446	0.018834	-0.020440	-0.259225	0.476693	0.284634	0.790284	0	0
12293	8.897046	1.920497	3.742975	0.017655	-0.008358	0.005907	-0.771005	0.017628	-0.021996	-0.259268	0.476737	0.284744	0.790204	0	0
12294	8.877687	1.930156	3.743109	0.005036	-0.002800	0.019913	-0.771573	0.019259	-0.022277	-0.259339	0.476817	0.284663	0.790162	0	0
12295	8.848646	1.947088	3.750520	0.001482	0.004495	0.025163	-0.770444	0.018797	-0.022010	-0.259494	0.476855	0.284520	0.790139	0	0
12296	8.872850	1.932413	3.711887	0.001343	0.006296	0.004097	-0.771438	0.018382	-0.021286	-0.259427	0.476836	0.284449	0.790199	0	0
12297	8.887361	1.932440	3.721398	-0.000383	0.001780	0.021650	-0.771290	0.018372	-0.021995	-0.259538	0.476891	0.284315	0.790178	0	0
12298	8.897002	1.963845	3.745345	-0.009451	0.008210	0.025138	-0.770590	0.019247	-0.021586	-0.259605	0.476938	0.284062	0.790218	0	0
12299	8.906693	1.944788	3.788565	-0.013088	0.013683	0.021607	-0.771423	0.016600	-0.022409	-0.259688	0.476932	0.283797	0.790289	0	0
12300	8.863161	1.951421	3.659049	-0.022339	0.006491	0.009311	-0.771136	0.017617	-0.023266	-0.259558	0.476984	0.283518	0.790401	0	0
12301	8.834164	1.915885	3.765077	-0.017638	0.011911	0.021589	-0.770876	0.019550	-0.021300	-0.259614	0.477004	0.283222	0.790477	0	0
12302	8.872880	1.885305	3.918690	-0.043999	0.020302	0.030280	-0.771005	0.018656	-0.022425	-0.259585	0.477062	0.282635	0.790661	0	0
12303	8.824467	1.944450	3.697806	-0.045910	0.015771	0.019770	-0.770438	0.019819	-0.023004	-0.259503	0.477119	0.282114	0.790839	0	0
12304	8.853513	1.920428	3.716847	-0.015061	-0.006264	0.019866	-0.770300	0.020701	-0.023010	-0.259468	0.477278	0.281884	0.790837	0	0
12305	8.916403	1.904088	3.836612	-0.022512	-0.008025	0.007560	-0.771000	0.020560	-0.023704	-0.259334	0.477428	0.281668	0.790868	0	0
12306	8.926069	1.920466	3.745167	-0.020518	0.002846	0.014578	-0.770462	0.021170	-0.020749	-0.259239	0.477520	0.281385	0.790944	0	0
12307	8.877736	1.881945	3.731127	-0.024146	0.004692	0.011923	-0.770448	0.021300	-0.022445	-0.259168	0.477586	0.281102	0.791028	0	0
12308	8.814865	1.865355	3.765259	-0.020408	0.008303	0.018063	-0.771291	0.021164	-0.022996	-0.259132	0.477639	0.280798	0.791116	0	0
12309	8.810038	1.853434	3.786942	-0.036731	0.016607	0.022398	-0.771005	0.020273	-0.022997	-0.259117	0.477672	0.280335	0.791265	0	0
12310	8.834235	1.839159	3.827649	-0.033244	0.017476	0.002217	-0.772425	0.021339	-0.022554	-0.258909	0.477645	0.279975	0.791477	0	0
12311	8.897122	1.838944	3.803147	-0.042559	-0.004235	0.002226	-0.771018	0.020583	-0.021585	-0.258648	0.477802	0.279615	0.791594	0	0
12312	8.901937	1.858318	3.827138	-0.031581	-0.004321	0.007522	-0.771729	0.021190	-0.021293	-0.258430	0.477957	0.279300	0.791683	0	0
12313	8.872898	1.875190	3.822528	-0.029702	-0.004330	0.014550	-0.770321	0.023225	-0.021466	-0.258328	0.478116	0.278984	0.791732	0	0
12314	8.853602	1.824479	3.786647	-0.033399	-0.002492	0.002241	-0.772299	0.023559	-0.021577	-0.258081	0.478240	0.278685	0.791843	0	0
12315	8.819794	1.771624	3.798958	-0.027932	-0.013420	0.009274	-0.772574	0.022967	-0.022276	-0.257920	0.478451	0.278430	0.791857	0	0
12316	8.841558	1.776285	3.774753	-0.018708	-0.002610	0.009284	-0.771711	0.022196	-0.023841	-0.257795	0.478560	0.278212	0.791909	0	0
12317	8.868132	1.805306	3.808195	-0.015049	-0.001731	0.012809	-0.771154	0.022342	-0.022862	-0.257757	0.478655	0.278012	0.791934	0	0
12318	8.906840	1.795546	3.793494	-0.000538	-0.010025	0.009344	-0.772859	0.023270	-0.022132	-0.257693	0.478778	0.277952	0.791902	0	0
12319	8.880242	1.788375	3.796099	-0.011338	-0.004482	0.021594	-0.771736	0.023551	-0.021303	-0.257734	0.478910	0.277747	0.791881	0	0
12320	8.829459	1.781179	3.786859	0.004993	-0.017316	0.021646	-0.771029	0.022654	-0.021028	-0.257772	0.479110	0.277690	0.791767	0	0
12321	8.819778	1.786093	3.803755	0.007597	-0.015528	0.004100	-0.771453	0.023545	-0.021308	-0.257735	0.479232	0.277746	0.791686	0	0
12322	8.846402	1.769104	3.784341	0.023038	-0.017479	-0.004639	-0.772016	0.023258	-0.021580	-0.257664	0.479310	0.277966	0.791584	0	0
12323	8.868155	1.785803	3.760126	0.019519	-0.008375	0.002366	-0.770594	0.022778	-0.022449	-0.257690	0.479340	0.278106	0.791509	0	0
12324	8.887524	1.766514	3.760000	0.003959	-0.019138	0.007604	-0.771586	0.022362	-0.021866	-0.257615	0.479516	0.278118	0.791422	0	0
12325	8.863338	1.766453	3.740943	0.012167	-0.021018	0.007626	-0.771874	0.021786	-0.021011	-0.257613	0.479679	0.278207	0.791293	0	0
12326	8.841588	1.749621	3.738711	0.028807	-0.003001	0.012903	-0.771886	0.023564	-0.020312	-0.257745	0.479678	0.278349	0.791201	0	0
12327	8.860919	1.766505	3.750577	0.021341	-0.012020	0.004126	-0.769913	0.022649	-0.019351	-0.257784	0.479737	0.278504	0.791098	0	0
12328	8.887527	1.766356	3.728745	0.022975	-0.024747	-0.006383	-0.772158	0.020912	-0.020579	-0.257671	0.479870	0.278746	0.790968	0	0
12329	8.892339	1.790473	3.738307	0.029463	-0.024792	0.007679	-0.771755	0.024162	-0.019328	-0.257742	0.480019	0.278981	0.790772	0	0
12330	8.897158	1.809690	3.731044	0.026721	-0.019328	0.002405	-0.770196	0.023537	-0.019633	-0.257746	0.480119	0.279206	0.790631	0	0
12331	8.911657	1.817133	3.779016	0.035767	-0.024846	0.000680	-0.770768	0.022675	-0.018490	-0.257792	0.480232	0.279524	0.790434	0	0
12332	8.858460	1.814223	3.664004	0.022017	-0.024740	-0.011638	-0.769928	0.021934	-0.017229	-0.257632	0.480353	0.279783	0.790321	0	0
12333	8.918938	1.786213	3.855924	0.008341	-0.024621	-0.003783	-0.771053	0.021509	-0.017773	-0.257512	0.480523	0.279904	0.790214	0	0
12334	8.887433	1.862476	3.692604	0.035921	-0.017584	0.011214	-0.772156	0.021938	-0.021148	-0.257640	0.480609	0.280158	0.790031	0	0
12335	8.877796	1.824043	3.707131	0.037397	-0.046640	-0.002796	-0.771885	0.021652	-0.019739	-0.257605	0.480880	0.280561	0.789734	0	0
12336	8.906826	1.814539	3.740586	0.030148	-0.022997	-0.020397	-0.771052	0.021948	-0.018058	-0.257426	0.480939	0.280926	0.789626	0	0
12337	8.950347	1.833480	3.689764	0.030256	-0.013929	-0.016890	-0.770764	0.020320	-0.018056	-0.257338	0.480931	0.281256	0.789542	0	0
12338	8.909222	1.843110	3.678035	0.054046	-0.015931	-0.008054	-0.772189	0.020805	-0.016763	-0.257390	0.480908	0.281732	0.789370	0	0
12339	8.880201	1.842972	3.642184	0.052368	-0.008652	0.000708	-0.770501	0.020779	-0.015942	-0.257562	0.480851	0.282138	0.789204	0	0
12340	8.848766	1.833498	3.664059	0.035873	-0.003074	-0.013384	-0.770772	0.019596	-0.016781	-0.257525	0.480757	0.282465	0.789156	0	0
12341	8.839084	1.838521	3.702594	0.035740	-0.020309	-0.009852	-0.772194	0.020663	-0.016197	-0.257501	0.480804	0.282820	0.789008	0	0
12342	8.911652	1.828856	3.716497	0.044772	-0.024024	-0.016846	-0.771063	0.018583	-0.015500	-0.257419	0.480843	0.283287	0.788844	0	0
12343	8.976909	1.872216	3.740027	0.026614	-0.008453	-0.016897	-0.770777	0.018279	-0.015786	-0.257328	0.480801	0.283574	0.788796	0	0
12344	8.940613	1.891384	3.711426	0.026464	-0.021156	-0.022142	-0.773041	0.017448	-0.015039	-0.257126	0.480848	0.283915	0.788710	0	0
12345	8.897102	1.867301	3.697338	0.035702	-0.015781	-0.016869	-0.773320	0.017742	-0.015601	-0.257059	0.480840	0.284292	0.788601	0	0
12346	8.858392	1.881707	3.678375	0.021104	-0.012029	-0.020416	-0.771634	0.017720	-0.014498	-0.256876	0.480832	0.284562	0.788568	0	0
12347	8.877730	1.891356	3.687843	0.030121	-0.021180	-0.023012	-0.772200	0.017733	-0.014347	-0.256718	0.480863	0.284938	0.788465	0	0
12348	8.916429	1.893573	3.661112	0.026392	-0.024788	-0.029157	-0.771509	0.018326	-0.012666	-0.256454	0.480918	0.285324	0.788378	0	0
12349	8.916415	1.905671	3.673123	0.018355	-0.012919	-0.018658	-0.770233	0.017707	-0.012966	-0.256297	0.480926	0.285564	0.788336	0	0
12350	8.906765	1.881610	3.673213	0.022830	-0.024753	-0.018638	-0.771928	0.016418	-0.012651	-0.256097	0.481020	0.285870	0.788234	0	0
12351	8.855992	1.866962	3.618299	0.022776	-0.030197	-0.023023	-0.771508	0.016561	-0.012234	-0.255878	0.481141	0.286211	0.788107	0	0
12352	8.872903	1.886257	3.630181	0.022737	-0.023850	-0.032679	-0.771090	0.015973	-0.011249	-0.255572	0.481187	0.286582	0.788043	0	0
12353	8.894664	1.891161	3.654060	0.015311	-0.031052	-0.038829	-0.772083	0.015997	-0.010809	-0.255190	0.481289	0.286942	0.787974	0	0
12354	8.945460	1.890795	3.595987	0.033436	-0.048451	-0.037883	-0.771530	0.012769	-0.008120	-0.254815	0.481489	0.287481	0.787777	0	0
12355	8.988976	1.912349	3.586035	0.027991	-0.046595	-0.034381	-0.771675	0.013070	-0.007836	-0.254484	0.481693	0.287958	0.787585	0	0
12356	8.938167	1.929278	3.586392	0.040742	-0.031275	-0.053674	-0.773087	0.012216	-0.007668	-0.254081	0.481689	0.288593	0.787485	0	0
12357	8.911522	1.967935	3.605789	0.038970	-0.033972	-0.041380	-0.772406	0.011352	-0.004285	-0.253785	0.481746	0.289158	0.787338	0	0
12358	8.921233	1.934021	3.567278	0.042414	-0.061228	-0.041344	-0.772393	0.011042	-0.005696	-0.253397	0.482009	0.289822	0.787058	0	0
12359	8.926066	1.938805	3.562431	0.035130	-0.053912	-0.046635	-0.772678	0.010317	-0.005123	-0.252984	0.482217	0.290432	0.786839	0	0
12360	8.892146	1.996733	3.581865	0.013190	-0.057353	-0.043160	-0.772819	0.009290	-0.004834	-0.252454	0.482517	0.290865	0.786665	0	0
12361	8.877654	1.977445	3.572370	0.007737	-0.044609	-0.055480	-0.771995	0.009009	-0.001879	-0.251865	0.482695	0.291278	0.786592	0	0
12362	8.887316	1.987219	3.603546	0.044133	-0.061239	-0.050104	-0.773123	0.006678	-0.001285	-0.251412	0.482930	0.291994	0.786327	0	0
12363	8.916321	2.015496	3.490312	0.025698	-0.075619	-0.058894	-0.772847	0.006093	-0.000298	-0.250793	0.483295	0.292642	0.786060	0	0
12364	8.969530	2.001833	3.660635	0.007456	-0.078184	-0.048410	-0.772843	0.004619	-0.000151	-0.250134	0.483756	0.293108	0.785812	0	0
12365	8.911431	2.068445	3.485496	-0.008788	-0.062623	-0.044940	-0.772569	0.004037	0.001119	-0.249495	0.484146	0.293385	0.785672	0	0
12366	8.892105	2.049019	3.447186	0.020373	-0.071030	-0.044864	-0.773282	0.002884	0.002266	-0.248944	0.484529	0.293915	0.785412	0	0
12367	8.959888	1.979537	3.533299	0.029006	-0.095624	-0.079930	-0.771039	0.001979	0.004776	-0.248117	0.484980	0.294739	0.785087	0	0
12368	8.986458	2.020134	3.475371	0.000033	-0.079052	-0.067723	-0.772031	0.000533	0.005647	-0.247265	0.485409	0.295240	0.784903	0	0
12369	8.933261	2.019461	3.326697	-0.007082	-0.068104	-0.062487	-0.772317	-0.000045	0.006219	-0.246479	0.485783	0.295627	0.784772	0	0
12370	8.945297	2.072639	3.372247	0.007394	-0.068224	-0.072970	-0.771905	-0.000625	0.007910	-0.245657	0.486091	0.296186	0.784629	0	0
12371	8.930707	2.149787	3.389120	-0.016360	-0.078907	-0.058954	-0.772196	-0.002960	0.009762	-0.244822	0.486583	0.296510	0.784462	0	0
12372	8.896873	2.121068	3.413433	-0.021766	-0.075227	-0.055470	-0.772205	-0.003096	0.010893	-0.243970	0.487069	0.296769	0.784328	0	0
12373	8.896942	2.053548	3.391849	-0.003492	-0.085358	-0.047532	-0.773354	-0.002609	0.012888	-0.243268	0.487614	0.297153	0.784063	0	0
12374	9.008185	2.072340	3.330915	-0.012620	-0.082578	-0.050180	-0.771095	-0.005590	0.014277	-0.242479	0.488150	0.297475	0.783851	0	0
12375	9.083077	2.154351	3.383194	-0.032686	-0.071527	-0.051976	-0.770518	-0.008262	0.013855	-0.241641	0.488643	0.297617	0.783749	0	0
12376	9.061312	2.149714	3.412208	-0.021666	-0.063447	-0.051962	-0.771527	-0.006747	0.015702	-0.240856	0.489043	0.297834	0.783658	0	0
12377	8.959849	2.033988	3.350533	-0.008112	-0.086242	-0.055442	-0.770825	-0.008372	0.016827	-0.240066	0.489581	0.298220	0.783418	0	0
12378	8.938034	2.084433	3.321801	0.002871	-0.064559	-0.072982	-0.769982	-0.008970	0.017664	-0.239232	0.489867	0.298734	0.783298	0	0
12379	8.964581	2.139913	3.350413	-0.010753	-0.055370	-0.069502	-0.771120	-0.011141	0.019388	-0.238412	0.490127	0.299093	0.783249	0	0
12380	9.046825	2.130111	3.340203	-0.016312	-0.060782	-0.073896	-0.772827	-0.011093	0.020687	-0.237486	0.490427	0.299450	0.783206	0	0
12381	9.078293	2.119561	3.166877	-0.017308	-0.080749	-0.069482	-0.771415	-0.013178	0.021521	-0.236557	0.490900	0.299817	0.783051	0	0
12382	9.148417	2.140882	3.118262	-0.036564	-0.078792	-0.081807	-0.771273	-0.015532	0.022376	-0.235416	0.491363	0.300097	0.782996	0	0
12383	9.071056	2.109408	3.061151	-0.078689	-0.089337	-0.092434	-0.770722	-0.016995	0.024634	-0.233979	0.491979	0.300116	0.783034	0	0
12384	9.037153	2.161806	2.938740	-0.056663	-0.080442	-0.088868	-0.771700	-0.018459	0.023809	-0.232682	0.492478	0.300278	0.783044	0	0
12385	9.104864	2.166872	3.007964	-0.052936	-0.063237	-0.094145	-0.770421	-0.020845	0.023798	-0.231436	0.492823	0.300445	0.783132	0	0
12386	8.964746	2.012489	2.908136	-0.023551	-0.068005	-0.082702	-0.771840	-0.022277	0.025099	-0.230386	0.493165	0.300806	0.783088	0	0
12387	8.964693	2.069954	2.845579	-0.025155	-0.062538	-0.059880	-0.769874	-0.024065	0.027194	-0.229546	0.493543	0.301019	0.783014	0	0
12388	9.109650	2.233402	2.834770	-0.047699	-0.089606	-0.097587	-0.770308	-0.024632	0.028617	-0.228195	0.494064	0.301313	0.782967	0	0
12389	9.053926	2.316057	2.976960	-0.048919	-0.089592	-0.125656	-0.769887	-0.026400	0.029606	-0.226641	0.494509	0.301728	0.782978	0	0
12390	8.911349	2.195735	2.946844	-0.013391	-0.104394	-0.129097	-0.770459	-0.029171	0.031464	-0.225168	0.494970	0.302478	0.782822	0	0
12391	8.969439	2.147862	3.018586	-0.016904	-0.078966	-0.138803	-0.769887	-0.031689	0.031607	-0.223700	0.495217	0.303183	0.782814	0	0
12392	9.022710	2.085259	3.032673	-0.000643	-0.095444	-0.144900	-0.769056	-0.033007	0.034143	-0.222194	0.495529	0.304090	0.782694	0	0
12393	9.109787	2.080242	3.017616	-0.019077	-0.102570	-0.158973	-0.769061	-0.036674	0.036137	-0.220486	0.495901	0.304928	0.782615	0	0
12394	9.090281	2.255002	2.815660	-0.068529	-0.111245	-0.166053	-0.770480	-0.038695	0.037582	-0.218427	0.496418	0.305441	0.782665	0	0
12395	9.119165	2.387713	2.882660	-0.019962	-0.107087	-0.136072	-0.768647	-0.040491	0.038690	-0.216878	0.496896	0.306166	0.782509	0	0
12396	9.198874	2.479942	3.052703	-0.007808	-0.115322	-0.078970	-0.768223	-0.043878	0.039969	-0.215789	0.497576	0.306729	0.782158	0	0
12397	9.065823	2.522553	2.870918	-0.003584	-0.089924	-0.041247	-0.768388	-0.044434	0.042941	-0.215115	0.498173	0.307072	0.781829	0	0
12398	8.966785	2.392827	2.898194	0.078224	-0.065161	-0.006019	-0.768549	-0.044553	0.045346	-0.215177	0.498498	0.307835	0.781304	0	0
12399	9.085400	2.277914	3.060909	0.112043	-0.076328	0.011599	-0.768399	-0.045594	0.044783	-0.215534	0.498902	0.308789	0.780572	0	0
12400	9.041811	2.326396	3.114081	0.098206	-0.088910	0.011592	-0.768414	-0.045281	0.046478	-0.215762	0.499421	0.309672	0.779826	0	0
12401	8.954778	2.301699	2.965675	0.141087	-0.105591	0.018730	-0.768300	-0.043780	0.049154	-0.216229	0.500010	0.310877	0.778839	0	0
12402	8.911176	2.346409	3.225614	0.145232	-0.116507	-0.009323	-0.767597	-0.044672	0.049853	-0.216443	0.500575	0.312290	0.777851	0	0
12403	8.935304	2.404202	3.235008	0.165941	-0.162041	0.008351	-0.767624	-0.043462	0.052674	-0.216777	0.501513	0.313858	0.776522	0	0
12404	8.925641	2.398989	3.153339	0.224441	-0.182476	0.036600	-0.768785	-0.043988	0.056510	-0.217534	0.502558	0.315795	0.774847	0	0
12405	8.964346	2.398568	3.080929	0.273212	-0.246405	0.038557	-0.768544	-0.042766	0.061022	-0.218373	0.504003	0.318220	0.772678	0	0
12406	9.024665	2.552172	3.003428	0.246989	-0.287953	0.008754	-0.766750	-0.042454	0.066078	-0.218690	0.505714	0.320695	0.770444	0	0
12407	9.176940	2.666610	2.824309	0.276312	-0.259185	-0.005216	-0.767337	-0.045060	0.069631	-0.219160	0.507097	0.323383	0.768274	0	0
12408	9.085161	2.545811	2.714483	0.373752	-0.205530	0.008958	-0.767377	-0.041189	0.073006	-0.220381	0.507882	0.326641	0.766025	0	0
12409	9.061119	2.405944	2.661879	0.395929	-0.212056	0.037943	-0.766703	-0.041456	0.076952	-0.221935	0.508763	0.329913	0.763585	0	0
12410	8.974022	2.439366	2.580744	0.345243	-0.230710	-0.003391	-0.765748	-0.043490	0.081750	-0.222823	0.509745	0.333059	0.761303	0	0
12411	8.949580	2.708233	2.419620	0.283542	-0.251995	-0.036787	-0.765352	-0.042141	0.084563	-0.223094	0.510915	0.335932	0.759173	0	0
12412	8.988038	2.967086	2.200342	0.285674	-0.215718	-0.028860	-0.765251	-0.042680	0.089650	-0.223532	0.511816	0.338713	0.757200	0	0
12413	8.934644	3.154807	2.171729	0.257478	-0.211837	-0.010457	-0.764856	-0.042652	0.093035	-0.223998	0.512816	0.341159	0.755285	0	0
12414	9.036098	3.298211	1.992957	0.220204	-0.182514	-0.019316	-0.762613	-0.043263	0.095403	-0.224281	0.513634	0.343314	0.753667	0	0
12415	8.958662	3.341419	1.945403	0.187642	-0.149570	-0.017672	-0.762364	-0.042344	0.099068	-0.224541	0.514288	0.345128	0.752313	0	0
12416	8.808691	3.367494	1.821457	0.191406	-0.127817	-0.031728	-0.763225	-0.042897	0.100922	-0.224766	0.514710	0.347002	0.751095	0	0
12417	8.963336	3.536949	1.572553	0.095173	-0.076230	-0.018808	-0.762245	-0.044081	0.102465	-0.224790	0.515014	0.347965	0.750433	0	0
12418	9.238831	3.772199	1.515051	-0.054575	-0.024232	-0.063918	-0.762390	-0.045397	0.103321	-0.223864	0.515098	0.347922	0.750673	0	0
12419	9.311071	4.076289	1.682572	-0.045487	0.015624	-0.084934	-0.762252	-0.045689	0.103885	-0.222982	0.514798	0.347969	0.751118	0	0
12420	9.509473	3.987837	1.863917	0.086870	0.061742	-0.018003	-0.762381	-0.046731	0.102761	-0.223427	0.514080	0.348559	0.751205	0	0
12421	9.611348	3.664476	2.221667	0.176281	0.041046	-0.007318	-0.763082	-0.047017	0.102209	-0.224354	0.513364	0.349819	0.750832	0	0
12422	9.490592	3.500252	2.085642	0.146996	0.003180	0.006659	-0.760547	-0.045588	0.102726	-0.225087	0.513036	0.350863	0.750350	0	0
12423	9.340736	3.413028	1.932936	0.140471	0.077652	0.010034	-0.762232	-0.046449	0.101768	-0.226086	0.512184	0.351684	0.750248	0	0
12424	9.340681	3.470663	1.904039	0.082485	0.134388	0.005449	-0.763619	-0.046453	0.098683	-0.226938	0.511011	0.351951	0.750665	0	0
12425	9.263167	3.577365	2.034347	0.055179	0.140084	0.019439	-0.762760	-0.044428	0.096540	-0.227787	0.509915	0.351945	0.751156	0	0
12426	9.093841	3.608405	1.934581	0.002813	0.185910	0.037687	-0.763457	-0.044132	0.095279	-0.228654	0.508647	0.351329	0.752039	0	0
12427	8.987446	3.573032	2.050790	0.003204	0.208622	0.062214	-0.762992	-0.043899	0.090325	-0.229796	0.507302	0.350559	0.752959	0	0
12428	8.924617	3.533659	1.863751	0.073497	0.252532	0.118481	-0.763833	-0.040364	0.088204	-0.231862	0.505648	0.349910	0.753739	0	0
12429	9.103792	3.331500	1.929925	0.163629	0.264503	0.180941	-0.765634	-0.038608	0.083281	-0.234901	0.503919	0.349617	0.754092	0	0
12430	9.169230	3.171626	2.232511	0.161352	0.216430	0.178320	-0.766614	-0.034634	0.080595	-0.237729	0.502534	0.349404	0.754229	0	0
12431	9.031159	3.369855	2.353570	0.138928	0.177619	0.171339	-0.765452	-0.031758	0.075760	-0.240262	0.501475	0.349173	0.754238	0	0
12432	8.885911	3.511437	2.219879	0.117200	0.172381	0.201164	-0.766288	-0.029257	0.073502	-0.242885	0.500598	0.348613	0.754240	0	0
12433	8.818244	3.467535	2.088176	0.170455	0.186469	0.216181	-0.766858	-0.024098	0.072076	-0.245938	0.499543	0.348370	0.754062	0	0
12434	8.861935	3.308754	2.124050	0.209270	0.211562	0.239896	-0.766541	-0.019739	0.066400	-0.249447	0.498269	0.348209	0.753827	0	0
12435	8.769988	3.342888	2.182395	0.231365	0.202339	0.275944	-0.768237	-0.015297	0.064713	-0.253300	0.497139	0.348082	0.753346	0	0
12436	8.755461	3.357391	2.189702	0.253666	0.196740	0.331293	-0.768503	-0.010610	0.061024	-0.257652	0.496169	0.347822	0.752629	0	0
12437	8.760306	3.343278	2.256997	0.277489	0.165716	0.377018	-0.768634	-0.004156	0.057325	-0.262356	0.495529	0.347624	0.751517	0	0
12438	8.924724	3.377673	2.440894	0.256866	0.105989	0.384954	-0.768631	0.002013	0.054755	-0.266807	0.495396	0.347347	0.750165	0	0
12439	9.026417	3.257703	2.550844	0.267455	0.026055	0.422789	-0.770625	0.009272	0.053908	-0.271305	0.495966	0.347203	0.748239	0	0
12440	9.026683	2.983729	2.647234	0.292882	-0.010452	0.431601	-0.768679	0.017501	0.054688	-0.275865	0.496747	0.347259	0.746024	0	0
12441	9.022331	2.511011	2.479355	0.267290	-0.046566	0.429715	-0.769126	0.024444	0.054807	-0.280147	0.497861	0.347261	0.743681	0	0
12442	8.988791	2.193073	2.441391	0.230814	-0.066239	0.433083	-0.767888	0.032543	0.055882	-0.284202	0.499211	0.346985	0.741363	0	0
12443	8.814965	1.884670	2.344339	0.216313	-0.106030	0.462855	-0.768630	0.039362	0.057560	-0.288256	0.501000	0.346593	0.738770	0	0
12444	8.950614	1.672982	2.418052	0.223721	-0.118806	0.480390	-0.768529	0.047050	0.059504	-0.292425	0.502898	0.346156	0.736042	0	0
12445	9.110342	1.553605	2.662214	0.276730	-0.141011	0.515617	-0.768144	0.055614	0.061015	-0.297034	0.504922	0.346021	0.732867	0	0
12446	9.158986	1.283768	2.638036	0.320227	-0.213971	0.536811	-0.766345	0.063706	0.062504	-0.301758	0.507392	0.346269	0.729105	0	0
12447	9.580112	1.001412	2.625573	0.380700	-0.236286	0.575540	-0.765698	0.074052	0.065699	-0.306978	0.509964	0.346840	0.724847	0	0
12448	9.875619	0.558520	2.729561	0.442674	-0.255900	0.564201	-0.765050	0.083370	0.069322	-0.312347	0.512411	0.347929	0.720292	0	0
12449	10.161348	0.244122	2.530582	0.353611	-0.197165	0.526112	-0.764538	0.092976	0.072098	-0.317179	0.514565	0.348394	0.716409	0	0
12450	10.359745	0.187702	2.380116	0.333723	-0.118118	0.459265	-0.762040	0.101504	0.074281	-0.321690	0.515952	0.348775	0.713208	0	0
12451	10.291878	0.323255	2.505522	0.295057	-0.073353	0.383674	-0.762914	0.108019	0.074973	-0.325617	0.516879	0.349132	0.710575	0	0
12452	10.001426	0.544840	2.440145	0.238093	-0.037493	0.308070	-0.762087	0.113318	0.075502	-0.328826	0.517449	0.349337	0.708579	0	0
12453	9.919011	0.732362	2.363658	0.250809	0.002322	0.265972	-0.761267	0.119508	0.076592	-0.331946	0.517554	0.349725	0.706854	0	0
12454	9.817298	0.862593	2.378721	0.269518	0.005790	0.213389	-0.761525	0.123009	0.072342	-0.334794	0.517367	0.350494	0.705265	0	0
12455	9.725424	0.842596	2.206303	0.309881	0.047189	0.185346	-0.760116	0.124160	0.072314	-0.337802	0.516664	0.351554	0.703817	0	0
12456	9.706232	0.679252	2.273895	0.333126	0.106881	0.165974	-0.761113	0.130067	0.071034	-0.340988	0.515373	0.352665	0.702670	0	0
12457	9.578197	0.550376	1.984023	0.288728	0.148970	0.141212	-0.761362	0.130765	0.066796	-0.343927	0.513858	0.353447	0.701954	0	0
12458	9.454835	0.553512	2.093112	0.229304	0.173962	0.105929	-0.760775	0.132343	0.063671	-0.346389	0.512226	0.353901	0.701707	0	0
12459	9.365254	0.631439	2.242766	0.177621	0.155332	0.065476	-0.760774	0.136455	0.061958	-0.348245	0.510773	0.354262	0.701665	0	0
12460	9.246580	0.799730	2.161752	0.161230	0.177254	0.053163	-0.761874	0.137322	0.058016	-0.349997	0.509160	0.354493	0.701849	0	0
12461	9.217529	0.819518	2.258117	0.173944	0.177158	0.049685	-0.760866	0.136836	0.055882	-0.351798	0.507505	0.354827	0.701979	0	0
12462	9.362765	0.689975	2.391799	0.135691	0.195602	0.039008	-0.760135	0.138408	0.052472	-0.353381	0.505797	0.354881	0.702389	0	0
12463	9.416023	0.646269	2.333744	0.115627	0.218429	0.012596	-0.761524	0.138994	0.049384	-0.354770	0.503920	0.354841	0.703058	0	0
12464	9.478983	0.560184	2.467991	0.091949	0.235857	0.001086	-0.761483	0.137913	0.044867	-0.356005	0.501943	0.354634	0.703952	0	0
12465	9.445101	0.579579	2.485053	0.077201	0.231441	-0.010348	-0.762853	0.138034	0.039661	-0.357083	0.500024	0.354385	0.704896	0	0
12466	9.401513	0.623525	2.593526	0.055291	0.245241	-0.019187	-0.761843	0.138868	0.036815	-0.358022	0.498033	0.353984	0.706030	0	0
12467	9.314385	0.665444	2.764829	0.025746	0.214650	-0.020092	-0.762499	0.136173	0.031750	-0.358714	0.496376	0.353474	0.707101	0	0
12468	9.203144	0.648805	2.775272	-0.000219	0.182199	-0.037671	-0.763040	0.136155	0.028933	-0.359020	0.494959	0.352995	0.708177	0	0
12469	9.164464	0.629651	2.785187	-0.019109	0.151483	-0.084193	-0.764421	0.134085	0.025857	-0.358812	0.493679	0.352706	0.709319	0	0
12470	9.116138	0.590754	2.696616	-0.065068	0.131884	-0.108858	-0.764696	0.133935	0.025014	-0.358113	0.492597	0.352298	0.710626	0	0
12471	9.077488	0.551757	2.591143	-0.104693	0.108599	-0.137013	-0.765083	0.130663	0.021785	-0.356956	0.491739	0.351811	0.712043	0	0
12472	9.092132	0.426131	2.509395	-0.105952	0.075014	-0.154553	-0.764224	0.127840	0.021500	-0.355528	0.491043	0.351537	0.713371	0	0
12473	9.101801	0.430956	2.514129	-0.120139	0.031565	-0.168570	-0.766755	0.126113	0.020701	-0.353798	0.490674	0.351364	0.714570	0	0
12474	9.191253	0.480666	2.371585	-0.150279	0.023632	-0.163348	-0.767601	0.121426	0.022148	-0.351905	0.490467	0.350996	0.715826	0	0
12475	9.319369	0.548129	2.418679	-0.172441	0.012909	-0.175652	-0.766461	0.118746	0.022000	-0.349800	0.490387	0.350543	0.717134	0	0
12476	9.365217	0.656266	2.391809	-0.225988	-0.039293	-0.187969	-0.766455	0.115506	0.022579	-0.347136	0.490802	0.349970	0.718423	0	0
12477	9.478885	0.670227	2.328457	-0.240470	-0.030113	-0.182741	-0.767013	0.111541	0.023171	-0.344490	0.491237	0.349207	0.719769	0	0
12478	9.633568	0.767074	2.481119	-0.251812	-0.057252	-0.187972	-0.767429	0.109336	0.023046	-0.341630	0.491861	0.348504	0.721046	0	0
12479	9.609200	0.949998	2.464318	-0.292132	-0.076871	-0.175712	-0.767847	0.104782	0.024061	-0.338611	0.492824	0.347486	0.722302	0	0
12480	9.729795	1.282361	2.523272	-0.292222	-0.044211	-0.196728	-0.769270	0.101590	0.026359	-0.335525	0.493450	0.346482	0.723796	0	0
12481	9.690890	1.471298	2.739784	-0.305153	-0.056779	-0.182661	-0.769410	0.096743	0.028078	-0.332453	0.494276	0.345327	0.725201	0	0
12482	9.451342	1.588835	2.585163	-0.297522	-0.033219	-0.168607	-0.769269	0.094389	0.028933	-0.329573	0.494924	0.344100	0.726654	0	0
12483	9.308431	1.789515	2.713468	-0.271967	-0.028855	-0.157978	-0.770387	0.090282	0.028969	-0.326933	0.495511	0.342964	0.727983	0	0
12484	9.230939	1.879073	2.786088	-0.228387	-0.077278	-0.127956	-0.771230	0.086621	0.029847	-0.324534	0.496383	0.342176	0.728833	0	0
12485	9.255001	2.004180	2.776193	-0.191773	-0.101149	-0.082173	-0.771530	0.083562	0.032973	-0.322589	0.497486	0.341479	0.729271	0	0
12486	9.317760	2.117992	2.924705	-0.152999	-0.095988	-0.020631	-0.770419	0.085034	0.034786	-0.321279	0.498612	0.340764	0.729415	0	0
12487	9.404646	2.300933	2.943155	-0.118498	-0.099905	-0.025759	-0.771700	0.082721	0.036795	-0.320112	0.499658	0.340316	0.729421	0	0
12488	9.331822	2.572728	2.871338	-0.120064	-0.065391	-0.016965	-0.771542	0.080639	0.035529	-0.319095	0.500464	0.339723	0.729590	0	0
12489	9.421275	2.586040	3.149565	-0.103673	-0.070051	-0.004634	-0.771994	0.082153	0.038356	-0.318255	0.501313	0.339182	0.729626	0	0
12490	9.321968	2.739614	3.020337	-0.099460	-0.087328	-0.025624	-0.772579	0.080720	0.041198	-0.317201	0.502184	0.338851	0.729640	0	0
12491	9.370243	2.840513	2.991051	-0.078578	-0.123786	0.005215	-0.772029	0.081021	0.042883	-0.316374	0.503375	0.338615	0.729288	0	0
12492	9.496040	2.811484	2.999773	-0.048474	-0.134933	0.014952	-0.772891	0.079735	0.045163	-0.315710	0.504566	0.338602	0.728759	0	0
12493	9.486526	2.661625	2.879752	-0.061891	-0.131197	0.030675	-0.772636	0.082261	0.047409	-0.315123	0.505841	0.338384	0.728230	0	0
12494	9.358603	2.415059	2.645273	-0.079610	-0.096574	0.034037	-0.772361	0.083001	0.048108	-0.314570	0.506913	0.337926	0.727936	0	0
12495	9.225709	2.303345	2.415528	-0.141506	-0.074298	0.014526	-0.773219	0.081561	0.049824	-0.313652	0.507967	0.337032	0.728012	0	0
12496	9.230438	2.416250	2.367317	-0.196067	-0.048439	0.017902	-0.772951	0.081280	0.051657	-0.312548	0.508998	0.335653	0.728403	0	0
12497	9.269062	2.483991	2.443915	-0.167255	-0.074089	0.003980	-0.774944	0.081634	0.053384	-0.311419	0.510092	0.334625	0.728595	0	0
12498	9.278789	2.428761	2.475144	-0.130553	-0.052613	0.002271	-0.773405	0.081621	0.055195	-0.310519	0.510894	0.333814	0.728789	0	0
12499	9.196669	2.317979	2.444579	-0.140312	-0.034377	0.008336	-0.772985	0.079854	0.056327	-0.309688	0.511626	0.332838	0.729076	0	0
12500	9.114405	2.356161	2.353788	-0.181360	-0.003196	-0.023385	-0.773829	0.079279	0.056060	-0.308503	0.512137	0.331632	0.729768	0	0
12501	9.049120	2.332499	2.416795	-0.185047	0.005912	-0.037456	-0.774399	0.078855	0.056778	-0.307239	0.512558	0.330440	0.730546	0	0
12502	8.983957	2.206506	2.239460	-0.148876	0.041914	-0.020773	-0.774118	0.077971	0.057342	-0.306386	0.512645	0.329316	0.731351	0	0
12503	9.013134	2.041059	2.381231	-0.108405	0.039783	0.014385	-0.774103	0.076188	0.056219	-0.306002	0.512752	0.328315	0.731887	0	0
12504	9.114700	2.066821	2.267469	-0.070812	0.043095	0.030279	-0.774952	0.077088	0.055947	-0.305925	0.512758	0.327495	0.732281	0	0
12505	9.162989	2.148750	2.295901	-0.055760	0.085628	0.046955	-0.775509	0.078264	0.054538	-0.306197	0.512473	0.326574	0.732778	0	0
12506	9.182273	2.213725	2.295707	-0.030833	0.108117	0.061921	-0.774507	0.079403	0.052539	-0.306769	0.511983	0.325686	0.733277	0	0
12507	9.196783	2.213825	2.319643	-0.007681	0.144227	0.065440	-0.776202	0.080172	0.052280	-0.307611	0.511180	0.324845	0.733857	0	0
12508	9.177438	2.202277	2.411155	0.014387	0.156761	0.074246	-0.776467	0.081184	0.049737	-0.308658	0.510233	0.324071	0.734418	0	0
12509	9.162902	2.226398	2.416050	0.021035	0.174865	0.088285	-0.775308	0.081859	0.046042	-0.309910	0.509188	0.323230	0.734987	0	0
12510	9.177427	2.207432	2.478469	0.067665	0.170861	0.103314	-0.775576	0.084932	0.043207	-0.311488	0.508062	0.322657	0.735351	0	0
12511	9.196782	2.197967	2.516803	0.098888	0.177872	0.120050	-0.777124	0.087013	0.041669	-0.313375	0.506850	0.322217	0.735578	0	0
12512	9.216129	2.198059	2.540704	0.126331	0.164952	0.142072	-0.775408	0.087687	0.038953	-0.315507	0.505707	0.321889	0.735597	0	0
12513	9.090380	2.183510	2.483933	0.138038	0.143088	0.141244	-0.775109	0.089424	0.036398	-0.317630	0.504691	0.321738	0.735447	0	0
12514	8.889693	2.116761	2.557581	0.142934	0.141276	0.179844	-0.776516	0.093412	0.034143	-0.320046	0.503784	0.321414	0.735164	0	0
12515	8.674466	2.087997	2.520709	0.144871	0.112261	0.218485	-0.777064	0.096193	0.031031	-0.322667	0.503214	0.321020	0.734580	0	0
12516	8.655067	2.158990	2.270752	0.156122	0.094035	0.269456	-0.775365	0.101151	0.028863	-0.325652	0.502891	0.320489	0.733715	0	0
12517	9.085537	2.188381	2.493582	0.199889	0.050109	0.325798	-0.775799	0.106315	0.028141	-0.329129	0.502932	0.320157	0.732279	0	0
12518	9.564610	1.975193	2.846082	0.258866	-0.052018	0.396230	-0.774414	0.112492	0.029081	-0.333077	0.503735	0.320207	0.729916	0	0
12519	9.666789	1.334802	3.355556	0.310744	-0.128655	0.438406	-0.775854	0.120048	0.029496	-0.337348	0.505055	0.320697	0.726821	0	0
12520	9.396532	0.708918	3.293126	0.237027	-0.158892	0.452144	-0.773910	0.126811	0.031130	-0.341235	0.506864	0.320649	0.723762	0	0
12521	9.004919	0.543302	2.803253	0.167758	-0.148345	0.420328	-0.772115	0.134762	0.033186	-0.344572	0.508726	0.320239	0.721051	0	0
12522	8.913047	0.536853	2.452911	0.128002	-0.198857	0.397486	-0.771327	0.141873	0.037663	-0.347365	0.510999	0.319802	0.718293	0	0
12523	9.270997	0.532257	2.599362	0.091069	-0.219468	0.377248	-0.770362	0.148202	0.038185	-0.349761	0.513480	0.319290	0.715584	0	0
12524	9.556553	0.368557	2.683962	0.056215	-0.208343	0.341137	-0.769436	0.153405	0.043800	-0.351741	0.515870	0.318649	0.713175	0	0
12525	9.713972	0.156630	2.716644	0.076096	-0.213081	0.311305	-0.768623	0.158574	0.046025	-0.353600	0.518131	0.318333	0.710754	0	0
12526	9.779353	0.084016	2.658524	0.058140	-0.155792	0.281337	-0.768094	0.161695	0.049252	-0.355321	0.519937	0.317821	0.708804	0	0
12527	10.113268	-0.065383	2.728333	0.071402	-0.056144	0.232069	-0.767413	0.166855	0.050349	-0.357087	0.520837	0.317316	0.707480	0	0
12528	10.391669	-0.334786	2.856348	0.091281	-0.001937	0.140719	-0.767420	0.170685	0.049768	-0.358476	0.520980	0.317223	0.706714	0	0
12529	10.650598	-0.492661	3.133476	0.051732	-0.003463	0.108998	-0.767271	0.171701	0.048489	-0.359438	0.521185	0.317026	0.706162	0	0
12530	10.420908	-0.565055	3.034235	-0.030568	-0.093536	0.063261	-0.766303	0.173618	0.050302	-0.359354	0.522164	0.316805	0.705580	0	0
12531	10.050626	-0.310688	2.762650	-0.057841	-0.056083	0.038634	-0.764762	0.175660	0.051115	-0.359083	0.522910	0.316386	0.705354	0	0
12532	9.731222	-0.161286	2.697543	-0.045624	-0.013494	0.039514	-0.766473	0.175860	0.052838	-0.359006	0.523303	0.315895	0.705322	0	0
12533	9.421532	-0.041371	2.516986	-0.042834	0.022794	0.004395	-0.767887	0.176184	0.052860	-0.358823	0.523330	0.315474	0.705583	0	0
12534	9.285988	0.069019	2.407292	-0.019369	0.033483	-0.038537	-0.766748	0.174975	0.052281	-0.358481	0.523050	0.315408	0.705994	0	0
12535	9.203763	0.075430	2.222761	0.022762	0.059445	-0.056018	-0.767588	0.174688	0.051448	-0.358331	0.522393	0.315633	0.706456	0	0
12536	9.218268	0.073510	2.323634	0.002531	0.071398	-0.083288	-0.768145	0.173807	0.050755	-0.357908	0.521624	0.315820	0.707154	0	0
12537	9.194027	0.122097	2.403112	0.002495	0.065966	-0.076251	-0.767577	0.172176	0.051035	-0.357531	0.520929	0.315983	0.707785	0	0
12538	9.145699	0.074237	2.446780	-0.006239	0.047873	-0.122773	-0.770093	0.169695	0.048685	-0.356707	0.520232	0.316396	0.708528	0	0
12539	9.140796	0.141509	2.417910	-0.027327	0.013578	-0.094680	-0.770383	0.168682	0.049966	-0.355879	0.519955	0.316628	0.709044	0	0
12540	9.237577	0.102990	2.446085	-0.019809	0.013518	-0.068343	-0.771513	0.167823	0.050271	-0.355260	0.519721	0.316784	0.709456	0	0
12541	9.271542	-0.007406	2.525267	-0.028766	0.038085	-0.077200	-0.770796	0.166326	0.049559	-0.354627	0.519330	0.316825	0.710041	0	0
12542	9.300604	-0.045933	2.532299	-0.038030	0.037241	-0.094781	-0.771077	0.166329	0.049281	-0.353803	0.518907	0.316906	0.710725	0	0
12543	9.334475	-0.055662	2.522442	-0.064538	0.055591	-0.119441	-0.771356	0.164567	0.049576	-0.352740	0.518383	0.316847	0.711661	0	0
12544	9.363412	0.030966	2.522160	-0.070970	0.081039	-0.145793	-0.772720	0.159244	0.045665	-0.351519	0.517600	0.316802	0.712854	0	0
12545	9.334369	0.054866	2.479077	-0.075751	0.081974	-0.173881	-0.773276	0.156892	0.045402	-0.350093	0.516753	0.316848	0.714149	0	0
12546	9.295741	-0.026326	2.599637	-0.085915	0.066639	-0.173910	-0.773691	0.153511	0.045706	-0.348545	0.516032	0.316889	0.715408	0	0
12547	9.218309	0.007591	2.619409	-0.137387	0.057983	-0.206486	-0.775648	0.148527	0.044911	-0.346490	0.515463	0.316740	0.716881	0	0
12548	9.056162	0.108827	2.596469	-0.150304	0.054475	-0.216144	-0.777204	0.146798	0.045792	-0.344266	0.514913	0.316577	0.718418	0	0
12549	8.903822	0.070752	2.640889	-0.139818	0.012657	-0.231877	-0.776762	0.140302	0.046096	-0.341869	0.514590	0.316691	0.719743	0	0
12550	8.845713	0.165199	2.256559	-0.134432	-0.030944	-0.205450	-0.777878	0.136486	0.045706	-0.339528	0.514626	0.316876	0.720743	0	0
12551	9.007776	0.145940	2.303475	-0.159861	-0.023487	-0.194991	-0.780431	0.134199	0.047736	-0.337176	0.514742	0.316774	0.721809	0	0
12552	9.237534	0.164543	2.239271	-0.183956	-0.050549	-0.209040	-0.780149	0.130520	0.049160	-0.334487	0.515068	0.316682	0.722866	0	0
12553	9.522791	0.301664	2.299586	-0.175233	-0.088755	-0.203661	-0.780873	0.126296	0.052864	-0.331782	0.515673	0.316726	0.723662	0	0
12554	9.653182	0.481737	2.716823	-0.189126	-0.161238	-0.235152	-0.781145	0.122762	0.052884	-0.328522	0.516725	0.317094	0.724238	0	0
12555	9.783512	0.774316	2.528102	-0.191356	-0.175764	-0.256117	-0.783001	0.117534	0.057176	-0.325072	0.517836	0.317572	0.724791	0	0
12556	10.044411	1.084779	2.581241	-0.156893	-0.201459	-0.231344	-0.781315	0.111929	0.060422	-0.321869	0.519073	0.318276	0.725027	0	0
12557	10.186963	1.240559	2.481498	-0.147443	-0.179763	-0.206731	-0.783888	0.109814	0.064712	-0.318984	0.520215	0.318824	0.725243	0	0
12558	10.019969	1.340050	2.588424	-0.097924	-0.176495	-0.174131	-0.783344	0.105568	0.068819	-0.316576	0.521255	0.319572	0.725222	0	0
12559	9.753870	1.388620	2.595137	-0.066021	-0.114998	-0.132886	-0.784209	0.102375	0.072097	-0.314852	0.521897	0.320116	0.725270	0	0
12560	9.535999	1.567975	2.769687	-0.011099	-0.106321	-0.108161	-0.785340	0.100047	0.072973	-0.313597	0.522361	0.320925	0.725123	0	0
12561	9.351949	1.804065	2.746797	0.010535	-0.059264	-0.067749	-0.784643	0.098723	0.074663	-0.312922	0.522563	0.321509	0.725010	0	0
12562	9.225975	2.002082	2.829300	0.065072	-0.007033	-0.025520	-0.785501	0.097283	0.076379	-0.312982	0.522333	0.322126	0.724876	0	0
12563	9.315425	2.049627	2.734843	0.072700	0.014678	-0.007962	-0.786780	0.096878	0.077390	-0.313301	0.521995	0.322618	0.724763	0	0
12564	9.467677	2.151742	2.976475	0.055832	-0.001527	-0.027261	-0.786486	0.096711	0.076115	-0.313318	0.521747	0.323160	0.724693	0	0
12565	9.332339	2.055060	2.862139	0.008102	-0.030175	-0.041406	-0.787766	0.095277	0.077555	-0.312912	0.521826	0.323500	0.724660	0	0
12566	9.259758	2.083670	2.785711	-0.021623	-0.071679	-0.062478	-0.786208	0.093184	0.077962	-0.312042	0.522215	0.323882	0.724583	0	0
12567	9.196768	2.207864	2.569689	-0.055439	-0.064150	-0.076575	-0.786492	0.092016	0.078537	-0.310937	0.522623	0.324053	0.724688	0	0
12568	9.370796	2.325331	2.520237	-0.101536	-0.023852	-0.055639	-0.787914	0.091175	0.079977	-0.309853	0.522936	0.323671	0.725098	0	0
12569	9.390183	2.275460	2.661986	-0.088894	-0.065680	-0.025734	-0.789051	0.090030	0.081131	-0.308934	0.523620	0.323340	0.725143	0	0
12570	9.187268	2.048035	2.382358	-0.108617	-0.065511	-0.009166	-0.788500	0.087099	0.083960	-0.308011	0.524407	0.322790	0.725213	0	0
12571	9.308246	2.008946	2.304570	-0.115157	-0.016456	0.028486	-0.788089	0.089310	0.084651	-0.307504	0.524989	0.321833	0.725432	0	0
12572	9.429182	1.990367	2.474403	-0.118882	-0.023688	0.033747	-0.789924	0.088463	0.084684	-0.306975	0.525639	0.320855	0.725619	0	0
12573	9.334788	2.057882	2.467824	-0.127903	0.005430	0.018784	-0.788666	0.090953	0.085501	-0.306398	0.526068	0.319790	0.726022	0	0
12574	9.337185	2.081845	2.446149	-0.096506	0.057799	0.008267	-0.789214	0.088739	0.084248	-0.306060	0.525975	0.318856	0.726642	0	0
12575	9.351697	2.081787	2.438831	-0.065285	0.078413	0.009193	-0.789645	0.089932	0.084673	-0.305974	0.525650	0.318075	0.727256	0	0
12576	9.383159	2.067028	2.385720	-0.048429	0.113664	0.021472	-0.790209	0.088913	0.084828	-0.306157	0.525046	0.317247	0.727976	0	0
12577	9.390503	1.977999	2.397760	-0.044395	0.139951	0.035466	-0.791464	0.089505	0.082586	-0.306565	0.524290	0.316292	0.728764	0	0
12578	9.409889	1.944034	2.351965	-0.027653	0.164313	0.044243	-0.792146	0.089194	0.079772	-0.307183	0.523323	0.315340	0.729611	0	0
12579	9.450954	1.974149	2.606490	0.010534	0.151309	0.051375	-0.791138	0.092530	0.076350	-0.308027	0.522363	0.314668	0.730233	0	0
12580	9.361521	1.925719	2.525439	-0.009397	0.139691	0.075022	-0.793097	0.092104	0.074124	-0.308888	0.521614	0.313763	0.730794	0	0
12581	9.308359	1.884434	2.439308	-0.005538	0.156901	0.075877	-0.793087	0.091944	0.072994	-0.309841	0.520736	0.312828	0.731417	0	0
12582	9.279348	1.865580	2.511662	-0.011186	0.149689	0.063579	-0.792503	0.093525	0.070151	-0.310634	0.519883	0.311934	0.732070	0	0
12583	9.189959	1.764645	2.522015	0.018174	0.142205	0.082937	-0.793625	0.095742	0.068323	-0.311713	0.519057	0.311182	0.732516	0	0
12584	9.119846	1.740408	2.469654	0.042222	0.172866	0.084702	-0.793761	0.096767	0.067332	-0.313005	0.517932	0.310493	0.733054	0	0
12585	9.023069	1.765063	2.556893	0.042432	0.167453	0.119813	-0.795442	0.099867	0.064379	-0.314556	0.516957	0.309648	0.733436	0	0
12586	8.834369	1.820232	2.462057	0.056275	0.261746	0.147815	-0.794280	0.101715	0.059972	-0.316657	0.515325	0.308454	0.734183	0	0
12587	8.863275	1.938146	2.459346	0.088978	0.196169	0.205927	-0.795377	0.103752	0.055177	-0.319162	0.514251	0.307415	0.734287	0	0
12588	8.945528	1.909667	2.564554	0.127209	0.166823	0.227111	-0.795228	0.109029	0.052326	-0.321911	0.513326	0.306628	0.734063	0	0
12589	8.989063	1.907352	2.595493	0.108982	0.136134	0.264842	-0.794518	0.112831	0.050461	-0.324760	0.512800	0.305623	0.733595	0	0
12590	9.076181	1.861383	2.575660	0.161186	0.116655	0.304474	-0.794224	0.117953	0.047185	-0.328084	0.512361	0.304840	0.732748	0	0
12591	9.192407	1.715272	2.757652	0.189163	0.062886	0.321246	-0.794098	0.123406	0.047018	-0.331525	0.512270	0.304368	0.731458	0	0
12592	9.381299	1.456191	2.996907	0.184781	-0.042352	0.337981	-0.793829	0.130030	0.046137	-0.334719	0.513008	0.304101	0.729595	0	0
12593	9.507401	1.130490	2.897677	0.142187	-0.141850	0.346708	-0.794431	0.136553	0.048097	-0.337472	0.514631	0.303830	0.727293	0	0
12594	9.420732	0.705783	3.155910	0.088740	-0.197674	0.325475	-0.793070	0.142761	0.052004	-0.339597	0.516771	0.303437	0.724946	0	0
12595	9.184105	0.317819	3.018509	0.010274	-0.213364	0.313797	-0.791114	0.147158	0.053083	-0.341204	0.519246	0.302608	0.722767	0	0
12596	9.043810	0.350617	2.798318	-0.121491	-0.212302	0.265223	-0.791456	0.151353	0.058581	-0.341751	0.522010	0.301049	0.721167	0	0
12597	9.276041	0.316106	2.705288	-0.088386	-0.208965	0.288994	-0.791220	0.157284	0.061943	-0.342673	0.524700	0.299609	0.719375	0	0
12598	9.784226	0.018345	3.004752	-0.107949	-0.245160	0.277521	-0.789998	0.162023	0.066141	-0.343277	0.527675	0.298193	0.717496	0	0
12599	10.340794	-0.270877	3.101899	-0.105460	-0.277918	0.274003	-0.790343	0.166810	0.071778	-0.343788	0.530858	0.296934	0.715423	0	0
12600	10.515222	-0.568967	3.240314	-0.138157	-0.226877	0.228153	-0.789127	0.171263	0.076825	-0.343922	0.533644	0.295491	0.713882	0	0
12601	10.304722	-0.482468	3.145612	-0.187020	-0.088567	0.133099	-0.787880	0.174061	0.078771	-0.343547	0.535325	0.293737	0.713527	0	0
12602	9.847318	-0.188797	3.004460	-0.206425	0.000522	0.017162	-0.787900	0.174380	0.081030	-0.342482	0.536092	0.292152	0.714114	0	0
12603	9.605190	0.085440	2.890602	-0.128747	0.053438	-0.017759	-0.788178	0.173057	0.080899	-0.341758	0.536111	0.291130	0.714863	0	0
12604	9.607678	0.015642	2.895449	-0.009889	0.018912	0.038715	-0.789319	0.174269	0.081761	-0.341953	0.536135	0.290770	0.714899	0	0
12605	9.678135	-0.297672	2.849509	0.048726	0.003899	0.058105	-0.789025	0.174837	0.080199	-0.342580	0.536121	0.290776	0.714606	0	0
12606	9.644382	-0.396804	2.756071	0.076145	0.009109	0.046732	-0.789187	0.176482	0.082031	-0.343268	0.535942	0.291023	0.714310	0	0
12607	9.472535	-0.271478	2.733182	0.028853	0.051254	0.028162	-0.788614	0.175432	0.081461	-0.343715	0.535571	0.290882	0.714431	0	0
12608	9.324781	-0.059129	2.786982	0.002883	0.065988	-0.024525	-0.789173	0.177198	0.080050	-0.343669	0.535028	0.290795	0.714895	0	0
12609	9.063473	0.039823	2.759959	-0.020289	0.055306	-0.054386	-0.789438	0.174832	0.078934	-0.343275	0.534556	0.290728	0.715465	0	0
12610	8.930466	0.027643	2.693623	-0.006787	0.027076	-0.052569	-0.791421	0.174584	0.079533	-0.342862	0.534243	0.290854	0.715845	0	0
12611	8.923264	-0.018574	2.597543	0.016681	-0.003072	-0.059503	-0.792406	0.173570	0.079412	-0.342461	0.534045	0.291278	0.716012	0	0
12612	9.063659	-0.141082	2.692787	0.014987	0.011446	-0.061310	-0.792416	0.173288	0.080685	-0.342057	0.533743	0.291660	0.716275	0	0
12613	9.126498	-0.086396	2.574476	0.022935	0.069454	-0.043796	-0.791975	0.171790	0.079271	-0.342014	0.533050	0.291794	0.716756	0	0
12614	9.358782	-0.189696	2.685862	0.007301	0.081343	-0.070196	-0.792944	0.171930	0.076743	-0.341712	0.532246	0.291931	0.717442	0	0
12615	9.450623	-0.136078	2.841423	0.016922	0.044057	-0.071867	-0.794351	0.170042	0.076775	-0.341362	0.531673	0.292256	0.717901	0	0
12616	9.431323	-0.179712	2.776685	-0.019779	0.045249	-0.101803	-0.794350	0.168571	0.077205	-0.340581	0.531127	0.292488	0.718581	0	0
12617	9.426506	-0.203562	2.820016	-0.037845	0.077155	-0.112425	-0.794765	0.166512	0.076938	-0.339747	0.530382	0.292520	0.719513	0	0
12618	9.399822	-0.121836	2.786485	-0.052535	0.106300	-0.150212	-0.796160	0.165634	0.074987	-0.338623	0.529364	0.292566	0.720773	0	0
12619	9.324773	-0.049523	2.782166	-0.030826	0.082541	-0.145726	-0.796282	0.161793	0.074157	-0.337602	0.528457	0.292802	0.721821	0	0
12620	9.339306	-0.073462	2.813334	-0.029523	0.023544	-0.147408	-0.799523	0.158028	0.074509	-0.336374	0.527963	0.293276	0.722563	0	0
12621	9.315076	-0.020994	2.707682	-0.037456	-0.035384	-0.163132	-0.799239	0.157138	0.074650	-0.334846	0.527876	0.293950	0.723062	0	0
12622	9.237585	0.088933	2.523032	-0.053765	-0.017101	-0.168430	-0.800369	0.155545	0.075240	-0.333221	0.527690	0.294497	0.723725	0	0
12623	9.143329	0.030589	2.384323	-0.051705	-0.002596	-0.164949	-0.800943	0.151306	0.077811	-0.331699	0.527406	0.294965	0.724441	0	0
12624	9.070778	0.027926	2.312728	-0.049528	0.042759	-0.173779	-0.801483	0.147907	0.076139	-0.330230	0.526755	0.295369	0.725421	0	0
12625	9.228119	-0.097742	2.263596	-0.074139	0.131872	-0.159938	-0.801176	0.144196	0.074596	-0.329022	0.525581	0.295200	0.726888	0	0
12626	9.353826	-0.046692	2.397273	-0.092904	0.082111	-0.159904	-0.803158	0.142918	0.075482	-0.327539	0.524824	0.295083	0.728151	0	0
12627	9.392572	-0.097186	2.421074	-0.071201	0.060148	-0.163346	-0.804262	0.139087	0.073680	-0.326108	0.524149	0.295185	0.729237	0	0
12628	9.378040	-0.075594	2.401928	-0.097960	0.041305	-0.178299	-0.805378	0.134978	0.073574	-0.324342	0.523647	0.295259	0.730355	0	0
12629	9.348921	0.025275	2.344357	-0.088059	0.023081	-0.172083	-0.805660	0.132044	0.074581	-0.322648	0.523269	0.295400	0.731318	0	0
12630	9.392413	0.063997	2.396901	-0.066244	0.012015	-0.166741	-0.807628	0.128692	0.074628	-0.321044	0.522908	0.295739	0.732145	0	0
12631	9.452871	0.087061	2.213719	-0.093267	0.041263	-0.158056	-0.807906	0.125900	0.075068	-0.319477	0.522453	0.295707	0.733167	0	0
12632	9.503546	0.188999	2.391179	-0.122507	0.068725	-0.177444	-0.808738	0.122958	0.074247	-0.317666	0.521821	0.295505	0.734485	0	0
12633	9.551818	0.276423	2.554243	-0.086222	0.072055	-0.196648	-0.808726	0.117654	0.074834	-0.315942	0.521000	0.295625	0.735762	0	0
12634	9.686973	0.576533	2.427991	-0.096864	0.144715	-0.219500	-0.812368	0.113280	0.072652	-0.314176	0.519596	0.295586	0.737524	0	0
12635	9.885017	0.821728	2.887958	-0.022230	0.144119	-0.210487	-0.813342	0.108872	0.072405	-0.312890	0.517997	0.296018	0.739021	0	0
12636	9.826903	0.877818	3.013357	0.041248	0.092801	-0.199729	-0.811481	0.106013	0.070691	-0.311829	0.516596	0.297055	0.740033	0	0
12637	9.701042	0.971790	2.992561	0.125552	0.086706	-0.149479	-0.814423	0.103983	0.068346	-0.311586	0.515135	0.298441	0.740596	0	0
12638	9.560576	1.141460	3.178576	0.140073	0.061226	-0.116908	-0.815545	0.100176	0.068805	-0.311551	0.513901	0.299878	0.740888	0	0
12639	9.400860	1.228356	3.177267	0.178239	0.006506	-0.076362	-0.815958	0.098700	0.067970	-0.311879	0.513085	0.301525	0.740647	0	0
12640	9.163723	1.334919	3.234210	0.196277	-0.037154	-0.050796	-0.816106	0.097978	0.069106	-0.312324	0.512599	0.303344	0.740053	0	0
12641	9.035333	1.537367	3.239792	0.212305	-0.077189	-0.046271	-0.817381	0.095951	0.070266	-0.312793	0.512381	0.305347	0.739181	0	0
12642	8.998724	1.878611	3.105144	0.236545	-0.200746	0.051443	-0.818536	0.097768	0.072538	-0.313699	0.513285	0.307447	0.737298	0	0
12643	9.255136	1.821662	3.343741	0.211399	-0.066348	-0.144496	-0.818269	0.096313	0.074942	-0.313471	0.512679	0.309911	0.736785	0	0
12644	9.278766	2.380101	3.328688	0.231200	-0.077378	-0.132007	-0.819407	0.092232	0.077380	-0.313369	0.512119	0.312520	0.736115	0	0
12645	9.421451	2.394383	3.337250	0.228278	-0.127263	-0.098594	-0.820544	0.089911	0.078963	-0.313369	0.512041	0.315062	0.735085	0	0
12646	9.491535	2.458797	3.240517	0.164374	-0.227480	-0.103861	-0.821275	0.088782	0.082371	-0.312656	0.512874	0.317502	0.733757	0	0
12647	9.273894	2.445652	2.958417	0.294821	-0.197662	-0.047429	-0.820600	0.088661	0.086175	-0.313144	0.513258	0.320485	0.731981	0	0
12648	9.138674	2.237835	2.767236	0.218319	-0.207921	-0.037121	-0.822053	0.085654	0.092005	-0.313249	0.513982	0.322910	0.730361	0	0
12649	8.952558	2.117808	2.783119	0.233112	-0.209832	-0.021324	-0.820655	0.084616	0.094247	-0.313565	0.514721	0.325342	0.728624	0	0
12650	8.950146	2.137854	2.460953	0.230065	-0.168072	-0.002067	-0.820548	0.085685	0.097914	-0.314111	0.515221	0.327542	0.727048	0	0
12651	9.104982	2.105671	2.330019	0.247765	-0.073844	0.048751	-0.822119	0.086179	0.099775	-0.315450	0.515144	0.329289	0.725732	0	0
12652	9.080998	1.894353	2.431344	0.225915	-0.050083	0.020530	-0.822714	0.087991	0.102603	-0.316520	0.514868	0.330966	0.724698	0	0
12653	9.168050	1.922556	2.320090	0.256348	-0.046702	0.053958	-0.822426	0.087832	0.102033	-0.318025	0.514579	0.332661	0.723468	0	0
12654	9.325259	1.917920	2.400690	0.257821	0.005913	0.071447	-0.823559	0.087710	0.102335	-0.319809	0.513959	0.334124	0.722447	0	0
12655	9.496992	1.894438	2.567750	0.330984	0.021639	0.078618	-0.824707	0.091283	0.103186	-0.322098	0.513010	0.336010	0.721229	0	0
12656	9.535698	1.893908	2.473703	0.344815	0.041476	0.071608	-0.824991	0.094522	0.102047	-0.324444	0.511844	0.337980	0.720084	0	0
12657	9.499338	1.971185	2.509969	0.375051	0.066643	0.064645	-0.824146	0.094362	0.102457	-0.327000	0.510368	0.340102	0.718975	0	0
12658	9.458148	2.032235	2.668900	0.360405	0.090362	0.043528	-0.823568	0.096979	0.100035	-0.329379	0.508693	0.342158	0.718101	0	0
12659	9.313070	2.007405	2.477641	0.360431	0.088550	0.038259	-0.825552	0.099377	0.099774	-0.331735	0.507002	0.344230	0.717222	0	0
12660	9.221070	2.101326	2.456599	0.338546	0.103257	0.029433	-0.826395	0.099976	0.098938	-0.333934	0.505246	0.346147	0.716517	0	0
12661	9.189655	2.074805	2.440020	0.364402	0.128458	0.036475	-0.826508	0.100972	0.095262	-0.336425	0.503236	0.348116	0.715812	0	0
12662	9.201771	2.053119	2.439949	0.360781	0.117603	0.050516	-0.826913	0.101250	0.092865	-0.338929	0.501361	0.350029	0.715013	0	0
12663	9.206642	2.021657	2.408684	0.359678	0.097642	0.045267	-0.827606	0.103452	0.090465	-0.341340	0.499603	0.352016	0.714121	0	0
12664	9.187223	2.105136	2.247674	0.334896	0.096019	0.029438	-0.828450	0.105814	0.089056	-0.343479	0.497885	0.353913	0.713358	0	0
12665	9.162832	2.309837	2.252494	0.329387	0.096079	0.038251	-0.828728	0.107283	0.087923	-0.345673	0.496204	0.355718	0.712570	0	0
12666	9.191888	2.278423	2.237882	0.324352	0.107024	0.078585	-0.829707	0.108613	0.086238	-0.348133	0.494610	0.357245	0.711716	0	0
12667	9.177453	2.201391	2.235646	0.300858	0.119925	0.089023	-0.830253	0.110363	0.083272	-0.350623	0.493029	0.358506	0.710957	0	0
12668	9.133907	2.215671	2.190272	0.291067	0.132720	0.104782	-0.831094	0.112722	0.081580	-0.353186	0.491453	0.359567	0.710243	0	0
12669	9.027401	2.300214	2.215024	0.295914	0.125460	0.152208	-0.831361	0.114912	0.078891	-0.356111	0.490065	0.360458	0.709289	0	0
12670	9.158003	2.311621	2.127508	0.263291	0.134791	0.170556	-0.832196	0.119615	0.075634	-0.359000	0.488801	0.360980	0.708439	0	0
12671	9.042024	2.182611	2.291948	0.221606	0.126097	0.213427	-0.831214	0.123865	0.074894	-0.361986	0.487884	0.361037	0.707522	0	0
12672	9.100164	2.086394	2.325261	0.216052	0.093476	0.234494	-0.833464	0.126836	0.072516	-0.364922	0.487312	0.361041	0.706405	0	0
12673	9.073729	1.908785	2.426577	0.202746	0.040948	0.217809	-0.831061	0.132811	0.070190	-0.367532	0.487072	0.361248	0.705111	0	0
12674	9.313205	1.893038	2.237310	0.232190	0.026167	0.257397	-0.830656	0.140319	0.069585	-0.370470	0.486982	0.361501	0.703504	0	0
12675	9.519077	1.567491	2.668833	0.250698	-0.003005	0.317067	-0.832221	0.144478	0.069311	-0.373844	0.487222	0.361718	0.701438	0	0
12676	9.531561	1.159211	2.871031	0.240184	-0.077334	0.319664	-0.829983	0.151074	0.069669	-0.376854	0.488051	0.362086	0.699058	0	0
12677	9.463799	1.197977	2.900345	0.125443	-0.167118	0.338818	-0.830011	0.157721	0.070489	-0.379164	0.489974	0.361924	0.696542	0	0
12678	9.761117	1.389095	2.691253	0.115906	-0.203378	0.335396	-0.830074	0.164120	0.075690	-0.381214	0.492191	0.361814	0.693913	0	0
12679	9.933026	1.164811	3.142176	0.133473	-0.188997	0.352031	-0.827856	0.172650	0.077595	-0.383565	0.494267	0.361712	0.691189	0	0
12680	9.512889	0.416761	3.636319	0.008230	-0.223321	0.330500	-0.827626	0.179471	0.081377	-0.384983	0.496991	0.360960	0.688837	0	0
12681	9.179328	0.296262	2.561757	-0.193161	-0.233545	0.219443	-0.826130	0.183333	0.086846	-0.384630	0.500135	0.359420	0.687562	0	0
12682	9.062809	0.767929	2.009249	-0.280741	-0.145750	0.140269	-0.825319	0.184979	0.090640	-0.383566	0.502739	0.357317	0.687353	0	0
12683	9.319038	0.882594	2.382345	-0.209259	-0.055613	0.103495	-0.826051	0.186348	0.093190	-0.382967	0.504297	0.355555	0.687461	0	0
12684	9.435497	0.489308	2.723216	-0.137390	-0.152424	0.053669	-0.825375	0.188283	0.096138	-0.382006	0.506079	0.354896	0.687025	0	0
12685	9.721306	0.102247	2.437743	-0.073872	-0.198394	0.024839	-0.823450	0.190955	0.101464	-0.381041	0.507816	0.355002	0.686225	0	0
12686	10.120300	0.169865	2.593453	-0.075358	-0.109504	-0.012987	-0.825152	0.190262	0.102484	-0.380094	0.508823	0.354947	0.686033	0	0
12687	10.248153	0.511205	2.524922	-0.053619	-0.098805	-0.024264	-0.824031	0.189664	0.103881	-0.379247	0.509622	0.355059	0.685850	0	0
12688	10.083535	0.669886	2.434634	-0.013014	-0.057369	-0.009266	-0.825328	0.190898	0.106440	-0.378829	0.510046	0.355215	0.685685	0	0
12689	9.578130	0.570103	2.553812	-0.016401	-0.034594	-0.009349	-0.827155	0.189746	0.105627	-0.378503	0.510316	0.355262	0.685640	0	0
12690	9.217537	0.796365	2.440858	-0.050275	-0.096005	-0.062834	-0.826472	0.189762	0.108442	-0.377393	0.510953	0.355583	0.685611	0	0
12691	9.101187	1.056333	2.398220	-0.054234	-0.114104	-0.068022	-0.827200	0.188628	0.111426	-0.376189	0.511701	0.355969	0.685515	0	0
12692	8.939284	0.880163	2.745757	-0.138763	-0.125203	-0.124431	-0.825806	0.190387	0.113091	-0.374100	0.512648	0.356109	0.685877	0	0
12693	9.077194	0.890886	2.047512	-0.106503	-0.002110	-0.128000	-0.828630	0.185740	0.114570	-0.372614	0.512607	0.356021	0.686762	0	0
12694	9.442611	0.669941	2.261404	-0.124507	0.048806	-0.152729	-0.829334	0.184135	0.114871	-0.371015	0.512204	0.355747	0.688069	0	0
12695	9.686793	0.747977	2.528830	-0.116318	-0.034761	-0.161355	-0.827771	0.179831	0.115429	-0.369131	0.512302	0.355879	0.688941	0	0
12696	9.720448	0.943604	2.660658	-0.184976	-0.108618	-0.201743	-0.829193	0.177667	0.117299	-0.366327	0.513023	0.356022	0.689826	0	0
12697	9.468671	1.195981	2.506016	-0.272308	-0.153255	-0.222896	-0.829361	0.174913	0.121552	-0.362791	0.514282	0.355822	0.690860	0	0
12698	9.250636	1.575410	2.252451	-0.351374	-0.119905	-0.203728	-0.831637	0.169688	0.125286	-0.359064	0.515666	0.354857	0.692270	0	0
12699	9.303611	1.793100	2.468268	-0.354330	-0.040000	-0.180971	-0.832500	0.165464	0.128709	-0.355785	0.516569	0.353455	0.694004	0	0
12700	9.289268	1.592757	2.838789	-0.365567	-0.014460	-0.130192	-0.833631	0.162401	0.129871	-0.352855	0.517518	0.351621	0.695723	0	0
12701	9.120003	1.558915	2.763117	-0.392242	-0.021499	-0.154831	-0.832784	0.161503	0.130285	-0.349615	0.518501	0.349742	0.697572	0	0
12702	8.791086	1.544740	2.722255	-0.423708	-0.067491	-0.165391	-0.832938	0.158731	0.132843	-0.345946	0.519878	0.347862	0.699314	0	0
12703	8.752339	1.633858	2.241619	-0.350882	-0.116195	-0.150204	-0.834361	0.153335	0.135998	-0.342610	0.521374	0.346565	0.700485	0	0
12704	8.970091	1.565784	2.172765	-0.334917	0.021583	-0.133679	-0.833527	0.148928	0.139394	-0.339910	0.521918	0.344816	0.702257	0	0
12705	9.289408	1.493932	2.338787	-0.340686	-0.021949	-0.117851	-0.834942	0.147931	0.139987	-0.337170	0.522817	0.343088	0.703754	0	0
12706	9.608737	1.439619	2.163393	-0.365020	-0.032666	-0.074017	-0.834528	0.145731	0.141968	-0.334544	0.524030	0.340997	0.705120	0	0
12707	9.580010	1.132080	2.279257	-0.276036	-0.062402	-0.003643	-0.835096	0.143394	0.143117	-0.332801	0.525375	0.339254	0.705784	0	0
12708	9.609139	1.053394	1.961749	-0.229728	-0.102736	-0.007002	-0.835106	0.143849	0.144246	-0.331112	0.526850	0.337992	0.706084	0	0
12709	9.531670	1.139453	1.817991	-0.275997	-0.042475	-0.037005	-0.834845	0.144164	0.146642	-0.329196	0.527933	0.336355	0.706952	0	0
12710	9.105746	1.337813	2.359490	-0.474580	-0.063505	-0.162041	-0.835268	0.140792	0.147794	-0.325244	0.529402	0.334044	0.708776	0	0
12711	8.887290	2.138584	2.110393	-0.530937	-0.125661	-0.252283	-0.834867	0.134935	0.152758	-0.320162	0.531164	0.331997	0.710731	0	0
12712	9.070725	2.548326	1.776934	-0.404205	-0.095836	-0.173799	-0.835860	0.131434	0.154485	-0.316369	0.532569	0.330329	0.712154	0	0
12713	9.695085	2.180064	1.974629	-0.296716	-0.002373	-0.084229	-0.835434	0.129366	0.155052	-0.314119	0.533240	0.328652	0.713422	0	0
12714	10.396814	1.844956	2.085178	-0.327330	0.046791	-0.093204	-0.834849	0.126097	0.153926	-0.311767	0.533639	0.326640	0.715078	0	0
12715	10.590646	1.496012	2.170599	-0.451160	-0.079299	-0.161869	-0.835979	0.121564	0.155519	-0.307877	0.535074	0.324504	0.716662	0	0
12716	10.232659	1.584441	1.461488	-0.497660	-0.144279	-0.223299	-0.835867	0.120423	0.159478	-0.303048	0.536921	0.322546	0.718221	0	0
12717	9.956668	1.897472	0.915084	-0.577065	0.005183	-0.272743	-0.836434	0.115440	0.161487	-0.297937	0.537740	0.319830	0.720956	0	0
12718	9.994863	2.362063	1.390465	-0.534253	0.119223	-0.245476	-0.837828	0.109274	0.161536	-0.293546	0.537703	0.316891	0.724076	0	0
12719	9.907948	2.137527	2.194298	-0.438938	0.094935	-0.158418	-0.838369	0.103671	0.160722	-0.290270	0.537796	0.314272	0.726466	0	0
12720	9.785070	1.661189	2.229243	-0.301433	0.061175	-0.080946	-0.838628	0.099386	0.159473	-0.288103	0.538005	0.312273	0.728034	0	0
12721	9.627943	1.583969	2.148710	-0.227314	0.122313	-0.021198	-0.838888	0.102155	0.155791	-0.287039	0.537701	0.310368	0.729492	0	0
12722	9.577014	1.723585	2.129734	-0.147026	0.154371	0.059721	-0.839442	0.101710	0.154531	-0.287037	0.537207	0.308483	0.730655	0	0
12723	9.383443	1.801083	2.164745	-0.025284	0.150700	0.109172	-0.840274	0.106263	0.150992	-0.288094	0.536514	0.307269	0.731259	0	0
12724	9.148903	1.738497	2.099190	0.113172	0.137827	0.190232	-0.840974	0.105975	0.150299	-0.290335	0.535811	0.306591	0.731173	0	0
12725	8.984482	1.708856	1.903268	0.218314	0.118836	0.220336	-0.840962	0.112718	0.146313	-0.293409	0.534982	0.306652	0.730527	0	0
12726	8.945691	1.814118	1.759212	0.284224	0.118307	0.245094	-0.840663	0.119451	0.141899	-0.296933	0.534066	0.307004	0.729625	0	0
12727	8.814900	1.997369	1.776848	0.302088	0.110909	0.215352	-0.841650	0.124905	0.139631	-0.300384	0.533019	0.307722	0.728675	0	0
12728	8.783292	2.161286	1.808200	0.367753	0.104035	0.226965	-0.842343	0.131807	0.135374	-0.303860	0.532016	0.308587	0.727600	0	0
12729	8.776026	2.164141	1.894803	0.485007	0.111268	0.273745	-0.840075	0.139981	0.131486	-0.308697	0.530571	0.310316	0.725882	0	0
12730	8.848668	2.079818	1.903958	0.558182	0.101594	0.298485	-0.839637	0.145979	0.127638	-0.312848	0.529554	0.311568	0.724310	0	0
12731	9.085787	1.990229	1.871044	0.594802	0.092196	0.317877	-0.837932	0.153279	0.123764	-0.318504	0.528006	0.313899	0.721964	0	0
12732	9.303548	1.898868	1.958484	0.606661	0.104773	0.303831	-0.838759	0.159441	0.118947	-0.323799	0.526418	0.316068	0.719818	0	0
12733	9.598681	1.815560	2.232883	0.623917	0.100981	0.305615	-0.837618	0.168367	0.114368	-0.329517	0.524628	0.318621	0.717401	0	0
12734	9.642447	1.534475	2.841064	0.741840	-0.001591	0.328762	-0.837039	0.178477	0.108946	-0.335619	0.523258	0.322159	0.713985	0	0
12735	9.546324	0.917817	2.748504	0.800546	-0.085535	0.409589	-0.834785	0.186375	0.106897	-0.342365	0.522484	0.326010	0.709587	0	0
12736	9.706323	0.587814	2.283586	0.709280	-0.099371	0.390015	-0.832243	0.194553	0.103994	-0.348246	0.522108	0.329188	0.705523	0	0
12737	9.909425	0.645620	2.346970	0.558871	-0.133565	0.347598	-0.831134	0.203814	0.103088	-0.353093	0.522240	0.331778	0.701793	0	0
12738	10.037467	0.753654	2.800347	0.495994	-0.188397	0.331744	-0.829877	0.210272	0.102475	-0.357066	0.523024	0.333995	0.698139	0	0
12739	10.151298	0.572065	3.107405	0.491955	-0.253692	0.354586	-0.827654	0.219531	0.103528	-0.361185	0.524215	0.336476	0.693922	0	0
12740	10.287259	0.074662	2.859181	0.610705	-0.394403	0.476039	-0.825862	0.228073	0.105723	-0.366025	0.526459	0.339428	0.688226	0	0
12741	10.162103	-0.477780	2.124849	0.368274	-0.216459	0.381204	-0.822790	0.234375	0.107765	-0.369776	0.527891	0.340743	0.684465	0	0
12742	10.210623	-0.636082	2.256857	0.229681	-0.211745	0.278151	-0.821119	0.240249	0.108560	-0.371944	0.529517	0.341500	0.681651	0	0
12743	10.175827	0.282330	2.472744	0.148255	-0.249156	0.248394	-0.820317	0.245874	0.111913	-0.373499	0.531513	0.342117	0.678932	0	0
12744	9.943788	0.149230	2.270187	0.187632	0.046370	0.267375	-0.819201	0.251305	0.111589	-0.376310	0.531460	0.341718	0.677620	0	0
12745	9.907706	-0.095915	2.821221	0.090338	0.018141	0.235511	-0.818333	0.254936	0.107886	-0.378380	0.531805	0.341005	0.676556	0	0
12746	9.540299	-0.269432	2.203754	0.095509	0.041699	0.246859	-0.816928	0.258297	0.107565	-0.380590	0.532027	0.340142	0.675575	0	0
12747	9.479849	-0.292957	2.295575	0.110710	-0.014666	0.268897	-0.815516	0.264000	0.105540	-0.382880	0.532622	0.339506	0.674131	0	0
12748	9.286260	-0.191722	2.263248	0.105788	-0.132584	0.240976	-0.815257	0.268872	0.106503	-0.384527	0.533943	0.339420	0.672189	0	0
12749	9.165408	-0.259669	2.122336	0.071869	-0.133223	0.212796	-0.813004	0.272070	0.106311	-0.385825	0.535287	0.339269	0.670450	0	0
12750	9.010628	-0.253344	1.899868	0.018049	-0.090150	0.161715	-0.813033	0.274457	0.108845	-0.386605	0.536389	0.338846	0.669333	0	0
12751	8.971951	-0.261322	1.739073	-0.025605	-0.031743	0.112392	-0.810768	0.276464	0.107669	-0.387051	0.537085	0.338184	0.668851	0	0
12752	9.085649	-0.267252	1.550717	-0.054769	0.001124	0.077185	-0.811478	0.278539	0.107247	-0.387196	0.537564	0.337383	0.668788	0	0
12753	9.358849	-0.161727	1.548635	-0.078499	0.043924	0.042007	-0.811339	0.279421	0.107241	-0.387142	0.537721	0.336451	0.669162	0	0
12754	9.571696	-0.189709	1.789931	-0.086027	0.048501	0.019161	-0.809905	0.278191	0.105245	-0.386886	0.537809	0.335567	0.669683	0	0
12755	9.600782	-0.238703	1.631078	-0.091189	0.088451	0.006804	-0.811044	0.279694	0.105681	-0.386677	0.537598	0.334566	0.670473	0	0
12756	9.615277	-0.219610	1.602106	-0.151170	0.152446	-0.028519	-0.811014	0.277451	0.102864	-0.386097	0.537079	0.333097	0.671953	0	0
12757	9.532919	-0.103368	1.713208	-0.164872	0.174350	-0.042597	-0.811267	0.274774	0.100337	-0.385445	0.536409	0.331532	0.673635	0	0
12758	9.431301	-0.069451	1.725944	-0.142247	0.159655	-0.049539	-0.812949	0.275379	0.098525	-0.384795	0.535729	0.330208	0.675196	0	0
12759	9.499106	-0.151493	1.708686	-0.136800	0.161409	-0.060077	-0.812345	0.273849	0.094424	-0.384129	0.534975	0.328971	0.676775	0	0
12760	9.547492	-0.163675	1.693917	-0.149816	0.143355	-0.070617	-0.814304	0.272101	0.092768	-0.383243	0.534358	0.327772	0.678345	0	0
12761	9.707116	-0.147666	1.572526	-0.146354	0.152360	-0.104832	-0.814705	0.271493	0.090234	-0.382188	0.533551	0.326741	0.680071	0	0
12762	9.847298	-0.060427	1.725302	-0.172080	0.170703	-0.132098	-0.815107	0.268830	0.088698	-0.380851	0.532624	0.325610	0.682086	0	0
12763	9.808531	-0.015591	2.011652	-0.155345	0.110697	-0.130222	-0.814508	0.264954	0.086020	-0.379435	0.532047	0.324808	0.683706	0	0
12764	9.634342	0.032710	1.991248	-0.129131	0.086905	-0.136264	-0.818577	0.262063	0.083698	-0.378023	0.531509	0.324309	0.685143	0	0
12765	9.377994	0.031563	1.690188	-0.143208	0.108825	-0.109125	-0.818429	0.259700	0.083705	-0.376806	0.530963	0.323482	0.686626	0	0
12766	9.201446	0.040170	1.436621	-0.239816	0.194938	-0.081384	-0.819670	0.257776	0.080767	-0.375525	0.530272	0.321519	0.688780	0	0
12767	9.237743	0.066350	0.909807	-0.297461	0.238897	-0.162293	-0.819072	0.253904	0.078372	-0.373534	0.529233	0.319419	0.691633	0	0
12768	9.261734	0.222761	1.378330	-0.220884	0.456091	-0.153586	-0.820442	0.253143	0.073452	-0.372678	0.526416	0.316984	0.695355	0	0
12769	9.155467	0.041596	1.706231	-0.206984	0.486851	-0.161548	-0.823309	0.247932	0.063349	-0.371940	0.523299	0.314564	0.699191	0	0
12770	8.976389	0.142858	1.683414	-0.199003	0.459586	-0.157963	-0.823231	0.244307	0.055451	-0.371163	0.520330	0.312276	0.702836	0	0
12771	8.852934	0.248912	1.672208	-0.198668	0.508600	-0.164146	-0.824994	0.241164	0.047722	-0.370495	0.516992	0.309829	0.706724	0	0
12772	9.193894	0.302195	1.833162	-0.193624	0.508512	-0.203602	-0.826044	0.237853	0.039417	-0.369551	0.513485	0.307613	0.710732	0	0
12773	9.658131	0.386842	2.519717	-0.178224	0.455725	-0.237700	-0.826534	0.233655	0.031955	-0.368279	0.510187	0.305867	0.714510	0	0
12774	9.595201	0.344049	3.563650	-0.165705	0.257856	-0.248858	-0.830418	0.228647	0.025117	-0.366370	0.508198	0.304990	0.717278	0	0
12775	9.411339	0.408234	3.348560	-0.115552	0.085068	-0.189704	-0.828988	0.226245	0.023973	-0.364618	0.507451	0.304799	0.718780	0	0
12776	9.628608	0.812643	3.399536	-0.116153	0.002508	-0.145612	-0.828958	0.221359	0.022298	-0.362917	0.507421	0.304683	0.719711	0	0
12777	9.870072	1.205196	3.493622	0.039813	-0.119455	-0.111629	-0.828528	0.218845	0.022443	-0.361889	0.507814	0.305954	0.719412	0	0
12778	10.138542	1.191104	3.640734	0.133503	-0.220992	-0.148128	-0.829823	0.216550	0.026148	-0.360749	0.508474	0.308453	0.718450	0	0
12779	10.283669	1.167735	3.822415	0.186131	-0.264074	-0.133911	-0.830410	0.212475	0.030273	-0.359855	0.509301	0.311408	0.717037	0	0
12780	10.401941	1.410574	3.792502	0.203598	-0.170736	-0.090046	-0.831266	0.211767	0.031420	-0.359636	0.509520	0.313925	0.715893	0	0
12781	10.443026	1.448706	3.727257	0.173141	-0.149598	-0.040991	-0.830975	0.207343	0.032141	-0.359692	0.509853	0.315897	0.714760	0	0
12782	10.034471	1.286080	3.348100	0.139389	-0.130214	0.023795	-0.830708	0.208532	0.033545	-0.360083	0.510366	0.317225	0.713607	0	0
12783	9.642795	1.160428	3.144300	0.233084	0.012483	0.148406	-0.828442	0.209362	0.032656	-0.362307	0.509920	0.318071	0.712423	0	0
12784	9.683864	1.190337	3.357953	0.225203	-0.003745	0.216861	-0.829291	0.212906	0.031383	-0.364907	0.509829	0.318566	0.710938	0	0
12785	9.676615	1.187661	3.302710	0.140490	-0.121966	0.137833	-0.828449	0.214660	0.031503	-0.366152	0.510633	0.319292	0.709394	0	0
12786	9.202394	1.390872	2.882864	0.231703	-0.351247	0.364800	-0.826648	0.218783	0.034282	-0.368719	0.513443	0.320341	0.705552	0	0
12787	9.471575	0.634695	3.396020	0.198800	0.380284	0.116989	-0.826623	0.221837	0.030170	-0.371718	0.510407	0.319724	0.706461	0	0
12788	9.260606	1.179353	3.445202	0.187252	0.251559	0.102339	-0.827151	0.222389	0.025514	-0.374113	0.508273	0.319567	0.706806	0	0
12789	8.887875	1.469496	3.106287	0.126896	0.264780	0.075919	-0.825276	0.222744	0.020819	-0.376077	0.506176	0.319072	0.707492	0	0
12790	9.081058	1.750180	3.441240	0.168832	0.072065	0.082482	-0.827790	0.223198	0.017043	-0.377660	0.505307	0.319558	0.707050	0	0
12791	8.984875	1.200533	3.269286	0.319906	-0.132405	0.202316	-0.825526	0.224177	0.016296	-0.380219	0.505684	0.321282	0.704624	0	0
12792	8.893655	0.530211	3.039692	0.414487	-0.146803	0.234863	-0.824838	0.228595	0.016972	-0.383407	0.505907	0.323548	0.701694	0	0
12793	8.806709	0.418769	2.876930	0.374454	-0.049375	0.245145	-0.824139	0.232410	0.016379	-0.386797	0.505611	0.325107	0.699322	0	0
12794	8.801358	0.924892	2.982343	0.317767	0.018243	0.197659	-0.821611	0.235904	0.016887	-0.389747	0.504914	0.326230	0.697663	0	0
12795	9.105543	1.487875	2.994087	0.207265	-0.044392	0.185343	-0.820197	0.236609	0.016578	-0.391878	0.505023	0.326899	0.696075	0	0
12796	9.144118	1.599243	3.128352	0.298213	-0.077796	0.192650	-0.819347	0.239674	0.015138	-0.394374	0.505042	0.328277	0.694000	0	0
12797	9.076649	1.348827	3.102602	0.406254	-0.067790	0.205116	-0.819643	0.243958	0.015125	-0.397560	0.504581	0.330313	0.691547	0	0
12798	8.907619	1.110920	2.664056	0.487868	0.053124	0.201589	-0.820204	0.247638	0.013281	-0.401470	0.502964	0.332412	0.689457	0	0
12799	8.955861	1.227283	2.836714	0.455846	0.196756	0.166251	-0.818610	0.249173	0.008021	-0.405495	0.500325	0.333914	0.688295	0	0
12800	9.004105	1.350360	2.908388	0.448059	0.127868	0.190924	-0.818463	0.252100	0.006169	-0.409338	0.498300	0.335464	0.686734	0	0
12801	8.945931	1.491593	2.730784	0.436814	0.100736	0.185705	-0.816864	0.254364	0.000057	-0.413059	0.496438	0.337113	0.685045	0	0
12802	8.909449	1.687142	2.827061	0.405575	0.079236	0.198867	-0.815868	0.257568	-0.001951	-0.416582	0.494917	0.338531	0.683310	0	0
12803	9.047302	1.694257	2.845282	0.502891	0.018542	0.222879	-0.816420	0.260794	-0.004782	-0.420585	0.493442	0.340776	0.680805	0	0
12804	9.028057	1.606620	2.648347	0.569835	0.028877	0.237048	-0.814440	0.262956	-0.005813	-0.424962	0.491692	0.343298	0.678080	0	0
12805	8.970080	1.548210	2.506968	0.614052	0.044856	0.259936	-0.813857	0.267624	-0.009657	-0.429821	0.489659	0.345982	0.675118	0	0
12806	9.047246	1.774645	2.554304	0.537207	0.036416	0.265087	-0.811863	0.270797	-0.012671	-0.434252	0.488043	0.348111	0.672353	0	0
12807	9.187512	1.788894	2.555672	0.548109	0.016356	0.282698	-0.811574	0.275484	-0.015239	-0.438807	0.486526	0.350339	0.669330	0	0
12808	9.354492	1.678870	2.746881	0.610000	-0.022267	0.303931	-0.809162	0.280125	-0.018125	-0.443630	0.485074	0.353006	0.665794	0	0
12809	9.463609	1.390422	2.868935	0.648083	-0.091547	0.333877	-0.807327	0.284058	-0.019302	-0.448591	0.483972	0.356101	0.661611	0	0
12810	9.560659	1.091368	2.793938	0.645524	-0.129645	0.375972	-0.805647	0.289920	-0.019637	-0.453639	0.483281	0.359100	0.657037	0	0
12811	9.590032	0.721766	3.032044	0.556680	-0.159782	0.356395	-0.803110	0.294284	-0.020546	-0.458017	0.483071	0.361756	0.652683	0	0
12812	9.425947	0.336902	3.052790	0.489060	-0.195517	0.359686	-0.801423	0.299551	-0.021444	-0.461934	0.483414	0.364083	0.648360	0	0
12813	9.276321	0.027651	2.794478	0.436219	-0.207799	0.354233	-0.801746	0.305338	-0.018779	-0.465505	0.484025	0.366156	0.644170	0	0
12814	9.271814	-0.306759	2.840464	0.353874	-0.243433	0.348731	-0.800371	0.310648	-0.016140	-0.468479	0.485237	0.367853	0.640122	0	0
12815	9.335023	-0.636369	2.902781	0.312955	-0.266693	0.374907	-0.797870	0.316087	-0.013096	-0.471342	0.486847	0.369283	0.635962	0	0
12816	9.386187	-1.002790	2.823366	0.343152	-0.268786	0.360852	-0.795507	0.322847	-0.010903	-0.474224	0.488284	0.370949	0.631733	0	0
12817	9.689046	-1.523862	2.703770	0.330441	-0.265125	0.331740	-0.795269	0.328482	-0.007681	-0.476878	0.489614	0.372668	0.627681	0	0
12818	10.090806	-1.798432	2.797228	0.306832	-0.188792	0.256935	-0.790909	0.332826	-0.006924	-0.479192	0.490315	0.374205	0.624449	0	0
12819	10.139206	-1.840942	2.974823	0.288125	-0.172334	0.188407	-0.791777	0.336248	-0.005794	-0.481072	0.490711	0.375900	0.621669	0	0
12820	9.657726	-1.628430	2.487703	0.310338	-0.125304	0.165631	-0.789541	0.338439	-0.003579	-0.483039	0.490655	0.377575	0.619167	0	0
12821	9.896945	-1.368366	2.089044	0.440553	-0.078304	0.194046	-0.788688	0.341647	-0.005444	-0.486042	0.489739	0.379718	0.616225	0	0
12822	10.303114	-1.225750	2.319172	0.405455	-0.069895	0.157139	-0.787701	0.343981	-0.006036	-0.488622	0.488827	0.381746	0.613651	0	0
12823	10.167586	-1.159477	2.531681	0.378612	-0.037011	0.086835	-0.786860	0.344707	-0.005487	-0.490803	0.487534	0.383815	0.611645	0	0
12824	9.896476	-0.942008	2.610420	0.401724	0.037240	0.057001	-0.787949	0.346294	-0.010987	-0.493157	0.485577	0.385781	0.610069	0	0
12825	9.722152	-0.754253	2.553838	0.361706	0.081139	0.035830	-0.785816	0.346380	-0.012718	-0.495386	0.483436	0.387401	0.608935	0	0
12826	9.364081	-0.627019	2.378437	0.329249	0.154929	0.004089	-0.787204	0.347553	-0.016091	-0.497507	0.480903	0.388588	0.608455	0	0
12827	9.170478	-0.513650	2.365334	0.304274	0.241360	-0.011856	-0.786730	0.346305	-0.021604	-0.499778	0.477875	0.389282	0.608537	0	0
12828	9.049463	-0.431541	2.380577	0.286039	0.217949	0.019739	-0.786548	0.346397	-0.026552	-0.502026	0.475217	0.389815	0.608427	0	0
12829	9.194743	-0.586300	2.288280	0.296372	0.147049	0.007538	-0.785655	0.345735	-0.031651	-0.503997	0.472865	0.390829	0.607979	0	0
12830	9.126883	-0.432942	2.125163	0.245359	0.122083	0.049610	-0.784774	0.347879	-0.036478	-0.505860	0.471096	0.391456	0.607402	0	0
12831	9.206692	-0.455438	2.461191	0.229076	0.122240	0.079397	-0.785038	0.347274	-0.038450	-0.507845	0.469508	0.391840	0.606726	0	0
12832	9.354181	-0.398459	2.344664	0.252085	0.051243	0.067281	-0.784737	0.347245	-0.040574	-0.509551	0.468204	0.392770	0.605702	0	0
12833	9.354110	-0.335329	2.450400	0.216766	0.024297	0.026000	-0.784151	0.348530	-0.043556	-0.510765	0.467059	0.393823	0.604879	0	0
12834	9.257362	-0.321492	2.302032	0.205624	0.006238	0.016347	-0.784711	0.347212	-0.043682	-0.511768	0.466056	0.394939	0.604076	0	0
12835	9.240427	-0.318902	2.333409	0.182563	0.089914	0.010918	-0.784410	0.349533	-0.046806	-0.512987	0.464627	0.395517	0.603765	0	0
12836	9.296081	-0.336298	2.241656	0.140552	0.112012	-0.019048	-0.784967	0.351151	-0.048358	-0.513890	0.463174	0.395862	0.603888	0	0
12837	9.334849	-0.413021	2.315966	0.164200	0.097297	-0.015482	-0.784099	0.348904	-0.049917	-0.514889	0.461688	0.396411	0.603815	0	0
12838	9.317971	-0.456889	2.205531	0.139903	0.050290	-0.041815	-0.784644	0.346833	-0.051594	-0.515402	0.460519	0.397170	0.603770	0	0
12839	9.349370	-0.413539	2.217287	0.139662	0.015813	-0.031229	-0.785900	0.345516	-0.052981	-0.515867	0.459588	0.398061	0.603496	0	0
12840	9.378331	-0.355571	2.262709	0.131873	-0.036753	-0.029410	-0.784059	0.346208	-0.053721	-0.516075	0.459030	0.399167	0.603012	0	0
12841	9.269431	-0.292862	2.253836	0.148082	-0.058652	-0.031085	-0.785177	0.343277	-0.054114	-0.516281	0.458504	0.400491	0.602357	0	0
12842	9.117060	-0.283733	2.110688	0.158855	-0.064186	-0.053868	-0.785170	0.342092	-0.054532	-0.516353	0.457873	0.402011	0.601763	0	0
12843	9.025082	-0.197847	1.928568	0.177162	-0.058889	-0.055564	-0.787864	0.341864	-0.053357	-0.516540	0.457099	0.403622	0.601112	0	0
12844	9.102367	-0.087203	1.930317	0.160306	-0.082359	-0.074849	-0.788274	0.339799	-0.054189	-0.516414	0.456483	0.405336	0.600535	0	0
12845	9.228139	-0.080702	1.823607	0.179916	-0.120662	-0.094050	-0.788861	0.338369	-0.051065	-0.516128	0.455908	0.407456	0.599783	0	0
12846	9.450744	-0.170160	1.812436	0.196032	-0.153495	-0.101004	-0.789284	0.336759	-0.050627	-0.515712	0.455424	0.409866	0.598866	0	0
12847	9.644280	-0.225275	1.919258	0.153665	-0.171326	-0.125664	-0.790714	0.334899	-0.047911	-0.514902	0.455154	0.412229	0.598145	0	0
12848	9.779594	-0.093232	1.884503	0.122284	-0.167470	-0.163440	-0.791570	0.331401	-0.045621	-0.513714	0.454870	0.414550	0.597779	0	0
12849	9.926951	0.071232	2.075631	0.100562	-0.105596	-0.187223	-0.793264	0.328348	-0.044591	-0.512560	0.454222	0.416533	0.597884	0	0
12850	9.967826	0.298400	2.257869	0.070638	-0.139835	-0.217032	-0.795807	0.324138	-0.043118	-0.510925	0.453808	0.418642	0.598124	0	0
12851	9.865940	0.592816	2.366564	0.084811	-0.159892	-0.227435	-0.795531	0.320760	-0.041130	-0.509225	0.453391	0.420986	0.598245	0	0
12852	9.986658	0.795585	2.507367	0.167063	-0.171434	-0.183293	-0.796385	0.316819	-0.038839	-0.508087	0.452811	0.423672	0.597756	0	0
12853	9.909248	0.796440	2.654590	0.188832	-0.171601	-0.195533	-0.798371	0.314370	-0.037100	-0.506990	0.452059	0.426546	0.597212	0	0
12854	9.880000	1.011348	2.772436	0.208836	-0.160860	-0.198958	-0.800360	0.310311	-0.034224	-0.505976	0.451133	0.429485	0.596666	0	0
12855	9.983816	1.201146	2.723439	0.283070	-0.239509	-0.179320	-0.802057	0.307407	-0.033053	-0.505096	0.450366	0.433182	0.595316	0	0
12856	10.024847	1.301364	2.557165	0.266971	-0.229391	-0.148627	-0.802495	0.304642	-0.030350	-0.504337	0.449758	0.436576	0.593939	0	0
12857	9.981435	1.185443	2.473428	0.246002	-0.186544	-0.089966	-0.804491	0.303530	-0.027769	-0.504038	0.449239	0.439371	0.592523	0	0
12858	9.826801	1.038062	2.325615	0.215646	-0.140909	-0.071708	-0.803084	0.303215	-0.026943	-0.503875	0.448697	0.441655	0.591373	0	0
12859	9.553567	0.973052	2.245920	0.178698	-0.108814	-0.057821	-0.804783	0.300462	-0.025490	-0.503800	0.448191	0.443509	0.590432	0	0
12860	9.335973	0.909616	2.016755	0.143056	-0.069468	-0.007955	-0.804792	0.300914	-0.024644	-0.503994	0.447876	0.444710	0.589602	0	0
12861	9.435051	0.998353	1.977491	0.122415	-0.038448	0.007778	-0.805068	0.300912	-0.025346	-0.504362	0.447526	0.445581	0.588894	0	0
12862	9.512201	1.241593	2.015197	0.151896	-0.016896	0.035965	-0.805776	0.300046	-0.024907	-0.505084	0.447053	0.446369	0.588039	0	0
12863	9.715316	1.276015	2.215641	0.240301	0.020514	0.103711	-0.805366	0.303728	-0.024647	-0.506804	0.446186	0.447205	0.586581	0	0
12864	9.807284	1.199808	2.407370	0.233111	0.044160	0.095744	-0.804366	0.303841	-0.025935	-0.508493	0.445216	0.447878	0.585340	0	0
12865	9.681576	1.137447	2.417956	0.255990	0.140181	0.107940	-0.803210	0.306431	-0.029922	-0.510836	0.443580	0.448172	0.584316	0	0
12866	9.584911	1.055771	2.425942	0.296669	0.172535	0.130788	-0.802195	0.307553	-0.033476	-0.513586	0.441677	0.448406	0.583166	0	0
12867	9.461704	0.920635	2.328378	0.339243	0.206684	0.152748	-0.802882	0.309747	-0.036582	-0.516844	0.439414	0.448636	0.581819	0	0
12868	9.430397	0.781312	2.381614	0.361463	0.222844	0.166783	-0.800722	0.312004	-0.042279	-0.520291	0.437037	0.448810	0.580401	0	0
12869	9.377193	0.767358	2.463758	0.363371	0.224658	0.176431	-0.799820	0.316619	-0.050509	-0.523853	0.434632	0.448965	0.578881	0	0
12870	9.309411	0.820874	2.553166	0.378038	0.219117	0.195789	-0.798940	0.320088	-0.055625	-0.527522	0.432286	0.449124	0.577179	0	0
12871	9.289913	0.974706	2.497886	0.401622	0.198062	0.207320	-0.796081	0.320723	-0.059772	-0.531286	0.429952	0.449486	0.575185	0	0
12872	9.313890	1.184101	2.492732	0.431495	0.166068	0.224160	-0.794357	0.323738	-0.064334	-0.535074	0.427745	0.450083	0.572849	0	0
12873	9.400857	1.285294	2.532886	0.448420	0.145951	0.203193	-0.793755	0.327941	-0.070297	-0.538754	0.425419	0.450987	0.570416	0	0
12874	9.374290	1.239991	2.612457	0.433278	0.121561	0.162807	-0.793725	0.330107	-0.074687	-0.541981	0.423152	0.452079	0.568175	0	0
12875	9.226837	1.171877	2.430867	0.440738	0.116972	0.174221	-0.791151	0.332661	-0.079261	-0.545306	0.420881	0.453198	0.565785	0	0
12876	9.028572	1.107266	2.451602	0.424213	0.117121	0.156607	-0.790563	0.334238	-0.082528	-0.548414	0.418644	0.454267	0.563578	0	0
12877	8.772205	1.109387	2.321241	0.398636	0.091952	0.173246	-0.789701	0.338022	-0.085666	-0.551420	0.416721	0.455272	0.561256	0	0
12878	8.641568	1.161298	2.074517	0.375064	0.090340	0.187247	-0.787965	0.340287	-0.091356	-0.554360	0.415022	0.456073	0.558963	0	0
12879	8.714104	1.198886	1.910468	0.340609	0.099688	0.202964	-0.786815	0.340240	-0.093636	-0.557306	0.413496	0.456571	0.556753	0	0
12880	9.009060	1.314155	1.937070	0.347460	0.066932	0.194286	-0.784820	0.343705	-0.096933	-0.560040	0.412103	0.457300	0.554439	0	0
12881	9.507332	1.270684	2.053677	0.414814	0.033668	0.213800	-0.784667	0.347655	-0.099779	-0.563029	0.410564	0.458520	0.551538	0	0
12882	9.841339	0.982054	2.681382	0.441762	-0.028263	0.234930	-0.782387	0.349935	-0.102934	-0.565923	0.409333	0.460124	0.548145	0	0
12883	9.803089	0.509247	2.963342	0.414926	-0.193196	0.233197	-0.781960	0.352862	-0.104367	-0.567950	0.409108	0.462527	0.544180	0	0
12884	9.784038	0.233507	2.704048	0.340890	-0.223468	0.225974	-0.780981	0.354617	-0.103825	-0.569465	0.409451	0.464706	0.540470	0	0
12885	9.469702	0.160887	2.535703	0.202240	-0.280409	0.171283	-0.780168	0.356701	-0.100457	-0.569859	0.410604	0.466686	0.537466	0	0
12886	9.280989	0.241738	2.282167	0.166570	-0.205687	0.188672	-0.780065	0.359832	-0.097081	-0.570516	0.411667	0.467955	0.534845	0	0
12887	9.469748	0.121881	2.439565	0.135922	-0.125614	0.151610	-0.777118	0.362150	-0.095443	-0.571245	0.412268	0.468769	0.532888	0	0
12888	9.547337	-0.070837	2.439156	0.105058	-0.116302	0.151478	-0.778130	0.366460	-0.094315	-0.571864	0.413023	0.469349	0.531126	0	0
12889	9.939289	-0.219740	2.623944	0.064258	-0.188603	0.152324	-0.777447	0.368679	-0.092358	-0.572001	0.414367	0.470132	0.529236	0	0
12890	10.220078	-0.444204	2.593225	0.039569	-0.266505	0.105809	-0.775934	0.371345	-0.088438	-0.571398	0.416070	0.471409	0.527411	0	0
12891	10.341150	-0.581807	2.553984	0.054229	-0.246693	0.082972	-0.775818	0.371521	-0.085473	-0.570847	0.417448	0.472751	0.525715	0	0
12892	10.288181	-0.836174	2.703641	0.104183	-0.169063	0.070636	-0.775565	0.373610	-0.082661	-0.570781	0.418099	0.473951	0.524187	0	0
12893	10.017382	-0.899823	2.417163	0.148324	-0.134936	0.056638	-0.775573	0.374797	-0.082101	-0.571010	0.418225	0.475252	0.522657	0	0
12894	9.908496	-0.837939	2.244803	0.196724	-0.124444	0.044470	-0.776713	0.374684	-0.080951	-0.571402	0.417985	0.476789	0.521019	0	0
12895	9.915737	-0.821254	2.213482	0.265190	-0.130449	0.051667	-0.777289	0.376031	-0.080241	-0.572109	0.417393	0.478688	0.518973	0	0
12896	9.937488	-0.790777	2.057023	0.402557	-0.097096	0.067760	-0.775736	0.376296	-0.080126	-0.573600	0.415938	0.481030	0.516322	0	0
12897	9.930318	-0.877413	2.061954	0.529349	-0.038230	0.101312	-0.773872	0.376225	-0.083265	-0.576088	0.413581	0.483542	0.513089	0	0
12898	9.833405	-0.824349	2.130282	0.558883	-0.009374	0.096072	-0.774733	0.376891	-0.087109	-0.578773	0.410887	0.486047	0.509855	0	0
12899	9.775248	-0.718064	2.183514	0.605159	0.006573	0.053185	-0.773725	0.379198	-0.090244	-0.581509	0.407603	0.488854	0.506684	0	0
12900	9.533278	-0.611797	2.180387	0.612874	-0.029766	0.033963	-0.775385	0.377130	-0.093741	-0.583957	0.404368	0.491973	0.503431	0	0
12901	9.383107	-0.381348	2.003382	0.658457	-0.026497	0.029738	-0.773662	0.377649	-0.097163	-0.586586	0.400796	0.495298	0.499960	0	0
12902	9.395188	-0.380711	2.133122	0.722852	0.029246	0.036837	-0.774607	0.377318	-0.102375	-0.589734	0.396601	0.498569	0.496337	0	0
12903	9.250062	-0.366438	2.057235	0.768994	0.050676	0.072022	-0.774426	0.375942	-0.106612	-0.593337	0.392163	0.501772	0.492326	0	0
12904	9.349307	-0.446082	2.046958	0.804113	0.088490	0.080816	-0.773936	0.375409	-0.114249	-0.597252	0.387367	0.504863	0.488211	0	0
12905	9.354091	-0.395386	2.075733	0.759996	0.072514	0.064948	-0.772177	0.376323	-0.122196	-0.600824	0.382793	0.507858	0.484314	0	0
12906	9.262126	-0.342089	2.114829	0.781896	0.085048	0.054463	-0.771697	0.374921	-0.128275	-0.604437	0.377964	0.510902	0.480394	0	0
12907	9.228258	-0.337103	2.139115	0.783655	0.089570	0.042175	-0.770948	0.375294	-0.133518	-0.608004	0.373004	0.513933	0.476520	0	0
12908	9.218503	-0.259829	2.182400	0.725811	0.167182	0.036689	-0.771729	0.374490	-0.141274	-0.611672	0.367989	0.516216	0.473247	0	0
12909	9.266732	-0.120021	2.230018	0.688869	0.141164	0.022630	-0.770242	0.370107	-0.148346	-0.614993	0.363219	0.518498	0.470123	0	0
12910	9.269235	-0.097743	2.275317	0.703184	0.121951	0.029730	-0.769438	0.368896	-0.154518	-0.618250	0.358480	0.520927	0.466792	0	0
12911	9.358816	-0.182588	2.185775	0.754451	0.110634	0.052668	-0.767970	0.367474	-0.160611	-0.621726	0.353567	0.523541	0.462982	0	0
12912	9.542713	-0.264645	2.198924	0.761795	0.103296	0.063211	-0.768618	0.367708	-0.167666	-0.625181	0.348688	0.526180	0.459021	0	0
12913	9.745847	-0.249495	2.396979	0.719648	0.092742	0.065763	-0.766299	0.365825	-0.173913	-0.628433	0.344104	0.528640	0.455197	0	0
12914	9.653998	-0.291342	2.188515	0.736249	0.019994	0.040439	-0.766252	0.364002	-0.178851	-0.631188	0.339604	0.531706	0.451175	0	0
12915	9.561977	-0.173551	2.126581	0.685398	0.132961	0.069158	-0.765923	0.363938	-0.184367	-0.634490	0.335043	0.533690	0.447597	0	0
12916	9.685460	-0.326555	2.375845	0.703115	0.093778	0.045517	-0.767567	0.362144	-0.189843	-0.637483	0.330411	0.536070	0.443928	0	0
12917	9.550049	-0.341867	2.165274	0.728169	0.027331	0.043904	-0.765811	0.358800	-0.195791	-0.640186	0.325881	0.538947	0.439886	0	0
12918	9.465535	-0.467709	2.012122	0.714357	0.065574	0.085913	-0.765484	0.357857	-0.200738	-0.643180	0.321487	0.541371	0.435756	0	0
12919	9.579158	-0.423960	2.126660	0.646930	0.120552	0.050591	-0.764854	0.355265	-0.207519	-0.646093	0.317076	0.543216	0.432369	0	0
12920	9.489492	-0.245766	2.107936	0.562666	0.112177	0.033769	-0.764391	0.355059	-0.212188	-0.648575	0.313146	0.544804	0.429511	0	0
12921	9.363491	-0.005299	2.014895	0.481309	0.116487	0.024852	-0.762652	0.353501	-0.216731	-0.650790	0.309665	0.546007	0.427148	0	0
12922	9.242342	0.211619	2.027625	0.421870	0.125160	0.015096	-0.763320	0.354054	-0.221527	-0.652792	0.306477	0.546938	0.425198	0	0
12923	9.430758	0.461068	1.896216	0.383184	0.097326	0.015112	-0.762866	0.351950	-0.224351	-0.654533	0.303652	0.547858	0.423361	0	0
12924	9.624138	0.544261	2.216903	0.324471	0.093263	0.002711	-0.762837	0.349268	-0.226883	-0.655991	0.301159	0.548605	0.421915	0	0
12925	9.643463	0.559211	2.322536	0.280329	0.099962	-0.039523	-0.762526	0.349373	-0.230280	-0.657190	0.298691	0.549224	0.420997	0	0
12926	9.539342	0.693351	2.157295	0.285567	0.079959	-0.046471	-0.762636	0.346692	-0.232951	-0.658238	0.296233	0.550032	0.420040	0	0
12927	9.507891	0.712088	2.044511	0.269516	0.109133	-0.034255	-0.762888	0.346511	-0.236620	-0.659465	0.293821	0.550521	0.419167	0	0
12928	9.507796	0.794623	2.179082	0.244005	0.127500	-0.037833	-0.762852	0.343967	-0.240000	-0.660678	0.291480	0.550807	0.418515	0	0
12929	9.434986	1.056558	2.061593	0.232083	0.127611	-0.033407	-0.762826	0.341878	-0.242253	-0.661891	0.289238	0.551007	0.417891	0	0
12930	9.509727	1.306042	1.904568	0.233334	0.162083	-0.017584	-0.761941	0.340638	-0.246218	-0.663338	0.286931	0.550953	0.417259	0	0
12931	9.468499	1.414660	1.948057	0.228359	0.220215	-0.009748	-0.761067	0.340147	-0.249197	-0.665137	0.284451	0.550448	0.416758	0	0
12932	9.478026	1.538837	2.226777	0.211258	0.242165	0.014780	-0.760466	0.340972	-0.253732	-0.667083	0.282132	0.549666	0.416257	0	0
12933	9.451257	1.700351	2.260501	0.169862	0.200780	0.030569	-0.758025	0.338817	-0.257578	-0.668765	0.280338	0.548923	0.415749	0	0
12934	9.458294	1.912664	2.351637	0.171268	0.139088	0.061419	-0.758416	0.339370	-0.261812	-0.670217	0.278964	0.548526	0.414858	0	0
12935	9.499261	2.057371	2.413730	0.187386	0.091784	0.085249	-0.758259	0.338761	-0.263367	-0.671569	0.277800	0.548428	0.413581	0	0
12936	9.462710	2.327141	2.428203	0.188574	0.039154	0.080121	-0.757395	0.339604	-0.265645	-0.672591	0.276826	0.548715	0.412190	0	0
12937	9.709248	2.499607	2.325283	0.228381	0.002504	0.085583	-0.756251	0.339858	-0.267360	-0.673561	0.275750	0.549381	0.410437	0	0
12938	9.682838	2.306875	2.291974	0.276194	-0.003322	0.120759	-0.755397	0.341596	-0.268795	-0.674750	0.274583	0.550195	0.408170	0	0
12939	9.712154	2.017685	2.243911	0.345918	-0.009341	0.150699	-0.757095	0.341486	-0.268484	-0.676230	0.273113	0.551234	0.405294	0	0
12940	9.729208	1.878932	2.424217	0.280833	0.011186	0.204886	-0.754256	0.341413	-0.269943	-0.677838	0.272315	0.551726	0.402466	0	0
12941	9.845566	1.636733	2.171119	0.303614	-0.074361	0.155857	-0.754390	0.341848	-0.270932	-0.678848	0.271412	0.553008	0.399603	0	0
12942	9.547858	1.865102	2.016833	0.323351	-0.096275	0.141943	-0.754105	0.342426	-0.271504	-0.679710	0.270403	0.554558	0.396665	0	0
12943	9.642343	1.690243	2.220645	0.337790	0.161283	0.069639	-0.751526	0.342917	-0.275929	-0.681759	0.267846	0.554595	0.394827	0	0
12944	9.559923	1.873544	2.261970	0.307452	0.083489	0.025832	-0.752621	0.341719	-0.279720	-0.683097	0.265582	0.555160	0.393245	0	0
12945	9.598720	1.779314	2.206466	0.412345	0.147966	0.052305	-0.752724	0.340646	-0.283812	-0.685182	0.262464	0.555613	0.391065	0	0
12946	9.613241	1.753755	2.393911	0.367462	0.077537	0.001381	-0.750856	0.339100	-0.286944	-0.686532	0.259669	0.556504	0.389294	0	0
12947	9.434186	1.835562	2.332642	0.408029	0.109900	0.017248	-0.748964	0.336642	-0.292616	-0.688232	0.256524	0.557276	0.387266	0	0
12948	9.441366	1.905710	2.399851	0.431792	0.113343	0.024337	-0.748931	0.335130	-0.296001	-0.690015	0.253265	0.558093	0.385057	0	0
12949	9.366227	2.083008	2.207917	0.421718	0.103453	0.034025	-0.748334	0.334196	-0.299539	-0.691753	0.250133	0.558901	0.382808	0	0
12950	9.380555	2.272830	2.137935	0.440911	0.097861	0.052557	-0.747150	0.330873	-0.304631	-0.693554	0.247016	0.559768	0.380297	0	0
12951	9.366022	2.289959	2.188516	0.481065	0.161987	0.098205	-0.745981	0.329772	-0.308884	-0.695980	0.243596	0.560215	0.377402	0	0
12952	9.390383	2.086981	2.525096	0.506061	0.152742	0.150872	-0.745082	0.327927	-0.314260	-0.698586	0.240355	0.560680	0.373960	0	0
12953	9.235828	1.842031	2.603361	0.540064	0.130715	0.187770	-0.741942	0.329293	-0.318556	-0.701274	0.237126	0.561317	0.370014	0	0
12954	9.095658	1.749613	2.378462	0.530584	0.134446	0.236862	-0.739623	0.328586	-0.325232	-0.704110	0.234248	0.561760	0.365762	0	0
12955	9.066669	1.720426	2.311379	0.540565	0.119845	0.240408	-0.738315	0.328221	-0.329349	-0.706883	0.231332	0.562313	0.361394	0	0
12956	9.095750	1.658151	2.383344	0.544638	0.137974	0.271970	-0.734180	0.329559	-0.334368	-0.709849	0.228524	0.562661	0.356797	0	0
12957	9.144247	1.551068	2.169100	0.586343	0.150339	0.322053	-0.734284	0.331278	-0.339460	-0.713134	0.225612	0.562931	0.351636	0	0
12958	9.386229	1.430465	2.193877	0.605007	0.160155	0.358042	-0.729974	0.331690	-0.348010	-0.716603	0.222759	0.563090	0.346103	0	0
12959	9.826512	1.308833	2.548991	0.630160	0.093685	0.389756	-0.725699	0.333029	-0.352749	-0.719830	0.220087	0.563712	0.340051	0	0
12960	10.271526	1.284078	3.019394	0.683885	-0.030183	0.414615	-0.723402	0.335581	-0.358025	-0.722516	0.217612	0.565321	0.333209	0	0
12961	9.855992	0.744621	3.821076	0.664287	-0.191477	0.411098	-0.720853	0.336992	-0.359204	-0.724193	0.215745	0.568001	0.326148	0	0
12962	9.459733	0.386506	3.350628	0.554111	-0.259558	0.359931	-0.720582	0.338471	-0.358367	-0.725035	0.214633	0.570894	0.319901	0	0
12963	9.075123	0.500984	2.547926	0.425201	-0.225871	0.271859	-0.720716	0.339492	-0.359640	-0.725486	0.213799	0.573296	0.315105	0	0
12964	8.956329	0.823679	2.053258	0.388480	-0.103994	0.229579	-0.718889	0.338145	-0.357969	-0.726403	0.212636	0.574775	0.311062	0	0
12965	8.997356	0.856001	2.745352	0.456650	-0.035537	0.261239	-0.718019	0.341626	-0.361955	-0.727942	0.210905	0.575887	0.306553	0	0
12966	9.029219	0.455103	2.507427	0.511626	-0.041464	0.259528	-0.716454	0.340993	-0.362967	-0.729532	0.208814	0.577197	0.301701	0	0
12967	9.513078	0.319768	2.544874	0.529539	0.001900	0.282313	-0.715010	0.341807	-0.366950	-0.731458	0.206548	0.578179	0.296677	0	0
12968	9.849305	0.253604	2.888681	0.491446	-0.048634	0.266478	-0.714708	0.341777	-0.369215	-0.732938	0.204650	0.579431	0.291857	0	0
12969	9.837454	0.008235	2.925031	0.425398	-0.089846	0.255780	-0.712706	0.342882	-0.372503	-0.733997	0.203251	0.580797	0.287423	0	0
12970	9.692557	-0.203994	2.810860	0.384178	-0.004212	0.239719	-0.712124	0.342556	-0.374348	-0.735403	0.201847	0.581437	0.283497	0	0
12971	9.508686	-0.137050	2.665490	0.321710	-0.023663	0.208016	-0.709296	0.344259	-0.375249	-0.736472	0.200735	0.582096	0.280140	0	0
12972	9.837729	-0.243567	2.643939	0.328208	-0.099995	0.187055	-0.708434	0.345987	-0.377531	-0.737036	0.199701	0.583370	0.276726	0	0
12973	9.559492	-0.147071	2.602617	0.235773	-0.222622	0.176478	-0.708718	0.344819	-0.376957	-0.736665	0.199587	0.585303	0.273696	0	0
12974	9.407036	-0.078584	2.771971	0.232833	0.026100	0.232320	-0.706027	0.346079	-0.378136	-0.737884	0.199173	0.585280	0.270748	0	0
12975	9.489446	-0.247646	2.689763	0.299106	-0.077034	0.172900	-0.704736	0.345882	-0.380417	-0.738467	0.198166	0.586306	0.267659	0	0
12976	9.411894	-0.075208	2.488233	0.311962	-0.214193	0.106461	-0.706017	0.346800	-0.379694	-0.738078	0.197073	0.588506	0.264695	0	0
12977	9.256953	0.087813	2.306510	0.349900	-0.285259	0.134765	-0.705745	0.345780	-0.377998	-0.737413	0.196018	0.591261	0.261168	0	0
12978	9.165104	0.048265	2.076407	0.407048	-0.245797	0.148883	-0.708302	0.345555	-0.376260	-0.737107	0.194552	0.593837	0.257257	0	0
12979	9.286152	-0.062965	2.015507	0.403745	-0.209495	0.145296	-0.708869	0.344541	-0.375681	-0.736990	0.192956	0.596126	0.253470	0	0
12980	9.324890	-0.088007	1.834927	0.374638	-0.178432	0.117103	-0.710150	0.343549	-0.374243	-0.736909	0.191360	0.598158	0.250107	0	0
12981	9.392611	-0.081177	1.776725	0.341821	-0.069278	0.117766	-0.709571	0.342785	-0.375662	-0.737414	0.189699	0.599291	0.247152	0	0
12982	9.549789	-0.061398	1.924623	0.339080	-0.065633	0.122150	-0.708991	0.342903	-0.377368	-0.737931	0.188108	0.600377	0.244173	0	0
12983	9.714293	-0.109138	2.053289	0.375256	-0.125822	0.148632	-0.708420	0.340973	-0.377369	-0.738215	0.186520	0.601934	0.240675	0	0
12984	9.753275	-0.395510	2.089301	0.418541	-0.202416	0.148762	-0.711236	0.339842	-0.378165	-0.738097	0.184826	0.604150	0.236758	0	0
12985	9.620333	-0.440916	1.640717	0.386108	-0.185821	0.162698	-0.710689	0.340442	-0.376199	-0.738043	0.183381	0.606127	0.232968	0	0
12986	9.610684	-0.460599	1.554251	0.278068	0.012871	0.130587	-0.710525	0.340851	-0.379029	-0.738902	0.182109	0.606436	0.230426	0	0
12987	9.605557	-0.194307	1.842580	0.272426	-0.059666	0.102647	-0.708541	0.340362	-0.379625	-0.739247	0.180841	0.607313	0.227995	0	0
12988	9.586207	-0.171489	1.587854	0.324263	-0.114537	0.129179	-0.709246	0.342138	-0.380469	-0.739397	0.179508	0.608660	0.224948	0	0
12989	9.596114	-0.384567	1.349936	0.292178	-0.019027	0.100849	-0.707394	0.339144	-0.381051	-0.740006	0.177991	0.609274	0.222477	0	0
12990	9.683206	-0.422210	1.548882	0.252623	0.080198	0.076044	-0.706958	0.340589	-0.383043	-0.741081	0.176427	0.609103	0.220605	0	0
12991	9.741217	-0.388434	1.579686	0.244419	0.027605	0.025204	-0.707780	0.337340	-0.384993	-0.741710	0.174697	0.609391	0.219064	0	0
12992	9.673470	-0.359697	1.529668	0.203888	0.073325	0.042605	-0.706352	0.338321	-0.387140	-0.742575	0.173307	0.609216	0.217723	0	0
12993	9.866900	-0.324727	1.835969	0.182571	0.080740	0.010961	-0.705478	0.336508	-0.389549	-0.743382	0.171832	0.608994	0.216754	0	0
12994	9.697642	-0.349812	1.587185	0.188118	0.073441	0.014488	-0.703761	0.336446	-0.392120	-0.744152	0.170388	0.608827	0.215720	0	0
12995	9.668703	-0.431771	1.558613	0.222925	0.080415	0.015418	-0.703449	0.334053	-0.394658	-0.745029	0.168642	0.608683	0.214468	0	0
12996	9.702541	-0.412367	1.596817	0.215450	0.082280	-0.004780	-0.703169	0.334932	-0.394666	-0.745848	0.166865	0.608533	0.213435	0	0
12997	9.656595	-0.412759	1.505792	0.219105	0.084063	-0.010039	-0.702134	0.332208	-0.399193	-0.746678	0.164985	0.608391	0.212398	0	0
12998	9.673598	-0.480511	1.443213	0.223114	0.129390	-0.020634	-0.700250	0.329761	-0.403876	-0.747755	0.162947	0.607927	0.211506	0	0
12999	9.673618	-0.517952	1.657221	0.217375	0.123993	-0.041716	-0.698951	0.327496	-0.406289	-0.748748	0.160803	0.607529	0.210777	0	0
13000	9.630095	-0.527650	1.631100	0.183418	0.130611	-0.073401	-0.699073	0.327327	-0.408547	-0.749641	0.158762	0.607044	0.210550	0	0
13001	9.596220	-0.517752	1.674616	0.164221	0.158892	-0.105075	-0.698194	0.324038	-0.411091	-0.750618	0.156558	0.606367	0.210670	0	0
13002	9.591352	-0.488709	1.703478	0.176865	0.162412	-0.122594	-0.697468	0.322823	-0.412934	-0.751573	0.154216	0.605695	0.210922	0	0
13003	9.644553	-0.479242	1.686252	0.174716	0.156963	-0.155934	-0.696856	0.319226	-0.417168	-0.752436	0.151630	0.605126	0.211352	0	0
13004	9.649220	-0.319661	1.823130	0.148482	0.124506	-0.189264	-0.696242	0.314892	-0.421398	-0.752964	0.149184	0.604772	0.212227	0	0
13005	9.646607	-0.126958	1.842225	0.151777	0.104519	-0.198836	-0.696481	0.310141	-0.424764	-0.753372	0.146622	0.604606	0.213035	0	0
13006	9.685140	0.041367	1.812956	0.205016	0.125872	-0.174997	-0.696328	0.309682	-0.426037	-0.753986	0.143899	0.604316	0.213545	0	0
13007	9.779454	0.046454	1.894007	0.198023	0.165852	-0.175063	-0.694309	0.306357	-0.429729	-0.754869	0.141001	0.603742	0.213978	0	0
13008	9.808343	0.176733	1.956200	0.166438	0.221468	-0.178689	-0.692861	0.302170	-0.432278	-0.755976	0.138358	0.602639	0.214903	0	0
13009	9.759800	0.336357	2.086253	0.142310	0.280676	-0.163869	-0.692383	0.299448	-0.437784	-0.757481	0.135699	0.601051	0.215743	0	0
13010	9.590269	0.551583	2.226762	0.149453	0.267953	-0.153259	-0.691623	0.296427	-0.443012	-0.758876	0.133246	0.599511	0.216656	0	0
13011	9.488545	0.689182	2.270669	0.191323	0.220463	-0.108312	-0.688482	0.295294	-0.446449	-0.760188	0.130676	0.598399	0.216695	0	0
13012	9.461902	0.723181	2.321325	0.227624	0.172998	-0.080076	-0.686465	0.293002	-0.450146	-0.761258	0.128276	0.597641	0.216463	0	0
13013	9.382029	0.781141	2.333883	0.244214	0.154744	-0.037879	-0.683882	0.290990	-0.454136	-0.762385	0.125864	0.597043	0.215561	0	0
13014	9.367396	0.901540	2.333891	0.273462	0.136376	-0.006163	-0.683559	0.288582	-0.458087	-0.763457	0.123590	0.596570	0.214388	0	0
13015	9.439844	0.994034	2.554476	0.276822	0.118206	-0.007866	-0.682113	0.285866	-0.461066	-0.764459	0.121184	0.596273	0.213014	0	0
13016	9.425058	1.250358	2.773161	0.290448	0.049140	-0.030501	-0.679119	0.285185	-0.463938	-0.764974	0.118800	0.596528	0.211793	0	0
13017	9.449263	1.260662	2.436383	0.345798	0.075903	0.001200	-0.679226	0.283968	-0.467605	-0.765810	0.116006	0.596679	0.209884	0	0
13018	9.594378	1.258341	2.495430	0.255383	0.230873	-0.053622	-0.675522	0.282240	-0.470484	-0.767313	0.113348	0.595488	0.209230	0	0
13019	9.710270	1.433234	2.835843	0.244414	0.232800	-0.032549	-0.674918	0.278652	-0.473869	-0.768879	0.110795	0.594251	0.208363	0	0
13020	9.608672	1.425137	3.110674	0.231322	0.191198	-0.018498	-0.672900	0.278268	-0.478422	-0.770188	0.108579	0.593269	0.207495	0	0
13021	9.439235	1.555517	3.135848	0.264823	0.045763	-0.002407	-0.669755	0.275955	-0.481855	-0.770715	0.106430	0.593469	0.206070	0	0
13022	9.327868	1.689061	2.850449	0.248754	-0.021255	-0.002322	-0.669601	0.273878	-0.482696	-0.770813	0.104592	0.594139	0.204712	0	0
13023	9.342307	1.761314	2.859902	0.233091	-0.046527	0.011733	-0.667751	0.273091	-0.483853	-0.770779	0.102956	0.594963	0.203270	0	0
13024	9.260110	1.734408	2.752333	0.212718	-0.050006	-0.026931	-0.670577	0.269621	-0.482662	-0.770614	0.101298	0.595801	0.202273	0	0
13025	9.231112	1.717089	2.651582	0.182911	-0.022538	-0.022653	-0.668860	0.267650	-0.484377	-0.770595	0.099791	0.596369	0.201420	0	0
13026	9.293953	1.755782	2.703984	0.154412	-0.018689	-0.046409	-0.667864	0.267473	-0.485240	-0.770515	0.098395	0.596865	0.200941	0	0
13027	9.235860	1.810708	2.598577	0.145433	-0.014976	-0.033258	-0.668284	0.266302	-0.485228	-0.770479	0.097093	0.597306	0.200404	0	0
13028	9.332641	1.779048	2.554620	0.187667	-0.024394	0.004586	-0.667555	0.265672	-0.487639	-0.770497	0.095752	0.597860	0.199321	0	0
13029	9.458505	1.675810	2.647550	0.174922	-0.025208	0.008043	-0.667276	0.265670	-0.487220	-0.770506	0.094486	0.598395	0.198281	0	0
13030	9.506859	1.706369	2.514939	0.189958	0.000984	0.030874	-0.666695	0.265198	-0.488923	-0.770727	0.093231	0.598731	0.197002	0	0
13031	9.492375	1.675214	2.539112	0.208552	0.018992	0.051947	-0.666110	0.263398	-0.490620	-0.771113	0.091876	0.598946	0.195466	0	0
13032	9.415048	1.605584	2.554159	0.198062	0.039971	0.081711	-0.665537	0.263230	-0.491477	-0.771669	0.090783	0.598946	0.193775	0	0
13033	9.313344	1.619654	2.526386	0.203612	0.039069	0.071179	-0.663409	0.262933	-0.494747	-0.772202	0.089537	0.598974	0.192140	0	0
13034	9.308501	1.629049	2.478329	0.214909	0.046250	0.104547	-0.662391	0.259497	-0.496869	-0.772849	0.088433	0.598932	0.190170	0	0
13035	9.337581	1.575846	2.439692	0.234854	0.027930	0.102851	-0.661391	0.259904	-0.498300	-0.773395	0.087153	0.599071	0.188094	0	0
13036	9.340087	1.489147	2.434936	0.247934	0.044160	0.116881	-0.660947	0.257224	-0.499709	-0.774071	0.085871	0.599089	0.185828	0	0
13037	9.381250	1.445556	2.396203	0.250844	0.062275	0.115100	-0.658678	0.258638	-0.501166	-0.774848	0.084471	0.598973	0.183591	0	0
13038	9.352234	1.436090	2.420465	0.262889	0.071261	0.127399	-0.657519	0.257992	-0.504291	-0.775707	0.083086	0.598791	0.181175	0	0
13039	9.274773	1.498947	2.449830	0.280925	0.042998	0.134512	-0.656366	0.256324	-0.506281	-0.776416	0.081599	0.598854	0.178591	0	0
13040	9.178041	1.482359	2.474593	0.284696	0.045707	0.145040	-0.653792	0.256675	-0.509999	-0.777157	0.080193	0.598884	0.175879	0	0
13041	9.086124	1.498863	2.379081	0.301215	0.049208	0.148588	-0.651940	0.254562	-0.511010	-0.777928	0.078616	0.598911	0.173069	0	0
13042	9.090876	1.594600	2.268373	0.294121	0.061974	0.162623	-0.651480	0.253479	-0.514828	-0.778789	0.077211	0.598805	0.170172	0	0
13043	9.110222	1.587931	2.383641	0.298005	0.054706	0.203005	-0.650049	0.251958	-0.516400	-0.779665	0.075969	0.598728	0.166961	0	0
13044	9.122410	1.493946	2.369203	0.328330	0.049019	0.227633	-0.647183	0.251704	-0.520968	-0.780564	0.074705	0.598715	0.163337	0	0
13045	9.129798	1.363782	2.340405	0.303706	0.024722	0.246880	-0.645475	0.251654	-0.522409	-0.781315	0.073724	0.598832	0.159725	0	0
13046	9.149222	1.291333	2.301854	0.321838	-0.001747	0.253961	-0.644614	0.250299	-0.523407	-0.781924	0.072747	0.599167	0.155892	0	0
13047	9.362130	1.212272	2.439809	0.372794	-0.047542	0.285718	-0.644323	0.251163	-0.524828	-0.782326	0.071567	0.599909	0.151507	0	0
13048	9.623508	1.014022	2.827548	0.439429	-0.173319	0.312317	-0.643335	0.250851	-0.524560	-0.782044	0.070280	0.601697	0.146382	0	0
13049	9.619226	0.426172	3.222354	0.402874	-0.231079	0.345494	-0.644173	0.248798	-0.524962	-0.781410	0.069493	0.603845	0.141212	0	0
13050	9.479278	0.119022	2.906266	0.269492	-0.259043	0.328462	-0.645316	0.248543	-0.523387	-0.780472	0.069749	0.606014	0.136916	0	0
13051	8.930106	0.291228	2.523056	0.097155	-0.277584	0.248251	-0.647320	0.252583	-0.521817	-0.779172	0.070823	0.608140	0.134315	0	0
13052	8.651428	0.862465	2.094267	0.023180	-0.327789	0.201773	-0.650464	0.252985	-0.517811	-0.777445	0.072325	0.610578	0.132450	0	0
13053	9.376481	1.409880	2.004375	0.195771	-0.291102	0.324283	-0.652055	0.256001	-0.514688	-0.776210	0.073111	0.612864	0.128646	0	0
13054	10.330347	0.393307	3.116207	0.321963	-0.342096	0.394605	-0.652791	0.258698	-0.512144	-0.774827	0.073484	0.615635	0.123440	0	0
13055	10.229931	-0.792464	3.315055	0.341836	-0.675297	0.429879	-0.658085	0.260209	-0.504998	-0.771405	0.074259	0.620954	0.117627	0	0
13056	10.082879	-1.149112	1.775301	-0.007233	-0.396744	0.230297	-0.659847	0.264002	-0.498484	-0.769184	0.076226	0.623830	0.115683	0	0
13057	9.978190	-0.353953	1.801520	-0.214078	-0.288027	0.115794	-0.663545	0.267728	-0.494778	-0.767334	0.078881	0.625711	0.116025	0	0
13058	9.854145	0.332936	1.912462	-0.141035	-0.255906	0.130134	-0.664022	0.270301	-0.489413	-0.765754	0.081089	0.627406	0.115790	0	0
13059	10.006701	0.133854	2.103848	0.037730	-0.121240	0.190011	-0.666167	0.272139	-0.487125	-0.765224	0.082085	0.628229	0.114118	0	0
13060	10.123556	-0.631647	2.156511	0.128511	-0.017661	0.197801	-0.666158	0.272863	-0.488400	-0.765427	0.082379	0.628349	0.111866	0	0
13061	10.082660	-0.843959	2.056005	0.168357	-0.055210	0.181219	-0.665033	0.273728	-0.488139	-0.765401	0.082249	0.628815	0.109490	0	0
13062	10.051178	-0.800819	2.008115	0.124379	-0.042159	0.147761	-0.663325	0.274267	-0.489724	-0.765383	0.082289	0.629153	0.107628	0	0
13063	9.939631	-0.511689	2.020716	0.087117	-0.064540	0.096872	-0.663189	0.276621	-0.490019	-0.765135	0.082264	0.629668	0.106395	0	0
13064	9.663456	-0.054223	1.947829	0.040933	-0.088628	0.078472	-0.663617	0.275019	-0.488874	-0.764678	0.082557	0.630326	0.105551	0	0
13065	9.598346	-0.201343	1.400259	0.090970	0.170470	0.088760	-0.661910	0.275704	-0.490601	-0.765902	0.082206	0.629052	0.104548	0	0
13066	9.722046	-0.591553	1.875712	0.199768	0.096971	0.070581	-0.660324	0.275485	-0.494300	-0.766732	0.081038	0.628460	0.102920	0	0
13067	9.552731	-0.556656	1.586008	0.098673	0.070550	0.003690	-0.660600	0.274308	-0.494573	-0.767241	0.080202	0.628026	0.102434	0	0
13068	9.596134	-0.444749	1.828428	0.054354	0.221572	0.021841	-0.658297	0.273474	-0.499269	-0.768681	0.079715	0.626364	0.102192	0	0
13069	9.542900	-0.438776	2.042789	0.040049	0.171790	0.006947	-0.655173	0.273831	-0.501300	-0.769777	0.079248	0.625087	0.102126	0	0
13070	9.441338	-0.453422	1.973820	0.004431	0.198389	-0.028280	-0.652038	0.273147	-0.504174	-0.770974	0.078858	0.623587	0.102567	0	0
13071	9.460603	-0.378259	2.084213	-0.007257	0.174871	-0.084423	-0.650863	0.270570	-0.508563	-0.771953	0.078185	0.622305	0.103499	0	0
13072	9.368680	-0.361415	2.056020	-0.070380	0.198971	-0.128481	-0.649431	0.270812	-0.510848	-0.772985	0.077747	0.620796	0.105178	0	0
13073	9.301019	-0.414729	1.967601	-0.102189	0.215563	-0.136491	-0.648276	0.268994	-0.513120	-0.774078	0.077444	0.619135	0.107130	0	0
13074	9.141512	-0.535050	1.932801	-0.121353	0.226612	-0.158525	-0.644990	0.268148	-0.517126	-0.775198	0.077184	0.617371	0.109380	0	0
13075	9.073858	-0.597836	1.875644	-0.130933	0.268438	-0.153353	-0.642556	0.267324	-0.520553	-0.776563	0.076947	0.615272	0.111673	0	0
13076	9.276985	-0.573238	2.037628	-0.152600	0.313971	-0.162230	-0.639142	0.266492	-0.523008	-0.778172	0.076813	0.612783	0.114216	0	0
13077	9.436620	-0.605532	2.363465	-0.171335	0.261495	-0.153442	-0.636564	0.265809	-0.526862	-0.779443	0.076903	0.610676	0.116744	0	0
13078	9.368933	-0.648306	2.455355	-0.194232	0.160053	-0.167421	-0.635424	0.265480	-0.527868	-0.780053	0.077244	0.609326	0.119467	0	0
13079	9.248073	-0.706719	2.295202	-0.220254	0.107631	-0.179716	-0.634411	0.264842	-0.530425	-0.780300	0.077742	0.608370	0.122370	0	0
13080	9.064185	-0.625184	2.178671	-0.261553	0.097090	-0.197335	-0.633420	0.265701	-0.531011	-0.780419	0.078509	0.607439	0.125697	0	0
13081	8.960155	-0.598389	2.210664	-0.271704	0.098996	-0.211400	-0.632851	0.266860	-0.531873	-0.780515	0.079233	0.606498	0.129145	0	0
13082	9.008502	-0.572063	2.193460	-0.283137	0.088173	-0.257038	-0.632704	0.266997	-0.532582	-0.780462	0.079830	0.605638	0.133078	0	0
13083	9.112447	-0.505389	2.077243	-0.303721	0.041133	-0.267533	-0.632977	0.267431	-0.533992	-0.780083	0.080547	0.605133	0.137100	0	0
13084	9.279236	-0.413811	2.143268	-0.304051	0.028411	-0.284164	-0.632692	0.267569	-0.534280	-0.779586	0.081223	0.604712	0.141322	0	0
13085	9.354099	-0.312030	2.296510	-0.401418	-0.012538	-0.302747	-0.633273	0.267894	-0.532577	-0.778723	0.082569	0.604494	0.146154	0	0
13086	9.450440	0.092292	2.295476	-0.398191	-0.039783	-0.299089	-0.633427	0.269530	-0.531592	-0.777676	0.083986	0.604454	0.151003	0	0
13087	9.972425	0.529990	2.351412	-0.361353	-0.011066	-0.253278	-0.634286	0.269561	-0.530307	-0.776891	0.085315	0.604215	0.155201	0	0
13088	10.281809	0.686340	2.889977	-0.294924	-0.102359	-0.259983	-0.635994	0.269170	-0.528723	-0.775580	0.086255	0.604762	0.159054	0	0
13089	10.192123	0.895128	2.731783	-0.300229	-0.120434	-0.213409	-0.639112	0.269981	-0.527827	-0.774222	0.087514	0.605411	0.162476	0	0
13090	10.078253	1.072163	2.953660	-0.307529	-0.133939	-0.180904	-0.640699	0.270935	-0.524273	-0.772809	0.089088	0.606093	0.165772	0	0
13091	9.618518	1.283666	2.750082	-0.281793	-0.151324	-0.140410	-0.640855	0.270074	-0.522289	-0.771378	0.090689	0.606929	0.168491	0	0
13092	9.444329	1.350148	2.515686	-0.256670	-0.084325	-0.047400	-0.642855	0.272200	-0.520428	-0.770520	0.092579	0.607180	0.170470	0	0
13093	9.703260	1.160338	3.143858	-0.322401	-0.043873	-0.077500	-0.640610	0.275553	-0.519773	-0.769794	0.094683	0.607046	0.173050	0	0
13094	9.628161	1.312688	2.778839	-0.297359	-0.112142	-0.072920	-0.644017	0.277258	-0.518594	-0.768669	0.096783	0.607453	0.175448	0	0
13095	9.676414	1.419348	2.937079	-0.288393	-0.109490	-0.082530	-0.645462	0.278797	-0.515328	-0.767553	0.098696	0.607872	0.177802	0	0
13096	9.691109	1.234080	2.963569	-0.285350	-0.174866	-0.098281	-0.646899	0.279443	-0.512764	-0.765998	0.100649	0.608793	0.180242	0	0
13097	9.396105	1.182820	2.739768	-0.323943	-0.185436	-0.133479	-0.646925	0.281534	-0.510370	-0.764274	0.102649	0.609764	0.183129	0	0
13098	9.202478	1.327039	2.637683	-0.344313	-0.187077	-0.164208	-0.650905	0.281644	-0.507621	-0.762443	0.104663	0.610720	0.186405	0	0
13099	9.124918	1.502273	2.513087	-0.333853	-0.249764	-0.152649	-0.654060	0.282647	-0.502487	-0.760255	0.106729	0.612158	0.189433	0	0
13100	9.187691	1.628881	2.334611	-0.346589	-0.254204	-0.140350	-0.655519	0.281559	-0.496524	-0.758028	0.109018	0.613573	0.192452	0	0
13101	9.366706	1.590289	2.371803	-0.324453	-0.239879	-0.126279	-0.659097	0.285214	-0.492525	-0.755932	0.111139	0.614897	0.195234	0	0
13102	9.458714	1.493632	2.327933	-0.322420	-0.225391	-0.122803	-0.661946	0.284125	-0.489365	-0.753914	0.113289	0.616099	0.197991	0	0
13103	9.661881	1.511377	2.086011	-0.276205	-0.160471	-0.126270	-0.663969	0.286279	-0.484820	-0.752338	0.114878	0.616898	0.200567	0	0
13104	9.777995	1.480647	2.231846	-0.292124	-0.124035	-0.097403	-0.665815	0.286621	-0.483943	-0.751012	0.116748	0.617350	0.203053	0	0
13105	9.700686	1.387171	2.292593	-0.255618	-0.151538	-0.073614	-0.668240	0.286112	-0.480934	-0.749605	0.118480	0.618046	0.205118	0	0
13106	9.625680	1.318751	2.146883	-0.251414	-0.127929	-0.060505	-0.669425	0.287581	-0.477513	-0.748364	0.120273	0.618556	0.207062	0	0
13107	9.492707	1.270544	2.097405	-0.237472	-0.102625	-0.063152	-0.671564	0.287648	-0.475217	-0.747291	0.121824	0.618898	0.208997	0	0
13108	9.429943	1.159357	1.992168	-0.205452	-0.102891	-0.065736	-0.672441	0.289171	-0.472383	-0.746239	0.123188	0.619313	0.210722	0	0
13109	9.400966	1.124930	1.840940	-0.221442	-0.061930	-0.063201	-0.672458	0.290809	-0.470977	-0.745429	0.124527	0.619376	0.212609	0	0
13110	9.425130	1.144361	1.881620	-0.223453	-0.057388	-0.087778	-0.673871	0.289809	-0.470667	-0.744581	0.125788	0.619433	0.214660	0	0
13111	9.420306	1.125399	1.939372	-0.197676	-0.041257	-0.077213	-0.675998	0.289568	-0.469641	-0.743891	0.126814	0.619402	0.216531	0	0
13112	9.429961	1.153777	1.840705	-0.178577	-0.018749	-0.111411	-0.675746	0.288719	-0.465685	-0.743279	0.127511	0.619292	0.218528	0	0
13113	9.468513	1.302854	1.813855	-0.177692	0.002106	-0.128070	-0.676860	0.287839	-0.467359	-0.742766	0.127974	0.619039	0.220709	0	0
13114	9.478220	1.273706	1.765723	-0.120764	0.014350	-0.103384	-0.678424	0.287588	-0.466201	-0.742445	0.128216	0.618794	0.222327	0	0
13115	9.487977	1.196335	1.703205	-0.094896	0.028658	-0.087563	-0.679122	0.286416	-0.466750	-0.742287	0.128252	0.618471	0.223730	0	0
13116	9.420241	1.210833	1.694071	-0.103772	0.045079	-0.074441	-0.678709	0.285980	-0.465342	-0.742240	0.128478	0.617996	0.225066	0	0
13117	9.424976	1.316575	1.657886	-0.109181	0.050573	-0.066535	-0.679549	0.285106	-0.465889	-0.742243	0.128697	0.617448	0.226431	0	0
13118	9.434645	1.432491	1.654973	-0.085460	0.057603	-0.048890	-0.680495	0.281934	-0.467151	-0.742352	0.128912	0.616887	0.227475	0	0
13119	9.270143	1.459680	1.747513	-0.068205	0.050227	-0.048840	-0.680762	0.281185	-0.468698	-0.742444	0.128932	0.616409	0.228458	0	0
13120	9.212037	1.528954	1.622861	-0.059897	0.050166	-0.038271	-0.681056	0.280029	-0.466992	-0.742563	0.129041	0.615946	0.229257	0	0
13121	9.226512	1.580976	1.439991	-0.063180	0.066529	-0.013711	-0.679917	0.281612	-0.468572	-0.742840	0.129198	0.615312	0.229973	0	0
13122	9.296579	1.657719	1.400949	-0.106819	0.086845	-0.009431	-0.680613	0.279703	-0.469118	-0.743189	0.129746	0.614430	0.230892	0	0
13123	9.245781	1.658158	1.473447	-0.135730	0.103437	0.011536	-0.680052	0.281460	-0.469276	-0.743655	0.130506	0.613319	0.231917	0	0
13124	9.325583	1.676924	1.398317	-0.175703	0.109204	0.028116	-0.680465	0.279986	-0.469969	-0.744134	0.131744	0.612059	0.233005	0	0
13125	9.502080	1.718936	1.663864	-0.184605	0.101131	0.079013	-0.679473	0.281432	-0.470839	-0.744672	0.133279	0.610757	0.233828	0	0
13126	9.477936	1.687067	1.543854	-0.171397	0.105574	0.120278	-0.677925	0.283317	-0.470873	-0.745343	0.135054	0.609406	0.234196	0	0
13127	9.574802	1.561926	1.581716	-0.145494	0.099924	0.163318	-0.676934	0.286088	-0.472031	-0.746116	0.136808	0.608085	0.234151	0	0
13128	9.771029	1.225744	1.811363	-0.128041	0.077994	0.189631	-0.676373	0.290342	-0.473189	-0.746832	0.138746	0.606941	0.233697	0	0
13129	9.971970	0.987312	2.329405	-0.195502	-0.032154	0.211486	-0.675966	0.291236	-0.471504	-0.746837	0.141472	0.606415	0.233411	0	0
13130	9.725552	0.583510	2.466517	-0.190572	-0.144647	0.221166	-0.676308	0.296074	-0.468816	-0.746178	0.144584	0.606733	0.232785	0	0
13131	9.290630	0.164324	2.287314	-0.230704	-0.160635	0.203423	-0.677760	0.299679	-0.465558	-0.745320	0.147825	0.607085	0.232582	0	0
13132	8.920513	0.238926	2.174553	-0.328161	-0.192492	0.147077	-0.679926	0.303601	-0.461582	-0.743977	0.151622	0.607533	0.233267	0	0
13133	8.862157	0.565406	1.970353	-0.328250	-0.196112	0.152432	-0.681260	0.307233	-0.455499	-0.742618	0.155361	0.607978	0.233975	0	0
13134	9.237094	0.505425	2.119130	-0.204622	-0.284261	0.189693	-0.684142	0.310740	-0.450238	-0.740984	0.158709	0.609310	0.233444	0	0
13135	9.518079	0.072208	2.228025	-0.131823	-0.335713	0.196852	-0.687587	0.313228	-0.444822	-0.739164	0.161586	0.611161	0.232399	0	0
13136	10.079560	-0.275845	2.118420	-0.116578	-0.295985	0.214322	-0.689479	0.315246	-0.439005	-0.737633	0.164455	0.612727	0.231123	0	0
13137	10.684309	-0.390729	2.426647	-0.153346	-0.294841	0.193156	-0.691220	0.318570	-0.434893	-0.735996	0.167378	0.614216	0.230289	0	0
13138	10.626483	-0.634890	2.689331	-0.226969	-0.348683	0.170164	-0.692975	0.321030	-0.428798	-0.733832	0.170907	0.615968	0.229921	0	0
13139	10.079926	-0.664532	2.383201	-0.261681	-0.325690	0.122644	-0.696865	0.326199	-0.421831	-0.731635	0.174267	0.617534	0.230203	0	0
13140	9.637176	-0.487948	1.943911	-0.212036	-0.269816	0.096403	-0.700471	0.328127	-0.413867	-0.729788	0.177050	0.618846	0.230418	0	0
13141	9.927219	-0.259342	1.528076	-0.096532	-0.243571	0.131825	-0.700220	0.329042	-0.410483	-0.728389	0.179078	0.620160	0.229743	0	0
13142	10.389238	-0.336003	1.736337	-0.037305	-0.256801	0.141628	-0.703380	0.331374	-0.405353	-0.727024	0.180831	0.621688	0.228562	0	0
13143	10.539485	-0.634324	1.822035	-0.036396	-0.249582	0.119610	-0.703552	0.332298	-0.401963	-0.725654	0.182366	0.623198	0.227580	0	0
13144	10.442705	-0.595951	1.765009	-0.047318	-0.236784	0.109044	-0.704711	0.333092	-0.398838	-0.724310	0.183941	0.624607	0.226731	0	0
13145	10.142686	-0.466759	1.517054	-0.073150	-0.055060	0.101755	-0.704886	0.334754	-0.395451	-0.724037	0.185197	0.624652	0.226455	0	0
13146	9.982965	-0.393313	1.712905	-0.091226	-0.014957	0.091138	-0.706032	0.335384	-0.393880	-0.723951	0.186479	0.624383	0.226423	0	0
13147	9.733756	-0.283421	1.471808	-0.109710	-0.022965	0.066557	-0.705334	0.336556	-0.393331	-0.723728	0.187713	0.624177	0.226683	0	0
13148	9.552466	-0.389253	1.439559	-0.084183	-0.047655	0.078904	-0.706054	0.337763	-0.392194	-0.723421	0.188940	0.624181	0.226632	0	0
13149	9.431757	-0.596994	1.267505	-0.091025	-0.014933	0.079670	-0.704628	0.337719	-0.393631	-0.723309	0.190111	0.623935	0.226688	0	0
13150	9.369062	-0.771262	1.066149	-0.106962	0.023301	0.080418	-0.703513	0.338891	-0.392241	-0.723403	0.191351	0.623369	0.226902	0	0
13151	9.402861	-0.713241	1.123556	-0.142939	0.094377	0.076744	-0.704937	0.340256	-0.391517	-0.723861	0.192643	0.622221	0.227499	0	0
13152	9.501930	-0.621659	1.170843	-0.119132	0.117767	0.069776	-0.703950	0.342296	-0.391966	-0.724487	0.193699	0.620957	0.228059	0	0
13153	9.581740	-0.614701	1.141403	-0.091674	0.126606	0.069835	-0.701544	0.344154	-0.393002	-0.725222	0.194513	0.619705	0.228439	0	0
13154	9.543129	-0.703601	1.165800	-0.099044	0.132104	0.050480	-0.699690	0.344243	-0.395012	-0.725927	0.195271	0.618417	0.229040	0	0
13155	9.559994	-0.631739	1.098299	-0.143255	0.129720	0.006520	-0.699680	0.345405	-0.396713	-0.726428	0.196070	0.617147	0.230193	0	0
13156	9.688115	-0.566854	1.111736	-0.170640	0.155332	-0.014619	-0.699535	0.345545	-0.397140	-0.726979	0.196897	0.615646	0.231761	0	0
13157	9.668808	-0.616874	1.212896	-0.180101	0.161745	-0.062053	-0.698815	0.344338	-0.398277	-0.727436	0.197476	0.614189	0.233691	0	0
13158	9.644676	-0.679022	1.294867	-0.185282	0.189020	-0.055977	-0.697687	0.346083	-0.398585	-0.728056	0.198082	0.612480	0.235724	0	0
13159	9.567283	-0.679064	1.264177	-0.137541	0.241256	-0.079626	-0.696234	0.344828	-0.402844	-0.729029	0.198065	0.610575	0.237667	0	0
13160	9.601234	-0.761456	1.167827	-0.148580	0.226813	-0.083161	-0.694237	0.344176	-0.404852	-0.729880	0.198139	0.608722	0.239737	0	0
13161	9.683372	-0.678958	1.318627	-0.133940	0.250285	-0.091912	-0.691823	0.344261	-0.406164	-0.730870	0.198008	0.606778	0.241751	0	0
13162	9.722139	-0.764656	1.522774	-0.150955	0.203232	-0.111223	-0.691787	0.343920	-0.410403	-0.731487	0.197996	0.605133	0.244006	0	0
13163	9.596387	-0.769963	1.389059	-0.179163	0.136301	-0.148063	-0.691774	0.343610	-0.411815	-0.731545	0.198141	0.604017	0.246465	0	0
13164	9.323025	-0.725578	1.518445	-0.164683	0.128961	-0.151530	-0.691624	0.341391	-0.412090	-0.731577	0.198163	0.602954	0.248946	0	0
13165	9.131919	-0.696149	1.570306	-0.154356	0.072632	-0.167229	-0.693029	0.338912	-0.412057	-0.731239	0.198177	0.602399	0.251258	0	0
13166	9.093126	-0.577182	1.279580	-0.180930	0.075556	-0.186567	-0.691888	0.337699	-0.412918	-0.730822	0.198230	0.601748	0.253975	0	0
13167	9.301158	-0.477119	1.054041	-0.184232	0.136303	-0.188354	-0.693829	0.336164	-0.413758	-0.730741	0.198183	0.600691	0.256734	0	0
13168	9.702745	-0.603362	1.438292	-0.245789	0.120435	-0.209569	-0.694949	0.334411	-0.414297	-0.730394	0.198446	0.599583	0.260085	0	0
13169	9.530820	-0.439473	1.901028	-0.355109	0.032415	-0.288671	-0.696637	0.332525	-0.414544	-0.729068	0.199319	0.599028	0.264381	0	0
13170	9.663344	0.083837	1.635167	-0.284234	0.011861	-0.281312	-0.696931	0.330782	-0.412554	-0.727785	0.199703	0.598739	0.268253	0	0
13171	10.011287	0.420714	1.699669	-0.245239	-0.012066	-0.259153	-0.698208	0.329199	-0.411254	-0.726465	0.200063	0.598723	0.271578	0	0
13172	10.165809	0.658435	2.097450	-0.197344	-0.062344	-0.233468	-0.699766	0.326296	-0.409803	-0.725020	0.200296	0.599098	0.274424	0	0
13173	10.025455	0.717237	2.259511	-0.074830	-0.075097	-0.187520	-0.701612	0.325464	-0.408356	-0.723848	0.200010	0.599849	0.276083	0	0
13174	9.907009	0.640906	2.366225	0.003522	-0.050283	-0.122452	-0.701464	0.321925	-0.407920	-0.723173	0.199422	0.600459	0.276948	0	0
13175	9.841571	0.771313	2.426703	0.020196	-0.057642	-0.074985	-0.704849	0.317872	-0.407140	-0.722605	0.199065	0.601116	0.277263	0	0
13176	9.928440	0.968893	2.483609	0.052093	-0.068783	-0.053782	-0.705568	0.318049	-0.405716	-0.722101	0.198597	0.601853	0.277313	0	0
13177	10.015271	1.193573	2.663109	0.086662	-0.079938	-0.034323	-0.704435	0.315085	-0.404874	-0.721647	0.198052	0.602767	0.276901	0	0
13178	10.003119	1.246933	2.737685	0.068406	-0.239463	0.029035	-0.706718	0.314865	-0.402151	-0.720372	0.198438	0.604613	0.275915	0	0
13179	9.734708	1.209982	2.494445	0.047737	0.022056	0.000552	-0.708979	0.314323	-0.401971	-0.720556	0.198085	0.604607	0.275701	0	0
13180	9.729789	1.300930	2.386216	0.027316	-0.002287	-0.013480	-0.708403	0.312828	-0.402680	-0.720510	0.197865	0.604711	0.275751	0	0
13181	9.584643	1.334475	2.312717	0.016539	0.005987	-0.002981	-0.707406	0.311769	-0.403257	-0.720530	0.197745	0.604737	0.275731	0	0
13182	9.444647	1.050522	2.299546	0.047815	-0.013307	0.026879	-0.707974	0.311197	-0.402680	-0.720571	0.197646	0.604899	0.275339	0	0
13183	9.304520	0.919365	2.031402	0.046318	-0.010567	0.044391	-0.708251	0.310902	-0.403240	-0.720682	0.197633	0.605027	0.274773	0	0
13184	9.432765	0.865930	1.975212	0.044762	-0.016002	0.079489	-0.708805	0.311780	-0.404930	-0.720847	0.197877	0.605097	0.274009	0	0
13185	9.464334	0.731559	2.073664	0.006813	0.011537	0.093368	-0.707682	0.312648	-0.404387	-0.721149	0.198379	0.604859	0.273377	0	0
13186	9.488634	0.620533	2.025492	0.020039	0.066768	0.081016	-0.706976	0.313076	-0.404400	-0.721766	0.198591	0.604258	0.272924	0	0
13187	9.561162	0.644913	2.106687	0.013136	0.113104	0.086212	-0.705269	0.313026	-0.405841	-0.722675	0.198721	0.603314	0.272511	0	0
13188	9.636086	0.700102	2.091669	0.058613	0.112716	0.070542	-0.702845	0.312069	-0.407996	-0.723622	0.198450	0.602510	0.271975	0	0
13189	9.631217	0.736004	2.048399	0.023757	0.120248	0.042377	-0.702710	0.312367	-0.407434	-0.724474	0.198215	0.601627	0.271832	0	0
13190	9.706112	0.795105	2.331503	0.025103	0.092108	0.028387	-0.701538	0.311998	-0.412256	-0.725113	0.197990	0.600962	0.271764	0	0
13191	9.604527	0.813473	2.125466	0.027266	0.143806	0.007270	-0.699686	0.312236	-0.414124	-0.726018	0.197446	0.599983	0.271906	0	0
13192	9.555980	0.875978	2.169392	0.053215	0.187201	-0.005014	-0.699841	0.312014	-0.415644	-0.727186	0.196563	0.598766	0.272106	0	0
13193	9.575354	0.847277	2.212550	0.053120	0.194451	-0.024337	-0.696993	0.310165	-0.417520	-0.728357	0.195496	0.597546	0.272427	0	0
13194	9.502752	0.890672	2.203428	0.064017	0.192554	-0.027810	-0.694275	0.309628	-0.421237	-0.729517	0.194370	0.596364	0.272721	0	0
13195	9.444766	0.841855	2.054828	0.086026	0.192372	-0.024258	-0.695227	0.307985	-0.425030	-0.730734	0.193062	0.595241	0.272843	0	0
13196	9.410885	0.858952	2.093530	0.106040	0.192212	-0.030350	-0.692939	0.305847	-0.427461	-0.731961	0.191609	0.594177	0.272898	0	0
13197	9.304458	0.857237	2.200095	0.098470	0.167788	-0.034731	-0.691625	0.304005	-0.431714	-0.733022	0.190208	0.593282	0.272977	0	0
13198	9.226952	0.968026	2.186146	0.113024	0.150448	-0.017097	-0.690765	0.302504	-0.432570	-0.734045	0.188893	0.592513	0.272810	0	0
13199	9.164001	1.035434	2.167317	0.111195	0.119635	0.018056	-0.689175	0.301839	-0.436550	-0.734986	0.187835	0.591901	0.272338	0	0
13200	9.091397	1.088046	2.076443	0.083763	0.101722	0.030312	-0.689571	0.300195	-0.439363	-0.735794	0.187141	0.591320	0.271893	0	0
13201	9.042931	1.188823	1.994971	0.076419	0.094529	0.035595	-0.688869	0.299599	-0.438524	-0.736566	0.186504	0.590761	0.271455	0	0
13202	9.023548	1.220246	2.014321	0.060413	0.112831	0.070642	-0.687143	0.299527	-0.442085	-0.737503	0.186190	0.589958	0.270873	0	0
13203	9.212261	1.178043	1.815829	0.091238	0.078062	0.074271	-0.685720	0.298310	-0.442810	-0.738308	0.185711	0.589486	0.270035	0	0
13204	9.333251	1.108724	1.949639	0.083716	0.027312	0.103261	-0.683603	0.299740	-0.442992	-0.738871	0.185646	0.589315	0.268913	0	0
13205	9.498034	0.774899	2.160280	0.158254	-0.045901	0.131532	-0.684297	0.297534	-0.443677	-0.739220	0.185339	0.589829	0.267028	0	0
13206	9.706274	0.513623	2.447481	0.148768	-0.111167	0.153468	-0.684453	0.300054	-0.442838	-0.739217	0.185458	0.590760	0.264890	0	0
13207	9.580750	0.261455	2.535156	0.089795	-0.206853	0.172687	-0.685035	0.300821	-0.441136	-0.738591	0.186326	0.592200	0.262804	0	0
13208	9.488948	0.178268	2.244981	0.038485	-0.241833	0.169082	-0.684775	0.301138	-0.438598	-0.737642	0.187692	0.593768	0.260953	0	0
13209	9.460062	0.054654	2.072188	-0.023460	-0.227731	0.154846	-0.687650	0.301551	-0.432899	-0.736621	0.189346	0.595091	0.259623	0	0
13210	9.423856	-0.022103	2.118195	-0.095504	-0.219878	0.151132	-0.689672	0.306350	-0.429495	-0.735488	0.191540	0.596171	0.258747	0	0
13211	9.368317	-0.120269	2.210042	-0.114609	-0.194315	0.128208	-0.689560	0.308441	-0.426821	-0.734413	0.193622	0.597054	0.258213	0	0
13212	9.470045	-0.274017	2.305594	-0.092401	-0.160935	0.124670	-0.689876	0.310106	-0.423431	-0.733562	0.195477	0.597753	0.257618	0	0
13213	9.663741	-0.481208	2.333199	-0.086895	-0.140150	0.096528	-0.691056	0.312249	-0.418333	-0.732775	0.197031	0.598367	0.257249	0	0
13214	9.925073	-0.606388	2.410731	-0.084816	-0.107531	0.091201	-0.691349	0.313149	-0.417484	-0.732164	0.198497	0.598752	0.256965	0	0
13215	10.176784	-0.782282	2.454716	-0.055630	-0.109621	0.084216	-0.692356	0.314368	-0.415777	-0.731585	0.199677	0.599245	0.256551	0	0
13216	10.389807	-0.970119	2.506206	-0.037830	-0.146105	0.059694	-0.692797	0.314250	-0.413791	-0.730751	0.200711	0.600092	0.256139	0	0
13217	10.288198	-0.952606	2.607913	-0.037900	-0.144275	0.052669	-0.693537	0.316217	-0.410537	-0.729915	0.201669	0.600945	0.255772	0	0
13218	10.140567	-0.838050	2.366069	0.031273	-0.184756	0.067835	-0.693843	0.316253	-0.407706	-0.728995	0.202367	0.602224	0.254833	0	0
13219	10.113837	-0.683303	2.012715	0.078618	-0.127063	0.100389	-0.694138	0.315687	-0.406002	-0.728614	0.202727	0.603151	0.253442	0	0
13220	10.005034	-0.717017	1.979878	0.090810	-0.087230	0.093335	-0.696121	0.317790	-0.406262	-0.728458	0.202908	0.603811	0.252170	0	0
13221	9.818814	-0.724448	1.885075	0.103772	-0.045591	0.065224	-0.696136	0.317808	-0.404566	-0.728526	0.202673	0.604278	0.251041	0	0
13222	9.760789	-0.743767	1.856664	0.120680	0.025047	0.045861	-0.697824	0.318421	-0.405671	-0.728968	0.202116	0.604273	0.250219	0	0
13223	9.693104	-0.777590	1.813910	0.084385	0.080686	0.008835	-0.694408	0.316705	-0.407981	-0.729615	0.201374	0.603886	0.249866	0	0
13224	9.538181	-0.651901	1.867832	0.084389	0.105204	-0.008723	-0.692555	0.313709	-0.408705	-0.730336	0.200532	0.603320	0.249801	0	0
13225	9.412342	-0.581871	1.873503	0.115675	0.131283	-0.002526	-0.691537	0.313506	-0.411971	-0.731319	0.199373	0.602664	0.249437	0	0
13226	9.528426	-0.579200	1.959205	0.125051	0.179286	-0.018359	-0.690678	0.313180	-0.413256	-0.732449	0.198208	0.601603	0.249611	0	0
13227	9.576784	-0.569302	2.026163	0.088682	0.224942	-0.045706	-0.688655	0.312203	-0.418090	-0.733828	0.196756	0.600275	0.249905	0	0
13228	9.518760	-0.588719	1.978518	0.078040	0.274027	-0.063352	-0.687775	0.310969	-0.421491	-0.735300	0.195454	0.598476	0.250915	0	0
13229	9.475249	-0.619612	2.046180	0.030763	0.312527	-0.081077	-0.686447	0.307933	-0.427011	-0.736989	0.193999	0.596422	0.251979	0	0
13230	9.354280	-0.599178	2.244195	-0.011521	0.287490	-0.083782	-0.682316	0.307221	-0.430609	-0.738353	0.193070	0.594369	0.253544	0	0
13231	9.310706	-0.562842	2.275738	-0.013691	0.251217	-0.084611	-0.679885	0.307135	-0.434040	-0.739567	0.192078	0.592652	0.254773	0	0
13232	9.315494	-0.514589	2.297302	-0.054377	0.204360	-0.095166	-0.678154	0.305881	-0.437737	-0.740337	0.191553	0.591136	0.256448	0	0
13233	9.259870	-0.519322	2.297712	-0.074859	0.173673	-0.112729	-0.676435	0.304789	-0.440022	-0.740894	0.191048	0.589885	0.258092	0	0
13234	9.269598	-0.576899	2.340965	-0.108702	0.190271	-0.140928	-0.676705	0.304337	-0.441429	-0.741372	0.190636	0.588432	0.260333	0	0
13235	9.315637	-0.658993	2.307036	-0.116853	0.230236	-0.181385	-0.676550	0.303435	-0.442699	-0.741992	0.189895	0.586777	0.262832	0	0
13236	9.301141	-0.668990	2.230214	-0.179097	0.241616	-0.218407	-0.673405	0.300976	-0.445991	-0.742442	0.189361	0.584910	0.266089	0	0
13237	9.301155	-0.685673	2.263887	-0.195482	0.263522	-0.236031	-0.673378	0.299179	-0.448527	-0.742941	0.188798	0.582891	0.269505	0	0
13238	9.252810	-0.725741	2.420548	-0.230535	0.249290	-0.263316	-0.673356	0.297239	-0.450498	-0.743201	0.188339	0.580900	0.273379	0	0
13239	9.189970	-0.773640	2.452302	-0.228114	0.227490	-0.281725	-0.671354	0.295847	-0.452786	-0.743276	0.187852	0.579129	0.277240	0	0
13240	9.243114	-0.706357	2.442242	-0.243023	0.213080	-0.299274	-0.672180	0.293485	-0.454458	-0.743181	0.187359	0.577422	0.281360	0	0
13241	9.511305	-0.432078	2.483335	-0.287538	0.166232	-0.313283	-0.672159	0.292576	-0.456715	-0.742671	0.187304	0.575978	0.285667	0	0
13242	9.774495	-0.025796	2.918653	-0.339444	0.050493	-0.354400	-0.671590	0.290503	-0.456292	-0.741271	0.187656	0.575286	0.290427	0	0
13243	9.769116	0.500024	3.110603	-0.278423	-0.058859	-0.326780	-0.675433	0.288998	-0.452548	-0.739414	0.188094	0.575540	0.294349	0	0
13244	9.739853	0.763538	2.841327	-0.197854	-0.069482	-0.279114	-0.677548	0.285654	-0.451934	-0.737780	0.188175	0.575988	0.297503	0	0
13245	9.488173	0.914908	2.708405	-0.135707	0.009909	-0.240424	-0.678684	0.282745	-0.450206	-0.736824	0.187841	0.575979	0.300091	0	0
13246	9.454303	0.931435	2.634108	-0.050198	0.026477	-0.184073	-0.679821	0.281600	-0.449052	-0.736290	0.187097	0.575971	0.301877	0	0
13247	9.546230	0.902942	2.739246	-0.031952	-0.006329	-0.147136	-0.681227	0.280737	-0.449591	-0.735710	0.186578	0.576211	0.303151	0	0
13248	9.299267	1.190746	2.449903	-0.088123	-0.118340	-0.083871	-0.682219	0.277822	-0.448149	-0.734573	0.187122	0.576965	0.304138	0	0
13249	9.591949	1.088818	3.327800	-0.030158	-0.034412	-0.087387	-0.683783	0.279335	-0.447564	-0.734015	0.187010	0.577302	0.304914	0	0
13250	9.277284	1.375570	2.810549	-0.107706	-0.063744	-0.168196	-0.684206	0.276402	-0.446697	-0.732891	0.187051	0.577747	0.306743	0	0
13251	9.066620	1.607638	2.936919	-0.053972	0.002120	-0.124226	-0.684914	0.276418	-0.446544	-0.732386	0.186777	0.577806	0.308002	0	0
13252	9.216617	1.582369	2.743505	-0.061052	0.004880	-0.106693	-0.685624	0.274379	-0.445393	-0.731926	0.186630	0.577770	0.309250	0	0
13253	9.347310	1.477371	2.966230	-0.106025	-0.023794	-0.103280	-0.686042	0.272618	-0.445378	-0.731238	0.186927	0.577813	0.310615	0	0
13254	9.364206	1.511051	2.966079	-0.119885	-0.032760	-0.112068	-0.688030	0.273110	-0.444500	-0.730429	0.187296	0.577877	0.312172	0	0
13255	9.453648	1.568226	2.871614	-0.137848	0.007299	-0.117408	-0.688598	0.273125	-0.444208	-0.729814	0.187636	0.577614	0.313889	0	0
13256	9.448771	1.581775	3.169764	-0.159889	-0.007016	-0.106916	-0.688619	0.273593	-0.441807	-0.729078	0.188268	0.577343	0.315713	0	0
13257	9.279412	1.639614	3.132486	-0.197311	-0.023016	-0.089424	-0.689047	0.273900	-0.441519	-0.728261	0.189286	0.577051	0.317519	0	0
13258	9.211761	1.581157	2.979157	-0.178340	-0.061284	-0.083199	-0.690194	0.273209	-0.439236	-0.727252	0.190348	0.577072	0.319156	0	0
13259	9.163500	1.477244	2.888233	-0.238760	-0.051738	-0.125505	-0.692174	0.272810	-0.438919	-0.726069	0.191538	0.576916	0.321412	0	0
13260	9.163518	1.464879	2.823328	-0.255424	-0.064318	-0.143958	-0.693909	0.273776	-0.434655	-0.724679	0.192834	0.576813	0.323946	0	0
13261	9.163533	1.457159	2.724761	-0.235187	-0.033645	-0.161500	-0.693498	0.273049	-0.432822	-0.723480	0.193722	0.576594	0.326478	0	0
13262	9.197331	1.524302	2.681183	-0.222198	-0.006532	-0.161485	-0.693945	0.273380	-0.430272	-0.722417	0.194486	0.576204	0.329055	0	0
13263	9.221497	1.543611	2.697820	-0.222000	0.013432	-0.156240	-0.697334	0.272269	-0.430212	-0.721521	0.195145	0.575666	0.331564	0	0
13264	9.279501	1.582324	2.752662	-0.197062	0.022315	-0.124590	-0.695069	0.271337	-0.430245	-0.720799	0.195817	0.575079	0.333750	0	0
13265	9.313330	1.606810	2.843756	-0.163265	0.018416	-0.112213	-0.697616	0.270511	-0.429634	-0.720185	0.196281	0.574605	0.335613	0	0
13266	9.286758	1.568608	2.899279	-0.137567	0.027288	-0.105154	-0.696501	0.272565	-0.428531	-0.719653	0.196640	0.574130	0.337352	0	0
13267	9.243198	1.588236	2.959687	-0.129851	0.056283	-0.082355	-0.694798	0.270758	-0.428692	-0.719420	0.196899	0.573430	0.338886	0	0
13268	9.221397	1.621950	2.955011	-0.100367	0.070573	-0.062111	-0.695922	0.271361	-0.429665	-0.719368	0.197062	0.572691	0.340150	0	0
13269	9.240811	1.559192	2.928473	-0.068962	0.086655	-0.038378	-0.696061	0.271067	-0.429803	-0.719576	0.197024	0.571887	0.341082	0	0
13270	9.265006	1.551872	2.916281	-0.061569	0.086596	-0.027830	-0.696049	0.269288	-0.430644	-0.719808	0.197045	0.571098	0.341902	0	0
13271	9.265012	1.540198	2.988418	-0.032253	0.099064	-0.026026	-0.693221	0.270110	-0.431118	-0.720201	0.196765	0.570302	0.342564	0	0
13272	9.245594	1.603139	3.051019	-0.028494	0.117190	-0.026027	-0.693912	0.271429	-0.433373	-0.720676	0.196455	0.569399	0.343245	0	0
13273	9.090786	1.617838	3.056946	-0.008984	0.144278	-0.013731	-0.691776	0.269307	-0.434530	-0.721413	0.195915	0.568328	0.343778	0	0
13274	9.023048	1.627909	3.124752	0.032273	0.145777	0.009181	-0.691626	0.269588	-0.435664	-0.722293	0.195260	0.567360	0.343903	0	0
13275	9.003675	1.652049	3.132086	0.046916	0.138408	0.023271	-0.689908	0.270554	-0.438664	-0.723232	0.194539	0.566446	0.343844	0	0
13276	8.972230	1.652205	3.153954	0.087139	0.120853	0.049715	-0.688333	0.271231	-0.441378	-0.724216	0.193798	0.565766	0.343311	0	0
13277	9.153650	1.618909	3.287293	0.127036	0.119592	0.023481	-0.686331	0.269986	-0.443666	-0.725203	0.192556	0.565257	0.342763	0	0
13278	9.197433	1.386750	3.094823	0.128209	-0.023795	0.074514	-0.686753	0.269991	-0.443942	-0.725532	0.192149	0.565718	0.341533	0	0
13279	9.260259	1.426415	3.339565	0.127474	0.112338	0.076098	-0.685460	0.268764	-0.445937	-0.726657	0.191222	0.565158	0.340589	0	0
13280	9.357221	1.214092	3.276519	0.163748	0.041252	0.107820	-0.684599	0.268143	-0.447220	-0.727532	0.190519	0.565202	0.339037	0	0
13281	9.628200	1.131372	3.183246	0.145250	-0.004002	0.120988	-0.684182	0.269024	-0.446807	-0.728182	0.190110	0.565458	0.337441	0	0
13282	9.688871	0.901541	3.457073	0.104451	-0.083522	0.123564	-0.684180	0.270198	-0.447377	-0.728287	0.190349	0.566176	0.335872	0	0
13283	9.594733	0.713796	3.438680	0.055140	-0.099448	0.124294	-0.683909	0.271382	-0.446539	-0.728233	0.190936	0.566813	0.334579	0	0
13284	9.239358	0.573232	3.152882	0.004138	-0.104456	0.119749	-0.684637	0.273188	-0.444556	-0.728012	0.191952	0.567352	0.333563	0	0
13285	8.816083	0.615427	2.804921	0.006206	-0.100808	0.130284	-0.684529	0.277194	-0.442173	-0.727873	0.192937	0.567822	0.332498	0	0
13286	8.746013	0.579715	2.387124	-0.002938	-0.111644	0.121499	-0.684542	0.276917	-0.440475	-0.727599	0.194038	0.568383	0.331495	0	0
13287	9.121012	0.479854	2.266658	-0.019271	-0.086164	0.100356	-0.687232	0.277565	-0.440151	-0.727390	0.194995	0.568720	0.330814	0	0
13288	9.508148	0.300278	2.574123	-0.070513	-0.063107	0.065062	-0.685136	0.279317	-0.437932	-0.727072	0.196105	0.568813	0.330698	0	0
13289	9.445170	0.446437	1.939744	-0.056767	-0.064154	0.058125	-0.685152	0.281101	-0.436668	-0.726771	0.197030	0.568950	0.330573	0	0
13290	10.097971	0.531410	3.699619	0.017551	0.035092	0.077484	-0.686554	0.282290	-0.438487	-0.727223	0.197248	0.568594	0.330062	0	0
13291	9.710996	0.599663	2.800800	-0.034776	-0.111502	0.051247	-0.685313	0.282303	-0.434833	-0.726673	0.198132	0.569161	0.329766	0	0
13292	9.440125	0.603631	2.555139	-0.043859	0.071906	0.073801	-0.685879	0.284962	-0.435683	-0.727199	0.198656	0.568340	0.329707	0	0
13293	9.329012	0.434341	2.849406	-0.032016	-0.034342	0.070404	-0.682344	0.285329	-0.436025	-0.727156	0.199377	0.568319	0.329404	0	0
13294	9.275733	0.481437	3.102202	-0.045575	-0.009706	0.072099	-0.683060	0.288294	-0.436026	-0.727210	0.200169	0.568089	0.329200	0	0
13295	9.261333	0.416085	2.551789	-0.045827	0.043804	0.072025	-0.681379	0.289307	-0.434645	-0.727587	0.200745	0.567450	0.329118	0	0
13296	9.358147	0.353054	2.493431	-0.075664	0.001364	0.035140	-0.683077	0.290226	-0.434763	-0.727519	0.201513	0.567114	0.329379	0	0
13297	9.493552	0.382289	2.600609	-0.099606	0.019683	-0.002666	-0.683226	0.292737	-0.434771	-0.727403	0.202141	0.566625	0.330092	0	0
13298	9.648323	0.383320	2.849519	-0.086149	0.010491	-0.010520	-0.682378	0.293014	-0.434786	-0.727214	0.202696	0.566278	0.330763	0	0
13299	9.556470	0.325785	2.871875	-0.032136	0.028205	-0.013942	-0.682661	0.293020	-0.434781	-0.727244	0.202744	0.565972	0.331190	0	0
13300	9.488646	0.431648	2.838624	-0.041114	0.048253	-0.012209	-0.682936	0.291253	-0.435052	-0.727354	0.202834	0.565504	0.331691	0	0
13301	9.401516	0.494131	2.791125	-0.037607	0.021016	0.000134	-0.681670	0.293292	-0.435081	-0.727379	0.203029	0.565204	0.332030	0	0
13302	9.256452	0.464025	2.508509	-0.026485	0.027277	0.000146	-0.681665	0.292551	-0.435361	-0.727440	0.203154	0.564911	0.332319	0	0
13303	9.280657	0.435656	2.618951	-0.027461	0.019122	0.003656	-0.681390	0.293437	-0.434804	-0.727484	0.203305	0.564653	0.332567	0	0
13304	9.478873	0.532609	2.804954	-0.041485	-0.009808	0.008952	-0.681109	0.293139	-0.434525	-0.727334	0.203713	0.564561	0.332802	0	0
13305	9.529626	0.593759	2.532855	-0.006464	0.027090	0.005501	-0.681392	0.291675	-0.433948	-0.727472	0.203697	0.564312	0.332932	0	0
13306	9.488544	0.555506	2.574058	-0.026418	0.055382	-0.010391	-0.680541	0.292831	-0.434674	-0.727655	0.203670	0.563835	0.333356	0	0
13307	9.367664	0.498196	2.632689	-0.022714	0.055369	-0.006892	-0.679687	0.293247	-0.435538	-0.727876	0.203612	0.563353	0.333723	0	0
13308	9.324142	0.474767	2.748430	-0.011777	0.058011	-0.009512	-0.680672	0.292085	-0.435658	-0.728107	0.203475	0.562903	0.334064	0	0
13309	9.367656	0.494133	2.781756	0.002791	0.052446	-0.005077	-0.678681	0.292617	-0.437389	-0.728369	0.203253	0.562524	0.334266	0	0
13310	9.442593	0.537260	2.761939	-0.000777	0.051567	0.008971	-0.678261	0.292760	-0.436972	-0.728646	0.203161	0.562120	0.334397	0	0
13311	9.435282	0.588047	2.805228	0.017404	0.033281	0.023968	-0.678106	0.292741	-0.438529	-0.728926	0.203063	0.561871	0.334265	0	0
13312	9.440100	0.609611	2.785941	0.045903	0.054826	0.026647	-0.677541	0.293464	-0.438824	-0.729375	0.202719	0.561563	0.334012	0	0
13313	9.415915	0.611763	2.728414	0.034897	0.054912	0.017846	-0.676826	0.293586	-0.439826	-0.729791	0.202388	0.561228	0.333868	0	0
13314	9.333662	0.633456	2.709763	0.028494	0.051344	0.019593	-0.676542	0.293285	-0.439829	-0.730160	0.202145	0.560900	0.333758	0	0
13315	9.278010	0.657517	2.690917	0.037402	0.037660	0.007351	-0.675390	0.291765	-0.441820	-0.730448	0.201796	0.560721	0.333641	0	0
13316	9.319140	0.643108	2.709862	0.028396	0.040458	0.019609	-0.676095	0.294129	-0.442949	-0.730757	0.201588	0.560472	0.333508	0	0
13317	9.381948	0.704149	2.896884	0.013536	0.033320	0.007311	-0.674532	0.293793	-0.443821	-0.730972	0.201429	0.560246	0.333515	0	0
13318	9.410976	0.697029	2.925529	-0.019265	0.044475	0.003706	-0.673694	0.293789	-0.442563	-0.731153	0.201468	0.559840	0.333774	0	0
13319	9.391600	0.725900	2.916029	-0.019344	0.048102	-0.008578	-0.674518	0.291718	-0.444661	-0.731331	0.201411	0.559428	0.334111	0	0
13320	9.357739	0.723627	2.933108	-0.028500	0.030040	0.007218	-0.673961	0.293480	-0.444395	-0.731425	0.201583	0.559091	0.334364	0	0
13321	9.326350	0.668434	2.959829	-0.044974	0.033802	-0.005128	-0.673249	0.293018	-0.444828	-0.731483	0.201780	0.558690	0.334789	0	0
13322	9.294901	0.682465	2.868686	-0.034116	0.010124	0.005464	-0.674095	0.293180	-0.445098	-0.731449	0.202049	0.558483	0.335045	0	0
13323	9.275592	0.643925	2.859242	-0.036105	-0.001662	-0.005067	-0.672972	0.291844	-0.443697	-0.731325	0.202302	0.558371	0.335349	0	0
13324	9.343342	0.601325	3.024674	-0.032536	0.001027	-0.013849	-0.672968	0.293896	-0.444978	-0.731178	0.202483	0.558275	0.335720	0	0
13325	9.357774	0.685325	2.976416	-0.034372	0.008298	-0.019106	-0.673259	0.293619	-0.443841	-0.731067	0.202612	0.558124	0.336137	0	0
13326	9.261036	0.709999	2.590019	0.020836	0.020553	0.008226	-0.673268	0.294953	-0.443282	-0.731207	0.202466	0.558017	0.336096	0	0
13327	9.299762	0.649335	2.984082	0.020622	-0.001205	0.016129	-0.672125	0.294032	-0.444427	-0.731272	0.202422	0.558050	0.335927	0	0
13328	9.268325	0.653639	2.873713	0.028026	0.013248	0.009110	-0.672126	0.294916	-0.444572	-0.731393	0.202247	0.558021	0.335817	0	0
13329	9.338450	0.663492	2.938107	0.005141	0.004359	0.014336	-0.672693	0.297281	-0.445280	-0.731451	0.202288	0.557965	0.335759	0	0
13330	9.386741	0.749837	2.887195	-0.004762	0.013515	0.025733	-0.671561	0.296080	-0.445011	-0.731562	0.202447	0.557790	0.335713	0	0
13331	9.364952	0.769214	2.904168	0.015115	-0.001167	0.017905	-0.671283	0.296669	-0.444594	-0.731621	0.202454	0.557800	0.335562	0	0
13332	9.401316	0.682671	2.940036	0.028275	0.027764	0.030164	-0.671412	0.296509	-0.446004	-0.731893	0.202348	0.557623	0.335328	0	0
