# Supplementary material for: Identification of Haptic Based Guiding Using Hard Reins
Source: PLoS One. 2015 Jul 22;10(7):e0132020. doi: 10.1371/journal.pone.0132020 (PMC4511788; doi:10.1371/journal.pone.0132020)
Supplement: S1 File — (ZIP) [file pone.0132020.s001.zip › MotionData1/Subject1/T10/gh10.txt]

// Start Time: 0
// Sample rate: 50.0Hz
// Scenario: 4.0
// Firmware Version: 2.6.1
Counter	Acc_X	Acc_Y	Acc_Z	Gyr_X	Gyr_Y	Gyr_Z	Mag_X	Mag_Y	Mag_Z	Quat_w	Quat_x	Quat_y	Quat_z	AnalogIn_1	AnalogIn_2
12271	2.963160	0.060625	9.336667	0.030158	-0.013138	0.004017	-0.299342	0.939852	-0.505250	-0.165953	0.150561	0.033909	0.973982	0	0
12272	2.965677	0.075022	9.332005	0.021267	0.004376	-0.003031	-0.298934	0.937915	-0.505276	-0.166219	0.150539	0.034178	0.973931	0	0
12273	2.989712	0.060314	9.302788	0.005165	0.003496	-0.003162	-0.299071	0.938745	-0.505265	-0.166172	0.150544	0.034238	0.973936	0	0
12274	2.972883	0.070126	9.322272	0.001574	0.002617	-0.001422	-0.301696	0.936272	-0.506296	-0.166429	0.150573	0.034316	0.973885	0	0
12275	2.960750	0.060702	9.355916	-0.010972	0.002602	0.002012	-0.300386	0.937923	-0.505646	-0.166409	0.150616	0.034210	0.973885	0	0
12276	2.965433	0.041320	9.322005	0.012321	0.004376	-0.003103	-0.299731	0.938887	-0.505646	-0.166691	0.150607	0.034397	0.973832	0	0
12277	2.975270	0.065370	9.346231	0.030219	-0.002619	-0.006521	-0.299731	0.938887	-0.505646	-0.166648	0.150630	0.034711	0.973825	0	0
12278	2.946617	0.109044	9.397451	0.023052	0.006117	-0.003001	-0.299722	0.937505	-0.506183	-0.166931	0.150588	0.034996	0.973772	0	0
12279	2.977934	0.099126	9.380243	0.003324	-0.004409	0.003856	-0.300788	0.938339	-0.504851	-0.166949	0.150676	0.035034	0.973754	0	0
12280	3.033505	0.103502	9.379814	0.005150	-0.000909	-0.003184	-0.299464	0.938609	-0.506045	-0.167209	0.150731	0.035158	0.973697	0	0
12281	2.971060	0.151994	9.347263	0.014051	0.002589	0.009260	-0.299469	0.938193	-0.503827	-0.167297	0.150736	0.035280	0.973676	0	0
12282	2.966274	0.159145	9.313740	0.001499	0.009573	0.018009	-0.299076	0.938744	-0.503828	-0.167757	0.150703	0.035319	0.973601	0	0
12283	3.000031	0.151709	9.327783	0.001545	0.009585	0.007423	-0.300390	0.938061	-0.504860	-0.167811	0.150660	0.035310	0.973599	0	0
12284	3.024339	0.175439	9.284585	0.005089	0.002571	0.014471	-0.300390	0.938476	-0.505379	-0.168242	0.150688	0.035401	0.973517	0	0
12285	3.072721	0.187131	9.298722	-0.000256	-0.002681	0.007352	-0.299864	0.938611	-0.504993	-0.168288	0.150769	0.035396	0.973496	0	0
12286	3.063150	0.199248	9.303751	-0.012794	0.000809	0.010803	-0.301191	0.939170	-0.504314	-0.168669	0.150842	0.035324	0.973422	0	0
12287	3.024480	0.194725	9.299226	-0.034209	0.020082	0.003678	-0.300920	0.938893	-0.505628	-0.168636	0.150760	0.034957	0.973453	0	0
12288	3.014862	0.199684	9.323400	-0.036023	0.009576	0.005392	-0.300139	0.940547	-0.505231	-0.168946	0.150785	0.034654	0.973407	0	0
12289	3.009933	0.185335	9.337698	-0.041373	0.013081	0.001840	-0.299075	0.938606	-0.503960	-0.168882	0.150783	0.034233	0.973433	0	0
12290	2.997969	0.199934	9.362002	-0.039542	0.019223	-0.006049	-0.299738	0.939716	-0.504984	-0.169070	0.150716	0.033896	0.973422	0	0
12291	2.995546	0.197651	9.395644	-0.037760	0.013969	-0.006937	-0.298951	0.940679	-0.504987	-0.168926	0.150697	0.033524	0.973463	0	0
12292	3.000306	0.185793	9.462762	-0.041333	0.018332	-0.008715	-0.299211	0.940128	-0.505250	-0.169092	0.150641	0.033175	0.973455	0	0
12293	2.985821	0.185935	9.472502	-0.037707	0.013114	-0.021039	-0.299097	0.942614	-0.504181	-0.168810	0.150625	0.032828	0.973518	0	0
12294	3.005032	0.171324	9.462555	-0.023366	0.019248	-0.024446	-0.300008	0.940685	-0.504970	-0.168844	0.150525	0.032675	0.973533	0	0
12295	2.959258	0.186121	9.465523	-0.010820	0.004409	-0.033203	-0.300285	0.942759	-0.504684	-0.168482	0.150544	0.032624	0.973594	0	0
12296	2.961598	0.176415	9.443761	0.008868	0.006168	-0.033056	-0.299341	0.940821	-0.507201	-0.168475	0.150514	0.032820	0.973594	0	0
12297	2.987990	0.152200	9.457675	0.021391	0.005286	-0.032981	-0.299603	0.940131	-0.506551	-0.168163	0.150469	0.033082	0.973646	0	0
12298	2.978315	0.149870	9.457731	0.033919	0.013163	-0.031096	-0.299867	0.940132	-0.506546	-0.168206	0.150330	0.033506	0.973645	0	0
12299	2.985602	0.156926	9.424103	0.010635	0.021018	-0.023307	-0.300134	0.939303	-0.504459	-0.167977	0.150153	0.033622	0.973708	0	0
12300	2.961550	0.171443	9.390830	0.005185	0.013117	-0.006622	-0.300390	0.938199	-0.504989	-0.168201	0.150071	0.033727	0.973678	0	0
12301	2.971174	0.166550	9.388287	-0.006434	0.009620	-0.010248	-0.300662	0.938199	-0.502763	-0.168070	0.150038	0.033677	0.973708	0	0
12302	2.990140	0.118215	9.361131	-0.003764	0.009613	-0.006719	-0.300527	0.938476	-0.504200	-0.168287	0.150005	0.033702	0.973674	0	0
12303	2.951328	0.094392	9.337158	-0.007336	0.013129	-0.006725	-0.300791	0.937924	-0.503156	-0.168190	0.149941	0.033632	0.973704	0	0
12304	2.946485	0.094268	9.284324	-0.005555	0.016632	-0.002291	-0.300913	0.937373	-0.505251	-0.168448	0.149844	0.033620	0.973674	0	0
12305	2.961007	0.098965	9.284252	-0.007366	0.024485	0.004771	-0.299731	0.938195	-0.504477	-0.168467	0.149673	0.033512	0.973701	0	0
12306	2.939093	0.072766	9.312981	-0.013664	0.028841	0.012672	-0.299211	0.939159	-0.503821	-0.168879	0.149476	0.033381	0.973664	0	0
12307	2.931904	0.080068	9.322741	-0.037839	0.027951	0.016020	-0.301060	0.939585	-0.504704	-0.168964	0.149327	0.032952	0.973687	0	0
12308	2.956202	0.101489	9.310760	-0.045065	0.016541	0.028260	-0.298675	0.938604	-0.505011	-0.169467	0.149308	0.032511	0.973618	0	0
12309	2.958633	0.103867	9.308363	-0.041457	0.014808	0.021231	-0.300801	0.940689	-0.504958	-0.169592	0.149296	0.032061	0.973613	0	0
12310	2.968354	0.111140	9.351624	-0.039634	0.020063	0.014211	-0.298957	0.941093	-0.503937	-0.169984	0.149229	0.031691	0.973567	0	0
12311	2.970513	0.075072	9.360804	-0.045917	0.014803	0.016782	-0.299225	0.941509	-0.503667	-0.170060	0.149223	0.031203	0.973570	0	0
12312	2.994797	0.094125	9.360813	-0.034284	0.013051	0.015975	-0.299628	0.942755	-0.503649	-0.170475	0.149216	0.030894	0.973508	0	0
12313	3.014050	0.084412	9.379763	-0.011099	0.023502	0.035560	-0.299240	0.943859	-0.503251	-0.170788	0.149074	0.030703	0.973481	0	0
12314	3.042691	0.036199	9.417416	-0.016436	0.018258	0.025790	-0.299761	0.943586	-0.504945	-0.171329	0.148989	0.030545	0.973404	0	0
12315	3.042839	0.055558	9.456091	-0.041520	0.030470	0.035347	-0.298043	0.943023	-0.504193	-0.171597	0.148833	0.030046	0.973396	0	0
12316	2.960849	0.072882	9.406527	-0.041489	0.030516	0.030090	-0.299504	0.943998	-0.503377	-0.172142	0.148673	0.029616	0.973338	0	0
12317	2.958257	0.050983	9.317372	-0.032525	0.023547	0.026603	-0.297408	0.946198	-0.502080	-0.172335	0.148567	0.029230	0.973331	0	0
12318	2.950805	0.022163	9.312298	-0.023579	0.004316	0.021308	-0.297667	0.946200	-0.503513	-0.172834	0.148629	0.029035	0.973239	0	0
12319	2.941144	0.022201	9.300365	-0.012861	0.013057	0.028471	-0.297128	0.944815	-0.504320	-0.173072	0.148592	0.028855	0.973208	0	0
12320	2.933661	-0.011378	9.312060	-0.009250	0.009579	0.019668	-0.297138	0.947027	-0.504951	-0.173579	0.148577	0.028793	0.973122	0	0
12321	2.926282	-0.030533	9.321517	-0.016402	0.002586	0.016064	-0.296741	0.947440	-0.505868	-0.173687	0.148646	0.028614	0.973097	0	0
12322	2.887860	-0.001310	9.341412	-0.025338	0.006095	0.014266	-0.297266	0.946614	-0.505607	-0.174114	0.148692	0.028409	0.973020	0	0
12323	2.861376	0.008629	9.377805	-0.057508	0.027094	0.010592	-0.296473	0.946056	-0.504840	-0.174115	0.148590	0.027794	0.973053	0	0
12324	2.926340	-0.025444	9.412904	-0.044934	0.013109	-0.005255	-0.297022	0.949653	-0.504796	-0.174337	0.148597	0.027418	0.973023	0	0
12325	2.969737	-0.035368	9.424432	-0.025315	0.011318	0.008084	-0.297559	0.950208	-0.503214	-0.174358	0.148593	0.027147	0.973028	0	0
12326	2.964995	-0.023297	9.427015	-0.014562	0.014827	0.005535	-0.296228	0.948957	-0.504161	-0.174714	0.148533	0.027044	0.972976	0	0
12327	2.960110	-0.030519	9.412554	0.001547	0.010465	0.003875	-0.295835	0.949369	-0.503902	-0.174734	0.148490	0.027042	0.972979	0	0
12328	2.950719	0.007937	9.379430	0.014053	0.003470	0.007477	-0.295560	0.947571	-0.503793	-0.175148	0.148492	0.027234	0.972899	0	0
12329	2.950646	-0.001728	9.364899	0.025719	0.004367	0.000514	-0.296207	0.946747	-0.506536	-0.175169	0.148465	0.027483	0.972892	0	0
12330	2.974854	0.007616	9.335958	0.030227	-0.011355	-0.010970	-0.295686	0.947296	-0.505232	-0.175436	0.148577	0.027889	0.972815	0	0
12331	2.970093	0.017260	9.331303	0.030195	0.002620	0.000539	-0.295686	0.947296	-0.505101	-0.175463	0.148561	0.028185	0.972804	0	0
12332	2.931699	0.051235	9.332025	0.018494	0.004340	0.016339	-0.295686	0.947573	-0.505621	-0.175991	0.148547	0.028409	0.972704	0	0
12333	2.950945	0.041433	9.322132	0.022114	0.004358	0.007547	-0.296213	0.947299	-0.505616	-0.176075	0.148531	0.028614	0.972686	0	0
12334	2.931522	0.027124	9.312522	0.015879	0.018368	0.005793	-0.296460	0.943983	-0.505122	-0.176484	0.148383	0.028802	0.972629	0	0
12335	2.951011	0.051017	9.310225	-0.002005	0.019237	0.003902	-0.297257	0.944816	-0.505102	-0.176501	0.148263	0.028752	0.972645	0	0
12336	2.984704	0.036212	9.273713	-0.007333	0.016630	-0.004970	-0.295676	0.946329	-0.506418	-0.176813	0.148169	0.028739	0.972603	0	0
12337	2.999236	0.041026	9.312098	-0.007366	0.013105	0.000300	-0.294888	0.946462	-0.505514	-0.176785	0.148119	0.028654	0.972618	0	0
12338	2.950949	0.041485	9.338956	-0.016312	0.016611	0.000261	-0.295678	0.946329	-0.506026	-0.177132	0.148043	0.028546	0.972570	0	0
12339	2.984893	0.060469	9.341285	-0.012698	0.013122	-0.008543	-0.295945	0.947160	-0.506536	-0.177010	0.148001	0.028423	0.972602	0	0
12340	2.972966	0.079908	9.375258	0.007860	0.018361	-0.003081	-0.294620	0.946323	-0.506303	-0.177373	0.147863	0.028553	0.972553	0	0
12341	2.910184	0.080384	9.370999	0.003383	0.009633	-0.004888	-0.295943	0.945500	-0.504200	-0.177308	0.147828	0.028590	0.972569	0	0
12342	2.922085	0.056238	9.370619	0.011472	0.013149	-0.011874	-0.296080	0.946192	-0.504191	-0.177587	0.147732	0.028777	0.972528	0	0
12343	2.936675	0.070541	9.365850	0.039265	0.013181	-0.024009	-0.295677	0.944945	-0.503948	-0.177391	0.147594	0.029185	0.972572	0	0
12344	2.975592	0.108810	9.394795	0.028512	0.014902	-0.020561	-0.296986	0.944401	-0.506548	-0.177614	0.147447	0.029548	0.972543	0	0
12345	2.975880	0.147454	9.448112	0.019567	0.027133	-0.018813	-0.296194	0.944673	-0.506819	-0.177443	0.147210	0.029735	0.972604	0	0
12346	2.985645	0.161839	9.457806	0.026707	0.020126	-0.017024	-0.296055	0.943429	-0.506572	-0.177704	0.147017	0.030067	0.972576	0	0
12347	2.997539	0.137605	9.428584	0.030334	0.024525	-0.025802	-0.296060	0.943704	-0.505654	-0.177480	0.146784	0.030376	0.972642	0	0
12348	2.946486	0.092083	9.356400	0.050886	0.016674	-0.020386	-0.295249	0.941213	-0.506867	-0.177741	0.146580	0.030953	0.972607	0	0
12349	2.869349	0.114055	9.265990	0.069678	0.009721	-0.020244	-0.296046	0.940940	-0.505159	-0.177624	0.146423	0.031664	0.972629	0	0
12350	2.854596	0.075803	9.304132	0.062490	0.009703	-0.015014	-0.296568	0.940390	-0.506202	-0.177965	0.146266	0.032360	0.972567	0	0
12351	2.835052	0.044657	9.294329	0.048146	0.023683	-0.004494	-0.296555	0.939286	-0.508043	-0.177974	0.146016	0.032813	0.972588	0	0
12352	2.835329	0.083155	9.299576	0.011435	0.011416	-0.002155	-0.296815	0.938319	-0.507526	-0.178362	0.145937	0.032990	0.972523	0	0
12353	2.869462	0.128596	9.302207	-0.012696	-0.002579	-0.012075	-0.297617	0.938875	-0.505940	-0.178200	0.146048	0.032908	0.972539	0	0
12354	2.900918	0.137935	9.290026	-0.019904	-0.006112	-0.001574	-0.297088	0.939149	-0.506468	-0.178561	0.146195	0.032813	0.972454	0	0
12355	2.910592	0.138050	9.352431	-0.025216	0.006145	-0.012146	-0.298676	0.938604	-0.504619	-0.178383	0.146243	0.032595	0.972487	0	0
12356	2.912885	0.118981	9.414680	-0.005550	-0.000863	-0.012034	-0.297880	0.939154	-0.506717	-0.178666	0.146310	0.032646	0.972423	0	0
12357	2.937110	0.128530	9.453035	0.012370	-0.007853	-0.020747	-0.297749	0.939153	-0.506458	-0.178454	0.146425	0.032831	0.972438	0	0
12358	2.946812	0.133375	9.489058	0.028429	-0.002635	-0.010040	-0.298677	0.939987	-0.506697	-0.178811	0.146449	0.033214	0.972356	0	0
12359	2.937290	0.152677	9.484555	0.026685	-0.011352	-0.022414	-0.297595	0.935835	-0.507277	-0.178602	0.146571	0.033548	0.972364	0	0
12360	2.918002	0.157580	9.465550	0.044583	-0.016584	-0.024057	-0.297468	0.936249	-0.506491	-0.178814	0.146697	0.034129	0.972286	0	0
12361	2.927612	0.152525	9.410132	0.057061	-0.021846	-0.013414	-0.299454	0.937089	-0.506322	-0.178734	0.146870	0.034764	0.972252	0	0
12362	2.898526	0.138233	9.381378	0.062544	-0.021772	-0.038040	-0.299178	0.934322	-0.505177	-0.178838	0.147008	0.035551	0.972184	0	0
12363	2.893586	0.123744	9.350010	0.073176	-0.025315	-0.015066	-0.300230	0.933222	-0.504911	-0.178764	0.147184	0.036350	0.972141	0	0
12364	2.888924	0.147775	9.331100	0.083878	-0.011337	-0.002594	-0.301686	0.934336	-0.505923	-0.179258	0.147194	0.037275	0.972014	0	0
12365	2.898716	0.166889	9.314411	0.060656	-0.006951	-0.009795	-0.301812	0.933646	-0.506451	-0.179224	0.147215	0.037912	0.971992	0	0
12366	2.913124	0.157023	9.270913	0.046358	-0.006943	-0.012548	-0.300744	0.931844	-0.506746	-0.179562	0.147245	0.038478	0.971903	0	0
12367	2.908364	0.166689	9.273468	0.042797	-0.002562	-0.015199	-0.300875	0.931291	-0.506227	-0.179451	0.147252	0.038939	0.971904	0	0
12368	2.913242	0.171630	9.328761	0.026629	-0.002608	-0.002982	-0.299550	0.930178	-0.505474	-0.179862	0.147278	0.039293	0.971810	0	0
12369	2.978522	0.180932	9.390793	0.019450	-0.000901	0.000477	-0.302329	0.930884	-0.505294	-0.179870	0.147318	0.039500	0.971794	0	0
12370	2.985907	0.200161	9.405370	0.024783	0.009570	0.011130	-0.301273	0.930463	-0.504399	-0.180423	0.147234	0.039794	0.971692	0	0
12371	2.986085	0.224286	9.429680	0.006869	-0.000942	0.011847	-0.301404	0.931294	-0.505827	-0.180522	0.147302	0.039862	0.971661	0	0
12372	3.029392	0.202285	9.424246	0.008660	0.009541	0.014524	-0.301005	0.930739	-0.505708	-0.181087	0.147248	0.039994	0.971559	0	0
12373	3.005354	0.219163	9.376580	0.026600	0.009583	0.005855	-0.300469	0.929907	-0.506508	-0.181161	0.147176	0.040243	0.971545	0	0
12374	3.024920	0.252780	9.408042	0.033742	-0.006174	0.004088	-0.302056	0.929639	-0.505572	-0.181648	0.147226	0.040662	0.971430	0	0
12375	3.046680	0.257339	9.381470	0.062362	-0.004426	0.007822	-0.302711	0.929090	-0.506221	-0.181788	0.147227	0.041281	0.971377	0	0
12376	3.078313	0.290788	9.388791	0.082017	-0.007945	0.013237	-0.302328	0.929362	-0.503087	-0.182446	0.147209	0.042160	0.971219	0	0
12377	3.107220	0.280948	9.390832	0.076660	-0.011446	0.009650	-0.300987	0.927145	-0.504959	-0.182622	0.147255	0.042930	0.971145	0	0
12378	3.136395	0.309496	9.362068	0.080264	0.004301	0.009731	-0.303363	0.926328	-0.504147	-0.183239	0.147118	0.043774	0.971012	0	0
12379	3.129041	0.295033	9.333124	0.074865	-0.014945	0.011384	-0.303483	0.924947	-0.505466	-0.183427	0.147205	0.044532	0.970928	0	0
12380	3.151056	0.333434	9.362217	0.060593	-0.010567	0.002485	-0.302013	0.922728	-0.506556	-0.183951	0.147243	0.045224	0.970792	0	0
12381	3.151267	0.362355	9.381774	0.060620	-0.013180	-0.004569	-0.303068	0.923564	-0.508492	-0.183964	0.147334	0.045865	0.970745	0	0
12382	3.173438	0.424617	9.348652	0.049859	-0.006204	0.004197	-0.302002	0.922177	-0.509045	-0.184513	0.147349	0.046446	0.970611	0	0
12383	3.282379	0.462338	9.376986	0.060598	-0.014106	0.000696	-0.303320	0.922184	-0.509809	-0.184575	0.147456	0.047085	0.970552	0	0
12384	3.277502	0.455204	9.391366	0.066046	-0.000949	-0.013316	-0.303196	0.922459	-0.507979	-0.184986	0.147380	0.047840	0.970449	0	0
12385	3.219301	0.419683	9.425107	0.055272	-0.000957	-0.006335	-0.303855	0.921633	-0.507062	-0.184978	0.147369	0.048417	0.970423	0	0
12386	3.156236	0.379388	9.458836	0.033849	0.004324	-0.017036	-0.303061	0.921213	-0.506686	-0.185291	0.147300	0.048853	0.970352	0	0
12387	3.156247	0.377321	9.569366	0.008707	-0.016730	-0.006725	-0.303451	0.920110	-0.506691	-0.185203	0.147530	0.049007	0.970326	0	0
12388	3.074061	0.368108	9.493062	-0.003805	0.004294	-0.001428	-0.304385	0.921774	-0.506660	-0.185594	0.147539	0.049052	0.970248	0	0
12389	3.084109	0.425477	9.402307	0.033770	-0.013176	-0.002969	-0.303844	0.919836	-0.507211	-0.185581	0.147690	0.049437	0.970208	0	0
12390	3.132313	0.415236	9.322461	0.078499	-0.025412	-0.002702	-0.305030	0.919013	-0.506678	-0.186046	0.147834	0.050334	0.970051	0	0
12391	3.223959	0.397807	9.362328	0.103549	-0.031559	-0.005218	-0.305027	0.917076	-0.504345	-0.186105	0.148035	0.051435	0.969951	0	0
12392	3.223540	0.337810	9.404902	0.105369	-0.018431	-0.009576	-0.303962	0.916242	-0.505284	-0.186545	0.148057	0.052590	0.969801	0	0
12393	3.165448	0.318992	9.395574	0.103552	-0.021925	-0.004301	-0.305010	0.914589	-0.505023	-0.186618	0.148167	0.053669	0.969711	0	0
12394	3.208559	0.270446	9.360996	0.089341	-0.011388	-0.023774	-0.305928	0.913765	-0.505540	-0.186885	0.148141	0.054674	0.969608	0	0
12395	3.266646	0.289204	9.351097	0.087535	-0.013162	-0.020282	-0.307363	0.910455	-0.505290	-0.186784	0.148190	0.055600	0.969567	0	0
12396	3.310713	0.370861	9.423758	0.073270	0.006071	-0.027364	-0.306049	0.911553	-0.505037	-0.186990	0.148023	0.056420	0.969505	0	0
12397	3.271902	0.347053	9.404592	0.041077	-0.007029	-0.034688	-0.307106	0.911283	-0.504763	-0.186685	0.148095	0.056903	0.969525	0	0
12398	3.257456	0.354271	9.368749	0.018754	-0.000882	-0.041872	-0.306700	0.910037	-0.505304	-0.186645	0.148090	0.057225	0.969514	0	0
12399	3.219038	0.385746	9.338198	-0.010764	-0.011364	-0.045631	-0.307090	0.909625	-0.506609	-0.186155	0.148297	0.057226	0.969577	0	0
12400	3.126917	0.338110	9.256730	-0.016132	-0.006078	-0.042106	-0.307888	0.910182	-0.505807	-0.186052	0.148407	0.057220	0.969580	0	0
12401	3.143686	0.318788	9.273187	-0.000042	-0.006089	-0.039355	-0.310123	0.909227	-0.507482	-0.185642	0.148549	0.057301	0.969632	0	0
12402	3.262606	0.399851	9.342791	-0.007147	-0.006110	-0.052645	-0.309986	0.908536	-0.507752	-0.185433	0.148637	0.057395	0.969653	0	0
12403	3.368543	0.357956	9.283714	-0.007204	-0.006161	-0.038586	-0.311562	0.907992	-0.509302	-0.185020	0.148798	0.057403	0.969707	0	0
12404	3.450354	0.316499	9.306565	-0.000026	-0.011421	-0.045636	-0.310639	0.906327	-0.506196	-0.184860	0.148930	0.057561	0.969708	0	0
12405	3.480162	0.431794	9.331667	-0.000069	-0.007962	-0.035035	-0.310646	0.907709	-0.506313	-0.184492	0.149104	0.057634	0.969747	0	0
12406	3.573165	0.604337	9.361690	-0.010822	-0.015005	-0.033370	-0.310631	0.905360	-0.506859	-0.184408	0.149299	0.057673	0.969730	0	0
12407	3.805550	0.682027	9.403838	-0.016271	-0.018622	-0.017617	-0.310373	0.907017	-0.507762	-0.184178	0.149626	0.057590	0.969729	0	0
12408	3.916564	0.669455	9.508485	-0.016364	-0.018718	-0.000033	-0.311298	0.906746	-0.507227	-0.184367	0.149889	0.057526	0.969656	0	0
12409	3.907461	0.746555	9.528677	-0.025346	-0.008248	0.010532	-0.313551	0.907725	-0.506791	-0.184401	0.150161	0.057301	0.969621	0	0
12410	3.855129	0.857595	9.525598	-0.025402	-0.017009	0.021112	-0.313288	0.907308	-0.505754	-0.184727	0.150439	0.057106	0.969527	0	0
12411	3.246422	0.839938	9.278293	0.003221	0.002446	0.035675	-0.313695	0.908277	-0.504300	-0.185052	0.150575	0.057112	0.969444	0	0
12412	3.553197	0.484586	10.264154	-0.090091	-0.071385	0.041590	-0.313039	0.909103	-0.504302	-0.185429	0.151513	0.056357	0.969270	0	0
12413	3.772988	0.864292	9.146650	0.033552	-0.053688	0.042591	-0.314087	0.907865	-0.504821	-0.185834	0.152146	0.056756	0.969070	0	0
12414	2.895882	-0.214510	8.858216	0.137584	-0.025222	-0.000556	-0.313549	0.907034	-0.506145	-0.186155	0.152191	0.058183	0.968916	0	0
12415	2.398896	-0.108786	7.556283	0.170343	0.077707	-0.054378	-0.312473	0.904126	-0.506974	-0.185908	0.151237	0.059792	0.969015	0	0
12416	2.779899	1.163360	7.668563	-0.184034	0.153482	-0.014247	-0.311416	0.904535	-0.507770	-0.185762	0.150137	0.057798	0.969335	0	0
12417	3.092666	0.962636	8.896489	-0.556640	0.194881	0.049994	-0.310921	0.910338	-0.507720	-0.185493	0.149456	0.052001	0.969820	0	0
12418	3.357334	0.826125	8.976754	-0.657907	0.227911	0.092444	-0.306870	0.918886	-0.509004	-0.185737	0.148566	0.045117	0.970255	0	0
12419	3.353540	0.972702	8.920792	-0.667859	0.236601	0.121514	-0.303349	0.928544	-0.511837	-0.185995	0.147715	0.038068	0.970637	0	0
12420	2.893778	1.521586	8.695538	-0.503350	0.257717	0.164459	-0.301152	0.936825	-0.511527	-0.187157	0.146269	0.032517	0.970835	0	0
12421	3.497024	0.785532	8.643416	-0.392481	0.213842	0.165659	-0.298811	0.942893	-0.511110	-0.188224	0.145138	0.028146	0.970935	0	0
12422	3.226914	-0.214352	9.754225	-0.092098	0.128052	0.158578	-0.294998	0.947020	-0.512695	-0.189848	0.144173	0.026833	0.970800	0	0
12423	2.725220	0.196756	9.986794	0.151441	0.180769	0.132576	-0.293938	0.947845	-0.515056	-0.191367	0.142321	0.027848	0.970746	0	0
12424	2.532844	0.319925	9.660607	0.355606	0.102316	0.082763	-0.294710	0.944809	-0.515858	-0.192876	0.140730	0.031037	0.970583	0	0
12425	2.486211	0.214485	9.669411	0.434371	0.062146	0.063798	-0.294406	0.939142	-0.518010	-0.194091	0.139453	0.035124	0.970386	0	0
12426	2.699085	0.593845	9.993988	0.425342	0.047990	0.070736	-0.291740	0.936226	-0.520171	-0.195566	0.138244	0.039110	0.970110	0	0
12427	2.538363	1.076540	10.123497	0.287455	0.033925	0.087448	-0.291577	0.932633	-0.523085	-0.196788	0.137520	0.041805	0.969853	0	0
12428	2.416350	0.908190	9.817385	0.067322	0.065414	0.110640	-0.289463	0.933590	-0.524937	-0.198157	0.136857	0.042228	0.969650	0	0
12429	2.357150	0.744151	9.508377	-0.226203	0.044391	0.123395	-0.289740	0.933589	-0.521273	-0.199025	0.137049	0.039880	0.969544	0	0
12430	2.385332	0.642040	9.223362	-0.453468	0.072345	0.139441	-0.288719	0.940080	-0.521486	-0.199959	0.137364	0.035199	0.969489	0	0
12431	2.356327	0.650697	8.834365	-0.485631	0.061060	0.136541	-0.288230	0.946850	-0.521557	-0.200596	0.137904	0.030292	0.969446	0	0
12432	2.431934	0.419092	8.797402	-0.397978	0.053189	0.140607	-0.286962	0.955136	-0.519925	-0.201636	0.138288	0.026189	0.969295	0	0
12433	2.647001	0.095773	9.012940	-0.233344	0.019924	0.122165	-0.286990	0.960527	-0.520655	-0.202464	0.138709	0.023832	0.969123	0	0
12434	2.723878	0.033317	9.235073	-0.063326	0.023423	0.112802	-0.284641	0.963968	-0.518043	-0.203690	0.138699	0.023072	0.968886	0	0
12435	2.873428	0.008270	9.291176	0.053030	-0.009802	0.092330	-0.285044	0.965353	-0.518546	-0.204618	0.138820	0.023593	0.968661	0	0
12436	2.916535	-0.044712	9.379120	0.067520	-0.000988	0.053670	-0.284114	0.965072	-0.519608	-0.205430	0.138765	0.024229	0.968481	0	0
12437	2.986869	-0.001967	9.379004	0.030013	-0.027214	0.030379	-0.284639	0.964522	-0.519606	-0.205720	0.139090	0.024650	0.968362	0	0
12438	2.969957	-0.001952	9.340696	-0.067433	-0.023691	0.014708	-0.284913	0.966182	-0.519585	-0.205949	0.139523	0.024078	0.968266	0	0
12439	2.819465	-0.111331	9.369577	-0.138076	-0.032390	0.001847	-0.284920	0.967011	-0.518792	-0.205727	0.140239	0.022921	0.968238	0	0
12440	2.727145	-0.194325	9.523236	-0.143440	-0.021890	-0.000790	-0.285994	0.969504	-0.517836	-0.205699	0.140808	0.021631	0.968191	0	0
12441	2.597653	-0.070390	9.607492	-0.134383	0.018412	-0.014614	-0.286145	0.971162	-0.515204	-0.205334	0.141015	0.020425	0.968264	0	0
12442	2.526145	0.068862	9.342936	-0.100382	0.028971	-0.003698	-0.284702	0.973366	-0.516119	-0.205359	0.141003	0.019453	0.968281	0	0
12443	2.378546	0.031157	9.221204	-0.062794	0.025550	-0.003397	-0.284833	0.973644	-0.516898	-0.205205	0.140990	0.018911	0.968326	0	0
12444	2.297316	-0.184657	9.229037	-0.024289	0.030852	-0.010167	-0.285628	0.974201	-0.517142	-0.205278	0.140802	0.018682	0.968342	0	0
12445	2.354508	-0.290953	9.222514	-0.012738	0.044792	0.011077	-0.284841	0.974749	-0.516364	-0.205339	0.140494	0.018558	0.968376	0	0
12446	2.495648	-0.483836	9.430576	0.012274	0.056078	0.016501	-0.283807	0.979997	-0.518419	-0.205775	0.139991	0.018600	0.968356	0	0
12447	2.522250	-0.483544	9.593780	0.028363	0.065660	0.018404	-0.282223	0.980542	-0.518960	-0.205970	0.139393	0.018809	0.968397	0	0
12448	2.497401	-0.584131	9.672150	0.033679	0.065633	0.027239	-0.283013	0.979993	-0.518954	-0.206554	0.138754	0.019025	0.968360	0	0
12449	2.487216	-0.654136	9.563280	0.039038	0.083139	0.037026	-0.280637	0.979841	-0.517946	-0.206949	0.137963	0.019260	0.968384	0	0
12450	2.497365	-0.580180	9.391000	0.040773	0.051654	0.044871	-0.280628	0.979151	-0.519391	-0.207754	0.137448	0.019555	0.968279	0	0
12451	2.661022	-0.653884	9.302218	0.031822	0.023637	0.039355	-0.278243	0.978032	-0.519699	-0.208153	0.137247	0.019826	0.968216	0	0
12452	2.766495	-0.760705	9.247207	0.057719	-0.011377	0.041127	-0.278505	0.977619	-0.519699	-0.208976	0.137304	0.020428	0.968018	0	0
12453	2.832907	-0.925124	9.134188	0.094450	-0.042818	0.023606	-0.279560	0.978040	-0.520986	-0.209297	0.137616	0.021447	0.967883	0	0
12454	2.894070	-1.149496	9.066189	0.146299	-0.060316	0.029145	-0.280338	0.975418	-0.520739	-0.210156	0.137957	0.023031	0.967611	0	0
12455	2.922489	-1.224570	8.971349	0.148134	-0.069027	0.018531	-0.280334	0.974174	-0.519967	-0.210498	0.138416	0.024606	0.967433	0	0
12456	3.067630	-1.187367	8.922457	0.112280	-0.088343	0.028739	-0.282049	0.972938	-0.518516	-0.211292	0.139097	0.025920	0.967128	0	0
12457	3.044699	-1.018698	8.963048	0.067533	-0.090114	0.030209	-0.282973	0.973774	-0.520062	-0.211633	0.139942	0.026721	0.966909	0	0
12458	2.977991	-0.890812	8.926641	0.004920	-0.114583	0.020899	-0.283508	0.973499	-0.517835	-0.212138	0.141102	0.027056	0.966621	0	0
12459	2.948215	-1.007918	9.096190	-0.032765	-0.128651	0.034654	-0.287212	0.973518	-0.516340	-0.212373	0.142539	0.026942	0.966362	0	0
12460	2.928529	-1.071538	9.477766	-0.033685	-0.128713	0.029344	-0.287221	0.974347	-0.515025	-0.212831	0.143921	0.026913	0.966057	0	0
12461	2.784139	-1.018354	9.984332	-0.025717	-0.109552	0.040089	-0.288411	0.974906	-0.515655	-0.213136	0.145159	0.026796	0.965807	0	0
12462	2.756774	-0.800911	10.232213	-0.052511	-0.060605	0.038356	-0.287505	0.975728	-0.511609	-0.213644	0.145926	0.026424	0.965590	0	0
12463	2.851123	-0.440735	10.273993	-0.092719	-0.031777	0.035568	-0.289085	0.975461	-0.512502	-0.213830	0.146548	0.025486	0.965480	0	0
12464	2.929652	-0.256919	10.020672	-0.152577	-0.008130	0.030831	-0.289890	0.977954	-0.512988	-0.214116	0.147021	0.024045	0.965381	0	0
12465	3.069550	-0.279617	10.033624	-0.175687	-0.018593	-0.006431	-0.290182	0.982378	-0.512417	-0.213778	0.147680	0.022339	0.965397	0	0
12466	3.194626	-0.341405	9.810723	-0.137959	-0.015009	-0.032624	-0.287951	0.982502	-0.508398	-0.213468	0.148174	0.021147	0.965416	0	0
12467	3.300341	-0.403563	9.417346	-0.046523	-0.039349	-0.067328	-0.289808	0.983479	-0.507837	-0.212728	0.148749	0.020823	0.965498	0	0
12468	3.406492	-0.403333	8.976615	0.051977	-0.084715	-0.086182	-0.291378	0.981415	-0.508879	-0.212137	0.149500	0.021688	0.965493	0	0
12469	3.416514	-0.344087	8.712838	0.127128	-0.132755	-0.091081	-0.292670	0.977000	-0.509949	-0.211405	0.150613	0.023278	0.965444	0	0
12470	3.382023	-0.435616	8.582301	0.184440	-0.152792	-0.104840	-0.295298	0.974249	-0.509414	-0.210788	0.151736	0.025591	0.965344	0	0
12471	3.203511	-0.414565	8.718673	0.208577	-0.144022	-0.101053	-0.297788	0.969700	-0.507461	-0.210078	0.152790	0.028005	0.965266	0	0
12472	2.967813	-0.287130	8.890408	0.189679	-0.116063	-0.072799	-0.298694	0.966665	-0.507738	-0.209770	0.153553	0.030240	0.965144	0	0
12473	2.870568	-0.052017	9.232826	0.128794	-0.079407	-0.060703	-0.301053	0.963499	-0.507996	-0.209344	0.154159	0.031687	0.965094	0	0
12474	2.869827	0.172558	9.521417	0.033941	-0.000794	-0.041685	-0.301578	0.963087	-0.508253	-0.209139	0.154143	0.032131	0.965126	0	0
12475	2.972615	0.355351	9.782196	-0.020597	0.037611	-0.045467	-0.303029	0.963095	-0.509015	-0.208666	0.153930	0.031877	0.965271	0	0
12476	3.098764	0.431790	9.930996	-0.053526	0.074356	-0.077322	-0.300651	0.962667	-0.508402	-0.208032	0.153360	0.031378	0.965515	0	0
12477	3.180387	0.368283	9.821409	0.010198	0.083213	-0.115632	-0.299844	0.961558	-0.510516	-0.206940	0.152617	0.031446	0.965865	0	0
12478	3.193624	0.199241	9.634292	0.098908	0.067595	-0.145036	-0.299829	0.958517	-0.510024	-0.205892	0.151773	0.032538	0.966186	0	0
12479	3.243504	0.087773	9.490780	0.154413	0.044902	-0.155322	-0.300306	0.950781	-0.511924	-0.204622	0.151089	0.034146	0.966507	0	0
12480	3.206841	0.034356	9.233321	0.166140	0.031016	-0.173786	-0.299760	0.948567	-0.513522	-0.203371	0.150449	0.036003	0.966803	0	0
12481	3.153996	0.082053	8.965147	0.131270	0.018831	-0.174934	-0.302012	0.948301	-0.511138	-0.201866	0.150058	0.037473	0.967124	0	0
12482	3.008822	0.044461	8.886656	0.061504	0.010135	-0.180723	-0.302912	0.944298	-0.511687	-0.200386	0.149827	0.038372	0.967432	0	0
12483	2.929340	0.073888	8.868453	-0.015430	-0.002095	-0.186585	-0.303293	0.942366	-0.512746	-0.198538	0.149929	0.038483	0.967793	0	0
12484	2.869709	0.175517	8.915800	-0.067281	0.001418	-0.195724	-0.303432	0.943749	-0.512992	-0.196730	0.150031	0.038177	0.968158	0	0
12485	2.863109	0.258070	9.152337	-0.070931	-0.007399	-0.188719	-0.304220	0.942924	-0.512988	-0.194774	0.150291	0.037768	0.968529	0	0
12486	2.957916	0.339726	9.354342	-0.051273	-0.009216	-0.188599	-0.304616	0.941681	-0.511164	-0.193057	0.150467	0.037628	0.968851	0	0
12487	2.987510	0.421672	9.484811	-0.022578	0.010905	-0.199767	-0.306197	0.940030	-0.509588	-0.191071	0.150447	0.037676	0.969246	0	0
12488	3.012037	0.470028	9.629358	-0.058383	0.044958	-0.190213	-0.306714	0.938790	-0.510900	-0.189359	0.150109	0.037367	0.969646	0	0
12489	2.995969	0.585712	9.664474	-0.099444	0.069476	-0.204494	-0.307087	0.936444	-0.513793	-0.187230	0.149661	0.036575	0.970159	0	0
12490	2.960253	0.657989	9.612739	-0.144191	0.078218	-0.197712	-0.305896	0.936161	-0.513814	-0.185348	0.149157	0.035385	0.970642	0	0
12491	2.853871	0.632995	9.820060	-0.172837	0.074706	-0.201436	-0.305633	0.934914	-0.511347	-0.183136	0.148789	0.033879	0.971172	0	0
12492	2.864335	0.754702	9.532964	-0.172838	0.105345	-0.183674	-0.305631	0.935191	-0.512390	-0.181378	0.148078	0.032344	0.971663	0	0
12493	2.912669	0.763607	9.422093	-0.181840	0.034491	-0.189293	-0.306698	0.937132	-0.512616	-0.179254	0.148116	0.030821	0.972101	0	0
12494	2.955265	0.638528	9.528440	-0.151469	0.009967	-0.189202	-0.306704	0.938515	-0.513125	-0.177478	0.148289	0.029679	0.972436	0	0
12495	2.920952	0.562348	9.698500	-0.119341	-0.000572	-0.179322	-0.307624	0.938244	-0.514028	-0.175528	0.148554	0.028826	0.972775	0	0
12496	2.937896	0.562723	9.864191	-0.058611	0.001106	-0.158615	-0.307497	0.938657	-0.513242	-0.174178	0.148659	0.028556	0.973009	0	0
12497	2.980319	0.756979	9.786747	0.004938	0.027359	-0.152741	-0.308022	0.937692	-0.512721	-0.172676	0.148437	0.028839	0.973302	0	0
12498	2.995509	0.862025	9.569117	0.043435	0.041396	-0.147101	-0.309193	0.935765	-0.514813	-0.171576	0.147975	0.029472	0.973548	0	0
12499	3.014704	0.849400	9.422199	0.072114	0.046691	-0.152165	-0.309565	0.931897	-0.515369	-0.170181	0.147447	0.030394	0.973845	0	0
12500	3.071503	0.690014	9.357389	0.109657	0.037937	-0.145803	-0.310339	0.929552	-0.516687	-0.169158	0.146906	0.031670	0.974064	0	0
12501	3.118193	0.468124	9.277527	0.143702	0.048467	-0.151743	-0.309395	0.927890	-0.519724	-0.167871	0.146239	0.033298	0.974333	0	0
12502	2.996451	0.325037	9.368260	0.154342	0.016968	-0.142962	-0.310166	0.924439	-0.520270	-0.166923	0.145825	0.035038	0.974497	0	0
12503	2.792891	0.216735	9.613916	0.148888	0.037935	-0.125269	-0.309092	0.921669	-0.520575	-0.165897	0.145258	0.036696	0.974696	0	0
12504	2.638069	0.179344	9.576368	0.100502	0.080782	-0.096348	-0.308555	0.921114	-0.522157	-0.165354	0.144326	0.037737	0.974887	0	0
12505	2.513772	0.362591	9.406505	0.002039	0.114890	-0.071310	-0.308022	0.920282	-0.522173	-0.164670	0.143263	0.037754	0.975159	0	0
12506	2.516235	0.371943	9.324876	-0.117974	0.107812	-0.044891	-0.307633	0.920279	-0.519827	-0.164334	0.142446	0.036547	0.975381	0	0
12507	2.555926	0.175051	9.536170	-0.189611	0.094610	-0.042874	-0.307118	0.922211	-0.519293	-0.163646	0.141900	0.034683	0.975644	0	0
12508	2.689584	-0.049212	9.688658	-0.182552	0.093632	-0.027054	-0.306068	0.924141	-0.520596	-0.163415	0.141333	0.032848	0.975829	0	0
12509	2.756474	-0.148530	9.629258	-0.159306	0.107612	-0.018062	-0.306610	0.927462	-0.522124	-0.163016	0.140615	0.031212	0.976053	0	0
12510	2.756391	-0.153928	9.436927	-0.127204	0.098849	0.008579	-0.305295	0.928560	-0.522133	-0.163228	0.139919	0.029861	0.976160	0	0
12511	2.770826	-0.154687	9.225296	-0.134354	0.084889	0.008476	-0.303981	0.929797	-0.522271	-0.163117	0.139390	0.028458	0.976296	0	0
12512	2.881870	-0.158116	9.173828	-0.152360	0.079555	0.032966	-0.304121	0.931180	-0.522255	-0.163535	0.138930	0.026859	0.976337	0	0
12513	2.997965	-0.132529	9.185137	-0.191791	0.074229	0.044965	-0.302820	0.934490	-0.521981	-0.163697	0.138613	0.024856	0.976408	0	0
12514	3.028895	-0.199848	9.273021	-0.195438	0.068927	0.055469	-0.301249	0.937523	-0.523020	-0.164283	0.138334	0.022823	0.976398	0	0
12515	2.958359	-0.267012	9.152689	-0.209792	0.068944	0.066829	-0.301534	0.941118	-0.522718	-0.164632	0.138109	0.020617	0.976421	0	0
12516	2.827502	-0.324355	8.944065	-0.202566	0.062057	0.055434	-0.300630	0.945260	-0.523606	-0.165205	0.137909	0.018526	0.976394	0	0
12517	2.774266	-0.334119	8.761755	-0.206187	0.062077	0.069525	-0.300120	0.947606	-0.522153	-0.165583	0.137750	0.016356	0.976391	0	0
12518	2.948202	-0.325697	8.813226	-0.181201	0.041006	0.076628	-0.298294	0.952020	-0.522921	-0.166393	0.137725	0.014479	0.976287	0	0
12519	3.184838	-0.334117	9.022584	-0.152597	0.040899	0.076759	-0.297253	0.954640	-0.522649	-0.166910	0.137693	0.012855	0.976226	0	0
12520	3.223148	-0.384473	9.170684	-0.109679	0.034744	0.077024	-0.297660	0.956716	-0.522884	-0.167778	0.137611	0.011680	0.976103	0	0
12521	3.038798	-0.498618	9.127702	-0.075731	0.048780	0.093216	-0.297540	0.958512	-0.522345	-0.168562	0.137384	0.010766	0.976010	0	0
12522	2.835443	-0.564905	8.955650	-0.067649	0.044512	0.089786	-0.295291	0.958915	-0.524205	-0.169581	0.137139	0.009963	0.975877	0	0
12523	2.721848	-0.574108	8.802709	-0.064983	0.034067	0.095091	-0.295572	0.961819	-0.523910	-0.170397	0.137042	0.009169	0.975756	0	0
12524	2.683327	-0.563641	8.981011	-0.038122	0.023576	0.082922	-0.295846	0.963479	-0.523890	-0.171381	0.136950	0.008698	0.975601	0	0
12525	2.729109	-0.587127	9.283172	0.029818	0.027004	0.088691	-0.295062	0.965134	-0.524277	-0.172265	0.136761	0.008842	0.975471	0	0
12526	2.724135	-0.617394	9.597710	0.071000	0.040974	0.078456	-0.293861	0.965268	-0.527823	-0.173350	0.136311	0.009411	0.975336	0	0
12527	2.698624	-0.474862	9.736561	0.079030	0.046193	0.082092	-0.293593	0.964575	-0.527834	-0.174239	0.135848	0.010003	0.975236	0	0
12528	2.760244	-0.301985	9.795697	0.033346	0.032132	0.088773	-0.293065	0.965402	-0.529141	-0.175365	0.135551	0.010205	0.975074	0	0
12529	2.829214	-0.110305	9.730012	-0.027400	0.038269	0.072512	-0.292807	0.965123	-0.526926	-0.176014	0.135349	0.009789	0.974989	0	0
12530	2.814041	-0.206355	9.743459	-0.056126	0.018107	0.086313	-0.292284	0.966226	-0.527053	-0.176984	0.135346	0.009145	0.974820	0	0
12531	2.859183	-0.312292	9.823566	-0.025688	0.023349	0.081229	-0.290855	0.969397	-0.525344	-0.177718	0.135288	0.008762	0.974698	0	0
12532	2.831892	-0.413175	9.798608	0.019143	0.025173	0.061284	-0.290449	0.968566	-0.526797	-0.178545	0.135080	0.008872	0.974575	0	0
12533	2.819394	-0.470952	9.749984	0.088917	-0.002784	0.057278	-0.291109	0.968570	-0.527179	-0.179199	0.135072	0.009682	0.974448	0	0
12534	2.725363	-0.446560	9.621293	0.146237	-0.010563	0.046249	-0.291106	0.968432	-0.527703	-0.180035	0.134982	0.011114	0.974291	0	0
12535	2.595363	-0.385895	9.464489	0.158646	-0.039415	0.068319	-0.291107	0.968570	-0.527701	-0.180887	0.135205	0.012651	0.974084	0	0
12536	2.486914	-0.353939	9.412918	0.147873	-0.030655	0.080649	-0.290554	0.964974	-0.528922	-0.182052	0.135311	0.014087	0.973832	0	0
12537	2.407565	-0.309729	9.510246	0.110299	-0.037650	0.075093	-0.291874	0.965258	-0.529422	-0.182903	0.135600	0.015137	0.973617	0	0
12538	2.287189	-0.264933	9.694456	0.060092	-0.020222	0.097742	-0.291613	0.965533	-0.529162	-0.184138	0.135766	0.015679	0.973352	0	0
12539	2.229798	-0.187396	9.734297	0.010852	-0.011498	0.106259	-0.291079	0.964009	-0.528139	-0.185162	0.135977	0.015667	0.973129	0	0
12540	2.307617	-0.106650	9.595159	-0.059850	0.009454	0.120796	-0.292293	0.967470	-0.526780	-0.186484	0.136079	0.014958	0.972873	0	0
12541	2.515928	-0.012516	9.447837	-0.107203	-0.001058	0.107155	-0.290984	0.969536	-0.526648	-0.187357	0.136402	0.013780	0.972678	0	0
12542	2.708598	-0.079400	9.303607	-0.118747	-0.014165	0.087569	-0.290074	0.972296	-0.527027	-0.188300	0.136838	0.012592	0.972450	0	0
12543	2.769542	-0.337187	9.319344	-0.084746	-0.011544	0.085993	-0.290621	0.974233	-0.524908	-0.188996	0.137219	0.011682	0.972273	0	0
12544	2.715141	-0.519213	9.433083	0.000347	-0.034202	0.054785	-0.291410	0.974238	-0.525680	-0.189767	0.137621	0.011734	0.972065	0	0
12545	2.618498	-0.527938	9.479481	0.086319	-0.032369	0.036940	-0.292193	0.972860	-0.526205	-0.190219	0.137874	0.012588	0.971931	0	0
12546	2.498302	-0.454596	9.560672	0.117635	-0.021846	0.038137	-0.291270	0.972440	-0.525177	-0.190993	0.137931	0.013780	0.971754	0	0
12547	2.412279	-0.328736	9.598912	0.081899	0.013162	0.036292	-0.292060	0.972167	-0.525299	-0.191439	0.137744	0.014501	0.971683	0	0
12548	2.369612	-0.217706	9.617380	0.033584	0.023648	0.039537	-0.291791	0.971613	-0.525831	-0.192135	0.137519	0.014789	0.971573	0	0
12549	2.408115	-0.237162	9.645665	-0.018196	0.030674	0.015378	-0.291528	0.972719	-0.527262	-0.192242	0.137344	0.014531	0.971580	0	0
12550	2.446518	-0.262236	9.409514	-0.032389	0.025511	-0.006785	-0.290995	0.972440	-0.528318	-0.192428	0.137220	0.014243	0.971565	0	0
12551	2.491156	-0.426999	9.128443	-0.017945	0.027364	-0.027862	-0.291531	0.973548	-0.527907	-0.192116	0.137067	0.014049	0.971652	0	0
12552	2.510294	-0.446891	8.964620	0.015225	0.013435	-0.041776	-0.291392	0.972719	-0.528440	-0.192045	0.136964	0.014298	0.971677	0	0
12553	2.547224	-0.350703	9.051929	0.066212	-0.025057	-0.052111	-0.292710	0.972173	-0.528556	-0.191605	0.137155	0.015052	0.971725	0	0
12554	2.605311	-0.336329	9.181375	0.084090	-0.049580	-0.059136	-0.292700	0.969961	-0.527664	-0.191455	0.137528	0.016116	0.971685	0	0
12555	2.702716	-0.226115	9.289953	0.094802	-0.041768	-0.053752	-0.294008	0.968310	-0.528575	-0.191036	0.137826	0.017182	0.971707	0	0
12556	2.819083	-0.164282	9.356956	0.044669	-0.037470	-0.047957	-0.293742	0.967064	-0.527154	-0.190940	0.138158	0.017823	0.971667	0	0
12557	2.831524	-0.111602	9.311790	-0.014394	-0.025249	-0.040405	-0.294797	0.966516	-0.526882	-0.190502	0.138508	0.017782	0.971704	0	0
12558	2.832211	-0.019801	9.445024	-0.080586	-0.032275	-0.049709	-0.296918	0.966942	-0.525277	-0.190208	0.139028	0.017198	0.971698	0	0
12559	2.805379	-0.062409	9.600986	-0.074334	-0.046283	-0.055886	-0.297186	0.967634	-0.525397	-0.189532	0.139695	0.016641	0.971744	0	0
12560	2.780515	-0.158780	9.484730	-0.023253	-0.055818	-0.074063	-0.298770	0.967643	-0.525765	-0.189088	0.140331	0.016695	0.971738	0	0
12561	2.809052	-0.223638	9.584680	0.046609	-0.079391	-0.100098	-0.299163	0.967646	-0.526673	-0.188146	0.141083	0.017440	0.971799	0	0
12562	2.703316	-0.148555	9.485514	0.075288	-0.077566	-0.106883	-0.300735	0.964336	-0.524853	-0.187513	0.141737	0.018539	0.971805	0	0
12563	2.597959	-0.018358	9.319683	0.059247	-0.101969	-0.122887	-0.301389	0.962265	-0.523295	-0.186362	0.142677	0.019483	0.971871	0	0
12564	2.637207	0.067853	9.296302	0.029685	-0.115996	-0.117860	-0.305736	0.960077	-0.523251	-0.185563	0.143786	0.020229	0.971845	0	0
12565	2.791775	0.075809	9.146050	-0.005165	-0.121252	-0.125224	-0.307446	0.958428	-0.522718	-0.184291	0.145030	0.020593	0.971895	0	0
12566	2.950826	0.026811	9.259477	-0.005184	-0.142309	-0.130647	-0.309436	0.958022	-0.519424	-0.183333	0.146455	0.021072	0.971852	0	0
12567	3.003861	0.007771	9.460684	-0.012328	-0.121363	-0.133291	-0.311819	0.957758	-0.517561	-0.181970	0.147712	0.021384	0.971911	0	0
12568	3.048633	0.181442	9.736279	-0.033733	-0.086417	-0.144760	-0.313262	0.956107	-0.517686	-0.180839	0.148641	0.021505	0.971978	0	0
12569	3.040169	0.345356	9.831969	-0.089221	-0.032245	-0.127311	-0.314450	0.956390	-0.518319	-0.179437	0.149170	0.020910	0.972169	0	0
12570	3.083594	0.342354	9.747441	-0.119570	-0.028718	-0.139868	-0.316026	0.955294	-0.519221	-0.178230	0.149695	0.020085	0.972328	0	0
12571	3.034125	0.176921	9.794034	-0.099783	-0.009411	-0.159059	-0.316823	0.956681	-0.520241	-0.176505	0.150013	0.019405	0.972608	0	0
12572	3.004502	0.090223	9.682737	-0.040667	0.018645	-0.162058	-0.318128	0.953785	-0.519988	-0.175198	0.149933	0.019294	0.972859	0	0
12573	3.025699	0.013278	9.744158	0.041636	0.030890	-0.157912	-0.317728	0.953783	-0.521040	-0.173702	0.149609	0.019922	0.973164	0	0
12574	3.064271	0.005636	9.702880	0.070224	0.067594	-0.136435	-0.316777	0.948249	-0.519541	-0.172794	0.148862	0.020762	0.973422	0	0
12575	3.032998	0.027065	9.551983	0.090768	0.063240	-0.125710	-0.316239	0.947417	-0.521126	-0.171690	0.148144	0.021767	0.973705	0	0
12576	3.047478	0.035647	9.249131	0.063037	0.086884	-0.111724	-0.316747	0.946317	-0.525181	-0.171015	0.147225	0.022466	0.973948	0	0
12577	2.994480	0.059527	9.057592	0.034291	0.077242	-0.083746	-0.316613	0.946039	-0.525185	-0.170238	0.146479	0.022838	0.974188	0	0
12578	2.848916	-0.031118	8.932831	-0.024743	0.079923	-0.084139	-0.315683	0.946312	-0.527288	-0.169703	0.145783	0.022654	0.974390	0	0
12579	2.744181	-0.159892	9.028389	-0.040971	0.046649	-0.070276	-0.315161	0.945755	-0.524426	-0.168940	0.145466	0.022322	0.974577	0	0
12580	2.635053	-0.232824	9.283250	-0.066194	0.044802	-0.040494	-0.314642	0.947134	-0.524028	-0.168780	0.145192	0.021732	0.974659	0	0
12581	2.471115	-0.199861	9.419633	-0.118215	0.044749	-0.016148	-0.313182	0.946435	-0.524841	-0.168433	0.145030	0.020566	0.974768	0	0
12582	2.335819	-0.217295	9.665744	-0.202455	0.055153	0.009743	-0.312014	0.948916	-0.523005	-0.168604	0.144895	0.018562	0.974799	0	0
12583	2.201121	-0.150607	9.893590	-0.318840	0.098809	0.032012	-0.311900	0.952509	-0.523494	-0.168445	0.144541	0.015272	0.974936	0	0
12584	2.242464	-0.112210	9.970583	-0.395847	0.112722	0.047356	-0.310874	0.959416	-0.526185	-0.168785	0.144177	0.011243	0.974986	0	0
12585	2.347041	-0.005127	9.860356	-0.429773	0.137216	0.041904	-0.308533	0.965623	-0.525767	-0.168562	0.143622	0.006792	0.975148	0	0
12586	2.530347	-0.026641	9.584543	-0.388598	0.124982	0.042106	-0.306587	0.969757	-0.522357	-0.168867	0.143126	0.002820	0.975188	0	0
12587	2.678059	-0.298016	9.310970	-0.297313	0.093547	0.033752	-0.305561	0.975004	-0.522321	-0.168748	0.142767	-0.000249	0.975265	0	0
12588	2.742209	-0.438585	9.126143	-0.167451	0.079669	0.006407	-0.304375	0.976380	-0.523763	-0.169032	0.142342	-0.001935	0.975276	0	0
12589	2.695549	-0.539963	8.889850	-0.053823	0.065760	0.008945	-0.303456	0.978311	-0.525326	-0.169017	0.141845	-0.002548	0.975350	0	0
12590	2.579818	-0.510620	8.751790	0.025771	0.037835	0.012993	-0.303328	0.979140	-0.525320	-0.169691	0.141501	-0.002281	0.975283	0	0
12591	2.493438	-0.433018	8.739007	0.057896	0.025583	0.029086	-0.303981	0.979145	-0.527662	-0.170031	0.141207	-0.001766	0.975268	0	0
12592	2.430995	-0.388896	8.850609	0.038934	0.013248	0.060650	-0.302918	0.978587	-0.528468	-0.171218	0.141080	-0.001392	0.975079	0	0
12593	2.523181	-0.336083	9.052304	-0.004141	0.018359	0.085006	-0.303587	0.980249	-0.528703	-0.172015	0.140960	-0.001546	0.974956	0	0
12594	2.639220	-0.322162	9.181245	-0.048925	0.023515	0.093475	-0.301878	0.980653	-0.527026	-0.173408	0.140883	-0.002092	0.974719	0	0
12595	2.758461	-0.534469	9.273911	-0.052596	0.009435	0.105653	-0.301226	0.982447	-0.527541	-0.174338	0.140934	-0.002730	0.974544	0	0
12596	2.737492	-0.763008	9.206573	-0.018514	0.000765	0.085564	-0.299785	0.982852	-0.524683	-0.175691	0.141027	-0.002930	0.974287	0	0
12597	2.784515	-0.939119	9.153671	0.038775	-0.007076	0.077973	-0.300448	0.983132	-0.524409	-0.176481	0.141083	-0.002618	0.974137	0	0
12598	2.943977	-0.930422	9.258144	0.119356	-0.007962	0.062648	-0.299906	0.982025	-0.526519	-0.177794	0.141017	-0.001428	0.973910	0	0
12599	3.075371	-0.798467	9.484445	0.189114	-0.011533	0.063126	-0.299100	0.980362	-0.527855	-0.178651	0.140857	0.000370	0.973778	0	0
12600	3.171885	-0.815471	9.675687	0.235688	0.002439	0.051143	-0.300668	0.978575	-0.529679	-0.179977	0.140479	0.002684	0.973584	0	0
12601	3.258522	-0.863594	9.890690	0.279492	0.002376	0.053184	-0.298935	0.976078	-0.530253	-0.180864	0.140027	0.005344	0.973474	0	0
12602	3.162306	-0.810027	9.858489	0.266140	0.013806	0.042594	-0.299172	0.973317	-0.533414	-0.182087	0.139477	0.007937	0.973308	0	0
12603	2.998345	-0.770759	9.696925	0.210753	0.013031	0.028150	-0.299948	0.970418	-0.533431	-0.182633	0.139047	0.009934	0.973248	0	0
12604	2.824934	-0.702531	9.542987	0.122246	0.009618	0.016107	-0.299012	0.968478	-0.533464	-0.183337	0.138795	0.011162	0.973139	0	0
12605	2.655485	-0.763456	9.637480	0.058733	0.013143	0.011287	-0.300201	0.967931	-0.532406	-0.183509	0.138640	0.011692	0.973122	0	0
12606	2.525213	-0.747829	9.696465	0.056914	0.011407	0.015715	-0.298222	0.967782	-0.531653	-0.184112	0.138489	0.012280	0.973022	0	0
12607	2.380716	-0.693737	9.712753	0.112429	-0.000759	0.002912	-0.297956	0.967504	-0.531791	-0.184277	0.138364	0.013356	0.972995	0	0
12608	2.303102	-0.745650	9.842608	0.187559	-0.025231	-0.001907	-0.298724	0.964053	-0.532990	-0.184872	0.138325	0.015305	0.972859	0	0
12609	2.240799	-0.682257	9.964044	0.239445	-0.013856	0.000304	-0.299768	0.962539	-0.534296	-0.185187	0.138082	0.017629	0.972794	0	0
12610	2.208499	-0.470461	9.925900	0.244876	-0.010316	-0.010164	-0.300675	0.958950	-0.533403	-0.185763	0.137786	0.020117	0.972678	0	0
12611	2.287383	-0.240616	9.781256	0.208256	-0.011176	-0.019219	-0.298801	0.954794	-0.533734	-0.185844	0.137558	0.022152	0.972651	0	0
12612	2.457144	-0.131976	9.559930	0.175191	-0.049657	-0.032841	-0.301825	0.952460	-0.533842	-0.186080	0.137767	0.024064	0.972530	0	0
12613	2.577610	-0.166902	9.457547	0.141232	-0.077645	-0.047329	-0.301951	0.950802	-0.532811	-0.185779	0.138298	0.025607	0.972473	0	0
12614	2.618990	-0.456077	9.384168	0.114344	-0.098653	-0.043265	-0.302451	0.948042	-0.536621	-0.185819	0.139091	0.027034	0.972314	0	0
12615	2.661239	-0.627089	9.413080	0.082160	-0.079423	-0.045241	-0.302981	0.947215	-0.534791	-0.185457	0.139749	0.027990	0.972261	0	0
12616	2.683707	-0.528272	9.536595	0.007879	-0.067239	-0.040440	-0.305217	0.945983	-0.535292	-0.185338	0.140435	0.028314	0.972176	0	0
12617	2.553122	-0.223563	9.743109	-0.069901	-0.014767	-0.042483	-0.306670	0.945853	-0.535141	-0.184809	0.140744	0.027658	0.972251	0	0
12618	2.482070	-0.030457	9.786799	-0.166426	0.039481	-0.049979	-0.305490	0.947090	-0.534624	-0.184357	0.140713	0.026100	0.972384	0	0
12619	2.618155	0.084404	9.940762	-0.248638	0.034200	-0.077934	-0.305889	0.946815	-0.533575	-0.183245	0.140860	0.023666	0.972636	0	0
12620	2.818037	0.019258	9.597009	-0.295873	0.055263	-0.103822	-0.306434	0.949582	-0.533147	-0.182075	0.140901	0.020894	0.972913	0	0
12621	3.093249	-0.315998	9.208643	-0.253615	0.023890	-0.149591	-0.306856	0.952209	-0.530239	-0.180254	0.141145	0.018533	0.973264	0	0
12622	3.204785	-0.586552	9.110838	-0.131739	-0.006591	-0.200008	-0.307125	0.953593	-0.531005	-0.178376	0.141472	0.017607	0.973580	0	0
12623	3.099697	-0.756949	8.965583	-0.009944	-0.021308	-0.225609	-0.308838	0.952220	-0.529947	-0.176149	0.141715	0.017799	0.973946	0	0
12624	2.925957	-0.743217	9.080198	0.084886	-0.065848	-0.239125	-0.311056	0.949193	-0.533081	-0.174155	0.142226	0.019137	0.974205	0	0
12625	2.747449	-0.722130	9.228587	0.102918	-0.044758	-0.267060	-0.312886	0.945332	-0.532307	-0.171680	0.142494	0.020516	0.974577	0	0
12626	2.612680	-0.658493	9.244902	0.034939	-0.042107	-0.271017	-0.313254	0.942572	-0.535858	-0.169289	0.142850	0.021370	0.974925	0	0
12627	2.453972	-0.565805	9.261757	-0.061641	-0.029824	-0.278660	-0.314816	0.938710	-0.536134	-0.166469	0.143245	0.021123	0.975358	0	0
12628	2.342659	-0.602978	9.406493	-0.109797	-0.026245	-0.316865	-0.317715	0.936514	-0.534543	-0.163401	0.143680	0.020601	0.975824	0	0
12629	2.308728	-0.626207	9.589175	-0.122234	-0.022721	-0.340733	-0.318507	0.934305	-0.531155	-0.159889	0.144083	0.019826	0.976362	0	0
12630	2.247456	-0.755321	9.684355	-0.070248	-0.055878	-0.373969	-0.319823	0.932376	-0.529324	-0.156297	0.144729	0.019817	0.976848	0	0
12631	2.253718	-0.894687	9.745186	0.030121	-0.094248	-0.422754	-0.322432	0.927276	-0.530250	-0.152188	0.145561	0.020741	0.977354	0	0
12632	2.205234	-0.920781	9.740498	0.084837	-0.103765	-0.455864	-0.325047	0.922176	-0.529608	-0.147965	0.146414	0.022433	0.977837	0	0
12633	2.101820	-0.860015	9.684407	0.112657	-0.113296	-0.475037	-0.328319	0.915696	-0.527662	-0.143458	0.147279	0.024244	0.978336	0	0
12634	2.356773	-0.673514	9.972757	0.143138	-0.192074	-0.518322	-0.333152	0.907431	-0.529893	-0.138645	0.148889	0.026720	0.978721	0	0
12635	2.575001	-0.549954	10.034782	0.143292	-0.174584	-0.548259	-0.335489	0.899149	-0.527717	-0.133447	0.150275	0.029010	0.979167	0	0
12636	2.724872	-0.531575	10.134643	0.102211	-0.184232	-0.570666	-0.339414	0.892674	-0.527983	-0.128033	0.151839	0.031147	0.979583	0	0
12637	2.832168	-0.385676	10.140202	0.041501	-0.169353	-0.594849	-0.342150	0.885501	-0.527229	-0.122219	0.153277	0.032487	0.980058	0	0
12638	3.157683	-0.107535	9.900252	0.000508	-0.179840	-0.626063	-0.344885	0.877775	-0.525565	-0.116082	0.154897	0.033701	0.980508	0	0
12639	3.453821	0.111055	9.775235	-0.078155	-0.208752	-0.646168	-0.348552	0.871021	-0.523485	-0.109559	0.156840	0.033989	0.980940	0	0
12640	3.551035	0.201380	9.672090	-0.132636	-0.207858	-0.664193	-0.351686	0.863435	-0.521553	-0.102814	0.158860	0.033985	0.981345	0	0
12641	3.700745	0.195846	9.817341	-0.153314	-0.227216	-0.652127	-0.356943	0.856689	-0.518011	-0.096098	0.161059	0.033564	0.981681	0	0
12642	3.663739	0.413570	10.132602	-0.164103	-0.216796	-0.645070	-0.359044	0.853935	-0.517222	-0.089478	0.163190	0.033228	0.981967	0	0
12643	3.599541	0.553566	10.129959	-0.203586	-0.192368	-0.611737	-0.363250	0.848428	-0.514207	-0.083078	0.165098	0.032222	0.982243	0	0
12644	3.458875	0.818090	9.754480	-0.257353	-0.145995	-0.567798	-0.365601	0.843188	-0.513308	-0.077072	0.166626	0.030779	0.982521	0	0
12645	3.263769	0.895720	9.473457	-0.341572	-0.129368	-0.529499	-0.368085	0.839332	-0.514354	-0.071263	0.168040	0.028247	0.982795	0	0
12646	3.272654	0.794009	9.270328	-0.436561	-0.121570	-0.489648	-0.370467	0.839759	-0.513922	-0.065735	0.169470	0.024893	0.983025	0	0
12647	3.127638	0.780293	9.134429	-0.490390	-0.118099	-0.452975	-0.372587	0.840046	-0.512318	-0.060421	0.170883	0.020779	0.983217	0	0
12648	2.931637	0.721878	9.195533	-0.537210	-0.134826	-0.395174	-0.375244	0.841165	-0.509784	-0.055653	0.172515	0.016282	0.983299	0	0
12649	2.755267	0.378643	8.979207	-0.567829	-0.118229	-0.342480	-0.377773	0.842835	-0.506984	-0.051285	0.173974	0.011230	0.983350	0	0
12650	2.647608	0.186597	8.826515	-0.575115	-0.105122	-0.307242	-0.380030	0.844783	-0.506930	-0.047323	0.175333	0.006193	0.983352	0	0
12651	2.551510	0.245981	9.123643	-0.573484	-0.085984	-0.274523	-0.381254	0.849211	-0.504123	-0.043611	0.176460	0.000960	0.983341	0	0
12652	2.536784	0.208074	9.274747	-0.532448	-0.056324	-0.243282	-0.381801	0.851978	-0.503303	-0.040359	0.177310	-0.003791	0.983320	0	0
12653	2.536376	0.159192	9.019430	-0.477110	-0.026611	-0.197836	-0.383409	0.855303	-0.502200	-0.037566	0.177786	-0.008225	0.983317	0	0
12654	2.675866	0.087611	8.777066	-0.418103	-0.035365	-0.184272	-0.384188	0.853650	-0.503511	-0.035093	0.178375	-0.011965	0.983264	0	0
12655	2.926888	0.077843	8.582518	-0.359118	-0.042423	-0.166317	-0.384472	0.856138	-0.501783	-0.032819	0.178948	-0.015275	0.983192	0	0
12656	3.186546	-0.078393	8.491960	-0.306434	-0.072250	-0.150288	-0.387533	0.859333	-0.500529	-0.030910	0.179853	-0.017960	0.983044	0	0
12657	3.446142	-0.244162	8.430133	-0.234040	-0.072333	-0.132248	-0.387677	0.860162	-0.498688	-0.029198	0.180675	-0.020081	0.982904	0	0
12658	3.624465	-0.300446	8.569747	-0.189423	-0.081198	-0.112637	-0.389129	0.859893	-0.498538	-0.027884	0.181623	-0.021678	0.982734	0	0
12659	3.524359	-0.123436	8.781739	-0.184145	-0.035783	-0.084175	-0.391509	0.860736	-0.499147	-0.026725	0.182066	-0.023395	0.982645	0	0
12660	3.475978	-0.141697	8.979024	-0.171841	-0.076130	-0.052503	-0.391917	0.862397	-0.498602	-0.026057	0.182946	-0.024926	0.982461	0	0
12661	3.451735	-0.155866	9.003104	-0.161066	-0.044626	-0.052307	-0.391392	0.862531	-0.497694	-0.025252	0.183463	-0.026457	0.982346	0	0
12662	3.592609	-0.045912	9.137741	-0.121845	-0.077982	-0.032779	-0.392594	0.864196	-0.496875	-0.024894	0.184343	-0.027528	0.982161	0	0
12663	3.766518	-0.042212	9.217999	-0.087980	-0.074608	-0.004376	-0.393650	0.864202	-0.496859	-0.024699	0.185127	-0.028404	0.981994	0	0
12664	3.707883	-0.137907	9.236631	-0.061240	-0.078134	0.016071	-0.395639	0.864903	-0.496037	-0.024962	0.185981	-0.028963	0.981809	0	0
12665	3.813621	-0.204185	9.069124	-0.030883	-0.088655	0.031192	-0.396970	0.865601	-0.494180	-0.025223	0.186882	-0.029325	0.981621	0	0
12666	3.948953	-0.188502	9.036893	-0.014900	-0.099241	0.055907	-0.397366	0.864358	-0.492226	-0.026001	0.187920	-0.029492	0.981397	0	0
12667	3.900826	-0.164161	9.008747	-0.023881	-0.092249	0.066460	-0.398703	0.866161	-0.490489	-0.026619	0.188852	-0.029836	0.981191	0	0
12668	3.789304	-0.230225	9.143538	-0.046370	-0.085308	0.091011	-0.401078	0.864929	-0.489289	-0.027719	0.189752	-0.030373	0.980971	0	0
12669	3.651486	-0.253340	9.098798	-0.034809	-0.032830	0.123045	-0.402002	0.866871	-0.492653	-0.028851	0.190088	-0.030933	0.980855	0	0
12670	3.581409	-0.253431	8.890307	-0.024134	-0.032808	0.142535	-0.400567	0.869351	-0.491605	-0.030538	0.190453	-0.031353	0.980720	0	0
12671	3.615435	-0.220258	8.813488	0.015123	-0.042473	0.166576	-0.402161	0.869635	-0.489617	-0.032192	0.190856	-0.031490	0.980585	0	0
12672	3.644031	-0.273413	8.807823	0.016865	-0.038131	0.178040	-0.403220	0.870470	-0.490247	-0.034353	0.191251	-0.031565	0.980432	0	0
12673	3.682464	-0.304711	8.896056	0.023925	-0.036454	0.197463	-0.402847	0.873231	-0.488134	-0.036322	0.191583	-0.031665	0.980293	0	0
12674	3.628328	-0.446179	8.902107	0.032799	-0.039967	0.211601	-0.403906	0.874620	-0.489672	-0.038919	0.191980	-0.031631	0.980117	0	0
12675	3.521933	-0.469135	8.989283	0.018409	-0.039991	0.225620	-0.404845	0.875868	-0.487685	-0.041153	0.192338	-0.031830	0.979949	0	0
12676	3.415844	-0.453249	9.194668	0.039866	-0.029501	0.226726	-0.404980	0.877667	-0.489887	-0.043930	0.192624	-0.031754	0.979774	0	0
12677	3.408862	-0.421455	9.348909	0.075609	-0.010300	0.238517	-0.404991	0.879879	-0.490388	-0.046390	0.192655	-0.031421	0.979666	0	0
12678	3.306194	-0.259400	9.382903	0.111470	0.038731	0.237257	-0.403933	0.879596	-0.490145	-0.049386	0.192234	-0.030696	0.979625	0	0
12679	3.253571	-0.184842	9.247221	0.132873	0.031739	0.255045	-0.403947	0.882085	-0.490382	-0.052101	0.191810	-0.029839	0.979594	0	0
12680	3.380824	-0.284669	9.175278	0.172207	-0.006764	0.252491	-0.405000	0.882091	-0.491411	-0.055371	0.191794	-0.028524	0.979457	0	0
12681	3.385676	-0.616832	9.108930	0.224209	-0.011923	0.227230	-0.405130	0.881400	-0.490893	-0.058000	0.191748	-0.026689	0.979365	0	0
12682	3.322077	-0.727302	9.002460	0.245712	-0.021482	0.220301	-0.405660	0.881818	-0.491142	-0.061077	0.191838	-0.024588	0.979216	0	0
12683	3.235571	-0.673194	9.172064	0.240269	-0.039011	0.227281	-0.405925	0.881266	-0.489837	-0.063743	0.192037	-0.022581	0.979055	0	0
12684	3.191709	-0.734801	9.364004	0.186499	-0.031214	0.242775	-0.405911	0.879885	-0.491811	-0.066867	0.192247	-0.021108	0.978838	0	0
12685	3.139172	-0.657001	9.502345	0.102326	-0.027782	0.255420	-0.406707	0.880995	-0.492442	-0.069541	0.192407	-0.020514	0.978633	0	0
12686	3.106111	-0.553262	9.520646	0.025407	0.012437	0.261204	-0.404862	0.881814	-0.492592	-0.072455	0.192289	-0.020697	0.978441	0	0
12687	3.082612	-0.459565	9.425791	-0.019255	0.038713	0.255715	-0.403558	0.884295	-0.491934	-0.074883	0.191870	-0.021339	0.978327	0	0
12688	3.175688	-0.277357	9.470344	0.006787	0.033483	0.232984	-0.404107	0.887891	-0.491759	-0.077466	0.191564	-0.021668	0.978178	0	0
12689	3.334986	-0.279426	9.199767	0.032852	0.066770	0.224440	-0.403059	0.889683	-0.492280	-0.079679	0.190828	-0.021752	0.978143	0	0
12690	3.446208	-0.252138	8.968397	0.090269	0.047630	0.191282	-0.401620	0.892025	-0.492148	-0.082012	0.190324	-0.021194	0.978060	0	0
12691	3.440658	-0.348704	8.837553	0.140411	0.042441	0.184564	-0.401752	0.893271	-0.494094	-0.084043	0.189746	-0.020122	0.978023	0	0
12692	3.448417	-0.609024	8.675870	0.156501	0.026728	0.186335	-0.402805	0.893415	-0.495384	-0.086473	0.189391	-0.018887	0.977904	0	0
12693	3.416509	-0.680949	8.670511	0.172555	0.007482	0.191664	-0.402799	0.892171	-0.495135	-0.088641	0.189125	-0.017485	0.977788	0	0
12694	3.337042	-0.655737	8.846933	0.183280	-0.003018	0.186442	-0.401865	0.890507	-0.495165	-0.091135	0.189034	-0.015960	0.977602	0	0
12695	3.370771	-0.663518	8.748014	0.181423	-0.003048	0.204043	-0.402260	0.889680	-0.494122	-0.093441	0.188859	-0.014488	0.977441	0	0
12696	3.504030	-0.604149	8.838876	0.172398	-0.024130	0.212682	-0.402789	0.890928	-0.496062	-0.096201	0.188976	-0.013094	0.977170	0	0
12697	3.569870	-0.517757	8.942646	0.168857	-0.011907	0.205647	-0.402542	0.892860	-0.494217	-0.098499	0.188899	-0.011740	0.976974	0	0
12698	3.575310	-0.435717	9.042081	0.154548	-0.017173	0.200250	-0.402806	0.893415	-0.495253	-0.101130	0.188963	-0.010497	0.976706	0	0
12699	3.592430	-0.406855	9.085526	0.140214	-0.015449	0.203676	-0.402534	0.892585	-0.496050	-0.103353	0.188949	-0.009412	0.976488	0	0
12700	3.660625	-0.329999	9.222814	0.134836	-0.029488	0.198291	-0.402661	0.892033	-0.496576	-0.105905	0.189150	-0.008350	0.976185	0	0
12701	3.677684	-0.315054	9.434336	0.125856	-0.034791	0.198200	-0.401352	0.893269	-0.495277	-0.108047	0.189339	-0.007370	0.975921	0	0
12702	3.686975	-0.363513	9.342370	0.068692	0.006353	0.190872	-0.401496	0.895896	-0.496032	-0.110415	0.189260	-0.006973	0.975675	0	0
12703	3.638680	-0.354373	9.061696	0.018609	-0.004961	0.190489	-0.402557	0.896455	-0.495749	-0.112274	0.189276	-0.007054	0.975459	0	0
12704	3.542643	-0.285465	9.327688	0.007819	-0.015497	0.192171	-0.403767	0.899779	-0.495175	-0.114515	0.189476	-0.007234	0.975158	0	0
12705	3.488427	-0.443284	9.492175	0.022113	-0.006764	0.194050	-0.404697	0.900613	-0.495153	-0.116415	0.189501	-0.007282	0.974928	0	0
12706	3.430926	-0.380259	9.505412	0.022127	0.015990	0.197687	-0.403518	0.902542	-0.495544	-0.118684	0.189376	-0.007379	0.974678	0	0
12707	3.474531	-0.361314	9.519674	0.004208	0.034319	0.208187	-0.403010	0.905994	-0.495256	-0.120683	0.189016	-0.007674	0.974500	0	0
12708	3.567266	-0.218374	9.306617	-0.036907	0.045697	0.208816	-0.403814	0.908349	-0.496004	-0.122910	0.188669	-0.008410	0.974283	0	0
12709	3.827129	-0.345771	9.209179	-0.038657	0.029920	0.197189	-0.402506	0.911383	-0.497040	-0.124719	0.188406	-0.009089	0.974097	0	0
12710	3.912401	-0.581762	9.335512	0.025734	0.015896	0.194887	-0.402374	0.912489	-0.498860	-0.126923	0.188272	-0.009153	0.973838	0	0
12711	3.930347	-0.774255	9.357178	0.129622	0.029963	0.175383	-0.401998	0.914144	-0.495974	-0.128835	0.187804	-0.008155	0.973686	0	0
12712	3.856031	-0.696865	9.305835	0.190484	0.024770	0.171441	-0.402133	0.914975	-0.496487	-0.131145	0.187373	-0.006576	0.973473	0	0
12713	3.776830	-0.626704	9.237627	0.167307	0.030085	0.156351	-0.401730	0.914697	-0.497803	-0.132942	0.186861	-0.005178	0.973336	0	0
12714	3.818603	-0.523800	9.173558	0.104580	0.009028	0.173451	-0.402787	0.915256	-0.498696	-0.135113	0.186694	-0.004418	0.973073	0	0
12715	3.879853	-0.403720	9.270545	0.061577	0.008952	0.183716	-0.403309	0.915260	-0.500649	-0.136978	0.186532	-0.004069	0.972844	0	0
12716	3.875449	-0.345811	9.319317	0.040093	-0.008555	0.179983	-0.401342	0.917599	-0.500263	-0.139097	0.186622	-0.003923	0.972527	0	0
12717	3.727906	-0.382833	9.421105	0.059730	-0.033027	0.180072	-0.402930	0.918299	-0.500493	-0.140923	0.186874	-0.003523	0.972217	0	0
12718	3.604640	-0.403090	9.561333	0.074077	-0.038238	0.167851	-0.404787	0.918999	-0.499413	-0.142953	0.187204	-0.002989	0.971859	0	0
12719	3.515750	-0.348581	9.855938	0.097344	-0.067977	0.150321	-0.405998	0.922046	-0.498318	-0.144559	0.187738	-0.002115	0.971521	0	0
12720	3.547972	-0.239903	10.082827	0.097386	-0.059258	0.138024	-0.407185	0.922744	-0.499862	-0.146295	0.188238	-0.001278	0.971166	0	0
12721	3.515321	-0.071893	9.883157	0.058144	-0.011079	0.130912	-0.406136	0.923844	-0.499606	-0.147636	0.188270	-0.000823	0.970957	0	0
12722	3.472079	-0.033731	9.667665	0.029614	-0.010116	0.114872	-0.405611	0.923979	-0.498828	-0.148955	0.188391	-0.000684	0.970732	0	0
12723	3.411683	-0.029234	9.411076	0.013571	-0.006536	0.109506	-0.406417	0.926610	-0.499182	-0.150002	0.188439	-0.000617	0.970562	0	0
12724	3.476698	-0.045108	9.105103	0.038581	-0.036253	0.118376	-0.407876	0.926755	-0.497851	-0.151346	0.188800	-0.000363	0.970283	0	0
12725	3.500171	-0.128145	8.753054	0.040328	-0.027483	0.139552	-0.408005	0.927310	-0.499543	-0.152733	0.189011	-0.000053	0.970024	0	0
12726	3.542619	-0.259408	8.409899	0.061717	-0.039720	0.163423	-0.409602	0.928424	-0.498070	-0.154553	0.189370	0.000345	0.969666	0	0
12727	3.406182	-0.426860	8.361083	0.083132	-0.039693	0.176805	-0.410802	0.930365	-0.498032	-0.156380	0.189637	0.001020	0.969320	0	0
12728	3.424945	-0.504021	8.345613	0.124131	-0.055503	0.206985	-0.411068	0.931196	-0.498804	-0.158754	0.190050	0.001969	0.968852	0	0
12729	3.457457	-0.345700	8.289473	0.157065	-0.038101	0.252252	-0.410549	0.933129	-0.499316	-0.161450	0.190190	0.003214	0.968376	0	0
12730	3.426773	-0.244643	8.223604	0.132741	-0.027685	0.294439	-0.411090	0.935067	-0.498765	-0.164694	0.190319	0.004037	0.967801	0	0
12731	3.375477	-0.330451	8.348036	0.118124	-0.015604	0.360459	-0.411507	0.939078	-0.499373	-0.168360	0.190308	0.004665	0.967169	0	0
12732	3.444295	-0.512559	8.749116	0.130445	0.019195	0.403786	-0.409943	0.942801	-0.499621	-0.172652	0.189986	0.005179	0.966473	0	0
12733	3.523582	-0.575085	8.954403	0.181355	0.078568	0.435171	-0.407312	0.946105	-0.501850	-0.177160	0.188955	0.006111	0.965854	0	0
12734	3.664860	-0.407532	9.048842	0.196517	0.123955	0.457465	-0.406002	0.949279	-0.504060	-0.182080	0.187501	0.006975	0.965216	0	0
12735	3.692199	-0.299470	9.061866	0.171439	0.142283	0.468818	-0.404169	0.953278	-0.505878	-0.186889	0.185871	0.007636	0.964607	0	0
12736	3.773222	-0.453706	9.169949	0.117759	0.157975	0.468425	-0.401008	0.956718	-0.508898	-0.191747	0.184226	0.007654	0.963969	0	0
12737	3.872299	-0.788159	9.381553	0.087321	0.155285	0.463685	-0.396017	0.962082	-0.509443	-0.196343	0.182627	0.007485	0.963349	0	0
12738	3.872395	-0.778200	9.492222	0.091828	0.164031	0.455818	-0.393524	0.966631	-0.512181	-0.201036	0.180964	0.007265	0.962696	0	0
12739	3.890774	-0.908341	9.454516	0.117802	0.129081	0.439989	-0.391031	0.971734	-0.515697	-0.205450	0.179554	0.007477	0.962026	0	0
12740	3.972522	-0.957146	9.434023	0.123219	0.116847	0.425851	-0.388408	0.975313	-0.516224	-0.209911	0.178273	0.007711	0.961300	0	0
12741	3.982246	-0.943253	9.282686	0.082153	0.085424	0.400769	-0.385898	0.977652	-0.520029	-0.213874	0.177360	0.007731	0.960594	0	0
12742	3.918441	-1.078187	9.041348	0.048149	0.055743	0.398648	-0.385659	0.982904	-0.521418	-0.217945	0.176817	0.007424	0.959782	0	0
12743	3.738149	-1.302758	9.078774	0.017721	-0.012417	0.377920	-0.383566	0.986763	-0.522065	-0.221563	0.176988	0.007063	0.958924	0	0
12744	3.568696	-1.368134	9.290982	0.028484	-0.010632	0.366583	-0.382404	0.989519	-0.518919	-0.225316	0.177117	0.006775	0.958027	0	0
12745	3.354536	-1.273969	9.649612	0.006987	-0.050864	0.350495	-0.382038	0.994216	-0.517832	-0.228647	0.177678	0.006426	0.957136	0	0
12746	3.131681	-1.036269	9.731176	0.008891	0.002579	0.340242	-0.381139	0.998910	-0.518060	-0.232137	0.177718	0.005970	0.956291	0	0
12747	2.965026	-0.703105	9.712411	-0.044715	-0.008722	0.322306	-0.380906	1.003608	-0.516972	-0.235106	0.177981	0.005071	0.955522	0	0
12748	2.841382	-0.432874	9.673324	-0.105465	-0.015652	0.302545	-0.379878	1.008301	-0.516418	-0.238001	0.178459	0.003628	0.954722	0	0
12749	2.938637	-0.337658	9.596671	-0.153592	-0.010341	0.265197	-0.381217	1.013840	-0.520264	-0.240226	0.178976	0.001797	0.954073	0	0
12750	3.165320	-0.373738	9.387610	-0.158784	-0.017281	0.229816	-0.380460	1.018672	-0.518136	-0.242298	0.179592	-0.000026	0.953435	0	0
12751	3.309523	-0.462134	9.164239	-0.133582	-0.038189	0.196383	-0.379698	1.023367	-0.517055	-0.243896	0.180320	-0.001467	0.952889	0	0
12752	3.265869	-0.481674	8.955297	-0.095892	-0.032831	0.179068	-0.379717	1.026408	-0.516633	-0.245582	0.180931	-0.002564	0.952338	0	0
12753	3.181711	-0.428400	8.858097	-0.042167	-0.046747	0.168873	-0.380124	1.028760	-0.517387	-0.247081	0.181514	-0.003055	0.951837	0	0
12754	3.184162	-0.419195	8.728400	0.023234	-0.035301	0.157059	-0.378690	1.031378	-0.516076	-0.248763	0.181855	-0.002973	0.951334	0	0
12755	3.256233	-0.468159	8.631080	0.081450	-0.034386	0.146883	-0.378830	1.033314	-0.517100	-0.250273	0.182014	-0.002268	0.950909	0	0
12756	3.290264	-0.434927	8.573487	0.136960	-0.023862	0.143799	-0.380551	1.033738	-0.516678	-0.252024	0.181961	-0.001111	0.950459	0	0
12757	3.212747	-0.470283	8.612204	0.190669	-0.011575	0.140725	-0.380021	1.034012	-0.517729	-0.253670	0.181629	0.000594	0.950085	0	0
12758	3.121207	-0.438386	8.584519	0.230017	0.016435	0.154365	-0.379756	1.034287	-0.518253	-0.255680	0.180956	0.002513	0.949672	0	0
12759	2.977162	-0.321715	8.615945	0.243433	0.016470	0.155411	-0.380407	1.033462	-0.519689	-0.257556	0.180218	0.004630	0.949297	0	0
12760	2.837462	-0.276849	8.773885	0.244256	0.012952	0.166026	-0.379741	1.032906	-0.520358	-0.259677	0.179538	0.006667	0.948836	0	0
12761	2.971824	-0.402528	8.917887	0.254064	0.009383	0.167777	-0.378131	1.030411	-0.523544	-0.261685	0.178830	0.008885	0.948400	0	0
12762	3.147798	-0.447010	8.978345	0.240566	0.030266	0.188839	-0.377339	1.030822	-0.524075	-0.263999	0.177994	0.010799	0.947895	0	0
12763	3.300010	-0.438330	9.058846	0.204806	0.028465	0.179715	-0.377328	1.030685	-0.526952	-0.266029	0.177232	0.012482	0.947450	0	0
12764	3.468793	-0.473339	9.052181	0.186005	0.040648	0.185732	-0.376269	1.030957	-0.528011	-0.268208	0.176439	0.013855	0.946965	0	0
12765	3.464845	-0.348394	9.000777	0.167234	0.044156	0.184755	-0.375216	1.032334	-0.529320	-0.270216	0.175631	0.015136	0.946524	0	0
12766	3.398127	-0.222839	8.988376	0.183188	0.023114	0.213038	-0.373900	1.032603	-0.528292	-0.272637	0.175012	0.016481	0.945922	0	0
12767	3.243516	-0.229117	8.900713	0.225262	0.019697	0.209855	-0.372571	1.032735	-0.530663	-0.274975	0.174281	0.018340	0.945346	0	0
12768	3.257708	-0.265771	8.748756	0.270819	-0.000420	0.224205	-0.372567	1.032736	-0.531970	-0.277636	0.173643	0.020556	0.944640	0	0
12769	3.291543	-0.256885	8.594750	0.317254	-0.017056	0.243864	-0.371222	1.030380	-0.534890	-0.280440	0.173011	0.023331	0.943863	0	0
12770	3.155931	-0.308903	8.542448	0.354807	0.003101	0.256578	-0.371087	1.030103	-0.535417	-0.283534	0.172107	0.026271	0.943026	0	0
12771	2.780550	-0.132004	8.802479	0.397576	0.010956	0.292308	-0.370554	1.030793	-0.537902	-0.286929	0.170987	0.029641	0.942102	0	0
12772	2.395605	0.050501	9.298187	0.436772	0.045886	0.328109	-0.368694	1.030231	-0.540027	-0.290829	0.169458	0.033106	0.941067	0	0
12773	2.438963	0.035701	9.288030	0.454660	0.089596	0.342480	-0.367213	1.028844	-0.545683	-0.294802	0.167422	0.036697	0.940061	0	0
12774	2.812555	0.282284	9.076144	0.501232	0.124522	0.349938	-0.363344	1.023711	-0.548407	-0.299008	0.164961	0.040495	0.939012	0	0
12775	2.965245	0.697260	9.096421	0.526258	0.113962	0.354527	-0.358430	1.022167	-0.553464	-0.303197	0.162469	0.044677	0.937912	0	0
12776	3.029324	0.864078	9.540008	0.536820	0.108539	0.380143	-0.355492	1.019942	-0.558889	-0.307706	0.160050	0.048803	0.936653	0	0
12777	3.085356	0.246568	9.890528	0.490129	0.125005	0.407909	-0.352695	1.018547	-0.563128	-0.312316	0.157572	0.052531	0.935345	0	0
12778	3.274619	0.035876	9.903296	0.470343	0.143259	0.434166	-0.348704	1.016040	-0.567265	-0.317208	0.155049	0.055836	0.933928	0	0
12779	3.478891	0.236273	9.887014	0.384408	0.153644	0.447656	-0.346981	1.015755	-0.568471	-0.322015	0.152648	0.058418	0.932519	0	0
12780	3.485868	0.539038	9.808720	0.221467	0.170162	0.478312	-0.341172	1.017798	-0.570891	-0.326929	0.150686	0.059243	0.931075	0	0
12781	3.380720	0.693728	9.787372	0.044212	0.162223	0.499084	-0.334844	1.020252	-0.571224	-0.331683	0.149334	0.058555	0.929654	0	0
12782	3.121982	0.301729	9.931704	-0.075728	0.155238	0.500823	-0.331177	1.026452	-0.572264	-0.336332	0.148494	0.056626	0.928237	0	0
12783	3.221211	0.002068	9.723115	-0.090156	0.104474	0.514546	-0.326856	1.033340	-0.572784	-0.340980	0.148128	0.054854	0.926705	0	0
12784	3.100328	-0.020782	9.808013	-0.100912	0.092243	0.512691	-0.323598	1.043276	-0.576394	-0.345652	0.147956	0.052885	0.925115	0	0
12785	2.845399	0.121023	9.910381	-0.079478	0.081791	0.516437	-0.320196	1.049340	-0.576909	-0.350303	0.147754	0.051278	0.923486	0	0
12786	2.784135	0.328800	10.057502	-0.054426	0.061677	0.507793	-0.315343	1.054426	-0.575363	-0.354958	0.147694	0.049848	0.921795	0	0
12787	2.758163	0.404244	10.279704	0.005523	0.071284	0.504758	-0.311673	1.060766	-0.577578	-0.359603	0.147267	0.049077	0.920103	0	0
12788	2.798680	0.335961	10.076686	0.085223	0.095844	0.501882	-0.308795	1.066003	-0.578093	-0.364404	0.146383	0.048817	0.918367	0	0
12789	2.851492	0.305435	9.667305	0.178422	0.097739	0.481407	-0.305631	1.069028	-0.581509	-0.369082	0.145064	0.049575	0.916666	0	0
12790	2.869023	0.061780	9.474485	0.246558	0.080372	0.450067	-0.302723	1.070119	-0.583633	-0.373610	0.143698	0.050925	0.914972	0	0
12791	2.910586	-0.205418	9.509509	0.396949	0.089186	0.433504	-0.297826	1.070233	-0.586582	-0.378139	0.141614	0.053778	0.913271	0	0
12792	2.962222	-0.412745	9.485049	0.515100	0.080493	0.420178	-0.294898	1.067868	-0.589133	-0.382751	0.139213	0.057621	0.911483	0	0
12793	2.987589	-0.229013	9.068755	0.593147	0.073673	0.385514	-0.292213	1.063849	-0.594834	-0.387077	0.136492	0.062376	0.909753	0	0
12794	3.160236	0.283624	8.828015	0.595884	0.084163	0.386511	-0.288215	1.059821	-0.598464	-0.391458	0.133716	0.066982	0.907961	0	0
12795	2.886086	-0.218309	8.377582	0.422387	0.129788	0.391570	-0.283154	1.054819	-0.602119	-0.395612	0.131157	0.069953	0.906309	0	0
12796	2.907593	0.073874	8.808557	0.364211	0.082467	0.371633	-0.280252	1.057155	-0.604624	-0.399522	0.129285	0.072480	0.904663	0	0
12797	2.828307	-0.235521	9.680512	0.322036	0.071804	0.369466	-0.276526	1.053680	-0.606806	-0.403283	0.127632	0.074785	0.903039	0	0
12798	2.795188	-0.128096	9.331141	0.442869	0.078913	0.372174	-0.273602	1.052837	-0.610649	-0.407274	0.125466	0.078031	0.901275	0	0
12799	3.043734	-0.151777	9.299883	0.411530	0.099810	0.384279	-0.269748	1.051160	-0.614384	-0.411282	0.123212	0.080995	0.899503	0	0
12800	3.256979	-0.052018	9.431376	0.361374	0.134660	0.402497	-0.265893	1.048653	-0.617212	-0.415466	0.120895	0.083236	0.897688	0	0
12801	3.128939	-0.062771	9.521282	0.241517	0.208120	0.413379	-0.260996	1.048074	-0.618991	-0.419595	0.118400	0.084174	0.896011	0	0
12802	2.883422	0.043020	9.668819	0.117990	0.236960	0.430299	-0.255181	1.049841	-0.622722	-0.423805	0.116197	0.083769	0.894354	0	0
12803	2.679485	0.229605	9.600622	0.073238	0.237878	0.437127	-0.250969	1.053828	-0.625099	-0.427954	0.114161	0.083030	0.892708	0	0
12804	2.566583	0.318867	9.400739	-0.025147	0.248422	0.438267	-0.244378	1.057525	-0.627123	-0.432065	0.112468	0.081285	0.891102	0	0
12805	2.807556	0.258299	9.085525	-0.048386	0.261522	0.445116	-0.239905	1.062064	-0.629498	-0.436146	0.110748	0.079340	0.889503	0	0
12806	2.743890	0.138237	8.988559	-0.111080	0.269379	0.463189	-0.232125	1.066723	-0.633229	-0.440381	0.109256	0.076708	0.887831	0	0
12807	2.571865	0.055603	9.056387	-0.157771	0.232600	0.486541	-0.226343	1.072636	-0.634173	-0.444663	0.108305	0.073862	0.886053	0	0
12808	2.171298	-0.259494	9.604191	-0.245707	0.194894	0.514005	-0.220050	1.080756	-0.634058	-0.449123	0.108102	0.070306	0.884115	0	0
12809	1.974542	-0.084713	9.627125	-0.177732	0.176586	0.514528	-0.216931	1.089585	-0.633756	-0.453564	0.107741	0.067478	0.882110	0	0
12810	2.201516	-0.099679	10.031165	-0.254912	0.145716	0.545496	-0.211699	1.097572	-0.632057	-0.458228	0.108032	0.064026	0.879919	0	0
12811	2.397618	-0.042244	10.436304	-0.358668	0.163074	0.532410	-0.204862	1.106384	-0.637432	-0.462589	0.108616	0.059628	0.877871	0	0
12812	2.349584	-0.360144	10.966614	-0.367627	0.149895	0.514611	-0.199902	1.115202	-0.634675	-0.466834	0.109360	0.055195	0.875820	0	0
12813	2.154747	0.112450	10.065251	-0.319965	0.148459	0.488693	-0.194404	1.123326	-0.633763	-0.470809	0.109853	0.051236	0.873869	0	0
12814	2.097239	-0.511387	10.416678	-0.143526	0.089124	0.419153	-0.191034	1.133258	-0.631493	-0.474402	0.110018	0.049151	0.872023	0	0
12815	1.940121	-0.162208	9.366966	-0.129712	0.080777	0.361208	-0.186312	1.138069	-0.629687	-0.477418	0.110131	0.047300	0.870463	0	0
12816	2.018355	-0.036876	9.651330	0.105675	0.026598	0.322189	-0.184068	1.140270	-0.632967	-0.480396	0.109601	0.047787	0.868863	0	0
12817	2.123836	-0.143609	9.625159	0.227590	0.052958	0.279062	-0.181025	1.140116	-0.634060	-0.483067	0.108202	0.049264	0.867475	0	0
12818	2.519848	-0.144376	9.597700	0.383399	0.010109	0.239390	-0.181141	1.138321	-0.635906	-0.485598	0.106433	0.052330	0.866099	0	0
12819	2.646249	-0.027548	9.583532	0.474860	0.040800	0.205788	-0.178835	1.129741	-0.639163	-0.487874	0.103907	0.056090	0.864891	0	0
12820	2.444146	0.083884	9.326993	0.487564	0.054979	0.178705	-0.175092	1.124470	-0.643194	-0.489989	0.101205	0.059900	0.863759	0	0
12821	2.188303	0.109160	9.074733	0.437699	0.084055	0.141525	-0.174266	1.119629	-0.644692	-0.491672	0.098447	0.063193	0.862887	0	0
12822	2.266306	0.214104	8.983938	0.385887	0.074453	0.123490	-0.172254	1.115334	-0.646595	-0.493200	0.096037	0.066083	0.862070	0	0
12823	2.411739	0.287796	9.070052	0.341174	0.067401	0.114296	-0.170497	1.110904	-0.650718	-0.494525	0.093882	0.068653	0.861347	0	0
12824	2.449326	0.140807	9.077651	0.276846	0.073545	0.094422	-0.169143	1.107167	-0.654043	-0.495691	0.091995	0.070634	0.860720	0	0
12825	2.211857	0.022722	9.184091	0.212459	0.088466	0.087884	-0.167271	1.104670	-0.656449	-0.496674	0.090281	0.072014	0.860220	0	0
12826	2.002533	-0.211096	9.269731	0.171413	0.072830	0.054938	-0.165413	1.103278	-0.656621	-0.497408	0.088892	0.073127	0.859846	0	0
12827	1.970478	-0.306764	9.365042	0.196501	0.065858	0.041866	-0.163675	1.100782	-0.658502	-0.497962	0.087418	0.074507	0.859558	0	0
12828	2.023131	-0.035376	9.367708	0.173371	0.072891	0.016208	-0.162994	1.098014	-0.659717	-0.498377	0.085988	0.075671	0.859361	0	0
12829	2.121272	0.182608	9.326107	0.103641	0.065879	0.003355	-0.162453	1.097598	-0.662735	-0.498517	0.084947	0.076278	0.859329	0	0
12830	2.256167	0.133682	9.401288	0.012328	0.051789	0.007873	-0.161794	1.097456	-0.661962	-0.498719	0.084494	0.076171	0.859266	0	0
12831	2.308806	0.065906	9.395248	-0.007421	0.051738	0.021798	-0.159015	1.096197	-0.661363	-0.498913	0.084147	0.075874	0.859214	0	0
12832	2.328283	0.087460	9.414555	-0.017217	0.002785	-0.003125	-0.159685	1.097859	-0.661337	-0.498974	0.084252	0.075769	0.859177	0	0
12833	2.289981	0.129135	9.573987	-0.017191	0.006282	-0.011908	-0.159157	1.097579	-0.660825	-0.498836	0.084324	0.075640	0.859262	0	0
12834	2.304275	0.091538	9.900291	-0.042332	0.000932	-0.003318	-0.159559	1.098134	-0.660029	-0.498886	0.084569	0.075329	0.859236	0	0
12835	2.304815	0.159588	10.131793	-0.055755	0.037615	0.002013	-0.159442	1.100621	-0.660006	-0.498859	0.084577	0.074695	0.859306	0	0
12836	2.291676	0.347379	10.158099	-0.071885	0.065572	0.016137	-0.156404	1.099636	-0.658101	-0.499115	0.084427	0.073793	0.859250	0	0
12837	2.330456	0.375190	9.912940	-0.064665	0.070876	0.010921	-0.156813	1.102265	-0.658723	-0.499181	0.084202	0.072908	0.859309	0	0
12838	2.407237	0.315958	9.615981	-0.003678	0.058750	-0.016904	-0.155761	1.102535	-0.657821	-0.499204	0.083747	0.072654	0.859362	0	0
12839	2.502738	0.170267	9.409195	0.073247	0.039530	-0.012942	-0.153632	1.102249	-0.662039	-0.499158	0.083091	0.073134	0.859412	0	0
12840	2.564261	-0.008002	9.473909	0.107256	0.044768	-0.016257	-0.155209	1.100876	-0.662028	-0.499280	0.082202	0.073903	0.859361	0	0
12841	2.461444	-0.213107	9.782474	0.091126	0.058732	-0.016341	-0.154011	1.099487	-0.662322	-0.499233	0.081298	0.074441	0.859428	0	0
12842	2.273098	-0.220461	10.043579	0.047251	0.093695	-0.005911	-0.151892	1.098646	-0.662493	-0.499457	0.080293	0.074443	0.859391	0	0
12843	1.994119	-0.059740	9.978136	-0.020709	0.100778	-0.009787	-0.150030	1.097670	-0.664491	-0.499408	0.079591	0.073792	0.859542	0	0
12844	1.849432	-0.025544	9.780297	-0.060936	0.095610	-0.013569	-0.150028	1.097947	-0.665665	-0.499505	0.079102	0.072863	0.859610	0	0
12845	1.830356	0.008287	9.783254	-0.096714	0.065881	-0.024499	-0.149108	1.099186	-0.666320	-0.499243	0.079067	0.071732	0.859860	0	0
12846	1.803511	-0.032290	9.816667	-0.109218	0.050155	-0.035222	-0.149405	1.102364	-0.661971	-0.499117	0.079192	0.070635	0.860012	0	0
12847	1.836793	-0.109183	9.926050	-0.110938	0.023935	-0.061793	-0.149413	1.103747	-0.662088	-0.498494	0.079558	0.069608	0.860424	0	0
12848	1.877912	-0.106452	10.137224	-0.096596	0.009920	-0.077616	-0.149419	1.105129	-0.662727	-0.498015	0.079934	0.068857	0.860727	0	0
12849	1.834951	-0.038518	10.220091	-0.062622	0.009914	-0.073819	-0.149158	1.106511	-0.664025	-0.497316	0.080168	0.068313	0.861152	0	0
12850	1.801574	0.015256	10.415670	-0.027675	-0.017176	-0.098319	-0.151003	1.105553	-0.663745	-0.496670	0.080423	0.068304	0.861502	0	0
12851	1.691508	0.155743	10.456690	-0.019609	0.018704	-0.091020	-0.150217	1.106516	-0.663224	-0.495864	0.080348	0.068090	0.861990	0	0
12852	1.639271	0.289887	10.143840	0.002011	0.039828	-0.107478	-0.151270	1.105278	-0.662436	-0.495160	0.079962	0.068057	0.862433	0	0
12853	1.750575	0.331342	9.826111	0.039636	0.024136	-0.113447	-0.151521	1.103898	-0.663884	-0.494211	0.079525	0.068338	0.862996	0	0
12854	1.948383	0.309890	9.607853	0.086111	0.020600	-0.097319	-0.152559	1.101416	-0.665200	-0.493629	0.078897	0.069116	0.863324	0	0
12855	2.135910	0.204083	9.307000	0.119252	0.028490	-0.095358	-0.152425	1.101416	-0.665856	-0.492900	0.078043	0.070050	0.863743	0	0
12856	2.077998	0.220388	8.985635	0.112964	0.020669	-0.083068	-0.153977	1.097832	-0.669397	-0.492485	0.077288	0.071049	0.863966	0	0
12857	1.906622	0.235676	8.828667	0.098510	0.003179	-0.053218	-0.154763	1.097008	-0.669916	-0.492084	0.076788	0.071896	0.864169	0	0
12858	1.731270	0.362389	8.918158	0.066167	-0.024844	-0.034093	-0.156074	1.095495	-0.670434	-0.492069	0.076687	0.072682	0.864121	0	0
12859	1.640127	0.445221	9.030452	0.030207	-0.037175	-0.002636	-0.154216	1.093688	-0.669957	-0.492024	0.076905	0.073097	0.864092	0	0
12860	1.630896	0.503197	9.088879	-0.005723	-0.040763	0.026181	-0.156597	1.094530	-0.670174	-0.492504	0.077335	0.073297	0.863763	0	0
12861	1.722247	0.449242	8.981722	-0.030849	-0.060053	0.039110	-0.157513	1.096335	-0.675762	-0.492755	0.078078	0.073264	0.863556	0	0
12862	1.867604	0.515410	8.966808	-0.049779	-0.067169	0.068876	-0.156999	1.097713	-0.674057	-0.493597	0.078980	0.073185	0.863000	0	0
12863	2.007395	0.467253	9.306328	-0.078524	-0.083937	0.079120	-0.157534	1.098545	-0.673387	-0.494137	0.080194	0.072830	0.862608	0	0
12864	2.234238	0.437518	9.599645	-0.102819	-0.057018	0.108920	-0.158211	1.098823	-0.668930	-0.495259	0.081302	0.072210	0.861913	0	0
12865	2.318615	0.413253	9.745243	-0.075978	-0.030825	0.112701	-0.158365	1.102694	-0.669151	-0.496127	0.082073	0.071593	0.861392	0	0
12866	2.233797	0.368466	9.827175	-0.011553	-0.017676	0.113233	-0.158637	1.105185	-0.671083	-0.497412	0.082391	0.071563	0.860623	0	0
12867	2.219300	0.366277	9.860922	0.025991	0.002426	0.125919	-0.159168	1.106017	-0.671589	-0.498499	0.082379	0.071651	0.859988	0	0
12868	2.078866	0.318769	9.698158	0.047558	0.028778	0.117396	-0.157582	1.106147	-0.672135	-0.499866	0.082009	0.071892	0.859209	0	0
12869	2.048816	0.167602	9.739940	0.058309	0.016555	0.108595	-0.157718	1.106839	-0.672126	-0.500840	0.081701	0.072199	0.858645	0	0
12870	2.118761	0.159493	9.626285	0.067182	0.040998	0.135164	-0.156535	1.108215	-0.672653	-0.502375	0.081140	0.072531	0.857773	0	0
12871	2.025335	0.279079	9.167017	0.068989	0.044596	0.145826	-0.155335	1.107103	-0.673989	-0.503695	0.080565	0.072758	0.857034	0	0
12872	1.965321	0.336534	8.925454	0.047350	0.009581	0.179061	-0.152961	1.108473	-0.675319	-0.505582	0.080403	0.073045	0.855913	0	0
12873	2.014906	0.177571	8.980880	-0.002893	-0.006260	0.202381	-0.152445	1.110129	-0.674395	-0.507288	0.080669	0.072867	0.854893	0	0
12874	2.080887	-0.062352	9.345269	-0.042533	-0.001231	0.252260	-0.152323	1.111786	-0.674250	-0.509691	0.081109	0.072377	0.853462	0	0
12875	2.029529	-0.170882	9.904451	-0.092704	0.033633	0.260813	-0.150356	1.114540	-0.674514	-0.511846	0.081532	0.071175	0.852232	0	0
12876	1.914015	-0.121328	10.083868	-0.150053	0.061559	0.283448	-0.146281	1.117144	-0.673112	-0.514451	0.082009	0.069421	0.850761	0	0
12877	1.806219	0.004195	9.956458	-0.214307	0.059926	0.250431	-0.144600	1.123216	-0.672816	-0.516428	0.082821	0.067046	0.849675	0	0
12878	1.768134	0.090232	9.678985	-0.278489	0.089810	0.214860	-0.142515	1.127350	-0.671499	-0.518318	0.083676	0.064106	0.848666	0	0
12879	1.732828	-0.112215	9.455851	-0.318605	0.065442	0.180088	-0.139114	1.133137	-0.671232	-0.519603	0.084927	0.060868	0.847995	0	0
12880	1.774439	-0.372227	9.481343	-0.306825	0.058519	0.143073	-0.137833	1.138934	-0.669364	-0.520827	0.086150	0.057910	0.847327	0	0
12881	1.821740	-0.518616	9.709976	-0.267372	0.056781	0.116870	-0.135371	1.143755	-0.663603	-0.521603	0.087167	0.055195	0.846927	0	0
12882	1.791983	-0.639878	10.093379	-0.188465	0.062967	0.069860	-0.133550	1.148721	-0.663450	-0.522266	0.087697	0.053275	0.846587	0	0
12883	1.792794	-0.874591	10.422339	-0.114900	0.056052	0.013921	-0.132248	1.151478	-0.662528	-0.522300	0.087864	0.051930	0.846632	0	0
12884	1.731986	-0.940979	10.580724	-0.037701	0.071064	-0.041855	-0.133289	1.151486	-0.667086	-0.522089	0.087484	0.051336	0.846838	0	0
12885	1.687137	-1.128758	10.410715	0.015528	0.053862	-0.140242	-0.133288	1.152040	-0.668388	-0.520932	0.086904	0.051221	0.847617	0	0
12886	1.605643	-1.367547	9.983275	0.074035	0.041911	-0.210367	-0.133144	1.148305	-0.665552	-0.519332	0.086104	0.051869	0.848640	0	0
12887	1.603108	-1.377773	9.778893	0.149541	0.003669	-0.292782	-0.134711	1.146103	-0.667118	-0.516966	0.085170	0.053258	0.850092	0	0
12888	1.695394	-1.299590	9.625179	0.248297	-0.022369	-0.369708	-0.137318	1.140451	-0.667919	-0.514089	0.083929	0.055851	0.851792	0	0
12889	1.772687	-1.295502	9.586105	0.305764	-0.064235	-0.425857	-0.140168	1.133558	-0.672911	-0.510668	0.082692	0.059010	0.853755	0	0
12890	1.765543	-1.289842	9.845797	0.329217	-0.104389	-0.486635	-0.146196	1.126128	-0.674462	-0.506763	0.081664	0.062804	0.855907	0	0
12891	1.739064	-1.284236	10.038360	0.329339	-0.148065	-0.531727	-0.151284	1.118280	-0.679821	-0.502373	0.080953	0.066650	0.858269	0	0
12892	1.745283	-1.096097	10.227932	0.299950	-0.176018	-0.574306	-0.156779	1.109465	-0.680740	-0.497590	0.080625	0.070619	0.860765	0	0
12893	1.776576	-0.773911	10.269820	0.188290	-0.191719	-0.618298	-0.163875	1.103976	-0.682125	-0.492270	0.080924	0.073512	0.863549	0	0
12894	1.883596	-0.666495	10.274939	0.050582	-0.207488	-0.640517	-0.172563	1.095727	-0.677239	-0.486635	0.082047	0.075532	0.866458	0	0
12895	2.023844	-0.641009	10.314879	-0.075354	-0.230189	-0.697069	-0.180070	1.091068	-0.676256	-0.480345	0.083904	0.076372	0.869710	0	0
12896	2.252350	-0.435344	10.509946	-0.169261	-0.260024	-0.719040	-0.187458	1.088758	-0.674991	-0.473752	0.086481	0.076794	0.873031	0	0
12897	2.375390	-0.113980	10.517385	-0.226445	-0.246931	-0.730836	-0.194329	1.087826	-0.672804	-0.466971	0.089175	0.076411	0.876440	0	0
12898	2.385895	0.010427	10.326455	-0.267516	-0.259991	-0.747898	-0.203313	1.086215	-0.669809	-0.459975	0.092183	0.075988	0.879858	0	0
12899	2.467562	-0.052545	10.392322	-0.267560	-0.303764	-0.753383	-0.213355	1.083779	-0.664975	-0.452855	0.095544	0.075515	0.883228	0	0
12900	2.462417	-0.093674	10.300565	-0.254970	-0.321200	-0.770101	-0.222866	1.081202	-0.660674	-0.445557	0.099006	0.075493	0.886554	0	0
12901	2.754948	0.295707	10.172735	-0.299761	-0.361540	-0.764411	-0.231448	1.078759	-0.657823	-0.438197	0.103006	0.074993	0.889803	0	0
12902	2.943187	0.282002	10.103659	-0.330320	-0.358166	-0.731195	-0.240969	1.077979	-0.653634	-0.431072	0.107145	0.074415	0.892838	0	0
12903	3.106717	0.182597	10.262132	-0.344749	-0.318075	-0.699506	-0.249697	1.076918	-0.649199	-0.424210	0.110996	0.073258	0.895745	0	0
12904	2.890396	0.325975	10.191141	-0.382379	-0.213117	-0.654365	-0.258687	1.076413	-0.646192	-0.417759	0.114102	0.071502	0.898524	0	0
12905	2.577651	0.494021	10.075603	-0.457617	-0.178101	-0.622052	-0.266105	1.077003	-0.641107	-0.411512	0.117219	0.068651	0.901224	0	0
12906	2.524046	0.427092	10.075296	-0.498966	-0.134474	-0.567561	-0.270235	1.079925	-0.636049	-0.405713	0.120149	0.065412	0.903705	0	0
12907	2.648802	0.328477	9.606831	-0.515145	-0.082018	-0.523477	-0.276348	1.083826	-0.631735	-0.400302	0.122690	0.061533	0.906046	0	0
12908	2.939110	0.420743	9.057417	-0.536585	-0.050535	-0.505953	-0.280862	1.085230	-0.627470	-0.395024	0.125040	0.057533	0.908301	0	0
12909	3.075125	0.539151	8.798039	-0.559937	-0.066331	-0.483281	-0.283536	1.089944	-0.626206	-0.389886	0.127638	0.053150	0.910424	0	0
12910	3.065228	0.509982	8.672814	-0.538572	-0.075104	-0.458484	-0.287258	1.091897	-0.622470	-0.384987	0.130234	0.049164	0.912363	0	0
12911	2.892236	0.294813	8.657413	-0.508352	-0.120607	-0.428461	-0.292719	1.095931	-0.616335	-0.380347	0.133153	0.045408	0.914081	0	0
12912	2.659660	-0.146166	8.582248	-0.456588	-0.131935	-0.403470	-0.297109	1.098994	-0.612317	-0.375999	0.135970	0.042313	0.915613	0	0
12913	2.401831	-0.408527	8.648750	-0.438772	-0.089052	-0.376728	-0.300828	1.100671	-0.609368	-0.371908	0.138350	0.039007	0.917072	0	0
12914	2.124342	-0.386423	8.877316	-0.451488	-0.078614	-0.337928	-0.303115	1.105657	-0.605624	-0.368167	0.140676	0.035666	0.918363	0	0
12915	1.755962	-0.247682	9.261824	-0.501781	-0.006979	-0.285035	-0.306317	1.109266	-0.602403	-0.364836	0.142552	0.031344	0.919560	0	0
12916	1.539919	-0.081166	9.678983	-0.568298	0.031313	-0.216560	-0.309248	1.113567	-0.602316	-0.362057	0.144329	0.026353	0.920538	0	0
12917	1.592258	-0.192110	9.713306	-0.642653	0.098556	-0.178126	-0.308898	1.120752	-0.600943	-0.359509	0.145753	0.020191	0.921467	0	0
12918	1.905816	-0.233893	9.433732	-0.679402	0.125569	-0.148433	-0.308424	1.127519	-0.596439	-0.357193	0.147067	0.013736	0.922277	0	0
12919	2.202761	-0.230301	9.005814	-0.668630	0.118572	-0.146696	-0.307148	1.132070	-0.590924	-0.354867	0.148387	0.007222	0.923038	0	0
12920	2.450979	-0.293104	8.765016	-0.606014	0.108053	-0.140192	-0.307205	1.139809	-0.587186	-0.352705	0.149590	0.001494	0.923699	0	0
12921	2.642725	-0.494202	8.775470	-0.516722	0.083449	-0.108888	-0.307920	1.149211	-0.587082	-0.350924	0.150690	-0.003534	0.924193	0	0
12922	2.771579	-0.713733	8.889600	-0.405919	0.058875	-0.088870	-0.309286	1.154745	-0.583347	-0.349527	0.151636	-0.007315	0.924545	0	0
12923	2.719980	-0.833963	8.768494	-0.321881	0.055402	-0.072416	-0.309042	1.157093	-0.581366	-0.348362	0.152309	-0.010485	0.924844	0	0
12924	2.684951	-0.661101	8.576110	-0.270014	0.050188	-0.061433	-0.308685	1.163310	-0.580134	-0.347424	0.152857	-0.013019	0.925074	0	0
12925	2.619091	-0.419709	8.692411	-0.253996	0.076374	-0.036482	-0.308308	1.165380	-0.578028	-0.346683	0.153097	-0.015668	0.925271	0	0
12926	2.503272	-0.413397	8.888157	-0.248658	0.107842	-0.025723	-0.307790	1.166897	-0.577628	-0.346104	0.153030	-0.018258	0.925452	0	0
12927	2.555209	-0.586325	9.102025	-0.209367	0.098153	-0.018478	-0.306221	1.170483	-0.579054	-0.345587	0.152911	-0.020577	0.925616	0	0
12928	2.735320	-0.731494	9.281459	-0.161088	0.119058	-0.010208	-0.305564	1.171171	-0.578927	-0.345298	0.152434	-0.022415	0.925760	0	0
12929	2.798512	-0.669884	9.139822	-0.116157	0.140156	-0.042410	-0.304129	1.173235	-0.577229	-0.344686	0.151613	-0.023959	0.926084	0	0
12930	2.808180	-0.665465	9.036445	-0.066085	0.136667	-0.033246	-0.301357	1.173496	-0.577138	-0.344347	0.150651	-0.024940	0.926341	0	0
12931	2.818998	-0.843308	9.111215	0.000115	0.111314	-0.041709	-0.301219	1.172805	-0.577669	-0.343920	0.149700	-0.025287	0.926644	0	0
12932	2.814619	-1.121894	9.237832	0.082469	0.099106	-0.058834	-0.301470	1.171702	-0.579768	-0.343591	0.148581	-0.024721	0.926962	0	0
12933	2.718951	-1.332593	9.308336	0.157604	0.118375	-0.051184	-0.300131	1.169484	-0.581248	-0.343306	0.147029	-0.023610	0.927343	0	0
12934	2.574376	-1.297037	9.555137	0.223787	0.092152	-0.059563	-0.299579	1.166994	-0.583895	-0.343191	0.145488	-0.021707	0.927676	0	0
12935	2.459510	-1.151776	9.572218	0.254136	0.091275	-0.043420	-0.298224	1.162842	-0.586702	-0.343122	0.143852	-0.019613	0.928003	0	0
12936	2.359051	-1.018587	9.610667	0.254079	0.055416	-0.041731	-0.297668	1.158970	-0.588448	-0.343225	0.142541	-0.017329	0.928212	0	0
12937	2.370097	-1.165111	9.702619	0.225399	0.065864	-0.031363	-0.297643	1.155653	-0.590049	-0.343227	0.141234	-0.015427	0.928445	0	0
12938	2.308470	-1.344660	9.821255	0.202103	0.072841	-0.026242	-0.297340	1.151231	-0.594019	-0.343393	0.139934	-0.013708	0.928607	0	0
12939	2.246144	-1.274962	9.644744	0.162682	0.086836	-0.005293	-0.295465	1.147766	-0.595650	-0.343544	0.138639	-0.012501	0.928763	0	0
12940	2.227901	-1.121225	9.533710	0.143886	0.055366	-0.009030	-0.295577	1.145142	-0.597243	-0.343787	0.137697	-0.011287	0.928829	0	0
12941	2.262020	-1.075945	9.483465	0.144691	0.018593	0.001417	-0.294640	1.143617	-0.598318	-0.343981	0.137093	-0.010023	0.928861	0	0
12942	2.244547	-1.159597	9.612437	0.160669	-0.009461	0.017278	-0.295156	1.141823	-0.598851	-0.344503	0.136692	-0.008466	0.928742	0	0
12943	2.183426	-1.269323	9.755905	0.176585	-0.009554	0.054396	-0.294083	1.138915	-0.598765	-0.345234	0.136231	-0.006886	0.928551	0	0
12944	2.047996	-1.303755	9.948948	0.147812	-0.025361	0.075306	-0.295648	1.137266	-0.601895	-0.346258	0.136016	-0.005475	0.928211	0	0
12945	1.869959	-1.213248	9.989979	0.057299	-0.007929	0.111790	-0.296701	1.136166	-0.600975	-0.347360	0.135940	-0.005096	0.927812	0	0
12946	1.820577	-1.025467	9.920463	-0.074243	0.002538	0.121498	-0.294726	1.137537	-0.601383	-0.348493	0.136233	-0.005908	0.927339	0	0
12947	1.974119	-0.820546	9.681156	-0.181638	-0.016757	0.129458	-0.294489	1.141267	-0.599782	-0.349434	0.137062	-0.007743	0.926850	0	0
12948	2.288072	-0.809217	9.467080	-0.258648	-0.074580	0.132125	-0.292405	1.145955	-0.598982	-0.350425	0.138712	-0.010007	0.926208	0	0
12949	2.648252	-1.086888	9.249283	-0.247910	-0.109616	0.125748	-0.293498	1.149967	-0.595136	-0.351243	0.140632	-0.012120	0.925583	0	0
12950	2.766368	-1.453421	9.244050	-0.196135	-0.141164	0.140881	-0.294332	1.155499	-0.592323	-0.352407	0.142677	-0.013584	0.924807	0	0
12951	2.712250	-1.601260	9.526416	-0.138943	-0.127216	0.151902	-0.296329	1.156890	-0.590188	-0.353617	0.144374	-0.014664	0.924065	0	0
12952	2.510451	-1.464167	9.796508	-0.136330	-0.115870	0.164381	-0.297294	1.162976	-0.588544	-0.355063	0.145968	-0.015698	0.923243	0	0
12953	2.164246	-1.254329	9.890832	-0.174779	-0.093928	0.164325	-0.297438	1.164636	-0.588003	-0.356327	0.147479	-0.017248	0.922488	0	0
12954	1.999488	-0.988955	9.731875	-0.265148	-0.080774	0.174396	-0.298262	1.167955	-0.584428	-0.357652	0.149204	-0.019611	0.921650	0	0
12955	2.094912	-0.807574	9.512027	-0.335724	-0.072869	0.159824	-0.296987	1.174305	-0.581640	-0.358625	0.151088	-0.022708	0.920893	0	0
12956	2.330957	-0.886861	9.355263	-0.335725	-0.086903	0.159690	-0.299425	1.180119	-0.573834	-0.359718	0.153123	-0.025674	0.920053	0	0
12957	2.594292	-1.202068	9.200357	-0.260472	-0.088627	0.140706	-0.298944	1.186196	-0.570252	-0.360623	0.154883	-0.027982	0.919336	0	0
12958	2.747527	-1.381599	9.086415	-0.131621	-0.109594	0.134440	-0.300034	1.191315	-0.569139	-0.361821	0.156396	-0.028945	0.918579	0	0
12959	2.748628	-1.225482	9.016100	-0.017048	-0.129645	0.121137	-0.298976	1.191448	-0.569676	-0.362931	0.157662	-0.028827	0.917928	0	0
12960	2.731591	-0.905559	8.981471	0.041919	-0.135793	0.141001	-0.301361	1.192843	-0.569888	-0.364483	0.158785	-0.028108	0.917142	0	0
12961	2.704042	-0.703532	8.907123	0.013223	-0.147188	0.154901	-0.303215	1.192022	-0.567123	-0.365949	0.160095	-0.027681	0.916343	0	0
12962	2.745854	-0.928171	8.702296	-0.042328	-0.137600	0.179149	-0.303500	1.195341	-0.566563	-0.367756	0.161531	-0.027780	0.915364	0	0
12963	2.873629	-1.296964	8.769054	-0.072849	-0.134198	0.198210	-0.304712	1.197834	-0.564167	-0.369471	0.163029	-0.028244	0.914393	0	0
12964	2.937682	-1.460674	8.881982	-0.061124	-0.109695	0.180705	-0.305383	1.199773	-0.564268	-0.371293	0.164279	-0.028611	0.913420	0	0
12965	2.948045	-1.364351	8.945488	-0.035060	-0.083412	0.161620	-0.305797	1.202401	-0.563321	-0.372715	0.165186	-0.028848	0.912669	0	0
12966	2.975520	-1.237062	8.953924	0.004325	-0.083405	0.158400	-0.303422	1.201972	-0.561923	-0.374487	0.165959	-0.028668	0.911809	0	0
12967	2.987652	-1.229861	8.980340	0.025842	-0.084259	0.147977	-0.303172	1.203905	-0.561124	-0.375880	0.166654	-0.028309	0.911120	0	0
12968	2.966467	-1.157168	9.101527	0.027622	-0.074659	0.149805	-0.304493	1.203774	-0.560713	-0.377659	0.167263	-0.027924	0.910284	0	0
12969	3.007597	-1.145522	9.082079	0.050907	-0.074651	0.145560	-0.304370	1.204740	-0.559790	-0.379064	0.167780	-0.027355	0.909622	0	0
12970	3.072943	-1.122237	8.997664	0.110010	-0.077240	0.136275	-0.304902	1.205296	-0.559515	-0.380928	0.168104	-0.026174	0.908818	0	0
12971	3.188505	-1.169011	8.940852	0.185144	-0.064140	0.146520	-0.303984	1.205013	-0.557310	-0.382559	0.168020	-0.024410	0.908197	0	0
12972	3.207301	-1.250153	9.196918	0.267499	-0.060640	0.131244	-0.305684	1.203365	-0.559653	-0.384677	0.167589	-0.021844	0.907447	0	0
12973	3.112778	-1.306399	9.439829	0.328340	-0.021284	0.136247	-0.305017	1.202671	-0.560193	-0.386436	0.166570	-0.018916	0.906953	0	0
12974	3.016690	-1.244698	9.708141	0.340917	0.005838	0.125898	-0.304704	1.196590	-0.564179	-0.388605	0.165246	-0.015932	0.906326	0	0
12975	2.981433	-1.116323	9.911805	0.312404	0.051336	0.108264	-0.301505	1.193672	-0.567655	-0.390061	0.163631	-0.013376	0.906035	0	0
12976	3.015391	-1.092771	9.834875	0.305320	0.062739	0.097676	-0.301337	1.189527	-0.571359	-0.391873	0.161926	-0.010897	0.905592	0	0
12977	3.043737	-1.179709	9.792774	0.310764	0.093383	0.090752	-0.298667	1.186334	-0.574045	-0.393153	0.159936	-0.008485	0.905417	0	0
12978	3.188179	-1.243245	9.834058	0.353780	0.097756	0.075163	-0.297054	1.183425	-0.577235	-0.394785	0.157718	-0.005678	0.905117	0	0
12979	3.264780	-1.331009	9.644924	0.368084	0.090767	0.080492	-0.298079	1.178732	-0.578835	-0.396053	0.155525	-0.002716	0.904957	0	0
12980	3.279101	-1.346332	9.389867	0.398493	0.082934	0.087733	-0.295925	1.174715	-0.583874	-0.397793	0.153254	0.000521	0.904585	0	0
12981	3.209064	-1.341547	9.203063	0.382393	0.044507	0.080453	-0.294562	1.169457	-0.587084	-0.399069	0.151423	0.003799	0.904323	0	0
12982	3.100485	-1.326545	9.112844	0.335816	0.020031	0.087112	-0.294541	1.167108	-0.589329	-0.400701	0.149963	0.006720	0.903828	0	0
12983	2.931991	-1.252890	9.172825	0.242714	0.002530	0.091722	-0.294239	1.162547	-0.592647	-0.401858	0.149069	0.008884	0.903443	0	0
12984	2.579682	-1.221005	9.262753	0.128890	-0.011502	0.127961	-0.295414	1.159789	-0.592133	-0.403518	0.148724	0.009995	0.902748	0	0
12985	2.188399	-1.236863	9.371696	-0.000972	-0.011503	0.152681	-0.294496	1.160613	-0.591616	-0.404860	0.148937	0.009912	0.902113	0	0
12986	1.828618	-1.242831	9.648716	-0.131643	0.002496	0.158048	-0.292009	1.163501	-0.589665	-0.406469	0.149521	0.008582	0.901306	0	0
12987	1.532181	-1.167779	9.839600	-0.231869	0.023502	0.162781	-0.291117	1.168472	-0.588714	-0.407561	0.150340	0.006236	0.900696	0	0
12988	1.421552	-1.106604	9.898939	-0.298059	0.041004	0.162406	-0.290093	1.172888	-0.586464	-0.408919	0.151255	0.003238	0.899942	0	0
12989	1.605850	-0.995290	9.802493	-0.281943	0.044468	0.164268	-0.287753	1.179233	-0.586175	-0.409946	0.152071	0.000333	0.899343	0	0
12990	2.064664	-0.989700	9.654396	-0.157535	0.009435	0.149053	-0.287390	1.184068	-0.584303	-0.411329	0.152694	-0.001261	0.898605	0	0
12991	2.543997	-1.152738	9.472939	0.021443	-0.006347	0.141316	-0.286084	1.185718	-0.582868	-0.412608	0.152716	-0.001200	0.898015	0	0
12992	2.825175	-1.338073	9.360231	0.215520	-0.039623	0.151301	-0.285024	1.185713	-0.583669	-0.414549	0.152241	0.000752	0.897202	0	0
12993	2.907170	-1.348747	9.224812	0.371154	-0.067590	0.157597	-0.284598	1.181980	-0.586065	-0.416500	0.151365	0.004181	0.896437	0	0
12994	2.840121	-1.266736	9.130198	0.426489	-0.093847	0.183498	-0.285352	1.177979	-0.590668	-0.419027	0.150495	0.008199	0.895377	0	0
12995	2.767926	-1.232460	9.143231	0.404915	-0.100882	0.203611	-0.285448	1.172728	-0.592418	-0.421422	0.149775	0.011999	0.894330	0	0
12996	2.748633	-1.227623	9.102596	0.304612	-0.092201	0.227592	-0.286227	1.170382	-0.592429	-0.424140	0.149399	0.014853	0.893065	0	0
12997	2.758275	-1.227897	9.037619	0.178391	-0.101005	0.240737	-0.286613	1.169556	-0.594131	-0.426515	0.149637	0.016570	0.891863	0	0
12998	2.908431	-1.168726	9.106702	0.068208	-0.109902	0.265421	-0.286488	1.170384	-0.593340	-0.429234	0.150425	0.017337	0.890410	0	0
12999	3.029580	-1.118486	9.327345	0.000137	-0.124017	0.271012	-0.286358	1.170798	-0.593599	-0.431599	0.151636	0.017519	0.889057	0	0
13000	3.130503	-1.195525	9.561119	-0.033993	-0.115411	0.295415	-0.285987	1.175081	-0.593301	-0.434438	0.152914	0.017358	0.887457	0	0
13001	3.251186	-1.205841	9.641674	-0.058201	-0.115490	0.304010	-0.285473	1.177843	-0.593804	-0.437000	0.154308	0.016937	0.885965	0	0
13002	3.345451	-1.198848	9.809177	-0.068181	-0.101627	0.333917	-0.283642	1.181150	-0.593799	-0.440105	0.155616	0.016352	0.884208	0	0
13003	3.440355	-1.096250	9.780698	-0.068080	-0.050887	0.327926	-0.282622	1.186396	-0.591802	-0.442862	0.156487	0.015527	0.882691	0	0
13004	3.489849	-0.921726	9.561167	-0.016187	-0.075344	0.328241	-0.281322	1.188460	-0.589187	-0.445954	0.157330	0.015290	0.880987	0	0
13005	3.635034	-0.875211	9.411440	0.042888	-0.056102	0.333117	-0.280280	1.191081	-0.589438	-0.448917	0.157761	0.015472	0.879401	0	0
13006	3.735432	-1.011341	9.197511	0.123418	-0.071811	0.332712	-0.278722	1.195495	-0.588765	-0.452248	0.157944	0.016439	0.877642	0	0
13007	3.712314	-1.201503	9.089775	0.180669	-0.070898	0.337509	-0.278461	1.196323	-0.589283	-0.455449	0.157892	0.017906	0.875965	0	0
13008	3.555214	-1.215250	8.913123	0.191345	-0.090965	0.349899	-0.276334	1.194654	-0.590378	-0.458981	0.157934	0.019521	0.874078	0	0
13009	3.269053	-1.044925	8.823818	0.146552	-0.110151	0.360200	-0.275933	1.195206	-0.592731	-0.462303	0.158389	0.020841	0.872213	0	0
13010	3.030333	-0.999534	8.900905	0.055274	-0.105755	0.363155	-0.275288	1.197690	-0.592193	-0.465718	0.159185	0.021316	0.870237	0	0
13011	2.851464	-1.031133	9.123196	-0.055782	-0.102323	0.381786	-0.273328	1.201135	-0.591797	-0.468892	0.160512	0.020802	0.868299	0	0
13012	2.721238	-1.019331	9.504189	-0.186466	-0.067429	0.393329	-0.273624	1.205558	-0.589918	-0.472177	0.162107	0.018948	0.866263	0	0
13013	2.615612	-0.936320	9.638240	-0.277667	-0.017574	0.391128	-0.270499	1.211898	-0.587289	-0.475074	0.163735	0.016090	0.864429	0	0
13014	2.621887	-0.734330	9.638104	-0.337476	-0.003537	0.366110	-0.270303	1.221846	-0.584056	-0.477884	0.165481	0.012675	0.862602	0	0
13015	2.666255	-0.600699	9.403727	-0.316733	-0.024414	0.330958	-0.266927	1.230950	-0.582187	-0.480174	0.167333	0.009613	0.861011	0	0
13016	2.791087	-0.698389	9.238097	-0.232552	-0.045346	0.312056	-0.264988	1.235636	-0.577857	-0.482683	0.168926	0.007395	0.859317	0	0
13017	2.851844	-0.982596	9.265550	-0.076874	-0.055812	0.307789	-0.264096	1.240606	-0.576514	-0.485159	0.169886	0.006591	0.857739	0	0
13018	2.845161	-1.242252	9.284252	0.069898	-0.036511	0.303590	-0.263190	1.243642	-0.576236	-0.488066	0.169936	0.006936	0.856076	0	0
13019	2.729637	-1.188431	9.285868	0.173752	-0.022427	0.293869	-0.261729	1.243912	-0.578870	-0.490840	0.169385	0.008140	0.854587	0	0
13020	2.677980	-0.985745	9.365552	0.227507	-0.011886	0.280256	-0.259481	1.244453	-0.580467	-0.493791	0.168447	0.009749	0.853054	0	0
13021	2.659647	-0.846269	9.309632	0.204276	-0.008369	0.276610	-0.257091	1.243336	-0.582344	-0.496459	0.167619	0.011175	0.851650	0	0
13022	2.765926	-0.837891	9.174223	0.175780	-0.001324	0.252609	-0.256292	1.243747	-0.584705	-0.499054	0.166840	0.012333	0.850269	0	0
13023	2.852267	-0.915970	9.030781	0.164135	-0.008330	0.256866	-0.253386	1.244008	-0.585269	-0.501475	0.166205	0.013454	0.848951	0	0
13024	2.868656	-0.986022	8.974556	0.182961	-0.014421	0.248151	-0.252575	1.242208	-0.587390	-0.504020	0.165498	0.014742	0.847559	0	0
13025	2.851006	-1.089401	8.944679	0.190046	-0.022314	0.262258	-0.252050	1.243312	-0.588433	-0.506518	0.164850	0.016148	0.846170	0	0
13026	2.884322	-1.157098	8.914773	0.225837	-0.039794	0.257145	-0.250989	1.242477	-0.588196	-0.509182	0.164138	0.017909	0.844673	0	0
13027	2.947185	-1.147800	8.969615	0.237464	-0.067800	0.248299	-0.249257	1.241916	-0.591496	-0.511620	0.163629	0.019971	0.843251	0	0
13028	2.981100	-1.133553	8.995924	0.228526	-0.055570	0.249151	-0.248849	1.239702	-0.591132	-0.514202	0.163031	0.021846	0.841748	0	0
13029	2.988886	-1.056746	8.963092	0.197149	-0.071349	0.259453	-0.248565	1.236937	-0.592470	-0.516654	0.162760	0.023572	0.840251	0	0
13030	3.078913	-0.961282	8.948993	0.165850	-0.071376	0.256574	-0.246976	1.237759	-0.594970	-0.519172	0.162615	0.024987	0.838685	0	0
13031	3.180660	-0.918518	9.035129	0.161287	-0.095950	0.267002	-0.247505	1.238177	-0.595350	-0.521611	0.162739	0.026532	0.837099	0	0
13032	3.170588	-0.980551	9.173898	0.182794	-0.097691	0.254804	-0.245922	1.238445	-0.595240	-0.524109	0.162722	0.028225	0.835484	0	0
13033	3.146441	-0.984761	9.308647	0.213166	-0.109088	0.258512	-0.245774	1.236510	-0.596569	-0.526544	0.162682	0.030291	0.833887	0	0
13034	3.098451	-0.941186	9.278318	0.246351	-0.118639	0.239357	-0.244167	1.233323	-0.597670	-0.528984	0.162497	0.032646	0.832289	0	0
13035	3.098830	-0.888264	9.281326	0.275905	-0.139604	0.227171	-0.243899	1.232630	-0.597681	-0.531236	0.162367	0.035447	0.830764	0	0
13036	3.142778	-0.823429	9.358601	0.275890	-0.136140	0.229826	-0.246004	1.232504	-0.599742	-0.533612	0.162164	0.038153	0.829159	0	0
13037	3.152223	-0.859039	9.535960	0.299185	-0.157130	0.211401	-0.246516	1.231127	-0.602362	-0.535747	0.162044	0.041267	0.827655	0	0
13038	2.954219	-0.870702	9.936495	0.368898	-0.163273	0.215459	-0.246751	1.226429	-0.602928	-0.538118	0.161557	0.044908	0.826022	0	0
13039	2.760114	-1.003513	10.056811	0.458332	-0.134371	0.228581	-0.249903	1.224512	-0.604990	-0.540641	0.160387	0.049175	0.824357	0	0
13040	2.572901	-0.847785	10.165966	0.504902	-0.116814	0.222020	-0.249331	1.219536	-0.609492	-0.543265	0.158777	0.053672	0.822662	0	0
13041	2.585990	-0.703774	10.100214	0.504028	-0.092320	0.227416	-0.246378	1.213855	-0.613645	-0.545843	0.156991	0.058070	0.820997	0	0
13042	2.849519	-0.644679	9.646785	0.515813	-0.080008	0.209866	-0.248440	1.207649	-0.618120	-0.548365	0.155001	0.062470	0.819370	0	0
13043	3.050462	-0.562977	9.347972	0.476368	-0.078327	0.235983	-0.247351	1.204051	-0.621570	-0.550947	0.153244	0.066542	0.817647	0	0
13044	3.220792	-0.711754	9.109261	0.428062	-0.013641	0.258699	-0.247317	1.199353	-0.623447	-0.553738	0.151216	0.069777	0.815867	0	0
13045	3.423075	-0.790256	9.123436	0.314302	0.010686	0.293128	-0.245972	1.195752	-0.624549	-0.556573	0.149661	0.071944	0.814034	0	0
13046	3.477053	-0.670478	9.102717	0.195150	0.027172	0.332862	-0.243578	1.192560	-0.623963	-0.559620	0.148641	0.072940	0.812041	0	0
13047	3.321047	-0.534780	9.033522	0.084096	0.013148	0.354988	-0.240943	1.194620	-0.625421	-0.562599	0.148395	0.073129	0.810008	0	0
13048	3.337743	-0.559390	8.893700	-0.023427	-0.022794	0.382265	-0.238853	1.198755	-0.625281	-0.565685	0.149037	0.072559	0.807790	0	0
13049	3.293656	-0.645674	8.881071	-0.111299	-0.028144	0.422135	-0.236890	1.202753	-0.626578	-0.568868	0.150276	0.071300	0.805433	0	0
13050	3.153999	-0.930498	8.982347	-0.159775	-0.038698	0.449922	-0.232312	1.208808	-0.623581	-0.572266	0.151862	0.069618	0.802871	0	0
13051	2.921087	-1.091458	9.237263	-0.179518	-0.022959	0.459560	-0.231155	1.214746	-0.624193	-0.575627	0.153467	0.067711	0.800323	0	0
13052	2.600276	-1.051920	9.550521	-0.205505	-0.003704	0.465706	-0.226718	1.221492	-0.619750	-0.579077	0.155039	0.065435	0.797716	0	0
13053	2.313332	-0.664111	9.790584	-0.240336	0.019090	0.454239	-0.224125	1.229355	-0.618534	-0.582304	0.156634	0.062785	0.795265	0	0
13054	2.273925	-0.100620	9.907957	-0.256418	0.027818	0.451635	-0.219155	1.235823	-0.614886	-0.585553	0.158234	0.059939	0.792778	0	0
13055	2.555166	0.060402	9.796826	-0.227777	0.027760	0.453556	-0.214969	1.243126	-0.615138	-0.588771	0.159663	0.057326	0.790297	0	0
13056	3.040521	-0.266869	9.409142	-0.136465	0.012871	0.446914	-0.210923	1.248906	-0.610568	-0.592116	0.160668	0.055517	0.787720	0	0
13057	3.207832	-0.495446	9.022934	-0.061250	0.001569	0.440284	-0.207246	1.252895	-0.610845	-0.595454	0.161307	0.054397	0.785147	0	0
13058	3.134266	-0.649105	8.925667	0.042562	0.003398	0.437515	-0.205027	1.256475	-0.609275	-0.598967	0.161313	0.054061	0.782492	0	0
13059	3.160468	-0.697600	8.864799	0.110569	-0.024557	0.429081	-0.200264	1.257834	-0.613778	-0.602456	0.161122	0.054465	0.779820	0	0
13060	3.104169	-0.803052	8.844846	0.142779	-0.042013	0.423962	-0.196958	1.258093	-0.615132	-0.605979	0.160867	0.055206	0.777087	0	0
13061	3.142381	-0.861189	8.807796	0.137458	-0.045492	0.413314	-0.196318	1.263344	-0.617835	-0.609353	0.160665	0.055973	0.774431	0	0
13062	3.171075	-0.899979	8.780666	0.126769	-0.047222	0.402640	-0.193145	1.262497	-0.617369	-0.612647	0.160531	0.056652	0.771806	0	0
13063	3.219187	-0.928896	8.885667	0.162544	-0.070856	0.395743	-0.191560	1.264702	-0.620900	-0.615887	0.160360	0.057797	0.769173	0	0
13064	3.278960	-1.015632	8.989902	0.259348	-0.047163	0.361249	-0.190508	1.264418	-0.618958	-0.619047	0.159381	0.059558	0.766702	0	0
13065	3.304485	-1.168978	9.247484	0.350606	-0.045433	0.354827	-0.188378	1.262888	-0.621227	-0.622262	0.157826	0.062057	0.764219	0	0
13066	3.429959	-1.190785	9.515329	0.372064	-0.040265	0.352310	-0.186368	1.259008	-0.622996	-0.625504	0.156083	0.064649	0.761711	0	0
13067	3.565326	-1.174683	9.620095	0.336286	-0.001851	0.358317	-0.182389	1.257467	-0.625163	-0.628718	0.154285	0.066761	0.759244	0	0
13068	3.701400	-1.055556	9.596257	0.246724	-0.038685	0.368089	-0.181053	1.256079	-0.627288	-0.631858	0.153320	0.068364	0.756687	0	0
13069	3.830692	-0.878067	9.763015	0.166169	-0.008186	0.379942	-0.179185	1.255657	-0.632026	-0.634944	0.152659	0.069196	0.754157	0	0
13070	3.795161	-0.772785	9.492950	0.153593	0.017189	0.406416	-0.175756	1.257297	-0.632976	-0.638243	0.151882	0.069680	0.751481	0	0
13071	3.919759	-0.899674	9.216432	0.180390	-0.003804	0.417052	-0.172456	1.257140	-0.632113	-0.641607	0.151129	0.070544	0.748682	0	0
13072	3.966825	-1.064280	8.993022	0.160667	0.003190	0.432752	-0.168500	1.259470	-0.633980	-0.645072	0.150425	0.071126	0.745785	0	0
13073	3.806343	-1.217141	8.934968	0.131912	0.003179	0.460758	-0.166390	1.260149	-0.634005	-0.648664	0.149972	0.071527	0.742716	0	0
13074	3.496881	-1.267755	8.898602	0.099680	-0.004613	0.464103	-0.163222	1.262207	-0.636908	-0.652229	0.149737	0.071653	0.739622	0	0
13075	3.325417	-1.266707	8.803959	0.063772	-0.031726	0.484945	-0.160069	1.265369	-0.636925	-0.655843	0.150004	0.071739	0.736357	0	0
13076	3.234377	-1.169444	8.916418	0.008253	-0.064984	0.482702	-0.156369	1.267563	-0.641142	-0.659339	0.150820	0.071556	0.733079	0	0
13077	3.175212	-1.005052	9.038987	-0.065084	-0.052752	0.476974	-0.154806	1.270871	-0.640087	-0.662654	0.152079	0.070841	0.729893	0	0
13078	3.103031	-0.974991	9.246646	-0.070497	-0.061531	0.478688	-0.150876	1.276378	-0.639700	-0.665968	0.153379	0.070060	0.726672	0	0
13079	2.964216	-0.805180	9.365158	-0.048968	-0.059730	0.464826	-0.147499	1.282991	-0.634065	-0.669185	0.154564	0.069518	0.723512	0	0
13080	2.866872	-0.573464	9.383082	-0.034409	-0.047340	0.415708	-0.146861	1.287549	-0.635206	-0.672075	0.155471	0.068997	0.720683	0	0
13081	2.835333	-0.592592	9.339873	-0.011872	-0.055975	0.377076	-0.142780	1.289185	-0.633683	-0.674695	0.156306	0.068826	0.718066	0	0
13082	2.848814	-0.736708	9.439042	0.001701	-0.055907	0.340131	-0.142267	1.292085	-0.634185	-0.677079	0.156975	0.068739	0.715680	0	0
13083	2.823604	-0.887781	9.524044	0.037586	-0.047105	0.318370	-0.139644	1.294834	-0.633152	-0.679347	0.157360	0.068945	0.713423	0	0
13084	2.786891	-0.957175	9.547597	0.053800	-0.033044	0.297387	-0.140175	1.295529	-0.633660	-0.681505	0.157481	0.069140	0.711316	0	0
13085	2.713328	-0.774015	9.478236	0.032412	-0.027734	0.283213	-0.138320	1.296765	-0.637335	-0.683517	0.157726	0.069222	0.709321	0	0
13086	2.584789	-0.513331	9.451098	0.011085	-0.018887	0.255865	-0.136758	1.300765	-0.637319	-0.685319	0.158005	0.069083	0.707530	0	0
13087	2.547161	-0.369034	9.349737	-0.029085	-0.003963	0.243333	-0.134653	1.302965	-0.638375	-0.686961	0.158460	0.068619	0.705880	0	0
13088	2.713650	-0.380604	9.136670	-0.054059	-0.025806	0.225401	-0.134282	1.306833	-0.637558	-0.688431	0.159213	0.068114	0.704325	0	0
13089	2.884185	-0.502734	8.960752	-0.045936	-0.028411	0.213042	-0.131801	1.309305	-0.633388	-0.689809	0.159926	0.067744	0.702849	0	0
13090	2.902140	-0.690724	8.881527	0.014953	-0.037976	0.201073	-0.131548	1.311239	-0.633373	-0.691203	0.160270	0.067846	0.701391	0	0
13091	2.886063	-0.911953	8.857492	0.096456	-0.037896	0.182242	-0.129968	1.312613	-0.633906	-0.692581	0.160042	0.068587	0.700010	0	0
13092	2.823188	-0.925783	8.893927	0.139481	-0.016846	0.170310	-0.130355	1.311371	-0.634697	-0.693964	0.159355	0.069464	0.698709	0	0
13093	2.828383	-0.877453	8.980959	0.118777	-0.025676	0.193044	-0.129560	1.311367	-0.635493	-0.695455	0.158888	0.070256	0.697252	0	0
13094	3.011840	-0.888348	9.032125	0.095601	-0.022200	0.173444	-0.127962	1.311222	-0.638917	-0.696782	0.158544	0.070859	0.695943	0	0
13095	3.186136	-0.831631	9.146635	0.090145	0.009161	0.199028	-0.127829	1.312329	-0.640869	-0.698288	0.158035	0.071199	0.694513	0	0
13096	3.229583	-0.834377	9.146229	0.111591	0.016135	0.207127	-0.125194	1.312451	-0.639078	-0.699891	0.157336	0.071590	0.693018	0	0
13097	3.188508	-0.836563	9.112911	0.140110	0.003860	0.229332	-0.123064	1.310782	-0.641218	-0.701673	0.156536	0.072267	0.691324	0	0
13098	3.060820	-0.796932	9.162536	0.172380	0.023165	0.220871	-0.121734	1.309531	-0.641773	-0.703460	0.155369	0.073006	0.689691	0	0
13099	2.780799	-0.785017	9.198736	0.188440	0.044207	0.236129	-0.119068	1.307861	-0.645751	-0.705384	0.153950	0.073720	0.687967	0	0
13100	2.669655	-0.793783	9.194787	0.226009	0.037250	0.236410	-0.116150	1.307017	-0.647895	-0.707358	0.152317	0.074704	0.686195	0	0
13101	2.626504	-0.752313	9.274948	0.225958	0.030229	0.243453	-0.113512	1.307278	-0.647279	-0.709367	0.150722	0.075754	0.684356	0	0
13102	2.559024	-0.734837	9.311782	0.228590	0.024096	0.252285	-0.111254	1.306438	-0.649413	-0.711425	0.149170	0.076822	0.682438	0	0
13103	2.578205	-0.754215	9.316200	0.215126	0.016195	0.259198	-0.108590	1.304352	-0.652350	-0.713500	0.147747	0.077864	0.680460	0	0
13104	2.641333	-0.706559	9.330624	0.195400	-0.003965	0.262496	-0.108049	1.304489	-0.656016	-0.715540	0.146627	0.078889	0.678439	0	0
13105	2.767037	-0.688241	9.348977	0.181022	-0.025901	0.269327	-0.105129	1.303369	-0.658424	-0.717586	0.145731	0.079978	0.676340	0	0
13106	2.806306	-0.606165	9.546659	0.195265	-0.032973	0.278217	-0.102199	1.302112	-0.663056	-0.719697	0.144818	0.081186	0.674146	0	0
13107	2.827928	-0.966426	9.773054	0.223766	-0.012076	0.304850	-0.100087	1.302100	-0.662565	-0.722041	0.143539	0.082404	0.671761	0	0
13108	2.804934	-0.813888	10.044185	0.268439	0.006227	0.317611	-0.096631	1.300563	-0.666293	-0.724527	0.141863	0.083761	0.669268	0	0
13109	2.939547	-0.899186	10.022816	0.282753	0.038549	0.327468	-0.093575	1.297782	-0.666890	-0.727126	0.139826	0.084967	0.666721	0	0
13110	3.001395	-0.688399	9.894923	0.277362	0.056017	0.342499	-0.090256	1.296660	-0.669827	-0.729803	0.137769	0.085984	0.664088	0	0
13111	3.066583	-0.684606	9.728571	0.255886	0.071755	0.352077	-0.086148	1.294841	-0.670430	-0.732530	0.135720	0.086731	0.661406	0	0
13112	3.181953	-0.755667	9.594573	0.255830	0.069091	0.367000	-0.083217	1.292063	-0.673116	-0.735321	0.133750	0.087473	0.658607	0	0
13113	3.398599	-0.842386	9.317721	0.237930	0.073435	0.376502	-0.078716	1.291348	-0.674891	-0.738155	0.131843	0.088057	0.655736	0	0
13114	3.540956	-0.849199	9.025606	0.212851	0.052431	0.384136	-0.073531	1.289942	-0.681910	-0.740961	0.130307	0.088615	0.652798	0	0
13115	3.427236	-0.873090	8.788379	0.135815	0.027951	0.402906	-0.068641	1.290330	-0.683419	-0.743763	0.129486	0.088842	0.649736	0	0
13116	3.171301	-0.866490	8.720964	0.042692	0.005241	0.413680	-0.066261	1.292393	-0.687355	-0.746469	0.129544	0.088600	0.646647	0	0
13117	2.792604	-0.812523	8.885879	-0.041594	-0.022771	0.441283	-0.060864	1.295404	-0.686884	-0.749218	0.130407	0.088005	0.643367	0	0
13118	2.476682	-0.763513	9.163153	-0.066707	-0.035001	0.443798	-0.057459	1.300223	-0.686365	-0.751912	0.131564	0.087314	0.640075	0	0
13119	2.221740	-0.635045	9.623471	-0.065035	-0.040305	0.456220	-0.054328	1.305042	-0.683098	-0.754683	0.132713	0.086667	0.636655	0	0
13120	2.039980	-0.399300	9.957012	-0.063222	0.016539	0.460059	-0.050253	1.308613	-0.683124	-0.757494	0.133524	0.085584	0.633285	0	0
13121	2.056273	-0.155690	10.221641	-0.077485	0.064602	0.456644	-0.043793	1.311343	-0.683979	-0.760313	0.134072	0.084044	0.629988	0	0
13122	2.230974	-0.036952	10.168625	-0.094399	0.110063	0.453133	-0.037078	1.314762	-0.683524	-0.763092	0.134517	0.082061	0.626787	0	0
13123	2.577551	-0.189573	9.909122	-0.040643	0.113553	0.444596	-0.030889	1.318045	-0.683063	-0.765896	0.134441	0.080381	0.623593	0	0
13124	2.845625	-0.505920	9.393656	0.064277	0.131199	0.410044	-0.024547	1.318287	-0.683941	-0.768604	0.133500	0.079283	0.620596	0	0
13125	3.056742	-0.686741	9.005215	0.182440	0.114649	0.401942	-0.017938	1.318529	-0.685607	-0.771411	0.131668	0.079042	0.617528	0	0
13126	3.144980	-0.832617	8.719178	0.239785	0.129592	0.395315	-0.012103	1.317947	-0.691322	-0.774229	0.129369	0.079059	0.614478	0	0
13127	3.214167	-0.944362	8.534639	0.271965	0.122601	0.404296	-0.006664	1.315570	-0.693911	-0.777136	0.126805	0.079314	0.611301	0	0
13128	3.174839	-1.049109	8.788532	0.252263	0.110322	0.397043	-0.000288	1.311390	-0.697187	-0.779927	0.124524	0.079552	0.608177	0	0
13129	2.950948	-0.957949	8.926102	0.259480	0.136628	0.388462	0.007256	1.309415	-0.698105	-0.782694	0.121965	0.079645	0.605120	0	0
13130	2.852060	-0.949232	9.164989	0.293512	0.117411	0.369281	0.012171	1.306625	-0.701606	-0.785336	0.119290	0.080109	0.602162	0	0
13131	2.876055	-0.977607	9.385567	0.325832	0.134925	0.344009	0.018940	1.303688	-0.705920	-0.787876	0.116186	0.080671	0.599369	0	0
13132	2.834821	-1.005891	9.469715	0.364359	0.157698	0.336446	0.024535	1.297855	-0.709723	-0.790399	0.112680	0.081279	0.596630	0	0
13133	2.802782	-1.092585	9.353633	0.414605	0.177049	0.313966	0.030648	1.294784	-0.715205	-0.792851	0.108601	0.082072	0.594018	0	0
13134	2.773156	-1.179312	9.232722	0.440753	0.168445	0.270061	0.036251	1.286738	-0.717722	-0.795025	0.104365	0.083119	0.591722	0	0
13135	2.860043	-1.189260	9.347220	0.457780	0.152683	0.255999	0.042123	1.279799	-0.723501	-0.797111	0.100045	0.084426	0.589472	0	0
13136	2.721523	-0.971948	9.269199	0.383634	0.187744	0.244218	0.048245	1.274377	-0.727830	-0.799049	0.096124	0.085005	0.587415	0	0
13137	2.714803	-0.899640	9.301332	0.279793	0.181564	0.253148	0.051724	1.268832	-0.731467	-0.800930	0.093057	0.085039	0.585338	0	0
13138	2.732479	-0.798145	9.501827	0.229639	0.171868	0.256283	0.059412	1.265889	-0.734227	-0.802748	0.090467	0.084826	0.583280	0	0
13139	2.646155	-0.719867	9.710163	0.222481	0.171859	0.250981	0.064060	1.263930	-0.737976	-0.804531	0.087920	0.084606	0.581242	0	0
13140	2.544876	-0.699847	9.706460	0.281542	0.166662	0.247903	0.069247	1.258927	-0.739935	-0.806315	0.084933	0.084742	0.579190	0	0
13141	2.336631	-0.780013	9.702528	0.303018	0.164110	0.246334	0.075745	1.254469	-0.739947	-0.808108	0.081780	0.085054	0.577095	0	0
13142	2.263943	-0.813207	9.673933	0.271691	0.164997	0.249649	0.080006	1.250993	-0.744098	-0.809865	0.078883	0.085143	0.575019	0	0
13143	2.205900	-0.831437	9.856881	0.254706	0.157121	0.238932	0.086249	1.246399	-0.746330	-0.811545	0.076155	0.085236	0.573001	0	0
13144	2.249051	-0.888282	10.254816	0.245702	0.152648	0.238817	0.090652	1.242923	-0.753227	-0.813184	0.073528	0.085282	0.571010	0	0
13145	2.292938	-0.830766	10.298359	0.218840	0.152609	0.242144	0.095573	1.238752	-0.756088	-0.814830	0.071122	0.085200	0.568976	0	0
13146	2.293377	-0.763949	10.126081	0.210826	0.157897	0.240359	0.100747	1.236652	-0.758932	-0.816432	0.068749	0.085001	0.566998	0	0
13147	2.187291	-0.734843	9.935061	0.142799	0.122947	0.241541	0.106321	1.234135	-0.762179	-0.817978	0.067135	0.084729	0.565001	0	0
13148	2.072150	-0.623658	9.819567	0.056084	0.115140	0.226842	0.109497	1.232320	-0.760938	-0.819345	0.066256	0.084010	0.563228	0	0
13149	1.898260	-0.627130	9.813817	-0.024392	0.089839	0.208593	0.113450	1.232851	-0.759032	-0.820555	0.066170	0.083086	0.561612	0	0
13150	1.696034	-0.541347	9.821355	-0.085206	0.072404	0.197590	0.118194	1.235175	-0.759604	-0.821619	0.066665	0.081941	0.560165	0	0
13151	1.537083	-0.480162	9.760942	-0.131696	0.067218	0.190245	0.121346	1.238613	-0.759879	-0.822628	0.067565	0.080604	0.558767	0	0
13152	1.490238	-0.277719	9.773287	-0.142393	0.046256	0.176048	0.123839	1.240672	-0.758328	-0.823498	0.068659	0.079367	0.557529	0	0
13153	1.600807	-0.350604	9.817159	-0.128039	0.014766	0.156603	0.125133	1.244950	-0.757783	-0.824273	0.069785	0.078496	0.556365	0	0
13154	1.615615	-0.298516	9.584502	-0.142272	0.048059	0.154869	0.128831	1.245483	-0.758356	-0.825018	0.070850	0.077259	0.555298	0	0
13155	1.678191	-0.321256	9.386624	-0.129651	0.035007	0.135509	0.129600	1.248795	-0.757028	-0.825686	0.071853	0.076221	0.554320	0	0
13156	1.721070	-0.407757	9.524655	-0.110029	0.030579	0.143533	0.133005	1.252507	-0.754559	-0.826364	0.072741	0.075313	0.553317	0	0
13157	1.891631	-0.533962	9.589027	-0.043718	0.016603	0.114809	0.134715	1.252912	-0.753274	-0.826961	0.073118	0.074915	0.552428	0	0
13158	2.061221	-0.458142	9.646117	0.001036	-0.025407	0.097323	0.134442	1.254018	-0.752475	-0.827417	0.073362	0.075117	0.551685	0	0
13159	2.088516	-0.361585	9.829648	-0.004363	-0.027211	0.099046	0.136301	1.255670	-0.758107	-0.827921	0.073645	0.075311	0.550864	0	0
13160	1.980155	-0.321987	9.917561	-0.015106	-0.018455	0.100801	0.137084	1.256771	-0.757193	-0.828395	0.073987	0.075364	0.550099	0	0
13161	1.723922	-0.369509	10.241277	-0.056267	-0.002701	0.097094	0.138813	1.257040	-0.760876	-0.828867	0.074557	0.075067	0.549351	0	0
13162	1.572516	-0.258606	9.941033	-0.131261	0.070896	0.091601	0.141442	1.258961	-0.760374	-0.829273	0.075363	0.073748	0.548806	0	0
13163	1.553932	-0.155120	9.913543	-0.156266	0.070920	0.082635	0.141943	1.262274	-0.757866	-0.829643	0.076335	0.072294	0.548306	0	0
13164	1.654564	0.072554	9.900872	-0.166912	0.067432	0.063175	0.144562	1.263916	-0.754229	-0.829855	0.077434	0.070829	0.548021	0	0
13165	1.942187	0.113246	9.783496	-0.113177	0.041174	0.047535	0.144543	1.266403	-0.752767	-0.830041	0.078177	0.069880	0.547756	0	0
13166	1.921567	-0.060547	9.529321	-0.024508	0.048288	0.035847	0.148106	1.268182	-0.754764	-0.830206	0.078178	0.069376	0.547570	0	0
13167	1.731213	-0.329475	9.193802	0.094597	0.013513	0.010164	0.148373	1.267766	-0.754772	-0.830330	0.077317	0.069823	0.547448	0	0
13168	1.667132	-0.502898	8.949620	0.226191	-0.017834	-0.008387	0.147736	1.264868	-0.756621	-0.830394	0.075568	0.071274	0.547407	0	0
13169	1.764313	-0.421753	8.990572	0.336260	-0.054556	-0.023593	0.148968	1.259196	-0.759833	-0.830460	0.073048	0.073632	0.547337	0	0
13170	1.842310	-0.325666	9.149627	0.373900	-0.058061	-0.041843	0.147429	1.252848	-0.762748	-0.830409	0.070267	0.076250	0.547421	0	0
13171	1.883891	-0.253640	9.212584	0.341660	-0.037124	-0.030546	0.145759	1.246086	-0.765012	-0.830432	0.067600	0.078497	0.547404	0	0
13172	2.048353	-0.218744	9.245214	0.272803	-0.031931	-0.038121	0.146328	1.241247	-0.768728	-0.830332	0.065517	0.080340	0.547542	0	0
13173	2.181735	-0.149093	9.552496	0.172624	-0.037274	-0.054764	0.145170	1.236416	-0.769804	-0.830097	0.064237	0.081680	0.547851	0	0
13174	2.099936	-0.114073	9.784328	0.078699	-0.011068	-0.057971	0.143869	1.234074	-0.771507	-0.829775	0.063635	0.082300	0.548317	0	0
13175	1.983300	-0.218701	9.880266	0.001750	-0.018062	-0.062951	0.142816	1.234358	-0.773187	-0.829398	0.063662	0.082549	0.548845	0	0
13176	2.054926	-0.330163	9.794249	-0.028595	-0.027654	-0.080873	0.142690	1.233944	-0.774235	-0.828871	0.064021	0.082733	0.549572	0	0
13177	2.189850	-0.369961	9.708509	-0.037412	-0.009252	-0.102065	0.144003	1.235043	-0.773721	-0.828261	0.064296	0.082721	0.550461	0	0
13178	2.213866	-0.389303	9.736920	-0.032002	-0.035472	-0.119756	0.141625	1.235056	-0.773685	-0.827511	0.064694	0.082976	0.551503	0	0
13179	2.164374	-0.572582	10.239949	0.010905	-0.037283	-0.126533	0.140572	1.234093	-0.773156	-0.826771	0.064709	0.083479	0.552534	0	0
13180	2.211915	-0.685313	10.464160	0.059301	-0.000549	-0.140188	0.137947	1.231759	-0.774185	-0.825990	0.064142	0.083962	0.553693	0	0
13181	2.260545	-0.633276	10.300909	0.086214	0.013494	-0.146991	0.139534	1.230505	-0.772783	-0.825224	0.063242	0.084477	0.554860	0	0
13182	2.334225	-0.447473	9.898643	0.095290	0.014469	-0.162758	0.136898	1.229690	-0.773144	-0.824350	0.062275	0.085049	0.556180	0	0
13183	2.363158	-0.448228	9.725341	0.055983	0.007512	-0.173648	0.136914	1.228033	-0.774859	-0.823405	0.061644	0.085465	0.557584	0	0
13184	2.285500	-0.500670	9.682147	0.027407	0.039916	-0.175488	0.135615	1.224446	-0.775398	-0.822442	0.061082	0.085458	0.559066	0	0
13185	2.164855	-0.494276	9.892356	0.005860	0.039876	-0.165038	0.136014	1.223614	-0.774628	-0.821537	0.060697	0.085325	0.560458	0	0
13186	1.986703	-0.420539	9.954824	-0.044292	0.067859	-0.147612	0.135352	1.223341	-0.773967	-0.820702	0.060591	0.084669	0.561791	0	0
13187	1.814255	-0.215428	9.732754	-0.099745	0.087168	-0.139036	0.137853	1.224571	-0.773209	-0.819913	0.060829	0.083538	0.563084	0	0
13188	1.669315	-0.217243	9.556133	-0.180388	0.097646	-0.105173	0.137433	1.227752	-0.771733	-0.819253	0.061707	0.081845	0.564197	0	0
13189	1.679155	-0.188765	9.455434	-0.217215	0.078337	-0.076427	0.140321	1.230223	-0.770576	-0.818731	0.063004	0.080080	0.565063	0	0
13190	1.857298	-0.264797	9.428988	-0.207439	0.039788	-0.073040	0.139769	1.233404	-0.768968	-0.818180	0.064457	0.078688	0.565893	0	0
13191	1.957237	-0.474577	9.512237	-0.175471	-0.000585	-0.035137	0.140387	1.237821	-0.764097	-0.817848	0.065892	0.077778	0.566334	0	0
13192	1.913401	-0.527078	9.536045	-0.161249	-0.016358	-0.020109	0.140108	1.239480	-0.762639	-0.817563	0.067327	0.077070	0.566673	0	0
13193	1.711121	-0.452931	9.670828	-0.216831	-0.028633	-0.002862	0.139548	1.243352	-0.759847	-0.817359	0.069284	0.076131	0.566858	0	0
13194	1.436098	-0.421438	9.829782	-0.263488	-0.011170	0.026906	0.140066	1.246114	-0.761396	-0.817267	0.071560	0.074768	0.566890	0	0
13195	1.195083	-0.361391	9.974352	-0.336110	-0.004224	0.058206	0.140819	1.251638	-0.759000	-0.817332	0.074386	0.072899	0.566675	0	0
13196	1.055290	-0.326439	10.036044	-0.367408	0.016793	0.058983	0.143285	1.256044	-0.753635	-0.817352	0.077375	0.070694	0.566526	0	0
13197	1.151497	-0.375710	9.900059	-0.360338	0.020240	0.082803	0.144170	1.260598	-0.749943	-0.817537	0.080257	0.068453	0.566133	0	0
13198	1.522594	-0.477856	9.691395	-0.292363	0.009679	0.090181	0.144655	1.266122	-0.746498	-0.817762	0.082693	0.066703	0.565666	0	0
13199	1.905724	-0.584988	9.456134	-0.202914	-0.002625	0.097706	0.146734	1.271639	-0.745690	-0.818130	0.084422	0.065523	0.565016	0	0
13200	2.162878	-0.751069	9.286173	-0.124235	-0.014920	0.110464	0.147115	1.273295	-0.743850	-0.818581	0.085635	0.064907	0.564251	0	0
13201	2.302258	-0.839353	9.086878	-0.075920	-0.013167	0.116054	0.148307	1.273566	-0.745303	-0.819148	0.086405	0.064521	0.563354	0	0
13202	2.306985	-0.845024	8.817594	-0.065137	0.002637	0.117955	0.150552	1.273830	-0.745596	-0.819697	0.087039	0.064086	0.562507	0	0
13203	2.333904	-0.796966	8.870789	-0.088490	-0.025413	0.128258	0.150538	1.275073	-0.743622	-0.820309	0.088000	0.063727	0.561505	0	0
13204	2.313189	-0.657076	8.944676	-0.149356	0.004278	0.141173	0.153173	1.274919	-0.741181	-0.820892	0.089333	0.062782	0.560548	0	0
13205	2.294241	-0.606313	8.979071	-0.215577	0.009500	0.144249	0.153676	1.278509	-0.739846	-0.821496	0.091159	0.061416	0.559520	0	0
13206	2.264824	-0.670747	9.069912	-0.238843	0.016484	0.144098	0.156292	1.282364	-0.738671	-0.822003	0.093159	0.059864	0.558613	0	0
13207	2.303304	-0.694881	9.141404	-0.228183	-0.001061	0.153787	0.158637	1.286774	-0.736702	-0.822630	0.095158	0.058510	0.557496	0	0
13208	2.410955	-0.839741	9.237349	-0.172721	-0.002842	0.152359	0.160203	1.288422	-0.733834	-0.823220	0.096726	0.057475	0.556461	0	0
13209	2.484489	-1.023260	9.188940	-0.101088	-0.015045	0.136917	0.160449	1.290354	-0.731727	-0.823857	0.097757	0.056968	0.555389	0	0
13210	2.493380	-1.129281	9.149190	-0.024076	-0.044713	0.114437	0.162295	1.290621	-0.731360	-0.824347	0.098311	0.057139	0.554547	0	0
13211	2.439845	-1.186590	9.148993	0.050164	-0.064797	0.113147	0.163100	1.287990	-0.730615	-0.824967	0.098370	0.057912	0.553533	0	0
13212	2.400929	-1.224844	9.124855	0.090433	-0.067391	0.111673	0.163640	1.286605	-0.731551	-0.825541	0.098104	0.058909	0.552618	0	0
13213	2.371923	-1.229383	9.139474	0.101077	-0.056937	0.134707	0.163663	1.282458	-0.731332	-0.826330	0.097724	0.059884	0.551400	0	0
13214	2.333733	-1.173174	9.332720	0.097629	-0.056015	0.101219	0.165282	1.278858	-0.735052	-0.826866	0.097328	0.060838	0.550563	0	0
13215	2.215966	-1.097482	9.401900	0.090531	-0.035853	0.092478	0.164372	1.276652	-0.735844	-0.827420	0.096899	0.061626	0.549718	0	0
13216	2.136655	-1.052816	9.648243	0.085991	-0.039401	0.099509	0.165713	1.275264	-0.739146	-0.827936	0.096508	0.062379	0.548924	0	0
13217	2.054520	-1.065797	9.913174	0.090458	-0.037669	0.094277	0.166781	1.274292	-0.740871	-0.828495	0.096091	0.063179	0.548061	0	0
13218	1.952813	-1.116860	10.259550	0.122640	-0.024579	0.094572	0.167327	1.271110	-0.740780	-0.829023	0.095312	0.064014	0.547301	0	0
13219	1.918528	-1.179527	10.129343	0.147700	0.013061	0.107227	0.166290	1.266968	-0.739629	-0.829738	0.094147	0.064691	0.546340	0	0
13220	1.923327	-1.175547	9.869783	0.179045	-0.024477	0.096751	0.167102	1.264200	-0.740453	-0.830306	0.092902	0.065828	0.545553	0	0
13221	1.928419	-1.141648	9.956651	0.172730	-0.014028	0.109082	0.169649	1.259350	-0.743415	-0.831030	0.091677	0.066862	0.544531	0	0
13222	1.991354	-1.120493	9.956350	0.171022	0.016598	0.100355	0.170742	1.254092	-0.744922	-0.831657	0.090274	0.067615	0.543715	0	0
13223	2.011289	-1.034087	9.947558	0.156731	-0.009632	0.087831	0.172082	1.251737	-0.746665	-0.832248	0.089142	0.068542	0.542880	0	0
13224	2.036448	-0.888015	9.800012	0.128168	-0.023584	0.073499	0.172917	1.245237	-0.748180	-0.832663	0.088295	0.069422	0.542270	0	0
13225	2.089804	-0.850447	9.636554	0.147996	-0.057598	0.036507	0.171347	1.243587	-0.749741	-0.832931	0.087460	0.070746	0.541823	0	0
13226	2.065033	-0.930312	9.412334	0.135543	-0.095119	0.015128	0.171236	1.241240	-0.752115	-0.832978	0.086899	0.072312	0.541634	0	0
13227	2.040154	-1.033465	9.437800	0.139150	-0.117831	0.000959	0.169675	1.237378	-0.752652	-0.832998	0.086441	0.074120	0.541432	0	0
13228	1.947762	-1.123909	9.514466	0.124780	-0.102106	0.015018	0.167579	1.234764	-0.753431	-0.833028	0.086007	0.075686	0.541238	0	0
13229	1.798496	-1.069060	9.766335	0.068406	-0.084631	0.014721	0.166265	1.233665	-0.753422	-0.833082	0.085967	0.076820	0.541001	0	0
13230	1.638717	-0.797518	10.064048	-0.039861	-0.037452	0.023011	0.164948	1.232566	-0.752759	-0.833064	0.086561	0.076950	0.540915	0	0
13231	1.537225	-0.478436	10.325754	-0.142800	0.011443	0.041914	0.166266	1.232835	-0.752384	-0.833157	0.087767	0.076107	0.540698	0	0
13232	1.528949	-0.279288	10.145458	-0.206228	0.027239	0.030982	0.168357	1.235726	-0.750688	-0.833105	0.089400	0.074795	0.540693	0	0
13233	1.643900	-0.405947	9.919497	-0.181016	0.020336	-0.000637	0.168201	1.239320	-0.749605	-0.832937	0.090826	0.073697	0.540865	0	0
13234	1.847083	-0.689533	9.727019	-0.063653	0.011681	-0.033412	0.168330	1.239595	-0.749212	-0.832646	0.091308	0.073342	0.541280	0	0
13235	2.035952	-0.946738	9.472482	0.068800	-0.028498	-0.046795	0.166741	1.240157	-0.749182	-0.832419	0.090881	0.074042	0.541606	0	0
13236	2.165448	-1.068429	9.335376	0.205820	-0.061636	-0.081224	0.167030	1.235455	-0.748580	-0.832058	0.089480	0.075800	0.542150	0	0
13237	2.272182	-0.993036	9.092581	0.279260	-0.093054	-0.099318	0.163357	1.230637	-0.748049	-0.831679	0.087618	0.078227	0.542692	0	0
13238	2.398356	-0.903128	8.926693	0.259578	-0.112310	-0.100428	0.161293	1.224708	-0.752390	-0.831207	0.086029	0.080714	0.543305	0	0
13239	2.372574	-0.792444	8.875314	0.220312	-0.091271	-0.114706	0.158693	1.220302	-0.757361	-0.830678	0.084643	0.082824	0.544012	0	0
13240	2.250488	-0.646824	8.991000	0.154058	-0.087800	-0.106300	0.157919	1.216988	-0.757120	-0.830103	0.083791	0.084539	0.544758	0	0
13241	2.110979	-0.568902	8.947435	0.097768	-0.084232	-0.120738	0.154619	1.215347	-0.755126	-0.829436	0.083380	0.085929	0.545618	0	0
13242	2.150117	-0.499395	8.967124	0.062088	-0.068463	-0.140324	0.153045	1.214112	-0.756160	-0.828603	0.083157	0.087010	0.546746	0	0
13243	2.172535	-0.412163	9.234708	0.065647	-0.059778	-0.140262	0.150422	1.210809	-0.756414	-0.827819	0.082862	0.088037	0.547813	0	0
13244	2.150906	-0.408553	9.573812	0.039696	-0.037096	-0.142131	0.148870	1.206534	-0.758786	-0.826996	0.082649	0.088739	0.548974	0	0
13245	2.218912	-0.360354	9.778067	0.044143	-0.038909	-0.142120	0.146489	1.206823	-0.758224	-0.826198	0.082411	0.089474	0.550090	0	0
13246	2.306532	-0.260376	9.660695	0.034360	-0.024902	-0.147431	0.146101	1.206827	-0.760702	-0.825343	0.082171	0.090049	0.551315	0	0
13247	2.335691	-0.232020	9.569441	0.021892	-0.026620	-0.158103	0.143349	1.203525	-0.761477	-0.824446	0.082033	0.090572	0.552591	0	0
13248	2.363853	-0.351940	9.752879	-0.001350	-0.003914	-0.161752	0.142816	1.204081	-0.761332	-0.823503	0.081956	0.090789	0.553971	0	0
13249	2.356155	-0.423275	10.002076	0.014755	0.027536	-0.159776	0.141505	1.201599	-0.759899	-0.822636	0.081574	0.090827	0.555308	0	0
13250	2.385161	-0.429718	10.328611	0.041592	0.043223	-0.163066	0.140853	1.200220	-0.760165	-0.821760	0.080881	0.090895	0.556693	0	0
13251	2.424804	-0.286004	10.233787	0.039758	0.051941	-0.147167	0.141251	1.198558	-0.757835	-0.821001	0.080167	0.090859	0.557921	0	0
13252	2.546482	-0.145894	9.955556	0.025568	0.069491	-0.161308	0.140722	1.198284	-0.757306	-0.820143	0.079460	0.090620	0.559321	0	0
13253	2.618627	-0.185172	9.879977	0.016605	0.111442	-0.143626	0.140483	1.194554	-0.758385	-0.819434	0.078607	0.089965	0.560585	0	0
13254	2.707249	-0.286844	9.892464	0.032776	0.104461	-0.161204	0.141021	1.194138	-0.760489	-0.818615	0.077644	0.089479	0.561991	0	0
13255	2.643982	-0.353757	9.873013	0.081015	0.095714	-0.146780	0.142351	1.192610	-0.760524	-0.817919	0.076354	0.089321	0.563206	0	0
13256	2.475258	-0.304860	9.701988	0.116899	0.090599	-0.164096	0.143684	1.189423	-0.758746	-0.817133	0.074777	0.089425	0.564541	0	0
13257	2.331604	-0.121946	9.373665	0.112346	0.080149	-0.139406	0.143159	1.189150	-0.759264	-0.816480	0.073326	0.089567	0.565651	0	0
13258	2.182593	-0.015696	9.131027	0.063134	0.052231	-0.139794	0.142651	1.185974	-0.759941	-0.815742	0.072428	0.089659	0.566816	0	0
13259	1.965131	-0.035510	9.175937	0.016463	0.018975	-0.119046	0.142931	1.184453	-0.761921	-0.815077	0.072122	0.089741	0.567798	0	0
13260	1.611957	-0.126127	9.317338	-0.015833	-0.013345	-0.114027	0.141084	1.184048	-0.761897	-0.814371	0.072261	0.089902	0.568767	0	0
13261	1.230708	-0.089191	9.412380	-0.055320	-0.041301	-0.098435	0.141208	1.185568	-0.762015	-0.813715	0.072885	0.090040	0.569603	0	0
13262	0.994425	-0.047931	9.717719	-0.116284	-0.077207	-0.090125	0.138297	1.185583	-0.760663	-0.813012	0.074227	0.090131	0.570419	0	0
13263	0.850442	0.065104	10.133641	-0.189856	-0.072109	-0.054458	0.136964	1.187526	-0.760362	-0.812479	0.076132	0.089699	0.570996	0	0
13264	0.744779	0.138870	10.390160	-0.274048	-0.026718	-0.028431	0.135082	1.191127	-0.756900	-0.812046	0.078523	0.088433	0.571486	0	0
13265	0.715264	0.060078	10.504870	-0.281362	-0.020686	0.004132	0.135839	1.196098	-0.754901	-0.811816	0.080893	0.086987	0.571703	0	0
13266	0.883736	-0.020425	10.564979	-0.231251	-0.016353	0.001800	0.135796	1.199550	-0.748331	-0.811592	0.082902	0.085857	0.571904	0	0
13267	1.199271	-0.122452	10.253451	-0.127434	-0.011107	0.005111	0.135244	1.203146	-0.747503	-0.811498	0.083940	0.085192	0.571985	0	0
13268	1.533754	-0.273028	9.845067	-0.009383	-0.051358	0.015396	0.134707	1.203701	-0.745921	-0.811504	0.084359	0.085603	0.571854	0	0
13269	1.804781	-0.516974	9.416929	0.101584	-0.072311	0.015126	0.133410	1.201499	-0.749191	-0.811607	0.083888	0.086729	0.571607	0	0
13270	2.009180	-0.625480	9.063025	0.142665	-0.100324	0.032871	0.131844	1.199296	-0.750888	-0.811796	0.083369	0.088391	0.571160	0	0
13271	2.120112	-0.641236	8.912877	0.142629	-0.102101	0.044287	0.129472	1.196958	-0.748784	-0.812069	0.082764	0.089970	0.570613	0	0
13272	2.161295	-0.622367	8.895915	0.103996	-0.102204	0.080124	0.128295	1.194753	-0.748396	-0.812484	0.082612	0.091387	0.569819	0	0
13273	2.053578	-0.495882	9.083359	0.042197	-0.086514	0.093884	0.127389	1.191994	-0.749455	-0.812966	0.082781	0.092227	0.568970	0	0
13274	1.991670	-0.374985	9.133350	-0.013395	-0.084834	0.119962	0.127657	1.192685	-0.751544	-0.813527	0.083520	0.092802	0.567967	0	0
13275	2.030035	-0.413689	9.159012	-0.060008	-0.076162	0.140782	0.127660	1.191302	-0.750250	-0.814197	0.084503	0.092936	0.566838	0	0
13276	2.078088	-0.447725	9.163013	-0.054614	-0.055176	0.140875	0.125944	1.193249	-0.753865	-0.814863	0.085428	0.093017	0.565728	0	0
13277	2.169305	-0.520885	9.067653	-0.035854	-0.060442	0.148002	0.128049	1.194343	-0.753101	-0.815605	0.086132	0.093153	0.564528	0	0
13278	2.381448	-0.566266	8.925905	-0.013473	-0.032489	0.157008	0.127652	1.194068	-0.752314	-0.816415	0.086608	0.093267	0.563265	0	0
13279	2.487266	-0.629368	9.010788	0.031194	-0.050917	0.164270	0.127257	1.192410	-0.749972	-0.817311	0.086734	0.093695	0.561873	0	0
13280	2.559365	-0.682386	9.160969	0.079451	-0.060594	0.169838	0.127007	1.191030	-0.751812	-0.818237	0.086621	0.094549	0.560397	0	0
13281	2.733667	-0.629988	9.436456	0.150063	-0.109670	0.163959	0.128336	1.189226	-0.751327	-0.819171	0.086113	0.096132	0.558839	0	0
13282	2.934873	-0.529716	9.705051	0.201036	-0.083540	0.170547	0.127308	1.185916	-0.753958	-0.820175	0.085133	0.097852	0.557216	0	0
13283	3.164681	-0.475927	9.790208	0.240389	-0.105479	0.165407	0.126665	1.183432	-0.755019	-0.821184	0.083874	0.099912	0.555553	0	0
13284	3.029431	-0.503786	10.560136	0.274380	-0.080190	0.153428	0.126176	1.177630	-0.756899	-0.822139	0.082257	0.102024	0.553997	0	0
13285	2.638809	-0.432558	10.833503	0.324574	0.061590	0.168532	0.126226	1.170998	-0.760233	-0.823385	0.079385	0.103175	0.552349	0	0
13286	2.144704	-0.290425	10.433229	0.335435	0.072349	0.156500	0.130372	1.165173	-0.765190	-0.824545	0.076422	0.104368	0.550811	0	0
13287	1.867732	-0.169808	9.843371	0.308768	0.055109	0.129929	0.131730	1.160329	-0.767872	-0.825539	0.073663	0.105505	0.549480	0	0
13288	1.742661	-0.092594	9.605000	0.219304	0.048164	0.132835	0.133868	1.156309	-0.768468	-0.826441	0.071764	0.106275	0.548225	0	0
13289	1.695946	-0.205616	9.493549	0.117263	0.072631	0.151559	0.136403	1.151319	-0.767510	-0.827421	0.070502	0.106192	0.546925	0	0
13290	1.652439	-0.203613	9.251206	-0.018753	0.051649	0.155798	0.137854	1.150896	-0.766229	-0.828280	0.070575	0.105613	0.545726	0	0
13291	1.634082	-0.068823	9.236091	-0.135178	-0.007893	0.163579	0.139549	1.153650	-0.764267	-0.829058	0.071844	0.104800	0.544534	0	0
13292	1.779046	-0.064514	9.441580	-0.214892	-0.046503	0.164573	0.138202	1.157527	-0.763163	-0.829715	0.074086	0.103958	0.543394	0	0
13293	1.873567	-0.017089	9.460537	-0.248018	-0.099017	0.153549	0.139236	1.160976	-0.762360	-0.830252	0.076766	0.103287	0.542329	0	0
13294	2.038216	0.044235	9.483855	-0.247070	-0.093797	0.142963	0.137617	1.166790	-0.762016	-0.830706	0.079508	0.102677	0.541353	0	0
13295	2.107912	-0.004226	9.545184	-0.224693	-0.116548	0.132438	0.138913	1.169684	-0.759654	-0.831116	0.082058	0.102289	0.540416	0	0
13296	2.235558	-0.048756	9.466663	-0.172687	-0.097264	0.115217	0.136245	1.174122	-0.759570	-0.831465	0.084171	0.102131	0.539583	0	0
13297	2.399320	-0.114598	9.589469	-0.102800	-0.112124	0.085648	0.135179	1.174956	-0.758108	-0.831720	0.085632	0.102401	0.538909	0	0
13298	2.582678	-0.146464	9.861506	0.004655	-0.071046	0.070651	0.134376	1.175927	-0.756779	-0.832002	0.086083	0.103019	0.538284	0	0
13299	2.606799	-0.155745	10.034234	0.090657	-0.056136	0.046646	0.134238	1.177172	-0.757287	-0.832268	0.085593	0.103899	0.537782	0	0
13300	2.713023	-0.165610	10.225474	0.139136	0.002486	0.022501	0.133735	1.173859	-0.759142	-0.832480	0.084478	0.104669	0.537481	0	0
13301	2.822139	-0.101608	10.196428	0.164270	0.018244	0.010385	0.134810	1.171642	-0.760618	-0.832687	0.082939	0.105359	0.537265	0	0
13302	2.892317	-0.071740	9.917374	0.126850	0.032326	-0.012756	0.133919	1.166395	-0.761572	-0.832728	0.081729	0.105844	0.537291	0	0
13303	2.881255	-0.255619	9.535622	0.069709	0.023695	-0.032615	0.135505	1.166248	-0.761728	-0.832628	0.080909	0.106021	0.537535	0	0
13304	2.903512	-0.511543	9.275326	0.025073	0.018528	-0.050635	0.133664	1.164738	-0.761715	-0.832367	0.080580	0.106104	0.537972	0	0
13305	2.914464	-0.661413	9.059608	0.014343	0.000201	-0.052572	0.134456	1.164872	-0.761726	-0.832087	0.080342	0.106205	0.538420	0	0
13306	2.978903	-0.767736	9.062636	0.012539	-0.020809	-0.056227	0.133648	1.164874	-0.757139	-0.831744	0.080323	0.106552	0.538885	0	0
13307	2.964907	-0.700160	9.101988	0.012551	-0.021681	-0.059737	0.132332	1.163775	-0.756868	-0.831398	0.080228	0.106841	0.539375	0	0
13308	2.915282	-0.552651	9.233894	-0.009022	-0.020873	-0.040464	0.131541	1.163641	-0.757119	-0.831121	0.080406	0.107061	0.539732	0	0
13309	2.841306	-0.433800	9.370488	-0.037658	0.009718	-0.033469	0.131023	1.164338	-0.761287	-0.830909	0.080599	0.106804	0.540080	0	0
13310	2.798161	-0.390064	9.405010	-0.084148	0.032464	-0.035466	0.131277	1.165718	-0.760493	-0.830655	0.081119	0.106170	0.540518	0	0
13311	2.644320	-0.292559	9.436299	-0.132463	0.044730	-0.032184	0.131664	1.168343	-0.762302	-0.830409	0.081918	0.105113	0.540983	0	0
13312	2.519277	-0.219392	9.447833	-0.173588	0.080618	-0.028777	0.130987	1.169727	-0.759664	-0.830164	0.082927	0.103590	0.541498	0	0
13313	2.364808	-0.208569	9.446887	-0.205816	0.090263	-0.021879	0.132683	1.173312	-0.759654	-0.829955	0.084098	0.101748	0.541987	0	0
13314	2.287396	-0.229472	9.492979	-0.209438	0.086759	-0.014850	0.133961	1.176618	-0.752714	-0.829755	0.085385	0.099967	0.542422	0	0
13315	2.219764	-0.235806	9.608851	-0.182627	0.074512	-0.014683	0.135792	1.180479	-0.753618	-0.829582	0.086451	0.098372	0.542810	0	0
13316	2.170666	-0.346228	9.555131	-0.148658	0.079777	-0.005611	0.136031	1.183240	-0.751111	-0.829472	0.087280	0.096970	0.543098	0	0
13317	2.143562	-0.418499	9.448786	-0.111140	0.037812	-0.001969	0.137334	1.185582	-0.749800	-0.829391	0.087960	0.096052	0.543275	0	0
13318	2.152715	-0.490597	9.491138	-0.086166	0.020283	0.008705	0.136932	1.186137	-0.749005	-0.829353	0.088607	0.095470	0.543331	0	0
13319	2.232374	-0.495899	9.533651	-0.095239	-0.004296	0.027909	0.137459	1.187794	-0.751349	-0.829406	0.089409	0.094959	0.543207	0	0
13320	2.319010	-0.539652	9.604502	-0.080981	-0.024467	0.032310	0.137585	1.189452	-0.752118	-0.829458	0.090279	0.094756	0.543019	0	0
13321	2.410662	-0.557001	9.670806	-0.095338	-0.016659	0.041894	0.137570	1.192079	-0.752354	-0.829575	0.091162	0.094334	0.542768	0	0
13322	2.459323	-0.506796	9.694998	-0.134619	-0.004402	0.025786	0.136367	1.194573	-0.752311	-0.829558	0.092362	0.093678	0.542704	0	0
13323	2.445195	-0.453989	9.623625	-0.202620	0.009582	0.032407	0.137397	1.198022	-0.750201	-0.829545	0.093983	0.092465	0.542653	0	0
13324	2.449900	-0.468723	9.536894	-0.254431	0.027110	0.021516	0.137353	1.202304	-0.744537	-0.829417	0.096001	0.090901	0.542760	0	0
13325	2.483797	-0.454688	9.493502	-0.275798	0.030653	0.000219	0.137596	1.205619	-0.744116	-0.829170	0.098085	0.089146	0.543056	0	0
13326	2.527239	-0.455293	9.406598	-0.266821	0.044661	0.000324	0.137809	1.210867	-0.738055	-0.828919	0.100089	0.087388	0.543358	0	0
13327	2.580418	-0.450619	9.497521	-0.205922	0.037683	-0.016898	0.138572	1.215147	-0.736586	-0.828645	0.101541	0.085973	0.543734	0	0
13328	2.479382	-0.396911	9.499011	-0.130739	0.051734	-0.018020	0.138423	1.217358	-0.735385	-0.828430	0.102362	0.084913	0.544073	0	0
13329	2.339153	-0.419970	9.466309	-0.057374	0.042180	-0.019244	0.139349	1.218322	-0.737220	-0.828295	0.102554	0.084270	0.544343	0	0
13330	2.304889	-0.482373	9.422626	0.014227	0.027365	-0.027590	0.139611	1.218320	-0.736701	-0.828156	0.102298	0.084211	0.544611	0	0
13331	2.314540	-0.480352	9.321624	0.093020	0.020433	-0.039377	0.140037	1.217078	-0.743124	-0.828046	0.101344	0.084587	0.544899	0	0
13332	2.353285	-0.463935	9.283024	0.125295	0.044951	-0.045229	0.140043	1.216249	-0.743394	-0.827936	0.100057	0.085005	0.545237	0	0
