# Supplementary material for: Identification of Haptic Based Guiding Using Hard Reins
Source: PLoS One. 2015 Jul 22;10(7):e0132020. doi: 10.1371/journal.pone.0132020 (PMC4511788; doi:10.1371/journal.pone.0132020)
Supplement: S1 File — (ZIP) [file pone.0132020.s001.zip › MotionData1/Subject1/T10/sync10.txt]

// Start Time: 0
// Sample rate: 50.0Hz
// Scenario: 4.0
// Firmware Version: 2.6.1
Counter	Acc_X	Acc_Y	Acc_Z	Gyr_X	Gyr_Y	Gyr_Z	Mag_X	Mag_Y	Mag_Z	Quat_w	Quat_x	Quat_y	Quat_z	AnalogIn_1	AnalogIn_2
12271	0.776928	9.834642	0.028432	0.023525	-0.002810	-0.010498	-0.577135	-0.373041	-0.582215	-0.143756	-0.091434	0.700958	0.692554	0	0
12272	0.782652	9.786190	0.000086	0.016860	-0.001438	0.003636	-0.578346	-0.372579	-0.582594	-0.143875	-0.091477	0.701064	0.692417	0	0
12273	0.772282	9.819989	-0.000487	0.025073	0.013787	0.001992	-0.579826	-0.372265	-0.582430	-0.144001	-0.091536	0.701209	0.692236	0	0
12274	0.816140	9.806217	-0.013481	0.006993	0.016217	0.005479	-0.575114	-0.374683	-0.580657	-0.144259	-0.091667	0.701223	0.692151	0	0
12275	0.860498	9.768180	-0.021462	0.006947	0.016175	0.007238	-0.576999	-0.373636	-0.581146	-0.144454	-0.091680	0.701244	0.692087	0	0
12276	0.879279	9.802510	0.002928	0.012359	0.025091	0.008190	-0.577807	-0.373183	-0.581531	-0.144789	-0.091862	0.701285	0.691951	0	0
12277	0.840282	9.816370	0.020885	0.034113	0.013022	0.000232	-0.577001	-0.372915	-0.581667	-0.144889	-0.091941	0.701492	0.691710	0	0
12278	0.856129	9.751112	0.021864	0.041078	0.002238	0.007257	-0.576330	-0.372663	-0.580986	-0.145033	-0.092015	0.701764	0.691394	0	0
12279	0.851232	9.748591	-0.009562	0.046441	0.004016	0.009055	-0.579556	-0.372916	-0.579050	-0.145119	-0.091988	0.702077	0.691062	0	0
12280	0.849131	9.733989	0.000113	0.043046	-0.002906	0.000160	-0.578346	-0.372916	-0.580290	-0.145172	-0.092076	0.702363	0.690748	0	0
12281	0.848616	9.758255	-0.009715	0.044624	-0.010179	0.007191	-0.578209	-0.373998	-0.576514	-0.145148	-0.091960	0.702683	0.690443	0	0
12282	0.817061	9.760109	-0.013105	0.043274	-0.004465	-0.008684	-0.577135	-0.373755	-0.575838	-0.145121	-0.092092	0.702965	0.690144	0	0
12283	0.769263	9.727684	-0.004698	0.046521	-0.010082	0.003679	-0.578480	-0.373447	-0.575540	-0.145071	-0.092004	0.703294	0.689831	0	0
12284	0.771737	9.722872	-0.019030	0.003479	-0.007644	-0.001744	-0.579287	-0.373083	-0.578242	-0.145122	-0.092023	0.703311	0.689801	0	0
12285	0.771058	9.756846	-0.019307	0.004896	0.001753	0.014232	-0.579016	-0.373960	-0.577320	-0.145266	-0.091883	0.703345	0.689754	0	0
12286	0.772588	9.805429	0.004447	0.001719	0.023370	0.001981	-0.579422	-0.372822	-0.577143	-0.145551	-0.092076	0.703310	0.689704	0	0
12287	0.782586	9.791045	0.009676	0.017985	0.027995	0.000291	-0.577671	-0.373994	-0.577201	-0.145772	-0.092234	0.703383	0.689562	0	0
12288	0.790398	9.762054	-0.001902	0.017991	0.018260	-0.001539	-0.579285	-0.373976	-0.576365	-0.145982	-0.092441	0.703464	0.689407	0	0
12289	0.807288	9.764788	-0.008626	0.003410	0.009118	0.003657	-0.579284	-0.373951	-0.577453	-0.146107	-0.092423	0.703467	0.689380	0	0
12290	0.826031	9.791828	-0.041957	-0.018694	-0.019864	0.017543	-0.580227	-0.373659	-0.576888	-0.146217	-0.092183	0.703368	0.689490	0	0
12291	0.816513	9.786803	-0.018138	-0.007246	-0.021823	-0.007186	-0.579284	-0.373753	-0.579898	-0.146059	-0.092013	0.703333	0.689582	0	0
12292	0.806921	9.779345	-0.032820	0.012157	-0.005208	0.010666	-0.580091	-0.373420	-0.581239	-0.146211	-0.091981	0.703416	0.689469	0	0
12293	0.816728	9.772239	-0.042094	0.010223	-0.014201	0.014137	-0.578878	-0.374599	-0.580475	-0.146238	-0.091740	0.703510	0.689399	0	0
12294	0.817317	9.743117	-0.039449	0.008654	0.000162	0.008036	-0.580632	-0.372979	-0.575227	-0.146381	-0.091727	0.703564	0.689316	0	0
12295	0.817118	9.750395	-0.056361	0.005174	0.005554	0.004524	-0.578753	-0.371969	-0.577940	-0.146485	-0.091682	0.703585	0.689278	0	0
12296	0.790139	9.769329	-0.038074	0.003601	0.009293	-0.003409	-0.579557	-0.372800	-0.577957	-0.146644	-0.091831	0.703576	0.689234	0	0
12297	0.806898	9.779343	-0.040042	0.002500	0.006443	0.003638	-0.580903	-0.372209	-0.577650	-0.146750	-0.091794	0.703577	0.689215	0	0
12298	0.816406	9.786798	-0.051843	0.014274	0.012808	0.001945	-0.579822	-0.373775	-0.578394	-0.146954	-0.091938	0.703643	0.689086	0	0
12299	0.821824	9.752905	-0.085123	0.001829	0.014612	-0.003386	-0.580094	-0.373077	-0.577688	-0.147070	-0.092006	0.703620	0.689074	0	0
12300	0.851742	9.709750	-0.093509	-0.005203	0.009396	-0.010519	-0.581169	-0.373059	-0.577402	-0.147176	-0.092180	0.703546	0.689105	0	0
12301	0.855125	9.789927	-0.050679	-0.011044	-0.003447	0.003521	-0.579962	-0.372425	-0.575353	-0.147224	-0.092056	0.703468	0.689190	0	0
12302	0.879495	9.780658	-0.066712	-0.000086	0.000334	-0.001729	-0.580767	-0.372671	-0.576169	-0.147324	-0.092115	0.703450	0.689179	0	0
12303	0.865322	9.760979	-0.074220	0.007071	-0.014699	-0.002683	-0.581305	-0.372678	-0.575346	-0.147234	-0.091983	0.703508	0.689157	0	0
12304	0.828818	9.767598	-0.080205	0.019951	-0.009908	-0.012329	-0.580495	-0.373798	-0.576753	-0.147178	-0.092083	0.703633	0.689029	0	0
12305	0.848449	9.750958	-0.108364	-0.012688	-0.001554	-0.001772	-0.581304	-0.372923	-0.576988	-0.147205	-0.092007	0.703536	0.689132	0	0
12306	0.868733	9.710059	-0.083360	-0.035842	-0.010373	-0.012513	-0.580499	-0.372508	-0.577392	-0.147194	-0.092022	0.703277	0.689397	0	0
12307	0.904390	9.751981	-0.039251	-0.023305	-0.012086	-0.010727	-0.581036	-0.372470	-0.578474	-0.147095	-0.091920	0.703114	0.689597	0	0
12308	0.863992	9.831358	-0.050719	0.004009	-0.024844	-0.024863	-0.580767	-0.372498	-0.577525	-0.146860	-0.091980	0.703139	0.689614	0	0
12309	0.835565	9.796855	-0.060960	0.007048	-0.024457	-0.003625	-0.582912	-0.374428	-0.577699	-0.146696	-0.091787	0.703211	0.689601	0	0
12310	0.831366	9.757932	-0.101719	0.016392	-0.022297	-0.015956	-0.581572	-0.373351	-0.576590	-0.146527	-0.091819	0.703326	0.689515	0	0
12311	0.838732	9.753210	-0.101458	0.006312	-0.010154	-0.007070	-0.580632	-0.373155	-0.573735	-0.146440	-0.091748	0.703369	0.689500	0	0
12312	0.846054	9.753345	-0.084383	-0.014380	-0.008548	-0.007127	-0.581443	-0.372017	-0.573144	-0.146449	-0.091759	0.703261	0.689607	0	0
12313	0.845451	9.787323	-0.060585	-0.007350	-0.013953	-0.001837	-0.583055	-0.372247	-0.573814	-0.146384	-0.091605	0.703220	0.689683	0	0
12314	0.844885	9.816445	-0.056007	0.017878	-0.017253	-0.003548	-0.581707	-0.373241	-0.575087	-0.146345	-0.091595	0.703348	0.689562	0	0
12315	0.855455	9.768082	-0.084206	0.008891	-0.015552	-0.003565	-0.581840	-0.373638	-0.576188	-0.146241	-0.091467	0.703419	0.689528	0	0
12316	0.870738	9.729516	-0.093075	0.003774	-0.010909	-0.013278	-0.582650	-0.372534	-0.574100	-0.146183	-0.091539	0.703433	0.689516	0	0
12317	0.870283	9.753785	-0.083643	-0.005358	-0.013761	-0.008905	-0.581709	-0.372530	-0.575200	-0.146069	-0.091439	0.703399	0.689588	0	0
12318	0.835563	9.799284	-0.046535	0.003322	-0.010439	0.003525	-0.581844	-0.372539	-0.574654	-0.146136	-0.091402	0.703424	0.689554	0	0
12319	0.830577	9.801618	-0.075593	0.010942	-0.001137	-0.010535	-0.582385	-0.371269	-0.573926	-0.146085	-0.091425	0.703483	0.689502	0	0
12320	0.826285	9.769978	-0.099559	-0.002221	-0.001773	0.010640	-0.581841	-0.373358	-0.576042	-0.146270	-0.091392	0.703463	0.689487	0	0
12321	0.847865	9.782508	-0.094177	-0.013622	0.001952	0.000014	-0.581171	-0.373008	-0.573452	-0.146335	-0.091326	0.703357	0.689590	0	0
12322	0.837988	9.796899	-0.060886	-0.008352	-0.005203	0.003522	-0.581575	-0.372697	-0.574254	-0.146443	-0.091301	0.703295	0.689634	0	0
12323	0.835650	9.789571	-0.080161	0.014440	-0.002973	-0.007000	-0.581977	-0.372958	-0.574802	-0.146399	-0.091291	0.703384	0.689554	0	0
12324	0.836183	9.762877	-0.079943	0.032196	0.005803	0.003722	-0.582785	-0.372694	-0.573150	-0.146551	-0.091402	0.703585	0.689302	0	0
12325	0.816509	9.777085	-0.080654	0.021633	0.000620	-0.006066	-0.582513	-0.373525	-0.574270	-0.146532	-0.091421	0.703719	0.689166	0	0
12326	0.826663	9.752993	-0.087383	0.019835	0.000605	-0.006072	-0.582111	-0.373430	-0.572637	-0.146595	-0.091551	0.703833	0.689019	0	0
12327	0.831381	9.757933	-0.096904	-0.003823	0.010791	0.005411	-0.581570	-0.374440	-0.572404	-0.146751	-0.091522	0.703787	0.689037	0	0
12328	0.830965	9.782204	-0.075435	-0.007055	0.009336	-0.008756	-0.581574	-0.373005	-0.573175	-0.146883	-0.091694	0.703700	0.689074	0	0
12329	0.836265	9.758022	-0.084719	0.013520	0.012933	-0.003363	-0.582646	-0.374270	-0.572522	-0.146977	-0.091767	0.703763	0.688980	0	0
12330	0.816887	9.752812	-0.114161	-0.020020	0.010653	0.005363	-0.582646	-0.374248	-0.573475	-0.147227	-0.091828	0.703598	0.689088	0	0
12331	0.811283	9.796412	-0.078553	-0.003928	0.008924	0.008937	-0.581845	-0.372310	-0.572332	-0.147393	-0.091762	0.703558	0.689102	0	0
12332	0.818217	9.815961	-0.061637	0.013452	0.009333	-0.001618	-0.581037	-0.372747	-0.572628	-0.147555	-0.091913	0.703618	0.688985	0	0
12333	0.830830	9.787055	-0.087512	0.016132	0.019958	0.001110	-0.582646	-0.374119	-0.572926	-0.147727	-0.092007	0.703693	0.688859	0	0
12334	0.841856	9.719281	-0.093884	0.012623	0.018237	-0.002448	-0.582110	-0.373575	-0.572506	-0.147946	-0.092224	0.703734	0.688741	0	0
12335	0.850527	9.772848	-0.079578	-0.008459	0.012401	0.010706	-0.582381	-0.372691	-0.573700	-0.148153	-0.092162	0.703660	0.688781	0	0
12336	0.840396	9.796942	-0.065627	-0.007699	0.002541	0.014182	-0.582921	-0.372121	-0.573266	-0.148399	-0.092127	0.703599	0.688795	0	0
12337	0.860597	9.748751	-0.112789	0.014216	0.009209	0.003683	-0.582918	-0.373279	-0.572215	-0.148514	-0.092126	0.703679	0.688689	0	0
12338	0.865448	9.751268	-0.095809	-0.010636	0.012864	-0.008750	-0.583588	-0.373673	-0.572900	-0.148675	-0.092317	0.703562	0.688748	0	0
12339	0.870005	9.770775	-0.064521	0.013533	0.016492	-0.003349	-0.583729	-0.371530	-0.573510	-0.148793	-0.092415	0.703620	0.688650	0	0
12340	0.885469	9.720073	-0.092551	0.013442	0.005780	-0.001650	-0.582109	-0.373852	-0.572787	-0.148934	-0.092546	0.703685	0.688536	0	0
12341	0.895064	9.725101	-0.092295	0.000109	0.016446	-0.006047	-0.582513	-0.373685	-0.573458	-0.149046	-0.092642	0.703648	0.688536	0	0
12342	0.885276	9.729779	-0.092631	-0.019816	0.014391	-0.001700	-0.581974	-0.374128	-0.573206	-0.149277	-0.092782	0.703472	0.688648	0	0
12343	0.870008	9.768346	-0.078946	-0.024982	0.014566	-0.010554	-0.582516	-0.372867	-0.572070	-0.149368	-0.092860	0.703261	0.688833	0	0
12344	0.893275	9.817321	-0.076195	-0.011699	0.009171	-0.003482	-0.582651	-0.372543	-0.573692	-0.149541	-0.092987	0.703146	0.688895	0	0
12345	0.893328	9.817324	-0.059342	0.015960	-0.001440	0.003609	-0.583183	-0.374214	-0.574420	-0.149579	-0.092916	0.703255	0.688786	0	0
12346	0.879990	9.753962	-0.078532	0.025312	0.002499	-0.008707	-0.582383	-0.372102	-0.574634	-0.149641	-0.093095	0.703399	0.688600	0	0
12347	0.895161	9.720248	-0.092255	0.005216	0.009136	0.003648	-0.583996	-0.372053	-0.575158	-0.149764	-0.093080	0.703418	0.688557	0	0
12348	0.913687	9.764282	-0.087204	0.003701	-0.000347	-0.008801	-0.583994	-0.372610	-0.575585	-0.149822	-0.093205	0.703418	0.688527	0	0
12349	0.908752	9.769049	-0.084985	-0.000021	0.009247	-0.002562	-0.582916	-0.373525	-0.573857	-0.149908	-0.093227	0.703395	0.688529	0	0
12350	0.928404	9.754839	-0.091496	0.003579	0.003966	-0.003472	-0.582653	-0.371671	-0.574617	-0.150029	-0.093339	0.703394	0.688489	0	0
12351	0.922573	9.803285	-0.096855	0.001801	0.009285	-0.003444	-0.582252	-0.371158	-0.572698	-0.150108	-0.093370	0.703382	0.688479	0	0
12352	0.908487	9.781181	-0.092306	0.008813	0.009168	0.003654	-0.583593	-0.371952	-0.573798	-0.150306	-0.093473	0.703416	0.688387	0	0
12353	0.914180	9.740015	-0.084599	0.014348	0.018192	0.000193	-0.584403	-0.370813	-0.573207	-0.150462	-0.093558	0.703481	0.688275	0	0
12354	0.914111	9.740012	-0.106267	-0.010975	0.010780	0.003603	-0.583325	-0.371634	-0.575561	-0.150698	-0.093652	0.703375	0.688319	0	0
12355	0.888376	9.817230	-0.093195	-0.013525	0.013556	-0.001690	-0.583861	-0.372216	-0.574348	-0.150834	-0.093677	0.703253	0.688410	0	0
12356	0.932080	9.818027	-0.062973	-0.006988	0.014722	-0.010513	-0.583458	-0.372090	-0.574076	-0.150986	-0.093891	0.703157	0.688446	0	0
12357	0.951479	9.818379	-0.057565	0.003288	-0.006919	0.005290	-0.584398	-0.372465	-0.575303	-0.151011	-0.093750	0.703189	0.688427	0	0
12358	0.963542	9.823455	-0.042790	0.024932	-0.006693	0.003588	-0.583994	-0.372761	-0.575181	-0.151089	-0.093776	0.703357	0.688235	0	0
12359	0.952188	9.784407	-0.047658	0.037913	0.004388	-0.008674	-0.583996	-0.372235	-0.573394	-0.151065	-0.093863	0.703596	0.687984	0	0
12360	0.932995	9.764630	-0.110687	0.032294	-0.014462	-0.003501	-0.586415	-0.372170	-0.573772	-0.151021	-0.093885	0.703821	0.687760	0	0
12361	0.947186	9.794027	-0.035848	0.039317	-0.010130	0.003615	-0.585476	-0.371950	-0.572006	-0.150978	-0.093788	0.704104	0.687493	0	0
12362	0.974631	9.760543	0.001356	0.043222	-0.037201	0.021131	-0.585613	-0.371270	-0.570620	-0.150932	-0.093495	0.704461	0.687177	0	0
12363	0.971805	9.779912	-0.003691	0.059694	-0.054515	0.007810	-0.586550	-0.372390	-0.570237	-0.150587	-0.093094	0.704954	0.686802	0	0
12364	0.957677	9.755377	-0.028012	0.086096	-0.050478	-0.002685	-0.586145	-0.373277	-0.569045	-0.150248	-0.092947	0.705602	0.686230	0	0
12365	0.861415	9.700208	-0.160544	0.077466	-0.039609	-0.014109	-0.588028	-0.373115	-0.568065	-0.149841	-0.092829	0.706173	0.685747	0	0
12366	0.875150	9.749015	-0.107530	0.051562	-0.006829	0.017840	-0.587081	-0.375187	-0.565147	-0.149972	-0.092775	0.706539	0.685350	0	0
12367	0.932662	9.788906	-0.062735	0.049921	-0.011996	0.010713	-0.586953	-0.373344	-0.565361	-0.149956	-0.092629	0.706902	0.684998	0	0
12368	0.995776	9.780338	-0.084806	0.043770	-0.053462	0.031634	-0.587226	-0.371915	-0.565584	-0.149872	-0.092160	0.707295	0.684675	0	0
12369	0.744814	9.688364	-0.320506	0.078589	-0.015464	0.016137	-0.589398	-0.364774	-0.565872	-0.149842	-0.091995	0.707864	0.684115	0	0
12370	0.841790	9.724136	-0.084293	0.065817	0.013517	0.026863	-0.591549	-0.364589	-0.565569	-0.150172	-0.092044	0.708303	0.683581	0	0
12371	0.849331	9.699989	-0.151284	0.014749	-0.038000	0.043172	-0.592229	-0.362195	-0.564258	-0.150225	-0.091438	0.708494	0.683453	0	0
12372	1.007258	9.960210	0.082699	0.049636	-0.120961	0.102817	-0.593572	-0.362595	-0.563983	-0.150139	-0.090009	0.709092	0.683041	0	0
12373	0.773698	9.727750	-0.134556	0.091415	-0.057511	0.067173	-0.594382	-0.361938	-0.560956	-0.150148	-0.089215	0.709855	0.682350	0	0
12374	0.853625	9.583526	-0.294711	-0.005162	0.032531	0.060365	-0.595185	-0.363058	-0.560711	-0.150899	-0.089041	0.709810	0.682254	0	0
12375	1.104228	9.728925	0.164453	-0.106538	-0.131569	0.119043	-0.597873	-0.363286	-0.560415	-0.150913	-0.087075	0.709378	0.682954	0	0
12376	1.159001	9.822117	-0.320841	-0.050030	-0.167654	0.087158	-0.598827	-0.358728	-0.560528	-0.150477	-0.085287	0.709349	0.683306	0	0
12377	1.059249	9.839726	-0.331257	0.031459	-0.076330	0.017293	-0.598822	-0.360449	-0.559631	-0.150068	-0.084628	0.709685	0.683128	0	0
12378	1.219444	9.735838	-0.145011	0.054136	-0.043247	-0.017823	-0.598822	-0.360442	-0.559903	-0.149707	-0.084590	0.710090	0.682792	0	0
12379	1.361626	9.641303	-0.231411	-0.009111	-0.038699	-0.007408	-0.599355	-0.362462	-0.557783	-0.149432	-0.084301	0.710071	0.682907	0	0
12380	1.428164	9.836726	-0.182698	0.018313	-0.055759	-0.026905	-0.598954	-0.361635	-0.557217	-0.148936	-0.084175	0.710243	0.682852	0	0
12381	1.220993	9.660611	-0.129952	-0.004387	-0.122609	-0.064484	-0.599083	-0.363620	-0.557007	-0.147673	-0.083723	0.710333	0.683088	0	0
12382	0.975584	9.782373	-0.326170	0.030023	-0.066437	-0.095790	-0.596368	-0.372822	-0.553932	-0.146624	-0.084034	0.710542	0.683059	0	0
12383	1.141477	10.336540	0.449887	0.178379	-0.100394	0.035224	-0.595292	-0.373164	-0.552458	-0.146046	-0.083293	0.711927	0.681831	0	0
12384	0.906666	9.589337	-0.346087	0.270275	0.114355	-0.062029	-0.595825	-0.374920	-0.549513	-0.146307	-0.084941	0.713534	0.679888	0	0
12385	1.385897	9.442709	0.059706	0.083838	0.074711	-0.031149	-0.594744	-0.377112	-0.547690	-0.146603	-0.085727	0.713959	0.679280	0	0
12386	1.470730	9.526763	-0.174239	0.000822	-0.126166	0.009724	-0.595013	-0.376823	-0.547678	-0.145859	-0.084830	0.714145	0.679357	0	0
12387	1.400611	9.637159	-0.191667	0.029036	-0.064608	-0.025145	-0.595286	-0.375863	-0.546010	-0.145250	-0.084544	0.714405	0.679249	0	0
12388	1.375355	9.694969	-0.149547	0.028484	-0.102300	-0.011241	-0.596091	-0.376436	-0.544929	-0.144503	-0.083992	0.714726	0.679140	0	0
12389	1.385022	9.690285	-0.187732	0.021548	-0.086182	-0.018233	-0.595285	-0.376190	-0.544114	-0.143796	-0.083496	0.714971	0.679093	0	0
12390	1.458205	9.672196	-0.151647	0.003341	-0.090059	-0.011259	-0.595556	-0.375605	-0.544636	-0.143157	-0.082991	0.715102	0.679152	0	0
12391	1.508959	9.677972	-0.159762	0.001483	-0.123765	-0.015028	-0.595155	-0.375252	-0.541906	-0.142222	-0.082185	0.715266	0.679274	0	0
12392	1.480096	9.665308	-0.170182	0.004813	-0.173567	-0.013560	-0.595422	-0.375828	-0.541241	-0.140959	-0.081122	0.715523	0.679395	0	0
12393	1.389562	9.704933	-0.192517	-0.013675	-0.204282	-0.000535	-0.597029	-0.378116	-0.538709	-0.139560	-0.079642	0.715705	0.679667	0	0
12394	1.295781	9.785769	-0.215264	-0.026661	-0.211836	0.012655	-0.597974	-0.376996	-0.537164	-0.138222	-0.078081	0.715818	0.680002	0	0
12395	1.288535	9.911878	-0.177921	-0.015429	-0.219245	0.028552	-0.598107	-0.377412	-0.537448	-0.136916	-0.076286	0.716025	0.680252	0	0
12396	1.258671	9.935601	-0.275308	0.023558	-0.218661	0.018077	-0.598379	-0.376414	-0.537413	-0.135532	-0.074715	0.716486	0.680218	0	0
12397	1.172666	9.866062	-0.320754	0.069937	-0.218674	0.034158	-0.600933	-0.376705	-0.534533	-0.134204	-0.072998	0.717270	0.679842	0	0
12398	1.144210	9.816981	-0.431992	0.073344	-0.211758	0.043065	-0.602814	-0.377429	-0.531947	-0.132991	-0.071352	0.718073	0.679407	0	0
12399	1.159534	9.763842	-0.520190	0.060882	-0.183417	0.043208	-0.603216	-0.378074	-0.528151	-0.131982	-0.069796	0.718748	0.679051	0	0
12400	1.134834	9.787670	-0.516313	0.049829	-0.181974	0.052912	-0.606182	-0.375681	-0.524498	-0.131061	-0.068245	0.719353	0.678746	0	0
12401	1.094947	9.840353	-0.534786	0.051099	-0.194849	0.070522	-0.605512	-0.375347	-0.521227	-0.130162	-0.066402	0.719991	0.678426	0	0
12402	1.123262	9.879709	-0.529399	0.054107	-0.163495	0.098131	-0.607933	-0.375061	-0.518875	-0.129680	-0.064659	0.720625	0.678013	0	0
12403	1.128426	9.855521	-0.582019	0.077552	-0.133162	0.101936	-0.610624	-0.374477	-0.516918	-0.129420	-0.063042	0.721378	0.677414	0	0
12404	1.133206	9.853176	-0.617964	0.096667	-0.128325	0.128549	-0.612231	-0.376429	-0.516690	-0.129372	-0.061376	0.722269	0.676627	0	0
12405	1.110175	9.796926	-0.591766	0.107190	-0.153283	0.134618	-0.614117	-0.375586	-0.514462	-0.129168	-0.059425	0.723263	0.675778	0	0
12406	1.059299	9.791143	-0.622171	0.121041	-0.150141	0.155911	-0.616672	-0.375616	-0.510621	-0.129128	-0.057441	0.724356	0.674785	0	0
12407	1.006702	9.877584	-0.614808	0.122379	-0.162949	0.170871	-0.618154	-0.375119	-0.506094	-0.129088	-0.055183	0.725478	0.673776	0	0
12408	0.902365	9.994638	-0.681483	0.129119	-0.150047	0.190444	-0.622455	-0.375181	-0.505228	-0.129279	-0.052963	0.726634	0.672670	0	0
12409	0.753646	10.023488	-0.777741	0.163105	-0.083582	0.210459	-0.624612	-0.373347	-0.502693	-0.130055	-0.051005	0.727938	0.671260	0	0
12410	0.697738	10.007892	-0.928591	0.211435	-0.009079	0.234090	-0.628248	-0.371634	-0.499599	-0.131520	-0.049522	0.729476	0.669414	0	0
12411	0.663707	10.016988	-0.903224	0.255150	0.085605	0.231303	-0.631480	-0.370094	-0.495563	-0.133617	-0.048670	0.731172	0.667207	0	0
12412	0.737111	9.877528	-0.796406	0.316941	0.176981	0.224996	-0.633898	-0.370944	-0.493111	-0.136322	-0.048634	0.733144	0.664493	0	0
12413	0.778818	9.586954	-0.937371	0.353200	0.193434	0.219032	-0.635783	-0.370114	-0.490339	-0.139070	-0.048725	0.735317	0.661509	0	0
12414	0.859883	9.379627	-1.135531	0.330686	0.222368	0.191736	-0.639821	-0.368829	-0.486710	-0.141878	-0.049252	0.737273	0.658691	0	0
12415	0.929536	9.157541	-1.203937	0.324007	0.240486	0.175913	-0.640764	-0.368452	-0.483691	-0.144692	-0.049931	0.739138	0.655932	0	0
12416	0.971305	8.852395	-1.417009	0.279418	0.219207	0.157964	-0.641304	-0.368238	-0.480137	-0.147279	-0.050618	0.740717	0.653517	0	0
12417	1.056955	8.781099	-1.606425	0.210414	0.228568	0.115360	-0.643046	-0.370063	-0.479087	-0.149660	-0.051503	0.741805	0.651671	0	0
12418	1.295972	9.067040	-1.625321	0.104836	0.253076	0.095673	-0.645872	-0.368834	-0.480376	-0.152192	-0.052629	0.742145	0.650606	0	0
12419	1.556967	9.482056	-1.543409	0.058637	0.235592	0.068817	-0.642114	-0.367077	-0.480499	-0.154396	-0.053677	0.742198	0.649940	0	0
12420	1.716233	9.652462	-1.453145	0.035958	0.190065	0.033047	-0.644262	-0.367689	-0.482536	-0.156098	-0.054764	0.742144	0.649505	0	0
12421	1.769880	9.634013	-1.465803	0.033334	0.155537	-0.009628	-0.643992	-0.367827	-0.482952	-0.157211	-0.055834	0.742109	0.649185	0	0
12422	1.691000	9.462650	-1.433229	-0.004474	0.109161	-0.017093	-0.643188	-0.367119	-0.483756	-0.158009	-0.056704	0.741887	0.649170	0	0
12423	1.582956	9.276180	-1.521800	-0.055898	0.066921	-0.052854	-0.642112	-0.367150	-0.483497	-0.158233	-0.057379	0.741387	0.649627	0	0
12424	1.446728	9.283406	-1.636770	-0.111081	0.043100	-0.079669	-0.641569	-0.368317	-0.488715	-0.158211	-0.058134	0.740538	0.650533	0	0
12425	1.337298	9.441657	-1.520958	-0.123171	0.085974	-0.091795	-0.640228	-0.367165	-0.490872	-0.158359	-0.059115	0.739548	0.651534	0	0
12426	1.241354	9.641415	-1.477264	-0.104888	0.089054	-0.102315	-0.638212	-0.366598	-0.492920	-0.158525	-0.060346	0.738649	0.652400	0	0
12427	1.211945	9.653015	-1.507141	-0.057566	0.132425	-0.114260	-0.636592	-0.369017	-0.494107	-0.158827	-0.061902	0.737996	0.652919	0	0
12428	1.196268	9.475519	-1.453323	-0.039370	0.164623	-0.115756	-0.636057	-0.368013	-0.495170	-0.159421	-0.063826	0.737391	0.653273	0	0
12429	1.256538	9.381944	-1.378549	-0.081018	0.213625	-0.097902	-0.633362	-0.369686	-0.499068	-0.160441	-0.065756	0.736461	0.653880	0	0
12430	1.432402	9.322022	-1.324554	-0.115516	0.252026	-0.080121	-0.632288	-0.368927	-0.502324	-0.161970	-0.067876	0.735231	0.654671	0	0
12431	1.621437	9.325455	-1.304335	-0.130903	0.259803	-0.075741	-0.628118	-0.369209	-0.506603	-0.163505	-0.069864	0.733905	0.655567	0	0
12432	1.804719	9.255956	-1.264484	-0.109232	0.276888	-0.075602	-0.627713	-0.369426	-0.509883	-0.165226	-0.072109	0.732666	0.656278	0	0
12433	1.941179	9.112784	-1.167739	-0.108500	0.276751	-0.069438	-0.625965	-0.368925	-0.514925	-0.166910	-0.074194	0.731451	0.656975	0	0
12434	2.127257	9.023915	-1.132471	-0.137253	0.265942	-0.073172	-0.623271	-0.370136	-0.520442	-0.168575	-0.076289	0.730035	0.657884	0	0
12435	2.266382	9.108988	-1.051810	-0.189699	0.265297	-0.064536	-0.621929	-0.368893	-0.526545	-0.170270	-0.078122	0.728295	0.659160	0	0
12436	2.393657	9.283655	-1.087738	-0.232422	0.254878	-0.017030	-0.621257	-0.368424	-0.529125	-0.172268	-0.079543	0.726301	0.660669	0	0
12437	2.535059	9.478000	-1.130604	-0.230592	0.241716	0.012912	-0.620993	-0.366304	-0.535324	-0.174335	-0.080580	0.724378	0.662111	0	0
12438	2.771122	9.807596	-1.041591	-0.217344	0.259403	0.058087	-0.620452	-0.366788	-0.539430	-0.176837	-0.081501	0.722520	0.663363	0	0
12439	2.769768	10.050371	-0.704036	-0.213432	0.215560	0.071062	-0.619652	-0.364133	-0.544801	-0.179089	-0.081965	0.720788	0.664585	0	0
12440	2.572796	10.129368	-0.414581	-0.170488	0.164354	0.070902	-0.619661	-0.360339	-0.549580	-0.180943	-0.082238	0.719409	0.665543	0	0
12441	2.078433	9.683452	-0.147142	-0.113589	0.101286	0.086711	-0.618985	-0.361411	-0.552890	-0.182396	-0.082004	0.718549	0.666104	0	0
12442	1.550274	9.377660	-0.486027	-0.198552	0.122268	0.106165	-0.620600	-0.360142	-0.557188	-0.184201	-0.081688	0.717080	0.667228	0	0
12443	1.266463	9.076372	-0.167480	-0.254526	0.291594	0.142504	-0.621817	-0.357175	-0.561707	-0.187502	-0.082064	0.714964	0.668531	0	0
12444	1.242759	9.175478	-0.140068	-0.298847	0.452143	0.178756	-0.623300	-0.355169	-0.567344	-0.192220	-0.083231	0.712247	0.669946	0	0
12445	1.434858	9.885414	-0.057681	-0.313904	0.551514	0.219054	-0.623577	-0.351404	-0.576751	-0.197924	-0.084684	0.709258	0.671273	0	0
12446	1.550093	10.751799	0.464108	-0.227932	0.606896	0.275301	-0.622236	-0.348686	-0.591520	-0.204325	-0.086348	0.706735	0.671805	0	0
12447	1.592329	10.888558	0.888055	-0.017426	0.610410	0.277727	-0.623316	-0.346422	-0.596473	-0.210567	-0.088372	0.705599	0.670807	0	0
12448	1.530953	10.270792	0.573070	0.142880	0.586011	0.203858	-0.624261	-0.344620	-0.599944	-0.215983	-0.091143	0.705483	0.668833	0	0
12449	1.451905	9.701266	0.339027	0.078237	0.589866	0.133000	-0.625610	-0.343192	-0.599065	-0.221009	-0.094243	0.704843	0.667435	0	0
12450	1.481477	9.774615	0.190129	-0.115038	0.582184	0.089903	-0.623194	-0.341099	-0.606242	-0.225858	-0.097215	0.702856	0.667481	0	0
12451	1.588420	10.024190	0.328743	-0.132997	0.566120	0.050807	-0.620512	-0.338644	-0.610960	-0.230350	-0.100262	0.700728	0.667732	0	0
12452	1.590926	9.917432	0.447583	-0.081135	0.525474	0.022420	-0.620237	-0.339922	-0.617268	-0.234311	-0.103410	0.698982	0.667704	0	0
12453	1.520722	9.782632	0.388671	-0.095163	0.469022	-0.000949	-0.617818	-0.339181	-0.621085	-0.237726	-0.106253	0.697239	0.667873	0	0
12454	1.492617	9.765150	0.587745	-0.162093	0.428329	0.003888	-0.615400	-0.337768	-0.629510	-0.240969	-0.108695	0.695128	0.668519	0	0
12455	1.530686	9.809545	0.643946	-0.187124	0.372511	-0.012473	-0.615130	-0.337520	-0.634407	-0.243722	-0.110750	0.692958	0.669435	0	0
12456	1.579119	9.812852	0.652629	-0.165698	0.303485	-0.018163	-0.612179	-0.334967	-0.637491	-0.245945	-0.112497	0.691077	0.670275	0	0
12457	1.634602	9.714333	0.715257	-0.098729	0.251280	-0.041283	-0.609756	-0.335815	-0.639998	-0.247561	-0.114154	0.689745	0.670771	0	0
12458	1.588168	9.621245	0.772309	-0.051303	0.213302	-0.071423	-0.608683	-0.334909	-0.643521	-0.248677	-0.115950	0.688781	0.671041	0	0
12459	1.558871	9.615848	0.670345	-0.026312	0.198205	-0.099723	-0.607341	-0.333565	-0.647851	-0.249448	-0.117834	0.687989	0.671239	0	0
12460	1.601181	9.689450	0.719234	0.020079	0.163652	-0.124566	-0.605181	-0.336415	-0.649330	-0.249784	-0.119843	0.687558	0.671200	0	0
12461	1.648029	9.666035	0.824362	0.025594	0.117783	-0.137231	-0.601013	-0.336646	-0.649658	-0.249687	-0.121574	0.687263	0.671227	0	0
12462	1.698645	9.666945	0.741653	0.012262	0.092097	-0.181650	-0.598859	-0.337806	-0.650674	-0.249154	-0.123474	0.686884	0.671466	0	0
12463	1.673278	9.734466	0.810176	0.039011	0.028359	-0.183741	-0.596707	-0.338179	-0.648941	-0.248113	-0.124956	0.686839	0.671624	0	0
12464	1.679983	9.647197	0.847150	0.054542	0.059633	-0.220623	-0.595081	-0.342464	-0.649099	-0.247036	-0.127005	0.686772	0.671705	0	0
12465	1.831381	9.601398	0.917138	0.036003	-0.017138	-0.214132	-0.591585	-0.343116	-0.648889	-0.245480	-0.128381	0.686772	0.672014	0	0
12466	1.909299	9.593109	0.979774	0.039354	0.002148	-0.201640	-0.589159	-0.345195	-0.647214	-0.244153	-0.129874	0.686762	0.672220	0	0
12467	1.999819	9.565630	1.074236	0.042312	-0.049751	-0.186954	-0.584988	-0.346398	-0.648391	-0.242549	-0.130856	0.686912	0.672458	0	0
12468	2.002717	9.536548	1.040843	0.055860	-0.098235	-0.163350	-0.584853	-0.347042	-0.645145	-0.240763	-0.131446	0.687303	0.672585	0	0
12469	1.984944	9.453684	1.028886	0.053158	-0.111493	-0.131609	-0.584575	-0.350195	-0.643889	-0.239094	-0.131655	0.687739	0.672693	0	0
12470	1.973027	9.434040	0.968486	0.045293	-0.124576	-0.108727	-0.581885	-0.350835	-0.643396	-0.237503	-0.131663	0.688190	0.672793	0	0
12471	2.020128	9.502869	0.969413	0.044777	-0.112655	-0.087447	-0.581748	-0.351845	-0.642750	-0.236138	-0.131536	0.688626	0.672854	0	0
12472	2.132689	9.577745	1.015633	0.071016	-0.121972	-0.060931	-0.581745	-0.352887	-0.640605	-0.234844	-0.131286	0.689305	0.672660	0	0
12473	2.189075	9.656446	0.949366	0.103765	-0.158550	-0.080526	-0.581472	-0.354802	-0.637675	-0.233135	-0.130936	0.690248	0.672356	0	0
12474	2.196200	9.782810	0.934187	0.155271	-0.189734	-0.060237	-0.582946	-0.356706	-0.633498	-0.231260	-0.130416	0.691648	0.671665	0	0
12475	2.081094	9.734606	1.017681	0.201855	-0.220531	-0.057610	-0.583346	-0.358216	-0.629048	-0.229150	-0.129713	0.693413	0.670704	0	0
12476	2.082526	9.654513	0.965369	0.226651	-0.222475	-0.042511	-0.583208	-0.360189	-0.623531	-0.227069	-0.129010	0.695380	0.669510	0	0
12477	2.158907	9.711735	0.955245	0.260947	-0.225629	-0.046863	-0.583745	-0.360843	-0.619189	-0.224919	-0.128327	0.697549	0.668109	0	0
12478	2.084761	9.513732	0.783546	0.330866	-0.228874	-0.036027	-0.583871	-0.364379	-0.613174	-0.222694	-0.127765	0.700219	0.666166	0	0
12479	2.123991	9.431864	0.409830	0.284682	-0.235812	-0.059199	-0.583868	-0.366090	-0.606557	-0.220358	-0.127148	0.702533	0.664623	0	0
12480	2.089896	9.423951	0.307737	0.197497	-0.288634	-0.038582	-0.584268	-0.367767	-0.601024	-0.217858	-0.125906	0.704425	0.663680	0	0
12481	1.895750	9.413130	0.157424	0.099529	-0.317701	-0.047869	-0.585878	-0.369419	-0.595340	-0.215254	-0.124254	0.705685	0.663502	0	0
12482	1.561351	9.382767	-0.016305	0.011750	-0.336638	-0.032274	-0.587223	-0.369747	-0.592066	-0.212684	-0.122243	0.706440	0.663901	0	0
12483	1.254931	9.634505	-0.292409	-0.041083	-0.282820	0.001564	-0.588832	-0.371330	-0.589376	-0.210824	-0.120170	0.706740	0.664553	0	0
12484	1.172889	9.824776	-0.510611	-0.022670	-0.171640	0.005884	-0.588967	-0.370858	-0.591265	-0.209716	-0.118913	0.706953	0.664903	0	0
12485	1.514067	9.731435	-0.506658	0.051397	-0.120281	0.004606	-0.589504	-0.371494	-0.587739	-0.208911	-0.118094	0.707526	0.664694	0	0
12486	1.722317	9.482730	-0.599497	0.069996	-0.232785	0.030434	-0.590713	-0.372409	-0.583670	-0.207419	-0.116447	0.708507	0.664406	0	0
12487	1.575692	9.494602	-0.907405	-0.045959	-0.368959	0.103501	-0.593670	-0.372678	-0.581329	-0.205620	-0.113071	0.709058	0.664960	0	0
12488	1.195409	9.825127	-1.051562	-0.174753	-0.425881	0.131096	-0.599050	-0.371715	-0.580826	-0.203708	-0.108924	0.708907	0.666400	0	0
12489	0.945023	10.221138	-1.091121	-0.167579	-0.397518	0.136644	-0.599590	-0.371161	-0.579713	-0.202053	-0.104872	0.708720	0.667751	0	0
12490	0.888503	10.380336	-1.098872	-0.096676	-0.321901	0.123211	-0.603087	-0.370556	-0.577882	-0.200739	-0.101633	0.708844	0.668517	0	0
12491	1.076148	10.466291	-0.997470	-0.065107	-0.254311	0.098057	-0.604977	-0.368146	-0.576012	-0.199724	-0.099019	0.708998	0.669050	0	0
12492	1.330904	10.713690	-0.880783	-0.046288	-0.259543	0.065303	-0.607937	-0.367223	-0.576220	-0.198412	-0.096709	0.709262	0.669498	0	0
12493	1.485377	10.624243	-0.880183	0.099689	-0.300632	0.051322	-0.609952	-0.368107	-0.572684	-0.196590	-0.094445	0.710556	0.668987	0	0
12494	1.239564	9.804083	-1.016346	0.202382	-0.342256	0.042628	-0.611966	-0.369313	-0.567526	-0.194299	-0.092233	0.712611	0.667778	0	0
12495	0.960987	9.133818	-1.371303	0.129631	-0.346373	0.038935	-0.615457	-0.371039	-0.562911	-0.192029	-0.089813	0.714167	0.667101	0	0
12496	0.766332	9.154550	-1.483353	-0.018211	-0.290382	0.024729	-0.615592	-0.371375	-0.560469	-0.190190	-0.087653	0.714615	0.667435	0	0
12497	0.830306	9.398507	-1.172691	-0.075257	-0.254891	0.008832	-0.618549	-0.371619	-0.559217	-0.188547	-0.085670	0.714594	0.668182	0	0
12498	0.857076	9.554389	-0.920280	-0.061880	-0.243400	-0.019361	-0.618818	-0.371329	-0.559205	-0.186794	-0.084065	0.714612	0.668858	0	0
12499	0.804937	9.373798	-0.920517	-0.021082	-0.245505	-0.064316	-0.618552	-0.370835	-0.556332	-0.184676	-0.082771	0.714866	0.669336	0	0
12500	0.695656	9.129043	-1.001465	-0.049377	-0.227604	-0.079284	-0.618546	-0.373126	-0.555317	-0.182629	-0.081730	0.714878	0.670012	0	0
12501	0.700643	9.226227	-1.110373	-0.143848	-0.177032	-0.071302	-0.617603	-0.373874	-0.554535	-0.181047	-0.080724	0.714173	0.671315	0	0
12502	0.798353	9.555733	-1.088195	-0.146476	-0.099052	-0.061122	-0.618949	-0.373123	-0.555040	-0.180127	-0.080248	0.713307	0.672538	0	0
12503	0.910763	9.749554	-1.105466	-0.059986	-0.032708	-0.053386	-0.618141	-0.373393	-0.556420	-0.179622	-0.080238	0.712918	0.673087	0	0
12504	1.209775	9.594765	-1.027718	0.018042	0.056253	-0.027879	-0.617467	-0.373641	-0.558614	-0.179918	-0.080882	0.712903	0.672947	0	0
12505	1.402779	9.171016	-0.915085	-0.009830	0.059586	-0.027973	-0.615313	-0.374823	-0.558678	-0.180200	-0.081404	0.712707	0.673016	0	0
12506	1.505745	9.095188	-1.022088	-0.128086	0.028985	-0.053310	-0.617465	-0.374164	-0.560538	-0.180241	-0.081775	0.711737	0.673986	0	0
12507	1.522487	9.246017	-0.907162	-0.171336	-0.052851	-0.066360	-0.615321	-0.371583	-0.564020	-0.179595	-0.081521	0.710624	0.675361	0	0
12508	1.367427	9.369444	-0.879150	-0.181810	-0.063265	-0.080576	-0.614378	-0.372171	-0.564050	-0.178848	-0.081376	0.709430	0.676831	0	0
12509	1.285056	9.506336	-0.771975	-0.217920	-0.033562	-0.071648	-0.614778	-0.372936	-0.567338	-0.178338	-0.081208	0.707959	0.678524	0	0
12510	1.365932	9.602494	-0.647447	-0.211089	-0.007262	-0.053802	-0.613970	-0.373169	-0.570350	-0.178195	-0.081201	0.706481	0.680101	0	0
12511	1.501723	9.624397	-0.486971	-0.168070	0.040768	-0.039249	-0.613032	-0.372039	-0.571142	-0.178387	-0.081397	0.705239	0.681316	0	0
12512	1.549502	9.445639	-0.301203	-0.146792	0.054826	-0.024955	-0.612498	-0.370566	-0.574096	-0.178815	-0.081712	0.704107	0.682335	0	0
12513	1.549600	9.193164	-0.330590	-0.181060	0.061537	-0.020588	-0.611686	-0.371913	-0.577962	-0.179291	-0.081894	0.702751	0.683586	0	0
12514	1.548643	8.984361	-0.418113	-0.212308	0.106688	0.012325	-0.612228	-0.369793	-0.583333	-0.180393	-0.082185	0.701104	0.684951	0	0
12515	1.667053	8.874834	-0.452170	-0.259621	0.194342	0.047196	-0.611152	-0.369563	-0.588241	-0.182328	-0.082656	0.699018	0.686512	0	0
12516	1.864469	9.198874	-0.357079	-0.335671	0.271235	0.076565	-0.610218	-0.366313	-0.594955	-0.185104	-0.083382	0.696265	0.688476	0	0
12517	2.340898	10.108178	-0.305988	-0.343102	0.377401	0.169022	-0.611299	-0.363596	-0.601118	-0.189218	-0.084104	0.693344	0.690215	0	0
12518	2.802988	10.764830	0.514495	-0.316473	0.473158	0.263282	-0.610771	-0.359748	-0.608761	-0.194642	-0.084940	0.690464	0.691490	0	0
12519	3.138259	10.897185	0.841547	-0.220766	0.392979	0.303650	-0.614809	-0.356730	-0.618829	-0.199686	-0.085060	0.688428	0.692067	0	0
12520	2.900608	9.834441	0.989117	-0.070288	0.235098	0.338567	-0.618310	-0.354319	-0.621569	-0.203766	-0.084208	0.687746	0.691660	0	0
12521	2.235718	8.967809	0.623787	-0.143723	0.095733	0.337636	-0.620466	-0.351835	-0.628817	-0.206930	-0.082178	0.686842	0.691863	0	0
12522	1.569267	9.028504	0.251413	-0.337247	0.151476	0.316321	-0.623705	-0.346828	-0.633791	-0.210496	-0.080350	0.684439	0.693382	0	0
12523	1.409101	9.564559	0.502440	-0.349021	0.271642	0.271088	-0.625862	-0.343753	-0.642109	-0.214563	-0.079567	0.681661	0.694960	0	0
12524	1.442196	10.140542	0.807243	-0.271934	0.310970	0.253861	-0.628157	-0.340230	-0.645100	-0.218715	-0.079401	0.679291	0.696005	0	0
12525	1.476390	10.420374	1.123943	-0.123402	0.289233	0.213493	-0.629374	-0.337267	-0.649483	-0.222310	-0.079620	0.677969	0.696130	0	0
12526	1.493377	10.316307	1.240800	-0.021513	0.241531	0.163997	-0.628704	-0.336213	-0.652861	-0.225166	-0.080134	0.677402	0.695705	0	0
12527	1.570079	10.366257	1.286108	-0.030104	0.208210	0.142519	-0.629783	-0.334747	-0.653890	-0.227637	-0.080479	0.676838	0.695410	0	0
12528	1.733062	10.483331	1.449107	-0.031211	0.157532	0.106784	-0.631393	-0.335510	-0.656075	-0.229531	-0.080773	0.676339	0.695239	0	0
12529	1.769490	10.318886	1.201108	-0.034566	0.143536	0.096079	-0.630594	-0.332905	-0.659268	-0.231242	-0.080972	0.675846	0.695128	0	0
12530	1.840330	9.897743	1.018691	-0.037627	0.184588	0.016771	-0.631666	-0.333692	-0.660915	-0.232703	-0.082053	0.675162	0.695179	0	0
12531	1.817429	9.707972	1.009790	-0.111706	0.162337	-0.043708	-0.629387	-0.331105	-0.664807	-0.233631	-0.083149	0.673969	0.695894	0	0
12532	1.858065	9.740271	1.034867	-0.125497	0.120298	-0.074089	-0.629114	-0.332322	-0.667572	-0.234102	-0.084196	0.672743	0.696795	0	0
12533	1.771273	9.731422	1.123747	-0.059228	0.039106	-0.076152	-0.626959	-0.333454	-0.669813	-0.233928	-0.084775	0.672173	0.697334	0	0
12534	1.523601	9.537590	1.286119	-0.007018	-0.031284	-0.088757	-0.626417	-0.334883	-0.669865	-0.233183	-0.085146	0.672112	0.697597	0	0
12535	1.410674	9.375322	1.339245	0.023382	-0.034769	-0.081581	-0.627222	-0.335135	-0.670409	-0.232403	-0.085441	0.672283	0.697656	0	0
12536	1.403533	9.244099	1.318350	0.037790	-0.024027	-0.079692	-0.624535	-0.335111	-0.667989	-0.231731	-0.085906	0.672524	0.697590	0	0
12537	1.546537	9.115597	1.277970	0.030921	-0.014925	-0.090289	-0.623991	-0.336939	-0.669143	-0.231016	-0.086417	0.672691	0.697603	0	0
12538	1.704785	9.203437	1.291793	0.020563	-0.009272	-0.106237	-0.624260	-0.337099	-0.668056	-0.230274	-0.087125	0.672754	0.697700	0	0
12539	1.959651	9.334319	1.474359	0.035454	-0.040514	-0.131211	-0.623176	-0.339981	-0.667073	-0.229098	-0.087742	0.672972	0.697799	0	0
12540	2.055769	9.382193	1.515464	0.072343	-0.091597	-0.173882	-0.621961	-0.341849	-0.667147	-0.227284	-0.088449	0.673523	0.697772	0	0
12541	2.026716	9.362231	1.399173	0.063922	-0.165458	-0.174371	-0.620210	-0.343041	-0.666389	-0.224940	-0.088548	0.674179	0.697885	0	0
12542	1.885124	9.396065	1.288652	0.051447	-0.191195	-0.216978	-0.619533	-0.345111	-0.663332	-0.222167	-0.088799	0.674763	0.698177	0	0
12543	1.760210	9.342819	1.304479	0.033612	-0.229274	-0.229625	-0.617246	-0.345776	-0.661338	-0.219032	-0.088755	0.675288	0.698665	0	0
12544	1.651326	9.457372	1.317124	0.036235	-0.204483	-0.188772	-0.616967	-0.349517	-0.659148	-0.216374	-0.088686	0.675810	0.698998	0	0
12545	1.717024	9.575096	1.376027	0.048564	-0.178052	-0.174440	-0.614808	-0.352763	-0.655738	-0.213955	-0.088657	0.676364	0.699210	0	0
12546	1.878583	9.505206	1.441694	0.120461	-0.150965	-0.166118	-0.614266	-0.354386	-0.653482	-0.211733	-0.088982	0.677371	0.698870	0	0
12547	2.018688	9.279547	1.404365	0.135796	-0.140185	-0.165138	-0.613460	-0.354467	-0.650770	-0.209557	-0.089338	0.678452	0.698432	0	0
12548	2.144566	9.276969	1.340843	0.107512	-0.163791	-0.154795	-0.613592	-0.355801	-0.648089	-0.207329	-0.089462	0.679397	0.698162	0	0
12549	2.152303	9.374214	1.335533	0.104977	-0.231767	-0.139330	-0.612910	-0.359258	-0.646302	-0.204741	-0.088934	0.680465	0.697954	0	0
12550	2.078515	9.440858	1.414613	0.154339	-0.260634	-0.105753	-0.612906	-0.361045	-0.642547	-0.202151	-0.088143	0.681970	0.697339	0	0
12551	1.912211	9.496089	1.288728	0.220358	-0.285424	-0.087986	-0.611422	-0.364174	-0.631228	-0.199452	-0.087120	0.683981	0.696275	0	0
12552	2.007081	9.539040	0.903742	0.277996	-0.238893	-0.080448	-0.615047	-0.366230	-0.624444	-0.197059	-0.086539	0.686312	0.694733	0	0
12553	2.289609	9.587862	0.885564	0.334361	-0.154545	-0.019678	-0.615582	-0.367790	-0.617680	-0.195631	-0.086179	0.688896	0.692621	0	0
12554	2.186416	9.384475	0.691349	0.337340	-0.162216	0.003304	-0.615842	-0.370887	-0.618321	-0.194296	-0.085676	0.691541	0.690420	0	0
12555	2.045702	9.464428	0.383109	0.186519	-0.170259	-0.011331	-0.617045	-0.373360	-0.614302	-0.192943	-0.084858	0.693126	0.689311	0	0
12556	1.656633	9.894341	0.387184	-0.010283	-0.222061	0.001934	-0.618125	-0.372067	-0.613976	-0.191474	-0.083277	0.693476	0.689560	0	0
12557	1.272798	10.304930	0.391566	-0.078561	-0.167647	0.006555	-0.621354	-0.371483	-0.611468	-0.190484	-0.081842	0.693238	0.690246	0	0
12558	1.215262	10.512660	0.368974	-0.016097	-0.026017	0.017387	-0.621352	-0.372047	-0.611622	-0.190484	-0.081492	0.693184	0.690342	0	0
12559	1.513055	10.158771	0.337452	0.081714	0.086975	0.048425	-0.621619	-0.372789	-0.609873	-0.191415	-0.081832	0.693598	0.689627	0	0
12560	1.813601	9.649551	0.196450	0.127326	0.049009	0.053588	-0.623502	-0.372611	-0.609573	-0.192065	-0.082020	0.694419	0.688597	0	0
12561	1.967128	9.227490	0.098425	0.029579	-0.081542	0.086028	-0.625650	-0.373735	-0.607814	-0.192128	-0.080836	0.694828	0.688307	0	0
12562	1.821117	9.234536	-0.045731	-0.095665	-0.236691	0.132418	-0.629147	-0.372969	-0.606795	-0.191520	-0.078085	0.694722	0.688901	0	0
12563	1.596043	9.791212	-0.263865	-0.137053	-0.297182	0.154919	-0.633718	-0.372883	-0.605922	-0.190689	-0.074616	0.694443	0.689797	0	0
12564	1.416772	10.297778	-0.109493	-0.090121	-0.301060	0.147983	-0.637223	-0.369713	-0.604689	-0.189738	-0.071326	0.694494	0.690355	0	0
12565	1.305254	10.271460	-0.286041	0.011106	-0.313065	0.164167	-0.641525	-0.369979	-0.601107	-0.188746	-0.067966	0.695259	0.690196	0	0
12566	1.201983	9.854456	-0.319766	0.044200	-0.298956	0.107821	-0.645291	-0.369207	-0.600085	-0.187438	-0.065227	0.696190	0.689878	0	0
12567	1.062716	9.786381	-0.337970	-0.025960	-0.322653	0.034988	-0.646367	-0.369553	-0.596271	-0.185503	-0.062633	0.696618	0.690210	0	0
12568	0.948437	9.934826	-0.284822	-0.042594	-0.339126	0.048110	-0.649457	-0.370404	-0.593131	-0.183560	-0.059873	0.696971	0.690618	0	0
12569	0.745128	9.926285	-0.252480	0.029373	-0.308464	0.054764	-0.652015	-0.369275	-0.590341	-0.181818	-0.057345	0.697754	0.690502	0	0
12570	0.486185	9.717619	-0.682535	0.090925	-0.275825	0.049053	-0.655240	-0.370142	-0.586382	-0.180251	-0.055269	0.698900	0.689923	0	0
12571	0.486907	9.406873	-0.882381	0.117596	-0.169814	0.013586	-0.656046	-0.370410	-0.586245	-0.179133	-0.054152	0.700012	0.689175	0	0
12572	0.672404	9.371417	-0.693467	0.092584	-0.081398	-0.046088	-0.657928	-0.370731	-0.582694	-0.178284	-0.054103	0.700760	0.688639	0	0
12573	0.831824	9.432597	-0.477195	0.052481	-0.082269	-0.095771	-0.656713	-0.372477	-0.581947	-0.177055	-0.054244	0.701207	0.688490	0	0
12574	0.848677	9.554280	-0.511298	0.030089	-0.089436	-0.101199	-0.657244	-0.375261	-0.577401	-0.175816	-0.054428	0.701505	0.688489	0	0
12575	0.953081	9.672706	-0.470471	0.034203	-0.050006	-0.147819	-0.655092	-0.375748	-0.576898	-0.174459	-0.055128	0.701741	0.688538	0	0
12576	0.983295	9.610132	-0.507588	0.061416	-0.050470	-0.155697	-0.654012	-0.377487	-0.576286	-0.173139	-0.056056	0.702150	0.688379	0	0
12577	0.976868	9.420642	-0.670051	0.027209	-0.036628	-0.152166	-0.652528	-0.379217	-0.576495	-0.171845	-0.056871	0.702310	0.688473	0	0
12578	1.040863	9.368394	-0.689359	-0.071992	-0.016404	-0.140866	-0.651720	-0.379805	-0.576388	-0.170971	-0.057730	0.701744	0.689196	0	0
12579	1.169487	9.482400	-0.681457	-0.149713	0.011876	-0.124164	-0.648891	-0.381833	-0.577303	-0.170308	-0.058382	0.700618	0.690450	0	0
12580	1.305470	9.635411	-0.399193	-0.155648	0.014921	-0.104757	-0.646738	-0.382103	-0.580060	-0.169988	-0.059097	0.699434	0.691667	0	0
12581	1.283449	9.669014	-0.253278	-0.155850	-0.006501	-0.101358	-0.646739	-0.381622	-0.582496	-0.169355	-0.059452	0.698306	0.692931	0	0
12582	1.263785	9.680794	-0.266006	-0.116277	-0.016817	-0.102180	-0.645796	-0.381876	-0.584694	-0.168835	-0.060024	0.697444	0.693876	0	0
12583	1.306382	9.603878	-0.309857	-0.058306	0.018536	-0.109734	-0.644450	-0.382426	-0.586770	-0.168258	-0.060777	0.696943	0.694454	0	0
12584	1.375202	9.442481	-0.258382	-0.054841	0.071558	-0.095248	-0.643643	-0.382590	-0.586648	-0.168357	-0.062008	0.696360	0.694906	0	0
12585	1.481133	9.238056	-0.239145	-0.107597	0.081221	-0.072381	-0.641486	-0.383976	-0.590123	-0.168506	-0.062853	0.695433	0.695722	0	0
12586	1.572124	9.057640	-0.194068	-0.135860	0.115120	-0.086412	-0.639739	-0.383998	-0.590961	-0.168997	-0.064164	0.694216	0.696697	0	0
12587	1.785072	9.066354	-0.242966	-0.152397	0.144783	-0.068638	-0.638398	-0.382239	-0.594868	-0.169642	-0.065349	0.692868	0.697771	0	0
12588	2.003836	9.070349	-0.014812	-0.156986	0.181054	-0.026038	-0.637327	-0.380467	-0.599045	-0.170982	-0.066623	0.691428	0.698751	0	0
12589	2.453873	9.350410	-0.017558	-0.205653	0.210789	0.014557	-0.636378	-0.382333	-0.605108	-0.172703	-0.067596	0.689643	0.699998	0	0
12590	2.711798	9.704698	0.242857	-0.214249	0.170596	0.091994	-0.637459	-0.379754	-0.611411	-0.174802	-0.067851	0.687892	0.701174	0	0
12591	3.008318	10.486903	0.079952	-0.228801	0.166178	0.230627	-0.637197	-0.377281	-0.614466	-0.177748	-0.066975	0.686155	0.702219	0	0
12592	3.210069	10.888741	0.504387	-0.187641	0.192997	0.275945	-0.641231	-0.376091	-0.619010	-0.181231	-0.066132	0.684663	0.702865	0	0
12593	3.293562	10.666966	0.982858	-0.025920	0.119781	0.272426	-0.643655	-0.374403	-0.622195	-0.184021	-0.064999	0.684446	0.702457	0	0
12594	2.627279	9.581874	1.098184	0.095764	-0.121702	0.225479	-0.648905	-0.371863	-0.622596	-0.184797	-0.062797	0.685476	0.701448	0	0
12595	1.872585	9.000014	0.188717	-0.077038	-0.246352	0.242033	-0.651735	-0.369756	-0.618955	-0.184895	-0.059202	0.685542	0.701670	0	0
12596	1.306133	9.230085	0.318850	-0.267395	-0.088225	0.253169	-0.655095	-0.369459	-0.622310	-0.186307	-0.056366	0.683964	0.703069	0	0
12597	1.025687	10.339314	0.638895	-0.244267	0.047187	0.250579	-0.659947	-0.365007	-0.626194	-0.188566	-0.054466	0.682300	0.704232	0	0
12598	0.974125	11.399292	0.985595	-0.002826	0.134529	0.253622	-0.662641	-0.362604	-0.629353	-0.191364	-0.053701	0.682151	0.703680	0	0
12599	1.103283	11.163756	1.256137	0.318569	0.220465	0.196806	-0.666674	-0.362493	-0.630119	-0.194113	-0.054462	0.684073	0.700998	0	0
12600	1.206798	9.813410	0.944517	0.451994	0.210029	0.088456	-0.666670	-0.364459	-0.624736	-0.196011	-0.056228	0.686863	0.697594	0	0
12601	1.057167	8.861443	0.501759	0.164540	0.114046	-0.012877	-0.667607	-0.365715	-0.624630	-0.196643	-0.057381	0.687781	0.696417	0	0
12602	0.795501	9.194117	0.327524	-0.261756	0.149659	-0.017475	-0.667207	-0.364585	-0.624870	-0.197809	-0.058069	0.685638	0.698140	0	0
12603	0.840382	10.190320	0.879876	-0.366132	0.214427	-0.010379	-0.666530	-0.365237	-0.634159	-0.199444	-0.058864	0.682648	0.700535	0	0
12604	1.008169	10.596399	1.320088	-0.141744	0.180427	0.004188	-0.666671	-0.362610	-0.637340	-0.200966	-0.059923	0.681278	0.701343	0	0
12605	1.219028	10.211790	1.194652	0.029345	0.167773	-0.000688	-0.665191	-0.362865	-0.640089	-0.202109	-0.061119	0.681145	0.701041	0	0
12606	1.418617	9.661898	1.060489	0.039955	0.139330	0.002681	-0.665192	-0.362311	-0.639526	-0.203242	-0.062276	0.681125	0.700630	0	0
12607	1.590790	9.405259	1.005119	-0.026469	0.084924	-0.012930	-0.664785	-0.363727	-0.639985	-0.203768	-0.062862	0.680758	0.700782	0	0
12608	1.558471	9.455660	1.066337	-0.044292	0.025628	-0.030160	-0.666262	-0.363938	-0.641609	-0.203961	-0.063286	0.680355	0.701079	0	0
12609	1.403706	9.440715	1.080958	-0.020499	0.003163	-0.048760	-0.666260	-0.364618	-0.642856	-0.203675	-0.063556	0.680172	0.701316	0	0
12610	1.362420	9.311293	1.003634	0.010896	-0.005594	-0.079644	-0.665988	-0.365625	-0.642484	-0.203287	-0.064223	0.680187	0.701353	0	0
12611	1.317365	9.252205	0.944923	0.019256	-0.001755	-0.088421	-0.663165	-0.365680	-0.642927	-0.202662	-0.064811	0.680264	0.701404	0	0
12612	1.351943	9.345085	0.969356	0.011493	0.011781	-0.098979	-0.662759	-0.366567	-0.641735	-0.202261	-0.065738	0.680234	0.701463	0	0
12613	1.452453	9.429462	1.096983	0.031244	0.004847	-0.098990	-0.662759	-0.366721	-0.641195	-0.201598	-0.066470	0.680373	0.701451	0	0
12614	1.661736	9.637187	1.145169	0.013608	-0.015292	-0.116912	-0.660199	-0.368633	-0.640742	-0.200883	-0.067330	0.680398	0.701549	0	0
12615	1.694260	9.700891	1.102355	0.064394	-0.011847	-0.130884	-0.659250	-0.371178	-0.641925	-0.199860	-0.068228	0.680778	0.701386	0	0
12616	1.681581	9.620558	1.184420	0.077149	-0.018677	-0.137957	-0.658038	-0.372413	-0.638711	-0.198916	-0.069321	0.681239	0.701099	0	0
12617	1.624243	9.549095	0.995431	0.103957	-0.064690	-0.138147	-0.657360	-0.374439	-0.637559	-0.197454	-0.069976	0.681992	0.700716	0	0
12618	1.630163	9.495795	0.998423	0.084456	-0.015005	-0.140542	-0.655877	-0.375905	-0.636943	-0.196508	-0.071125	0.682492	0.700379	0	0
12619	1.756177	9.512659	1.100861	0.042410	-0.015936	-0.116840	-0.655873	-0.377333	-0.636445	-0.195572	-0.071854	0.682727	0.700338	0	0
12620	1.788177	9.493822	1.138095	0.045663	-0.029503	-0.106315	-0.654793	-0.379094	-0.634880	-0.194764	-0.072563	0.683008	0.700215	0	0
12621	1.816939	9.382669	1.101299	0.062958	-0.039808	-0.115168	-0.653309	-0.380988	-0.634142	-0.193663	-0.073152	0.683431	0.700047	0	0
12622	1.821737	9.377896	1.055744	0.045951	-0.072625	-0.124272	-0.653442	-0.381743	-0.631986	-0.192415	-0.073664	0.683784	0.699993	0	0
12623	1.772006	9.449829	1.111450	0.052952	-0.115238	-0.124516	-0.652496	-0.383630	-0.630969	-0.190741	-0.073767	0.684270	0.699965	0	0
12624	1.712595	9.511868	1.109159	0.073317	-0.115377	-0.112066	-0.651682	-0.386250	-0.628748	-0.189254	-0.073938	0.684903	0.699731	0	0
12625	1.708647	9.579765	1.055565	0.099076	-0.105791	-0.131374	-0.650199	-0.388056	-0.625692	-0.187563	-0.074239	0.685683	0.699391	0	0
12626	1.791974	9.658964	1.081598	0.136465	-0.067827	-0.143413	-0.649797	-0.387844	-0.622967	-0.186111	-0.075053	0.686642	0.698750	0	0
12627	1.885204	9.607252	1.113736	0.188519	-0.046267	-0.134290	-0.649655	-0.390723	-0.621155	-0.184742	-0.075955	0.687926	0.697753	0	0
12628	1.914485	9.588356	1.057003	0.199275	-0.046221	-0.132492	-0.647231	-0.392726	-0.616619	-0.183448	-0.076945	0.689286	0.696642	0	0
12629	1.996559	9.604411	1.054585	0.206099	-0.034995	-0.116504	-0.647759	-0.396177	-0.613865	-0.182268	-0.077831	0.690676	0.695477	0	0
12630	2.103110	9.591767	0.947215	0.229217	-0.014700	-0.102177	-0.647487	-0.397844	-0.609429	-0.181359	-0.078866	0.692204	0.694077	0	0
12631	2.097683	9.499418	0.947746	0.290305	-0.028457	-0.100300	-0.645600	-0.399828	-0.605157	-0.180272	-0.079834	0.694168	0.692286	0	0
12632	2.014609	9.354642	0.587603	0.270761	-0.047912	-0.111946	-0.645865	-0.401914	-0.600456	-0.179019	-0.080772	0.696027	0.690634	0	0
12633	1.946642	9.336399	0.438810	0.200304	-0.030228	-0.132369	-0.645315	-0.406268	-0.596518	-0.177772	-0.081785	0.697334	0.689517	0	0
12634	1.693554	9.603683	0.265331	0.111251	-0.075224	-0.141728	-0.643428	-0.408375	-0.593068	-0.176245	-0.082452	0.698108	0.689046	0	0
12635	1.527829	9.891991	0.260477	0.045523	-0.049244	-0.136439	-0.642078	-0.410426	-0.591516	-0.174964	-0.083086	0.698374	0.689027	0	0
12636	1.411987	10.108375	0.248068	-0.008624	0.021926	-0.084860	-0.642079	-0.410152	-0.591099	-0.174608	-0.083816	0.698196	0.689209	0	0
12637	1.541560	10.178703	0.280401	0.008612	0.075332	-0.080960	-0.640729	-0.412316	-0.590776	-0.174609	-0.084855	0.698034	0.689246	0	0
12638	1.717023	10.123619	0.238056	0.091636	0.052400	-0.059663	-0.640995	-0.413292	-0.591213	-0.174553	-0.085793	0.698514	0.688657	0	0
12639	1.840436	9.737416	0.040137	0.183045	-0.029498	-0.024544	-0.640720	-0.415487	-0.588428	-0.174064	-0.086018	0.699782	0.687464	0	0
12640	1.747713	9.366708	-0.198233	0.162230	-0.139503	0.029541	-0.641653	-0.418829	-0.583896	-0.173215	-0.085133	0.701155	0.686389	0	0
12641	1.476762	9.303501	-0.441985	0.063929	-0.246696	0.086964	-0.644477	-0.418569	-0.580041	-0.172071	-0.082876	0.702073	0.686015	0	0
12642	1.149982	9.513622	-0.521003	-0.040059	-0.269297	0.101588	-0.647440	-0.417308	-0.576426	-0.170978	-0.080248	0.702334	0.686334	0	0
12643	0.928834	9.876160	-0.723108	-0.072747	-0.255691	0.114872	-0.652276	-0.418490	-0.575590	-0.170070	-0.077500	0.702343	0.686865	0	0
12644	0.763504	10.145055	-0.725396	-0.062097	-0.218556	0.126661	-0.654699	-0.417173	-0.574975	-0.169538	-0.075023	0.702373	0.687241	0	0
12645	0.756956	10.266342	-0.497819	-0.097711	-0.170667	0.119774	-0.658461	-0.417795	-0.574951	-0.169273	-0.072784	0.702063	0.687864	0	0
12646	0.863145	10.321699	-0.290359	-0.113510	-0.145610	0.108362	-0.661020	-0.416339	-0.574057	-0.169174	-0.070860	0.701594	0.688567	0	0
12647	0.896305	10.254337	-0.192541	-0.055390	-0.195091	0.079930	-0.662905	-0.415441	-0.574278	-0.168429	-0.068807	0.701583	0.688969	0	0
12648	0.751671	10.069624	-0.344838	0.040548	-0.219494	0.056247	-0.666667	-0.416251	-0.572218	-0.167367	-0.067022	0.702255	0.688719	0	0
12649	0.485702	9.766179	-0.528850	0.109310	-0.202703	0.046921	-0.668816	-0.416818	-0.570033	-0.166222	-0.065428	0.703364	0.688018	0	0
12650	0.204385	9.498867	-0.740086	0.136623	-0.140275	0.047484	-0.670428	-0.417731	-0.565686	-0.165617	-0.064437	0.704550	0.687043	0	0
12651	0.080661	9.251424	-0.807013	0.113431	-0.004031	0.030641	-0.673251	-0.417981	-0.564299	-0.165749	-0.064338	0.705345	0.686204	0	0
12652	0.100909	9.215382	-0.762788	0.063879	0.094606	0.016083	-0.672984	-0.417125	-0.564819	-0.166696	-0.065129	0.705614	0.685624	0	0
12653	0.252545	9.514307	-0.741132	0.042687	0.163836	-0.021602	-0.672712	-0.418405	-0.564864	-0.167692	-0.066438	0.705611	0.685258	0	0
12654	0.576736	9.796947	-0.670726	0.083646	0.231887	-0.061791	-0.673515	-0.419353	-0.565975	-0.169147	-0.068844	0.705719	0.684551	0	0
12655	0.838397	9.816272	-0.576179	0.127681	0.233064	-0.093532	-0.671493	-0.421092	-0.566327	-0.170075	-0.071281	0.706127	0.683651	0	0
12656	1.031890	9.693532	-0.708938	0.095152	0.211420	-0.092039	-0.669335	-0.423382	-0.567515	-0.171335	-0.073952	0.706298	0.682876	0	0
12657	1.133071	9.617694	-0.613784	0.037046	0.198081	-0.075530	-0.669602	-0.423935	-0.567803	-0.172201	-0.075870	0.706150	0.682600	0	0
12658	1.129465	9.559367	-0.589382	-0.026536	0.145659	-0.062801	-0.666782	-0.422805	-0.570522	-0.173440	-0.077834	0.705598	0.682636	0	0
12659	1.133767	9.588578	-0.577434	-0.082648	0.159063	-0.048749	-0.666373	-0.424494	-0.571399	-0.174302	-0.079090	0.704717	0.683182	0	0
12660	1.137856	9.637213	-0.510271	-0.072423	0.179875	-0.023834	-0.665833	-0.424985	-0.575234	-0.176175	-0.081026	0.703804	0.683416	0	0
12661	1.182522	9.589474	-0.482060	-0.040592	0.200868	0.001146	-0.665429	-0.424781	-0.578364	-0.177636	-0.082289	0.703172	0.683537	0	0
12662	1.194245	9.492584	-0.452082	-0.022602	0.208976	0.003023	-0.665160	-0.424447	-0.580807	-0.179838	-0.084302	0.702561	0.683344	0	0
12663	1.203993	9.376240	-0.402759	-0.029563	0.239289	0.033256	-0.665159	-0.424680	-0.582993	-0.181778	-0.085621	0.701957	0.683288	0	0
12664	1.262586	9.362742	-0.352713	-0.061630	0.270373	0.059863	-0.666369	-0.424159	-0.585958	-0.184616	-0.087361	0.701031	0.683258	0	0
12665	1.423589	9.453074	-0.218460	-0.105356	0.292568	0.082811	-0.665431	-0.422516	-0.590545	-0.187330	-0.088555	0.699843	0.683583	0	0
12666	1.602782	9.480616	-0.092805	-0.098652	0.290425	0.100457	-0.665973	-0.420875	-0.593618	-0.190518	-0.089975	0.698659	0.683727	0	0
12667	1.777008	9.260441	-0.035244	-0.081487	0.283555	0.096900	-0.664626	-0.421390	-0.597190	-0.193243	-0.091051	0.697649	0.683851	0	0
12668	1.936488	9.030274	-0.105646	-0.142462	0.296574	0.125059	-0.666243	-0.419699	-0.601338	-0.196568	-0.092140	0.696175	0.684260	0	0
12669	2.239350	8.914390	-0.097885	-0.207146	0.320943	0.124950	-0.667051	-0.418240	-0.608498	-0.199858	-0.093024	0.694240	0.685152	0	0
12670	2.616268	9.210114	-0.131881	-0.313096	0.335430	0.151138	-0.668937	-0.415718	-0.617654	-0.203712	-0.093782	0.691530	0.686653	0	0
12671	2.828295	9.347532	0.340603	-0.334079	0.292569	0.152503	-0.667334	-0.411945	-0.623133	-0.207112	-0.094014	0.688780	0.688366	0	0
12672	2.936376	9.529145	0.409954	-0.328773	0.212879	0.141368	-0.669218	-0.410326	-0.630004	-0.209996	-0.093893	0.686185	0.690099	0	0
12673	2.766495	9.793109	0.470153	-0.303307	0.095710	0.177854	-0.670572	-0.406454	-0.636807	-0.212188	-0.092649	0.684058	0.691706	0	0
12674	2.504532	10.089411	0.739124	-0.299240	0.114894	0.230189	-0.673532	-0.404185	-0.646231	-0.214991	-0.091314	0.681932	0.693115	0	0
12675	2.282771	10.279603	0.788659	-0.263152	0.172874	0.270497	-0.676634	-0.400339	-0.650155	-0.218312	-0.090050	0.679981	0.694159	0	0
12676	2.325217	10.081297	0.697573	-0.170734	0.286692	0.301574	-0.679197	-0.396933	-0.653964	-0.222608	-0.089649	0.678422	0.694372	0	0
12677	2.578970	9.974216	0.559324	-0.130965	0.349157	0.306471	-0.681887	-0.395576	-0.660969	-0.227251	-0.089648	0.677005	0.694251	0	0
12678	2.773005	10.521574	0.994460	-0.191673	0.296180	0.343882	-0.685258	-0.391390	-0.667058	-0.231913	-0.088970	0.675289	0.694468	0	0
12679	2.629856	10.980286	1.540283	-0.190016	0.097932	0.379749	-0.689439	-0.386072	-0.672283	-0.235413	-0.086587	0.674075	0.694771	0	0
12680	1.984550	10.206246	1.054491	0.078837	-0.146337	0.315561	-0.694822	-0.383929	-0.673785	-0.236668	-0.083678	0.675221	0.693587	0	0
12681	1.007271	9.013450	0.243909	0.263552	-0.174187	0.206620	-0.698719	-0.384805	-0.668730	-0.236735	-0.081643	0.677631	0.691453	0	0
12682	0.574867	8.558906	0.123333	0.087733	0.006164	0.150758	-0.701813	-0.384168	-0.668673	-0.237866	-0.080921	0.678331	0.690463	0	0
12683	0.911766	9.239952	0.595548	-0.200779	0.238747	0.140619	-0.702354	-0.382517	-0.672154	-0.240644	-0.081089	0.676489	0.691287	0	0
12684	1.471929	10.162968	1.154636	-0.176445	0.236540	0.168797	-0.704778	-0.380819	-0.675747	-0.243677	-0.081213	0.674818	0.691843	0	0
12685	1.686895	10.331955	1.222547	0.049943	0.154891	0.168929	-0.706667	-0.378033	-0.677949	-0.245874	-0.081220	0.674922	0.690962	0	0
12686	1.790016	9.746316	1.013474	0.106356	0.169947	0.082569	-0.706395	-0.378665	-0.681513	-0.247688	-0.082210	0.675283	0.689844	0	0
12687	1.874736	9.373989	0.929814	-0.021504	0.108482	0.007510	-0.705321	-0.378388	-0.682334	-0.248513	-0.082810	0.674872	0.689878	0	0
12688	1.912201	9.428069	0.855929	-0.110949	0.030335	-0.026874	-0.705452	-0.379184	-0.684537	-0.248813	-0.083043	0.673986	0.690608	0	0
12689	1.688914	9.579395	0.944227	-0.097835	-0.031052	-0.057243	-0.705043	-0.380892	-0.684597	-0.248312	-0.082928	0.673339	0.691432	0	0
12690	1.476729	9.536711	1.019885	-0.061451	-0.039256	-0.073049	-0.704240	-0.379728	-0.686747	-0.247824	-0.083153	0.672923	0.691985	0	0
12691	1.490431	9.347612	1.093951	-0.032562	-0.030080	-0.074665	-0.703833	-0.380376	-0.689769	-0.247151	-0.083326	0.672709	0.692413	0	0
12692	1.491836	9.150996	1.064183	-0.052564	-0.067633	-0.073191	-0.703699	-0.380527	-0.689503	-0.246490	-0.083403	0.672420	0.692920	0	0
12693	1.570865	9.305361	0.971559	-0.084621	-0.064923	-0.085673	-0.702353	-0.380810	-0.690889	-0.245548	-0.083282	0.671919	0.693754	0	0
12694	1.783095	9.386916	1.155596	-0.108900	-0.034136	-0.115665	-0.703559	-0.381909	-0.691183	-0.244846	-0.083719	0.671121	0.694721	0	0
12695	1.924688	9.612851	1.372486	-0.093250	-0.054827	-0.099880	-0.702478	-0.383595	-0.692884	-0.243880	-0.083742	0.670520	0.695638	0	0
12696	1.957466	9.647417	1.226386	-0.065299	-0.069655	-0.137908	-0.700866	-0.383147	-0.695476	-0.242770	-0.084209	0.670087	0.696387	0	0
12697	1.857860	9.645600	1.139088	-0.071648	-0.097268	-0.174328	-0.698983	-0.383448	-0.696597	-0.240982	-0.084488	0.669672	0.697373	0	0
12698	1.725419	9.699016	0.980554	-0.036123	-0.141695	-0.163861	-0.698308	-0.384342	-0.695408	-0.239169	-0.084682	0.669591	0.698051	0	0
12699	1.607003	9.687160	1.013119	-0.018480	-0.157819	-0.153274	-0.696816	-0.389249	-0.692997	-0.237074	-0.084526	0.669703	0.698677	0	0
12700	1.986928	9.604238	1.073550	-0.059726	-0.166737	-0.093425	-0.697621	-0.389467	-0.695037	-0.235615	-0.084028	0.669569	0.699358	0	0
12701	2.550325	9.565921	1.187420	-0.085475	-0.243539	-0.087049	-0.697354	-0.389076	-0.693802	-0.233465	-0.082668	0.669463	0.700342	0	0
12702	2.636912	9.625773	1.355728	-0.022184	-0.416116	-0.061458	-0.698967	-0.389385	-0.691070	-0.230521	-0.080291	0.670193	0.700896	0	0
12703	2.506237	9.555387	0.974305	0.094345	-0.509458	-0.058997	-0.702189	-0.391104	-0.687003	-0.226637	-0.077291	0.671965	0.700803	0	0
12704	2.563360	9.362212	0.958257	0.125719	-0.490781	-0.084422	-0.703261	-0.392763	-0.681598	-0.222895	-0.074875	0.673856	0.700449	0	0
12705	2.578677	9.522684	0.683086	0.073429	-0.524961	-0.086576	-0.705409	-0.394403	-0.675907	-0.218719	-0.071899	0.675458	0.700535	0	0
12706	2.119057	9.599227	-0.094707	0.134361	-0.577813	-0.015880	-0.708627	-0.397569	-0.670525	-0.214847	-0.068420	0.677614	0.699998	0	0
12707	1.753601	9.352192	-0.727546	0.199302	-0.432993	-0.027021	-0.712791	-0.399490	-0.662913	-0.211609	-0.065956	0.679909	0.698996	0	0
12708	2.017796	9.221032	-0.781038	0.078403	-0.145785	-0.032687	-0.712928	-0.399452	-0.658280	-0.210551	-0.065467	0.680721	0.698571	0	0
12709	3.031400	9.089006	0.091207	-0.068947	-0.057170	0.004311	-0.713862	-0.401368	-0.660238	-0.210262	-0.064847	0.680361	0.699066	0	0
12710	3.845803	8.967923	0.885038	-0.078328	-0.285758	0.043294	-0.715474	-0.401910	-0.659692	-0.208867	-0.062515	0.680420	0.699640	0	0
12711	3.780175	9.083248	0.785862	-0.034627	-0.722050	0.083087	-0.717359	-0.401247	-0.655836	-0.204586	-0.056768	0.681717	0.700132	0	0
12712	3.178483	9.980191	0.110663	-0.052699	-0.994891	0.106151	-0.723552	-0.399195	-0.646438	-0.198739	-0.049070	0.683394	0.700763	0	0
12713	2.515981	10.662494	0.311469	0.000636	-1.039318	0.122059	-0.731887	-0.399758	-0.638188	-0.192517	-0.040893	0.685484	0.700983	0	0
12714	1.912416	10.564159	0.428497	0.087874	-1.041395	0.090627	-0.741028	-0.401275	-0.624650	-0.186130	-0.033233	0.688092	0.700558	0	0
12715	1.260512	9.921122	0.215945	0.014875	-1.024622	0.032331	-0.745603	-0.400842	-0.614234	-0.179324	-0.025803	0.690076	0.700694	0	0
12716	0.676288	9.289024	0.015016	-0.138165	-0.984612	-0.057910	-0.748294	-0.400950	-0.606853	-0.172370	-0.019204	0.690812	0.701925	0	0
12717	0.210188	9.265959	-0.374650	-0.280218	-0.909727	-0.116113	-0.751518	-0.402275	-0.601412	-0.165341	-0.013090	0.690359	0.704198	0	0
12718	0.014017	9.733352	-0.446786	-0.252474	-0.717686	-0.178425	-0.752594	-0.402637	-0.596917	-0.159458	-0.009078	0.689713	0.706248	0	0
12719	-0.087761	10.110225	-0.363683	-0.116573	-0.488166	-0.172990	-0.751783	-0.404141	-0.593980	-0.154891	-0.006602	0.689645	0.707357	0	0
12720	0.030845	10.224038	-0.459601	-0.009166	-0.186024	-0.165443	-0.750972	-0.406078	-0.590648	-0.152743	-0.006644	0.689845	0.707629	0	0
12721	0.361320	10.162048	-0.576578	-0.005025	0.048240	-0.144549	-0.748688	-0.405857	-0.590259	-0.152057	-0.007949	0.689732	0.707874	0	0
12722	0.906624	10.040852	-0.575780	0.000830	0.202790	-0.134816	-0.745321	-0.407740	-0.591857	-0.152701	-0.010446	0.689406	0.708020	0	0
12723	1.514388	9.716876	-0.496910	0.020378	0.262963	-0.115042	-0.743840	-0.408429	-0.594211	-0.153696	-0.013110	0.689144	0.708016	0	0
12724	1.861491	9.325042	-0.502560	0.033960	0.225146	-0.090547	-0.740612	-0.408729	-0.596710	-0.154754	-0.015463	0.689014	0.707864	0	0
12725	1.983588	9.016507	-0.626479	0.048940	0.201940	-0.081819	-0.738321	-0.410610	-0.597342	-0.155558	-0.017509	0.689047	0.707608	0	0
12726	1.904836	8.840293	-0.584235	0.047946	0.210683	-0.076438	-0.735630	-0.410876	-0.600786	-0.156582	-0.019654	0.689033	0.707340	0	0
12727	1.666250	8.872363	-0.721792	-0.008183	0.216955	-0.062374	-0.733209	-0.411482	-0.601515	-0.157636	-0.021583	0.688638	0.707434	0	0
12728	1.487905	9.036614	-0.901829	-0.089904	0.293480	-0.021436	-0.731731	-0.410547	-0.606676	-0.159614	-0.023687	0.687522	0.708008	0	0
12729	1.379339	9.253130	-0.911609	-0.091703	0.420949	0.000607	-0.727300	-0.408928	-0.607629	-0.162530	-0.026496	0.686217	0.708512	0	0
12730	1.435954	9.382857	-0.583459	-0.059264	0.562948	0.022809	-0.725151	-0.407424	-0.613597	-0.166628	-0.030224	0.684868	0.708715	0	0
12731	1.753967	9.857171	-0.490616	-0.047766	0.693114	0.085472	-0.722465	-0.406403	-0.617544	-0.171987	-0.034450	0.683410	0.708650	0	0
12732	2.415313	10.102300	0.197056	0.064306	0.836387	0.157295	-0.719243	-0.404181	-0.624999	-0.178837	-0.039393	0.682448	0.707623	0	0
12733	2.999810	10.052278	0.778676	0.103494	0.903721	0.182462	-0.716958	-0.403381	-0.631263	-0.186247	-0.044701	0.681633	0.706180	0	0
12734	3.356744	9.925254	0.954284	-0.010394	0.840485	0.256770	-0.716022	-0.400333	-0.641524	-0.193836	-0.048847	0.680076	0.705364	0	0
12735	3.254713	9.462159	1.022050	-0.062228	0.719231	0.323946	-0.716835	-0.397291	-0.649723	-0.201045	-0.051562	0.678405	0.704762	0	0
12736	3.069655	8.803358	1.189852	-0.051400	0.663481	0.280367	-0.713888	-0.393439	-0.653854	-0.207594	-0.054214	0.676829	0.704179	0	0
12737	2.943146	9.092393	1.328226	-0.197110	0.637565	0.271800	-0.714974	-0.388988	-0.661458	-0.213938	-0.056414	0.674271	0.704561	0	0
12738	2.808043	10.352363	1.810476	-0.370882	0.553862	0.290135	-0.716063	-0.383483	-0.671752	-0.219978	-0.057554	0.670611	0.706100	0	0
12739	2.416178	11.131866	2.370318	-0.224026	0.413721	0.290624	-0.716342	-0.378849	-0.681948	-0.224948	-0.057991	0.668296	0.706693	0	0
12740	1.908727	10.287523	2.115572	0.149601	0.354745	0.176640	-0.716352	-0.375241	-0.684827	-0.228563	-0.059668	0.668642	0.705065	0	0
12741	1.489270	9.119447	1.586724	0.204641	0.416000	0.017339	-0.713795	-0.375979	-0.686106	-0.231360	-0.062912	0.669155	0.703382	0	0
12742	1.452127	8.791039	1.563989	-0.102039	0.485242	-0.011448	-0.712320	-0.374534	-0.688800	-0.234659	-0.066166	0.667290	0.703762	0	0
12743	1.769321	9.726627	2.009605	-0.426450	0.470846	0.066007	-0.708422	-0.373246	-0.699425	-0.238560	-0.067998	0.663229	0.706111	0	0
12744	2.072848	10.620698	2.469559	-0.345131	0.365878	0.133550	-0.707623	-0.369672	-0.707761	-0.242288	-0.068924	0.659987	0.707788	0	0
12745	2.273223	10.289316	2.430063	-0.039388	0.314161	0.100553	-0.707091	-0.367300	-0.712864	-0.245117	-0.070348	0.659023	0.707572	0	0
12746	2.331681	9.469786	1.949360	0.105775	0.256175	0.049394	-0.705213	-0.365434	-0.715822	-0.247243	-0.072181	0.659158	0.706521	0	0
12747	2.310554	9.029972	1.689636	0.051935	0.197386	0.034732	-0.706424	-0.364950	-0.717153	-0.248772	-0.073433	0.659068	0.705938	0	0
12748	2.315487	9.020348	1.656158	-0.056470	0.109335	0.034713	-0.705351	-0.364084	-0.718908	-0.249949	-0.073929	0.658404	0.706091	0	0
12749	2.296173	9.032146	1.754175	-0.040401	0.045617	0.028169	-0.704807	-0.366381	-0.718172	-0.250500	-0.073921	0.658031	0.706244	0	0
12750	2.194761	8.996307	1.647820	-0.013634	0.012851	0.031606	-0.705616	-0.365541	-0.716910	-0.250994	-0.073868	0.657907	0.706190	0	0
12751	1.997001	8.813066	1.566100	0.033758	-0.026075	0.003268	-0.705217	-0.364131	-0.717005	-0.250844	-0.073703	0.658217	0.705971	0	0
12752	1.857470	8.844494	1.325667	0.033642	-0.006847	-0.055808	-0.706425	-0.364632	-0.718641	-0.250599	-0.074245	0.658407	0.705824	0	0
12753	1.801228	9.227036	1.282538	0.005834	0.043425	-0.084751	-0.704943	-0.365689	-0.717331	-0.250305	-0.075081	0.658280	0.705959	0	0
12754	1.881645	9.383902	1.644915	0.060103	0.070742	-0.091511	-0.703060	-0.366477	-0.715744	-0.250269	-0.076445	0.658436	0.705679	0	0
12755	1.971607	9.137923	1.716936	0.095528	0.058948	-0.105632	-0.700364	-0.368958	-0.715311	-0.249861	-0.077752	0.658883	0.705264	0	0
12756	2.110358	9.072444	1.495403	0.064493	0.115761	-0.112461	-0.698889	-0.367545	-0.716645	-0.249998	-0.079609	0.658935	0.704959	0	0
12757	2.386264	9.227974	1.589359	0.024609	0.139992	-0.098355	-0.697266	-0.370980	-0.716775	-0.250231	-0.081261	0.658680	0.704927	0	0
12758	2.510795	9.429303	1.620549	0.060730	0.097942	-0.110924	-0.695385	-0.370407	-0.718957	-0.250246	-0.082956	0.658748	0.704660	0	0
12759	2.417846	9.449450	1.477922	0.169360	0.039222	-0.144531	-0.693764	-0.373222	-0.715254	-0.249371	-0.084562	0.659721	0.703869	0	0
12760	2.277464	9.303661	1.383237	0.230980	0.004689	-0.165738	-0.692412	-0.376307	-0.711830	-0.248204	-0.086354	0.661172	0.702701	0	0
12761	2.318838	9.518031	1.257710	0.222061	0.041983	-0.094816	-0.688910	-0.378977	-0.710187	-0.247651	-0.087779	0.662543	0.701427	0	0
12762	2.564061	9.867209	1.301118	0.185223	0.111766	-0.052118	-0.689173	-0.380997	-0.708343	-0.248030	-0.089458	0.663497	0.700179	0	0
12763	2.785019	9.953749	1.210954	0.256387	0.116923	-0.020085	-0.687556	-0.382660	-0.705420	-0.248465	-0.090995	0.664980	0.698418	0	0
12764	2.850894	9.556805	1.143752	0.342926	0.102707	-0.026974	-0.685938	-0.384927	-0.700882	-0.248776	-0.092802	0.667074	0.696068	0	0
12765	2.808558	8.997675	1.088896	0.342361	0.075525	-0.043029	-0.685120	-0.389300	-0.696404	-0.248695	-0.094410	0.669223	0.693814	0	0
12766	2.673684	8.888367	0.666714	0.234802	0.056429	-0.027531	-0.686059	-0.390018	-0.695054	-0.248769	-0.095609	0.670669	0.692225	0	0
12767	2.675553	9.014622	0.521381	0.177095	0.125721	-0.044952	-0.685251	-0.390665	-0.692361	-0.249168	-0.097162	0.671536	0.691024	0	0
12768	2.752110	9.083998	0.643572	0.217799	0.122735	-0.053707	-0.683095	-0.392709	-0.691908	-0.249499	-0.098934	0.672669	0.689550	0	0
12769	2.799134	8.900342	0.559738	0.291185	0.146754	-0.101065	-0.682011	-0.395962	-0.687124	-0.249540	-0.101289	0.674206	0.687690	0	0
12770	2.910861	8.688767	0.834379	0.271985	0.119724	-0.128727	-0.679859	-0.396917	-0.684729	-0.249250	-0.103656	0.675635	0.686037	0	0
12771	3.054075	8.849196	1.150511	0.202452	0.004826	-0.107623	-0.678237	-0.400009	-0.681308	-0.248380	-0.104851	0.676897	0.684927	0	0
12772	2.923935	9.276511	1.013300	0.290068	-0.172914	-0.117313	-0.677429	-0.401446	-0.675100	-0.246163	-0.105177	0.679178	0.683417	0	0
12773	2.693045	9.558704	0.289121	0.394887	-0.144269	-0.126469	-0.677959	-0.404711	-0.668119	-0.243951	-0.105948	0.682089	0.681188	0	0
12774	2.481602	9.656792	-0.045499	0.394718	-0.077189	-0.107424	-0.675528	-0.409146	-0.662572	-0.242331	-0.107108	0.684840	0.678821	0	0
12775	2.391768	9.543490	-0.044994	0.330724	0.004447	-0.122992	-0.674177	-0.412166	-0.655877	-0.241222	-0.108707	0.686937	0.676840	0	0
12776	2.488590	9.593830	0.234436	0.265902	-0.038577	-0.130573	-0.672960	-0.415113	-0.652174	-0.239833	-0.109967	0.688679	0.675358	0	0
12777	2.364086	10.028562	0.393438	0.190336	-0.237350	-0.100249	-0.672420	-0.416531	-0.646507	-0.237364	-0.109434	0.690419	0.674540	0	0
12778	1.819310	10.601303	0.343511	0.100233	-0.386845	-0.055419	-0.674160	-0.419436	-0.641679	-0.234267	-0.107437	0.691940	0.674385	0	0
12779	1.086961	11.117244	0.398992	0.045420	-0.408449	-0.029069	-0.675499	-0.421752	-0.638198	-0.231244	-0.104915	0.693165	0.674567	0	0
12780	0.482253	11.300481	0.398311	0.054918	-0.278647	0.009048	-0.677390	-0.418958	-0.634545	-0.229389	-0.103108	0.694177	0.674439	0	0
12781	0.066761	10.754011	0.447458	0.073085	-0.132386	-0.003991	-0.677926	-0.420349	-0.629001	-0.228410	-0.102344	0.694967	0.674074	0	0
12782	0.196853	10.270821	0.216774	0.045950	-0.023111	-0.045816	-0.678733	-0.420355	-0.627902	-0.227972	-0.102625	0.695272	0.673865	0	0
12783	0.637820	10.006909	0.044529	0.021486	0.002050	-0.135990	-0.676844	-0.422714	-0.625822	-0.227084	-0.103575	0.695270	0.674021	0	0
12784	0.741940	9.887415	0.026960	0.092911	-0.059953	-0.192761	-0.674553	-0.424720	-0.627139	-0.225396	-0.104783	0.695813	0.673840	0	0
12785	0.503395	9.878190	-0.358235	0.147590	-0.124432	-0.228303	-0.671859	-0.426531	-0.625050	-0.222867	-0.105813	0.696846	0.673454	0	0
12786	0.199808	9.775566	-0.441403	0.163777	-0.088937	-0.220880	-0.669972	-0.429094	-0.620253	-0.220764	-0.107235	0.697883	0.672847	0	0
12787	0.080319	9.656849	-0.656016	0.083494	0.031408	-0.225630	-0.666200	-0.431779	-0.618206	-0.219398	-0.109160	0.698133	0.672725	0	0
12788	0.068494	9.535262	-0.563984	0.012571	0.099192	-0.186514	-0.663507	-0.433527	-0.618838	-0.219128	-0.111407	0.697746	0.672846	0	0
12789	0.087420	9.569600	-0.493851	-0.030941	0.197697	-0.157737	-0.661355	-0.433706	-0.619414	-0.219495	-0.113732	0.696930	0.673183	0	0
12790	0.269712	9.672446	-0.445702	-0.012516	0.285031	-0.158934	-0.658121	-0.435963	-0.623065	-0.220852	-0.117105	0.695964	0.673160	0	0
12791	0.556528	9.636385	-0.410148	0.000456	0.348366	-0.162086	-0.654221	-0.436141	-0.625431	-0.222194	-0.120545	0.695008	0.673099	0	0
12792	0.800105	9.565541	-0.471949	0.030865	0.379443	-0.149464	-0.650857	-0.437143	-0.628363	-0.224138	-0.124502	0.694125	0.672646	0	0
12793	0.984429	9.532454	-0.639368	0.084811	0.418799	-0.140238	-0.646416	-0.438450	-0.631452	-0.226002	-0.128451	0.693583	0.671838	0	0
12794	1.052708	9.504557	-0.682801	0.075525	0.448557	-0.124176	-0.642113	-0.438788	-0.633420	-0.228410	-0.132666	0.692867	0.670942	0	0
12795	1.030971	9.610970	-0.754082	0.058531	0.460071	-0.092326	-0.638611	-0.440659	-0.635700	-0.230903	-0.136498	0.692089	0.670123	0	0
12796	1.159347	9.627874	-0.670829	0.018050	0.474870	-0.057026	-0.636189	-0.441193	-0.639558	-0.233922	-0.140194	0.691003	0.669434	0	0
12797	1.295732	9.603652	-0.613501	-0.031349	0.464877	-0.028985	-0.632964	-0.440304	-0.644469	-0.236986	-0.143405	0.689670	0.669050	0	0
12798	1.303607	9.567376	-0.651502	-0.039002	0.446682	-0.014979	-0.630814	-0.439577	-0.647467	-0.240131	-0.146450	0.688303	0.668677	0	0
12799	1.229609	9.391245	-0.638000	-0.014088	0.423595	-0.007953	-0.627586	-0.439667	-0.652954	-0.243015	-0.149276	0.687190	0.668155	0	0
12800	1.122020	9.180506	-0.736004	-0.016166	0.451618	0.008168	-0.627042	-0.441316	-0.655737	-0.246281	-0.152218	0.685975	0.667543	0	0
12801	1.149041	9.037764	-0.755763	-0.082789	0.495290	0.017080	-0.623011	-0.440320	-0.659973	-0.249916	-0.155177	0.684239	0.667292	0	0
12802	1.240901	9.051570	-0.743419	-0.153316	0.526272	0.034717	-0.621403	-0.438089	-0.666183	-0.254044	-0.158060	0.681936	0.667414	0	0
12803	1.318460	9.266590	-0.918393	-0.209134	0.530267	0.069909	-0.620062	-0.435789	-0.675112	-0.258453	-0.160566	0.679315	0.667796	0	0
12804	1.348584	9.475926	-0.801091	-0.192875	0.526112	0.099974	-0.618721	-0.433822	-0.681872	-0.263053	-0.162884	0.676811	0.667981	0	0
12805	1.308037	9.584448	-0.675568	-0.151868	0.568604	0.121594	-0.616579	-0.430486	-0.687372	-0.267955	-0.165435	0.674513	0.667730	0	0
12806	1.443347	9.608754	-0.652340	-0.141439	0.644498	0.148603	-0.615639	-0.429033	-0.696050	-0.273562	-0.168327	0.672070	0.667197	0	0
12807	1.809858	9.930987	-0.744630	-0.129183	0.717859	0.207369	-0.614839	-0.426069	-0.702500	-0.279978	-0.171343	0.669604	0.666246	0	0
12808	2.264455	10.298575	-0.285697	-0.076201	0.777724	0.287359	-0.613229	-0.424250	-0.709268	-0.287249	-0.174342	0.667389	0.664594	0	0
12809	2.706534	10.539683	0.014925	-0.023194	0.719792	0.312679	-0.613501	-0.422351	-0.717646	-0.294164	-0.176941	0.665725	0.662547	0	0
12810	2.820652	10.488400	0.524345	0.091286	0.607718	0.318474	-0.614851	-0.420096	-0.721915	-0.300181	-0.179074	0.665091	0.659908	0	0
12811	2.602427	9.833882	0.960712	0.174167	0.458861	0.289555	-0.614854	-0.418941	-0.722830	-0.304833	-0.180666	0.665404	0.657019	0	0
12812	2.118282	8.956004	0.966921	0.084290	0.335952	0.265644	-0.616469	-0.418020	-0.724279	-0.308691	-0.181326	0.665407	0.655030	0	0
12813	1.644003	8.767733	0.780462	-0.129926	0.293333	0.260395	-0.618084	-0.417074	-0.726817	-0.312591	-0.181078	0.664149	0.654526	0	0
12814	1.327287	9.572811	0.740596	-0.304605	0.325442	0.268047	-0.619705	-0.413763	-0.733636	-0.317092	-0.180444	0.661613	0.655104	0	0
12815	1.241035	10.343295	1.319514	-0.133000	0.365665	0.282961	-0.622403	-0.409891	-0.739062	-0.321610	-0.180510	0.660115	0.654394	0	0
12816	1.279108	10.480002	1.959990	0.182117	0.420792	0.319635	-0.622274	-0.407673	-0.743212	-0.326185	-0.181710	0.660519	0.651383	0	0
12817	1.529704	10.086432	2.081385	0.295390	0.583595	0.319223	-0.623617	-0.407929	-0.743069	-0.331584	-0.184328	0.661126	0.647292	0	0
12818	2.100250	9.887990	1.912623	0.210703	0.634115	0.297949	-0.624691	-0.408452	-0.743890	-0.337316	-0.187098	0.660927	0.643730	0	0
12819	2.075463	9.579167	1.321999	0.161862	0.552735	0.227465	-0.625227	-0.408697	-0.744981	-0.342137	-0.189658	0.660539	0.640828	0	0
12820	1.368430	9.024951	1.097456	0.108450	0.568433	0.075520	-0.624422	-0.408112	-0.746606	-0.346170	-0.193108	0.659430	0.638770	0	0
12821	1.038143	9.531178	1.011282	-0.148403	0.657786	-0.030749	-0.619049	-0.406134	-0.751779	-0.350602	-0.196959	0.656150	0.638555	0	0
12822	1.155800	10.290801	1.625428	-0.226636	0.726354	-0.024439	-0.614876	-0.407139	-0.761528	-0.355666	-0.200909	0.652095	0.638677	0	0
12823	1.545963	10.475141	2.011547	-0.065214	0.727265	-0.004580	-0.608428	-0.404871	-0.768066	-0.360513	-0.205313	0.649082	0.637629	0	0
12824	1.860090	10.029296	1.966776	0.061647	0.684971	0.023788	-0.603721	-0.404977	-0.774388	-0.364992	-0.209692	0.647046	0.635721	0	0
12825	2.069602	9.450439	1.722400	0.083558	0.587191	0.030288	-0.600760	-0.405973	-0.777178	-0.368817	-0.213494	0.645498	0.633819	0	0
12826	2.147368	9.170227	1.553576	0.048064	0.482923	0.027740	-0.597938	-0.404943	-0.781671	-0.372008	-0.216488	0.644085	0.632374	0	0
12827	2.066261	9.088632	1.448189	0.027140	0.404559	-0.010819	-0.595248	-0.405370	-0.784304	-0.374501	-0.219177	0.642733	0.631351	0	0
12828	2.002058	9.143299	1.416919	-0.001489	0.331877	-0.029927	-0.590810	-0.405855	-0.786142	-0.376492	-0.221437	0.641410	0.630724	0	0
12829	2.006949	9.391011	1.460939	0.006447	0.274216	-0.068299	-0.590133	-0.407287	-0.786196	-0.377824	-0.223587	0.640272	0.630325	0	0
12830	1.953996	9.501727	1.509031	0.049342	0.245974	-0.062151	-0.586910	-0.406042	-0.788100	-0.378931	-0.225690	0.639514	0.629680	0	0
12831	1.934232	9.375114	1.357721	0.103782	0.246817	-0.077875	-0.583410	-0.407623	-0.790643	-0.379806	-0.228092	0.639060	0.628748	0	0
12832	1.961198	9.215364	1.212909	0.101923	0.271513	-0.070646	-0.581793	-0.408796	-0.790563	-0.380912	-0.230620	0.638502	0.627723	0	0
12833	2.163150	9.189908	1.303554	0.095155	0.259486	-0.089355	-0.577489	-0.409603	-0.790640	-0.381811	-0.233136	0.637906	0.626852	0	0
12834	2.126574	9.179519	1.167702	0.073646	0.250519	-0.093889	-0.573583	-0.412250	-0.790363	-0.382694	-0.235567	0.637188	0.626135	0	0
12835	2.105236	9.276237	1.161503	0.054113	0.226703	-0.108247	-0.572368	-0.413826	-0.790836	-0.383359	-0.237836	0.636405	0.625667	0	0
12836	2.072898	9.450446	1.231415	0.084147	0.193692	-0.093336	-0.567393	-0.414333	-0.792272	-0.383856	-0.239948	0.635962	0.625006	0	0
12837	2.109914	9.555518	1.337678	0.128604	0.228997	-0.067347	-0.564698	-0.416673	-0.791835	-0.384610	-0.242252	0.635724	0.623894	0	0
12838	2.225438	9.572164	1.187032	0.181337	0.220246	-0.054883	-0.562410	-0.417612	-0.790258	-0.385255	-0.244634	0.635878	0.622408	0	0
12839	2.347693	9.499113	1.066156	0.199915	0.236036	-0.039716	-0.559042	-0.420288	-0.788205	-0.386049	-0.247074	0.636113	0.620710	0	0
12840	2.466528	9.345881	0.890412	0.191464	0.253331	-0.022850	-0.557967	-0.420306	-0.788491	-0.387068	-0.249486	0.636271	0.618946	0	0
12841	2.619418	9.207850	0.850407	0.192167	0.270861	-0.012153	-0.556481	-0.422930	-0.786823	-0.388268	-0.251929	0.636378	0.617092	0	0
12842	2.668841	9.165051	0.881134	0.219951	0.224127	0.017684	-0.555937	-0.425110	-0.784994	-0.389260	-0.253997	0.636919	0.615058	0	0
12843	2.587902	9.304365	0.689830	0.241248	0.186828	0.022833	-0.553512	-0.427348	-0.782507	-0.390013	-0.255881	0.637732	0.612954	0	0
12844	2.536149	9.225741	0.688835	0.268512	0.192604	0.014129	-0.550820	-0.428895	-0.779593	-0.390665	-0.257978	0.638665	0.610684	0	0
12845	2.662146	9.325117	0.540293	0.262333	0.198811	-0.023010	-0.550012	-0.429662	-0.777857	-0.391155	-0.260302	0.639429	0.608581	0	0
12846	2.739463	9.489193	0.734011	0.256416	0.141661	-0.014582	-0.548924	-0.434179	-0.773522	-0.391321	-0.262210	0.640406	0.606625	0	0
12847	2.803504	9.638412	0.467642	0.323098	0.106878	-0.023450	-0.548382	-0.435991	-0.769230	-0.391057	-0.264207	0.641884	0.604362	0	0
12848	2.628857	9.392472	0.401548	0.389942	0.105861	-0.032038	-0.548100	-0.441031	-0.765992	-0.390530	-0.266529	0.643747	0.601697	0	0
12849	2.376357	9.106240	-0.013280	0.336682	0.106017	-0.057765	-0.545411	-0.441769	-0.761282	-0.390010	-0.268786	0.645204	0.599465	0	0
12850	2.171049	9.155897	-0.246241	0.146667	0.151135	-0.078357	-0.543786	-0.445641	-0.760881	-0.390144	-0.270726	0.645290	0.598411	0	0
12851	2.379504	9.465609	0.183910	-0.037852	0.162969	-0.043566	-0.543252	-0.444863	-0.758275	-0.391082	-0.271767	0.644314	0.598379	0	0
12852	2.795052	9.871346	0.797831	-0.029314	0.106181	0.028470	-0.540965	-0.445146	-0.760626	-0.392039	-0.272061	0.643809	0.598162	0	0
12853	2.800128	10.085058	0.685639	0.068255	-0.042935	0.123295	-0.543385	-0.444782	-0.761675	-0.392364	-0.271206	0.644725	0.597350	0	0
12854	2.469917	9.938226	0.334778	0.067140	-0.100705	0.156604	-0.547415	-0.445524	-0.762333	-0.392497	-0.269822	0.645950	0.596566	0	0
12855	2.189505	10.005955	0.224556	-0.096757	-0.118145	0.157808	-0.549843	-0.442913	-0.762493	-0.392986	-0.267644	0.646266	0.596883	0	0
12856	2.019739	10.313651	0.597376	-0.275261	-0.160619	0.160528	-0.553881	-0.440637	-0.764959	-0.393671	-0.264530	0.645685	0.598446	0	0
12857	1.890886	10.612364	0.822268	-0.269514	-0.192092	0.140906	-0.558192	-0.437009	-0.770510	-0.394036	-0.261334	0.645200	0.600131	0	0
12858	1.764520	10.503252	0.792733	-0.067776	-0.289432	0.118846	-0.561693	-0.434645	-0.771210	-0.393095	-0.258536	0.646242	0.600838	0	0
12859	1.369044	9.986237	0.459513	0.145321	-0.393319	0.076530	-0.566798	-0.436321	-0.767119	-0.390684	-0.256175	0.648855	0.600606	0	0
12860	0.741309	9.197961	0.075474	0.200640	-0.451971	0.019927	-0.569759	-0.435523	-0.761884	-0.387392	-0.254087	0.651870	0.600361	0	0
12861	0.186124	8.867373	-0.536077	0.096786	-0.410083	-0.057779	-0.574326	-0.437180	-0.759161	-0.384166	-0.252309	0.653889	0.600987	0	0
12862	-0.108137	9.051396	-0.459834	-0.027230	-0.237559	-0.102097	-0.574323	-0.438523	-0.756209	-0.382111	-0.251424	0.654377	0.602136	0	0
12863	-0.177663	9.788167	-0.169022	-0.120979	-0.101311	-0.142209	-0.573782	-0.439212	-0.757600	-0.380930	-0.251225	0.653679	0.603723	0	0
12864	-0.131216	10.269691	-0.070123	-0.039147	-0.001541	-0.157260	-0.571903	-0.437928	-0.759895	-0.380123	-0.252085	0.653047	0.604557	0	0
12865	0.019079	10.073386	0.234474	0.095347	0.146007	-0.180681	-0.570689	-0.439528	-0.759280	-0.379771	-0.254461	0.652612	0.604253	0	0
12866	0.157405	9.779696	-0.028682	0.064564	0.202205	-0.162748	-0.566789	-0.440184	-0.759347	-0.379965	-0.256946	0.651825	0.603928	0	0
12867	0.333989	9.651793	-0.176364	0.013683	0.289853	-0.128782	-0.564090	-0.443329	-0.760842	-0.381061	-0.259545	0.650473	0.603584	0	0
12868	0.551384	9.442103	-0.196998	-0.013451	0.388657	-0.106171	-0.560195	-0.442223	-0.763575	-0.382989	-0.262470	0.648644	0.603066	0	0
12869	0.958359	9.439771	-0.271154	-0.065440	0.455722	-0.102456	-0.554950	-0.442227	-0.768674	-0.385512	-0.265593	0.646230	0.602684	0	0
12870	1.324507	9.558090	-0.231923	-0.046085	0.491814	-0.080149	-0.549838	-0.443109	-0.772439	-0.388335	-0.268837	0.643849	0.601981	0	0
12871	1.541743	9.620307	-0.119805	-0.044137	0.522986	-0.080880	-0.546351	-0.441310	-0.767928	-0.391344	-0.272296	0.641329	0.601167	0	0
12872	1.810172	9.758690	-0.199273	-0.036731	0.470201	-0.064460	-0.542310	-0.443426	-0.772401	-0.394021	-0.275272	0.639126	0.600408	0	0
12873	2.003966	9.771923	-0.145280	-0.006098	0.458172	-0.034427	-0.537342	-0.441354	-0.775116	-0.396770	-0.278181	0.637189	0.599316	0	0
12874	2.063965	9.707484	0.027964	-0.032563	0.397535	0.035814	-0.535188	-0.441146	-0.786300	-0.399626	-0.280158	0.635521	0.598267	0	0
12875	1.984425	9.788568	-0.088231	-0.127335	0.352313	0.105971	-0.533982	-0.439069	-0.791557	-0.402868	-0.281047	0.633651	0.597660	0	0
12876	1.848870	9.577358	0.164375	-0.038015	0.371913	0.134699	-0.532238	-0.437754	-0.795075	-0.406132	-0.282192	0.632320	0.596319	0	0
12877	1.875346	9.199113	0.018790	0.022612	0.430184	0.099912	-0.531163	-0.437102	-0.799833	-0.409395	-0.284180	0.630993	0.594547	0	0
12878	2.055251	8.898903	-0.166008	0.082803	0.507538	0.084660	-0.529682	-0.437665	-0.801502	-0.412818	-0.286886	0.629680	0.592267	0	0
12879	2.266006	8.798350	-0.064897	0.089587	0.532021	0.104243	-0.527266	-0.436644	-0.799046	-0.416538	-0.289710	0.628317	0.589731	0	0
12880	2.611031	9.270738	0.127488	-0.041126	0.563606	0.149907	-0.524981	-0.436171	-0.803415	-0.421018	-0.291787	0.626200	0.587774	0	0
12881	3.194789	10.203876	0.547602	-0.092267	0.561025	0.275093	-0.523508	-0.434374	-0.802966	-0.426428	-0.292928	0.624100	0.585535	0	0
12882	3.612255	10.765024	1.215776	-0.040683	0.483280	0.382484	-0.523646	-0.432559	-0.807807	-0.431739	-0.293065	0.622960	0.582783	0	0
12883	3.763099	10.534738	1.479723	0.115315	0.280557	0.436459	-0.527279	-0.431016	-0.809621	-0.435712	-0.292428	0.623705	0.579339	0	0
12884	3.340100	9.085009	1.118993	0.281788	0.130343	0.381368	-0.533467	-0.429393	-0.812356	-0.437886	-0.291941	0.625909	0.575556	0	0
12885	2.809736	8.104256	0.421632	0.100703	0.021191	0.272418	-0.538570	-0.431166	-0.810175	-0.439321	-0.290744	0.627203	0.573656	0	0
12886	2.371146	8.436146	0.241973	-0.348805	-0.038844	0.244189	-0.541671	-0.427572	-0.815469	-0.441502	-0.287403	0.626092	0.574878	0	0
12887	1.997629	9.750058	0.779089	-0.443326	-0.044044	0.206743	-0.545717	-0.422084	-0.822052	-0.443713	-0.283841	0.624340	0.576847	0	0
12888	1.604891	10.612111	1.583825	-0.172653	-0.065831	0.173889	-0.548684	-0.418518	-0.826260	-0.444821	-0.281571	0.624135	0.577327	0	0
12889	1.363130	10.486360	1.745865	0.157160	-0.060021	0.159101	-0.553529	-0.416887	-0.824516	-0.444951	-0.280878	0.625765	0.575798	0	0
12890	1.197268	9.983210	1.301630	0.145902	0.035763	0.127920	-0.556078	-0.418572	-0.822635	-0.445494	-0.280858	0.626829	0.574229	0	0
12891	1.304351	9.824919	1.209819	-0.079727	0.119918	0.099445	-0.556212	-0.418537	-0.823994	-0.447068	-0.280519	0.626120	0.573945	0	0
12892	1.343249	9.811054	1.160564	-0.184896	0.157163	0.067520	-0.556759	-0.415354	-0.826335	-0.448952	-0.280099	0.624567	0.574372	0	0
12893	1.220026	9.886484	0.990110	-0.170041	0.237255	-0.002619	-0.555684	-0.414548	-0.831632	-0.450918	-0.280669	0.622516	0.574779	0	0
12894	1.205847	9.871663	1.011453	-0.137993	0.350410	-0.037155	-0.551926	-0.411790	-0.838259	-0.453267	-0.282220	0.620057	0.574831	0	0
12895	1.379404	9.937943	1.131829	-0.079590	0.387087	-0.061535	-0.550583	-0.411205	-0.840435	-0.455557	-0.284423	0.617664	0.574511	0	0
12896	1.531867	10.066945	1.109054	0.035392	0.385221	-0.054152	-0.545071	-0.410796	-0.845252	-0.457498	-0.287038	0.615987	0.573467	0	0
12897	1.644580	9.913642	1.296623	0.110387	0.338393	-0.040094	-0.543183	-0.412495	-0.847235	-0.459053	-0.289691	0.614948	0.572003	0	0
12898	1.779794	9.581086	1.336984	0.114021	0.327828	-0.042819	-0.539688	-0.412575	-0.847278	-0.460472	-0.292264	0.614000	0.570571	0	0
12899	1.773884	9.391624	1.338232	0.049839	0.267645	-0.076107	-0.537267	-0.413215	-0.846510	-0.461554	-0.294451	0.612819	0.569842	0	0
12900	1.591275	9.305766	1.297166	0.022078	0.233821	-0.120570	-0.533230	-0.414365	-0.849863	-0.462231	-0.296554	0.611532	0.569585	0	0
12901	1.323135	9.388299	1.329239	0.018908	0.235060	-0.136431	-0.531483	-0.413977	-0.850007	-0.462852	-0.298779	0.610135	0.569415	0	0
12902	1.078695	9.500395	1.378667	0.041020	0.308303	-0.142918	-0.526642	-0.414661	-0.849813	-0.463790	-0.301524	0.608537	0.568916	0	0
12903	1.068688	9.509919	1.339771	0.098775	0.411623	-0.130580	-0.523415	-0.414685	-0.852030	-0.465266	-0.305085	0.606774	0.567694	0	0
12904	1.158435	9.385311	1.343465	0.124181	0.504098	-0.121966	-0.515338	-0.418545	-0.852522	-0.467246	-0.309193	0.604777	0.565973	0	0
12905	1.276056	9.319471	1.335535	0.136963	0.565465	-0.118020	-0.509955	-0.420612	-0.854286	-0.469580	-0.313714	0.602515	0.563962	0	0
12906	1.355835	9.216537	1.389313	0.122732	0.654920	-0.108666	-0.504172	-0.421459	-0.854109	-0.472511	-0.318558	0.599806	0.561682	0	0
12907	1.371810	9.398907	1.460646	0.124574	0.688635	-0.104921	-0.497313	-0.422255	-0.857210	-0.475656	-0.323611	0.596879	0.559252	0	0
12908	1.408866	9.496693	1.533264	0.163418	0.670574	-0.080175	-0.490992	-0.423073	-0.858808	-0.478668	-0.328541	0.594357	0.556487	0	0
12909	1.320398	9.567923	1.597416	0.192024	0.723756	-0.063816	-0.485344	-0.423401	-0.862561	-0.481982	-0.333835	0.591707	0.553291	0	0
12910	1.314132	9.650356	1.668821	0.201665	0.773185	-0.045792	-0.477002	-0.426314	-0.861391	-0.485614	-0.339279	0.588952	0.549731	0	0
12911	1.396188	9.680986	1.752955	0.270244	0.815608	-0.011732	-0.470411	-0.427588	-0.861918	-0.489429	-0.345111	0.586383	0.545447	0	0
12912	1.520344	9.777919	1.772885	0.315456	0.865781	-0.011301	-0.462341	-0.429500	-0.860849	-0.493335	-0.351363	0.583832	0.540653	0	0
12913	1.659468	9.850845	1.776604	0.338904	0.889058	-0.009344	-0.455881	-0.432070	-0.860327	-0.497272	-0.357861	0.581183	0.535614	0	0
12914	1.797304	9.751390	1.817694	0.344904	0.918002	-0.026848	-0.447264	-0.437002	-0.857864	-0.501206	-0.364567	0.578371	0.530443	0	0
12915	1.988988	9.623780	1.848612	0.351984	0.902028	-0.025198	-0.440135	-0.438588	-0.857726	-0.504994	-0.371224	0.575559	0.525266	0	0
12916	2.141672	9.512459	1.911912	0.339427	0.848857	-0.036217	-0.430986	-0.441833	-0.855215	-0.508412	-0.377529	0.572927	0.520331	0	0
12917	2.205169	9.501482	1.995792	0.331572	0.767638	-0.026168	-0.426274	-0.444395	-0.853310	-0.511418	-0.383324	0.570589	0.515697	0	0
12918	2.241035	9.640503	1.952512	0.329114	0.727179	-0.008765	-0.419277	-0.446827	-0.853198	-0.514249	-0.388736	0.568545	0.511067	0	0
12919	2.312156	9.707331	1.872343	0.367701	0.701783	0.024772	-0.413759	-0.449435	-0.850079	-0.516937	-0.394036	0.566850	0.506155	0	0
12920	2.340862	9.445642	1.634469	0.440971	0.685003	0.008991	-0.408513	-0.451109	-0.844203	-0.519118	-0.399661	0.565587	0.500899	0	0
12921	2.410372	9.082733	1.398612	0.420497	0.695624	0.003696	-0.403928	-0.456720	-0.838992	-0.521393	-0.405266	0.564034	0.495757	0	0
12922	2.455063	9.020419	1.342678	0.345062	0.634935	-0.012849	-0.397471	-0.458604	-0.837494	-0.523506	-0.410220	0.562397	0.491295	0	0
12923	2.525557	9.128512	1.324768	0.297985	0.531599	-0.020750	-0.394238	-0.461192	-0.832986	-0.525185	-0.414469	0.560939	0.487590	0	0
12924	2.579529	9.294541	1.045926	0.258629	0.446494	-0.044416	-0.389931	-0.463464	-0.830931	-0.526403	-0.418194	0.559692	0.484518	0	0
12925	2.497293	9.254185	0.843902	0.207726	0.381830	-0.036124	-0.386700	-0.465149	-0.828709	-0.527518	-0.421301	0.558491	0.481994	0	0
12926	2.327087	9.251075	0.648526	0.135587	0.324401	-0.040211	-0.385221	-0.465639	-0.827380	-0.528572	-0.423749	0.557289	0.480081	0	0
12927	2.187460	9.406310	0.392712	0.110197	0.309819	-0.035049	-0.382260	-0.466852	-0.826909	-0.529688	-0.425976	0.555989	0.478385	0	0
12928	2.096177	9.455612	0.194549	0.081013	0.299457	-0.021923	-0.380647	-0.466926	-0.825297	-0.530911	-0.427905	0.554723	0.476774	0	0
12929	1.982031	9.468107	0.198173	0.050136	0.273257	-0.015975	-0.378354	-0.469527	-0.825408	-0.532161	-0.429525	0.553402	0.475456	0	0
12930	1.927442	9.530234	0.188808	-0.004652	0.243734	0.008428	-0.375132	-0.468314	-0.825951	-0.533580	-0.430561	0.552146	0.474389	0	0
12931	1.973884	9.623322	0.134163	0.008229	0.249420	-0.001232	-0.374592	-0.468890	-0.826112	-0.534941	-0.431757	0.550810	0.473320	0	0
12932	2.087007	9.513684	-0.039678	0.057550	0.223100	0.001390	-0.373656	-0.467496	-0.826078	-0.535937	-0.433059	0.549923	0.472034	0	0
12933	2.210058	9.384801	-0.261214	0.078811	0.197221	-0.023480	-0.372443	-0.468354	-0.826937	-0.536594	-0.434505	0.549102	0.470913	0	0
12934	2.271553	9.415017	-0.550837	0.073615	0.154853	-0.037920	-0.370294	-0.467717	-0.825988	-0.536955	-0.435784	0.548482	0.470041	0	0
12935	2.120227	9.438955	-0.736208	0.058919	0.073919	-0.006620	-0.371363	-0.469813	-0.826179	-0.537098	-0.436448	0.548305	0.469469	0	0
12936	1.852241	9.475340	-0.946919	-0.022987	0.054642	0.024889	-0.372038	-0.469078	-0.826692	-0.537623	-0.436391	0.548044	0.469226	0	0
12937	1.744233	9.764681	-1.087224	-0.160549	0.108490	0.029237	-0.371237	-0.466755	-0.829895	-0.539075	-0.435843	0.546809	0.469509	0	0
12938	1.863417	10.592237	-1.094625	-0.249825	0.155438	0.042459	-0.371107	-0.464692	-0.833506	-0.541217	-0.434936	0.545014	0.469973	0	0
12939	1.806839	11.067074	-0.661817	-0.104802	0.135595	0.032160	-0.371246	-0.462911	-0.836851	-0.542579	-0.434801	0.543905	0.469811	0	0
12940	1.556475	10.722651	-0.768008	0.217479	0.115215	-0.041151	-0.370838	-0.464619	-0.836911	-0.542067	-0.436683	0.544159	0.468361	0	0
12941	1.241599	9.677866	-1.169398	0.398281	0.111991	-0.102368	-0.369351	-0.467397	-0.834703	-0.540463	-0.439898	0.544945	0.466287	0	0
12942	0.943344	9.024240	-1.510640	0.293525	0.142495	-0.114778	-0.366654	-0.470831	-0.829808	-0.539409	-0.442706	0.545078	0.464693	0	0
12943	0.799751	9.048333	-1.548931	0.025041	0.239101	-0.086679	-0.364235	-0.470773	-0.828609	-0.540198	-0.444411	0.543500	0.463997	0	0
12944	0.813317	9.757484	-1.214437	-0.047577	0.301732	-0.054720	-0.360737	-0.472353	-0.825024	-0.541787	-0.445779	0.541449	0.463228	0	0
12945	1.019407	10.164244	-0.919899	0.071123	0.339895	-0.046216	-0.358180	-0.473233	-0.826308	-0.543087	-0.447982	0.539709	0.461609	0	0
12946	1.213798	10.255162	-0.953136	0.157433	0.360037	-0.039674	-0.355625	-0.473396	-0.827977	-0.544127	-0.450635	0.538349	0.459384	0	0
12947	1.402500	9.935730	-0.776425	0.217857	0.335941	-0.014916	-0.351322	-0.474290	-0.824244	-0.544868	-0.453442	0.537432	0.456810	0	0
12948	1.272206	9.333763	-0.559226	0.205025	0.290440	-0.013431	-0.348893	-0.477665	-0.821658	-0.545427	-0.455883	0.536772	0.454484	0	0
12949	1.052765	8.718050	-0.262812	0.099344	0.284687	-0.033183	-0.346746	-0.477279	-0.815951	-0.546332	-0.457901	0.535498	0.452869	0	0
12950	1.088283	8.830331	-0.585145	-0.129317	0.316213	-0.092052	-0.342973	-0.479993	-0.818807	-0.548191	-0.459047	0.532808	0.452635	0	0
12951	1.257654	9.479174	-0.411518	-0.201221	0.388358	-0.084811	-0.338681	-0.476300	-0.823503	-0.550773	-0.460160	0.529354	0.452422	0	0
12952	1.513807	10.037346	-0.191212	-0.145188	0.431618	-0.087980	-0.334111	-0.475628	-0.826531	-0.553314	-0.461703	0.525960	0.451707	0	0
12953	1.603142	10.179772	-0.165473	0.011071	0.456545	-0.071443	-0.329808	-0.475806	-0.829310	-0.555312	-0.464212	0.523129	0.449969	0	0
12954	1.525586	9.918595	-0.281432	0.155468	0.485541	-0.080499	-0.325370	-0.476757	-0.829393	-0.556750	-0.467601	0.520806	0.447370	0	0
12955	1.388093	9.321360	-0.011529	0.184145	0.534337	-0.066787	-0.320928	-0.478737	-0.827875	-0.558337	-0.471374	0.518315	0.444315	0	0
12956	1.271475	8.930795	-0.267334	0.011301	0.542516	-0.061925	-0.313537	-0.478396	-0.825499	-0.560804	-0.474090	0.515090	0.442063	0	0
12957	1.383220	9.267826	-0.357924	-0.140638	0.638837	-0.017617	-0.308703	-0.476330	-0.827803	-0.564641	-0.476226	0.510774	0.439885	0	0
12958	1.849529	10.116282	-0.058734	-0.125011	0.736880	0.051873	-0.303728	-0.476523	-0.830591	-0.569200	-0.478407	0.506355	0.436741	0	0
12959	2.516641	11.099469	0.211901	-0.054068	0.793358	0.131830	-0.299833	-0.474976	-0.833991	-0.574004	-0.480900	0.502204	0.432488	0	0
12960	3.076830	11.609838	1.241117	0.062919	0.732648	0.184684	-0.296478	-0.473046	-0.835057	-0.578137	-0.483398	0.499219	0.427626	0	0
12961	2.864908	10.790292	1.096359	0.276630	0.468442	0.226184	-0.292976	-0.475753	-0.831781	-0.580076	-0.485872	0.498771	0.422690	0	0
12962	1.993906	9.014286	-0.443191	0.379665	0.311698	0.123252	-0.293642	-0.478695	-0.826422	-0.580273	-0.488679	0.499238	0.418614	0	0
12963	1.143933	8.047174	-0.957880	0.199779	0.400293	0.071334	-0.293501	-0.481353	-0.821880	-0.581565	-0.491165	0.498091	0.415265	0	0
12964	0.846441	8.347718	-0.401157	-0.163985	0.611351	0.113135	-0.289464	-0.482861	-0.821976	-0.585847	-0.492084	0.494478	0.412465	0	0
12965	0.943611	9.337631	0.552457	-0.330249	0.630843	0.204597	-0.287586	-0.480797	-0.827378	-0.591391	-0.491746	0.490406	0.409811	0	0
12966	1.128044	10.132440	1.045614	-0.185521	0.649778	0.244870	-0.283565	-0.476362	-0.833273	-0.596456	-0.492012	0.487068	0.406114	0	0
12967	1.310797	10.245027	1.300731	0.021796	0.668689	0.234982	-0.283432	-0.475487	-0.834471	-0.600515	-0.493723	0.484300	0.401338	0	0
12968	1.509778	9.967016	1.157276	0.017972	0.683433	0.212933	-0.280607	-0.476266	-0.834257	-0.604553	-0.495443	0.481384	0.396638	0	0
12969	1.790457	9.726905	1.030485	-0.038086	0.674699	0.187899	-0.280472	-0.476392	-0.835080	-0.608690	-0.496995	0.478060	0.392367	0	0
12970	1.986015	9.643059	1.029897	-0.030321	0.643429	0.161161	-0.277383	-0.475594	-0.835907	-0.612513	-0.498467	0.474893	0.388376	0	0
12971	1.976644	9.749705	1.038434	-0.010931	0.585677	0.166154	-0.274832	-0.474665	-0.835771	-0.615954	-0.499898	0.472070	0.384516	0	0
12972	2.038135	9.974182	1.207138	0.013683	0.524293	0.176421	-0.273084	-0.474680	-0.836881	-0.619010	-0.501074	0.469844	0.380786	0	0
12973	2.103600	10.082177	1.131299	0.058223	0.455198	0.181406	-0.270658	-0.476752	-0.835478	-0.621514	-0.502330	0.468139	0.377136	0	0
12974	2.039063	9.656159	1.026612	0.143342	0.419173	0.156722	-0.271198	-0.476227	-0.833140	-0.623321	-0.503980	0.466932	0.373429	0	0
12975	1.902401	9.068601	0.853526	0.103640	0.422221	0.162864	-0.270655	-0.478243	-0.832259	-0.625347	-0.505455	0.465491	0.369829	0	0
12976	1.973223	8.929090	0.909712	-0.020716	0.446702	0.173229	-0.269448	-0.477802	-0.828037	-0.628147	-0.506085	0.463567	0.366627	0	0
12977	2.169956	9.182728	1.111234	-0.086311	0.395889	0.192973	-0.267431	-0.477656	-0.830235	-0.631098	-0.506110	0.461725	0.363837	0	0
12978	2.217724	9.360826	1.246164	-0.019760	0.338890	0.183956	-0.268372	-0.477764	-0.830772	-0.633410	-0.506284	0.460518	0.361097	0	0
12979	2.086370	9.237042	1.079372	0.058125	0.286844	0.157382	-0.269852	-0.476811	-0.833720	-0.634982	-0.506974	0.459695	0.358406	0	0
12980	1.924585	9.083592	1.065935	0.041049	0.284874	0.122879	-0.270524	-0.476956	-0.832900	-0.636501	-0.507604	0.458734	0.356043	0	0
12981	1.855309	9.169741	1.161858	-0.006938	0.291240	0.100677	-0.268778	-0.476930	-0.829651	-0.638209	-0.508146	0.457354	0.353984	0	0
12982	1.931399	9.501289	1.257983	-0.011581	0.318496	0.076050	-0.266627	-0.476948	-0.831038	-0.639979	-0.508775	0.455733	0.351969	0	0
12983	2.111131	9.757047	1.461374	0.017052	0.320404	0.081401	-0.266765	-0.475843	-0.829639	-0.641619	-0.509650	0.454142	0.349768	0	0
12984	2.302038	9.643971	1.338092	0.078802	0.326745	0.062152	-0.265819	-0.477268	-0.830241	-0.642901	-0.510937	0.452708	0.347386	0	0
12985	2.391518	9.266870	1.196839	0.127718	0.329192	0.051711	-0.264200	-0.479300	-0.829781	-0.643901	-0.512671	0.451286	0.344819	0	0
12986	2.404874	9.068035	1.100050	0.058177	0.307948	0.023958	-0.261915	-0.479871	-0.825741	-0.645061	-0.513925	0.449694	0.342860	0	0
12987	2.328674	9.246300	1.120440	0.024441	0.265604	-0.001164	-0.259764	-0.479921	-0.825768	-0.646114	-0.514999	0.448048	0.341416	0	0
12988	2.203482	9.462525	1.216072	0.046527	0.246775	-0.023301	-0.258148	-0.480788	-0.826632	-0.646887	-0.516173	0.446562	0.340125	0	0
12989	2.105180	9.538431	1.265443	0.079093	0.248974	-0.029356	-0.252233	-0.480936	-0.826161	-0.647482	-0.517660	0.445059	0.338700	0	0
12990	2.124978	9.509653	1.213308	0.095069	0.278058	-0.049456	-0.252100	-0.480854	-0.823709	-0.648048	-0.519367	0.443389	0.337190	0	0
12991	2.213581	9.453005	1.283858	0.087320	0.273017	-0.063676	-0.248335	-0.481538	-0.822414	-0.648584	-0.521131	0.441574	0.335820	0	0
12992	2.377647	9.489969	1.283800	0.056811	0.267548	-0.068265	-0.246452	-0.481858	-0.822718	-0.649229	-0.522629	0.439739	0.334649	0	0
12993	2.435170	9.520144	1.270894	0.083889	0.249264	-0.074499	-0.243355	-0.483678	-0.820635	-0.649636	-0.524324	0.438005	0.333481	0	0
12994	2.309076	9.512993	1.204489	0.080635	0.230062	-0.090516	-0.241204	-0.484036	-0.819582	-0.649909	-0.525944	0.436369	0.332540	0	0
12995	2.186813	9.554462	1.123390	0.091778	0.263213	-0.097314	-0.237306	-0.484156	-0.818270	-0.650254	-0.527824	0.434446	0.331404	0	0
12996	2.272676	9.495325	1.078326	0.124552	0.293935	-0.105871	-0.233942	-0.485397	-0.816988	-0.650512	-0.530000	0.432452	0.330029	0	0
12997	2.388295	9.427033	1.188310	0.130007	0.276342	-0.111296	-0.229642	-0.485121	-0.814850	-0.650657	-0.532217	0.430490	0.328740	0	0
12998	2.470521	9.443096	1.234043	0.139187	0.244729	-0.123867	-0.226951	-0.486224	-0.812739	-0.650553	-0.534393	0.428760	0.327673	0	0
12999	2.473437	9.545114	1.267065	0.148654	0.214265	-0.147024	-0.222103	-0.489318	-0.812487	-0.650209	-0.536662	0.427068	0.326856	0	0
13000	2.384825	9.596902	1.162849	0.188224	0.186229	-0.150596	-0.219949	-0.490871	-0.808750	-0.649494	-0.539072	0.425728	0.326059	0	0
13001	2.308257	9.537243	1.098360	0.231654	0.173512	-0.161129	-0.215513	-0.491041	-0.805812	-0.648479	-0.541789	0.424491	0.325188	0	0
13002	2.284955	9.485836	1.069145	0.237367	0.189777	-0.169840	-0.211613	-0.492058	-0.802486	-0.647438	-0.544602	0.423174	0.324279	0	0
13003	2.337487	9.515915	1.010348	0.238949	0.203754	-0.159148	-0.208246	-0.494759	-0.799345	-0.646509	-0.547436	0.421770	0.323188	0	0
13004	2.375664	9.533592	0.931946	0.280822	0.193919	-0.178536	-0.203401	-0.497119	-0.794031	-0.645205	-0.550566	0.420507	0.322120	0	0
13005	2.299414	9.449656	0.814689	0.279170	0.192249	-0.183834	-0.199900	-0.499700	-0.790070	-0.643917	-0.553704	0.419165	0.321067	0	0
13006	2.346954	9.513650	0.923993	0.222609	0.198115	-0.188410	-0.196404	-0.500205	-0.790128	-0.642901	-0.556497	0.417626	0.320278	0	0
13007	2.277341	9.614356	1.005352	0.199595	0.122204	-0.182770	-0.193175	-0.501481	-0.787211	-0.641759	-0.558870	0.416479	0.319929	0	0
13008	2.164717	9.541905	0.954297	0.195405	0.103898	-0.163421	-0.189946	-0.502794	-0.782662	-0.640573	-0.561077	0.415586	0.319605	0	0
13009	2.106103	9.426732	0.852261	0.168248	0.101731	-0.157312	-0.185911	-0.504107	-0.778939	-0.639602	-0.563060	0.414611	0.319328	0	0
13010	2.095622	9.450808	0.755466	0.101328	0.106173	-0.144228	-0.183757	-0.505635	-0.776290	-0.639010	-0.564588	0.413503	0.319252	0	0
13011	1.997640	9.468428	0.538078	0.098992	0.098548	-0.124809	-0.180936	-0.504812	-0.777930	-0.638521	-0.565972	0.412511	0.319065	0	0
13012	1.910782	9.413419	0.314357	0.100877	0.112774	-0.124685	-0.177303	-0.506047	-0.777196	-0.638015	-0.567432	0.411469	0.318828	0	0
13013	1.887468	9.592629	0.203961	0.082610	0.115913	-0.114113	-0.175556	-0.505804	-0.777208	-0.637723	-0.568716	0.410373	0.318537	0	0
13014	1.887648	9.701874	0.183884	0.092615	0.097562	-0.087681	-0.174077	-0.506473	-0.774251	-0.637315	-0.569918	0.409612	0.318184	0	0
13015	1.849181	9.679322	0.139543	0.102755	0.075782	-0.066560	-0.172468	-0.505116	-0.773273	-0.636895	-0.571002	0.409107	0.317731	0	0
13016	1.702262	9.739764	0.045508	0.048134	0.049939	-0.047415	-0.169908	-0.507204	-0.771328	-0.636673	-0.571605	0.408734	0.317573	0	0
13017	1.501222	9.954588	-0.094683	-0.006718	0.057524	-0.013905	-0.169369	-0.507625	-0.772029	-0.636967	-0.571719	0.408298	0.317337	0	0
13018	1.435037	10.103894	-0.155615	0.029053	0.112499	0.004251	-0.168291	-0.508635	-0.772346	-0.637271	-0.572184	0.407765	0.316574	0	0
13019	1.520211	9.967066	-0.142340	0.079716	0.155665	0.002020	-0.166683	-0.506645	-0.774207	-0.637516	-0.573098	0.407066	0.315324	0	0
13020	1.707188	9.805365	-0.282227	0.075853	0.130595	0.008005	-0.165331	-0.509089	-0.774030	-0.637632	-0.573897	0.406591	0.314247	0	0
13021	1.749251	9.648337	-0.234013	0.057998	0.098706	-0.002868	-0.166948	-0.507926	-0.773701	-0.637751	-0.574513	0.406158	0.313441	0	0
13022	1.687895	9.792871	-0.330870	-0.007370	0.012636	0.003459	-0.165066	-0.507648	-0.775348	-0.637847	-0.574426	0.406150	0.313413	0	0
13023	1.491801	9.917987	-0.239133	0.016528	-0.053045	0.006686	-0.165334	-0.508221	-0.774819	-0.637614	-0.574266	0.406609	0.313587	0	0
13024	1.193475	9.798469	-0.297939	0.076860	-0.110974	-0.004033	-0.166405	-0.509631	-0.774035	-0.636700	-0.574359	0.407610	0.313972	0	0
13025	0.921099	9.575020	-0.470715	0.071412	-0.074875	-0.028500	-0.165598	-0.509955	-0.773102	-0.635942	-0.574632	0.408174	0.314277	0	0
13026	0.820069	9.544060	-0.425436	0.011722	-0.004000	-0.038820	-0.165463	-0.510417	-0.771620	-0.635728	-0.574787	0.408090	0.314536	0	0
13027	0.811827	9.728420	-0.335603	-0.038606	0.014252	-0.038869	-0.164388	-0.510127	-0.772985	-0.635921	-0.574696	0.407675	0.314851	0	0
13028	0.817842	9.925177	-0.257463	-0.011357	0.052799	-0.042085	-0.162778	-0.509013	-0.773785	-0.636059	-0.574894	0.407141	0.314901	0	0
13029	1.010038	9.889823	-0.248890	0.070094	0.092872	-0.052223	-0.162235	-0.510419	-0.774790	-0.635895	-0.575805	0.406486	0.314412	0	0
13030	1.099980	9.621980	-0.321143	0.089135	0.090439	-0.091085	-0.159684	-0.509958	-0.772762	-0.635452	-0.576958	0.405748	0.314149	0	0
13031	1.056127	9.485218	-0.489967	0.040959	0.074461	-0.109001	-0.157125	-0.511612	-0.771212	-0.635192	-0.577864	0.404786	0.314249	0	0
13032	0.970554	9.517649	-0.521725	-0.005711	0.090998	-0.110791	-0.156056	-0.509361	-0.771560	-0.635234	-0.578493	0.403632	0.314492	0	0
13033	0.868232	9.557071	-0.440907	-0.018966	0.115017	-0.115965	-0.152830	-0.509410	-0.772688	-0.635450	-0.579182	0.402178	0.314648	0	0
13034	0.827754	9.634015	-0.493283	-0.014416	0.146968	-0.112203	-0.149334	-0.509443	-0.774773	-0.635761	-0.579936	0.400630	0.314609	0	0
13035	0.807597	9.689496	-0.385992	0.003633	0.223311	-0.101049	-0.146240	-0.510716	-0.771855	-0.636312	-0.581056	0.398638	0.313955	0	0
13036	0.871335	9.661527	-0.333272	-0.003095	0.250258	-0.114173	-0.144091	-0.509727	-0.773890	-0.636956	-0.582207	0.396455	0.313282	0	0
13037	0.959493	9.488333	-0.372591	0.007678	0.305206	-0.103190	-0.139928	-0.508551	-0.773765	-0.637785	-0.583619	0.393932	0.312149	0	0
13038	1.097163	9.393727	-0.353209	-0.033124	0.320524	-0.089101	-0.136033	-0.507555	-0.771735	-0.638950	-0.584690	0.391344	0.311015	0	0
13039	1.294322	9.368185	-0.245860	-0.074992	0.316276	-0.038912	-0.132401	-0.508327	-0.772620	-0.640488	-0.585348	0.388860	0.309726	0	0
13040	1.457998	9.439139	-0.154710	-0.126020	0.325030	-0.014303	-0.131192	-0.508053	-0.773442	-0.642430	-0.585532	0.386387	0.308448	0	0
13041	1.619369	9.507626	-0.041946	-0.139455	0.320633	0.015644	-0.127706	-0.504845	-0.774741	-0.644518	-0.585564	0.383989	0.307023	0	0
13042	1.692906	9.598790	0.029434	-0.115026	0.309522	0.042151	-0.126625	-0.506201	-0.778474	-0.646492	-0.585537	0.381977	0.305430	0	0
13043	1.664198	9.583706	0.052740	-0.079454	0.309425	0.058181	-0.125552	-0.505697	-0.776836	-0.648304	-0.585743	0.380079	0.303557	0	0
13044	1.658393	9.389390	0.056435	-0.041717	0.336232	0.065553	-0.125555	-0.504875	-0.775584	-0.650006	-0.586168	0.378250	0.301375	0	0
13045	1.652542	9.195072	0.045685	-0.044332	0.362002	0.101083	-0.123137	-0.504688	-0.773836	-0.651928	-0.586580	0.376362	0.298771	0	0
13046	1.947328	9.137316	0.165902	-0.081188	0.424673	0.143739	-0.121926	-0.505358	-0.770604	-0.654411	-0.586701	0.374286	0.295701	0	0
13047	2.326727	9.955053	0.378403	-0.229497	0.478800	0.278762	-0.122464	-0.505037	-0.771676	-0.658364	-0.585548	0.372118	0.291923	0	0
13048	2.797410	10.793938	1.233883	-0.315444	0.466538	0.424128	-0.124074	-0.505800	-0.773861	-0.663143	-0.583155	0.370717	0.287647	0	0
13049	3.039356	10.633290	1.622872	-0.178371	0.382230	0.465515	-0.129992	-0.504126	-0.779048	-0.666949	-0.581297	0.370403	0.282974	0	0
13050	2.901516	9.640228	0.817285	0.064370	0.218292	0.416693	-0.135631	-0.506271	-0.778643	-0.668510	-0.580680	0.371708	0.278817	0	0
13051	2.629524	8.406878	0.524554	0.072430	0.212779	0.353147	-0.138852	-0.508054	-0.777982	-0.669895	-0.580387	0.372569	0.274925	0	0
13052	2.465154	8.141710	0.521510	-0.157059	0.227587	0.322511	-0.141006	-0.507325	-0.776708	-0.672499	-0.578650	0.372625	0.272140	0	0
13053	2.168386	10.199855	0.901300	-0.492154	0.116720	0.377303	-0.147188	-0.507083	-0.780985	-0.676838	-0.574178	0.372715	0.270727	0	0
13054	1.788067	12.018703	2.474345	-0.395309	-0.022334	0.426196	-0.153509	-0.505384	-0.786848	-0.680130	-0.569740	0.374379	0.269554	0	0
13055	0.993794	11.144832	1.768079	0.269204	-0.077032	0.273443	-0.159285	-0.506982	-0.785470	-0.679085	-0.570272	0.377217	0.267098	0	0
13056	0.105376	9.045648	0.345982	0.621928	0.001352	0.095899	-0.161563	-0.510048	-0.779279	-0.675759	-0.574033	0.379533	0.264179	0	0
13057	-0.229522	8.039347	-0.012982	0.189153	0.274621	0.041601	-0.160883	-0.513501	-0.771501	-0.675844	-0.575839	0.378434	0.261594	0	0
13058	0.304342	8.932745	0.473304	-0.554876	0.731575	0.007547	-0.155513	-0.510692	-0.775830	-0.681788	-0.573880	0.372157	0.259473	0	0
13059	1.168401	10.846940	1.455516	-0.687311	0.721039	0.104904	-0.151489	-0.507403	-0.781218	-0.688666	-0.570622	0.366055	0.257165	0	0
13060	1.760639	11.391836	2.107511	-0.107030	0.431246	0.159514	-0.150414	-0.506638	-0.784746	-0.691249	-0.570338	0.363801	0.254042	0	0
13061	1.851170	10.410228	1.549575	0.382853	0.353105	0.070409	-0.150148	-0.505792	-0.784858	-0.690535	-0.573591	0.362741	0.250147	0	0
13062	1.901142	9.282229	1.037237	0.320815	0.367469	0.006700	-0.147724	-0.508294	-0.777069	-0.690030	-0.576632	0.361123	0.246869	0	0
13063	1.946082	8.943156	0.846184	0.036858	0.326492	-0.015662	-0.146111	-0.508715	-0.772744	-0.690971	-0.577718	0.358881	0.244961	0	0
13064	2.013746	9.245444	1.158927	-0.103739	0.310074	-0.046301	-0.144758	-0.512115	-0.767968	-0.692564	-0.577869	0.356286	0.243890	0	0
13065	2.161072	9.687554	1.487504	-0.116115	0.255360	-0.066198	-0.140187	-0.512342	-0.768846	-0.694003	-0.577887	0.353864	0.243284	0	0
13066	2.314358	9.809311	1.679058	-0.001541	0.114974	-0.102144	-0.136972	-0.507899	-0.774323	-0.694166	-0.578460	0.352547	0.243367	0	0
13067	2.212137	9.554959	1.470813	0.110800	0.035119	-0.142932	-0.133745	-0.508570	-0.773020	-0.693331	-0.579774	0.351761	0.243759	0	0
13068	2.082252	9.358375	1.309429	0.131722	-0.045984	-0.164563	-0.132806	-0.507773	-0.771644	-0.692002	-0.581099	0.351517	0.244731	0	0
13069	1.962780	9.157145	1.345798	0.115810	-0.037019	-0.173362	-0.129840	-0.511377	-0.765804	-0.690809	-0.582368	0.351066	0.245730	0	0
13070	1.975157	9.273901	1.398257	0.034718	-0.010332	-0.165498	-0.126486	-0.509522	-0.763604	-0.690166	-0.583114	0.350321	0.246828	0	0
13071	2.169654	9.258019	1.491008	0.031967	-0.098852	-0.145784	-0.124740	-0.508977	-0.764424	-0.689317	-0.583541	0.350251	0.248286	0	0
13072	2.193088	9.180763	1.516383	0.014431	-0.054308	-0.155281	-0.121784	-0.508460	-0.765259	-0.688658	-0.583999	0.349820	0.249643	0	0
13073	2.301538	9.238585	1.687785	-0.010355	-0.100139	-0.179552	-0.120170	-0.508918	-0.765429	-0.687975	-0.584231	0.349458	0.251483	0	0
13074	2.246766	9.307990	1.666322	0.007011	-0.177601	-0.169375	-0.120168	-0.509475	-0.765855	-0.686888	-0.584375	0.349770	0.253677	0	0
13075	2.196406	9.384748	1.553462	0.026951	-0.199446	-0.178282	-0.118284	-0.509924	-0.766709	-0.685646	-0.584590	0.350193	0.255949	0	0
13076	2.210105	9.438413	1.625697	0.055210	-0.233337	-0.164272	-0.115064	-0.507985	-0.768045	-0.684087	-0.584898	0.351031	0.258257	0	0
13077	2.247473	9.516781	1.674398	0.094536	-0.270427	-0.160863	-0.113045	-0.508572	-0.769177	-0.682245	-0.585308	0.352215	0.260577	0	0
13078	2.235181	9.511693	1.587397	0.140833	-0.288216	-0.144913	-0.113045	-0.508584	-0.768633	-0.680029	-0.585980	0.353754	0.262765	0	0
13079	2.157995	9.340337	1.388923	0.176696	-0.312864	-0.143161	-0.112238	-0.509572	-0.763500	-0.677596	-0.586751	0.355541	0.264911	0	0
13080	2.151015	9.194545	1.327219	0.156403	-0.319756	-0.159173	-0.112508	-0.509178	-0.761850	-0.675122	-0.587483	0.357237	0.267313	0	0
13081	2.050431	9.146604	1.406342	0.170467	-0.351822	-0.152239	-0.110893	-0.510080	-0.761218	-0.672551	-0.588110	0.359212	0.269756	0	0
13082	1.931834	9.044937	1.581609	0.176699	-0.366830	-0.118695	-0.110621	-0.511112	-0.759756	-0.669876	-0.588688	0.361504	0.272078	0	0
13083	1.939612	9.120321	1.451285	0.196756	-0.374344	-0.095696	-0.111691	-0.513129	-0.757222	-0.667209	-0.589195	0.364026	0.274164	0	0
13084	2.121118	9.422162	0.973121	0.247138	-0.338534	-0.088277	-0.111691	-0.513469	-0.754782	-0.664282	-0.590191	0.366487	0.275847	0	0
13085	1.912201	9.428069	0.855929	0.351152	-0.288466	-0.064596	-0.111955	-0.515847	-0.749681	-0.661085	-0.591820	0.369035	0.276640	0	0
13086	1.854815	9.359034	0.666921	0.342680	-0.227877	-0.073056	-0.112078	-0.519884	-0.746543	-0.658017	-0.593679	0.371102	0.277205	0	0
13087	1.758996	9.789414	0.672770	0.198070	-0.236726	-0.052345	-0.113691	-0.520514	-0.742187	-0.655935	-0.594376	0.372946	0.278168	0	0
13088	1.637320	10.190201	0.745452	0.074534	-0.277752	-0.017623	-0.111269	-0.521129	-0.742507	-0.654415	-0.594116	0.374915	0.279655	0	0
13089	1.560032	10.300471	0.759100	-0.008971	-0.225991	0.017822	-0.114088	-0.522518	-0.740885	-0.653791	-0.593214	0.376523	0.280864	0	0
13090	1.571543	10.169560	0.507675	-0.004111	-0.183987	0.046405	-0.115299	-0.521874	-0.743029	-0.653261	-0.592454	0.378036	0.281667	0	0
13091	1.724871	10.191719	0.083716	0.013033	-0.149247	0.085556	-0.116239	-0.522774	-0.739915	-0.652980	-0.591654	0.379603	0.281894	0	0
13092	2.050037	10.180633	0.141924	0.046105	-0.181015	0.088037	-0.117312	-0.523614	-0.739249	-0.652277	-0.591070	0.381480	0.282213	0	0
13093	2.213120	10.011221	0.061545	0.067664	-0.355222	0.093151	-0.119730	-0.524110	-0.739918	-0.650901	-0.590008	0.384587	0.283393	0	0
13094	1.922352	9.967074	-0.197403	0.016477	-0.537031	0.091899	-0.123487	-0.526138	-0.740348	-0.648999	-0.588191	0.388711	0.285895	0	0
13095	1.450421	10.031323	-0.347179	-0.018151	-0.626299	0.093092	-0.126714	-0.525259	-0.744503	-0.647038	-0.585774	0.393313	0.288989	0	0
13096	1.207725	10.031763	-0.450921	-0.012673	-0.590801	0.096929	-0.134242	-0.525206	-0.745366	-0.645066	-0.583551	0.397706	0.291869	0	0
13097	1.104546	9.855100	-0.472013	0.005078	-0.533360	0.116832	-0.137870	-0.525347	-0.747916	-0.643348	-0.581433	0.401883	0.294159	0	0
13098	1.082757	9.611941	-0.466033	0.001568	-0.505879	0.118780	-0.142439	-0.525679	-0.747328	-0.641656	-0.579427	0.405873	0.296327	0	0
13099	1.130961	9.515718	-0.391609	-0.036373	-0.516948	0.122118	-0.148887	-0.527079	-0.747707	-0.640211	-0.577049	0.409824	0.298644	0	0
13100	1.185617	9.681783	-0.453774	-0.023886	-0.566513	0.117402	-0.152111	-0.527839	-0.748375	-0.638376	-0.574670	0.414096	0.301256	0	0
13101	1.051088	9.640512	-0.337227	0.017824	-0.575563	0.137837	-0.157763	-0.525546	-0.750005	-0.636373	-0.572372	0.418643	0.303574	0	0
13102	0.850201	9.714528	-0.550977	-0.070040	-0.612271	0.153287	-0.162595	-0.527694	-0.750290	-0.634672	-0.569370	0.423242	0.306392	0	0
13103	0.802485	9.771908	-0.716569	-0.095547	-0.519053	0.114031	-0.168512	-0.526640	-0.753182	-0.633423	-0.566602	0.426914	0.309002	0	0
13104	1.050065	10.150278	-0.509614	-0.093950	-0.453758	0.063987	-0.172812	-0.527089	-0.753964	-0.632216	-0.564278	0.429903	0.311571	0	0
13105	1.281049	10.275879	-0.248301	-0.010231	-0.439755	0.030682	-0.175769	-0.527009	-0.754471	-0.630525	-0.562637	0.432843	0.313886	0	0
13106	1.253085	9.969485	-0.294993	0.083126	-0.473796	0.000718	-0.179268	-0.525654	-0.754386	-0.628009	-0.561617	0.436137	0.316190	0	0
13107	1.054683	9.536158	-0.625204	0.103455	-0.454672	-0.047651	-0.180878	-0.527086	-0.752099	-0.625330	-0.560973	0.439064	0.318582	0	0
13108	0.896302	9.300207	-0.849754	0.062275	-0.408832	-0.046553	-0.181415	-0.527376	-0.751285	-0.623040	-0.560213	0.441599	0.320894	0	0
13109	0.928613	9.376046	-0.883037	-0.018825	-0.317536	-0.026783	-0.184645	-0.525883	-0.751335	-0.621684	-0.559148	0.443376	0.322924	0	0
13110	1.098633	9.617051	-0.778532	-0.009966	-0.238761	-0.008619	-0.186122	-0.526718	-0.750528	-0.620657	-0.558301	0.444828	0.324365	0	0
13111	1.282054	9.678658	-0.633745	0.014481	-0.186986	0.027990	-0.187060	-0.527684	-0.750685	-0.619854	-0.557626	0.446197	0.325180	0	0
13112	1.381651	9.549376	-0.610455	0.014436	-0.202960	0.026986	-0.187595	-0.528531	-0.750297	-0.618960	-0.556883	0.447701	0.326088	0	0
13113	1.366935	9.311198	-0.635589	0.008823	-0.190829	0.037669	-0.189344	-0.528088	-0.749309	-0.618193	-0.556119	0.449123	0.326892	0	0
13114	1.387511	9.248450	-0.656150	-0.077628	-0.163281	0.044645	-0.192173	-0.525868	-0.750566	-0.618039	-0.554850	0.450178	0.327884	0	0
13115	1.476778	9.390874	-0.652078	-0.093967	-0.119266	0.057227	-0.192978	-0.526234	-0.752339	-0.618219	-0.553599	0.450925	0.328632	0	0
13116	1.659003	9.493716	-0.625596	-0.065200	-0.071224	0.066421	-0.195133	-0.524970	-0.749685	-0.618481	-0.552609	0.451571	0.328921	0	0
13117	1.874768	9.388401	-0.502630	-0.045557	-0.041080	0.077238	-0.197821	-0.525314	-0.750482	-0.618807	-0.551825	0.452102	0.328894	0	0
13118	2.099117	9.200691	-0.484700	-0.043817	-0.034027	0.080783	-0.198896	-0.525437	-0.750201	-0.619161	-0.551020	0.452669	0.328796	0	0
13119	2.258973	9.094356	-0.421217	-0.068363	-0.046842	0.087665	-0.200501	-0.527763	-0.752164	-0.619622	-0.550024	0.453220	0.328835	0	0
13120	2.248505	9.026201	-0.329547	-0.100134	-0.086310	0.090852	-0.202118	-0.526594	-0.752107	-0.620081	-0.548651	0.453981	0.329217	0	0
13121	2.152463	8.990479	-0.269636	-0.115923	-0.089610	0.074889	-0.202925	-0.525801	-0.754932	-0.620567	-0.547272	0.454571	0.329781	0	0
13122	2.149498	9.004982	-0.349277	-0.150582	-0.087731	0.058881	-0.205351	-0.523717	-0.756878	-0.621185	-0.545721	0.454998	0.330599	0	0
13123	2.134521	9.036276	-0.289790	-0.165475	-0.069769	0.046572	-0.206159	-0.522820	-0.758065	-0.621936	-0.544224	0.455145	0.331451	0	0
13124	2.173273	9.049125	-0.216479	-0.184670	-0.028638	0.030851	-0.208317	-0.520468	-0.759598	-0.622911	-0.542779	0.454936	0.332274	0	0
13125	2.301442	9.175254	-0.276087	-0.213398	0.019004	0.036338	-0.208051	-0.519002	-0.762005	-0.624289	-0.541318	0.454315	0.332920	0	0
13126	2.609854	9.503722	-0.307617	-0.253738	0.078224	0.073641	-0.209935	-0.517997	-0.766852	-0.626258	-0.539595	0.453440	0.333212	0	0
13127	2.899394	9.989686	0.051473	-0.269475	0.117666	0.128565	-0.210208	-0.516213	-0.770196	-0.628690	-0.537679	0.452512	0.332991	0	0
13128	3.318194	10.526528	0.221563	-0.216984	0.150440	0.188939	-0.211824	-0.514823	-0.773536	-0.631158	-0.535891	0.451922	0.332004	0	0
13129	3.500311	10.447334	0.598472	-0.054720	0.093674	0.167820	-0.215319	-0.514602	-0.773488	-0.632461	-0.535050	0.452070	0.330678	0	0
13130	3.252681	9.464482	0.393668	0.047166	-0.067348	0.168978	-0.217070	-0.513765	-0.771125	-0.632454	-0.534292	0.453623	0.329789	0	0
13131	2.831759	8.410504	0.121494	-0.094284	-0.142340	0.131066	-0.221373	-0.513550	-0.769979	-0.632782	-0.532572	0.454941	0.330127	0	0
13132	2.528090	8.312736	0.043101	-0.377581	-0.171976	0.153046	-0.223797	-0.511551	-0.774379	-0.634504	-0.528848	0.455656	0.331816	0	0
13133	2.351987	8.945625	0.463827	-0.462196	-0.154052	0.154666	-0.227570	-0.507667	-0.779248	-0.636793	-0.524630	0.455943	0.333727	0	0
13134	2.060920	9.986692	0.827391	-0.376362	-0.167057	0.170778	-0.231876	-0.505084	-0.788646	-0.638564	-0.520826	0.456705	0.335257	0	0
13135	1.871232	10.660583	1.042771	-0.159749	-0.122016	0.221262	-0.237526	-0.503495	-0.790434	-0.639617	-0.518324	0.458126	0.335188	0	0
13136	1.987305	10.835079	1.295375	0.036716	0.016266	0.234217	-0.239413	-0.502413	-0.786292	-0.640280	-0.517474	0.459418	0.333461	0	0
13137	2.296754	10.401301	1.380362	0.072726	0.053770	0.240707	-0.243169	-0.505190	-0.784977	-0.640991	-0.516953	0.460584	0.331289	0	0
13138	2.482654	9.535547	1.055579	-0.052260	-0.010155	0.193937	-0.246665	-0.504889	-0.782203	-0.641853	-0.515628	0.461535	0.330361	0	0
13139	2.058670	9.115123	0.747236	-0.267719	-0.114366	0.090159	-0.249630	-0.501905	-0.785748	-0.643041	-0.513053	0.461870	0.331589	0	0
13140	1.384530	9.576248	0.470303	-0.415864	-0.061398	0.053037	-0.251254	-0.497769	-0.791450	-0.645059	-0.509865	0.461209	0.333500	0	0
13141	1.167083	10.368632	1.085954	-0.382936	0.089953	0.056762	-0.252068	-0.494476	-0.798279	-0.647641	-0.507382	0.459651	0.334432	0	0
13142	1.501964	10.668507	1.580241	-0.175528	0.175499	0.121515	-0.249919	-0.493597	-0.801680	-0.649743	-0.506215	0.458594	0.333576	0	0
13143	2.278104	10.182518	1.766607	-0.047559	0.217516	0.122031	-0.253686	-0.492359	-0.802413	-0.651414	-0.506027	0.457646	0.331899	0	0
13144	2.876028	9.576726	1.553612	-0.071547	0.106052	0.091966	-0.254488	-0.493760	-0.802312	-0.652566	-0.505434	0.457234	0.331105	0	0
13145	2.873137	9.212513	1.407019	-0.143761	-0.094918	0.032124	-0.255303	-0.490869	-0.803979	-0.652998	-0.503984	0.457550	0.332027	0	0
13146	2.369121	9.208222	1.408435	-0.210832	-0.223499	-0.005930	-0.255576	-0.489268	-0.805558	-0.653021	-0.501840	0.458320	0.334161	0	0
13147	1.830895	9.348975	1.470297	-0.227712	-0.248259	-0.018407	-0.255854	-0.486096	-0.807631	-0.652994	-0.499555	0.459094	0.336566	0	0
13148	1.634633	9.461936	1.432127	-0.202453	-0.182495	-0.009027	-0.257468	-0.485103	-0.812210	-0.653141	-0.497610	0.459598	0.338468	0	0
13149	1.705865	9.385525	1.249528	-0.104826	-0.062663	-0.003542	-0.259624	-0.483019	-0.814432	-0.653391	-0.496686	0.459637	0.339288	0	0
13150	1.993720	9.274210	1.138837	-0.037451	0.046635	-0.013296	-0.258821	-0.482027	-0.815226	-0.653753	-0.496611	0.459181	0.339320	0	0
13151	2.315743	9.185388	1.245681	-0.005055	0.054021	-0.012333	-0.257209	-0.481347	-0.815632	-0.654011	-0.496777	0.458750	0.339162	0	0
13152	2.538970	9.179732	1.291091	0.001409	0.062166	-0.051210	-0.255996	-0.482495	-0.816228	-0.654123	-0.497183	0.458134	0.339184	0	0
13153	2.704090	9.199747	1.517478	0.025661	0.041948	-0.087553	-0.255860	-0.482923	-0.816243	-0.653921	-0.497849	0.457512	0.339435	0	0
13154	2.812145	9.124020	1.487663	0.070121	-0.003376	-0.108941	-0.252913	-0.480105	-0.812374	-0.653194	-0.498747	0.457269	0.339844	0	0
13155	2.764876	9.055182	1.433771	0.093453	-0.034293	-0.145299	-0.250620	-0.483039	-0.810317	-0.652113	-0.499853	0.457089	0.340537	0	0
13156	2.667613	9.063123	1.382581	0.086651	-0.062325	-0.164927	-0.247666	-0.481832	-0.810312	-0.650841	-0.500913	0.457003	0.341526	0	0
13157	2.637321	9.113546	1.318681	0.063725	-0.052347	-0.180842	-0.247123	-0.483729	-0.808474	-0.649705	-0.501917	0.456661	0.342671	0	0
13158	2.758171	9.123017	1.274173	0.054359	-0.049271	-0.200328	-0.244169	-0.482998	-0.806306	-0.648529	-0.502969	0.456199	0.343969	0	0
13159	2.965848	9.175349	1.366814	0.037138	-0.073400	-0.200586	-0.242016	-0.483934	-0.804727	-0.647363	-0.503807	0.455803	0.345462	0	0
13160	3.000927	9.362915	1.380919	0.051541	-0.143197	-0.213380	-0.240136	-0.483263	-0.805000	-0.645721	-0.504572	0.455868	0.347327	0	0
13161	2.901257	9.477617	1.242187	0.105441	-0.186228	-0.217002	-0.237177	-0.484061	-0.804107	-0.643638	-0.505519	0.456354	0.349173	0	0
13162	2.824434	9.408228	1.035733	0.168807	-0.191582	-0.230959	-0.235294	-0.484553	-0.803056	-0.641111	-0.506944	0.457043	0.350852	0	0
13163	2.845182	9.328485	0.962346	0.190463	-0.159486	-0.227148	-0.232872	-0.485829	-0.799313	-0.638676	-0.508560	0.457598	0.352227	0	0
13164	2.976599	9.102701	1.242513	0.169889	-0.162122	-0.198966	-0.229372	-0.488159	-0.793982	-0.636378	-0.509939	0.458252	0.353538	0	0
13165	3.101134	9.168074	1.183252	0.149557	-0.212352	-0.187886	-0.228567	-0.487648	-0.792341	-0.634045	-0.510907	0.459197	0.355104	0	0
13166	3.097185	9.357351	1.128742	0.164855	-0.269709	-0.164341	-0.227622	-0.489485	-0.787373	-0.631389	-0.511703	0.460685	0.356760	0	0
13167	3.200860	9.601979	0.968790	0.248492	-0.250407	-0.125085	-0.227348	-0.491851	-0.783368	-0.628593	-0.512847	0.462542	0.357651	0	0
13168	3.192080	9.645495	0.765980	0.387885	-0.253719	-0.087532	-0.226806	-0.493977	-0.777724	-0.625122	-0.514735	0.465104	0.357699	0	0
13169	2.833413	9.323341	0.273539	0.475781	-0.279914	-0.078480	-0.228145	-0.496041	-0.772873	-0.621168	-0.516953	0.468183	0.357371	0	0
13170	2.176937	8.927852	0.176936	0.406077	-0.264199	-0.092580	-0.229079	-0.499612	-0.764536	-0.617506	-0.518915	0.470827	0.357402	0	0
13171	1.680041	9.229527	-0.237791	0.139927	-0.158277	-0.082021	-0.228809	-0.500461	-0.758711	-0.615824	-0.519490	0.471915	0.358031	0	0
13172	1.546016	9.693244	0.159022	-0.092533	-0.043570	-0.053725	-0.228004	-0.499929	-0.758023	-0.615919	-0.518974	0.471608	0.359020	0	0
13173	1.805211	10.134970	0.606584	-0.050694	0.003422	0.003202	-0.227737	-0.499325	-0.759912	-0.616290	-0.518556	0.471456	0.359187	0	0
13174	1.875981	10.000314	0.677176	0.176682	-0.001096	0.048078	-0.226390	-0.500406	-0.757376	-0.615552	-0.519369	0.472382	0.358059	0	0
13175	1.986595	9.487615	0.231868	0.229630	-0.005226	0.088893	-0.228807	-0.501688	-0.754666	-0.614730	-0.520242	0.473730	0.356420	0	0
13176	2.116326	9.475356	-0.206999	0.065632	-0.049318	0.089847	-0.230286	-0.502018	-0.751119	-0.614486	-0.519998	0.474770	0.355811	0	0
13177	2.218572	10.069561	-0.145755	-0.125492	-0.086593	0.094266	-0.232163	-0.503520	-0.751690	-0.615139	-0.518372	0.475378	0.356245	0	0
13178	2.100813	10.548124	0.123859	-0.148125	-0.170079	0.083051	-0.234326	-0.499315	-0.753708	-0.615403	-0.516414	0.476362	0.357316	0	0
13179	1.519195	10.294801	0.071812	-0.025057	-0.255251	0.044132	-0.236206	-0.499530	-0.754782	-0.614543	-0.515043	0.478099	0.358452	0	0
13180	1.024205	9.800266	-0.165932	0.009240	-0.243512	0.010855	-0.238621	-0.501173	-0.754807	-0.613380	-0.514129	0.479719	0.359592	0	0
13181	0.890752	9.584226	-0.045626	-0.068382	-0.201894	0.026826	-0.239172	-0.497256	-0.752087	-0.612917	-0.512776	0.480869	0.360776	0	0
13182	0.839044	9.765373	0.074192	-0.142554	-0.200970	0.107936	-0.241717	-0.499850	-0.753775	-0.613080	-0.510613	0.482172	0.361825	0	0
13183	0.952180	9.803841	0.072559	-0.122532	-0.108514	0.115636	-0.245215	-0.498587	-0.755872	-0.613646	-0.508847	0.482995	0.362255	0	0
13184	1.129356	9.904155	0.019465	-0.049809	-0.068368	0.027672	-0.246433	-0.495196	-0.760377	-0.613679	-0.508113	0.483412	0.362673	0	0
13185	1.302401	9.965550	-0.052721	0.074186	-0.056096	-0.030249	-0.245222	-0.495661	-0.759862	-0.612957	-0.508460	0.483876	0.362790	0	0
13186	1.339974	9.752580	-0.244952	0.134847	-0.051789	-0.075998	-0.245494	-0.495170	-0.756302	-0.611754	-0.509420	0.484332	0.362865	0	0
13187	1.237112	9.532206	-0.441436	0.125555	-0.089467	-0.138118	-0.243340	-0.496532	-0.754738	-0.610205	-0.510493	0.484628	0.363570	0	0
13188	1.085982	9.437201	-0.548871	0.121742	-0.070356	-0.193665	-0.242801	-0.497327	-0.751502	-0.608547	-0.511871	0.484547	0.364519	0	0
13189	1.096346	9.529642	-0.520362	0.070126	-0.018896	-0.206765	-0.240116	-0.496287	-0.750138	-0.607355	-0.513204	0.483849	0.365557	0	0
13190	1.219302	9.575581	-0.435088	0.025444	0.021765	-0.211981	-0.236489	-0.495552	-0.748795	-0.606563	-0.514416	0.482758	0.366608	0	0
13191	1.387241	9.537356	-0.451311	-0.021959	0.033212	-0.187337	-0.233663	-0.496595	-0.749406	-0.606154	-0.515293	0.481498	0.367709	0	0
13192	1.499501	9.527275	-0.269651	-0.040674	0.028878	-0.161813	-0.229900	-0.496546	-0.749176	-0.605917	-0.515884	0.480377	0.368736	0	0
13193	1.529052	9.365148	-0.378256	-0.064223	0.028524	-0.155698	-0.227214	-0.495453	-0.750125	-0.605811	-0.516338	0.479147	0.369873	0	0
13194	1.557060	9.300112	-0.362462	-0.104829	0.024542	-0.152318	-0.226139	-0.495286	-0.752311	-0.605914	-0.516475	0.477862	0.371173	0	0
13195	1.571776	9.290668	-0.366754	-0.120813	0.029087	-0.125820	-0.224801	-0.493020	-0.753615	-0.606206	-0.516446	0.476570	0.372397	0	0
13196	1.748326	9.444394	-0.280648	-0.157327	0.106241	-0.093661	-0.221042	-0.490562	-0.759571	-0.607183	-0.516285	0.474895	0.373167	0	0
13197	1.992184	9.633333	-0.147004	-0.145603	0.116199	-0.060030	-0.218893	-0.490180	-0.759856	-0.608257	-0.516114	0.473318	0.373657	0	0
13198	2.148013	9.616754	-0.024139	-0.081356	0.102090	-0.042274	-0.217281	-0.489603	-0.761899	-0.609010	-0.516152	0.472215	0.373775	0	0
13199	2.193351	9.496171	-0.243309	-0.026132	0.086065	-0.022753	-0.217019	-0.487401	-0.759380	-0.609463	-0.516415	0.471462	0.373623	0	0
13200	2.217916	9.122766	-0.196407	-0.006073	0.098852	-0.029672	-0.216479	-0.487942	-0.761037	-0.609856	-0.516836	0.470726	0.373327	0	0
13201	2.327684	8.852869	-0.142856	-0.083838	0.097856	-0.015791	-0.216615	-0.487316	-0.763466	-0.610692	-0.516752	0.469725	0.373337	0	0
13202	2.594225	9.090754	-0.191839	-0.160004	0.130363	0.010633	-0.215544	-0.485924	-0.763434	-0.612175	-0.516159	0.468430	0.373356	0	0
13203	2.855367	9.435410	0.258923	-0.155783	0.132051	0.053010	-0.214204	-0.484187	-0.766389	-0.613804	-0.515427	0.467312	0.373094	0	0
13204	3.193341	9.897959	0.458388	-0.173721	0.090532	0.109171	-0.216356	-0.483405	-0.767428	-0.615532	-0.514133	0.466715	0.372778	0	0
13205	3.375279	10.833453	0.283589	-0.148027	0.121574	0.229611	-0.217300	-0.482169	-0.770917	-0.617736	-0.512566	0.466602	0.371431	0	0
13206	3.397281	10.804790	0.929634	0.042461	0.107959	0.270770	-0.220390	-0.482825	-0.770085	-0.619027	-0.511907	0.467527	0.369018	0	0
13207	3.274462	9.943198	1.105690	0.215121	-0.052711	0.282719	-0.224691	-0.483054	-0.768136	-0.618754	-0.511667	0.470110	0.366520	0	0
13208	2.719240	8.789659	0.654413	0.215404	-0.168634	0.222041	-0.229527	-0.484755	-0.763233	-0.617673	-0.511279	0.473123	0.365004	0	0
13209	2.197581	8.365006	0.087932	-0.017087	-0.202031	0.196490	-0.235308	-0.484679	-0.760712	-0.617560	-0.509445	0.475335	0.364887	0	0
13210	1.833341	8.669151	0.252599	-0.282095	-0.146322	0.153643	-0.237595	-0.483720	-0.763105	-0.618863	-0.506382	0.476033	0.366030	0	0
13211	1.572534	9.635500	0.516550	-0.321059	-0.117674	0.132497	-0.240426	-0.480771	-0.765291	-0.620447	-0.503274	0.476274	0.367319	0	0
13212	1.282688	10.293053	1.145440	-0.148327	-0.091416	0.136764	-0.244464	-0.478262	-0.771699	-0.621262	-0.501311	0.477029	0.367646	0	0
13213	1.102293	10.267960	1.421746	0.044408	-0.001127	0.146821	-0.245533	-0.480204	-0.772430	-0.621604	-0.500835	0.477947	0.366524	0	0
13214	1.186547	9.949053	1.527843	0.103438	0.106094	0.145916	-0.247285	-0.479097	-0.769514	-0.622132	-0.501116	0.478439	0.364597	0	0
13215	1.518290	9.804534	1.291164	0.065142	0.169882	0.142607	-0.249974	-0.479045	-0.769073	-0.623162	-0.501417	0.478337	0.362551	0	0
13216	1.752819	9.677675	1.080255	-0.009568	0.173608	0.110528	-0.249033	-0.479762	-0.763524	-0.624447	-0.501407	0.477815	0.361040	0	0
13217	1.704840	9.618518	0.862573	-0.112078	0.199249	0.044967	-0.248766	-0.479022	-0.765137	-0.626144	-0.501174	0.476391	0.360305	0	0
13218	1.574147	9.868630	0.965003	-0.210677	0.239416	-0.031100	-0.247293	-0.476715	-0.768348	-0.628232	-0.500813	0.474015	0.360305	0	0
13219	1.490575	10.221583	1.289574	-0.192734	0.236019	-0.031069	-0.245414	-0.475044	-0.775124	-0.630219	-0.500570	0.471675	0.360247	0	0
13220	1.547332	10.307591	1.386958	-0.059770	0.236944	-0.022708	-0.242860	-0.474471	-0.777995	-0.631560	-0.501104	0.469891	0.359486	0	0
13221	1.575599	9.956079	1.209931	0.060929	0.218542	-0.028623	-0.240715	-0.473063	-0.773617	-0.632189	-0.502386	0.468574	0.358308	0	0
13222	1.574572	9.368551	1.009713	0.119240	0.242656	-0.049475	-0.239233	-0.474384	-0.773132	-0.632557	-0.504192	0.467254	0.356841	0	0
13223	1.645006	9.008120	1.081998	0.057363	0.267949	-0.086640	-0.236412	-0.474080	-0.770704	-0.633217	-0.505896	0.465311	0.355796	0	0
13224	1.779553	9.097977	1.278032	-0.039269	0.249989	-0.111851	-0.232645	-0.475305	-0.770516	-0.634189	-0.507011	0.463058	0.355419	0	0
13225	1.916916	9.418515	1.520558	-0.041032	0.182781	-0.126481	-0.228884	-0.473910	-0.773374	-0.634802	-0.507966	0.461095	0.355512	0	0
13226	1.969610	9.579701	1.573919	0.024864	0.084387	-0.151677	-0.226735	-0.473216	-0.774875	-0.634536	-0.509078	0.459913	0.355928	0	0
13227	1.904523	9.427999	1.493626	0.063185	0.018827	-0.148418	-0.224044	-0.474149	-0.773983	-0.633784	-0.510207	0.459246	0.356511	0	0
13228	1.890587	9.369463	1.315500	0.067253	-0.048009	-0.177114	-0.220686	-0.473393	-0.773317	-0.632601	-0.511232	0.458919	0.357563	0	0
13229	1.861892	9.330087	1.189738	0.063389	-0.012997	-0.228167	-0.219479	-0.472781	-0.770316	-0.631414	-0.512609	0.458044	0.358809	0	0
13230	1.958673	9.363420	1.348930	0.063586	-0.034035	-0.239821	-0.214102	-0.472782	-0.769562	-0.630083	-0.513944	0.457290	0.360199	0	0
13231	2.041250	9.352778	1.337101	0.085306	-0.090393	-0.254276	-0.211949	-0.473363	-0.771103	-0.628332	-0.515288	0.456843	0.361900	0	0
13232	2.019578	9.468912	1.347596	0.078197	-0.053180	-0.251408	-0.207649	-0.473357	-0.769519	-0.626787	-0.516693	0.456196	0.363389	0	0
13233	2.018615	9.517447	1.349608	0.121287	-0.086557	-0.253257	-0.202947	-0.472490	-0.768865	-0.624867	-0.518257	0.455856	0.364892	0	0
13234	1.962029	9.441166	1.367705	0.151786	-0.077547	-0.247784	-0.200654	-0.475443	-0.765992	-0.622834	-0.520010	0.455641	0.366141	0	0
13235	1.903961	9.427969	1.315469	0.164839	-0.115043	-0.237359	-0.197429	-0.475331	-0.761805	-0.620611	-0.521653	0.455713	0.367486	0	0
13236	1.861942	9.572852	1.204759	0.191001	-0.121852	-0.240851	-0.194206	-0.474788	-0.757876	-0.618185	-0.523446	0.455945	0.368736	0	0
13237	1.923111	9.654067	1.133805	0.225215	-0.107382	-0.238898	-0.191513	-0.476605	-0.755516	-0.615668	-0.525481	0.456177	0.369764	0	0
13238	2.083808	9.625429	1.187098	0.267742	-0.117419	-0.249473	-0.189090	-0.478170	-0.751509	-0.612813	-0.527790	0.456608	0.370685	0	0
13239	2.340459	9.615505	1.045797	0.310361	-0.121960	-0.194609	-0.187205	-0.479538	-0.749397	-0.609937	-0.530067	0.457473	0.371113	0	0
13240	2.615567	9.644753	0.856621	0.363013	-0.144000	-0.147785	-0.185856	-0.481811	-0.744312	-0.606815	-0.532378	0.458943	0.371106	0	0
13241	2.574116	9.532329	0.834532	0.426007	-0.205349	-0.090501	-0.185313	-0.484409	-0.736641	-0.603321	-0.534538	0.461290	0.370790	0	0
13242	2.425729	9.359648	0.337787	0.355790	-0.190093	-0.085267	-0.186513	-0.488367	-0.729674	-0.600236	-0.536329	0.463328	0.370668	0	0
13243	2.165179	9.282079	0.226863	0.177557	-0.195208	-0.084028	-0.184900	-0.489068	-0.725495	-0.598134	-0.536975	0.464720	0.371388	0	0
13244	1.724206	9.492546	0.060083	-0.004448	-0.211142	-0.078420	-0.183152	-0.489240	-0.725929	-0.596900	-0.536488	0.465575	0.373002	0	0
13245	1.427601	9.914434	0.129646	-0.122717	-0.139883	-0.052650	-0.184496	-0.489030	-0.727541	-0.596778	-0.535395	0.465684	0.374630	0	0
13246	1.535980	10.227162	0.354490	-0.075523	-0.065539	-0.022010	-0.183962	-0.487746	-0.728459	-0.596809	-0.534761	0.465706	0.375457	0	0
13247	1.915708	10.136943	0.306642	0.043417	-0.073234	-0.028837	-0.185577	-0.486828	-0.729772	-0.596198	-0.534792	0.466168	0.375809	0	0
13248	2.107126	9.737404	0.069987	0.132908	-0.180983	-0.027498	-0.184768	-0.487740	-0.727904	-0.594554	-0.534992	0.467630	0.376313	0	0
13249	1.910265	9.355089	-0.217230	0.093308	-0.285848	-0.044141	-0.186645	-0.489698	-0.727129	-0.592625	-0.534583	0.469463	0.377652	0	0
13250	1.432536	9.414342	-0.699351	-0.072313	-0.379313	0.009669	-0.187185	-0.488676	-0.727906	-0.591279	-0.532633	0.471517	0.379951	0	0
13251	0.954843	9.830537	-0.449942	-0.128596	-0.387311	0.025436	-0.190143	-0.488278	-0.729901	-0.590299	-0.530192	0.473468	0.382456	0	0
13252	0.784418	10.130911	-0.332259	-0.040682	-0.381507	0.036380	-0.193367	-0.488566	-0.732596	-0.588859	-0.528276	0.475785	0.384446	0	0
13253	0.734103	10.081431	-0.461016	0.060522	-0.313017	0.033616	-0.195524	-0.486547	-0.731961	-0.587234	-0.527194	0.478046	0.385610	0	0
13254	0.870858	9.894548	-0.546886	0.073761	-0.257434	0.019848	-0.198742	-0.489318	-0.731469	-0.585704	-0.526497	0.479977	0.386490	0	0
13255	1.118043	9.886889	-0.601832	0.026808	-0.229627	0.030435	-0.200356	-0.489321	-0.729680	-0.584627	-0.525555	0.481590	0.387395	0	0
13256	1.423348	10.013813	-0.588606	0.016356	-0.243521	0.014327	-0.201168	-0.487478	-0.728930	-0.583437	-0.524596	0.483182	0.388504	0	0
13257	1.553973	10.130270	-0.698619	0.070252	-0.317518	0.005151	-0.205466	-0.488672	-0.728101	-0.581598	-0.523684	0.485337	0.389804	0	0
13258	1.411116	9.996582	-0.733289	0.188562	-0.378965	0.013123	-0.205462	-0.490120	-0.726786	-0.578832	-0.523194	0.488371	0.390787	0	0
13259	1.063879	9.519303	-0.889596	0.205874	-0.430876	0.031510	-0.207884	-0.489529	-0.725377	-0.575807	-0.522489	0.491831	0.391859	0	0
13260	0.696445	9.124226	-0.782341	0.113051	-0.427447	0.003929	-0.211372	-0.492042	-0.723511	-0.573140	-0.521399	0.494782	0.393503	0	0
13261	0.430260	9.197061	-0.959570	0.002072	-0.436699	-0.020288	-0.213924	-0.493160	-0.721611	-0.570911	-0.519747	0.497177	0.395903	0	0
13262	0.498628	9.564894	-0.777293	-0.036754	-0.331803	-0.032151	-0.215807	-0.492550	-0.721570	-0.569337	-0.518339	0.498787	0.397985	0	0
13263	0.658865	9.817863	-0.625032	-0.013115	-0.324255	-0.040918	-0.217419	-0.492778	-0.722375	-0.567638	-0.517147	0.500352	0.399993	0	0
13264	0.637925	9.861157	-0.842657	0.050218	-0.314579	-0.051259	-0.218765	-0.491828	-0.725324	-0.565611	-0.516385	0.502102	0.401652	0	0
13265	0.515762	9.761817	-1.014167	0.063535	-0.264262	-0.068541	-0.219303	-0.491816	-0.725318	-0.563683	-0.516010	0.503474	0.403125	0	0
13266	0.434516	9.580697	-1.024923	0.012040	-0.216259	-0.086052	-0.220109	-0.492097	-0.724637	-0.562198	-0.515595	0.504327	0.404659	0	0
13267	0.358053	9.535618	-0.964340	-0.076323	-0.149878	-0.068205	-0.218905	-0.489978	-0.725535	-0.561549	-0.514902	0.504477	0.406253	0	0
13268	0.396549	9.584893	-0.742060	-0.098030	-0.086393	-0.053738	-0.217962	-0.490378	-0.727602	-0.561414	-0.514228	0.504318	0.407489	0	0
13269	0.468885	9.627492	-0.590909	-0.088950	-0.075596	-0.055430	-0.219044	-0.488346	-0.728613	-0.561244	-0.513711	0.504055	0.408700	0	0
13270	0.507841	9.616059	-0.606479	-0.085089	-0.075321	-0.065148	-0.217695	-0.489459	-0.730843	-0.561049	-0.513210	0.503826	0.409877	0	0
13271	0.571018	9.592919	-0.700657	-0.080013	-0.054335	-0.049095	-0.217564	-0.488160	-0.732028	-0.560954	-0.512807	0.503504	0.410906	0	0
13272	0.618917	9.610774	-0.769133	-0.112155	-0.056140	-0.058942	-0.217299	-0.486867	-0.733079	-0.561018	-0.512199	0.503087	0.412085	0	0
13273	0.646672	9.667107	-0.833703	-0.130206	-0.036864	-0.053578	-0.216224	-0.486397	-0.736072	-0.561239	-0.511617	0.502429	0.413308	0	0
13274	0.721725	9.685472	-0.742469	-0.101157	0.021171	-0.053135	-0.216633	-0.484060	-0.738715	-0.561657	-0.511359	0.501653	0.414002	0	0
13275	0.809135	9.565683	-0.681108	-0.105192	0.060579	-0.029925	-0.215424	-0.483622	-0.740485	-0.562329	-0.511207	0.500666	0.414471	0	0
13276	0.941835	9.473413	-0.685968	-0.113033	0.095337	0.000306	-0.214485	-0.482556	-0.744682	-0.563399	-0.510920	0.499695	0.414545	0	0
13277	1.155052	9.637533	-0.435120	-0.157016	0.120853	0.032983	-0.214487	-0.481628	-0.748057	-0.564892	-0.510413	0.498473	0.414609	0	0
13278	1.422894	9.860909	-0.163784	-0.167197	0.091409	0.070703	-0.213416	-0.479611	-0.750591	-0.566507	-0.509449	0.497655	0.414573	0	0
13279	1.553036	10.033215	-0.074428	-0.158941	0.087279	0.097187	-0.215568	-0.479124	-0.751095	-0.568108	-0.508465	0.496941	0.414448	0	0
13280	1.852010	10.359092	-0.041231	-0.152711	0.118355	0.137993	-0.217180	-0.479474	-0.752721	-0.570055	-0.507355	0.496369	0.413819	0	0
13281	2.085961	10.620723	0.483949	-0.106888	0.082514	0.166124	-0.218399	-0.476281	-0.754782	-0.571656	-0.506292	0.496249	0.413055	0	0
13282	2.291039	10.794382	0.520227	-0.058196	0.034351	0.153538	-0.220814	-0.477315	-0.756694	-0.572768	-0.505293	0.496622	0.412290	0	0
13283	2.157539	10.306424	0.442778	0.066385	-0.031573	0.128804	-0.222968	-0.476583	-0.755556	-0.572780	-0.504922	0.497685	0.411445	0	0
13284	1.640553	9.311382	0.054068	0.142882	-0.070078	0.091830	-0.225652	-0.478141	-0.752851	-0.572099	-0.504949	0.499170	0.410559	0	0
13285	0.986080	8.556628	-0.143276	0.047483	-0.064030	0.028096	-0.228068	-0.479354	-0.753135	-0.571629	-0.504835	0.499833	0.410547	0	0
13286	0.541364	8.728197	-0.206363	-0.133480	0.011314	0.010421	-0.226463	-0.477015	-0.751716	-0.572415	-0.504022	0.499304	0.411094	0	0
13287	0.485154	9.654569	0.126757	-0.191953	0.099456	0.022260	-0.226195	-0.476386	-0.754695	-0.573934	-0.503249	0.498008	0.411495	0	0
13288	0.787306	10.351961	0.443716	-0.043972	0.185312	0.054114	-0.226464	-0.476034	-0.757403	-0.575313	-0.503443	0.497068	0.410468	0	0
13289	1.298075	10.293278	0.647602	0.132386	0.216924	0.060059	-0.225384	-0.477452	-0.758415	-0.575930	-0.504829	0.496611	0.408447	0	0
13290	1.786469	9.853020	0.564805	0.133862	0.172381	0.064996	-0.225385	-0.477525	-0.755286	-0.576387	-0.505935	0.496525	0.406534	0	0
13291	2.192947	9.518096	0.534067	0.033991	0.090131	0.049936	-0.227131	-0.477755	-0.755817	-0.576835	-0.506274	0.496350	0.405691	0	0
13292	2.211795	9.540283	0.503184	-0.037190	-0.023861	0.033066	-0.225785	-0.478494	-0.755857	-0.577053	-0.505754	0.496536	0.405802	0	0
13293	1.876599	9.694422	0.474883	-0.025869	-0.075538	0.004548	-0.227134	-0.476745	-0.756602	-0.576805	-0.505290	0.496850	0.406347	0	0
13294	1.458380	9.754801	0.425484	0.031791	-0.067951	0.003984	-0.227536	-0.477211	-0.754433	-0.576337	-0.505134	0.497423	0.406505	0	0
13295	1.256384	9.658874	0.321310	0.087769	-0.015116	0.007201	-0.229014	-0.477768	-0.753345	-0.575826	-0.505557	0.497861	0.406166	0	0
13296	1.210911	9.492959	0.222467	0.093297	0.004502	0.006479	-0.229146	-0.479005	-0.748754	-0.575417	-0.506036	0.498279	0.405637	0	0
13297	1.351153	9.507641	0.212217	0.050072	0.035111	0.012697	-0.228740	-0.479876	-0.748242	-0.575367	-0.506419	0.498302	0.405201	0	0
13298	1.615044	9.655668	0.291417	0.006891	0.021524	0.008872	-0.229009	-0.480162	-0.747839	-0.575489	-0.506458	0.498282	0.405002	0	0
13299	1.760170	9.677729	0.339035	0.023451	-0.001002	-0.008936	-0.228201	-0.480134	-0.749890	-0.575311	-0.506645	0.498298	0.405003	0	0
13300	1.792390	9.513229	0.293119	0.033106	-0.025114	-0.037349	-0.229948	-0.480710	-0.747710	-0.574880	-0.506876	0.498419	0.405176	0	0
13301	1.762724	9.536963	0.258328	0.002793	-0.046356	-0.051719	-0.228204	-0.479498	-0.746738	-0.574412	-0.506968	0.498398	0.405751	0	0
13302	1.702446	9.637827	0.226830	-0.013423	-0.039427	-0.049948	-0.226857	-0.480360	-0.747599	-0.574095	-0.506937	0.498348	0.406299	0	0
13303	1.666459	9.617751	0.216248	0.018519	-0.035213	-0.065725	-0.227397	-0.479479	-0.748381	-0.573549	-0.507229	0.498258	0.406816	0	0
13304	1.674972	9.542641	0.135228	0.015546	-0.024879	-0.053288	-0.226053	-0.479510	-0.748398	-0.573144	-0.507440	0.498225	0.407165	0	0
13305	1.704224	9.535890	0.145806	-0.006259	-0.023478	-0.045397	-0.225783	-0.479799	-0.748410	-0.572867	-0.507531	0.498072	0.407626	0	0
13306	1.601178	9.601995	0.166217	-0.002504	-0.030390	-0.052483	-0.225648	-0.480283	-0.745976	-0.572529	-0.507612	0.498001	0.408088	0	0
13307	1.523095	9.627282	0.158816	-0.006291	-0.014665	-0.042653	-0.224436	-0.480840	-0.747642	-0.572310	-0.507723	0.497813	0.408486	0	0
13308	1.571517	9.620872	0.102575	-0.020482	-0.011052	-0.049756	-0.224975	-0.480242	-0.748434	-0.572170	-0.507765	0.497571	0.408924	0	0
13309	1.594828	9.664990	0.088514	-0.009764	-0.028740	-0.049842	-0.224175	-0.477970	-0.749459	-0.571872	-0.507831	0.497415	0.409449	0	0
13310	1.549211	9.644743	0.096896	0.006989	-0.010385	-0.067343	-0.224171	-0.479367	-0.750321	-0.571523	-0.508120	0.497192	0.409848	0	0
13311	1.532263	9.646865	0.115618	0.005137	-0.006022	-0.064666	-0.221890	-0.478148	-0.750172	-0.571203	-0.508435	0.496893	0.410265	0	0
13312	1.493156	9.663148	0.114295	-0.002958	0.000108	-0.063760	-0.222157	-0.478721	-0.749643	-0.570972	-0.508693	0.496587	0.410639	0	0
13313	1.497865	9.663229	0.071108	-0.014874	0.013969	-0.053099	-0.220813	-0.478592	-0.750472	-0.570901	-0.508916	0.496152	0.410986	0	0
13314	1.546069	9.673813	0.053249	-0.027300	0.010487	-0.060244	-0.220278	-0.477754	-0.750451	-0.570859	-0.509059	0.495704	0.411407	0	0
13315	1.580379	9.667161	0.131385	-0.012117	0.012287	-0.055774	-0.218397	-0.477219	-0.751000	-0.570758	-0.509300	0.495278	0.411762	0	0
13316	1.574964	9.698624	0.150240	-0.013530	-0.017411	-0.041823	-0.218934	-0.477345	-0.751134	-0.570583	-0.509316	0.495140	0.412152	0	0
13317	1.578846	9.742389	0.121142	-0.013234	-0.009167	-0.051496	-0.217323	-0.476806	-0.751544	-0.570402	-0.509437	0.494856	0.412593	0	0
13318	1.618525	9.704271	0.165978	-0.006488	-0.036082	-0.039279	-0.217589	-0.477646	-0.751704	-0.570109	-0.509403	0.494865	0.413028	0	0
13319	1.604081	9.689436	0.103057	-0.016944	-0.044713	-0.053507	-0.216785	-0.476815	-0.751687	-0.569766	-0.509362	0.494761	0.413677	0	0
13320	1.550497	9.693313	0.043609	-0.012034	-0.029200	-0.032161	-0.217862	-0.476187	-0.753288	-0.569565	-0.509289	0.494745	0.414063	0	0
13321	1.502814	9.653605	0.042445	-0.010098	-0.030835	-0.037458	-0.217189	-0.476476	-0.753713	-0.569324	-0.509262	0.494674	0.414513	0	0
13322	1.464792	9.614072	0.031947	-0.017238	-0.023764	-0.038309	-0.215714	-0.475075	-0.754502	-0.569150	-0.509212	0.494573	0.414932	0	0
13323	1.413705	9.632572	0.088015	-0.026257	-0.022085	-0.037433	-0.215576	-0.476229	-0.753724	-0.569037	-0.509127	0.494386	0.415415	0	0
13324	1.498038	9.658380	0.095223	-0.038993	-0.015227	-0.031260	-0.216242	-0.478193	-0.753916	-0.569045	-0.508953	0.494183	0.415858	0	0
13325	1.541769	9.649460	0.072559	-0.038941	-0.024915	-0.034867	-0.215708	-0.477048	-0.754975	-0.568995	-0.508768	0.493975	0.416400	0	0
13326	1.472211	9.735594	0.079404	-0.038784	-0.036277	-0.042885	-0.215579	-0.475245	-0.753420	-0.568849	-0.508565	0.493832	0.417016	0	0
13327	1.428017	9.763923	0.077834	-0.020644	-0.046621	-0.049958	-0.213966	-0.475260	-0.754393	-0.568538	-0.508465	0.493748	0.417661	0	0
13328	1.389351	9.760796	0.093522	-0.006126	-0.025144	-0.050651	-0.214505	-0.474514	-0.755452	-0.568248	-0.508532	0.493639	0.418102	0	0
13329	1.400274	9.690586	0.039019	0.000995	-0.018084	-0.046161	-0.214507	-0.474071	-0.756254	-0.567984	-0.508654	0.493504	0.418473	0	0
13330	1.349617	9.679957	0.047174	-0.028298	-0.002856	-0.024926	-0.213701	-0.473793	-0.756799	-0.568025	-0.508561	0.493306	0.418764	0	0
13331	1.371066	9.699769	0.057312	-0.028584	0.013649	-0.045161	-0.213432	-0.473454	-0.759515	-0.568073	-0.508641	0.492872	0.419112	0	0
13332	1.384812	9.738860	0.052624	-0.017048	0.014483	-0.038936	-0.213164	-0.473029	-0.759776	-0.568082	-0.508754	0.492552	0.419339	0	0
