# Supplementary material for: Identification of Haptic Based Guiding Using Hard Reins
Source: PLoS One. 2015 Jul 22;10(7):e0132020. doi: 10.1371/journal.pone.0132020 (PMC4511788; doi:10.1371/journal.pone.0132020)
Supplement: S1 File — (ZIP) [file pone.0132020.s001.zip › MotionData1/Subject1/T11/fc11.txt]

// Start Time: 0
// Sample rate: 50.0Hz
// Scenario: 4.0
// Firmware Version: 2.6.1
Counter	Acc_X	Acc_Y	Acc_Z	Gyr_X	Gyr_Y	Gyr_Z	Mag_X	Mag_Y	Mag_Z	Quat_w	Quat_x	Quat_y	Quat_z	AnalogIn_1	AnalogIn_2
15523	8.225702	0.478085	-5.418530	0.010474	0.020544	-0.014456	-0.564824	0.061286	0.652145	-0.071800	0.860019	0.180469	0.471851	0	0
15524	8.269997	0.476169	-5.299424	0.003317	0.010920	-0.007101	-0.563972	0.061246	0.652700	-0.071824	0.859946	0.180496	0.471969	0	0
15525	8.272422	0.481002	-5.299483	0.006608	0.019148	-0.021787	-0.564259	0.060747	0.651256	-0.071812	0.859805	0.180671	0.472161	0	0
15526	8.241035	0.488646	-5.310337	-0.013578	0.015629	-0.023662	-0.564837	0.061492	0.650884	-0.071634	0.859688	0.180781	0.472359	0	0
15527	8.250641	0.456929	-5.301241	0.010749	0.016201	-0.003432	-0.564276	0.061641	0.650605	-0.071740	0.859591	0.180819	0.472505	0	0
15528	8.260409	0.490781	-5.298970	-0.007884	0.019782	-0.016312	-0.565133	0.062771	0.651250	-0.071652	0.859463	0.180888	0.472724	0	0
15529	8.279593	0.498125	-5.314133	-0.002271	0.011158	-0.010777	-0.565384	0.059940	0.650509	-0.071603	0.859386	0.180931	0.472856	0	0
15530	8.272545	0.495421	-5.289732	-0.004498	-0.010172	-0.023595	-0.567085	0.060789	0.651286	-0.071441	0.859390	0.181074	0.472818	0	0
15531	8.255714	0.505231	-5.289038	-0.020250	-0.011534	-0.030966	-0.564827	0.060905	0.651130	-0.071101	0.859396	0.181222	0.472802	0	0
15532	8.255845	0.505002	-5.272136	-0.002343	-0.014628	-0.010739	-0.564538	0.060335	0.650950	-0.071016	0.859440	0.181279	0.472712	0	0
15533	8.250815	0.481014	-5.289013	0.012232	-0.003405	-0.014404	-0.565660	0.059773	0.651067	-0.071048	0.859415	0.181432	0.472695	0	0
15534	8.250710	0.505589	-5.313004	0.013054	-0.010607	-0.017141	-0.565701	0.062664	0.650683	-0.071093	0.859410	0.181649	0.472614	0	0
15535	8.233706	0.508385	-5.331674	0.012462	0.010890	-0.007087	-0.563426	0.061485	0.650587	-0.071188	0.859330	0.181730	0.472714	0	0
15536	8.235991	0.493951	-5.341515	0.017969	-0.002123	-0.005222	-0.564401	0.060620	0.650967	-0.071309	0.859317	0.181795	0.472694	0	0
15537	8.204656	0.477117	-5.335622	0.014669	-0.014040	0.009462	-0.564413	0.061486	0.650880	-0.071456	0.859383	0.181762	0.472564	0	0
15538	8.197135	0.467922	-5.369218	0.019763	0.000737	-0.007072	-0.563731	0.063745	0.651439	-0.071624	0.859340	0.181911	0.472561	0	0
15539	8.175194	0.468521	-5.402210	0.017008	-0.003859	-0.007076	-0.564975	0.062277	0.652491	-0.071731	0.859326	0.182024	0.472526	0	0
15540	8.165520	0.468650	-5.406679	0.007515	0.009699	0.013068	-0.565827	0.061916	0.651345	-0.071878	0.859295	0.181886	0.472612	0	0
15541	8.187349	0.507272	-5.404828	0.011014	0.006338	0.007586	-0.564431	0.063449	0.651852	-0.072021	0.859265	0.181838	0.472665	0	0
15542	8.196945	0.512157	-5.412401	0.020194	0.018281	0.007588	-0.565862	0.064112	0.650492	-0.072289	0.859166	0.181842	0.472802	0	0
15543	8.204039	0.517220	-5.431958	0.024607	0.030676	0.000238	-0.566699	0.063797	0.651329	-0.072557	0.858997	0.181905	0.473044	0	0
15544	8.198951	0.498212	-5.458462	0.011265	0.026162	0.014895	-0.565705	0.062951	0.650701	-0.072771	0.858890	0.181751	0.473263	0	0
15545	8.224130	0.481514	-5.312167	0.014956	0.031612	0.015819	-0.566406	0.061606	0.649067	-0.073031	0.858752	0.181633	0.473519	0	0
15546	8.223144	0.478362	-5.437757	-0.003357	0.050254	0.012996	-0.566712	0.063737	0.649628	-0.073171	0.858532	0.181438	0.473971	0	0
15547	8.241830	0.484817	-5.206525	-0.014439	0.035647	0.011175	-0.566140	0.063687	0.650468	-0.073163	0.858388	0.181218	0.474317	0	0
15548	8.240755	0.472063	-5.339420	-0.023770	0.036123	0.003809	-0.566725	0.064079	0.648517	-0.073060	0.858232	0.181018	0.474691	0	0
15549	8.289401	0.470931	-5.280859	-0.036156	0.050022	0.018456	-0.568975	0.063254	0.648487	-0.072926	0.858048	0.180622	0.475195	0	0
15550	8.275451	0.470145	-5.215125	-0.015875	0.073671	0.022127	-0.569838	0.064153	0.647986	-0.073045	0.857741	0.180274	0.475863	0	0
15551	8.290014	0.474737	-5.203562	-0.006225	0.061398	0.042356	-0.568975	0.063254	0.648487	-0.073303	0.857523	0.179806	0.476393	0	0
15552	8.327953	0.417005	-5.258498	0.003716	0.056130	0.037793	-0.570260	0.064146	0.648272	-0.073619	0.857318	0.179405	0.476865	0	0
15553	8.328401	0.416222	-5.200548	0.008234	0.045118	0.036904	-0.570290	0.064987	0.645778	-0.073947	0.857156	0.179065	0.477233	0	0
15554	8.328731	0.391256	-5.147582	-0.006230	0.037355	0.044226	-0.570594	0.065518	0.643833	-0.074194	0.857050	0.178609	0.477555	0	0
15555	8.331211	0.378920	-5.133262	-0.013649	0.017230	0.042408	-0.570858	0.065411	0.646093	-0.074313	0.857047	0.178137	0.477719	0	0
15556	8.333430	0.367041	-5.152747	-0.006206	0.026199	0.046076	-0.571995	0.065865	0.645991	-0.074533	0.857004	0.177645	0.477945	0	0
15557	8.338061	0.367336	-5.177073	-0.006989	0.011093	0.052522	-0.571299	0.066713	0.646037	-0.074749	0.857042	0.177121	0.478038	0	0
15558	8.340326	0.357816	-5.191713	-0.003312	0.007347	0.053451	-0.570881	0.067007	0.645769	-0.075000	0.857097	0.176603	0.478091	0	0
15559	8.338255	0.408460	-5.169566	0.005125	0.014249	0.060806	-0.571028	0.067044	0.645065	-0.075365	0.857125	0.176063	0.478183	0	0
15560	8.279636	0.376099	-5.256958	0.010914	0.013575	0.071808	-0.573296	0.067916	0.645566	-0.075837	0.857172	0.175449	0.478250	0	0
15561	8.289444	0.348905	-5.223685	0.013337	0.001331	0.060820	-0.571753	0.068221	0.644721	-0.076250	0.857254	0.174958	0.478216	0	0
15562	8.274927	0.363745	-5.237538	0.003926	0.013059	0.049771	-0.572302	0.067737	0.645970	-0.076540	0.857275	0.174473	0.478310	0	0
15563	8.240926	0.393717	-5.284381	0.017807	0.018213	0.055291	-0.574028	0.069666	0.645258	-0.076994	0.857263	0.174038	0.478417	0	0
15564	8.269463	0.316128	-5.300447	0.019552	0.036954	0.049752	-0.574620	0.071162	0.644225	-0.077495	0.857144	0.173674	0.478682	0	0
15565	8.298274	0.320984	-5.315986	0.030416	0.029782	0.046121	-0.575456	0.070574	0.644762	-0.078033	0.857051	0.173369	0.478872	0	0
15566	8.327261	0.310899	-5.302643	0.021937	0.028515	0.036936	-0.574036	0.070776	0.646035	-0.078436	0.856962	0.173055	0.479077	0	0
15567	8.349117	0.295816	-5.274573	0.011584	0.029201	0.025907	-0.574184	0.070418	0.644599	-0.078714	0.856851	0.172833	0.479311	0	0
15568	8.356545	0.266149	-5.236396	0.015318	0.019763	0.029598	-0.573222	0.072286	0.644282	-0.079037	0.856787	0.172606	0.479454	0	0
15569	8.342332	0.270702	-5.206849	0.003687	0.009931	0.040600	-0.573503	0.072017	0.643985	-0.079285	0.856800	0.172235	0.479524	0	0
15570	8.342358	0.256022	-5.197283	0.013226	0.012942	0.020425	-0.573820	0.074082	0.642985	-0.079540	0.856752	0.172092	0.479618	0	0
15571	8.352239	0.250652	-5.163871	0.018535	0.018885	0.013088	-0.573806	0.073338	0.643504	-0.079800	0.856662	0.172021	0.479761	0	0
15572	8.357241	0.255176	-5.142289	0.007579	0.009601	0.014919	-0.574237	0.074448	0.644427	-0.079958	0.856631	0.171872	0.479843	0	0
15573	8.376266	0.243285	-5.169649	0.003658	0.010218	0.004818	-0.575796	0.074098	0.643288	-0.080037	0.856580	0.171806	0.479944	0	0
15574	8.385909	0.211503	-5.155724	-0.003667	-0.002704	0.005739	-0.572980	0.074247	0.642280	-0.080040	0.856599	0.171703	0.479947	0	0
15575	8.378816	0.206439	-5.136167	0.006973	-0.001976	-0.007089	-0.573544	0.074780	0.643309	-0.080072	0.856584	0.171764	0.479948	0	0
15576	8.376534	0.211109	-5.121558	0.009175	0.011063	0.005741	-0.573127	0.075346	0.643341	-0.080213	0.856525	0.171720	0.480046	0	0
15577	8.347686	0.206318	-5.110848	-0.009463	-0.007569	-0.005283	-0.573394	0.073932	0.642972	-0.080104	0.856552	0.171690	0.480026	0	0
15578	8.367048	0.210911	-5.101881	-0.007567	-0.000315	-0.003450	-0.573956	0.074185	0.643842	-0.080026	0.856549	0.171632	0.480064	0	0
15579	8.352435	0.230796	-5.130191	-0.016707	0.003395	-0.003475	-0.574507	0.073580	0.644658	-0.079884	0.856533	0.171542	0.480149	0	0
15580	8.342512	0.245996	-5.173200	-0.015995	-0.009113	-0.009878	-0.574503	0.073559	0.645081	-0.079692	0.856567	0.171513	0.480131	0	0
15581	8.329824	0.227688	-5.247725	-0.012453	-0.010688	-0.014464	-0.573524	0.073470	0.643651	-0.079510	0.856596	0.171549	0.480097	0	0
15582	8.347622	0.277161	-5.149033	-0.019040	-0.001032	-0.021818	-0.574356	0.073256	0.645344	-0.079256	0.856570	0.171613	0.480162	0	0
15583	8.330153	0.275891	-5.225683	-0.028478	-0.002187	-0.032852	-0.574081	0.073294	0.644495	-0.078862	0.856539	0.171723	0.480243	0	0
15584	8.348158	0.303051	-5.090912	-0.015364	0.008159	-0.021819	-0.574338	0.071825	0.645254	-0.078648	0.856469	0.171785	0.480381	0	0
15585	8.349367	0.280745	-5.236032	-0.041074	-0.004477	-0.024610	-0.574062	0.071590	0.644105	-0.078183	0.856472	0.171765	0.480457	0	0
15586	8.371487	0.333493	-5.202699	-0.037743	-0.005618	-0.036515	-0.573031	0.069609	0.646094	-0.077675	0.856463	0.171843	0.480528	0	0
15587	8.347438	0.289677	-5.177930	-0.029671	0.020444	-0.010861	-0.573046	0.070224	0.645283	-0.077416	0.856362	0.171741	0.480787	0	0
15588	8.333354	0.333028	-5.148135	-0.007812	0.023354	-0.014488	-0.574308	0.069527	0.645252	-0.077339	0.856221	0.171785	0.481035	0	0
15589	8.337904	0.309074	-5.172616	0.005991	0.014813	-0.010781	-0.574171	0.069151	0.644095	-0.077377	0.856119	0.171858	0.481185	0	0
15590	8.347670	0.274639	-5.141804	-0.019045	0.015648	-0.023680	-0.573741	0.068313	0.643472	-0.077132	0.856012	0.171909	0.481395	0	0
15591	8.362730	0.327140	-5.086469	-0.017387	0.028966	-0.031025	-0.573747	0.069805	0.645264	-0.076897	0.855825	0.172031	0.481721	0	0
15592	8.355480	0.336985	-5.093380	-0.012029	0.016279	-0.034664	-0.574443	0.067894	0.643453	-0.076671	0.855688	0.172227	0.481931	0	0
15593	8.391449	0.332159	-5.114080	-0.012588	0.021050	-0.021821	-0.575433	0.068713	0.644646	-0.076508	0.855551	0.172300	0.482175	0	0
15594	8.391401	0.334682	-5.121309	-0.017032	0.015214	-0.016314	-0.575135	0.067290	0.644271	-0.076319	0.855456	0.172302	0.482371	0	0
15595	8.367314	0.347029	-5.125158	-0.015281	0.004265	-0.018132	-0.575408	0.066579	0.644229	-0.076122	0.855408	0.172343	0.482473	0	0
15596	8.387077	0.370433	-5.072604	-0.019151	0.019551	-0.027330	-0.575127	0.066847	0.644526	-0.075873	0.855274	0.172434	0.482718	0	0
15597	8.362316	0.371766	-5.158627	-0.030918	0.000795	-0.020908	-0.574842	0.066298	0.643923	-0.075522	0.855249	0.172425	0.482819	0	0
15598	8.377170	0.356339	-5.101311	-0.015470	-0.001797	-0.024541	-0.575680	0.065724	0.644178	-0.075282	0.855220	0.172526	0.482873	0	0
15599	8.389343	0.395058	-5.101514	-0.021040	-0.002536	-0.027294	-0.577089	0.065990	0.645057	-0.074979	0.855193	0.172623	0.482934	0	0
15600	8.360127	0.415299	-5.148600	0.006467	0.001876	-0.025417	-0.577337	0.063669	0.645622	-0.074910	0.855134	0.172803	0.482984	0	0
15601	8.357482	0.366948	-5.158478	0.006564	-0.001104	-0.021751	-0.574814	0.064810	0.644961	-0.074873	0.855089	0.172984	0.483005	0	0
15602	8.343075	0.386474	-5.160227	0.006092	0.005509	-0.040114	-0.576503	0.063732	0.644061	-0.074759	0.854979	0.173327	0.483095	0	0
15603	8.360089	0.381220	-5.139158	-0.001265	-0.009199	-0.040101	-0.576211	0.063672	0.645187	-0.074552	0.854947	0.173634	0.483073	0	0
15604	8.367201	0.369179	-5.149165	0.004328	-0.007589	-0.036423	-0.576480	0.063335	0.646300	-0.074408	0.854911	0.173927	0.483053	0	0
15605	8.379276	0.400754	-5.159072	0.006182	0.003456	-0.036430	-0.578183	0.062871	0.644589	-0.074304	0.854819	0.174228	0.483124	0	0
15606	8.376990	0.415188	-5.149231	0.008323	0.012001	-0.025426	-0.577624	0.063830	0.645352	-0.074299	0.854698	0.174464	0.483253	0	0
15607	8.360200	0.420051	-5.141325	0.005039	0.007453	-0.010747	-0.578450	0.062125	0.645253	-0.074316	0.854632	0.174538	0.483340	0	0
15608	8.376942	0.400639	-5.149324	0.017841	0.003736	-0.010716	-0.577326	0.062939	0.645859	-0.074420	0.854580	0.174649	0.483376	0	0
15609	8.372167	0.390841	-5.139547	-0.000832	-0.010178	-0.023578	-0.576181	0.061245	0.644893	-0.074294	0.854581	0.174817	0.483333	0	0
15610	8.377087	0.410143	-5.134774	0.006648	-0.003161	-0.018065	-0.576761	0.062930	0.645853	-0.074272	0.854552	0.174970	0.483331	0	0
15611	8.381695	0.381209	-5.149628	-0.001539	-0.006006	-0.016245	-0.577598	0.062084	0.645808	-0.074183	0.854547	0.175069	0.483320	0	0
15612	8.360058	0.405665	-5.153491	0.003340	0.000687	-0.005237	-0.576755	0.063161	0.646999	-0.074199	0.854525	0.175090	0.483348	0	0
15613	8.357605	0.381367	-5.148726	0.016746	-0.029190	-0.014343	-0.576750	0.062602	0.646681	-0.074235	0.854621	0.175278	0.483105	0	0
15614	8.350470	0.386133	-5.138766	0.010664	-0.016939	-0.003364	-0.575925	0.064049	0.646198	-0.074302	0.854678	0.175351	0.482966	0	0
15615	8.367504	0.414990	-5.129553	0.027059	-0.005719	-0.007011	-0.574645	0.063185	0.645849	-0.074503	0.854666	0.175509	0.482900	0	0
15616	8.360104	0.408024	-5.148646	0.010765	-0.014392	0.000308	-0.574925	0.064101	0.647748	-0.074571	0.854725	0.175509	0.482784	0	0
15617	8.352535	0.401352	-5.189470	0.019939	-0.024653	0.002173	-0.573633	0.062371	0.647486	-0.074723	0.854826	0.175568	0.482561	0	0
15618	8.337641	0.387583	-5.239728	0.005563	-0.019629	0.011306	-0.574755	0.062605	0.648926	-0.074777	0.854938	0.175431	0.482403	0	0
15619	8.348508	0.385366	-5.080726	0.005600	-0.019752	0.013148	-0.575052	0.063223	0.648119	-0.074868	0.855045	0.175323	0.482240	0	0
15620	8.354530	0.372793	-5.230794	0.005014	-0.025792	-0.008870	-0.573598	0.061373	0.650253	-0.074810	0.855152	0.175362	0.482045	0	0
15621	8.331944	0.384954	-5.041461	-0.007510	-0.041271	0.003979	-0.574041	0.061885	0.648733	-0.074707	0.855356	0.175285	0.481727	0	0
15622	8.318641	0.367723	-5.195668	-0.007897	-0.045909	-0.010706	-0.572073	0.063906	0.650821	-0.074547	0.855547	0.175383	0.481376	0	0
15623	8.347913	0.420554	-5.172264	-0.005085	-0.034975	-0.008867	-0.571489	0.062595	0.651017	-0.074414	0.855696	0.175423	0.481117	0	0
15624	8.320864	0.402177	-5.234175	0.003508	-0.011717	0.002112	-0.571647	0.063225	0.649926	-0.074441	0.855748	0.175385	0.481034	0	0
15625	8.299430	0.431157	-5.213860	0.021741	0.003171	-0.001545	-0.572475	0.061792	0.650127	-0.074638	0.855707	0.175464	0.481048	0	0
15626	8.330307	0.378061	-5.249178	0.025407	-0.017194	0.000326	-0.572060	0.063298	0.651491	-0.074826	0.855769	0.175535	0.480883	0	0
15627	8.328188	0.358058	-5.203335	0.012502	-0.026203	-0.002440	-0.570088	0.063705	0.651356	-0.074889	0.855874	0.175598	0.480662	0	0
15628	8.328532	0.376968	-5.166992	0.014119	-0.031299	-0.009764	-0.569532	0.063881	0.650513	-0.074921	0.855990	0.175737	0.480401	0	0
15629	8.309288	0.396558	-5.170975	0.003012	-0.014317	-0.016237	-0.570090	0.063317	0.650483	-0.074857	0.856021	0.175863	0.480310	0	0
15630	8.308922	0.365492	-5.204981	-0.000400	-0.014849	-0.007074	-0.570372	0.064111	0.651950	-0.074806	0.856073	0.175897	0.480213	0	0
15631	8.294193	0.373383	-5.243027	0.006877	-0.012919	-0.008901	-0.568679	0.064501	0.652241	-0.074813	0.856107	0.175978	0.480121	0	0
15632	8.318251	0.363526	-5.243991	0.009872	-0.010706	0.000281	-0.569805	0.063694	0.651494	-0.074884	0.856147	0.175979	0.480037	0	0
15633	8.342886	0.391683	-5.186757	0.030556	-0.005347	-0.013439	-0.569492	0.062454	0.653253	-0.075086	0.856120	0.176207	0.479971	0	0
15634	8.310825	0.388312	-5.279784	0.012556	-0.033728	0.000324	-0.569798	0.063386	0.651899	-0.075137	0.856270	0.176233	0.479686	0	0
15635	8.320937	0.367903	-5.210246	0.001356	-0.024869	-0.008887	-0.567539	0.064027	0.652766	-0.075076	0.856365	0.176296	0.479501	0	0
15636	8.314027	0.406422	-5.185581	0.006883	-0.025919	-0.007033	-0.568680	0.064242	0.651659	-0.075075	0.856462	0.176384	0.479296	0	0
15637	8.274986	0.392909	-5.242181	0.009464	-0.025547	-0.013465	-0.568231	0.063954	0.654466	-0.075060	0.856547	0.176527	0.479094	0	0
15638	8.311064	0.358626	-5.236507	0.005035	-0.018435	-0.008894	-0.568507	0.062596	0.652969	-0.075017	0.856618	0.176561	0.478962	0	0
15639	8.284532	0.388126	-5.252232	-0.004455	-0.017648	-0.021762	-0.568371	0.063684	0.654168	-0.074857	0.856661	0.176702	0.478859	0	0
15640	8.308571	0.378302	-5.255610	0.002385	-0.018644	-0.005227	-0.567382	0.063934	0.654599	-0.074838	0.856729	0.176747	0.478722	0	0
15641	8.308600	0.392883	-5.257932	-0.022173	-0.018898	0.000234	-0.568526	0.064429	0.653650	-0.074630	0.856830	0.176615	0.478622	0	0
15642	8.303858	0.409856	-5.255228	-0.004957	-0.025988	-0.005225	-0.566519	0.063035	0.655100	-0.074518	0.856946	0.176600	0.478438	0	0
15643	8.303889	0.402484	-5.248031	-0.000523	-0.023834	-0.010726	-0.566091	0.062871	0.655369	-0.074434	0.857035	0.176670	0.478266	0	0
15644	8.265413	0.417253	-5.244080	0.006716	-0.016280	-0.014400	-0.566796	0.062078	0.654194	-0.074400	0.857078	0.176790	0.478151	0	0
15645	8.255788	0.414859	-5.241320	0.004785	-0.017899	-0.018074	-0.567366	0.062114	0.653636	-0.074336	0.857121	0.176944	0.478025	0	0
15646	8.265346	0.402737	-5.246588	-0.002532	-0.017876	-0.018089	-0.565092	0.061868	0.655013	-0.074200	0.857173	0.177048	0.477916	0	0
15647	8.282241	0.412325	-5.247157	0.004999	-0.029487	-0.008874	-0.565655	0.061733	0.655010	-0.074161	0.857288	0.177133	0.477684	0	0
15648	8.294249	0.412312	-5.252437	-0.000746	-0.034446	-0.018051	-0.564817	0.062307	0.654755	-0.074026	0.857412	0.177284	0.477426	0	0
15649	8.279675	0.427249	-5.273534	-0.000694	-0.032715	-0.016220	-0.565662	0.062306	0.655046	-0.073897	0.857533	0.177408	0.477182	0	0
15650	8.265464	0.426920	-5.241603	0.012214	-0.031135	-0.012529	-0.565929	0.061423	0.655560	-0.073891	0.857646	0.177546	0.476928	0	0
15651	8.275072	0.407393	-5.237259	-0.000718	-0.023404	-0.018073	-0.564236	0.061943	0.656142	-0.073770	0.857720	0.177679	0.476765	0	0
15652	8.262804	0.407863	-5.265783	0.004816	-0.006848	-0.018092	-0.564251	0.062026	0.654449	-0.073731	0.857708	0.177836	0.476734	0	0
15653	8.250498	0.408399	-5.299137	0.005244	-0.011512	-0.001571	-0.565084	0.061955	0.656151	-0.073761	0.857750	0.177847	0.476650	0	0
15654	8.216399	0.409273	-5.346166	0.002241	0.000196	-0.012616	-0.565215	0.061630	0.656981	-0.073720	0.857722	0.177906	0.476683	0	0
15655	8.270532	0.411817	-5.203243	-0.000436	0.011140	-0.010786	-0.565369	0.061844	0.655581	-0.073697	0.857644	0.177952	0.476810	0	0
15656	8.254580	0.424287	-5.400637	-0.004263	0.007866	-0.017219	-0.564974	0.063461	0.654687	-0.073627	0.857564	0.178078	0.476919	0	0
15657	8.251440	0.387238	-5.168873	0.001370	0.001921	-0.010775	-0.564814	0.061891	0.654446	-0.073603	0.857529	0.178139	0.476963	0	0
15658	8.255501	0.447067	-5.291825	-0.029818	-0.001493	-0.013577	-0.564947	0.062376	0.656317	-0.073280	0.857531	0.178055	0.477040	0	0
15659	8.241167	0.432319	-5.269646	-0.012082	0.012471	-0.001641	-0.564238	0.060758	0.653945	-0.073202	0.857472	0.177966	0.477192	0	0
15660	8.253367	0.456358	-5.260283	0.014587	0.029669	0.002061	-0.566485	0.060185	0.654638	-0.073382	0.857323	0.177924	0.477446	0	0
15661	8.243625	0.446852	-5.269643	-0.007110	0.035631	0.011181	-0.566511	0.061794	0.654032	-0.073449	0.857173	0.177732	0.477778	0	0
15662	8.294008	0.407854	-5.281443	0.003490	0.027221	-0.002544	-0.567058	0.061964	0.656595	-0.073531	0.857027	0.177720	0.478031	0	0
15663	8.282248	0.436704	-5.256660	0.019681	0.025927	-0.012601	-0.565382	0.062050	0.654320	-0.073696	0.856861	0.177867	0.478249	0	0
15664	8.280176	0.414179	-5.203588	-0.003990	0.014617	-0.007126	-0.566954	0.062443	0.652662	-0.073677	0.856770	0.177879	0.478409	0	0
15665	8.304269	0.426210	-5.209242	-0.016742	0.027494	-0.006247	-0.566657	0.061559	0.653028	-0.073563	0.856634	0.177797	0.478701	0	0
15666	8.308975	0.426374	-5.223910	0.001823	0.026843	0.003884	-0.567498	0.061401	0.653592	-0.073641	0.856510	0.177685	0.478952	0	0
15667	8.308751	0.426766	-5.252885	0.005098	0.018446	-0.009860	-0.566370	0.061663	0.653739	-0.073681	0.856395	0.177745	0.479130	0	0
15668	8.313582	0.436466	-5.255418	0.003653	0.017580	0.004822	-0.567232	0.062290	0.652938	-0.073782	0.856308	0.177676	0.479295	0	0
15669	8.330816	0.440585	-5.210141	0.010413	0.018812	-0.016265	-0.567524	0.062881	0.652695	-0.073838	0.856176	0.177816	0.479471	0	0
15670	8.294330	0.436560	-5.252282	0.005410	-0.000787	0.003933	-0.567231	0.062018	0.652638	-0.073907	0.856178	0.177759	0.479477	0	0
15671	8.333202	0.411341	-5.200759	-0.001944	0.003949	0.002082	-0.566518	0.060638	0.651271	-0.073918	0.856159	0.177693	0.479535	0	0
15672	8.294617	0.477522	-5.232702	0.019741	0.014662	-0.008902	-0.567529	0.063440	0.653013	-0.074089	0.856049	0.177828	0.479655	0	0
15673	8.294195	0.407527	-5.257298	0.029443	0.017119	0.011287	-0.567534	0.063468	0.652448	-0.074436	0.855959	0.177824	0.479762	0	0
15674	8.294274	0.397632	-5.242872	0.034826	0.013637	0.007632	-0.567675	0.063865	0.653182	-0.074797	0.855878	0.177860	0.479837	0	0
15675	8.308665	0.412282	-5.257808	0.009815	0.007004	-0.003412	-0.566692	0.063884	0.652466	-0.074887	0.855826	0.177895	0.479904	0	0
15676	8.313530	0.392656	-5.243624	0.003519	0.010487	0.000238	-0.567107	0.063706	0.653308	-0.074941	0.855769	0.177850	0.480013	0	0
15677	8.323132	0.404848	-5.253566	0.003557	0.006698	0.002083	-0.566267	0.064137	0.653044	-0.075004	0.855733	0.177809	0.480083	0	0
15678	8.318514	0.397213	-5.224457	-0.007326	0.006508	0.005731	-0.566567	0.064511	0.651372	-0.074998	0.855708	0.177693	0.480171	0	0
15679	8.328205	0.397052	-5.217574	0.014819	0.004167	0.013121	-0.568374	0.063303	0.653154	-0.075206	0.855695	0.177613	0.480192	0	0
15680	8.320805	0.390086	-5.236667	0.016716	0.010497	0.014947	-0.567262	0.064717	0.653232	-0.075441	0.855655	0.177501	0.480267	0	0
15681	8.313626	0.387610	-5.229168	0.007695	0.022272	0.018579	-0.567107	0.063577	0.653017	-0.075646	0.855570	0.177326	0.480451	0	0
15682	8.320842	0.372949	-5.224702	0.022799	0.004513	0.037905	-0.567119	0.064838	0.653662	-0.076030	0.855596	0.177048	0.480446	0	0
15683	8.328169	0.358091	-5.205749	0.011710	0.008500	0.033289	-0.568425	0.066651	0.652232	-0.076316	0.855600	0.176777	0.480494	0	0
15684	8.337647	0.338792	-5.218307	0.013242	-0.004712	0.023218	-0.568003	0.065991	0.650913	-0.076551	0.855645	0.176618	0.480436	0	0
15685	8.328040	0.319293	-5.205997	0.005544	0.004291	0.042453	-0.568162	0.067425	0.651004	-0.076821	0.855689	0.176242	0.480451	0	0
15686	8.330540	0.323997	-5.196398	0.002624	0.012100	0.035096	-0.567144	0.065780	0.652023	-0.077029	0.855690	0.175877	0.480550	0	0
15687	8.340391	0.321117	-5.167799	-0.002894	0.020510	0.033239	-0.568438	0.067259	0.651562	-0.077213	0.855647	0.175526	0.480726	0	0
15688	8.335267	0.319246	-5.206268	-0.000168	0.012219	0.033255	-0.567449	0.067244	0.651552	-0.077406	0.855639	0.175197	0.480829	0	0
15689	8.347212	0.294951	-5.209289	0.009950	0.013003	0.035107	-0.568293	0.066705	0.651102	-0.077696	0.855625	0.174897	0.480917	0	0
15690	8.317859	0.291042	-5.263773	-0.023080	-0.006124	0.033229	-0.568874	0.067866	0.651038	-0.077660	0.855723	0.174469	0.480903	0	0
15691	8.347998	0.288698	-5.105492	0.002384	-0.004961	0.027783	-0.568885	0.068330	0.650360	-0.077819	0.855788	0.174208	0.480856	0	0
15692	8.337091	0.312935	-5.278842	-0.021383	0.018248	0.025860	-0.569190	0.070325	0.650771	-0.077816	0.855751	0.173854	0.481051	0	0
15693	8.343344	0.259175	-5.071694	-0.025867	0.008764	0.030453	-0.567756	0.068585	0.650648	-0.077772	0.855776	0.173424	0.481169	0	0
15694	8.347335	0.309370	-5.199537	-0.028803	-0.000039	0.024044	-0.568880	0.067771	0.650042	-0.077634	0.855840	0.173009	0.481227	0	0
15695	8.352403	0.294267	-5.161177	-0.035809	0.027053	0.033163	-0.569457	0.068646	0.649961	-0.077549	0.855789	0.172493	0.481516	0	0
15696	8.333485	0.332799	-5.131232	0.000664	0.039234	0.027712	-0.570585	0.068383	0.649814	-0.077768	0.855640	0.172190	0.481853	0	0
15697	8.347653	0.269789	-5.141835	0.008097	0.041760	0.031385	-0.570589	0.069466	0.651155	-0.078076	0.855481	0.171890	0.482193	0	0
15698	8.376136	0.226441	-5.179415	0.018801	0.025710	0.022254	-0.571459	0.069611	0.648484	-0.078400	0.855373	0.171732	0.482388	0	0
15699	8.388781	0.254579	-5.114486	0.000224	0.015259	0.013068	-0.570631	0.071044	0.648283	-0.078508	0.855316	0.171570	0.482529	0	0
15700	8.369773	0.249367	-5.077577	0.003831	0.014429	0.011237	-0.572053	0.071379	0.647751	-0.078640	0.855253	0.171458	0.482660	0	0
15701	8.379383	0.263983	-5.087503	0.007605	0.021568	0.014908	-0.571200	0.071339	0.648307	-0.078832	0.855162	0.171310	0.482841	0	0
15702	8.396004	0.225271	-5.102870	0.011130	0.004288	0.011269	-0.571913	0.072181	0.648932	-0.078996	0.855147	0.171218	0.482875	0	0
15703	8.376553	0.250102	-5.135798	0.018452	0.006107	0.011279	-0.571333	0.070496	0.647972	-0.079238	0.855116	0.171165	0.482909	0	0
15704	8.405388	0.245161	-5.144155	0.002394	-0.001956	-0.007086	-0.572463	0.071173	0.649157	-0.079220	0.855108	0.171179	0.482920	0	0
15705	8.418109	0.290240	-5.076703	0.015878	0.004069	-0.016232	-0.573316	0.070553	0.647429	-0.079304	0.855042	0.171350	0.482962	0	0
15706	8.400725	0.269311	-5.134161	0.009501	-0.007067	-0.014401	-0.571501	0.072244	0.647517	-0.079323	0.855035	0.171499	0.482920	0	0
15707	8.405465	0.240148	-5.132113	0.008590	-0.007063	-0.014407	-0.572492	0.072804	0.648128	-0.079335	0.855031	0.171628	0.482879	0	0
15708	8.381941	0.319804	-5.092066	0.033839	-0.011907	-0.027186	-0.572770	0.072249	0.647813	-0.079483	0.855008	0.171994	0.482765	0	0
15709	8.371831	0.279232	-5.135431	0.041423	-0.006948	-0.018014	-0.571328	0.069937	0.647654	-0.079758	0.854972	0.172312	0.482670	0	0
15710	8.369267	0.255130	-5.145154	0.030702	-0.009128	-0.042811	-0.571495	0.070752	0.645726	-0.079798	0.854915	0.172774	0.482600	0	0
15711	8.371831	0.279232	-5.135431	0.017235	-0.011529	-0.032735	-0.572050	0.071365	0.648033	-0.079787	0.854894	0.173105	0.482520	0	0
15712	8.381514	0.298601	-5.138083	0.024344	-0.016636	-0.040048	-0.572324	0.070524	0.647700	-0.079780	0.854880	0.173531	0.482392	0	0
15713	8.395807	0.301224	-5.160339	0.020493	-0.016184	-0.047394	-0.571464	0.070040	0.648511	-0.079719	0.854853	0.174007	0.482278	0	0
15714	8.408049	0.337388	-5.150899	0.016659	-0.025050	-0.052884	-0.571609	0.070989	0.649704	-0.079575	0.854862	0.174522	0.482101	0	0
15715	8.381582	0.347261	-5.149846	0.018216	-0.035563	-0.062044	-0.570337	0.070439	0.648808	-0.079388	0.854904	0.175128	0.481837	0	0
15716	8.367268	0.366624	-5.139522	0.019941	-0.027934	-0.066640	-0.570459	0.069533	0.649743	-0.079195	0.854901	0.175767	0.481641	0	0
15717	8.347686	0.352658	-5.172698	0.045716	-0.015394	-0.062030	-0.571188	0.071004	0.649276	-0.079278	0.854824	0.176489	0.481500	0	0
15718	8.350301	0.369355	-5.153362	0.053798	-0.006752	-0.068447	-0.570767	0.072073	0.650754	-0.079423	0.854681	0.177327	0.481423	0	0
15719	8.340642	0.396287	-5.167319	0.056658	-0.007954	-0.063850	-0.569337	0.070362	0.650067	-0.079603	0.854555	0.178112	0.481327	0	0
15720	8.333493	0.408394	-5.162141	0.067306	-0.012803	-0.075749	-0.569339	0.070505	0.650076	-0.079788	0.854426	0.179031	0.481184	0	0
15721	8.342949	0.376938	-5.172362	0.076161	-0.025116	-0.085809	-0.568891	0.069427	0.651419	-0.079997	0.854326	0.180112	0.480923	0	0
15722	8.328280	0.413993	-5.215051	0.077843	-0.024793	-0.091310	-0.569216	0.071274	0.648991	-0.080197	0.854209	0.181259	0.480667	0	0
15723	8.332789	0.416941	-5.256264	0.084250	-0.024807	-0.091297	-0.568365	0.072037	0.650729	-0.080447	0.854089	0.182426	0.480396	0	0
15724	8.337527	0.465831	-5.287524	0.096153	-0.019314	-0.091275	-0.569496	0.071796	0.650158	-0.080805	0.853931	0.183642	0.480153	0	0
15725	8.337386	0.485589	-5.313960	0.121492	-0.013208	-0.102244	-0.568054	0.070539	0.651905	-0.081338	0.853703	0.185073	0.479920	0	0
15726	8.274535	0.493698	-5.342958	0.126671	-0.030126	-0.112313	-0.568372	0.073141	0.651647	-0.081834	0.853530	0.186622	0.479543	0	0
15727	8.241559	0.504804	-5.249864	0.133539	-0.022682	-0.129748	-0.569501	0.073151	0.651800	-0.082318	0.853282	0.188354	0.479225	0	0
15728	8.207097	0.486801	-5.335650	0.145189	0.001930	-0.141707	-0.568394	0.074730	0.651463	-0.082897	0.852877	0.190225	0.479107	0	0
15729	8.198711	0.557847	-5.204436	0.149685	0.007590	-0.144445	-0.568952	0.073764	0.650842	-0.083500	0.852436	0.192135	0.479024	0	0
15730	8.178676	0.520286	-5.286059	0.110755	0.014431	-0.164732	-0.570814	0.076068	0.651287	-0.083702	0.851947	0.194033	0.479094	0	0
15731	8.244040	0.582709	-5.273603	0.116848	0.026007	-0.142692	-0.569684	0.075255	0.649952	-0.084066	0.851444	0.195756	0.479225	0	0
15732	8.256226	0.636042	-5.278543	0.109186	0.043247	-0.122536	-0.570535	0.075554	0.649979	-0.084501	0.850899	0.197242	0.479506	0	0
15733	8.227250	0.660742	-5.296622	0.121173	0.061511	-0.120710	-0.570549	0.076161	0.649310	-0.085071	0.850260	0.198770	0.479908	0	0
15734	8.260312	0.608022	-5.361005	0.110463	0.038752	-0.108769	-0.573390	0.076294	0.647506	-0.085581	0.849755	0.200160	0.480133	0	0
15735	8.255456	0.573975	-5.351383	0.099484	0.046202	-0.109727	-0.570859	0.076856	0.646951	-0.085985	0.849226	0.201506	0.480434	0	0
15736	8.224871	0.602169	-5.267929	0.070251	0.029485	-0.106086	-0.574259	0.077760	0.647181	-0.086148	0.848802	0.202688	0.480657	0	0
15737	8.203648	0.581999	-5.199633	0.088774	0.041872	-0.098735	-0.575691	0.078954	0.646704	-0.086502	0.848322	0.203893	0.480931	0	0
15738	8.222757	0.533376	-5.200664	0.076117	0.060108	-0.095122	-0.575250	0.077789	0.646910	-0.086824	0.847767	0.204974	0.481392	0	0
15739	8.237582	0.554582	-5.162432	0.064042	0.064032	-0.067617	-0.576517	0.076983	0.646164	-0.087161	0.847264	0.205778	0.481874	0	0
15740	8.275902	0.554721	-5.192851	0.055548	0.090380	-0.045646	-0.577515	0.077850	0.646369	-0.087609	0.846680	0.206312	0.482590	0	0
15741	8.343920	0.594751	-5.139577	0.056989	0.118809	-0.028232	-0.578814	0.078424	0.643871	-0.088187	0.845997	0.206700	0.483515	0	0
15742	8.333466	0.591367	-5.243074	0.073303	0.118921	0.000239	-0.579413	0.079825	0.641842	-0.089070	0.845351	0.206914	0.484392	0	0
15743	8.351015	0.560788	-5.142479	0.091734	0.114851	0.005789	-0.582113	0.080487	0.640918	-0.090096	0.844724	0.207186	0.485179	0	0
15744	8.363055	0.531447	-5.131043	0.103083	0.106582	0.020504	-0.581997	0.080502	0.637664	-0.091296	0.844151	0.207372	0.485871	0	0
15745	8.319698	0.504895	-5.117517	0.092653	0.092406	0.042514	-0.585718	0.084818	0.638677	-0.092461	0.843705	0.207359	0.486431	0	0
15746	8.314270	0.366971	-5.137537	0.070363	0.086790	0.029609	-0.585164	0.084872	0.637401	-0.093394	0.843272	0.207337	0.487013	0	0
15747	8.321641	0.376428	-5.123259	0.075982	0.100365	0.033272	-0.587459	0.086966	0.636423	-0.094390	0.842781	0.207312	0.487681	0	0
15748	8.331370	0.376201	-5.111547	0.044261	0.103488	0.044218	-0.587474	0.086791	0.634148	-0.095205	0.842320	0.207019	0.488443	0	0
15749	8.406157	0.380398	-5.102239	0.033111	0.109266	0.071732	-0.589466	0.087564	0.633649	-0.096046	0.841903	0.206452	0.489236	0	0
15750	8.420738	0.406911	-5.097780	0.029979	0.089557	0.093787	-0.589504	0.088978	0.631191	-0.096955	0.841623	0.205683	0.489862	0	0
15751	8.454818	0.388998	-5.046030	0.017484	0.079627	0.106631	-0.591228	0.090899	0.630620	-0.097773	0.841436	0.204774	0.490402	0	0
15752	8.455048	0.412986	-5.026558	0.014050	0.055966	0.117678	-0.591521	0.092294	0.631559	-0.098595	0.841382	0.203759	0.490752	0	0
15753	8.467376	0.441678	-5.002677	0.030359	0.053483	0.112216	-0.592391	0.093228	0.630353	-0.099494	0.841319	0.202891	0.491038	0	0
15754	8.472392	0.455935	-4.983448	0.047403	0.070646	0.132413	-0.593000	0.095618	0.628669	-0.100699	0.841186	0.201902	0.491427	0	0
15755	8.451140	0.472398	-4.934236	0.079584	0.062970	0.104960	-0.593893	0.099081	0.628611	-0.101992	0.841009	0.201329	0.491699	0	0
15756	8.446442	0.440515	-4.905282	0.094456	0.058695	0.114166	-0.593618	0.099785	0.628794	-0.103476	0.840848	0.200730	0.491909	0	0
15757	8.470456	0.367318	-4.884918	0.103111	0.057745	0.129777	-0.593384	0.103116	0.628151	-0.105075	0.840718	0.200070	0.492061	0	0
15758	8.431786	0.323891	-4.881340	0.102274	0.057576	0.132513	-0.593973	0.104856	0.627983	-0.106713	0.840586	0.199357	0.492224	0	0
15759	8.426991	0.240955	-4.843053	0.116084	0.049947	0.136209	-0.595192	0.109908	0.624914	-0.108435	0.840489	0.198714	0.492274	0	0
15760	8.417336	0.167881	-4.814182	0.106328	0.053000	0.147182	-0.595228	0.112241	0.624212	-0.110175	0.840396	0.197911	0.492370	0	0
15761	8.451386	0.152458	-4.767246	0.138411	0.030539	0.151875	-0.595120	0.115218	0.624963	-0.112123	0.840394	0.197266	0.492192	0	0
15762	8.381162	0.099896	-4.789117	0.153362	0.026092	0.163815	-0.596019	0.118715	0.624200	-0.114280	0.840409	0.196572	0.491947	0	0
15763	8.387536	-0.020611	-4.848114	0.123847	0.019365	0.154572	-0.594374	0.122039	0.623260	-0.116096	0.840477	0.195844	0.491696	0	0
15764	8.445467	-0.121192	-4.792964	0.118121	0.032701	0.178394	-0.594980	0.124673	0.622440	-0.118041	0.840521	0.194845	0.491555	0	0
15765	8.463169	-0.277106	-4.929910	0.132908	0.021298	0.183920	-0.596157	0.129080	0.623718	-0.120083	0.840618	0.193909	0.491264	0	0
15766	8.559192	-0.535686	-4.867553	0.100240	-0.019865	0.196748	-0.593238	0.132105	0.622605	-0.121865	0.840969	0.192730	0.490688	0	0
15767	8.519026	-0.717960	-4.997676	0.110965	-0.037762	0.187579	-0.592729	0.136405	0.622587	-0.123635	0.841380	0.191719	0.489936	0	0
15768	8.709909	-0.740405	-5.232018	0.060593	0.023525	0.213106	-0.592885	0.137553	0.622660	-0.125244	0.841591	0.190150	0.489776	0	0
15769	8.796003	-0.749628	-5.312594	0.079084	0.091393	0.247916	-0.591121	0.141932	0.620653	-0.127293	0.841514	0.188308	0.490092	0	0
15770	8.651928	-0.688516	-5.272991	0.060439	0.094020	0.235009	-0.592019	0.145293	0.619740	-0.129143	0.841410	0.186467	0.490491	0	0
15771	8.513434	-0.736087	-5.089375	0.012024	0.034882	0.209284	-0.591623	0.147305	0.619579	-0.130337	0.841613	0.184688	0.490500	0	0
15772	8.346165	-0.693455	-4.925834	-0.099526	0.014811	0.179711	-0.592368	0.150466	0.619784	-0.130422	0.841993	0.182632	0.490595	0	0
15773	8.118114	-0.693358	-4.813438	-0.193043	0.045091	0.169340	-0.592225	0.150450	0.620065	-0.129715	0.842331	0.180165	0.491114	0	0
15774	7.947565	-0.771137	-4.710947	-0.194732	0.107710	0.168272	-0.592206	0.148214	0.618793	-0.129105	0.842349	0.177609	0.492174	0	0
15775	7.935825	-0.893540	-4.619516	-0.214776	0.153898	0.166304	-0.592206	0.148214	0.618793	-0.128399	0.842160	0.174914	0.493645	0	0
15776	8.149210	-0.973661	-4.724639	-0.206837	0.206288	0.183700	-0.594181	0.147032	0.617181	-0.127935	0.841717	0.172039	0.495528	0	0
15777	8.408893	-0.918421	-4.820949	-0.172307	0.236416	0.171854	-0.596174	0.147418	0.615809	-0.127763	0.841056	0.169393	0.497602	0	0
15778	8.740211	-0.918643	-4.978271	-0.115541	0.265898	0.170151	-0.598470	0.148851	0.613657	-0.128100	0.840157	0.167008	0.499835	0	0
15779	8.983528	-0.986789	-5.268013	-0.060882	0.237707	0.162996	-0.599598	0.147132	0.611013	-0.128825	0.839314	0.164983	0.501733	0	0
15780	8.963952	-1.066618	-5.272632	-0.045819	0.160287	0.117252	-0.602883	0.149643	0.610636	-0.129304	0.838754	0.163521	0.503024	0	0
15781	8.753099	-1.028192	-5.134059	-0.033993	0.051246	0.091721	-0.603894	0.150450	0.609140	-0.129595	0.838688	0.162464	0.503400	0	0
15782	8.343586	-1.066990	-5.099673	-0.033434	0.005445	0.117392	-0.603050	0.151125	0.609740	-0.129927	0.838887	0.161266	0.503370	0	0
15783	8.106748	-1.259234	-5.106562	-0.022493	0.018472	0.113637	-0.603930	0.152783	0.608437	-0.130377	0.839005	0.160122	0.503421	0	0
15784	8.034942	-1.288837	-5.031604	0.002624	0.050986	0.091594	-0.605037	0.151871	0.609806	-0.130953	0.838884	0.159260	0.503747	0	0
15785	8.047452	-1.306804	-4.964555	0.054284	0.085051	0.104489	-0.606184	0.153048	0.609607	-0.132114	0.838550	0.158488	0.504244	0	0
15786	8.113108	-1.415621	-4.842114	0.079817	0.105556	0.099000	-0.607089	0.155647	0.606666	-0.133462	0.838060	0.157882	0.504893	0	0
15787	8.291734	-1.488155	-4.771972	0.110385	0.110430	0.077978	-0.607400	0.156615	0.604607	-0.135010	0.837476	0.157573	0.505546	0	0
15788	8.422390	-1.531471	-4.685351	0.106482	0.099901	0.069753	-0.607849	0.158891	0.605178	-0.136424	0.836928	0.157352	0.506142	0	0
15789	8.419297	-1.553972	-4.453495	0.122078	0.049910	0.042339	-0.609467	0.161414	0.601106	-0.137807	0.836573	0.157475	0.506317	0	0
15790	8.560160	-1.583715	-4.299533	0.129969	-0.039876	0.003991	-0.610041	0.162533	0.601889	-0.138865	0.836593	0.158116	0.505794	0	0
15791	8.686415	-1.447922	-4.544920	0.088598	-0.076084	-0.034528	-0.608214	0.162432	0.600451	-0.139393	0.836795	0.158878	0.505075	0	0
15792	8.668945	-1.427238	-4.631090	0.107862	-0.128819	-0.061936	-0.608216	0.163508	0.601933	-0.139790	0.837188	0.160082	0.503933	0	0
15793	8.668526	-1.406990	-4.693745	0.082835	-0.232433	-0.098521	-0.605384	0.164485	0.604514	-0.139706	0.838078	0.161562	0.502001	0	0
15794	8.941638	-1.186638	-4.992382	0.068622	-0.208785	-0.153554	-0.603648	0.163162	0.607527	-0.139185	0.838772	0.163446	0.500375	0	0
15795	8.864197	-0.983075	-5.121011	0.032227	-0.192085	-0.216034	-0.602755	0.160761	0.609349	-0.138152	0.839327	0.165599	0.499020	0	0
15796	9.115328	-0.934547	-5.074530	0.061464	-0.201103	-0.250765	-0.602444	0.159528	0.610967	-0.137096	0.839819	0.168250	0.497595	0	0
15797	9.230989	-0.662188	-5.190609	0.002266	-0.228926	-0.305823	-0.599861	0.156870	0.611625	-0.135297	0.840431	0.171057	0.496095	0	0
15798	9.197172	-0.537418	-5.253749	-0.028113	-0.239556	-0.311360	-0.599519	0.153864	0.614264	-0.133119	0.841111	0.173820	0.494569	0	0
15799	9.156155	-0.500451	-5.276129	-0.104694	-0.261965	-0.333499	-0.598024	0.148584	0.616042	-0.130217	0.841957	0.176373	0.492996	0	0
15800	8.871419	-0.375122	-5.069008	-0.138106	-0.244280	-0.351980	-0.596776	0.142569	0.621172	-0.126900	0.842705	0.178934	0.491658	0	0
15801	8.606130	-0.402123	-5.085833	-0.141668	-0.207495	-0.352109	-0.594291	0.137669	0.623671	-0.123683	0.843267	0.181389	0.490614	0	0
15802	8.314842	-0.451098	-4.717764	-0.139638	-0.196982	-0.344842	-0.592936	0.132384	0.625591	-0.120468	0.843766	0.183816	0.489650	0	0
15803	7.941312	-0.274556	-4.485249	-0.111475	-0.164621	-0.319193	-0.592281	0.127470	0.628957	-0.117742	0.844114	0.186084	0.488857	0	0
15804	7.797883	-0.143841	-4.392075	-0.048727	-0.079065	-0.306368	-0.592506	0.123424	0.629555	-0.115698	0.843977	0.188486	0.488661	0	0
15805	7.662331	0.136906	-4.278893	-0.048445	0.011825	-0.302822	-0.592752	0.119761	0.628196	-0.113908	0.843402	0.190716	0.489210	0	0
15806	7.594228	0.495263	-4.201545	-0.070639	0.108370	-0.284621	-0.594386	0.116110	0.629964	-0.112139	0.842399	0.192609	0.490603	0	0
15807	7.774149	0.754608	-4.105132	-0.075624	0.190737	-0.306698	-0.597164	0.110700	0.626964	-0.110428	0.840953	0.194539	0.492705	0	0
15808	8.131528	1.041023	-4.131123	-0.061053	0.309373	-0.319579	-0.601077	0.106391	0.625317	-0.108954	0.838860	0.196544	0.495796	0	0
15809	8.850036	1.190621	-4.451709	-0.082430	0.453714	-0.312337	-0.608125	0.101362	0.618844	-0.107652	0.836076	0.198201	0.500104	0	0
15810	9.492381	1.199406	-4.900803	-0.022699	0.518734	-0.275492	-0.613508	0.099000	0.613088	-0.107124	0.832940	0.199792	0.504796	0	0
15811	9.931611	1.084700	-5.077400	0.041948	0.458090	-0.247669	-0.619019	0.097102	0.609626	-0.107169	0.830080	0.201525	0.508792	0	0
15812	9.689494	0.900611	-5.146842	0.071071	0.275942	-0.236396	-0.624107	0.094796	0.605569	-0.107126	0.828111	0.203515	0.511212	0	0
15813	9.227117	0.727782	-5.036472	0.055797	0.170425	-0.181331	-0.627208	0.093739	0.604683	-0.107028	0.826814	0.205078	0.512706	0	0
15814	8.664255	0.622697	-4.861515	0.034788	0.125612	-0.141063	-0.629752	0.092988	0.603246	-0.106865	0.825835	0.206251	0.513845	0	0
15815	8.065948	0.594693	-4.629173	0.017181	0.099844	-0.111824	-0.632567	0.091109	0.601457	-0.106650	0.825079	0.207121	0.514754	0	0
15816	7.872716	0.792657	-4.461233	0.016953	0.150215	-0.123838	-0.633093	0.088233	0.601707	-0.106477	0.824023	0.208030	0.516112	0	0
15817	7.962249	1.030393	-4.513757	0.012260	0.253033	-0.102849	-0.635524	0.088177	0.597765	-0.106572	0.822496	0.208645	0.518276	0	0
15818	8.344968	1.138174	-4.614325	0.030067	0.327322	-0.128526	-0.638802	0.088659	0.594855	-0.106851	0.820487	0.209471	0.521061	0	0
15819	8.751534	1.173052	-4.716261	0.053358	0.358111	-0.150459	-0.646012	0.086800	0.591129	-0.107237	0.818254	0.210584	0.524037	0	0
15820	8.883583	1.202228	-4.791059	0.042702	0.331526	-0.135724	-0.648997	0.085226	0.586107	-0.107587	0.816173	0.211524	0.526825	0	0
15821	8.667043	1.081232	-4.696791	-0.029784	0.281962	-0.104654	-0.653526	0.084145	0.583252	-0.107356	0.814508	0.211912	0.529287	0	0
15822	8.417566	0.983466	-4.509351	-0.122739	0.207265	-0.083677	-0.653393	0.083524	0.581231	-0.106368	0.813356	0.211684	0.531346	0	0
15823	8.284949	0.960840	-4.200186	-0.212569	0.114789	-0.011240	-0.656773	0.081123	0.578567	-0.104779	0.812960	0.210526	0.532725	0	0
15824	8.247638	1.023032	-3.756349	-0.247175	0.054700	0.071387	-0.658277	0.077805	0.579364	-0.103281	0.813068	0.208534	0.533636	0	0
15825	8.412525	1.240262	-3.406021	-0.240077	-0.015747	0.141333	-0.659393	0.076274	0.578713	-0.101998	0.813706	0.206127	0.533845	0	0
15826	8.855498	1.435400	-3.542090	-0.283774	-0.011116	0.253310	-0.656844	0.076603	0.579982	-0.101033	0.814564	0.202523	0.534100	0	0
15827	9.137430	1.518093	-3.887849	-0.270575	-0.047314	0.305761	-0.656282	0.077010	0.580286	-0.100302	0.815716	0.198649	0.533934	0	0
15828	9.346164	1.322401	-4.232686	-0.204985	-0.130020	0.301436	-0.655583	0.077974	0.580905	-0.099995	0.817201	0.195188	0.532996	0	0
15829	9.883718	1.271236	-4.497088	-0.185278	-0.164115	0.287867	-0.652570	0.076331	0.584169	-0.099618	0.818831	0.192034	0.531709	0	0
15830	9.812510	1.008201	-4.556528	-0.132788	-0.173504	0.334720	-0.648631	0.079024	0.586564	-0.099990	0.820515	0.188720	0.530228	0	0
15831	9.809373	0.587543	-4.472195	0.031959	-0.293069	0.278275	-0.647378	0.082037	0.589146	-0.101093	0.822570	0.186922	0.527465	0	0
15832	9.554293	0.083191	-4.523916	0.104038	-0.431416	0.247297	-0.642438	0.085176	0.593823	-0.102460	0.825184	0.185833	0.523487	0	0
15833	9.233309	-0.294160	-4.427413	0.176429	-0.494624	0.221716	-0.638207	0.088340	0.598225	-0.104083	0.828005	0.185448	0.518828	0	0
15834	8.864733	-0.506370	-4.323224	0.127594	-0.451354	0.237954	-0.632072	0.097747	0.603566	-0.105551	0.830636	0.184572	0.514622	0	0
15835	8.729916	-0.387882	-4.046874	0.090099	-0.321981	0.261530	-0.627561	0.100662	0.607101	-0.106992	0.832685	0.183209	0.511490	0	0
15836	8.956158	-0.269505	-4.131859	0.054236	-0.149395	0.272262	-0.625452	0.103477	0.610511	-0.108575	0.833879	0.181339	0.509876	0	0
15837	9.192703	-0.288941	-4.073198	-0.048011	-0.066195	0.271981	-0.621812	0.106537	0.611375	-0.109394	0.834769	0.178896	0.509107	0	0
15838	9.193455	-0.153671	-4.033696	-0.115801	-0.041559	0.232377	-0.620996	0.109094	0.611669	-0.109550	0.835512	0.176375	0.508733	0	0
15839	8.953262	-0.126495	-3.944825	-0.094839	-0.058193	0.231481	-0.622456	0.111783	0.610011	-0.109794	0.836326	0.174015	0.508156	0	0
15840	8.540249	-0.118788	-3.760243	-0.117779	-0.055124	0.194644	-0.621877	0.111160	0.610816	-0.109716	0.837064	0.171812	0.507707	0	0
15841	8.203512	-0.202849	-3.644332	-0.172856	-0.047930	0.152232	-0.619763	0.111694	0.610970	-0.108928	0.837762	0.169701	0.507435	0	0
15842	8.100496	-0.351946	-3.503768	-0.253526	-0.017493	0.107939	-0.618874	0.111173	0.615457	-0.107335	0.838299	0.167492	0.507622	0	0
15843	8.151557	-0.328714	-3.454800	-0.293199	0.077614	0.120572	-0.619703	0.108821	0.613903	-0.105599	0.838421	0.164891	0.508636	0	0
15844	8.473307	-0.387527	-3.578330	-0.299615	0.173879	0.144320	-0.621078	0.104773	0.611965	-0.104118	0.838078	0.161932	0.510454	0	0
15845	9.016299	-0.427610	-3.767983	-0.244113	0.266982	0.157233	-0.623753	0.103696	0.611357	-0.103298	0.837217	0.159064	0.512928	0	0
15846	9.462665	-0.490984	-3.978329	-0.206638	0.257652	0.190436	-0.626175	0.103850	0.608985	-0.102966	0.836398	0.156103	0.515236	0	0
15847	9.677338	-0.547208	-4.237936	-0.142973	0.213993	0.179649	-0.628728	0.103944	0.607883	-0.103034	0.835717	0.153611	0.517074	0	0
15848	9.718952	-0.520046	-4.476035	-0.074162	0.119165	0.161589	-0.630160	0.104077	0.605641	-0.103443	0.835416	0.151712	0.518039	0	0
15849	9.448286	-0.472867	-4.596041	-0.001815	0.004337	0.106804	-0.631437	0.105458	0.607155	-0.103999	0.835553	0.150769	0.517981	0	0
15850	8.971464	-0.535862	-4.530310	0.026912	-0.072191	0.059154	-0.630739	0.106293	0.607483	-0.104433	0.835979	0.150449	0.517298	0	0
15851	8.456488	-0.611480	-4.407677	0.000378	-0.068314	0.024106	-0.630305	0.106891	0.609781	-0.104477	0.836365	0.150281	0.516715	0	0
15852	8.323927	-0.715369	-4.367164	-0.022983	-0.021056	0.034950	-0.630035	0.108284	0.610573	-0.104447	0.836541	0.149854	0.516559	0	0
15853	8.364337	-0.822005	-4.393526	-0.002310	0.057130	0.081652	-0.632290	0.107494	0.609837	-0.104962	0.836366	0.149053	0.516970	0	0
15854	8.537544	-0.978823	-4.364793	0.054621	0.115630	0.117469	-0.631179	0.108119	0.608451	-0.106207	0.835877	0.148186	0.517755	0	0
15855	8.735481	-1.000333	-4.311949	0.081168	0.164422	0.147764	-0.634068	0.111716	0.606298	-0.107934	0.835151	0.147142	0.518867	0	0
15856	8.892814	-0.934378	-4.249769	0.074033	0.174214	0.154206	-0.633416	0.114414	0.603772	-0.109621	0.834382	0.146011	0.520067	0	0
15857	8.929449	-0.930613	-4.188311	0.090861	0.149478	0.135937	-0.634587	0.116792	0.602517	-0.111356	0.833695	0.145123	0.521049	0	0
15858	8.858240	-0.814921	-4.097936	0.075878	0.104133	0.093778	-0.635197	0.119318	0.600983	-0.112640	0.833194	0.144581	0.521725	0	0
15859	8.786575	-0.756969	-4.041737	0.097146	0.068533	0.071850	-0.636639	0.121235	0.600409	-0.113983	0.832821	0.144345	0.522093	0	0
15860	8.719368	-0.795977	-3.991168	0.115426	0.039295	0.004930	-0.636670	0.123009	0.599389	-0.115038	0.832483	0.144822	0.522270	0	0
15861	8.728566	-0.814786	-4.039944	0.165293	0.034840	-0.046353	-0.637245	0.123338	0.598707	-0.116289	0.832032	0.145959	0.522393	0	0
15862	8.766521	-0.867668	-4.094850	0.214004	0.034447	-0.072869	-0.638258	0.125351	0.598984	-0.117750	0.831487	0.147602	0.522473	0	0
15863	8.814255	-0.945253	-4.121295	0.266066	0.008810	-0.108515	-0.639568	0.126791	0.596399	-0.119483	0.830953	0.149807	0.522301	0	0
15864	8.814404	-1.057710	-4.054400	0.310796	-0.021427	-0.144181	-0.641013	0.128463	0.594961	-0.121292	0.830464	0.152615	0.521848	0	0
15865	8.885923	-1.159310	-4.110878	0.317892	-0.040327	-0.151481	-0.639618	0.129874	0.595036	-0.123166	0.830041	0.155496	0.521233	0	0
15866	8.889664	-1.201357	-4.232068	0.294974	-0.060272	-0.186372	-0.640057	0.131822	0.596435	-0.124560	0.829689	0.158614	0.520522	0	0
15867	8.881803	-1.200200	-4.313893	0.270904	-0.115107	-0.191841	-0.640073	0.133247	0.596666	-0.125724	0.829628	0.161668	0.519399	0	0
15868	8.815329	-1.207025	-4.492614	0.257781	-0.166184	-0.199147	-0.638658	0.133212	0.596933	-0.126572	0.829831	0.164829	0.517872	0	0
15869	8.796755	-1.149583	-4.426326	0.275356	-0.196131	-0.222914	-0.637528	0.133726	0.597804	-0.127485	0.830110	0.168255	0.516095	0	0
15870	8.803583	-1.125222	-4.798410	0.267620	-0.215453	-0.237586	-0.637951	0.135053	0.600155	-0.128131	0.830467	0.171844	0.514176	0	0
15871	8.763437	-1.006853	-4.742996	0.269786	-0.295496	-0.285155	-0.634823	0.134759	0.602229	-0.128510	0.831127	0.175877	0.511645	0	0
15872	8.635960	-0.862460	-4.773519	0.208779	-0.375253	-0.334701	-0.632513	0.132581	0.604900	-0.127884	0.832170	0.180168	0.508604	0	0
15873	8.616274	-0.817707	-4.844956	0.185717	-0.391426	-0.340225	-0.628818	0.133061	0.608574	-0.127109	0.833285	0.184341	0.505467	0	0
15874	8.692624	-0.651071	-5.013395	0.158345	-0.358170	-0.340292	-0.626338	0.129251	0.612273	-0.126061	0.834249	0.188392	0.502638	0	0
15875	8.667724	-0.522667	-5.171049	0.122432	-0.335532	-0.316530	-0.622337	0.127600	0.615386	-0.124974	0.835165	0.191970	0.500029	0	0
15876	8.691601	-0.507819	-5.205662	0.085522	-0.347879	-0.292719	-0.619899	0.126559	0.618269	-0.123570	0.836220	0.195238	0.497342	0	0
15877	8.496030	-0.300205	-5.032741	0.028236	-0.400518	-0.272563	-0.616706	0.123228	0.623690	-0.121781	0.837626	0.198053	0.494295	0	0
15878	8.391542	-0.128977	-4.906942	-0.016587	-0.397018	-0.236861	-0.612677	0.119823	0.627400	-0.119698	0.839124	0.200399	0.491308	0	0
15879	8.357537	0.001001	-4.996612	-0.022023	-0.324917	-0.241564	-0.609803	0.116977	0.628892	-0.117783	0.840249	0.202611	0.488936	0	0
15880	8.366822	0.030819	-5.054737	-0.020190	-0.267508	-0.247152	-0.606361	0.114769	0.631834	-0.115877	0.841068	0.204866	0.487039	0	0
15881	8.328609	0.113419	-5.045522	-0.057509	-0.223204	-0.278488	-0.604865	0.110278	0.635076	-0.113683	0.841640	0.207096	0.485623	0	0
15882	8.142513	0.233446	-4.856618	-0.062887	-0.186525	-0.276737	-0.603114	0.106740	0.636395	-0.111436	0.842033	0.209293	0.484518	0	0
15883	7.999003	0.330836	-4.449643	-0.060102	-0.097891	-0.282381	-0.601644	0.102934	0.637416	-0.109456	0.841975	0.211402	0.484156	0	0
15884	8.184816	0.409542	-4.448833	-0.091117	0.046053	-0.223892	-0.604098	0.096617	0.638176	-0.107714	0.841370	0.212756	0.485004	0	0
15885	8.513081	0.662362	-4.486031	-0.063228	0.205894	-0.187277	-0.606203	0.094441	0.636362	-0.106806	0.840033	0.213719	0.487095	0	0
15886	8.992702	0.682517	-4.793696	-0.052942	0.353497	-0.159865	-0.609993	0.091963	0.635395	-0.106350	0.838014	0.214386	0.490368	0	0
15887	9.167292	0.923278	-4.755177	-0.021316	0.305878	-0.133956	-0.612835	0.091170	0.631976	-0.106257	0.836240	0.214998	0.493141	0	0
15888	8.963859	0.839369	-4.540383	0.083271	0.195565	-0.111605	-0.615675	0.090234	0.628549	-0.106837	0.834939	0.216096	0.494738	0	0
15889	8.519290	0.657458	-4.305133	0.097243	0.143214	-0.131802	-0.619908	0.088146	0.625629	-0.107387	0.833834	0.217448	0.495888	0	0
15890	8.183568	0.776497	-4.144456	0.103365	0.134629	-0.174952	-0.623999	0.087505	0.625345	-0.107687	0.832667	0.219236	0.496995	0	0
15891	8.208744	1.135413	-4.157550	0.148243	0.166902	-0.208802	-0.623270	0.085640	0.625080	-0.108321	0.831211	0.221460	0.498307	0	0
15892	8.655453	1.388510	-4.457635	0.190269	0.279056	-0.221613	-0.627838	0.087572	0.622273	-0.109429	0.829112	0.223907	0.500465	0	0
15893	9.215456	1.460250	-4.676182	0.221651	0.361844	-0.219720	-0.632367	0.085565	0.617805	-0.111031	0.826553	0.226378	0.503226	0	0
15894	9.713374	1.516808	-4.815209	0.289127	0.365983	-0.228656	-0.636646	0.086130	0.613495	-0.113108	0.823857	0.229272	0.505866	0	0
15895	9.743567	1.455156	-4.935100	0.312147	0.260282	-0.247718	-0.642633	0.087588	0.609115	-0.115062	0.821607	0.232543	0.507590	0	0
15896	9.311394	1.196263	-4.932703	0.296180	0.116786	-0.250412	-0.645909	0.088327	0.606788	-0.116511	0.820078	0.235933	0.508166	0	0
15897	8.680665	0.955763	-4.751259	0.220246	0.055778	-0.245131	-0.646898	0.088342	0.606798	-0.117230	0.818953	0.238952	0.508404	0	0
15898	8.031654	0.933169	-4.533895	0.216408	-0.005121	-0.245181	-0.647170	0.087487	0.606747	-0.117757	0.818131	0.242025	0.508152	0	0
15899	7.722454	1.064191	-4.376547	0.249820	0.004663	-0.226822	-0.649592	0.088302	0.605548	-0.118674	0.817260	0.245107	0.507863	0	0
15900	7.855056	1.107035	-4.386058	0.284938	0.085276	-0.221341	-0.650587	0.088883	0.605735	-0.120102	0.815936	0.248222	0.508144	0	0
15901	8.192231	1.243986	-4.467824	0.290762	0.199385	-0.219581	-0.654140	0.088394	0.602201	-0.121855	0.814024	0.251222	0.509318	0	0
15902	8.579814	1.371167	-4.570864	0.299831	0.264434	-0.228740	-0.657154	0.090840	0.600119	-0.123808	0.811724	0.254246	0.511013	0	0
15903	8.731772	1.394225	-4.561903	0.289708	0.242398	-0.228687	-0.659167	0.090806	0.595609	-0.125594	0.809542	0.257261	0.512528	0	0
15904	8.801675	1.448030	-4.271891	0.250072	0.185694	-0.233228	-0.662872	0.090783	0.591398	-0.126916	0.807666	0.260158	0.513699	0	0
15905	8.677097	1.422576	-4.477547	0.147728	0.129979	-0.189333	-0.664862	0.090617	0.589567	-0.127450	0.806321	0.262269	0.514605	0	0
15906	8.556436	1.429296	-4.192792	0.083649	0.055856	-0.148065	-0.665009	0.091580	0.590478	-0.127526	0.805533	0.263785	0.515045	0	0
15907	8.544780	1.489670	-4.167808	0.022403	0.001971	-0.105882	-0.665594	0.091706	0.588086	-0.127130	0.805221	0.264748	0.515136	0	0
15908	8.658281	1.617706	-4.190542	0.016590	-0.010680	-0.047103	-0.666700	0.090522	0.589154	-0.127011	0.805125	0.265191	0.515088	0	0
15909	8.811564	1.664594	-4.331237	0.054962	-0.001783	0.019061	-0.667275	0.091512	0.589646	-0.127498	0.805123	0.265329	0.514900	0	0
15910	8.756907	1.538579	-4.489437	0.107442	-0.056541	0.070597	-0.666156	0.093158	0.590870	-0.128591	0.805461	0.265345	0.514091	0	0
15911	8.684713	1.426726	-4.429494	0.214179	-0.124906	0.100244	-0.663915	0.094964	0.591386	-0.130437	0.806100	0.265811	0.512380	0	0
15912	8.771359	1.358000	-4.413859	0.285796	-0.151589	0.112363	-0.662560	0.100056	0.592541	-0.132927	0.806795	0.266525	0.510271	0	0
15913	9.072545	1.125965	-4.629538	0.377742	-0.086445	0.190454	-0.662062	0.105883	0.593608	-0.136645	0.807246	0.267047	0.508300	0	0
15914	9.478251	0.754356	-4.980472	0.444719	0.016732	0.218882	-0.661030	0.112148	0.591443	-0.141403	0.807126	0.267471	0.506964	0	0
15915	9.537590	0.511606	-4.993936	0.542156	-0.047973	0.172351	-0.660578	0.120765	0.591271	-0.146450	0.807063	0.268910	0.504865	0	0
15916	9.452197	0.314728	-4.735983	0.593544	-0.210129	0.124953	-0.657990	0.128585	0.592018	-0.151318	0.807571	0.271161	0.501401	0	0
15917	9.009811	0.340512	-4.617819	0.583601	-0.284383	0.102940	-0.655135	0.137956	0.593284	-0.155703	0.808390	0.273696	0.497345	0	0
15918	8.435761	0.238887	-4.333724	0.533085	-0.284167	0.130234	-0.649996	0.145560	0.594701	-0.159896	0.809311	0.275695	0.493398	0	0
15919	8.085019	0.171209	-4.166456	0.480943	-0.276504	0.095168	-0.649118	0.154824	0.595839	-0.163425	0.810171	0.277748	0.489664	0	0
15920	7.951586	0.140254	-3.958766	0.425864	-0.231544	0.083950	-0.645941	0.161435	0.597637	-0.166660	0.810828	0.279495	0.486482	0	0
15921	7.947669	0.202125	-3.868842	0.402379	-0.128481	0.085587	-0.643776	0.168200	0.596624	-0.169914	0.811029	0.280980	0.484160	0	0
15922	8.183282	0.201392	-3.938046	0.431811	-0.034391	0.081873	-0.643831	0.172502	0.596752	-0.173729	0.810682	0.282422	0.482546	0	0
15923	8.587132	0.049017	-4.000037	0.441005	0.036015	0.075418	-0.643800	0.179512	0.594361	-0.177709	0.809961	0.283880	0.481450	0	0
15924	8.938167	-0.054546	-4.057320	0.399171	0.026865	0.015767	-0.641212	0.185610	0.592171	-0.181109	0.809158	0.285587	0.480523	0	0
15925	9.216526	-0.093511	-4.191175	0.382706	0.005005	-0.017212	-0.642988	0.190356	0.589655	-0.184085	0.808398	0.287556	0.479497	0	0
15926	9.498693	-0.160008	-4.443710	0.359421	0.002451	-0.033727	-0.643329	0.194016	0.588330	-0.186852	0.807620	0.289509	0.478561	0	0
15927	9.608466	-0.151600	-4.585444	0.389707	-0.036477	-0.061111	-0.643673	0.198630	0.588056	-0.189556	0.806893	0.291931	0.477250	0	0
15928	9.473021	-0.274154	-4.598086	0.400370	-0.108018	-0.066533	-0.644284	0.202490	0.588587	-0.192168	0.806447	0.294542	0.475352	0	0
15929	9.126510	-0.287179	-4.529656	0.407441	-0.153873	-0.071110	-0.641804	0.205870	0.586227	-0.194623	0.806188	0.297339	0.473047	0	0
15930	8.702983	-0.294946	-4.451065	0.387506	-0.141397	-0.064838	-0.642409	0.209430	0.587022	-0.197036	0.805900	0.299931	0.470896	0	0
15931	8.356333	-0.400409	-4.361492	0.378444	-0.119407	-0.064065	-0.641197	0.214007	0.587014	-0.199391	0.805527	0.302453	0.468926	0	0
15932	8.149668	-0.517010	-4.238579	0.367833	-0.083202	-0.054112	-0.639993	0.218367	0.585577	-0.201866	0.805012	0.304743	0.467267	0	0
15933	8.144933	-0.643952	-4.174011	0.389277	-0.030650	-0.010130	-0.639931	0.223602	0.584206	-0.204831	0.804339	0.306689	0.465858	0	0
15934	8.315712	-0.761695	-4.164257	0.435966	0.017160	0.020183	-0.639873	0.228866	0.582271	-0.208499	0.803420	0.308482	0.464633	0	0
15935	8.629964	-0.856571	-4.307065	0.526086	0.043771	0.034129	-0.641389	0.235067	0.579277	-0.213002	0.802219	0.310536	0.463295	0	0
15936	8.921858	-0.974510	-4.526484	0.582002	0.052780	0.036097	-0.641227	0.241340	0.574292	-0.218014	0.800833	0.312786	0.461846	0	0
15937	9.073753	-1.039827	-4.798295	0.607017	0.015294	0.016033	-0.641612	0.248314	0.572751	-0.222988	0.799478	0.315396	0.460040	0	0
15938	9.111122	-1.030028	-4.645037	0.689970	-0.021348	0.008928	-0.641049	0.256572	0.568168	-0.228486	0.798048	0.318496	0.457683	0	0
15939	8.928173	-1.115104	-4.894792	0.704086	-0.064613	-0.007554	-0.641890	0.264536	0.564147	-0.233860	0.796694	0.321888	0.454946	0	0
15940	8.624043	-1.189433	-4.618198	0.690117	-0.113926	-0.046112	-0.639776	0.273057	0.559565	-0.238814	0.795416	0.325652	0.451921	0	0
15941	8.414615	-1.120032	-4.619575	0.656000	-0.114933	-0.090255	-0.640149	0.278899	0.557671	-0.243250	0.794059	0.329568	0.449093	0	0
15942	8.269686	-1.157425	-4.648216	0.660097	-0.023343	-0.083092	-0.640816	0.285074	0.554950	-0.248049	0.792271	0.333195	0.446945	0	0
15943	8.303515	-1.289534	-4.580293	0.652657	0.036253	-0.094225	-0.641515	0.292764	0.550627	-0.252924	0.790161	0.336726	0.445299	0	0
15944	8.240684	-1.376581	-4.566433	0.632702	0.097980	-0.094391	-0.643618	0.299099	0.545101	-0.257864	0.787776	0.340031	0.444178	0	0
15945	8.423525	-1.455410	-4.571370	0.643979	0.117000	-0.120064	-0.643857	0.303524	0.539862	-0.262812	0.785172	0.343490	0.443227	0	0
15946	8.529954	-1.466620	-4.515035	0.655365	0.108865	-0.138357	-0.646951	0.309615	0.533764	-0.267730	0.782475	0.347149	0.442201	0	0
15947	8.646008	-1.531534	-4.437672	0.643764	0.128853	-0.164086	-0.648737	0.313757	0.528946	-0.272504	0.779595	0.350885	0.441422	0	0
15948	8.733287	-1.489174	-4.387519	0.630286	0.098911	-0.186059	-0.651384	0.318648	0.523759	-0.276947	0.776779	0.354787	0.440501	0	0
15949	8.767105	-1.506630	-4.369573	0.644062	0.084156	-0.217201	-0.653902	0.323742	0.517311	-0.281312	0.773835	0.359025	0.439482	0	0
15950	8.791327	-1.489945	-4.360708	0.644334	0.046920	-0.272187	-0.656670	0.327189	0.512317	-0.285300	0.770806	0.363817	0.438290	0	0
15951	8.776979	-1.480281	-4.350447	0.650376	0.023844	-0.318018	-0.658166	0.330747	0.507602	-0.289031	0.767668	0.368994	0.437026	0	0
15952	8.757788	-1.490050	-4.335299	0.644393	-0.004449	-0.368457	-0.660756	0.331458	0.502719	-0.292365	0.764443	0.374609	0.435680	0	0
15953	8.744452	-1.516980	-4.489569	0.633132	-0.012782	-0.413439	-0.663769	0.333632	0.500337	-0.295382	0.761075	0.380505	0.434430	0	0
15954	8.712885	-1.501704	-4.526937	0.635961	-0.051666	-0.440904	-0.668205	0.335488	0.496109	-0.298128	0.757717	0.386740	0.432916	0	0
15955	8.620895	-1.534464	-4.567189	0.673204	-0.078745	-0.483024	-0.671369	0.337318	0.492009	-0.300859	0.754156	0.393486	0.431164	0	0
15956	8.437638	-1.518322	-4.589216	0.682452	-0.114226	-0.475647	-0.674092	0.337983	0.488115	-0.303524	0.750691	0.400325	0.429041	0	0
15957	8.364767	-1.618949	-4.640183	0.661582	-0.126458	-0.501363	-0.676014	0.339812	0.485265	-0.305858	0.747192	0.407248	0.426970	0	0
15958	8.318875	-1.598924	-4.662492	0.635920	-0.158492	-0.534402	-0.679006	0.340526	0.483358	-0.307697	0.743720	0.414398	0.424826	0	0
15959	8.405734	-1.536316	-4.674994	0.614842	-0.150937	-0.536261	-0.682833	0.340122	0.481104	-0.309390	0.740224	0.421400	0.422809	0	0
15960	8.547574	-1.500157	-4.733204	0.592359	-0.184840	-0.552732	-0.685928	0.337430	0.478418	-0.310672	0.736819	0.428524	0.420652	0	0
15961	8.864807	-1.435074	-4.870250	0.592610	-0.164947	-0.545346	-0.686817	0.338748	0.475254	-0.312062	0.733315	0.435485	0.418593	0	0
15962	9.327626	-1.239305	-5.243777	0.550691	-0.074309	-0.548202	-0.690473	0.336704	0.474171	-0.313494	0.729501	0.441994	0.417361	0	0
15963	9.279286	-1.033833	-5.349327	0.548069	-0.120930	-0.538019	-0.693882	0.335661	0.470175	-0.314732	0.725896	0.448527	0.415743	0	0
15964	8.942132	-1.021364	-5.017790	0.512159	-0.272343	-0.530569	-0.695574	0.334208	0.468119	-0.315039	0.723014	0.455324	0.413136	0	0
15965	8.554270	-0.993720	-4.705997	0.380495	-0.379726	-0.516044	-0.695807	0.331265	0.469636	-0.313947	0.721025	0.461768	0.410282	0	0
15966	8.132040	-0.837903	-4.529768	0.254384	-0.346527	-0.512735	-0.696617	0.329993	0.472394	-0.312095	0.719266	0.467556	0.408221	0	0
15967	7.771872	-0.696132	-4.423584	0.202045	-0.242589	-0.494705	-0.697095	0.324980	0.475199	-0.310414	0.717313	0.472646	0.407076	0	0
15968	7.724573	-0.668088	-4.320181	0.234068	-0.128118	-0.470971	-0.699046	0.322460	0.474494	-0.309588	0.714876	0.477334	0.406520	0	0
15969	8.037967	-0.602246	-4.331472	0.199886	-0.032970	-0.458263	-0.702945	0.317937	0.474248	-0.309019	0.712207	0.481477	0.406752	0	0
15970	8.101880	-0.297582	-4.298059	0.207919	0.072722	-0.439999	-0.705035	0.314342	0.472062	-0.309078	0.709149	0.485190	0.407638	0	0
15971	8.275465	-0.223353	-4.318561	0.212682	0.116543	-0.402389	-0.708842	0.312227	0.469560	-0.309535	0.706068	0.488504	0.408681	0	0
15972	8.461165	-0.002306	-4.082514	0.226066	0.141044	-0.381212	-0.713095	0.311039	0.465847	-0.310283	0.702926	0.491646	0.409760	0	0
15973	8.653118	0.256304	-4.298155	0.154467	0.188111	-0.394195	-0.715612	0.307472	0.463242	-0.310704	0.699741	0.494419	0.411553	0	0
15974	8.800398	0.582265	-4.088974	0.157632	0.170571	-0.408748	-0.722933	0.302908	0.459063	-0.310990	0.696524	0.497362	0.413244	0	0
15975	8.885408	0.652986	-4.342905	0.119070	0.208097	-0.418036	-0.726601	0.300273	0.455396	-0.311152	0.693215	0.500071	0.415412	0	0
15976	8.918571	0.697652	-4.435643	0.148674	0.222102	-0.406978	-0.730672	0.296859	0.453098	-0.311623	0.689792	0.502779	0.417482	0	0
15977	8.927444	0.676973	-4.525483	0.184694	0.252534	-0.362917	-0.735464	0.292871	0.448083	-0.312673	0.686338	0.505221	0.419437	0	0
15978	8.978618	0.613961	-4.735541	0.222772	0.271387	-0.309659	-0.741120	0.291118	0.444631	-0.314300	0.682932	0.507401	0.421146	0	0
15979	9.217039	0.477689	-5.006221	0.205767	0.285356	-0.263815	-0.744536	0.290519	0.440380	-0.316060	0.679748	0.509131	0.422888	0	0
15980	9.546056	0.543150	-5.177522	0.166273	0.276446	-0.234437	-0.747923	0.287355	0.435686	-0.317624	0.676865	0.510511	0.424673	0	0
15981	9.644925	0.674031	-5.223845	0.128607	0.228534	-0.200441	-0.752900	0.287610	0.432070	-0.318821	0.674472	0.511654	0.426205	0	0
15982	9.488960	0.669099	-5.135917	0.098322	0.108182	-0.157214	-0.753764	0.286787	0.428630	-0.319402	0.672886	0.512770	0.426936	0	0
15983	9.073132	0.577534	-4.961540	0.037616	0.056913	-0.129825	-0.756579	0.285303	0.427573	-0.319397	0.671873	0.513596	0.427542	0	0
15984	8.433929	0.505792	-4.701383	-0.024671	0.030939	-0.095183	-0.756695	0.283035	0.427008	-0.319010	0.671333	0.514002	0.428191	0	0
15985	7.963458	0.564474	-4.490165	-0.042945	0.032613	-0.093474	-0.758668	0.282635	0.427002	-0.318486	0.670869	0.514320	0.428925	0	0
15986	7.742907	0.595754	-4.356106	-0.060741	0.063852	-0.077081	-0.759382	0.283089	0.426754	-0.318104	0.670394	0.514345	0.429920	0	0
15987	7.767198	0.622074	-4.342350	-0.045913	0.129123	-0.076229	-0.760914	0.280059	0.424598	-0.318122	0.669614	0.514232	0.431255	0	0
15988	7.962300	0.669617	-4.373492	-0.070919	0.150081	-0.055157	-0.762203	0.280176	0.422636	-0.318207	0.668912	0.513787	0.432810	0	0
15989	8.292560	0.837780	-4.428226	-0.118354	0.135126	-0.047786	-0.765018	0.278828	0.421729	-0.317885	0.668482	0.513152	0.434461	0	0
15990	8.383379	1.039121	-4.299872	-0.148834	0.044826	-0.013693	-0.765878	0.278910	0.420328	-0.317089	0.668690	0.512426	0.435576	0	0
15991	8.291738	1.045455	-4.001712	-0.215508	-0.046293	0.034944	-0.765421	0.276986	0.421335	-0.315540	0.669778	0.511392	0.436245	0	0
15992	8.384231	1.206602	-3.950979	-0.373383	-0.109952	0.091677	-0.764792	0.274478	0.425418	-0.312900	0.671905	0.509459	0.437137	0	0
15993	8.474030	1.313926	-4.224174	-0.494633	-0.155168	0.146596	-0.764197	0.274432	0.429089	-0.309395	0.674893	0.506785	0.438135	0	0
15994	8.865294	1.137219	-4.636206	-0.451880	-0.145331	0.166862	-0.760838	0.273895	0.434706	-0.306362	0.677770	0.504090	0.438935	0	0
15995	9.969421	0.763780	-5.037427	-0.393060	0.013642	0.157717	-0.759657	0.271986	0.438112	-0.304424	0.679729	0.501248	0.440506	0	0
15996	10.058592	0.707032	-5.012146	-0.248554	-0.056607	0.093892	-0.759776	0.271591	0.440353	-0.302886	0.681210	0.499650	0.441094	0	0
15997	10.489296	0.441667	-4.981674	-0.066488	-0.179935	0.070639	-0.757657	0.272492	0.441804	-0.301812	0.682582	0.499418	0.439970	0	0
15998	10.300026	-0.035188	-4.948719	-0.065683	-0.343708	0.114826	-0.755673	0.274286	0.445576	-0.300176	0.684864	0.499348	0.437615	0	0
15999	9.760444	-0.360962	-4.785733	-0.160117	-0.423306	0.217369	-0.752822	0.276487	0.452478	-0.297884	0.688298	0.498419	0.434844	0	0
16000	8.949470	-0.402785	-4.316056	-0.192316	-0.449663	0.318110	-0.747431	0.279195	0.459954	-0.295722	0.692405	0.496691	0.431766	0	0
16001	8.131342	-0.591030	-3.774601	-0.246519	-0.475396	0.347212	-0.742327	0.282997	0.468632	-0.293124	0.696919	0.494609	0.428654	0	0
16002	7.702860	-0.446627	-3.467774	-0.380493	-0.405787	0.326592	-0.735794	0.284162	0.475010	-0.289884	0.701379	0.491850	0.426754	0	0
16003	8.092203	-0.159790	-3.722015	-0.409213	-0.166124	0.324444	-0.730523	0.284623	0.481497	-0.287562	0.704877	0.488287	0.426652	0	0
16004	8.681646	-0.026436	-4.209382	-0.401128	0.082370	0.327870	-0.730815	0.285745	0.482136	-0.286554	0.707277	0.483986	0.428257	0	0
16005	9.040984	0.063191	-4.210158	-0.371399	0.172489	0.267318	-0.730394	0.286556	0.483031	-0.285894	0.708903	0.479986	0.430505	0	0
16006	9.145984	0.250280	-4.111414	-0.348292	0.089119	0.182220	-0.730822	0.286985	0.483204	-0.284660	0.710387	0.476905	0.432297	0	0
16007	8.913221	0.402123	-3.739394	-0.331833	0.008753	0.122723	-0.729353	0.284377	0.486140	-0.282870	0.711886	0.474548	0.433598	0	0
16008	8.696120	0.071674	-3.938747	-0.493948	-0.015041	0.081045	-0.729317	0.282575	0.487724	-0.279656	0.713726	0.471836	0.435613	0	0
16009	8.315235	-0.031999	-3.603917	-0.561333	-0.000873	0.091810	-0.729805	0.279348	0.492197	-0.276045	0.715729	0.468704	0.438004	0	0
16010	8.244207	-0.439930	-3.888949	-0.596772	0.086637	0.123624	-0.729182	0.276078	0.494250	-0.272742	0.717564	0.464929	0.441084	0	0
16011	8.603866	-0.644225	-4.034169	-0.525940	0.186468	0.161264	-0.728843	0.272956	0.496315	-0.270554	0.718918	0.460904	0.444438	0	0
16012	9.056340	-0.607451	-4.120900	-0.352403	0.280753	0.210187	-0.730663	0.271559	0.496104	-0.270256	0.719600	0.457007	0.447528	0	0
16013	9.372880	-0.553351	-4.342534	-0.233062	0.332879	0.289321	-0.732820	0.273406	0.494259	-0.271412	0.720056	0.452940	0.450222	0	0
16014	9.487002	-0.556348	-4.540061	-0.244954	0.318171	0.290257	-0.735272	0.274796	0.490125	-0.272428	0.720585	0.448865	0.452837	0	0
16015	9.289723	-0.382333	-4.572613	-0.234963	0.203806	0.230801	-0.735718	0.276126	0.489505	-0.272718	0.721334	0.445539	0.454750	0	0
16016	8.958337	-0.284431	-4.465377	-0.258326	0.121717	0.186789	-0.735032	0.277963	0.489896	-0.272274	0.722310	0.442658	0.456278	0	0
16017	8.605125	-0.325159	-4.317165	-0.291058	0.079076	0.129824	-0.736691	0.276711	0.492522	-0.271138	0.723314	0.440133	0.457803	0	0
16018	8.363714	-0.466580	-4.313890	-0.308007	0.130208	0.105775	-0.737371	0.274710	0.492545	-0.269988	0.724018	0.437567	0.459827	0	0
16019	8.356443	-0.546657	-4.304373	-0.300128	0.210327	0.120361	-0.738284	0.275125	0.491579	-0.269313	0.724384	0.434702	0.462355	0	0
16020	8.510726	-0.503956	-4.314695	-0.259067	0.260268	0.146094	-0.739138	0.274641	0.490001	-0.269274	0.724501	0.431723	0.464978	0	0
16021	8.737845	-0.404184	-4.279059	-0.188286	0.297994	0.190284	-0.741418	0.275052	0.488208	-0.270107	0.724440	0.428621	0.467453	0	0
16022	8.964853	-0.489583	-4.179409	-0.097981	0.272245	0.217150	-0.742430	0.276261	0.487303	-0.271571	0.724387	0.425772	0.469288	0	0
16023	8.959682	-0.566984	-4.191797	-0.086232	0.224620	0.181449	-0.745167	0.278596	0.484503	-0.272784	0.724338	0.423397	0.470806	0	0
16024	8.952221	-0.581159	-4.215765	-0.025684	0.162454	0.124772	-0.745784	0.280367	0.480799	-0.273912	0.724157	0.421919	0.471755	0	0
16025	8.865675	-0.600413	-4.181253	-0.017929	0.112768	0.077131	-0.746808	0.282443	0.479806	-0.274654	0.724001	0.420922	0.472454	0	0
16026	8.700302	-0.576413	-4.075876	0.043423	0.070217	0.014895	-0.746540	0.283189	0.479143	-0.275358	0.723614	0.420793	0.472752	0	0
16027	8.723487	-0.620649	-3.864467	0.072418	0.043161	-0.027210	-0.747269	0.284660	0.478676	-0.275969	0.723098	0.421167	0.472852	0	0
16028	8.832853	-0.591339	-3.757253	0.131076	-0.008698	-0.086622	-0.749108	0.284960	0.478995	-0.276495	0.722412	0.422404	0.472489	0	0
16029	9.072835	-0.586437	-3.886971	0.121166	0.002395	-0.116889	-0.750242	0.284201	0.477260	-0.276865	0.721573	0.423765	0.472336	0	0
16030	9.143918	-0.638495	-4.020406	0.100382	-0.070079	-0.135163	-0.750090	0.283871	0.478087	-0.276679	0.721052	0.425377	0.471791	0	0
16031	9.181197	-0.680437	-4.167004	0.057268	-0.173140	-0.164448	-0.750359	0.284194	0.480375	-0.275619	0.721011	0.427261	0.470771	0	0
16032	9.415792	-0.620852	-4.392785	0.009040	-0.223287	-0.184594	-0.751008	0.282012	0.484065	-0.273886	0.721245	0.429218	0.469642	0	0
16033	9.529372	-0.325341	-4.786417	-0.058652	-0.213819	-0.184680	-0.749260	0.278759	0.485402	-0.271717	0.721618	0.430808	0.468873	0	0
16034	9.495884	-0.242609	-4.789456	-0.058552	-0.264084	-0.175417	-0.749313	0.275060	0.490549	-0.269357	0.722257	0.432481	0.467708	0	0
16035	9.154685	-0.090677	-4.727396	-0.139158	-0.382304	-0.166258	-0.747410	0.273854	0.496965	-0.265957	0.723700	0.434008	0.466006	0	0
16036	8.830480	0.012813	-4.318453	-0.174356	-0.474040	-0.171727	-0.743949	0.271806	0.502465	-0.261860	0.725616	0.435665	0.463796	0	0
16037	8.543883	0.195734	-4.064992	-0.277030	-0.460491	-0.179315	-0.740434	0.267451	0.511075	-0.257046	0.727691	0.436832	0.462138	0	0
16038	8.343466	0.496111	-3.934763	-0.300500	-0.388868	-0.206992	-0.737178	0.259903	0.517506	-0.252223	0.729348	0.437909	0.461162	0	0
16039	8.230319	0.780326	-3.730607	-0.236045	-0.316792	-0.230810	-0.736778	0.255235	0.524711	-0.248084	0.730392	0.439251	0.460478	0	0
16040	8.223008	1.083637	-3.559271	-0.179750	-0.254093	-0.250932	-0.733677	0.248835	0.531215	-0.244518	0.730905	0.440845	0.460048	0	0
16041	8.464452	1.403052	-3.633852	-0.132353	-0.101992	-0.271165	-0.733898	0.245291	0.533260	-0.241889	0.730503	0.442419	0.460566	0	0
16042	9.208765	1.580521	-4.056674	-0.136515	0.095268	-0.241028	-0.734954	0.240628	0.534960	-0.240225	0.729328	0.443284	0.462464	0	0
16043	9.514559	1.600042	-4.406154	-0.044277	0.180715	-0.256523	-0.737761	0.236970	0.531361	-0.239550	0.727461	0.444468	0.464613	0	0
16044	9.487783	1.474550	-4.077462	0.156334	0.061393	-0.303671	-0.741546	0.234328	0.530808	-0.239580	0.725441	0.447235	0.465101	0	0
16045	9.093172	1.202487	-4.197330	0.160921	-0.021753	-0.331193	-0.742662	0.232402	0.529424	-0.239142	0.723672	0.450390	0.465037	0	0
16046	8.705472	0.882828	-4.027907	0.145671	-0.031892	-0.285462	-0.743758	0.230625	0.530880	-0.238759	0.722174	0.453190	0.464841	0	0
16047	8.606112	0.591152	-4.286968	0.012242	-0.006174	-0.216106	-0.745823	0.227818	0.533130	-0.237849	0.721194	0.454776	0.465281	0	0
16048	8.624614	0.675298	-4.422379	-0.004621	0.092090	-0.102503	-0.747966	0.228778	0.531796	-0.237793	0.720301	0.455259	0.466219	0	0
16049	8.889248	0.927834	-4.585222	-0.029775	0.166440	0.012122	-0.750055	0.226110	0.531224	-0.238428	0.719651	0.454591	0.467548	0	0
16050	9.215921	0.956611	-4.732520	-0.032303	0.167991	0.158082	-0.750103	0.228118	0.528378	-0.239715	0.719668	0.452858	0.468545	0	0
16051	9.236721	0.992835	-4.551898	-0.046094	0.079947	0.199503	-0.750140	0.230192	0.527093	-0.240713	0.720307	0.450969	0.468873	0	0
16052	9.040511	1.082055	-4.411126	-0.139397	0.020815	0.206731	-0.750847	0.231265	0.528865	-0.240797	0.721476	0.448744	0.469168	0	0
16053	8.708534	1.110256	-4.350217	-0.276559	0.006146	0.211008	-0.748462	0.232926	0.529371	-0.239849	0.723056	0.445863	0.469965	0	0
16054	8.520355	1.111978	-4.379401	-0.427208	0.015339	0.186800	-0.749856	0.232571	0.531202	-0.237747	0.724818	0.442459	0.471534	0	0
16055	8.376443	1.311829	-4.377547	-0.476016	0.038543	0.138955	-0.746711	0.230981	0.533337	-0.235147	0.726376	0.439069	0.473605	0	0
16056	8.338153	1.326272	-4.349450	-0.494013	0.043456	0.149918	-0.747055	0.226143	0.535443	-0.232475	0.727987	0.435492	0.475750	0	0
16057	8.459171	1.304974	-4.271987	-0.486295	0.075884	0.161835	-0.748975	0.223177	0.537965	-0.230055	0.729453	0.431780	0.478058	0	0
16058	8.614364	1.316815	-4.152108	-0.493086	0.085827	0.181116	-0.747386	0.220691	0.538360	-0.227724	0.730942	0.427878	0.480401	0	0
16059	8.681422	1.282914	-4.191070	-0.572606	0.107945	0.215801	-0.746631	0.218407	0.540758	-0.225053	0.732638	0.423260	0.483160	0	0
16060	8.685513	1.245129	-4.268765	-0.634033	0.069347	0.248767	-0.746576	0.214901	0.541953	-0.221927	0.734762	0.418184	0.485794	0	0
16061	8.632950	1.234961	-4.206478	-0.686432	0.027234	0.278084	-0.746655	0.212683	0.546202	-0.218360	0.737297	0.412699	0.488254	0	0
16062	8.576600	1.359605	-4.068289	-0.694686	-0.028559	0.318543	-0.745462	0.209778	0.549406	-0.214705	0.740236	0.406995	0.490212	0	0
16063	8.600279	1.399191	-4.138967	-0.680883	-0.038241	0.357133	-0.742980	0.206757	0.554571	-0.211267	0.743317	0.401052	0.491938	0	0
16064	8.600430	1.467218	-4.148191	-0.664873	-0.079874	0.344396	-0.740230	0.204475	0.559213	-0.207705	0.746484	0.395328	0.493291	0	0
16065	8.667546	1.540533	-4.225103	-0.654222	-0.147685	0.339044	-0.737074	0.202830	0.562477	-0.203913	0.749891	0.389836	0.494076	0	0
16066	8.795533	1.540910	-4.500424	-0.621207	-0.162679	0.342822	-0.735303	0.200105	0.567667	-0.200339	0.753271	0.384496	0.494580	0	0
16067	8.813707	1.481729	-4.617434	-0.599654	-0.128441	0.323531	-0.732544	0.198041	0.573739	-0.196927	0.756334	0.379316	0.495276	0	0
16068	8.846972	1.433243	-4.638422	-0.555692	-0.141507	0.324522	-0.729768	0.196659	0.576589	-0.193813	0.759342	0.374347	0.495681	0	0
16069	9.073049	1.310450	-4.642847	-0.531812	-0.132436	0.326419	-0.726583	0.192845	0.580140	-0.190891	0.762237	0.369459	0.496040	0	0
16070	9.159126	1.111011	-4.644950	-0.464012	-0.180930	0.333955	-0.723703	0.192089	0.585867	-0.188357	0.765242	0.364911	0.495749	0	0
16071	9.290719	0.901963	-4.677805	-0.369657	-0.222125	0.341539	-0.720581	0.193422	0.589882	-0.186404	0.768275	0.360855	0.494764	0	0
16072	9.134389	0.697671	-4.552516	-0.320160	-0.224549	0.379195	-0.717302	0.193996	0.594697	-0.185029	0.771338	0.356738	0.493498	0	0
16073	8.732928	0.445188	-4.321753	-0.260621	-0.252948	0.418689	-0.714601	0.195983	0.600173	-0.184177	0.774550	0.352662	0.491712	0	0
16074	8.375389	0.079245	-3.972597	-0.196115	-0.270906	0.437066	-0.707119	0.199227	0.604832	-0.183866	0.777774	0.348767	0.489513	0	0
16075	8.154099	-0.324764	-3.749561	-0.237859	-0.230779	0.444152	-0.703881	0.202162	0.608380	-0.183385	0.780877	0.344540	0.487743	0	0
16076	8.163402	-0.548632	-3.698227	-0.283170	-0.085243	0.444715	-0.699645	0.204501	0.612023	-0.183065	0.783333	0.339800	0.487250	0	0
16077	8.631116	-0.655469	-3.933810	-0.428806	0.148925	0.447805	-0.698232	0.206073	0.614655	-0.182402	0.784896	0.333890	0.489066	0	0
16078	8.902488	-0.504564	-4.116891	-0.454435	0.280163	0.503597	-0.697956	0.205443	0.612773	-0.182221	0.786030	0.327117	0.491880	0	0
16079	9.075296	-0.719219	-4.115091	-0.493037	0.248876	0.567804	-0.701139	0.209380	0.609654	-0.181966	0.787533	0.319727	0.494424	0	0
16080	9.164423	-0.719115	-3.809240	-0.460402	0.159575	0.566205	-0.699698	0.209192	0.613025	-0.181653	0.789374	0.312640	0.496131	0	0
16081	9.047285	-0.613282	-4.043303	-0.532794	0.118589	0.531245	-0.700290	0.210953	0.612433	-0.180476	0.791385	0.305535	0.497781	0	0
16082	8.988968	-0.577878	-4.120604	-0.603991	0.113294	0.468710	-0.698298	0.211105	0.614546	-0.178419	0.793299	0.298617	0.499671	0	0
16083	9.103159	-0.459045	-4.360818	-0.677283	0.154958	0.391462	-0.697960	0.207330	0.615297	-0.175491	0.794869	0.291795	0.502236	0	0
16084	9.197657	-0.410080	-4.624907	-0.635062	0.171689	0.325473	-0.698192	0.204115	0.616513	-0.172581	0.796053	0.285655	0.504893	0	0
16085	9.269775	-0.388339	-4.656448	-0.523992	0.133001	0.274386	-0.697847	0.201625	0.620316	-0.170206	0.797047	0.280542	0.506993	0	0
16086	9.129869	-0.499292	-4.627784	-0.447704	0.064797	0.225046	-0.699510	0.200136	0.621936	-0.167970	0.798102	0.276318	0.508398	0	0
16087	8.805141	-0.532152	-4.538558	-0.431319	0.035216	0.225050	-0.699747	0.196819	0.622297	-0.165803	0.799252	0.272217	0.509513	0	0
16088	8.581562	-0.692452	-4.403221	-0.400439	0.037453	0.215860	-0.698302	0.195548	0.624326	-0.163819	0.800301	0.268347	0.510560	0	0
16089	8.427691	-0.774898	-4.323123	-0.401239	0.079766	0.215745	-0.698520	0.191726	0.626212	-0.161962	0.801114	0.264386	0.511942	0	0
16090	8.470843	-0.950424	-4.277571	-0.368287	0.092441	0.248804	-0.698923	0.190014	0.626108	-0.160538	0.801886	0.260307	0.513271	0	0
16091	8.567156	-1.043657	-4.247964	-0.338786	0.117820	0.254333	-0.698491	0.189298	0.625918	-0.159477	0.802472	0.256281	0.514709	0	0
16092	8.687981	-1.088722	-4.204361	-0.340727	0.110589	0.252558	-0.699235	0.189049	0.626354	-0.158341	0.803081	0.252283	0.516083	0	0
16093	8.780789	-0.979345	-4.091175	-0.287428	0.082287	0.230728	-0.699618	0.186953	0.628207	-0.157482	0.803680	0.248754	0.517125	0	0
16094	8.844116	-0.951702	-4.016067	-0.245257	0.009933	0.207090	-0.697525	0.187878	0.626264	-0.156621	0.804522	0.245766	0.517507	0	0
16095	8.788912	-0.834619	-4.037394	-0.201380	-0.085117	0.146774	-0.698071	0.187905	0.628818	-0.155608	0.805627	0.243612	0.517111	0	0
16096	8.704512	-0.848550	-4.039160	-0.133530	-0.171367	0.091968	-0.695353	0.187275	0.632008	-0.154607	0.806938	0.242409	0.515932	0	0
16097	8.675166	-0.867107	-4.086493	-0.131883	-0.200158	0.018600	-0.692634	0.185705	0.633865	-0.153214	0.808209	0.241820	0.514633	0	0
16098	8.563376	-0.776866	-4.245978	-0.107623	-0.215706	-0.030891	-0.691151	0.183953	0.639827	-0.151679	0.809402	0.241808	0.513216	0	0
16099	8.610092	-0.867303	-4.398077	-0.074658	-0.213939	-0.030839	-0.688849	0.182348	0.642535	-0.150465	0.810529	0.241929	0.511736	0	0
16100	8.811881	-0.931056	-4.451933	-0.104193	-0.244674	-0.038156	-0.686834	0.180911	0.644831	-0.148849	0.811837	0.242036	0.510082	0	0
16101	9.025527	-0.770170	-4.625544	-0.146344	-0.229541	-0.041864	-0.684544	0.180308	0.647602	-0.146961	0.813114	0.241899	0.508658	0	0
16102	9.051503	-0.623090	-4.755994	-0.153127	-0.258309	-0.052816	-0.681224	0.176935	0.650897	-0.144839	0.814516	0.241892	0.507024	0	0
16103	9.225021	-0.507280	-4.802792	-0.211654	-0.259818	-0.085905	-0.676340	0.173612	0.655596	-0.142122	0.815921	0.241820	0.505567	0	0
16104	9.112081	-0.214347	-4.886032	-0.315037	-0.316812	-0.113522	-0.673707	0.169334	0.659974	-0.138226	0.817682	0.241565	0.503921	0	0
16105	9.006055	0.094395	-4.706138	-0.362727	-0.357324	-0.111681	-0.670195	0.163270	0.665363	-0.133905	0.819697	0.241069	0.502048	0	0
16106	8.949830	0.413942	-4.634317	-0.402831	-0.353974	-0.104381	-0.666957	0.155963	0.669828	-0.129239	0.821745	0.240336	0.500271	0	0
16107	9.042169	0.753408	-4.679037	-0.362528	-0.261677	-0.109880	-0.663166	0.150446	0.675674	-0.125149	0.823244	0.239692	0.499154	0	0
16108	9.246343	0.901875	-4.825804	-0.261928	-0.104430	-0.126386	-0.660825	0.145432	0.677602	-0.122126	0.823781	0.239518	0.499100	0	0
16109	9.270174	0.768023	-4.803412	-0.121662	-0.071906	-0.153707	-0.661006	0.139800	0.681214	-0.120249	0.823914	0.240197	0.499010	0	0
16110	9.052012	0.635908	-4.602874	0.015598	-0.093309	-0.219535	-0.661239	0.136591	0.682289	-0.119072	0.823827	0.242156	0.498489	0	0
16111	8.644456	0.688807	-4.355399	0.145531	-0.111506	-0.215655	-0.658980	0.137367	0.683307	-0.118989	0.823679	0.244725	0.497499	0	0
16112	8.193280	0.625370	-4.090142	0.209909	-0.088528	-0.204657	-0.659380	0.136172	0.684368	-0.119498	0.823360	0.247522	0.496520	0	0
16113	7.689561	0.676117	-3.812514	0.231561	-0.043654	-0.219462	-0.659560	0.139053	0.684267	-0.120268	0.822747	0.250464	0.495874	0	0
16114	7.416738	0.879648	-3.656054	0.227947	0.046839	-0.225141	-0.660411	0.138950	0.683702	-0.121160	0.821667	0.253354	0.495979	0	0
16115	7.657615	1.119565	-3.769780	0.189365	0.201038	-0.245559	-0.664393	0.138761	0.680049	-0.122065	0.819807	0.256003	0.497472	0	0
16116	8.405696	1.218353	-4.294707	0.050975	0.363186	-0.237665	-0.667230	0.138198	0.677777	-0.122246	0.817317	0.257722	0.500627	0	0
16117	9.351642	1.428142	-4.521957	-0.019680	0.495359	-0.224013	-0.674312	0.135746	0.671464	-0.122292	0.814266	0.258785	0.505021	0	0
16118	10.011103	1.472960	-4.954548	0.068731	0.464392	-0.199795	-0.682098	0.133822	0.666323	-0.123059	0.811304	0.260151	0.508884	0	0
16119	9.713818	1.379740	-4.719396	0.160386	0.213615	-0.168091	-0.684800	0.132101	0.661288	-0.124109	0.809572	0.262010	0.510432	0	0
16120	9.494181	0.859286	-4.854674	0.027779	0.054979	-0.188423	-0.687357	0.131821	0.659031	-0.123535	0.808756	0.263575	0.511058	0	0
16121	8.923808	0.871816	-4.765627	-0.074121	-0.038756	-0.157396	-0.688847	0.128282	0.661371	-0.122076	0.808624	0.264461	0.511161	0	0
16122	8.112882	0.982887	-4.664526	-0.107047	-0.046759	-0.086034	-0.690377	0.126703	0.661853	-0.120665	0.808760	0.264632	0.511192	0	0
16123	7.719165	1.014815	-4.487755	-0.085030	-0.040120	-0.014507	-0.689484	0.123770	0.662793	-0.119839	0.809024	0.264310	0.511135	0	0
16124	7.702631	0.972887	-4.427022	-0.077100	0.044595	0.000046	-0.689748	0.123132	0.664171	-0.119347	0.808885	0.263822	0.511722	0	0
16125	7.994442	1.063087	-4.434932	-0.087724	0.146659	0.003612	-0.691291	0.121234	0.662369	-0.119081	0.808244	0.263118	0.513158	0	0
16126	8.293378	1.172932	-4.464719	-0.083778	0.260869	0.003520	-0.694415	0.120833	0.659826	-0.119123	0.807007	0.262310	0.515503	0	0
16127	8.596516	1.210653	-4.543445	-0.066988	0.289802	0.012753	-0.698119	0.120265	0.655014	-0.119442	0.805619	0.261468	0.518022	0	0
16128	8.721223	1.210811	-4.620573	-0.145100	0.281392	0.034661	-0.700384	0.118734	0.651826	-0.119204	0.804416	0.260064	0.520646	0	0
16129	8.692412	1.240099	-4.619304	-0.231106	0.224234	0.040089	-0.705760	0.116990	0.648089	-0.118165	0.803621	0.258225	0.523020	0	0
16130	8.645266	1.336169	-4.525125	-0.247985	0.149209	0.032844	-0.707164	0.115894	0.647468	-0.116752	0.803207	0.256461	0.524839	0	0
16131	8.544050	1.440017	-4.259789	-0.233868	0.055763	0.023848	-0.708137	0.114225	0.646665	-0.115165	0.803244	0.254936	0.525875	0	0
16132	8.510191	1.548468	-4.011434	-0.211533	0.008436	0.044172	-0.708945	0.111080	0.646618	-0.113739	0.803546	0.253428	0.526451	0	0
16133	8.587391	1.581911	-4.014102	-0.190734	0.006865	0.069930	-0.708787	0.110450	0.647709	-0.112609	0.803900	0.251817	0.526926	0	0
16134	8.650095	1.625278	-4.025827	-0.161131	-0.015255	0.084725	-0.709585	0.107120	0.648499	-0.111733	0.804371	0.250259	0.527136	0	0
16135	8.707056	1.582492	-4.120025	-0.126635	-0.030443	0.075644	-0.709862	0.107621	0.650090	-0.111048	0.804859	0.248985	0.527140	0	0
16136	8.598919	1.525959	-4.367562	-0.065453	-0.074758	0.074875	-0.708725	0.107167	0.650192	-0.110752	0.805503	0.248093	0.526638	0	0
16137	8.456852	1.284642	-4.561894	-0.030020	-0.140887	0.070384	-0.707183	0.109208	0.652003	-0.110536	0.806451	0.247496	0.525514	0	0
16138	8.364301	1.218717	-4.660314	-0.043980	-0.197488	0.031875	-0.704750	0.108597	0.654913	-0.109883	0.807606	0.247199	0.524015	0	0
16139	8.623234	1.228929	-4.834185	-0.103044	-0.200188	0.081366	-0.701311	0.105877	0.656550	-0.108981	0.808967	0.246197	0.522574	0	0
16140	9.194419	1.165517	-5.107172	-0.096431	-0.121244	0.149261	-0.698486	0.107701	0.659468	-0.108695	0.810067	0.244576	0.521690	0	0
16141	9.710810	1.072130	-5.286517	-0.068371	-0.013456	0.195115	-0.700041	0.107997	0.659784	-0.109120	0.810688	0.242630	0.521545	0	0
16142	10.037074	0.812058	-5.054033	-0.013937	-0.016399	0.211779	-0.698955	0.111158	0.659406	-0.110088	0.811295	0.240822	0.521236	0	0
16143	10.032475	0.700190	-4.668109	0.091579	-0.131867	0.166283	-0.698427	0.114817	0.660762	-0.111375	0.812280	0.240072	0.519771	0	0
16144	9.809802	0.682205	-4.476320	0.161716	-0.248366	0.201428	-0.693102	0.118719	0.661521	-0.113155	0.813863	0.239517	0.517160	0	0
16145	9.399775	0.388210	-4.400100	0.052799	-0.262984	0.234134	-0.690023	0.122829	0.664579	-0.114162	0.815720	0.238156	0.514636	0	0
16146	8.962342	0.364944	-4.243793	-0.092773	-0.227464	0.261225	-0.686074	0.125467	0.668103	-0.114225	0.817607	0.235772	0.512722	0	0
16147	8.737873	0.553218	-4.060254	-0.128100	-0.183654	0.237216	-0.681820	0.125851	0.670634	-0.113958	0.819249	0.233358	0.511261	0	0
16148	8.475555	0.803943	-3.812090	-0.112161	-0.159560	0.217014	-0.682509	0.126554	0.674081	-0.113790	0.820691	0.231148	0.509989	0	0
16149	8.334262	0.774145	-3.686225	-0.127667	-0.154831	0.183911	-0.681816	0.128486	0.675469	-0.113319	0.822047	0.229137	0.508816	0	0
16150	8.247160	0.638791	-3.674188	-0.112346	-0.135600	0.137990	-0.680095	0.127783	0.677531	-0.112806	0.823171	0.227554	0.507822	0	0
16151	8.200426	0.333461	-3.667184	-0.088560	-0.096689	0.132408	-0.674733	0.128942	0.678543	-0.112528	0.824060	0.226096	0.507093	0	0
16152	8.150934	-0.020023	-3.684546	-0.040998	-0.018907	0.122212	-0.674711	0.128545	0.680782	-0.112773	0.824476	0.224850	0.506917	0	0
16153	8.289724	-0.226628	-3.722485	-0.010901	0.068162	0.143231	-0.674721	0.129404	0.680836	-0.113567	0.824460	0.223506	0.507359	0	0
16154	8.611352	-0.282787	-3.862902	0.059935	0.141070	0.184601	-0.678156	0.131299	0.678440	-0.115308	0.824089	0.222058	0.508204	0	0
16155	9.095767	-0.326036	-4.147006	0.145057	0.196277	0.214133	-0.680500	0.137131	0.677412	-0.118040	0.823391	0.220767	0.509270	0	0
16156	9.613673	-0.383728	-4.456611	0.180086	0.245801	0.217888	-0.681719	0.141380	0.673161	-0.121175	0.822402	0.219539	0.510661	0	0
16157	9.890974	-0.318403	-4.770909	0.189159	0.220136	0.217091	-0.685213	0.147340	0.669888	-0.124342	0.821514	0.218412	0.511811	0	0
16158	9.736730	-0.214830	-4.817607	0.191365	0.096482	0.175066	-0.687110	0.150371	0.667265	-0.127032	0.821156	0.217790	0.511989	0	0
16159	9.216331	-0.184483	-4.817271	0.193062	-0.055726	0.116478	-0.684768	0.154673	0.666663	-0.129114	0.821442	0.217850	0.510983	0	0
16160	8.644895	-0.196241	-4.544764	0.130216	-0.118914	0.064952	-0.681996	0.159192	0.667344	-0.130277	0.822013	0.218106	0.509658	0	0
16161	8.094439	-0.204476	-4.364809	0.110267	-0.071270	0.067472	-0.682425	0.160289	0.668549	-0.131396	0.822374	0.218163	0.508764	0	0
16162	7.880533	-0.330762	-4.239272	0.122977	0.024972	0.088383	-0.683307	0.162893	0.668437	-0.132921	0.822273	0.217984	0.508607	0	0
16163	7.920401	-0.543765	-4.290462	0.125915	0.104259	0.086399	-0.683489	0.165256	0.667171	-0.134650	0.821757	0.217731	0.509095	0	0
16164	8.303185	-0.619023	-4.305268	0.174598	0.181579	0.085524	-0.686255	0.168956	0.662901	-0.136929	0.820776	0.217633	0.510112	0	0
16165	8.671139	-0.576454	-4.417787	0.209253	0.220717	0.077356	-0.688296	0.171744	0.659415	-0.139552	0.819522	0.217714	0.511380	0	0
16166	8.846396	-0.632949	-4.458632	0.280670	0.218702	0.077495	-0.689888	0.176172	0.656568	-0.142733	0.818172	0.218162	0.512472	0	0
16167	8.840948	-0.878154	-4.435871	0.283081	0.127127	0.038149	-0.691668	0.180674	0.653187	-0.145558	0.817190	0.219066	0.512859	0	0
16168	8.721519	-0.830368	-4.319981	0.306935	0.006871	-0.015764	-0.694280	0.185363	0.652091	-0.148017	0.816662	0.220725	0.512283	0	0
16169	8.565997	-0.826319	-4.178870	0.333236	-0.083299	-0.049549	-0.693225	0.189236	0.648927	-0.150342	0.816476	0.222904	0.510959	0	0
16170	8.429734	-0.871154	-4.019474	0.351090	-0.126648	-0.096273	-0.694670	0.191303	0.648221	-0.152451	0.816368	0.225638	0.509304	0	0
16171	8.472996	-0.968824	-3.992743	0.325073	-0.105047	-0.148667	-0.692443	0.194521	0.649250	-0.154158	0.816059	0.228607	0.507958	0	0
16172	8.712955	-0.885838	-4.158183	0.330786	-0.060624	-0.213813	-0.691195	0.195832	0.648471	-0.155647	0.815357	0.232085	0.507053	0	0
16173	8.832894	-0.819884	-4.256444	0.283732	-0.059351	-0.263421	-0.693765	0.196956	0.646868	-0.156541	0.814592	0.235700	0.506341	0	0
16174	8.957118	-0.857904	-4.379696	0.246732	-0.127709	-0.272543	-0.693151	0.194804	0.649558	-0.156884	0.814199	0.239329	0.505163	0	0
16175	8.884633	-0.781444	-4.436874	0.200772	-0.244721	-0.268780	-0.694002	0.195103	0.649585	-0.156634	0.814463	0.242847	0.503132	0	0
16176	9.022769	-0.818612	-4.630692	0.182641	-0.281993	-0.259562	-0.691161	0.194970	0.651389	-0.156148	0.814952	0.246287	0.500813	0	0
16177	9.054976	-0.655203	-4.896536	0.168263	-0.254734	-0.252267	-0.688581	0.193518	0.653820	-0.155693	0.815330	0.249513	0.498738	0	0
16178	9.319268	-0.606655	-5.036438	0.147097	-0.198647	-0.295430	-0.688300	0.191998	0.656437	-0.154938	0.815344	0.252926	0.497229	0	0
16179	9.391279	-0.189607	-5.248976	0.046434	-0.144643	-0.300222	-0.688418	0.190267	0.656612	-0.153523	0.815221	0.255759	0.496419	0	0
16180	9.096170	-0.108587	-4.807451	0.020490	-0.239841	-0.232258	-0.686108	0.187293	0.657961	-0.151941	0.815777	0.258086	0.494786	0	0
16181	8.997166	-0.165383	-4.499765	-0.140451	-0.297960	-0.223325	-0.684057	0.182991	0.660078	-0.148988	0.816876	0.259594	0.493079	0	0
16182	8.883512	0.275818	-4.427420	-0.170775	-0.212773	-0.199613	-0.682849	0.179070	0.663501	-0.146073	0.817652	0.260664	0.492100	0	0
16183	8.925733	0.355577	-4.609642	-0.087018	-0.097658	-0.157408	-0.681651	0.175205	0.665795	-0.144399	0.817842	0.261596	0.491784	0	0
16184	8.983398	0.265217	-4.593063	-0.037619	-0.048674	-0.162897	-0.681598	0.171181	0.665826	-0.143178	0.817705	0.262775	0.491740	0	0
16185	8.878730	0.314810	-4.439064	0.107997	-0.039338	-0.157132	-0.681145	0.169544	0.666851	-0.143252	0.817323	0.264578	0.491386	0	0
16186	8.625182	0.362110	-4.216709	0.209262	-0.074311	-0.163343	-0.682004	0.170021	0.666182	-0.143978	0.816949	0.267010	0.490479	0	0
16187	8.261507	0.491864	-3.936557	0.287109	-0.107122	-0.189798	-0.682458	0.172857	0.667071	-0.145174	0.816542	0.270052	0.489137	0	0
16188	7.806021	0.603178	-3.679662	0.330810	-0.092661	-0.266886	-0.681483	0.174253	0.667574	-0.146335	0.815783	0.273946	0.487891	0	0
16189	7.552989	0.900793	-3.496757	0.272636	-0.030146	-0.325825	-0.682766	0.173804	0.665435	-0.146951	0.814623	0.277909	0.487402	0	0
16190	8.026518	1.294619	-3.816252	0.188265	0.165089	-0.351834	-0.685854	0.171608	0.664336	-0.147244	0.812553	0.281411	0.488757	0	0
16191	8.957652	1.428840	-4.367118	0.111082	0.373389	-0.317238	-0.689531	0.169158	0.659831	-0.147703	0.809654	0.283916	0.491971	0	0
16192	9.780511	1.275747	-4.775709	0.066775	0.472484	-0.275131	-0.696352	0.168154	0.653182	-0.148247	0.806434	0.285735	0.496027	0	0
16193	10.290181	1.322983	-4.949054	0.214487	0.341815	-0.280942	-0.702299	0.165923	0.647863	-0.149611	0.803600	0.288494	0.498612	0	0
16194	9.936992	0.988855	-4.983918	0.267517	0.074855	-0.222739	-0.704007	0.165221	0.645146	-0.150881	0.802177	0.291466	0.498794	0	0
16195	9.290184	0.570805	-4.935884	0.164920	-0.062763	-0.181640	-0.704577	0.165258	0.644588	-0.151165	0.801701	0.293782	0.498113	0	0
16196	8.314349	0.485552	-4.576267	0.156996	-0.151908	-0.125760	-0.704719	0.165396	0.644739	-0.151371	0.801844	0.295770	0.496643	0	0
16197	7.725536	0.477242	-4.370722	0.123074	-0.174268	-0.091047	-0.704132	0.166189	0.648888	-0.151437	0.802245	0.297318	0.495047	0	0
16198	7.343201	0.512691	-4.281312	0.082995	-0.100582	-0.091319	-0.703298	0.167321	0.648951	-0.151372	0.802340	0.298582	0.494152	0	0
16199	7.487285	0.673513	-4.413674	0.052709	0.051396	-0.075050	-0.702139	0.164482	0.647913	-0.151621	0.801776	0.299313	0.494548	0	0
16200	8.050051	0.839742	-4.626877	0.034995	0.239173	-0.071569	-0.704993	0.164289	0.643965	-0.152277	0.800323	0.299654	0.496490	0	0
16201	8.633210	1.072174	-4.724467	0.136967	0.330396	-0.029142	-0.707016	0.165638	0.640531	-0.154254	0.798377	0.300013	0.498790	0	0
16202	8.950473	1.022570	-4.809121	0.084256	0.309496	-0.014471	-0.711558	0.165028	0.636856	-0.155792	0.796658	0.300021	0.501051	0	0
16203	9.018791	0.966954	-4.676770	-0.044730	0.223942	-0.040269	-0.713711	0.165254	0.632929	-0.155936	0.795479	0.299722	0.503054	0	0
16204	8.760191	1.034206	-4.492744	-0.162537	0.113696	-0.055044	-0.716803	0.162678	0.630816	-0.154735	0.794985	0.299145	0.504548	0	0
16205	8.400575	1.043306	-4.259425	-0.220434	0.038162	-0.022074	-0.718038	0.159431	0.630058	-0.153011	0.795062	0.298106	0.505566	0	0
16206	8.214261	0.985666	-4.023359	-0.215721	-0.019874	0.023863	-0.718154	0.158620	0.631990	-0.151386	0.795552	0.296838	0.506030	0	0
16207	8.273332	0.990407	-3.866114	-0.203783	-0.020251	0.060609	-0.716119	0.153748	0.631100	-0.150033	0.796138	0.295314	0.506403	0	0
16208	8.658224	1.066878	-3.983877	-0.191021	0.010970	0.124908	-0.715819	0.153374	0.632771	-0.149176	0.796744	0.293269	0.506892	0	0
16209	8.872806	1.157157	-4.317407	-0.178359	0.046133	0.184571	-0.717054	0.151319	0.634070	-0.148843	0.797311	0.290788	0.507527	0	0
16210	8.985745	1.058667	-4.626626	-0.119233	-0.008914	0.210466	-0.715220	0.151176	0.633477	-0.148892	0.798174	0.288386	0.507526	0	0
16211	8.733209	0.932109	-4.820909	-0.062296	-0.115102	0.228097	-0.713389	0.153042	0.635841	-0.149231	0.799504	0.286387	0.506464	0	0
16212	8.717876	0.826424	-4.888659	-0.096992	-0.189192	0.237301	-0.711146	0.155237	0.637231	-0.149157	0.801265	0.284282	0.504886	0	0
16213	8.755221	0.781926	-5.025614	-0.098157	-0.220264	0.264872	-0.707473	0.156782	0.639698	-0.149084	0.803271	0.281962	0.503018	0	0
16214	8.920505	0.770279	-5.147815	-0.018133	-0.212350	0.314595	-0.702107	0.159916	0.644372	-0.149893	0.805269	0.279549	0.500926	0	0
16215	9.373495	0.481085	-5.340558	0.024005	-0.109983	0.373285	-0.697934	0.165150	0.644659	-0.151646	0.806822	0.276800	0.499423	0	0
16216	9.253276	0.157084	-5.169089	0.097942	-0.147543	0.334876	-0.696702	0.168813	0.645726	-0.153709	0.808332	0.274760	0.497473	0	0
16217	8.972249	0.216708	-4.766879	0.218086	-0.251832	0.254491	-0.692529	0.175512	0.648369	-0.156042	0.809943	0.274147	0.494456	0	0
16218	8.603668	0.224695	-4.446273	0.256466	-0.274024	0.221498	-0.687627	0.179147	0.648833	-0.158474	0.811497	0.274002	0.491205	0	0
16219	8.366306	0.136484	-4.254393	0.179401	-0.184271	0.169759	-0.685015	0.185237	0.649755	-0.160255	0.812580	0.273769	0.488960	0	0
16220	8.520555	0.062173	-4.219583	0.027774	-0.035938	0.128875	-0.683616	0.186892	0.650694	-0.161036	0.813056	0.272889	0.488404	0	0
16221	8.874786	0.205994	-4.280203	0.013519	0.100555	0.095697	-0.682216	0.188010	0.650892	-0.161887	0.812805	0.271987	0.489044	0	0
16222	9.299070	0.227071	-4.266947	0.008938	0.174966	0.053459	-0.683374	0.189514	0.649865	-0.162690	0.812088	0.271238	0.490383	0	0
16223	9.415453	0.215242	-4.169925	0.077370	0.108721	0.018857	-0.684675	0.190102	0.647084	-0.163708	0.811478	0.271258	0.491042	0	0
16224	9.088601	-0.013222	-3.961120	0.069411	0.006418	0.004220	-0.686819	0.190675	0.644876	-0.164335	0.811336	0.271532	0.490916	0	0
16225	8.703345	-0.181739	-3.851190	0.041543	-0.048171	-0.006868	-0.687385	0.191085	0.645473	-0.164516	0.811482	0.271838	0.490444	0	0
16226	8.197946	-0.325610	-3.707621	0.001678	-0.011996	0.003876	-0.685384	0.190923	0.648133	-0.164509	0.811559	0.271757	0.490364	0	0
16227	7.903841	-0.498925	-3.649441	-0.026270	0.027877	0.014677	-0.685949	0.191729	0.649462	-0.164459	0.811501	0.271426	0.490661	0	0
16228	8.163033	-0.540385	-3.768103	-0.043695	0.135547	0.001671	-0.686235	0.190160	0.646395	-0.164483	0.810916	0.270914	0.491901	0	0
16229	8.777589	-0.382147	-4.135472	0.036003	0.301946	-0.011134	-0.691325	0.188923	0.643960	-0.165561	0.809331	0.270640	0.494294	0	0
16230	9.595264	-0.248528	-4.401900	0.123559	0.417342	-0.032975	-0.694619	0.189760	0.639657	-0.167503	0.806985	0.270723	0.497421	0	0
16231	10.008912	-0.201247	-4.528175	0.233582	0.340866	-0.050894	-0.700340	0.191971	0.634472	-0.170086	0.804745	0.271676	0.499648	0	0
16232	9.888071	-0.272942	-4.543447	0.283548	0.186148	-0.083621	-0.702676	0.194833	0.629579	-0.172472	0.803097	0.273412	0.500535	0	0
16233	9.550191	-0.289150	-4.603382	0.289591	0.068566	-0.120204	-0.704125	0.196125	0.627126	-0.174416	0.801912	0.275659	0.500527	0	0
16234	8.906773	-0.371669	-4.261010	0.333430	0.028580	-0.118365	-0.705163	0.199346	0.626205	-0.176590	0.800855	0.278184	0.500062	0	0
16235	8.419226	-0.547329	-4.287401	0.242782	0.010450	-0.120486	-0.705610	0.200547	0.625294	-0.177997	0.800027	0.280293	0.499710	0	0
16236	8.264108	-0.568377	-4.083666	0.252579	0.024834	-0.131532	-0.705221	0.202472	0.623996	-0.179443	0.799079	0.282521	0.499454	0	0
16237	8.353005	-0.549041	-4.125512	0.238800	0.093340	-0.105955	-0.706943	0.203712	0.622675	-0.181127	0.797873	0.284338	0.499743	0	0
16238	8.555128	-0.535329	-4.169215	0.281563	0.156558	-0.086657	-0.709529	0.205193	0.619678	-0.183395	0.796331	0.286104	0.500368	0	0
16239	8.757730	-0.512701	-4.154904	0.399544	0.167230	-0.054280	-0.712163	0.208946	0.614277	-0.186828	0.794589	0.288170	0.500682	0	0
16240	8.829309	-0.619282	-4.201756	0.443314	0.141559	-0.057827	-0.714797	0.214020	0.611224	-0.190484	0.792874	0.290542	0.500652	0	0
16241	8.852687	-0.742585	-4.242082	0.465035	0.083028	-0.096246	-0.714452	0.217795	0.607352	-0.193979	0.791273	0.293413	0.500168	0	0
16242	8.766531	-0.740570	-4.166381	0.465514	-0.000803	-0.173204	-0.717346	0.221816	0.605367	-0.196809	0.789854	0.297071	0.499145	0	0
16243	8.680861	-0.829646	-3.989842	0.468697	-0.072003	-0.184123	-0.716401	0.224448	0.604108	-0.199432	0.788723	0.300940	0.497573	0	0
16244	8.743134	-0.892842	-4.011907	0.448128	-0.078312	-0.200667	-0.717028	0.226942	0.600307	-0.201748	0.787602	0.304868	0.496019	0	0
16245	8.873051	-0.966572	-4.007584	0.481076	-0.096907	-0.198721	-0.716774	0.229100	0.600157	-0.204318	0.786484	0.308943	0.494218	0	0
16246	8.996689	-0.954789	-4.227111	0.447263	-0.109989	-0.162041	-0.716393	0.233062	0.601250	-0.206708	0.785603	0.312607	0.492317	0	0
16247	8.920800	-0.918034	-4.395534	0.405745	-0.155581	-0.136373	-0.717149	0.236279	0.600326	-0.208807	0.785083	0.315923	0.490139	0	0
16248	8.903130	-0.906756	-4.503498	0.383606	-0.227318	-0.136307	-0.715771	0.238189	0.599017	-0.210450	0.784955	0.319310	0.487440	0	0
16249	9.022400	-0.861581	-4.679164	0.405095	-0.242011	-0.152730	-0.712245	0.240302	0.601663	-0.212184	0.784772	0.322915	0.484599	0	0
16250	9.036097	-0.728645	-4.833402	0.441554	-0.272373	-0.154425	-0.710597	0.244402	0.602470	-0.214035	0.784645	0.326801	0.481375	0	0
16251	8.924322	-0.521358	-5.040435	0.366034	-0.289582	-0.171058	-0.707929	0.246454	0.603705	-0.215208	0.784676	0.330448	0.478302	0	0
16252	8.791688	-0.324442	-4.826458	0.358076	-0.340125	-0.188416	-0.706220	0.246617	0.605680	-0.216008	0.784898	0.334329	0.474868	0	0
16253	8.542645	-0.157116	-4.695277	0.328546	-0.339607	-0.196756	-0.703536	0.247912	0.607717	-0.216583	0.785124	0.338093	0.471556	0	0
16254	8.385538	0.004042	-4.514435	0.299457	-0.293351	-0.262037	-0.700847	0.248245	0.608844	-0.216723	0.784963	0.342157	0.468821	0	0
16255	8.103182	0.261114	-4.366931	0.303919	-0.226197	-0.340144	-0.699441	0.249859	0.610630	-0.216802	0.784183	0.346672	0.466768	0	0
16256	7.980210	0.477431	-4.158019	0.332100	-0.168186	-0.419996	-0.699261	0.247769	0.612196	-0.216877	0.782780	0.351837	0.465220	0	0
16257	8.088292	0.753571	-4.010499	0.365423	-0.078085	-0.481478	-0.699810	0.245957	0.611239	-0.217278	0.780636	0.357406	0.464391	0	0
16258	8.552906	0.992540	-4.171248	0.450449	0.086910	-0.533740	-0.703209	0.245124	0.608813	-0.218638	0.777328	0.363428	0.464627	0	0
16259	9.209042	1.107949	-4.441415	0.526299	0.283379	-0.556689	-0.708054	0.243437	0.600829	-0.221217	0.772806	0.369511	0.466150	0	0
16260	9.533985	1.081894	-4.477892	0.688985	0.303939	-0.599464	-0.716144	0.241908	0.593593	-0.224878	0.767616	0.376627	0.467277	0	0
16261	9.474179	0.937656	-4.360652	0.821328	0.153526	-0.631114	-0.720337	0.245576	0.587494	-0.228846	0.762627	0.384887	0.466789	0	0
16262	9.175109	0.742680	-4.312090	0.874586	0.051973	-0.614429	-0.723626	0.245984	0.583163	-0.232854	0.757977	0.393477	0.465217	0	0
16263	8.846490	0.546578	-4.344558	0.852525	0.070366	-0.552212	-0.729786	0.248952	0.577323	-0.237056	0.753446	0.401390	0.463691	0	0
16264	8.606556	0.384818	-4.452584	0.823320	0.118048	-0.486363	-0.734105	0.252137	0.572327	-0.241490	0.748960	0.408542	0.462423	0	0
16265	8.650380	0.363533	-4.695912	0.740336	0.145334	-0.445280	-0.738694	0.253922	0.566680	-0.245602	0.744647	0.414882	0.461577	0	0
16266	8.795723	0.365376	-4.909069	0.663042	0.139743	-0.393094	-0.741012	0.255086	0.561256	-0.249315	0.740726	0.420473	0.460836	0	0
16267	8.967279	0.407249	-4.866902	0.632820	0.071179	-0.352624	-0.744621	0.257178	0.554911	-0.252707	0.737315	0.425765	0.459598	0	0
16268	8.814119	0.521119	-4.778305	0.591897	0.013948	-0.302158	-0.746938	0.259397	0.551392	-0.255763	0.734451	0.430641	0.457948	0	0
16269	8.535330	0.616933	-4.723774	0.526739	0.006869	-0.273873	-0.749841	0.263071	0.547687	-0.258432	0.731879	0.434996	0.456448	0	0
16270	8.160512	0.778655	-4.650730	0.424693	0.031997	-0.259484	-0.750694	0.262581	0.546250	-0.260514	0.729501	0.438709	0.455516	0	0
16271	7.987887	0.924696	-4.599843	0.373142	0.032766	-0.270609	-0.752572	0.263778	0.542946	-0.262165	0.727188	0.442255	0.454838	0	0
16272	7.970807	0.949578	-4.637690	0.341233	0.051339	-0.302817	-0.754563	0.263087	0.540091	-0.263527	0.724706	0.445853	0.454501	0	0
16273	8.157670	1.072789	-4.520685	0.389791	0.099378	-0.338519	-0.758408	0.263318	0.536604	-0.265264	0.721713	0.449778	0.454384	0	0
16274	8.470934	1.173003	-4.563148	0.383885	0.138352	-0.357777	-0.760839	0.262725	0.531920	-0.267066	0.718434	0.453722	0.454604	0	0
16275	8.615449	1.142827	-4.559088	0.412948	0.137864	-0.365951	-0.764524	0.262046	0.529366	-0.268994	0.715040	0.457826	0.454703	0	0
16276	8.740022	1.113951	-4.641231	0.369664	0.114403	-0.340286	-0.767789	0.260455	0.524769	-0.270632	0.711964	0.461589	0.454754	0	0
16277	8.730080	1.056014	-4.655730	0.344724	0.109268	-0.314646	-0.771187	0.259213	0.521893	-0.272154	0.709083	0.465074	0.454795	0	0
16278	8.610686	1.125689	-4.544528	0.360343	0.045811	-0.270482	-0.773500	0.261678	0.519239	-0.273717	0.706628	0.468475	0.454188	0	0
16279	8.514124	1.087653	-4.550827	0.305722	0.011590	-0.187980	-0.775042	0.259234	0.516836	-0.275067	0.704866	0.471140	0.453354	0	0
16280	8.518785	0.973262	-4.522761	0.279644	-0.028430	-0.132930	-0.775214	0.261011	0.515817	-0.276323	0.703601	0.473385	0.452215	0	0
16281	8.456992	1.006348	-4.426030	0.266710	-0.037631	-0.101748	-0.775802	0.261948	0.514466	-0.277546	0.702563	0.475395	0.450969	0	0
16282	8.447772	1.069098	-4.398705	0.286819	-0.043447	-0.066822	-0.775850	0.265283	0.513826	-0.279077	0.701646	0.477244	0.449497	0	0
16283	8.466474	0.943141	-4.419550	0.310337	-0.067361	-0.006195	-0.775309	0.266476	0.512763	-0.280885	0.701065	0.478856	0.447558	0	0
16284	8.460697	0.813144	-4.487815	0.329529	-0.124940	0.032447	-0.773660	0.269643	0.512096	-0.282763	0.700855	0.480416	0.445026	0	0
16285	8.777483	0.766814	-4.635233	0.330753	-0.095381	0.109536	-0.774282	0.274234	0.512390	-0.285086	0.700883	0.481377	0.442453	0	0
16286	9.356657	0.625733	-5.087773	0.387753	0.037969	0.173755	-0.771406	0.280696	0.511493	-0.288772	0.700449	0.481722	0.440370	0	0
16287	9.920257	0.387387	-5.332631	0.412876	0.083514	0.182985	-0.770699	0.288408	0.506308	-0.292843	0.699782	0.482005	0.438429	0	0
16288	9.716835	0.279066	-5.105919	0.579740	-0.108196	0.146858	-0.769681	0.295956	0.504364	-0.297041	0.699258	0.483793	0.434453	0	0
16289	9.344367	0.104970	-4.588284	0.679578	-0.365718	0.073963	-0.766965	0.304255	0.504150	-0.300310	0.699185	0.487292	0.428370	0	0
16290	8.757947	0.091796	-4.382860	0.646771	-0.417737	0.049999	-0.763220	0.310715	0.505933	-0.303026	0.699259	0.490920	0.422148	0	0
16291	8.320807	0.189968	-4.240265	0.565730	-0.330342	0.022098	-0.758325	0.316115	0.508489	-0.305422	0.699053	0.494135	0.416980	0	0
16292	8.243973	0.316860	-4.258304	0.499007	-0.168283	0.008867	-0.756730	0.322788	0.506627	-0.308133	0.698273	0.496624	0.413320	0	0
16293	8.691341	0.244417	-4.335895	0.459220	-0.009372	-0.059281	-0.756542	0.328644	0.504302	-0.311021	0.696615	0.498950	0.411149	0	0
16294	9.240882	0.228103	-4.313074	0.450217	0.105704	-0.134604	-0.758018	0.331158	0.500370	-0.314148	0.694109	0.501366	0.410067	0	0
16295	9.401396	0.351227	-4.175759	0.498032	0.046139	-0.187575	-0.758229	0.333953	0.496159	-0.317044	0.691422	0.504546	0.408475	0	0
16296	9.142278	0.302315	-4.009380	0.521455	-0.034687	-0.192965	-0.760544	0.335499	0.491749	-0.319703	0.688934	0.508077	0.406224	0	0
16297	8.781286	0.118699	-3.871470	0.509178	-0.056069	-0.205907	-0.761017	0.338180	0.489940	-0.322071	0.686492	0.511719	0.403909	0	0
16298	8.367472	-0.057557	-3.712213	0.466305	-0.067415	-0.200583	-0.761497	0.340372	0.486402	-0.324135	0.684235	0.515154	0.401714	0	0
16299	8.088477	-0.146749	-3.605741	0.457688	-0.047141	-0.217222	-0.763789	0.341649	0.484523	-0.326140	0.681825	0.518606	0.399743	0	0
16300	8.107507	-0.219621	-3.606927	0.465442	0.022264	-0.208150	-0.766112	0.344169	0.480740	-0.328615	0.679139	0.521771	0.398168	0	0
16301	8.477119	-0.261123	-3.780444	0.554305	0.133923	-0.215426	-0.767434	0.345542	0.476593	-0.332213	0.675657	0.524968	0.396901	0	0
16302	9.069953	-0.278278	-4.078094	0.646251	0.251366	-0.210728	-0.770922	0.348682	0.469322	-0.337074	0.671401	0.528068	0.395912	0	0
16303	9.634007	-0.290591	-4.360144	0.715337	0.283854	-0.231635	-0.775697	0.352191	0.460813	-0.342451	0.666628	0.531456	0.394827	0	0
16304	9.911904	-0.282407	-4.573386	0.781531	0.183455	-0.279003	-0.779930	0.355959	0.449767	-0.347545	0.661729	0.535720	0.392850	0	0
16305	9.987765	-0.290524	-4.730868	0.843396	0.104683	-0.319120	-0.782291	0.359232	0.442352	-0.352426	0.656656	0.540731	0.390138	0	0
16306	9.601745	-0.272337	-4.798440	0.890012	-0.000792	-0.344637	-0.786187	0.361750	0.436179	-0.356928	0.651641	0.546408	0.386530	0	0
16307	9.015237	-0.334139	-4.583669	0.939840	-0.109275	-0.351840	-0.788245	0.364234	0.430127	-0.361084	0.646760	0.552669	0.381939	0	0
16308	8.529866	-0.391658	-4.379898	0.948692	-0.125443	-0.361083	-0.791017	0.368105	0.425300	-0.365151	0.641795	0.559016	0.377179	0	0
16309	8.198450	-0.347364	-4.253685	0.955300	-0.064712	-0.393345	-0.793627	0.369989	0.419924	-0.369423	0.636327	0.565324	0.372859	0	0
16310	8.049413	-0.239625	-4.252240	0.977034	0.052340	-0.412773	-0.795706	0.372462	0.411182	-0.374399	0.630166	0.571332	0.369184	0	0
16311	8.220163	-0.281709	-4.278224	0.990166	0.157410	-0.445918	-0.799903	0.374033	0.400990	-0.379874	0.623302	0.577148	0.366183	0	0
16312	8.522550	-0.298092	-4.120555	1.060606	0.231333	-0.453170	-0.804692	0.376957	0.389755	-0.386156	0.615782	0.582901	0.363211	0	0
16313	8.767684	-0.366980	-4.176066	1.060062	0.258582	-0.477031	-0.810445	0.377360	0.377523	-0.392437	0.607936	0.588624	0.360457	0	0
16314	8.815620	-0.513211	-4.147411	1.073019	0.217725	-0.502645	-0.817887	0.376958	0.364690	-0.398425	0.599950	0.594616	0.357420	0	0
16315	8.895504	-0.504653	-4.104448	1.088309	0.173828	-0.508030	-0.824195	0.377443	0.353883	-0.404150	0.591939	0.600792	0.354006	0	0
16316	8.930717	-0.674010	-4.152763	1.099152	0.185290	-0.515390	-0.828243	0.377370	0.342030	-0.409938	0.583715	0.606904	0.350565	0	0
16317	8.930353	-0.727030	-4.177251	1.062441	0.165309	-0.518192	-0.832406	0.376752	0.332549	-0.415304	0.575606	0.612907	0.347196	0	0
16318	8.949816	-0.737248	-4.149059	1.029825	0.148018	-0.504461	-0.838981	0.375687	0.321223	-0.420384	0.567701	0.618696	0.343816	0	0
16319	9.002939	-0.728059	-4.138908	1.004324	0.118207	-0.497109	-0.843849	0.374799	0.311590	-0.425088	0.559975	0.624410	0.340354	0	0
16320	9.020118	-0.616528	-4.146070	0.952853	0.126273	-0.506376	-0.848424	0.373321	0.302201	-0.429488	0.552316	0.629880	0.337252	0	0
16321	8.970124	-0.539189	-4.100217	0.936718	0.092184	-0.489833	-0.853993	0.372410	0.293281	-0.433573	0.544881	0.635289	0.333956	0	0
16322	8.979926	-0.590761	-4.057441	0.930520	0.041951	-0.511792	-0.857838	0.369454	0.284500	-0.437202	0.537440	0.640934	0.330479	0	0
16323	8.883082	-0.645379	-4.092824	0.933545	-0.003136	-0.497065	-0.862234	0.366158	0.276977	-0.440538	0.530170	0.646645	0.326642	0	0
16324	8.772374	-0.647273	-4.074203	0.944082	-0.041095	-0.509854	-0.866772	0.363797	0.270928	-0.443613	0.522834	0.652543	0.322552	0	0
16325	8.724133	-0.654166	-4.077274	0.961831	-0.102889	-0.524414	-0.870006	0.359499	0.265879	-0.446258	0.515466	0.658782	0.318050	0	0
16326	8.910810	-0.633748	-4.250793	0.949659	-0.083624	-0.537275	-0.873132	0.357123	0.259674	-0.448892	0.507941	0.664872	0.313747	0	0
16327	9.116766	-0.589077	-4.434536	0.967231	-0.076404	-0.565650	-0.876958	0.354322	0.253592	-0.451498	0.500070	0.671061	0.309448	0	0
16328	9.428864	-0.540479	-4.605314	0.918860	-0.059547	-0.597815	-0.882464	0.350659	0.248037	-0.453841	0.492082	0.677089	0.305670	0	0
16329	9.467967	-0.451469	-4.572379	0.869051	-0.097408	-0.608838	-0.885258	0.344406	0.241729	-0.455574	0.484312	0.683126	0.302048	0	0
16330	9.147483	-0.407066	-4.279905	0.865515	-0.209174	-0.557336	-0.890034	0.340328	0.238547	-0.456655	0.477183	0.689324	0.297648	0	0
16331	8.787600	-0.460915	-4.054233	0.783023	-0.284853	-0.520755	-0.891811	0.334690	0.236938	-0.456858	0.470871	0.695389	0.293249	0	0
16332	8.461366	-0.324606	-3.920368	0.676902	-0.269886	-0.521031	-0.895446	0.330934	0.235605	-0.456650	0.464945	0.701003	0.289642	0	0
16333	8.312922	-0.066690	-3.905889	0.585749	-0.200112	-0.513969	-0.896779	0.324511	0.235216	-0.456470	0.459260	0.705962	0.286936	0	0
16334	8.424002	0.051630	-3.926180	0.552260	-0.130456	-0.506761	-0.900967	0.320163	0.234418	-0.456644	0.453544	0.710418	0.284748	0	0
16335	8.578757	0.134966	-3.892776	0.521758	-0.076881	-0.523374	-0.903451	0.314543	0.232675	-0.456965	0.447678	0.714591	0.283069	0	0
16336	8.608501	0.323557	-3.866088	0.567161	-0.047599	-0.537974	-0.907095	0.310304	0.229473	-0.457653	0.441385	0.718768	0.281257	0	0
16337	8.576138	0.579931	-3.797988	0.568670	-0.042357	-0.548953	-0.909864	0.303640	0.225686	-0.458306	0.434968	0.722944	0.279483	0	0
16338	8.632792	0.874943	-3.764366	0.588876	0.005466	-0.548927	-0.912923	0.298083	0.222820	-0.459384	0.428294	0.726898	0.277761	0	0
16339	8.717175	1.142560	-3.872059	0.600216	0.081439	-0.541626	-0.917663	0.289813	0.217253	-0.461035	0.421382	0.730467	0.276228	0	0
16340	8.874929	1.158319	-4.044526	0.622941	0.166761	-0.521499	-0.921281	0.282766	0.212742	-0.463448	0.414247	0.733561	0.274779	0	0
16341	8.938964	1.086485	-4.146425	0.706681	0.199957	-0.541576	-0.926227	0.277665	0.204120	-0.466345	0.406453	0.736769	0.272929	0	0
16342	9.003750	0.930410	-4.116048	0.730251	0.192100	-0.549787	-0.927781	0.273439	0.197078	-0.469233	0.398479	0.740038	0.270885	0	0
16343	9.090050	0.881801	-4.153410	0.730919	0.173967	-0.523137	-0.934108	0.266708	0.189924	-0.472007	0.390708	0.743235	0.268623	0	0
16344	9.170081	0.826005	-4.374162	0.722017	0.197182	-0.447949	-0.934958	0.261021	0.180236	-0.475099	0.383448	0.745937	0.266132	0	0
16345	9.338312	0.754184	-4.711846	0.670441	0.213572	-0.394842	-0.937197	0.254686	0.172501	-0.478206	0.376755	0.748178	0.263827	0	0
16346	9.465593	0.888182	-4.824430	0.587353	0.166019	-0.349002	-0.941011	0.251284	0.166947	-0.480756	0.370911	0.750201	0.261722	0	0
16347	9.345469	1.020110	-4.833571	0.467227	0.101896	-0.317941	-0.942690	0.247228	0.162322	-0.482420	0.366026	0.752084	0.260126	0	0
16348	9.041328	1.077506	-4.614089	0.409083	0.045442	-0.295994	-0.943814	0.244282	0.158327	-0.483510	0.361726	0.753974	0.258642	0	0
16349	8.653214	0.987840	-4.595327	0.327265	0.037962	-0.276055	-0.947191	0.240934	0.154470	-0.484266	0.357981	0.755614	0.257650	0	0
16350	8.328247	0.975590	-4.235422	0.204655	0.023386	-0.274498	-0.948839	0.237093	0.154246	-0.484493	0.354877	0.756977	0.257517	0	0
16351	8.130100	0.951126	-4.295805	0.130709	0.079501	-0.239914	-0.949228	0.233574	0.152897	-0.484942	0.352241	0.757764	0.257976	0	0
16352	8.073069	0.967206	-4.199362	0.082649	0.133058	-0.194222	-0.950347	0.230076	0.148443	-0.485766	0.350048	0.757985	0.258761	0	0
16353	8.185985	0.981633	-4.249386	0.022234	0.187559	-0.132006	-0.952024	0.226804	0.145424	-0.486923	0.348474	0.757580	0.259894	0	0
16354	8.389462	1.171021	-4.192957	-0.026905	0.172764	-0.050335	-0.953453	0.225587	0.141399	-0.488034	0.347797	0.756814	0.260945	0	0
16355	8.633642	1.155702	-4.083830	-0.061938	0.101776	0.015830	-0.953187	0.225680	0.139421	-0.488630	0.347973	0.756090	0.261695	0	0
16356	8.693009	1.220901	-3.914124	-0.139042	-0.003466	0.086530	-0.952665	0.227917	0.137575	-0.488373	0.349338	0.755412	0.262312	0	0
16357	8.720949	1.337718	-3.779139	-0.259439	-0.076234	0.108463	-0.952071	0.227211	0.140072	-0.487173	0.351640	0.754710	0.263483	0	0
16358	8.704175	1.510841	-3.840186	-0.340991	-0.157453	0.146995	-0.952347	0.229169	0.144160	-0.485197	0.354846	0.754027	0.264785	0	0
16359	8.681558	1.595550	-3.995796	-0.388387	-0.218827	0.159851	-0.950062	0.230719	0.149896	-0.482587	0.358525	0.753474	0.266172	0	0
16360	8.776544	1.582686	-4.170933	-0.431546	-0.301402	0.126879	-0.948611	0.232470	0.157634	-0.479126	0.362384	0.753284	0.267728	0	0
16361	9.455983	1.518824	-4.467296	-0.531449	-0.202497	0.143173	-0.947877	0.233097	0.162195	-0.476050	0.366556	0.752288	0.270324	0	0
16362	9.732321	1.295592	-4.783439	-0.444678	-0.077415	0.157838	-0.945181	0.234982	0.166816	-0.474286	0.370088	0.750839	0.272633	0	0
16363	9.839646	1.041351	-4.508912	-0.213150	-0.151152	0.132705	-0.944896	0.236959	0.170334	-0.472721	0.372517	0.750469	0.273062	0	0
16364	9.704882	0.622485	-4.308532	-0.099513	-0.257012	0.079784	-0.943161	0.237501	0.176295	-0.470665	0.374309	0.751082	0.272475	0	0
16365	9.503772	0.467978	-4.074960	-0.001856	-0.280401	0.142344	-0.942594	0.238412	0.178045	-0.468936	0.376160	0.751849	0.270788	0	0
16366	9.406375	0.124085	-4.059067	-0.096670	-0.217525	0.250254	-0.940925	0.243190	0.182574	-0.467640	0.379104	0.751632	0.269523	0	0
16367	9.453424	0.020871	-4.162951	-0.223760	-0.093799	0.343391	-0.938961	0.246962	0.187037	-0.467008	0.382993	0.750147	0.269259	0	0
16368	9.214293	0.102285	-3.960236	-0.216697	-0.075277	0.402067	-0.935652	0.253499	0.187414	-0.466718	0.387242	0.748337	0.268717	0	0
16369	8.971008	0.033791	-3.608583	-0.220026	-0.109472	0.418577	-0.935466	0.262290	0.189660	-0.466168	0.391703	0.746613	0.268002	0	0
16370	8.727593	0.185035	-3.366605	-0.311927	-0.139919	0.407415	-0.932946	0.266109	0.192989	-0.465014	0.396590	0.744794	0.267882	0	0
16371	8.386995	0.235916	-3.184450	-0.416122	-0.141405	0.342922	-0.929023	0.271691	0.197971	-0.463226	0.401462	0.742949	0.268844	0	0
16372	7.895901	0.182453	-3.098798	-0.519453	-0.098518	0.305834	-0.928299	0.273436	0.203168	-0.461249	0.406420	0.740737	0.270889	0	0
16373	7.842291	-0.079540	-3.064684	-0.529210	-0.028525	0.274451	-0.925633	0.276693	0.206177	-0.459630	0.410972	0.738288	0.273447	0	0
16374	8.283796	-0.279392	-3.222598	-0.527766	0.122567	0.243074	-0.924941	0.279953	0.209771	-0.459049	0.414873	0.735239	0.276729	0	0
16375	9.032111	-0.200525	-3.709016	-0.435816	0.306726	0.241288	-0.924281	0.282474	0.207941	-0.460166	0.417799	0.731590	0.280119	0	0
16376	9.969945	-0.120848	-3.994782	-0.328276	0.381688	0.217733	-0.922781	0.285685	0.206429	-0.462216	0.419851	0.727962	0.283113	0	0
16377	10.484496	-0.049362	-4.170568	-0.293587	0.274474	0.225433	-0.923963	0.286668	0.201407	-0.463627	0.422074	0.724886	0.285385	0	0
16378	10.319433	0.144148	-4.407099	-0.200974	0.096308	0.182760	-0.923444	0.289852	0.200752	-0.464024	0.424074	0.723061	0.286402	0	0
16379	9.856466	0.250396	-4.490543	-0.167538	-0.097022	0.117899	-0.921774	0.292233	0.201451	-0.462961	0.425987	0.722507	0.286681	0	0
16380	9.030900	0.176522	-4.334543	-0.233515	-0.201936	0.055353	-0.919488	0.293381	0.206596	-0.460690	0.428066	0.722502	0.287253	0	0
16381	8.200269	0.073843	-4.197866	-0.242827	-0.203370	0.014767	-0.918891	0.294247	0.212164	-0.458233	0.429882	0.722653	0.288092	0	0
16382	8.002203	-0.128810	-4.172456	-0.142223	-0.098223	0.036740	-0.919135	0.292436	0.214034	-0.457044	0.431102	0.722504	0.288532	0	0
16383	8.098274	-0.372842	-4.110006	-0.043771	0.026039	0.078925	-0.919429	0.294361	0.215856	-0.457280	0.431808	0.721897	0.288619	0	0
16384	8.435431	-0.472439	-4.094278	0.106022	0.113808	0.129603	-0.919754	0.296209	0.213427	-0.458959	0.431951	0.721090	0.287756	0	0
16385	8.827837	-0.501394	-4.130882	0.142973	0.180604	0.136072	-0.917975	0.298381	0.209583	-0.461278	0.431768	0.720062	0.286895	0	0
16386	8.975382	-0.486330	-4.066252	0.212330	0.171543	0.130753	-0.917360	0.303147	0.205913	-0.463829	0.431258	0.719281	0.285507	0	0
16387	9.014164	-0.516269	-4.024419	0.150798	0.083575	0.095911	-0.916981	0.304999	0.203195	-0.465362	0.431025	0.718889	0.284350	0	0
16388	8.905198	-0.436527	-4.126106	0.121393	0.005637	0.029898	-0.917447	0.307107	0.201350	-0.466037	0.430679	0.719048	0.283365	0	0
16389	8.782711	-0.358321	-4.106522	0.118956	-0.060433	-0.020481	-0.918590	0.307064	0.199660	-0.466065	0.430166	0.719734	0.282354	0	0
16390	8.657206	-0.400984	-4.114184	0.137227	-0.088010	-0.053469	-0.918608	0.309164	0.200782	-0.465896	0.429410	0.720730	0.281239	0	0
16391	8.590454	-0.309083	-4.060363	0.229580	-0.088017	-0.089072	-0.917876	0.307278	0.200940	-0.466003	0.427964	0.722147	0.279627	0	0
16392	8.700262	-0.386099	-4.161592	0.289493	-0.042611	-0.111959	-0.920719	0.307819	0.199586	-0.466646	0.425944	0.723601	0.277878	0	0
16393	8.794761	-0.449330	-4.378103	0.286916	-0.031560	-0.142258	-0.920022	0.307864	0.198450	-0.467248	0.423683	0.725129	0.276332	0	0
16394	8.881590	-0.384232	-4.395419	0.269296	-0.041872	-0.184455	-0.920984	0.304267	0.195970	-0.467600	0.421222	0.726816	0.275065	0	0
16395	8.910260	-0.466932	-4.392199	0.208976	-0.097363	-0.177151	-0.922936	0.302550	0.196447	-0.467288	0.419248	0.728572	0.273963	0	0
16396	8.808052	-0.527879	-4.495056	0.183322	-0.145335	-0.174407	-0.924188	0.301920	0.197976	-0.466544	0.417539	0.730451	0.272835	0	0
16397	8.744790	-0.575149	-4.553386	0.172877	-0.196497	-0.149595	-0.923027	0.300531	0.199577	-0.465424	0.416202	0.732445	0.271442	0	0
16398	8.744633	-0.594385	-4.565583	0.158553	-0.263829	-0.131168	-0.923695	0.299257	0.202334	-0.463820	0.415237	0.734616	0.269794	0	0
16399	8.669965	-0.523183	-4.591312	0.127134	-0.305661	-0.138508	-0.924800	0.299121	0.205449	-0.461727	0.414483	0.736932	0.268221	0	0
16400	8.648898	-0.502163	-4.520338	0.157812	-0.354824	-0.149380	-0.922322	0.296257	0.210341	-0.459389	0.413623	0.739577	0.266277	0	0
16401	8.922832	-0.356417	-4.681809	0.124297	-0.332063	-0.173259	-0.923547	0.295073	0.214383	-0.456983	0.412685	0.742130	0.264764	0	0
16402	9.220560	-0.181045	-4.894703	0.058638	-0.285054	-0.169703	-0.922627	0.291987	0.218427	-0.454685	0.411930	0.744256	0.263929	0	0
16403	9.719799	-0.034793	-5.211943	-0.044130	-0.160760	-0.193835	-0.925690	0.289904	0.220873	-0.452794	0.411146	0.745653	0.264459	0	0
16404	9.594089	0.318703	-5.103485	-0.043526	-0.222488	-0.162503	-0.925349	0.287700	0.224695	-0.450552	0.410740	0.747181	0.264606	0	0
16405	9.258265	0.314207	-4.593361	-0.008303	-0.314793	-0.099950	-0.923596	0.286810	0.230567	-0.447899	0.410895	0.748970	0.263809	0	0
16406	9.043211	0.312561	-4.358272	-0.092847	-0.339732	-0.111127	-0.922963	0.284418	0.235223	-0.444704	0.411394	0.750670	0.263607	0	0
16407	8.845506	0.392203	-4.405915	-0.134029	-0.265557	-0.118698	-0.924023	0.282166	0.240470	-0.441846	0.411830	0.751967	0.264034	0	0
16408	8.635972	0.447153	-4.414629	-0.122029	-0.199008	-0.155522	-0.922828	0.280711	0.246311	-0.439461	0.411746	0.753132	0.264822	0	0
16409	8.518847	0.407301	-4.275241	-0.035907	-0.149585	-0.155461	-0.922478	0.278186	0.250820	-0.437777	0.411160	0.754317	0.265148	0	0
16410	8.496196	0.439090	-4.102685	0.056123	-0.102985	-0.138833	-0.922713	0.275925	0.253087	-0.436889	0.410163	0.755457	0.264913	0	0
16411	8.436778	0.613683	-4.070339	0.128539	-0.040837	-0.103906	-0.922700	0.274650	0.252724	-0.436838	0.408954	0.756384	0.264220	0	0
16412	8.300366	0.861788	-4.053958	0.180528	-0.009051	-0.146052	-0.923704	0.275286	0.251783	-0.437148	0.407106	0.757467	0.263459	0	0
16413	8.066077	1.045570	-3.891821	0.155898	0.000179	-0.177329	-0.925387	0.273247	0.249973	-0.437323	0.405107	0.758579	0.263050	0	0
16414	7.937961	1.208833	-3.702387	0.155931	0.015216	-0.245249	-0.927343	0.270489	0.248262	-0.437451	0.402544	0.759884	0.263003	0	0
16415	8.113464	1.293659	-3.790524	0.101684	0.103279	-0.298664	-0.929555	0.266118	0.247302	-0.437868	0.399579	0.760879	0.263954	0	0
16416	8.624504	1.389040	-4.118199	0.064962	0.244601	-0.318112	-0.930818	0.263433	0.243891	-0.439171	0.396252	0.761213	0.265834	0	0
16417	9.335026	1.383920	-4.470898	0.022361	0.353143	-0.280603	-0.934338	0.259160	0.238421	-0.441211	0.393095	0.760805	0.268302	0	0
16418	9.762237	1.383882	-4.692194	0.067185	0.330737	-0.244607	-0.936726	0.254333	0.232198	-0.443358	0.390070	0.760452	0.270171	0	0
16419	9.811652	1.234384	-4.781974	0.095064	0.196411	-0.215910	-0.939167	0.253270	0.225362	-0.444652	0.387491	0.760654	0.271183	0	0
16420	9.529324	1.002924	-4.734277	0.085834	0.033635	-0.203839	-0.939966	0.249014	0.224537	-0.444714	0.385489	0.761497	0.271569	0	0
16421	8.914354	0.881317	-4.745888	0.038905	-0.067791	-0.169975	-0.941927	0.247748	0.224618	-0.443901	0.384221	0.762536	0.271780	0	0
16422	8.121526	0.769926	-4.702470	-0.044099	-0.087923	-0.124418	-0.941746	0.245787	0.226475	-0.442750	0.383729	0.763255	0.272333	0	0
16423	7.794962	0.819005	-4.573993	-0.081076	-0.065272	-0.071367	-0.942983	0.244808	0.229256	-0.441759	0.383739	0.763576	0.273029	0	0
16424	7.762511	1.099922	-4.527469	-0.118080	0.013012	-0.023810	-0.942964	0.243635	0.229749	-0.441368	0.384066	0.763258	0.274089	0	0
16425	7.935560	1.238503	-4.644150	-0.130429	0.118533	-0.016604	-0.941126	0.243464	0.229720	-0.441738	0.384207	0.762420	0.275623	0	0
16426	8.374485	1.461596	-4.692928	-0.138704	0.183301	0.010936	-0.942979	0.242527	0.226000	-0.442659	0.384420	0.761155	0.277340	0	0
16427	8.670351	1.587246	-4.814287	-0.103357	0.222686	0.029377	-0.942735	0.244209	0.223838	-0.444048	0.384499	0.759748	0.278864	0	0
16428	8.731190	1.624801	-4.753514	-0.081100	0.229338	0.040442	-0.943367	0.246200	0.218591	-0.445617	0.384549	0.758316	0.280186	0	0
16429	8.649116	1.518318	-4.726984	-0.103427	0.194133	0.029409	-0.944502	0.244644	0.215533	-0.446783	0.384703	0.757027	0.281599	0	0
16430	8.422885	1.392601	-4.637216	-0.136862	0.129575	0.016532	-0.944534	0.245097	0.212165	-0.447311	0.385096	0.755970	0.283062	0	0
16431	8.273788	1.358980	-4.583549	-0.154637	0.069147	0.042249	-0.944685	0.246353	0.212952	-0.447366	0.385925	0.755041	0.284322	0	0
16432	8.172977	1.244370	-4.483906	-0.188669	0.058322	0.070607	-0.944701	0.246709	0.211559	-0.447306	0.387158	0.753940	0.285658	0	0
16433	8.173750	1.284482	-4.401546	-0.183509	0.032663	0.130310	-0.945268	0.247794	0.213048	-0.447220	0.388882	0.752746	0.286599	0	0
16434	8.303782	1.386159	-4.456472	-0.161928	0.053407	0.183582	-0.945596	0.250984	0.212543	-0.447545	0.390856	0.751297	0.287207	0	0
16435	8.399932	1.429794	-4.505678	-0.155656	0.071803	0.245987	-0.942534	0.254395	0.212303	-0.448187	0.393206	0.749547	0.287570	0	0
16436	8.484024	1.463777	-4.552080	-0.119783	0.034239	0.257151	-0.940605	0.257707	0.211501	-0.448738	0.395592	0.748006	0.287452	0	0
16437	8.510935	1.514100	-4.521357	-0.100238	-0.027493	0.241704	-0.940365	0.261269	0.212004	-0.448834	0.397941	0.746866	0.287024	0	0
16438	8.483138	1.445814	-4.658446	-0.078568	-0.098167	0.237250	-0.940246	0.264321	0.214176	-0.448495	0.400367	0.746105	0.286157	0	0
16439	8.421479	1.353597	-4.801672	-0.082756	-0.179328	0.224492	-0.938456	0.270012	0.217628	-0.447469	0.402937	0.745755	0.285065	0	0
16440	8.487106	1.183177	-4.967076	-0.099045	-0.236986	0.235544	-0.936900	0.272372	0.221724	-0.445999	0.405832	0.745550	0.283797	0	0
16441	8.731976	1.158655	-5.075429	-0.096041	-0.248812	0.280576	-0.935226	0.277252	0.227108	-0.444547	0.409069	0.745229	0.282266	0	0
16442	9.053629	1.014646	-5.175356	-0.032169	-0.192411	0.336627	-0.931031	0.281960	0.229344	-0.443956	0.412282	0.744581	0.280223	0	0
16443	9.553770	0.795907	-5.222057	0.065885	-0.149558	0.371691	-0.929676	0.287454	0.231090	-0.444151	0.415187	0.743878	0.277479	0	0
16444	9.890787	0.401433	-5.099549	0.104645	-0.222063	0.320511	-0.925222	0.294823	0.234622	-0.443846	0.417741	0.743788	0.274357	0	0
16445	9.873199	0.332760	-4.852957	0.128064	-0.335752	0.249160	-0.923700	0.298971	0.237414	-0.442562	0.419958	0.744569	0.270909	0	0
16446	9.462655	0.111079	-4.563682	0.185939	-0.412277	0.230925	-0.919504	0.305136	0.242147	-0.440920	0.421987	0.745888	0.266772	0	0
16447	9.185257	-0.323046	-4.416039	0.091529	-0.341176	0.214899	-0.916681	0.308165	0.246838	-0.439331	0.424109	0.746709	0.263716	0	0
16448	9.131623	-0.502072	-4.420031	-0.098203	-0.218672	0.222549	-0.913583	0.311504	0.250980	-0.437893	0.426798	0.746433	0.262547	0	0
16449	9.054976	-0.414533	-4.397269	-0.143408	-0.120929	0.268182	-0.912185	0.314222	0.253684	-0.437082	0.429759	0.745421	0.261941	0	0
16450	8.652158	-0.424940	-4.133475	-0.154577	-0.117340	0.330467	-0.911935	0.318791	0.257081	-0.436432	0.433224	0.744074	0.261147	0	0
16451	8.259768	-0.344114	-3.806674	-0.193816	-0.138022	0.337701	-0.907573	0.322023	0.260072	-0.435448	0.436955	0.742683	0.260532	0	0
16452	7.933889	-0.247451	-3.610278	-0.246701	-0.147470	0.311871	-0.903087	0.326944	0.263734	-0.434110	0.440748	0.741283	0.260364	0	0
16453	7.707589	-0.309633	-3.556325	-0.377798	-0.080558	0.260065	-0.901806	0.328864	0.268087	-0.432528	0.444535	0.739475	0.261696	0	0
16454	7.778337	-0.322077	-3.749877	-0.452019	0.039666	0.208351	-0.900544	0.331556	0.271357	-0.431377	0.447944	0.737155	0.264316	0	0
16455	8.353974	-0.326346	-4.095110	-0.443621	0.186942	0.164204	-0.900110	0.331358	0.272331	-0.431206	0.450582	0.734409	0.267732	0	0
16456	9.083851	-0.312226	-4.445992	-0.362437	0.287507	0.144168	-0.899851	0.332153	0.270680	-0.432091	0.452451	0.731510	0.271070	0	0
16457	9.797360	-0.245204	-4.754854	-0.274656	0.301675	0.105938	-0.900437	0.332552	0.268588	-0.433351	0.453603	0.728953	0.274005	0	0
16458	9.908876	-0.245402	-4.978837	-0.170921	0.182328	0.096256	-0.902171	0.333597	0.265415	-0.434193	0.454565	0.727225	0.275664	0	0
16459	9.518898	-0.289665	-4.908984	-0.135360	0.019627	0.073554	-0.900908	0.333892	0.264855	-0.433936	0.455646	0.726407	0.276439	0	0
16460	8.905964	-0.337465	-4.999901	-0.142714	-0.085732	0.047869	-0.901321	0.335164	0.268335	-0.432821	0.456870	0.726135	0.276882	0	0
16461	8.194863	-0.421575	-4.683995	-0.174521	-0.127079	0.060558	-0.899872	0.334137	0.271229	-0.431280	0.458430	0.725900	0.277324	0	0
16462	7.880885	-0.527856	-4.730918	-0.233064	-0.073240	0.054764	-0.900155	0.335075	0.272706	-0.429857	0.460054	0.725286	0.278447	0	0
16463	7.727897	-0.514287	-4.577762	-0.162061	0.050018	0.098722	-0.897866	0.335276	0.276659	-0.429760	0.461343	0.724142	0.279442	0	0
16464	7.858111	-0.549512	-4.551460	-0.111402	0.194312	0.131647	-0.897610	0.335955	0.274435	-0.431045	0.462253	0.722353	0.280585	0	0
16465	8.147285	-0.466212	-4.585886	-0.017561	0.266984	0.144637	-0.898527	0.337965	0.268909	-0.433307	0.462640	0.720459	0.281333	0	0
16466	8.455264	-0.421248	-4.664745	0.002159	0.277181	0.128216	-0.898024	0.340844	0.265687	-0.435698	0.462794	0.718636	0.282048	0	0
16467	8.585478	-0.383303	-4.669368	0.018851	0.212245	0.074250	-0.898359	0.341814	0.260656	-0.437530	0.462665	0.717396	0.282580	0	0
16468	8.629833	-0.321912	-4.569175	0.031857	0.123248	0.022139	-0.900111	0.344556	0.258014	-0.438650	0.462355	0.716813	0.282829	0	0
16469	8.605488	-0.331062	-4.597311	0.059760	0.079964	-0.025459	-0.900985	0.344722	0.254919	-0.439438	0.461704	0.716727	0.282890	0	0
16470	8.574398	-0.375157	-4.548125	0.120985	0.035701	-0.058314	-0.899303	0.344780	0.253209	-0.440113	0.460673	0.717150	0.282448	0	0
16471	8.672010	-0.412807	-4.684874	0.174894	0.024864	-0.094883	-0.901274	0.343835	0.252602	-0.440839	0.459173	0.717948	0.281731	0	0
16472	8.626075	-0.490266	-4.671584	0.243131	0.021612	-0.074581	-0.902451	0.345853	0.249909	-0.441925	0.457523	0.718847	0.280417	0	0
16473	8.647408	-0.560533	-4.687333	0.257134	0.015627	-0.098409	-0.903008	0.344083	0.248106	-0.442946	0.455657	0.719925	0.279077	0	0
16474	8.561296	-0.624446	-4.578247	0.253008	-0.033340	-0.111211	-0.904152	0.343781	0.245833	-0.443574	0.453846	0.721253	0.277598	0	0
16475	8.527040	-0.681834	-4.620819	0.245544	-0.074641	-0.113013	-0.904447	0.344257	0.245017	-0.443844	0.452172	0.722754	0.275988	0	0
16476	8.493753	-0.718965	-4.547351	0.233699	-0.127303	-0.140491	-0.905994	0.343837	0.245288	-0.443617	0.450489	0.724566	0.274350	0	0
16477	8.438460	-0.684654	-4.545059	0.213031	-0.192722	-0.154196	-0.904867	0.344106	0.245294	-0.442764	0.448980	0.726675	0.272617	0	0
16478	8.460315	-0.531442	-4.588356	0.238078	-0.226735	-0.171498	-0.904817	0.341955	0.248131	-0.441742	0.447314	0.729063	0.270631	0	0
16479	8.613976	-0.512043	-4.668858	0.246151	-0.250211	-0.209948	-0.908282	0.337895	0.250033	-0.440456	0.445398	0.731747	0.268637	0	0
16480	9.002079	-0.444986	-4.989704	0.201172	-0.236417	-0.252180	-0.907834	0.337218	0.251968	-0.438969	0.443316	0.734418	0.267222	0	0
16481	9.461926	-0.170170	-5.468887	0.105880	-0.157672	-0.300073	-0.908359	0.334205	0.252068	-0.437484	0.441096	0.736698	0.267054	0	0
16482	9.817342	0.000169	-5.698463	0.014540	-0.102300	-0.265372	-0.909304	0.331307	0.252886	-0.436111	0.439369	0.738323	0.267659	0	0
16483	9.482743	0.090413	-5.381008	0.022956	-0.225372	-0.210154	-0.910526	0.328645	0.254854	-0.433992	0.438348	0.740267	0.267406	0	0
16484	9.034411	-0.104828	-4.694004	-0.092634	-0.371269	-0.137768	-0.911150	0.325786	0.260625	-0.430494	0.438736	0.742202	0.267062	0	0
16485	8.474529	0.199505	-4.308755	-0.254057	-0.362291	-0.082186	-0.909789	0.323387	0.268104	-0.426476	0.440213	0.743415	0.267702	0	0
16486	8.325004	0.369072	-4.396262	-0.268761	-0.242917	-0.061309	-0.908469	0.322558	0.272852	-0.423348	0.441570	0.743968	0.268894	0	0
16487	8.507019	0.357542	-4.535997	-0.222204	-0.113310	-0.043957	-0.906431	0.320588	0.277238	-0.421415	0.442515	0.744021	0.270227	0	0
16488	8.625202	0.219932	-4.464018	-0.167028	-0.048310	-0.040277	-0.906113	0.319313	0.279702	-0.420234	0.443072	0.743920	0.271431	0	0
16489	8.819580	0.345031	-4.311049	-0.099880	-0.029913	-0.027261	-0.906943	0.317894	0.279621	-0.419508	0.443396	0.743872	0.272153	0	0
16490	8.808869	0.564728	-4.231920	-0.015571	-0.054651	-0.017844	-0.906363	0.317802	0.281308	-0.419011	0.443495	0.744110	0.272105	0	0
16491	8.541790	0.565927	-4.180860	-0.010972	-0.064266	0.018826	-0.904960	0.318898	0.281930	-0.418552	0.443881	0.744242	0.271824	0	0
16492	8.164986	0.646437	-4.018898	-0.102560	-0.054660	0.014897	-0.905522	0.319553	0.283391	-0.417757	0.444588	0.744098	0.272286	0	0
16493	7.834033	0.936261	-3.936996	-0.167809	-0.013039	-0.033034	-0.903942	0.318451	0.284864	-0.416842	0.445100	0.743815	0.273619	0	0
16494	7.969621	1.017103	-3.888399	-0.145235	0.070690	-0.017480	-0.906058	0.318462	0.285309	-0.416699	0.445403	0.743171	0.275092	0	0
16495	8.338699	0.927757	-4.110518	-0.170337	0.180898	-0.010304	-0.907505	0.319740	0.283139	-0.417275	0.445557	0.741965	0.277215	0	0
16496	9.033091	1.105071	-4.135331	-0.187019	0.281552	-0.027749	-0.908924	0.318468	0.280242	-0.418478	0.445371	0.740361	0.279978	0	0
16497	9.454260	1.148670	-4.532448	-0.184041	0.323795	-0.024053	-0.910209	0.317236	0.276498	-0.420008	0.445070	0.738564	0.282896	0	0
16498	9.799806	1.192653	-4.738324	-0.198914	0.300197	0.003561	-0.911517	0.317205	0.271697	-0.421374	0.445100	0.736690	0.285689	0	0
16499	9.826601	0.964452	-4.914731	-0.233091	0.237976	0.030165	-0.911256	0.316795	0.268272	-0.422197	0.445636	0.734853	0.288355	0	0
16500	9.512156	0.785817	-4.991094	-0.285743	0.133494	0.054902	-0.914087	0.316729	0.267587	-0.422089	0.446877	0.733188	0.290820	0	0
16501	8.933609	0.592738	-4.936899	-0.327200	0.032105	0.087858	-0.913227	0.316115	0.268107	-0.421140	0.448820	0.731675	0.293009	0	0
16502	8.332969	0.559737	-4.692424	-0.344812	-0.032549	0.120829	-0.911505	0.315406	0.270310	-0.419734	0.451266	0.730226	0.294878	0	0
16503	7.905410	0.618918	-4.540780	-0.378834	-0.017609	0.148186	-0.910676	0.317629	0.271574	-0.418352	0.454000	0.728479	0.296959	0	0
16504	7.886768	0.774040	-4.524579	-0.424673	0.063963	0.171845	-0.910080	0.317310	0.274945	-0.417424	0.456852	0.726132	0.299626	0	0
16505	8.026642	0.948464	-4.584229	-0.408070	0.157843	0.202983	-0.908971	0.318610	0.274449	-0.417331	0.459565	0.723286	0.302477	0	0
16506	8.310797	1.022390	-4.640269	-0.376295	0.232443	0.186483	-0.907855	0.319473	0.274068	-0.417869	0.461796	0.720281	0.305492	0	0
16507	8.580319	1.082090	-4.712762	-0.382995	0.249857	0.173663	-0.908187	0.321097	0.270351	-0.418447	0.463891	0.717228	0.308694	0	0
16508	8.662053	1.052585	-4.725673	-0.374269	0.252670	0.157172	-0.907921	0.321721	0.269256	-0.419031	0.465817	0.714247	0.311894	0	0
16509	8.624301	0.997794	-4.599012	-0.428095	0.202670	0.133277	-0.908234	0.322696	0.267055	-0.418916	0.467937	0.711405	0.315353	0	0
16510	8.582492	0.968533	-4.385075	-0.458834	0.142612	0.153492	-0.908220	0.321550	0.266984	-0.418290	0.470512	0.708604	0.318642	0	0
16511	8.430401	0.997608	-4.123154	-0.493183	0.069432	0.177378	-0.905537	0.323117	0.269320	-0.417042	0.473615	0.705869	0.321737	0	0
16512	8.421933	1.044406	-3.992095	-0.494477	0.020024	0.203157	-0.906513	0.323321	0.271324	-0.415516	0.477057	0.703192	0.324476	0	0
16513	8.539228	1.216345	-3.855262	-0.499134	-0.039319	0.241840	-0.903955	0.325324	0.276519	-0.413658	0.480961	0.700541	0.326811	0	0
16514	8.778529	1.276094	-4.095710	-0.516288	-0.051940	0.285925	-0.902525	0.326799	0.281127	-0.411765	0.485279	0.697650	0.328996	0	0
16515	8.834393	1.230351	-4.329986	-0.476905	-0.097233	0.256709	-0.901103	0.327784	0.284005	-0.409632	0.489354	0.695195	0.330815	0	0
16516	8.938536	1.315821	-4.608691	-0.463407	-0.165014	0.220170	-0.898681	0.330157	0.290499	-0.406967	0.493338	0.693220	0.332328	0	0
16517	9.297801	1.319532	-4.892639	-0.468578	-0.145192	0.229375	-0.897619	0.328390	0.296889	-0.404425	0.497317	0.691082	0.333948	0	0
16518	9.462303	1.175104	-5.059156	-0.411396	-0.149977	0.246017	-0.894822	0.333036	0.300832	-0.402187	0.501192	0.689052	0.335053	0	0
16519	9.488579	0.860688	-4.955906	-0.284455	-0.249559	0.211513	-0.892234	0.332870	0.306317	-0.399766	0.504631	0.688007	0.334935	0	0
16520	9.184380	0.527265	-4.888731	-0.213236	-0.375372	0.217238	-0.888248	0.335429	0.314364	-0.396857	0.508246	0.687658	0.333642	0	0
16521	8.861819	0.270422	-4.735828	-0.126224	-0.424247	0.259585	-0.886667	0.337241	0.320831	-0.394178	0.511948	0.687563	0.331346	0	0
16522	8.428748	0.082071	-4.568683	-0.088146	-0.400002	0.312718	-0.881563	0.340254	0.328047	-0.392035	0.515779	0.687208	0.328673	0	0
16523	7.931737	-0.073635	-4.270912	-0.066947	-0.378544	0.351137	-0.877083	0.347069	0.334091	-0.390256	0.519700	0.686622	0.325826	0	0
16524	7.706661	-0.123323	-4.064747	-0.132677	-0.317422	0.315991	-0.870284	0.349797	0.340707	-0.388439	0.523432	0.685748	0.323858	0	0
16525	8.056140	-0.072267	-4.077485	-0.213439	-0.189679	0.293693	-0.868465	0.353858	0.345189	-0.386989	0.526894	0.684220	0.323211	0	0
16526	8.684839	0.054712	-4.472157	-0.298462	-0.005078	0.276864	-0.864240	0.356138	0.347131	-0.386300	0.529972	0.681779	0.324160	0	0
16527	9.231151	0.105025	-4.893234	-0.343310	0.122894	0.296874	-0.863695	0.358107	0.347815	-0.386298	0.532926	0.678579	0.326027	0	0
16528	9.443436	0.017753	-4.826861	-0.362363	0.071004	0.273098	-0.862029	0.360114	0.347359	-0.385762	0.535957	0.675631	0.327813	0	0
16529	9.050191	0.000074	-4.568304	-0.389246	-0.071598	0.240158	-0.859884	0.358867	0.348676	-0.383999	0.539317	0.673304	0.329156	0	0
16530	8.585380	0.086517	-4.260496	-0.501563	-0.139345	0.221617	-0.857733	0.360247	0.354968	-0.381106	0.543199	0.670952	0.330932	0	0
16531	8.003570	0.078552	-4.084197	-0.548669	-0.083020	0.234157	-0.854457	0.361510	0.360394	-0.378362	0.547132	0.668135	0.333292	0	0
16532	7.859879	0.063384	-3.962978	-0.612314	-0.002291	0.241214	-0.853836	0.360780	0.366286	-0.375818	0.551073	0.664736	0.336459	0	0
16533	8.275365	-0.006105	-4.423422	-0.616938	0.131629	0.189672	-0.853520	0.359785	0.368910	-0.373950	0.554204	0.661071	0.340594	0	0
16534	9.024260	0.066868	-4.832604	-0.564521	0.246159	0.153053	-0.852662	0.358647	0.368406	-0.372988	0.556492	0.657334	0.345120	0	0
16535	9.524386	0.153030	-5.010170	-0.448954	0.250340	0.094667	-0.854490	0.358360	0.368972	-0.372485	0.557923	0.654280	0.349134	0	0
16536	9.565513	0.103677	-4.968550	-0.327520	0.129447	0.062984	-0.853755	0.356188	0.369112	-0.371748	0.559115	0.652265	0.351772	0	0
16537	9.280648	0.013919	-4.997130	-0.262041	0.020837	0.058619	-0.854573	0.355101	0.371033	-0.370652	0.560402	0.650899	0.353406	0	0
16538	8.656285	-0.090977	-4.984126	-0.240483	-0.041410	0.049429	-0.854120	0.354124	0.373232	-0.369235	0.561773	0.649893	0.354564	0	0
16539	8.175222	-0.189096	-4.829091	-0.312792	-0.059545	0.015249	-0.851550	0.353538	0.375577	-0.367172	0.563243	0.648879	0.356229	0	0
16540	7.963371	-0.129412	-4.828025	-0.339516	-0.029676	0.039887	-0.852070	0.351689	0.378296	-0.365234	0.564863	0.647519	0.358125	0	0
16541	8.001760	-0.119639	-4.853552	-0.338546	0.044080	0.069142	-0.852596	0.350672	0.381634	-0.363880	0.566394	0.645715	0.360334	0	0
16542	8.199206	-0.091510	-4.884908	-0.327795	0.136786	0.120447	-0.853575	0.349698	0.381300	-0.363365	0.567880	0.643319	0.362793	0	0
16543	8.425962	-0.010615	-4.888030	-0.312940	0.177023	0.125063	-0.851473	0.350962	0.381217	-0.363205	0.569185	0.640790	0.365374	0	0
16544	8.513786	0.060061	-4.779740	-0.278420	0.163555	0.117846	-0.853746	0.350534	0.378948	-0.363126	0.570360	0.638476	0.367666	0	0
16545	8.525725	0.084557	-4.804182	-0.274996	0.139074	0.111475	-0.853462	0.350789	0.379527	-0.362880	0.571566	0.636285	0.369826	0	0
16546	8.489809	0.060023	-4.764351	-0.219019	0.113724	0.085922	-0.853746	0.350139	0.378215	-0.362698	0.572493	0.634541	0.371563	0	0
16547	8.455758	0.002276	-4.780363	-0.179820	0.096558	0.047470	-0.853755	0.350453	0.377669	-0.362483	0.573098	0.633214	0.373101	0	0
16548	8.429132	-0.041230	-4.777235	-0.123899	0.085241	0.018222	-0.854048	0.351317	0.377726	-0.362410	0.573352	0.632310	0.374313	0	0
16549	8.412723	-0.034596	-4.721021	-0.035781	0.067638	0.031267	-0.853480	0.350763	0.377120	-0.362776	0.573438	0.631717	0.374828	0	0
16550	8.513555	-0.071240	-4.754017	0.034183	0.081313	0.046078	-0.855232	0.353506	0.374478	-0.363699	0.573288	0.631276	0.374906	0	0
16551	8.509042	-0.176620	-4.669993	0.067128	0.081206	0.046127	-0.855115	0.354310	0.372687	-0.364796	0.573044	0.630932	0.374791	0	0
16552	8.459326	-0.150985	-4.566515	0.064408	0.060951	0.014953	-0.855719	0.356400	0.371267	-0.365654	0.572650	0.630868	0.374667	0	0
16553	8.467216	-0.098535	-4.503665	0.097149	0.027925	0.011412	-0.855326	0.358038	0.369950	-0.366456	0.572277	0.631029	0.374182	0	0
16554	8.462586	-0.030542	-4.507880	0.133283	-0.011698	-0.036158	-0.856764	0.358335	0.367294	-0.367181	0.571371	0.631966	0.373272	0	0
16555	8.582201	0.033542	-4.647203	0.171616	-0.035427	-0.071798	-0.857507	0.360685	0.366457	-0.367695	0.570435	0.633111	0.372257	0	0
16556	8.681879	0.123306	-4.882235	0.215722	-0.078114	-0.129422	-0.858506	0.360620	0.365189	-0.368293	0.568578	0.635394	0.370613	0	0
16557	8.820176	0.190733	-5.099532	0.282172	-0.107411	-0.242990	-0.859512	0.361399	0.364257	-0.368338	0.566407	0.638178	0.369107	0	0
16558	8.790885	0.267203	-5.180065	0.355445	-0.160188	-0.303319	-0.860212	0.360442	0.363496	-0.368349	0.563554	0.641939	0.366935	0	0
16559	8.732959	0.228752	-5.175734	0.404062	-0.221531	-0.327002	-0.861479	0.358840	0.361426	-0.368023	0.560790	0.646037	0.364295	0	0
16560	8.679568	0.195641	-5.210186	0.421188	-0.244861	-0.369158	-0.863279	0.357059	0.363172	-0.367531	0.557655	0.650580	0.361508	0	0
16561	8.755646	0.274950	-5.376768	0.384477	-0.187042	-0.379391	-0.864250	0.354974	0.362060	-0.367104	0.554462	0.654730	0.359353	0	0
16562	8.666859	0.367614	-5.368012	0.348670	-0.130425	-0.354780	-0.867062	0.353340	0.361136	-0.366951	0.551297	0.658421	0.357632	0	0
16563	8.373666	0.188506	-4.879945	0.313163	-0.193100	-0.307115	-0.867323	0.351095	0.360149	-0.366326	0.548833	0.661904	0.355627	0	0
16564	8.352033	0.306316	-4.612662	0.224658	-0.193696	-0.262302	-0.869723	0.350055	0.358691	-0.365394	0.546924	0.664855	0.354017	0	0
16565	8.526180	0.577122	-4.643980	0.198464	-0.100175	-0.222964	-0.869255	0.346740	0.358762	-0.365045	0.545092	0.667109	0.352961	0	0
16566	8.799699	0.767494	-4.877610	0.161477	-0.004667	-0.246961	-0.870981	0.348002	0.357018	-0.365057	0.542868	0.669021	0.352759	0	0
16567	9.069672	0.950797	-4.944484	0.109655	0.019059	-0.270869	-0.873200	0.344470	0.356535	-0.364846	0.540609	0.670775	0.353115	0	0
16568	9.336370	1.102161	-4.798879	0.121175	0.032596	-0.250593	-0.875186	0.342689	0.352480	-0.364875	0.538357	0.672426	0.353385	0	0
16569	9.465789	1.165888	-4.916832	0.124193	0.059579	-0.208386	-0.879138	0.340862	0.349998	-0.365231	0.536313	0.673736	0.353631	0	0
16570	9.283640	1.053261	-4.741669	0.154833	0.041545	-0.155131	-0.879993	0.339718	0.347245	-0.365832	0.534545	0.674950	0.353372	0	0
16571	9.044142	1.052393	-4.551555	0.143940	0.015352	-0.148735	-0.880137	0.338542	0.344909	-0.366204	0.532981	0.676164	0.353028	0	0
16572	8.539636	1.131348	-4.387242	0.143256	0.028331	-0.105724	-0.881287	0.339202	0.343546	-0.366821	0.531639	0.677110	0.352596	0	0
16573	8.036363	1.203267	-4.061182	0.212470	0.068227	-0.085555	-0.881466	0.340488	0.340798	-0.368136	0.530059	0.678029	0.351837	0	0
16574	7.666850	1.212886	-3.861306	0.270654	0.092826	-0.101153	-0.884759	0.341318	0.336635	-0.369887	0.528029	0.679168	0.350855	0	0
16575	7.524605	1.322016	-3.606478	0.281361	0.145345	-0.149853	-0.887633	0.342170	0.331904	-0.371859	0.525477	0.680372	0.350269	0	0
16576	7.820306	1.709609	-3.549791	0.268802	0.250740	-0.217815	-0.888653	0.341569	0.326923	-0.374252	0.522102	0.681508	0.350559	0	0
16577	8.511022	1.996472	-3.783902	0.231341	0.390910	-0.263798	-0.892924	0.339559	0.319479	-0.377221	0.518078	0.682191	0.352016	0	0
16578	9.221776	2.156797	-4.176594	0.259954	0.486058	-0.298590	-0.898091	0.338903	0.308165	-0.380864	0.513333	0.682791	0.353876	0	0
16579	9.900898	2.059346	-4.499735	0.277047	0.478594	-0.310350	-0.901663	0.334269	0.295455	-0.384477	0.508469	0.683494	0.355629	0	0
16580	10.207353	1.894783	-4.686185	0.339747	0.345265	-0.314568	-0.907072	0.332856	0.287918	-0.387475	0.503777	0.684943	0.356265	0	0
16581	9.785279	1.502630	-4.878275	0.401749	0.180585	-0.273975	-0.910501	0.331665	0.281083	-0.389783	0.499707	0.687012	0.355495	0	0
16582	9.196524	1.222809	-4.860496	0.367340	0.059239	-0.215300	-0.913192	0.329881	0.277318	-0.391289	0.496587	0.689133	0.354105	0	0
16583	8.427060	1.042476	-4.572021	0.365412	-0.039308	-0.140096	-0.914484	0.329222	0.273609	-0.392361	0.494341	0.691238	0.351951	0	0
16584	7.743595	1.004305	-4.440427	0.297004	-0.078857	-0.093523	-0.917430	0.327412	0.273383	-0.392990	0.492803	0.693033	0.349871	0	0
16585	7.580557	1.191832	-4.413783	0.214841	-0.027255	-0.091017	-0.916445	0.326757	0.271775	-0.393566	0.491437	0.694307	0.348617	0	0
16586	7.735625	1.413646	-4.398812	0.199006	0.078745	-0.076465	-0.917463	0.326809	0.268109	-0.394857	0.489852	0.695042	0.347922	0	0
16587	8.043375	1.490720	-4.520932	0.166528	0.198269	-0.071136	-0.917927	0.326650	0.262725	-0.396825	0.488023	0.695154	0.348028	0	0
16588	8.414739	1.580301	-4.524574	0.177188	0.265688	-0.089478	-0.921369	0.326864	0.256545	-0.399256	0.485779	0.695124	0.348448	0	0
16589	8.636174	1.566985	-4.552267	0.158869	0.254740	-0.089450	-0.921125	0.325890	0.249971	-0.401507	0.483647	0.695063	0.348949	0	0
16590	8.539829	1.448081	-4.496297	0.099309	0.195861	-0.087677	-0.923127	0.324595	0.244814	-0.403073	0.481964	0.695019	0.349559	0	0
16591	8.371531	1.424220	-4.437018	0.008934	0.123407	-0.073095	-0.924981	0.323262	0.240362	-0.403739	0.481002	0.694876	0.350398	0	0
16592	8.280741	1.413750	-4.332239	-0.043425	0.060810	-0.040083	-0.926953	0.322454	0.239905	-0.403844	0.480694	0.694646	0.351156	0	0
16593	8.282060	1.460224	-4.182224	-0.056799	0.011644	0.013201	-0.927501	0.319975	0.237916	-0.403718	0.480988	0.694308	0.351565	0	0
16594	8.379427	1.565143	-4.100639	-0.094070	-0.022368	0.060938	-0.927796	0.320845	0.237831	-0.403357	0.481876	0.693750	0.351865	0	0
16595	8.552589	1.664502	-4.186179	-0.103622	-0.050532	0.117907	-0.927375	0.321922	0.239168	-0.402940	0.483303	0.692993	0.351878	0	0
16596	8.778202	1.683982	-4.310434	-0.056867	-0.076027	0.158461	-0.925844	0.324291	0.240151	-0.402726	0.484908	0.692305	0.351269	0	0
16597	8.753602	1.643571	-4.358088	0.010554	-0.131138	0.153162	-0.924844	0.325011	0.242734	-0.402424	0.486398	0.692099	0.349957	0	0
16598	8.622433	1.578029	-4.464722	0.075843	-0.230014	0.140558	-0.923441	0.327170	0.245120	-0.401722	0.487881	0.692576	0.347750	0	0
16599	8.471037	1.485017	-4.681893	0.115859	-0.294368	0.137013	-0.923428	0.328421	0.248878	-0.400738	0.489398	0.693464	0.344974	0	0
16600	8.665566	1.347518	-5.018573	0.103725	-0.277158	0.158993	-0.922014	0.330525	0.252393	-0.399900	0.491049	0.694123	0.342263	0	0
16601	9.293105	1.188723	-5.441636	0.133364	-0.130020	0.224980	-0.919775	0.333803	0.255124	-0.400434	0.492534	0.693967	0.339812	0	0
16602	9.995051	1.040348	-5.596877	0.188447	-0.014108	0.288341	-0.917584	0.338026	0.253244	-0.402271	0.493840	0.693211	0.337283	0	0
16603	10.248425	0.765444	-5.125044	0.283921	-0.089182	0.307941	-0.915407	0.343796	0.252028	-0.404102	0.495143	0.692976	0.333646	0	0
16604	9.934328	0.560728	-4.525249	0.426459	-0.355838	0.293880	-0.911805	0.349871	0.252939	-0.404750	0.496646	0.694340	0.327739	0	0
16605	9.497395	0.326836	-4.215741	0.579248	-0.565266	0.245755	-0.907900	0.355422	0.255655	-0.404507	0.497857	0.697256	0.319918	0	0
16606	8.883678	0.120108	-4.029883	0.351214	-0.551015	0.200162	-0.904213	0.358879	0.263054	-0.403073	0.499595	0.699569	0.313912	0	0
16607	8.500142	0.310636	-4.470827	0.101061	-0.379749	0.133267	-0.902928	0.361174	0.268563	-0.401352	0.501322	0.700719	0.310784	0	0
16608	8.570592	0.517142	-4.175009	0.082444	-0.296681	0.114806	-0.899357	0.360496	0.272449	-0.400069	0.502728	0.701559	0.308260	0	0
16609	8.438758	0.614418	-4.125965	0.093955	-0.246632	0.061518	-0.898803	0.363873	0.276618	-0.399016	0.503556	0.702497	0.306132	0	0
16610	8.321916	0.715535	-4.009823	0.153893	-0.220896	0.043237	-0.897093	0.363765	0.278293	-0.398398	0.503934	0.703601	0.303769	0	0
16611	8.175252	0.616002	-3.925275	0.149265	-0.203901	0.004616	-0.896512	0.364061	0.280853	-0.397746	0.504002	0.704813	0.301693	0	0
16612	7.962574	0.450306	-3.935310	0.112213	-0.173120	-0.016685	-0.893532	0.363545	0.281642	-0.397068	0.503974	0.705895	0.300100	0	0
16613	7.821868	0.133436	-3.922452	0.102275	-0.129569	-0.052643	-0.894194	0.361970	0.284663	-0.396529	0.503596	0.706952	0.298956	0	0
16614	7.809101	-0.060343	-3.932900	0.083549	-0.062734	-0.076679	-0.895745	0.361047	0.283488	-0.396305	0.502923	0.707809	0.298357	0	0
16615	8.204418	-0.115262	-4.204085	0.096061	0.069359	-0.067620	-0.896153	0.359764	0.283412	-0.397098	0.501868	0.708131	0.298316	0	0
16616	8.894908	-0.128683	-4.650294	0.173547	0.210368	-0.024431	-0.897602	0.359994	0.279194	-0.399412	0.500392	0.707904	0.298245	0	0
16617	9.605029	-0.225784	-5.015655	0.234561	0.275721	-0.008688	-0.897663	0.360614	0.272440	-0.402531	0.498580	0.707510	0.298019	0	0
16618	9.867864	-0.209122	-5.310406	0.251046	0.246128	-0.005805	-0.900537	0.361336	0.267418	-0.405533	0.496806	0.707264	0.297496	0	0
16619	9.785555	-0.110318	-5.400888	0.281165	0.103775	-0.028462	-0.899412	0.358562	0.262139	-0.407601	0.495165	0.707787	0.296159	0	0
16620	9.295202	0.047117	-5.309058	0.266884	-0.037509	-0.068717	-0.899154	0.358696	0.259314	-0.408481	0.493711	0.709043	0.294365	0	0
16621	8.617942	0.104048	-5.039392	0.194532	-0.124201	-0.096379	-0.901991	0.359469	0.259107	-0.408299	0.492610	0.710566	0.292787	0	0
16622	7.939949	0.172016	-4.868663	0.155823	-0.125303	-0.140630	-0.901825	0.358790	0.261186	-0.407792	0.491353	0.712197	0.291639	0	0
16623	7.584713	0.235507	-4.714865	0.135121	-0.040954	-0.135363	-0.900636	0.354714	0.261910	-0.407791	0.489969	0.713392	0.291047	0	0
16624	7.450276	0.274602	-4.666103	0.184887	0.102488	-0.135516	-0.904449	0.353566	0.260176	-0.409061	0.487963	0.714146	0.290786	0	0
16625	7.719273	0.137661	-4.722950	0.260573	0.198117	-0.120805	-0.905313	0.351681	0.254972	-0.411415	0.485469	0.714649	0.290403	0	0
16626	8.151244	0.069402	-4.923129	0.352023	0.284224	-0.131697	-0.906907	0.350871	0.248568	-0.414796	0.482264	0.715106	0.289809	0	0
16627	8.484865	-0.013575	-5.059338	0.452661	0.293320	-0.133295	-0.908800	0.349897	0.239750	-0.418705	0.478590	0.715804	0.288553	0	0
16628	8.599785	-0.137479	-5.103091	0.507669	0.254081	-0.125781	-0.911120	0.350537	0.233302	-0.422611	0.474837	0.716767	0.286660	0	0
16629	8.523138	-0.252377	-4.994691	0.530486	0.167295	-0.154075	-0.912586	0.349673	0.225054	-0.425901	0.471019	0.718272	0.284314	0	0
16630	8.328507	-0.293430	-4.905553	0.520592	0.078198	-0.173268	-0.913469	0.348430	0.218474	-0.428446	0.467337	0.720201	0.281675	0	0
16631	8.242426	-0.325690	-4.805924	0.526692	0.030890	-0.214493	-0.916017	0.346235	0.214257	-0.430539	0.463458	0.722515	0.278954	0	0
16632	8.089432	-0.336499	-4.643265	0.533304	-0.002797	-0.237396	-0.917729	0.345159	0.210385	-0.432351	0.459457	0.725079	0.276104	0	0
16633	8.118667	-0.395799	-4.577111	0.531976	0.007622	-0.288801	-0.919700	0.342491	0.206841	-0.434065	0.455052	0.727801	0.273536	0	0
16634	8.177061	-0.453288	-4.480634	0.555252	0.034640	-0.310814	-0.923336	0.337544	0.203452	-0.436015	0.450285	0.730546	0.270994	0	0
16635	8.565628	-0.511433	-4.688785	0.507518	0.074198	-0.321912	-0.926425	0.332958	0.198383	-0.437982	0.445531	0.733006	0.269029	0	0
16636	8.898582	-0.563974	-4.923806	0.464994	0.081024	-0.340300	-0.927837	0.329921	0.193395	-0.439756	0.440781	0.735385	0.267463	0	0
16637	8.894628	-0.622229	-5.097954	0.401584	-0.001642	-0.309110	-0.930370	0.326976	0.189838	-0.440702	0.436762	0.737792	0.265865	0	0
16638	8.740054	-0.605886	-5.150039	0.310738	-0.127864	-0.272416	-0.933430	0.322223	0.188155	-0.440424	0.433711	0.740352	0.264199	0	0
16639	8.528571	-0.576115	-5.088795	0.293616	-0.231480	-0.217269	-0.933082	0.317853	0.189293	-0.439425	0.431441	0.743056	0.261979	0	0
16640	8.530864	-0.419831	-5.169989	0.282544	-0.307202	-0.212558	-0.933705	0.314191	0.193882	-0.437835	0.429414	0.746041	0.259474	0	0
16641	8.369882	-0.214628	-5.196447	0.287154	-0.344222	-0.240937	-0.934640	0.311768	0.196711	-0.435888	0.427272	0.749292	0.256906	0	0
16642	8.484381	-0.115846	-5.388495	0.224035	-0.356762	-0.274037	-0.937088	0.307002	0.200965	-0.433500	0.425144	0.752573	0.254880	0	0
16643	8.885457	0.088532	-5.648543	0.136696	-0.271896	-0.332953	-0.936869	0.302162	0.202925	-0.431199	0.422761	0.755483	0.254136	0	0
16644	9.046113	0.381459	-5.874868	0.165601	-0.180396	-0.354988	-0.938875	0.295556	0.206493	-0.429663	0.419824	0.758157	0.253645	0	0
16645	8.847594	0.463880	-5.407961	0.181807	-0.188377	-0.362299	-0.941479	0.289812	0.207291	-0.428091	0.416797	0.760917	0.253029	0	0
16646	8.484343	0.383138	-4.984266	0.126743	-0.223894	-0.399134	-0.942492	0.282904	0.210831	-0.425934	0.413784	0.763832	0.252832	0	0
16647	8.411412	0.639784	-4.554737	0.076626	-0.176253	-0.393762	-0.942120	0.278395	0.214791	-0.423922	0.410918	0.766374	0.253192	0	0
16648	8.277534	0.863266	-4.512040	0.114745	-0.024342	-0.349878	-0.943574	0.270930	0.215187	-0.423349	0.407823	0.768177	0.253694	0	0
16649	8.750610	0.823738	-4.706322	0.212711	0.102953	-0.325941	-0.946627	0.264542	0.211703	-0.424195	0.404180	0.769579	0.253860	0	0
16650	9.143533	0.649299	-4.925056	0.295370	0.161454	-0.321234	-0.950001	0.260641	0.207387	-0.425844	0.400045	0.770916	0.253593	0	0
16651	9.325544	0.655529	-4.762737	0.344965	0.098828	-0.307227	-0.951110	0.256815	0.203762	-0.427222	0.395977	0.772565	0.252638	0	0
16652	9.004836	0.790566	-4.537299	0.450697	0.027924	-0.313372	-0.953339	0.252814	0.201127	-0.428457	0.391562	0.774794	0.250598	0	0
16653	8.528634	0.772827	-4.410907	0.496375	0.016691	-0.314287	-0.956288	0.249826	0.198562	-0.429756	0.386975	0.777158	0.248165	0	0
16654	7.956902	0.756708	-4.174651	0.466671	0.028672	-0.331002	-0.956956	0.244834	0.195143	-0.430990	0.382323	0.779443	0.246060	0	0
16655	7.497398	0.888605	-3.823267	0.458162	0.038554	-0.375146	-0.959702	0.237370	0.193004	-0.432134	0.377346	0.781799	0.244256	0	0
16656	7.551831	1.110137	-3.734484	0.418153	0.156573	-0.376279	-0.960391	0.234226	0.189983	-0.434041	0.372218	0.783529	0.243196	0	0
16657	8.372730	1.153831	-4.168289	0.373566	0.326621	-0.350770	-0.962625	0.228128	0.183254	-0.437154	0.367068	0.784285	0.243012	0	0
16658	9.362179	1.167289	-4.606179	0.316953	0.489645	-0.329830	-0.965478	0.223808	0.172680	-0.441378	0.361907	0.784087	0.243754	0	0
16659	10.449465	1.279967	-4.899735	0.342207	0.471013	-0.307479	-0.968457	0.219142	0.163359	-0.445577	0.356849	0.783911	0.244140	0	0
16660	10.260409	1.244197	-5.025751	0.476702	0.224055	-0.248148	-0.969460	0.215781	0.156082	-0.448453	0.352238	0.784927	0.242299	0	0
16661	9.826591	0.661352	-5.097869	0.367033	0.030684	-0.228062	-0.971706	0.212408	0.152354	-0.449456	0.348743	0.786447	0.240560	0	0
16662	8.899346	0.567069	-4.993757	0.235299	-0.078638	-0.182484	-0.974360	0.210143	0.152521	-0.449250	0.346445	0.787979	0.239247	0	0
16663	7.773309	0.442813	-4.720566	0.135371	-0.158224	-0.113077	-0.973598	0.207157	0.154591	-0.448226	0.345343	0.789376	0.238152	0	0
16664	7.341680	0.461694	-4.455504	0.119748	-0.174859	-0.113165	-0.972824	0.204361	0.158655	-0.447021	0.344337	0.790814	0.237103	0	0
16665	7.058733	0.744188	-4.394770	0.050722	-0.111141	-0.098734	-0.974057	0.202033	0.159653	-0.446108	0.343613	0.791743	0.236771	0	0
16666	7.347326	0.923625	-4.544493	-0.009126	0.039537	-0.058629	-0.972199	0.200287	0.159526	-0.446284	0.343102	0.791728	0.237232	0	0
16667	8.028878	1.104846	-4.672667	-0.025190	0.179560	-0.056872	-0.973611	0.199239	0.157917	-0.447508	0.342357	0.791034	0.238313	0	0
16668	8.648005	1.427577	-4.831401	0.016704	0.226032	-0.032822	-0.973629	0.197484	0.152713	-0.449305	0.341494	0.790152	0.239095	0	0
16669	8.941036	1.329601	-4.913048	0.024226	0.201593	-0.023546	-0.974784	0.196850	0.148438	-0.450948	0.340734	0.789357	0.239711	0	0
16670	8.728549	1.226984	-4.925095	-0.082254	0.128825	-0.064993	-0.974940	0.195873	0.144982	-0.451560	0.340295	0.788778	0.241087	0	0
16671	8.473075	1.158142	-4.901496	-0.207323	0.056526	-0.082623	-0.973934	0.194699	0.145182	-0.451123	0.340460	0.788276	0.243301	0	0
16672	8.166958	1.106802	-4.890382	-0.262967	-0.021523	-0.068919	-0.975877	0.192532	0.146056	-0.449920	0.341169	0.787942	0.245608	0	0
16673	7.952310	1.011083	-4.873317	-0.312989	-0.051697	-0.055268	-0.975532	0.189776	0.149418	-0.448329	0.342285	0.787566	0.248159	0	0
16674	8.028810	1.048190	-4.967725	-0.318930	-0.017717	-0.006682	-0.974643	0.188723	0.153023	-0.447108	0.343723	0.786848	0.250638	0	0
16675	8.112956	1.065003	-4.999749	-0.265973	0.019004	0.054860	-0.974341	0.187546	0.153513	-0.446501	0.345313	0.785880	0.252564	0	0
16676	8.312716	1.098162	-5.045651	-0.232028	0.061123	0.088858	-0.973231	0.188580	0.152576	-0.446434	0.346906	0.784689	0.254198	0	0
16677	8.380691	1.130949	-4.994838	-0.204059	0.087633	0.106326	-0.972971	0.190566	0.152981	-0.446702	0.348445	0.783384	0.255641	0	0
16678	8.410560	1.182736	-4.894166	-0.160685	0.072020	0.088103	-0.972678	0.189969	0.153365	-0.446961	0.349687	0.782318	0.256756	0	0
16679	8.410927	1.157704	-4.836371	-0.120344	0.052464	0.058848	-0.972991	0.191209	0.151606	-0.447120	0.350567	0.781545	0.257631	0	0
16680	8.304920	1.126713	-4.820531	-0.086561	0.025643	0.058929	-0.971295	0.191714	0.152471	-0.447198	0.351367	0.780975	0.258133	0	0
16681	8.296752	1.052798	-4.910082	-0.064190	-0.008650	0.077362	-0.972014	0.192462	0.152100	-0.447123	0.352297	0.780554	0.258271	0	0
16682	8.337066	1.007305	-4.974689	-0.064600	-0.043085	0.099437	-0.970916	0.195554	0.153132	-0.446845	0.353491	0.780204	0.258177	0	0
16683	8.329578	0.960788	-5.298390	-0.097551	-0.100485	0.137983	-0.969489	0.196913	0.157166	-0.446088	0.355280	0.779890	0.257979	0	0
16684	8.349709	0.959160	-5.188040	-0.154438	-0.185590	0.209587	-0.967486	0.196343	0.159375	-0.444661	0.358097	0.779547	0.257585	0	0
16685	8.308919	0.904807	-5.452575	-0.220807	-0.253145	0.265511	-0.967484	0.199387	0.164661	-0.442591	0.361816	0.779125	0.257228	0	0
16686	8.250754	0.896041	-5.491520	-0.238322	-0.339342	0.338087	-0.964265	0.205892	0.171547	-0.439978	0.366390	0.778755	0.256356	0	0
16687	8.240814	0.889319	-5.527425	-0.234542	-0.372239	0.380351	-0.963170	0.212457	0.177892	-0.437200	0.371351	0.778365	0.255151	0	0
16688	8.419228	0.831791	-5.490993	-0.282275	-0.405450	0.446408	-0.958077	0.216861	0.186044	-0.434155	0.377103	0.777718	0.253885	0	0
16689	9.053111	0.714197	-5.735277	-0.388461	-0.282942	0.499337	-0.951884	0.223553	0.194045	-0.431757	0.383403	0.776040	0.253674	0	0
16690	10.370745	0.861102	-6.170077	-0.447739	0.000329	0.511917	-0.948283	0.230826	0.196872	-0.431360	0.389319	0.772895	0.254936	0	0
16691	10.504051	0.993636	-5.816704	-0.310541	0.022121	0.510378	-0.947494	0.236200	0.198333	-0.431625	0.394560	0.769988	0.255226	0	0
16692	9.907514	0.790043	-4.972034	-0.028227	-0.270128	0.423169	-0.941914	0.243178	0.200697	-0.430538	0.398642	0.769377	0.252549	0	0
16693	9.380907	0.694945	-4.477106	0.288764	-0.450162	0.321190	-0.938562	0.249995	0.207036	-0.429040	0.401017	0.770729	0.247158	0	0
16694	8.802506	0.338194	-4.334610	0.194352	-0.436351	0.276757	-0.936350	0.256886	0.212258	-0.427163	0.403407	0.771933	0.242720	0	0
16695	8.065917	0.239618	-4.191761	-0.090632	-0.348523	0.250194	-0.933242	0.261361	0.219584	-0.424724	0.406586	0.772164	0.240958	0	0
16696	7.643406	0.322755	-4.020825	-0.154558	-0.248960	0.280116	-0.930093	0.261745	0.225381	-0.422873	0.410020	0.771678	0.239949	0	0
16697	7.495827	0.237699	-3.750155	-0.163581	-0.151129	0.275316	-0.927700	0.265748	0.230845	-0.421709	0.413214	0.770767	0.239443	0	0
16698	7.634515	0.141029	-3.847761	-0.139649	-0.010682	0.265974	-0.924649	0.270815	0.231982	-0.421712	0.415897	0.769349	0.239356	0	0
16699	8.016937	-0.104328	-3.837092	-0.116876	0.100552	0.284236	-0.925117	0.273469	0.230737	-0.422696	0.418350	0.767434	0.239492	0	0
16700	8.412591	-0.401298	-3.962523	-0.127131	0.188070	0.300626	-0.924617	0.277826	0.229590	-0.424353	0.420757	0.765046	0.239983	0	0
16701	8.799046	-0.640433	-4.055831	-0.119501	0.252357	0.304252	-0.920321	0.282366	0.226436	-0.426529	0.422998	0.762375	0.240686	0	0
16702	9.344853	-0.727584	-4.173432	-0.137811	0.367451	0.291288	-0.920837	0.287164	0.222495	-0.429471	0.424936	0.759208	0.242048	0	0
16703	9.963129	-0.581411	-4.367102	-0.126640	0.419409	0.224399	-0.919497	0.289691	0.217404	-0.432681	0.426178	0.756107	0.243846	0	0
16704	10.230854	-0.276425	-4.464500	-0.150319	0.377973	0.164884	-0.920597	0.293007	0.208706	-0.435325	0.427163	0.753371	0.245877	0	0
16705	10.214810	-0.126528	-4.421859	-0.181914	0.224881	0.093518	-0.920489	0.292137	0.202990	-0.436500	0.428118	0.751510	0.247823	0	0
16706	9.682693	-0.060089	-4.394279	-0.185913	0.033315	0.031316	-0.920047	0.292953	0.206716	-0.436060	0.429097	0.750742	0.249226	0	0
16707	8.891899	-0.092791	-4.432552	-0.237435	-0.054728	-0.005529	-0.920046	0.293348	0.207448	-0.434647	0.430238	0.750377	0.250822	0	0
16708	8.262295	-0.125504	-4.194239	-0.220303	-0.012734	-0.018546	-0.920003	0.291770	0.210321	-0.433584	0.431102	0.749932	0.252501	0	0
16709	7.763134	-0.242625	-3.879228	-0.133866	0.047911	-0.007583	-0.921207	0.287940	0.212641	-0.433381	0.431516	0.749384	0.253770	0	0
16710	7.643575	-0.453147	-3.670811	-0.039081	0.120246	0.040145	-0.921388	0.289765	0.210634	-0.434243	0.431695	0.748564	0.254408	0	0
16711	8.110006	-0.610717	-3.740008	0.024457	0.196878	0.081513	-0.919012	0.290147	0.207946	-0.436065	0.431709	0.747382	0.254745	0	0
16712	8.586024	-0.597534	-3.888161	0.181748	0.230046	0.075447	-0.920487	0.292655	0.204154	-0.438787	0.430909	0.746486	0.254051	0	0
16713	9.117507	-0.718962	-3.974048	0.342217	0.212470	0.055696	-0.921422	0.294904	0.196662	-0.442024	0.429291	0.746139	0.252191	0	0
16714	9.436512	-0.794243	-4.133815	0.402087	0.086215	-0.021009	-0.920603	0.295058	0.193267	-0.444366	0.427148	0.746832	0.249650	0	0
16715	9.615423	-0.850883	-4.343778	0.454543	-0.019458	-0.103296	-0.921621	0.296036	0.191215	-0.445941	0.424412	0.748447	0.246654	0	0
16716	9.731861	-0.668367	-4.631972	0.374315	0.025272	-0.200740	-0.924744	0.295104	0.187790	-0.447248	0.421189	0.750078	0.244852	0	0
16717	9.247025	-0.629938	-4.710210	0.396422	-0.135230	-0.213390	-0.924726	0.293141	0.186818	-0.447418	0.418154	0.752504	0.242285	0	0
16718	9.590979	-0.397126	-4.890641	0.272502	-0.177623	-0.189598	-0.925255	0.290544	0.187226	-0.446787	0.415950	0.754722	0.240337	0	0
16719	9.237035	0.107327	-5.067355	0.211972	-0.208794	-0.189666	-0.927166	0.286998	0.189853	-0.445677	0.414083	0.756909	0.238739	0	0
16720	8.725618	0.258945	-4.892648	0.172115	-0.332523	-0.230002	-0.927520	0.283673	0.193328	-0.443349	0.412379	0.759723	0.237080	0	0
16721	8.178528	0.424630	-4.663374	-0.005943	-0.437225	-0.274312	-0.928567	0.280548	0.198804	-0.439389	0.411365	0.762729	0.236561	0	0
16722	7.685505	0.663703	-4.329361	-0.073027	-0.414405	-0.285549	-0.928881	0.276197	0.205611	-0.435275	0.410497	0.765518	0.236664	0	0
16723	7.353242	0.797282	-4.349882	-0.070479	-0.260570	-0.272996	-0.928338	0.270185	0.210890	-0.432384	0.409339	0.767562	0.237348	0	0
16724	7.692588	0.800492	-4.406031	-0.015833	-0.056778	-0.233685	-0.930500	0.264065	0.213359	-0.431356	0.407764	0.768699	0.238247	0	0
16725	8.537345	0.622485	-4.776955	0.073030	0.145123	-0.285990	-0.931306	0.259851	0.211687	-0.432128	0.404913	0.769371	0.239540	0	0
16726	8.916083	0.806882	-4.801994	0.325465	0.169068	-0.358828	-0.932553	0.255877	0.208196	-0.433908	0.400357	0.770835	0.239271	0	0
16727	8.719927	0.788690	-4.608783	0.550128	0.083513	-0.433535	-0.935635	0.250187	0.202208	-0.435749	0.394427	0.773467	0.237273	0	0
16728	8.609203	0.613652	-4.518825	0.607996	-0.011919	-0.519572	-0.936595	0.245786	0.198545	-0.436836	0.387795	0.776960	0.234781	0	0
16729	8.372499	0.411415	-4.504045	0.572407	-0.039580	-0.549046	-0.941464	0.237176	0.194090	-0.437489	0.381117	0.780543	0.232606	0	0
16730	7.971722	0.181447	-4.505049	0.552352	-0.060073	-0.545509	-0.943642	0.230220	0.193110	-0.437872	0.374590	0.784121	0.230445	0	0
16731	7.908185	0.051732	-4.563906	0.534980	-0.049102	-0.512565	-0.947373	0.224344	0.194052	-0.438340	0.368340	0.787430	0.228338	0	0
16732	8.261910	0.064054	-4.944211	0.531341	0.044141	-0.453010	-0.948877	0.218764	0.191170	-0.439628	0.362357	0.790072	0.226298	0	0
16733	8.861376	0.172280	-5.371729	0.583413	0.165044	-0.364877	-0.951801	0.212443	0.186273	-0.442251	0.356536	0.791932	0.223918	0	0
16734	9.361453	0.282920	-5.566042	0.562257	0.194488	-0.268497	-0.953246	0.210527	0.178949	-0.445214	0.351500	0.793247	0.221341	0	0
16735	9.351116	0.480009	-5.429102	0.543457	0.103473	-0.207793	-0.955523	0.207996	0.172727	-0.447520	0.347207	0.794669	0.218346	0	0
16736	8.958415	0.512600	-5.121927	0.373742	-0.009273	-0.178654	-0.957347	0.205822	0.170769	-0.448379	0.344150	0.796116	0.216139	0	0
16737	8.460939	0.675456	-4.708533	0.191747	-0.070058	-0.202839	-0.955920	0.204397	0.170100	-0.448083	0.341835	0.797503	0.215312	0	0
16738	7.959299	0.846279	-4.524405	0.083148	-0.094432	-0.223275	-0.958402	0.200356	0.171286	-0.447161	0.339905	0.798841	0.215326	0	0
16739	7.767706	0.943134	-4.412741	0.011608	-0.042058	-0.234532	-0.958024	0.194484	0.173746	-0.446400	0.338078	0.799813	0.216172	0	0
16740	8.003055	0.986767	-4.534787	0.035814	0.042191	-0.227224	-0.960535	0.191414	0.172728	-0.446394	0.336030	0.800443	0.217042	0	0
16741	8.334078	0.982184	-4.728360	0.123193	0.120647	-0.217936	-0.960230	0.188356	0.170553	-0.447341	0.333481	0.800865	0.217469	0	0
16742	8.737097	0.945899	-4.946571	0.209009	0.133927	-0.226889	-0.962211	0.185478	0.165438	-0.448643	0.330457	0.801447	0.217255	0	0
16743	8.882973	0.871200	-5.058795	0.198509	0.070206	-0.237803	-0.964018	0.182411	0.164131	-0.449385	0.327514	0.802309	0.216999	0	0
16744	8.779127	0.777213	-5.048278	0.143914	0.012285	-0.221339	-0.963839	0.178203	0.162027	-0.449501	0.325085	0.803263	0.216878	0	0
16745	8.610483	0.644201	-4.987282	0.078231	-0.050927	-0.208578	-0.965920	0.176153	0.163475	-0.448935	0.323175	0.804302	0.217058	0	0
16746	8.398966	0.595984	-4.897559	0.011785	-0.090658	-0.157311	-0.965869	0.172804	0.164397	-0.447930	0.322075	0.805217	0.217376	0	0
16747	8.339053	0.588517	-4.851887	-0.007529	-0.094311	-0.126159	-0.966687	0.171710	0.166459	-0.446913	0.321305	0.805992	0.217734	0	0
16748	8.336843	0.619893	-4.839523	0.015649	-0.071218	-0.082102	-0.965234	0.169464	0.167862	-0.446239	0.320751	0.806583	0.217746	0	0
16749	8.421034	0.678091	-4.883356	0.009759	-0.042928	-0.030747	-0.967174	0.167678	0.169750	-0.445899	0.320560	0.806858	0.217704	0	0
16750	8.524512	0.723941	-4.920743	0.006043	-0.016843	-0.035355	-0.966046	0.167675	0.169456	-0.445734	0.320306	0.807036	0.217758	0	0
16751	8.606421	0.735594	-4.928562	-0.005652	-0.024647	-0.027087	-0.965909	0.168232	0.169773	-0.445500	0.320174	0.807184	0.217882	0	0
16752	8.606282	0.750469	-4.952615	-0.037499	-0.050873	-0.017930	-0.966314	0.167596	0.171152	-0.444959	0.320329	0.807361	0.218102	0	0
16753	8.524313	0.731607	-4.949672	-0.069322	-0.065842	-0.043681	-0.966881	0.167612	0.171017	-0.444152	0.320436	0.807607	0.218682	0	0
16754	8.428028	0.732109	-4.936406	-0.087085	-0.092949	-0.020754	-0.965024	0.167207	0.172813	-0.443105	0.320880	0.807870	0.219179	0	0
16755	8.341337	0.742377	-4.933097	-0.112222	-0.084721	-0.003400	-0.965559	0.166906	0.176196	-0.442095	0.321542	0.807974	0.219867	0	0
16756	8.317249	0.776679	-4.946465	-0.111488	-0.071576	0.023190	-0.965403	0.166684	0.177738	-0.441237	0.322402	0.807945	0.220435	0	0
16757	8.343688	0.803439	-4.966604	-0.110368	-0.057223	0.029602	-0.964529	0.165456	0.179068	-0.440526	0.323261	0.807822	0.221049	0	0
16758	8.370072	0.825416	-4.991602	-0.098939	-0.048795	0.011268	-0.964398	0.166313	0.179120	-0.439866	0.323917	0.807757	0.221640	0	0
16759	8.407870	0.826468	-5.089629	-0.128724	-0.069750	-0.006185	-0.965679	0.167709	0.180352	-0.438913	0.324594	0.807762	0.222519	0	0
16760	8.446125	0.807208	-5.120172	-0.139693	-0.077127	-0.005273	-0.964224	0.165851	0.182628	-0.437854	0.325358	0.807781	0.223420	0	0
16761	8.438680	0.797883	-5.144109	-0.116048	-0.076869	-0.010736	-0.964351	0.165504	0.183881	-0.436873	0.325958	0.807856	0.224192	0	0
16762	8.420362	0.791462	-5.017859	-0.135693	-0.084415	0.008505	-0.963332	0.164519	0.186074	-0.435796	0.326830	0.807867	0.224976	0	0
16763	8.388229	0.783339	-5.118162	-0.159066	-0.084120	-0.010821	-0.962892	0.164688	0.188345	-0.434614	0.327632	0.807874	0.226071	0	0
16764	8.335679	0.839001	-5.082016	-0.173013	-0.091021	-0.018179	-0.962862	0.163717	0.190548	-0.433299	0.328464	0.807912	0.227250	0	0
16765	8.340407	0.924492	-5.129946	-0.150337	-0.053832	0.005676	-0.962286	0.163912	0.192253	-0.432424	0.329290	0.807747	0.228301	0	0
16766	8.311435	0.905283	-5.128988	-0.107473	-0.053866	0.035113	-0.962994	0.164590	0.193293	-0.431744	0.330183	0.807594	0.228840	0	0
16767	8.306854	0.858557	-5.078396	-0.075852	-0.044008	0.053503	-0.961006	0.164505	0.194401	-0.431303	0.331050	0.807397	0.229115	0	0
16768	8.379310	0.840685	-5.049820	-0.083185	-0.012455	0.049782	-0.961851	0.164504	0.194692	-0.431070	0.331861	0.807071	0.229530	0	0
16769	8.398162	0.821780	-5.096543	-0.052314	-0.011993	0.040665	-0.962969	0.163913	0.195373	-0.430935	0.332449	0.806831	0.229776	0	0
16770	8.305936	0.813823	-5.177689	-0.041388	-0.006349	0.037901	-0.960731	0.166143	0.196057	-0.430862	0.332970	0.806612	0.229926	0	0
16771	8.310500	0.872771	-5.235447	-0.067234	0.009985	0.027740	-0.961152	0.166128	0.196485	-0.430825	0.333467	0.806286	0.230420	0	0
16772	8.284087	0.887429	-5.229533	-0.072236	0.020927	0.045143	-0.961575	0.165862	0.196189	-0.430886	0.334115	0.805854	0.230878	0	0
16773	8.315590	0.852753	-5.192289	-0.059777	-0.002390	0.034196	-0.960157	0.166344	0.197621	-0.430787	0.334661	0.805575	0.231242	0	0
16774	8.351771	0.832922	-5.179278	-0.063265	-0.021277	0.042483	-0.960173	0.166441	0.195646	-0.430532	0.335345	0.805354	0.231497	0	0
16775	8.349657	0.820226	-5.135803	-0.069132	-0.035232	0.029647	-0.960184	0.167961	0.196873	-0.430126	0.335971	0.805210	0.231846	0	0
16776	8.291330	0.819061	-5.198848	-0.046840	-0.038828	0.042527	-0.959888	0.168146	0.198864	-0.429784	0.336626	0.805100	0.231910	0	0
16777	8.209807	0.838442	-5.154609	-0.035871	-0.021279	0.040672	-0.958765	0.168307	0.198155	-0.429627	0.337165	0.804935	0.231990	0	0
16778	8.238640	0.838383	-5.165350	-0.025506	0.004159	0.014965	-0.959634	0.169507	0.197390	-0.429639	0.337406	0.804784	0.232145	0	0
16779	8.272507	0.891574	-5.171101	-0.028827	0.006175	0.027818	-0.958379	0.170777	0.197457	-0.429697	0.337747	0.804560	0.232315	0	0
16780	8.353732	0.833689	-5.237319	-0.028825	0.010855	0.026899	-0.957686	0.171912	0.197521	-0.429778	0.338084	0.804331	0.232469	0	0
16781	8.373115	0.855321	-5.233072	0.005276	-0.009976	0.004067	-0.958646	0.169894	0.197970	-0.429766	0.338125	0.804337	0.232412	0	0
16782	8.334666	0.906626	-5.240961	-0.000187	-0.015599	0.005901	-0.958088	0.171126	0.199033	-0.429683	0.338231	0.804359	0.232335	0	0
16783	8.320532	0.901284	-5.196989	0.010562	-0.009569	-0.003266	-0.959231	0.172411	0.199549	-0.429675	0.338189	0.804400	0.232268	0	0
16784	8.301502	0.883914	-5.157742	0.033972	-0.005091	-0.017915	-0.959497	0.170854	0.199171	-0.429736	0.337931	0.804537	0.232055	0	0
16785	8.296995	0.876084	-5.114145	0.050481	0.011426	-0.017910	-0.960057	0.170303	0.198859	-0.429997	0.337552	0.804630	0.231801	0	0
16786	8.321144	0.870946	-5.105420	0.077309	0.016450	-0.041718	-0.958952	0.172162	0.198681	-0.430323	0.336868	0.804854	0.231414	0	0
16787	8.330843	0.856137	-5.091386	0.113601	0.029995	-0.054515	-0.959076	0.170071	0.197419	-0.430860	0.335878	0.805135	0.230872	0	0
16788	8.349789	0.837069	-5.126036	0.131493	0.021614	-0.069148	-0.958780	0.168792	0.197054	-0.431346	0.334725	0.805553	0.230183	0	0
16789	8.349643	0.793422	-5.126315	0.136878	0.044075	-0.075603	-0.961062	0.169748	0.195862	-0.432024	0.333432	0.805895	0.229590	0	0
16790	8.334991	0.779228	-5.145184	0.133260	0.021771	-0.071911	-0.959943	0.168602	0.192524	-0.432508	0.332247	0.806322	0.228899	0	0
16791	8.329957	0.765005	-5.166828	0.129793	0.019505	-0.064577	-0.961170	0.166103	0.194078	-0.432988	0.331128	0.806713	0.228231	0	0
16792	8.329947	0.767462	-5.169227	0.125556	0.028016	-0.052671	-0.959637	0.166736	0.192404	-0.433538	0.330117	0.807028	0.227539	0	0
16793	8.334991	0.779228	-5.145184	0.113795	0.024040	-0.047178	-0.961344	0.167355	0.192035	-0.434039	0.329197	0.807303	0.226939	0	0
16794	8.342267	0.793730	-5.145361	0.101265	0.019742	-0.036180	-0.960342	0.165670	0.190929	-0.434479	0.328441	0.807541	0.226343	0	0
16795	8.369061	0.797917	-5.110104	0.104530	0.018765	-0.050846	-0.962312	0.164589	0.190173	-0.434898	0.327542	0.807829	0.225816	0	0
16796	8.361916	0.822213	-5.109678	0.099462	0.014115	-0.034330	-0.961344	0.165898	0.189538	-0.435289	0.326821	0.808080	0.225208	0	0
16797	8.378951	0.812044	-5.083811	0.098082	0.018664	-0.017820	-0.960804	0.166961	0.188184	-0.435759	0.326217	0.808243	0.224588	0	0
16798	8.383466	0.822299	-5.127392	0.104258	0.005277	-0.025126	-0.962740	0.164092	0.188730	-0.436115	0.325567	0.808512	0.223871	0	0
16799	8.388680	0.811817	-5.072099	0.078017	0.005617	-0.014166	-0.963601	0.164712	0.188070	-0.436421	0.325109	0.808674	0.223354	0	0
16800	8.378214	0.759676	-5.156590	0.086593	0.001152	-0.001310	-0.961079	0.165330	0.186386	-0.436738	0.324739	0.808842	0.222663	0	0
16801	8.389903	0.790166	-4.905616	0.074987	-0.010646	0.011548	-0.962084	0.165967	0.185445	-0.436960	0.324537	0.808984	0.222006	0	0
16802	8.371763	0.773000	-5.062057	0.053791	-0.015540	-0.028870	-0.961231	0.165926	0.186000	-0.436974	0.324124	0.809241	0.221645	0	0
16803	8.410434	0.760329	-5.041846	0.047279	-0.004370	0.000468	-0.959824	0.166205	0.185721	-0.437132	0.323940	0.809329	0.221281	0	0
16804	8.388653	0.775281	-5.060258	0.071272	0.000645	0.007845	-0.961818	0.166591	0.184349	-0.437415	0.323710	0.809434	0.220671	0	0
16805	8.369699	0.791925	-5.025624	0.075530	0.008524	0.029862	-0.960672	0.165687	0.184848	-0.437834	0.323612	0.809433	0.219990	0	0
16806	8.421920	0.705131	-5.090946	0.099383	0.008361	0.031739	-0.961691	0.167605	0.184128	-0.438322	0.323436	0.809488	0.219073	0	0
16807	8.407619	0.695200	-5.066320	0.080767	-0.020505	0.022569	-0.959718	0.168005	0.184135	-0.438506	0.323318	0.809647	0.218288	0	0
16808	8.378978	0.685168	-5.026667	0.073398	-0.020384	0.020713	-0.961145	0.169301	0.184512	-0.438652	0.323230	0.809805	0.217537	0	0
16809	8.359268	0.666548	-5.074361	0.069696	-0.020263	0.018861	-0.960595	0.170180	0.183996	-0.438793	0.323130	0.809951	0.216858	0	0
16810	8.371065	0.642514	-5.096699	0.077117	-0.039021	0.024409	-0.960307	0.170141	0.184698	-0.438809	0.323094	0.810186	0.215999	0	0
16811	8.358761	0.638168	-5.127668	0.066373	-0.043216	0.033566	-0.959905	0.171989	0.184952	-0.438784	0.323177	0.810377	0.215208	0	0
16812	8.368179	0.589705	-5.135583	0.064233	-0.035079	0.020697	-0.959911	0.172820	0.185570	-0.438781	0.323160	0.810578	0.214483	0	0
16813	8.372910	0.614216	-5.157340	0.046781	-0.042281	0.018843	-0.959773	0.173370	0.186028	-0.438669	0.323208	0.810769	0.213918	0	0
16814	8.370661	0.594441	-5.128398	0.034985	-0.042467	0.022488	-0.959640	0.173682	0.185480	-0.438515	0.323347	0.810933	0.213397	0	0
16815	8.358043	0.602839	-5.205168	0.037021	-0.057743	0.031688	-0.960203	0.173677	0.185768	-0.438273	0.323575	0.811129	0.212804	0	0
16816	8.336670	0.565858	-5.149053	0.034758	-0.056766	0.015157	-0.957668	0.174886	0.186668	-0.437986	0.323687	0.811379	0.212271	0	0
16817	8.336225	0.561759	-5.204620	0.014691	-0.044788	0.016014	-0.957803	0.174983	0.187666	-0.437743	0.323858	0.811521	0.211969	0	0
16818	8.314540	0.605810	-5.222846	0.022115	-0.030245	0.018760	-0.958786	0.174827	0.188232	-0.437638	0.323997	0.811616	0.211608	0	0
16819	8.299701	0.557799	-5.251590	0.018457	-0.032996	0.018745	-0.958235	0.176229	0.188739	-0.437508	0.324149	0.811706	0.211301	0	0
16820	8.304544	0.543088	-5.242205	0.020262	-0.052390	0.019696	-0.957952	0.175694	0.187854	-0.437220	0.324350	0.811891	0.210879	0	0
16821	8.302288	0.555032	-5.227550	-0.010694	-0.059126	0.026071	-0.955833	0.176595	0.189305	-0.436798	0.324744	0.812009	0.210692	0	0
16822	8.294810	0.536007	-5.251549	-0.023937	-0.041425	0.007660	-0.956979	0.178296	0.190130	-0.436429	0.325019	0.812090	0.210718	0	0
16823	8.275338	0.543799	-5.279756	-0.047646	-0.048939	0.011292	-0.956645	0.175603	0.192223	-0.435938	0.325433	0.812133	0.210928	0	0
16824	8.275290	0.529250	-5.279849	-0.050753	-0.033503	0.030528	-0.957233	0.177071	0.191754	-0.435595	0.325991	0.812050	0.211095	0	0
16825	8.261006	0.524169	-5.255193	-0.040133	-0.030881	0.016777	-0.957226	0.177826	0.193924	-0.435286	0.326379	0.812012	0.211278	0	0
16826	8.256158	0.548645	-5.269345	-0.043853	-0.034443	0.014943	-0.956825	0.179280	0.193445	-0.434924	0.326785	0.811997	0.211456	0	0
16827	8.236858	0.529307	-5.263918	-0.041172	-0.040791	0.013116	-0.956522	0.178892	0.195399	-0.434523	0.327169	0.812012	0.211630	0	0
16828	8.227150	0.524619	-5.270833	-0.052384	-0.018930	0.002045	-0.956810	0.179196	0.195138	-0.434232	0.327473	0.811953	0.211983	0	0
16829	8.236693	0.524719	-5.283266	-0.058430	-0.012307	0.014871	-0.957082	0.178872	0.195970	-0.434009	0.327885	0.811801	0.212382	0	0
16830	8.255890	0.524723	-5.293646	-0.050936	-0.020125	0.022242	-0.956219	0.178504	0.197354	-0.433755	0.328349	0.811684	0.212631	0	0
16831	8.241299	0.539693	-5.317158	-0.052713	-0.018388	0.024070	-0.955660	0.178795	0.197084	-0.433521	0.328825	0.811540	0.212923	0	0
16832	8.246111	0.549426	-5.322105	-0.058018	-0.012308	0.030475	-0.954233	0.178030	0.197588	-0.433325	0.329367	0.811347	0.213219	0	0
16833	8.246282	0.544250	-5.297990	-0.056802	-0.014634	0.007542	-0.955929	0.178458	0.198197	-0.433072	0.329719	0.811232	0.213627	0	0
16834	8.251285	0.565846	-5.283544	-0.063029	-0.019655	0.014884	-0.955666	0.179096	0.196819	-0.432766	0.330172	0.811111	0.214007	0	0
16835	8.231999	0.573313	-5.287605	-0.065741	-0.016023	0.015787	-0.955353	0.177059	0.197255	-0.432489	0.330632	0.810955	0.214446	0	0
16836	8.236871	0.578065	-5.282925	-0.044584	0.000324	0.018557	-0.954380	0.179130	0.198649	-0.432414	0.330993	0.810774	0.214727	0	0
16837	8.234439	0.604950	-5.297152	-0.050996	-0.001498	0.018551	-0.955076	0.178547	0.199044	-0.432309	0.331381	0.810577	0.215082	0	0
16838	8.253479	0.602791	-5.326864	-0.060459	0.007585	0.005675	-0.954232	0.178555	0.198612	-0.432212	0.331689	0.810373	0.215570	0	0
16839	8.271258	0.596199	-5.206797	-0.036430	-0.008798	0.016765	-0.954536	0.180543	0.199163	-0.432092	0.332015	0.810245	0.215790	0	0
16840	8.300138	0.649715	-5.234098	-0.049433	0.002787	0.008478	-0.953932	0.177656	0.199260	-0.431999	0.332308	0.810076	0.216161	0	0
16841	8.280605	0.577128	-5.236257	-0.032341	-0.010478	-0.001578	-0.954650	0.178928	0.199913	-0.431839	0.332471	0.810025	0.216421	0	0
16842	8.290223	0.650268	-5.269957	-0.052237	-0.011879	0.007575	-0.954655	0.179487	0.200231	-0.431615	0.332803	0.809914	0.216771	0	0
16843	8.299618	0.611603	-5.285053	-0.033038	0.017745	0.003890	-0.954343	0.177981	0.201549	-0.431693	0.332952	0.809721	0.217107	0	0
16844	8.309949	0.673737	-5.222231	-0.006583	0.027780	0.035138	-0.953799	0.178629	0.199886	-0.432002	0.333221	0.809448	0.217098	0	0
16845	8.302269	0.611163	-5.253754	0.040748	0.023583	0.026048	-0.954669	0.179836	0.198979	-0.432421	0.333219	0.809316	0.216760	0	0
16846	8.290169	0.555241	-5.236757	0.043932	0.015398	0.008622	-0.954815	0.180397	0.199299	-0.432741	0.333083	0.809293	0.216417	0	0
16847	8.261509	0.562314	-5.206653	0.065654	0.010291	0.000410	-0.955660	0.179728	0.198557	-0.433079	0.332794	0.809357	0.215943	0	0
16848	8.261516	0.530595	-5.192367	0.065706	0.019442	0.001308	-0.953965	0.179839	0.198689	-0.433488	0.332494	0.809388	0.215468	0	0
16849	8.280463	0.545671	-5.241287	0.072987	0.013959	0.000419	-0.954269	0.181031	0.197918	-0.433880	0.332166	0.809452	0.214946	0	0
16850	8.282728	0.536151	-5.255927	0.080632	0.016913	0.012356	-0.954008	0.182214	0.197140	-0.434341	0.331897	0.809488	0.214294	0	0
16851	8.299307	0.507269	-5.280890	0.086297	0.016520	0.018788	-0.954148	0.181412	0.195959	-0.434836	0.331654	0.809507	0.213593	0	0
16852	8.313833	0.528998	-5.281292	0.071211	0.023127	0.001321	-0.954587	0.182299	0.195594	-0.435293	0.331320	0.809532	0.213083	0	0
16853	8.321396	0.528363	-5.238100	0.069198	0.000386	-0.003231	-0.955178	0.182991	0.193379	-0.435553	0.331007	0.809658	0.212562	0	0
16854	8.299335	0.526733	-5.285596	0.070739	0.000115	-0.014245	-0.954198	0.184094	0.194004	-0.435788	0.330600	0.809832	0.212049	0	0
16855	8.290240	0.542921	-5.222347	0.072456	-0.003362	-0.017904	-0.954604	0.182137	0.193037	-0.435997	0.330161	0.810028	0.211552	0	0
16856	8.280052	0.529317	-5.287273	0.043210	0.005935	-0.017983	-0.954201	0.184639	0.194605	-0.436179	0.329832	0.810131	0.211298	0	0
16857	8.270932	0.577257	-5.240725	0.055146	0.007626	-0.016119	-0.954616	0.183535	0.193832	-0.436423	0.329461	0.810236	0.210969	0	0
16858	8.270354	0.505099	-5.284653	0.048476	0.011985	-0.027164	-0.954465	0.182278	0.193044	-0.436654	0.329016	0.810355	0.210729	0	0
16859	8.273018	0.497319	-5.248571	0.052221	-0.010451	-0.021615	-0.956432	0.182110	0.194185	-0.436729	0.328651	0.810551	0.210388	0	0
16860	8.304230	0.538760	-5.280869	0.048297	-0.017250	-0.030775	-0.956427	0.181149	0.193275	-0.436714	0.328240	0.810808	0.210069	0	0
16861	8.308990	0.543709	-5.290677	0.040660	-0.027620	-0.041782	-0.956437	0.181606	0.192738	-0.436570	0.327798	0.811121	0.209853	0	0
16862	8.282523	0.553582	-5.289623	0.028584	-0.044063	-0.012421	-0.956150	0.181976	0.193891	-0.436310	0.327681	0.811392	0.209527	0	0
16863	8.289743	0.529155	-5.280390	0.039353	-0.032502	-0.021597	-0.956003	0.182205	0.195036	-0.436163	0.327418	0.811657	0.209217	0	0
16864	8.294791	0.536039	-5.253963	0.041180	-0.032509	-0.021590	-0.956807	0.178780	0.194829	-0.436021	0.327142	0.811936	0.208864	0	0
16865	8.280155	0.509624	-5.265666	0.035507	-0.030217	-0.028953	-0.956805	0.178767	0.195111	-0.435864	0.326832	0.812207	0.208624	0	0
16866	8.270258	0.510144	-5.299109	0.039260	-0.013764	-0.027140	-0.956962	0.179921	0.195044	-0.435854	0.326484	0.812416	0.208375	0	0
16867	8.260569	0.505423	-5.303609	0.026593	-0.025157	-0.020727	-0.955837	0.179673	0.193885	-0.435726	0.326270	0.812618	0.208187	0	0
16868	8.270195	0.524889	-5.313504	0.020908	-0.015441	-0.029007	-0.956370	0.177635	0.194612	-0.435640	0.325985	0.812804	0.208087	0	0
16869	8.253541	0.553902	-5.298199	0.013724	-0.017592	-0.023510	-0.955684	0.179071	0.194412	-0.435526	0.325789	0.812957	0.208040	0	0
16870	8.231909	0.568593	-5.297294	0.001418	-0.025895	-0.038204	-0.956936	0.178175	0.195500	-0.435271	0.325541	0.813175	0.208107	0	0
16871	8.251192	0.583081	-5.302752	0.000738	-0.028274	-0.029020	-0.956921	0.178092	0.197193	-0.435015	0.325378	0.813365	0.208155	0	0
16872	8.270399	0.563556	-5.303597	-0.024441	-0.029177	-0.012550	-0.956618	0.176641	0.197382	-0.434703	0.325456	0.813461	0.208308	0	0
16873	8.263116	0.563702	-5.310571	-0.041227	-0.039522	-0.023579	-0.956196	0.176247	0.196505	-0.434230	0.325543	0.813595	0.208637	0	0
16874	8.250875	0.544610	-5.327146	-0.039130	-0.031788	-0.014418	-0.957329	0.177470	0.198290	-0.433845	0.325676	0.813677	0.208910	0	0
16875	8.241196	0.576458	-5.345901	-0.034475	-0.036623	-0.010728	-0.956490	0.178044	0.198035	-0.433444	0.325833	0.813770	0.209136	0	0
16876	8.207863	0.593065	-5.301066	-0.033247	-0.026243	0.000265	-0.957294	0.175409	0.199293	-0.433155	0.326043	0.813794	0.209313	0	0
16877	8.211789	0.550692	-5.398110	-0.051527	-0.042860	0.002082	-0.956156	0.175616	0.200569	-0.432674	0.326391	0.813836	0.209602	0	0
16878	8.261140	0.519058	-5.235907	-0.036513	-0.027102	0.014943	-0.955298	0.175411	0.201539	-0.432396	0.326741	0.813807	0.209742	0	0
16879	8.245194	0.555908	-5.442804	-0.061926	-0.008003	0.020364	-0.955318	0.176721	0.201196	-0.432202	0.327210	0.813617	0.210149	0	0
16880	8.222652	0.536285	-5.234355	-0.036999	-0.026018	-0.003417	-0.957276	0.175305	0.201409	-0.431895	0.327404	0.813644	0.210372	0	0
16881	8.236569	0.622496	-5.340596	-0.053299	-0.005975	0.001121	-0.956304	0.177246	0.202512	-0.431705	0.327674	0.813526	0.210799	0	0
16882	8.250862	0.608048	-5.355718	-0.052241	0.010380	0.004768	-0.956873	0.177541	0.202536	-0.431659	0.327933	0.813333	0.211235	0	0
16883	8.198215	0.651684	-5.326894	-0.023090	0.027925	0.033238	-0.957020	0.177578	0.201832	-0.431911	0.328263	0.813026	0.211388	0	0
16884	8.207722	0.612823	-5.327503	-0.021247	0.030684	0.033233	-0.956592	0.177020	0.201369	-0.432194	0.328568	0.812721	0.211511	0	0
16885	8.212543	0.568883	-5.308646	0.008005	0.019548	0.033302	-0.957151	0.176857	0.201930	-0.432480	0.328781	0.812515	0.211383	0	0
16886	8.231956	0.548999	-5.282931	0.004743	0.022370	0.047974	-0.957032	0.178710	0.202186	-0.432810	0.329115	0.812251	0.211205	0	0
16887	8.232073	0.539038	-5.263676	-0.015852	0.019781	0.030503	-0.957053	0.179366	0.200529	-0.433013	0.329409	0.812003	0.211284	0	0
16888	8.243845	0.524802	-5.293195	0.002445	0.027152	0.029609	-0.956224	0.180391	0.199878	-0.433336	0.329590	0.811774	0.211218	0	0
16889	8.241362	0.524948	-5.302763	0.012077	0.026034	0.047980	-0.955645	0.179638	0.200391	-0.433719	0.329892	0.811500	0.211014	0	0
16890	8.250744	0.510695	-5.329778	0.004646	0.009653	0.045238	-0.956932	0.180279	0.199453	-0.433941	0.330223	0.811301	0.210803	0	0
16891	8.233897	0.515655	-5.329115	-0.006425	0.002480	0.042472	-0.956661	0.181005	0.199213	-0.434060	0.330610	0.811109	0.210694	0	0
16892	8.250998	0.524885	-5.303124	0.001468	0.000230	0.064519	-0.955405	0.182404	0.199571	-0.434234	0.331136	0.810878	0.210396	0	0
16893	8.260809	0.509881	-5.274603	-0.013234	-0.006063	0.062666	-0.954722	0.184125	0.199389	-0.434302	0.331734	0.810641	0.210226	0	0
16894	8.241524	0.517347	-5.278664	-0.011608	-0.018579	0.056263	-0.957695	0.185533	0.200921	-0.434264	0.332288	0.810492	0.210007	0	0
16895	8.270512	0.524334	-5.272456	-0.036931	-0.008051	0.066298	-0.957006	0.186682	0.200703	-0.434244	0.333022	0.810201	0.210006	0	0
16896	8.215217	0.563528	-5.272548	-0.016946	-0.022633	0.062684	-0.955999	0.185636	0.201194	-0.434170	0.333654	0.810038	0.209785	0	0
16897	8.207670	0.512914	-5.291920	0.006994	-0.004508	0.066362	-0.954461	0.187569	0.202291	-0.434325	0.334191	0.809823	0.209440	0	0
16898	8.232007	0.485496	-5.249529	0.039647	-0.020631	0.057277	-0.955602	0.188180	0.201916	-0.434442	0.334533	0.809786	0.208793	0	0
16899	8.236971	0.490085	-5.232777	0.052023	-0.017846	0.040783	-0.955896	0.188778	0.201532	-0.434586	0.334695	0.809808	0.208149	0	0
16900	8.250983	0.441983	-5.269847	0.057634	-0.021812	0.045382	-0.954341	0.188884	0.201806	-0.434730	0.334860	0.809854	0.207402	0	0
16901	8.250663	0.413276	-5.299008	0.066547	-0.012030	0.035285	-0.953666	0.190518	0.200487	-0.434957	0.334902	0.809898	0.206684	0	0
16902	8.223608	0.370521	-5.351416	0.079601	0.004067	0.042611	-0.955936	0.192065	0.201879	-0.435377	0.334899	0.809884	0.205859	0	0
16903	8.216438	0.331444	-5.327248	0.086813	0.007996	0.038023	-0.955388	0.193087	0.201372	-0.435839	0.334833	0.809873	0.205030	0	0
16904	8.240389	0.312018	-5.337932	0.098812	0.000329	0.042648	-0.954541	0.192413	0.200189	-0.436294	0.334746	0.809916	0.204033	0	0
16905	8.280913	0.273474	-5.378347	0.095888	0.002626	0.035300	-0.955111	0.192450	0.199631	-0.436736	0.334630	0.809954	0.203123	0	0
16906	8.288194	0.278211	-5.373757	0.073925	0.000851	0.035262	-0.955008	0.195196	0.199236	-0.437095	0.334593	0.809966	0.202362	0	0
16907	8.264008	0.283414	-5.387312	0.061474	-0.011035	0.049933	-0.953031	0.195841	0.200106	-0.437340	0.334774	0.809944	0.201620	0	0
16908	8.240032	0.278494	-5.369539	0.051241	-0.001369	0.042552	-0.953057	0.197315	0.199350	-0.437619	0.334900	0.809894	0.201004	0	0
16909	8.211466	0.268331	-5.320227	0.052303	0.000132	0.048050	-0.954201	0.196884	0.196786	-0.437919	0.335083	0.809811	0.200381	0	0
