# Supplementary material for: Identification of Haptic Based Guiding Using Hard Reins
Source: PLoS One. 2015 Jul 22;10(7):e0132020. doi: 10.1371/journal.pone.0132020 (PMC4511788; doi:10.1371/journal.pone.0132020)
Supplement: S1 File — (ZIP) [file pone.0132020.s001.zip › MotionData1/Subject1/T11/fh11.txt]

// Start Time: 0
// Sample rate: 50.0Hz
// Scenario: 4.9
// Firmware Version: 2.6.1
Counter	Acc_X	Acc_Y	Acc_Z	Gyr_X	Gyr_Y	Gyr_Z	Mag_X	Mag_Y	Mag_Z	Quat_w	Quat_x	Quat_y	Quat_z	AnalogIn_1	AnalogIn_2
15523	1.935814	0.629905	9.645304	-0.010565	-0.011039	-0.008295	-0.259602	0.052278	-0.574942	-0.329409	0.076654	0.060103	0.939149	0	0
15524	1.926268	0.654681	9.607140	0.001672	-0.000667	-0.006561	-0.259073	0.053668	-0.576479	-0.329328	0.076717	0.060150	0.939170	0	0
15525	1.921322	0.644801	9.626482	0.013930	-0.007923	0.003850	-0.260126	0.052819	-0.574928	-0.329350	0.076825	0.060328	0.939142	0	0
15526	1.896902	0.625803	9.607407	0.017500	0.002542	0.003867	-0.259328	0.051614	-0.576257	-0.329370	0.076813	0.060504	0.939124	0	0
15527	1.867759	0.640340	9.632498	0.024150	-0.007872	-0.003166	-0.260375	0.052972	-0.576483	-0.329334	0.076883	0.060785	0.939113	0	0
15528	1.867786	0.635994	9.586434	0.015443	0.008099	-0.013562	-0.260647	0.052677	-0.574927	-0.329198	0.076815	0.060937	0.939156	0	0
15529	1.867731	0.635486	9.632429	0.013252	0.002521	0.007363	-0.260105	0.049005	-0.575782	-0.329258	0.076830	0.061074	0.939125	0	0
15530	1.877493	0.631086	9.583719	0.017215	0.002769	-0.009219	-0.260367	0.048862	-0.575523	-0.329152	0.076809	0.061257	0.939152	0	0
15531	1.877219	0.582605	9.578194	-0.003276	0.020351	-0.006487	-0.260247	0.051870	-0.575595	-0.329081	0.076703	0.061191	0.939190	0	0
15532	1.843113	0.575609	9.578882	-0.004903	0.018537	-0.001259	-0.260241	0.050506	-0.575752	-0.329053	0.076611	0.061109	0.939213	0	0
15533	1.823481	0.553557	9.612916	0.003347	0.013492	-0.016998	-0.261424	0.051578	-0.575073	-0.328884	0.076542	0.061134	0.939276	0	0
15534	1.767616	0.573303	9.626594	0.003231	0.010070	-0.020507	-0.261152	0.049401	-0.575507	-0.328669	0.076491	0.061171	0.939353	0	0
15535	1.733543	0.573506	9.634646	0.024142	0.009791	-0.012724	-0.259964	0.049708	-0.577330	-0.328554	0.076390	0.061398	0.939387	0	0
15536	1.752948	0.558998	9.614623	0.016433	0.014200	-0.011812	-0.259464	0.050230	-0.574983	-0.328444	0.076262	0.061540	0.939426	0	0
15537	1.804022	0.553772	9.608527	0.015680	0.017629	-0.008303	-0.260765	0.051047	-0.575738	-0.328369	0.076116	0.061656	0.939457	0	0
15538	1.833169	0.543875	9.602871	0.012200	0.015027	-0.008295	-0.260231	0.049696	-0.576548	-0.328281	0.075997	0.061752	0.939491	0	0
15539	1.799066	0.534613	9.589000	0.005031	0.008246	-0.017020	-0.260773	0.051583	-0.574947	-0.328110	0.075969	0.061804	0.939549	0	0
15540	1.772342	0.535209	9.555731	0.014051	0.003504	0.002125	-0.261671	0.052147	-0.577010	-0.328121	0.075958	0.061947	0.939537	0	0
15541	1.779678	0.542375	9.560505	-0.003237	0.018600	-0.004759	-0.260614	0.049156	-0.577336	-0.328066	0.075867	0.061876	0.939568	0	0
15542	1.794259	0.542093	9.574691	-0.010904	-0.000799	0.009167	-0.259975	0.049829	-0.576027	-0.328114	0.075983	0.061793	0.939547	0	0
15543	1.799202	0.549653	9.545631	-0.010288	-0.000613	-0.002174	-0.260890	0.050915	-0.576259	-0.328066	0.076097	0.061715	0.939560	0	0
15544	1.818773	0.573438	9.574571	-0.022260	0.007288	0.000501	-0.261158	0.051040	-0.575475	-0.328032	0.076169	0.061505	0.939580	0	0
15545	1.830916	0.568537	9.569379	-0.021362	0.002853	0.003977	-0.260767	0.051593	-0.575727	-0.328035	0.076291	0.061306	0.939582	0	0
15546	1.848088	0.597248	9.593601	-0.018954	-0.006724	0.000454	-0.260122	0.053650	-0.575821	-0.328002	0.076483	0.061175	0.939586	0	0
15547	1.877485	0.628713	9.578844	-0.018565	0.006172	0.012702	-0.261426	0.053911	-0.575937	-0.328092	0.076570	0.060985	0.939560	0	0
15548	1.901942	0.654937	9.602863	-0.020453	0.002770	0.007465	-0.262084	0.054720	-0.575526	-0.328120	0.076683	0.060802	0.939553	0	0
15549	1.940817	0.640319	9.577546	-0.030668	0.015930	0.008412	-0.260902	0.051996	-0.575328	-0.328166	0.076716	0.060472	0.939556	0	0
15550	1.909146	0.640209	9.612171	-0.035278	0.008264	-0.001196	-0.261557	0.052809	-0.575307	-0.328102	0.076821	0.060138	0.939591	0	0
15551	1.877490	0.649432	9.680824	-0.022171	0.009811	0.004871	-0.261032	0.051309	-0.575081	-0.328117	0.076883	0.059913	0.939595	0	0
15552	1.867863	0.675752	9.722579	-0.022072	0.015007	0.007498	-0.260897	0.051730	-0.575853	-0.328151	0.076886	0.059674	0.939598	0	0
15553	1.853461	0.702968	9.686983	-0.017365	0.010058	-0.011724	-0.261040	0.053494	-0.575038	-0.328014	0.076921	0.059509	0.939654	0	0
15554	1.824168	0.686251	9.685000	-0.008415	0.013290	0.000467	-0.260642	0.053235	-0.575826	-0.327996	0.076890	0.059410	0.939668	0	0
15555	1.840975	0.635789	9.625789	0.006958	0.023890	-0.013496	-0.259987	0.053657	-0.576342	-0.327869	0.076715	0.059430	0.939726	0	0
15556	1.789500	0.577573	9.662465	0.023523	0.017510	-0.004842	-0.261948	0.054318	-0.576055	-0.327826	0.076537	0.059622	0.939743	0	0
15557	1.769940	0.558482	9.648118	0.020892	0.016691	-0.006582	-0.260115	0.052835	-0.576227	-0.327771	0.076386	0.059790	0.939764	0	0
15558	1.794210	0.543933	9.627982	0.048721	0.014586	0.002059	-0.261423	0.053778	-0.576200	-0.327811	0.076158	0.060223	0.939741	0	0
15559	1.791755	0.539153	9.623129	0.050033	-0.007993	-0.006732	-0.261153	0.051872	-0.576499	-0.327761	0.076143	0.060745	0.939726	0	0
15560	1.772332	0.542009	9.599407	0.028043	0.014708	0.004733	-0.261667	0.051054	-0.577031	-0.327805	0.075983	0.060980	0.939708	0	0
15561	1.750342	0.520671	9.570559	0.031116	0.006187	-0.009258	-0.260883	0.050652	-0.577045	-0.327726	0.075895	0.061277	0.939724	0	0
15562	1.760138	0.521178	9.517076	0.034945	-0.001157	0.010773	-0.261402	0.050101	-0.577052	-0.327827	0.075865	0.061625	0.939668	0	0
15563	1.779549	0.515922	9.538342	0.048846	-0.001328	0.014225	-0.261276	0.050645	-0.576782	-0.327977	0.075803	0.062093	0.939590	0	0
15564	1.765123	0.536018	9.488119	0.038086	-0.015026	0.002873	-0.261406	0.049821	-0.576537	-0.327999	0.075888	0.062522	0.939547	0	0
15565	1.770116	0.569310	9.546583	-0.008255	-0.006136	0.014371	-0.262569	0.048727	-0.577330	-0.328105	0.076058	0.062467	0.939500	0	0
15566	1.750573	0.550379	9.517713	-0.025337	0.003538	0.018808	-0.261406	0.050645	-0.576911	-0.328240	0.076187	0.062227	0.939458	0	0
15567	1.765189	0.536632	9.432441	-0.073629	0.022327	0.014644	-0.260744	0.051216	-0.578335	-0.328316	0.076304	0.061462	0.939473	0	0
15568	1.788933	0.448293	9.500847	-0.113614	0.012239	0.007767	-0.262325	0.052550	-0.576997	-0.328282	0.076633	0.060372	0.939528	0	0
15569	1.803169	0.380491	9.475342	-0.149806	0.008925	0.013106	-0.262602	0.055545	-0.576416	-0.328276	0.077125	0.058933	0.939581	0	0
15570	1.778629	0.355785	9.533663	-0.146254	0.014109	0.014854	-0.261056	0.056081	-0.574337	-0.328287	0.077548	0.057525	0.939630	0	0
15571	1.812732	0.365048	9.547533	-0.135737	0.013904	0.021805	-0.262230	0.057168	-0.574827	-0.328376	0.077950	0.056190	0.939646	0	0
15572	1.846808	0.376364	9.595328	-0.114872	0.011869	0.028721	-0.260934	0.060465	-0.575292	-0.328541	0.078299	0.055074	0.939626	0	0
15573	1.895511	0.401585	9.691406	-0.082289	-0.000544	0.023363	-0.262508	0.060437	-0.574241	-0.328678	0.078663	0.054286	0.939594	0	0
15574	1.876458	0.465295	9.651594	-0.051030	0.004390	0.028510	-0.263539	0.060583	-0.575791	-0.328878	0.078872	0.053793	0.939534	0	0
15575	1.847492	0.509032	9.669834	-0.023562	0.002559	0.021437	-0.263159	0.061668	-0.574862	-0.329044	0.079013	0.053550	0.939478	0	0
15576	1.811046	0.509817	9.627108	-0.014786	0.005931	0.025776	-0.262386	0.063448	-0.574573	-0.329258	0.079086	0.053396	0.939406	0	0
15577	1.789323	0.530000	9.574633	-0.007994	0.011266	0.017916	-0.263295	0.063169	-0.574832	-0.329408	0.079092	0.053275	0.939360	0	0
15578	1.828287	0.539169	9.593232	-0.030710	0.006327	0.009250	-0.262907	0.062893	-0.574320	-0.329447	0.079206	0.052982	0.939353	0	0
15579	1.859855	0.533732	9.621478	-0.039560	0.003016	0.001422	-0.262908	0.065091	-0.575317	-0.329412	0.079386	0.052607	0.939371	0	0
15580	1.862256	0.519632	9.577642	-0.041434	-0.017976	0.003986	-0.262796	0.067811	-0.574225	-0.329391	0.079759	0.052299	0.939364	0	0
15581	1.850218	0.548480	9.612226	-0.049796	-0.000526	0.009289	-0.263187	0.066708	-0.573723	-0.329419	0.080011	0.051836	0.939358	0	0
15582	1.845341	0.543828	9.597747	-0.049679	-0.000611	0.014522	-0.264244	0.068050	-0.572649	-0.329488	0.080255	0.051384	0.939338	0	0
15583	1.847649	0.533460	9.655651	-0.030927	-0.011129	0.007461	-0.264251	0.069551	-0.572490	-0.329509	0.080543	0.051138	0.939320	0	0
15584	1.871957	0.519257	9.604045	0.005350	-0.007864	0.004753	-0.264768	0.067767	-0.572261	-0.329528	0.080669	0.051235	0.939297	0	0
15585	1.944943	0.523156	9.633889	0.014163	-0.015130	0.016057	-0.266589	0.068856	-0.573397	-0.329663	0.080852	0.051423	0.939224	0	0
15586	1.959682	0.542715	9.609616	0.024624	-0.017042	0.021255	-0.266189	0.067910	-0.573938	-0.329850	0.081009	0.051717	0.939128	0	0
15587	1.976541	0.513399	9.613651	0.022786	-0.013425	0.014298	-0.266987	0.067330	-0.571864	-0.329976	0.081148	0.051986	0.939057	0	0
15588	1.988656	0.508231	9.632667	0.031322	-0.023979	0.014246	-0.265938	0.066937	-0.572399	-0.330098	0.081344	0.052372	0.938976	0	0
15589	1.988509	0.493083	9.685719	0.012486	-0.025737	0.023020	-0.266712	0.064331	-0.572185	-0.330291	0.081639	0.052582	0.938871	0	0
15590	1.957039	0.510921	9.633435	0.010722	-0.029202	0.023008	-0.266590	0.065555	-0.571641	-0.330473	0.081957	0.052784	0.938768	0	0
15591	1.930070	0.470210	9.604425	0.015662	-0.014949	0.004717	-0.267634	0.066506	-0.572005	-0.330502	0.082131	0.053005	0.938730	0	0
15592	1.908095	0.462792	9.633881	0.024412	-0.029180	0.015988	-0.267894	0.066780	-0.572258	-0.330634	0.082400	0.053342	0.938640	0	0
15593	1.915329	0.443745	9.594706	0.060915	-0.020802	0.021141	-0.267642	0.065121	-0.570472	-0.330852	0.082488	0.053994	0.938519	0	0
15594	1.978461	0.430523	9.643902	0.038628	-0.010232	0.024737	-0.267892	0.066234	-0.572269	-0.331087	0.082537	0.054394	0.938408	0	0
15595	2.027022	0.401612	9.586683	0.051324	0.000438	0.007295	-0.268275	0.065144	-0.572807	-0.331178	0.082451	0.054898	0.938355	0	0
15596	2.002556	0.377601	9.582065	0.057493	0.003834	0.010775	-0.268413	0.066092	-0.572268	-0.331305	0.082297	0.055441	0.938291	0	0
15597	1.949057	0.385220	9.593093	0.045437	-0.001376	0.015147	-0.269728	0.066337	-0.571083	-0.331464	0.082253	0.055888	0.938213	0	0
15598	1.885734	0.369107	9.562852	0.023017	0.000545	0.016082	-0.269456	0.065395	-0.572014	-0.331608	0.082248	0.056113	0.938149	0	0
15599	1.861347	0.357310	9.551143	0.006135	0.007423	0.030976	-0.269189	0.064720	-0.572419	-0.331888	0.082260	0.056146	0.938047	0	0
15600	1.875848	0.340201	9.550564	-0.002823	-0.007237	0.023115	-0.269439	0.062949	-0.572972	-0.332069	0.082417	0.056149	0.937968	0	0
15601	1.856399	0.349696	9.585043	-0.002499	0.010119	0.030137	-0.269185	0.063214	-0.572189	-0.332336	0.082431	0.056089	0.937876	0	0
15602	1.861292	0.359095	9.609275	-0.011350	-0.006388	0.028372	-0.268404	0.064181	-0.572435	-0.332567	0.082611	0.056006	0.937783	0	0
15603	1.849103	0.358983	9.628923	-0.026623	-0.001204	0.038896	-0.267628	0.063630	-0.571412	-0.332890	0.082815	0.055747	0.937666	0	0
15604	1.817602	0.374234	9.591131	-0.039117	-0.006078	0.023211	-0.267890	0.066923	-0.572775	-0.333052	0.083082	0.055406	0.937606	0	0
15605	1.829729	0.364586	9.576187	-0.013184	-0.013322	0.026607	-0.268677	0.066084	-0.571876	-0.333264	0.083347	0.055321	0.937512	0	0
15606	1.866136	0.354255	9.604252	0.009367	-0.001245	0.024838	-0.268414	0.066365	-0.572262	-0.333478	0.083408	0.055416	0.937425	0	0
15607	1.890597	0.373626	9.589437	0.019643	-0.010062	0.024785	-0.268159	0.064847	-0.570864	-0.333702	0.083531	0.055627	0.937321	0	0
15608	1.927181	0.392495	9.610649	0.007348	-0.013361	0.017837	-0.269477	0.066598	-0.569910	-0.333843	0.083709	0.055750	0.937248	0	0
15609	1.949051	0.387460	9.610073	0.002006	-0.006164	0.007410	-0.269199	0.064842	-0.571247	-0.333892	0.083845	0.055796	0.937216	0	0
15610	1.953873	0.377819	9.600140	-0.010297	-0.007675	-0.001279	-0.268943	0.064425	-0.570477	-0.333840	0.084017	0.055751	0.937221	0	0
15611	1.988007	0.391962	9.611658	-0.010907	-0.000835	0.007468	-0.270250	0.065919	-0.570828	-0.333882	0.084147	0.055657	0.937200	0	0
15612	2.012425	0.406346	9.608878	-0.027769	-0.000382	-0.012541	-0.269989	0.065372	-0.570580	-0.333717	0.084303	0.055433	0.937258	0	0
15613	1.978359	0.402017	9.587813	-0.058607	0.001421	-0.001112	-0.270264	0.067821	-0.570010	-0.333639	0.084566	0.054892	0.937294	0	0
15614	1.939277	0.377967	9.598058	-0.063716	0.011980	-0.002815	-0.271175	0.067539	-0.570009	-0.333541	0.084731	0.054282	0.937350	0	0
15615	1.900229	0.354238	9.579253	-0.048211	0.013679	-0.006348	-0.271836	0.068344	-0.569339	-0.333429	0.084842	0.053801	0.937407	0	0
15616	1.953812	0.361179	9.568430	-0.058672	0.005010	-0.006334	-0.270791	0.067944	-0.569354	-0.333298	0.085054	0.053264	0.937465	0	0
15617	1.953698	0.339446	9.558439	-0.041293	0.011854	-0.005491	-0.270792	0.068218	-0.569349	-0.333199	0.085159	0.052852	0.937514	0	0
15618	1.972983	0.314643	9.591536	-0.048197	0.018053	-0.008064	-0.271847	0.070387	-0.568909	-0.333069	0.085212	0.052372	0.937583	0	0
15619	1.982587	0.294988	9.605560	-0.050213	0.004200	-0.015072	-0.272106	0.068739	-0.568419	-0.332869	0.085414	0.051909	0.937661	0	0
15620	1.953464	0.307418	9.601568	-0.039594	0.010100	-0.006370	-0.272113	0.069552	-0.567883	-0.332754	0.085515	0.051534	0.937713	0	0
15621	1.914739	0.339503	9.583550	-0.036139	0.003042	-0.002920	-0.271715	0.070803	-0.569292	-0.332679	0.085687	0.051196	0.937743	0	0
15622	1.934226	0.344141	9.588009	-0.028165	0.015150	0.000582	-0.270820	0.072158	-0.567711	-0.332648	0.085705	0.050906	0.937768	0	0
15623	1.973246	0.358430	9.582469	-0.015201	0.006235	0.004885	-0.271587	0.071901	-0.569531	-0.332666	0.085782	0.050748	0.937763	0	0
15624	1.987750	0.343642	9.591607	-0.020387	0.000110	0.007503	-0.274204	0.071860	-0.568343	-0.332691	0.085919	0.050574	0.937751	0	0
15625	1.982798	0.338295	9.640067	-0.021159	0.013243	0.005799	-0.273685	0.072137	-0.568211	-0.332716	0.085951	0.050337	0.937752	0	0
15626	2.017018	0.376197	9.697923	-0.039484	0.001164	0.004075	-0.273293	0.072966	-0.568718	-0.332698	0.086140	0.049984	0.937760	0	0
15627	2.031764	0.391224	9.644532	-0.041183	0.009961	0.001489	-0.272658	0.074182	-0.567138	-0.332663	0.086268	0.049575	0.937782	0	0
15628	2.026932	0.391584	9.615596	-0.048153	-0.009302	0.007559	-0.273049	0.074042	-0.567138	-0.332665	0.086586	0.049173	0.937774	0	0
15629	1.983153	0.387523	9.577812	-0.037864	0.001265	-0.001170	-0.272268	0.074046	-0.566884	-0.332603	0.086784	0.048830	0.937795	0	0
15630	1.982942	0.353416	9.589437	-0.025430	-0.000839	0.014492	-0.274228	0.075946	-0.567353	-0.332693	0.086950	0.048606	0.937759	0	0
15631	1.915011	0.383371	9.567222	0.002217	-0.001025	0.014397	-0.273716	0.075523	-0.565935	-0.332811	0.087044	0.048634	0.937707	0	0
15632	1.881045	0.398348	9.556113	0.006511	0.004254	0.010903	-0.275031	0.075630	-0.564623	-0.332895	0.087055	0.048696	0.937673	0	0
15633	1.888474	0.413275	9.517417	0.006430	-0.015048	0.016081	-0.275022	0.075370	-0.565668	-0.333026	0.087267	0.048811	0.937601	0	0
15634	1.929579	0.373782	9.544959	0.003966	0.000708	0.014400	-0.274756	0.074693	-0.565943	-0.333140	0.087321	0.048858	0.937553	0	0
15635	1.987751	0.339055	9.567331	0.006483	0.007773	0.007447	-0.273966	0.074438	-0.566734	-0.333200	0.087315	0.048906	0.937530	0	0
15636	2.026518	0.314250	9.585451	0.005227	0.002787	-0.008255	-0.275542	0.076054	-0.566171	-0.333107	0.087334	0.048977	0.937557	0	0
15637	2.031263	0.299302	9.616603	0.008545	-0.011223	-0.008302	-0.274374	0.076333	-0.565654	-0.333012	0.087492	0.049123	0.937569	0	0
15638	2.031232	0.294422	9.618956	0.015870	-0.001026	0.005662	-0.275287	0.075498	-0.565144	-0.333055	0.087518	0.049295	0.937542	0	0
15639	2.050894	0.328234	9.618982	0.027422	-0.000712	-0.018794	-0.276056	0.075236	-0.566703	-0.332883	0.087511	0.049593	0.937588	0	0
15640	2.011950	0.323838	9.607714	0.046599	-0.011530	-0.006675	-0.276578	0.075231	-0.566700	-0.332832	0.087527	0.050099	0.937578	0	0
15641	1.953622	0.327259	9.563109	0.048132	-0.000806	-0.020615	-0.275280	0.074547	-0.565552	-0.332661	0.087450	0.050593	0.937619	0	0
15642	1.963176	0.295657	9.560018	0.061961	0.006133	-0.024120	-0.275269	0.073191	-0.566359	-0.332469	0.087241	0.051199	0.937674	0	0
15643	1.994838	0.295687	9.532656	0.062176	0.000683	-0.011920	-0.277220	0.072355	-0.566622	-0.332393	0.087108	0.051812	0.937679	0	0
15644	1.997257	0.297827	9.556841	0.027628	0.022051	-0.020481	-0.276053	0.073180	-0.566094	-0.332213	0.086866	0.052040	0.937753	0	0
15645	1.953475	0.296032	9.533615	-0.003657	0.011875	-0.023914	-0.275532	0.071536	-0.565350	-0.331973	0.086841	0.052007	0.937842	0	0
15646	1.975249	0.280915	9.566792	-0.015927	0.013847	-0.032590	-0.275139	0.071405	-0.565485	-0.331636	0.086814	0.051865	0.937972	0	0
15647	1.992235	0.280346	9.605129	-0.014622	0.008211	-0.009928	-0.276052	0.071946	-0.565728	-0.331515	0.086866	0.051728	0.938017	0	0
15648	1.992252	0.285093	9.614881	0.003492	0.020420	-0.016925	-0.274614	0.071690	-0.566003	-0.331348	0.086721	0.051732	0.938090	0	0
15649	1.997348	0.323933	9.610474	0.013873	0.015044	-0.013485	-0.275111	0.067051	-0.566871	-0.331222	0.086613	0.051842	0.938138	0	0
15650	1.982681	0.314241	9.620358	0.001685	0.013448	-0.016944	-0.276156	0.069099	-0.567603	-0.331044	0.086540	0.051852	0.938207	0	0
15651	1.968187	0.326817	9.591820	0.001690	0.006409	-0.013479	-0.274598	0.069380	-0.566959	-0.330903	0.086553	0.051875	0.938254	0	0
15652	1.914710	0.339236	9.607759	-0.005074	0.017801	-0.011691	-0.276030	0.069505	-0.567206	-0.330775	0.086464	0.051803	0.938311	0	0
15653	1.895347	0.344946	9.545339	-0.013758	0.017036	-0.013417	-0.275649	0.070730	-0.566535	-0.330628	0.086428	0.051646	0.938375	0	0
15654	1.878239	0.335194	9.562543	-0.014637	0.015297	-0.013421	-0.274864	0.070193	-0.566681	-0.330475	0.086393	0.051494	0.938441	0	0
15655	1.880737	0.344960	9.555361	-0.012059	0.006484	-0.009965	-0.275907	0.070733	-0.566923	-0.330356	0.086452	0.051382	0.938483	0	0
15656	1.861363	0.366643	9.585170	-0.025761	0.008250	-0.004692	-0.274857	0.069242	-0.567089	-0.330269	0.086524	0.051142	0.938521	0	0
15657	1.841956	0.376538	9.583338	-0.007857	-0.000500	-0.011751	-0.275373	0.070757	-0.568486	-0.330133	0.086632	0.051093	0.938561	0	0
15658	1.900521	0.398293	9.545979	0.007070	0.004477	-0.003051	-0.275123	0.069781	-0.566687	-0.330089	0.086632	0.051172	0.938572	0	0
15659	1.944268	0.388275	9.539984	0.012801	-0.000617	-0.015286	-0.274343	0.071984	-0.567429	-0.329938	0.086672	0.051322	0.938613	0	0
15660	1.965874	0.344038	9.572750	-0.003375	0.016921	-0.012564	-0.274334	0.071311	-0.568223	-0.329806	0.086584	0.051270	0.938671	0	0
15661	1.895239	0.339345	9.613051	-0.014002	0.008407	-0.020418	-0.275384	0.071977	-0.567682	-0.329588	0.086624	0.051142	0.938750	0	0
15662	1.866108	0.349401	9.604183	-0.036279	0.008440	-0.011636	-0.275129	0.073343	-0.567527	-0.329430	0.086725	0.050808	0.938815	0	0
15663	1.871031	0.359068	9.604207	-0.017222	0.017061	-0.013412	-0.275665	0.074141	-0.566208	-0.329279	0.086698	0.050615	0.938881	0	0
15664	1.905241	0.378518	9.574641	0.012217	0.007984	-0.006542	-0.274866	0.070876	-0.566667	-0.329206	0.086646	0.050733	0.938905	0	0
15665	1.926966	0.349162	9.578564	0.010330	0.002835	-0.011778	-0.276174	0.071683	-0.566642	-0.329087	0.086662	0.050844	0.938939	0	0
15666	1.938986	0.324740	9.582781	0.001530	0.017105	-0.025664	-0.274994	0.071291	-0.567178	-0.328834	0.086550	0.050848	0.939038	0	0
15667	1.924463	0.337049	9.578449	-0.022488	0.008352	-0.013411	-0.275126	0.070189	-0.566549	-0.328674	0.086621	0.050634	0.939099	0	0
15668	1.919527	0.324955	9.578391	-0.038167	0.003287	-0.016868	-0.274990	0.070748	-0.567449	-0.328459	0.086773	0.050303	0.939178	0	0
15669	1.904720	0.295583	9.612209	-0.030914	0.003858	-0.002058	-0.275652	0.070725	-0.566145	-0.328397	0.086919	0.050013	0.939201	0	0
15670	1.909658	0.309996	9.621985	-0.027852	0.001486	-0.018647	-0.275915	0.072232	-0.566633	-0.328175	0.087054	0.049787	0.939278	0	0
15671	1.914726	0.343982	9.617510	-0.003640	-0.007517	-0.013512	-0.275915	0.072232	-0.566633	-0.328023	0.087211	0.049800	0.939316	0	0
15672	1.926971	0.353802	9.597998	-0.004113	0.000992	0.000470	-0.275663	0.072358	-0.565593	-0.328001	0.087282	0.049782	0.939318	0	0
15673	1.922105	0.353842	9.598111	0.003366	-0.007641	-0.009172	-0.276179	0.072224	-0.566242	-0.327896	0.087419	0.049858	0.939338	0	0
15674	1.948775	0.334366	9.582691	0.002112	0.002572	0.007440	-0.276407	0.068012	-0.568273	-0.327940	0.087459	0.049886	0.939318	0	0
15675	1.929411	0.349248	9.568824	-0.010253	-0.000648	-0.003005	-0.277985	0.067977	-0.566702	-0.327884	0.087578	0.049806	0.939330	0	0
15676	1.939110	0.344260	9.573371	-0.023958	0.015206	-0.004663	-0.276558	0.069490	-0.566422	-0.327804	0.087579	0.049560	0.939371	0	0
15677	1.963245	0.310084	9.572327	-0.017200	0.006468	-0.008189	-0.276826	0.068377	-0.565012	-0.327697	0.087651	0.049395	0.939411	0	0
15678	1.982679	0.307335	9.586366	-0.024037	0.006454	-0.004677	-0.276565	0.069892	-0.565764	-0.327611	0.087734	0.049177	0.939444	0	0
15679	1.968099	0.314523	9.606174	-0.020471	0.008104	-0.000324	-0.275263	0.072238	-0.566638	-0.327576	0.087805	0.048970	0.939461	0	0
15680	1.938891	0.310073	9.592258	-0.027195	0.015067	0.004945	-0.275673	0.073304	-0.564794	-0.327586	0.087822	0.048685	0.939470	0	0
15681	1.958339	0.309750	9.606331	-0.002920	0.007773	0.011835	-0.276702	0.070292	-0.565106	-0.327681	0.087845	0.048634	0.939438	0	0
15682	1.982673	0.314161	9.627622	0.010751	0.017458	0.000486	-0.276181	0.070572	-0.565234	-0.327675	0.087713	0.048701	0.939448	0	0
15683	1.975328	0.306915	9.630109	0.012520	0.017417	0.002225	-0.276702	0.070156	-0.565108	-0.327697	0.087591	0.048772	0.939449	0	0
15684	1.975376	0.314248	9.625370	0.014511	0.030407	0.008361	-0.276827	0.071262	-0.566256	-0.327780	0.087329	0.048825	0.939441	0	0
15685	1.960738	0.304823	9.611048	0.024954	0.016197	0.017884	-0.277225	0.071934	-0.565720	-0.327959	0.087185	0.049004	0.939383	0	0
15686	1.938815	0.300179	9.609067	0.030045	0.017998	0.012638	-0.275778	0.071007	-0.566918	-0.328091	0.086990	0.049240	0.939343	0	0
15687	1.958390	0.314818	9.587033	0.033632	0.027551	0.014400	-0.276819	0.071000	-0.567171	-0.328250	0.086709	0.049465	0.939301	0	0
15688	1.953579	0.326858	9.599422	0.017430	0.026627	0.024910	-0.275259	0.072381	-0.567155	-0.328491	0.086481	0.049545	0.939234	0	0
15689	1.982650	0.309361	9.622711	0.011051	0.014590	0.015306	-0.275262	0.072376	-0.566765	-0.328633	0.086397	0.049600	0.939189	0	0
15690	1.919327	0.295541	9.604609	-0.011183	0.008444	0.028429	-0.275259	0.071832	-0.566906	-0.328870	0.086435	0.049467	0.939109	0	0
15691	1.933885	0.285846	9.592029	-0.023299	0.021752	0.021527	-0.275648	0.072244	-0.567415	-0.329045	0.086400	0.049170	0.939067	0	0
15692	1.875286	0.256892	9.622023	-0.027806	0.017543	0.014544	-0.274342	0.072672	-0.567806	-0.329143	0.086401	0.048863	0.939048	0	0
15693	1.875431	0.285799	9.641800	-0.025683	0.000494	0.040655	-0.274876	0.073747	-0.566871	-0.329485	0.086581	0.048595	0.938926	0	0
15694	1.912008	0.295415	9.621723	0.004365	-0.007514	0.035315	-0.274735	0.074176	-0.568294	-0.329794	0.086721	0.048655	0.938801	0	0
15695	2.016471	0.267770	9.626180	0.037844	-0.001464	0.022170	-0.275139	0.074702	-0.566980	-0.330016	0.086701	0.049006	0.938707	0	0
15696	2.031138	0.275169	9.604157	0.057742	0.002769	0.021253	-0.274349	0.075409	-0.568272	-0.330247	0.086562	0.049545	0.938610	0	0
15697	1.997124	0.285106	9.609926	0.050707	-0.001480	0.017766	-0.274870	0.073756	-0.567521	-0.330439	0.086499	0.050021	0.938523	0	0
15698	1.997138	0.285239	9.597822	0.031812	-0.001423	0.023055	-0.274605	0.072666	-0.567544	-0.330656	0.086485	0.050328	0.938432	0	0
15699	1.963255	0.319363	9.611197	-0.003562	-0.010000	0.030103	-0.275123	0.071155	-0.567310	-0.330912	0.086688	0.050312	0.938323	0	0
15700	1.992366	0.306826	9.624872	-0.048207	-0.011652	0.044191	-0.274349	0.071561	-0.566398	-0.331253	0.087046	0.049884	0.938193	0	0
15701	2.094375	0.288187	9.694882	-0.047795	-0.021917	0.028478	-0.274617	0.073747	-0.566613	-0.331450	0.087507	0.049495	0.938101	0	0
15702	2.172251	0.285379	9.668833	-0.027075	-0.023837	0.028425	-0.275672	0.074954	-0.565672	-0.331660	0.087901	0.049320	0.937999	0	0
15703	2.235605	0.301786	9.672445	0.009145	-0.015274	0.021373	-0.275150	0.075510	-0.566055	-0.331842	0.088109	0.049452	0.937908	0	0
15704	2.211166	0.291801	9.716447	0.010769	-0.025770	0.021336	-0.277220	0.073591	-0.567117	-0.332014	0.088393	0.049644	0.937811	0	0
15705	2.225921	0.306907	9.655794	0.010548	-0.036160	0.016074	-0.276718	0.074940	-0.565404	-0.332137	0.088792	0.049865	0.937718	0	0
15706	2.269882	0.335636	9.657609	0.036970	-0.044903	0.003765	-0.277103	0.074808	-0.566054	-0.332163	0.089159	0.050383	0.937646	0	0
15707	2.342995	0.354495	9.651347	0.056973	-0.027569	0.002020	-0.277101	0.074262	-0.566065	-0.332199	0.089320	0.051029	0.937583	0	0
15708	2.411334	0.388035	9.638141	0.028849	-0.046390	-0.010156	-0.278405	0.072600	-0.565308	-0.332081	0.089720	0.051487	0.937561	0	0
15709	2.381805	0.334677	9.657432	-0.003994	-0.040842	-0.013532	-0.279447	0.071904	-0.565054	-0.331910	0.090204	0.051625	0.937568	0	0
15710	2.430953	0.375529	9.436560	-0.038564	-0.033515	-0.016898	-0.279434	0.070413	-0.565994	-0.331675	0.090705	0.051414	0.937615	0	0
15711	2.449889	0.342882	9.740713	-0.044060	-0.040338	-0.027359	-0.279062	0.072036	-0.564404	-0.331337	0.091314	0.051193	0.937687	0	0
15712	2.425578	0.324899	9.629649	-0.038834	-0.028054	-0.031704	-0.281675	0.072002	-0.563736	-0.330967	0.091756	0.050976	0.937786	0	0
15713	2.279732	0.364195	9.701367	0.004049	-0.042194	-0.039746	-0.281658	0.071755	-0.565821	-0.330556	0.092220	0.051228	0.937872	0	0
15714	2.348189	0.430988	9.754001	0.007657	-0.028293	-0.037968	-0.282197	0.073371	-0.564356	-0.330172	0.092507	0.051453	0.937967	0	0
15715	2.309061	0.369767	9.613611	0.061072	-0.028524	-0.046848	-0.283498	0.070340	-0.563366	-0.329753	0.092653	0.052205	0.938058	0	0
15716	2.323917	0.376635	9.419680	0.028958	-0.028145	-0.053731	-0.283495	0.068695	-0.562878	-0.329236	0.092861	0.052644	0.938195	0	0
15717	2.235374	0.272078	9.725291	0.004164	-0.023998	-0.083304	-0.283749	0.068979	-0.563911	-0.328424	0.093134	0.052883	0.938439	0	0
15718	2.133058	0.235036	9.642390	-0.067272	-0.020103	-0.072631	-0.286634	0.070025	-0.562439	-0.327646	0.093572	0.052410	0.938694	0	0
15719	2.177019	0.231607	9.479114	-0.126129	-0.005485	-0.083751	-0.286619	0.068810	-0.563633	-0.326717	0.094099	0.051363	0.939022	0	0
15720	2.276379	0.176534	9.553509	-0.161613	0.001833	-0.089711	-0.287022	0.070300	-0.562951	-0.325699	0.094630	0.049948	0.939399	0	0
15721	2.334411	0.089994	9.432303	-0.147465	0.003917	-0.116769	-0.287297	0.070963	-0.561506	-0.324443	0.095123	0.048701	0.939849	0	0
15722	2.244349	0.081224	9.417312	-0.161634	0.013117	-0.136777	-0.286915	0.072326	-0.560962	-0.322988	0.095524	0.047293	0.940382	0	0
15723	2.146337	-0.002423	9.595123	-0.198097	0.010008	-0.143662	-0.287826	0.073969	-0.561963	-0.321431	0.096109	0.045572	0.940940	0	0
15724	2.233763	-0.050645	9.497995	-0.160639	-0.002170	-0.164722	-0.289160	0.077207	-0.559810	-0.319704	0.096637	0.044249	0.941537	0	0
15725	2.292004	-0.075532	9.508402	-0.124112	0.018490	-0.163886	-0.289814	0.078160	-0.560047	-0.318028	0.096896	0.043212	0.942126	0	0
15726	2.382445	-0.003534	9.512179	-0.098342	0.011330	-0.166592	-0.289565	0.079105	-0.558990	-0.316347	0.097097	0.042435	0.942707	0	0
15727	2.316581	-0.025228	9.549708	-0.069014	0.024370	-0.175371	-0.290875	0.079496	-0.558453	-0.314617	0.097121	0.041909	0.943307	0	0
15728	2.217446	0.043421	9.344763	-0.063794	0.024359	-0.173666	-0.290856	0.078013	-0.560042	-0.312905	0.097086	0.041423	0.943901	0	0
15729	2.198425	0.144170	9.467690	-0.117734	0.038210	-0.194416	-0.291117	0.075949	-0.559041	-0.310950	0.097125	0.040412	0.944586	0	0
15730	2.327275	0.096164	9.318766	-0.161234	0.026434	-0.203021	-0.292279	0.076507	-0.560842	-0.308863	0.097361	0.039027	0.945305	0	0
15731	2.132552	0.138475	9.595026	-0.209638	0.081384	-0.227180	-0.293471	0.077153	-0.558870	-0.306521	0.097263	0.037049	0.946156	0	0
15732	1.862860	0.116784	9.131258	-0.230784	0.104909	-0.258496	-0.292169	0.076750	-0.558368	-0.303865	0.096949	0.034818	0.947130	0	0
15733	1.538951	0.066172	9.130755	-0.291792	0.123471	-0.291456	-0.291376	0.077873	-0.560171	-0.300842	0.096674	0.031992	0.948222	0	0
15734	1.385800	-0.280022	9.388420	-0.388498	0.125958	-0.292897	-0.292170	0.080597	-0.560112	-0.297704	0.096621	0.028234	0.949336	0	0
15735	1.833066	-0.329141	9.532339	-0.410024	0.108306	-0.280597	-0.290494	0.083055	-0.558776	-0.294653	0.096838	0.024309	0.950374	0	0
15736	2.416328	-0.269297	10.473623	-0.298092	0.064501	-0.235598	-0.290368	0.085112	-0.559257	-0.292118	0.097114	0.021536	0.951195	0	0
15737	2.553415	-0.170854	10.244277	-0.232475	0.060515	-0.235791	-0.291029	0.086053	-0.558583	-0.289643	0.097274	0.019398	0.951981	0	0
15738	1.683286	-0.033114	10.096861	-0.094961	0.061412	-0.231979	-0.289996	0.085361	-0.557044	-0.287332	0.096987	0.018563	0.952727	0	0
15739	1.154755	0.124467	9.205829	-0.125975	0.058124	-0.266895	-0.290511	0.086739	-0.558444	-0.284658	0.096849	0.017475	0.953564	0	0
15740	1.075217	-0.145397	9.307931	-0.164654	0.040477	-0.292111	-0.291555	0.087277	-0.558556	-0.281700	0.096948	0.016094	0.954457	0	0
15741	1.163602	-0.358930	9.673274	-0.042693	0.015416	-0.316922	-0.292724	0.085075	-0.558200	-0.278617	0.096965	0.015960	0.955361	0	0
15742	1.655335	-0.700414	9.882215	0.121678	0.006869	-0.308589	-0.294139	0.081519	-0.558910	-0.275764	0.096579	0.017424	0.956202	0	0
15743	1.715972	-0.303427	9.932467	0.470641	-0.027435	-0.295779	-0.293969	0.074573	-0.560477	-0.273365	0.095582	0.022284	0.956890	0	0
15744	1.263889	0.007691	8.925643	0.637528	0.002531	-0.265763	-0.297182	0.063072	-0.560940	-0.271400	0.093822	0.028651	0.957454	0	0
15745	1.395266	0.529765	9.462677	0.853303	-0.029060	-0.255172	-0.297113	0.049851	-0.563280	-0.269722	0.091794	0.037139	0.957833	0	0
15746	1.887329	0.631966	9.496346	1.014500	-0.000868	-0.245029	-0.297570	0.036482	-0.565098	-0.268266	0.089039	0.047101	0.958064	0	0
15747	2.291033	0.704808	10.059433	1.020367	-0.015098	-0.243282	-0.298265	0.020121	-0.568274	-0.266803	0.086416	0.057142	0.958167	0	0
15748	2.748706	0.735373	10.012980	0.806595	-0.009848	-0.258277	-0.298458	0.005109	-0.569607	-0.264977	0.084276	0.065137	0.958354	0	0
15749	3.036757	0.833575	9.688143	0.331342	-0.018647	-0.249906	-0.299976	-0.005001	-0.570704	-0.262827	0.083511	0.068594	0.958772	0	0
15750	2.914857	0.781815	9.634537	-0.175967	0.003991	-0.222209	-0.299968	-0.007324	-0.570620	-0.260517	0.083851	0.067101	0.959478	0	0
15751	2.719253	0.618420	9.636729	-0.589025	0.000148	-0.221029	-0.301039	-0.002981	-0.569227	-0.257877	0.085339	0.061662	0.960424	0	0
15752	2.415952	0.335168	9.586438	-0.856749	-0.008368	-0.213313	-0.300948	0.006028	-0.568531	-0.255056	0.087562	0.053655	0.961458	0	0
15753	2.478097	0.147410	9.616225	-1.012069	-0.024965	-0.197177	-0.302320	0.018413	-0.565939	-0.252227	0.090381	0.044183	0.962424	0	0
15754	2.632632	-0.037172	9.726240	-1.033944	-0.031444	-0.169175	-0.302255	0.031366	-0.563865	-0.249616	0.093280	0.034481	0.963225	0	0
15755	2.641333	-0.207603	9.767192	-0.995496	-0.017072	-0.158759	-0.303106	0.043480	-0.561021	-0.247120	0.095985	0.025103	0.963892	0	0
15756	2.480183	-0.330906	9.628736	-0.891205	-0.005889	-0.139855	-0.303293	0.054108	-0.558992	-0.244885	0.098273	0.016680	0.964414	0	0
15757	2.289995	-0.406553	9.593315	-0.743425	0.017939	-0.113201	-0.303872	0.062532	-0.555832	-0.243040	0.100017	0.009597	0.964798	0	0
15758	2.070851	-0.452142	9.496043	-0.562636	0.020930	-0.108516	-0.304691	0.070438	-0.555021	-0.241410	0.101239	0.004244	0.965118	0	0
15759	1.963498	-0.488425	9.568217	-0.407178	0.042962	-0.084496	-0.304738	0.078059	-0.552791	-0.240164	0.101921	0.000313	0.965367	0	0
15760	1.973613	-0.450503	9.423259	-0.247064	0.088239	-0.094432	-0.302918	0.081641	-0.553774	-0.238984	0.101731	-0.002169	0.965677	0	0
15761	2.104901	-0.452559	9.507356	-0.084060	0.077741	-0.065259	-0.302652	0.080553	-0.553928	-0.238248	0.101301	-0.003081	0.965902	0	0
15762	1.912645	-0.419147	9.708380	0.105488	0.077857	-0.051887	-0.303430	0.080965	-0.554694	-0.237832	0.100369	-0.002177	0.966104	0	0
15763	1.731084	-0.298768	9.498811	0.230758	0.068204	-0.048834	-0.301840	0.076210	-0.555579	-0.237572	0.099280	-0.000039	0.966283	0	0
15764	1.624296	-0.244836	9.533519	0.261088	0.062646	-0.041982	-0.301536	0.073257	-0.559539	-0.237405	0.098123	0.002395	0.966439	0	0
15765	1.536606	-0.254187	9.569306	0.238245	0.061362	-0.058504	-0.300471	0.067941	-0.559651	-0.237055	0.097078	0.004632	0.966623	0	0
15766	1.507459	-0.248877	9.550687	0.186599	0.073934	-0.054834	-0.299286	0.066322	-0.560341	-0.236689	0.095987	0.006331	0.966811	0	0
15767	1.454186	-0.195524	9.596256	0.098565	0.086837	-0.054554	-0.299659	0.063324	-0.561177	-0.236244	0.095022	0.007153	0.967010	0	0
15768	1.405321	-0.213067	9.684294	0.006843	0.080581	-0.056926	-0.297041	0.062815	-0.562116	-0.235684	0.094292	0.007101	0.967218	0	0
15769	1.261307	-0.264355	9.824891	-0.058938	0.088224	-0.065451	-0.299105	0.061593	-0.564335	-0.234984	0.093678	0.006402	0.967453	0	0
15770	1.195873	-0.224633	9.795494	-0.065951	0.063723	-0.058537	-0.298085	0.063629	-0.562483	-0.234338	0.093282	0.005686	0.967653	0	0
15771	1.191841	-0.120374	9.588859	-0.046410	0.032160	-0.058697	-0.297169	0.063505	-0.562752	-0.233711	0.093176	0.005231	0.967817	0	0
15772	1.291754	-0.142748	9.339283	-0.004582	0.009368	-0.072824	-0.298726	0.062953	-0.563531	-0.232981	0.093161	0.005250	0.967995	0	0
15773	1.378834	-0.240119	9.297149	0.017586	-0.008179	-0.079893	-0.298460	0.062139	-0.563809	-0.232206	0.093291	0.005527	0.968167	0	0
15774	1.478305	-0.312523	9.182450	0.035948	-0.044794	-0.093984	-0.298993	0.062391	-0.562500	-0.231307	0.093705	0.006084	0.968339	0	0
15775	1.560723	-0.373506	9.145783	0.044335	-0.060516	-0.099268	-0.299240	0.061310	-0.563690	-0.230366	0.094276	0.006756	0.968503	0	0
15776	1.618634	-0.449701	9.186940	-0.005916	-0.063571	-0.104346	-0.301061	0.060613	-0.563950	-0.229324	0.094968	0.006961	0.968681	0	0
15777	1.613486	-0.489022	9.234921	-0.028188	-0.079397	-0.088622	-0.302914	0.060827	-0.560683	-0.228416	0.095887	0.006958	0.968805	0	0
15778	1.600774	-0.562897	9.340691	-0.011221	-0.093374	-0.097427	-0.303959	0.060813	-0.560416	-0.227434	0.096879	0.007174	0.968936	0	0
15779	1.631680	-0.666364	9.454716	0.004661	-0.093754	-0.083502	-0.305228	0.053435	-0.561331	-0.226607	0.097860	0.007507	0.969029	0	0
15780	1.704606	-0.688278	9.404298	0.010090	-0.093108	-0.073035	-0.307184	0.051492	-0.560445	-0.225872	0.098803	0.007903	0.969101	0	0
15781	1.860901	-0.642904	9.130173	0.023756	-0.097493	-0.078304	-0.308370	0.052973	-0.559627	-0.225115	0.099776	0.008415	0.969174	0	0
15782	2.026754	-0.596946	9.015627	0.003305	-0.094072	-0.066003	-0.308640	0.052818	-0.558328	-0.224451	0.100744	0.008742	0.969224	0	0
15783	2.211263	-0.652835	9.097728	0.014286	-0.091155	-0.039824	-0.310462	0.051844	-0.558334	-0.224057	0.101681	0.009105	0.969214	0	0
15784	2.405351	-0.737792	9.167089	0.035239	-0.082728	-0.034588	-0.312573	0.054808	-0.556701	-0.223731	0.102470	0.009684	0.969201	0	0
15785	2.512407	-0.734124	9.191300	0.054210	-0.089920	-0.032903	-0.312826	0.053719	-0.557241	-0.223445	0.103312	0.010418	0.969170	0	0
15786	2.617133	-0.734061	9.104145	0.083587	-0.107759	-0.025173	-0.313738	0.052200	-0.556614	-0.223256	0.104236	0.011512	0.969102	0	0
15787	2.643582	-0.787752	9.110033	0.098017	-0.083676	-0.009436	-0.315042	0.050125	-0.555605	-0.223244	0.104927	0.012627	0.969016	0	0
15788	2.653153	-0.807700	9.150686	0.087611	-0.081816	-0.012014	-0.316215	0.049427	-0.555350	-0.223189	0.105592	0.013689	0.968943	0	0
15789	2.754787	-0.891834	9.217352	0.115292	-0.096159	-0.005132	-0.317255	0.048598	-0.555359	-0.223235	0.106373	0.014987	0.968827	0	0
15790	2.796438	-0.852764	9.163683	0.139902	-0.080821	0.007054	-0.318417	0.044344	-0.554784	-0.223419	0.106914	0.016532	0.968700	0	0
15791	2.676841	-0.859829	9.456874	0.158197	-0.091654	0.019166	-0.319593	0.042681	-0.553768	-0.223746	0.107564	0.018201	0.968523	0	0
15792	2.659985	-0.807527	9.569377	0.180286	-0.085170	0.039175	-0.320234	0.040218	-0.553942	-0.224284	0.108062	0.020113	0.968305	0	0
15793	2.672969	-0.671412	9.541962	0.184322	-0.075098	0.062730	-0.319848	0.039802	-0.553173	-0.225064	0.108505	0.021942	0.968035	0	0
15794	2.532162	-0.598397	9.633412	0.155456	-0.055892	0.078540	-0.321407	0.037460	-0.552817	-0.225961	0.108782	0.023505	0.967758	0	0
15795	2.434657	-0.594656	9.810036	0.106600	-0.041746	0.090921	-0.322036	0.034740	-0.554296	-0.226936	0.109086	0.024466	0.967472	0	0
15796	2.435276	-0.510812	9.690161	0.033587	-0.037999	0.110324	-0.322697	0.034171	-0.553003	-0.228010	0.109473	0.024775	0.967168	0	0
15797	2.454447	-0.541270	9.795812	-0.025581	-0.034398	0.129704	-0.321787	0.035962	-0.553494	-0.229219	0.110016	0.024390	0.966830	0	0
15798	2.515655	-0.501507	9.664226	-0.110729	-0.016454	0.140474	-0.320632	0.038417	-0.552284	-0.230431	0.110532	0.023220	0.966512	0	0
15799	2.478926	-0.526325	9.742195	-0.180876	0.004663	0.163415	-0.321947	0.041410	-0.552346	-0.231803	0.111064	0.021201	0.966169	0	0
15800	2.396500	-0.467715	9.773987	-0.251278	0.010138	0.182807	-0.320670	0.045366	-0.550848	-0.233272	0.111656	0.018564	0.965802	0	0
15801	2.344016	-0.299078	9.709809	-0.303140	-0.001786	0.189876	-0.320433	0.051239	-0.550604	-0.234757	0.112537	0.015346	0.965396	0	0
15802	2.303691	-0.153582	9.533652	-0.341309	0.002154	0.182997	-0.319942	0.056281	-0.549209	-0.236119	0.113414	0.011858	0.965010	0	0
15803	2.275105	-0.081041	9.361028	-0.363603	-0.010105	0.196970	-0.321007	0.062833	-0.549593	-0.237596	0.114517	0.008075	0.964556	0	0
15804	2.356461	0.059069	9.138404	-0.426112	-0.016462	0.188408	-0.320391	0.068554	-0.547795	-0.238903	0.115771	0.003807	0.964110	0	0
15805	2.190268	-0.088807	9.031189	-0.458984	-0.014332	0.183265	-0.319134	0.077013	-0.545948	-0.240124	0.117138	-0.000856	0.963648	0	0
15806	2.293701	-0.293683	9.040410	-0.485686	-0.039948	0.157140	-0.319291	0.081505	-0.544819	-0.241049	0.118756	-0.005606	0.963203	0	0
15807	2.506425	-0.556456	8.932491	-0.487375	-0.059328	0.164127	-0.318297	0.089545	-0.542458	-0.242040	0.120622	-0.010403	0.962683	0	0
15808	2.279278	-0.642978	9.251246	-0.371434	-0.062051	0.170736	-0.318849	0.095263	-0.541302	-0.243224	0.122168	-0.014015	0.962144	0	0
15809	1.918726	-0.719900	9.243953	-0.257319	-0.076912	0.177291	-0.319279	0.101658	-0.539614	-0.244613	0.123638	-0.016568	0.961563	0	0
15810	1.528363	-0.754056	10.003017	-0.160880	-0.074760	0.161265	-0.320352	0.105585	-0.537709	-0.245961	0.124793	-0.018112	0.961042	0	0
15811	1.266525	-0.554773	10.183798	-0.166812	-0.028140	0.148271	-0.317764	0.108877	-0.536753	-0.247172	0.125565	-0.019879	0.960596	0	0
15812	1.186149	-0.146396	10.191468	-0.230121	-0.015216	0.137970	-0.319477	0.113231	-0.536655	-0.248194	0.126321	-0.022206	0.960182	0	0
15813	1.432249	0.263297	9.826034	-0.355301	-0.006742	0.106077	-0.318714	0.117054	-0.535936	-0.248752	0.127350	-0.025764	0.959813	0	0
15814	1.997425	0.308575	9.462567	-0.502074	0.031132	0.096226	-0.318095	0.121956	-0.534154	-0.249007	0.128343	-0.030764	0.959467	0	0
15815	2.341683	0.082787	9.419928	-0.531260	0.012437	0.071911	-0.315538	0.130421	-0.531796	-0.248993	0.129631	-0.035980	0.959116	0	0
15816	2.431499	-0.270984	9.955138	-0.338337	-0.032611	0.059065	-0.315852	0.136520	-0.528164	-0.249118	0.130834	-0.039200	0.958794	0	0
15817	2.429870	-0.589281	9.766643	0.045517	-0.071865	0.038676	-0.318200	0.137319	-0.528392	-0.249558	0.131504	-0.038607	0.958612	0	0
15818	2.186260	-0.709411	9.404977	0.514994	-0.111751	0.023209	-0.319477	0.132953	-0.529768	-0.250482	0.131349	-0.033402	0.958588	0	0
15819	2.060827	-0.468544	9.670359	0.970311	-0.169099	0.007721	-0.320976	0.120672	-0.532079	-0.251855	0.130638	-0.023641	0.958615	0	0
15820	2.560413	0.039549	9.428786	1.273014	-0.186302	-0.045524	-0.322861	0.104001	-0.533172	-0.253085	0.129287	-0.010889	0.958705	0	0
15821	2.822318	0.322851	9.506666	1.384543	-0.180511	-0.080711	-0.326012	0.087513	-0.538933	-0.254072	0.127623	0.003021	0.958724	0	0
15822	2.802456	0.663494	9.446605	1.278220	-0.167628	-0.122272	-0.328416	0.070563	-0.540028	-0.254482	0.126037	0.015876	0.958698	0	0
15823	2.729579	0.662904	9.336910	1.032749	-0.169214	-0.123318	-0.330562	0.054576	-0.541366	-0.254532	0.125122	0.026466	0.958571	0	0
15824	2.816744	0.596173	9.377526	0.692864	-0.169984	-0.134520	-0.334289	0.042395	-0.542488	-0.254031	0.125017	0.033727	0.958489	0	0
15825	2.893970	0.483975	9.366882	0.398121	-0.148342	-0.147531	-0.336980	0.032823	-0.543826	-0.253030	0.125498	0.038225	0.958522	0	0
15826	2.882314	0.227326	9.758133	0.206222	-0.143355	-0.153907	-0.337635	0.028964	-0.541687	-0.251732	0.126359	0.040776	0.958646	0	0
15827	2.725527	0.067151	9.878107	0.101006	-0.126824	-0.153560	-0.339985	0.025639	-0.539785	-0.250303	0.127379	0.042378	0.958815	0	0
15828	2.822513	0.021832	9.950275	0.061396	-0.105539	-0.156853	-0.342324	0.023705	-0.539936	-0.248808	0.128239	0.043449	0.959042	0	0
15829	2.855538	-0.079980	10.352383	0.100093	-0.092325	-0.132486	-0.344144	0.023284	-0.540451	-0.247593	0.128938	0.044920	0.959195	0	0
15830	2.461116	-0.115764	10.382773	0.116513	-0.048972	-0.114150	-0.346217	0.019574	-0.540379	-0.246602	0.129136	0.046325	0.959357	0	0
15831	2.462347	-0.046899	9.640455	0.028522	-0.030689	-0.116472	-0.346348	0.016411	-0.538750	-0.245477	0.129420	0.046920	0.959578	0	0
15832	2.689919	-0.268433	9.523096	-0.053584	-0.009593	-0.089948	-0.345036	0.016437	-0.539799	-0.244514	0.129670	0.046565	0.959807	0	0
15833	2.836163	-0.276471	9.258127	-0.139265	0.001070	-0.061734	-0.346610	0.018743	-0.539743	-0.243714	0.130085	0.045387	0.960011	0	0
15834	2.895630	-0.500930	9.316506	-0.194531	0.000814	-0.023161	-0.345836	0.017775	-0.538207	-0.243212	0.130609	0.043566	0.960152	0	0
15835	2.855228	-0.709493	9.551737	-0.217536	0.001625	-0.010862	-0.347658	0.021061	-0.540210	-0.242799	0.131233	0.041548	0.960261	0	0
15836	2.939986	-0.757592	9.665306	-0.226188	0.021253	0.018895	-0.346376	0.025024	-0.539361	-0.242670	0.131654	0.039318	0.960330	0	0
15837	2.969434	-0.668237	9.903163	-0.236889	0.036707	0.038157	-0.345611	0.029677	-0.539406	-0.242716	0.132007	0.036943	0.960364	0	0
15838	2.921744	-0.475056	10.030490	-0.238232	0.031980	0.060799	-0.345227	0.032692	-0.539869	-0.242975	0.132368	0.034516	0.960339	0	0
15839	2.941987	-0.389906	9.777021	-0.258171	0.055320	0.087083	-0.345908	0.037862	-0.538723	-0.243467	0.132611	0.031815	0.960274	0	0
15840	2.912738	-0.454433	9.488670	-0.249333	0.051658	0.095769	-0.344214	0.041450	-0.540225	-0.244050	0.132820	0.029187	0.960180	0	0
15841	2.747561	-0.450465	9.257697	-0.242057	0.054942	0.109686	-0.344233	0.044031	-0.539134	-0.244778	0.133034	0.026603	0.960041	0	0
15842	2.581968	-0.519272	9.023277	-0.224612	0.028385	0.126984	-0.343852	0.046767	-0.539083	-0.245682	0.133413	0.024226	0.959820	0	0
15843	2.474851	-0.514328	9.098454	-0.188019	0.031420	0.139081	-0.341778	0.050341	-0.539288	-0.246755	0.133724	0.022169	0.959551	0	0
15844	2.304700	-0.428645	9.384449	-0.145273	0.025492	0.161585	-0.342842	0.051397	-0.537180	-0.248094	0.133942	0.020515	0.959212	0	0
15845	2.101171	-0.235263	9.614642	-0.106639	0.018333	0.156169	-0.340999	0.053503	-0.540272	-0.249435	0.134174	0.019242	0.958858	0	0
15846	1.941036	-0.124059	9.779715	-0.094274	0.018035	0.170053	-0.340766	0.059508	-0.539636	-0.250924	0.134338	0.018084	0.958469	0	0
15847	1.810425	0.040450	9.930338	-0.093730	0.037621	0.149137	-0.339738	0.062793	-0.539319	-0.252218	0.134339	0.016894	0.958151	0	0
15848	1.777064	0.180468	10.025103	-0.066899	0.040874	0.151665	-0.340532	0.065240	-0.539005	-0.253566	0.134210	0.015965	0.957829	0	0
15849	1.841363	0.309014	9.763971	-0.022419	0.053216	0.126269	-0.340142	0.069228	-0.540750	-0.254737	0.133866	0.015455	0.957575	0	0
15850	1.953747	0.321527	9.422603	0.023042	0.040834	0.115648	-0.339357	0.071301	-0.542015	-0.255864	0.133502	0.015437	0.957326	0	0
15851	2.187467	0.288706	9.135892	0.103043	0.017609	0.108408	-0.338704	0.068561	-0.540903	-0.257023	0.133169	0.016255	0.957048	0	0
15852	2.463371	0.020045	9.072432	0.173765	-0.003970	0.108211	-0.338816	0.067077	-0.542492	-0.258260	0.132846	0.017803	0.956732	0	0
15853	2.602900	-0.230204	9.206068	0.183252	-0.000529	0.103008	-0.340116	0.066794	-0.542748	-0.259469	0.132479	0.019448	0.956424	0	0
15854	2.797117	-0.288708	9.297592	0.137648	-0.000398	0.111901	-0.337497	0.066288	-0.543947	-0.260700	0.132215	0.020637	0.956101	0	0
15855	2.886919	-0.307620	9.401776	0.094362	-0.001815	0.109424	-0.338016	0.065187	-0.543704	-0.261850	0.132095	0.021430	0.955786	0	0
15856	2.828857	-0.235133	9.476782	0.082470	-0.003651	0.120777	-0.337623	0.065195	-0.543967	-0.263087	0.132008	0.022088	0.955443	0	0
15857	2.788074	-0.142120	9.437890	0.110013	-0.016097	0.122389	-0.337226	0.066031	-0.544994	-0.264377	0.131988	0.023054	0.955067	0	0
15858	2.788750	-0.034784	9.388559	0.149421	-0.009102	0.104837	-0.338266	0.065201	-0.545002	-0.265550	0.131772	0.024387	0.954738	0	0
15859	2.866938	0.008943	9.324428	0.150655	-0.003475	0.080434	-0.338514	0.061921	-0.545065	-0.266494	0.131517	0.025771	0.954474	0	0
15860	2.871739	-0.019257	9.236756	0.134849	-0.003145	0.068272	-0.339949	0.063006	-0.545553	-0.267296	0.131273	0.026997	0.954249	0	0
15861	2.924443	-0.162878	9.233495	0.083374	-0.002376	0.044024	-0.339296	0.061227	-0.544813	-0.267803	0.131181	0.027789	0.954097	0	0
15862	2.943382	-0.271281	9.144356	0.046523	-0.002300	0.056357	-0.338895	0.061797	-0.546365	-0.268377	0.131162	0.028185	0.953927	0	0
15863	2.947881	-0.348229	9.075366	0.025501	0.005139	0.039002	-0.338893	0.061387	-0.546373	-0.268761	0.131157	0.028412	0.953812	0	0
15864	2.879559	-0.395395	9.003640	0.027182	-0.001838	0.038971	-0.339417	0.061379	-0.546109	-0.269145	0.131181	0.028645	0.953694	0	0
15865	2.847707	-0.420146	9.071814	0.007747	0.001498	0.057353	-0.339161	0.062061	-0.545838	-0.269680	0.131268	0.028685	0.953529	0	0
15866	2.888750	-0.444147	9.235157	-0.003667	0.005202	0.047812	-0.340200	0.062332	-0.546475	-0.270110	0.131311	0.028594	0.953405	0	0
15867	2.883598	-0.494987	9.227289	0.008913	0.017078	0.063514	-0.340316	0.060978	-0.547541	-0.270710	0.131252	0.028589	0.953243	0	0
15868	2.864163	-0.485358	9.249665	-0.001296	0.025836	0.067054	-0.340060	0.062348	-0.547646	-0.271332	0.131096	0.028440	0.953092	0	0
15869	2.679245	-0.460833	9.370497	0.021416	0.020226	0.080898	-0.339538	0.063178	-0.548023	-0.272116	0.130980	0.028517	0.952882	0	0
15870	2.372761	-0.439026	9.392413	0.035694	0.011057	0.105204	-0.339933	0.064130	-0.548002	-0.273147	0.130876	0.028710	0.952595	0	0
15871	2.173547	-0.397789	9.329811	0.021006	0.024661	0.138395	-0.340198	0.064670	-0.547729	-0.274481	0.130730	0.028685	0.952233	0	0
15872	1.993479	-0.456126	9.037768	-0.033546	0.024621	0.170803	-0.338633	0.066336	-0.548618	-0.276048	0.130704	0.028096	0.951801	0	0
15873	1.953981	-0.580496	8.901330	-0.072539	0.024402	0.203196	-0.338123	0.068521	-0.548189	-0.277876	0.130829	0.027082	0.951281	0	0
15874	1.881603	-0.860903	9.073328	-0.085143	0.023610	0.255585	-0.338907	0.071535	-0.549424	-0.280179	0.130977	0.025893	0.950618	0	0
15875	1.932063	-0.924666	9.313362	-0.043978	0.018660	0.321759	-0.338395	0.073998	-0.549379	-0.283170	0.131096	0.024988	0.949739	0	0
15876	2.239218	-0.825405	9.317365	0.005638	0.026054	0.375753	-0.336203	0.080300	-0.549142	-0.286732	0.130993	0.024497	0.948697	0	0
15877	2.527585	-0.609445	9.318621	0.096726	0.043690	0.426151	-0.333739	0.082365	-0.548469	-0.290897	0.130492	0.024706	0.947492	0	0
15878	2.655474	-0.368148	9.348155	0.148348	0.046254	0.457403	-0.332039	0.084725	-0.550125	-0.295413	0.129801	0.025403	0.946170	0	0
15879	2.509733	-0.304906	9.449265	0.139644	0.066854	0.485371	-0.330223	0.089263	-0.551089	-0.300187	0.128965	0.025872	0.944768	0	0
15880	2.544595	-0.141615	9.581522	0.126826	0.087251	0.524707	-0.328390	0.091766	-0.553133	-0.305307	0.127961	0.026155	0.943255	0	0
15881	2.817394	-0.058553	9.760406	0.130963	0.123548	0.541407	-0.325392	0.094130	-0.554148	-0.310595	0.126623	0.026303	0.941703	0	0
15882	2.821045	0.136472	9.680780	0.192037	0.142872	0.561325	-0.322002	0.096086	-0.554914	-0.316136	0.124893	0.026980	0.940070	0	0
15883	2.829660	0.323191	9.470185	0.255563	0.147118	0.541942	-0.318067	0.097260	-0.558300	-0.321568	0.122937	0.028242	0.938447	0	0
15884	2.598520	0.297651	9.325053	0.262189	0.173140	0.555046	-0.313887	0.099236	-0.560111	-0.327123	0.120691	0.029487	0.936779	0	0
15885	2.513532	0.368865	9.536242	0.235430	0.190898	0.549922	-0.309698	0.099990	-0.562467	-0.332591	0.118385	0.030422	0.935116	0	0
15886	2.438691	0.154795	10.077246	0.173520	0.226300	0.546729	-0.305236	0.100489	-0.566129	-0.337951	0.115922	0.030669	0.933494	0	0
15887	2.211128	0.392488	10.269887	0.107699	0.265629	0.526040	-0.301317	0.103562	-0.568437	-0.343043	0.113327	0.030194	0.931969	0	0
15888	1.881264	0.506025	9.915961	0.038718	0.288188	0.522750	-0.294790	0.108446	-0.571509	-0.348023	0.110730	0.029000	0.930472	0	0
15889	1.623028	0.390362	9.600697	-0.047346	0.286087	0.536920	-0.290106	0.113835	-0.572737	-0.353024	0.108466	0.027004	0.928913	0	0
15890	2.019247	0.732233	9.545569	-0.120443	0.243723	0.538783	-0.284114	0.119243	-0.574494	-0.357941	0.106837	0.024467	0.927289	0	0
15891	2.011073	0.079148	9.127299	-0.246414	0.248243	0.535738	-0.279822	0.128887	-0.577586	-0.362679	0.105624	0.020771	0.925676	0	0
15892	2.092526	-0.096455	9.360184	-0.268654	0.250189	0.582943	-0.274644	0.138360	-0.577307	-0.367823	0.104467	0.016789	0.923856	0	0
15893	1.522270	-0.168947	9.774221	-0.346863	0.243515	0.604881	-0.266838	0.146653	-0.578891	-0.373060	0.103665	0.012110	0.921918	0	0
15894	1.153632	-0.388611	9.731188	-0.436631	0.251312	0.602513	-0.262326	0.157884	-0.577663	-0.378171	0.103113	0.006551	0.919952	0	0
15895	1.077935	-0.413451	9.841531	-0.509503	0.245921	0.592235	-0.257405	0.167223	-0.577775	-0.383079	0.102873	0.000368	0.917969	0	0
15896	1.161919	-0.232507	9.655744	-0.514664	0.241519	0.597464	-0.251064	0.178753	-0.577205	-0.388011	0.102692	-0.005866	0.915897	0	0
15897	1.387305	-0.013404	9.421234	-0.462909	0.232336	0.599914	-0.245632	0.189730	-0.576769	-0.392988	0.102373	-0.011571	0.913754	0	0
15898	1.621182	0.019532	9.333984	-0.291975	0.201184	0.606337	-0.239413	0.199622	-0.576359	-0.398194	0.101675	-0.015619	0.911515	0	0
15899	1.703829	0.022682	9.424121	-0.075876	0.157865	0.589024	-0.233187	0.209387	-0.576733	-0.403437	0.100495	-0.017463	0.909304	0	0
15900	1.284676	-0.016612	9.791562	0.264830	0.127664	0.572187	-0.228219	0.212067	-0.579576	-0.408880	0.098230	-0.016112	0.907143	0	0
15901	0.832402	-0.051450	9.341508	0.637022	0.108320	0.525619	-0.223495	0.208449	-0.581501	-0.414224	0.094595	-0.011205	0.905177	0	0
15902	0.760365	0.072897	9.127046	0.936860	0.101486	0.488064	-0.219637	0.200910	-0.587397	-0.419485	0.089801	-0.003575	0.903303	0	0
15903	1.238727	0.348928	9.255507	1.168003	0.076979	0.483006	-0.216296	0.191175	-0.592812	-0.424841	0.084214	0.006319	0.901320	0	0
15904	1.881515	0.517547	9.751486	1.333268	0.093517	0.450384	-0.212516	0.173274	-0.600340	-0.429971	0.077792	0.017589	0.899313	0	0
15905	2.310622	0.760911	10.238938	1.365549	0.087044	0.394493	-0.209139	0.158374	-0.607807	-0.434529	0.071239	0.029316	0.897357	0	0
15906	2.357736	0.911143	10.225463	1.208856	0.102487	0.377540	-0.206572	0.145210	-0.612764	-0.438757	0.065236	0.039479	0.895365	0	0
15907	2.112908	1.054953	10.141164	0.875637	0.119545	0.348849	-0.202328	0.134096	-0.616392	-0.442452	0.060509	0.046723	0.893528	0	0
15908	1.603083	1.180044	9.760085	0.480614	0.143935	0.334274	-0.200433	0.128175	-0.622112	-0.445770	0.057315	0.050210	0.891899	0	0
15909	1.393119	1.009814	9.513141	0.111994	0.141947	0.310903	-0.195980	0.124676	-0.622863	-0.448647	0.055756	0.050568	0.890534	0	0
15910	1.508530	0.798488	9.657573	-0.108877	0.180296	0.308208	-0.192580	0.127198	-0.625178	-0.451401	0.054857	0.048650	0.889304	0	0
15911	1.614801	0.631809	9.502639	-0.200516	0.186325	0.301547	-0.188186	0.134463	-0.623767	-0.454031	0.054305	0.046036	0.888137	0	0
15912	1.530847	0.407508	9.438437	-0.217133	0.233558	0.306973	-0.185460	0.139966	-0.624719	-0.456728	0.053420	0.042913	0.886964	0	0
15913	1.399883	0.183235	10.067749	-0.150634	0.239434	0.339950	-0.178691	0.144548	-0.625327	-0.459734	0.052186	0.040476	0.885598	0	0
15914	1.289549	0.128086	10.531939	-0.037610	0.245060	0.368414	-0.174649	0.149123	-0.627477	-0.463059	0.050401	0.038857	0.884040	0	0
15915	1.328785	0.181123	10.534208	0.071836	0.262273	0.386461	-0.169697	0.151366	-0.628119	-0.466583	0.047955	0.038250	0.882348	0	0
15916	1.543899	0.301132	10.269471	0.135324	0.274657	0.400286	-0.163686	0.153230	-0.630465	-0.470266	0.045116	0.038004	0.880551	0	0
15917	1.596917	0.185700	10.131023	0.125867	0.290567	0.393400	-0.157148	0.154010	-0.633097	-0.473867	0.042178	0.037738	0.878776	0	0
15918	1.605536	-0.026837	10.028535	0.098520	0.287075	0.405704	-0.151672	0.156123	-0.633875	-0.477564	0.039403	0.037107	0.876928	0	0
15919	1.604334	-0.226335	10.071723	0.098274	0.264403	0.402172	-0.144861	0.155963	-0.637567	-0.481199	0.036838	0.036715	0.875067	0	0
15920	1.689668	-0.218536	9.958493	0.152732	0.229416	0.379247	-0.139891	0.157820	-0.640167	-0.484642	0.034296	0.036842	0.873263	0	0
15921	1.507228	-0.225762	9.875445	0.190037	0.194537	0.361566	-0.135312	0.156103	-0.641273	-0.487909	0.031895	0.037600	0.871501	0	0
15922	1.167121	-0.211051	9.467085	0.156720	0.177720	0.345856	-0.132169	0.157253	-0.643353	-0.491023	0.029773	0.038023	0.869807	0	0
15923	0.904040	-0.275956	9.394764	0.084628	0.164560	0.333783	-0.126151	0.157480	-0.645862	-0.493989	0.028142	0.038006	0.868181	0	0
15924	0.782665	-0.191931	9.573081	0.027853	0.146068	0.316425	-0.124589	0.160514	-0.646984	-0.496786	0.026919	0.037472	0.866646	0	0
15925	0.583206	-0.130005	9.835203	0.032810	0.133877	0.312851	-0.120011	0.160719	-0.648833	-0.499532	0.025800	0.037145	0.865114	0	0
15926	0.418707	0.098439	10.156995	-0.010980	0.116991	0.298056	-0.116249	0.162649	-0.647262	-0.502141	0.025015	0.036425	0.863656	0	0
15927	0.122440	0.262457	10.480913	-0.052212	0.101922	0.279756	-0.113897	0.164740	-0.648798	-0.504559	0.024576	0.035514	0.862297	0	0
15928	-0.022120	0.460693	10.225597	-0.100421	0.099335	0.251931	-0.110519	0.168465	-0.649009	-0.506735	0.024376	0.034121	0.861082	0	0
15929	-0.086732	0.627485	10.118095	-0.118683	0.082618	0.217018	-0.108708	0.172856	-0.649196	-0.508581	0.024402	0.032734	0.860045	0	0
15930	-0.144744	0.640723	9.843620	-0.127263	0.062230	0.189061	-0.107284	0.176428	-0.649657	-0.510193	0.024637	0.031314	0.859137	0	0
15931	-0.115750	0.542136	9.517123	-0.109593	0.055486	0.168068	-0.103641	0.179199	-0.649888	-0.511607	0.024818	0.030141	0.858332	0	0
15932	0.003143	0.459970	9.392154	-0.054565	0.032396	0.164379	-0.102361	0.182334	-0.648406	-0.513018	0.024930	0.029504	0.857508	0	0
15933	0.090670	0.444840	9.375390	0.041632	0.025052	0.140541	-0.100787	0.182227	-0.649459	-0.514222	0.024578	0.029781	0.856787	0	0
15934	0.017460	0.420487	9.439682	0.098475	0.007175	0.139444	-0.100254	0.181425	-0.650519	-0.515439	0.024112	0.030591	0.856041	0	0
15935	-0.011526	0.468624	9.499143	0.145026	0.005137	0.135805	-0.099451	0.180090	-0.652371	-0.516618	0.023386	0.031846	0.855304	0	0
15936	0.192736	0.484145	9.693174	0.136154	-0.001763	0.129737	-0.097754	0.178873	-0.652017	-0.517755	0.022800	0.033027	0.854587	0	0
15937	0.430678	0.459060	10.021430	0.102835	-0.003037	0.109811	-0.096696	0.178357	-0.653595	-0.518697	0.022346	0.033964	0.853991	0	0
15938	0.532946	0.488769	10.109071	0.085332	0.009534	0.095083	-0.096166	0.177826	-0.654389	-0.519527	0.021915	0.034660	0.853470	0	0
15939	0.542691	0.486501	10.087024	0.157709	0.009149	0.085278	-0.095638	0.176055	-0.654428	-0.520273	0.021062	0.036004	0.852981	0	0
15940	0.727920	0.492431	9.845564	0.195720	0.007101	0.085187	-0.094572	0.175139	-0.656793	-0.521039	0.020074	0.037656	0.852465	0	0
15941	0.985627	0.442417	9.778373	0.267750	0.007804	0.058856	-0.093509	0.173530	-0.658393	-0.521576	0.018653	0.039954	0.852064	0	0
15942	1.228016	0.284787	9.797162	0.278399	0.024190	0.062415	-0.093235	0.168057	-0.657462	-0.522162	0.017080	0.042226	0.851629	0	0
15943	1.387904	0.150621	9.733453	0.210856	0.035357	0.049598	-0.093720	0.165636	-0.660886	-0.522615	0.015729	0.043901	0.851293	0	0
15944	1.362919	0.041408	9.751843	0.141883	0.048104	0.049843	-0.091887	0.164292	-0.661186	-0.523079	0.014659	0.044887	0.850975	0	0
15945	1.302491	0.109943	9.746952	0.153355	0.060169	0.055933	-0.090166	0.162150	-0.663320	-0.523584	0.013413	0.045945	0.850629	0	0
15946	1.173993	0.188778	9.741358	0.143685	0.053349	0.052425	-0.088863	0.161062	-0.662701	-0.524075	0.012291	0.046919	0.850290	0	0
15947	1.013009	0.122141	9.746549	0.071091	0.073326	0.042208	-0.089113	0.159152	-0.663126	-0.524457	0.011366	0.047208	0.850051	0	0
15948	0.881394	0.088994	9.773328	0.005245	0.070470	0.035397	-0.088070	0.161910	-0.664380	-0.524790	0.010815	0.046917	0.849869	0	0
15949	0.847440	0.099492	9.728261	-0.017913	0.055338	0.010991	-0.085694	0.160742	-0.667410	-0.524888	0.010500	0.046541	0.849833	0	0
15950	0.808804	0.143898	9.693469	-0.026394	0.057051	0.017988	-0.084927	0.163611	-0.666839	-0.525076	0.010221	0.046053	0.849747	0	0
15951	0.757918	0.160059	9.588347	-0.031089	0.055642	0.001414	-0.084406	0.163617	-0.666843	-0.525091	0.009972	0.045558	0.849767	0	0
15952	0.638468	0.094653	9.449753	-0.120064	0.063404	-0.001806	-0.084023	0.164843	-0.666301	-0.525090	0.010122	0.044243	0.849835	0	0
15953	0.492087	0.023334	9.427908	-0.190663	0.063799	0.008853	-0.084422	0.169088	-0.667386	-0.525155	0.010645	0.042338	0.849886	0	0
15954	0.443840	0.103394	9.468899	-0.154467	0.058311	0.007844	-0.082878	0.172642	-0.666417	-0.525234	0.011023	0.040756	0.849910	0	0
15955	0.386065	0.194630	9.384374	-0.080369	0.042090	0.005818	-0.081582	0.174704	-0.666386	-0.525274	0.011147	0.039892	0.849925	0	0
15956	0.398687	0.258478	9.307517	-0.039131	0.015552	0.007361	-0.081054	0.174994	-0.667294	-0.525341	0.011283	0.039515	0.849899	0	0
15957	0.416122	0.326390	9.298396	-0.011724	0.008473	0.000279	-0.082110	0.175513	-0.665976	-0.525328	0.011328	0.039405	0.849911	0	0
15958	0.503261	0.257125	9.348661	-0.053389	0.000103	-0.004836	-0.081064	0.176215	-0.666620	-0.525277	0.011665	0.038989	0.849957	0	0
15959	0.575863	0.193156	9.370284	-0.118927	-0.006564	0.004077	-0.081578	0.175948	-0.667531	-0.525278	0.012402	0.038042	0.849990	0	0
15960	0.463161	0.085817	9.506940	-0.203989	-0.019696	-0.007929	-0.083694	0.179315	-0.665370	-0.525164	0.013699	0.036450	0.850110	0	0
15961	0.302343	0.085019	9.704329	-0.181369	-0.027013	0.002428	-0.082149	0.184247	-0.665285	-0.525132	0.014934	0.035069	0.850167	0	0
15962	0.169959	0.007971	10.190506	-0.135704	-0.032577	-0.001218	-0.082692	0.187918	-0.664299	-0.525091	0.015983	0.034125	0.850211	0	0
15963	0.232736	-0.015441	10.503462	-0.085813	-0.017662	0.021373	-0.082954	0.188463	-0.664416	-0.525237	0.016637	0.033489	0.850134	0	0
15964	0.506720	0.211842	10.369631	-0.062909	-0.012979	0.042271	-0.085309	0.192001	-0.665110	-0.525575	0.017152	0.033054	0.849932	0	0
15965	0.654838	0.501411	9.968433	-0.083932	-0.026708	0.038793	-0.085446	0.193089	-0.664828	-0.525865	0.017877	0.032478	0.849760	0	0
15966	0.596672	0.517820	9.846536	-0.058354	-0.038926	0.028205	-0.086249	0.196209	-0.663721	-0.526083	0.018584	0.032220	0.849619	0	0
15967	0.620845	0.447246	9.624655	0.038046	-0.042837	0.010477	-0.085463	0.195674	-0.663997	-0.526149	0.018796	0.032774	0.849553	0	0
15968	0.729980	0.378706	9.592105	0.112410	-0.036406	0.008558	-0.087273	0.194854	-0.665430	-0.526231	0.018577	0.033957	0.849460	0	0
15969	0.848980	0.345765	9.625204	0.166191	-0.051086	0.024082	-0.087001	0.192813	-0.665862	-0.526432	0.018192	0.035644	0.849275	0	0
15970	0.843856	0.304365	9.641681	0.155910	-0.051070	0.027605	-0.088287	0.190768	-0.667193	-0.526675	0.017875	0.037270	0.849061	0	0
15971	0.717259	0.272593	9.540046	0.145562	-0.060629	0.031952	-0.089058	0.188442	-0.667493	-0.526932	0.017685	0.038831	0.848836	0	0
15972	0.553747	0.186723	9.530495	0.088425	-0.064456	0.027730	-0.090086	0.187632	-0.669062	-0.527153	0.017837	0.039955	0.848643	0	0
15973	0.365739	0.076547	9.542953	0.052140	-0.090525	0.038211	-0.091120	0.186536	-0.669596	-0.527434	0.018392	0.040871	0.848413	0	0
15974	0.356136	0.091616	9.504652	0.039008	-0.090063	0.069649	-0.091378	0.185714	-0.669610	-0.527989	0.019039	0.041702	0.848013	0	0
15975	0.419620	0.180420	9.765926	0.046030	-0.074438	0.069676	-0.093464	0.185143	-0.669346	-0.528541	0.019498	0.042466	0.847621	0	0
15976	0.425247	0.318355	9.799234	0.068728	-0.073934	0.081809	-0.094639	0.185543	-0.669460	-0.529206	0.019856	0.043461	0.847147	0	0
15977	0.469971	0.494259	9.880601	0.069765	-0.058287	0.085329	-0.093587	0.186116	-0.670756	-0.529901	0.020054	0.044330	0.846663	0	0
15978	0.494976	0.633524	9.998218	0.021064	-0.068303	0.078455	-0.095936	0.186228	-0.670607	-0.530533	0.020616	0.044893	0.846224	0	0
15979	0.470383	0.654255	10.338032	-0.010810	-0.061156	0.081182	-0.098144	0.185808	-0.671510	-0.531174	0.021258	0.045093	0.845795	0	0
15980	0.438756	0.705076	10.596120	-0.064267	-0.024800	0.071838	-0.097240	0.188002	-0.671473	-0.531752	0.021901	0.044704	0.845436	0	0
15981	0.293511	0.832641	10.586763	-0.105623	0.008012	0.064165	-0.096596	0.189507	-0.671188	-0.532258	0.022447	0.043732	0.845154	0	0
15982	0.226403	0.957535	10.318932	-0.100730	0.017047	0.047578	-0.097394	0.191260	-0.669978	-0.532643	0.022919	0.042818	0.844945	0	0
15983	0.249436	1.059762	9.835639	-0.105823	0.022365	0.049341	-0.096230	0.194556	-0.670442	-0.533029	0.023328	0.041769	0.844743	0	0
15984	0.381409	1.041129	9.222214	-0.080130	0.018025	0.038804	-0.095575	0.195390	-0.671080	-0.533355	0.023678	0.041026	0.844564	0	0
15985	0.595282	0.936016	8.903459	-0.065923	-0.000188	0.023051	-0.095833	0.195393	-0.671468	-0.533517	0.024051	0.040446	0.844479	0	0
15986	0.784133	0.760379	8.836070	-0.029032	-0.009079	0.012499	-0.095704	0.197178	-0.672084	-0.533610	0.024347	0.040285	0.844420	0	0
15987	0.904859	0.615202	8.920794	0.027808	0.008218	-0.005901	-0.096504	0.197144	-0.669999	-0.533554	0.024140	0.040467	0.844452	0	0
15988	0.992461	0.635218	9.018320	0.055471	-0.025498	0.010508	-0.096108	0.195918	-0.670026	-0.533638	0.024123	0.041108	0.844369	0	0
15989	0.958737	0.702969	9.063643	0.004477	-0.052632	-0.015600	-0.097276	0.198388	-0.671789	-0.533469	0.024555	0.041429	0.844447	0	0
15990	0.880805	0.712149	9.172101	-0.072127	-0.049870	-0.041548	-0.098587	0.200700	-0.671995	-0.533073	0.025404	0.041135	0.844687	0	0
15991	0.826939	0.658940	9.196798	-0.133579	-0.045790	-0.048338	-0.099371	0.200278	-0.671607	-0.532595	0.026503	0.040269	0.844997	0	0
15992	0.747820	0.505501	9.525708	-0.180186	-0.069488	-0.075303	-0.100179	0.202567	-0.669607	-0.531871	0.028079	0.039175	0.845453	0	0
15993	0.737483	0.440244	9.728389	-0.208059	-0.070896	-0.084814	-0.101894	0.205955	-0.668748	-0.531049	0.029772	0.037823	0.845973	0	0
15994	0.712903	0.442737	9.961415	-0.255104	-0.065009	-0.103851	-0.105445	0.209444	-0.666574	-0.530055	0.031697	0.036079	0.846602	0	0
15995	0.633412	0.322571	10.794391	-0.262164	-0.047352	-0.117729	-0.106261	0.211859	-0.663660	-0.528940	0.033462	0.034151	0.847311	0	0
15996	0.570276	0.361017	10.878713	-0.229311	-0.017686	-0.129966	-0.106921	0.215961	-0.664485	-0.527748	0.034840	0.032383	0.848068	0	0
15997	0.454062	0.417887	10.654626	-0.208109	-0.002510	-0.155306	-0.107343	0.218932	-0.662084	-0.526340	0.035919	0.030682	0.848961	0	0
15998	0.521048	0.222969	10.669672	-0.179610	0.026349	-0.171849	-0.109058	0.222458	-0.661353	-0.524818	0.036648	0.029119	0.849926	0	0
15999	0.670674	0.031148	10.779697	-0.156638	0.045129	-0.159607	-0.111397	0.222448	-0.662376	-0.523401	0.037045	0.027599	0.850833	0	0
16000	0.934035	0.034353	10.284602	-0.155774	0.069785	-0.171714	-0.110105	0.224639	-0.661822	-0.521895	0.037280	0.026010	0.851798	0	0
16001	1.181397	0.162134	9.510805	-0.183573	0.104714	-0.154943	-0.110658	0.228983	-0.660043	-0.520517	0.037316	0.023952	0.852699	0	0
16002	1.354193	0.110565	9.210709	-0.210977	0.117072	-0.150437	-0.110538	0.231990	-0.660115	-0.519180	0.037440	0.021637	0.853570	0	0
16003	1.473196	-0.264222	9.648103	-0.188187	0.121885	-0.141706	-0.110423	0.235128	-0.659664	-0.517910	0.037367	0.019457	0.854397	0	0
16004	1.448457	-0.630349	10.292311	-0.125913	0.148838	-0.115603	-0.108614	0.236357	-0.658223	-0.516908	0.036786	0.017692	0.855067	0	0
16005	1.277849	-0.705090	10.159607	-0.101844	0.156990	-0.087758	-0.106785	0.238029	-0.659374	-0.516132	0.035985	0.016049	0.855602	0	0
16006	0.955126	-0.606869	9.868246	-0.085672	0.175901	-0.068625	-0.105098	0.239957	-0.659348	-0.515563	0.034972	0.014472	0.856015	0	0
16007	0.654278	-0.525122	9.513197	-0.113205	0.163836	-0.058170	-0.103534	0.241345	-0.659852	-0.515034	0.034178	0.012681	0.856394	0	0
16008	0.542608	-0.540186	9.205664	-0.149475	0.151862	-0.052883	-0.103296	0.245435	-0.658993	-0.514556	0.033701	0.010674	0.856728	0	0
16009	0.507610	-0.670307	9.366832	-0.145148	0.113094	-0.036423	-0.102240	0.244916	-0.660311	-0.514192	0.033507	0.008855	0.856975	0	0
16010	0.399953	-0.746165	9.506240	-0.178773	0.113308	-0.033715	-0.099911	0.247107	-0.658985	-0.513853	0.033514	0.006789	0.857197	0	0
16011	0.263762	-0.705379	9.655231	-0.226734	0.104546	-0.009201	-0.099789	0.249982	-0.659320	-0.513690	0.033810	0.004293	0.857298	0	0
16012	0.152450	-0.542581	9.945807	-0.255929	0.102816	0.003059	-0.097991	0.254079	-0.657822	-0.513630	0.034305	0.001608	0.857324	0	0
16013	0.035907	-0.438251	10.259882	-0.236878	0.109641	0.003869	-0.096197	0.259818	-0.656552	-0.513570	0.034601	-0.001017	0.857349	0	0
16014	-0.207554	-0.432973	10.410845	-0.230355	0.095845	-0.007566	-0.096755	0.266352	-0.655120	-0.513426	0.035025	-0.003444	0.857412	0	0
16015	-0.270467	-0.420016	10.165533	-0.183010	0.102730	-0.019909	-0.094284	0.268565	-0.655355	-0.513175	0.035092	-0.005577	0.857548	0	0
16016	-0.184785	-0.413572	9.735115	-0.113845	0.074723	-0.046349	-0.093906	0.270609	-0.654667	-0.512731	0.035100	-0.006883	0.857804	0	0
16017	0.080522	-0.490708	9.260621	-0.026083	0.043563	-0.051882	-0.093651	0.269779	-0.653645	-0.512263	0.034865	-0.007364	0.858089	0	0
16018	0.356755	-0.696595	9.227098	0.036132	0.029853	-0.048549	-0.094297	0.270880	-0.654789	-0.511851	0.034490	-0.007153	0.858352	0	0
16019	0.628265	-0.855189	9.310571	0.098792	-0.000298	-0.055736	-0.094140	0.267901	-0.656799	-0.511395	0.033994	-0.006338	0.858650	0	0
16020	0.747794	-0.779863	9.429936	0.175688	-0.009743	-0.050742	-0.094124	0.266552	-0.658125	-0.511013	0.033244	-0.004726	0.858917	0	0
16021	0.722241	-0.547904	9.545198	0.229867	-0.020571	-0.054447	-0.095405	0.263414	-0.659478	-0.510610	0.032258	-0.002678	0.859203	0	0
16022	0.694213	-0.330084	9.624000	0.249335	-0.029257	-0.065894	-0.097202	0.258220	-0.660607	-0.510113	0.031300	-0.000328	0.859538	0	0
16023	0.631617	-0.194756	9.726636	0.270186	-0.028870	-0.098250	-0.098225	0.255218	-0.661698	-0.509338	0.030183	0.002128	0.860034	0	0
16024	0.636992	-0.098209	9.771465	0.231005	-0.037408	-0.145271	-0.099218	0.248828	-0.664937	-0.508147	0.029387	0.004386	0.860757	0	0
16025	0.746353	-0.141680	9.666636	0.192478	-0.039381	-0.167822	-0.101281	0.246233	-0.666533	-0.506743	0.028758	0.006256	0.861595	0	0
16026	0.796366	-0.331309	9.655518	0.178552	-0.049091	-0.209650	-0.102694	0.242404	-0.667378	-0.504975	0.028325	0.008140	0.862631	0	0
16027	0.839196	-0.508317	9.606009	0.304210	-0.054029	-0.233557	-0.105801	0.237463	-0.667972	-0.503025	0.027259	0.011070	0.863771	0	0
16028	0.960444	-0.593517	9.534204	0.467654	-0.075834	-0.259364	-0.107317	0.230104	-0.670576	-0.500887	0.025594	0.015598	0.864994	0	0
16029	1.057554	-0.642275	9.478004	0.506711	-0.064171	-0.296932	-0.110904	0.221099	-0.674237	-0.498415	0.023596	0.020347	0.866379	0	0
16030	1.056557	-0.812305	9.490132	0.413158	-0.047422	-0.316656	-0.114891	0.211802	-0.676731	-0.495735	0.021945	0.024273	0.867857	0	0
16031	1.036627	-0.894544	9.479738	0.338158	-0.060402	-0.342636	-0.118122	0.206456	-0.677852	-0.492800	0.020748	0.027545	0.869459	0	0
16032	0.914498	-0.932361	9.702338	0.247199	-0.059545	-0.352849	-0.121215	0.200163	-0.679513	-0.489747	0.020012	0.030096	0.871115	0	0
16033	0.874892	-0.949805	10.213852	0.207924	-0.060798	-0.368438	-0.123531	0.194417	-0.680649	-0.486541	0.019455	0.032229	0.872846	0	0
16034	0.783225	-0.794687	10.305337	0.173271	-0.037600	-0.380512	-0.125588	0.188671	-0.681657	-0.483221	0.018879	0.034033	0.874633	0	0
16035	0.540991	-0.637908	10.143688	0.096707	-0.036555	-0.403020	-0.131049	0.185345	-0.682073	-0.479683	0.018636	0.035065	0.876543	0	0
16036	0.488481	-0.561373	9.627880	-0.049054	-0.041956	-0.427055	-0.133244	0.181234	-0.682788	-0.475892	0.019152	0.034950	0.878600	0	0
16037	0.530017	-0.578488	9.386991	-0.149737	-0.064593	-0.437286	-0.136378	0.181334	-0.682374	-0.471979	0.020319	0.033943	0.880722	0	0
16038	0.665859	-0.661570	9.331827	-0.235135	-0.103038	-0.452818	-0.139505	0.181720	-0.682864	-0.467885	0.022246	0.032484	0.882912	0	0
16039	0.732293	-0.554194	9.227715	-0.254343	-0.106284	-0.458879	-0.144216	0.182610	-0.681252	-0.463722	0.024266	0.030744	0.885115	0	0
16040	0.757481	-0.422419	9.144272	-0.281128	-0.144179	-0.478981	-0.149460	0.184162	-0.678454	-0.459344	0.026761	0.029073	0.887379	0	0
16041	0.702971	-0.545926	9.381038	-0.331888	-0.156524	-0.503284	-0.154563	0.185048	-0.676840	-0.454722	0.029571	0.026879	0.889736	0	0
16042	0.550620	-0.714733	9.839738	-0.419921	-0.170920	-0.492603	-0.160327	0.188661	-0.675298	-0.450141	0.032932	0.024097	0.892024	0	0
16043	0.343263	-0.704245	10.370049	-0.512936	-0.166974	-0.478394	-0.165312	0.193649	-0.673864	-0.445642	0.036653	0.020310	0.894230	0	0
16044	0.338195	-0.318283	10.370819	-0.588126	-0.142471	-0.445000	-0.171907	0.199926	-0.667584	-0.441388	0.040521	0.015880	0.896260	0	0
16045	0.510583	0.046304	10.410765	-0.623371	-0.136531	-0.472804	-0.178195	0.206003	-0.666899	-0.436852	0.044455	0.010960	0.898367	0	0
16046	0.661356	0.064939	10.584287	-0.616956	-0.139804	-0.492871	-0.180875	0.213972	-0.661784	-0.432105	0.048415	0.006279	0.900501	0	0
16047	0.690226	-0.011837	10.480842	-0.580776	-0.152291	-0.493872	-0.186399	0.218241	-0.657890	-0.427345	0.052299	0.001824	0.902573	0	0
16048	0.592243	-0.148041	10.362533	-0.502654	-0.165393	-0.474950	-0.192965	0.222777	-0.654374	-0.422765	0.055995	-0.001727	0.904506	0	0
16049	0.585874	-0.391633	10.446371	-0.410552	-0.141792	-0.466403	-0.197697	0.227344	-0.651910	-0.418303	0.059053	-0.004702	0.906374	0	0
16050	0.708725	-0.606297	10.447741	-0.309839	-0.137626	-0.450071	-0.204363	0.229454	-0.651041	-0.414025	0.061682	-0.006638	0.908149	0	0
16051	0.920158	-0.693072	10.228567	-0.221508	-0.124357	-0.449378	-0.208296	0.230343	-0.648785	-0.409804	0.063790	-0.007980	0.909905	0	0
16052	1.014678	-0.784609	10.091922	-0.156791	-0.097244	-0.428533	-0.213654	0.230685	-0.647570	-0.405793	0.065417	-0.008705	0.911579	0	0
16053	0.973253	-0.839942	9.859667	-0.137135	-0.097815	-0.400682	-0.218091	0.230087	-0.646900	-0.402049	0.066933	-0.009420	0.913120	0	0
16054	1.329516	-0.718574	9.582006	-0.126206	-0.123042	-0.362366	-0.222517	0.227445	-0.646660	-0.398648	0.068663	-0.009805	0.914477	0	0
16055	1.519230	-0.748394	9.497303	-0.170545	-0.098546	-0.346435	-0.227743	0.227240	-0.645326	-0.395363	0.070318	-0.010849	0.915765	0	0
16056	1.538363	-0.795278	9.551879	-0.218790	-0.100061	-0.339312	-0.230757	0.228425	-0.644111	-0.392094	0.072202	-0.012189	0.917007	0	0
16057	1.426868	-0.737517	9.463276	-0.275089	-0.083426	-0.312957	-0.235719	0.229464	-0.643665	-0.389025	0.074129	-0.014264	0.918129	0	0
16058	1.340060	-0.614650	9.394398	-0.321804	-0.089180	-0.311120	-0.237846	0.233502	-0.640581	-0.385924	0.076309	-0.016613	0.919219	0	0
16059	1.368965	-0.649775	9.475546	-0.355875	-0.059385	-0.302204	-0.242547	0.232347	-0.639270	-0.382874	0.078328	-0.019519	0.920267	0	0
16060	1.463285	-0.697237	9.743853	-0.336789	-0.047333	-0.303948	-0.245705	0.235020	-0.636985	-0.379801	0.080178	-0.022171	0.921320	0	0
16061	1.490109	-0.673941	9.811355	-0.284103	-0.033650	-0.311039	-0.247679	0.236759	-0.635636	-0.376704	0.081691	-0.024494	0.922399	0	0
16062	1.393200	-0.584276	9.899608	-0.222648	-0.032433	-0.306005	-0.252646	0.238066	-0.634795	-0.373690	0.082970	-0.026147	0.923465	0	0
16063	1.233033	-0.519310	9.855810	-0.169367	-0.034327	-0.318409	-0.253961	0.238586	-0.633735	-0.370608	0.084061	-0.027388	0.924572	0	0
16064	1.150740	-0.466352	9.739832	-0.136018	0.005564	-0.313179	-0.255802	0.242116	-0.633393	-0.367582	0.084666	-0.028375	0.925694	0	0
16065	1.212017	-0.430535	9.525872	-0.106917	-0.001470	-0.322875	-0.257887	0.241549	-0.633389	-0.364493	0.085224	-0.029141	0.926840	0	0
16066	1.277015	-0.547804	9.544491	-0.055400	-0.001609	-0.339575	-0.262171	0.237551	-0.633827	-0.361279	0.085607	-0.029332	0.928056	0	0
16067	1.230039	-0.648517	9.689406	-0.015833	-0.007047	-0.346680	-0.263995	0.236024	-0.633323	-0.358039	0.085893	-0.029200	0.929289	0	0
16068	1.203573	-0.611065	9.615498	-0.028181	0.004921	-0.323940	-0.266071	0.233821	-0.633612	-0.354986	0.086109	-0.029174	0.930440	0	0
16069	1.082119	-0.553039	9.730498	-0.037866	0.012176	-0.334382	-0.268398	0.230532	-0.634570	-0.351827	0.086290	-0.029315	0.931618	0	0
16070	1.013867	-0.571992	9.741489	-0.064999	0.017291	-0.313363	-0.271645	0.227497	-0.634736	-0.348825	0.086516	-0.029685	0.932714	0	0
16071	1.130533	-0.574140	9.845292	-0.064824	0.022385	-0.307224	-0.272170	0.227900	-0.634594	-0.345885	0.086686	-0.030126	0.933778	0	0
16072	1.319776	-0.631298	10.038635	-0.053672	0.037472	-0.278392	-0.274255	0.227469	-0.634588	-0.343213	0.086673	-0.030489	0.934753	0	0
16073	1.480179	-0.657330	10.073298	-0.026031	0.047786	-0.283649	-0.275926	0.224329	-0.636067	-0.340512	0.086466	-0.030663	0.935754	0	0
16074	1.570841	-0.601648	9.795993	0.012349	0.049003	-0.268051	-0.276848	0.225268	-0.635392	-0.337983	0.086115	-0.030457	0.936709	0	0
16075	1.583416	-0.574972	9.568501	0.060735	0.039874	-0.264732	-0.277608	0.222685	-0.636997	-0.335529	0.085685	-0.029791	0.937652	0	0
16076	1.587383	-0.702804	9.711854	0.093917	0.048160	-0.254322	-0.279676	0.219120	-0.637572	-0.333191	0.085061	-0.028829	0.938572	0	0
16077	1.517274	-0.945715	10.223284	0.121990	0.062562	-0.243877	-0.279658	0.215987	-0.638284	-0.330972	0.084209	-0.027673	0.939468	0	0
16078	1.428738	-1.059392	10.475502	0.133652	0.064788	-0.226459	-0.280923	0.211364	-0.640966	-0.328918	0.083288	-0.026416	0.940308	0	0
16079	1.304069	-0.825207	10.026553	0.141981	0.090798	-0.211629	-0.280499	0.205923	-0.642505	-0.327007	0.082093	-0.025189	0.941112	0	0
16080	1.242079	-0.688831	9.594132	0.148043	0.087298	-0.209068	-0.281382	0.203350	-0.645020	-0.325115	0.080908	-0.023886	0.941904	0	0
16081	1.202758	-0.765627	9.545527	0.136777	0.069835	-0.203850	-0.281503	0.199790	-0.644439	-0.323274	0.079925	-0.022641	0.942652	0	0
16082	1.198686	-1.024280	9.672676	0.162433	0.079777	-0.184679	-0.282252	0.195988	-0.646848	-0.321620	0.078757	-0.021196	0.943350	0	0
16083	1.092756	-1.214669	9.851572	0.170736	0.092552	-0.168961	-0.282476	0.191645	-0.649272	-0.320126	0.077438	-0.019739	0.943998	0	0
16084	0.941770	-1.260558	9.728511	0.236043	0.089119	-0.146502	-0.282705	0.187708	-0.651427	-0.318884	0.075938	-0.017659	0.944582	0	0
16085	0.860080	-1.135382	9.446492	0.251103	0.073817	-0.122195	-0.282920	0.182418	-0.654649	-0.317893	0.074524	-0.015433	0.945067	0	0
16086	0.888279	-0.929358	9.230877	0.301993	0.046213	-0.111974	-0.282375	0.179299	-0.656015	-0.317034	0.073212	-0.012619	0.945500	0	0
16087	0.984077	-0.793131	9.128919	0.351133	0.023010	-0.105205	-0.283124	0.173435	-0.657424	-0.316278	0.071954	-0.009305	0.945888	0	0
16088	1.054918	-0.781929	8.938598	0.359945	0.008743	-0.091307	-0.283352	0.167300	-0.658583	-0.315649	0.070809	-0.005840	0.946212	0	0
16089	1.130484	-0.767489	8.891057	0.337445	-0.001642	-0.087772	-0.284599	0.157620	-0.661104	-0.315042	0.069822	-0.002595	0.946502	0	0
16090	1.135054	-0.802438	8.975192	0.302642	-0.017937	-0.091201	-0.286140	0.153795	-0.662338	-0.314363	0.069108	0.000412	0.946784	0	0
16091	1.139429	-0.852989	9.153531	0.246760	-0.035364	-0.070145	-0.285070	0.149175	-0.663476	-0.313855	0.068723	0.002883	0.946976	0	0
16092	1.231899	-0.844480	9.190253	0.142585	-0.014660	-0.061046	-0.287657	0.145472	-0.664310	-0.313353	0.068481	0.004344	0.947154	0	0
16093	1.290779	-0.739419	9.301759	0.026910	-0.020977	-0.050261	-0.288434	0.145747	-0.665079	-0.312881	0.068649	0.004666	0.947297	0	0
16094	1.431379	-0.814357	9.384603	-0.081336	-0.011883	-0.025466	-0.288975	0.146262	-0.662985	-0.312565	0.069082	0.003973	0.947373	0	0
16095	1.422158	-0.740620	9.308392	-0.139179	-0.025568	-0.015751	-0.289754	0.146947	-0.663746	-0.312306	0.069815	0.002706	0.947409	0	0
16096	1.557565	-0.915010	9.169621	-0.198747	-0.023386	-0.016405	-0.291737	0.149496	-0.661602	-0.311990	0.070725	0.000930	0.947449	0	0
16097	1.549679	-1.009965	9.202347	-0.173964	-0.032807	0.013161	-0.290567	0.153350	-0.662965	-0.311979	0.071637	-0.000671	0.947384	0	0
16098	1.671892	-1.315539	9.304123	-0.162960	-0.054498	0.048010	-0.292932	0.155359	-0.661608	-0.312300	0.072729	-0.002057	0.947193	0	0
16099	1.812618	-1.384716	9.304729	-0.099813	-0.078594	0.100122	-0.292169	0.157948	-0.660523	-0.313166	0.073843	-0.002887	0.946819	0	0
16100	1.899751	-1.417289	9.549203	-0.063830	-0.081991	0.127067	-0.293490	0.159558	-0.659182	-0.314308	0.074883	-0.003305	0.946357	0	0
16101	1.838210	-1.492308	9.796507	-0.032892	-0.069559	0.152308	-0.293630	0.161327	-0.658756	-0.315716	0.075702	-0.003581	0.945822	0	0
16102	1.758100	-1.457772	9.808533	-0.055039	-0.052014	0.159384	-0.293631	0.162425	-0.659125	-0.317167	0.076430	-0.004035	0.945276	0	0
16103	1.641349	-1.424267	9.942445	-0.104342	-0.041693	0.192682	-0.294308	0.166364	-0.657873	-0.318900	0.077209	-0.005118	0.944624	0	0
16104	1.607545	-1.364144	10.019135	-0.191703	-0.018752	0.219159	-0.295628	0.169762	-0.657537	-0.320805	0.078053	-0.007015	0.943898	0	0
16105	1.730159	-1.225366	9.885119	-0.267388	-0.013207	0.235099	-0.295778	0.173578	-0.656941	-0.322806	0.079081	-0.009770	0.943105	0	0
16106	1.783269	-1.298613	9.882850	-0.322046	-0.008005	0.261457	-0.293212	0.182195	-0.655750	-0.325000	0.080238	-0.012964	0.942215	0	0
16107	1.641500	-1.395307	9.957380	-0.349526	-0.016686	0.271969	-0.292208	0.188739	-0.653939	-0.327273	0.081557	-0.016517	0.941259	0	0
16108	1.377724	-1.521791	10.186832	-0.327873	0.001882	0.303334	-0.291190	0.195580	-0.653942	-0.329842	0.082630	-0.019832	0.940204	0	0
16109	1.117474	-1.509515	10.156702	-0.306649	0.014640	0.318967	-0.291103	0.204858	-0.652981	-0.332576	0.083498	-0.023135	0.939088	0	0
16110	1.102388	-1.234057	9.841390	-0.301638	-0.000215	0.320620	-0.290210	0.209232	-0.652512	-0.335317	0.084496	-0.026210	0.937942	0	0
16111	1.231038	-0.930566	9.513472	-0.301851	-0.017686	0.322301	-0.287260	0.217293	-0.650295	-0.338081	0.085644	-0.029363	0.936752	0	0
16112	1.509779	-0.768655	9.141335	-0.303976	-0.042058	0.317028	-0.286511	0.223707	-0.649134	-0.340786	0.087039	-0.032314	0.935545	0	0
16113	1.778021	-0.714826	8.893798	-0.281290	-0.059388	0.296012	-0.285777	0.231058	-0.646525	-0.343321	0.088518	-0.035092	0.934379	0	0
16114	1.913781	-0.807855	8.860285	-0.227132	-0.101853	0.300998	-0.284774	0.240350	-0.645960	-0.345954	0.090211	-0.037105	0.933167	0	0
16115	1.849269	-0.975122	9.111186	-0.170484	-0.123116	0.291187	-0.284811	0.246063	-0.644028	-0.348554	0.091909	-0.038604	0.931972	0	0
16116	1.600021	-1.070237	9.565909	-0.117163	-0.128602	0.281397	-0.285997	0.248918	-0.643834	-0.351103	0.093474	-0.039480	0.930822	0	0
16117	1.244850	-0.965576	10.035607	-0.127458	-0.116259	0.281400	-0.286792	0.252188	-0.643764	-0.353640	0.094961	-0.040583	0.929663	0	0
16118	0.915262	-0.665753	10.396123	-0.150130	-0.086027	0.263155	-0.285252	0.255874	-0.642402	-0.355964	0.096252	-0.041897	0.928585	0	0
16119	0.722786	-0.244288	10.624466	-0.176463	-0.057410	0.237945	-0.286859	0.260603	-0.639438	-0.358018	0.097378	-0.043608	0.927598	0	0
16120	0.803562	0.200144	10.319029	-0.196224	-0.043532	0.203115	-0.285315	0.266083	-0.639472	-0.359716	0.098462	-0.045443	0.926738	0	0
16121	1.023983	0.386221	10.001846	-0.145265	-0.028317	0.157664	-0.283911	0.269896	-0.637457	-0.361037	0.099240	-0.046858	0.926071	0	0
16122	1.290579	0.139966	9.675022	-0.057940	-0.023050	0.113876	-0.284444	0.271247	-0.636647	-0.362033	0.099676	-0.047397	0.925608	0	0
16123	1.546229	-0.287441	9.495978	0.085368	-0.023993	0.101327	-0.284311	0.272627	-0.637661	-0.363055	0.099610	-0.046605	0.925255	0	0
16124	1.686107	-0.545925	9.276013	0.239456	-0.035225	0.074725	-0.284150	0.266905	-0.638814	-0.363985	0.099099	-0.044309	0.925057	0	0
16125	1.665531	-0.742113	9.254327	0.406066	-0.049513	0.069855	-0.284115	0.263387	-0.641483	-0.365039	0.098122	-0.040403	0.924925	0	0
16126	1.674980	-0.804541	9.185430	0.491555	-0.033366	0.058319	-0.285121	0.257664	-0.643408	-0.366057	0.096678	-0.035764	0.924866	0	0
16127	1.655449	-0.804993	9.241559	0.514828	-0.046706	0.061700	-0.285993	0.250848	-0.645226	-0.367121	0.095281	-0.030838	0.924766	0	0
16128	1.733248	-0.792443	9.363416	0.540923	-0.032115	0.063422	-0.285818	0.243224	-0.647197	-0.368211	0.093638	-0.025751	0.924657	0	0
16129	1.796738	-0.744916	9.406205	0.520043	-0.024844	0.054786	-0.285747	0.233717	-0.651544	-0.369188	0.092021	-0.020837	0.924553	0	0
16130	1.799320	-0.738961	9.304545	0.479702	-0.017033	0.024396	-0.287003	0.226359	-0.654019	-0.369831	0.090468	-0.016335	0.924540	0	0
16131	1.836312	-0.686435	9.134963	0.414965	-0.018349	0.028941	-0.287100	0.219813	-0.655057	-0.370455	0.089185	-0.012382	0.924476	0	0
16132	1.870103	-0.719121	9.211192	0.336413	-0.021361	0.034404	-0.287192	0.215338	-0.657744	-0.371055	0.088198	-0.009196	0.924367	0	0
16133	1.903925	-0.735433	9.343338	0.267231	-0.010270	0.027667	-0.287030	0.210166	-0.659147	-0.371526	0.087391	-0.006631	0.924277	0	0
16134	1.901612	-0.711333	9.360682	0.196283	-0.002632	0.020915	-0.287025	0.208526	-0.659049	-0.371873	0.086751	-0.004797	0.924209	0	0
16135	1.957809	-0.668278	9.374523	0.128713	-0.002023	0.014140	-0.287010	0.206763	-0.660123	-0.372094	0.086387	-0.003525	0.924160	0	0
16136	2.054978	-0.688930	9.410722	0.092108	0.005498	-0.003159	-0.286734	0.202804	-0.660073	-0.372124	0.086060	-0.002664	0.924181	0	0
16137	2.057574	-0.664469	9.391642	0.075898	0.000180	0.009082	-0.287774	0.201974	-0.660082	-0.372251	0.085877	-0.001877	0.924149	0	0
16138	2.077422	-0.612843	9.316865	0.075690	-0.015507	0.007291	-0.287786	0.202367	-0.658774	-0.372368	0.085805	-0.001098	0.924110	0	0
16139	2.112990	-0.697581	9.709473	0.124916	-0.030010	0.012357	-0.286995	0.200465	-0.658947	-0.372566	0.085724	0.000258	0.924038	0	0
16140	2.114677	-0.704544	10.338815	0.176772	-0.023483	0.011359	-0.288540	0.198282	-0.660409	-0.372805	0.085349	0.001997	0.923974	0	0
16141	1.912124	-0.722229	10.779035	0.183110	-0.000882	0.014868	-0.287891	0.197872	-0.659901	-0.373075	0.084784	0.003782	0.923912	0	0
16142	1.698753	-0.534367	11.077167	0.163957	0.032140	0.035901	-0.287875	0.193775	-0.659982	-0.373528	0.083943	0.005175	0.923798	0	0
16143	1.598808	-0.200278	10.793702	0.145689	0.037676	0.031556	-0.287334	0.192711	-0.661827	-0.373921	0.083159	0.006456	0.923702	0	0
16144	1.652598	-0.175335	10.691130	0.132310	0.076825	-0.004924	-0.287839	0.189571	-0.662405	-0.373967	0.082021	0.007423	0.923778	0	0
16145	1.913670	-0.441452	10.848366	0.132551	0.087143	-0.001336	-0.287703	0.188070	-0.662435	-0.374046	0.080828	0.008429	0.923843	0	0
16146	2.058583	-0.636404	10.805927	0.160555	0.097229	0.007376	-0.284822	0.187567	-0.663636	-0.374239	0.079396	0.009570	0.923878	0	0
16147	2.115597	-0.558194	10.273087	0.191769	0.118111	0.002106	-0.283624	0.184594	-0.665263	-0.374398	0.077698	0.011006	0.923942	0	0
16148	1.972543	-0.575284	9.733826	0.217183	0.102607	-0.016354	-0.281913	0.181887	-0.665978	-0.374407	0.076001	0.012669	0.924058	0	0
16149	1.777980	-0.632538	9.354975	0.225972	0.102568	-0.012046	-0.280577	0.178652	-0.668391	-0.374456	0.074319	0.014489	0.924148	0	0
16150	1.490235	-0.780706	9.148878	0.194994	0.081726	0.000165	-0.280547	0.175676	-0.670660	-0.374593	0.072900	0.016012	0.924181	0	0
16151	1.504852	-0.824292	8.908234	0.162020	0.076845	-0.004981	-0.279493	0.171994	-0.670349	-0.374654	0.071693	0.017320	0.924226	0	0
16152	1.198417	-0.742328	9.197323	0.058336	0.051230	0.009151	-0.278831	0.171190	-0.671150	-0.374768	0.071069	0.017688	0.924221	0	0
16153	1.049173	-0.537755	8.811468	-0.064570	0.031262	0.011149	-0.278829	0.172018	-0.671784	-0.374810	0.071131	0.017047	0.924212	0	0
16154	0.762524	-0.374887	9.231991	-0.190577	0.042634	0.016725	-0.277806	0.174195	-0.670318	-0.374816	0.071520	0.015141	0.924213	0	0
16155	0.548675	-0.271852	9.519241	-0.274538	0.037201	0.015168	-0.276256	0.178859	-0.670628	-0.374744	0.072304	0.012519	0.924220	0	0
16156	0.314333	-0.311408	9.986517	-0.337301	0.066469	0.017150	-0.276550	0.184440	-0.669217	-0.374649	0.073022	0.009167	0.924241	0	0
16157	0.358336	-0.286892	9.930165	-0.273000	0.088597	0.023135	-0.275542	0.190303	-0.667549	-0.374652	0.073312	0.006342	0.924241	0	0
16158	0.318108	-0.408871	10.457152	-0.187823	0.115686	0.032570	-0.274258	0.193720	-0.666711	-0.374807	0.073014	0.004176	0.924214	0	0
16159	0.541297	-0.306964	9.407543	-0.092456	0.118367	0.043653	-0.271386	0.195264	-0.667741	-0.375131	0.072341	0.002878	0.924140	0	0
16160	0.883723	-0.437583	9.320299	0.009551	0.105183	0.049490	-0.269839	0.195939	-0.665919	-0.375584	0.071401	0.002564	0.924030	0	0
16161	1.218153	-0.671077	9.323777	0.118703	0.095293	0.063177	-0.269164	0.193096	-0.667410	-0.376238	0.070146	0.003283	0.923858	0	0
16162	1.271218	-0.790669	9.122321	0.203152	0.083662	0.094318	-0.267334	0.194219	-0.668441	-0.377239	0.068678	0.004807	0.923553	0	0
16163	1.528735	-0.840153	9.227038	0.231691	0.053414	0.109023	-0.265473	0.190583	-0.671126	-0.378390	0.067386	0.006692	0.923166	0	0
16164	1.446613	-0.758047	9.109050	0.178555	0.037668	0.137023	-0.264809	0.188134	-0.671439	-0.379758	0.066438	0.008133	0.922661	0	0
16165	1.364316	-0.679863	9.126591	0.080322	0.024121	0.157312	-0.262581	0.188586	-0.673006	-0.381248	0.065995	0.008695	0.922073	0	0
16166	1.257514	-0.557162	9.527861	-0.043942	0.024862	0.168118	-0.262713	0.189819	-0.673371	-0.382754	0.066014	0.008112	0.921453	0	0
16167	1.282726	-0.415975	9.471182	-0.142480	0.011519	0.175334	-0.260648	0.192005	-0.671783	-0.384260	0.066538	0.006655	0.920800	0	0
16168	1.482171	-0.422917	9.505214	-0.180345	-0.002463	0.189393	-0.259628	0.196375	-0.670924	-0.385867	0.067332	0.004906	0.920081	0	0
16169	1.666298	-0.532888	9.649502	-0.132096	-0.041514	0.199650	-0.259527	0.201828	-0.669908	-0.387596	0.068308	0.003736	0.919287	0	0
16170	1.743631	-0.653270	9.500738	-0.041947	-0.041498	0.209878	-0.260057	0.202634	-0.669238	-0.389479	0.068926	0.003397	0.918446	0	0
16171	1.825671	-0.775188	9.487423	0.084238	-0.074155	0.223398	-0.258257	0.205222	-0.667250	-0.391569	0.069366	0.004330	0.917520	0	0
16172	1.805074	-0.964683	9.519096	0.133222	-0.067017	0.244227	-0.258504	0.203318	-0.668066	-0.393883	0.069535	0.005674	0.916509	0	0
16173	1.801986	-1.044240	9.692352	0.159760	-0.080024	0.277268	-0.258235	0.203883	-0.669357	-0.396513	0.069738	0.007283	0.915348	0	0
16174	1.751095	-1.012054	9.674618	0.134205	-0.071294	0.290439	-0.259012	0.203059	-0.669627	-0.399241	0.069945	0.008621	0.914133	0	0
16175	1.649656	-0.891653	9.620568	0.086095	-0.076407	0.307109	-0.259016	0.201953	-0.668609	-0.402084	0.070412	0.009518	0.912842	0	0
16176	1.528103	-0.825362	9.866427	0.058975	-0.066063	0.328128	-0.257997	0.204948	-0.666998	-0.405096	0.070874	0.010120	0.911467	0	0
16177	1.361892	-0.879244	10.259293	-0.002940	-0.065842	0.342249	-0.256568	0.207566	-0.667607	-0.408188	0.071604	0.010129	0.910029	0	0
16178	1.225601	-0.860058	10.386189	-0.062191	-0.054222	0.354644	-0.255937	0.211524	-0.666883	-0.411348	0.072452	0.009561	0.908544	0	0
16179	1.128053	-0.854424	10.611261	-0.100283	-0.027261	0.379241	-0.254661	0.215890	-0.665377	-0.414701	0.073226	0.008486	0.906967	0	0
16180	1.270544	-0.709669	10.140342	-0.077424	-0.017144	0.393162	-0.253255	0.220807	-0.664251	-0.418191	0.073801	0.007598	0.905325	0	0
16181	1.309789	-0.697883	9.921706	-0.025673	-0.027997	0.392983	-0.250909	0.221377	-0.664256	-0.421710	0.074266	0.007187	0.903656	0	0
16182	1.169708	-0.879616	10.222569	0.005161	-0.023377	0.415585	-0.248839	0.223846	-0.663443	-0.425448	0.074549	0.007054	0.901879	0	0
16183	1.040817	-0.827398	10.429659	0.026574	-0.015254	0.443434	-0.245718	0.226748	-0.663668	-0.429449	0.074673	0.007011	0.899971	0	0
16184	0.954839	-0.609539	10.110322	0.045257	0.000092	0.462574	-0.243626	0.229388	-0.665582	-0.433628	0.074574	0.007105	0.897973	0	0
16185	0.830035	-0.339865	9.964516	0.045194	-0.005124	0.465127	-0.239736	0.233790	-0.665003	-0.437820	0.074518	0.007162	0.895940	0	0
16186	0.821953	-0.145293	9.495362	0.014069	0.005744	0.460862	-0.237670	0.237350	-0.664038	-0.441944	0.074501	0.006952	0.893916	0	0
16187	1.009531	-0.186101	9.088551	0.022139	-0.023786	0.446828	-0.236765	0.241058	-0.664882	-0.445937	0.074703	0.006900	0.891915	0	0
16188	1.279204	-0.318455	8.775382	0.051498	-0.040713	0.451109	-0.234043	0.242571	-0.663572	-0.449977	0.074931	0.007236	0.889861	0	0
16189	1.429153	-0.498087	8.660413	0.094968	-0.060598	0.469284	-0.230643	0.242481	-0.664638	-0.454202	0.075135	0.007986	0.887689	0	0
16190	1.335066	-0.700766	9.064020	0.128197	-0.084926	0.496168	-0.229598	0.243181	-0.665152	-0.458676	0.075409	0.009170	0.885351	0	0
16191	1.120235	-0.696433	9.717893	0.132008	-0.074720	0.509242	-0.227508	0.244719	-0.666307	-0.463259	0.075566	0.010278	0.882936	0	0
16192	0.849180	-0.352190	10.186638	0.071812	-0.051669	0.518132	-0.225445	0.248550	-0.665207	-0.467863	0.075805	0.010794	0.880478	0	0
16193	0.647822	0.221946	10.443991	-0.037194	-0.029715	0.511444	-0.223118	0.251565	-0.664124	-0.472317	0.076342	0.010194	0.878057	0	0
16194	0.641893	0.847614	10.278717	-0.122420	-0.007613	0.485520	-0.221047	0.256370	-0.664435	-0.476466	0.077099	0.008819	0.875761	0	0
16195	0.892420	1.200358	10.011633	-0.175360	-0.006473	0.440320	-0.218994	0.261423	-0.662660	-0.480169	0.078070	0.006965	0.873667	0	0
16196	1.233057	1.140058	9.712378	-0.160697	-0.005943	0.398467	-0.215109	0.267191	-0.662055	-0.483513	0.078984	0.005315	0.871750	0	0
16197	1.518510	0.796117	9.424886	-0.042132	-0.034457	0.374567	-0.213698	0.272252	-0.661446	-0.486726	0.079554	0.004836	0.869911	0	0
16198	1.764500	0.397031	9.326364	0.111489	-0.041615	0.362839	-0.212800	0.273612	-0.660256	-0.489959	0.079453	0.005757	0.868098	0	0
16199	1.859813	0.037601	9.270623	0.241622	-0.063412	0.351110	-0.210697	0.273933	-0.662475	-0.493175	0.078895	0.007927	0.866309	0	0
16200	1.717555	-0.173866	9.188582	0.299599	-0.057653	0.348340	-0.209503	0.270817	-0.663584	-0.496415	0.078006	0.010569	0.864509	0	0
16201	1.585644	-0.223549	9.394293	0.280798	-0.048858	0.353640	-0.206611	0.268270	-0.665215	-0.499664	0.077133	0.013017	0.862680	0	0
16202	1.605131	-0.214325	9.423027	0.236037	-0.046025	0.360759	-0.205297	0.266374	-0.665522	-0.502942	0.076458	0.015042	0.860800	0	0
16203	1.643711	-0.254652	9.528089	0.196666	-0.027553	0.369660	-0.206066	0.265564	-0.666832	-0.506248	0.075826	0.016652	0.858887	0	0
16204	1.630886	-0.343354	9.657861	0.167473	-0.022198	0.375002	-0.202644	0.262899	-0.669509	-0.509575	0.075293	0.017956	0.856938	0	0
16205	1.545256	-0.429686	9.629557	0.176969	-0.018696	0.371491	-0.201351	0.264267	-0.668712	-0.512866	0.074684	0.019353	0.854995	0	0
16206	1.484501	-0.437684	9.521897	0.179930	-0.033041	0.394111	-0.197686	0.263089	-0.669931	-0.516356	0.074181	0.020805	0.852902	0	0
16207	1.506191	-0.469654	9.542731	0.178657	-0.022818	0.409851	-0.196113	0.263118	-0.670982	-0.519956	0.073605	0.022207	0.850726	0	0
16208	1.457144	-0.493493	9.761421	0.168614	-0.008927	0.418639	-0.193235	0.263159	-0.672042	-0.523628	0.072957	0.023419	0.848494	0	0
16209	1.369359	-0.485353	9.971778	0.203154	-0.017986	0.421989	-0.191793	0.262635	-0.672712	-0.527329	0.072210	0.024991	0.846218	0	0
16210	1.350369	-0.418762	9.890847	0.239567	-0.020103	0.428844	-0.189168	0.261863	-0.674436	-0.531113	0.071284	0.026853	0.843870	0	0
16211	1.428435	-0.419807	9.705028	0.250678	0.001046	0.413182	-0.186027	0.262187	-0.676013	-0.534755	0.070118	0.028727	0.841603	0	0
16212	1.520599	-0.478445	9.668169	0.237665	-0.009392	0.414955	-0.182750	0.259223	-0.676744	-0.538405	0.069104	0.030527	0.839293	0	0
16213	1.629013	-0.640962	9.794089	0.227430	-0.022648	0.425449	-0.181821	0.258707	-0.678451	-0.542101	0.068263	0.032320	0.836912	0	0
16214	1.625751	-0.749693	9.971777	0.203281	0.003013	0.415137	-0.177882	0.256590	-0.680861	-0.545705	0.067329	0.033762	0.834585	0	0
16215	1.547365	-0.772303	10.321900	0.162293	0.005553	0.437064	-0.175525	0.256903	-0.682172	-0.549441	0.066608	0.034842	0.832144	0	0
16216	1.488437	-0.464749	10.211428	0.124043	0.008640	0.429292	-0.172655	0.255970	-0.681821	-0.553089	0.066062	0.035582	0.829736	0	0
16217	1.672852	-0.218684	9.765193	0.108556	0.001650	0.438038	-0.168734	0.257123	-0.683517	-0.556773	0.065668	0.036233	0.827272	0	0
16218	1.822980	-0.346130	9.759912	0.130951	-0.009048	0.437979	-0.166391	0.257964	-0.683387	-0.560479	0.065229	0.037122	0.824761	0	0
16219	1.874207	-0.735437	9.806450	0.151775	-0.019789	0.441426	-0.164805	0.256638	-0.685374	-0.564188	0.064774	0.038249	0.822213	0	0
16220	1.892123	-0.958994	10.035276	0.189365	-0.020409	0.458788	-0.161677	0.258315	-0.685884	-0.568068	0.064106	0.039666	0.819522	0	0
16221	1.822528	-0.777177	10.109684	0.181864	-0.010023	0.469278	-0.158406	0.257541	-0.686963	-0.572001	0.063414	0.040963	0.816771	0	0
16222	1.598559	-0.356459	10.210426	0.102386	-0.002425	0.472942	-0.155788	0.258406	-0.688525	-0.575920	0.063098	0.041555	0.814007	0	0
16223	1.450031	0.015527	10.049677	-0.025733	0.019849	0.457615	-0.152401	0.259808	-0.688781	-0.579614	0.063346	0.040992	0.811391	0	0
16224	1.410588	0.293241	9.768854	-0.138648	0.022914	0.433492	-0.151112	0.262133	-0.687965	-0.583038	0.064198	0.039502	0.808940	0	0
16225	1.481507	0.286792	9.418489	-0.211897	0.001125	0.412718	-0.147233	0.267478	-0.686328	-0.586217	0.065658	0.037569	0.806614	0	0
16226	1.519833	0.143054	9.217030	-0.216407	-0.000406	0.402279	-0.145571	0.274314	-0.685426	-0.589321	0.067137	0.035606	0.804317	0	0
16227	1.504563	0.022107	9.191450	-0.180753	-0.016659	0.417839	-0.143110	0.277886	-0.685114	-0.592531	0.068558	0.034028	0.801904	0	0
16228	1.401967	-0.012938	9.367639	-0.130251	-0.030757	0.401941	-0.140282	0.284719	-0.683180	-0.595657	0.069769	0.032935	0.799525	0	0
16229	1.309857	0.087537	9.572145	-0.096589	-0.034531	0.403553	-0.138482	0.289095	-0.682067	-0.598782	0.070823	0.032146	0.797126	0	0
16230	1.186130	0.206782	9.859966	-0.093087	-0.013504	0.398340	-0.135887	0.293497	-0.682519	-0.601891	0.071672	0.031248	0.794741	0	0
16231	1.096447	0.284225	9.950299	-0.092776	-0.006703	0.410549	-0.133551	0.296252	-0.682482	-0.605063	0.072475	0.030314	0.792292	0	0
16232	1.135500	0.291929	9.881717	-0.077398	-0.001404	0.400057	-0.130972	0.299529	-0.680356	-0.608182	0.073131	0.029466	0.789872	0	0
16233	1.193148	0.144401	9.788706	-0.064717	0.020973	0.414063	-0.126811	0.302575	-0.680326	-0.611390	0.073539	0.028579	0.787387	0	0
16234	1.298577	-0.183986	9.551593	-0.040195	0.015331	0.426236	-0.124468	0.305889	-0.681318	-0.614738	0.073840	0.027904	0.784771	0	0
16235	1.474719	-0.474802	9.373909	0.006992	0.023414	0.441878	-0.121616	0.308089	-0.680256	-0.618195	0.073793	0.027544	0.782068	0	0
16236	1.590603	-0.626605	9.402966	0.047177	0.028051	0.457509	-0.118491	0.310449	-0.680752	-0.621819	0.073462	0.027449	0.779224	0	0
16237	1.649079	-0.626343	9.333830	0.068499	0.039769	0.478422	-0.114312	0.310500	-0.681561	-0.625585	0.072917	0.027442	0.776256	0	0
16238	1.559559	-0.519833	9.429415	0.053493	0.048260	0.501145	-0.109098	0.312746	-0.682334	-0.629537	0.072399	0.027238	0.773110	0	0
16239	1.453505	-0.330459	9.507193	0.021843	0.048238	0.518647	-0.105955	0.314173	-0.684669	-0.633551	0.072090	0.026789	0.769869	0	0
16240	1.376294	-0.222715	9.481457	-0.018719	0.056436	0.518765	-0.101659	0.316402	-0.684786	-0.637542	0.071967	0.025961	0.766607	0	0
16241	1.409943	-0.307239	9.416528	-0.041198	0.048708	0.520566	-0.097239	0.317385	-0.683498	-0.641491	0.072051	0.025023	0.763329	0	0
16242	1.443174	-0.455365	9.396705	-0.037288	0.050997	0.538027	-0.092819	0.320707	-0.683465	-0.645580	0.072089	0.024072	0.759901	0	0
16243	1.454792	-0.552428	9.385370	-0.012921	0.030453	0.553610	-0.088390	0.324864	-0.684715	-0.649759	0.072135	0.023443	0.756347	0	0
16244	1.412939	-0.607154	9.538085	0.020566	0.036744	0.579699	-0.083841	0.325711	-0.683301	-0.654161	0.071912	0.022990	0.752578	0	0
16245	1.393362	-0.626405	9.538263	0.043515	0.037977	0.600568	-0.077440	0.327441	-0.685524	-0.658692	0.071542	0.022703	0.748659	0	0
16246	1.403172	-0.570648	9.756727	0.071639	0.038235	0.623163	-0.073407	0.329526	-0.685252	-0.663412	0.070977	0.022592	0.744538	0	0
16247	1.408664	-0.454634	9.796989	0.113590	0.050735	0.640511	-0.067923	0.330691	-0.686698	-0.668243	0.070052	0.022713	0.740290	0	0
16248	1.328303	-0.449993	9.878807	0.157174	0.061573	0.652614	-0.062692	0.329666	-0.688056	-0.673189	0.068746	0.023058	0.735907	0	0
16249	1.281976	-0.432144	10.056870	0.192233	0.077638	0.668250	-0.055894	0.331547	-0.691058	-0.678224	0.067094	0.023558	0.731406	0	0
16250	1.248337	-0.359005	10.053846	0.176906	0.098706	0.670086	-0.049620	0.330669	-0.692420	-0.683267	0.065380	0.023785	0.726846	0	0
16251	1.229185	-0.300816	10.074486	0.148071	0.120510	0.685924	-0.042309	0.329792	-0.693010	-0.688345	0.063713	0.023656	0.722192	0	0
16252	1.434008	-0.270887	9.842599	0.115839	0.135238	0.707021	-0.035503	0.329349	-0.695928	-0.693558	0.062156	0.023164	0.717340	0	0
16253	1.545432	-0.395899	9.646981	0.138600	0.136631	0.717454	-0.028457	0.328462	-0.695996	-0.698788	0.060442	0.022838	0.712405	0	0
16254	1.501220	-0.495854	9.501314	0.159766	0.132685	0.736573	-0.019565	0.328726	-0.699174	-0.704168	0.058597	0.022657	0.707248	0	0
16255	1.369687	-0.560384	9.292800	0.215714	0.138909	0.760835	-0.011467	0.328276	-0.700541	-0.709669	0.056336	0.022839	0.701908	0	0
16256	1.277688	-0.532356	9.024163	0.257235	0.126313	0.767637	-0.004525	0.325095	-0.702864	-0.715219	0.053847	0.023368	0.696431	0	0
16257	1.214845	-0.454442	9.050935	0.255872	0.119005	0.788537	0.003724	0.322204	-0.705580	-0.720835	0.051444	0.023958	0.690779	0	0
16258	1.066305	-0.403770	9.413406	0.250164	0.125799	0.802504	0.010394	0.320927	-0.707473	-0.726516	0.049011	0.024419	0.684964	0	0
16259	0.865103	-0.179238	9.898203	0.175197	0.126132	0.816629	0.019303	0.316957	-0.710735	-0.732185	0.047143	0.024384	0.679035	0	0
16260	0.687510	0.249337	9.910827	0.080063	0.142729	0.811647	0.025968	0.316770	-0.712346	-0.737750	0.045833	0.023554	0.673105	0	0
16261	0.695079	0.664855	9.642985	-0.027995	0.140683	0.777022	0.034573	0.317539	-0.712523	-0.742963	0.045334	0.022050	0.667432	0	0
16262	0.833296	0.585805	9.660458	-0.073726	0.134557	0.743149	0.042382	0.319517	-0.711630	-0.747903	0.045194	0.020275	0.661958	0	0
16263	1.058272	0.378848	9.763684	-0.073403	0.131393	0.717902	0.049946	0.321516	-0.712555	-0.752614	0.045073	0.018563	0.656655	0	0
16264	1.139801	0.252177	10.181265	-0.042111	0.108703	0.696841	0.057098	0.322929	-0.710759	-0.757174	0.044852	0.017209	0.651444	0	0
16265	1.100708	0.260178	10.366283	0.007144	0.100159	0.661778	0.061276	0.322840	-0.711311	-0.761475	0.044313	0.016286	0.646473	0	0
16266	0.989095	0.326017	10.425484	0.018228	0.081486	0.625034	0.070287	0.322538	-0.712811	-0.765524	0.043795	0.015562	0.641726	0	0
16267	0.914194	0.375183	10.207596	0.029803	0.094173	0.595361	0.076280	0.323688	-0.712702	-0.769345	0.043106	0.014860	0.637204	0	0
16268	0.834164	0.373722	9.962474	0.009954	0.073899	0.565690	0.080974	0.323183	-0.712355	-0.772950	0.042688	0.014167	0.632870	0	0
16269	0.648828	0.256571	9.725400	0.036037	0.054990	0.539374	0.085950	0.322441	-0.714616	-0.776363	0.042182	0.013828	0.628721	0	0
16270	0.468007	0.067218	9.429089	0.052111	0.046469	0.523591	0.090258	0.323040	-0.715415	-0.779668	0.041602	0.013630	0.624661	0	0
16271	0.301671	-0.121032	9.241406	0.098081	0.011553	0.504161	0.095211	0.322261	-0.714816	-0.782837	0.040868	0.014025	0.620724	0	0
16272	0.266626	-0.322776	9.074711	0.122455	-0.008935	0.518002	0.099792	0.319858	-0.715676	-0.786087	0.040082	0.014700	0.616640	0	0
16273	0.314694	-0.450435	8.948309	0.164122	-0.010240	0.524875	0.101637	0.316884	-0.716787	-0.789364	0.038959	0.015657	0.612488	0	0
16274	0.368098	-0.475014	8.934620	0.185270	-0.035365	0.554409	0.107021	0.312873	-0.719505	-0.792807	0.037843	0.016912	0.608061	0	0
16275	0.404993	-0.388945	9.024572	0.206209	-0.042760	0.568281	0.110048	0.308824	-0.721036	-0.796307	0.036585	0.018361	0.603506	0	0
16276	0.422219	-0.322981	9.192168	0.220487	-0.052060	0.594378	0.112795	0.307901	-0.721593	-0.799941	0.035296	0.019946	0.598707	0	0
16277	0.490421	-0.260858	9.448112	0.209762	-0.035717	0.611907	0.117652	0.303327	-0.723408	-0.803643	0.033970	0.021339	0.593758	0	0
16278	0.626886	-0.175089	9.707657	0.229943	-0.040606	0.630166	0.121207	0.300118	-0.726227	-0.807430	0.032539	0.022874	0.588622	0	0
16279	0.817078	-0.104001	9.716381	0.220414	-0.013072	0.657334	0.123310	0.297416	-0.726945	-0.811336	0.031002	0.024131	0.583258	0	0
16280	1.027016	0.065988	9.985112	0.182325	-0.026961	0.664401	0.127519	0.292154	-0.728898	-0.815234	0.029881	0.025265	0.577809	0	0
16281	1.226922	0.127635	9.962004	0.131189	-0.012442	0.652404	0.132478	0.291797	-0.729201	-0.819009	0.029068	0.026003	0.572453	0	0
16282	1.333887	0.102903	9.920444	0.068694	0.009347	0.629988	0.137060	0.289122	-0.730196	-0.822614	0.028656	0.026196	0.567273	0	0
16283	1.445181	-0.014137	9.882313	0.004131	0.017563	0.636335	0.142282	0.289731	-0.731132	-0.826201	0.028720	0.025977	0.562043	0	0
16284	1.458870	-0.169702	9.891887	-0.023215	0.037805	0.639107	0.148025	0.288697	-0.731323	-0.829772	0.028905	0.025409	0.556774	0	0
16285	1.389220	-0.367010	10.229637	-0.038768	0.039673	0.636554	0.151662	0.289261	-0.729908	-0.833286	0.029212	0.024776	0.551514	0	0
16286	1.233034	-0.337881	10.790507	-0.050671	0.053635	0.640967	0.156754	0.287260	-0.729724	-0.836794	0.029537	0.023922	0.546197	0	0
16287	1.010678	-0.005189	11.168384	-0.082157	0.077861	0.618383	0.163792	0.288972	-0.730001	-0.840137	0.029997	0.022738	0.541066	0	0
16288	0.981475	0.274877	10.446722	-0.094841	0.088180	0.588752	0.168082	0.290230	-0.728967	-0.843292	0.030489	0.021368	0.536164	0	0
16289	1.017215	0.047056	9.948753	-0.053168	0.076171	0.558965	0.173945	0.292616	-0.729482	-0.846264	0.030698	0.020373	0.531489	0	0
16290	1.067833	-0.458146	9.940392	0.054628	0.065037	0.546468	0.179689	0.290208	-0.729051	-0.849179	0.030039	0.020006	0.526870	0	0
16291	1.092463	-0.836482	9.893279	0.179518	0.069101	0.559242	0.184653	0.288622	-0.729377	-0.852167	0.028325	0.020305	0.522109	0	0
16292	0.966056	-0.829747	9.821241	0.300741	0.078616	0.565001	0.189386	0.284194	-0.732098	-0.855193	0.025503	0.021107	0.517252	0	0
16293	0.724836	-0.426996	10.023811	0.386902	0.065796	0.564635	0.194629	0.278517	-0.732767	-0.858194	0.022044	0.022513	0.512358	0	0
16294	0.539969	0.004173	10.026957	0.388447	0.067663	0.561073	0.197572	0.267119	-0.736652	-0.861144	0.018526	0.023860	0.507463	0	0
16295	0.489234	0.441697	9.789827	0.326936	0.069763	0.519334	0.203099	0.261480	-0.740182	-0.863828	0.015543	0.024930	0.502929	0	0
16296	0.476098	0.662119	9.621372	0.191360	0.075767	0.484830	0.207813	0.256746	-0.740309	-0.866298	0.013666	0.025224	0.498703	0	0
16297	0.449545	0.668904	9.467134	0.076646	0.091242	0.448567	0.210965	0.252828	-0.741318	-0.868548	0.012710	0.024858	0.494818	0	0
16298	0.442147	0.617527	9.289834	0.000109	0.079913	0.430443	0.216180	0.253015	-0.741222	-0.870683	0.012457	0.024172	0.491092	0	0
16299	0.452352	0.686141	9.222785	-0.048913	0.063151	0.410471	0.219581	0.250042	-0.741175	-0.872690	0.012711	0.023431	0.487547	0	0
16300	0.379431	0.710402	9.280499	-0.049943	0.032254	0.378099	0.222962	0.250334	-0.740023	-0.874522	0.013113	0.022920	0.484267	0	0
16301	0.274607	0.691059	9.355278	-0.023155	0.001035	0.352623	0.225958	0.252832	-0.740776	-0.876210	0.013416	0.022847	0.481200	0	0
16302	0.092133	0.743216	9.609606	0.023062	-0.014171	0.300951	0.227404	0.251903	-0.741844	-0.877647	0.013386	0.023104	0.478564	0	0
16303	-0.039076	0.810309	9.790330	0.070875	-0.017622	0.277225	0.229352	0.251635	-0.740694	-0.878965	0.012915	0.023645	0.476125	0	0
16304	-0.131051	0.930412	9.975745	0.109062	-0.012127	0.244830	0.229220	0.252731	-0.741061	-0.880130	0.012107	0.024302	0.473956	0	0
16305	-0.096803	0.986954	10.104076	0.142573	-0.016909	0.200234	0.231706	0.250019	-0.740742	-0.881079	0.010957	0.025174	0.472171	0	0
16306	-0.063146	0.946134	10.257667	0.207644	-0.004651	0.166944	0.232263	0.245958	-0.743296	-0.881879	0.009226	0.026240	0.470655	0	0
16307	0.067812	0.805522	9.920953	0.271277	-0.015408	0.154549	0.234628	0.242574	-0.743899	-0.882612	0.006901	0.027700	0.469234	0	0
16308	0.222290	0.523958	9.581689	0.360734	-0.017463	0.131654	0.234947	0.234835	-0.747433	-0.883236	0.003869	0.029600	0.467978	0	0
16309	0.429875	0.180613	9.300846	0.427812	-0.038798	0.120996	0.233825	0.225010	-0.749178	-0.883787	0.000258	0.031999	0.466793	0	0
16310	0.535033	-0.145699	9.315561	0.438481	-0.033801	0.128008	0.236217	0.216309	-0.750666	-0.884358	-0.003385	0.034407	0.465526	0	0
16311	0.634567	-0.208342	9.196158	0.414564	-0.019743	0.133372	0.236788	0.210621	-0.754161	-0.884938	-0.006953	0.036578	0.464218	0	0
16312	0.700650	-0.131795	9.246565	0.340312	-0.036879	0.145755	0.236304	0.203803	-0.755592	-0.885563	-0.009706	0.038557	0.462815	0	0
16313	0.747779	0.057607	9.422490	0.235447	-0.015466	0.165300	0.235811	0.199721	-0.757228	-0.886283	-0.011682	0.039867	0.461277	0	0
16314	0.785321	0.271411	9.594142	0.128552	-0.004372	0.176095	0.237407	0.195662	-0.759139	-0.887068	-0.012698	0.040582	0.459676	0	0
16315	0.785894	0.396158	9.726643	0.021240	-0.003489	0.171165	0.238988	0.193367	-0.760106	-0.887837	-0.012817	0.040804	0.458166	0	0
16316	0.781544	0.497453	9.788712	-0.093152	0.006394	0.154071	0.240548	0.192825	-0.759218	-0.888549	-0.011924	0.040404	0.456844	0	0
16317	0.781702	0.554039	9.939621	-0.176412	0.017775	0.136896	0.241181	0.196099	-0.758378	-0.889188	-0.010393	0.039531	0.455713	0	0
16318	0.781638	0.555744	10.005015	-0.199445	0.006040	0.116868	0.241806	0.199773	-0.756750	-0.889732	-0.008568	0.038643	0.454763	0	0
16319	0.785538	0.392847	10.026817	-0.182752	-0.005941	0.093253	0.242048	0.204556	-0.756658	-0.890156	-0.006885	0.037950	0.454020	0	0
16320	0.738702	0.295736	10.065254	-0.141307	-0.000923	0.087916	0.242021	0.209599	-0.755779	-0.890554	-0.005557	0.037386	0.453304	0	0
16321	0.633744	0.215435	9.945481	-0.155235	0.006369	0.078373	0.243182	0.210141	-0.754477	-0.890908	-0.004174	0.036709	0.452679	0	0
16322	0.579965	0.153854	9.849004	-0.160307	0.007247	0.081877	0.243421	0.213681	-0.753369	-0.891279	-0.002716	0.035986	0.452018	0	0
16323	0.628199	0.066782	9.783702	-0.134356	0.008804	0.080949	0.245232	0.216287	-0.752811	-0.891639	-0.001524	0.035382	0.451360	0	0
16324	0.667240	0.062886	9.666533	-0.101726	0.002565	0.073864	0.245754	0.218079	-0.753690	-0.891967	-0.000570	0.034965	0.450746	0	0
16325	0.657547	0.063341	9.632868	-0.067079	-0.001270	0.078984	0.246394	0.219853	-0.753009	-0.892311	0.000073	0.034757	0.450081	0	0
16326	0.608480	0.018650	9.761683	0.003785	-0.001810	0.078774	0.245735	0.219973	-0.752222	-0.892657	0.000107	0.034853	0.449387	0	0
16327	0.705067	-0.053340	10.051377	0.065525	-0.026632	0.068081	0.245737	0.219702	-0.752358	-0.892942	-0.000317	0.035470	0.448771	0	0
16328	0.771822	-0.241222	10.308637	0.073691	-0.026143	0.083792	0.246018	0.218087	-0.754081	-0.893301	-0.000795	0.036098	0.448006	0	0
16329	0.874415	-0.169458	10.324236	0.086534	-0.020034	0.076802	0.246800	0.216719	-0.753334	-0.893626	-0.001421	0.036753	0.447303	0	0
16330	1.021711	0.020612	10.141959	0.101193	-0.012240	0.074166	0.246169	0.215921	-0.755555	-0.893944	-0.002211	0.037380	0.446612	0	0
16331	1.003307	0.168433	9.958066	0.122340	-0.029646	0.062696	0.247607	0.214705	-0.755459	-0.894198	-0.003107	0.038286	0.446020	0	0
16332	0.886339	0.114953	9.836531	0.089079	-0.032529	0.043581	0.246844	0.211842	-0.756550	-0.894371	-0.003710	0.039039	0.445604	0	0
16333	0.847314	0.079945	9.740091	0.040264	-0.036206	0.025393	0.246584	0.212116	-0.756803	-0.894457	-0.003849	0.039640	0.445376	0	0
16334	0.813195	0.061349	9.692193	-0.030650	-0.025045	0.017777	0.245803	0.211973	-0.756930	-0.894521	-0.003424	0.039792	0.445239	0	0
16335	0.783908	0.042392	9.673231	-0.069202	-0.040183	0.000398	0.245140	0.213736	-0.756371	-0.894498	-0.002568	0.039943	0.445278	0	0
16336	0.676649	-0.004502	9.607250	-0.081401	-0.048765	-0.001347	0.244749	0.215655	-0.757240	-0.894467	-0.001591	0.040080	0.445331	0	0
16337	0.608736	0.016440	9.521958	-0.053659	-0.063094	0.008985	0.244349	0.218386	-0.757444	-0.894471	-0.000764	0.040506	0.445286	0	0
16338	0.562296	-0.021869	9.510381	-0.034985	-0.075281	-0.001575	0.243173	0.219745	-0.757799	-0.894427	-0.000085	0.041087	0.445323	0	0
16339	0.593817	-0.032347	9.555504	-0.026161	-0.068460	0.003659	0.240038	0.222454	-0.758373	-0.894404	0.000521	0.041682	0.445314	0	0
16340	0.600801	-0.072089	9.632251	-0.019364	-0.080757	0.003610	0.239517	0.222725	-0.758624	-0.894378	0.001088	0.042382	0.445298	0	0
16341	0.530284	-0.061902	9.643709	-0.014089	-0.098454	0.015744	0.238471	0.224084	-0.758850	-0.894394	0.001727	0.043298	0.445175	0	0
16342	0.472713	0.065682	9.564539	-0.010326	-0.091661	0.027941	0.236779	0.223797	-0.759104	-0.894472	0.002271	0.044135	0.444934	0	0
16343	0.337352	0.217540	9.545616	-0.026206	-0.112405	0.024402	0.234565	0.225154	-0.760101	-0.894519	0.003080	0.045117	0.444738	0	0
16344	0.307974	0.197728	9.604118	-0.089807	-0.108664	0.038553	0.234029	0.226501	-0.759031	-0.894631	0.004415	0.045753	0.444435	0	0
16345	0.239934	0.295571	10.028350	-0.177752	-0.090622	0.042332	0.232861	0.228421	-0.760545	-0.894757	0.006481	0.045858	0.444146	0	0
16346	0.408271	0.420065	10.273184	-0.242312	-0.074597	0.049559	0.231806	0.231690	-0.760603	-0.894919	0.009034	0.045510	0.443809	0	0
16347	0.594741	0.692450	10.299387	-0.286436	-0.054966	0.042766	0.230194	0.237923	-0.757739	-0.895043	0.011900	0.044806	0.443564	0	0
16348	0.647655	1.002883	10.280794	-0.293481	-0.058400	0.042753	0.230425	0.243924	-0.756843	-0.895160	0.014837	0.044086	0.443310	0	0
16349	0.697734	1.176407	9.914104	-0.277302	-0.037190	0.023562	0.228444	0.250737	-0.756956	-0.895193	0.017513	0.043258	0.443229	0	0
16350	0.736767	1.140300	9.636685	-0.257847	-0.047535	0.007783	0.228286	0.255089	-0.755569	-0.895151	0.020067	0.042604	0.443269	0	0
16351	0.779557	0.928467	9.443837	-0.191197	-0.061492	-0.023825	0.227592	0.260926	-0.753110	-0.894968	0.022041	0.042377	0.443566	0	0
16352	0.812430	0.689755	9.275046	-0.125580	-0.054837	-0.033564	0.226536	0.263094	-0.752540	-0.894760	0.023426	0.042383	0.443914	0	0
16353	0.836007	0.556216	9.260496	-0.071883	-0.060596	-0.027613	0.224710	0.265274	-0.753524	-0.894584	0.024315	0.042674	0.444193	0	0
16354	0.845138	0.465573	9.329206	-0.050322	-0.051923	-0.034618	0.224702	0.266087	-0.752988	-0.894388	0.025012	0.042988	0.444519	0	0
16355	0.806194	0.463470	9.330075	-0.072245	-0.053265	-0.048520	0.223131	0.267847	-0.752942	-0.894121	0.025854	0.043214	0.444986	0	0
16356	0.805618	0.377734	9.401501	-0.092008	-0.047918	-0.046693	0.221293	0.268635	-0.751873	-0.893859	0.026902	0.043310	0.445439	0	0
16357	0.878393	0.363604	9.525515	-0.124406	-0.070282	-0.055371	0.220630	0.271910	-0.752064	-0.893538	0.028274	0.043454	0.445985	0	0
16358	0.972937	0.322811	9.629277	-0.137803	-0.058222	-0.041321	0.218804	0.273677	-0.752797	-0.893280	0.029779	0.043436	0.446405	0	0
16359	1.011737	0.307499	9.666901	-0.144968	-0.052712	-0.055233	0.217462	0.277865	-0.750105	-0.892956	0.031251	0.043330	0.446962	0	0
16360	1.031452	0.328033	9.550526	-0.153887	-0.049781	-0.069155	0.217061	0.281968	-0.750802	-0.892567	0.032850	0.043173	0.447639	0	0
16361	0.959267	0.143570	10.045888	-0.148938	-0.045279	-0.083100	0.216128	0.283988	-0.749195	-0.892116	0.034306	0.042989	0.448446	0	0
16362	0.872616	0.006400	10.665732	-0.166082	-0.025957	-0.085606	0.215589	0.286704	-0.748358	-0.891654	0.035899	0.042570	0.449279	0	0
16363	0.856340	0.151370	10.738383	-0.178705	0.010820	-0.084610	0.215433	0.291197	-0.747229	-0.891204	0.037359	0.041748	0.450129	0	0
16364	0.965350	0.398277	10.274533	-0.185005	0.025154	-0.100264	0.213725	0.294871	-0.747405	-0.890683	0.038885	0.040793	0.451118	0	0
16365	1.174004	0.301412	10.311914	-0.181650	0.030435	-0.108066	0.212784	0.297840	-0.745260	-0.890127	0.040264	0.039789	0.452182	0	0
16366	1.274232	0.018178	10.605781	-0.159183	0.058400	-0.123705	0.214994	0.300325	-0.745617	-0.889517	0.041400	0.038663	0.453376	0	0
16367	1.299184	-0.249227	10.843505	-0.127019	0.087937	-0.131532	0.215478	0.304395	-0.742940	-0.888893	0.042023	0.037405	0.454647	0	0
16368	1.389509	-0.263279	10.507111	-0.120546	0.131621	-0.133158	0.216239	0.307390	-0.741587	-0.888275	0.042479	0.035807	0.455939	0	0
16369	1.477482	-0.265070	10.161260	-0.115213	0.159677	-0.140062	0.218575	0.308496	-0.740802	-0.887634	0.042674	0.033972	0.457307	0	0
16370	1.525945	-0.363792	9.831890	-0.078853	0.162939	-0.141016	0.220134	0.311799	-0.741528	-0.887001	0.042614	0.032290	0.458661	0	0
16371	1.473858	-0.597633	9.507761	-0.047629	0.162734	-0.140221	0.221553	0.312890	-0.740217	-0.886380	0.042209	0.030745	0.460004	0	0
16372	1.348611	-0.850787	9.231048	0.015508	0.150026	-0.136948	0.222064	0.314527	-0.739669	-0.885793	0.041372	0.029608	0.461284	0	0
16373	1.148108	-1.048886	9.082751	0.064636	0.123465	-0.134562	0.224278	0.313170	-0.738671	-0.885225	0.040173	0.028934	0.462521	0	0
16374	0.801359	-1.243560	9.177569	0.099591	0.126547	-0.121604	0.225607	0.312123	-0.741301	-0.884731	0.038704	0.028387	0.463625	0	0
16375	0.437529	-1.399509	9.515440	0.082468	0.100218	-0.104221	0.226254	0.310884	-0.740030	-0.884297	0.037475	0.027990	0.464575	0	0
16376	0.218139	-1.394571	9.898266	0.015384	0.088150	-0.083156	0.227430	0.312686	-0.741173	-0.883934	0.036939	0.027377	0.465346	0	0
16377	0.138425	-1.225451	10.251150	-0.024163	0.089102	-0.070854	0.229252	0.313935	-0.741292	-0.883610	0.036716	0.026565	0.466025	0	0
16378	0.129720	-1.027501	10.355854	-0.077634	0.077930	-0.057667	0.228070	0.315148	-0.740870	-0.883327	0.037057	0.025600	0.466589	0	0
16379	0.213745	-0.832397	10.206584	-0.074966	0.050534	-0.039444	0.229497	0.316524	-0.740593	-0.883119	0.037467	0.024875	0.466989	0	0
16380	0.390336	-0.671527	9.788370	-0.067712	0.016543	-0.046532	0.229227	0.317881	-0.740044	-0.882876	0.038010	0.024494	0.467424	0	0
16381	0.558323	-0.701856	9.546793	-0.011904	-0.010012	-0.051977	0.229874	0.318703	-0.739773	-0.882617	0.038142	0.024601	0.467896	0	0
16382	0.647622	-0.860953	9.377831	0.009617	-0.025924	-0.051183	0.229599	0.320466	-0.738956	-0.882371	0.038200	0.024958	0.468337	0	0
16383	0.662169	-0.898299	9.231700	0.031915	-0.027695	-0.059099	0.228310	0.320751	-0.740892	-0.882090	0.038033	0.025430	0.468853	0	0
16384	0.648112	-0.838014	9.058565	0.026705	-0.048737	-0.050431	0.227397	0.321017	-0.741010	-0.881847	0.038047	0.026068	0.469275	0	0
16385	0.609342	-0.794863	9.137549	0.018063	-0.045161	-0.051278	0.225723	0.320347	-0.743351	-0.881592	0.038092	0.026627	0.469718	0	0
16386	0.623939	-0.781226	9.210038	-0.011337	-0.055509	-0.046858	0.224008	0.322634	-0.741864	-0.881347	0.038474	0.027145	0.470117	0	0
16387	0.643141	-0.788431	9.408021	-0.029715	-0.065800	-0.052062	0.222702	0.323580	-0.742096	-0.881064	0.039041	0.027662	0.470571	0	0
16388	0.711386	-0.764945	9.426147	-0.033798	-0.067738	-0.039836	0.221011	0.326181	-0.743853	-0.880839	0.039681	0.028179	0.470908	0	0
16389	0.892016	-0.696788	9.267997	-0.033934	-0.064148	-0.046784	0.220490	0.324940	-0.743354	-0.880577	0.040284	0.028661	0.471317	0	0
16390	1.033161	-0.693163	9.269630	-0.036559	-0.078230	-0.041561	0.217754	0.326429	-0.744345	-0.880340	0.040996	0.029258	0.471662	0	0
16391	1.076770	-0.741208	9.190464	-0.029429	-0.066114	-0.038047	0.215393	0.327208	-0.743013	-0.880119	0.041581	0.029780	0.471991	0	0
16392	1.090778	-0.820319	9.310068	-0.015669	-0.082026	-0.034632	0.215267	0.328862	-0.744279	-0.879919	0.042130	0.030506	0.472268	0	0
16393	1.041732	-0.873996	9.373385	0.026625	-0.077014	-0.039976	0.213968	0.328583	-0.744796	-0.879707	0.042283	0.031394	0.472591	0	0
16394	1.063935	-0.834603	9.305643	0.032194	-0.079988	-0.020812	0.211506	0.328033	-0.746479	-0.879592	0.042405	0.032322	0.472732	0	0
16395	1.161329	-0.793442	9.458928	0.042492	-0.084478	-0.020843	0.208768	0.327458	-0.746340	-0.879472	0.042470	0.033347	0.472877	0	0
16396	1.290589	-0.704437	9.650896	0.023473	-0.084419	-0.019030	0.207602	0.326909	-0.746993	-0.879358	0.042690	0.034272	0.473003	0	0
16397	1.330290	-0.573585	9.639736	-0.003760	-0.065197	-0.006692	0.206964	0.328161	-0.749304	-0.879291	0.043085	0.034907	0.473046	0	0
16398	1.379240	-0.497831	9.775265	-0.003862	-0.052848	-0.015379	0.205658	0.328008	-0.749037	-0.879193	0.043397	0.035424	0.473162	0	0
16399	1.432725	-0.489505	9.858885	0.008716	-0.063249	-0.027648	0.204094	0.330054	-0.750026	-0.879031	0.043674	0.036115	0.473385	0	0
16400	1.544774	-0.486996	9.764332	0.040188	-0.042650	-0.020687	0.202004	0.330853	-0.749996	-0.878927	0.043549	0.036753	0.473541	0	0
16401	1.675029	-0.652522	9.926022	0.087520	-0.042899	-0.031254	0.202809	0.329385	-0.752110	-0.878787	0.043047	0.037647	0.473774	0	0
16402	1.717082	-0.882684	10.294620	0.111102	-0.018660	-0.032965	0.201776	0.326916	-0.752151	-0.878669	0.042180	0.038416	0.474011	0	0
16403	1.554638	-1.112184	10.762372	0.128148	0.012426	-0.020712	0.201809	0.325320	-0.755563	-0.878615	0.041081	0.039020	0.474158	0	0
16404	1.306613	-1.085690	10.753952	0.134713	0.036705	-0.008492	0.200379	0.325313	-0.756073	-0.878637	0.039754	0.039403	0.474198	0	0
16405	1.163400	-0.714165	10.191175	0.128903	0.056018	-0.003252	0.201822	0.325340	-0.757123	-0.878680	0.038455	0.039624	0.474207	0	0
16406	1.044849	-0.631114	10.015935	0.117040	0.072709	0.000290	0.202880	0.323037	-0.757825	-0.878753	0.037116	0.039604	0.474181	0	0
16407	1.007555	-0.759934	10.060964	0.086840	0.077329	-0.001345	0.204450	0.323610	-0.758736	-0.878795	0.036090	0.039437	0.474196	0	0
16408	1.017301	-0.769081	10.002502	0.051884	0.089568	0.014494	0.205117	0.322815	-0.760186	-0.878915	0.035249	0.038954	0.474077	0	0
16409	0.974473	-0.640284	9.801954	0.007039	0.091627	0.018970	0.206307	0.320929	-0.761402	-0.879028	0.034868	0.038276	0.473949	0	0
16410	0.946410	-0.491687	9.555347	-0.017659	0.069335	0.007617	0.207879	0.322056	-0.762821	-0.879086	0.034731	0.037644	0.473904	0	0
16411	0.900583	-0.439327	9.465150	-0.054141	0.059211	0.004192	0.208511	0.324915	-0.761599	-0.879095	0.035037	0.036966	0.473918	0	0
16412	0.878932	-0.425355	9.315742	-0.090154	0.052260	0.019972	0.208239	0.327095	-0.761295	-0.879171	0.035623	0.036136	0.473797	0	0
16413	0.862357	-0.402595	9.025920	-0.104684	0.023028	0.000734	0.209525	0.330377	-0.760590	-0.879131	0.036543	0.035536	0.473846	0	0
16414	0.840805	-0.376223	8.852475	-0.080847	-0.009417	-0.001179	0.210037	0.332154	-0.760298	-0.879090	0.037332	0.035300	0.473879	0	0
16415	0.757149	-0.508179	8.997794	-0.054801	-0.012326	0.003972	0.208731	0.334473	-0.761024	-0.879070	0.037980	0.035244	0.473869	0	0
16416	0.581218	-0.545794	9.463748	-0.063463	-0.024598	0.009177	0.209782	0.334908	-0.762193	-0.879076	0.038692	0.035220	0.473801	0	0
16417	0.376999	-0.430016	9.908328	-0.092710	-0.013079	0.012744	0.207941	0.338302	-0.761983	-0.879082	0.039671	0.034982	0.473727	0	0
16418	0.163974	-0.135595	10.447656	-0.151394	-0.006624	0.018980	0.207929	0.341718	-0.762046	-0.879101	0.041074	0.034379	0.473616	0	0
16419	0.088189	0.283963	10.758013	-0.198123	0.011275	0.014753	0.208154	0.347848	-0.760497	-0.879080	0.042837	0.033411	0.473569	0	0
16420	0.183382	0.749549	10.723705	-0.241610	0.036360	-0.002529	0.209439	0.351953	-0.760036	-0.878971	0.044821	0.032012	0.473684	0	0
16421	0.428443	1.004891	10.489256	-0.230069	0.022537	-0.018293	0.210184	0.356850	-0.757735	-0.878776	0.046764	0.030791	0.473939	0	0
16422	0.686305	0.921867	10.114115	-0.180935	0.015879	-0.062023	0.209889	0.362840	-0.756316	-0.878397	0.048294	0.029887	0.474546	0	0
16423	0.864656	0.555459	9.746460	-0.064747	0.001355	-0.083274	0.208044	0.365540	-0.755209	-0.877961	0.048841	0.029659	0.475310	0	0
16424	0.901628	0.174064	9.527122	0.035025	-0.014791	-0.103629	0.208313	0.365829	-0.756246	-0.877477	0.048607	0.030070	0.476200	0	0
16425	0.885561	-0.110457	9.368493	0.141218	-0.036563	-0.103102	0.205719	0.365277	-0.757798	-0.877034	0.047513	0.031162	0.477057	0	0
16426	0.846284	-0.193733	9.247161	0.191660	-0.038898	-0.089298	0.205209	0.364876	-0.758972	-0.876678	0.046024	0.032523	0.477765	0	0
16427	0.783172	-0.164245	9.263565	0.203670	-0.033629	-0.095437	0.205103	0.361066	-0.760216	-0.876294	0.044364	0.033880	0.478532	0	0
16428	0.773954	-0.067523	9.303892	0.159104	-0.033595	-0.077001	0.203563	0.358753	-0.762201	-0.875980	0.043138	0.035034	0.479135	0	0
16429	0.844681	-0.004566	9.482315	0.073984	-0.030929	-0.095928	0.200723	0.355061	-0.764073	-0.875532	0.042593	0.035743	0.479950	0	0
16430	0.905776	0.057114	9.564098	0.013755	-0.030716	-0.082665	0.200743	0.355916	-0.766916	-0.875126	0.042625	0.036177	0.480655	0	0
16431	1.017916	0.101809	9.605723	-0.033276	-0.047738	-0.090413	0.200207	0.356026	-0.765220	-0.874650	0.043095	0.036513	0.481452	0	0
16432	1.095819	0.108441	9.604018	-0.088625	-0.045551	-0.092851	0.196286	0.358173	-0.765150	-0.874140	0.044090	0.036588	0.482282	0	0
16433	1.124905	0.070412	9.508384	-0.081884	-0.047216	-0.100718	0.195621	0.360345	-0.764583	-0.873592	0.044976	0.036691	0.483186	0	0
16434	1.104345	-0.118737	9.508587	-0.071349	-0.038579	-0.099835	0.194429	0.363326	-0.763606	-0.873055	0.045784	0.036791	0.484071	0	0
16435	1.078897	-0.294272	9.598677	-0.047268	-0.047455	-0.103404	0.192345	0.364410	-0.764480	-0.872507	0.046367	0.037064	0.484983	0	0
16436	1.103232	-0.317407	9.476731	-0.012694	-0.053865	-0.100901	0.191154	0.366432	-0.763261	-0.871983	0.046736	0.037583	0.485849	0	0
16437	1.142228	-0.314823	9.432288	-0.012477	-0.049632	-0.093034	0.189993	0.366440	-0.764813	-0.871497	0.047032	0.038040	0.486655	0	0
16438	1.244296	-0.346688	9.381055	-0.026369	-0.051253	-0.095596	0.188950	0.367254	-0.765180	-0.870993	0.047510	0.038467	0.487478	0	0
16439	1.326987	-0.370682	9.291645	-0.016242	-0.068755	-0.099150	0.186220	0.367516	-0.766455	-0.870466	0.047934	0.039078	0.488328	0	0
16440	1.356099	-0.390099	9.268907	-0.057775	-0.063120	-0.104240	0.184786	0.369700	-0.767442	-0.869896	0.048740	0.039459	0.489233	0	0
16441	1.262794	-0.484455	9.533616	-0.080167	-0.066536	-0.099826	0.183074	0.369932	-0.765475	-0.869332	0.049716	0.039743	0.490114	0	0
16442	1.154506	-0.600639	10.028362	-0.111269	-0.043461	-0.110137	0.182677	0.372531	-0.766071	-0.868711	0.050887	0.039693	0.491096	0	0
16443	1.091034	-0.542359	10.514874	-0.152236	-0.018094	-0.096001	0.180840	0.374281	-0.765374	-0.868145	0.052253	0.039199	0.491994	0	0
16444	1.195019	-0.237177	10.492605	-0.159404	0.010242	-0.115978	0.178987	0.377244	-0.763482	-0.867485	0.053576	0.038450	0.493074	0	0
16445	1.360965	-0.146714	10.523955	-0.157523	0.044373	-0.122848	0.180272	0.380661	-0.762644	-0.866801	0.054666	0.037401	0.494236	0	0
16446	1.574413	-0.271859	10.480927	-0.128679	0.060373	-0.155986	0.179606	0.382970	-0.762074	-0.865974	0.055459	0.036390	0.495670	0	0
16447	1.670256	-0.495450	10.652269	-0.084086	0.074358	-0.180460	0.180375	0.383917	-0.760761	-0.865049	0.055748	0.035480	0.497316	0	0
16448	1.722683	-0.648541	10.847407	-0.033854	0.101158	-0.189227	0.179583	0.385269	-0.760209	-0.864118	0.055506	0.034605	0.499021	0	0
16449	1.725424	-0.595174	10.848104	0.043716	0.124483	-0.208582	0.179457	0.385001	-0.760733	-0.863132	0.054439	0.033921	0.500888	0	0
16450	1.666196	-0.428202	10.280475	0.088520	0.142826	-0.222648	0.180117	0.382546	-0.760526	-0.862106	0.052920	0.033316	0.502855	0	0
16451	1.564566	-0.447369	9.677280	0.151801	0.132436	-0.250794	0.181170	0.381885	-0.761457	-0.860954	0.050875	0.033133	0.505047	0	0
16452	1.364345	-0.624480	9.386434	0.220108	0.110683	-0.282471	0.180019	0.379160	-0.762932	-0.859665	0.048363	0.033498	0.507460	0	0
16453	1.120126	-0.828346	9.134959	0.240398	0.095179	-0.300038	0.179268	0.375354	-0.765081	-0.858273	0.045735	0.034113	0.510013	0	0
16454	0.880156	-1.102311	9.073653	0.252250	0.053152	-0.296712	0.177605	0.371265	-0.767100	-0.856883	0.043234	0.035141	0.512492	0	0
16455	0.688955	-1.283832	9.395068	0.255418	0.016402	-0.295089	0.176209	0.365814	-0.769277	-0.855468	0.040887	0.036505	0.514946	0	0
16456	0.489210	-1.275081	9.637072	0.200306	-0.028210	-0.265428	0.173760	0.362537	-0.771273	-0.854168	0.039258	0.037948	0.517122	0	0
16457	0.201751	-1.225390	10.196424	0.128971	-0.063434	-0.268854	0.170915	0.361172	-0.773620	-0.852789	0.038411	0.039324	0.519354	0	0
16458	0.017544	-1.097795	10.214601	-0.003754	-0.062671	-0.251061	0.167517	0.359204	-0.771814	-0.851457	0.038706	0.039997	0.521462	0	0
16459	-0.073825	-0.926113	10.124733	-0.098707	-0.093709	-0.229971	0.164654	0.359735	-0.772823	-0.850169	0.039958	0.040417	0.523434	0	0
16460	0.044486	-0.747609	9.693590	-0.157895	-0.117572	-0.236849	0.160714	0.363773	-0.771156	-0.848815	0.041857	0.040747	0.525453	0	0
16461	0.253842	-0.794308	9.363666	-0.144038	-0.144100	-0.224718	0.157178	0.366189	-0.770433	-0.847501	0.043749	0.041344	0.527370	0	0
16462	0.608894	-0.872518	9.136454	-0.081862	-0.179796	-0.211856	0.151692	0.367220	-0.769853	-0.846268	0.045341	0.042590	0.529114	0	0
16463	0.958956	-0.949543	9.025587	0.032158	-0.178929	-0.215613	0.147252	0.368266	-0.769541	-0.845052	0.045931	0.044407	0.530854	0	0
16464	1.109329	-1.028775	9.050038	0.097597	-0.221533	-0.208043	0.142304	0.366305	-0.769544	-0.843886	0.046227	0.046954	0.532462	0	0
16465	1.133661	-1.008312	9.156295	0.139468	-0.230979	-0.185510	0.136330	0.365184	-0.771993	-0.842838	0.046209	0.049769	0.533864	0	0
16466	1.202575	-0.886743	9.083801	0.104949	-0.236064	-0.179321	0.131904	0.364191	-0.772501	-0.841802	0.046533	0.052463	0.535212	0	0
16467	1.217765	-0.787209	9.070341	0.064981	-0.239139	-0.186199	0.126428	0.364002	-0.772595	-0.840694	0.047193	0.054950	0.536643	0	0
16468	1.198756	-0.707018	9.076764	-0.010646	-0.238893	-0.165928	0.121228	0.363563	-0.774387	-0.839657	0.048511	0.057041	0.537930	0	0
16469	1.504899	-0.777920	9.105000	-0.069368	-0.231522	-0.167425	0.115747	0.365151	-0.774576	-0.838575	0.050275	0.058735	0.539272	0	0
16470	1.728451	-0.777976	9.375838	-0.105613	-0.231402	-0.163793	0.111564	0.367843	-0.774623	-0.837491	0.052350	0.060249	0.540591	0	0
16471	1.811044	-0.798292	9.393010	-0.160832	-0.216991	-0.166192	0.105420	0.369545	-0.773506	-0.836360	0.054816	0.061333	0.541973	0	0
16472	2.006208	-0.703299	9.431012	-0.182980	-0.202182	-0.156470	0.101861	0.375085	-0.771422	-0.835274	0.057384	0.062179	0.543285	0	0
16473	2.356546	-0.692778	9.524755	-0.209119	-0.213389	-0.159861	0.095703	0.377728	-0.769116	-0.834134	0.060253	0.062977	0.544633	0	0
16474	2.790204	-0.603956	9.496634	-0.229830	-0.198428	-0.163189	0.092291	0.382882	-0.768860	-0.832967	0.063186	0.063539	0.546018	0	0
16475	2.396012	-0.582488	9.617415	-0.264267	-0.177929	-0.166582	0.087428	0.389095	-0.767013	-0.831756	0.066336	0.063758	0.547464	0	0
16476	3.053585	-0.545447	9.268645	-0.310463	-0.177416	-0.183795	0.084128	0.395459	-0.765045	-0.830414	0.069811	0.063716	0.549071	0	0
16477	2.552196	-0.487625	9.697474	-0.306101	-0.143972	-0.196005	0.079917	0.401267	-0.763081	-0.829007	0.073123	0.063458	0.550793	0	0
16478	2.449536	-0.569202	9.691422	-0.275589	-0.132034	-0.190834	0.075964	0.406798	-0.760604	-0.827656	0.076052	0.063234	0.552452	0	0
16479	2.455685	-0.802731	9.513638	-0.282853	-0.114036	-0.218650	0.070966	0.413142	-0.758363	-0.826134	0.079002	0.062881	0.554353	0	0
16480	2.921221	-1.150197	9.185619	-0.290250	-0.096677	-0.214112	0.068315	0.417858	-0.755262	-0.824641	0.081840	0.062300	0.556227	0	0
16481	1.955921	-1.252776	10.213623	-0.208342	-0.066010	-0.197821	0.065163	0.420815	-0.753881	-0.823303	0.083933	0.061955	0.557933	0	0
16482	2.236177	-1.597453	10.216769	-0.223199	-0.036519	-0.183659	0.062773	0.425534	-0.750781	-0.822055	0.085900	0.061225	0.559552	0	0
16483	2.862101	-1.509805	10.145454	-0.268468	-0.007489	-0.131021	0.061957	0.430833	-0.749112	-0.821059	0.088215	0.060013	0.560784	0	0
16484	1.576026	-0.963556	9.814932	-0.173171	0.048295	-0.141868	0.062063	0.433819	-0.747494	-0.820129	0.089320	0.058831	0.562094	0	0
16485	1.799371	-1.133177	9.395776	-0.185246	0.028165	-0.134863	0.060078	0.439251	-0.746463	-0.819196	0.090744	0.057791	0.563333	0	0
16486	1.632235	-1.377087	9.633430	-0.232999	0.039532	-0.113756	0.062258	0.443201	-0.743801	-0.818355	0.092403	0.056318	0.564433	0	0
16487	1.532839	-1.728524	9.664617	-0.232098	0.051253	-0.083174	0.061442	0.448774	-0.742256	-0.817674	0.094104	0.054772	0.565290	0	0
16488	1.411828	-1.618148	9.654457	-0.163917	0.064253	-0.052838	0.061553	0.451631	-0.741161	-0.817244	0.095093	0.053430	0.565875	0	0
16489	1.461412	-1.476790	9.563323	-0.066307	0.073434	-0.018214	0.063097	0.453811	-0.739569	-0.817095	0.095341	0.052570	0.566129	0	0
16490	1.369976	-1.291963	9.601961	-0.005334	0.065554	0.009465	0.065436	0.455745	-0.739418	-0.817169	0.095058	0.052056	0.566118	0	0
16491	1.483026	-1.130863	9.432168	0.004002	0.071972	0.039984	0.067004	0.456590	-0.740192	-0.817415	0.094761	0.051543	0.565859	0	0
16492	1.580783	-1.095510	9.231885	0.049622	0.055921	0.038943	0.070787	0.457180	-0.740728	-0.817703	0.094099	0.051390	0.565567	0	0
16493	1.712004	-1.130338	9.206569	0.115030	0.053188	0.066681	0.072884	0.457767	-0.742292	-0.818195	0.093010	0.051630	0.565014	0	0
16494	1.687653	-1.116536	9.294486	0.155060	0.026254	0.091779	0.073682	0.457111	-0.743870	-0.818859	0.091681	0.052266	0.564209	0	0
16495	1.517918	-0.985651	9.443113	0.154833	0.017624	0.087355	0.076319	0.455121	-0.746528	-0.819483	0.090472	0.052999	0.563430	0	0
16496	1.309105	-0.846630	9.764656	0.124042	0.028156	0.099642	0.078559	0.452843	-0.748279	-0.820162	0.089390	0.053437	0.562573	0	0
16497	1.173771	-0.602671	10.197364	0.087817	0.033574	0.104954	0.080390	0.452458	-0.748820	-0.820831	0.088632	0.053633	0.561698	0	0
16498	1.184848	-0.284806	10.637427	0.110249	0.035051	0.108354	0.082491	0.451676	-0.750151	-0.821546	0.087628	0.053929	0.560781	0	0
16499	1.254976	0.112150	10.902935	0.098145	0.052613	0.106666	0.085112	0.451584	-0.751731	-0.822243	0.086652	0.054008	0.559902	0	0
16500	1.378059	0.340263	10.811338	0.092711	0.084474	0.084088	0.087472	0.450392	-0.752812	-0.822832	0.085502	0.053821	0.559232	0	0
16501	1.447095	0.435409	10.493937	0.118427	0.091502	0.071819	0.092310	0.449360	-0.753907	-0.823371	0.084096	0.053711	0.558662	0	0
16502	1.427262	0.230058	9.762728	0.132229	0.096878	0.063084	0.093749	0.448969	-0.754315	-0.823881	0.082539	0.053660	0.558147	0	0
16503	1.309232	-0.056063	9.388535	0.095828	0.074502	0.063135	0.096511	0.447109	-0.756321	-0.824341	0.081393	0.053562	0.557645	0	0
16504	1.280671	-0.426215	9.081290	0.071359	0.064460	0.049253	0.100312	0.444428	-0.757441	-0.824709	0.080510	0.053451	0.557240	0	0
16505	1.291620	-0.644320	9.041616	0.063057	0.060787	0.063247	0.102671	0.443509	-0.758516	-0.825134	0.079703	0.053278	0.556742	0	0
16506	1.286867	-0.650118	8.910906	0.044047	0.029266	0.077168	0.104631	0.442847	-0.758673	-0.825611	0.079256	0.053282	0.556099	0	0
16507	1.277382	-0.599503	8.950583	-0.017899	0.027754	0.091294	0.104754	0.444072	-0.758260	-0.826109	0.079310	0.052905	0.555387	0	0
16508	1.238424	-0.571874	9.116508	-0.035317	0.008596	0.094772	0.108273	0.442593	-0.757404	-0.826607	0.079643	0.052624	0.554625	0	0
16509	1.249009	-0.394087	9.273745	-0.049112	0.006853	0.100025	0.109310	0.445480	-0.758005	-0.827117	0.080065	0.052234	0.553839	0	0
16510	1.391157	-0.179048	9.472051	-0.037389	-0.012435	0.095576	0.110484	0.445628	-0.758010	-0.827603	0.080532	0.052114	0.553057	0	0
16511	1.489202	-0.030792	9.597793	-0.013292	-0.010860	0.092895	0.112434	0.446600	-0.757745	-0.828092	0.080742	0.052070	0.552297	0	0
16512	1.629913	-0.079436	9.717325	0.040283	-0.011319	0.092765	0.113093	0.446343	-0.758535	-0.828625	0.080559	0.052373	0.551496	0	0
16513	1.721633	-0.204209	9.735220	0.039891	-0.015429	0.075337	0.114525	0.445528	-0.757781	-0.829057	0.080338	0.052673	0.550850	0	0
16514	1.747065	-0.451075	9.651222	-0.021857	0.010260	0.081725	0.116373	0.443108	-0.759402	-0.829492	0.080544	0.052464	0.550185	0	0
16515	1.559174	-0.555569	9.588706	-0.052796	-0.000113	0.092234	0.118073	0.443133	-0.760064	-0.829949	0.081014	0.052112	0.549459	0	0
16516	1.515610	-0.520883	9.558732	-0.069792	0.013895	0.099290	0.118699	0.445709	-0.758068	-0.830438	0.081608	0.051595	0.548680	0	0
16517	1.368513	-0.663167	9.809475	-0.065052	0.029408	0.109782	0.120138	0.446280	-0.758847	-0.830996	0.082020	0.050913	0.547837	0	0
16518	1.265133	-0.769819	10.316349	-0.038343	0.013375	0.113147	0.123129	0.445885	-0.757706	-0.831587	0.082362	0.050561	0.546922	0	0
16519	1.232406	-0.552703	10.242722	-0.006874	0.032217	0.123547	0.122856	0.448061	-0.757141	-0.832268	0.082271	0.050156	0.545937	0	0
16520	1.377933	-0.285248	9.867901	-0.006507	0.053926	0.133194	0.126652	0.446334	-0.758112	-0.833009	0.082136	0.049624	0.544874	0	0
16521	1.515339	-0.153976	9.522802	-0.024120	0.046388	0.122762	0.128595	0.445921	-0.756314	-0.833676	0.082101	0.049003	0.543913	0	0
16522	1.633333	-0.377692	9.468472	-0.041635	0.051111	0.107167	0.131209	0.446506	-0.757362	-0.834244	0.082261	0.048325	0.543079	0	0
16523	1.861159	-0.599169	9.125947	-0.034961	0.036312	0.099311	0.132509	0.446238	-0.756726	-0.834768	0.082362	0.047752	0.542309	0	0
16524	2.103718	-0.739145	9.084457	-0.000350	0.023654	0.105332	0.135622	0.444455	-0.753793	-0.835345	0.082325	0.047528	0.541445	0	0
16525	2.160527	-0.942707	9.450672	0.030986	0.019674	0.115729	0.136947	0.443815	-0.756156	-0.836000	0.081986	0.047448	0.540491	0	0
16526	2.027514	-1.117464	9.993578	0.031270	0.015023	0.129674	0.137589	0.444355	-0.755110	-0.836726	0.081744	0.047447	0.539403	0	0
16527	1.778833	-1.143002	10.301593	0.007602	0.052674	0.136794	0.139938	0.442458	-0.754514	-0.837488	0.081441	0.046952	0.538309	0	0
16528	1.533011	-0.760713	10.162606	-0.026705	0.061572	0.149052	0.143596	0.441954	-0.755070	-0.838295	0.081441	0.046234	0.537113	0	0
16529	1.516411	-0.329711	9.830174	-0.028885	0.061923	0.133308	0.144902	0.438946	-0.753838	-0.839010	0.081387	0.045466	0.536071	0	0
16530	1.502695	-0.243289	9.487928	0.000144	0.046179	0.124442	0.148287	0.439246	-0.753336	-0.839695	0.081232	0.045041	0.535056	0	0
16531	1.486796	-0.494103	9.353987	0.027377	0.035801	0.106038	0.150510	0.438728	-0.753882	-0.840295	0.080828	0.044815	0.534194	0	0
16532	1.494497	-0.813926	9.516311	0.095469	0.026640	0.097999	0.151307	0.435185	-0.753958	-0.840903	0.079965	0.045084	0.533343	0	0
16533	1.386152	-1.006427	9.668600	0.087835	0.033668	0.098919	0.154701	0.434126	-0.754003	-0.841510	0.079062	0.045204	0.532510	0	0
16534	1.132689	-1.081654	9.644331	0.065253	0.032257	0.092843	0.154477	0.429233	-0.756177	-0.842068	0.078421	0.045270	0.531717	0	0
16535	0.952876	-1.054953	9.564127	0.044499	0.034248	0.091133	0.155518	0.428416	-0.755551	-0.842597	0.077870	0.045156	0.530968	0	0
16536	0.856470	-0.930750	9.381699	0.057712	0.013528	0.073561	0.156831	0.425283	-0.755231	-0.843034	0.077382	0.045353	0.530330	0	0
16537	0.868739	-0.888559	9.507912	0.078070	0.019789	0.054328	0.158031	0.422863	-0.757367	-0.843386	0.076599	0.045561	0.529864	0	0
16538	0.973401	-0.902869	9.403605	0.100210	-0.002146	0.048985	0.159071	0.422180	-0.756608	-0.843716	0.075825	0.046135	0.529402	0	0
16539	1.138657	-0.972699	9.224477	0.113804	-0.012639	0.041969	0.159084	0.420689	-0.757548	-0.844014	0.074903	0.046811	0.528998	0	0
16540	1.284009	-1.069412	9.297217	0.116518	-0.036786	0.018375	0.158841	0.418516	-0.758759	-0.844173	0.074160	0.047786	0.528761	0	0
16541	1.470756	-1.168468	9.330231	0.095860	-0.040257	0.022826	0.158216	0.414154	-0.760010	-0.844341	0.073531	0.048616	0.528506	0	0
16542	1.601602	-1.248125	9.408391	0.061625	-0.031485	0.033447	0.157445	0.411692	-0.760312	-0.844541	0.073231	0.049245	0.528170	0	0
16543	1.653083	-1.171483	9.461557	0.078304	-0.037129	0.049084	0.158503	0.410076	-0.761392	-0.844833	0.072757	0.049942	0.527702	0	0
16544	1.688030	-1.009684	9.509053	0.119162	-0.030626	0.059439	0.158258	0.407349	-0.761963	-0.845211	0.071979	0.050848	0.527117	0	0
16545	1.698513	-0.876483	9.527656	0.115383	-0.037425	0.049824	0.157751	0.404619	-0.762533	-0.845530	0.071201	0.051747	0.526622	0	0
16546	1.723423	-0.788630	9.465383	0.077355	-0.056511	0.059469	0.158431	0.402471	-0.765050	-0.845863	0.070913	0.052652	0.526038	0	0
16547	1.811248	-0.759651	9.410502	0.058558	-0.049510	0.066532	0.157387	0.401086	-0.764290	-0.846220	0.070696	0.053348	0.525421	0	0
16548	1.952247	-0.775761	9.440911	0.072410	-0.062002	0.073458	0.158049	0.400146	-0.765093	-0.846617	0.070485	0.054263	0.524717	0	0
16549	2.093294	-0.807495	9.347622	0.105227	-0.049929	0.066443	0.156772	0.397976	-0.767337	-0.847003	0.069888	0.055215	0.524073	0	0
16550	2.102635	-0.877818	9.334300	0.133434	-0.027661	0.080389	0.157709	0.394863	-0.768965	-0.847495	0.068984	0.056155	0.523298	0	0
16551	2.073054	-0.945442	9.326757	0.190805	-0.019525	0.090714	0.157339	0.390083	-0.769316	-0.848078	0.067531	0.057289	0.522418	0	0
16552	2.106949	-0.984046	9.279425	0.260059	-0.016613	0.094019	0.157893	0.386840	-0.771723	-0.848725	0.065503	0.058787	0.521459	0	0
16553	2.204169	-1.004217	9.272050	0.255273	-0.011621	0.109765	0.159505	0.380884	-0.774842	-0.849443	0.063491	0.060189	0.520378	0	0
16554	2.359458	-1.066956	9.337781	0.216423	0.000921	0.105584	0.160324	0.373254	-0.775777	-0.850124	0.061747	0.061303	0.519344	0	0
16555	2.437181	-1.080379	9.393901	0.198559	0.000811	0.118733	0.162201	0.368817	-0.780038	-0.850848	0.060181	0.062312	0.518221	0	0
16556	2.378634	-1.085894	9.499281	0.205490	-0.001017	0.120445	0.162086	0.364031	-0.779741	-0.851587	0.058549	0.063376	0.517064	0	0
16557	2.203520	-1.079155	9.464684	0.165561	-0.004045	0.113546	0.163682	0.361621	-0.782400	-0.852252	0.057307	0.064270	0.515996	0	0
16558	2.033461	-1.047734	9.389164	0.120251	-0.012817	0.139791	0.165285	0.356750	-0.784847	-0.853028	0.056474	0.064982	0.514715	0	0
16559	1.994577	-1.049276	9.339197	0.107465	-0.011072	0.146805	0.166213	0.354034	-0.785427	-0.853820	0.055801	0.065625	0.513392	0	0
16560	2.023693	-1.041094	9.454853	0.146084	-0.011847	0.174607	0.167407	0.351880	-0.787038	-0.854780	0.054764	0.066441	0.511798	0	0
16561	2.002883	-1.211900	9.772484	0.144426	-0.011911	0.176373	0.169374	0.348480	-0.786728	-0.855735	0.053815	0.067271	0.510192	0	0
16562	2.046541	-1.186002	10.030900	0.124870	-0.015593	0.193871	0.170974	0.345253	-0.789533	-0.856772	0.052992	0.068000	0.508438	0	0
16563	2.102252	-0.890569	9.610130	0.032135	0.000516	0.216840	0.173073	0.341721	-0.789488	-0.857872	0.052984	0.068137	0.506562	0	0
16564	2.097870	-0.821726	9.533737	-0.037055	-0.012999	0.221356	0.174661	0.339299	-0.791237	-0.858957	0.053553	0.068006	0.504678	0	0
16565	1.999509	-0.894845	10.077290	-0.022184	-0.003626	0.225698	0.176880	0.337676	-0.790764	-0.860061	0.054050	0.067903	0.502755	0	0
16566	1.830920	-0.936707	10.482486	0.049190	-0.003692	0.249023	0.179229	0.338250	-0.791160	-0.861327	0.053850	0.068110	0.500577	0	0
16567	1.620553	-0.736671	10.335243	0.068006	0.017495	0.232400	0.181969	0.337318	-0.790938	-0.862518	0.053472	0.068273	0.498540	0	0
16568	1.528968	-0.562406	10.451209	0.045710	0.040396	0.232499	0.184334	0.334483	-0.791790	-0.863719	0.053070	0.068091	0.496525	0	0
16569	1.446271	-0.494840	10.771242	-0.018874	0.055629	0.237946	0.186709	0.329466	-0.792946	-0.864908	0.053249	0.067483	0.494514	0	0
16570	1.432186	-0.421036	10.692723	-0.075018	0.063962	0.236379	0.190880	0.329504	-0.792715	-0.866072	0.053775	0.066496	0.492550	0	0
16571	1.513715	-0.263244	10.407399	-0.083641	0.072819	0.234678	0.195809	0.334184	-0.791619	-0.867212	0.054419	0.065415	0.490615	0	0
16572	1.638881	-0.153230	10.018702	-0.053976	0.066008	0.211898	0.199203	0.333398	-0.791658	-0.868257	0.054736	0.064525	0.488847	0	0
16573	1.697610	-0.187363	9.547171	-0.027142	0.047363	0.220498	0.200903	0.333148	-0.792195	-0.869331	0.055000	0.063946	0.486979	0	0
16574	1.731682	-0.279428	9.065700	-0.025590	0.023814	0.220437	0.204396	0.333963	-0.789084	-0.870397	0.055281	0.063557	0.485091	0	0
16575	1.726968	-0.319303	8.723869	-0.017041	-0.004277	0.227311	0.207939	0.332109	-0.790966	-0.871469	0.055714	0.063473	0.483125	0	0
16576	1.633914	-0.418215	8.741558	-0.020605	-0.027894	0.231612	0.209634	0.331025	-0.790350	-0.872551	0.056208	0.063551	0.481099	0	0
16577	1.472170	-0.526380	9.211021	-0.060037	-0.065712	0.263011	0.210272	0.332797	-0.789539	-0.873721	0.057335	0.063775	0.478808	0	0
16578	1.307446	-0.309218	9.675502	-0.078424	-0.055559	0.290962	0.213675	0.331200	-0.790245	-0.875023	0.058505	0.063782	0.476280	0	0
16579	1.241381	0.144577	10.174966	-0.066159	-0.050650	0.303970	0.214852	0.331767	-0.791022	-0.876380	0.059623	0.063811	0.473636	0	0
16580	1.195875	0.748482	10.472722	-0.036756	-0.028149	0.303881	0.215494	0.331483	-0.789603	-0.877768	0.060305	0.063767	0.470978	0	0
16581	1.248134	1.360250	10.422118	0.014446	-0.005271	0.272339	0.220053	0.332482	-0.789486	-0.879039	0.060446	0.063781	0.468581	0	0
16582	1.390144	1.876842	10.128400	0.096944	0.001420	0.254638	0.220851	0.330728	-0.790566	-0.880286	0.059782	0.064133	0.466273	0	0
16583	1.447388	2.007719	9.661673	0.160054	-0.004536	0.219537	0.223481	0.326390	-0.791190	-0.881387	0.058562	0.064838	0.464244	0	0
16584	1.526019	1.647102	9.286719	0.178030	-0.009941	0.168925	0.224292	0.322595	-0.792960	-0.882270	0.057179	0.065718	0.462613	0	0
16585	1.510903	1.119115	9.194815	0.197015	-0.004669	0.157598	0.225096	0.318788	-0.793821	-0.883096	0.055565	0.066622	0.461102	0	0
16586	1.404764	0.775213	8.768682	0.189861	-0.004261	0.140190	0.224346	0.313885	-0.795601	-0.883843	0.054033	0.067522	0.459721	0	0
16587	1.415569	0.505242	8.590272	0.193235	-0.019992	0.139292	0.225414	0.309400	-0.796607	-0.884562	0.052495	0.068548	0.458362	0	0
16588	1.336782	0.391645	8.827740	0.176075	-0.004113	0.136772	0.226736	0.304082	-0.796331	-0.885276	0.051081	0.069385	0.457015	0	0
16589	1.404597	0.337637	8.830247	0.189967	-0.020123	0.146297	0.225211	0.300006	-0.799260	-0.886016	0.049567	0.070389	0.455593	0	0
16590	1.586815	0.315234	8.958879	0.191519	-0.027118	0.141943	0.226789	0.295095	-0.798587	-0.886731	0.048124	0.071496	0.454181	0	0
16591	1.837280	0.339303	9.222176	0.209677	-0.039715	0.149744	0.225514	0.289632	-0.799725	-0.887471	0.046523	0.072761	0.452699	0	0
16592	1.939797	0.433331	9.419674	0.243207	-0.029359	0.139216	0.225288	0.284187	-0.801390	-0.888184	0.044629	0.074122	0.451269	0	0
16593	1.974046	0.501366	9.606275	0.247665	-0.056189	0.119937	0.224275	0.277629	-0.802162	-0.888780	0.042740	0.075720	0.450010	0	0
16594	2.054210	0.510961	9.774035	0.216368	-0.046185	0.107858	0.222622	0.271082	-0.804228	-0.889315	0.041137	0.077123	0.448863	0	0
16595	2.134219	0.477784	9.858873	0.134925	-0.048084	0.099384	0.221736	0.265343	-0.804854	-0.889768	0.040197	0.078153	0.447872	0	0
16596	2.221056	0.352892	9.891406	0.057010	-0.030673	0.083987	0.222261	0.265080	-0.805253	-0.890138	0.039923	0.078712	0.447063	0	0
16597	2.264443	0.252261	9.738865	-0.002024	-0.019425	0.065017	0.219652	0.263266	-0.804230	-0.890401	0.040053	0.078892	0.446495	0	0
16598	2.258766	0.102379	9.688440	0.011781	-0.026518	0.064971	0.219647	0.262571	-0.803334	-0.890669	0.040148	0.079220	0.445895	0	0
16599	2.267259	-0.129705	9.597782	0.044533	-0.016083	0.052719	0.218213	0.262008	-0.803074	-0.890897	0.039850	0.079590	0.445399	0	0
16600	2.265132	-0.466407	9.757670	0.063783	-0.009337	0.056207	0.216265	0.259528	-0.802979	-0.891158	0.039399	0.080000	0.444842	0	0
16601	2.186742	-0.860782	10.363978	0.017834	0.011573	0.075624	0.216400	0.257887	-0.802752	-0.891498	0.039254	0.080004	0.444173	0	0
16602	2.119690	-0.992272	10.893871	-0.007236	0.046269	0.098483	0.217060	0.255158	-0.802420	-0.891971	0.039220	0.079587	0.443301	0	0
16603	2.033303	-0.782819	10.896427	-0.042619	0.070484	0.131765	0.218869	0.255149	-0.800353	-0.892580	0.039415	0.078782	0.442200	0	0
16604	1.980038	-0.421964	10.350789	-0.035649	0.098614	0.124796	0.219244	0.254716	-0.798154	-0.893202	0.039423	0.077761	0.441123	0	0
16605	2.048684	-0.385567	10.078561	-0.017307	0.098353	0.133468	0.222120	0.252419	-0.797960	-0.893845	0.039279	0.076822	0.439995	0	0
16606	2.063876	-0.678410	10.209621	0.037476	0.124111	0.133416	0.224977	0.252704	-0.796675	-0.894566	0.038526	0.075892	0.438758	0	0
16607	2.023332	-0.936518	10.315832	0.097443	0.142804	0.136805	0.227600	0.249317	-0.796890	-0.895296	0.037180	0.075065	0.437525	0	0
16608	1.853314	-0.941469	10.017055	0.112274	0.146214	0.140232	0.229433	0.246462	-0.796569	-0.896099	0.035663	0.074264	0.436142	0	0
16609	1.830279	-0.832748	9.421128	0.050572	0.147271	0.163073	0.233354	0.244316	-0.796639	-0.896921	0.034755	0.073189	0.434705	0	0
16610	1.831159	-0.725810	9.187785	-0.041041	0.136553	0.168530	0.236871	0.242283	-0.795144	-0.897788	0.034673	0.071796	0.433152	0	0
16611	1.700134	-0.673087	9.131036	-0.070051	0.120687	0.192967	0.238030	0.242409	-0.793460	-0.898669	0.035000	0.070430	0.431520	0	0
16612	1.564177	-0.659975	8.928571	-0.121843	0.098224	0.205241	0.240481	0.243490	-0.790596	-0.899595	0.035841	0.069017	0.429744	0	0
16613	1.394693	-0.535939	8.818040	-0.139320	0.054538	0.217340	0.245043	0.244631	-0.790867	-0.900499	0.037101	0.067940	0.427912	0	0
16614	1.269519	-0.274296	8.960236	-0.163717	0.035472	0.220800	0.245551	0.243791	-0.788807	-0.901422	0.038600	0.066906	0.425996	0	0
16615	1.221664	-0.068879	9.298374	-0.235180	0.022298	0.203500	0.246042	0.246771	-0.786412	-0.902194	0.040848	0.065713	0.424334	0	0
16616	1.061671	0.169946	9.995477	-0.266459	0.020775	0.201798	0.247445	0.251134	-0.784646	-0.902957	0.043323	0.064379	0.422668	0	0
16617	0.868392	0.508153	10.510760	-0.284099	0.040446	0.182655	0.249761	0.254406	-0.782258	-0.903613	0.045900	0.062811	0.421226	0	0
16618	0.704430	0.849531	10.935832	-0.204513	0.040343	0.152709	0.251292	0.257804	-0.779733	-0.904206	0.047699	0.061584	0.419932	0	0
16619	0.762013	1.116751	10.870516	-0.105294	0.055281	0.102723	0.251924	0.261213	-0.778760	-0.904609	0.048506	0.060654	0.419107	0	0
16620	0.775366	1.242525	10.460415	0.057278	0.055555	0.068217	0.252450	0.259440	-0.778539	-0.904980	0.047821	0.060428	0.418418	0	0
16621	0.847807	0.995631	9.682904	0.156536	0.044274	0.022569	0.252978	0.256844	-0.778073	-0.905165	0.046219	0.060717	0.418155	0	0
16622	1.001621	0.563213	9.157506	0.209189	0.008613	-0.010767	0.254032	0.253711	-0.778012	-0.905236	0.044308	0.061587	0.418080	0	0
16623	1.101382	0.101103	8.945252	0.222906	0.001640	-0.019487	0.252755	0.248931	-0.779137	-0.905243	0.042243	0.062553	0.418136	0	0
16624	1.168495	-0.133971	8.640142	0.240660	-0.012202	-0.035247	0.251479	0.244015	-0.780264	-0.905195	0.040120	0.063751	0.418269	0	0
16625	1.202128	-0.248493	8.434365	0.156770	-0.017631	-0.037619	0.251757	0.239647	-0.780352	-0.905078	0.038722	0.064622	0.418518	0	0
16626	1.177207	-0.341040	8.482044	0.030526	-0.033330	-0.034672	0.249935	0.237161	-0.779607	-0.904928	0.038590	0.065131	0.418776	0	0
16627	1.145591	-0.290113	8.730450	-0.042105	-0.060965	-0.022336	0.246679	0.237135	-0.780105	-0.904769	0.039186	0.065556	0.418999	0	0
16628	1.211487	-0.210715	8.962481	-0.033187	-0.056036	-0.010132	0.245885	0.237384	-0.778794	-0.904674	0.039743	0.065993	0.419082	0	0
16629	1.363169	-0.015972	9.232911	0.056442	-0.056660	-0.017368	0.244854	0.237394	-0.780346	-0.904577	0.039432	0.066789	0.419196	0	0
16630	1.662528	0.039693	9.454370	0.168606	-0.077760	-0.014223	0.242518	0.233540	-0.779885	-0.904527	0.038252	0.068271	0.419174	0	0
16631	1.830491	0.078027	9.589038	0.226848	-0.075248	-0.037913	0.241498	0.228895	-0.780619	-0.904391	0.036465	0.069959	0.419349	0	0
16632	2.061292	0.013141	9.570678	0.258092	-0.065075	-0.037061	0.239438	0.223281	-0.781234	-0.904279	0.034406	0.071709	0.419467	0	0
16633	2.196573	-0.144051	9.633105	0.255955	-0.067416	-0.056213	0.236863	0.219048	-0.783379	-0.904069	0.032323	0.073461	0.419784	0	0
16634	2.256473	-0.327733	9.515316	0.254360	-0.071869	-0.050960	0.234150	0.213976	-0.784109	-0.903878	0.030316	0.075260	0.420025	0	0
16635	2.162558	-0.565555	9.584311	0.237188	-0.060324	-0.054355	0.232233	0.208385	-0.786415	-0.903661	0.028395	0.076877	0.420333	0	0
16636	2.092707	-0.838222	9.712781	0.180393	-0.055630	-0.048924	0.230147	0.206028	-0.785276	-0.903462	0.026988	0.078218	0.420607	0	0
16637	1.900379	-0.842222	9.784957	0.142929	-0.032839	-0.033950	0.230176	0.200304	-0.786298	-0.903318	0.025844	0.079193	0.420806	0	0
16638	1.830079	-0.788674	9.826079	0.147689	-0.019999	-0.019115	0.228746	0.198509	-0.785933	-0.903262	0.024605	0.080066	0.420834	0	0
16639	1.813971	-0.644448	9.746188	0.159325	-0.010713	-0.003441	0.227070	0.194538	-0.786519	-0.903264	0.023262	0.080909	0.420746	0	0
16640	1.840497	-0.681339	9.769261	0.169618	-0.011618	-0.006954	0.226168	0.191248	-0.786317	-0.903265	0.021800	0.081795	0.420650	0	0
16641	1.915429	-0.783034	9.688608	0.152288	-0.002412	0.024545	0.226582	0.188402	-0.787806	-0.903385	0.020530	0.082534	0.420313	0	0
16642	1.990084	-0.898786	9.782080	0.177684	-0.009920	0.041920	0.225553	0.184703	-0.787741	-0.903590	0.019027	0.083428	0.419766	0	0
16643	2.100608	-1.089592	10.050392	0.188114	-0.001944	0.078586	0.225965	0.181029	-0.788596	-0.903938	0.017504	0.084312	0.418906	0	0
16644	2.085426	-1.147715	10.270233	0.134543	0.011859	0.111933	0.226247	0.176668	-0.789204	-0.904440	0.016359	0.084814	0.417764	0	0
16645	1.987707	-0.868393	9.889094	0.079249	0.018709	0.151318	0.224830	0.173384	-0.789908	-0.905086	0.015823	0.085053	0.416336	0	0
16646	1.899657	-0.592033	9.548848	0.063214	0.016822	0.172248	0.225865	0.175030	-0.789623	-0.905820	0.015355	0.085202	0.414722	0	0
16647	1.862009	-0.386877	9.463058	0.070099	0.006219	0.178275	0.226916	0.171755	-0.789045	-0.906559	0.014994	0.085517	0.413052	0	0
16648	1.837422	-0.370679	9.773755	0.061141	0.005819	0.204465	0.228220	0.170668	-0.788555	-0.907412	0.014618	0.085751	0.411141	0	0
16649	1.806346	-0.190712	10.205565	0.046854	0.016081	0.221961	0.229401	0.170966	-0.789598	-0.908328	0.014475	0.085876	0.409091	0	0
16650	1.762523	0.268399	10.426167	0.038134	0.016098	0.225423	0.230574	0.169877	-0.788978	-0.909262	0.014284	0.085918	0.407010	0	0
16651	1.712596	0.894856	10.443502	0.011034	0.023483	0.216727	0.232146	0.167018	-0.788525	-0.910149	0.014426	0.085826	0.405037	0	0
16652	1.601149	1.395978	10.429000	-0.023985	0.046926	0.192402	0.232919	0.168248	-0.787986	-0.910960	0.014646	0.085339	0.403304	0	0
16653	1.547392	1.701736	10.037538	-0.042769	0.070473	0.155845	0.236054	0.167463	-0.788284	-0.911627	0.015009	0.084600	0.401937	0	0
16654	1.494619	1.718404	9.448251	-0.076500	0.058323	0.119259	0.237091	0.166914	-0.787262	-0.912151	0.015597	0.083809	0.400892	0	0
16655	1.371908	1.440940	8.953236	-0.085271	0.019707	0.086035	0.236287	0.168246	-0.785150	-0.912484	0.016466	0.083364	0.400190	0	0
16656	1.276936	0.998076	8.907967	-0.070867	0.009365	0.071167	0.237598	0.168682	-0.786191	-0.912772	0.017158	0.083049	0.399570	0	0
16657	1.069941	0.644804	9.408881	-0.022480	-0.001533	0.071876	0.238360	0.169208	-0.783976	-0.913040	0.017510	0.083044	0.398942	0	0
16658	0.850885	0.701077	9.758535	-0.018953	0.012461	0.070124	0.237845	0.168113	-0.784254	-0.913335	0.017715	0.082908	0.398286	0	0
16659	0.691810	1.042601	10.166549	-0.063747	0.035490	0.072008	0.238876	0.171678	-0.784452	-0.913627	0.018269	0.082387	0.397700	0	0
16660	0.577224	1.486644	10.487836	-0.119132	0.062272	0.063461	0.239375	0.173159	-0.782346	-0.913916	0.019186	0.081400	0.397195	0	0
16661	0.696606	1.946106	10.549725	-0.114286	0.070288	0.051229	0.240915	0.176845	-0.780985	-0.914142	0.020001	0.080345	0.396849	0	0
16662	0.746897	2.158350	10.193265	-0.074258	0.069565	0.026670	0.242986	0.178353	-0.779800	-0.914306	0.020447	0.079476	0.396624	0	0
16663	0.853567	1.997676	9.713984	0.012118	0.052077	-0.010237	0.243258	0.177823	-0.780852	-0.914298	0.020083	0.079084	0.396738	0	0
16664	0.977663	1.491766	9.272964	0.078903	0.025767	-0.034862	0.242743	0.173431	-0.779635	-0.914207	0.019255	0.079235	0.396958	0	0
16665	1.101309	0.958705	9.093043	0.136859	-0.001033	-0.028055	0.243011	0.172484	-0.780175	-0.914110	0.017924	0.079818	0.397128	0	0
16666	1.210921	0.532060	8.958542	0.130929	-0.025659	-0.017580	0.242368	0.166995	-0.778718	-0.914046	0.016839	0.080642	0.397155	0	0
16667	1.214164	0.225269	8.823361	0.099913	-0.034220	-0.013994	0.241345	0.165093	-0.780308	-0.913969	0.015986	0.081378	0.397219	0	0
16668	1.244220	-0.028494	8.920740	0.031746	-0.029137	0.024631	0.240563	0.163986	-0.779804	-0.914047	0.015857	0.081832	0.396952	0	0
16669	1.260634	-0.105573	9.074212	-0.033274	-0.041486	0.059688	0.238745	0.163018	-0.780330	-0.914233	0.016316	0.082095	0.396449	0	0
16670	1.314573	-0.021832	9.141949	-0.060553	-0.046887	0.080686	0.240167	0.165211	-0.779777	-0.914502	0.017148	0.082336	0.395744	0	0
16671	1.436691	0.091661	9.319903	-0.091237	-0.047067	0.102590	0.237808	0.165308	-0.778458	-0.914842	0.018200	0.082414	0.394894	0	0
16672	1.641493	0.201771	9.520111	-0.065209	-0.058023	0.114717	0.238583	0.166815	-0.778174	-0.915230	0.019146	0.082732	0.393882	0	0
16673	1.753914	0.306493	9.620690	-0.044680	-0.065131	0.110283	0.237151	0.166942	-0.778552	-0.915590	0.019854	0.083160	0.392918	0	0
16674	1.802438	0.313978	9.784309	-0.064427	-0.054562	0.112124	0.235976	0.165830	-0.777915	-0.915968	0.020777	0.083450	0.391926	0	0
16675	1.897457	0.318949	9.699869	-0.075482	-0.040543	0.113954	0.236348	0.167040	-0.776074	-0.916354	0.021679	0.083534	0.390957	0	0
16676	1.918899	0.222660	9.610844	-0.047570	-0.037401	0.122616	0.236088	0.167450	-0.776324	-0.916788	0.022389	0.083730	0.389856	0	0
16677	1.908359	0.091218	9.652796	-0.007771	-0.028917	0.119048	0.235823	0.167716	-0.775927	-0.917215	0.022637	0.083974	0.388784	0	0
16678	1.864439	0.026145	9.425303	0.013306	-0.023982	0.130338	0.235835	0.165674	-0.776487	-0.917702	0.022743	0.084283	0.387560	0	0
16679	1.829786	-0.103065	9.283841	0.018752	-0.024161	0.139923	0.235310	0.165664	-0.776093	-0.918216	0.022757	0.084586	0.386273	0	0
16680	1.775570	-0.233021	9.225138	0.035958	-0.036507	0.139842	0.234912	0.166061	-0.775433	-0.918727	0.022711	0.085095	0.384945	0	0
16681	1.721794	-0.276203	9.220922	0.039056	-0.045039	0.126722	0.234795	0.162507	-0.775371	-0.919174	0.022621	0.085675	0.383755	0	0
16682	1.756170	-0.213872	9.264596	0.034088	-0.057518	0.143273	0.234282	0.160867	-0.775660	-0.919679	0.022676	0.086369	0.382382	0	0
16683	1.817314	-0.128780	9.424186	0.013423	-0.057481	0.148569	0.233484	0.161935	-0.774333	-0.920188	0.022898	0.086964	0.381008	0	0
16684	1.912656	-0.022051	9.576031	-0.000692	-0.064274	0.140745	0.233513	0.160056	-0.776970	-0.920664	0.023297	0.087587	0.379690	0	0
16685	1.976660	0.124411	9.671060	-0.000992	-0.067629	0.131137	0.231431	0.157844	-0.776479	-0.921089	0.023683	0.088228	0.378483	0	0
16686	1.991548	0.170610	9.652004	0.022051	-0.079916	0.124054	0.232184	0.159592	-0.773720	-0.921488	0.023916	0.089085	0.377294	0	0
16687	1.932776	0.112482	9.686430	0.023180	-0.089787	0.139721	0.231161	0.158789	-0.775808	-0.921928	0.024176	0.090022	0.375980	0	0
16688	1.707498	-0.080355	9.960049	0.012778	-0.082594	0.132781	0.230384	0.157141	-0.775705	-0.922353	0.024512	0.090866	0.374711	0	0
16689	1.510736	-0.318828	10.607626	-0.018278	-0.065697	0.125942	0.227764	0.157646	-0.774506	-0.922747	0.025056	0.091427	0.373564	0	0
16690	1.343224	-0.488161	11.565410	-0.040058	-0.030945	0.141804	0.228038	0.157807	-0.776195	-0.923236	0.025694	0.091595	0.372271	0	0
16691	1.175149	-0.070844	11.710814	-0.018481	0.038632	0.154082	0.230635	0.158364	-0.775033	-0.923827	0.025870	0.091178	0.370891	0	0
16692	1.146441	0.659043	10.697751	0.016824	0.070223	0.140895	0.230631	0.158771	-0.774765	-0.924418	0.025606	0.090623	0.369573	0	0
16693	1.352186	0.766446	10.043258	0.055411	0.087809	0.119041	0.232592	0.157011	-0.774553	-0.924940	0.024864	0.090025	0.368462	0	0
16694	1.493584	0.377724	9.966668	0.058356	0.067087	0.099846	0.234157	0.154141	-0.773191	-0.925386	0.024189	0.089662	0.367474	0	0
16695	1.526609	0.124348	9.587031	0.087527	0.053047	0.091899	0.236259	0.151575	-0.773906	-0.925781	0.023248	0.089508	0.366576	0	0
16696	1.641809	0.163377	9.040184	0.073445	0.042846	0.084070	0.235996	0.152257	-0.774021	-0.926143	0.022509	0.089429	0.365726	0	0
16697	1.732771	0.249408	8.651936	0.036861	0.022246	0.080631	0.236782	0.151308	-0.774045	-0.926455	0.022142	0.089378	0.364969	0	0
16698	1.662428	0.302556	8.729370	-0.010497	0.012562	0.054558	0.237562	0.151449	-0.773788	-0.926662	0.022265	0.089278	0.364460	0	0
16699	1.594303	0.303150	8.728531	-0.052590	-0.021848	0.042361	0.237807	0.152388	-0.772211	-0.926774	0.022854	0.089319	0.364128	0	0
16700	1.472181	0.295251	9.099243	-0.071739	-0.035716	0.043235	0.238323	0.153623	-0.772191	-0.926880	0.023711	0.089446	0.363773	0	0
16701	1.321462	0.391944	9.472104	-0.030380	-0.021896	0.033528	0.237008	0.153180	-0.770630	-0.926965	0.024079	0.089567	0.363503	0	0
16702	1.275590	0.572483	10.083425	0.040196	-0.006502	0.017645	0.236222	0.153029	-0.770107	-0.927027	0.023770	0.089836	0.363297	0	0
16703	1.409521	0.714748	10.723942	0.079645	-0.012039	0.010547	0.237289	0.151427	-0.772226	-0.927064	0.023046	0.090264	0.363145	0	0
16704	1.425106	0.971825	11.170299	0.085004	0.033430	0.002790	0.235732	0.147989	-0.771632	-0.927120	0.022162	0.090329	0.363040	0	0
16705	1.562468	1.150907	11.111569	0.072392	0.054980	-0.027639	0.235733	0.147578	-0.771510	-0.927075	0.021203	0.090109	0.363266	0	0
16706	1.645458	1.088359	10.556756	0.073628	0.069519	-0.058988	0.237166	0.147177	-0.771139	-0.926934	0.020239	0.089811	0.363756	0	0
16707	1.649754	0.869443	9.936166	0.078796	0.083731	-0.071156	0.237686	0.146631	-0.770763	-0.926756	0.019062	0.089352	0.364386	0	0
16708	1.546813	0.635978	9.397741	0.087074	0.062990	-0.083447	0.238092	0.143636	-0.771215	-0.926519	0.017975	0.089168	0.365086	0	0
16709	1.584992	0.417390	8.941006	0.087625	0.052772	-0.097409	0.240314	0.144490	-0.772254	-0.926216	0.016803	0.089031	0.365945	0	0
16710	1.652414	0.286234	8.896423	0.086649	0.029988	-0.093958	0.240574	0.144766	-0.772250	-0.925906	0.015831	0.089153	0.366740	0	0
16711	1.545122	0.266591	9.000307	0.136433	0.001713	-0.096814	0.238369	0.140777	-0.771793	-0.925563	0.014399	0.089669	0.367539	0	0
16712	1.389341	0.276526	9.100890	0.145283	-0.000246	-0.086403	0.239156	0.138181	-0.771199	-0.925260	0.013002	0.090284	0.368203	0	0
16713	1.175210	0.324120	9.353463	0.115735	-0.008693	-0.088993	0.239425	0.136548	-0.771493	-0.924928	0.011806	0.090817	0.368946	0	0
16714	1.057621	0.239594	9.626137	0.114196	0.018462	-0.093280	0.236455	0.133129	-0.773489	-0.924607	0.010621	0.091145	0.369706	0	0
16715	1.125166	0.183075	9.856195	0.141650	0.013950	-0.100332	0.236721	0.129979	-0.772643	-0.924251	0.009089	0.091561	0.370531	0	0
16716	1.254603	-0.038299	10.460165	0.133791	0.036191	-0.075775	0.237385	0.126981	-0.772706	-0.924009	0.007674	0.091795	0.371110	0	0
16717	1.386039	-0.075711	10.229015	0.135844	0.060589	-0.073072	0.237275	0.125637	-0.774552	-0.923792	0.006054	0.091755	0.371690	0	0
16718	1.395872	-0.109308	9.966834	0.143451	0.073264	-0.048632	0.238726	0.122105	-0.775021	-0.923679	0.004437	0.091680	0.372012	0	0
16719	1.413915	-0.299532	10.254238	0.154653	0.091010	-0.020677	0.239646	0.117316	-0.773692	-0.923679	0.002591	0.091427	0.372090	0	0
16720	1.439496	-0.200844	9.649783	0.139637	0.097847	0.000308	0.241098	0.113923	-0.774289	-0.923766	0.000962	0.091109	0.371960	0	0
16721	1.528248	-0.149454	8.883405	0.062213	0.089474	0.018830	0.243046	0.115303	-0.773886	-0.923907	0.000029	0.090530	0.371754	0	0
16722	1.542367	-0.264269	8.719232	-0.006147	0.054896	0.028538	0.244358	0.115054	-0.774810	-0.924054	-0.000068	0.090066	0.371500	0	0
16723	1.543954	-0.419144	8.675833	-0.034340	0.026729	0.053852	0.243059	0.113399	-0.774573	-0.924267	0.000178	0.089714	0.371054	0	0
16724	1.463295	-0.456318	8.807904	-0.070187	0.003780	0.084413	0.246434	0.115608	-0.773774	-0.924576	0.000913	0.089484	0.370340	0	0
16725	1.342615	-0.218853	9.157866	-0.102736	-0.015631	0.110580	0.244602	0.117778	-0.773978	-0.924959	0.002017	0.089275	0.369428	0	0
16726	1.296255	0.197986	9.252028	-0.159890	-0.027509	0.116769	0.244594	0.119003	-0.773564	-0.925351	0.003727	0.089002	0.368496	0	0
16727	1.254479	0.568516	9.359954	-0.208518	-0.044641	0.119434	0.245881	0.122561	-0.773114	-0.925731	0.005924	0.088668	0.367593	0	0
16728	1.287398	0.812176	9.469190	-0.227866	-0.039032	0.105531	0.245082	0.124864	-0.772153	-0.926059	0.008295	0.088252	0.366820	0	0
16729	1.393396	1.044536	9.445838	-0.195268	-0.047967	0.101914	0.244021	0.128811	-0.771808	-0.926362	0.010354	0.087993	0.366064	0	0
16730	1.501411	1.197221	9.382568	-0.190743	-0.066914	0.082657	0.242965	0.133177	-0.772235	-0.926574	0.012464	0.087973	0.365467	0	0
16731	1.706343	1.290161	9.379158	-0.170679	-0.080716	0.059903	0.242290	0.137669	-0.771492	-0.926689	0.014362	0.088108	0.365072	0	0
16732	1.754222	1.245721	9.849530	-0.148356	-0.070307	0.049417	0.241890	0.139163	-0.771070	-0.926776	0.016061	0.088277	0.364740	0	0
16733	1.729138	1.225141	10.413927	-0.073039	-0.063379	0.014330	0.241630	0.141498	-0.772322	-0.926751	0.016935	0.088611	0.364683	0	0
16734	1.617401	1.326577	10.766587	-0.024427	-0.025230	0.009038	0.238626	0.140500	-0.771280	-0.926748	0.017286	0.088821	0.364623	0	0
16735	1.419112	1.534883	10.740237	0.033821	-0.013810	-0.017320	0.237460	0.140225	-0.772057	-0.926670	0.016935	0.089082	0.364775	0	0
16736	1.381106	1.617295	10.340389	0.044220	0.011690	-0.027763	0.238771	0.138462	-0.772101	-0.926578	0.016482	0.089207	0.364999	0	0
16737	1.434166	1.435653	9.823310	0.078102	0.011185	-0.062731	0.237722	0.137756	-0.771067	-0.926362	0.015562	0.089397	0.365539	0	0
16738	1.500939	1.126232	9.437254	0.112519	-0.000299	-0.069803	0.237199	0.137061	-0.770557	-0.926114	0.014483	0.089888	0.366092	0	0
16739	1.586991	0.817207	9.220233	0.154299	0.003629	-0.062892	0.238534	0.135748	-0.773713	-0.925899	0.012874	0.090424	0.366564	0	0
16740	1.578593	0.618731	9.176443	0.139152	-0.021395	-0.075111	0.236712	0.134088	-0.773472	-0.925611	0.011621	0.091208	0.367137	0	0
16741	1.497436	0.491956	9.290304	0.088548	-0.021276	-0.059261	0.236076	0.130809	-0.773922	-0.925374	0.010716	0.091733	0.367631	0	0
16742	1.424295	0.488909	9.403319	0.003685	-0.038107	-0.059071	0.235549	0.129971	-0.772894	-0.925114	0.010792	0.092172	0.368175	0	0
16743	1.433989	0.520612	9.602076	-0.042942	-0.039590	-0.055451	0.234504	0.130782	-0.773001	-0.924858	0.011173	0.092380	0.368752	0	0
16744	1.414568	0.564825	9.789577	-0.041921	-0.030951	-0.051074	0.233069	0.131592	-0.773365	-0.924626	0.011653	0.092584	0.369267	0	0
16745	1.422072	0.617191	9.877307	-0.011937	-0.064458	-0.046899	0.231633	0.132673	-0.773593	-0.924382	0.011843	0.093133	0.369734	0	0
16746	1.539131	0.673818	9.933516	0.034613	-0.054215	-0.055715	0.231627	0.134725	-0.773813	-0.924119	0.011697	0.093835	0.370219	0	0
16747	1.633793	0.624948	9.889475	0.055582	-0.040473	-0.052229	0.229805	0.134026	-0.773944	-0.923884	0.011167	0.094412	0.370674	0	0
16748	1.720864	0.532083	9.878879	0.069562	-0.035421	-0.048743	0.228638	0.132239	-0.773970	-0.923667	0.010635	0.095068	0.371063	0	0
16749	1.749523	0.425786	9.811334	0.097362	-0.032198	-0.045311	0.228128	0.129504	-0.774150	-0.923468	0.009698	0.095724	0.371415	0	0
16750	1.758351	0.274901	9.840456	0.133968	-0.013326	-0.041858	0.226698	0.126885	-0.773411	-0.923302	0.008496	0.096414	0.371679	0	0
16751	1.704709	0.242148	9.771018	0.177146	-0.027679	-0.037668	0.226848	0.126230	-0.775505	-0.923138	0.006822	0.097325	0.371882	0	0
16752	1.665739	0.200767	9.592169	0.210635	-0.001964	-0.021123	0.226081	0.122400	-0.775705	-0.923060	0.004889	0.098194	0.371880	0	0
16753	1.590207	0.182062	9.586384	0.209963	-0.014401	-0.007210	0.225845	0.118999	-0.777070	-0.923016	0.002902	0.099104	0.371768	0	0
16754	1.631722	0.187719	9.481400	0.175650	-0.014327	0.004234	0.227035	0.114777	-0.777161	-0.923012	0.001364	0.099955	0.371560	0	0
16755	1.602530	0.192602	9.501512	0.137622	-0.008750	0.001739	0.226926	0.111786	-0.778389	-0.922999	0.000043	0.100546	0.371435	0	0
16756	1.617139	0.197174	9.515766	0.054829	-0.022343	0.015900	0.225489	0.111081	-0.777743	-0.923025	-0.000339	0.101022	0.371241	0	0
16757	1.748647	0.220133	9.532424	0.017562	-0.031708	0.016000	0.224463	0.110274	-0.779571	-0.923041	-0.000440	0.101381	0.371103	0	0
16758	1.856349	0.335456	9.555789	-0.042649	-0.014796	0.023207	0.223930	0.110387	-0.778135	-0.923101	0.000057	0.101426	0.370941	0	0
16759	1.895362	0.363451	9.627918	-0.087555	-0.031235	0.032890	0.223669	0.112996	-0.779382	-0.923180	0.000954	0.101395	0.370752	0	0
16760	1.880483	0.310452	9.603297	-0.097809	-0.021543	0.032950	0.223401	0.112982	-0.778470	-0.923268	0.001996	0.101297	0.370554	0	0
16761	1.870489	0.278239	9.670859	-0.134124	-0.033582	0.037385	0.223122	0.114737	-0.777004	-0.923358	0.003347	0.101119	0.370369	0	0
16762	1.860802	0.276454	9.620215	-0.154791	-0.022905	0.035730	0.222856	0.117476	-0.777728	-0.923451	0.004922	0.100822	0.370202	0	0
16763	1.900006	0.310824	9.554430	-0.133981	-0.026641	0.040894	0.222060	0.119920	-0.777155	-0.923557	0.006261	0.100583	0.369981	0	0
16764	1.895430	0.368679	9.594096	-0.123708	-0.026662	0.037368	0.221536	0.119361	-0.776642	-0.923650	0.007564	0.100435	0.369765	0	0
16765	1.927128	0.382815	9.608091	-0.075715	-0.000981	0.046900	0.221526	0.120444	-0.775841	-0.923806	0.008283	0.100177	0.369430	0	0
16766	1.966366	0.435879	9.607941	-0.092306	0.001013	0.039104	0.221784	0.124152	-0.777200	-0.923933	0.009196	0.099889	0.369169	0	0
16767	1.918016	0.494312	9.629258	-0.106266	0.004742	0.032164	0.221244	0.125906	-0.775862	-0.924036	0.010167	0.099468	0.369000	0	0
16768	1.879041	0.485036	9.620342	-0.131349	0.015526	0.026157	0.222528	0.127811	-0.774273	-0.924123	0.011374	0.098903	0.368897	0	0
16769	1.823526	0.542491	9.515915	-0.151985	0.020912	0.028833	0.221476	0.132734	-0.775469	-0.924222	0.012706	0.098165	0.368804	0	0
16770	1.852579	0.529420	9.578006	-0.127012	0.008447	0.030476	0.222247	0.134647	-0.774917	-0.924315	0.013903	0.097681	0.368656	0	0
16771	1.867009	0.509351	9.625808	-0.116278	0.029207	0.037487	0.222622	0.134350	-0.772716	-0.924455	0.014884	0.096997	0.368447	0	0
16772	1.837890	0.519514	9.607257	-0.092506	0.011754	0.026023	0.223523	0.136814	-0.772414	-0.924538	0.015745	0.096610	0.368304	0	0
16773	1.857664	0.568154	9.583282	-0.087549	0.015400	0.014677	0.222347	0.138997	-0.773143	-0.924583	0.016488	0.096163	0.368275	0	0
16774	1.843118	0.577955	9.586179	-0.052952	0.018638	0.014582	0.223382	0.140370	-0.772863	-0.924636	0.016948	0.095860	0.368202	0	0
16775	1.804005	0.549025	9.598775	-0.046569	0.014604	-0.008130	0.222985	0.140631	-0.772205	-0.924602	0.017290	0.095575	0.368345	0	0
16776	1.779557	0.525175	9.579632	-0.053616	0.015653	-0.015086	0.223245	0.141320	-0.772454	-0.924542	0.017739	0.095302	0.368544	0	0
16777	1.784382	0.527053	9.625547	-0.022426	0.004783	-0.006484	0.223113	0.141315	-0.772193	-0.924509	0.017893	0.095196	0.368647	0	0
16778	1.782032	0.530141	9.567540	-0.011498	0.008464	-0.022207	0.223628	0.142410	-0.771915	-0.924424	0.017972	0.095145	0.368870	0	0
16779	1.742840	0.491291	9.599366	0.003242	0.008328	-0.020508	0.222978	0.141857	-0.771921	-0.924347	0.017861	0.095103	0.369079	0	0
16780	1.762045	0.447368	9.605560	0.023940	0.014366	-0.025777	0.222980	0.142410	-0.772430	-0.924260	0.017587	0.095130	0.369304	0	0
16781	1.778868	0.403946	9.568237	0.010068	0.008353	-0.025747	0.223888	0.142685	-0.771911	-0.924164	0.017407	0.095113	0.369555	0	0
16782	1.793197	0.350784	9.535676	-0.012539	-0.007205	-0.025718	0.223499	0.143647	-0.772670	-0.924051	0.017550	0.095204	0.369809	0	0
16783	1.827360	0.360607	9.498711	-0.013318	0.001534	-0.025686	0.221539	0.143485	-0.772139	-0.923945	0.017613	0.095165	0.370080	0	0
16784	1.822612	0.375529	9.469979	0.008245	0.001407	-0.027497	0.221815	0.141862	-0.773213	-0.923836	0.017531	0.095254	0.370332	0	0
16785	1.827300	0.341674	9.454863	0.026546	0.000279	-0.020571	0.222212	0.140638	-0.773370	-0.923755	0.017238	0.095375	0.370518	0	0
16786	1.851687	0.355765	9.478711	0.061927	-0.007888	-0.018950	0.222329	0.141992	-0.772304	-0.923678	0.016702	0.095746	0.370638	0	0
16787	1.880918	0.365015	9.497537	0.058222	-0.012967	-0.027673	0.221151	0.141562	-0.771654	-0.923562	0.016162	0.096109	0.370857	0	0
16788	1.905243	0.367052	9.513951	0.048120	0.004501	-0.023229	0.222208	0.140357	-0.772725	-0.923479	0.015703	0.096316	0.371031	0	0
16789	1.900694	0.432053	9.565824	0.020538	0.008158	-0.020528	0.220131	0.137603	-0.772634	-0.923403	0.015442	0.096344	0.371222	0	0
16790	1.922810	0.475231	9.594980	0.030295	0.017558	-0.012681	0.220786	0.137889	-0.773153	-0.923368	0.015110	0.096363	0.371318	0	0
16791	1.947240	0.508095	9.677201	0.051856	0.012997	-0.011883	0.221447	0.137497	-0.774076	-0.923334	0.014552	0.096462	0.371400	0	0
16792	1.954337	0.478593	9.705669	0.087754	0.003340	-0.025967	0.221458	0.135865	-0.774628	-0.923244	0.013729	0.096827	0.371560	0	0
16793	1.963958	0.459098	9.705170	0.079067	0.007842	-0.030286	0.220677	0.133799	-0.773883	-0.923139	0.012924	0.097080	0.371784	0	0
16794	1.944253	0.411100	9.671047	0.056393	0.025796	-0.048485	0.220945	0.132989	-0.774420	-0.922981	0.012286	0.097124	0.372185	0	0
16795	1.895512	0.396998	9.667130	0.051464	0.023896	-0.036271	0.221472	0.133002	-0.775074	-0.922865	0.011674	0.097128	0.372492	0	0
16796	1.880549	0.334025	9.666579	0.016972	0.029397	-0.036150	0.220425	0.131062	-0.773674	-0.922751	0.011398	0.096990	0.372817	0	0
16797	1.870590	0.290666	9.644403	0.033436	0.016930	-0.029253	0.222254	0.130810	-0.773953	-0.922652	0.010992	0.096993	0.373076	0	0
16798	1.870457	0.275652	9.685349	0.047178	0.027449	-0.037984	0.221594	0.131616	-0.773412	-0.922532	0.010442	0.096986	0.373389	0	0
16799	1.889951	0.280343	9.684966	0.065554	0.023609	-0.025834	0.221473	0.129981	-0.773833	-0.922454	0.009724	0.097049	0.373584	0	0
16800	1.855998	0.300040	9.686030	0.076036	0.019930	-0.018904	0.221218	0.129437	-0.774232	-0.922401	0.008955	0.097217	0.373691	0	0
16801	1.841380	0.295389	9.679039	0.067617	0.030395	-0.013618	0.222006	0.127393	-0.774018	-0.922374	0.008211	0.097225	0.373772	0	0
16802	1.846284	0.295695	9.647456	0.024197	0.016804	-0.017019	0.222796	0.127687	-0.775058	-0.922321	0.007933	0.097228	0.373910	0	0
16803	1.848814	0.301169	9.589370	-0.018937	0.024125	-0.016873	0.223316	0.126590	-0.774303	-0.922268	0.008014	0.096973	0.374103	0	0
16804	1.812170	0.277153	9.594716	-0.017015	0.031021	-0.011629	0.221729	0.128327	-0.772437	-0.922244	0.008069	0.096690	0.374235	0	0
16805	1.836262	0.233376	9.583853	-0.027324	0.020492	-0.004642	0.222795	0.126312	-0.774305	-0.922233	0.008260	0.096438	0.374323	0	0
16806	1.758426	0.257223	9.682833	-0.016962	0.016899	-0.002952	0.222520	0.128761	-0.773735	-0.922229	0.008375	0.096285	0.374371	0	0
16807	1.749075	0.315973	9.645148	-0.017992	0.015271	-0.009067	0.224727	0.129591	-0.772824	-0.922197	0.008500	0.096118	0.374490	0	0
16808	1.739401	0.328081	9.655228	-0.011989	0.018780	-0.012566	0.223695	0.129873	-0.774371	-0.922158	0.008553	0.095967	0.374622	0	0
16809	1.751679	0.342807	9.630943	-0.024021	0.027622	-0.013378	0.224211	0.130556	-0.773972	-0.922121	0.008687	0.095664	0.374787	0	0
16810	1.797913	0.335569	9.591035	-0.051857	0.001558	-0.009875	0.223939	0.132735	-0.773667	-0.922072	0.009175	0.095523	0.374933	0	0
16811	1.858634	0.324875	9.633060	-0.072058	0.017124	0.007685	0.223150	0.132441	-0.772627	-0.922099	0.009816	0.095137	0.374948	0	0
16812	1.861197	0.344428	9.618752	-0.084622	0.021091	-0.014948	0.225350	0.134774	-0.771687	-0.922046	0.010528	0.094692	0.375171	0	0
16813	1.837016	0.373591	9.634253	-0.063537	0.029473	-0.002781	0.224181	0.135456	-0.772575	-0.922046	0.011039	0.094227	0.375274	0	0
16814	1.800535	0.378642	9.644852	-0.058461	0.011039	0.000635	0.224176	0.137372	-0.772798	-0.922043	0.011562	0.093972	0.375330	0	0
16815	1.778707	0.386371	9.621255	-0.058365	0.020658	0.000658	0.225213	0.137372	-0.772025	-0.922047	0.012063	0.093607	0.375396	0	0
16816	1.766855	0.437621	9.605310	-0.080629	0.023310	0.009445	0.226244	0.139150	-0.771348	-0.922086	0.012753	0.093155	0.375388	0	0
16817	1.759607	0.442748	9.586183	-0.086131	0.005111	0.003302	0.225581	0.140501	-0.770666	-0.922081	0.013570	0.092829	0.375453	0	0
16818	1.779216	0.462294	9.559376	-0.061920	0.024278	-0.004564	0.225836	0.142693	-0.771015	-0.922069	0.014071	0.092439	0.375561	0	0
16819	1.759615	0.447415	9.603196	-0.048730	0.027528	0.004129	0.225829	0.142957	-0.770230	-0.922092	0.014460	0.092047	0.375586	0	0
16820	1.725717	0.485992	9.652950	-0.015125	0.011496	0.007465	0.225830	0.143233	-0.770485	-0.922120	0.014588	0.091950	0.375535	0	0
16821	1.755084	0.510283	9.628407	0.021102	0.013026	0.003877	0.227256	0.143509	-0.769579	-0.922139	0.014385	0.091953	0.375497	0	0
16822	1.784343	0.524386	9.647301	0.022630	0.016673	-0.006581	0.226602	0.143088	-0.769193	-0.922124	0.014133	0.091952	0.375542	0	0
16823	1.813438	0.497930	9.602673	0.013875	0.027392	-0.016985	0.228051	0.142712	-0.770771	-0.922077	0.013922	0.091799	0.375704	0	0
16824	1.808406	0.475756	9.636368	-0.008555	0.023130	-0.013441	0.227006	0.141463	-0.770008	-0.922039	0.013926	0.091621	0.375840	0	0
16825	1.800911	0.437257	9.611782	-0.012092	0.032914	-0.022123	0.224926	0.141588	-0.770770	-0.921973	0.013929	0.091321	0.376074	0	0
16826	1.783756	0.417878	9.621587	0.008610	0.016948	-0.016996	0.226737	0.142957	-0.769586	-0.921917	0.013796	0.091266	0.376229	0	0
16827	1.759453	0.418348	9.597944	0.015305	0.006511	-0.022283	0.227784	0.142286	-0.769737	-0.921831	0.013645	0.091312	0.376436	0	0
16828	1.744809	0.408869	9.588463	0.048571	0.021789	-0.010126	0.228830	0.141890	-0.770012	-0.921812	0.013131	0.091362	0.376488	0	0
16829	1.749518	0.384401	9.602532	0.058894	0.027909	-0.015369	0.228448	0.142999	-0.771548	-0.921776	0.012506	0.091375	0.376594	0	0
16830	1.729891	0.355496	9.597733	0.043535	0.023487	-0.004870	0.228979	0.141645	-0.772098	-0.921776	0.012037	0.091389	0.376605	0	0
16831	1.729577	0.302055	9.601821	0.015651	0.023880	-0.016121	0.227409	0.141759	-0.771565	-0.921728	0.011826	0.091277	0.376757	0	0
16832	1.700433	0.305099	9.568643	0.001428	0.001415	-0.023999	0.228959	0.143126	-0.770379	-0.921631	0.011811	0.091338	0.376981	0	0
16833	1.700330	0.283472	9.548968	-0.019012	0.007512	-0.013453	0.229225	0.142037	-0.770532	-0.921574	0.011987	0.091247	0.377137	0	0
16834	1.702545	0.249264	9.567799	0.003652	-0.000728	-0.001326	0.227140	0.141469	-0.770398	-0.921561	0.011980	0.091333	0.377148	0	0
16835	1.714777	0.268150	9.606523	0.029740	0.018303	-0.002220	0.227792	0.140651	-0.770029	-0.921561	0.011679	0.091326	0.377157	0	0
16836	1.758651	0.284585	9.622690	0.045215	0.012946	-0.003148	0.229380	0.137542	-0.771402	-0.921561	0.011236	0.091444	0.377144	0	0
16837	1.783196	0.320810	9.620218	0.062547	0.007484	0.002020	0.227558	0.135881	-0.771161	-0.921571	0.010681	0.091660	0.377083	0	0
16838	1.802559	0.310513	9.658361	0.033308	-0.001217	0.012552	0.229136	0.135367	-0.772483	-0.921613	0.010415	0.091862	0.376938	0	0
16839	1.800115	0.305840	9.643825	0.000450	0.004332	0.009174	0.229643	0.133151	-0.769669	-0.921641	0.010455	0.091874	0.376866	0	0
16840	1.812220	0.291392	9.623971	-0.013321	0.013200	0.007498	0.227570	0.132877	-0.771220	-0.921673	0.010560	0.091768	0.376812	0	0
16841	1.797772	0.315888	9.614969	-0.023596	0.007926	0.014487	0.227686	0.136427	-0.771021	-0.921721	0.010817	0.091657	0.376713	0	0
16842	1.807652	0.335541	9.585968	-0.004861	0.011513	0.000485	0.228732	0.135618	-0.771045	-0.921725	0.010844	0.091599	0.376717	0	0
16843	1.778335	0.320904	9.615489	0.012818	0.019889	0.014411	0.227413	0.135033	-0.768966	-0.921787	0.010724	0.091517	0.376587	0	0
16844	1.788174	0.340183	9.620378	0.003979	-0.001029	0.015249	0.229776	0.136455	-0.771556	-0.921837	0.010730	0.091606	0.376444	0	0
16845	1.798029	0.364209	9.635019	0.003195	0.017392	0.010941	0.229506	0.136162	-0.770259	-0.921883	0.010708	0.091512	0.376355	0	0
16846	1.783467	0.366971	9.616027	-0.021822	0.014035	0.014491	0.228987	0.136710	-0.770765	-0.921940	0.010894	0.091365	0.376245	0	0
16847	1.778783	0.398558	9.616585	-0.023469	0.007819	0.021452	0.230284	0.137263	-0.770243	-0.922014	0.011165	0.091258	0.376082	0	0
16848	1.768978	0.384186	9.606922	-0.030580	0.000988	0.015348	0.230021	0.137668	-0.770104	-0.922062	0.011482	0.091199	0.375968	0	0
16849	1.768981	0.381919	9.592363	-0.027922	0.015006	0.011891	0.227681	0.138756	-0.771496	-0.922106	0.011759	0.091011	0.375898	0	0
16850	1.756727	0.374313	9.631275	-0.023619	0.003541	0.016206	0.228582	0.140121	-0.770695	-0.922159	0.012004	0.090954	0.375774	0	0
16851	1.739771	0.386642	9.627000	-0.009993	-0.000808	0.009172	0.229621	0.139575	-0.769933	-0.922180	0.012173	0.090980	0.375710	0	0
16852	1.744570	0.376788	9.636434	-0.008034	0.010445	0.014434	0.228589	0.138758	-0.770982	-0.922237	0.012246	0.090918	0.375585	0	0
16853	1.744502	0.366974	9.645980	-0.008117	0.009627	0.010944	0.228581	0.139708	-0.770443	-0.922274	0.012361	0.090855	0.375504	0	0
16854	1.722686	0.374811	9.612700	-0.006926	0.007622	0.026631	0.228589	0.138758	-0.770982	-0.922373	0.012445	0.090822	0.375266	0	0
16855	1.749244	0.335921	9.597007	-0.009662	0.011275	0.017935	0.230414	0.138500	-0.770740	-0.922438	0.012576	0.090738	0.375123	0	0
16856	1.754228	0.355347	9.592326	-0.004779	0.000899	0.009167	0.230280	0.139454	-0.770721	-0.922466	0.012649	0.090776	0.375042	0	0
16857	1.797983	0.349995	9.603344	-0.002662	0.012899	0.021414	0.229748	0.137373	-0.768547	-0.922546	0.012713	0.090704	0.374860	0	0
16858	1.798103	0.369489	9.596355	-0.006056	0.000551	0.030109	0.229626	0.138895	-0.770207	-0.922652	0.012819	0.090738	0.374588	0	0
16859	1.768780	0.359385	9.654995	-0.023365	0.009503	0.024949	0.231059	0.139732	-0.770461	-0.922739	0.013092	0.090619	0.374391	0	0
16860	1.766555	0.393486	9.645847	-0.016649	0.006077	0.017937	0.230517	0.140795	-0.768486	-0.922803	0.013264	0.090565	0.374242	0	0
16861	1.734991	0.403563	9.637036	-0.031181	0.020161	0.018886	0.230270	0.139576	-0.769548	-0.922876	0.013562	0.090319	0.374110	0	0
16862	1.734961	0.396390	9.627250	-0.009538	0.010288	0.024901	0.230267	0.139571	-0.769158	-0.922971	0.013659	0.090251	0.373889	0	0
16863	1.735009	0.399137	9.598235	0.001794	0.018055	0.025762	0.230796	0.139313	-0.769947	-0.923072	0.013666	0.090147	0.373663	0	0
16864	1.754466	0.396601	9.592908	0.012818	0.018126	0.016138	0.230271	0.140402	-0.770052	-0.923143	0.013520	0.090092	0.373506	0	0
16865	1.740000	0.414030	9.564437	0.010847	0.009529	0.009137	0.231055	0.140413	-0.770317	-0.923176	0.013460	0.090103	0.373425	0	0
16866	1.749446	0.369948	9.592644	0.023057	0.002309	0.016938	0.231705	0.140553	-0.770059	-0.923238	0.013278	0.090231	0.373247	0	0
16867	1.769057	0.394106	9.587693	0.001380	0.013083	0.009182	0.231186	0.138766	-0.769570	-0.923273	0.013292	0.090174	0.373174	0	0
16868	1.778766	0.398398	9.631109	-0.002977	0.006089	0.010921	0.231443	0.138762	-0.769052	-0.923313	0.013332	0.090172	0.373074	0	0
16869	1.761942	0.428034	9.598024	-0.009812	0.018411	0.009225	0.231201	0.136316	-0.770269	-0.923351	0.013429	0.090024	0.373012	0	0
16870	1.735000	0.399057	9.605497	-0.023660	0.011501	0.010989	0.231453	0.136030	-0.769106	-0.923395	0.013639	0.089895	0.372928	0	0
16871	1.693370	0.355587	9.617946	-0.015491	0.001251	-0.006511	0.232349	0.139172	-0.768401	-0.923358	0.013838	0.089886	0.373014	0	0
16872	1.681088	0.331635	9.598519	-0.011580	0.014974	0.007474	0.233135	0.139736	-0.769175	-0.923391	0.013921	0.089770	0.372957	0	0
16873	1.705371	0.328685	9.626969	-0.012008	0.001205	-0.005644	0.232888	0.138518	-0.770238	-0.923358	0.014088	0.089775	0.373032	0	0
16874	1.715089	0.330763	9.650986	-0.007699	0.000293	-0.005657	0.230922	0.140545	-0.770054	-0.923328	0.014178	0.089810	0.373092	0	0
16875	1.710332	0.350191	9.653793	-0.023923	0.022273	-0.006423	0.232479	0.140822	-0.769149	-0.923310	0.014376	0.089576	0.373188	0	0
16876	1.690834	0.354646	9.705150	-0.010412	0.006559	-0.013488	0.232219	0.140958	-0.769275	-0.923258	0.014461	0.089545	0.373319	0	0
16877	1.685921	0.342766	9.685725	0.008844	0.003595	-0.001341	0.231953	0.142048	-0.769252	-0.923246	0.014430	0.089604	0.373336	0	0
16878	1.705174	0.301590	9.662905	0.008883	0.007973	-0.002193	0.231952	0.142871	-0.769495	-0.923239	0.014341	0.089630	0.373350	0	0
16879	1.704990	0.260844	9.616328	0.024627	0.004205	0.007349	0.231961	0.141235	-0.769788	-0.923262	0.014170	0.089742	0.373273	0	0
16880	1.731627	0.234167	9.593544	0.001881	0.017793	-0.011729	0.231703	0.140963	-0.770051	-0.923229	0.014100	0.089653	0.373379	0	0
16881	1.768032	0.219223	9.599753	0.005601	0.013154	0.002210	0.232606	0.140406	-0.768508	-0.923238	0.014070	0.089612	0.373367	0	0
16882	1.758267	0.205224	9.556200	0.003969	-0.000977	0.012641	0.231056	0.140277	-0.770320	-0.923279	0.014074	0.089700	0.373245	0	0
16883	1.733687	0.175559	9.624136	-0.003238	0.015144	-0.008226	0.232099	0.139737	-0.770078	-0.923250	0.014112	0.089611	0.373337	0	0
16884	1.738516	0.172878	9.643354	0.011158	0.016361	0.017032	0.231319	0.138084	-0.769585	-0.923324	0.013987	0.089565	0.373169	0	0
16885	1.758279	0.221410	9.629063	-0.013119	0.006031	0.018816	0.232882	0.139196	-0.769834	-0.923386	0.014178	0.089520	0.373018	0	0
16886	1.753454	0.233317	9.653555	-0.011568	0.006147	0.010960	0.232618	0.140012	-0.769816	-0.923425	0.014297	0.089485	0.372928	0	0
16887	1.719608	0.267789	9.635458	-0.028538	0.011328	0.023226	0.232609	0.140824	-0.769150	-0.923506	0.014616	0.089333	0.372751	0	0
16888	1.721886	0.250247	9.683578	-0.026917	0.027236	0.011058	0.233137	0.140701	-0.769807	-0.923561	0.014798	0.089046	0.372675	0	0
16889	1.709791	0.257896	9.659755	-0.025288	0.009700	0.014489	0.233907	0.143300	-0.769501	-0.923608	0.015086	0.088923	0.372576	0	0
16890	1.685459	0.258098	9.660320	-0.016558	0.006933	0.019686	0.232869	0.143847	-0.770393	-0.923678	0.015255	0.088861	0.372412	0	0
16891	1.665714	0.214313	9.684363	-0.030530	0.002755	0.014483	0.233003	0.141793	-0.769914	-0.923718	0.015618	0.088782	0.372316	0	0
16892	1.660842	0.209713	9.665042	-0.016600	0.018423	0.011869	0.233903	0.142332	-0.768610	-0.923770	0.015738	0.088615	0.372221	0	0
16893	1.680347	0.214512	9.654975	-0.016535	0.007806	0.019692	0.233521	0.141519	-0.769403	-0.923836	0.015958	0.088540	0.372065	0	0
16894	1.724409	0.248762	9.596339	-0.033882	0.006216	0.017996	0.232472	0.142598	-0.769115	-0.923896	0.016289	0.088420	0.371930	0	0
16895	1.712379	0.263904	9.553253	-0.054532	0.013356	0.018945	0.231684	0.143406	-0.768833	-0.923958	0.016839	0.088154	0.371816	0	0
16896	1.700134	0.249498	9.548489	-0.044126	-0.000827	0.026724	0.232461	0.145054	-0.768936	-0.924042	0.017299	0.088059	0.371608	0	0
16897	1.704919	0.239511	9.570026	-0.048657	0.001122	0.016278	0.232846	0.145048	-0.768159	-0.924083	0.017838	0.087928	0.371511	0	0
16898	1.709868	0.260910	9.606532	-0.044472	-0.007622	0.014495	0.232335	0.145198	-0.769583	-0.924117	0.018315	0.087897	0.371413	0	0
16899	1.715059	0.316711	9.604786	-0.032259	-0.006051	0.019693	0.233638	0.145209	-0.769462	-0.924167	0.018731	0.087892	0.371268	0	0
16900	1.739522	0.340695	9.611826	-0.042907	-0.013695	0.010981	0.232326	0.145458	-0.768537	-0.924181	0.019212	0.087924	0.371200	0	0
16901	1.783238	0.328090	9.620320	-0.035021	0.004637	0.007529	0.232969	0.147375	-0.768374	-0.924195	0.019602	0.087812	0.371172	0	0
16902	1.792799	0.301155	9.634243	-0.032164	0.003533	0.019734	0.232201	0.147114	-0.769934	-0.924258	0.019928	0.087722	0.371018	0	0
16903	1.787770	0.276714	9.653379	-0.044713	0.003971	-0.001161	0.233484	0.149292	-0.768341	-0.924237	0.020402	0.087582	0.371079	0	0
16904	1.797424	0.266713	9.672383	-0.030867	-0.005835	0.004007	0.232431	0.150091	-0.767537	-0.924233	0.020737	0.087587	0.371068	0	0
16905	1.792547	0.257474	9.633627	-0.020492	-0.005907	0.003977	0.232181	0.150381	-0.769090	-0.924227	0.021027	0.087628	0.371058	0	0
16906	1.792632	0.267448	9.609556	-0.016567	0.023641	0.011898	0.231133	0.150226	-0.768435	-0.924282	0.021128	0.087412	0.370966	0	0
16907	1.787535	0.237780	9.662515	-0.011683	0.002702	0.007466	0.231394	0.150778	-0.768686	-0.924298	0.021307	0.087405	0.370918	0	0
16908	1.799555	0.208772	9.642456	0.003655	0.010678	-0.006508	0.232442	0.150109	-0.768967	-0.924279	0.021252	0.087388	0.370973	0	0
16909	1.802000	0.208859	9.632716	-0.006418	0.009650	0.007475	0.231404	0.147221	-0.768236	-0.924302	0.021357	0.087337	0.370922	0	0
