# Supplementary material for: Identification of Haptic Based Guiding Using Hard Reins
Source: PLoS One. 2015 Jul 22;10(7):e0132020. doi: 10.1371/journal.pone.0132020 (PMC4511788; doi:10.1371/journal.pone.0132020)
Supplement: S1 File — (ZIP) [file pone.0132020.s001.zip › MotionData1/Subject1/T11/gc11.txt]

// Start Time: 0
// Sample rate: 50.0Hz
// Scenario: 4.0
// Firmware Version: 2.6.1
Counter	Acc_X	Acc_Y	Acc_Z	Gyr_X	Gyr_Y	Gyr_Z	Mag_X	Mag_Y	Mag_Z	Quat_w	Quat_x	Quat_y	Quat_z	AnalogIn_1	AnalogIn_2
15523	8.965129	1.332476	3.798952	0.001974	0.011800	0.003908	-0.819594	0.065046	-0.004070	0.236731	-0.500031	-0.236869	-0.798636	0	0
15524	8.887753	1.317782	3.727402	0.011070	0.016261	-0.009244	-0.819169	0.063566	-0.003646	0.235505	-0.500205	-0.236217	-0.799083	0	0
15525	8.916759	1.314161	3.972426	0.020107	0.013475	-0.008347	-0.818039	0.065014	-0.004095	0.235502	-0.500034	-0.236369	-0.799146	0	0
15526	8.873162	1.394942	3.746680	0.016416	0.005333	-0.008321	-0.817466	0.064111	-0.004666	0.234961	-0.500085	-0.236205	-0.799322	0	0
15527	8.926414	1.347124	3.828074	0.008917	-0.011853	-0.013594	-0.817754	0.065153	-0.004383	0.234801	-0.500130	-0.236354	-0.799297	0	0
15528	8.921535	1.381273	3.914634	-0.014589	0.011944	-0.005777	-0.817748	0.063380	-0.004517	0.233983	-0.500253	-0.235814	-0.799619	0	0
15529	8.928798	1.383173	3.816006	0.012704	-0.000991	-0.006569	-0.818600	0.063256	-0.003937	0.233923	-0.500220	-0.235933	-0.799623	0	0
15530	8.969962	1.332699	3.844597	0.030001	-0.021095	0.007527	-0.818876	0.062077	-0.004351	0.233364	-0.500531	-0.235766	-0.799640	0	0
15531	8.965096	1.361585	3.842205	-0.005669	-0.004478	-0.017144	-0.818164	0.062350	-0.005071	0.233120	-0.500543	-0.235798	-0.799694	0	0
15532	8.950586	1.366033	3.765371	0.010869	-0.004611	-0.006572	-0.819302	0.062676	-0.004347	0.232650	-0.500658	-0.235671	-0.799797	0	0
15533	8.926377	1.385548	3.808809	0.000690	-0.009971	-0.015361	-0.819872	0.062105	-0.003628	0.232439	-0.500704	-0.235758	-0.799804	0	0
15534	8.916728	1.361414	3.794473	0.016327	-0.006466	-0.006559	-0.818178	0.062368	-0.003375	0.231914	-0.500844	-0.235631	-0.799906	0	0
15535	8.911901	1.351767	3.789708	0.012718	0.002636	-0.011847	-0.818316	0.061779	-0.003511	0.231820	-0.500769	-0.235766	-0.799940	0	0
15536	8.936042	1.395163	3.808730	0.010798	-0.006422	-0.010074	-0.818305	0.060883	-0.004497	0.231273	-0.500903	-0.235633	-0.800054	0	0
15537	8.965016	1.443344	3.822905	0.010543	-0.017318	-0.025843	-0.818446	0.061915	-0.004923	0.231010	-0.500960	-0.235867	-0.800025	0	0
15538	8.974734	1.399994	3.822869	-0.005634	-0.005383	-0.010112	-0.818735	0.061487	-0.004068	0.230497	-0.501090	-0.235672	-0.800149	0	0
15539	8.989254	1.392725	3.817961	0.005428	0.001786	-0.004831	-0.819296	0.059140	-0.003766	0.230421	-0.501056	-0.235716	-0.800179	0	0
15540	8.960224	1.399930	3.806146	-0.000032	0.009997	-0.011874	-0.819297	0.059435	-0.003768	0.229794	-0.501094	-0.235436	-0.800418	0	0
15541	8.931224	1.375886	3.803973	-0.001903	-0.013570	0.005696	-0.817612	0.061033	-0.002954	0.229730	-0.501224	-0.235403	-0.800365	0	0
15542	8.940869	1.404823	3.815900	0.007348	0.004502	0.003947	-0.819169	0.060185	-0.002359	0.229390	-0.501287	-0.235201	-0.800483	0	0
15543	8.931200	1.399986	3.808762	0.001562	-0.015422	-0.013593	-0.819600	0.061378	-0.002075	0.229185	-0.501378	-0.235298	-0.800456	0	0
15544	8.921502	1.424003	3.794388	0.007109	-0.006392	-0.013586	-0.819010	0.059866	-0.004340	0.228826	-0.501443	-0.235299	-0.800517	0	0
15545	8.911838	1.412089	3.816106	0.016366	-0.006458	0.002229	-0.818741	0.061053	-0.003218	0.228843	-0.501466	-0.235414	-0.800464	0	0
15546	8.926356	1.404881	3.823219	0.004374	-0.012718	-0.006569	-0.818889	0.059889	-0.001939	0.228354	-0.501651	-0.235275	-0.800529	0	0
15547	8.952960	1.404914	3.837450	0.021661	-0.020121	-0.004762	-0.819575	0.059142	-0.004186	0.228310	-0.501755	-0.235497	-0.800411	0	0
15548	8.945678	1.433670	3.808629	-0.005610	-0.008099	-0.003080	-0.818606	0.059883	-0.001943	0.227934	-0.501897	-0.235328	-0.800479	0	0
15549	8.945665	1.448018	3.789383	0.001697	-0.017229	0.007484	-0.818317	0.059281	-0.002511	0.227895	-0.502052	-0.235323	-0.800394	0	0
15550	8.940845	1.431172	3.789432	-0.002035	-0.022646	0.002212	-0.819732	0.059018	-0.002204	0.227509	-0.502325	-0.235166	-0.800379	0	0
15551	8.960217	1.407153	3.806140	0.001580	-0.020866	-0.004808	-0.818875	0.057519	-0.002777	0.227362	-0.502481	-0.235230	-0.800304	0	0
15552	8.948117	1.414345	3.796605	-0.020335	-0.024313	-0.002222	-0.818049	0.058559	-0.000533	0.226853	-0.502796	-0.234957	-0.800330	0	0
15553	8.919102	1.407105	3.784802	-0.029346	-0.016068	0.002131	-0.818899	0.058725	-0.000379	0.226617	-0.503000	-0.234727	-0.800337	0	0
15554	8.916652	1.442931	3.727089	-0.014885	-0.024359	-0.006588	-0.818901	0.057993	0.000190	0.226113	-0.503289	-0.234527	-0.800356	0	0
15555	8.940821	1.452962	3.813457	-0.004044	-0.033521	-0.006549	-0.819046	0.058883	0.000330	0.225894	-0.503554	-0.234583	-0.800235	0	0
15556	8.940847	1.424217	3.842331	-0.020339	-0.015239	-0.010130	-0.819048	0.059619	0.000185	0.225488	-0.503736	-0.234420	-0.800283	0	0
15557	8.907012	1.411477	3.693525	-0.029244	-0.009719	0.004759	-0.817624	0.055609	0.000462	0.225289	-0.503894	-0.234163	-0.800315	0	0
15558	8.945675	1.442948	3.738898	-0.009305	-0.019866	0.002195	-0.818482	0.057697	0.000891	0.224857	-0.504165	-0.233930	-0.800333	0	0
15559	8.989279	1.366339	3.837216	-0.017746	-0.033418	-0.011868	-0.820184	0.058914	0.001055	0.224527	-0.504448	-0.233902	-0.800256	0	0
15560	9.023119	1.394719	3.745584	-0.013044	-0.033457	0.003949	-0.820473	0.057312	0.002480	0.224127	-0.504821	-0.233704	-0.800191	0	0
15561	8.986839	1.394748	3.741041	-0.006584	-0.013548	-0.009225	-0.820187	0.055684	0.002624	0.223921	-0.504926	-0.233707	-0.800182	0	0
15562	8.945718	1.395052	3.789426	0.003398	-0.019975	-0.008318	-0.820340	0.057172	0.003468	0.223577	-0.505113	-0.233696	-0.800162	0	0
15563	8.931240	1.363654	3.765515	0.008865	-0.017301	-0.015337	-0.819067	0.057145	0.003448	0.223391	-0.505199	-0.233862	-0.800112	0	0
15564	8.887709	1.356642	3.794689	-0.016548	-0.015264	0.000392	-0.818921	0.056254	0.003166	0.223059	-0.505404	-0.233657	-0.800134	0	0
15565	8.948136	1.395097	3.799025	-0.009622	-0.040742	-0.015343	-0.818928	0.057146	0.003728	0.222726	-0.505719	-0.233727	-0.800008	0	0
15566	8.977139	1.418984	3.769943	0.004166	-0.037225	-0.006531	-0.819922	0.057612	0.004025	0.222451	-0.506020	-0.233809	-0.799870	0	0
15567	8.979550	1.419368	3.846861	-0.013088	-0.022561	-0.008348	-0.820920	0.057790	0.005030	0.222199	-0.506213	-0.233774	-0.799829	0	0
15568	8.936018	1.419227	3.806307	0.008624	-0.035447	-0.020566	-0.820363	0.057054	0.006296	0.221788	-0.506472	-0.233927	-0.799734	0	0
15569	8.938525	1.318798	3.943412	0.005100	-0.033594	-0.008319	-0.819797	0.055278	0.006860	0.221603	-0.506712	-0.234061	-0.799594	0	0
15570	8.953090	1.270395	3.897665	0.015913	-0.059094	-0.003006	-0.819794	0.055275	0.006577	0.221355	-0.507173	-0.234261	-0.799312	0	0
15571	8.921616	1.304026	3.873825	-0.000485	-0.046256	-0.011829	-0.820376	0.054131	0.008995	0.221085	-0.507517	-0.234395	-0.799129	0	0
15572	8.882821	1.404945	3.823537	-0.022667	-0.064223	-0.022364	-0.820393	0.054887	0.010688	0.220481	-0.508057	-0.234400	-0.798951	0	0
15573	8.926278	1.486567	3.789493	-0.046579	-0.065853	-0.038192	-0.820387	0.052969	0.010696	0.219720	-0.508597	-0.234342	-0.798834	0	0
15574	8.950438	1.519849	3.712354	-0.048477	-0.071290	-0.041689	-0.819283	0.052392	0.014073	0.218817	-0.509203	-0.234256	-0.798721	0	0
15575	8.868219	1.505429	3.693732	-0.050359	-0.080341	-0.041688	-0.820699	0.051837	0.014664	0.217975	-0.509858	-0.234217	-0.798545	0	0
15576	8.848893	1.485979	3.650613	-0.035898	-0.085006	-0.057448	-0.820286	0.051841	0.015930	0.217017	-0.510496	-0.234367	-0.798354	0	0
15577	8.897218	1.540892	3.573279	-0.039730	-0.093155	-0.069715	-0.820303	0.050393	0.018481	0.215975	-0.511163	-0.234582	-0.798147	0	0
15578	8.964828	1.653874	3.558268	-0.050769	-0.089443	-0.076735	-0.820282	0.046839	0.017365	0.214736	-0.511834	-0.234695	-0.798018	0	0
15579	9.037353	1.696665	3.471150	-0.043521	-0.089517	-0.082845	-0.820871	0.047468	0.019916	0.213576	-0.512447	-0.234940	-0.797864	0	0
15580	9.124447	1.672508	3.480150	-0.058153	-0.070362	-0.106602	-0.820868	0.044083	0.020779	0.212101	-0.512911	-0.235103	-0.797911	0	0
15581	9.061541	1.691959	3.499828	-0.050764	-0.065873	-0.099568	-0.820180	0.044534	0.022886	0.210825	-0.513310	-0.235326	-0.797927	0	0
15582	8.926049	1.735715	3.544059	-0.034507	-0.076880	-0.106530	-0.821022	0.040281	0.023766	0.209425	-0.513783	-0.235669	-0.797890	0	0
15583	8.964773	1.716057	3.476473	-0.059949	-0.073047	-0.099577	-0.819774	0.039698	0.026858	0.208083	-0.514257	-0.235834	-0.797887	0	0
15584	9.022809	1.743915	3.288495	-0.073885	-0.074779	-0.132064	-0.821882	0.037961	0.026052	0.206308	-0.514725	-0.236007	-0.797995	0	0
15585	9.042161	1.730072	3.413386	-0.068842	-0.051204	-0.094354	-0.821593	0.034566	0.026486	0.205011	-0.515054	-0.236029	-0.798110	0	0
15586	9.071157	1.749762	3.506923	-0.067978	-0.161916	-0.089817	-0.820618	0.033242	0.028737	0.203290	-0.516334	-0.236139	-0.797691	0	0
15587	9.453291	1.695428	4.299982	-0.134462	-0.322900	-0.094173	-0.820935	0.033585	0.032699	0.201013	-0.518958	-0.236187	-0.796550	0	0
15588	8.890060	1.564851	2.116338	-0.166948	-0.121314	-0.245453	-0.822098	0.029975	0.037964	0.197712	-0.519715	-0.236283	-0.796854	0	0
15589	9.022855	1.707244	3.177929	-0.204182	0.392701	-0.158437	-0.821202	0.025045	0.034012	0.196244	-0.516611	-0.234683	-0.799703	0	0
15590	9.187116	1.893606	3.419406	-0.114213	0.179662	-0.070144	-0.821010	0.023508	0.028503	0.194918	-0.515387	-0.233429	-0.801183	0	0
15591	9.109873	1.698764	3.908191	-0.066062	-0.187300	-0.039779	-0.820732	0.023508	0.029064	0.193751	-0.516924	-0.233452	-0.800469	0	0
15592	8.650478	1.577433	3.587073	-0.067204	-0.408753	-0.193983	-0.821769	0.019767	0.036165	0.190636	-0.519925	-0.234572	-0.798944	0	0
15593	8.660110	1.648008	3.262372	-0.233764	-0.250469	-0.310398	-0.821655	0.015683	0.040987	0.186282	-0.521639	-0.234776	-0.798794	0	0
15594	9.177821	1.545042	3.044696	-0.252892	0.053615	-0.300310	-0.821641	0.008904	0.041864	0.182204	-0.521094	-0.233940	-0.800334	0	0
15595	9.554984	1.659491	3.409697	-0.240733	0.051712	-0.237061	-0.821629	0.005948	0.041452	0.179103	-0.520563	-0.233135	-0.801614	0	0
15596	9.644345	1.759838	3.759982	-0.216406	-0.088214	-0.219250	-0.821606	0.000480	0.040769	0.175767	-0.521195	-0.232574	-0.802104	0	0
15597	9.264705	1.723640	3.156915	-0.216217	-0.187980	-0.119088	-0.820921	-0.000829	0.043873	0.173178	-0.522805	-0.231770	-0.801852	0	0
15598	8.938259	1.642767	3.257940	-0.340122	-0.147112	-0.363431	-0.821055	-0.007157	0.045316	0.167968	-0.523754	-0.231116	-0.802530	0	0
15599	8.954714	2.133092	3.101144	-0.295589	-0.012967	0.056099	-0.819662	-0.007159	0.047838	0.166770	-0.524484	-0.228452	-0.803066	0	0
15600	9.083628	1.414920	2.995001	-0.249029	-0.035238	-0.079078	-0.821919	-0.009765	0.048169	0.164431	-0.525069	-0.226753	-0.803647	0	0
15601	9.119870	1.439669	3.138971	-0.232233	0.035399	-0.101941	-0.820644	-0.009499	0.047864	0.162404	-0.524936	-0.225343	-0.804542	0	0
15602	8.977129	1.455855	3.442935	-0.188682	0.009670	-0.096546	-0.820617	-0.012769	0.045757	0.160527	-0.524963	-0.224266	-0.805202	0	0
15603	8.744850	1.547541	3.415707	-0.153318	-0.014187	-0.098170	-0.820326	-0.015431	0.045764	0.158833	-0.525105	-0.223546	-0.805645	0	0
15604	8.761538	1.783843	3.492328	-0.205836	0.020700	-0.177262	-0.820875	-0.019262	0.045224	0.156208	-0.524892	-0.222715	-0.806527	0	0
15605	8.920909	2.036835	3.577510	-0.223857	0.064403	-0.173784	-0.820594	-0.021617	0.046361	0.153707	-0.524335	-0.221697	-0.807649	0	0
15606	9.080580	1.963904	3.961083	-0.190669	0.093180	-0.152702	-0.819859	-0.024459	0.044099	0.151526	-0.523557	-0.220749	-0.808825	0	0
15607	9.230483	2.012147	4.022459	-0.219766	-0.071763	-0.180624	-0.818994	-0.028320	0.043536	0.148690	-0.524071	-0.220000	-0.809223	0	0
15608	9.235304	2.044851	3.825248	-0.236227	-0.147830	-0.108593	-0.820000	-0.030925	0.046391	0.146099	-0.525397	-0.218815	-0.809156	0	0
15609	9.114444	2.000070	3.503999	-0.258447	-0.225681	-0.080472	-0.819867	-0.034151	0.048664	0.143529	-0.527422	-0.217450	-0.808666	0	0
15610	8.993588	1.927732	3.447239	-0.216824	-0.102582	-0.040185	-0.819889	-0.034711	0.051494	0.141685	-0.528495	-0.215991	-0.808682	0	0
15611	8.809770	1.932602	3.405302	-0.242688	-0.120510	-0.062167	-0.820624	-0.034808	0.054899	0.139573	-0.529677	-0.214502	-0.808672	0	0
15612	8.783100	2.006694	3.290032	-0.241348	-0.065171	-0.068358	-0.821042	-0.037159	0.055058	0.137456	-0.530411	-0.212943	-0.808965	0	0
15613	9.025004	1.949596	3.495077	-0.257980	-0.196628	-0.058585	-0.819233	-0.038336	0.058850	0.135128	-0.532229	-0.211412	-0.808565	0	0
15614	9.102427	1.954860	3.129061	-0.247905	-0.134108	-0.020895	-0.819816	-0.038302	0.060979	0.133215	-0.533620	-0.209642	-0.808427	0	0
15615	9.056472	1.941308	3.292897	-0.218144	-0.044511	-0.043765	-0.819536	-0.038892	0.061543	0.131536	-0.534178	-0.208147	-0.808719	0	0
15616	9.182281	1.879883	3.561303	-0.179294	-0.092015	-0.034852	-0.819392	-0.042132	0.062403	0.129935	-0.535109	-0.206928	-0.808676	0	0
15617	9.109896	1.729292	3.278254	-0.215868	-0.117137	-0.036696	-0.820964	-0.042521	0.064550	0.128174	-0.536259	-0.205506	-0.808557	0	0
15618	9.022675	1.896882	3.067181	-0.165417	-0.070368	-0.054143	-0.819429	-0.044290	0.067643	0.126547	-0.536949	-0.204481	-0.808616	0	0
15619	9.061457	1.805750	3.148716	-0.119755	-0.081629	-0.041757	-0.817452	-0.043593	0.067607	0.125333	-0.537676	-0.203816	-0.808490	0	0
15620	9.032517	1.714695	3.225938	-0.117910	-0.043546	-0.083073	-0.818999	-0.044159	0.066928	0.123850	-0.538009	-0.203342	-0.808616	0	0
15621	9.075963	1.810617	3.163032	-0.126956	-0.012633	-0.101536	-0.818018	-0.047549	0.069188	0.122254	-0.538063	-0.202853	-0.808946	0	0
15622	9.071067	1.859357	3.278431	-0.140168	-0.036119	-0.122589	-0.818874	-0.048992	0.070622	0.120280	-0.538297	-0.202357	-0.809210	0	0
15623	9.044546	1.777395	3.249841	-0.087031	-0.071014	-0.068029	-0.817457	-0.051672	0.071176	0.119052	-0.538839	-0.202079	-0.809100	0	0
15624	9.100281	1.671380	3.249520	-0.059474	-0.019544	-0.107545	-0.817445	-0.055508	0.071192	0.117670	-0.538870	-0.202136	-0.809268	0	0
15625	9.182511	1.666928	3.345093	-0.068345	0.024984	-0.119032	-0.817439	-0.057573	0.071343	0.116324	-0.538508	-0.202168	-0.809695	0	0
15626	9.134039	1.765782	3.359792	-0.105154	-0.001929	-0.120817	-0.817857	-0.059778	0.071359	0.114659	-0.538411	-0.201929	-0.810056	0	0
15627	8.964527	1.979844	3.269495	-0.064991	0.002303	-0.117166	-0.816724	-0.060391	0.071343	0.113300	-0.538232	-0.202003	-0.810349	0	0
15628	8.877504	1.936322	3.207655	-0.035856	-0.016985	-0.111819	-0.816716	-0.062165	0.071068	0.112068	-0.538189	-0.202304	-0.810473	0	0
15629	8.824364	1.877965	3.078262	-0.027958	0.030141	-0.097834	-0.817268	-0.065405	0.070667	0.111121	-0.537780	-0.202542	-0.810816	0	0
15630	8.877619	1.832191	3.087527	-0.014132	0.073563	-0.129459	-0.817686	-0.066873	0.070539	0.110025	-0.536947	-0.202999	-0.811403	0	0
15631	8.983958	1.902519	3.218926	-0.095613	0.088732	-0.164757	-0.817109	-0.069252	0.069974	0.108291	-0.535998	-0.202981	-0.812267	0	0
15632	8.954787	2.047148	3.245468	-0.073897	0.112139	-0.203313	-0.815246	-0.071085	0.067690	0.106375	-0.534757	-0.203322	-0.813252	0	0
15633	9.032049	2.159163	3.518897	-0.062887	0.144723	-0.212957	-0.816200	-0.076842	0.065610	0.104537	-0.533214	-0.203766	-0.814392	0	0
15634	9.070533	2.343922	3.883910	-0.028674	0.051936	-0.146899	-0.816452	-0.079228	0.062797	0.103177	-0.532531	-0.204220	-0.814899	0	0
15635	9.167346	2.308168	3.505766	0.005959	-0.070836	-0.037838	-0.817010	-0.081431	0.062675	0.102692	-0.533025	-0.204515	-0.814562	0	0
15636	9.061088	2.169629	3.215741	0.048487	-0.031265	-0.034309	-0.815757	-0.080697	0.064771	0.102495	-0.533168	-0.205087	-0.814350	0	0
15637	9.007771	2.255258	3.470911	0.070899	0.022124	-0.015005	-0.816040	-0.082602	0.065491	0.102732	-0.532886	-0.205693	-0.814352	0	0
15638	8.879737	2.114938	3.298855	0.056545	0.040388	-0.020364	-0.815752	-0.082320	0.064778	0.102831	-0.532467	-0.206178	-0.814491	0	0
15639	8.819210	2.163906	3.443512	0.027707	0.100528	-0.031034	-0.815174	-0.082936	0.063499	0.102869	-0.531556	-0.206436	-0.815015	0	0
15640	8.799743	2.293312	3.318528	0.073135	0.058423	-0.008898	-0.817141	-0.084088	0.062406	0.103187	-0.530997	-0.206977	-0.815203	0	0
15641	8.911036	2.250247	3.404303	0.063792	0.085688	-0.062495	-0.816271	-0.084132	0.059847	0.103129	-0.530104	-0.207713	-0.815604	0	0
15642	8.949636	2.323871	3.692470	0.081997	0.092814	-0.060692	-0.814700	-0.085066	0.058271	0.103160	-0.529141	-0.208576	-0.816005	0	0
15643	8.986111	2.137891	3.584164	0.074592	0.040239	-0.032603	-0.815118	-0.085948	0.057857	0.103309	-0.528668	-0.209287	-0.816110	0	0
15644	9.022420	2.129341	3.331460	0.099428	0.041837	-0.020255	-0.816095	-0.086237	0.056461	0.103647	-0.528189	-0.210126	-0.816162	0	0
15645	8.925610	2.178557	3.514850	0.085092	0.090976	-0.030879	-0.816512	-0.088149	0.056335	0.103973	-0.527294	-0.210859	-0.816510	0	0
15646	8.823997	2.212220	3.477097	0.041786	0.076805	-0.066060	-0.815792	-0.087739	0.054625	0.103706	-0.526491	-0.211432	-0.816914	0	0
15647	8.809329	2.352776	3.655004	0.055538	0.074906	-0.041423	-0.815230	-0.087157	0.054896	0.103756	-0.525734	-0.211996	-0.817249	0	0
15648	8.756012	2.467932	3.559130	0.074402	0.027576	-0.025491	-0.816636	-0.087138	0.053929	0.103897	-0.525383	-0.212679	-0.817280	0	0
15649	8.814140	2.390586	3.515492	0.116282	0.014514	-0.030656	-0.814913	-0.090735	0.052079	0.104224	-0.525078	-0.213746	-0.817155	0	0
15650	8.910899	2.367010	3.642229	0.096414	0.049152	-0.036896	-0.816324	-0.091004	0.051820	0.104407	-0.524509	-0.214628	-0.817266	0	0
15651	8.879403	2.424607	3.596732	0.077187	0.034799	-0.027256	-0.815617	-0.091606	0.052094	0.104600	-0.524085	-0.215336	-0.817327	0	0
15652	8.770513	2.486722	3.470052	0.061829	0.033126	-0.007970	-0.815884	-0.091915	0.050262	0.104816	-0.523742	-0.215809	-0.817395	0	0
15653	8.697952	2.482342	3.535500	0.098352	0.025584	0.002653	-0.816741	-0.091885	0.051407	0.105344	-0.523435	-0.216543	-0.817330	0	0
15654	8.688341	2.415164	3.578901	0.072866	0.033053	0.000809	-0.814330	-0.091063	0.050092	0.105687	-0.523099	-0.217059	-0.817364	0	0
15655	8.782653	2.431804	3.563773	0.065360	0.027650	-0.016745	-0.816447	-0.091317	0.049845	0.105888	-0.522767	-0.217623	-0.817400	0	0
15656	8.823730	2.470385	3.587484	0.052569	0.033196	-0.020283	-0.816589	-0.091608	0.049990	0.105945	-0.522407	-0.218078	-0.817501	0	0
15657	8.813966	2.559502	3.592291	0.036013	0.030611	-0.027317	-0.814599	-0.091369	0.048543	0.105912	-0.522058	-0.218455	-0.817628	0	0
15658	8.784962	2.537999	3.616563	0.036970	0.024260	-0.015906	-0.815313	-0.091639	0.049545	0.105905	-0.521798	-0.218769	-0.817711	0	0
15659	8.809191	2.496913	3.592377	0.067059	0.004051	-0.001776	-0.816150	-0.093987	0.049145	0.106183	-0.521689	-0.219295	-0.817604	0	0
15660	8.809340	2.345311	3.606925	0.061913	0.023150	0.009557	-0.816857	-0.092357	0.048443	0.106502	-0.521469	-0.219675	-0.817601	0	0
15661	8.770640	2.347776	3.607206	0.056356	0.016847	0.006041	-0.816429	-0.093692	0.048583	0.106817	-0.521283	-0.220058	-0.817575	0	0
15662	8.743946	2.439181	3.583284	0.033192	0.006140	-0.020305	-0.816146	-0.092228	0.048006	0.106714	-0.521164	-0.220383	-0.817577	0	0
15663	8.770514	2.472993	3.611913	0.017620	-0.010060	-0.006271	-0.815577	-0.093420	0.048002	0.106668	-0.521212	-0.220542	-0.817509	0	0
15664	8.838272	2.443662	3.544123	0.048784	-0.006695	0.002571	-0.816149	-0.094577	0.049147	0.106770	-0.521241	-0.220867	-0.817389	0	0
15665	8.852760	2.463107	3.584874	0.063299	-0.008630	-0.003530	-0.816723	-0.094849	0.050289	0.106987	-0.521235	-0.221384	-0.817225	0	0
15666	8.835800	2.492083	3.596995	0.063259	-0.010442	-0.004399	-0.815736	-0.093983	0.050269	0.107130	-0.521256	-0.221887	-0.817057	0	0
15667	8.891490	2.429489	3.613469	0.078201	0.011215	0.011390	-0.816021	-0.094268	0.050699	0.107591	-0.521103	-0.222426	-0.816947	0	0
15668	8.893943	2.391220	3.663971	0.083406	0.005715	-0.016683	-0.816011	-0.094869	0.049712	0.107768	-0.520944	-0.223136	-0.816831	0	0
15669	8.831033	2.419985	3.621131	0.072334	-0.025033	0.000888	-0.816022	-0.094267	0.050840	0.108032	-0.521070	-0.223719	-0.816556	0	0
15670	8.785103	2.405038	3.508479	0.059471	-0.046705	0.007903	-0.816028	-0.094113	0.051405	0.108181	-0.521416	-0.224170	-0.816192	0	0
15671	8.693129	2.477025	3.434561	0.062400	-0.014057	-0.002646	-0.816028	-0.095142	0.051833	0.108390	-0.521455	-0.224679	-0.816000	0	0
15672	8.717225	2.563879	3.477591	0.012075	-0.004575	-0.020308	-0.816036	-0.094250	0.052395	0.108149	-0.521446	-0.224840	-0.815993	0	0
15673	8.833228	2.650669	3.534374	0.052353	-0.017599	0.016687	-0.816455	-0.095717	0.052408	0.108454	-0.521568	-0.225171	-0.815783	0	0
15674	8.879221	2.616665	3.488385	0.045057	-0.024806	0.021938	-0.817318	-0.095682	0.054119	0.108650	-0.521793	-0.225381	-0.815555	0	0
15675	8.881731	2.527425	3.457185	0.010324	-0.010020	-0.006268	-0.815908	-0.094382	0.054090	0.108565	-0.521848	-0.225482	-0.815504	0	0
15676	8.823675	2.521186	3.635528	-0.024473	0.012046	-0.037979	-0.816046	-0.093649	0.053382	0.108054	-0.521696	-0.225436	-0.815682	0	0
15677	8.804388	2.481311	3.361617	-0.044415	-0.007757	-0.012556	-0.815476	-0.095724	0.053665	0.107637	-0.521776	-0.225121	-0.815772	0	0
15678	8.823752	2.444120	3.630782	-0.065884	0.037810	0.000481	-0.816759	-0.096125	0.055101	0.107209	-0.521565	-0.224462	-0.816145	0	0
15679	8.920335	2.612237	3.577046	-0.079072	-0.000203	0.000546	-0.817299	-0.097469	0.052571	0.106735	-0.521650	-0.223787	-0.816339	0	0
15680	8.910696	2.582973	3.500204	-0.071891	-0.022044	0.004096	-0.817302	-0.095408	0.052138	0.106237	-0.521923	-0.223166	-0.816399	0	0
15681	8.954116	2.666681	3.879689	-0.006206	-0.024370	0.021821	-0.815904	-0.096004	0.054238	0.106262	-0.522174	-0.223001	-0.816280	0	0
15682	8.770387	2.584734	3.808971	0.020619	-0.131639	0.057101	-0.815068	-0.093801	0.054922	0.106411	-0.523367	-0.222960	-0.815508	0	0
15683	8.644680	2.554066	3.420427	0.029689	-0.151687	0.053635	-0.815653	-0.093324	0.057050	0.106600	-0.524688	-0.223056	-0.814607	0	0
15684	8.531024	2.543998	3.301053	-0.013284	-0.066932	0.060439	-0.817087	-0.092240	0.059047	0.106728	-0.525399	-0.222642	-0.814245	0	0
15685	8.548175	2.304359	3.527122	0.018274	-0.022719	0.070923	-0.816096	-0.091969	0.058747	0.107285	-0.525719	-0.222416	-0.814027	0	0
15686	8.894071	2.268132	3.603965	-0.097184	-0.000064	-0.003096	-0.816518	-0.091522	0.058328	0.106615	-0.525831	-0.221589	-0.814269	0	0
15687	9.060751	2.463574	3.737226	-0.159646	-0.030408	0.000356	-0.815399	-0.090500	0.059436	0.105646	-0.526245	-0.220291	-0.814480	0	0
15688	8.930161	2.462761	3.538628	-0.116169	-0.077949	0.000522	-0.816964	-0.091338	0.060879	0.104739	-0.527015	-0.219376	-0.814345	0	0
15689	8.843098	2.457918	3.508013	-0.070465	-0.092825	0.021708	-0.816540	-0.092817	0.061444	0.104276	-0.527888	-0.218757	-0.814006	0	0
15690	8.833665	2.237524	3.246198	-0.061747	-0.041201	0.004938	-0.816264	-0.092520	0.062145	0.103764	-0.528313	-0.218217	-0.813941	0	0
15691	8.872400	2.192232	3.346931	-0.073347	0.012423	-0.017988	-0.816268	-0.092074	0.062426	0.103193	-0.528245	-0.217673	-0.814203	0	0
15692	8.901391	2.221298	3.389971	-0.051750	-0.005910	-0.032823	-0.814570	-0.091522	0.062113	0.102534	-0.528282	-0.217396	-0.814337	0	0
15693	8.819153	2.226211	3.385760	-0.048155	-0.013190	-0.032807	-0.815850	-0.091486	0.062982	0.101920	-0.528363	-0.217160	-0.814424	0	0
15694	8.770720	2.288758	3.362020	-0.067503	-0.016662	-0.048630	-0.815102	-0.094200	0.059023	0.101019	-0.528470	-0.216846	-0.814551	0	0
15695	8.625516	2.373262	3.367821	-0.064718	0.008735	-0.066191	-0.814690	-0.095368	0.061001	0.100094	-0.528316	-0.216628	-0.814822	0	0
15696	8.756177	2.326839	3.270734	-0.033601	0.038391	-0.092486	-0.814827	-0.096399	0.060866	0.099121	-0.527848	-0.216758	-0.815210	0	0
15697	9.051192	2.388875	3.244486	-0.020746	0.070005	-0.110021	-0.815109	-0.097865	0.061301	0.098203	-0.527055	-0.217069	-0.815751	0	0
15698	9.201040	2.494706	3.267347	-0.039209	0.066509	-0.122315	-0.813949	-0.101452	0.059177	0.097009	-0.526299	-0.217276	-0.816327	0	0
15699	8.997986	2.379664	3.312201	-0.007019	-0.017220	-0.123922	-0.815766	-0.102324	0.056949	0.095859	-0.526173	-0.217856	-0.816389	0	0
15700	8.809556	2.169591	3.135834	-0.009014	-0.024476	-0.159074	-0.815062	-0.103658	0.057791	0.094373	-0.526036	-0.218621	-0.816447	0	0
15701	8.850636	2.217050	3.010475	-0.113616	0.028999	-0.171663	-0.814208	-0.107944	0.058785	0.092375	-0.525527	-0.218536	-0.817025	0	0
15702	9.046035	2.711372	3.220218	-0.087020	-0.002023	-0.081923	-0.814186	-0.110177	0.056957	0.091111	-0.525458	-0.218206	-0.817300	0	0
15703	9.104569	2.254417	2.854717	-0.024583	-0.044299	-0.033558	-0.813054	-0.110937	0.057083	0.090548	-0.525768	-0.218191	-0.817167	0	0
15704	9.123817	2.339598	3.042038	0.000939	-0.012748	-0.058969	-0.814193	-0.112814	0.058806	0.089922	-0.525752	-0.218476	-0.817170	0	0
15705	8.973748	2.432545	3.288292	-0.001037	-0.024491	-0.051926	-0.813194	-0.115051	0.058517	0.089376	-0.525839	-0.218731	-0.817106	0	0
15706	8.591618	2.513987	2.141788	0.018115	-0.024633	0.016603	-0.814350	-0.113380	0.060790	0.089445	-0.526067	-0.218778	-0.816939	0	0
15707	9.080408	2.153105	3.763782	-0.048038	-0.094926	-0.143290	-0.813460	-0.114626	0.056258	0.087751	-0.526572	-0.219192	-0.816686	0	0
15708	9.087120	2.731299	3.364156	0.103215	-0.155929	0.134612	-0.813770	-0.114732	0.059656	0.088959	-0.528051	-0.219437	-0.815534	0	0
15709	8.881332	2.992941	2.673024	0.101603	-0.023387	0.232797	-0.812807	-0.113102	0.062177	0.091277	-0.528662	-0.219030	-0.814991	0	0
15710	9.022191	2.373988	3.148540	0.132878	0.043468	0.171194	-0.814091	-0.107769	0.061610	0.093365	-0.528566	-0.219134	-0.814789	0	0
15711	9.043958	2.351324	3.434505	0.209245	-0.068720	0.261898	-0.813970	-0.104366	0.062724	0.096390	-0.529504	-0.219491	-0.813731	0	0
15712	8.945060	2.131918	2.865600	0.259557	-0.171715	0.236657	-0.816013	-0.098071	0.067960	0.099218	-0.531170	-0.220487	-0.812035	0	0
15713	8.930784	1.877795	3.075080	0.307667	-0.051441	0.179506	-0.815036	-0.094841	0.068354	0.102134	-0.531677	-0.222051	-0.810914	0	0
15714	8.938145	1.756018	3.277082	0.371082	-0.098240	0.170030	-0.817460	-0.093590	0.070368	0.105172	-0.532471	-0.224229	-0.809404	0	0
15715	8.993698	1.848799	3.072240	0.370262	-0.170856	0.145581	-0.817518	-0.088813	0.075437	0.107881	-0.533789	-0.226591	-0.807519	0	0
15716	8.928226	2.031069	2.913890	0.403026	-0.187449	0.156259	-0.817840	-0.085964	0.079105	0.110784	-0.535217	-0.229192	-0.805444	0	0
15717	9.025085	1.920032	2.884422	0.437710	-0.175962	0.136997	-0.817727	-0.083285	0.081495	0.113771	-0.536461	-0.232137	-0.803355	0	0
15718	9.061327	1.944854	3.042817	0.431664	-0.193170	0.093131	-0.817793	-0.080261	0.088268	0.116300	-0.537732	-0.235303	-0.801218	0	0
15719	8.988656	2.069402	2.894183	0.400601	-0.186563	0.084305	-0.815983	-0.080410	0.091631	0.118638	-0.538957	-0.238231	-0.799185	0	0
15720	9.000758	2.073423	2.740220	0.424259	-0.216704	0.101957	-0.817155	-0.077836	0.095597	0.121137	-0.540423	-0.241307	-0.796894	0	0
15721	9.061257	2.053297	2.585922	0.379160	-0.168251	0.110562	-0.817060	-0.074841	0.099965	0.123610	-0.541570	-0.243888	-0.794947	0	0
15722	9.150562	2.206731	2.960207	0.380148	-0.207281	0.073791	-0.818229	-0.073299	0.103935	0.125667	-0.542923	-0.246747	-0.792817	0	0
15723	9.080268	2.367692	2.871632	0.291962	-0.242859	0.049095	-0.817002	-0.071797	0.108856	0.126993	-0.544601	-0.249052	-0.790731	0	0
15724	9.060728	2.569336	2.748994	0.269927	-0.251749	0.050862	-0.816765	-0.070863	0.113937	0.128155	-0.546373	-0.251210	-0.788636	0	0
15725	9.046257	2.530691	2.720280	0.304706	-0.279242	0.087829	-0.815834	-0.069633	0.120418	0.129762	-0.548402	-0.253444	-0.786246	0	0
15726	9.080148	2.503988	2.686395	0.302696	-0.322780	0.108937	-0.816580	-0.067804	0.124522	0.131376	-0.550819	-0.255626	-0.783578	0	0
15727	9.080158	2.510192	2.484433	0.282603	-0.338956	0.117691	-0.815786	-0.067165	0.130726	0.132938	-0.553401	-0.257591	-0.780847	0	0
15728	9.087382	2.552874	2.356921	0.273365	-0.353406	0.117702	-0.815290	-0.064737	0.138058	0.134372	-0.556095	-0.259523	-0.778042	0	0
15729	9.063082	2.686592	2.130990	0.268316	-0.318879	0.133479	-0.815073	-0.061866	0.144827	0.136023	-0.558559	-0.261255	-0.775406	0	0
15730	9.065471	2.729136	1.974662	0.215143	-0.267620	0.159626	-0.813710	-0.058890	0.149880	0.137679	-0.560756	-0.262377	-0.773147	0	0
15731	9.075006	2.877831	1.863876	0.183558	-0.185710	0.122628	-0.813334	-0.055162	0.154240	0.139112	-0.562262	-0.263332	-0.771470	0	0
15732	9.287661	3.076613	1.717906	0.224194	-0.113477	0.113917	-0.815207	-0.052435	0.157369	0.140870	-0.563124	-0.264562	-0.770100	0	0
15733	9.630959	3.218657	1.816260	0.287123	-0.041404	0.159652	-0.814934	-0.051546	0.158209	0.143542	-0.563463	-0.265910	-0.768893	0	0
15734	9.892145	3.219821	2.122094	0.345883	-0.016475	0.189600	-0.812404	-0.047905	0.158575	0.146815	-0.563597	-0.267502	-0.767624	0	0
15735	9.819689	3.093736	2.401619	0.410039	0.015686	0.188793	-0.814270	-0.043128	0.160140	0.150547	-0.563380	-0.269546	-0.766344	0	0
15736	9.631204	2.936726	2.244444	0.439510	0.046296	0.170353	-0.815708	-0.038511	0.161416	0.154362	-0.562820	-0.271862	-0.765178	0	0
15737	9.495902	2.815277	1.993085	0.460307	0.131413	0.149201	-0.814863	-0.035291	0.160540	0.158378	-0.561509	-0.274329	-0.764439	0	0
15738	9.399158	2.815311	1.972154	0.478022	0.149438	0.173789	-0.816266	-0.031747	0.158003	0.162706	-0.560084	-0.276745	-0.763705	0	0
15739	9.420854	2.882957	2.024834	0.501006	0.152893	0.196672	-0.818509	-0.027609	0.154206	0.167359	-0.558645	-0.279213	-0.762855	0	0
15740	9.394235	2.883773	2.178899	0.492283	0.196538	0.205366	-0.819074	-0.021867	0.151929	0.172134	-0.556889	-0.281469	-0.762246	0	0
15741	9.302317	2.898088	2.126666	0.452439	0.233170	0.203470	-0.820639	-0.016677	0.151225	0.176778	-0.554907	-0.283382	-0.761921	0	0
15742	9.152339	2.931325	1.990692	0.456382	0.283955	0.180604	-0.820749	-0.013333	0.146265	0.181390	-0.552447	-0.285322	-0.761899	0	0
15743	9.055437	3.094757	1.907119	0.486177	0.310970	0.229823	-0.822418	-0.008337	0.141041	0.186624	-0.549852	-0.287199	-0.761808	0	0
15744	9.108700	3.023568	2.127978	0.539622	0.306939	0.300138	-0.822969	0.000476	0.136064	0.192667	-0.547360	-0.289060	-0.761394	0	0
15745	9.036194	2.957041	2.282434	0.539839	0.277941	0.358072	-0.824640	0.006358	0.130836	0.199056	-0.545238	-0.290686	-0.760653	0	0
15746	8.958906	2.864650	2.081117	0.595037	0.262989	0.412610	-0.825205	0.014160	0.127843	0.206090	-0.543249	-0.292396	-0.759547	0	0
15747	9.060577	2.768658	2.171814	0.608074	0.277399	0.427518	-0.826314	0.023121	0.121886	0.213349	-0.541137	-0.294137	-0.758377	0	0
15748	9.121040	2.764214	2.262737	0.624519	0.282706	0.427549	-0.826870	0.030764	0.117904	0.220696	-0.538911	-0.295918	-0.757166	0	0
15749	8.930104	2.624982	2.288288	0.667357	0.251527	0.442568	-0.829135	0.043161	0.113647	0.228280	-0.536842	-0.298052	-0.755549	0	0
15750	8.816427	2.643344	2.077530	0.706740	0.240326	0.462866	-0.828836	0.052249	0.108373	0.236195	-0.534777	-0.300329	-0.753677	0	0
15751	9.128372	2.700831	2.108863	0.752816	0.232690	0.533215	-0.828831	0.062239	0.104089	0.244822	-0.532843	-0.302627	-0.751371	0	0
15752	9.321949	2.550415	2.891356	0.777736	0.152660	0.561410	-0.828272	0.072965	0.100782	0.253540	-0.531476	-0.305065	-0.748456	0	0
15753	9.356094	2.236723	3.237574	0.757059	0.058468	0.581581	-0.826311	0.085149	0.098436	0.261979	-0.530889	-0.307515	-0.744955	0	0
15754	9.134008	1.824248	3.018342	0.687574	0.000965	0.591913	-0.829158	0.097431	0.096167	0.269944	-0.530887	-0.309459	-0.741299	0	0
15755	8.887838	1.326575	2.607015	0.634982	-0.014945	0.602213	-0.828057	0.109058	0.095392	0.277624	-0.531145	-0.311029	-0.737612	0	0
15756	8.803332	1.200247	2.357694	0.572955	-0.025336	0.600294	-0.826671	0.120531	0.094472	0.284903	-0.531607	-0.312094	-0.734045	0	0
15757	9.013668	1.286618	2.358491	0.561779	-0.043414	0.600320	-0.826983	0.131451	0.093865	0.292056	-0.532198	-0.313166	-0.730339	0	0
15758	9.381457	1.109259	2.622820	0.620109	-0.085651	0.637333	-0.823482	0.144063	0.093187	0.299624	-0.533006	-0.314506	-0.726096	0	0
15759	9.749496	0.699697	2.673358	0.623608	-0.134729	0.651354	-0.821685	0.156425	0.093387	0.307152	-0.534159	-0.315973	-0.721452	0	0
15760	10.054631	0.318537	2.608929	0.578966	-0.107211	0.609882	-0.821163	0.169110	0.093889	0.314171	-0.535089	-0.317163	-0.717205	0	0
15761	10.175890	0.009124	2.396722	0.513993	-0.048689	0.501643	-0.818931	0.178362	0.093954	0.320276	-0.535415	-0.318319	-0.713741	0	0
15762	10.195251	-0.025683	2.661076	0.458281	-0.082738	0.429581	-0.817253	0.187612	0.092756	0.325419	-0.535916	-0.319513	-0.710499	0	0
15763	9.764519	0.193716	2.599129	0.419444	-0.075137	0.366336	-0.814738	0.194213	0.093817	0.329952	-0.536259	-0.320767	-0.707578	0	0
15764	9.590188	0.411327	2.256418	0.443005	-0.037238	0.304094	-0.814475	0.202170	0.093213	0.334253	-0.536048	-0.322358	-0.704992	0	0
15765	9.771541	0.461373	2.206968	0.501170	0.000344	0.236633	-0.815039	0.206883	0.091223	0.338535	-0.535135	-0.324610	-0.702604	0	0
15766	9.907048	0.384894	2.357508	0.539279	0.029033	0.180506	-0.813211	0.211709	0.090606	0.342681	-0.533701	-0.327302	-0.700433	0	0
15767	9.909494	0.362919	2.297401	0.510517	0.116360	0.139075	-0.812769	0.217116	0.086476	0.346692	-0.531593	-0.329721	-0.698926	0	0
15768	9.810228	0.461946	2.331706	0.477708	0.145676	0.120551	-0.813448	0.219153	0.082379	0.350466	-0.529321	-0.331892	-0.697739	0	0
15769	9.691592	0.582621	2.356516	0.437677	0.165988	0.122210	-0.812864	0.222352	0.078964	0.354122	-0.527036	-0.333698	-0.696761	0	0
15770	9.565808	0.583608	2.516115	0.400580	0.146330	0.075629	-0.813125	0.225270	0.075280	0.357162	-0.524858	-0.335551	-0.695964	0	0
15771	9.403718	0.642922	2.296060	0.373323	0.157450	0.072931	-0.813231	0.226403	0.070612	0.360097	-0.522675	-0.337182	-0.695305	0	0
15772	9.403774	0.582976	2.344193	0.379929	0.195502	0.057085	-0.813763	0.227255	0.066377	0.363052	-0.520148	-0.338800	-0.694877	0	0
15773	9.449702	0.607104	2.367881	0.375242	0.197345	0.043038	-0.815132	0.230020	0.060026	0.365914	-0.517560	-0.340442	-0.694506	0	0
15774	9.437561	0.641628	2.526621	0.325422	0.183226	0.000820	-0.814239	0.227741	0.055498	0.368147	-0.515106	-0.342011	-0.694379	0	0
15775	9.432665	0.708561	2.430433	0.303059	0.163427	-0.033414	-0.814922	0.227725	0.052682	0.369981	-0.512742	-0.343658	-0.694341	0	0
15776	9.464098	0.706811	2.569651	0.304832	0.179742	-0.051862	-0.816026	0.228301	0.049164	0.371718	-0.510196	-0.345357	-0.694445	0	0
15777	9.333546	0.667538	2.383105	0.286708	0.188059	-0.055436	-0.817257	0.229450	0.043808	0.373393	-0.507633	-0.346901	-0.694656	0	0
15778	9.275472	0.689559	2.436405	0.272093	0.191818	-0.058106	-0.818775	0.228847	0.039594	0.374959	-0.505089	-0.348355	-0.694939	0	0
15779	9.314131	0.709902	2.662105	0.258243	0.165633	-0.039676	-0.818867	0.225259	0.035088	0.376514	-0.502830	-0.349696	-0.695062	0	0
15780	9.304429	0.752355	2.484227	0.264319	0.125648	-0.039595	-0.818551	0.223742	0.031697	0.377928	-0.500832	-0.351242	-0.694958	0	0
15781	9.430268	0.670966	2.613204	0.273397	0.129189	-0.048372	-0.817678	0.225162	0.028143	0.379367	-0.498729	-0.352860	-0.694867	0	0
15782	9.488324	0.647702	2.790713	0.254692	0.079437	-0.044850	-0.818227	0.224859	0.026315	0.380531	-0.497059	-0.354539	-0.694572	0	0
15783	9.299711	0.622912	2.594963	0.195314	0.073576	-0.055524	-0.819635	0.226057	0.025202	0.381332	-0.495606	-0.355853	-0.694499	0	0
15784	9.115900	0.622822	2.524178	0.163245	0.066591	-0.067882	-0.820734	0.224422	0.021976	0.381834	-0.494287	-0.357057	-0.694546	0	0
15785	9.028782	0.675578	2.457453	0.124596	0.046944	-0.085488	-0.819873	0.223359	0.020836	0.381981	-0.493178	-0.358124	-0.694703	0	0
15786	9.103738	0.701707	2.408799	0.115339	0.036118	-0.088996	-0.820988	0.221892	0.019447	0.381989	-0.492175	-0.359215	-0.694848	0	0
15787	9.188427	0.665468	2.408210	0.124671	0.046926	-0.076708	-0.821835	0.220438	0.019891	0.382197	-0.491095	-0.360237	-0.694968	0	0
15788	9.285211	0.626827	2.412343	0.092051	-0.003650	-0.106564	-0.823233	0.219859	0.018220	0.381823	-0.490392	-0.361402	-0.695065	0	0
15789	9.464102	0.731547	2.223419	0.073028	0.020070	-0.111868	-0.824355	0.219135	0.017394	0.381435	-0.489569	-0.362338	-0.695371	0	0
15790	9.650183	0.858172	2.560955	0.056451	0.049234	-0.138242	-0.824778	0.218996	0.017401	0.380858	-0.488516	-0.363209	-0.695973	0	0
15791	9.565321	1.058646	2.664794	0.026018	0.029541	-0.139999	-0.825476	0.215618	0.017569	0.380078	-0.487703	-0.363917	-0.696600	0	0
15792	9.325625	1.325269	2.473989	-0.002373	0.013472	-0.127696	-0.826592	0.214446	0.016179	0.379155	-0.487159	-0.364461	-0.697199	0	0
15793	9.402781	1.570529	2.434757	0.036151	0.027684	-0.104741	-0.828002	0.211824	0.016778	0.378660	-0.486448	-0.365076	-0.697642	0	0
15794	9.603300	1.789875	2.543709	0.066257	0.018367	-0.076515	-0.828556	0.210645	0.015803	0.378443	-0.485797	-0.365829	-0.697819	0	0
15795	9.496755	1.903855	2.676628	0.074533	0.007447	-0.046623	-0.829399	0.209333	0.015681	0.378463	-0.485293	-0.366509	-0.697802	0	0
15796	9.322625	1.903338	2.524029	0.060197	0.013030	-0.027361	-0.828257	0.209737	0.014247	0.378541	-0.484881	-0.367001	-0.697788	0	0
15797	9.385511	1.907732	2.458651	0.087618	0.010982	-0.022022	-0.829528	0.207997	0.014700	0.378806	-0.484394	-0.367643	-0.697645	0	0
15798	9.375866	1.878855	2.458745	0.084283	0.020097	0.005154	-0.828682	0.210187	0.014111	0.379250	-0.483961	-0.368116	-0.697454	0	0
15799	9.308245	1.768743	2.565116	0.060896	0.045713	0.016441	-0.830649	0.210213	0.012730	0.379779	-0.483475	-0.368256	-0.697429	0	0
15800	9.134166	1.692688	2.710704	0.064456	0.030284	0.019951	-0.830075	0.210484	0.011588	0.380268	-0.483100	-0.368481	-0.697304	0	0
15801	9.042223	1.726555	2.716157	0.038610	0.001468	0.016421	-0.830933	0.211396	0.012446	0.380525	-0.483005	-0.368635	-0.697148	0	0
15802	8.935865	1.668653	2.661683	0.022118	-0.013816	0.018140	-0.830638	0.211962	0.010743	0.380635	-0.483092	-0.368741	-0.696971	0	0
15803	8.873030	1.627345	2.568410	-0.003578	-0.024500	0.005796	-0.830801	0.212286	0.013147	0.380518	-0.483299	-0.368751	-0.696886	0	0
15804	9.025295	1.735482	2.572018	-0.002248	-0.035433	-0.034521	-0.831098	0.213486	0.014419	0.380057	-0.483438	-0.369021	-0.696899	0	0
15805	9.279107	1.870606	2.704692	-0.008343	-0.078964	-0.047603	-0.830824	0.212610	0.015832	0.379342	-0.483846	-0.369464	-0.696770	0	0
15806	9.477403	1.899517	2.765730	0.014886	-0.115478	-0.064161	-0.830818	0.211279	0.015555	0.378467	-0.484364	-0.370303	-0.696441	0	0
15807	9.491926	1.878386	2.876236	-0.004501	-0.099908	-0.104602	-0.831967	0.210444	0.018122	0.377295	-0.484689	-0.371128	-0.696411	0	0
15808	9.433786	1.981341	2.746748	-0.040549	-0.135915	-0.120411	-0.833104	0.210179	0.018848	0.375681	-0.485349	-0.371928	-0.696398	0	0
15809	9.394973	2.092413	2.799834	-0.020572	-0.153303	-0.106274	-0.834529	0.207283	0.021287	0.374217	-0.486097	-0.372849	-0.696172	0	0
15810	9.278838	2.162992	2.439988	-0.066116	-0.158375	-0.099334	-0.834261	0.205386	0.023835	0.372530	-0.487088	-0.373444	-0.696065	0	0
15811	9.305366	2.230910	2.547930	-0.060082	-0.113939	-0.069525	-0.834710	0.204691	0.027097	0.371272	-0.487844	-0.373765	-0.696035	0	0
15812	9.273912	2.267913	2.237982	-0.059544	-0.081277	-0.047612	-0.835576	0.204436	0.029232	0.370251	-0.488471	-0.373857	-0.696090	0	0
15813	9.293309	2.219782	2.247497	-0.015381	-0.058949	-0.030873	-0.834730	0.203687	0.029787	0.369682	-0.488823	-0.374100	-0.696015	0	0
15814	9.491612	2.239135	2.322968	0.030750	-0.017591	-0.007990	-0.832740	0.203780	0.028482	0.369624	-0.488816	-0.374396	-0.695891	0	0
15815	9.583402	2.345682	2.471274	0.082179	-0.007103	0.032513	-0.834440	0.201467	0.029792	0.370163	-0.488684	-0.374821	-0.695468	0	0
15816	9.539964	2.253896	2.399539	0.101106	0.057171	0.037718	-0.834998	0.204851	0.027666	0.370994	-0.488096	-0.375069	-0.695305	0	0
15817	9.479626	2.119552	2.477025	0.141949	0.104950	0.064042	-0.833717	0.207164	0.025656	0.372461	-0.487080	-0.375342	-0.695086	0	0
15818	9.380531	2.043022	2.549938	0.165944	0.113850	0.083370	-0.833131	0.207716	0.023100	0.374138	-0.486024	-0.375606	-0.694782	0	0
15819	9.312787	2.067101	2.531180	0.191897	0.126365	0.118522	-0.835094	0.211557	0.019723	0.376302	-0.484872	-0.375880	-0.694269	0	0
15820	9.317579	2.110502	2.545535	0.244287	0.149542	0.141444	-0.835077	0.213006	0.017172	0.378884	-0.483490	-0.376263	-0.693621	0	0
15821	9.303067	2.108262	2.574494	0.250716	0.144960	0.151994	-0.833486	0.215720	0.011763	0.381628	-0.482104	-0.376707	-0.692840	0	0
15822	9.245057	2.072175	2.562926	0.278632	0.170161	0.187119	-0.832049	0.219778	0.007481	0.384817	-0.480580	-0.377060	-0.691943	0	0
15823	9.133784	2.082261	2.621432	0.306091	0.181749	0.185412	-0.832307	0.222398	0.003516	0.388186	-0.478840	-0.377578	-0.690984	0	0
15824	9.024975	2.058020	2.557332	0.318900	0.165325	0.201252	-0.832263	0.225576	-0.002859	0.391629	-0.477236	-0.378144	-0.689841	0	0
15825	8.918565	2.048524	2.553309	0.384692	0.146660	0.227754	-0.831951	0.229355	-0.007828	0.395517	-0.475573	-0.379128	-0.688228	0	0
15826	8.935526	2.019475	2.526762	0.415824	0.135521	0.248898	-0.829098	0.232499	-0.011988	0.399628	-0.473951	-0.380240	-0.686356	0	0
15827	8.848496	1.971830	2.601968	0.443181	0.106283	0.275311	-0.828365	0.237156	-0.016826	0.403947	-0.472491	-0.381545	-0.684108	0	0
15828	8.824292	2.000125	2.477101	0.481708	0.109601	0.292081	-0.827061	0.242380	-0.022666	0.408561	-0.470910	-0.382998	-0.681640	0	0
15829	8.872577	2.095894	2.385309	0.527025	0.123771	0.352750	-0.825060	0.249221	-0.027817	0.413841	-0.469255	-0.384417	-0.678792	0	0
15830	9.071021	1.966465	2.557070	0.599178	0.077814	0.407360	-0.823918	0.255652	-0.031538	0.419630	-0.467812	-0.386225	-0.675198	0	0
15831	9.429180	1.734342	2.939322	0.701109	-0.008322	0.465579	-0.820067	0.260970	-0.037561	0.425935	-0.466708	-0.388803	-0.670518	0	0
15832	9.647356	1.212940	3.207429	0.728075	-0.095677	0.486687	-0.817248	0.268272	-0.039335	0.432138	-0.466131	-0.391795	-0.665188	0	0
15833	9.606663	0.807370	2.977249	0.672896	-0.162405	0.472503	-0.814585	0.276480	-0.039556	0.437698	-0.466137	-0.394755	-0.659777	0	0
15834	9.319032	0.635892	2.787151	0.538923	-0.199436	0.403732	-0.813445	0.281296	-0.042422	0.442008	-0.466684	-0.397281	-0.654982	0	0
15835	9.062508	0.819495	2.360919	0.430760	-0.211265	0.353516	-0.810493	0.288165	-0.043066	0.445421	-0.467558	-0.399376	-0.650760	0	0
15836	9.173563	1.028410	2.285406	0.434218	-0.216750	0.347447	-0.809385	0.293022	-0.042116	0.448771	-0.468422	-0.401526	-0.646500	0	0
15837	9.478518	0.805134	2.497338	0.433651	-0.283928	0.346604	-0.808016	0.298342	-0.038768	0.451830	-0.469691	-0.403969	-0.641910	0	0
15838	9.740058	0.481893	2.447606	0.448056	-0.324019	0.345741	-0.806330	0.303318	-0.039383	0.454767	-0.471143	-0.406667	-0.637050	0	0
15839	9.982162	0.247638	2.373900	0.413347	-0.303829	0.306971	-0.803545	0.307284	-0.035771	0.457363	-0.472436	-0.409224	-0.632581	0	0
15840	10.064381	0.266557	2.330008	0.347614	-0.259766	0.259378	-0.801884	0.311410	-0.033130	0.459497	-0.473562	-0.411362	-0.628795	0	0
15841	9.987031	0.216344	2.376295	0.331675	-0.187038	0.239923	-0.802047	0.316733	-0.032443	0.461742	-0.474193	-0.413159	-0.625488	0	0
15842	9.822623	0.181319	2.067376	0.271926	-0.139363	0.234445	-0.801501	0.320567	-0.031621	0.463841	-0.474791	-0.414372	-0.622672	0	0
15843	9.721188	0.041408	1.984083	0.274274	-0.101262	0.244895	-0.798663	0.321967	-0.033370	0.466185	-0.475158	-0.415376	-0.619966	0	0
15844	9.735901	-0.165408	2.034633	0.217370	-0.122593	0.218407	-0.798108	0.324614	-0.033107	0.467986	-0.475824	-0.416241	-0.617514	0	0
15845	9.706984	-0.244056	1.707931	0.215854	-0.069982	0.183220	-0.796134	0.328696	-0.034006	0.469793	-0.476006	-0.417020	-0.615473	0	0
15846	9.823089	-0.262955	1.812885	0.236305	0.018751	0.138396	-0.795290	0.331918	-0.034740	0.471758	-0.475380	-0.417701	-0.613990	0	0
15847	9.883478	-0.190576	1.860470	0.185734	0.011890	0.107589	-0.796406	0.330746	-0.036130	0.473294	-0.474880	-0.418263	-0.612812	0	0
15848	9.900277	-0.044566	1.696739	0.162532	0.015681	0.060182	-0.796246	0.332483	-0.038968	0.474414	-0.474288	-0.418877	-0.611984	0	0
15849	9.890546	0.013157	1.682338	0.143961	0.036680	0.002207	-0.793532	0.333570	-0.042692	0.475207	-0.473392	-0.419563	-0.611592	0	0
15850	9.883210	0.083569	1.797738	0.123859	0.090370	-0.048794	-0.793509	0.332070	-0.044948	0.475809	-0.472054	-0.420116	-0.611780	0	0
15851	9.745342	0.084028	1.849234	0.067225	0.128944	-0.094618	-0.793782	0.330887	-0.045645	0.476032	-0.470551	-0.420350	-0.612602	0	0
15852	9.711435	0.127548	1.875893	0.001167	0.149429	-0.154466	-0.793885	0.327755	-0.049022	0.475633	-0.469002	-0.420349	-0.614098	0	0
15853	9.631505	0.238693	1.931684	-0.054874	0.224314	-0.158184	-0.795692	0.326430	-0.052238	0.475289	-0.467225	-0.419676	-0.616177	0	0
15854	9.706479	0.229739	2.087420	-0.087596	0.262687	-0.175866	-0.798468	0.322747	-0.056982	0.474822	-0.465296	-0.418693	-0.618659	0	0
15855	9.706519	0.186573	2.121114	-0.117255	0.255648	-0.225082	-0.799268	0.320057	-0.061764	0.473896	-0.463333	-0.417786	-0.621450	0	0
15856	9.701692	0.167854	2.226951	-0.142699	0.281266	-0.235714	-0.799082	0.315882	-0.065565	0.472876	-0.461281	-0.416648	-0.624510	0	0
15857	9.600158	0.119781	2.213307	-0.154797	0.263218	-0.249776	-0.801020	0.313078	-0.069338	0.471641	-0.459332	-0.415572	-0.627590	0	0
15858	9.455024	0.129918	2.272061	-0.176267	0.210782	-0.251518	-0.802398	0.309238	-0.072267	0.470059	-0.457801	-0.414615	-0.630521	0	0
15859	9.401735	0.209374	2.257960	-0.172891	0.180817	-0.249697	-0.803620	0.304497	-0.076467	0.468387	-0.456443	-0.413799	-0.633280	0	0
15860	9.343663	0.231285	2.289621	-0.216596	0.182099	-0.235760	-0.804725	0.300517	-0.078128	0.466592	-0.455333	-0.412641	-0.636153	0	0
15861	9.213055	0.231601	2.314618	-0.235036	0.156859	-0.232266	-0.805260	0.297550	-0.080651	0.464636	-0.454479	-0.411451	-0.638961	0	0
15862	9.111457	0.241637	2.365841	-0.260487	0.158904	-0.220046	-0.804956	0.293402	-0.081628	0.462633	-0.453772	-0.410038	-0.641818	0	0
15863	9.077619	0.226781	2.274739	-0.276825	0.153597	-0.207795	-0.804932	0.291020	-0.083597	0.460618	-0.453221	-0.408471	-0.644650	0	0
15864	9.106676	0.188460	2.322643	-0.297196	0.116558	-0.204296	-0.808871	0.285490	-0.083791	0.458362	-0.453009	-0.406932	-0.647375	0	0
15865	9.169508	0.232248	2.430339	-0.313882	0.094009	-0.204296	-0.809693	0.283122	-0.086029	0.455946	-0.453014	-0.405370	-0.650051	0	0
15866	9.309692	0.337498	2.335464	-0.334089	0.074199	-0.193754	-0.809969	0.280767	-0.086014	0.453409	-0.453272	-0.403728	-0.652663	0	0
15867	9.580456	0.453215	2.443987	-0.331713	0.037865	-0.184890	-0.811508	0.278721	-0.087111	0.450798	-0.453791	-0.402203	-0.655048	0	0
15868	9.662448	0.666728	2.794234	-0.391266	-0.036056	-0.218235	-0.810380	0.275909	-0.085704	0.447383	-0.454913	-0.400783	-0.657477	0	0
15869	9.575049	0.994271	2.792201	-0.437881	-0.044717	-0.197194	-0.810958	0.271379	-0.082565	0.443860	-0.456382	-0.398972	-0.659943	0	0
15870	9.420096	1.148923	2.860526	-0.428793	-0.042948	-0.193632	-0.812652	0.268618	-0.081819	0.440386	-0.457797	-0.397204	-0.662353	0	0
15871	9.383674	1.302441	2.738050	-0.364693	-0.039829	-0.167116	-0.813241	0.266749	-0.078267	0.437398	-0.459010	-0.395701	-0.664390	0	0
15872	9.308483	1.509941	2.805749	-0.350831	-0.052604	-0.117875	-0.814669	0.266355	-0.076404	0.434729	-0.460430	-0.394130	-0.666090	0	0
15873	9.352005	1.510653	2.959303	-0.321520	-0.058273	-0.093228	-0.814806	0.263412	-0.075824	0.432345	-0.461856	-0.392643	-0.667531	0	0
15874	9.216617	1.475887	2.710279	-0.338912	-0.065395	-0.104676	-0.815520	0.261377	-0.074248	0.429759	-0.463349	-0.391137	-0.669050	0	0
15875	9.148593	1.786076	2.614353	-0.386767	-0.079517	-0.122245	-0.815684	0.260380	-0.071132	0.426783	-0.465069	-0.389430	-0.670754	0	0
15876	9.409435	2.136079	2.869416	-0.399902	-0.073975	-0.137111	-0.815402	0.256259	-0.069564	0.423647	-0.466739	-0.387690	-0.672587	0	0
15877	9.525597	2.064007	2.933541	-0.350490	-0.068944	-0.128239	-0.815709	0.253356	-0.065588	0.420826	-0.468195	-0.386198	-0.674204	0	0
15878	9.538030	1.706333	3.145315	-0.284878	-0.084009	-0.140443	-0.816980	0.251911	-0.065137	0.418154	-0.469421	-0.385278	-0.675539	0	0
15879	9.303430	1.712995	2.966705	-0.341349	-0.079898	-0.138831	-0.817415	0.248992	-0.062856	0.415250	-0.470855	-0.383932	-0.677097	0	0
15880	9.467221	2.387044	3.001023	-0.420442	-0.081976	-0.163413	-0.818426	0.247570	-0.059723	0.411779	-0.472529	-0.382182	-0.679037	0	0
15881	9.433073	2.666830	3.092406	-0.432198	-0.137225	-0.182609	-0.819006	0.244660	-0.056874	0.407913	-0.474540	-0.380649	-0.680827	0	0
15882	9.317358	2.291159	3.040664	-0.418628	-0.101026	-0.151129	-0.819727	0.241459	-0.054021	0.404445	-0.476359	-0.378918	-0.682589	0	0
15883	9.177369	2.020389	2.777440	-0.359792	-0.079738	-0.151083	-0.821012	0.239002	-0.051586	0.401338	-0.477784	-0.377481	-0.684221	0	0
15884	9.148203	2.162477	2.777538	-0.372193	-0.065090	-0.111607	-0.821302	0.236518	-0.049733	0.398481	-0.479303	-0.375717	-0.685797	0	0
15885	9.133609	2.239880	2.844900	-0.401991	-0.133800	-0.103674	-0.821053	0.234203	-0.044921	0.395279	-0.481428	-0.373969	-0.687116	0	0
15886	9.085463	2.034025	2.590569	-0.430860	-0.120872	-0.098542	-0.820367	0.233187	-0.041960	0.392003	-0.483594	-0.371946	-0.688568	0	0
15887	9.073497	1.913229	2.504202	-0.388608	-0.113960	-0.084438	-0.823501	0.230927	-0.038365	0.389055	-0.485583	-0.370106	-0.689831	0	0
15888	9.090486	1.859923	2.441611	-0.354425	-0.101529	-0.052792	-0.823093	0.229764	-0.035963	0.386518	-0.487472	-0.368297	-0.690892	0	0
15889	9.177577	1.849581	2.325580	-0.316730	-0.085515	-0.040434	-0.823669	0.227731	-0.033966	0.384315	-0.489135	-0.366621	-0.691836	0	0
15890	9.346840	1.885830	2.401249	-0.269020	-0.068669	-0.021023	-0.822141	0.227587	-0.030598	0.382522	-0.490576	-0.365108	-0.692610	0	0
15891	9.421803	1.884282	2.593043	-0.212290	-0.083632	0.019498	-0.823146	0.227480	-0.028744	0.381245	-0.492037	-0.363850	-0.692940	0	0
15892	9.479837	1.905378	2.496432	-0.204707	-0.077341	0.045844	-0.821763	0.227931	-0.025234	0.380189	-0.493533	-0.362479	-0.693175	0	0
15893	9.588494	2.081391	2.579643	-0.178917	-0.066649	0.078407	-0.822339	0.227074	-0.023666	0.379541	-0.494957	-0.361096	-0.693236	0	0
15894	9.738422	2.105450	2.619400	-0.133960	-0.037992	0.081120	-0.822362	0.228572	-0.021552	0.379217	-0.496035	-0.359888	-0.693270	0	0
15895	9.704758	1.903582	2.682321	-0.084971	0.012428	0.091649	-0.823211	0.230943	-0.022255	0.379408	-0.496600	-0.358791	-0.693331	0	0
15896	9.535627	1.725845	2.717361	-0.038969	0.042919	0.091668	-0.820948	0.230895	-0.022433	0.379933	-0.496785	-0.357892	-0.693375	0	0
15897	9.286477	1.759655	2.666260	-0.040200	0.079269	0.123211	-0.820374	0.232197	-0.023862	0.380802	-0.496827	-0.356694	-0.693486	0	0
15898	9.170217	1.928185	2.633313	-0.034525	0.086512	0.147826	-0.819526	0.234973	-0.024877	0.381893	-0.496892	-0.355379	-0.693514	0	0
15899	9.131588	1.878867	2.390806	-0.032022	0.166329	0.133680	-0.821202	0.235569	-0.027538	0.383180	-0.496332	-0.353854	-0.693985	0	0
15900	9.250229	1.726112	2.688191	0.017437	0.194956	0.126699	-0.819482	0.236974	-0.030965	0.384762	-0.495368	-0.352586	-0.694443	0	0
15901	9.124770	1.427036	2.545096	0.063068	0.156471	0.140822	-0.818772	0.239454	-0.032259	0.386532	-0.494531	-0.351722	-0.694495	0	0
15902	8.955551	1.340640	2.551211	0.112475	0.157900	0.146176	-0.818616	0.243107	-0.035388	0.388586	-0.493521	-0.351158	-0.694353	0	0
15903	8.882923	1.408244	2.568517	0.159791	0.139377	0.151593	-0.817040	0.245548	-0.038817	0.390844	-0.492460	-0.350975	-0.693931	0	0
15904	9.013229	1.706731	2.596172	0.208586	0.105396	0.148322	-0.816034	0.247271	-0.041385	0.393200	-0.491439	-0.351270	-0.693175	0	0
15905	9.114614	1.904047	2.604888	0.243194	0.089692	0.169540	-0.816004	0.246792	-0.044776	0.395810	-0.490452	-0.351769	-0.692134	0	0
15906	9.167787	1.937916	2.652557	0.262616	0.096803	0.197668	-0.814027	0.251018	-0.046099	0.398734	-0.489443	-0.352222	-0.690939	0	0
15907	9.177509	1.898872	2.551539	0.276387	0.089428	0.209111	-0.815137	0.251896	-0.048911	0.401768	-0.488454	-0.352754	-0.689608	0	0
15908	9.192074	1.841312	2.599565	0.278384	0.118444	0.197655	-0.812881	0.255385	-0.049529	0.404835	-0.487222	-0.353219	-0.688448	0	0
15909	9.192110	1.798388	2.681344	0.303680	0.098270	0.187199	-0.810879	0.260461	-0.054107	0.407870	-0.485971	-0.354005	-0.687135	0	0
15910	9.085767	1.721505	2.682183	0.369470	0.088671	0.199631	-0.810721	0.261759	-0.056659	0.411281	-0.484564	-0.355201	-0.685476	0	0
15911	9.093165	1.586187	2.586070	0.384197	0.066773	0.225989	-0.810291	0.264536	-0.058375	0.414846	-0.483322	-0.356471	-0.683543	0	0
15912	9.351949	1.577433	2.834228	0.376579	0.003317	0.266422	-0.810283	0.268936	-0.060938	0.418427	-0.482689	-0.357731	-0.681145	0	0
15913	9.439288	1.321352	2.684735	0.378399	-0.016689	0.266394	-0.808312	0.272434	-0.061268	0.421924	-0.482165	-0.359101	-0.678634	0	0
15914	9.502318	1.167637	2.775761	0.393125	-0.009557	0.268136	-0.805910	0.275180	-0.062168	0.425532	-0.481537	-0.360503	-0.676078	0	0
15915	9.289672	0.970656	2.801518	0.346943	-0.069059	0.250494	-0.804645	0.277369	-0.062057	0.428564	-0.481424	-0.361945	-0.673468	0	0
15916	9.188209	0.859539	2.698967	0.313027	-0.076956	0.229333	-0.803092	0.281162	-0.063229	0.431267	-0.481435	-0.363269	-0.671018	0	0
15917	9.333441	0.741608	2.748491	0.293448	-0.141236	0.243384	-0.802976	0.285306	-0.061836	0.433717	-0.481995	-0.364684	-0.668263	0	0
15918	9.531886	0.623428	2.763968	0.229059	-0.200627	0.241528	-0.803417	0.286366	-0.060137	0.435633	-0.483228	-0.365910	-0.665450	0	0
15919	9.686894	0.397520	2.888040	0.199737	-0.227625	0.248459	-0.802616	0.292287	-0.056783	0.437338	-0.484776	-0.367039	-0.662579	0	0
15920	9.624219	0.174549	3.054573	0.162939	-0.229150	0.206188	-0.800663	0.294192	-0.054279	0.438584	-0.486343	-0.368111	-0.660006	0	0
15921	9.319657	-0.006049	2.960775	0.117270	-0.206995	0.160364	-0.799721	0.296730	-0.049640	0.439374	-0.487780	-0.369020	-0.657910	0	0
15922	9.242384	-0.115122	2.793131	0.130096	-0.199852	0.144563	-0.800450	0.300154	-0.048230	0.440154	-0.489063	-0.370040	-0.655860	0	0
15923	9.542381	-0.204429	2.834289	0.142586	-0.207263	0.116508	-0.798786	0.300896	-0.044585	0.440775	-0.490219	-0.371321	-0.653853	0	0
15924	9.810901	-0.253052	2.817941	0.143901	-0.223663	0.070897	-0.799391	0.301693	-0.040197	0.441043	-0.491318	-0.372890	-0.651951	0	0
15925	9.968143	-0.282176	2.816816	0.143843	-0.231848	0.072660	-0.799706	0.301739	-0.036375	0.441288	-0.492459	-0.374493	-0.650003	0	0
15926	10.002070	-0.349626	2.819027	0.154974	-0.207448	0.064741	-0.798320	0.304245	-0.034005	0.441626	-0.493373	-0.376088	-0.648157	0	0
15927	9.975438	-0.307184	2.634060	0.169224	-0.169446	0.088434	-0.797763	0.304391	-0.033026	0.442329	-0.494049	-0.377493	-0.646343	0	0
15928	9.801241	-0.242528	2.515068	0.148364	-0.132973	0.063779	-0.797495	0.304257	-0.031192	0.442904	-0.494501	-0.378717	-0.644886	0	0
15929	9.663298	-0.153729	2.419833	0.170249	-0.119535	0.047160	-0.796363	0.304967	-0.031638	0.443532	-0.494689	-0.380106	-0.643492	0	0
15930	9.585917	-0.156798	2.266530	0.168706	-0.084136	0.037458	-0.796524	0.305583	-0.029517	0.444220	-0.494632	-0.381371	-0.642312	0	0
15931	9.673045	-0.216898	2.309218	0.159695	-0.055042	0.019834	-0.797382	0.306054	-0.028516	0.444864	-0.494345	-0.382536	-0.641393	0	0
15932	9.629401	-0.115316	2.388795	0.119765	-0.052870	0.054860	-0.796243	0.305874	-0.029382	0.445537	-0.494370	-0.383260	-0.640474	0	0
15933	9.469705	-0.038656	2.267282	0.107948	-0.025547	0.030242	-0.796819	0.306193	-0.028243	0.446105	-0.494162	-0.383907	-0.639851	0	0
15934	9.488976	0.029345	2.389703	0.120392	0.041514	0.038975	-0.796242	0.305431	-0.029380	0.447037	-0.493520	-0.384288	-0.639467	0	0
15935	9.530178	-0.057327	2.401494	0.144298	0.043133	0.053928	-0.796942	0.306319	-0.030503	0.448200	-0.492800	-0.384741	-0.638936	0	0
15936	9.382646	-0.041516	2.152517	0.139379	0.095810	0.056485	-0.796362	0.307612	-0.032780	0.449547	-0.491789	-0.384914	-0.638664	0	0
15937	9.401970	-0.024255	2.238914	0.111934	0.099665	0.049397	-0.794507	0.308729	-0.035218	0.450738	-0.490833	-0.384926	-0.638553	0	0
15938	9.280934	0.072639	2.321464	0.079500	0.129005	0.078259	-0.794620	0.307667	-0.038180	0.452056	-0.489961	-0.384459	-0.638573	0	0
15939	9.397098	0.032247	1.984054	0.090241	0.092585	0.077456	-0.795024	0.308091	-0.040720	0.453291	-0.489254	-0.384224	-0.638381	0	0
15940	9.363093	0.149461	2.301567	0.063786	0.202637	0.093067	-0.794452	0.309247	-0.042006	0.454901	-0.488041	-0.383244	-0.638754	0	0
15941	9.484235	-0.053353	2.221508	0.045123	0.181873	0.050882	-0.793439	0.310961	-0.045423	0.456086	-0.486863	-0.382441	-0.639288	0	0
15942	9.358323	0.077509	2.354554	-0.001717	0.078822	0.024603	-0.793426	0.310798	-0.046836	0.456468	-0.486471	-0.381943	-0.639612	0	0
15943	9.314775	0.091873	2.326010	-0.040331	0.062800	0.006983	-0.793983	0.310798	-0.047958	0.456501	-0.486275	-0.381349	-0.640091	0	0
15944	9.392170	0.091891	2.351891	-0.049710	0.071926	-0.031662	-0.792559	0.312226	-0.049683	0.456265	-0.485929	-0.380850	-0.640818	0	0
15945	9.404290	0.076712	2.209964	-0.035340	0.057269	-0.050915	-0.793386	0.310747	-0.051642	0.455930	-0.485525	-0.380594	-0.641515	0	0
15946	9.404359	0.006967	2.224446	-0.039244	0.040957	-0.068472	-0.793391	0.310166	-0.050792	0.455386	-0.485192	-0.380478	-0.642222	0	0
15947	9.363234	0.023420	2.133372	-0.048567	0.017439	-0.070214	-0.794238	0.308858	-0.050489	0.454711	-0.485031	-0.380411	-0.642861	0	0
15948	9.430847	0.129384	2.159238	-0.079956	0.006793	-0.093940	-0.794232	0.305911	-0.050053	0.453672	-0.485005	-0.380310	-0.643674	0	0
15949	9.416259	0.206411	2.152069	-0.074818	-0.024100	-0.098257	-0.795791	0.302126	-0.048173	0.452530	-0.485124	-0.380398	-0.644336	0	0
15950	9.445234	0.259115	2.108538	-0.075605	-0.024089	-0.080692	-0.795086	0.302702	-0.048187	0.451479	-0.485326	-0.380400	-0.644920	0	0
15951	9.479095	0.263649	2.062606	-0.085630	-0.023106	-0.080714	-0.796933	0.301574	-0.046739	0.450399	-0.485554	-0.380328	-0.645546	0	0
15952	9.493575	0.297176	2.031218	-0.115022	-0.036482	-0.087778	-0.797634	0.298642	-0.046290	0.449061	-0.485986	-0.380162	-0.646250	0	0
15953	9.454900	0.282327	1.940151	-0.126830	-0.030943	-0.091326	-0.797506	0.299244	-0.044882	0.447679	-0.486408	-0.379910	-0.647038	0	0
15954	9.276005	0.195970	1.951146	-0.134815	-0.032664	-0.068555	-0.798638	0.297210	-0.044006	0.446384	-0.486974	-0.379506	-0.647745	0	0
15955	9.261513	0.217593	1.460768	-0.114250	0.001629	-0.062391	-0.798224	0.294716	-0.041882	0.445372	-0.487239	-0.379049	-0.648509	0	0
15956	9.474310	0.233371	1.786178	-0.064557	-0.147607	-0.062953	-0.797827	0.294888	-0.038779	0.444005	-0.488263	-0.379574	-0.648369	0	0
15957	9.648481	0.213318	1.679135	-0.079833	-0.016835	-0.063156	-0.800939	0.291426	-0.037158	0.443083	-0.488492	-0.379427	-0.648913	0	0
15958	10.035339	0.303945	2.096978	-0.074983	-0.056825	-0.071841	-0.800088	0.289641	-0.036882	0.441948	-0.488939	-0.379522	-0.649295	0	0
15959	9.819964	0.408480	2.235508	-0.120801	-0.047349	-0.094763	-0.801093	0.290122	-0.035171	0.440503	-0.489426	-0.379398	-0.649982	0	0
15960	9.662644	0.519267	2.198099	-0.103845	0.006984	-0.084239	-0.801955	0.288245	-0.032887	0.439383	-0.489540	-0.379079	-0.650839	0	0
15961	9.556228	0.514683	2.213306	-0.068383	-0.013257	-0.080623	-0.802812	0.286363	-0.031169	0.438414	-0.489627	-0.379076	-0.651429	0	0
15962	9.626377	0.500473	2.280124	-0.056644	-0.022434	-0.084096	-0.803086	0.284447	-0.031439	0.437419	-0.489721	-0.379196	-0.651957	0	0
15963	9.720689	0.501230	2.457348	-0.050941	-0.008860	-0.063039	-0.804507	0.285072	-0.030853	0.436666	-0.489769	-0.379200	-0.652424	0	0
15964	9.713305	0.612934	2.644843	-0.002568	-0.024654	-0.033043	-0.805210	0.283171	-0.030550	0.436263	-0.489831	-0.379435	-0.652510	0	0
15965	9.570442	0.774573	2.669797	-0.013170	-0.080806	-0.032960	-0.803949	0.281691	-0.028586	0.435618	-0.490296	-0.379850	-0.652350	0	0
15966	9.468792	0.858018	2.478132	-0.036292	0.030075	-0.078770	-0.805216	0.281268	-0.029128	0.434961	-0.489974	-0.379851	-0.653029	0	0
15967	9.531456	1.070273	2.573671	-0.003646	-0.004657	-0.050511	-0.804664	0.280245	-0.027154	0.434537	-0.489832	-0.380083	-0.653283	0	0
15968	9.700748	1.077608	2.644556	0.028453	-0.101118	-0.036263	-0.805521	0.279833	-0.025866	0.433968	-0.490251	-0.380863	-0.652893	0	0
15969	10.024934	0.983620	2.719200	0.057221	-0.163091	-0.023842	-0.806803	0.278989	-0.024428	0.433413	-0.490979	-0.382047	-0.652022	0	0
15970	10.044247	1.017491	2.757499	0.041504	-0.159343	-0.048448	-0.807536	0.278595	-0.021163	0.432612	-0.491667	-0.383229	-0.651342	0	0
15971	9.925651	1.108632	2.654908	0.043769	-0.112161	-0.044094	-0.807132	0.278465	-0.018766	0.432052	-0.492040	-0.384203	-0.650858	0	0
15972	9.773240	1.142649	2.672824	0.019279	-0.135513	0.000635	-0.805721	0.277264	-0.017936	0.431557	-0.492852	-0.384899	-0.650161	0	0
15973	9.470991	1.074826	2.504386	-0.024727	-0.095186	0.032046	-0.807022	0.277620	-0.014665	0.431219	-0.493700	-0.384977	-0.649695	0	0
15974	9.400990	0.930733	2.555504	-0.028738	-0.057025	0.051253	-0.807740	0.275296	-0.012523	0.431103	-0.494411	-0.384761	-0.649359	0	0
15975	9.190734	0.785332	2.307117	-0.043160	-0.041483	0.036242	-0.805485	0.277171	-0.012285	0.430908	-0.495004	-0.384466	-0.649211	0	0
15976	9.265710	0.780818	2.388317	-0.037542	-0.024290	0.038865	-0.807202	0.278701	-0.010426	0.430808	-0.495484	-0.384123	-0.649114	0	0
15977	9.439806	0.833185	2.319684	-0.041173	-0.002512	0.021298	-0.806351	0.277798	-0.010436	0.430676	-0.495757	-0.383747	-0.649216	0	0
15978	9.550968	0.929309	2.316389	-0.048629	0.004791	0.001993	-0.808046	0.278860	-0.010978	0.430395	-0.495953	-0.383391	-0.649463	0	0
15979	9.536423	0.949392	2.475159	-0.003034	0.004429	0.003858	-0.807620	0.277526	-0.010697	0.430365	-0.495949	-0.383318	-0.649529	0	0
15980	9.492868	0.973204	2.410543	0.013481	0.026067	-0.010165	-0.808749	0.279016	-0.011533	0.430394	-0.495693	-0.383334	-0.649696	0	0
15981	9.442048	0.993074	2.516685	0.008232	0.053348	-0.006702	-0.807062	0.279141	-0.010430	0.430539	-0.495281	-0.383176	-0.650007	0	0
15982	9.309036	0.969778	2.633080	0.024673	0.042351	0.007379	-0.806907	0.279268	-0.012130	0.430799	-0.494938	-0.383107	-0.650137	0	0
15983	9.178477	0.930894	2.523470	0.046785	0.047628	0.018822	-0.807061	0.279287	-0.010572	0.431279	-0.494493	-0.383097	-0.650163	0	0
15984	9.130093	0.954362	2.389167	0.066257	0.066529	0.032014	-0.806891	0.279100	-0.013967	0.431998	-0.493907	-0.383072	-0.650145	0	0
15985	9.197884	0.900374	2.205992	0.083615	0.054573	0.037330	-0.807169	0.279541	-0.014671	0.432806	-0.493328	-0.383179	-0.649984	0	0
15986	9.391479	0.798799	2.171001	0.098059	0.032647	0.035619	-0.807293	0.278934	-0.016504	0.433576	-0.492837	-0.383490	-0.649660	0	0
15987	9.604383	0.735862	2.164689	0.093382	0.018139	0.035618	-0.807873	0.280434	-0.015370	0.434281	-0.492445	-0.383827	-0.649288	0	0
15988	9.730183	0.699950	2.240735	0.111545	0.022509	0.021609	-0.806741	0.280998	-0.015674	0.434984	-0.491908	-0.384335	-0.648924	0	0
15989	9.696166	0.851919	2.288944	0.088848	0.036325	0.032981	-0.806431	0.280957	-0.018930	0.435717	-0.491406	-0.384577	-0.648669	0	0
15990	9.594423	1.015588	2.251086	0.099611	0.047128	0.005827	-0.807273	0.280672	-0.019621	0.436358	-0.490697	-0.384981	-0.648536	0	0
15991	9.550756	1.145733	2.265725	0.092284	0.063527	-0.006466	-0.807979	0.280098	-0.019466	0.436955	-0.489850	-0.385319	-0.648572	0	0
15992	9.400587	1.330628	2.603266	0.051923	0.112877	-0.061001	-0.807964	0.282137	-0.022019	0.437179	-0.488665	-0.385452	-0.649236	0	0
15993	9.275132	1.085839	1.767704	0.034481	0.054903	-0.059259	-0.807672	0.279914	-0.022297	0.437116	-0.487923	-0.385712	-0.649682	0	0
15994	9.395964	1.141367	2.310136	0.043939	0.207304	-0.043632	-0.808208	0.278418	-0.025251	0.437773	-0.486225	-0.385292	-0.650760	0	0
15995	9.420132	1.171877	2.160871	0.052336	0.114667	-0.038215	-0.808186	0.278390	-0.027937	0.438161	-0.485095	-0.385305	-0.651335	0	0
15996	9.395877	1.214430	2.475970	0.046378	0.082064	-0.048715	-0.809295	0.278091	-0.030461	0.438318	-0.484177	-0.385476	-0.651811	0	0
15997	9.313719	1.167050	2.127993	0.067697	-0.003422	-0.046805	-0.808026	0.277041	-0.029630	0.438267	-0.483715	-0.386147	-0.651791	0	0
15998	9.289557	1.142962	2.118572	0.053225	0.014845	-0.052135	-0.808305	0.277483	-0.030192	0.438173	-0.483193	-0.386672	-0.651931	0	0
15999	9.178376	1.077469	1.989609	0.055513	0.071085	-0.065383	-0.809999	0.275015	-0.029588	0.438229	-0.482226	-0.387028	-0.652398	0	0
16000	9.178289	1.164140	1.989539	0.081981	0.079943	-0.069697	-0.811121	0.274292	-0.030415	0.438405	-0.481087	-0.387536	-0.652819	0	0
16001	9.226662	1.164141	2.003611	0.102841	0.010829	-0.011638	-0.809835	0.273808	-0.031848	0.438803	-0.480514	-0.388207	-0.652575	0	0
16002	9.386347	1.110853	1.985658	0.133765	-0.003966	-0.011553	-0.812093	0.272526	-0.031805	0.439285	-0.479917	-0.389142	-0.652133	0	0
16003	9.826494	1.131024	2.292573	0.166347	-0.042366	0.013160	-0.811672	0.272081	-0.031245	0.439939	-0.479508	-0.390343	-0.651274	0	0
16004	9.521899	0.959152	2.496896	0.202567	-0.106133	0.037842	-0.811110	0.274572	-0.031830	0.440675	-0.479462	-0.391938	-0.649851	0	0
16005	9.589748	0.856455	2.203166	0.207050	-0.089831	0.106263	-0.809283	0.274843	-0.030589	0.441941	-0.479543	-0.393162	-0.648190	0	0
16006	9.618884	0.727424	2.405015	0.177724	-0.136758	0.141320	-0.810138	0.276485	-0.030441	0.443101	-0.480207	-0.394230	-0.646255	0	0
16007	9.473917	0.582750	2.319638	0.185166	-0.140439	0.148323	-0.809890	0.279316	-0.027347	0.444330	-0.480872	-0.395328	-0.644243	0	0
16008	9.551417	0.476800	2.338393	0.207608	-0.109768	0.176394	-0.809051	0.282104	-0.027232	0.445959	-0.481362	-0.396293	-0.642155	0	0
16009	9.498340	0.328558	2.526433	0.174436	-0.142156	0.169293	-0.808787	0.284473	-0.025974	0.447259	-0.482160	-0.397222	-0.640074	0	0
16010	9.478983	0.353990	2.312575	0.166352	-0.123954	0.159607	-0.808252	0.287735	-0.023452	0.448518	-0.482853	-0.398060	-0.638148	0	0
16011	9.507923	0.433650	2.362788	0.141585	-0.141892	0.170999	-0.808130	0.290108	-0.022051	0.449666	-0.483796	-0.398764	-0.636183	0	0
16012	9.464364	0.453194	2.406367	0.090501	-0.116066	0.149785	-0.805899	0.293188	-0.019557	0.450523	-0.484734	-0.399126	-0.634634	0	0
16013	9.372261	0.641531	2.488631	0.115636	-0.072733	0.065587	-0.805623	0.293779	-0.018998	0.451150	-0.484930	-0.399860	-0.633577	0	0
16014	9.609617	0.318204	2.415033	0.166764	-0.108577	0.084990	-0.806485	0.295136	-0.017859	0.451993	-0.485214	-0.400984	-0.632046	0	0
16015	9.754873	0.180734	2.409275	0.177682	-0.145880	0.113116	-0.806791	0.298259	-0.016171	0.452925	-0.485778	-0.402205	-0.630166	0	0
16016	9.943628	0.083934	2.364698	0.213608	-0.109906	0.109628	-0.805681	0.298998	-0.013931	0.454140	-0.485953	-0.403504	-0.628324	0	0
16017	10.161409	-0.019866	2.372809	0.233146	-0.091934	0.132449	-0.803421	0.300718	-0.014400	0.455676	-0.485998	-0.404729	-0.626387	0	0
16018	10.282385	-0.065643	2.400813	0.202234	-0.068106	0.121806	-0.805407	0.303707	-0.014663	0.457078	-0.486003	-0.405705	-0.624727	0	0
16019	10.127624	-0.092236	2.334647	0.193291	-0.040802	0.109453	-0.804283	0.305751	-0.014549	0.458480	-0.485811	-0.406552	-0.623297	0	0
16020	9.851866	-0.049169	2.201988	0.174224	-0.024290	0.098860	-0.803016	0.307789	-0.014720	0.459775	-0.485574	-0.407260	-0.622064	0	0
16021	9.687291	0.057068	2.215126	0.193520	-0.008090	0.102416	-0.803167	0.309422	-0.014159	0.461264	-0.485145	-0.407987	-0.620819	0	0
16022	9.619526	0.109589	2.107387	0.224400	-0.001093	0.074412	-0.801745	0.310558	-0.015601	0.462741	-0.484429	-0.409014	-0.619602	0	0
16023	9.556561	0.195990	2.035649	0.260984	0.024014	0.058693	-0.802867	0.312628	-0.017429	0.464413	-0.483305	-0.410218	-0.618432	0	0
16024	9.580678	0.268022	2.004159	0.299548	0.063618	0.048223	-0.801997	0.311407	-0.019558	0.466350	-0.481725	-0.411532	-0.617333	0	0
16025	9.633893	0.258592	2.059075	0.315867	0.090686	0.007858	-0.802683	0.311688	-0.022234	0.468239	-0.479717	-0.413001	-0.616485	0	0
16026	9.580676	0.263559	2.073886	0.310673	0.125218	0.006045	-0.801665	0.312073	-0.025786	0.470215	-0.477522	-0.414291	-0.615820	0	0
16027	9.561324	0.259222	2.162988	0.316208	0.137882	0.002527	-0.800501	0.313185	-0.030050	0.472258	-0.475188	-0.415557	-0.615208	0	0
16028	9.551661	0.244924	2.189517	0.310995	0.145198	0.027072	-0.801463	0.312582	-0.033142	0.474436	-0.472946	-0.416646	-0.614523	0	0
16029	9.491191	0.245281	2.242851	0.294620	0.154416	0.025263	-0.802694	0.313142	-0.038354	0.476576	-0.470696	-0.417583	-0.613959	0	0
16030	9.442852	0.209361	2.267276	0.276287	0.143683	0.025222	-0.802943	0.311782	-0.041878	0.478563	-0.468609	-0.418466	-0.613407	0	0
16031	9.392128	0.139715	2.286938	0.299395	0.139884	0.060364	-0.800796	0.313470	-0.045596	0.480871	-0.466563	-0.419328	-0.612574	0	0
16032	9.358365	0.047866	2.205515	0.309482	0.139796	0.056856	-0.800780	0.314331	-0.047861	0.483180	-0.464464	-0.420275	-0.611701	0	0
16033	9.276132	0.047964	2.201307	0.296798	0.138100	0.069110	-0.801856	0.313844	-0.054203	0.485512	-0.462469	-0.421078	-0.610814	0	0
16034	9.285787	0.064948	2.230074	0.303939	0.119895	0.070910	-0.801834	0.315139	-0.057318	0.487789	-0.460565	-0.422016	-0.609790	0	0
16035	9.396998	0.112836	2.209988	0.325736	0.110629	0.070991	-0.800100	0.315351	-0.061871	0.490140	-0.458594	-0.423111	-0.608631	0	0
16036	9.517947	0.091304	2.271632	0.338381	0.101438	0.066642	-0.798818	0.317076	-0.063737	0.492459	-0.456607	-0.424357	-0.607384	0	0
16037	9.556702	0.029014	2.343528	0.321828	0.090679	0.062213	-0.798232	0.318215	-0.066579	0.494643	-0.454729	-0.425555	-0.606178	0	0
16038	9.472088	-0.004881	2.281663	0.338036	0.079652	0.041195	-0.798219	0.319374	-0.068563	0.496702	-0.452756	-0.427013	-0.604945	0	0
16039	9.421261	0.033546	2.248343	0.306991	0.088981	0.030586	-0.800165	0.319077	-0.072488	0.498610	-0.450819	-0.428263	-0.603939	0	0
16040	9.476919	-0.009097	2.401843	0.294825	0.052786	0.035857	-0.799291	0.318735	-0.075328	0.500317	-0.449190	-0.429610	-0.602782	0	0
16041	9.348773	-0.034012	2.198439	0.319711	0.050780	0.056974	-0.800404	0.319322	-0.077715	0.502268	-0.447525	-0.430999	-0.601404	0	0
16042	9.493921	-0.076739	2.360902	0.352638	0.081345	0.037698	-0.798406	0.319405	-0.080010	0.504358	-0.445434	-0.432533	-0.600106	0	0
16043	9.520473	-0.010204	2.194761	0.338654	0.090555	0.102613	-0.798111	0.321295	-0.082143	0.506828	-0.443622	-0.433622	-0.598579	0	0
16044	9.663124	0.033307	2.270619	0.358994	-0.047574	0.064242	-0.797809	0.321853	-0.084695	0.508534	-0.442372	-0.435717	-0.596533	0	0
16045	9.556941	-0.207143	2.300442	0.395680	0.106429	0.130759	-0.796948	0.322701	-0.086550	0.511482	-0.440291	-0.436927	-0.594664	0	0
16046	9.481880	-0.111482	2.151849	0.403869	0.053705	0.071199	-0.795786	0.324256	-0.090817	0.513852	-0.438222	-0.438730	-0.592818	0	0
16047	9.401960	-0.000956	2.085024	0.338560	0.083300	0.093847	-0.797182	0.325143	-0.093342	0.516214	-0.436399	-0.439867	-0.591267	0	0
16048	9.450320	-0.004848	2.281822	0.316600	0.092555	0.085003	-0.797027	0.326152	-0.095328	0.518440	-0.434599	-0.440880	-0.589888	0	0
16049	9.510749	0.042606	2.161129	0.294504	0.080015	0.074453	-0.794866	0.326205	-0.100170	0.520470	-0.432929	-0.441849	-0.588603	0	0
16050	9.682522	-0.014897	2.265708	0.256521	0.136567	0.060237	-0.796959	0.326507	-0.103529	0.522476	-0.431063	-0.442380	-0.587796	0	0
16051	9.779261	-0.023749	2.447731	0.242837	0.114860	-0.020505	-0.794688	0.327037	-0.104841	0.523870	-0.429031	-0.443265	-0.587375	0	0
16052	9.750051	0.154950	2.546373	0.211573	0.107869	-0.026672	-0.796918	0.324985	-0.107905	0.525037	-0.427179	-0.444049	-0.587091	0	0
16053	9.822495	0.277178	2.456787	0.200380	0.075289	-0.016090	-0.797331	0.325567	-0.109456	0.526093	-0.425617	-0.444868	-0.586659	0	0
16054	9.730579	0.266368	2.673850	0.180072	0.077281	-0.039846	-0.795747	0.323588	-0.112159	0.526909	-0.424047	-0.445680	-0.586447	0	0
16055	9.587698	0.444908	2.708407	0.146744	0.082999	-0.092547	-0.798418	0.323623	-0.113953	0.527320	-0.422378	-0.446465	-0.586685	0	0
16056	9.435208	0.560673	2.704619	0.110902	0.061535	-0.094336	-0.795851	0.322220	-0.116109	0.527450	-0.421019	-0.447182	-0.586999	0	0
16057	9.289874	0.782067	2.642990	0.089259	0.009094	-0.108308	-0.798680	0.319928	-0.115063	0.527193	-0.420015	-0.448083	-0.587263	0	0
16058	9.188178	0.902135	2.552274	0.059994	0.003901	-0.106587	-0.799093	0.316395	-0.115041	0.526776	-0.419207	-0.448855	-0.587624	0	0
16059	9.202584	1.017141	2.446288	0.069045	0.034658	-0.145186	-0.800073	0.314051	-0.115298	0.526330	-0.417991	-0.449655	-0.588278	0	0
16060	9.255668	1.135566	2.551590	0.054161	0.011192	-0.142529	-0.802324	0.311437	-0.115674	0.525708	-0.417007	-0.450503	-0.588884	0	0
16061	9.270053	1.260809	2.565809	0.080240	-0.025317	-0.143265	-0.801467	0.309350	-0.115962	0.525046	-0.416091	-0.451674	-0.589224	0	0
16062	9.308649	1.368800	2.507737	0.109653	-0.038246	-0.099270	-0.804434	0.306616	-0.115053	0.524685	-0.415301	-0.452926	-0.589143	0	0
16063	9.344750	1.546904	2.507328	0.109799	-0.041859	-0.065872	-0.804580	0.306478	-0.114485	0.524524	-0.414674	-0.454036	-0.588873	0	0
16064	9.347028	1.684373	2.555284	0.125523	-0.032893	-0.039486	-0.806135	0.304893	-0.113887	0.524602	-0.414039	-0.455103	-0.588426	0	0
16065	9.298694	1.652734	2.473918	0.179807	-0.033316	0.008024	-0.804426	0.304254	-0.115184	0.525202	-0.413328	-0.456273	-0.587484	0	0
16066	9.313222	1.642707	2.399289	0.142687	-0.025746	0.034252	-0.806841	0.305640	-0.114303	0.525816	-0.412894	-0.457097	-0.586599	0	0
16067	9.334936	1.686580	2.512094	0.166580	-0.018667	0.053615	-0.805414	0.305007	-0.115595	0.526692	-0.412371	-0.457922	-0.585536	0	0
16068	9.313132	1.738608	2.319871	0.189292	0.019279	0.108045	-0.804294	0.306468	-0.114913	0.528132	-0.411764	-0.458475	-0.584232	0	0
16069	9.608267	1.657574	2.567823	0.192710	0.002892	0.104549	-0.805851	0.308266	-0.115320	0.529508	-0.411206	-0.459127	-0.582866	0	0
16070	9.603376	1.710572	2.572624	0.220880	-0.102606	0.092480	-0.804585	0.309718	-0.115064	0.530423	-0.411067	-0.460568	-0.580993	0	0
16071	9.521198	1.666630	2.429005	0.217809	-0.048132	0.096779	-0.804722	0.310009	-0.115770	0.531616	-0.410633	-0.461665	-0.579337	0	0
16072	9.467896	1.767390	2.342760	0.184693	-0.049684	0.069524	-0.805000	0.310891	-0.116617	0.532487	-0.410268	-0.462705	-0.577963	0	0
16073	9.390390	1.882630	2.256679	0.209811	-0.066232	0.036287	-0.805570	0.311496	-0.116328	0.533207	-0.409696	-0.464097	-0.576588	0	0
16074	9.409673	1.959073	2.143476	0.217308	-0.062659	0.057384	-0.804717	0.310150	-0.116336	0.534077	-0.409173	-0.465440	-0.575070	0	0
16075	9.540346	1.884706	2.233944	0.246650	-0.053834	0.064446	-0.805858	0.311803	-0.115759	0.535160	-0.408459	-0.466859	-0.573418	0	0
16076	9.496941	1.757013	2.203110	0.259323	-0.070276	0.059200	-0.804289	0.311166	-0.117195	0.536169	-0.407758	-0.468471	-0.571656	0	0
16077	9.511513	1.708161	2.068405	0.279544	-0.054123	0.051320	-0.805281	0.310894	-0.116895	0.537302	-0.406801	-0.470128	-0.569912	0	0
16078	9.584073	1.698933	2.168861	0.301159	-0.083342	0.050530	-0.805272	0.309560	-0.117455	0.538360	-0.405904	-0.472076	-0.567939	0	0
16079	9.651764	1.723320	2.250091	0.326545	-0.081746	0.033044	-0.805702	0.312369	-0.117743	0.539438	-0.404756	-0.474216	-0.565948	0	0
16080	9.574389	1.717661	2.060725	0.362144	-0.072974	0.015568	-0.804697	0.309977	-0.118738	0.540583	-0.403297	-0.476585	-0.563904	0	0
16081	9.530816	1.760686	1.986477	0.403356	-0.047906	0.005114	-0.806393	0.309864	-0.118710	0.541959	-0.401399	-0.479078	-0.561821	0	0
16082	9.487274	1.770235	1.957936	0.434389	-0.049971	0.006070	-0.806086	0.308357	-0.121112	0.543432	-0.399362	-0.481752	-0.559559	0	0
16083	9.540483	1.779277	1.856562	0.460531	-0.012071	0.035049	-0.807200	0.307625	-0.122787	0.545356	-0.397083	-0.484235	-0.557161	0	0
16084	9.576793	1.736664	2.010203	0.499092	0.001236	0.051784	-0.806044	0.307422	-0.125773	0.547566	-0.394610	-0.486790	-0.554518	0	0
16085	9.501805	1.737321	2.118942	0.482668	0.031318	0.023620	-0.806304	0.307399	-0.128454	0.549699	-0.391894	-0.489183	-0.552223	0	0
16086	9.421816	1.928988	1.910200	0.519241	0.047353	0.017594	-0.806835	0.305897	-0.131973	0.551996	-0.388869	-0.491706	-0.549823	0	0
16087	9.424095	2.073170	1.857173	0.528635	0.098089	0.003548	-0.807083	0.306740	-0.136496	0.554496	-0.385414	-0.494039	-0.547646	0	0
16088	9.428777	2.227355	1.878651	0.530994	0.141647	0.033372	-0.803937	0.306044	-0.140502	0.557359	-0.381863	-0.496018	-0.545434	0	0
16089	9.322310	2.261910	2.016443	0.602939	0.175591	0.094931	-0.806698	0.302783	-0.147228	0.560988	-0.377996	-0.497946	-0.542643	0	0
16090	9.274066	2.122926	2.132312	0.647351	0.177080	0.161689	-0.804381	0.304137	-0.154340	0.565125	-0.374209	-0.499835	-0.539228	0	0
16091	9.312751	2.137290	2.127209	0.627833	0.204479	0.202857	-0.802074	0.305945	-0.160322	0.569525	-0.370550	-0.501287	-0.535767	0	0
16092	9.344134	2.181452	2.300050	0.615278	0.215492	0.228270	-0.800325	0.307314	-0.167142	0.574039	-0.367037	-0.502491	-0.532228	0	0
16093	9.351483	2.085310	2.333734	0.626405	0.204522	0.256368	-0.798301	0.309422	-0.173262	0.578664	-0.363617	-0.503691	-0.528419	0	0
16094	9.322680	1.863883	2.338933	0.637619	0.189922	0.289703	-0.794980	0.312648	-0.182801	0.583402	-0.360382	-0.504888	-0.524266	0	0
16095	9.245476	1.662310	2.447853	0.668437	0.122543	0.324910	-0.791827	0.313412	-0.188228	0.588065	-0.357454	-0.506487	-0.519498	0	0
16096	9.429393	1.565529	2.405716	0.692039	0.064265	0.365392	-0.791088	0.317913	-0.193772	0.592691	-0.354899	-0.508376	-0.514118	0	0
16097	9.734292	1.393079	2.670500	0.704437	-0.012072	0.402339	-0.787670	0.321781	-0.198227	0.597128	-0.352804	-0.510620	-0.508168	0	0
16098	9.783036	0.999468	2.927719	0.670700	-0.120698	0.395275	-0.785961	0.325994	-0.201242	0.600817	-0.351428	-0.513333	-0.502002	0	0
16099	9.386703	0.686301	2.776998	0.586301	-0.158113	0.352910	-0.786112	0.330124	-0.201681	0.603773	-0.350486	-0.515968	-0.496382	0	0
16100	8.951283	0.781406	2.414656	0.518435	-0.173874	0.317683	-0.783991	0.331992	-0.202431	0.606207	-0.349860	-0.518463	-0.491231	0	0
16101	8.767361	0.919377	2.031208	0.522072	-0.179346	0.314226	-0.783153	0.335368	-0.202459	0.608586	-0.349181	-0.521000	-0.486060	0	0
16102	8.839887	0.952950	2.025842	0.529144	-0.206633	0.317799	-0.781871	0.336654	-0.204041	0.610840	-0.348622	-0.523704	-0.480699	0	0
16103	9.159376	0.716997	2.115062	0.600469	-0.210882	0.330211	-0.780761	0.340919	-0.203229	0.613352	-0.347671	-0.526710	-0.474869	0	0
16104	9.631238	0.487761	2.147865	0.642867	-0.189501	0.350425	-0.779069	0.344125	-0.203836	0.616186	-0.346474	-0.529687	-0.468724	0	0
16105	9.779037	0.209225	2.336948	0.628094	-0.214806	0.347721	-0.776527	0.345693	-0.204167	0.618790	-0.345426	-0.532731	-0.462577	0	0
16106	9.781623	0.061245	2.115859	0.593594	-0.176445	0.312454	-0.776668	0.349959	-0.205738	0.621282	-0.344235	-0.535473	-0.456924	0	0
16107	9.861549	-0.036073	1.937440	0.580937	-0.160036	0.298344	-0.775251	0.352277	-0.207044	0.623729	-0.342931	-0.538079	-0.451477	0	0
16108	9.755212	-0.117819	1.928666	0.542239	-0.183316	0.271931	-0.775408	0.354652	-0.206062	0.625768	-0.341843	-0.540723	-0.446291	0	0
16109	9.832640	-0.146934	1.906486	0.505726	-0.168517	0.254269	-0.773433	0.358439	-0.206959	0.627665	-0.340786	-0.543153	-0.441460	0	0
16110	9.919655	-0.080319	1.773563	0.452356	-0.184445	0.219083	-0.771590	0.360159	-0.208269	0.629116	-0.339955	-0.545550	-0.437057	0	0
16111	9.902665	-0.004223	1.581285	0.398240	-0.071503	0.176708	-0.771453	0.360309	-0.207706	0.630802	-0.338711	-0.547131	-0.433603	0	0
16112	9.929098	0.132670	1.999319	0.405242	-0.028006	0.117899	-0.769729	0.362003	-0.211700	0.632479	-0.336928	-0.548658	-0.430609	0	0
16113	9.754891	0.216077	1.779333	0.421085	-0.071698	0.087299	-0.769999	0.360081	-0.212535	0.633832	-0.335038	-0.550622	-0.427578	0	0
16114	9.658196	0.188307	1.496361	0.422110	-0.039060	0.053031	-0.770836	0.360379	-0.213936	0.635204	-0.332829	-0.552488	-0.424850	0	0
16115	9.592960	0.127827	1.419951	0.434038	-0.017389	0.030199	-0.771651	0.358884	-0.217309	0.636632	-0.330300	-0.554334	-0.422275	0	0
16116	9.643847	0.029212	1.453319	0.441747	0.037889	0.016959	-0.770628	0.357498	-0.220853	0.638320	-0.327428	-0.555893	-0.419906	0	0
16117	9.692252	0.000056	1.414522	0.438369	0.076923	0.006365	-0.768620	0.355510	-0.223563	0.640161	-0.324330	-0.557214	-0.417752	0	0
16118	9.755133	0.000217	1.464551	0.435007	0.099640	0.020369	-0.769012	0.353126	-0.226515	0.642158	-0.321252	-0.558318	-0.415586	0	0
16119	9.803439	0.062972	1.509828	0.453873	0.151222	0.046690	-0.769091	0.351874	-0.233435	0.644605	-0.317959	-0.559074	-0.413308	0	0
16120	9.861460	0.087130	1.543044	0.483249	0.165500	0.055525	-0.768182	0.349428	-0.239800	0.647242	-0.314476	-0.559817	-0.410837	0	0
16121	9.817893	0.107111	1.673175	0.472573	0.192829	0.065995	-0.767709	0.348769	-0.245459	0.650028	-0.310985	-0.560293	-0.408439	0	0
16122	9.762172	0.194229	1.745639	0.450669	0.200282	0.065952	-0.763288	0.348484	-0.249912	0.652766	-0.307618	-0.560615	-0.406176	0	0
16123	9.752507	0.177778	1.822659	0.461602	0.191127	0.074759	-0.763649	0.345620	-0.256396	0.655512	-0.304239	-0.561002	-0.403756	0	0
16124	9.781584	0.117935	1.899431	0.459687	0.189322	0.065088	-0.762602	0.344792	-0.262912	0.658181	-0.300836	-0.561408	-0.401393	0	0
16125	9.706559	0.157052	1.996117	0.430885	0.169592	0.029070	-0.760991	0.341896	-0.268580	0.660499	-0.297475	-0.561925	-0.399361	0	0
16126	9.542032	0.215114	2.004484	0.420565	0.169683	-0.003415	-0.761378	0.342151	-0.273099	0.662636	-0.294014	-0.562482	-0.397596	0	0
16127	9.488810	0.234077	1.930326	0.427889	0.175068	-0.008665	-0.759905	0.338520	-0.278761	0.664799	-0.290428	-0.563040	-0.395830	0	0
16128	9.512989	0.238954	1.949379	0.426794	0.165995	-0.020063	-0.757876	0.336946	-0.284159	0.666841	-0.286832	-0.563673	-0.394111	0	0
16129	9.464671	0.185938	1.925733	0.413324	0.189700	-0.022773	-0.759230	0.332048	-0.289487	0.668961	-0.283195	-0.564092	-0.392546	0	0
16130	9.426016	0.142684	1.930859	0.429800	0.189570	-0.020113	-0.758617	0.331241	-0.294865	0.671114	-0.279477	-0.564555	-0.390865	0	0
16131	9.396966	0.166900	1.950286	0.427941	0.184147	-0.016596	-0.756167	0.328340	-0.299416	0.673240	-0.275788	-0.565028	-0.389143	0	0
16132	9.430771	0.215498	2.048573	0.418533	0.155191	-0.013059	-0.756536	0.327397	-0.305626	0.675166	-0.272310	-0.565635	-0.387369	0	0
16133	9.360528	0.316780	2.061025	0.400929	0.137195	-0.020075	-0.754368	0.325236	-0.310458	0.676913	-0.268956	-0.566307	-0.385678	0	0
16134	9.396777	0.354810	1.974176	0.412806	0.111695	0.008080	-0.755183	0.320507	-0.312686	0.678633	-0.265795	-0.567108	-0.383664	0	0
16135	9.416112	0.369226	1.974023	0.409123	0.100838	0.016865	-0.754855	0.318974	-0.317491	0.680315	-0.262727	-0.567939	-0.381564	0	0
16136	9.585382	0.402741	1.984781	0.441980	0.082413	0.040676	-0.753684	0.317723	-0.321886	0.682045	-0.259657	-0.568944	-0.379073	0	0
16137	9.614399	0.400811	2.087953	0.463871	0.076795	0.048632	-0.752518	0.315452	-0.325147	0.683827	-0.256479	-0.570041	-0.376368	0	0
16138	9.706147	0.561980	2.087151	0.456260	0.055072	0.045175	-0.753049	0.312185	-0.328093	0.685425	-0.253432	-0.571250	-0.373683	0	0
16139	9.701146	0.725725	2.091863	0.475517	0.048582	0.073352	-0.752453	0.313017	-0.332064	0.687138	-0.250411	-0.572497	-0.370652	0	0
16140	9.732546	0.764417	2.134878	0.478165	0.062162	0.052290	-0.751858	0.309587	-0.334320	0.688826	-0.247222	-0.573692	-0.367801	0	0
16141	9.778405	0.837885	2.394142	0.461993	0.096795	0.061874	-0.749691	0.308015	-0.339297	0.690708	-0.244040	-0.574561	-0.365030	0	0
16142	9.645363	0.870842	2.207556	0.452848	0.089615	0.060991	-0.750526	0.308015	-0.340838	0.692491	-0.240966	-0.575427	-0.362319	0	0
16143	9.500312	0.799050	2.251951	0.473569	0.056792	0.057549	-0.749913	0.305445	-0.345501	0.694126	-0.237813	-0.576600	-0.359399	0	0
16144	9.565604	0.804107	2.318788	0.483519	0.014982	0.094486	-0.748042	0.302278	-0.348345	0.695649	-0.234967	-0.577994	-0.356071	0	0
16145	9.575209	0.876198	2.294617	0.485036	-0.012257	0.089279	-0.748710	0.301362	-0.352571	0.696994	-0.232154	-0.579585	-0.352685	0	0
16146	9.555874	0.882237	2.054329	0.490904	0.014913	0.099795	-0.747845	0.299413	-0.353849	0.698516	-0.229283	-0.580963	-0.349267	0	0
16147	9.492979	0.894271	2.035544	0.461803	0.016978	0.110254	-0.746702	0.299079	-0.355280	0.700017	-0.226640	-0.582194	-0.345920	0	0
16148	9.468737	0.942894	2.122235	0.463502	0.007899	0.110280	-0.745824	0.297261	-0.358114	0.701440	-0.224038	-0.583474	-0.342559	0	0
16149	9.396108	1.005986	2.199650	0.439372	-0.020933	0.097985	-0.746937	0.297555	-0.360358	0.702598	-0.221600	-0.584897	-0.339329	0	0
16150	9.458841	1.159830	2.170215	0.448640	-0.017372	0.120861	-0.746907	0.294871	-0.362892	0.703849	-0.219239	-0.586258	-0.335906	0	0
16151	9.570162	1.087972	2.275247	0.457386	-0.050126	0.109499	-0.746186	0.295132	-0.364742	0.704886	-0.216830	-0.587896	-0.332413	0	0
16152	9.584725	1.025985	2.400212	0.475457	-0.066608	0.105158	-0.746180	0.293655	-0.364877	0.705821	-0.214345	-0.589702	-0.328823	0	0
16153	9.347643	1.088497	2.315341	0.462413	-0.081005	0.085849	-0.745869	0.291996	-0.367702	0.706578	-0.211853	-0.591599	-0.325387	0	0
16154	9.284533	1.346689	1.935720	0.445959	-0.086317	0.090276	-0.745575	0.290066	-0.368264	0.707259	-0.209536	-0.593456	-0.322010	0	0
16155	9.366679	1.421928	2.079314	0.460376	-0.091882	0.084193	-0.746137	0.288603	-0.368107	0.707910	-0.207073	-0.595401	-0.318562	0	0
16156	9.487627	1.404968	2.092869	0.484039	-0.115675	0.101831	-0.746261	0.286672	-0.369510	0.708500	-0.204640	-0.597537	-0.314801	0	0
16157	9.545699	1.383068	2.063612	0.474906	-0.122866	0.107081	-0.747096	0.286967	-0.371194	0.709036	-0.202298	-0.599672	-0.311027	0	0
16158	9.574768	1.353189	1.875893	0.484117	-0.121142	0.107099	-0.748079	0.284921	-0.371169	0.709575	-0.199902	-0.601806	-0.307200	0	0
16159	9.579551	1.403982	1.923901	0.455684	-0.026530	0.106920	-0.746649	0.281932	-0.372028	0.710617	-0.197388	-0.603171	-0.303721	0	0
16160	9.528854	1.303281	1.991673	0.438959	-0.068127	0.110416	-0.746485	0.279842	-0.374001	0.711366	-0.195155	-0.604760	-0.300231	0	0
16161	9.391070	1.230847	1.910994	0.417050	-0.067944	0.100689	-0.747479	0.281338	-0.373991	0.712035	-0.192995	-0.606290	-0.296937	0	0
16162	9.371672	1.283623	1.867816	0.421325	-0.084319	0.084060	-0.746897	0.278953	-0.375121	0.712544	-0.190772	-0.607969	-0.293702	0	0
16163	9.487730	1.330971	1.741909	0.413798	-0.089731	0.062129	-0.748026	0.277651	-0.374814	0.712935	-0.188457	-0.609697	-0.290650	0	0
16164	9.567589	1.282968	1.794258	0.397808	-0.120474	0.036672	-0.747735	0.275430	-0.374950	0.713017	-0.186209	-0.611634	-0.287815	0	0
16165	9.661915	1.292022	1.707009	0.370497	-0.098493	0.020789	-0.749422	0.275012	-0.375911	0.713130	-0.183970	-0.613357	-0.285297	0	0
16166	9.681261	1.296687	1.682821	0.366470	-0.125696	0.003266	-0.749131	0.271761	-0.375760	0.713004	-0.181748	-0.615285	-0.282873	0	0
16167	9.661835	1.369208	1.735797	0.302253	-0.128805	-0.026703	-0.751249	0.269743	-0.375292	0.712653	-0.179784	-0.617101	-0.281051	0	0
16168	9.579516	1.460429	1.659388	0.288098	-0.154103	-0.054764	-0.753090	0.266257	-0.373551	0.712030	-0.177839	-0.619101	-0.279464	0	0
16169	9.516586	1.517625	1.525164	0.245024	-0.161015	-0.070639	-0.753795	0.263329	-0.372679	0.711239	-0.176096	-0.621054	-0.278247	0	0
16170	9.429470	1.583855	1.266088	0.230404	-0.157273	-0.082945	-0.756201	0.260147	-0.371212	0.710404	-0.174391	-0.622954	-0.277205	0	0
16171	9.608320	1.727266	1.110792	0.241932	-0.112006	-0.054848	-0.756348	0.258834	-0.370073	0.709943	-0.172628	-0.624513	-0.275977	0	0
16172	9.816350	1.689151	1.251154	0.262563	-0.074064	-0.022384	-0.757609	0.256199	-0.370465	0.709839	-0.170840	-0.625797	-0.274445	0	0
16173	9.789891	1.535508	1.330813	0.301335	-0.036264	-0.016239	-0.758461	0.253576	-0.369026	0.710049	-0.168685	-0.626906	-0.272698	0	0
16174	9.773075	1.424592	1.292558	0.316492	-0.003712	0.008299	-0.756874	0.251152	-0.371869	0.710549	-0.166510	-0.627776	-0.270724	0	0
16175	9.748825	1.487249	1.297493	0.305645	0.007274	0.013539	-0.758546	0.250273	-0.374523	0.711106	-0.164389	-0.628527	-0.268807	0	0
16176	9.652013	1.568376	1.125028	0.320962	0.054357	0.048637	-0.758106	0.247451	-0.375366	0.712074	-0.162275	-0.628918	-0.266609	0	0
16177	9.664203	1.472044	1.122613	0.379065	0.082931	0.085572	-0.756536	0.245932	-0.376516	0.713402	-0.159877	-0.629196	-0.263836	0	0
16178	9.676357	1.400418	1.245199	0.396594	0.084615	0.106653	-0.757058	0.246181	-0.381880	0.714815	-0.157505	-0.629460	-0.260790	0	0
16179	9.642549	1.347503	1.245489	0.383765	0.081090	0.100469	-0.753651	0.243449	-0.382490	0.716155	-0.155166	-0.629721	-0.257871	0	0
16180	9.613523	1.347679	1.272148	0.400822	0.042845	0.106701	-0.753619	0.243261	-0.386306	0.717288	-0.152865	-0.630274	-0.254724	0	0
16181	9.594191	1.328581	1.298752	0.401377	0.009263	0.097964	-0.751331	0.241272	-0.388597	0.718172	-0.150563	-0.631079	-0.251593	0	0
16182	9.644904	1.410119	1.250230	0.404893	0.005595	0.089225	-0.752014	0.239197	-0.390697	0.719009	-0.148212	-0.631916	-0.248479	0	0
16183	9.664183	1.477720	1.293310	0.419675	0.013652	0.108573	-0.751296	0.237698	-0.391550	0.719949	-0.145829	-0.632698	-0.245155	0	0
16184	9.666698	1.385939	1.235665	0.425227	0.009973	0.113835	-0.751264	0.235012	-0.394366	0.720878	-0.143471	-0.633495	-0.241733	0	0
16185	9.589395	1.298982	1.156960	0.430035	0.024456	0.119070	-0.750397	0.234383	-0.396357	0.721900	-0.141048	-0.634186	-0.238274	0	0
16186	9.574950	1.231580	1.154716	0.418213	0.033623	0.110237	-0.748386	0.232979	-0.399635	0.722933	-0.138655	-0.634777	-0.234948	0	0
16187	9.565307	1.200272	1.150004	0.390698	0.022955	0.103156	-0.748657	0.231207	-0.400330	0.723826	-0.136413	-0.635387	-0.231844	0	0
16188	9.516871	1.269763	1.070961	0.357513	0.008701	0.079419	-0.747786	0.231161	-0.403029	0.724523	-0.134318	-0.636039	-0.229084	0	0
16189	9.526473	1.348846	1.001103	0.348482	0.021477	0.080281	-0.746633	0.229198	-0.405019	0.725275	-0.132236	-0.636577	-0.226406	0	0
16190	9.623185	1.380121	1.024414	0.344830	0.025128	0.080278	-0.746889	0.226818	-0.407266	0.726045	-0.130197	-0.637064	-0.223736	0	0
16191	9.613468	1.418899	1.072538	0.368521	0.015869	0.089130	-0.745180	0.227356	-0.408992	0.726787	-0.128033	-0.637661	-0.220853	0	0
16192	9.565101	1.423228	0.962293	0.394240	0.022921	0.097083	-0.745175	0.225880	-0.408986	0.727623	-0.125745	-0.638234	-0.217739	0	0
16193	9.516665	1.492682	0.876037	0.430838	0.013559	0.118261	-0.743304	0.223595	-0.412117	0.728469	-0.123314	-0.638928	-0.214237	0	0
16194	9.376402	1.480489	0.804944	0.482460	0.014989	0.173662	-0.741284	0.222034	-0.416384	0.729500	-0.120883	-0.639629	-0.209981	0	0
16195	9.337820	1.374008	0.685101	0.523335	0.030102	0.233388	-0.741402	0.221124	-0.418922	0.730770	-0.118472	-0.640228	-0.205059	0	0
16196	9.589408	1.329983	0.620788	0.536905	0.063562	0.293050	-0.738552	0.222508	-0.422085	0.732378	-0.116300	-0.640504	-0.199628	0	0
16197	9.744259	1.240243	1.011622	0.512337	0.051076	0.326328	-0.737115	0.221127	-0.424364	0.733905	-0.114513	-0.640775	-0.194107	0	0
16198	9.729930	1.020893	1.432649	0.551663	0.036264	0.352702	-0.733851	0.223250	-0.426688	0.735417	-0.112659	-0.641162	-0.188098	0	0
16199	9.807413	0.929583	1.489859	0.579215	0.023340	0.384355	-0.733264	0.223504	-0.429385	0.736892	-0.110795	-0.641645	-0.181676	0	0
16200	9.783521	0.617681	1.697053	0.617584	-0.027767	0.430061	-0.731672	0.225484	-0.434508	0.738139	-0.109059	-0.642478	-0.174585	0	0
16201	9.684684	0.272210	1.909630	0.548637	-0.083460	0.414077	-0.728703	0.226306	-0.434843	0.738875	-0.107791	-0.643599	-0.168005	0	0
16202	9.626597	0.306293	1.967728	0.444863	-0.126169	0.385807	-0.728708	0.229840	-0.435565	0.739158	-0.107206	-0.644852	-0.162229	0	0
16203	9.558671	0.536014	1.669911	0.402696	-0.136717	0.377885	-0.728856	0.229263	-0.434571	0.739279	-0.106865	-0.646115	-0.156787	0	0
16204	9.713583	0.399597	1.875656	0.457348	-0.171648	0.401721	-0.727446	0.232767	-0.435457	0.739256	-0.106354	-0.647660	-0.150752	0	0
16205	10.054714	0.286590	2.003085	0.425941	-0.202285	0.390258	-0.728037	0.235751	-0.433481	0.738945	-0.106014	-0.649384	-0.144988	0	0
16206	10.187987	0.040677	1.973460	0.407220	-0.259332	0.378822	-0.727479	0.238100	-0.433501	0.738211	-0.105847	-0.651479	-0.139345	0	0
16207	10.081782	-0.153078	1.714736	0.371197	-0.285385	0.331335	-0.728075	0.239621	-0.430388	0.737167	-0.105640	-0.653755	-0.134274	0	0
16208	10.062452	-0.154165	1.493687	0.341122	-0.257940	0.299640	-0.729648	0.239382	-0.428099	0.736217	-0.105437	-0.655791	-0.129638	0	0
16209	10.023797	-0.197419	1.498813	0.329936	-0.248790	0.258344	-0.731097	0.242100	-0.424977	0.735234	-0.105003	-0.657784	-0.125405	0	0
16210	9.943984	-0.192897	1.417648	0.355837	-0.211792	0.257481	-0.730963	0.243283	-0.424561	0.734512	-0.104353	-0.659511	-0.121027	0	0
16211	9.890891	-0.297143	1.259441	0.377951	-0.191113	0.247829	-0.730552	0.242851	-0.422728	0.733912	-0.103422	-0.661119	-0.116609	0	0
16212	9.924739	-0.266939	1.052404	0.365848	-0.120246	0.250354	-0.730697	0.244621	-0.423016	0.733764	-0.102539	-0.662166	-0.112307	0	0
16213	9.914914	-0.126656	1.177382	0.353259	-0.077484	0.241526	-0.732108	0.244647	-0.423276	0.733854	-0.101613	-0.662890	-0.108211	0	0
16214	9.818064	-0.002460	0.951989	0.366536	-0.023142	0.243275	-0.730409	0.244903	-0.423729	0.734314	-0.100568	-0.663207	-0.104050	0	0
16215	9.830128	-0.005377	1.331774	0.330747	0.105107	0.209668	-0.727835	0.245402	-0.427448	0.735533	-0.099400	-0.662576	-0.100518	0	0
16216	9.827889	-0.192749	1.413688	0.348399	0.045059	0.190432	-0.725140	0.246365	-0.428910	0.736348	-0.098062	-0.662404	-0.096933	0	0
16217	9.859508	-0.366333	1.375130	0.317432	0.050741	0.180656	-0.723979	0.245863	-0.432319	0.737144	-0.096851	-0.662170	-0.093646	0	0
16218	9.849918	-0.452893	1.394505	0.286157	0.038283	0.159513	-0.722409	0.245665	-0.434041	0.737806	-0.095770	-0.662001	-0.090692	0	0
16219	9.801625	-0.530044	1.358857	0.260407	0.042108	0.125202	-0.721967	0.245487	-0.436026	0.738424	-0.094619	-0.661817	-0.088180	0	0
16220	9.741172	-0.530694	1.212640	0.251381	0.053068	0.119902	-0.719974	0.245724	-0.437756	0.739102	-0.093519	-0.661534	-0.085762	0	0
16221	9.707372	-0.588571	1.184083	0.234404	0.093134	0.117162	-0.719523	0.244063	-0.440442	0.740015	-0.092463	-0.660948	-0.083527	0	0
16222	9.702678	-0.723907	1.080845	0.224762	0.154896	0.088068	-0.715829	0.246171	-0.443339	0.741303	-0.091263	-0.659909	-0.081615	0	0
16223	9.755894	-0.737910	1.183850	0.219955	0.173062	0.042396	-0.714099	0.244329	-0.446752	0.742658	-0.089755	-0.658777	-0.080100	0	0
16224	9.770358	-0.689854	1.169280	0.230053	0.165727	0.059994	-0.714336	0.242219	-0.451403	0.743988	-0.088318	-0.657678	-0.078368	0	0
16225	9.804194	-0.665792	1.176226	0.235466	0.162049	0.058263	-0.712046	0.242725	-0.454977	0.745286	-0.086808	-0.656615	-0.076621	0	0
16226	9.794516	-0.672321	1.310940	0.222223	0.134025	0.035447	-0.709327	0.241159	-0.458266	0.746370	-0.085294	-0.655757	-0.075097	0	0
16227	9.726744	-0.621699	1.304181	0.209080	0.118702	0.009119	-0.708461	0.239502	-0.459828	0.747313	-0.083692	-0.655031	-0.073850	0	0
16228	9.685628	-0.621734	1.285247	0.187006	0.111621	-0.004966	-0.705877	0.238372	-0.464106	0.748182	-0.082192	-0.654341	-0.072839	0	0
16229	9.666290	-0.626921	1.206053	0.130070	0.090296	-0.027891	-0.704442	0.236552	-0.465959	0.748841	-0.080960	-0.653795	-0.072360	0	0
16230	9.617990	-0.683144	1.023729	0.109867	0.085907	-0.049007	-0.704145	0.233294	-0.466515	0.749442	-0.079767	-0.653274	-0.072161	0	0
16231	9.647053	-0.742200	1.256776	0.069493	0.096213	-0.080728	-0.702155	0.235152	-0.468394	0.750049	-0.078641	-0.652679	-0.072475	0	0
16232	9.596234	-0.713379	1.228273	0.012669	0.091229	-0.103667	-0.702135	0.233950	-0.470368	0.750565	-0.077821	-0.652088	-0.073331	0	0
16233	9.543122	-0.796103	1.041198	-0.016387	0.098719	-0.105520	-0.700005	0.232425	-0.470961	0.751099	-0.077179	-0.651429	-0.074391	0	0
16234	9.635062	-0.827537	1.040551	-0.071592	0.093692	-0.154793	-0.699553	0.231205	-0.473791	0.751525	-0.076654	-0.650793	-0.076179	0	0
16235	9.627725	-0.743408	1.011686	-0.123058	0.079586	-0.178570	-0.699253	0.228531	-0.474915	0.751791	-0.076355	-0.650249	-0.078462	0	0
16236	9.601110	-0.724690	0.896461	-0.186952	0.107315	-0.211222	-0.699402	0.228984	-0.474208	0.752163	-0.076320	-0.649457	-0.081436	0	0
16237	9.620476	-0.743761	0.939611	-0.240018	0.116813	-0.235938	-0.699532	0.229415	-0.475621	0.752521	-0.076501	-0.648572	-0.084934	0	0
16238	9.606012	-0.798749	1.011889	-0.289508	0.122652	-0.267671	-0.697111	0.227725	-0.477208	0.752847	-0.076857	-0.647605	-0.089008	0	0
16239	9.683366	-0.748718	0.929539	-0.320658	0.131960	-0.290557	-0.695973	0.227547	-0.477933	0.753167	-0.077280	-0.646557	-0.093444	0	0
16240	9.772748	-0.656394	1.121150	-0.363286	0.115956	-0.338004	-0.695540	0.227674	-0.479071	0.753295	-0.077741	-0.645598	-0.098518	0	0
16241	9.837832	-0.430583	1.041151	-0.416400	0.129082	-0.360903	-0.695249	0.225894	-0.479351	0.753413	-0.078434	-0.644501	-0.104091	0	0
16242	9.885973	-0.219901	1.297882	-0.438206	0.161039	-0.359192	-0.695388	0.225159	-0.479346	0.753705	-0.079268	-0.643103	-0.109834	0	0
16243	9.798804	-0.130207	1.394615	-0.504040	0.118005	-0.431236	-0.694812	0.224986	-0.480626	0.753549	-0.080180	-0.642003	-0.116481	0	0
16244	9.759816	0.172473	1.250399	-0.525024	0.121819	-0.420682	-0.693548	0.225853	-0.479944	0.753385	-0.081311	-0.640796	-0.123207	0	0
16245	9.778911	0.404927	1.519346	-0.533935	0.153683	-0.403140	-0.693527	0.224356	-0.481917	0.753395	-0.082578	-0.639308	-0.129851	0	0
16246	9.749759	0.532643	1.533880	-0.570675	0.146727	-0.415474	-0.693833	0.226891	-0.480085	0.753285	-0.084047	-0.637788	-0.136836	0	0
16247	9.710882	0.717693	1.457077	-0.590818	0.154155	-0.422505	-0.691562	0.226540	-0.480969	0.753146	-0.085607	-0.636171	-0.143977	0	0
16248	9.686567	0.833995	1.596606	-0.576069	0.154063	-0.392607	-0.690998	0.226530	-0.480837	0.753030	-0.087240	-0.634501	-0.150812	0	0
16249	9.676765	0.957048	1.647067	-0.536824	0.120195	-0.347685	-0.692111	0.227413	-0.483226	0.752756	-0.088909	-0.633091	-0.157004	0	0
16250	9.671816	1.056541	1.800894	-0.554157	0.099495	-0.312576	-0.691294	0.229787	-0.480422	0.752367	-0.090961	-0.631735	-0.163037	0	0
16251	9.632936	1.221342	2.005404	-0.547147	0.079497	-0.309865	-0.689477	0.231981	-0.478765	0.751822	-0.093000	-0.630528	-0.168963	0	0
16252	9.603787	1.337481	2.111310	-0.547721	0.043207	-0.330855	-0.689746	0.231822	-0.480315	0.750991	-0.094973	-0.629571	-0.175024	0	0
16253	9.521396	1.500989	2.046864	-0.571821	-0.001045	-0.322039	-0.689213	0.234351	-0.477366	0.749833	-0.097245	-0.628883	-0.181111	0	0
16254	9.434192	1.649452	1.862253	-0.517120	-0.040493	-0.286717	-0.690939	0.235598	-0.474375	0.748521	-0.099408	-0.628515	-0.186556	0	0
16255	9.550261	1.650784	2.159530	-0.475242	-0.106137	-0.218085	-0.692805	0.235672	-0.470952	0.746935	-0.101790	-0.628641	-0.191146	0	0
16256	9.521555	1.346615	1.989286	-0.521844	-0.058569	-0.188496	-0.692125	0.238778	-0.468998	0.745642	-0.104627	-0.628262	-0.195854	0	0
16257	9.630415	1.304415	2.245780	-0.576910	-0.058131	-0.217600	-0.692155	0.243226	-0.467037	0.744204	-0.107668	-0.627789	-0.201119	0	0
16258	9.313514	1.380836	2.031651	-0.636033	-0.132037	-0.232550	-0.693465	0.244623	-0.463064	0.742182	-0.111219	-0.627726	-0.206777	0	0
16259	9.052134	1.563276	1.850689	-0.687299	-0.135227	-0.245791	-0.695231	0.249597	-0.456554	0.740011	-0.115042	-0.627570	-0.212847	0	0
16260	9.134150	1.795836	1.681603	-0.676245	-0.155272	-0.202673	-0.696831	0.252625	-0.452301	0.737784	-0.119116	-0.627494	-0.218488	0	0
16261	9.361462	1.827330	1.785703	-0.654829	-0.199027	-0.207817	-0.698302	0.256695	-0.447064	0.735253	-0.123057	-0.627768	-0.223981	0	0
16262	9.521002	1.936724	1.563258	-0.641760	-0.155607	-0.217457	-0.701456	0.258284	-0.442354	0.732957	-0.126767	-0.627724	-0.229490	0	0
16263	9.857108	2.009251	1.719424	-0.606551	-0.110536	-0.186691	-0.702353	0.261597	-0.437831	0.731022	-0.130266	-0.627369	-0.234621	0	0
16264	9.966072	1.870252	1.877421	-0.559747	-0.103658	-0.164684	-0.703098	0.265776	-0.434727	0.729217	-0.133577	-0.627014	-0.239275	0	0
16265	9.905758	1.725428	1.786618	-0.527002	-0.060354	-0.126086	-0.704126	0.268784	-0.431330	0.727793	-0.136739	-0.626353	-0.243520	0	0
16266	9.729403	1.518667	1.792884	-0.517078	-0.029545	-0.076140	-0.705573	0.271208	-0.428207	0.726680	-0.140106	-0.625402	-0.247346	0	0
16267	9.647229	1.456314	1.817577	-0.524241	-0.032193	-0.060377	-0.705031	0.274166	-0.426533	0.725555	-0.143579	-0.624414	-0.251122	0	0
16268	9.700438	1.456356	1.841231	-0.498640	-0.033311	-0.052415	-0.704912	0.278307	-0.425422	0.724464	-0.146961	-0.623468	-0.254641	0	0
16269	9.695664	1.389122	1.874980	-0.467538	-0.031750	-0.048851	-0.705800	0.281021	-0.421602	0.723418	-0.150082	-0.622570	-0.257971	0	0
16270	9.724677	1.398818	1.896398	-0.451148	-0.027352	-0.056712	-0.706961	0.285345	-0.419623	0.722389	-0.153072	-0.621680	-0.261223	0	0
16271	9.676232	1.471080	1.889481	-0.436595	-0.026558	-0.060172	-0.706842	0.288017	-0.417940	0.721363	-0.155876	-0.620813	-0.264442	0	0
16272	9.603654	1.497234	1.803437	-0.396475	-0.021445	-0.073240	-0.706592	0.289228	-0.414557	0.720384	-0.158346	-0.620026	-0.267471	0	0
16273	9.487571	1.487631	1.775442	-0.350698	-0.002755	-0.079303	-0.707036	0.291908	-0.413148	0.719567	-0.160339	-0.619223	-0.270328	0	0
16274	9.342566	1.392861	1.560196	-0.291158	0.003111	-0.075682	-0.706058	0.292196	-0.411893	0.718884	-0.161966	-0.618529	-0.272754	0	0
16275	9.226518	1.351730	1.486546	-0.270018	-0.007933	-0.052814	-0.706346	0.292503	-0.411324	0.718222	-0.163551	-0.617927	-0.274909	0	0
16276	9.221584	1.450264	1.450438	-0.253536	0.001009	-0.051005	-0.706916	0.293402	-0.411177	0.717643	-0.165062	-0.617301	-0.276917	0	0
16277	9.248016	1.630426	1.377971	-0.234996	0.020831	-0.028122	-0.706803	0.295787	-0.408645	0.717275	-0.166463	-0.616539	-0.278724	0	0
16278	9.240781	1.604294	1.445364	-0.209992	0.049675	-0.014067	-0.706368	0.295911	-0.410066	0.717162	-0.167753	-0.615616	-0.280276	0	0
16279	9.182783	1.560632	1.364079	-0.137356	0.074503	0.017655	-0.706074	0.298096	-0.412201	0.717410	-0.168581	-0.614659	-0.281243	0	0
16280	9.119907	1.560216	1.263560	-0.143394	0.092713	0.036923	-0.704084	0.299365	-0.413935	0.717812	-0.169585	-0.613525	-0.282088	0	0
16281	9.163354	1.646993	1.296831	-0.155416	0.096434	0.021116	-0.704510	0.300258	-0.414073	0.718169	-0.170498	-0.612351	-0.283179	0	0
16282	9.218903	1.719597	1.387728	-0.153559	0.108217	0.021124	-0.703090	0.301397	-0.415232	0.718599	-0.171433	-0.611099	-0.284225	0	0
16283	9.337478	1.661422	1.343632	-0.109604	0.114193	0.028232	-0.701954	0.302544	-0.416245	0.719159	-0.172006	-0.609911	-0.285015	0	0
16284	9.482676	1.579531	1.378702	-0.036470	0.091814	0.063521	-0.702071	0.302957	-0.419355	0.719807	-0.172402	-0.609035	-0.285011	0	0
16285	9.555381	1.421241	1.520150	-0.029213	0.048208	0.100411	-0.700208	0.302887	-0.422354	0.720306	-0.173023	-0.608425	-0.284678	0	0
16286	9.710307	1.268141	1.759568	-0.046062	-0.022433	0.124995	-0.698379	0.305507	-0.422254	0.720416	-0.174187	-0.608236	-0.284091	0	0
16287	9.826536	1.105917	2.088233	-0.094534	-0.129119	0.117952	-0.699254	0.308058	-0.419989	0.719770	-0.175888	-0.608685	-0.283721	0	0
16288	9.558353	0.817448	2.097640	-0.140334	-0.156858	0.106388	-0.700386	0.308228	-0.419971	0.718839	-0.177998	-0.609225	-0.283604	0	0
16289	9.464082	0.782669	1.857932	-0.170109	-0.113975	0.091337	-0.700412	0.310907	-0.417862	0.718069	-0.180037	-0.609392	-0.283910	0	0
16290	9.662353	0.849276	1.755451	-0.185498	-0.102982	0.098332	-0.701140	0.310655	-0.415163	0.717356	-0.182268	-0.609424	-0.284220	0	0
16291	10.184840	0.754260	2.160433	-0.155657	-0.117788	0.094897	-0.702150	0.313934	-0.414030	0.716593	-0.184235	-0.609646	-0.284401	0	0
16292	10.702795	0.342207	2.714770	-0.107701	-0.227087	0.159993	-0.702891	0.317080	-0.411063	0.715432	-0.186636	-0.610668	-0.283564	0	0
16293	10.630816	-0.249310	2.840799	-0.120801	-0.314092	0.179226	-0.704214	0.320256	-0.406249	0.713763	-0.189425	-0.612227	-0.282557	0	0
16294	10.205322	-0.409261	2.509847	-0.246542	-0.284012	0.147247	-0.707787	0.320966	-0.401811	0.711938	-0.192895	-0.613272	-0.282547	0	0
16295	9.817852	0.100367	2.245392	-0.254979	-0.165938	0.124379	-0.709375	0.324273	-0.399114	0.710749	-0.195888	-0.613483	-0.283025	0	0
16296	9.686837	0.527976	2.022405	-0.178118	-0.090344	0.084206	-0.708990	0.326812	-0.395456	0.710051	-0.197934	-0.613453	-0.283414	0	0
16297	9.774045	0.388367	2.053137	-0.033357	-0.062492	0.114320	-0.709429	0.327134	-0.393754	0.709899	-0.198996	-0.613568	-0.282804	0	0
16298	10.001758	0.022422	2.119091	0.045258	-0.068616	0.117062	-0.709714	0.327143	-0.393466	0.709868	-0.199596	-0.613949	-0.281632	0	0
16299	10.084141	-0.122420	2.065713	0.031603	-0.081222	0.124911	-0.709001	0.329325	-0.395043	0.709756	-0.200318	-0.614357	-0.280506	0	0
16300	9.958270	-0.023403	2.090595	0.003059	-0.066468	0.084477	-0.708997	0.328586	-0.395181	0.709560	-0.201010	-0.614667	-0.279827	0	0
16301	9.875875	0.138013	2.088661	0.030951	0.004098	0.080980	-0.708298	0.329169	-0.394488	0.709848	-0.201231	-0.614555	-0.279185	0	0
16302	9.662995	0.185935	1.981986	0.053251	0.032980	0.095044	-0.707446	0.329735	-0.395211	0.710392	-0.201355	-0.614277	-0.278323	0	0
16303	9.570989	0.291566	1.896019	0.104184	0.027120	0.081158	-0.706584	0.330142	-0.396923	0.710968	-0.200993	-0.614202	-0.277275	0	0
16304	9.464578	0.277546	1.949702	0.095133	0.010887	0.107475	-0.706005	0.329084	-0.398200	0.711493	-0.200956	-0.614172	-0.276022	0	0
16305	9.276081	0.137170	1.749236	0.067829	0.029252	0.079267	-0.706143	0.329082	-0.398622	0.712003	-0.200836	-0.613983	-0.275212	0	0
16306	9.375340	0.033984	1.844765	0.068893	0.149019	0.080845	-0.704418	0.328130	-0.401615	0.713246	-0.200442	-0.612948	-0.274586	0	0
16307	9.385116	-0.073945	1.928930	0.070347	0.110889	0.072093	-0.701433	0.328637	-0.403786	0.714240	-0.200038	-0.612198	-0.273972	0	0
16308	9.271349	0.026698	1.802254	0.047515	0.096573	0.086123	-0.701557	0.329058	-0.406048	0.715130	-0.199972	-0.611464	-0.273334	0	0
16309	9.339103	-0.011524	1.881131	0.045056	0.120188	0.096608	-0.699543	0.328532	-0.410036	0.716194	-0.199877	-0.610527	-0.272714	0	0
16310	9.416426	0.060697	1.902145	0.048054	0.082029	0.063338	-0.698677	0.328199	-0.412028	0.716932	-0.199705	-0.609943	-0.272204	0	0
16311	9.377594	0.195480	1.883085	0.021442	0.085879	0.049261	-0.697692	0.329802	-0.412051	0.717608	-0.199586	-0.609280	-0.271995	0	0
16312	9.423469	0.277195	1.868258	0.027667	0.094887	0.024716	-0.697094	0.326956	-0.414876	0.718277	-0.199291	-0.608624	-0.271915	0	0
16313	9.488746	0.310379	1.783605	0.029222	0.074894	0.012472	-0.695393	0.327945	-0.415756	0.718801	-0.198922	-0.608134	-0.271899	0	0
16314	9.488838	0.218844	1.774062	0.035986	0.107505	0.017689	-0.694796	0.324660	-0.418296	0.719543	-0.198490	-0.607422	-0.271842	0	0
16315	9.488975	0.083912	1.752533	0.025960	0.120276	-0.003447	-0.694077	0.325217	-0.420006	0.720290	-0.197927	-0.606628	-0.272047	0	0
16316	9.481692	0.112632	1.716499	-0.001424	0.104174	0.014068	-0.693774	0.325480	-0.422557	0.720925	-0.197753	-0.605844	-0.272239	0	0
16317	9.491307	0.161435	1.848623	-0.032680	0.086290	0.014026	-0.692347	0.325288	-0.423993	0.721395	-0.197815	-0.605100	-0.272602	0	0
16318	9.491337	0.132496	1.839029	-0.062157	0.066559	-0.000067	-0.693184	0.324555	-0.425107	0.721643	-0.198094	-0.604449	-0.273187	0	0
16319	9.539812	0.040355	1.723346	-0.056794	0.060140	-0.016738	-0.692048	0.326143	-0.426263	0.721822	-0.198219	-0.603889	-0.273863	0	0
16320	9.503635	-0.065401	1.747739	-0.067510	0.079288	-0.014185	-0.690910	0.325229	-0.426843	0.722095	-0.198418	-0.603158	-0.274609	0	0
16321	9.385119	-0.051483	1.609147	-0.073217	0.053929	-0.021183	-0.690760	0.325656	-0.427979	0.722188	-0.198658	-0.602607	-0.275397	0	0
16322	9.372993	-0.004163	1.440900	-0.086222	0.050386	-0.048399	-0.689898	0.325181	-0.429404	0.722155	-0.198865	-0.602100	-0.276445	0	0
16323	9.368137	-0.003101	1.650104	-0.118378	0.034328	-0.049337	-0.689324	0.323983	-0.429974	0.721959	-0.199322	-0.601623	-0.277662	0	0
16324	9.218190	0.005721	1.446831	-0.128490	0.034408	-0.066910	-0.690180	0.325627	-0.429684	0.721689	-0.199768	-0.601147	-0.279068	0	0
16325	9.314948	0.018494	1.143179	-0.102768	0.070455	-0.094086	-0.690187	0.325340	-0.428835	0.721611	-0.199751	-0.600544	-0.280579	0	0
16326	9.423704	0.113931	1.002860	-0.117499	0.021575	-0.055415	-0.690882	0.323870	-0.429665	0.721316	-0.200223	-0.600165	-0.281809	0	0
16327	9.975228	-0.013634	1.645677	-0.086805	-0.030470	-0.131649	-0.691582	0.323288	-0.430217	0.720551	-0.200157	-0.600411	-0.283284	0	0
16328	9.975145	0.095524	1.330633	-0.124572	-0.034731	-0.173821	-0.693282	0.320828	-0.428906	0.719565	-0.200126	-0.600651	-0.285296	0	0
16329	10.134531	0.304543	1.766871	-0.124945	0.005186	-0.230866	-0.693260	0.318890	-0.430735	0.718646	-0.199642	-0.600729	-0.287777	0	0
16330	10.001100	0.707055	1.818007	-0.112003	-0.003936	-0.175442	-0.694096	0.315952	-0.431133	0.717860	-0.199418	-0.600781	-0.289780	0	0
16331	9.947856	0.752186	1.681317	-0.060562	0.037382	-0.182380	-0.695788	0.315098	-0.431384	0.717394	-0.198668	-0.600711	-0.291586	0	0
16332	10.001076	0.733393	1.789135	-0.033165	0.019019	-0.157725	-0.696350	0.313194	-0.431084	0.716945	-0.197924	-0.600785	-0.293041	0	0
16333	9.952758	0.648588	2.145385	-0.031599	-0.002751	-0.159479	-0.695633	0.310081	-0.431083	0.716358	-0.197220	-0.601038	-0.294428	0	0
16334	9.783404	0.678786	2.355767	-0.057029	-0.000685	-0.138484	-0.699131	0.304226	-0.433262	0.715802	-0.196807	-0.601146	-0.295833	0	0
16335	9.667291	0.705005	2.270041	-0.074816	0.084753	-0.174613	-0.698849	0.303046	-0.432696	0.715608	-0.196059	-0.600670	-0.297760	0	0
16336	9.662138	1.002280	2.495836	-0.075334	0.077508	-0.203494	-0.696986	0.300918	-0.434979	0.715282	-0.195164	-0.600284	-0.299903	0	0
16337	9.671568	1.250085	2.464310	-0.087123	-0.000433	-0.208623	-0.698669	0.299025	-0.435791	0.714446	-0.194545	-0.600437	-0.301984	0	0
16338	9.855278	1.358090	2.450858	-0.065680	-0.064139	-0.189149	-0.700932	0.295398	-0.434325	0.713326	-0.194088	-0.601059	-0.303684	0	0
16339	9.995548	1.367584	2.464251	-0.045662	-0.078833	-0.178544	-0.702916	0.292945	-0.432868	0.712186	-0.193582	-0.601831	-0.305152	0	0
16340	9.884255	1.406101	2.431374	-0.089395	-0.071201	-0.176897	-0.703208	0.289876	-0.430588	0.711008	-0.193386	-0.602402	-0.306890	0	0
16341	9.787481	1.435062	2.417632	-0.098138	-0.052956	-0.148856	-0.704620	0.287991	-0.430133	0.710009	-0.193344	-0.602763	-0.308516	0	0
16342	9.598839	1.432426	2.318033	-0.115669	-0.022826	-0.098044	-0.704892	0.285925	-0.430685	0.709312	-0.193655	-0.602754	-0.309939	0	0
16343	9.402912	1.460856	2.170378	-0.139123	-0.014442	-0.078801	-0.706041	0.286559	-0.428690	0.708679	-0.194199	-0.602573	-0.311393	0	0
16344	9.303742	1.472653	2.094157	-0.124118	0.007232	-0.055975	-0.706022	0.285653	-0.430665	0.708274	-0.194731	-0.602240	-0.312627	0	0
16345	9.255487	1.366113	1.959959	-0.103646	0.023401	-0.037544	-0.705189	0.286244	-0.428985	0.708065	-0.195149	-0.601817	-0.313652	0	0
16346	9.325728	1.269441	1.906631	-0.063116	0.046654	-0.024335	-0.704912	0.287274	-0.428712	0.708111	-0.195318	-0.601331	-0.314374	0	0
16347	9.507194	1.201808	1.914978	-0.043004	0.051910	-0.027815	-0.707001	0.283749	-0.431206	0.708221	-0.195274	-0.600877	-0.315021	0	0
16348	9.565234	1.202134	1.996298	-0.015412	0.066207	-0.013726	-0.704881	0.284883	-0.431529	0.708513	-0.195102	-0.600383	-0.315413	0	0
16349	9.516891	1.168695	2.035146	-0.005910	0.093367	0.002046	-0.705145	0.281925	-0.432643	0.709038	-0.194842	-0.599691	-0.315708	0	0
16350	9.516747	1.313123	2.030221	0.027047	0.073158	0.044310	-0.703719	0.281586	-0.434078	0.709637	-0.194695	-0.599168	-0.315447	0	0
16351	9.526350	1.376251	2.138290	0.074512	0.067337	0.058486	-0.704976	0.280270	-0.435324	0.710340	-0.194282	-0.598804	-0.314810	0	0
16352	9.497335	1.371224	2.088017	0.076399	0.055534	0.076055	-0.703553	0.280229	-0.436478	0.711027	-0.194031	-0.598498	-0.313994	0	0
16353	9.444189	1.306348	2.098075	0.091477	0.087185	0.096216	-0.701835	0.277815	-0.438192	0.711999	-0.193657	-0.597970	-0.313027	0	0
16354	9.366855	1.246177	2.079455	0.120944	0.096031	0.112931	-0.701117	0.279550	-0.440190	0.713127	-0.193182	-0.597441	-0.311759	0	0
16355	9.241135	1.207177	1.948172	0.104351	0.068949	0.112915	-0.698692	0.278004	-0.442202	0.714064	-0.192870	-0.597047	-0.310561	0	0
16356	9.236415	1.100597	1.818464	0.113843	0.105157	0.107601	-0.698958	0.277988	-0.444177	0.715212	-0.192383	-0.596439	-0.309388	0	0
16357	9.338041	1.043465	1.976449	0.098815	0.063530	0.103217	-0.696959	0.277041	-0.446184	0.716072	-0.192069	-0.596083	-0.308280	0	0
16358	9.335588	1.081808	1.940372	0.127825	0.050583	0.093660	-0.695952	0.277293	-0.448322	0.716875	-0.191565	-0.595931	-0.307016	0	0
16359	9.463700	1.154037	1.977845	0.164355	0.044836	0.109573	-0.695239	0.275802	-0.448469	0.717763	-0.190876	-0.595896	-0.305434	0	0
16360	9.511972	1.246022	2.090417	0.188852	0.029217	0.118450	-0.695788	0.273440	-0.449580	0.718626	-0.190147	-0.596033	-0.303587	0	0
16361	9.364406	1.284216	1.983273	0.210870	0.056263	0.100046	-0.693932	0.273232	-0.451730	0.719636	-0.189028	-0.596070	-0.301816	0	0
16362	9.163656	1.295970	1.869326	0.219437	0.078902	0.113199	-0.694194	0.272623	-0.453985	0.720829	-0.187896	-0.595946	-0.299916	0	0
16363	9.103192	1.293653	1.869769	0.224844	0.053464	0.130793	-0.692764	0.270664	-0.455131	0.721932	-0.186863	-0.595980	-0.297834	0	0
16364	9.033077	1.269585	1.851067	0.219084	0.033546	0.114123	-0.693310	0.271091	-0.457668	0.722848	-0.185871	-0.596173	-0.295839	0	0
16365	8.931537	1.217328	1.962447	0.250068	0.009723	0.132638	-0.692181	0.268719	-0.456546	0.723732	-0.184792	-0.596586	-0.293510	0	0
16366	8.660635	1.232079	1.945180	0.251724	-0.002063	0.121244	-0.691159	0.266453	-0.459521	0.724509	-0.183708	-0.597112	-0.291198	0	0
16367	8.665473	1.291114	1.240653	0.289095	0.067471	0.130927	-0.691438	0.265572	-0.459654	0.725792	-0.182164	-0.597215	-0.288750	0	0
16368	9.333098	1.160751	1.839347	0.342571	-0.001958	0.180264	-0.689853	0.263150	-0.462355	0.726889	-0.180769	-0.597884	-0.285463	0	0
16369	9.667142	0.874715	2.027075	0.333485	-0.094489	0.164501	-0.690543	0.260644	-0.463464	0.727363	-0.179563	-0.599216	-0.282205	0	0
16370	9.971976	0.751338	2.474543	0.365814	-0.169167	0.190971	-0.693643	0.258783	-0.463970	0.727509	-0.178531	-0.601129	-0.278389	0	0
16371	10.151143	0.549711	2.646504	0.297625	-0.224898	0.167137	-0.691972	0.259075	-0.461031	0.727121	-0.177962	-0.603286	-0.275085	0	0
16372	10.078630	0.528982	2.334498	0.186716	-0.207653	0.190543	-0.694816	0.257979	-0.458576	0.726691	-0.178334	-0.604965	-0.272275	0	0
16373	10.090791	0.457029	2.392170	0.080426	-0.253970	0.187697	-0.696114	0.259800	-0.456301	0.725779	-0.179544	-0.606688	-0.270074	0	0
16374	10.054442	0.547260	2.132704	0.029346	-0.264443	0.199024	-0.697426	0.259582	-0.451473	0.724732	-0.181260	-0.608324	-0.268047	0	0
16375	10.207007	0.340955	2.324097	0.036923	-0.239109	0.201591	-0.699010	0.261709	-0.448770	0.723854	-0.182829	-0.609784	-0.266029	0	0
16376	10.391025	0.143093	2.289254	0.009624	-0.222589	0.183033	-0.700459	0.263546	-0.445221	0.722970	-0.184477	-0.611083	-0.264311	0	0
16377	10.490384	-0.052065	2.288687	-0.042497	-0.220377	0.158288	-0.701484	0.265082	-0.441535	0.721934	-0.186308	-0.612267	-0.263117	0	0
16378	10.451809	-0.192986	2.500658	-0.066408	-0.120358	0.140508	-0.701930	0.266882	-0.439557	0.721413	-0.187973	-0.612698	-0.262358	0	0
16379	10.314040	-0.266268	2.251682	-0.045766	-0.037059	0.105330	-0.704214	0.267250	-0.437118	0.721349	-0.189025	-0.612644	-0.261902	0	0
16380	10.130262	-0.309137	2.291528	-0.040908	0.057266	0.037630	-0.704210	0.268715	-0.438114	0.721691	-0.189412	-0.612051	-0.262065	0	0
16381	9.820653	-0.280150	2.221639	-0.016039	0.106083	0.008666	-0.702522	0.270160	-0.437724	0.722306	-0.189288	-0.611225	-0.262391	0	0
16382	9.706959	-0.256293	2.145514	0.046182	0.129171	0.000013	-0.701085	0.267898	-0.439575	0.723152	-0.188627	-0.610411	-0.262430	0	0
16383	9.648969	-0.309403	2.100300	0.058847	0.087338	0.024654	-0.699662	0.268298	-0.440872	0.723834	-0.188114	-0.609885	-0.262141	0	0
16384	9.624816	-0.336275	2.016350	0.113650	0.092328	0.018630	-0.698071	0.266603	-0.444566	0.724629	-0.187173	-0.609478	-0.261562	0	0
16385	9.518352	-0.292745	2.024305	0.131088	0.095833	0.028328	-0.697911	0.263637	-0.445687	0.725505	-0.186142	-0.609072	-0.260816	0	0
16386	9.353781	-0.189061	2.008593	0.150184	0.090254	0.029279	-0.698327	0.264076	-0.446813	0.726378	-0.185012	-0.608751	-0.259939	0	0
16387	9.285826	0.051418	1.934362	0.181901	0.091812	0.010985	-0.697593	0.261381	-0.449075	0.727273	-0.183519	-0.608535	-0.258997	0	0
16388	9.218065	0.085455	1.980510	0.199228	0.094403	0.009273	-0.694173	0.258485	-0.451239	0.728207	-0.181894	-0.608345	-0.257966	0	0
16389	9.280905	0.124271	2.056955	0.197008	0.071724	-0.009121	-0.694143	0.255802	-0.453772	0.728949	-0.180222	-0.608345	-0.257038	0	0
16390	9.295368	0.176984	2.011126	0.173301	0.077361	-0.010048	-0.693274	0.254876	-0.455902	0.729674	-0.178716	-0.608241	-0.256280	0	0
16391	9.416431	0.037664	2.108929	0.157354	0.126482	-0.006673	-0.693394	0.252206	-0.457444	0.730679	-0.177209	-0.607732	-0.255669	0	0
16392	9.510736	0.050168	2.228442	0.130668	0.135758	-0.036582	-0.691093	0.249905	-0.461288	0.731611	-0.175700	-0.607135	-0.255464	0	0
16393	9.445369	0.110648	2.267339	0.080218	0.156125	-0.084104	-0.690788	0.246490	-0.462692	0.732458	-0.174212	-0.606344	-0.255936	0	0
16394	9.397017	0.086766	2.291754	0.067304	0.172554	-0.119267	-0.689327	0.243609	-0.467227	0.733284	-0.172569	-0.605456	-0.256782	0	0
16395	9.288111	0.145254	2.400693	0.038124	0.163749	-0.100011	-0.689165	0.241375	-0.468916	0.734058	-0.171274	-0.604523	-0.257636	0	0
16396	9.237363	0.102006	2.403503	0.039195	0.076627	-0.103418	-0.687317	0.240590	-0.469791	0.734285	-0.170193	-0.604232	-0.258387	0	0
16397	9.259125	0.113624	2.326399	0.016933	0.040502	-0.110439	-0.688145	0.238082	-0.471322	0.734248	-0.169309	-0.604163	-0.259232	0	0
16398	9.285766	0.084354	2.258909	0.009344	-0.002998	-0.103386	-0.687860	0.237045	-0.471180	0.733943	-0.168648	-0.604379	-0.260021	0	0
16399	9.353537	0.045138	2.140638	0.005823	0.000648	-0.097261	-0.689263	0.234267	-0.471428	0.733679	-0.168032	-0.604551	-0.260765	0	0
16400	9.464767	0.071541	2.156633	0.000122	-0.019281	-0.099871	-0.689555	0.234137	-0.470292	0.733263	-0.167513	-0.604852	-0.261568	0	0
16401	9.455108	0.061549	2.082180	-0.033236	-0.073461	-0.106902	-0.690962	0.232394	-0.470403	0.732457	-0.167324	-0.605482	-0.262490	0	0
16402	9.324462	0.109348	1.974905	-0.121297	0.125076	-0.149483	-0.690517	0.230154	-0.472097	0.732586	-0.166996	-0.604492	-0.264612	0	0
16403	9.266305	0.215621	2.025732	-0.121890	0.068830	-0.154653	-0.690935	0.228096	-0.472081	0.732361	-0.166798	-0.603922	-0.266652	0	0
16404	9.184215	0.084899	1.860546	-0.112383	-0.023805	-0.136991	-0.691504	0.227671	-0.471504	0.731624	-0.166894	-0.604015	-0.268400	0	0
16405	9.247188	-0.006487	1.898628	-0.135071	-0.003667	-0.145869	-0.691224	0.227081	-0.470941	0.730956	-0.167043	-0.603923	-0.270328	0	0
16406	9.300322	0.074975	1.835663	-0.168228	-0.019743	-0.161699	-0.691927	0.226356	-0.471068	0.730078	-0.167381	-0.603873	-0.272592	0	0
16407	9.322039	0.130061	1.784970	-0.221453	-0.035652	-0.177586	-0.694339	0.225534	-0.469752	0.728976	-0.168062	-0.603828	-0.275211	0	0
16408	9.445235	0.179775	1.729076	-0.252410	-0.037185	-0.182922	-0.695498	0.224451	-0.469145	0.727786	-0.168922	-0.603703	-0.278094	0	0
16409	9.657944	0.309660	1.765884	-0.294600	-0.032328	-0.200541	-0.695796	0.223594	-0.467015	0.726499	-0.169989	-0.603460	-0.281315	0	0
16410	9.918930	0.526654	1.903247	-0.306126	-0.061294	-0.218021	-0.697791	0.223654	-0.465145	0.724953	-0.171097	-0.603403	-0.284735	0	0
16411	10.180026	0.632926	2.045508	-0.324243	-0.027590	-0.221586	-0.699217	0.223110	-0.463564	0.723563	-0.172236	-0.603061	-0.288285	0	0
16412	10.015450	0.721055	2.287064	-0.303577	-0.044063	-0.232034	-0.700089	0.224627	-0.461294	0.722057	-0.173197	-0.602890	-0.291823	0	0
16413	9.879869	0.892465	1.864767	-0.282058	-0.022446	-0.196861	-0.701081	0.222298	-0.460137	0.720821	-0.174161	-0.602574	-0.294939	0	0
16414	9.894242	1.023009	1.975151	-0.255671	-0.044420	-0.171289	-0.702213	0.221734	-0.459833	0.719570	-0.175110	-0.602433	-0.297707	0	0
16415	9.857947	1.023912	2.143713	-0.219154	-0.077355	-0.129919	-0.703510	0.221497	-0.456841	0.718297	-0.176183	-0.602571	-0.299861	0	0
16416	9.865073	1.144824	2.251754	-0.187072	-0.084851	-0.093825	-0.705346	0.221825	-0.457237	0.717138	-0.177236	-0.602777	-0.301597	0	0
16417	9.741582	1.275585	2.365549	-0.196497	-0.124668	-0.077096	-0.706649	0.221743	-0.453539	0.715770	-0.178602	-0.603220	-0.303150	0	0
16418	9.509078	1.579888	2.487212	-0.196880	-0.170890	-0.054155	-0.708790	0.223134	-0.451672	0.714182	-0.180227	-0.603934	-0.304510	0	0
16419	9.525980	1.635982	2.157660	-0.150897	-0.154037	-0.038249	-0.709391	0.224072	-0.447849	0.712829	-0.181581	-0.604646	-0.305460	0	0
16420	9.622566	1.885396	2.394427	-0.139804	-0.145117	-0.097829	-0.711489	0.223469	-0.446704	0.711357	-0.182457	-0.605421	-0.306832	0	0
16421	9.576616	1.882936	2.370722	-0.105924	-0.161711	-0.068769	-0.713077	0.224718	-0.443291	0.709941	-0.183319	-0.606372	-0.307718	0	0
16422	9.579040	1.896298	2.156716	-0.088376	-0.161858	-0.050290	-0.713935	0.222102	-0.441145	0.708603	-0.184164	-0.607332	-0.308404	0	0
16423	9.557402	1.779931	1.991076	-0.091148	-0.183622	-0.045030	-0.715099	0.224372	-0.438026	0.707149	-0.185124	-0.608433	-0.308995	0	0
16424	9.492054	1.827949	1.945833	-0.094658	-0.171788	-0.039777	-0.717653	0.222819	-0.436281	0.705761	-0.186115	-0.609417	-0.309634	0	0
16425	9.525866	1.892077	1.782045	-0.063069	-0.134839	-0.012524	-0.719657	0.222890	-0.433422	0.704753	-0.186916	-0.610194	-0.309918	0	0
16426	9.434047	1.807574	1.708253	-0.064566	-0.111227	-0.006439	-0.719971	0.223230	-0.429743	0.703881	-0.187725	-0.610774	-0.310268	0	0
16427	9.550241	1.715478	1.620926	-0.068977	-0.103951	-0.002966	-0.720410	0.223992	-0.428326	0.703078	-0.188526	-0.611293	-0.310580	0	0
16428	9.615502	1.758692	1.615606	-0.066195	-0.085836	-0.013500	-0.721414	0.224471	-0.426756	0.702342	-0.189208	-0.611706	-0.311018	0	0
16429	9.557372	1.831599	1.733779	-0.073160	-0.062157	0.011038	-0.722698	0.224365	-0.425321	0.701828	-0.189989	-0.611889	-0.311340	0	0
16430	9.511529	1.720884	1.726992	-0.041901	-0.018867	-0.015299	-0.723972	0.226451	-0.425875	0.701543	-0.190278	-0.611911	-0.311765	0	0
16431	9.434235	1.619785	1.708405	-0.013357	-0.022715	0.011073	-0.723551	0.225271	-0.425028	0.701384	-0.190513	-0.612002	-0.311799	0	0
16432	9.409941	1.628416	1.579090	-0.028412	0.011932	0.007469	-0.725141	0.225080	-0.424691	0.701390	-0.190738	-0.611810	-0.312026	0	0
16433	9.477635	1.661706	1.516058	-0.012025	0.019041	-0.004774	-0.723154	0.224882	-0.425571	0.701439	-0.190733	-0.611642	-0.312245	0	0
16434	9.559916	1.608957	1.582819	0.006513	0.027061	0.021574	-0.723735	0.226237	-0.424153	0.701645	-0.190759	-0.611424	-0.312196	0	0
16435	9.572050	1.572559	1.529866	0.017747	0.042397	0.035614	-0.722170	0.225604	-0.425166	0.702020	-0.190717	-0.611109	-0.311996	0	0
16436	9.540629	1.553200	1.501260	0.045106	0.058497	0.012837	-0.721894	0.225755	-0.424323	0.702466	-0.190314	-0.610808	-0.311825	0	0
16437	9.501942	1.541293	1.515978	0.083722	0.080876	0.022549	-0.721165	0.226153	-0.427164	0.703160	-0.189607	-0.610453	-0.311388	0	0
16438	9.429370	1.560297	1.444365	0.131481	0.106808	0.028776	-0.720303	0.224943	-0.428304	0.704115	-0.188541	-0.610050	-0.310665	0	0
16439	9.351968	1.569776	1.392030	0.135547	0.128572	0.054208	-0.718571	0.221923	-0.431430	0.705292	-0.187512	-0.609459	-0.309778	0	0
16440	9.279374	1.599065	1.450238	0.168598	0.141024	0.067438	-0.717971	0.220104	-0.434825	0.706645	-0.186301	-0.608856	-0.308607	0	0
16441	9.197140	1.603724	1.395537	0.205246	0.142551	0.079809	-0.716262	0.220789	-0.436553	0.708109	-0.184889	-0.608328	-0.307139	0	0
16442	9.221282	1.651657	1.359258	0.223753	0.138783	0.116729	-0.715533	0.221923	-0.439538	0.709687	-0.183606	-0.607809	-0.305290	0	0
16443	9.226179	1.584650	1.441022	0.242233	0.140460	0.141323	-0.713665	0.219202	-0.442102	0.711382	-0.182308	-0.607286	-0.303154	0	0
16444	9.286751	1.585159	1.483511	0.265340	0.165643	0.171201	-0.710209	0.219611	-0.446284	0.713356	-0.180965	-0.606594	-0.300697	0	0
16445	9.187612	1.554324	1.546771	0.292945	0.167257	0.195823	-0.707787	0.219539	-0.448444	0.715454	-0.179549	-0.605920	-0.297907	0	0
16446	9.306051	1.624245	1.601147	0.334333	0.176002	0.232788	-0.705356	0.221072	-0.452307	0.717775	-0.178055	-0.605230	-0.294607	0	0
16447	9.608445	1.529374	1.971673	0.367041	0.117665	0.287328	-0.702513	0.221288	-0.454334	0.719948	-0.176797	-0.604946	-0.290616	0	0
16448	9.710489	1.017029	2.570002	0.408360	-0.001529	0.322544	-0.701932	0.220376	-0.455753	0.721559	-0.175821	-0.605563	-0.285891	0	0
16449	9.660062	0.669412	2.371101	0.335020	-0.074445	0.331153	-0.702765	0.221254	-0.458005	0.722606	-0.175606	-0.606467	-0.281426	0	0
16450	9.553823	0.504790	2.160438	0.262694	-0.081135	0.292336	-0.701922	0.224038	-0.458313	0.723363	-0.175718	-0.607272	-0.277650	0	0
16451	9.469086	0.591514	2.146561	0.142427	-0.118269	0.250871	-0.699539	0.225042	-0.456378	0.723560	-0.176527	-0.608077	-0.274848	0	0
16452	9.599518	0.769296	2.109400	0.101727	-0.148810	0.228925	-0.699835	0.227858	-0.455820	0.723432	-0.177601	-0.609025	-0.272383	0	0
16453	10.020509	0.596892	2.416612	0.065043	-0.166693	0.232335	-0.701287	0.229700	-0.451846	0.723134	-0.178987	-0.609991	-0.270096	0	0
16454	10.359494	0.218526	2.438486	0.081123	-0.215883	0.222699	-0.702442	0.232841	-0.450144	0.722530	-0.180353	-0.611367	-0.267680	0	0
16455	10.659709	-0.082936	2.422113	0.031363	-0.224626	0.158465	-0.703041	0.234364	-0.446748	0.721608	-0.181688	-0.612784	-0.266021	0	0
16456	10.720273	-0.183997	2.450604	-0.017836	-0.175250	0.112627	-0.703633	0.234115	-0.443486	0.720771	-0.182982	-0.613794	-0.265073	0	0
16457	10.267795	-0.092658	2.367628	-0.034096	-0.114253	0.046685	-0.706653	0.235451	-0.441298	0.720104	-0.183813	-0.614439	-0.264817	0	0
16458	9.953224	0.075076	2.119747	0.032355	-0.023122	0.037110	-0.706372	0.235153	-0.441018	0.720088	-0.183884	-0.614621	-0.264390	0	0
16459	9.810434	0.166654	2.096673	0.116647	-0.002007	0.056609	-0.707239	0.235782	-0.439027	0.720413	-0.183395	-0.614837	-0.263340	0	0
16460	9.803336	-0.001305	2.207458	0.174397	0.015671	0.061067	-0.705393	0.236617	-0.440192	0.720953	-0.182497	-0.615065	-0.261948	0	0
16461	9.784243	-0.256537	2.195784	0.207605	0.050777	0.049628	-0.705520	0.234250	-0.441028	0.721747	-0.181174	-0.615148	-0.260481	0	0
16462	9.600410	-0.223565	1.997547	0.175765	0.100936	0.002106	-0.703937	0.232565	-0.443733	0.722659	-0.179670	-0.614870	-0.259648	0	0
16463	9.600266	-0.092757	2.156122	0.167030	0.156378	0.005553	-0.703213	0.231647	-0.445438	0.723908	-0.178096	-0.614160	-0.258933	0	0
16464	9.604980	0.025460	2.206481	0.179037	0.097290	-0.017129	-0.702330	0.227322	-0.447979	0.724748	-0.176458	-0.613946	-0.258212	0	0
16465	9.396859	0.152775	2.090089	0.216347	0.002619	-0.041461	-0.702033	0.225976	-0.449109	0.725012	-0.174637	-0.614554	-0.257259	0	0
16466	9.188788	0.224996	2.029040	0.254530	-0.012192	-0.044848	-0.702439	0.224490	-0.450792	0.725228	-0.172577	-0.615367	-0.256096	0	0
16467	9.191148	0.291943	1.937607	0.288447	0.052892	0.016596	-0.702842	0.220649	-0.451900	0.726067	-0.170460	-0.615688	-0.254361	0	0
16468	9.237193	0.191352	2.055161	0.288744	0.089184	0.013013	-0.700843	0.219114	-0.453623	0.727103	-0.168243	-0.615744	-0.252735	0	0
16469	9.220326	0.124135	2.088998	0.279794	0.090175	0.030523	-0.700391	0.215542	-0.455594	0.728180	-0.166179	-0.615737	-0.251009	0	0
16470	9.348444	0.182490	2.239482	0.237968	0.125901	0.023372	-0.698803	0.213410	-0.458722	0.729377	-0.164291	-0.615374	-0.249666	0	0
16471	9.365316	0.240282	2.246525	0.215946	0.111566	0.028618	-0.697371	0.212917	-0.460722	0.730465	-0.162626	-0.615046	-0.248378	0	0
16472	9.329052	0.225842	2.237185	0.197457	0.095380	0.015427	-0.696498	0.211987	-0.463278	0.731375	-0.161070	-0.614807	-0.247303	0	0
16473	9.353295	0.170324	2.215414	0.188915	0.082725	-0.015304	-0.695622	0.208995	-0.465400	0.732128	-0.159403	-0.614688	-0.246452	0	0
16474	9.338828	0.129199	2.172277	0.166282	0.101964	-0.017148	-0.695584	0.205712	-0.468779	0.732950	-0.157837	-0.614376	-0.245791	0	0
16475	9.314666	0.102897	2.201326	0.152889	0.046714	-0.034668	-0.694724	0.204798	-0.469779	0.733372	-0.156405	-0.614458	-0.245243	0	0
16476	9.348516	0.123884	2.076041	0.185589	0.013774	-0.022252	-0.693732	0.203746	-0.469650	0.733659	-0.154898	-0.614841	-0.244379	0	0
16477	9.503388	0.046515	2.055738	0.214888	-0.008252	0.008547	-0.693003	0.201498	-0.471490	0.733940	-0.153415	-0.615407	-0.243043	0	0
16478	9.629262	-0.054934	2.026050	0.251468	-0.008571	0.011247	-0.693562	0.199149	-0.471329	0.734271	-0.151673	-0.616060	-0.241479	0	0
16479	9.651064	-0.079600	1.915315	0.258919	-0.010449	0.026183	-0.693549	0.195604	-0.471597	0.734640	-0.149984	-0.616716	-0.239732	0	0
16480	9.614770	-0.065101	1.915569	0.253308	-0.032174	0.033220	-0.694385	0.195017	-0.472853	0.734871	-0.148419	-0.617505	-0.237957	0	0
16481	9.556770	-0.113166	1.916032	0.227035	-0.010176	0.030482	-0.694369	0.193085	-0.474117	0.735196	-0.146995	-0.618070	-0.236367	0	0
16482	9.469738	-0.144795	1.825332	0.166198	0.017552	0.033802	-0.692813	0.193200	-0.474143	0.735600	-0.145955	-0.618281	-0.235198	0	0
16483	9.307687	-0.149005	1.898647	0.102450	0.061642	0.005503	-0.692218	0.189770	-0.476401	0.736123	-0.145129	-0.618058	-0.234660	0	0
16484	9.150438	-0.108110	1.846869	0.031168	0.064051	-0.008706	-0.691934	0.190056	-0.476689	0.736519	-0.144705	-0.617671	-0.234699	0	0
16485	9.097101	0.039927	1.587478	-0.008731	0.098856	-0.014070	-0.692199	0.191509	-0.479377	0.737062	-0.144494	-0.616941	-0.235042	0	0
16486	9.353426	0.092500	1.583159	-0.028818	0.102624	-0.012346	-0.690072	0.190577	-0.479691	0.737598	-0.144400	-0.616133	-0.235536	0	0
16487	9.561419	0.070116	1.978359	-0.104379	0.099579	-0.080979	-0.689493	0.192313	-0.481970	0.737848	-0.144486	-0.615269	-0.236958	0	0
16488	9.609798	0.078801	1.804892	-0.146232	0.107169	-0.077571	-0.688356	0.191694	-0.482410	0.738085	-0.144844	-0.614241	-0.238661	0	0
16489	9.742622	0.276313	1.861463	-0.208037	0.172997	-0.098812	-0.688336	0.190492	-0.484385	0.738584	-0.145413	-0.612609	-0.240952	0	0
16490	9.841426	0.610057	2.187447	-0.263760	0.126270	-0.132151	-0.688057	0.191815	-0.484395	0.738627	-0.146257	-0.611229	-0.243801	0	0
16491	10.039528	0.845289	2.104064	-0.231090	0.116002	-0.130236	-0.685931	0.193383	-0.485568	0.738654	-0.146938	-0.609998	-0.246378	0	0
16492	10.131266	1.009278	2.185004	-0.211179	0.113114	-0.133652	-0.686340	0.192931	-0.487256	0.738676	-0.147414	-0.608834	-0.248894	0	0
16493	10.087656	1.081666	2.204498	-0.170006	0.097374	-0.100170	-0.684363	0.194806	-0.487579	0.738743	-0.147869	-0.607839	-0.250848	0	0
16494	9.855392	1.149763	2.273458	-0.201728	0.094961	-0.066011	-0.683783	0.194776	-0.489285	0.738828	-0.148730	-0.606726	-0.252777	0	0
16495	9.429512	1.365947	2.052798	-0.210890	0.060612	-0.033474	-0.682652	0.195635	-0.489590	0.738772	-0.149979	-0.605793	-0.254433	0	0
16496	9.647088	1.439633	2.404574	-0.199658	-0.019325	-0.006121	-0.682798	0.196673	-0.489451	0.738313	-0.151475	-0.605434	-0.255731	0	0
16497	9.530903	1.535743	2.333217	-0.217861	-0.104470	-0.019196	-0.682552	0.199654	-0.486216	0.737276	-0.153276	-0.605675	-0.257077	0	0
16498	9.511338	1.745568	2.400508	-0.261805	-0.113167	-0.010463	-0.684849	0.202097	-0.482937	0.736131	-0.155448	-0.605846	-0.258646	0	0
16499	9.685421	1.796426	2.509790	-0.256659	-0.136817	-0.016547	-0.686294	0.206575	-0.480953	0.734834	-0.157623	-0.606209	-0.260161	0	0
16500	9.525751	1.871546	2.082938	-0.264402	-0.232930	0.018684	-0.688297	0.206351	-0.478092	0.733023	-0.160293	-0.607198	-0.261331	0	0
16501	9.564409	1.914678	2.053770	-0.299975	0.014115	-0.126504	-0.689037	0.208171	-0.474836	0.732271	-0.161710	-0.606505	-0.264160	0	0
16502	9.467641	1.956945	1.814017	-0.254384	-0.021639	-0.101764	-0.690034	0.207466	-0.473685	0.731426	-0.163029	-0.606150	-0.266494	0	0
16503	9.598444	1.736688	2.096943	-0.186130	-0.019444	-0.019172	-0.689757	0.210555	-0.474127	0.730930	-0.164342	-0.605821	-0.267795	0	0
16504	9.603349	1.682914	1.938270	-0.166853	-0.139388	0.000326	-0.692353	0.213023	-0.469005	0.729774	-0.165966	-0.606383	-0.268672	0	0
16505	9.511452	1.666440	1.987040	-0.135389	-0.150492	0.064468	-0.692225	0.212891	-0.467310	0.728786	-0.167759	-0.607002	-0.268841	0	0
16506	9.516411	1.561890	1.785132	-0.114691	-0.071740	0.042455	-0.695081	0.215630	-0.465013	0.728240	-0.169063	-0.607141	-0.269191	0	0
16507	9.567160	1.607400	1.753469	-0.086559	0.008791	0.051208	-0.694241	0.216506	-0.464324	0.728262	-0.169986	-0.606750	-0.269431	0	0
16508	9.564729	1.601273	1.969874	-0.035389	0.002041	0.072394	-0.693272	0.219746	-0.463081	0.728370	-0.170712	-0.606508	-0.269226	0	0
16509	9.472955	1.459740	2.045192	0.028314	-0.033859	0.079572	-0.693121	0.218996	-0.463929	0.728405	-0.171079	-0.606687	-0.268494	0	0
16510	9.463269	1.476316	1.987547	0.059310	-0.039559	0.079659	-0.693412	0.220337	-0.463364	0.728449	-0.171254	-0.606994	-0.267568	0	0
16511	9.492227	1.543612	1.972855	0.104855	-0.031775	0.063980	-0.692287	0.220321	-0.462676	0.728584	-0.170957	-0.607387	-0.266494	0	0
16512	9.530892	1.581735	1.905223	0.127180	0.005246	0.076284	-0.693414	0.219751	-0.462938	0.729003	-0.170501	-0.607552	-0.265262	0	0
16513	9.574498	1.509590	1.933814	0.181967	0.002977	0.078155	-0.691994	0.217655	-0.462952	0.729516	-0.169630	-0.607870	-0.263678	0	0
16514	9.509223	1.485344	1.881417	0.203847	-0.000831	0.074695	-0.691847	0.218381	-0.463806	0.730021	-0.168617	-0.608281	-0.261976	0	0
16515	9.463232	1.523836	1.862487	0.214628	-0.008179	0.062454	-0.691836	0.217338	-0.464791	0.730474	-0.167435	-0.608787	-0.260291	0	0
16516	9.400305	1.576290	1.742692	0.195596	-0.000758	0.069433	-0.691409	0.216149	-0.464651	0.730946	-0.166446	-0.609181	-0.258672	0	0
16517	9.264795	1.648293	1.659474	0.218691	0.012687	0.088792	-0.690961	0.213758	-0.466628	0.731595	-0.165334	-0.609494	-0.256807	0	0
16518	9.269650	1.638231	1.575298	0.244910	0.073272	0.101939	-0.691097	0.213460	-0.467190	0.732677	-0.163987	-0.609415	-0.254767	0	0
16519	9.303625	1.513595	1.695364	0.267348	0.091256	0.144936	-0.688808	0.212645	-0.470052	0.734017	-0.162652	-0.609176	-0.252324	0	0
16520	9.337687	1.306798	1.755390	0.284378	0.111093	0.187021	-0.687654	0.211564	-0.472328	0.735597	-0.161433	-0.608769	-0.249473	0	0
16521	9.279698	1.249055	1.746244	0.304681	0.118197	0.201962	-0.686086	0.212840	-0.474339	0.737287	-0.160095	-0.608320	-0.246424	0	0
16522	9.528781	1.309959	1.482311	0.354200	0.119576	0.225803	-0.683527	0.213064	-0.476078	0.739102	-0.158576	-0.607942	-0.242874	0	0
16523	9.913347	1.254881	2.128694	0.467249	0.073293	0.283159	-0.680096	0.211772	-0.480088	0.740946	-0.156631	-0.608068	-0.238158	0	0
16524	9.916414	0.545785	2.831291	0.427901	-0.060673	0.282165	-0.681221	0.210611	-0.480347	0.741884	-0.155328	-0.609087	-0.233442	0	0
16525	9.928882	0.204313	2.437181	0.319351	-0.153305	0.241582	-0.680654	0.211774	-0.480927	0.741985	-0.154754	-0.610580	-0.229570	0	0
16526	9.553936	0.273816	2.266758	0.190891	-0.180375	0.181645	-0.680957	0.211658	-0.478518	0.741567	-0.154871	-0.612072	-0.226852	0	0
16527	9.478494	0.759040	2.026488	0.124640	-0.206143	0.164972	-0.682532	0.212890	-0.476659	0.740851	-0.155391	-0.613617	-0.224651	0	0
16528	9.652884	0.481300	2.381270	0.143968	-0.190885	0.165803	-0.684551	0.215186	-0.472819	0.740247	-0.155784	-0.615093	-0.222321	0	0
16529	9.626815	-0.044185	2.247250	0.148753	-0.188231	0.151640	-0.684139	0.215194	-0.471270	0.739637	-0.156001	-0.616570	-0.220095	0	0
16530	9.876234	-0.311302	1.865774	0.125633	-0.140008	0.147962	-0.686417	0.215406	-0.469537	0.739269	-0.156302	-0.617650	-0.218082	0	0
16531	10.166435	-0.286906	2.012698	0.037923	-0.093055	0.098561	-0.685588	0.216737	-0.467719	0.738950	-0.156807	-0.618258	-0.217074	0	0
16532	10.098603	-0.207896	2.383384	0.036620	-0.078516	0.052916	-0.685885	0.215584	-0.465588	0.738611	-0.157046	-0.618835	-0.216411	0	0
16533	9.914737	-0.159447	2.389496	0.061547	-0.007028	0.012521	-0.686452	0.215891	-0.465580	0.738674	-0.156661	-0.618992	-0.216024	0	0
16534	9.609978	-0.144888	2.324391	0.103980	0.014447	0.038916	-0.686733	0.216189	-0.465859	0.738984	-0.156118	-0.619048	-0.215198	0	0
16535	9.518142	-0.207954	2.204901	0.164505	0.041174	0.035500	-0.686146	0.215268	-0.468127	0.739554	-0.155013	-0.619033	-0.214076	0	0
16536	9.508457	-0.216454	2.426170	0.141925	0.015034	-0.011916	-0.685858	0.214521	-0.468411	0.739815	-0.153872	-0.619243	-0.213390	0	0
16537	9.145594	-0.125908	2.135429	0.134357	0.015104	-0.054039	-0.685847	0.212742	-0.469111	0.739983	-0.152494	-0.619492	-0.213074	0	0
16538	9.290598	0.012156	1.864981	0.131253	0.083159	-0.058477	-0.685403	0.209768	-0.470378	0.740547	-0.150996	-0.619244	-0.212899	0	0
16539	9.334176	-0.042531	2.013770	0.149769	0.086654	-0.027738	-0.683970	0.208098	-0.471949	0.741234	-0.149516	-0.618954	-0.212399	0	0
16540	9.503430	-0.001248	2.132713	0.199509	0.048118	-0.034576	-0.682393	0.206128	-0.473805	0.741730	-0.147736	-0.619070	-0.211573	0	0
16541	9.566378	-0.061675	2.103451	0.237847	-0.026636	-0.071257	-0.683385	0.205269	-0.473219	0.741747	-0.145575	-0.619866	-0.210678	0	0
16542	9.605070	-0.050035	2.035840	0.223045	-0.037419	-0.085314	-0.683787	0.200250	-0.474039	0.741632	-0.143488	-0.620734	-0.209958	0	0
16543	9.633992	0.051088	2.045163	0.192643	0.040873	-0.083706	-0.684048	0.198317	-0.475864	0.741969	-0.141445	-0.620946	-0.209527	0	0
16544	9.643626	0.085167	2.122001	0.130740	0.076770	-0.096179	-0.684735	0.194336	-0.476826	0.742403	-0.139732	-0.620784	-0.209619	0	0
16545	9.513005	0.099782	2.118135	0.094195	0.087060	-0.112077	-0.683452	0.193268	-0.477690	0.742824	-0.138149	-0.620482	-0.210072	0	0
16546	9.333890	0.239395	2.061628	0.039174	0.080264	-0.131475	-0.682571	0.189681	-0.480234	0.743074	-0.136888	-0.620148	-0.210997	0	0
16547	9.319263	0.368660	1.910161	0.048543	0.103782	-0.124427	-0.682836	0.186135	-0.481063	0.743505	-0.135532	-0.619639	-0.211844	0	0
16548	9.462041	0.291334	1.894756	0.045189	0.107434	-0.095495	-0.681694	0.186539	-0.482497	0.744003	-0.134396	-0.619063	-0.212507	0	0
16549	9.551732	0.079906	2.007273	0.013200	0.095887	-0.096487	-0.682247	0.182566	-0.482471	0.744393	-0.133496	-0.618498	-0.213351	0	0
16550	9.546909	0.074565	1.901525	0.023037	0.074926	-0.103456	-0.682506	0.179895	-0.484293	0.744643	-0.132535	-0.618126	-0.214153	0	0
16551	9.609748	0.117977	1.934690	-0.034618	0.057249	-0.098293	-0.681522	0.181059	-0.484032	0.744724	-0.132067	-0.617748	-0.215250	0	0
16552	9.595308	0.027628	2.156060	-0.035941	0.011898	-0.098266	-0.680381	0.179847	-0.484752	0.744511	-0.131723	-0.617708	-0.216309	0	0
16553	9.430891	-0.002304	1.902435	-0.078121	-0.016794	-0.104480	-0.680810	0.179127	-0.483894	0.744061	-0.131706	-0.617794	-0.217618	0	0
16554	9.392139	0.050744	1.907484	-0.115638	-0.023739	-0.105426	-0.683517	0.179354	-0.481588	0.743504	-0.131989	-0.617853	-0.219176	0	0
16555	9.474337	0.089069	1.892426	-0.147744	-0.023493	-0.122164	-0.684924	0.179374	-0.482413	0.742877	-0.132400	-0.617858	-0.221031	0	0
16556	9.561499	-0.007071	1.949570	-0.192842	-0.046738	-0.145958	-0.683229	0.177724	-0.481586	0.741985	-0.133044	-0.617969	-0.223320	0	0
16557	9.517989	-0.022143	1.812858	-0.211017	-0.030265	-0.160066	-0.685643	0.177344	-0.480272	0.741138	-0.133710	-0.617929	-0.225831	0	0
16558	9.556732	-0.051952	1.641897	-0.251053	-0.004552	-0.179504	-0.687205	0.176797	-0.479254	0.740339	-0.134487	-0.617630	-0.228788	0	0
16559	9.575902	0.108070	1.870031	-0.307015	-0.009526	-0.190126	-0.685233	0.177795	-0.478725	0.739408	-0.135637	-0.617247	-0.232132	0	0
16560	9.507931	0.363079	1.812618	-0.364312	-0.045358	-0.225255	-0.686111	0.178879	-0.475605	0.738077	-0.137061	-0.617033	-0.236067	0	0
16561	9.589844	0.694580	1.689132	-0.358641	-0.017272	-0.213780	-0.688092	0.177893	-0.475003	0.736946	-0.138462	-0.616599	-0.239883	0	0
16562	9.599401	0.801201	1.828422	-0.378857	-0.028889	-0.205891	-0.689257	0.179869	-0.471741	0.735715	-0.140069	-0.616179	-0.243777	0	0
16563	9.657337	0.925507	1.669217	-0.383230	-0.012526	-0.197110	-0.689260	0.178844	-0.471029	0.734591	-0.141737	-0.615607	-0.247619	0	0
16564	9.841087	0.988121	1.725525	-0.305134	0.025853	-0.167116	-0.690125	0.178882	-0.469036	0.733873	-0.142896	-0.614892	-0.250837	0	0
16565	9.896895	0.796210	1.879146	-0.246663	0.008136	-0.147697	-0.691546	0.180097	-0.468594	0.733173	-0.143812	-0.614422	-0.253496	0	0
16566	9.867982	0.685506	1.879448	-0.232818	0.000771	-0.128377	-0.690424	0.181114	-0.467909	0.732485	-0.144747	-0.614004	-0.255954	0	0
16567	9.749254	0.893096	1.952273	-0.232390	-0.051834	-0.117731	-0.691290	0.181742	-0.466060	0.731502	-0.145896	-0.613958	-0.258215	0	0
16568	9.603927	1.100482	1.977209	-0.223435	-0.091795	-0.084264	-0.693287	0.182392	-0.464192	0.730363	-0.147266	-0.614169	-0.260151	0	0
16569	9.487679	1.254616	1.953890	-0.223251	-0.109904	-0.035062	-0.695562	0.182454	-0.462741	0.729241	-0.149003	-0.614441	-0.261663	0	0
16570	9.482841	1.261482	1.881792	-0.203127	-0.095559	-0.047315	-0.695602	0.184858	-0.458792	0.728195	-0.150461	-0.614671	-0.263198	0	0
16571	9.538459	1.266627	1.963126	-0.203020	-0.081042	-0.045577	-0.697034	0.185938	-0.457077	0.727244	-0.151906	-0.614794	-0.264706	0	0
16572	9.627892	1.326537	1.933573	-0.184863	-0.093902	-0.040232	-0.697612	0.185819	-0.455511	0.726249	-0.153264	-0.615044	-0.266070	0	0
16573	9.816386	1.485227	1.946492	-0.181410	-0.112998	-0.031378	-0.697919	0.187766	-0.453394	0.725165	-0.154719	-0.615428	-0.267293	0	0
16574	9.893471	1.782199	2.135623	-0.178281	-0.185589	0.008287	-0.699654	0.190789	-0.449985	0.723731	-0.156587	-0.616275	-0.268138	0	0
16575	10.067819	1.593169	1.939759	-0.173800	-0.064992	-0.034896	-0.702362	0.191459	-0.447682	0.722939	-0.157827	-0.616332	-0.269417	0	0
16576	9.917588	1.836038	2.315721	-0.216801	-0.073709	-0.122695	-0.701101	0.191302	-0.446146	0.721776	-0.158858	-0.616466	-0.271611	0	0
16577	9.564594	1.729273	2.049111	-0.210811	-0.055577	-0.099920	-0.704519	0.192724	-0.443834	0.720801	-0.159930	-0.616448	-0.273607	0	0
16578	9.538029	1.697554	1.957970	-0.203555	-0.062901	-0.103411	-0.703402	0.190956	-0.441442	0.719767	-0.160956	-0.616501	-0.275598	0	0
16579	9.412327	1.650711	1.704075	-0.213106	-0.138136	-0.089306	-0.704838	0.193364	-0.439732	0.718300	-0.162330	-0.617044	-0.277400	0	0
16580	9.463098	1.681376	1.593084	-0.205730	-0.102831	-0.119158	-0.706557	0.192545	-0.436731	0.716959	-0.163391	-0.617394	-0.279459	0	0
16581	9.530812	1.677140	1.727231	-0.183675	-0.102094	-0.096292	-0.708135	0.193928	-0.434590	0.715733	-0.164404	-0.617763	-0.281188	0	0
16582	9.487279	1.670249	1.780448	-0.182787	-0.115700	-0.083991	-0.709291	0.194277	-0.431745	0.714436	-0.165560	-0.618202	-0.282838	0	0
16583	9.458306	1.624221	1.715782	-0.147240	-0.110557	-0.101475	-0.711850	0.194935	-0.430292	0.713196	-0.166299	-0.618735	-0.284365	0	0
16584	9.383307	1.661871	1.521555	-0.149611	-0.045216	-0.131391	-0.710154	0.194019	-0.429892	0.712255	-0.166706	-0.618842	-0.286245	0	0
16585	9.392918	1.715477	1.651271	-0.149098	0.021939	-0.131465	-0.712144	0.193778	-0.428586	0.711741	-0.166889	-0.618469	-0.288218	0	0
16586	9.366236	1.792558	1.651403	-0.105815	0.038848	-0.098018	-0.712434	0.193793	-0.427733	0.711474	-0.166969	-0.618037	-0.289750	0	0
16587	9.344549	1.715258	1.593922	-0.072775	0.019533	-0.062831	-0.713726	0.194726	-0.425736	0.711267	-0.167036	-0.617783	-0.290761	0	0
16588	9.506650	1.662197	1.621632	-0.063520	0.033958	-0.062836	-0.712868	0.194696	-0.426881	0.711144	-0.167039	-0.617451	-0.291765	0	0
16589	9.613033	1.700486	1.606398	-0.039619	0.056436	-0.062795	-0.712153	0.192907	-0.427168	0.711218	-0.166760	-0.617029	-0.292635	0	0
16590	9.642009	1.748594	1.606148	-0.020894	0.080799	-0.027666	-0.712565	0.191725	-0.428146	0.711567	-0.166518	-0.616434	-0.293178	0	0
16591	9.598445	1.777549	1.606442	0.017639	0.109525	-0.032871	-0.710580	0.191824	-0.428886	0.712150	-0.165857	-0.615751	-0.293572	0	0
16592	9.535538	1.797073	1.640545	0.041579	0.110258	-0.006486	-0.709434	0.191489	-0.430458	0.712841	-0.165222	-0.615091	-0.293637	0	0
16593	9.496853	1.784996	1.621604	0.057295	0.116492	0.009335	-0.709139	0.190586	-0.431590	0.713654	-0.164514	-0.614404	-0.293499	0	0
16594	9.424255	1.821290	1.636530	0.059995	0.105595	0.018138	-0.709408	0.191456	-0.433569	0.714419	-0.163909	-0.613789	-0.293263	0	0
16595	9.366275	1.763061	1.531214	0.084259	0.134446	0.044471	-0.707821	0.191089	-0.437270	0.715486	-0.163168	-0.612992	-0.292739	0	0
16596	9.315497	1.762312	1.368097	0.077311	0.152657	0.061983	-0.704702	0.192634	-0.438741	0.716695	-0.162564	-0.612019	-0.292153	0	0
16597	9.332368	1.824750	1.341476	0.099539	0.167006	0.089239	-0.703978	0.193038	-0.441017	0.718112	-0.161890	-0.610958	-0.291267	0	0
16598	9.337245	1.777089	1.440053	0.046749	0.182870	0.091711	-0.702414	0.192554	-0.441889	0.719539	-0.161597	-0.609626	-0.290700	0	0
16599	9.313124	1.714334	1.401813	0.085410	0.183474	0.125133	-0.699545	0.192592	-0.446743	0.721130	-0.161192	-0.608343	-0.289668	0	0
16600	9.395370	1.695340	1.478163	0.077444	0.199876	0.140885	-0.696546	0.193376	-0.450613	0.722848	-0.160919	-0.606894	-0.288574	0	0
16601	9.603440	1.614120	1.664241	0.111164	0.197768	0.140951	-0.693847	0.195658	-0.452929	0.724604	-0.160379	-0.605550	-0.287291	0	0
16602	9.533525	1.362960	1.967892	0.127439	0.159545	0.156762	-0.692565	0.196503	-0.454368	0.726191	-0.159962	-0.604502	-0.285720	0	0
16603	9.449118	1.115206	1.987945	0.121608	0.125101	0.133911	-0.691136	0.199102	-0.457089	0.727495	-0.159510	-0.603720	-0.284305	0	0
16604	9.275006	1.093202	1.871426	0.117592	0.087028	0.121656	-0.689284	0.199046	-0.458816	0.728522	-0.159155	-0.603223	-0.282926	0	0
16605	9.275020	1.083342	1.825753	0.091426	0.014643	0.121686	-0.688289	0.199902	-0.459684	0.729071	-0.159163	-0.603176	-0.281604	0	0
16606	9.207343	1.019542	2.045087	0.060452	-0.057693	0.097111	-0.687750	0.201541	-0.457155	0.729062	-0.159486	-0.603608	-0.280519	0	0
16607	9.248445	1.034024	2.064009	0.046854	-0.053043	0.105852	-0.688306	0.201247	-0.458134	0.729085	-0.159914	-0.603953	-0.279471	0	0
16608	9.782897	1.100798	2.091305	0.101554	-0.086199	0.144673	-0.689175	0.201878	-0.456002	0.729101	-0.160299	-0.604630	-0.277740	0	0
16609	10.237880	0.768747	2.737399	0.170244	-0.220154	0.211621	-0.690036	0.204999	-0.455577	0.728598	-0.160931	-0.606361	-0.274904	0	0
16610	10.127389	-0.021812	3.008127	0.146187	-0.301625	0.216725	-0.691919	0.205241	-0.450316	0.727564	-0.162022	-0.608604	-0.272030	0	0
16611	10.122996	-0.415005	2.378566	0.032062	-0.219079	0.189933	-0.692375	0.207936	-0.447493	0.726769	-0.163531	-0.609972	-0.270181	0	0
16612	10.001632	0.027581	2.263688	-0.165919	-0.204771	0.096531	-0.694396	0.211116	-0.443797	0.725474	-0.165899	-0.610847	-0.270243	0	0
16613	9.744683	0.594124	2.342039	-0.207190	-0.231637	0.024641	-0.696839	0.213861	-0.440093	0.723751	-0.168173	-0.611921	-0.271026	0	0
16614	9.671954	0.765119	2.332814	-0.085903	-0.107402	0.000240	-0.697298	0.214943	-0.436414	0.722912	-0.169115	-0.612458	-0.271464	0	0
16615	9.890062	0.349776	2.148836	0.075742	-0.054314	0.035566	-0.699416	0.212924	-0.435946	0.722777	-0.168929	-0.612994	-0.270732	0	0
16616	10.166184	-0.045545	2.132715	0.102741	-0.108127	0.023325	-0.698862	0.214985	-0.435399	0.722313	-0.168651	-0.614006	-0.269848	0	0
16617	10.142024	-0.081064	2.243516	0.042053	-0.133043	-0.003127	-0.698880	0.212950	-0.432421	0.721530	-0.168691	-0.615084	-0.269462	0	0
16618	10.037732	0.214892	2.179122	0.055317	-0.067794	0.002158	-0.700306	0.212112	-0.430697	0.721172	-0.168523	-0.615709	-0.269096	0	0
16619	9.783732	0.258447	2.149687	0.057391	-0.030581	-0.008413	-0.701996	0.212138	-0.431518	0.721031	-0.168147	-0.616097	-0.268822	0	0
16620	9.526915	0.715353	1.970872	0.054307	0.034825	0.010912	-0.701713	0.211984	-0.431522	0.721319	-0.167780	-0.615961	-0.268591	0	0
16621	9.490720	0.610676	2.209243	0.088343	-0.010827	-0.018817	-0.700732	0.213005	-0.430835	0.721323	-0.167063	-0.616306	-0.268235	0	0
16622	9.285155	0.627961	1.758731	0.079175	-0.020741	-0.031105	-0.702282	0.210383	-0.430516	0.721192	-0.166419	-0.616703	-0.268074	0	0
16623	9.341025	0.389325	1.717645	0.100179	0.036257	0.005671	-0.701134	0.209016	-0.431943	0.721571	-0.165644	-0.616700	-0.267543	0	0
16624	9.401630	0.245110	1.782235	0.060386	0.098269	-0.020866	-0.700573	0.210481	-0.431958	0.722147	-0.164930	-0.616157	-0.267680	0	0
16625	9.440310	0.271050	1.685761	0.057715	0.096471	-0.012085	-0.699979	0.208963	-0.434789	0.722776	-0.164196	-0.615635	-0.267634	0	0
16626	9.469200	0.401306	1.743146	0.029250	0.091263	-0.016501	-0.700111	0.207925	-0.435489	0.723278	-0.163731	-0.615056	-0.267894	0	0
16627	9.469105	0.493011	1.786349	0.006465	0.091461	-0.005126	-0.699259	0.209373	-0.436499	0.723809	-0.163427	-0.614421	-0.268102	0	0
16628	9.490793	0.572428	1.786125	-0.000657	0.122370	-0.010427	-0.699249	0.207302	-0.436915	0.724428	-0.163222	-0.613503	-0.268659	0	0
16629	9.478709	0.560578	1.819883	0.020409	0.136717	-0.016543	-0.697531	0.208123	-0.439774	0.725226	-0.162628	-0.612596	-0.268934	0	0
16630	9.459486	0.433055	1.829744	-0.008475	0.157828	-0.007019	-0.695248	0.208344	-0.442357	0.726070	-0.162372	-0.611400	-0.269535	0	0
16631	9.399084	0.372726	1.784554	-0.007385	0.164178	0.001735	-0.694519	0.208155	-0.444913	0.727036	-0.162021	-0.610187	-0.269888	0	0
16632	9.420907	0.315070	1.815697	-0.034103	0.143517	-0.008848	-0.692815	0.208406	-0.445791	0.727762	-0.161931	-0.609038	-0.270579	0	0
16633	9.391883	0.310577	1.871210	-0.055394	0.124635	-0.023796	-0.693095	0.210466	-0.446926	0.728336	-0.161885	-0.608024	-0.271340	0	0
16634	9.353250	0.252405	1.782583	-0.069058	0.137440	-0.041410	-0.690809	0.208919	-0.449219	0.728897	-0.161822	-0.606887	-0.272416	0	0
16635	9.353333	0.170451	1.763415	-0.083279	0.173852	-0.038879	-0.688949	0.208120	-0.451508	0.729679	-0.161759	-0.605461	-0.273530	0	0
16636	9.275990	0.122100	1.701509	-0.110091	0.145029	-0.056470	-0.686685	0.211453	-0.452974	0.730180	-0.161867	-0.604181	-0.274957	0	0
16637	9.205856	0.121792	1.620277	-0.149594	0.145340	-0.091668	-0.687102	0.209100	-0.452957	0.730529	-0.162054	-0.602865	-0.276802	0	0
16638	9.191323	0.141183	1.642005	-0.142753	0.112609	-0.111789	-0.687238	0.210860	-0.454234	0.730630	-0.162137	-0.601820	-0.278754	0	0
16639	9.271076	0.203672	1.643776	-0.139404	0.079908	-0.109087	-0.685099	0.207707	-0.455246	0.730545	-0.162332	-0.601036	-0.280551	0	0
16640	9.607081	0.381913	1.756580	-0.159962	0.056450	-0.123093	-0.686812	0.209674	-0.453954	0.730245	-0.162620	-0.600369	-0.282585	0	0
16641	9.686643	0.614229	2.015469	-0.190625	-0.044941	-0.168612	-0.686804	0.209370	-0.454801	0.729150	-0.163188	-0.600445	-0.284914	0	0
16642	9.916074	0.983036	1.693726	-0.139338	-0.019980	-0.159637	-0.687957	0.209714	-0.452380	0.728314	-0.163320	-0.600448	-0.286964	0	0
16643	10.184401	1.086144	2.165320	-0.119771	-0.067322	-0.145464	-0.688669	0.208558	-0.451373	0.727258	-0.163574	-0.600846	-0.288658	0	0
16644	10.138402	1.134157	2.124744	-0.068681	-0.078621	-0.135663	-0.691790	0.207753	-0.449763	0.726248	-0.163503	-0.601436	-0.290010	0	0
16645	10.000392	1.274448	2.214596	-0.031839	-0.048036	-0.117157	-0.693222	0.207216	-0.447476	0.725529	-0.163230	-0.601899	-0.291000	0	0
16646	9.826136	1.367407	2.456218	0.012004	-0.061049	-0.087187	-0.692792	0.206465	-0.447903	0.724893	-0.162816	-0.602513	-0.291546	0	0
16647	9.758237	1.541045	2.495041	0.030100	-0.082046	-0.073035	-0.693933	0.206354	-0.446612	0.724198	-0.162453	-0.603328	-0.291790	0	0
16648	9.898209	1.817334	2.897707	0.013372	-0.120894	-0.034347	-0.694510	0.203439	-0.444186	0.723356	-0.162520	-0.604293	-0.291846	0	0
16649	9.835232	1.918060	2.801915	-0.019691	-0.140583	-0.036130	-0.696361	0.204668	-0.443172	0.722334	-0.162901	-0.605320	-0.292036	0	0
16650	9.723955	1.944247	2.711345	-0.021452	-0.145999	-0.025592	-0.698495	0.203258	-0.441010	0.721303	-0.163352	-0.606345	-0.292204	0	0
16651	9.457976	1.901895	2.352685	-0.043410	-0.154892	-0.041440	-0.697681	0.203285	-0.436923	0.720138	-0.163903	-0.607409	-0.292559	0	0
16652	9.220830	2.036124	2.166777	-0.050232	-0.158415	0.020007	-0.701806	0.203987	-0.434313	0.719103	-0.164899	-0.608355	-0.292581	0	0
16653	9.332566	1.572788	1.983615	-0.016925	-0.089787	-0.032765	-0.700828	0.205599	-0.433488	0.718401	-0.165113	-0.609009	-0.292823	0	0
16654	9.177526	1.818661	1.998973	-0.062840	-0.040415	-0.104841	-0.702953	0.204471	-0.432600	0.717680	-0.165125	-0.609266	-0.294049	0	0
16655	9.254889	1.845393	2.070513	0.000224	0.009917	-0.031034	-0.703661	0.204928	-0.432590	0.717619	-0.164928	-0.609249	-0.294344	0	0
16656	9.487192	1.729667	2.104974	0.012763	-0.017440	-0.034500	-0.704086	0.203321	-0.431870	0.717326	-0.164844	-0.609422	-0.294745	0	0
16657	9.470268	1.717958	2.165214	0.023787	-0.061057	0.021741	-0.704097	0.203628	-0.430740	0.717027	-0.165003	-0.609895	-0.294405	0	0
16658	9.477676	1.568533	2.136430	0.038992	-0.041205	0.063837	-0.704669	0.205119	-0.430454	0.716847	-0.165557	-0.610111	-0.294083	0	0
16659	9.463137	1.592837	2.177389	0.074421	0.027485	0.084899	-0.704095	0.203185	-0.430738	0.717359	-0.165473	-0.609991	-0.293132	0	0
16660	9.448653	1.568552	2.131834	0.089080	0.007411	0.109525	-0.702405	0.203894	-0.430203	0.717749	-0.165683	-0.609962	-0.292116	0	0
16661	9.468029	1.546565	2.074008	0.070848	-0.016027	0.134080	-0.704244	0.207314	-0.431460	0.718132	-0.166047	-0.610058	-0.290764	0	0
16662	9.424464	1.577794	2.047854	0.096659	0.003734	0.144654	-0.702000	0.208761	-0.429807	0.718543	-0.166577	-0.609975	-0.289619	0	0
16663	9.412499	1.447877	2.062473	0.136937	0.036056	0.116593	-0.702414	0.210228	-0.431503	0.719300	-0.166204	-0.609914	-0.288078	0	0
16664	9.480158	1.515006	2.025860	0.114831	0.019895	0.113071	-0.702267	0.211394	-0.432641	0.719822	-0.166202	-0.609860	-0.286886	0	0
16665	9.511591	1.533637	1.910211	0.098454	0.041789	0.093706	-0.701550	0.211954	-0.434069	0.720482	-0.165946	-0.609682	-0.285756	0	0
16666	9.489808	1.552687	1.862270	0.108734	0.085255	0.076128	-0.699853	0.211626	-0.433954	0.721324	-0.165491	-0.609222	-0.284876	0	0
16667	9.472916	1.516502	1.843189	0.130801	0.112291	0.063851	-0.699267	0.211882	-0.436510	0.722378	-0.164614	-0.608673	-0.283882	0	0
16668	9.356894	1.442090	1.853714	0.120954	0.125089	0.068176	-0.698661	0.209173	-0.440326	0.723491	-0.163834	-0.607990	-0.282962	0	0
16669	9.361685	1.494660	1.776700	0.148707	0.157532	0.079623	-0.696962	0.212077	-0.441638	0.724889	-0.162792	-0.607135	-0.281820	0	0
16670	9.361669	1.509227	1.800731	0.157732	0.155641	0.070875	-0.695092	0.211117	-0.445058	0.726231	-0.161713	-0.606314	-0.280751	0	0
16671	9.313236	1.562604	1.868360	0.160207	0.110269	0.092011	-0.693668	0.211811	-0.446498	0.727388	-0.160790	-0.605808	-0.279372	0	0
16672	9.180212	1.562729	1.854906	0.168333	0.083001	0.107858	-0.692936	0.211323	-0.449336	0.728420	-0.160025	-0.605490	-0.277808	0	0
16673	9.052053	1.549851	1.651492	0.200209	0.144463	0.135933	-0.693347	0.211168	-0.450884	0.729964	-0.158978	-0.604770	-0.275921	0	0
16674	9.187480	1.548419	1.883716	0.217098	0.198773	0.144677	-0.688930	0.212801	-0.455488	0.731868	-0.157751	-0.603676	-0.273968	0	0
16675	9.390737	1.449893	1.978481	0.253067	0.105911	0.176455	-0.686509	0.214200	-0.458078	0.733360	-0.156660	-0.603308	-0.271403	0	0
16676	9.647370	1.164699	2.311030	0.294611	0.023893	0.206427	-0.684086	0.213391	-0.460094	0.734489	-0.155702	-0.603600	-0.268236	0	0
16677	9.705848	0.704147	2.664403	0.310329	-0.097825	0.232826	-0.685065	0.214133	-0.461636	0.734975	-0.155075	-0.604779	-0.264587	0	0
16678	9.522326	0.424198	2.478440	0.229570	-0.169760	0.229143	-0.686360	0.214923	-0.459215	0.734871	-0.155249	-0.606268	-0.261344	0	0
16679	9.372392	0.439030	2.034737	0.139961	-0.178119	0.201744	-0.687504	0.214961	-0.457782	0.734508	-0.155898	-0.607623	-0.258821	0	0
16680	9.256078	0.658278	2.033004	0.064875	-0.164793	0.170885	-0.688938	0.219132	-0.456929	0.734012	-0.156918	-0.608726	-0.257014	0	0
16681	9.401089	0.736874	2.382901	0.093880	-0.165934	0.166585	-0.688825	0.220929	-0.454252	0.733550	-0.157659	-0.609918	-0.255045	0	0
16682	9.647991	0.520799	2.573613	0.103121	-0.166937	0.177966	-0.687706	0.221951	-0.453144	0.733111	-0.158443	-0.611116	-0.252945	0	0
16683	10.035211	0.279747	2.626279	0.101485	-0.139757	0.163837	-0.689994	0.224676	-0.451139	0.732807	-0.159045	-0.612132	-0.250987	0	0
16684	10.308681	0.120297	2.595560	0.079623	-0.126919	0.147942	-0.691983	0.225611	-0.450262	0.732481	-0.159740	-0.613012	-0.249341	0	0
16685	10.514352	0.015175	2.815334	0.066900	-0.105056	0.135573	-0.694264	0.227739	-0.448820	0.732258	-0.160337	-0.613726	-0.247852	0	0
16686	10.429833	-0.119534	2.813657	0.041427	-0.097586	0.128445	-0.691440	0.228127	-0.448585	0.732003	-0.161107	-0.614327	-0.246615	0	0
16687	10.093726	-0.192012	2.667108	0.045447	-0.046785	0.105546	-0.691747	0.228899	-0.445897	0.732027	-0.161537	-0.614605	-0.245567	0	0
16688	9.663121	-0.091201	2.482640	0.018029	-0.042895	0.091450	-0.692880	0.230835	-0.446452	0.731974	-0.162121	-0.614804	-0.244838	0	0
16689	9.450047	0.163030	2.229139	0.042052	0.007738	0.077463	-0.692600	0.229363	-0.445602	0.732258	-0.162272	-0.614719	-0.244102	0	0
16690	9.481380	0.278230	2.166306	0.106091	0.032616	0.074106	-0.692049	0.232017	-0.444774	0.732770	-0.161919	-0.614608	-0.243079	0	0
16691	9.464713	0.008950	2.233966	0.139363	0.097660	0.040684	-0.691469	0.233310	-0.447051	0.733673	-0.160914	-0.614158	-0.242157	0	0
16692	9.503640	-0.219861	2.226655	0.164948	0.133712	-0.008501	-0.690871	0.231935	-0.450307	0.734699	-0.159367	-0.613581	-0.241531	0	0
16693	9.527786	-0.178981	2.224041	0.164737	0.111933	-0.008462	-0.688998	0.229501	-0.453579	0.735606	-0.157844	-0.613163	-0.240831	0	0
16694	9.609837	-0.005154	2.343513	0.149655	0.090273	-0.027732	-0.688562	0.230064	-0.455285	0.736295	-0.156385	-0.612897	-0.240358	0	0
16695	9.568569	0.135152	2.463912	0.111018	0.074268	-0.034793	-0.686565	0.227650	-0.456439	0.736819	-0.155188	-0.612664	-0.240118	0	0
16696	9.442703	0.229354	2.488798	0.094496	0.094374	-0.062043	-0.686405	0.228064	-0.458847	0.737363	-0.153908	-0.612287	-0.240233	0	0
16697	9.261404	0.117246	2.644086	0.012424	0.144053	-0.108852	-0.688650	0.224854	-0.459644	0.737983	-0.152817	-0.611414	-0.241249	0	0
16698	9.140368	0.241429	2.409252	-0.014945	0.265873	-0.126594	-0.685508	0.224751	-0.463372	0.739247	-0.151532	-0.609603	-0.242766	0	0
16699	9.271047	0.150840	2.624754	-0.025113	0.269573	-0.142442	-0.684334	0.222321	-0.467622	0.740486	-0.150209	-0.607753	-0.244446	0	0
16700	9.345919	0.261233	2.576032	-0.048872	0.189893	-0.166936	-0.682041	0.220178	-0.470478	0.741129	-0.149105	-0.606474	-0.246343	0	0
16701	9.372437	0.347853	2.573363	-0.055724	0.150017	-0.175653	-0.681609	0.220454	-0.471476	0.741503	-0.148100	-0.605476	-0.248271	0	0
16702	9.319192	0.377199	2.648260	-0.066141	0.182798	-0.140615	-0.680176	0.217313	-0.472617	0.742132	-0.147301	-0.604160	-0.250066	0	0
16703	9.353176	0.256601	2.614451	-0.055225	0.157297	-0.126543	-0.679300	0.216819	-0.475740	0.742667	-0.146572	-0.603028	-0.251634	0	0
16704	9.280718	0.160092	2.552548	-0.097282	0.172147	-0.160035	-0.678142	0.215293	-0.478297	0.743130	-0.145909	-0.601735	-0.253739	0	0
16705	9.290397	0.150750	2.612591	-0.095590	0.146732	-0.147716	-0.678700	0.214118	-0.478848	0.743480	-0.145381	-0.600605	-0.255686	0	0
16706	9.333894	0.173336	2.806999	-0.104647	0.066952	-0.157285	-0.677266	0.212153	-0.480418	0.743299	-0.145055	-0.600065	-0.257657	0	0
16707	9.290235	0.314415	2.602842	-0.152603	0.031036	-0.178375	-0.678542	0.211447	-0.479829	0.742786	-0.145065	-0.599687	-0.260001	0	0
16708	9.289978	0.569724	2.624274	-0.173150	0.092925	-0.172298	-0.678968	0.210724	-0.479253	0.742614	-0.145089	-0.598791	-0.262531	0	0
16709	9.773265	1.012066	2.634809	-0.126121	0.077979	-0.175548	-0.678103	0.209216	-0.480675	0.742419	-0.144796	-0.598122	-0.264760	0	0
16710	9.857835	1.066605	2.970741	-0.069043	-0.035016	-0.203337	-0.679086	0.207757	-0.480935	0.741542	-0.144197	-0.598490	-0.266706	0	0
16711	9.652197	1.147142	2.650008	-0.065070	-0.001467	-0.208616	-0.679090	0.204821	-0.479367	0.740866	-0.143458	-0.598613	-0.268701	0	0
16712	9.557800	1.221576	2.583318	-0.031768	0.019157	-0.175199	-0.680630	0.203069	-0.480607	0.740436	-0.142605	-0.598633	-0.270291	0	0
16713	9.279670	1.205271	2.611810	-0.017037	-0.002693	-0.140048	-0.681909	0.201339	-0.479164	0.740001	-0.141922	-0.598791	-0.271489	0	0
16714	9.129564	1.359298	2.557484	-0.006180	-0.010022	-0.138222	-0.682476	0.199293	-0.478298	0.739528	-0.141180	-0.599041	-0.272611	0	0
16715	9.124639	1.450634	2.526190	0.025310	0.018775	-0.108324	-0.682753	0.198262	-0.478572	0.739366	-0.140310	-0.599107	-0.273352	0	0
16716	9.235898	1.445860	2.566253	0.029209	0.033260	-0.090781	-0.681051	0.196458	-0.478451	0.739330	-0.139472	-0.599065	-0.273971	0	0
16717	9.313361	1.378382	2.575359	0.022139	0.044203	-0.076786	-0.681042	0.196298	-0.479581	0.739401	-0.138741	-0.598888	-0.274536	0	0
16718	9.332713	1.375897	2.565603	0.022020	0.016985	-0.062710	-0.682165	0.192195	-0.478979	0.739334	-0.138168	-0.598906	-0.274966	0	0
16719	9.313293	1.454938	2.479127	0.011117	0.004380	-0.041637	-0.682862	0.191902	-0.480098	0.739247	-0.137836	-0.598944	-0.275284	0	0
16720	9.276878	1.598887	2.368680	0.007346	-0.010103	-0.036324	-0.682292	0.191444	-0.480388	0.739070	-0.137604	-0.599085	-0.275570	0	0
16721	9.347003	1.613325	2.387391	0.009092	-0.002871	-0.051242	-0.683429	0.191180	-0.479661	0.738910	-0.137246	-0.599183	-0.275964	0	0
16722	9.351815	1.632942	2.459467	0.021803	-0.002973	-0.055596	-0.683993	0.191190	-0.479793	0.738740	-0.136774	-0.599337	-0.276317	0	0
16723	9.458364	1.502837	2.470816	0.056731	0.003991	-0.039755	-0.683845	0.188532	-0.479643	0.738719	-0.136111	-0.599498	-0.276352	0	0
16724	9.364114	1.421424	2.531677	0.020213	0.024253	-0.066220	-0.683989	0.187068	-0.478786	0.738681	-0.135509	-0.599461	-0.276829	0	0
16725	9.429358	1.483729	2.492682	0.000426	0.051637	-0.055754	-0.685106	0.186486	-0.480179	0.738823	-0.135033	-0.599136	-0.277385	0	0
16726	9.467885	1.652394	2.530731	-0.021444	0.062712	-0.050512	-0.684109	0.186309	-0.481043	0.739002	-0.134727	-0.598677	-0.278048	0	0
16727	9.380837	1.619363	2.639585	-0.030733	0.028328	-0.032952	-0.683284	0.186909	-0.478514	0.739026	-0.134679	-0.598405	-0.278593	0	0
16728	9.257548	1.570583	2.479440	-0.055933	0.028554	0.000321	-0.682693	0.185837	-0.481064	0.739095	-0.135026	-0.598033	-0.279040	0	0
16729	9.337421	1.499087	2.647213	-0.056236	-0.012277	0.009130	-0.684106	0.186010	-0.481324	0.738958	-0.135529	-0.597932	-0.279374	0	0
16730	9.380957	1.499046	2.651703	-0.058483	-0.060358	0.009188	-0.684408	0.187806	-0.479631	0.738515	-0.136198	-0.598198	-0.279651	0	0
16731	9.313359	1.414804	2.159394	-0.044789	0.009387	0.023159	-0.684267	0.188685	-0.479919	0.738563	-0.136638	-0.597950	-0.279843	0	0
16732	9.342386	1.396435	2.344324	-0.085381	-0.012970	0.000266	-0.685415	0.189317	-0.478207	0.738341	-0.137319	-0.597801	-0.280411	0	0
16733	9.477838	1.364056	2.646297	-0.073061	-0.069326	0.014399	-0.685707	0.191687	-0.477929	0.737853	-0.138135	-0.598066	-0.280729	0	0
16734	9.395736	1.265802	2.235850	-0.042079	0.035653	-0.013763	-0.685400	0.188416	-0.479617	0.737943	-0.138274	-0.597700	-0.281205	0	0
16735	9.410231	1.266787	2.435296	-0.055788	0.035778	-0.008534	-0.684561	0.189146	-0.478786	0.738042	-0.138531	-0.597269	-0.281733	0	0
16736	9.337667	1.287544	2.233852	-0.041330	0.051971	-0.050635	-0.684849	0.190482	-0.478645	0.738123	-0.138402	-0.596834	-0.282504	0	0
16737	9.463346	1.349256	2.571883	-0.070278	0.057681	-0.006822	-0.683300	0.192222	-0.478537	0.738337	-0.138715	-0.596197	-0.283136	0	0
16738	9.429432	1.411405	2.473506	-0.079643	0.026907	-0.003278	-0.684857	0.193139	-0.478657	0.738348	-0.139222	-0.595773	-0.283750	0	0
16739	9.376209	1.421284	2.507546	-0.099890	0.027072	-0.022633	-0.684428	0.193124	-0.479229	0.738292	-0.139745	-0.595299	-0.284632	0	0
16740	9.410098	1.394654	2.488086	-0.107282	0.019865	-0.027911	-0.684144	0.194880	-0.480090	0.738152	-0.140327	-0.594881	-0.285581	0	0
16741	9.434370	1.314805	2.415847	-0.138377	0.038243	-0.062252	-0.682305	0.194842	-0.480120	0.737993	-0.140865	-0.594269	-0.286999	0	0
16742	9.424594	1.420509	2.367747	-0.156634	0.049281	-0.069303	-0.684288	0.194299	-0.479519	0.737836	-0.141481	-0.593548	-0.288586	0	0
16743	9.395605	1.373153	2.517061	-0.175075	0.043990	-0.084275	-0.682880	0.195160	-0.479122	0.737591	-0.142142	-0.592814	-0.290391	0	0
16744	9.279477	1.413817	2.431323	-0.196860	0.067767	-0.096635	-0.683303	0.197519	-0.480115	0.737400	-0.142839	-0.591874	-0.292445	0	0
16745	9.245687	1.339355	2.455673	-0.202643	0.043308	-0.112434	-0.682602	0.198100	-0.479705	0.737021	-0.143538	-0.591099	-0.294616	0	0
16746	9.320575	1.430755	2.459860	-0.204679	0.036962	-0.124690	-0.682462	0.197952	-0.479424	0.736547	-0.144214	-0.590396	-0.296874	0	0
16747	9.335136	1.377937	2.493456	-0.193669	0.035058	-0.117655	-0.683172	0.197970	-0.479129	0.736107	-0.144839	-0.589710	-0.299015	0	0
16748	9.451212	1.397025	2.492593	-0.190148	0.015056	-0.109714	-0.683884	0.198286	-0.478553	0.735561	-0.145560	-0.589183	-0.301043	0	0
16749	9.497128	1.430953	2.549932	-0.199219	0.018763	-0.101833	-0.682894	0.196354	-0.477854	0.735057	-0.146367	-0.588571	-0.303073	0	0
16750	9.448784	1.397586	2.603205	-0.182461	0.009582	-0.052650	-0.684032	0.199472	-0.478273	0.734655	-0.147383	-0.588018	-0.304624	0	0
16751	9.468171	1.368133	2.497301	-0.159339	0.029352	-0.042094	-0.685169	0.200238	-0.477834	0.734446	-0.148215	-0.587358	-0.305993	0	0
16752	9.390837	1.307950	2.476276	-0.121624	0.034505	-0.017456	-0.683908	0.200962	-0.476727	0.734383	-0.148916	-0.586752	-0.306964	0	0
16753	9.395714	1.267051	2.483487	-0.109033	0.027132	-0.034978	-0.683348	0.203163	-0.476887	0.734255	-0.149429	-0.586250	-0.307980	0	0
16754	9.381050	1.398342	2.733529	-0.169712	0.013121	-0.056139	-0.683904	0.201839	-0.477579	0.733874	-0.150319	-0.585709	-0.309482	0	0
16755	9.354479	1.378272	2.565442	-0.187754	0.040480	-0.066751	-0.685051	0.204823	-0.476724	0.733602	-0.151182	-0.584910	-0.311209	0	0
16756	9.325480	1.347381	2.637807	-0.182064	0.062220	-0.063265	-0.684067	0.205545	-0.476320	0.733460	-0.151971	-0.583975	-0.312913	0	0
16757	9.250515	1.326285	2.729733	-0.189287	0.064112	-0.054520	-0.682363	0.206384	-0.477482	0.733356	-0.152842	-0.582975	-0.314592	0	0
16758	9.216623	1.350799	2.806897	-0.185688	0.056834	-0.049233	-0.683074	0.207727	-0.477476	0.733216	-0.153752	-0.582042	-0.316199	0	0
16759	9.218939	1.447486	2.883737	-0.187615	0.046879	-0.042182	-0.682663	0.210233	-0.476928	0.733047	-0.154735	-0.581149	-0.317750	0	0
16760	9.238296	1.447045	2.801852	-0.172945	0.038591	-0.028093	-0.683796	0.210995	-0.476913	0.732880	-0.155733	-0.580353	-0.319099	0	0
16761	9.277030	1.404039	2.878540	-0.147320	0.040198	-0.021024	-0.680697	0.212122	-0.475979	0.732798	-0.156563	-0.579600	-0.320248	0	0
16762	9.322989	1.394656	2.940722	-0.116452	0.016352	-0.013901	-0.683381	0.213203	-0.476647	0.732633	-0.157299	-0.579123	-0.321128	0	0
16763	9.294068	1.293461	2.916973	-0.101342	0.036206	0.019430	-0.681689	0.214644	-0.476681	0.732727	-0.158037	-0.578480	-0.321708	0	0
16764	9.298913	1.293017	2.830385	-0.094127	0.037949	0.003651	-0.683385	0.216884	-0.477511	0.732776	-0.158642	-0.577887	-0.322363	0	0
16765	9.356962	1.281475	2.945374	-0.070447	0.034125	0.005464	-0.681821	0.215665	-0.478097	0.732861	-0.159080	-0.577380	-0.322863	0	0
16766	9.342553	1.182545	2.897475	-0.009945	0.044520	0.017857	-0.680274	0.217114	-0.477704	0.733128	-0.159127	-0.576988	-0.322936	0	0
16767	9.308780	1.091303	2.936265	0.003000	0.062564	0.014329	-0.679701	0.216799	-0.478419	0.733522	-0.158987	-0.576495	-0.322990	0	0
16768	9.289491	1.028905	2.970116	0.006500	0.058899	-0.003226	-0.679688	0.215900	-0.479688	0.733829	-0.158745	-0.576083	-0.323145	0	0
16769	9.226501	1.132571	2.980108	0.026563	0.062375	-0.003159	-0.679121	0.215446	-0.479695	0.734202	-0.158334	-0.575696	-0.323190	0	0
16770	9.236146	1.163758	2.960779	0.053654	0.033112	-0.006558	-0.678404	0.216448	-0.481267	0.734424	-0.157810	-0.575630	-0.323059	0	0
16771	9.286925	1.168959	3.051765	0.069791	0.014824	-0.018780	-0.678835	0.216024	-0.480268	0.734541	-0.157146	-0.575755	-0.322894	0	0
16772	9.289380	1.144152	2.907512	0.073384	0.025662	-0.044237	-0.680232	0.216620	-0.482510	0.734628	-0.156286	-0.575867	-0.322914	0	0
16773	9.267663	1.091364	2.936565	0.080513	0.023781	-0.066171	-0.678391	0.213491	-0.481678	0.734659	-0.155242	-0.576034	-0.323048	0	0
16774	9.211985	1.137384	2.975402	0.094844	0.014589	-0.086300	-0.679935	0.211156	-0.482208	0.734579	-0.154015	-0.576362	-0.323233	0	0
16775	9.257861	1.216680	2.958173	0.096499	0.003681	-0.090648	-0.679910	0.209213	-0.484463	0.734438	-0.152779	-0.576765	-0.323422	0	0
16776	9.274731	1.279166	2.941169	0.096342	-0.005396	-0.096762	-0.680057	0.207164	-0.483037	0.734209	-0.151545	-0.577258	-0.323644	0	0
16777	9.294026	1.332176	2.955410	0.125531	-0.014704	-0.085259	-0.681595	0.203351	-0.483703	0.734020	-0.150187	-0.577879	-0.323595	0	0
16778	9.277033	1.394797	2.955483	0.110878	-0.020023	-0.081761	-0.680742	0.201857	-0.483710	0.733775	-0.148978	-0.578502	-0.323599	0	0
16779	9.260053	1.447619	2.921905	0.125599	0.003448	-0.090519	-0.681712	0.197736	-0.484525	0.733671	-0.147530	-0.578996	-0.323614	0	0
16780	9.284256	1.423920	3.003492	0.136831	0.012444	-0.064184	-0.681144	0.196251	-0.484245	0.733705	-0.146127	-0.579436	-0.323386	0	0
16781	9.226165	1.467354	3.006285	0.140396	0.016047	-0.076457	-0.683393	0.194222	-0.485048	0.733738	-0.144610	-0.579861	-0.323229	0	0
16782	9.260053	1.447619	2.921905	0.165763	-0.011393	-0.074607	-0.682107	0.191386	-0.485622	0.733639	-0.143011	-0.580581	-0.322874	0	0
16783	9.182599	1.510015	2.859909	0.182140	-0.035105	-0.055217	-0.681666	0.188416	-0.486465	0.733499	-0.141476	-0.581483	-0.322243	0	0
16784	9.218761	1.621072	2.931682	0.176719	-0.024165	-0.049951	-0.684496	0.187741	-0.485991	0.733415	-0.139981	-0.582293	-0.321624	0	0
16785	9.247769	1.644667	2.844898	0.171298	-0.021404	-0.047326	-0.685331	0.183330	-0.485958	0.733361	-0.138526	-0.583045	-0.321016	0	0
16786	9.308206	1.675815	2.832410	0.173053	-0.024149	-0.050818	-0.684062	0.181545	-0.484840	0.733265	-0.137051	-0.583841	-0.320421	0	0
16787	9.303352	1.692590	2.815602	0.172974	-0.020524	-0.063982	-0.683323	0.178108	-0.487383	0.733160	-0.135482	-0.584610	-0.319925	0	0
16788	9.269475	1.711755	2.786983	0.147551	-0.007607	-0.061422	-0.685309	0.178598	-0.486787	0.733088	-0.134079	-0.585214	-0.319578	0	0
16789	9.218648	1.750182	2.753663	0.136738	-0.014761	-0.035981	-0.685292	0.174165	-0.487192	0.733053	-0.132921	-0.585785	-0.319095	0	0
16790	9.177491	1.788812	2.763549	0.147841	-0.018463	-0.011370	-0.685862	0.171976	-0.485901	0.733075	-0.131841	-0.586400	-0.318362	0	0
16791	9.192030	1.759997	2.782701	0.147816	-0.023909	-0.009616	-0.686139	0.171681	-0.486460	0.733082	-0.130785	-0.587036	-0.317608	0	0
16792	9.245201	1.803035	2.739000	0.147743	-0.025732	-0.014865	-0.686841	0.169189	-0.486155	0.733046	-0.129709	-0.587706	-0.316891	0	0
16793	9.288711	1.829454	2.738661	0.118620	-0.021863	-0.006156	-0.686832	0.167561	-0.486573	0.733036	-0.128879	-0.588228	-0.316285	0	0
16794	9.293556	1.822151	2.724206	0.122330	-0.011009	-0.011428	-0.685701	0.167244	-0.486448	0.733063	-0.127963	-0.588703	-0.315710	0	0
16795	9.308124	1.764494	2.752998	0.118855	-0.010973	0.007855	-0.687106	0.166674	-0.487271	0.733159	-0.127179	-0.589126	-0.315014	0	0
16796	9.281500	1.783721	2.738751	0.102225	-0.018101	-0.008845	-0.687110	0.164326	-0.485989	0.733125	-0.126448	-0.589585	-0.314529	0	0
16797	9.240370	1.802727	2.676525	0.085858	0.000178	-0.022066	-0.688666	0.163918	-0.485678	0.733149	-0.125695	-0.589860	-0.314259	0	0
16798	9.257308	1.793169	2.695643	0.067484	-0.021447	-0.013308	-0.688231	0.161395	-0.486099	0.733036	-0.125201	-0.590239	-0.314007	0	0
16799	9.298409	1.798529	2.815551	0.030998	-0.017514	-0.009013	-0.688221	0.160059	-0.486800	0.732928	-0.124983	-0.590455	-0.313942	0	0
16800	9.274180	1.855497	2.647384	0.016544	-0.011951	0.000616	-0.688233	0.162133	-0.486102	0.732850	-0.124916	-0.590587	-0.313902	0	0
16801	9.295970	1.836083	2.623199	0.043872	-0.017625	-0.001948	-0.687953	0.161691	-0.485539	0.732779	-0.124646	-0.590834	-0.313709	0	0
16802	9.337106	1.807714	2.738325	0.030825	-0.048370	0.000685	-0.687950	0.161392	-0.485821	0.732504	-0.124588	-0.591278	-0.313537	0	0
16803	9.317757	1.816815	2.627863	0.014790	-0.021011	0.016411	-0.688808	0.162009	-0.484961	0.732434	-0.124650	-0.591436	-0.313377	0	0
16804	9.283948	1.768423	2.570448	0.027546	-0.024748	0.012047	-0.688817	0.161139	-0.483543	0.732330	-0.124611	-0.591682	-0.313172	0	0
16805	9.254908	1.780795	2.628352	0.016492	-0.017399	-0.005539	-0.689801	0.161445	-0.484377	0.732215	-0.124520	-0.591847	-0.313166	0	0
16806	9.257290	1.821453	2.575408	0.007341	-0.031839	0.007632	-0.690082	0.160861	-0.484370	0.732030	-0.124624	-0.592087	-0.313103	0	0
16807	9.288715	1.842832	2.527076	-0.027250	-0.022485	0.009300	-0.690093	0.161463	-0.483241	0.731876	-0.124958	-0.592135	-0.313241	0	0
16808	9.153362	1.762856	2.383875	0.009218	-0.037300	0.007630	-0.689099	0.162319	-0.484109	0.731661	-0.125066	-0.592421	-0.313160	0	0
16809	9.351756	1.647660	2.990795	-0.005888	0.121641	0.018760	-0.689522	0.161004	-0.483672	0.732416	-0.124849	-0.591468	-0.313282	0	0
16810	9.247607	1.880983	1.964750	-0.029355	-0.082381	0.019924	-0.689817	0.161466	-0.482397	0.731924	-0.125453	-0.591948	-0.313283	0	0
16811	9.424137	1.855274	2.646289	-0.040604	0.114648	0.024014	-0.689110	0.161893	-0.482552	0.732610	-0.125544	-0.590932	-0.313562	0	0
16812	9.399988	1.810004	2.733055	-0.036246	-0.029659	0.039993	-0.689960	0.163088	-0.482826	0.732484	-0.126153	-0.590979	-0.313523	0	0
16813	9.298357	1.876450	2.512552	-0.037044	-0.000623	0.018033	-0.688833	0.165129	-0.483136	0.732473	-0.126545	-0.590826	-0.313679	0	0
16814	9.257378	1.739257	2.508155	0.009731	0.026212	0.007544	-0.690382	0.165447	-0.483960	0.732633	-0.126451	-0.590648	-0.313678	0	0
16815	9.269441	1.752295	2.710014	-0.005456	-0.011777	-0.015261	-0.688697	0.164840	-0.482289	0.732491	-0.126450	-0.590719	-0.313877	0	0
16816	9.283907	1.809400	2.580032	0.007349	-0.024586	0.000600	-0.689262	0.164408	-0.482278	0.732327	-0.126490	-0.590915	-0.313874	0	0
16817	9.312923	1.812007	2.627903	0.027858	-0.010217	0.040121	-0.689267	0.165297	-0.481999	0.732410	-0.126568	-0.591009	-0.313472	0	0
16818	9.361329	1.778326	2.646811	0.038771	-0.024827	0.049812	-0.689835	0.165459	-0.481707	0.732438	-0.126671	-0.591242	-0.312925	0	0
16819	9.366214	1.739277	2.543424	0.046083	-0.031246	0.051585	-0.689261	0.164996	-0.482563	0.732455	-0.126750	-0.591533	-0.312304	0	0
16820	9.305748	1.739330	2.536653	0.041529	-0.019411	0.039271	-0.689556	0.166487	-0.481716	0.732485	-0.126753	-0.591748	-0.311823	0	0
16821	9.216352	1.652392	2.458036	0.071451	-0.025112	0.011246	-0.690968	0.165190	-0.481405	0.732443	-0.126389	-0.592125	-0.311354	0	0
16822	9.196964	1.699977	2.340331	0.058843	-0.005048	0.009448	-0.690696	0.165492	-0.480279	0.732486	-0.126045	-0.592326	-0.311009	0	0
16823	9.293659	1.723175	2.671392	0.054767	-0.039490	0.008607	-0.690401	0.164882	-0.481554	0.732329	-0.125834	-0.592759	-0.310638	0	0
16824	9.351698	1.739505	2.584402	0.069452	-0.032361	0.009519	-0.690405	0.163418	-0.480417	0.732225	-0.125495	-0.593193	-0.310192	0	0
16825	9.371032	1.767639	2.439983	0.074429	-0.003365	0.026178	-0.691541	0.163887	-0.480117	0.732360	-0.125133	-0.593401	-0.309620	0	0
16826	9.341950	1.816342	2.541134	0.056890	-0.005033	0.010351	-0.691259	0.162854	-0.479552	0.732403	-0.124809	-0.593594	-0.309280	0	0
16827	9.317758	1.823552	2.531688	0.051561	0.007720	0.014711	-0.690545	0.164594	-0.481126	0.732540	-0.124511	-0.593665	-0.308942	0	0
16828	9.332340	1.749091	2.570110	0.071419	-0.017855	0.011262	-0.690693	0.162254	-0.479417	0.732527	-0.124125	-0.593995	-0.308492	0	0
16829	9.332342	1.748994	2.550876	0.053085	-0.024967	0.008595	-0.691819	0.162711	-0.480249	0.732452	-0.123882	-0.594317	-0.308148	0	0
16830	9.371031	1.758591	2.555394	0.065828	-0.020542	0.000726	-0.691255	0.162261	-0.479832	0.732383	-0.123483	-0.594662	-0.307805	0	0
16831	9.354097	1.763334	2.536280	0.063825	-0.025070	-0.016823	-0.692377	0.160361	-0.480230	0.732241	-0.123011	-0.595050	-0.307583	0	0
16832	9.293651	1.748688	2.479032	0.059350	-0.025027	-0.009818	-0.691819	0.161241	-0.479677	0.732105	-0.122610	-0.595420	-0.307350	0	0
16833	9.315407	1.758358	2.493290	0.044726	-0.017653	-0.018635	-0.692092	0.159617	-0.480231	0.731978	-0.122245	-0.595697	-0.307262	0	0
16834	9.375899	1.729535	2.524127	0.023868	-0.008410	-0.011683	-0.693358	0.156546	-0.479914	0.731892	-0.122038	-0.595840	-0.307271	0	0
16835	9.334708	1.808754	2.466661	0.056654	-0.003236	-0.023877	-0.693213	0.155658	-0.479913	0.731849	-0.121511	-0.596054	-0.307168	0	0
16836	9.361357	1.763105	2.492951	0.067571	-0.010587	-0.022097	-0.693219	0.156694	-0.479634	0.731769	-0.120934	-0.596359	-0.306995	0	0
16837	9.346806	1.801720	2.507451	0.049265	-0.010435	-0.025642	-0.693077	0.153897	-0.478635	0.731667	-0.120473	-0.596605	-0.306939	0	0
16838	9.317760	1.827907	2.440323	0.036547	-0.009420	-0.020402	-0.691942	0.152987	-0.478791	0.731564	-0.120126	-0.596804	-0.306936	0	0
16839	9.293566	1.835238	2.454919	0.044115	0.018654	-0.016909	-0.692790	0.153592	-0.479063	0.731656	-0.119666	-0.596811	-0.306881	0	0
16840	9.317769	1.816111	2.488417	0.041297	0.011416	-0.018666	-0.691923	0.152375	-0.480768	0.731686	-0.119232	-0.596870	-0.306864	0	0
16841	9.317712	1.873868	2.483562	0.023878	0.004301	-0.016929	-0.693211	0.152567	-0.479051	0.731668	-0.118965	-0.596921	-0.306913	0	0
16842	9.322538	1.883552	2.495540	0.009315	0.013494	-0.020484	-0.693475	0.149903	-0.480308	0.731667	-0.118748	-0.596868	-0.307102	0	0
16843	9.327385	1.873927	2.497917	0.020201	0.004330	-0.019570	-0.691773	0.149862	-0.480901	0.731636	-0.118491	-0.596910	-0.307192	0	0
16844	9.351591	1.852320	2.516992	0.025677	0.009724	-0.025712	-0.692625	0.149590	-0.480320	0.731615	-0.118136	-0.596941	-0.307319	0	0
16845	9.322586	1.835389	2.493175	0.014507	0.000734	-0.045038	-0.692615	0.147813	-0.480878	0.731477	-0.117781	-0.597022	-0.307624	0	0
16846	9.317724	1.854996	2.560513	0.012811	0.011646	-0.037155	-0.691919	0.149136	-0.480047	0.731417	-0.117446	-0.597013	-0.307914	0	0
16847	9.259686	1.854549	2.455151	-0.006423	0.016333	-0.054758	-0.693605	0.147098	-0.480576	0.731317	-0.117139	-0.596927	-0.308433	0	0
16848	9.278955	1.927147	2.534291	-0.011155	0.010022	-0.060887	-0.692897	0.148552	-0.481301	0.731146	-0.116842	-0.596883	-0.309038	0	0
16849	9.293472	1.922298	2.531785	-0.014791	0.008236	-0.057384	-0.692044	0.147206	-0.481309	0.730979	-0.116605	-0.596834	-0.309616	0	0
16850	9.293478	1.917434	2.522172	-0.012939	0.008222	-0.054747	-0.692742	0.146180	-0.482000	0.730814	-0.116362	-0.596790	-0.310182	0	0
16851	9.278937	1.941798	2.575152	-0.027465	0.004725	-0.038100	-0.693312	0.144874	-0.480996	0.730671	-0.116343	-0.596704	-0.310691	0	0
16852	9.276533	1.927344	2.572777	-0.014799	-0.012620	-0.034541	-0.692752	0.143693	-0.479869	0.730441	-0.116299	-0.596783	-0.311096	0	0
16853	9.274121	1.922436	2.553564	-0.023824	-0.002564	-0.033698	-0.693325	0.144301	-0.479296	0.730272	-0.116303	-0.596756	-0.311542	0	0
16854	9.288628	1.927290	2.565476	-0.043957	-0.005123	-0.036374	-0.693868	0.143403	-0.481546	0.730047	-0.116437	-0.596692	-0.312143	0	0
16855	9.295857	1.953714	2.555784	-0.031241	-0.006138	-0.041601	-0.693874	0.143998	-0.481124	0.729823	-0.116459	-0.596677	-0.312687	0	0
16856	9.286173	1.963407	2.565464	-0.032951	-0.005208	-0.027564	-0.694310	0.143139	-0.479417	0.729635	-0.116569	-0.596636	-0.313160	0	0
16857	9.276530	1.932074	2.555943	-0.032819	0.001146	-0.020559	-0.693321	0.144297	-0.479721	0.729518	-0.116705	-0.596538	-0.313568	0	0
16858	9.266824	1.965685	2.534348	-0.014660	0.000993	-0.031037	-0.695713	0.142861	-0.480523	0.729379	-0.116639	-0.596514	-0.313963	0	0
16859	9.264405	1.965677	2.531962	-0.028272	-0.009775	-0.009995	-0.695295	0.142125	-0.479537	0.729235	-0.116839	-0.596498	-0.314254	0	0
16860	9.295860	1.951282	2.550978	-0.034629	-0.002468	-0.013533	-0.695313	0.142735	-0.477702	0.729106	-0.117036	-0.596415	-0.314638	0	0
16861	9.298280	1.953540	2.522107	-0.032750	0.001146	-0.011776	-0.694887	0.143901	-0.478279	0.729015	-0.117225	-0.596307	-0.314981	0	0
16862	9.293453	1.943832	2.505321	-0.014580	-0.001730	-0.020507	-0.694167	0.144164	-0.479989	0.728893	-0.117229	-0.596290	-0.315295	0	0
16863	9.274097	1.951047	2.498244	-0.018059	0.008287	-0.009996	-0.694748	0.143608	-0.477856	0.728868	-0.117299	-0.596175	-0.315544	0	0
16864	9.278927	1.951501	2.589569	-0.023519	0.010153	-0.006503	-0.695300	0.143307	-0.479401	0.728849	-0.117416	-0.596027	-0.315824	0	0
16865	9.283813	1.907794	2.517442	0.012972	0.002588	-0.006416	-0.695594	0.144503	-0.478553	0.728837	-0.117300	-0.596047	-0.315856	0	0
16866	9.293458	1.934493	2.563030	-0.001588	0.004528	0.000573	-0.695011	0.144029	-0.480399	0.728833	-0.117317	-0.596000	-0.315948	0	0
16867	9.274095	1.946693	2.589609	0.000234	-0.002738	0.009365	-0.695022	0.145071	-0.479555	0.728824	-0.117405	-0.596001	-0.315934	0	0
16868	9.264420	1.955804	2.483885	0.009421	0.000812	0.009386	-0.695445	0.144050	-0.479261	0.728838	-0.117407	-0.596006	-0.315892	0	0
16869	9.288589	1.970335	2.507739	0.014819	-0.004679	0.007655	-0.694876	0.143299	-0.479408	0.728830	-0.117385	-0.596069	-0.315801	0	0
16870	9.315224	1.927784	2.671068	-0.001379	0.019056	0.014593	-0.694600	0.144037	-0.478850	0.728956	-0.117438	-0.595901	-0.315806	0	0
16871	9.254692	2.004212	2.532001	0.004268	0.024463	0.028660	-0.693887	0.144456	-0.479712	0.729175	-0.117526	-0.595694	-0.315658	0	0
16872	9.259629	1.905423	2.517620	0.006924	0.005381	0.032177	-0.693454	0.145172	-0.480995	0.729286	-0.117666	-0.595631	-0.315468	0	0
16873	9.320029	1.956789	2.695052	0.027733	-0.002954	0.028738	-0.694032	0.144905	-0.479429	0.729370	-0.117670	-0.595697	-0.315148	0	0
16874	9.307987	1.922106	2.498019	0.009537	-0.008258	0.032207	-0.693749	0.143869	-0.479146	0.729402	-0.117834	-0.595742	-0.314927	0	0
16875	9.286222	1.917469	2.527033	0.024281	0.011587	0.028704	-0.693470	0.142987	-0.478299	0.729568	-0.117818	-0.595692	-0.314644	0	0
16876	9.266888	1.903004	2.517569	0.020527	-0.008342	0.035737	-0.694167	0.146075	-0.480704	0.729623	-0.117925	-0.595767	-0.314333	0	0
16877	9.254804	1.893416	2.522474	0.002166	-0.002754	0.016377	-0.694460	0.145506	-0.479283	0.729638	-0.118042	-0.595767	-0.314255	0	0
16878	9.274106	1.936942	2.565574	0.002210	-0.010004	0.033948	-0.693177	0.145467	-0.480435	0.729658	-0.118274	-0.595799	-0.314061	0	0
16879	9.269331	1.878925	2.517571	0.005943	-0.017293	0.046239	-0.694601	0.146978	-0.479853	0.729684	-0.118588	-0.595882	-0.313724	0	0
16880	9.293479	1.912825	2.563048	0.000412	-0.016340	0.042722	-0.695314	0.147589	-0.479278	0.729688	-0.118910	-0.595944	-0.313475	0	0
16881	9.312820	1.926866	2.488363	-0.003257	-0.019946	0.042724	-0.695463	0.149660	-0.479143	0.729677	-0.119279	-0.596021	-0.313215	0	0
16882	9.341862	1.903159	2.569915	-0.003381	-0.030835	0.040976	-0.695884	0.148488	-0.479131	0.729586	-0.119660	-0.596179	-0.312980	0	0
16883	9.283840	1.883573	2.488610	0.006128	0.013551	0.035671	-0.694620	0.150531	-0.478878	0.729763	-0.119814	-0.596049	-0.312755	0	0
16884	9.298405	1.828348	2.522208	0.024279	-0.004746	0.040111	-0.695178	0.150386	-0.479716	0.729857	-0.119908	-0.596104	-0.312394	0	0
16885	9.332258	1.835544	2.526764	0.016984	-0.011945	0.049759	-0.693204	0.151382	-0.479470	0.729939	-0.120147	-0.596178	-0.311971	0	0
16886	9.332253	1.840408	2.536377	0.015032	-0.021005	0.044502	-0.693348	0.149772	-0.478471	0.729940	-0.120383	-0.596317	-0.311610	0	0
16887	9.339537	1.816079	2.488258	0.009596	-0.011894	0.036574	-0.695478	0.152325	-0.478447	0.729971	-0.120598	-0.596384	-0.311326	0	0
16888	9.317785	1.797021	2.522092	0.007795	-0.010060	0.037439	-0.693485	0.151239	-0.479607	0.730006	-0.120812	-0.596429	-0.311075	0	0
16889	9.310514	1.816025	2.469236	0.011512	0.011679	0.021630	-0.695189	0.152018	-0.479016	0.730134	-0.120850	-0.596348	-0.310917	0	0
16890	9.332219	1.876351	2.502688	0.002255	0.001774	0.021635	-0.696025	0.152018	-0.480558	0.730183	-0.120975	-0.596308	-0.310830	0	0
16891	9.303215	1.857134	2.502916	0.022450	0.013408	0.021663	-0.694350	0.152160	-0.477900	0.730333	-0.120929	-0.596248	-0.310608	0	0
16892	9.322613	1.806644	2.522049	0.018745	0.011617	0.014623	-0.694052	0.153311	-0.480172	0.730439	-0.120861	-0.596196	-0.310486	0	0
16893	9.308098	1.811359	2.498109	0.016738	-0.000168	0.004104	-0.694195	0.151551	-0.479313	0.730447	-0.120795	-0.596239	-0.310410	0	0
16894	9.337150	1.782486	2.509942	0.000444	0.008133	0.011069	-0.694326	0.151982	-0.480727	0.730500	-0.120848	-0.596161	-0.310415	0	0
16895	9.325022	1.816246	2.517215	0.016784	-0.001979	0.012884	-0.693902	0.151238	-0.480448	0.730525	-0.120840	-0.596207	-0.310272	0	0
16896	9.341985	1.782600	2.533949	0.012377	0.011668	0.016357	-0.694758	0.151412	-0.479586	0.730629	-0.120828	-0.596133	-0.310174	0	0
16897	9.327440	1.816267	2.522006	0.002340	0.013568	0.016339	-0.694902	0.150977	-0.479158	0.730739	-0.120898	-0.596016	-0.310110	0	0
16898	9.298434	1.801683	2.486166	0.007843	0.011710	0.018984	-0.694053	0.152136	-0.479601	0.730846	-0.120935	-0.595925	-0.310020	0	0
16899	9.303270	1.799450	2.522197	0.014901	0.005290	-0.002931	-0.694890	0.152286	-0.481002	0.730862	-0.120825	-0.595931	-0.310011	0	0
16900	9.320196	1.801990	2.553326	0.005797	0.004460	0.002314	-0.694046	0.150657	-0.479878	0.730873	-0.120798	-0.595907	-0.310044	0	0
16901	9.303270	1.797188	2.551049	0.015008	0.005298	0.011109	-0.694608	0.152280	-0.481006	0.730933	-0.120771	-0.595897	-0.309932	0	0
16902	9.308104	1.801947	2.541393	0.002176	0.000864	0.009330	-0.693475	0.151227	-0.480738	0.730939	-0.120824	-0.595879	-0.309932	0	0
16903	9.303253	1.816327	2.526991	-0.001429	0.008153	0.007561	-0.694613	0.151551	-0.480155	0.730985	-0.120888	-0.595802	-0.309947	0	0
16904	9.283902	1.821001	2.493469	0.027779	0.013355	0.000605	-0.693772	0.151838	-0.479322	0.731068	-0.120666	-0.595782	-0.309877	0	0
16905	9.286343	1.797068	2.522322	0.022199	0.004325	-0.002914	-0.693480	0.151820	-0.480457	0.731087	-0.120507	-0.595819	-0.309823	0	0
16906	9.281494	1.799943	2.613717	-0.005067	0.016354	0.002269	-0.694614	0.151994	-0.480157	0.731154	-0.120524	-0.595673	-0.309937	0	0
16907	9.279046	1.840269	2.493489	0.009417	-0.001011	0.004094	-0.693759	0.151528	-0.480734	0.731148	-0.120517	-0.595701	-0.309901	0	0
16908	9.259702	1.835482	2.493634	0.013020	-0.013739	0.011138	-0.693196	0.151078	-0.480317	0.731086	-0.120545	-0.595821	-0.309804	0	0
16909	9.356477	1.797327	2.593937	0.027522	-0.017498	0.005026	-0.694036	0.151084	-0.481293	0.731006	-0.120462	-0.596025	-0.309633	0	0
