# Supplementary material for: Identification of Haptic Based Guiding Using Hard Reins
Source: PLoS One. 2015 Jul 22;10(7):e0132020. doi: 10.1371/journal.pone.0132020 (PMC4511788; doi:10.1371/journal.pone.0132020)
Supplement: S1 File — (ZIP) [file pone.0132020.s001.zip › MotionData1/Subject1/T11/gh11.txt]

// Start Time: 0
// Sample rate: 50.0Hz
// Scenario: 4.0
// Firmware Version: 2.6.1
Counter	Acc_X	Acc_Y	Acc_Z	Gyr_X	Gyr_Y	Gyr_Z	Mag_X	Mag_Y	Mag_Z	Quat_w	Quat_x	Quat_y	Quat_z	AnalogIn_1	AnalogIn_2
15523	2.542673	0.333726	9.521218	-0.003798	0.003485	0.000439	-0.276830	0.949797	-0.554807	0.270090	-0.114776	-0.048346	-0.954746	0	0
15524	2.554921	0.357713	9.531002	-0.002045	-0.011403	0.003923	-0.277615	0.950494	-0.558055	0.270410	-0.114941	-0.048418	-0.954632	0	0
15525	2.535709	0.372324	9.540950	0.015004	-0.009621	-0.006512	-0.277618	0.950355	-0.557011	0.270334	-0.115067	-0.048625	-0.954628	0	0
15526	2.516070	0.329035	9.492554	0.015899	-0.006983	-0.004735	-0.277874	0.949113	-0.557281	0.270588	-0.115138	-0.048865	-0.954535	0	0
15527	2.503751	0.295399	9.473046	0.024848	-0.000852	-0.002888	-0.279070	0.949533	-0.555690	0.270562	-0.115157	-0.049140	-0.954526	0	0
15528	2.486837	0.295384	9.425124	0.017738	0.006178	-0.009958	-0.277344	0.948834	-0.557422	0.270782	-0.115093	-0.049369	-0.954460	0	0
15529	2.494153	0.304992	9.439592	0.014158	0.009670	-0.009091	-0.278666	0.948841	-0.557010	0.270690	-0.115038	-0.049521	-0.954485	0	0
15530	2.474775	0.297818	9.403626	0.005199	0.006175	-0.006520	-0.278398	0.948287	-0.557150	0.270925	-0.115011	-0.049626	-0.954416	0	0
15531	2.489064	0.268938	9.434415	-0.006412	0.007049	-0.011899	-0.278945	0.952990	-0.559447	0.270781	-0.115036	-0.049591	-0.954455	0	0
15532	2.474404	0.242800	9.501535	-0.006404	0.016666	-0.012748	-0.278681	0.952988	-0.559451	0.270975	-0.114935	-0.049568	-0.954414	0	0
15533	2.430814	0.224030	9.544956	0.004271	0.011398	-0.002107	-0.278676	0.951882	-0.559201	0.270939	-0.114895	-0.049610	-0.954426	0	0
15534	2.392467	0.262955	9.591398	0.014174	0.009686	-0.017002	-0.278399	0.949670	-0.559227	0.271074	-0.114805	-0.049802	-0.954389	0	0
15535	2.380428	0.267867	9.593963	0.014161	0.014929	-0.012573	-0.277874	0.949666	-0.558059	0.270952	-0.114698	-0.049939	-0.954429	0	0
15536	2.373102	0.258142	9.541039	0.010585	0.009694	-0.013498	-0.278261	0.947457	-0.557161	0.271116	-0.114619	-0.050092	-0.954384	0	0
15537	2.426322	0.272084	9.516706	0.017769	0.002702	-0.020533	-0.278530	0.948011	-0.556628	0.270916	-0.114614	-0.050305	-0.954430	0	0
15538	2.460337	0.300725	9.531163	0.001594	0.004397	-0.004788	-0.279064	0.948843	-0.556351	0.271163	-0.114614	-0.050378	-0.954357	0	0
15539	2.431328	0.296156	9.536167	0.003418	0.013167	-0.010022	-0.280108	0.948159	-0.558955	0.271052	-0.114554	-0.050412	-0.954394	0	0
15540	2.392834	0.315730	9.546338	0.007831	0.004402	0.000567	-0.279839	0.946637	-0.557667	0.271340	-0.114540	-0.050536	-0.954307	0	0
15541	2.416975	0.315482	9.526900	0.008738	0.002656	-0.002083	-0.279048	0.947324	-0.558457	0.271305	-0.114569	-0.050640	-0.954308	0	0
15542	2.421657	0.296085	9.488183	-0.001976	0.013162	-0.003008	-0.279969	0.947191	-0.559228	0.271565	-0.114495	-0.050653	-0.954242	0	0
15543	2.445538	0.259730	9.458718	-0.010994	0.000006	0.009201	-0.279842	0.948158	-0.559482	0.271615	-0.114609	-0.050561	-0.954219	0	0
15544	2.450395	0.262230	9.501966	-0.027072	0.006129	0.003817	-0.280236	0.947330	-0.558700	0.271901	-0.114675	-0.050345	-0.954141	0	0
15545	2.450634	0.295873	9.492737	-0.027981	0.006121	0.007342	-0.280373	0.947884	-0.558170	0.271916	-0.114775	-0.050076	-0.954139	0	0
15546	2.465204	0.307742	9.478328	-0.018146	-0.000877	0.007386	-0.279852	0.948295	-0.556867	0.272246	-0.114885	-0.049960	-0.954038	0	0
15547	2.484658	0.326824	9.475976	-0.016297	0.013138	-0.001363	-0.280781	0.948852	-0.556324	0.272195	-0.114883	-0.049794	-0.954061	0	0
15548	2.525825	0.343303	9.463793	-0.032429	-0.002630	0.000216	-0.279991	0.949954	-0.557632	0.272443	-0.115046	-0.049556	-0.953983	0	0
15549	2.533173	0.357692	9.468702	-0.039598	0.004355	0.004596	-0.279729	0.949952	-0.556852	0.272418	-0.115195	-0.049187	-0.953991	0	0
15550	2.535599	0.357805	9.511943	-0.042280	0.013092	0.005487	-0.279206	0.950778	-0.556852	0.272707	-0.115238	-0.048805	-0.953923	0	0
15551	2.504218	0.358168	9.550672	-0.028836	0.009613	-0.001468	-0.279206	0.951608	-0.558020	0.272639	-0.115306	-0.048534	-0.953948	0	0
15552	2.480175	0.372796	9.553451	-0.016317	0.016614	0.002183	-0.279594	0.951059	-0.559587	0.272925	-0.115243	-0.048394	-0.953881	0	0
15553	2.460726	0.353772	9.575030	-0.009143	0.025371	0.000506	-0.279606	0.951887	-0.557488	0.272905	-0.115108	-0.048267	-0.953909	0	0
15554	2.455721	0.329706	9.557973	-0.016295	0.016633	-0.003105	-0.278548	0.951881	-0.558027	0.273142	-0.115042	-0.048133	-0.953856	0	0
15555	2.426731	0.329764	9.502946	-0.006414	0.020170	-0.009179	-0.279866	0.952165	-0.559050	0.273031	-0.114945	-0.048059	-0.953904	0	0
15556	2.421675	0.296298	9.557882	0.029343	0.011413	-0.006313	-0.278813	0.951467	-0.556851	0.273282	-0.114803	-0.048377	-0.953833	0	0
15557	2.382972	0.286980	9.558109	0.026708	0.014947	-0.016002	-0.277750	0.950494	-0.557138	0.273141	-0.114661	-0.048641	-0.953877	0	0
15558	2.397337	0.270008	9.550580	0.043650	0.020166	-0.001769	-0.278020	0.951048	-0.556475	0.273462	-0.114398	-0.049067	-0.953795	0	0
15559	2.409395	0.267538	9.560061	0.033839	0.016676	-0.009788	-0.278803	0.949947	-0.557258	0.273389	-0.114222	-0.049386	-0.953820	0	0
15560	2.402185	0.272390	9.555372	0.039160	0.016656	0.000828	-0.276677	0.948416	-0.558482	0.273719	-0.114006	-0.049775	-0.953731	0	0
15561	2.370831	0.277475	9.565315	0.022173	0.027158	0.000753	-0.277470	0.948144	-0.557819	0.273739	-0.113766	-0.049940	-0.953745	0	0
15562	2.368586	0.301509	9.553594	0.033768	0.010531	0.004307	-0.277999	0.948147	-0.557811	0.274091	-0.113625	-0.050290	-0.953643	0	0
15563	2.397677	0.318053	9.531903	0.046246	-0.000863	0.012283	-0.278261	0.947595	-0.557551	0.274234	-0.113592	-0.050747	-0.953581	0	0
15564	2.368675	0.315772	9.498480	0.033798	0.014926	0.000803	-0.277718	0.946627	-0.560183	0.274558	-0.113406	-0.051089	-0.953492	0	0
15565	2.368284	0.262711	9.449805	-0.000319	0.000875	0.023404	-0.278239	0.945109	-0.559798	0.274756	-0.113489	-0.051084	-0.953425	0	0
15566	2.353683	0.248261	9.406505	-0.019943	0.006159	0.012709	-0.278369	0.946078	-0.562008	0.275129	-0.113541	-0.050924	-0.953320	0	0
15567	2.343688	0.204720	9.300342	-0.071841	0.028896	0.022983	-0.276919	0.946347	-0.561504	0.275256	-0.113552	-0.050157	-0.953323	0	0
15568	2.369848	0.146935	9.347519	-0.112997	0.020130	0.018225	-0.278125	0.949117	-0.560936	0.275600	-0.113729	-0.049069	-0.953259	0	0
15569	2.386664	0.132584	9.416907	-0.147038	0.027954	0.027689	-0.278279	0.951050	-0.558039	0.275685	-0.113960	-0.047578	-0.953282	0	0
15570	2.410933	0.147054	9.491368	-0.152434	0.020050	0.029377	-0.277369	0.953395	-0.557769	0.276089	-0.114252	-0.046101	-0.953203	0	0
15571	2.401140	0.125740	9.575326	-0.148865	-0.006194	0.021374	-0.277110	0.954776	-0.558543	0.276095	-0.114810	-0.044691	-0.953201	0	0
15572	2.415471	0.103958	9.567741	-0.100563	0.011297	0.029712	-0.277394	0.956987	-0.556426	0.276549	-0.115044	-0.043731	-0.953086	0	0
15573	2.473391	0.098724	9.576796	-0.071040	-0.004454	0.025445	-0.276343	0.958087	-0.556692	0.276684	-0.115372	-0.043053	-0.953038	0	0
15574	2.464032	0.141975	9.538919	-0.036079	0.002592	0.014283	-0.277808	0.961136	-0.557946	0.277062	-0.115505	-0.042750	-0.952926	0	0
15575	2.449615	0.151724	9.543962	-0.028978	-0.009674	0.023108	-0.279536	0.962250	-0.556602	0.277221	-0.115766	-0.042489	-0.952860	0	0
15576	2.399201	0.193023	9.549679	-0.023548	0.000865	0.012635	-0.278206	0.960308	-0.556119	0.277573	-0.115881	-0.042309	-0.952751	0	0
15577	2.368170	0.243748	9.540916	-0.025358	-0.007881	0.015254	-0.277418	0.960718	-0.555735	0.277662	-0.116111	-0.042089	-0.952707	0	0
15578	2.406518	0.202646	9.568954	-0.032467	-0.003500	0.004623	-0.278218	0.961827	-0.555320	0.277942	-0.116288	-0.041848	-0.952614	0	0
15579	2.459401	0.170772	9.505643	-0.046800	-0.013136	0.007106	-0.279781	0.958935	-0.556762	0.277926	-0.116625	-0.041449	-0.952595	0	0
15580	2.454518	0.161373	9.565661	-0.055810	-0.030665	0.014025	-0.279663	0.961283	-0.556479	0.278246	-0.117130	-0.041049	-0.952457	0	0
15581	2.464967	0.271914	9.559632	-0.038742	-0.006149	0.007208	-0.279422	0.963215	-0.553066	0.278242	-0.117378	-0.040710	-0.952442	0	0
15582	2.446101	0.334643	9.574937	-0.046836	-0.034151	0.007947	-0.279948	0.962665	-0.552802	0.278524	-0.117889	-0.040414	-0.952309	0	0
15583	2.474694	0.281459	9.559658	-0.023546	-0.028889	0.003711	-0.281012	0.964052	-0.553034	0.278495	-0.118310	-0.040292	-0.952271	0	0
15584	2.498735	0.266817	9.552073	-0.009268	-0.027161	0.012623	-0.281144	0.964330	-0.553552	0.278877	-0.118651	-0.040330	-0.952115	0	0
15585	2.554233	0.261520	9.534709	0.024704	-0.030678	0.018127	-0.281543	0.963502	-0.551332	0.279041	-0.118961	-0.040661	-0.952014	0	0
15586	2.590548	0.275565	9.500910	0.029219	-0.021043	0.012901	-0.281666	0.964057	-0.554853	0.279470	-0.119137	-0.041047	-0.951850	0	0
15587	2.602496	0.256391	9.553460	0.022901	-0.027204	0.021636	-0.282852	0.964064	-0.555619	0.279666	-0.119421	-0.041352	-0.951743	0	0
15588	2.611819	0.208307	9.584071	0.017544	-0.027206	0.018058	-0.283124	0.964894	-0.554692	0.280121	-0.119691	-0.041638	-0.951563	0	0
15589	2.614130	0.193865	9.586288	-0.000368	-0.021974	0.023230	-0.282336	0.964889	-0.553528	0.280306	-0.119992	-0.041708	-0.951468	0	0
15590	2.563267	0.174800	9.514407	0.006847	-0.014921	0.014510	-0.284187	0.965175	-0.553236	0.280707	-0.120174	-0.041861	-0.951320	0	0
15591	2.541591	0.184429	9.461830	0.022072	-0.014896	0.012868	-0.284582	0.963518	-0.551025	0.280822	-0.120341	-0.042139	-0.951252	0	0
15592	2.507919	0.203876	9.443117	0.033687	-0.011392	0.018267	-0.284178	0.963102	-0.552342	0.281288	-0.120415	-0.042532	-0.951088	0	0
15593	2.541350	0.152956	9.394176	0.044483	0.000008	0.009556	-0.284180	0.962410	-0.550781	0.281406	-0.120377	-0.042987	-0.951038	0	0
15594	2.565039	0.087915	9.422065	0.040860	-0.011392	0.014754	-0.284179	0.963793	-0.553380	0.281863	-0.120428	-0.043455	-0.950874	0	0
15595	2.620256	0.044070	9.382630	0.053429	-0.006129	0.007791	-0.284973	0.963936	-0.553105	0.281971	-0.120424	-0.044013	-0.950817	0	0
15596	2.608393	0.073071	9.397486	0.060612	-0.006988	0.001681	-0.285891	0.961590	-0.551155	0.282309	-0.120372	-0.044669	-0.950693	0	0
15597	2.579705	0.111927	9.446248	0.039094	0.011345	0.015705	-0.284840	0.962690	-0.551160	0.282483	-0.120246	-0.045031	-0.950640	0	0
15598	2.492995	0.141587	9.485791	0.022060	0.009593	0.021774	-0.284706	0.962413	-0.551426	0.282987	-0.120154	-0.045252	-0.950491	0	0
15599	2.475884	0.115035	9.411129	0.012255	0.018370	0.018211	-0.286148	0.960625	-0.551683	0.283156	-0.120038	-0.045334	-0.950452	0	0
15600	2.495282	0.124651	9.459139	0.010392	-0.002667	0.026928	-0.286274	0.960212	-0.552731	0.283672	-0.120098	-0.045470	-0.950284	0	0
15601	2.487994	0.117588	9.490365	0.005039	0.006081	0.025158	-0.285885	0.961315	-0.552334	0.283893	-0.120122	-0.045508	-0.950213	0	0
15602	2.487611	0.060231	9.609878	-0.014680	0.003419	0.028515	-0.287082	0.962841	-0.552431	0.284414	-0.120195	-0.045389	-0.950054	0	0
15603	2.477927	0.055599	9.643555	-0.025462	0.002516	0.037246	-0.286159	0.963251	-0.552702	0.284712	-0.120343	-0.045130	-0.949958	0	0
15604	2.443763	0.007576	9.583213	-0.028973	0.000822	0.023117	-0.284711	0.963519	-0.551676	0.285155	-0.120480	-0.044888	-0.949819	0	0
15605	2.436217	-0.031166	9.479487	-0.028090	-0.032392	0.018594	-0.285643	0.964353	-0.551131	0.285258	-0.120958	-0.044720	-0.949735	0	0
15606	2.482024	-0.041175	9.469364	0.001468	-0.023635	0.014420	-0.285634	0.963524	-0.552315	0.285638	-0.121237	-0.044847	-0.949580	0	0
15607	2.501559	-0.010132	9.445518	0.019361	-0.002649	0.021677	-0.285245	0.964489	-0.551789	0.285841	-0.121298	-0.045036	-0.949502	0	0
15608	2.535386	-0.007926	9.466883	0.012231	-0.004399	0.014559	-0.286697	0.963806	-0.550859	0.286239	-0.121363	-0.045210	-0.949365	0	0
15609	2.569127	-0.017752	9.485705	-0.003853	0.004340	0.011817	-0.287485	0.963534	-0.551503	0.286324	-0.121420	-0.045167	-0.949334	0	0
15610	2.554944	0.025588	9.464696	-0.007429	-0.011393	0.007342	-0.287490	0.964086	-0.550975	0.286621	-0.121604	-0.045183	-0.949220	0	0
15611	2.598572	0.049212	9.435750	-0.003800	-0.007003	-0.001435	-0.287495	0.964639	-0.550708	0.286575	-0.121763	-0.045187	-0.949214	0	0
15612	2.642055	0.051306	9.445013	-0.037795	0.006092	0.000995	-0.287493	0.964363	-0.550711	0.286778	-0.121867	-0.044871	-0.949154	0	0
15613	2.594036	0.090138	9.436260	-0.044889	0.025373	-0.006894	-0.288031	0.965886	-0.550296	0.286646	-0.121835	-0.044399	-0.949220	0	0
15614	2.564766	0.049462	9.431238	-0.061003	0.018380	-0.007037	-0.288805	0.962297	-0.549927	0.286731	-0.121885	-0.043835	-0.949214	0	0
15615	2.521404	0.064204	9.422169	-0.062734	0.025418	-0.017581	-0.288020	0.963813	-0.550186	0.286475	-0.121900	-0.043205	-0.949319	0	0
15616	2.574288	0.030159	9.435740	-0.064581	0.020125	-0.007063	-0.289227	0.966721	-0.549746	0.286581	-0.121943	-0.042605	-0.949308	0	0
15617	2.552619	0.039877	9.412005	-0.060086	0.034137	-0.006971	-0.288441	0.967684	-0.549487	0.286432	-0.121873	-0.041962	-0.949391	0	0
15618	2.564471	0.006345	9.488426	-0.050307	0.018355	0.000081	-0.289363	0.967966	-0.550516	0.286609	-0.121896	-0.041492	-0.949355	0	0
15619	2.598042	-0.027504	9.516587	-0.042244	0.023595	-0.001622	-0.288986	0.970312	-0.548800	0.286528	-0.121877	-0.041040	-0.949401	0	0
15620	2.555092	0.044955	9.505774	-0.039621	0.011335	0.008955	-0.288332	0.970999	-0.548149	0.286800	-0.121941	-0.040681	-0.949327	0	0
15621	2.512048	0.105299	9.465982	-0.037780	0.027118	0.003765	-0.288848	0.970589	-0.551020	0.286778	-0.121878	-0.040256	-0.949360	0	0
15622	2.546000	0.124379	9.499556	-0.023480	0.006113	0.000261	-0.287003	0.971131	-0.550782	0.286981	-0.121941	-0.040076	-0.949298	0	0
15623	2.570094	0.116975	9.499263	-0.016344	0.020087	0.009167	-0.286744	0.971682	-0.550258	0.287033	-0.121886	-0.039870	-0.949298	0	0
15624	2.598802	0.078353	9.527411	-0.017254	0.018319	0.010899	-0.288855	0.970588	-0.549191	0.287337	-0.121821	-0.039699	-0.949221	0	0
15625	2.593788	0.049793	9.613648	-0.018179	0.016544	0.014404	-0.287671	0.970996	-0.548551	0.287434	-0.121807	-0.039480	-0.949203	0	0
15626	2.617746	0.020970	9.687614	-0.034283	0.006030	0.008947	-0.287819	0.972239	-0.545923	0.287698	-0.121907	-0.039186	-0.949122	0	0
15627	2.627485	0.035039	9.593961	-0.059285	0.004311	-0.000051	-0.288086	0.972378	-0.545395	0.287603	-0.122123	-0.038631	-0.949146	0	0
15628	2.613334	0.083168	9.565796	-0.056601	0.013063	0.003540	-0.287429	0.973065	-0.545398	0.287781	-0.122219	-0.038110	-0.949101	0	0
15629	2.579685	0.107293	9.503876	-0.048545	0.009588	0.003602	-0.288621	0.974731	-0.547193	0.287735	-0.122356	-0.037641	-0.949116	0	0
15630	2.570127	0.121770	9.494511	-0.020838	-0.014025	0.003725	-0.288619	0.975008	-0.548236	0.287951	-0.122606	-0.037537	-0.949022	0	0
15631	2.512141	0.121798	9.355616	-0.009168	-0.009593	0.000322	-0.288488	0.973624	-0.545638	0.287915	-0.122811	-0.037504	-0.949008	0	0
15632	2.468742	0.131700	9.336878	0.005104	-0.007847	0.011021	-0.289024	0.974732	-0.545227	0.288235	-0.122930	-0.037620	-0.948891	0	0
15633	2.449108	0.088470	9.307710	-0.002056	0.000030	0.014520	-0.289029	0.975285	-0.544829	0.288345	-0.123028	-0.037612	-0.948845	0	0
15634	2.511252	-0.003198	9.378221	0.011371	-0.004361	0.009276	-0.291261	0.973916	-0.546377	0.288664	-0.123095	-0.037781	-0.948732	0	0
15635	2.568670	-0.082596	9.516208	0.005157	0.004372	-0.003110	-0.289283	0.974734	-0.546660	0.288618	-0.123125	-0.037850	-0.948740	0	0
15636	2.640802	-0.128627	9.591964	-0.003794	0.009583	-0.003190	-0.288733	0.973214	-0.550604	0.288814	-0.123098	-0.037851	-0.948684	0	0
15637	2.621690	-0.099628	9.587656	-0.003784	0.004347	-0.006721	-0.289930	0.974325	-0.549922	0.288722	-0.123153	-0.037837	-0.948705	0	0
15638	2.616989	-0.080466	9.549462	0.014202	-0.002589	-0.027757	-0.290586	0.974330	-0.551218	0.288688	-0.123181	-0.038073	-0.948702	0	0
15639	2.629154	-0.066262	9.506260	0.019513	-0.007861	-0.015401	-0.288851	0.969343	-0.548158	0.288539	-0.123282	-0.038325	-0.948724	0	0
15640	2.598061	-0.022885	9.454153	0.041013	0.000918	-0.016956	-0.290696	0.969078	-0.548917	0.288617	-0.123205	-0.038788	-0.948692	0	0
15641	2.540192	-0.008250	9.373106	0.055385	-0.000770	-0.027409	-0.290572	0.971151	-0.550074	0.288400	-0.123131	-0.039376	-0.948743	0	0
15642	2.525696	-0.008239	9.339583	0.069677	0.002728	-0.020238	-0.290702	0.971290	-0.550724	0.288513	-0.122950	-0.040113	-0.948701	0	0
15643	2.578812	-0.008728	9.315086	0.054520	0.004489	-0.030931	-0.291229	0.970325	-0.549550	0.288264	-0.122827	-0.040681	-0.948769	0	0
15644	2.588487	-0.008606	9.379895	0.024975	0.013202	-0.025832	-0.289646	0.969762	-0.548011	0.288260	-0.122674	-0.040970	-0.948777	0	0
15645	2.564352	-0.008277	9.425772	0.005287	0.023688	-0.023288	-0.289907	0.969764	-0.549052	0.288031	-0.122515	-0.041005	-0.948866	0	0
15646	2.562094	0.011218	9.502923	-0.010831	0.020168	-0.023415	-0.290816	0.968112	-0.550885	0.288001	-0.122400	-0.040930	-0.948893	0	0
15647	2.593497	0.011119	9.550718	-0.014488	0.011367	-0.010267	-0.288449	0.969066	-0.549343	0.287866	-0.122420	-0.040796	-0.948937	0	0
15648	2.579030	0.015882	9.498024	-0.012632	0.032399	-0.017220	-0.289773	0.969626	-0.549317	0.287904	-0.122197	-0.040661	-0.948960	0	0
15649	2.598309	0.010876	9.483379	0.003430	0.020136	-0.010986	-0.289771	0.969211	-0.549321	0.287788	-0.122082	-0.040673	-0.949010	0	0
15650	2.588789	0.030208	9.488490	0.005221	0.006149	-0.015422	-0.290818	0.968388	-0.550620	0.287840	-0.122058	-0.040779	-0.948993	0	0
15651	2.545643	0.073929	9.518206	-0.007311	0.009647	-0.013717	-0.289362	0.967966	-0.550777	0.287680	-0.122072	-0.040723	-0.949042	0	0
15652	2.521540	0.079039	9.554523	-0.003744	0.013141	-0.011028	-0.287906	0.967682	-0.551325	0.287773	-0.122009	-0.040720	-0.949022	0	0
15653	2.475672	0.083907	9.456437	-0.012639	0.009695	-0.020781	-0.289363	0.968242	-0.551036	0.287540	-0.122035	-0.040621	-0.949093	0	0
15654	2.482867	0.076679	9.470712	-0.016316	-0.002601	-0.003233	-0.290559	0.968524	-0.549447	0.287681	-0.122160	-0.040534	-0.949038	0	0
15655	2.482753	0.059916	9.494554	-0.013622	0.013140	-0.001398	-0.290687	0.968249	-0.549970	0.287632	-0.122163	-0.040393	-0.949059	0	0
15656	2.453687	0.045873	9.547517	-0.017181	-0.002588	-0.012050	-0.290817	0.967697	-0.549713	0.287691	-0.122288	-0.040308	-0.949028	0	0
15657	2.448846	0.045764	9.499491	-0.001980	0.004415	-0.006624	-0.290553	0.967834	-0.549977	0.287603	-0.122336	-0.040308	-0.949049	0	0
15658	2.511830	0.076290	9.417583	0.008764	-0.010451	-0.010135	-0.291745	0.968670	-0.550473	0.287720	-0.122461	-0.040491	-0.948989	0	0
15659	2.545710	0.087919	9.374164	0.005212	-0.000824	-0.011896	-0.290551	0.967281	-0.549721	0.287588	-0.122536	-0.040582	-0.949016	0	0
15660	2.569577	0.044805	9.493631	-0.009125	0.000887	-0.010250	-0.290552	0.967004	-0.548809	0.287683	-0.122605	-0.040563	-0.948979	0	0
15661	2.497108	0.040620	9.513435	-0.019864	0.013143	-0.006739	-0.290556	0.967972	-0.549322	0.287575	-0.122622	-0.040369	-0.949018	0	0
15662	2.444102	0.057813	9.494864	-0.023429	-0.002572	-0.013851	-0.291086	0.967974	-0.548922	0.287623	-0.122763	-0.040229	-0.948991	0	0
15663	2.478064	0.079224	9.504430	-0.016330	0.014001	0.003878	-0.291094	0.968388	-0.547088	0.287621	-0.122764	-0.040053	-0.948999	0	0
15664	2.506715	0.035528	9.445999	0.001636	0.009672	-0.011884	-0.294656	0.969514	-0.550159	0.287723	-0.122718	-0.040113	-0.948971	0	0
15665	2.540247	-0.003190	9.454878	0.005231	0.011420	-0.015395	-0.291086	0.968113	-0.549182	0.287564	-0.122674	-0.040172	-0.949023	0	0
15666	2.569196	-0.008139	9.483412	-0.005505	0.020149	-0.013689	-0.290953	0.968250	-0.549574	0.287651	-0.122548	-0.040138	-0.949014	0	0
15667	2.559876	0.037782	9.532088	-0.027916	0.006125	-0.009486	-0.291487	0.969082	-0.549166	0.287504	-0.122652	-0.039890	-0.949056	0	0
15668	2.540581	0.040397	9.551512	-0.034188	0.004373	-0.008651	-0.290819	0.968527	-0.550619	0.287592	-0.122760	-0.039622	-0.949026	0	0
15669	2.535726	0.035727	9.585147	-0.035980	-0.000879	-0.010446	-0.291617	0.968945	-0.549557	0.287424	-0.122953	-0.039318	-0.949065	0	0
15670	2.540765	0.064596	9.599855	-0.026981	0.009638	-0.019150	-0.290823	0.968526	-0.549312	0.287420	-0.122987	-0.039116	-0.949070	0	0
15671	2.526406	0.083840	9.564150	-0.010072	0.006982	0.001239	-0.290704	0.969630	-0.547474	0.287397	-0.123034	-0.039023	-0.949075	0	0
15672	2.535914	0.064369	9.513373	0.008754	-0.002607	-0.008357	-0.292026	0.970467	-0.548491	0.287540	-0.123086	-0.039182	-0.949018	0	0
15673	2.535900	0.064193	9.455690	0.008772	-0.000841	-0.010111	-0.293216	0.970473	-0.547950	0.287430	-0.123149	-0.039305	-0.949038	0	0
15674	2.535722	0.040068	9.431381	0.005169	-0.002598	-0.004861	-0.293064	0.967294	-0.548506	0.287588	-0.123212	-0.039425	-0.948977	0	0
15675	2.540790	0.073673	9.422110	0.003370	0.000893	-0.001331	-0.291476	0.967424	-0.549836	0.287556	-0.123278	-0.039481	-0.948976	0	0
15676	2.545678	0.083139	9.383722	-0.012718	0.009645	-0.001416	-0.292023	0.968116	-0.545509	0.287747	-0.123277	-0.039394	-0.948922	0	0
15677	2.559925	0.047153	9.450480	-0.018119	0.000870	0.001144	-0.293487	0.968813	-0.543389	0.287711	-0.123406	-0.039245	-0.948922	0	0
15678	2.591269	0.039765	9.474159	-0.027032	0.016611	-0.002400	-0.292431	0.969084	-0.543663	0.287875	-0.123380	-0.039003	-0.948886	0	0
15679	2.581526	0.027830	9.478912	-0.025277	0.000858	0.000199	-0.292555	0.970608	-0.548481	0.287821	-0.123530	-0.038788	-0.948891	0	0
15680	2.545490	0.054504	9.457900	-0.017187	0.002641	-0.006768	-0.293487	0.971303	-0.547545	0.287958	-0.123607	-0.038686	-0.948844	0	0
15681	2.569680	0.059236	9.493796	0.005153	0.002620	-0.001325	-0.292961	0.969640	-0.544172	0.287927	-0.123652	-0.038758	-0.948845	0	0
15682	2.603579	0.073285	9.455211	0.003345	0.014846	0.007511	-0.292436	0.970466	-0.544434	0.288220	-0.123559	-0.038796	-0.948766	0	0
15683	2.608221	0.046819	9.464480	0.008733	0.013107	0.002250	-0.293488	0.969366	-0.544036	0.288232	-0.123496	-0.038870	-0.948768	0	0
15684	2.584029	0.039866	9.488643	0.019449	0.009606	0.004964	-0.292946	0.968812	-0.546925	0.288514	-0.123406	-0.039079	-0.948685	0	0
15685	2.574562	0.066428	9.498643	0.026620	0.016610	0.004169	-0.293213	0.969090	-0.546657	0.288567	-0.123259	-0.039310	-0.948678	0	0
15686	2.555293	0.073751	9.484473	0.030123	0.009584	0.019156	-0.292682	0.969088	-0.547449	0.289003	-0.123144	-0.039604	-0.948549	0	0
15687	2.569536	0.039913	9.467138	0.039087	0.018338	0.018361	-0.292944	0.968536	-0.547189	0.289207	-0.122950	-0.039932	-0.948498	0	0
15688	2.574401	0.044701	9.471958	0.026555	0.032320	0.023607	-0.291882	0.968255	-0.548253	0.289685	-0.122631	-0.040119	-0.948385	0	0
15689	2.589032	0.063902	9.496086	0.004207	0.034065	0.019044	-0.292671	0.967844	-0.548507	0.289859	-0.122390	-0.040071	-0.948365	0	0
15690	2.550166	0.030642	9.532089	-0.023603	0.027031	0.032037	-0.290562	0.968524	-0.548532	0.290352	-0.122270	-0.039788	-0.948242	0	0
15691	2.521009	0.002315	9.632957	-0.042385	0.020904	0.025711	-0.290831	0.968663	-0.547351	0.290527	-0.122291	-0.039327	-0.948205	0	0
15692	2.511198	-0.021426	9.709677	-0.032510	0.039278	0.021440	-0.290310	0.970180	-0.547866	0.290911	-0.122077	-0.038936	-0.948131	0	0
15693	2.491984	-0.006844	9.710011	-0.016483	0.016513	0.032057	-0.290309	0.970319	-0.548388	0.291176	-0.122065	-0.038723	-0.948060	0	0
15694	2.525355	-0.065090	9.624934	0.004971	0.000774	0.033898	-0.290048	0.970732	-0.548126	0.291704	-0.122112	-0.038784	-0.947889	0	0
15695	2.609687	-0.089898	9.592678	0.026454	-0.006229	0.030475	-0.289509	0.968794	-0.548023	0.291998	-0.122190	-0.039044	-0.947778	0	0
15696	2.621872	-0.071060	9.491848	0.051590	-0.003545	0.015691	-0.290174	0.970595	-0.549694	0.292401	-0.122135	-0.039581	-0.947638	0	0
15697	2.593285	-0.013417	9.391815	0.048005	0.002593	0.021878	-0.289374	0.970039	-0.550887	0.292643	-0.122064	-0.040030	-0.947554	0	0
15698	2.584147	0.056673	9.479221	0.026522	0.004318	0.022624	-0.288853	0.971141	-0.550623	0.293085	-0.122010	-0.040298	-0.947413	0	0
15699	2.570006	0.102720	9.556781	-0.012878	0.006906	0.028526	-0.289376	0.969762	-0.549845	0.293317	-0.122080	-0.040151	-0.947338	0	0
15700	2.618130	0.073950	9.709850	-0.046960	-0.004549	0.038786	-0.289644	0.970593	-0.550094	0.293803	-0.122333	-0.039726	-0.947173	0	0
15701	2.694376	-0.070848	9.745982	-0.052304	-0.009807	0.029863	-0.288976	0.971144	-0.553104	0.293993	-0.122678	-0.039254	-0.947089	0	0
15702	2.751696	-0.158027	9.698821	-0.009323	-0.025524	0.018631	-0.290571	0.972395	-0.552283	0.294320	-0.123011	-0.039271	-0.946943	0	0
15703	2.843364	-0.168594	9.623405	0.001458	-0.037754	0.007182	-0.289909	0.972116	-0.552296	0.294350	-0.123456	-0.039416	-0.946870	0	0
15704	2.815355	-0.033648	9.634810	0.013966	-0.035135	0.012605	-0.290715	0.972118	-0.548363	0.294623	-0.123810	-0.039688	-0.946728	0	0
15705	2.815611	0.004600	9.558340	0.033645	-0.028127	0.018070	-0.290584	0.971564	-0.547326	0.294800	-0.124076	-0.040098	-0.946621	0	0
15706	2.863585	-0.039174	9.523776	0.056974	-0.046456	-0.001234	-0.292045	0.971293	-0.544301	0.294976	-0.124405	-0.040825	-0.946491	0	0
15707	2.920977	-0.118895	9.556011	0.055203	-0.055210	-0.009244	-0.294029	0.971442	-0.543877	0.294909	-0.124856	-0.041554	-0.946421	0	0
15708	3.021903	-0.189314	9.595188	0.030155	-0.038635	-0.006768	-0.293357	0.969780	-0.544426	0.294988	-0.125188	-0.042010	-0.946333	0	0
15709	2.959859	-0.083252	9.512825	0.008806	-0.027182	-0.027988	-0.293731	0.968403	-0.548616	0.294697	-0.125507	-0.042240	-0.946371	0	0
15710	2.965261	-0.010444	9.739532	-0.047696	-0.055284	-0.012633	-0.294922	0.968409	-0.547814	0.294600	-0.126224	-0.042014	-0.946315	0	0
15711	3.037131	-0.088197	9.665917	-0.060964	-0.011497	-0.031992	-0.296796	0.970905	-0.544755	0.294190	-0.126603	-0.041545	-0.946413	0	0
15712	2.970108	-0.005877	9.672249	-0.044934	-0.063104	-0.030263	-0.295998	0.970486	-0.545555	0.293917	-0.127379	-0.041388	-0.946401	0	0
15713	2.880992	0.037087	9.337039	0.005299	-0.013111	-0.034079	-0.297578	0.970219	-0.546579	0.293570	-0.127580	-0.041557	-0.946474	0	0
15714	2.978717	-0.146070	9.468679	0.003435	-0.086640	-0.044121	-0.299176	0.971332	-0.544584	0.293209	-0.128431	-0.041944	-0.946454	0	0
15715	2.891043	-0.246701	9.372144	0.041192	-0.018293	-0.061214	-0.300354	0.968574	-0.543156	0.292649	-0.128567	-0.042500	-0.946584	0	0
15716	2.879812	-0.130974	9.433656	0.026853	-0.039304	-0.063132	-0.299952	0.968020	-0.543821	0.292147	-0.128894	-0.042993	-0.946672	0	0
15717	2.838392	-0.179080	9.327711	-0.006115	0.018497	-0.073732	-0.302062	0.966648	-0.542627	0.291423	-0.128816	-0.043008	-0.946905	0	0
15718	2.703863	-0.077394	9.202662	-0.080390	-0.018199	-0.077867	-0.302334	0.968032	-0.542478	0.290651	-0.129249	-0.042443	-0.947109	0	0
15719	2.751212	-0.216611	9.416957	-0.152920	-0.027907	-0.074953	-0.302323	0.966374	-0.543017	0.289706	-0.130038	-0.041201	-0.947345	0	0
15720	2.826247	-0.525446	9.292590	-0.169867	-0.018260	-0.082174	-0.302339	0.969967	-0.544288	0.288776	-0.130729	-0.039794	-0.947594	0	0
15721	2.883534	-0.613014	9.118047	-0.175063	0.018563	-0.105020	-0.303668	0.969558	-0.541267	0.287535	-0.131131	-0.038236	-0.947980	0	0
15722	2.801534	-0.602406	9.231834	-0.209003	0.034330	-0.116641	-0.304476	0.972880	-0.542267	0.286237	-0.131422	-0.036350	-0.948407	0	0
15723	2.731339	-0.630287	9.373919	-0.210753	0.044843	-0.126296	-0.303688	0.973428	-0.541750	0.284756	-0.131668	-0.034395	-0.948891	0	0
15724	2.747886	-0.678655	9.329959	-0.170451	0.011651	-0.143760	-0.305807	0.973854	-0.540930	0.283236	-0.132055	-0.032974	-0.949343	0	0
15725	2.850962	-0.446249	9.298095	-0.144384	0.016934	-0.166444	-0.305546	0.974820	-0.541447	0.281449	-0.132364	-0.031773	-0.949872	0	0
15726	2.908551	-0.497226	9.292205	-0.117531	0.016932	-0.168920	-0.306212	0.975238	-0.540649	0.279760	-0.132542	-0.030873	-0.950376	0	0
15727	2.865119	-0.492105	9.283025	-0.081659	0.034486	-0.181798	-0.306997	0.974137	-0.540909	0.277914	-0.132504	-0.030235	-0.950943	0	0
15728	2.740522	-0.358632	9.352929	-0.072734	0.027504	-0.179933	-0.306994	0.973584	-0.540915	0.276176	-0.132453	-0.029744	-0.951472	0	0
15729	2.779584	-0.301034	9.410934	-0.140736	0.046699	-0.175073	-0.308043	0.972484	-0.541171	0.274316	-0.132463	-0.028500	-0.952046	0	0
15730	2.792206	-0.554396	9.177189	-0.177328	0.059016	-0.186801	-0.308309	0.972485	-0.540644	0.272377	-0.132397	-0.026936	-0.952657	0	0
15731	2.672168	-0.772022	8.493165	-0.231641	0.116991	-0.210771	-0.309105	0.972074	-0.538938	0.270073	-0.131977	-0.024674	-0.953433	0	0
15732	2.275563	-0.850934	8.418772	-0.253036	0.082180	-0.236503	-0.309117	0.973870	-0.538528	0.267561	-0.131881	-0.022390	-0.954210	0	0
15733	2.007646	-0.856306	9.125210	-0.320062	0.119775	-0.262345	-0.308062	0.974141	-0.538410	0.264643	-0.131651	-0.019329	-0.955122	0	0
15734	1.929332	-0.344143	9.662919	-0.399705	0.165143	-0.258239	-0.307549	0.977455	-0.539561	0.261746	-0.131145	-0.015453	-0.956060	0	0
15735	2.444131	0.034015	10.364610	-0.414311	0.067667	-0.240287	-0.307420	0.978561	-0.540336	0.258896	-0.131653	-0.011600	-0.956821	0	0
15736	3.095395	-0.054111	9.949405	-0.323047	0.070190	-0.229243	-0.307156	0.980911	-0.544237	0.256358	-0.131856	-0.008668	-0.957507	0	0
15737	3.155813	-0.390754	10.132476	-0.257027	-0.018237	-0.220361	-0.307968	0.983125	-0.542373	0.253887	-0.132784	-0.006527	-0.958054	0	0
15738	2.333579	-0.557717	10.067952	-0.146840	0.059062	-0.226113	-0.308485	0.982162	-0.543943	0.251600	-0.132642	-0.005309	-0.958684	0	0
15739	1.620194	-1.013909	9.297380	-0.158286	0.055994	-0.248980	-0.308498	0.981744	-0.539504	0.248988	-0.132596	-0.003953	-0.959379	0	0
15740	1.575908	-1.139949	9.654415	-0.177916	0.017508	-0.282767	-0.310605	0.981757	-0.541301	0.246119	-0.132926	-0.002617	-0.960078	0	0
15741	1.745999	-1.005340	10.060666	-0.061500	0.017477	-0.315436	-0.310349	0.980233	-0.536355	0.242994	-0.132995	-0.002355	-0.960865	0	0
15742	2.291024	-0.401404	9.164045	0.171326	0.026339	-0.327826	-0.312174	0.976512	-0.537148	0.240164	-0.132383	-0.004414	-0.961653	0	0
15743	2.390242	-0.075899	10.464753	0.514558	-0.174211	-0.344548	-0.315290	0.968515	-0.539402	0.237504	-0.132896	-0.010196	-0.962199	0	0
15744	1.727109	0.413075	9.793538	0.668700	0.074561	-0.304319	-0.315204	0.954973	-0.541759	0.235566	-0.130620	-0.016899	-0.962892	0	0
15745	1.852946	0.472542	9.110579	0.835016	-0.090644	-0.310765	-0.316707	0.942269	-0.544345	0.233623	-0.129551	-0.025531	-0.963320	0	0
15746	2.418146	0.135647	9.712285	1.044428	-0.085562	-0.337670	-0.317279	0.927625	-0.545658	0.231828	-0.127901	-0.036274	-0.963629	0	0
15747	2.987005	0.317552	10.084394	1.024679	-0.066591	-0.327313	-0.319290	0.910501	-0.546843	0.229928	-0.126124	-0.046699	-0.963870	0	0
15748	3.419027	0.626598	9.997699	0.792060	-0.010811	-0.309486	-0.322627	0.894490	-0.548389	0.228035	-0.124316	-0.054788	-0.964129	0	0
15749	3.657828	0.936553	9.715605	0.313231	0.051902	-0.249306	-0.323337	0.883165	-0.553456	0.226025	-0.123056	-0.057998	-0.964576	0	0
15750	3.555534	0.808084	9.916893	-0.201508	0.058624	-0.194876	-0.323327	0.881507	-0.553603	0.224018	-0.122892	-0.056199	-0.965171	0	0
15751	3.417389	0.391493	10.192087	-0.611502	0.039184	-0.165381	-0.321383	0.887300	-0.552399	0.221665	-0.123888	-0.050419	-0.965906	0	0
15752	3.066807	0.335935	10.007010	-0.899682	0.067178	-0.135559	-0.320644	0.896001	-0.551409	0.219350	-0.125222	-0.041784	-0.966674	0	0
15753	3.104518	0.214625	9.760145	-1.050052	0.021671	-0.130683	-0.321240	0.907197	-0.550374	0.216745	-0.127359	-0.031757	-0.967364	0	0
15754	3.229238	0.102402	9.560702	-1.079704	0.009353	-0.101921	-0.323738	0.925034	-0.545063	0.214453	-0.129633	-0.021457	-0.967856	0	0
15755	3.226171	0.019822	9.290602	-1.026892	0.012920	-0.098889	-0.322221	0.935250	-0.542240	0.212132	-0.131795	-0.011637	-0.968243	0	0
15756	3.050841	-0.181213	9.172038	-0.912421	0.014746	-0.083936	-0.322936	0.943406	-0.540058	0.210171	-0.133639	-0.002916	-0.968483	0	0
15757	2.846558	-0.372973	8.866367	-0.754946	0.046378	-0.067665	-0.323662	0.954189	-0.538894	0.208477	-0.134890	0.004376	-0.968671	0	0
15758	2.618716	-0.487130	8.708399	-0.584871	0.058798	-0.076906	-0.322533	0.962887	-0.536081	0.207007	-0.135609	0.010025	-0.968844	0	0
15759	2.503218	-0.428602	8.676420	-0.420289	0.072844	-0.060628	-0.322286	0.966202	-0.536705	0.205815	-0.135899	0.014133	-0.969006	0	0
15760	2.478589	-0.495765	8.673457	-0.263705	0.069401	-0.063030	-0.322307	0.968827	-0.534849	0.204903	-0.135847	0.016711	-0.969165	0	0
15761	2.647558	-0.515323	9.001037	-0.077631	0.039609	-0.074181	-0.322716	0.970487	-0.533912	0.204045	-0.135757	0.017403	-0.969346	0	0
15762	2.531745	-0.513329	9.357759	0.107501	0.046595	-0.064848	-0.322314	0.970071	-0.535098	0.203630	-0.135167	0.016332	-0.969535	0	0
15763	2.314949	-0.439414	9.379705	0.234520	0.051916	-0.055893	-0.322543	0.965513	-0.537623	0.203369	-0.134316	0.014039	-0.969744	0	0
15764	2.239196	-0.563957	9.359700	0.263228	0.059862	-0.070637	-0.323705	0.962204	-0.539729	0.203104	-0.133279	0.011477	-0.969976	0	0
15765	2.149601	-0.601476	9.446564	0.232768	0.053728	-0.066458	-0.323414	0.958334	-0.541078	0.202736	-0.132409	0.009190	-0.970197	0	0
15766	2.135518	-0.548126	9.553046	0.188009	0.065932	-0.060559	-0.322062	0.955566	-0.545700	0.202480	-0.131462	0.007382	-0.970394	0	0
15767	2.087120	-0.566593	9.683034	0.084180	0.066753	-0.055137	-0.320982	0.952244	-0.546925	0.202023	-0.130759	0.006578	-0.970590	0	0
15768	2.043169	-0.640255	9.865223	0.003597	0.067565	-0.047796	-0.320970	0.950171	-0.546815	0.201656	-0.130167	0.006579	-0.970746	0	0
15769	1.894172	-0.544804	10.023825	-0.069714	0.077210	-0.061452	-0.321244	0.952107	-0.547315	0.200937	-0.129665	0.007287	-0.970957	0	0
15770	1.874674	-0.573207	10.124608	-0.080500	0.067555	-0.056281	-0.321513	0.953076	-0.547562	0.200405	-0.129244	0.008090	-0.971117	0	0
15771	1.820800	-0.674154	10.010954	-0.051891	0.030863	-0.059732	-0.320723	0.952380	-0.545752	0.199730	-0.129147	0.008539	-0.971265	0	0
15772	1.902710	-0.694647	9.810532	-0.017813	0.017803	-0.075417	-0.320316	0.950720	-0.546036	0.199109	-0.129085	0.008607	-0.971400	0	0
15773	1.999233	-0.700559	9.696672	0.008183	-0.004035	-0.089433	-0.321644	0.951556	-0.545223	0.198227	-0.129202	0.008370	-0.971567	0	0
15774	2.090719	-0.735301	9.580122	0.041312	-0.011018	-0.093654	-0.322956	0.950458	-0.545998	0.197532	-0.129304	0.007780	-0.971700	0	0
15775	2.153000	-0.798959	9.372162	0.028780	-0.006638	-0.085826	-0.321890	0.948932	-0.546291	0.196712	-0.129401	0.007348	-0.971857	0	0
15776	2.206650	-0.724888	9.348517	0.005484	-0.023289	-0.082532	-0.323609	0.947973	-0.544053	0.196092	-0.129692	0.007095	-0.971945	0	0
15777	2.199584	-0.700706	9.372890	-0.008800	-0.025027	-0.090567	-0.324660	0.947149	-0.544307	0.195180	-0.130038	0.006990	-0.972083	0	0
15778	2.157710	-0.813619	9.309465	-0.017803	-0.032028	-0.079211	-0.325444	0.945357	-0.543790	0.194580	-0.130459	0.006947	-0.972148	0	0
15779	2.162204	-0.861657	9.342522	-0.003505	-0.053023	-0.082720	-0.325559	0.943009	-0.544726	0.193753	-0.131063	0.006755	-0.972233	0	0
15780	2.253935	-0.862684	9.240777	0.010810	-0.039042	-0.075541	-0.325168	0.942729	-0.542775	0.193253	-0.131496	0.006421	-0.972276	0	0
15781	2.370537	-0.758468	9.010245	0.010803	-0.061782	-0.073870	-0.327140	0.942326	-0.544578	0.192532	-0.132155	0.006090	-0.972332	0	0
15782	2.535445	-0.656660	8.901841	0.008967	-0.067089	-0.061592	-0.329378	0.941786	-0.545726	0.192189	-0.132864	0.005735	-0.972305	0	0
15783	2.733220	-0.693883	9.031892	0.010734	-0.076794	-0.063447	-0.329255	0.942199	-0.544025	0.191569	-0.133671	0.005389	-0.972319	0	0
15784	2.925900	-0.765042	9.063059	0.023143	-0.088276	-0.042323	-0.331897	0.940000	-0.540086	0.191425	-0.134557	0.004881	-0.972228	0	0
15785	3.011962	-0.883840	8.974429	0.055363	-0.086522	-0.042130	-0.331886	0.937651	-0.539326	0.191073	-0.135378	0.004113	-0.972187	0	0
15786	3.122611	-0.942566	8.929539	0.071460	-0.095290	-0.042089	-0.333859	0.936695	-0.540089	0.190959	-0.136238	0.003127	-0.972093	0	0
15787	3.151609	-0.938129	8.881271	0.083951	-0.090060	-0.031412	-0.334506	0.934349	-0.540103	0.190750	-0.137046	0.002092	-0.972023	0	0
15788	3.161453	-0.913999	8.931935	0.091038	-0.109342	-0.022617	-0.334891	0.931310	-0.538167	0.190809	-0.138004	0.000921	-0.971878	0	0
15789	3.272256	-0.953277	8.954561	0.107129	-0.098013	-0.017214	-0.336342	0.931871	-0.539838	0.190770	-0.138852	-0.000330	-0.971765	0	0
15790	3.321249	-0.855109	8.933637	0.141103	-0.084916	-0.006339	-0.338973	0.929121	-0.538257	0.191026	-0.139475	-0.001914	-0.971623	0	0
15791	3.215439	-0.798503	9.084209	0.173164	-0.098967	0.018557	-0.340287	0.928576	-0.539288	0.191425	-0.140215	-0.003757	-0.971433	0	0
15792	3.222962	-0.764417	9.238353	0.189226	-0.087644	0.027528	-0.341325	0.925818	-0.540084	0.192052	-0.140772	-0.005764	-0.971219	0	0
15793	3.250201	-0.672949	9.330498	0.201732	-0.071062	0.034737	-0.342370	0.922921	-0.538398	0.192648	-0.141191	-0.007805	-0.971026	0	0
15794	3.063130	-0.493522	9.324561	0.172067	-0.078087	0.064548	-0.344203	0.919752	-0.538010	0.193588	-0.141689	-0.009572	-0.970750	0	0
15795	3.039399	-0.439978	9.469584	0.110267	-0.063288	0.079146	-0.346310	0.918381	-0.537469	0.194486	-0.142215	-0.010648	-0.970483	0	0
15796	2.991222	-0.420623	9.383700	0.045742	-0.046720	0.109597	-0.345141	0.919755	-0.533945	0.195684	-0.142658	-0.011063	-0.970172	0	0
15797	3.058652	-0.449691	9.488533	-0.028641	-0.050334	0.131924	-0.345939	0.920588	-0.533663	0.196897	-0.143337	-0.010692	-0.969831	0	0
15798	3.051327	-0.459410	9.438013	-0.088632	-0.022383	0.150975	-0.345951	0.922661	-0.533642	0.198300	-0.143811	-0.009696	-0.969485	0	0
15799	3.058508	-0.469013	9.461875	-0.167457	-0.028576	0.167996	-0.345559	0.925563	-0.537278	0.199663	-0.144559	-0.007884	-0.969111	0	0
15800	2.938045	-0.434051	9.576275	-0.221157	-0.001476	0.176556	-0.345189	0.928876	-0.535160	0.201119	-0.145095	-0.005524	-0.968746	0	0
15801	2.904379	-0.414531	9.581596	-0.290218	0.009795	0.216641	-0.344821	0.933988	-0.535638	0.202775	-0.145718	-0.002377	-0.968320	0	0
15802	2.836540	-0.445342	9.557794	-0.325097	-0.005046	0.209298	-0.345919	0.939935	-0.533340	0.204392	-0.146497	0.001030	-0.967864	0	0
15803	2.818365	-0.284176	9.516542	-0.360876	-0.001546	0.209971	-0.344899	0.946009	-0.532773	0.205872	-0.147369	0.004822	-0.967407	0	0
15804	2.855899	-0.427412	9.178100	-0.425270	0.008986	0.215675	-0.344166	0.955125	-0.530864	0.207403	-0.148214	0.009235	-0.966919	0	0
15805	2.699646	-0.666662	9.195924	-0.475347	-0.031184	0.195776	-0.344072	0.962034	-0.531319	0.208569	-0.149604	0.014047	-0.966396	0	0
15806	2.756334	-0.842775	9.166973	-0.484309	-0.032950	0.198296	-0.343728	0.968248	-0.526428	0.209835	-0.150972	0.018917	-0.965826	0	0
15807	3.057045	-0.669047	9.327402	-0.455732	-0.074183	0.194772	-0.345365	0.976133	-0.524495	0.211016	-0.152730	0.023440	-0.965192	0	0
15808	2.813802	-0.893013	8.615527	-0.376853	-0.036307	0.192883	-0.346473	0.983876	-0.522442	0.212385	-0.153899	0.027257	-0.964606	0	0
15809	2.435255	-1.156468	8.803227	-0.218538	-0.092161	0.181554	-0.346111	0.989401	-0.521739	0.213801	-0.155326	0.029432	-0.964000	0	0
15810	2.057570	-1.312832	9.405532	-0.140672	-0.060623	0.168205	-0.345877	0.993130	-0.519092	0.215307	-0.156232	0.030879	-0.963473	0	0
15811	1.817301	-1.151481	9.644990	-0.136202	-0.055347	0.164832	-0.347068	0.996732	-0.524396	0.216678	-0.157117	0.032320	-0.962975	0	0
15812	1.754299	-0.847625	9.745162	-0.231874	-0.023868	0.159041	-0.347358	1.000741	-0.523437	0.217965	-0.157870	0.034706	-0.962478	0	0
15813	1.936534	-0.681502	9.476322	-0.367716	-0.002857	0.138726	-0.347913	1.004612	-0.522345	0.218698	-0.158746	0.038443	-0.962026	0	0
15814	2.523120	-0.366743	9.292224	-0.516109	0.010133	0.119960	-0.345717	1.010125	-0.517096	0.219184	-0.159804	0.043567	-0.961521	0	0
15815	2.869229	-0.601899	9.570131	-0.559062	-0.000509	0.108877	-0.346169	1.018279	-0.514525	0.219311	-0.161078	0.049076	-0.961014	0	0
15816	3.077824	-1.173519	10.371696	-0.364083	-0.106456	0.068302	-0.346593	1.023257	-0.514731	0.219617	-0.162944	0.052392	-0.960454	0	0
15817	2.986505	-1.444995	10.241984	0.071018	-0.144622	0.001697	-0.347151	1.026851	-0.512073	0.219800	-0.164267	0.051345	-0.960244	0	0
15818	2.796633	-1.309774	9.930335	0.548993	-0.193264	-0.044250	-0.351603	1.020242	-0.512333	0.220550	-0.165014	0.045517	-0.960238	0	0
15819	2.670003	-0.773361	9.622753	0.950010	-0.234969	-0.083620	-0.355505	1.010314	-0.513156	0.221385	-0.165292	0.035674	-0.960414	0	0
15820	3.121448	-1.451616	9.207294	1.297453	-0.266255	-0.148435	-0.356974	0.992360	-0.516840	0.222348	-0.165087	0.022319	-0.960630	0	0
15821	3.442618	-0.775845	9.207485	1.405086	-0.232977	-0.193309	-0.362684	0.976777	-0.520306	0.222811	-0.164317	0.007915	-0.960881	0	0
15822	3.388913	-0.179187	9.123481	1.305089	-0.181296	-0.219265	-0.365464	0.957033	-0.523857	0.223009	-0.163220	-0.005446	-0.961039	0	0
15823	3.337954	0.115425	9.377258	1.024073	-0.177068	-0.208010	-0.370127	0.942688	-0.526543	0.222626	-0.162710	-0.016109	-0.961095	0	0
15824	3.458991	0.162099	9.218128	0.696567	-0.135217	-0.183834	-0.371883	0.926944	-0.527456	0.222118	-0.162487	-0.023457	-0.961099	0	0
15825	3.510970	-0.001531	9.326353	0.394083	-0.144101	-0.176429	-0.375271	0.918671	-0.526703	0.220990	-0.163050	-0.027951	-0.961143	0	0
15826	3.504938	-0.174211	9.473429	0.190050	-0.094349	-0.159268	-0.374721	0.915767	-0.528439	0.219908	-0.163552	-0.030302	-0.961235	0	0
15827	3.335713	-0.197293	9.359262	0.055901	-0.067181	-0.161861	-0.376560	0.913289	-0.527129	0.218386	-0.164123	-0.031350	-0.961451	0	0
15828	3.427917	-0.135476	9.359178	0.039754	-0.070733	-0.153195	-0.378123	0.909843	-0.527662	0.217114	-0.164728	-0.032193	-0.961608	0	0
15829	3.544981	0.018283	9.600272	0.091614	-0.051575	-0.145707	-0.380501	0.908611	-0.525548	0.215810	-0.165077	-0.033524	-0.961796	0	0
15830	3.080027	-0.159117	9.393150	0.112280	0.029090	-0.136345	-0.381273	0.905852	-0.526870	0.214848	-0.164568	-0.034821	-0.962053	0	0
15831	3.021644	-0.205632	8.977336	0.030807	0.051855	-0.106879	-0.380216	0.903771	-0.523378	0.213852	-0.164061	-0.035272	-0.962344	0	0
15832	3.308692	0.077036	9.333809	-0.044518	0.018376	-0.088200	-0.381137	0.902671	-0.522722	0.213100	-0.164008	-0.035005	-0.962530	0	0
15833	3.430547	0.239063	9.144753	-0.137681	0.068996	-0.042874	-0.380867	0.902808	-0.524423	0.212449	-0.163718	-0.033697	-0.962770	0	0
15834	3.456771	-0.143763	9.082445	-0.198703	0.011190	-0.020702	-0.380094	0.907642	-0.527001	0.212097	-0.164085	-0.031850	-0.962848	0	0
15835	3.456720	-0.500942	9.474895	-0.218592	0.005786	0.009892	-0.380635	0.910409	-0.527749	0.211800	-0.164595	-0.029804	-0.962892	0	0
15836	3.497547	-0.530308	9.414122	-0.206164	0.031968	0.040902	-0.381055	0.912068	-0.523675	0.212011	-0.164797	-0.027736	-0.962873	0	0
15837	3.573124	-0.432069	9.484297	-0.225932	0.024889	0.055708	-0.380682	0.915520	-0.522601	0.212148	-0.165152	-0.025494	-0.962844	0	0
15838	3.543348	-0.210180	9.607273	-0.226049	0.037053	0.083119	-0.380172	0.918695	-0.522577	0.212720	-0.165358	-0.023153	-0.962741	0	0
15839	3.494000	-0.352192	9.447444	-0.242126	0.051971	0.084807	-0.380442	0.922016	-0.526591	0.213114	-0.165496	-0.020647	-0.962688	0	0
15840	3.465580	-0.270542	9.333265	-0.249442	0.028301	0.116418	-0.380202	0.926298	-0.526683	0.213951	-0.165842	-0.018042	-0.962495	0	0
15841	3.324482	-0.411763	9.198271	-0.231656	0.030064	0.143887	-0.379043	0.931405	-0.526389	0.214923	-0.166179	-0.015585	-0.962263	0	0
15842	3.135200	-0.538101	9.087896	-0.215604	0.012629	0.152786	-0.379203	0.936243	-0.526600	0.216162	-0.166608	-0.013279	-0.961946	0	0
15843	3.019069	-0.570720	9.136590	-0.178958	-0.001343	0.155673	-0.380950	0.940950	-0.525481	0.217328	-0.167132	-0.011371	-0.961616	0	0
15844	2.884107	-0.540183	9.339989	-0.142340	-0.028464	0.156765	-0.377531	0.943972	-0.526287	0.218731	-0.167798	-0.009854	-0.961199	0	0
15845	2.684224	-0.470660	9.541993	-0.094058	-0.038060	0.156271	-0.377287	0.947564	-0.526516	0.220040	-0.168480	-0.008836	-0.960791	0	0
15846	2.529952	-0.431101	9.500518	-0.095872	-0.001300	0.174070	-0.378642	0.951854	-0.523709	0.221716	-0.168784	-0.007682	-0.960362	0	0
15847	2.402181	-0.405644	9.634099	-0.095798	-0.011737	0.151163	-0.378521	0.954064	-0.523950	0.222975	-0.169204	-0.006593	-0.960004	0	0
15848	2.376276	-0.314024	9.640182	-0.072442	0.033788	0.144475	-0.376952	0.957649	-0.525506	0.224467	-0.169115	-0.005646	-0.959678	0	0
15849	2.427483	-0.242471	9.573269	-0.029403	0.030343	0.125391	-0.379220	0.961531	-0.525172	0.225594	-0.168967	-0.005145	-0.959443	0	0
15850	2.510347	-0.132777	9.475277	0.033306	0.018145	0.108180	-0.379216	0.962085	-0.527257	0.226990	-0.168788	-0.005322	-0.959144	0	0
15851	2.770426	-0.226794	9.282085	0.086996	0.013746	0.110225	-0.377876	0.961389	-0.531728	0.228165	-0.168525	-0.006006	-0.958908	0	0
15852	3.032651	-0.363617	9.254216	0.151477	0.000611	0.092917	-0.377220	0.961385	-0.530561	0.229666	-0.168243	-0.007392	-0.958589	0	0
15853	3.222841	-0.446665	9.323722	0.164876	-0.001209	0.094695	-0.377992	0.959041	-0.532533	0.230821	-0.167942	-0.008886	-0.958352	0	0
15854	3.379294	-0.515429	9.259093	0.140742	0.011004	0.094504	-0.380377	0.958914	-0.530146	0.232288	-0.167583	-0.010137	-0.958048	0	0
15855	3.454051	-0.528173	9.215041	0.085267	0.023215	0.099407	-0.379584	0.959187	-0.530678	0.233355	-0.167235	-0.010806	-0.957842	0	0
15856	3.390953	-0.573270	9.251118	0.106728	0.030223	0.103122	-0.377881	0.960144	-0.528342	0.234846	-0.166770	-0.011671	-0.957548	0	0
15857	3.342520	-0.592155	9.244108	0.132672	0.024998	0.102422	-0.379325	0.960153	-0.530934	0.236020	-0.166296	-0.012784	-0.957328	0	0
15858	3.340310	-0.563304	9.234845	0.155106	0.034658	0.091172	-0.377741	0.960144	-0.530435	0.237456	-0.165671	-0.014117	-0.957063	0	0
15859	3.376094	-0.621583	9.144942	0.167679	0.039062	0.084209	-0.377969	0.955725	-0.533612	0.238514	-0.164979	-0.015560	-0.956897	0	0
15860	3.385713	-0.624328	9.058306	0.130194	0.046105	0.068099	-0.377435	0.955723	-0.535188	0.239659	-0.164299	-0.016660	-0.956709	0	0
15861	3.409766	-0.636639	9.026713	0.076590	0.024270	0.044710	-0.376779	0.955719	-0.534153	0.240186	-0.163963	-0.017329	-0.956622	0	0
15862	3.423884	-0.685164	8.925092	0.033696	0.042661	0.040927	-0.376252	0.956269	-0.534678	0.240921	-0.163542	-0.017560	-0.956506	0	0
15863	3.428704	-0.685319	8.886595	0.014854	0.028642	0.049550	-0.376782	0.957793	-0.536745	0.241394	-0.163319	-0.017616	-0.956423	0	0
15864	3.352093	-0.593274	8.902734	0.012173	0.037405	0.051366	-0.377304	0.956414	-0.536098	0.242169	-0.163002	-0.017632	-0.956281	0	0
15865	3.347239	-0.597929	8.941176	-0.002162	0.019899	0.049436	-0.377564	0.955724	-0.536231	0.242612	-0.162909	-0.017544	-0.956186	0	0
15866	3.385433	-0.660670	8.971369	-0.002156	0.016391	0.045874	-0.376926	0.958207	-0.533995	0.243301	-0.162826	-0.017481	-0.956026	0	0
15867	3.371328	-0.605407	8.916849	-0.014695	0.030381	0.054661	-0.378243	0.958215	-0.534890	0.243776	-0.162669	-0.017236	-0.955937	0	0
15868	3.367229	-0.506448	9.018964	0.003170	0.012866	0.053866	-0.378118	0.959596	-0.535270	0.244525	-0.162609	-0.017216	-0.955756	0	0
15869	3.204491	-0.307395	9.200505	0.022808	0.016360	0.061157	-0.378247	0.960704	-0.537870	0.245120	-0.162498	-0.017355	-0.955620	0	0
15870	2.931212	-0.035113	9.451138	0.047550	-0.015237	0.115106	-0.377200	0.961941	-0.537090	0.246528	-0.162608	-0.017730	-0.955232	0	0
15871	2.699733	0.018983	9.247067	0.025167	-0.004662	0.127403	-0.377064	0.962356	-0.539048	0.247754	-0.162698	-0.017842	-0.954897	0	0
15872	2.530972	0.065233	8.996700	-0.018904	-0.025692	0.179060	-0.379057	0.964440	-0.539128	0.249691	-0.163082	-0.017509	-0.954333	0	0
15873	2.462729	-0.018794	8.873752	-0.067353	-0.025733	0.211316	-0.379468	0.967760	-0.540265	0.251562	-0.163609	-0.016659	-0.953767	0	0
15874	2.420255	0.116545	8.976616	-0.064870	-0.025844	0.253668	-0.379892	0.972184	-0.539561	0.254228	-0.164120	-0.015782	-0.952987	0	0
15875	2.493111	0.171547	9.058334	-0.017816	-0.029553	0.331528	-0.378332	0.976597	-0.539541	0.257319	-0.164565	-0.015226	-0.952089	0	0
15876	2.718878	0.003564	8.972740	0.041029	-0.017451	0.382127	-0.378349	0.979638	-0.539772	0.261423	-0.164741	-0.015133	-0.950941	0	0
15877	3.031474	-0.181671	8.972720	0.123167	-0.028099	0.416921	-0.377703	0.982398	-0.540277	0.265551	-0.164812	-0.015782	-0.949774	0	0
15878	3.124485	-0.004641	8.897045	0.193792	-0.008895	0.438663	-0.376005	0.985982	-0.540790	0.270387	-0.164508	-0.017015	-0.948440	0	0
15879	3.001326	0.332979	8.873149	0.185657	0.022567	0.468784	-0.374969	0.990400	-0.542068	0.275103	-0.163934	-0.018051	-0.947163	0	0
15880	2.995781	0.232087	8.900877	0.160402	0.036446	0.516214	-0.373393	0.993433	-0.544414	0.280513	-0.163299	-0.018700	-0.945672	0	0
15881	3.259417	-0.046528	8.914626	0.167530	0.057347	0.526779	-0.371037	0.997704	-0.545453	0.285737	-0.162449	-0.019385	-0.944240	0	0
15882	3.253829	-0.154518	8.980727	0.239087	0.099321	0.541529	-0.367484	1.001279	-0.547823	0.291440	-0.160990	-0.020543	-0.942721	0	0
15883	3.285512	-0.116075	9.048190	0.287446	0.127316	0.538455	-0.364582	1.003199	-0.549939	0.296959	-0.159130	-0.022146	-0.941277	0	0
15884	3.056591	0.289706	9.021184	0.321573	0.158927	0.523110	-0.360355	1.005390	-0.553640	0.302549	-0.156853	-0.023923	-0.939835	0	0
15885	2.926529	0.001836	8.937282	0.267836	0.193919	0.545737	-0.354818	1.009508	-0.557604	0.308097	-0.154419	-0.025142	-0.938402	0	0
15886	2.906513	-0.098736	9.032433	0.237498	0.218431	0.531490	-0.350735	1.012665	-0.559595	0.313592	-0.151829	-0.025925	-0.936982	0	0
15887	2.668721	-0.273443	9.498730	0.128355	0.274376	0.530922	-0.344395	1.014844	-0.563589	0.318786	-0.149060	-0.025608	-0.935682	0	0
15888	2.334112	0.201417	9.769044	0.074712	0.290164	0.521969	-0.338856	1.019792	-0.569374	0.323938	-0.146299	-0.024652	-0.934373	0	0
15889	2.130724	1.127553	10.077062	-0.066896	0.270751	0.566050	-0.332277	1.025008	-0.570990	0.329147	-0.144178	-0.022483	-0.932936	0	0
15890	2.486896	-0.040699	9.637564	-0.183211	0.221752	0.556758	-0.326768	1.032995	-0.573346	0.334196	-0.142896	-0.019287	-0.931408	0	0
15891	2.465658	0.390116	8.888041	-0.235008	0.239379	0.563604	-0.321650	1.039739	-0.575056	0.339107	-0.141610	-0.015665	-0.929897	0	0
15892	2.564179	0.658828	8.919121	-0.308577	0.204239	0.598212	-0.313898	1.047989	-0.577052	0.344312	-0.140910	-0.011299	-0.928152	0	0
15893	1.953047	-0.402276	9.589945	-0.302559	0.218217	0.631743	-0.307368	1.060391	-0.576636	0.349723	-0.140041	-0.007032	-0.926301	0	0
15894	1.596351	-0.985875	9.752146	-0.417976	0.220034	0.623844	-0.301232	1.073901	-0.578163	0.354981	-0.139568	-0.001562	-0.924395	0	0
15895	1.533193	-0.701488	9.777591	-0.485101	0.218263	0.628712	-0.293771	1.085745	-0.578681	0.360071	-0.139307	0.004408	-0.922455	0	0
15896	1.596038	-0.351215	9.646486	-0.465410	0.211267	0.630648	-0.286586	1.099387	-0.578263	0.365277	-0.139066	0.010295	-0.920395	0	0
15897	1.789288	-0.340789	9.616098	-0.434212	0.162197	0.642979	-0.280310	1.110961	-0.579158	0.370529	-0.139107	0.015607	-0.918212	0	0
15898	2.005250	-0.528055	9.491914	-0.262297	0.157024	0.615915	-0.274824	1.120742	-0.577837	0.375830	-0.138602	0.019410	-0.916059	0	0
15899	2.119869	-0.729021	10.135121	-0.045826	0.076489	0.585389	-0.269602	1.130386	-0.576252	0.381074	-0.137970	0.020750	-0.913956	0	0
15900	1.771331	-1.182980	10.238658	0.309572	0.059295	0.533294	-0.264866	1.134230	-0.577331	0.386397	-0.136200	0.018838	-0.912026	0	0
15901	1.243014	-1.080682	9.309480	0.672331	0.056386	0.472683	-0.259026	1.129915	-0.578639	0.391569	-0.132994	0.013399	-0.910388	0	0
15902	1.213015	-0.540068	9.049180	0.974933	-0.018604	0.420991	-0.255122	1.122160	-0.587008	0.396710	-0.129345	0.004967	-0.908772	0	0
15903	1.711144	-0.456235	9.418369	1.230947	-0.036163	0.379475	-0.253579	1.110409	-0.593812	0.401687	-0.124749	-0.006041	-0.907220	0	0
15904	2.459539	-0.505543	10.146777	1.392064	-0.052150	0.339807	-0.250800	1.092850	-0.604352	0.406480	-0.119700	-0.018495	-0.905596	0	0
15905	2.981413	-0.472885	10.358953	1.410197	0.033483	0.306610	-0.247772	1.075564	-0.611234	0.410871	-0.113704	-0.030937	-0.904046	0	0
15906	2.994216	-0.024103	10.065985	1.285112	0.086029	0.293646	-0.245013	1.059246	-0.618102	0.414990	-0.107788	-0.041904	-0.902446	0	0
15907	2.799670	0.471797	9.708052	0.927317	0.108811	0.291289	-0.242815	1.048459	-0.624907	0.418603	-0.103079	-0.049697	-0.900931	0	0
15908	2.283318	0.528768	9.717968	0.481722	0.108830	0.295257	-0.237878	1.041801	-0.628577	0.421818	-0.100286	-0.053317	-0.899538	0	0
15909	1.968499	0.410290	9.498212	0.100574	0.156950	0.312996	-0.235479	1.039855	-0.631507	0.424773	-0.098621	-0.053440	-0.898324	0	0
15910	2.117954	0.384097	9.179377	-0.121229	0.199786	0.314135	-0.229417	1.042310	-0.631836	0.427591	-0.097566	-0.051233	-0.897230	0	0
15911	2.180613	0.373339	8.967216	-0.205270	0.244403	0.318955	-0.223772	1.049466	-0.633811	0.430332	-0.096421	-0.048232	-0.896209	0	0
15912	2.085027	0.513610	8.974460	-0.203464	0.285530	0.327986	-0.217998	1.056483	-0.634874	0.433223	-0.094954	-0.044905	-0.895145	0	0
15913	2.037582	0.612134	9.610492	-0.124976	0.266104	0.360230	-0.212212	1.061289	-0.635437	0.436404	-0.093284	-0.042496	-0.893893	0	0
15914	1.886565	0.419514	9.946053	-0.014983	0.320315	0.378850	-0.206955	1.064714	-0.633653	0.439915	-0.090704	-0.040651	-0.892522	0	0
15915	1.923562	0.186306	10.072834	0.102101	0.316762	0.400777	-0.199161	1.066193	-0.636893	0.443668	-0.087599	-0.040011	-0.891002	0	0
15916	2.091746	0.073758	9.877819	0.152251	0.323777	0.397574	-0.192047	1.068227	-0.635152	0.447474	-0.084255	-0.039623	-0.889437	0	0
15917	2.120188	0.001170	9.809445	0.139676	0.323752	0.409796	-0.186362	1.069580	-0.639145	0.451320	-0.080927	-0.039277	-0.887816	0	0
15918	2.151855	-0.306164	10.065203	0.109237	0.327194	0.405984	-0.176859	1.071740	-0.640835	0.455143	-0.077746	-0.038482	-0.886183	0	0
15919	2.164092	-0.636672	10.558795	0.123423	0.288592	0.407628	-0.172625	1.073378	-0.645980	0.458920	-0.074807	-0.038143	-0.884501	0	0
15920	2.215085	-0.944047	10.850436	0.168178	0.246595	0.381283	-0.165619	1.073341	-0.647785	0.462515	-0.072057	-0.038255	-0.882850	0	0
15921	2.069507	-1.023885	10.326839	0.214859	0.238066	0.358721	-0.160478	1.074971	-0.647716	0.465889	-0.069133	-0.038972	-0.881277	0	0
15922	1.659418	-0.943359	9.658359	0.177453	0.206009	0.330289	-0.153851	1.073556	-0.652013	0.469015	-0.066676	-0.039390	-0.879788	0	0
15923	1.425898	-0.845180	9.707167	0.095129	0.166694	0.319943	-0.149493	1.074915	-0.654156	0.471924	-0.064928	-0.039390	-0.878363	0	0
15924	1.293832	-0.747324	9.908911	0.073566	0.136919	0.325901	-0.144489	1.077652	-0.654466	0.474912	-0.063563	-0.039221	-0.876858	0	0
15925	1.151051	-0.461579	10.175396	0.032446	0.117684	0.306242	-0.141188	1.077357	-0.653735	0.477631	-0.062533	-0.038889	-0.875469	0	0
15926	0.955065	-0.526402	10.500796	0.014437	0.087029	0.313087	-0.137762	1.079966	-0.655983	0.480443	-0.061880	-0.038447	-0.873995	0	0
15927	0.705076	-0.706927	10.606627	-0.032008	0.096739	0.294316	-0.134606	1.082989	-0.657046	0.483003	-0.061327	-0.037629	-0.872658	0	0
15928	0.522512	-0.570992	10.547276	-0.074848	0.081102	0.268477	-0.130926	1.085733	-0.656290	0.485373	-0.061138	-0.036464	-0.871404	0	0
15929	0.470122	-0.465057	10.448005	-0.110542	0.053188	0.242601	-0.131733	1.088778	-0.657293	0.487411	-0.061310	-0.035173	-0.870307	0	0
15930	0.432931	-0.253965	10.167154	-0.113834	0.051632	0.188000	-0.128453	1.091523	-0.655617	0.489045	-0.061537	-0.033860	-0.869426	0	0
15931	0.443913	-0.057889	9.818422	-0.102996	0.058725	0.178456	-0.125433	1.095930	-0.657579	0.490528	-0.061587	-0.032626	-0.868634	0	0
15932	0.574715	0.003185	9.673793	-0.061838	0.014998	0.169762	-0.124659	1.097721	-0.655483	0.492028	-0.061870	-0.031957	-0.867790	0	0
15933	0.670905	-0.055074	9.744394	0.033043	0.006264	0.156281	-0.124409	1.100622	-0.655980	0.493383	-0.061688	-0.032161	-0.867026	0	0
15934	0.588848	-0.049548	9.769200	0.110091	-0.004136	0.130395	-0.123351	1.101308	-0.657557	0.494638	-0.061278	-0.033102	-0.866304	0	0
15935	0.571967	-0.044767	9.716526	0.153063	-0.013717	0.123631	-0.121764	1.100193	-0.656547	0.495775	-0.060654	-0.034451	-0.865645	0	0
15936	0.742837	-0.123295	9.642048	0.144157	-0.018107	0.114673	-0.122018	1.098398	-0.656300	0.496901	-0.060191	-0.035765	-0.864978	0	0
15937	1.027173	-0.211765	9.751536	0.100358	-0.013821	0.102808	-0.122013	1.097845	-0.656959	0.497824	-0.059816	-0.036660	-0.864436	0	0
15938	1.148717	-0.106214	9.970407	0.090584	0.004502	0.087804	-0.119362	1.096864	-0.657924	0.498697	-0.059413	-0.037415	-0.863928	0	0
15939	1.155546	0.174978	9.915901	0.144335	0.028157	0.083051	-0.119346	1.095069	-0.659771	0.499489	-0.058448	-0.038489	-0.863489	0	0
15940	1.305627	-0.103557	9.666260	0.215162	0.058855	0.065958	-0.118805	1.093269	-0.660320	0.500258	-0.056945	-0.040060	-0.863073	0	0
15941	1.554226	-0.119993	9.644699	0.260850	0.031722	0.045848	-0.119040	1.092031	-0.666862	0.500791	-0.055355	-0.042142	-0.862768	0	0
15942	1.805038	-0.160866	9.502669	0.273472	0.092056	0.046078	-0.116773	1.088011	-0.666414	0.501441	-0.053264	-0.044061	-0.862426	0	0
15943	1.959201	-0.214931	9.519945	0.216183	0.058755	0.041076	-0.115687	1.085105	-0.670118	0.501912	-0.051676	-0.045629	-0.862167	0	0
15944	1.906532	-0.151907	9.545157	0.140190	0.102493	0.040709	-0.113436	1.081221	-0.665487	0.502458	-0.050160	-0.046349	-0.861900	0	0
15945	1.843310	-0.213877	9.569024	0.140997	0.076234	0.051200	-0.113025	1.079838	-0.667336	0.502982	-0.048816	-0.047178	-0.861627	0	0
15946	1.692978	-0.303750	9.684649	0.141035	0.093771	0.044239	-0.110629	1.078444	-0.670392	0.503576	-0.047370	-0.047948	-0.861318	0	0
15947	1.552446	-0.374398	9.819639	0.074844	0.102530	0.038526	-0.108510	1.077604	-0.670955	0.503969	-0.046135	-0.048077	-0.861148	0	0
15948	1.387820	-0.431058	9.748306	0.011307	0.086829	0.038045	-0.107984	1.078292	-0.671348	0.504471	-0.045398	-0.047768	-0.860910	0	0
15949	1.383709	-0.334446	9.869621	-0.025337	0.062337	0.019203	-0.106399	1.078699	-0.672022	0.504632	-0.045011	-0.047236	-0.860865	0	0
15950	1.301590	-0.334068	9.783813	-0.035110	0.085141	0.013073	-0.105081	1.078414	-0.670738	0.504929	-0.044509	-0.046549	-0.860755	0	0
15951	1.281886	-0.384734	9.682459	-0.039584	0.051935	0.005869	-0.104427	1.079931	-0.671516	0.504964	-0.044281	-0.045943	-0.860779	0	0
15952	1.147417	-0.275737	9.588737	-0.132588	0.044990	-0.003581	-0.103645	1.082000	-0.671900	0.505094	-0.044607	-0.044628	-0.860754	0	0
15953	0.995795	-0.200390	9.458726	-0.197041	0.053761	0.010143	-0.104460	1.086012	-0.672109	0.505096	-0.045161	-0.042646	-0.860825	0	0
15954	0.939943	-0.245507	9.506757	-0.157724	0.011785	0.007641	-0.104481	1.089329	-0.671292	0.505325	-0.045905	-0.041280	-0.860718	0	0
15955	0.928298	-0.187504	9.567609	-0.084340	0.003062	0.000228	-0.105016	1.090437	-0.671273	0.505269	-0.046321	-0.040518	-0.860765	0	0
15956	0.924657	-0.019310	9.502279	-0.027092	-0.016161	0.000612	-0.104085	1.089741	-0.672078	0.505510	-0.046641	-0.040422	-0.860610	0	0
15957	0.946174	-0.050644	9.535380	0.005127	-0.014410	-0.001804	-0.104499	1.092507	-0.671521	0.505471	-0.046752	-0.040513	-0.860623	0	0
15958	1.061789	-0.094565	9.625206	-0.041417	-0.028467	-0.004883	-0.104897	1.092509	-0.670992	0.505671	-0.047248	-0.040360	-0.860486	0	0
15959	1.109553	-0.173844	9.777699	-0.107663	-0.053020	-0.009013	-0.106747	1.092934	-0.671221	0.505502	-0.048259	-0.039674	-0.860561	0	0
15960	1.027773	-0.129806	9.812557	-0.181199	-0.082838	0.018573	-0.107832	1.097223	-0.670248	0.505805	-0.049940	-0.038582	-0.860336	0	0
15961	0.902162	-0.133824	9.751107	-0.173969	-0.100240	-0.000785	-0.109694	1.099582	-0.670327	0.505653	-0.051693	-0.037554	-0.860367	0	0
15962	0.806061	-0.072278	9.968947	-0.127534	-0.112522	0.010120	-0.110502	1.101936	-0.669638	0.505884	-0.053356	-0.037078	-0.860151	0	0
15963	0.922528	-0.004841	10.295577	-0.085536	-0.087267	0.021063	-0.111314	1.104565	-0.668423	0.505969	-0.054552	-0.036725	-0.860041	0	0
15964	1.207384	-0.018913	10.353042	-0.074907	-0.077792	0.045758	-0.115018	1.105968	-0.669137	0.506485	-0.055666	-0.036505	-0.859675	0	0
15965	1.332278	-0.107062	10.161084	-0.091850	-0.063783	0.042109	-0.116347	1.107080	-0.668452	0.506755	-0.056700	-0.035967	-0.859471	0	0
15966	1.250860	-0.001532	9.855369	-0.061307	-0.074138	0.021199	-0.116367	1.109013	-0.665819	0.507055	-0.057705	-0.035859	-0.859232	0	0
15967	1.246709	0.103364	9.539365	0.043520	-0.073992	-0.000918	-0.118217	1.109853	-0.666959	0.507028	-0.058126	-0.036562	-0.859190	0	0
15968	1.396841	0.162256	9.517117	0.130248	-0.067047	0.015568	-0.120323	1.108759	-0.667330	0.507392	-0.058096	-0.038067	-0.858912	0	0
15969	1.536950	0.164087	9.686568	0.153494	-0.051377	0.019273	-0.120829	1.106276	-0.669438	0.507609	-0.057775	-0.039596	-0.858736	0	0
15970	1.516836	0.049150	9.803185	0.166017	-0.046137	0.017601	-0.119753	1.103092	-0.669747	0.508029	-0.057383	-0.041302	-0.858433	0	0
15971	1.381196	-0.007605	9.774862	0.130184	-0.051370	0.026163	-0.122278	1.103518	-0.666046	0.508289	-0.057185	-0.042629	-0.858228	0	0
15972	1.219272	-0.025647	9.754422	0.097908	-0.067100	0.036490	-0.122783	1.099651	-0.666338	0.508800	-0.057327	-0.043844	-0.857854	0	0
15973	1.043842	0.095712	9.666002	0.056755	-0.051310	0.043376	-0.123573	1.099656	-0.667110	0.509164	-0.057507	-0.044526	-0.857591	0	0
15974	0.978797	0.120010	9.580322	0.045908	-0.070575	0.064402	-0.124351	1.100078	-0.671798	0.509886	-0.057954	-0.045297	-0.857091	0	0
15975	1.068281	0.140803	9.529318	0.065569	-0.068852	0.071579	-0.124612	1.099112	-0.671281	0.510489	-0.058246	-0.046124	-0.856669	0	0
15976	1.034429	0.129519	9.685699	0.087035	-0.053124	0.073559	-0.124875	1.098006	-0.669720	0.511302	-0.058338	-0.047152	-0.856122	0	0
15977	1.107342	0.196202	9.654593	0.081601	-0.058424	0.087592	-0.125391	1.096628	-0.671032	0.512054	-0.058463	-0.048048	-0.855614	0	0
15978	1.097863	0.216026	9.820736	0.050256	-0.060219	0.089122	-0.124592	1.096487	-0.672614	0.512963	-0.058811	-0.048788	-0.855003	0	0
15979	1.107456	0.201974	9.969501	-0.002478	-0.040992	0.078224	-0.127772	1.097056	-0.670731	0.513593	-0.059207	-0.048877	-0.854592	0	0
15980	1.074080	0.257955	10.100214	-0.052611	-0.025293	0.085865	-0.126979	1.097743	-0.672043	0.514397	-0.059785	-0.048558	-0.854086	0	0
15981	0.914989	0.299877	10.032371	-0.090065	0.009792	0.070797	-0.127530	1.100094	-0.669267	0.514936	-0.060186	-0.047637	-0.853785	0	0
15982	0.845517	0.377420	10.043475	-0.109676	-0.002401	0.051261	-0.125698	1.102294	-0.667966	0.515408	-0.060846	-0.046733	-0.853503	0	0
15983	0.858361	0.492091	9.821169	-0.109638	0.027373	0.058443	-0.125711	1.104782	-0.668333	0.515837	-0.061183	-0.045555	-0.853284	0	0
15984	0.955216	0.542927	9.388311	-0.111313	-0.000514	0.037172	-0.124642	1.104501	-0.671358	0.516171	-0.061830	-0.044636	-0.853084	0	0
15985	1.152587	0.463457	9.073256	-0.081737	-0.026721	0.026650	-0.124404	1.108369	-0.670408	0.516320	-0.062466	-0.043998	-0.852980	0	0
15986	1.363929	0.302935	9.031133	-0.028059	-0.037253	0.025146	-0.125734	1.110034	-0.670371	0.516592	-0.062991	-0.043986	-0.852778	0	0
15987	1.508010	0.186698	9.141512	0.005145	-0.051237	-0.004692	-0.126652	1.108796	-0.670370	0.516517	-0.063377	-0.044242	-0.852782	0	0
15988	1.604391	0.152718	9.286896	0.033765	-0.051284	-0.006285	-0.126650	1.108934	-0.671152	0.516561	-0.063688	-0.044850	-0.852700	0	0
15989	1.579451	0.037855	9.415572	0.001559	-0.070535	-0.017182	-0.127833	1.108112	-0.671404	0.516367	-0.064257	-0.045189	-0.852757	0	0
15990	1.501465	-0.062484	9.439125	-0.080679	-0.070495	-0.035403	-0.129567	1.109501	-0.668750	0.516086	-0.065308	-0.044940	-0.852860	0	0
15991	1.438136	-0.138929	9.448406	-0.144989	-0.076556	-0.062325	-0.130093	1.109920	-0.670045	0.515408	-0.066666	-0.044089	-0.853209	0	0
15992	1.394650	-0.147652	9.631337	-0.182536	-0.072192	-0.073150	-0.131699	1.112968	-0.668945	0.514746	-0.068241	-0.043005	-0.853540	0	0
15993	1.408869	-0.188359	9.726882	-0.229028	-0.055591	-0.078730	-0.133840	1.116571	-0.666786	0.513877	-0.069845	-0.041336	-0.854016	0	0
15994	1.379887	-0.190406	9.770369	-0.254058	-0.040719	-0.080614	-0.135444	1.119067	-0.665430	0.513099	-0.071516	-0.039485	-0.854433	0	0
15995	1.292139	-0.316098	10.130187	-0.253065	-0.014460	-0.105191	-0.136261	1.122387	-0.663817	0.511998	-0.072879	-0.037413	-0.855072	0	0
15996	1.272436	-0.375526	10.309926	-0.248465	0.032804	-0.124383	-0.136940	1.126399	-0.664943	0.510866	-0.073876	-0.035264	-0.855754	0	0
15997	1.062965	-0.283124	10.103703	-0.212483	0.097706	-0.141422	-0.135506	1.129154	-0.664153	0.509519	-0.074053	-0.032981	-0.856632	0	0
15998	1.162586	-0.201682	10.247982	-0.202668	0.083651	-0.143181	-0.136186	1.132336	-0.663719	0.508256	-0.074375	-0.030976	-0.857429	0	0
15999	1.287913	-0.231865	10.135999	-0.180188	0.122168	-0.153493	-0.135147	1.133296	-0.660197	0.506829	-0.074169	-0.028850	-0.858365	0	0
16000	1.534468	-0.182303	9.668187	-0.183762	0.129161	-0.139448	-0.134633	1.134812	-0.658622	0.505607	-0.074006	-0.026772	-0.859167	0	0
16001	1.728662	-0.022054	9.081931	-0.217603	0.178224	-0.143055	-0.133437	1.135637	-0.662290	0.504250	-0.073516	-0.024042	-0.860087	0	0
16002	1.854830	0.067788	8.894412	-0.220286	0.158975	-0.143159	-0.131480	1.139772	-0.662018	0.502988	-0.073280	-0.021502	-0.860913	0	0
16003	2.008169	-0.114864	9.333210	-0.196269	0.140443	-0.130808	-0.130047	1.143080	-0.661745	0.501732	-0.073021	-0.019155	-0.861723	0	0
16004	2.088621	-0.361697	9.834386	-0.157025	0.184893	-0.105774	-0.130475	1.146397	-0.658047	0.500855	-0.072251	-0.017004	-0.862343	0	0
16005	1.860510	-0.520841	9.909029	-0.115966	0.193657	-0.084261	-0.127048	1.147484	-0.658088	0.500061	-0.071150	-0.015061	-0.862931	0	0
16006	1.516799	-0.629295	9.747318	-0.108952	0.198959	-0.047097	-0.124405	1.147885	-0.659039	0.499738	-0.070027	-0.013213	-0.863240	0	0
16007	1.193033	-0.651205	9.622480	-0.128680	0.183305	-0.038390	-0.120965	1.148282	-0.661701	0.499325	-0.069088	-0.011178	-0.863584	0	0
16008	1.067155	-0.693604	9.594239	-0.152918	0.157069	-0.028058	-0.121383	1.152292	-0.661916	0.499118	-0.068548	-0.009145	-0.863770	0	0
16009	1.047391	-0.760379	9.730634	-0.159272	0.129027	-0.020286	-0.117185	1.155861	-0.659853	0.498830	-0.068231	-0.007100	-0.863981	0	0
16010	0.960269	-0.788421	9.776728	-0.184346	0.132527	-0.016030	-0.116147	1.158895	-0.659447	0.498699	-0.068062	-0.004910	-0.864085	0	0
16011	0.820789	-0.710140	9.850932	-0.228346	0.095737	0.006482	-0.114188	1.162062	-0.658269	0.498589	-0.068374	-0.002408	-0.864134	0	0
16012	0.709229	-0.781059	9.971248	-0.254353	0.086972	0.013327	-0.113411	1.165375	-0.659424	0.498633	-0.068949	0.000181	-0.864067	0	0
16013	0.601607	-0.981432	10.241454	-0.257957	0.076464	0.007080	-0.111995	1.169788	-0.655874	0.498502	-0.069568	0.002854	-0.864088	0	0
16014	0.374024	-1.066089	10.292914	-0.247173	0.097538	0.001116	-0.112943	1.173109	-0.654781	0.498411	-0.070017	0.005427	-0.864092	0	0
16015	0.316205	-1.048667	10.336875	-0.202409	0.083583	-0.010043	-0.111115	1.177798	-0.656461	0.498167	-0.070286	0.007660	-0.864194	0	0
16016	0.384050	-1.009006	10.108425	-0.127064	0.083713	-0.044748	-0.109676	1.179171	-0.654770	0.497748	-0.070258	0.009096	-0.864424	0	0
16017	0.611488	-0.934895	9.754019	-0.053712	0.041738	-0.043529	-0.108623	1.180825	-0.656469	0.497321	-0.070144	0.009822	-0.864671	0	0
16018	0.922612	-0.985671	9.673842	0.032131	0.004059	-0.041380	-0.109158	1.181242	-0.655280	0.497040	-0.070013	0.009488	-0.864847	0	0
16019	1.199545	-1.093583	9.699053	0.094852	-0.012572	-0.067524	-0.109799	1.178620	-0.656473	0.496514	-0.069633	0.008642	-0.865188	0	0
16020	1.319348	-1.224400	9.698919	0.176223	-0.027471	-0.061760	-0.110047	1.175996	-0.656626	0.496157	-0.069061	0.006891	-0.865454	0	0
16021	1.270953	-1.234047	9.567040	0.238093	-0.028226	-0.087732	-0.113070	1.174909	-0.659204	0.495553	-0.068112	0.004713	-0.865890	0	0
16022	1.242342	-1.185467	9.649560	0.259605	-0.040447	-0.101701	-0.114229	1.171185	-0.661576	0.494905	-0.067240	0.002148	-0.866339	0	0
16023	1.155470	-1.175343	9.592745	0.259718	-0.021119	-0.119225	-0.116986	1.168298	-0.661432	0.494035	-0.066126	-0.000202	-0.866924	0	0
16024	1.203686	-1.189828	9.697911	0.225877	-0.024573	-0.158275	-0.116660	1.159730	-0.665050	0.492865	-0.065281	-0.002432	-0.867650	0	0
16025	1.251488	-1.259846	9.732744	0.165200	0.000836	-0.188614	-0.116899	1.156001	-0.666390	0.491323	-0.064445	-0.003896	-0.868581	0	0
16026	1.338076	-1.306379	9.680991	0.147454	0.000017	-0.220503	-0.119792	1.153253	-0.665197	0.489559	-0.063770	-0.005365	-0.869619	0	0
16027	1.327509	-1.424943	9.422559	0.271140	-0.003292	-0.261925	-0.121602	1.148428	-0.668485	0.487439	-0.062452	-0.007811	-0.870886	0	0
16028	1.486810	-1.433560	9.370614	0.439440	-0.045209	-0.292621	-0.125246	1.140849	-0.671641	0.485211	-0.060738	-0.012087	-0.872201	0	0
16029	1.536040	-1.645164	9.514362	0.477971	-0.055691	-0.313587	-0.129540	1.130647	-0.673376	0.482739	-0.058869	-0.016614	-0.873626	0	0
16030	1.542874	-1.698509	9.391118	0.393137	-0.011891	-0.334324	-0.132505	1.119886	-0.676574	0.480085	-0.057076	-0.020347	-0.875127	0	0
16031	1.471200	-1.600803	9.698088	0.314408	-0.062650	-0.358838	-0.133399	1.115055	-0.677131	0.477093	-0.056050	-0.023489	-0.876749	0	0
16032	1.372528	-1.556522	9.769146	0.233972	-0.032879	-0.371616	-0.137321	1.109550	-0.679609	0.473995	-0.055192	-0.025949	-0.878413	0	0
16033	1.369773	-1.608947	9.922383	0.203521	-0.059155	-0.377233	-0.140708	1.102384	-0.681458	0.470762	-0.054661	-0.028093	-0.880117	0	0
16034	1.292631	-1.598017	10.153898	0.148156	-0.020653	-0.395982	-0.144912	1.099367	-0.682731	0.467373	-0.054091	-0.029753	-0.881902	0	0
16035	1.021746	-1.662805	10.299693	0.069469	-0.005724	-0.407010	-0.146478	1.096751	-0.683779	0.463804	-0.053707	-0.030456	-0.883784	0	0
16036	0.922909	-1.292510	10.011591	-0.066444	0.000464	-0.414035	-0.150672	1.091523	-0.684420	0.460121	-0.053943	-0.030129	-0.885704	0	0
16037	0.982652	-1.042810	10.018753	-0.183663	-0.055559	-0.427395	-0.152796	1.092086	-0.682161	0.456205	-0.055160	-0.028811	-0.887696	0	0
16038	1.097881	-1.135349	9.939788	-0.261470	-0.073068	-0.438652	-0.157289	1.092110	-0.681570	0.452152	-0.056933	-0.027106	-0.889709	0	0
16039	1.169697	-1.218147	9.789207	-0.275764	-0.106284	-0.449485	-0.164172	1.093805	-0.680011	0.447952	-0.059013	-0.025195	-0.891752	0	0
16040	1.164772	-1.232452	9.817925	-0.300775	-0.144744	-0.470957	-0.169488	1.097424	-0.676366	0.443538	-0.061591	-0.023479	-0.893828	0	0
16041	1.112784	-1.073317	9.812993	-0.356167	-0.160445	-0.492517	-0.174648	1.097728	-0.674194	0.438864	-0.064498	-0.021102	-0.895987	0	0
16042	0.999390	-0.730103	10.070271	-0.441268	-0.185018	-0.482554	-0.180087	1.099966	-0.670692	0.434212	-0.068049	-0.018310	-0.898050	0	0
16043	0.841416	-0.545035	10.410234	-0.526443	-0.176397	-0.449581	-0.185799	1.103588	-0.667172	0.429769	-0.071843	-0.014438	-0.899961	0	0
16044	0.812121	-0.588219	10.371537	-0.603436	-0.170305	-0.436902	-0.193522	1.110813	-0.660972	0.425370	-0.075965	-0.010091	-0.901769	0	0
16045	0.982971	-0.675779	10.489224	-0.642830	-0.190505	-0.440858	-0.201892	1.116936	-0.656602	0.420872	-0.080374	-0.005216	-0.903537	0	0
16046	1.157954	-0.527269	10.734567	-0.642762	-0.181818	-0.459359	-0.206694	1.122626	-0.652422	0.416186	-0.084757	-0.000581	-0.905320	0	0
16047	1.196739	-0.166974	10.673483	-0.620417	-0.181838	-0.450321	-0.212418	1.127767	-0.647841	0.411571	-0.088983	0.004114	-0.907014	0	0
16048	1.124706	-0.102180	10.441723	-0.558602	-0.179978	-0.460398	-0.219197	1.132776	-0.643507	0.406900	-0.092994	0.007992	-0.908692	0	0
16049	1.097938	-0.461053	10.211910	-0.458460	-0.195672	-0.445686	-0.225320	1.138196	-0.638786	0.402432	-0.096674	0.011155	-0.910263	0	0
16050	1.240559	-0.770711	9.990816	-0.355528	-0.192127	-0.448549	-0.232734	1.138925	-0.634616	0.398027	-0.099965	0.013146	-0.911816	0	0
16051	1.462849	-0.748735	9.878595	-0.263292	-0.153638	-0.451322	-0.237902	1.139919	-0.631391	0.393666	-0.102476	0.014686	-0.913406	0	0
16052	1.611567	-0.556900	10.066981	-0.193647	-0.155519	-0.424396	-0.244253	1.140228	-0.628548	0.389618	-0.104783	0.015369	-0.914867	0	0
16053	1.595871	-0.383992	9.939322	-0.161528	-0.118816	-0.388739	-0.249536	1.138874	-0.625998	0.385910	-0.106566	0.016163	-0.916218	0	0
16054	1.918280	-0.527889	9.324430	-0.172309	-0.135454	-0.367843	-0.254003	1.135306	-0.627011	0.382383	-0.108594	0.016789	-0.917447	0	0
16055	2.090398	-0.774343	9.397019	-0.201080	-0.120723	-0.336381	-0.259165	1.136577	-0.625875	0.379097	-0.110542	0.017974	-0.918555	0	0
16056	2.133401	-0.837364	9.347857	-0.244013	-0.071765	-0.324205	-0.263543	1.137289	-0.621358	0.375872	-0.112248	0.019547	-0.919640	0	0
16057	2.008569	-0.730906	9.234796	-0.304873	-0.021027	-0.301493	-0.265404	1.138404	-0.619490	0.372758	-0.113668	0.022083	-0.920675	0	0
16058	1.916453	-0.778476	9.174959	-0.351454	-0.014036	-0.285926	-0.269388	1.140635	-0.616924	0.369742	-0.115234	0.024903	-0.921625	0	0
16059	1.911006	-0.862803	9.113952	-0.374763	-0.005309	-0.271980	-0.270188	1.141744	-0.616509	0.366800	-0.116764	0.028159	-0.922514	0	0
16060	2.021191	-0.990852	9.207664	-0.356815	0.010420	-0.282428	-0.272596	1.145487	-0.613822	0.363792	-0.118120	0.031120	-0.923436	0	0
16061	2.005958	-1.100819	9.389188	-0.298676	0.038387	-0.275757	-0.275261	1.146466	-0.608806	0.360876	-0.118971	0.033813	-0.924376	0	0
16062	1.900253	-1.027553	9.482270	-0.240452	0.027960	-0.295592	-0.276600	1.147992	-0.605896	0.357870	-0.119745	0.035746	-0.925371	0	0
16063	1.722088	-0.956170	9.561536	-0.188526	0.031526	-0.303065	-0.279776	1.148838	-0.605578	0.354823	-0.120272	0.037350	-0.926412	0	0
16064	1.630747	-0.895514	9.500533	-0.152726	0.024580	-0.305432	-0.281872	1.146086	-0.605835	0.351827	-0.120766	0.038445	-0.927446	0	0
16065	1.688484	-0.924917	9.470857	-0.116889	0.022854	-0.315773	-0.282795	1.146091	-0.606343	0.348742	-0.121123	0.039324	-0.928526	0	0
16066	1.784879	-0.954344	9.532174	-0.079289	0.003602	-0.327942	-0.285812	1.142791	-0.606722	0.345633	-0.121562	0.039637	-0.929618	0	0
16067	1.741637	-0.924966	9.590567	-0.045275	0.001873	-0.332970	-0.288313	1.140731	-0.605659	0.342475	-0.121872	0.039741	-0.930741	0	0
16068	1.689122	-0.833719	9.407009	-0.050636	0.018528	-0.324098	-0.290942	1.138673	-0.606032	0.339429	-0.122069	0.039841	-0.931826	0	0
16069	1.602956	-0.727174	9.420994	-0.065005	0.007149	-0.315385	-0.291319	1.134667	-0.604890	0.336400	-0.122388	0.040154	-0.932869	0	0
16070	1.545808	-0.618135	9.538103	-0.079393	0.007105	-0.302236	-0.294478	1.133303	-0.605770	0.333528	-0.122778	0.040508	-0.933833	0	0
16071	1.659497	-0.592419	9.585485	-0.086588	0.015786	-0.292594	-0.297117	1.130966	-0.602487	0.330673	-0.123078	0.041060	-0.934784	0	0
16072	1.868666	-0.719250	9.543768	-0.072339	0.024448	-0.274923	-0.298567	1.130559	-0.602469	0.328065	-0.123270	0.041437	-0.935661	0	0
16073	2.044495	-0.785260	9.642434	-0.043674	0.043646	-0.280000	-0.299755	1.130013	-0.601933	0.325361	-0.123165	0.041675	-0.936608	0	0
16074	2.129232	-0.754640	9.646861	0.016275	0.052380	-0.277789	-0.301827	1.125051	-0.605610	0.322829	-0.122806	0.041308	-0.937546	0	0
16075	2.148025	-0.824849	9.544950	0.035085	0.054157	-0.279425	-0.303663	1.122850	-0.605604	0.320216	-0.122350	0.040821	-0.938523	0	0
16076	2.128740	-0.822109	9.605232	0.070764	0.031372	-0.263381	-0.303643	1.119949	-0.606678	0.317910	-0.122006	0.039890	-0.939391	0	0
16077	2.089077	-0.970458	9.757685	0.106480	0.039207	-0.249897	-0.306534	1.116924	-0.605881	0.315661	-0.121452	0.038704	-0.940271	0	0
16078	2.059551	-1.053781	9.963672	0.131513	0.073285	-0.241673	-0.305844	1.113328	-0.608279	0.313621	-0.120511	0.037360	-0.941129	0	0
16079	1.879299	-0.930089	9.839271	0.137748	0.104817	-0.222046	-0.307251	1.106981	-0.611195	0.311640	-0.119229	0.036108	-0.941998	0	0
16080	1.819672	-0.819625	9.629559	0.133226	0.094343	-0.207973	-0.306035	1.102414	-0.611521	0.309907	-0.118071	0.034855	-0.942763	0	0
16081	1.780505	-0.889484	9.494504	0.111782	0.077773	-0.216119	-0.305232	1.101028	-0.612331	0.307955	-0.117120	0.033761	-0.943561	0	0
16082	1.785096	-0.920966	9.436421	0.140295	0.101336	-0.181467	-0.306782	1.096063	-0.614186	0.306489	-0.115864	0.032491	-0.944237	0	0
16083	1.701880	-1.078845	9.507425	0.176939	0.136319	-0.165221	-0.306349	1.091364	-0.616853	0.305070	-0.114141	0.031017	-0.944956	0	0
16084	1.537409	-1.120435	9.645359	0.215336	0.129324	-0.154355	-0.304736	1.087487	-0.618745	0.303934	-0.112380	0.029155	-0.945592	0	0
16085	1.446386	-1.018582	9.685769	0.258232	0.124080	-0.145202	-0.303904	1.082232	-0.621423	0.302794	-0.110514	0.026901	-0.946244	0	0
16086	1.463329	-1.009438	9.572769	0.297456	0.092550	-0.119477	-0.304136	1.077121	-0.622124	0.302075	-0.108838	0.024190	-0.946742	0	0
16087	1.527999	-1.080007	9.470458	0.323392	0.061072	-0.123840	-0.303567	1.071730	-0.625192	0.301219	-0.107360	0.021155	-0.947256	0	0
16088	1.571493	-1.068997	9.249100	0.331424	0.048842	-0.116782	-0.302726	1.064264	-0.626847	0.300561	-0.105991	0.017995	-0.947684	0	0
16089	1.640424	-0.882186	9.164131	0.327803	0.035690	-0.108025	-0.302818	1.059015	-0.629641	0.299858	-0.104732	0.014861	-0.948101	0	0
16090	1.650214	-0.867493	9.274771	0.284767	0.001512	-0.101415	-0.304242	1.054602	-0.630709	0.299302	-0.103946	0.012017	-0.948404	0	0
16091	1.674268	-0.881981	9.317657	0.230959	0.001421	-0.075384	-0.304320	1.047418	-0.634438	0.298807	-0.103294	0.009734	-0.948657	0	0
16092	1.746897	-0.853884	9.252462	0.146785	-0.010891	-0.061958	-0.306158	1.045355	-0.634169	0.298474	-0.103032	0.008204	-0.948805	0	0
16093	1.799422	-0.931831	9.066053	0.022399	-0.007422	-0.052305	-0.305610	1.041897	-0.633951	0.297982	-0.103083	0.007901	-0.948956	0	0
16094	1.999137	-0.701719	9.316927	-0.087842	-0.025140	-0.021469	-0.307470	1.043289	-0.633255	0.297807	-0.103653	0.008594	-0.948943	0	0
16095	1.915172	-0.952155	9.007140	-0.160340	0.002886	-0.000767	-0.306038	1.045767	-0.631162	0.297614	-0.104149	0.010109	-0.948935	0	0
16096	2.128624	-0.819128	9.006828	-0.198913	-0.045332	0.007552	-0.308567	1.047714	-0.628882	0.297624	-0.105238	0.011823	-0.948791	0	0
16097	2.050473	-0.934662	8.780257	-0.199840	-0.022556	0.027018	-0.309119	1.051310	-0.627924	0.297653	-0.106092	0.013663	-0.948662	0	0
16098	2.345438	-0.562618	9.281891	-0.132118	-0.105918	0.051859	-0.310338	1.055184	-0.625514	0.298196	-0.107552	0.014606	-0.948313	0	0
16099	2.341418	-0.790724	9.399472	-0.107261	-0.074544	0.099689	-0.309806	1.054352	-0.625269	0.299016	-0.108619	0.015479	-0.947920	0	0
16100	2.478507	-1.205496	9.398327	-0.070790	-0.085164	0.141205	-0.310092	1.057393	-0.623928	0.300487	-0.109686	0.015995	-0.947323	0	0
16101	2.356248	-1.416353	9.348890	-0.038665	-0.088647	0.159045	-0.311426	1.059473	-0.623626	0.301945	-0.110675	0.016243	-0.946740	0	0
16102	2.298428	-1.394547	9.253505	-0.036899	-0.065021	0.174147	-0.311438	1.061408	-0.623214	0.303763	-0.111444	0.016534	-0.946063	0	0
16103	2.193313	-1.241639	9.436422	-0.104109	-0.052853	0.196670	-0.311719	1.064450	-0.623441	0.305495	-0.112288	0.017555	-0.945387	0	0
16104	2.159883	-1.197295	9.694382	-0.191015	-0.004876	0.229708	-0.313998	1.069159	-0.621531	0.307636	-0.112947	0.019550	-0.944574	0	0
16105	2.285577	-1.181287	9.743952	-0.266293	-0.014621	0.251999	-0.312849	1.075233	-0.620181	0.309697	-0.113917	0.022282	-0.943724	0	0
16106	2.328814	-1.212931	9.731198	-0.320099	-0.012085	0.279795	-0.309612	1.082950	-0.614142	0.312169	-0.115031	0.025528	-0.942691	0	0
16107	2.187966	-1.324762	9.769582	-0.336291	-0.012095	0.297319	-0.307278	1.089432	-0.612545	0.314566	-0.116182	0.028977	-0.941653	0	0
16108	1.926052	-1.483618	9.851730	-0.316693	-0.005070	0.315155	-0.307597	1.097447	-0.609847	0.317333	-0.117206	0.032256	-0.940490	0	0
16109	1.631066	-1.538876	9.906514	-0.288097	0.001994	0.323395	-0.304744	1.105998	-0.608760	0.320015	-0.118057	0.035333	-0.939364	0	0
16110	1.592728	-1.495457	9.849663	-0.286420	-0.001542	0.348970	-0.303198	1.112900	-0.609107	0.323092	-0.118936	0.038380	-0.938079	0	0
16111	1.731420	-1.347523	9.814116	-0.288151	-0.024287	0.331241	-0.301013	1.120486	-0.604230	0.325846	-0.120025	0.041384	-0.936860	0	0
16112	1.975821	-1.270611	9.632639	-0.289951	-0.050571	0.331079	-0.299998	1.127389	-0.603524	0.328749	-0.121378	0.044282	-0.935538	0	0
16113	2.260861	-1.251708	9.462161	-0.254117	-0.087321	0.315268	-0.298991	1.134015	-0.600337	0.331408	-0.122950	0.046730	-0.934274	0	0
16114	2.376443	-1.291641	9.282855	-0.203967	-0.110024	0.303176	-0.299422	1.139544	-0.599361	0.334188	-0.124586	0.048590	-0.932971	0	0
16115	2.303318	-1.387252	9.292001	-0.158289	-0.137945	0.284025	-0.296817	1.144504	-0.596999	0.336687	-0.126330	0.049921	-0.931767	0	0
16116	2.068236	-1.510092	9.422399	-0.105532	-0.155381	0.281745	-0.298532	1.145205	-0.598665	0.339422	-0.128067	0.050680	-0.930496	0	0
16117	1.727680	-1.526111	9.607809	-0.093005	-0.139566	0.281108	-0.298561	1.149903	-0.598095	0.341969	-0.129604	0.051389	-0.929311	0	0
16118	1.409699	-1.422262	9.722301	-0.107254	-0.111483	0.272408	-0.298854	1.154465	-0.597522	0.344594	-0.130943	0.052298	-0.928102	0	0
16119	1.237079	-1.252187	9.841108	-0.157199	-0.067667	0.247614	-0.298913	1.160126	-0.589625	0.346701	-0.132042	0.053805	-0.927075	0	0
16120	1.277207	-1.041098	9.756667	-0.162408	-0.062345	0.217668	-0.297361	1.164954	-0.588294	0.348705	-0.133141	0.055323	-0.926077	0	0
16121	1.509590	-0.956825	9.592202	-0.138903	-0.053517	0.172002	-0.295917	1.167434	-0.589729	0.350123	-0.134081	0.056600	-0.925328	0	0
16122	1.761042	-0.908670	9.463207	-0.054500	-0.044652	0.112667	-0.295135	1.167982	-0.587644	0.351276	-0.134697	0.057040	-0.924775	0	0
16123	2.030611	-1.028963	9.353750	0.090601	-0.053336	0.078343	-0.296722	1.168543	-0.588137	0.352133	-0.134884	0.056051	-0.924482	0	0
16124	2.193765	-1.172469	9.247348	0.253542	-0.077751	0.051168	-0.297104	1.165781	-0.587636	0.353164	-0.134757	0.053441	-0.924262	0	0
16125	2.202939	-1.237719	9.169610	0.405791	-0.086368	0.018748	-0.298263	1.162196	-0.590268	0.353904	-0.134172	0.049325	-0.924293	0	0
16126	2.157276	-1.204011	9.064644	0.510457	-0.108181	0.019455	-0.298884	1.157780	-0.594092	0.355017	-0.133429	0.044185	-0.924233	0	0
16127	2.227673	-1.153911	9.110276	0.532860	-0.089824	0.016148	-0.299223	1.149215	-0.596524	0.355886	-0.132423	0.038864	-0.924283	0	0
16128	2.280635	-1.176039	9.087934	0.541790	-0.074103	0.025062	-0.301685	1.142597	-0.599296	0.357046	-0.131240	0.033563	-0.924212	0	0
16129	2.371530	-1.297016	9.085759	0.527567	-0.056594	0.009108	-0.304396	1.133493	-0.602351	0.357809	-0.129943	0.028390	-0.924273	0	0
16130	2.386480	-1.230034	9.004685	0.477488	-0.013744	0.018602	-0.305276	1.126589	-0.603713	0.358792	-0.128425	0.023890	-0.924232	0	0
16131	2.406307	-1.158103	8.981308	0.409576	-0.004103	0.003172	-0.303645	1.121608	-0.608753	0.359316	-0.127063	0.019981	-0.924309	0	0
16132	2.428396	-1.110008	9.034545	0.355913	0.027355	0.006421	-0.303867	1.115530	-0.610770	0.360048	-0.125598	0.016731	-0.924289	0	0
16133	2.454799	-1.136291	9.158990	0.273499	0.029005	0.025196	-0.304106	1.111663	-0.611719	0.360588	-0.124416	0.014222	-0.924281	0	0
16134	2.483319	-1.201355	9.191643	0.198442	0.053508	0.008854	-0.303808	1.106964	-0.613731	0.361144	-0.123272	0.012525	-0.924241	0	0
16135	2.517802	-1.109928	9.288531	0.139362	0.044707	0.010160	-0.303654	1.104200	-0.615590	0.361373	-0.122433	0.011291	-0.924279	0	0
16136	2.583223	-1.079142	9.297935	0.087511	0.058684	0.004532	-0.303247	1.101986	-0.614834	0.361785	-0.121641	0.010629	-0.924231	0	0
16137	2.620016	-0.999996	9.317754	0.071415	0.035060	-0.004477	-0.302195	1.103087	-0.615623	0.361795	-0.121144	0.009966	-0.924299	0	0
16138	2.620897	-0.883879	9.537788	0.090985	0.016609	0.009716	-0.301655	1.101149	-0.615520	0.362319	-0.120727	0.009118	-0.924157	0	0
16139	2.678723	-0.907811	9.724478	0.148215	-0.000924	0.006518	-0.302956	1.099223	-0.618133	0.362525	-0.120288	0.007620	-0.924147	0	0
16140	2.707132	-0.993985	9.932335	0.183999	-0.013195	-0.002108	-0.301745	1.095624	-0.618710	0.363074	-0.119809	0.005789	-0.924007	0	0
16141	2.514199	-0.967622	10.196270	0.192857	0.010386	0.017485	-0.301990	1.093692	-0.620946	0.363432	-0.119104	0.003929	-0.923967	0	0
16142	2.297742	-0.850054	10.336482	0.176801	0.046296	0.014060	-0.301717	1.091755	-0.620447	0.364141	-0.118098	0.002397	-0.923823	0	0
16143	2.168146	-0.736174	10.278825	0.141037	0.069076	0.017470	-0.301567	1.090236	-0.623078	0.364434	-0.117037	0.001231	-0.923845	0	0
16144	2.211202	-0.791973	10.232148	0.125872	0.051604	0.003174	-0.300086	1.085668	-0.623538	0.364938	-0.116165	0.000182	-0.923757	0	0
16145	2.515058	-0.851769	10.329781	0.133093	0.079517	-0.005590	-0.299277	1.083730	-0.625268	0.365007	-0.115037	-0.000899	-0.923870	0	0
16146	2.654727	-0.905793	10.323148	0.148401	0.093523	-0.023104	-0.299539	1.083178	-0.625008	0.365274	-0.113694	-0.002029	-0.923929	0	0
16147	2.683292	-0.954932	10.057965	0.191332	0.100554	-0.010442	-0.298058	1.079578	-0.627157	0.365362	-0.112161	-0.003580	-0.924076	0	0
16148	2.519383	-0.906248	9.829215	0.225322	0.095392	-0.003099	-0.294994	1.076800	-0.630106	0.365879	-0.110517	-0.005387	-0.924061	0	0
16149	2.333211	-0.934126	9.676685	0.221785	0.058766	-0.019065	-0.295487	1.072659	-0.633537	0.365917	-0.109259	-0.007378	-0.924182	0	0
16150	2.079801	-0.908641	9.498912	0.200258	0.072822	0.002062	-0.294408	1.069475	-0.634631	0.366452	-0.107913	-0.009030	-0.924114	0	0
16151	2.054893	-1.023115	9.754972	0.169731	-0.005962	-0.005516	-0.294402	1.067401	-0.632953	0.366551	-0.107441	-0.010752	-0.924111	0	0
16152	1.795161	-0.863390	9.412963	0.048135	0.046635	0.000956	-0.296760	1.064097	-0.632950	0.366929	-0.106893	-0.011097	-0.924021	0	0
16153	1.554658	-0.722471	9.262842	-0.061158	-0.009336	0.019447	-0.294117	1.064637	-0.634553	0.367011	-0.107296	-0.010659	-0.923946	0	0
16154	1.332911	-0.663170	9.212564	-0.190021	0.037904	0.039906	-0.293079	1.070437	-0.638692	0.367618	-0.107706	-0.008808	-0.923677	0	0
16155	1.086829	-0.632322	9.234268	-0.288429	0.058938	0.042870	-0.293622	1.071959	-0.636840	0.367678	-0.108306	-0.005979	-0.923605	0	0
16156	0.906564	-0.526366	9.602354	-0.317098	0.062403	0.042741	-0.293530	1.076102	-0.632226	0.368089	-0.108960	-0.002852	-0.923380	0	0
16157	0.779917	-0.694491	10.144676	-0.326065	0.065850	0.032106	-0.290923	1.081753	-0.631687	0.368004	-0.109620	0.000358	-0.923340	0	0
16158	0.943415	-0.437716	9.583828	-0.223955	0.190123	0.061513	-0.290430	1.086724	-0.629816	0.368601	-0.108752	0.003125	-0.923199	0	0
16159	1.064050	-0.444235	9.332762	-0.107657	0.095715	0.044364	-0.288321	1.089617	-0.633216	0.368866	-0.108321	0.004450	-0.923138	0	0
16160	1.418665	-0.490629	9.223420	0.018475	0.130625	0.062919	-0.286735	1.089747	-0.633893	0.369670	-0.107109	0.004770	-0.922956	0	0
16161	1.824681	-0.456521	9.614463	0.135564	0.060466	0.058107	-0.284742	1.089185	-0.636411	0.370324	-0.106103	0.003732	-0.922815	0	0
16162	1.802035	-0.570672	9.195159	0.204540	0.141042	0.074756	-0.282470	1.085995	-0.638830	0.371411	-0.104105	0.002390	-0.922611	0	0
16163	2.208064	-0.543001	9.840884	0.231932	-0.041215	0.079452	-0.282059	1.084197	-0.640160	0.372360	-0.103680	0.000101	-0.922279	0	0
16164	1.917877	-0.598664	9.775454	0.203182	0.039256	0.130719	-0.281243	1.079770	-0.639694	0.373948	-0.102624	-0.001546	-0.921753	0	0
16165	1.931953	-0.647703	9.505590	0.086764	0.000736	0.149108	-0.282025	1.078947	-0.641389	0.375386	-0.102355	-0.002270	-0.921197	0	0
16166	1.821424	-0.578733	9.754885	-0.024357	-0.002888	0.180049	-0.279137	1.081141	-0.639974	0.377193	-0.102540	-0.001928	-0.920439	0	0
16167	1.826636	-0.525805	9.772272	-0.126342	0.025067	0.184703	-0.276249	1.083612	-0.638948	0.378737	-0.102848	-0.000562	-0.919772	0	0
16168	2.017129	-0.565634	9.818237	-0.171196	-0.011792	0.198275	-0.277604	1.088593	-0.637309	0.380548	-0.103669	0.001117	-0.918931	0	0
16169	2.207374	-0.639223	9.834977	-0.130073	-0.027593	0.200207	-0.277882	1.093019	-0.640659	0.382226	-0.104477	0.002327	-0.918141	0	0
16170	2.255207	-0.697898	9.646427	-0.038826	-0.036305	0.206106	-0.277637	1.095228	-0.638811	0.384245	-0.105017	0.002705	-0.917235	0	0
16171	2.346313	-0.787761	9.594137	0.080928	-0.070462	0.227958	-0.275664	1.096460	-0.638568	0.386395	-0.105414	0.001836	-0.916288	0	0
16172	2.334188	-0.794890	9.591756	0.156013	-0.074847	0.242590	-0.276851	1.096329	-0.638812	0.388957	-0.105555	0.000316	-0.915189	0	0
16173	2.336035	-0.876472	9.660500	0.186363	-0.077506	0.255120	-0.278040	1.097304	-0.640091	0.391459	-0.105610	-0.001523	-0.914114	0	0
16174	2.278203	-0.856990	9.591525	0.154020	-0.085426	0.283957	-0.275779	1.095081	-0.641193	0.394394	-0.105854	-0.003023	-0.912819	0	0
16175	2.172081	-0.841507	9.664720	0.131534	-0.099464	0.304042	-0.275524	1.096323	-0.640400	0.397275	-0.106327	-0.004397	-0.911509	0	0
16176	2.041310	-0.897815	9.794983	0.064334	-0.098636	0.321204	-0.275128	1.096874	-0.641446	0.400446	-0.107045	-0.005093	-0.910032	0	0
16177	1.901748	-0.833707	9.953143	0.008789	-0.080310	0.338540	-0.274358	1.100186	-0.640380	0.403502	-0.107832	-0.005230	-0.908587	0	0
16178	1.723293	-0.798791	9.904613	-0.044964	-0.066312	0.359409	-0.273311	1.102253	-0.640898	0.406881	-0.108695	-0.004760	-0.906979	0	0
16179	1.670198	-0.802444	10.147771	-0.075479	-0.054148	0.376864	-0.273746	1.107644	-0.638616	0.410184	-0.109580	-0.003977	-0.905387	0	0
16180	1.769245	-0.791670	9.990821	-0.061168	-0.024424	0.391150	-0.274026	1.110962	-0.639624	0.413786	-0.110128	-0.003149	-0.903683	0	0
16181	1.820325	-0.737026	9.899680	-0.011122	-0.059419	0.396673	-0.270470	1.113431	-0.640830	0.417327	-0.110789	-0.002944	-0.901973	0	0
16182	1.700610	-0.587578	9.700548	0.028228	-0.027881	0.416531	-0.270221	1.116194	-0.641068	0.421230	-0.110995	-0.002908	-0.900132	0	0
16183	1.627115	-0.731601	9.608198	0.053169	-0.038384	0.439580	-0.267862	1.118944	-0.640423	0.425214	-0.111191	-0.003143	-0.898231	0	0
16184	1.457615	-0.801934	9.772281	0.085333	-0.034874	0.446028	-0.265244	1.122246	-0.638992	0.429414	-0.111215	-0.003615	-0.896226	0	0
16185	1.313464	-0.701924	9.861196	0.065606	-0.010394	0.461015	-0.262616	1.124996	-0.639789	0.433590	-0.111097	-0.003808	-0.894228	0	0
16186	1.276167	-0.511891	9.772374	0.042354	-0.032235	0.455531	-0.261318	1.128305	-0.638730	0.437782	-0.111278	-0.003871	-0.892160	0	0
16187	1.469314	-0.509298	9.540014	0.047751	-0.054101	0.449271	-0.259760	1.132303	-0.637538	0.441813	-0.111616	-0.004102	-0.890127	0	0
16188	1.737309	-0.507363	9.282967	0.092462	-0.087369	0.452045	-0.257914	1.134506	-0.640289	0.445999	-0.112063	-0.004856	-0.887977	0	0
16189	1.862839	-0.508727	9.156893	0.135369	-0.117125	0.455739	-0.258186	1.136857	-0.641960	0.450163	-0.112567	-0.006142	-0.885802	0	0
16190	1.806974	-0.558405	9.286585	0.165690	-0.136406	0.468231	-0.257136	1.138649	-0.643003	0.454540	-0.113117	-0.007745	-0.883481	0	0
16191	1.608580	-0.618729	9.503907	0.187100	-0.113671	0.482610	-0.255673	1.139334	-0.647070	0.458977	-0.113351	-0.009440	-0.881137	0	0
16192	1.299443	-0.632457	9.732333	0.129677	-0.087481	0.519381	-0.252509	1.140422	-0.647368	0.463732	-0.113633	-0.010444	-0.878596	0	0
16193	1.111883	-0.524862	9.831324	0.024145	-0.047227	0.518834	-0.250689	1.144143	-0.645268	0.468285	-0.114023	-0.010345	-0.876129	0	0
16194	1.075185	-0.255076	9.868389	-0.083006	-0.017418	0.480336	-0.248087	1.149240	-0.642121	0.472421	-0.114671	-0.009199	-0.873833	0	0
16195	1.313318	-0.045478	9.801450	-0.165199	-0.012197	0.457699	-0.244694	1.155854	-0.641323	0.476204	-0.115623	-0.007343	-0.871669	0	0
16196	1.683517	0.061888	9.674515	-0.147054	-0.024397	0.403068	-0.244317	1.158892	-0.640906	0.479562	-0.116623	-0.005757	-0.869705	0	0
16197	1.985260	0.049685	9.599670	-0.041388	-0.047134	0.378992	-0.243158	1.164828	-0.642171	0.482782	-0.117277	-0.005249	-0.867836	0	0
16198	2.232358	-0.173846	9.494026	0.107257	-0.068067	0.348160	-0.240399	1.166471	-0.640629	0.485942	-0.117426	-0.006147	-0.866045	0	0
16199	2.329824	-0.382127	9.274487	0.250533	-0.081947	0.322651	-0.240662	1.165781	-0.639848	0.488997	-0.116969	-0.008420	-0.864366	0	0
16200	2.220936	-0.414802	9.323118	0.314911	-0.095916	0.326620	-0.240777	1.164816	-0.643122	0.492187	-0.116342	-0.011275	-0.862606	0	0
16201	2.112086	-0.440438	9.314150	0.307779	-0.088876	0.323096	-0.239324	1.163840	-0.641717	0.495292	-0.115664	-0.014085	-0.860877	0	0
16202	2.105165	-0.392542	9.228238	0.259422	-0.081902	0.336881	-0.239701	1.161632	-0.643562	0.498485	-0.115189	-0.016380	-0.859055	0	0
16203	2.172326	-0.457806	9.294203	0.211083	-0.074959	0.341806	-0.238109	1.161763	-0.645937	0.501621	-0.114873	-0.018274	-0.857232	0	0
16204	2.164797	-0.500748	9.389910	0.193129	-0.043528	0.361166	-0.236252	1.161754	-0.648056	0.504936	-0.114400	-0.019780	-0.855314	0	0
16205	2.116505	-0.500356	9.395137	0.203871	-0.024273	0.365735	-0.233473	1.161325	-0.649148	0.508261	-0.113690	-0.021333	-0.853399	0	0
16206	2.034923	-0.427565	9.394275	0.196689	-0.010275	0.375465	-0.231639	1.161865	-0.645512	0.511686	-0.112914	-0.022683	-0.851418	0	0
16207	2.034932	-0.427455	9.430326	0.203799	0.005436	0.389672	-0.229654	1.162132	-0.647107	0.515203	-0.111952	-0.024058	-0.849384	0	0
16208	1.987853	-0.599806	9.580164	0.207280	0.008880	0.407309	-0.226872	1.161842	-0.649243	0.518893	-0.110962	-0.025363	-0.847227	0	0
16209	1.873285	-0.756977	9.802858	0.225106	0.000112	0.412691	-0.224981	1.157412	-0.654020	0.522607	-0.109934	-0.026915	-0.845028	0	0
16210	1.858180	-0.841229	9.741936	0.255585	0.015904	0.405910	-0.221279	1.157116	-0.654864	0.526315	-0.108628	-0.028591	-0.842837	0	0
16211	1.916026	-0.851744	9.597114	0.260970	0.008924	0.404145	-0.218635	1.160007	-0.660233	0.529975	-0.107328	-0.030400	-0.840644	0	0
16212	1.983806	-0.830442	9.656858	0.252036	0.000156	0.396982	-0.214791	1.158605	-0.662134	0.533580	-0.106166	-0.032139	-0.838444	0	0
16213	2.128042	-0.922826	9.702619	0.239538	-0.008623	0.386222	-0.213320	1.157217	-0.665045	0.537038	-0.105116	-0.033873	-0.836297	0	0
16214	2.133008	-0.908029	9.834931	0.216158	-0.006962	0.408966	-0.210423	1.157615	-0.663256	0.540677	-0.104206	-0.035335	-0.834003	0	0
16215	2.060940	-0.863419	10.081210	0.185680	0.001727	0.417613	-0.208554	1.155256	-0.665006	0.544323	-0.103365	-0.036522	-0.831682	0	0
16216	2.018428	-0.732928	10.172002	0.149847	0.022675	0.431563	-0.204730	1.156756	-0.665834	0.548068	-0.102572	-0.037246	-0.829285	0	0
16217	2.173873	-0.602322	10.018347	0.124793	0.003404	0.431294	-0.202234	1.159507	-0.666628	0.551743	-0.102050	-0.037900	-0.826879	0	0
16218	2.335727	-0.591724	9.964198	0.116719	-0.029875	0.427545	-0.199984	1.159218	-0.667449	0.555379	-0.101868	-0.038641	-0.824430	0	0
16219	2.380536	-0.741219	9.957286	0.158730	-0.028144	0.436625	-0.197884	1.161971	-0.668238	0.559098	-0.101419	-0.039743	-0.821915	0	0
16220	2.390869	-0.982066	9.877520	0.202498	-0.031652	0.452742	-0.196300	1.162792	-0.669299	0.563002	-0.100780	-0.041173	-0.819254	0	0
16221	2.301781	-0.947540	9.929156	0.214076	-0.028161	0.464327	-0.193253	1.162639	-0.671960	0.566978	-0.100031	-0.042697	-0.816521	0	0
16222	2.066005	-0.825459	9.922980	0.149632	-0.010637	0.475472	-0.191398	1.162354	-0.673167	0.570993	-0.099525	-0.043552	-0.813735	0	0
16223	1.907756	-0.665698	9.851678	0.012861	0.008678	0.457004	-0.187192	1.165647	-0.672807	0.574698	-0.099612	-0.043225	-0.811130	0	0
16224	1.851003	-0.494771	9.757998	-0.120437	0.006053	0.456077	-0.184701	1.168812	-0.672813	0.578271	-0.100504	-0.041808	-0.808551	0	0
16225	1.931265	-0.409307	9.594859	-0.201743	0.001717	0.434317	-0.182496	1.175432	-0.672127	0.581551	-0.101867	-0.039799	-0.806125	0	0
16226	1.977548	-0.349845	9.494202	-0.205284	-0.022748	0.421867	-0.180174	1.180943	-0.665313	0.584723	-0.103463	-0.037896	-0.803715	0	0
16227	1.967901	-0.345238	9.403009	-0.172155	-0.036701	0.415014	-0.178096	1.186736	-0.664633	0.587838	-0.104951	-0.036368	-0.801317	0	0
16228	1.862275	-0.257835	9.400119	-0.111374	-0.071662	0.418905	-0.175483	1.191143	-0.663714	0.591043	-0.106383	-0.035507	-0.798805	0	0
16229	1.780417	-0.223535	9.396413	-0.082676	-0.057607	0.408623	-0.174316	1.195975	-0.665514	0.594171	-0.107503	-0.034823	-0.796361	0	0
16230	1.672328	-0.149883	9.609689	-0.082671	-0.047114	0.405179	-0.171700	1.200382	-0.665510	0.597282	-0.108562	-0.034059	-0.793920	0	0
16231	1.568986	-0.081667	9.630592	-0.075461	-0.019080	0.401853	-0.170409	1.203413	-0.661840	0.600358	-0.109319	-0.033204	-0.791528	0	0
16232	1.602992	-0.053136	9.608996	-0.072817	-0.027851	0.408886	-0.167655	1.206715	-0.661849	0.603490	-0.110164	-0.032398	-0.789059	0	0
16233	1.679975	-0.087949	9.432486	-0.057540	-0.005074	0.405529	-0.164636	1.209738	-0.661342	0.606599	-0.110694	-0.031592	-0.786630	0	0
16234	1.795455	-0.142298	9.257821	-0.025345	0.010659	0.418115	-0.162289	1.215254	-0.661846	0.609847	-0.110947	-0.030916	-0.784106	0	0
16235	1.953504	-0.324257	9.148618	0.030053	0.008862	0.436053	-0.159795	1.218004	-0.662118	0.613276	-0.110839	-0.030681	-0.781451	0	0
16236	2.058932	-0.438220	9.117558	0.063939	0.019282	0.464481	-0.156489	1.219646	-0.665810	0.616961	-0.110489	-0.030598	-0.778598	0	0
16237	2.111486	-0.520191	9.188263	0.084466	0.019237	0.473408	-0.151745	1.221694	-0.666385	0.620719	-0.109976	-0.030687	-0.775675	0	0
16238	2.029339	-0.528934	9.265779	0.085255	0.043679	0.501721	-0.148853	1.224027	-0.666144	0.624693	-0.109312	-0.030576	-0.772577	0	0
16239	1.908773	-0.508411	9.377610	0.049427	0.041918	0.506778	-0.143446	1.224826	-0.665434	0.628646	-0.108847	-0.030218	-0.769444	0	0
16240	1.822549	-0.411347	9.437151	0.006490	0.064659	0.510117	-0.139376	1.229503	-0.666103	0.632572	-0.108512	-0.029357	-0.766300	0	0
16241	1.841619	-0.445244	9.412562	-0.015141	0.036591	0.537162	-0.134496	1.233072	-0.670062	0.636653	-0.108496	-0.028503	-0.762948	0	0
16242	1.875451	-0.440786	9.383482	-0.007925	0.050607	0.529326	-0.128700	1.235943	-0.670644	0.640671	-0.108360	-0.027597	-0.759629	0	0
16243	1.885071	-0.447916	9.436191	0.016978	0.040034	0.557661	-0.125553	1.239795	-0.670523	0.644907	-0.108111	-0.026945	-0.756096	0	0
16244	1.836461	-0.493119	9.474545	0.043740	0.033015	0.571934	-0.119237	1.241831	-0.666940	0.649256	-0.107782	-0.026495	-0.752428	0	0
16245	1.798412	-0.411041	9.475817	0.065143	0.026872	0.586194	-0.113694	1.243460	-0.668576	0.653713	-0.107320	-0.026261	-0.748634	0	0
16246	1.783660	-0.447078	9.451496	0.102622	0.029462	0.609385	-0.108952	1.246890	-0.670835	0.658359	-0.106636	-0.026234	-0.744651	0	0
16247	1.788224	-0.485481	9.489469	0.152604	0.032904	0.636186	-0.103671	1.248383	-0.672730	0.663234	-0.105559	-0.026558	-0.740455	0	0
16248	1.718156	-0.492046	9.523645	0.207203	0.040815	0.633107	-0.097327	1.248487	-0.674132	0.668113	-0.104097	-0.027205	-0.736239	0	0
16249	1.682283	-0.448022	9.671066	0.220556	0.053886	0.648248	-0.092566	1.247633	-0.674735	0.673095	-0.102406	-0.027877	-0.731901	0	0
16250	1.615140	-0.380331	9.612340	0.209765	0.075741	0.668551	-0.085949	1.247322	-0.678236	0.678183	-0.100672	-0.028270	-0.727416	0	0
16251	1.596392	-0.303001	9.683088	0.195389	0.071327	0.679024	-0.078547	1.247144	-0.679526	0.683303	-0.099017	-0.028606	-0.722824	0	0
16252	1.758676	-0.232266	9.632030	0.152421	0.102740	0.694653	-0.071936	1.248078	-0.683407	0.688462	-0.097477	-0.028370	-0.718132	0	0
16253	1.851988	-0.348848	9.500103	0.170183	0.083436	0.721098	-0.063483	1.248309	-0.684056	0.693792	-0.095907	-0.028402	-0.713196	0	0
16254	1.807893	-0.435241	9.451423	0.211317	0.099196	0.732026	-0.056357	1.250206	-0.685583	0.699198	-0.093986	-0.028572	-0.708147	0	0
16255	1.696509	-0.477673	9.449492	0.257815	0.092233	0.735889	-0.049207	1.248925	-0.688579	0.704637	-0.091738	-0.029151	-0.703009	0	0
16256	1.571007	-0.462795	9.275300	0.302445	0.080011	0.760887	-0.041274	1.249298	-0.691831	0.710237	-0.089310	-0.030069	-0.697627	0	0
16257	1.513059	-0.462298	9.290226	0.322037	0.054626	0.773292	-0.033450	1.245941	-0.695381	0.715891	-0.086870	-0.031328	-0.692078	0	0
16258	1.377715	-0.484711	9.481003	0.291571	0.068597	0.781964	-0.025113	1.244377	-0.697745	0.721526	-0.084595	-0.032229	-0.686444	0	0
16259	1.160750	-0.439211	9.649230	0.223435	0.087782	0.813330	-0.017035	1.242261	-0.700632	0.727282	-0.082632	-0.032528	-0.680569	0	0
16260	0.972830	-0.384295	9.824526	0.141141	0.123647	0.814686	-0.006992	1.243314	-0.703911	0.732932	-0.081071	-0.031970	-0.674697	0	0
16261	0.992464	-0.345464	9.988233	0.037414	0.110505	0.792733	0.000928	1.244515	-0.704672	0.738306	-0.080280	-0.030847	-0.668961	0	0
16262	1.136163	-0.512452	10.018720	-0.037611	0.102642	0.759476	0.008846	1.245301	-0.704393	0.743340	-0.080147	-0.029283	-0.663449	0	0
16263	1.406409	-0.541069	10.001639	-0.045558	0.081634	0.730177	0.018073	1.248567	-0.704500	0.748136	-0.080129	-0.027863	-0.658100	0	0
16264	1.540648	-0.685806	10.205506	0.008212	0.092121	0.707622	0.025171	1.254056	-0.704031	0.752780	-0.079700	-0.026717	-0.652883	0	0
16265	1.486903	-0.780789	10.469250	0.054858	0.095672	0.674482	0.031510	1.255266	-0.705944	0.757221	-0.078814	-0.025893	-0.647869	0	0
16266	1.407095	-0.799261	10.517793	0.068459	0.067806	0.625153	0.039438	1.254394	-0.705681	0.761302	-0.078058	-0.025388	-0.643180	0	0
16267	1.337829	-0.688471	10.389882	0.059667	0.061798	0.593392	0.046171	1.255602	-0.706948	0.765153	-0.077327	-0.024913	-0.638702	0	0
16268	1.280274	-0.626115	10.184405	0.049058	0.064530	0.572211	0.052246	1.256260	-0.707948	0.768825	-0.076723	-0.024348	-0.634373	0	0
16269	1.072784	-0.596083	10.037532	0.048269	0.045429	0.547535	0.057928	1.255400	-0.707520	0.772321	-0.076162	-0.023958	-0.630195	0	0
16270	0.918300	-0.583259	9.904424	0.077942	0.017597	0.510693	0.062422	1.255653	-0.708893	0.775569	-0.075611	-0.023982	-0.626259	0	0
16271	0.783594	-0.505691	9.757468	0.113770	0.001947	0.502146	0.067437	1.255763	-0.708184	0.778777	-0.074792	-0.024366	-0.622349	0	0
16272	0.725913	-0.460229	9.532572	0.151313	-0.031239	0.506737	0.072602	1.254769	-0.710624	0.782002	-0.073971	-0.025231	-0.618356	0	0
16273	0.779026	-0.456356	9.361519	0.190601	-0.067984	0.518334	0.076196	1.250881	-0.712154	0.785307	-0.072975	-0.026616	-0.614214	0	0
16274	0.798647	-0.408896	9.200869	0.216524	-0.066225	0.529110	0.080042	1.248511	-0.712890	0.788661	-0.071861	-0.028139	-0.609966	0	0
16275	0.833172	-0.308180	9.189713	0.258496	-0.071513	0.546150	0.082967	1.247115	-0.716346	0.792131	-0.070346	-0.029941	-0.605543	0	0
16276	0.831643	-0.183202	9.155111	0.256607	-0.064568	0.571742	0.086825	1.243503	-0.718531	0.795714	-0.068914	-0.031663	-0.600905	0	0
16277	0.921805	-0.077309	9.405502	0.267225	-0.087427	0.584943	0.090021	1.239616	-0.719533	0.799358	-0.067422	-0.033611	-0.596114	0	0
16278	1.061970	-0.066019	9.522188	0.281456	-0.046430	0.612469	0.095592	1.237654	-0.723426	0.803140	-0.065691	-0.035306	-0.591104	0	0
16279	1.240508	-0.093338	9.695780	0.297410	-0.052701	0.638934	0.099847	1.233209	-0.724319	0.807062	-0.063758	-0.037116	-0.585840	0	0
16280	1.455647	-0.402593	9.791309	0.231226	-0.019547	0.638442	0.103578	1.228768	-0.726510	0.810899	-0.062279	-0.038281	-0.580603	0	0
16281	1.609533	-0.490763	9.666396	0.177575	-0.023940	0.632687	0.110063	1.227075	-0.727540	0.814643	-0.061144	-0.039167	-0.575399	0	0
16282	1.726310	-0.366850	9.585098	0.102463	-0.009972	0.629538	0.115229	1.225251	-0.728944	0.818284	-0.060649	-0.039513	-0.570239	0	0
16283	1.847221	-0.343662	9.610759	0.029073	-0.010917	0.633374	0.118919	1.226474	-0.728726	0.821879	-0.060658	-0.039449	-0.565048	0	0
16284	1.909150	-0.466494	9.714561	-0.004907	0.003044	0.629606	0.124738	1.226029	-0.730387	0.825394	-0.060964	-0.039075	-0.559894	0	0
16285	1.806529	-0.640662	9.915327	-0.004931	0.013530	0.631397	0.131333	1.227513	-0.730472	0.828901	-0.061123	-0.038626	-0.554703	0	0
16286	1.703973	-0.811851	10.303590	-0.005902	0.037951	0.643802	0.138849	1.227055	-0.726148	0.832442	-0.061245	-0.037946	-0.549408	0	0
16287	1.483697	-0.895793	10.607350	-0.033573	0.086965	0.635008	0.143855	1.228686	-0.725424	0.835912	-0.061243	-0.036730	-0.544198	0	0
16288	1.433345	-0.838377	10.377721	-0.063801	0.103716	0.604040	0.151252	1.228507	-0.725277	0.839158	-0.061467	-0.035208	-0.539255	0	0
16289	1.467411	-0.791552	10.046300	-0.035018	0.074985	0.571549	0.157328	1.229719	-0.727709	0.842217	-0.061521	-0.034123	-0.534529	0	0
16290	1.524118	-0.956453	9.750704	0.080506	0.052368	0.549354	0.164457	1.231616	-0.729889	0.845184	-0.060783	-0.033837	-0.529929	0	0
16291	1.552362	-1.053416	9.576303	0.222014	0.080479	0.531077	0.168570	1.228692	-0.730634	0.848132	-0.058635	-0.034102	-0.525425	0	0
16292	1.424855	-0.994015	9.799195	0.346261	0.066463	0.547839	0.174945	1.223131	-0.731831	0.851193	-0.055568	-0.035099	-0.520721	0	0
16293	1.196193	-0.899912	10.100268	0.445536	0.064739	0.548637	0.181864	1.216324	-0.735401	0.854284	-0.051614	-0.036658	-0.515937	0	0
16294	0.984755	-0.753733	10.171068	0.441176	0.082332	0.527613	0.186419	1.207042	-0.738699	0.857219	-0.047646	-0.038020	-0.511332	0	0
16295	0.906146	-0.595125	9.926023	0.364354	0.082430	0.507729	0.192553	1.199411	-0.743049	0.859988	-0.044276	-0.039028	-0.506890	0	0
16296	0.894865	-0.477801	9.723182	0.234779	0.082507	0.478619	0.197330	1.196760	-0.745108	0.862513	-0.042057	-0.039359	-0.502746	0	0
16297	0.905615	-0.321877	9.614326	0.105208	0.082566	0.445984	0.200522	1.192874	-0.745195	0.864807	-0.040891	-0.039080	-0.498908	0	0
16298	0.888113	-0.066895	9.578956	0.014000	0.065084	0.431216	0.207258	1.192837	-0.745298	0.866957	-0.040645	-0.038474	-0.495230	0	0
16299	0.902703	-0.056976	9.713532	-0.028904	0.037091	0.409648	0.211898	1.190601	-0.746567	0.868967	-0.040845	-0.037931	-0.491721	0	0
16300	0.847928	-0.291857	9.845894	-0.030676	0.012620	0.393651	0.215851	1.191685	-0.745701	0.870864	-0.041229	-0.037574	-0.488348	0	0
16301	0.740612	-0.440205	9.825887	-0.005481	-0.016989	0.353196	0.217687	1.192364	-0.743109	0.872561	-0.041465	-0.037635	-0.485285	0	0
16302	0.588365	-0.458095	9.879869	0.039399	-0.041349	0.312942	0.220862	1.191656	-0.743687	0.874052	-0.041470	-0.038121	-0.482556	0	0
16303	0.461165	-0.348853	9.884625	0.080713	-0.044721	0.278045	0.222990	1.190126	-0.745433	0.875393	-0.041050	-0.038866	-0.480095	0	0
16304	0.399504	-0.192018	9.889364	0.122055	-0.055095	0.235182	0.223536	1.188743	-0.748330	0.876524	-0.040368	-0.039902	-0.478000	0	0
16305	0.448826	-0.052514	10.015518	0.159831	-0.044528	0.192329	0.224350	1.186252	-0.750327	0.877474	-0.039206	-0.041049	-0.476253	0	0
16306	0.504672	-0.014061	10.147664	0.217221	-0.025247	0.166370	0.224885	1.183760	-0.748138	0.878314	-0.037518	-0.042304	-0.474728	0	0
16307	0.646520	-0.097312	10.027718	0.278234	-0.028661	0.130618	0.226518	1.177673	-0.751883	0.879009	-0.035204	-0.043891	-0.473473	0	0
16308	0.766457	-0.197956	9.669827	0.358880	-0.031180	0.112643	0.227477	1.172279	-0.752996	0.879626	-0.032276	-0.045889	-0.472345	0	0
16309	1.021644	-0.299291	9.430929	0.419830	-0.040762	0.091812	0.226748	1.165101	-0.759459	0.880155	-0.028756	-0.048263	-0.471351	0	0
16310	1.132872	-0.276314	9.362939	0.443121	-0.032021	0.090224	0.227722	1.157634	-0.761508	0.880659	-0.025079	-0.050672	-0.470364	0	0
16311	1.218420	-0.128236	9.238928	0.428764	0.000295	0.113154	0.228709	1.150308	-0.767476	0.881275	-0.021306	-0.052722	-0.469169	0	0
16312	1.284183	-0.051575	9.306537	0.346343	-0.010306	0.131895	0.229277	1.145056	-0.770020	0.881932	-0.018401	-0.054474	-0.467857	0	0
16313	1.332967	0.011111	9.479879	0.265707	0.004438	0.156028	0.231694	1.139655	-0.772724	0.882693	-0.016077	-0.055719	-0.466358	0	0
16314	1.353825	-0.113864	9.564784	0.151149	0.018366	0.164022	0.233055	1.132461	-0.772555	0.883466	-0.014778	-0.056300	-0.464865	0	0
16315	1.322282	-0.137435	9.641693	0.047360	0.041945	0.168641	0.234912	1.130792	-0.771946	0.884263	-0.014227	-0.056200	-0.463377	0	0
16316	1.322407	-0.124939	9.795651	-0.083328	0.046229	0.178277	0.237155	1.132163	-0.773665	0.885076	-0.014879	-0.055444	-0.461893	0	0
16317	1.326674	-0.208666	9.955678	-0.178941	0.045370	0.145833	0.238726	1.133259	-0.771457	0.885730	-0.016314	-0.054274	-0.460729	0	0
16318	1.311743	-0.271029	9.974317	-0.203030	0.039282	0.128003	0.240809	1.138499	-0.771436	0.886279	-0.018030	-0.053034	-0.459752	0	0
16319	1.321517	-0.256526	10.022467	-0.190456	0.025310	0.112182	0.242627	1.142633	-0.769332	0.886756	-0.019653	-0.051998	-0.458884	0	0
16320	1.268575	-0.231963	10.054449	-0.167185	0.016586	0.107053	0.243534	1.144839	-0.768017	0.887195	-0.021144	-0.051128	-0.458066	0	0
16321	1.157622	-0.207674	9.848996	-0.170690	0.028052	0.100063	0.245102	1.148147	-0.768661	0.887614	-0.022582	-0.050163	-0.457291	0	0
16322	1.094718	-0.219664	9.700392	-0.160801	0.020251	0.091315	0.246402	1.150764	-0.766826	0.887977	-0.023991	-0.049292	-0.456608	0	0
16323	1.142551	-0.284923	9.718455	-0.118777	-0.009496	0.087960	0.247703	1.154351	-0.767071	0.888329	-0.025139	-0.048902	-0.455903	0	0
16324	1.215007	-0.285284	9.785121	-0.099081	-0.018260	0.081000	0.248468	1.157385	-0.764178	0.888636	-0.026171	-0.048656	-0.455272	0	0
16325	1.191001	-0.265824	9.795165	-0.065103	-0.018257	0.085664	0.247143	1.158221	-0.764411	0.888985	-0.026888	-0.048591	-0.454557	0	0
16326	1.137423	-0.332431	9.900610	0.004702	-0.056700	0.067529	0.248334	1.158353	-0.765212	0.889237	-0.027165	-0.049163	-0.453985	0	0
16327	1.264169	-0.510886	10.070508	0.068208	-0.056750	0.066151	0.247671	1.159048	-0.765717	0.889512	-0.026870	-0.050053	-0.453367	0	0
16328	1.362991	-0.540171	10.184680	0.093270	-0.055909	0.061012	0.247426	1.156978	-0.767825	0.889756	-0.026353	-0.051021	-0.452810	0	0
16329	1.421794	-0.424874	10.284037	0.090594	-0.042825	0.061043	0.246660	1.153529	-0.769677	0.890017	-0.025805	-0.051894	-0.452228	0	0
16330	1.600732	-0.388032	10.203606	0.113850	-0.049859	0.062905	0.245343	1.153951	-0.771482	0.890274	-0.025079	-0.052901	-0.451646	0	0
16331	1.560585	-0.594971	10.071791	0.117455	-0.056802	0.057592	0.244813	1.152156	-0.768095	0.890517	-0.024368	-0.054027	-0.451074	0	0
16332	1.453420	-0.715126	9.833400	0.086321	-0.046154	0.026576	0.244701	1.150362	-0.770855	0.890602	-0.023851	-0.054886	-0.450829	0	0
16333	1.396706	-0.541537	9.823868	0.026420	-0.061872	0.012917	0.243512	1.150506	-0.771097	0.890615	-0.023965	-0.055662	-0.450702	0	0
16334	1.373224	-0.445434	9.729040	-0.034403	-0.060112	0.012509	0.242338	1.150238	-0.774610	0.890599	-0.024578	-0.056104	-0.450647	0	0
16335	1.368725	-0.401854	9.811295	-0.080966	-0.100378	0.006746	0.241261	1.153699	-0.774690	0.890535	-0.025828	-0.056743	-0.450623	0	0
16336	1.277246	-0.362624	9.822148	-0.082652	-0.079316	-0.009897	0.239921	1.154948	-0.771129	0.890390	-0.026945	-0.057144	-0.450792	0	0
16337	1.204665	-0.376965	9.666390	-0.055842	-0.084527	-0.000006	0.237272	1.157174	-0.772635	0.890309	-0.027901	-0.057758	-0.450816	0	0
16338	1.185620	-0.338368	9.654982	-0.027207	-0.091506	-0.002452	0.235415	1.158843	-0.772851	0.890202	-0.028583	-0.058515	-0.450887	0	0
16339	1.209873	-0.324082	9.669357	-0.003951	-0.086267	0.000375	0.234092	1.159127	-0.772828	0.890134	-0.029089	-0.059378	-0.450876	0	0
16340	1.219751	-0.295148	9.717672	-0.018313	-0.081059	0.010865	0.232766	1.160793	-0.773968	0.890093	-0.029653	-0.060078	-0.450827	0	0
16341	1.169830	-0.188571	9.834690	-0.002203	-0.089802	0.004817	0.232240	1.161903	-0.776562	0.890042	-0.030161	-0.060977	-0.450774	0	0
16342	1.081005	-0.115717	9.836294	0.007571	-0.072323	0.025260	0.229338	1.162472	-0.778342	0.890076	-0.030465	-0.061711	-0.450587	0	0
16343	0.931913	-0.023619	9.684823	-0.011204	-0.084500	0.023384	0.228268	1.163721	-0.776745	0.890108	-0.031034	-0.062512	-0.450375	0	0
16344	0.860549	0.126172	9.720809	-0.083833	-0.100327	0.052808	0.227476	1.164417	-0.777772	0.890217	-0.032295	-0.063075	-0.449992	0	0
16345	0.807765	0.165834	9.971671	-0.176053	-0.090789	0.062763	0.225335	1.168712	-0.776912	0.890366	-0.034369	-0.063168	-0.449530	0	0
16346	1.001170	0.197907	9.941530	-0.231475	-0.074217	0.057081	0.226884	1.173124	-0.773756	0.890452	-0.036830	-0.062832	-0.449211	0	0
16347	1.166002	0.283415	10.008386	-0.274544	-0.072604	0.083175	0.225261	1.178797	-0.772368	0.890658	-0.039699	-0.062305	-0.448631	0	0
16348	1.248805	0.379185	10.076067	-0.274375	-0.055066	0.049748	0.224577	1.183085	-0.772577	0.890694	-0.042451	-0.061608	-0.448404	0	0
16349	1.253610	0.383238	9.840542	-0.279644	-0.056732	0.033847	0.223602	1.189722	-0.768837	0.890672	-0.045249	-0.060930	-0.448266	0	0
16350	1.287021	0.334268	9.642613	-0.256265	-0.070635	0.009279	0.223038	1.194975	-0.767208	0.890514	-0.047883	-0.060469	-0.448371	0	0
16351	1.325154	0.270784	9.430058	-0.207876	-0.087175	-0.006309	0.221826	1.198436	-0.766241	0.890315	-0.050141	-0.060397	-0.448528	0	0
16352	1.339196	0.212550	9.299485	-0.146893	-0.093189	-0.035859	0.219682	1.203007	-0.764725	0.889987	-0.051875	-0.060649	-0.448948	0	0
16353	1.406282	0.139770	9.266826	-0.068128	-0.114151	-0.047732	0.217561	1.204677	-0.765330	0.889652	-0.052975	-0.061461	-0.449373	0	0
16354	1.420402	0.086883	9.311760	-0.057471	-0.114198	-0.031809	0.215436	1.207730	-0.767097	0.889372	-0.054009	-0.062300	-0.449687	0	0
16355	1.386086	0.015050	9.330457	-0.088708	-0.097543	-0.045199	0.213840	1.209396	-0.766533	0.889045	-0.055211	-0.062867	-0.450110	0	0
16356	1.405084	-0.032896	9.430683	-0.106597	-0.086197	-0.046187	0.211063	1.210656	-0.767524	0.888689	-0.056547	-0.063242	-0.450594	0	0
16357	1.490412	0.081759	9.388005	-0.137831	-0.073944	-0.058708	0.210655	1.212731	-0.767497	0.888284	-0.058062	-0.063382	-0.451179	0	0
16358	1.602860	-0.067912	9.495869	-0.154078	-0.077563	-0.032471	0.208647	1.216334	-0.765863	0.887965	-0.059789	-0.063459	-0.451571	0	0
16359	1.652967	-0.154660	9.571347	-0.161146	-0.061804	-0.050124	0.205455	1.218561	-0.762917	0.887588	-0.061457	-0.063380	-0.452100	0	0
16360	1.655029	-0.202885	9.537127	-0.153884	-0.042506	-0.066753	0.205431	1.222568	-0.762747	0.887131	-0.063002	-0.063166	-0.452813	0	0
16361	1.603432	-0.331883	9.694713	-0.146764	-0.056517	-0.067647	0.204891	1.223399	-0.760509	0.886681	-0.064504	-0.063114	-0.453489	0	0
16362	1.556976	-0.421996	9.996902	-0.173604	-0.000591	-0.060602	0.203813	1.226444	-0.759547	0.886262	-0.066036	-0.062435	-0.454182	0	0
16363	1.513862	-0.377878	10.156404	-0.177927	0.048438	-0.083348	0.203791	1.229899	-0.758990	0.885781	-0.067322	-0.061318	-0.455082	0	0
16364	1.596511	-0.297155	10.022030	-0.166246	0.065947	-0.084967	0.204561	1.232934	-0.757403	0.885291	-0.068471	-0.060098	-0.456025	0	0
16365	1.780107	-0.284395	9.943685	-0.189410	0.048463	-0.109923	0.205059	1.237076	-0.755540	0.884675	-0.069837	-0.058944	-0.457164	0	0
16366	1.892282	-0.468136	9.921377	-0.183967	0.093946	-0.113314	0.205840	1.240390	-0.757610	0.884053	-0.070997	-0.057415	-0.458381	0	0
16367	1.899791	-0.766644	9.855393	-0.149014	0.144717	-0.111175	0.207661	1.243418	-0.754733	0.883506	-0.071567	-0.055597	-0.459570	0	0
16368	1.984038	-0.796873	9.623595	-0.140840	0.197255	-0.116238	0.208963	1.246313	-0.753940	0.882949	-0.071869	-0.053354	-0.460857	0	0
16369	2.029100	-0.575760	9.683429	-0.128254	0.202507	-0.128434	0.212521	1.245324	-0.750084	0.882357	-0.071988	-0.051138	-0.462222	0	0
16370	2.110577	-0.663004	9.676916	-0.096001	0.206015	-0.137040	0.213427	1.248636	-0.750326	0.881730	-0.071842	-0.049040	-0.463665	0	0
16371	2.041591	-0.850482	9.543171	-0.051282	0.202566	-0.131454	0.216066	1.248344	-0.749062	0.881167	-0.071290	-0.047188	-0.465012	0	0
16372	1.904480	-1.111772	9.481265	0.004134	0.178126	-0.125862	0.217506	1.249717	-0.747633	0.880640	-0.070395	-0.045791	-0.466284	0	0
16373	1.680992	-1.295424	9.418594	0.056026	0.150238	-0.132604	0.219620	1.249706	-0.747926	0.880113	-0.069155	-0.044907	-0.467548	0	0
16374	1.342629	-1.336116	9.406626	0.086420	0.124103	-0.134145	0.220291	1.248598	-0.749254	0.879572	-0.067783	-0.044375	-0.468816	0	0
16375	1.028858	-1.323283	9.657027	0.073774	0.123218	-0.114764	0.221626	1.247624	-0.751767	0.879123	-0.066526	-0.043799	-0.469893	0	0
16376	0.826465	-1.272469	10.027074	0.023447	0.115223	-0.078087	0.224782	1.246498	-0.745815	0.878792	-0.065774	-0.043012	-0.470689	0	0
16377	0.774199	-1.165021	10.422914	-0.026810	0.101095	-0.059090	0.225832	1.247875	-0.746340	0.878525	-0.065523	-0.042113	-0.471303	0	0
16378	0.755399	-1.099298	10.630522	-0.069951	0.080846	-0.027741	0.225025	1.249813	-0.745263	0.878348	-0.065775	-0.041154	-0.471682	0	0
16379	0.835346	-1.063771	10.654274	-0.089640	0.059824	-0.033265	0.228085	1.248279	-0.749245	0.878143	-0.066273	-0.040298	-0.472068	0	0
16380	0.972603	-1.108963	10.383392	-0.062839	0.037952	-0.023500	0.228204	1.249936	-0.748185	0.877975	-0.066666	-0.039747	-0.472372	0	0
16381	1.121571	-1.200375	9.972483	-0.034098	0.014428	-0.043698	0.229379	1.251310	-0.746621	0.877739	-0.066886	-0.039555	-0.472796	0	0
16382	1.197899	-1.324400	9.722851	0.001659	-0.030154	-0.043641	0.228198	1.251041	-0.748305	0.877488	-0.067027	-0.039920	-0.473211	0	0
16383	1.188456	-1.286576	9.483030	0.026818	-0.038799	-0.062859	0.227671	1.249384	-0.745830	0.877179	-0.066963	-0.040497	-0.473743	0	0
16384	1.189440	-1.142860	9.290001	0.033964	-0.051021	-0.057531	0.225167	1.250091	-0.748529	0.876871	-0.066915	-0.041206	-0.474259	0	0
16385	1.115296	-1.041418	9.238933	0.003567	-0.055362	-0.062130	0.223581	1.249961	-0.747984	0.876542	-0.067137	-0.041818	-0.474782	0	0
16386	1.161291	-1.027170	9.296380	-0.006319	-0.080767	-0.061425	0.222923	1.250103	-0.749018	0.876173	-0.067581	-0.042600	-0.475331	0	0
16387	1.180648	-1.026837	9.454840	-0.035918	-0.072972	-0.047523	0.221714	1.253149	-0.748055	0.875878	-0.068240	-0.043168	-0.475729	0	0
16388	1.257795	-1.042092	9.381897	-0.041355	-0.073895	-0.030848	0.220134	1.252882	-0.749209	0.875626	-0.068972	-0.043701	-0.476038	0	0
16389	1.434066	-1.039058	9.250629	-0.039517	-0.077399	-0.038827	0.218273	1.254274	-0.747860	0.875366	-0.069693	-0.044286	-0.476358	0	0
16390	1.571826	-1.021040	9.201580	-0.051984	-0.070410	-0.048623	0.216027	1.254562	-0.748085	0.875018	-0.070494	-0.044749	-0.476835	0	0
16391	1.615251	-1.026235	9.186726	-0.044868	-0.070440	-0.038892	0.215087	1.255533	-0.745317	0.874754	-0.071237	-0.045252	-0.477161	0	0
16392	1.629800	-1.021215	9.292406	-0.019872	-0.059990	-0.026341	0.212968	1.257203	-0.746313	0.874534	-0.071718	-0.045761	-0.477445	0	0
16393	1.598254	-1.044815	9.359702	0.012397	-0.062574	-0.041973	0.212703	1.256652	-0.745270	0.874298	-0.071929	-0.046474	-0.477776	0	0
16394	1.576645	-1.025587	9.300025	0.042767	-0.066950	-0.030301	0.210599	1.256941	-0.748371	0.874098	-0.071894	-0.047345	-0.478061	0	0
16395	1.721828	-0.985693	9.344895	0.055234	-0.081017	-0.022367	0.209278	1.256672	-0.747831	0.873976	-0.071835	-0.048414	-0.478187	0	0
16396	1.821099	-0.950229	9.397321	0.042634	-0.072353	-0.004828	0.208364	1.256263	-0.750042	0.873890	-0.071839	-0.049313	-0.478251	0	0
16397	1.862188	-0.945666	9.421052	0.007784	-0.067108	-0.013886	0.207841	1.256405	-0.751732	0.873778	-0.072142	-0.050032	-0.478334	0	0
16398	1.924922	-0.955514	9.506919	-0.003803	-0.061873	-0.024548	0.207306	1.257652	-0.751973	0.873569	-0.072492	-0.050631	-0.478600	0	0
16399	1.992414	-0.975034	9.587827	0.014074	-0.054914	-0.020894	0.206258	1.255723	-0.751323	0.873434	-0.072688	-0.051285	-0.478748	0	0
16400	2.074421	-0.985562	9.500477	0.033837	-0.051381	-0.034861	0.205858	1.255309	-0.749491	0.873209	-0.072654	-0.051980	-0.479089	0	0
16401	2.204642	-1.010604	9.508679	0.082215	-0.025142	-0.041507	0.202699	1.255190	-0.752450	0.873037	-0.072116	-0.052723	-0.479403	0	0
16402	2.261940	-1.106839	9.646474	0.103644	-0.013827	-0.032538	0.204561	1.253937	-0.754059	0.872891	-0.071294	-0.053423	-0.479712	0	0
16403	2.097241	-1.181947	9.834495	0.126955	0.018579	-0.039270	0.203784	1.252146	-0.755633	0.872782	-0.070171	-0.054006	-0.480011	0	0
16404	1.889515	-1.194313	9.980347	0.130427	0.057036	-0.008208	0.203279	1.248694	-0.756444	0.872807	-0.068788	-0.054199	-0.480144	0	0
16405	1.726097	-1.080366	9.858091	0.112590	0.078109	-0.010830	0.205535	1.247301	-0.757406	0.872853	-0.067528	-0.054176	-0.480242	0	0
16406	1.601153	-0.990642	9.778486	0.119732	0.074651	-0.005446	0.206619	1.245916	-0.763056	0.872893	-0.066155	-0.054163	-0.480363	0	0
16407	1.572300	-0.975749	9.855815	0.083943	0.086879	-0.003890	0.209010	1.244246	-0.764154	0.872955	-0.065108	-0.053920	-0.480420	0	0
16408	1.586800	-0.975716	9.903757	0.055275	0.081595	0.001163	0.210341	1.243134	-0.765361	0.872984	-0.064268	-0.053533	-0.480523	0	0
16409	1.529179	-0.927320	9.851936	0.014116	0.079857	0.002648	0.211650	1.243124	-0.761853	0.873028	-0.063871	-0.053012	-0.480555	0	0
16410	1.493495	-0.850262	9.790643	-0.034225	0.076351	0.009360	0.214032	1.242836	-0.762937	0.873033	-0.063841	-0.052235	-0.480634	0	0
16411	1.445614	-0.792175	9.786917	-0.070990	0.055327	0.021378	0.216134	1.244620	-0.762690	0.873099	-0.064314	-0.051506	-0.480531	0	0
16412	1.438406	-0.785094	9.724573	-0.091534	0.029119	0.007921	0.217448	1.245304	-0.761658	0.873035	-0.065011	-0.050866	-0.480621	0	0
16413	1.387356	-0.826194	9.525061	-0.106773	0.016905	0.015708	0.218345	1.249859	-0.761365	0.873028	-0.065976	-0.050303	-0.480560	0	0
16414	1.360636	-0.841101	9.301606	-0.087966	-0.008397	0.010476	0.217406	1.251798	-0.760547	0.872949	-0.066824	-0.050005	-0.480618	0	0
16415	1.284024	-0.749063	9.315342	-0.043213	-0.044209	-0.003385	0.217407	1.252075	-0.761067	0.872861	-0.067516	-0.050290	-0.480651	0	0
16416	1.127399	-0.708742	9.516637	-0.045944	-0.045967	0.001046	0.218333	1.252623	-0.762383	0.872749	-0.068173	-0.050529	-0.480738	0	0
16417	0.932556	-0.610344	9.735753	-0.059453	-0.037251	0.017795	0.217141	1.252906	-0.761970	0.872755	-0.068972	-0.050654	-0.480599	0	0
16418	0.750004	-0.485245	10.065625	-0.125722	-0.018062	0.028029	0.217120	1.256222	-0.761414	0.872714	-0.070206	-0.050244	-0.480539	0	0
16419	0.677012	-0.235839	10.424822	-0.188385	-0.002396	0.031218	0.216851	1.255946	-0.759583	0.872711	-0.071944	-0.049421	-0.480372	0	0
16420	0.782148	-0.058271	10.555738	-0.242041	0.002795	0.023799	0.218405	1.259529	-0.756696	0.872577	-0.074090	-0.048274	-0.480406	0	0
16421	0.994870	-0.024150	10.458160	-0.239184	0.015077	-0.007913	0.219285	1.266848	-0.755853	0.872351	-0.076140	-0.047068	-0.480615	0	0
16422	1.255188	-0.086717	10.325413	-0.205045	-0.020746	-0.045772	0.219520	1.271821	-0.755546	0.871898	-0.078041	-0.046356	-0.481202	0	0
16423	1.418361	-0.219012	9.952364	-0.110971	-0.030262	-0.067218	0.219103	1.274725	-0.754465	0.871459	-0.079146	-0.046201	-0.481831	0	0
16424	1.465062	-0.431978	9.644284	0.019853	-0.058069	-0.110475	0.217109	1.276809	-0.754153	0.870857	-0.079235	-0.046949	-0.482831	0	0
16425	1.454850	-0.502307	9.429664	0.120142	-0.063210	-0.123868	0.214862	1.277651	-0.755025	0.870310	-0.078452	-0.048238	-0.483817	0	0
16426	1.421770	-0.398810	9.368651	0.180926	-0.077198	-0.112869	0.212918	1.271996	-0.756228	0.869812	-0.077229	-0.049933	-0.484736	0	0
16427	1.373942	-0.331300	9.300142	0.195267	-0.080657	-0.117153	0.211230	1.268137	-0.758331	0.869339	-0.075870	-0.051728	-0.485610	0	0
16428	1.393171	-0.345699	9.359896	0.143302	-0.083344	-0.104334	0.208209	1.266220	-0.759872	0.868844	-0.075009	-0.053287	-0.486462	0	0
16429	1.460969	-0.326370	9.561416	0.068122	-0.077306	-0.103119	0.207970	1.262352	-0.760691	0.868338	-0.074737	-0.054420	-0.487280	0	0
16430	1.557574	-0.326890	9.637485	0.001014	-0.044139	-0.094707	0.206385	1.262499	-0.760927	0.867807	-0.074925	-0.054940	-0.488138	0	0
16431	1.668342	-0.370994	9.655249	-0.042830	-0.031944	-0.091500	0.204264	1.262648	-0.759064	0.867298	-0.075396	-0.055128	-0.488948	0	0
16432	1.720992	-0.434238	9.557933	-0.091985	0.001299	-0.091764	0.203721	1.264723	-0.758120	0.866732	-0.076170	-0.054796	-0.489868	0	0
16433	1.725755	-0.439475	9.430452	-0.099993	0.010081	-0.095315	0.202660	1.265420	-0.758097	0.866182	-0.076927	-0.054343	-0.490773	0	0
16434	1.711206	-0.448887	9.461714	-0.087443	-0.010889	-0.107634	0.201335	1.266533	-0.758720	0.865536	-0.077712	-0.054152	-0.491809	0	0
16435	1.706289	-0.463090	9.524080	-0.066028	-0.005674	-0.095126	0.200790	1.268470	-0.756993	0.865001	-0.078251	-0.054002	-0.492680	0	0
16436	1.706010	-0.501617	9.509219	-0.030278	-0.010927	-0.087843	0.200399	1.267366	-0.756737	0.864496	-0.078552	-0.054077	-0.493509	0	0
16437	1.743908	-0.603098	9.454852	-0.010544	-0.024886	-0.101879	0.198950	1.266268	-0.755942	0.863959	-0.078701	-0.054372	-0.494393	0	0
16438	1.820509	-0.695261	9.400257	-0.015923	-0.030151	-0.100215	0.198168	1.265582	-0.757766	0.863394	-0.078966	-0.054694	-0.495301	0	0
16439	1.897026	-0.797235	9.283063	-0.028523	-0.040687	-0.084526	0.196047	1.265454	-0.755383	0.862918	-0.079363	-0.055026	-0.496031	0	0
16440	1.911478	-0.802174	9.278074	-0.049966	-0.058168	-0.096206	0.193672	1.265606	-0.756130	0.862325	-0.080063	-0.055417	-0.496905	0	0
16441	1.824253	-0.844640	9.326406	-0.100010	-0.040642	-0.106183	0.193656	1.268370	-0.756233	0.861680	-0.081070	-0.055414	-0.497859	0	0
16442	1.746577	-0.908285	9.552261	-0.125142	-0.042448	-0.095794	0.192333	1.267547	-0.754130	0.861038	-0.082339	-0.055295	-0.498774	0	0
16443	1.683299	-0.986298	9.835508	-0.134079	-0.000495	-0.093948	0.191796	1.268655	-0.753457	0.860444	-0.083447	-0.054767	-0.499672	0	0
16444	1.775311	-0.953167	9.892776	-0.169792	0.030976	-0.102928	0.191243	1.270867	-0.749899	0.859763	-0.084730	-0.053799	-0.500734	0	0
16445	1.908144	-0.949469	9.867640	-0.173262	0.029247	-0.126790	0.189901	1.273914	-0.748803	0.858981	-0.086010	-0.052847	-0.501957	0	0
16446	2.141325	-1.095686	9.839912	-0.149842	0.072994	-0.148589	0.189887	1.275709	-0.747609	0.858103	-0.086885	-0.051656	-0.503430	0	0
16447	2.251505	-1.225994	9.981667	-0.097837	0.077388	-0.176454	0.189879	1.276400	-0.746556	0.857153	-0.087261	-0.050719	-0.505075	0	0
16448	2.304673	-1.225852	10.163865	-0.036995	0.111463	-0.171502	0.190393	1.277778	-0.744721	0.856272	-0.086961	-0.049787	-0.506712	0	0
16449	2.314033	-1.269088	10.206549	0.013257	0.129032	-0.200163	0.190150	1.275708	-0.747351	0.855316	-0.086124	-0.048997	-0.508544	0	0
16450	2.204895	-1.326763	9.944860	0.066200	0.150183	-0.220822	0.191085	1.273491	-0.746865	0.854287	-0.084718	-0.048302	-0.510572	0	0
16451	2.115026	-1.402743	10.038492	0.138795	0.099566	-0.265406	0.189893	1.272391	-0.743983	0.853076	-0.082939	-0.048465	-0.512867	0	0
16452	1.897308	-1.449837	9.813912	0.188137	0.122479	-0.281645	0.189916	1.269351	-0.745451	0.851807	-0.080602	-0.048680	-0.515323	0	0
16453	1.672872	-1.426785	9.700752	0.227571	0.077138	-0.306120	0.189150	1.266317	-0.748083	0.850426	-0.078169	-0.049526	-0.517892	0	0
16454	1.472683	-1.402719	9.981547	0.240995	0.045682	-0.323701	0.186294	1.259701	-0.751633	0.848923	-0.075755	-0.050700	-0.520596	0	0
16455	1.296470	-1.400664	10.204202	0.246265	0.028163	-0.313103	0.183414	1.256263	-0.753192	0.847469	-0.073412	-0.052061	-0.523160	0	0
16456	1.106378	-1.316433	10.521652	0.221051	-0.005147	-0.295717	0.182376	1.251707	-0.751131	0.846042	-0.071445	-0.053539	-0.525587	0	0
16457	0.881793	-1.323746	10.703758	0.111799	0.010552	-0.275246	0.182397	1.248944	-0.752465	0.844660	-0.070340	-0.054305	-0.527875	0	0
16458	0.638609	-1.225565	10.728616	-0.001092	0.000014	-0.244292	0.178972	1.246889	-0.751650	0.843337	-0.070250	-0.054533	-0.529975	0	0
16459	0.562412	-1.075788	10.747819	-0.113103	-0.022823	-0.213416	0.175807	1.246492	-0.752389	0.842096	-0.071234	-0.054331	-0.531834	0	0
16460	0.586470	-1.072664	10.257359	-0.180170	-0.036746	-0.212189	0.174981	1.250918	-0.749981	0.840786	-0.072865	-0.053895	-0.533728	0	0
16461	0.795257	-0.902468	9.815294	-0.177452	-0.092690	-0.222964	0.172969	1.254381	-0.746649	0.839399	-0.074741	-0.053931	-0.535644	0	0
16462	1.125416	-0.983182	9.431785	-0.083522	-0.113695	-0.215413	0.169395	1.254538	-0.744633	0.838088	-0.075969	-0.054660	-0.537446	0	0
16463	1.474144	-1.174142	9.224697	0.011265	-0.150487	-0.209708	0.165037	1.254423	-0.744568	0.836872	-0.076578	-0.056180	-0.539097	0	0
16464	1.609431	-1.172193	9.420629	0.080940	-0.192566	-0.202348	0.160557	1.253896	-0.746596	0.835696	-0.076860	-0.058443	-0.540638	0	0
16465	1.629327	-1.090642	9.397361	0.125692	-0.183807	-0.201979	0.156333	1.253090	-0.746017	0.834575	-0.076700	-0.060853	-0.542124	0	0
16466	1.663236	-1.065485	9.058482	0.109568	-0.206516	-0.195127	0.150952	1.249252	-0.749371	0.833434	-0.076821	-0.063381	-0.543571	0	0
16467	1.692659	-1.007568	9.195886	0.051295	-0.246843	-0.185123	0.146476	1.247619	-0.750626	0.832292	-0.077637	-0.065899	-0.544903	0	0
16468	1.633984	-1.099364	8.916546	-0.022963	-0.203081	-0.166115	0.140916	1.249307	-0.749611	0.831190	-0.078862	-0.067653	-0.546194	0	0
16469	2.016949	-0.893642	8.737757	-0.080134	-0.185653	-0.175350	0.138268	1.248352	-0.746182	0.830025	-0.080449	-0.068940	-0.547571	0	0
16470	2.228918	-0.987256	9.340502	-0.130460	-0.247135	-0.161936	0.132037	1.252116	-0.745658	0.828813	-0.082810	-0.070465	-0.548858	0	0
16471	2.243434	-0.980440	9.246723	-0.173396	-0.178930	-0.141736	0.128583	1.254068	-0.742842	0.827746	-0.085166	-0.071163	-0.550017	0	0
16472	2.493306	-1.149119	8.995081	-0.202066	-0.205220	-0.135095	0.125646	1.258229	-0.740666	0.826635	-0.087908	-0.071924	-0.551156	0	0
16473	2.812038	-1.156011	9.126841	-0.218992	-0.212293	-0.157373	0.121391	1.262673	-0.739773	0.825399	-0.090831	-0.072671	-0.552435	0	0
16474	3.267150	-1.000528	9.220837	-0.246710	-0.193207	-0.157613	0.116474	1.268505	-0.740686	0.824111	-0.093857	-0.073103	-0.553794	0	0
16475	2.887942	-0.998898	8.786713	-0.296668	-0.130014	-0.159387	0.113665	1.272387	-0.736684	0.822828	-0.096984	-0.072758	-0.555207	0	0
16476	3.480129	-0.932536	9.188537	-0.324541	-0.221262	-0.167143	0.109792	1.277104	-0.732136	0.821378	-0.100797	-0.072997	-0.556642	0	0
16477	2.947131	-1.167395	8.894820	-0.362711	-0.046033	-0.175480	0.105525	1.282653	-0.729664	0.819970	-0.104005	-0.071626	-0.558303	0	0
16478	3.005411	-1.115537	8.697837	-0.280428	-0.157938	-0.195555	0.100992	1.288066	-0.726144	0.818424	-0.107083	-0.071616	-0.559988	0	0
16479	2.941145	-1.348300	9.498442	-0.320766	-0.195678	-0.213655	0.099098	1.293740	-0.722661	0.816709	-0.110768	-0.071754	-0.561755	0	0
16480	3.190318	-0.941920	9.313501	-0.271485	-0.109123	-0.196228	0.095754	1.299007	-0.719160	0.815197	-0.113492	-0.071399	-0.563450	0	0
16481	2.562600	-1.565616	8.256666	-0.274735	0.069778	-0.190232	0.093635	1.302337	-0.722754	0.813829	-0.115333	-0.069612	-0.565275	0	0
16482	2.851841	-1.331771	9.170140	-0.257302	-0.112553	-0.166152	0.090693	1.307327	-0.720569	0.812483	-0.117983	-0.069325	-0.566697	0	0
16483	3.326542	-0.825355	10.025064	-0.226972	-0.018439	-0.139213	0.089613	1.310095	-0.718434	0.811379	-0.119975	-0.068475	-0.567963	0	0
16484	2.016062	-1.672454	8.106338	-0.235379	0.228230	-0.137237	0.090386	1.310226	-0.712957	0.810438	-0.120531	-0.065511	-0.569535	0	0
16485	2.536019	-0.918410	9.040626	-0.209052	-0.026786	-0.120368	0.089038	1.314932	-0.712889	0.809449	-0.122439	-0.064805	-0.570615	0	0
16486	1.989836	-1.340151	9.737467	-0.269985	0.046669	-0.100217	0.090067	1.318380	-0.710780	0.808547	-0.124329	-0.063070	-0.571678	0	0
16487	2.146321	-1.393173	9.314918	-0.241375	0.100895	-0.068138	0.089766	1.322802	-0.707334	0.807888	-0.125793	-0.061074	-0.572506	0	0
16488	1.955708	-1.370174	9.271162	-0.166426	0.072888	-0.028859	0.091461	1.325832	-0.706023	0.807519	-0.126740	-0.059627	-0.572970	0	0
16489	1.981240	-1.182230	9.446146	-0.053806	0.055332	-0.012214	0.092108	1.327071	-0.704191	0.807385	-0.126971	-0.058995	-0.573173	0	0
16490	1.875522	-1.109126	9.486352	0.003357	0.079801	0.016534	0.092372	1.328176	-0.705883	0.807480	-0.126535	-0.058404	-0.573196	0	0
16491	2.053032	-0.932926	9.354661	0.015844	0.071003	0.027153	0.095819	1.326776	-0.707386	0.807670	-0.126124	-0.057986	-0.573061	0	0
16492	2.115256	-1.010449	9.331602	0.080160	0.041225	0.041579	0.096871	1.327047	-0.706616	0.807982	-0.125304	-0.058115	-0.572788	0	0
16493	2.285768	-1.143833	9.407909	0.139128	0.018406	0.050657	0.099272	1.324271	-0.709032	0.808431	-0.124205	-0.058795	-0.572325	0	0
16494	2.228054	-1.116342	9.598590	0.175641	-0.007916	0.075520	0.098754	1.323031	-0.709820	0.809009	-0.122915	-0.059823	-0.571680	0	0
16495	2.058701	-1.162932	9.662003	0.176489	0.003469	0.087062	0.100370	1.318739	-0.711717	0.809700	-0.121612	-0.060786	-0.570878	0	0
16496	1.871035	-1.069805	9.748811	0.156806	0.000880	0.084339	0.101319	1.316525	-0.715281	0.810302	-0.120430	-0.061624	-0.570185	0	0
16497	1.761312	-0.885621	9.922514	0.126350	-0.007889	0.085915	0.102396	1.313618	-0.716372	0.810916	-0.119580	-0.062383	-0.569407	0	0
16498	1.777550	-0.649263	10.175042	0.118182	-0.014995	0.103491	0.103471	1.311402	-0.717978	0.811553	-0.118814	-0.063103	-0.568579	0	0
16499	1.885806	-0.375301	10.374334	0.113819	0.009474	0.082419	0.104820	1.307803	-0.720125	0.812143	-0.117943	-0.063641	-0.567858	0	0
16500	1.961781	-0.217329	10.315412	0.090597	0.049692	0.087693	0.107208	1.305855	-0.719920	0.812699	-0.117023	-0.063698	-0.567247	0	0
16501	2.026371	-0.295458	10.100056	0.099686	0.065521	0.066638	0.109327	1.304876	-0.720092	0.813218	-0.115918	-0.063709	-0.566728	0	0
16502	1.963376	-0.315149	9.792741	0.111418	0.083129	0.057997	0.110937	1.302243	-0.722887	0.813652	-0.114619	-0.063648	-0.566376	0	0
16503	1.904162	-0.483755	9.562993	0.074747	0.049081	0.050545	0.112519	1.301543	-0.721088	0.814040	-0.113784	-0.063661	-0.565985	0	0
16504	1.883909	-0.611365	9.467969	0.060433	0.034237	0.047726	0.114530	1.298078	-0.723898	0.814336	-0.113169	-0.063724	-0.565675	0	0
16505	1.916810	-0.734617	9.360519	0.058574	0.016724	0.059953	0.114943	1.296281	-0.725882	0.814739	-0.112645	-0.063893	-0.565181	0	0
16506	1.882661	-0.778057	9.225726	0.046056	0.013258	0.060734	0.116136	1.295030	-0.725128	0.815073	-0.112274	-0.064029	-0.564758	0	0
16507	1.870738	-0.754175	9.139582	-0.004175	-0.013036	0.083194	0.116272	1.294615	-0.725527	0.815517	-0.112436	-0.064055	-0.564081	0	0
16508	1.878409	-0.698538	9.262728	-0.031060	-0.023581	0.086491	0.117196	1.295578	-0.726838	0.815884	-0.112919	-0.064027	-0.563456	0	0
16509	1.859758	-0.609035	9.381682	-0.031092	-0.007873	0.095380	0.118516	1.294879	-0.725558	0.816370	-0.113269	-0.063840	-0.562703	0	0
16510	2.019972	-0.494569	9.468138	-0.029373	-0.013219	0.107683	0.118781	1.294740	-0.725563	0.816868	-0.113692	-0.063714	-0.561909	0	0
16511	2.097168	-0.504839	9.452933	-0.004276	0.020018	0.107962	0.120624	1.294175	-0.723114	0.817472	-0.113665	-0.063431	-0.561067	0	0
16512	2.251513	-0.534726	9.511342	0.054833	0.004271	0.088896	0.121159	1.293067	-0.723133	0.817973	-0.113289	-0.063657	-0.560386	0	0
16513	2.342773	-0.607357	9.589031	0.049522	0.020003	0.078296	0.121433	1.292375	-0.724712	0.818471	-0.112801	-0.063710	-0.559752	0	0
16514	2.336989	-0.741892	9.625988	-0.013113	0.021733	0.077819	0.121961	1.293064	-0.725759	0.818849	-0.112875	-0.063426	-0.559216	0	0
16515	2.159635	-0.548667	9.437470	-0.036396	0.044523	0.095452	0.124075	1.292776	-0.725533	0.819360	-0.112960	-0.062778	-0.558524	0	0
16516	2.129626	-0.697150	9.570611	-0.063384	0.012957	0.113622	0.125265	1.292493	-0.725684	0.819883	-0.113516	-0.062246	-0.557702	0	0
16517	1.940000	-0.878176	9.666301	-0.072373	0.014729	0.119749	0.127771	1.293032	-0.725455	0.820468	-0.114071	-0.061610	-0.556798	0	0
16518	1.896739	-0.853417	9.787127	-0.024080	0.012976	0.120991	0.127367	1.293172	-0.723488	0.821072	-0.114309	-0.061288	-0.555894	0	0
16519	1.863321	-0.800143	9.819272	0.000958	0.037461	0.130975	0.129491	1.290257	-0.721850	0.821816	-0.114132	-0.060855	-0.554877	0	0
16520	1.951293	-0.647575	9.596753	-0.014169	0.052367	0.123879	0.131208	1.291216	-0.723435	0.822475	-0.114071	-0.060262	-0.553977	0	0
16521	2.073842	-0.726077	9.407331	-0.029396	0.034861	0.127181	0.132270	1.289413	-0.722031	0.823160	-0.114148	-0.059684	-0.553006	0	0
16522	2.220080	-0.871805	9.317872	-0.053479	0.025250	0.109275	0.132522	1.291208	-0.721495	0.823674	-0.114551	-0.059113	-0.552219	0	0
16523	2.452046	-0.849699	9.272864	-0.031103	0.026947	0.109380	0.135295	1.291054	-0.721016	0.824251	-0.114679	-0.058614	-0.551384	0	0
16524	2.678727	-0.890193	9.193535	-0.002437	0.016426	0.100665	0.135168	1.289949	-0.720763	0.824772	-0.114704	-0.058408	-0.550620	0	0
16525	2.764444	-1.063693	9.306162	0.050283	0.003253	0.107987	0.135965	1.289669	-0.721693	0.825417	-0.114301	-0.058564	-0.549720	0	0
16526	2.666562	-1.252176	9.557194	0.049322	0.023327	0.120374	0.137692	1.287448	-0.720827	0.826106	-0.113873	-0.058563	-0.548774	0	0
16527	2.422993	-1.213565	9.764026	0.043901	0.068805	0.139962	0.139818	1.285917	-0.721919	0.826953	-0.113189	-0.058112	-0.547686	0	0
16528	2.146397	-1.062037	9.845062	0.002738	0.098584	0.148694	0.142193	1.286319	-0.722213	0.827783	-0.112750	-0.057201	-0.546618	0	0
16529	2.089599	-0.898237	9.780141	-0.006247	0.072352	0.152110	0.144307	1.284924	-0.719907	0.828638	-0.112465	-0.056431	-0.545459	0	0
16530	2.055531	-0.929724	9.621450	-0.004316	0.065465	0.123028	0.146680	1.284634	-0.718377	0.829299	-0.112249	-0.055785	-0.544566	0	0
16531	2.061833	-1.055408	9.437295	0.026148	0.056781	0.115264	0.147875	1.283107	-0.717627	0.829978	-0.111758	-0.055362	-0.543675	0	0
16532	2.060577	-1.235371	9.574633	0.086106	0.027934	0.099696	0.150925	1.282539	-0.720292	0.830592	-0.110982	-0.055546	-0.542876	0	0
16533	1.959970	-1.458351	9.548903	0.087052	0.056855	0.096268	0.152389	1.279766	-0.718904	0.831233	-0.109975	-0.055474	-0.542107	0	0
16534	1.712777	-1.583752	9.597661	0.053907	0.056895	0.103124	0.152020	1.275900	-0.720375	0.831840	-0.109312	-0.055239	-0.541334	0	0
16535	1.529084	-1.606470	9.565338	0.033400	0.059608	0.088937	0.155453	1.275328	-0.719256	0.832381	-0.108729	-0.054857	-0.540657	0	0
16536	1.413818	-1.514380	9.497693	0.047807	0.048333	0.067908	0.155328	1.274500	-0.719916	0.832784	-0.108143	-0.054698	-0.540171	0	0
16537	1.447654	-1.514270	9.619975	0.081807	0.030827	0.059268	0.156263	1.272836	-0.720077	0.833201	-0.107289	-0.054843	-0.539682	0	0
16538	1.519893	-1.541426	9.575779	0.090805	0.035214	0.050511	0.157994	1.270478	-0.720519	0.833548	-0.106406	-0.055045	-0.539301	0	0
16539	1.684179	-1.526227	9.459174	0.098010	0.011601	0.036336	0.157475	1.269376	-0.721306	0.833847	-0.105506	-0.055459	-0.538973	0	0
16540	1.834224	-1.479383	9.429578	0.099842	0.009834	0.027496	0.158288	1.265916	-0.721353	0.834060	-0.104672	-0.055944	-0.538755	0	0
16541	2.003596	-1.430373	9.370998	0.076582	-0.012947	0.021918	0.158961	1.263840	-0.721645	0.834243	-0.104080	-0.056465	-0.538533	0	0
16542	2.114985	-1.385676	9.327291	0.067571	-0.018257	0.035908	0.158703	1.263151	-0.722432	0.834450	-0.103671	-0.057001	-0.538235	0	0
16543	2.154188	-1.308792	9.399938	0.083655	-0.025283	0.036883	0.158710	1.261077	-0.720885	0.834711	-0.103102	-0.057651	-0.537869	0	0
16544	2.193736	-1.183804	9.473135	0.126565	-0.027065	0.043370	0.157679	1.259151	-0.725200	0.835006	-0.102253	-0.058570	-0.537474	0	0
16545	2.194230	-1.116305	9.524377	0.124725	-0.025353	0.053949	0.157433	1.256389	-0.725878	0.835398	-0.101357	-0.059428	-0.536941	0	0
16546	2.228901	-0.991860	9.407743	0.094254	-0.035002	0.066046	0.157295	1.255420	-0.722488	0.835768	-0.100834	-0.060216	-0.536375	0	0
16547	2.320569	-1.002434	9.329924	0.044093	-0.042929	0.077960	0.156660	1.251693	-0.723560	0.836194	-0.100728	-0.060768	-0.535669	0	0
16548	2.445868	-1.037346	9.244323	0.069187	-0.042923	0.071051	0.156929	1.251001	-0.723833	0.836560	-0.100460	-0.061483	-0.535065	0	0
16549	2.576267	-1.029480	9.002951	0.090757	-0.025383	0.061546	0.156152	1.249486	-0.725927	0.836952	-0.099871	-0.062163	-0.534483	0	0
16550	2.600270	-1.048976	8.980889	0.139960	-0.028874	0.062763	0.156166	1.247828	-0.726989	0.837343	-0.098931	-0.063145	-0.533930	0	0
16551	2.551570	-1.108441	9.074357	0.190859	-0.027161	0.082526	0.156316	1.243266	-0.724684	0.837939	-0.097541	-0.064364	-0.533105	0	0
16552	2.594770	-1.142726	8.984666	0.255274	-0.025396	0.086509	0.156874	1.238980	-0.726173	0.838556	-0.095633	-0.065907	-0.532291	0	0
16553	2.720337	-1.145834	9.074875	0.262393	-0.028088	0.091797	0.157829	1.235245	-0.728838	0.839257	-0.093670	-0.067516	-0.531333	0	0
16554	2.869495	-1.223957	9.077497	0.219427	-0.023779	0.096726	0.158009	1.229857	-0.733860	0.839884	-0.092060	-0.068845	-0.530454	0	0
16555	2.960785	-1.294021	9.208089	0.214928	-0.016842	0.100198	0.157913	1.225023	-0.736128	0.840580	-0.090463	-0.070113	-0.529459	0	0
16556	2.880920	-1.324158	9.374264	0.210372	-0.008142	0.116072	0.158087	1.221571	-0.742698	0.841292	-0.088860	-0.071243	-0.528447	0	0
16557	2.719642	-1.253098	9.390893	0.183551	0.000648	0.114209	0.158646	1.217008	-0.743797	0.842036	-0.087464	-0.072196	-0.527365	0	0
16558	2.565881	-1.143648	9.395881	0.144132	-0.009841	0.122764	0.158531	1.214245	-0.744346	0.842710	-0.086433	-0.072984	-0.526349	0	0
16559	2.484472	-1.046792	9.400101	0.107316	-0.039627	0.143580	0.159877	1.209262	-0.743370	0.843505	-0.085923	-0.073856	-0.525035	0	0
16560	2.531692	-1.200748	9.513285	0.131455	-0.051898	0.140138	0.159620	1.208712	-0.744417	0.844224	-0.085232	-0.074915	-0.523841	0	0
16561	2.541611	-1.166916	9.590496	0.140287	-0.053719	0.163109	0.160310	1.205393	-0.747466	0.845132	-0.084546	-0.076068	-0.522320	0	0
16562	2.624473	-1.066042	9.754370	0.116921	-0.027599	0.189460	0.159543	1.201667	-0.748798	0.846104	-0.083888	-0.076804	-0.520742	0	0
16563	2.620405	-0.951349	9.496160	0.045363	0.002157	0.201413	0.161657	1.200964	-0.747792	0.847166	-0.083753	-0.076963	-0.519010	0	0
16564	2.610846	-0.936886	9.481988	-0.011135	-0.032896	0.220266	0.162992	1.197777	-0.746668	0.848188	-0.084229	-0.077052	-0.517248	0	0
16565	2.542023	-1.113598	9.723291	-0.004881	-0.031160	0.215010	0.163519	1.197498	-0.746025	0.849244	-0.084712	-0.077226	-0.515407	0	0
16566	2.387242	-1.154889	9.983716	0.057685	-0.029420	0.222554	0.165108	1.198320	-0.748393	0.850328	-0.084587	-0.077637	-0.513575	0	0
16567	2.170437	-1.081085	9.969611	0.082707	0.030092	0.247705	0.166318	1.195274	-0.749487	0.851665	-0.084040	-0.077712	-0.511434	0	0
16568	2.088954	-0.998299	10.091434	0.052267	0.012590	0.243934	0.169098	1.194153	-0.749541	0.852875	-0.083762	-0.077719	-0.509458	0	0
16569	1.992814	-0.943822	10.357262	-0.003188	0.024813	0.236559	0.169369	1.193599	-0.750596	0.854069	-0.083961	-0.077405	-0.507469	0	0
16570	1.983885	-0.842655	10.382536	-0.055071	0.051032	0.241586	0.172406	1.193583	-0.750381	0.855195	-0.084401	-0.076539	-0.505629	0	0
16571	2.071917	-0.687168	10.328286	-0.056844	0.040525	0.237136	0.175438	1.193980	-0.749639	0.856350	-0.084971	-0.075811	-0.503684	0	0
16572	2.168720	-0.650138	10.099556	-0.037090	0.044068	0.229345	0.177551	1.194245	-0.750060	0.857418	-0.085280	-0.075105	-0.501916	0	0
16573	2.251599	-0.533691	9.850229	-0.026306	0.017873	0.218759	0.179384	1.196169	-0.748631	0.858482	-0.085684	-0.074737	-0.500082	0	0
16574	2.232611	-0.479028	9.586651	-0.017364	-0.011813	0.218740	0.181771	1.194221	-0.748295	0.859467	-0.086095	-0.074618	-0.498334	0	0
16575	2.261938	-0.424480	9.409175	-0.011148	-0.059037	0.220383	0.183355	1.194489	-0.748447	0.860486	-0.086750	-0.074984	-0.496403	0	0
16576	2.175564	-0.344612	9.350754	-0.012114	-0.087022	0.230011	0.182434	1.193665	-0.748049	0.861463	-0.087499	-0.075526	-0.494491	0	0
16577	2.045274	-0.333582	9.479383	-0.028432	-0.118596	0.264182	0.183885	1.194071	-0.748067	0.862628	-0.088623	-0.076277	-0.492139	0	0
16578	1.877084	-0.218908	9.583096	-0.035692	-0.122118	0.283573	0.183085	1.195458	-0.748303	0.863801	-0.089789	-0.076954	-0.489759	0	0
16579	1.810861	-0.030246	9.758879	-0.005356	-0.106427	0.303292	0.181504	1.194360	-0.747505	0.865173	-0.090667	-0.077667	-0.487055	0	0
16580	1.754956	0.252010	9.892388	0.003618	-0.078443	0.303530	0.181765	1.195465	-0.748544	0.866482	-0.091296	-0.078136	-0.484528	0	0
16581	1.822575	0.590586	9.881277	0.053871	-0.045155	0.282918	0.184148	1.194623	-0.748850	0.867844	-0.091319	-0.078611	-0.482004	0	0
16582	1.927670	0.772053	9.714221	0.121132	-0.011842	0.264152	0.186277	1.192263	-0.749559	0.869128	-0.090572	-0.079109	-0.479745	0	0
16583	1.976439	0.843331	9.551190	0.161667	-0.015180	0.208044	0.186428	1.189914	-0.751022	0.870240	-0.089426	-0.079898	-0.477808	0	0
16584	2.071743	0.668896	9.382529	0.174352	-0.028208	0.172782	0.187910	1.185484	-0.752003	0.871128	-0.088218	-0.080878	-0.476247	0	0
16585	2.084649	0.451927	9.252544	0.169115	-0.030742	0.145373	0.188717	1.182992	-0.752171	0.871927	-0.087012	-0.081887	-0.474832	0	0
16586	1.923952	0.278885	8.886629	0.183525	-0.023588	0.135832	0.188345	1.179817	-0.754026	0.872653	-0.085670	-0.082904	-0.473566	0	0
16587	1.966417	0.143429	8.745310	0.171012	-0.067291	0.123209	0.187706	1.177472	-0.756261	0.873310	-0.084588	-0.084255	-0.472308	0	0
16588	1.947000	0.124809	8.899079	0.169212	-0.060319	0.123220	0.187602	1.172913	-0.756827	0.873932	-0.083532	-0.085537	-0.471114	0	0
16589	1.984965	0.032926	8.837611	0.181730	-0.058570	0.126813	0.186300	1.170434	-0.758139	0.874615	-0.082308	-0.086854	-0.469820	0	0
16590	2.214397	0.031638	9.001450	0.188866	-0.070912	0.123223	0.186070	1.166014	-0.760793	0.875237	-0.081129	-0.088321	-0.468590	0	0
16591	2.465535	0.025465	9.196288	0.224614	-0.058784	0.130496	0.186615	1.160896	-0.757063	0.875962	-0.079529	-0.089838	-0.467221	0	0
16592	2.587691	-0.119295	9.361806	0.265807	-0.043072	0.121971	0.185989	1.157309	-0.761009	0.876656	-0.077544	-0.091421	-0.465944	0	0
16593	2.635340	-0.213130	9.473274	0.267669	-0.023825	0.107920	0.185889	1.151505	-0.760804	0.877326	-0.075385	-0.092853	-0.464753	0	0
16594	2.717649	-0.191443	9.696327	0.222975	-0.029119	0.090807	0.184610	1.146954	-0.765142	0.877844	-0.073680	-0.094138	-0.463787	0	0
16595	2.790349	-0.155902	9.705722	0.150584	0.016348	0.086024	0.185692	1.142665	-0.765331	0.878352	-0.072346	-0.094693	-0.462922	0	0
16596	2.867239	-0.207221	9.637175	0.060275	0.011097	0.072978	0.186101	1.140590	-0.765620	0.878706	-0.071866	-0.094884	-0.462286	0	0
16597	2.871087	-0.339955	9.501026	-0.016638	0.033851	0.075118	0.186096	1.141004	-0.764831	0.879056	-0.071919	-0.094526	-0.461685	0	0
16598	2.840902	-0.505950	9.412857	0.008450	0.040898	0.070898	0.187156	1.140031	-0.764334	0.879389	-0.071754	-0.094217	-0.461138	0	0
16599	2.883849	-0.578446	9.411653	0.033539	0.016431	0.055103	0.187809	1.139611	-0.761474	0.879665	-0.071442	-0.094266	-0.460652	0	0
16600	2.854552	-0.621659	9.363341	0.044303	0.014716	0.049890	0.187151	1.138231	-0.759909	0.879901	-0.071063	-0.094368	-0.460237	0	0
16601	2.829825	-0.707572	9.521190	0.024577	0.039159	0.061276	0.187820	1.137814	-0.761753	0.880218	-0.070746	-0.094179	-0.459719	0	0
16602	2.766293	-0.828217	10.020252	0.001119	0.058236	0.095523	0.189148	1.136425	-0.761526	0.880675	-0.070589	-0.093667	-0.458972	0	0
16603	2.694423	-0.752649	10.165943	-0.032065	0.107149	0.123690	0.191128	1.136137	-0.760774	0.881299	-0.070529	-0.092580	-0.458003	0	0
16604	2.579432	-0.617691	9.959394	-0.031194	0.121187	0.139675	0.193762	1.136122	-0.758462	0.881988	-0.070409	-0.091333	-0.456945	0	0
16605	2.632037	-0.681486	9.681818	-0.011485	0.112489	0.138883	0.196148	1.134589	-0.758514	0.882695	-0.070165	-0.090286	-0.455823	0	0
16606	2.656909	-0.917431	9.669277	0.067199	0.111611	0.149091	0.199306	1.135953	-0.757503	0.883480	-0.069229	-0.089565	-0.454585	0	0
16607	2.653080	-1.119065	9.791967	0.113783	0.150990	0.143362	0.201436	1.133178	-0.757824	0.884322	-0.067724	-0.088751	-0.453333	0	0
16608	2.435925	-1.089031	9.621143	0.119222	0.184341	0.142716	0.205546	1.129976	-0.757134	0.885170	-0.065991	-0.087627	-0.452152	0	0
16609	2.365658	-0.778791	9.430644	0.065473	0.170342	0.159986	0.210346	1.123456	-0.759363	0.886061	-0.064851	-0.086417	-0.450802	0	0
16610	2.386108	-0.624636	9.554811	0.004461	0.139606	0.185887	0.212323	1.122892	-0.757307	0.886981	-0.064373	-0.085142	-0.449302	0	0
16611	2.255202	-0.697949	9.629602	-0.049346	0.126442	0.206618	0.216142	1.124806	-0.757346	0.887960	-0.064496	-0.083776	-0.447603	0	0
16612	2.109832	-0.759894	9.452295	-0.083433	0.110719	0.225734	0.219560	1.126721	-0.755811	0.888963	-0.064961	-0.082336	-0.445809	0	0
16613	1.931419	-0.720071	9.435065	-0.113875	0.067034	0.218367	0.222990	1.126701	-0.754818	0.889893	-0.065936	-0.081202	-0.444015	0	0
16614	1.796476	-0.680523	9.439088	-0.140831	0.033779	0.233959	0.223753	1.130842	-0.753220	0.890817	-0.067260	-0.080184	-0.442144	0	0
16615	1.743835	-0.617162	9.574860	-0.192784	0.000502	0.233486	0.226100	1.134974	-0.751386	0.891695	-0.069241	-0.079278	-0.440229	0	0
16616	1.619602	-0.437535	9.794300	-0.249987	0.012757	0.219084	0.226890	1.134554	-0.749834	0.892446	-0.071618	-0.077974	-0.438556	0	0
16617	1.393636	-0.304903	10.117423	-0.242820	0.024145	0.212216	0.230029	1.138128	-0.746971	0.893197	-0.073908	-0.076642	-0.436879	0	0
16618	1.263688	-0.250205	10.369123	-0.181775	0.056618	0.170527	0.230670	1.141165	-0.746428	0.893799	-0.075446	-0.075277	-0.435619	0	0
16619	1.332374	-0.105887	10.545636	-0.076049	0.039184	0.128943	0.231979	1.142539	-0.745389	0.894314	-0.076092	-0.074586	-0.434568	0	0
16620	1.318134	-0.063244	10.296299	0.033407	0.086624	0.084110	0.233560	1.142253	-0.743847	0.894720	-0.075510	-0.073954	-0.433940	0	0
16621	1.341036	-0.223482	9.866459	0.129373	0.049232	0.033536	0.235670	1.141688	-0.742056	0.894983	-0.074181	-0.074127	-0.433598	0	0
16622	1.489290	-0.417993	9.560119	0.175248	0.039760	-0.015587	0.235299	1.137821	-0.742872	0.895027	-0.072459	-0.074604	-0.433717	0	0
16623	1.604404	-0.520725	9.293573	0.209347	0.031959	-0.033039	0.236249	1.133947	-0.743709	0.895042	-0.070431	-0.075323	-0.433896	0	0
16624	1.681441	-0.546102	9.057086	0.212990	-0.013461	-0.054349	0.236548	1.128972	-0.745723	0.894900	-0.068572	-0.076468	-0.434286	0	0
16625	1.701091	-0.493897	8.874861	0.132434	-0.016976	-0.043484	0.236170	1.126763	-0.747308	0.894773	-0.067434	-0.077297	-0.434580	0	0
16626	1.682302	-0.421444	8.923923	0.016032	-0.037167	-0.031169	0.234726	1.125528	-0.747559	0.894572	-0.067459	-0.077782	-0.434903	0	0
16627	1.660221	-0.469436	8.904335	-0.059208	-0.041591	-0.014113	0.232989	1.127747	-0.745682	0.894422	-0.068163	-0.077977	-0.435066	0	0
16628	1.730680	-0.412002	8.988505	-0.030592	-0.058239	-0.017500	0.231680	1.126096	-0.746201	0.894229	-0.068708	-0.078438	-0.435294	0	0
16629	1.863561	-0.407724	9.153240	0.067846	-0.051272	-0.023850	0.231283	1.125545	-0.744894	0.894116	-0.068309	-0.079277	-0.435437	0	0
16630	2.184697	-0.419153	9.381063	0.175209	-0.067112	-0.033802	0.229716	1.123343	-0.746460	0.893983	-0.067039	-0.080725	-0.435643	0	0
16631	2.334170	-0.453909	9.408214	0.227208	-0.040859	-0.050123	0.229465	1.119197	-0.743492	0.893865	-0.065154	-0.082186	-0.435896	0	0
16632	2.577234	-0.568926	9.383163	0.243352	-0.044396	-0.059807	0.227906	1.114645	-0.743252	0.893675	-0.063154	-0.083744	-0.436284	0	0
16633	2.714217	-0.663563	9.460205	0.245163	-0.046181	-0.067793	0.225822	1.110927	-0.745609	0.893475	-0.061132	-0.085350	-0.436671	0	0
16634	2.766783	-0.741003	9.439634	0.245175	-0.046185	-0.070468	0.223494	1.105553	-0.750854	0.893227	-0.059114	-0.086938	-0.437141	0	0
16635	2.691190	-0.841640	9.371835	0.212066	-0.042663	-0.067168	0.222992	1.101549	-0.752062	0.893001	-0.057391	-0.088376	-0.437545	0	0
16636	2.596130	-0.963700	9.327991	0.168191	-0.021669	-0.053309	0.221540	1.099759	-0.749314	0.892795	-0.055969	-0.089399	-0.437940	0	0
16637	2.436665	-0.979025	9.415712	0.153779	-0.019940	-0.033979	0.220503	1.097001	-0.750371	0.892693	-0.054716	-0.090368	-0.438107	0	0
16638	2.359904	-0.910767	9.518101	0.155591	-0.012927	-0.039192	0.219202	1.093969	-0.750904	0.892545	-0.053381	-0.091249	-0.438393	0	0
16639	2.334394	-0.766028	9.592086	0.158213	-0.037449	-0.033939	0.218435	1.090104	-0.751846	0.892424	-0.052180	-0.092400	-0.438542	0	0
16640	2.400441	-0.646389	9.556841	0.160873	-0.012996	-0.019727	0.217666	1.087069	-0.753563	0.892359	-0.050815	-0.093294	-0.438645	0	0
16641	2.473038	-0.627472	9.635744	0.158949	-0.041080	-0.000477	0.217675	1.085687	-0.753838	0.892377	-0.049667	-0.094468	-0.438489	0	0
16642	2.531075	-0.618099	9.702645	0.166002	-0.032415	0.023380	0.217161	1.083479	-0.754375	0.892478	-0.048383	-0.095536	-0.438194	0	0
16643	2.675736	-0.652611	9.797135	0.183739	-0.032547	0.055178	0.215338	1.079620	-0.755431	0.892754	-0.047045	-0.096722	-0.437518	0	0
16644	2.690010	-0.686074	9.902375	0.146892	-0.009926	0.094631	0.215360	1.077964	-0.759107	0.893175	-0.045901	-0.097471	-0.436614	0	0
16645	2.579448	-0.608709	9.750403	0.106512	0.005794	0.129693	0.214839	1.076032	-0.758072	0.893771	-0.045173	-0.097948	-0.435361	0	0
16646	2.459530	-0.492478	9.699900	0.082206	-0.008240	0.160367	0.215651	1.073402	-0.759418	0.894447	-0.044663	-0.098370	-0.433928	0	0
16647	2.401707	-0.470701	9.594901	0.095566	-0.022226	0.172774	0.215929	1.071605	-0.760485	0.895192	-0.044208	-0.099033	-0.432284	0	0
16648	2.395668	-0.304481	9.664159	0.089270	-0.035375	0.175358	0.216734	1.069666	-0.760778	0.895904	-0.043767	-0.099721	-0.430693	0	0
16649	2.374585	-0.221757	9.920049	0.093585	-0.023248	0.207173	0.217269	1.067451	-0.758979	0.896788	-0.043374	-0.100371	-0.428737	0	0
16650	2.346838	-0.052888	10.013558	0.082803	-0.010170	0.219519	0.216749	1.066072	-0.759246	0.897702	-0.042927	-0.100785	-0.426767	0	0
16651	2.252203	0.215327	10.176081	0.064031	-0.020663	0.209731	0.218075	1.064821	-0.758756	0.898579	-0.042788	-0.101281	-0.424815	0	0
16652	2.152617	0.473313	10.127032	0.014923	-0.004856	0.194534	0.219141	1.063572	-0.759307	0.899357	-0.042903	-0.101368	-0.423132	0	0
16653	2.081375	0.646538	9.961402	-0.040361	0.009257	0.162521	0.219410	1.063571	-0.760618	0.900013	-0.043514	-0.101166	-0.421721	0	0
16654	2.047796	0.686883	9.697784	-0.072394	0.011136	0.131477	0.218361	1.063025	-0.762045	0.900499	-0.044282	-0.100766	-0.420699	0	0
16655	1.926230	0.581067	9.392388	-0.106276	0.002528	0.110954	0.220068	1.063290	-0.759585	0.900898	-0.045447	-0.100363	-0.419816	0	0
16656	1.804022	0.381802	9.201285	-0.072136	-0.049783	0.068718	0.220572	1.066880	-0.758512	0.901056	-0.046406	-0.100540	-0.419329	0	0
16657	1.658690	0.315935	9.314741	-0.027433	-0.053258	0.071702	0.219516	1.066886	-0.758757	0.901268	-0.047041	-0.100981	-0.418696	0	0
16658	1.485775	0.442901	9.493138	-0.007727	-0.025242	0.071140	0.218327	1.067031	-0.758737	0.901484	-0.047320	-0.101205	-0.418145	0	0
16659	1.323348	0.683077	9.752059	-0.047116	-0.009522	0.074527	0.219125	1.066197	-0.758889	0.901743	-0.047928	-0.101156	-0.417529	0	0
16660	1.243050	0.922993	10.135242	-0.093680	0.016637	0.081396	0.218987	1.067442	-0.759266	0.901997	-0.048819	-0.100638	-0.417001	0	0
16661	1.365375	1.139043	10.309714	-0.127575	0.034976	0.060071	0.221470	1.069360	-0.754842	0.902201	-0.049915	-0.099842	-0.416621	0	0
16662	1.402403	1.253988	10.238615	-0.071985	0.055158	0.042940	0.220923	1.072542	-0.754671	0.902338	-0.050411	-0.099084	-0.416447	0	0
16663	1.524457	1.107994	10.000353	-0.023424	0.052678	-0.006122	0.221842	1.072951	-0.753766	0.902336	-0.050393	-0.098580	-0.416572	0	0
16664	1.624074	0.861358	9.828422	0.044642	0.020383	-0.026968	0.221990	1.071846	-0.756654	0.902213	-0.049910	-0.098658	-0.416877	0	0
16665	1.748146	0.660011	9.584700	0.103743	0.015183	-0.033678	0.222792	1.070184	-0.756683	0.902124	-0.048852	-0.099027	-0.417109	0	0
16666	1.851020	0.531203	9.411692	0.107279	-0.025060	-0.032089	0.221489	1.069917	-0.761370	0.901966	-0.047988	-0.099779	-0.417371	0	0
16667	1.857385	0.415059	9.201207	0.087530	-0.044303	-0.018225	0.221121	1.065774	-0.762713	0.901872	-0.047328	-0.100605	-0.417451	0	0
16668	1.897686	0.313426	9.103557	0.024726	-0.056644	0.018251	0.219404	1.065507	-0.762166	0.901854	-0.047391	-0.101274	-0.417322	0	0
16669	1.923707	0.236385	9.145707	-0.020192	-0.055887	0.056673	0.217920	1.067999	-0.757415	0.902009	-0.047821	-0.101716	-0.416830	0	0
16670	1.956780	0.134985	9.105802	-0.052537	-0.039352	0.091714	0.217911	1.068828	-0.756100	0.902269	-0.048585	-0.101871	-0.416139	0	0
16671	2.087028	0.110273	9.222159	-0.053509	-0.037698	0.105765	0.217638	1.068136	-0.752313	0.902630	-0.049287	-0.101986	-0.415246	0	0
16672	2.284817	0.075426	9.342624	-0.040133	-0.029048	0.114637	0.218160	1.068547	-0.751271	0.903003	-0.049919	-0.102088	-0.414334	0	0
16673	2.386113	0.055611	9.413624	-0.027638	-0.015111	0.123554	0.219215	1.069094	-0.751543	0.903470	-0.050315	-0.102099	-0.413263	0	0
16674	2.424374	0.002461	9.434313	-0.043708	0.019866	0.125303	0.218173	1.068273	-0.754541	0.903933	-0.050788	-0.101739	-0.412281	0	0
16675	2.482200	-0.012680	9.349522	-0.053529	0.033860	0.127026	0.219490	1.068818	-0.754294	0.904448	-0.051225	-0.101202	-0.411228	0	0
16676	2.511205	-0.010355	9.397366	-0.054404	0.011121	0.114591	0.221063	1.069914	-0.752739	0.904851	-0.051818	-0.100882	-0.410345	0	0
16677	2.510849	-0.062990	9.488091	-0.007044	0.005844	0.123716	0.221861	1.069358	-0.753541	0.905345	-0.051952	-0.100794	-0.409259	0	0
16678	2.451959	-0.190334	9.381387	0.011751	0.009386	0.125622	0.220803	1.068810	-0.752093	0.905822	-0.051965	-0.100755	-0.408210	0	0
16679	2.416656	-0.397135	9.307213	0.033201	-0.011578	0.125673	0.221325	1.069636	-0.751701	0.906324	-0.051817	-0.100993	-0.407054	0	0
16680	2.343359	-0.516798	9.316083	0.038522	-0.025567	0.130945	0.223180	1.069073	-0.752518	0.906798	-0.051736	-0.101376	-0.405912	0	0
16681	2.297408	-0.526104	9.301952	0.058136	-0.043069	0.141611	0.221861	1.067974	-0.751203	0.907341	-0.051516	-0.101996	-0.404567	0	0
16682	2.338525	-0.519004	9.368974	0.033144	-0.046565	0.125543	0.223202	1.066311	-0.754245	0.907763	-0.051564	-0.102551	-0.403473	0	0
16683	2.384852	-0.459013	9.441364	0.024073	-0.067642	0.144783	0.222145	1.064933	-0.751760	0.908272	-0.051766	-0.103258	-0.402119	0	0
16684	2.501744	-0.324921	9.542840	-0.007223	-0.071191	0.137483	0.220838	1.063282	-0.753063	0.908689	-0.052293	-0.103866	-0.400951	0	0
16685	2.582180	-0.224160	9.663473	0.011524	-0.074750	0.142887	0.219123	1.063016	-0.753301	0.909172	-0.052644	-0.104592	-0.399620	0	0
16686	2.587190	-0.200043	9.697354	0.029479	-0.074721	0.128922	0.219799	1.061631	-0.755547	0.909567	-0.052842	-0.105383	-0.398485	0	0
16687	2.530676	-0.336660	9.710691	0.033065	-0.079944	0.124512	0.219144	1.060806	-0.755675	0.909977	-0.053005	-0.106254	-0.397294	0	0
16688	2.298352	-0.409216	9.774349	0.007998	-0.063284	0.130612	0.219807	1.060526	-0.755819	0.910375	-0.053355	-0.106854	-0.396173	0	0
16689	2.101516	-0.585389	9.865350	-0.017019	-0.030871	0.128806	0.219000	1.060943	-0.752405	0.910824	-0.053787	-0.107077	-0.395020	0	0
16690	1.978242	-0.616718	10.317887	-0.018834	0.002312	0.131577	0.218992	1.062463	-0.752521	0.911268	-0.054126	-0.106971	-0.393978	0	0
16691	1.808618	-0.369328	10.557726	-0.002784	0.072244	0.159359	0.220848	1.062869	-0.755158	0.911953	-0.054049	-0.106289	-0.392585	0	0
16692	1.728854	-0.032886	10.259457	0.031353	0.088120	0.143904	0.222172	1.061479	-0.753885	0.912555	-0.053607	-0.105590	-0.391435	0	0
16693	1.873551	-0.049406	9.945580	0.045784	0.079444	0.124552	0.224301	1.059257	-0.754724	0.913133	-0.053009	-0.105044	-0.390312	0	0
16694	2.065930	-0.159356	9.875362	0.054832	0.096944	0.108741	0.225888	1.057451	-0.752414	0.913615	-0.052281	-0.104375	-0.389461	0	0
16695	2.089026	-0.301869	9.736532	0.083591	0.111025	0.087821	0.229594	1.056463	-0.753133	0.914100	-0.051173	-0.103706	-0.388649	0	0
16696	2.175256	-0.390083	9.424739	0.080005	0.065577	0.084069	0.231454	1.055072	-0.754090	0.914461	-0.050311	-0.103434	-0.387985	0	0
16697	2.209646	-0.299788	9.151496	0.040731	0.048155	0.066110	0.230409	1.053281	-0.754353	0.914771	-0.049822	-0.103185	-0.387382	0	0
16698	2.185750	-0.261425	9.051201	-0.007603	0.016675	0.063899	0.231852	1.054102	-0.753060	0.914950	-0.049932	-0.103030	-0.386986	0	0
16699	2.113544	-0.227273	9.023376	-0.055916	-0.006920	0.057322	0.233301	1.054232	-0.752166	0.915120	-0.050535	-0.102916	-0.386535	0	0
16700	1.939525	-0.252076	9.120728	-0.072036	-0.018262	0.054565	0.232775	1.053958	-0.752292	0.915193	-0.051360	-0.102836	-0.386274	0	0
16701	1.834132	-0.142087	9.425726	-0.017443	-0.030499	0.039986	0.232744	1.057135	-0.748731	0.915292	-0.051681	-0.103093	-0.385930	0	0
16702	1.811219	0.022418	9.677766	0.053294	-0.025242	0.023814	0.230899	1.056315	-0.748319	0.915285	-0.051359	-0.103574	-0.385859	0	0
16703	1.961713	0.118651	10.069324	0.076584	-0.011336	0.011663	0.230651	1.054936	-0.750681	0.915342	-0.050706	-0.104028	-0.385688	0	0
16704	1.957938	0.254473	10.429021	0.080190	0.027969	0.008328	0.230919	1.054659	-0.751342	0.915354	-0.049914	-0.104135	-0.385735	0	0
16705	2.079080	0.311209	10.414207	0.060738	0.062150	-0.032248	0.231453	1.054104	-0.752270	0.915310	-0.049063	-0.103871	-0.386020	0	0
16706	2.151176	0.266952	10.283295	0.046544	0.081445	-0.049933	0.233189	1.051331	-0.753239	0.915151	-0.048307	-0.103390	-0.386621	0	0
16707	2.154459	0.063660	9.881968	0.055631	0.074589	-0.072836	0.233974	1.052017	-0.752198	0.914958	-0.047406	-0.103010	-0.387289	0	0
16708	2.091560	0.058320	9.548382	0.053964	0.063353	-0.094011	0.233455	1.051468	-0.754025	0.914611	-0.046606	-0.102744	-0.388275	0	0
16709	2.076805	0.031029	9.238160	0.055795	0.035445	-0.102905	0.234391	1.049252	-0.753539	0.914259	-0.045823	-0.102736	-0.389199	0	0
16710	2.182812	-0.001231	9.184000	0.082623	0.027554	-0.101013	0.234269	1.047318	-0.753295	0.913864	-0.044892	-0.102913	-0.390188	0	0
16711	2.047709	0.012220	9.305490	0.112997	-0.014411	-0.106190	0.234552	1.045936	-0.756318	0.913469	-0.043777	-0.103585	-0.391059	0	0
16712	1.902588	-0.022533	9.368830	0.129124	-0.009115	-0.111305	0.232319	1.044290	-0.757216	0.913005	-0.042555	-0.104283	-0.392091	0	0
16713	1.694674	-0.054757	9.312572	0.115710	0.003196	-0.107776	0.231540	1.042222	-0.757747	0.912620	-0.041342	-0.104802	-0.392979	0	0
16714	1.579006	-0.024650	9.424471	0.098705	-0.002915	-0.111409	0.231277	1.040979	-0.755926	0.912139	-0.040375	-0.105323	-0.394055	0	0
16715	1.675207	-0.082778	9.538335	0.129131	0.013666	-0.111170	0.230493	1.039324	-0.755669	0.911752	-0.038990	-0.105796	-0.394963	0	0
16716	1.817569	-0.107077	9.820425	0.141503	0.021377	-0.082909	0.229837	1.038499	-0.755406	0.911412	-0.037568	-0.106253	-0.395762	0	0
16717	2.020679	-0.070123	9.838325	0.129047	0.086924	-0.079291	0.230124	1.035181	-0.756750	0.911223	-0.035928	-0.106044	-0.396405	0	0
16718	1.907460	-0.022049	9.539433	0.158486	0.077345	-0.054388	0.230130	1.033799	-0.755980	0.911052	-0.034162	-0.106047	-0.396952	0	0
16719	2.042846	-0.007912	9.788378	0.143173	0.083332	-0.036898	0.231623	1.028818	-0.759449	0.911027	-0.032454	-0.105911	-0.397190	0	0
16720	2.004293	0.010948	9.565413	0.118080	0.130564	-0.007811	0.233882	1.026041	-0.758727	0.911082	-0.030892	-0.105255	-0.397362	0	0
16721	2.083214	-0.086778	9.270397	0.051789	0.105171	0.010081	0.234547	1.025762	-0.759786	0.911233	-0.029985	-0.104543	-0.397272	0	0
16722	2.099613	-0.158904	9.322301	0.005069	0.060455	0.037755	0.236005	1.024372	-0.759037	0.911338	-0.029785	-0.104061	-0.397173	0	0
16723	2.094201	-0.240613	9.331021	-0.020183	0.016629	0.068238	0.237193	1.024642	-0.759314	0.911605	-0.029957	-0.103857	-0.396600	0	0
16724	2.016562	-0.292820	9.364738	-0.039885	-0.007849	0.063612	0.236127	1.026029	-0.758761	0.911704	-0.030470	-0.103809	-0.396347	0	0
16725	1.920558	-0.214731	9.486633	-0.083037	-0.027195	0.100279	0.236255	1.027134	-0.759537	0.912032	-0.031431	-0.103748	-0.395533	0	0
16726	1.837841	0.036127	9.509458	-0.135035	-0.030747	0.122873	0.236513	1.028100	-0.759139	0.912299	-0.032967	-0.103512	-0.394853	0	0
16727	1.797876	0.185775	9.578817	-0.175324	-0.041267	0.124345	0.235966	1.030867	-0.758580	0.912673	-0.034848	-0.103203	-0.393907	0	0
16728	1.818192	0.325132	9.582648	-0.186967	-0.058774	0.122456	0.234886	1.034188	-0.757224	0.912878	-0.036969	-0.103015	-0.393288	0	0
16729	1.905630	0.396541	9.561085	-0.181538	-0.071008	0.106580	0.234600	1.037783	-0.756923	0.913140	-0.038999	-0.102955	-0.392497	0	0
16730	2.031922	0.496671	9.592390	-0.158231	-0.090259	0.090800	0.233661	1.039722	-0.755844	0.913208	-0.040943	-0.103178	-0.392083	0	0
16731	2.208117	0.490005	9.434573	-0.161693	-0.095474	0.067795	0.232583	1.043182	-0.755270	0.913293	-0.042841	-0.103432	-0.391615	0	0
16732	2.292385	0.451242	9.558376	-0.131217	-0.119087	0.044985	0.230057	1.045821	-0.754945	0.913164	-0.044602	-0.104042	-0.391557	0	0
16733	2.273585	0.514765	9.833253	-0.082802	-0.102447	0.020738	0.228338	1.047075	-0.756474	0.913087	-0.045751	-0.104687	-0.391432	0	0
16734	2.189866	0.619496	10.046677	-0.014701	-0.091020	-0.003355	0.225974	1.045707	-0.757759	0.912871	-0.046282	-0.105519	-0.391650	0	0
16735	2.034180	0.792013	10.220643	0.026551	-0.065588	-0.020507	0.223599	1.045444	-0.757986	0.912721	-0.046230	-0.106269	-0.391804	0	0
16736	2.000600	0.830151	10.021891	0.032047	-0.037503	-0.034442	0.223587	1.047517	-0.758096	0.912477	-0.046087	-0.106812	-0.392242	0	0
16737	2.033995	0.780989	9.761474	0.055392	-0.070650	-0.055554	0.222012	1.045867	-0.758220	0.912196	-0.045736	-0.107731	-0.392684	0	0
16738	2.138934	0.606185	9.496591	0.089539	-0.061807	-0.079126	0.219378	1.044638	-0.758322	0.911792	-0.045112	-0.108744	-0.393415	0	0
16739	2.226914	0.417654	9.419159	0.116425	-0.065284	-0.088699	0.218581	1.045610	-0.758693	0.911410	-0.044140	-0.109866	-0.394096	0	0
16740	2.247784	0.297210	9.412787	0.114657	-0.065274	-0.094030	0.217550	1.042023	-0.759889	0.910957	-0.043283	-0.111017	-0.394918	0	0
16741	2.194787	0.312321	9.499940	0.084171	-0.055696	-0.079220	0.214533	1.040245	-0.762997	0.910605	-0.042575	-0.111919	-0.395551	0	0
16742	2.107869	0.310920	9.606422	0.000854	-0.040899	-0.054197	0.214528	1.041074	-0.762989	0.910285	-0.042702	-0.112381	-0.396143	0	0
16743	2.136880	0.313318	9.678301	-0.045701	-0.051439	-0.052822	0.213333	1.041494	-0.761659	0.909985	-0.043185	-0.112716	-0.396683	0	0
16744	2.129661	0.313669	9.774502	-0.055541	-0.034839	-0.051071	0.211604	1.043438	-0.761614	0.909661	-0.043805	-0.112898	-0.397307	0	0
16745	2.129497	0.289720	9.807876	-0.012620	-0.025227	-0.043679	0.210814	1.042751	-0.761086	0.909441	-0.043888	-0.113119	-0.397738	0	0
16746	2.228612	0.307908	9.715901	0.017903	0.001049	-0.055722	0.210938	1.043303	-0.759645	0.909174	-0.043690	-0.113268	-0.398327	0	0
16747	2.291282	0.297289	9.549406	0.051929	0.018566	-0.051903	0.211209	1.043302	-0.761479	0.908998	-0.043000	-0.113351	-0.398780	0	0
16748	2.392375	0.253055	9.499957	0.066242	0.043030	-0.042937	0.210680	1.042890	-0.760691	0.908849	-0.042210	-0.113306	-0.399216	0	0
16749	2.386930	0.166558	9.515834	0.096751	0.058825	-0.058535	0.209897	1.041374	-0.760955	0.908709	-0.040947	-0.113206	-0.399694	0	0
16750	2.386642	0.123529	9.601863	0.143178	0.048282	-0.042384	0.211895	1.039153	-0.762053	0.908599	-0.039437	-0.113420	-0.400036	0	0
16751	2.309180	0.099818	9.515738	0.204031	0.063205	-0.038342	0.212036	1.036802	-0.760902	0.908582	-0.037209	-0.113702	-0.400207	0	0
16752	2.250905	0.056816	9.462872	0.223704	0.044869	-0.040017	0.213651	1.032511	-0.762538	0.908499	-0.034984	-0.114268	-0.400436	0	0
16753	2.202578	0.050184	9.530506	0.218248	0.027339	-0.027773	0.212748	1.029476	-0.763730	0.908478	-0.032788	-0.114930	-0.400478	0	0
16754	2.217117	0.057286	9.530462	0.186042	0.023831	-0.029785	0.213435	1.025189	-0.764175	0.908388	-0.031001	-0.115532	-0.400652	0	0
16755	2.224450	0.067100	9.612226	0.128612	0.014970	0.002365	0.214245	1.022144	-0.764218	0.908439	-0.029710	-0.115938	-0.400517	0	0
16756	2.221874	0.043200	9.655235	0.067695	-0.011321	0.009752	0.213466	1.019799	-0.764229	0.908426	-0.029186	-0.116373	-0.400460	0	0
16757	2.357352	0.080404	9.582393	0.019336	-0.004391	0.023492	0.213465	1.021182	-0.766306	0.908505	-0.028997	-0.116515	-0.400252	0	0
16758	2.420431	0.123074	9.539079	-0.045084	-0.016663	0.021206	0.213990	1.020349	-0.763970	0.908493	-0.029534	-0.116543	-0.400233	0	0
16759	2.458165	-0.002356	9.518084	-0.080922	-0.023697	0.029695	0.211622	1.018980	-0.764340	0.908545	-0.030351	-0.116460	-0.400078	0	0
16760	2.463103	0.012096	9.537435	-0.110527	-0.028123	0.045325	0.211868	1.021742	-0.763663	0.908588	-0.031558	-0.116322	-0.399927	0	0
16761	2.467827	-0.002388	9.532420	-0.125744	-0.039497	0.043406	0.212244	1.024642	-0.762725	0.908660	-0.032873	-0.116204	-0.399692	0	0
16762	2.414986	0.040968	9.418013	-0.134651	-0.021086	0.043435	0.212235	1.026438	-0.762968	0.908687	-0.034270	-0.115905	-0.399599	0	0
16763	2.453859	0.074309	9.408447	-0.116801	-0.037728	0.048787	0.212214	1.029478	-0.761892	0.908782	-0.035511	-0.115807	-0.399303	0	0
16764	2.444416	0.103350	9.442510	-0.096222	-0.028107	0.050743	0.210078	1.033912	-0.762600	0.908826	-0.036600	-0.115720	-0.399129	0	0
16765	2.492422	0.064357	9.398386	-0.088132	-0.027218	0.043734	0.210469	1.035016	-0.763118	0.908921	-0.037540	-0.115645	-0.398847	0	0
16766	2.521605	0.093000	9.400867	-0.084542	-0.025472	0.042001	0.210593	1.035429	-0.761286	0.908941	-0.038500	-0.115584	-0.398729	0	0
16767	2.487751	0.086085	9.413096	-0.105946	0.004295	0.034912	0.210184	1.037365	-0.760869	0.909028	-0.039473	-0.115158	-0.398558	0	0
16768	2.468589	0.107883	9.413513	-0.123876	0.000779	0.041828	0.211089	1.040815	-0.760979	0.909050	-0.040688	-0.114700	-0.398519	0	0
16769	2.410961	0.153991	9.400120	-0.148814	0.024458	0.024136	0.211080	1.041505	-0.759534	0.909097	-0.041961	-0.113925	-0.398502	0	0
16770	2.445000	0.185111	9.438638	-0.141689	0.014808	0.027673	0.211855	1.044265	-0.758996	0.909069	-0.043265	-0.113273	-0.398610	0	0
16771	2.434848	0.117709	9.394690	-0.114899	0.030538	0.044657	0.211181	1.045788	-0.757664	0.909216	-0.044231	-0.112571	-0.398369	0	0
16772	2.405777	0.103593	9.423619	-0.089764	0.039336	0.028135	0.211954	1.048546	-0.756472	0.909229	-0.044968	-0.111900	-0.398445	0	0
16773	2.390889	0.046144	9.475961	-0.064698	0.055962	0.028370	0.213011	1.048956	-0.757399	0.909360	-0.045360	-0.111175	-0.398306	0	0
16774	2.381369	0.065476	9.481072	-0.059255	0.046385	0.008996	0.213796	1.049780	-0.756488	0.909322	-0.045768	-0.110570	-0.398513	0	0
16775	2.347581	0.065946	9.548663	-0.052138	0.051612	0.017887	0.213783	1.051161	-0.755037	0.909411	-0.046053	-0.109939	-0.398453	0	0
16776	2.321310	0.104805	9.604614	-0.044914	0.046400	0.000312	0.216026	1.051840	-0.755587	0.909343	-0.046321	-0.109396	-0.398725	0	0
16777	2.343037	0.104584	9.587601	-0.027014	0.042906	-0.001339	0.216553	1.052391	-0.756112	0.909357	-0.046390	-0.108953	-0.398807	0	0
16778	2.294765	0.109611	9.535201	-0.005535	0.024574	-0.006519	0.216552	1.052529	-0.756110	0.909257	-0.046379	-0.108768	-0.399086	0	0
16779	2.270268	0.059423	9.578096	0.008865	0.027247	-0.025794	0.217352	1.051004	-0.755746	0.909173	-0.046157	-0.108622	-0.399344	0	0
16780	2.304059	0.056783	9.587388	0.021367	0.009739	-0.025777	0.218540	1.050997	-0.755633	0.909000	-0.045937	-0.108690	-0.399745	0	0
16781	2.311289	0.056564	9.534449	0.005255	0.023727	-0.018795	0.218538	1.050306	-0.753941	0.908937	-0.045770	-0.108558	-0.399942	0	0
16782	2.314253	0.133496	9.530500	-0.012642	0.025467	-0.017142	0.217219	1.050451	-0.754704	0.908793	-0.045808	-0.108342	-0.400323	0	0
16783	2.323754	0.113937	9.450883	-0.014415	0.006248	-0.024279	0.218807	1.049890	-0.754733	0.908681	-0.045883	-0.108293	-0.400583	0	0
16784	2.352507	0.084650	9.385406	-0.000081	0.002766	-0.027725	0.218020	1.048789	-0.754471	0.908483	-0.045884	-0.108339	-0.401019	0	0
16785	2.332924	0.046428	9.421186	0.040973	-0.004270	-0.008068	0.217755	1.049343	-0.755115	0.908449	-0.045518	-0.108602	-0.401066	0	0
16786	2.366728	0.046157	9.418489	0.044636	-0.000737	-0.025663	0.216819	1.051145	-0.754821	0.908261	-0.045133	-0.108856	-0.401466	0	0
16787	2.415153	0.064954	9.396657	0.049966	-0.011259	-0.019504	0.214584	1.049498	-0.754804	0.908177	-0.044703	-0.109225	-0.401605	0	0
16788	2.425020	0.093763	9.404113	0.033850	-0.007777	-0.016081	0.216834	1.048795	-0.755106	0.908022	-0.044453	-0.109497	-0.401908	0	0
16789	2.434968	0.134538	9.392479	0.029392	-0.013019	-0.020533	0.214725	1.049084	-0.756901	0.907922	-0.044219	-0.109802	-0.402077	0	0
16790	2.464002	0.141608	9.418747	0.032940	-0.018292	-0.016128	0.214465	1.048395	-0.756904	0.907748	-0.044022	-0.110165	-0.402392	0	0
16791	2.482861	0.074406	9.513947	0.050897	-0.018273	-0.032761	0.213810	1.047016	-0.755993	0.907602	-0.043603	-0.110611	-0.402645	0	0
16792	2.506846	0.050297	9.556723	0.075042	-0.013914	-0.029939	0.213553	1.047434	-0.758860	0.907395	-0.042991	-0.111110	-0.403039	0	0
16793	2.497386	0.076940	9.593162	0.083183	-0.004251	-0.047460	0.213823	1.045635	-0.757706	0.907218	-0.042211	-0.111568	-0.403394	0	0
16794	2.502016	0.050320	9.551958	0.053668	0.009743	-0.044987	0.214109	1.042456	-0.758656	0.906973	-0.041678	-0.111774	-0.403942	0	0
16795	2.458392	0.026755	9.600131	0.033892	-0.006917	-0.031086	0.212537	1.040668	-0.759434	0.906837	-0.041379	-0.112051	-0.404202	0	0
16796	2.436625	0.022100	9.595459	0.025932	-0.004241	-0.050514	0.211737	1.042469	-0.760188	0.906528	-0.041153	-0.112273	-0.404856	0	0
16797	2.448769	0.031656	9.605077	0.026749	-0.007784	-0.034662	0.212677	1.040669	-0.761527	0.906372	-0.040922	-0.112533	-0.405156	0	0
16798	2.449010	0.065328	9.605462	0.049973	-0.013045	-0.027455	0.210687	1.041370	-0.760183	0.906155	-0.040540	-0.112922	-0.405571	0	0
16799	2.487529	0.050441	9.554488	0.062580	0.000986	-0.039663	0.209890	1.041373	-0.758864	0.906003	-0.039948	-0.113252	-0.405878	0	0
16800	2.453386	0.002683	9.580670	0.073320	0.013240	-0.037778	0.211346	1.041642	-0.760190	0.905776	-0.039237	-0.113502	-0.406383	0	0
16801	2.424346	-0.006653	9.600040	0.055394	0.018471	-0.029953	0.210304	1.038331	-0.759031	0.905679	-0.038655	-0.113642	-0.406616	0	0
16802	2.446308	0.026718	9.556974	0.030360	0.035960	-0.027427	0.211232	1.038603	-0.760611	0.905503	-0.038253	-0.113508	-0.407083	0	0
16803	2.448858	0.045911	9.547560	-0.017999	0.037674	-0.017196	0.211628	1.038462	-0.760096	0.905451	-0.038277	-0.113173	-0.407291	0	0
16804	2.400569	0.046333	9.562401	-0.023415	0.044655	-0.004859	0.211098	1.038050	-0.759046	0.905347	-0.038354	-0.112732	-0.407637	0	0
16805	2.376162	0.010415	9.552586	-0.025205	0.041166	-0.005766	0.212425	1.037491	-0.759856	0.905342	-0.038446	-0.112333	-0.407749	0	0
16806	2.339672	-0.027726	9.571689	-0.021662	0.025419	-0.003151	0.212807	1.039146	-0.758539	0.905220	-0.038588	-0.112072	-0.408078	0	0
16807	2.313195	-0.017714	9.632116	-0.002036	0.027141	0.008462	0.213193	1.040802	-0.758267	0.905266	-0.038547	-0.111889	-0.408030	0	0
16808	2.337349	-0.017807	9.663151	-0.016276	0.023668	-0.010167	0.212930	1.040527	-0.758135	0.905105	-0.038643	-0.111668	-0.408439	0	0
16809	2.337668	0.027788	9.630025	-0.028791	0.009683	-0.015586	0.213326	1.040525	-0.758271	0.905023	-0.038892	-0.111545	-0.408631	0	0
16810	2.371896	0.087572	9.603980	-0.045844	-0.004347	-0.006946	0.212535	1.040253	-0.758001	0.904838	-0.039371	-0.111455	-0.409017	0	0
16811	2.429928	0.099079	9.581982	-0.075403	-0.007883	-0.000140	0.212919	1.042185	-0.757726	0.904781	-0.040134	-0.111295	-0.409114	0	0
16812	2.459064	0.122757	9.533935	-0.080776	-0.016633	-0.000214	0.213172	1.044395	-0.758100	0.904591	-0.040987	-0.111170	-0.409482	0	0
16813	2.381593	0.094543	9.548698	-0.078118	-0.016625	0.005110	0.212899	1.045778	-0.757951	0.904543	-0.041818	-0.111077	-0.409531	0	0
16814	2.420120	0.079766	9.533776	-0.057517	-0.018365	-0.000047	0.212094	1.047994	-0.757917	0.904356	-0.042470	-0.111061	-0.409880	0	0
16815	2.381757	0.118507	9.520132	-0.070072	-0.018371	0.006930	0.211690	1.049655	-0.758417	0.904315	-0.043239	-0.111017	-0.409902	0	0
16816	2.386650	0.128017	9.496166	-0.084382	-0.016621	0.006833	0.210905	1.048000	-0.757899	0.904155	-0.044132	-0.110872	-0.410199	0	0
16817	2.379574	0.152081	9.482083	-0.089744	-0.032355	0.001457	0.211151	1.051177	-0.757871	0.904067	-0.045130	-0.110876	-0.410285	0	0
16818	2.377002	0.132623	9.404974	-0.078101	-0.006102	0.008685	0.211136	1.053526	-0.757586	0.903918	-0.045926	-0.110659	-0.410582	0	0
16819	2.386483	0.106223	9.447849	-0.046787	-0.028836	0.000891	0.208749	1.054506	-0.756234	0.903849	-0.046521	-0.110807	-0.410626	0	0
16820	2.376952	0.123223	9.476968	0.001568	-0.004322	-0.001305	0.207691	1.055203	-0.756995	0.903691	-0.046581	-0.110905	-0.410942	0	0
16821	2.386657	0.128105	9.525007	0.024838	-0.018312	-0.008239	0.208881	1.054090	-0.755456	0.903629	-0.046473	-0.111256	-0.410994	0	0
16822	2.463976	0.134701	9.519609	0.040991	-0.000818	-0.013366	0.208883	1.054090	-0.755978	0.903459	-0.046146	-0.111492	-0.411341	0	0
16823	2.468643	0.112928	9.490479	0.000759	0.025422	-0.011807	0.207819	1.054925	-0.755431	0.903420	-0.046072	-0.111351	-0.411473	0	0
16824	2.453811	0.064938	9.490054	0.001659	0.018436	-0.015356	0.209439	1.049666	-0.756815	0.903256	-0.046015	-0.111254	-0.411866	0	0
16825	2.456162	0.053172	9.581227	-0.003718	0.032406	-0.011825	0.209685	1.052705	-0.756527	0.903223	-0.045955	-0.111032	-0.412006	0	0
16826	2.437100	0.089357	9.567388	0.010664	0.065677	-0.015992	0.209556	1.051876	-0.756011	0.903094	-0.045626	-0.110543	-0.412457	0	0
16827	2.400836	0.084713	9.529193	0.029430	0.069184	-0.008783	0.211279	1.051591	-0.757346	0.903128	-0.045118	-0.110125	-0.412549	0	0
16828	2.381585	0.094448	9.517454	0.039306	0.060467	-0.018427	0.212332	1.051723	-0.756708	0.903006	-0.044546	-0.109804	-0.412964	0	0
16829	2.391079	0.070416	9.548340	0.042916	0.063101	-0.025449	0.212092	1.048270	-0.757784	0.902970	-0.043924	-0.109505	-0.413189	0	0
16830	2.371597	0.046604	9.577074	0.033951	0.070961	-0.020199	0.212749	1.048819	-0.757788	0.902851	-0.043354	-0.109068	-0.413624	0	0
16831	2.311320	0.059131	9.587352	0.019653	0.072731	-0.023801	0.214985	1.050189	-0.757286	0.902821	-0.042904	-0.108585	-0.413863	0	0
16832	2.313738	0.061356	9.534483	-0.014441	0.062187	-0.004701	0.215780	1.048802	-0.756005	0.902736	-0.042823	-0.108022	-0.414205	0	0
16833	2.275204	0.076045	9.520564	-0.017112	0.055211	-0.009136	0.217618	1.049620	-0.754195	0.902731	-0.042794	-0.107538	-0.414344	0	0
16834	2.289555	0.056705	9.525024	-0.009166	0.051657	0.012930	0.217364	1.048655	-0.755508	0.902706	-0.042729	-0.107084	-0.414522	0	0
16835	2.279777	0.039959	9.529723	0.024877	0.049068	0.002594	0.217628	1.049621	-0.756809	0.902761	-0.042359	-0.106825	-0.414507	0	0
16836	2.327883	0.013154	9.538613	0.060644	0.028941	0.000999	0.219072	1.046292	-0.748893	0.902689	-0.041746	-0.106870	-0.414714	0	0
16837	2.376150	0.008068	9.571785	0.051679	0.030659	0.004448	0.217505	1.044367	-0.750848	0.902743	-0.041215	-0.106889	-0.414646	0	0
16838	2.366504	0.008305	9.624745	0.033822	0.039413	-0.002698	0.219353	1.044219	-0.750486	0.902658	-0.040796	-0.106730	-0.414914	0	0
16839	2.376231	0.017843	9.622368	0.007809	0.024504	0.007632	0.220692	1.042554	-0.752875	0.902700	-0.040694	-0.106624	-0.414860	0	0
16840	2.361935	0.046635	9.562737	-0.037819	0.020134	0.007295	0.221090	1.042276	-0.753014	0.902619	-0.041008	-0.106339	-0.415078	0	0
16841	2.342613	0.046735	9.546082	-0.023587	0.009610	0.023228	0.220288	1.045322	-0.755324	0.902696	-0.041271	-0.106231	-0.414911	0	0
16842	2.352187	0.036840	9.480995	-0.009224	0.009645	0.014517	0.220025	1.045600	-0.756101	0.902628	-0.041382	-0.106155	-0.415067	0	0
16843	2.323315	0.051498	9.481412	0.005079	0.006153	0.016383	0.221608	1.045038	-0.754563	0.902686	-0.041396	-0.106201	-0.414929	0	0
16844	2.342646	0.051523	9.538927	0.010412	0.006122	0.022583	0.219746	1.046429	-0.753214	0.902659	-0.041352	-0.106235	-0.414983	0	0
16845	2.340433	0.078146	9.587319	0.015732	0.000845	0.030538	0.221862	1.045865	-0.752990	0.902774	-0.041308	-0.106369	-0.414703	0	0
16846	2.333316	0.095112	9.611609	-0.020897	-0.004385	0.016159	0.221740	1.045590	-0.755343	0.902712	-0.041581	-0.106372	-0.414810	0	0
16847	2.347758	0.090049	9.565763	-0.018257	-0.000032	0.028526	0.221485	1.044764	-0.756785	0.902803	-0.041846	-0.106374	-0.414584	0	0
16848	2.304147	0.071030	9.527467	-0.037876	0.003513	0.016069	0.221219	1.044073	-0.755089	0.902742	-0.042239	-0.106235	-0.414714	0	0
16849	2.318545	0.058854	9.515185	-0.036157	0.003475	0.031936	0.220807	1.046424	-0.754276	0.902843	-0.042656	-0.106130	-0.414478	0	0
16850	2.308840	0.051773	9.534414	-0.020885	0.004385	0.017953	0.220939	1.046838	-0.755057	0.902789	-0.042896	-0.106052	-0.414589	0	0
16851	2.289703	0.076071	9.566103	-0.004775	0.004392	0.016318	0.222109	1.047105	-0.750107	0.902840	-0.043010	-0.106075	-0.414461	0	0
16852	2.299512	0.097591	9.549442	-0.009220	0.006154	0.011007	0.221185	1.047111	-0.750354	0.902769	-0.043128	-0.106033	-0.414614	0	0
16853	2.301974	0.104736	9.532680	-0.011073	0.016614	0.028656	0.221984	1.046554	-0.751156	0.902881	-0.043261	-0.105915	-0.414386	0	0
16854	2.279981	0.068792	9.520439	-0.003899	0.028875	0.028752	0.223179	1.046825	-0.753523	0.902918	-0.043254	-0.105683	-0.414366	0	0
16855	2.299316	0.071046	9.520298	-0.007464	0.027127	0.025190	0.223180	1.046964	-0.754045	0.903028	-0.043307	-0.105486	-0.414171	0	0
16856	2.323440	0.066193	9.568102	-0.002145	0.030586	0.035806	0.222902	1.046686	-0.749470	0.903088	-0.043286	-0.105241	-0.414104	0	0
16857	2.357210	0.061119	9.567752	-0.007456	0.037600	0.025207	0.224487	1.047231	-0.750403	0.903209	-0.043297	-0.104951	-0.413913	0	0
16858	2.333022	0.056409	9.539066	-0.011049	0.027111	0.026031	0.224347	1.048060	-0.749739	0.903227	-0.043359	-0.104706	-0.413929	0	0
16859	2.308979	0.071029	9.539441	-0.011058	0.011374	0.023341	0.224748	1.047506	-0.750012	0.903311	-0.043509	-0.104639	-0.413747	0	0
16860	2.292045	0.066380	9.549148	-0.023551	0.013140	0.016211	0.224225	1.047786	-0.752092	0.903274	-0.043730	-0.104473	-0.413846	0	0
16861	2.260425	0.033100	9.597105	-0.020030	0.004370	0.025018	0.225012	1.048887	-0.752355	0.903354	-0.043992	-0.104431	-0.413655	0	0
16862	2.260278	0.013741	9.558430	-0.023592	0.016626	0.025914	0.225806	1.048192	-0.751720	0.903363	-0.044209	-0.104229	-0.413664	0	0
16863	2.269905	0.011084	9.500635	-0.002049	0.013176	0.011077	0.225016	1.047920	-0.751972	0.903401	-0.044258	-0.104188	-0.413584	0	0
16864	2.282198	0.042213	9.486467	0.015843	0.009679	0.011198	0.225811	1.047363	-0.751598	0.903359	-0.044132	-0.104219	-0.413683	0	0
16865	2.274958	0.042314	9.500951	0.015838	0.007053	0.011190	0.223436	1.047099	-0.751957	0.903400	-0.044045	-0.104307	-0.413581	0	0
16866	2.265337	0.047244	9.515511	0.012271	-0.003433	0.004961	0.225530	1.048606	-0.748968	0.903311	-0.044000	-0.104444	-0.413744	0	0
16867	2.301580	0.049439	9.539257	0.005173	-0.007790	-0.010097	0.225538	1.047639	-0.749631	0.903244	-0.044048	-0.104632	-0.413838	0	0
16868	2.313614	0.042276	9.587138	-0.003828	-0.016575	-0.002270	0.224619	1.047092	-0.750145	0.903115	-0.044193	-0.104825	-0.414055	0	0
16869	2.327916	0.017949	9.533861	-0.000245	0.002669	0.003986	0.224620	1.048199	-0.752486	0.903115	-0.044263	-0.104891	-0.414032	0	0
16870	2.289455	0.042318	9.539280	-0.023525	-0.004331	0.005570	0.223174	1.047101	-0.752475	0.903021	-0.044544	-0.104888	-0.414208	0	0
16871	2.243342	0.009078	9.563330	-0.014537	-0.013041	-0.006726	0.224235	1.048756	-0.756526	0.902953	-0.044796	-0.105041	-0.414290	0	0
16872	2.243427	0.021089	9.558660	-0.003839	-0.018304	0.000385	0.222641	1.049870	-0.755837	0.902830	-0.044952	-0.105247	-0.414488	0	0
16873	2.269874	0.004118	9.582271	-0.010963	-0.014802	-0.006716	0.223978	1.048205	-0.757834	0.902762	-0.045179	-0.105431	-0.414565	0	0
16874	2.260334	0.021016	9.577740	-0.012724	-0.006041	-0.010215	0.222369	1.049317	-0.752702	0.902609	-0.045352	-0.105495	-0.414863	0	0
16875	2.289294	0.018398	9.582267	-0.027068	-0.014812	-0.006836	0.221045	1.050430	-0.753455	0.902532	-0.045724	-0.105611	-0.414959	0	0
16876	2.269982	0.018608	9.601663	-0.013622	-0.018290	-0.013795	0.220390	1.051403	-0.756572	0.902348	-0.045953	-0.105784	-0.415291	0	0
16877	2.274774	0.013731	9.591952	-0.000167	-0.011274	-0.018961	0.220123	1.051404	-0.755784	0.902237	-0.046053	-0.105985	-0.415469	0	0
16878	2.294089	0.013550	9.582170	0.012357	-0.013024	-0.018881	0.220386	1.051679	-0.755785	0.902053	-0.046020	-0.106220	-0.415813	0	0
16879	2.293943	-0.005794	9.548302	0.010518	-0.011296	-0.006555	0.220658	1.049189	-0.754115	0.901998	-0.046037	-0.106460	-0.415867	0	0
16880	2.332602	-0.001403	9.509564	-0.010976	-0.000825	0.002128	0.219996	1.050022	-0.754881	0.901906	-0.046185	-0.106479	-0.416047	0	0
16881	2.371198	-0.006553	9.497155	-0.003820	0.002664	0.003943	0.219475	1.049334	-0.755794	0.901903	-0.046286	-0.106529	-0.416029	0	0
16882	2.351663	-0.037603	9.518598	0.005154	0.004432	-0.002155	0.219214	1.048645	-0.755536	0.901806	-0.046262	-0.106570	-0.416232	0	0
16883	2.336963	-0.068610	9.566435	0.010461	0.002651	0.009330	0.220005	1.049332	-0.756325	0.901832	-0.046242	-0.106678	-0.416149	0	0
16884	2.356380	-0.054374	9.552011	0.014018	0.006135	0.015534	0.220528	1.049328	-0.754765	0.901815	-0.046149	-0.106732	-0.416184	0	0
16885	2.371032	-0.030538	9.518512	-0.003870	0.003510	0.014514	0.221046	1.050707	-0.754237	0.901857	-0.046262	-0.106770	-0.416070	0	0
16886	2.346884	-0.030364	9.513915	-0.028927	0.023619	0.021461	0.220643	1.050569	-0.752141	0.901861	-0.046491	-0.106485	-0.416108	0	0
16887	2.341864	-0.058998	9.576117	-0.023580	-0.004377	0.016106	0.220117	1.051126	-0.753696	0.901892	-0.046817	-0.106513	-0.415997	0	0
16888	2.322424	-0.077912	9.633748	-0.029018	0.009573	0.033741	0.220381	1.050986	-0.753178	0.901937	-0.047117	-0.106348	-0.415907	0	0
16889	2.322344	-0.087665	9.590376	-0.020013	0.013110	0.023244	0.219592	1.051129	-0.754472	0.902018	-0.047346	-0.106229	-0.415736	0	0
16890	2.293462	-0.073124	9.552339	-0.016448	0.004373	0.025013	0.220389	1.050987	-0.755531	0.902029	-0.047545	-0.106168	-0.415705	0	0
16891	2.259561	-0.087203	9.581309	-0.028978	-0.007868	0.021360	0.220515	1.050571	-0.753184	0.902076	-0.047940	-0.106202	-0.415550	0	0
16892	2.269122	-0.101643	9.602692	-0.019977	-0.000848	0.010870	0.220510	1.051677	-0.753696	0.902020	-0.048177	-0.106180	-0.415649	0	0
16893	2.298134	-0.097038	9.609704	-0.020041	-0.006137	0.023179	0.219454	1.051129	-0.752771	0.902080	-0.048487	-0.106234	-0.415469	0	0
16894	2.327409	-0.054089	9.571491	-0.034316	-0.016616	0.012464	0.220777	1.051537	-0.754224	0.902011	-0.048920	-0.106294	-0.415552	0	0
16895	2.332191	-0.059098	9.518518	-0.037898	-0.011366	0.015980	0.219709	1.053063	-0.753409	0.902027	-0.049405	-0.106324	-0.415454	0	0
16896	2.327236	-0.075956	9.499140	-0.042366	-0.014857	0.014171	0.219589	1.052789	-0.756285	0.901961	-0.049905	-0.106334	-0.415535	0	0
16897	2.315249	-0.063843	9.496980	-0.037920	-0.006123	0.023053	0.218656	1.053622	-0.755217	0.902011	-0.050376	-0.106313	-0.415375	0	0
16898	2.313012	-0.039706	9.518907	-0.050423	-0.011364	0.015899	0.218653	1.054728	-0.756251	0.901949	-0.050937	-0.106256	-0.415455	0	0
16899	2.332431	-0.025441	9.514096	-0.037872	0.000888	0.014269	0.218920	1.053621	-0.755221	0.901970	-0.051368	-0.106176	-0.415377	0	0
16900	2.376003	-0.011283	9.535514	-0.041407	0.002642	0.004546	0.218642	1.055280	-0.754155	0.901884	-0.051776	-0.106036	-0.415550	0	0
16901	2.399913	-0.045093	9.551743	-0.024475	-0.009638	0.015185	0.218102	1.055972	-0.751657	0.901903	-0.052130	-0.106106	-0.415445	0	0
16902	2.399830	-0.054883	9.496353	-0.035197	-0.000881	0.016019	0.218498	1.056800	-0.753223	0.901863	-0.052509	-0.106017	-0.415507	0	0
16903	2.394965	-0.059663	9.493937	-0.041396	0.016640	0.007226	0.218491	1.057906	-0.752950	0.901869	-0.052898	-0.105784	-0.415505	0	0
16904	2.407110	-0.050107	9.503555	-0.027981	0.013138	0.007309	0.217974	1.055974	-0.752962	0.901815	-0.053144	-0.105604	-0.415636	0	0
16905	2.390090	-0.064582	9.445854	-0.014554	0.025400	0.010980	0.217839	1.057081	-0.753994	0.901859	-0.053258	-0.105402	-0.415577	0	0
16906	2.409335	-0.074384	9.435962	-0.001993	0.027166	0.004021	0.219138	1.058038	-0.749169	0.901817	-0.053208	-0.105204	-0.415726	0	0
16907	2.404379	-0.093455	9.479047	-0.003819	0.034138	0.012841	0.219658	1.059417	-0.749163	0.901883	-0.053192	-0.104968	-0.415643	0	0
16908	2.380407	-0.069192	9.486742	0.003364	0.041153	0.009406	0.219398	1.059143	-0.749946	0.901882	-0.053040	-0.104664	-0.415742	0	0
16909	2.385168	-0.078844	9.488994	-0.010972	0.035016	0.011919	0.220059	1.060522	-0.752295	0.901942	-0.053084	-0.104390	-0.415675	0	0
