# Supplementary material for: Identification of Haptic Based Guiding Using Hard Reins
Source: PLoS One. 2015 Jul 22;10(7):e0132020. doi: 10.1371/journal.pone.0132020 (PMC4511788; doi:10.1371/journal.pone.0132020)
Supplement: S1 File — (ZIP) [file pone.0132020.s001.zip › MotionData1/Subject1/T11/sync11.txt]

// Start Time: 0
// Sample rate: 50.0Hz
// Scenario: 4.0
// Firmware Version: 2.6.1
Counter	Acc_X	Acc_Y	Acc_Z	Gyr_X	Gyr_Y	Gyr_Z	Mag_X	Mag_Y	Mag_Z	Quat_w	Quat_x	Quat_y	Quat_z	AnalogIn_1	AnalogIn_2
15523	0.797249	9.801033	0.111157	-0.006951	-0.006486	-0.015927	-0.614482	-0.424504	-0.586303	0.121655	0.071302	-0.701982	-0.698096	0	0
15524	0.796845	9.820446	0.106184	-0.010701	0.002197	-0.008811	-0.612599	-0.424812	-0.587152	0.121750	0.071435	-0.701881	-0.698167	0	0
15525	0.797482	9.784040	0.077590	-0.003577	-0.004900	-0.007064	-0.613405	-0.424941	-0.586874	0.121711	0.071383	-0.701843	-0.698217	0	0
15526	0.817547	9.747989	0.064035	0.001629	0.003815	0.001846	-0.613408	-0.423821	-0.586294	0.121874	0.071457	-0.701835	-0.698189	0	0
15527	0.827060	9.757872	0.069066	-0.010979	0.001933	0.001792	-0.613138	-0.424372	-0.587268	0.121950	0.071382	-0.701743	-0.698276	0	0
15528	0.816768	9.789246	0.078143	-0.003403	0.002346	-0.012326	-0.612597	-0.425227	-0.587574	0.122014	0.071546	-0.701691	-0.698300	0	0
15529	0.787899	9.781441	0.096574	0.003378	0.009097	0.004542	-0.613674	-0.424611	-0.588631	0.122150	0.071519	-0.701693	-0.698278	0	0
15530	0.753599	9.805099	0.129045	-0.007408	0.012562	0.004536	-0.612868	-0.424532	-0.586731	0.122398	0.071623	-0.701613	-0.698303	0	0
15531	0.743704	9.809771	0.095004	-0.012576	0.016270	-0.003410	-0.612736	-0.423792	-0.588207	0.122540	0.071682	-0.701489	-0.698398	0	0
15532	0.841628	9.758138	0.079141	0.001382	0.001819	0.010667	-0.613675	-0.424372	-0.586717	0.122751	0.071680	-0.701488	-0.698361	0	0
15533	0.851753	9.738902	0.094040	-0.016270	-0.005090	-0.003579	-0.613538	-0.425184	-0.588515	0.122745	0.071586	-0.701364	-0.698497	0	0
15534	0.809848	9.776985	0.111725	-0.011055	-0.019382	0.000773	-0.612734	-0.424340	-0.589042	0.122756	0.071499	-0.701294	-0.698574	0	0
15535	0.770489	9.807832	0.122321	-0.007366	-0.014842	-0.001831	-0.613141	-0.423211	-0.588456	0.122688	0.071336	-0.701245	-0.698652	0	0
15536	0.761292	9.780959	0.110205	-0.007351	-0.001552	0.000026	-0.613140	-0.423362	-0.588052	0.122804	0.071372	-0.701180	-0.698693	0	0
15537	0.742021	9.775755	0.114468	-0.008235	0.001995	0.000050	-0.613678	-0.423481	-0.588458	0.122868	0.071312	-0.701106	-0.698762	0	0
15538	0.749178	9.780740	0.109835	-0.012530	-0.004934	-0.008850	-0.614485	-0.423170	-0.588847	0.122906	0.071384	-0.701002	-0.698852	0	0
15539	0.778447	9.771560	0.110803	-0.003665	-0.003211	-0.003513	-0.614482	-0.423992	-0.590099	0.122905	0.071318	-0.700964	-0.698898	0	0
15540	0.798300	9.747643	0.106778	-0.007295	-0.005040	-0.002656	-0.615022	-0.423275	-0.589934	0.122984	0.071354	-0.700901	-0.698943	0	0
15541	0.759466	9.751795	0.115184	-0.005582	-0.003338	0.000905	-0.614485	-0.423001	-0.590067	0.123014	0.071254	-0.700852	-0.698997	0	0
15542	0.752026	9.761372	0.122105	-0.014345	0.002119	-0.007043	-0.612062	-0.424028	-0.590946	0.123119	0.071363	-0.700728	-0.699092	0	0
15543	0.793194	9.762117	0.116141	-0.015893	0.005884	-0.015873	-0.612602	-0.423308	-0.590916	0.123104	0.071433	-0.700584	-0.699232	0	0
15544	0.807650	9.767236	0.121360	-0.017962	-0.001463	-0.007090	-0.612601	-0.423604	-0.590381	0.123178	0.071505	-0.700440	-0.699356	0	0
15545	0.809628	9.796408	0.164532	-0.017888	-0.004929	-0.010651	-0.614486	-0.422557	-0.590870	0.123125	0.071459	-0.700298	-0.699511	0	0
15546	0.802454	9.786564	0.133092	-0.008930	-0.014634	-0.010682	-0.613410	-0.422730	-0.590616	0.123077	0.071477	-0.700231	-0.699585	0	0
15547	0.800508	9.762252	0.130808	0.003691	-0.004772	-0.009694	-0.612329	-0.424740	-0.590557	0.123017	0.071452	-0.700241	-0.699588	0	0
15548	0.807941	9.752675	0.121479	-0.003776	-0.017477	-0.001843	-0.613005	-0.423302	-0.590775	0.123009	0.071396	-0.700219	-0.699617	0	0
15549	0.783660	9.757092	0.135145	-0.010755	0.000374	-0.007050	-0.613271	-0.424299	-0.590259	0.123014	0.071371	-0.700124	-0.699715	0	0
15550	0.787985	9.786304	0.154315	-0.023610	-0.014131	-0.000113	-0.614347	-0.423816	-0.591729	0.123054	0.071301	-0.699960	-0.699878	0	0
15551	0.802242	9.798699	0.142623	-0.010987	-0.008691	-0.000042	-0.612738	-0.422890	-0.590492	0.123045	0.071163	-0.699879	-0.699975	0	0
15552	0.802811	9.767148	0.123620	0.001480	-0.017565	0.003478	-0.614079	-0.423683	-0.591592	0.123067	0.071073	-0.699898	-0.699961	0	0
15553	0.807777	9.762384	0.131030	-0.007385	-0.008661	-0.000030	-0.613946	-0.423255	-0.591852	0.123056	0.070939	-0.699843	-0.700032	0	0
15554	0.803199	9.747734	0.123778	-0.000137	-0.019181	-0.003609	-0.612998	-0.425709	-0.590853	0.123017	0.070884	-0.699848	-0.700040	0	0
15555	0.798008	9.769492	0.152342	-0.007364	-0.024575	-0.003667	-0.613950	-0.422012	-0.590450	0.122869	0.070664	-0.699809	-0.700127	0	0
15556	0.802895	9.767153	0.150103	0.003348	-0.033419	-0.001922	-0.613141	-0.422720	-0.591299	0.122744	0.070505	-0.699857	-0.700117	0	0
15557	0.763776	9.781007	0.129539	0.010865	-0.031296	-0.013370	-0.613945	-0.423513	-0.592950	0.122468	0.070329	-0.699947	-0.700093	0	0
15558	0.725448	9.756033	0.114108	0.008962	-0.028758	-0.008929	-0.614479	-0.425024	-0.588362	0.122312	0.070249	-0.700024	-0.700051	0	0
15559	0.714967	9.799543	0.139938	-0.012335	-0.025060	0.014013	-0.614481	-0.424435	-0.589297	0.122287	0.069896	-0.699964	-0.700151	0	0
15560	0.746443	9.800114	0.133678	0.003278	-0.028177	0.001659	-0.614752	-0.423551	-0.590490	0.122229	0.069754	-0.700006	-0.700133	0	0
15561	0.771806	9.742310	0.125263	-0.003941	-0.022946	0.003435	-0.614481	-0.424586	-0.588893	0.122139	0.069501	-0.699994	-0.700185	0	0
15562	0.764710	9.737329	0.149156	-0.014411	-0.033352	-0.010809	-0.614213	-0.424168	-0.588883	0.121960	0.069379	-0.699912	-0.700311	0	0
15563	0.719984	9.789923	0.132943	-0.008238	-0.019254	-0.003619	-0.615152	-0.424722	-0.588481	0.121849	0.069195	-0.699860	-0.700400	0	0
15564	0.705156	9.804219	0.132380	0.005530	-0.011809	-0.012366	-0.615555	-0.424845	-0.588889	0.121799	0.069263	-0.699890	-0.700373	0	0
15565	0.729916	9.780394	0.147763	0.002577	-0.015607	-0.003564	-0.615557	-0.424288	-0.588462	0.121707	0.069118	-0.699909	-0.700383	0	0
15566	0.744662	9.770951	0.153102	-0.003766	-0.004189	0.000023	-0.615559	-0.423435	-0.588571	0.121804	0.069141	-0.699873	-0.700401	0	0
15567	0.759170	9.771214	0.143916	-0.011165	0.003532	0.008887	-0.615693	-0.423693	-0.589531	0.121942	0.069027	-0.699782	-0.700479	0	0
15568	0.732630	9.765878	0.147956	-0.009325	0.001811	0.007120	-0.615153	-0.424577	-0.588612	0.122134	0.069035	-0.699704	-0.700522	0	0
15569	0.681175	9.798934	0.179830	-0.005583	0.002860	0.001843	-0.615149	-0.425691	-0.589466	0.122214	0.068973	-0.699648	-0.700571	0	0
15570	0.607390	9.851002	0.167543	0.003264	0.021380	0.010844	-0.616632	-0.424543	-0.588594	0.122560	0.069107	-0.699637	-0.700508	0	0
15571	0.593064	9.838602	0.157568	0.016040	0.044664	0.008385	-0.614889	-0.422872	-0.589105	0.122962	0.069319	-0.699685	-0.700368	0	0
15572	0.583990	9.804449	0.138289	0.021302	0.060512	0.016463	-0.615418	-0.425694	-0.589054	0.123613	0.069714	-0.699756	-0.700144	0	0
15573	0.574490	9.796995	0.152497	0.027216	0.079681	0.034288	-0.616766	-0.424534	-0.588865	0.124432	0.070005	-0.699857	-0.699869	0	0
15574	0.569473	9.806616	0.159493	0.017254	0.097246	0.039674	-0.616234	-0.422536	-0.590032	0.125505	0.070490	-0.699868	-0.699617	0	0
15575	0.647587	9.774043	0.130841	0.028073	0.122145	0.043389	-0.616231	-0.423228	-0.590735	0.126684	0.071017	-0.699926	-0.699293	0	0
15576	0.733684	9.710059	0.129151	0.025951	0.123604	0.055752	-0.617578	-0.422181	-0.591775	0.128048	0.071585	-0.699974	-0.698939	0	0
15577	0.791995	9.703835	0.135802	0.009948	0.114803	0.046792	-0.617040	-0.422480	-0.591654	0.129210	0.072013	-0.699915	-0.698740	0	0
15578	0.861740	9.734235	0.156971	-0.007906	0.116568	0.041426	-0.617847	-0.422150	-0.592860	0.130446	0.072586	-0.699723	-0.698644	0	0
15579	0.928679	9.779146	0.149058	0.004603	0.107745	0.043161	-0.618651	-0.422975	-0.593149	0.131538	0.072983	-0.699631	-0.698490	0	0
15580	0.981849	9.784965	0.138609	-0.001659	0.084713	0.037677	-0.620272	-0.420062	-0.594943	0.132520	0.073367	-0.699519	-0.698376	0	0
15581	1.035667	9.756807	0.118807	0.001197	0.045931	0.025051	-0.619061	-0.420508	-0.595243	0.133056	0.073454	-0.699470	-0.698314	0	0
15582	1.041792	9.691372	0.109860	-0.015487	0.041797	0.042655	-0.620270	-0.420628	-0.594961	0.133780	0.073483	-0.699322	-0.698321	0	0
15583	1.013554	9.644732	0.082865	-0.013558	0.017137	0.033672	-0.619192	-0.421471	-0.596362	0.134186	0.073288	-0.699215	-0.698371	0	0
15584	0.983753	9.685464	0.112938	-0.028073	-0.018501	0.031634	-0.620407	-0.419754	-0.595884	0.134425	0.072960	-0.699051	-0.698523	0	0
15585	1.033211	9.759192	0.123529	-0.032912	-0.039260	0.006718	-0.620269	-0.420855	-0.597419	0.134263	0.072532	-0.698864	-0.698786	0	0
15586	0.997122	9.760974	0.218699	-0.029547	-0.037672	0.015585	-0.620134	-0.420836	-0.598373	0.134263	0.072187	-0.698703	-0.698982	0	0
15587	0.926101	9.781523	0.115259	-0.036228	-0.060281	-0.007550	-0.622290	-0.419104	-0.597611	0.133858	0.071707	-0.698511	-0.699302	0	0
15588	0.914723	9.749761	0.148851	-0.036630	-0.043889	-0.023357	-0.622020	-0.419670	-0.597905	0.133537	0.071570	-0.698281	-0.699606	0	0
15589	0.906836	9.783607	0.167612	-0.047165	-0.057894	-0.035856	-0.621215	-0.418993	-0.597348	0.132957	0.071291	-0.697988	-0.700037	0	0
15590	0.952536	9.799001	0.154455	-0.033787	-0.079137	-0.035077	-0.621752	-0.419399	-0.597627	0.132310	0.070996	-0.697816	-0.700362	0	0
15591	1.030146	9.800411	0.180899	-0.024496	-0.081435	-0.046573	-0.620946	-0.419267	-0.598041	0.131476	0.070656	-0.697705	-0.700664	0	0
15592	1.094322	9.755460	0.265055	-0.010153	-0.082242	-0.044779	-0.620678	-0.418832	-0.598711	0.130727	0.070443	-0.697694	-0.700837	0	0
15593	1.119142	9.719491	0.222757	0.003389	-0.077719	-0.079190	-0.620137	-0.420163	-0.596854	0.129671	0.070391	-0.697748	-0.700983	0	0
15594	1.132461	9.773136	0.174615	-0.010284	-0.078934	-0.106651	-0.619055	-0.422462	-0.596532	0.128498	0.070619	-0.697688	-0.701236	0	0
15595	1.003814	9.918897	0.265859	0.036622	-0.173937	-0.060236	-0.619053	-0.423233	-0.593834	0.126881	0.069802	-0.698110	-0.701193	0	0
15596	0.817185	9.777121	0.133615	-0.009294	-0.062000	-0.072875	-0.619055	-0.422824	-0.593140	0.126059	0.069913	-0.698058	-0.701382	0	0
15597	0.746670	9.693319	0.298186	-0.098187	-0.093381	0.015069	-0.617980	-0.422521	-0.595049	0.125627	0.068964	-0.697482	-0.702125	0	0
15598	0.804695	9.932273	0.228353	-0.061824	-0.007844	-0.051481	-0.618516	-0.423079	-0.594925	0.125374	0.069244	-0.697007	-0.702614	0	0
15599	1.013796	9.931234	0.434582	0.007105	0.010971	-0.068877	-0.617980	-0.422355	-0.596133	0.125007	0.069745	-0.696981	-0.702657	0	0
15600	1.165986	9.812599	0.295711	0.047429	-0.067595	-0.041872	-0.616360	-0.424541	-0.595133	0.124325	0.069670	-0.697355	-0.702414	0	0
15601	1.137499	9.778092	0.266209	0.025511	-0.071622	-0.030465	-0.617302	-0.424431	-0.592804	0.123641	0.069344	-0.697586	-0.702337	0	0
15602	1.076178	9.696870	0.289013	-0.014336	-0.085528	-0.057185	-0.616090	-0.425321	-0.592302	0.122757	0.069161	-0.697538	-0.702558	0	0
15603	1.157920	9.598897	0.995189	0.011118	-0.154894	-0.046971	-0.616091	-0.425053	-0.591613	0.121388	0.068345	-0.697756	-0.702659	0	0
15604	2.013360	12.119550	-0.754897	0.749950	-0.768967	0.014821	-0.616892	-0.428579	-0.579190	0.115718	0.063790	-0.703915	-0.697885	0	0
15605	0.649379	9.419626	-0.006053	0.704635	-0.550360	0.035920	-0.621727	-0.431827	-0.562490	0.111692	0.060439	-0.709450	-0.693219	0	0
15606	0.323831	8.874717	-0.628198	0.340985	-0.328896	-0.021159	-0.623874	-0.434159	-0.551375	0.109088	0.058707	-0.712149	-0.691012	0	0
15607	0.262086	8.951294	-0.510306	0.009269	-0.140945	0.031171	-0.624142	-0.434794	-0.548124	0.108342	0.057453	-0.712371	-0.691005	0	0
15608	0.351505	8.739297	-0.395227	-0.456279	0.077831	-0.021947	-0.624956	-0.432133	-0.552114	0.109109	0.057691	-0.709101	-0.694221	0	0
15609	0.600329	9.962545	0.171300	-0.485992	0.041633	0.103149	-0.626842	-0.429618	-0.560997	0.110445	0.056651	-0.705719	-0.697533	0	0
15610	0.909899	10.308079	0.613912	-0.193539	-0.223930	0.157087	-0.629800	-0.428915	-0.563935	0.110201	0.053832	-0.704687	-0.698837	0	0
15611	0.731538	10.479617	0.474743	0.150267	-0.266241	0.115494	-0.630337	-0.429356	-0.562718	0.109098	0.051256	-0.706074	-0.697804	0	0
15612	0.943110	10.298941	0.328533	0.350935	-0.321965	0.208559	-0.632760	-0.428894	-0.555730	0.108217	0.047974	-0.708958	-0.695245	0	0
15613	0.385329	8.453417	-0.700166	0.117347	-0.212590	0.016905	-0.638816	-0.427521	-0.547717	0.106816	0.046437	-0.709995	-0.694507	0	0
15614	0.306738	9.022506	-0.502251	-0.347214	0.171809	-0.045757	-0.636121	-0.429502	-0.550536	0.107974	0.047614	-0.707362	-0.696931	0	0
15615	0.938896	10.012395	0.253532	-0.278727	-0.036058	0.044874	-0.637467	-0.428207	-0.556198	0.108208	0.046680	-0.705463	-0.698881	0	0
15616	0.792100	10.053410	0.075393	-0.055680	-0.065434	-0.021770	-0.637740	-0.426577	-0.559001	0.107758	0.046389	-0.705119	-0.699316	0	0
15617	0.797073	10.068080	0.207836	0.030121	-0.047544	0.003363	-0.637204	-0.425879	-0.559121	0.107475	0.046002	-0.705368	-0.699135	0	0
15618	0.922781	9.946541	0.106690	0.041100	-0.126028	0.017020	-0.637739	-0.426898	-0.557378	0.106811	0.045105	-0.705785	-0.698874	0	0
15619	0.909509	9.739937	-0.029374	0.009038	-0.060556	-0.017126	-0.640162	-0.426371	-0.553247	0.106303	0.044748	-0.705890	-0.698869	0	0
15620	1.051137	9.941581	0.045670	0.048364	-0.144440	0.045189	-0.640698	-0.426931	-0.552987	0.105693	0.043522	-0.706388	-0.698535	0	0
15621	0.899585	10.249568	0.048324	0.232311	-0.146826	0.132411	-0.641372	-0.426560	-0.549971	0.105523	0.041743	-0.708205	-0.696827	0	0
15622	0.917902	9.929446	-0.011288	0.374200	-0.023150	-0.002490	-0.643254	-0.427218	-0.544115	0.105299	0.042045	-0.710819	-0.694177	0	0
15623	0.895581	9.433780	-0.234518	0.288487	-0.028604	-0.027517	-0.643789	-0.429045	-0.538041	0.104826	0.042282	-0.712822	-0.692177	0	0
15624	0.857984	9.248594	-0.263163	0.109925	-0.053482	-0.017611	-0.644055	-0.430257	-0.534400	0.104380	0.042194	-0.713619	-0.691428	0	0
15625	0.860954	9.476854	-0.182946	-0.005866	-0.152366	-0.013314	-0.644325	-0.430125	-0.533712	0.103246	0.041166	-0.713716	-0.691560	0	0
15626	0.821786	9.480989	-0.280470	-0.119721	-0.236978	-0.010665	-0.644728	-0.430269	-0.533167	0.101660	0.039547	-0.713113	-0.692511	0	0
15627	0.790123	9.611507	-0.272798	-0.228068	-0.262996	-0.002330	-0.644729	-0.429665	-0.534782	0.099899	0.037448	-0.711781	-0.694251	0	0
15628	0.615659	9.321932	0.210305	-0.271578	-0.254006	-0.057183	-0.645809	-0.427904	-0.536346	0.097938	0.035899	-0.710110	-0.696321	0	0
15629	0.449883	9.891787	-0.333499	-0.359248	-0.005523	-0.032856	-0.647155	-0.426634	-0.540919	0.097838	0.035682	-0.707583	-0.698914	0	0
15630	0.769284	10.242363	0.184003	-0.140269	0.011786	-0.009169	-0.646618	-0.426011	-0.543901	0.098051	0.035771	-0.706574	-0.699900	0	0
15631	1.005912	10.037876	0.147069	0.068407	-0.064466	-0.017886	-0.645273	-0.426313	-0.544471	0.097485	0.035453	-0.707093	-0.699470	0	0
15632	1.013147	9.634993	-0.107250	0.075605	-0.073307	-0.017899	-0.646344	-0.427877	-0.543147	0.096956	0.035217	-0.707674	-0.698969	0	0
15633	0.980705	9.566435	-0.069211	0.000154	-0.073810	-0.023434	-0.644733	-0.427530	-0.541385	0.096310	0.034807	-0.707723	-0.699029	0	0
15634	0.821635	9.745607	-0.190995	0.087673	0.019133	-0.049057	-0.646610	-0.429226	-0.539648	0.096198	0.035434	-0.708287	-0.698441	0	0
15635	0.580564	9.544584	-0.285946	0.010907	0.058866	-0.064894	-0.644993	-0.430692	-0.539169	0.096196	0.036256	-0.708270	-0.698417	0	0
15636	-0.236426	9.005345	-0.699337	-0.276807	0.376708	-0.219148	-0.643273	-0.420812	-0.545406	0.097571	0.040246	-0.705871	-0.700433	0	0
15637	0.013687	9.806213	-0.091067	-0.481448	0.874498	-0.426235	-0.635205	-0.420441	-0.557334	0.100980	0.048854	-0.701420	-0.703865	0	0
15638	0.816876	10.313646	0.355843	-0.423088	0.577038	-0.239854	-0.627943	-0.420016	-0.570750	0.103709	0.054267	-0.697705	-0.706758	0	0
15639	0.854993	10.142002	0.596629	-0.240317	0.236431	-0.066419	-0.627676	-0.418412	-0.579143	0.105053	0.056097	-0.695708	-0.708383	0	0
15640	0.537479	9.978415	0.323318	-0.059185	0.211553	-0.078305	-0.625125	-0.416832	-0.582662	0.106187	0.058192	-0.695002	-0.708739	0	0
15641	0.213362	9.659338	0.046162	0.004519	0.448772	-0.230326	-0.620007	-0.420008	-0.585276	0.107702	0.062925	-0.694402	-0.708694	0	0
15642	0.261522	9.694212	0.167741	-0.029183	0.654138	-0.348483	-0.613813	-0.423189	-0.588719	0.109932	0.070020	-0.693234	-0.708829	0	0
15643	0.523722	9.961186	0.462648	-0.022845	0.553532	-0.267847	-0.608163	-0.423750	-0.594659	0.111917	0.075723	-0.692251	-0.708893	0	0
15644	0.724243	10.115339	0.467639	0.045921	0.399767	-0.174070	-0.603865	-0.422367	-0.597524	0.113580	0.079908	-0.691970	-0.708443	0	0
15645	0.701593	10.020240	0.368962	0.154900	0.304408	-0.092107	-0.600096	-0.423856	-0.598161	0.114943	0.082825	-0.692631	-0.707241	0	0
15646	0.565561	9.889090	0.209303	0.230516	0.321793	-0.122663	-0.598746	-0.425851	-0.599058	0.116273	0.086306	-0.693763	-0.705496	0	0
15647	0.490549	9.640109	0.208880	0.191730	0.308970	-0.121072	-0.595248	-0.426941	-0.598317	0.117430	0.089495	-0.694635	-0.704047	0	0
15648	0.490422	9.644961	0.199210	0.052126	0.217502	-0.065513	-0.592425	-0.427144	-0.598493	0.118584	0.091625	-0.694665	-0.703550	0	0
15649	0.353733	9.826989	0.275490	0.016804	0.131239	-0.005154	-0.593090	-0.429428	-0.597061	0.119478	0.092550	-0.694611	-0.703331	0	0
15650	0.224209	9.994568	0.226920	0.084862	0.135918	0.008373	-0.591744	-0.430044	-0.596280	0.120550	0.093629	-0.695032	-0.702590	0	0
15651	0.304675	9.952318	0.114158	0.164594	0.160095	-0.007149	-0.590532	-0.430748	-0.597678	0.121492	0.094949	-0.695976	-0.701315	0	0
15652	0.392419	9.793678	0.036200	0.220410	0.172966	-0.005134	-0.590667	-0.430805	-0.595091	0.122614	0.096562	-0.697280	-0.699601	0	0
15653	0.492197	9.640113	-0.036613	0.192582	0.176278	-0.040577	-0.588514	-0.431732	-0.593921	0.123406	0.098261	-0.698359	-0.698147	0	0
15654	0.540269	9.558459	0.088250	0.101563	0.085165	-0.018470	-0.587164	-0.433959	-0.590877	0.123925	0.099196	-0.698922	-0.697360	0	0
15655	0.441408	9.663487	0.144606	0.012108	-0.037146	0.007006	-0.589319	-0.432777	-0.590814	0.123736	0.098849	-0.699049	-0.697315	0	0
15656	0.291358	9.884099	0.070933	0.005892	-0.060978	0.033382	-0.588647	-0.432977	-0.588922	0.123702	0.098297	-0.699175	-0.697273	0	0
15657	0.276590	9.859529	-0.155620	0.017199	-0.046273	0.017608	-0.590126	-0.432685	-0.587806	0.123518	0.097819	-0.699359	-0.697188	0	0
15658	0.446744	9.862637	0.022903	0.042867	-0.021689	0.003658	-0.590396	-0.432371	-0.588882	0.123531	0.097810	-0.699662	-0.696883	0	0
15659	0.582957	9.855410	0.133058	0.065283	-0.123256	0.056091	-0.590536	-0.430707	-0.587192	0.123030	0.096586	-0.700313	-0.696488	0	0
15660	0.535816	9.781721	0.088836	0.071571	-0.255027	0.101254	-0.593221	-0.431985	-0.584343	0.122059	0.094302	-0.701195	-0.696085	0	0
15661	0.473681	9.707744	-0.100281	0.020808	-0.299198	0.107906	-0.595781	-0.430580	-0.581272	0.120727	0.091433	-0.701793	-0.696097	0	0
15662	0.445271	9.646519	-0.274016	-0.046762	-0.245908	0.086831	-0.600345	-0.432765	-0.580200	0.119832	0.089174	-0.701817	-0.696521	0	0
15663	0.434616	9.702166	-0.226617	-0.075268	-0.147657	0.059078	-0.600354	-0.429663	-0.579554	0.119309	0.087587	-0.701512	-0.697119	0	0
15664	0.447268	9.843230	0.066397	-0.081043	-0.124165	0.042397	-0.602237	-0.429324	-0.580066	0.118998	0.086455	-0.701105	-0.697722	0	0
15665	0.665952	10.104559	0.360010	-0.015891	-0.275283	0.136165	-0.604119	-0.429294	-0.579499	0.118066	0.083506	-0.701426	-0.697917	0	0
15666	0.676340	10.017317	0.028782	0.066388	-0.460022	0.191832	-0.607616	-0.429160	-0.575641	0.116328	0.079168	-0.702558	-0.697576	0	0
15667	0.543901	9.803677	-0.281804	0.127245	-0.425460	0.144549	-0.609475	-0.437485	-0.569080	0.114280	0.075277	-0.704038	-0.696853	0	0
15668	0.352508	9.676393	-0.296346	0.126500	-0.238713	0.070642	-0.611759	-0.438364	-0.565541	0.113194	0.073395	-0.705219	-0.696036	0	0
15669	0.576861	9.656220	0.014009	0.029736	-0.313338	0.107821	-0.615664	-0.436673	-0.561220	0.111747	0.070432	-0.705846	-0.695941	0	0
15670	0.425673	9.672878	-0.173710	-0.075009	-0.396017	0.107000	-0.618354	-0.436092	-0.559127	0.109961	0.066985	-0.705812	-0.696600	0	0
15671	0.506757	9.994805	-0.091802	-0.031778	-0.356637	0.111775	-0.620642	-0.435357	-0.557987	0.108276	0.063623	-0.706043	-0.696945	0	0
15672	0.426424	9.869524	-0.228131	0.058156	-0.187868	0.076916	-0.623328	-0.436157	-0.557437	0.107700	0.062023	-0.706673	-0.696540	0	0
15673	0.468986	9.683371	-0.206162	0.053507	-0.010269	0.012614	-0.624407	-0.435365	-0.553859	0.107713	0.061868	-0.707055	-0.696163	0	0
15674	0.490294	9.839132	-0.148908	0.057925	0.154265	-0.023464	-0.624135	-0.436497	-0.554171	0.108812	0.063314	-0.707254	-0.695660	0	0
15675	0.778740	9.742424	0.019554	0.043940	0.037816	0.007511	-0.624408	-0.435254	-0.552493	0.109135	0.063520	-0.707514	-0.695326	0	0
15676	0.752936	9.673965	-0.142009	0.019595	-0.007602	0.001852	-0.624143	-0.434002	-0.551775	0.109300	0.063631	-0.707636	-0.695166	0	0
15677	0.745072	9.727246	0.006599	0.017842	-0.004902	0.000091	-0.622659	-0.436005	-0.552402	0.109287	0.063564	-0.707756	-0.695052	0	0
15678	0.705157	9.777497	-0.035929	0.014451	-0.021562	-0.010627	-0.623601	-0.435424	-0.552100	0.109285	0.063676	-0.707849	-0.694948	0	0
15679	0.622964	9.759007	-0.086457	0.035996	-0.024099	-0.008788	-0.624406	-0.436132	-0.551296	0.109062	0.063558	-0.708110	-0.694727	0	0
15680	0.578952	9.787346	-0.030247	0.017883	-0.017272	-0.003489	-0.624135	-0.436705	-0.551318	0.109133	0.063649	-0.708226	-0.694589	0	0
15681	0.568557	9.816285	-0.069301	0.008721	-0.001567	0.005426	-0.623193	-0.437321	-0.550123	0.109185	0.063557	-0.708283	-0.694532	0	0
15682	0.636914	9.793250	-0.057400	0.021777	0.006053	-0.010413	-0.624809	-0.436592	-0.549400	0.109360	0.063853	-0.708397	-0.694361	0	0
15683	0.715500	9.741268	-0.059411	0.025266	-0.008181	-0.008740	-0.624809	-0.436585	-0.549672	0.109256	0.063834	-0.708566	-0.694206	0	0
15684	0.720234	9.746208	-0.064117	0.017947	-0.024287	-0.007099	-0.625079	-0.435988	-0.550739	0.109262	0.063912	-0.708687	-0.694074	0	0
15685	0.699950	9.787107	-0.089121	0.016190	-0.035773	-0.010711	-0.625075	-0.437278	-0.550100	0.108956	0.063705	-0.708822	-0.694004	0	0
15686	0.695107	9.784591	-0.103695	0.014324	-0.040278	-0.008976	-0.624540	-0.436758	-0.548592	0.108818	0.063663	-0.708936	-0.693913	0	0
15687	0.695449	9.765174	-0.117981	0.015676	-0.045995	0.006907	-0.625615	-0.436740	-0.548306	0.108562	0.063260	-0.709089	-0.693833	0	0
15688	0.686339	9.735877	-0.118040	-0.005598	-0.058270	-0.007381	-0.625883	-0.437029	-0.547768	0.108326	0.063065	-0.709085	-0.693892	0	0
15689	0.647021	9.764297	-0.109832	-0.014924	-0.083438	0.000393	-0.625614	-0.437344	-0.546692	0.107778	0.062415	-0.709062	-0.694060	0	0
15690	0.615604	9.758870	-0.115570	-0.011345	-0.072809	0.003132	-0.626153	-0.436938	-0.545310	0.107512	0.062035	-0.709040	-0.694158	0	0
15691	0.515700	9.783760	-0.128452	-0.007705	-0.085143	-0.000451	-0.625882	-0.437460	-0.547509	0.106941	0.061387	-0.709068	-0.694275	0	0
15692	0.527205	9.810670	-0.152375	-0.014761	-0.053198	-0.000272	-0.625480	-0.437186	-0.547505	0.106832	0.061204	-0.708995	-0.694382	0	0
15693	0.642961	9.837046	-0.168280	-0.010925	-0.021067	-0.003617	-0.627097	-0.435875	-0.547444	0.106694	0.061021	-0.708930	-0.694486	0	0
15694	0.871998	9.894608	-0.185759	0.024918	0.009212	0.007246	-0.626823	-0.437778	-0.545058	0.107019	0.061222	-0.709074	-0.694272	0	0
15695	1.062261	9.830084	-0.205913	0.043162	0.006061	-0.002480	-0.626959	-0.437055	-0.545577	0.107050	0.061275	-0.709356	-0.693974	0	0
15696	1.150233	9.678744	-0.165962	0.057309	-0.029462	0.000859	-0.625751	-0.436714	-0.543129	0.107032	0.061285	-0.709763	-0.693560	0	0
15697	1.149742	9.581630	-0.167652	0.038909	-0.093734	0.004815	-0.627361	-0.437964	-0.542606	0.106410	0.060587	-0.710126	-0.693345	0	0
15698	1.106295	9.588135	-0.070336	0.002309	-0.141565	-0.015049	-0.627091	-0.438426	-0.541263	0.105504	0.059858	-0.710262	-0.693408	0	0
15699	1.065811	9.689371	0.028764	-0.029365	-0.199525	-0.019053	-0.629112	-0.436945	-0.542008	0.104009	0.058521	-0.710246	-0.693764	0	0
15700	1.042793	9.761790	0.104545	-0.036492	-0.223411	-0.026301	-0.628968	-0.440089	-0.541022	0.102455	0.057252	-0.710188	-0.694160	0	0
15701	0.992985	9.714767	0.151517	-0.011138	-0.251387	-0.036997	-0.628168	-0.438480	-0.537848	0.100458	0.055699	-0.710334	-0.694429	0	0
15702	0.954217	9.701917	0.073391	-0.019066	-0.256617	-0.044117	-0.628168	-0.438483	-0.537712	0.098507	0.054317	-0.710415	-0.694735	0	0
15703	0.932514	9.810761	0.028572	0.005547	-0.238414	-0.052763	-0.629509	-0.439641	-0.535282	0.096484	0.052980	-0.710646	-0.694886	0	0
15704	0.907087	9.878280	0.077836	0.007388	-0.238354	-0.054523	-0.628970	-0.440566	-0.532595	0.094554	0.051802	-0.710881	-0.695000	0	0
15705	0.895292	9.725114	-0.020069	0.009458	-0.214151	-0.026060	-0.629775	-0.441151	-0.530971	0.092888	0.050446	-0.711122	-0.695078	0	0
15706	0.835970	9.801734	0.097896	-0.018358	-0.102859	-0.077589	-0.629372	-0.441173	-0.530432	0.091764	0.050341	-0.711035	-0.695323	0	0
15707	0.925218	9.827633	0.126920	-0.002759	-0.135140	-0.060971	-0.628023	-0.442928	-0.529415	0.090424	0.049769	-0.711095	-0.695478	0	0
15708	0.947484	9.818336	0.211929	0.005622	-0.103762	-0.032459	-0.627215	-0.443409	-0.527806	0.089581	0.049343	-0.711198	-0.695513	0	0
15709	1.021245	9.761409	0.185734	-0.020768	-0.074206	-0.050048	-0.627888	-0.443240	-0.528337	0.088761	0.049098	-0.711081	-0.695755	0	0
15710	1.148569	9.705462	0.243024	-0.040795	-0.082540	-0.043118	-0.628293	-0.442655	-0.528722	0.088006	0.048843	-0.710836	-0.696119	0	0
15711	1.149939	9.639943	0.262819	-0.039183	-0.093326	-0.037876	-0.627080	-0.443727	-0.526456	0.087146	0.048359	-0.710611	-0.696491	0	0
15712	0.985680	9.605398	0.217115	-0.047529	-0.140511	-0.002802	-0.630309	-0.442646	-0.527064	0.086246	0.047390	-0.710388	-0.696896	0	0
15713	0.809703	9.543932	0.127923	-0.086129	-0.092029	0.036330	-0.628559	-0.443539	-0.526977	0.085937	0.046346	-0.709868	-0.697535	0	0
15714	0.844910	9.593118	0.075672	-0.130500	-0.005949	0.027892	-0.628958	-0.444939	-0.527290	0.086238	0.046017	-0.708964	-0.698438	0	0
15715	0.905649	9.715608	0.129572	-0.141486	0.028331	0.040434	-0.630444	-0.442454	-0.529099	0.086838	0.045734	-0.707951	-0.699409	0	0
15716	0.881148	9.739446	0.196044	-0.087936	0.046079	0.060168	-0.630847	-0.442096	-0.531942	0.087710	0.045575	-0.707312	-0.699956	0	0
15717	0.875707	9.753902	0.099477	-0.074831	0.055607	0.110666	-0.632465	-0.440335	-0.532955	0.088965	0.045042	-0.706772	-0.700379	0	0
15718	0.895946	9.725148	0.186977	-0.040543	0.124152	0.119163	-0.634615	-0.440541	-0.534163	0.090772	0.045045	-0.706419	-0.700502	0	0
15719	0.899331	9.790751	0.138440	-0.051748	0.128109	0.135065	-0.636230	-0.439632	-0.535067	0.092700	0.044867	-0.705981	-0.700702	0	0
15720	0.849517	9.855391	0.121980	-0.050500	0.141772	0.158151	-0.638654	-0.437988	-0.536348	0.094903	0.044703	-0.705555	-0.700847	0	0
15721	0.932835	9.929730	0.114347	-0.031721	0.178180	0.202625	-0.639061	-0.436346	-0.539558	0.097649	0.044417	-0.705233	-0.700813	0	0
15722	1.138527	9.952889	0.161409	-0.008897	0.209734	0.229374	-0.643100	-0.434249	-0.540396	0.100810	0.044265	-0.705054	-0.700555	0	0
15723	1.337088	9.961348	0.160216	-0.009762	0.196551	0.259302	-0.646332	-0.431847	-0.543004	0.104072	0.043727	-0.704879	-0.700288	0	0
15724	1.501398	9.978890	0.114573	0.025387	0.155350	0.283867	-0.650100	-0.430622	-0.543192	0.107209	0.042840	-0.705006	-0.699741	0	0
15725	1.593025	9.990255	0.037859	0.061212	0.127164	0.285548	-0.654134	-0.430118	-0.542584	0.110137	0.041702	-0.705397	-0.698961	0	0
15726	1.637610	9.927937	-0.051780	0.125430	0.097060	0.302349	-0.657904	-0.428184	-0.542750	0.112943	0.040381	-0.706279	-0.697698	0	0
15727	1.499748	9.777339	-0.146351	0.147004	0.067089	0.298728	-0.661941	-0.426726	-0.540477	0.115503	0.038823	-0.707326	-0.696306	0	0
15728	1.284860	9.601068	-0.235871	0.117694	0.017587	0.276274	-0.667862	-0.424936	-0.538443	0.117562	0.037119	-0.708221	-0.695144	0	0
15729	1.008680	9.464957	-0.293872	0.068259	-0.025302	0.267071	-0.670558	-0.422678	-0.535343	0.119275	0.035050	-0.708802	-0.694366	0	0
15730	0.693301	9.313545	-0.581654	0.054995	-0.074003	0.217292	-0.675397	-0.422869	-0.534476	0.120302	0.033058	-0.709338	-0.693740	0	0
15731	0.351474	9.156802	-0.836505	0.024137	-0.074673	0.160697	-0.679033	-0.420998	-0.532058	0.120936	0.031352	-0.709630	-0.693410	0	0
15732	0.118200	9.395308	-1.057304	-0.029889	-0.029252	0.102516	-0.680378	-0.420832	-0.531764	0.121520	0.030392	-0.709481	-0.693503	0	0
15733	0.112753	10.028819	-1.081509	-0.069639	0.049879	0.053365	-0.681726	-0.419496	-0.533067	0.122314	0.030205	-0.708940	-0.693924	0	0
15734	0.293173	10.609889	-0.907032	-0.043797	0.161418	0.047019	-0.682526	-0.421085	-0.537058	0.123897	0.030973	-0.708441	-0.694119	0	0
15735	0.452703	10.421022	-0.700906	0.145877	0.254849	0.037570	-0.682798	-0.420255	-0.535939	0.125960	0.032593	-0.709137	-0.692962	0	0
15736	0.446886	9.716887	-0.852246	0.176388	0.290272	-0.018654	-0.682396	-0.419673	-0.537014	0.127941	0.035006	-0.709972	-0.691625	0	0
15737	0.411527	9.293831	-0.907914	0.045578	0.318007	-0.034774	-0.680640	-0.422532	-0.537672	0.129978	0.037452	-0.709858	-0.691234	0	0
15738	0.392923	9.492557	-0.938872	-0.098117	0.352495	-0.040312	-0.678895	-0.420920	-0.541725	0.132386	0.040133	-0.708688	-0.691827	0	0
15739	0.501726	9.907254	-0.702747	-0.062376	0.419896	-0.020365	-0.677284	-0.419853	-0.546611	0.135276	0.043047	-0.707682	-0.692122	0	0
15740	0.617852	9.928790	-0.631942	-0.015672	0.453860	-0.011189	-0.676205	-0.420319	-0.552085	0.138642	0.046410	-0.706928	-0.692010	0	0
15741	0.766568	9.756695	-0.674226	0.038635	0.500636	-0.014280	-0.674591	-0.420435	-0.554831	0.142089	0.049980	-0.706485	-0.691514	0	0
15742	0.928202	9.453762	-0.522543	0.045937	0.533557	-0.012305	-0.672709	-0.420113	-0.558383	0.145990	0.054001	-0.706005	-0.690889	0	0
15743	1.240118	9.381746	-0.440209	-0.010471	0.558116	-0.053060	-0.671631	-0.420437	-0.563853	0.149593	0.058168	-0.705079	-0.690726	0	0
15744	1.523244	9.433029	-0.253768	-0.046184	0.542191	-0.067488	-0.666254	-0.419567	-0.570151	0.153237	0.062520	-0.703872	-0.690778	0	0
15745	1.673750	9.547436	-0.221125	-0.074925	0.504844	-0.076696	-0.662749	-0.422514	-0.574917	0.156333	0.066382	-0.702526	-0.691094	0	0
15746	1.656846	9.564136	-0.096590	-0.074797	0.446547	-0.092098	-0.659661	-0.420458	-0.581151	0.159104	0.070157	-0.701217	-0.691418	0	0
15747	1.552853	9.552537	-0.099694	-0.067579	0.444844	-0.092947	-0.656965	-0.422411	-0.585194	0.161656	0.073725	-0.699973	-0.691715	0	0
15748	1.560438	9.409441	-0.136898	-0.076446	0.481229	-0.057374	-0.655621	-0.421750	-0.590635	0.164855	0.077438	-0.698594	-0.691948	0	0
15749	1.668603	9.103103	-0.054235	-0.104930	0.558352	-0.021620	-0.652933	-0.420815	-0.597036	0.168716	0.081225	-0.696924	-0.692268	0	0
15750	2.078615	9.202793	-0.056848	-0.182854	0.620992	0.008502	-0.650247	-0.419272	-0.605188	0.173378	0.085218	-0.694585	-0.692986	0	0
15751	2.348811	9.965180	0.528256	-0.302311	0.646166	0.101896	-0.647967	-0.416289	-0.613969	0.178862	0.088403	-0.691443	-0.694334	0	0
15752	2.524465	10.784071	0.695978	-0.246107	0.583567	0.208568	-0.648240	-0.414094	-0.622881	0.184659	0.090602	-0.688846	-0.695114	0	0
15753	2.523344	10.616557	0.817572	-0.012601	0.514368	0.282241	-0.647702	-0.413396	-0.629129	0.190216	0.092143	-0.688055	-0.694196	0	0
15754	2.313317	9.699939	0.659161	0.115920	0.474476	0.284244	-0.651346	-0.408115	-0.633273	0.195425	0.093714	-0.688197	-0.692396	0	0
15755	1.717448	8.909825	0.377220	-0.013315	0.440893	0.301476	-0.653496	-0.407984	-0.636784	0.200603	0.094595	-0.687517	-0.691470	0	0
15756	1.330916	8.946493	0.235088	-0.214430	0.453867	0.354060	-0.654712	-0.405449	-0.641045	0.206433	0.094861	-0.685438	-0.691782	0	0
15757	1.112022	9.627137	0.454335	-0.289797	0.512856	0.387811	-0.657145	-0.399948	-0.649825	0.212946	0.095081	-0.682727	-0.692458	0	0
15758	1.001041	10.382580	0.782250	-0.175293	0.574278	0.388548	-0.658634	-0.395312	-0.658917	0.219791	0.096033	-0.680632	-0.692250	0	0
15759	1.010718	10.674104	1.083666	-0.010197	0.644199	0.350592	-0.660932	-0.390302	-0.664992	0.226648	0.098017	-0.679464	-0.690907	0	0
15760	1.235875	10.432992	1.020176	0.118641	0.709880	0.255898	-0.662277	-0.389598	-0.669583	0.233173	0.101437	-0.678898	-0.688794	0	0
15761	1.543953	9.906913	0.855460	0.175690	0.732637	0.146555	-0.660400	-0.387565	-0.673624	0.239012	0.105832	-0.678528	-0.686493	0	0
15762	1.631975	9.447222	0.498129	0.090696	0.676507	0.085820	-0.658516	-0.387476	-0.679362	0.244148	0.110099	-0.677601	-0.684929	0	0
15763	1.453922	9.254631	0.458008	-0.020089	0.584224	0.039842	-0.656366	-0.386396	-0.685344	0.248437	0.113718	-0.676068	-0.684309	0	0
15764	1.241861	9.583385	0.617530	-0.122084	0.559151	0.011985	-0.652869	-0.386659	-0.689751	0.252501	0.117157	-0.673837	-0.684442	0	0
15765	1.194796	9.934577	0.979344	-0.135415	0.510608	0.029301	-0.650851	-0.386561	-0.696035	0.256335	0.120052	-0.671645	-0.684670	0	0
15766	1.234734	10.124661	1.012838	-0.093141	0.465863	0.055652	-0.648168	-0.383418	-0.706041	0.260051	0.122656	-0.669858	-0.684558	0	0
15767	1.255302	10.061913	0.989869	-0.013786	0.448967	0.046951	-0.645348	-0.382277	-0.709169	0.263429	0.125322	-0.668645	-0.683969	0	0
15768	1.282212	9.916737	0.919572	0.026388	0.417954	0.020358	-0.644674	-0.382523	-0.711499	0.266405	0.128122	-0.667733	-0.683188	0	0
15769	1.284255	9.809955	0.891553	0.068361	0.429452	0.001118	-0.642791	-0.382790	-0.714117	0.269222	0.131176	-0.667049	-0.682172	0	0
15770	1.261582	9.727000	0.862595	0.108234	0.447737	-0.005704	-0.638889	-0.383672	-0.716642	0.272111	0.134576	-0.666555	-0.680845	0	0
15771	1.306823	9.650140	0.888636	0.141012	0.458989	-0.017913	-0.636336	-0.383454	-0.716393	0.274886	0.138153	-0.666231	-0.679329	0	0
15772	1.459271	9.558241	0.999929	0.147084	0.473844	-0.040818	-0.632572	-0.383203	-0.718743	0.277630	0.142049	-0.665853	-0.677778	0	0
15773	1.620923	9.493214	1.125745	0.121733	0.441642	-0.041139	-0.630412	-0.386047	-0.720495	0.280146	0.145603	-0.665383	-0.676449	0	0
15774	1.738425	9.444372	1.187494	0.095121	0.397526	-0.063632	-0.627720	-0.386901	-0.723005	0.282294	0.148987	-0.664804	-0.675388	0	0
15775	1.885608	9.359651	1.211908	0.082394	0.374294	-0.062966	-0.624224	-0.386903	-0.726450	0.284264	0.152113	-0.664200	-0.674458	0	0
15776	1.949597	9.312261	1.221451	0.062836	0.317698	-0.081967	-0.620990	-0.389186	-0.729013	0.285806	0.154992	-0.663580	-0.673761	0	0
15777	1.938312	9.380021	1.145968	0.049921	0.273029	-0.077872	-0.617495	-0.389254	-0.729600	0.287049	0.157437	-0.663005	-0.673231	0	0
15778	1.796253	9.581368	1.178606	0.040719	0.224963	-0.079070	-0.615882	-0.388967	-0.731380	0.288014	0.159594	-0.662498	-0.672811	0	0
15779	1.739960	9.614337	1.212739	0.054065	0.239930	-0.104561	-0.612646	-0.392152	-0.731657	0.288848	0.162001	-0.661993	-0.672375	0	0
15780	1.766845	9.605116	1.225670	0.070885	0.198261	-0.067649	-0.610358	-0.393190	-0.731990	0.289655	0.163983	-0.661777	-0.671759	0	0
15781	1.849672	9.708582	1.246690	0.063844	0.214299	-0.071128	-0.608341	-0.393236	-0.732015	0.290528	0.166021	-0.661456	-0.671198	0	0
15782	2.015602	9.648472	1.223348	0.092177	0.194639	-0.057053	-0.605246	-0.394446	-0.731818	0.291337	0.167963	-0.661406	-0.670413	0	0
15783	2.022450	9.536918	1.152181	0.102772	0.167968	-0.053649	-0.604165	-0.396160	-0.732294	0.291956	0.169683	-0.661502	-0.669615	0	0
15784	1.896980	9.490931	1.037942	0.113314	0.139465	-0.048462	-0.602549	-0.397333	-0.732215	0.292418	0.171256	-0.661764	-0.668753	0	0
15785	1.842321	9.555483	1.021334	0.113416	0.141328	-0.051976	-0.601067	-0.398210	-0.732533	0.292854	0.172815	-0.662006	-0.667922	0	0
15786	1.894347	9.621975	1.032058	0.149281	0.134434	-0.048386	-0.599454	-0.398401	-0.732013	0.293216	0.174456	-0.662519	-0.666827	0	0
15787	1.974502	9.730242	1.004814	0.199640	0.127750	-0.048292	-0.596219	-0.401609	-0.731338	0.293436	0.176148	-0.663376	-0.665432	0	0
15788	2.037453	9.731383	0.992293	0.278990	0.110858	-0.057006	-0.595941	-0.404972	-0.727093	0.293348	0.178063	-0.664799	-0.663538	0	0
15789	2.186615	9.763206	0.844971	0.336543	0.100679	-0.056921	-0.597281	-0.406888	-0.722509	0.293086	0.180028	-0.666617	-0.661296	0	0
15790	2.148295	9.750379	0.908889	0.390234	0.065437	-0.051666	-0.595660	-0.410131	-0.718684	0.292517	0.181921	-0.668905	-0.658714	0	0
15791	2.235888	9.686391	0.613556	0.415613	0.079958	-0.055040	-0.594174	-0.413452	-0.711320	0.291983	0.183959	-0.671288	-0.655956	0	0
15792	2.195271	9.423475	0.672068	0.379030	0.010044	-0.044974	-0.593762	-0.416698	-0.706120	0.291093	0.185403	-0.673656	-0.653512	0	0
15793	1.865689	9.354330	0.243607	0.305802	-0.064377	-0.010232	-0.594427	-0.419926	-0.700633	0.290079	0.185867	-0.675804	-0.651611	0	0
15794	1.610457	9.364245	0.067190	0.131626	-0.020345	-0.017509	-0.594963	-0.420543	-0.697924	0.289623	0.186208	-0.676686	-0.650801	0	0
15795	1.542551	9.605774	0.044025	0.006715	0.031012	-0.015798	-0.593616	-0.421417	-0.698240	0.289771	0.186462	-0.676596	-0.650755	0	0
15796	1.427711	9.778482	0.072900	0.032609	0.045208	-0.005884	-0.594150	-0.423142	-0.696656	0.290020	0.186867	-0.676664	-0.650458	0	0
15797	1.439055	9.946200	0.120129	0.064727	0.054087	0.005756	-0.594685	-0.423683	-0.697212	0.290356	0.187294	-0.676925	-0.649913	0	0
15798	1.557690	9.839115	0.172723	0.111570	0.054531	0.004115	-0.594147	-0.424016	-0.695595	0.290585	0.187921	-0.677496	-0.649034	0	0
15799	1.658913	9.607888	0.066839	0.095229	0.029460	0.005661	-0.593874	-0.425445	-0.695372	0.290695	0.188278	-0.678026	-0.648328	0	0
15800	1.635591	9.534617	-0.106649	0.049735	0.009120	0.021314	-0.594142	-0.425567	-0.695917	0.290847	0.188316	-0.678358	-0.647901	0	0
15801	1.670204	9.476966	-0.254404	0.047933	0.026795	0.024956	-0.595222	-0.424624	-0.692742	0.291153	0.188387	-0.678626	-0.647462	0	0
15802	1.715365	9.390385	-0.314954	0.085620	0.027001	0.029491	-0.595483	-0.427169	-0.692685	0.291406	0.188585	-0.679155	-0.646735	0	0
15803	1.706833	9.322248	-0.377291	0.072712	-0.013188	0.068099	-0.598711	-0.426548	-0.691811	0.291672	0.188177	-0.679782	-0.646075	0	0
15804	1.768024	9.410752	-0.395340	0.033326	-0.045130	0.088088	-0.597364	-0.427397	-0.693215	0.291920	0.187366	-0.680290	-0.645664	0	0
15805	1.864939	9.655274	-0.394210	-0.010191	-0.071440	0.094825	-0.599513	-0.428222	-0.692128	0.292117	0.186158	-0.680602	-0.645595	0	0
15806	1.988085	9.922122	-0.387630	-0.030308	-0.107287	0.099799	-0.601937	-0.426738	-0.692596	0.292135	0.184679	-0.680901	-0.645697	0	0
15807	1.964412	10.021229	-0.350587	-0.015558	-0.163489	0.076499	-0.603281	-0.426758	-0.690402	0.291596	0.182984	-0.681413	-0.645884	0	0
15808	1.785635	9.988851	-0.375088	0.015019	-0.232325	0.065587	-0.605831	-0.428442	-0.688521	0.290460	0.181065	-0.682300	-0.646000	0	0
15809	1.477455	9.871577	-0.470323	0.039057	-0.283754	0.067176	-0.608926	-0.427553	-0.687094	0.288936	0.178815	-0.683491	-0.646050	0	0
15810	1.109814	9.806623	-0.644811	0.031130	-0.292566	0.060110	-0.611348	-0.427000	-0.684052	0.287326	0.176597	-0.684635	-0.646168	0	0
15811	0.829712	9.641322	-0.594384	0.040846	-0.229882	0.044695	-0.613094	-0.427854	-0.682153	0.286013	0.174855	-0.685635	-0.646163	0	0
15812	0.683558	9.546413	-0.660743	0.023967	-0.182979	0.011385	-0.614439	-0.427886	-0.679415	0.284854	0.173663	-0.686323	-0.646266	0	0
15813	0.644592	9.562321	-0.623392	0.035575	-0.117462	-0.006637	-0.615659	-0.427987	-0.677886	0.283982	0.172990	-0.686876	-0.646243	0	0
15814	0.647857	9.411876	-0.540309	0.029015	-0.053239	-0.053099	-0.614310	-0.429418	-0.678630	0.283301	0.173108	-0.687110	-0.646262	0	0
15815	0.666718	9.417059	-0.674577	-0.025904	-0.027279	-0.114992	-0.615115	-0.429966	-0.678638	0.282448	0.173593	-0.686822	-0.646810	0	0
15816	0.590229	9.607454	-0.668732	-0.053919	0.012167	-0.137805	-0.612292	-0.430301	-0.673098	0.281802	0.174470	-0.686189	-0.647528	0	0
15817	0.464767	9.821238	-0.674195	-0.057169	0.049647	-0.144629	-0.610407	-0.430863	-0.675181	0.281332	0.175574	-0.685431	-0.648237	0	0
15818	0.423715	9.939449	-0.647459	-0.035050	0.151241	-0.146559	-0.608927	-0.431461	-0.675354	0.281581	0.177499	-0.684500	-0.648588	0	0
15819	0.568571	9.971212	-0.623995	-0.013388	0.245338	-0.132661	-0.604485	-0.432218	-0.683874	0.282442	0.179918	-0.683491	-0.648611	0	0
15820	0.804774	9.798284	-0.596184	0.004436	0.321474	-0.112714	-0.600043	-0.433685	-0.686153	0.284065	0.182892	-0.682367	-0.648253	0	0
15821	1.099334	9.606987	-0.624217	-0.027764	0.353268	-0.114435	-0.597488	-0.432876	-0.693102	0.285799	0.185844	-0.680979	-0.648111	0	0
15822	1.326437	9.523715	-0.609398	-0.035119	0.361048	-0.107383	-0.594259	-0.433482	-0.694658	0.287753	0.188880	-0.679488	-0.647935	0	0
15823	1.389733	9.408351	-0.481406	-0.030289	0.340210	-0.089832	-0.590763	-0.433216	-0.697414	0.289552	0.191569	-0.678150	-0.647744	0	0
15824	1.296861	9.448319	-0.470264	-0.086193	0.351985	-0.084689	-0.588468	-0.434847	-0.698599	0.291650	0.194205	-0.676387	-0.647862	0	0
15825	1.164889	9.535769	-0.265540	-0.115793	0.386419	-0.049178	-0.585517	-0.432420	-0.702367	0.294181	0.196667	-0.674423	-0.648023	0	0
15826	1.110949	9.571207	-0.238575	-0.083616	0.432520	-0.032859	-0.581481	-0.432302	-0.711534	0.297181	0.199515	-0.672506	-0.647775	0	0
15827	1.193257	9.303213	-0.426610	-0.061898	0.542561	-0.017060	-0.578793	-0.431700	-0.715767	0.300850	0.202924	-0.670465	-0.647138	0	0
15828	1.546304	9.110561	-0.361362	-0.087485	0.644705	0.015269	-0.572340	-0.431461	-0.720328	0.305505	0.206722	-0.667967	-0.646338	0	0
15829	1.932765	9.214705	-0.119189	-0.191286	0.711833	0.070975	-0.569929	-0.428302	-0.724611	0.311118	0.210224	-0.664703	-0.645896	0	0
15830	2.550318	10.347489	-0.014899	-0.280858	0.785350	0.233650	-0.567781	-0.426149	-0.734099	0.318444	0.212812	-0.660918	-0.645362	0	0
15831	2.982351	11.195394	0.938026	-0.208038	0.760610	0.362643	-0.565777	-0.421052	-0.742127	0.326261	0.214613	-0.657919	-0.643924	0	0
15832	3.213317	10.842755	1.241464	0.073543	0.624962	0.443950	-0.566324	-0.417541	-0.746364	0.333095	0.215914	-0.657288	-0.640625	0	0
15833	2.941093	9.466148	0.737965	0.230677	0.513311	0.408494	-0.568744	-0.417338	-0.746602	0.338606	0.217231	-0.657940	-0.636610	0	0
15834	2.656349	8.256838	0.396516	0.102920	0.479332	0.370865	-0.571439	-0.414819	-0.748667	0.343906	0.218135	-0.657773	-0.633625	0	0
15835	2.446229	8.316126	0.235554	-0.286791	0.453869	0.367760	-0.574003	-0.410979	-0.752871	0.349870	0.217547	-0.655201	-0.633227	0	0
15836	1.929600	9.486620	0.596035	-0.511177	0.379228	0.396694	-0.574418	-0.406254	-0.760747	0.356001	0.215520	-0.651484	-0.634337	0	0
15837	1.518604	10.498830	1.172793	-0.327323	0.343913	0.377629	-0.577121	-0.400614	-0.769111	0.361366	0.214018	-0.649002	-0.634356	0	0
15838	1.232047	10.566485	1.418661	-0.025889	0.448048	0.296191	-0.579008	-0.398199	-0.773641	0.366239	0.214810	-0.647844	-0.632474	0	0
15839	1.115671	9.816647	1.271495	0.089775	0.523641	0.226371	-0.578207	-0.395522	-0.779963	0.370893	0.216929	-0.646982	-0.629916	0	0
15840	1.268265	9.304736	1.077828	-0.068084	0.568807	0.215549	-0.578214	-0.392731	-0.784230	0.376089	0.218812	-0.644907	-0.628310	0	0
15841	1.526795	9.382282	1.316276	-0.231470	0.599729	0.204560	-0.575527	-0.391837	-0.788862	0.381768	0.220335	-0.641640	-0.627697	0	0
15842	1.893084	9.549195	1.706609	-0.202398	0.534795	0.181152	-0.572977	-0.389612	-0.795765	0.386796	0.221707	-0.638723	-0.627111	0	0
15843	2.150980	9.743231	1.713059	-0.102536	0.460337	0.134952	-0.571106	-0.385565	-0.801102	0.390835	0.223281	-0.636598	-0.626208	0	0
15844	2.257561	9.730589	1.615319	-0.015180	0.379680	0.118776	-0.569632	-0.383208	-0.806490	0.394058	0.224806	-0.635283	-0.624977	0	0
15845	2.223737	9.686252	1.369073	0.038967	0.336812	0.072715	-0.568285	-0.384051	-0.808167	0.396594	0.226548	-0.634364	-0.623676	0	0
15846	2.082626	9.686100	1.196233	0.061824	0.299186	0.019536	-0.567341	-0.385387	-0.806451	0.398488	0.228484	-0.633613	-0.622525	0	0
15847	1.941402	9.583995	1.110822	0.072952	0.302160	-0.025461	-0.564383	-0.385119	-0.808792	0.400107	0.230763	-0.632806	-0.621465	0	0
15848	1.980841	9.448776	1.233417	0.062934	0.293067	-0.056499	-0.561151	-0.387024	-0.809300	0.401495	0.233157	-0.631895	-0.620603	0	0
15849	2.156554	9.420427	1.438828	0.066319	0.255695	-0.089481	-0.559270	-0.386586	-0.811758	0.402432	0.235522	-0.631072	-0.619941	0	0
15850	2.306282	9.461997	1.532179	0.083227	0.191006	-0.127894	-0.556444	-0.387481	-0.812637	0.402679	0.237813	-0.630520	-0.619467	0	0
15851	2.469518	9.438268	1.652917	0.092944	0.122723	-0.167238	-0.552540	-0.389090	-0.814369	0.402231	0.239945	-0.630202	-0.619259	0	0
15852	2.502762	9.351477	1.654592	0.106075	0.010007	-0.206821	-0.549043	-0.389885	-0.814163	0.400806	0.241719	-0.630318	-0.619375	0	0
15853	2.386641	9.325083	1.554936	0.095162	-0.080510	-0.218014	-0.547420	-0.393527	-0.811441	0.398756	0.242916	-0.630700	-0.619842	0	0
15854	2.327254	9.391982	1.591125	0.059597	-0.140605	-0.245023	-0.544726	-0.395643	-0.808409	0.396248	0.243804	-0.631031	-0.620763	0	0
15855	2.269550	9.386092	1.700134	0.070135	-0.176165	-0.241671	-0.542571	-0.397467	-0.805225	0.393506	0.244449	-0.631568	-0.621707	0	0
15856	2.307144	9.440178	1.667178	0.040070	-0.226328	-0.236792	-0.540549	-0.400011	-0.801382	0.390548	0.244672	-0.632125	-0.622917	0	0
15857	2.298356	9.396322	1.676868	0.025025	-0.233305	-0.247489	-0.540006	-0.401772	-0.799267	0.387515	0.244814	-0.632575	-0.624297	0	0
15858	2.264514	9.405428	1.762423	0.028934	-0.247977	-0.228116	-0.538930	-0.402212	-0.799702	0.384494	0.244797	-0.633154	-0.625584	0	0
15859	2.212479	9.314644	1.595408	0.015704	-0.265571	-0.240628	-0.539462	-0.404031	-0.800163	0.381317	0.244648	-0.633670	-0.627062	0	0
15860	2.081441	9.319546	1.574499	0.011864	-0.262297	-0.230865	-0.539455	-0.406479	-0.798472	0.378217	0.244485	-0.634176	-0.628490	0	0
15861	2.046223	9.386883	1.592169	0.022569	-0.308326	-0.235542	-0.536629	-0.407582	-0.796499	0.374777	0.244051	-0.634891	-0.629996	0	0
15862	2.003024	9.383683	1.706417	0.064674	-0.308090	-0.194734	-0.534742	-0.409679	-0.793457	0.371478	0.243564	-0.635972	-0.631047	0	0
15863	2.020878	9.461693	1.713598	0.107821	-0.338753	-0.198338	-0.535544	-0.411404	-0.791597	0.367864	0.243009	-0.637407	-0.631929	0	0
15864	2.068481	9.498966	1.673854	0.170337	-0.371426	-0.185985	-0.536878	-0.415315	-0.786533	0.363941	0.242443	-0.639393	-0.632412	0	0
15865	2.067778	9.508647	1.512471	0.206656	-0.375264	-0.198269	-0.536603	-0.418155	-0.780365	0.359845	0.242006	-0.641560	-0.632729	0	0
15866	2.146136	9.544024	1.223327	0.226332	-0.343361	-0.187406	-0.536459	-0.422141	-0.773551	0.355940	0.241817	-0.643769	-0.632766	0	0
15867	1.947570	9.627796	1.038462	0.295073	-0.321248	-0.195846	-0.536186	-0.424409	-0.767636	0.351980	0.242009	-0.646280	-0.632348	0	0
15868	1.973809	9.497160	0.847670	0.310026	-0.233876	-0.200540	-0.535638	-0.428543	-0.760968	0.348480	0.242881	-0.648575	-0.631602	0	0
15869	2.151228	9.345007	0.810931	0.228645	-0.227831	-0.184875	-0.532803	-0.433109	-0.756247	0.345344	0.243350	-0.650340	-0.631328	0	0
15870	2.148073	9.359500	0.671102	0.109839	-0.319098	-0.166378	-0.533068	-0.435057	-0.751405	0.341982	0.242762	-0.651729	-0.631952	0	0
15871	1.920853	9.578724	0.710621	0.018950	-0.428641	-0.118700	-0.534141	-0.435790	-0.749237	0.338459	0.240800	-0.653001	-0.633285	0	0
15872	1.559195	9.693520	0.496444	0.039356	-0.472112	-0.080819	-0.536825	-0.437777	-0.746411	0.334802	0.238438	-0.654648	-0.634422	0	0
15873	1.339323	9.631247	0.316842	0.074123	-0.412906	-0.090885	-0.538438	-0.438240	-0.743139	0.331412	0.236570	-0.656259	-0.635236	0	0
15874	1.214771	9.750335	0.001581	0.045155	-0.413339	-0.083876	-0.538432	-0.440747	-0.738863	0.328093	0.234612	-0.657713	-0.636181	0	0
15875	1.153269	9.902149	-0.095336	-0.000058	-0.414809	-0.076061	-0.541118	-0.441579	-0.736952	0.324946	0.232384	-0.658872	-0.637413	0	0
15876	1.105986	10.073645	-0.170300	-0.021727	-0.424794	-0.075303	-0.541520	-0.442318	-0.735201	0.321753	0.230071	-0.659934	-0.638772	0	0
15877	1.053197	10.155217	-0.254383	-0.011177	-0.428485	-0.066443	-0.544206	-0.443471	-0.731667	0.318588	0.227650	-0.661067	-0.640053	0	0
15878	1.019808	10.210421	-0.501367	0.020002	-0.408179	-0.050291	-0.545953	-0.444079	-0.728126	0.315558	0.225403	-0.662375	-0.640996	0	0
15879	1.064437	10.029152	-0.561220	0.049111	-0.395214	-0.025363	-0.546084	-0.445240	-0.726800	0.312726	0.223110	-0.663863	-0.641646	0	0
15880	1.105255	9.821126	-0.462106	0.018688	-0.420926	-0.002640	-0.550117	-0.445666	-0.722682	0.309912	0.220459	-0.665286	-0.642453	0	0
15881	1.145370	9.749022	-0.494033	-0.048109	-0.468543	0.030436	-0.553344	-0.445815	-0.719108	0.307152	0.217016	-0.666480	-0.643713	0	0
15882	1.200417	10.026771	-0.494439	-0.088130	-0.507316	0.038880	-0.557110	-0.445373	-0.716054	0.304252	0.213195	-0.667544	-0.645262	0	0
15883	1.320659	10.232900	-0.256390	-0.030789	-0.556601	0.038704	-0.561141	-0.446206	-0.712766	0.300904	0.209172	-0.669105	-0.646532	0	0
15884	1.287615	10.191032	-0.240237	0.038164	-0.564311	0.050372	-0.564908	-0.445609	-0.710252	0.297420	0.205282	-0.671139	-0.647281	0	0
15885	1.160227	9.977489	-0.485672	0.084045	-0.558677	0.053247	-0.570556	-0.445115	-0.707583	0.293891	0.201481	-0.673439	-0.647698	0	0
15886	1.125558	9.845737	-0.784245	0.128874	-0.538187	0.030553	-0.572437	-0.446569	-0.697940	0.290251	0.198149	-0.675902	-0.647802	0	0
15887	1.068092	9.470855	-0.629114	0.208836	-0.516405	0.039808	-0.576869	-0.448449	-0.691821	0.286651	0.195066	-0.678820	-0.647289	0	0
15888	0.870501	9.020565	-0.809920	0.166918	-0.513866	-0.006213	-0.579693	-0.448965	-0.684997	0.282846	0.192245	-0.681346	-0.647153	0	0
15889	0.736110	9.047239	-0.987570	0.071102	-0.536440	-0.061438	-0.580768	-0.449645	-0.679015	0.278699	0.189323	-0.683197	-0.647862	0	0
15890	0.582789	9.233835	-0.777027	0.008867	-0.520306	-0.088031	-0.583454	-0.451100	-0.674673	0.274616	0.186573	-0.684520	-0.649006	0	0
15891	0.415193	9.512410	-0.668722	-0.022090	-0.532447	-0.111169	-0.583590	-0.450886	-0.671533	0.270329	0.183752	-0.685624	-0.650443	0	0
15892	0.156891	9.687357	-0.774260	-0.016997	-0.506205	-0.128615	-0.585203	-0.451500	-0.667857	0.266129	0.181308	-0.686623	-0.651806	0	0
15893	0.021885	9.879107	-0.871327	0.003263	-0.393187	-0.126036	-0.587078	-0.454083	-0.664515	0.262634	0.179562	-0.687462	-0.652822	0	0
15894	-0.007970	9.907690	-0.935048	-0.001382	-0.257973	-0.130483	-0.585333	-0.453315	-0.662740	0.260104	0.178801	-0.687876	-0.653607	0	0
15895	0.116388	9.873535	-0.911716	-0.018602	-0.136988	-0.138630	-0.585328	-0.455017	-0.662659	0.258316	0.178760	-0.687869	-0.654334	0	0
15896	0.311055	9.748426	-0.688142	-0.033910	-0.062729	-0.125869	-0.583314	-0.454358	-0.662525	0.257235	0.179179	-0.687561	-0.654970	0	0
15897	0.377224	9.599120	-0.632025	-0.076376	-0.038452	-0.115248	-0.582239	-0.454392	-0.662130	0.256376	0.179477	-0.686961	-0.655853	0	0
15898	0.327434	9.644328	-0.763887	-0.103688	-0.026591	-0.101100	-0.580085	-0.455257	-0.663681	0.255851	0.179804	-0.686139	-0.656829	0	0
15899	0.414128	9.886217	-0.946006	-0.089490	0.054794	-0.079341	-0.578200	-0.456112	-0.665365	0.255885	0.180439	-0.685279	-0.657539	0	0
15900	0.570089	9.942440	-1.088488	-0.008928	0.125895	-0.050377	-0.576855	-0.455951	-0.667554	0.256593	0.181687	-0.684770	-0.657449	0	0
15901	0.817245	9.592499	-1.013267	0.034818	0.204682	-0.056849	-0.576324	-0.453867	-0.666268	0.257573	0.183474	-0.684384	-0.656972	0	0
15902	1.037837	9.237220	-0.941227	0.005248	0.231116	-0.056809	-0.574171	-0.454754	-0.666866	0.258882	0.185442	-0.683694	-0.656623	0	0
15903	1.177847	9.268894	-0.917911	-0.073510	0.222961	-0.041227	-0.571754	-0.453626	-0.669037	0.260286	0.186960	-0.682574	-0.656803	0	0
15904	1.169850	9.438691	-0.842404	-0.095281	0.208471	-0.037859	-0.571215	-0.453538	-0.673397	0.261761	0.188399	-0.681307	-0.657121	0	0
15905	1.091122	9.495524	-0.854878	-0.075649	0.197854	-0.033429	-0.570137	-0.454073	-0.675878	0.263045	0.189692	-0.680249	-0.657332	0	0
15906	1.016182	9.358213	-0.894659	-0.079482	0.201129	-0.023672	-0.568795	-0.452742	-0.679663	0.264509	0.191003	-0.679131	-0.657521	0	0
15907	0.963058	9.332962	-0.992390	-0.139008	0.221740	-0.014871	-0.568264	-0.450432	-0.682046	0.266194	0.192160	-0.677624	-0.658058	0	0
15908	0.960796	9.483459	-0.757681	-0.189986	0.259759	0.012607	-0.567188	-0.450067	-0.686676	0.268475	0.193285	-0.675691	-0.658789	0	0
15909	1.067280	9.754873	-0.626467	-0.212419	0.294248	0.048967	-0.564502	-0.448587	-0.692107	0.271205	0.194288	-0.673620	-0.659497	0	0
15910	1.296370	9.945967	-0.551067	-0.169489	0.375846	0.072550	-0.565313	-0.446590	-0.698024	0.274609	0.195816	-0.671608	-0.659688	0	0
15911	1.551296	10.266171	-0.687690	-0.100707	0.421181	0.133107	-0.563034	-0.444034	-0.700555	0.278521	0.197388	-0.670072	-0.659141	0	0
15912	1.840388	10.295736	-0.284246	-0.042872	0.491110	0.202619	-0.563310	-0.441411	-0.703462	0.283270	0.199121	-0.668810	-0.657877	0	0
15913	2.106626	10.191323	-0.289731	-0.033284	0.421035	0.235742	-0.564388	-0.440159	-0.707494	0.287713	0.200181	-0.667894	-0.656557	0	0
15914	2.213707	10.205429	-0.060267	-0.034402	0.408462	0.240933	-0.566010	-0.436328	-0.712253	0.292132	0.201128	-0.666965	-0.655259	0	0
15915	2.225083	10.157107	0.166732	-0.020678	0.330900	0.218372	-0.566955	-0.434828	-0.714917	0.295826	0.201737	-0.666332	-0.654057	0	0
15916	1.981139	10.021607	0.343222	0.018353	0.252785	0.226006	-0.566688	-0.433891	-0.718975	0.298998	0.201919	-0.666152	-0.652740	0	0
15917	1.638096	9.966830	0.347552	0.077347	0.235169	0.238533	-0.569112	-0.432284	-0.718622	0.301982	0.202052	-0.666467	-0.651002	0	0
15918	1.346944	10.078055	0.181304	0.099038	0.253108	0.238779	-0.572337	-0.432783	-0.718328	0.305057	0.202374	-0.666826	-0.649098	0	0
15919	1.184290	9.890632	0.444935	0.155219	0.330068	0.237717	-0.574220	-0.432456	-0.718296	0.308502	0.203360	-0.667336	-0.646633	0	0
15920	1.095165	9.282124	0.610487	0.146457	0.377990	0.238037	-0.576910	-0.431828	-0.718244	0.312292	0.204629	-0.667595	-0.644141	0	0
15921	1.047639	8.997232	0.644880	-0.008786	0.409838	0.227166	-0.575441	-0.428747	-0.718162	0.316524	0.205680	-0.666749	-0.642615	0	0
15922	1.079554	9.378976	0.883708	-0.123475	0.381114	0.235435	-0.576786	-0.427742	-0.723560	0.320864	0.206135	-0.665227	-0.641894	0	0
15923	1.159806	10.021360	1.191864	-0.089839	0.373869	0.253124	-0.578140	-0.424225	-0.727243	0.325175	0.206518	-0.663994	-0.640876	0	0
15924	1.330785	10.456593	1.292526	-0.005761	0.361754	0.269166	-0.578813	-0.423260	-0.731561	0.329354	0.207005	-0.663328	-0.639273	0	0
15925	1.411791	10.273556	1.228989	0.091648	0.356510	0.226993	-0.581367	-0.423201	-0.731530	0.332996	0.208036	-0.663229	-0.637152	0	0
15926	1.541659	9.780636	0.865971	0.068124	0.382596	0.170506	-0.581640	-0.421713	-0.734338	0.336506	0.209532	-0.662740	-0.635324	0	0
15927	1.586518	9.490144	0.956202	-0.047646	0.385353	0.091477	-0.579762	-0.420014	-0.736211	0.339757	0.211169	-0.661349	-0.634499	0	0
15928	1.512193	9.372298	1.234055	-0.148789	0.294726	0.054348	-0.577072	-0.419975	-0.740598	0.342417	0.212161	-0.659510	-0.634653	0	0
15929	1.425559	9.598933	1.325978	-0.170424	0.249324	0.013329	-0.578154	-0.417320	-0.744040	0.344527	0.213027	-0.657619	-0.635184	0	0
15930	1.315613	9.757157	1.278080	-0.111170	0.182404	0.006917	-0.576812	-0.416112	-0.748647	0.346073	0.213758	-0.656288	-0.635474	0	0
15931	1.239742	9.661095	1.204257	-0.038969	0.147769	-0.006317	-0.574399	-0.413701	-0.751184	0.347106	0.214560	-0.655530	-0.635423	0	0
15932	1.182314	9.601774	1.063320	-0.032568	0.146123	-0.009825	-0.573724	-0.414559	-0.751492	0.348159	0.215463	-0.654777	-0.635317	0	0
15933	1.116802	9.481629	1.047772	-0.070253	0.180370	-0.041532	-0.571172	-0.413404	-0.755025	0.349247	0.216595	-0.653625	-0.635522	0	0
15934	1.136292	9.481987	1.082069	-0.071589	0.200268	-0.055559	-0.569420	-0.414841	-0.755909	0.350452	0.218010	-0.652329	-0.635706	0	0
15935	1.264973	9.598425	1.123657	-0.072752	0.229199	-0.074861	-0.568346	-0.414221	-0.759305	0.351648	0.219660	-0.650908	-0.635934	0	0
15936	1.385289	9.641878	1.124614	-0.042324	0.245246	-0.065851	-0.565250	-0.415006	-0.765222	0.353026	0.221542	-0.649605	-0.635850	0	0
15937	1.554847	9.640096	1.084092	-0.013822	0.242566	-0.055206	-0.562023	-0.415077	-0.765398	0.354300	0.223354	-0.648544	-0.635590	0	0
15938	1.711702	9.553120	1.087155	0.035258	0.214219	-0.078250	-0.558795	-0.415371	-0.768169	0.355202	0.225371	-0.647815	-0.635118	0	0
15939	1.873118	9.475935	1.061396	0.056416	0.211287	-0.095916	-0.556371	-0.417173	-0.766213	0.355855	0.227493	-0.647211	-0.634612	0	0
15940	1.934764	9.525593	0.942549	0.067821	0.165958	-0.092646	-0.554491	-0.416684	-0.764721	0.356235	0.229369	-0.646836	-0.634106	0	0
15941	2.018750	9.442147	0.916868	0.071829	0.140697	-0.112260	-0.552739	-0.418307	-0.763705	0.356291	0.231199	-0.646536	-0.633715	0	0
15942	1.977216	9.341864	0.945237	0.050020	0.113753	-0.108952	-0.551394	-0.418441	-0.765359	0.356287	0.232803	-0.646185	-0.633488	0	0
15943	1.990189	9.424642	0.971491	0.009562	0.070134	-0.084610	-0.547088	-0.419987	-0.764098	0.356207	0.233782	-0.645803	-0.633562	0	0
15944	2.012178	9.539141	0.983339	0.007240	0.039542	-0.070678	-0.546821	-0.419100	-0.765978	0.356077	0.234528	-0.645528	-0.633640	0	0
15945	1.964443	9.732476	0.903382	0.035301	0.028472	-0.045018	-0.547352	-0.421347	-0.766317	0.355921	0.235076	-0.645547	-0.633505	0	0
15946	1.976423	9.749694	0.968616	0.094408	0.044644	-0.031473	-0.547086	-0.420544	-0.764524	0.355845	0.235889	-0.645906	-0.632879	0	0
15947	2.092327	9.640120	0.908003	0.118334	0.033875	-0.019109	-0.544666	-0.420920	-0.762931	0.355694	0.236597	-0.646491	-0.632102	0	0
15948	2.218155	9.639969	0.844462	0.120477	0.045777	0.003934	-0.546948	-0.422029	-0.761714	0.355782	0.237276	-0.647094	-0.631181	0	0
15949	2.328211	9.719655	0.895384	0.128960	0.017061	0.017893	-0.545731	-0.424825	-0.758415	0.355733	0.237672	-0.647891	-0.630241	0	0
15950	2.353861	9.637574	0.824571	0.131880	-0.010110	0.038946	-0.545191	-0.425854	-0.757365	0.355653	0.237814	-0.648844	-0.629251	0	0
15951	2.351104	9.503984	0.642541	0.161218	-0.009390	0.019603	-0.544920	-0.426602	-0.755895	0.355369	0.238143	-0.649940	-0.628156	0	0
15952	2.364324	9.324577	0.625042	0.185695	-0.024081	0.010750	-0.547742	-0.427142	-0.754245	0.354881	0.238560	-0.651215	-0.626951	0	0
15953	2.404574	9.228188	0.482567	0.177693	-0.026730	0.007170	-0.547876	-0.427610	-0.752216	0.354368	0.238915	-0.652441	-0.625830	0	0
15954	2.386576	9.174463	0.583526	0.154178	-0.046506	0.007858	-0.548678	-0.429832	-0.747241	0.353784	0.239091	-0.653590	-0.624894	0	0
15955	2.402842	9.330127	0.578036	0.118083	-0.103547	0.001181	-0.549617	-0.430716	-0.744807	0.352875	0.238790	-0.654698	-0.624363	0	0
15956	2.258961	9.618833	0.585886	0.127088	-0.183136	-0.013426	-0.551362	-0.431912	-0.740332	0.351327	0.238156	-0.656104	-0.624002	0	0
15957	2.031829	9.682669	0.438812	0.213767	-0.215817	-0.029225	-0.552297	-0.434077	-0.737668	0.349264	0.237684	-0.658125	-0.623211	0	0
15958	1.994260	9.594574	0.264999	0.252472	-0.152761	-0.085266	-0.552834	-0.435169	-0.732795	0.347167	0.238150	-0.660026	-0.622194	0	0
15959	1.946924	9.518445	0.143756	0.221220	-0.164325	-0.096030	-0.552961	-0.438098	-0.728531	0.345003	0.238461	-0.661744	-0.621453	0	0
15960	1.709801	9.470425	-0.036483	0.137215	-0.165357	-0.083865	-0.552552	-0.440152	-0.725879	0.343101	0.238437	-0.662965	-0.621214	0	0
15961	1.573830	9.611193	0.006428	0.087343	-0.143105	-0.066174	-0.552950	-0.442524	-0.720913	0.341579	0.238219	-0.663842	-0.621200	0	0
15962	1.592654	9.754761	-0.032594	0.107858	-0.115599	-0.020855	-0.554558	-0.444535	-0.718100	0.340460	0.237977	-0.664858	-0.620820	0	0
15963	1.730061	9.677147	0.010725	0.152825	-0.075347	0.021067	-0.554829	-0.444179	-0.714817	0.339772	0.237822	-0.666116	-0.619907	0	0
15964	1.868081	9.543692	-0.104397	0.126422	-0.093562	0.029687	-0.554829	-0.444321	-0.714821	0.339073	0.237449	-0.667287	-0.619173	0	0
15965	1.831897	9.523606	-0.177575	0.045152	-0.094510	0.040045	-0.556305	-0.445297	-0.714019	0.338629	0.236682	-0.667986	-0.618956	0	0
15966	1.691958	9.623034	-0.117623	-0.017938	-0.114603	0.039744	-0.558189	-0.444772	-0.710303	0.338188	0.235616	-0.668358	-0.619202	0	0
15967	1.522813	9.862742	0.022223	-0.055991	-0.125769	0.046650	-0.560072	-0.444427	-0.711087	0.337814	0.234269	-0.668550	-0.619710	0	0
15968	1.583874	10.223154	0.146556	-0.073075	-0.116121	0.046627	-0.562626	-0.444510	-0.711060	0.337537	0.232965	-0.668598	-0.620301	0	0
15969	1.660616	10.530444	0.295845	-0.063745	-0.131579	0.064206	-0.564373	-0.444118	-0.714022	0.337250	0.231437	-0.668799	-0.620812	0	0
15970	1.619857	10.607373	0.154391	0.007655	-0.170496	0.080103	-0.566792	-0.444654	-0.712922	0.336634	0.229849	-0.669603	-0.620870	0	0
15971	1.432471	10.293244	0.228044	0.038265	-0.202127	0.074745	-0.568545	-0.443116	-0.710265	0.335701	0.228156	-0.670693	-0.620822	0	0
15972	1.230221	9.971546	0.152045	0.000774	-0.255320	0.054897	-0.570831	-0.442828	-0.708186	0.334372	0.226184	-0.671676	-0.621199	0	0
15973	1.023559	9.870682	0.074246	-0.012831	-0.281290	0.021144	-0.574322	-0.444506	-0.705613	0.332684	0.224187	-0.672583	-0.621847	0	0
15974	0.741553	9.639773	-0.125250	0.068752	-0.313760	-0.005254	-0.577688	-0.443032	-0.704709	0.330435	0.222484	-0.674035	-0.622085	0	0
15975	0.425334	9.410663	-0.402842	0.120024	-0.294883	-0.033177	-0.580106	-0.443939	-0.699808	0.328011	0.221210	-0.675680	-0.622039	0	0
15976	0.215160	9.343708	-0.610998	0.102922	-0.200400	-0.049370	-0.580501	-0.446453	-0.700974	0.326184	0.220633	-0.676857	-0.621924	0	0
15977	0.208364	9.329025	-0.553321	0.065988	-0.097214	-0.063854	-0.581040	-0.446343	-0.699058	0.325015	0.220623	-0.677445	-0.621900	0	0
15978	0.456858	9.522901	-0.455681	0.037545	-0.008553	-0.062557	-0.579424	-0.447378	-0.698838	0.324549	0.221117	-0.677558	-0.621844	0	0
15979	0.774267	9.684052	-0.230500	0.026435	0.038930	-0.043804	-0.578614	-0.448897	-0.695220	0.324510	0.221693	-0.677500	-0.621723	0	0
15980	1.015021	9.649584	-0.189150	-0.027258	0.060030	-0.051847	-0.578610	-0.450309	-0.695402	0.324707	0.222317	-0.677016	-0.621925	0	0
15981	1.289637	9.601152	-0.257390	-0.033509	0.043270	-0.022856	-0.576871	-0.447191	-0.697227	0.324958	0.222585	-0.676617	-0.622132	0	0
15982	1.410605	9.360579	-0.309638	-0.035951	0.023171	-0.001789	-0.576868	-0.448034	-0.697527	0.325259	0.222638	-0.676300	-0.622300	0	0
15983	1.521939	9.134407	-0.251555	-0.106679	-0.002701	0.013720	-0.577814	-0.446442	-0.698009	0.325589	0.222135	-0.675677	-0.622984	0	0
15984	1.592522	9.257081	-0.149208	-0.184225	-0.044190	0.011420	-0.578487	-0.445619	-0.702332	0.325850	0.221200	-0.674682	-0.624257	0	0
15985	1.516203	9.673244	-0.198021	-0.218819	-0.066079	0.021782	-0.578622	-0.445267	-0.705178	0.326048	0.219881	-0.673580	-0.625808	0	0
15986	1.492402	10.100050	-0.433071	-0.141529	-0.035427	0.031054	-0.579297	-0.444251	-0.705546	0.326401	0.219012	-0.672860	-0.626702	0	0
15987	1.500105	10.080770	-0.418246	-0.052208	0.027449	-0.000092	-0.579570	-0.442341	-0.708205	0.326723	0.218970	-0.672446	-0.626994	0	0
15988	1.542423	9.761076	-0.549343	-0.004443	0.049078	-0.031623	-0.578494	-0.442809	-0.707415	0.326950	0.219499	-0.672172	-0.626984	0	0
15989	1.598062	9.412514	-0.482416	-0.037785	0.047809	-0.063562	-0.579028	-0.443603	-0.709341	0.326978	0.220058	-0.671644	-0.627339	0	0
15990	1.634488	9.305988	-0.369609	-0.123819	0.028883	-0.079792	-0.577817	-0.444377	-0.711955	0.327038	0.220403	-0.670576	-0.628328	0	0
15991	1.724183	9.453293	-0.199457	-0.193631	-0.019067	-0.069739	-0.577552	-0.442913	-0.714226	0.326921	0.220073	-0.669273	-0.629892	0	0
15992	1.767825	9.708996	-0.113385	-0.205576	-0.101645	-0.042036	-0.573788	-0.442336	-0.718473	0.326560	0.219114	-0.668183	-0.631569	0	0
15993	1.746474	9.803284	-0.138824	-0.147581	-0.117555	-0.026041	-0.577287	-0.440793	-0.720425	0.325955	0.218019	-0.667584	-0.632892	0	0
15994	1.683970	9.758439	-0.260768	-0.081732	-0.086729	0.007976	-0.578098	-0.439197	-0.721181	0.325708	0.217191	-0.667344	-0.633557	0	0
15995	1.749003	9.657659	-0.258012	-0.066225	-0.042088	0.041895	-0.578907	-0.438446	-0.722237	0.325859	0.216384	-0.667161	-0.633948	0	0
15996	1.833669	9.552384	-0.206474	-0.057898	-0.024044	0.070312	-0.579712	-0.438830	-0.723194	0.326377	0.215619	-0.667000	-0.634111	0	0
15997	1.942283	9.466969	-0.120648	-0.046380	-0.021447	0.077415	-0.580790	-0.437950	-0.723425	0.326848	0.214771	-0.666953	-0.634207	0	0
15998	2.035668	9.279307	-0.130811	-0.034623	-0.041660	0.072005	-0.583211	-0.437586	-0.724474	0.327193	0.213941	-0.667005	-0.634254	0	0
15999	1.964890	9.078969	-0.018328	-0.062872	-0.077694	0.045185	-0.584287	-0.437530	-0.725822	0.327120	0.212894	-0.666969	-0.634682	0	0
16000	1.894887	9.174796	-0.091011	-0.114688	-0.077783	0.030890	-0.586977	-0.436839	-0.728492	0.327134	0.211848	-0.666542	-0.635473	0	0
16001	1.874608	9.257377	0.153136	-0.161350	-0.028494	0.032741	-0.586848	-0.433936	-0.727456	0.327518	0.210873	-0.665690	-0.636491	0	0
16002	1.997992	9.623755	0.096383	-0.224906	0.028026	0.062921	-0.587117	-0.433276	-0.731244	0.328654	0.209907	-0.664285	-0.637692	0	0
16003	2.216592	10.144848	0.469882	-0.252447	0.087579	0.091428	-0.588329	-0.432046	-0.734185	0.330374	0.208978	-0.662589	-0.638871	0	0
16004	2.338726	10.603473	0.600164	-0.176157	0.081051	0.130476	-0.590760	-0.427716	-0.741370	0.332188	0.208059	-0.661454	-0.639407	0	0
16005	2.155254	10.369549	0.885173	0.010890	0.078944	0.135513	-0.591832	-0.428670	-0.741933	0.333583	0.207653	-0.661554	-0.638709	0	0
16006	1.703308	9.705892	0.929271	0.102879	0.056803	0.126060	-0.593182	-0.426959	-0.741045	0.334614	0.207523	-0.662274	-0.637465	0	0
16007	1.458670	9.487760	0.364918	0.021481	0.121171	0.154584	-0.595736	-0.426743	-0.741689	0.336385	0.207293	-0.662335	-0.636544	0	0
16008	1.535958	9.530452	0.549922	-0.041476	0.279170	0.180128	-0.596816	-0.424978	-0.743389	0.339512	0.207717	-0.661498	-0.635615	0	0
16009	1.758818	9.551500	0.648079	-0.040313	0.318459	0.210390	-0.597359	-0.422927	-0.745767	0.343065	0.208160	-0.660602	-0.634493	0	0
16010	1.788985	9.503499	0.687884	0.034022	0.293027	0.185701	-0.598842	-0.420981	-0.748819	0.346149	0.208885	-0.660193	-0.633003	0	0
16011	1.739133	9.346854	0.791202	0.065548	0.264091	0.146810	-0.599386	-0.421020	-0.750580	0.348712	0.209762	-0.660005	-0.631501	0	0
16012	1.549470	9.365252	0.710617	-0.017550	0.194870	0.112555	-0.598852	-0.419280	-0.752845	0.350796	0.210174	-0.659445	-0.630794	0	0
16013	1.347180	9.558230	0.804059	-0.110446	0.183284	0.117528	-0.600199	-0.418195	-0.755518	0.353005	0.210118	-0.658356	-0.630718	0	0
16014	1.269333	9.843298	0.977659	-0.121189	0.222225	0.121281	-0.602354	-0.416667	-0.758167	0.355529	0.210269	-0.657058	-0.630604	0	0
16015	1.240861	10.061273	1.013658	-0.060011	0.274082	0.130642	-0.602763	-0.414603	-0.761228	0.358304	0.210878	-0.655979	-0.629952	0	0
16016	1.395298	10.217016	1.017222	0.005180	0.344069	0.127717	-0.600477	-0.414117	-0.766142	0.361408	0.212215	-0.655038	-0.628708	0	0
16017	1.730208	10.334778	1.137347	0.023672	0.385452	0.115582	-0.599941	-0.412925	-0.769242	0.364631	0.213920	-0.654035	-0.627313	0	0
16018	2.037805	10.216546	1.094718	0.067462	0.370448	0.090807	-0.598731	-0.412887	-0.772115	0.367510	0.215861	-0.653298	-0.625733	0	0
16019	2.078958	9.804561	0.778919	0.126372	0.344662	0.038682	-0.596979	-0.414085	-0.771085	0.369754	0.218183	-0.652901	-0.624018	0	0
16020	1.827914	9.355724	0.565167	0.059758	0.327090	-0.029635	-0.595372	-0.412114	-0.772130	0.371591	0.220588	-0.652003	-0.623019	0	0
16021	1.673624	9.311652	0.546321	-0.054496	0.334064	-0.063508	-0.594156	-0.413457	-0.776546	0.373516	0.222836	-0.650278	-0.622872	0	0
16022	1.619691	9.481003	0.658785	-0.079569	0.286134	-0.078117	-0.589713	-0.413519	-0.780547	0.375112	0.224808	-0.648534	-0.623022	0	0
16023	1.516408	9.581106	0.818556	-0.050870	0.257081	-0.079966	-0.587834	-0.412058	-0.784335	0.376417	0.226694	-0.647069	-0.623075	0	0
16024	1.379168	9.564070	0.997427	-0.026215	0.232886	-0.064103	-0.585141	-0.413523	-0.784958	0.377623	0.228434	-0.645882	-0.622941	0	0
16025	1.336723	9.621559	0.966803	-0.033513	0.284077	-0.051414	-0.581916	-0.412974	-0.787429	0.379235	0.230367	-0.644476	-0.622706	0	0
16026	1.370382	9.651313	1.068717	-0.002861	0.298563	-0.051236	-0.578961	-0.412143	-0.789615	0.380881	0.232515	-0.643207	-0.622215	0	0
16027	1.521264	9.629781	1.128878	0.021118	0.345353	-0.065041	-0.575462	-0.413009	-0.792408	0.382667	0.235121	-0.641862	-0.621528	0	0
16028	1.636619	9.680428	1.139258	0.017552	0.354222	-0.065023	-0.572907	-0.413163	-0.794485	0.384518	0.237765	-0.640464	-0.620821	0	0
16029	1.739295	9.643454	1.186019	0.020770	0.364531	-0.049055	-0.568471	-0.412764	-0.797792	0.386518	0.240381	-0.639063	-0.620015	0	0
16030	1.871359	9.587589	1.209751	0.047873	0.356897	-0.054351	-0.565243	-0.413080	-0.799610	0.388372	0.243086	-0.637851	-0.619050	0	0
16031	1.884321	9.539268	1.171997	0.080689	0.343443	-0.038421	-0.562014	-0.413466	-0.804562	0.390148	0.245729	-0.636910	-0.617856	0	0
16032	1.936557	9.462525	1.111590	0.072890	0.356043	-0.047212	-0.559592	-0.414396	-0.803531	0.391964	0.248468	-0.635859	-0.616693	0	0
16033	1.982130	9.380823	1.212303	0.071117	0.347209	-0.049936	-0.557174	-0.413540	-0.806255	0.393709	0.251163	-0.634799	-0.615582	0	0
16034	1.966391	9.438800	1.199346	0.063574	0.307876	-0.044021	-0.555554	-0.416144	-0.805541	0.395247	0.253537	-0.633875	-0.614575	0	0
16035	1.879392	9.665416	1.175709	0.090642	0.304631	-0.047483	-0.552324	-0.417171	-0.807246	0.396679	0.256025	-0.633093	-0.613425	0	0
16036	1.827928	9.827142	1.249942	0.139321	0.315751	-0.049024	-0.546949	-0.416910	-0.805531	0.398042	0.258781	-0.632573	-0.611920	0	0
16037	1.849079	9.747419	1.304153	0.180673	0.347928	-0.041619	-0.545329	-0.419257	-0.803719	0.399543	0.261848	-0.632168	-0.610053	0	0
16038	1.941809	9.586446	1.255253	0.208927	0.319326	-0.025812	-0.543170	-0.422144	-0.803566	0.400867	0.264739	-0.632108	-0.607996	0	0
16039	1.962002	9.399867	1.098399	0.214451	0.342481	-0.025640	-0.541011	-0.424717	-0.804763	0.402332	0.267797	-0.631951	-0.605847	0	0
16040	2.011318	9.357064	1.095421	0.195656	0.344191	-0.029233	-0.538717	-0.427626	-0.803795	0.403819	0.270802	-0.631681	-0.603801	0	0
16041	1.955762	9.472585	1.116918	0.161079	0.324911	-0.052444	-0.533477	-0.427041	-0.803701	0.405144	0.273699	-0.631180	-0.602129	0	0
16042	1.914859	9.593234	1.206229	0.160862	0.332635	-0.077148	-0.532262	-0.428812	-0.801866	0.406351	0.276787	-0.630598	-0.600511	0	0
16043	1.957503	9.654707	1.284107	0.179167	0.328713	-0.055911	-0.529165	-0.430576	-0.802232	0.407620	0.279794	-0.630162	-0.598713	0	0
16044	1.958160	9.632877	1.354103	0.189690	0.268352	-0.056265	-0.524727	-0.431244	-0.802305	0.408461	0.282481	-0.630053	-0.596989	0	0
16045	1.910879	9.581045	1.403597	0.224210	0.256543	-0.070367	-0.522033	-0.433328	-0.800634	0.409054	0.285322	-0.630122	-0.595157	0	0
16046	1.856609	9.504802	1.388062	0.237273	0.264153	-0.086175	-0.520955	-0.434410	-0.797822	0.409541	0.288355	-0.630217	-0.593256	0	0
16047	1.833002	9.586907	1.338573	0.238732	0.240831	-0.077476	-0.518796	-0.437322	-0.796580	0.409943	0.291199	-0.630399	-0.591395	0	0
16048	1.798141	9.634829	1.346771	0.263926	0.219792	-0.081062	-0.517179	-0.439140	-0.793117	0.410095	0.294041	-0.630831	-0.589418	0	0
16049	1.754007	9.651014	1.287519	0.302043	0.216857	-0.093328	-0.515288	-0.442188	-0.791876	0.410058	0.297094	-0.631419	-0.587280	0	0
16050	1.899926	9.612384	1.203219	0.313162	0.203084	-0.107555	-0.512726	-0.445461	-0.787655	0.409793	0.300200	-0.632114	-0.585134	0	0
16051	1.913409	9.617451	0.900276	0.325748	0.174822	-0.111229	-0.509898	-0.447753	-0.783269	0.409304	0.303206	-0.632940	-0.583030	0	0
16052	1.837954	9.484971	0.728043	0.330047	0.179015	-0.135917	-0.506393	-0.451316	-0.779748	0.408660	0.306412	-0.633727	-0.580947	0	0
16053	1.854600	9.373598	0.690877	0.227897	0.180329	-0.152140	-0.505041	-0.454540	-0.776464	0.408258	0.309299	-0.633818	-0.579598	0	0
16054	1.974629	9.414607	0.585923	0.111061	0.138827	-0.131580	-0.501270	-0.457084	-0.774412	0.408050	0.311344	-0.633499	-0.578998	0	0
16055	1.970661	9.353832	0.480339	0.066543	0.105295	-0.121319	-0.499115	-0.458703	-0.773945	0.407848	0.312937	-0.633050	-0.578773	0	0
16056	1.889305	9.277083	0.326763	0.009587	0.084243	-0.080940	-0.498446	-0.457114	-0.775944	0.407903	0.313932	-0.632520	-0.578774	0	0
16057	1.869785	9.276724	0.282835	-0.070022	0.074334	-0.067102	-0.498582	-0.456507	-0.777557	0.408247	0.314443	-0.631575	-0.579287	0	0
16058	1.876434	9.432216	0.301124	-0.111840	0.045277	-0.056819	-0.498044	-0.456488	-0.778924	0.408576	0.314563	-0.630575	-0.580078	0	0
16059	1.892859	9.568453	0.223567	-0.085856	0.009149	-0.025149	-0.496968	-0.456468	-0.780842	0.408801	0.314365	-0.629935	-0.580722	0	0
16060	1.805122	9.561984	0.028341	-0.032927	-0.032144	0.008372	-0.498186	-0.453901	-0.780337	0.408774	0.313948	-0.629913	-0.580991	0	0
16061	1.680101	9.496587	-0.066480	-0.072204	-0.037513	-0.004130	-0.498988	-0.454953	-0.783085	0.408784	0.313401	-0.629610	-0.581607	0	0
16062	1.569094	9.475153	-0.050466	-0.153607	-0.056288	0.007897	-0.500335	-0.453752	-0.784664	0.408979	0.312354	-0.628981	-0.582712	0	0
16063	1.410071	9.666475	-0.080863	-0.195134	-0.063845	0.011282	-0.500203	-0.452846	-0.787223	0.409295	0.311054	-0.628116	-0.584117	0	0
16064	1.265709	9.843492	-0.163662	-0.141532	-0.056687	0.027436	-0.502896	-0.451359	-0.787552	0.409562	0.309928	-0.627617	-0.585064	0	0
16065	1.065984	9.873840	-0.285570	-0.057146	-0.020787	0.042121	-0.503305	-0.449188	-0.789111	0.409896	0.309252	-0.627477	-0.585339	0	0
16066	0.945951	9.803680	-0.365757	-0.041056	0.057129	0.060383	-0.505185	-0.449514	-0.791551	0.410757	0.308995	-0.627200	-0.585168	0	0
16067	0.966551	9.973980	-0.441036	-0.083983	0.127846	0.062459	-0.505996	-0.447708	-0.795296	0.412220	0.308954	-0.626354	-0.585066	0	0
16068	1.136863	10.185848	-0.427778	-0.055164	0.198959	0.073567	-0.504924	-0.446597	-0.795408	0.414086	0.309383	-0.625450	-0.584489	0	0
16069	1.393319	10.219642	-0.355166	0.045429	0.231519	0.086408	-0.506132	-0.446840	-0.795947	0.415931	0.310333	-0.625003	-0.583151	0	0
16070	1.542879	9.989287	-0.498091	0.094330	0.253443	0.079609	-0.505727	-0.447711	-0.795435	0.417700	0.311653	-0.624759	-0.581442	0	0
16071	1.743369	9.852090	-0.808665	0.082230	0.264406	0.063697	-0.504653	-0.447544	-0.791493	0.419496	0.313086	-0.624314	-0.579855	0	0
16072	1.721469	9.759459	-0.654572	0.069527	0.221718	0.059853	-0.504785	-0.448368	-0.792472	0.421021	0.314235	-0.623990	-0.578476	0	0
16073	1.659908	9.695229	-0.600609	0.060619	0.157982	0.045287	-0.504650	-0.448378	-0.792201	0.422107	0.315074	-0.623806	-0.577426	0	0
16074	1.521761	9.818578	-0.593592	0.035766	0.115642	0.025594	-0.505042	-0.447602	-0.792857	0.422878	0.315681	-0.623620	-0.576730	0	0
16075	1.395767	10.044479	-0.690640	0.083378	0.077836	-0.011610	-0.504231	-0.449024	-0.793457	0.423060	0.316510	-0.623727	-0.576026	0	0
16076	1.238190	9.997889	-0.998443	0.170976	0.099114	-0.051822	-0.504631	-0.450179	-0.792128	0.422852	0.318074	-0.624144	-0.574865	0	0
16077	1.025455	9.824077	-1.157727	0.213449	0.144685	-0.083167	-0.503014	-0.451824	-0.790021	0.422620	0.320286	-0.624487	-0.573433	0	0
16078	0.899113	9.613018	-1.056498	0.181960	0.176284	-0.077725	-0.500584	-0.455039	-0.788247	0.422698	0.322491	-0.624555	-0.572064	0	0
16079	0.782598	9.484655	-1.157804	0.087157	0.227460	-0.022848	-0.497090	-0.455213	-0.784207	0.423724	0.324266	-0.624015	-0.570889	0	0
16080	0.746010	9.522852	-0.990705	0.007988	0.307449	0.023390	-0.497621	-0.456985	-0.786710	0.425740	0.325832	-0.622861	-0.569758	0	0
16081	0.766149	9.741714	-0.905076	-0.014815	0.391048	0.014997	-0.495476	-0.455049	-0.786809	0.428320	0.327869	-0.621156	-0.568515	0	0
16082	0.894193	10.137322	-0.836727	0.059194	0.476895	0.021037	-0.492114	-0.454915	-0.789840	0.431180	0.330608	-0.619550	-0.566515	0	0
16083	1.027576	10.045088	-0.624910	0.192544	0.526877	0.023512	-0.487942	-0.456131	-0.790473	0.433944	0.334244	-0.618439	-0.563477	0	0
16084	1.070279	9.718508	-0.674246	0.212358	0.499547	0.018019	-0.486467	-0.460721	-0.791315	0.436384	0.337759	-0.617567	-0.560446	0	0
16085	1.012191	9.139699	-0.469450	0.197506	0.470547	-0.036994	-0.482439	-0.459127	-0.790766	0.438417	0.341457	-0.616491	-0.557797	0	0
16086	0.856967	8.925694	-0.323347	0.016990	0.431243	-0.091701	-0.477055	-0.461494	-0.791859	0.440477	0.344406	-0.614418	-0.556646	0	0
16087	0.718276	9.085836	-0.251778	-0.094201	0.443080	-0.105213	-0.472218	-0.460372	-0.796236	0.442937	0.347078	-0.611576	-0.556163	0	0
16088	0.774367	9.436436	-0.228629	-0.131958	0.518964	-0.094264	-0.467919	-0.458954	-0.800598	0.446021	0.349866	-0.608246	-0.555604	0	0
16089	1.023522	9.717717	-0.136443	-0.088905	0.598030	-0.076010	-0.461464	-0.459605	-0.803418	0.449540	0.353230	-0.604811	-0.554388	0	0
16090	1.316835	9.951233	-0.177349	0.006520	0.651127	-0.068372	-0.455550	-0.458810	-0.807002	0.453046	0.357186	-0.601708	-0.552373	0	0
16091	1.554076	9.761354	0.072093	0.091436	0.663678	-0.078684	-0.449501	-0.458914	-0.808573	0.456268	0.361714	-0.598915	-0.549803	0	0
16092	1.753476	9.483366	0.061051	0.068898	0.651111	-0.045272	-0.444661	-0.458981	-0.810539	0.459627	0.365769	-0.596198	-0.547269	0	0
16093	1.910507	9.381824	0.028119	-0.051394	0.661114	0.012734	-0.440361	-0.458174	-0.813014	0.463817	0.369048	-0.592919	-0.545091	0	0
16094	2.139057	9.611757	0.177836	-0.120929	0.648903	0.052158	-0.435790	-0.457759	-0.817139	0.468344	0.371597	-0.589488	-0.543207	0	0
16095	2.361882	10.111042	0.217016	-0.164210	0.661016	0.123640	-0.430953	-0.456471	-0.822600	0.473516	0.373659	-0.585955	-0.541126	0	0
16096	2.482185	10.671602	0.411469	-0.081893	0.668517	0.208763	-0.428135	-0.453975	-0.829225	0.478800	0.375529	-0.583183	-0.538169	0	0
16097	2.626738	10.766511	0.737766	0.010579	0.647058	0.246004	-0.425047	-0.452881	-0.830587	0.483855	0.377593	-0.581065	-0.534483	0	0
16098	2.643974	10.125915	0.613134	0.116706	0.592950	0.240712	-0.425583	-0.453118	-0.832086	0.488016	0.379724	-0.579834	-0.530512	0	0
16099	2.145611	9.036525	0.153489	0.149725	0.510431	0.206858	-0.423699	-0.453727	-0.832128	0.491508	0.381927	-0.578930	-0.526680	0	0
16100	1.463928	8.409927	-0.175650	-0.003352	0.511540	0.179162	-0.422896	-0.452462	-0.832505	0.495293	0.383358	-0.577198	-0.523989	0	0
16101	0.975505	8.634144	0.067656	-0.180861	0.637321	0.208677	-0.421020	-0.450649	-0.833149	0.500756	0.384560	-0.573897	-0.521535	0	0
16102	0.917644	9.215801	0.769235	-0.259571	0.759480	0.276374	-0.418873	-0.448565	-0.839643	0.507427	0.385438	-0.569896	-0.518820	0	0
16103	1.219377	9.813654	1.091746	-0.219465	0.810948	0.331543	-0.415927	-0.444068	-0.847157	0.514602	0.386601	-0.565911	-0.515237	0	0
16104	1.705528	10.147807	1.354502	-0.129172	0.835140	0.356608	-0.415129	-0.439903	-0.856563	0.521537	0.388024	-0.562417	-0.511003	0	0
16105	2.071114	10.057344	1.431401	-0.048571	0.772578	0.326324	-0.413250	-0.438559	-0.861443	0.527729	0.389843	-0.559398	-0.506556	0	0
16106	2.160102	9.704509	1.287542	0.036720	0.671218	0.283505	-0.411503	-0.438300	-0.862136	0.532652	0.391655	-0.557251	-0.502353	0	0
16107	2.176131	9.607679	1.146734	0.039792	0.615744	0.226583	-0.408545	-0.438645	-0.862454	0.537065	0.393661	-0.555059	-0.498499	0	0
16108	2.241642	9.715677	1.085340	0.020649	0.552456	0.190737	-0.408281	-0.436637	-0.863754	0.540884	0.395276	-0.553057	-0.495307	0	0
16109	2.302226	9.828442	1.028574	0.055722	0.486285	0.146203	-0.407072	-0.436325	-0.866209	0.544083	0.397143	-0.551286	-0.492276	0	0
16110	2.140290	9.687130	1.043929	0.102680	0.405360	0.126424	-0.404512	-0.438089	-0.866024	0.546432	0.398826	-0.550195	-0.489526	0	0
16111	1.862776	9.485442	0.916569	0.067533	0.363309	0.088102	-0.402228	-0.437510	-0.868891	0.548601	0.400457	-0.548899	-0.487217	0	0
16112	1.714763	9.375942	0.936926	0.007767	0.378384	0.104845	-0.402494	-0.438359	-0.868643	0.551065	0.401602	-0.547385	-0.485192	0	0
16113	1.609281	9.320621	0.953365	-0.013661	0.383662	0.099532	-0.399540	-0.437257	-0.870276	0.553710	0.402814	-0.545610	-0.483174	0	0
16114	1.508375	9.401333	0.976139	0.014066	0.431486	0.080493	-0.397385	-0.438259	-0.871968	0.556324	0.404394	-0.543700	-0.480998	0	0
16115	1.528898	9.503692	1.214318	0.050055	0.476960	0.087955	-0.395776	-0.437022	-0.871947	0.559140	0.406460	-0.541643	-0.478305	0	0
16116	1.698138	9.545619	1.349189	0.072152	0.497113	0.072198	-0.390263	-0.437752	-0.870401	0.561820	0.408716	-0.539581	-0.475564	0	0
16117	1.846864	9.504623	1.370914	0.101879	0.510627	0.039635	-0.388113	-0.437484	-0.871915	0.564348	0.411475	-0.537355	-0.472704	0	0
16118	1.953462	9.382747	1.355846	0.100896	0.507834	0.008653	-0.384346	-0.438599	-0.870361	0.566640	0.414267	-0.535081	-0.470097	0	0
16119	2.057975	9.372508	1.385611	0.090762	0.499523	-0.017977	-0.379634	-0.440966	-0.870765	0.568853	0.417199	-0.532597	-0.467645	0	0
16120	2.138226	9.490498	1.449773	0.064333	0.460895	-0.046622	-0.374662	-0.440501	-0.871353	0.570775	0.419855	-0.530151	-0.465701	0	0
16121	2.127726	9.650530	1.438614	0.084760	0.424474	-0.076853	-0.370222	-0.441719	-0.872125	0.572316	0.422696	-0.527796	-0.463912	0	0
16122	2.025341	9.672943	1.391972	0.126069	0.393741	-0.078666	-0.366188	-0.442428	-0.870016	0.573455	0.425552	-0.525862	-0.462086	0	0
16123	1.889968	9.651062	1.363910	0.134771	0.399720	-0.066192	-0.362149	-0.444484	-0.870947	0.574682	0.428494	-0.523905	-0.460062	0	0
16124	1.864168	9.718560	1.295205	0.154352	0.424467	-0.053591	-0.358925	-0.443910	-0.868379	0.575959	0.431509	-0.522012	-0.457792	0	0
16125	2.040651	9.624661	1.330217	0.157149	0.477710	-0.047972	-0.353944	-0.446764	-0.866351	0.577558	0.434824	-0.519764	-0.455192	0	0
16126	2.183227	9.517618	1.285001	0.163216	0.477593	-0.038174	-0.350129	-0.448069	-0.867003	0.579119	0.438037	-0.517646	-0.452534	0	0
16127	2.149097	9.519421	1.233387	0.156176	0.444033	-0.049896	-0.344480	-0.449055	-0.866828	0.580513	0.441180	-0.515555	-0.450075	0	0
16128	2.086048	9.644515	1.244952	0.154463	0.422856	-0.057101	-0.339905	-0.450355	-0.864200	0.581724	0.444180	-0.513604	-0.447785	0	0
16129	2.030181	9.658072	1.291281	0.196110	0.426977	-0.065774	-0.335725	-0.454787	-0.860579	0.582758	0.447540	-0.511699	-0.445270	0	0
16130	2.088688	9.520760	1.298927	0.235500	0.432425	-0.056782	-0.331952	-0.457746	-0.858948	0.583633	0.451034	-0.510033	-0.442500	0	0
16131	2.225132	9.365440	1.313915	0.250108	0.436285	-0.063808	-0.327247	-0.458275	-0.853028	0.584455	0.454716	-0.508298	-0.439634	0	0
16132	2.405203	9.320149	1.257193	0.236800	0.425735	-0.072795	-0.324282	-0.460804	-0.850829	0.585192	0.458248	-0.506582	-0.436960	0	0
16133	2.366101	9.338862	1.272703	0.237435	0.377690	-0.071324	-0.320245	-0.462536	-0.847391	0.585719	0.461612	-0.505078	-0.434446	0	0
16134	2.249051	9.358576	1.170263	0.241006	0.348460	-0.075009	-0.316208	-0.463805	-0.845573	0.586017	0.464829	-0.503797	-0.432095	0	0
16135	2.080329	9.416194	1.061137	0.230360	0.328129	-0.083976	-0.312973	-0.466774	-0.842983	0.586254	0.467980	-0.502478	-0.429903	0	0
16136	1.869848	9.604516	0.838855	0.216591	0.313473	-0.110672	-0.308324	-0.467175	-0.838133	0.586320	0.471072	-0.501111	-0.428028	0	0
16137	1.706849	9.754498	0.823092	0.235124	0.380511	-0.118996	-0.304818	-0.471153	-0.835034	0.586626	0.474634	-0.499323	-0.425757	0	0
16138	1.662990	9.775557	0.881769	0.244546	0.390776	-0.099444	-0.300513	-0.472591	-0.832272	0.586971	0.478144	-0.497658	-0.423296	0	0
16139	1.678200	9.753992	0.957025	0.226371	0.404631	-0.090576	-0.295933	-0.476317	-0.828905	0.587534	0.481595	-0.495805	-0.420770	0	0
16140	1.728735	9.657808	1.002632	0.215619	0.382509	-0.062469	-0.292434	-0.477999	-0.827094	0.588112	0.484702	-0.494219	-0.418253	0	0
16141	1.838417	9.504430	0.997526	0.192796	0.392641	-0.048348	-0.288937	-0.479038	-0.822403	0.588934	0.487674	-0.492480	-0.415685	0	0
16142	1.873681	9.437096	0.994302	0.140497	0.377995	-0.013247	-0.284769	-0.479737	-0.820840	0.590042	0.490064	-0.490826	-0.413252	0	0
16143	1.743538	9.492977	0.811747	0.125718	0.342969	-0.004646	-0.283283	-0.482062	-0.819844	0.591112	0.492203	-0.489299	-0.410986	0	0
16144	1.695491	9.560057	0.602740	0.111746	0.403426	-0.009595	-0.280063	-0.480160	-0.819547	0.592483	0.494493	-0.487381	-0.408535	0	0
16145	1.702346	9.696124	0.563407	0.072779	0.438266	0.006413	-0.277773	-0.481776	-0.819354	0.594305	0.496638	-0.485112	-0.405978	0	0
16146	1.690306	9.797855	0.463571	0.092019	0.440510	-0.005888	-0.275350	-0.482640	-0.821181	0.595945	0.498925	-0.482894	-0.403405	0	0
16147	1.773374	9.758089	0.423089	0.126267	0.440844	-0.007563	-0.271312	-0.484734	-0.820478	0.597433	0.501447	-0.480738	-0.400644	0	0
16148	1.849225	9.591953	0.368896	0.149549	0.423217	-0.005843	-0.268896	-0.483725	-0.817478	0.598680	0.503989	-0.478835	-0.397863	0	0
16149	1.849243	9.589524	0.359285	0.112846	0.365599	0.010471	-0.267005	-0.487106	-0.814070	0.599926	0.506025	-0.477150	-0.395419	0	0
16150	1.838279	9.650014	0.339234	0.102241	0.329447	0.030541	-0.264315	-0.487901	-0.813037	0.601090	0.507723	-0.475789	-0.393106	0	0
16151	1.783713	9.692708	0.214466	0.130012	0.310072	0.032285	-0.263104	-0.488583	-0.809261	0.602056	0.509526	-0.474604	-0.390721	0	0
16152	1.735219	9.657817	-0.013044	0.148410	0.331814	0.021891	-0.261760	-0.488805	-0.807105	0.602946	0.511537	-0.473359	-0.388223	0	0
16153	1.567487	9.567382	0.023415	0.137705	0.361894	0.023858	-0.259338	-0.489896	-0.805262	0.604068	0.513616	-0.471837	-0.385578	0	0
16154	1.502069	9.464248	0.144957	0.105662	0.388511	0.015102	-0.257721	-0.491053	-0.805863	0.605399	0.515603	-0.470039	-0.383025	0	0
16155	1.584029	9.499731	0.229052	0.065402	0.399972	0.041550	-0.255840	-0.490825	-0.805333	0.607120	0.517294	-0.468086	-0.380405	0	0
16156	1.715778	9.686613	0.152245	0.029135	0.372877	0.046533	-0.253551	-0.492136	-0.806083	0.608875	0.518594	-0.466239	-0.378091	0	0
16157	1.713025	9.822510	0.139099	0.058011	0.328934	0.035729	-0.252337	-0.493759	-0.804516	0.610261	0.519985	-0.464646	-0.375900	0	0
16158	1.613960	9.912951	0.039085	0.097605	0.327479	0.035864	-0.250591	-0.493097	-0.804243	0.611394	0.521567	-0.463269	-0.373561	0	0
16159	1.559676	9.955660	0.003395	0.125094	0.342323	0.020143	-0.249110	-0.494468	-0.801581	0.612417	0.523482	-0.461752	-0.371076	0	0
16160	1.595425	9.844624	-0.122257	0.169899	0.391196	0.036509	-0.248031	-0.495842	-0.798370	0.613449	0.525722	-0.460249	-0.368059	0	0
16161	1.775376	9.575997	-0.093042	0.176379	0.418031	0.068499	-0.245742	-0.497185	-0.797760	0.614708	0.527992	-0.458696	-0.364632	0	0
16162	1.931540	9.520566	-0.109497	0.134666	0.399693	0.077060	-0.243458	-0.497315	-0.794386	0.616088	0.529839	-0.457212	-0.361474	0	0
16163	2.091327	9.654561	-0.083939	0.103601	0.371581	0.089118	-0.242917	-0.498451	-0.794838	0.617572	0.531378	-0.455775	-0.358483	0	0
16164	2.211235	9.841238	-0.074446	0.130324	0.292784	0.085127	-0.240759	-0.501143	-0.790865	0.618496	0.532758	-0.454968	-0.355858	0	0
16165	2.241577	9.773811	-0.101893	0.189690	0.243674	0.077924	-0.241024	-0.503078	-0.786567	0.618887	0.534409	-0.454562	-0.353213	0	0
16166	2.225088	9.608419	-0.228738	0.209843	0.208736	0.059211	-0.241157	-0.504046	-0.781287	0.618896	0.536083	-0.454418	-0.350837	0	0
16167	2.125729	9.475517	-0.298188	0.158131	0.171545	0.034970	-0.241962	-0.504953	-0.778039	0.618968	0.537469	-0.454113	-0.348978	0	0
16168	2.034342	9.435013	-0.329575	0.120883	0.144337	0.043542	-0.241419	-0.506828	-0.777152	0.619095	0.538424	-0.453978	-0.347456	0	0
16169	1.920765	9.435391	-0.222328	0.089321	0.141357	0.045215	-0.240883	-0.506418	-0.777009	0.619430	0.539229	-0.453673	-0.346005	0	0
16170	1.815105	9.496585	-0.293436	0.076665	0.117284	0.043275	-0.241148	-0.507708	-0.776095	0.619664	0.539810	-0.453554	-0.344835	0	0
16171	1.733215	9.599492	-0.248580	0.066300	0.110519	0.025530	-0.240608	-0.508922	-0.773145	0.619911	0.540454	-0.453252	-0.343776	0	0
16172	1.661626	9.675884	-0.179135	0.082287	0.117544	0.034477	-0.240341	-0.508240	-0.772309	0.620083	0.541108	-0.453102	-0.342633	0	0
16173	1.609411	9.602096	-0.295730	0.089667	0.144312	0.032921	-0.240606	-0.509989	-0.769911	0.620376	0.541982	-0.452708	-0.341241	0	0
16174	1.498957	9.536963	-0.380476	0.072033	0.222384	0.033394	-0.240066	-0.510247	-0.771560	0.621065	0.542924	-0.451873	-0.339592	0	0
16175	1.549487	9.445639	-0.306018	0.032580	0.280621	0.038054	-0.238449	-0.511737	-0.769993	0.622290	0.543884	-0.450460	-0.337685	0	0
16176	1.608390	9.427299	-0.188522	0.005669	0.285802	0.035336	-0.238585	-0.511463	-0.769438	0.623624	0.544613	-0.449011	-0.335975	0	0
16177	1.678125	9.452839	-0.201018	-0.015859	0.312253	0.037190	-0.235095	-0.509841	-0.769562	0.625238	0.545376	-0.447223	-0.334116	0	0
16178	1.820818	9.469995	-0.187140	-0.018530	0.340601	0.040866	-0.232807	-0.510728	-0.770299	0.626960	0.546107	-0.445368	-0.332169	0	0
16179	2.004563	9.502468	-0.123971	-0.010637	0.349353	0.049745	-0.234016	-0.510823	-0.771105	0.628738	0.546960	-0.443424	-0.329999	0	0
16180	2.131689	9.465946	-0.006652	0.007352	0.338891	0.047937	-0.231732	-0.510598	-0.770852	0.630310	0.547790	-0.441710	-0.327914	0	0
16181	2.152398	9.393489	-0.046393	0.010545	0.310207	0.058372	-0.230929	-0.509389	-0.768779	0.631815	0.548595	-0.440122	-0.325800	0	0
16182	2.084607	9.387402	-0.062871	-0.022379	0.297874	0.042292	-0.229180	-0.510165	-0.767599	0.633342	0.549121	-0.438526	-0.324096	0	0
16183	2.043176	9.517740	-0.079570	-0.068043	0.308333	0.035147	-0.228911	-0.509964	-0.770456	0.635183	0.549514	-0.436561	-0.322477	0	0
16184	2.087934	9.703052	-0.084409	-0.095837	0.342790	0.070626	-0.225686	-0.509434	-0.772110	0.637381	0.549576	-0.434601	-0.320677	0	0
16185	2.146006	9.840060	-0.016257	-0.058776	0.386704	0.105482	-0.226220	-0.510400	-0.772680	0.639722	0.549961	-0.432542	-0.318130	0	0
16186	2.273922	9.638471	0.075852	0.020722	0.428382	0.101556	-0.224348	-0.507313	-0.773283	0.641719	0.550874	-0.430584	-0.315172	0	0
16187	2.414471	9.398258	0.086792	0.041421	0.426784	0.101589	-0.223267	-0.509062	-0.772262	0.643649	0.552021	-0.428552	-0.311983	0	0
16188	2.403485	9.223271	0.107034	0.024438	0.387786	0.090687	-0.222455	-0.510773	-0.772600	0.645390	0.552850	-0.426802	-0.309303	0	0
16189	2.330298	9.124838	0.100716	0.008126	0.366285	0.091402	-0.220578	-0.509450	-0.770400	0.647196	0.553617	-0.424990	-0.306643	0	0
16190	2.204332	9.018175	0.213205	-0.020689	0.341233	0.087645	-0.220315	-0.507776	-0.769532	0.648963	0.554010	-0.423373	-0.304425	0	0
16191	2.181551	8.949792	0.241909	-0.101751	0.351110	0.091881	-0.217491	-0.507737	-0.774057	0.651300	0.553998	-0.421317	-0.302301	0	0
16192	2.282114	9.002591	0.186822	-0.174250	0.374832	0.114769	-0.217490	-0.507656	-0.777595	0.654124	0.553365	-0.419155	-0.300364	0	0
16193	2.326148	9.020410	0.428767	-0.189973	0.441617	0.141653	-0.216151	-0.505664	-0.779316	0.657458	0.552817	-0.416503	-0.297772	0	0
16194	2.349388	9.066954	0.407464	-0.214762	0.437417	0.159224	-0.215884	-0.504792	-0.780517	0.660877	0.551902	-0.414027	-0.295343	0	0
16195	2.296940	9.041739	0.524002	-0.160559	0.484987	0.159708	-0.214542	-0.503936	-0.782139	0.664251	0.551570	-0.411253	-0.292254	0	0
16196	2.486679	8.826737	0.921427	-0.140436	0.530646	0.154716	-0.213065	-0.503035	-0.785803	0.667596	0.551412	-0.408326	-0.289015	0	0
16197	2.627003	9.305086	0.796946	-0.274240	0.585646	0.186428	-0.211584	-0.503258	-0.789913	0.672047	0.550458	-0.404676	-0.285632	0	0
16198	2.845644	9.804317	1.045432	-0.354211	0.620679	0.253517	-0.209308	-0.499627	-0.796086	0.677161	0.548679	-0.401040	-0.282084	0	0
16199	3.095171	10.199713	1.208988	-0.331227	0.682574	0.312259	-0.210657	-0.497378	-0.800082	0.682605	0.547038	-0.397222	-0.277515	0	0
16200	3.274278	10.249113	1.445211	-0.188303	0.672204	0.349725	-0.210119	-0.497017	-0.804026	0.687184	0.546054	-0.394216	-0.272391	0	0
16201	3.404428	9.787788	1.370838	-0.048414	0.640134	0.364096	-0.210124	-0.495129	-0.806007	0.690987	0.545949	-0.391705	-0.266541	0	0
16202	3.472835	9.456403	0.985457	-0.025507	0.563688	0.370759	-0.209988	-0.495726	-0.804802	0.694234	0.545646	-0.389972	-0.261212	0	0
16203	3.402188	9.615357	1.107268	-0.121227	0.460012	0.431687	-0.213220	-0.493648	-0.805650	0.697852	0.544234	-0.388858	-0.256128	0	0
16204	3.021539	10.263934	1.321793	-0.154137	0.331914	0.494470	-0.218054	-0.495514	-0.805927	0.701161	0.541907	-0.389051	-0.251693	0	0
16205	2.496952	10.565155	1.344346	0.005996	0.311932	0.493178	-0.222895	-0.494673	-0.806796	0.703619	0.540730	-0.389591	-0.246474	0	0
16206	2.015083	10.182557	1.363740	0.130480	0.421080	0.435155	-0.227193	-0.496534	-0.801632	0.705532	0.540794	-0.389541	-0.240884	0	0
16207	1.815305	9.630288	1.381034	0.110881	0.538686	0.381983	-0.227591	-0.498416	-0.799509	0.707975	0.541308	-0.388104	-0.234803	0	0
16208	1.991643	9.429576	1.462585	0.010230	0.613128	0.321994	-0.229605	-0.499540	-0.797888	0.710970	0.541388	-0.385745	-0.229394	0	0
16209	2.249395	9.434285	1.761742	0.020292	0.635492	0.284973	-0.230145	-0.498819	-0.797859	0.713983	0.541818	-0.382842	-0.223814	0	0
16210	2.412582	9.393549	1.759835	0.056538	0.607709	0.270730	-0.230410	-0.500279	-0.795724	0.716542	0.542389	-0.380280	-0.218560	0	0
16211	2.520658	9.160003	1.507334	0.055638	0.560700	0.229751	-0.229734	-0.501597	-0.794549	0.718896	0.543072	-0.377656	-0.213629	0	0
16212	2.606014	8.896944	1.548047	-0.021193	0.479126	0.194500	-0.227589	-0.499982	-0.793024	0.721191	0.543085	-0.375373	-0.209851	0	0
16213	2.548485	8.784256	1.804712	-0.113128	0.308263	0.169259	-0.229472	-0.499483	-0.794348	0.723348	0.542219	-0.373860	-0.207353	0	0
16214	2.546401	8.900753	1.880802	-0.152619	0.182334	0.142685	-0.230541	-0.501220	-0.797795	0.725124	0.540855	-0.373131	-0.206020	0	0
16215	2.355069	9.266287	1.929948	-0.128133	0.109192	0.088391	-0.229604	-0.499515	-0.798977	0.726440	0.539763	-0.372581	-0.205242	0	0
16216	2.068028	9.547528	1.837169	-0.026338	0.087051	0.047070	-0.229202	-0.498552	-0.804261	0.726984	0.539488	-0.372261	-0.204618	0	0
16217	1.981825	9.477979	1.729128	0.076331	0.187891	-0.004983	-0.229607	-0.498285	-0.803158	0.727288	0.540398	-0.371046	-0.203339	0	0
16218	2.039899	9.352790	1.676487	0.091185	0.250398	-0.010731	-0.227049	-0.499803	-0.801331	0.727689	0.541534	-0.369446	-0.201790	0	0
16219	2.209088	9.253900	1.672796	0.084521	0.326981	-0.017368	-0.225835	-0.501470	-0.797858	0.728422	0.542832	-0.367159	-0.199822	0	0
16220	2.488240	9.142460	1.874786	0.074800	0.391673	-0.047104	-0.220996	-0.501939	-0.794662	0.729348	0.544265	-0.364278	-0.197809	0	0
16221	2.818458	9.124185	1.952462	0.067517	0.380947	-0.046385	-0.218177	-0.500770	-0.792887	0.730295	0.545637	-0.361394	-0.195817	0	0
16222	2.979129	9.097975	2.012958	0.084014	0.338886	-0.065204	-0.213063	-0.502923	-0.790702	0.730925	0.547086	-0.358803	-0.194180	0	0
16223	2.968868	9.109916	1.909040	0.094943	0.293053	-0.077836	-0.210646	-0.502116	-0.791249	0.731330	0.548582	-0.356435	-0.192793	0	0
16224	2.894863	9.174119	1.903877	0.086588	0.279411	-0.104458	-0.208224	-0.503046	-0.790218	0.731642	0.550063	-0.354063	-0.191757	0	0
16225	2.879001	9.251523	1.975025	0.084495	0.279133	-0.093859	-0.204188	-0.504271	-0.790304	0.732013	0.551498	-0.351682	-0.190596	0	0
16226	2.983319	9.258279	2.050394	0.091814	0.286403	-0.097351	-0.200023	-0.504202	-0.785177	0.732324	0.553002	-0.349292	-0.189435	0	0
16227	3.149996	9.290439	2.079339	0.103330	0.258021	-0.095767	-0.197871	-0.504680	-0.785081	0.732506	0.554524	-0.347085	-0.188333	0	0
16228	3.243751	9.219318	2.154972	0.134639	0.212085	-0.096866	-0.193829	-0.507921	-0.783735	0.732310	0.556190	-0.345319	-0.187429	0	0
16229	3.220560	9.150913	2.053670	0.151268	0.163916	-0.120982	-0.191544	-0.508209	-0.779686	0.731851	0.557955	-0.343748	-0.186861	0	0
16230	3.216117	9.131413	2.058495	0.156930	0.138532	-0.135270	-0.189262	-0.507315	-0.777778	0.731197	0.559773	-0.342342	-0.186566	0	0
16231	3.328809	9.077626	2.100876	0.153262	0.092414	-0.140905	-0.185630	-0.508096	-0.778254	0.730446	0.561469	-0.341186	-0.186529	0	0
16232	3.370711	8.935165	2.189899	0.160433	0.034023	-0.150102	-0.182937	-0.509904	-0.776301	0.729380	0.563165	-0.340461	-0.186912	0	0
16233	3.322891	8.895451	2.145400	0.180117	-0.003111	-0.152033	-0.179443	-0.509914	-0.773211	0.728137	0.564896	-0.339991	-0.187393	0	0
16234	3.322272	8.917282	2.087441	0.158668	-0.054503	-0.166574	-0.178094	-0.512022	-0.769210	0.726743	0.566466	-0.339806	-0.188392	0	0
16235	3.442289	8.975295	2.085872	0.148042	-0.098682	-0.181064	-0.175946	-0.511413	-0.767036	0.725306	0.567861	-0.339807	-0.189725	0	0
16236	3.533150	9.042494	2.119448	0.171750	-0.174316	-0.206251	-0.173117	-0.513488	-0.765911	0.723347	0.569428	-0.340287	-0.191643	0	0
16237	3.551214	9.098650	2.054582	0.192000	-0.278193	-0.241336	-0.170694	-0.514997	-0.764354	0.720932	0.570974	-0.341327	-0.194271	0	0
16238	3.454427	9.062888	1.878557	0.230242	-0.355394	-0.270858	-0.168006	-0.515112	-0.762075	0.717873	0.572816	-0.342844	-0.197477	0	0
16239	3.243127	9.073612	1.804588	0.227161	-0.399229	-0.297623	-0.166393	-0.515495	-0.759382	0.714711	0.574532	-0.344492	-0.201065	0	0
16240	2.972190	9.131788	1.564735	0.228380	-0.412192	-0.277305	-0.164369	-0.518457	-0.755826	0.711416	0.576239	-0.346354	-0.204634	0	0
16241	2.927683	9.179535	1.587081	0.214572	-0.385203	-0.294850	-0.161412	-0.518390	-0.755586	0.708346	0.577844	-0.347876	-0.208148	0	0
16242	3.066309	9.288875	1.662729	0.223390	-0.417972	-0.260590	-0.160065	-0.519427	-0.754954	0.705053	0.579411	-0.349846	-0.211638	0	0
16243	3.187895	9.266804	1.652183	0.231161	-0.480172	-0.259221	-0.158316	-0.520090	-0.752545	0.701598	0.580763	-0.352264	-0.215371	0	0
16244	3.177489	9.266590	1.425581	0.200424	-0.567338	-0.268708	-0.156837	-0.520435	-0.751348	0.697848	0.581840	-0.355159	-0.219844	0	0
16245	2.955684	9.296530	1.216336	0.135496	-0.643292	-0.276418	-0.155085	-0.521932	-0.749647	0.694283	0.582172	-0.358385	-0.224960	0	0
16246	2.574937	9.272603	0.988176	0.099218	-0.685520	-0.272291	-0.155357	-0.520743	-0.751784	0.690625	0.582238	-0.361822	-0.230481	0	0
16247	2.292185	9.308711	0.704795	0.065061	-0.676965	-0.271392	-0.154950	-0.521706	-0.753453	0.687286	0.581928	-0.365115	-0.235985	0	0
16248	2.164728	9.481174	0.574404	0.000108	-0.619240	-0.255289	-0.154415	-0.520837	-0.754793	0.684414	0.581346	-0.367926	-0.241339	0	0
16249	2.163447	9.655932	0.505642	-0.016425	-0.609060	-0.241136	-0.150648	-0.521415	-0.758124	0.681801	0.580478	-0.370704	-0.246517	0	0
16250	2.121309	9.691575	0.434269	0.017302	-0.630467	-0.227012	-0.152534	-0.519585	-0.761855	0.678797	0.579829	-0.373768	-0.251657	0	0
16251	2.083246	9.527845	0.388750	0.049214	-0.619998	-0.205530	-0.154194	-0.519732	-0.758706	0.675787	0.579205	-0.376958	-0.256391	0	0
16252	1.992688	9.429082	0.251907	0.001084	-0.648219	-0.159862	-0.153522	-0.519131	-0.760874	0.672921	0.578099	-0.380454	-0.261216	0	0
16253	1.972565	9.462702	0.231778	-0.043277	-0.608946	-0.109354	-0.156073	-0.520152	-0.763192	0.670674	0.576475	-0.383857	-0.265568	0	0
16254	2.186650	9.922993	0.326352	-0.141148	-0.564302	-0.077617	-0.157154	-0.517714	-0.769502	0.669112	0.574275	-0.386862	-0.269882	0	0
16255	2.478185	10.404120	0.519438	-0.116667	-0.540784	-0.048303	-0.159577	-0.516136	-0.774053	0.667665	0.572068	-0.389940	-0.273694	0	0
16256	2.636384	10.241907	0.472556	0.007764	-0.603260	-0.067790	-0.162266	-0.515917	-0.774696	0.665078	0.570679	-0.393642	-0.277566	0	0
16257	2.527463	9.569863	0.108375	0.117881	-0.690650	-0.092697	-0.165492	-0.516391	-0.775491	0.661529	0.569752	-0.398085	-0.281586	0	0
16258	2.170682	8.949170	-0.138620	0.089344	-0.760678	-0.112575	-0.167911	-0.516612	-0.775742	0.657663	0.568589	-0.402762	-0.286303	0	0
16259	1.791492	8.760215	-0.148831	-0.011772	-0.795511	-0.105951	-0.170190	-0.518165	-0.779851	0.654312	0.566504	-0.407405	-0.291495	0	0
16260	1.500416	9.017119	-0.138037	-0.085913	-0.798232	-0.093770	-0.173820	-0.517982	-0.784161	0.651260	0.563935	-0.411880	-0.296974	0	0
16261	1.302792	9.664505	-0.295981	-0.164125	-0.762500	-0.058484	-0.176330	-0.515449	-0.788268	0.648951	0.560700	-0.416072	-0.302262	0	0
16262	1.380743	10.161178	-0.102346	-0.142024	-0.696178	0.000317	-0.181036	-0.514234	-0.793212	0.646842	0.557612	-0.420200	-0.306752	0	0
16263	1.410419	9.972418	0.427185	-0.092382	-0.655801	-0.032876	-0.183995	-0.513518	-0.796695	0.644576	0.555015	-0.424017	-0.310950	0	0
16264	1.475523	9.798762	-0.007633	-0.111672	-0.675121	-0.121465	-0.187898	-0.511721	-0.797000	0.641946	0.552650	-0.427385	-0.315951	0	0
16265	1.461889	9.754819	0.001909	-0.074395	-0.673629	-0.169074	-0.190048	-0.511414	-0.802003	0.639009	0.550649	-0.430577	-0.321023	0	0
16266	1.159240	9.717752	-0.137093	-0.046908	-0.704859	-0.192102	-0.190989	-0.511065	-0.803887	0.635605	0.548851	-0.433908	-0.326331	0	0
16267	0.879972	9.705375	-0.391113	-0.032411	-0.667514	-0.188214	-0.192066	-0.510257	-0.807116	0.632325	0.547181	-0.437043	-0.331286	0	0
16268	0.769641	9.747055	-0.529621	-0.027863	-0.564758	-0.171603	-0.193277	-0.509770	-0.808584	0.629435	0.545824	-0.439624	-0.335586	0	0
16269	0.834150	9.791922	-0.540017	-0.022103	-0.464280	-0.133826	-0.193946	-0.510595	-0.809011	0.627111	0.544637	-0.441770	-0.339030	0	0
16270	0.904824	9.788360	-0.439122	-0.047136	-0.405007	-0.130007	-0.193946	-0.510422	-0.810367	0.625135	0.543484	-0.443491	-0.342269	0	0
16271	1.004877	9.753761	-0.440605	-0.069051	-0.370951	-0.112197	-0.194621	-0.509233	-0.812091	0.623517	0.542218	-0.444987	-0.345273	0	0
16272	1.054348	9.708537	-0.409858	-0.074865	-0.358099	-0.094461	-0.195702	-0.507173	-0.814327	0.621997	0.540871	-0.446504	-0.348155	0	0
16273	1.104747	9.510399	-0.284045	-0.050850	-0.306756	-0.041018	-0.196370	-0.508265	-0.815444	0.620788	0.539620	-0.448033	-0.350285	0	0
16274	1.161627	9.336645	-0.254509	-0.083517	-0.242656	-0.019498	-0.197316	-0.506507	-0.817010	0.620078	0.538274	-0.449201	-0.352112	0	0
16275	1.331422	9.213493	-0.219481	-0.098231	-0.187287	0.001995	-0.199468	-0.506159	-0.817654	0.619797	0.536955	-0.450044	-0.353542	0	0
16276	1.584215	9.179240	-0.201836	-0.110658	-0.137635	0.003987	-0.200405	-0.507100	-0.818899	0.619778	0.535697	-0.450592	-0.354783	0	0
16277	1.773991	9.160848	-0.085138	-0.130980	-0.125868	0.025173	-0.199609	-0.503381	-0.821239	0.620025	0.534284	-0.451060	-0.355885	0	0
16278	1.819119	9.088840	-0.063952	-0.127593	-0.141970	0.030377	-0.201084	-0.504288	-0.823430	0.620166	0.532783	-0.451713	-0.357060	0	0
16279	1.775337	8.969087	-0.102908	-0.154542	-0.143936	0.028528	-0.202029	-0.502961	-0.824737	0.620464	0.531141	-0.452224	-0.358340	0	0
16280	1.763770	8.930027	-0.175187	-0.201297	-0.115971	0.032102	-0.202840	-0.501168	-0.827938	0.621114	0.529262	-0.452457	-0.359696	0	0
16281	1.990268	8.982681	-0.260111	-0.252170	-0.044230	0.062410	-0.204054	-0.499410	-0.829229	0.622494	0.527213	-0.452175	-0.360673	0	0
16282	2.442021	9.175378	-0.271774	-0.300886	0.037634	0.080356	-0.204598	-0.497038	-0.833230	0.624527	0.525038	-0.451346	-0.361369	0	0
16283	2.916755	9.485054	0.058220	-0.317089	0.057947	0.082078	-0.204873	-0.494069	-0.838850	0.626775	0.522847	-0.450294	-0.361965	0	0
16284	3.169123	9.994609	0.307664	-0.309290	0.011831	0.117089	-0.205947	-0.493862	-0.846729	0.628851	0.520345	-0.449785	-0.362603	0	0
16285	3.405942	10.523280	0.359089	-0.191954	-0.051329	0.159413	-0.208369	-0.492920	-0.848304	0.630234	0.518173	-0.450276	-0.362702	0	0
16286	3.411080	10.571969	0.758489	-0.046082	-0.131328	0.208854	-0.209988	-0.491080	-0.846591	0.630625	0.516391	-0.452088	-0.362311	0	0
16287	3.097968	10.007945	0.883129	0.028268	-0.255014	0.201313	-0.215763	-0.492977	-0.844543	0.630101	0.514661	-0.454880	-0.362190	0	0
16288	2.564591	9.070928	1.042340	0.018967	-0.383880	0.158175	-0.219525	-0.493466	-0.844106	0.628817	0.512598	-0.458240	-0.363109	0	0
16289	1.810618	8.901836	0.666607	-0.183328	-0.416549	0.113309	-0.226515	-0.493583	-0.844301	0.628304	0.509332	-0.460815	-0.365328	0	0
16290	1.533317	9.921264	0.647998	-0.332423	-0.259025	0.128014	-0.230823	-0.490814	-0.849471	0.629258	0.505633	-0.461938	-0.367401	0	0
16291	1.611698	11.452173	1.373077	-0.292914	-0.029319	0.166641	-0.232175	-0.487366	-0.856288	0.631258	0.502840	-0.461926	-0.367817	0	0
16292	1.835710	12.097195	1.940797	0.048635	0.084807	0.200180	-0.233252	-0.486788	-0.855712	0.632127	0.502458	-0.462644	-0.365940	0	0
16293	1.781127	10.729382	1.340398	0.557800	0.051564	0.206951	-0.237006	-0.491144	-0.847367	0.630353	0.505140	-0.465425	-0.361757	0	0
16294	1.447031	8.642752	0.549075	0.534635	-0.003745	0.059946	-0.238870	-0.498339	-0.834506	0.627830	0.508134	-0.467748	-0.358944	0	0
16295	1.130988	8.146595	0.174805	-0.072124	-0.028694	-0.003019	-0.239411	-0.497996	-0.830404	0.628088	0.507535	-0.467684	-0.359424	0	0
16296	1.043741	9.327329	0.728932	-0.572264	0.043572	-0.003283	-0.237668	-0.495973	-0.833899	0.631167	0.504036	-0.465390	-0.361923	0	0
16297	1.043420	10.577650	1.619815	-0.499443	-0.008737	0.053118	-0.237144	-0.490435	-0.841079	0.633858	0.500550	-0.463921	-0.363939	0	0
16298	0.994375	10.863230	1.707632	-0.087981	0.000222	0.047390	-0.238227	-0.487488	-0.844920	0.634462	0.499703	-0.463900	-0.364078	0	0
16299	1.161259	10.184033	1.144943	0.169111	0.128519	0.016311	-0.239033	-0.487070	-0.849935	0.634293	0.501130	-0.463792	-0.362545	0	0
16300	1.370231	9.384249	0.868515	0.112454	0.177546	-0.008313	-0.237282	-0.488891	-0.846474	0.634510	0.502451	-0.463097	-0.361221	0	0
16301	1.454287	9.065331	0.912018	-0.114019	0.158222	-0.023299	-0.236203	-0.490765	-0.840011	0.635747	0.502376	-0.461570	-0.361105	0	0
16302	1.394956	9.282767	1.149285	-0.225662	0.146646	-0.024608	-0.233254	-0.487668	-0.842124	0.637464	0.501521	-0.459752	-0.361586	0	0
16303	1.390760	9.651334	1.377630	-0.218320	0.118599	-0.035313	-0.232381	-0.485459	-0.845074	0.638988	0.500693	-0.458030	-0.362228	0	0
16304	1.383978	9.758033	1.439206	-0.099651	0.084080	-0.036934	-0.230233	-0.483656	-0.851714	0.639735	0.500468	-0.457002	-0.362520	0	0
16305	1.301154	9.518610	1.327735	0.011999	0.051397	-0.043835	-0.228221	-0.482273	-0.852238	0.639760	0.500911	-0.456493	-0.362503	0	0
16306	1.295968	9.283028	1.266764	0.047258	0.099627	-0.040751	-0.227678	-0.483875	-0.850934	0.639831	0.501703	-0.455873	-0.362064	0	0
16307	1.475669	9.254723	1.200274	0.040300	0.126358	-0.045059	-0.225659	-0.484629	-0.850982	0.640047	0.502609	-0.454976	-0.361554	0	0
16308	1.754996	9.230664	1.242729	0.018695	0.164212	-0.072353	-0.222298	-0.485083	-0.846950	0.640441	0.503596	-0.453675	-0.361116	0	0
16309	1.980720	9.220199	1.281030	0.042363	0.115992	-0.091203	-0.221494	-0.484268	-0.846252	0.640431	0.504684	-0.452617	-0.360943	0	0
16310	1.947060	9.185587	1.147857	0.055334	0.133248	-0.101649	-0.218267	-0.484666	-0.844532	0.640391	0.505925	-0.451496	-0.360681	0	0
16311	1.835343	9.198126	1.153963	0.034919	0.128851	-0.146805	-0.215579	-0.484312	-0.844144	0.640273	0.507258	-0.450045	-0.360831	0	0
16312	1.767409	9.216324	1.245626	0.000243	0.133433	-0.128307	-0.212082	-0.484971	-0.843661	0.640413	0.508266	-0.448585	-0.360982	0	0
16313	1.827470	9.373172	1.306314	-0.038979	0.129884	-0.144468	-0.209873	-0.484771	-0.843801	0.640680	0.509115	-0.446868	-0.361441	0	0
16314	1.964911	9.545611	1.405522	-0.046775	0.111595	-0.126083	-0.205440	-0.483900	-0.843008	0.640967	0.509731	-0.445385	-0.361894	0	0
16315	2.101178	9.518952	1.409905	-0.005727	0.097461	-0.115465	-0.204233	-0.483104	-0.841907	0.641024	0.510539	-0.444143	-0.362181	0	0
16316	2.188215	9.513238	1.306698	0.023004	0.076392	-0.116410	-0.200605	-0.482743	-0.842755	0.640831	0.511431	-0.443184	-0.362439	0	0
16317	2.265015	9.543758	1.260679	0.038720	0.053064	-0.102382	-0.198724	-0.482676	-0.841413	0.640514	0.512297	-0.442456	-0.362666	0	0
16318	2.275043	9.517230	1.198598	0.069409	0.041005	-0.107667	-0.196309	-0.481193	-0.840576	0.639956	0.513318	-0.441935	-0.362842	0	0
16319	2.308044	9.537231	1.030949	0.076288	0.040755	-0.095274	-0.194825	-0.483290	-0.837121	0.639420	0.514341	-0.441460	-0.362916	0	0
16320	2.346847	9.533078	1.012913	0.094714	0.040474	-0.077544	-0.191595	-0.484793	-0.836663	0.638838	0.515388	-0.441187	-0.362787	0	0
16321	2.382411	9.456043	1.043473	0.127461	0.043781	-0.056208	-0.191186	-0.487004	-0.833335	0.638197	0.516569	-0.441082	-0.362364	0	0
16322	2.422487	9.379078	0.968250	0.162320	0.020828	-0.050945	-0.189973	-0.488535	-0.829586	0.637273	0.517856	-0.441315	-0.361868	0	0
16323	2.475336	9.380021	0.825428	0.203972	0.022342	-0.026058	-0.189295	-0.490904	-0.825858	0.636253	0.519303	-0.441783	-0.361018	0	0
16324	2.410338	9.223464	0.742766	0.240212	-0.000170	-0.038443	-0.188221	-0.490567	-0.823136	0.634872	0.520951	-0.442493	-0.360205	0	0
16325	2.289791	9.201862	0.806634	0.235371	-0.001471	-0.059659	-0.187944	-0.493967	-0.817258	0.633461	0.522649	-0.443050	-0.359544	0	0
16326	2.375307	9.514140	0.696167	0.176626	-0.022591	-0.088298	-0.187544	-0.493671	-0.812079	0.632127	0.524029	-0.443408	-0.359442	0	0
16327	2.348309	9.669029	0.800091	0.224338	-0.036325	-0.091775	-0.186460	-0.496886	-0.808927	0.630503	0.525661	-0.443978	-0.359207	0	0
16328	2.421612	9.626654	0.720812	0.315528	-0.054766	-0.105765	-0.185650	-0.498766	-0.801917	0.628226	0.527873	-0.444941	-0.358762	0	0
16329	2.238506	9.650005	0.445401	0.267703	-0.066889	-0.136005	-0.183763	-0.501200	-0.796571	0.626073	0.529852	-0.445622	-0.358763	0	0
16330	1.908094	9.583328	0.536870	0.112776	-0.068339	-0.131123	-0.182414	-0.502961	-0.795282	0.624708	0.530849	-0.445801	-0.359445	0	0
16331	1.676246	9.773324	0.460918	-0.015259	-0.082048	-0.124494	-0.180669	-0.502494	-0.792700	0.624024	0.530947	-0.445618	-0.360713	0	0
16332	1.876382	10.223664	0.680318	0.046655	-0.050594	-0.079963	-0.178787	-0.502569	-0.791363	0.623271	0.531366	-0.445718	-0.361274	0	0
16333	2.229398	10.031010	0.735936	0.226243	-0.096299	-0.039095	-0.178790	-0.501766	-0.789295	0.621549	0.532530	-0.446950	-0.361003	0	0
16334	2.431726	9.539397	0.302913	0.255300	-0.197623	-0.030826	-0.179053	-0.504107	-0.785827	0.619201	0.533492	-0.448975	-0.361107	0	0
16335	2.299562	9.337917	0.155940	0.179406	-0.311890	-0.038827	-0.181468	-0.506125	-0.781915	0.616757	0.533571	-0.451373	-0.362181	0	0
16336	1.878736	9.526913	0.093454	0.038368	-0.384525	-0.027270	-0.181870	-0.506927	-0.777443	0.614724	0.532489	-0.453773	-0.364224	0	0
16337	1.491968	9.956864	0.059083	-0.035643	-0.388898	-0.020390	-0.184021	-0.506717	-0.778228	0.613127	0.530868	-0.455950	-0.366558	0	0
16338	1.347639	10.410656	0.200482	-0.057268	-0.346582	-0.013105	-0.185902	-0.507228	-0.778767	0.611809	0.529256	-0.457832	-0.368738	0	0
16339	1.386951	10.666298	0.450117	-0.034467	-0.304407	0.015502	-0.189130	-0.506094	-0.781689	0.610704	0.527780	-0.459672	-0.370392	0	0
16340	1.435191	10.565218	0.505321	0.060253	-0.343185	0.034109	-0.191550	-0.506186	-0.781391	0.608940	0.526669	-0.462209	-0.371719	0	0
16341	1.343798	10.155710	0.443016	0.116748	-0.376630	0.003168	-0.193164	-0.506247	-0.777153	0.606641	0.525895	-0.464972	-0.373126	0	0
16342	1.064529	9.650518	0.144568	0.108024	-0.416370	-0.012054	-0.197062	-0.506497	-0.774664	0.604096	0.525001	-0.467871	-0.374883	0	0
16343	0.835081	9.447260	-0.120927	0.078013	-0.398430	-0.029649	-0.198135	-0.507180	-0.774674	0.601749	0.524055	-0.470428	-0.376778	0	0
16344	0.694641	9.555996	-0.164423	0.053300	-0.322019	-0.033550	-0.200618	-0.505151	-0.772810	0.599835	0.523271	-0.472427	-0.378416	0	0
16345	0.585520	9.697258	-0.058102	0.117313	-0.261165	-0.027640	-0.201285	-0.506879	-0.770951	0.597912	0.523068	-0.474300	-0.379395	0	0
16346	0.517276	9.499398	0.104993	0.160302	-0.180494	-0.039347	-0.203030	-0.508321	-0.768117	0.596075	0.523479	-0.475820	-0.379815	0	0
16347	0.603037	9.316444	0.012713	0.142201	-0.115347	-0.091157	-0.202620	-0.510656	-0.765610	0.594457	0.524286	-0.476571	-0.380296	0	0
16348	0.772752	9.285518	-0.162392	0.113551	-0.069419	-0.088332	-0.202756	-0.510438	-0.762605	0.593203	0.525068	-0.476993	-0.380647	0	0
16349	0.924430	9.196008	-0.279834	0.065806	-0.009668	-0.075749	-0.199799	-0.510544	-0.761008	0.592538	0.525755	-0.476900	-0.380851	0	0
16350	1.091285	9.213600	-0.286883	-0.068268	0.045897	-0.067011	-0.198991	-0.510864	-0.760211	0.592869	0.525796	-0.476055	-0.381335	0	0
16351	1.306527	9.494267	-0.193325	-0.109789	0.049906	-0.062756	-0.197920	-0.509315	-0.760854	0.593455	0.525611	-0.475005	-0.381988	0	0
16352	1.447405	9.739599	-0.080117	-0.095432	0.061533	-0.060028	-0.196039	-0.508597	-0.763168	0.594027	0.525514	-0.474001	-0.382478	0	0
16353	1.526919	9.755603	-0.125944	-0.044815	0.048001	-0.070582	-0.195774	-0.507344	-0.762450	0.594230	0.525744	-0.473168	-0.382878	0	0
16354	1.531615	9.634301	-0.173030	-0.032490	0.058463	-0.058094	-0.194159	-0.507948	-0.762488	0.594462	0.525999	-0.472433	-0.383075	0	0
16355	1.426646	9.525947	-0.324837	-0.053673	0.045367	-0.042381	-0.193300	-0.507114	-0.763971	0.594805	0.526033	-0.471729	-0.383363	0	0
16356	1.292048	9.445804	-0.475208	-0.031044	0.081058	-0.040277	-0.191692	-0.505939	-0.761229	0.595203	0.526299	-0.470959	-0.383328	0	0
16357	1.289177	9.331642	-0.570726	-0.051142	0.126631	-0.020591	-0.189543	-0.505262	-0.762049	0.595994	0.526560	-0.469894	-0.383048	0	0
16358	1.388917	9.323750	-0.502609	-0.095124	0.162734	0.014842	-0.190889	-0.504363	-0.762821	0.597320	0.526491	-0.468684	-0.382559	0	0
16359	1.490802	9.459130	-0.384954	-0.148015	0.168759	0.041207	-0.189281	-0.502521	-0.764414	0.599049	0.526045	-0.467319	-0.382139	0	0
16360	1.672698	9.588678	-0.293687	-0.160795	0.184452	0.050060	-0.189550	-0.502330	-0.766311	0.600950	0.525496	-0.465909	-0.381631	0	0
16361	1.745236	9.614283	-0.185733	-0.119740	0.184498	0.062547	-0.188210	-0.500756	-0.768318	0.602679	0.525173	-0.464667	-0.380862	0	0
16362	1.714173	9.472918	-0.171176	-0.073614	0.201960	0.091106	-0.188074	-0.501319	-0.768611	0.604352	0.525018	-0.463696	-0.379607	0	0
16363	1.778148	9.600269	-0.596264	-0.063421	0.229788	0.119598	-0.190230	-0.499558	-0.769073	0.606205	0.524936	-0.462690	-0.377988	0	0
16364	1.891985	9.296493	-0.236607	-0.008941	0.306957	0.182127	-0.190229	-0.499901	-0.766497	0.608355	0.525135	-0.461805	-0.375333	0	0
16365	1.931971	8.869953	-0.246606	0.014176	0.260833	0.185449	-0.191034	-0.500792	-0.763929	0.610182	0.525324	-0.461244	-0.372781	0	0
16366	1.982934	8.759216	-0.157544	0.013720	0.243593	0.199474	-0.192380	-0.500210	-0.763214	0.611972	0.525331	-0.460912	-0.370241	0	0
16367	2.118039	8.771449	0.491663	-0.042058	0.321121	0.210359	-0.193054	-0.499628	-0.763187	0.614456	0.525267	-0.459898	-0.367467	0	0
16368	2.298431	9.444747	0.472861	-0.121638	0.303438	0.287728	-0.195608	-0.499875	-0.762212	0.617539	0.524243	-0.459152	-0.364683	0	0
16369	2.794906	10.031590	0.996422	-0.117607	0.318378	0.406157	-0.201519	-0.500850	-0.763128	0.621109	0.522773	-0.458892	-0.361041	0	0
16370	3.308596	10.443927	1.264248	-0.129917	0.297497	0.457125	-0.206091	-0.500481	-0.762245	0.624789	0.520869	-0.459018	-0.357263	0	0
16371	3.467212	10.471054	1.011331	-0.113050	0.285022	0.464141	-0.211068	-0.499549	-0.760795	0.628368	0.518991	-0.459265	-0.353379	0	0
16372	3.391670	9.891912	1.059121	-0.001911	0.246332	0.340510	-0.214967	-0.499158	-0.761554	0.630703	0.518217	-0.459533	-0.349991	0	0
16373	3.029563	9.526016	0.735414	-0.013948	0.036801	0.250826	-0.218192	-0.499700	-0.759355	0.631866	0.517038	-0.460580	-0.348258	0	0
16374	2.147187	9.762467	0.634333	-0.165937	-0.184942	0.174855	-0.224511	-0.499241	-0.760628	0.632478	0.514478	-0.462126	-0.348889	0	0
16375	1.226221	10.527478	0.862693	-0.202847	-0.145599	0.079675	-0.227473	-0.497085	-0.765154	0.633165	0.512257	-0.462773	-0.350052	0	0
16376	0.540106	10.738041	1.345733	-0.074422	-0.042138	0.040283	-0.225921	-0.496880	-0.768024	0.633494	0.511396	-0.463035	-0.350370	0	0
16377	0.298924	10.286961	1.170817	0.062227	0.076500	0.034474	-0.227810	-0.494898	-0.766031	0.633675	0.511858	-0.462955	-0.349471	0	0
16378	0.639196	9.865866	1.119440	-0.021526	0.227073	0.029814	-0.227001	-0.495804	-0.764435	0.634941	0.512320	-0.461641	-0.348232	0	0
16379	1.230529	9.866885	1.118321	-0.144071	0.288812	0.045609	-0.225519	-0.496360	-0.766377	0.637183	0.512171	-0.459538	-0.347137	0	0
16380	1.549715	10.149430	1.138021	-0.155086	0.277058	0.050721	-0.224584	-0.494233	-0.767409	0.639427	0.511855	-0.457538	-0.346115	0	0
16381	1.519586	10.216867	1.232879	-0.070205	0.239092	0.033064	-0.223110	-0.493048	-0.764936	0.641003	0.512061	-0.455929	-0.345017	0	0
16382	1.521781	10.090659	1.130385	-0.026103	0.249135	0.001447	-0.222445	-0.490181	-0.767031	0.642281	0.512694	-0.454293	-0.343857	0	0
16383	1.553256	9.945555	0.971157	0.022663	0.272696	-0.000014	-0.219219	-0.490459	-0.764353	0.643406	0.513763	-0.452608	-0.342378	0	0
16384	1.651540	9.631743	0.947653	0.083828	0.294415	0.005613	-0.218946	-0.491567	-0.765754	0.644330	0.515233	-0.451071	-0.340454	0	0
16385	1.837575	9.300107	0.970308	0.077129	0.298361	-0.012092	-0.215987	-0.492258	-0.763360	0.645236	0.516789	-0.449334	-0.338671	0	0
16386	2.045031	9.119764	1.062137	0.025603	0.289667	-0.039837	-0.213915	-0.491247	-0.761583	0.646275	0.518064	-0.447386	-0.337318	0	0
16387	2.135420	9.213660	1.114755	-0.033731	0.195405	-0.059217	-0.210689	-0.491189	-0.761210	0.647127	0.518758	-0.445690	-0.336864	0	0
16388	2.050917	9.335948	1.221975	-0.005580	0.108243	-0.084430	-0.207731	-0.491518	-0.762208	0.647362	0.519416	-0.444573	-0.336873	0	0
16389	1.935339	9.307153	1.278827	0.049923	0.055260	-0.116396	-0.205317	-0.489755	-0.761226	0.646962	0.520429	-0.443767	-0.337142	0	0
16390	1.879632	9.281850	1.130464	0.047044	0.024012	-0.148415	-0.203704	-0.489980	-0.759210	0.646332	0.521427	-0.443037	-0.337767	0	0
16391	1.811826	9.402001	1.139513	0.058555	0.021228	-0.175794	-0.200341	-0.490447	-0.760762	0.645533	0.522641	-0.442168	-0.338558	0	0
16392	1.800168	9.382371	1.160969	0.064088	0.014315	-0.182006	-0.197922	-0.490673	-0.759572	0.644654	0.523863	-0.441379	-0.339373	0	0
16393	1.846520	9.373507	1.200975	0.044010	0.005042	-0.173298	-0.194291	-0.491344	-0.758683	0.643864	0.524912	-0.440574	-0.340294	0	0
16394	1.855042	9.436783	1.229647	0.041620	-0.009681	-0.153956	-0.191198	-0.491726	-0.757506	0.643090	0.525783	-0.440007	-0.341149	0	0
16395	1.820406	9.474998	1.247554	0.068590	-0.036038	-0.157570	-0.189858	-0.490520	-0.755849	0.642042	0.526775	-0.439630	-0.342075	0	0
16396	1.831152	9.419355	1.229045	0.086160	-0.016815	-0.137942	-0.187710	-0.489868	-0.755581	0.641053	0.527834	-0.439343	-0.342666	0	0
16397	1.933980	9.362572	1.194266	0.068132	0.002532	-0.132509	-0.186143	-0.491836	-0.756340	0.640263	0.528839	-0.438848	-0.343227	0	0
16398	2.011172	9.371249	1.133980	0.057416	0.030849	-0.130609	-0.183186	-0.491504	-0.755275	0.639658	0.529843	-0.438193	-0.343643	0	0
16399	2.125049	9.494698	1.136543	0.075783	-0.001341	-0.116642	-0.181843	-0.491604	-0.752297	0.638868	0.530806	-0.437834	-0.344085	0	0
16400	2.285168	9.517045	1.329057	0.110995	-0.029236	-0.126476	-0.177945	-0.491451	-0.750567	0.637727	0.531927	-0.437767	-0.344556	0	0
16401	2.466931	9.403822	1.378821	0.124481	-0.068073	-0.132907	-0.177268	-0.493043	-0.749810	0.636336	0.533027	-0.437918	-0.345234	0	0
16402	2.517335	9.283339	1.229617	0.105185	-0.118195	-0.126218	-0.176325	-0.493823	-0.747667	0.634834	0.533799	-0.438395	-0.346200	0	0
16403	2.386975	9.242121	1.132043	0.092042	-0.168406	-0.114171	-0.175250	-0.493866	-0.746864	0.633247	0.534246	-0.439175	-0.347426	0	0
16404	2.264930	9.278744	1.089505	0.097320	-0.164947	-0.108802	-0.174715	-0.493095	-0.743985	0.631637	0.534726	-0.440010	-0.348561	0	0
16405	2.266784	9.310339	1.108582	0.096890	-0.175967	-0.094730	-0.173633	-0.495414	-0.742847	0.630061	0.535077	-0.440959	-0.349673	0	0
16406	2.384890	9.334325	1.054250	0.118639	-0.163244	-0.098143	-0.173769	-0.495665	-0.737950	0.628376	0.535645	-0.441910	-0.350633	0	0
16407	2.593079	9.345768	1.055585	0.166507	-0.172397	-0.073424	-0.172916	-0.494472	-0.736703	0.626523	0.536333	-0.443197	-0.351272	0	0
16408	2.689271	9.369353	0.966882	0.193267	-0.236131	-0.075536	-0.173313	-0.497099	-0.732971	0.624185	0.537007	-0.444982	-0.352146	0	0
16409	2.412257	9.403167	0.950904	0.169175	-0.297197	-0.060029	-0.174122	-0.496249	-0.732117	0.621811	0.537190	-0.447130	-0.353344	0	0
16410	2.287275	9.551383	0.683556	0.082779	-0.300659	-0.093889	-0.174522	-0.497395	-0.731196	0.619702	0.537020	-0.448819	-0.355164	0	0
16411	2.293265	9.750566	0.768899	0.028776	-0.278080	-0.090389	-0.175461	-0.498264	-0.729443	0.618055	0.536516	-0.450184	-0.357062	0	0
16412	2.122976	9.810615	0.946174	0.018318	-0.315861	-0.076488	-0.175199	-0.496008	-0.729237	0.616273	0.535803	-0.451821	-0.359137	0	0
16413	1.875205	9.932336	0.769142	-0.018735	-0.359672	-0.044120	-0.176138	-0.496524	-0.730468	0.614671	0.534488	-0.453761	-0.361391	0	0
16414	1.609242	10.092554	0.446824	-0.012105	-0.349565	-0.020105	-0.177882	-0.497589	-0.731708	0.613088	0.533198	-0.455788	-0.363427	0	0
16415	1.597690	10.014627	0.134110	0.041520	-0.258362	-0.022876	-0.178689	-0.497595	-0.730609	0.611687	0.532515	-0.457428	-0.364729	0	0
16416	1.825840	9.742007	0.051691	0.081751	-0.215781	-0.004833	-0.179767	-0.496740	-0.729752	0.610260	0.532209	-0.459051	-0.365525	0	0
16417	1.896175	9.582653	-0.175897	0.052056	-0.278809	0.019502	-0.181698	-0.497818	-0.728802	0.608854	0.531314	-0.461075	-0.366622	0	0
16418	1.732816	9.487423	-0.319814	-0.017525	-0.358427	0.050645	-0.184656	-0.497737	-0.729310	0.607491	0.529616	-0.463491	-0.368289	0	0
16419	1.584131	9.766327	-0.360184	-0.090757	-0.360185	0.096398	-0.187342	-0.498642	-0.730397	0.606732	0.527190	-0.465881	-0.370003	0	0
16420	1.427917	10.205336	-0.238296	-0.141873	-0.325843	0.128298	-0.189763	-0.497803	-0.733610	0.606447	0.524482	-0.468038	-0.371593	0	0
16421	1.325080	10.489923	-0.306188	-0.081685	-0.284713	0.139371	-0.194069	-0.496411	-0.734332	0.606127	0.522185	-0.470213	-0.372601	0	0
16422	1.331229	10.189013	-0.260398	0.040347	-0.281434	0.120335	-0.198237	-0.496612	-0.733745	0.605053	0.520771	-0.472729	-0.373143	0	0
16423	1.267755	9.712034	-0.350225	0.046864	-0.312259	0.074222	-0.200523	-0.496559	-0.733717	0.603667	0.519458	-0.475196	-0.374083	0	0
16424	1.220532	9.497524	-0.542639	-0.042686	-0.272797	0.065376	-0.201998	-0.497602	-0.736185	0.602849	0.517825	-0.477053	-0.375300	0	0
16425	1.240793	9.621733	-0.249264	-0.067700	-0.220567	0.066500	-0.206708	-0.495899	-0.737709	0.602448	0.516202	-0.478485	-0.376356	0	0
16426	1.056151	9.608647	-0.473896	-0.024884	-0.262207	0.074371	-0.208992	-0.496265	-0.737966	0.601612	0.514665	-0.480387	-0.377375	0	0
16427	1.052735	9.499316	-0.711498	0.020617	-0.196763	0.067870	-0.211411	-0.496634	-0.737950	0.600856	0.513664	-0.482003	-0.377881	0	0
16428	1.241781	9.425095	-0.411447	-0.026359	-0.167289	0.011285	-0.212487	-0.496770	-0.737125	0.600240	0.512775	-0.482999	-0.378794	0	0
16429	1.296904	9.581467	-0.386862	-0.060926	-0.203422	-0.049191	-0.212896	-0.494445	-0.739224	0.599414	0.511830	-0.483738	-0.380435	0	0
16430	1.233861	9.701702	-0.404147	0.002854	-0.200391	-0.078137	-0.214374	-0.494663	-0.740576	0.598144	0.511417	-0.484583	-0.381911	0	0
16431	1.108242	9.665425	-0.504020	0.023724	-0.158526	-0.110483	-0.212758	-0.495370	-0.742252	0.596853	0.511454	-0.485052	-0.383283	0	0
16432	1.111521	9.471253	-0.692631	0.045371	-0.068915	-0.095685	-0.212495	-0.493560	-0.741107	0.595932	0.511880	-0.485181	-0.383983	0	0
16433	1.215177	9.371169	-0.734433	0.040106	0.022349	-0.084526	-0.211682	-0.495555	-0.741453	0.595523	0.512591	-0.484760	-0.384201	0	0
16434	1.404130	9.379457	-0.709439	-0.014857	0.061630	-0.109244	-0.209535	-0.494544	-0.738313	0.595489	0.513223	-0.483811	-0.384606	0	0
16435	1.464819	9.506802	-0.641133	-0.051467	0.053694	-0.088212	-0.206579	-0.494017	-0.739556	0.595679	0.513533	-0.482829	-0.385132	0	0
16436	1.415470	9.564178	-0.556418	-0.063251	0.066857	-0.049259	-0.205376	-0.491631	-0.739765	0.596148	0.513605	-0.481970	-0.385386	0	0
16437	1.293024	9.416320	-0.356847	-0.072579	0.099229	-0.031371	-0.203758	-0.492744	-0.742272	0.596878	0.513695	-0.480923	-0.385444	0	0
16438	1.295094	9.311969	-0.360811	-0.115462	0.155865	0.000688	-0.203762	-0.491167	-0.743038	0.598232	0.513555	-0.479589	-0.385195	0	0
16439	1.535584	9.294491	-0.295524	-0.108051	0.257070	0.010146	-0.203765	-0.490126	-0.745183	0.600052	0.513843	-0.477669	-0.384364	0	0
16440	1.834543	9.261081	-0.235544	-0.103740	0.279979	0.020849	-0.200808	-0.489571	-0.747652	0.602008	0.514145	-0.475735	-0.383297	0	0
16441	2.020885	9.186800	-0.024645	-0.082556	0.264756	0.033152	-0.199066	-0.487455	-0.748965	0.603815	0.514495	-0.473981	-0.382157	0	0
16442	2.032999	9.187020	-0.024275	-0.113404	0.235052	0.037283	-0.198532	-0.486177	-0.749611	0.605661	0.514480	-0.472359	-0.381263	0	0
16443	2.016486	9.143008	-0.159258	-0.093268	0.270928	0.031396	-0.196784	-0.485745	-0.751661	0.607539	0.514787	-0.470514	-0.380142	0	0
16444	2.023423	9.046034	-0.110168	-0.082631	0.297425	0.042209	-0.197189	-0.485459	-0.751374	0.609528	0.515163	-0.468651	-0.378748	0	0
16445	2.340402	9.003269	0.224867	-0.130255	0.370681	0.084889	-0.195849	-0.483784	-0.751608	0.612259	0.515354	-0.466328	-0.376946	0	0
16446	2.863726	9.648827	0.411788	-0.302360	0.404658	0.163987	-0.193433	-0.481870	-0.757158	0.616320	0.514204	-0.463593	-0.375268	0	0
16447	3.480346	10.643260	0.880594	-0.345245	0.427145	0.321175	-0.195722	-0.480301	-0.761439	0.621289	0.512145	-0.461315	-0.372687	0	0
16448	3.596633	11.094541	1.415177	-0.168432	0.282365	0.412690	-0.199221	-0.478711	-0.765433	0.624987	0.510185	-0.461088	-0.369460	0	0
16449	3.344692	10.128633	1.486952	0.112954	0.102947	0.428432	-0.205405	-0.479054	-0.762784	0.626502	0.509232	-0.463063	-0.365719	0	0
16450	2.836866	8.973486	0.685676	0.156470	0.012126	0.337990	-0.210643	-0.481426	-0.759122	0.626998	0.508636	-0.465322	-0.362820	0	0
16451	2.456403	8.553847	0.349775	-0.081152	0.001933	0.271866	-0.217097	-0.481643	-0.755512	0.628451	0.506799	-0.466423	-0.361460	0	0
16452	2.161381	9.509850	0.458687	-0.361873	-0.005741	0.198465	-0.219654	-0.480499	-0.759531	0.630976	0.503523	-0.466196	-0.361933	0	0
16453	1.812111	11.100979	1.215927	-0.299453	-0.049983	0.140021	-0.221274	-0.477331	-0.766220	0.632798	0.500733	-0.466154	-0.362676	0	0
16454	1.301449	11.285991	1.844015	0.126436	-0.070141	0.093577	-0.223828	-0.477222	-0.768366	0.632182	0.500790	-0.467566	-0.361851	0	0
16455	0.867383	10.088492	1.107912	0.368659	0.012239	0.006618	-0.224900	-0.479010	-0.763508	0.630445	0.503082	-0.468865	-0.360017	0	0
16456	0.852004	9.053968	0.446017	0.163806	0.126568	-0.049812	-0.223691	-0.479122	-0.759848	0.630041	0.504753	-0.468447	-0.358929	0	0
16457	0.930884	8.977709	0.384016	-0.311806	0.253967	-0.078791	-0.221002	-0.478822	-0.763275	0.632535	0.504034	-0.465328	-0.359610	0	0
16458	0.984343	9.794430	0.983726	-0.505594	0.320288	-0.093180	-0.216710	-0.474638	-0.770817	0.636235	0.502363	-0.461046	-0.360933	0	0
16459	1.080314	10.529371	1.481843	-0.292140	0.317960	-0.068719	-0.215107	-0.470622	-0.774519	0.638922	0.501947	-0.457610	-0.361137	0	0
16460	1.328734	10.594573	1.510640	-0.008436	0.298495	-0.046794	-0.211341	-0.470794	-0.777020	0.640167	0.503135	-0.455476	-0.359977	0	0
16461	1.548570	9.977057	1.221134	0.130839	0.266716	-0.008561	-0.209191	-0.470560	-0.777037	0.640691	0.504962	-0.454180	-0.358119	0	0
16462	1.623203	9.344763	0.905617	0.127412	0.272097	-0.012056	-0.208381	-0.471786	-0.773818	0.641246	0.506758	-0.452869	-0.356243	0	0
16463	1.646496	9.150976	0.917423	0.004011	0.287720	-0.038863	-0.205022	-0.471325	-0.772617	0.642385	0.507979	-0.450823	-0.355045	0	0
16464	1.769580	9.337737	1.165336	-0.092730	0.289143	-0.056879	-0.202199	-0.471421	-0.771291	0.643965	0.508619	-0.448383	-0.354356	0	0
16465	1.892245	9.543910	1.403459	-0.088698	0.245358	-0.081942	-0.199242	-0.470916	-0.771581	0.645222	0.509279	-0.446052	-0.354063	0	0
16466	1.922009	9.515322	1.438290	0.004966	0.168308	-0.098061	-0.196421	-0.470115	-0.772269	0.645609	0.510300	-0.444521	-0.353814	0	0
16467	1.759427	9.393411	1.371631	0.061594	0.130571	-0.135214	-0.193735	-0.469047	-0.772130	0.645395	0.511755	-0.443187	-0.353777	0	0
16468	1.634339	9.345015	1.363343	0.076027	0.095298	-0.142437	-0.190775	-0.469999	-0.770697	0.644935	0.513169	-0.442148	-0.353867	0	0
16469	1.593070	9.208689	1.252216	0.066497	0.135382	-0.115752	-0.187225	-0.470559	-0.770076	0.644780	0.514584	-0.440895	-0.353657	0	0
16470	1.606027	9.310900	1.396279	0.038579	0.208576	-0.136599	-0.184804	-0.470911	-0.769571	0.645028	0.516129	-0.439019	-0.353289	0	0
16471	1.779962	9.352908	1.483148	0.028191	0.132867	-0.098259	-0.182795	-0.469908	-0.759758	0.645118	0.517205	-0.437734	-0.353145	0	0
16472	1.716030	9.410018	1.552974	0.051719	0.168600	-0.097062	-0.180238	-0.470672	-0.759949	0.645257	0.518516	-0.436361	-0.352666	0	0
16473	1.741117	9.366776	1.549255	0.064438	0.168817	-0.101445	-0.176743	-0.470937	-0.758092	0.645303	0.519960	-0.434953	-0.352194	0	0
16474	1.785833	9.309322	1.531803	0.052404	0.177258	-0.087290	-0.174589	-0.471100	-0.765475	0.645505	0.521259	-0.433575	-0.351602	0	0
16475	1.744971	9.408110	1.496101	0.037963	0.168244	-0.087388	-0.172979	-0.470319	-0.764107	0.645736	0.522460	-0.432148	-0.351153	0	0
16476	1.652823	9.539963	1.545239	0.023729	0.153286	-0.062760	-0.170559	-0.470016	-0.767394	0.646065	0.523381	-0.430949	-0.350649	0	0
16477	1.600541	9.616703	1.591201	0.070475	0.190817	-0.054410	-0.168139	-0.470226	-0.766884	0.646336	0.524723	-0.429660	-0.349726	0	0
16478	1.687325	9.644985	1.622539	0.101440	0.226840	-0.062060	-0.164911	-0.471341	-0.764779	0.646572	0.526397	-0.428256	-0.348493	0	0
16479	1.891394	9.634132	1.708324	0.105046	0.230442	-0.062072	-0.163565	-0.472516	-0.758161	0.646802	0.528121	-0.426788	-0.347256	0	0
16480	2.051958	9.615205	1.780798	0.128876	0.192108	-0.085265	-0.162220	-0.473000	-0.756967	0.646657	0.529944	-0.425576	-0.346235	0	0
16481	2.139621	9.480853	1.830240	0.193444	0.141982	-0.085398	-0.158993	-0.473565	-0.754163	0.645962	0.532015	-0.424863	-0.345230	0	0
16482	2.172827	9.374626	1.697253	0.200745	0.088119	-0.098096	-0.158186	-0.474064	-0.751738	0.644942	0.533992	-0.424498	-0.344534	0	0
16483	2.190948	9.185593	1.636645	0.220193	0.070236	-0.087535	-0.154423	-0.474269	-0.746614	0.643796	0.535977	-0.424331	-0.343800	0	0
16484	2.218141	9.020996	1.532801	0.214972	0.049094	-0.097409	-0.154954	-0.476862	-0.744241	0.642530	0.537903	-0.424265	-0.343242	0	0
16485	2.235046	9.016442	1.485208	0.203881	-0.000847	-0.095113	-0.152260	-0.478962	-0.741889	0.641150	0.539551	-0.424460	-0.342996	0	0
16486	2.249148	9.385687	1.376935	0.207680	-0.037800	-0.109499	-0.151588	-0.479295	-0.740410	0.639506	0.541178	-0.424856	-0.343010	0	0
16487	2.259497	9.584933	1.308345	0.256308	-0.070997	-0.116640	-0.149438	-0.479426	-0.736899	0.637474	0.542992	-0.425566	-0.343046	0	0
16488	2.293136	9.447147	1.113019	0.286856	-0.054876	-0.111134	-0.149166	-0.480933	-0.733274	0.635313	0.545065	-0.426328	-0.342821	0	0
16489	2.284162	9.279471	1.049012	0.264720	-0.041411	-0.088121	-0.147411	-0.484122	-0.725773	0.633460	0.546891	-0.427032	-0.342465	0	0
16490	2.357417	9.440604	0.701141	0.082648	-0.030777	-0.074412	-0.145977	-0.484160	-0.724011	0.632636	0.547589	-0.427136	-0.342742	0	0
16491	2.322584	9.876965	0.870105	-0.011880	-0.127119	-0.057658	-0.145570	-0.485780	-0.721753	0.632040	0.547226	-0.427606	-0.343834	0	0
16492	2.102309	10.125455	0.991464	-0.058429	-0.217466	-0.015911	-0.147053	-0.483991	-0.724129	0.631389	0.546138	-0.428725	-0.345364	0	0
16493	1.843696	10.174145	0.756875	-0.043066	-0.219038	0.016015	-0.149204	-0.484218	-0.724383	0.630824	0.544935	-0.430071	-0.346620	0	0
16494	1.825611	10.071831	0.523584	-0.030688	-0.147460	0.037743	-0.148397	-0.483721	-0.728326	0.630502	0.544030	-0.431133	-0.347308	0	0
16495	1.906525	9.864496	0.277273	0.019156	-0.139614	0.060933	-0.151083	-0.484789	-0.728466	0.630093	0.543297	-0.432438	-0.347576	0	0
16496	2.149172	9.689227	0.028461	0.041029	-0.130337	0.053064	-0.152163	-0.483370	-0.727454	0.629505	0.542834	-0.433723	-0.347763	0	0
16497	2.419673	9.601876	-0.054056	0.051724	-0.222402	0.040961	-0.153774	-0.484171	-0.728006	0.628490	0.542098	-0.435555	-0.348457	0	0
16498	2.517602	9.545385	-0.098770	0.036844	-0.382320	0.031032	-0.157541	-0.483392	-0.727256	0.626743	0.540819	-0.438284	-0.350163	0	0
16499	2.138485	9.587051	-0.163679	-0.040322	-0.566825	0.057984	-0.161034	-0.484130	-0.728601	0.624762	0.538205	-0.442038	-0.353001	0	0
16500	1.440073	9.703025	-0.330425	-0.106830	-0.647049	0.041501	-0.164261	-0.483855	-0.731142	0.622626	0.535021	-0.445949	-0.356678	0	0
16501	0.847091	9.879174	-0.499203	-0.172388	-0.611178	0.077015	-0.170714	-0.483509	-0.733507	0.621164	0.531314	-0.449572	-0.360203	0	0
16502	0.577936	10.097611	-0.696880	-0.183666	-0.456042	0.055041	-0.174482	-0.482215	-0.736689	0.620296	0.528237	-0.452062	-0.363096	0	0
16503	0.670571	10.193972	-0.685135	-0.126073	-0.359104	0.038136	-0.177038	-0.481357	-0.740581	0.619531	0.525899	-0.454047	-0.365312	0	0
16504	0.774389	9.902147	-0.352356	-0.011014	-0.268879	0.024910	-0.179862	-0.480975	-0.742034	0.618471	0.524693	-0.455835	-0.366613	0	0
16505	0.748345	9.476817	-0.542530	-0.001359	-0.256729	0.003828	-0.182282	-0.480904	-0.742684	0.617363	0.523666	-0.457444	-0.367942	0	0
16506	0.616711	9.452538	-0.936367	-0.020589	-0.211266	-0.008279	-0.182282	-0.480749	-0.743224	0.616487	0.522758	-0.458662	-0.369186	0	0
16507	0.531636	9.582084	-0.964028	0.024939	-0.123638	-0.012866	-0.183363	-0.479032	-0.742884	0.615764	0.522479	-0.459445	-0.369812	0	0
16508	0.661804	9.637867	-0.835275	0.000854	-0.009468	-0.035231	-0.183896	-0.480417	-0.743739	0.615598	0.522569	-0.459357	-0.370070	0	0
16509	0.940919	9.759473	-0.707263	-0.024811	0.029662	-0.079335	-0.182284	-0.480022	-0.744018	0.615577	0.522874	-0.458655	-0.370544	0	0
16510	1.231998	9.759909	-0.626115	0.013144	0.047811	-0.116297	-0.179600	-0.478404	-0.743180	0.615309	0.523623	-0.457836	-0.370945	0	0
16511	1.302208	9.625606	-0.726610	0.049878	0.045256	-0.110982	-0.178605	-0.479800	-0.740519	0.614839	0.524601	-0.457144	-0.371196	0	0
16512	1.291674	9.649679	-0.840258	0.023857	0.064628	-0.076456	-0.176723	-0.479689	-0.741082	0.614738	0.525292	-0.456470	-0.371215	0	0
16513	1.237662	9.687543	-0.820535	-0.009534	0.089987	-0.034837	-0.175782	-0.479754	-0.739189	0.615056	0.525733	-0.455678	-0.371038	0	0
16514	1.186328	9.727894	-0.704458	-0.029352	0.159803	0.011526	-0.174841	-0.479735	-0.740969	0.615991	0.526047	-0.454684	-0.370260	0	0
16515	1.186476	9.623525	-0.549600	-0.036024	0.214298	0.034841	-0.172693	-0.478765	-0.742189	0.617259	0.526476	-0.453388	-0.369125	0	0
16516	1.234161	9.541851	-0.547520	-0.040944	0.267817	0.026320	-0.172558	-0.478589	-0.743819	0.618793	0.527043	-0.451762	-0.367739	0	0
16517	1.374886	9.680369	-0.390180	-0.018920	0.335711	0.021478	-0.171754	-0.477739	-0.744617	0.620455	0.528086	-0.449698	-0.365968	0	0
16518	1.468392	9.771915	-0.132829	0.018797	0.339532	0.024243	-0.169335	-0.477527	-0.743958	0.621975	0.529285	-0.447829	-0.363942	0	0
16519	1.584178	9.786146	-0.216045	0.038143	0.369379	0.046572	-0.169336	-0.477907	-0.739749	0.623559	0.530684	-0.445886	-0.361572	0	0
16520	1.555770	9.647266	-0.112356	0.093631	0.386326	0.027415	-0.167450	-0.479416	-0.737641	0.624886	0.532489	-0.444002	-0.358936	0	0
16521	1.693624	9.088625	0.098453	0.158701	0.450076	0.063458	-0.164670	-0.481178	-0.736226	0.626225	0.534840	-0.442066	-0.355481	0	0
16522	2.276977	9.453621	-0.129535	-0.044354	0.606419	0.145019	-0.164538	-0.480507	-0.734707	0.629651	0.536015	-0.438926	-0.351528	0	0
16523	3.232480	10.565941	0.950605	-0.229766	0.669987	0.319611	-0.162927	-0.479805	-0.736065	0.634905	0.535521	-0.435585	-0.346956	0	0
16524	3.925429	10.901447	1.472463	-0.167487	0.514274	0.384053	-0.166690	-0.480156	-0.735488	0.639364	0.534504	-0.433837	-0.342499	0	0
16525	3.772613	9.976116	0.957187	0.229525	0.151213	0.386595	-0.169374	-0.482149	-0.732389	0.640114	0.534792	-0.435720	-0.338231	0	0
16526	3.073016	8.958293	0.158619	0.238306	0.025070	0.310000	-0.174485	-0.481761	-0.731772	0.639994	0.534993	-0.438073	-0.335086	0	0
16527	2.371325	9.193213	0.472334	-0.089955	-0.042074	0.322823	-0.179182	-0.484810	-0.730045	0.641382	0.532833	-0.439776	-0.333640	0	0
16528	1.279531	10.086264	1.137428	-0.221219	-0.156353	0.295345	-0.185104	-0.482305	-0.734389	0.642857	0.529536	-0.441661	-0.333560	0	0
16529	0.189570	10.260672	0.912487	0.005715	-0.050168	0.174970	-0.190479	-0.483660	-0.731646	0.643188	0.528622	-0.442928	-0.332690	0	0
16530	-0.305568	9.736978	0.443857	0.295114	0.256004	0.043598	-0.190341	-0.485158	-0.728291	0.642907	0.531123	-0.442539	-0.329756	0	0
16531	0.105667	9.300189	0.507918	0.182175	0.533363	0.007814	-0.188191	-0.484962	-0.726676	0.644292	0.534028	-0.439729	-0.326099	0	0
16532	0.934139	9.507051	0.921764	-0.099443	0.629505	0.053318	-0.185237	-0.483780	-0.725582	0.647757	0.535145	-0.435672	-0.322832	0	0
16533	1.458309	9.871020	1.132501	-0.120474	0.553913	0.084460	-0.182819	-0.482640	-0.728298	0.651047	0.535803	-0.432119	-0.319883	0	0
16534	1.766463	9.745529	1.219938	-0.010299	0.500332	0.060528	-0.180393	-0.485351	-0.723783	0.653458	0.537022	-0.429192	-0.316852	0	0
16535	1.989732	9.501971	1.310475	0.007340	0.426629	0.027359	-0.179185	-0.484535	-0.723498	0.655303	0.538324	-0.426550	-0.314389	0	0
16536	1.944106	9.544802	0.947658	-0.006914	0.338079	0.007315	-0.176632	-0.484156	-0.724061	0.656810	0.539261	-0.424394	-0.312551	0	0
16537	1.685520	9.367735	0.830323	0.015140	0.319164	-0.012120	-0.175425	-0.483057	-0.723767	0.658014	0.540432	-0.422257	-0.310885	0	0
16538	1.577610	9.183701	0.799513	0.018536	0.334863	-0.034963	-0.173682	-0.481404	-0.723461	0.659224	0.541695	-0.419964	-0.309227	0	0
16539	1.695570	9.253835	0.990372	-0.033845	0.334286	-0.028975	-0.169908	-0.484619	-0.723065	0.660690	0.542650	-0.417475	-0.307789	0	0
16540	1.916821	9.495782	1.207178	-0.066307	0.280007	-0.037445	-0.166955	-0.482975	-0.723591	0.662111	0.543186	-0.415257	-0.306791	0	0
16541	2.088452	9.673710	1.422945	-0.015528	0.183452	-0.069781	-0.165879	-0.483166	-0.722520	0.662718	0.543956	-0.413595	-0.306359	0	0
16542	2.067842	9.727120	1.378424	0.073592	0.080543	-0.123282	-0.163144	-0.482911	-0.719422	0.662283	0.545157	-0.412656	-0.306430	0	0
16543	1.987996	9.575143	1.227868	0.108881	0.078277	-0.163826	-0.161936	-0.482379	-0.719147	0.661491	0.546808	-0.411559	-0.306675	0	0
16544	1.965814	9.356256	1.262541	0.057120	0.078233	-0.179889	-0.158569	-0.484435	-0.719389	0.660958	0.548124	-0.410273	-0.307199	0	0
16545	1.928107	9.168636	1.183359	0.013475	0.079201	-0.162320	-0.155752	-0.482527	-0.718952	0.660696	0.549130	-0.408885	-0.307815	0	0
16546	1.991113	9.060545	1.265548	-0.037271	0.064295	-0.151977	-0.151989	-0.482833	-0.715601	0.660707	0.549662	-0.407549	-0.308612	0	0
16547	1.975869	9.237499	1.393739	-0.050311	-0.008794	-0.148956	-0.150513	-0.481678	-0.718032	0.660482	0.549908	-0.406620	-0.309878	0	0
16548	1.856158	9.538788	1.460011	-0.045230	-0.023196	-0.140179	-0.147961	-0.480868	-0.718853	0.660213	0.550067	-0.405901	-0.311110	0	0
16549	1.885624	9.651001	1.522658	-0.000255	-0.004233	-0.136393	-0.147289	-0.480531	-0.721845	0.659774	0.550597	-0.405167	-0.312060	0	0
16550	2.046441	9.610223	1.537530	0.024295	0.021007	-0.141493	-0.144603	-0.479778	-0.720355	0.659295	0.551356	-0.404363	-0.312773	0	0
16551	2.211420	9.608366	1.581124	0.041398	0.002581	-0.145131	-0.141779	-0.480126	-0.720399	0.658634	0.552203	-0.403669	-0.313567	0	0
16552	2.346219	9.639935	1.488731	0.048558	-0.027490	-0.148866	-0.139091	-0.480175	-0.720976	0.657800	0.552997	-0.403218	-0.314497	0	0
16553	2.356480	9.596029	1.386018	0.075402	-0.078719	-0.150795	-0.138735	-0.478451	-0.720778	0.656615	0.553818	-0.403138	-0.315630	0	0
16554	2.278404	9.609170	1.304082	0.107148	-0.141039	-0.136930	-0.137792	-0.479403	-0.717279	0.655032	0.554588	-0.403681	-0.316871	0	0
16555	2.288134	9.609347	1.316416	0.112175	-0.150192	-0.124598	-0.136448	-0.479450	-0.716615	0.653442	0.555301	-0.404334	-0.318070	0	0
16556	2.394966	9.596719	1.298124	0.121076	-0.192695	-0.128401	-0.135506	-0.480098	-0.714059	0.651593	0.555958	-0.405301	-0.319481	0	0
16557	2.469469	9.510678	1.322725	0.170985	-0.237873	-0.117938	-0.135638	-0.480979	-0.712588	0.649348	0.556724	-0.406752	-0.320872	0	0
16558	2.689272	9.407838	1.205067	0.204548	-0.254997	-0.096766	-0.135500	-0.482464	-0.709778	0.646871	0.557586	-0.408560	-0.322078	0	0
16559	2.710508	9.281963	0.994826	0.190998	-0.293197	-0.066988	-0.134422	-0.483678	-0.707378	0.644453	0.558065	-0.410719	-0.323347	0	0
16560	2.445891	9.155762	0.823962	0.138281	-0.299479	-0.047677	-0.136576	-0.482816	-0.705691	0.642307	0.558143	-0.412864	-0.324748	0	0
16561	2.320538	9.347686	0.715154	0.036134	-0.264522	-0.058360	-0.136840	-0.484708	-0.703297	0.640897	0.557661	-0.414382	-0.326424	0	0
16562	2.206106	9.534992	0.965402	0.007064	-0.298632	-0.055122	-0.138184	-0.484636	-0.705050	0.639451	0.556919	-0.416046	-0.328404	0	0
16563	2.046184	9.772806	0.948917	-0.018554	-0.364793	-0.052144	-0.140025	-0.484189	-0.705709	0.637945	0.555712	-0.418059	-0.330813	0	0
16564	1.857837	9.980593	0.946384	-0.022990	-0.392166	-0.025778	-0.140833	-0.483088	-0.709612	0.636357	0.554333	-0.420374	-0.333243	0	0
16565	1.825005	9.907155	0.830381	-0.004912	-0.335301	-0.018272	-0.142583	-0.482476	-0.709844	0.634998	0.553150	-0.422423	-0.335203	0	0
16566	1.812520	9.766100	0.590333	0.018902	-0.274551	-0.022215	-0.144330	-0.482580	-0.709691	0.633671	0.552403	-0.424141	-0.336774	0	0
16567	1.862854	9.621321	0.265579	0.007796	-0.239551	-0.003457	-0.145942	-0.482792	-0.711177	0.632687	0.551549	-0.425702	-0.338050	0	0
16568	1.961032	9.547837	0.192113	-0.030163	-0.282515	-0.004752	-0.147288	-0.482198	-0.711006	0.631646	0.550383	-0.427395	-0.339758	0	0
16569	1.873466	9.563242	0.189310	-0.017641	-0.394865	0.012269	-0.147822	-0.482825	-0.714016	0.630182	0.548763	-0.429932	-0.341889	0	0
16570	1.603883	9.689426	0.040462	0.006040	-0.455467	0.025274	-0.152924	-0.485115	-0.714030	0.628285	0.547090	-0.432992	-0.344192	0	0
16571	1.322238	9.689153	-0.122246	0.029390	-0.438536	0.030826	-0.154407	-0.483357	-0.715045	0.626409	0.545523	-0.436050	-0.346233	0	0
16572	1.264717	9.632257	-0.277648	0.071134	-0.375034	0.029614	-0.158976	-0.483790	-0.716231	0.624497	0.544497	-0.438839	-0.347774	0	0
16573	1.383688	9.738801	-0.303688	0.040683	-0.330874	0.031539	-0.160047	-0.485169	-0.716808	0.623005	0.543364	-0.441248	-0.349170	0	0
16574	1.602032	9.970579	-0.308215	-0.031461	-0.303210	0.042122	-0.163858	-0.485506	-0.715265	0.621996	0.541881	-0.443289	-0.350685	0	0
16575	1.856624	10.349069	-0.182893	-0.065298	-0.299561	0.027819	-0.165206	-0.484009	-0.717380	0.621187	0.540209	-0.445103	-0.352397	0	0
16576	1.876809	10.674739	-0.175101	-0.027404	-0.346936	0.015240	-0.168029	-0.484054	-0.718710	0.619855	0.538704	-0.447277	-0.354290	0	0
16577	1.714610	10.404743	-0.288777	0.150219	-0.423916	0.024195	-0.169640	-0.484725	-0.718713	0.617295	0.537935	-0.450592	-0.355724	0	0
16578	1.348847	9.533859	-0.356021	0.230203	-0.444686	0.027083	-0.173403	-0.485514	-0.717605	0.614155	0.537604	-0.454331	-0.356901	0	0
16579	0.966168	8.973372	-0.748703	0.087579	-0.466802	0.008045	-0.175820	-0.486937	-0.714899	0.611641	0.536360	-0.457574	-0.358942	0	0
16580	0.827361	9.116504	-0.821447	-0.051721	-0.409429	-0.022941	-0.179050	-0.485724	-0.715094	0.609971	0.534633	-0.459800	-0.361506	0	0
16581	0.975417	9.507638	-0.583939	-0.091808	-0.335017	-0.060661	-0.179583	-0.487109	-0.715950	0.608742	0.533078	-0.461202	-0.364079	0	0
16582	1.136241	9.753351	-0.291983	0.008299	-0.329550	-0.102800	-0.180124	-0.486068	-0.717544	0.606813	0.532357	-0.462723	-0.366416	0	0
16583	1.049772	9.703222	-0.361662	0.075302	-0.354354	-0.155771	-0.182005	-0.486148	-0.718342	0.604231	0.532184	-0.464328	-0.368896	0	0
16584	0.835798	9.466266	-0.544581	0.109713	-0.323820	-0.157174	-0.180665	-0.484740	-0.719266	0.601572	0.532335	-0.465886	-0.371054	0	0
16585	0.688607	9.279072	-0.754713	0.074459	-0.249940	-0.137317	-0.181203	-0.484734	-0.718987	0.599521	0.532457	-0.466938	-0.372871	0	0
16586	0.723362	9.243292	-0.719674	0.009489	-0.142638	-0.112087	-0.179722	-0.485533	-0.716578	0.598398	0.532461	-0.467267	-0.374255	0	0
16587	0.957309	9.444191	-0.579202	-0.039394	-0.054739	-0.086987	-0.178517	-0.483977	-0.717632	0.598038	0.532403	-0.466982	-0.375267	0	0
16588	1.227232	9.541353	-0.446472	-0.044851	-0.026466	-0.080701	-0.177169	-0.484968	-0.719042	0.597861	0.532367	-0.466580	-0.376099	0	0
16589	1.329639	9.514083	-0.423865	-0.042551	-0.045451	-0.102939	-0.176228	-0.484644	-0.721766	0.597496	0.532402	-0.466140	-0.377174	0	0
16590	1.316556	9.441016	-0.423716	-0.048169	-0.074035	-0.099598	-0.175288	-0.484093	-0.722032	0.597042	0.532253	-0.465908	-0.378388	0	0
16591	1.238843	9.449317	-0.421349	-0.105936	-0.065831	-0.091753	-0.173678	-0.482978	-0.722831	0.596955	0.531783	-0.465407	-0.379800	0	0
16592	1.255384	9.590419	-0.431535	-0.150049	-0.021056	-0.083657	-0.174084	-0.481760	-0.726056	0.597347	0.531150	-0.464556	-0.381110	0	0
16593	1.359560	9.720979	-0.385991	-0.131643	0.034436	-0.055867	-0.171799	-0.481048	-0.728511	0.597993	0.530741	-0.463545	-0.381895	0	0
16594	1.505866	9.696944	-0.256141	-0.096039	0.091053	-0.031558	-0.171671	-0.478540	-0.732926	0.598813	0.530613	-0.462507	-0.382048	0	0
16595	1.650116	9.524780	-0.178197	-0.083818	0.101439	-0.015566	-0.169115	-0.478863	-0.733783	0.599669	0.530557	-0.461491	-0.382011	0	0
16596	1.702540	9.336382	-0.117391	-0.072825	0.101709	-0.022607	-0.171139	-0.476064	-0.736393	0.600446	0.530563	-0.460526	-0.381947	0	0
16597	1.661176	9.214244	-0.173107	-0.082646	0.106109	-0.024363	-0.168987	-0.476220	-0.737921	0.601284	0.530568	-0.459442	-0.381928	0	0
16598	1.682445	9.105376	-0.265517	-0.100840	0.144661	-0.043621	-0.167913	-0.475354	-0.739677	0.602324	0.530664	-0.457997	-0.381890	0	0
16599	1.911650	9.257607	-0.399255	-0.132083	0.200478	-0.009820	-0.165492	-0.475712	-0.738899	0.603912	0.530658	-0.456234	-0.381501	0	0
16600	2.283816	9.672201	-0.419849	-0.190991	0.259912	0.048626	-0.163883	-0.474147	-0.740774	0.606300	0.530221	-0.454236	-0.380704	0	0
16601	2.721452	10.034624	0.007308	-0.186017	0.251693	0.060845	-0.163619	-0.472265	-0.742759	0.608675	0.529742	-0.452334	-0.379845	0	0
16602	3.174674	10.161807	0.046738	-0.131827	0.224156	0.115546	-0.164829	-0.472193	-0.744650	0.610826	0.529209	-0.451130	-0.378564	0	0
16603	3.109934	10.044131	0.291183	-0.052912	0.113024	0.106255	-0.163490	-0.470198	-0.746507	0.612051	0.528783	-0.450827	-0.377540	0	0
16604	2.805377	9.351636	0.778148	0.046442	-0.039766	0.133963	-0.167118	-0.470964	-0.746490	0.612133	0.528257	-0.452005	-0.376735	0	0
16605	2.376721	8.911697	0.402404	-0.102387	-0.109540	0.170303	-0.169940	-0.471164	-0.747280	0.612867	0.526379	-0.453225	-0.376705	0	0
16606	2.105275	8.906768	0.370038	-0.247067	-0.083090	0.201022	-0.173036	-0.469278	-0.752222	0.614548	0.523583	-0.453908	-0.377040	0	0
16607	2.044506	9.517426	0.334679	-0.291183	0.038720	0.221986	-0.175322	-0.468845	-0.756404	0.617134	0.520855	-0.453771	-0.376759	0	0
16608	2.242268	10.870843	0.903473	-0.262064	0.144816	0.258006	-0.175864	-0.466749	-0.760688	0.620125	0.518553	-0.453280	-0.375612	0	0
16609	2.182631	12.311881	1.868132	-0.178675	0.171132	0.302570	-0.182591	-0.464918	-0.765725	0.623017	0.516633	-0.453155	-0.373620	0	0
16610	1.681304	11.098688	1.989486	0.298392	0.058260	0.282283	-0.187023	-0.466588	-0.762595	0.622787	0.517366	-0.455416	-0.370224	0	0
16611	1.156469	9.064324	0.224183	0.554534	-0.031693	0.120082	-0.188091	-0.470324	-0.753170	0.620263	0.520071	-0.458318	-0.367077	0	0
16612	0.808654	8.186430	-0.343175	0.219587	0.067684	0.011936	-0.188892	-0.473190	-0.744809	0.619478	0.521572	-0.458811	-0.365652	0	0
16613	0.602495	9.015431	0.241253	-0.396934	0.249284	0.008510	-0.186746	-0.470694	-0.750746	0.622758	0.519919	-0.455884	-0.366096	0	0
16614	0.476838	10.513555	1.381595	-0.506966	0.243122	0.077906	-0.186749	-0.468825	-0.758040	0.626780	0.517234	-0.452961	-0.366664	0	0
16615	0.492555	11.227595	1.660751	-0.083282	0.199813	0.177050	-0.188640	-0.465708	-0.762275	0.628791	0.516595	-0.452334	-0.364890	0	0
16616	0.911954	10.696243	1.410421	0.371744	0.378471	0.155686	-0.187157	-0.467010	-0.762607	0.629145	0.519547	-0.452157	-0.360281	0	0
16617	1.570146	9.606007	1.104231	0.374283	0.444650	0.141880	-0.187419	-0.470201	-0.753037	0.629735	0.522815	-0.451448	-0.355378	0	0
16618	2.078959	8.848082	0.875205	0.121167	0.350167	0.101507	-0.185262	-0.472437	-0.750411	0.631044	0.524309	-0.450246	-0.352366	0	0
16619	2.080514	8.780143	0.938355	-0.132317	0.163296	0.057082	-0.186338	-0.473104	-0.744972	0.632702	0.523746	-0.449062	-0.351739	0	0
16620	1.670593	9.306801	1.090312	-0.217957	0.063301	0.043861	-0.185538	-0.470473	-0.749255	0.634289	0.522344	-0.448166	-0.352111	0	0
16621	1.374407	9.694702	1.078296	-0.121719	0.023330	0.038652	-0.185139	-0.468063	-0.755855	0.635193	0.521437	-0.447802	-0.352287	0	0
16622	1.167498	9.603542	0.983565	0.040847	0.065917	0.025341	-0.185675	-0.468598	-0.756683	0.635372	0.521767	-0.447702	-0.351602	0	0
16623	1.273189	9.389387	0.865652	0.061597	0.116531	-0.000804	-0.185405	-0.468906	-0.755879	0.635592	0.522536	-0.447180	-0.350727	0	0
16624	1.429894	9.307262	0.851822	0.053653	0.193583	-0.026889	-0.184321	-0.472418	-0.752192	0.636091	0.523629	-0.446037	-0.349646	0	0
16625	1.700665	9.375318	1.069053	0.028299	0.260450	-0.077885	-0.182301	-0.473320	-0.751972	0.636850	0.525031	-0.444075	-0.348656	0	0
16626	2.050214	9.377209	1.260158	0.024258	0.203353	-0.073121	-0.179570	-0.470438	-0.752324	0.637379	0.526172	-0.442520	-0.347947	0	0
16627	2.135978	9.325354	1.229480	0.038675	0.185786	-0.076740	-0.175543	-0.468563	-0.751629	0.637756	0.527363	-0.441074	-0.347289	0	0
16628	2.168518	9.267677	1.192397	0.052955	0.128196	-0.115967	-0.174736	-0.468887	-0.750696	0.637649	0.528612	-0.439867	-0.347117	0	0
16629	2.128986	9.296085	1.133194	0.012459	0.085356	-0.123432	-0.172048	-0.468700	-0.749224	0.637563	0.529481	-0.438725	-0.347396	0	0
16630	2.092647	9.411949	1.102317	0.021327	0.056981	-0.123582	-0.169361	-0.468198	-0.749103	0.637281	0.530314	-0.437819	-0.347785	0	0
16631	2.124474	9.524202	1.145779	0.021531	0.073121	-0.128795	-0.166670	-0.469405	-0.748628	0.637078	0.531213	-0.436759	-0.348117	0	0
16632	2.278678	9.570699	1.152567	0.051786	0.097862	-0.111781	-0.163980	-0.469747	-0.748807	0.636852	0.532329	-0.435759	-0.348079	0	0
16633	2.532601	9.473343	1.129799	0.098401	0.083935	-0.107354	-0.163178	-0.468689	-0.746331	0.636369	0.533648	-0.435015	-0.347874	0	0
16634	2.746789	9.404386	0.982826	0.119304	0.042745	-0.088143	-0.161562	-0.469604	-0.745154	0.635622	0.534896	-0.434725	-0.347684	0	0
16635	2.809599	9.395802	0.864454	0.111857	-0.003587	-0.086706	-0.160752	-0.471047	-0.744802	0.634768	0.535889	-0.434702	-0.347744	0	0
16636	2.721858	9.418485	0.851961	0.149371	-0.014165	-0.077796	-0.158874	-0.470215	-0.739759	0.633647	0.537084	-0.434931	-0.347660	0	0
16637	2.645972	9.334568	0.850266	0.176066	-0.030169	-0.068954	-0.158876	-0.469853	-0.737024	0.632403	0.538298	-0.435400	-0.347459	0	0
16638	2.714570	9.282394	0.754066	0.191375	-0.020246	-0.033490	-0.158866	-0.473440	-0.735097	0.631179	0.539540	-0.436050	-0.346943	0	0
16639	2.983133	9.403779	0.609732	0.221105	-0.003076	0.002016	-0.157248	-0.475201	-0.734084	0.630066	0.540805	-0.436893	-0.345937	0	0
16640	2.979234	9.374589	0.725383	0.293991	-0.040478	0.029411	-0.158058	-0.474584	-0.729289	0.628410	0.542344	-0.438359	-0.344681	0	0
16641	2.824400	9.289191	0.273520	0.283912	-0.124945	-0.010896	-0.158855	-0.478209	-0.724903	0.626382	0.543618	-0.440117	-0.344125	0	0
16642	2.319374	9.576197	0.260671	0.124546	-0.206889	0.011165	-0.160066	-0.478269	-0.721078	0.624844	0.543594	-0.441938	-0.344626	0	0
16643	1.680667	9.987001	0.141679	-0.016615	-0.196433	0.041858	-0.162217	-0.477726	-0.724031	0.624309	0.542502	-0.443391	-0.345448	0	0
16644	1.334882	10.306026	0.104588	-0.050404	-0.026380	0.056165	-0.163554	-0.480065	-0.725725	0.624671	0.541804	-0.443724	-0.345461	0	0
16645	1.661777	10.234298	0.327002	0.057445	0.124935	0.087456	-0.164632	-0.479216	-0.724596	0.625310	0.542088	-0.443667	-0.343930	0	0
16646	2.147885	9.907713	0.233801	0.151923	0.082448	0.115761	-0.165216	-0.480365	-0.721756	0.625260	0.542763	-0.444340	-0.342083	0	0
16647	2.526345	9.722768	-0.046880	0.125982	-0.030006	0.124616	-0.167227	-0.482320	-0.720979	0.624965	0.542772	-0.445688	-0.340851	0	0
16648	2.500440	9.909213	-0.164631	0.027516	-0.193132	0.143598	-0.170315	-0.483665	-0.720986	0.624454	0.541601	-0.447806	-0.340875	0	0
16649	2.082339	10.168634	-0.453851	-0.049377	-0.369478	0.128171	-0.174080	-0.483554	-0.722028	0.623595	0.539334	-0.450691	-0.342237	0	0
16650	1.513689	10.240852	-0.481475	-0.037834	-0.362599	0.068257	-0.177315	-0.480277	-0.725698	0.622405	0.537502	-0.453226	-0.343933	0	0
16651	1.030310	9.957776	-0.311220	-0.006655	-0.340598	0.050928	-0.180273	-0.480357	-0.725393	0.621151	0.535949	-0.455642	-0.345427	0	0
16652	0.937531	9.506980	-0.305851	-0.025549	-0.270903	0.030135	-0.183494	-0.481781	-0.727990	0.620166	0.534670	-0.457436	-0.346806	0	0
16653	0.987678	9.469079	-0.015151	-0.070991	-0.266354	0.046803	-0.184031	-0.482046	-0.728264	0.619557	0.532999	-0.459130	-0.348226	0	0
16654	0.939935	9.441515	0.041367	-0.117442	-0.291106	0.096902	-0.188068	-0.480628	-0.730350	0.619191	0.530765	-0.461076	-0.349713	0	0
16655	0.889983	9.481855	-0.172312	-0.129161	-0.313430	0.060489	-0.190622	-0.480177	-0.735073	0.618696	0.528511	-0.462915	-0.351570	0	0
16656	0.866196	9.695051	-0.217982	-0.081791	-0.218763	-0.012138	-0.192640	-0.479285	-0.741013	0.618080	0.527244	-0.463955	-0.353179	0	0
16657	0.926158	9.866468	-0.097222	-0.024204	-0.177690	-0.073684	-0.192593	-0.476604	-0.742159	0.617164	0.526749	-0.464600	-0.354670	0	0
16658	0.916643	9.832292	-0.256137	0.016308	-0.134029	-0.099792	-0.191511	-0.478709	-0.744146	0.616111	0.526790	-0.464998	-0.355916	0	0
16659	0.952119	9.733388	-0.391518	0.049441	-0.078199	-0.117013	-0.191248	-0.476943	-0.741096	0.615097	0.527317	-0.465052	-0.356817	0	0
16660	1.016224	9.450528	-0.298347	0.048353	-0.036831	-0.136206	-0.189225	-0.479428	-0.739838	0.614194	0.528069	-0.464772	-0.357625	0	0
16661	1.114772	9.360060	-0.362044	0.010571	-0.024741	-0.134496	-0.187485	-0.477410	-0.736934	0.613559	0.528640	-0.464257	-0.358540	0	0
16662	1.221087	9.378984	-0.344480	-0.007115	-0.006883	-0.143302	-0.185334	-0.477113	-0.739673	0.613059	0.529189	-0.463556	-0.359491	0	0
16663	1.153569	9.360765	-0.351229	-0.029424	-0.008620	-0.116845	-0.183854	-0.477741	-0.738485	0.612763	0.529498	-0.462885	-0.360404	0	0
16664	1.191418	9.405148	-0.364846	-0.087146	0.026196	-0.106204	-0.180633	-0.475462	-0.742261	0.612971	0.529502	-0.461889	-0.361321	0	0
16665	1.210699	9.415211	-0.335443	-0.110435	0.050895	-0.106125	-0.178215	-0.474602	-0.745121	0.613407	0.529487	-0.460612	-0.362232	0	0
16666	1.249766	9.406213	-0.300474	-0.137303	0.090634	-0.104195	-0.177281	-0.472142	-0.748321	0.614180	0.529403	-0.459049	-0.363028	0	0
16667	1.366206	9.413190	-0.222328	-0.177687	0.127599	-0.102345	-0.175671	-0.470533	-0.752100	0.615328	0.529238	-0.457070	-0.363821	0	0
16668	1.525417	9.464642	-0.133575	-0.172786	0.177613	-0.109122	-0.171907	-0.470280	-0.754587	0.616662	0.529269	-0.454813	-0.364346	0	0
16669	1.699806	9.482380	-0.056139	-0.148474	0.177021	-0.076379	-0.170697	-0.470424	-0.755695	0.617966	0.529341	-0.452767	-0.364579	0	0
16670	1.835145	9.494541	-0.100223	-0.124238	0.184257	-0.072750	-0.166536	-0.468037	-0.758934	0.619197	0.529523	-0.450834	-0.364621	0	0
16671	1.987813	9.371073	-0.118679	-0.096674	0.198348	-0.057572	-0.164934	-0.464056	-0.761139	0.620386	0.529902	-0.448942	-0.364384	0	0
16672	2.164552	9.252894	-0.155695	-0.101008	0.222426	-0.025637	-0.164124	-0.464893	-0.762537	0.621828	0.530146	-0.447106	-0.363828	0	0
16673	2.377880	9.261628	-0.084217	-0.127064	0.222326	0.006058	-0.162246	-0.463615	-0.764560	0.623516	0.530125	-0.445293	-0.363194	0	0
16674	2.759557	9.598734	0.115128	-0.177344	0.223077	0.067688	-0.159961	-0.463192	-0.766752	0.625696	0.529472	-0.443665	-0.362389	0	0
16675	3.167058	10.589345	0.341630	-0.244862	0.241358	0.170011	-0.160369	-0.461286	-0.769137	0.628687	0.528031	-0.442175	-0.361133	0	0
16676	3.414699	11.353727	0.704556	-0.121034	0.277787	0.322599	-0.161445	-0.460579	-0.774139	0.631711	0.526781	-0.441748	-0.358191	0	0
16677	3.346362	10.740786	1.284833	0.186041	0.189423	0.333632	-0.164662	-0.463485	-0.773923	0.632787	0.527110	-0.442995	-0.354247	0	0
16678	2.850911	9.168368	0.997431	0.369750	0.026247	0.305054	-0.167887	-0.464694	-0.767389	0.632026	0.528125	-0.445799	-0.350558	0	0
16679	2.181971	8.194801	0.209101	0.181082	-0.055014	0.215741	-0.173793	-0.468032	-0.764160	0.631617	0.528055	-0.447949	-0.348655	0	0
16680	1.676615	8.263319	0.246036	-0.168516	-0.067332	0.161628	-0.177289	-0.467555	-0.762878	0.632765	0.525971	-0.448695	-0.348762	0	0
16681	1.326071	9.592182	0.478018	-0.364862	-0.023958	0.138321	-0.178907	-0.465738	-0.766341	0.635089	0.522901	-0.448326	-0.349629	0	0
16682	1.081598	10.777359	1.157280	-0.166843	-0.000960	0.103714	-0.179180	-0.463646	-0.770763	0.636320	0.521315	-0.448342	-0.349738	0	0
16683	0.931874	11.036856	1.432381	0.187048	0.109354	0.114386	-0.180524	-0.463917	-0.769939	0.636258	0.522333	-0.448913	-0.347593	0	0
16684	0.987450	10.348438	1.634270	0.264066	0.211387	0.113523	-0.181999	-0.464985	-0.771318	0.636217	0.524176	-0.449132	-0.344598	0	0
16685	1.263056	9.955265	1.236455	0.057561	0.254328	0.104275	-0.181456	-0.467023	-0.769484	0.637433	0.524916	-0.448268	-0.342343	0	0
16686	1.536505	9.848552	1.197506	-0.092464	0.280719	0.065019	-0.179843	-0.467444	-0.765159	0.639401	0.524943	-0.446548	-0.340876	0	0
16687	1.434406	9.701013	0.935499	-0.107090	0.267844	0.004808	-0.179312	-0.464835	-0.768213	0.641188	0.525120	-0.444500	-0.339922	0	0
16688	1.164840	9.482104	0.909773	-0.078448	0.310333	-0.047725	-0.176127	-0.467490	-0.771332	0.642818	0.525829	-0.442039	-0.338954	0	0
16689	1.110976	9.529694	1.037755	-0.130708	0.329322	-0.042456	-0.171975	-0.461676	-0.775687	0.644820	0.526272	-0.439254	-0.338084	0	0
16690	1.262304	9.979136	1.144929	-0.092135	0.266780	-0.016267	-0.171569	-0.462642	-0.777221	0.646425	0.526599	-0.437181	-0.337196	0	0
16691	1.268782	10.030242	1.216961	0.074310	0.212426	0.009540	-0.169416	-0.462795	-0.778885	0.646995	0.527742	-0.436103	-0.335709	0	0
16692	1.081441	9.558292	1.075150	0.183106	0.231728	-0.015570	-0.167938	-0.462885	-0.776454	0.646991	0.529723	-0.435178	-0.333790	0	0
16693	1.008169	9.333613	1.012007	0.123825	0.257869	-0.014677	-0.165515	-0.464143	-0.773527	0.647400	0.531445	-0.433833	-0.332005	0	0
16694	1.198976	9.507024	1.132104	0.032638	0.328527	-0.026056	-0.165244	-0.465370	-0.769756	0.648571	0.532812	-0.431716	-0.330286	0	0
16695	1.571188	9.712867	1.341779	0.036566	0.304140	-0.043977	-0.161480	-0.465330	-0.769118	0.649533	0.534243	-0.429614	-0.328821	0	0
16696	1.766983	9.609599	1.293199	0.120026	0.178921	-0.056931	-0.158383	-0.467506	-0.763913	0.649482	0.535811	-0.428581	-0.327716	0	0
16697	1.758706	9.386085	1.097233	0.127110	0.085832	-0.101693	-0.156369	-0.466419	-0.763901	0.648828	0.537353	-0.427882	-0.327401	0	0
16698	1.589525	9.344160	0.981622	0.109475	0.016940	-0.126901	-0.154352	-0.466814	-0.761078	0.647907	0.538618	-0.427487	-0.327662	0	0
16699	1.491229	9.415208	1.002142	0.114670	-0.048719	-0.130823	-0.154211	-0.468741	-0.763729	0.646645	0.539760	-0.427459	-0.328312	0	0
16700	1.202132	9.706142	1.087367	0.119569	0.033970	-0.165593	-0.149242	-0.467180	-0.762647	0.645611	0.541309	-0.426776	-0.328684	0	0
16701	1.379399	9.699656	1.155446	0.138016	-0.013138	-0.123441	-0.148429	-0.469210	-0.761497	0.644392	0.542686	-0.426628	-0.328997	0	0
16702	1.406685	9.792403	1.172434	0.127394	0.027670	-0.123223	-0.147088	-0.468305	-0.759032	0.643424	0.544082	-0.426238	-0.329093	0	0
16703	1.464108	9.837148	1.219597	0.205056	0.010875	-0.136364	-0.145205	-0.468959	-0.757168	0.641896	0.546019	-0.426081	-0.329072	0	0
16704	1.498085	9.803757	1.023494	0.270189	0.004633	-0.149462	-0.143043	-0.473118	-0.751063	0.639958	0.548363	-0.426159	-0.328847	0	0
16705	1.636039	9.781962	0.825680	0.322661	0.053125	-0.150780	-0.140352	-0.474413	-0.746778	0.637908	0.551242	-0.426032	-0.328180	0	0
16706	1.998554	9.681704	0.635348	0.345884	0.085036	-0.138197	-0.139276	-0.475334	-0.738649	0.635918	0.554272	-0.425897	-0.327111	0	0
16707	2.246125	9.618192	0.349735	0.369261	0.075519	-0.104634	-0.136314	-0.477405	-0.731668	0.633845	0.557302	-0.426028	-0.325815	0	0
16708	2.181866	9.257778	0.747686	0.362336	0.043021	-0.087163	-0.135504	-0.479422	-0.724933	0.631733	0.560067	-0.426484	-0.324576	0	0
16709	2.301734	9.483240	0.222466	0.178129	-0.038796	-0.077678	-0.134693	-0.481180	-0.723229	0.630325	0.561379	-0.426864	-0.324548	0	0
16710	2.081884	9.688025	0.202138	0.044978	-0.131847	-0.028258	-0.135092	-0.482597	-0.722862	0.629430	0.561315	-0.427719	-0.325269	0	0
16711	1.572630	9.800149	0.048448	-0.004351	-0.103829	-0.029007	-0.135493	-0.483447	-0.722476	0.628926	0.561053	-0.428189	-0.326075	0	0
16712	1.366117	9.942057	0.016967	0.001988	0.009563	-0.010540	-0.134153	-0.482071	-0.722038	0.628934	0.561102	-0.428114	-0.326074	0	0
16713	1.575224	9.916725	0.071721	0.073922	0.092464	0.006084	-0.133612	-0.483241	-0.720993	0.628943	0.561825	-0.427800	-0.325225	0	0
16714	1.858057	9.611135	0.212700	0.089544	0.027455	0.016273	-0.134960	-0.482090	-0.720395	0.628622	0.562366	-0.428049	-0.324582	0	0
16715	1.926535	9.563814	0.109238	0.078118	-0.092740	0.018994	-0.135496	-0.482657	-0.719862	0.627859	0.562453	-0.428987	-0.324671	0	0
16716	1.682862	9.821543	-0.213133	0.113515	-0.155889	0.031128	-0.137241	-0.483922	-0.718521	0.626664	0.562484	-0.430546	-0.324860	0	0
16717	1.503020	9.934783	-0.421719	0.205398	-0.127621	0.033405	-0.138314	-0.484804	-0.716086	0.625075	0.563193	-0.432194	-0.324506	0	0
16718	1.422374	9.709967	-0.518789	0.279132	-0.070484	0.012813	-0.139522	-0.485833	-0.713245	0.623249	0.564610	-0.433650	-0.323611	0	0
16719	1.312622	9.378198	-0.527026	0.230631	-0.027554	-0.017165	-0.140951	-0.489088	-0.707354	0.621773	0.566019	-0.434462	-0.322900	0	0
16720	1.269762	9.338577	-0.535265	0.097879	0.036358	-0.022466	-0.140141	-0.490265	-0.706312	0.621316	0.566801	-0.434463	-0.322405	0	0
16721	1.407135	9.530447	-0.335099	0.041998	0.054445	-0.017264	-0.140273	-0.491158	-0.704297	0.621257	0.567304	-0.434152	-0.322052	0	0
16722	1.530614	9.678359	-0.207247	0.063282	0.010100	-0.013981	-0.138934	-0.489798	-0.703180	0.620908	0.567749	-0.434253	-0.321803	0	0
16723	1.574396	9.664584	-0.244316	0.090406	-0.024968	-0.024737	-0.140543	-0.491183	-0.702933	0.620204	0.568331	-0.434548	-0.321737	0	0
16724	1.560583	9.610913	-0.352663	0.077800	-0.060506	-0.030301	-0.140137	-0.492218	-0.701474	0.619413	0.568709	-0.435041	-0.321928	0	0
16725	1.482226	9.643474	-0.401051	0.078014	-0.086874	-0.042829	-0.138657	-0.492702	-0.700417	0.618448	0.569093	-0.435576	-0.322380	0	0
16726	1.414377	9.647100	-0.374273	0.089248	-0.068676	-0.055924	-0.140006	-0.491802	-0.695062	0.617472	0.569626	-0.436009	-0.322723	0	0
16727	1.438928	9.632981	-0.363784	0.089113	-0.072340	-0.051533	-0.138929	-0.492399	-0.694821	0.616475	0.570165	-0.436437	-0.323099	0	0
16728	1.527333	9.576324	-0.355829	0.088963	-0.074245	-0.046258	-0.139193	-0.494120	-0.693649	0.615506	0.570634	-0.436957	-0.323416	0	0
16729	1.601397	9.507265	-0.362665	0.061880	-0.094026	-0.046483	-0.138923	-0.494400	-0.694069	0.614584	0.570911	-0.437459	-0.324002	0	0
16730	1.606273	9.499683	-0.405638	0.047474	-0.101194	-0.046493	-0.139232	-0.495194	-0.694756	0.613731	0.571036	-0.438009	-0.324654	0	0
16731	1.606125	9.509393	-0.391272	0.013157	-0.096278	-0.041266	-0.138160	-0.493815	-0.694179	0.613093	0.570982	-0.438396	-0.325433	0	0
16732	1.551168	9.581218	-0.456090	-0.001264	-0.101737	-0.041335	-0.140444	-0.494304	-0.695258	0.612531	0.570782	-0.438819	-0.326270	0	0
16733	1.583439	9.678919	-0.364360	0.004843	-0.077998	-0.064163	-0.138964	-0.494612	-0.695694	0.611945	0.570834	-0.438935	-0.327120	0	0
16734	1.641762	9.675125	-0.338469	0.033244	-0.071037	-0.048130	-0.139497	-0.496318	-0.694925	0.611297	0.570975	-0.439244	-0.327671	0	0
16735	1.615073	9.553257	-0.350405	0.038626	-0.097578	-0.051808	-0.137889	-0.494684	-0.693666	0.610473	0.571113	-0.439661	-0.328407	0	0
16736	1.541780	9.581058	-0.360085	0.009924	-0.087112	-0.053584	-0.137621	-0.494054	-0.696645	0.609869	0.571081	-0.439959	-0.329185	0	0
16737	1.616133	9.752349	-0.291692	-0.002836	-0.077605	-0.046515	-0.139233	-0.494615	-0.695282	0.609387	0.571006	-0.440148	-0.329954	0	0
16738	1.727952	9.730098	-0.326609	0.022217	-0.089033	-0.042996	-0.138430	-0.493469	-0.696616	0.608738	0.570994	-0.440558	-0.330625	0	0
16739	1.749114	9.628512	-0.407041	0.029788	-0.108114	-0.059891	-0.138698	-0.494089	-0.694045	0.607892	0.571070	-0.440966	-0.331503	0	0
16740	1.711214	9.588985	-0.379019	0.015223	-0.129640	-0.057413	-0.137351	-0.494831	-0.693949	0.607055	0.570944	-0.441515	-0.332522	0	0
16741	1.696668	9.588721	-0.381870	-0.002760	-0.136860	-0.059280	-0.137619	-0.494983	-0.693270	0.606272	0.570720	-0.441994	-0.333700	0	0
16742	1.731430	9.540795	-0.421366	0.000504	-0.165476	-0.051501	-0.137486	-0.494727	-0.692174	0.605377	0.570355	-0.442743	-0.334951	0	0
16743	1.696421	9.598426	-0.398802	-0.008874	-0.170329	-0.038295	-0.137219	-0.493846	-0.693783	0.604550	0.569882	-0.443523	-0.336215	0	0
16744	1.695752	9.637259	-0.365414	-0.017961	-0.167824	-0.034774	-0.138559	-0.494857	-0.697749	0.603802	0.569320	-0.444319	-0.337460	0	0
16745	1.705757	9.622876	-0.357776	0.021523	-0.203008	-0.036645	-0.139635	-0.494827	-0.698008	0.602662	0.568905	-0.445408	-0.338760	0	0
16746	1.673413	9.542176	-0.365382	0.021765	-0.213415	-0.047309	-0.139232	-0.494710	-0.697328	0.601438	0.568480	-0.446537	-0.340159	0	0
16747	1.618373	9.499903	-0.410083	-0.004857	-0.231008	-0.064288	-0.139364	-0.495229	-0.699250	0.600226	0.567925	-0.447545	-0.341897	0	0
16748	1.556012	9.595881	-0.364575	-0.035991	-0.227386	-0.077615	-0.139237	-0.492951	-0.699859	0.599157	0.567235	-0.448384	-0.343812	0	0
16749	1.530301	9.677960	-0.313023	-0.031649	-0.229258	-0.072308	-0.140578	-0.494031	-0.700831	0.598074	0.566552	-0.449240	-0.345702	0	0
16750	1.458593	9.625677	-0.326866	-0.017025	-0.243103	-0.082941	-0.140311	-0.493310	-0.701628	0.596801	0.565938	-0.450204	-0.347649	0	0
16751	1.362894	9.563250	-0.326924	-0.026043	-0.248520	-0.082981	-0.140848	-0.493452	-0.701082	0.595556	0.565261	-0.451129	-0.349681	0	0
16752	1.254463	9.648674	-0.354969	-0.045927	-0.236379	-0.077640	-0.141656	-0.492833	-0.702551	0.594487	0.564466	-0.451975	-0.351684	0	0
16753	1.301104	9.746630	-0.315760	-0.038475	-0.209510	-0.082764	-0.140851	-0.492260	-0.703631	0.593481	0.563844	-0.452619	-0.353546	0	0
16754	1.334031	9.790920	-0.353601	-0.031125	-0.202226	-0.087123	-0.139787	-0.487791	-0.707993	0.592444	0.563295	-0.453256	-0.355342	0	0
16755	1.252269	9.755447	-0.375100	-0.009277	-0.194741	-0.094943	-0.140587	-0.490004	-0.709554	0.591292	0.562947	-0.453844	-0.357057	0	0
16756	1.156857	9.676030	-0.391873	-0.002465	-0.198598	-0.080777	-0.140452	-0.490491	-0.706983	0.590127	0.562546	-0.454592	-0.358662	0	0
16757	1.148118	9.622459	-0.427846	-0.023852	-0.195048	-0.087889	-0.139915	-0.489906	-0.708333	0.589073	0.562076	-0.455165	-0.360401	0	0
16758	1.166437	9.681059	-0.396432	-0.038224	-0.177430	-0.086060	-0.140721	-0.489837	-0.710500	0.588181	0.561558	-0.455626	-0.362077	0	0
16759	1.177791	9.720108	-0.391563	-0.049317	-0.174250	-0.074586	-0.140722	-0.489220	-0.712659	0.587408	0.560948	-0.456055	-0.363735	0	0
16760	1.190000	9.717903	-0.376728	-0.038290	-0.159779	-0.080650	-0.140186	-0.488660	-0.712920	0.586612	0.560466	-0.456439	-0.365277	0	0
16761	1.145747	9.743800	-0.411984	-0.062017	-0.160288	-0.068341	-0.139249	-0.487033	-0.716828	0.585992	0.559800	-0.456771	-0.366875	0	0
16762	1.068231	9.752111	-0.347021	-0.043287	-0.154975	-0.061161	-0.139245	-0.488150	-0.717545	0.585314	0.559213	-0.457215	-0.368297	0	0
16763	1.024837	9.746472	-0.309793	-0.050417	-0.160284	-0.064745	-0.138977	-0.487521	-0.720524	0.584638	0.558596	-0.457605	-0.369820	0	0
16764	0.952093	9.740292	-0.360125	-0.067382	-0.131985	-0.064599	-0.138981	-0.486129	-0.719389	0.584183	0.557965	-0.457804	-0.371241	0	0
16765	0.898003	9.773293	-0.395736	-0.063827	-0.121379	-0.060973	-0.139522	-0.484943	-0.721115	0.583768	0.557396	-0.457934	-0.372586	0	0
16766	0.885040	9.821615	-0.357982	-0.047553	-0.103462	-0.060807	-0.138984	-0.484582	-0.725059	0.583345	0.556967	-0.458061	-0.373734	0	0
16767	0.874660	9.850554	-0.392221	-0.047589	-0.069857	-0.053518	-0.140061	-0.484311	-0.723404	0.583098	0.556652	-0.457989	-0.374675	0	0
16768	0.913676	9.846413	-0.342846	-0.013513	-0.053741	-0.046244	-0.138854	-0.483002	-0.726099	0.582766	0.556539	-0.458032	-0.375305	0	0
16769	0.912221	9.792974	-0.373782	-0.004247	-0.026864	-0.051345	-0.138176	-0.484871	-0.725623	0.582481	0.556629	-0.457882	-0.375797	0	0
16770	0.878762	9.768090	-0.381843	-0.020291	-0.003844	-0.053007	-0.138182	-0.482882	-0.725831	0.582389	0.556696	-0.457572	-0.376219	0	0
16771	0.912753	9.761422	-0.404823	-0.031308	0.020651	-0.040515	-0.136435	-0.482830	-0.723671	0.582511	0.556759	-0.457102	-0.376508	0	0
16772	0.936864	9.771572	-0.380087	-0.018625	0.019069	-0.044028	-0.136165	-0.483252	-0.724096	0.582548	0.556880	-0.456714	-0.376742	0	0
16773	0.950758	9.808242	-0.353457	-0.007838	0.028007	-0.042174	-0.136166	-0.482818	-0.724490	0.582564	0.557116	-0.456280	-0.376894	0	0
16774	0.920879	9.851399	-0.333034	-0.009963	0.045397	-0.027035	-0.135900	-0.481477	-0.727583	0.582736	0.557308	-0.455867	-0.376844	0	0
16775	0.955088	9.839884	-0.317453	0.010964	0.049327	-0.034909	-0.134017	-0.482118	-0.726264	0.582771	0.557702	-0.455419	-0.376750	0	0
16776	0.975952	9.765005	-0.323470	0.026228	0.061814	-0.031246	-0.133744	-0.483084	-0.727660	0.582801	0.558186	-0.455022	-0.376467	0	0
16777	0.990278	9.770117	-0.359178	0.010647	0.061421	-0.020691	-0.133209	-0.482288	-0.725870	0.582945	0.558559	-0.454581	-0.376223	0	0
16778	0.999637	9.794568	-0.310930	0.006000	0.061253	-0.015406	-0.132666	-0.484160	-0.725120	0.583144	0.558850	-0.454199	-0.375943	0	0
16779	1.023336	9.819273	-0.324832	0.023990	0.059627	-0.015366	-0.132401	-0.483058	-0.723997	0.583225	0.559269	-0.453849	-0.375617	0	0
16780	1.050795	9.780930	-0.314071	0.016785	0.073727	-0.012651	-0.131324	-0.483649	-0.724029	0.583430	0.559657	-0.453450	-0.375202	0	0
16781	1.054124	9.734865	-0.318436	0.022100	0.070149	-0.010004	-0.130925	-0.482591	-0.721140	0.583590	0.560079	-0.453061	-0.374793	0	0
16782	1.005520	9.741265	-0.319976	0.024974	0.066789	-0.017078	-0.130249	-0.483740	-0.721185	0.583700	0.560508	-0.452709	-0.374405	0	0
16783	0.990528	9.765271	-0.310988	0.018397	0.068249	-0.006479	-0.130250	-0.483482	-0.720087	0.583885	0.560885	-0.452337	-0.374003	0	0
16784	0.995616	9.753225	-0.310741	0.023640	0.075230	0.000654	-0.129174	-0.483481	-0.721189	0.584106	0.561257	-0.452030	-0.373470	0	0
16785	1.029831	9.736851	-0.324011	0.034637	0.077277	-0.006377	-0.128095	-0.484497	-0.721234	0.584241	0.561761	-0.451666	-0.372942	0	0
16786	1.029070	9.775680	-0.319513	0.025281	0.082183	0.007769	-0.127564	-0.482533	-0.720905	0.584510	0.562135	-0.451363	-0.372321	0	0
16787	1.063501	9.756887	-0.279798	0.018198	0.087548	0.004237	-0.129043	-0.482515	-0.720206	0.584823	0.562532	-0.450938	-0.371746	0	0
16788	1.038741	9.780713	-0.295181	0.034380	0.073502	0.002434	-0.129846	-0.483777	-0.719965	0.584980	0.562949	-0.450691	-0.371165	0	0
16789	1.049433	9.732356	-0.284859	0.039600	0.075149	0.009533	-0.127425	-0.484327	-0.717015	0.585136	0.563399	-0.450448	-0.370531	0	0
16790	1.074181	9.706100	-0.288716	0.039759	0.078839	0.004249	-0.128766	-0.485589	-0.716223	0.585294	0.563861	-0.450198	-0.369883	0	0
16791	1.109034	9.658179	-0.299321	0.042458	0.088598	0.006082	-0.127289	-0.485251	-0.713914	0.585483	0.564391	-0.449867	-0.369179	0	0
16792	1.133195	9.658615	-0.320249	0.025339	0.073387	0.004158	-0.126481	-0.485739	-0.712032	0.585697	0.564748	-0.449594	-0.368626	0	0
16793	1.166067	9.710191	-0.329258	0.012808	0.068038	0.000539	-0.126211	-0.486167	-0.712185	0.585940	0.565050	-0.449244	-0.368201	0	0
16794	1.170175	9.756397	-0.271706	0.014285	0.044742	0.008347	-0.127555	-0.486092	-0.714074	0.586102	0.565216	-0.449123	-0.367837	0	0
16795	1.180676	9.715317	-0.275888	0.017901	0.021769	0.003791	-0.127286	-0.486397	-0.713406	0.586123	0.565361	-0.449083	-0.367630	0	0
16796	1.141808	9.709749	-0.339629	0.017646	0.016209	0.012606	-0.127825	-0.485787	-0.714742	0.586153	0.565422	-0.449165	-0.367386	0	0
16797	1.116869	9.743283	-0.350276	0.005156	0.009122	0.007221	-0.127827	-0.485220	-0.714723	0.586204	0.565429	-0.449172	-0.367287	0	0
16798	1.087548	9.757318	-0.336838	0.012395	0.018072	0.007306	-0.126883	-0.486126	-0.713266	0.586253	0.565491	-0.449193	-0.367086	0	0
16799	1.097031	9.767200	-0.341436	0.017873	0.019962	0.004681	-0.128229	-0.485840	-0.712015	0.586272	0.565623	-0.449170	-0.366883	0	0
16800	1.125798	9.777429	-0.376740	0.025254	0.013110	-0.003302	-0.127821	-0.487234	-0.713427	0.586186	0.565789	-0.449208	-0.366716	0	0
16801	1.125649	9.794426	-0.316691	0.030160	0.009159	0.014367	-0.127284	-0.486828	-0.713147	0.586123	0.565908	-0.449349	-0.366460	0	0
16802	1.130391	9.792080	-0.364673	0.033755	0.012722	0.015286	-0.127556	-0.485982	-0.712708	0.586056	0.566040	-0.449525	-0.366147	0	0
16803	1.170343	9.725207	-0.411239	0.031971	0.003818	0.012485	-0.129532	-0.485949	-0.713650	0.585953	0.566157	-0.449694	-0.365924	0	0
16804	1.224766	9.667931	-0.423581	0.015533	-0.008049	0.019421	-0.127510	-0.488176	-0.711294	0.585912	0.566087	-0.449949	-0.365786	0	0
16805	1.236584	9.687570	-0.394479	-0.003784	-0.015728	-0.000142	-0.128992	-0.487170	-0.710428	0.585879	0.565978	-0.450031	-0.365906	0	0
16806	1.243268	9.719252	-0.380069	-0.003708	-0.008571	-0.001868	-0.128857	-0.487119	-0.712742	0.585864	0.565888	-0.450100	-0.365984	0	0
16807	1.272510	9.707642	-0.403157	0.006896	-0.010434	0.005221	-0.128859	-0.486578	-0.711635	0.585817	0.565834	-0.450222	-0.365992	0	0
16808	1.292572	9.674019	-0.402287	0.009304	-0.011622	-0.017768	-0.128052	-0.486606	-0.711237	0.585658	0.565881	-0.450265	-0.366121	0	0
16809	1.249483	9.641674	-0.437068	-0.010459	-0.025928	-0.021446	-0.128318	-0.487409	-0.713030	0.585544	0.565787	-0.450265	-0.366449	0	0
16810	1.140971	9.744099	-0.383396	-0.015960	-0.026066	-0.017910	-0.128588	-0.486996	-0.712197	0.585461	0.565633	-0.450300	-0.366775	0	0
16811	1.110226	9.830938	-0.360921	-0.006761	-0.022259	-0.024927	-0.128865	-0.484781	-0.709671	0.585330	0.565588	-0.450274	-0.367086	0	0
16812	1.048778	9.888096	-0.271761	0.030715	0.002552	-0.008728	-0.126976	-0.486917	-0.711124	0.585147	0.565772	-0.450363	-0.366985	0	0
16813	1.086451	9.810705	-0.346904	0.048349	0.004171	0.006444	-0.127551	-0.488062	-0.708554	0.584939	0.566005	-0.450562	-0.366714	0	0
16814	1.093480	9.674867	-0.514174	0.069999	0.016771	0.007485	-0.128895	-0.488295	-0.709363	0.584655	0.566396	-0.450806	-0.366262	0	0
16815	1.161271	9.554714	-0.528038	0.050152	0.025409	0.011005	-0.129970	-0.488547	-0.709631	0.584549	0.566696	-0.450913	-0.365835	0	0
16816	1.212101	9.560493	-0.512078	0.002286	0.008923	0.014274	-0.130108	-0.487295	-0.708499	0.584638	0.566632	-0.450994	-0.365694	0	0
16817	1.214907	9.672222	-0.452652	-0.009430	0.028298	0.017891	-0.130909	-0.489262	-0.708417	0.584909	0.566562	-0.450906	-0.365477	0	0
16818	1.194824	9.710702	-0.429486	-0.005565	0.030349	0.008193	-0.130912	-0.488117	-0.708925	0.585116	0.566556	-0.450798	-0.365286	0	0
16819	1.192840	9.686388	-0.443807	0.015941	0.025129	0.010881	-0.128631	-0.486923	-0.707687	0.585205	0.566653	-0.450783	-0.365012	0	0
16820	1.190849	9.662074	-0.460536	0.000352	0.034412	-0.010324	-0.128763	-0.487769	-0.707713	0.585331	0.566782	-0.450567	-0.364878	0	0
16821	1.197492	9.696183	-0.443738	-0.010537	0.025389	-0.008651	-0.127954	-0.488694	-0.705301	0.585500	0.566812	-0.450344	-0.364836	0	0
16822	1.165455	9.727164	-0.416068	-0.003388	0.025404	-0.006855	-0.127957	-0.487866	-0.704320	0.585618	0.566869	-0.450186	-0.364750	0	0
16823	1.165135	9.746582	-0.394558	-0.006915	0.031642	-0.008596	-0.129302	-0.487521	-0.705656	0.585796	0.566942	-0.449941	-0.364654	0	0
16824	1.193727	9.771760	-0.386800	0.001946	0.037745	-0.003313	-0.130063	-0.488756	-0.708151	0.585951	0.567057	-0.449754	-0.364457	0	0
16825	1.203701	9.764663	-0.343109	0.003716	0.042162	-0.001514	-0.127514	-0.487128	-0.707584	0.586143	0.567197	-0.449527	-0.364211	0	0
16826	1.146384	9.715065	-0.387825	0.007145	0.034053	0.003765	-0.127646	-0.487996	-0.706657	0.586279	0.567300	-0.449417	-0.363966	0	0
16827	1.166400	9.681439	-0.401401	0.019921	0.052028	0.000381	-0.127111	-0.487458	-0.705965	0.586431	0.567561	-0.449202	-0.363579	0	0
16828	1.236645	9.687572	-0.375218	0.013964	0.033767	0.017911	-0.128723	-0.488022	-0.704467	0.586578	0.567638	-0.449201	-0.363225	0	0
16829	1.282441	9.698112	-0.388336	0.015999	0.023381	0.007232	-0.127914	-0.488569	-0.706128	0.586650	0.567739	-0.449180	-0.362976	0	0
16830	1.272137	9.727057	-0.398500	0.010638	0.010977	0.003601	-0.127238	-0.489729	-0.705629	0.586661	0.567778	-0.449219	-0.362848	0	0
16831	1.282015	9.717525	-0.400532	0.005594	0.016576	-0.008758	-0.127378	-0.488216	-0.703536	0.586706	0.567863	-0.449110	-0.362777	0	0
16832	1.258227	9.697674	-0.384262	0.006929	0.017926	0.008942	-0.127645	-0.488899	-0.704372	0.586788	0.567881	-0.449126	-0.362597	0	0
16833	1.223998	9.706759	-0.421490	0.017013	0.027028	0.003735	-0.126566	-0.490062	-0.704150	0.586862	0.568013	-0.449070	-0.362340	0	0
16834	1.224526	9.677635	-0.438105	0.008844	0.010957	0.003608	-0.128721	-0.488289	-0.705156	0.586882	0.568040	-0.449104	-0.362223	0	0
16835	1.219563	9.687259	-0.414257	0.003347	0.005512	0.006209	-0.127646	-0.488339	-0.704081	0.586947	0.568002	-0.449139	-0.362135	0	0
16836	1.184418	9.757028	-0.358087	-0.007230	0.009176	-0.001754	-0.126305	-0.487375	-0.704202	0.587032	0.567954	-0.449093	-0.362128	0	0
16837	1.196250	9.764521	-0.401112	0.003510	0.026915	0.003695	-0.126972	-0.489059	-0.704249	0.587184	0.568005	-0.448989	-0.361932	0	0
16838	1.185754	9.681790	-0.410439	0.007413	0.009515	-0.010543	-0.127515	-0.487348	-0.704187	0.587154	0.568081	-0.448946	-0.361912	0	0
16839	1.171083	9.691236	-0.391702	0.002044	0.016582	-0.010512	-0.128583	-0.489711	-0.705068	0.587217	0.568149	-0.448818	-0.361864	0	0
16840	1.199673	9.716031	-0.391012	0.009021	0.009356	-0.003471	-0.128185	-0.488188	-0.703934	0.587203	0.568203	-0.448822	-0.361796	0	0
16841	1.216425	9.726046	-0.395388	0.011080	0.009615	-0.013192	-0.127642	-0.489421	-0.706295	0.587175	0.568310	-0.448753	-0.361761	0	0
16842	1.219608	9.687261	-0.399812	0.014707	0.030915	-0.010391	-0.126033	-0.488326	-0.706278	0.587201	0.568507	-0.448610	-0.361585	0	0
16843	1.229135	9.692286	-0.421223	-0.003363	0.004138	-0.012389	-0.126568	-0.489160	-0.706435	0.587233	0.568504	-0.448526	-0.361641	0	0
16844	1.214411	9.701730	-0.419339	-0.009070	0.009117	0.000005	-0.126302	-0.488404	-0.702601	0.587335	0.568436	-0.448485	-0.361635	0	0
16845	1.226609	9.701954	-0.392486	-0.007234	-0.003224	-0.003608	-0.127382	-0.486951	-0.703086	0.587389	0.568343	-0.448481	-0.361697	0	0
16846	1.243562	9.702262	-0.394375	-0.003320	-0.011752	-0.016915	-0.126572	-0.488451	-0.700285	0.587303	0.568310	-0.448487	-0.361883	0	0
16847	1.224454	9.687348	-0.399664	0.000124	-0.010100	-0.010700	-0.126842	-0.487835	-0.702168	0.587260	0.568266	-0.448511	-0.361992	0	0
16848	1.189803	9.725563	-0.386572	0.000150	-0.003879	-0.010655	-0.126302	-0.488857	-0.701390	0.587211	0.568252	-0.448519	-0.362081	0	0
16849	1.189678	9.727986	-0.410667	-0.004764	-0.016752	-0.031086	-0.126299	-0.489386	-0.703041	0.587093	0.568246	-0.448449	-0.362369	0	0
16850	1.189556	9.735268	-0.403504	-0.008695	-0.001155	-0.015969	-0.127104	-0.489893	-0.704819	0.587087	0.568213	-0.448381	-0.362516	0	0
16851	1.189594	9.735270	-0.391466	0.005482	-0.008323	-0.008899	-0.126305	-0.487177	-0.706647	0.587029	0.568198	-0.448425	-0.362579	0	0
16852	1.208686	9.750182	-0.390993	-0.005658	-0.021123	0.001589	-0.126573	-0.487454	-0.706652	0.586980	0.568032	-0.448583	-0.362721	0	0
16853	1.189206	9.754683	-0.391624	0.012442	-0.029731	-0.003710	-0.126301	-0.488316	-0.706411	0.586807	0.567956	-0.448808	-0.362843	0	0
16854	1.179902	9.735094	-0.391762	0.001802	-0.031446	-0.009940	-0.126033	-0.488533	-0.703426	0.586628	0.567850	-0.448987	-0.363076	0	0
16855	1.180183	9.720150	-0.401119	-0.003779	-0.029846	-0.001909	-0.127422	-0.486894	-0.704023	0.586554	0.567669	-0.449165	-0.363261	0	0
16856	1.165579	9.724741	-0.391973	-0.003575	-0.026114	-0.008954	-0.127284	-0.488064	-0.702564	0.586432	0.567544	-0.449300	-0.363484	0	0
16857	1.136279	9.733919	-0.402570	-0.003897	-0.024648	0.003437	-0.127821	-0.488319	-0.703247	0.586401	0.567357	-0.449477	-0.363607	0	0
16858	1.146068	9.729241	-0.402235	0.003270	-0.042323	0.001577	-0.127012	-0.489335	-0.703017	0.586206	0.567167	-0.449791	-0.363829	0	0
16859	1.121502	9.743360	-0.417539	-0.005767	-0.030042	0.005168	-0.128761	-0.488568	-0.703789	0.586167	0.566942	-0.450003	-0.363982	0	0
16860	1.136481	9.724213	-0.400084	0.017891	-0.024290	-0.003564	-0.127818	-0.489285	-0.704368	0.585951	0.566925	-0.450237	-0.364066	0	0
16861	1.148782	9.714725	-0.402042	0.001531	-0.029003	0.001656	-0.129165	-0.488729	-0.702564	0.585862	0.566762	-0.450448	-0.364201	0	0
16862	1.145989	9.731667	-0.411885	0.003500	-0.022632	-0.003601	-0.129974	-0.487864	-0.702390	0.585734	0.566667	-0.450621	-0.364341	0	0
16863	1.146104	9.724384	-0.421455	-0.004558	-0.013810	-0.003569	-0.127955	-0.488763	-0.702307	0.585730	0.566547	-0.450691	-0.364448	0	0
16864	1.149012	9.700161	-0.421183	0.005260	-0.011149	0.000015	-0.130242	-0.487808	-0.704564	0.585657	0.566488	-0.450823	-0.364494	0	0
16865	1.151271	9.709913	-0.411558	0.002681	-0.004859	-0.003490	-0.131042	-0.490042	-0.705172	0.585652	0.566443	-0.450869	-0.364516	0	0
16866	1.145522	9.753506	-0.421693	0.003107	-0.005293	0.014190	-0.130508	-0.488934	-0.704598	0.585670	0.566328	-0.451038	-0.364456	0	0
16867	1.174531	9.758888	-0.411214	0.010509	-0.012122	0.005322	-0.130508	-0.488925	-0.705006	0.585620	0.566262	-0.451205	-0.364432	0	0
16868	1.165436	9.729592	-0.406458	0.009831	-0.015466	-0.003540	-0.130507	-0.489073	-0.704738	0.585489	0.566230	-0.451358	-0.364503	0	0
16869	1.138687	9.733962	-0.407311	0.017071	-0.006517	-0.003454	-0.131181	-0.488651	-0.703900	0.585395	0.566263	-0.451466	-0.364469	0	0
16870	1.155896	9.717278	-0.435545	0.012428	-0.007576	0.001827	-0.129430	-0.489843	-0.703142	0.585305	0.566252	-0.451611	-0.364451	0	0
16871	1.145862	9.736519	-0.421554	0.005950	-0.005138	0.008896	-0.130509	-0.488478	-0.705945	0.585325	0.566168	-0.451741	-0.364387	0	0
16872	1.128071	9.782324	-0.393558	0.001637	0.016249	0.005484	-0.130778	-0.488334	-0.705801	0.585415	0.566162	-0.451731	-0.364265	0	0
16873	1.176521	9.778344	-0.425744	0.014064	0.019736	0.012608	-0.129704	-0.488087	-0.705261	0.585515	0.566200	-0.451766	-0.364002	0	0
16874	1.228715	9.711316	-0.438080	0.015661	0.005397	0.017818	-0.131448	-0.489360	-0.703647	0.585523	0.566181	-0.451939	-0.363803	0	0
16875	1.229975	9.648220	-0.437565	0.014038	0.002002	0.010721	-0.131985	-0.489766	-0.703926	0.585537	0.566162	-0.452067	-0.363651	0	0
16876	1.215006	9.672227	-0.421355	0.015891	0.003839	0.008972	-0.131449	-0.489410	-0.701470	0.585504	0.566179	-0.452200	-0.363512	0	0
16877	1.228403	9.730734	-0.414163	-0.004133	-0.003614	0.015929	-0.131987	-0.489397	-0.701463	0.585615	0.566010	-0.452325	-0.363443	0	0
16878	1.213880	9.730471	-0.409792	0.006778	0.010744	0.014290	-0.132122	-0.489130	-0.700635	0.585684	0.565974	-0.452415	-0.363275	0	0
16879	1.209705	9.696408	-0.412071	0.012029	-0.001746	0.017765	-0.132254	-0.489791	-0.702562	0.585719	0.565897	-0.452598	-0.363111	0	0
16880	1.214513	9.696494	-0.423960	0.009527	0.010810	0.012532	-0.131579	-0.490810	-0.702058	0.585766	0.565885	-0.452688	-0.362941	0	0
16881	1.209183	9.720674	-0.424306	0.003243	0.014313	0.012535	-0.132115	-0.491034	-0.704102	0.585905	0.565838	-0.452715	-0.362756	0	0
16882	1.204191	9.727866	-0.424514	0.006084	0.003844	0.005405	-0.132382	-0.491551	-0.706022	0.585913	0.565812	-0.452795	-0.362684	0	0
16883	1.209131	9.725530	-0.409901	0.008810	0.010090	0.005452	-0.132657	-0.489757	-0.703646	0.585975	0.565814	-0.452827	-0.362540	0	0
16884	1.196262	9.759280	-0.434623	0.008491	0.001823	0.016009	-0.132922	-0.491041	-0.703003	0.586000	0.565748	-0.452986	-0.362405	0	0
16885	1.216462	9.718377	-0.436102	0.005248	0.012749	0.004573	-0.133462	-0.490339	-0.702157	0.586091	0.565743	-0.452985	-0.362266	0	0
16886	1.243349	9.706726	-0.437596	0.012252	0.026793	0.014405	-0.132517	-0.492114	-0.699910	0.586203	0.565797	-0.453001	-0.361981	0	0
16887	1.263027	9.690088	-0.451310	0.008653	0.016139	0.012554	-0.132517	-0.492132	-0.699094	0.586319	0.565788	-0.453038	-0.361761	0	0
16888	1.272619	9.697547	-0.436629	0.017863	0.011102	0.003707	-0.133729	-0.491529	-0.699468	0.586288	0.565864	-0.453108	-0.361605	0	0
16889	1.272700	9.692693	-0.441404	0.008825	0.012760	0.005458	-0.132252	-0.490682	-0.700820	0.586363	0.565875	-0.453125	-0.361443	0	0
16890	1.272828	9.687840	-0.431734	0.008699	0.016184	0.010783	-0.133860	-0.492649	-0.699912	0.586432	0.565885	-0.453172	-0.361258	0	0
16891	1.263126	9.682806	-0.465696	0.014195	0.005692	0.005432	-0.133595	-0.491211	-0.701094	0.586445	0.565901	-0.453251	-0.361112	0	0
16892	1.268176	9.678046	-0.431803	0.001561	-0.012148	0.003509	-0.133322	-0.492347	-0.701270	0.586400	0.565800	-0.453396	-0.361161	0	0
16893	1.255628	9.697238	-0.446777	0.005232	-0.006741	0.001789	-0.133862	-0.491787	-0.700429	0.586395	0.565735	-0.453495	-0.361147	0	0
16894	1.252786	9.716606	-0.456639	0.003755	-0.008225	-0.010602	-0.134130	-0.492089	-0.699346	0.586304	0.565724	-0.453546	-0.361248	0	0
16895	1.238085	9.726051	-0.447533	0.014239	0.005736	0.003668	-0.132511	-0.493782	-0.701326	0.586311	0.565749	-0.453615	-0.361111	0	0
16896	1.228227	9.738012	-0.423852	0.006895	0.000231	0.008031	-0.134131	-0.492133	-0.697440	0.586308	0.565703	-0.453732	-0.361040	0	0
16897	1.223711	9.716079	-0.457528	0.014233	0.009268	0.004578	-0.134132	-0.491711	-0.697291	0.586335	0.565736	-0.453786	-0.360878	0	0
16898	1.225904	9.730686	-0.438312	0.008744	-0.005023	0.005352	-0.133591	-0.492847	-0.697742	0.586288	0.565694	-0.453926	-0.360844	0	0
16899	1.245540	9.716475	-0.449639	0.003069	-0.003554	0.015949	-0.134130	-0.492237	-0.699078	0.586360	0.565564	-0.454079	-0.360738	0	0
16900	1.243288	9.706723	-0.456856	0.016246	0.009483	-0.003375	-0.134400	-0.491935	-0.699610	0.586304	0.565656	-0.454113	-0.360641	0	0
16901	1.233336	9.721109	-0.447641	0.007025	0.012743	0.005459	-0.133190	-0.492000	-0.697992	0.586390	0.565656	-0.454125	-0.360487	0	0
16902	1.257663	9.716696	-0.446861	0.007056	0.009233	0.003664	-0.135473	-0.492955	-0.697315	0.586411	0.565662	-0.454167	-0.360391	0	0
16903	1.291916	9.700324	-0.448094	0.001341	0.012437	0.016037	-0.133998	-0.491585	-0.696743	0.586565	0.565579	-0.454220	-0.360202	0	0
16904	1.282132	9.707431	-0.431597	0.020908	0.004367	-0.010475	-0.135338	-0.492921	-0.698950	0.586435	0.565713	-0.454260	-0.360154	0	0
16905	1.252944	9.711756	-0.437340	0.013979	0.010806	0.014305	-0.134800	-0.493238	-0.698013	0.586505	0.565706	-0.454359	-0.359927	0	0
16906	1.247945	9.718947	-0.439955	0.003630	0.016447	-0.001603	-0.134931	-0.494072	-0.698583	0.586559	0.565742	-0.454316	-0.359836	0	0
16907	1.282428	9.688012	-0.460329	0.021346	0.011022	0.008136	-0.135471	-0.493525	-0.697197	0.586566	0.565806	-0.454405	-0.359610	0	0
16908	1.272267	9.712105	-0.456008	0.010815	0.023576	0.000228	-0.134124	-0.494707	-0.696434	0.586619	0.565903	-0.454356	-0.359435	0	0
16909	1.252186	9.748156	-0.447267	0.003250	0.016094	0.012536	-0.136139	-0.495111	-0.695334	0.586767	0.565859	-0.454375	-0.359237	0	0
