# Supplementary material for: Identification of Haptic Based Guiding Using Hard Reins
Source: PLoS One. 2015 Jul 22;10(7):e0132020. doi: 10.1371/journal.pone.0132020 (PMC4511788; doi:10.1371/journal.pone.0132020)
Supplement: S1 File — (ZIP) [file pone.0132020.s001.zip › MotionData1/Subject1/T12/fc12.txt]

// Start Time: 0
// Sample rate: 50.0Hz
// Scenario: 4.0
// Firmware Version: 2.6.1
Counter	Acc_X	Acc_Y	Acc_Z	Gyr_X	Gyr_Y	Gyr_Z	Mag_X	Mag_Y	Mag_Z	Quat_w	Quat_x	Quat_y	Quat_z	AnalogIn_1	AnalogIn_2
18900	8.135674	0.618077	-5.317425	-0.165994	-0.199237	-0.087785	-0.561061	0.053805	0.654946	0.080531	-0.849800	-0.221757	-0.471359	0	0
18901	8.157381	0.693497	-5.346731	-0.180089	-0.170588	-0.104358	-0.558881	0.050102	0.656534	0.078144	-0.850511	-0.221895	-0.470412	0	0
18902	8.154899	0.783885	-5.394359	-0.169534	-0.145817	-0.087848	-0.556445	0.048148	0.657521	0.075979	-0.851126	-0.221924	-0.469639	0	0
18903	8.195208	0.804255	-5.487524	-0.189676	-0.153106	-0.087866	-0.554694	0.044745	0.658989	0.073625	-0.851788	-0.221860	-0.468843	0	0
18904	8.150438	0.997924	-5.438692	-0.166058	-0.112135	-0.097037	-0.553921	0.039836	0.659241	0.071516	-0.852216	-0.221947	-0.468352	0	0
18905	8.130878	1.052213	-5.497994	-0.121338	-0.080756	-0.069470	-0.550485	0.037137	0.660455	0.069987	-0.852522	-0.221994	-0.468002	0	0
18906	8.098854	1.078726	-5.288890	-0.108240	-0.055587	-0.060305	-0.551439	0.034689	0.660877	0.068668	-0.852720	-0.221996	-0.467836	0	0
18907	8.110024	1.075299	-5.400443	-0.097687	-0.054625	-0.076804	-0.550023	0.034252	0.660553	0.067360	-0.852869	-0.222199	-0.467659	0	0
18908	8.141527	1.186963	-5.425048	-0.083147	-0.011873	-0.084160	-0.550562	0.032248	0.660574	0.066247	-0.852786	-0.222505	-0.467823	0	0
18909	8.145954	1.148591	-5.459281	-0.044468	0.007835	-0.076782	-0.551381	0.029703	0.659998	0.065529	-0.852605	-0.222916	-0.468059	0	0
18910	8.092936	1.153853	-5.462095	-0.002057	0.021776	-0.065721	-0.550524	0.029104	0.660235	0.065262	-0.852354	-0.223409	-0.468318	0	0
18911	8.072700	1.033716	-5.534587	0.012498	-0.000252	-0.067519	-0.549972	0.030370	0.660592	0.065052	-0.852193	-0.224014	-0.468351	0	0
18912	7.988358	0.958707	-5.502936	0.048084	-0.020522	-0.069283	-0.550084	0.028339	0.661033	0.065102	-0.852099	-0.224802	-0.468138	0	0
18913	7.923704	0.929186	-5.437907	0.054555	-0.013304	-0.067464	-0.550372	0.029175	0.661654	0.065221	-0.851971	-0.225612	-0.467964	0	0
18914	7.971951	0.960459	-5.444338	0.089234	0.010867	-0.072924	-0.548722	0.031941	0.660396	0.065683	-0.851690	-0.226616	-0.467927	0	0
18915	8.038980	1.002218	-5.519038	0.112975	-0.006674	-0.072831	-0.550123	0.031491	0.661230	0.066289	-0.851479	-0.227741	-0.467680	0	0
18916	8.089308	1.058441	-5.578526	0.131479	0.017818	-0.067310	-0.551269	0.032661	0.661173	0.067145	-0.851150	-0.228876	-0.467601	0	0
18917	8.149204	1.117157	-5.648017	0.136767	0.016415	-0.074617	-0.550872	0.034006	0.659979	0.067995	-0.850808	-0.230112	-0.467495	0	0
18918	8.144686	1.150810	-5.623474	0.146081	0.007663	-0.067239	-0.550742	0.034999	0.660182	0.068954	-0.850512	-0.231323	-0.467294	0	0
18919	8.086685	1.112489	-5.628801	0.162373	-0.005879	-0.072710	-0.550608	0.035039	0.659334	0.069976	-0.850257	-0.232679	-0.466934	0	0
18920	7.988564	1.087616	-5.531089	0.163983	0.004760	-0.081922	-0.551052	0.036492	0.659146	0.071010	-0.849924	-0.234096	-0.466674	0	0
18921	7.952817	1.057906	-5.467143	0.164240	0.029167	-0.074631	-0.550933	0.038345	0.659402	0.072118	-0.849495	-0.235452	-0.466605	0	0
18922	7.933733	1.091850	-5.456545	0.196160	0.064259	-0.047096	-0.551112	0.040694	0.658418	0.073729	-0.848936	-0.236682	-0.466747	0	0
18923	7.943263	0.970021	-5.419048	0.203832	0.100515	-0.037980	-0.551708	0.041674	0.656221	0.075510	-0.848224	-0.237858	-0.467159	0	0
18924	7.972425	0.944996	-5.376822	0.216477	0.130484	-0.047175	-0.555167	0.046364	0.655415	0.077451	-0.847331	-0.239136	-0.467809	0	0
18925	8.030029	0.937668	-5.403180	0.200549	0.149710	-0.028875	-0.557045	0.048753	0.654167	0.079364	-0.846403	-0.240179	-0.468633	0	0
18926	8.097157	0.896330	-5.430115	0.195623	0.176269	-0.010568	-0.559772	0.050365	0.651463	0.081405	-0.845390	-0.241004	-0.469687	0	0
18927	8.135616	0.859639	-5.426961	0.201137	0.183625	-0.010567	-0.559817	0.052754	0.649631	0.083489	-0.844335	-0.241865	-0.470775	0	0
18928	8.193667	0.873483	-5.404887	0.186902	0.190170	0.004092	-0.562425	0.056083	0.647033	0.085559	-0.843287	-0.242512	-0.471948	0	0
18929	8.199122	0.884531	-5.327723	0.181792	0.189307	0.018770	-0.567563	0.058045	0.643808	0.087630	-0.842281	-0.243026	-0.473099	0	0
18930	8.235512	0.859458	-5.285768	0.187341	0.192867	0.020616	-0.569878	0.060783	0.641453	0.089788	-0.841247	-0.243532	-0.474272	0	0
18931	8.286179	0.815087	-5.258966	0.160286	0.192082	0.035250	-0.572053	0.064322	0.640280	0.091762	-0.840275	-0.243800	-0.475478	0	0
18932	8.243030	0.800365	-5.223631	0.175204	0.187690	0.046286	-0.572107	0.066623	0.637310	0.093924	-0.839328	-0.244031	-0.476608	0	0
18933	8.204788	0.756187	-5.164517	0.179896	0.176288	0.051805	-0.574698	0.069725	0.636397	0.096102	-0.838443	-0.244264	-0.477612	0	0
18934	8.180844	0.687797	-5.115757	0.182681	0.179898	0.052707	-0.576987	0.070185	0.633617	0.098334	-0.837532	-0.244476	-0.478646	0	0
18935	8.238964	0.621032	-5.050732	0.195577	0.183384	0.055483	-0.580435	0.073219	0.631433	0.100678	-0.836595	-0.244742	-0.479660	0	0
18936	8.315551	0.560428	-5.092639	0.206660	0.199832	0.057319	-0.581512	0.078128	0.628353	0.103186	-0.835560	-0.245017	-0.480790	0	0
18937	8.469596	0.520619	-5.098660	0.211781	0.185880	0.044533	-0.583538	0.080819	0.626842	0.105619	-0.834554	-0.245445	-0.481789	0	0
18938	8.584158	0.458315	-5.214464	0.213693	0.154279	0.050104	-0.585296	0.083863	0.623936	0.108034	-0.833702	-0.245851	-0.482522	0	0
18939	8.676755	0.470502	-5.087410	0.231523	0.127485	0.035527	-0.587329	0.087931	0.623643	0.110446	-0.832921	-0.246507	-0.482989	0	0
18940	8.705966	0.395932	-5.328124	0.207610	0.087184	0.033695	-0.588251	0.091828	0.620640	0.112568	-0.832346	-0.247098	-0.483188	0	0
18941	8.580654	0.402389	-5.021457	0.194284	0.028091	0.020901	-0.588549	0.093114	0.620865	0.114355	-0.832042	-0.247803	-0.482931	0	0
18942	8.497841	0.355735	-5.115284	0.158776	0.017854	-0.006708	-0.590281	0.094411	0.618415	0.115700	-0.831754	-0.248563	-0.482717	0	0
18943	8.474296	0.384208	-5.056246	0.153239	0.021652	-0.008559	-0.589030	0.096642	0.619392	0.116988	-0.831450	-0.249320	-0.482539	0	0
18944	8.359439	0.403125	-4.960037	0.149774	0.044320	-0.003116	-0.588775	0.098657	0.619233	0.118340	-0.831050	-0.249974	-0.482561	0	0
18945	8.340163	0.373990	-4.947429	0.168878	0.054483	0.026259	-0.589111	0.101365	0.616857	0.120008	-0.830652	-0.250476	-0.482574	0	0
18946	8.344371	0.253074	-4.974945	0.132013	0.055248	0.015155	-0.590969	0.102968	0.616975	0.121330	-0.830260	-0.250883	-0.482706	0	0
18947	8.390240	0.242846	-4.959819	0.080120	0.062458	-0.010641	-0.591835	0.103882	0.616192	0.122105	-0.829834	-0.251251	-0.483051	0	0
18948	8.400382	0.310189	-4.923526	0.032807	0.074021	-0.001562	-0.592850	0.104847	0.614422	0.122571	-0.829428	-0.251296	-0.483607	0	0
18949	8.446067	0.295405	-4.930162	0.058544	0.091283	0.001221	-0.593576	0.105765	0.613495	0.123297	-0.828918	-0.251425	-0.484230	0	0
18950	8.465271	0.207592	-4.902467	0.019750	0.084850	-0.012618	-0.594696	0.104923	0.613453	0.123624	-0.828449	-0.251476	-0.484922	0	0
18951	8.450925	0.234328	-4.899341	-0.023985	0.099379	-0.007219	-0.594007	0.105146	0.611620	0.123649	-0.827978	-0.251264	-0.485830	0	0
18952	8.441920	0.294262	-4.843056	-0.025838	0.095696	-0.007207	-0.596955	0.104276	0.612726	0.123652	-0.827524	-0.251037	-0.486719	0	0
18953	8.428614	0.311863	-4.702344	-0.060659	0.106994	-0.010042	-0.596970	0.104100	0.610451	0.123380	-0.827052	-0.250659	-0.487784	0	0
18954	8.471858	0.321539	-4.723223	-0.080539	0.099099	0.000036	-0.599072	0.102169	0.609501	0.122976	-0.826663	-0.250103	-0.488828	0	0
18955	8.573082	0.301281	-4.712647	-0.098524	0.105882	0.011020	-0.600230	0.102877	0.607150	0.122493	-0.826293	-0.249364	-0.489952	0	0
18956	8.660028	0.378373	-4.720227	-0.108261	0.070193	-0.007261	-0.600201	0.100578	0.607147	0.121753	-0.826058	-0.248770	-0.490833	0	0
18957	8.751219	0.441798	-4.795690	-0.067294	0.027737	0.024112	-0.601612	0.101784	0.609359	0.121398	-0.826062	-0.248170	-0.491218	0	0
18958	8.827845	0.359173	-4.823249	-0.083809	0.003866	0.024121	-0.601857	0.098644	0.609024	0.120844	-0.826203	-0.247509	-0.491452	0	0
18959	8.798661	0.389114	-4.870273	-0.089710	-0.041496	0.013168	-0.601441	0.098952	0.608473	0.120081	-0.826545	-0.246973	-0.491333	0	0
18960	8.781547	0.443322	-4.924836	-0.099888	-0.065291	0.011354	-0.600994	0.098282	0.610267	0.119167	-0.827008	-0.246433	-0.491048	0	0
18961	8.740699	0.458042	-4.915966	-0.095592	-0.096178	0.004065	-0.599845	0.097759	0.611780	0.118175	-0.827602	-0.246007	-0.490501	0	0
18962	8.658953	0.438789	-4.884048	-0.095273	-0.122848	0.018769	-0.598683	0.095831	0.612639	0.117189	-0.828358	-0.245489	-0.489719	0	0
18963	8.538554	0.432173	-4.869926	-0.099277	-0.123940	0.005890	-0.598091	0.095534	0.615588	0.116107	-0.829093	-0.245062	-0.488946	0	0
18964	8.461506	0.410659	-4.852692	-0.111867	-0.115149	0.013172	-0.594927	0.092783	0.617933	0.114971	-0.829816	-0.244492	-0.488274	0	0
18965	8.384446	0.430629	-4.854511	-0.111611	-0.108344	0.022323	-0.593780	0.091872	0.618573	0.113904	-0.830525	-0.243849	-0.487640	0	0
18966	8.350695	0.445530	-4.862813	-0.104347	-0.091582	0.018635	-0.592771	0.091215	0.619938	0.112920	-0.831130	-0.243252	-0.487135	0	0
18967	8.379475	0.440686	-4.878415	-0.130903	-0.076832	0.050680	-0.590921	0.089919	0.619414	0.111908	-0.831772	-0.242242	-0.486775	0	0
18968	8.427387	0.450592	-4.918790	-0.134981	-0.061041	0.033224	-0.590887	0.088920	0.622182	0.110812	-0.832296	-0.241336	-0.486580	0	0
18969	8.441822	0.489556	-4.938400	-0.142606	-0.049432	0.055221	-0.591015	0.088049	0.622412	0.109790	-0.832825	-0.240199	-0.486470	0	0
18970	8.475494	0.484550	-4.944523	-0.139444	-0.048519	0.070831	-0.590719	0.087171	0.622638	0.108872	-0.833378	-0.238948	-0.486345	0	0
18971	8.497373	0.498696	-4.925925	-0.152548	-0.039484	0.058871	-0.588858	0.086739	0.624999	0.107808	-0.833874	-0.237721	-0.486334	0	0
18972	8.456580	0.513318	-4.909811	-0.143065	-0.021762	0.069866	-0.588132	0.085289	0.625043	0.106914	-0.834296	-0.236422	-0.486441	0	0
18973	8.449616	0.547053	-4.890006	-0.174127	-0.020862	0.071643	-0.589231	0.083259	0.625776	0.105776	-0.834749	-0.234962	-0.486620	0	0
18974	8.420255	0.523646	-4.937371	-0.196116	0.001515	0.067882	-0.588345	0.080238	0.625578	0.104481	-0.835105	-0.233391	-0.487045	0	0
18975	8.385983	0.559646	-4.711212	-0.184903	0.006433	0.077078	-0.588757	0.079242	0.625520	0.103343	-0.835442	-0.231802	-0.487468	0	0
18976	8.413848	0.522258	-4.830858	-0.228485	0.035494	0.086118	-0.589447	0.077963	0.625446	0.101951	-0.835697	-0.229896	-0.488227	0	0
18977	8.410137	0.471573	-4.666795	-0.206242	0.016236	0.099034	-0.588455	0.077533	0.625127	0.100765	-0.836050	-0.228006	-0.488754	0	0
18978	8.491421	0.520904	-4.770965	-0.217354	0.020304	0.093524	-0.588810	0.073288	0.626846	0.099455	-0.836380	-0.226086	-0.489349	0	0
18979	8.587599	0.544977	-4.808222	-0.196419	0.035322	0.088059	-0.589664	0.072804	0.625267	0.098341	-0.836596	-0.224313	-0.490021	0	0
18980	8.650318	0.559050	-4.805645	-0.148566	0.030857	0.099187	-0.589355	0.071319	0.626162	0.097665	-0.836807	-0.222683	-0.490538	0	0
18981	8.731236	0.577315	-4.943820	-0.116421	0.000895	0.106655	-0.588236	0.072168	0.626063	0.097234	-0.837149	-0.221179	-0.490721	0	0
18982	8.721065	0.529534	-4.992062	-0.135534	-0.036079	0.079138	-0.589634	0.071037	0.626147	0.096423	-0.837626	-0.219850	-0.490664	0	0
18983	8.716548	0.597331	-4.981789	-0.135672	-0.063361	0.042488	-0.589349	0.071413	0.627159	0.095374	-0.838156	-0.218850	-0.490412	0	0
18984	8.620254	0.673460	-5.001846	-0.114477	-0.074924	0.049880	-0.587063	0.069646	0.627309	0.094508	-0.838735	-0.217903	-0.490010	0	0
18985	8.562095	0.615903	-5.019371	-0.109095	-0.072836	0.045276	-0.587311	0.068121	0.629198	0.093673	-0.839289	-0.217019	-0.489615	0	0
18986	8.470484	0.606869	-5.020834	-0.102369	-0.086351	0.024185	-0.585730	0.066746	0.630371	0.092752	-0.839856	-0.216347	-0.489114	0	0
18987	8.419528	0.632233	-5.076735	-0.079805	-0.058160	0.044361	-0.585427	0.065697	0.631152	0.092187	-0.840306	-0.215601	-0.488777	0	0
18988	8.388747	0.624185	-5.003171	-0.077869	-0.034351	0.046157	-0.585555	0.064424	0.630790	0.091693	-0.840641	-0.214818	-0.488638	0	0
18989	8.369850	0.601704	-4.944639	-0.064869	-0.016313	0.051652	-0.585702	0.065387	0.631701	0.091378	-0.840887	-0.214046	-0.488613	0	0
18990	8.355535	0.586923	-4.920045	-0.064690	-0.022279	0.058998	-0.584831	0.064446	0.633049	0.091084	-0.841177	-0.213210	-0.488535	0	0
18991	8.442480	0.551819	-4.880046	-0.093934	0.007390	0.057073	-0.585278	0.064986	0.630964	0.090602	-0.841344	-0.212228	-0.488765	0	0
18992	8.467256	0.633388	-4.827300	-0.077312	0.016221	0.062618	-0.584720	0.065019	0.630112	0.090309	-0.841459	-0.211278	-0.489032	0	0
18993	8.505270	0.609670	-4.886848	-0.056796	0.031982	0.075481	-0.584718	0.065536	0.631276	0.090280	-0.841509	-0.210301	-0.489373	0	0
18994	8.515245	0.565111	-4.824708	-0.039343	0.020660	0.079200	-0.585555	0.063627	0.629466	0.090384	-0.841608	-0.209369	-0.489583	0	0
18995	8.472367	0.603573	-4.776959	-0.035198	0.008618	0.064545	-0.586677	0.063861	0.630907	0.090434	-0.841727	-0.208610	-0.489692	0	0
18996	8.467814	0.632409	-4.754862	-0.028145	-0.007487	0.056331	-0.586557	0.065176	0.630422	0.090470	-0.841901	-0.207966	-0.489661	0	0
18997	8.467606	0.603507	-4.769536	0.001116	-0.005676	0.055462	-0.585977	0.064022	0.630344	0.090751	-0.842038	-0.207475	-0.489582	0	0
18998	8.477058	0.559861	-4.775004	0.026107	-0.006173	0.031649	-0.585711	0.065443	0.630572	0.091117	-0.842108	-0.207287	-0.489473	0	0
18999	8.467275	0.521160	-4.777307	0.033557	0.004633	0.035308	-0.588279	0.066812	0.629833	0.091593	-0.842123	-0.207114	-0.489432	0	0
19000	8.467025	0.536231	-4.815847	0.070367	0.015369	0.007837	-0.587168	0.069433	0.631685	0.092273	-0.841992	-0.207347	-0.489431	0	0
19001	8.495353	0.502909	-4.877512	0.061839	0.010535	-0.003184	-0.588846	0.067495	0.630731	0.092812	-0.841871	-0.207632	-0.489417	0	0
19002	8.581384	0.508430	-4.972482	0.079853	0.011162	-0.014144	-0.586905	0.069016	0.628401	0.093442	-0.841711	-0.208076	-0.489383	0	0
19003	8.705807	0.479816	-5.073943	0.089515	-0.017530	-0.026906	-0.586897	0.069498	0.630271	0.094038	-0.841651	-0.208722	-0.489097	0	0
19004	8.714952	0.490366	-5.141850	0.082743	-0.038889	-0.038812	-0.588860	0.069172	0.631685	0.094465	-0.841681	-0.209431	-0.488659	0	0
19005	8.652131	0.513057	-5.173170	0.100561	-0.082324	-0.052482	-0.588327	0.071742	0.631841	0.094893	-0.841873	-0.210407	-0.487826	0	0
19006	8.572958	0.520331	-5.131513	0.083644	-0.103518	-0.067178	-0.587481	0.071478	0.631108	0.095070	-0.842148	-0.211450	-0.486865	0	0
19007	8.440844	0.544926	-5.087764	0.098370	-0.103809	-0.063502	-0.586333	0.071091	0.632772	0.095379	-0.842420	-0.212528	-0.485864	0	0
19008	8.310456	0.517040	-5.109640	0.105417	-0.079154	-0.076408	-0.585806	0.074363	0.633255	0.095744	-0.842534	-0.213728	-0.485068	0	0
19009	8.214478	0.502372	-5.050590	0.111135	-0.074162	-0.068168	-0.583524	0.071820	0.631658	0.096197	-0.842636	-0.214879	-0.484291	0	0
19010	8.165721	0.464674	-5.106984	0.107865	-0.049087	-0.056305	-0.584675	0.073413	0.631769	0.096735	-0.842646	-0.215874	-0.483724	0	0
19011	8.254278	0.485286	-4.883103	0.117035	-0.015866	-0.058145	-0.583982	0.074813	0.632275	0.097411	-0.842479	-0.216913	-0.483414	0	0
19012	8.295599	0.503206	-5.155069	0.092038	0.019923	-0.038979	-0.581735	0.076055	0.632614	0.098051	-0.842205	-0.217622	-0.483444	0	0
19013	8.365058	0.440716	-4.873044	0.123087	0.001405	-0.038875	-0.583315	0.076891	0.630700	0.098908	-0.841988	-0.218511	-0.483246	0	0
19014	8.503398	0.442215	-5.056956	0.101076	0.012780	-0.042581	-0.585023	0.076987	0.629306	0.099595	-0.841727	-0.219308	-0.483198	0	0
19015	8.536777	0.427967	-5.096945	0.092958	0.045903	-0.041728	-0.585610	0.077917	0.628096	0.100282	-0.841317	-0.220031	-0.483442	0	0
19016	8.464592	0.408781	-5.075047	0.114039	0.042033	-0.039864	-0.586056	0.078982	0.627035	0.101154	-0.840906	-0.220836	-0.483607	0	0
19017	8.392232	0.404535	-5.082030	0.102945	0.016383	-0.041697	-0.584344	0.078866	0.628851	0.101861	-0.840626	-0.221636	-0.483580	0	0
19018	8.392401	0.365215	-5.043644	0.084219	0.009075	-0.057326	-0.586078	0.080701	0.627142	0.102323	-0.840365	-0.222473	-0.483551	0	0
19019	8.342321	0.428071	-5.002714	0.071420	0.017385	-0.057364	-0.585948	0.081034	0.626171	0.102691	-0.840077	-0.223250	-0.483617	0	0
19020	8.350323	0.480327	-4.925376	0.062697	0.027527	-0.041785	-0.587538	0.083649	0.626067	0.103097	-0.839777	-0.223850	-0.483773	0	0
19021	8.393617	0.448454	-4.922372	0.064493	0.049843	-0.045483	-0.588213	0.080823	0.625330	0.103537	-0.839364	-0.224460	-0.484114	0	0
19022	8.407946	0.455895	-4.942183	0.046239	0.066473	-0.045542	-0.587081	0.081065	0.625901	0.103850	-0.838895	-0.224928	-0.484642	0	0
19023	8.417459	0.475557	-4.966566	0.029905	0.081038	-0.041922	-0.589933	0.082050	0.624291	0.104086	-0.838373	-0.225308	-0.485318	0	0
19024	8.398428	0.480141	-4.936838	0.018605	0.089193	-0.054806	-0.590067	0.081214	0.623815	0.104190	-0.837792	-0.225726	-0.486104	0	0
19025	8.408940	0.478544	-4.823713	0.020635	0.094266	-0.047464	-0.592749	0.079639	0.621619	0.104352	-0.837200	-0.226093	-0.486917	0	0
19026	8.355839	0.464440	-4.829065	0.016813	0.068707	-0.051115	-0.593464	0.080625	0.622254	0.104410	-0.836729	-0.226489	-0.487531	0	0
19027	8.384930	0.451735	-4.801250	0.018697	0.051915	-0.047409	-0.592755	0.080069	0.621646	0.104460	-0.836344	-0.226890	-0.487993	0	0
19028	8.409423	0.482578	-4.763317	0.041480	0.057591	-0.051032	-0.593048	0.080402	0.620821	0.104697	-0.835902	-0.227410	-0.488458	0	0
19029	8.524345	0.483060	-4.859401	0.077245	0.049934	-0.047257	-0.595737	0.080327	0.620275	0.105233	-0.835465	-0.228097	-0.488770	0	0
19030	8.687564	0.473265	-4.938035	0.069371	0.019785	-0.065544	-0.597734	0.080999	0.618921	0.105554	-0.835139	-0.228931	-0.488868	0	0
19031	8.822209	0.575269	-5.019701	0.076466	-0.026015	-0.069083	-0.597018	0.080796	0.619892	0.105803	-0.835022	-0.229876	-0.488570	0	0
19032	8.823885	0.625317	-5.135382	0.070500	-0.078620	-0.081852	-0.595032	0.080725	0.620718	0.105817	-0.835142	-0.230934	-0.487862	0	0
19033	8.772794	0.587503	-5.182028	0.064448	-0.130104	-0.098317	-0.595309	0.080831	0.621577	0.105581	-0.835477	-0.232175	-0.486751	0	0
19034	8.589618	0.515697	-5.156322	0.067892	-0.177808	-0.101956	-0.592764	0.081453	0.622724	0.105258	-0.836024	-0.233517	-0.485236	0	0
19035	8.456954	0.465644	-5.151687	0.045707	-0.202246	-0.108420	-0.590895	0.080706	0.625632	0.104647	-0.836699	-0.234826	-0.483571	0	0
19036	8.243113	0.488025	-5.080740	0.027403	-0.200399	-0.108500	-0.590169	0.080319	0.627441	0.103896	-0.837377	-0.236040	-0.481966	0	0
19037	8.142179	0.449238	-5.028908	0.043113	-0.162141	-0.071855	-0.587877	0.079443	0.629912	0.103532	-0.837939	-0.236987	-0.480600	0	0
19038	8.142495	0.487710	-5.004514	0.034395	-0.114953	-0.060012	-0.585323	0.078818	0.630132	0.103267	-0.838312	-0.237725	-0.479641	0	0
19039	8.217263	0.513893	-5.007139	0.031269	-0.086503	-0.042608	-0.583787	0.080234	0.630064	0.103124	-0.838590	-0.238290	-0.478905	0	0
19040	8.294421	0.501068	-4.995615	0.024284	-0.042768	-0.034418	-0.583616	0.078996	0.631825	0.103073	-0.838684	-0.238697	-0.478548	0	0
19041	8.330563	0.525210	-5.006472	0.026015	-0.024025	-0.039939	-0.584615	0.080394	0.632913	0.103049	-0.838674	-0.239149	-0.478346	0	0
19042	8.330921	0.553851	-4.972481	0.033588	0.001292	-0.032618	-0.583772	0.079347	0.630575	0.103194	-0.838550	-0.239548	-0.478333	0	0
19043	8.316470	0.566136	-4.976692	0.025921	0.017835	-0.047342	-0.582936	0.080337	0.630629	0.103234	-0.838321	-0.240018	-0.478490	0	0
19044	8.268665	0.599943	-4.940866	0.030208	0.028416	-0.024415	-0.584930	0.080852	0.629547	0.103459	-0.838088	-0.240310	-0.478703	0	0
19045	8.277748	0.569140	-4.999379	0.017785	0.033166	-0.010688	-0.586061	0.080869	0.629559	0.103644	-0.837881	-0.240418	-0.478970	0	0
19046	8.360841	0.615305	-4.869333	0.025147	0.036722	-0.008814	-0.583963	0.081895	0.628471	0.103912	-0.837655	-0.240533	-0.479250	0	0
19047	8.412412	0.597941	-5.047707	0.016159	0.036449	-0.003323	-0.586915	0.080651	0.628421	0.104127	-0.837452	-0.240567	-0.479541	0	0
19048	8.433161	0.607426	-4.862427	0.006304	0.010033	0.007723	-0.587480	0.080659	0.628427	0.104248	-0.837415	-0.240471	-0.479627	0	0
19049	8.503892	0.590131	-5.056010	-0.008097	-0.014254	-0.016116	-0.586361	0.080712	0.627004	0.104077	-0.837449	-0.240549	-0.479566	0	0
19050	8.585436	0.639005	-5.126375	0.020791	-0.013444	-0.030719	-0.586061	0.079806	0.627794	0.104080	-0.837416	-0.240872	-0.479460	0	0
19051	8.594504	0.637496	-5.199190	0.061717	-0.018765	-0.004939	-0.586221	0.081643	0.628477	0.104536	-0.837426	-0.241195	-0.479181	0	0
19052	8.560206	0.646036	-5.275147	0.096100	-0.036516	-0.017698	-0.586361	0.081372	0.628178	0.105179	-0.837454	-0.241800	-0.478686	0	0
19053	8.571483	0.561935	-5.338921	0.105047	-0.083269	-0.021289	-0.585258	0.084042	0.629042	0.105763	-0.837686	-0.242536	-0.477778	0	0
19054	8.537955	0.576445	-5.318248	0.093473	-0.123582	-0.039603	-0.584681	0.084230	0.630889	0.106072	-0.838076	-0.243410	-0.476580	0	0
19055	8.430210	0.600393	-5.239182	0.088230	-0.155660	-0.026734	-0.582401	0.083955	0.632832	0.106311	-0.838654	-0.244188	-0.475110	0	0
19056	8.329049	0.532736	-5.204438	0.068104	-0.148205	-0.027735	-0.579576	0.084587	0.633693	0.106396	-0.839217	-0.244852	-0.473754	0	0
19057	8.235025	0.494456	-5.193924	0.086285	-0.157267	-0.031382	-0.579034	0.087503	0.635569	0.106592	-0.839788	-0.245659	-0.472277	0	0
19058	8.179330	0.514839	-5.237604	0.089977	-0.135134	-0.032338	-0.578439	0.085863	0.636594	0.106877	-0.840246	-0.246462	-0.470978	0	0
19059	8.131069	0.490906	-5.235955	0.079107	-0.103865	-0.031507	-0.576774	0.088409	0.636878	0.107142	-0.840569	-0.247178	-0.469965	0	0
19060	8.158027	0.504563	-5.183733	0.064398	-0.100895	-0.034283	-0.575055	0.086521	0.636744	0.107285	-0.840886	-0.247836	-0.469018	0	0
19061	8.198183	0.456907	-5.267673	0.057022	-0.071991	-0.039851	-0.574381	0.089225	0.637048	0.107405	-0.841061	-0.248484	-0.468334	0	0
19062	8.222733	0.504724	-5.229630	0.045769	-0.071357	-0.049952	-0.572382	0.088151	0.637811	0.107395	-0.841216	-0.249161	-0.467697	0	0
19063	8.242016	0.519212	-5.235088	0.036590	-0.073113	-0.050878	-0.573227	0.088409	0.638685	0.107289	-0.841389	-0.249806	-0.467066	0	0
19064	8.232308	0.587694	-5.272927	0.025632	-0.052769	-0.051842	-0.572655	0.088366	0.639384	0.107147	-0.841473	-0.250385	-0.466637	0	0
19065	8.231912	0.524974	-5.297476	0.027051	-0.059440	-0.032571	-0.571266	0.089280	0.637871	0.107080	-0.841637	-0.250817	-0.466125	0	0
19066	8.212593	0.544695	-5.311118	0.012345	-0.062743	-0.069299	-0.571103	0.088622	0.639527	0.106722	-0.841736	-0.251495	-0.465662	0	0
19067	8.217701	0.597814	-5.296470	0.000636	-0.063145	-0.061970	-0.569695	0.089296	0.639980	0.106286	-0.841870	-0.252054	-0.465216	0	0
19068	8.213004	0.634219	-5.296057	-0.002732	-0.058036	-0.085836	-0.569116	0.087882	0.639320	0.105736	-0.841920	-0.252797	-0.464848	0	0
19069	8.188849	0.671076	-5.319068	-0.010152	-0.039277	-0.091386	-0.570489	0.085542	0.640602	0.105131	-0.841880	-0.253529	-0.464660	0	0
19070	8.116629	0.686099	-5.316269	0.009887	-0.034529	-0.095038	-0.570485	0.085651	0.641317	0.104698	-0.841785	-0.254372	-0.464468	0	0
19071	8.109415	0.695879	-5.318351	0.026341	-0.029921	-0.095931	-0.569496	0.085370	0.640865	0.104402	-0.841650	-0.255303	-0.464270	0	0
19072	8.125949	0.720735	-5.371949	0.033506	-0.024029	-0.102344	-0.569358	0.085655	0.640882	0.104167	-0.841458	-0.256318	-0.464111	0	0
19073	8.197420	0.711899	-5.473715	0.051581	-0.038353	-0.109615	-0.570472	0.085309	0.642428	0.103995	-0.841298	-0.257490	-0.463790	0	0
19074	8.253771	0.733595	-5.673753	0.060850	-0.052486	-0.104059	-0.569336	0.083936	0.640774	0.103903	-0.841207	-0.258664	-0.463324	0	0
19075	8.324807	0.757229	-5.845341	0.083314	-0.082140	-0.116800	-0.568479	0.084664	0.643218	0.103848	-0.841196	-0.260090	-0.462556	0	0
19076	8.403597	0.735994	-5.930554	0.125663	-0.149280	-0.134950	-0.567759	0.084046	0.643880	0.103907	-0.841399	-0.261924	-0.461136	0	0
19077	8.291095	0.750111	-5.839296	0.143580	-0.217055	-0.142167	-0.565927	0.084714	0.644329	0.103885	-0.841874	-0.263981	-0.459097	0	0
19078	8.040854	0.800022	-5.812703	0.152407	-0.260887	-0.149467	-0.562663	0.084990	0.646438	0.103811	-0.842509	-0.266178	-0.456674	0	0
19079	7.800056	0.825818	-5.801114	0.133706	-0.263691	-0.164228	-0.560661	0.084290	0.648357	0.103474	-0.843133	-0.268421	-0.454279	0	0
19080	7.597589	0.793197	-5.793755	0.156282	-0.231854	-0.144098	-0.558133	0.087005	0.650768	0.103533	-0.843629	-0.270557	-0.452074	0	0
19081	7.508087	0.750526	-5.819672	0.130990	-0.165835	-0.138776	-0.556141	0.086633	0.651858	0.103546	-0.843867	-0.272470	-0.450475	0	0
19082	7.535350	0.749014	-5.721665	0.210755	-0.082417	-0.105712	-0.554880	0.087739	0.652339	0.104637	-0.843727	-0.274357	-0.449337	0	0
19083	7.612031	0.705318	-5.758635	0.178590	-0.033085	-0.081988	-0.553764	0.089270	0.652991	0.105665	-0.843465	-0.275867	-0.448663	0	0
19084	7.688869	0.680858	-5.783408	0.176536	0.006139	-0.060020	-0.554118	0.093008	0.650114	0.106920	-0.843079	-0.277130	-0.448313	0	0
19085	7.823430	0.729351	-5.853343	0.163985	0.064684	-0.021565	-0.554701	0.094449	0.650210	0.108363	-0.842557	-0.277959	-0.448435	0	0
19086	7.914671	0.768299	-5.912058	0.151494	0.149226	-0.018029	-0.556020	0.096204	0.647076	0.109987	-0.841669	-0.278590	-0.449314	0	0
19087	8.064489	0.849439	-5.892977	0.210058	0.195331	-0.021611	-0.557486	0.098656	0.644413	0.112177	-0.840502	-0.279485	-0.450401	0	0
19088	8.035706	0.864047	-5.882143	0.217624	0.216961	-0.014294	-0.560110	0.102879	0.641163	0.114563	-0.839233	-0.280306	-0.451653	0	0
19089	7.969341	0.852832	-5.734804	0.178683	0.227454	-0.034585	-0.562718	0.105676	0.637683	0.116514	-0.837907	-0.281129	-0.453104	0	0
19090	7.883861	0.882933	-5.584064	0.137623	0.232104	-0.064962	-0.565847	0.105568	0.635017	0.118040	-0.836506	-0.281989	-0.454759	0	0
19091	7.807331	0.887342	-5.511124	0.110606	0.259885	-0.051309	-0.568304	0.108179	0.632372	0.119430	-0.835052	-0.282604	-0.456683	0	0
19092	7.840922	0.801989	-5.493612	0.117657	0.264204	-0.062320	-0.570475	0.110369	0.629416	0.120891	-0.833522	-0.283311	-0.458652	0	0
19093	7.903316	0.758094	-5.508310	0.153884	0.250143	-0.075067	-0.575164	0.110715	0.626793	0.122499	-0.831980	-0.284332	-0.460390	0	0
19094	8.038245	0.742530	-5.503795	0.193563	0.232838	-0.095121	-0.577894	0.111414	0.622192	0.124348	-0.830394	-0.285691	-0.461914	0	0
19095	8.195027	0.772863	-5.497384	0.239613	0.220922	-0.082126	-0.581899	0.113475	0.619528	0.126547	-0.828844	-0.287198	-0.463163	0	0
19096	8.250269	0.711813	-5.495016	0.275986	0.206530	-0.089370	-0.583689	0.118163	0.615309	0.129031	-0.827273	-0.288921	-0.464215	0	0
19097	8.192589	0.629029	-5.440258	0.268178	0.174319	-0.104958	-0.587540	0.120153	0.614055	0.131223	-0.825819	-0.290804	-0.465013	0	0
19098	8.053020	0.551632	-5.382401	0.245903	0.152855	-0.115102	-0.589570	0.122341	0.611097	0.133179	-0.824444	-0.292660	-0.465731	0	0
19099	7.801506	0.565425	-5.194158	0.246189	0.157657	-0.104146	-0.590316	0.123378	0.607772	0.135140	-0.823083	-0.294451	-0.466444	0	0
19100	7.602142	0.448646	-5.061856	0.210019	0.151207	-0.087749	-0.592748	0.124643	0.606175	0.136920	-0.821831	-0.295910	-0.467209	0	0
19101	7.486733	0.268528	-4.952432	0.163666	0.156005	-0.042938	-0.595620	0.127341	0.604815	0.138483	-0.820759	-0.296809	-0.468061	0	0
19102	7.620975	0.137093	-4.987296	0.101445	0.174390	0.022983	-0.596533	0.130256	0.601325	0.139959	-0.819866	-0.296820	-0.469180	0	0
19103	8.119864	0.020547	-5.238602	0.052884	0.224281	0.117402	-0.597985	0.131031	0.597707	0.141571	-0.819096	-0.295785	-0.470692	0	0
19104	8.723707	-0.031462	-5.655252	0.012480	0.320882	0.169582	-0.602274	0.133770	0.595938	0.143435	-0.818062	-0.293960	-0.473063	0	0
19105	9.280425	-0.048413	-5.949136	-0.033537	0.347347	0.224616	-0.605443	0.135758	0.591563	0.145211	-0.817131	-0.291454	-0.475674	0	0
19106	9.189636	-0.227177	-5.772989	-0.095164	0.277677	0.253007	-0.606481	0.138313	0.589610	0.146461	-0.816677	-0.288491	-0.477871	0	0
19107	8.597009	-0.249407	-5.432123	-0.221670	0.172839	0.254639	-0.609014	0.135898	0.586935	0.146340	-0.816915	-0.285084	-0.479544	0	0
19108	7.840509	-0.333869	-5.066211	-0.387765	0.098078	0.278121	-0.609295	0.135357	0.586337	0.144800	-0.817792	-0.280768	-0.481059	0	0
19109	7.345287	-0.556802	-4.819670	-0.525426	0.110042	0.329079	-0.610547	0.133937	0.586402	0.142374	-0.818941	-0.275367	-0.482947	0	0
19110	7.379480	-0.670035	-4.712989	-0.553621	0.204015	0.360063	-0.612065	0.131088	0.586380	0.140154	-0.819713	-0.269411	-0.485640	0	0
19111	7.927367	-0.563941	-4.955015	-0.544978	0.345616	0.395771	-0.613616	0.129763	0.584613	0.138528	-0.819849	-0.263005	-0.489373	0	0
19112	8.691763	-0.458747	-5.243791	-0.448972	0.408430	0.421727	-0.615900	0.129527	0.581364	0.137996	-0.819556	-0.256739	-0.493326	0	0
19113	9.546618	-0.464456	-5.628463	-0.412174	0.387781	0.430266	-0.619420	0.127508	0.579715	0.137733	-0.819303	-0.250610	-0.496958	0	0
19114	10.131175	-0.448018	-6.075347	-0.355327	0.312774	0.406758	-0.620456	0.128857	0.575987	0.137639	-0.819237	-0.245036	-0.499863	0	0
19115	9.476851	-0.416058	-5.944386	-0.362187	0.127497	0.408741	-0.622596	0.129804	0.574934	0.137029	-0.820095	-0.239668	-0.501225	0	0
19116	8.713719	-0.479563	-5.510454	-0.379255	-0.069324	0.372153	-0.622005	0.128450	0.575976	0.135631	-0.821837	-0.234769	-0.501070	0	0
19117	7.908707	-0.447813	-4.924573	-0.367054	-0.194061	0.329096	-0.618007	0.128154	0.580732	0.133812	-0.824077	-0.230454	-0.499882	0	0
19118	7.412058	-0.575566	-4.902001	-0.372354	-0.181584	0.334441	-0.614586	0.126874	0.582318	0.132010	-0.826237	-0.226038	-0.498811	0	0
19119	7.397681	-0.662731	-4.544537	-0.334644	-0.069023	0.296707	-0.613132	0.126085	0.586218	0.130578	-0.827694	-0.221971	-0.498599	0	0
19120	7.437115	-0.792049	-4.686954	-0.252520	0.060952	0.274621	-0.612532	0.123484	0.586333	0.130005	-0.828318	-0.218319	-0.499324	0	0
19121	7.882330	-0.881318	-4.414325	-0.138775	0.138713	0.278481	-0.611301	0.126760	0.586526	0.130568	-0.828417	-0.215096	-0.500410	0	0
19122	8.255652	-1.014673	-4.071661	-0.022164	0.116373	0.262299	-0.611038	0.127398	0.585148	0.131961	-0.828419	-0.212621	-0.501099	0	0
19123	8.363419	-1.237979	-3.753469	0.112793	0.005868	0.256313	-0.610678	0.130954	0.582819	0.134232	-0.828787	-0.211000	-0.500572	0	0
19124	8.664536	-1.569891	-3.935980	0.079888	-0.082146	0.160049	-0.613248	0.133400	0.583563	0.135537	-0.829421	-0.210146	-0.499529	0	0
19125	9.026730	-1.479981	-4.499675	-0.047580	-0.143233	0.049866	-0.610581	0.134662	0.583334	0.135155	-0.830306	-0.209620	-0.498382	0	0
19126	9.691108	-0.845803	-5.479345	-0.114611	-0.075191	-0.034569	-0.608841	0.133317	0.586772	0.133888	-0.830756	-0.209400	-0.498066	0	0
19127	10.432364	-0.112846	-5.910509	-0.184675	0.007750	-0.060258	-0.608799	0.129886	0.586415	0.132135	-0.830839	-0.208902	-0.498606	0	0
19128	10.486943	0.129297	-5.191150	-0.218756	-0.206720	-0.044308	-0.607073	0.128890	0.588601	0.129679	-0.832056	-0.208414	-0.497423	0	0
19129	10.268258	0.213411	-4.839420	-0.354876	-0.467224	-0.147866	-0.604981	0.123024	0.593310	0.125078	-0.834518	-0.208415	-0.494468	0	0
19130	9.989861	0.463957	-5.109990	-0.411628	-0.470133	-0.251687	-0.599746	0.116378	0.601195	0.119430	-0.836808	-0.209027	-0.491728	0	0
19131	9.662092	0.380319	-5.390554	-0.435778	-0.402332	-0.307910	-0.595651	0.109280	0.606940	0.113483	-0.838647	-0.209874	-0.489639	0	0
19132	8.817602	0.195525	-5.451965	-0.385544	-0.402194	-0.346570	-0.592802	0.100182	0.612855	0.107720	-0.840302	-0.211308	-0.487481	0	0
19133	7.872108	0.000255	-4.862311	-0.252321	-0.433588	-0.355659	-0.588557	0.092632	0.618995	0.103003	-0.841923	-0.213470	-0.484754	0	0
19134	7.264014	-0.019429	-4.342103	-0.214372	-0.414367	-0.374088	-0.584731	0.083990	0.624080	0.098512	-0.843334	-0.215966	-0.482123	0	0
19135	6.797971	0.318628	-3.989129	-0.133201	-0.293956	-0.392509	-0.582063	0.076588	0.627696	0.094916	-0.844027	-0.218860	-0.480323	0	0
19136	6.696643	0.534869	-3.785858	-0.171760	-0.143876	-0.376288	-0.580705	0.072350	0.631664	0.091357	-0.844044	-0.221309	-0.479860	0	0
19137	6.992164	1.076436	-3.817534	-0.206062	0.062514	-0.376530	-0.580323	0.065659	0.633224	0.088001	-0.843094	-0.223382	-0.481195	0	0
19138	7.553677	1.418028	-4.266267	-0.172916	0.346869	-0.327203	-0.583793	0.059766	0.631473	0.085755	-0.840831	-0.224962	-0.484811	0	0
19139	8.378367	1.541538	-4.866365	-0.241829	0.605061	-0.296369	-0.591520	0.052038	0.624551	0.083684	-0.837420	-0.225707	-0.490695	0	0
19140	9.243098	1.652420	-5.269970	-0.214174	0.732564	-0.301827	-0.600239	0.045402	0.619124	0.082073	-0.833290	-0.226524	-0.497572	0	0
19141	10.238003	1.698881	-5.640215	-0.114265	0.698812	-0.292186	-0.609323	0.043901	0.611614	0.081276	-0.829225	-0.227767	-0.503888	0	0
19142	10.431457	1.715841	-5.560381	-0.042153	0.513564	-0.244905	-0.615260	0.039346	0.603884	0.080877	-0.826093	-0.229129	-0.508457	0	0
19143	9.694084	1.531506	-5.171680	-0.030883	0.280943	-0.175874	-0.621200	0.037999	0.601025	0.080392	-0.824286	-0.230158	-0.510995	0	0
19144	8.745273	1.401256	-4.726408	-0.011402	0.094784	-0.146394	-0.624004	0.034054	0.597408	0.079784	-0.823467	-0.231194	-0.511943	0	0
19145	7.842678	1.438217	-4.296268	0.049680	-0.007102	-0.142621	-0.625681	0.033839	0.599392	0.079461	-0.823137	-0.232595	-0.511889	0	0
19146	7.535814	1.581544	-4.153420	0.101563	0.016341	-0.153608	-0.626084	0.032658	0.600171	0.079564	-0.822609	-0.234329	-0.511932	0	0
19147	7.714100	1.794970	-4.248070	0.134693	0.118589	-0.155470	-0.626666	0.032233	0.597319	0.080155	-0.821533	-0.236177	-0.512717	0	0
19148	8.142361	1.895536	-4.376960	0.209778	0.236851	-0.164581	-0.630622	0.031618	0.596469	0.081608	-0.819751	-0.238376	-0.514320	0	0
19149	8.646919	1.899417	-4.569721	0.213159	0.308938	-0.182934	-0.633396	0.036028	0.592384	0.083139	-0.817551	-0.240700	-0.516489	0	0
19150	8.704339	1.870462	-4.610705	0.207212	0.316504	-0.201303	-0.638924	0.035936	0.590166	0.084572	-0.815246	-0.243117	-0.518764	0	0
19151	8.420151	1.657568	-4.500013	0.112697	0.216246	-0.168390	-0.641640	0.036021	0.586375	0.085122	-0.813623	-0.244880	-0.520390	0	0
19152	8.234925	1.639486	-4.140540	-0.015914	0.112838	-0.142816	-0.643872	0.032959	0.585073	0.084542	-0.812693	-0.245827	-0.521491	0	0
19153	8.070821	1.670344	-4.184927	-0.036102	0.047749	-0.069378	-0.644460	0.033896	0.583721	0.083975	-0.812311	-0.246156	-0.522021	0	0
19154	7.976741	1.696256	-3.898625	-0.044660	-0.036289	-0.003202	-0.646251	0.030731	0.584390	0.083523	-0.812524	-0.245944	-0.521862	0	0
19155	8.099348	1.822718	-3.989344	-0.066069	-0.055047	0.019771	-0.645247	0.030102	0.585190	0.082916	-0.812922	-0.245485	-0.521555	0	0
19156	8.389901	1.934634	-4.168566	-0.016117	-0.021170	0.037325	-0.643690	0.029799	0.585015	0.082944	-0.813132	-0.245078	-0.521415	0	0
19157	8.697248	1.924610	-4.305733	0.064856	0.001729	0.052190	-0.643435	0.032216	0.585447	0.083700	-0.813205	-0.244997	-0.521218	0	0
19158	8.746934	1.957563	-4.437813	0.113727	-0.039990	0.070716	-0.644135	0.032055	0.586010	0.084911	-0.813485	-0.245011	-0.520578	0	0
19159	8.790370	1.763787	-4.658097	0.151264	-0.140047	0.080095	-0.643166	0.034549	0.587572	0.086158	-0.814289	-0.245277	-0.518989	0	0
19160	8.831541	1.635628	-4.887530	0.158669	-0.269801	0.094979	-0.640081	0.037297	0.589130	0.087297	-0.815776	-0.245522	-0.516341	0	0
19161	8.849023	1.526438	-5.072475	0.160568	-0.384708	0.107992	-0.636991	0.040951	0.592726	0.088154	-0.817890	-0.245820	-0.512697	0	0
19162	8.806690	1.455952	-5.218698	0.141892	-0.450847	0.168595	-0.631895	0.043224	0.597491	0.089085	-0.820475	-0.245527	-0.508529	0	0
19163	8.961076	1.268528	-5.428596	0.134758	-0.461918	0.278705	-0.626824	0.047760	0.602964	0.090400	-0.823387	-0.244353	-0.504136	0	0
19164	8.954768	1.154091	-5.571621	0.139137	-0.407416	0.368524	-0.619222	0.053138	0.608041	0.092422	-0.826197	-0.242347	-0.500124	0	0
19165	9.270871	0.930910	-5.732244	0.196491	-0.301828	0.449241	-0.613341	0.059478	0.611637	0.095483	-0.828614	-0.239913	-0.496714	0	0
19166	9.042250	0.705857	-5.287954	0.255729	-0.277501	0.438233	-0.611558	0.064817	0.613511	0.099125	-0.830781	-0.237774	-0.493397	0	0
19167	8.856042	0.584616	-5.011243	0.257387	-0.373077	0.372271	-0.606957	0.072689	0.618489	0.102138	-0.833251	-0.236333	-0.489293	0	0
19168	8.649527	0.614094	-4.930862	0.185749	-0.363053	0.361066	-0.600789	0.077668	0.620441	0.104607	-0.835674	-0.234563	-0.485476	0	0
19169	8.739020	0.460979	-5.133280	0.138302	-0.216762	0.349716	-0.597472	0.084566	0.622256	0.106881	-0.837408	-0.232549	-0.482955	0	0
19170	8.820098	0.437499	-5.233085	0.106146	-0.123706	0.334835	-0.596954	0.088684	0.623075	0.109113	-0.838659	-0.230352	-0.481334	0	0
19171	8.836243	0.539323	-5.059109	0.086207	-0.143881	0.241261	-0.594039	0.093999	0.625078	0.110596	-0.839824	-0.228910	-0.479651	0	0
19172	8.709684	0.745523	-4.997474	0.065633	-0.201768	0.162410	-0.591521	0.097301	0.627243	0.111479	-0.841083	-0.228047	-0.477648	0	0
19173	8.298260	0.659526	-4.878781	-0.004845	-0.210630	0.127317	-0.587420	0.098288	0.629247	0.111494	-0.842395	-0.227198	-0.475731	0	0
19174	7.822011	0.476015	-4.688250	0.046091	-0.197242	0.114419	-0.587579	0.100519	0.630662	0.111992	-0.843535	-0.226636	-0.473859	0	0
19175	7.283650	0.145661	-4.365916	0.083395	-0.137927	0.134420	-0.585611	0.102009	0.631869	0.112950	-0.844411	-0.226061	-0.472344	0	0
19176	7.010626	-0.104116	-4.043317	0.167145	-0.044900	0.143519	-0.581673	0.105119	0.634574	0.114951	-0.844752	-0.225649	-0.471447	0	0
19177	6.901659	-0.067594	-3.816777	0.217723	0.091326	0.140636	-0.583427	0.108141	0.632090	0.117598	-0.844397	-0.225386	-0.471556	0	0
19178	7.431876	-0.071494	-3.805230	0.164009	0.214888	0.172566	-0.586055	0.113182	0.629741	0.120294	-0.843571	-0.224411	-0.472818	0	0
19179	8.205456	-0.287521	-4.016733	0.198972	0.306316	0.168947	-0.588109	0.117900	0.627933	0.123410	-0.842265	-0.223553	-0.474745	0	0
19180	8.877215	-0.633468	-4.251845	0.261381	0.390280	0.165347	-0.591610	0.123365	0.623071	0.127281	-0.840445	-0.222878	-0.477261	0	0
19181	9.378632	-1.087502	-4.655208	0.195698	0.460794	0.161459	-0.595106	0.127208	0.616126	0.130697	-0.838350	-0.221849	-0.480489	0	0
19182	9.766541	-1.207911	-4.921713	0.082831	0.412287	0.117330	-0.600826	0.130605	0.613137	0.132882	-0.836509	-0.220684	-0.483626	0	0
19183	9.819559	-1.100977	-4.966478	0.011558	0.319686	0.130213	-0.605693	0.133422	0.609963	0.134312	-0.835232	-0.219195	-0.486108	0	0
19184	9.617854	-0.871517	-4.971931	-0.085507	0.244116	0.135643	-0.608266	0.133764	0.606753	0.134806	-0.834448	-0.217281	-0.488172	0	0
19185	9.474167	-0.379377	-5.064800	-0.129570	0.163345	0.071503	-0.609424	0.134070	0.603811	0.134439	-0.833979	-0.215795	-0.489732	0	0
19186	9.092781	-0.048031	-4.978327	-0.163871	0.106831	0.062324	-0.611948	0.133595	0.605504	0.133622	-0.833803	-0.214292	-0.490913	0	0
19187	8.594543	-0.121106	-4.873212	-0.269359	0.057647	0.056572	-0.612758	0.130859	0.605907	0.131786	-0.833999	-0.212386	-0.491906	0	0
19188	8.176700	-0.218224	-4.645653	-0.294751	0.059371	-0.004142	-0.613121	0.126928	0.607080	0.129445	-0.834077	-0.210851	-0.493053	0	0
19189	7.802135	-0.244750	-4.460317	-0.281441	0.108084	0.010406	-0.615752	0.122399	0.606538	0.127386	-0.833927	-0.209200	-0.494544	0	0
19190	7.628785	-0.287684	-4.422712	-0.197039	0.231151	0.041528	-0.618012	0.121098	0.604497	0.126445	-0.833112	-0.207545	-0.496851	0	0
19191	7.715500	-0.419945	-4.371261	-0.117454	0.295808	0.034238	-0.619679	0.118164	0.603338	0.126263	-0.831857	-0.206264	-0.499526	0	0
19192	8.060760	-0.473022	-4.572929	-0.060759	0.349560	0.026983	-0.622535	0.119436	0.601747	0.126623	-0.830234	-0.205250	-0.502545	0	0
19193	8.334530	-0.483086	-4.689516	-0.002933	0.364086	-0.002234	-0.627342	0.116593	0.596802	0.127353	-0.828397	-0.204751	-0.505585	0	0
19194	8.489070	-0.543273	-4.623222	0.088192	0.343374	-0.013926	-0.631074	0.118576	0.592715	0.128727	-0.826509	-0.204833	-0.508286	0	0
19195	8.625966	-0.542767	-4.372294	0.136511	0.278044	-0.047639	-0.634499	0.119353	0.589682	0.130208	-0.824818	-0.205517	-0.510377	0	0
19196	8.800079	-0.535315	-4.296630	0.191034	0.202798	-0.053793	-0.637088	0.121113	0.586845	0.131939	-0.823414	-0.206631	-0.511747	0	0
19197	8.895267	-0.650970	-4.402395	0.184510	0.103373	-0.083929	-0.639827	0.124388	0.585377	0.133276	-0.822464	-0.208080	-0.512341	0	0
19198	8.910302	-0.760078	-4.592079	0.155578	0.025404	-0.133431	-0.640666	0.122752	0.583867	0.133939	-0.821841	-0.209903	-0.512425	0	0
19199	8.884321	-0.660811	-4.566305	0.134788	-0.054577	-0.149848	-0.641543	0.123994	0.582255	0.134206	-0.821621	-0.211843	-0.511909	0	0
19200	9.033471	-0.566308	-4.638901	0.167664	-0.074891	-0.149705	-0.640420	0.124420	0.581988	0.134675	-0.821453	-0.213996	-0.511159	0	0
19201	9.002701	-0.697005	-4.822181	0.155637	-0.122838	-0.116654	-0.639985	0.125414	0.585018	0.135143	-0.821617	-0.215856	-0.509989	0	0
19202	8.781319	-0.791100	-4.742050	0.056499	-0.195922	-0.122298	-0.639254	0.124999	0.587392	0.134575	-0.822267	-0.217376	-0.508443	0	0
19203	8.507510	-0.668774	-4.677871	-0.045311	-0.281991	-0.157265	-0.637649	0.122953	0.590504	0.132845	-0.823413	-0.218754	-0.506448	0	0
19204	8.281669	-0.531758	-4.649208	-0.048990	-0.326489	-0.152640	-0.634190	0.119462	0.593225	0.130968	-0.824787	-0.220158	-0.504088	0	0
19205	8.254771	-0.516252	-4.706073	-0.035210	-0.317607	-0.116847	-0.629902	0.118057	0.597060	0.129449	-0.826169	-0.221294	-0.501713	0	0
19206	8.218620	-0.464766	-4.728540	-0.054538	-0.337470	-0.153556	-0.627423	0.114654	0.601211	0.127495	-0.827582	-0.222686	-0.499263	0	0
19207	8.560213	-0.307632	-4.870728	-0.094842	-0.331408	-0.190250	-0.624528	0.112090	0.605694	0.125085	-0.828926	-0.224141	-0.496987	0	0
19208	9.257072	-0.014041	-5.247540	-0.163850	-0.189403	-0.218865	-0.621612	0.107011	0.608746	0.122229	-0.829572	-0.225339	-0.496078	0	0
19209	9.843727	0.237749	-5.523883	-0.220879	-0.032844	-0.245673	-0.620405	0.102565	0.611145	0.119165	-0.829445	-0.226255	-0.496617	0	0
19210	9.760630	0.290509	-5.075977	-0.186777	-0.163309	-0.221537	-0.619622	0.096265	0.610461	0.116160	-0.829968	-0.227321	-0.495969	0	0
19211	9.502041	0.419398	-4.606519	-0.197897	-0.274513	-0.179193	-0.618414	0.092343	0.613884	0.113068	-0.831144	-0.228078	-0.494363	0	0
19212	9.339346	0.720959	-4.583976	-0.297902	-0.218368	-0.159277	-0.615345	0.086402	0.616880	0.109321	-0.832185	-0.228137	-0.493427	0	0
19213	9.018382	0.743569	-4.653952	-0.217320	-0.133636	-0.164829	-0.614977	0.081518	0.619685	0.106454	-0.832701	-0.228518	-0.493008	0	0
19214	8.501831	0.564066	-4.379760	-0.079249	-0.150461	-0.200454	-0.612499	0.076658	0.621339	0.104476	-0.833061	-0.229917	-0.492171	0	0
19215	8.013898	0.541657	-3.900296	0.037085	-0.162256	-0.226914	-0.612027	0.074248	0.623448	0.103356	-0.833294	-0.232094	-0.490990	0	0
19216	7.595832	0.762679	-3.525724	0.119865	-0.111474	-0.281932	-0.610162	0.072603	0.624177	0.102726	-0.833053	-0.235109	-0.490095	0	0
19217	7.555284	1.206820	-3.349811	0.211122	0.016373	-0.300239	-0.611563	0.072282	0.625303	0.103111	-0.832041	-0.238564	-0.490064	0	0
19218	7.780759	1.646052	-3.669396	0.347475	0.210134	-0.281818	-0.614404	0.072940	0.624522	0.105134	-0.829967	-0.242352	-0.491292	0	0
19219	8.687198	1.508325	-4.182464	0.221239	0.408600	-0.234506	-0.618967	0.073244	0.619772	0.106855	-0.827143	-0.244896	-0.494411	0	0
19220	9.619201	1.458104	-4.543741	0.143951	0.593282	-0.236601	-0.625223	0.071823	0.612665	0.108339	-0.823456	-0.246884	-0.499231	0	0
19221	10.514874	1.509141	-4.661448	0.171085	0.567982	-0.211530	-0.629931	0.071619	0.606610	0.110136	-0.819891	-0.248806	-0.503730	0	0
19222	10.560143	1.182210	-4.899577	0.272609	0.317885	-0.189880	-0.636332	0.072081	0.602171	0.112216	-0.817506	-0.251341	-0.505885	0	0
19223	10.136520	0.735585	-4.647511	0.283987	0.090980	-0.153870	-0.638766	0.072966	0.599560	0.114033	-0.816329	-0.253877	-0.506112	0	0
19224	9.082428	0.604102	-4.415705	0.312227	-0.051194	-0.074924	-0.641324	0.074279	0.599950	0.116086	-0.816034	-0.256086	-0.505008	0	0
19225	7.951962	0.462120	-4.084492	0.274905	-0.152952	-0.022796	-0.640497	0.077708	0.602988	0.117871	-0.816418	-0.257780	-0.503108	0	0
19226	7.586185	0.546771	-4.055768	0.245508	-0.154562	-0.026587	-0.637971	0.079899	0.604374	0.119355	-0.816832	-0.259370	-0.501266	0	0
19227	7.466434	0.824386	-4.078465	0.254696	-0.067742	-0.032194	-0.637283	0.082125	0.605640	0.121143	-0.816775	-0.260935	-0.500116	0	0
19228	7.791443	0.929926	-4.162397	0.238437	0.117106	-0.042527	-0.637900	0.085089	0.603991	0.123193	-0.815785	-0.262286	-0.500524	0	0
19229	8.477129	1.102559	-4.375325	0.200096	0.233866	-0.050873	-0.640328	0.085673	0.601644	0.125223	-0.814225	-0.263362	-0.501993	0	0
19230	8.960068	1.260132	-4.624248	0.254843	0.271195	-0.059877	-0.642923	0.087066	0.597510	0.127710	-0.812385	-0.264725	-0.503628	0	0
19231	8.990376	1.171447	-4.717749	0.184698	0.233027	-0.080150	-0.645798	0.089518	0.595284	0.129453	-0.810755	-0.265962	-0.505156	0	0
19232	8.835906	1.094928	-4.717302	0.077912	0.153331	-0.097712	-0.650064	0.090259	0.593248	0.130017	-0.809613	-0.266916	-0.506338	0	0
19233	8.546424	0.975581	-4.707254	-0.003116	0.070441	-0.109750	-0.650910	0.089203	0.591633	0.129645	-0.808963	-0.267658	-0.507080	0	0
19234	8.282205	0.915000	-4.572161	-0.030231	0.003026	-0.090491	-0.650600	0.087179	0.591786	0.128961	-0.808743	-0.268188	-0.507326	0	0
19235	8.185787	0.937684	-4.585316	-0.031698	-0.014485	-0.074885	-0.651703	0.085436	0.592537	0.128299	-0.808654	-0.268617	-0.507408	0	0
19236	8.280587	0.916070	-4.470642	-0.012590	-0.000626	-0.045486	-0.650844	0.084965	0.593066	0.127975	-0.808550	-0.268876	-0.507519	0	0
19237	8.390058	0.998859	-4.372745	0.033413	0.049559	-0.039930	-0.650822	0.083771	0.593982	0.128182	-0.808147	-0.269274	-0.507897	0	0
19238	8.484669	1.072695	-4.322661	0.049549	0.088715	0.013293	-0.652710	0.086222	0.591464	0.128903	-0.807666	-0.269263	-0.508486	0	0
19239	8.587488	0.966040	-4.380342	0.073767	0.097003	0.028012	-0.652843	0.084848	0.590246	0.129903	-0.807151	-0.269260	-0.509049	0	0
19240	8.588977	0.870074	-4.458320	0.061440	0.053619	0.015193	-0.653999	0.085276	0.587736	0.130628	-0.806840	-0.269329	-0.509321	0	0
19241	8.648674	0.880358	-4.532951	0.075091	-0.012907	0.019009	-0.654435	0.087341	0.589710	0.131292	-0.806859	-0.269551	-0.509003	0	0
19242	8.666498	0.794960	-4.683936	0.076051	-0.135179	0.032037	-0.655428	0.087642	0.589738	0.131720	-0.807529	-0.269817	-0.507686	0	0
19243	8.606691	0.789066	-4.935367	0.086776	-0.214439	0.064277	-0.650463	0.088260	0.593127	0.132158	-0.808676	-0.270000	-0.505645	0	0
19244	8.638588	0.684730	-5.128065	0.141081	-0.280285	0.116774	-0.647815	0.093224	0.596526	0.133146	-0.810216	-0.270096	-0.502863	0	0
19245	8.636603	0.573568	-5.336449	0.188985	-0.314422	0.131578	-0.645996	0.096753	0.600127	0.134472	-0.811898	-0.270380	-0.499634	0	0
19246	8.457994	0.572900	-5.373253	0.190520	-0.390653	0.127992	-0.640923	0.099689	0.603093	0.135616	-0.813928	-0.270776	-0.495792	0	0
19247	8.477539	0.643029	-5.368696	0.210770	-0.414161	0.135425	-0.634869	0.103986	0.607268	0.136856	-0.816059	-0.271264	-0.491664	0	0
19248	8.721858	0.582885	-5.532818	0.236341	-0.365864	0.128096	-0.630224	0.108012	0.611580	0.138435	-0.817871	-0.271839	-0.487879	0	0
19249	9.009618	0.422319	-5.646078	0.258965	-0.272831	0.142706	-0.625016	0.111245	0.614281	0.140476	-0.819233	-0.272301	-0.484743	0	0
19250	9.157276	0.342063	-5.526517	0.261672	-0.211395	0.100428	-0.623515	0.115785	0.614975	0.142545	-0.820157	-0.273002	-0.482177	0	0
19251	8.896919	0.364968	-4.929661	0.394025	-0.250926	0.060341	-0.621568	0.119927	0.617764	0.145350	-0.820969	-0.274751	-0.478951	0	0
19252	8.744590	0.328605	-4.670573	0.509946	-0.252391	0.016495	-0.617541	0.126657	0.619845	0.148934	-0.821467	-0.277380	-0.475469	0	0
19253	8.777509	0.154185	-4.701928	0.445165	-0.136556	-0.024213	-0.613792	0.131512	0.619264	0.152069	-0.821386	-0.279882	-0.473145	0	0
19254	8.880986	0.221989	-4.748835	0.440745	-0.016278	-0.064754	-0.615731	0.138900	0.618612	0.155352	-0.820600	-0.282485	-0.471893	0	0
19255	9.037769	0.277390	-4.442736	0.406850	-0.001108	-0.101494	-0.615779	0.141971	0.617531	0.158186	-0.819687	-0.285220	-0.470893	0	0
19256	8.951601	0.247718	-4.355164	0.361008	-0.068886	-0.167562	-0.615118	0.146209	0.618781	0.160173	-0.818954	-0.288360	-0.469582	0	0
19257	8.692727	0.176427	-4.147875	0.302266	-0.120230	-0.169493	-0.614866	0.147584	0.617024	0.161492	-0.818546	-0.291337	-0.468003	0	0
19258	8.240208	-0.070027	-3.977966	0.177943	-0.088668	-0.169922	-0.613467	0.149104	0.617814	0.161911	-0.818173	-0.293667	-0.467052	0	0
19259	7.847621	-0.291975	-3.858449	0.169642	-0.087824	-0.138862	-0.613760	0.150499	0.618753	0.162391	-0.817901	-0.295708	-0.466073	0	0
19260	7.689661	-0.534880	-3.926590	0.183752	-0.031477	-0.096793	-0.615042	0.150573	0.617638	0.163365	-0.817460	-0.297369	-0.465450	0	0
19261	8.015229	-0.679778	-4.142613	0.213600	0.097892	-0.089560	-0.615342	0.152276	0.618172	0.164999	-0.816386	-0.298897	-0.465779	0	0
19262	8.543710	-0.400153	-4.474571	0.305090	0.286431	-0.073013	-0.618361	0.155269	0.616689	0.167999	-0.814335	-0.300363	-0.467351	0	0
19263	9.352906	-0.349659	-4.866831	0.382598	0.415555	-0.061882	-0.622283	0.159929	0.610790	0.172097	-0.811548	-0.301909	-0.469706	0	0
19264	10.013180	-0.342846	-5.178926	0.386547	0.444036	-0.089310	-0.627298	0.162259	0.605888	0.176145	-0.808527	-0.303600	-0.472318	0	0
19265	10.143169	-0.377679	-5.181599	0.411010	0.278067	-0.116501	-0.633634	0.168081	0.600509	0.179796	-0.806120	-0.305940	-0.473545	0	0
19266	9.701377	-0.330985	-4.995686	0.420169	0.130111	-0.169551	-0.636656	0.170298	0.597280	0.182796	-0.804217	-0.309028	-0.473627	0	0
19267	8.916628	-0.490258	-4.822445	0.380149	0.042482	-0.152249	-0.637558	0.173546	0.595793	0.185306	-0.802837	-0.311918	-0.473098	0	0
19268	8.205035	-0.653997	-4.536025	0.336129	0.013038	-0.153382	-0.637879	0.175897	0.594811	0.187331	-0.801670	-0.314669	-0.472457	0	0
19269	7.819750	-0.729782	-4.468969	0.300259	0.029949	-0.127882	-0.639883	0.177667	0.594516	0.189278	-0.800551	-0.316997	-0.472021	0	0
19270	7.773128	-0.656580	-4.297662	0.322138	0.120736	-0.138988	-0.641603	0.178097	0.592153	0.191588	-0.798933	-0.319342	-0.472251	0	0
19271	7.870537	-0.578563	-4.199346	0.377635	0.200672	-0.123371	-0.643931	0.181974	0.590011	0.194718	-0.796851	-0.321662	-0.472913	0	0
19272	8.121616	-0.517747	-4.164860	0.476833	0.251382	-0.113098	-0.646989	0.185863	0.584905	0.198796	-0.794364	-0.324269	-0.473620	0	0
19273	8.349842	-0.615032	-3.903492	0.539764	0.216678	-0.151416	-0.649487	0.190706	0.580702	0.203132	-0.791748	-0.327525	-0.473920	0	0
19274	8.596622	-0.657530	-3.758406	0.614754	0.155859	-0.215350	-0.653691	0.196160	0.576271	0.207500	-0.789039	-0.331777	-0.473587	0	0
19275	8.887096	-0.647914	-3.904475	0.686841	0.047322	-0.281041	-0.656552	0.197195	0.573674	0.211818	-0.786421	-0.337065	-0.472295	0	0
19276	9.420650	-0.625544	-4.404970	0.678775	0.047630	-0.345181	-0.658049	0.201687	0.570430	0.215689	-0.783579	-0.342822	-0.471122	0	0
19277	9.941777	-0.582912	-4.962840	0.662978	0.128326	-0.398456	-0.662355	0.204129	0.565953	0.219525	-0.780138	-0.348701	-0.470745	0	0
19278	9.968773	-0.625418	-4.881999	0.692759	0.004858	-0.367001	-0.664253	0.207964	0.564513	0.223227	-0.777294	-0.354761	-0.469179	0	0
19279	9.505471	-0.549614	-4.685431	0.636710	-0.191144	-0.321002	-0.665725	0.211909	0.563641	0.226076	-0.775591	-0.360579	-0.466187	0	0
19280	9.237372	-0.384977	-4.524569	0.668334	-0.331470	-0.285875	-0.664792	0.216607	0.564209	0.228745	-0.774570	-0.366616	-0.461855	0	0
19281	8.821468	-0.152701	-4.807024	0.537842	-0.340987	-0.306364	-0.662097	0.216776	0.565751	0.230331	-0.773755	-0.372163	-0.457981	0	0
19282	8.378971	0.109861	-4.803256	0.589290	-0.346943	-0.365033	-0.660550	0.219056	0.568569	0.231936	-0.772609	-0.378431	-0.453950	0	0
19283	7.744672	0.125742	-4.569282	0.506885	-0.355595	-0.435046	-0.660549	0.219185	0.568860	0.232607	-0.771365	-0.384832	-0.450328	0	0
19284	7.144680	0.384967	-4.054804	0.498665	-0.337720	-0.537014	-0.658947	0.217821	0.572723	0.232746	-0.769638	-0.391953	-0.447057	0	0
19285	6.821005	0.838746	-3.725724	0.569583	-0.201107	-0.563690	-0.657659	0.216915	0.573220	0.233886	-0.766963	-0.399223	-0.444618	0	0
19286	7.266796	1.167302	-3.865861	0.591937	0.057254	-0.573086	-0.659661	0.217874	0.571883	0.236107	-0.763024	-0.406046	-0.444044	0	0
19287	8.123504	1.205776	-4.651289	0.659040	0.376919	-0.560448	-0.665087	0.218806	0.566332	0.240227	-0.757475	-0.412278	-0.445589	0	0
19288	9.105124	1.203942	-4.849851	0.643793	0.599012	-0.606501	-0.675197	0.218067	0.555341	0.244854	-0.750740	-0.418203	-0.448934	0	0
19289	10.299313	1.385071	-5.060001	0.695403	0.533876	-0.654640	-0.683105	0.221087	0.543149	0.249406	-0.743849	-0.424849	-0.451651	0	0
19290	10.609052	1.361105	-4.883331	0.864597	0.242759	-0.627165	-0.690203	0.220312	0.537789	0.254041	-0.737892	-0.432751	-0.451338	0	0
19291	10.137819	0.619761	-5.051704	0.871087	0.020048	-0.537107	-0.694936	0.222774	0.533034	0.258167	-0.733216	-0.440516	-0.449099	0	0
19292	9.163341	0.189310	-4.991496	0.738262	-0.071590	-0.432902	-0.698104	0.225287	0.529683	0.261338	-0.729696	-0.447147	-0.446436	0	0
19293	8.380653	0.072092	-4.880862	0.752084	-0.148171	-0.387062	-0.697853	0.227064	0.528518	0.264471	-0.726627	-0.453647	-0.443026	0	0
19294	7.829722	0.079320	-4.768421	0.777272	-0.163602	-0.332051	-0.697889	0.229397	0.527815	0.267904	-0.723781	-0.459863	-0.439197	0	0
19295	7.599585	0.069113	-4.610119	0.769310	-0.110568	-0.326694	-0.698243	0.233401	0.525379	0.271558	-0.720674	-0.465838	-0.435752	0	0
19296	7.672689	0.296446	-4.601709	0.752080	0.016873	-0.332382	-0.700007	0.237412	0.523241	0.275600	-0.717013	-0.471379	-0.433287	0	0
19297	8.100489	0.500259	-4.833776	0.646229	0.125929	-0.332642	-0.702344	0.240009	0.517905	0.279409	-0.713099	-0.476161	-0.432078	0	0
19298	8.451048	0.636551	-5.053731	0.570055	0.198806	-0.314462	-0.707253	0.244534	0.512148	0.283087	-0.709128	-0.480280	-0.431659	0	0
19299	8.604989	0.655461	-5.098013	0.431276	0.194914	-0.303680	-0.710391	0.243815	0.507321	0.285788	-0.705599	-0.483699	-0.431845	0	0
19300	8.533268	0.713511	-5.049057	0.312076	0.116182	-0.305627	-0.713263	0.245055	0.503462	0.287248	-0.702731	-0.486825	-0.432042	0	0
19301	8.408271	0.733373	-5.017683	0.215943	0.051547	-0.267196	-0.715952	0.243917	0.501152	0.287872	-0.700589	-0.489453	-0.432134	0	0
19302	8.268607	0.695165	-4.988554	0.157012	0.032890	-0.245296	-0.719501	0.243264	0.498031	0.288106	-0.698785	-0.491737	-0.432307	0	0
19303	8.235756	0.698735	-4.876188	0.129157	0.025312	-0.225155	-0.721746	0.242806	0.499298	0.288161	-0.697204	-0.493769	-0.432506	0	0
19304	8.245531	0.717940	-4.866766	0.103535	0.039999	-0.192190	-0.722577	0.240726	0.498043	0.288264	-0.695797	-0.495393	-0.432847	0	0
19305	8.337821	0.784322	-4.802151	0.057660	0.066132	-0.164760	-0.724001	0.240278	0.495905	0.288274	-0.694540	-0.496577	-0.433501	0	0
19306	8.342787	0.862081	-4.816323	0.064560	0.092753	-0.148259	-0.724994	0.239115	0.493577	0.288563	-0.693221	-0.497584	-0.434265	0	0
19307	8.323103	0.828782	-4.854452	0.065204	0.113539	-0.126281	-0.727796	0.237023	0.493190	0.289019	-0.691926	-0.498399	-0.435092	0	0
19308	8.319394	0.846385	-4.718930	0.050468	0.080426	-0.126250	-0.728095	0.236594	0.490335	0.289240	-0.690810	-0.499220	-0.435778	0	0
19309	8.387304	0.859774	-4.668241	0.039189	0.056847	-0.100523	-0.729783	0.236169	0.490749	0.289338	-0.689964	-0.499909	-0.436262	0	0
19310	8.542944	0.845764	-4.790098	0.012373	0.051869	-0.076683	-0.730080	0.236393	0.489209	0.289369	-0.689327	-0.500303	-0.436796	0	0
19311	8.621803	0.778065	-4.846630	-0.010350	0.034775	-0.035404	-0.733734	0.234995	0.489581	0.289293	-0.689047	-0.500394	-0.437183	0	0
19312	8.563686	0.710678	-4.854558	-0.031157	-0.002938	0.011387	-0.730916	0.235273	0.488864	0.289135	-0.689216	-0.500150	-0.437302	0	0
19313	8.395047	0.624000	-4.812583	-0.044584	-0.063067	0.062791	-0.732187	0.236082	0.490342	0.288758	-0.689956	-0.499700	-0.436898	0	0
19314	8.292938	0.531171	-4.889081	-0.092592	-0.112348	0.119625	-0.730194	0.235438	0.491132	0.288102	-0.691318	-0.498757	-0.436254	0	0
19315	8.301743	0.461831	-4.967159	-0.100869	-0.175365	0.158236	-0.729212	0.237992	0.494396	0.287185	-0.693185	-0.497726	-0.435074	0	0
19316	8.301085	0.455666	-5.049302	-0.126934	-0.188567	0.211422	-0.726966	0.240037	0.495918	0.286308	-0.695425	-0.496212	-0.433803	0	0
19317	8.409863	0.578688	-5.057399	-0.119006	-0.209427	0.237207	-0.721888	0.242944	0.499449	0.285428	-0.697873	-0.494646	-0.432238	0	0
19318	8.907630	0.589174	-5.196722	-0.111837	-0.157531	0.295053	-0.719620	0.244462	0.502920	0.285162	-0.700337	-0.492511	-0.430863	0	0
19319	9.316677	0.555618	-5.260549	-0.089716	-0.072648	0.292291	-0.717963	0.248119	0.503982	0.285389	-0.702370	-0.490286	-0.429940	0	0
19320	9.525477	0.614825	-5.084393	-0.006846	-0.060719	0.242946	-0.716862	0.251198	0.505297	0.286108	-0.703847	-0.488685	-0.428868	0	0
19321	9.565259	0.451431	-4.857472	0.000782	-0.125834	0.191669	-0.714653	0.256517	0.507449	0.286276	-0.705346	-0.487701	-0.427412	0	0
19322	9.305673	0.442361	-4.768111	0.063860	-0.194305	0.162483	-0.711017	0.259211	0.507016	0.286494	-0.706790	-0.487347	-0.425278	0	0
19323	9.214422	0.237576	-4.640428	0.058822	-0.137667	0.138476	-0.709912	0.262003	0.508313	0.286786	-0.707905	-0.487012	-0.423607	0	0
19324	9.260869	0.291511	-4.888195	-0.019601	-0.076629	0.107039	-0.708500	0.264379	0.512128	0.286748	-0.708815	-0.486353	-0.422868	0	0
19325	9.009573	0.473895	-4.433154	-0.019203	-0.136601	0.061246	-0.708935	0.265776	0.513069	0.286168	-0.709768	-0.486227	-0.421806	0	0
19326	8.550977	0.459622	-4.213193	-0.043964	-0.195603	0.030915	-0.705386	0.266566	0.516341	0.285057	-0.710875	-0.486344	-0.420558	0	0
19327	8.121146	0.245407	-3.927978	-0.113291	-0.166324	0.035199	-0.704808	0.266617	0.518037	0.283557	-0.712087	-0.486086	-0.419819	0	0
19328	7.619247	0.080098	-3.634917	-0.100062	-0.097067	0.044160	-0.703369	0.266314	0.520835	0.282579	-0.712999	-0.485590	-0.419504	0	0
19329	7.303130	-0.248592	-3.552772	-0.096793	0.030265	0.084215	-0.704785	0.267009	0.521742	0.282363	-0.713571	-0.484488	-0.419951	0	0
19330	7.604680	-0.534921	-3.698770	-0.068611	0.216706	0.091327	-0.705093	0.268624	0.521138	0.283325	-0.713304	-0.482895	-0.421588	0	0
19331	8.321214	-0.429965	-3.944694	-0.004774	0.394971	0.065643	-0.706135	0.270409	0.517296	0.285457	-0.711977	-0.481269	-0.424243	0	0
19332	9.380198	-0.113278	-4.245524	0.077772	0.553752	0.058487	-0.710899	0.272916	0.508722	0.288939	-0.709686	-0.479554	-0.427655	0	0
19333	10.612847	-0.007866	-4.435867	0.111516	0.581968	0.051452	-0.716345	0.274763	0.502095	0.292730	-0.707118	-0.477955	-0.431106	0	0
19334	11.002059	-0.013480	-4.583313	0.134716	0.409466	0.011480	-0.720830	0.276625	0.491921	0.295708	-0.705013	-0.477215	-0.433335	0	0
19335	10.649717	0.058224	-4.680781	0.159657	0.150116	-0.056945	-0.723681	0.276943	0.489279	0.297305	-0.703622	-0.477838	-0.433816	0	0
19336	9.855700	0.076420	-4.535023	0.105024	-0.061247	-0.094502	-0.725096	0.277639	0.490185	0.297363	-0.703130	-0.479102	-0.433179	0	0
19337	8.802115	0.007462	-4.264182	0.031562	-0.138488	-0.096593	-0.725365	0.278357	0.493205	0.296507	-0.703177	-0.480302	-0.432361	0	0
19338	8.103753	-0.168865	-4.130516	0.056804	-0.104939	-0.045393	-0.726200	0.277496	0.493443	0.296228	-0.703250	-0.481141	-0.431499	0	0
19339	7.759085	-0.429698	-4.029952	0.127291	0.000097	-0.020765	-0.725353	0.278158	0.494325	0.297040	-0.702776	-0.481808	-0.430968	0	0
19340	7.741665	-0.506661	-4.068450	0.204313	0.141909	0.005750	-0.724558	0.280978	0.492229	0.299201	-0.701595	-0.482182	-0.430980	0	0
19341	8.098632	-0.343913	-4.095232	0.320883	0.275943	0.007704	-0.727165	0.282971	0.487566	0.302822	-0.699481	-0.482652	-0.431361	0	0
19342	8.580154	-0.361230	-4.142340	0.401491	0.327469	0.006046	-0.730666	0.287108	0.480498	0.307252	-0.696882	-0.483302	-0.431706	0	0
19343	8.860406	-0.435211	-4.018034	0.422528	0.270271	-0.023130	-0.732640	0.292982	0.472674	0.311411	-0.694301	-0.484420	-0.431633	0	0
19344	9.029635	-0.391028	-3.966103	0.459859	0.189294	-0.055914	-0.737684	0.297073	0.467033	0.315300	-0.691776	-0.486166	-0.430901	0	0
19345	9.152705	-0.440984	-3.922721	0.471289	0.105354	-0.099781	-0.736911	0.300420	0.462989	0.318655	-0.689345	-0.488515	-0.429670	0	0
19346	9.074371	-0.564447	-3.717694	0.523232	-0.008983	-0.130726	-0.738972	0.305179	0.460334	0.321672	-0.687077	-0.491646	-0.427478	0	0
19347	9.132683	-0.736426	-3.583312	0.590262	-0.064836	-0.185572	-0.739440	0.306771	0.457323	0.324633	-0.684529	-0.495605	-0.424746	0	0
19348	9.250479	-0.908183	-3.856958	0.582861	-0.073526	-0.224122	-0.741331	0.309502	0.454964	0.327321	-0.681834	-0.499806	-0.422087	0	0
19349	9.272528	-0.890137	-4.128202	0.593655	-0.075853	-0.231439	-0.744058	0.312306	0.454317	0.330036	-0.679039	-0.504086	-0.419381	0	0
19350	9.439651	-0.825194	-4.356256	0.542627	-0.130728	-0.218564	-0.744528	0.314572	0.452198	0.332160	-0.676692	-0.508229	-0.416486	0	0
19351	9.433019	-0.739062	-4.625984	0.468392	-0.148907	-0.187478	-0.745862	0.318406	0.450611	0.333818	-0.674794	-0.511894	-0.413743	0	0
19352	9.081917	-0.632943	-4.578344	0.429902	-0.295090	-0.174532	-0.745882	0.320118	0.450860	0.334513	-0.673673	-0.515806	-0.410133	0	0
19353	8.977389	-0.529938	-4.428833	0.370794	-0.404882	-0.183649	-0.744165	0.321030	0.455147	0.334195	-0.673136	-0.519868	-0.406128	0	0
19354	8.760444	-0.311202	-4.530406	0.263782	-0.454518	-0.211321	-0.741298	0.320356	0.459182	0.332767	-0.672999	-0.523837	-0.402409	0	0
19355	8.645002	-0.096142	-4.592321	0.167920	-0.428625	-0.239986	-0.738722	0.320532	0.463557	0.330711	-0.672901	-0.527507	-0.399464	0	0
19356	8.471424	-0.055750	-4.619384	0.130782	-0.401407	-0.263074	-0.737272	0.319764	0.467034	0.328449	-0.672674	-0.531098	-0.396945	0	0
19357	8.284198	-0.077647	-4.515904	0.128896	-0.327252	-0.272413	-0.736901	0.315928	0.471886	0.326520	-0.672100	-0.534473	-0.394975	0	0
19358	8.216235	-0.061676	-4.585723	0.130861	-0.229404	-0.277168	-0.735445	0.314063	0.474304	0.325096	-0.671106	-0.537557	-0.393651	0	0
19359	8.112607	0.086096	-4.339334	0.191577	-0.150832	-0.270743	-0.737257	0.313012	0.475812	0.324529	-0.669621	-0.540577	-0.392512	0	0
19360	7.833247	0.112178	-4.328716	0.194151	-0.116979	-0.314893	-0.739344	0.310860	0.476405	0.323985	-0.667748	-0.543793	-0.391708	0	0
19361	7.560546	0.402216	-3.572649	0.203635	-0.149173	-0.364360	-0.739045	0.310895	0.478528	0.323130	-0.665688	-0.547463	-0.390808	0	0
19362	7.714076	0.736478	-3.803270	0.132712	-0.056011	-0.425125	-0.742108	0.306952	0.477886	0.322065	-0.663153	-0.550953	-0.391091	0	0
19363	8.444494	1.137456	-4.248271	0.080697	0.166957	-0.407017	-0.745453	0.302475	0.476505	0.321952	-0.659993	-0.553386	-0.393090	0	0
19364	9.129182	1.064816	-4.796101	0.038450	0.356255	-0.365071	-0.748831	0.298990	0.472497	0.322755	-0.656460	-0.554746	-0.396418	0	0
19365	9.566105	0.879218	-4.929595	0.122035	0.333019	-0.317095	-0.755071	0.296818	0.466051	0.324169	-0.652980	-0.556192	-0.398977	0	0
19366	9.714675	0.664981	-4.946211	0.157933	0.204520	-0.262686	-0.759450	0.294343	0.462258	0.325312	-0.650195	-0.557838	-0.400295	0	0
19367	9.478209	0.359888	-4.857229	0.118236	0.109449	-0.164531	-0.762988	0.293491	0.460257	0.326058	-0.648453	-0.558985	-0.400913	0	0
19368	9.014849	0.213168	-4.884336	0.062249	0.080625	-0.065624	-0.764388	0.291576	0.458735	0.326672	-0.647570	-0.559361	-0.401315	0	0
19369	8.573447	0.160940	-4.916479	0.006865	0.014724	-0.008845	-0.764123	0.292603	0.458230	0.326788	-0.647440	-0.559361	-0.401430	0	0
19370	8.383307	0.252136	-4.925682	-0.109616	-0.019746	0.018483	-0.764254	0.293210	0.460534	0.326065	-0.647993	-0.558828	-0.401869	0	0
19371	8.508058	0.405876	-5.062198	-0.172252	-0.013246	0.036751	-0.765259	0.294780	0.461067	0.325042	-0.648815	-0.557906	-0.402651	0	0
19372	8.623748	0.490379	-5.094960	-0.205696	0.034098	0.047660	-0.765513	0.293153	0.462100	0.324113	-0.649620	-0.556622	-0.403876	0	0
19373	8.581383	0.620627	-5.020061	-0.255508	0.042293	0.066833	-0.764071	0.292433	0.464589	0.322974	-0.650652	-0.554986	-0.405377	0	0
19374	8.344055	0.683572	-4.887584	-0.328420	0.054739	0.076726	-0.765176	0.290976	0.465358	0.321472	-0.651926	-0.552937	-0.407320	0	0
19375	8.202320	0.752107	-4.860097	-0.418908	0.055679	0.080199	-0.765720	0.290328	0.467021	0.319384	-0.653489	-0.550495	-0.409757	0	0
19376	8.144433	0.820904	-4.896132	-0.485239	0.068926	0.061695	-0.764807	0.285820	0.467863	0.316864	-0.655098	-0.547841	-0.412690	0	0
19377	8.159476	0.907582	-4.857481	-0.529048	0.078044	0.065284	-0.765891	0.283175	0.469406	0.314097	-0.656809	-0.544950	-0.415903	0	0
19378	8.279668	0.919439	-4.900547	-0.576118	0.074304	0.084494	-0.765838	0.280472	0.471785	0.311087	-0.658768	-0.541721	-0.419271	0	0
19379	8.403451	0.948720	-4.798703	-0.641243	0.075584	0.112845	-0.766873	0.274620	0.474259	0.307740	-0.661052	-0.538020	-0.422896	0	0
19380	8.462431	1.004841	-4.674936	-0.716944	0.056513	0.158633	-0.766668	0.271328	0.476882	0.303991	-0.663864	-0.533715	-0.426641	0	0
19381	8.456985	1.021284	-4.452398	-0.773813	0.010223	0.227423	-0.767302	0.267856	0.480493	0.299867	-0.667373	-0.528835	-0.430147	0	0
19382	8.468356	1.091356	-4.259126	-0.825722	-0.050636	0.277906	-0.764978	0.265996	0.485451	0.295297	-0.671519	-0.523526	-0.433339	0	0
19383	8.616218	1.097870	-4.460269	-0.929158	-0.045920	0.343789	-0.762069	0.262287	0.489862	0.290289	-0.676236	-0.517281	-0.436873	0	0
19384	8.740226	1.152908	-4.650543	-0.923845	-0.063286	0.373221	-0.759110	0.256698	0.497411	0.285353	-0.681100	-0.510842	-0.440134	0	0
19385	9.047217	1.182530	-4.850240	-0.853916	-0.102249	0.391837	-0.757052	0.253546	0.502431	0.280720	-0.685964	-0.504666	-0.442676	0	0
19386	9.373190	1.158874	-5.065488	-0.798962	-0.087597	0.391983	-0.753879	0.251674	0.507380	0.276544	-0.690552	-0.498631	-0.445004	0	0
19387	9.283645	1.018719	-5.055807	-0.737156	-0.157223	0.382996	-0.751236	0.248137	0.514211	0.272354	-0.695182	-0.493106	-0.446532	0	0
19388	9.232718	0.765984	-4.990331	-0.702221	-0.253962	0.397849	-0.746933	0.247841	0.521795	0.268009	-0.700172	-0.487842	-0.447146	0	0
19389	8.914065	0.466800	-4.936885	-0.667472	-0.311432	0.401560	-0.742915	0.247032	0.528217	0.263592	-0.705295	-0.482848	-0.447143	0	0
19390	8.576793	0.205625	-4.814861	-0.663644	-0.315762	0.441833	-0.737172	0.245628	0.537417	0.259374	-0.710569	-0.477543	-0.446955	0	0
19391	8.305924	0.127009	-4.597510	-0.681684	-0.254547	0.480172	-0.731896	0.245278	0.542865	0.255441	-0.715748	-0.471709	-0.447153	0	0
19392	8.031753	0.165283	-4.234342	-0.676346	-0.190702	0.503895	-0.727020	0.244796	0.551140	0.251965	-0.720684	-0.465511	-0.447692	0	0
19393	7.880567	0.061066	-3.799407	-0.713888	-0.140622	0.498199	-0.723289	0.244414	0.557734	0.248379	-0.725408	-0.459041	-0.448745	0	0
19394	7.973631	-0.039760	-3.564409	-0.810280	-0.043288	0.475845	-0.721551	0.242415	0.559857	0.244449	-0.729771	-0.452006	-0.450965	0	0
19395	8.416513	-0.085923	-3.610259	-0.898155	0.116273	0.492023	-0.718939	0.238929	0.562728	0.240626	-0.733629	-0.444032	-0.454668	0	0
19396	8.963024	-0.060348	-3.995273	-0.967590	0.272052	0.478906	-0.717192	0.236882	0.565839	0.236917	-0.736807	-0.435398	-0.459798	0	0
19397	9.242604	-0.042912	-3.995953	-0.934341	0.354649	0.482574	-0.717672	0.230811	0.566737	0.233789	-0.739444	-0.426650	-0.465333	0	0
19398	9.430054	0.000547	-4.079977	-0.945696	0.284274	0.475370	-0.720193	0.228858	0.566356	0.230227	-0.742320	-0.418006	-0.470348	0	0
19399	9.246509	0.216110	-3.603098	-0.957475	0.114564	0.464617	-0.722944	0.224206	0.568356	0.225786	-0.745880	-0.409733	-0.474134	0	0
19400	8.922374	0.179093	-3.745810	-1.087882	0.069739	0.449671	-0.721150	0.218829	0.571966	0.220096	-0.749797	-0.401000	-0.478081	0	0
19401	8.854269	0.219704	-3.844450	-1.167195	0.106588	0.421918	-0.720320	0.212259	0.576785	0.213792	-0.753482	-0.391954	-0.482628	0	0
19402	9.031064	0.396715	-4.115613	-1.116301	0.173930	0.402701	-0.720209	0.206035	0.580641	0.208010	-0.756556	-0.383093	-0.487437	0	0
19403	9.438789	0.563031	-4.434132	-0.966724	0.243890	0.413082	-0.720952	0.200123	0.584241	0.203654	-0.758907	-0.374688	-0.492133	0	0
19404	9.773663	0.521089	-4.736790	-0.816095	0.236937	0.400599	-0.720858	0.193199	0.584798	0.200325	-0.760875	-0.367088	-0.496172	0	0
19405	9.750240	0.563980	-4.668000	-0.653467	0.125289	0.335034	-0.722482	0.188292	0.585780	0.197492	-0.762761	-0.360996	-0.498873	0	0
19406	9.393291	0.440226	-4.655457	-0.559263	0.038191	0.307730	-0.722196	0.189193	0.587816	0.194915	-0.764770	-0.355739	-0.500585	0	0
19407	8.750017	0.173849	-4.526855	-0.494545	0.003257	0.301307	-0.723258	0.185892	0.591017	0.192671	-0.766767	-0.350908	-0.501807	0	0
19408	8.395758	-0.118705	-4.406815	-0.449261	-0.041946	0.252712	-0.720675	0.184167	0.593149	0.190362	-0.768721	-0.346751	-0.502588	0	0
19409	8.232304	-0.196303	-4.321496	-0.377994	-0.041979	0.249135	-0.717554	0.184452	0.595119	0.188584	-0.770498	-0.342972	-0.503129	0	0
19410	8.348219	-0.280486	-4.253915	-0.297817	0.019477	0.264806	-0.718242	0.184883	0.598266	0.187704	-0.771864	-0.339353	-0.503817	0	0
19411	8.575478	-0.307786	-4.146647	-0.215714	0.084411	0.284180	-0.718380	0.185266	0.599283	0.187783	-0.772794	-0.335870	-0.504696	0	0
19412	8.783595	-0.335189	-4.021756	-0.143777	0.076649	0.272450	-0.717572	0.187077	0.597265	0.188317	-0.773591	-0.332849	-0.505278	0	0
19413	8.875443	-0.316814	-3.993670	-0.088481	0.021160	0.258907	-0.715916	0.190209	0.597303	0.189042	-0.774500	-0.330312	-0.505279	0	0
19414	8.924437	-0.342945	-3.879728	-0.039723	-0.051199	0.172876	-0.717075	0.192648	0.597750	0.189459	-0.775401	-0.328834	-0.504705	0	0
19415	8.843864	-0.325229	-3.712345	0.023614	-0.142043	0.086883	-0.716636	0.192953	0.600172	0.189650	-0.776348	-0.328499	-0.503394	0	0
19416	8.953487	-0.294605	-3.882915	0.083565	-0.174104	0.004494	-0.714118	0.195989	0.601895	0.189768	-0.777077	-0.329177	-0.501778	0	0
19417	8.980176	-0.290911	-4.171335	0.180124	-0.189827	-0.044845	-0.711298	0.197316	0.603225	0.190357	-0.777528	-0.330737	-0.499828	0	0
19418	9.093846	-0.395556	-4.384002	0.181375	-0.234502	-0.097989	-0.710871	0.198617	0.605850	0.190520	-0.778025	-0.332814	-0.497608	0	0
19419	9.400313	-0.286969	-4.684617	0.129205	-0.243236	-0.132869	-0.707905	0.199915	0.607743	0.190097	-0.778533	-0.334900	-0.495571	0	0
19420	9.226738	-0.105119	-4.771144	0.162282	-0.273363	-0.123591	-0.706468	0.200286	0.611433	0.189854	-0.779158	-0.337152	-0.493150	0	0
19421	9.130744	-0.236833	-4.664546	0.140341	-0.327053	-0.118082	-0.704052	0.201106	0.614434	0.189305	-0.780092	-0.339329	-0.490383	0	0
19422	8.813337	-0.050393	-4.656291	0.027841	-0.411906	-0.142062	-0.699206	0.200532	0.618740	0.187452	-0.781565	-0.341324	-0.487357	0	0
19423	8.613305	0.185894	-4.449198	-0.033224	-0.486295	-0.158577	-0.695454	0.197634	0.623901	0.184802	-0.783437	-0.343254	-0.483994	0	0
19424	8.348319	0.407142	-4.532050	-0.142359	-0.461195	-0.204734	-0.689706	0.194609	0.631018	0.181134	-0.785215	-0.344989	-0.481259	0	0
19425	8.199544	0.548568	-4.511071	-0.105684	-0.383782	-0.208465	-0.685811	0.191968	0.636761	0.178019	-0.786519	-0.346756	-0.479017	0	0
19426	8.314432	0.578376	-4.623871	-0.101649	-0.297547	-0.203062	-0.682912	0.188450	0.640193	0.175239	-0.787411	-0.348368	-0.477405	0	0
19427	8.434879	0.655639	-4.661689	-0.044482	-0.217217	-0.193865	-0.680743	0.187336	0.644632	0.173247	-0.787841	-0.350009	-0.476220	0	0
19428	8.604430	0.818771	-4.618656	0.012418	-0.177064	-0.190082	-0.679142	0.184923	0.646448	0.171841	-0.787992	-0.351841	-0.475129	0	0
19429	8.778870	0.991505	-4.570913	0.045476	-0.138573	-0.188175	-0.678822	0.181911	0.646256	0.170858	-0.787901	-0.353726	-0.474233	0	0
19430	9.014523	1.098021	-4.680483	0.069566	-0.085571	-0.181723	-0.677408	0.183082	0.648298	0.170265	-0.787540	-0.355605	-0.473641	0	0
19431	8.913290	1.059756	-4.667284	0.096558	-0.046673	-0.202865	-0.678106	0.183044	0.649293	0.169938	-0.786867	-0.357688	-0.473309	0	0
19432	8.721315	0.918257	-4.504019	0.074214	-0.048551	-0.217648	-0.678790	0.181594	0.649775	0.169340	-0.786187	-0.359803	-0.473049	0	0
19433	8.298165	0.939099	-4.389022	0.124742	-0.017819	-0.212179	-0.679201	0.180196	0.649125	0.169291	-0.785287	-0.362041	-0.472854	0	0
19434	7.817667	0.881451	-4.178187	0.217259	0.027596	-0.177312	-0.682627	0.182036	0.647858	0.170283	-0.784140	-0.364385	-0.472601	0	0
19435	7.505563	0.920671	-4.045484	0.251572	0.063375	-0.162680	-0.684064	0.182993	0.646374	0.171755	-0.782808	-0.366691	-0.472493	0	0
19436	7.905302	1.142702	-4.174931	0.302659	0.163617	-0.177300	-0.685237	0.184717	0.643804	0.173902	-0.780861	-0.369185	-0.472986	0	0
19437	8.691757	1.448851	-4.811055	0.264976	0.314168	-0.164563	-0.688247	0.186865	0.641985	0.176387	-0.778292	-0.371125	-0.474779	0	0
19438	9.399588	1.681506	-4.990603	0.231708	0.396639	-0.184757	-0.695121	0.189477	0.634854	0.178803	-0.775305	-0.372924	-0.477346	0	0
19439	9.965691	1.735661	-5.347177	0.236532	0.327946	-0.203784	-0.699980	0.189597	0.628113	0.180917	-0.772541	-0.374998	-0.479402	0	0
19440	10.027394	1.658830	-5.436944	0.215406	0.208084	-0.230245	-0.703666	0.188918	0.625558	0.182276	-0.770285	-0.377394	-0.480635	0	0
19441	9.402524	1.357259	-5.405879	0.125691	0.113760	-0.190084	-0.708490	0.188700	0.622759	0.182787	-0.768782	-0.379211	-0.481416	0	0
19442	8.370363	1.098366	-5.088766	0.057987	0.033885	-0.148141	-0.710009	0.185995	0.622746	0.182669	-0.767950	-0.380533	-0.481746	0	0
19443	7.726102	0.875858	-4.795586	0.042451	-0.038700	-0.106017	-0.710023	0.187399	0.623400	0.182362	-0.767649	-0.381582	-0.481513	0	0
19444	7.351752	0.958712	-4.628868	0.121707	-0.039464	-0.082986	-0.710989	0.185157	0.622562	0.182767	-0.767299	-0.382843	-0.480916	0	0
19445	7.429570	1.098391	-4.597050	0.118194	0.049796	-0.050979	-0.711459	0.187553	0.620734	0.183639	-0.766643	-0.383673	-0.480967	0	0
19446	7.790823	1.281551	-4.701156	0.105081	0.196675	-0.041956	-0.712474	0.188381	0.618814	0.185017	-0.765342	-0.384103	-0.482167	0	0
19447	8.281878	1.469229	-4.848735	0.076126	0.259094	-0.035554	-0.716498	0.190955	0.614484	0.186438	-0.763809	-0.384227	-0.483948	0	0
19448	8.666766	1.499367	-4.947475	0.025070	0.249688	-0.028211	-0.720345	0.190662	0.609973	0.187477	-0.762440	-0.384069	-0.485828	0	0
19449	8.710977	1.534182	-4.854697	-0.039848	0.187935	-0.054830	-0.722939	0.191782	0.605538	0.187639	-0.761387	-0.383909	-0.487540	0	0
19450	8.523315	1.505729	-4.804385	-0.147273	0.074961	-0.023706	-0.724904	0.190271	0.604754	0.186716	-0.761201	-0.383205	-0.488737	0	0
19451	8.335258	1.448699	-4.792892	-0.208831	0.006966	0.007429	-0.724163	0.186878	0.603402	0.185195	-0.761582	-0.382085	-0.489599	0	0
19452	8.152953	1.424150	-4.675121	-0.230282	-0.075669	0.035006	-0.725818	0.184801	0.605270	0.183346	-0.762508	-0.380799	-0.489854	0	0
19453	8.083208	1.517767	-4.386872	-0.193535	-0.100528	0.079170	-0.722935	0.181510	0.607018	0.181876	-0.763654	-0.379405	-0.489699	0	0
19454	8.049373	1.625498	-4.445292	-0.183984	-0.065589	0.125938	-0.723758	0.180580	0.608667	0.180858	-0.764786	-0.377624	-0.489686	0	0
19455	8.058399	1.650891	-4.534838	-0.108400	-0.027249	0.143462	-0.722343	0.180817	0.609234	0.180624	-0.765655	-0.376023	-0.489647	0	0
19456	8.238131	1.558671	-4.624289	-0.040768	-0.034607	0.140874	-0.720949	0.182501	0.609609	0.180892	-0.766427	-0.374771	-0.489300	0	0
19457	8.376908	1.578916	-4.759784	0.037251	-0.058293	0.118155	-0.722943	0.183418	0.609119	0.181528	-0.767087	-0.374133	-0.488517	0	0
19458	8.627610	1.512886	-5.030466	0.086708	-0.105644	0.123868	-0.719848	0.186111	0.611806	0.182423	-0.767908	-0.373762	-0.487176	0	0
19459	8.986284	1.395680	-5.339336	0.168738	-0.079486	0.177256	-0.717650	0.190429	0.610923	0.184270	-0.768649	-0.373350	-0.485626	0	0
19460	9.332444	1.258102	-5.389411	0.281106	-0.081381	0.205058	-0.716867	0.194783	0.609773	0.187142	-0.769287	-0.373251	-0.483590	0	0
19461	9.659985	1.175607	-5.378044	0.327720	-0.107463	0.240118	-0.716113	0.201293	0.608616	0.190404	-0.770085	-0.373172	-0.481101	0	0
19462	9.761684	0.988663	-5.235720	0.427108	-0.190511	0.269803	-0.714227	0.208044	0.608029	0.194298	-0.771184	-0.373471	-0.477538	0	0
19463	9.583998	0.657114	-5.013840	0.477022	-0.286257	0.297493	-0.709533	0.217390	0.609277	0.198307	-0.772723	-0.373989	-0.472976	0	0
19464	8.973226	0.239678	-4.670042	0.467774	-0.354621	0.299225	-0.704835	0.226709	0.611089	0.202026	-0.774575	-0.374548	-0.467902	0	0
19465	8.340586	0.016072	-4.121258	0.433664	-0.374517	0.291690	-0.698839	0.233738	0.612321	0.205328	-0.776531	-0.375049	-0.462793	0	0
19466	7.874916	-0.317931	-3.746109	0.290558	-0.314051	0.270063	-0.693983	0.242024	0.614633	0.207673	-0.778392	-0.374902	-0.458723	0	0
19467	8.202229	-0.192714	-3.851739	0.228344	-0.150604	0.219303	-0.690486	0.246171	0.616841	0.209882	-0.779428	-0.374531	-0.456255	0	0
19468	8.777679	0.027736	-4.316277	0.216828	0.100428	0.242886	-0.689860	0.251012	0.614590	0.213072	-0.779422	-0.373374	-0.455733	0	0
19469	9.316685	0.005745	-4.406628	0.211127	0.199237	0.224478	-0.691256	0.257067	0.608754	0.216478	-0.778898	-0.372135	-0.456037	0	0
19470	9.510970	0.074910	-4.241941	0.249145	0.093949	0.151374	-0.692571	0.259727	0.607659	0.219476	-0.778492	-0.371850	-0.455531	0	0
19471	9.131207	0.119813	-4.135657	0.187675	-0.043161	0.089923	-0.692492	0.263410	0.605766	0.221185	-0.778608	-0.372072	-0.454323	0	0
19472	8.567875	0.020426	-4.023448	0.065782	-0.103348	0.052940	-0.691117	0.265736	0.604765	0.221574	-0.779128	-0.372154	-0.453174	0	0
19473	8.007682	-0.222396	-4.066884	-0.060127	-0.063757	0.025856	-0.690511	0.264428	0.607792	0.220988	-0.779644	-0.371792	-0.452870	0	0
19474	7.828349	-0.485210	-4.086046	-0.143928	0.025539	0.029136	-0.689646	0.263787	0.608876	0.220110	-0.779956	-0.370817	-0.453558	0	0
19475	8.172525	-0.635712	-4.075743	-0.095279	0.167555	0.054747	-0.691733	0.261234	0.608878	0.220243	-0.779604	-0.369557	-0.455125	0	0
19476	8.775743	-0.710334	-4.253382	-0.073318	0.299690	0.109749	-0.693890	0.261876	0.605258	0.221293	-0.778805	-0.367665	-0.457508	0	0
19477	9.279962	-0.774153	-4.461065	-0.052232	0.357845	0.139154	-0.696195	0.263625	0.602559	0.222850	-0.777784	-0.365513	-0.460206	0	0
19478	9.642680	-0.716188	-4.633676	-0.028424	0.340953	0.176015	-0.700489	0.264138	0.596404	0.224702	-0.776918	-0.363212	-0.462585	0	0
19479	9.719132	-0.676558	-4.735312	0.006965	0.265599	0.172554	-0.703359	0.265493	0.593119	0.226536	-0.776290	-0.361267	-0.464265	0	0
19480	9.331392	-0.440053	-4.806228	-0.027317	0.135240	0.135944	-0.705656	0.266267	0.589792	0.227462	-0.776214	-0.359741	-0.465122	0	0
19481	8.783354	-0.428807	-4.633482	-0.042534	-0.004341	0.128683	-0.703997	0.269243	0.590104	0.227734	-0.776786	-0.358515	-0.464980	0	0
19482	8.352723	-0.461135	-4.528214	-0.107727	-0.051669	0.089996	-0.704273	0.269478	0.591253	0.227150	-0.777594	-0.357397	-0.464777	0	0
19483	8.148411	-0.465458	-4.460213	-0.086213	0.023288	0.066017	-0.702275	0.268274	0.591725	0.226890	-0.777910	-0.356391	-0.465147	0	0
19484	8.093332	-0.524205	-4.390902	-0.085675	0.116520	0.076860	-0.704533	0.268151	0.592022	0.227013	-0.777838	-0.355089	-0.466204	0	0
19485	8.321542	-0.561165	-4.467312	-0.059940	0.194048	0.073158	-0.703131	0.267797	0.590005	0.227597	-0.777321	-0.353759	-0.467789	0	0
19486	8.532988	-0.500628	-4.571445	0.008205	0.233644	0.086128	-0.706265	0.268787	0.588398	0.228905	-0.776515	-0.352551	-0.469399	0	0
19487	8.672940	-0.555609	-4.523897	0.080948	0.227067	0.069787	-0.709576	0.270246	0.583142	0.230683	-0.775501	-0.351828	-0.470745	0	0
19488	8.760043	-0.605622	-4.457430	0.128523	0.173442	0.040616	-0.711019	0.271504	0.581394	0.232498	-0.774530	-0.351678	-0.471562	0	0
19489	8.799430	-0.578081	-4.362103	0.146210	0.132358	-0.012487	-0.713636	0.275154	0.578109	0.234060	-0.773514	-0.352114	-0.472131	0	0
19490	8.758384	-0.577650	-4.372643	0.207795	0.059498	-0.028776	-0.714517	0.277220	0.577256	0.235762	-0.772642	-0.353144	-0.471942	0	0
19491	8.660028	-0.655772	-4.282516	0.252346	0.000919	-0.068083	-0.715239	0.277451	0.575720	0.237418	-0.771794	-0.354815	-0.471247	0	0
19492	8.568199	-0.786375	-4.260609	0.289020	-0.034119	-0.131309	-0.715552	0.278828	0.574111	0.238925	-0.770800	-0.357231	-0.470285	0	0
19493	8.400698	-0.728705	-4.133193	0.352280	-0.065968	-0.156851	-0.717018	0.281811	0.572330	0.240693	-0.769696	-0.360208	-0.468919	0	0
19494	8.563750	-0.889428	-4.169325	0.413756	-0.042167	-0.187958	-0.718322	0.283877	0.571622	0.242864	-0.768212	-0.363660	-0.467568	0	0
19495	8.624861	-0.862783	-4.379170	0.374057	-0.013189	-0.239455	-0.718203	0.283871	0.568789	0.244597	-0.766481	-0.367232	-0.466712	0	0
19496	8.823994	-0.843162	-4.500019	0.344337	-0.056478	-0.252246	-0.720646	0.286132	0.567397	0.245874	-0.764966	-0.370879	-0.465642	0	0
19497	8.950830	-0.842531	-4.613456	0.314927	-0.130116	-0.250326	-0.720779	0.285554	0.567504	0.246664	-0.763857	-0.374531	-0.464119	0	0
19498	9.137619	-0.783282	-4.789141	0.321779	-0.180875	-0.263032	-0.720925	0.285850	0.567382	0.247244	-0.762908	-0.378445	-0.462191	0	0
19499	9.136257	-0.707730	-4.996332	0.329135	-0.177249	-0.262100	-0.720319	0.282418	0.566878	0.247903	-0.761910	-0.382354	-0.460265	0	0
19500	9.141663	-0.689276	-4.928779	0.325662	-0.236524	-0.317978	-0.719337	0.282976	0.566904	0.248037	-0.760963	-0.386827	-0.458015	0	0
19501	9.098743	-0.421474	-4.983400	0.258877	-0.275093	-0.347376	-0.720724	0.282442	0.569432	0.247380	-0.760225	-0.391288	-0.455802	0	0
19502	8.890661	-0.178821	-4.884663	0.204880	-0.280386	-0.380508	-0.719552	0.280064	0.570687	0.246137	-0.759487	-0.395789	-0.453814	0	0
19503	8.543851	-0.127230	-4.571833	0.124984	-0.292821	-0.355010	-0.718646	0.277320	0.573621	0.244344	-0.759092	-0.399724	-0.451990	0	0
19504	8.268751	-0.040991	-4.348417	0.098245	-0.270405	-0.329446	-0.717724	0.273028	0.575892	0.242547	-0.758745	-0.403305	-0.450358	0	0
19505	8.146406	0.051601	-4.316668	0.092794	-0.183494	-0.336029	-0.717947	0.270158	0.578828	0.241027	-0.757983	-0.406670	-0.449430	0	0
19506	8.256938	0.090390	-4.373690	0.093116	-0.106406	-0.331534	-0.717052	0.266952	0.579469	0.239832	-0.756883	-0.409826	-0.449056	0	0
19507	8.509762	0.176744	-4.435723	0.120914	-0.044264	-0.324170	-0.716737	0.263967	0.578713	0.239140	-0.755457	-0.412881	-0.449028	0	0
19508	8.749167	0.315038	-4.385802	0.175606	-0.019901	-0.333201	-0.720646	0.260562	0.579103	0.238910	-0.753746	-0.416201	-0.448962	0	0
19509	8.894024	0.386706	-4.381091	0.229785	0.001507	-0.292712	-0.723757	0.259287	0.576788	0.239364	-0.751964	-0.419387	-0.448742	0	0
19510	8.995193	0.383617	-4.384894	0.248415	0.013478	-0.246794	-0.724066	0.261038	0.576335	0.240208	-0.750265	-0.422299	-0.448403	0	0
19511	8.951720	0.362143	-4.388239	0.260311	0.013435	-0.246784	-0.723924	0.259572	0.573977	0.241142	-0.748530	-0.425238	-0.448025	0	0
19512	8.743804	0.325781	-4.460413	0.230297	0.003847	-0.239541	-0.725340	0.258810	0.572385	0.241830	-0.746937	-0.428017	-0.447667	0	0
19513	8.576861	0.365401	-4.253424	0.270000	0.058371	-0.230398	-0.728311	0.258337	0.571252	0.243097	-0.745028	-0.430757	-0.447533	0	0
19514	8.353859	0.415603	-4.442828	0.316204	0.103479	-0.217581	-0.731285	0.257354	0.568812	0.244942	-0.742858	-0.433499	-0.447486	0	0
19515	8.217800	0.546698	-4.021418	0.388831	0.111762	-0.237634	-0.734568	0.257325	0.564595	0.247283	-0.740363	-0.436680	-0.447240	0	0
19516	8.169085	0.723562	-4.163373	0.371115	0.123859	-0.285388	-0.735735	0.258750	0.562289	0.249312	-0.737642	-0.440104	-0.447254	0	0
19517	8.468343	1.025526	-4.232984	0.356058	0.200771	-0.307448	-0.739297	0.258834	0.558790	0.251476	-0.734489	-0.443414	-0.447962	0	0
19518	8.773022	1.213530	-4.487119	0.357890	0.297143	-0.316683	-0.743316	0.260317	0.553259	0.254020	-0.730847	-0.446552	-0.449364	0	0
19519	9.221283	1.209577	-4.788939	0.325701	0.358705	-0.295651	-0.748586	0.258507	0.544986	0.256699	-0.727071	-0.449215	-0.451308	0	0
19520	9.652867	1.059068	-5.004133	0.329399	0.329174	-0.292780	-0.754542	0.257114	0.540143	0.259268	-0.723419	-0.451941	-0.452984	0	0
19521	9.588951	0.832456	-5.070855	0.330346	0.230802	-0.248632	-0.757125	0.256980	0.534922	0.261598	-0.720381	-0.454592	-0.453832	0	0
19522	9.237032	0.547324	-4.962932	0.299941	0.133914	-0.213790	-0.761663	0.256342	0.531811	0.263417	-0.718016	-0.457103	-0.454006	0	0
19523	8.765178	0.462081	-4.868545	0.234995	0.079130	-0.173572	-0.763951	0.257060	0.529613	0.264701	-0.716238	-0.459167	-0.453985	0	0
19524	8.164000	0.459288	-4.705980	0.237459	0.031214	-0.144256	-0.764243	0.256854	0.528046	0.265911	-0.714808	-0.461157	-0.453515	0	0
19525	7.760193	0.484755	-4.584430	0.218885	0.022288	-0.118667	-0.766517	0.257094	0.526809	0.267060	-0.713574	-0.462900	-0.453007	0	0
19526	7.727262	0.644560	-4.548339	0.200635	0.087916	-0.122458	-0.767547	0.258408	0.523786	0.268367	-0.712074	-0.464413	-0.453046	0	0
19527	8.045431	0.832397	-4.616986	0.157565	0.161389	-0.131735	-0.768393	0.257344	0.522312	0.269658	-0.710306	-0.465596	-0.453841	0	0
19528	8.455162	1.014718	-4.684262	0.159063	0.227007	-0.150070	-0.772087	0.255917	0.517446	0.271182	-0.708152	-0.466730	-0.455132	0	0
19529	8.695583	1.033483	-4.763181	0.153546	0.232711	-0.151871	-0.773269	0.258092	0.514479	0.272676	-0.705965	-0.467839	-0.456496	0	0
19530	8.763261	1.027767	-4.734347	0.085827	0.169991	-0.146383	-0.776671	0.257136	0.511620	0.273430	-0.704274	-0.468762	-0.457708	0	0
19531	8.720168	1.086118	-4.722693	0.016061	0.120691	-0.150110	-0.777788	0.255081	0.509945	0.273430	-0.702974	-0.469533	-0.458913	0	0
19532	8.512134	0.986546	-4.783196	-0.052303	0.068255	-0.101593	-0.779882	0.252304	0.508659	0.272939	-0.702332	-0.469784	-0.459931	0	0
19533	8.335730	0.921046	-4.508904	-0.067629	-0.011225	-0.050153	-0.780574	0.251564	0.509327	0.272186	-0.702336	-0.469830	-0.460326	0	0
19534	8.263233	1.029914	-4.271179	-0.079888	-0.057916	-0.023483	-0.778286	0.249654	0.509469	0.271267	-0.702714	-0.469748	-0.460373	0	0
19535	8.311740	1.155854	-4.284250	-0.096445	-0.035891	0.040712	-0.778243	0.248341	0.512784	0.270610	-0.703336	-0.469091	-0.460481	0	0
19536	8.477885	1.154894	-4.300131	-0.051552	-0.034486	0.077536	-0.777404	0.249439	0.513552	0.270464	-0.704004	-0.468363	-0.460287	0	0
19537	8.645566	1.111544	-4.410552	-0.021844	-0.061398	0.096015	-0.776269	0.249667	0.514405	0.270464	-0.704799	-0.467730	-0.459714	0	0
19538	8.701356	0.987879	-4.621179	0.008712	-0.117557	0.079633	-0.774984	0.249837	0.516385	0.270363	-0.705693	-0.467489	-0.458645	0	0
19539	8.983514	0.828715	-4.835671	0.047939	-0.123945	0.109111	-0.771617	0.252854	0.518240	0.270618	-0.706646	-0.467253	-0.457266	0	0
19540	9.258372	0.703874	-5.073823	0.135962	-0.070269	0.178966	-0.769115	0.255449	0.517246	0.272090	-0.707440	-0.466762	-0.455664	0	0
19541	9.491945	0.526903	-5.020908	0.291435	-0.089451	0.247224	-0.768325	0.261355	0.519590	0.274852	-0.708209	-0.466561	-0.453009	0	0
19542	9.853261	0.217271	-4.908418	0.314045	-0.153807	0.276766	-0.764193	0.268564	0.517737	0.277631	-0.709333	-0.466405	-0.449705	0	0
19543	9.537120	0.203936	-4.652715	0.324195	-0.296562	0.260433	-0.760290	0.274798	0.521204	0.279710	-0.710979	-0.466812	-0.445374	0	0
19544	9.115210	0.129924	-4.337895	0.346388	-0.386212	0.278875	-0.756115	0.281355	0.523839	0.281629	-0.713025	-0.467407	-0.440240	0	0
19545	8.629192	-0.177681	-4.111575	0.229200	-0.352407	0.271100	-0.750803	0.288528	0.528201	0.282802	-0.715196	-0.467448	-0.435901	0	0
19546	8.595609	-0.275270	-4.050568	0.105890	-0.239291	0.232119	-0.745056	0.294031	0.531321	0.283472	-0.717027	-0.466886	-0.433052	0	0
19547	9.052703	-0.101593	-4.221123	0.062226	-0.068818	0.155727	-0.743360	0.295334	0.533510	0.284269	-0.717880	-0.466209	-0.431843	0	0
19548	9.399434	0.106171	-4.343849	0.088827	0.051588	0.112568	-0.742575	0.300069	0.533374	0.285653	-0.717937	-0.465598	-0.431495	0	0
19549	9.429548	0.152651	-4.209404	0.126225	-0.000886	0.079711	-0.742889	0.301718	0.532065	0.286900	-0.717955	-0.465547	-0.430692	0	0
19550	9.023487	0.055911	-4.016100	0.092222	-0.092017	0.048493	-0.740084	0.302863	0.531260	0.287363	-0.718318	-0.465823	-0.429478	0	0
19551	8.549235	-0.104943	-3.888299	-0.051388	-0.119307	0.016931	-0.738116	0.304626	0.532767	0.286515	-0.719059	-0.465796	-0.428833	0	0
19552	7.973177	-0.248722	-3.534353	-0.074344	-0.091441	0.011196	-0.737501	0.302071	0.534866	0.285623	-0.719722	-0.465621	-0.428505	0	0
19553	7.693330	-0.402276	-3.510395	-0.157142	-0.016308	0.020003	-0.737590	0.299642	0.537546	0.284508	-0.720335	-0.464820	-0.429085	0	0
19554	7.923302	-0.542998	-3.626195	-0.189823	0.087985	0.017961	-0.738584	0.300216	0.537875	0.283647	-0.720587	-0.463587	-0.430566	0	0
19555	8.463467	-0.416479	-3.940264	-0.128586	0.244390	0.034478	-0.739135	0.298548	0.536926	0.284011	-0.720057	-0.462058	-0.432849	0	0
19556	9.540404	-0.478098	-4.251479	-0.013103	0.397432	0.060369	-0.742145	0.299367	0.532901	0.286030	-0.718656	-0.460392	-0.435614	0	0
19557	9.953027	-0.429022	-4.510557	0.046298	0.412365	0.055965	-0.745317	0.301369	0.528244	0.288517	-0.716977	-0.458975	-0.438228	0	0
19558	10.037969	-0.519157	-4.705147	0.096351	0.293664	0.022299	-0.749872	0.301625	0.524482	0.290671	-0.715519	-0.458347	-0.439841	0	0
19559	9.694528	-0.496771	-4.566550	0.175004	0.090991	-0.026840	-0.751358	0.303664	0.518537	0.292239	-0.714484	-0.459008	-0.439795	0	0
19560	8.997005	-0.472128	-4.409865	0.134264	-0.030238	-0.032377	-0.751087	0.304791	0.518888	0.292939	-0.714080	-0.459883	-0.439072	0	0
19561	8.438336	-0.561521	-4.321920	0.039863	-0.038958	-0.038189	-0.750672	0.306427	0.520543	0.292895	-0.713957	-0.460409	-0.438749	0	0
19562	8.187456	-0.573905	-4.351267	0.071378	0.024803	-0.029112	-0.751507	0.305036	0.519898	0.293411	-0.713513	-0.460818	-0.438699	0	0
19563	8.163825	-0.559916	-4.297151	0.086528	0.108564	0.016662	-0.750984	0.306340	0.516577	0.294620	-0.712858	-0.460723	-0.439051	0	0
19564	8.380516	-0.551378	-4.324523	0.132527	0.186619	0.018511	-0.754691	0.308177	0.515454	0.296525	-0.711740	-0.460583	-0.439732	0	0
19565	8.563595	-0.508670	-4.350416	0.183875	0.231618	0.018586	-0.756296	0.309820	0.511750	0.298999	-0.710258	-0.460534	-0.440501	0	0
19566	8.632282	-0.521031	-4.188810	0.214123	0.222331	-0.012520	-0.756645	0.312734	0.508114	0.301505	-0.708588	-0.460855	-0.441147	0	0
19567	8.690630	-0.541853	-4.113832	0.251301	0.163915	-0.053633	-0.758516	0.312425	0.503299	0.303823	-0.706857	-0.461811	-0.441334	0	0
19568	8.770632	-0.492040	-4.073020	0.261035	0.127792	-0.096655	-0.760139	0.315105	0.498953	0.305852	-0.705056	-0.463218	-0.441338	0	0
19569	8.840102	-0.530839	-4.109688	0.305077	0.086163	-0.157055	-0.763836	0.315688	0.497043	0.307728	-0.703012	-0.465368	-0.441034	0	0
19570	8.726299	-0.589377	-3.844939	0.411815	-0.022607	-0.191567	-0.765021	0.317612	0.493353	0.309692	-0.700951	-0.468560	-0.439557	0	0
19571	8.890025	-0.717131	-3.808415	0.436642	-0.062502	-0.218049	-0.765599	0.318091	0.492539	0.311521	-0.698844	-0.472156	-0.437767	0	0
19572	8.969815	-0.811530	-4.043904	0.458837	-0.051460	-0.280424	-0.766057	0.319096	0.489775	0.313271	-0.696315	-0.476237	-0.436125	0	0
19573	9.137060	-0.822410	-4.224146	0.441971	-0.052275	-0.296025	-0.767769	0.319478	0.488400	0.314830	-0.693740	-0.480343	-0.434601	0	0
19574	9.337624	-0.820604	-4.463524	0.441218	-0.087511	-0.321625	-0.768914	0.320110	0.487601	0.316087	-0.691186	-0.484718	-0.432896	0	0
19575	9.552874	-0.670520	-4.736302	0.461634	-0.088156	-0.310509	-0.770625	0.320219	0.485926	0.317527	-0.688595	-0.489094	-0.431047	0	0
19576	9.297414	-0.566218	-4.784040	0.552086	-0.150488	-0.273570	-0.772904	0.320759	0.484424	0.319431	-0.686144	-0.493791	-0.428183	0	0
19577	9.149261	-0.586857	-4.614379	0.573219	-0.270285	-0.257770	-0.773073	0.322249	0.483387	0.320944	-0.684186	-0.498826	-0.424333	0	0
19578	8.769419	-0.385718	-4.584369	0.509275	-0.346198	-0.279845	-0.770976	0.324208	0.483772	0.321537	-0.682607	-0.503978	-0.420319	0	0
19579	8.518238	-0.109094	-4.464474	0.444312	-0.334843	-0.313946	-0.769831	0.324108	0.485454	0.321582	-0.680994	-0.509016	-0.416815	0	0
19580	8.381987	0.080195	-4.402588	0.426957	-0.307895	-0.348887	-0.769527	0.323713	0.487549	0.321486	-0.679121	-0.514118	-0.413671	0	0
19581	8.257845	0.103438	-4.262525	0.424766	-0.254360	-0.367348	-0.769779	0.322610	0.489606	0.321561	-0.676913	-0.519140	-0.410952	0	0
19582	8.239408	0.146004	-4.172184	0.431438	-0.180730	-0.398644	-0.771182	0.320710	0.487802	0.321925	-0.674190	-0.524153	-0.408774	0	0
19583	8.273649	0.159516	-4.112989	0.445357	-0.103436	-0.398729	-0.772163	0.319879	0.487476	0.322774	-0.671083	-0.528947	-0.407038	0	0
19584	8.419199	0.168995	-3.992764	0.492031	-0.066568	-0.401412	-0.774831	0.317697	0.485950	0.324100	-0.667646	-0.533803	-0.405294	0	0
19585	8.549888	0.281719	-3.967930	0.493632	-0.045695	-0.411487	-0.776850	0.318753	0.482638	0.325502	-0.664027	-0.538649	-0.403700	0	0
19586	8.776808	0.591595	-4.046862	0.536081	0.015372	-0.402226	-0.778813	0.316704	0.481113	0.327532	-0.660054	-0.543379	-0.402232	0	0
19587	9.242169	0.670042	-4.353615	0.528885	0.075465	-0.404065	-0.782833	0.317786	0.474991	0.329826	-0.655813	-0.547876	-0.401193	0	0
19588	9.466167	0.741808	-4.397757	0.604769	0.097832	-0.442431	-0.784680	0.316146	0.470942	0.332566	-0.650995	-0.552828	-0.399983	0	0
19589	9.252312	0.664215	-4.286398	0.673982	0.019075	-0.515633	-0.789952	0.316073	0.465326	0.335010	-0.645807	-0.558760	-0.398107	0	0
19590	8.871376	0.731359	-4.030163	0.676055	-0.036791	-0.568824	-0.793919	0.315126	0.462473	0.336918	-0.640494	-0.565193	-0.395993	0	0
19591	8.482677	0.725640	-4.121946	0.699691	-0.017850	-0.611106	-0.797158	0.312047	0.458914	0.338890	-0.634730	-0.571876	-0.393993	0	0
19592	8.417204	0.878039	-4.239279	0.688990	0.057456	-0.607570	-0.801545	0.309757	0.454283	0.341206	-0.628681	-0.578190	-0.392473	0	0
19593	8.706398	0.931358	-4.568594	0.643164	0.183638	-0.589447	-0.806382	0.307885	0.447135	0.344008	-0.622336	-0.583734	-0.391932	0	0
19594	9.191212	1.041071	-4.866210	0.766864	0.193889	-0.548732	-0.811747	0.304478	0.442160	0.347768	-0.615722	-0.589421	-0.390546	0	0
19595	9.545120	0.838438	-5.131979	0.732723	0.152050	-0.523004	-0.816328	0.303824	0.433528	0.351141	-0.609476	-0.594915	-0.388992	0	0
19596	9.462360	0.650228	-5.159098	0.711226	0.047407	-0.496319	-0.818908	0.302743	0.427115	0.353840	-0.603830	-0.600485	-0.386788	0	0
19597	8.961554	0.506717	-5.044683	0.573538	-0.071136	-0.433217	-0.826274	0.301882	0.423593	0.355212	-0.599464	-0.605522	-0.384462	0	0
19598	8.197126	0.482065	-4.794029	0.469864	-0.121541	-0.404142	-0.827107	0.299952	0.422206	0.355758	-0.595814	-0.610139	-0.382325	0	0
19599	7.635407	0.640832	-4.583577	0.432838	-0.117410	-0.350175	-0.827639	0.297109	0.421750	0.356295	-0.592584	-0.614257	-0.380246	0	0
19600	7.476990	0.831112	-4.583658	0.427497	-0.095601	-0.345636	-0.829333	0.296059	0.420285	0.356946	-0.589306	-0.618227	-0.378290	0	0
19601	7.664755	0.986213	-4.674212	0.411037	-0.012213	-0.353077	-0.830886	0.294611	0.418086	0.357967	-0.585702	-0.621868	-0.376952	0	0
19602	8.107369	1.174664	-4.853791	0.429150	0.069727	-0.367730	-0.833709	0.292507	0.415009	0.359547	-0.581622	-0.625345	-0.376013	0	0
19603	8.482779	1.246055	-4.949492	0.403727	0.115754	-0.365009	-0.836560	0.291361	0.410010	0.361253	-0.577453	-0.628533	-0.375486	0	0
19604	8.620863	1.182148	-5.138652	0.349227	0.079940	-0.347610	-0.837135	0.289565	0.405798	0.362488	-0.573714	-0.631521	-0.375015	0	0
19605	8.514247	1.064417	-5.164418	0.240239	0.006254	-0.311046	-0.839368	0.286245	0.403913	0.362746	-0.570861	-0.634154	-0.374674	0	0
19606	8.272634	1.008714	-5.223380	0.131691	-0.044392	-0.259857	-0.841872	0.283262	0.404033	0.362267	-0.568914	-0.636256	-0.374537	0	0
19607	7.998889	1.004098	-5.097228	0.084053	-0.070553	-0.190230	-0.842543	0.280408	0.403861	0.361589	-0.567674	-0.637885	-0.374303	0	0
19608	7.843627	1.007691	-4.922312	0.056564	-0.087548	-0.120549	-0.843386	0.280658	0.404876	0.360926	-0.567042	-0.639064	-0.373890	0	0
19609	7.813585	1.142252	-4.814029	0.037954	-0.063213	-0.064633	-0.843089	0.279774	0.405242	0.360499	-0.566741	-0.639779	-0.373534	0	0
19610	7.911138	1.285871	-4.724952	0.026592	-0.010925	-0.014224	-0.841957	0.279613	0.405221	0.360552	-0.566610	-0.639965	-0.373364	0	0
19611	8.181879	1.350758	-4.642864	0.048083	0.032256	0.033537	-0.842812	0.279933	0.404825	0.361157	-0.566544	-0.639819	-0.373129	0	0
19612	8.374559	1.461755	-4.702488	0.091370	0.049811	0.077696	-0.841721	0.281876	0.402954	0.362309	-0.566540	-0.639505	-0.372556	0	0
19613	8.397458	1.419778	-4.838887	0.129019	0.019592	0.120020	-0.841637	0.284993	0.400884	0.363611	-0.566779	-0.639216	-0.371418	0	0
19614	8.400166	1.281976	-5.052451	0.206943	-0.047787	0.166130	-0.840978	0.287916	0.399645	0.365120	-0.567279	-0.639181	-0.369229	0	0
19615	8.361491	1.072024	-5.289093	0.286332	-0.110622	0.197532	-0.837893	0.290937	0.401503	0.366760	-0.567915	-0.639501	-0.366057	0	0
19616	8.616645	0.879772	-5.553518	0.441463	-0.158575	0.254817	-0.835871	0.297455	0.399768	0.369206	-0.568513	-0.640209	-0.361404	0	0
19617	8.925477	0.632323	-5.709196	0.529534	-0.197161	0.266083	-0.832016	0.305431	0.399947	0.371901	-0.568979	-0.641311	-0.355911	0	0
19618	9.077579	0.574643	-5.647626	0.547377	-0.224859	0.251507	-0.829042	0.315467	0.399414	0.374486	-0.569360	-0.642617	-0.350189	0	0
19619	9.332653	0.366137	-5.605384	0.531660	-0.209722	0.277168	-0.826339	0.324647	0.398831	0.377119	-0.569892	-0.643660	-0.344538	0	0
19620	9.059682	0.233340	-5.325504	0.524468	-0.228173	0.214714	-0.822217	0.332974	0.397614	0.379397	-0.570087	-0.645058	-0.339056	0	0
19621	8.985353	0.307068	-4.998565	0.589077	-0.214528	0.167111	-0.820191	0.340398	0.397917	0.381920	-0.569665	-0.646889	-0.333397	0	0
19622	9.281047	0.223267	-5.053649	0.607678	-0.136947	0.101007	-0.818885	0.347111	0.395352	0.384850	-0.568459	-0.648816	-0.328303	0	0
19623	9.465537	0.248192	-5.200486	0.521802	-0.030905	0.025469	-0.816421	0.352054	0.393373	0.387684	-0.566730	-0.650480	-0.324646	0	0
19624	9.565185	0.331370	-5.126374	0.513705	0.006252	-0.041551	-0.817775	0.355741	0.388946	0.390520	-0.564457	-0.652316	-0.321506	0	0
19625	9.330809	0.401349	-4.617142	0.596351	-0.081301	-0.122938	-0.817443	0.360519	0.385136	0.392944	-0.561596	-0.655218	-0.317639	0	0
19626	8.897381	0.325814	-4.543452	0.516751	-0.152026	-0.185482	-0.817073	0.362685	0.381871	0.394279	-0.558841	-0.658454	-0.314133	0	0
19627	8.203041	0.118059	-3.878729	0.436382	-0.234570	-0.205861	-0.817344	0.362361	0.382703	0.394514	-0.556512	-0.661875	-0.310766	0	0
19628	7.577534	-0.074400	-3.665766	0.371003	-0.193735	-0.226404	-0.817919	0.363222	0.382904	0.394613	-0.554163	-0.665011	-0.308131	0	0
19629	7.151064	-0.290295	-3.257496	0.388949	-0.088693	-0.215643	-0.822327	0.364238	0.381169	0.395505	-0.551478	-0.667730	-0.305914	0	0
19630	7.156056	-0.485751	-3.152674	0.416201	0.089504	-0.241595	-0.823316	0.362789	0.378823	0.397679	-0.547957	-0.669940	-0.304589	0	0
19631	7.616899	-0.519991	-3.373035	0.447793	0.321851	-0.247321	-0.824792	0.363968	0.372824	0.401527	-0.543545	-0.671348	-0.304346	0	0
19632	8.615621	-0.559617	-3.835774	0.484976	0.565248	-0.251108	-0.830226	0.362027	0.361430	0.407205	-0.538195	-0.671864	-0.305171	0	0
19633	9.926110	-0.534756	-4.208301	0.442523	0.725868	-0.282363	-0.837272	0.362833	0.347251	0.413589	-0.532273	-0.671730	-0.307258	0	0
19634	10.606974	-0.279157	-4.456740	0.399468	0.619045	-0.307783	-0.844435	0.362167	0.333830	0.418939	-0.526654	-0.671980	-0.309141	0	0
19635	10.774734	-0.073866	-4.662163	0.444551	0.361132	-0.306300	-0.848723	0.359587	0.323377	0.422758	-0.521618	-0.673418	-0.309351	0	0
19636	10.307211	0.066101	-4.725893	0.416117	0.092904	-0.316103	-0.852557	0.357624	0.317770	0.424596	-0.517453	-0.675919	-0.308373	0	0
19637	9.474051	0.163646	-4.689267	0.329364	-0.073909	-0.327183	-0.856807	0.356150	0.314038	0.424795	-0.514077	-0.678912	-0.307170	0	0
19638	8.622162	0.143293	-4.531934	0.287213	-0.129423	-0.323693	-0.857583	0.352027	0.316335	0.424419	-0.511070	-0.681968	-0.305933	0	0
19639	8.075914	0.048286	-4.393764	0.293985	-0.052612	-0.317512	-0.858643	0.347247	0.317462	0.424595	-0.507825	-0.684685	-0.305024	0	0
19640	7.710938	0.097390	-4.246942	0.350535	0.063943	-0.300222	-0.861338	0.345750	0.313713	0.425917	-0.504101	-0.686966	-0.304227	0	0
19641	7.852440	0.009750	-4.296284	0.439475	0.203856	-0.272729	-0.865068	0.346792	0.308294	0.428703	-0.499740	-0.688778	-0.303411	0	0
19642	8.283769	-0.012803	-4.288407	0.490408	0.306138	-0.259855	-0.868074	0.344662	0.299979	0.432490	-0.494929	-0.690205	-0.302678	0	0
19643	8.714806	0.062715	-4.359592	0.615194	0.355260	-0.285277	-0.871382	0.343852	0.291184	0.437117	-0.489223	-0.691901	-0.301433	0	0
19644	8.845017	0.049444	-4.342809	0.707231	0.303773	-0.259296	-0.875427	0.343752	0.279892	0.441908	-0.483426	-0.693918	-0.299156	0	0
19645	8.873646	-0.079524	-4.325396	0.713551	0.202334	-0.287581	-0.878621	0.344558	0.270347	0.445894	-0.477670	-0.696507	-0.296460	0	0
19646	8.779647	-0.093457	-4.321971	0.648913	0.131622	-0.303216	-0.881605	0.341907	0.263840	0.449025	-0.472282	-0.699241	-0.293919	0	0
19647	8.685574	-0.180430	-4.297281	0.644651	0.082988	-0.321532	-0.884482	0.342242	0.257943	0.451699	-0.466897	-0.702244	-0.291255	0	0
19648	8.633005	-0.236931	-4.215971	0.638387	0.045847	-0.347196	-0.887599	0.339674	0.252716	0.454004	-0.461451	-0.705466	-0.288552	0	0
19649	8.531735	-0.236104	-4.224256	0.653000	0.036578	-0.347175	-0.889315	0.338489	0.248128	0.456266	-0.455935	-0.708748	-0.285695	0	0
19650	8.593823	-0.264830	-4.284738	0.654915	0.084573	-0.349076	-0.893159	0.336847	0.241834	0.458867	-0.450240	-0.711772	-0.283029	0	0
19651	8.684574	-0.305511	-4.372940	0.616417	0.088613	-0.352818	-0.896154	0.335322	0.235822	0.461268	-0.444655	-0.714662	-0.280663	0	0
19652	8.852392	-0.324710	-4.475961	0.565853	0.079914	-0.327179	-0.899964	0.331891	0.230831	0.463453	-0.439494	-0.717289	-0.278482	0	0
19653	8.913810	-0.408359	-4.599579	0.521800	0.043176	-0.295096	-0.901797	0.328969	0.226560	0.465230	-0.434850	-0.719809	-0.276300	0	0
19654	8.908269	-0.472917	-4.665011	0.459883	0.001984	-0.280484	-0.904038	0.325166	0.222805	0.466488	-0.430702	-0.722248	-0.274303	0	0
19655	8.758753	-0.542389	-4.650211	0.425101	-0.094410	-0.237316	-0.906300	0.323872	0.220622	0.466984	-0.427280	-0.724851	-0.271935	0	0
19656	8.547316	-0.510259	-4.584122	0.367639	-0.156042	-0.189655	-0.907291	0.322968	0.218877	0.466930	-0.424630	-0.727353	-0.269489	0	0
19657	8.393790	-0.466482	-4.512876	0.349746	-0.181973	-0.171321	-0.907980	0.322609	0.220559	0.466627	-0.422261	-0.729850	-0.266972	0	0
19658	8.400968	-0.368882	-4.560818	0.336461	-0.155871	-0.191559	-0.909237	0.322013	0.221383	0.466421	-0.419728	-0.732247	-0.264753	0	0
19659	8.596107	-0.209207	-4.634709	0.330521	-0.154826	-0.208021	-0.910076	0.320908	0.220756	0.466121	-0.417095	-0.734696	-0.262650	0	0
19660	8.725590	-0.126081	-4.752539	0.315468	-0.182522	-0.220814	-0.910042	0.319120	0.222059	0.465537	-0.414501	-0.737259	-0.260602	0	0
19661	8.835769	-0.061605	-4.555751	0.311231	-0.247000	-0.235359	-0.910713	0.316531	0.222328	0.464388	-0.411982	-0.740174	-0.258374	0	0
19662	8.975718	-0.097745	-4.826927	0.281266	-0.260063	-0.261072	-0.912380	0.315457	0.224259	0.462969	-0.409434	-0.743146	-0.256433	0	0
19663	9.000814	0.046675	-4.759290	0.281299	-0.275012	-0.257346	-0.913442	0.312019	0.227310	0.461411	-0.406947	-0.746172	-0.254402	0	0
19664	9.003165	-0.012454	-5.052040	0.211048	-0.245305	-0.288747	-0.913516	0.308969	0.230942	0.459727	-0.404463	-0.748979	-0.253162	0	0
19665	8.917373	0.064535	-4.961371	0.232547	-0.233714	-0.237343	-0.915166	0.306606	0.232791	0.458311	-0.402233	-0.751583	-0.251559	0	0
19666	8.661181	0.049813	-4.451771	0.224678	-0.250758	-0.184122	-0.914095	0.305674	0.235347	0.456890	-0.400471	-0.754003	-0.249707	0	0
19667	8.547817	0.044165	-4.152875	0.133675	-0.271127	-0.163180	-0.914346	0.304428	0.237396	0.454970	-0.399333	-0.756212	-0.248353	0	0
19668	8.684890	0.241245	-4.272662	0.123359	-0.167950	-0.147707	-0.915417	0.301706	0.240492	0.453851	-0.398094	-0.757840	-0.247423	0	0
19669	9.013433	0.378267	-4.535269	0.190898	-0.063046	-0.164172	-0.916809	0.300669	0.241573	0.453726	-0.396166	-0.759236	-0.246466	0	0
19670	9.167789	0.498891	-4.569241	0.251754	-0.043918	-0.147514	-0.915663	0.299104	0.240898	0.454050	-0.394035	-0.760608	-0.245053	0	0
19671	9.044330	0.591671	-4.370778	0.327235	-0.076564	-0.160166	-0.917366	0.299171	0.240069	0.454363	-0.391542	-0.762369	-0.242986	0	0
19672	8.665961	0.751206	-4.133360	0.342347	-0.116558	-0.171133	-0.919508	0.299328	0.237551	0.454422	-0.388986	-0.764365	-0.240699	0	0
19673	8.195790	0.855699	-3.902529	0.301373	-0.079823	-0.200713	-0.919633	0.298701	0.238645	0.454501	-0.386297	-0.766215	-0.238996	0	0
19674	7.927313	1.030753	-3.794727	0.307905	-0.013389	-0.235702	-0.920315	0.296175	0.237644	0.455047	-0.383146	-0.767886	-0.237659	0	0
19675	8.110211	1.210363	-3.901848	0.277688	0.135150	-0.285480	-0.923419	0.293796	0.234410	0.456470	-0.379389	-0.769003	-0.237346	0	0
19676	8.772927	1.243932	-4.221107	0.271912	0.344896	-0.248981	-0.924003	0.291518	0.228326	0.459583	-0.375436	-0.768980	-0.237701	0	0
19677	9.631024	0.967782	-4.694622	0.207794	0.537858	-0.205242	-0.927720	0.289159	0.219011	0.464007	-0.371638	-0.767743	-0.239070	0	0
19678	10.206924	0.867643	-4.946390	0.214859	0.530912	-0.148257	-0.929830	0.288556	0.207171	0.468545	-0.368252	-0.766301	-0.240080	0	0
19679	9.991199	0.488444	-4.948041	0.284163	0.304915	-0.067125	-0.930735	0.286504	0.196577	0.471768	-0.365691	-0.765779	-0.239348	0	0
19680	9.531278	0.256978	-4.806744	0.219245	0.123237	-0.013878	-0.933043	0.287606	0.192421	0.473506	-0.364277	-0.765743	-0.238185	0	0
19681	8.672000	0.188176	-4.649450	0.117826	0.026505	0.035432	-0.932614	0.287838	0.193422	0.474227	-0.363948	-0.765753	-0.237220	0	0
19682	7.918598	0.172547	-4.534417	0.021111	0.005844	0.013088	-0.933507	0.290771	0.192482	0.474406	-0.363959	-0.765699	-0.237020	0	0
19683	7.717625	0.520237	-4.495648	-0.088637	0.063545	-0.023906	-0.932950	0.290811	0.191488	0.474516	-0.364067	-0.765260	-0.238051	0	0
19684	7.737534	0.789727	-4.528453	-0.110264	0.148911	-0.018531	-0.933508	0.290512	0.191900	0.475235	-0.364119	-0.764327	-0.239526	0	0
19685	8.056278	0.925336	-4.500841	-0.149570	0.296003	0.003273	-0.933109	0.289984	0.187899	0.476960	-0.364163	-0.762533	-0.241738	0	0
19686	8.427887	1.065709	-4.494500	-0.125718	0.327308	0.003375	-0.934546	0.287754	0.181120	0.479030	-0.364020	-0.760622	-0.243873	0	0
19687	8.568445	1.085278	-4.400593	-0.118705	0.305755	-0.005715	-0.934889	0.289836	0.176866	0.480907	-0.363816	-0.758873	-0.245924	0	0
19688	8.496453	0.960877	-4.309338	-0.199347	0.222949	-0.003021	-0.936619	0.290458	0.173524	0.481890	-0.364227	-0.757288	-0.248264	0	0
19689	8.454858	0.933682	-4.068824	-0.296083	0.124471	0.016210	-0.937196	0.289473	0.170354	0.481792	-0.365483	-0.755879	-0.250891	0	0
19690	8.457568	1.065525	-3.775789	-0.330316	0.008425	0.049393	-0.936338	0.290195	0.172938	0.480797	-0.367448	-0.754795	-0.253181	0	0
19691	8.621347	1.235235	-3.858104	-0.382501	-0.042691	0.122841	-0.935623	0.290272	0.174069	0.479376	-0.370335	-0.753563	-0.255332	0	0
19692	8.904468	1.330486	-4.056481	-0.376949	-0.097615	0.165220	-0.934495	0.292925	0.178188	0.477689	-0.373656	-0.752420	-0.257018	0	0
19693	8.994053	1.272332	-4.287268	-0.308471	-0.194434	0.134314	-0.933068	0.294155	0.181931	0.475414	-0.376651	-0.752036	-0.257986	0	0
19694	8.945033	1.239972	-4.379851	-0.237939	-0.271252	0.075830	-0.932183	0.295916	0.189677	0.472697	-0.379073	-0.752392	-0.258394	0	0
19695	9.072355	1.127559	-4.382930	-0.197210	-0.279574	0.059416	-0.932128	0.295065	0.195286	0.469996	-0.381184	-0.752962	-0.258555	0	0
19696	9.404134	0.891708	-4.691568	-0.153021	-0.200665	0.094269	-0.930559	0.296552	0.199610	0.468170	-0.383154	-0.753118	-0.258501	0	0
19697	9.878413	0.473789	-4.881115	-0.029274	-0.090577	0.158594	-0.930004	0.299528	0.203189	0.467784	-0.384730	-0.752846	-0.257651	0	0
19698	9.941058	0.083116	-4.716920	0.092936	-0.115905	0.145063	-0.928487	0.301852	0.202187	0.467668	-0.385709	-0.753038	-0.255829	0	0
19699	10.075909	0.093438	-4.113187	0.168006	-0.270591	0.095041	-0.928524	0.306052	0.204432	0.466518	-0.386341	-0.754350	-0.253095	0	0
19700	10.159129	0.080163	-4.251655	0.139291	-0.274491	0.116107	-0.925400	0.307516	0.208740	0.465304	-0.387283	-0.755501	-0.250443	0	0
19701	9.798511	0.017167	-4.426989	0.070918	-0.218577	0.153409	-0.924154	0.310701	0.210768	0.464311	-0.388670	-0.756085	-0.248367	0	0
19702	9.337192	-0.113614	-4.198023	-0.040508	-0.201196	0.158553	-0.922593	0.312502	0.214546	0.463051	-0.390579	-0.756271	-0.247157	0	0
19703	8.747969	0.050490	-3.826978	-0.087265	-0.269542	0.130984	-0.921139	0.315514	0.218616	0.460995	-0.392650	-0.756773	-0.246178	0	0
19704	8.263678	0.086204	-3.523603	-0.196008	-0.282669	0.138042	-0.919825	0.315251	0.223542	0.458450	-0.395315	-0.757017	-0.245917	0	0
19705	7.830949	0.046030	-3.374828	-0.222500	-0.254096	0.136929	-0.919542	0.318435	0.228836	0.455985	-0.398005	-0.757073	-0.245991	0	0
19706	7.361787	-0.212895	-3.170560	-0.276389	-0.164596	0.164985	-0.916111	0.319095	0.234791	0.454068	-0.400940	-0.756452	-0.246678	0	0
19707	7.262425	-0.530720	-3.108528	-0.344779	-0.040958	0.193943	-0.914417	0.321740	0.238905	0.452857	-0.404082	-0.754986	-0.248263	0	0
19708	7.934597	-0.731045	-3.352369	-0.376855	0.118610	0.208415	-0.913030	0.323997	0.239316	0.452769	-0.407087	-0.752634	-0.250645	0	0
19709	8.649854	-0.677511	-3.741097	-0.315714	0.278091	0.220363	-0.914187	0.324965	0.237547	0.454133	-0.409485	-0.749658	-0.253177	0	0
19710	9.649843	-0.494964	-4.134801	-0.206756	0.368379	0.249115	-0.912864	0.328394	0.231661	0.456699	-0.411377	-0.746402	-0.255104	0	0
19711	10.360285	-0.485306	-4.504311	-0.183293	0.358891	0.271345	-0.913077	0.332397	0.229223	0.459323	-0.413330	-0.743149	-0.256730	0	0
19712	10.412565	-0.430741	-4.621855	-0.224931	0.181582	0.236696	-0.911718	0.335086	0.226689	0.460373	-0.415676	-0.740724	-0.258067	0	0
19713	9.891082	-0.230206	-4.832934	-0.295757	-0.052274	0.177200	-0.912175	0.338210	0.227596	0.459224	-0.418493	-0.739438	-0.259247	0	0
19714	9.077510	-0.245538	-4.708403	-0.365940	-0.174895	0.165152	-0.908791	0.340864	0.230987	0.456849	-0.421867	-0.738564	-0.260463	0	0
19715	8.280654	-0.339059	-4.551293	-0.419643	-0.193747	0.141002	-0.906377	0.340657	0.238660	0.454023	-0.425337	-0.737730	-0.262119	0	0
19716	7.897201	-0.452875	-4.542526	-0.363772	-0.064675	0.164658	-0.904934	0.341532	0.243797	0.452452	-0.428392	-0.736333	-0.263783	0	0
19717	7.877925	-0.555180	-4.498992	-0.336120	0.080903	0.191987	-0.904966	0.345036	0.245574	0.452122	-0.431123	-0.734230	-0.265753	0	0
19718	8.071380	-0.465050	-4.450083	-0.244704	0.167632	0.215943	-0.902731	0.347280	0.245976	0.452894	-0.433390	-0.731854	-0.267299	0	0
19719	8.418214	-0.389175	-4.503623	-0.156151	0.223216	0.238137	-0.902239	0.351019	0.242808	0.454496	-0.435255	-0.729367	-0.268346	0	0
19720	8.659330	-0.381381	-4.488435	-0.094841	0.221414	0.204364	-0.900618	0.353291	0.236989	0.456270	-0.436602	-0.727183	-0.269075	0	0
19721	8.707590	-0.447691	-4.452024	-0.035837	0.165103	0.157773	-0.900245	0.356369	0.235621	0.457749	-0.437482	-0.725620	-0.269352	0	0
19722	8.650311	-0.421421	-4.391738	0.007731	0.079093	0.084583	-0.899436	0.357914	0.233162	0.458610	-0.437870	-0.724877	-0.269259	0	0
19723	8.540170	-0.421870	-4.300663	0.110314	0.002042	0.027996	-0.900025	0.359655	0.232994	0.459194	-0.437577	-0.725020	-0.268353	0	0
19724	8.406269	-0.486153	-4.139067	0.194930	-0.060892	-0.017653	-0.898486	0.360389	0.232176	0.459583	-0.436740	-0.725866	-0.266759	0	0
19725	8.353518	-0.642334	-4.039076	0.294177	-0.078409	-0.068850	-0.900085	0.362924	0.230793	0.460124	-0.435112	-0.727287	-0.264609	0	0
19726	8.511474	-0.729366	-4.142171	0.348165	-0.005133	-0.111053	-0.900487	0.361076	0.230539	0.461330	-0.432736	-0.728678	-0.262568	0	0
19727	8.700774	-0.819094	-4.241625	0.406148	0.009968	-0.134797	-0.901662	0.362549	0.227245	0.462813	-0.429869	-0.730253	-0.260281	0	0
19728	9.072479	-0.877128	-4.449146	0.344602	-0.009293	-0.177947	-0.904365	0.362026	0.224124	0.463786	-0.427019	-0.731922	-0.258551	0	0
19729	9.061069	-0.778840	-4.718615	0.293237	-0.070854	-0.177026	-0.905780	0.360726	0.221791	0.464071	-0.424564	-0.733738	-0.256929	0	0
19730	8.816967	-0.824632	-4.791912	0.227866	-0.161639	-0.149545	-0.906471	0.359318	0.221427	0.463492	-0.422844	-0.735675	-0.255266	0	0
19731	8.545158	-0.813800	-4.733366	0.200673	-0.256667	-0.130233	-0.905753	0.359640	0.223422	0.462128	-0.421631	-0.737901	-0.253311	0	0
19732	8.530313	-0.739850	-4.814456	0.196980	-0.314002	-0.125555	-0.906867	0.360356	0.226733	0.460345	-0.420610	-0.740345	-0.251116	0	0
19733	8.457474	-0.727944	-4.579765	0.242290	-0.342871	-0.138273	-0.905264	0.359122	0.230887	0.458485	-0.419353	-0.743085	-0.248516	0	0
19734	8.700005	-0.669646	-4.714062	0.202333	-0.335522	-0.197028	-0.905924	0.357268	0.233750	0.456372	-0.417814	-0.745915	-0.246510	0	0
19735	9.084079	-0.484426	-4.983263	0.117358	-0.233343	-0.237623	-0.905876	0.354994	0.236155	0.454543	-0.416104	-0.748237	-0.245742	0	0
19736	9.507475	-0.217893	-5.188184	0.091462	-0.093878	-0.226754	-0.907673	0.353062	0.238034	0.453688	-0.414246	-0.749799	-0.245702	0	0
19737	9.381032	-0.111896	-5.069235	0.086559	-0.141794	-0.164299	-0.907359	0.350487	0.237728	0.452589	-0.412995	-0.751313	-0.245209	0	0
19738	9.309717	-0.239242	-4.579466	0.023798	-0.277948	-0.101830	-0.906895	0.349447	0.241197	0.450373	-0.412825	-0.753017	-0.244346	0	0
19739	9.194741	-0.059142	-4.566745	-0.089206	-0.284250	-0.083684	-0.906145	0.348390	0.244946	0.447669	-0.413315	-0.754400	-0.244220	0	0
19740	9.222258	0.001639	-4.772696	-0.091051	-0.201966	-0.058117	-0.905836	0.348232	0.248047	0.445653	-0.413799	-0.755291	-0.244335	0	0
19741	9.365886	0.031552	-4.908310	-0.054016	-0.144459	-0.081961	-0.904944	0.347697	0.252818	0.444149	-0.413799	-0.756119	-0.244511	0	0
19742	9.333260	0.124972	-4.805029	0.077946	-0.154669	-0.071582	-0.904113	0.348844	0.252599	0.443152	-0.413314	-0.757261	-0.243604	0	0
19743	8.949828	0.160576	-4.546491	0.180558	-0.199917	-0.060370	-0.903813	0.348742	0.254571	0.442249	-0.412567	-0.758812	-0.241680	0	0
19744	8.340761	0.259668	-4.201804	0.197897	-0.242512	-0.090655	-0.902371	0.348023	0.257060	0.441030	-0.411612	-0.760703	-0.239582	0	0
19745	7.664299	0.393248	-3.861618	0.197993	-0.216659	-0.156878	-0.904620	0.347715	0.258195	0.439833	-0.410086	-0.762752	-0.237879	0	0
19746	6.945073	0.711434	-3.521045	0.164603	-0.130267	-0.248935	-0.904875	0.346633	0.259829	0.438946	-0.407796	-0.764703	-0.237188	0	0
19747	6.975218	1.194444	-3.567333	0.131669	0.064159	-0.265740	-0.906249	0.342175	0.257439	0.439357	-0.405054	-0.765791	-0.237616	0	0
19748	7.745974	1.337693	-3.984122	0.074120	0.349375	-0.256951	-0.908798	0.340116	0.253371	0.441742	-0.401955	-0.765434	-0.239597	0	0
19749	8.925125	1.133895	-4.416030	0.065498	0.541273	-0.258896	-0.914212	0.337791	0.243935	0.445537	-0.398398	-0.764203	-0.242423	0	0
19750	10.257966	1.269635	-4.750022	0.140716	0.609473	-0.258552	-0.917920	0.332987	0.231779	0.450144	-0.394335	-0.762811	-0.244927	0	0
19751	10.446251	1.145101	-4.965610	0.269703	0.401607	-0.204734	-0.920533	0.332100	0.221415	0.453781	-0.390586	-0.762437	-0.245389	0	0
19752	10.002689	0.423482	-4.992374	0.200463	0.138298	-0.171635	-0.920868	0.332941	0.216092	0.455222	-0.388052	-0.762938	-0.245183	0	0
19753	9.173282	0.213104	-4.962727	0.083672	-0.030944	-0.109415	-0.922535	0.330539	0.215816	0.455060	-0.386928	-0.763683	-0.244939	0	0
19754	8.215013	0.145341	-4.830710	-0.033782	-0.145077	-0.076649	-0.922752	0.326973	0.218285	0.453660	-0.386873	-0.764528	-0.244987	0	0
19755	7.502979	0.226274	-4.704518	-0.157486	-0.155813	-0.047651	-0.922425	0.325118	0.220855	0.451759	-0.387621	-0.765008	-0.245819	0	0
19756	7.541975	0.474010	-4.752671	-0.184127	-0.057599	-0.025789	-0.923412	0.326182	0.222913	0.450567	-0.388421	-0.764885	-0.247124	0	0
19757	7.785234	0.677375	-4.854648	-0.168444	0.090032	-0.000218	-0.923963	0.326236	0.224903	0.450615	-0.388972	-0.764040	-0.248777	0	0
19758	8.308414	0.960994	-4.939999	-0.186856	0.203160	0.019913	-0.924270	0.325453	0.220469	0.451515	-0.389484	-0.762550	-0.250908	0	0
19759	8.659187	1.026182	-5.102454	-0.182449	0.223573	0.080532	-0.922910	0.327073	0.216310	0.452723	-0.390375	-0.760744	-0.252821	0	0
19760	8.740433	0.873140	-5.125814	-0.233010	0.211166	0.106137	-0.923794	0.328091	0.213410	0.453712	-0.391725	-0.758751	-0.254939	0	0
19761	8.484682	0.743807	-5.112262	-0.350243	0.156222	0.105918	-0.923104	0.328178	0.211427	0.453804	-0.393733	-0.756707	-0.257741	0	0
19762	8.239141	0.640236	-5.036120	-0.417003	0.085729	0.148040	-0.923566	0.331328	0.211770	0.453215	-0.396544	-0.754623	-0.260563	0	0
19763	8.071157	0.564604	-4.914386	-0.447624	0.010598	0.173746	-0.921841	0.330870	0.214698	0.451978	-0.399867	-0.752691	-0.263207	0	0
19764	7.902369	0.576424	-4.622966	-0.474157	-0.021133	0.212257	-0.921973	0.330946	0.216119	0.450502	-0.403680	-0.750651	-0.265731	0	0
19765	8.003764	0.688253	-4.336168	-0.487473	-0.003789	0.261803	-0.919994	0.333443	0.220220	0.449204	-0.407861	-0.748285	-0.268206	0	0
19766	8.145060	0.889459	-4.224196	-0.480069	0.039249	0.296685	-0.916201	0.336440	0.222353	0.448355	-0.412149	-0.745569	-0.270625	0	0
19767	8.554263	1.009289	-4.332923	-0.464027	0.061329	0.313304	-0.915264	0.340449	0.222312	0.447750	-0.416407	-0.742715	-0.272945	0	0
19768	8.787988	1.038689	-4.657905	-0.475027	0.044867	0.313355	-0.914434	0.343865	0.225632	0.446980	-0.420754	-0.739871	-0.275257	0	0
19769	8.874607	1.040741	-4.675623	-0.389730	-0.057497	0.297188	-0.911081	0.348027	0.227559	0.445736	-0.424861	-0.737776	-0.276585	0	0
19770	8.710723	0.938826	-4.945527	-0.405310	-0.170092	0.271583	-0.909675	0.351235	0.231993	0.443531	-0.429157	-0.736220	-0.277642	0	0
19771	9.016948	0.853395	-4.885071	-0.458590	-0.239741	0.269811	-0.906542	0.353045	0.238022	0.440547	-0.433848	-0.734820	-0.278807	0	0
19772	9.257844	0.753578	-5.162853	-0.448661	-0.233967	0.297376	-0.904138	0.356455	0.243874	0.437729	-0.438676	-0.733267	-0.279778	0	0
19773	9.461614	0.561292	-5.217622	-0.365042	-0.203642	0.341546	-0.902415	0.357598	0.249308	0.435590	-0.443354	-0.731610	-0.280083	0	0
19774	9.566099	0.459039	-5.062772	-0.258765	-0.222799	0.349136	-0.898183	0.362099	0.255778	0.433812	-0.447675	-0.730268	-0.279469	0	0
19775	9.430003	0.082204	-4.741292	-0.163919	-0.294623	0.343847	-0.892837	0.366284	0.259528	0.431889	-0.451727	-0.729521	-0.277873	0	0
19776	9.507813	-0.202202	-4.550296	-0.131335	-0.273598	0.329204	-0.889965	0.369961	0.264484	0.430237	-0.455472	-0.728813	-0.276175	0	0
19777	9.497609	-0.332853	-4.567675	-0.183631	-0.201046	0.350066	-0.887166	0.374070	0.267688	0.428906	-0.459376	-0.727549	-0.275110	0	0
19778	9.468747	-0.386402	-4.537958	-0.231832	-0.142493	0.389319	-0.884934	0.377929	0.270315	0.427897	-0.463610	-0.725695	-0.274474	0	0
19779	9.229280	-0.338544	-4.364435	-0.248790	-0.172936	0.374614	-0.881547	0.380835	0.274429	0.426523	-0.467874	-0.723985	-0.273894	0	0
19780	8.877643	-0.086908	-4.137079	-0.296799	-0.240346	0.332391	-0.876171	0.383656	0.279651	0.424325	-0.472219	-0.722602	-0.273502	0	0
19781	8.336916	0.011944	-3.990605	-0.367884	-0.287039	0.313877	-0.872926	0.387763	0.285682	0.421378	-0.476836	-0.721297	-0.273494	0	0
19782	7.740238	-0.119594	-3.814555	-0.512928	-0.270817	0.293233	-0.868643	0.389316	0.293667	0.417798	-0.481863	-0.719591	-0.274667	0	0
19783	7.215622	-0.358561	-3.622576	-0.596139	-0.185560	0.285443	-0.865049	0.389317	0.301279	0.414378	-0.486917	-0.717311	-0.276889	0	0
19784	7.244116	-0.572661	-3.586389	-0.576258	-0.033336	0.294387	-0.863450	0.388900	0.306334	0.412166	-0.491518	-0.714374	-0.279641	0	0
19785	7.737972	-0.596117	-3.904535	-0.546176	0.170539	0.303391	-0.862307	0.390278	0.310091	0.411556	-0.495459	-0.710611	-0.283151	0	0
19786	8.621394	-0.513611	-4.371829	-0.433195	0.374850	0.333759	-0.859818	0.393087	0.307694	0.413034	-0.498562	-0.706140	-0.286714	0	0
19787	9.622327	-0.352225	-4.635269	-0.334392	0.482229	0.323010	-0.860711	0.394951	0.305129	0.415708	-0.500839	-0.701535	-0.290166	0	0
19788	10.347370	-0.377068	-4.971732	-0.293425	0.431173	0.284779	-0.861240	0.399554	0.299334	0.418107	-0.502817	-0.697420	-0.293202	0	0
19789	10.206622	-0.340500	-5.094355	-0.223411	0.143743	0.191721	-0.860935	0.402193	0.296292	0.418567	-0.504672	-0.695166	-0.294708	0	0
19790	9.647902	-0.215168	-5.104044	-0.166172	-0.130094	0.101327	-0.857509	0.400748	0.298292	0.417147	-0.506471	-0.694677	-0.294787	0	0
19791	8.717885	-0.277096	-5.060005	-0.261181	-0.236397	0.047877	-0.857344	0.401540	0.302587	0.414342	-0.508595	-0.694616	-0.295230	0	0
19792	7.890105	-0.426907	-4.846445	-0.299683	-0.208521	0.042051	-0.857260	0.399719	0.310399	0.411516	-0.510759	-0.694345	-0.296081	0	0
19793	7.533843	-0.564059	-4.739811	-0.270034	-0.087274	0.043652	-0.854399	0.399747	0.314762	0.409679	-0.512440	-0.693649	-0.297355	0	0
19794	7.377321	-0.628993	-4.698148	-0.184068	0.078784	0.094895	-0.855220	0.398006	0.315368	0.409588	-0.513636	-0.692259	-0.298653	0	0
19795	7.606061	-0.574200	-4.744993	-0.051519	0.202560	0.113365	-0.855219	0.397734	0.315068	0.411082	-0.514036	-0.690662	-0.299607	0	0
19796	8.111910	-0.431112	-4.830613	0.029617	0.297303	0.128187	-0.856160	0.400679	0.308042	0.413695	-0.513925	-0.688833	-0.300410	0	0
19797	8.381792	-0.511065	-4.797748	0.083992	0.298391	0.108152	-0.856786	0.402370	0.303058	0.416523	-0.513435	-0.687263	-0.300936	0	0
19798	8.536525	-0.547199	-4.716812	0.124261	0.207009	0.048765	-0.857131	0.403669	0.297197	0.418755	-0.512646	-0.686490	-0.300947	0	0
19799	8.599764	-0.455987	-4.679934	0.172984	0.116195	-0.036299	-0.858903	0.406394	0.292006	0.420348	-0.511335	-0.686680	-0.300525	0	0
19800	8.581007	-0.425055	-4.625890	0.218010	0.036585	-0.124169	-0.859766	0.404896	0.287673	0.421366	-0.509470	-0.687784	-0.299741	0	0
19801	8.523329	-0.473696	-4.585402	0.265392	0.004883	-0.197451	-0.861171	0.403806	0.286911	0.422177	-0.506989	-0.689532	-0.298789	0	0
19802	8.561278	-0.460714	-4.668864	0.356940	0.032705	-0.267045	-0.863859	0.401872	0.283277	0.423435	-0.503558	-0.691775	-0.297625	0	0
19803	8.609491	-0.619625	-4.599237	0.435160	0.035407	-0.285262	-0.865691	0.398814	0.278856	0.425035	-0.499644	-0.694318	-0.296012	0	0
19804	8.753408	-0.717045	-4.643903	0.415808	0.048820	-0.292647	-0.869950	0.397122	0.273695	0.426606	-0.495711	-0.696764	-0.294614	0	0
19805	8.838258	-0.716775	-4.888626	0.364142	0.059080	-0.276237	-0.873509	0.396395	0.269154	0.428024	-0.492069	-0.698918	-0.293559	0	0
19806	8.689420	-0.745971	-4.803538	0.296830	-0.004615	-0.255198	-0.875053	0.393571	0.265736	0.428727	-0.489041	-0.701030	-0.292556	0	0
19807	8.603409	-0.717381	-4.720423	0.229820	-0.080109	-0.221269	-0.877868	0.391548	0.263938	0.428658	-0.486754	-0.703096	-0.291511	0	0
19808	8.511326	-0.676808	-4.803673	0.174618	-0.151493	-0.225867	-0.880522	0.389412	0.264396	0.427811	-0.484870	-0.705323	-0.290515	0	0
19809	8.506952	-0.560481	-4.795505	0.183175	-0.194675	-0.243197	-0.881747	0.385176	0.263293	0.426636	-0.482953	-0.707834	-0.289326	0	0
19810	8.699685	-0.461771	-4.843132	0.190500	-0.189130	-0.243134	-0.882831	0.381734	0.263513	0.425541	-0.480971	-0.710338	-0.288098	0	0
19811	8.968357	-0.229850	-5.098050	0.222221	-0.131084	-0.259591	-0.884083	0.380437	0.264010	0.424947	-0.478576	-0.712753	-0.286999	0	0
19812	9.318825	-0.059251	-5.344349	0.219617	-0.075745	-0.259586	-0.886046	0.377985	0.261893	0.424738	-0.476023	-0.714915	-0.286176	0	0
19813	9.242637	0.081434	-5.304248	0.255021	-0.138589	-0.226344	-0.887361	0.374385	0.261338	0.424329	-0.473736	-0.717279	-0.284659	0	0
19814	8.995111	0.029032	-4.884695	0.242180	-0.234932	-0.217090	-0.888743	0.372624	0.262516	0.423199	-0.471828	-0.719962	-0.282729	0	0
19815	8.722859	0.021806	-4.565374	0.121561	-0.262824	-0.208156	-0.890406	0.370064	0.262513	0.421308	-0.470576	-0.722368	-0.281499	0	0
19816	8.468257	0.163633	-4.518695	0.150693	-0.205284	-0.218316	-0.891209	0.367824	0.264504	0.419947	-0.468949	-0.724657	-0.280362	0	0
19817	8.530443	0.124979	-4.562336	0.213361	-0.099040	-0.211934	-0.891176	0.365769	0.265366	0.419653	-0.466814	-0.726634	-0.279247	0	0
19818	8.780942	0.157545	-4.590816	0.330503	-0.029039	-0.217263	-0.892854	0.363299	0.263529	0.420402	-0.463944	-0.728658	-0.277624	0	0
19819	9.070951	0.266214	-4.528488	0.476119	0.007245	-0.214200	-0.895847	0.362155	0.258530	0.422084	-0.460375	-0.730906	-0.275093	0	0
19820	9.072551	0.419512	-4.387449	0.590369	0.023740	-0.218560	-0.898157	0.362467	0.252909	0.424396	-0.456223	-0.733397	-0.271805	0	0
19821	8.820018	0.420453	-4.324857	0.589324	-0.038796	-0.251549	-0.897883	0.360788	0.248978	0.426129	-0.451993	-0.736267	-0.268378	0	0
19822	8.400391	0.522255	-4.100766	0.524985	-0.058070	-0.328789	-0.900978	0.357291	0.245107	0.427213	-0.447497	-0.739369	-0.265648	0	0
19823	7.972891	0.610600	-3.953764	0.453701	-0.048510	-0.395084	-0.904072	0.353793	0.241237	0.427850	-0.442777	-0.742508	-0.263772	0	0
19824	7.570162	0.863449	-3.789707	0.468800	0.024699	-0.452103	-0.908010	0.349218	0.236174	0.428937	-0.437353	-0.745599	-0.262329	0	0
19825	7.574371	1.000781	-3.907435	0.522283	0.116290	-0.446651	-0.912261	0.342860	0.230786	0.430930	-0.431484	-0.748377	-0.260868	0	0
19826	8.171728	1.069475	-4.279577	0.470010	0.261188	-0.432172	-0.914655	0.338195	0.224147	0.433802	-0.425554	-0.750296	-0.260338	0	0
19827	8.970325	1.129036	-4.799403	0.407043	0.398151	-0.406651	-0.920037	0.333162	0.214258	0.437476	-0.419706	-0.751312	-0.260754	0	0
19828	9.695682	1.220717	-5.144780	0.397477	0.410955	-0.355141	-0.924307	0.329279	0.204005	0.441323	-0.414238	-0.751996	-0.261043	0	0
19829	9.983500	1.055171	-5.248413	0.408668	0.289065	-0.301672	-0.927965	0.322065	0.194104	0.444419	-0.409418	-0.752995	-0.260514	0	0
19830	9.702614	0.596117	-5.228823	0.334957	0.136603	-0.274184	-0.930533	0.320117	0.187779	0.446129	-0.405521	-0.754349	-0.259767	0	0
19831	9.066392	0.361706	-5.136508	0.230271	0.013400	-0.243170	-0.932200	0.317715	0.187503	0.446553	-0.402636	-0.755842	-0.259186	0	0
19832	8.252908	0.321832	-4.990400	0.168352	-0.067139	-0.189208	-0.934978	0.312425	0.184933	0.446260	-0.400645	-0.757311	-0.258488	0	0
19833	7.772471	0.327491	-4.798479	0.134238	-0.079779	-0.162744	-0.936909	0.309255	0.185744	0.445793	-0.399034	-0.758637	-0.257894	0	0
19834	7.594832	0.493420	-4.781092	0.160607	-0.003866	-0.140803	-0.937150	0.306360	0.186273	0.446069	-0.397279	-0.759601	-0.257290	0	0
19835	7.753561	0.683083	-4.901736	0.152878	0.118902	-0.098742	-0.936441	0.304742	0.183900	0.447344	-0.395557	-0.759829	-0.257057	0	0
19836	8.114690	0.851824	-5.015593	0.154793	0.209300	-0.069416	-0.938727	0.303457	0.178604	0.449394	-0.393818	-0.759535	-0.257020	0	0
19837	8.374660	0.913882	-5.078052	0.106738	0.227041	-0.054791	-0.940286	0.301247	0.174376	0.451414	-0.392353	-0.758978	-0.257364	0	0
19838	8.516663	0.942440	-5.112163	0.027934	0.197953	-0.056699	-0.939491	0.301942	0.168749	0.452907	-0.391307	-0.758349	-0.258186	0	0
19839	8.374308	0.909620	-5.121546	-0.082122	0.148863	-0.062378	-0.940346	0.300137	0.164823	0.453569	-0.390837	-0.757683	-0.259688	0	0
19840	8.157727	0.866741	-5.065415	-0.200593	0.065703	-0.036837	-0.941165	0.297858	0.164688	0.453214	-0.391316	-0.756979	-0.261632	0	0
19841	7.999893	0.860878	-4.907374	-0.269374	-0.014574	-0.000171	-0.942975	0.296929	0.166629	0.452061	-0.392589	-0.756317	-0.263629	0	0
19842	7.862367	0.872591	-4.624371	-0.311991	-0.067486	0.054865	-0.942237	0.295008	0.167492	0.450496	-0.394609	-0.755552	-0.265475	0	0
19843	7.842566	0.977439	-4.115689	-0.331346	-0.052881	0.119063	-0.940929	0.294780	0.171712	0.449115	-0.397155	-0.754415	-0.267247	0	0
19844	8.112469	1.151108	-4.187454	-0.339529	-0.014478	0.186973	-0.941476	0.295474	0.175300	0.448182	-0.400147	-0.752796	-0.268911	0	0
19845	8.623241	1.286661	-4.256398	-0.331781	-0.017444	0.238511	-0.940223	0.297426	0.176118	0.447373	-0.403487	-0.751000	-0.270286	0	0
19846	8.922175	1.273202	-4.854635	-0.224186	-0.055833	0.261767	-0.937677	0.298708	0.178439	0.446782	-0.406624	-0.749555	-0.270573	0	0
19847	8.969083	1.116575	-4.954031	-0.072268	-0.148699	0.237418	-0.936549	0.300565	0.181233	0.446025	-0.409140	-0.749035	-0.269467	0	0
19848	9.476685	0.869872	-5.269315	-0.067692	-0.116956	0.231932	-0.934850	0.302385	0.184587	0.445523	-0.411513	-0.748394	-0.268463	0	0
19849	9.566627	0.603777	-5.366203	-0.015024	-0.078545	0.280577	-0.930931	0.306798	0.187090	0.445635	-0.413902	-0.747526	-0.267020	0	0
19850	9.779028	0.123911	-5.138036	0.081469	-0.147152	0.268953	-0.928393	0.311916	0.188869	0.445615	-0.415962	-0.747253	-0.264605	0	0
19851	9.514808	0.127424	-4.719910	0.122706	-0.291847	0.252704	-0.927402	0.313890	0.192239	0.444620	-0.418086	-0.747800	-0.261365	0	0
19852	9.451259	0.069141	-4.500517	0.152600	-0.387835	0.285931	-0.924012	0.317041	0.197218	0.443128	-0.420573	-0.748691	-0.257330	0	0
19853	9.300261	-0.224570	-4.581328	0.095798	-0.293373	0.340639	-0.920240	0.323624	0.202408	0.442218	-0.423463	-0.748775	-0.253886	0	0
19854	9.255051	-0.401539	-4.742630	-0.003698	-0.158508	0.368630	-0.918287	0.327596	0.205753	0.441975	-0.426659	-0.747871	-0.251613	0	0
19855	9.005812	-0.343625	-4.590416	-0.061028	-0.112631	0.341794	-0.915959	0.334510	0.207579	0.441742	-0.429780	-0.746730	-0.250096	0	0
19856	8.825920	-0.055324	-4.294363	-0.016580	-0.174871	0.301625	-0.913021	0.337964	0.209466	0.441143	-0.432560	-0.746131	-0.248137	0	0
19857	8.377373	-0.002091	-4.050182	-0.005823	-0.226232	0.264942	-0.910032	0.339531	0.214633	0.440099	-0.435135	-0.745941	-0.246053	0	0
19858	7.836623	-0.078808	-3.832386	-0.097729	-0.249033	0.216960	-0.908333	0.341747	0.218719	0.438374	-0.437814	-0.745820	-0.244745	0	0
19859	7.297666	-0.227634	-3.663439	-0.162014	-0.231741	0.205657	-0.906068	0.344090	0.222950	0.436453	-0.440636	-0.745510	-0.244058	0	0
19860	7.230069	-0.529375	-3.551764	-0.196556	-0.084848	0.197952	-0.903795	0.346119	0.227728	0.435462	-0.443195	-0.744496	-0.244288	0	0
19861	7.829231	-0.591346	-3.946565	-0.252313	0.178459	0.171840	-0.901549	0.347769	0.228518	0.436106	-0.445147	-0.742311	-0.246230	0	0
19862	8.740969	-0.590920	-4.456517	-0.139285	0.426441	0.164510	-0.902471	0.350073	0.222866	0.439078	-0.445943	-0.739338	-0.248446	0	0
19863	9.904482	-0.726017	-4.759372	-0.061183	0.537172	0.129843	-0.902262	0.351160	0.215286	0.443111	-0.445843	-0.736210	-0.250743	0	0
19864	10.443172	-0.566969	-4.966891	0.067531	0.450717	0.093668	-0.902347	0.351919	0.205707	0.446987	-0.445118	-0.733927	-0.251841	0	0
19865	10.318370	-0.553005	-5.218177	0.100713	0.229191	0.055516	-0.903284	0.354974	0.199394	0.449277	-0.444509	-0.732879	-0.251895	0	0
19866	9.738199	-0.515739	-5.160004	0.015910	-0.010561	-0.013205	-0.905392	0.353737	0.198912	0.449264	-0.444385	-0.732997	-0.251793	0	0
19867	8.715869	-0.518942	-4.926135	-0.098840	-0.192775	-0.043638	-0.903099	0.352725	0.201234	0.447322	-0.445006	-0.733778	-0.251878	0	0
19868	7.828940	-0.587317	-4.605964	-0.210445	-0.198284	-0.042209	-0.903876	0.350993	0.207504	0.444849	-0.446154	-0.734291	-0.252730	0	0
19869	7.530199	-0.677993	-4.559150	-0.176632	-0.068915	-0.022243	-0.905490	0.347085	0.211522	0.443518	-0.446964	-0.734222	-0.253837	0	0
19870	7.486912	-0.677839	-4.547868	-0.076917	0.093565	-0.003965	-0.903490	0.346671	0.213459	0.443877	-0.447059	-0.733599	-0.254841	0	0
19871	7.780534	-0.671969	-4.597459	0.033010	0.216876	0.023644	-0.904371	0.346742	0.209366	0.445694	-0.446548	-0.732586	-0.255480	0	0
19872	8.213610	-0.656795	-4.690853	0.117952	0.307813	0.009079	-0.905289	0.348221	0.202955	0.448523	-0.445318	-0.731442	-0.255951	0	0
19873	8.396968	-0.687747	-4.649602	0.159457	0.270145	-0.009095	-0.906194	0.348833	0.196630	0.451203	-0.443859	-0.730649	-0.256042	0	0
19874	8.474155	-0.737493	-4.599775	0.185900	0.181706	-0.040121	-0.907963	0.347579	0.191829	0.453279	-0.442276	-0.730453	-0.255671	0	0
19875	8.488701	-0.771895	-4.573973	0.212789	0.062717	-0.083924	-0.908411	0.347458	0.188570	0.454482	-0.440554	-0.731055	-0.254787	0	0
19876	8.455247	-0.830686	-4.512718	0.265749	-0.040716	-0.112116	-0.908261	0.346079	0.187350	0.455095	-0.438645	-0.732381	-0.253174	0	0
19877	8.618389	-1.020834	-4.524889	0.356071	-0.099371	-0.151297	-0.909361	0.343525	0.187059	0.455562	-0.436184	-0.734366	-0.250827	0	0
19878	8.659904	-1.091058	-4.734634	0.406353	-0.045430	-0.193503	-0.910795	0.343930	0.185116	0.456538	-0.433037	-0.736402	-0.248524	0	0
19879	8.500759	-1.304382	-4.657608	0.418321	-0.063215	-0.189849	-0.911354	0.341247	0.181415	0.457427	-0.429904	-0.738517	-0.246041	0	0
19880	8.827477	-1.363487	-4.762001	0.349100	-0.011017	-0.149635	-0.913018	0.338163	0.180389	0.458505	-0.427234	-0.740043	-0.244093	0	0
19881	9.038962	-1.315893	-5.165744	0.239382	0.037021	-0.083819	-0.913885	0.338151	0.177990	0.459615	-0.425448	-0.740786	-0.242866	0	0
19882	8.990405	-1.223994	-4.941102	0.064587	-0.031176	-0.043666	-0.916267	0.335808	0.176733	0.459585	-0.424905	-0.741253	-0.242446	0	0
19883	8.669381	-1.071331	-4.763846	-0.044226	-0.136933	0.004882	-0.914570	0.335782	0.176716	0.458413	-0.425502	-0.741727	-0.242170	0	0
19884	8.531368	-0.929502	-4.598336	-0.042975	-0.224652	-0.006905	-0.913978	0.335348	0.179514	0.456580	-0.426188	-0.742665	-0.241551	0	0
19885	8.522485	-0.647828	-4.620323	-0.063794	-0.232377	-0.030746	-0.913086	0.335215	0.184876	0.454526	-0.426837	-0.743675	-0.241173	0	0
19886	8.681125	-0.540650	-4.736566	-0.143161	-0.158437	-0.062136	-0.913128	0.333276	0.187936	0.452617	-0.427412	-0.744293	-0.241836	0	0
19887	8.623929	-0.421844	-4.704667	-0.204452	-0.126630	-0.099001	-0.913079	0.331131	0.190633	0.450579	-0.427932	-0.744766	-0.243262	0	0
19888	8.595106	-0.304051	-4.432283	-0.216370	-0.137553	-0.132018	-0.912463	0.329502	0.194348	0.448337	-0.428263	-0.745401	-0.244873	0	0
19889	8.810646	-0.109892	-4.376275	-0.209759	-0.136929	-0.157616	-0.913225	0.325288	0.198480	0.446050	-0.428388	-0.746146	-0.246555	0	0
19890	8.997711	0.065946	-4.565703	-0.191606	-0.085692	-0.167691	-0.915276	0.321728	0.201392	0.444209	-0.428200	-0.746755	-0.248354	0	0
19891	9.256549	0.137302	-4.777822	-0.122489	-0.033016	-0.188682	-0.915356	0.318317	0.203586	0.442989	-0.427441	-0.747377	-0.249966	0	0
19892	9.717417	0.166435	-5.021926	-0.029531	0.026943	-0.208684	-0.916876	0.315080	0.202690	0.442573	-0.425951	-0.748053	-0.251220	0	0
19893	9.852155	0.363400	-5.131963	0.073944	-0.001150	-0.235906	-0.917245	0.309984	0.201242	0.442307	-0.423885	-0.749219	-0.251708	0	0
19894	9.502431	0.359790	-4.860447	0.233099	-0.132979	-0.257475	-0.918616	0.306438	0.200750	0.441681	-0.421258	-0.751463	-0.250527	0	0
19895	8.844848	0.257347	-4.471780	0.357510	-0.238891	-0.281071	-0.921526	0.303349	0.203133	0.440705	-0.418183	-0.754560	-0.248076	0	0
19896	8.013269	0.244804	-4.184717	0.362042	-0.222186	-0.317968	-0.921919	0.301444	0.204009	0.439779	-0.414742	-0.757735	-0.245808	0	0
19897	7.503199	0.350164	-3.817120	0.333561	-0.116292	-0.365991	-0.922247	0.295179	0.205885	0.439399	-0.410805	-0.760546	-0.244410	0	0
19898	7.280927	0.677815	-3.719713	0.310548	0.041553	-0.419499	-0.924612	0.291144	0.203956	0.439989	-0.406158	-0.762811	-0.244058	0	0
19899	7.550469	1.034756	-3.896658	0.268047	0.244171	-0.386791	-0.928570	0.284090	0.198245	0.442014	-0.401449	-0.763923	-0.244712	0	0
19900	8.439412	1.125755	-4.277143	0.203289	0.419920	-0.363142	-0.931379	0.277783	0.190092	0.445174	-0.396747	-0.763990	-0.246439	0	0
19901	9.473276	1.195623	-4.605214	0.120696	0.489561	-0.380618	-0.935622	0.273352	0.182211	0.448472	-0.392106	-0.763574	-0.249160	0	0
19902	9.833006	1.405838	-4.916820	0.174355	0.375171	-0.346276	-0.937602	0.267545	0.172382	0.451180	-0.387755	-0.763648	-0.250847	0	0
19903	9.821752	1.123368	-5.005199	0.202044	0.132954	-0.314689	-0.940110	0.262320	0.168399	0.452212	-0.384121	-0.764740	-0.251252	0	0
19904	9.281206	0.689518	-4.920177	0.043362	-0.027927	-0.281899	-0.942611	0.258124	0.166886	0.451485	-0.381850	-0.766033	-0.252083	0	0
19905	8.521777	0.640129	-4.636054	-0.041520	-0.128372	-0.263719	-0.944213	0.252023	0.168785	0.449702	-0.380356	-0.767483	-0.253115	0	0
19906	7.896604	0.744645	-4.505710	-0.052871	-0.168665	-0.238102	-0.944126	0.247531	0.172466	0.447632	-0.379206	-0.768986	-0.253946	0	0
19907	7.719060	0.905529	-4.473866	-0.043390	-0.123242	-0.228992	-0.945473	0.244377	0.175679	0.445961	-0.377968	-0.770266	-0.254851	0	0
19908	7.781349	1.015477	-4.567268	-0.018730	-0.027122	-0.205211	-0.947115	0.239704	0.174836	0.445188	-0.376554	-0.771089	-0.255806	0	0
19909	8.050303	1.095686	-4.721734	0.004300	0.085294	-0.175915	-0.947613	0.235073	0.175683	0.445434	-0.374975	-0.771355	-0.256892	0	0
19910	8.323884	1.164000	-4.895775	-0.003874	0.159139	-0.146620	-0.949576	0.233419	0.174891	0.446298	-0.373474	-0.771157	-0.258173	0	0
19911	8.395326	1.084774	-4.990649	-0.063416	0.157377	-0.113669	-0.949536	0.231619	0.171727	0.447002	-0.372489	-0.770688	-0.259772	0	0
19912	8.313427	1.053592	-4.973297	-0.150294	0.111027	-0.073414	-0.950662	0.230014	0.169655	0.447136	-0.372324	-0.770047	-0.261671	0	0
19913	8.212258	1.000582	-4.945704	-0.255392	0.046962	-0.028586	-0.950360	0.228570	0.169703	0.446491	-0.373138	-0.769248	-0.263954	0	0
19914	8.140125	1.008135	-4.928463	-0.336508	-0.013920	0.023640	-0.949901	0.226237	0.170261	0.445218	-0.374873	-0.768304	-0.266383	0	0
19915	8.179120	1.019289	-4.876708	-0.378843	-0.021070	0.084141	-0.950583	0.225836	0.172791	0.443875	-0.377276	-0.767044	-0.268853	0	0
19916	8.132196	1.114967	-4.753553	-0.388252	0.012385	0.140969	-0.949171	0.227020	0.174550	0.442910	-0.380063	-0.765380	-0.271250	0	0
19917	8.144056	1.213452	-4.509388	-0.347100	-0.023188	0.179671	-0.946644	0.229477	0.176379	0.441915	-0.383051	-0.763829	-0.273036	0	0
19918	8.468609	1.364372	-4.361117	-0.333380	0.030263	0.209994	-0.946357	0.229445	0.176940	0.441469	-0.386060	-0.761948	-0.274768	0	0
19919	8.722776	1.474525	-4.570393	-0.323223	0.090080	0.242101	-0.945004	0.233900	0.176498	0.441587	-0.389095	-0.759698	-0.276525	0	0
19920	8.714006	1.475512	-4.458945	-0.223103	-0.011875	0.233286	-0.943618	0.236696	0.177651	0.441300	-0.391902	-0.758194	-0.277143	0	0
19921	8.753829	1.462587	-4.600618	-0.209103	-0.112293	0.218794	-0.941902	0.237219	0.181066	0.440250	-0.394806	-0.757225	-0.277341	0	0
19922	8.508657	1.355250	-4.785390	-0.196287	-0.193815	0.226212	-0.940503	0.241001	0.185537	0.438661	-0.397937	-0.756609	-0.277066	0	0
19923	8.318879	1.164358	-4.919740	-0.215026	-0.270815	0.283079	-0.937691	0.242862	0.192355	0.436553	-0.401781	-0.756044	-0.276390	0	0
19924	8.582451	1.013878	-5.048939	-0.200487	-0.309811	0.351099	-0.933478	0.247603	0.196858	0.434398	-0.406180	-0.755395	-0.275126	0	0
19925	9.201372	0.907024	-5.362643	-0.158000	-0.216556	0.424548	-0.931515	0.252050	0.202213	0.433298	-0.410677	-0.754144	-0.273613	0	0
19926	10.242739	0.736661	-5.864062	-0.155023	-0.024690	0.515274	-0.928070	0.260882	0.205564	0.433907	-0.415316	-0.751672	-0.272447	0	0
19927	10.234627	0.460209	-5.860730	-0.067468	-0.061288	0.507197	-0.925332	0.267729	0.205683	0.434556	-0.419596	-0.749615	-0.270514	0	0
19928	10.206473	0.396344	-5.425302	0.109798	-0.299907	0.454702	-0.920036	0.274992	0.208210	0.434020	-0.423350	-0.749269	-0.266454	0	0
19929	9.572127	0.341577	-5.167631	0.136689	-0.409839	0.410745	-0.916415	0.282687	0.214178	0.432629	-0.426932	-0.749637	-0.261927	0	0
19930	8.946960	0.082668	-4.882648	0.009657	-0.417308	0.415842	-0.912500	0.289784	0.220530	0.430651	-0.431112	-0.749651	-0.258272	0	0
19931	8.294498	0.008932	-4.467415	-0.066138	-0.424824	0.388035	-0.907562	0.295207	0.228466	0.428190	-0.435410	-0.749601	-0.255281	0	0
19932	7.565225	0.052291	-4.063039	-0.091929	-0.400557	0.380464	-0.904474	0.301395	0.236043	0.425780	-0.439691	-0.749386	-0.252596	0	0
19933	7.076430	0.075291	-3.713684	-0.064679	-0.294833	0.363739	-0.899420	0.307895	0.242488	0.424215	-0.443446	-0.748846	-0.250254	0	0
19934	6.892751	-0.107830	-3.705593	-0.115992	-0.148169	0.344982	-0.897033	0.310871	0.245483	0.423478	-0.446908	-0.747621	-0.249004	0	0
19935	7.199821	-0.312208	-3.814924	-0.145235	0.053776	0.326313	-0.893208	0.315928	0.248107	0.424058	-0.449840	-0.745543	-0.248969	0	0
19936	7.710137	-0.431951	-3.834790	-0.135708	0.210696	0.289470	-0.892129	0.318472	0.245707	0.425762	-0.452066	-0.742975	-0.249704	0	0
19937	8.420750	-0.539666	-4.132606	-0.091511	0.432449	0.276486	-0.891370	0.322434	0.240851	0.429265	-0.453437	-0.739618	-0.251181	0	0
19938	9.352737	-0.667907	-4.462989	-0.038244	0.549062	0.236205	-0.891356	0.327161	0.232369	0.433764	-0.453982	-0.736051	-0.252939	0	0
19939	10.204338	-0.610463	-4.673212	-0.018027	0.564269	0.168510	-0.891907	0.330296	0.221385	0.438276	-0.453877	-0.732752	-0.254922	0	0
19940	10.584866	-0.303044	-4.830369	-0.003026	0.450876	0.125725	-0.892835	0.331837	0.213703	0.441908	-0.453675	-0.730161	-0.256439	0	0
19941	10.300208	-0.251703	-4.891854	0.027439	0.222930	0.055439	-0.892874	0.331930	0.208895	0.443826	-0.453396	-0.728962	-0.257030	0	0
19942	9.814296	-0.161935	-4.819955	-0.055578	0.015685	-0.017888	-0.893164	0.332507	0.208934	0.443669	-0.453490	-0.728803	-0.257588	0	0
19943	9.014518	-0.273768	-4.740048	-0.172033	-0.083336	-0.053018	-0.894392	0.331472	0.212846	0.442169	-0.454091	-0.728938	-0.258724	0	0
19944	8.196897	-0.373341	-4.480646	-0.199861	-0.084464	-0.067024	-0.895063	0.330212	0.215322	0.440498	-0.454722	-0.729068	-0.260096	0	0
19945	7.619456	-0.492751	-4.314898	-0.174221	0.005814	-0.040651	-0.894601	0.328259	0.216894	0.439667	-0.455188	-0.728742	-0.261596	0	0
19946	7.431567	-0.623244	-4.250749	-0.095284	0.152937	-0.011430	-0.894020	0.326164	0.215483	0.440344	-0.455141	-0.727843	-0.263039	0	0
19947	7.701106	-0.614792	-4.299423	0.000917	0.275363	0.016149	-0.893345	0.326471	0.211956	0.442418	-0.454540	-0.726525	-0.264236	0	0
19948	8.187519	-0.515193	-4.387014	0.123929	0.362129	0.023712	-0.896084	0.327751	0.207249	0.445698	-0.453224	-0.725108	-0.264879	0	0
19949	8.678682	-0.503312	-4.446370	0.220019	0.369313	0.023997	-0.897573	0.327944	0.197930	0.449457	-0.451447	-0.723898	-0.264869	0	0
19950	8.910092	-0.539234	-4.421441	0.303404	0.289400	0.002312	-0.897640	0.329396	0.191792	0.452952	-0.449345	-0.723357	-0.263968	0	0
19951	9.074062	-0.560098	-4.398723	0.354263	0.184774	-0.035927	-0.897842	0.330952	0.186511	0.455807	-0.447002	-0.723579	-0.262416	0	0
19952	9.111992	-0.598301	-4.463194	0.413935	0.097548	-0.088890	-0.896764	0.330709	0.179406	0.458154	-0.444227	-0.724584	-0.260260	0	0
19953	9.144896	-0.743426	-4.508850	0.471781	0.043685	-0.145599	-0.900468	0.331463	0.176940	0.460207	-0.440905	-0.726219	-0.257718	0	0
19954	8.990384	-0.775971	-4.532270	0.478080	0.060766	-0.186028	-0.901039	0.328842	0.171968	0.462299	-0.437206	-0.727955	-0.255366	0	0
19955	8.524527	-0.907210	-4.266905	0.518397	0.012220	-0.178648	-0.903874	0.327605	0.168803	0.464217	-0.433486	-0.729961	-0.252485	0	0
19956	8.522961	-1.017747	-3.801373	0.537201	-0.011284	-0.156556	-0.902611	0.325911	0.164862	0.466089	-0.429884	-0.732012	-0.249235	0	0
19957	8.655804	-1.073564	-4.048256	0.388220	0.086891	-0.127629	-0.904043	0.325642	0.162027	0.468099	-0.426936	-0.733086	-0.247375	0	0
19958	8.590125	-1.059150	-3.823479	0.370093	0.066111	-0.118460	-0.906322	0.323648	0.156544	0.469898	-0.424176	-0.734170	-0.245490	0	0
19959	8.685700	-1.204752	-3.866651	0.261252	0.014800	-0.147958	-0.907462	0.322787	0.153952	0.470778	-0.421841	-0.735334	-0.244342	0	0
19960	9.383313	-0.797845	-4.194442	0.272362	0.007596	-0.210108	-0.908837	0.319527	0.153478	0.471497	-0.419001	-0.736823	-0.243353	0	0
19961	9.747070	-0.442375	-4.669508	0.347289	0.052121	-0.217248	-0.911683	0.318748	0.149775	0.472832	-0.415650	-0.738294	-0.242047	0	0
19962	9.986992	-0.264199	-4.880222	0.354104	0.033125	-0.268513	-0.913662	0.317183	0.147148	0.473923	-0.411920	-0.740080	-0.240833	0	0
19963	9.628424	0.030871	-4.632999	0.406469	-0.132172	-0.310377	-0.914445	0.310969	0.145209	0.473893	-0.408027	-0.742921	-0.238762	0	0
19964	9.207854	0.178902	-4.239485	0.361932	-0.253831	-0.354370	-0.916069	0.305263	0.144867	0.472664	-0.404280	-0.746404	-0.236701	0	0
19965	8.671128	0.372514	-3.928288	0.197197	-0.213444	-0.393371	-0.919366	0.300501	0.149273	0.470960	-0.400928	-0.749430	-0.236238	0	0
19966	8.237489	0.522418	-3.667126	0.233263	-0.084988	-0.389898	-0.919988	0.293907	0.149149	0.470360	-0.397121	-0.751910	-0.235982	0	0
19967	8.151525	0.385074	-3.507798	0.295786	0.034707	-0.424872	-0.920633	0.288644	0.148260	0.470817	-0.392463	-0.754090	-0.235909	0	0
19968	8.424457	0.440571	-3.450009	0.371321	0.167126	-0.487260	-0.924969	0.281797	0.142776	0.472403	-0.386658	-0.756049	-0.236054	0	0
19969	8.747637	0.596331	-3.480404	0.474463	0.271319	-0.540348	-0.929438	0.273575	0.136074	0.475030	-0.379692	-0.757921	-0.236082	0	0
19970	9.003675	0.710528	-3.450587	0.578815	0.298679	-0.540111	-0.933912	0.264979	0.128216	0.478228	-0.372149	-0.759866	-0.235385	0	0
19971	9.215721	0.691968	-3.444145	0.615459	0.278139	-0.536292	-0.937028	0.260278	0.119598	0.481384	-0.364473	-0.761919	-0.234324	0	0
19972	9.190420	0.615906	-3.547668	0.584605	0.218550	-0.523465	-0.938863	0.253335	0.114034	0.483964	-0.357171	-0.764091	-0.233180	0	0
19973	9.141568	0.397886	-3.540016	0.477656	0.201836	-0.485156	-0.941075	0.245639	0.107628	0.486103	-0.350682	-0.765907	-0.232620	0	0
19974	9.136233	0.350041	-3.586023	0.404965	0.184283	-0.465093	-0.946116	0.238137	0.101120	0.487871	-0.344735	-0.767542	-0.232418	0	0
19975	9.140111	0.219948	-3.652235	0.379059	0.188353	-0.408284	-0.949431	0.229638	0.096797	0.489702	-0.339316	-0.768864	-0.232174	0	0
19976	9.217095	0.165965	-3.645804	0.379179	0.187691	-0.334868	-0.951121	0.226039	0.091634	0.491675	-0.334465	-0.769924	-0.231530	0	0
19977	9.257956	0.273174	-3.704605	0.342066	0.192238	-0.285374	-0.951497	0.220189	0.088016	0.493669	-0.330145	-0.770681	-0.230967	0	0
19978	9.212214	0.400252	-3.752792	0.308285	0.184523	-0.246879	-0.952916	0.217057	0.082030	0.495562	-0.326313	-0.771264	-0.230415	0	0
19979	9.140516	0.487531	-3.713309	0.249063	0.135935	-0.232236	-0.953176	0.212945	0.078094	0.496921	-0.322979	-0.771882	-0.230115	0	0
19980	9.076233	0.535411	-3.633296	0.203126	0.101056	-0.201076	-0.956841	0.210547	0.075431	0.497920	-0.320205	-0.772466	-0.229869	0	0
19981	9.078982	0.581141	-3.608946	0.184719	0.099485	-0.204771	-0.957527	0.207252	0.072542	0.498845	-0.317480	-0.773013	-0.229808	0	0
19982	9.078785	0.657095	-3.666415	0.170629	0.089019	-0.182749	-0.958630	0.203656	0.070063	0.499681	-0.315032	-0.773512	-0.229680	0	0
19983	9.121984	0.703437	-3.708793	0.187374	0.084646	-0.171683	-0.959177	0.200897	0.067913	0.500567	-0.312578	-0.774022	-0.229384	0	0
19984	9.151077	0.686138	-3.697810	0.207440	0.079068	-0.171599	-0.958564	0.199832	0.067032	0.501460	-0.310053	-0.774608	-0.228883	0	0
19985	9.222874	0.645029	-3.744242	0.191927	0.071658	-0.169774	-0.961377	0.197134	0.064342	0.502257	-0.307616	-0.775177	-0.228499	0	0
19986	9.231888	0.565566	-3.790992	0.179749	0.087193	-0.182682	-0.959943	0.194338	0.062312	0.503095	-0.305119	-0.775682	-0.228288	0	0
19987	9.191009	0.458390	-3.734605	0.170216	0.047353	-0.193673	-0.962187	0.192142	0.060922	0.503575	-0.302657	-0.776385	-0.228117	0	0
19988	9.145131	0.393023	-3.718823	0.150672	0.007207	-0.167975	-0.962851	0.187652	0.058948	0.503731	-0.300598	-0.777173	-0.227810	0	0
19989	9.067840	0.354861	-3.725843	0.124596	-0.025231	-0.147811	-0.964911	0.182812	0.058665	0.503610	-0.298884	-0.777992	-0.227540	0	0
19990	9.024244	0.375067	-3.762729	0.082127	-0.026309	-0.127713	-0.965181	0.181412	0.058013	0.503388	-0.297557	-0.778666	-0.227462	0	0
19991	8.995518	0.440793	-3.766057	0.055236	-0.033066	-0.105729	-0.964308	0.180729	0.059945	0.503092	-0.296537	-0.779237	-0.227495	0	0
19992	9.014936	0.518458	-3.780770	0.052114	-0.027805	-0.085540	-0.964587	0.179513	0.058455	0.502863	-0.295695	-0.779723	-0.227434	0	0
19993	8.981133	0.562718	-3.808204	0.034288	-0.031608	-0.067218	-0.965130	0.177932	0.058645	0.502603	-0.295076	-0.780123	-0.227440	0	0
19994	8.990776	0.621178	-3.832338	0.035845	-0.040269	-0.076366	-0.965528	0.176191	0.059106	0.502249	-0.294413	-0.780606	-0.227421	0	0
19995	9.015620	0.678237	-3.760430	0.068767	-0.040368	-0.076284	-0.966211	0.174468	0.059288	0.502000	-0.293570	-0.781155	-0.227178	0	0
19996	9.006675	0.750263	-3.701653	0.045043	-0.010844	-0.076366	-0.966887	0.172704	0.060316	0.501903	-0.292794	-0.781510	-0.227174	0	0
19997	8.944133	0.789537	-3.703889	0.031422	-0.021961	-0.105744	-0.967748	0.172528	0.058331	0.501620	-0.291865	-0.781965	-0.227424	0	0
19998	8.931091	0.982283	-3.603109	0.080118	-0.037271	-0.129449	-0.967175	0.172076	0.058581	0.501296	-0.290559	-0.782685	-0.227336	0	0
19999	8.934084	1.117831	-3.585428	0.102551	0.004140	-0.114767	-0.967955	0.167571	0.059864	0.501403	-0.289142	-0.783195	-0.227152	0	0
20000	8.966424	1.232909	-3.503760	0.129994	0.011424	-0.114696	-0.968502	0.165744	0.059188	0.501636	-0.287588	-0.783738	-0.226738	0	0
20001	9.044055	1.372915	-3.496089	0.120578	0.028693	-0.125712	-0.969472	0.164320	0.059250	0.501960	-0.285935	-0.784192	-0.226540	0	0
20002	9.174373	1.464337	-3.510028	0.104674	0.056392	-0.141342	-0.967220	0.163149	0.056040	0.502409	-0.284198	-0.784522	-0.226587	0	0
20003	9.256904	1.516364	-3.454803	0.134036	0.049828	-0.171526	-0.968036	0.160051	0.055005	0.502830	-0.282066	-0.785025	-0.226576	0	0
20004	9.333812	1.428367	-3.443760	0.133798	0.028183	-0.178830	-0.970853	0.157640	0.052332	0.503051	-0.279948	-0.785663	-0.226501	0	0
20005	9.331077	1.409441	-3.477598	0.130804	-0.016819	-0.149406	-0.972242	0.155125	0.051338	0.502986	-0.278152	-0.786424	-0.226218	0	0
20006	9.299373	1.327397	-3.491441	0.114613	-0.073862	-0.133769	-0.972774	0.153344	0.052648	0.502448	-0.276715	-0.787399	-0.225781	0	0
20007	9.320115	1.304507	-3.603479	0.072308	-0.138233	-0.101636	-0.970892	0.150668	0.053878	0.501370	-0.275860	-0.788500	-0.225383	0	0
20008	9.326053	1.311594	-3.772741	0.017294	-0.191679	-0.066793	-0.973390	0.149639	0.058085	0.499784	-0.275702	-0.789657	-0.225049	0	0
20009	9.267799	1.293227	-3.818993	-0.047276	-0.235163	-0.013648	-0.972352	0.148412	0.062246	0.497805	-0.276355	-0.790723	-0.224887	0	0
20010	9.355874	1.392052	-4.000391	-0.056997	-0.289586	0.004802	-0.972025	0.148014	0.067315	0.495395	-0.277351	-0.791995	-0.224510	0	0
20011	9.390747	1.418414	-4.175440	-0.085532	-0.272820	0.065286	-0.971590	0.150207	0.072262	0.493183	-0.278898	-0.792932	-0.224154	0	0
20012	9.235810	1.415880	-4.266283	-0.009017	-0.253783	0.050686	-0.970418	0.149947	0.077190	0.491286	-0.279937	-0.793994	-0.223265	0	0
20013	9.391160	1.348720	-4.402968	0.006207	-0.254634	0.003022	-0.970673	0.150057	0.080881	0.489328	-0.280493	-0.795210	-0.222537	0	0
20014	9.117014	1.041689	-4.510662	0.157881	-0.289556	-0.037114	-0.971488	0.151074	0.086757	0.487411	-0.280093	-0.797053	-0.220648	0	0
20015	8.626011	0.712455	-4.296373	0.256078	-0.338536	-0.056270	-0.970324	0.151265	0.091289	0.485342	-0.279136	-0.799382	-0.217980	0	0
20016	8.039362	0.558214	-4.060458	0.279461	-0.356568	-0.035240	-0.969847	0.149753	0.095579	0.483218	-0.278297	-0.801786	-0.214918	0	0
20017	7.755442	0.515582	-3.987315	0.297192	-0.296357	-0.028028	-0.970237	0.149558	0.099676	0.481644	-0.277267	-0.803893	-0.211892	0	0
20018	7.848694	0.660089	-4.142037	0.319430	-0.206504	0.008615	-0.969814	0.151418	0.102620	0.480913	-0.276258	-0.805509	-0.208707	0	0
20019	8.032994	0.785347	-4.355848	0.323555	-0.083420	0.013986	-0.968389	0.151069	0.103434	0.481200	-0.274985	-0.806508	-0.205850	0	0
20020	8.581180	0.817749	-4.528316	0.324919	0.012240	-0.013570	-0.968416	0.151753	0.101212	0.482190	-0.273310	-0.807126	-0.203326	0	0
20021	9.048350	0.858597	-4.567364	0.367697	-0.014746	-0.055575	-0.968317	0.151340	0.100005	0.482998	-0.271114	-0.808057	-0.200633	0	0
20022	9.230590	0.717408	-4.623411	0.371091	-0.089990	-0.059103	-0.968742	0.151088	0.099427	0.483183	-0.269048	-0.809366	-0.197672	0	0
20023	9.137911	0.573659	-4.705425	0.328615	-0.153547	-0.103175	-0.969293	0.149950	0.099361	0.482655	-0.266925	-0.810996	-0.195144	0	0
20024	8.808956	0.339118	-4.764701	0.236132	-0.197526	-0.103399	-0.969251	0.148645	0.102535	0.481507	-0.265356	-0.812657	-0.193198	0	0
20025	8.562986	0.197271	-4.727441	0.122930	-0.203313	-0.094512	-0.968658	0.147414	0.104009	0.480034	-0.264387	-0.814089	-0.192160	0	0
20026	8.409099	0.092903	-4.640239	0.106485	-0.203761	-0.024856	-0.968600	0.145616	0.108426	0.478636	-0.264090	-0.815311	-0.190871	0	0
20027	8.332089	0.049370	-4.608656	0.080225	-0.197111	0.019102	-0.968594	0.146644	0.110897	0.477313	-0.264238	-0.816324	-0.189648	0	0
20028	8.202403	0.090989	-4.569718	0.070607	-0.192797	0.070440	-0.967738	0.148707	0.115406	0.476086	-0.264867	-0.817165	-0.188224	0	0
20029	8.134846	0.172104	-4.614973	0.029580	-0.193240	0.110731	-0.966623	0.150906	0.117090	0.474829	-0.265997	-0.817814	-0.186985	0	0
20030	8.042970	0.319632	-4.716857	-0.024621	-0.198175	0.103294	-0.967870	0.151576	0.121390	0.473363	-0.267353	-0.818409	-0.186165	0	0
20031	8.080855	0.403456	-4.838503	-0.097344	-0.182121	0.084793	-0.966035	0.154355	0.125652	0.471804	-0.268850	-0.818830	-0.186114	0	0
20032	8.622667	0.526416	-5.249277	-0.199166	-0.090482	0.099257	-0.966298	0.153580	0.126880	0.470740	-0.270795	-0.818593	-0.187030	0	0
20033	9.142700	0.650657	-5.381342	-0.180801	0.066743	0.088194	-0.965992	0.155032	0.127304	0.470995	-0.272247	-0.817669	-0.188315	0	0
20034	9.276525	0.568731	-5.490748	-0.064936	0.067429	0.040717	-0.963715	0.153579	0.126908	0.471474	-0.272783	-0.817094	-0.188836	0	0
20035	8.989479	0.450679	-4.857580	0.129066	-0.083037	-0.010111	-0.964008	0.154974	0.127848	0.471163	-0.272253	-0.817725	-0.187642	0	0
20036	8.510409	0.380098	-4.767658	0.169159	-0.122508	-0.046788	-0.963174	0.156237	0.128202	0.470561	-0.271329	-0.818721	-0.186144	0	0
20037	8.072915	0.181328	-4.544858	0.112406	-0.084605	-0.017719	-0.963165	0.156583	0.129923	0.470174	-0.270817	-0.819345	-0.185115	0	0
20038	7.844053	0.090162	-4.498245	0.061614	-0.029921	-0.006959	-0.963146	0.155409	0.130416	0.470111	-0.270550	-0.819595	-0.184560	0	0
20039	7.927824	0.095437	-4.573809	0.019882	0.019451	0.001156	-0.963730	0.156592	0.129929	0.470360	-0.270437	-0.819507	-0.184481	0	0
20040	8.379522	0.196988	-4.788112	0.000765	0.059951	0.035114	-0.965005	0.156093	0.128777	0.470947	-0.270635	-0.819108	-0.184469	0	0
20041	8.774123	0.390344	-4.946540	-0.009010	0.098076	0.077357	-0.964476	0.157887	0.127185	0.471902	-0.271137	-0.818389	-0.184480	0	0
20042	9.048301	0.496640	-5.059968	-0.027277	0.064780	0.082037	-0.965352	0.158864	0.125131	0.472538	-0.271841	-0.817786	-0.184489	0	0
20043	9.053089	0.482027	-5.057827	-0.044518	-0.037137	0.062896	-0.964513	0.160365	0.126491	0.472263	-0.272641	-0.817678	-0.184490	0	0
20044	8.783396	0.483600	-5.033237	-0.027481	-0.108496	0.022611	-0.963108	0.161455	0.127254	0.471370	-0.273181	-0.818054	-0.184310	0	0
20045	8.417695	0.433970	-4.937757	-0.059030	-0.127867	0.007813	-0.962943	0.161450	0.130225	0.470211	-0.273766	-0.818496	-0.184441	0	0
20046	8.198998	0.327180	-4.816745	-0.055018	-0.106492	0.018735	-0.962076	0.161462	0.132625	0.469251	-0.274399	-0.818819	-0.184510	0	0
20047	8.225704	0.304693	-4.781657	-0.052027	-0.049638	0.022324	-0.963218	0.162605	0.133132	0.468776	-0.274925	-0.818865	-0.184729	0	0
20048	8.331909	0.367044	-4.785223	-0.030091	0.026073	0.048889	-0.960941	0.161417	0.133178	0.469025	-0.275442	-0.818529	-0.184815	0	0
20049	8.489947	0.355476	-4.909569	-0.005399	0.042549	0.081056	-0.961818	0.163191	0.132447	0.469542	-0.276060	-0.818067	-0.184630	0	0
20050	8.624804	0.391258	-4.936119	-0.019787	0.027237	0.092098	-0.962105	0.163755	0.132769	0.469908	-0.276879	-0.817624	-0.184432	0	0
20051	8.639091	0.464627	-4.989316	-0.036218	-0.002439	0.096715	-0.961877	0.167524	0.132011	0.469999	-0.277853	-0.817271	-0.184300	0	0
20052	8.551939	0.426920	-5.024951	-0.023755	-0.016512	0.084806	-0.962577	0.167364	0.132574	0.469982	-0.278711	-0.817046	-0.184047	0	0
20053	8.499209	0.395092	-4.974876	-0.028967	-0.059733	0.099531	-0.960632	0.170587	0.133607	0.469629	-0.279779	-0.816966	-0.183682	0	0
20054	8.451167	0.363460	-4.941884	-0.044034	-0.056879	0.082966	-0.960936	0.171909	0.133126	0.469221	-0.280792	-0.816896	-0.183491	0	0
20055	8.446660	0.338558	-4.891151	-0.043667	-0.046601	0.095793	-0.959230	0.172495	0.135270	0.468926	-0.281874	-0.816736	-0.183299	0	0
20056	8.432014	0.314600	-4.905253	-0.034007	-0.019993	0.112278	-0.959536	0.173831	0.134507	0.468900	-0.283009	-0.816427	-0.182991	0	0
20057	8.431943	0.287894	-4.903009	-0.023780	-0.024088	0.118723	-0.960264	0.176882	0.136971	0.468885	-0.284143	-0.816131	-0.182592	0	0
20058	8.499029	0.217359	-4.922886	-0.026375	0.000628	0.121433	-0.958028	0.178731	0.136640	0.469065	-0.285281	-0.815710	-0.182238	0	0
20059	8.532752	0.222020	-4.926533	-0.011633	-0.015386	0.127001	-0.956941	0.181226	0.135229	0.469169	-0.286409	-0.815369	-0.181724	0	0
20060	8.600265	0.211715	-4.917047	0.001457	-0.019749	0.138058	-0.956689	0.184060	0.135970	0.469291	-0.287586	-0.815045	-0.181005	0	0
20061	8.614508	0.148574	-4.917992	0.016202	-0.038529	0.143615	-0.955567	0.185420	0.137177	0.469315	-0.288760	-0.814812	-0.180119	0	0
20062	8.580739	0.124481	-4.912055	0.020965	-0.038758	0.116086	-0.955881	0.187730	0.137042	0.469296	-0.289699	-0.814672	-0.179288	0	0
20063	8.551947	0.080566	-4.877447	0.033842	-0.050991	0.119789	-0.954200	0.189655	0.138279	0.469225	-0.290618	-0.814596	-0.178333	0	0
20064	8.503841	0.080752	-4.865985	0.046308	-0.051197	0.106957	-0.954231	0.192492	0.139023	0.469161	-0.291386	-0.814583	-0.177302	0	0
20065	8.498916	0.037071	-4.861254	0.049969	-0.053050	0.106959	-0.953526	0.194090	0.141382	0.469095	-0.292128	-0.814580	-0.176268	0	0
20066	8.508606	0.002766	-4.840101	0.070913	-0.054736	0.103329	-0.953024	0.197372	0.138751	0.469066	-0.292755	-0.814636	-0.175043	0	0
20067	8.527802	-0.014302	-4.843345	0.058856	-0.053394	0.096882	-0.952046	0.199552	0.140860	0.469005	-0.293373	-0.814676	-0.173982	0	0
20068	8.561432	-0.026550	-4.851930	0.060267	-0.057068	0.081297	-0.953033	0.199819	0.141594	0.468886	-0.293873	-0.814786	-0.172939	0	0
20069	8.541960	-0.035829	-4.873002	0.061626	-0.052302	0.062934	-0.950386	0.202126	0.140580	0.468781	-0.294199	-0.814924	-0.172017	0	0
20070	8.518164	-0.026429	-4.838233	0.084245	-0.054594	0.053803	-0.950668	0.202791	0.141757	0.468704	-0.294358	-0.815143	-0.170914	0	0
20071	8.522089	-0.068802	-4.935277	0.071657	-0.046468	0.026229	-0.949545	0.204683	0.143847	0.468613	-0.294328	-0.815377	-0.170099	0	0
20072	8.549879	-0.098065	-4.757759	0.075108	-0.048816	0.018906	-0.951097	0.204420	0.143846	0.468496	-0.294235	-0.815654	-0.169251	0	0
20073	8.540430	-0.089251	-5.047210	0.039618	-0.035894	-0.010556	-0.949955	0.203945	0.144371	0.468334	-0.294037	-0.815891	-0.168900	0	0
20074	8.518586	-0.124728	-4.742269	0.057738	-0.060621	-0.014153	-0.949813	0.203009	0.142895	0.468013	-0.293773	-0.816292	-0.168313	0	0
20075	8.533907	-0.097751	-4.952816	0.018720	-0.049859	-0.038102	-0.950652	0.202967	0.144034	0.467630	-0.293471	-0.816639	-0.168220	0	0
20076	8.517051	-0.112288	-4.945034	0.028097	-0.037438	-0.030769	-0.950796	0.204045	0.145518	0.467382	-0.293175	-0.816928	-0.168022	0	0
20077	8.488649	-0.061763	-4.900163	0.032869	-0.009940	-0.060162	-0.949640	0.201893	0.145089	0.467329	-0.292559	-0.817177	-0.168033	0	0
20078	8.497930	-0.078278	-4.939266	0.038707	-0.008874	-0.047308	-0.951334	0.202034	0.145681	0.467318	-0.292028	-0.817399	-0.167909	0	0
20079	8.531416	-0.082958	-4.969535	0.043738	0.000496	-0.065659	-0.951880	0.199275	0.143531	0.467372	-0.291299	-0.817632	-0.167887	0	0
20080	8.507723	-0.020080	-4.944084	0.025128	-0.021927	-0.074830	-0.951596	0.200061	0.144993	0.467168	-0.290628	-0.817972	-0.167963	0	0
20081	8.503177	-0.022962	-4.907700	0.000250	0.004465	-0.084096	-0.950431	0.197451	0.145102	0.467097	-0.289944	-0.818166	-0.168394	0	0
20082	8.493753	0.035265	-4.904552	-0.011317	-0.012717	-0.104271	-0.950563	0.196334	0.144467	0.466812	-0.289187	-0.818486	-0.168933	0	0
20083	8.455231	0.086701	-4.922100	-0.035900	-0.020342	-0.098801	-0.951386	0.194607	0.144791	0.466408	-0.288593	-0.818776	-0.169656	0	0
20084	8.426277	0.140629	-4.949652	-0.047056	-0.030111	-0.104311	-0.953314	0.191947	0.146909	0.465877	-0.288030	-0.819115	-0.170437	0	0
20085	8.416621	0.179751	-4.968360	-0.076508	-0.039824	-0.109855	-0.953279	0.189620	0.147471	0.465176	-0.287567	-0.819456	-0.171488	0	0
20086	8.436055	0.228122	-4.968771	-0.120547	-0.029236	-0.115451	-0.954384	0.187093	0.146615	0.464420	-0.287250	-0.819694	-0.172924	0	0
20087	8.494063	0.251796	-4.956294	-0.127619	-0.026067	-0.106277	-0.955199	0.185848	0.148810	0.463688	-0.287029	-0.819870	-0.174417	0	0
20088	8.445386	0.277372	-5.029187	-0.131231	-0.045610	-0.102591	-0.955159	0.183888	0.150670	0.462786	-0.286899	-0.820122	-0.175835	0	0
20089	8.430942	0.296963	-5.035766	-0.147770	-0.034298	-0.106312	-0.955981	0.182025	0.150844	0.461927	-0.286784	-0.820295	-0.177469	0	0
20090	8.373314	0.331160	-5.023726	-0.145589	-0.018453	-0.094411	-0.955927	0.179055	0.152781	0.461218	-0.286735	-0.820369	-0.179042	0	0
20091	8.329270	0.352149	-5.118562	-0.157898	-0.004721	-0.077032	-0.956334	0.177629	0.152696	0.460621	-0.286851	-0.820298	-0.180707	0	0
20092	8.338997	0.356805	-5.109233	-0.156233	0.006758	-0.084385	-0.956742	0.177279	0.154094	0.460104	-0.286889	-0.820202	-0.182395	0	0
20093	8.430582	0.436617	-5.141125	-0.166897	0.000525	-0.071517	-0.956948	0.173112	0.157091	0.459531	-0.287082	-0.820070	-0.184122	0	0
20094	8.488369	0.472871	-5.162374	-0.156747	-0.002471	-0.067804	-0.957804	0.172111	0.154347	0.458965	-0.287268	-0.819964	-0.185707	0	0
20095	8.502998	0.513934	-5.157822	-0.157486	-0.007505	-0.060447	-0.957514	0.171663	0.154599	0.458371	-0.287521	-0.819850	-0.187282	0	0
20096	8.464963	0.503541	-5.086417	-0.144213	-0.032694	-0.040202	-0.956482	0.169545	0.156439	0.457641	-0.287935	-0.819821	-0.188552	0	0
20097	8.417194	0.520211	-5.038627	-0.133410	-0.032358	-0.046611	-0.958747	0.169327	0.155739	0.456936	-0.288237	-0.819822	-0.189794	0	0
20098	8.364561	0.573579	-5.012156	-0.129616	-0.023448	-0.042031	-0.957575	0.168277	0.159202	0.456319	-0.288551	-0.819780	-0.190978	0	0
20099	8.340659	0.607554	-5.001378	-0.127484	-0.016749	-0.031026	-0.958684	0.166704	0.159397	0.455787	-0.288922	-0.819672	-0.192146	0	0
20100	8.360225	0.616671	-4.968233	-0.115401	0.001302	-0.025519	-0.958106	0.166626	0.160802	0.455444	-0.289257	-0.819495	-0.193209	0	0
20101	8.410644	0.621515	-4.994243	-0.099767	-0.005394	-0.021797	-0.957677	0.165392	0.159447	0.455101	-0.289554	-0.819360	-0.194139	0	0
20102	8.451607	0.635861	-5.000512	-0.092036	-0.014674	-0.005239	-0.957383	0.164794	0.159831	0.454734	-0.289977	-0.819241	-0.194871	0	0
20103	8.485349	0.640489	-5.001744	-0.081183	-0.007007	-0.010727	-0.957664	0.164785	0.160117	0.454453	-0.290283	-0.819116	-0.195594	0	0
20104	8.478401	0.679073	-4.981908	-0.069734	-0.009975	0.007657	-0.957368	0.164438	0.161225	0.454213	-0.290704	-0.818979	-0.196099	0	0
20105	8.490562	0.669034	-4.963104	-0.051527	-0.026491	0.005885	-0.958773	0.163614	0.160903	0.453891	-0.291048	-0.818951	-0.196448	0	0
20106	8.476060	0.654579	-4.962656	-0.051530	-0.028335	0.005883	-0.958491	0.164277	0.161933	0.453550	-0.291406	-0.818939	-0.196758	0	0
20107	8.459034	0.645219	-4.978989	-0.016304	-0.020215	0.022449	-0.958213	0.164832	0.162249	0.453415	-0.291714	-0.818903	-0.196762	0	0
20108	8.408411	0.640734	-4.979540	-0.012485	-0.015040	0.027942	-0.957929	0.165618	0.163711	0.453340	-0.292051	-0.818842	-0.196692	0	0
20109	8.401222	0.601690	-4.957787	0.000115	-0.012749	0.019697	-0.956807	0.165650	0.162711	0.453308	-0.292247	-0.818812	-0.196596	0	0
20110	8.380736	0.569794	-5.099744	0.013237	-0.019010	0.031647	-0.955954	0.165343	0.162825	0.453283	-0.292502	-0.818810	-0.196285	0	0
20111	8.408345	0.531093	-4.941605	0.033335	-0.009764	0.029841	-0.957234	0.166474	0.163616	0.453393	-0.292625	-0.818802	-0.195880	0	0
20112	8.406939	0.531116	-5.122715	0.039582	-0.000124	0.022491	-0.957537	0.168054	0.163718	0.453581	-0.292652	-0.818791	-0.195452	0	0
20113	8.407293	0.474397	-5.053049	0.033230	-0.018743	0.026171	-0.957543	0.168355	0.163454	0.453609	-0.292763	-0.818834	-0.195037	0	0
20114	8.474118	0.477490	-5.137655	0.035235	-0.028369	0.033544	-0.956981	0.169164	0.164349	0.453575	-0.292953	-0.818910	-0.194510	0	0
20115	8.459222	0.468603	-5.190298	0.051881	0.000826	0.037194	-0.958414	0.170230	0.163580	0.453839	-0.293032	-0.818869	-0.193949	0	0
