# Supplementary material for: Identification of Haptic Based Guiding Using Hard Reins
Source: PLoS One. 2015 Jul 22;10(7):e0132020. doi: 10.1371/journal.pone.0132020 (PMC4511788; doi:10.1371/journal.pone.0132020)
Supplement: S1 File — (ZIP) [file pone.0132020.s001.zip › MotionData1/Subject1/T12/fh12.txt]

// Start Time: 0
// Sample rate: 50.0Hz
// Scenario: 4.9
// Firmware Version: 2.6.1
Counter	Acc_X	Acc_Y	Acc_Z	Gyr_X	Gyr_Y	Gyr_Z	Mag_X	Mag_Y	Mag_Z	Quat_w	Quat_x	Quat_y	Quat_z	AnalogIn_1	AnalogIn_2
18900	1.311175	-0.058356	9.814567	0.071314	0.026857	-0.006705	-0.234992	0.082007	-0.584286	0.333321	-0.056531	-0.024359	-0.940802	0	0
18901	1.230694	-0.098461	9.772276	0.052317	0.034071	-0.010127	-0.235251	0.082832	-0.584918	0.333245	-0.056102	-0.024792	-0.940843	0	0
18902	1.172359	-0.106896	9.715034	0.057620	0.034769	-0.006757	-0.234678	0.083360	-0.584293	0.333202	-0.055648	-0.025246	-0.940873	0	0
18903	1.128826	-0.067330	9.682709	0.035265	0.039266	-0.003202	-0.234669	0.081588	-0.584587	0.333182	-0.055227	-0.025492	-0.940898	0	0
18904	1.153401	-0.042304	9.595339	0.021651	0.033931	0.009035	-0.233877	0.082847	-0.586388	0.333263	-0.054906	-0.025602	-0.940886	0	0
18905	1.124352	-0.015420	9.601234	0.011274	0.034018	0.009058	-0.234130	0.082582	-0.587171	0.333344	-0.054617	-0.025629	-0.940873	0	0
18906	1.097629	-0.007917	9.601958	-0.002356	0.026936	0.021284	-0.231925	0.082036	-0.585508	0.333525	-0.054444	-0.025529	-0.940822	0	0
18907	1.068599	0.021446	9.603047	-0.011040	0.023516	0.021293	-0.232963	0.082858	-0.586524	0.333706	-0.054330	-0.025370	-0.940768	0	0
18908	1.051639	0.040628	9.637607	-0.016364	-0.000992	0.026468	-0.233224	0.081757	-0.586024	0.333916	-0.054469	-0.025229	-0.940690	0	0
18909	1.056858	0.098989	9.623791	-0.034648	0.006283	0.017814	-0.232702	0.082311	-0.586277	0.334048	-0.054594	-0.024905	-0.940644	0	0
18910	1.069459	0.185608	9.682838	-0.044413	0.006523	0.007369	-0.231939	0.084487	-0.584940	0.334075	-0.054750	-0.024486	-0.940637	0	0
18911	1.145337	0.264954	9.691900	-0.072222	-0.009912	0.009152	-0.233236	0.083660	-0.585337	0.334100	-0.055150	-0.023869	-0.940620	0	0
18912	1.242590	0.254277	9.704028	-0.044676	-0.010948	0.004723	-0.232971	0.084768	-0.586357	0.334089	-0.055471	-0.023506	-0.940614	0	0
18913	1.285925	0.173830	9.701881	-0.022109	-0.012953	0.009028	-0.233771	0.085283	-0.584521	0.334140	-0.055734	-0.023375	-0.940584	0	0
18914	1.270903	0.106020	9.687099	-0.003252	-0.024321	0.007298	-0.234094	0.087078	-0.584844	0.334179	-0.056042	-0.023446	-0.940550	0	0
18915	1.270821	0.098366	9.720887	0.024552	-0.013206	0.008994	-0.233312	0.087222	-0.584846	0.334255	-0.056153	-0.023756	-0.940508	0	0
18916	1.283255	0.146692	9.730972	0.020897	-0.000719	-0.004919	-0.234879	0.087341	-0.584703	0.334196	-0.056156	-0.023982	-0.940523	0	0
18917	1.290702	0.182445	9.784573	0.010336	-0.016358	-0.005807	-0.233311	0.086949	-0.584852	0.334125	-0.056341	-0.024181	-0.940533	0	0
18918	1.305184	0.153683	9.740250	0.015354	-0.009218	-0.017135	-0.234348	0.085849	-0.585126	0.333944	-0.056440	-0.024389	-0.940585	0	0
18919	1.310102	0.154123	9.696563	0.006835	0.006605	-0.018810	-0.236170	0.084737	-0.585005	0.333754	-0.056419	-0.024488	-0.940652	0	0
18920	1.285756	0.140407	9.638824	0.034520	0.001111	-0.015420	-0.235138	0.086654	-0.584584	0.333605	-0.056357	-0.024842	-0.940699	0	0
18921	1.309963	0.109191	9.589398	0.013814	-0.000511	-0.013613	-0.234865	0.083241	-0.584523	0.333465	-0.056383	-0.025029	-0.940742	0	0
18922	1.275806	0.092541	9.585109	0.017007	0.003199	-0.027572	-0.236174	0.084044	-0.584238	0.333184	-0.056357	-0.025217	-0.940838	0	0
18923	1.204919	0.039581	9.600518	0.027684	-0.000608	-0.012791	-0.234860	0.083247	-0.585043	0.333060	-0.056337	-0.025534	-0.940875	0	0
18924	1.163437	0.025045	9.630322	0.027566	0.008294	-0.022364	-0.235911	0.083913	-0.584503	0.332844	-0.056229	-0.025803	-0.940950	0	0
18925	1.139554	0.098316	9.607706	0.010173	0.003225	-0.024084	-0.235766	0.082426	-0.585573	0.332605	-0.056228	-0.025946	-0.941031	0	0
18926	1.120179	0.129171	9.686068	-0.003511	-0.000314	-0.015337	-0.235916	0.084042	-0.583850	0.332434	-0.056307	-0.025947	-0.941087	0	0
18927	1.120414	0.165502	9.705586	-0.017484	0.006852	-0.025844	-0.235075	0.083895	-0.583759	0.332164	-0.056362	-0.025817	-0.941182	0	0
18928	1.105807	0.165543	9.713187	-0.033047	-0.005346	-0.020602	-0.235720	0.084312	-0.584786	0.331925	-0.056584	-0.025560	-0.941260	0	0
18929	1.110853	0.192437	9.691664	-0.022886	-0.014069	-0.025892	-0.237412	0.082377	-0.584292	0.331646	-0.056854	-0.025449	-0.941345	0	0
18930	1.108349	0.184910	9.715825	-0.035843	-0.019260	-0.023252	-0.235596	0.082655	-0.583260	0.331373	-0.057215	-0.025212	-0.941426	0	0
18931	1.147101	0.150772	9.699918	-0.028181	-0.006909	-0.034569	-0.236900	0.083466	-0.583625	0.331011	-0.057432	-0.025033	-0.941545	0	0
18932	1.180995	0.114461	9.664723	-0.018084	-0.019981	-0.041605	-0.236910	0.084687	-0.582951	0.330581	-0.057737	-0.024976	-0.941679	0	0
18933	1.188338	0.112508	9.616104	0.000895	-0.023613	-0.041669	-0.238340	0.083991	-0.583084	0.330165	-0.058012	-0.025129	-0.941804	0	0
18934	1.224634	0.078177	9.619619	0.009786	-0.026515	-0.029483	-0.237696	0.082063	-0.581307	0.329856	-0.058290	-0.025350	-0.941889	0	0
18935	1.263127	0.004891	9.632214	0.026956	-0.028321	-0.034758	-0.239256	0.081505	-0.581567	0.329518	-0.058525	-0.025758	-0.941981	0	0
18936	1.270298	-0.019330	9.622019	0.035713	-0.021428	-0.033016	-0.238212	0.082066	-0.581953	0.329200	-0.058668	-0.026209	-0.942071	0	0
18937	1.262846	-0.036763	9.667943	0.026170	-0.040698	-0.026063	-0.238467	0.081111	-0.582230	0.328941	-0.059025	-0.026642	-0.942128	0	0
18938	1.279827	-0.039679	9.698983	0.025281	-0.035400	-0.029531	-0.239524	0.078744	-0.579409	0.328636	-0.059335	-0.027038	-0.942203	0	0
18939	1.318786	-0.021364	9.768555	0.020528	-0.019874	-0.016385	-0.240809	0.079859	-0.582238	0.328469	-0.059517	-0.027341	-0.942241	0	0
18940	1.367406	-0.017584	9.828012	0.008230	-0.017896	-0.025931	-0.241076	0.079983	-0.581453	0.328202	-0.059718	-0.027517	-0.942316	0	0
18941	1.381960	-0.027305	9.817854	-0.003705	-0.024972	-0.015446	-0.242386	0.082022	-0.581664	0.328029	-0.060028	-0.027605	-0.942354	0	0
18942	1.420741	-0.065762	9.753463	0.001752	-0.014648	-0.008445	-0.243440	0.082545	-0.580606	0.327923	-0.060226	-0.027698	-0.942376	0	0
18943	1.437623	-0.113237	9.643449	0.013200	-0.006950	-0.003216	-0.241874	0.081188	-0.580124	0.327880	-0.060315	-0.027877	-0.942380	0	0
18944	1.444882	-0.132044	9.582486	0.003734	-0.007776	-0.001444	-0.241860	0.078187	-0.580443	0.327831	-0.060443	-0.027961	-0.942386	0	0
18945	1.493449	-0.142530	9.615110	0.003697	0.000156	-0.006646	-0.243159	0.077908	-0.580959	0.327752	-0.060497	-0.028026	-0.942408	0	0
18946	1.522673	-0.124160	9.687329	-0.018591	-0.011281	0.007346	-0.243289	0.077770	-0.580961	0.327773	-0.060734	-0.027906	-0.942389	0	0
18947	1.484167	-0.046395	9.708694	-0.052839	0.015140	0.010996	-0.243304	0.079669	-0.579884	0.327831	-0.060839	-0.027376	-0.942378	0	0
18948	1.450421	0.016556	9.749107	-0.065148	-0.007504	0.012701	-0.243294	0.078586	-0.580685	0.327876	-0.061194	-0.026802	-0.942356	0	0
18949	1.389647	0.029062	9.762794	-0.093027	-0.010630	0.004040	-0.243580	0.082803	-0.579560	0.327836	-0.061673	-0.025981	-0.942361	0	0
18950	1.304368	-0.019560	9.616386	-0.087699	-0.010717	0.009248	-0.244380	0.084278	-0.577966	0.327846	-0.062131	-0.025208	-0.942349	0	0
18951	1.123984	-0.037211	9.816408	-0.077550	-0.021172	0.003931	-0.243591	0.084159	-0.578754	0.327811	-0.062656	-0.024564	-0.942343	0	0
18952	1.007334	-0.034620	9.659711	-0.034529	-0.027372	-0.001368	-0.244583	0.085650	-0.577256	0.327741	-0.063095	-0.024353	-0.942344	0	0
18953	0.970760	-0.060289	9.594821	0.012913	-0.035560	-0.002406	-0.244328	0.086056	-0.576730	0.327701	-0.063454	-0.024606	-0.942327	0	0
18954	1.016717	-0.097662	9.646491	0.044885	-0.049901	0.003578	-0.246405	0.085775	-0.577760	0.327723	-0.063845	-0.025214	-0.942277	0	0
18955	1.080255	-0.042802	9.684542	0.072506	-0.062445	0.008700	-0.246671	0.086039	-0.577233	0.327818	-0.064261	-0.026103	-0.942191	0	0
18956	1.167920	-0.019905	9.740949	0.048081	-0.056846	-0.003413	-0.247975	0.084377	-0.576476	0.327772	-0.064706	-0.026768	-0.942158	0	0
18957	1.270178	0.002817	9.801858	0.015300	-0.061088	0.001918	-0.248236	0.083138	-0.575849	0.327767	-0.065293	-0.027115	-0.942109	0	0
18958	1.311341	-0.020063	9.863529	-0.028105	-0.061512	-0.006670	-0.248513	0.084346	-0.574393	0.327641	-0.066031	-0.027080	-0.942103	0	0
18959	1.323382	-0.051177	9.814387	-0.088293	-0.063036	0.007462	-0.250580	0.082157	-0.575721	0.327619	-0.066976	-0.026450	-0.942062	0	0
18960	1.386745	-0.032397	9.822875	-0.104085	-0.062761	-0.002950	-0.250998	0.085684	-0.574089	0.327469	-0.067975	-0.025700	-0.942063	0	0
18961	1.486139	-0.100936	9.797814	-0.114286	-0.059303	0.002345	-0.251789	0.087861	-0.574041	0.327382	-0.068969	-0.024814	-0.942045	0	0
18962	1.580979	-0.115992	9.768777	-0.094731	-0.047558	0.021527	-0.253116	0.089050	-0.571798	0.327476	-0.069800	-0.024086	-0.941970	0	0
18963	1.619985	-0.115622	9.704933	-0.086178	-0.041393	0.014547	-0.253899	0.089728	-0.572039	0.327527	-0.070538	-0.023399	-0.941915	0	0
18964	1.644452	-0.084705	9.743546	-0.058616	-0.052996	0.016180	-0.255215	0.091757	-0.571469	0.327593	-0.071301	-0.023032	-0.941843	0	0
18965	1.600884	-0.059245	9.669861	-0.037973	-0.053056	0.011748	-0.255745	0.091327	-0.570304	0.327648	-0.071991	-0.022841	-0.941776	0	0
18966	1.476489	-0.118452	9.633154	-0.045305	-0.045588	-0.011774	-0.256543	0.093082	-0.569224	0.327461	-0.072634	-0.022595	-0.941798	0	0
18967	1.362180	-0.121632	9.570380	-0.052239	-0.052516	-0.010047	-0.257603	0.094145	-0.567635	0.327301	-0.073361	-0.022282	-0.941805	0	0
18968	1.420716	-0.102438	9.545091	-0.038197	-0.045758	-0.003084	-0.257858	0.094700	-0.568533	0.327204	-0.073984	-0.022098	-0.941794	0	0
18969	1.566428	-0.129203	9.657556	-0.033418	-0.047308	-0.020521	-0.257737	0.095511	-0.567738	0.326959	-0.074598	-0.021952	-0.941834	0	0
18970	1.629153	-0.201333	9.766450	-0.004061	-0.051059	-0.020599	-0.258388	0.095231	-0.567738	0.326723	-0.075155	-0.022120	-0.941868	0	0
18971	1.546580	-0.178536	9.744471	0.005668	-0.047756	-0.011911	-0.259434	0.095354	-0.567468	0.326588	-0.075648	-0.022336	-0.941870	0	0
18972	1.532193	-0.158066	9.660357	-0.021437	-0.033211	-0.032730	-0.259184	0.095615	-0.566295	0.326226	-0.076091	-0.022291	-0.941961	0	0
18973	1.561194	-0.201483	9.613069	-0.031515	-0.021023	-0.025679	-0.259694	0.093704	-0.566849	0.325940	-0.076450	-0.022079	-0.942036	0	0
18974	1.624000	-0.282038	9.605629	-0.065943	-0.020871	-0.020326	-0.260741	0.095061	-0.566945	0.325650	-0.076925	-0.021564	-0.942109	0	0
18975	1.764738	-0.339615	9.654822	-0.077915	-0.024438	-0.013295	-0.261526	0.094226	-0.566306	0.325444	-0.077472	-0.020914	-0.942150	0	0
18976	1.871624	-0.353602	9.739313	-0.105242	-0.010439	-0.004435	-0.261145	0.094901	-0.565385	0.325272	-0.077980	-0.019982	-0.942188	0	0
18977	1.910579	-0.342220	9.777312	-0.091544	-0.026311	-0.002770	-0.261419	0.097625	-0.564940	0.325154	-0.078594	-0.019202	-0.942194	0	0
18978	1.876683	-0.317402	9.754238	-0.089306	-0.024942	0.019898	-0.262726	0.098020	-0.564792	0.325230	-0.079191	-0.018448	-0.942133	0	0
18979	1.745333	-0.315934	9.723397	-0.087548	-0.007328	0.012944	-0.261698	0.099518	-0.563600	0.325266	-0.079618	-0.017632	-0.942100	0	0
18980	1.633369	-0.329134	9.687058	-0.115146	-0.010640	0.016488	-0.261438	0.101169	-0.564350	0.325300	-0.080163	-0.016593	-0.942061	0	0
18981	1.540746	-0.352845	9.708229	-0.133999	-0.016752	0.026109	-0.261969	0.103348	-0.564173	0.325421	-0.080832	-0.015357	-0.941983	0	0
18982	1.477472	-0.352425	9.719380	-0.147279	0.004959	0.041028	-0.261985	0.105247	-0.563096	0.325651	-0.081338	-0.013943	-0.941882	0	0
18983	1.445992	-0.323201	9.735050	-0.116349	-0.019786	0.044348	-0.261604	0.106333	-0.562297	0.325956	-0.081978	-0.012865	-0.941736	0	0
18984	1.463190	-0.301129	9.701072	-0.049091	-0.014904	0.035444	-0.262785	0.107684	-0.562002	0.326208	-0.082351	-0.012444	-0.941622	0	0
18985	1.443915	-0.283125	9.624299	-0.025085	-0.037812	0.037048	-0.261492	0.108230	-0.560961	0.326517	-0.082861	-0.012290	-0.941472	0	0
18986	1.502509	-0.263397	9.550594	-0.004676	-0.035962	0.021299	-0.262667	0.108903	-0.561069	0.326679	-0.083285	-0.012369	-0.941377	0	0
18987	1.546619	-0.205734	9.569765	-0.024319	-0.041298	0.035298	-0.263718	0.109018	-0.560149	0.326972	-0.083825	-0.012236	-0.941230	0	0
18988	1.605215	-0.163020	9.612599	-0.065091	-0.033862	0.025848	-0.262946	0.109422	-0.559107	0.327117	-0.084427	-0.011735	-0.941132	0	0
18989	1.595675	-0.133888	9.632241	-0.103337	-0.044057	0.019724	-0.263674	0.113909	-0.559830	0.327196	-0.085249	-0.010885	-0.941040	0	0
18990	1.580811	-0.168381	9.690199	-0.138606	-0.021025	0.016405	-0.264450	0.112126	-0.559859	0.327190	-0.085970	-0.009658	-0.940990	0	0
18991	1.561420	-0.167524	9.627711	-0.173896	-0.020847	0.022610	-0.263965	0.117568	-0.557806	0.327236	-0.086804	-0.008070	-0.940913	0	0
18992	1.541672	-0.234295	9.535216	-0.217214	-0.013360	0.013166	-0.263584	0.120166	-0.557758	0.327159	-0.087709	-0.006084	-0.940870	0	0
18993	1.565539	-0.312313	9.548080	-0.224175	-0.020309	0.013179	-0.265434	0.124095	-0.556628	0.327070	-0.088701	-0.004032	-0.940820	0	0
18994	1.628302	-0.395561	9.564815	-0.203121	-0.006628	0.020153	-0.265056	0.125451	-0.555564	0.327043	-0.089496	-0.002148	-0.940760	0	0
18995	1.683760	-0.478802	9.586559	-0.153107	-0.015734	0.018254	-0.265198	0.127218	-0.555009	0.327062	-0.090212	-0.000747	-0.940687	0	0
18996	1.744584	-0.488535	9.541436	-0.102991	-0.009074	0.014648	-0.264956	0.129389	-0.553668	0.327082	-0.090702	0.000181	-0.940633	0	0
18997	1.802967	-0.498328	9.503633	-0.076489	-0.016989	0.004963	-0.266005	0.131294	-0.553883	0.327044	-0.091181	0.000841	-0.940600	0	0
18998	1.875734	-0.528617	9.552363	-0.075299	-0.005826	0.014601	-0.263798	0.133224	-0.553601	0.327099	-0.091549	0.001518	-0.940544	0	0
18999	1.885510	-0.514512	9.586233	-0.095948	-0.007511	0.019890	-0.265879	0.131012	-0.553110	0.327182	-0.092005	0.002400	-0.940468	0	0
19000	1.865995	-0.507924	9.664252	-0.102847	-0.009241	0.021647	-0.266155	0.133734	-0.552534	0.327243	-0.092495	0.003335	-0.940396	0	0
19001	1.836829	-0.489015	9.732985	-0.106218	-0.007526	0.025145	-0.265645	0.135919	-0.552105	0.327365	-0.092987	0.004312	-0.940301	0	0
19002	1.783155	-0.501397	9.796996	-0.106305	0.006630	0.014712	-0.265133	0.136184	-0.551064	0.327376	-0.093339	0.005324	-0.940257	0	0
19003	1.734454	-0.515125	9.759189	-0.097845	-0.016160	0.016360	-0.266721	0.139978	-0.549938	0.327423	-0.093885	0.006181	-0.940181	0	0
19004	1.734410	-0.529311	9.725092	-0.089748	0.007314	0.019894	-0.265938	0.140812	-0.550448	0.327504	-0.094177	0.007043	-0.940118	0	0
19005	1.763468	-0.558408	9.699797	-0.071835	-0.009368	0.016312	-0.266212	0.142162	-0.549379	0.327574	-0.094575	0.007673	-0.940049	0	0
19006	1.826595	-0.592348	9.647013	-0.052797	-0.006014	0.015407	-0.265174	0.143126	-0.549238	0.327647	-0.094871	0.008140	-0.939990	0	0
19007	1.914114	-0.616730	9.588960	-0.016692	-0.000872	0.003993	-0.266481	0.142697	-0.548717	0.327652	-0.095011	0.008262	-0.939973	0	0
19008	1.948309	-0.602026	9.549642	-0.006118	0.000649	0.012692	-0.266734	0.143255	-0.549874	0.327726	-0.095091	0.008311	-0.939938	0	0
19009	1.943482	-0.597025	9.540140	0.002367	-0.007217	0.009155	-0.264663	0.144352	-0.548568	0.327798	-0.095232	0.008231	-0.939900	0	0
19010	1.899681	-0.587515	9.592130	-0.002724	-0.010770	0.015258	-0.265960	0.143250	-0.548840	0.327913	-0.095408	0.008212	-0.939842	0	0
19011	1.901874	-0.617323	9.652182	-0.003125	-0.026315	0.003880	-0.264523	0.143269	-0.549240	0.327930	-0.095749	0.008110	-0.939802	0	0
19012	1.862738	-0.646466	9.684144	-0.004314	-0.011739	0.021367	-0.264533	0.142978	-0.547816	0.328103	-0.095939	0.008109	-0.939722	0	0
19013	1.782459	-0.645664	9.673904	0.019808	-0.010078	0.016927	-0.264793	0.143801	-0.548318	0.328264	-0.096052	0.007853	-0.939657	0	0
19014	1.760415	-0.674389	9.654636	0.034616	-0.001461	0.017780	-0.265963	0.143520	-0.548575	0.328435	-0.096018	0.007517	-0.939603	0	0
19015	1.714019	-0.716883	9.582471	0.030110	-0.017978	0.015999	-0.266350	0.142973	-0.548843	0.328597	-0.096172	0.007137	-0.939534	0	0
19016	1.716075	-0.787011	9.557215	0.025013	-0.015349	0.017773	-0.266233	0.143229	-0.547409	0.328761	-0.096300	0.006846	-0.939466	0	0
19017	1.723053	-0.842886	9.556258	-0.002724	-0.017708	0.014365	-0.266347	0.141879	-0.548734	0.328876	-0.096558	0.006776	-0.939400	0	0
19018	1.776582	-0.838745	9.579291	-0.019832	-0.015091	0.021408	-0.266493	0.143227	-0.547407	0.329028	-0.096831	0.006910	-0.939317	0	0
19019	1.764534	-0.819177	9.575006	-0.023148	-0.008130	0.024923	-0.266755	0.142673	-0.547026	0.329222	-0.097065	0.007077	-0.939224	0	0
19020	1.737754	-0.837460	9.493048	-0.028279	-0.011627	0.028414	-0.266772	0.145532	-0.546320	0.329440	-0.097333	0.007307	-0.939118	0	0
19021	1.698780	-0.851322	9.459856	-0.033071	0.007499	0.037200	-0.266252	0.146908	-0.546686	0.329739	-0.097452	0.007633	-0.938998	0	0
19022	1.669390	-0.889612	9.433357	-0.030827	0.022958	0.052937	-0.265731	0.147462	-0.546939	0.330183	-0.097401	0.008026	-0.938844	0	0
19023	1.635056	-0.928583	9.472333	-0.001387	0.010377	0.060665	-0.265727	0.148155	-0.547706	0.330733	-0.097385	0.008092	-0.938652	0	0
19024	1.601235	-0.884699	9.481002	0.028461	0.027405	0.074573	-0.265588	0.146384	-0.548001	0.331422	-0.097095	0.007965	-0.938440	0	0
19025	1.577015	-0.860496	9.506117	0.064422	0.004496	0.070035	-0.266503	0.147471	-0.548233	0.332124	-0.096913	0.007407	-0.938215	0	0
19026	1.635497	-0.846396	9.502545	0.050615	0.018651	0.064890	-0.264418	0.144605	-0.546745	0.332749	-0.096632	0.007034	-0.938025	0	0
19027	1.684328	-0.815387	9.513965	0.036572	0.013617	0.057943	-0.264278	0.145308	-0.548292	0.333310	-0.096457	0.006759	-0.937846	0	0
19028	1.674760	-0.783919	9.529160	0.033170	0.016237	0.059700	-0.264147	0.145310	-0.548293	0.333877	-0.096258	0.006535	-0.937666	0	0
19029	1.655264	-0.786344	9.544102	0.024383	0.009375	0.056215	-0.262841	0.145326	-0.548562	0.334411	-0.096162	0.006361	-0.937487	0	0
19030	1.713238	-0.829793	9.697093	0.032827	0.005020	0.049214	-0.263632	0.146817	-0.548267	0.334885	-0.096069	0.006092	-0.937329	0	0
19031	1.776434	-0.828641	9.763440	0.019024	0.013878	0.046673	-0.262716	0.146831	-0.548663	0.335323	-0.095950	0.005976	-0.937185	0	0
19032	1.859252	-0.803224	9.815152	0.032490	0.015771	0.030077	-0.262068	0.147929	-0.548646	0.335619	-0.095758	0.005728	-0.937100	0	0
19033	1.922703	-0.781323	9.760735	0.056634	0.024419	0.023933	-0.261531	0.146036	-0.549727	0.335880	-0.095416	0.005271	-0.937045	0	0
19034	1.942397	-0.754097	9.697720	0.065036	0.029819	0.010839	-0.262310	0.145209	-0.549738	0.336002	-0.094985	0.004750	-0.937048	0	0
19035	2.025473	-0.710197	9.614109	0.083729	0.031663	-0.004031	-0.262964	0.145199	-0.549473	0.336025	-0.094488	0.004034	-0.937093	0	0
19036	2.049989	-0.671947	9.647983	0.097422	0.035161	-0.011039	-0.260998	0.144411	-0.550413	0.335994	-0.093899	0.003203	-0.937166	0	0
19037	2.045222	-0.648013	9.682328	0.085283	0.049359	-0.018816	-0.260987	0.141955	-0.550591	0.335878	-0.093235	0.002513	-0.937276	0	0
19038	1.986835	-0.645153	9.688560	0.107707	0.056280	-0.024105	-0.260064	0.140469	-0.551146	0.335714	-0.092413	0.001647	-0.937418	0	0
19039	1.869906	-0.670714	9.676371	0.128047	0.049429	-0.039900	-0.259390	0.139136	-0.553257	0.335439	-0.091607	0.000534	-0.937597	0	0
19040	1.752853	-0.724995	9.627459	0.158102	0.054681	-0.052197	-0.258856	0.137649	-0.554070	0.335072	-0.090632	-0.000837	-0.937823	0	0
19041	1.664991	-0.770399	9.631263	0.157463	0.056308	-0.043477	-0.259631	0.134631	-0.553604	0.334789	-0.089662	-0.002203	-0.938015	0	0
19042	1.596643	-0.799433	9.676007	0.172894	0.054542	-0.048768	-0.259081	0.132344	-0.555992	0.334446	-0.088638	-0.003709	-0.938230	0	0
19043	1.567663	-0.760416	9.682075	0.160674	0.051206	-0.052239	-0.258154	0.129491	-0.556444	0.334082	-0.087702	-0.005122	-0.938441	0	0
19044	1.523959	-0.747704	9.663897	0.158316	0.044018	-0.038305	-0.258520	0.126504	-0.558190	0.333820	-0.086825	-0.006517	-0.938607	0	0
19045	1.541023	-0.749845	9.624735	0.131314	0.041745	-0.046953	-0.257196	0.125175	-0.560045	0.333478	-0.086074	-0.007674	-0.938789	0	0
19046	1.558167	-0.746653	9.542068	0.086830	0.044390	-0.027624	-0.257450	0.122435	-0.559577	0.333259	-0.085433	-0.008387	-0.938919	0	0
19047	1.582387	-0.766269	9.541229	0.061989	0.040888	-0.016216	-0.257453	0.122293	-0.559190	0.333147	-0.084921	-0.008861	-0.939001	0	0
19048	1.609128	-0.764412	9.572112	0.014418	0.021898	-0.009149	-0.256671	0.122163	-0.559068	0.333048	-0.084734	-0.008956	-0.939052	0	0
19049	1.689699	-0.698201	9.668036	0.002635	0.019935	0.007459	-0.256417	0.122705	-0.558540	0.333107	-0.084618	-0.008915	-0.939042	0	0
19050	1.743514	-0.631688	9.757319	-0.005895	0.033956	0.007526	-0.256271	0.122593	-0.560363	0.333146	-0.084387	-0.008764	-0.939050	0	0
19051	1.734300	-0.544111	9.746674	-0.047208	0.034131	0.016358	-0.254974	0.124106	-0.560212	0.333247	-0.084305	-0.008198	-0.939027	0	0
19052	1.804921	-0.521180	9.813159	-0.064590	0.044863	0.007726	-0.254990	0.126829	-0.559509	0.333257	-0.084167	-0.007461	-0.939042	0	0
19053	1.914182	-0.549507	9.875601	-0.098880	0.057198	0.014860	-0.254204	0.127118	-0.560159	0.333302	-0.084042	-0.006336	-0.939046	0	0
19054	1.943568	-0.522735	9.846251	-0.086738	0.085234	0.004438	-0.254078	0.126563	-0.559391	0.333227	-0.083599	-0.005255	-0.939119	0	0
19055	1.982561	-0.517886	9.816366	-0.048048	0.088605	-0.006127	-0.251338	0.127692	-0.560168	0.333118	-0.083012	-0.004524	-0.939213	0	0
19056	2.041021	-0.526958	9.713202	-0.033670	0.083456	-0.018386	-0.251218	0.129875	-0.559866	0.332911	-0.082407	-0.003971	-0.939342	0	0
19057	2.070551	-0.478186	9.669635	-0.013070	0.095720	-0.029751	-0.250171	0.130716	-0.560767	0.332608	-0.081641	-0.003571	-0.939518	0	0
19058	2.143357	-0.489729	9.779158	0.012801	0.104329	-0.035895	-0.248845	0.130352	-0.563383	0.332264	-0.080684	-0.003398	-0.939723	0	0
19059	2.172779	-0.432773	9.873711	0.050782	0.098755	-0.034277	-0.249618	0.128023	-0.563423	0.331969	-0.079684	-0.003602	-0.939912	0	0
19060	2.090361	-0.369497	9.922516	0.084990	0.091729	-0.046627	-0.248035	0.125869	-0.564647	0.331562	-0.078606	-0.004156	-0.940144	0	0
19061	1.949243	-0.363682	9.945227	0.105905	0.110841	-0.047529	-0.246470	0.123961	-0.563785	0.331184	-0.077314	-0.004857	-0.940381	0	0
19062	1.740286	-0.315564	9.926527	0.102468	0.128515	-0.054484	-0.244357	0.122376	-0.566431	0.330734	-0.075831	-0.005461	-0.940657	0	0
19063	1.647838	-0.335353	9.812170	0.107209	0.122706	-0.072845	-0.244733	0.120747	-0.567500	0.330117	-0.074423	-0.006159	-0.940981	0	0
19064	1.613462	-0.397683	9.768497	0.100304	0.128942	-0.076296	-0.242095	0.117523	-0.569792	0.329450	-0.072941	-0.006757	-0.941327	0	0
19065	1.559402	-0.480252	9.814570	0.112315	0.125418	-0.079829	-0.240660	0.117264	-0.569807	0.328770	-0.071491	-0.007500	-0.941670	0	0
19066	1.452129	-0.524987	9.772832	0.122636	0.118382	-0.079892	-0.239851	0.114841	-0.571940	0.328092	-0.070035	-0.008346	-0.942009	0	0
19067	1.365016	-0.471561	9.618236	0.125822	0.120369	-0.093000	-0.238923	0.111851	-0.572396	0.327295	-0.068585	-0.009238	-0.942385	0	0
19068	1.340948	-0.432158	9.585457	0.116423	0.108922	-0.082546	-0.238377	0.109697	-0.574521	0.326575	-0.067238	-0.010058	-0.942723	0	0
19069	1.360299	-0.437974	9.657559	0.086106	0.111828	-0.086806	-0.237059	0.108907	-0.575846	0.325808	-0.065998	-0.010595	-0.943070	0	0
19070	1.355127	-0.482122	9.703051	0.070458	0.099693	-0.085918	-0.237310	0.106722	-0.576017	0.325026	-0.064887	-0.011015	-0.943412	0	0
19071	1.233602	-0.466094	9.664927	0.037577	0.089451	-0.083256	-0.234959	0.108675	-0.577426	0.324257	-0.064015	-0.011158	-0.943735	0	0
19072	1.185127	-0.459340	9.530563	-0.014501	0.081253	-0.090115	-0.234948	0.107456	-0.578229	0.323390	-0.063353	-0.010839	-0.944080	0	0
19073	1.160624	-0.481405	9.569552	-0.059165	0.084910	-0.079508	-0.234043	0.108416	-0.577827	0.322594	-0.062835	-0.010075	-0.944396	0	0
19074	1.150467	-0.524314	9.726546	-0.071198	0.079650	-0.074250	-0.233240	0.106806	-0.579554	0.321828	-0.062373	-0.009216	-0.944696	0	0
19075	1.159988	-0.535544	9.856904	-0.083460	0.063996	-0.074255	-0.233751	0.106817	-0.580850	0.321064	-0.062129	-0.008278	-0.944981	0	0
19076	1.214125	-0.429295	9.864429	-0.067916	0.077935	-0.079497	-0.231546	0.108058	-0.580062	0.320255	-0.061672	-0.007459	-0.945292	0	0
19077	1.278540	-0.262936	9.695835	-0.066189	0.074386	-0.076032	-0.231811	0.108599	-0.579789	0.319484	-0.061274	-0.006650	-0.945585	0	0
19078	1.327898	-0.171898	9.545884	-0.060411	0.056940	-0.079590	-0.230765	0.109163	-0.580436	0.318675	-0.060991	-0.005969	-0.945881	0	0
19079	1.357031	-0.179635	9.564469	-0.050623	0.044971	-0.100582	-0.231414	0.110261	-0.581319	0.317678	-0.060821	-0.005422	-0.946230	0	0
19080	1.415119	-0.233509	9.562361	-0.044729	0.020389	-0.097165	-0.231022	0.109715	-0.581073	0.316710	-0.060833	-0.005016	-0.946556	0	0
19081	1.405310	-0.241028	9.591534	-0.041451	0.029301	-0.109361	-0.231541	0.108616	-0.580961	0.315634	-0.060785	-0.004616	-0.946921	0	0
19082	1.366582	-0.227342	9.481254	-0.060718	0.022627	-0.118055	-0.231796	0.108622	-0.581609	0.314454	-0.060825	-0.004064	-0.947313	0	0
19083	1.293834	-0.189986	9.451992	-0.078442	0.034786	-0.104028	-0.230754	0.109180	-0.581735	0.313404	-0.060843	-0.003298	-0.947663	0	0
19084	1.218592	-0.598397	9.348652	-0.084485	0.052544	-0.117886	-0.230751	0.108910	-0.582000	0.312215	-0.060674	-0.002427	-0.948069	0	0
19085	1.196074	-0.266697	9.441052	-0.053437	0.041725	-0.111067	-0.230489	0.108503	-0.582010	0.311113	-0.060548	-0.001879	-0.948440	0	0
19086	1.195291	-0.349769	9.711048	0.011820	0.045033	-0.132171	-0.231536	0.108899	-0.581735	0.309845	-0.060149	-0.001954	-0.948880	0	0
19087	1.285208	-0.746229	9.935750	0.054011	0.044177	-0.104327	-0.229967	0.106860	-0.581266	0.308871	-0.059666	-0.002410	-0.949227	0	0
19088	1.314206	-0.789672	9.890882	0.066728	0.050662	-0.079913	-0.229952	0.106333	-0.582837	0.308134	-0.059045	-0.002957	-0.949504	0	0
19089	1.241215	-0.431086	9.565987	0.054669	0.040181	-0.069493	-0.229404	0.104456	-0.585217	0.307490	-0.058598	-0.003406	-0.949739	0	0
19090	1.152045	-0.323612	9.354100	0.047710	0.033274	-0.067774	-0.229521	0.102966	-0.586285	0.306852	-0.058202	-0.003819	-0.949968	0	0
19091	1.121887	-0.490758	9.347575	0.027123	0.029832	-0.061606	-0.228864	0.101331	-0.586062	0.306267	-0.057938	-0.004032	-0.950172	0	0
19092	1.194799	-0.492140	9.416082	-0.003869	0.019380	-0.051066	-0.229121	0.100922	-0.586328	0.305758	-0.057832	-0.003987	-0.950343	0	0
19093	1.248340	-0.478693	9.475564	-0.031384	0.024735	-0.046602	-0.229397	0.101995	-0.585005	0.305281	-0.057797	-0.003648	-0.950500	0	0
19094	1.163674	-0.399902	9.439904	-0.049801	0.009252	-0.050975	-0.229133	0.102278	-0.585522	0.304749	-0.057927	-0.003198	-0.950664	0	0
19095	1.112609	-0.399183	9.414462	-0.019593	0.010832	-0.053683	-0.229013	0.102812	-0.584472	0.304211	-0.057988	-0.003016	-0.950833	0	0
19096	1.117107	-0.453172	9.464433	-0.006118	-0.010133	-0.060754	-0.229519	0.103106	-0.586542	0.303611	-0.058169	-0.003046	-0.951014	0	0
19097	1.211869	-0.480442	9.442487	0.000646	-0.029456	-0.059066	-0.229526	0.102683	-0.585511	0.303032	-0.058551	-0.003180	-0.951175	0	0
19098	1.355599	-0.452464	9.434723	-0.018279	-0.034706	-0.052029	-0.230965	0.102524	-0.584854	0.302505	-0.059003	-0.003164	-0.951315	0	0
19099	1.443619	-0.384925	9.404598	-0.043830	-0.050673	-0.026698	-0.232651	0.100048	-0.584760	0.302207	-0.059725	-0.002921	-0.951365	0	0
19100	1.375511	-0.386464	9.377097	-0.019959	-0.066426	-0.034673	-0.233172	0.100043	-0.584756	0.301840	-0.060485	-0.002974	-0.951433	0	0
19101	1.292875	-0.380334	9.325830	0.001898	-0.081941	-0.055729	-0.234215	0.099347	-0.584503	0.301291	-0.061367	-0.003280	-0.951550	0	0
19102	1.163192	-0.461798	9.550404	-0.006808	-0.078296	-0.060936	-0.234489	0.100010	-0.583188	0.300686	-0.062199	-0.003510	-0.951686	0	0
19103	0.994501	-0.529873	9.911650	-0.025612	-0.069514	-0.055639	-0.236833	0.099854	-0.583434	0.300122	-0.063043	-0.003511	-0.951809	0	0
19104	0.823490	-0.557849	10.380047	-0.084960	-0.055226	-0.048467	-0.238000	0.097791	-0.583206	0.299581	-0.063891	-0.002920	-0.951925	0	0
19105	0.702552	-0.416941	10.462320	-0.129530	-0.041086	-0.036118	-0.239449	0.099266	-0.582127	0.299137	-0.064770	-0.001824	-0.952008	0	0
19106	0.765300	-0.156158	10.096581	-0.163033	-0.026893	-0.030767	-0.238934	0.101321	-0.582220	0.298718	-0.065581	-0.000394	-0.952085	0	0
19107	0.938409	-0.149699	9.816672	-0.170271	-0.037156	-0.041218	-0.238812	0.102959	-0.582059	0.298197	-0.066540	0.001098	-0.952181	0	0
19108	1.151908	-0.272070	9.742208	-0.165184	-0.038908	-0.046426	-0.239880	0.105518	-0.580052	0.297626	-0.067472	0.002502	-0.952292	0	0
19109	1.297291	-0.389154	9.681499	-0.144236	-0.033073	-0.041203	-0.240685	0.110010	-0.579438	0.297121	-0.068314	0.003755	-0.952385	0	0
19110	1.276605	-0.574890	9.812492	-0.122727	-0.034031	-0.047357	-0.242266	0.112029	-0.578347	0.296572	-0.069073	0.004768	-0.952497	0	0
19111	1.119272	-0.827412	9.943269	-0.100486	-0.022291	-0.027323	-0.241227	0.112444	-0.577957	0.296228	-0.069680	0.005652	-0.952555	0	0
19112	0.938330	-0.990341	9.891866	-0.074495	-0.018044	-0.029143	-0.242397	0.112989	-0.578718	0.295879	-0.070142	0.006266	-0.952626	0	0
19113	0.821382	-1.055127	9.695117	-0.065633	-0.019075	-0.020463	-0.242924	0.113936	-0.578435	0.295625	-0.070609	0.006848	-0.952666	0	0
19114	0.748824	-1.013715	9.518223	-0.027825	-0.019804	0.009065	-0.243450	0.112962	-0.577411	0.295671	-0.070948	0.007040	-0.952626	0	0
19115	0.867129	-0.844438	9.043370	-0.024693	-0.032534	0.040417	-0.242400	0.113258	-0.578452	0.296028	-0.071411	0.007249	-0.952479	0	0
19116	1.101737	-0.744989	8.647153	-0.024976	-0.063140	0.042098	-0.244241	0.113216	-0.576490	0.296395	-0.072152	0.007308	-0.952308	0	0
19117	1.403640	-0.743420	8.490096	-0.009366	-0.076563	0.050783	-0.245286	0.113752	-0.576472	0.296864	-0.072989	0.007251	-0.952098	0	0
19118	1.658187	-0.889738	8.574134	0.021624	-0.106703	0.057640	-0.246969	0.112654	-0.577391	0.297416	-0.074005	0.006749	-0.951852	0	0
19119	1.839394	-1.091476	8.678446	0.077004	-0.119539	0.064471	-0.247900	0.114540	-0.576048	0.298082	-0.074998	0.005754	-0.951572	0	0
19120	1.980094	-1.147107	8.771247	0.106327	-0.137372	0.069597	-0.249475	0.114234	-0.574613	0.298816	-0.076053	0.004363	-0.951266	0	0
19121	2.055842	-1.101121	8.724152	0.135724	-0.151711	0.077327	-0.250640	0.111350	-0.574271	0.299648	-0.077182	0.002726	-0.950919	0	0
19122	2.121511	-1.113401	8.686144	0.148053	-0.150228	0.086901	-0.252978	0.109142	-0.574298	0.300573	-0.078233	0.000913	-0.950544	0	0
19123	2.199385	-1.090957	8.791192	0.131012	-0.162653	0.104372	-0.253384	0.108565	-0.572226	0.301656	-0.079487	-0.000689	-0.950098	0	0
19124	2.184569	-1.060707	9.140599	0.087302	-0.153861	0.118478	-0.255068	0.105268	-0.572019	0.302830	-0.080754	-0.001911	-0.949615	0	0
19125	2.003396	-1.138524	9.734418	0.050070	-0.150702	0.153471	-0.257166	0.106054	-0.570949	0.304312	-0.082144	-0.002664	-0.949020	0	0
19126	1.617575	-1.226269	10.507138	-0.030157	-0.120289	0.146769	-0.257836	0.111103	-0.571105	0.305661	-0.083450	-0.002646	-0.948473	0	0
19127	1.315402	-1.191004	11.052463	-0.095242	-0.051519	0.145461	-0.256887	0.112048	-0.567680	0.306949	-0.084336	-0.001706	-0.947981	0	0
19128	1.348286	-0.642537	10.594665	-0.193087	-0.009051	0.163255	-0.256238	0.114799	-0.568670	0.308314	-0.085085	0.000212	-0.947472	0	0
19129	1.428091	-0.317365	10.539345	-0.239556	0.005168	0.170387	-0.259253	0.119416	-0.568818	0.309713	-0.085872	0.002716	-0.946940	0	0
19130	1.616747	-0.460366	10.813796	-0.268739	0.017480	0.173171	-0.256420	0.123648	-0.566416	0.311103	-0.086602	0.005440	-0.946407	0	0
19131	1.727106	-0.721597	10.865634	-0.250658	0.036108	0.197639	-0.255798	0.128830	-0.565148	0.312742	-0.087126	0.008165	-0.945798	0	0
19132	1.781277	-0.702302	10.394969	-0.187530	0.053274	0.190528	-0.253591	0.131860	-0.565365	0.314359	-0.087261	0.010248	-0.945229	0	0
19133	1.836564	-0.548600	9.621135	-0.089127	0.047436	0.187593	-0.252825	0.134452	-0.564539	0.316038	-0.087173	0.011465	-0.944664	0	0
19134	1.949494	-0.508028	8.936360	0.011624	0.033827	0.175929	-0.250848	0.133955	-0.566904	0.317689	-0.086864	0.011592	-0.944137	0	0
19135	2.037843	-0.483362	8.392350	0.097392	-0.018195	0.168560	-0.250591	0.133538	-0.566134	0.319355	-0.086813	0.010807	-0.943589	0	0
19136	2.108259	-0.549601	8.181568	0.157090	-0.060269	0.149965	-0.250715	0.133685	-0.567040	0.320896	-0.086932	0.009239	-0.943071	0	0
19137	1.987017	-0.847551	8.441603	0.187915	-0.115706	0.158455	-0.251631	0.132846	-0.566270	0.322549	-0.087519	0.007269	-0.942470	0	0
19138	1.677821	-1.179386	9.058974	0.189394	-0.128701	0.149683	-0.252271	0.130248	-0.566576	0.324117	-0.088178	0.005175	-0.941884	0	0
19139	1.277961	-1.218458	9.624140	0.149989	-0.112884	0.157543	-0.253787	0.131971	-0.565656	0.325726	-0.088858	0.003583	-0.941273	0	0
19140	0.848632	-0.922231	9.948171	0.018376	-0.094726	0.181434	-0.253647	0.131299	-0.566450	0.327436	-0.089751	0.003238	-0.940595	0	0
19141	0.538132	-0.309476	10.089961	-0.132758	-0.076091	0.186178	-0.253677	0.133862	-0.563930	0.329059	-0.090994	0.004463	-0.939904	0	0
19142	0.517171	0.275537	10.101194	-0.314920	-0.070770	0.161364	-0.254355	0.137663	-0.562551	0.330273	-0.092755	0.007312	-0.939289	0	0
19143	0.772005	0.581701	10.092403	-0.467741	-0.067430	0.132170	-0.254133	0.145299	-0.561363	0.331070	-0.095011	0.011651	-0.938738	0	0
19144	1.277501	0.484630	10.137451	-0.500485	-0.073784	0.100063	-0.254448	0.153729	-0.558596	0.331524	-0.097415	0.016174	-0.938264	0	0
19145	1.846874	0.062368	10.127974	-0.408662	-0.096972	0.076311	-0.254230	0.159433	-0.555886	0.331842	-0.099756	0.019780	-0.937837	0	0
19146	2.226371	-0.407379	9.950309	-0.204806	-0.093164	0.063623	-0.256739	0.160733	-0.552593	0.332234	-0.101364	0.021430	-0.937489	0	0
19147	2.419312	-0.753322	9.696400	0.055631	-0.124603	0.047137	-0.257527	0.161267	-0.552187	0.332745	-0.102434	0.020541	-0.937212	0	0
19148	2.545076	-0.931389	9.458537	0.282051	-0.142128	0.051697	-0.259605	0.159884	-0.552459	0.333531	-0.102884	0.017453	-0.936946	0	0
19149	2.623029	-0.956435	9.248168	0.390937	-0.130608	0.045319	-0.260617	0.154015	-0.553607	0.334361	-0.102902	0.013385	-0.936715	0	0
19150	2.628088	-0.920235	9.263093	0.404745	-0.123666	0.041807	-0.262145	0.147326	-0.555026	0.335163	-0.102768	0.009198	-0.936493	0	0
19151	2.673068	-0.725876	9.211557	0.345975	-0.112690	0.039379	-0.263572	0.145811	-0.555176	0.335877	-0.102776	0.005591	-0.936265	0	0
19152	2.678889	-0.542501	9.306034	0.204066	-0.115049	0.035407	-0.264343	0.140738	-0.554230	0.336406	-0.103233	0.003305	-0.936036	0	0
19153	2.671548	-0.517562	9.471191	0.084871	-0.086057	0.026240	-0.264586	0.138564	-0.555311	0.336722	-0.103879	0.002201	-0.935854	0	0
19154	2.688811	-0.448959	9.619454	-0.039934	-0.067277	0.003103	-0.266413	0.138819	-0.555292	0.336692	-0.104710	0.002326	-0.935772	0	0
19155	2.615924	-0.415205	9.696671	-0.115438	-0.055898	-0.015849	-0.268521	0.140962	-0.553546	0.336401	-0.105757	0.003138	-0.935756	0	0
19156	2.475107	-0.351469	9.749253	-0.144082	-0.037960	-0.028826	-0.268650	0.140276	-0.553428	0.335962	-0.106665	0.004303	-0.935807	0	0
19157	2.360831	-0.326784	9.800665	-0.151585	-0.023353	-0.061928	-0.269458	0.143663	-0.551796	0.335196	-0.107535	0.005498	-0.935975	0	0
19158	2.299709	-0.361159	9.883904	-0.125810	-0.019905	-0.070722	-0.270118	0.144742	-0.551250	0.334384	-0.108214	0.006508	-0.936181	0	0
19159	2.328273	-0.463751	9.920521	-0.044932	-0.004402	-0.095321	-0.272085	0.146354	-0.550685	0.333417	-0.108554	0.006720	-0.936485	0	0
19160	2.303026	-0.637417	9.841158	0.025048	-0.008387	-0.097267	-0.273127	0.144972	-0.550185	0.332516	-0.108623	0.006326	-0.936800	0	0
19161	2.306996	-0.792766	9.838855	0.103704	-0.000165	-0.102690	-0.273261	0.146201	-0.550289	0.331641	-0.108431	0.005147	-0.937140	0	0
19162	2.328674	-0.831749	9.835378	0.147015	0.001191	-0.099316	-0.272063	0.142130	-0.551418	0.330853	-0.108005	0.003640	-0.937474	0	0
19163	2.242964	-0.886671	10.039946	0.161316	0.032411	-0.092297	-0.273345	0.140501	-0.553260	0.330134	-0.107316	0.002040	-0.937812	0	0
19164	2.126095	-0.863460	10.226976	0.151169	0.044638	-0.087018	-0.275138	0.133941	-0.554286	0.329458	-0.106467	0.000651	-0.938148	0	0
19165	1.956016	-0.777110	10.452452	0.089119	0.076661	-0.092013	-0.273695	0.133282	-0.555089	0.328663	-0.105598	-0.000121	-0.938525	0	0
19166	1.914177	-0.501323	10.128078	0.026316	0.083992	-0.079636	-0.273943	0.131513	-0.555772	0.327925	-0.104790	-0.000201	-0.938874	0	0
19167	1.970957	-0.434475	9.745190	-0.049773	0.098728	-0.088096	-0.273148	0.131404	-0.557339	0.327020	-0.104167	0.000405	-0.939259	0	0
19168	2.044385	-0.756844	9.867221	-0.052235	0.081934	-0.078496	-0.271584	0.131556	-0.557347	0.326211	-0.103636	0.001057	-0.939598	0	0
19169	2.081392	-1.046057	10.092251	-0.048707	0.081850	-0.078468	-0.271580	0.130736	-0.557364	0.325397	-0.103165	0.001613	-0.939931	0	0
19170	2.002712	-1.177038	10.145467	0.010590	0.090717	-0.060297	-0.270784	0.130491	-0.558934	0.324821	-0.102347	0.001722	-0.940220	0	0
19171	1.838240	-1.060880	9.865233	0.050867	0.098019	-0.039499	-0.269336	0.130939	-0.560885	0.324476	-0.101396	0.001447	-0.940442	0	0
19172	1.712849	-0.916087	9.599030	0.089905	0.107356	-0.036135	-0.269456	0.129306	-0.561436	0.324208	-0.100163	0.000889	-0.940668	0	0
19173	1.650372	-0.830168	9.340221	0.080556	0.096797	-0.023947	-0.266964	0.127705	-0.562525	0.324040	-0.099124	0.000355	-0.940836	0	0
19174	1.627033	-0.742651	8.906214	0.080672	0.077416	-0.010063	-0.267197	0.125547	-0.564906	0.324006	-0.098201	-0.000188	-0.940945	0	0
19175	1.661529	-0.711357	8.683124	0.047827	0.059210	-0.002168	-0.265366	0.125575	-0.565698	0.324011	-0.097619	-0.000509	-0.941003	0	0
19176	1.641909	-0.731009	8.719613	0.042325	0.034846	-0.005711	-0.267187	0.123641	-0.565333	0.323979	-0.097222	-0.000824	-0.941055	0	0
19177	1.515115	-0.766917	8.772873	-0.009526	0.022068	-0.000378	-0.266396	0.123662	-0.566378	0.323945	-0.097173	-0.000717	-0.941072	0	0
19178	1.427874	-0.710079	8.749065	-0.045456	0.008000	0.023218	-0.266921	0.123377	-0.565860	0.324101	-0.097312	-0.000265	-0.941004	0	0
19179	1.437801	-0.644055	8.916830	-0.114161	-0.016726	0.016366	-0.266924	0.125844	-0.566591	0.324123	-0.097963	0.000724	-0.940929	0	0
19180	1.467045	-0.586461	9.173608	-0.163507	-0.029556	0.019964	-0.266163	0.128017	-0.564995	0.324134	-0.098838	0.002162	-0.940831	0	0
19181	1.311237	-0.496397	9.711124	-0.235957	-0.032707	0.030604	-0.266820	0.128552	-0.564589	0.324169	-0.100028	0.004264	-0.940686	0	0
19182	1.194665	-0.387748	10.073683	-0.262010	-0.032466	0.027165	-0.267632	0.133307	-0.563191	0.324144	-0.101249	0.006626	-0.940551	0	0
19183	1.204499	-0.299620	10.437870	-0.287817	-0.007799	0.023817	-0.267262	0.137260	-0.562336	0.324056	-0.102362	0.009290	-0.940438	0	0
19184	1.248596	-0.196147	10.704642	-0.239397	-0.015310	0.030631	-0.268981	0.140504	-0.560960	0.324081	-0.103346	0.011499	-0.940297	0	0
19185	1.311915	-0.154809	10.868402	-0.190047	0.019402	0.020126	-0.268214	0.143922	-0.560639	0.324052	-0.103878	0.013322	-0.940224	0	0
19186	1.472509	-0.192838	10.670465	-0.106456	0.017182	0.009436	-0.267844	0.146502	-0.559161	0.324013	-0.104128	0.014364	-0.940195	0	0
19187	1.633060	-0.290970	10.200514	0.028469	0.026697	0.007356	-0.267720	0.147043	-0.558631	0.324088	-0.103881	0.014133	-0.940200	0	0
19188	1.778774	-0.446313	9.647775	0.171850	0.023112	0.001728	-0.267705	0.145969	-0.560082	0.324262	-0.103174	0.012570	-0.940240	0	0
19189	1.763372	-0.658056	9.272271	0.307981	-0.015348	-0.003995	-0.267655	0.139178	-0.563075	0.324523	-0.102416	0.009557	-0.940268	0	0
19190	1.641215	-0.817840	8.890289	0.411551	-0.044067	-0.000895	-0.269453	0.136179	-0.564941	0.324912	-0.101562	0.005519	-0.940259	0	0
19191	1.587000	-0.973047	8.700488	0.456414	-0.065398	0.002409	-0.270083	0.130713	-0.565174	0.325379	-0.100787	0.000960	-0.940197	0	0
19192	1.586758	-1.028113	8.631920	0.470562	-0.081570	0.023261	-0.272393	0.124152	-0.566585	0.326044	-0.100090	-0.003729	-0.940034	0	0
19193	1.567557	-1.004829	8.516483	0.428990	-0.102290	0.028550	-0.272890	0.118140	-0.566830	0.326715	-0.099744	-0.008111	-0.939810	0	0
19194	1.560643	-0.932288	8.546729	0.380896	-0.119774	0.051311	-0.273892	0.112150	-0.569149	0.327542	-0.099696	-0.012055	-0.939485	0	0
19195	1.616398	-0.925504	8.768276	0.306855	-0.128287	0.068958	-0.274656	0.107362	-0.569108	0.328460	-0.099993	-0.015319	-0.939085	0	0
19196	1.694543	-0.847727	8.917685	0.219251	-0.118415	0.091053	-0.276734	0.106941	-0.569881	0.329494	-0.100465	-0.017701	-0.938630	0	0
19197	1.870069	-0.756467	9.089247	0.170950	-0.121740	0.099054	-0.278032	0.104191	-0.569406	0.330556	-0.101148	-0.019625	-0.938145	0	0
19198	2.127815	-0.746404	9.296491	0.122189	-0.119223	0.121923	-0.279079	0.104311	-0.568876	0.331778	-0.101953	-0.021067	-0.937595	0	0
19199	2.327424	-0.696708	9.476589	0.109938	-0.102165	0.148202	-0.280147	0.105223	-0.566251	0.333241	-0.102665	-0.022298	-0.936970	0	0
19200	2.385766	-0.667837	9.674181	0.099529	-0.107398	0.149970	-0.281439	0.105916	-0.568048	0.334705	-0.103440	-0.023460	-0.936335	0	0
19201	2.371187	-0.649156	9.752257	0.107361	-0.079996	0.179678	-0.282239	0.106979	-0.566331	0.336462	-0.103961	-0.024555	-0.935619	0	0
19202	2.288787	-0.608397	9.629207	0.134765	-0.050616	0.195461	-0.282021	0.105258	-0.568802	0.338397	-0.104096	-0.025809	-0.934872	0	0
19203	2.259545	-0.654499	9.430698	0.156673	-0.050077	0.207609	-0.283844	0.104144	-0.568551	0.340471	-0.104178	-0.027230	-0.934069	0	0
19204	2.152659	-0.640512	9.346207	0.188685	-0.018385	0.233755	-0.282815	0.104958	-0.567243	0.342824	-0.103837	-0.028837	-0.933198	0	0
19205	2.016453	-0.652682	9.235390	0.206127	-0.006250	0.234590	-0.282540	0.102509	-0.567813	0.345209	-0.103345	-0.030532	-0.932319	0	0
19206	2.074980	-0.665726	9.052271	0.240121	0.000334	0.244113	-0.280688	0.100919	-0.570327	0.347711	-0.102654	-0.032543	-0.931397	0	0
19207	2.064691	-0.730529	9.213799	0.243178	0.003465	0.263309	-0.280161	0.099695	-0.570355	0.350397	-0.101949	-0.034510	-0.930396	0	0
19208	2.017196	-0.859033	9.677913	0.202445	0.034847	0.282717	-0.279632	0.098887	-0.570895	0.353223	-0.101079	-0.036009	-0.929365	0	0
19209	1.902558	-0.812461	10.165439	0.148019	0.073259	0.307389	-0.279617	0.099736	-0.573218	0.356241	-0.100068	-0.036780	-0.928292	0	0
19210	2.002281	-0.405156	10.130197	0.067063	0.098217	0.314647	-0.277528	0.101272	-0.574243	0.359244	-0.099099	-0.036764	-0.927239	0	0
19211	2.062080	-0.162945	10.129843	-0.020727	0.133764	0.318477	-0.273617	0.102820	-0.574761	0.362211	-0.098130	-0.035736	-0.926227	0	0
19212	2.028070	-0.127702	10.261868	-0.063356	0.151233	0.337832	-0.269581	0.106697	-0.575754	0.365312	-0.097144	-0.034297	-0.925167	0	0
19213	1.989635	-0.005645	10.448495	-0.030337	0.170168	0.339517	-0.267897	0.108896	-0.575463	0.368467	-0.095874	-0.033024	-0.924094	0	0
19214	2.044494	0.175926	10.241237	0.004049	0.176995	0.328860	-0.264439	0.112483	-0.577399	0.371547	-0.094397	-0.032121	-0.923044	0	0
19215	2.143716	0.385662	9.634242	0.081136	0.164658	0.304165	-0.261314	0.114156	-0.577649	0.374468	-0.092751	-0.031942	-0.922036	0	0
19216	2.229541	0.418693	9.213884	0.125273	0.133287	0.281275	-0.258561	0.114757	-0.579867	0.377201	-0.091208	-0.032365	-0.921061	0	0
19217	2.308532	0.144103	8.961202	0.133955	0.112136	0.288206	-0.256205	0.114793	-0.580923	0.379997	-0.089848	-0.032901	-0.920026	0	0
19218	2.235942	-0.158945	9.205514	0.121643	0.077208	0.290782	-0.254623	0.115935	-0.583641	0.382786	-0.088836	-0.033493	-0.918946	0	0
19219	2.051476	-0.400903	9.719597	0.087458	0.078057	0.305714	-0.253960	0.115410	-0.584826	0.385682	-0.087974	-0.033717	-0.917809	0	0
19220	1.788351	-0.365175	10.205555	0.036101	0.080693	0.328510	-0.250572	0.115441	-0.584590	0.388734	-0.087270	-0.033476	-0.916597	0	0
19221	1.417972	0.064325	10.723807	-0.076023	0.125328	0.325376	-0.246926	0.118354	-0.585339	0.391675	-0.086607	-0.031992	-0.915460	0	0
19222	1.194675	0.603817	10.838329	-0.199843	0.153915	0.348407	-0.245376	0.124117	-0.586277	0.394719	-0.086156	-0.029287	-0.914285	0	0
19223	1.212083	1.043200	10.599654	-0.315634	0.170594	0.347002	-0.242000	0.129349	-0.586978	0.397650	-0.086016	-0.025420	-0.913143	0	0
19224	1.383960	1.235390	10.206207	-0.334928	0.165662	0.338325	-0.238895	0.138410	-0.588253	0.400474	-0.085985	-0.021442	-0.912013	0	0
19225	1.597207	1.009636	9.822802	-0.250268	0.138684	0.345033	-0.236576	0.144984	-0.587881	0.403415	-0.085868	-0.018323	-0.910795	0	0
19226	1.643297	0.512213	9.553180	-0.104818	0.121658	0.356829	-0.233610	0.152382	-0.587367	0.406587	-0.085313	-0.016602	-0.909468	0	0
19227	1.604764	0.107768	9.281995	0.073394	0.095648	0.370226	-0.232186	0.155676	-0.587573	0.410013	-0.084279	-0.016595	-0.908026	0	0
19228	1.499840	-0.004371	8.968082	0.226428	0.102692	0.406427	-0.228124	0.156299	-0.590449	0.413898	-0.082550	-0.017918	-0.906395	0	0
19229	1.441491	-0.008044	8.906430	0.278721	0.080865	0.435860	-0.224444	0.151709	-0.591866	0.418070	-0.080813	-0.019786	-0.904597	0	0
19230	1.507485	0.067675	9.031879	0.262155	0.071588	0.474265	-0.220901	0.150681	-0.594251	0.422562	-0.079227	-0.021506	-0.902609	0	0
19231	1.622559	0.229549	9.230054	0.174730	0.081289	0.505951	-0.219199	0.152357	-0.595920	0.427260	-0.077938	-0.022384	-0.900485	0	0
19232	1.779406	0.427028	9.248610	0.068466	0.091017	0.545544	-0.215428	0.155951	-0.596396	0.432228	-0.077011	-0.022218	-0.898195	0	0
19233	1.819141	0.631689	9.587135	-0.040442	0.111112	0.539801	-0.213867	0.159533	-0.597637	0.437043	-0.076387	-0.021025	-0.895944	0	0
19234	1.782868	0.705271	9.765759	-0.077158	0.099348	0.527651	-0.209712	0.164494	-0.597830	0.441713	-0.076008	-0.019528	-0.893718	0	0
19235	1.731514	0.664256	9.783309	-0.058852	0.092721	0.497918	-0.204637	0.168925	-0.598689	0.446110	-0.075620	-0.018301	-0.891590	0	0
19236	1.706805	0.598937	9.782949	0.034431	0.072476	0.464446	-0.201770	0.171560	-0.599698	0.450279	-0.074968	-0.017967	-0.889554	0	0
19237	1.769750	0.528864	9.705445	0.169420	0.043812	0.444798	-0.199303	0.173493	-0.599418	0.454343	-0.073985	-0.019050	-0.887545	0	0
19238	1.811098	0.482442	9.481091	0.281604	0.040480	0.437493	-0.196166	0.174360	-0.600723	0.458429	-0.072492	-0.021076	-0.885519	0	0
19239	1.608233	0.365399	9.687480	0.382981	0.050768	0.404063	-0.193514	0.171845	-0.605081	0.462265	-0.070466	-0.024064	-0.883610	0	0
19240	1.415303	0.240971	9.675638	0.466667	0.045692	0.358430	-0.192321	0.169827	-0.606559	0.465753	-0.068053	-0.027757	-0.881858	0	0
19241	1.343385	0.054405	9.921593	0.526025	0.035544	0.309392	-0.188240	0.165119	-0.609150	0.468817	-0.065468	-0.032144	-0.880279	0	0
19242	1.411420	0.025412	9.856661	0.568758	0.021493	0.293540	-0.187010	0.159175	-0.613435	0.471761	-0.062768	-0.036891	-0.878716	0	0
19243	1.665219	0.133628	9.750654	0.602819	0.009220	0.277733	-0.185524	0.151714	-0.616321	0.474549	-0.060038	-0.042094	-0.877170	0	0
19244	1.971955	0.166994	9.787623	0.586938	0.025328	0.256935	-0.185081	0.144243	-0.619200	0.477138	-0.057200	-0.047002	-0.875705	0	0
19245	1.995811	0.079697	9.761620	0.547229	0.055539	0.244065	-0.183873	0.139502	-0.621381	0.479581	-0.054318	-0.051519	-0.874298	0	0
19246	1.942275	0.047932	9.602612	0.490432	0.054079	0.254687	-0.181087	0.133009	-0.624258	0.482081	-0.051686	-0.055443	-0.872842	0	0
19247	1.790480	-0.101935	9.664513	0.443433	0.069711	0.230438	-0.179871	0.127592	-0.626973	0.484329	-0.049173	-0.058986	-0.871509	0	0
19248	1.552842	-0.335524	9.901520	0.426415	0.083790	0.233134	-0.177096	0.123006	-0.629422	0.486599	-0.046576	-0.062217	-0.870162	0	0
19249	1.481596	-0.410194	10.124841	0.399685	0.121137	0.257740	-0.175493	0.120883	-0.633115	0.489074	-0.043841	-0.065096	-0.868704	0	0
19250	1.418517	-0.325297	10.398666	0.357111	0.157904	0.271908	-0.171542	0.116588	-0.636087	0.491677	-0.040961	-0.067341	-0.867203	0	0
19251	1.464338	-0.072583	9.897623	0.277925	0.163582	0.286088	-0.168786	0.114033	-0.637066	0.494355	-0.038470	-0.068924	-0.865669	0	0
19252	1.357842	0.025404	9.899056	0.195361	0.167442	0.303758	-0.165370	0.112734	-0.639716	0.497156	-0.036325	-0.069705	-0.864093	0	0
19253	1.220771	-0.118823	9.878380	0.095619	0.185493	0.316305	-0.161563	0.111575	-0.642366	0.500029	-0.034566	-0.069572	-0.862517	0	0
19254	1.239806	-0.159736	10.051675	0.040781	0.197846	0.332209	-0.159082	0.114217	-0.644151	0.503027	-0.032947	-0.068855	-0.860893	0	0
19255	1.294343	-0.006124	9.946074	-0.004689	0.189114	0.353243	-0.156208	0.116176	-0.645693	0.506173	-0.031681	-0.067808	-0.859178	0	0
19256	1.315392	0.254173	9.876662	-0.016052	0.183977	0.353237	-0.152310	0.121415	-0.646528	0.509312	-0.030482	-0.066664	-0.857455	0	0
19257	1.185563	0.494847	9.723296	-0.015014	0.144024	0.342607	-0.148786	0.123654	-0.648070	0.512318	-0.029646	-0.065751	-0.855762	0	0
19258	0.994215	0.601013	9.489541	-0.038457	0.139739	0.300752	-0.145002	0.125620	-0.649358	0.514958	-0.028905	-0.064654	-0.854285	0	0
19259	0.880706	0.706317	9.273345	-0.092827	0.108235	0.279856	-0.142262	0.128397	-0.650883	0.517370	-0.028731	-0.063272	-0.852936	0	0
19260	0.759906	0.843920	9.215146	-0.131443	0.086991	0.264174	-0.139009	0.132266	-0.651870	0.519628	-0.028896	-0.061662	-0.851675	0	0
19261	0.584947	0.932470	9.464975	-0.150974	0.073436	0.248457	-0.138505	0.134992	-0.651041	0.521724	-0.029292	-0.059966	-0.850500	0	0
19262	0.326978	0.991521	9.813146	-0.177553	0.057406	0.227512	-0.135637	0.138317	-0.652556	0.523626	-0.029927	-0.058128	-0.849436	0	0
19263	-0.026119	1.005548	10.136240	-0.231228	0.072010	0.217189	-0.135266	0.143371	-0.652330	0.525423	-0.030720	-0.055750	-0.848457	0	0
19264	-0.319720	1.226824	10.548070	-0.265593	0.075609	0.228574	-0.132815	0.148576	-0.651595	0.527310	-0.031661	-0.053067	-0.847423	0	0
19265	-0.209003	1.411837	10.412566	-0.238379	0.069535	0.213646	-0.131534	0.154324	-0.651492	0.529062	-0.032487	-0.050623	-0.846449	0	0
19266	0.095459	1.435227	10.255760	-0.161300	0.062371	0.185532	-0.129074	0.157894	-0.651050	0.530621	-0.032965	-0.048907	-0.845555	0	0
19267	0.493406	1.196703	10.005908	-0.040512	0.054534	0.176519	-0.128808	0.158729	-0.652075	0.532109	-0.032839	-0.048224	-0.844664	0	0
19268	0.773852	0.828537	9.718187	0.071041	0.040238	0.141343	-0.126713	0.159312	-0.653378	0.533367	-0.032247	-0.048603	-0.843871	0	0
19269	0.864572	0.480885	9.478720	0.152296	0.034402	0.139393	-0.125389	0.156883	-0.654735	0.534591	-0.031244	-0.049667	-0.843072	0	0
19270	0.837291	0.345403	9.240156	0.197560	0.030368	0.153214	-0.125376	0.154982	-0.655553	0.535961	-0.030066	-0.051162	-0.842155	0	0
19271	0.847010	0.306151	9.050529	0.214864	0.010895	0.161835	-0.124967	0.155974	-0.658136	0.537375	-0.028936	-0.052868	-0.841187	0	0
19272	0.883239	0.252833	9.015038	0.231351	0.032959	0.193261	-0.123643	0.152172	-0.658870	0.539087	-0.027576	-0.054620	-0.840025	0	0
19273	0.854141	0.276969	9.049950	0.227678	0.008500	0.194940	-0.124400	0.149731	-0.660862	0.540772	-0.026412	-0.056433	-0.838858	0	0
19274	0.815254	0.291480	9.084949	0.139850	0.006286	0.210884	-0.123081	0.148119	-0.661943	0.542569	-0.025781	-0.057555	-0.837640	0	0
19275	0.863215	0.206457	9.273896	0.029713	-0.004720	0.237359	-0.120984	0.147058	-0.662888	0.544544	-0.025823	-0.057763	-0.836343	0	0
19276	0.818214	0.094572	9.769662	0.000723	-0.011900	0.258367	-0.119820	0.147879	-0.662101	0.546689	-0.026126	-0.057806	-0.834929	0	0
19277	0.699928	-0.010228	10.560172	0.001043	-0.005198	0.270596	-0.116818	0.150112	-0.663508	0.548927	-0.026341	-0.057754	-0.833457	0	0
19278	0.729922	0.153102	10.692542	0.041439	0.013312	0.294070	-0.116683	0.150671	-0.664408	0.551390	-0.026231	-0.057988	-0.831816	0	0
19279	0.823739	0.371644	10.611170	0.027048	0.032511	0.302008	-0.117856	0.149285	-0.663777	0.553909	-0.026002	-0.057925	-0.830153	0	0
19280	0.947128	0.588827	10.190145	-0.059811	0.052220	0.314522	-0.115370	0.150697	-0.665457	0.556515	-0.026141	-0.057097	-0.828461	0	0
19281	1.014336	0.441910	10.254292	-0.126707	0.064659	0.330479	-0.111995	0.156340	-0.666280	0.559237	-0.026513	-0.055569	-0.826718	0	0
19282	1.179452	0.327147	9.967999	-0.105426	0.087001	0.342727	-0.110046	0.159371	-0.666885	0.562087	-0.026631	-0.054161	-0.824873	0	0
19283	1.257989	0.319015	9.324486	-0.012224	0.058324	0.347615	-0.107446	0.162408	-0.667364	0.564963	-0.026425	-0.053612	-0.822948	0	0
19284	1.283364	0.335412	8.479179	0.066004	0.063702	0.363098	-0.106153	0.167349	-0.668316	0.567996	-0.025780	-0.053740	-0.820870	0	0
19285	1.254138	0.241234	8.018510	0.107527	0.027376	0.378575	-0.103801	0.167106	-0.668858	0.571126	-0.025173	-0.054350	-0.818674	0	0
19286	1.213574	-0.012475	8.165941	0.121006	-0.004779	0.413357	-0.103783	0.164112	-0.669696	0.574518	-0.024804	-0.055305	-0.816245	0	0
19287	1.113847	-0.282027	8.914940	0.084389	-0.015541	0.441364	-0.101163	0.165120	-0.671775	0.578111	-0.024720	-0.055954	-0.813662	0	0
19288	0.929097	-0.113561	9.628558	0.005590	-0.005023	0.472985	-0.098019	0.165998	-0.673990	0.581942	-0.025050	-0.055953	-0.810916	0	0
19289	0.757442	0.572970	10.015141	-0.103613	-0.005859	0.469717	-0.095945	0.170671	-0.674693	0.585699	-0.025990	-0.055005	-0.808242	0	0
19290	0.591062	1.274746	10.116133	-0.259537	0.013117	0.454426	-0.094662	0.175734	-0.674473	0.589292	-0.027711	-0.052754	-0.805720	0	0
19291	0.514878	2.000305	10.191170	-0.472943	0.034600	0.418388	-0.091442	0.182024	-0.672554	0.592523	-0.030457	-0.048602	-0.803509	0	0
19292	0.646219	2.443956	10.356663	-0.626854	0.029949	0.345529	-0.087977	0.191864	-0.670306	0.595102	-0.034155	-0.043325	-0.801754	0	0
19293	0.860015	2.384065	10.338767	-0.692250	0.045574	0.272534	-0.086881	0.204531	-0.666686	0.597039	-0.038038	-0.037406	-0.800436	0	0
19294	0.994697	2.083514	10.195798	-0.620645	0.056380	0.218327	-0.085897	0.216950	-0.665150	0.598556	-0.041430	-0.032061	-0.799366	0	0
19295	1.031219	1.596894	9.834550	-0.428030	0.048747	0.169823	-0.083731	0.225961	-0.663169	0.599731	-0.043668	-0.028293	-0.798508	0	0
19296	1.047261	0.944833	9.524684	-0.206462	0.069868	0.164943	-0.082333	0.230452	-0.660752	0.600978	-0.044452	-0.026197	-0.797599	0	0
19297	1.156757	0.484962	9.321923	0.027943	0.053052	0.174743	-0.080112	0.232130	-0.662164	0.602382	-0.043922	-0.026051	-0.796572	0	0
19298	1.267834	0.340641	9.336672	0.269422	0.040367	0.194969	-0.078149	0.231611	-0.662839	0.604063	-0.042085	-0.027913	-0.795335	0	0
19299	1.375115	0.403828	9.465831	0.423296	0.029414	0.203223	-0.075238	0.224837	-0.664942	0.605844	-0.039373	-0.031056	-0.794002	0	0
19300	1.477908	0.537164	9.620303	0.500070	0.042284	0.232696	-0.074922	0.217508	-0.668337	0.607886	-0.036136	-0.034723	-0.792441	0	0
19301	1.498484	0.749430	9.724535	0.398274	0.034710	0.208530	-0.073838	0.212499	-0.671043	0.609672	-0.033544	-0.037649	-0.791049	0	0
19302	1.474756	0.881553	9.867386	0.207023	0.039839	0.196874	-0.071201	0.210922	-0.673952	0.611308	-0.032097	-0.039022	-0.789778	0	0
19303	1.377246	0.864576	9.942028	0.019905	0.059223	0.167806	-0.068982	0.210398	-0.673978	0.612644	-0.031613	-0.038836	-0.788771	0	0
19304	1.215792	0.701698	9.870807	-0.106574	0.060505	0.150724	-0.067801	0.209873	-0.674777	0.613814	-0.031903	-0.037621	-0.787908	0	0
19305	1.061631	0.527214	9.745988	-0.139860	0.043589	0.135066	-0.067155	0.213030	-0.675500	0.614832	-0.032512	-0.036288	-0.787152	0	0
19306	0.950994	0.326869	9.731165	-0.066983	0.044424	0.105203	-0.064169	0.216062	-0.675332	0.615651	-0.032669	-0.035498	-0.786541	0	0
19307	0.891334	0.104312	9.710006	0.009883	0.030733	0.105826	-0.064184	0.217687	-0.674260	0.616479	-0.032447	-0.035430	-0.785904	0	0
19308	0.832453	-0.028320	9.457686	0.078791	0.015506	0.099478	-0.062858	0.216361	-0.676375	0.617285	-0.031931	-0.035967	-0.785268	0	0
19309	0.807764	-0.118703	9.309285	0.103113	0.012637	0.104637	-0.060628	0.216679	-0.678205	0.618126	-0.031275	-0.036739	-0.784597	0	0
19310	0.855802	-0.221377	9.338187	0.115412	0.010630	0.113337	-0.060744	0.214501	-0.678896	0.619050	-0.030576	-0.037588	-0.783856	0	0
19311	0.930851	-0.257688	9.490886	0.103822	0.004126	0.139536	-0.060358	0.215459	-0.678750	0.620159	-0.029996	-0.038404	-0.782961	0	0
19312	0.987142	-0.190794	9.543801	0.112211	0.000695	0.130782	-0.059831	0.212862	-0.678155	0.621208	-0.029401	-0.039284	-0.782108	0	0
19313	0.943814	-0.080430	9.694058	0.112201	-0.003733	0.134241	-0.057460	0.211687	-0.680665	0.622271	-0.028830	-0.040212	-0.781236	0	0
19314	0.871137	-0.017155	9.735375	0.096589	-0.003570	0.132525	-0.058480	0.208553	-0.682019	0.623326	-0.028365	-0.040996	-0.780372	0	0
19315	0.876454	0.044407	9.651391	0.033959	-0.002783	0.114386	-0.056653	0.208025	-0.682042	0.624209	-0.028266	-0.041309	-0.779652	0	0
19316	0.897875	-0.013032	9.780817	-0.023215	-0.026914	0.118856	-0.055868	0.210097	-0.683307	0.625116	-0.028725	-0.041308	-0.778908	0	0
19317	0.885458	-0.056611	9.780483	-0.079987	-0.002024	0.119095	-0.056007	0.211182	-0.682765	0.626002	-0.029333	-0.040723	-0.778205	0	0
19318	0.704110	-0.232505	10.024275	-0.083589	-0.001849	0.110376	-0.056007	0.212555	-0.683388	0.626828	-0.029971	-0.040097	-0.777548	0	0
19319	0.528081	-0.330731	10.264208	-0.051995	-0.009472	0.134670	-0.056668	0.213084	-0.682463	0.627839	-0.030462	-0.039759	-0.776730	0	0
19320	0.435924	-0.281213	10.247673	-0.027913	-0.012187	0.131084	-0.054966	0.213936	-0.683758	0.628841	-0.030839	-0.039624	-0.775911	0	0
19321	0.451165	-0.213357	10.025548	0.000249	-0.003076	0.150211	-0.054328	0.215982	-0.683073	0.629989	-0.030949	-0.039631	-0.774974	0	0
19322	0.519741	-0.156935	9.918241	0.015828	0.008222	0.146712	-0.052760	0.216689	-0.683720	0.631137	-0.030898	-0.039703	-0.774038	0	0
19323	0.589997	-0.183338	10.056664	0.029749	0.014166	0.148448	-0.052882	0.216289	-0.684637	0.632285	-0.030681	-0.039819	-0.773103	0	0
19324	0.670223	-0.170862	10.183305	0.000215	0.019736	0.139839	-0.051175	0.215225	-0.685580	0.633373	-0.030637	-0.039699	-0.772220	0	0
19325	0.808116	0.082063	10.031193	-0.020466	0.032996	0.139931	-0.050797	0.217132	-0.684895	0.634445	-0.030585	-0.039304	-0.771362	0	0
19326	0.941898	0.410954	9.596992	-0.041800	0.025669	0.119893	-0.050145	0.217552	-0.685152	0.635365	-0.030754	-0.038828	-0.770622	0	0
19327	1.013771	0.551175	9.151851	-0.053155	0.013335	0.081504	-0.049099	0.218941	-0.686172	0.635967	-0.031040	-0.038328	-0.770139	0	0
19328	1.064466	0.432191	8.897195	-0.048926	-0.000885	0.042218	-0.048577	0.220183	-0.686801	0.636278	-0.031429	-0.037990	-0.769883	0	0
19329	1.087795	0.261906	8.913601	-0.072204	-0.019444	0.011726	-0.049113	0.225513	-0.687473	0.636322	-0.032067	-0.037581	-0.769840	0	0
19330	1.086540	0.089473	9.143598	-0.095392	-0.024019	-0.020473	-0.049506	0.225780	-0.687335	0.636121	-0.032906	-0.037052	-0.769997	0	0
19331	0.913592	0.153412	9.642401	-0.069747	-0.020535	-0.032779	-0.050033	0.225354	-0.686429	0.635822	-0.033522	-0.036685	-0.770234	0	0
19332	0.784624	0.264612	10.223178	-0.043402	-0.008166	-0.055526	-0.049132	0.227132	-0.685881	0.635374	-0.033895	-0.036467	-0.770598	0	0
19333	0.636755	0.514427	11.014577	0.032604	0.005879	-0.097618	-0.050427	0.227545	-0.687164	0.634619	-0.033629	-0.036738	-0.771218	0	0
19334	0.611095	0.768356	11.338366	0.109473	0.028772	-0.144907	-0.054322	0.224922	-0.687967	0.633534	-0.032714	-0.037494	-0.772113	0	0
19335	0.700119	0.999098	11.254857	0.171581	0.043728	-0.232282	-0.054168	0.221799	-0.689329	0.631796	-0.031216	-0.038639	-0.773542	0	0
19336	0.924671	1.029028	10.787671	0.225321	0.058607	-0.310872	-0.054017	0.219910	-0.691057	0.629489	-0.029272	-0.040154	-0.775419	0	0
19337	1.157268	0.751513	10.240870	0.280911	0.048799	-0.377293	-0.056334	0.214163	-0.692063	0.626642	-0.026989	-0.042162	-0.777698	0	0
19338	1.226566	0.465886	9.896254	0.378399	0.031326	-0.421203	-0.058376	0.207617	-0.694386	0.623466	-0.024251	-0.045067	-0.780174	0	0
19339	1.261857	0.197155	9.586558	0.435742	0.013576	-0.482447	-0.060007	0.197259	-0.697437	0.619784	-0.021233	-0.048530	-0.782983	0	0
19340	1.377953	0.031250	9.353934	0.448460	-0.022616	-0.519189	-0.063736	0.187961	-0.699542	0.615784	-0.018433	-0.052335	-0.785959	0	0
19341	1.406555	-0.075581	9.334805	0.459789	-0.022106	-0.555839	-0.066290	0.179090	-0.702037	0.611454	-0.015517	-0.056225	-0.789127	0	0
19342	1.362812	-0.035672	9.491332	0.488395	-0.043766	-0.580417	-0.070400	0.169392	-0.705187	0.606907	-0.012605	-0.060479	-0.792368	0	0
19343	1.314083	-0.054253	9.453456	0.475442	-0.057082	-0.613569	-0.074000	0.160916	-0.707407	0.602034	-0.009842	-0.064708	-0.795784	0	0
19344	1.318523	-0.120268	9.493572	0.390399	-0.082576	-0.618619	-0.079410	0.148052	-0.709570	0.597058	-0.007805	-0.068413	-0.799237	0	0
19345	1.260179	-0.082557	9.640721	0.281725	-0.097776	-0.600912	-0.083024	0.140792	-0.710726	0.592178	-0.006542	-0.071332	-0.802617	0	0
19346	1.265083	-0.086837	9.584862	0.157424	-0.111016	-0.588375	-0.087042	0.136667	-0.711688	0.587373	-0.006137	-0.073332	-0.805964	0	0
19347	1.364298	-0.173110	9.627342	0.024725	-0.124408	-0.565322	-0.092104	0.132669	-0.712640	0.582698	-0.006635	-0.074329	-0.809255	0	0
19348	1.268517	-0.247180	10.035240	-0.105765	-0.122350	-0.526560	-0.095106	0.131260	-0.711606	0.578315	-0.007907	-0.074262	-0.812388	0	0
19349	1.172008	-0.105567	10.034643	-0.218835	-0.102880	-0.487826	-0.101890	0.132286	-0.711537	0.574232	-0.009704	-0.073141	-0.815361	0	0
19350	1.055705	-0.008194	10.099242	-0.320270	-0.076985	-0.473528	-0.105039	0.135520	-0.710542	0.570251	-0.011883	-0.071057	-0.818305	0	0
19351	1.001577	-0.043167	10.451051	-0.376383	-0.060577	-0.438429	-0.107920	0.138358	-0.710335	0.566548	-0.014271	-0.068386	-0.821062	0	0
19352	1.107351	0.097542	10.155240	-0.444572	-0.032606	-0.406751	-0.112380	0.143629	-0.709420	0.563092	-0.016837	-0.065017	-0.823661	0	0
19353	1.089025	0.241497	9.881710	-0.460961	-0.013760	-0.373524	-0.114493	0.151396	-0.709643	0.559901	-0.019362	-0.061366	-0.826057	0	0
19354	0.964425	0.129864	9.757103	-0.465860	-0.001536	-0.368250	-0.115589	0.159546	-0.706876	0.556747	-0.021815	-0.057637	-0.828393	0	0
19355	0.900186	-0.073903	9.576527	-0.461304	0.008251	-0.326357	-0.117971	0.166062	-0.705561	0.553922	-0.024184	-0.053837	-0.830474	0	0
19356	0.890123	-0.173340	9.357448	-0.420942	-0.008300	-0.293369	-0.120990	0.169436	-0.704693	0.551354	-0.026486	-0.050497	-0.832320	0	0
19357	0.749399	-0.129416	9.225743	-0.371514	0.006448	-0.253375	-0.124400	0.174729	-0.704695	0.549129	-0.028408	-0.047424	-0.833907	0	0
19358	0.628626	0.022214	9.216165	-0.331059	-0.019026	-0.208243	-0.124296	0.179221	-0.703438	0.547269	-0.030345	-0.044866	-0.835202	0	0
19359	0.487007	0.374427	9.301924	-0.326017	-0.045400	-0.197924	-0.126805	0.184919	-0.702269	0.545478	-0.032470	-0.042431	-0.836421	0	0
19360	0.452623	0.669968	8.941343	-0.347576	-0.074520	-0.218917	-0.127865	0.188728	-0.701926	0.543483	-0.034956	-0.040040	-0.837735	0	0
19361	0.517510	0.886650	8.611243	-0.366091	-0.098744	-0.222436	-0.133496	0.194954	-0.701764	0.541433	-0.037729	-0.037566	-0.839057	0	0
19362	0.462569	0.699435	8.902797	-0.400499	-0.138450	-0.238136	-0.136536	0.200216	-0.699040	0.539208	-0.041029	-0.035084	-0.840440	0	0
19363	0.279306	0.289850	9.649309	-0.420791	-0.140412	-0.220616	-0.140607	0.205901	-0.698119	0.537112	-0.044439	-0.032366	-0.841718	0	0
19364	0.058008	0.049684	10.469324	-0.358241	-0.142943	-0.205979	-0.145462	0.208415	-0.695435	0.535150	-0.047560	-0.030249	-0.842875	0	0
19365	-0.098937	0.291909	10.636189	-0.286222	-0.127011	-0.196598	-0.148882	0.213830	-0.694265	0.533302	-0.050124	-0.028560	-0.843955	0	0
19366	-0.210380	0.770099	10.500305	-0.226470	-0.120539	-0.188099	-0.150594	0.215297	-0.692794	0.531551	-0.052356	-0.027425	-0.844962	0	0
19367	-0.223399	1.019160	10.375834	-0.202437	-0.110931	-0.196894	-0.153473	0.217863	-0.692723	0.529738	-0.054319	-0.026344	-0.846010	0	0
19368	-0.053382	0.955207	10.320155	-0.206173	-0.100157	-0.215137	-0.158191	0.220113	-0.690696	0.527760	-0.056262	-0.025285	-0.847151	0	0
19369	0.281137	0.699583	10.129630	-0.198925	-0.111045	-0.198539	-0.161841	0.220490	-0.690922	0.525926	-0.058195	-0.024228	-0.848191	0	0
19370	0.601145	0.463280	9.959084	-0.174256	-0.094006	-0.188023	-0.164984	0.222361	-0.690083	0.524188	-0.059924	-0.023392	-0.849169	0	0
19371	0.882744	0.317116	9.788287	-0.156592	-0.087410	-0.175786	-0.166310	0.224650	-0.688469	0.522571	-0.061435	-0.022556	-0.850080	0	0
19372	1.213573	0.258495	9.564336	-0.131765	-0.068753	-0.156561	-0.170226	0.225840	-0.688417	0.521127	-0.062733	-0.021930	-0.850888	0	0
19373	1.422491	0.180166	9.461553	-0.107372	-0.062953	-0.151342	-0.173632	0.228254	-0.687566	0.519748	-0.063790	-0.021381	-0.851667	0	0
19374	1.533905	0.064247	9.321749	-0.127712	-0.069250	-0.132083	-0.173639	0.230579	-0.687780	0.518514	-0.065076	-0.020776	-0.852336	0	0
19375	1.567347	-0.056651	9.253886	-0.141044	-0.064217	-0.113695	-0.176129	0.231220	-0.686450	0.517429	-0.066334	-0.019936	-0.852918	0	0
19376	1.562140	-0.105705	9.304151	-0.163032	-0.053851	-0.097024	-0.178758	0.233771	-0.684951	0.516464	-0.067678	-0.018926	-0.853420	0	0
19377	1.545421	-0.047536	9.324734	-0.165559	-0.047501	-0.056883	-0.180331	0.234705	-0.684402	0.515847	-0.068938	-0.017764	-0.853718	0	0
19378	1.494597	0.015129	9.404274	-0.177553	-0.038697	-0.055092	-0.180613	0.236867	-0.682798	0.515232	-0.070235	-0.016523	-0.854008	0	0
19379	1.416692	0.024550	9.490945	-0.157309	-0.032082	-0.041189	-0.182740	0.243101	-0.680580	0.514753	-0.071328	-0.015352	-0.854228	0	0
19380	1.377458	-0.000915	9.629490	-0.155805	-0.022024	-0.016743	-0.182877	0.245288	-0.680797	0.514484	-0.072377	-0.014185	-0.854323	0	0
19381	1.338480	0.008155	9.717678	-0.129513	-0.015464	-0.002852	-0.183147	0.245409	-0.679752	0.514352	-0.073193	-0.013147	-0.854349	0	0
19382	1.294685	0.031505	9.835234	-0.087899	-0.023816	0.007462	-0.184200	0.247307	-0.679448	0.514333	-0.073911	-0.012551	-0.854307	0	0
19383	1.206372	-0.052543	10.041867	-0.047575	0.000976	0.021368	-0.183549	0.248136	-0.679696	0.514469	-0.074169	-0.012116	-0.854209	0	0
19384	1.137392	-0.179313	10.145762	0.010967	0.006004	0.007259	-0.184723	0.246199	-0.678686	0.514525	-0.074124	-0.012211	-0.854178	0	0
19385	1.054531	-0.202837	10.142499	0.036877	0.034018	-0.006704	-0.184461	0.246478	-0.678942	0.514488	-0.073659	-0.012349	-0.854239	0	0
19386	0.868679	-0.343168	10.246479	0.045351	0.058789	-0.027605	-0.183162	0.247445	-0.678803	0.514283	-0.072982	-0.012493	-0.854418	0	0
19387	0.805705	-0.330771	10.052004	0.062282	0.037853	-0.034705	-0.181847	0.247476	-0.680241	0.514026	-0.072344	-0.012841	-0.854622	0	0
19388	0.762162	-0.318857	9.886125	0.032235	0.028063	-0.060823	-0.183934	0.247179	-0.679972	0.513519	-0.071992	-0.013055	-0.854953	0	0
19389	0.922612	-0.390379	9.644135	-0.004384	0.011870	-0.069454	-0.182498	0.246784	-0.679990	0.512914	-0.071909	-0.012986	-0.855325	0	0
19390	1.102343	-0.443106	9.663445	-0.022217	0.006210	-0.092063	-0.183934	0.248142	-0.680473	0.512099	-0.072019	-0.012868	-0.855805	0	0
19391	1.325053	-0.637001	9.684593	-0.034811	-0.025046	-0.102527	-0.184601	0.248385	-0.678644	0.511183	-0.072403	-0.012751	-0.856322	0	0
19392	1.587619	-0.696309	9.575999	-0.047055	-0.037213	-0.104224	-0.185387	0.247135	-0.677623	0.510238	-0.073011	-0.012651	-0.856835	0	0
19393	1.850954	-0.642813	9.362466	-0.070195	-0.068267	-0.119912	-0.189036	0.246553	-0.677608	0.509139	-0.073950	-0.012472	-0.857411	0	0
19394	1.991643	-0.719217	9.358129	-0.086558	-0.068214	-0.118090	-0.190356	0.249261	-0.676766	0.508038	-0.075023	-0.012202	-0.857974	0	0
19395	1.930778	-1.047143	9.868134	-0.103912	-0.082135	-0.118050	-0.192192	0.248677	-0.675204	0.506925	-0.076262	-0.011811	-0.858529	0	0
19396	1.690337	-1.284156	10.417476	-0.097630	-0.078829	-0.111088	-0.193517	0.250693	-0.673595	0.505875	-0.077482	-0.011494	-0.859043	0	0
19397	1.342133	-1.292888	10.599710	-0.121175	-0.052666	-0.093552	-0.194052	0.251627	-0.672274	0.504960	-0.078557	-0.010779	-0.859493	0	0
19398	1.147417	-0.966061	10.168226	-0.160790	-0.025098	-0.096915	-0.195502	0.254474	-0.671687	0.503986	-0.079636	-0.009637	-0.859979	0	0
19399	1.134793	-0.708729	9.733967	-0.200501	-0.025667	-0.092473	-0.197993	0.256764	-0.671105	0.503017	-0.080874	-0.008094	-0.860446	0	0
19400	1.255902	-0.841155	9.542862	-0.217643	-0.022100	-0.089765	-0.197506	0.261249	-0.668941	0.502055	-0.082213	-0.006443	-0.860895	0	0
19401	1.314578	-1.176310	9.735264	-0.178406	-0.019135	-0.079358	-0.198825	0.265607	-0.668976	0.501214	-0.083283	-0.005041	-0.861291	0	0
19402	1.264207	-1.449004	9.851177	-0.123259	0.001081	-0.060250	-0.199887	0.266666	-0.667128	0.500580	-0.083950	-0.004061	-0.861601	0	0
19403	1.056859	-1.534883	9.876534	-0.073887	0.029969	-0.030678	-0.199248	0.268301	-0.666320	0.500247	-0.084070	-0.003258	-0.861786	0	0
19404	0.878069	-1.363164	9.631316	-0.068519	0.028099	-0.020280	-0.201088	0.271284	-0.665989	0.500003	-0.084232	-0.002581	-0.861914	0	0
19405	0.933838	-1.032746	9.339361	-0.079258	0.020745	0.009359	-0.199653	0.271847	-0.666248	0.500012	-0.084451	-0.001730	-0.861889	0	0
19406	1.134574	-0.839364	9.255161	-0.120643	0.017388	0.018203	-0.199659	0.272250	-0.665720	0.500054	-0.084967	-0.000625	-0.861816	0	0
19407	1.446510	-0.770782	9.176300	-0.140646	-0.000059	0.021741	-0.200848	0.276062	-0.665637	0.500115	-0.085673	0.000660	-0.861710	0	0
19408	1.699568	-0.779689	9.126749	-0.163144	-0.014015	0.027041	-0.199034	0.276337	-0.664345	0.500196	-0.086672	0.001982	-0.861562	0	0
19409	1.874291	-0.863549	9.111835	-0.156192	-0.015892	0.028796	-0.199589	0.282599	-0.663178	0.500301	-0.087600	0.003316	-0.861402	0	0
19410	1.883525	-0.932566	9.200219	-0.157832	-0.012432	0.030564	-0.199993	0.283398	-0.661860	0.500415	-0.088558	0.004603	-0.861232	0	0
19411	1.819879	-0.976948	9.312427	-0.112981	-0.027666	0.033003	-0.200536	0.286795	-0.660879	0.500592	-0.089378	0.005499	-0.861039	0	0
19412	1.722692	-0.942698	9.363581	-0.069711	-0.014823	0.030278	-0.201057	0.287065	-0.661000	0.500780	-0.089915	0.006015	-0.860871	0	0
19413	1.644726	-0.952210	9.406404	-0.015839	-0.001351	0.037126	-0.200019	0.288166	-0.660856	0.501077	-0.090027	0.006203	-0.860685	0	0
19414	1.596153	-0.941778	9.378622	0.028325	0.000024	0.040482	-0.200536	0.287345	-0.661129	0.501440	-0.089945	0.005958	-0.860484	0	0
19415	1.634975	-0.984447	9.256064	0.086567	-0.002417	0.056015	-0.200794	0.287345	-0.661387	0.501990	-0.089556	0.005270	-0.860208	0	0
19416	1.696933	-1.176234	9.431063	0.114233	-0.013218	0.059424	-0.201304	0.285848	-0.662192	0.502592	-0.089155	0.004237	-0.859904	0	0
19417	1.802999	-1.333342	9.508692	0.129720	-0.023866	0.059382	-0.201831	0.285558	-0.661284	0.503209	-0.088737	0.003069	-0.859591	0	0
19418	1.904961	-1.363901	9.559166	0.156987	-0.003341	0.071592	-0.201025	0.282582	-0.662908	0.503951	-0.088036	0.001729	-0.859232	0	0
19419	1.855529	-1.448728	9.806049	0.149819	0.010319	0.092589	-0.200344	0.280435	-0.665425	0.504867	-0.087227	0.000587	-0.858778	0	0
19420	1.755845	-1.396672	10.005199	0.155213	0.025949	0.096088	-0.200727	0.279620	-0.666088	0.505814	-0.086282	-0.000569	-0.858317	0	0
19421	1.744639	-1.263633	9.835456	0.134909	0.018742	0.120532	-0.199142	0.278293	-0.667945	0.506954	-0.085479	-0.001517	-0.857723	0	0
19422	1.801034	-1.200364	9.776949	0.145425	0.027339	0.124017	-0.199913	0.277479	-0.668995	0.508128	-0.084571	-0.002557	-0.857115	0	0
19423	1.935537	-1.135447	9.508448	0.130075	0.014095	0.139736	-0.197960	0.275570	-0.667747	0.509424	-0.083837	-0.003476	-0.856415	0	0
19424	1.908062	-1.261252	9.492765	0.128385	0.017633	0.138016	-0.197790	0.273023	-0.671438	0.510700	-0.083098	-0.004408	-0.855722	0	0
19425	1.798369	-1.298954	9.475393	0.126827	0.017559	0.144985	-0.196874	0.272076	-0.671463	0.512034	-0.082356	-0.005280	-0.854992	0	0
19426	1.594200	-1.249305	9.534080	0.137523	-0.000560	0.129165	-0.196472	0.270998	-0.672267	0.513238	-0.081725	-0.006391	-0.854322	0	0
19427	1.392983	-1.130554	9.487154	0.105969	0.017014	0.141474	-0.195675	0.271167	-0.674219	0.514522	-0.081094	-0.007087	-0.853605	0	0
19428	1.230723	-0.998101	9.487946	0.052646	0.017249	0.154675	-0.194373	0.270627	-0.673719	0.515873	-0.080748	-0.007360	-0.852819	0	0
19429	1.141067	-0.902045	9.651175	-0.015066	0.003887	0.148706	-0.192816	0.271455	-0.673194	0.517117	-0.080849	-0.007080	-0.852058	0	0
19430	1.104360	-0.885318	9.923421	-0.070330	-0.001052	0.154082	-0.192179	0.274186	-0.672625	0.518361	-0.081294	-0.006400	-0.851265	0	0
19431	1.124121	-0.823027	9.981956	-0.120208	0.002635	0.164702	-0.190891	0.278020	-0.672429	0.519654	-0.081945	-0.005210	-0.850422	0	0
19432	1.183817	-0.650653	9.711872	-0.161917	0.006647	0.154357	-0.190656	0.282242	-0.671308	0.520822	-0.082799	-0.003710	-0.849633	0	0
19433	1.330943	-0.510395	9.424784	-0.189883	0.005321	0.142229	-0.189765	0.284690	-0.669707	0.521861	-0.083787	-0.001934	-0.848903	0	0
19434	1.484373	-0.512657	9.290470	-0.166303	-0.006734	0.119470	-0.189778	0.288516	-0.669892	0.522722	-0.084776	-0.000496	-0.848277	0	0
19435	1.613145	-0.563677	9.194768	-0.135574	-0.034859	0.114092	-0.188629	0.291650	-0.668409	0.523563	-0.085824	0.000577	-0.847653	0	0
19436	1.573086	-0.697866	9.508523	-0.085639	-0.040401	0.106963	-0.189300	0.292713	-0.666563	0.524384	-0.086676	0.001144	-0.847058	0	0
19437	1.440366	-0.849234	9.911331	-0.071378	-0.030284	0.120905	-0.188785	0.295867	-0.667155	0.525336	-0.087351	0.001698	-0.846398	0	0
19438	1.218270	-0.904222	10.227997	-0.057758	-0.039899	0.115578	-0.188270	0.296412	-0.666628	0.526254	-0.088051	0.002039	-0.845754	0	0
19439	1.080968	-0.637545	10.363281	-0.097025	-0.002148	0.124474	-0.188940	0.299399	-0.665785	0.527210	-0.088619	0.002965	-0.845096	0	0
19440	0.968813	-0.280798	10.235370	-0.138740	0.007143	0.114099	-0.189090	0.301015	-0.664063	0.528036	-0.089348	0.004237	-0.844498	0	0
19441	0.953850	0.018767	9.934925	-0.182144	0.023474	0.101152	-0.187029	0.305394	-0.663082	0.528715	-0.090144	0.005994	-0.843978	0	0
19442	1.071857	0.148523	9.522465	-0.205122	0.022294	0.079410	-0.186806	0.309321	-0.660277	0.529190	-0.091096	0.007875	-0.843562	0	0
19443	1.217616	0.057896	9.263596	-0.197350	-0.007015	0.051422	-0.186555	0.312193	-0.660352	0.529434	-0.092234	0.009544	-0.843269	0	0
19444	1.352496	-0.199482	9.167236	-0.158108	-0.012186	0.026917	-0.186205	0.315979	-0.657031	0.529508	-0.093232	0.010798	-0.843097	0	0
19445	1.448427	-0.438323	9.180989	-0.091040	-0.033554	0.017978	-0.185171	0.316800	-0.656372	0.529567	-0.094037	0.011387	-0.842963	0	0
19446	1.510643	-0.623120	9.162395	0.006059	-0.044418	-0.004986	-0.187271	0.318407	-0.655416	0.529527	-0.094441	0.011056	-0.842947	0	0
19447	1.485415	-0.752974	9.291866	0.095612	-0.062453	-0.013137	-0.188964	0.316743	-0.654787	0.529501	-0.094508	0.009881	-0.842971	0	0
19448	1.475852	-0.716867	9.326497	0.168692	-0.069775	-0.026460	-0.190006	0.315499	-0.654414	0.529432	-0.094266	0.008025	-0.843060	0	0
19449	1.503015	-0.655968	9.285578	0.178939	-0.080334	-0.026522	-0.190884	0.311422	-0.656697	0.529370	-0.094046	0.006033	-0.843141	0	0
19450	1.592994	-0.641093	9.407187	0.152908	-0.085391	-0.028192	-0.193737	0.307159	-0.656630	0.529265	-0.094019	0.004227	-0.843220	0	0
19451	1.687569	-0.667806	9.554728	0.125479	-0.085404	-0.017626	-0.194665	0.308501	-0.655427	0.529224	-0.094128	0.002659	-0.843241	0	0
19452	1.831327	-0.634974	9.547032	0.084686	-0.072684	-0.030536	-0.195830	0.306577	-0.655456	0.529039	-0.094355	0.001491	-0.843334	0	0
19453	1.931317	-0.601511	9.516147	0.035417	-0.070572	-0.031247	-0.196614	0.305056	-0.654571	0.528794	-0.094822	0.000736	-0.843436	0	0
19454	1.935886	-0.670911	9.423052	0.019648	-0.075544	-0.039930	-0.199218	0.305173	-0.655070	0.528464	-0.095417	0.000094	-0.843577	0	0
19455	1.923383	-0.735957	9.388520	0.012626	-0.100036	-0.034741	-0.200274	0.303493	-0.652625	0.528166	-0.096260	-0.000638	-0.843667	0	0
19456	1.976855	-0.773681	9.246325	-0.006383	-0.101637	-0.034680	-0.202092	0.301564	-0.652650	0.527853	-0.097211	-0.001194	-0.843753	0	0
19457	2.069150	-0.826503	9.122389	-0.004516	-0.105271	-0.027698	-0.203945	0.301914	-0.649380	0.527595	-0.098196	-0.001814	-0.843800	0	0
19458	2.121673	-0.987886	9.189089	-0.006279	-0.114915	-0.026823	-0.206169	0.302430	-0.648705	0.527348	-0.099259	-0.002433	-0.843828	0	0
19459	2.134204	-1.259859	9.630405	-0.013533	-0.108254	-0.008431	-0.208382	0.300629	-0.648334	0.527241	-0.100323	-0.002980	-0.843767	0	0
19460	2.128709	-1.261080	10.184940	-0.035978	-0.085090	0.023106	-0.210222	0.302372	-0.647247	0.527382	-0.101293	-0.003141	-0.843562	0	0
19461	2.139102	-1.094256	10.455813	-0.029998	-0.050609	0.046724	-0.209049	0.302933	-0.647504	0.527725	-0.101962	-0.003193	-0.843268	0	0
19462	2.286690	-0.745312	10.832638	-0.047194	-0.014629	0.040760	-0.209988	0.302883	-0.644249	0.528011	-0.102397	-0.002870	-0.843037	0	0
19463	2.376662	-0.801686	10.592492	-0.038051	0.001677	0.054753	-0.209353	0.306435	-0.643794	0.528412	-0.102674	-0.002581	-0.842753	0	0
19464	2.345127	-0.841872	10.299699	-0.009732	0.018637	0.075650	-0.208844	0.308069	-0.642986	0.529048	-0.102631	-0.002365	-0.842359	0	0
19465	2.399374	-0.785111	9.953041	0.027196	0.016158	0.105191	-0.207943	0.308884	-0.641936	0.529940	-0.102451	-0.002510	-0.841820	0	0
19466	2.462343	-0.894009	9.654666	0.119275	0.023961	0.120664	-0.206371	0.308636	-0.642732	0.531089	-0.101681	-0.003306	-0.841187	0	0
19467	2.345956	-1.228850	9.734903	0.214914	0.036960	0.136140	-0.205311	0.307437	-0.644323	0.532428	-0.100339	-0.004900	-0.840493	0	0
19468	1.962322	-1.438317	10.099101	0.296872	0.071083	0.150792	-0.202419	0.304205	-0.645707	0.534013	-0.098228	-0.006908	-0.839722	0	0
19469	1.573925	-1.288832	10.052094	0.309530	0.077704	0.174249	-0.200691	0.300565	-0.648130	0.535759	-0.096037	-0.009034	-0.838843	0	0
19470	1.313976	-0.865297	9.705810	0.232640	0.081859	0.177886	-0.198446	0.298571	-0.650785	0.537502	-0.094180	-0.010420	-0.837922	0	0
19471	1.209136	-0.568181	9.257299	0.124432	0.088165	0.169445	-0.196349	0.297784	-0.651726	0.539025	-0.092886	-0.010934	-0.837081	0	0
19472	1.161007	-0.526064	8.997535	-0.001969	0.066466	0.168866	-0.194786	0.298348	-0.651856	0.540450	-0.092419	-0.010444	-0.836219	0	0
19473	1.160421	-0.621079	9.030091	-0.095643	0.050720	0.159510	-0.191915	0.299203	-0.652509	0.541679	-0.092619	-0.009320	-0.835415	0	0
19474	1.101186	-0.729451	9.218760	-0.157588	0.039537	0.176235	-0.189072	0.301390	-0.650407	0.543020	-0.093218	-0.007669	-0.834495	0	0
19475	0.950477	-0.660223	9.441123	-0.190423	0.025689	0.184113	-0.187142	0.305216	-0.649046	0.544359	-0.094133	-0.005854	-0.833533	0	0
19476	0.686126	-0.470868	9.643610	-0.207727	0.025843	0.185849	-0.185740	0.310538	-0.647522	0.545716	-0.095119	-0.003849	-0.832545	0	0
19477	0.425866	-0.387503	9.989758	-0.199555	0.017331	0.170055	-0.183427	0.314904	-0.645374	0.546924	-0.096136	-0.002000	-0.831642	0	0
19478	0.241022	-0.300287	10.368114	-0.165027	0.029390	0.164720	-0.181503	0.318996	-0.643488	0.548136	-0.096858	-0.000351	-0.830762	0	0
19479	0.212240	-0.241055	10.301832	-0.077070	0.027117	0.157468	-0.180597	0.321467	-0.643706	0.549355	-0.097101	0.000543	-0.829928	0	0
19480	0.377502	-0.315418	10.093587	0.036641	0.026532	0.139721	-0.180598	0.322565	-0.644204	0.550539	-0.096739	0.000480	-0.829185	0	0
19481	0.674044	-0.456206	9.644098	0.197130	0.016723	0.129687	-0.178640	0.322863	-0.644602	0.551792	-0.095545	-0.000970	-0.828490	0	0
19482	0.959750	-0.749559	9.391215	0.338888	0.010358	0.129329	-0.177831	0.318378	-0.645736	0.553175	-0.093650	-0.003639	-0.827777	0	0
19483	1.218929	-0.985355	9.222082	0.485539	-0.016970	0.126271	-0.176993	0.313116	-0.650264	0.554655	-0.091134	-0.007659	-0.827039	0	0
19484	1.432349	-1.117646	9.166847	0.565151	-0.030888	0.135640	-0.176150	0.304563	-0.653687	0.556270	-0.088323	-0.012422	-0.826201	0	0
19485	1.490815	-1.126665	9.058842	0.601365	-0.030215	0.131184	-0.175310	0.296419	-0.657102	0.557858	-0.085267	-0.017465	-0.825360	0	0
19486	1.546922	-1.098224	9.077319	0.574136	-0.047961	0.159132	-0.175788	0.289888	-0.659437	0.559630	-0.082546	-0.022376	-0.824318	0	0
19487	1.620451	-1.004297	9.086642	0.467085	-0.045510	0.164686	-0.175202	0.282299	-0.663749	0.561343	-0.080369	-0.026366	-0.823250	0	0
19488	1.752293	-0.909338	9.176950	0.330728	-0.049970	0.177294	-0.176211	0.277946	-0.665907	0.563036	-0.079029	-0.029267	-0.822124	0	0
19489	1.958902	-0.901517	9.407132	0.170030	-0.047128	0.179548	-0.175129	0.274858	-0.669354	0.564617	-0.078542	-0.030812	-0.821030	0	0
19490	2.102226	-0.918661	9.529473	0.045480	-0.053208	0.178175	-0.174612	0.276916	-0.669708	0.566088	-0.078835	-0.031388	-0.819966	0	0
19491	2.296287	-1.022231	9.525938	-0.026798	-0.051175	0.190644	-0.173973	0.277727	-0.668527	0.567598	-0.079505	-0.031338	-0.818859	0	0
19492	2.495418	-1.078028	9.588334	-0.066460	-0.058046	0.197755	-0.173715	0.278962	-0.668764	0.569133	-0.080478	-0.031008	-0.817710	0	0
19493	2.689423	-1.205090	9.514255	-0.069412	-0.049624	0.215276	-0.173219	0.282361	-0.667141	0.570805	-0.081398	-0.030593	-0.816468	0	0
19494	2.812558	-1.359701	9.572157	-0.024348	-0.067687	0.227341	-0.173773	0.287252	-0.665482	0.572611	-0.082217	-0.030638	-0.815118	0	0
19495	2.896377	-1.554309	9.765979	0.002075	-0.045404	0.237829	-0.173379	0.288085	-0.666248	0.574518	-0.082717	-0.030778	-0.813720	0	0
19496	2.862721	-1.481331	9.777479	0.030239	-0.046008	0.262156	-0.171824	0.289184	-0.665588	0.576656	-0.083056	-0.031115	-0.812159	0	0
19497	2.675939	-1.378009	9.797791	0.013237	-0.057502	0.281323	-0.169877	0.289877	-0.664808	0.578912	-0.083618	-0.031390	-0.810484	0	0
19498	2.391472	-1.300174	10.003997	-0.039871	-0.042460	0.297170	-0.168594	0.292329	-0.663340	0.581271	-0.084343	-0.031108	-0.808729	0	0
19499	2.199064	-1.304921	10.143953	-0.065345	-0.043457	0.318148	-0.168071	0.292749	-0.663725	0.583753	-0.085262	-0.030637	-0.806861	0	0
19500	2.119329	-1.239342	9.982096	-0.087644	-0.033690	0.321709	-0.166267	0.297268	-0.663260	0.586255	-0.086201	-0.029896	-0.804972	0	0
19501	2.073226	-1.205624	10.041746	-0.114998	-0.029312	0.334002	-0.163285	0.298508	-0.661827	0.588813	-0.087303	-0.028926	-0.803020	0	0
19502	2.066853	-1.100491	9.757704	-0.119561	-0.023549	0.360185	-0.161879	0.303012	-0.660449	0.591586	-0.088357	-0.027835	-0.800902	0	0
19503	2.033536	-1.005990	9.578238	-0.088246	-0.026554	0.371408	-0.160586	0.306305	-0.660654	0.594452	-0.089290	-0.027030	-0.798701	0	0
19504	2.005175	-0.896915	9.394024	-0.068289	-0.045227	0.384363	-0.156967	0.309589	-0.658276	0.597441	-0.090217	-0.026455	-0.796382	0	0
19505	1.927071	-0.926081	9.458361	-0.041567	-0.048884	0.382522	-0.154629	0.311797	-0.658249	0.600413	-0.091054	-0.026147	-0.794059	0	0
19506	1.774082	-0.853125	9.564618	-0.069268	-0.051267	0.382566	-0.153740	0.316988	-0.657634	0.603363	-0.092033	-0.025602	-0.791724	0	0
19507	1.568138	-0.689401	9.624969	-0.137204	-0.032499	0.391491	-0.151416	0.320961	-0.656793	0.606304	-0.093315	-0.024424	-0.789362	0	0
19508	1.413662	-0.472127	9.631630	-0.239796	-0.011653	0.396164	-0.148834	0.327128	-0.656431	0.609194	-0.095013	-0.022278	-0.786994	0	0
19509	1.326797	-0.313051	9.800533	-0.288332	-0.029698	0.400587	-0.145763	0.335312	-0.653173	0.612040	-0.097180	-0.019877	-0.784582	0	0
19510	1.280803	-0.246160	9.933286	-0.273296	-0.036485	0.381321	-0.143977	0.341175	-0.650991	0.614752	-0.099270	-0.017632	-0.782250	0	0
19511	1.254052	-0.222845	10.040763	-0.201150	-0.050796	0.367980	-0.141533	0.347192	-0.649721	0.617399	-0.101048	-0.016066	-0.779968	0	0
19512	1.196687	-0.047422	10.025217	-0.066864	-0.065511	0.352691	-0.138954	0.352394	-0.648598	0.620084	-0.102083	-0.015642	-0.777708	0	0
19513	1.280398	0.078161	9.797490	0.062335	-0.076733	0.339197	-0.137394	0.352952	-0.648338	0.622754	-0.102417	-0.016314	-0.775514	0	0
19514	1.397616	0.108712	9.577321	0.157406	-0.090891	0.306619	-0.137357	0.349025	-0.651015	0.625282	-0.102246	-0.017835	-0.773467	0	0
19515	1.426690	0.049911	9.384548	0.223736	-0.103519	0.301165	-0.136299	0.348922	-0.652844	0.627800	-0.101766	-0.019963	-0.771435	0	0
19516	1.514414	0.004466	9.035662	0.268115	-0.128033	0.285281	-0.135381	0.345368	-0.651880	0.630263	-0.101181	-0.022595	-0.769428	0	0
19517	1.639875	-0.181017	9.030124	0.302239	-0.131481	0.264276	-0.136129	0.342940	-0.654912	0.632551	-0.100410	-0.025542	-0.767558	0	0
19518	1.595173	-0.271753	9.368814	0.324415	-0.140265	0.254597	-0.135969	0.338866	-0.656683	0.634792	-0.099553	-0.028712	-0.765705	0	0
19519	1.451650	-0.228906	9.556741	0.308803	-0.118979	0.243339	-0.135292	0.336165	-0.658560	0.636906	-0.098631	-0.031648	-0.763951	0	0
19520	1.347559	-0.076090	9.866375	0.242762	-0.097131	0.220013	-0.136967	0.333157	-0.659647	0.638787	-0.097951	-0.033952	-0.762367	0	0
19521	1.370984	0.236476	10.117233	0.175212	-0.079014	0.210640	-0.135770	0.330045	-0.661017	0.640519	-0.097552	-0.035638	-0.760887	0	0
19522	1.603548	0.458983	10.008502	0.108908	-0.080765	0.186417	-0.134209	0.329781	-0.660513	0.642017	-0.097589	-0.036851	-0.759561	0	0
19523	1.813583	0.570177	9.886600	0.120717	-0.063969	0.167260	-0.135758	0.328553	-0.661826	0.643364	-0.097404	-0.038069	-0.758384	0	0
19524	2.022662	0.479557	9.577847	0.163045	-0.082977	0.133976	-0.135486	0.326650	-0.662385	0.644496	-0.097089	-0.039757	-0.757376	0	0
19525	2.196291	0.178842	9.419450	0.249414	-0.078282	0.125072	-0.134950	0.325167	-0.663458	0.645634	-0.096171	-0.042092	-0.756396	0	0
19526	2.267912	-0.082568	9.297863	0.339218	-0.082383	0.119603	-0.136492	0.322577	-0.665057	0.646817	-0.094707	-0.045123	-0.755395	0	0
19527	2.234889	-0.352467	9.147099	0.378509	-0.103373	0.103750	-0.136703	0.317157	-0.668671	0.647889	-0.093139	-0.048624	-0.754454	0	0
19528	2.233634	-0.580017	9.093045	0.327366	-0.082344	0.123171	-0.137063	0.313354	-0.670693	0.649070	-0.091752	-0.051561	-0.753413	0	0
19529	2.099342	-0.675116	9.017319	0.253597	-0.069807	0.140856	-0.137425	0.308038	-0.671834	0.650305	-0.090762	-0.053871	-0.752305	0	0
19530	2.030859	-0.760521	8.891789	0.170943	-0.064072	0.150705	-0.137140	0.305743	-0.673701	0.651547	-0.090266	-0.055485	-0.751172	0	0
19531	1.986184	-0.883147	9.041183	0.099902	-0.067568	0.182311	-0.138697	0.305877	-0.674727	0.652948	-0.090283	-0.056586	-0.749871	0	0
19532	1.927306	-0.939971	9.177313	0.065660	-0.074595	0.199834	-0.136625	0.306287	-0.673174	0.654452	-0.090580	-0.057433	-0.748458	0	0
19533	1.943005	-0.748436	9.184519	0.063718	-0.080393	0.234696	-0.136610	0.306174	-0.674996	0.656198	-0.090957	-0.058294	-0.746815	0	0
19534	2.084919	-0.606756	9.212311	0.024826	-0.088970	0.240898	-0.137666	0.307243	-0.673928	0.657953	-0.091652	-0.058893	-0.745137	0	0
19535	2.113643	-0.645857	9.433829	-0.039497	-0.081855	0.260306	-0.136365	0.309174	-0.674419	0.659786	-0.092734	-0.058968	-0.743374	0	0
19536	2.162362	-0.636555	9.432837	-0.096064	-0.072994	0.277948	-0.135344	0.310249	-0.672196	0.661708	-0.094126	-0.058527	-0.741523	0	0
19537	1.979988	-0.615622	9.437347	-0.118764	-0.076999	0.269249	-0.134850	0.314332	-0.670690	0.663526	-0.095698	-0.057970	-0.739740	0	0
19538	2.268763	-0.749209	9.440881	-0.121538	-0.084599	0.302441	-0.134609	0.318975	-0.670470	0.665584	-0.097357	-0.057392	-0.737717	0	0
19539	2.047043	-0.777740	9.559386	-0.038331	-0.089769	0.315237	-0.133968	0.320614	-0.669923	0.667798	-0.098514	-0.057466	-0.735553	0	0
19540	2.043276	-0.902664	10.104856	-0.003085	-0.060700	0.332679	-0.132282	0.322677	-0.669765	0.670194	-0.099223	-0.057571	-0.733267	0	0
19541	2.102356	-0.816399	9.940087	-0.009839	-0.033482	0.328413	-0.129940	0.324066	-0.669754	0.672552	-0.099778	-0.057457	-0.731038	0	0
19542	2.161285	-0.692513	10.105123	-0.015758	0.001832	0.359930	-0.127463	0.324914	-0.670145	0.675159	-0.100128	-0.057021	-0.728618	0	0
19543	2.420809	-0.452334	9.913704	0.001019	0.010156	0.375619	-0.126172	0.327380	-0.669716	0.677880	-0.100314	-0.056644	-0.726090	0	0
19544	2.751683	-0.453117	9.947208	0.036902	0.037607	0.384366	-0.121878	0.329058	-0.669454	0.680719	-0.100059	-0.056322	-0.723490	0	0
19545	2.775179	-0.603482	9.917893	0.100970	0.048501	0.382485	-0.120189	0.330440	-0.669439	0.683591	-0.099298	-0.056410	-0.720876	0	0
19546	2.582105	-0.729245	10.027090	0.168877	0.071434	0.392803	-0.115868	0.330374	-0.671681	0.686622	-0.097900	-0.056800	-0.718150	0	0
19547	2.387757	-0.688049	9.964375	0.179334	0.080153	0.392762	-0.110629	0.327578	-0.673333	0.689638	-0.096382	-0.057227	-0.715427	0	0
19548	2.184152	-0.543598	10.009871	0.138045	0.104996	0.392035	-0.107238	0.330085	-0.674608	0.692642	-0.094951	-0.057166	-0.712716	0	0
19549	2.137032	-0.262442	10.082752	0.067655	0.122728	0.409699	-0.102792	0.330975	-0.676703	0.695671	-0.093905	-0.056481	-0.709954	0	0
19550	2.203942	-0.148340	9.588933	0.001921	0.123323	0.407270	-0.098999	0.333091	-0.679158	0.698640	-0.093294	-0.055309	-0.707205	0	0
19551	2.204816	-0.059827	9.265749	-0.003406	0.105910	0.408969	-0.093406	0.333126	-0.677508	0.701562	-0.092860	-0.054239	-0.704447	0	0
19552	2.165970	-0.081687	9.077492	0.033293	0.065539	0.405253	-0.090280	0.335901	-0.678515	0.704485	-0.092433	-0.053692	-0.701623	0	0
19553	1.918100	-0.037672	9.020896	0.094051	0.048002	0.385792	-0.086625	0.336493	-0.679310	0.707280	-0.091707	-0.053736	-0.698898	0	0
19554	1.689657	0.033379	9.138553	0.086989	0.042919	0.382268	-0.083605	0.337243	-0.682307	0.710048	-0.091045	-0.053743	-0.696171	0	0
19555	1.514893	0.146704	9.342731	0.060468	0.014514	0.370015	-0.080997	0.336308	-0.681954	0.712664	-0.090771	-0.053798	-0.693525	0	0
19556	1.354170	0.238647	9.933651	0.032091	0.021358	0.336942	-0.077606	0.337717	-0.682730	0.715033	-0.090624	-0.053616	-0.691116	0	0
19557	1.160077	0.410826	10.318273	0.014254	0.028908	0.311676	-0.075013	0.338818	-0.681427	0.717196	-0.090528	-0.053285	-0.688909	0	0
19558	0.993352	0.611347	10.312873	0.043987	0.029087	0.290608	-0.071737	0.339976	-0.684028	0.719244	-0.090215	-0.053170	-0.686821	0	0
19559	1.079376	0.692165	9.960980	0.120329	0.036008	0.261623	-0.069780	0.340821	-0.684545	0.721152	-0.089256	-0.053544	-0.684914	0	0
19560	1.287875	0.481331	9.548844	0.233382	0.021891	0.217691	-0.067939	0.338391	-0.685386	0.722848	-0.087587	-0.054844	-0.683236	0	0
19561	1.543234	-0.003888	9.330248	0.264298	0.002488	0.210656	-0.066474	0.335431	-0.687794	0.724503	-0.085778	-0.056482	-0.681577	0	0
19562	1.682042	-0.403231	9.338305	0.248963	-0.006339	0.219462	-0.064753	0.331230	-0.689059	0.726194	-0.084189	-0.058090	-0.679838	0	0
19563	1.811866	-0.699075	9.212461	0.181565	-0.011080	0.217950	-0.063813	0.329083	-0.691447	0.727806	-0.083074	-0.059255	-0.678149	0	0
19564	1.784430	-0.803841	9.269710	0.133539	-0.023303	0.238997	-0.062485	0.325699	-0.692823	0.729510	-0.082449	-0.060185	-0.676310	0	0
19565	1.859493	-0.879056	9.208799	0.106637	-0.023664	0.272239	-0.060903	0.324918	-0.694669	0.731409	-0.081998	-0.060888	-0.674248	0	0
19566	1.903421	-0.873606	9.120704	0.099503	-0.015292	0.297585	-0.058689	0.324524	-0.694173	0.733473	-0.081602	-0.061481	-0.671996	0	0
19567	1.981668	-0.806360	9.124696	0.124786	-0.015686	0.308855	-0.057259	0.325905	-0.694286	0.735623	-0.080989	-0.062218	-0.669648	0	0
19568	2.006601	-0.676963	9.256700	0.124643	-0.003961	0.338537	-0.056067	0.323885	-0.695634	0.737971	-0.080356	-0.062861	-0.667076	0	0
19569	2.109124	-0.587468	9.425081	0.182989	-0.003058	0.360183	-0.052911	0.321898	-0.698035	0.740499	-0.079265	-0.063855	-0.664305	0	0
19570	2.357692	-0.540013	9.330436	0.205720	-0.021097	0.381033	-0.051200	0.320016	-0.699124	0.743162	-0.078171	-0.065130	-0.661330	0	0
19571	2.473889	-0.615416	9.474363	0.239433	0.009628	0.406345	-0.048050	0.318706	-0.701122	0.746020	-0.076616	-0.066373	-0.658164	0	0
19572	2.628774	-0.702586	9.774600	0.272217	0.017483	0.439453	-0.044237	0.316733	-0.704178	0.749113	-0.074807	-0.067752	-0.654708	0	0
19573	2.650511	-0.704263	9.909655	0.299382	0.032807	0.449889	-0.039657	0.313370	-0.704666	0.752277	-0.072692	-0.069191	-0.651159	0	0
19574	2.575527	-0.598462	10.058157	0.331324	0.058320	0.477759	-0.038042	0.308519	-0.708672	0.755647	-0.070195	-0.070617	-0.647367	0	0
19575	2.485885	-0.483901	10.303965	0.326765	0.094813	0.491808	-0.032526	0.305200	-0.712026	0.759096	-0.067508	-0.071740	-0.643482	0	0
19576	2.270526	-0.268921	10.345895	0.320669	0.117147	0.521491	-0.027549	0.301301	-0.713048	0.762734	-0.064737	-0.072617	-0.639353	0	0
19577	2.267323	-0.042125	10.032037	0.306933	0.134809	0.519809	-0.022423	0.298119	-0.716657	0.766322	-0.061965	-0.073289	-0.635248	0	0
19578	2.418169	-0.075620	9.870707	0.258765	0.136755	0.528704	-0.017186	0.294359	-0.717678	0.769925	-0.059543	-0.073612	-0.631072	0	0
19579	2.554150	-0.171179	9.626519	0.196215	0.143889	0.548125	-0.010375	0.293100	-0.720871	0.773574	-0.057594	-0.073501	-0.626789	0	0
19580	2.619066	-0.321355	9.547829	0.157877	0.163152	0.562272	-0.004354	0.291410	-0.723027	0.777298	-0.055804	-0.072961	-0.622390	0	0
19581	2.497269	-0.381353	9.360944	0.158143	0.163030	0.572724	0.001519	0.292852	-0.724471	0.781036	-0.054061	-0.072455	-0.617908	0	0
19582	2.232259	-0.363462	9.265635	0.189730	0.174848	0.588322	0.006882	0.290596	-0.725593	0.784879	-0.051967	-0.072000	-0.613254	0	0
19583	2.116323	-0.207554	9.304427	0.269410	0.154746	0.607189	0.014988	0.287964	-0.727133	0.788816	-0.049435	-0.072226	-0.608366	0	0
19584	2.126767	-0.083900	9.308368	0.254077	0.140584	0.625499	0.020243	0.285056	-0.730737	0.792829	-0.047067	-0.072410	-0.603294	0	0
19585	2.171380	0.081790	9.435592	0.174509	0.149971	0.621387	0.026394	0.282405	-0.732393	0.796732	-0.045332	-0.072092	-0.598303	0	0
19586	1.994888	0.334895	9.731379	0.046606	0.139452	0.630402	0.033846	0.280037	-0.733792	0.800609	-0.044621	-0.071032	-0.593287	0	0
19587	1.764223	0.490604	10.097241	-0.102156	0.167933	0.615167	0.039570	0.282272	-0.733270	0.804296	-0.044982	-0.068918	-0.588502	0	0
19588	1.577943	0.685874	10.143061	-0.227569	0.174258	0.610268	0.045811	0.286978	-0.733352	0.807881	-0.046247	-0.065960	-0.583814	0	0
19589	1.548373	1.003852	9.944901	-0.258510	0.178529	0.580674	0.053604	0.292504	-0.732260	0.811233	-0.047768	-0.062847	-0.579370	0	0
19590	1.320208	1.024670	9.555833	-0.233552	0.140477	0.552540	0.059699	0.298834	-0.731270	0.814391	-0.049236	-0.060148	-0.575087	0	0
19591	1.597125	0.889455	9.276352	-0.205370	0.115637	0.507084	0.065144	0.303235	-0.729403	0.817245	-0.050629	-0.057878	-0.571137	0	0
19592	1.637890	0.442917	9.678214	-0.161053	0.104316	0.479067	0.070332	0.307502	-0.728057	0.819941	-0.051666	-0.055922	-0.567362	0	0
19593	1.563712	0.269466	9.837249	-0.102458	0.105783	0.468442	0.074757	0.309458	-0.728050	0.822578	-0.052243	-0.054333	-0.563634	0	0
19594	1.393024	0.246802	10.044239	-0.065180	0.104319	0.435161	0.078402	0.308662	-0.727052	0.825037	-0.052467	-0.052940	-0.560142	0	0
19595	1.291542	0.378268	10.087192	-0.070557	0.127391	0.417767	0.081400	0.311575	-0.728316	0.827383	-0.052623	-0.051371	-0.556803	0	0
19596	1.261651	0.647338	9.922237	-0.093469	0.120851	0.403825	0.088815	0.314644	-0.727659	0.829628	-0.052970	-0.049698	-0.553571	0	0
19597	1.177950	0.872906	9.782118	-0.106106	0.107282	0.388085	0.091145	0.316703	-0.726596	0.831752	-0.053498	-0.048104	-0.550466	0	0
19598	1.086313	0.982374	9.611475	-0.065408	0.105845	0.353917	0.097142	0.319096	-0.727632	0.833700	-0.053669	-0.046735	-0.547612	0	0
19599	0.939994	0.879485	9.371284	0.013352	0.074227	0.331777	0.101045	0.319946	-0.726993	0.835541	-0.053335	-0.046091	-0.544888	0	0
19600	0.909965	0.715834	9.267962	0.114479	0.053031	0.300032	0.103796	0.319994	-0.728702	0.837246	-0.052266	-0.046172	-0.542361	0	0
19601	0.942836	0.516133	9.303097	0.231262	0.022799	0.276954	0.106286	0.317017	-0.728908	0.838861	-0.050346	-0.047163	-0.539956	0	0
19602	1.005314	0.384297	9.323988	0.327642	0.020617	0.257501	0.108801	0.312703	-0.731480	0.840409	-0.047646	-0.048690	-0.537654	0	0
19603	0.873628	0.322938	9.268050	0.377966	0.014862	0.267790	0.109502	0.306743	-0.734852	0.842014	-0.044518	-0.050534	-0.535235	0	0
19604	0.761393	0.242911	9.129082	0.388784	0.000204	0.253750	0.112029	0.301075	-0.738360	0.843526	-0.041409	-0.052561	-0.532904	0	0
19605	0.758468	0.155677	9.118223	0.375695	-0.007506	0.250286	0.114024	0.294010	-0.739813	0.844990	-0.038398	-0.054581	-0.530602	0	0
19606	0.823972	0.125795	9.135653	0.306588	-0.005260	0.250508	0.115763	0.287777	-0.742417	0.846417	-0.036009	-0.056216	-0.528319	0	0
19607	1.047573	0.103236	9.246379	0.254046	-0.013879	0.262886	0.117361	0.283586	-0.744590	0.847872	-0.034059	-0.057635	-0.525958	0	0
19608	1.184010	0.145114	9.304350	0.184860	-0.051226	0.278700	0.118438	0.280491	-0.747388	0.849355	-0.032959	-0.059008	-0.523477	0	0
19609	1.232968	0.207162	9.362208	0.109607	-0.047999	0.275441	0.118968	0.279272	-0.747806	0.850788	-0.032420	-0.059953	-0.521071	0	0
19610	1.196232	0.168505	9.374612	0.043780	-0.052654	0.270385	0.120006	0.277764	-0.746543	0.852164	-0.032521	-0.060602	-0.518735	0	0
19611	1.164327	0.120288	9.369821	0.002416	-0.054170	0.275734	0.121190	0.278341	-0.748100	0.853547	-0.032925	-0.061040	-0.516380	0	0
19612	1.197809	0.018136	9.362751	-0.005858	-0.047335	0.288005	0.123407	0.278776	-0.748367	0.854988	-0.033431	-0.061380	-0.513917	0	0
19613	1.231099	-0.099591	9.447464	0.009819	-0.045790	0.291471	0.125096	0.278921	-0.747727	0.856445	-0.033739	-0.061779	-0.511417	0	0
19614	1.357461	-0.134298	9.414999	0.027244	-0.047815	0.298416	0.125635	0.278403	-0.749561	0.857935	-0.033970	-0.062288	-0.508836	0	0
19615	1.412951	-0.203460	9.480522	0.024253	-0.041119	0.315905	0.126299	0.277056	-0.750502	0.859508	-0.034150	-0.062713	-0.506110	0	0
19616	1.443866	-0.293061	9.657692	0.050161	-0.029005	0.308902	0.128509	0.277754	-0.749984	0.861054	-0.034095	-0.063173	-0.503421	0	0
19617	1.514067	-0.338344	9.747427	0.081875	-0.019168	0.331532	0.129829	0.275868	-0.751070	0.862721	-0.033685	-0.063697	-0.500521	0	0
19618	1.588824	-0.423296	9.909123	0.092223	-0.003423	0.322846	0.133102	0.274823	-0.752284	0.864350	-0.033148	-0.064141	-0.497681	0	0
19619	1.631720	-0.510121	10.265215	0.072150	0.020808	0.342182	0.133632	0.273468	-0.752704	0.866071	-0.032640	-0.064272	-0.494696	0	0
19620	1.739238	-0.428665	10.278418	0.041187	0.015600	0.352733	0.136119	0.273508	-0.754021	0.867822	-0.032468	-0.064288	-0.491627	0	0
19621	1.827348	-0.369471	10.124698	-0.008847	0.037032	0.347712	0.140293	0.273140	-0.754058	0.869534	-0.032599	-0.063882	-0.488638	0	0
19622	2.056467	-0.294149	10.159215	-0.057150	0.049566	0.347917	0.143150	0.274388	-0.753274	0.871231	-0.033110	-0.063120	-0.485671	0	0
19623	2.083870	-0.510883	10.642132	-0.108720	0.074330	0.348169	0.145480	0.276719	-0.752206	0.872913	-0.033946	-0.061911	-0.482740	0	0
19624	2.059784	-0.441801	10.779252	-0.178815	0.107701	0.369392	0.150695	0.278419	-0.752990	0.874684	-0.035250	-0.060044	-0.479666	0	0
19625	1.895853	-0.242521	10.444505	-0.198797	0.108009	0.365913	0.153799	0.281434	-0.751393	0.876412	-0.036734	-0.058106	-0.476630	0	0
19626	1.645180	0.066453	9.914794	-0.182651	0.125820	0.347523	0.158984	0.287482	-0.750402	0.878056	-0.037970	-0.056068	-0.473742	0	0
19627	1.490722	0.148402	9.207733	-0.141095	0.099858	0.321994	0.161830	0.289262	-0.748568	0.879564	-0.038962	-0.054491	-0.471041	0	0
19628	1.588036	0.073996	8.836423	-0.089272	0.075547	0.290392	0.164430	0.291474	-0.748673	0.880924	-0.039583	-0.053356	-0.468572	0	0
19629	1.728981	-0.002324	8.604501	-0.051728	0.047471	0.279764	0.168585	0.294511	-0.747993	0.882222	-0.040016	-0.052680	-0.466163	0	0
19630	1.865140	-0.020446	8.601098	-0.043835	0.030336	0.253547	0.171448	0.295905	-0.747986	0.883390	-0.040428	-0.052170	-0.463968	0	0
19631	1.708791	-0.036463	9.074169	-0.053021	-0.002674	0.244739	0.172235	0.296332	-0.748764	0.884485	-0.041096	-0.051951	-0.461842	0	0
19632	1.367665	0.016978	9.775235	-0.035241	-0.011375	0.234143	0.171971	0.296461	-0.748369	0.885533	-0.041615	-0.051856	-0.459794	0	0
19633	1.042033	0.225606	10.478153	-0.030237	-0.004306	0.227104	0.174575	0.297856	-0.748621	0.886546	-0.042070	-0.051758	-0.457807	0	0
19634	0.824282	0.560413	11.100479	-0.027877	0.039754	0.202736	0.175762	0.296790	-0.749820	0.887472	-0.042273	-0.051257	-0.456048	0	0
19635	0.806684	0.899459	11.183187	-0.075084	0.080945	0.164574	0.178239	0.297913	-0.750335	0.888218	-0.042676	-0.050211	-0.454672	0	0
19636	0.964087	1.161822	11.040443	-0.089476	0.093739	0.136736	0.180431	0.301606	-0.748979	0.888837	-0.043145	-0.048977	-0.453552	0	0
19637	0.954588	1.104363	10.536262	-0.066492	0.078745	0.086035	0.183292	0.303271	-0.748837	0.889225	-0.043412	-0.048011	-0.452868	0	0
19638	0.928834	0.765234	10.055078	0.028853	0.062774	0.060444	0.184594	0.303968	-0.748963	0.889531	-0.042933	-0.047621	-0.452353	0	0
19639	0.887867	0.347023	9.713541	0.183734	0.043771	0.031188	0.186296	0.302210	-0.749009	0.889760	-0.041087	-0.048113	-0.452022	0	0
19640	0.950103	0.102711	9.369676	0.338299	0.029579	0.027240	0.186202	0.297596	-0.751439	0.890021	-0.037988	-0.049432	-0.451637	0	0
19641	1.061601	-0.035392	9.040711	0.404257	0.007566	0.007825	0.187673	0.292034	-0.753378	0.890196	-0.034326	-0.051249	-0.451383	0	0
19642	1.124750	-0.087491	8.873878	0.403879	0.003703	0.030507	0.186420	0.286056	-0.756866	0.890457	-0.030762	-0.053092	-0.450912	0	0
19643	1.134123	-0.136853	8.940749	0.318352	0.003443	0.031635	0.186851	0.279528	-0.758686	0.890683	-0.027898	-0.054550	-0.450477	0	0
19644	1.201964	-0.153877	9.110836	0.279673	-0.003513	0.044826	0.188315	0.277115	-0.761214	0.890948	-0.025479	-0.055892	-0.449932	0	0
19645	1.294136	-0.171103	9.280357	0.253337	-0.012743	0.030938	0.187832	0.273050	-0.764149	0.891129	-0.023273	-0.057203	-0.449527	0	0
19646	1.342450	-0.181646	9.538146	0.242497	-0.027331	0.016983	0.188774	0.268158	-0.765422	0.891234	-0.021276	-0.058596	-0.449240	0	0
19647	1.508116	-0.137424	9.580950	0.213153	-0.030724	0.021442	0.187232	0.265019	-0.766772	0.891343	-0.019514	-0.059893	-0.448932	0	0
19648	1.641930	-0.111074	9.728340	0.175756	-0.034735	0.013709	0.187266	0.262049	-0.769560	0.891406	-0.018143	-0.061053	-0.448709	0	0
19649	1.719778	-0.107243	9.760491	0.127537	-0.045322	-0.012337	0.186753	0.260684	-0.769973	0.891332	-0.017203	-0.062109	-0.448748	0	0
19650	1.751079	-0.165694	9.754094	0.106747	-0.032801	-0.020952	0.185732	0.258372	-0.771571	0.891224	-0.016418	-0.062947	-0.448873	0	0
19651	1.677513	-0.262261	9.764103	0.075455	-0.025348	-0.033925	0.185597	0.258777	-0.771302	0.891055	-0.015856	-0.063603	-0.449138	0	0
19652	1.467554	-0.368148	9.844919	0.078712	-0.039241	-0.038356	0.184963	0.257012	-0.772632	0.890859	-0.015338	-0.064376	-0.449435	0	0
19653	1.299154	-0.454191	9.854848	0.081590	-0.021810	-0.034843	0.183804	0.256610	-0.774191	0.890686	-0.014718	-0.065031	-0.449703	0	0
19654	1.174860	-0.496384	9.815960	0.082299	-0.016365	-0.045312	0.183296	0.255389	-0.775251	0.890473	-0.014061	-0.065618	-0.450061	0	0
19655	1.134271	-0.415341	9.542048	0.077350	-0.007654	-0.038312	0.182385	0.254834	-0.775256	0.890292	-0.013423	-0.066131	-0.450363	0	0
19656	1.144790	-0.330030	9.281545	0.031586	0.002606	-0.001524	0.182129	0.255664	-0.776277	0.890280	-0.013161	-0.066314	-0.450368	0	0
19657	1.105861	-0.343465	9.209620	0.010433	-0.012739	-0.013723	0.183437	0.256782	-0.777305	0.890197	-0.013166	-0.066570	-0.450494	0	0
19658	1.027182	-0.479032	9.238561	0.036688	-0.014906	0.000153	0.181621	0.257054	-0.778586	0.890181	-0.012939	-0.066932	-0.450477	0	0
19659	0.989647	-0.644545	9.309704	0.083504	-0.027672	0.010459	0.182290	0.255574	-0.779920	0.890206	-0.012387	-0.067648	-0.450336	0	0
19660	0.994721	-0.615092	9.276111	0.135837	-0.047800	0.041648	0.180604	0.254335	-0.780452	0.890367	-0.011453	-0.068744	-0.449877	0	0
19661	1.175319	-0.528856	9.239272	0.134460	-0.049877	0.059983	0.181666	0.252865	-0.782178	0.890603	-0.010592	-0.069883	-0.449256	0	0
19662	1.511292	-0.470107	9.372770	0.125340	-0.059037	0.083581	0.178555	0.251488	-0.783743	0.890938	-0.009831	-0.071027	-0.448428	0	0
19663	1.892887	-0.421990	9.994120	0.123252	-0.068444	0.114149	0.177397	0.250401	-0.785055	0.891398	-0.009211	-0.072283	-0.447326	0	0
19664	2.087829	-0.303802	10.349618	0.146958	-0.076094	0.137631	0.177562	0.245786	-0.787227	0.891960	-0.008372	-0.073670	-0.445993	0	0
19665	1.834536	0.081532	10.380322	0.099643	-0.049487	0.140381	0.176662	0.245247	-0.788531	0.892542	-0.007915	-0.074657	-0.444671	0	0
19666	1.759873	0.532196	9.850985	0.016206	-0.046691	0.122252	0.177064	0.244856	-0.789711	0.893041	-0.008101	-0.075200	-0.443574	0	0
19667	1.795267	0.760156	9.841307	-0.074049	-0.054570	0.112007	0.177581	0.246640	-0.789940	0.893475	-0.009199	-0.075465	-0.442632	0	0
19668	1.955021	0.672973	10.139010	-0.148635	-0.038928	0.093116	0.177446	0.249929	-0.790914	0.893832	-0.010800	-0.075210	-0.441918	0	0
19669	1.973451	0.562137	10.490483	-0.206655	-0.027006	0.081997	0.176116	0.255096	-0.790153	0.894134	-0.012943	-0.074648	-0.441344	0	0
19670	1.958868	0.571591	10.524849	-0.195158	0.014958	0.075102	0.177003	0.260285	-0.789408	0.894437	-0.014709	-0.073707	-0.440832	0	0
19671	1.784923	0.740764	10.286747	-0.177816	0.023652	0.075029	0.177507	0.265071	-0.789448	0.894742	-0.016365	-0.072820	-0.440302	0	0
19672	1.523995	0.950804	9.712286	-0.164111	0.037874	0.063622	0.177476	0.268595	-0.787299	0.895010	-0.017744	-0.071812	-0.439870	0	0
19673	1.334890	0.951834	9.106559	-0.126538	0.018734	0.049468	0.178771	0.272990	-0.788262	0.895202	-0.018932	-0.071195	-0.439529	0	0
19674	1.248935	0.756838	8.807976	-0.127056	0.010443	0.025899	0.179930	0.276001	-0.787821	0.895288	-0.020072	-0.070602	-0.439400	0	0
19675	1.137675	0.477210	8.939724	-0.102718	0.006688	0.030192	0.180050	0.279559	-0.788273	0.895389	-0.021076	-0.070196	-0.439212	0	0
19676	0.941555	0.325088	9.460197	-0.103973	0.021290	0.044183	0.179395	0.280508	-0.788249	0.895564	-0.021976	-0.069604	-0.438905	0	0
19677	0.727265	0.435502	10.178514	-0.136558	0.030936	0.054734	0.182388	0.283552	-0.788991	0.895780	-0.023177	-0.068818	-0.438526	0	0
19678	0.431555	0.724105	10.649456	-0.171650	0.056421	0.063559	0.181831	0.287613	-0.786568	0.896045	-0.024542	-0.067609	-0.438098	0	0
19679	0.264255	1.277238	10.804038	-0.203481	0.078485	0.067993	0.183636	0.295018	-0.787475	0.896330	-0.026106	-0.066081	-0.437657	0	0
19680	0.410974	1.769361	10.524389	-0.186120	0.077112	0.039123	0.185433	0.298563	-0.785599	0.896491	-0.027494	-0.064629	-0.437461	0	0
19681	0.621028	1.821012	10.079638	-0.135779	0.042901	0.024947	0.188153	0.301584	-0.784779	0.896577	-0.028533	-0.063708	-0.437352	0	0
19682	0.998120	1.333181	9.783139	-0.074365	0.023709	-0.010070	0.187483	0.304985	-0.784188	0.896516	-0.029121	-0.063238	-0.437507	0	0
19683	1.126618	0.779281	9.508389	0.051578	-0.009534	-0.013945	0.187096	0.304438	-0.784456	0.896452	-0.028664	-0.063609	-0.437614	0	0
19684	1.161643	0.448364	9.115498	0.152365	-0.038981	-0.021264	0.186454	0.304172	-0.785497	0.896366	-0.027486	-0.064695	-0.437707	0	0
19685	1.139202	0.296522	8.816063	0.189093	-0.069653	-0.030171	0.187133	0.300924	-0.787385	0.896227	-0.026043	-0.066209	-0.437853	0	0
19686	1.145855	0.148062	8.627374	0.166905	-0.081962	-0.014426	0.185979	0.299981	-0.789345	0.896141	-0.024927	-0.067743	-0.437859	0	0
19687	1.179189	0.033055	8.685493	0.085797	-0.095527	-0.003743	0.183122	0.298321	-0.789877	0.896069	-0.024542	-0.069029	-0.437828	0	0
19688	1.193450	-0.006962	8.781437	-0.004259	-0.136977	0.006876	0.181555	0.299401	-0.790104	0.895991	-0.025215	-0.070300	-0.437747	0	0
19689	1.266354	0.021440	9.010159	-0.087257	-0.118784	-0.001542	0.179235	0.296672	-0.792091	0.895865	-0.026486	-0.071036	-0.437810	0	0
19690	1.383756	0.177720	9.273569	-0.153680	-0.134328	0.014312	0.178437	0.299250	-0.791385	0.895780	-0.028492	-0.071628	-0.437762	0	0
19691	1.412746	0.203099	9.590421	-0.213265	-0.126940	0.014511	0.176066	0.306059	-0.791624	0.895677	-0.030938	-0.071880	-0.437765	0	0
19692	1.400715	0.277944	9.855661	-0.254965	-0.114193	0.000706	0.172649	0.310516	-0.790342	0.895503	-0.033753	-0.071851	-0.437919	0	0
19693	1.506610	0.472598	9.730090	-0.258622	-0.113176	-0.006264	0.173138	0.315416	-0.788560	0.895292	-0.036525	-0.071785	-0.438139	0	0
19694	1.548958	0.591646	9.466910	-0.229400	-0.096534	-0.020266	0.170253	0.319484	-0.788460	0.895036	-0.039018	-0.071716	-0.438458	0	0
19695	1.521217	0.422026	9.462715	-0.200390	-0.092913	-0.041261	0.169182	0.323000	-0.786563	0.894697	-0.041147	-0.071734	-0.438952	0	0
19696	1.484390	0.036056	9.935022	-0.164645	-0.070545	-0.041263	0.167220	0.325444	-0.786891	0.894384	-0.042931	-0.071724	-0.439420	0	0
19697	1.404340	-0.229388	10.516571	-0.142948	-0.039129	-0.053428	0.167848	0.327612	-0.785034	0.894048	-0.044297	-0.071516	-0.440001	0	0
19698	1.434606	-0.015310	10.669025	-0.116252	0.001384	-0.033346	0.168356	0.330068	-0.784469	0.893840	-0.045337	-0.071071	-0.440391	0	0
19699	1.680574	0.354116	10.213442	-0.114739	0.033175	-0.053326	0.165486	0.333610	-0.785939	0.893566	-0.046126	-0.070337	-0.440982	0	0
19700	1.947123	0.240626	10.612410	-0.107524	0.063567	-0.053204	0.166506	0.336469	-0.784461	0.893313	-0.046800	-0.069384	-0.441574	0	0
19701	2.139258	-0.110528	11.050871	-0.097856	0.087941	-0.060071	0.168449	0.337430	-0.783286	0.893052	-0.047193	-0.068239	-0.442238	0	0
19702	2.071446	-0.111610	10.761893	-0.086392	0.112403	-0.061792	0.169102	0.338675	-0.784046	0.892803	-0.047457	-0.066947	-0.442909	0	0
19703	1.936682	0.027430	10.144771	-0.072353	0.136916	-0.063549	0.172335	0.341139	-0.781941	0.892568	-0.047407	-0.065482	-0.443607	0	0
19704	1.742377	-0.022834	9.572328	-0.031498	0.137255	-0.095098	0.173654	0.339526	-0.783022	0.892209	-0.047048	-0.064227	-0.444549	0	0
19705	1.639258	-0.260247	9.171853	0.008113	0.131927	-0.103946	0.174957	0.339812	-0.783026	0.891825	-0.046280	-0.063186	-0.445550	0	0
19706	1.560172	-0.537385	8.833205	0.042510	0.103762	-0.104113	0.176123	0.338439	-0.781501	0.891434	-0.045404	-0.062562	-0.446508	0	0
19707	1.447051	-0.738190	8.862013	0.068241	0.070326	-0.100790	0.176660	0.337644	-0.783081	0.891048	-0.044388	-0.062340	-0.447411	0	0
19708	1.387608	-0.878349	9.072023	0.078988	0.066441	-0.083380	0.176933	0.337253	-0.784390	0.890740	-0.043367	-0.062203	-0.448143	0	0
19709	1.449720	-1.004404	9.448903	0.015154	0.038600	-0.065802	0.178756	0.335756	-0.783393	0.890464	-0.043001	-0.062015	-0.448752	0	0
19710	1.414686	-1.013146	10.267910	-0.080676	0.047262	-0.023627	0.178219	0.337926	-0.782566	0.890342	-0.043524	-0.061307	-0.449041	0	0
19711	1.210849	-0.804249	10.851807	-0.205149	0.049902	-0.021560	0.179767	0.340388	-0.781619	0.890174	-0.045103	-0.060010	-0.449394	0	0
19712	1.051735	-0.522802	10.985384	-0.288182	0.082248	-0.035235	0.182470	0.346130	-0.779967	0.889922	-0.047309	-0.058063	-0.449921	0	0
19713	1.062912	-0.311943	10.784758	-0.300434	0.091258	-0.043919	0.183087	0.350616	-0.777803	0.889621	-0.049528	-0.055974	-0.450542	0	0
19714	1.180661	-0.237415	10.318253	-0.247341	0.080701	-0.061542	0.183978	0.352927	-0.776205	0.889255	-0.051363	-0.054237	-0.451271	0	0
19715	1.330898	-0.457999	9.735428	-0.149346	0.053168	-0.077565	0.186286	0.356461	-0.773032	0.888846	-0.052388	-0.053182	-0.452084	0	0
19716	1.328469	-0.900858	9.617810	-0.047886	0.043204	-0.103140	0.185486	0.360409	-0.772689	0.888367	-0.052595	-0.052700	-0.453056	0	0
19717	1.322706	-1.108950	9.343821	0.047586	0.014744	-0.114820	0.184707	0.359033	-0.772451	0.887869	-0.052035	-0.052900	-0.454073	0	0
19718	1.305922	-1.136350	8.980658	0.101784	-0.020615	-0.111592	0.183939	0.358086	-0.773764	0.887396	-0.051198	-0.053668	-0.455002	0	0
19719	1.191772	-1.126569	8.843012	0.137552	-0.039795	-0.127472	0.182385	0.358087	-0.775052	0.886853	-0.050091	-0.054771	-0.456052	0	0
19720	1.118734	-1.140147	8.810610	0.117910	-0.069069	-0.143208	0.180311	0.356299	-0.775722	0.886210	-0.049315	-0.056057	-0.457227	0	0
19721	1.085076	-1.074075	8.788117	0.076284	-0.093289	-0.137934	0.177449	0.355320	-0.776111	0.885552	-0.048999	-0.057361	-0.458373	0	0
19722	1.102345	-1.046749	8.717896	0.032802	-0.108594	-0.143085	0.174993	0.354229	-0.778194	0.884842	-0.049157	-0.058608	-0.459569	0	0
19723	1.207133	-0.995595	8.839679	-0.026213	-0.122986	-0.146431	0.173804	0.356529	-0.777361	0.884070	-0.049888	-0.059710	-0.460831	0	0
19724	1.363281	-0.928623	8.807973	-0.048945	-0.142913	-0.148149	0.169892	0.358275	-0.778079	0.883268	-0.050923	-0.060886	-0.462102	0	0
19725	1.494430	-0.950333	8.913583	-0.080485	-0.158249	-0.160289	0.167542	0.360720	-0.778794	0.882374	-0.052300	-0.062060	-0.463496	0	0
19726	1.620417	-1.009204	9.091415	-0.080475	-0.168880	-0.155058	0.161668	0.361200	-0.778092	0.881497	-0.053729	-0.063322	-0.464829	0	0
19727	1.848979	-1.007964	9.241102	-0.083486	-0.156967	-0.139278	0.159319	0.362821	-0.778564	0.880690	-0.055153	-0.064465	-0.466034	0	0
19728	2.038170	-1.044937	9.584840	-0.073071	-0.158075	-0.135786	0.154607	0.365769	-0.777692	0.879903	-0.056479	-0.065656	-0.467194	0	0
19729	2.086572	-1.033987	9.874407	-0.059045	-0.143438	-0.132288	0.149382	0.368175	-0.777608	0.879141	-0.057646	-0.066798	-0.468323	0	0
19730	2.141219	-0.826537	9.948730	-0.076269	-0.117010	-0.138281	0.147937	0.370343	-0.777295	0.878359	-0.058805	-0.067613	-0.469527	0	0
19731	2.274382	-0.558531	9.753363	-0.077674	-0.092645	-0.131239	0.146635	0.371843	-0.778166	0.877617	-0.059911	-0.068227	-0.470684	0	0
19732	2.230383	-0.610566	9.664059	-0.079349	-0.082070	-0.134695	0.144937	0.373058	-0.778390	0.876872	-0.060934	-0.068718	-0.471868	0	0
19733	2.162560	-0.595675	9.467309	-0.027533	-0.077100	-0.139207	0.142580	0.374667	-0.777821	0.876128	-0.061531	-0.069443	-0.473067	0	0
19734	2.103407	-0.714765	9.527507	0.044350	-0.068933	-0.137645	0.140246	0.376863	-0.780491	0.875444	-0.061406	-0.070405	-0.474204	0	0
19735	2.174596	-0.971008	9.817586	0.111265	-0.067993	-0.123841	0.137384	0.374922	-0.780379	0.874858	-0.060767	-0.071704	-0.475173	0	0
19736	2.275567	-1.102641	10.229804	0.139181	-0.035037	-0.127285	0.137792	0.373165	-0.781586	0.874304	-0.059657	-0.072813	-0.476164	0	0
19737	2.252051	-0.929505	10.395023	0.146378	0.003372	-0.128962	0.136768	0.370987	-0.782921	0.873759	-0.058380	-0.073663	-0.477190	0	0
19738	2.211677	-0.424218	9.947988	0.127339	0.005306	-0.125475	0.134442	0.370447	-0.785255	0.873227	-0.057183	-0.074361	-0.478199	0	0
19739	1.972736	-0.456663	10.214520	0.104873	0.028387	-0.135842	0.135503	0.368012	-0.786350	0.872639	-0.056147	-0.074799	-0.479327	0	0
19740	1.862086	-0.606611	10.471575	0.080928	0.042473	-0.132242	0.136043	0.366535	-0.787942	0.872079	-0.055170	-0.074955	-0.480434	0	0
19741	1.834703	-0.658073	10.757161	0.022332	0.082365	-0.142422	0.137341	0.367362	-0.787546	0.871449	-0.054588	-0.074529	-0.481708	0	0
19742	1.762783	-0.489008	10.669229	-0.060534	0.096134	-0.142171	0.138639	0.368741	-0.787528	0.870798	-0.054579	-0.073541	-0.483035	0	0
19743	1.679610	-0.240154	10.178372	-0.157002	0.109021	-0.131429	0.140458	0.371771	-0.788131	0.870137	-0.055434	-0.072007	-0.484358	0	0
19744	1.659066	-0.174544	9.308195	-0.233587	0.101363	-0.153924	0.141591	0.376116	-0.785195	0.869331	-0.056897	-0.070143	-0.485908	0	0
19745	1.620640	-0.243008	8.504313	-0.277241	0.072277	-0.164352	0.143118	0.381568	-0.783149	0.868402	-0.058949	-0.068362	-0.487575	0	0
19746	1.756042	-0.474861	8.074197	-0.256773	0.031916	-0.162740	0.142679	0.389732	-0.781036	0.867469	-0.060945	-0.066993	-0.489178	0	0
19747	1.777179	-0.989341	8.269755	-0.181551	-0.022561	-0.182245	0.143167	0.394081	-0.778875	0.866430	-0.062626	-0.066517	-0.490869	0	0
19748	1.662600	-1.371355	8.664019	-0.107020	-0.053189	-0.163334	0.141325	0.396784	-0.778029	0.865518	-0.063739	-0.066619	-0.492319	0	0
19749	1.394165	-1.385642	9.287389	-0.111946	-0.074511	-0.140736	0.139899	0.398980	-0.780055	0.864683	-0.065108	-0.066910	-0.493566	0	0
19750	1.103090	-1.071670	10.095114	-0.182854	-0.063270	-0.102189	0.140519	0.402234	-0.777656	0.864011	-0.066967	-0.066685	-0.494524	0	0
19751	0.915639	-0.520172	10.852984	-0.350993	-0.035176	-0.087743	0.139450	0.406991	-0.776646	0.863294	-0.070224	-0.065408	-0.495494	0	0
19752	0.900870	0.336641	11.083420	-0.566535	-0.026189	-0.055778	0.140427	0.417340	-0.773330	0.862587	-0.075241	-0.062929	-0.496309	0	0
19753	0.890767	1.072138	10.866543	-0.715374	-0.013550	-0.060622	0.139793	0.430760	-0.765784	0.861702	-0.081504	-0.059613	-0.497266	0	0
19754	0.964754	1.158845	10.430275	-0.753718	-0.003289	-0.079672	0.139935	0.446513	-0.758457	0.860658	-0.088000	-0.056021	-0.498383	0	0
19755	1.132369	0.590278	9.914727	-0.599882	-0.028084	-0.077494	0.138802	0.458176	-0.752762	0.859701	-0.093283	-0.053394	-0.499361	0	0
19756	1.359537	-0.162908	9.586439	-0.297890	-0.066862	-0.093201	0.139268	0.463316	-0.748375	0.858920	-0.096162	-0.052633	-0.500240	0	0
19757	1.583391	-0.626024	9.368885	0.029082	-0.111773	-0.066288	0.136651	0.465198	-0.748059	0.858547	-0.096447	-0.053850	-0.500695	0	0
19758	1.651865	-0.632560	9.028260	0.311167	-0.135266	-0.041002	0.134334	0.463298	-0.750809	0.858556	-0.094465	-0.056672	-0.500746	0	0
19759	1.618265	-0.549875	9.039898	0.454596	-0.148664	-0.035366	0.133873	0.454595	-0.754226	0.858705	-0.091289	-0.060301	-0.500656	0	0
19760	1.573402	-0.316312	9.024891	0.426732	-0.143690	-0.004773	0.132126	0.445908	-0.759843	0.858979	-0.088374	-0.063741	-0.500282	0	0
19761	1.621083	-0.055174	9.078349	0.302060	-0.127449	0.020913	0.129821	0.440592	-0.762530	0.859256	-0.086421	-0.066367	-0.499806	0	0
19762	1.495649	0.162708	9.227192	0.137129	-0.121043	0.027477	0.130360	0.437876	-0.763367	0.859426	-0.085900	-0.068133	-0.499366	0	0
19763	1.510270	0.171973	9.256039	-0.038933	-0.112853	0.034993	0.126724	0.436489	-0.764538	0.859482	-0.086795	-0.068908	-0.499008	0	0
19764	1.721257	0.053487	9.271268	-0.090990	-0.114988	0.025589	0.125947	0.435391	-0.764684	0.859444	-0.088203	-0.069484	-0.498747	0	0
19765	1.888618	-0.037779	9.273366	-0.053310	-0.101617	0.042126	0.125160	0.435377	-0.764159	0.859529	-0.089158	-0.070080	-0.498347	0	0
19766	1.814804	-0.164214	9.350746	0.036821	-0.110387	0.055796	0.124118	0.436467	-0.764780	0.859752	-0.089466	-0.071226	-0.497743	0	0
19767	1.955168	-0.298752	9.335904	0.133459	-0.125105	0.053764	0.123481	0.431811	-0.764347	0.860043	-0.088933	-0.072941	-0.497089	0	0
19768	2.056618	-0.439711	9.273449	0.177532	-0.108481	0.083370	0.121954	0.428145	-0.767267	0.860525	-0.088040	-0.074746	-0.496144	0	0
19769	2.085575	-0.478942	9.286748	0.117482	-0.096041	0.097545	0.121215	0.422299	-0.769976	0.861033	-0.087531	-0.076094	-0.495147	0	0
19770	2.227014	-0.481766	8.992912	-0.011797	-0.093549	0.111905	0.121473	0.422022	-0.769463	0.861496	-0.088216	-0.076806	-0.494109	0	0
19771	2.254618	-0.689751	9.342790	-0.106715	-0.071849	0.107039	0.121205	0.421872	-0.768554	0.861868	-0.089529	-0.076831	-0.493220	0	0
19772	2.223681	-0.893999	9.839337	-0.111620	-0.052707	0.109745	0.121067	0.422956	-0.768012	0.862257	-0.090870	-0.076700	-0.492313	0	0
19773	2.287199	-0.800288	10.095839	-0.086603	-0.002544	0.126390	0.122235	0.422959	-0.767371	0.862791	-0.091685	-0.076210	-0.491302	0	0
19774	2.356690	-0.544746	10.199556	-0.084918	0.032603	0.112513	0.122496	0.422001	-0.767001	0.863281	-0.092377	-0.075472	-0.490425	0	0
19775	2.207517	-0.252258	10.204744	-0.116122	0.046987	0.105613	0.124821	0.422128	-0.764416	0.863720	-0.093183	-0.074427	-0.489659	0	0
19776	2.601390	-0.334101	10.056480	-0.119033	0.072704	0.078723	0.127427	0.421739	-0.764052	0.864040	-0.093948	-0.073207	-0.489132	0	0
19777	2.462217	-0.711462	10.708013	-0.094176	0.113374	0.086640	0.129230	0.421721	-0.761206	0.864451	-0.094225	-0.071715	-0.488573	0	0
19778	2.616821	-0.895403	10.759929	-0.091317	0.144817	0.082403	0.133661	0.422175	-0.761229	0.864862	-0.094400	-0.070004	-0.488059	0	0
19779	2.782677	-0.872377	10.524002	-0.065695	0.179402	0.092043	0.134423	0.424760	-0.759884	0.865366	-0.094118	-0.068080	-0.487492	0	0
19780	2.695854	-0.841505	9.993812	-0.021718	0.189825	0.081456	0.138593	0.421915	-0.758410	0.865861	-0.093470	-0.066318	-0.486980	0	0
19781	2.515481	-1.003733	9.438822	0.024891	0.186180	0.076060	0.142899	0.419901	-0.757830	0.866368	-0.092372	-0.064799	-0.486492	0	0
19782	2.791905	-1.295105	8.793969	0.008004	0.179057	0.091858	0.144459	0.418536	-0.756698	0.866929	-0.091525	-0.063266	-0.485854	0	0
19783	1.881684	-1.388323	8.491663	-0.028194	0.153192	0.103967	0.150447	0.416383	-0.754574	0.867494	-0.091083	-0.061759	-0.485122	0	0
19784	1.943397	-1.662774	8.459699	-0.088718	0.114976	0.116285	0.154356	0.416005	-0.754089	0.868045	-0.091400	-0.060290	-0.484261	0	0
19785	1.791807	-1.693606	8.951818	-0.141190	0.083457	0.142500	0.157215	0.417256	-0.753565	0.868644	-0.092315	-0.058811	-0.483195	0	0
19786	1.542878	-1.726053	9.446162	-0.208884	0.069436	0.175772	0.158631	0.417928	-0.751613	0.869333	-0.093931	-0.057101	-0.481847	0	0
19787	1.241062	-1.605096	10.156966	-0.305459	0.078743	0.184750	0.162105	0.421737	-0.747664	0.869965	-0.096318	-0.054827	-0.480497	0	0
19788	0.974685	-1.306281	10.559586	-0.326856	0.091023	0.193500	0.166362	0.425281	-0.743725	0.870622	-0.098863	-0.052343	-0.479065	0	0
19789	0.962172	-0.944580	10.565024	-0.257250	0.078408	0.186244	0.169453	0.430198	-0.741311	0.871290	-0.100809	-0.050287	-0.477664	0	0
19790	1.071274	-0.664661	10.188802	-0.097115	0.078521	0.161338	0.171521	0.431289	-0.739615	0.871995	-0.101394	-0.049041	-0.476381	0	0
19791	1.382777	-0.753969	9.681595	0.086163	0.052223	0.134615	0.174907	0.428569	-0.737873	0.872744	-0.100426	-0.048893	-0.475229	0	0
19792	1.537510	-1.033156	9.126884	0.214217	0.004361	0.118453	0.175201	0.423952	-0.739785	0.873518	-0.098626	-0.049819	-0.474086	0	0
19793	1.744867	-1.403888	8.908605	0.203651	-0.004169	0.108062	0.176392	0.420420	-0.740383	0.874222	-0.096889	-0.050749	-0.473047	0	0
19794	1.933506	-1.622831	8.806709	0.101274	-0.024213	0.096143	0.177217	0.415961	-0.743596	0.874759	-0.096199	-0.051412	-0.472121	0	0
19795	1.914063	-1.643121	8.680974	-0.029435	-0.028307	0.087788	0.177611	0.415282	-0.743612	0.875124	-0.096619	-0.051479	-0.471352	0	0
19796	1.792413	-1.616776	8.807633	-0.102564	-0.036795	0.107146	0.177994	0.414449	-0.742201	0.875507	-0.097778	-0.051280	-0.470422	0	0
19797	1.734748	-1.471702	8.903031	-0.064857	-0.061516	0.106071	0.177719	0.414836	-0.740632	0.875903	-0.098683	-0.051456	-0.469476	0	0
19798	1.731304	-1.224190	8.911476	0.010984	-0.072541	0.104920	0.176931	0.413720	-0.739348	0.876363	-0.099014	-0.052105	-0.468475	0	0
19799	1.761094	-1.113286	8.955946	0.091103	-0.078277	0.097685	0.176036	0.410167	-0.739931	0.876861	-0.098629	-0.053169	-0.467504	0	0
19800	1.848713	-1.113775	8.932126	0.136682	-0.092560	0.094036	0.176453	0.406364	-0.741309	0.877382	-0.097946	-0.054593	-0.466506	0	0
19801	1.940166	-1.270895	9.022199	0.136526	-0.088937	0.083611	0.175822	0.403918	-0.742782	0.877846	-0.097210	-0.055979	-0.465620	0	0
19802	2.040974	-1.486712	9.145115	0.133135	-0.080173	0.080196	0.174154	0.400509	-0.744527	0.878297	-0.096492	-0.057290	-0.464759	0	0
19803	2.162362	-1.524687	9.192613	0.181757	-0.080752	0.090543	0.173918	0.396149	-0.745520	0.878835	-0.095337	-0.058815	-0.463790	0	0
19804	2.215639	-1.543561	9.321852	0.243367	-0.055039	0.090448	0.172654	0.390427	-0.747703	0.879446	-0.093539	-0.060406	-0.462792	0	0
19805	2.274193	-1.450718	9.660770	0.308611	-0.048913	0.109467	0.172691	0.384716	-0.749635	0.880195	-0.091144	-0.062227	-0.461603	0	0
19806	2.357498	-1.326607	9.786510	0.348570	-0.042400	0.118093	0.173260	0.380537	-0.753620	0.881020	-0.088377	-0.064166	-0.460300	0	0
19807	2.295806	-1.068048	9.718983	0.346596	-0.017566	0.098942	0.174080	0.372910	-0.754685	0.881751	-0.085505	-0.065899	-0.459196	0	0
19808	2.237964	-0.970547	9.726549	0.296922	-0.012248	0.118273	0.174908	0.366120	-0.757164	0.882534	-0.083052	-0.067335	-0.457933	0	0
19809	2.208241	-1.067052	9.696809	0.233276	-0.013951	0.092291	0.174689	0.359863	-0.759365	0.883124	-0.081164	-0.068523	-0.456956	0	0
19810	2.159163	-1.150887	9.633801	0.201560	0.002860	0.095048	0.174472	0.353060	-0.761576	0.883721	-0.079466	-0.069408	-0.455966	0	0
19811	2.104035	-1.388074	9.835068	0.188117	0.006212	0.108199	0.175015	0.349526	-0.762559	0.884351	-0.077905	-0.070203	-0.454891	0	0
19812	2.102703	-1.570401	10.081873	0.189284	0.009480	0.118693	0.176098	0.343142	-0.764512	0.885043	-0.076302	-0.070954	-0.453698	0	0
19813	2.146337	-1.595247	10.099880	0.203379	0.033807	0.119603	0.177940	0.338791	-0.764610	0.885747	-0.074502	-0.071569	-0.452527	0	0
19814	2.238175	-1.358680	9.706492	0.199306	0.042459	0.129220	0.179539	0.336799	-0.767910	0.886509	-0.072667	-0.072065	-0.451252	0	0
19815	2.280275	-1.267207	9.522820	0.146349	0.058242	0.151221	0.182681	0.332179	-0.767373	0.887320	-0.071300	-0.072189	-0.449853	0	0
19816	2.381772	-1.359502	9.669269	0.080071	0.062024	0.161047	0.184255	0.330836	-0.767931	0.888148	-0.070456	-0.071951	-0.448388	0	0
19817	2.415352	-1.407922	9.851805	0.091687	0.061611	0.178469	0.185846	0.328969	-0.770318	0.889037	-0.069597	-0.071787	-0.446784	0	0
19818	2.435241	-1.287019	10.097595	0.136946	0.083839	0.185370	0.188980	0.325161	-0.769116	0.890021	-0.068167	-0.071591	-0.445075	0	0
19819	2.358727	-1.016636	10.289634	0.187107	0.081609	0.192157	0.190967	0.318086	-0.769789	0.891039	-0.066393	-0.071670	-0.443288	0	0
19820	2.192601	-0.741631	10.132753	0.164271	0.078569	0.179948	0.193851	0.315391	-0.770382	0.892006	-0.064738	-0.071646	-0.441589	0	0
19821	2.040574	-0.588533	9.794652	0.096669	0.093396	0.165316	0.196746	0.311752	-0.772034	0.892845	-0.063702	-0.071238	-0.440109	0	0
19822	1.919734	-0.540872	9.309065	0.051268	0.088928	0.145346	0.201185	0.309883	-0.771972	0.893589	-0.062984	-0.070645	-0.438794	0	0
19823	1.793430	-0.592878	8.841555	0.007416	0.061712	0.126188	0.201703	0.307409	-0.770335	0.894172	-0.062858	-0.070153	-0.437704	0	0
19824	1.730191	-0.628882	8.634291	-0.008276	0.033830	0.131381	0.204581	0.306902	-0.771275	0.894768	-0.062905	-0.069799	-0.436533	0	0
19825	1.715322	-0.668015	8.672813	-0.045706	0.009674	0.129679	0.204832	0.305242	-0.769360	0.895293	-0.063487	-0.069539	-0.435414	0	0
19826	1.690414	-0.691552	9.065268	-0.136340	-0.029621	0.114133	0.205732	0.306605	-0.768430	0.895681	-0.064944	-0.069204	-0.434451	0	0
19827	1.670599	-0.621159	9.739785	-0.230402	-0.032664	0.124861	0.206639	0.309215	-0.768905	0.896029	-0.067359	-0.068521	-0.433474	0	0
19828	1.555096	-0.272910	10.384152	-0.299575	-0.019936	0.124178	0.207644	0.314111	-0.766477	0.896349	-0.070243	-0.067384	-0.432533	0	0
19829	1.467794	0.304348	10.929443	-0.356668	0.005010	0.119985	0.206423	0.318146	-0.762489	0.896596	-0.073599	-0.065807	-0.431703	0	0
19830	1.430360	0.984277	10.930303	-0.402332	0.026045	0.086955	0.206641	0.324264	-0.760031	0.896688	-0.077179	-0.063840	-0.431182	0	0
19831	1.398871	1.375958	10.653340	-0.368843	0.039804	0.036257	0.209187	0.331201	-0.755754	0.896565	-0.080391	-0.061943	-0.431129	0	0
19832	1.437783	1.256041	10.052731	-0.264499	0.019712	-0.007704	0.207850	0.336768	-0.754206	0.896334	-0.082701	-0.060701	-0.431349	0	0
19833	1.376507	0.660205	9.546923	-0.087286	0.013035	-0.051804	0.209138	0.337719	-0.752767	0.896035	-0.083411	-0.060315	-0.431887	0	0
19834	1.402251	0.000889	9.227045	0.040417	0.001820	-0.066094	0.208860	0.338238	-0.750805	0.895788	-0.083030	-0.060596	-0.432432	0	0
19835	1.478049	-0.409363	8.953136	0.064764	0.000742	-0.065244	0.208090	0.336463	-0.751484	0.895550	-0.082408	-0.060983	-0.432989	0	0
19836	1.486448	-0.653793	8.881673	0.054847	-0.000353	-0.047746	0.206266	0.333150	-0.750106	0.895390	-0.081918	-0.061330	-0.433364	0	0
19837	1.480597	-0.823676	8.884232	0.008301	-0.007102	-0.041507	0.205488	0.332050	-0.750122	0.895203	-0.081847	-0.061521	-0.433737	0	0
19838	1.465553	-0.903475	8.868917	-0.026042	-0.012272	-0.030076	0.204977	0.331100	-0.751047	0.895045	-0.082144	-0.061610	-0.433994	0	0
19839	1.518898	-0.917123	8.964334	0.001707	-0.031071	-0.017116	0.204573	0.332312	-0.749980	0.894944	-0.082249	-0.061965	-0.434133	0	0
19840	1.626166	-0.860948	9.069182	0.032546	-0.051407	-0.018997	0.201839	0.331193	-0.749983	0.894852	-0.082199	-0.062649	-0.434233	0	0
19841	1.743008	-0.815523	9.260816	0.079197	-0.076476	-0.006977	0.200270	0.329384	-0.748577	0.894829	-0.081815	-0.063739	-0.434195	0	0
19842	1.865056	-0.739416	9.307502	0.065351	-0.090499	0.000013	0.197674	0.327590	-0.749114	0.894820	-0.081653	-0.064899	-0.434071	0	0
19843	1.932879	-0.752013	9.516389	0.019492	-0.091046	-0.001586	0.196390	0.326235	-0.750951	0.894760	-0.081871	-0.065856	-0.434010	0	0
19844	1.932189	-0.861776	9.565685	-0.003894	-0.091699	-0.004997	0.194317	0.321289	-0.750253	0.894675	-0.082329	-0.066732	-0.433964	0	0
19845	1.889381	-1.056292	9.849591	0.029220	-0.087763	0.003657	0.192365	0.320450	-0.750255	0.894646	-0.082451	-0.067698	-0.433852	0	0
19846	1.935467	-1.090171	9.804465	0.057029	-0.081049	0.007094	0.191184	0.319741	-0.749091	0.894666	-0.082327	-0.068732	-0.433672	0	0
19847	1.960528	-1.014688	9.543485	0.062545	-0.085714	0.024504	0.189128	0.318256	-0.752095	0.894753	-0.082161	-0.069809	-0.433351	0	0
19848	1.886518	-1.133766	9.834028	0.002329	-0.067873	0.028222	0.188730	0.315768	-0.750061	0.894831	-0.082482	-0.070471	-0.433022	0	0
19849	1.799392	-1.376402	10.333748	-0.050613	-0.043332	0.044163	0.184545	0.316393	-0.748719	0.894939	-0.083162	-0.070663	-0.432638	0	0
19850	1.826969	-1.263421	10.191876	-0.105477	-0.008042	0.049648	0.184667	0.317480	-0.748178	0.895058	-0.084204	-0.070304	-0.432249	0	0
19851	1.918845	-0.989763	9.956385	-0.125665	-0.001295	0.075005	0.186222	0.319954	-0.748141	0.895263	-0.085396	-0.069768	-0.431675	0	0
19852	2.087450	-0.906410	9.750307	-0.104762	0.007201	0.079345	0.186336	0.320480	-0.746442	0.895528	-0.086386	-0.069253	-0.431011	0	0
19853	2.236479	-1.140530	10.174482	-0.102576	0.037565	0.084710	0.188531	0.322116	-0.744476	0.895819	-0.087214	-0.068462	-0.430367	0	0
19854	2.268626	-1.383704	10.630281	-0.126255	0.061947	0.095350	0.187994	0.323736	-0.743400	0.896169	-0.088171	-0.067351	-0.429616	0	0
19855	2.235358	-1.268084	10.516485	-0.160383	0.100617	0.099030	0.190968	0.325924	-0.741299	0.896508	-0.089261	-0.065736	-0.428935	0	0
19856	2.174320	-0.987357	9.979571	-0.170412	0.127795	0.104326	0.192910	0.326197	-0.739748	0.896914	-0.090334	-0.063840	-0.428146	0	0
19857	2.102942	-0.833910	9.327293	-0.160142	0.133192	0.097301	0.195090	0.329459	-0.736840	0.897257	-0.091283	-0.061938	-0.427505	0	0
19858	2.044227	-0.978779	8.864162	-0.139669	0.114004	0.090210	0.196509	0.330824	-0.735654	0.897598	-0.092132	-0.060306	-0.426841	0	0
19859	1.950684	-1.245288	8.453368	-0.141344	0.096522	0.095409	0.201833	0.333590	-0.734208	0.897919	-0.093075	-0.058819	-0.426167	0	0
19860	1.920025	-1.515848	8.360645	-0.143370	0.073068	0.088393	0.203771	0.334682	-0.732641	0.898224	-0.094129	-0.057542	-0.425467	0	0
19861	1.923576	-1.629179	8.949692	-0.122328	0.034736	0.119642	0.202043	0.336536	-0.729342	0.898624	-0.095191	-0.056672	-0.424503	0	0
19862	1.768061	-1.442237	9.725845	-0.124818	0.015177	0.137874	0.205163	0.337652	-0.728823	0.899105	-0.096355	-0.055945	-0.423316	0	0
19863	1.511191	-1.113455	10.484570	-0.153504	0.025961	0.131815	0.205545	0.339978	-0.728780	0.899515	-0.097736	-0.055007	-0.422249	0	0
19864	1.187452	-0.639191	10.869223	-0.167526	0.026155	0.130015	0.205771	0.344047	-0.726362	0.899921	-0.099232	-0.054007	-0.421164	0	0
19865	0.995677	-0.137721	10.885633	-0.137086	0.054567	0.093290	0.207058	0.343484	-0.724043	0.900197	-0.100289	-0.052904	-0.420462	0	0
19866	1.002534	0.110410	10.390266	-0.065783	0.045366	0.040691	0.209258	0.346227	-0.723225	0.900341	-0.100739	-0.052250	-0.420129	0	0
19867	1.153149	-0.081398	9.618999	0.028221	0.023580	-0.002349	0.209379	0.346488	-0.722181	0.900367	-0.100352	-0.052202	-0.420171	0	0
19868	1.287410	-0.546611	9.001586	0.082389	-0.010142	-0.047023	0.207555	0.345511	-0.721927	0.900246	-0.099658	-0.052755	-0.420527	0	0
19869	1.394267	-1.049715	8.759533	0.097805	-0.021496	-0.055756	0.207468	0.338845	-0.724137	0.900093	-0.098796	-0.053455	-0.420968	0	0
19870	1.531490	-1.326313	8.643477	0.059311	-0.034904	-0.074822	0.206812	0.338146	-0.723366	0.899824	-0.098397	-0.054162	-0.421546	0	0
19871	1.555093	-1.461904	8.595002	0.021347	-0.048720	-0.067755	0.205762	0.340048	-0.723321	0.899528	-0.098337	-0.054798	-0.422109	0	0
19872	1.569081	-1.564161	8.612592	0.009156	-0.060871	-0.067741	0.203409	0.339329	-0.722279	0.899215	-0.098503	-0.055519	-0.422643	0	0
19873	1.617349	-1.611875	8.719746	0.029701	-0.073229	-0.071312	0.201070	0.338081	-0.722676	0.898896	-0.098478	-0.056416	-0.423208	0	0
19874	1.681015	-1.528268	8.792098	0.040359	-0.071814	-0.057381	0.199658	0.334805	-0.723900	0.898654	-0.098415	-0.057358	-0.423611	0	0
19875	1.793134	-1.481467	8.862806	0.041943	-0.087617	-0.055673	0.197182	0.334507	-0.723888	0.898402	-0.098358	-0.058424	-0.424012	0	0
19876	1.870887	-1.469345	9.023395	0.086795	-0.102032	-0.052343	0.196140	0.332987	-0.723261	0.898203	-0.098009	-0.059828	-0.424319	0	0
19877	2.011314	-1.564257	9.156801	0.149081	-0.112286	-0.045543	0.193816	0.328877	-0.724104	0.898079	-0.097110	-0.061564	-0.424540	0	0
19878	2.167412	-1.823560	9.657929	0.215195	-0.084164	-0.040366	0.189802	0.325172	-0.725838	0.898060	-0.095538	-0.063340	-0.424675	0	0
19879	2.348933	-2.017774	9.520234	0.258897	-0.079580	-0.022988	0.189170	0.323136	-0.727303	0.898146	-0.093546	-0.065234	-0.424650	0	0
19880	2.452884	-2.059372	9.909454	0.238568	-0.057827	-0.013249	0.187244	0.318492	-0.728810	0.898273	-0.091668	-0.066847	-0.424541	0	0
19881	2.420159	-2.213967	10.087169	0.191092	-0.025589	0.012290	0.187537	0.312088	-0.729847	0.898469	-0.090102	-0.067944	-0.424287	0	0
19882	2.313019	-2.225316	10.099166	0.219435	0.021242	0.021919	0.185745	0.309099	-0.732493	0.898784	-0.088082	-0.068734	-0.423916	0	0
19883	2.250331	-2.166625	9.888395	0.244065	0.035741	0.034955	0.187057	0.306103	-0.732171	0.899154	-0.085817	-0.069492	-0.423472	0	0
19884	2.260789	-2.100247	9.584044	0.270244	0.038035	0.045344	0.186851	0.300417	-0.736310	0.899621	-0.083282	-0.070327	-0.422848	0	0
19885	2.236375	-2.139856	9.453306	0.272376	0.037753	0.062781	0.186359	0.292352	-0.736205	0.900120	-0.080797	-0.071171	-0.422127	0	0
19886	2.113023	-2.427888	9.476266	0.203938	0.051911	0.083966	0.188860	0.291452	-0.738710	0.900690	-0.078827	-0.071568	-0.421214	0	0
19887	2.015339	-2.531449	9.259151	0.157644	0.037984	0.104990	0.190043	0.288593	-0.738515	0.901264	-0.077432	-0.071900	-0.420188	0	0
19888	1.987392	-2.384078	8.903576	0.131954	0.021325	0.124184	0.192145	0.285067	-0.738859	0.901908	-0.076269	-0.072235	-0.418960	0	0
19889	1.990754	-2.239961	8.818392	0.087555	0.009802	0.155667	0.193214	0.280585	-0.739994	0.902612	-0.075689	-0.072496	-0.417501	0	0
19890	1.978552	-2.189677	9.109918	0.074067	-0.002737	0.178345	0.194778	0.280873	-0.740000	0.903406	-0.075189	-0.072763	-0.415823	0	0
19891	1.934613	-2.126331	9.562154	0.059936	-0.011059	0.209754	0.195834	0.279942	-0.741195	0.904292	-0.075006	-0.073062	-0.413875	0	0
19892	1.949096	-2.008115	10.275297	0.057802	0.008697	0.225513	0.197145	0.277494	-0.740993	0.905267	-0.074641	-0.073120	-0.411794	0	0
19893	1.975177	-1.610825	10.764565	0.030946	0.031015	0.258767	0.198714	0.277380	-0.741526	0.906353	-0.074593	-0.072883	-0.409449	0	0
19894	2.101023	-0.874734	10.827821	0.017293	0.064261	0.262334	0.199773	0.276727	-0.743106	0.907476	-0.074392	-0.072242	-0.407104	0	0
19895	2.184164	-0.095972	10.137298	-0.015886	0.069142	0.253647	0.204329	0.275662	-0.741730	0.908522	-0.074600	-0.071468	-0.404864	0	0
19896	2.228845	0.327249	9.362705	-0.025814	0.044721	0.209950	0.206024	0.274718	-0.741371	0.909381	-0.074830	-0.070868	-0.402995	0	0
19897	2.139320	0.314299	8.846479	-0.056053	0.031640	0.175093	0.207325	0.274864	-0.741117	0.910044	-0.075483	-0.070327	-0.401467	0	0
19898	1.981665	-0.026195	8.811378	-0.018868	0.005696	0.143521	0.207837	0.276639	-0.740696	0.910605	-0.075760	-0.070158	-0.400170	0	0
19899	1.862867	-0.356216	8.896584	0.013525	-0.025825	0.132887	0.210451	0.273790	-0.740121	0.911108	-0.075971	-0.070448	-0.398932	0	0
19900	1.715675	-0.494794	9.251487	0.033306	-0.022382	0.125855	0.210198	0.273937	-0.741156	0.911619	-0.075872	-0.070758	-0.397727	0	0
19901	1.526796	-0.222978	9.840775	0.051413	-0.022591	0.129238	0.209935	0.273656	-0.740770	0.912137	-0.075706	-0.071166	-0.396498	0	0
19902	1.417152	0.283741	10.417052	0.009342	-0.008786	0.104912	0.211382	0.271492	-0.741342	0.912555	-0.075756	-0.071272	-0.395505	0	0
19903	1.396938	1.015794	10.519941	-0.029067	0.006620	0.091033	0.213067	0.273417	-0.741057	0.912882	-0.076142	-0.071109	-0.394706	0	0
19904	1.375887	1.563234	10.416851	-0.086343	0.023665	0.040596	0.210708	0.275848	-0.740732	0.913000	-0.076890	-0.070591	-0.394380	0	0
19905	1.474795	1.760859	10.027588	-0.153954	0.009150	0.000619	0.210699	0.276521	-0.739939	0.912878	-0.078286	-0.069962	-0.394500	0	0
19906	1.454144	1.492782	9.702246	-0.134170	0.001034	-0.043925	0.211328	0.278140	-0.737832	0.912651	-0.079493	-0.069537	-0.394859	0	0
19907	1.492764	0.943314	9.315845	-0.026280	-0.019999	-0.088724	0.210798	0.279082	-0.737160	0.912258	-0.079733	-0.069734	-0.395684	0	0
19908	1.519018	0.412743	9.206000	0.096154	-0.041737	-0.099551	0.208317	0.279190	-0.736750	0.911917	-0.078977	-0.070645	-0.396458	0	0
19909	1.509957	0.077201	9.046484	0.220561	-0.056646	-0.099924	0.207812	0.278936	-0.738701	0.911646	-0.077081	-0.072156	-0.397183	0	0
19910	1.450397	-0.126049	9.035282	0.279892	-0.083224	-0.104522	0.206149	0.272375	-0.739598	0.911385	-0.074809	-0.074176	-0.397842	0	0
19911	1.430198	-0.252129	9.038796	0.251985	-0.079926	-0.079998	0.203445	0.267592	-0.741492	0.911187	-0.072719	-0.076002	-0.398340	0	0
19912	1.468628	-0.326002	9.104647	0.172980	-0.079717	-0.057946	0.202168	0.262813	-0.742616	0.911020	-0.071442	-0.077528	-0.398659	0	0
19913	1.599164	-0.431502	9.325290	0.124962	-0.077938	-0.042067	0.201922	0.261322	-0.743683	0.910874	-0.070522	-0.078798	-0.398907	0	0
19914	1.593554	-0.544024	9.408555	0.106344	-0.056963	-0.034964	0.197503	0.258003	-0.743847	0.910760	-0.069780	-0.079833	-0.399092	0	0
19915	1.695132	-0.624079	9.545491	0.111780	-0.071321	-0.017550	0.196606	0.256095	-0.744918	0.910704	-0.068970	-0.080972	-0.399131	0	0
19916	1.811331	-0.699455	9.686998	0.144726	-0.078742	-0.009789	0.194660	0.253756	-0.745079	0.910695	-0.067985	-0.082340	-0.399039	0	0
19917	1.901500	-0.708069	9.517739	0.167630	-0.065153	0.003280	0.193641	0.251584	-0.746934	0.910761	-0.066661	-0.083631	-0.398844	0	0
19918	1.864473	-0.795367	9.539142	0.168042	-0.068966	0.022461	0.193008	0.246662	-0.747026	0.910901	-0.065451	-0.084982	-0.398439	0	0
19919	1.887235	-1.035229	9.702255	0.140862	-0.058551	0.036556	0.190546	0.243777	-0.747585	0.911081	-0.064379	-0.086085	-0.397966	0	0
19920	1.955367	-1.077101	9.484610	0.097329	-0.055081	0.058512	0.190821	0.240915	-0.747903	0.911326	-0.063788	-0.087004	-0.397300	0	0
19921	2.135673	-1.076251	9.267404	0.069239	-0.064887	0.082143	0.190826	0.239963	-0.748182	0.911631	-0.063448	-0.087855	-0.396467	0	0
19922	2.295996	-1.144361	9.156203	-0.001142	-0.061211	0.101580	0.188617	0.240227	-0.749201	0.911974	-0.063816	-0.088411	-0.395492	0	0
19923	2.424377	-1.251836	9.117813	-0.042292	-0.063802	0.116552	0.188095	0.239121	-0.748569	0.912341	-0.064540	-0.088797	-0.394441	0	0
19924	2.533014	-1.334195	9.457924	-0.097554	-0.055351	0.154272	0.188210	0.239924	-0.747124	0.912835	-0.065810	-0.088886	-0.393065	0	0
19925	2.443270	-1.571639	10.149042	-0.151736	-0.043757	0.159714	0.186769	0.241272	-0.746827	0.913311	-0.067517	-0.088638	-0.391725	0	0
19926	2.264093	-1.683401	10.957807	-0.197090	0.003929	0.198352	0.188979	0.243345	-0.747062	0.913961	-0.069500	-0.087765	-0.390055	0	0
19927	1.993756	-1.242915	11.282640	-0.208528	0.042191	0.217598	0.191030	0.246334	-0.744159	0.914686	-0.071449	-0.086470	-0.388288	0	0
19928	1.957063	-0.574469	10.564260	-0.208243	0.086018	0.217640	0.192565	0.249875	-0.742151	0.915468	-0.073229	-0.084791	-0.386480	0	0
19929	2.064486	-0.530638	10.467981	-0.173577	0.108547	0.212380	0.196468	0.249076	-0.740765	0.916239	-0.074588	-0.083023	-0.384773	0	0
19930	2.318395	-0.850528	10.225141	-0.129948	0.136094	0.214146	0.199582	0.251968	-0.740210	0.917130	-0.075445	-0.081196	-0.382867	0	0
19931	2.476672	-0.933385	9.692512	-0.084686	0.151419	0.219320	0.202566	0.253898	-0.739284	0.918015	-0.075837	-0.079373	-0.381048	0	0
19932	2.710631	-0.950205	9.275286	-0.003883	0.138821	0.204255	0.204912	0.253370	-0.738921	0.918957	-0.075518	-0.078010	-0.379116	0	0
19933	2.610081	-0.775609	8.708721	0.009671	0.122306	0.199768	0.210117	0.253818	-0.737910	0.919803	-0.075153	-0.076837	-0.377374	0	0
19934	2.279085	-0.863222	8.327747	-0.039463	0.080289	0.182302	0.212971	0.256023	-0.737238	0.920571	-0.075367	-0.075891	-0.375645	0	0
19935	1.952283	-1.009947	8.241206	-0.126000	0.060046	0.183332	0.215566	0.258912	-0.736940	0.921195	-0.076484	-0.074797	-0.374106	0	0
19936	1.596903	-0.994511	8.438478	-0.177962	0.035941	0.189466	0.216861	0.257950	-0.735408	0.921811	-0.078151	-0.073728	-0.372453	0	0
19937	1.149362	-0.874467	8.905685	-0.213229	-0.001972	0.177172	0.217096	0.262309	-0.734284	0.922287	-0.080295	-0.072881	-0.370983	0	0
19938	0.857897	-0.642203	9.639625	-0.182218	-0.016309	0.183956	0.217984	0.265851	-0.732921	0.922808	-0.082194	-0.072278	-0.369385	0	0
19939	0.810135	-0.353243	10.325162	-0.172186	-0.002211	0.168234	0.218492	0.267758	-0.732108	0.923274	-0.083925	-0.071578	-0.367965	0	0
19940	0.911902	0.105525	10.903136	-0.186336	0.003203	0.159541	0.219642	0.269520	-0.730132	0.923710	-0.085770	-0.070800	-0.366593	0	0
19941	1.061584	0.359437	11.092137	-0.211199	0.023137	0.124778	0.221841	0.270477	-0.728439	0.923995	-0.087692	-0.069743	-0.365622	0	0
19942	1.466845	0.520268	10.719484	-0.182319	0.046109	0.093401	0.223257	0.275683	-0.728607	0.924211	-0.089296	-0.068640	-0.364895	0	0
19943	1.807303	0.387116	10.203721	-0.079450	0.045099	0.053036	0.223896	0.276905	-0.727548	0.924363	-0.089834	-0.067913	-0.364515	0	0
19944	1.925509	0.110260	9.686204	0.087254	0.012092	0.019354	0.223889	0.275933	-0.726267	0.924518	-0.089020	-0.068171	-0.364274	0	0
19945	1.878185	-0.175112	9.189336	0.234939	-0.011035	-0.019504	0.223133	0.272944	-0.728140	0.924645	-0.086790	-0.069170	-0.364301	0	0
19946	1.638798	-0.388539	8.920667	0.327797	-0.002420	-0.049424	0.223028	0.267211	-0.728512	0.924740	-0.083757	-0.070498	-0.364515	0	0
19947	1.329546	-0.466284	8.728175	0.391725	-0.049628	-0.070720	0.222036	0.260686	-0.731752	0.924767	-0.080170	-0.072464	-0.364867	0	0
19948	1.127592	-0.471508	8.698871	0.413271	-0.056723	-0.070834	0.220513	0.253317	-0.733445	0.924786	-0.076527	-0.074621	-0.365165	0	0
19949	1.024881	-0.519114	8.913620	0.420107	-0.051437	-0.076954	0.219015	0.243240	-0.737011	0.924779	-0.072664	-0.076703	-0.365541	0	0
19950	0.956757	-0.472576	9.148278	0.416488	-0.049558	-0.083930	0.216179	0.238316	-0.738647	0.924722	-0.068953	-0.078813	-0.365955	0	0
19951	1.005160	-0.461626	9.437845	0.381934	-0.047617	-0.082942	0.215160	0.234909	-0.740007	0.924636	-0.065408	-0.080714	-0.366409	0	0
19952	1.335031	-0.584282	9.738377	0.374950	-0.051165	-0.084610	0.213923	0.226896	-0.744574	0.924516	-0.062085	-0.082683	-0.366851	0	0
19953	1.562566	-0.753339	9.924400	0.360989	-0.036946	-0.098430	0.212907	0.221021	-0.745202	0.924339	-0.058677	-0.084413	-0.367462	0	0
19954	1.789075	-1.083520	10.195313	0.310808	-0.034822	-0.105184	0.209569	0.213237	-0.747930	0.924093	-0.055868	-0.086006	-0.368148	0	0
19955	1.988836	-1.096698	9.914509	0.262819	-0.018923	-0.094502	0.209588	0.210106	-0.748771	0.923869	-0.053318	-0.087208	-0.368807	0	0
19956	2.064555	-1.117588	9.549301	0.209477	-0.013367	-0.087342	0.208437	0.206147	-0.749750	0.923637	-0.051381	-0.088218	-0.369422	0	0
19957	2.046093	-1.351211	9.619035	0.184835	0.002381	-0.078480	0.207676	0.201776	-0.750351	0.923436	-0.049510	-0.088933	-0.370007	0	0
19958	1.947931	-1.500562	9.592544	0.150587	-0.016907	-0.057501	0.207042	0.198499	-0.750930	0.923277	-0.048155	-0.089742	-0.370389	0	0
19959	1.991966	-1.498711	9.390604	0.091488	-0.015075	-0.034640	0.206392	0.199045	-0.751435	0.923171	-0.047277	-0.090258	-0.370639	0	0
19960	1.962288	-1.553457	9.535774	0.038397	-0.013290	-0.013543	0.205226	0.198496	-0.752087	0.923120	-0.046985	-0.090597	-0.370722	0	0
19961	1.901954	-1.809835	9.940258	-0.014653	0.003423	0.000636	0.204839	0.196988	-0.751984	0.923110	-0.047080	-0.090539	-0.370749	0	0
19962	1.947104	-1.958065	10.140475	-0.057070	0.008402	0.033072	0.205883	0.197824	-0.752495	0.923209	-0.047630	-0.090302	-0.370489	0	0
19963	2.128382	-1.794305	9.896512	-0.019689	0.034551	0.072297	0.206922	0.199064	-0.752478	0.923489	-0.047754	-0.089913	-0.369870	0	0
19964	2.293889	-1.457917	9.418106	-0.000521	0.027228	0.086163	0.207835	0.197837	-0.751989	0.923827	-0.047759	-0.089686	-0.369079	0	0
19965	2.261289	-1.264878	9.106868	-0.003843	0.006060	0.103530	0.207444	0.197009	-0.751612	0.924201	-0.047899	-0.089614	-0.368140	0	0
19966	2.189252	-1.172690	8.727315	-0.010523	0.002490	0.115727	0.207965	0.196876	-0.751489	0.924618	-0.048115	-0.089564	-0.367075	0	0
19967	2.034063	-1.125095	8.494312	-0.088376	-0.023189	0.123700	0.207696	0.197135	-0.750572	0.924996	-0.049185	-0.089449	-0.366009	0	0
19968	1.894131	-0.910744	8.534491	-0.159532	-0.036516	0.119464	0.207684	0.200552	-0.750765	0.925313	-0.050926	-0.089212	-0.365026	0	0
19969	1.841551	-0.694778	8.800255	-0.228710	-0.063320	0.133518	0.207290	0.202330	-0.751247	0.925611	-0.053460	-0.088952	-0.363969	0	0
19970	1.774410	-0.459972	9.129572	-0.251495	-0.077956	0.130021	0.205699	0.205981	-0.749604	0.925869	-0.056212	-0.088756	-0.362945	0	0
19971	1.804988	-0.130456	9.598402	-0.226705	-0.078094	0.123817	0.206193	0.211576	-0.748848	0.926106	-0.058767	-0.088643	-0.361963	0	0
19972	1.906489	0.247753	9.998498	-0.162352	-0.076644	0.108785	0.206190	0.213495	-0.749330	0.926326	-0.060669	-0.088769	-0.361053	0	0
19973	1.857440	0.632369	10.155212	-0.123787	-0.052126	0.088634	0.205637	0.217013	-0.747178	0.926513	-0.062122	-0.088800	-0.360319	0	0
19974	1.902791	0.949606	10.405630	-0.100868	-0.041539	0.070256	0.203543	0.219727	-0.747370	0.926656	-0.063293	-0.088845	-0.359735	0	0
19975	1.908896	1.211406	10.651323	-0.073951	-0.032477	0.037033	0.202741	0.221613	-0.745897	0.926704	-0.064131	-0.088895	-0.359450	0	0
19976	1.831533	1.278697	10.552383	-0.005199	-0.006270	0.008102	0.202493	0.222041	-0.747577	0.926718	-0.064233	-0.088998	-0.359371	0	0
19977	1.714004	1.128123	10.431901	0.067666	0.011313	-0.029571	0.202496	0.222595	-0.748216	0.926658	-0.063500	-0.089181	-0.359609	0	0
19978	1.600925	0.893267	10.247168	0.158278	-0.010294	-0.029891	0.203545	0.219594	-0.747632	0.926635	-0.062067	-0.089933	-0.359732	0	0
19979	1.546086	0.628911	10.050985	0.216879	-0.001713	-0.045721	0.202279	0.211671	-0.748558	0.926597	-0.059951	-0.090773	-0.359979	0	0
19980	1.515902	0.422487	9.864742	0.227180	-0.008701	-0.049244	0.202301	0.209233	-0.750166	0.926540	-0.057855	-0.091769	-0.360215	0	0
19981	1.466686	0.279960	9.621743	0.209670	-0.014474	-0.059672	0.201011	0.206219	-0.750476	0.926427	-0.055817	-0.092700	-0.360590	0	0
19982	1.516996	0.125240	9.526378	0.146007	-0.025622	-0.043794	0.200381	0.204461	-0.752325	0.926317	-0.054540	-0.093556	-0.360846	0	0
19983	1.552978	0.016803	9.427160	0.092469	-0.023460	-0.044488	0.198556	0.202794	-0.751565	0.926181	-0.053621	-0.094133	-0.361183	0	0
19984	1.649784	-0.039371	9.603284	0.070084	-0.028687	-0.038309	0.198055	0.201447	-0.753408	0.926043	-0.053064	-0.094740	-0.361458	0	0
19985	1.722140	-0.126303	9.726271	0.075477	-0.032437	-0.027847	0.198185	0.200899	-0.753159	0.925948	-0.052344	-0.095327	-0.361653	0	0
19986	1.748572	-0.170954	9.792814	0.116998	-0.029273	-0.027950	0.197162	0.197623	-0.754126	0.925871	-0.051365	-0.096103	-0.361786	0	0
19987	1.826440	-0.180722	9.737614	0.143318	0.000148	-0.023569	0.197046	0.195170	-0.754693	0.925855	-0.049900	-0.096630	-0.361892	0	0
19988	1.828743	-0.207222	9.717814	0.176172	-0.008907	-0.019326	0.195631	0.192851	-0.756028	0.925853	-0.048307	-0.097426	-0.361900	0	0
19989	1.894230	-0.257929	9.642948	0.186591	-0.001978	-0.021067	0.195657	0.188359	-0.757156	0.925859	-0.046452	-0.098127	-0.361938	0	0
19990	1.940146	-0.307169	9.670239	0.188286	0.005067	-0.026272	0.195550	0.186745	-0.759267	0.925845	-0.044689	-0.098840	-0.362001	0	0
19991	2.039520	-0.382774	9.625710	0.188594	0.004824	-0.013167	0.195305	0.181273	-0.758722	0.925879	-0.042805	-0.099483	-0.361964	0	0
19992	2.094889	-0.482922	9.639953	0.195806	0.022148	-0.008759	0.195585	0.178694	-0.759815	0.925943	-0.040928	-0.100057	-0.361861	0	0
19993	2.172199	-0.580558	9.629514	0.190736	0.019454	-0.003496	0.195078	0.175002	-0.759884	0.926020	-0.038995	-0.100571	-0.361736	0	0
19994	2.254760	-0.626420	9.542216	0.151973	0.018773	0.001866	0.194970	0.170229	-0.760496	0.926095	-0.037545	-0.101013	-0.361573	0	0
19995	2.288745	-0.652703	9.478109	0.142872	0.027345	0.015880	0.195385	0.167521	-0.762112	0.926225	-0.036066	-0.101279	-0.361316	0	0
19996	2.225327	-0.685776	9.445209	0.101850	0.025579	0.036922	0.195902	0.167520	-0.761596	0.926411	-0.035092	-0.101464	-0.360883	0	0
19997	2.181453	-0.720584	9.334356	0.083997	0.018489	0.052651	0.196434	0.166717	-0.762525	0.926641	-0.034247	-0.101592	-0.360338	0	0
19998	2.186929	-0.634568	9.233769	0.081321	0.004491	0.056099	0.195792	0.165352	-0.763067	0.926865	-0.033559	-0.101892	-0.359739	0	0
19999	2.157764	-0.640911	9.171405	0.085451	0.005732	0.085743	0.197102	0.163726	-0.763108	0.927199	-0.032800	-0.102139	-0.358879	0	0
20000	2.104265	-0.633292	9.182434	0.079780	-0.015851	0.073477	0.196199	0.162908	-0.763898	0.927463	-0.032216	-0.102615	-0.358113	0	0
20001	2.075115	-0.609636	9.260918	0.069859	-0.008204	0.090967	0.197132	0.160339	-0.765255	0.927793	-0.031675	-0.102939	-0.357213	0	0
20002	2.085281	-0.513824	9.368574	0.036974	-0.016763	0.094520	0.197134	0.157868	-0.764263	0.928117	-0.031513	-0.103263	-0.356290	0	0
20003	2.095829	-0.354757	9.462596	-0.002542	-0.020212	0.109439	0.197671	0.158447	-0.766466	0.928475	-0.031719	-0.103438	-0.355288	0	0
20004	2.116443	-0.130650	9.593627	-0.049173	-0.014672	0.112189	0.197137	0.158148	-0.764778	0.928833	-0.032367	-0.103431	-0.354293	0	0
20005	2.119982	0.079411	9.690957	-0.101110	0.006857	0.101914	0.197912	0.160617	-0.764995	0.929158	-0.033389	-0.103008	-0.353470	0	0
20006	2.137830	0.270575	9.949900	-0.136775	0.014258	0.091557	0.198168	0.161986	-0.765100	0.929440	-0.034727	-0.102429	-0.352765	0	0
20007	2.133938	0.472590	10.122340	-0.154957	0.014356	0.093334	0.200238	0.164042	-0.764035	0.929719	-0.036208	-0.101747	-0.352078	0	0
20008	2.178482	0.626146	10.249393	-0.134497	0.026673	0.077601	0.198397	0.165786	-0.762947	0.929961	-0.037467	-0.101065	-0.351503	0	0
20009	2.162323	0.797462	10.353890	-0.100204	0.051223	0.056617	0.200208	0.172101	-0.764136	0.930165	-0.038258	-0.100242	-0.351115	0	0
20010	2.126424	0.888302	10.288222	-0.054083	0.056575	0.030314	0.200992	0.172249	-0.764399	0.930297	-0.038616	-0.099582	-0.350912	0	0
20011	2.018707	0.795804	10.395921	-0.010961	0.072186	0.018015	0.201239	0.172779	-0.762961	0.930420	-0.038446	-0.098888	-0.350802	0	0
20012	1.977808	0.837219	10.194085	0.030770	0.075898	-0.011765	0.203588	0.173219	-0.763489	0.930457	-0.037905	-0.098362	-0.350911	0	0
20013	1.929208	0.817546	10.035137	0.038540	0.084696	-0.017003	0.204104	0.172115	-0.762214	0.930487	-0.037178	-0.097733	-0.351085	0	0
20014	1.834167	0.771031	9.925301	0.027338	0.100658	-0.023914	0.203858	0.170900	-0.763536	0.930502	-0.036570	-0.096969	-0.351319	0	0
20015	1.820750	0.876309	9.413842	0.010469	0.097688	-0.043081	0.206463	0.169686	-0.762669	0.930442	-0.036015	-0.096126	-0.351768	0	0
20016	1.889211	0.842094	8.942086	0.030398	0.066535	-0.067641	0.208030	0.170392	-0.763316	0.930271	-0.035457	-0.095705	-0.352391	0	0
20017	2.000313	0.668148	8.782095	0.044078	0.061288	-0.074639	0.207235	0.169952	-0.761499	0.930074	-0.034677	-0.095329	-0.353089	0	0
20018	2.101137	0.443293	8.844356	0.057381	0.029891	-0.086939	0.206988	0.169696	-0.763062	0.929806	-0.033979	-0.095351	-0.353857	0	0
20019	2.113987	0.192656	9.111650	0.079692	0.012224	-0.088768	0.208440	0.166578	-0.763784	0.929522	-0.033030	-0.095564	-0.354635	0	0
20020	2.127802	0.097970	9.323038	0.085199	0.008390	-0.073081	0.208310	0.164930	-0.763165	0.929291	-0.032162	-0.095880	-0.355233	0	0
20021	2.089170	0.174560	9.450916	0.074910	0.034790	-0.079967	0.209221	0.164248	-0.762535	0.929056	-0.031191	-0.095865	-0.355939	0	0
20022	2.055618	0.285244	9.564636	0.057627	0.021685	-0.072119	0.208449	0.162472	-0.763085	0.928829	-0.030533	-0.095958	-0.356561	0	0
20023	2.014482	0.352014	9.704538	0.055669	0.022727	-0.081717	0.208983	0.161671	-0.764144	0.928568	-0.029782	-0.095989	-0.357298	0	0
20024	2.002052	0.335873	9.857122	0.054167	0.041912	-0.079913	0.209109	0.160566	-0.763127	0.928330	-0.029076	-0.095884	-0.358001	0	0
20025	1.958148	0.339836	9.971984	0.071325	0.045389	-0.086937	0.208331	0.161664	-0.764139	0.928073	-0.028093	-0.095761	-0.358776	0	0
20026	1.953779	0.417985	9.932038	0.060549	0.028167	-0.096559	0.208727	0.159615	-0.763792	0.927762	-0.027361	-0.095811	-0.359625	0	0
20027	1.990797	0.484537	9.811077	0.067302	0.042321	-0.109624	0.208994	0.158392	-0.764078	0.927417	-0.026402	-0.095708	-0.360613	0	0
20028	2.002678	0.410597	9.683855	0.061925	0.037260	-0.117465	0.209252	0.159214	-0.764064	0.927035	-0.025605	-0.095683	-0.361655	0	0
20029	1.955637	0.228902	9.469300	0.073991	0.024954	-0.116653	0.207437	0.157014	-0.764354	0.926646	-0.024642	-0.095768	-0.362696	0	0
20030	1.903333	-0.009261	9.317012	0.100789	0.024831	-0.120205	0.207825	0.156326	-0.763590	0.926249	-0.023527	-0.096000	-0.363721	0	0
20031	1.901983	-0.253771	9.260299	0.107638	0.014318	-0.121975	0.207826	0.155090	-0.763095	0.925833	-0.022297	-0.096309	-0.364774	0	0
20032	1.890102	-0.576819	9.510187	0.129488	-0.000105	-0.108089	0.207576	0.152631	-0.763271	0.925459	-0.021018	-0.096873	-0.365649	0	0
20033	1.829614	-0.859890	9.914294	0.109721	0.027468	-0.079145	0.206934	0.151268	-0.763943	0.925208	-0.019784	-0.097063	-0.366302	0	0
20034	1.803062	-0.823240	9.913008	0.068978	0.027221	-0.045017	0.207081	0.149371	-0.765021	0.925076	-0.019027	-0.097140	-0.366656	0	0
20035	1.819539	-0.548686	9.655061	0.027581	0.047941	-0.008231	0.206558	0.147441	-0.764015	0.925087	-0.018567	-0.096830	-0.366734	0	0
20036	1.838854	-0.219857	9.315503	0.005860	0.038512	-0.005612	0.207727	0.149231	-0.764249	0.925097	-0.018390	-0.096563	-0.366787	0	0
20037	1.893372	-0.110057	9.001068	-0.002685	0.020922	0.007441	0.209283	0.150332	-0.763718	0.925133	-0.018337	-0.096393	-0.366743	0	0
20038	1.980147	-0.247002	9.026167	-0.016579	-0.000936	0.012681	0.208504	0.149505	-0.763729	0.925169	-0.018531	-0.096405	-0.366640	0	0
20039	2.125290	-0.384701	9.074118	-0.014215	-0.030739	0.014372	0.207990	0.148687	-0.764261	0.925179	-0.018799	-0.096676	-0.366531	0	0
20040	2.216918	-0.471291	9.370981	-0.024212	-0.039816	0.035335	0.208241	0.149912	-0.763719	0.925259	-0.019227	-0.097016	-0.366216	0	0
20041	2.182712	-0.444770	9.633625	-0.043836	-0.027578	0.042400	0.207720	0.152379	-0.764837	0.925367	-0.019807	-0.097151	-0.365875	0	0
20042	2.075952	-0.349240	9.857768	-0.070959	-0.001393	0.056484	0.206788	0.153440	-0.762990	0.925550	-0.020548	-0.096959	-0.365422	0	0
20043	1.972056	-0.217567	9.883832	-0.070930	0.009151	0.054740	0.207187	0.153457	-0.764032	0.925733	-0.021269	-0.096656	-0.364999	0	0
20044	1.873098	-0.085267	9.849264	-0.056428	0.026149	0.079140	0.206925	0.152352	-0.763272	0.926030	-0.021796	-0.096258	-0.364318	0	0
20045	1.864743	0.115940	9.658635	-0.046292	0.019211	0.073833	0.207172	0.154806	-0.762706	0.926296	-0.022275	-0.095949	-0.363695	0	0
20046	1.865250	0.180370	9.538487	-0.043626	0.031471	0.072108	0.207828	0.154957	-0.763357	0.926571	-0.022658	-0.095549	-0.363074	0	0
20047	1.943275	0.195029	9.469104	-0.057623	0.026410	0.066911	0.209384	0.154959	-0.762329	0.926814	-0.023210	-0.095134	-0.362527	0	0
20048	2.032890	0.144517	9.577684	-0.084599	0.007352	0.066955	0.211460	0.155238	-0.761168	0.927041	-0.024054	-0.094810	-0.361977	0	0
20049	2.044796	0.114441	9.654455	-0.084605	0.017907	0.061757	0.210142	0.159050	-0.761214	0.927249	-0.024887	-0.094379	-0.361500	0	0
20050	2.049786	0.152293	9.739616	-0.086392	0.021462	0.058281	0.210148	0.159335	-0.762118	0.927451	-0.025689	-0.093920	-0.361046	0	0
20051	2.064970	0.254066	9.743135	-0.074723	0.016393	0.042524	0.211049	0.160561	-0.761191	0.927588	-0.026419	-0.093544	-0.360737	0	0
20052	2.012006	0.351634	9.740906	-0.076543	0.013835	0.040759	0.211680	0.162183	-0.759344	0.927723	-0.027141	-0.093196	-0.360426	0	0
20053	1.965940	0.371913	9.698679	-0.061817	0.025158	0.037250	0.212197	0.164105	-0.759700	0.927852	-0.027711	-0.092786	-0.360157	0	0
20054	1.924583	0.367725	9.670522	-0.048207	0.016435	0.031073	0.213760	0.166453	-0.760575	0.927961	-0.028151	-0.092519	-0.359911	0	0
20055	1.910068	0.377820	9.646791	-0.024864	0.034743	0.023203	0.213490	0.166574	-0.759531	0.928058	-0.028327	-0.092156	-0.359740	0	0
20056	1.946377	0.334423	9.592071	-0.003390	0.035566	0.016174	0.213231	0.166711	-0.759786	0.928144	-0.028268	-0.091877	-0.359595	0	0
20057	1.895130	0.305888	9.578321	0.019877	0.035463	0.012612	0.214532	0.165622	-0.759037	0.928216	-0.028012	-0.091671	-0.359482	0	0
20058	1.904594	0.257380	9.567728	0.045779	0.033531	0.011665	0.214030	0.165646	-0.761373	0.928298	-0.027500	-0.091588	-0.359330	0	0
20059	1.899429	0.217899	9.630233	0.079428	0.036836	0.007219	0.216368	0.163458	-0.759353	0.928368	-0.026680	-0.091585	-0.359213	0	0
20060	1.869829	0.161580	9.697905	0.080229	0.036882	0.003730	0.215084	0.163475	-0.761683	0.928433	-0.025829	-0.091597	-0.359103	0	0
20061	1.869604	0.131925	9.745910	0.102500	0.016613	0.003611	0.217298	0.161296	-0.760441	0.928476	-0.024864	-0.091866	-0.358992	0	0
20062	1.879280	0.122138	9.745546	0.102523	0.026277	0.000152	0.216530	0.158562	-0.760879	0.928525	-0.023839	-0.092057	-0.358884	0	0
20063	1.896498	0.151276	9.731037	0.121810	0.027677	0.012311	0.216274	0.156781	-0.760652	0.928612	-0.022664	-0.092291	-0.358677	0	0
20064	1.923175	0.122681	9.662224	0.090599	0.050887	-0.003227	0.216953	0.153121	-0.762289	0.928667	-0.021660	-0.092211	-0.358616	0	0
20065	1.918157	0.077682	9.564857	0.071662	0.033395	0.007249	0.218655	0.152325	-0.762837	0.928728	-0.020929	-0.092214	-0.358502	0	0
20066	1.927535	0.014587	9.556479	0.037111	0.040697	0.003890	0.219025	0.153395	-0.760739	0.928784	-0.020464	-0.092035	-0.358428	0	0
20067	1.932024	-0.057855	9.519028	0.024948	0.035575	0.002174	0.218390	0.153002	-0.762561	0.928818	-0.020162	-0.091854	-0.358404	0	0
20068	1.963647	-0.058198	9.525556	0.013101	0.030182	0.016154	0.219298	0.152591	-0.761796	0.928905	-0.019969	-0.091685	-0.358233	0	0
20069	1.946836	-0.023842	9.504643	-0.002344	0.026697	0.023161	0.219818	0.152320	-0.761545	0.929000	-0.019980	-0.091486	-0.358036	0	0
20070	1.859035	-0.057193	9.515881	-0.014209	0.037203	0.028449	0.220336	0.152870	-0.761408	0.929132	-0.020027	-0.091151	-0.357777	0	0
20071	1.849625	-0.008177	9.480479	-0.033298	0.026844	0.030213	0.221128	0.151655	-0.761958	0.929246	-0.020337	-0.090842	-0.357542	0	0
20072	1.835147	0.011438	9.473830	-0.048883	0.012903	0.035448	0.222169	0.153449	-0.762580	0.929375	-0.020799	-0.090607	-0.357240	0	0
20073	1.861894	0.015641	9.512010	-0.057216	0.013596	0.049434	0.220856	0.154245	-0.761775	0.929539	-0.021402	-0.090332	-0.356846	0	0
20074	1.867022	0.073147	9.575657	-0.033377	0.014543	0.033662	0.221637	0.155763	-0.762401	0.929662	-0.021713	-0.090138	-0.356556	0	0
20075	1.888998	0.092058	9.604472	-0.002880	0.019389	0.043184	0.222150	0.155892	-0.761362	0.929821	-0.021787	-0.090005	-0.356171	0	0
20076	1.886730	0.114293	9.570946	0.021895	0.012379	0.033494	0.222020	0.155204	-0.761115	0.929954	-0.021592	-0.090028	-0.355828	0	0
20077	1.864974	0.141062	9.581513	-0.014180	0.016006	0.042326	0.224106	0.155500	-0.761254	0.930104	-0.021784	-0.089888	-0.355460	0	0
20078	1.835785	0.143678	9.587067	-0.038448	0.012730	0.040638	0.223053	0.155748	-0.760071	0.930251	-0.022155	-0.089692	-0.355103	0	0
20079	1.792073	0.149431	9.539737	-0.052394	0.023510	0.030234	0.222295	0.155367	-0.762933	0.930355	-0.022666	-0.089349	-0.354883	0	0
20080	1.777606	0.171446	9.535542	-0.066258	0.016602	0.031995	0.222280	0.156304	-0.761485	0.930467	-0.023274	-0.089019	-0.354633	0	0
20081	1.806720	0.156643	9.534659	-0.035069	0.014539	0.036265	0.225001	0.157953	-0.760172	0.930588	-0.023661	-0.088820	-0.354339	0	0
20082	1.789908	0.200171	9.562299	-0.005705	0.016083	0.035305	0.223956	0.158489	-0.760154	0.930724	-0.023710	-0.088709	-0.354006	0	0
20083	1.809645	0.248463	9.569794	0.011473	0.007214	0.035228	0.223188	0.156718	-0.761093	0.930846	-0.023687	-0.088743	-0.353680	0	0
20084	1.802499	0.277511	9.582478	-0.017122	0.000442	0.035288	0.222657	0.156836	-0.760047	0.930966	-0.023898	-0.088737	-0.353350	0	0
20085	1.768327	0.253821	9.556298	-0.026605	0.009319	0.031849	0.223830	0.156710	-0.759928	0.931069	-0.024215	-0.088616	-0.353089	0	0
20086	1.753603	0.239009	9.590322	-0.042368	0.011356	0.021433	0.223823	0.159309	-0.760267	0.931143	-0.024610	-0.088423	-0.352915	0	0
20087	1.719499	0.238919	9.625004	-0.019816	0.000563	0.030054	0.223951	0.159032	-0.759884	0.931232	-0.024890	-0.088407	-0.352663	0	0
20088	1.724510	0.267785	9.644668	-0.003040	0.000809	0.007325	0.223697	0.158215	-0.760288	0.931259	-0.024943	-0.088455	-0.352578	0	0
20089	1.700363	0.301855	9.655395	0.017684	0.005945	0.004655	0.224220	0.159323	-0.761050	0.931273	-0.024827	-0.088526	-0.352531	0	0
20090	1.700582	0.336042	9.636508	0.038312	-0.009974	0.007163	0.224869	0.159735	-0.760786	0.931297	-0.024534	-0.088819	-0.352413	0	0
20091	1.727111	0.301472	9.669298	0.050581	-0.001401	0.010649	0.224229	0.157687	-0.761342	0.931334	-0.024137	-0.089071	-0.352280	0	0
20092	1.739125	0.276997	9.678356	0.039875	-0.001067	-0.005015	0.223185	0.157950	-0.761329	0.931323	-0.023787	-0.089290	-0.352276	0	0
20093	1.753359	0.218367	9.701404	0.036396	-0.001022	-0.006741	0.223972	0.155905	-0.760985	0.931296	-0.023502	-0.089492	-0.352317	0	0
20094	1.753233	0.201113	9.725371	0.033034	-0.007232	0.000231	0.222420	0.153024	-0.761160	0.931301	-0.023240	-0.089743	-0.352256	0	0
20095	1.796787	0.154854	9.704338	0.041703	0.009406	-0.006713	0.223212	0.152771	-0.762211	0.931284	-0.022868	-0.089866	-0.352295	0	0
20096	1.840629	0.154917	9.664590	0.029601	-0.006350	0.000262	0.222810	0.154399	-0.761656	0.931284	-0.022637	-0.090097	-0.352251	0	0
20097	1.855078	0.125835	9.649315	0.048662	-0.010049	0.003690	0.221789	0.152501	-0.763506	0.931287	-0.022279	-0.090423	-0.352182	0	0
20098	1.879228	0.087206	9.611892	0.040772	0.004187	-0.008451	0.222177	0.150302	-0.762122	0.931273	-0.021897	-0.090597	-0.352198	0	0
20099	1.915640	0.067728	9.588984	0.038515	-0.001334	0.008993	0.222565	0.151949	-0.762482	0.931300	-0.021611	-0.090807	-0.352090	0	0
20100	1.888763	0.048538	9.589331	0.031687	0.018030	0.003832	0.222053	0.150585	-0.763025	0.931336	-0.021278	-0.090817	-0.352013	0	0
20101	1.922600	0.013986	9.614690	0.024541	0.009449	-0.003141	0.222444	0.149626	-0.762527	0.931327	-0.021078	-0.090882	-0.352033	0	0
20102	1.912583	-0.025321	9.665204	-0.002854	0.020904	0.003080	0.223613	0.149082	-0.761766	0.931359	-0.021055	-0.090744	-0.351984	0	0
20103	1.888068	-0.047493	9.713876	0.009321	0.014595	0.009132	0.223621	0.148546	-0.762556	0.931394	-0.020995	-0.090706	-0.351904	0	0
20104	1.878439	-0.030371	9.709500	-0.002557	0.031244	0.011827	0.223103	0.148407	-0.762815	0.931464	-0.020941	-0.090471	-0.351782	0	0
20105	1.873698	-0.003904	9.734197	-0.004129	0.026729	0.021410	0.222580	0.149638	-0.763307	0.931551	-0.020981	-0.090271	-0.351602	0	0
20106	1.863716	-0.049770	9.719248	-0.016068	0.037275	0.023223	0.224668	0.149385	-0.763327	0.931663	-0.021042	-0.089930	-0.351387	0	0
20107	1.873517	-0.044624	9.685200	-0.013472	0.033735	0.024950	0.224653	0.151973	-0.762757	0.931766	-0.021152	-0.089633	-0.351183	0	0
20108	1.893095	-0.029959	9.660746	-0.009126	0.021355	0.031882	0.224649	0.151417	-0.761988	0.931893	-0.021213	-0.089463	-0.350887	0	0
20109	1.873652	-0.024997	9.666107	-0.009231	0.020559	0.027515	0.225050	0.151710	-0.763284	0.931994	-0.021337	-0.089304	-0.350652	0	0
20110	1.868870	-0.014982	9.642150	-0.010692	0.030055	0.035395	0.225443	0.150069	-0.762800	0.932145	-0.021384	-0.089047	-0.350314	0	0
20111	1.864027	-0.010142	9.647173	-0.028004	0.040771	0.029369	0.225960	0.152265	-0.763280	0.932265	-0.021619	-0.088635	-0.350082	0	0
20112	1.830257	0.036517	9.624407	-0.026072	0.045009	0.037215	0.227253	0.152948	-0.762236	0.932428	-0.021759	-0.088184	-0.349754	0	0
20113	1.767116	0.054244	9.606749	-0.038317	0.026746	0.038932	0.226986	0.154997	-0.762454	0.932567	-0.022150	-0.087865	-0.349439	0	0
20114	1.759892	0.064199	9.590110	-0.041054	0.016316	0.037163	0.228550	0.153637	-0.761712	0.932703	-0.022530	-0.087629	-0.349112	0	0
20115	1.769576	0.063664	9.631037	-0.041930	0.026885	0.031964	0.228551	0.155425	-0.762717	0.932816	-0.022948	-0.087298	-0.348865	0	0
