# Supplementary material for: Identification of Haptic Based Guiding Using Hard Reins
Source: PLoS One. 2015 Jul 22;10(7):e0132020. doi: 10.1371/journal.pone.0132020 (PMC4511788; doi:10.1371/journal.pone.0132020)
Supplement: S1 File — (ZIP) [file pone.0132020.s001.zip › MotionData1/Subject1/T12/gc12.txt]

// Start Time: 0
// Sample rate: 50.0Hz
// Scenario: 4.0
// Firmware Version: 2.6.1
Counter	Acc_X	Acc_Y	Acc_Z	Gyr_X	Gyr_Y	Gyr_Z	Mag_X	Mag_Y	Mag_Z	Quat_w	Quat_x	Quat_y	Quat_z	AnalogIn_1	AnalogIn_2
18900	8.926104	1.437753	3.809466	0.002150	-0.002618	0.009184	-0.812620	0.120520	-0.042650	-0.322697	0.469845	0.292263	0.767916	0	0
18901	8.926105	1.437643	3.787827	-0.017903	0.006616	0.002104	-0.813603	0.119648	-0.043196	-0.322575	0.469852	0.292085	0.768030	0	0
18902	8.935756	1.464003	3.766097	-0.028175	-0.015082	-0.002273	-0.811899	0.119017	-0.043787	-0.322306	0.470060	0.291911	0.768082	0	0
18903	8.957500	1.485760	3.789963	-0.030761	-0.004167	0.007366	-0.813040	0.120670	-0.043210	-0.322133	0.470207	0.291645	0.768166	0	0
18904	8.959922	1.481014	3.804375	-0.017875	0.008432	0.007379	-0.813470	0.121863	-0.042925	-0.322056	0.470229	0.291429	0.768267	0	0
18905	8.964776	1.466464	3.785117	-0.056403	0.001478	-0.010258	-0.814170	0.120397	-0.043331	-0.321643	0.470364	0.291030	0.768508	0	0
18906	8.967204	1.452282	3.838005	-0.043935	-0.000454	-0.045333	-0.814178	0.119378	-0.041913	-0.321009	0.470385	0.290889	0.768813	0	0
18907	8.926064	1.487729	3.694021	-0.028918	0.015769	-0.015470	-0.814746	0.119687	-0.041763	-0.320727	0.470307	0.290680	0.769058	0	0
18908	8.969641	1.439877	3.765869	-0.030882	0.004891	-0.020739	-0.814588	0.117751	-0.043030	-0.320361	0.470316	0.290507	0.769271	0	0
18909	8.930933	1.438231	3.905600	-0.060976	0.012410	-0.020825	-0.814585	0.116718	-0.043026	-0.319876	0.470350	0.290088	0.769609	0	0
18910	8.928517	1.442564	3.809444	-0.058355	0.012375	-0.038367	-0.813302	0.115209	-0.043606	-0.319266	0.470338	0.289762	0.769993	0	0
18911	8.921272	1.437444	3.746990	-0.038360	0.012202	-0.051482	-0.814011	0.115960	-0.043739	-0.318651	0.470213	0.289661	0.770362	0	0
18912	8.926147	1.389893	3.867207	-0.034820	-0.005969	-0.044444	-0.812894	0.116838	-0.042347	-0.318054	0.470248	0.289604	0.770609	0	0
18913	8.988987	1.437756	3.828240	-0.038101	0.026725	-0.031316	-0.812462	0.115496	-0.042772	-0.317637	0.470068	0.289364	0.770980	0	0
18914	8.940591	1.466403	3.766060	-0.034665	0.013989	-0.045325	-0.814576	0.113324	-0.042870	-0.317087	0.469948	0.289247	0.771324	0	0
18915	8.911580	1.449788	3.804754	-0.027225	0.026639	-0.041820	-0.814009	0.113752	-0.043164	-0.316640	0.469703	0.289140	0.771697	0	0
18916	8.872893	1.437832	3.809854	-0.031036	0.012153	-0.047080	-0.813025	0.113593	-0.042331	-0.316091	0.469579	0.289066	0.772025	0	0
18917	8.882546	1.457199	3.833811	-0.045549	0.023163	-0.045369	-0.813571	0.113873	-0.044868	-0.315520	0.469409	0.288845	0.772445	0	0
18918	8.877658	1.505527	3.867466	-0.021795	0.022976	-0.038280	-0.813860	0.112122	-0.043442	-0.315112	0.469197	0.288766	0.772769	0	0
18919	8.877659	1.505503	3.862658	-0.012716	0.013828	-0.034736	-0.815542	0.110373	-0.044538	-0.314751	0.469026	0.288778	0.773016	0	0
18920	8.906664	1.524696	3.857622	-0.008983	0.013800	-0.023313	-0.814837	0.110949	-0.044552	-0.314492	0.468888	0.288757	0.773213	0	0
18921	8.909077	1.529556	3.867218	-0.034509	0.015826	-0.020743	-0.815112	0.109915	-0.045109	-0.314142	0.468810	0.288529	0.773488	0	0
18922	8.889708	1.548894	3.876960	-0.009948	0.004740	-0.018033	-0.815108	0.109176	-0.045247	-0.313893	0.468761	0.288503	0.773628	0	0
18923	8.880047	1.534511	3.886660	-0.017950	0.022958	-0.011937	-0.814540	0.108278	-0.045253	-0.313709	0.468600	0.288339	0.773861	0	0
18924	8.853434	1.539536	3.920509	-0.005160	0.013790	0.000390	-0.814824	0.109168	-0.045393	-0.313651	0.468519	0.288236	0.773972	0	0
18925	8.843744	1.554020	3.925377	0.001905	0.004650	-0.018006	-0.815666	0.106824	-0.045369	-0.313461	0.468421	0.288312	0.774081	0	0
18926	8.867942	1.544256	3.905974	-0.009043	-0.000706	-0.012761	-0.814965	0.108582	-0.045247	-0.313241	0.468426	0.288285	0.774176	0	0
18927	8.877635	1.525006	3.910728	0.001988	0.008276	-0.013629	-0.816521	0.108614	-0.045222	-0.313095	0.468312	0.288330	0.774288	0	0
18928	8.896954	1.553965	3.929797	-0.001717	0.004676	-0.013626	-0.815393	0.107125	-0.044244	-0.312917	0.468250	0.288346	0.774391	0	0
18929	8.872766	1.554122	3.954016	0.000161	0.004669	-0.006602	-0.814677	0.109452	-0.046245	-0.312806	0.468190	0.288355	0.774469	0	0
18930	8.887270	1.563585	3.925051	0.000078	-0.013479	0.002200	-0.814674	0.107831	-0.045956	-0.312711	0.468308	0.288371	0.774430	0	0
18931	8.872761	1.563461	3.896306	0.011183	-0.005398	0.010992	-0.815106	0.108144	-0.045101	-0.312760	0.468341	0.288414	0.774374	0	0
18932	8.877637	1.524933	3.896302	0.000140	-0.008037	0.000429	-0.815106	0.108144	-0.045101	-0.312664	0.468413	0.288419	0.774368	0	0
18933	8.867942	1.544256	3.905974	0.002056	-0.006231	0.010966	-0.813968	0.109142	-0.046256	-0.312667	0.468481	0.288394	0.774334	0	0
18934	8.916319	1.539442	3.920050	0.019456	0.004510	0.007484	-0.814816	0.107394	-0.045668	-0.312752	0.468415	0.288478	0.774309	0	0
18935	8.911484	1.543852	3.838337	0.008583	0.004598	0.014481	-0.814250	0.107822	-0.045962	-0.312845	0.468390	0.288453	0.774296	0	0
18936	8.901848	1.505333	3.836035	0.000463	0.006483	0.021469	-0.815817	0.107722	-0.044522	-0.312953	0.468409	0.288316	0.774291	0	0
18937	8.882484	1.515247	3.886657	0.007569	-0.001744	0.008334	-0.814122	0.107983	-0.044410	-0.312975	0.468418	0.288332	0.774271	0	0
18938	8.848599	1.539325	3.877268	0.020381	-0.006377	0.018029	-0.813279	0.110033	-0.044432	-0.313117	0.468463	0.288409	0.774158	0	0
18939	8.867929	1.558580	3.881920	0.009460	-0.002658	0.019759	-0.815658	0.106519	-0.046217	-0.313233	0.468507	0.288389	0.774092	0	0
18940	8.863076	1.564058	4.011781	0.000345	0.001056	0.022363	-0.814686	0.109464	-0.045114	-0.313334	0.468570	0.288265	0.774059	0	0
18941	8.834037	1.587667	3.910995	0.013130	-0.008121	0.030311	-0.815393	0.109331	-0.045102	-0.313533	0.468675	0.288241	0.773924	0	0
18942	8.853438	1.541531	3.838763	0.000465	-0.009835	0.040804	-0.814268	0.109610	-0.044414	-0.313745	0.468876	0.288065	0.773781	0	0
18943	8.843768	1.520823	4.026382	-0.017876	-0.007862	0.033727	-0.814266	0.111078	-0.045269	-0.313827	0.469085	0.287785	0.773726	0	0
18944	8.848591	1.539810	3.973438	-0.001605	-0.017078	0.023254	-0.814270	0.111084	-0.044703	-0.313875	0.469297	0.287699	0.773610	0	0
18945	8.872910	1.409645	3.949324	0.012703	-0.048064	0.011011	-0.813434	0.112112	-0.043590	-0.313808	0.469656	0.287887	0.773349	0	0
18946	8.955124	1.442500	3.804441	-0.003890	-0.060652	0.002226	-0.813584	0.110801	-0.042168	-0.313555	0.470152	0.288018	0.773102	0	0
18947	9.124260	1.619946	3.711699	0.001520	-0.051644	-0.005617	-0.813869	0.110222	-0.041595	-0.313297	0.470525	0.288210	0.772908	0	0
18948	9.221102	1.537145	3.552378	0.027574	-0.039159	0.032149	-0.813875	0.110524	-0.041031	-0.313485	0.470843	0.288376	0.772576	0	0
18949	9.112495	1.331040	3.231169	0.031758	-0.002907	0.032941	-0.814164	0.111714	-0.040748	-0.313806	0.470858	0.288468	0.772402	0	0
18950	8.926264	1.333312	3.150783	0.021154	0.033494	0.031987	-0.814585	0.112894	-0.041595	-0.314172	0.470633	0.288357	0.772431	0	0
18951	8.853511	1.519214	3.232908	0.010222	0.039053	0.042527	-0.815439	0.114094	-0.041445	-0.314586	0.470421	0.288108	0.772485	0	0
18952	8.918720	1.613072	3.244376	0.050355	0.004257	0.083061	-0.813739	0.114498	-0.041899	-0.315397	0.470478	0.288073	0.772133	0	0
18953	9.254881	1.628048	3.446270	0.077965	0.005837	0.121748	-0.813748	0.117009	-0.041768	-0.316644	0.470538	0.288080	0.771583	0	0
18954	9.286432	1.503779	3.638481	0.065803	0.040441	0.160252	-0.813462	0.117588	-0.042341	-0.318224	0.470489	0.287684	0.771110	0	0
18955	9.071084	1.590820	3.649601	0.018350	0.049931	0.154875	-0.814309	0.118926	-0.043040	-0.319571	0.470493	0.286935	0.770830	0	0
18956	8.805202	1.436162	3.459329	0.014835	0.098950	0.099474	-0.813463	0.122883	-0.044202	-0.320611	0.469977	0.286245	0.770969	0	0
18957	8.553716	1.363029	3.684822	-0.001907	0.097294	0.063424	-0.813161	0.122853	-0.046470	-0.321292	0.469417	0.285619	0.771259	0	0
18958	8.384543	1.221733	3.784747	-0.007700	0.071943	0.044093	-0.814583	0.125244	-0.046457	-0.321721	0.469023	0.285101	0.771512	0	0
18959	7.963713	1.200982	3.845541	-0.075795	-0.079857	0.133616	-0.814296	0.125675	-0.047029	-0.322091	0.470265	0.284143	0.770954	0	0
18960	8.820109	0.995795	3.983707	-0.163487	-0.133710	0.073777	-0.813757	0.128197	-0.044786	-0.321433	0.472040	0.282947	0.770584	0	0
18961	8.413299	1.441305	4.366188	-0.046185	-0.227111	0.155003	-0.811953	0.129380	-0.041144	-0.321690	0.474376	0.282585	0.769174	0	0
18962	8.031133	1.474705	4.195847	-0.036322	-0.219861	0.228730	-0.812838	0.131796	-0.037746	-0.322573	0.476839	0.281906	0.767529	0	0
18963	7.876325	1.473401	4.370085	-0.117731	-0.342579	0.230440	-0.812898	0.137166	-0.032536	-0.322737	0.480492	0.281000	0.765511	0	0
18964	8.212284	1.740607	3.982732	-0.244147	-0.426873	0.271580	-0.812972	0.140790	-0.025055	-0.322363	0.485312	0.279183	0.763290	0	0
18965	8.763488	1.969765	4.228561	-0.303515	-0.507191	0.270736	-0.811651	0.145732	-0.015765	-0.321458	0.490904	0.277178	0.760823	0	0
18966	9.022336	1.934656	4.024741	-0.347984	-0.584004	0.265468	-0.811032	0.149507	-0.006599	-0.320068	0.497196	0.275082	0.758078	0	0
18967	9.279062	1.596514	3.883694	-0.361653	-0.495919	0.263493	-0.810853	0.154632	0.003841	-0.318818	0.502823	0.272610	0.755783	0	0
18968	9.342439	1.118876	3.715322	-0.372873	-0.322551	0.235045	-0.810496	0.159562	0.010036	-0.317761	0.507090	0.269621	0.754448	0	0
18969	9.519111	0.998794	3.824725	-0.406809	-0.227013	0.224283	-0.809144	0.162112	0.016508	-0.316697	0.510689	0.266131	0.753707	0	0
18970	9.700562	0.954764	3.739286	-0.386365	-0.229909	0.268210	-0.808901	0.165833	0.019882	-0.316054	0.514360	0.262559	0.752732	0	0
18971	9.720234	0.650207	3.506178	-0.442998	-0.260324	0.268043	-0.807256	0.170571	0.024360	-0.315027	0.518410	0.258663	0.751733	0	0
18972	9.509976	0.500306	3.320304	-0.466953	-0.276467	0.239007	-0.805340	0.175318	0.030247	-0.313609	0.522576	0.254769	0.750770	0	0
18973	9.476120	0.504613	3.209952	-0.531054	-0.257818	0.189689	-0.803991	0.178166	0.037001	-0.311518	0.526646	0.250593	0.750202	0	0
18974	9.584935	0.546744	3.002357	-0.572080	-0.204897	0.136011	-0.803779	0.182662	0.043766	-0.308931	0.530304	0.246206	0.750148	0	0
18975	9.548672	0.541328	2.872796	-0.634348	-0.151798	0.049794	-0.803095	0.181795	0.046869	-0.305483	0.533510	0.241647	0.750769	0	0
18976	9.413198	0.561299	2.974748	-0.728812	-0.080281	-0.077772	-0.803418	0.181557	0.051684	-0.300733	0.536145	0.236817	0.752347	0	0
18977	9.188344	0.461657	3.202472	-0.680962	-0.127887	-0.204878	-0.803731	0.178807	0.056368	-0.295152	0.538652	0.233171	0.753903	0	0
18978	9.151917	0.617668	3.096824	-0.570777	-0.309345	-0.150809	-0.804329	0.173271	0.062199	-0.290136	0.542314	0.230576	0.754023	0	0
18979	9.435020	0.517300	2.849604	-0.453983	-0.200507	-0.059415	-0.802373	0.172086	0.065566	-0.286681	0.544996	0.228055	0.754178	0	0
18980	9.459193	0.522601	2.952806	-0.591048	-0.232038	-0.039519	-0.803260	0.171858	0.070249	-0.282553	0.548346	0.224464	0.754385	0	0
18981	9.171460	0.463538	2.615956	-0.639235	-0.213489	-0.055471	-0.802887	0.169708	0.077181	-0.278063	0.551623	0.220546	0.754820	0	0
18982	9.275591	0.301683	3.014433	-0.782131	-0.307627	-0.123308	-0.801938	0.166358	0.083261	-0.272053	0.555835	0.216159	0.755188	0	0
18983	9.181026	0.510643	3.365976	-0.938115	-0.350842	-0.263992	-0.802832	0.160404	0.090938	-0.263992	0.560432	0.211487	0.755975	0	0
18984	9.570107	0.857680	3.069531	-0.851561	-0.576644	-0.251976	-0.802902	0.154023	0.101714	-0.256004	0.566482	0.207961	0.755190	0	0
18985	9.478093	0.961438	3.089353	-0.659945	-0.467441	-0.146331	-0.801838	0.148938	0.111618	-0.250098	0.571372	0.205000	0.754294	0	0
18986	9.579494	1.135201	3.201470	-0.619733	-0.612985	-0.193389	-0.802769	0.146561	0.122391	-0.243756	0.577133	0.202946	0.752538	0	0
18987	9.662103	0.777706	2.991988	-0.537525	-0.675379	-0.149317	-0.800886	0.142820	0.135386	-0.238066	0.583193	0.201408	0.750097	0	0
18988	9.313549	1.065893	2.749065	-0.593774	-1.077831	-0.234864	-0.797038	0.135530	0.151476	-0.230576	0.592178	0.200865	0.745529	0	0
18989	8.757489	0.912721	1.815592	-0.551266	-0.833119	-0.145605	-0.794215	0.132568	0.170110	-0.224455	0.599329	0.199537	0.742031	0	0
18990	9.558446	0.508421	2.079347	-0.494105	-0.859044	-0.054251	-0.792896	0.129571	0.182546	-0.219289	0.606680	0.198107	0.737974	0	0
18991	9.662766	0.249427	1.357519	-0.577482	-1.056238	-0.036689	-0.789085	0.127034	0.201302	-0.213319	0.615616	0.196381	0.732767	0	0
18992	9.566093	0.209085	0.968768	-0.598262	-1.077897	-0.117450	-0.784846	0.124189	0.219771	-0.206567	0.624517	0.194999	0.727519	0	0
18993	9.498483	0.111986	0.791426	-0.577539	-0.998226	-0.136832	-0.780591	0.117793	0.237547	-0.199915	0.632656	0.193713	0.722673	0	0
18994	9.401881	-0.000558	0.407543	-0.805855	-0.366611	-0.172444	-0.774726	0.112474	0.248504	-0.192774	0.636561	0.189699	0.722248	0	0
18995	9.740057	0.382582	1.049101	-0.847006	-0.492368	-0.108225	-0.774634	0.106798	0.256446	-0.185568	0.641507	0.185224	0.720920	0	0
18996	9.662903	0.162215	0.773355	-0.701429	-0.443624	-0.018482	-0.773005	0.102586	0.266196	-0.180029	0.645954	0.181098	0.719400	0	0
18997	9.832229	0.172194	0.413875	-0.645326	-0.338839	0.023656	-0.770802	0.100558	0.274087	-0.175322	0.649573	0.176922	0.718342	0	0
18998	9.914688	-0.058738	0.475972	-0.477931	-0.287551	0.113443	-0.768845	0.099371	0.277313	-0.172443	0.652671	0.173249	0.717125	0	0
18999	10.093917	-0.322901	0.660005	-0.442919	-0.276959	0.134509	-0.765491	0.097882	0.282638	-0.169946	0.655639	0.169683	0.715865	0	0
19000	10.103558	-0.284625	0.614223	-0.378534	-0.241180	0.157444	-0.764406	0.099977	0.287420	-0.168102	0.658274	0.166344	0.714666	0	0
19001	10.011548	-0.178871	0.552298	-0.320093	-0.239832	0.161995	-0.763741	0.099428	0.292643	-0.166664	0.660785	0.163404	0.713362	0	0
19002	9.822729	-0.014853	0.558352	-0.252067	-0.204050	0.191105	-0.762351	0.100312	0.295162	-0.165946	0.662973	0.160675	0.712118	0	0
19003	9.750119	0.056184	0.301569	-0.200315	-0.170885	0.228064	-0.761261	0.102401	0.299378	-0.165879	0.664882	0.158032	0.710945	0	0
19004	9.880802	-0.034539	0.490625	-0.187395	-0.131988	0.206961	-0.760986	0.104904	0.299363	-0.165816	0.666460	0.155537	0.710031	0	0
19005	9.987471	-0.289498	0.569394	-0.136380	-0.135156	0.185963	-0.758186	0.108118	0.301565	-0.165930	0.667930	0.153565	0.709052	0	0
19006	9.977884	-0.371752	0.487786	-0.107683	-0.152665	0.133382	-0.758369	0.110527	0.305659	-0.165842	0.669399	0.152160	0.707989	0	0
19007	10.009150	-0.198176	0.542714	-0.083887	-0.132890	0.133457	-0.756695	0.111110	0.308175	-0.165937	0.670678	0.150903	0.707024	0	0
19008	9.929419	-0.270988	0.403909	-0.084082	-0.145604	0.112394	-0.755583	0.112583	0.309988	-0.165867	0.672021	0.149791	0.706002	0	0
19009	9.789169	-0.288578	0.217416	-0.098966	-0.147312	0.070233	-0.754471	0.111996	0.312518	-0.165391	0.673328	0.148875	0.705061	0	0
19010	9.885864	-0.238091	0.231094	-0.061884	-0.094983	0.089576	-0.752790	0.112570	0.314185	-0.165381	0.674239	0.147985	0.704380	0	0
19011	10.219717	-0.347491	0.594191	-0.056608	-0.095055	0.075524	-0.753797	0.114377	0.315608	-0.165306	0.675112	0.147244	0.703717	0	0
19012	10.084437	-0.502040	0.463071	-0.045619	-0.089706	0.057951	-0.752689	0.116737	0.317559	-0.165195	0.675909	0.146678	0.703096	0	0
19013	9.789061	-0.180226	0.219733	-0.098707	-0.091058	0.049127	-0.750437	0.116410	0.318938	-0.164655	0.676782	0.145811	0.702562	0	0
19014	9.781727	-0.116709	0.400054	-0.080502	-0.091192	0.053570	-0.750723	0.114949	0.319798	-0.164269	0.677640	0.145026	0.701988	0	0
19015	9.721652	-0.506801	0.369555	-0.091247	-0.091113	0.052567	-0.750449	0.114072	0.321211	-0.163804	0.678504	0.144187	0.701435	0	0
19016	9.673268	-0.483417	0.218422	-0.124448	-0.092679	0.007742	-0.749763	0.115997	0.323030	-0.162800	0.679374	0.143410	0.700986	0	0
19017	9.598139	-0.333941	0.238083	-0.115459	-0.109975	0.018352	-0.748917	0.115247	0.323585	-0.161903	0.680358	0.142663	0.700391	0	0
19018	9.772329	-0.382253	0.256084	-0.076786	-0.082176	0.029810	-0.748377	0.116298	0.326258	-0.161391	0.681105	0.142050	0.699907	0	0
19019	9.954010	-0.661957	0.223729	-0.049221	-0.075176	0.028048	-0.747258	0.116585	0.327653	-0.161063	0.681750	0.141643	0.699437	0	0
19020	9.895949	-0.642962	0.154414	-0.056537	-0.078742	0.028039	-0.746839	0.116584	0.328353	-0.160679	0.682438	0.141176	0.698949	0	0
19021	9.857121	-0.517469	0.202681	-0.056760	-0.066040	-0.003540	-0.745728	0.116145	0.330882	-0.160094	0.682985	0.140915	0.698602	0	0
19022	9.753053	-0.449976	0.188960	-0.030991	-0.062596	0.021102	-0.745733	0.113945	0.332306	-0.159850	0.683509	0.140641	0.698200	0	0
19023	9.857072	-0.455600	0.058375	0.000040	-0.060151	0.014158	-0.745607	0.116021	0.333426	-0.159785	0.683949	0.140645	0.697783	0	0
19024	9.731237	-0.381386	-0.060979	0.040490	-0.041409	0.028288	-0.745468	0.116757	0.333421	-0.160119	0.684219	0.140795	0.697411	0	0
19025	9.707067	-0.400392	-0.017510	0.131142	-0.034875	0.056571	-0.745466	0.117343	0.332994	-0.161283	0.684332	0.141383	0.696913	0	0
19026	9.920009	-0.508612	0.067576	0.192801	-0.002724	0.082982	-0.743212	0.118925	0.333375	-0.163083	0.684164	0.142146	0.696504	0	0
19027	10.024137	-0.643080	0.167903	0.238755	0.018673	0.095317	-0.745767	0.121194	0.333689	-0.165329	0.683779	0.143129	0.696151	0	0
19028	9.905566	-0.594279	0.262496	0.253515	0.033096	0.104115	-0.743642	0.123058	0.332515	-0.167736	0.683286	0.144106	0.695858	0	0
19029	9.866757	-0.476688	0.176130	0.229935	0.046002	0.112848	-0.745191	0.127346	0.330118	-0.170082	0.682742	0.144859	0.695666	0	0
19030	9.765144	-0.449860	0.215319	0.242654	0.053165	0.099708	-0.744479	0.131296	0.328109	-0.172426	0.682108	0.145770	0.695521	0	0
19031	9.745857	-0.503319	0.112120	0.261049	0.054828	0.107636	-0.745755	0.134413	0.327268	-0.174959	0.681432	0.146758	0.695343	0	0
19032	9.726544	-0.546263	0.184424	0.282823	0.047390	0.098909	-0.745750	0.135878	0.326131	-0.177541	0.680761	0.147942	0.695095	0	0
19033	9.837822	-0.565688	0.183627	0.279298	0.055576	0.105910	-0.745197	0.140589	0.325960	-0.180185	0.680034	0.149063	0.694886	0	0
19034	9.924955	-0.646547	0.406652	0.251508	0.043991	0.072489	-0.744335	0.144965	0.322674	-0.182383	0.679388	0.150233	0.694693	0	0
19035	9.862060	-0.629952	0.337375	0.245866	0.036774	0.057570	-0.744904	0.145717	0.322822	-0.184435	0.678770	0.151481	0.694484	0	0
19036	9.929622	-0.464235	0.276640	0.230909	0.016921	0.044442	-0.745178	0.148211	0.320836	-0.186235	0.678304	0.152728	0.694187	0	0
19037	9.956217	-0.468228	0.447151	0.225533	0.028772	0.050553	-0.745756	0.152061	0.320828	-0.188087	0.677761	0.153895	0.693960	0	0
19038	10.040821	-0.424727	0.504199	0.203258	0.002628	0.039138	-0.745184	0.151748	0.320255	-0.189641	0.677430	0.155013	0.693611	0	0
19039	9.946437	-0.348710	0.274018	0.189393	-0.014503	0.031250	-0.745192	0.154845	0.319959	-0.191045	0.677220	0.156141	0.693177	0	0
19040	9.837586	-0.338821	0.294040	0.192097	-0.022676	0.035653	-0.746616	0.157094	0.320397	-0.192469	0.677074	0.157262	0.692673	0	0
19041	9.803639	-0.256719	0.332689	0.202891	-0.033646	0.033957	-0.743926	0.157623	0.319784	-0.193952	0.676970	0.158501	0.692078	0	0
19042	9.958452	-0.276125	0.348403	0.189310	-0.044429	0.060265	-0.744775	0.160141	0.318939	-0.195486	0.677014	0.159472	0.691379	0	0
19043	9.977989	-0.459431	0.288304	0.248515	-0.050383	0.037554	-0.744080	0.162347	0.319484	-0.197274	0.676937	0.161034	0.690585	0	0
19044	9.956427	-0.668649	0.329504	0.306608	-0.076282	0.013100	-0.743800	0.162198	0.319904	-0.199213	0.676889	0.163186	0.689570	0	0
19045	9.830585	-0.589511	0.231784	0.307925	-0.107149	-0.016676	-0.743527	0.164411	0.320314	-0.200934	0.676985	0.165634	0.688391	0	0
19046	9.982989	-0.616293	0.216267	0.329158	-0.140034	-0.064849	-0.742136	0.166618	0.322262	-0.202393	0.677185	0.168605	0.687044	0	0
19047	9.949121	-0.622689	0.370392	0.330368	-0.182694	-0.090246	-0.741159	0.168967	0.322943	-0.203629	0.677617	0.171852	0.685447	0	0
19048	9.828077	-0.493544	0.164405	0.428695	-0.201649	-0.102239	-0.740894	0.168395	0.325203	-0.205390	0.677953	0.175874	0.683567	0	0
19049	9.644311	-0.532592	0.007099	0.560595	-0.145557	-0.116049	-0.739502	0.168101	0.328010	-0.208067	0.677582	0.180787	0.681841	0	0
19050	9.538078	-0.702103	-0.217987	0.679560	-0.108438	-0.138670	-0.739355	0.171768	0.326012	-0.211419	0.676654	0.186552	0.680176	0	0
19051	9.528476	-0.772029	-0.241903	0.728041	-0.085253	-0.156153	-0.738659	0.175738	0.325842	-0.215048	0.675387	0.192732	0.678573	0	0
19052	9.711983	-0.466203	-0.176173	0.787567	-0.056701	-0.138414	-0.739212	0.177498	0.323722	-0.219201	0.673805	0.199093	0.676978	0	0
19053	9.745633	-0.265784	-0.049157	0.864737	-0.039146	-0.078530	-0.739621	0.180428	0.320747	-0.224341	0.671995	0.205551	0.675161	0	0
19054	9.136098	-0.190335	-0.540042	0.984473	0.045227	-0.057283	-0.738909	0.186436	0.317881	-0.230515	0.669355	0.212411	0.673578	0	0
19055	9.046759	-0.305528	-0.969657	1.015851	0.195628	0.025065	-0.740013	0.192159	0.312500	-0.237815	0.665719	0.218623	0.672656	0	0
19056	9.349379	-0.585714	-1.063002	1.039493	0.518475	0.101869	-0.742641	0.198609	0.303041	-0.246084	0.660068	0.223319	0.673707	0	0
19057	9.935059	-0.984322	-0.687083	1.035665	0.837910	0.184724	-0.747352	0.205936	0.288662	-0.255941	0.652236	0.226995	0.676429	0	0
19058	10.380373	-1.316601	-0.089002	0.917925	0.833355	0.085203	-0.752606	0.213245	0.271605	-0.262796	0.644907	0.229071	0.680117	0	0
19059	10.264050	-1.119549	0.281943	0.725900	0.721481	-0.037053	-0.756734	0.220832	0.255094	-0.268796	0.637984	0.232335	0.683188	0	0
19060	10.063107	-0.953766	0.634297	0.558309	0.771006	-0.024328	-0.759445	0.221622	0.240711	-0.273868	0.631146	0.234194	0.686880	0	0
19061	10.166819	-0.683086	0.868936	0.580670	0.574855	0.042740	-0.761902	0.223031	0.229573	-0.279098	0.625696	0.236322	0.689029	0	0
19062	9.837901	-0.670117	0.481839	0.645183	0.458168	0.000924	-0.763960	0.227112	0.220539	-0.284064	0.620754	0.239405	0.690404	0	0
19063	9.537838	-0.513592	0.402159	0.506071	0.726087	-0.101521	-0.767821	0.227066	0.208723	-0.288166	0.614047	0.241448	0.693981	0	0
19064	9.866164	-0.034208	1.983775	0.493456	0.581087	-0.059144	-0.771656	0.228458	0.193225	-0.292076	0.608450	0.243525	0.696546	0	0
19065	9.194436	-0.536229	0.111367	0.672363	0.287309	-0.191831	-0.772460	0.229155	0.187719	-0.295455	0.604012	0.248520	0.697218	0	0
19066	9.286646	-0.875934	0.567779	0.550122	0.863619	-0.238595	-0.775448	0.227443	0.173634	-0.299130	0.595761	0.251193	0.701778	0	0
19067	9.896083	-0.882201	1.409630	0.405716	1.011827	-0.156643	-0.777847	0.225103	0.156997	-0.302906	0.587031	0.251919	0.707233	0	0
19068	10.176291	-0.576186	2.018015	0.287136	0.395763	-0.119198	-0.782274	0.223451	0.145763	-0.304654	0.583067	0.253430	0.709219	0	0
19069	9.655862	-0.170192	2.170550	0.159403	0.084688	-0.205019	-0.786472	0.220099	0.141745	-0.304281	0.581472	0.255480	0.709953	0	0
19070	9.445612	-0.288741	1.518225	0.401359	0.129892	-0.166787	-0.787302	0.218181	0.140212	-0.305667	0.578910	0.258880	0.710220	0	0
19071	9.649173	-0.683857	1.521868	0.539290	0.348372	-0.072935	-0.786269	0.219576	0.134532	-0.309106	0.574600	0.262043	0.711071	0	0
19072	9.736350	-0.803563	1.680010	0.276017	0.369549	-0.143827	-0.788178	0.218056	0.126651	-0.310551	0.570746	0.263673	0.712940	0	0
19073	9.527964	-0.429550	1.787015	0.128889	0.286397	-0.163292	-0.789256	0.215952	0.121021	-0.310819	0.567883	0.264611	0.714760	0	0
19074	9.462711	-0.480036	1.782724	0.141879	0.293562	-0.149245	-0.792318	0.211835	0.116705	-0.311249	0.564956	0.265544	0.716544	0	0
19075	9.494457	-0.788055	1.821211	0.210041	0.354694	-0.156259	-0.793798	0.210594	0.108108	-0.312200	0.561354	0.266799	0.718492	0	0
19076	9.494477	-0.798243	1.710624	0.131401	0.326245	-0.259961	-0.794462	0.207318	0.104174	-0.311862	0.557908	0.268172	0.720808	0	0
19077	9.600724	-0.606865	1.498117	0.096814	0.273861	-0.298531	-0.797521	0.201579	0.100006	-0.310929	0.554842	0.269650	0.723023	0	0
19078	9.919869	-0.527945	1.962147	0.131007	0.300766	-0.361648	-0.798316	0.196970	0.095372	-0.309772	0.551286	0.271655	0.725485	0	0
19079	9.963148	-0.329480	2.658903	0.161906	0.091849	-0.341961	-0.802502	0.190220	0.091086	-0.308381	0.549200	0.274394	0.726628	0	0
19080	9.851640	-0.067547	2.529675	0.221471	-0.008429	-0.308277	-0.803178	0.184312	0.089567	-0.307258	0.547736	0.277711	0.726949	0	0
19081	9.517441	0.379469	2.276901	0.244840	-0.064829	-0.278204	-0.803895	0.180663	0.092140	-0.306347	0.546692	0.281176	0.726787	0	0
19082	9.275115	0.862412	2.013809	0.296402	-0.037978	-0.234118	-0.806430	0.176731	0.092340	-0.306080	0.545406	0.284713	0.726489	0	0
19083	9.277244	1.162770	1.898145	0.387239	0.010293	-0.212823	-0.806695	0.173772	0.091226	-0.306622	0.543550	0.288620	0.726110	0	0
19084	9.646915	1.517792	2.224538	0.497986	0.020294	-0.147538	-0.806826	0.170968	0.091099	-0.308235	0.541450	0.292960	0.725257	0	0
19085	9.772616	1.564719	2.495262	0.606043	-0.020470	-0.047176	-0.810063	0.170131	0.089459	-0.311055	0.539598	0.297641	0.723526	0	0
19086	9.743638	1.530377	2.360863	0.604207	-0.056745	-0.017303	-0.809072	0.172023	0.088727	-0.313940	0.538074	0.302265	0.721494	0	0
19087	9.719333	1.628025	2.620621	0.554556	-0.069028	-0.033184	-0.808637	0.170235	0.088021	-0.316415	0.536738	0.306632	0.719563	0	0
19088	9.699875	1.738680	2.596631	0.507655	-0.072284	-0.066611	-0.810345	0.170725	0.089178	-0.318356	0.535449	0.310854	0.717854	0	0
19089	9.731251	1.805996	2.586730	0.512453	-0.037844	-0.070136	-0.810646	0.171930	0.090875	-0.320417	0.533878	0.315003	0.716297	0	0
19090	9.690088	1.863159	2.452345	0.504358	0.020329	-0.007031	-0.810764	0.171609	0.088191	-0.323040	0.532096	0.318569	0.714866	0	0
19091	9.440973	1.876762	2.213728	0.489038	0.120299	0.012109	-0.812730	0.171044	0.086812	-0.326047	0.529702	0.321591	0.713925	0	0
19092	9.448005	2.077960	2.487598	0.436594	0.106225	-0.001116	-0.812839	0.170711	0.082997	-0.328605	0.527523	0.324345	0.713119	0	0
19093	9.588004	2.364081	2.452683	0.378659	0.075839	-0.002893	-0.812552	0.171288	0.082282	-0.330761	0.525738	0.326796	0.712321	0	0
19094	9.641253	2.311885	2.620634	0.431878	0.077235	0.033197	-0.813653	0.173625	0.077765	-0.333435	0.523874	0.329421	0.711238	0	0
19095	9.660892	2.018280	2.649581	0.446853	0.069859	0.069148	-0.813366	0.176261	0.076335	-0.336428	0.522122	0.331991	0.709920	0	0
19096	9.428852	1.876046	2.545605	0.434538	0.182463	-0.009171	-0.813622	0.177409	0.072657	-0.339140	0.519345	0.334481	0.709498	0	0
19097	9.123857	2.131105	2.429817	0.344774	0.183222	-0.040044	-0.816141	0.177133	0.069589	-0.341188	0.516750	0.336504	0.709454	0	0
19098	9.162358	2.321669	2.513529	0.303699	0.089192	-0.036463	-0.816397	0.175487	0.067054	-0.342679	0.514984	0.338497	0.709072	0	0
19099	9.268929	2.190387	2.291666	0.286531	0.009438	-0.057486	-0.819211	0.176261	0.064976	-0.343706	0.513750	0.340788	0.708371	0	0
19100	9.244894	2.050069	2.150105	0.313898	0.023708	-0.089064	-0.818497	0.174473	0.064831	-0.344641	0.512229	0.343337	0.707788	0	0
19101	9.324806	1.951350	2.171240	0.314643	0.099919	-0.083041	-0.819179	0.174750	0.061729	-0.345932	0.510162	0.345644	0.707528	0	0
19102	9.351446	1.915270	2.185500	0.280716	0.178239	-0.074457	-0.819160	0.172814	0.060182	-0.347308	0.507711	0.347330	0.707792	0	0
19103	9.220805	1.949170	2.186427	0.239401	0.238495	-0.055323	-0.819402	0.173062	0.055235	-0.348881	0.505010	0.348479	0.708385	0	0
19104	9.157830	2.033868	2.254137	0.219822	0.258656	-0.007991	-0.821354	0.173508	0.051730	-0.350703	0.502415	0.349120	0.709015	0	0
19105	9.092503	2.051206	2.331537	0.203793	0.220678	-0.027286	-0.822157	0.172731	0.046514	-0.352223	0.500052	0.349934	0.709530	0	0
19106	9.073045	2.148228	2.468642	0.197607	0.228015	0.000792	-0.821283	0.173124	0.043387	-0.353893	0.497768	0.350482	0.710034	0	0
19107	9.065755	2.184267	2.451836	0.201052	0.208930	-0.002676	-0.821809	0.173967	0.038301	-0.355524	0.495576	0.351192	0.710402	0	0
19108	9.041625	2.124260	2.480913	0.204508	0.202542	-0.022860	-0.822913	0.174543	0.034781	-0.356987	0.493347	0.352007	0.710816	0	0
19109	9.119017	2.124484	2.547666	0.215271	0.186113	-0.025444	-0.823442	0.173920	0.030691	-0.358439	0.491179	0.353010	0.711090	0	0
19110	9.119081	2.052682	2.631873	0.229969	0.182372	-0.011383	-0.824249	0.174178	0.025613	-0.360041	0.489030	0.354022	0.711258	0	0
19111	9.138480	2.004381	2.607728	0.257670	0.185784	0.020259	-0.825218	0.175642	0.022511	-0.362017	0.486865	0.355100	0.711204	0	0
19112	9.065877	2.047837	2.610628	0.253999	0.160428	0.046618	-0.824616	0.176172	0.017973	-0.364066	0.484982	0.356074	0.710957	0	0
19113	8.969123	2.055252	2.620945	0.277614	0.134843	0.058992	-0.824606	0.177630	0.016270	-0.366225	0.483234	0.357286	0.710430	0	0
19114	8.911003	2.134351	2.534752	0.285138	0.138428	0.083597	-0.824854	0.178769	0.011744	-0.368606	0.481516	0.358378	0.709815	0	0
19115	8.877090	2.187283	2.518127	0.327434	0.156245	0.104749	-0.825964	0.182734	0.007644	-0.371396	0.479587	0.359639	0.709028	0	0
19116	8.944919	2.081262	2.520122	0.349457	0.144266	0.125853	-0.823959	0.182368	0.004784	-0.374400	0.477726	0.360956	0.708035	0	0
19117	8.969178	2.004427	2.568093	0.347623	0.132485	0.134620	-0.823659	0.185282	0.001656	-0.377401	0.475985	0.362298	0.706929	0	0
19118	8.993351	2.014263	2.615993	0.349324	0.118861	0.136399	-0.821936	0.187862	-0.002343	-0.380381	0.474325	0.363652	0.705750	0	0
19119	8.988498	2.024240	2.683340	0.350866	0.070767	0.155772	-0.822490	0.190358	-0.004749	-0.383309	0.473070	0.365141	0.704238	0	0
19120	9.002947	2.095948	2.584601	0.363534	0.068839	0.145295	-0.823602	0.194474	-0.008567	-0.386228	0.471727	0.366734	0.702715	0	0
19121	9.331704	2.264667	2.716700	0.394262	0.008692	0.191130	-0.822609	0.197391	-0.010010	-0.389368	0.470856	0.368592	0.700590	0	0
19122	9.537550	1.977068	3.035197	0.426616	-0.066901	0.205273	-0.821199	0.202074	-0.011185	-0.392493	0.470423	0.370858	0.697937	0	0
19123	9.557200	1.687393	2.888630	0.424979	-0.078699	0.217501	-0.820203	0.203810	-0.012623	-0.395623	0.470121	0.373132	0.695155	0	0
19124	9.332511	1.437573	2.936156	0.367020	-0.043720	0.219878	-0.819221	0.208800	-0.013509	-0.398639	0.469797	0.374807	0.692746	0	0
19125	8.877944	1.325779	2.598163	0.332541	-0.032524	0.208337	-0.818370	0.212162	-0.015093	-0.401430	0.469490	0.376283	0.690539	0	0
19126	8.723109	1.396441	2.243407	0.337055	0.011021	0.257454	-0.816672	0.215361	-0.016407	-0.404757	0.469034	0.377342	0.688325	0	0
19127	9.100424	1.359324	2.630170	0.349688	-0.039898	0.310198	-0.816973	0.221861	-0.016572	-0.408288	0.469075	0.378477	0.685583	0	0
19128	9.434395	1.152409	2.752920	0.378927	-0.163581	0.328813	-0.815856	0.227297	-0.016897	-0.411625	0.469896	0.380183	0.682073	0	0
19129	9.702992	1.004027	3.005930	0.407617	-0.236427	0.345616	-0.814179	0.231701	-0.016095	-0.414905	0.471152	0.382329	0.678007	0	0
19130	9.898923	0.970831	3.163207	0.448562	-0.245852	0.345721	-0.813071	0.236118	-0.015001	-0.418344	0.472280	0.384742	0.673731	0	0
19131	9.860403	0.792693	3.156420	0.395954	-0.201873	0.327941	-0.810993	0.243777	-0.012664	-0.421557	0.473252	0.386718	0.669904	0	0
19132	9.696125	0.623148	2.907716	0.325419	-0.114196	0.294269	-0.810305	0.248493	-0.012130	-0.424549	0.473789	0.387969	0.666905	0	0
19133	9.497795	0.634789	2.772113	0.281790	-0.077535	0.271300	-0.808625	0.253774	-0.012039	-0.427309	0.474171	0.388904	0.664321	0	0
19134	9.463886	0.689740	2.678550	0.237623	-0.087170	0.237875	-0.807643	0.258175	-0.012781	-0.429603	0.474668	0.389712	0.662010	0	0
19135	9.550991	0.653679	2.714007	0.277455	-0.123805	0.236255	-0.805821	0.261247	-0.011976	-0.431920	0.475224	0.390968	0.659357	0	0
19136	9.633369	0.506866	2.747184	0.308431	-0.114102	0.211710	-0.804987	0.265219	-0.011724	-0.434255	0.475483	0.392468	0.656740	0	0
19137	9.732582	0.472188	2.582998	0.312500	-0.052460	0.190578	-0.802858	0.269285	-0.014039	-0.436709	0.475226	0.393848	0.654469	0	0
19138	9.894637	0.467132	2.581818	0.305182	-0.017953	0.153663	-0.802865	0.271645	-0.014190	-0.439013	0.474628	0.395174	0.652560	0	0
19139	9.788244	0.433912	2.647538	0.299678	0.009314	0.120254	-0.803711	0.274306	-0.015461	-0.441182	0.473734	0.396521	0.650927	0	0
19140	9.558445	0.467559	2.569849	0.299812	0.034738	0.106183	-0.802282	0.274259	-0.017181	-0.443336	0.472628	0.397786	0.649494	0	0
19141	9.410884	0.496354	2.508393	0.297937	0.020252	0.113221	-0.801837	0.276283	-0.020449	-0.445488	0.471633	0.399096	0.647939	0	0
19142	9.343152	0.508322	2.475218	0.301537	0.032923	0.092153	-0.801277	0.279367	-0.020896	-0.447540	0.470469	0.400436	0.646543	0	0
19143	9.318870	0.597850	2.557067	0.272083	0.024095	0.079829	-0.801534	0.279928	-0.024147	-0.449364	0.469422	0.401710	0.645248	0	0
19144	9.241405	0.678949	2.384460	0.237366	0.033449	0.063959	-0.801234	0.280195	-0.026274	-0.450921	0.468425	0.402755	0.644233	0	0
19145	9.207599	0.630533	2.322236	0.193602	0.053760	0.042755	-0.800650	0.281483	-0.028976	-0.452253	0.467385	0.403557	0.643553	0	0
19146	9.270591	0.528982	2.254540	0.175496	0.068411	0.037406	-0.800790	0.281485	-0.029115	-0.453438	0.466363	0.404130	0.643100	0	0
19147	9.391661	0.393834	2.224914	0.139707	0.068669	0.005699	-0.802188	0.282815	-0.031644	-0.454338	0.465319	0.404688	0.642871	0	0
19148	9.517436	0.388783	2.214382	0.091001	0.058151	-0.022483	-0.801035	0.283795	-0.034495	-0.454731	0.464483	0.405064	0.642960	0	0
19149	9.681838	0.458237	2.189082	0.075258	0.063694	-0.050585	-0.801297	0.280833	-0.035892	-0.454949	0.463536	0.405490	0.643221	0	0
19150	9.759221	0.461184	2.318344	0.050417	0.074771	-0.080495	-0.802120	0.280230	-0.038704	-0.454774	0.462588	0.405746	0.643866	0	0
19151	9.749540	0.461538	2.385734	0.012008	0.087786	-0.100789	-0.802114	0.279192	-0.039124	-0.454473	0.461569	0.405885	0.644722	0	0
19152	9.662462	0.471116	2.350298	-0.018577	0.122536	-0.084234	-0.803231	0.278904	-0.040660	-0.454107	0.460634	0.405468	0.645909	0	0
19153	9.565728	0.452399	2.430361	-0.047677	0.139122	-0.087845	-0.804759	0.276546	-0.043171	-0.453821	0.459606	0.404926	0.647181	0	0
19154	9.449591	0.500335	2.354234	-0.045747	0.150007	-0.087845	-0.802464	0.274107	-0.046026	-0.453504	0.458544	0.404287	0.648555	0	0
19155	9.490783	0.414305	2.493450	-0.054927	0.121055	-0.063281	-0.803993	0.273517	-0.048968	-0.453269	0.457763	0.403663	0.649659	0	0
19156	9.527177	0.305548	2.421145	-0.043994	0.091924	-0.043936	-0.804846	0.274274	-0.048816	-0.453028	0.457232	0.403111	0.650543	0	0
19157	9.386906	0.316460	2.157693	-0.062029	0.115663	-0.052781	-0.804264	0.273654	-0.050520	-0.452806	0.456560	0.402415	0.651599	0	0
19158	9.251577	0.180620	2.394409	-0.069488	0.099413	-0.056333	-0.803955	0.273762	-0.053636	-0.452445	0.456015	0.401752	0.652641	0	0
19159	9.208064	0.158968	2.385128	-0.087672	0.121336	-0.073085	-0.805640	0.272310	-0.054592	-0.451996	0.455339	0.400952	0.653914	0	0
19160	9.178924	0.276884	2.366011	-0.117024	0.121578	-0.084534	-0.806457	0.270229	-0.057540	-0.451317	0.454750	0.400002	0.655374	0	0
19161	9.135400	0.264935	2.371147	-0.106152	0.106977	-0.080106	-0.806311	0.270662	-0.058251	-0.450678	0.454222	0.399175	0.656682	0	0
19162	9.145004	0.341550	2.289269	-0.142750	0.116340	-0.098613	-0.806300	0.268883	-0.058951	-0.449770	0.453720	0.398143	0.658276	0	0
19163	9.227213	0.374721	2.206897	-0.170185	0.131968	-0.121502	-0.805433	0.267518	-0.060656	-0.448664	0.453149	0.396966	0.660133	0	0
19164	9.514956	0.433166	2.421130	-0.175979	0.112938	-0.124981	-0.807671	0.266357	-0.063160	-0.447421	0.452704	0.395852	0.661948	0	0
19165	9.594768	0.410561	2.735523	-0.246461	0.028207	-0.160152	-0.810499	0.263766	-0.062254	-0.445298	0.453001	0.394804	0.663799	0	0
19166	9.681556	0.717252	2.467767	-0.220990	0.027984	-0.160004	-0.808793	0.262544	-0.062842	-0.443276	0.453175	0.393924	0.665554	0	0
19167	9.869958	0.942547	2.797994	-0.225933	0.006253	-0.154667	-0.810780	0.261418	-0.061532	-0.441188	0.453542	0.393078	0.667189	0	0
19168	9.831046	1.143208	2.951988	-0.247302	-0.015333	-0.159910	-0.811902	0.258341	-0.061500	-0.438870	0.454114	0.392208	0.668840	0	0
19169	9.663998	1.316145	2.823237	-0.212671	-0.004716	-0.173840	-0.813597	0.256755	-0.061183	-0.436664	0.454414	0.391579	0.670447	0	0
19170	9.434174	1.360307	2.921051	-0.196247	-0.012073	-0.163260	-0.813877	0.254992	-0.060888	-0.434563	0.454718	0.391047	0.671915	0	0
19171	9.274469	1.441868	2.816364	-0.205384	-0.022867	-0.153597	-0.814444	0.252358	-0.059736	-0.432448	0.455180	0.390448	0.673313	0	0
19172	9.221051	1.646783	2.855055	-0.194198	-0.012039	-0.122821	-0.815581	0.250330	-0.058294	-0.430619	0.455629	0.389738	0.674592	0	0
19173	9.225799	1.735904	2.864565	-0.183268	-0.015752	-0.115747	-0.815711	0.249141	-0.059277	-0.428882	0.456089	0.389081	0.675765	0	0
19174	9.278915	1.829695	2.859292	-0.205340	-0.033721	-0.110486	-0.816565	0.247400	-0.057982	-0.427000	0.456774	0.388331	0.676925	0	0
19175	9.293297	1.952943	2.955256	-0.207645	-0.071810	-0.117433	-0.817137	0.245508	-0.056551	-0.424917	0.457704	0.387753	0.677938	0	0
19176	9.293158	2.090271	2.974380	-0.191616	-0.102793	-0.124341	-0.818277	0.243778	-0.054828	-0.422728	0.458741	0.387446	0.678781	0	0
19177	9.285851	2.140913	2.988817	-0.194504	-0.110028	-0.131346	-0.818426	0.241732	-0.053119	-0.420456	0.459813	0.387180	0.679618	0	0
19178	9.278558	2.183860	2.909495	-0.195238	-0.104572	-0.115547	-0.820419	0.241935	-0.051673	-0.418299	0.460903	0.386812	0.680420	0	0
19179	9.397056	2.186928	3.074520	-0.172654	-0.122912	-0.117223	-0.820852	0.238573	-0.049389	-0.416167	0.462019	0.386679	0.681045	0	0
19180	9.322171	2.093096	3.065527	-0.175412	-0.131959	-0.117244	-0.820735	0.237277	-0.045991	-0.413961	0.463210	0.386551	0.681653	0	0
19181	9.210927	2.087937	2.965365	-0.213570	-0.106235	-0.127902	-0.822005	0.235387	-0.045680	-0.411625	0.464332	0.386116	0.682550	0	0
19182	9.177155	2.005670	2.874317	-0.242861	-0.124148	-0.127969	-0.820617	0.234952	-0.042306	-0.409076	0.465690	0.385551	0.683477	0	0
19183	9.102030	2.168549	2.687201	-0.259461	-0.133087	-0.136730	-0.821766	0.233232	-0.039593	-0.406354	0.467140	0.384947	0.684451	0	0
19184	9.162498	2.172959	2.624245	-0.274036	-0.155651	-0.110404	-0.822357	0.230922	-0.035755	-0.403598	0.468926	0.384172	0.685295	0	0
19185	9.244771	2.138827	2.563565	-0.264671	-0.123985	-0.118325	-0.824058	0.228315	-0.034302	-0.401002	0.470396	0.383404	0.686241	0	0
19186	9.288305	2.147956	2.476687	-0.235162	-0.097010	-0.112141	-0.824351	0.226569	-0.032451	-0.398660	0.471592	0.382678	0.687189	0	0
19187	9.322242	2.061828	2.594318	-0.212280	-0.097195	-0.105089	-0.825498	0.223671	-0.029450	-0.396496	0.472711	0.382096	0.687996	0	0
19188	9.380318	2.028352	2.656431	-0.196798	-0.077374	-0.129657	-0.824094	0.222038	-0.027628	-0.394245	0.473568	0.381606	0.688971	0	0
19189	9.259434	1.993953	2.484236	-0.185362	-0.047510	-0.112126	-0.825759	0.218944	-0.030274	-0.392343	0.474204	0.381043	0.689930	0	0
19190	9.182076	1.960095	2.431935	-0.183155	-0.023015	-0.096367	-0.825781	0.218677	-0.027586	-0.390649	0.474721	0.380312	0.690938	0	0
19191	9.119330	1.820526	2.427699	-0.168197	0.018602	-0.106953	-0.826208	0.216777	-0.026580	-0.389112	0.474849	0.379582	0.692118	0	0
19192	9.114460	1.847356	2.495032	-0.157188	0.042104	-0.120993	-0.825907	0.213219	-0.027419	-0.387583	0.474734	0.378869	0.693445	0	0
19193	9.099925	1.875929	2.427795	-0.122426	0.021868	-0.091038	-0.827028	0.211465	-0.027958	-0.386382	0.474719	0.378366	0.694400	0	0
19194	9.201429	1.959824	2.383709	-0.096919	0.028903	-0.099736	-0.827871	0.211916	-0.028795	-0.385265	0.474522	0.378041	0.695331	0	0
19195	9.317487	1.989051	2.483816	-0.080116	0.058715	-0.078664	-0.828407	0.209096	-0.031319	-0.384487	0.474132	0.377631	0.696250	0	0
19196	9.380405	1.952990	2.512237	-0.045177	0.077483	-0.068082	-0.827702	0.207172	-0.030333	-0.384000	0.473526	0.377315	0.697101	0	0
19197	9.387579	2.028074	2.603485	-0.023910	0.091847	-0.041706	-0.827247	0.204771	-0.033158	-0.383869	0.472828	0.376994	0.697821	0	0
19198	9.293135	2.148374	2.560800	-0.011816	0.106288	-0.024117	-0.828652	0.205671	-0.034553	-0.383970	0.472049	0.376602	0.698504	0	0
19199	9.244685	2.216366	2.662077	0.008321	0.117934	-0.022315	-0.826502	0.204856	-0.037696	-0.384222	0.471116	0.376315	0.699149	0	0
19200	9.179380	2.207428	2.780370	0.026600	0.115080	-0.013500	-0.827466	0.204256	-0.040506	-0.384617	0.470164	0.376111	0.699683	0	0
19201	9.051149	2.250893	2.769251	0.031977	0.086022	0.005864	-0.826320	0.204508	-0.042364	-0.385056	0.469467	0.375981	0.699979	0	0
19202	8.959284	2.209944	2.738700	0.030330	0.080609	0.028670	-0.828000	0.203785	-0.044172	-0.385630	0.468902	0.375734	0.700175	0	0
19203	8.770701	2.144796	2.655982	0.021118	0.055294	0.035680	-0.827713	0.204510	-0.044887	-0.386110	0.468573	0.375506	0.700253	0	0
19204	8.628057	2.110017	2.402201	0.023138	0.028073	0.075202	-0.825429	0.202231	-0.046611	-0.386778	0.468576	0.375194	0.700049	0	0
19205	8.761116	2.062493	2.564757	0.044891	-0.001143	0.091954	-0.826293	0.204915	-0.045760	-0.387550	0.468761	0.375089	0.699555	0	0
19206	8.886961	1.994458	2.477340	0.075301	-0.003214	0.123611	-0.825424	0.204136	-0.047892	-0.388685	0.468962	0.375036	0.698818	0	0
19207	8.911212	1.933990	2.429127	0.096429	-0.014274	0.146479	-0.824299	0.208385	-0.048778	-0.390028	0.469241	0.375087	0.697855	0	0
19208	9.061114	1.993689	2.375089	0.127558	-0.018168	0.165886	-0.824165	0.209422	-0.048219	-0.391646	0.469498	0.375257	0.696683	0	0
19209	9.409367	2.013257	2.536019	0.164096	-0.045700	0.209899	-0.823884	0.211918	-0.048941	-0.393625	0.469967	0.375604	0.695063	0	0
19210	9.583706	1.788410	2.876333	0.226136	-0.077057	0.239867	-0.822917	0.214721	-0.047272	-0.395993	0.470518	0.376337	0.692945	0	0
19211	9.666222	1.517963	2.741312	0.266390	-0.102814	0.257485	-0.821094	0.219409	-0.047181	-0.398561	0.471148	0.377387	0.690470	0	0
19212	9.584320	1.172126	2.886447	0.250339	-0.113547	0.297734	-0.819687	0.223508	-0.047787	-0.401298	0.472059	0.378153	0.687837	0	0
19213	9.323319	0.962742	2.826014	0.148149	-0.121767	0.293052	-0.819433	0.227361	-0.045828	-0.403472	0.473414	0.378285	0.685559	0	0
19214	9.231153	1.250038	2.480240	0.141321	-0.083586	0.315002	-0.818890	0.231791	-0.044725	-0.405910	0.474614	0.378084	0.683397	0	0
19215	9.168259	1.234758	2.774032	0.161243	-0.138151	0.362496	-0.817790	0.236661	-0.042784	-0.408549	0.476276	0.378032	0.680691	0	0
19216	9.385963	1.201214	2.868639	0.162481	-0.208960	0.369608	-0.815269	0.241787	-0.041717	-0.410976	0.478434	0.378218	0.677606	0	0
19217	9.623103	1.085505	2.907873	0.145950	-0.203418	0.348478	-0.813052	0.248122	-0.038669	-0.413186	0.480532	0.378380	0.674681	0	0
19218	9.720039	0.915620	2.666878	0.118450	-0.159703	0.269342	-0.812527	0.252281	-0.035302	-0.414895	0.482146	0.378530	0.672393	0	0
19219	9.700702	0.901361	2.698286	0.089171	-0.121370	0.220074	-0.811416	0.255371	-0.034061	-0.416268	0.483429	0.378577	0.670594	0	0
19220	9.546044	0.762135	2.735593	0.083751	-0.090474	0.184878	-0.810308	0.258760	-0.032538	-0.417499	0.484394	0.378610	0.669112	0	0
19221	9.522024	0.595965	2.719074	0.112872	-0.119751	0.193718	-0.808922	0.261856	-0.030311	-0.418814	0.485461	0.378930	0.667334	0	0
19222	9.647922	0.472787	2.677382	0.167792	-0.167381	0.255314	-0.807523	0.264347	-0.029355	-0.420624	0.486849	0.379497	0.664857	0	0
19223	9.899634	0.299106	2.682898	0.175078	-0.194690	0.274638	-0.806992	0.269085	-0.026980	-0.422489	0.488450	0.380142	0.662126	0	0
19224	10.093377	0.034763	2.835570	0.171196	-0.214652	0.258795	-0.806178	0.272200	-0.024037	-0.424143	0.490141	0.380900	0.659378	0	0
19225	10.025856	-0.162786	2.790543	0.158711	-0.176448	0.239358	-0.805645	0.277083	-0.021946	-0.425757	0.491544	0.381518	0.656932	0	0
19226	9.663101	-0.182901	2.516720	0.107569	-0.139732	0.181259	-0.804981	0.280946	-0.018297	-0.426852	0.492715	0.381902	0.655118	0	0
19227	9.217680	0.225880	2.288833	0.052307	-0.139250	0.132076	-0.804151	0.281688	-0.016334	-0.427377	0.493910	0.382183	0.653710	0	0
19228	9.439919	0.516062	2.128292	0.049319	-0.126559	0.103178	-0.803034	0.283300	-0.015228	-0.427721	0.494941	0.382511	0.652513	0	0
19229	9.703688	0.378609	2.160136	0.082843	-0.110558	0.051436	-0.801635	0.284468	-0.013842	-0.427979	0.495508	0.383265	0.651471	0	0
19230	9.778903	0.140223	2.174207	0.110018	-0.096304	-0.002984	-0.803341	0.283926	-0.012538	-0.428022	0.495687	0.384365	0.650657	0	0
19231	9.541829	0.204464	1.954695	0.066401	-0.046943	-0.038241	-0.803067	0.282901	-0.011124	-0.427858	0.495566	0.385181	0.650375	0	0
19232	9.526930	0.592077	1.949679	0.009892	-0.021053	-0.031292	-0.803069	0.282022	-0.010555	-0.427451	0.495608	0.385404	0.650478	0	0
19233	9.613733	0.850235	2.083473	-0.048968	-0.045974	-0.036600	-0.803056	0.279358	-0.011109	-0.426729	0.495980	0.385457	0.650637	0	0
19234	9.550982	0.708695	2.165792	-0.036269	-0.053335	-0.045376	-0.803919	0.278511	-0.009112	-0.425905	0.496359	0.385609	0.650799	0	0
19235	9.512578	0.426353	2.024451	0.002618	-0.011925	-0.045406	-0.803352	0.277469	-0.008834	-0.425513	0.496254	0.385895	0.650965	0	0
19236	9.488523	0.296224	1.993477	0.023388	0.048705	-0.034937	-0.803642	0.277632	-0.007981	-0.425342	0.495817	0.385868	0.651426	0	0
19237	9.294947	0.396646	1.800065	-0.056701	0.104716	-0.068525	-0.806026	0.275890	-0.009773	-0.424955	0.495116	0.385385	0.652496	0	0
19238	9.432313	0.874386	2.046311	-0.132220	0.079028	-0.082593	-0.805314	0.275280	-0.010206	-0.423746	0.494999	0.384397	0.653953	0	0
19239	9.628141	0.956024	2.059239	-0.184022	0.051281	-0.129164	-0.803308	0.271530	-0.011920	-0.422123	0.494950	0.383607	0.655502	0	0
19240	9.565475	0.739317	2.035831	-0.162275	0.045642	-0.158120	-0.806409	0.268493	-0.011997	-0.420273	0.494803	0.383037	0.657133	0	0
19241	9.720396	0.595579	2.222348	-0.121792	0.088852	-0.165135	-0.806269	0.266433	-0.011001	-0.418862	0.494102	0.382671	0.658772	0	0
19242	9.735049	0.474016	1.991531	-0.106687	0.106871	-0.138821	-0.807523	0.262464	-0.011811	-0.417330	0.493568	0.381877	0.660602	0	0
19243	9.599770	0.314906	1.910905	-0.084321	0.103084	-0.093173	-0.807790	0.261274	-0.013216	-0.416629	0.492889	0.381341	0.661861	0	0
19244	9.430376	0.397330	1.974586	-0.107940	0.092429	-0.062488	-0.808332	0.258902	-0.015177	-0.415845	0.492565	0.380450	0.663107	0	0
19245	9.362402	0.657034	1.893126	-0.179238	0.072166	-0.040628	-0.808739	0.257125	-0.016577	-0.414904	0.492684	0.379151	0.664351	0	0
19246	9.439796	0.666161	1.815617	-0.153800	0.080099	-0.065142	-0.808892	0.257730	-0.015445	-0.413841	0.492610	0.378030	0.665706	0	0
19247	9.546274	0.594601	1.978387	-0.163172	0.071088	-0.082722	-0.809150	0.254764	-0.017267	-0.412691	0.492506	0.377048	0.667052	0	0
19248	9.544024	0.430673	1.935260	-0.133784	0.104402	-0.108185	-0.809144	0.253579	-0.017545	-0.411595	0.491983	0.376218	0.668583	0	0
19249	9.517452	0.387886	2.036468	-0.146434	0.110870	-0.098584	-0.811122	0.252147	-0.017223	-0.410568	0.491482	0.375258	0.670120	0	0
19250	9.348217	0.313685	2.073829	-0.144893	0.074577	-0.100314	-0.810965	0.250506	-0.018491	-0.409363	0.491225	0.374441	0.671502	0	0
19251	9.144923	0.441576	2.072805	-0.159952	0.023913	-0.096749	-0.810401	0.249026	-0.017787	-0.407954	0.491366	0.373733	0.672649	0	0
19252	9.038375	0.580644	1.929215	-0.194380	0.026034	-0.065207	-0.811106	0.246391	-0.017057	-0.406566	0.491758	0.372615	0.673822	0	0
19253	9.323650	0.714582	1.835660	-0.201706	0.049646	-0.084516	-0.811939	0.244918	-0.018310	-0.405126	0.491939	0.371459	0.675194	0	0
19254	9.507303	0.855450	2.132331	-0.222800	-0.011905	-0.121308	-0.812791	0.240528	-0.016297	-0.403083	0.492484	0.370579	0.676501	0	0
19255	9.608776	0.966035	2.129096	-0.235637	0.007240	-0.140638	-0.812936	0.239359	-0.015441	-0.400933	0.492875	0.369638	0.678008	0	0
19256	9.673861	1.164655	2.385714	-0.225269	-0.020971	-0.159837	-0.813922	0.235404	-0.014418	-0.398583	0.493338	0.368966	0.679421	0	0
19257	9.456012	1.347176	2.233284	-0.203556	-0.051974	-0.147417	-0.814650	0.235298	-0.011860	-0.396320	0.493970	0.368508	0.680534	0	0
19258	9.617970	1.447518	2.126232	-0.168808	-0.042298	-0.145558	-0.815775	0.232371	-0.011546	-0.394264	0.494398	0.368232	0.681565	0	0
19259	9.879176	1.440841	2.309457	-0.152438	-0.056056	-0.128824	-0.816635	0.227550	-0.008400	-0.392360	0.494918	0.368043	0.682388	0	0
19260	9.930017	1.372148	2.547163	-0.163452	-0.074101	-0.112175	-0.816929	0.225658	-0.006407	-0.390416	0.495672	0.367745	0.683117	0	0
19261	9.651855	1.382531	2.616506	-0.179627	-0.052150	-0.104352	-0.816793	0.222721	-0.004700	-0.388554	0.496356	0.367231	0.683957	0	0
19262	9.361503	1.493880	2.652196	-0.186897	-0.044791	-0.103484	-0.817373	0.220839	-0.002278	-0.386658	0.497028	0.366610	0.684877	0	0
19263	9.228432	1.546558	2.556955	-0.188774	-0.057466	-0.098196	-0.817955	0.219695	0.000141	-0.384769	0.497800	0.366020	0.685694	0	0
19264	9.371149	1.531828	2.541499	-0.166914	-0.077619	-0.082320	-0.818794	0.217347	-0.000118	-0.383004	0.498687	0.365563	0.686282	0	0
19265	9.525935	1.541107	2.516318	-0.154230	-0.090445	-0.078755	-0.819238	0.215910	0.002723	-0.381297	0.499619	0.365236	0.686729	0	0
19266	9.615353	1.613273	2.530031	-0.156053	-0.095875	-0.066446	-0.818267	0.214002	0.005685	-0.379580	0.500666	0.364809	0.687144	0	0
19267	9.680592	1.666797	2.659341	-0.103051	-0.105371	-0.039967	-0.819551	0.212425	0.007693	-0.378338	0.501643	0.364694	0.687178	0	0
19268	9.670913	1.667054	2.707496	-0.105576	-0.098984	-0.018922	-0.819570	0.211567	0.010243	-0.377168	0.502701	0.364370	0.687219	0	0
19269	9.578986	1.684092	2.717771	-0.091593	-0.080023	-0.003116	-0.820155	0.211015	0.012800	-0.376328	0.503591	0.364052	0.687198	0	0
19270	9.438805	1.594566	2.589038	-0.071357	-0.071110	-0.005736	-0.819592	0.210124	0.013360	-0.375511	0.504379	0.363784	0.687208	0	0
19271	9.371040	1.644716	2.488514	-0.058589	-0.070305	-0.009204	-0.818906	0.210284	0.015894	-0.374829	0.505054	0.363685	0.687137	0	0
19272	9.409825	1.551201	2.574860	-0.047291	-0.054963	0.014472	-0.820328	0.209587	0.017052	-0.374305	0.505728	0.363399	0.687078	0	0
19273	9.405125	1.432171	2.363417	-0.015771	-0.029820	0.032041	-0.820059	0.209452	0.018745	-0.374270	0.506112	0.363234	0.686901	0	0
19274	9.395365	1.521046	2.320139	0.013551	-0.017352	0.036505	-0.819778	0.210772	0.018452	-0.374378	0.506360	0.363141	0.686709	0	0
19275	9.424307	1.593763	2.425655	0.024577	-0.024685	0.062007	-0.819218	0.211356	0.019006	-0.374771	0.506666	0.363083	0.686300	0	0
19276	9.404820	1.737857	2.348744	0.019280	-0.006485	0.070784	-0.818801	0.211651	0.019705	-0.375195	0.506936	0.362823	0.686006	0	0
19277	9.332258	1.751707	2.209816	0.019655	0.037068	0.065467	-0.819220	0.212388	0.018860	-0.375809	0.506848	0.362483	0.685915	0	0
19278	9.366113	1.749783	2.315358	0.021798	0.066097	0.077719	-0.818088	0.212953	0.018556	-0.376586	0.506619	0.361953	0.685937	0	0
19279	9.274254	1.703933	2.267981	0.014794	0.085222	0.088194	-0.818938	0.214736	0.017997	-0.377504	0.506300	0.361284	0.686021	0	0
19280	9.264594	1.689478	2.263255	0.016984	0.109714	0.105715	-0.817789	0.215426	0.015712	-0.378619	0.505882	0.360425	0.686166	0	0
19281	9.317834	1.655911	2.306170	0.031563	0.096890	0.116289	-0.817648	0.217335	0.014994	-0.379855	0.505518	0.359684	0.686141	0	0
19282	9.351702	1.646425	2.344398	0.031354	0.098692	0.089958	-0.815938	0.219932	0.012551	-0.380906	0.505056	0.359053	0.686228	0	0
19283	9.358974	1.629549	2.341955	0.043565	0.127634	0.100476	-0.817078	0.221436	0.012987	-0.382201	0.504376	0.358357	0.686372	0	0
19284	9.419477	1.584310	2.459358	0.079222	0.136414	0.100538	-0.815506	0.223148	0.010409	-0.383694	0.503511	0.357852	0.686439	0	0
19285	9.385651	1.546009	2.493296	0.077546	0.165464	0.086444	-0.815623	0.223709	0.007297	-0.385196	0.502387	0.357313	0.686701	0	0
19286	9.308177	1.618606	2.544292	0.088446	0.172644	0.077700	-0.814620	0.226612	0.004581	-0.386715	0.501147	0.356851	0.686994	0	0
19287	9.221060	1.662205	2.571340	0.112889	0.143422	0.086579	-0.814306	0.227450	0.000613	-0.388314	0.500033	0.356638	0.687015	0	0
19288	9.216171	1.712819	2.580951	0.106425	0.138034	0.086583	-0.814858	0.227591	-0.001076	-0.389858	0.498989	0.356386	0.687030	0	0
19289	9.216083	1.797326	2.628968	0.115443	0.127078	0.091904	-0.814006	0.230657	-0.002658	-0.391443	0.497991	0.356227	0.686935	0	0
19290	9.114554	1.744341	2.596094	0.150266	0.134062	0.095473	-0.813704	0.231069	-0.005069	-0.393251	0.496830	0.356246	0.686733	0	0
19291	9.051720	1.696186	2.577358	0.157732	0.141269	0.103365	-0.813972	0.234878	-0.008334	-0.395172	0.495605	0.356262	0.686507	0	0
19292	9.027510	1.729297	2.452487	0.172485	0.138431	0.121843	-0.813111	0.236170	-0.010192	-0.397285	0.494413	0.356284	0.686136	0	0
19293	9.046835	1.751082	2.481179	0.201615	0.130026	0.123684	-0.813779	0.237163	-0.015276	-0.399516	0.493157	0.356542	0.685610	0	0
19294	9.109755	1.719545	2.451894	0.223620	0.122584	0.141292	-0.811068	0.237961	-0.018435	-0.401955	0.491932	0.356879	0.684889	0	0
19295	9.235548	1.699855	2.402905	0.282010	0.101224	0.159011	-0.811630	0.241202	-0.020137	-0.404713	0.490668	0.357626	0.683781	0	0
19296	9.395221	1.654141	2.454670	0.292938	0.089326	0.169576	-0.810498	0.244119	-0.021300	-0.407556	0.489483	0.358423	0.682523	0	0
19297	9.702468	1.565235	2.577519	0.345703	0.049852	0.192555	-0.809630	0.246283	-0.024434	-0.410660	0.488418	0.359643	0.680781	0	0
19298	9.651970	1.266993	2.621408	0.338108	0.009072	0.181981	-0.808213	0.249193	-0.025743	-0.413512	0.487627	0.361007	0.678898	0	0
19299	9.555342	1.142332	2.699151	0.344658	0.003593	0.201273	-0.809345	0.252892	-0.027155	-0.416490	0.486898	0.362357	0.676878	0	0
19300	9.536092	1.041365	2.723417	0.328961	-0.012617	0.190699	-0.807080	0.254608	-0.028048	-0.419265	0.486309	0.363696	0.674867	0	0
19301	9.461226	0.935120	2.639901	0.298745	-0.026892	0.183598	-0.805947	0.257671	-0.029352	-0.421779	0.485901	0.364939	0.672921	0	0
19302	9.434660	0.894340	2.661767	0.266652	-0.035705	0.172990	-0.806232	0.260768	-0.030209	-0.424039	0.485653	0.366033	0.671082	0	0
19303	9.463817	0.752761	2.762648	0.269792	-0.062976	0.134383	-0.805817	0.263712	-0.030229	-0.425941	0.485419	0.367466	0.669262	0	0
19304	9.488172	0.579672	2.820313	0.283086	-0.121165	0.138834	-0.804554	0.266347	-0.029978	-0.427730	0.485539	0.369192	0.667080	0	0
19305	9.619037	0.308201	2.973451	0.299091	-0.083195	0.148409	-0.805124	0.267833	-0.030117	-0.429786	0.485358	0.370828	0.664980	0	0
19306	9.643530	0.006881	2.906198	0.291439	-0.121273	0.124672	-0.804153	0.270631	-0.028872	-0.431510	0.485379	0.372671	0.662814	0	0
19307	9.430954	-0.241823	2.701188	0.257143	-0.113722	0.138556	-0.802898	0.270482	-0.026629	-0.433177	0.485535	0.374196	0.660750	0	0
19308	9.399679	-0.410317	2.699149	0.220723	-0.113425	0.138424	-0.802759	0.272835	-0.027207	-0.434669	0.485854	0.375463	0.658815	0	0
19309	9.496324	-0.300162	2.609396	0.206026	-0.108785	0.127008	-0.801652	0.275784	-0.025400	-0.436026	0.486148	0.376677	0.657006	0	0
19310	9.571206	-0.194899	2.498168	0.198796	-0.116894	0.148094	-0.802225	0.278451	-0.025543	-0.437454	0.486614	0.377762	0.655085	0	0
19311	9.730796	-0.149612	2.453688	0.218703	-0.122527	0.135882	-0.801821	0.279939	-0.023718	-0.438875	0.486970	0.379067	0.653113	0	0
19312	9.868640	-0.130556	2.452665	0.246092	-0.120951	0.137710	-0.800143	0.283164	-0.022628	-0.440441	0.487211	0.380521	0.651031	0	0
19313	9.808253	-0.198581	2.313715	0.248826	-0.003019	0.113854	-0.800009	0.283465	-0.021783	-0.442314	0.486565	0.381597	0.649613	0	0
19314	9.885705	-0.251760	2.293959	0.296619	0.031060	0.114791	-0.799859	0.286098	-0.023777	-0.444540	0.485503	0.382809	0.648173	0	0
19315	9.977585	-0.232078	2.403867	0.296584	0.034686	0.113037	-0.798146	0.288543	-0.026644	-0.446778	0.484390	0.384023	0.646747	0	0
19316	9.946065	-0.164062	2.514638	0.272579	0.014022	0.109509	-0.797286	0.288806	-0.028073	-0.448783	0.483514	0.385176	0.645327	0	0
19317	9.825066	-0.101092	2.553939	0.281944	0.038468	0.116531	-0.797564	0.291746	-0.029778	-0.450981	0.482448	0.386252	0.643948	0	0
19318	9.672595	0.004485	2.439562	0.285102	0.107413	0.095413	-0.795845	0.293154	-0.032924	-0.453301	0.480855	0.387122	0.642988	0	0
19319	9.469356	0.072466	2.493885	0.267714	0.105770	0.095382	-0.796941	0.293132	-0.037148	-0.455546	0.479330	0.387896	0.642072	0	0
19320	9.333956	0.033782	2.422778	0.286155	0.127404	0.088365	-0.797491	0.294888	-0.039692	-0.457884	0.477574	0.388700	0.641232	0	0
19321	9.333945	0.038888	2.480476	0.277929	0.120219	0.097130	-0.794075	0.297292	-0.043153	-0.460238	0.475908	0.389457	0.640325	0	0
19322	9.304961	0.000362	2.471102	0.268106	0.127569	0.112882	-0.795757	0.299219	-0.045679	-0.462627	0.474326	0.390011	0.639439	0	0
19323	9.232457	-0.052666	2.438016	0.263558	0.127609	0.109346	-0.794598	0.300779	-0.049523	-0.465013	0.472718	0.390576	0.638555	0	0
19324	9.242080	0.000262	2.433094	0.251502	0.118629	0.098812	-0.794283	0.300585	-0.053345	-0.467179	0.471214	0.391117	0.637753	0	0
19325	9.251692	0.058271	2.481061	0.241207	0.106007	0.086532	-0.793703	0.302025	-0.055624	-0.469222	0.469751	0.391740	0.636950	0	0
19326	9.198486	0.058083	2.428557	0.220056	0.115243	0.054877	-0.792134	0.303742	-0.057778	-0.470890	0.468268	0.392260	0.636490	0	0
19327	9.232324	0.068488	2.591790	0.197278	0.140837	0.039871	-0.792248	0.302827	-0.060742	-0.472561	0.466601	0.392652	0.636234	0	0
19328	9.198461	0.070910	2.584823	0.194155	0.110005	0.024985	-0.793071	0.305019	-0.064556	-0.473912	0.465140	0.393184	0.635971	0	0
19329	9.145170	0.150450	2.587552	0.179139	0.094697	-0.004850	-0.792892	0.302614	-0.068226	-0.475029	0.463672	0.393882	0.635777	0	0
19330	9.058042	0.217409	2.472729	0.182453	0.062910	-0.013560	-0.792320	0.304065	-0.069514	-0.475907	0.462401	0.394751	0.635508	0	0
19331	9.101603	0.202292	2.352211	0.185012	0.039282	-0.015278	-0.793156	0.302744	-0.070484	-0.476764	0.461213	0.395795	0.635079	0	0
19332	9.217693	0.200149	2.437918	0.183663	0.002982	-0.025763	-0.793289	0.302882	-0.071614	-0.477318	0.460273	0.397003	0.634591	0	0
19333	9.285461	0.158804	2.374945	0.207162	-0.026263	-0.027431	-0.792858	0.303159	-0.072471	-0.477937	0.459346	0.398553	0.633824	0	0
19334	9.307190	0.206462	2.283386	0.214327	-0.037220	-0.032650	-0.793835	0.301252	-0.073295	-0.478454	0.458465	0.400197	0.633036	0	0
19335	9.333752	0.254282	2.225451	0.236096	-0.053736	-0.030807	-0.793410	0.299625	-0.072729	-0.479070	0.457557	0.402074	0.632037	0	0
19336	9.357879	0.316673	2.191564	0.238069	-0.053745	-0.009723	-0.795677	0.299235	-0.072125	-0.479750	0.456767	0.403824	0.630976	0	0
19337	9.321608	0.329862	1.932159	0.272472	-0.070384	-0.035938	-0.794812	0.298608	-0.073833	-0.480426	0.455764	0.406029	0.629770	0	0
19338	9.411166	0.244100	2.138340	0.250559	-0.062948	-0.041289	-0.795094	0.296260	-0.073112	-0.480956	0.454817	0.408066	0.628733	0	0
19339	9.546635	0.233517	1.988295	0.265007	-0.062195	-0.065821	-0.796214	0.295680	-0.074222	-0.481436	0.453672	0.410316	0.627728	0	0
19340	9.500653	0.253246	2.067956	0.254181	-0.053924	-0.055326	-0.796501	0.293927	-0.073078	-0.481926	0.452586	0.412392	0.626774	0	0
19341	9.500706	0.218509	1.863622	0.292507	-0.047907	-0.072797	-0.798328	0.294243	-0.074605	-0.482538	0.451185	0.414770	0.625743	0	0
19342	9.689295	0.271947	2.011265	0.299601	-0.051612	-0.083289	-0.798607	0.290715	-0.073737	-0.483068	0.449737	0.417245	0.624730	0	0
19343	9.686691	0.459606	1.984684	0.273867	-0.065005	-0.079775	-0.799175	0.290729	-0.073445	-0.483473	0.448498	0.419615	0.623720	0	0
19344	9.938060	0.641575	1.857678	0.316004	-0.041785	-0.076137	-0.799444	0.288512	-0.074279	-0.484160	0.446927	0.422109	0.622631	0	0
19345	10.000695	0.860053	2.232106	0.306207	-0.083431	-0.085710	-0.800001	0.287776	-0.075116	-0.484584	0.445613	0.424789	0.621419	0	0
19346	9.913504	0.994169	2.066740	0.361044	-0.078428	-0.081163	-0.800137	0.285714	-0.074963	-0.485277	0.444020	0.427754	0.619983	0	0
19347	9.961714	1.151000	2.148005	0.423113	-0.082554	-0.063419	-0.801409	0.283681	-0.074226	-0.486348	0.442217	0.431046	0.618150	0	0
19348	10.014830	1.244840	2.152349	0.464207	-0.095587	-0.040462	-0.800537	0.281869	-0.076354	-0.487657	0.440389	0.434536	0.615977	0	0
19349	9.937263	1.409069	2.232122	0.487426	-0.068520	-0.007935	-0.802664	0.281036	-0.075467	-0.489394	0.438408	0.437893	0.613630	0	0
19350	9.666385	1.390599	2.311052	0.515219	-0.045108	0.015779	-0.803064	0.281014	-0.078289	-0.491461	0.436250	0.441177	0.611158	0	0
19351	9.376274	1.279253	2.108901	0.543649	0.019126	0.057853	-0.803046	0.280992	-0.080410	-0.494207	0.433724	0.444138	0.608592	0	0
19352	9.342397	1.284797	2.243782	0.523540	0.061932	0.013869	-0.802454	0.280947	-0.083531	-0.496745	0.430840	0.446927	0.606529	0	0
19353	9.260054	1.386473	2.330854	0.548968	0.021830	0.049104	-0.802716	0.281808	-0.086359	-0.499441	0.428207	0.449922	0.603960	0	0
19354	9.383446	1.334027	2.469442	0.585643	0.001578	0.093961	-0.801848	0.282354	-0.088921	-0.502426	0.425716	0.453014	0.600926	0	0
19355	9.651735	1.516553	2.457716	0.543577	0.005529	0.094789	-0.802957	0.282349	-0.091589	-0.505272	0.423386	0.455833	0.598047	0	0
19356	9.723927	1.864322	2.692523	0.494477	-0.028545	0.073739	-0.801235	0.281401	-0.094159	-0.507575	0.421423	0.458585	0.595373	0	0
19357	9.776959	2.046998	2.648710	0.493710	0.013195	0.057936	-0.801790	0.282280	-0.095851	-0.510000	0.419109	0.461200	0.592911	0	0
19358	9.651327	1.907632	2.666571	0.565547	0.057999	0.079071	-0.800642	0.282677	-0.097992	-0.512929	0.416332	0.463833	0.590280	0	0
19359	9.566826	1.767380	2.520643	0.595474	0.115832	0.090441	-0.802003	0.283373	-0.104620	-0.516414	0.413013	0.466360	0.587575	0	0
19360	9.554783	1.710078	2.612139	0.597825	0.153942	0.114074	-0.800561	0.284486	-0.108325	-0.520057	0.409669	0.468489	0.585004	0	0
19361	9.535445	1.700343	2.585842	0.623767	0.151937	0.161524	-0.799813	0.285303	-0.113432	-0.524203	0.406290	0.470667	0.581903	0	0
19362	9.545145	1.667096	2.679564	0.618306	0.140195	0.177312	-0.799067	0.286709	-0.118682	-0.528159	0.403213	0.472668	0.578837	0	0
19363	9.506417	1.696068	2.684632	0.628976	0.185501	0.207999	-0.797041	0.288963	-0.124948	-0.532710	0.399795	0.474470	0.575554	0	0
19364	9.356475	1.686418	2.637650	0.648775	0.237086	0.226401	-0.795572	0.290924	-0.132192	-0.537548	0.396139	0.475939	0.572362	0	0
19365	9.298451	1.666929	2.575579	0.694723	0.251240	0.244916	-0.793673	0.292280	-0.140007	-0.542829	0.392123	0.477571	0.568773	0	0
19366	9.288818	1.614596	2.698309	0.714769	0.245638	0.247587	-0.792214	0.295577	-0.146551	-0.548042	0.388107	0.479243	0.565110	0	0
19367	9.255007	1.566410	2.681766	0.751243	0.230824	0.254701	-0.790733	0.297228	-0.155067	-0.553433	0.383894	0.481209	0.561048	0	0
19368	9.163087	1.585371	2.595869	0.806207	0.242181	0.263597	-0.786999	0.298846	-0.162489	-0.559041	0.379382	0.483318	0.556728	0	0
19369	9.182399	1.628338	2.528373	0.826201	0.237472	0.258399	-0.785791	0.299461	-0.171845	-0.564688	0.374676	0.485581	0.552229	0	0
19370	9.167835	1.681217	2.506798	0.868211	0.237133	0.263778	-0.784047	0.300984	-0.178102	-0.570420	0.369781	0.487986	0.547496	0	0
19371	9.150890	1.700223	2.451609	0.886533	0.238799	0.269091	-0.780718	0.302733	-0.187781	-0.576260	0.364713	0.490451	0.542555	0	0
19372	9.167729	1.787185	2.513926	0.885049	0.284189	0.270805	-0.780219	0.304689	-0.197414	-0.582245	0.359415	0.492581	0.537751	0	0
19373	9.211267	1.782475	2.547271	0.910758	0.293055	0.281385	-0.777317	0.306448	-0.206944	-0.588395	0.353903	0.494729	0.532717	0	0
19374	9.148320	1.840580	2.593364	0.923445	0.278447	0.290221	-0.772423	0.305949	-0.216921	-0.594489	0.348428	0.496941	0.527476	0	0
19375	9.027460	1.761663	2.664035	0.954715	0.265520	0.328899	-0.770945	0.306868	-0.224868	-0.600788	0.342965	0.499218	0.521739	0	0
19376	9.003202	1.831591	2.678581	0.956526	0.258257	0.339460	-0.767461	0.307420	-0.235817	-0.607031	0.337569	0.501450	0.515857	0	0
19377	8.945113	1.874892	2.654927	0.960099	0.223764	0.367604	-0.763426	0.309598	-0.245509	-0.613208	0.332407	0.503769	0.509606	0	0
19378	8.964570	1.771132	2.613997	0.954615	0.215634	0.367577	-0.760961	0.310355	-0.253047	-0.619248	0.327308	0.506050	0.503304	0	0
19379	9.228212	1.758908	2.652954	0.977973	0.152812	0.392291	-0.758192	0.311372	-0.263279	-0.625112	0.322444	0.508708	0.496468	0	0
19380	9.550138	1.481119	3.040318	0.984637	0.055647	0.417813	-0.757134	0.312148	-0.271643	-0.630558	0.318133	0.511864	0.489064	0	0
19381	9.405553	0.919556	3.356789	0.947179	-0.045683	0.383477	-0.751871	0.313914	-0.275980	-0.635132	0.314324	0.515532	0.481699	0	0
19382	9.241340	0.687233	3.072072	0.863042	-0.063160	0.355159	-0.751551	0.312833	-0.279940	-0.639150	0.310980	0.518943	0.474844	0	0
19383	8.909993	0.696264	2.858102	0.739601	-0.179195	0.328683	-0.750839	0.314724	-0.281233	-0.642013	0.308792	0.522554	0.468405	0	0
19384	8.602613	0.931230	2.576454	0.629465	-0.225463	0.304841	-0.749277	0.317772	-0.283110	-0.644138	0.307408	0.525986	0.462521	0	0
19385	8.771646	1.214487	2.459584	0.556753	-0.261190	0.284610	-0.747873	0.319080	-0.282431	-0.645733	0.306512	0.529351	0.457020	0	0
19386	9.354350	1.410797	2.407082	0.586710	-0.256964	0.277726	-0.749141	0.319100	-0.282976	-0.647375	0.305375	0.532820	0.451391	0	0
19387	9.879628	0.931429	2.983060	0.633355	-0.290946	0.322521	-0.749446	0.320457	-0.280856	-0.649152	0.304289	0.536557	0.445103	0	0
19388	10.001173	0.310598	3.081253	0.606020	-0.319789	0.324970	-0.748762	0.321943	-0.278611	-0.650657	0.303531	0.540317	0.438829	0	0
19389	9.817638	0.063118	2.650029	0.458774	-0.295045	0.229752	-0.749485	0.323154	-0.277190	-0.651410	0.303069	0.543538	0.434028	0	0
19390	9.488665	0.138296	2.185946	0.357146	-0.208912	0.196069	-0.749494	0.323901	-0.276345	-0.652152	0.302728	0.545841	0.430245	0	0
19391	9.430478	0.278020	2.186257	0.324352	-0.168716	0.169645	-0.749637	0.324934	-0.276630	-0.652896	0.302255	0.547814	0.426929	0	0
19392	9.532008	0.317227	2.351377	0.362341	-0.179928	0.148699	-0.750638	0.324822	-0.275199	-0.653584	0.301488	0.550073	0.423501	0	0
19393	9.703816	0.232743	2.357403	0.407730	-0.190316	0.125989	-0.750085	0.324973	-0.273794	-0.654252	0.300313	0.552652	0.419931	0	0
19394	9.846602	0.161863	2.188120	0.441086	-0.129824	0.113695	-0.749802	0.325702	-0.274085	-0.655276	0.298620	0.554995	0.416438	0	0
19395	9.890198	0.099360	2.219108	0.430425	-0.053539	0.066168	-0.750630	0.323341	-0.275617	-0.656494	0.296382	0.556929	0.413525	0	0
19396	9.907139	0.103289	2.048279	0.462102	0.026040	0.054738	-0.750326	0.322425	-0.277880	-0.658172	0.293569	0.558489	0.410751	0	0
19397	9.972569	-0.026647	2.081566	0.480937	0.093024	0.048522	-0.749707	0.319405	-0.283110	-0.660256	0.290285	0.559697	0.408087	0	0
19398	9.943524	-0.020842	2.269305	0.471139	0.054989	0.013442	-0.750254	0.319834	-0.285507	-0.661919	0.287057	0.561195	0.405612	0	0
19399	9.725683	0.145360	2.222676	0.498250	0.016688	0.026756	-0.749060	0.315026	-0.291162	-0.663506	0.283836	0.563015	0.402754	0	0
19400	9.706163	0.320873	2.169782	0.521275	0.034661	0.041751	-0.749034	0.314258	-0.293988	-0.665285	0.280496	0.564746	0.399724	0	0
19401	9.662533	0.412619	2.208494	0.544989	0.117976	0.069802	-0.748287	0.313458	-0.298380	-0.667712	0.276788	0.565928	0.396579	0	0
19402	9.643233	0.355279	2.290427	0.530150	0.199771	0.065256	-0.745980	0.312032	-0.303220	-0.670490	0.272869	0.566485	0.393803	0	0
19403	9.577932	0.350682	2.314950	0.514148	0.170858	0.036292	-0.745771	0.308267	-0.309854	-0.672958	0.268951	0.567249	0.391180	0	0
19404	9.749612	0.380239	2.496395	0.484674	0.160197	0.025714	-0.745158	0.305843	-0.314520	-0.675205	0.265240	0.567975	0.388782	0	0
19405	9.575442	0.402457	2.555352	0.437952	0.084354	-0.025199	-0.745537	0.303441	-0.319029	-0.676707	0.261810	0.569160	0.386756	0	0
19406	9.314042	0.583679	2.610008	0.384014	0.170147	-0.004343	-0.742954	0.301283	-0.322739	-0.678600	0.258562	0.569485	0.385142	0	0
19407	9.333424	0.545445	2.672408	0.335258	0.088841	-0.076324	-0.742634	0.299465	-0.326554	-0.679643	0.255509	0.570356	0.384051	0	0
19408	9.009243	0.650428	2.390988	0.320618	0.052701	-0.049963	-0.741901	0.296330	-0.328391	-0.680513	0.252873	0.571341	0.382789	0	0
19409	8.893419	0.389857	2.247792	0.271776	0.172889	-0.033629	-0.742270	0.291268	-0.333171	-0.682025	0.250169	0.571275	0.381972	0	0
19410	9.111156	0.322752	2.371277	0.230394	0.147796	-0.041606	-0.741391	0.289301	-0.336006	-0.683235	0.247819	0.571239	0.381395	0	0
19411	9.297527	0.192152	2.307511	0.217523	0.126095	-0.038123	-0.741789	0.290158	-0.339538	-0.684317	0.245635	0.571287	0.380796	0	0
19412	9.423481	0.013491	2.244226	0.203202	0.144339	-0.034710	-0.740345	0.287592	-0.342096	-0.685453	0.243528	0.571143	0.380321	0	0
19413	9.616989	-0.010375	2.341406	0.193793	0.122617	-0.041727	-0.738917	0.286957	-0.343531	-0.686435	0.241499	0.571127	0.379868	0	0
19414	9.645992	0.004367	2.408501	0.165664	0.046619	-0.048713	-0.739175	0.284874	-0.345639	-0.686865	0.239934	0.571541	0.379459	0	0
19415	9.541862	0.129848	2.435606	0.134662	0.055966	-0.047016	-0.740000	0.285302	-0.348597	-0.687300	0.238535	0.571766	0.379214	0	0
19416	9.565920	0.259795	2.430516	0.125664	0.070565	-0.038248	-0.741389	0.282357	-0.350542	-0.687812	0.237207	0.571839	0.379010	0	0
19417	9.551216	0.452409	2.428063	0.112897	0.063429	-0.017159	-0.740249	0.281147	-0.351121	-0.688348	0.236100	0.571856	0.378700	0	0
19418	9.541535	0.457323	2.444959	0.092633	0.003672	-0.087334	-0.739959	0.281720	-0.352259	-0.688211	0.234971	0.572379	0.378863	0	0
19419	9.565515	0.668909	2.396526	0.061616	0.111014	-0.075206	-0.740514	0.280247	-0.352951	-0.688678	0.233706	0.572009	0.379355	0	0
19420	9.642602	0.967986	2.525549	0.056390	0.047549	-0.064530	-0.740793	0.279366	-0.353084	-0.688790	0.232790	0.572037	0.379672	0	0
19421	9.550670	0.996722	2.468495	0.075466	0.043767	-0.073250	-0.740769	0.277424	-0.355197	-0.688911	0.231695	0.572177	0.379913	0	0
19422	9.429630	1.102870	2.476506	0.080437	-0.007075	-0.075782	-0.740487	0.277125	-0.355059	-0.688725	0.230752	0.572698	0.380037	0	0
19423	9.306010	1.381735	2.359373	0.067303	-0.057757	-0.053741	-0.741615	0.275379	-0.354750	-0.688318	0.230210	0.573460	0.379955	0	0
19424	9.216359	1.554497	2.218036	0.112977	-0.064467	-0.037783	-0.740766	0.274479	-0.354477	-0.688021	0.229479	0.574412	0.379498	0	0
19425	9.197021	1.549358	2.148458	0.133554	-0.036494	-0.009689	-0.743896	0.274859	-0.352448	-0.688052	0.228651	0.575176	0.378781	0	0
19426	9.180226	1.416750	2.105412	0.173878	-0.035011	-0.001729	-0.743460	0.273219	-0.353155	-0.688194	0.227602	0.576068	0.377800	0	0
19427	9.298598	1.563216	2.061152	0.148198	-0.051140	0.009680	-0.742343	0.272920	-0.351334	-0.688244	0.226838	0.576943	0.376831	0	0
19428	9.511268	1.731647	2.102737	0.148266	-0.047517	0.029031	-0.742912	0.273230	-0.351043	-0.688366	0.226192	0.577750	0.375758	0	0
19429	9.598342	1.710929	2.316097	0.151833	-0.040291	0.018492	-0.744458	0.272367	-0.351862	-0.688517	0.225411	0.578542	0.374731	0	0
19430	9.598296	1.752136	2.371361	0.146231	-0.042059	0.009715	-0.745729	0.272390	-0.352124	-0.688591	0.224644	0.579346	0.373813	0	0
19431	9.506234	1.913130	2.282945	0.148218	-0.013028	0.004456	-0.744190	0.273115	-0.350456	-0.688836	0.223703	0.579965	0.372964	0	0
19432	9.552074	2.030837	2.244047	0.148229	-0.022098	0.022051	-0.745456	0.271368	-0.350569	-0.689069	0.222924	0.580607	0.372000	0	0
19433	9.539900	2.117224	2.183959	0.157341	-0.018543	0.019459	-0.745028	0.273119	-0.351715	-0.689355	0.222024	0.581263	0.370983	0	0
19434	9.556910	2.030939	2.265650	0.184883	-0.021482	0.039689	-0.744601	0.271930	-0.351575	-0.689736	0.221092	0.581994	0.369683	0	0
19435	9.443254	2.002703	2.362673	0.192045	-0.032416	0.034442	-0.746143	0.272092	-0.353247	-0.690069	0.220088	0.582838	0.368330	0	0
19436	9.443150	2.126683	2.122147	0.206900	-0.013485	0.044142	-0.746707	0.271072	-0.353092	-0.690557	0.218997	0.583582	0.366883	0	0
19437	9.568899	2.141305	2.193344	0.195984	-0.004331	0.044111	-0.746720	0.270794	-0.351394	-0.691092	0.217914	0.584221	0.365500	0	0
19438	9.559214	2.146486	2.263134	0.173008	-0.002331	0.025624	-0.746133	0.271638	-0.354236	-0.691500	0.216906	0.584801	0.364401	0	0
19439	9.414092	2.164956	2.064626	0.197909	0.004738	0.041475	-0.746125	0.270893	-0.354940	-0.692077	0.215758	0.585387	0.363044	0	0
19440	9.385111	2.121711	2.074490	0.187054	-0.007864	0.064269	-0.744837	0.270259	-0.356514	-0.692622	0.214890	0.585971	0.361572	0	0
19441	9.423848	2.078560	2.122327	0.156201	0.007815	0.069430	-0.743993	0.269071	-0.355532	-0.693224	0.214180	0.586321	0.360271	0	0
19442	9.414175	2.087574	1.997369	0.171008	0.004977	0.093167	-0.743281	0.271404	-0.356968	-0.693910	0.213545	0.586693	0.358719	0	0
19443	9.365923	1.962684	2.043504	0.196774	0.010220	0.106351	-0.743563	0.271702	-0.357248	-0.694739	0.212759	0.587089	0.356928	0	0
19444	9.375689	1.862098	2.151707	0.220132	-0.007226	0.076565	-0.744391	0.271400	-0.359496	-0.695395	0.211723	0.587752	0.355170	0	0
19445	9.361091	1.971509	1.882447	0.255003	0.026046	0.060843	-0.743820	0.269469	-0.359497	-0.696271	0.210205	0.588337	0.353384	0	0
19446	9.428876	1.920134	1.740143	0.319405	0.069062	0.069710	-0.742393	0.269131	-0.360791	-0.697550	0.208165	0.588827	0.351245	0	0
19447	9.559577	1.821509	1.794566	0.401741	0.082893	0.075132	-0.742351	0.268489	-0.365597	-0.699101	0.205502	0.589490	0.348609	0	0
19448	9.728904	1.788328	1.947229	0.451361	0.098822	0.104183	-0.740910	0.268279	-0.368731	-0.700927	0.202632	0.590145	0.345500	0	0
19449	9.709522	1.808321	2.086801	0.469573	0.098684	0.105106	-0.738336	0.265250	-0.371023	-0.702784	0.199605	0.590849	0.342272	0	0
19450	9.506261	1.920734	1.881428	0.479013	0.120407	0.117412	-0.735744	0.264551	-0.376295	-0.704807	0.196534	0.591394	0.338931	0	0
19451	9.477047	2.115498	1.823781	0.494215	0.174749	0.142876	-0.734857	0.263309	-0.380405	-0.707254	0.193287	0.591542	0.335425	0	0
19452	9.474550	2.188068	1.891059	0.511222	0.218188	0.174469	-0.732554	0.261595	-0.384536	-0.710069	0.189985	0.591361	0.331662	0	0
19453	9.440830	2.034739	2.030877	0.535123	0.237053	0.170071	-0.730650	0.260004	-0.391773	-0.713006	0.186386	0.591114	0.327822	0	0
19454	9.307900	1.934074	2.082420	0.527831	0.232590	0.170028	-0.727622	0.258104	-0.398037	-0.715876	0.182875	0.590853	0.323993	0	0
19455	9.138586	1.948407	2.011518	0.527044	0.215385	0.199885	-0.724738	0.259447	-0.405161	-0.718714	0.179566	0.590639	0.319925	0	0
19456	9.157813	2.078010	1.936739	0.541246	0.233439	0.249073	-0.721298	0.259174	-0.410448	-0.721814	0.176411	0.590229	0.315427	0	0
19457	9.254577	2.063227	1.897576	0.561301	0.206956	0.272850	-0.718694	0.256548	-0.416419	-0.724838	0.173295	0.590009	0.310594	0	0
19458	9.317556	1.966904	1.911620	0.552476	0.205220	0.307033	-0.714677	0.256542	-0.423273	-0.727913	0.170473	0.589689	0.305531	0	0
19459	9.312881	1.796533	2.022389	0.556009	0.165274	0.328109	-0.712377	0.256742	-0.427837	-0.730788	0.167833	0.589612	0.300231	0	0
19460	9.317741	1.779261	1.940623	0.523398	0.176432	0.342932	-0.708214	0.256140	-0.434973	-0.733691	0.165508	0.589302	0.295003	0	0
19461	9.266899	1.807214	2.217461	0.521663	0.171038	0.371016	-0.705226	0.258704	-0.438003	-0.736608	0.163339	0.588960	0.289576	0	0
19462	9.436165	1.838758	2.314773	0.574855	0.161537	0.419432	-0.701226	0.258132	-0.442591	-0.739664	0.161116	0.588731	0.283433	0	0
19463	10.159518	1.587042	3.213694	0.665947	-0.020702	0.504071	-0.698355	0.260667	-0.448589	-0.741986	0.159188	0.589941	0.275836	0	0
19464	10.073427	0.573126	3.599831	0.606141	-0.239813	0.515352	-0.698638	0.263320	-0.449586	-0.742904	0.158400	0.592549	0.268120	0	0
19465	9.242117	-0.070024	2.817832	0.479957	-0.158932	0.434915	-0.696949	0.265649	-0.449482	-0.743842	0.157813	0.594316	0.261882	0	0
19466	8.949193	0.249869	2.194605	0.383668	-0.089177	0.411864	-0.695977	0.266240	-0.447521	-0.744957	0.157650	0.595323	0.256469	0	0
19467	9.043106	0.663901	2.208007	0.290945	-0.190066	0.369758	-0.695130	0.268871	-0.448394	-0.745194	0.158150	0.596896	0.251774	0	0
19468	9.345616	0.467099	2.417531	0.378908	-0.249806	0.361226	-0.693739	0.271225	-0.446448	-0.745172	0.158121	0.599129	0.246497	0	0
19469	9.348492	-0.003935	2.586192	0.396146	-0.270833	0.347131	-0.694745	0.273912	-0.445594	-0.744990	0.157895	0.601567	0.241198	0	0
19470	9.457465	-0.116203	2.316211	0.401772	-0.260026	0.338336	-0.696041	0.276026	-0.443602	-0.744837	0.157575	0.603927	0.235924	0	0
19471	9.725903	-0.082860	2.321435	0.368631	-0.250727	0.299650	-0.697050	0.276071	-0.441323	-0.744572	0.157211	0.606186	0.231160	0	0
19472	9.810725	-0.228882	2.034828	0.307272	-0.177662	0.290606	-0.696495	0.277690	-0.440632	-0.744616	0.157107	0.607755	0.226930	0	0
19473	9.885637	-0.207041	2.568008	0.258365	-0.024831	0.197267	-0.695085	0.278990	-0.440661	-0.745288	0.156422	0.608217	0.223942	0	0
19474	9.694298	0.092162	2.167651	0.253833	-0.073813	0.142989	-0.695072	0.277945	-0.441788	-0.745527	0.155579	0.609108	0.221295	0	0
19475	9.522494	0.176402	2.113540	0.232495	-0.171647	0.093939	-0.695925	0.277968	-0.441209	-0.745022	0.154782	0.610756	0.219001	0	0
19476	9.452214	0.329741	1.945630	0.206483	-0.196850	0.067623	-0.698059	0.276998	-0.439331	-0.744258	0.154102	0.612567	0.217011	0	0
19477	9.498236	0.257713	1.998246	0.199546	-0.133288	0.042935	-0.697776	0.275816	-0.438906	-0.743814	0.153154	0.613927	0.215354	0	0
19478	9.479198	-0.043833	1.873610	0.211597	-0.026324	0.040118	-0.697756	0.274466	-0.440881	-0.744036	0.151896	0.614516	0.213795	0	0
19479	9.503597	-0.258068	1.888032	0.203418	-0.011759	0.016333	-0.698615	0.274790	-0.439737	-0.744281	0.150495	0.615015	0.212494	0	0
19480	9.585933	-0.359308	1.887513	0.170845	-0.065964	-0.008269	-0.698750	0.272433	-0.439583	-0.744087	0.149330	0.615879	0.211489	0	0
19481	9.702026	-0.359335	1.915516	0.148787	-0.069430	-0.020600	-0.700587	0.273057	-0.439980	-0.743812	0.148232	0.616744	0.210710	0	0
19482	9.764850	-0.303715	1.982331	0.156029	-0.056793	-0.034625	-0.700711	0.269655	-0.440811	-0.743593	0.146995	0.617544	0.210004	0	0
19483	9.692217	-0.217712	1.828919	0.145891	0.043109	-0.041776	-0.699438	0.268894	-0.440546	-0.743960	0.145553	0.617593	0.209563	0	0
19484	9.793793	-0.228736	2.058994	0.128207	0.137620	-0.063007	-0.699131	0.267092	-0.442806	-0.744835	0.143943	0.616926	0.209530	0	0
19485	9.459780	0.039635	1.710194	0.086873	0.223283	-0.073683	-0.698249	0.265710	-0.446208	-0.746156	0.142367	0.615552	0.209948	0	0
19486	9.500721	0.176714	2.168996	0.076416	0.216127	-0.091224	-0.694814	0.264264	-0.450642	-0.747374	0.140804	0.614225	0.210556	0	0
19487	9.488805	0.021326	1.907146	0.088239	0.157951	-0.054297	-0.694221	0.263189	-0.453476	-0.748328	0.139473	0.613309	0.210724	0	0
19488	9.575998	-0.121983	2.159073	0.053676	0.199963	-0.082555	-0.692347	0.261783	-0.457177	-0.749425	0.138169	0.612035	0.211386	0	0
19489	9.527599	-0.079545	1.967051	0.054607	0.100128	-0.091185	-0.692613	0.264708	-0.460297	-0.749895	0.136988	0.611528	0.211954	0	0
19490	9.488865	-0.054721	2.104357	0.052728	0.085644	-0.076251	-0.692300	0.261135	-0.462549	-0.750298	0.135979	0.611096	0.212426	0	0
19491	9.605033	-0.127132	2.101163	0.097498	0.072564	-0.060345	-0.690304	0.260192	-0.464133	-0.750721	0.134724	0.610842	0.212460	0	0
19492	9.542081	-0.061938	2.120804	0.080769	-0.076104	-0.047015	-0.691582	0.261255	-0.463834	-0.750228	0.134041	0.611639	0.212339	0	0
19493	9.387440	-0.186227	1.778226	0.001055	0.213100	-0.077446	-0.690859	0.260044	-0.465255	-0.751342	0.133109	0.610147	0.213276	0	0
19494	9.597760	-0.148929	2.550830	-0.006790	0.193215	-0.089726	-0.688559	0.258039	-0.468961	-0.752281	0.132255	0.608789	0.214378	0	0
19495	9.392158	-0.093146	2.095478	-0.010425	0.158772	-0.066856	-0.687408	0.257696	-0.471241	-0.753065	0.131591	0.607662	0.215230	0	0
19496	9.353443	-0.078571	2.110174	0.003415	0.067921	-0.063193	-0.686552	0.258553	-0.472390	-0.753289	0.131143	0.607219	0.215969	0	0
19497	9.348685	-0.155739	2.083825	0.001957	0.093344	-0.050963	-0.684844	0.259681	-0.474120	-0.753724	0.130626	0.606589	0.216536	0	0
19498	9.385005	-0.208043	2.225453	-0.052375	0.070183	-0.082670	-0.683141	0.258462	-0.474425	-0.753820	0.130539	0.606018	0.217845	0	0
19499	9.280937	-0.140550	2.211733	-0.073294	0.081257	-0.082721	-0.681997	0.257541	-0.475571	-0.754012	0.130425	0.605355	0.219088	0	0
19500	9.595148	0.084638	2.079424	-0.086271	0.075881	-0.087939	-0.682844	0.257703	-0.475841	-0.754056	0.130627	0.604656	0.220745	0	0
19501	9.771647	0.119755	2.409894	-0.114462	0.054305	-0.147645	-0.681713	0.259886	-0.476576	-0.753883	0.130492	0.604187	0.222689	0	0
19502	9.725623	0.189618	2.405364	-0.070884	0.012221	-0.128164	-0.681152	0.261057	-0.476449	-0.753388	0.130685	0.604006	0.224735	0	0
19503	9.802680	0.533613	2.370861	-0.073609	-0.047659	-0.153451	-0.682291	0.259032	-0.474724	-0.752633	0.130436	0.604401	0.226340	0	0
19504	9.763788	0.719488	2.457547	-0.080399	-0.073000	-0.161289	-0.683982	0.257881	-0.475116	-0.751562	0.130599	0.604899	0.228462	0	0
19505	9.787813	0.885379	2.418768	-0.075710	-0.053072	-0.157750	-0.684553	0.257900	-0.474400	-0.750756	0.130352	0.605332	0.230103	0	0
19506	9.797231	1.154283	2.274225	-0.068602	-0.049508	-0.173462	-0.683008	0.258617	-0.473438	-0.749718	0.130529	0.605642	0.232558	0	0
19507	9.838157	1.333193	2.434865	-0.052219	-0.063231	-0.147035	-0.683730	0.257033	-0.471015	-0.748899	0.130191	0.606187	0.233961	0	0
19508	9.888700	1.574346	2.528066	-0.057508	-0.053182	-0.115409	-0.684442	0.258670	-0.471152	-0.748006	0.130575	0.606488	0.235819	0	0
19509	9.690215	1.728749	2.534199	-0.052106	-0.051385	-0.118876	-0.685583	0.258706	-0.470002	-0.747320	0.130376	0.606904	0.237027	0	0
19510	9.433784	1.788882	2.449470	-0.019023	-0.038920	-0.107397	-0.684888	0.258119	-0.468314	-0.746684	0.130213	0.607235	0.238270	0	0
19511	9.411879	1.921693	2.521649	-0.021617	-0.034339	-0.083684	-0.684591	0.257066	-0.469587	-0.746223	0.129954	0.607548	0.239056	0	0
19512	9.375574	1.950395	2.473806	-0.042864	-0.044154	-0.104776	-0.685291	0.257365	-0.470567	-0.745593	0.129832	0.607892	0.240211	0	0
19513	9.305351	2.045977	2.310752	-0.046207	-0.024153	-0.088988	-0.687156	0.258613	-0.467855	-0.745148	0.129694	0.608075	0.241203	0	0
19514	9.486810	1.971946	2.482593	-0.058571	0.055776	-0.118975	-0.684180	0.257367	-0.468181	-0.745079	0.129333	0.607659	0.242654	0	0
19515	9.438526	1.885177	2.449357	-0.064839	-0.029479	-0.132943	-0.685162	0.258114	-0.469300	-0.744469	0.129076	0.607889	0.244083	0	0
19516	9.390218	1.827055	2.368012	-0.037117	0.001147	-0.131176	-0.683734	0.256009	-0.470162	-0.744073	0.128585	0.607952	0.245389	0	0
19517	9.259641	1.800524	2.320903	-0.074971	0.053193	-0.132221	-0.683463	0.256312	-0.468895	-0.743951	0.128200	0.607537	0.246983	0	0
19518	9.312772	1.891252	2.185802	-0.069136	0.088529	-0.124327	-0.683721	0.257021	-0.472147	-0.744058	0.127772	0.606859	0.248542	0	0
19519	9.375610	1.923318	2.356019	-0.012587	0.055419	-0.085531	-0.682024	0.255957	-0.471746	-0.744142	0.127196	0.606520	0.249415	0	0
19520	9.377995	1.954819	2.396848	0.026480	0.006115	-0.052019	-0.682287	0.255056	-0.473717	-0.744053	0.126690	0.606601	0.249738	0	0
19521	9.375571	1.968734	2.291068	0.056156	0.005892	0.002466	-0.680304	0.255159	-0.474175	-0.744143	0.126255	0.606689	0.249479	0	0
19522	9.419214	1.862616	2.266793	0.077940	0.049282	0.046315	-0.678058	0.256899	-0.472805	-0.744626	0.125856	0.606453	0.248813	0	0
19523	9.395137	1.747453	2.339190	0.074515	0.077441	0.039218	-0.676897	0.256544	-0.476216	-0.745263	0.125325	0.606005	0.248262	0	0
19524	9.375850	1.689458	2.291293	0.087575	0.094578	0.049743	-0.677711	0.256811	-0.480447	-0.746042	0.124755	0.605451	0.247561	0	0
19525	9.337121	1.725314	2.229036	0.083848	0.083722	0.051513	-0.675442	0.256464	-0.481048	-0.746757	0.124210	0.604963	0.246872	0	0
19526	9.358828	1.785531	2.240850	0.115384	0.034464	0.057810	-0.672462	0.257715	-0.482658	-0.747224	0.123630	0.604914	0.245868	0	0
19527	9.366138	1.737041	2.175921	0.122904	0.028964	0.085029	-0.672172	0.256523	-0.483082	-0.747736	0.123127	0.604887	0.244625	0	0
19528	9.342084	1.611424	2.084837	0.155966	0.059531	0.065732	-0.671458	0.257382	-0.484228	-0.748422	0.122229	0.604738	0.243345	0	0
19529	9.342072	1.630223	1.993460	0.148043	0.091352	0.065679	-0.668457	0.255812	-0.487382	-0.749290	0.121266	0.604327	0.242173	0	0
19530	9.313062	1.611358	2.063411	0.146117	0.092276	0.053380	-0.666447	0.255440	-0.490807	-0.750128	0.120283	0.603921	0.241080	0	0
19531	9.259892	1.568246	2.092686	0.171637	0.083906	0.055193	-0.665734	0.255711	-0.491669	-0.750950	0.119094	0.603631	0.239835	0	0
19532	9.288919	1.565735	2.080454	0.178968	0.072053	0.071023	-0.663720	0.255187	-0.495518	-0.751741	0.118021	0.603430	0.238386	0	0
19533	9.226019	1.582584	2.061666	0.162419	0.043164	0.086819	-0.664562	0.254314	-0.495924	-0.752375	0.117186	0.603384	0.236911	0	0
19534	9.225998	1.611038	1.975090	0.178809	0.032139	0.092147	-0.661426	0.253337	-0.498517	-0.752971	0.116334	0.603453	0.235254	0	0
19535	9.221235	1.538698	1.951141	0.196190	0.024737	0.099201	-0.661417	0.253325	-0.499648	-0.753556	0.115359	0.603607	0.233460	0	0
19536	9.284072	1.593565	1.868893	0.171533	0.021301	0.102674	-0.659979	0.252678	-0.502215	-0.754097	0.114650	0.603724	0.231754	0	0
19537	9.361435	1.629467	1.849064	0.185186	0.007575	0.115023	-0.659115	0.252936	-0.504068	-0.754595	0.113891	0.603959	0.229887	0	0
19538	9.308290	1.562171	1.856720	0.177160	0.008560	0.132534	-0.658532	0.252314	-0.505914	-0.755128	0.113347	0.604147	0.227904	0	0
19539	9.187477	1.430651	1.999561	0.186434	0.011229	0.143043	-0.658097	0.249645	-0.506192	-0.755707	0.112736	0.604320	0.225822	0	0
19540	9.027781	1.498203	1.981439	0.192873	-0.000592	0.163269	-0.656662	0.250178	-0.508905	-0.756264	0.112278	0.604572	0.223497	0	0
19541	9.226045	1.583391	1.744303	0.259916	0.006105	0.205577	-0.654684	0.251611	-0.509226	-0.757023	0.111497	0.604870	0.220491	0	0
19542	9.809041	1.447453	2.168113	0.307122	-0.037874	0.234682	-0.653819	0.251867	-0.511221	-0.757626	0.110687	0.605566	0.216891	0	0
19543	9.836123	0.904804	2.942528	0.302667	-0.148519	0.247824	-0.652968	0.251258	-0.511374	-0.757568	0.110170	0.607066	0.213130	0	0
19544	9.589632	0.718201	2.629523	0.242418	-0.167080	0.240635	-0.655501	0.249971	-0.512317	-0.757306	0.110161	0.608578	0.209726	0	0
19545	9.154213	0.790408	2.500411	0.145165	-0.209805	0.219403	-0.657206	0.249867	-0.511440	-0.756622	0.110790	0.610224	0.207065	0	0
19546	8.747623	1.087098	2.017480	0.045871	-0.246192	0.166632	-0.656953	0.252548	-0.508769	-0.755490	0.111981	0.611993	0.205328	0	0
19547	9.008486	1.447454	1.938344	0.060601	-0.237246	0.195716	-0.659506	0.253932	-0.508450	-0.754481	0.113158	0.613686	0.203331	0	0
19548	9.654519	1.159686	2.349795	0.161280	-0.252626	0.250325	-0.661803	0.255786	-0.505027	-0.753595	0.114002	0.615631	0.200242	0	0
19549	10.426547	0.654566	2.664333	0.199217	-0.343753	0.287283	-0.663535	0.258511	-0.501899	-0.752250	0.114905	0.618283	0.196578	0	0
19550	10.804369	0.129911	2.811064	0.193321	-0.417260	0.290751	-0.665844	0.259351	-0.496774	-0.750431	0.116078	0.621458	0.192790	0	0
19551	10.741973	-0.338346	2.557050	0.085664	-0.393742	0.232430	-0.669969	0.261523	-0.494735	-0.748502	0.117591	0.624300	0.190173	0	0
19552	10.408015	-0.132159	2.290045	-0.076088	-0.321651	0.131956	-0.670869	0.262194	-0.488784	-0.746630	0.119606	0.626404	0.189358	0	0
19553	9.880289	0.342064	2.125216	-0.195760	-0.253481	0.064993	-0.673459	0.265243	-0.484654	-0.744906	0.121911	0.627843	0.189911	0	0
19554	9.739652	0.700828	2.092292	-0.092588	-0.156281	0.096792	-0.676038	0.268866	-0.482082	-0.743972	0.123517	0.628711	0.189660	0	0
19555	9.856064	0.382883	2.096509	0.076027	-0.112308	0.112858	-0.676606	0.269174	-0.481932	-0.743553	0.123829	0.629549	0.188320	0	0
19556	9.936292	-0.031286	2.105877	0.124336	-0.064620	0.140891	-0.675331	0.267087	-0.481378	-0.743542	0.123923	0.630088	0.186486	0	0
19557	9.856565	-0.122497	2.137789	0.104848	0.005419	0.133707	-0.675052	0.267675	-0.481103	-0.743935	0.123934	0.630074	0.184952	0	0
19558	9.803153	0.079780	2.130802	0.095676	0.026371	0.117911	-0.673623	0.268657	-0.483252	-0.744415	0.123928	0.629908	0.183584	0	0
19559	9.560987	0.383370	2.108281	0.069374	0.009354	0.060021	-0.673619	0.267769	-0.483389	-0.744651	0.123732	0.629888	0.182826	0	0
19560	9.306921	0.494252	2.061962	0.062185	0.011265	0.074063	-0.674729	0.267030	-0.485631	-0.744913	0.123725	0.629827	0.181975	0	0
19561	9.164291	0.431359	1.962077	0.063875	-0.005079	0.065294	-0.673173	0.267292	-0.485799	-0.745061	0.123628	0.629896	0.181195	0	0
19562	9.169214	0.353849	1.870742	0.014340	-0.021025	0.044117	-0.672612	0.267286	-0.485242	-0.745004	0.123849	0.630024	0.180830	0	0
19563	9.193559	0.199499	1.825009	-0.029661	-0.031575	0.021173	-0.673881	0.267454	-0.485788	-0.744789	0.124219	0.630175	0.180935	0	0
19564	9.237247	0.059057	1.678145	-0.078723	0.006910	-0.005352	-0.670902	0.267089	-0.486683	-0.744704	0.124770	0.629988	0.181558	0	0
19565	9.242149	-0.003692	1.649309	-0.115263	0.027155	-0.035317	-0.672171	0.267550	-0.487372	-0.744649	0.125318	0.629616	0.182693	0	0
19566	9.425867	0.106200	1.532473	-0.125360	0.025399	-0.035302	-0.671897	0.267703	-0.486387	-0.744565	0.125995	0.629242	0.183858	0	0
19567	9.696829	0.029046	1.588258	-0.157464	0.031065	-0.059969	-0.672751	0.267580	-0.485665	-0.744432	0.126697	0.628792	0.185443	0	0
19568	9.745199	0.020048	1.727359	-0.212425	0.035137	-0.082926	-0.672611	0.269197	-0.486099	-0.744205	0.127706	0.628240	0.187522	0	0
19569	9.829817	0.060523	1.661793	-0.218995	0.098712	-0.059316	-0.672049	0.270072	-0.485971	-0.744414	0.128745	0.627165	0.189571	0	0
19570	9.813003	-0.061910	1.726930	-0.237713	0.078883	-0.100613	-0.671620	0.272411	-0.487402	-0.744385	0.129750	0.626253	0.191995	0	0
19571	9.713797	-0.018524	1.708386	-0.271153	0.029251	-0.118171	-0.671758	0.271674	-0.487538	-0.743967	0.130944	0.625663	0.194712	0	0
19572	9.556488	0.080262	1.678199	-0.292825	0.059394	-0.118242	-0.672343	0.271122	-0.484980	-0.743698	0.132280	0.624802	0.197582	0	0
19573	9.575840	0.077814	1.675656	-0.292694	0.081166	-0.125290	-0.670357	0.271809	-0.486006	-0.743546	0.133489	0.623780	0.200548	0	0
19574	9.614601	0.019660	1.612909	-0.289487	0.032124	-0.133129	-0.671762	0.273885	-0.487830	-0.743064	0.134762	0.623133	0.203469	0	0
19575	9.513071	-0.033180	1.608886	-0.338919	0.045226	-0.169260	-0.671488	0.272713	-0.486415	-0.742518	0.136115	0.622329	0.206992	0	0
19576	9.481742	-0.148574	1.633251	-0.360741	0.065361	-0.186920	-0.671221	0.274787	-0.485297	-0.742014	0.137512	0.621344	0.210799	0	0
19577	9.460089	-0.257270	1.556561	-0.395638	0.054741	-0.211588	-0.670793	0.274773	-0.485729	-0.741334	0.139006	0.620388	0.214989	0	0
19578	9.222938	-0.143205	1.668797	-0.468523	0.077156	-0.210018	-0.671368	0.276267	-0.485160	-0.740672	0.141028	0.619090	0.219644	0	0
19579	9.126150	-0.081702	1.424220	-0.486846	0.089997	-0.238142	-0.670959	0.277455	-0.483758	-0.739984	0.142956	0.617681	0.224627	0	0
19580	9.213147	-0.007197	1.423523	-0.538236	0.088584	-0.264568	-0.670964	0.277461	-0.483192	-0.739124	0.145125	0.616179	0.230123	0	0
19581	9.300186	0.030903	1.365154	-0.615147	0.107329	-0.312150	-0.672389	0.279268	-0.482611	-0.738130	0.147502	0.614411	0.236446	0	0
19582	9.512871	0.164409	1.642385	-0.682108	0.126005	-0.350912	-0.672819	0.281637	-0.482755	-0.737013	0.150107	0.612361	0.243503	0	0
19583	9.548998	0.309294	1.738174	-0.674817	0.067856	-0.389395	-0.672432	0.282264	-0.478522	-0.735415	0.152535	0.610788	0.250670	0	0
19584	10.095340	0.596635	1.584884	-0.643003	0.154661	-0.366521	-0.674836	0.284959	-0.479625	-0.734402	0.154669	0.608572	0.257627	0	0
19585	10.498944	0.849961	2.283772	-0.600248	0.072643	-0.362740	-0.674278	0.284664	-0.478502	-0.732932	0.156691	0.607043	0.264117	0	0
19586	10.273828	1.028624	2.318931	-0.534934	0.003190	-0.329110	-0.675280	0.285287	-0.477357	-0.731195	0.158628	0.606104	0.269870	0	0
19587	9.845524	1.238281	2.235336	-0.539506	0.066824	-0.280898	-0.674453	0.287356	-0.475541	-0.729941	0.160697	0.604597	0.275364	0	0
19588	9.569747	1.275569	2.388788	-0.526652	0.074023	-0.274738	-0.675860	0.286199	-0.475937	-0.728737	0.162698	0.603031	0.280758	0	0
19589	9.518777	1.449279	2.446721	-0.461798	-0.035378	-0.252461	-0.677289	0.282569	-0.472928	-0.727023	0.164644	0.602396	0.285394	0	0
19590	9.395379	1.497504	2.425945	-0.425058	-0.064675	-0.192653	-0.680709	0.285759	-0.471048	-0.725340	0.166779	0.601957	0.289334	0	0
19591	9.661503	1.413584	2.570729	-0.391348	-0.046785	-0.103979	-0.679317	0.287377	-0.468956	-0.724069	0.169126	0.601332	0.292440	0	0
19592	9.852573	1.415768	2.581352	-0.370137	-0.101439	-0.128422	-0.681591	0.288613	-0.468076	-0.722417	0.171347	0.601190	0.295505	0	0
19593	9.898339	1.608110	2.542393	-0.385863	-0.177559	-0.173942	-0.683755	0.290769	-0.463807	-0.720137	0.173607	0.601621	0.298855	0	0
19594	9.816063	1.665116	2.365033	-0.350684	-0.208656	-0.084292	-0.685783	0.289694	-0.457688	-0.717980	0.176268	0.602211	0.301292	0	0
19595	9.724084	1.682827	2.985989	-0.384833	0.003948	-0.221560	-0.686210	0.290147	-0.457542	-0.716622	0.177670	0.601401	0.305291	0	0
19596	9.518316	1.920589	2.333341	-0.328203	-0.029176	-0.193232	-0.685949	0.290611	-0.455003	-0.715234	0.178964	0.600941	0.308677	0	0
19597	9.428573	2.162169	2.470842	-0.359313	-0.056099	-0.154605	-0.688225	0.289350	-0.452980	-0.713744	0.180754	0.600495	0.311934	0	0
19598	9.433446	2.126060	2.473240	-0.326678	-0.128942	-0.107054	-0.691084	0.290033	-0.449684	-0.712008	0.182857	0.600581	0.314500	0	0
19599	9.443234	2.021963	2.362658	-0.341289	-0.137909	-0.108855	-0.692522	0.291563	-0.447404	-0.710182	0.185034	0.600670	0.317173	0	0
19600	9.399829	1.891948	2.348655	-0.310337	-0.056490	-0.102778	-0.695089	0.292230	-0.445102	-0.708906	0.186811	0.600270	0.319736	0	0
19601	9.332279	1.723289	2.303605	-0.306990	-0.007511	-0.093224	-0.695528	0.290641	-0.442684	-0.707961	0.188412	0.599495	0.322331	0	0
19602	9.254951	1.671827	2.102254	-0.299966	0.006971	-0.042340	-0.694979	0.292414	-0.441428	-0.707265	0.190269	0.598552	0.324514	0	0
19603	9.351777	1.589887	2.113635	-0.260839	-0.020582	-0.031697	-0.696126	0.293927	-0.440143	-0.706516	0.191948	0.597890	0.326370	0	0
19604	9.344541	1.568375	2.142557	-0.257000	-0.022415	-0.007121	-0.696975	0.294240	-0.440130	-0.705831	0.193803	0.597218	0.327986	0	0
19605	9.351855	1.519619	2.024734	-0.203729	-0.021031	0.024587	-0.697284	0.294867	-0.437300	-0.705366	0.195412	0.596629	0.329100	0	0
19606	9.390576	1.506930	1.906653	-0.150545	-0.040514	0.070373	-0.698146	0.296519	-0.436303	-0.705027	0.197038	0.596277	0.329496	0	0
19607	9.397928	1.403794	1.986024	-0.117509	-0.015380	0.061616	-0.698440	0.296244	-0.434883	-0.704882	0.198238	0.595856	0.329846	0	0
19608	9.320520	1.422672	1.888000	-0.083922	0.096856	0.028209	-0.697304	0.297687	-0.435897	-0.705351	0.198688	0.594837	0.330412	0	0
19609	9.325243	1.533655	1.935960	-0.019040	0.113572	0.028369	-0.695882	0.298677	-0.437198	-0.706059	0.198568	0.593896	0.330665	0	0
19610	9.322803	1.562088	1.844593	0.028492	0.113181	0.035513	-0.695718	0.298940	-0.440030	-0.706870	0.198215	0.593116	0.330543	0	0
19611	9.284040	1.629412	1.815970	0.086281	0.131777	0.053195	-0.695284	0.296124	-0.440166	-0.707974	0.197435	0.592344	0.330032	0	0
19612	9.218663	1.701833	1.835623	0.113676	0.130660	0.060298	-0.693824	0.295155	-0.445277	-0.709137	0.196566	0.591671	0.329260	0	0
19613	9.172682	1.735206	1.756591	0.142428	0.161290	0.082274	-0.692965	0.294243	-0.446136	-0.710616	0.195459	0.590814	0.328268	0	0
19614	9.245168	1.805160	1.804089	0.176260	0.165551	0.092022	-0.690803	0.292090	-0.450121	-0.712205	0.194217	0.590030	0.326968	0	0
19615	9.257231	1.831819	1.842448	0.187237	0.156395	0.107862	-0.689058	0.289494	-0.454947	-0.713817	0.192953	0.589299	0.325518	0	0
19616	9.336979	1.890052	1.954818	0.200759	0.131789	0.121982	-0.688900	0.289911	-0.457073	-0.715343	0.191819	0.588771	0.323789	0	0
19617	9.322462	1.894913	1.959728	0.220294	0.147979	0.150090	-0.686605	0.287177	-0.459927	-0.717094	0.190588	0.588117	0.321824	0	0
19618	9.264493	1.813324	1.996282	0.256316	0.177642	0.165910	-0.685288	0.285625	-0.464608	-0.719126	0.189162	0.587345	0.319534	0	0
19619	9.211306	1.780292	2.114506	0.277574	0.176589	0.201051	-0.684132	0.284247	-0.467025	-0.721300	0.187718	0.586559	0.316916	0	0
19620	9.264495	1.788212	2.267984	0.293955	0.147434	0.232720	-0.681827	0.283119	-0.471584	-0.723417	0.186504	0.585983	0.313859	0	0
19621	9.588688	1.684787	2.381104	0.346343	0.070751	0.247846	-0.678562	0.283185	-0.473052	-0.725225	0.185160	0.586072	0.310297	0	0
19622	9.826016	1.344916	2.846073	0.343641	-0.034503	0.250520	-0.678537	0.280652	-0.475162	-0.726399	0.184251	0.586917	0.306470	0	0
19623	9.874727	1.007738	2.836375	0.321347	-0.092419	0.243438	-0.679238	0.278747	-0.475143	-0.727167	0.183557	0.588101	0.302777	0	0
19624	9.536439	0.685532	2.819875	0.215235	-0.104246	0.202739	-0.680523	0.280259	-0.474279	-0.727528	0.183509	0.589133	0.299916	0	0
19625	8.835234	0.518174	2.373133	0.100564	-0.083299	0.186586	-0.679679	0.279660	-0.473442	-0.727758	0.184057	0.589678	0.297945	0	0
19626	8.641588	0.690665	2.148407	0.029285	-0.079076	0.172411	-0.681241	0.279111	-0.472566	-0.727828	0.185105	0.590020	0.296442	0	0
19627	9.057854	0.418843	2.313886	0.025368	-0.133529	0.191720	-0.682119	0.281665	-0.470017	-0.727632	0.186381	0.590694	0.294779	0	0
19628	9.558955	-0.033818	2.450041	0.016107	-0.165280	0.191639	-0.682135	0.283009	-0.468608	-0.727218	0.187893	0.591583	0.293053	0	0
19629	10.113047	-0.260491	2.537539	-0.042883	-0.202084	0.156404	-0.684006	0.283529	-0.464903	-0.726375	0.189664	0.592616	0.291912	0	0
19630	10.526598	-0.254350	2.919194	-0.056562	-0.272787	0.140674	-0.688573	0.284997	-0.460451	-0.725028	0.191714	0.594161	0.290779	0	0
19631	10.400956	-0.352309	2.554744	-0.053680	-0.234728	0.096733	-0.687764	0.286648	-0.456370	-0.723787	0.193311	0.595506	0.290062	0	0
19632	10.127559	-0.260512	2.537433	-0.085314	-0.163670	0.061477	-0.691321	0.287923	-0.454337	-0.722793	0.194780	0.596322	0.289881	0	0
19633	9.880634	0.006759	1.995657	0.006333	-0.115418	0.049420	-0.691910	0.287082	-0.451213	-0.722236	0.195322	0.597067	0.289372	0	0
19634	10.161027	0.175065	2.031940	0.057670	-0.108587	0.084687	-0.694191	0.287592	-0.449198	-0.721913	0.195737	0.597850	0.288278	0	0
19635	10.127210	0.120421	2.166870	0.082978	-0.123311	0.070708	-0.693630	0.286263	-0.448211	-0.721516	0.195881	0.598831	0.287135	0	0
19636	10.030548	0.040776	2.100322	0.112812	-0.050959	0.061888	-0.694335	0.285687	-0.448197	-0.721579	0.195594	0.599400	0.285986	0	0
19637	9.866220	-0.098739	2.077593	0.115498	0.032519	0.067011	-0.693488	0.285524	-0.447928	-0.722164	0.195041	0.599356	0.284973	0	0
19638	9.609828	-0.074816	1.973660	0.088700	0.083587	0.079166	-0.693754	0.283744	-0.449330	-0.723032	0.194648	0.598849	0.284107	0	0
19639	9.406661	-0.074514	1.975144	0.092252	0.096272	0.051070	-0.691754	0.283825	-0.451767	-0.723906	0.193991	0.598310	0.283467	0	0
19640	9.276081	-0.094090	1.875135	0.097806	0.109841	0.039650	-0.691159	0.280100	-0.453882	-0.724834	0.193219	0.597713	0.282880	0	0
19641	9.179358	-0.108840	1.786896	0.066296	0.146408	0.049175	-0.689462	0.282272	-0.454626	-0.725947	0.192604	0.596741	0.282498	0	0
19642	9.222840	-0.055926	1.788939	0.028788	0.142175	0.047351	-0.688737	0.281793	-0.456616	-0.726950	0.192293	0.595695	0.282337	0	0
19643	9.319571	-0.046052	1.865161	-0.010623	0.146112	0.027950	-0.687307	0.280862	-0.458191	-0.727849	0.192118	0.594548	0.282560	0	0
19644	9.367964	-0.074529	1.961001	-0.027876	0.157143	0.029641	-0.685440	0.279319	-0.460902	-0.728782	0.192064	0.593266	0.282885	0	0
19645	9.358337	-0.122666	1.961110	-0.053537	0.155531	0.015529	-0.683718	0.281312	-0.464615	-0.729614	0.192107	0.591952	0.283465	0	0
19646	9.377620	-0.062118	2.037856	-0.094983	0.125926	0.008462	-0.682008	0.281260	-0.466199	-0.730167	0.192508	0.590744	0.284285	0	0
19647	9.532387	-0.044937	2.147307	-0.083588	0.099495	-0.014286	-0.681586	0.281402	-0.465923	-0.730521	0.192758	0.589810	0.285146	0	0
19648	9.662996	-0.054301	2.237723	-0.100357	0.094162	-0.045911	-0.680304	0.280629	-0.466790	-0.730716	0.192971	0.588920	0.286338	0	0
19649	9.663007	-0.064004	2.223305	-0.102181	0.103245	-0.056460	-0.680860	0.279893	-0.467626	-0.730931	0.193103	0.587985	0.287618	0	0
19650	9.624379	-0.140648	2.290969	-0.115041	0.116048	-0.082856	-0.681704	0.279022	-0.467891	-0.731115	0.193147	0.586959	0.289213	0	0
19651	9.488976	-0.174565	2.210241	-0.131507	0.127072	-0.105737	-0.680696	0.280155	-0.470458	-0.731265	0.193140	0.585859	0.291064	0	0
19652	9.222926	-0.178887	2.231422	-0.125772	0.126163	-0.075896	-0.678285	0.278039	-0.470488	-0.731500	0.193275	0.584709	0.292692	0	0
19653	9.102018	-0.193808	2.102488	-0.083856	0.115840	-0.081053	-0.677701	0.276093	-0.471904	-0.731741	0.193102	0.583779	0.294055	0	0
19654	9.065679	-0.119944	1.939204	-0.042702	0.055589	-0.121222	-0.676989	0.275483	-0.472337	-0.731577	0.192590	0.583467	0.295415	0	0
19655	9.014946	-0.184509	2.011755	-0.031506	0.071844	-0.110706	-0.677974	0.274321	-0.472457	-0.731570	0.191997	0.583072	0.296596	0	0
19656	8.959375	-0.237756	1.940076	-0.005779	0.091594	-0.117704	-0.678226	0.270612	-0.474700	-0.731692	0.191133	0.582595	0.297790	0	0
19657	8.923165	-0.300687	1.863456	0.010619	0.086010	-0.122938	-0.677501	0.270721	-0.476975	-0.731807	0.190127	0.582245	0.298833	0	0
19658	8.855469	-0.333879	1.945722	-0.002876	0.028042	-0.149235	-0.678756	0.267490	-0.477789	-0.731470	0.189241	0.582301	0.300110	0	0
19659	8.637759	-0.318189	2.130023	-0.032707	-0.022503	-0.166799	-0.678594	0.262166	-0.478334	-0.730734	0.188629	0.582698	0.301512	0	0
19660	8.589270	-0.170716	1.760002	-0.018470	-0.068003	-0.168417	-0.679872	0.260434	-0.477033	-0.729763	0.188000	0.583453	0.302796	0	0
19661	9.150100	0.108853	1.979273	-0.030684	-0.153261	-0.199843	-0.682561	0.258580	-0.476132	-0.728161	0.187582	0.584871	0.304172	0	0
19662	9.831880	0.387321	2.014937	0.010152	-0.224461	-0.238172	-0.686820	0.255157	-0.472936	-0.726103	0.186817	0.586975	0.305507	0	0
19663	10.351725	0.509582	2.537572	0.009329	-0.262606	-0.265292	-0.689383	0.251407	-0.469484	-0.723720	0.186057	0.589422	0.306911	0	0
19664	10.126523	0.749877	2.858788	-0.003870	-0.266087	-0.288967	-0.695044	0.247998	-0.467680	-0.721217	0.185215	0.591863	0.308610	0	0
19665	10.010056	1.168582	2.306318	0.097447	-0.197934	-0.244821	-0.697033	0.242167	-0.464511	-0.719423	0.183735	0.594061	0.309457	0	0
19666	10.121031	1.457056	2.252379	0.115811	-0.177214	-0.235951	-0.699582	0.237224	-0.462185	-0.717813	0.182067	0.596118	0.310223	0	0
19667	10.343200	1.776256	2.594304	0.133683	-0.207292	-0.215605	-0.702842	0.232299	-0.459565	-0.716107	0.180519	0.598427	0.310626	0	0
19668	10.546051	2.080021	2.734426	0.173988	-0.191280	-0.188244	-0.706379	0.226784	-0.457362	-0.714645	0.178773	0.600664	0.310686	0	0
19669	10.652409	2.147092	2.697530	0.183388	-0.164142	-0.179460	-0.708767	0.221225	-0.457157	-0.713387	0.176937	0.602738	0.310611	0	0
19670	10.507231	2.205126	2.705756	0.207566	-0.175178	-0.110930	-0.709763	0.216253	-0.454574	-0.712314	0.175352	0.604819	0.309926	0	0
19671	10.337944	2.181520	2.750289	0.211797	-0.073575	-0.149676	-0.711320	0.214079	-0.453690	-0.711738	0.173198	0.606268	0.309630	0	0
19672	9.849421	2.161482	2.455747	0.174143	-0.011521	-0.149862	-0.711305	0.209208	-0.453669	-0.711446	0.171147	0.607128	0.309755	0	0
19673	9.496429	2.038616	2.338213	0.205495	0.057247	-0.088488	-0.712415	0.206115	-0.455052	-0.711836	0.168993	0.607512	0.309291	0	0
19674	9.409480	1.920545	2.293263	0.213809	0.022717	-0.049843	-0.712953	0.202121	-0.456864	-0.712139	0.167126	0.608085	0.308480	0	0
19675	9.375560	1.983010	2.257396	0.188521	0.004806	0.004543	-0.712512	0.199592	-0.457850	-0.712463	0.165812	0.608625	0.307372	0	0
19676	9.300618	1.944673	2.272401	0.172376	-0.007736	0.050141	-0.711661	0.198248	-0.457717	-0.712819	0.164934	0.609119	0.306040	0	0
19677	9.307766	2.064336	2.132804	0.156044	0.058664	0.106213	-0.711645	0.197051	-0.459126	-0.713726	0.164297	0.609001	0.304498	0	0
19678	9.331973	2.040455	2.178328	0.120900	0.105235	0.113083	-0.709923	0.196250	-0.461838	-0.714878	0.163813	0.608427	0.303202	0	0
19679	9.336960	1.884309	2.248142	0.116050	0.146121	0.139304	-0.708516	0.198289	-0.461729	-0.716348	0.163389	0.607501	0.301814	0	0
19680	9.334664	1.752443	2.356458	0.121675	0.152432	0.146293	-0.705655	0.197896	-0.465451	-0.717878	0.162966	0.606528	0.300362	0	0
19681	9.257267	1.757106	2.304126	0.101680	0.143536	0.163808	-0.704370	0.198003	-0.466886	-0.719376	0.162794	0.605529	0.298882	0	0
19682	9.254807	1.804885	2.229573	0.033824	0.102350	0.169855	-0.702663	0.200455	-0.469046	-0.720525	0.163288	0.604611	0.297702	0	0
19683	9.322550	1.783189	2.243521	0.001061	0.124385	0.158337	-0.701806	0.202928	-0.470909	-0.721722	0.163858	0.603451	0.296842	0	0
19684	9.303304	1.684229	2.188444	-0.003304	0.182471	0.112594	-0.698395	0.202984	-0.472945	-0.723119	0.164032	0.601935	0.296424	0	0
19685	9.284056	1.578580	2.239161	-0.014145	0.236985	0.063326	-0.695552	0.205113	-0.475547	-0.724682	0.163799	0.600065	0.296527	0	0
19686	9.279315	1.475427	2.311407	-0.003365	0.231444	0.044025	-0.693125	0.205918	-0.478560	-0.726161	0.163417	0.598299	0.296688	0	0
19687	9.293819	1.469032	2.479604	-0.050413	0.204601	0.017616	-0.691552	0.206600	-0.480851	-0.727328	0.163265	0.596624	0.297286	0	0
19688	9.259948	1.483333	2.441372	-0.021430	0.190747	0.003666	-0.689977	0.205956	-0.482854	-0.728409	0.162889	0.595161	0.297775	0	0
19689	9.247791	1.550508	2.390916	0.004299	0.215037	0.001081	-0.686825	0.204958	-0.487427	-0.729673	0.162204	0.593594	0.298184	0	0
19690	9.230786	1.622893	2.417428	0.011512	0.202283	0.009030	-0.685959	0.204331	-0.489276	-0.730888	0.161581	0.592133	0.298451	0	0
19691	9.221097	1.628256	2.523282	0.022199	0.178607	0.005574	-0.683252	0.204693	-0.491727	-0.731973	0.160895	0.590872	0.298663	0	0
19692	9.163085	1.592254	2.528544	0.047014	0.165720	0.037231	-0.681523	0.202853	-0.494858	-0.733108	0.160286	0.589735	0.298452	0	0
19693	9.032501	1.568372	2.529517	0.036820	0.136784	0.046009	-0.680671	0.204155	-0.495726	-0.734087	0.159852	0.588754	0.298215	0	0
19694	8.877712	1.570622	2.453710	0.040462	0.113183	0.065351	-0.679520	0.203077	-0.497720	-0.734982	0.159615	0.587935	0.297753	0	0
19695	8.713312	1.512454	2.329937	0.040233	0.078710	0.063623	-0.677529	0.203612	-0.499169	-0.735675	0.159429	0.587360	0.297276	0	0
19696	8.553675	1.531176	2.177216	0.040190	0.047878	0.084727	-0.677115	0.204646	-0.498332	-0.736241	0.159502	0.586988	0.296568	0	0
19697	8.684165	1.642117	2.253109	0.018463	0.048065	0.118052	-0.675126	0.204005	-0.499210	-0.736879	0.159883	0.586486	0.295771	0	0
19698	8.918755	1.674698	2.097496	0.052955	0.023247	0.119942	-0.675688	0.205041	-0.500054	-0.737426	0.160138	0.586276	0.294686	0	0
19699	9.269640	1.482300	2.239344	0.068815	-0.046795	0.121786	-0.675977	0.206231	-0.499772	-0.737596	0.160448	0.586615	0.293414	0	0
19700	9.777678	1.311209	2.832028	0.108214	-0.130629	0.134235	-0.675991	0.207720	-0.498647	-0.737366	0.160832	0.587676	0.291653	0	0
19701	9.635536	0.770965	2.602698	0.060874	-0.141154	0.116448	-0.676721	0.206734	-0.495519	-0.736949	0.161445	0.588693	0.290314	0	0
19702	9.410716	0.719352	1.851850	0.044225	-0.252624	0.174468	-0.679014	0.208730	-0.492662	-0.736008	0.162890	0.590395	0.288431	0	0
19703	9.239033	0.615040	2.600913	0.040648	-0.218965	0.166468	-0.679608	0.210101	-0.489830	-0.735234	0.164176	0.591840	0.286709	0	0
19704	9.333516	0.472102	2.451275	-0.006857	-0.256702	0.188313	-0.681336	0.211939	-0.486840	-0.734211	0.166086	0.593393	0.285015	0	0
19705	9.449740	0.346494	2.402443	-0.064147	-0.361509	0.205836	-0.685211	0.214294	-0.480988	-0.732515	0.168784	0.595508	0.283378	0	0
19706	9.599832	0.204662	2.488016	-0.067584	-0.338812	0.204010	-0.686533	0.218353	-0.476600	-0.730927	0.171464	0.597447	0.281786	0	0
19707	10.013330	0.304631	2.379126	-0.061148	-0.290838	0.166271	-0.687860	0.221976	-0.471503	-0.729523	0.173704	0.599104	0.280529	0	0
19708	10.610638	0.379953	2.687254	-0.060900	-0.319940	0.139138	-0.689737	0.222945	-0.467234	-0.727857	0.175890	0.601020	0.279396	0	0
19709	10.755966	0.158898	2.816202	-0.059217	-0.285517	0.077615	-0.694893	0.227395	-0.461229	-0.726225	0.177569	0.602786	0.278773	0	0
19710	10.446550	0.004232	2.611823	-0.051373	-0.194842	0.026573	-0.696904	0.227622	-0.457521	-0.724999	0.178665	0.604005	0.278629	0	0
19711	9.991729	0.143066	2.321713	-0.063611	-0.091275	-0.024462	-0.696215	0.226454	-0.454981	-0.724240	0.179223	0.604526	0.279113	0	0
19712	9.793246	0.301920	2.255715	-0.027052	-0.086104	-0.019081	-0.696513	0.226773	-0.453281	-0.723586	0.179557	0.605106	0.279338	0	0
19713	9.769026	0.340210	2.202967	0.029448	-0.108339	-0.006622	-0.696801	0.227668	-0.452997	-0.722939	0.179599	0.605977	0.279096	0	0
19714	9.682022	0.266093	2.280599	0.075190	-0.053318	0.056577	-0.699059	0.225943	-0.452953	-0.722879	0.179559	0.606468	0.278212	0	0
19715	9.817579	0.152786	2.289318	0.142303	-0.000349	0.054012	-0.698484	0.224449	-0.453521	-0.723256	0.178855	0.606763	0.277038	0	0
19716	9.791010	0.130308	2.121233	0.118481	0.012528	0.021466	-0.697361	0.224584	-0.452550	-0.723570	0.178113	0.606957	0.276270	0	0
19717	9.725609	0.229066	2.112013	0.089182	0.059940	-0.034806	-0.698625	0.224304	-0.453518	-0.723971	0.177091	0.606827	0.276164	0	0
19718	9.609424	0.316093	2.148855	0.076764	0.091828	-0.019064	-0.696205	0.221884	-0.454396	-0.724577	0.176185	0.606403	0.276084	0	0
19719	9.500645	0.253743	2.166530	0.101420	0.105241	-0.036593	-0.696730	0.217725	-0.457763	-0.725267	0.174941	0.605979	0.275993	0	0
19720	9.314485	0.176991	2.170357	0.111394	0.092472	-0.038334	-0.694457	0.217667	-0.458932	-0.725885	0.173659	0.605679	0.275836	0	0
19721	9.217690	0.225249	2.163812	0.097138	0.134345	-0.038413	-0.693453	0.217187	-0.460502	-0.726736	0.172358	0.605033	0.275831	0	0
19722	9.193452	0.273691	2.214439	0.086322	0.138079	-0.020882	-0.693012	0.216863	-0.462346	-0.727621	0.171259	0.604294	0.275802	0	0
19723	9.258776	0.249749	2.259662	0.097092	0.134347	-0.038408	-0.691264	0.213970	-0.467312	-0.728468	0.169960	0.603644	0.275793	0	0
19724	9.256450	0.158168	2.240520	0.113864	0.166874	-0.037555	-0.688431	0.214054	-0.467924	-0.729530	0.168465	0.602800	0.275751	0	0
19725	9.239513	0.158521	2.305558	0.135565	0.155806	-0.048899	-0.688958	0.210781	-0.471295	-0.730536	0.166766	0.602113	0.275618	0	0
19726	9.287862	0.178049	2.372508	0.120820	0.156827	-0.062971	-0.688094	0.210598	-0.473006	-0.731469	0.165102	0.601397	0.275710	0	0
19727	9.391814	0.226106	2.383731	0.135354	0.163045	-0.073460	-0.686657	0.207893	-0.474715	-0.732445	0.163239	0.600693	0.275765	0	0
19728	9.449862	0.223806	2.421777	0.139026	0.173897	-0.080485	-0.685060	0.206045	-0.478975	-0.733459	0.161280	0.599926	0.275890	0	0
19729	9.357932	0.240990	2.460902	0.142444	0.164799	-0.098016	-0.682340	0.201684	-0.481264	-0.734381	0.159215	0.599263	0.276080	0	0
19730	9.309522	0.284034	2.389093	0.140388	0.137595	-0.097974	-0.681449	0.198524	-0.485224	-0.735129	0.157226	0.598792	0.276249	0	0
19731	9.362730	0.279576	2.475261	0.131389	0.137677	-0.078691	-0.679310	0.196693	-0.486666	-0.735918	0.155436	0.598261	0.276313	0	0
19732	9.372461	0.230877	2.369443	0.119361	0.134126	-0.101541	-0.680988	0.194351	-0.488042	-0.736590	0.153602	0.597754	0.276643	0	0
19733	9.290252	0.197827	2.475857	0.100450	0.150637	-0.086703	-0.678558	0.192358	-0.490336	-0.737380	0.151959	0.597051	0.276965	0	0
19734	9.208009	0.207531	2.466833	0.112895	0.108802	-0.083987	-0.678105	0.189960	-0.492879	-0.737938	0.150338	0.596684	0.277153	0	0
19735	9.210404	0.227006	2.510077	0.097371	0.090794	-0.062935	-0.677801	0.187722	-0.494571	-0.738427	0.149030	0.596375	0.277222	0	0
19736	9.101511	0.298352	2.304048	0.059612	0.072945	-0.089310	-0.676954	0.186383	-0.493872	-0.738673	0.147871	0.596130	0.277714	0	0
19737	9.033664	0.430443	2.220287	0.022940	0.065990	-0.097253	-0.676210	0.183675	-0.497266	-0.738806	0.146981	0.595847	0.278438	0	0
19738	9.198097	0.461703	2.259933	0.009817	0.038855	-0.105135	-0.676631	0.182944	-0.497398	-0.738732	0.146185	0.595738	0.279288	0	0
19739	9.384287	0.509529	2.248916	-0.010639	0.011773	-0.117416	-0.678047	0.182240	-0.496947	-0.738433	0.145579	0.595792	0.280277	0	0
19740	9.787912	0.795718	2.303437	-0.008857	-0.000963	-0.083963	-0.676630	0.182207	-0.497253	-0.738150	0.145161	0.595892	0.281026	0	0
19741	9.862846	0.814012	2.610619	-0.057154	-0.062275	-0.107693	-0.677190	0.178830	-0.496664	-0.737368	0.145166	0.596347	0.282110	0	0
19742	9.686057	1.049753	2.520357	-0.024258	-0.045282	-0.111968	-0.677491	0.179152	-0.494680	-0.736718	0.144817	0.596770	0.283089	0	0
19743	9.690552	1.403026	2.395015	-0.042289	-0.030596	-0.082102	-0.678333	0.177102	-0.494658	-0.736217	0.144775	0.596994	0.283942	0	0
19744	9.719437	1.538072	2.447587	0.008915	-0.031908	-0.059127	-0.678482	0.176527	-0.493521	-0.735843	0.144458	0.597336	0.284352	0	0
19745	9.721860	1.528742	2.507684	0.012176	-0.022831	-0.002972	-0.680026	0.176250	-0.494768	-0.735691	0.144462	0.597542	0.284310	0	0
19746	9.584016	1.498291	2.636141	0.049575	-0.043070	0.016435	-0.681169	0.176287	-0.493476	-0.735523	0.144331	0.597972	0.283908	0	0
19747	9.617783	1.594458	2.618986	0.037113	-0.015739	0.032191	-0.680033	0.175670	-0.493775	-0.735550	0.144338	0.598144	0.283471	0	0
19748	9.593246	1.932291	2.765550	0.000253	-0.024491	0.025175	-0.679481	0.176264	-0.492373	-0.735447	0.144569	0.598284	0.283325	0	0
19749	9.568806	2.192051	2.707814	0.016226	-0.060913	0.021817	-0.681163	0.173633	-0.493182	-0.735145	0.144786	0.598742	0.283031	0	0
19750	9.636484	2.239859	2.659196	0.046650	-0.097486	-0.012272	-0.682031	0.175292	-0.491478	-0.734566	0.144658	0.599604	0.282777	0	0
19751	9.593036	2.166848	2.491275	0.053828	-0.108448	-0.027175	-0.682179	0.174421	-0.490341	-0.733894	0.144431	0.600584	0.282555	0	0
19752	9.404550	2.003052	2.420658	0.073430	-0.077742	-0.021949	-0.682188	0.174138	-0.489208	-0.733441	0.143995	0.601389	0.282243	0	0
19753	9.143408	1.935689	2.355301	0.033372	-0.086458	-0.009772	-0.683615	0.173007	-0.487200	-0.732921	0.143954	0.602122	0.282053	0	0
19754	9.027275	1.992478	2.125295	0.025321	-0.088197	0.006022	-0.684201	0.171868	-0.484357	-0.732412	0.144070	0.602826	0.281810	0	0
19755	9.157840	2.035596	2.119497	-0.009357	-0.129645	0.055151	-0.686468	0.173096	-0.484325	-0.731752	0.144848	0.603659	0.281345	0	0
19756	9.394723	2.184318	2.079177	-0.006029	-0.136966	0.034154	-0.687184	0.173562	-0.483467	-0.730982	0.145497	0.604590	0.281010	0	0
19757	9.535020	2.162805	2.150298	0.008755	-0.111693	0.032399	-0.688496	0.176431	-0.479922	-0.730390	0.145947	0.605372	0.280632	0	0
19758	9.660909	2.053696	2.034062	0.023710	-0.071916	0.023587	-0.688629	0.174070	-0.480051	-0.730023	0.146138	0.605923	0.280297	0	0
19759	9.694766	2.062960	1.971297	0.023933	-0.037447	0.013018	-0.688911	0.173929	-0.480046	-0.729847	0.146148	0.606233	0.280081	0	0
19760	9.564118	2.101748	1.986645	0.011331	-0.017362	0.014722	-0.689485	0.173068	-0.478760	-0.729769	0.146219	0.606365	0.279961	0	0
19761	9.481898	2.085187	2.020919	0.027963	0.015176	0.004181	-0.689197	0.173939	-0.479617	-0.729893	0.145993	0.606314	0.279866	0	0
19762	9.341731	1.967596	2.055699	0.057530	0.025848	0.028774	-0.688068	0.173330	-0.479209	-0.730183	0.145694	0.606239	0.279430	0	0
19763	9.312791	1.890185	1.974228	0.055934	0.051263	0.021698	-0.688919	0.173350	-0.478912	-0.730615	0.145264	0.605977	0.279094	0	0
19764	9.298331	1.828192	2.089789	0.043117	0.040488	0.028683	-0.688906	0.174216	-0.480754	-0.730970	0.145030	0.605753	0.278768	0	0
19765	9.332236	1.798402	1.921267	0.047000	0.056777	0.032179	-0.686777	0.173281	-0.481351	-0.731451	0.144709	0.605409	0.278420	0	0
19766	9.375752	1.817622	1.925742	0.039923	0.091311	0.025103	-0.687050	0.173127	-0.482477	-0.732102	0.144329	0.604812	0.278205	0	0
19767	9.380545	1.851976	2.055509	0.010406	0.078849	0.007503	-0.686059	0.173694	-0.482779	-0.732594	0.144062	0.604239	0.278293	0	0
19768	9.232958	1.911705	1.921900	0.054339	0.102087	-0.005572	-0.685050	0.172473	-0.484628	-0.733244	0.143361	0.603646	0.278233	0	0
19769	9.235419	1.870676	1.902682	0.086724	0.127239	0.018157	-0.683750	0.170354	-0.487045	-0.734164	0.142460	0.602914	0.277853	0	0
19770	9.254780	1.851847	1.993917	0.106062	0.132535	0.035741	-0.681050	0.171754	-0.489075	-0.735184	0.141542	0.602180	0.277218	0	0
19771	9.138631	1.909571	1.949038	0.133838	0.156832	0.058604	-0.679200	0.171261	-0.490234	-0.736457	0.140453	0.601300	0.276300	0	0
19772	9.085424	1.904835	1.949431	0.157931	0.161196	0.097265	-0.677489	0.171504	-0.491960	-0.737886	0.139444	0.600406	0.274940	0	0
19773	9.037068	1.881219	2.026739	0.183708	0.157379	0.128914	-0.676614	0.170864	-0.494942	-0.739417	0.138402	0.599555	0.273205	0	0
19774	8.906449	1.898012	1.977191	0.187564	0.157371	0.151741	-0.674187	0.169757	-0.497239	-0.741005	0.137505	0.598688	0.271249	0	0
19775	8.833901	1.881521	2.028224	0.238932	0.151533	0.188720	-0.671618	0.170117	-0.500111	-0.742727	0.136422	0.597938	0.268731	0	0
19776	9.046780	1.854152	1.913690	0.301583	0.151020	0.257323	-0.669480	0.170053	-0.502126	-0.744700	0.135325	0.597267	0.265296	0	0
19777	9.641731	1.857749	2.320469	0.393143	0.128484	0.338317	-0.665771	0.171702	-0.506578	-0.746865	0.134041	0.596874	0.260705	0	0
19778	10.043832	1.164286	3.373565	0.443061	-0.071546	0.403449	-0.664646	0.173158	-0.506320	-0.748044	0.133336	0.598009	0.255023	0	0
19779	10.175021	0.617778	2.935477	0.366186	-0.129057	0.390930	-0.666632	0.173794	-0.505866	-0.748726	0.133228	0.599366	0.249840	0	0
19780	9.691474	0.453571	2.698718	0.221682	-0.166865	0.371275	-0.667629	0.175293	-0.505573	-0.748916	0.134219	0.600666	0.245580	0	0
19781	9.120336	0.814097	2.414086	0.014648	-0.189635	0.309459	-0.665969	0.178982	-0.502505	-0.748533	0.136402	0.601692	0.243023	0	0
19782	9.197251	1.297803	2.393896	-0.050109	-0.154613	0.309384	-0.666852	0.183161	-0.499963	-0.748256	0.139025	0.602300	0.240871	0	0
19783	9.391255	0.757490	2.724706	-0.040612	-0.103910	0.281122	-0.667027	0.188060	-0.497719	-0.748229	0.141238	0.602575	0.238973	0	0
19784	9.648188	0.212371	2.598252	-0.058925	-0.074812	0.207200	-0.667212	0.193706	-0.494629	-0.748162	0.143122	0.602697	0.237753	0	0
19785	9.899857	0.072965	2.716740	-0.137330	-0.105082	0.137696	-0.665396	0.197079	-0.493259	-0.747639	0.145200	0.602948	0.237502	0	0
19786	10.165871	0.102018	2.825368	-0.147064	-0.126825	0.095593	-0.668669	0.199083	-0.491517	-0.746861	0.147188	0.603405	0.237565	0	0
19787	10.282030	0.025544	2.971242	-0.090662	-0.128212	0.075527	-0.667553	0.201578	-0.490698	-0.746114	0.148600	0.604025	0.237458	0	0
19788	10.267614	-0.061628	2.868035	-0.044790	-0.118610	0.084380	-0.668725	0.202388	-0.486157	-0.745504	0.149739	0.604675	0.237001	0	0
19789	10.108023	-0.099984	2.854807	-0.034006	-0.149532	0.091451	-0.671008	0.204224	-0.484430	-0.744747	0.150880	0.605561	0.236397	0	0
19790	9.747553	0.005562	2.674631	-0.044772	-0.138516	0.098450	-0.672168	0.205754	-0.481590	-0.744045	0.152151	0.606336	0.235804	0	0
19791	9.449853	0.226541	2.486689	-0.084525	-0.094598	0.105368	-0.672325	0.208130	-0.480607	-0.743573	0.153624	0.606668	0.235482	0	0
19792	9.391685	0.365210	2.277831	-0.071452	-0.042082	0.086063	-0.671641	0.210499	-0.478649	-0.743384	0.154791	0.606678	0.235291	0	0
19793	9.183660	0.403009	2.074958	-0.048185	-0.038662	0.017673	-0.671363	0.209616	-0.477801	-0.743099	0.155331	0.606814	0.235485	0	0
19794	9.307209	0.191726	2.225696	-0.049770	-0.015069	0.015831	-0.672784	0.210242	-0.477215	-0.742941	0.155845	0.606784	0.235722	0	0
19795	9.384810	-0.015318	2.249340	-0.070264	-0.029457	-0.030760	-0.674485	0.210575	-0.476906	-0.742563	0.156236	0.606874	0.236421	0	0
19796	9.367902	-0.025602	2.114834	-0.089034	-0.063808	-0.063230	-0.674924	0.211484	-0.475488	-0.741858	0.156681	0.607234	0.237413	0	0
19797	9.392030	0.032192	2.124228	-0.085661	-0.081990	-0.073714	-0.673946	0.211627	-0.474091	-0.741032	0.157055	0.607744	0.238437	0	0
19798	9.333943	0.088992	1.913031	-0.136442	-0.044373	-0.077377	-0.674955	0.210936	-0.471526	-0.740335	0.157717	0.607866	0.239851	0	0
19799	9.435487	0.109266	2.143081	-0.128795	-0.009035	-0.061605	-0.675807	0.208899	-0.470372	-0.739910	0.158313	0.607712	0.241158	0	0
19800	9.372654	0.072349	1.965655	-0.124909	0.009078	-0.061627	-0.675676	0.211556	-0.470102	-0.739589	0.158858	0.607438	0.242470	0	0
19801	9.372669	0.055593	1.984903	-0.139413	0.041855	-0.084525	-0.674976	0.212580	-0.469694	-0.739396	0.159274	0.606915	0.244087	0	0
19802	9.442723	0.137648	2.044431	-0.123432	0.019932	-0.108130	-0.676960	0.211596	-0.468809	-0.739025	0.159503	0.606634	0.245755	0	0
19803	9.459580	0.205374	2.111572	-0.121513	0.019929	-0.089681	-0.675538	0.211558	-0.469680	-0.738711	0.159811	0.606323	0.247262	0	0
19804	9.491095	0.142210	2.008010	-0.077339	0.041340	-0.075575	-0.675809	0.209783	-0.470517	-0.738624	0.159833	0.605946	0.248430	0	0
19805	9.520160	0.098952	2.031875	-0.094159	0.009707	-0.091381	-0.676957	0.211446	-0.469091	-0.738284	0.159959	0.605780	0.249763	0	0
19806	9.508052	0.108867	2.084849	-0.089094	-0.015749	-0.112396	-0.676959	0.210124	-0.468378	-0.737730	0.160003	0.605847	0.251203	0	0
19807	9.474187	0.113684	2.075476	-0.114388	0.014408	-0.112495	-0.677386	0.208960	-0.467659	-0.737329	0.160142	0.605627	0.252816	0	0
19808	9.333960	0.053970	2.129442	-0.116052	0.019888	-0.101997	-0.676680	0.209829	-0.467816	-0.736974	0.160351	0.605345	0.254391	0	0
19809	9.242039	0.072979	2.053162	-0.143491	0.009232	-0.100290	-0.675258	0.208321	-0.468115	-0.736521	0.160795	0.605067	0.256078	0	0
19810	9.179063	0.169047	1.988629	-0.177355	0.013140	-0.112638	-0.677534	0.208383	-0.466664	-0.735996	0.161401	0.604693	0.258081	0	0
19811	9.065342	0.219411	1.917291	-0.180324	0.002278	-0.130172	-0.677825	0.207664	-0.465384	-0.735358	0.161957	0.604416	0.260193	0	0
19812	9.164579	0.151573	1.861324	-0.189293	0.015039	-0.129345	-0.678260	0.209450	-0.464819	-0.734771	0.162550	0.604015	0.262402	0	0
19813	9.203359	0.069720	1.873128	-0.204295	-0.017521	-0.147786	-0.678118	0.208123	-0.464391	-0.733918	0.163232	0.603844	0.264748	0	0
19814	9.188869	0.045726	1.885275	-0.257490	-0.009843	-0.188298	-0.679543	0.208755	-0.463239	-0.732906	0.164024	0.603536	0.267747	0	0
19815	9.433061	0.159689	1.638164	-0.255525	0.008252	-0.189151	-0.680679	0.208783	-0.462796	-0.732001	0.164767	0.603098	0.270739	0	0
19816	9.812605	0.333147	1.769888	-0.254171	-0.006319	-0.211014	-0.680126	0.207317	-0.460678	-0.730938	0.165386	0.602797	0.273884	0	0
19817	10.247805	0.473265	1.990190	-0.241992	-0.028244	-0.238993	-0.681987	0.208559	-0.458531	-0.729681	0.165830	0.602735	0.277087	0	0
19818	10.402406	0.656579	2.101912	-0.237672	-0.048244	-0.230132	-0.682692	0.206806	-0.458088	-0.728321	0.166329	0.602801	0.280202	0	0
19819	10.112042	0.773083	2.204917	-0.242380	-0.044539	-0.244172	-0.685829	0.203814	-0.453922	-0.726932	0.166787	0.602852	0.283410	0	0
19820	9.836038	1.079985	1.874896	-0.185104	0.013104	-0.217707	-0.686107	0.203666	-0.454483	-0.726049	0.166802	0.602587	0.286213	0	0
19821	9.845527	1.244946	2.124734	-0.115296	0.020749	-0.152575	-0.687253	0.203855	-0.452768	-0.725515	0.166700	0.602363	0.288094	0	0
19822	9.893960	1.177851	2.201371	-0.037005	-0.060632	-0.092626	-0.687672	0.201798	-0.452611	-0.724786	0.166606	0.602845	0.288974	0	0
19823	9.700595	1.048228	2.222124	-0.044334	-0.089584	-0.075095	-0.687977	0.201392	-0.449776	-0.723925	0.166773	0.603493	0.289682	0	0
19824	9.550515	1.164450	2.309679	-0.051395	-0.093109	-0.032963	-0.689256	0.201719	-0.449190	-0.723147	0.167237	0.604067	0.290162	0	0
19825	9.521318	1.346897	2.196743	-0.069837	-0.132870	-0.006581	-0.690271	0.202800	-0.446633	-0.722178	0.168124	0.604837	0.290456	0	0
19826	9.685390	1.741673	2.231287	-0.076697	-0.313376	0.043761	-0.692563	0.203766	-0.443488	-0.720244	0.169870	0.606795	0.290159	0	0
19827	9.796738	1.631973	2.470989	-0.106293	-0.054557	-0.051450	-0.691747	0.204084	-0.439685	-0.719554	0.170511	0.606966	0.291135	0	0
19828	9.801552	1.660565	2.413228	-0.088650	-0.109160	-0.068879	-0.695442	0.204475	-0.437788	-0.718498	0.171082	0.607601	0.292084	0	0
19829	9.583890	1.646274	2.381170	-0.090117	-0.084618	-0.055761	-0.696017	0.205969	-0.437219	-0.717639	0.171660	0.608038	0.292945	0	0
19830	9.334775	1.659864	2.140149	-0.064469	-0.111116	-0.027584	-0.696889	0.206016	-0.434377	-0.716732	0.172310	0.608684	0.293441	0	0
19831	9.322678	1.680544	1.940667	-0.071743	-0.121950	-0.018802	-0.698182	0.207097	-0.432380	-0.715784	0.173084	0.609375	0.293865	0	0
19832	9.409704	1.710239	2.125135	-0.096736	-0.085427	0.021464	-0.698469	0.206814	-0.431809	-0.715124	0.174178	0.609659	0.294238	0	0
19833	9.332416	1.615598	1.955075	-0.103541	-0.061770	0.044211	-0.698070	0.210072	-0.429991	-0.714671	0.175380	0.609713	0.294513	0	0
19834	9.530727	1.643587	1.833390	-0.068354	-0.023057	0.064445	-0.697656	0.210371	-0.428868	-0.714558	0.176363	0.609553	0.294530	0	0
19835	9.661334	1.638942	1.904567	-0.074218	-0.038460	0.037249	-0.699377	0.213377	-0.427155	-0.714277	0.177240	0.609537	0.294719	0	0
19836	9.583982	1.593362	1.914787	-0.084738	0.023334	0.021333	-0.699234	0.213814	-0.427442	-0.714287	0.177946	0.609070	0.295233	0	0
19837	9.584039	1.542391	1.833083	-0.046075	0.048422	0.028403	-0.698946	0.212771	-0.427726	-0.714558	0.178308	0.608530	0.295472	0	0
19838	9.526165	1.373634	1.771133	-0.025868	0.050068	0.028406	-0.697813	0.213040	-0.428028	-0.714865	0.178538	0.608040	0.295601	0	0
19839	9.521359	1.344568	1.735128	-0.049455	0.073848	0.017781	-0.697534	0.215098	-0.428324	-0.715252	0.178783	0.607326	0.295982	0	0
19840	9.569635	1.438621	1.780379	-0.047366	0.113758	0.016004	-0.696973	0.215976	-0.428055	-0.715856	0.178931	0.606329	0.296479	0	0
19841	9.596284	1.388423	1.859566	-0.014499	0.115303	0.015189	-0.695679	0.215481	-0.430478	-0.716548	0.178785	0.605425	0.296741	0	0
19842	9.584228	1.350005	1.876515	0.007299	0.093350	0.023157	-0.694678	0.217506	-0.432483	-0.717155	0.178624	0.604728	0.296794	0	0
19843	9.506842	1.344941	1.804957	-0.001732	0.131526	-0.009385	-0.693257	0.215410	-0.432497	-0.717893	0.178188	0.603789	0.297184	0	0
19844	9.472841	1.486904	1.778643	0.012800	0.164065	-0.045337	-0.692365	0.213867	-0.437172	-0.718738	0.177348	0.602725	0.297803	0	0
19845	9.429223	1.562027	1.863049	0.037607	0.192911	-0.048810	-0.692209	0.215022	-0.439300	-0.719794	0.176204	0.601528	0.298349	0	0
19846	9.313123	1.562491	1.921599	0.053797	0.258138	-0.034820	-0.690634	0.213789	-0.441159	-0.721288	0.174881	0.599877	0.298844	0	0
19847	9.250235	1.562730	1.950910	0.097559	0.232389	-0.013624	-0.686776	0.213074	-0.445603	-0.722784	0.173393	0.598506	0.298846	0	0
19848	9.138977	1.562847	1.942105	0.101394	0.221496	0.018865	-0.684925	0.211550	-0.446476	-0.724302	0.172135	0.597166	0.298576	0	0
19849	9.071239	1.582014	1.904117	0.106731	0.186984	0.037355	-0.682615	0.210856	-0.451884	-0.725686	0.171016	0.596057	0.298075	0	0
19850	9.027601	1.687805	1.863477	0.116173	0.189655	0.077767	-0.682304	0.212579	-0.455857	-0.727212	0.170090	0.594887	0.297225	0	0
19851	8.979284	1.621060	1.981693	0.125503	0.177809	0.114641	-0.680163	0.212805	-0.458297	-0.728795	0.169317	0.593762	0.296034	0	0
19852	9.071211	1.606308	1.947374	0.147532	0.168552	0.138400	-0.677883	0.211855	-0.460027	-0.730421	0.168580	0.592729	0.294514	0	0
19853	9.313066	1.588386	2.282217	0.189275	0.122843	0.171024	-0.675176	0.214129	-0.463192	-0.731943	0.167833	0.592090	0.292440	0	0
19854	9.424686	1.199750	2.589463	0.216432	0.046404	0.212332	-0.675581	0.214701	-0.465734	-0.733166	0.167386	0.592020	0.289762	0	0
19855	9.632945	0.939740	2.650664	0.214259	-0.035263	0.244842	-0.673593	0.215238	-0.466900	-0.733997	0.167348	0.592477	0.286730	0	0
19856	9.550931	0.718440	2.665869	0.149907	-0.107325	0.250865	-0.673329	0.216875	-0.465214	-0.734297	0.168055	0.593269	0.283896	0	0
19857	9.517065	0.732354	2.550701	0.091321	-0.135882	0.256910	-0.672490	0.219810	-0.465241	-0.734346	0.169277	0.594083	0.281330	0	0
19858	9.437262	0.709076	2.685941	0.041936	-0.150885	0.263820	-0.674219	0.223120	-0.462681	-0.734228	0.170976	0.594856	0.278967	0	0
19859	9.778314	0.689187	2.659423	0.029300	-0.139022	0.270802	-0.673258	0.226961	-0.460592	-0.734180	0.172742	0.595484	0.276658	0	0
19860	10.591120	0.518984	3.038305	0.017660	-0.213411	0.278744	-0.675289	0.232506	-0.456623	-0.733672	0.174885	0.596609	0.274225	0	0
19861	10.925640	-0.275550	3.603913	-0.041540	-0.310066	0.260097	-0.674474	0.235325	-0.453679	-0.732434	0.177575	0.598300	0.272110	0	0
19862	10.468891	-0.609732	3.088203	-0.121820	-0.245019	0.150916	-0.677343	0.239111	-0.450254	-0.731129	0.180050	0.599490	0.271375	0	0
19863	9.856610	-0.195494	2.462423	-0.196602	-0.171795	0.077027	-0.679068	0.242122	-0.447977	-0.729929	0.182406	0.600062	0.271765	0	0
19864	9.585232	0.311859	2.257226	-0.170997	-0.090326	0.017432	-0.681235	0.244281	-0.443425	-0.729086	0.184028	0.600219	0.272589	0	0
19865	9.527150	0.332055	2.425932	-0.057599	-0.063106	0.021178	-0.683096	0.245965	-0.441281	-0.728637	0.184739	0.600473	0.272748	0	0
19866	9.445318	-0.065408	2.359535	0.085347	-0.039780	0.035428	-0.681822	0.246379	-0.441586	-0.728617	0.184462	0.600925	0.271993	0	0
19867	9.481834	-0.299189	2.320990	0.140659	0.003312	0.040713	-0.681833	0.247569	-0.440743	-0.728984	0.183670	0.601199	0.270938	0	0
19868	9.580849	-0.149947	2.344188	0.102117	0.005431	0.024863	-0.680536	0.245307	-0.442734	-0.729238	0.183080	0.601386	0.270238	0	0
19869	9.326674	0.076086	2.216031	0.083882	0.043708	-0.006771	-0.681391	0.244008	-0.441583	-0.729614	0.182310	0.601298	0.269940	0	0
19870	9.336123	0.313788	2.090747	0.016182	0.082354	-0.056062	-0.682078	0.243851	-0.443834	-0.729952	0.181657	0.600837	0.270493	0	0
19871	9.280507	0.285854	2.264282	0.033254	0.140316	-0.035048	-0.679955	0.244541	-0.444296	-0.730738	0.180826	0.599957	0.270879	0	0
19872	9.290264	0.197112	2.334007	0.051168	0.092983	-0.029702	-0.679503	0.242880	-0.446983	-0.731273	0.180044	0.599465	0.271045	0	0
19873	9.256551	0.052527	2.298307	0.049782	0.051237	-0.054260	-0.678498	0.241076	-0.448123	-0.731501	0.179221	0.599314	0.271310	0	0
19874	9.314526	0.129216	2.244927	0.023893	0.120410	-0.052634	-0.678195	0.240603	-0.450388	-0.732090	0.178421	0.598588	0.271850	0	0
19875	9.401553	0.158850	2.417374	0.026000	0.156694	-0.047404	-0.677883	0.240413	-0.453787	-0.732923	0.177529	0.597586	0.272393	0	0
19876	9.413712	0.096114	2.393294	-0.005888	0.164208	-0.052770	-0.676467	0.240824	-0.454094	-0.733714	0.176832	0.596454	0.273196	0	0
19877	9.430614	0.120407	2.441236	-0.005037	0.176898	-0.070330	-0.675178	0.239454	-0.455524	-0.734546	0.175977	0.595257	0.274124	0	0
19878	9.384649	0.121046	2.554571	-0.030791	0.190716	-0.105515	-0.674439	0.237928	-0.458782	-0.735304	0.175068	0.593953	0.275498	0	0
19879	9.377442	0.072869	2.547450	-0.034569	0.166248	-0.098484	-0.672581	0.236396	-0.460503	-0.735937	0.174293	0.592797	0.276785	0	0
19880	9.333884	0.092340	2.576603	-0.050230	0.164562	-0.112558	-0.671714	0.236208	-0.462637	-0.736481	0.173556	0.591638	0.278278	0	0
19881	9.295141	0.140330	2.533571	-0.095269	0.137708	-0.121394	-0.670848	0.236316	-0.464773	-0.736769	0.173173	0.590559	0.280039	0	0
19882	9.222569	0.163883	2.409060	-0.060263	0.142881	-0.091474	-0.670557	0.235123	-0.465339	-0.737220	0.172693	0.589491	0.281396	0	0
19883	9.266161	0.101573	2.478516	-0.069457	0.139321	-0.096773	-0.669413	0.236113	-0.467200	-0.737626	0.172264	0.588426	0.282821	0	0
19884	9.324273	0.038782	2.456505	-0.062194	0.121108	-0.086215	-0.668556	0.235203	-0.467917	-0.737955	0.171889	0.587501	0.284110	0	0
19885	9.232425	-0.023581	2.476460	-0.084584	0.077735	-0.103782	-0.669682	0.234337	-0.468178	-0.737949	0.171710	0.586857	0.285564	0	0
19886	9.092078	0.043869	2.443771	-0.128877	0.041807	-0.123135	-0.669808	0.233438	-0.469728	-0.737590	0.171832	0.586388	0.287376	0	0
19887	9.026715	0.106368	2.405730	-0.145671	0.012908	-0.135409	-0.670255	0.234064	-0.467177	-0.737002	0.172107	0.586098	0.289304	0	0
19888	8.966248	0.120164	2.259501	-0.180547	0.005924	-0.156540	-0.670251	0.234058	-0.467743	-0.736239	0.172517	0.585796	0.291603	0	0
19889	9.087142	0.169876	2.126343	-0.219144	-0.010120	-0.171510	-0.671946	0.232032	-0.467141	-0.735275	0.173192	0.585520	0.294180	0	0
19890	9.353134	0.225120	2.177248	-0.257985	-0.037063	-0.196117	-0.672530	0.233243	-0.465440	-0.734000	0.174062	0.585367	0.297141	0	0
19891	9.532007	0.317287	2.363398	-0.288938	-0.096719	-0.219783	-0.674670	0.232574	-0.462998	-0.732247	0.175225	0.585593	0.300320	0	0
19892	9.759062	0.620131	2.327833	-0.267561	-0.120514	-0.238922	-0.676684	0.234423	-0.459578	-0.730317	0.176160	0.586082	0.303500	0	0
19893	10.140974	0.841906	2.493160	-0.263182	-0.135088	-0.221276	-0.678685	0.231842	-0.456141	-0.728358	0.177239	0.586653	0.306461	0	0
19894	10.138470	0.896696	2.853772	-0.234467	-0.153461	-0.245749	-0.681954	0.231487	-0.454106	-0.726253	0.177986	0.587480	0.309425	0	0
19895	9.828723	1.067437	2.726066	-0.205694	-0.122796	-0.217603	-0.687212	0.231038	-0.450906	-0.724462	0.178624	0.588117	0.312037	0	0
19896	9.584312	1.199828	2.650808	-0.167913	-0.113986	-0.180640	-0.685534	0.228821	-0.447813	-0.722893	0.179146	0.588735	0.314204	0	0
19897	9.472944	1.319813	2.540928	-0.154710	-0.115872	-0.124414	-0.688091	0.227711	-0.446069	-0.721515	0.179935	0.589303	0.315851	0	0
19898	9.603500	1.365677	2.602447	-0.128385	-0.139685	-0.110265	-0.690242	0.228086	-0.442642	-0.720078	0.180665	0.590098	0.317226	0	0
19899	9.753304	1.489986	2.947464	-0.153380	-0.163972	-0.104999	-0.692113	0.229635	-0.439365	-0.718472	0.181705	0.590974	0.318640	0	0
19900	9.864327	1.748405	2.662740	-0.169679	-0.168381	-0.076875	-0.694276	0.230025	-0.434523	-0.716888	0.183020	0.591775	0.319965	0	0
19901	9.960823	1.964668	3.085008	-0.155553	-0.095931	-0.182193	-0.696547	0.229052	-0.433209	-0.715426	0.183390	0.592287	0.322071	0	0
19902	9.665837	1.905409	2.707339	-0.134099	-0.165065	-0.185579	-0.700540	0.228293	-0.428898	-0.713567	0.183796	0.593369	0.323966	0	0
19903	9.452991	1.917399	2.636757	-0.150515	-0.139515	-0.215491	-0.700557	0.226402	-0.426202	-0.711739	0.184061	0.594258	0.326200	0	0
19904	9.211037	2.018100	2.484570	-0.122192	-0.146980	-0.206617	-0.702827	0.222781	-0.424028	-0.709931	0.184192	0.595279	0.328198	0	0
19905	9.138381	2.114534	2.489831	-0.102691	-0.139850	-0.167946	-0.705953	0.220951	-0.421565	-0.708335	0.184391	0.596227	0.329811	0	0
19906	9.114240	2.077899	2.379441	-0.097100	-0.154409	-0.145105	-0.707682	0.221320	-0.417862	-0.706719	0.184737	0.597261	0.331210	0	0
19907	9.138370	2.146930	2.230145	-0.109215	-0.118000	-0.103037	-0.709398	0.221967	-0.415856	-0.705449	0.185287	0.597904	0.332446	0	0
19908	9.208471	2.189968	2.191129	-0.118012	-0.092520	-0.087281	-0.710556	0.221288	-0.412440	-0.704350	0.185920	0.598319	0.333674	0	0
19909	9.196347	2.218973	2.210428	-0.127202	-0.065234	-0.121556	-0.713098	0.220012	-0.412393	-0.703296	0.186303	0.598559	0.335249	0	0
19910	9.164967	2.161020	2.167428	-0.137858	-0.045179	-0.111969	-0.713524	0.218846	-0.411816	-0.702359	0.186764	0.598618	0.336851	0	0
19911	9.138401	2.126990	2.095522	-0.110454	-0.052663	-0.106637	-0.716094	0.219663	-0.409231	-0.701457	0.187069	0.598792	0.338246	0	0
19912	9.240024	2.088318	2.094811	-0.080829	-0.034755	-0.075881	-0.716113	0.219688	-0.406969	-0.700803	0.187317	0.598897	0.339279	0	0
19913	9.273960	2.024920	1.945551	-0.067697	-0.033047	-0.043394	-0.716397	0.220284	-0.406967	-0.700311	0.187631	0.598957	0.340015	0	0
19914	9.336848	2.017846	1.993183	-0.059820	0.012268	-0.018863	-0.716401	0.217935	-0.405684	-0.700172	0.187907	0.598697	0.340603	0	0
19915	9.385199	2.034955	2.057730	-0.030080	0.059219	0.000458	-0.715544	0.219525	-0.407260	-0.700452	0.187902	0.598156	0.340982	0	0
19916	9.402113	2.049484	2.079233	-0.022442	0.070061	0.032058	-0.716249	0.219684	-0.407532	-0.700902	0.188027	0.597522	0.341102	0	0
19917	9.431107	2.073880	2.151129	-0.013304	0.075432	0.032078	-0.715406	0.221439	-0.407553	-0.701417	0.188034	0.596863	0.341191	0	0
19918	9.334377	2.068530	2.017202	0.002001	0.156978	0.024987	-0.714535	0.221392	-0.410254	-0.702405	0.187649	0.595715	0.341378	0	0
19919	9.351302	2.064271	2.132486	0.011462	0.207718	0.016165	-0.712246	0.222049	-0.413547	-0.703698	0.186931	0.594239	0.341681	0	0
19920	9.336852	2.001733	2.139855	0.029886	0.200318	0.040774	-0.711661	0.223336	-0.416391	-0.705045	0.186294	0.592847	0.341669	0	0
19921	9.341716	1.972969	2.166290	0.057616	0.216437	0.065383	-0.709374	0.222672	-0.418971	-0.706638	0.185509	0.591370	0.341368	0	0
19922	9.312700	1.961168	2.204980	0.077921	0.223544	0.085601	-0.706241	0.224345	-0.422282	-0.708358	0.184715	0.589889	0.340793	0	0
19923	9.220730	2.026115	2.167131	0.096432	0.228861	0.112857	-0.703937	0.224541	-0.427270	-0.710249	0.183888	0.588361	0.339947	0	0
19924	9.121535	2.057463	2.148596	0.098549	0.236128	0.140939	-0.703080	0.225984	-0.428705	-0.712259	0.183229	0.586751	0.338877	0	0
19925	9.063544	1.997579	2.192345	0.098595	0.208926	0.172548	-0.699645	0.226746	-0.433855	-0.714228	0.182798	0.585253	0.337554	0	0
19926	9.003136	1.958032	1.971627	0.111613	0.214263	0.184851	-0.698503	0.230239	-0.436435	-0.716272	0.182373	0.583753	0.336047	0	0
19927	9.022553	1.849633	2.442808	0.080506	0.194585	0.207581	-0.694233	0.232176	-0.440473	-0.718229	0.182318	0.582224	0.334549	0	0
19928	8.853293	1.820024	2.251728	0.135310	0.165117	0.232312	-0.692809	0.235371	-0.442773	-0.720176	0.182160	0.581059	0.332468	0	0
19929	9.027408	1.853216	2.199939	0.188353	0.139271	0.274611	-0.690517	0.236758	-0.446776	-0.722217	0.181898	0.580154	0.329754	0	0
19930	9.462895	1.704417	2.418071	0.232048	0.076283	0.330932	-0.688644	0.238736	-0.451623	-0.724135	0.181900	0.579757	0.326225	0	0
19931	9.731738	1.283211	2.995876	0.227447	-0.018984	0.313383	-0.686965	0.241077	-0.450388	-0.725436	0.182091	0.580038	0.322709	0	0
19932	9.724692	1.085075	2.851833	0.197038	-0.044170	0.286970	-0.686118	0.244003	-0.451263	-0.726426	0.182483	0.580464	0.319478	0	0
19933	9.395796	1.049136	2.791754	0.135559	-0.064516	0.260503	-0.684719	0.247375	-0.450735	-0.727109	0.183177	0.580864	0.316788	0	0
19934	9.178085	1.103499	2.528833	0.102694	-0.083286	0.270992	-0.685860	0.250499	-0.450730	-0.727636	0.184282	0.581292	0.314143	0	0
19935	9.410339	1.045094	2.471885	0.062656	-0.064844	0.263847	-0.685887	0.253768	-0.448764	-0.728182	0.185525	0.581450	0.311846	0	0
19936	9.608938	0.738803	2.901046	0.002013	-0.097032	0.247867	-0.684064	0.258310	-0.448530	-0.728359	0.187268	0.581697	0.309925	0	0
19937	9.790560	0.503370	3.053783	-0.014536	-0.102369	0.231982	-0.684924	0.260694	-0.448102	-0.728434	0.189003	0.581939	0.308234	0	0
19938	9.778578	0.383495	3.150139	-0.011049	-0.118732	0.224958	-0.684662	0.263950	-0.446848	-0.728382	0.190770	0.582339	0.306509	0	0
19939	9.827113	0.219807	3.169152	0.011285	-0.104393	0.253034	-0.685826	0.268426	-0.444585	-0.728551	0.192446	0.582627	0.304505	0	0
19940	9.774091	0.045669	2.996575	0.009445	-0.089885	0.217867	-0.684429	0.272243	-0.443918	-0.728674	0.193935	0.582886	0.302767	0	0
19941	9.769320	-0.028521	3.083223	-0.010649	-0.086091	0.210773	-0.683608	0.276673	-0.442253	-0.728771	0.195469	0.583048	0.301228	0	0
19942	9.735539	-0.107969	3.073918	0.025829	-0.059185	0.172192	-0.685048	0.279380	-0.440262	-0.728961	0.196479	0.583216	0.299785	0	0
19943	9.725875	-0.124419	3.150938	0.044045	-0.035749	0.144117	-0.683771	0.278025	-0.440277	-0.729255	0.197077	0.583302	0.298508	0	0
19944	9.580745	-0.105452	3.051004	0.024030	0.004337	0.105407	-0.684775	0.281740	-0.439994	-0.729609	0.197517	0.583132	0.297683	0	0
19945	9.358131	-0.001997	2.973206	0.031042	0.036939	0.036076	-0.682646	0.280952	-0.440591	-0.729979	0.197364	0.582860	0.297411	0	0
19946	9.242067	-0.030873	2.942822	0.043047	0.069509	0.014113	-0.682361	0.282561	-0.441451	-0.730478	0.196939	0.582450	0.297269	0	0
19947	9.198580	-0.074386	2.895090	0.060353	0.080247	-0.006932	-0.682357	0.281380	-0.441446	-0.731030	0.196195	0.582032	0.297224	0	0
19948	9.029358	-0.162996	2.939675	0.065983	0.085667	0.000065	-0.682344	0.281657	-0.443144	-0.731625	0.195473	0.581599	0.297083	0	0
19949	9.184043	-0.050241	2.904793	0.049064	0.051300	-0.015692	-0.682043	0.281187	-0.445127	-0.731960	0.194848	0.581374	0.297108	0	0
19950	9.203259	0.068501	3.063237	0.022038	0.100537	-0.010528	-0.682029	0.281316	-0.446825	-0.732524	0.194340	0.580722	0.297327	0	0
19951	9.203317	0.017603	2.995959	0.047027	0.064011	-0.047289	-0.680455	0.279938	-0.448542	-0.732834	0.193510	0.580458	0.297619	0	0
19952	9.205671	0.084792	2.952610	0.089959	0.041894	-0.017303	-0.680589	0.279196	-0.449102	-0.733168	0.192638	0.580450	0.297378	0	0
19953	9.319293	0.133187	3.033486	0.053110	0.123856	-0.026259	-0.678460	0.278996	-0.449984	-0.733899	0.191709	0.579722	0.297594	0	0
19954	9.396725	0.087959	3.157978	0.027792	0.165797	-0.038671	-0.680130	0.277820	-0.452780	-0.734766	0.190800	0.578659	0.298108	0	0
19955	9.345862	0.153378	3.225616	-0.005105	0.169708	-0.041374	-0.677272	0.277138	-0.455935	-0.735603	0.190075	0.577446	0.298858	0	0
19956	9.280548	0.172250	3.129907	-0.034171	0.200794	-0.059908	-0.676411	0.276516	-0.457219	-0.736486	0.189392	0.575977	0.299950	0	0
19957	9.062861	0.200215	2.883836	-0.041517	0.186347	-0.059901	-0.674696	0.276459	-0.459369	-0.737290	0.188777	0.574562	0.301074	0	0
19958	9.246632	0.214029	3.288802	-0.094866	0.141421	-0.044174	-0.674401	0.276731	-0.460930	-0.737758	0.188809	0.573314	0.302284	0	0
19959	9.285336	0.238563	2.913435	-0.078464	0.150325	-0.068702	-0.672391	0.274889	-0.463783	-0.738253	0.188525	0.572065	0.303614	0	0
19960	9.285303	0.258648	3.076908	-0.095432	0.092398	-0.066033	-0.673939	0.275204	-0.464891	-0.738370	0.188583	0.571215	0.304893	0	0
19961	9.536779	0.336874	2.906709	-0.047950	0.081998	-0.050956	-0.671808	0.275444	-0.466058	-0.738583	0.188384	0.570528	0.305786	0	0
19962	9.914014	0.397448	3.091436	-0.037486	0.044674	-0.056123	-0.672090	0.274713	-0.465909	-0.738564	0.188216	0.570186	0.306571	0	0
19963	9.725344	0.405339	3.169744	-0.027944	0.021011	-0.091178	-0.672244	0.275468	-0.464637	-0.738342	0.187827	0.570085	0.307530	0	0
19964	9.362370	0.604323	2.898149	0.053845	0.033103	-0.038301	-0.672945	0.274444	-0.465045	-0.738482	0.187123	0.570075	0.307642	0	0
19965	9.072081	0.671208	2.710279	0.112642	0.034479	0.000461	-0.672369	0.274125	-0.466185	-0.738881	0.186178	0.570134	0.307147	0	0
19966	8.880941	0.745580	2.603423	0.112677	0.043568	-0.006557	-0.672077	0.273226	-0.466893	-0.739287	0.185187	0.570167	0.306707	0	0
19967	9.047805	0.762585	2.681530	0.127065	0.012589	0.005812	-0.673906	0.271486	-0.467421	-0.739602	0.184232	0.570422	0.306050	0	0
19968	9.270428	0.647213	2.783381	0.129066	0.028884	0.009282	-0.671630	0.271129	-0.468871	-0.740001	0.183254	0.570583	0.305370	0	0
19969	9.468757	0.635657	2.935814	0.122847	0.048888	0.016262	-0.669770	0.269006	-0.470589	-0.740545	0.182280	0.570535	0.304725	0	0
19970	9.553280	0.758704	3.012032	0.120160	0.070686	0.010994	-0.669897	0.268108	-0.471997	-0.741169	0.181249	0.570355	0.304158	0	0
19971	9.492716	0.846109	3.139829	0.125533	0.063401	0.015421	-0.669604	0.266325	-0.472560	-0.741795	0.180204	0.570207	0.303529	0	0
19972	9.342646	0.970857	3.008590	0.120059	0.070717	0.009285	-0.669880	0.268233	-0.474119	-0.742411	0.179165	0.570026	0.302977	0	0
19973	9.202280	1.053044	3.033591	0.085119	0.043801	0.011007	-0.669301	0.265706	-0.474683	-0.742838	0.178452	0.569907	0.302577	0	0
19974	9.129662	1.110957	3.038883	0.075850	0.049323	-0.009194	-0.668454	0.264514	-0.474127	-0.743196	0.177699	0.569784	0.302373	0	0
19975	9.086121	1.124958	2.938211	0.066928	0.067546	-0.006602	-0.668434	0.263607	-0.476103	-0.743671	0.176945	0.569463	0.302251	0	0
19976	9.148968	1.156551	3.014662	0.057494	0.062164	-0.032935	-0.667584	0.263881	-0.476401	-0.743996	0.176155	0.569229	0.302352	0	0
19977	9.182864	1.124972	2.968759	0.035834	0.069603	-0.013697	-0.668403	0.264596	-0.480209	-0.744406	0.175583	0.568810	0.302465	0	0
19978	9.228850	1.086734	3.038178	0.009022	0.040777	-0.024264	-0.666703	0.261912	-0.479518	-0.744550	0.175267	0.568574	0.302738	0	0
19979	9.190167	1.076846	2.975958	-0.017024	0.001053	-0.045338	-0.666427	0.262796	-0.479102	-0.744381	0.175114	0.568559	0.303268	0	0
19980	9.226444	1.072438	3.067058	-0.063805	-0.020342	-0.047179	-0.666417	0.261901	-0.479947	-0.743980	0.175395	0.568597	0.304019	0	0
19981	9.274849	1.043330	3.037877	-0.036120	-0.014211	-0.019044	-0.667563	0.262384	-0.478374	-0.743771	0.175578	0.568591	0.304436	0	0
19982	9.318488	0.937454	3.061687	-0.025361	-0.033368	-0.027795	-0.668129	0.262102	-0.478222	-0.743421	0.175724	0.568808	0.304801	0	0
19983	9.333051	0.893660	2.975063	-0.019945	-0.062450	-0.010202	-0.668993	0.262139	-0.476370	-0.742992	0.175983	0.569194	0.304976	0	0
19984	9.352363	0.936652	2.912376	-0.021045	-0.075154	-0.018951	-0.669150	0.263338	-0.474959	-0.742439	0.176274	0.569718	0.305178	0	0
19985	9.434647	0.883733	2.945478	0.005575	-0.068118	-0.009254	-0.670983	0.262192	-0.475206	-0.742024	0.176367	0.570223	0.305190	0	0
19986	9.425006	0.854578	2.890274	0.049633	-0.041260	-0.011823	-0.671555	0.262946	-0.474776	-0.741810	0.176070	0.570698	0.304994	0	0
19987	9.403260	0.826072	2.960180	0.035547	0.034172	-0.027760	-0.672265	0.261641	-0.473910	-0.741975	0.175523	0.570567	0.305153	0	0
19988	9.371791	0.857198	2.917108	0.050075	0.027702	-0.030342	-0.672542	0.260904	-0.474327	-0.742097	0.174907	0.570564	0.305214	0	0
19989	9.308832	0.936401	2.850184	0.090296	0.011964	-0.004757	-0.670826	0.258933	-0.475902	-0.742301	0.174153	0.570725	0.304850	0	0
19990	9.333024	0.931550	2.850011	0.079420	0.029287	-0.013581	-0.670828	0.257612	-0.475189	-0.742534	0.173409	0.570770	0.304620	0	0
19991	9.371741	0.898624	3.015649	0.052124	0.040406	-0.010161	-0.670115	0.259649	-0.476624	-0.742816	0.172821	0.570612	0.304563	0	0
19992	9.308859	0.898560	2.984853	0.076014	0.040224	0.007446	-0.670249	0.256555	-0.476325	-0.743169	0.172189	0.570529	0.304216	0	0
19993	9.308844	0.917578	2.936752	0.101570	0.050896	-0.004787	-0.671083	0.256554	-0.478009	-0.743611	0.171233	0.570433	0.303855	0	0
19994	9.316129	0.879555	3.037709	0.101347	0.036377	-0.015311	-0.670071	0.255329	-0.480283	-0.743915	0.170294	0.570493	0.303525	0	0
19995	9.313676	0.922410	2.941522	0.100717	0.059976	-0.006555	-0.669640	0.253401	-0.480281	-0.744400	0.169306	0.570330	0.303196	0	0
19996	9.265287	0.943810	2.874539	0.090629	0.054616	-0.008322	-0.668922	0.253666	-0.481708	-0.744810	0.168431	0.570208	0.302907	0	0
19997	9.304049	0.874297	2.946440	0.090553	0.054609	-0.018870	-0.669197	0.250721	-0.481550	-0.745207	0.167465	0.570074	0.302717	0	0
19998	9.304048	0.874346	2.956057	0.114152	0.052594	-0.032852	-0.668198	0.250690	-0.482556	-0.745568	0.166280	0.570078	0.302472	0	0
19999	9.279842	0.893654	2.958622	0.127089	0.065199	-0.025813	-0.667885	0.248587	-0.485380	-0.746064	0.164970	0.569986	0.302142	0	0
20000	9.313679	0.913168	3.018466	0.127092	0.054318	-0.009998	-0.668010	0.246216	-0.486499	-0.746523	0.163813	0.569977	0.301654	0	0
20001	9.352306	0.980716	3.056596	0.145383	0.054173	0.000594	-0.666870	0.245741	-0.487364	-0.747062	0.162550	0.569976	0.301003	0	0
20002	9.332943	0.992879	3.075962	0.144587	0.061446	0.008482	-0.665715	0.244217	-0.489639	-0.747643	0.161346	0.569934	0.300288	0	0
20003	9.248328	0.956771	3.052567	0.160256	0.064960	0.019034	-0.664289	0.242998	-0.490506	-0.748319	0.160044	0.569865	0.299430	0	0
20004	9.228959	0.976108	3.062310	0.181979	0.055705	0.007694	-0.666241	0.241091	-0.493153	-0.748921	0.158572	0.569976	0.298497	0	0
20005	9.173279	1.029084	3.048248	0.163721	0.055863	0.009417	-0.665664	0.241505	-0.494720	-0.749517	0.157215	0.569997	0.297675	0	0
20006	9.226466	1.048448	3.083907	0.128780	0.034365	0.004102	-0.664671	0.240747	-0.494733	-0.749898	0.156184	0.570112	0.297038	0	0
20007	9.299007	1.067588	3.080957	0.134354	0.034318	0.018164	-0.664083	0.236883	-0.495998	-0.750349	0.155161	0.570192	0.296283	0	0
20008	9.282053	1.096237	3.028164	0.125142	0.032575	0.009376	-0.663511	0.235981	-0.496428	-0.750727	0.154191	0.570299	0.295622	0	0
20009	9.255468	1.072347	3.057229	0.106797	0.036351	-0.006476	-0.663777	0.235818	-0.498403	-0.751071	0.153227	0.570318	0.295212	0	0
20010	9.279655	1.072359	3.066669	0.095620	0.012846	-0.008227	-0.664067	0.235981	-0.497550	-0.751238	0.152438	0.570513	0.294822	0	0
20011	9.344975	1.057647	3.032545	0.079288	0.032929	-0.018823	-0.662770	0.233865	-0.499684	-0.751482	0.151620	0.570494	0.294655	0	0
20012	9.352228	1.062378	3.018062	0.060806	0.033066	-0.046947	-0.663897	0.233147	-0.499945	-0.751596	0.150811	0.570492	0.294784	0	0
20013	9.390906	1.090751	2.926395	0.041838	0.058620	-0.050526	-0.663598	0.230327	-0.500786	-0.751836	0.150019	0.570219	0.295106	0	0
20014	9.240870	1.138561	3.292899	0.074279	-0.086797	-0.044996	-0.663307	0.230017	-0.501638	-0.751291	0.149472	0.571154	0.294963	0	0
20015	9.236080	1.110969	3.071765	0.003160	0.124303	-0.045441	-0.663727	0.230020	-0.502197	-0.751863	0.148806	0.570263	0.295566	0	0
20016	9.318255	1.168689	3.083139	0.067958	0.003990	-0.025807	-0.662443	0.228951	-0.503062	-0.751881	0.148149	0.570469	0.295452	0	0
20017	9.260211	1.168593	3.047499	0.009855	0.045303	-0.033021	-0.662705	0.226431	-0.504602	-0.752048	0.147736	0.570173	0.295805	0	0
20018	9.342457	1.156457	3.051717	0.016806	0.011658	-0.039982	-0.661018	0.226555	-0.503499	-0.751993	0.147360	0.570190	0.296099	0	0
20019	9.308647	1.110424	2.984682	0.006279	0.058928	-0.043590	-0.660715	0.225936	-0.505622	-0.752200	0.146874	0.569797	0.296571	0	0
20020	9.296562	1.096337	3.052101	0.024378	0.056962	-0.059345	-0.660564	0.224597	-0.506326	-0.752356	0.146196	0.569524	0.297035	0	0
20021	9.255464	1.081746	3.011541	0.022840	0.093272	-0.065543	-0.659856	0.223994	-0.506194	-0.752716	0.145359	0.568953	0.297627	0	0
20022	9.226389	1.125526	3.091058	0.015121	0.062485	-0.078677	-0.660402	0.223244	-0.508303	-0.752831	0.144625	0.568637	0.298297	0	0
20023	9.141674	1.192772	3.033920	0.013473	0.062518	-0.055849	-0.659837	0.222058	-0.507741	-0.753029	0.144005	0.568255	0.298823	0	0
20024	9.206937	1.226769	3.110352	0.009820	0.066177	-0.054098	-0.659118	0.221293	-0.508881	-0.753229	0.143440	0.567860	0.299343	0	0
20025	9.226254	1.260324	3.086140	-0.013939	0.064554	-0.054143	-0.657972	0.219781	-0.510025	-0.753404	0.143030	0.567377	0.300014	0	0
20026	9.235963	1.222056	3.138994	-0.026799	0.056492	-0.055929	-0.658962	0.220095	-0.510151	-0.753489	0.142759	0.566946	0.300742	0	0
20027	9.202085	1.241245	3.115184	-0.035901	0.051130	-0.047164	-0.657810	0.220046	-0.512574	-0.753576	0.142595	0.566488	0.301465	0	0
20028	9.197202	1.284734	3.144035	-0.028799	0.035646	-0.051505	-0.657949	0.219311	-0.512568	-0.753553	0.142426	0.566202	0.302140	0	0
20029	9.245512	1.347295	3.150844	-0.036309	0.020276	-0.055873	-0.658526	0.218895	-0.511143	-0.753437	0.142308	0.565987	0.302886	0	0
20030	9.235831	1.361257	3.052329	-0.037825	0.030278	-0.031313	-0.656534	0.218399	-0.512305	-0.753431	0.142338	0.565684	0.303453	0	0
20031	9.192383	1.272340	3.071953	-0.023231	0.033786	-0.041838	-0.657374	0.217376	-0.512994	-0.753451	0.142161	0.565387	0.304038	0	0
20032	9.177896	1.243689	3.115358	-0.019617	0.037385	-0.050618	-0.657240	0.218412	-0.512435	-0.753452	0.141923	0.565113	0.304657	0	0
20033	9.182703	1.274907	3.100872	-0.026945	0.037444	-0.052382	-0.656801	0.217503	-0.513852	-0.753454	0.141704	0.564792	0.305347	0	0
20034	9.197169	1.322891	3.071876	-0.052374	0.041288	-0.038394	-0.655665	0.217180	-0.514294	-0.753468	0.141769	0.564370	0.306063	0	0
20035	9.218918	1.337583	3.127003	-0.034149	0.035697	-0.033075	-0.657516	0.216644	-0.512706	-0.753508	0.141719	0.564013	0.306645	0	0
20036	9.197171	1.313697	3.158437	-0.043337	0.034865	-0.040123	-0.655677	0.217930	-0.513165	-0.753491	0.141727	0.563669	0.307316	0	0
20037	9.187525	1.284894	3.172957	-0.048734	0.039449	-0.036640	-0.655816	0.217636	-0.513303	-0.753519	0.141755	0.563243	0.308011	0	0
20038	9.153643	1.299766	3.247724	-0.050604	0.034030	-0.033126	-0.655383	0.217615	-0.514442	-0.753508	0.141859	0.562873	0.308667	0	0
20039	9.153646	1.299572	3.209256	-0.019558	0.035588	-0.034808	-0.655644	0.216711	-0.516696	-0.753561	0.141690	0.562563	0.309179	0	0
20040	9.168190	1.265929	3.226007	-0.036131	0.021201	-0.038348	-0.655657	0.215993	-0.514854	-0.753482	0.141695	0.562341	0.309774	0	0
20041	9.226220	1.280458	3.259231	-0.026920	0.030197	-0.034823	-0.655368	0.216862	-0.515853	-0.753493	0.141599	0.562050	0.310319	0	0
20042	9.226233	1.268420	3.259240	-0.008660	0.019163	-0.023360	-0.656502	0.216447	-0.515408	-0.753487	0.141488	0.561906	0.310644	0	0
20043	9.197217	1.261132	3.237820	-0.004933	0.026394	-0.023362	-0.655360	0.215969	-0.516556	-0.753543	0.141303	0.561695	0.310973	0	0
20044	9.168193	1.261187	3.240436	0.009833	0.038983	-0.017202	-0.654221	0.214466	-0.516851	-0.753694	0.141024	0.561451	0.311175	0	0
20045	9.134346	1.246792	3.240695	0.015399	0.029876	0.002125	-0.655069	0.215071	-0.517123	-0.753877	0.140820	0.561242	0.311201	0	0
20046	9.124635	1.282968	3.250354	0.031850	0.027932	0.009196	-0.652952	0.214886	-0.516591	-0.754078	0.140559	0.561112	0.311067	0	0
20047	9.110114	1.292571	3.240835	0.028108	0.022517	0.003931	-0.652373	0.215593	-0.518442	-0.754243	0.140292	0.560995	0.310997	0	0
20048	9.143975	1.292509	3.238183	0.034399	0.009758	0.005719	-0.652098	0.215450	-0.517456	-0.754335	0.140049	0.561015	0.310848	0	0
20049	9.146399	1.289964	3.211721	0.038873	0.001551	0.002230	-0.653499	0.214873	-0.518845	-0.754392	0.139757	0.561093	0.310701	0	0
20050	9.197196	1.280537	3.266655	0.035321	0.013374	0.003959	-0.654349	0.214011	-0.518261	-0.754500	0.139486	0.561091	0.310566	0	0
20051	9.177858	1.270803	3.240358	0.048185	0.011459	0.014520	-0.653512	0.216066	-0.517718	-0.754663	0.139163	0.561106	0.310286	0	0
20052	9.165737	1.295127	3.286108	0.053656	0.009607	0.018928	-0.652076	0.213657	-0.519428	-0.754821	0.138849	0.561168	0.309929	0	0
20053	9.146384	1.299886	3.269415	0.053679	0.024121	0.005747	-0.653062	0.212496	-0.519407	-0.755035	0.138396	0.561117	0.309702	0	0
20054	9.148809	1.294994	3.254976	0.073765	0.022141	0.007552	-0.651796	0.212479	-0.518579	-0.755256	0.137828	0.561162	0.309337	0	0
20055	9.148794	1.309488	3.264581	0.061043	0.016808	0.021573	-0.651509	0.213350	-0.519436	-0.755487	0.137432	0.561167	0.308938	0	0
20056	9.153649	1.285721	3.327076	0.062756	0.000464	0.025979	-0.652058	0.212312	-0.520978	-0.755628	0.137117	0.561316	0.308464	0	0
20057	9.119747	1.333534	3.250348	0.075696	0.013066	0.032149	-0.652055	0.212601	-0.521545	-0.755890	0.136682	0.561380	0.307898	0	0
20058	9.129452	1.300008	3.288773	0.060958	-0.001333	0.030368	-0.650919	0.212867	-0.522131	-0.756030	0.136410	0.561531	0.307398	0	0
20059	9.141527	1.314629	3.327141	0.055471	-0.006728	0.037386	-0.650363	0.214044	-0.521438	-0.756169	0.136219	0.561674	0.306878	0	0
20060	9.119736	1.343261	3.269575	0.055433	-0.006730	0.032128	-0.651906	0.212295	-0.522254	-0.756277	0.136015	0.561846	0.306389	0	0
20061	9.156050	1.314025	3.211631	0.057300	-0.008567	0.035640	-0.651642	0.212166	-0.519995	-0.756402	0.135806	0.562012	0.305868	0	0
20062	9.182688	1.266684	3.379773	0.049132	-0.003049	0.039109	-0.651060	0.211839	-0.521841	-0.756543	0.135678	0.562126	0.305367	0	0
20063	9.124576	1.338560	3.293586	0.055490	-0.009447	0.042661	-0.649924	0.211516	-0.522283	-0.756681	0.135525	0.562283	0.304802	0	0
20064	9.105297	1.271008	3.260122	0.070070	-0.017736	0.042689	-0.652755	0.212313	-0.522240	-0.756778	0.135304	0.562568	0.304135	0	0
20065	9.221335	1.319520	3.365022	0.034069	-0.044676	0.030366	-0.653186	0.211448	-0.521098	-0.756651	0.135351	0.562942	0.303736	0	0
20066	9.245556	1.292564	3.278314	0.029693	-0.035569	0.039115	-0.651079	0.213334	-0.520150	-0.756581	0.135470	0.563243	0.303299	0	0
20067	9.177864	1.265939	3.230745	0.036929	-0.017491	0.007510	-0.653204	0.214411	-0.520120	-0.756541	0.135285	0.563452	0.303093	0	0
20068	9.153692	1.246957	3.279022	0.020582	-0.019161	0.019752	-0.653056	0.213959	-0.520686	-0.756492	0.135313	0.563627	0.302876	0	0
20069	9.134352	1.241965	3.238295	0.011334	-0.020000	0.003934	-0.651917	0.213192	-0.521267	-0.756393	0.135310	0.563782	0.302837	0	0
20070	9.114950	1.290375	3.284078	-0.005232	-0.029841	0.002162	-0.652776	0.212340	-0.519694	-0.756196	0.135466	0.563984	0.302883	0	0
20071	9.168146	1.304741	3.283678	0.016767	-0.022765	0.007476	-0.652772	0.212188	-0.520118	-0.756099	0.135451	0.564172	0.302783	0	0
20072	9.211687	1.302148	3.259319	0.001241	-0.020830	0.003928	-0.652216	0.212776	-0.519281	-0.755967	0.135541	0.564322	0.302792	0	0
20073	9.226229	1.273175	3.247215	0.007597	-0.020889	-0.002206	-0.652773	0.211600	-0.519832	-0.755839	0.135535	0.564481	0.302818	0	0
20074	9.187539	1.261352	3.278763	0.002148	-0.014488	-0.005743	-0.653630	0.212070	-0.518972	-0.755714	0.135544	0.564600	0.302905	0	0
20075	9.153681	1.265781	3.192453	0.004005	-0.017225	-0.002223	-0.653913	0.212811	-0.519253	-0.755601	0.135555	0.564721	0.302956	0	0
20076	9.119848	1.236941	3.192724	0.007649	-0.022695	0.000417	-0.654341	0.211647	-0.518393	-0.755456	0.135583	0.564910	0.302953	0	0
20077	9.163336	1.280527	3.254882	0.031319	-0.024704	0.000488	-0.654060	0.210762	-0.517828	-0.755346	0.135425	0.565166	0.302819	0	0
20078	9.202003	1.313981	3.216104	0.007430	-0.031778	-0.010080	-0.654206	0.211212	-0.517403	-0.755118	0.135423	0.565437	0.302885	0	0
20079	9.226209	1.294734	3.225560	0.005686	-0.024506	-0.008343	-0.655059	0.210793	-0.516822	-0.754947	0.135409	0.565626	0.302962	0	0
20080	9.226215	1.289797	3.201521	0.004994	-0.009978	0.002167	-0.655333	0.210347	-0.517664	-0.754876	0.135428	0.565709	0.302978	0	0
20081	9.148768	1.329112	3.336693	0.016507	-0.056329	0.014544	-0.654913	0.210490	-0.517247	-0.754609	0.135559	0.566140	0.302778	0	0
20082	9.226192	1.302538	3.340958	-0.006780	0.022787	-0.015455	-0.655204	0.211095	-0.516396	-0.754653	0.135468	0.565963	0.303039	0	0
20083	9.122198	1.308970	3.154180	-0.001600	-0.017183	-0.017144	-0.656056	0.210528	-0.515814	-0.754488	0.135438	0.566087	0.303233	0	0
20084	9.139113	1.318914	3.221368	0.000320	-0.008119	-0.011884	-0.654492	0.209898	-0.516544	-0.754378	0.135407	0.566160	0.303384	0	0
20085	9.177848	1.282768	3.225923	0.011384	-0.001861	-0.006608	-0.655765	0.210218	-0.516666	-0.754348	0.135292	0.566194	0.303446	0	0
20086	9.180243	1.309114	3.199437	0.000327	-0.008126	-0.011884	-0.656193	0.210232	-0.516235	-0.754238	0.135262	0.566266	0.303598	0	0
20087	9.177790	1.342835	3.201832	0.011441	0.000865	0.000425	-0.656472	0.209644	-0.516511	-0.754245	0.135178	0.566270	0.303610	0	0
20088	9.177783	1.347747	3.221062	-0.005092	-0.011701	0.002157	-0.657038	0.208479	-0.516072	-0.754150	0.135278	0.566335	0.303681	0	0
20089	9.168159	1.294893	3.240409	0.009567	-0.006378	0.000416	-0.657176	0.207890	-0.516209	-0.754114	0.135231	0.566388	0.303694	0	0
20090	9.187528	1.280176	3.192194	-0.008684	-0.008048	0.000373	-0.657606	0.208347	-0.515638	-0.754029	0.135338	0.566416	0.303804	0	0
20091	9.168132	1.325997	3.201916	0.015036	-0.010052	0.003953	-0.657318	0.207158	-0.515920	-0.753990	0.135281	0.566509	0.303753	0	0
20092	9.182665	1.302094	3.240297	0.000447	-0.008117	0.003909	-0.656208	0.210104	-0.514396	-0.753928	0.135340	0.566560	0.303786	0	0
20093	9.165730	1.309160	3.204351	0.031390	-0.016540	0.000486	-0.657752	0.207474	-0.514783	-0.753863	0.135160	0.566756	0.303660	0	0
20094	9.163315	1.304421	3.218798	0.020462	-0.010099	-0.003060	-0.658455	0.208659	-0.515767	-0.753796	0.135033	0.566893	0.303628	0	0
20095	9.163294	1.326052	3.211568	0.013138	-0.008225	-0.006585	-0.657885	0.207466	-0.515771	-0.753733	0.134926	0.566981	0.303670	0	0
20096	9.182640	1.330717	3.187381	0.022173	-0.021006	-0.004789	-0.657614	0.208504	-0.514790	-0.753600	0.134810	0.567207	0.303627	0	0
20097	9.177831	1.299633	3.228313	0.022203	-0.024631	0.002227	-0.658454	0.206745	-0.515193	-0.753483	0.134735	0.567434	0.303528	0	0
20098	9.153617	1.323926	3.264534	-0.013261	-0.009814	0.005638	-0.657053	0.207616	-0.513947	-0.753398	0.134911	0.567455	0.303622	0	0
20099	9.170497	1.381258	3.180215	0.012143	-0.015477	-0.006563	-0.659027	0.206179	-0.514050	-0.753292	0.134834	0.567594	0.303659	0	0
20100	9.160871	1.337681	3.129832	0.027769	-0.024674	0.011905	-0.659033	0.206774	-0.513628	-0.753197	0.134781	0.567842	0.303453	0	0
20101	9.197183	1.294898	3.249814	0.020285	-0.034598	0.002234	-0.658185	0.208228	-0.514072	-0.753020	0.134751	0.568138	0.303352	0	0
20102	9.201995	1.323563	3.206479	0.023265	-0.024634	0.021543	-0.659596	0.207076	-0.514044	-0.752948	0.134787	0.568360	0.303099	0	0
20103	9.177844	1.294320	3.129743	0.022369	-0.017374	0.010994	-0.659036	0.207366	-0.513489	-0.752898	0.134740	0.568521	0.302943	0	0
20104	9.148835	1.279894	3.125158	0.044318	-0.013922	0.011038	-0.658460	0.206018	-0.514200	-0.752884	0.134525	0.568739	0.302663	0	0
20105	9.153606	1.344939	3.134687	0.038742	-0.021134	0.011050	-0.659891	0.207832	-0.512911	-0.752834	0.134366	0.568978	0.302407	0	0
20106	9.177763	1.376141	3.122464	0.029630	-0.019245	0.012790	-0.661168	0.205953	-0.511609	-0.752774	0.134289	0.569190	0.302193	0	0
20107	9.228587	1.340146	3.160590	0.026766	-0.017420	-0.004778	-0.659322	0.205758	-0.512487	-0.752682	0.134119	0.569386	0.302130	0	0
20108	9.240664	1.356969	3.158084	0.030471	-0.019262	0.004891	-0.660465	0.205943	-0.511197	-0.752599	0.133990	0.569611	0.301968	0	0
20109	9.238248	1.356851	3.134059	0.024142	-0.015580	0.007504	-0.662438	0.204945	-0.511584	-0.752551	0.133905	0.569768	0.301830	0	0
20110	9.221312	1.357167	3.191885	0.038841	-0.001177	0.005763	-0.661016	0.204760	-0.512455	-0.752585	0.133662	0.569881	0.301638	0	0
20111	9.192315	1.337513	3.105560	0.051590	-0.015800	0.012829	-0.661445	0.204333	-0.511739	-0.752588	0.133402	0.570116	0.301302	0	0
20112	9.129465	1.301542	3.115665	0.024132	-0.012853	-0.002170	-0.662307	0.205544	-0.510599	-0.752511	0.133262	0.570283	0.301240	0	0
20113	9.163289	1.337666	3.127410	0.038956	-0.010241	0.025076	-0.660879	0.204909	-0.512034	-0.752566	0.133149	0.570422	0.300891	0	0
20114	9.211633	1.368783	3.105393	0.029717	-0.024688	0.028593	-0.662018	0.205236	-0.511168	-0.752522	0.133177	0.570653	0.300548	0	0
20115	9.247930	1.351876	3.105141	0.033164	-0.045595	0.025115	-0.662156	0.203469	-0.511017	-0.752366	0.133215	0.571041	0.300185	0	0
