# Supplementary material for: Identification of Haptic Based Guiding Using Hard Reins
Source: PLoS One. 2015 Jul 22;10(7):e0132020. doi: 10.1371/journal.pone.0132020 (PMC4511788; doi:10.1371/journal.pone.0132020)
Supplement: S1 File — (ZIP) [file pone.0132020.s001.zip › MotionData1/Subject1/T12/gh12.txt]

// Start Time: 0
// Sample rate: 50.0Hz
// Scenario: 4.0
// Firmware Version: 2.6.1
Counter	Acc_X	Acc_Y	Acc_Z	Gyr_X	Gyr_Y	Gyr_Z	Mag_X	Mag_Y	Mag_Z	Quat_w	Quat_x	Quat_y	Quat_z	AnalogIn_1	AnalogIn_2
18900	1.931739	-0.358808	9.633822	0.051784	0.046494	-0.013105	-0.248408	0.987040	-0.566665	-0.160845	0.092760	-0.000272	0.982611	0	0
18901	1.832861	-0.341183	9.639685	0.046442	0.048282	-0.018391	-0.246404	0.983714	-0.567905	-0.160681	0.092285	0.000169	0.982683	0	0
18902	1.755682	-0.328508	9.654917	0.057114	0.055267	-0.002401	-0.245350	0.983984	-0.567918	-0.160859	0.091719	0.000678	0.982706	0	0
18903	1.731645	-0.313815	9.679327	0.043621	0.053480	0.012483	-0.245216	0.983984	-0.568443	-0.160996	0.091197	0.001053	0.982732	0	0
18904	1.736713	-0.280210	9.670056	0.030265	0.052634	-0.001710	-0.244531	0.981080	-0.570833	-0.161153	0.090699	0.001301	0.982752	0	0
18905	1.712676	-0.265516	9.694466	0.005178	0.042995	0.002488	-0.243473	0.980383	-0.570073	-0.161157	0.090341	0.001322	0.982784	0	0
18906	1.678733	-0.284493	9.694541	-0.009185	0.037731	0.011182	-0.243753	0.982733	-0.569392	-0.161413	0.090053	0.001195	0.982769	0	0
18907	1.654682	-0.272176	9.728537	-0.016412	0.018458	0.019880	-0.242974	0.984663	-0.568862	-0.161568	0.089969	0.001027	0.982751	0	0
18908	1.625687	-0.274376	9.721552	-0.009238	0.017603	0.016413	-0.242970	0.984387	-0.569387	-0.161871	0.089880	0.000927	0.982710	0	0
18909	1.635628	-0.235888	9.748345	-0.023555	0.006224	0.012747	-0.242976	0.985215	-0.569118	-0.161950	0.089925	0.000713	0.982693	0	0
18910	1.645425	-0.216708	9.753288	-0.048682	0.009672	0.030201	-0.242711	0.985629	-0.570163	-0.162345	0.089977	0.000226	0.982623	0	0
18911	1.720481	-0.188490	9.733738	-0.052200	-0.000810	0.014260	-0.242714	0.985490	-0.568988	-0.162413	0.090136	-0.000258	0.982597	0	0
18912	1.816918	-0.208605	9.694221	-0.052190	-0.014816	0.008890	-0.241657	0.986453	-0.570693	-0.162594	0.090435	-0.000722	0.982540	0	0
18913	1.852924	-0.237838	9.664734	-0.033354	-0.017415	-0.001572	-0.243247	0.986599	-0.569230	-0.162523	0.090728	-0.000977	0.982524	0	0
18914	1.847823	-0.274040	9.611487	-0.002078	-0.014794	0.009234	-0.243004	0.988392	-0.566342	-0.162761	0.090946	-0.000948	0.982465	0	0
18915	1.838041	-0.290844	9.596958	0.022979	-0.018277	0.007642	-0.243927	0.988120	-0.566069	-0.162831	0.091158	-0.000657	0.982434	0	0
18916	1.855324	-0.238033	9.607030	0.028429	-0.016493	-0.009930	-0.242726	0.987148	-0.568188	-0.162913	0.091342	-0.000306	0.982403	0	0
18917	1.857851	-0.223518	9.640822	0.024847	-0.016502	-0.009955	-0.243379	0.985493	-0.567672	-0.162812	0.091536	0.000018	0.982402	0	0
18918	1.881784	-0.252643	9.616247	0.014070	-0.018276	-0.001240	-0.245105	0.987022	-0.567238	-0.162973	0.091761	0.000223	0.982354	0	0
18919	1.886517	-0.264839	9.572805	0.012380	0.004514	-0.015272	-0.244831	0.985363	-0.567390	-0.162808	0.091772	0.000396	0.982380	0	0
18920	1.876836	-0.267227	9.553635	0.010592	-0.002475	-0.017070	-0.245097	0.986332	-0.568421	-0.162820	0.091847	0.000556	0.982371	0	0
18921	1.857476	-0.271989	9.520100	0.015987	0.002797	-0.020530	-0.244960	0.984949	-0.567653	-0.162607	0.091871	0.000773	0.982404	0	0
18922	1.833436	-0.257340	9.530089	0.019578	-0.023422	-0.031163	-0.245489	0.985505	-0.568423	-0.162499	0.092137	0.001070	0.982397	0	0
18923	1.765652	-0.283077	9.592865	0.017765	-0.016428	-0.025850	-0.243637	0.984666	-0.567937	-0.162235	0.092347	0.001339	0.982421	0	0
18924	1.739146	-0.275609	9.607600	0.017750	-0.002441	-0.018741	-0.244954	0.984673	-0.568962	-0.162254	0.092410	0.001573	0.982411	0	0
18925	1.717662	-0.241693	9.632209	0.001610	-0.021698	-0.017153	-0.246142	0.985233	-0.569984	-0.162060	0.092696	0.001683	0.982416	0	0
18926	1.717839	-0.217583	9.651711	-0.003755	-0.005962	-0.013606	-0.246144	0.984541	-0.568292	-0.162107	0.092829	0.001707	0.982396	0	0
18927	1.693702	-0.217276	9.690377	-0.016248	0.004545	-0.018940	-0.246409	0.984266	-0.567376	-0.161880	0.092884	0.001601	0.982428	0	0
18928	1.688882	-0.217121	9.728875	-0.025226	-0.009467	-0.017293	-0.246674	0.984821	-0.568281	-0.161866	0.093086	0.001422	0.982411	0	0
18929	1.679145	-0.226784	9.690393	-0.043123	-0.014711	-0.017441	-0.246146	0.985094	-0.568548	-0.161629	0.093371	0.001082	0.982424	0	0
18930	1.708059	-0.236543	9.718872	-0.032353	-0.016452	-0.026192	-0.247209	0.986067	-0.568130	-0.161517	0.093653	0.000852	0.982416	0	0
18931	1.746549	-0.256175	9.689474	-0.035028	-0.009459	-0.025320	-0.247080	0.985513	-0.566570	-0.161210	0.093870	0.000590	0.982446	0	0
18932	1.751408	-0.251461	9.670259	-0.017992	-0.016429	-0.034914	-0.247873	0.985240	-0.565777	-0.161018	0.094129	0.000509	0.982452	0	0
18933	1.770769	-0.244485	9.641333	-0.001871	-0.025162	-0.040119	-0.249060	0.984694	-0.565242	-0.160596	0.094446	0.000612	0.982491	0	0
18934	1.794791	-0.261554	9.626509	-0.001837	-0.037391	-0.050747	-0.248661	0.985522	-0.567460	-0.160269	0.094884	0.000739	0.982502	0	0
18935	1.828434	-0.283553	9.597125	0.017734	-0.042695	-0.026846	-0.249969	0.983733	-0.568112	-0.159996	0.095342	0.001050	0.982502	0	0
18936	1.852346	-0.315134	9.555698	0.021353	-0.042673	-0.034763	-0.249603	0.984556	-0.560793	-0.159848	0.095795	0.001398	0.982482	0	0
18937	1.881135	-0.341788	9.564757	0.033943	-0.035651	-0.046996	-0.250133	0.985112	-0.561041	-0.159393	0.096158	0.001874	0.982519	0	0
18938	1.874154	-0.305588	9.586864	0.024905	-0.030456	-0.025886	-0.253029	0.982916	-0.559973	-0.159339	0.096485	0.002230	0.982495	0	0
18939	1.920146	-0.291398	9.625084	0.006975	-0.041865	-0.022545	-0.254729	0.982098	-0.563352	-0.159097	0.096953	0.002425	0.982488	0	0
18940	1.968411	-0.296499	9.653449	-0.001964	-0.027017	-0.020810	-0.254857	0.981547	-0.563878	-0.159074	0.097289	0.002508	0.982458	0	0
18941	1.999596	-0.325592	9.657653	-0.009127	-0.018287	-0.017322	-0.253671	0.980848	-0.561944	-0.158868	0.097554	0.002501	0.982465	0	0
18942	2.035732	-0.335672	9.599544	-0.012707	-0.018290	-0.015597	-0.254733	0.982098	-0.562438	-0.158900	0.097822	0.002461	0.982434	0	0
18943	2.074114	-0.369786	9.553157	0.003400	-0.020037	-0.015504	-0.255260	0.981824	-0.562171	-0.158725	0.098088	0.002576	0.982435	0	0
18944	2.078722	-0.398855	9.497505	0.012351	-0.009532	-0.011882	-0.254335	0.980851	-0.560888	-0.158829	0.098229	0.002765	0.982404	0	0
18945	2.117559	-0.370339	9.483078	0.006882	-0.018339	0.008308	-0.257362	0.979901	-0.562158	-0.158892	0.098479	0.002885	0.982368	0	0
18946	2.141827	-0.355877	9.555136	-0.036028	-0.006109	0.001865	-0.255511	0.980583	-0.564009	-0.159103	0.098664	0.002583	0.982316	0	0
18947	2.103350	-0.336098	9.632603	-0.043250	-0.011391	0.012381	-0.256569	0.980589	-0.563339	-0.159156	0.098930	0.002194	0.982282	0	0
18948	2.074272	-0.352487	9.704766	-0.071850	0.000857	0.006934	-0.257112	0.981972	-0.561358	-0.159396	0.099104	0.001525	0.982227	0	0
18949	2.001699	-0.371118	9.719599	-0.077278	0.006091	0.021030	-0.256604	0.985008	-0.560813	-0.159501	0.099255	0.000763	0.982195	0	0
18950	1.924321	-0.391616	9.897880	-0.082628	0.000850	0.010413	-0.255420	0.985278	-0.559783	-0.159772	0.099447	-0.000015	0.982132	0	0
18951	1.789087	-0.390735	9.841375	-0.073662	0.009654	0.010552	-0.256763	0.987217	-0.556608	-0.159778	0.099554	-0.000740	0.982120	0	0
18952	1.624275	-0.473807	9.784162	-0.043229	-0.026997	-0.001661	-0.256495	0.986663	-0.556748	-0.159947	0.099957	-0.001075	0.982051	0	0
18953	1.571136	-0.473597	9.717328	-0.002103	-0.034846	0.004796	-0.256767	0.986940	-0.555043	-0.159969	0.100379	-0.001027	0.982005	0	0
18954	1.620050	-0.389559	9.794781	0.046230	-0.060209	-0.008161	-0.259384	0.985299	-0.558939	-0.160140	0.100965	-0.000426	0.981917	0	0
18955	1.709710	-0.346862	9.828145	0.071239	-0.060258	0.000814	-0.261226	0.983097	-0.557365	-0.160197	0.101512	0.000385	0.981851	0	0
18956	1.770067	-0.347437	9.793970	0.074858	-0.068992	-0.009782	-0.260295	0.983923	-0.560506	-0.160368	0.102137	0.001281	0.981758	0	0
18957	1.876138	-0.372335	9.787962	0.033634	-0.069067	0.004860	-0.261217	0.982822	-0.559458	-0.160426	0.102827	0.001731	0.981676	0	0
18958	1.941264	-0.382466	9.787284	-0.027192	-0.067345	0.001758	-0.262545	0.983105	-0.557606	-0.160590	0.103600	0.001610	0.981568	0	0
18959	1.953645	-0.339296	9.778060	-0.080921	-0.062140	0.013727	-0.262299	0.985451	-0.556280	-0.160617	0.104404	0.000913	0.981479	0	0
18960	2.021264	-0.335324	9.676580	-0.120261	-0.051649	0.013461	-0.264027	0.987118	-0.555715	-0.160800	0.105172	-0.000159	0.981368	0	0
18961	2.084063	-0.331195	9.613599	-0.127421	-0.053410	0.015148	-0.264452	0.990435	-0.552932	-0.160792	0.105965	-0.001327	0.981283	0	0
18962	2.190311	-0.331968	9.631900	-0.105966	-0.046452	0.020584	-0.266302	0.990306	-0.552382	-0.161058	0.106660	-0.002274	0.981162	0	0
18963	2.218574	-0.433094	9.668947	-0.082681	-0.042073	0.015452	-0.265788	0.992376	-0.551586	-0.161099	0.107274	-0.003021	0.981086	0	0
18964	2.246660	-0.556117	9.624030	-0.052216	-0.046412	0.005052	-0.265789	0.991822	-0.550546	-0.161277	0.107882	-0.003423	0.980989	0	0
18965	2.188330	-0.606393	9.551854	-0.038820	-0.058633	0.008639	-0.268430	0.992390	-0.551284	-0.161300	0.108592	-0.003709	0.980906	0	0
18966	2.065602	-0.545447	9.505547	-0.037872	-0.035831	0.005254	-0.268574	0.992942	-0.548794	-0.161499	0.109073	-0.003987	0.980819	0	0
18967	1.947520	-0.508723	9.415660	-0.048599	-0.032285	0.006996	-0.267265	0.993901	-0.546975	-0.161494	0.109539	-0.004413	0.980766	0	0
18968	1.995568	-0.542817	9.400433	-0.048613	-0.037549	0.008718	-0.268868	0.996396	-0.545881	-0.161729	0.110055	-0.004795	0.980667	0	0
18969	2.154125	-0.659292	9.469827	-0.025298	-0.042815	-0.007065	-0.268854	0.994739	-0.547204	-0.161612	0.110588	-0.004964	0.980626	0	0
18970	2.197500	-0.673887	9.526965	0.000658	-0.030583	-0.006849	-0.270178	0.995575	-0.547568	-0.161745	0.110957	-0.004857	0.980563	0	0
18971	2.135423	-0.572613	9.451757	0.003414	-0.014780	-0.015542	-0.269904	0.994192	-0.547978	-0.161576	0.111170	-0.004785	0.980567	0	0
18972	2.106924	-0.505115	9.428746	-0.026973	-0.018259	-0.022803	-0.269647	0.994743	-0.547062	-0.161529	0.111464	-0.004950	0.980541	0	0
18973	2.111851	-0.490788	9.407238	-0.060016	-0.004244	-0.031803	-0.271504	0.996411	-0.547409	-0.161129	0.111678	-0.005499	0.980579	0	0
18974	2.194144	-0.467092	9.500531	-0.073533	-0.002587	-0.012531	-0.270568	0.994748	-0.547962	-0.161136	0.111892	-0.006156	0.980550	0	0
18975	2.353469	-0.477622	9.609591	-0.084372	-0.011449	0.004047	-0.270982	0.996684	-0.546108	-0.161061	0.112217	-0.006972	0.980519	0	0
18976	2.464484	-0.487972	9.654178	-0.100457	-0.004486	0.000394	-0.271263	0.998342	-0.543866	-0.161181	0.112493	-0.007902	0.980461	0	0
18977	2.509922	-0.550785	9.679501	-0.095163	-0.011533	0.013598	-0.270476	0.999028	-0.543479	-0.161187	0.112843	-0.008832	0.980412	0	0
18978	2.439506	-0.603298	9.631437	-0.095142	0.000748	0.013654	-0.271006	0.999031	-0.542948	-0.161441	0.113059	-0.009733	0.980337	0	0
18979	2.313715	-0.631471	9.536064	-0.092495	-0.011460	0.020713	-0.272080	1.002215	-0.543162	-0.161519	0.113407	-0.010645	0.980274	0	0
18980	2.183871	-0.553537	9.521256	-0.123763	-0.009657	0.011735	-0.271952	1.002628	-0.542506	-0.161735	0.113772	-0.011807	0.980183	0	0
18981	2.111923	-0.485515	9.558710	-0.130977	0.004315	0.027629	-0.271297	1.004975	-0.544975	-0.161835	0.114026	-0.013127	0.980120	0	0
18982	2.046310	-0.547179	9.676332	-0.143603	-0.004480	0.043370	-0.271315	1.006216	-0.541958	-0.162337	0.114369	-0.014527	0.979977	0	0
18983	2.028756	-0.642806	9.821990	-0.102439	-0.013223	0.034809	-0.269609	1.008003	-0.541705	-0.162542	0.114744	-0.015546	0.979884	0	0
18984	2.047591	-0.710302	9.821052	-0.060416	-0.018476	0.039483	-0.270939	1.009668	-0.541799	-0.163091	0.115090	-0.016105	0.979743	0	0
18985	2.023381	-0.715283	9.703438	-0.021046	-0.030682	0.038853	-0.270946	1.010359	-0.541008	-0.163431	0.115498	-0.016304	0.979635	0	0
18986	2.052982	-0.624459	9.591269	0.013890	-0.041138	0.030271	-0.271737	1.010225	-0.540997	-0.163963	0.115946	-0.016089	0.979497	0	0
18987	2.130951	-0.526510	9.572495	-0.032648	-0.060416	0.028096	-0.271746	1.011330	-0.540333	-0.164189	0.116664	-0.016337	0.979370	0	0
18988	2.150607	-0.478631	9.548841	-0.061221	-0.044659	0.020900	-0.273599	1.012445	-0.540686	-0.164546	0.117271	-0.016840	0.979228	0	0
18989	2.154927	-0.548536	9.509547	-0.100664	-0.049947	0.036440	-0.274933	1.013557	-0.538825	-0.164772	0.117995	-0.017776	0.979087	0	0
18990	2.139963	-0.615702	9.530534	-0.148935	-0.049934	0.025505	-0.273890	1.015208	-0.537518	-0.165073	0.118798	-0.019134	0.978914	0	0
18991	2.130361	-0.603960	9.412987	-0.178435	-0.018431	0.032461	-0.274039	1.018249	-0.537616	-0.165160	0.119340	-0.020875	0.978797	0	0
18992	2.097018	-0.536586	9.337142	-0.224057	-0.002681	0.037498	-0.273134	1.020177	-0.535259	-0.165489	0.119803	-0.023058	0.978636	0	0
18993	2.115803	-0.611290	9.338524	-0.224023	-0.023652	0.023302	-0.274217	1.023912	-0.533899	-0.165431	0.120471	-0.025219	0.978511	0	0
18994	2.186903	-0.799402	9.354975	-0.202574	-0.030671	0.025136	-0.274896	1.026402	-0.532558	-0.165683	0.121175	-0.027129	0.978330	0	0
18995	2.248862	-0.915290	9.369931	-0.148831	-0.011407	0.016743	-0.275177	1.029582	-0.532783	-0.165647	0.121600	-0.028566	0.978242	0	0
18996	2.306840	-0.913221	9.407908	-0.103169	0.004338	0.013590	-0.275060	1.030132	-0.529514	-0.165907	0.121802	-0.029546	0.978144	0	0
18997	2.372575	-0.839097	9.432227	-0.078111	0.000825	0.011111	-0.275203	1.032067	-0.529361	-0.165899	0.121994	-0.030302	0.978099	0	0
18998	2.438325	-0.762590	9.449364	-0.070140	-0.014978	0.024325	-0.275332	1.032206	-0.530665	-0.166321	0.122328	-0.030937	0.977965	0	0
18999	2.467453	-0.743399	9.507013	-0.080861	-0.034227	0.013597	-0.274940	1.033171	-0.530922	-0.166342	0.122870	-0.031657	0.977871	0	0
19000	2.462325	-0.786515	9.552226	-0.111296	-0.016759	0.020480	-0.276276	1.035112	-0.529838	-0.166688	0.123292	-0.032686	0.977725	0	0
19001	2.432844	-0.858311	9.594915	-0.098780	-0.003640	0.025017	-0.274559	1.036209	-0.531682	-0.166788	0.123565	-0.033640	0.977641	0	0
19002	2.379321	-0.913281	9.573115	-0.111341	0.002480	0.034646	-0.274834	1.037868	-0.531139	-0.167265	0.123794	-0.034718	0.977493	0	0
19003	2.304235	-0.944058	9.542166	-0.109495	0.018275	0.027684	-0.274179	1.038279	-0.530361	-0.167370	0.123870	-0.035813	0.977426	0	0
19004	2.301774	-0.951196	9.561332	-0.091622	0.028760	0.034901	-0.274465	1.041181	-0.528890	-0.167861	0.123810	-0.036743	0.977315	0	0
19005	2.350198	-0.934605	9.604365	-0.075486	0.020015	0.024401	-0.274342	1.042285	-0.528228	-0.167974	0.123814	-0.037499	0.977266	0	0
19006	2.381340	-0.968611	9.574865	-0.048616	0.009541	0.015731	-0.272885	1.042693	-0.530075	-0.168331	0.123876	-0.037954	0.977179	0	0
19007	2.475484	-0.969671	9.468292	-0.017305	-0.003581	0.015886	-0.274210	1.043806	-0.530566	-0.168441	0.124019	-0.038087	0.977137	0	0
19008	2.519082	-0.950814	9.453712	-0.002058	-0.004443	0.008054	-0.275278	1.045192	-0.529491	-0.168790	0.124143	-0.038053	0.977062	0	0
19009	2.490015	-0.964871	9.501869	-0.012831	-0.018453	0.010573	-0.273957	1.044079	-0.527955	-0.168858	0.124430	-0.038106	0.977012	0	0
19010	2.465815	-0.974112	9.564460	-0.002055	-0.018432	0.000082	-0.272896	1.042968	-0.527329	-0.169121	0.124694	-0.038040	0.976935	0	0
19011	2.478163	-0.935739	9.559987	-0.002055	-0.013189	0.001868	-0.273556	1.044078	-0.529267	-0.169115	0.124917	-0.037979	0.976910	0	0
19012	2.417815	-0.930654	9.495675	0.001487	-0.011432	0.012494	-0.274356	1.045187	-0.528722	-0.169502	0.125101	-0.037906	0.976822	0	0
19013	2.359308	-1.007232	9.473670	0.014000	-0.009664	0.016119	-0.273829	1.044907	-0.528210	-0.169653	0.125259	-0.037708	0.976784	0	0
19014	2.325072	-1.069297	9.540545	0.017589	-0.006158	0.012629	-0.273289	1.041726	-0.526159	-0.170037	0.125364	-0.037489	0.976712	0	0
19015	2.283730	-1.107679	9.468360	0.040904	-0.014845	0.000438	-0.275401	1.041322	-0.525608	-0.170071	0.125532	-0.037000	0.976703	0	0
19016	2.252497	-1.083558	9.411226	0.026597	-0.014828	0.000349	-0.274358	1.044080	-0.526381	-0.170371	0.125711	-0.036660	0.976640	0	0
19017	2.286240	-1.093355	9.439663	-0.007456	-0.016627	0.010656	-0.274880	1.042978	-0.526515	-0.170444	0.125974	-0.036654	0.976594	0	0
19018	2.334655	-1.076882	9.444242	-0.020028	-0.014920	0.021133	-0.275283	1.043532	-0.525327	-0.170876	0.126225	-0.036796	0.976481	0	0
19019	2.329821	-1.074703	9.357786	-0.030716	0.004353	0.018485	-0.274887	1.044913	-0.527671	-0.170989	0.126321	-0.037063	0.976438	0	0
19020	2.286682	-1.026495	9.281805	-0.037909	0.002606	0.028144	-0.274101	1.045876	-0.527281	-0.171476	0.126429	-0.037417	0.976325	0	0
19021	2.243541	-0.978315	9.196210	-0.036139	0.009615	0.037018	-0.274507	1.046983	-0.526219	-0.171761	0.126476	-0.037767	0.976256	0	0
19022	2.216871	-0.992612	9.172242	-0.027261	0.009594	0.052950	-0.274773	1.047675	-0.526992	-0.172504	0.126489	-0.038060	0.976112	0	0
19023	2.189774	-1.069194	9.229277	-0.005801	0.024458	0.058438	-0.275576	1.048507	-0.525143	-0.173031	0.126328	-0.038166	0.976035	0	0
19024	2.145929	-1.126196	9.353974	0.029935	0.016568	0.063956	-0.273864	1.049465	-0.525420	-0.173963	0.126171	-0.037925	0.975899	0	0
19025	2.135740	-1.202836	9.434896	0.050484	0.009556	0.065828	-0.274518	1.048640	-0.525941	-0.174639	0.126052	-0.037468	0.975812	0	0
19026	2.184122	-1.191144	9.449033	0.053150	0.014777	0.071141	-0.272536	1.049045	-0.527012	-0.175673	0.125869	-0.037007	0.975667	0	0
19027	2.246902	-1.191643	9.446082	0.046059	0.016540	0.056978	-0.272130	1.048214	-0.528333	-0.176254	0.125691	-0.036597	0.975601	0	0
19028	2.208100	-1.213141	9.395699	0.033528	0.014806	0.058651	-0.271601	1.048488	-0.529253	-0.177147	0.125546	-0.036311	0.975469	0	0
19029	2.202650	-1.299704	9.389944	0.024602	0.016568	0.054171	-0.273460	1.049603	-0.527907	-0.177674	0.125405	-0.036113	0.975398	0	0
19030	2.269917	-1.352714	9.530553	0.029064	0.006906	0.049728	-0.272139	1.048489	-0.526371	-0.178491	0.125348	-0.035842	0.975266	0	0
19031	2.332756	-1.348101	9.626199	0.029953	0.023484	0.053299	-0.270426	1.049448	-0.527040	-0.179015	0.125131	-0.035610	0.975206	0	0
19032	2.417274	-1.348689	9.649496	0.042581	0.018265	0.028674	-0.270426	1.050277	-0.528339	-0.179663	0.124948	-0.035200	0.975126	0	0
19033	2.472753	-1.354213	9.557626	0.055166	0.018297	0.018176	-0.271213	1.049729	-0.528855	-0.179878	0.124751	-0.034675	0.975130	0	0
19034	2.494666	-1.325829	9.456821	0.067701	0.030554	0.022719	-0.270550	1.048896	-0.528350	-0.180492	0.124404	-0.034034	0.975084	0	0
19035	2.545951	-1.242346	9.358801	0.082131	0.030613	0.000799	-0.269354	1.047647	-0.528381	-0.180567	0.124050	-0.033251	0.975142	0	0
19036	2.599093	-1.240327	9.367979	0.076843	0.037631	-0.015091	-0.269473	1.045852	-0.529312	-0.180831	0.123630	-0.032486	0.975172	0	0
19037	2.575063	-1.223346	9.353962	0.089381	0.051640	-0.013176	-0.269201	1.045160	-0.530498	-0.180771	0.123070	-0.031656	0.975281	0	0
19038	2.516961	-1.244495	9.368640	0.109185	0.053471	-0.039447	-0.267074	1.044183	-0.532892	-0.180850	0.122444	-0.030573	0.975380	0	0
19039	2.405888	-1.243626	9.369608	0.126176	0.065745	-0.033958	-0.268916	1.043087	-0.533006	-0.180629	0.121690	-0.029390	0.975552	0	0
19040	2.290173	-1.218476	9.433383	0.146835	0.062318	-0.054048	-0.267837	1.040873	-0.535787	-0.180604	0.120912	-0.027938	0.975696	0	0
19041	2.218351	-1.135752	9.559929	0.148636	0.069319	-0.057499	-0.268492	1.039079	-0.534358	-0.180180	0.120089	-0.026519	0.975915	0	0
19042	2.180109	-1.084574	9.681016	0.166486	0.071041	-0.050294	-0.267418	1.036449	-0.535185	-0.180214	0.119187	-0.024897	0.976062	0	0
19043	2.114931	-1.081658	9.681612	0.161993	0.058807	-0.049470	-0.265811	1.033263	-0.536286	-0.179886	0.118436	-0.023343	0.976252	0	0
19044	2.098393	-1.028774	9.629489	0.152175	0.058828	-0.053049	-0.266307	1.029399	-0.539191	-0.179864	0.117677	-0.021838	0.976383	0	0
19045	2.113362	-0.961564	9.622922	0.134214	0.043045	-0.042654	-0.264708	1.026903	-0.539501	-0.179573	0.117125	-0.020540	0.976531	0	0
19046	2.128383	-0.884918	9.556379	0.089439	0.041267	-0.032400	-0.264693	1.024970	-0.540435	-0.179688	0.116644	-0.019639	0.976586	0	0
19047	2.148251	-0.808103	9.557091	0.046472	0.048232	-0.025629	-0.265220	1.024143	-0.539521	-0.179460	0.116193	-0.019229	0.976690	0	0
19048	2.162679	-0.817727	9.592907	0.015939	0.042036	-0.003851	-0.265611	1.024146	-0.541083	-0.179770	0.115830	-0.019081	0.976679	0	0
19049	2.258828	-0.880885	9.634611	0.006938	0.027109	0.002154	-0.263759	1.023307	-0.540596	-0.179771	0.115651	-0.019052	0.976701	0	0
19050	2.309393	-0.900582	9.614721	-0.013716	0.028802	0.019615	-0.264818	1.023589	-0.540316	-0.180267	0.115466	-0.019199	0.976628	0	0
19051	2.268472	-0.876738	9.442307	-0.048565	0.051587	0.021226	-0.263503	1.024548	-0.540196	-0.180386	0.115147	-0.019781	0.976632	0	0
19052	2.335581	-0.944847	9.364037	-0.095047	0.044596	0.011137	-0.263240	1.025377	-0.541237	-0.180703	0.114956	-0.020741	0.976576	0	0
19053	2.460730	-1.007930	9.504030	-0.102185	0.053293	0.004895	-0.260875	1.027021	-0.540734	-0.180600	0.114727	-0.021833	0.976599	0	0
19054	2.484312	-1.087439	9.519736	-0.084286	0.065535	0.006808	-0.261820	1.030342	-0.540295	-0.180877	0.114314	-0.022722	0.976575	0	0
19055	2.525145	-1.118939	9.547862	-0.052042	0.076913	0.001778	-0.261417	1.029511	-0.540701	-0.180795	0.113771	-0.023369	0.976639	0	0
19056	2.595506	-1.071472	9.518960	-0.023380	0.067300	-0.006870	-0.260231	1.030611	-0.542015	-0.180959	0.113234	-0.023657	0.976664	0	0
19057	2.610594	-0.985234	9.442914	-0.001758	0.080503	-0.033085	-0.258915	1.031018	-0.541247	-0.180592	0.112584	-0.023780	0.976804	0	0
19058	2.698210	-0.894099	9.580198	0.016138	0.069093	-0.040056	-0.259034	1.030467	-0.544124	-0.180443	0.111964	-0.023652	0.976906	0	0
19059	2.737132	-0.855764	9.630774	0.046552	0.074323	-0.038058	-0.257299	1.028248	-0.545741	-0.180082	0.111300	-0.023283	0.977057	0	0
19060	2.674595	-0.821571	9.641319	0.080616	0.087497	-0.048311	-0.257156	1.026313	-0.545762	-0.179871	0.110385	-0.022555	0.977217	0	0
19061	2.505376	-0.848963	9.690532	0.087758	0.098900	-0.042886	-0.257145	1.025070	-0.547081	-0.179502	0.109417	-0.021818	0.977410	0	0
19062	2.311607	-0.929390	9.638405	0.103953	0.113009	-0.057654	-0.254902	1.025473	-0.547111	-0.179203	0.108211	-0.020900	0.977620	0	0
19063	2.205303	-0.933677	9.538332	0.086080	0.104317	-0.062188	-0.254488	1.023538	-0.549227	-0.178642	0.107199	-0.020170	0.977849	0	0
19064	2.171890	-0.880337	9.592107	0.091551	0.104372	-0.085920	-0.253674	1.021324	-0.551613	-0.178034	0.106104	-0.019330	0.978096	0	0
19065	2.171714	-0.908825	9.714353	0.098686	0.099098	-0.085896	-0.252863	1.018004	-0.551789	-0.177256	0.105127	-0.018444	0.978360	0	0
19066	2.031633	-0.912517	9.722729	0.105906	0.132399	-0.090087	-0.250619	1.017161	-0.550133	-0.176609	0.103732	-0.017510	0.978643	0	0
19067	1.930775	-0.830300	9.609183	0.109501	0.149939	-0.084661	-0.250336	1.014535	-0.551208	-0.175844	0.102235	-0.016614	0.978954	0	0
19068	1.897540	-0.752835	9.687268	0.098723	0.130674	-0.083023	-0.247942	1.012174	-0.552313	-0.175254	0.100868	-0.015755	0.979216	0	0
19069	1.955384	-0.772155	9.809118	0.082621	0.126265	-0.088467	-0.246847	1.008994	-0.558110	-0.174427	0.099648	-0.015079	0.979499	0	0
19070	1.926210	-0.802895	9.907556	0.066473	0.121862	-0.083313	-0.246307	1.008025	-0.559957	-0.173797	0.098422	-0.014521	0.979743	0	0
19071	1.796010	-0.766620	9.639918	0.025304	0.116675	-0.074768	-0.244986	1.007603	-0.559589	-0.173049	0.097390	-0.014407	0.979980	0	0
19072	1.723764	-0.737352	9.588004	-0.021202	0.088721	-0.085753	-0.244182	1.006494	-0.561049	-0.172315	0.096641	-0.014649	0.980180	0	0
19073	1.730567	-0.802070	9.678529	-0.080319	0.090407	-0.073859	-0.244449	1.006772	-0.560781	-0.171477	0.096045	-0.015529	0.980372	0	0
19074	1.732370	-0.890772	9.778436	-0.092855	0.087763	-0.075743	-0.243918	1.006769	-0.561573	-0.170770	0.095427	-0.016482	0.980540	0	0
19075	1.766213	-0.890566	9.931961	-0.083933	0.107830	-0.068570	-0.243140	1.009529	-0.561819	-0.169978	0.094662	-0.017438	0.980736	0	0
19076	1.776444	-0.809027	9.879936	-0.080373	0.090336	-0.067711	-0.240634	1.008823	-0.560035	-0.169359	0.093997	-0.018282	0.980891	0	0
19077	1.825101	-0.754468	9.755169	-0.074110	0.050119	-0.075742	-0.240762	1.008271	-0.560300	-0.168515	0.093781	-0.019039	0.981043	0	0
19078	1.900247	-0.714166	9.754984	-0.076791	0.039604	-0.079339	-0.241301	1.009655	-0.559363	-0.167785	0.093609	-0.019751	0.981170	0	0
19079	1.921978	-0.714343	9.752391	-0.071330	0.030904	-0.102247	-0.239698	1.008267	-0.562406	-0.166687	0.093583	-0.020423	0.981346	0	0
19080	1.975318	-0.681373	9.658578	-0.051650	0.018663	-0.102156	-0.240230	1.009652	-0.563691	-0.165756	0.093579	-0.020832	0.981496	0	0
19081	1.960597	-0.710445	9.552623	-0.047180	0.006441	-0.102166	-0.242080	1.009109	-0.562362	-0.164685	0.093756	-0.021223	0.981651	0	0
19082	1.900549	-0.657793	9.313410	-0.053359	0.010032	-0.112738	-0.241546	1.008277	-0.562639	-0.163643	0.093841	-0.021626	0.981808	0	0
19083	1.844840	-0.677026	9.174273	-0.083806	0.018791	-0.100576	-0.243664	1.009117	-0.562599	-0.162551	0.093959	-0.022394	0.981961	0	0
19084	1.775723	-0.888064	9.201284	-0.085571	0.041560	-0.101411	-0.243388	1.008150	-0.564180	-0.161586	0.093785	-0.023175	0.982119	0	0
19085	1.742935	-0.748064	9.280085	-0.062255	0.062573	-0.108178	-0.244710	1.008157	-0.563899	-0.160429	0.093440	-0.023797	0.982327	0	0
19086	1.777116	-0.706435	9.609529	0.005709	0.031035	-0.118379	-0.243649	1.008981	-0.566520	-0.159396	0.093226	-0.023647	0.982519	0	0
19087	1.927337	-0.642071	9.803646	0.051278	0.014327	-0.114619	-0.244699	1.006776	-0.564827	-0.158291	0.093175	-0.023067	0.982716	0	0
19088	1.932436	-0.603685	9.784817	0.071749	0.027393	-0.086219	-0.244156	1.005254	-0.566549	-0.157627	0.092884	-0.022293	0.982868	0	0
19089	1.845326	-0.622805	9.602693	0.054725	0.030926	-0.074849	-0.243877	1.002351	-0.566060	-0.156912	0.092655	-0.021737	0.983016	0	0
19090	1.723923	-0.713462	9.535403	0.053797	0.013470	-0.071374	-0.243732	1.000416	-0.566604	-0.156376	0.092526	-0.021132	0.983127	0	0
19091	1.735880	-0.728149	9.482257	0.030489	0.022188	-0.057419	-0.243869	1.001522	-0.566982	-0.155812	0.092415	-0.020816	0.983234	0	0
19092	1.803839	-0.676117	9.366907	-0.002607	0.046662	-0.048768	-0.244516	0.999315	-0.567256	-0.155445	0.092042	-0.020838	0.983326	0	0
19093	1.861936	-0.661625	9.534808	-0.026827	0.044833	-0.040157	-0.243988	0.999036	-0.566483	-0.154992	0.091796	-0.021136	0.983415	0	0
19094	1.764544	-0.776083	9.611240	-0.042923	0.055347	-0.041995	-0.243200	1.000414	-0.567787	-0.154654	0.091399	-0.021573	0.983495	0	0
19095	1.705749	-0.895683	9.677667	-0.012564	0.023856	-0.040133	-0.242274	1.000962	-0.568972	-0.154220	0.091335	-0.021701	0.983567	0	0
19096	1.705686	-0.905230	9.701591	-0.008903	0.009907	-0.063070	-0.242273	1.000271	-0.568326	-0.153713	0.091338	-0.021715	0.983645	0	0
19097	1.810776	-0.728221	9.649846	0.005359	-0.002387	-0.052431	-0.243061	0.999169	-0.567541	-0.153180	0.091506	-0.021618	0.983715	0	0
19098	1.947397	-0.532172	9.612467	-0.017945	-0.011199	-0.043821	-0.242788	0.997786	-0.567820	-0.152850	0.091726	-0.021706	0.983744	0	0
19099	2.024080	-0.614560	9.608455	-0.032278	-0.038337	-0.048469	-0.246219	0.998082	-0.569071	-0.152329	0.092308	-0.021922	0.983765	0	0
19100	1.954970	-0.821111	9.529769	-0.023357	-0.049677	-0.044940	-0.246753	0.998914	-0.568532	-0.151988	0.092915	-0.022004	0.983759	0	0
19101	1.828343	-0.964843	9.397023	-0.002763	-0.060095	-0.048341	-0.246491	0.997253	-0.565417	-0.151500	0.093669	-0.021900	0.983765	0	0
19102	1.722607	-0.896351	9.502069	0.024986	-0.068812	-0.056058	-0.248870	0.996850	-0.564079	-0.151094	0.094392	-0.021467	0.983768	0	0
19103	1.559732	-0.716518	9.690600	-0.026910	-0.056571	-0.056310	-0.250188	0.996581	-0.564323	-0.150504	0.095146	-0.021601	0.983783	0	0
19104	1.420240	-0.644982	9.918543	-0.077090	-0.046126	-0.042488	-0.250837	0.996033	-0.566670	-0.150135	0.095797	-0.022219	0.983763	0	0
19105	1.280551	-0.597791	10.050073	-0.131701	-0.023403	-0.032180	-0.251774	0.997419	-0.565205	-0.149675	0.096363	-0.023455	0.983749	0	0
19106	1.339041	-0.521426	10.002378	-0.179185	-0.018215	-0.014885	-0.251525	0.999352	-0.564144	-0.149494	0.096887	-0.025144	0.983683	0	0
19107	1.527255	-0.537624	9.904433	-0.173740	-0.041822	-0.036137	-0.252342	1.002809	-0.562660	-0.148958	0.097687	-0.026756	0.983643	0	0
19108	1.704795	-0.693453	9.737681	-0.175516	-0.061948	-0.041591	-0.253660	1.003232	-0.564073	-0.148541	0.098643	-0.028315	0.983567	0	0
19109	1.870477	-0.820222	9.605012	-0.150431	-0.053206	-0.043212	-0.254471	1.005446	-0.562210	-0.147960	0.099519	-0.029672	0.983526	0	0
19110	1.857839	-0.901654	9.685900	-0.127173	-0.065450	-0.048388	-0.255151	1.007659	-0.560087	-0.147531	0.100440	-0.030742	0.983464	0	0
19111	1.722031	-0.982401	9.676530	-0.103955	-0.053182	-0.034933	-0.256872	1.008912	-0.560963	-0.147077	0.101242	-0.031652	0.983421	0	0
19112	1.553004	-0.981123	9.663583	-0.091470	-0.052274	-0.025094	-0.257671	1.009469	-0.559900	-0.146908	0.101973	-0.032413	0.983346	0	0
19113	1.425245	-0.946743	9.568945	-0.059336	-0.046134	-0.003642	-0.259795	1.011138	-0.559460	-0.146805	0.102621	-0.032929	0.983277	0	0
19114	1.374654	-0.927362	9.485487	-0.042367	-0.040872	0.007096	-0.260586	1.011004	-0.559580	-0.147020	0.103159	-0.033254	0.983177	0	0
19115	1.437520	-0.909250	9.276059	-0.030838	-0.035664	0.037148	-0.260590	1.011003	-0.558273	-0.147345	0.103637	-0.033549	0.983068	0	0
19116	1.684053	-0.873121	9.134953	-0.016546	-0.067203	0.037074	-0.260998	1.012110	-0.556819	-0.147922	0.104387	-0.033609	0.982900	0	0
19117	1.978537	-0.885435	9.004891	-0.018403	-0.097033	0.046557	-0.262325	1.013084	-0.556528	-0.148372	0.105447	-0.033698	0.982716	0	0
19118	2.223525	-1.065720	8.878133	0.026283	-0.109336	0.056423	-0.264569	1.012543	-0.555715	-0.149206	0.106541	-0.033294	0.982486	0	0
19119	2.415497	-1.233321	8.831289	0.056735	-0.128592	0.044148	-0.267471	1.012006	-0.555807	-0.149722	0.107810	-0.032599	0.982292	0	0
19120	2.559663	-1.333140	8.804864	0.110353	-0.135642	0.056787	-0.267733	1.011732	-0.555806	-0.150629	0.109035	-0.031332	0.982059	0	0
19121	2.603329	-1.304669	8.787992	0.151536	-0.135629	0.051793	-0.270111	1.010776	-0.553820	-0.151325	0.110243	-0.029712	0.981868	0	0
19122	2.667340	-1.132098	8.753372	0.158617	-0.133937	0.071253	-0.271287	1.007742	-0.552525	-0.152377	0.111371	-0.027994	0.981628	0	0
19123	2.789224	-0.974103	8.819028	0.147812	-0.146266	0.081698	-0.271948	1.008575	-0.553552	-0.153363	0.112696	-0.026427	0.981367	0	0
19124	2.736045	-0.985361	8.934719	0.115514	-0.135829	0.100897	-0.272721	1.004849	-0.553055	-0.154624	0.113897	-0.025166	0.981063	0	0
19125	2.565493	-1.202432	9.089914	0.059879	-0.113160	0.137587	-0.273391	1.006372	-0.552768	-0.156049	0.115031	-0.024579	0.980720	0	0
19126	2.177745	-1.407557	9.451406	0.010639	-0.086891	0.140914	-0.274293	1.005551	-0.557727	-0.157551	0.115903	-0.024470	0.980380	0	0
19127	1.912952	-1.305516	9.897084	-0.061886	-0.011732	0.162778	-0.273117	1.006787	-0.556296	-0.159058	0.116222	-0.025280	0.980078	0	0
19128	1.928303	-0.852938	10.065584	-0.160398	0.005638	0.185998	-0.273139	1.009411	-0.554310	-0.160780	0.116446	-0.027046	0.979724	0	0
19129	2.015069	-0.540735	10.130913	-0.248084	0.020434	0.190736	-0.273187	1.014935	-0.549551	-0.162334	0.116730	-0.029759	0.979355	0	0
19130	2.181345	-0.590010	10.172172	-0.283905	0.033470	0.200154	-0.272429	1.020042	-0.547944	-0.164058	0.116876	-0.032793	0.978953	0	0
19131	2.297933	-0.831542	10.139548	-0.260679	0.047426	0.211745	-0.269541	1.024173	-0.550037	-0.165789	0.116902	-0.035687	0.978557	0	0
19132	2.325311	-1.048822	9.944545	-0.178297	0.070243	0.207974	-0.268653	1.029555	-0.548429	-0.167702	0.116510	-0.037756	0.978200	0	0
19133	2.372720	-1.165353	9.712072	-0.086988	0.051079	0.197963	-0.268942	1.033978	-0.548642	-0.169496	0.116216	-0.038937	0.977880	0	0
19134	2.460031	-1.104262	9.462071	0.004370	0.012690	0.172928	-0.266441	1.034793	-0.547758	-0.171294	0.116091	-0.039083	0.977576	0	0
19135	2.533246	-0.989998	9.260871	0.093860	-0.038861	0.160182	-0.266312	1.035345	-0.547624	-0.172961	0.116389	-0.038293	0.977278	0	0
19136	2.614705	-1.073062	9.047716	0.154702	-0.092171	0.149821	-0.266960	1.034244	-0.549454	-0.174734	0.117038	-0.036763	0.976944	0	0
19137	2.497411	-1.264746	8.988844	0.201271	-0.130560	0.129752	-0.268138	1.032039	-0.548674	-0.176262	0.118065	-0.034727	0.976620	0	0
19138	2.226465	-1.339059	9.165772	0.203032	-0.134017	0.129815	-0.269189	1.030801	-0.548148	-0.177897	0.119042	-0.032629	0.976277	0	0
19139	1.828630	-1.263015	9.422433	0.176104	-0.128746	0.143866	-0.271018	1.028187	-0.549714	-0.179531	0.120086	-0.030866	0.975907	0	0
19140	1.421838	-1.090535	9.730750	0.063219	-0.102553	0.176773	-0.271142	1.026668	-0.549466	-0.181445	0.120991	-0.030245	0.975461	0	0
19141	1.100448	-0.789321	9.881188	-0.097853	-0.083309	0.184636	-0.271438	1.031090	-0.547457	-0.183132	0.122048	-0.031288	0.974981	0	0
19142	1.063834	-0.509739	9.976047	-0.285773	-0.070269	0.193072	-0.271731	1.035235	-0.546105	-0.184814	0.123270	-0.034142	0.974414	0	0
19143	1.325587	-0.381379	10.145904	-0.444937	-0.079985	0.164505	-0.272298	1.041317	-0.544730	-0.185874	0.124909	-0.038536	0.973840	0	0
19144	1.822237	-0.491179	10.113919	-0.511024	-0.064337	0.141879	-0.272235	1.050709	-0.540457	-0.186837	0.126507	-0.043521	0.973239	0	0
19145	2.419192	-0.758007	10.112911	-0.425028	-0.092408	0.109567	-0.272682	1.057894	-0.537635	-0.187384	0.128239	-0.047609	0.972716	0	0
19146	2.783865	-1.085900	10.000246	-0.229807	-0.094096	0.072920	-0.273896	1.060109	-0.533937	-0.188054	0.129630	-0.049710	0.972296	0	0
19147	2.943332	-1.398572	9.622754	0.051306	-0.111403	0.039555	-0.275760	1.061085	-0.530894	-0.188539	0.130693	-0.049029	0.972095	0	0
19148	3.095351	-1.403210	9.280110	0.276019	-0.130503	0.013768	-0.276689	1.061504	-0.530484	-0.189288	0.131513	-0.046068	0.971984	0	0
19149	3.149319	-1.279144	9.088801	0.402230	-0.137428	0.005865	-0.279009	1.054058	-0.534442	-0.189912	0.132197	-0.041876	0.971959	0	0
19150	3.150235	-1.149434	9.035007	0.420153	-0.129535	0.004289	-0.281081	1.048129	-0.536298	-0.190693	0.132729	-0.037510	0.971912	0	0
19151	3.184129	-1.135436	8.979599	0.352073	-0.130471	0.023169	-0.281982	1.044958	-0.537884	-0.191407	0.133447	-0.033833	0.971808	0	0
19152	3.212822	-1.174234	8.950065	0.221505	-0.097251	0.019679	-0.284332	1.039858	-0.537115	-0.192032	0.134034	-0.031481	0.971683	0	0
19153	3.191368	-1.135551	8.960308	0.079313	-0.079761	0.009027	-0.284596	1.039721	-0.536851	-0.192223	0.134801	-0.030529	0.971569	0	0
19154	3.208710	-1.077636	9.066572	-0.030664	-0.058789	-0.004031	-0.287758	1.038218	-0.536295	-0.192244	0.135504	-0.030673	0.971463	0	0
19155	3.126575	-1.086233	9.192158	-0.116511	-0.025556	-0.008041	-0.288033	1.039324	-0.534974	-0.191987	0.136141	-0.031700	0.971392	0	0
19156	2.979194	-1.101535	9.318228	-0.155835	-0.016775	-0.018831	-0.288452	1.042089	-0.532980	-0.191670	0.136680	-0.033122	0.971331	0	0
19157	2.880312	-1.088338	9.449015	-0.148562	-0.011458	-0.046045	-0.288459	1.043056	-0.532709	-0.190993	0.137260	-0.034432	0.971337	0	0
19158	2.822486	-1.073189	9.536209	-0.127020	-0.002670	-0.060818	-0.288468	1.043884	-0.531394	-0.190294	0.137621	-0.035544	0.971383	0	0
19159	2.846425	-1.102254	9.530862	-0.064295	-0.002610	-0.081522	-0.291121	1.046524	-0.532112	-0.189383	0.137970	-0.035999	0.971495	0	0
19160	2.826977	-1.119072	9.487576	0.012700	-0.004300	-0.091537	-0.291649	1.047218	-0.533534	-0.188578	0.138092	-0.035708	0.971645	0	0
19161	2.870310	-1.136366	9.448549	0.094171	-0.004259	-0.101533	-0.293086	1.042250	-0.529773	-0.187691	0.138168	-0.034590	0.971846	0	0
19162	2.860526	-1.150985	9.361944	0.147886	0.000159	-0.104649	-0.293063	1.039488	-0.531630	-0.186931	0.137996	-0.032977	0.972073	0	0
19163	2.787812	-1.193286	9.501480	0.169391	0.002807	-0.115046	-0.294107	1.037698	-0.532416	-0.186013	0.137868	-0.031121	0.972329	0	0
19164	2.648107	-1.148486	9.637790	0.146974	0.031649	-0.099196	-0.295520	1.033148	-0.536097	-0.185292	0.137388	-0.029583	0.972582	0	0
19165	2.533327	-0.997797	9.856815	0.089714	0.049994	-0.099486	-0.296165	1.031080	-0.537153	-0.184401	0.136940	-0.028610	0.972844	0	0
19166	2.486122	-0.845849	9.873390	0.011812	0.083175	-0.076097	-0.296150	1.030114	-0.539907	-0.183706	0.136202	-0.028513	0.973082	0	0
19167	2.534744	-0.796115	9.743760	-0.052574	0.073561	-0.082771	-0.296289	1.031082	-0.539634	-0.182776	0.135775	-0.028986	0.973302	0	0
19168	2.640154	-0.912483	9.712672	-0.082125	0.065648	-0.079545	-0.297337	1.029706	-0.539631	-0.181925	0.135380	-0.029767	0.973493	0	0
19169	2.667763	-1.104991	9.753482	-0.055349	0.069110	-0.066169	-0.296022	1.031634	-0.541331	-0.181153	0.134995	-0.030280	0.973675	0	0
19170	2.599437	-1.205406	9.776951	-0.005279	0.081367	-0.056067	-0.294956	1.030247	-0.541752	-0.180630	0.134301	-0.030372	0.973865	0	0
19171	2.425759	-1.175551	9.658624	0.053781	0.100690	-0.048456	-0.294680	1.030248	-0.545284	-0.180169	0.133402	-0.029907	0.974089	0	0
19172	2.281640	-1.066375	9.598635	0.085960	0.088489	-0.042912	-0.293623	1.030657	-0.546211	-0.179896	0.132469	-0.029141	0.974290	0	0
19173	2.224433	-0.958056	9.480206	0.091299	0.083260	-0.034039	-0.293872	1.029140	-0.547920	-0.179631	0.131660	-0.028300	0.974473	0	0
19174	2.188923	-0.850333	9.222186	0.075128	0.072774	-0.014770	-0.293593	1.025960	-0.547042	-0.179621	0.130891	-0.027648	0.974597	0	0
19175	2.224997	-0.867761	9.120733	0.062591	0.055283	-0.014937	-0.294101	1.024030	-0.549535	-0.179512	0.130395	-0.027061	0.974700	0	0
19176	2.190594	-0.949434	9.067217	0.039207	0.029003	0.005059	-0.295029	1.025141	-0.550425	-0.179669	0.130112	-0.026706	0.974719	0	0
19177	2.074712	-0.948278	9.149944	-0.000211	0.007129	0.007369	-0.294637	1.025967	-0.550422	-0.179709	0.130186	-0.026676	0.974702	0	0
19178	1.992718	-0.933204	9.150826	-0.057497	0.006250	0.012263	-0.294898	1.026523	-0.552503	-0.179825	0.130296	-0.027231	0.974651	0	0
19179	1.992862	-0.913875	9.179887	-0.099680	-0.018316	0.033018	-0.296227	1.027911	-0.552208	-0.179993	0.130781	-0.028161	0.974528	0	0
19180	2.061347	-0.798360	9.375297	-0.172127	-0.007882	0.025477	-0.296245	1.029706	-0.549838	-0.180101	0.131232	-0.029823	0.974398	0	0
19181	1.902256	-0.767422	9.648606	-0.217917	-0.000976	0.055177	-0.295479	1.033017	-0.547727	-0.180324	0.131742	-0.031963	0.974221	0	0
19182	1.771670	-0.799530	9.827212	-0.253725	-0.016721	0.049600	-0.296559	1.037168	-0.547800	-0.180580	0.132419	-0.034433	0.973997	0	0
19183	1.791658	-0.714663	10.102000	-0.261836	-0.018551	0.054827	-0.296185	1.039651	-0.545690	-0.180746	0.133159	-0.036963	0.973773	0	0
19184	1.833345	-0.628178	10.174736	-0.252812	0.002450	0.042636	-0.297931	1.045326	-0.546391	-0.180950	0.133651	-0.039445	0.973570	0	0
19185	1.922538	-0.652635	10.269819	-0.195507	0.014689	0.034252	-0.297815	1.048227	-0.546626	-0.180988	0.133936	-0.041350	0.973445	0	0
19186	2.037976	-0.716282	10.200797	-0.109565	0.023459	0.027815	-0.296242	1.051120	-0.548058	-0.181249	0.133970	-0.042453	0.973344	0	0
19187	2.211426	-0.768665	10.030463	0.008660	0.011288	0.002138	-0.297301	1.052232	-0.549076	-0.181248	0.133920	-0.042309	0.973357	0	0
19188	2.360370	-0.871338	9.869375	0.146482	-0.000916	-0.004894	-0.298610	1.050582	-0.549595	-0.181536	0.133740	-0.040832	0.973391	0	0
19189	2.334847	-1.054780	9.593502	0.289666	-0.045403	-0.017253	-0.298463	1.046849	-0.547805	-0.181745	0.133735	-0.037817	0.973475	0	0
19190	2.223238	-1.117517	9.242852	0.402482	-0.068853	-0.032348	-0.300675	1.042441	-0.549906	-0.182133	0.133759	-0.033687	0.973551	0	0
19191	2.170010	-1.127178	9.094192	0.461492	-0.101173	-0.028493	-0.302340	1.035683	-0.553606	-0.182476	0.133981	-0.028885	0.973611	0	0
19192	2.175112	-1.084370	8.948034	0.488254	-0.109058	-0.008931	-0.303095	1.030161	-0.555478	-0.183227	0.134225	-0.023875	0.973571	0	0
19193	2.141563	-1.045866	8.869455	0.447985	-0.123042	-0.009255	-0.306364	1.024238	-0.554704	-0.183737	0.134668	-0.019196	0.973518	0	0
19194	2.142040	-0.978579	8.850998	0.389663	-0.137132	0.023767	-0.308036	1.018308	-0.557873	-0.184696	0.135353	-0.015134	0.973313	0	0
19195	2.210279	-0.892405	8.889853	0.319785	-0.124984	0.046208	-0.309858	1.013205	-0.557112	-0.185568	0.136033	-0.011781	0.973099	0	0
19196	2.269288	-0.743855	8.852598	0.236498	-0.112821	0.068569	-0.311565	1.012110	-0.558011	-0.186781	0.136753	-0.009310	0.972792	0	0
19197	2.448562	-0.663404	8.876011	0.181840	-0.112935	0.085756	-0.313669	1.011016	-0.558774	-0.187845	0.137565	-0.007378	0.972489	0	0
19198	2.690421	-0.612173	8.941807	0.140603	-0.095581	0.106603	-0.314716	1.009917	-0.559684	-0.189303	0.138292	-0.005922	0.972114	0	0
19199	2.893111	-0.639615	9.136819	0.125291	-0.099222	0.122268	-0.315244	1.008537	-0.557338	-0.190641	0.139079	-0.004616	0.971747	0	0
19200	2.975199	-0.644759	9.236993	0.118922	-0.073086	0.150486	-0.316300	1.007990	-0.556543	-0.192469	0.139624	-0.003478	0.971313	0	0
19201	2.944333	-0.570071	9.199664	0.131419	-0.052101	0.164777	-0.315904	1.009370	-0.558626	-0.194225	0.139946	-0.002261	0.970921	0	0
19202	2.830633	-0.593719	9.041751	0.147503	-0.027567	0.180877	-0.317227	1.010207	-0.559512	-0.196376	0.139991	-0.000977	0.970483	0	0
19203	2.806365	-0.608182	8.969693	0.168939	-0.025814	0.191619	-0.316957	1.009653	-0.560305	-0.198442	0.139988	0.000514	0.970064	0	0
19204	2.685439	-0.631561	8.881543	0.188567	-0.011798	0.210351	-0.316423	1.009237	-0.561232	-0.200912	0.139796	0.002121	0.969581	0	0
19205	2.530364	-0.702778	8.793138	0.220763	-0.016983	0.214126	-0.316417	1.009099	-0.562671	-0.203267	0.139604	0.004060	0.969111	0	0
19206	2.578810	-0.679325	8.720888	0.254731	-0.014371	0.224068	-0.315886	1.008405	-0.562424	-0.205952	0.139300	0.006294	0.968576	0	0
19207	2.583544	-0.693705	8.749522	0.258218	-0.008302	0.245258	-0.315349	1.007021	-0.562577	-0.208657	0.138949	0.008526	0.968030	0	0
19208	2.554283	-0.740863	8.984762	0.233056	0.016092	0.269830	-0.314546	1.007018	-0.565725	-0.211737	0.138395	0.010420	0.967422	0	0
19209	2.462636	-0.734424	9.283645	0.164986	0.062362	0.290671	-0.312686	1.005212	-0.566032	-0.214756	0.137556	0.011526	0.966864	0	0
19210	2.541700	-0.491415	9.511674	0.086169	0.106828	0.316714	-0.309524	1.008098	-0.568926	-0.218094	0.136439	0.011741	0.966272	0	0
19211	2.576832	-0.306459	9.520707	-0.003401	0.125973	0.344355	-0.307418	1.009607	-0.569335	-0.221403	0.135351	0.011006	0.965681	0	0
19212	2.567112	-0.320308	9.686464	-0.035651	0.135541	0.351200	-0.304539	1.013736	-0.568815	-0.224912	0.134223	0.009935	0.965039	0	0
19213	2.527613	-0.449092	9.944888	-0.019542	0.162631	0.350515	-0.300858	1.017862	-0.570920	-0.228257	0.132810	0.008951	0.964459	0	0
19214	2.575373	-0.526215	10.015690	0.031629	0.183696	0.316566	-0.298221	1.020336	-0.573810	-0.231545	0.131059	0.008468	0.963919	0	0
19215	2.644094	-0.368311	9.915971	0.092478	0.138238	0.305404	-0.295579	1.022673	-0.578007	-0.234594	0.129614	0.008680	0.963374	0	0
19216	2.756080	-0.235114	9.712250	0.136425	0.103322	0.278280	-0.290835	1.024582	-0.578583	-0.237653	0.128387	0.009444	0.962782	0	0
19217	2.843566	-0.154334	9.609079	0.143532	0.059566	0.279928	-0.289772	1.024577	-0.580428	-0.240510	0.127579	0.010375	0.962170	0	0
19218	2.779664	-0.312408	9.665494	0.141650	0.040297	0.292166	-0.287921	1.025397	-0.582538	-0.243673	0.126945	0.011318	0.961447	0	0
19219	2.643828	-0.397893	9.680103	0.099557	0.042053	0.300701	-0.286614	1.028569	-0.583964	-0.246666	0.126416	0.011843	0.960747	0	0
19220	2.383745	-0.303927	9.856470	0.057400	0.061271	0.325229	-0.284651	1.032289	-0.585132	-0.250045	0.125787	0.011883	0.959955	0	0
19221	2.003902	-0.074238	10.064271	-0.042910	0.092744	0.352085	-0.281083	1.032270	-0.585709	-0.253353	0.125122	0.010850	0.959187	0	0
19222	1.783938	0.226314	10.257087	-0.160966	0.153970	0.355975	-0.279531	1.038479	-0.586716	-0.256772	0.124155	0.008524	0.958426	0	0
19223	1.782010	0.630539	10.300205	-0.289839	0.195871	0.376418	-0.275339	1.044398	-0.586982	-0.260005	0.123108	0.004846	0.957715	0	0
19224	1.928173	0.814104	10.137626	-0.330971	0.171366	0.368977	-0.272217	1.052947	-0.587598	-0.263354	0.122410	0.000834	0.956901	0	0
19225	2.123388	0.766354	9.964753	-0.261140	0.167879	0.363241	-0.267765	1.059831	-0.588120	-0.266478	0.121536	-0.002449	0.956144	0	0
19226	2.189253	0.525021	9.867679	-0.098372	0.148651	0.374865	-0.263448	1.066439	-0.587336	-0.270114	0.120434	-0.004190	0.955257	0	0
19227	2.118051	0.375112	9.429156	0.085945	0.127807	0.379658	-0.260285	1.068495	-0.588931	-0.273804	0.119002	-0.004042	0.954387	0	0
19228	1.994728	0.360756	9.139248	0.248691	0.089408	0.397487	-0.258042	1.070142	-0.591301	-0.278010	0.117517	-0.002341	0.953360	0	0
19229	1.905885	0.428998	9.205690	0.323682	0.054381	0.422619	-0.254723	1.069021	-0.594759	-0.282379	0.116119	0.000250	0.952249	0	0
19230	1.984062	0.553624	9.259322	0.311002	0.031530	0.448880	-0.250750	1.068863	-0.597695	-0.287100	0.115005	0.002642	0.950968	0	0
19231	2.093393	0.648790	9.196985	0.226753	0.057638	0.490644	-0.247999	1.070504	-0.594193	-0.291985	0.113846	0.004249	0.949613	0	0
19232	2.196732	0.584914	9.022317	0.099505	0.060998	0.539034	-0.244698	1.071177	-0.595412	-0.297270	0.113063	0.004439	0.948065	0	0
19233	2.252396	0.258018	9.234382	-0.006108	0.076653	0.543520	-0.240903	1.077789	-0.596319	-0.302375	0.112407	0.003743	0.946530	0	0
19234	2.203705	-0.149122	9.681954	-0.063442	0.095798	0.550142	-0.236163	1.083293	-0.601562	-0.307557	0.111777	0.002271	0.944939	0	0
19235	2.175883	-0.335519	10.006909	-0.020410	0.074835	0.515096	-0.231177	1.089069	-0.602103	-0.312359	0.111175	0.001481	0.943435	0	0
19236	2.195232	-0.335288	10.131720	0.058467	0.061789	0.476844	-0.229360	1.093202	-0.599738	-0.316962	0.110480	0.001346	0.941981	0	0
19237	2.249102	-0.221210	9.820129	0.196454	0.043592	0.437264	-0.223815	1.093725	-0.600600	-0.321254	0.109487	0.002791	0.940638	0	0
19238	2.239012	-0.265897	9.339028	0.299471	0.028020	0.418577	-0.222502	1.095929	-0.601905	-0.325553	0.108336	0.005096	0.939283	0	0
19239	2.102916	-0.730874	9.527126	0.395309	0.003642	0.381239	-0.221666	1.091507	-0.607449	-0.329516	0.107073	0.008598	0.938019	0	0
19240	1.900000	-1.089105	9.844406	0.483128	0.009006	0.342226	-0.218745	1.090387	-0.610117	-0.333274	0.105487	0.012771	0.936823	0	0
19241	1.900042	-1.090791	10.079917	0.554938	0.002115	0.282800	-0.216184	1.084850	-0.616090	-0.336464	0.103692	0.017856	0.935800	0	0
19242	1.965045	-0.776601	9.953186	0.594508	-0.001278	0.242590	-0.215082	1.078767	-0.619303	-0.339387	0.101808	0.023210	0.934833	0	0
19243	2.194467	-0.423637	9.553903	0.621388	-0.022255	0.240959	-0.212652	1.071295	-0.622288	-0.342221	0.100004	0.029029	0.933832	0	0
19244	2.537348	-0.424091	9.493258	0.598200	-0.029309	0.223921	-0.212601	1.063974	-0.624974	-0.344938	0.098355	0.034529	0.932819	0	0
19245	2.578254	-0.441520	9.403780	0.543766	0.037205	0.214058	-0.213609	1.057349	-0.627768	-0.347438	0.096262	0.039435	0.931915	0	0
19246	2.502919	-0.506073	9.338797	0.491065	0.049512	0.199631	-0.210260	1.053466	-0.635304	-0.349833	0.094232	0.043686	0.931036	0	0
19247	2.343368	-0.531239	9.354304	0.442754	0.060039	0.201122	-0.209042	1.049592	-0.637452	-0.352107	0.092281	0.047567	0.930184	0	0
19248	2.122895	-0.293955	9.306061	0.426677	0.110827	0.212759	-0.208079	1.044615	-0.640259	-0.354579	0.089906	0.050987	0.929296	0	0
19249	2.060619	-0.230239	9.533247	0.424719	0.115969	0.245394	-0.204352	1.039483	-0.640497	-0.357259	0.087522	0.054446	0.928300	0	0
19250	2.031171	-0.303823	9.777799	0.383514	0.170119	0.264664	-0.202198	1.034914	-0.645017	-0.360196	0.084773	0.057205	0.927254	0	0
19251	2.044297	-0.157173	9.788985	0.304773	0.199815	0.274797	-0.197555	1.032818	-0.647591	-0.363078	0.082058	0.059203	0.926248	0	0
19252	1.945518	-0.127360	9.847861	0.208950	0.191020	0.289962	-0.192514	1.030167	-0.650176	-0.366115	0.079758	0.060246	0.925186	0	0
19253	1.796338	-0.051702	9.825984	0.111340	0.188372	0.308688	-0.188550	1.030838	-0.651928	-0.369138	0.077873	0.060447	0.924132	0	0
19254	1.798585	-0.077913	9.912185	0.057499	0.173399	0.336431	-0.186047	1.033727	-0.655073	-0.372477	0.076316	0.060117	0.922942	0	0
19255	1.838887	-0.186129	10.021148	0.026945	0.187287	0.366181	-0.180634	1.034666	-0.656452	-0.375956	0.074789	0.059475	0.921698	0	0
19256	1.873095	-0.135386	10.184865	0.012602	0.162751	0.360698	-0.177206	1.037412	-0.659612	-0.379478	0.073510	0.058751	0.920403	0	0
19257	1.727419	-0.244963	10.160829	0.008248	0.155866	0.332465	-0.174699	1.038643	-0.661075	-0.382604	0.072322	0.058058	0.919246	0	0
19258	1.533945	-0.277874	9.916976	-0.017692	0.113986	0.325132	-0.171153	1.042493	-0.662136	-0.385750	0.071584	0.057267	0.918038	0	0
19259	1.404102	-0.195547	9.765227	-0.064107	0.090481	0.298333	-0.167599	1.045237	-0.663469	-0.388466	0.071252	0.056160	0.916986	0	0
19260	1.304363	0.040821	9.725544	-0.103440	0.065159	0.285697	-0.166296	1.048270	-0.663197	-0.391174	0.071269	0.054800	0.915915	0	0
19261	1.133760	0.155529	9.834084	-0.133767	0.034626	0.253716	-0.165134	1.052961	-0.663560	-0.393395	0.071685	0.053288	0.915020	0	0
19262	0.880828	0.237324	9.981408	-0.162369	0.026814	0.241233	-0.162519	1.057368	-0.663426	-0.395665	0.072258	0.051573	0.914094	0	0
19263	0.584432	0.654062	10.219481	-0.212482	0.033830	0.241062	-0.161492	1.062059	-0.662480	-0.397707	0.072963	0.049339	0.913275	0	0
19264	0.334602	0.829831	10.430346	-0.244673	0.025124	0.229447	-0.161782	1.067588	-0.664250	-0.399840	0.073869	0.046890	0.912399	0	0
19265	0.391741	0.718497	10.349262	-0.250939	0.019873	0.230225	-0.159704	1.073103	-0.663443	-0.401739	0.074818	0.044359	0.911614	0	0
19266	0.733456	0.554542	10.303572	-0.174779	0.002374	0.201503	-0.157094	1.077924	-0.662520	-0.403675	0.075638	0.042661	0.910772	0	0
19267	1.137879	0.384839	10.110668	-0.078944	0.000617	0.183539	-0.157245	1.080687	-0.661445	-0.405264	0.076032	0.041805	0.910073	0	0
19268	1.406811	0.179946	9.863252	0.057273	0.004228	0.142131	-0.156595	1.082618	-0.661958	-0.406799	0.075872	0.042254	0.909380	0	0
19269	1.518201	0.231234	9.615334	0.144154	0.018292	0.133105	-0.156183	1.080959	-0.663549	-0.408103	0.075175	0.043393	0.908800	0	0
19270	1.489890	0.331773	9.386010	0.179921	0.011334	0.143067	-0.155773	1.078747	-0.664100	-0.409729	0.074451	0.044927	0.908053	0	0
19271	1.460243	0.244782	9.178576	0.221929	-0.014867	0.150323	-0.156292	1.077645	-0.664887	-0.411228	0.073742	0.046896	0.907334	0	0
19272	1.506048	0.234751	9.161242	0.254986	-0.021889	0.159335	-0.155083	1.074876	-0.666370	-0.413063	0.073015	0.049237	0.906435	0	0
19273	1.518572	0.292844	9.313214	0.236060	-0.009751	0.189206	-0.153472	1.072105	-0.669426	-0.414920	0.072220	0.051284	0.905536	0	0
19274	1.482381	0.295664	9.356820	0.152816	0.009449	0.201015	-0.153468	1.072106	-0.670341	-0.417083	0.071649	0.052538	0.904515	0	0
19275	1.542661	0.276590	9.565173	0.064024	0.011016	0.242643	-0.152674	1.071825	-0.670617	-0.419305	0.071407	0.052901	0.903485	0	0
19276	1.464832	0.193520	9.730722	0.020041	0.026671	0.273223	-0.150815	1.070158	-0.670793	-0.422014	0.071273	0.052830	0.902238	0	0
19277	1.357630	0.048752	10.095295	0.037838	0.026608	0.283921	-0.148719	1.073739	-0.671834	-0.424592	0.071017	0.052852	0.901046	0	0
19278	1.420425	0.046237	10.219699	0.063767	0.086027	0.301927	-0.145007	1.072338	-0.673733	-0.427611	0.070177	0.052901	0.899681	0	0
19279	1.464648	0.151754	10.230145	0.044954	0.099982	0.311541	-0.142910	1.075367	-0.674258	-0.430474	0.069241	0.052645	0.898402	0	0
19280	1.519266	0.371550	9.883712	-0.043632	0.142827	0.336641	-0.137900	1.076721	-0.674581	-0.433716	0.068371	0.051457	0.896977	0	0
19281	1.596498	0.366113	9.875772	-0.110766	0.115667	0.335148	-0.135300	1.080987	-0.669745	-0.436681	0.067976	0.049719	0.895666	0	0
19282	1.721258	0.256574	9.767689	-0.103627	0.129632	0.345767	-0.131749	1.083870	-0.670423	-0.439925	0.067490	0.048040	0.894205	0	0
19283	1.789034	0.291007	9.402188	-0.015112	0.096429	0.360385	-0.128738	1.088689	-0.670813	-0.443159	0.066862	0.047230	0.892697	0	0
19284	1.753643	0.419936	9.000210	0.075265	0.065046	0.360976	-0.125165	1.088395	-0.672830	-0.446637	0.066167	0.047424	0.891004	0	0
19285	1.712696	0.445656	8.654774	0.123470	0.016100	0.380561	-0.121591	1.088377	-0.675366	-0.450091	0.065654	0.048203	0.889261	0	0
19286	1.687788	0.342158	8.567277	0.151935	-0.043413	0.401689	-0.120797	1.087681	-0.674471	-0.453942	0.065596	0.049540	0.887232	0	0
19287	1.603701	0.050721	9.006872	0.137399	-0.054055	0.433223	-0.119877	1.089611	-0.676556	-0.457821	0.065674	0.050728	0.885163	0	0
19288	1.458690	0.015105	9.574908	0.065588	-0.047239	0.470638	-0.117770	1.091259	-0.677617	-0.462225	0.066074	0.051272	0.882810	0	0
19289	1.239432	0.070883	9.952367	-0.041875	-0.029823	0.486729	-0.114866	1.091796	-0.678309	-0.466451	0.066785	0.050719	0.880563	0	0
19290	1.088346	0.212037	10.106706	-0.206470	-0.012344	0.480377	-0.114374	1.097319	-0.677086	-0.470719	0.068146	0.048692	0.878299	0	0
19291	0.983555	0.417175	10.066708	-0.419220	-0.003526	0.441924	-0.110987	1.105729	-0.677707	-0.474284	0.070358	0.044718	0.876416	0	0
19292	1.136670	0.557619	9.978077	-0.626552	0.027112	0.399974	-0.107367	1.117174	-0.674251	-0.477535	0.073319	0.038873	0.874685	0	0
19293	1.332311	0.567747	9.856337	-0.704906	0.036867	0.321842	-0.104545	1.129315	-0.670515	-0.479814	0.076471	0.032293	0.873435	0	0
19294	1.482347	0.616688	9.725822	-0.647325	0.017784	0.249904	-0.101747	1.144218	-0.664139	-0.481670	0.079553	0.026420	0.872334	0	0
19295	1.569417	0.644091	9.470630	-0.466324	0.016232	0.198333	-0.099702	1.154706	-0.661975	-0.483008	0.081692	0.022133	0.871516	0	0
19296	1.588602	0.629164	9.357334	-0.229996	-0.007239	0.168242	-0.098939	1.157601	-0.658431	-0.484421	0.082958	0.020081	0.870661	0	0
19297	1.732937	0.551153	9.384032	0.025873	-0.013348	0.170905	-0.097644	1.161185	-0.656978	-0.485907	0.082967	0.020268	0.869828	0	0
19298	1.888872	0.405820	9.448311	0.267368	-0.064089	0.171523	-0.096435	1.158140	-0.657941	-0.487713	0.082315	0.022816	0.868815	0	0
19299	2.025778	0.299275	9.563669	0.444482	-0.055374	0.179829	-0.097697	1.150965	-0.662827	-0.489600	0.080659	0.026859	0.867793	0	0
19300	2.136163	0.197815	9.700946	0.500896	-0.046641	0.167878	-0.097647	1.144473	-0.666550	-0.491516	0.078710	0.031348	0.866738	0	0
19301	2.148194	0.192815	9.669540	0.424766	-0.013474	0.195637	-0.095251	1.140314	-0.665321	-0.493511	0.076800	0.035019	0.865634	0	0
19302	2.145435	0.140338	9.805953	0.229744	0.012703	0.192535	-0.095212	1.134789	-0.667467	-0.495424	0.075677	0.036846	0.864564	0	0
19303	2.057816	0.042568	9.858459	0.029394	0.037188	0.182357	-0.093498	1.135332	-0.667488	-0.497009	0.075287	0.036865	0.863687	0	0
19304	1.911297	-0.184856	9.835478	-0.104701	0.080984	0.169200	-0.091002	1.139189	-0.670361	-0.498498	0.075224	0.035481	0.862892	0	0
19305	1.726765	-0.323185	9.748959	-0.129620	0.109097	0.149764	-0.088777	1.142216	-0.669581	-0.499704	0.074996	0.033793	0.862281	0	0
19306	1.610311	-0.399251	9.746686	-0.072259	0.107451	0.127285	-0.085229	1.144407	-0.668307	-0.500869	0.074527	0.032588	0.861692	0	0
19307	1.537678	-0.427392	9.797460	0.013761	0.107554	0.097968	-0.082602	1.146326	-0.667413	-0.501733	0.073581	0.032175	0.861287	0	0
19308	1.468088	-0.360080	9.608968	0.087108	0.116353	0.110909	-0.081527	1.144664	-0.670190	-0.502879	0.072231	0.032311	0.860727	0	0
19309	1.398839	-0.244700	9.409009	0.121106	0.084929	0.108448	-0.077822	1.142709	-0.669220	-0.503902	0.070943	0.032923	0.860213	0	0
19310	1.437204	-0.283412	9.432266	0.119238	0.062141	0.118025	-0.076091	1.140766	-0.670049	-0.505118	0.069899	0.033603	0.859558	0	0
19311	1.518973	-0.331967	9.493490	0.124486	0.044561	0.137350	-0.074501	1.139652	-0.669954	-0.506375	0.068953	0.034423	0.858862	0	0
19312	1.556801	-0.447468	9.573550	0.133430	0.027930	0.130269	-0.072916	1.139920	-0.670498	-0.507701	0.068135	0.035389	0.858105	0	0
19313	1.521766	-0.624657	9.744858	0.133407	0.014792	0.125785	-0.071324	1.138667	-0.670535	-0.508851	0.067398	0.036436	0.857438	0	0
19314	1.420142	-0.652755	9.735798	0.111932	0.013069	0.125648	-0.071693	1.136047	-0.674213	-0.510129	0.066814	0.037298	0.856687	0	0
19315	1.454921	-0.518212	9.775499	0.052902	0.002552	0.117265	-0.071028	1.135214	-0.673970	-0.511146	0.066591	0.037711	0.856080	0	0
19316	1.499208	-0.407525	9.903768	-0.016902	-0.001008	0.116750	-0.068004	1.136855	-0.672955	-0.512291	0.066779	0.037550	0.855388	0	0
19317	1.448873	-0.354295	9.878377	-0.058070	-0.007128	0.118217	-0.068019	1.138512	-0.671501	-0.513237	0.067209	0.037055	0.854808	0	0
19318	1.277184	-0.386729	9.845839	-0.071515	-0.009711	0.123442	-0.067495	1.140168	-0.673060	-0.514405	0.067754	0.036467	0.854089	0	0
19319	1.117268	-0.466832	9.985693	-0.045675	-0.014977	0.141263	-0.066585	1.141543	-0.671231	-0.515552	0.068191	0.036091	0.853378	0	0
19320	1.010849	-0.490090	9.974326	-0.018850	0.002543	0.150361	-0.065928	1.142092	-0.671236	-0.516991	0.068369	0.035872	0.852501	0	0
19321	1.032678	-0.475909	9.947865	0.021372	-0.006214	0.157669	-0.064884	1.144436	-0.671620	-0.518327	0.068384	0.035995	0.851684	0	0
19322	1.080710	-0.510195	9.870148	0.039277	-0.016698	0.154217	-0.063700	1.144982	-0.671110	-0.519833	0.068427	0.036369	0.850746	0	0
19323	1.179070	-0.602190	9.925922	0.041954	-0.027228	0.150624	-0.063296	1.144013	-0.671779	-0.521113	0.068506	0.036767	0.849939	0	0
19324	1.246492	-0.631360	9.997107	0.025850	-0.001030	0.155861	-0.062503	1.144977	-0.673741	-0.522614	0.068486	0.036942	0.849011	0	0
19325	1.367478	-0.594072	9.914777	-0.008048	-0.000136	0.136205	-0.061982	1.147185	-0.675164	-0.523745	0.068589	0.036772	0.848312	0	0
19326	1.493017	-0.590927	9.690216	-0.038388	-0.002729	0.123606	-0.059993	1.147314	-0.677806	-0.524934	0.068907	0.036434	0.847566	0	0
19327	1.540721	-0.664341	9.400557	-0.052440	-0.023551	0.067010	-0.059604	1.148141	-0.677020	-0.525439	0.069419	0.036052	0.847228	0	0
19328	1.601066	-0.660672	9.181372	-0.071968	-0.044446	0.032414	-0.061203	1.150913	-0.677491	-0.525832	0.070234	0.035713	0.846932	0	0
19329	1.651892	-0.642062	9.104239	-0.085247	-0.039135	0.005010	-0.060557	1.150907	-0.673581	-0.525782	0.071034	0.035174	0.846918	0	0
19330	1.666553	-0.622508	9.243733	-0.089674	-0.039137	-0.009124	-0.061762	1.153123	-0.672235	-0.525837	0.071881	0.034689	0.846833	0	0
19331	1.501865	-0.697484	9.475016	-0.070793	-0.046063	-0.038061	-0.063359	1.154098	-0.670241	-0.525430	0.072653	0.034336	0.847033	0	0
19332	1.387471	-0.834965	9.844541	-0.028660	-0.027665	-0.061481	-0.063371	1.155203	-0.668793	-0.525083	0.073065	0.034346	0.847213	0	0
19333	1.268225	-0.981486	10.391852	0.041349	0.013522	-0.113698	-0.063361	1.154651	-0.670497	-0.524138	0.072715	0.034669	0.847815	0	0
19334	1.209945	-1.037728	10.728180	0.102442	0.062602	-0.164184	-0.065454	1.153559	-0.674395	-0.522997	0.071639	0.035387	0.848581	0	0
19335	1.287727	-0.968406	10.785987	0.163675	0.097762	-0.241164	-0.065703	1.151350	-0.675067	-0.521086	0.069884	0.036378	0.849860	0	0
19336	1.466895	-0.895832	10.593006	0.192718	0.111947	-0.322003	-0.065003	1.146236	-0.678133	-0.518635	0.067862	0.037711	0.851464	0	0
19337	1.664776	-0.903219	10.254743	0.250278	0.088500	-0.385166	-0.067342	1.141277	-0.681021	-0.515538	0.065683	0.039573	0.853428	0	0
19338	1.726340	-1.067821	10.069663	0.322152	0.081691	-0.448159	-0.068621	1.135206	-0.682891	-0.512037	0.063199	0.042245	0.855593	0	0
19339	1.725384	-1.193632	9.825484	0.386809	0.060011	-0.500657	-0.070939	1.125686	-0.683995	-0.507998	0.060519	0.045479	0.858025	0	0
19340	1.793177	-1.161186	9.596952	0.412087	0.039162	-0.549902	-0.073789	1.116998	-0.685606	-0.503601	0.057891	0.049195	0.860590	0	0
19341	1.788992	-1.074268	9.694122	0.437186	0.012946	-0.570064	-0.078607	1.108600	-0.691234	-0.498927	0.055334	0.053124	0.863243	0	0
19342	1.765428	-0.996732	9.820192	0.465940	-0.013229	-0.607820	-0.083025	1.097849	-0.693887	-0.493963	0.052852	0.057592	0.865962	0	0
19343	1.732772	-0.837564	9.875178	0.418649	-0.041158	-0.645233	-0.087454	1.088202	-0.695483	-0.488544	0.050814	0.061649	0.868874	0	0
19344	1.735626	-0.438349	9.865323	0.364020	-0.037713	-0.630558	-0.091082	1.077723	-0.698145	-0.483247	0.049027	0.065358	0.871663	0	0
19345	1.689200	-0.178124	9.897556	0.253891	-0.051771	-0.617247	-0.097353	1.066705	-0.699204	-0.477932	0.047901	0.068003	0.874449	0	0
19346	1.709491	-0.039076	9.800442	0.127667	-0.065826	-0.603213	-0.099572	1.063817	-0.701812	-0.472690	0.047510	0.069764	0.877177	0	0
19347	1.836531	0.166764	9.794502	-0.008523	-0.079120	-0.563716	-0.105368	1.061085	-0.701229	-0.467664	0.047912	0.070209	0.879810	0	0
19348	1.780048	0.365132	10.023187	-0.129571	-0.090676	-0.515242	-0.110504	1.058626	-0.701175	-0.463017	0.049008	0.069779	0.882238	0	0
19349	1.646677	0.293414	9.826437	-0.261247	-0.048749	-0.464912	-0.114220	1.060580	-0.698748	-0.458733	0.050390	0.067806	0.884549	0	0
19350	1.561155	0.154443	9.782316	-0.354421	-0.054047	-0.439177	-0.119932	1.064477	-0.695487	-0.454642	0.052251	0.065179	0.886748	0	0
19351	1.490877	0.116772	9.869011	-0.431521	-0.050640	-0.407112	-0.121546	1.067938	-0.692554	-0.450752	0.054466	0.061668	0.888849	0	0
19352	1.610589	0.312865	9.802938	-0.467314	-0.006964	-0.390467	-0.124479	1.071407	-0.690123	-0.447029	0.056449	0.057798	0.890864	0	0
19353	1.606519	0.420945	9.741728	-0.503299	-0.024556	-0.350234	-0.129283	1.078754	-0.687626	-0.443589	0.058786	0.053497	0.892699	0	0
19354	1.485124	0.332582	9.638414	-0.497986	-0.014037	-0.332513	-0.131443	1.086503	-0.686994	-0.440328	0.060999	0.049348	0.894402	0	0
19355	1.441789	0.356438	9.463617	-0.474906	-0.017585	-0.288278	-0.133073	1.093419	-0.685202	-0.437431	0.063178	0.045235	0.895888	0	0
19356	1.451909	0.419066	9.519527	-0.444620	-0.024655	-0.261639	-0.135624	1.097160	-0.679247	-0.434806	0.065283	0.041563	0.897193	0	0
19357	1.311241	0.333583	9.522161	-0.376782	-0.028174	-0.227648	-0.137234	1.100483	-0.677230	-0.432488	0.067151	0.038342	0.898318	0	0
19358	1.191923	0.190580	9.646522	-0.337577	-0.045715	-0.200987	-0.139118	1.105743	-0.675842	-0.430454	0.069003	0.035681	0.899263	0	0
19359	1.062747	0.018893	9.804285	-0.332271	-0.068459	-0.199268	-0.142839	1.108801	-0.673796	-0.428392	0.071045	0.033012	0.900190	0	0
19360	1.002671	0.064609	9.656320	-0.338455	-0.066634	-0.211612	-0.145242	1.112821	-0.673066	-0.426241	0.073084	0.030440	0.901139	0	0
19361	1.020805	0.241945	9.489966	-0.384152	-0.112134	-0.205026	-0.147793	1.118636	-0.670488	-0.424062	0.075729	0.027493	0.902043	0	0
19362	1.002611	0.394093	9.645688	-0.428043	-0.162907	-0.212546	-0.152326	1.124185	-0.667098	-0.421796	0.079014	0.024524	0.902908	0	0
19363	0.852135	0.280506	9.871597	-0.423666	-0.169937	-0.200186	-0.155667	1.129590	-0.664380	-0.419595	0.082337	0.021464	0.903714	0	0
19364	0.676810	0.066355	10.183085	-0.359330	-0.150715	-0.185547	-0.161134	1.136249	-0.659920	-0.417617	0.085226	0.019043	0.904417	0	0
19365	0.526834	0.024733	10.347330	-0.275213	-0.132303	-0.187478	-0.164329	1.139858	-0.658399	-0.415649	0.087572	0.017150	0.905137	0	0
19366	0.383305	0.217943	10.240235	-0.225004	-0.111199	-0.200168	-0.167907	1.141673	-0.657673	-0.413652	0.089540	0.015792	0.905884	0	0
19367	0.356111	0.468190	10.204893	-0.214295	-0.119074	-0.193890	-0.169240	1.142093	-0.654644	-0.411674	0.091492	0.014398	0.906612	0	0
19368	0.555205	0.620484	10.176085	-0.223186	-0.106865	-0.200989	-0.173488	1.144463	-0.651943	-0.409666	0.093411	0.013040	0.907347	0	0
19369	0.878522	0.588642	10.026324	-0.223217	-0.085967	-0.184271	-0.177206	1.146831	-0.649903	-0.407765	0.095086	0.011429	0.908051	0	0
19370	1.210546	0.426566	9.783663	-0.208910	-0.079030	-0.174577	-0.179601	1.148500	-0.647368	-0.406012	0.096696	0.010063	0.908682	0	0
19371	1.462824	0.255574	9.568024	-0.178481	-0.073807	-0.170036	-0.183967	1.149906	-0.647288	-0.404277	0.098076	0.008811	0.909320	0	0
19372	1.778787	0.209262	9.386916	-0.144495	-0.063377	-0.159277	-0.185829	1.151573	-0.646198	-0.402731	0.099284	0.007952	0.909883	0	0
19373	2.005390	0.159045	9.273829	-0.140933	-0.049443	-0.148702	-0.187159	1.152409	-0.644602	-0.401223	0.100296	0.006944	0.910446	0	0
19374	2.108900	0.117022	9.166704	-0.146313	-0.037222	-0.139923	-0.187174	1.152959	-0.641460	-0.399868	0.101274	0.005947	0.910941	0	0
19375	2.135370	0.104729	9.147108	-0.166160	-0.035567	-0.103063	-0.189824	1.154632	-0.641404	-0.398746	0.102271	0.004632	0.911329	0	0
19376	2.134812	0.027675	9.117386	-0.173381	-0.030348	-0.087250	-0.190895	1.154220	-0.636427	-0.397859	0.103296	0.003309	0.911607	0	0
19377	2.120457	0.046971	9.098505	-0.181526	-0.024271	-0.064369	-0.192238	1.157266	-0.634939	-0.397069	0.104260	0.001792	0.911846	0	0
19378	2.043011	0.021266	9.146945	-0.177170	-0.023440	-0.039644	-0.193843	1.160452	-0.634491	-0.396648	0.105239	0.000363	0.911918	0	0
19379	1.984653	-0.035931	9.170825	-0.161141	-0.016465	-0.021873	-0.192134	1.161410	-0.633854	-0.396262	0.106056	-0.001023	0.911991	0	0
19380	1.926931	-0.008536	9.330260	-0.145087	-0.016495	-0.014688	-0.195195	1.165018	-0.632858	-0.396134	0.106845	-0.002209	0.911952	0	0
19381	1.951927	0.098219	9.696584	-0.127368	-0.025389	0.011851	-0.193634	1.166942	-0.629204	-0.396088	0.107612	-0.003267	0.911879	0	0
19382	1.888522	0.012065	9.676913	-0.087966	-0.011347	0.008666	-0.194305	1.167773	-0.627487	-0.396258	0.108127	-0.003974	0.911742	0	0
19383	1.783888	-0.434710	9.605385	-0.048667	-0.018312	0.021205	-0.195103	1.168883	-0.627464	-0.396380	0.108518	-0.004339	0.911640	0	0
19384	1.684664	-0.804204	9.650061	-0.018155	0.004511	0.004721	-0.195892	1.169718	-0.630057	-0.396585	0.108613	-0.004468	0.911539	0	0
19385	1.625609	-0.957711	9.639192	0.028432	0.032558	-0.001019	-0.195354	1.168334	-0.630601	-0.396586	0.108233	-0.004311	0.911584	0	0
19386	1.463428	-1.022799	9.964297	0.055321	0.028220	-0.021959	-0.194429	1.169158	-0.631914	-0.396614	0.107821	-0.003837	0.911623	0	0
19387	1.395609	-1.055553	10.091885	0.046442	0.062355	-0.030701	-0.193363	1.168186	-0.633115	-0.396364	0.107092	-0.003612	0.911819	0	0
19388	1.329704	-1.155899	10.144174	0.033913	0.030888	-0.041482	-0.192572	1.168873	-0.634166	-0.396159	0.106741	-0.003327	0.911950	0	0
19389	1.510800	-1.157330	10.137788	0.004511	0.017776	-0.072639	-0.195214	1.167504	-0.631526	-0.395484	0.106580	-0.003276	0.912262	0	0
19390	1.705768	-1.245417	10.144706	-0.037530	-0.005893	-0.082801	-0.196793	1.166822	-0.631901	-0.394790	0.106848	-0.003458	0.912531	0	0
19391	1.898350	-1.324364	9.988321	-0.053539	-0.025114	-0.105968	-0.195879	1.166677	-0.628781	-0.393751	0.107307	-0.003740	0.912924	0	0
19392	2.184676	-1.120733	9.666141	-0.066877	-0.021620	-0.113139	-0.197208	1.167236	-0.627187	-0.392753	0.107835	-0.004095	0.913291	0	0
19393	2.445995	-1.045955	9.616678	-0.081202	-0.070665	-0.124057	-0.198790	1.166692	-0.627038	-0.391519	0.108826	-0.004427	0.913701	0	0
19394	2.547116	-1.085451	9.543251	-0.098202	-0.065441	-0.120675	-0.201304	1.168365	-0.628290	-0.390428	0.109878	-0.004885	0.914040	0	0
19395	2.540770	-1.301483	9.670604	-0.108976	-0.053232	-0.113705	-0.202496	1.168371	-0.627226	-0.389255	0.110826	-0.005545	0.914422	0	0
19396	2.297690	-1.530049	9.814276	-0.109049	-0.042721	-0.099545	-0.205277	1.170044	-0.627559	-0.388348	0.111710	-0.006214	0.914696	0	0
19397	1.945098	-1.536750	9.870114	-0.119732	0.003742	-0.099351	-0.206336	1.170602	-0.627799	-0.387289	0.112179	-0.007218	0.915080	0	0
19398	1.720120	-1.251575	9.740746	-0.166313	0.027385	-0.074804	-0.206351	1.172121	-0.625955	-0.386524	0.112642	-0.008711	0.915333	0	0
19399	1.663754	-1.025446	9.609243	-0.212841	0.020405	-0.071577	-0.207962	1.174891	-0.622767	-0.385612	0.113314	-0.010669	0.915614	0	0
19400	1.784498	-1.021845	9.521722	-0.236076	0.014270	-0.077090	-0.207457	1.176959	-0.619619	-0.384739	0.114166	-0.012748	0.915849	0	0
19401	1.868016	-1.159756	9.468945	-0.186041	0.002868	-0.064482	-0.208139	1.179725	-0.617752	-0.383921	0.114893	-0.014402	0.916077	0	0
19402	1.830283	-1.368921	9.401975	-0.128838	0.016870	-0.046421	-0.209476	1.181389	-0.615625	-0.383449	0.115305	-0.015544	0.916204	0	0
19403	1.622269	-1.415532	9.359973	-0.075235	0.032650	-0.023009	-0.208427	1.183042	-0.616408	-0.383133	0.115325	-0.016351	0.916320	0	0
19404	1.410945	-1.252597	9.404527	-0.060998	0.034412	-0.005180	-0.206836	1.182481	-0.617222	-0.383109	0.115310	-0.016987	0.916320	0	0
19405	1.470162	-1.077363	9.442080	-0.066484	0.024704	0.017673	-0.206038	1.181648	-0.617504	-0.383178	0.115358	-0.017736	0.916271	0	0
19406	1.688026	-1.002142	9.426645	-0.104177	0.007083	0.038433	-0.207906	1.185250	-0.617962	-0.383499	0.115751	-0.018714	0.916068	0	0
19407	1.977804	-0.999745	9.376105	-0.127447	-0.000874	0.039030	-0.207256	1.185798	-0.615876	-0.383696	0.116263	-0.019945	0.915894	0	0
19408	2.223590	-1.069326	9.272243	-0.170402	-0.000944	0.043037	-0.207152	1.190218	-0.615050	-0.383994	0.116983	-0.021502	0.915643	0	0
19409	2.372430	-1.186445	9.106184	-0.166794	-0.022803	0.034107	-0.206656	1.194359	-0.612665	-0.384102	0.117855	-0.022993	0.915449	0	0
19410	2.381666	-1.244348	9.071792	-0.143573	-0.031557	0.041280	-0.207209	1.196847	-0.609496	-0.384443	0.118753	-0.024181	0.915159	0	0
19411	2.338207	-1.243956	9.088994	-0.104159	-0.018397	0.034578	-0.208268	1.200034	-0.614021	-0.384626	0.119351	-0.025105	0.914980	0	0
19412	2.246869	-1.185463	9.107279	-0.064820	-0.027123	0.038397	-0.209332	1.200038	-0.611784	-0.385052	0.119907	-0.025584	0.914715	0	0
19413	2.155157	-1.179809	9.148993	-0.020186	-0.027144	0.059898	-0.209342	1.202249	-0.612546	-0.385567	0.120260	-0.025728	0.914447	0	0
19414	2.125879	-1.222788	9.177591	0.026403	-0.011354	0.049720	-0.209331	1.198240	-0.609189	-0.386220	0.120318	-0.025444	0.914172	0	0
19415	2.173619	-1.300153	9.169080	0.071188	-0.021820	0.035880	-0.210385	1.198661	-0.610475	-0.386623	0.120280	-0.024738	0.914026	0	0
19416	2.230553	-1.444726	9.229414	0.114994	-0.027094	0.039657	-0.210506	1.197558	-0.612052	-0.387323	0.120142	-0.023567	0.913779	0	0
19417	2.355826	-1.488730	9.316751	0.146298	-0.007904	0.045193	-0.209700	1.195343	-0.612217	-0.387896	0.119688	-0.022236	0.913629	0	0
19418	2.423619	-1.462883	9.290027	0.156976	0.002545	0.062036	-0.209427	1.194790	-0.613794	-0.388860	0.119110	-0.020821	0.913327	0	0
19419	2.414218	-1.431129	9.425061	0.160488	0.024352	0.079771	-0.209016	1.192992	-0.615255	-0.389756	0.118304	-0.019522	0.913079	0	0
19420	2.351426	-1.439561	9.653827	0.161270	0.018158	0.096508	-0.209140	1.191749	-0.615527	-0.391036	0.117558	-0.018170	0.912656	0	0
19421	2.279170	-1.414810	9.697995	0.160335	0.037388	0.109814	-0.205947	1.189108	-0.617954	-0.392200	0.116631	-0.016956	0.912299	0	0
19422	2.400181	-1.377228	9.711803	0.133514	0.049594	0.108753	-0.204479	1.186890	-0.618782	-0.393551	0.115703	-0.015995	0.911852	0	0
19423	2.445807	-1.404800	9.463546	0.129899	0.047850	0.122805	-0.205010	1.186478	-0.617341	-0.394793	0.114802	-0.015112	0.911444	0	0
19424	2.435505	-1.491604	9.366502	0.126355	0.054882	0.119268	-0.202488	1.185775	-0.620129	-0.396225	0.113851	-0.014250	0.910956	0	0
19425	2.321448	-1.570102	9.361776	0.142430	0.026927	0.117540	-0.201553	1.185080	-0.621980	-0.397432	0.113096	-0.013163	0.910540	0	0
19426	2.086986	-1.604156	9.425896	0.144162	0.020838	0.126404	-0.200347	1.182449	-0.622808	-0.398931	0.112382	-0.012016	0.909989	0	0
19427	1.902013	-1.470336	9.455467	0.115493	0.021730	0.135092	-0.199946	1.181894	-0.623342	-0.400267	0.111778	-0.011180	0.909487	0	0
19428	1.753992	-1.237849	9.596409	0.072476	0.012954	0.145410	-0.197573	1.182434	-0.622981	-0.401842	0.111418	-0.010676	0.908843	0	0
19429	1.667801	-1.140389	9.785736	0.013382	0.002418	0.146745	-0.197567	1.181882	-0.623901	-0.403170	0.111394	-0.010710	0.908257	0	0
19430	1.628507	-1.235941	9.900338	-0.065408	-0.006377	0.152297	-0.197970	1.182989	-0.623622	-0.404631	0.111764	-0.011391	0.907553	0	0
19431	1.618587	-1.271987	9.885589	-0.106604	0.002342	0.163479	-0.195746	1.186154	-0.622972	-0.405976	0.112217	-0.012541	0.906881	0	0
19432	1.681431	-1.256333	9.659310	-0.153939	-0.003732	0.149003	-0.194848	1.190432	-0.622420	-0.407307	0.112923	-0.014032	0.906175	0	0
19433	1.822448	-1.118296	9.539513	-0.167342	-0.016870	0.145322	-0.193417	1.193325	-0.621107	-0.408419	0.113797	-0.015636	0.905539	0	0
19434	1.991841	-1.066829	9.497786	-0.151187	-0.050111	0.125894	-0.194758	1.196648	-0.620531	-0.409541	0.114914	-0.016886	0.904868	0	0
19435	2.127019	-1.072786	9.467710	-0.119043	-0.074654	0.133928	-0.195315	1.199965	-0.617876	-0.410610	0.116116	-0.017797	0.904212	0	0
19436	2.117037	-1.120556	9.551365	-0.088554	-0.077242	0.115628	-0.197043	1.202185	-0.618220	-0.411723	0.117224	-0.018356	0.903552	0	0
19437	1.971433	-1.224869	9.676396	-0.060860	-0.095592	0.115783	-0.196267	1.203561	-0.615867	-0.412696	0.118381	-0.018629	0.902951	0	0
19438	1.790840	-1.158027	9.837346	-0.047443	-0.080698	0.116881	-0.196935	1.204670	-0.615454	-0.413873	0.119350	-0.018802	0.902281	0	0
19439	1.630229	-0.995424	9.903089	-0.074298	-0.055323	0.126550	-0.196807	1.205775	-0.616098	-0.414918	0.120193	-0.019376	0.901677	0	0
19440	1.529843	-0.850371	9.888799	-0.120760	-0.023798	0.122861	-0.196828	1.208676	-0.614762	-0.416047	0.120951	-0.020452	0.901031	0	0
19441	1.530374	-0.771448	9.743096	-0.164514	-0.009755	0.112038	-0.195652	1.210189	-0.613589	-0.416841	0.121757	-0.022008	0.900519	0	0
19442	1.612283	-0.794149	9.607540	-0.202828	-0.023677	0.076435	-0.196476	1.214060	-0.610925	-0.417460	0.122865	-0.023765	0.900037	0	0
19443	1.761537	-0.853529	9.446947	-0.210813	-0.028908	0.063968	-0.195966	1.217097	-0.610642	-0.417765	0.124044	-0.025592	0.899684	0	0
19444	1.901305	-0.893174	9.423655	-0.182945	-0.051603	0.028793	-0.195469	1.220823	-0.607738	-0.418018	0.125334	-0.026990	0.899346	0	0
19445	1.996241	-1.120390	9.297652	-0.105938	-0.060297	0.015151	-0.196800	1.221796	-0.606402	-0.418019	0.126371	-0.027672	0.899180	0	0
19446	2.057926	-1.274739	9.319379	-0.006550	-0.088229	-0.010711	-0.198541	1.224982	-0.604514	-0.418170	0.127264	-0.027276	0.898996	0	0
19447	2.079217	-1.337363	9.344912	0.089229	-0.098682	-0.024169	-0.200640	1.222783	-0.604766	-0.418074	0.127842	-0.025988	0.898997	0	0
19448	2.060329	-1.279289	9.410634	0.169806	-0.089897	-0.034108	-0.202476	1.220583	-0.604760	-0.418248	0.128018	-0.023968	0.898947	0	0
19449	2.102851	-1.072854	9.383800	0.185990	-0.081122	-0.047146	-0.204836	1.218939	-0.606831	-0.418060	0.128039	-0.021848	0.899085	0	0
19450	2.200162	-0.972563	9.393726	0.164515	-0.068921	-0.042861	-0.205081	1.216316	-0.608159	-0.418173	0.128049	-0.019947	0.899076	0	0
19451	2.284472	-0.999835	9.342215	0.119809	-0.056692	-0.044935	-0.207577	1.212736	-0.605936	-0.417911	0.128129	-0.018516	0.899217	0	0
19452	2.402109	-1.094666	9.306462	0.060760	-0.030501	-0.037394	-0.208351	1.210807	-0.607903	-0.417941	0.128224	-0.017714	0.899205	0	0
19453	2.513018	-1.119491	9.336464	0.044638	-0.030550	-0.034907	-0.210728	1.210267	-0.607089	-0.417666	0.128386	-0.017070	0.899322	0	0
19454	2.508564	-1.068783	9.389959	0.012421	-0.032319	-0.035138	-0.210587	1.209438	-0.608144	-0.417700	0.128700	-0.016692	0.899269	0	0
19455	2.513609	-1.042041	9.495972	-0.001881	-0.046324	-0.044984	-0.212568	1.209449	-0.608245	-0.417276	0.129205	-0.016377	0.899399	0	0
19456	2.503774	-1.061676	9.342015	-0.017097	-0.049802	-0.040699	-0.212986	1.210415	-0.603395	-0.417252	0.129800	-0.016179	0.899328	0	0
19457	2.595409	-1.072647	9.134409	-0.012684	-0.084803	-0.032007	-0.213776	1.209590	-0.602607	-0.416934	0.130700	-0.015806	0.899352	0	0
19458	2.653347	-1.073262	9.081028	-0.012688	-0.098804	-0.033837	-0.216553	1.210019	-0.602299	-0.417001	0.131715	-0.015369	0.899180	0	0
19459	2.696999	-1.053743	9.282759	-0.005650	-0.095410	-0.011758	-0.218250	1.207681	-0.603865	-0.416873	0.132685	-0.014903	0.899105	0	0
19460	2.696737	-1.098649	9.541808	-0.020085	-0.085020	0.010189	-0.221822	1.208529	-0.603279	-0.417291	0.133599	-0.014652	0.898779	0	0
19461	2.710970	-1.139194	9.690228	-0.025516	-0.044857	0.031427	-0.221176	1.209215	-0.600408	-0.417515	0.134196	-0.014622	0.898587	0	0
19462	2.851530	-1.076977	9.944488	-0.056900	-0.046729	0.039087	-0.221450	1.209491	-0.598050	-0.418111	0.134915	-0.014903	0.898197	0	0
19463	2.964121	-0.866154	9.957957	-0.034516	0.010952	0.053567	-0.221448	1.209491	-0.598442	-0.418511	0.135052	-0.015202	0.897986	0	0
19464	2.963979	-0.548645	9.964012	-0.005949	0.017911	0.071488	-0.222776	1.212816	-0.601916	-0.419369	0.134972	-0.015352	0.897595	0	0
19465	2.985605	-0.554492	9.680161	0.026163	0.023151	0.102581	-0.220934	1.213358	-0.600893	-0.420285	0.134747	-0.015199	0.897203	0	0
19466	3.001610	-1.003357	9.232642	0.119201	0.011002	0.111940	-0.219203	1.212383	-0.603542	-0.421612	0.134195	-0.014262	0.896678	0	0
19467	2.888048	-1.348951	9.191195	0.233686	-0.008174	0.114432	-0.219703	1.209625	-0.606959	-0.422912	0.133384	-0.012119	0.896218	0	0
19468	2.540028	-1.398343	9.455597	0.312380	0.026865	0.126676	-0.217846	1.209063	-0.608560	-0.424599	0.131869	-0.009541	0.895676	0	0
19469	2.183567	-1.274752	9.635539	0.323056	0.053141	0.143719	-0.217545	1.203536	-0.609926	-0.426267	0.130124	-0.006900	0.895163	0	0
19470	1.904223	-1.166777	9.624770	0.262183	0.100405	0.165582	-0.214357	1.201309	-0.611956	-0.428209	0.128158	-0.005137	0.894531	0	0
19471	1.760186	-1.050019	9.685037	0.147624	0.067160	0.162049	-0.213289	1.200614	-0.614200	-0.429806	0.127027	-0.004159	0.893931	0	0
19472	1.722042	-0.977884	9.580446	0.025914	0.051400	0.166421	-0.211165	1.199912	-0.616330	-0.431465	0.126511	-0.004299	0.893205	0	0
19473	1.732111	-0.915881	9.432064	-0.088677	0.032115	0.179628	-0.208553	1.204595	-0.615670	-0.432919	0.126703	-0.005312	0.892468	0	0
19474	1.688962	-0.872189	9.452166	-0.149553	0.045205	0.190708	-0.208560	1.205839	-0.615788	-0.434579	0.126999	-0.007022	0.891607	0	0
19475	1.510307	-0.870453	9.564281	-0.180063	0.039066	0.205495	-0.205950	1.210936	-0.615254	-0.436144	0.127515	-0.008921	0.890752	0	0
19476	1.242279	-0.872784	9.691543	-0.210516	0.032106	0.207087	-0.203335	1.215620	-0.615640	-0.437877	0.128191	-0.011136	0.889779	0	0
19477	0.991031	-0.894313	9.876119	-0.199720	0.025191	0.186941	-0.202297	1.219069	-0.615882	-0.439249	0.128903	-0.013141	0.888972	0	0
19478	0.807416	-0.911693	10.016898	-0.162072	0.041009	0.172341	-0.201540	1.223207	-0.612717	-0.440700	0.129291	-0.014923	0.888169	0	0
19479	0.761286	-0.945138	9.973651	-0.085108	0.055050	0.173842	-0.198666	1.226506	-0.609070	-0.442099	0.129215	-0.016044	0.887465	0	0
19480	0.910411	-1.025857	9.913755	0.042985	0.058625	0.143888	-0.195766	1.227872	-0.609884	-0.443534	0.128545	-0.016050	0.886846	0	0
19481	1.209479	-1.069741	9.696772	0.192453	0.051641	0.136927	-0.194432	1.227590	-0.613435	-0.444962	0.127262	-0.014662	0.886340	0	0
19482	1.457805	-1.120238	9.547442	0.342828	0.011442	0.115767	-0.192294	1.223987	-0.614679	-0.446507	0.125680	-0.011767	0.885832	0	0
19483	1.749122	-1.238311	9.433017	0.487855	0.000966	0.097291	-0.193045	1.219020	-0.618636	-0.447953	0.123525	-0.007493	0.885451	0	0
19484	1.956037	-1.341202	9.348334	0.580008	-0.024414	0.092502	-0.192579	1.209901	-0.623698	-0.449557	0.121195	-0.002310	0.884988	0	0
19485	1.994765	-1.324992	9.242438	0.613023	-0.035815	0.112081	-0.192919	1.202445	-0.627425	-0.451261	0.118795	0.003214	0.884444	0	0
19486	2.068000	-1.212677	9.190224	0.582608	-0.027093	0.115418	-0.192064	1.194568	-0.632612	-0.453045	0.116467	0.008404	0.883807	0	0
19487	2.131407	-1.126494	9.219507	0.484092	-0.046431	0.130489	-0.192276	1.188216	-0.637114	-0.454729	0.114738	0.012811	0.883115	0	0
19488	2.281165	-1.122656	9.283151	0.326510	-0.041336	0.153986	-0.191451	1.183792	-0.639391	-0.456545	0.113695	0.015759	0.882265	0	0
19489	2.459756	-1.142745	9.461632	0.175170	-0.029281	0.181062	-0.193551	1.182561	-0.640808	-0.458311	0.113229	0.017301	0.881380	0	0
19490	2.599528	-1.182338	9.455164	0.031133	-0.027602	0.178206	-0.191963	1.182138	-0.641098	-0.460017	0.113417	0.017556	0.880461	0	0
19491	2.768716	-1.159712	9.420317	-0.033335	-0.025940	0.190034	-0.191066	1.183373	-0.635482	-0.461622	0.113886	0.017237	0.879567	0	0
19492	3.014904	-1.178284	9.480467	-0.083544	-0.035706	0.208058	-0.190950	1.185997	-0.635065	-0.463490	0.114678	0.016491	0.878495	0	0
19493	3.192526	-1.326523	9.436373	-0.074642	-0.038391	0.217723	-0.190048	1.189584	-0.634651	-0.465283	0.115463	0.015844	0.877456	0	0
19494	3.288730	-1.380229	9.422909	-0.026318	-0.061132	0.209142	-0.189919	1.191796	-0.637244	-0.467267	0.116210	0.015724	0.876305	0	0
19495	3.389683	-1.448118	9.502972	0.013809	-0.075220	0.232247	-0.189010	1.194277	-0.636972	-0.469276	0.116921	0.016019	0.875130	0	0
19496	3.360761	-1.438447	9.445651	0.041499	-0.064728	0.247479	-0.190053	1.194147	-0.640616	-0.471671	0.117388	0.016465	0.873771	0	0
19497	3.179979	-1.398062	9.606297	0.028851	-0.063892	0.270359	-0.187953	1.195793	-0.639717	-0.474025	0.117947	0.016803	0.872414	0	0
19498	2.898140	-1.308619	9.821254	0.003712	-0.071765	0.281701	-0.188228	1.198006	-0.640344	-0.476640	0.118657	0.016909	0.870890	0	0
19499	2.699697	-1.369546	9.841493	-0.047425	-0.047310	0.318473	-0.187061	1.199517	-0.636688	-0.479316	0.119446	0.016446	0.869321	0	0
19500	2.612959	-1.340224	9.770477	-0.057258	-0.047273	0.318435	-0.188016	1.204081	-0.635322	-0.482130	0.120240	0.015855	0.867665	0	0
19501	2.582457	-1.214997	9.743340	-0.089595	-0.052584	0.346413	-0.184600	1.207240	-0.635604	-0.484986	0.121282	0.015015	0.865941	0	0
19502	2.542254	-1.096793	9.754659	-0.082508	-0.052613	0.362361	-0.183297	1.211240	-0.637152	-0.488129	0.122248	0.014177	0.864051	0	0
19503	2.503803	-1.065723	9.591919	-0.066405	-0.057821	0.366006	-0.182003	1.215101	-0.635957	-0.491168	0.123226	0.013540	0.862198	0	0
19504	2.486050	-1.181333	9.494608	-0.030723	-0.103312	0.378421	-0.179658	1.219370	-0.633860	-0.494474	0.124374	0.013375	0.860144	0	0
19505	2.372247	-1.219412	9.336530	-0.016334	-0.085725	0.371571	-0.178360	1.222678	-0.632802	-0.497604	0.125345	0.013297	0.858197	0	0
19506	2.237910	-1.093432	9.291070	-0.039648	-0.097956	0.381116	-0.177575	1.223779	-0.632541	-0.500894	0.126489	0.013024	0.856117	0	0
19507	2.069919	-0.952184	9.433538	-0.115751	-0.082241	0.393912	-0.175506	1.230399	-0.630939	-0.504075	0.127925	0.012043	0.854048	0	0
19508	1.897036	-0.820444	9.599974	-0.197230	-0.078773	0.403980	-0.174748	1.236197	-0.630632	-0.507356	0.129696	0.010300	0.851859	0	0
19509	1.819578	-0.852895	9.802152	-0.254505	-0.075303	0.401825	-0.173329	1.241716	-0.630076	-0.510406	0.131763	0.008083	0.849740	0	0
19510	1.780076	-0.972940	9.772272	-0.230263	-0.078732	0.382592	-0.170873	1.248332	-0.625867	-0.513448	0.133693	0.006087	0.847620	0	0
19511	1.805206	-0.842589	9.989858	-0.170359	-0.112882	0.376751	-0.169723	1.254128	-0.624390	-0.516376	0.135632	0.004802	0.845540	0	0
19512	1.723538	-0.779632	9.919185	-0.036844	-0.096097	0.339934	-0.169746	1.257581	-0.623310	-0.519297	0.136707	0.004589	0.843576	0	0
19513	1.796392	-0.720260	9.856751	0.094766	-0.136253	0.311660	-0.167648	1.260195	-0.623577	-0.522020	0.137454	0.005748	0.841765	0	0
19514	1.943968	-0.678435	9.752614	0.180768	-0.133581	0.291996	-0.169215	1.257440	-0.623842	-0.524814	0.137707	0.007629	0.839969	0	0
19515	1.990438	-0.592553	9.640242	0.230976	-0.144880	0.269417	-0.168414	1.256608	-0.625169	-0.527355	0.137803	0.010035	0.838335	0	0
19516	2.035111	-0.750292	9.296764	0.285661	-0.150015	0.253017	-0.168533	1.255089	-0.626227	-0.529950	0.137633	0.012937	0.836686	0	0
19517	2.152922	-0.818856	9.198825	0.328668	-0.175347	0.234686	-0.168517	1.253432	-0.628335	-0.532312	0.137455	0.016370	0.835154	0	0
19518	2.128222	-0.891278	9.049197	0.331428	-0.155165	0.227726	-0.171921	1.249722	-0.630541	-0.534731	0.137076	0.019714	0.833597	0	0
19519	1.995436	-0.890004	9.127265	0.340379	-0.120158	0.235006	-0.171108	1.246817	-0.631758	-0.537103	0.136366	0.022945	0.832105	0	0
19520	1.941535	-0.672060	9.471514	0.283262	-0.073798	0.208376	-0.171078	1.243226	-0.634276	-0.539303	0.135558	0.025479	0.830739	0	0
19521	1.952295	-0.526988	9.747073	0.200949	-0.053757	0.206988	-0.170669	1.241843	-0.635733	-0.541255	0.135028	0.027225	0.829499	0	0
19522	2.175279	-0.413131	9.794526	0.145584	-0.039801	0.186323	-0.169733	1.240872	-0.637586	-0.543075	0.134672	0.028460	0.828326	0	0
19523	2.376715	-0.266144	9.609418	0.126016	-0.036285	0.167662	-0.170116	1.239770	-0.639681	-0.544597	0.134388	0.029545	0.827333	0	0
19524	2.530928	-0.308616	9.485027	0.160210	-0.053688	0.122856	-0.168525	1.238932	-0.639975	-0.545889	0.134047	0.031059	0.826482	0	0
19525	2.754907	-0.389905	9.429287	0.252419	-0.058938	0.111090	-0.170090	1.236178	-0.641155	-0.547099	0.133246	0.033397	0.825720	0	0
19526	2.801957	-0.554716	9.138581	0.329443	-0.058843	0.101037	-0.170333	1.233279	-0.642356	-0.548409	0.132014	0.036363	0.824923	0	0
19527	2.779953	-0.588600	9.013407	0.362556	-0.072794	0.098586	-0.170428	1.228584	-0.645406	-0.549643	0.130722	0.039711	0.824153	0	0
19528	2.791999	-0.593417	9.042088	0.324035	-0.067591	0.109774	-0.172646	1.225004	-0.647106	-0.550997	0.129592	0.042667	0.823279	0	0
19529	2.636959	-0.659810	8.958544	0.251485	-0.055349	0.132235	-0.172867	1.219481	-0.650554	-0.552357	0.128783	0.044965	0.822372	0	0
19530	2.569113	-0.692902	8.975573	0.169065	-0.067648	0.150989	-0.172852	1.217824	-0.652139	-0.553843	0.128523	0.046593	0.821321	0	0
19531	2.540364	-0.663563	9.057873	0.118864	-0.073837	0.168237	-0.172584	1.216993	-0.651890	-0.555313	0.128615	0.047856	0.820241	0	0
19532	2.472370	-0.720406	9.173167	0.082920	-0.076544	0.197931	-0.172056	1.216990	-0.651636	-0.557068	0.128926	0.048766	0.818947	0	0
19533	2.486889	-0.713553	9.091406	0.092679	-0.074829	0.219155	-0.172066	1.218372	-0.651100	-0.558916	0.129194	0.049750	0.817586	0	0
19534	2.632340	-0.637457	9.177547	0.055903	-0.102049	0.229333	-0.172337	1.219479	-0.651085	-0.560873	0.129879	0.050541	0.816088	0	0
19535	2.651737	-0.630040	9.292828	-0.013968	-0.082022	0.250037	-0.172338	1.219478	-0.650823	-0.562823	0.130818	0.050652	0.814587	0	0
19536	2.713258	-0.475942	9.503161	-0.078547	-0.107532	0.272393	-0.171181	1.223754	-0.648708	-0.564943	0.132322	0.050321	0.812895	0	0
19537	2.476689	-0.790326	9.129066	-0.103587	-0.043569	0.297130	-0.170416	1.227894	-0.647634	-0.567168	0.133474	0.049421	0.811211	0	0
19538	2.807116	-0.513418	9.285617	-0.085850	-0.134709	0.302170	-0.169915	1.231759	-0.646166	-0.569493	0.135251	0.049145	0.809302	0	0
19539	2.546697	-0.797663	9.267773	-0.032143	-0.082132	0.311584	-0.168876	1.234793	-0.646282	-0.571899	0.136316	0.049020	0.807432	0	0
19540	2.602851	-1.050535	9.305238	0.032192	-0.118897	0.317138	-0.169155	1.237834	-0.647031	-0.574497	0.137295	0.049588	0.805385	0	0
19541	2.591761	-0.913324	9.314121	0.010771	-0.045431	0.327853	-0.169161	1.237833	-0.645202	-0.577099	0.137823	0.049569	0.803433	0	0
19542	2.715304	-0.528743	9.545797	0.013379	-0.045551	0.340244	-0.165082	1.240713	-0.646019	-0.579877	0.138328	0.049531	0.801346	0	0
19543	2.953381	-0.324205	9.397085	0.024983	-0.017636	0.359789	-0.162985	1.243050	-0.645244	-0.582754	0.138565	0.049423	0.799221	0	0
19544	3.318745	-0.558069	9.360001	0.057063	-0.042272	0.380925	-0.162469	1.246088	-0.646790	-0.585886	0.138806	0.049655	0.796872	0	0
19545	3.300061	-0.803573	9.256398	0.114399	0.015519	0.383272	-0.158909	1.247865	-0.648132	-0.589072	0.138274	0.050043	0.794588	0	0
19546	3.131258	-1.114406	9.429727	0.164532	0.036566	0.376648	-0.156401	1.248128	-0.648560	-0.592335	0.137251	0.050672	0.792297	0	0
19547	2.910032	-0.991682	9.670979	0.207480	0.100432	0.389614	-0.151496	1.246583	-0.651524	-0.595721	0.135498	0.051286	0.790017	0	0
19548	2.701623	-0.759009	9.718714	0.194991	0.152958	0.396872	-0.148054	1.246428	-0.653929	-0.599215	0.133379	0.051434	0.787722	0	0
19549	2.705740	-0.525329	9.851147	0.103589	0.137969	0.420868	-0.143023	1.245158	-0.655586	-0.602703	0.131960	0.050961	0.785327	0	0
19550	2.714412	-0.321372	9.714022	0.030241	0.158956	0.427501	-0.138284	1.248034	-0.656413	-0.606191	0.130795	0.049731	0.782912	0	0
19551	2.677741	-0.379283	9.559856	0.023115	0.120533	0.413214	-0.131176	1.251311	-0.655443	-0.609481	0.129989	0.048743	0.780551	0	0
19552	2.618532	-0.552222	9.486278	0.069639	0.092598	0.406386	-0.128543	1.254061	-0.657546	-0.612799	0.129087	0.048249	0.778129	0	0
19553	2.381087	-0.665628	9.549510	0.114355	0.064682	0.400490	-0.123916	1.254175	-0.659444	-0.616060	0.128146	0.048326	0.775702	0	0
19554	2.149272	-0.663940	9.510673	0.110800	0.045531	0.390772	-0.120095	1.256504	-0.660916	-0.619263	0.127347	0.048460	0.773271	0	0
19555	1.994620	-0.681700	9.600727	0.080455	0.026358	0.365850	-0.116138	1.257726	-0.661618	-0.622175	0.126884	0.048544	0.771000	0	0
19556	1.871513	-0.680266	9.755621	0.042071	0.022909	0.340919	-0.113250	1.258122	-0.657607	-0.624875	0.126659	0.048349	0.768863	0	0
19557	1.652791	-0.543299	9.941739	0.048423	0.017743	0.315482	-0.110090	1.259487	-0.657250	-0.627343	0.126418	0.048286	0.766895	0	0
19558	1.514480	-0.301480	10.013007	0.071868	0.058087	0.286810	-0.107443	1.259888	-0.659768	-0.629671	0.125708	0.048166	0.765109	0	0
19559	1.597273	-0.203643	9.970157	0.132833	0.044156	0.257240	-0.104129	1.260287	-0.664126	-0.631803	0.124685	0.048639	0.763487	0	0
19560	1.783886	-0.439123	9.735116	0.229563	0.016241	0.232191	-0.102676	1.260832	-0.665057	-0.633875	0.123271	0.050055	0.761906	0	0
19561	2.026961	-0.547425	9.546715	0.271795	0.012807	0.196267	-0.100150	1.256811	-0.663437	-0.635689	0.121565	0.051852	0.760548	0	0
19562	2.211838	-0.693388	9.478550	0.249354	0.002232	0.210080	-0.099057	1.252524	-0.666893	-0.637590	0.120119	0.053533	0.759068	0	0
19563	2.312902	-0.742359	9.453081	0.185779	-0.025815	0.213000	-0.098269	1.253764	-0.667676	-0.639394	0.119259	0.054898	0.757588	0	0
19564	2.317951	-0.708989	9.366900	0.139204	-0.024094	0.226773	-0.097966	1.249620	-0.672033	-0.641264	0.118723	0.055891	0.756017	0	0
19565	2.381378	-0.613787	9.199212	0.107805	-0.032886	0.247665	-0.095324	1.249329	-0.671946	-0.643224	0.118432	0.056668	0.754338	0	0
19566	2.395443	-0.667343	9.025433	0.114812	-0.025943	0.287382	-0.092296	1.251800	-0.673666	-0.645515	0.118099	0.057416	0.752374	0	0
19567	2.482691	-0.620199	8.933893	0.127261	-0.024245	0.307731	-0.089916	1.252064	-0.674875	-0.647943	0.117652	0.058214	0.750292	0	0
19568	2.508341	-0.413263	9.027379	0.168275	-0.015592	0.340697	-0.087790	1.249842	-0.675191	-0.650679	0.116924	0.059232	0.747955	0	0
19569	2.551536	-0.456390	9.192344	0.195041	-0.022655	0.350534	-0.085944	1.251215	-0.676773	-0.653490	0.116050	0.060480	0.745537	0	0
19570	2.809977	-0.444326	9.077294	0.234367	0.001758	0.370222	-0.083152	1.248575	-0.677886	-0.656506	0.114776	0.061840	0.742968	0	0
19571	2.935658	-0.430671	9.143661	0.253940	-0.008833	0.389676	-0.079814	1.247042	-0.685922	-0.659658	0.113443	0.063401	0.740245	0	0
19572	3.087376	-0.493867	9.314668	0.286050	-0.012442	0.405696	-0.076500	1.245782	-0.687683	-0.662959	0.111951	0.065194	0.737362	0	0
19573	3.101700	-0.517930	9.347915	0.339656	0.024248	0.432644	-0.073822	1.241624	-0.691423	-0.666510	0.109841	0.067129	0.734297	0	0
19574	3.012785	-0.459345	9.402229	0.352092	0.032965	0.453952	-0.070113	1.238840	-0.690331	-0.670218	0.107603	0.069048	0.731069	0	0
19575	2.880484	-0.390696	9.490682	0.367203	0.064418	0.483306	-0.064797	1.234807	-0.693718	-0.674152	0.105053	0.070866	0.727641	0	0
19576	2.731770	-0.261067	9.815506	0.359094	0.089736	0.494858	-0.059359	1.233260	-0.697996	-0.678158	0.102374	0.072406	0.724140	0	0
19577	2.674614	-0.152131	9.898967	0.330391	0.101059	0.512351	-0.055100	1.229508	-0.701756	-0.682240	0.099823	0.073678	0.720525	0	0
19578	2.848753	-0.106107	9.662463	0.274885	0.118497	0.531358	-0.048468	1.226849	-0.705803	-0.686390	0.097531	0.074371	0.716816	0	0
19579	2.944582	-0.203892	9.391335	0.219379	0.107988	0.542327	-0.043443	1.225579	-0.705892	-0.690532	0.095713	0.074772	0.713032	0	0
19580	3.005760	-0.421488	9.179213	0.183584	0.120237	0.551746	-0.036299	1.224574	-0.708362	-0.694690	0.094045	0.074775	0.709204	0	0
19581	2.880101	-0.430486	9.062428	0.192534	0.123792	0.555387	-0.031277	1.225239	-0.710783	-0.698861	0.092317	0.074868	0.705313	0	0
19582	2.647328	-0.235403	9.340663	0.242546	0.122030	0.569066	-0.025983	1.225074	-0.714131	-0.703141	0.090232	0.075252	0.701276	0	0
19583	2.511920	-0.267371	9.552960	0.308628	0.093136	0.582690	-0.018570	1.223100	-0.716092	-0.707532	0.087924	0.076350	0.697022	0	0
19584	2.515043	-0.166549	9.496411	0.303233	0.095749	0.591493	-0.012721	1.218096	-0.719235	-0.711944	0.085606	0.077318	0.692697	0	0
19585	2.559884	0.025525	9.498233	0.231582	0.095672	0.608620	-0.006360	1.216545	-0.723397	-0.716387	0.083846	0.077837	0.688259	0	0
19586	2.380332	-0.100022	9.671381	0.084799	0.130615	0.623562	-0.001622	1.217346	-0.720065	-0.720797	0.082869	0.077014	0.683852	0	0
19587	2.142951	-0.206066	9.782765	-0.063767	0.151595	0.634939	0.006545	1.221170	-0.720934	-0.725159	0.082861	0.075075	0.679443	0	0
19588	1.991847	-0.073931	10.134076	-0.180041	0.141081	0.613851	0.013644	1.225967	-0.719949	-0.729236	0.083712	0.072373	0.675256	0	0
19589	1.968286	0.008041	10.137626	-0.233679	0.134099	0.602004	0.020617	1.232978	-0.724166	-0.733159	0.085017	0.069422	0.671141	0	0
19590	1.753244	-0.005149	9.995127	-0.226375	0.104532	0.565006	0.026780	1.239160	-0.721977	-0.736783	0.086410	0.066710	0.667258	0	0
19591	2.019123	-0.292452	9.532890	-0.193965	0.081909	0.525379	0.033737	1.243126	-0.716818	-0.740138	0.087708	0.064462	0.663587	0	0
19592	2.145775	-0.485214	9.743481	-0.142039	0.036409	0.498194	0.037136	1.249463	-0.717460	-0.743299	0.088881	0.062868	0.660042	0	0
19593	2.053425	-0.568567	9.779369	-0.079261	0.066255	0.473216	0.042260	1.252473	-0.714895	-0.746359	0.089394	0.061534	0.656635	0	0
19594	1.911664	-0.468884	9.767319	-0.034371	0.050648	0.435659	0.047403	1.254657	-0.716649	-0.749180	0.089628	0.060597	0.653470	0	0
19595	1.823632	-0.285377	9.774995	-0.032526	0.071681	0.430526	0.053072	1.256837	-0.717889	-0.751977	0.089723	0.059559	0.650333	0	0
19596	1.805701	-0.092709	9.811011	-0.053900	0.073469	0.409272	0.057025	1.258889	-0.718713	-0.754595	0.089936	0.058345	0.647375	0	0
19597	1.733649	-0.039118	9.848300	-0.078902	0.077000	0.398561	0.061627	1.262456	-0.719009	-0.757120	0.090314	0.056987	0.644489	0	0
19598	1.649050	-0.048305	9.774420	-0.051909	0.076247	0.367058	0.065172	1.265476	-0.718249	-0.759444	0.090466	0.055800	0.641831	0	0
19599	1.491786	-0.086016	9.626334	0.021642	0.070310	0.328844	0.068728	1.266285	-0.716988	-0.761588	0.090070	0.055191	0.639394	0	0
19600	1.461859	-0.215933	9.538578	0.141677	0.040712	0.290824	0.073751	1.265429	-0.717334	-0.763565	0.088932	0.055582	0.637158	0	0
19601	1.526982	-0.226093	9.528286	0.254543	0.019807	0.256303	0.077345	1.263339	-0.722243	-0.765410	0.087029	0.056901	0.635087	0	0
19602	1.612066	-0.149539	9.610147	0.340432	-0.006444	0.248010	0.078441	1.258361	-0.725445	-0.767242	0.084646	0.058954	0.633008	0	0
19603	1.459719	-0.177431	9.539039	0.396037	0.021675	0.229173	0.081910	1.254476	-0.729194	-0.769013	0.081619	0.061170	0.631043	0	0
19604	1.341235	-0.196114	9.419678	0.407692	-0.007986	0.218611	0.083419	1.245350	-0.730614	-0.770683	0.078708	0.063683	0.629124	0	0
19605	1.353782	-0.128952	9.391501	0.386145	-0.013277	0.234307	0.085189	1.239264	-0.735927	-0.772426	0.075967	0.066090	0.627072	0	0
19606	1.419804	-0.014013	9.392253	0.340510	-0.025556	0.232171	0.087614	1.234281	-0.741762	-0.774088	0.073690	0.068304	0.625053	0	0
19607	1.646734	-0.022924	9.416630	0.283176	-0.041416	0.242199	0.088970	1.229992	-0.744699	-0.775758	0.071916	0.070271	0.622968	0	0
19608	1.791031	-0.107982	9.498525	0.202565	-0.038036	0.259185	0.090321	1.226118	-0.747241	-0.777457	0.070804	0.071699	0.620811	0	0
19609	1.824368	-0.175415	9.555142	0.132718	-0.034603	0.271000	0.090843	1.225561	-0.744641	-0.779186	0.070173	0.072653	0.618600	0	0
19610	1.776397	-0.127212	9.464783	0.064712	-0.025855	0.277611	0.094019	1.225268	-0.745999	-0.780895	0.070070	0.073118	0.616399	0	0
19611	1.722992	-0.160976	9.299023	0.017306	-0.018824	0.280829	0.096412	1.223736	-0.748271	-0.782603	0.070246	0.073227	0.614196	0	0
19612	1.751579	-0.214241	9.257307	0.002102	-0.035439	0.275352	0.097457	1.225665	-0.748268	-0.784234	0.070688	0.073382	0.612042	0	0
19613	1.790011	-0.243347	9.275867	0.019940	-0.032853	0.287810	0.099828	1.226204	-0.747515	-0.785964	0.070932	0.073608	0.609763	0	0
19614	1.905873	-0.249138	9.250768	0.030646	-0.028524	0.296680	0.103005	1.224805	-0.747446	-0.787739	0.071122	0.073867	0.607415	0	0
19615	1.951081	-0.345483	9.321371	0.041306	-0.038200	0.308143	0.104599	1.224245	-0.749305	-0.789590	0.071246	0.074251	0.604945	0	0
19616	2.005847	-0.456291	9.406146	0.084193	-0.045239	0.316320	0.106442	1.225755	-0.750102	-0.791489	0.071129	0.074950	0.602385	0	0
19617	2.053554	-0.538460	9.399982	0.105660	-0.036504	0.320001	0.108566	1.223810	-0.750284	-0.793442	0.070747	0.075702	0.599762	0	0
19618	2.139878	-0.625521	9.465531	0.128936	-0.036523	0.314839	0.111223	1.222553	-0.752819	-0.795352	0.070221	0.076600	0.597174	0	0
19619	2.226712	-0.649283	9.781754	0.096630	-0.003426	0.336714	0.114409	1.219911	-0.753416	-0.797404	0.069732	0.077026	0.594434	0	0
19620	2.323616	-0.611027	9.954400	0.059043	0.017490	0.340016	0.116524	1.219347	-0.753193	-0.799433	0.069459	0.077058	0.591730	0	0
19621	2.376261	-0.680929	10.039663	0.026752	0.022660	0.356509	0.121547	1.218629	-0.753537	-0.801554	0.069396	0.076851	0.588888	0	0
19622	2.549321	-0.790742	9.964807	-0.034018	0.064615	0.354383	0.124449	1.219995	-0.755005	-0.803618	0.069600	0.075945	0.586162	0	0
19623	2.695698	-0.578226	9.831398	-0.089461	0.124044	0.370058	0.128803	1.220801	-0.755455	-0.805793	0.069899	0.074239	0.583353	0	0
19624	2.653917	-0.692201	10.207777	-0.151349	0.106422	0.387147	0.133667	1.224366	-0.754971	-0.807970	0.070824	0.072285	0.580469	0	0
19625	2.438575	-0.750766	10.170507	-0.164685	0.155497	0.383757	0.139981	1.228477	-0.755026	-0.810164	0.071569	0.069882	0.577605	0	0
19626	2.148272	-0.812245	9.775750	-0.165477	0.124217	0.362573	0.145619	1.231620	-0.748548	-0.812172	0.072484	0.067718	0.574923	0	0
19627	1.967130	-0.806980	9.462532	-0.139350	0.104305	0.325745	0.149699	1.232702	-0.746639	-0.813988	0.073282	0.065918	0.572457	0	0
19628	2.090551	-0.760685	9.185612	-0.083736	0.075542	0.294302	0.153117	1.236000	-0.747834	-0.815608	0.073764	0.064666	0.570228	0	0
19629	2.216556	-0.694777	9.036274	-0.033556	0.045848	0.273391	0.158407	1.236526	-0.751045	-0.817148	0.074009	0.063989	0.568065	0	0
19630	2.352593	-0.584889	9.137305	-0.015656	0.002953	0.257485	0.162093	1.237472	-0.749262	-0.818556	0.074322	0.063744	0.566020	0	0
19631	2.246505	-0.573379	9.484438	-0.013904	-0.022443	0.248620	0.163676	1.238154	-0.750063	-0.819914	0.074788	0.063763	0.563987	0	0
19632	1.884331	-0.574680	9.708657	-0.004983	-0.015387	0.250577	0.166321	1.238417	-0.751669	-0.821267	0.075113	0.063732	0.561976	0	0
19633	1.599776	-0.528409	9.956788	0.003997	-0.022317	0.234846	0.167100	1.240347	-0.751139	-0.822552	0.075417	0.063856	0.560039	0	0
19634	1.361661	-0.405383	10.253468	-0.004787	0.038993	0.209540	0.168699	1.238405	-0.752227	-0.823695	0.075410	0.063408	0.558408	0	0
19635	1.346636	-0.149664	10.465631	-0.053822	0.076634	0.177649	0.171192	1.240601	-0.751198	-0.824674	0.075584	0.062426	0.557049	0	0
19636	1.545351	-0.059082	10.705295	-0.100184	0.096721	0.141209	0.174624	1.240582	-0.750989	-0.825401	0.075996	0.061023	0.556070	0	0
19637	1.520805	-0.112064	10.620779	-0.070525	0.100316	0.115002	0.179896	1.241658	-0.749883	-0.826029	0.076121	0.059790	0.555255	0	0
19638	1.486015	-0.240155	10.331203	0.015591	0.069908	0.064402	0.180682	1.242621	-0.749624	-0.826403	0.075679	0.059310	0.554809	0	0
19639	1.448727	-0.378024	9.983854	0.161589	0.046486	0.031888	0.181482	1.242203	-0.751208	-0.826711	0.074123	0.059865	0.554500	0	0
19640	1.484404	-0.441995	9.605482	0.312914	0.023900	0.009983	0.183364	1.237773	-0.753632	-0.826972	0.071446	0.061455	0.554289	0	0
19641	1.586389	-0.352413	9.271564	0.389957	0.004750	-0.007153	0.184068	1.232245	-0.757094	-0.827191	0.068204	0.063646	0.554124	0	0
19642	1.644999	-0.252627	9.017448	0.394432	-0.020588	-0.007204	0.183319	1.226171	-0.759625	-0.827362	0.065087	0.066067	0.553960	0	0
19643	1.671517	-0.262147	9.118052	0.329931	-0.036407	0.002830	0.183896	1.219538	-0.762574	-0.827546	0.062573	0.068257	0.553709	0	0
19644	1.740050	-0.474057	9.211159	0.273491	-0.025120	0.018255	0.183679	1.212909	-0.765250	-0.827762	0.060498	0.070028	0.553396	0	0
19645	1.849562	-0.700322	9.433529	0.253819	-0.020805	0.009232	0.182789	1.208217	-0.767373	-0.827931	0.058537	0.071664	0.553144	0	0
19646	1.929737	-0.637867	9.611404	0.259173	-0.004250	0.012840	0.183867	1.205311	-0.768856	-0.828105	0.056461	0.073185	0.552900	0	0
19647	2.077148	-0.624413	9.667968	0.196591	0.000954	0.001786	0.184286	1.202823	-0.771238	-0.828206	0.054856	0.074333	0.552757	0	0
19648	2.192613	-0.687722	9.709504	0.159050	0.009669	-0.005554	0.185242	1.197568	-0.771827	-0.828229	0.053518	0.075195	0.552737	0	0
19649	2.235362	-0.786784	9.671947	0.133969	-0.011342	-0.004964	0.186592	1.194523	-0.775275	-0.828244	0.052510	0.076110	0.552686	0	0
19650	2.283412	-0.818657	9.596661	0.087530	-0.004316	-0.020276	0.185030	1.191216	-0.776329	-0.828134	0.051831	0.076700	0.552833	0	0
19651	2.218216	-0.818154	9.594826	0.058971	-0.011262	-0.038113	0.185955	1.191350	-0.776734	-0.827924	0.051435	0.077225	0.553111	0	0
19652	2.008250	-0.802043	9.608839	0.062597	-0.004183	-0.046807	0.184638	1.190804	-0.776981	-0.827651	0.050941	0.077690	0.553500	0	0
19653	1.824932	-0.774091	9.629970	0.080468	-0.002392	-0.041323	0.184646	1.189976	-0.777773	-0.827441	0.050325	0.078265	0.553791	0	0
19654	1.714132	-0.732569	9.554495	0.084008	-0.000620	-0.029792	0.183606	1.187633	-0.778564	-0.827271	0.049648	0.078810	0.554027	0	0
19655	1.647171	-0.636318	9.397557	0.058959	-0.018073	-0.030875	0.183610	1.187219	-0.779222	-0.827094	0.049309	0.079390	0.554240	0	0
19656	1.648399	-0.463285	9.353871	0.032131	-0.009328	-0.029241	0.184402	1.187353	-0.779363	-0.826895	0.049109	0.079719	0.554507	0	0
19657	1.643564	-0.463313	9.332283	0.017756	-0.017227	-0.017917	0.182035	1.185846	-0.779473	-0.826770	0.049119	0.080056	0.554644	0	0
19658	1.560791	-0.558716	9.384774	0.050825	-0.016344	-0.011501	0.183092	1.186947	-0.781437	-0.826665	0.048819	0.080538	0.554758	0	0
19659	1.512719	-0.529315	9.438401	0.092746	-0.049621	0.006327	0.183105	1.185843	-0.783539	-0.826684	0.048408	0.081544	0.554618	0	0
19660	1.532685	-0.438128	9.420051	0.151695	-0.063655	0.026105	0.181666	1.183640	-0.783800	-0.826790	0.047568	0.082957	0.554322	0	0
19661	1.738970	-0.295321	9.453560	0.153362	-0.095265	0.043592	0.180761	1.181574	-0.785897	-0.827004	0.046940	0.084656	0.553800	0	0
19662	2.075464	-0.182087	9.586547	0.157636	-0.114725	0.078719	0.179732	1.178403	-0.788526	-0.827355	0.046378	0.086499	0.553038	0	0
19663	2.495593	-0.198763	9.924008	0.161099	-0.121951	0.092679	0.177377	1.176484	-0.791645	-0.827813	0.045885	0.088444	0.552085	0	0
19664	2.698084	-0.252764	10.085070	0.167237	-0.090617	0.124484	0.176318	1.175798	-0.789807	-0.828429	0.045152	0.090118	0.550949	0	0
19665	2.461139	-0.289836	9.942486	0.122522	-0.076537	0.127801	0.176612	1.172344	-0.792720	-0.829096	0.044773	0.091465	0.549754	0	0
19666	2.277830	-0.255183	9.795457	0.047377	-0.083471	0.127293	0.176756	1.171377	-0.794560	-0.829692	0.044993	0.092421	0.548676	0	0
19667	2.342083	-0.048932	9.763627	-0.054563	-0.083488	0.116000	0.178336	1.172474	-0.795096	-0.830203	0.046118	0.092862	0.547734	0	0
19668	2.526940	0.135066	9.841055	-0.151148	-0.095803	0.101133	0.176730	1.175245	-0.793477	-0.830553	0.048029	0.092843	0.547043	0	0
19669	2.618546	0.114967	9.794370	-0.202992	-0.062584	0.100845	0.175789	1.179396	-0.795511	-0.830923	0.050266	0.092310	0.546369	0	0
19670	2.560851	0.144877	9.989884	-0.190384	-0.043315	0.083402	0.176689	1.182430	-0.793405	-0.831201	0.052198	0.091648	0.545876	0	0
19671	2.406466	0.172088	9.842520	-0.179569	0.002262	0.083701	0.176385	1.188095	-0.791253	-0.831541	0.053875	0.090715	0.545351	0	0
19672	2.116909	0.209705	9.607517	-0.166948	-0.009809	0.066226	0.179677	1.189596	-0.791288	-0.831765	0.055412	0.089911	0.544988	0	0
19673	1.904700	0.263070	9.213406	-0.145358	0.004366	0.055944	0.180579	1.193322	-0.790873	-0.831969	0.056763	0.089160	0.544662	0	0
19674	1.801345	0.337723	8.979626	-0.127334	-0.002495	0.032311	0.181354	1.195527	-0.789687	-0.832032	0.057901	0.088529	0.544549	0	0
19675	1.697595	0.350473	8.951827	-0.107680	-0.004220	0.039531	0.181737	1.197459	-0.789021	-0.832157	0.058960	0.088058	0.544320	0	0
19676	1.569510	0.325987	9.269896	-0.093480	0.002710	0.058191	0.183447	1.198279	-0.788516	-0.832380	0.059811	0.087553	0.543967	0	0
19677	1.388996	0.391598	9.815369	-0.098950	0.024486	0.072384	0.185012	1.200479	-0.786427	-0.832713	0.060653	0.086859	0.543475	0	0
19678	1.100577	0.568228	10.209233	-0.141933	0.072567	0.084696	0.186058	1.202685	-0.787075	-0.833098	0.061552	0.085491	0.543002	0	0
19679	0.932736	0.724466	10.534529	-0.188499	0.072531	0.085312	0.189467	1.206534	-0.786696	-0.833485	0.062856	0.083882	0.542508	0	0
19680	1.061847	0.880006	10.602498	-0.189348	0.070752	0.073836	0.189705	1.209156	-0.783277	-0.833762	0.064152	0.082277	0.542177	0	0
19681	1.237831	0.846626	10.360259	-0.164094	0.056859	0.031619	0.193898	1.211756	-0.778481	-0.833856	0.065260	0.080945	0.542100	0	0
19682	1.650703	0.506226	10.213387	-0.098708	-0.004382	-0.000038	0.195333	1.213958	-0.777044	-0.833739	0.066144	0.080506	0.542239	0	0
19683	1.764226	0.182144	9.920278	0.026646	-0.002532	-0.013311	0.194938	1.213407	-0.776259	-0.833666	0.065934	0.080726	0.542344	0	0
19684	1.772886	0.051352	9.644715	0.129637	-0.053126	-0.042726	0.194451	1.209821	-0.782297	-0.833427	0.065145	0.081959	0.542622	0	0
19685	1.748750	0.060442	9.409498	0.173497	-0.073175	-0.045990	0.192625	1.206239	-0.782958	-0.833212	0.064060	0.083582	0.542833	0	0
19686	1.738590	-0.002664	9.197364	0.134080	-0.109024	-0.040244	0.191457	1.204589	-0.786092	-0.832933	0.063539	0.085302	0.543056	0	0
19687	1.791047	-0.094608	9.152594	0.078459	-0.139724	-0.016121	0.188310	1.201291	-0.786861	-0.832759	0.063629	0.086941	0.543052	0	0
19688	1.824444	-0.152538	9.170866	-0.002116	-0.130164	-0.003478	0.187522	1.200604	-0.787117	-0.832566	0.064389	0.088074	0.543075	0	0
19689	1.904210	-0.143365	9.227964	-0.077342	-0.130251	0.010048	0.184470	1.201310	-0.783929	-0.832439	0.065746	0.088769	0.542994	0	0
19690	2.008202	-0.122442	9.256148	-0.140016	-0.095350	0.029076	0.183408	1.202421	-0.784163	-0.832349	0.067496	0.088840	0.542906	0	0
19691	2.012620	-0.182367	9.334732	-0.213344	-0.088365	0.019740	0.183117	1.204078	-0.779047	-0.832216	0.069765	0.088441	0.542889	0	0
19692	2.017477	-0.182074	9.442845	-0.245580	-0.067419	0.028389	0.181500	1.209059	-0.777797	-0.832067	0.072240	0.087705	0.542912	0	0
19693	2.094977	-0.149117	9.406505	-0.245465	-0.039398	0.012614	0.180285	1.211966	-0.774875	-0.831906	0.074502	0.086727	0.543010	0	0
19694	2.083165	-0.106324	9.212426	-0.225635	-0.044533	-0.015441	0.179875	1.215147	-0.776144	-0.831553	0.076647	0.085941	0.543378	0	0
19695	2.068275	-0.159403	9.120616	-0.202342	-0.053236	-0.022356	0.179715	1.218738	-0.774146	-0.831213	0.078593	0.085337	0.543714	0	0
19696	2.045177	-0.355914	9.296406	-0.173642	-0.046210	-0.041544	0.178388	1.219989	-0.774375	-0.830755	0.080290	0.084867	0.544240	0	0
19697	1.995886	-0.503820	9.569114	-0.137831	-0.006864	-0.042925	0.178381	1.221094	-0.774103	-0.830389	0.081428	0.084243	0.544726	0	0
19698	2.035233	-0.412006	9.805361	-0.116329	0.027208	-0.045286	0.178097	1.223582	-0.772506	-0.830013	0.082246	0.083478	0.545294	0	0
19699	2.240030	-0.134945	9.691417	-0.114500	0.041168	-0.045225	0.177432	1.223585	-0.770928	-0.829691	0.082923	0.082581	0.545817	0	0
19700	2.519491	-0.232712	9.894571	-0.117179	0.027071	-0.056859	0.178208	1.224961	-0.768705	-0.829252	0.083738	0.081822	0.546474	0	0
19701	2.789154	-0.354059	10.227322	-0.112754	0.072390	-0.042677	0.179254	1.226336	-0.768054	-0.828968	0.084236	0.080678	0.546998	0	0
19702	2.693425	-0.565499	10.055078	-0.094783	0.142445	-0.035254	0.180434	1.227020	-0.766759	-0.828758	0.084253	0.079066	0.547549	0	0
19703	2.472818	-0.675438	9.721648	-0.080249	0.163664	-0.068504	0.182277	1.227562	-0.765867	-0.828428	0.083969	0.077371	0.548334	0	0
19704	2.296031	-0.739652	9.508535	-0.056944	0.149787	-0.076271	0.184656	1.226720	-0.765258	-0.828035	0.083597	0.075941	0.549183	0	0
19705	2.181943	-0.816332	9.311563	-0.010321	0.121934	-0.100681	0.185709	1.226990	-0.764618	-0.827550	0.082944	0.075004	0.550142	0	0
19706	2.119335	-0.789582	9.247519	0.023737	0.139488	-0.106512	0.187963	1.226149	-0.765837	-0.827046	0.081937	0.074128	0.551169	0	0
19707	2.015548	-0.786064	9.346993	0.071939	0.106231	-0.093915	0.188773	1.223520	-0.766659	-0.826649	0.080699	0.073770	0.551994	0	0
19708	1.950042	-0.831054	9.411932	0.076309	0.071215	-0.083427	0.189054	1.220341	-0.766433	-0.826255	0.079651	0.073729	0.552740	0	0
19709	2.056321	-0.835858	9.684944	0.016183	0.044803	-0.059327	0.189722	1.218403	-0.765418	-0.825957	0.079241	0.073543	0.553270	0	0
19710	2.051052	-0.911435	10.126340	-0.087809	0.053353	-0.024831	0.190114	1.218400	-0.764248	-0.825740	0.079691	0.072695	0.553641	0	0
19711	1.842895	-0.990528	10.473311	-0.195276	0.088260	-0.002538	0.192599	1.220871	-0.761387	-0.825617	0.080828	0.070932	0.553888	0	0
19712	1.644405	-1.060811	10.579965	-0.278464	0.114525	-0.003007	0.194816	1.224450	-0.759425	-0.825414	0.082527	0.068506	0.554245	0	0
19713	1.649384	-1.041460	10.628211	-0.316899	0.111028	-0.013872	0.197946	1.228990	-0.755508	-0.825133	0.084526	0.065883	0.554681	0	0
19714	1.759991	-1.100700	10.415079	-0.282725	0.121620	-0.043585	0.197256	1.233276	-0.754149	-0.824693	0.086192	0.063408	0.555366	0	0
19715	1.855220	-1.280437	10.085333	-0.185149	0.073608	-0.060729	0.199744	1.235749	-0.752333	-0.824228	0.087280	0.061861	0.556061	0	0
19716	1.877706	-1.507227	9.914296	-0.069644	0.056221	-0.081148	0.199719	1.236574	-0.746445	-0.823722	0.087527	0.061143	0.556851	0	0
19717	1.856994	-1.695318	9.703219	0.019960	0.037994	-0.110548	0.201033	1.237119	-0.745415	-0.823132	0.087099	0.061075	0.557797	0	0
19718	1.806245	-1.693229	9.470554	0.091552	0.003094	-0.117181	0.200921	1.234634	-0.747005	-0.822537	0.086291	0.061724	0.558728	0	0
19719	1.700295	-1.647103	9.339813	0.116670	-0.038787	-0.140016	0.198695	1.232022	-0.748304	-0.821815	0.085485	0.062854	0.559787	0	0
19720	1.621104	-1.574626	9.242792	0.125608	-0.062362	-0.141758	0.197659	1.229403	-0.749621	-0.821065	0.084748	0.064253	0.560840	0	0
19721	1.582888	-1.512141	9.128478	0.071894	-0.085974	-0.138683	0.194883	1.228726	-0.747626	-0.820277	0.084578	0.065517	0.561872	0	0
19722	1.563796	-1.482908	9.201080	0.034346	-0.112206	-0.154903	0.191994	1.226809	-0.749169	-0.819337	0.084860	0.066823	0.563045	0	0
19723	1.689637	-1.445356	9.217250	-0.026534	-0.114031	-0.147453	0.189350	1.227099	-0.748603	-0.818392	0.085651	0.067769	0.564186	0	0
19724	1.846785	-1.417832	9.180160	-0.056979	-0.140325	-0.148692	0.186974	1.226974	-0.748699	-0.817388	0.086843	0.068785	0.565335	0	0
19725	1.983001	-1.279419	9.170962	-0.074815	-0.142090	-0.161177	0.183923	1.229062	-0.747979	-0.816296	0.088184	0.069701	0.566591	0	0
19726	2.111874	-1.153123	9.113622	-0.094581	-0.157910	-0.145529	0.179959	1.230052	-0.748954	-0.815256	0.089784	0.070645	0.567719	0	0
19727	2.328649	-1.229486	9.077227	-0.110665	-0.156210	-0.149245	0.176647	1.232281	-0.749404	-0.814180	0.091514	0.071467	0.568883	0	0
19728	2.530509	-1.370221	9.189228	-0.073153	-0.156306	-0.138490	0.174267	1.232155	-0.748193	-0.813194	0.092935	0.072512	0.569930	0	0
19729	2.608142	-1.322472	9.270823	-0.065971	-0.137091	-0.140146	0.170027	1.234665	-0.747973	-0.812215	0.094213	0.073433	0.570998	0	0
19730	2.614915	-1.048540	9.201812	-0.069558	-0.124855	-0.131260	0.168700	1.235639	-0.747943	-0.811287	0.095429	0.074235	0.572010	0	0
19731	2.794667	-0.900803	9.206766	-0.094526	-0.088153	-0.138383	0.165121	1.237316	-0.746566	-0.810318	0.096672	0.074603	0.573126	0	0
19732	2.731897	-0.900180	9.250576	-0.080249	-0.097775	-0.133890	0.163669	1.237324	-0.746675	-0.809381	0.097818	0.075126	0.574187	0	0
19733	2.649107	-0.995796	9.233367	-0.037243	-0.079341	-0.141434	0.159829	1.238864	-0.746078	-0.808450	0.098554	0.075761	0.575288	0	0
19734	2.605290	-1.043669	9.197145	0.034378	-0.093270	-0.154176	0.159174	1.238039	-0.746207	-0.807506	0.098731	0.076927	0.576427	0	0
19735	2.720531	-1.140460	9.300785	0.105916	-0.083700	-0.145746	0.156152	1.236675	-0.748396	-0.806682	0.098341	0.078432	0.577444	0	0
19736	2.825413	-1.337898	9.499494	0.147040	-0.042664	-0.133038	0.154985	1.234748	-0.751272	-0.806004	0.097333	0.079818	0.578371	0	0
19737	2.841008	-1.188406	9.659700	0.156086	-0.004171	-0.146909	0.154754	1.230330	-0.753664	-0.805277	0.096089	0.080979	0.579429	0	0
19738	2.755955	-0.923407	9.581766	0.129250	0.017712	-0.138132	0.153579	1.228402	-0.754188	-0.804595	0.094869	0.081780	0.580464	0	0
19739	2.525967	-1.007934	9.669300	0.104246	0.015164	-0.152372	0.151746	1.224819	-0.752627	-0.803796	0.093931	0.082494	0.581622	0	0
19740	2.436311	-1.057171	9.856970	0.070208	0.028251	-0.145511	0.152020	1.223298	-0.753169	-0.803019	0.093118	0.082873	0.582771	0	0
19741	2.437398	-0.912199	10.074930	0.029024	0.079778	-0.129739	0.151897	1.223577	-0.756170	-0.802331	0.092426	0.082607	0.583865	0	0
19742	2.336632	-0.822267	10.124901	-0.072984	0.104248	-0.121535	0.154266	1.224669	-0.755672	-0.801621	0.092338	0.081519	0.585006	0	0
19743	2.230472	-0.805048	9.979409	-0.183811	0.123568	-0.138095	0.155562	1.227424	-0.753313	-0.800718	0.093086	0.079662	0.586379	0	0
19744	2.167506	-0.822193	9.717789	-0.262554	0.128848	-0.128054	0.156732	1.229627	-0.751610	-0.799805	0.094366	0.077271	0.587739	0	0
19745	2.119120	-0.822946	9.348079	-0.298290	0.085215	-0.142549	0.158273	1.234867	-0.747793	-0.798723	0.096247	0.075049	0.589191	0	0
19746	2.257852	-1.000354	9.104506	-0.277655	0.017924	-0.169150	0.158111	1.239841	-0.747218	-0.797454	0.098267	0.073495	0.590770	0	0
19747	2.318979	-1.229550	9.031645	-0.194501	-0.031923	-0.170550	0.157294	1.243022	-0.745345	-0.796205	0.099992	0.072848	0.592244	0	0
19748	2.227004	-1.262233	9.120988	-0.106864	-0.073879	-0.175331	0.155692	1.245794	-0.744902	-0.794989	0.101189	0.073040	0.593649	0	0
19749	2.001457	-1.071810	9.466401	-0.074850	-0.101942	-0.148666	0.151982	1.246780	-0.742876	-0.793931	0.102390	0.073635	0.594784	0	0
19750	1.697182	-0.754976	10.049478	-0.148521	-0.109121	-0.097977	0.151571	1.248993	-0.742325	-0.793097	0.104183	0.073780	0.595566	0	0
19751	1.591685	-0.324822	10.442275	-0.332079	-0.067311	-0.063806	0.150362	1.252591	-0.742140	-0.792295	0.107258	0.072465	0.596249	0	0
19752	1.571258	0.183916	10.794386	-0.547902	-0.043048	-0.021130	0.150049	1.258670	-0.738156	-0.791524	0.111875	0.069623	0.596763	0	0
19753	1.501498	0.557425	10.844946	-0.728655	-0.008129	-0.006364	0.149689	1.271793	-0.732010	-0.790627	0.117738	0.065385	0.597304	0	0
19754	1.563993	0.529301	10.459544	-0.772393	-0.002801	-0.017253	0.148781	1.286023	-0.722188	-0.789574	0.123883	0.060875	0.597930	0	0
19755	1.710124	0.038888	10.128191	-0.630016	-0.049899	-0.050007	0.150284	1.297342	-0.717525	-0.788436	0.129147	0.057587	0.598644	0	0
19756	1.934112	-0.372509	9.878788	-0.338200	-0.084743	-0.085162	0.148388	1.303014	-0.712998	-0.787425	0.132308	0.056403	0.599395	0	0
19757	2.213579	-0.459220	9.764825	0.012457	-0.163445	-0.088278	0.145208	1.304136	-0.711632	-0.786809	0.133149	0.057898	0.599876	0	0
19758	2.193272	-0.583091	9.318953	0.313094	-0.179024	-0.082628	0.141804	1.300287	-0.713709	-0.786604	0.131749	0.061356	0.600110	0	0
19759	2.223226	-0.439676	9.101637	0.481228	-0.219220	-0.070949	0.138024	1.293401	-0.716725	-0.786657	0.129234	0.066074	0.600086	0	0
19760	2.162273	-0.182007	9.047444	0.454271	-0.214022	-0.041095	0.133866	1.284585	-0.721453	-0.786825	0.126954	0.070597	0.599838	0	0
19761	2.230993	-0.021918	8.875649	0.316468	-0.193082	-0.026146	0.131528	1.278380	-0.722263	-0.786918	0.125593	0.074056	0.599584	0	0
19762	2.100711	-0.010793	9.035523	0.133780	-0.172216	0.011407	0.127594	1.275502	-0.725367	-0.787004	0.125619	0.076259	0.599191	0	0
19763	2.114181	-0.155033	9.093833	-0.005873	-0.151315	0.031579	0.126016	1.274406	-0.725616	-0.787061	0.126572	0.077377	0.598771	0	0
19764	2.366085	-0.050869	9.191396	-0.081114	-0.147972	0.048609	0.122473	1.271939	-0.727938	-0.787116	0.128171	0.078056	0.598271	0	0
19765	2.544637	-0.071428	9.216056	-0.047023	-0.093759	0.043708	0.120741	1.274159	-0.727106	-0.787237	0.129105	0.078457	0.597859	0	0
19766	2.465550	-0.321306	9.100907	0.047814	-0.070955	0.053269	0.118364	1.274034	-0.726810	-0.787531	0.129233	0.079292	0.597333	0	0
19767	2.561489	-0.408972	8.993323	0.139096	-0.090166	0.045890	0.118904	1.271405	-0.725799	-0.787906	0.128675	0.080772	0.596760	0	0
19768	2.648274	-0.433336	9.112463	0.185575	-0.067486	0.059495	0.116424	1.267689	-0.727888	-0.788414	0.127702	0.082394	0.596076	0	0
19769	2.720189	-0.501762	8.942820	0.114012	-0.038636	0.068738	0.118557	1.264777	-0.728995	-0.788930	0.127052	0.083291	0.595407	0	0
19770	2.763307	-0.541437	8.663200	-0.009527	-0.032553	0.092518	0.116980	1.263819	-0.729634	-0.789416	0.127435	0.083433	0.594661	0	0
19771	2.819728	-0.762505	8.876475	-0.106344	-0.069441	0.115404	0.117763	1.262706	-0.724953	-0.789900	0.128750	0.083207	0.593766	0	0
19772	2.802935	-1.091255	9.084337	-0.085751	-0.029222	0.116514	0.118015	1.264639	-0.724807	-0.790428	0.129735	0.082838	0.592900	0	0
19773	2.836823	-1.081722	9.141835	-0.059789	-0.011738	0.116757	0.117223	1.264367	-0.724275	-0.791024	0.130344	0.082434	0.592027	0	0
19774	2.919960	-0.940180	9.234073	-0.068690	0.044201	0.121302	0.117752	1.263811	-0.723636	-0.791652	0.130765	0.081577	0.591213	0	0
19775	2.823324	-0.953209	9.446254	-0.091919	0.087055	0.120429	0.119324	1.264907	-0.721950	-0.792305	0.131049	0.080199	0.590464	0	0
19776	3.112298	-1.061598	9.346379	-0.115035	0.093178	0.091978	0.122493	1.265304	-0.722517	-0.792745	0.131521	0.078721	0.589967	0	0
19777	3.104606	-1.132874	9.614803	-0.109615	0.132519	0.084211	0.124340	1.265571	-0.722542	-0.793191	0.131655	0.076931	0.589574	0	0
19778	3.201962	-1.032025	9.807392	-0.099794	0.150812	0.089623	0.127236	1.266245	-0.721012	-0.793675	0.131664	0.075088	0.589158	0	0
19779	3.363656	-1.045331	9.801038	-0.068451	0.208498	0.100583	0.129856	1.267748	-0.717640	-0.794321	0.131043	0.072924	0.588697	0	0
19780	3.261375	-1.160470	9.641974	-0.023676	0.213833	0.097415	0.133814	1.267726	-0.716786	-0.794977	0.130082	0.071015	0.588257	0	0
19781	3.042255	-1.402471	9.386325	0.004962	0.199963	0.097596	0.139748	1.267416	-0.714005	-0.795685	0.128936	0.069362	0.587750	0	0
19782	3.309073	-1.231759	9.261011	0.004951	0.145681	0.088545	0.142265	1.266021	-0.714057	-0.796283	0.128140	0.068178	0.587253	0	0
19783	2.374085	-1.629116	9.074643	-0.041627	0.222901	0.125698	0.144774	1.265454	-0.713055	-0.797103	0.127257	0.066039	0.586576	0	0
19784	2.522022	-1.538982	9.038353	-0.071330	0.095101	0.128518	0.149004	1.265708	-0.714946	-0.797793	0.127391	0.064757	0.585751	0	0
19785	2.355686	-1.512393	9.443859	-0.120701	0.088872	0.151093	0.150320	1.265700	-0.713659	-0.798566	0.127944	0.063191	0.584747	0	0
19786	2.123340	-1.591826	9.617993	-0.201453	0.066919	0.189246	0.152668	1.268725	-0.710399	-0.799406	0.129320	0.061292	0.583497	0	0
19787	1.843501	-1.564525	9.966806	-0.269607	0.065101	0.213497	0.156725	1.272707	-0.706502	-0.800326	0.131231	0.058957	0.582048	0	0
19788	1.556038	-1.587911	10.238195	-0.306344	0.080848	0.222174	0.159859	1.277525	-0.704411	-0.801223	0.133380	0.056293	0.580588	0	0
19789	1.539119	-1.590184	10.238315	-0.240953	0.121131	0.217514	0.161671	1.281657	-0.700478	-0.802220	0.134715	0.053654	0.579152	0	0
19790	1.630335	-1.663336	10.145359	-0.101215	0.093260	0.176095	0.165104	1.281639	-0.700530	-0.803114	0.135119	0.052140	0.577955	0	0
19791	1.919770	-1.704644	9.959731	0.072498	0.067089	0.143690	0.168127	1.280929	-0.695488	-0.804071	0.134197	0.051838	0.576866	0	0
19792	2.049002	-1.855887	9.596372	0.187205	0.051495	0.108280	0.170000	1.278018	-0.697505	-0.804938	0.132488	0.052417	0.575999	0	0
19793	2.285395	-1.884827	9.387310	0.189064	0.009524	0.086040	0.169233	1.274154	-0.698577	-0.805681	0.130930	0.053326	0.575232	0	0
19794	2.434549	-1.956410	9.168897	0.086996	-0.009784	0.101033	0.170332	1.268347	-0.701134	-0.806341	0.130376	0.053833	0.574385	0	0
19795	2.434755	-1.923163	9.029881	-0.038284	-0.015053	0.107160	0.170726	1.268621	-0.701137	-0.806890	0.130813	0.053612	0.573535	0	0
19796	2.295327	-1.835466	9.036900	-0.095614	-0.056162	0.110178	0.172551	1.270405	-0.697227	-0.807337	0.132003	0.053432	0.572649	0	0
19797	2.237964	-1.751008	8.980685	-0.058057	-0.066634	0.113974	0.170573	1.270278	-0.697721	-0.807868	0.132903	0.053507	0.571684	0	0
19798	2.219338	-1.652421	8.924298	0.018932	-0.070953	0.105735	0.170044	1.269866	-0.696803	-0.808424	0.133250	0.054107	0.570761	0	0
19799	2.258274	-1.607333	8.823539	0.089691	-0.070892	0.092152	0.170322	1.268484	-0.698650	-0.809021	0.132973	0.055091	0.569884	0	0
19800	2.311115	-1.644106	8.731333	0.133586	-0.074352	0.081864	0.170200	1.267103	-0.699184	-0.809590	0.132398	0.056405	0.569081	0	0
19801	2.421978	-1.678273	8.852555	0.129984	-0.079660	0.081775	0.168774	1.264626	-0.702584	-0.810172	0.131844	0.057708	0.568250	0	0
19802	2.508936	-1.674179	8.839835	0.135373	-0.070928	0.080059	0.169328	1.261585	-0.705105	-0.810731	0.131234	0.059005	0.567461	0	0
19803	2.670619	-1.689803	8.862294	0.181938	-0.074443	0.069759	0.169214	1.257855	-0.704095	-0.811308	0.130232	0.060583	0.566700	0	0
19804	2.697184	-1.689959	8.878886	0.244535	-0.067459	0.079044	0.167267	1.251924	-0.704124	-0.811989	0.128715	0.062471	0.565865	0	0
19805	2.779557	-1.658710	9.082821	0.326856	-0.060494	0.074359	0.167309	1.245846	-0.706014	-0.812774	0.126471	0.064757	0.564986	0	0
19806	2.849717	-1.646630	9.279431	0.364319	-0.037859	0.101126	0.167902	1.238801	-0.713148	-0.813739	0.123826	0.067053	0.563915	0	0
19807	2.765804	-1.564016	9.338786	0.362589	-0.009836	0.095088	0.167676	1.232862	-0.714249	-0.814696	0.121026	0.069108	0.562892	0	0
19808	2.742789	-1.409544	9.456122	0.310707	-0.021226	0.086774	0.167455	1.227338	-0.717697	-0.815495	0.118712	0.070982	0.561994	0	0
19809	2.714230	-1.351549	9.471456	0.231948	-0.002892	0.096860	0.166836	1.220987	-0.719057	-0.816293	0.116945	0.072247	0.561044	0	0
19810	2.669788	-1.486075	9.412611	0.215902	-0.022076	0.079038	0.167774	1.218080	-0.718317	-0.816927	0.115401	0.073604	0.560263	0	0
19811	2.659234	-1.615467	9.545803	0.194400	-0.029105	0.078829	0.168724	1.216005	-0.722140	-0.817552	0.114081	0.074898	0.559451	0	0
19812	2.639373	-1.692194	9.573933	0.194356	0.002354	0.096556	0.170201	1.211575	-0.721945	-0.818278	0.112588	0.075915	0.558554	0	0
19813	2.707269	-1.656307	9.684315	0.219421	0.016321	0.095011	0.169834	1.207848	-0.724328	-0.819046	0.110830	0.076962	0.557635	0	0
19814	2.751698	-1.513144	9.421206	0.187212	0.037319	0.108973	0.169713	1.204946	-0.722526	-0.819845	0.109209	0.077637	0.556686	0	0
19815	2.806075	-1.335812	9.345869	0.137044	0.032016	0.124471	0.171988	1.201897	-0.726249	-0.820691	0.108071	0.078070	0.555601	0	0
19816	2.921841	-1.358138	9.419118	0.107372	0.028392	0.153279	0.171988	1.199684	-0.722613	-0.821641	0.107188	0.078327	0.554330	0	0
19817	2.969733	-1.416086	9.468509	0.102893	0.051102	0.159469	0.174652	1.196492	-0.723992	-0.822651	0.106264	0.078383	0.553000	0	0
19818	3.008107	-1.459079	9.664760	0.168070	0.045763	0.182811	0.175988	1.193031	-0.723001	-0.823838	0.104808	0.078801	0.551450	0	0
19819	2.941116	-1.380762	9.935415	0.201194	0.054502	0.174302	0.177351	1.188881	-0.728289	-0.825026	0.103079	0.079362	0.549916	0	0
19820	2.728937	-1.335821	9.932956	0.186933	0.082568	0.170848	0.179218	1.186938	-0.730427	-0.826186	0.101254	0.079593	0.548479	0	0
19821	2.575276	-1.205386	9.721882	0.099316	0.108883	0.170383	0.181348	1.184025	-0.730749	-0.827282	0.100070	0.079152	0.547107	0	0
19822	2.427824	-1.221547	9.566750	0.056458	0.087998	0.148891	0.185317	1.183175	-0.731471	-0.828190	0.099274	0.078645	0.545950	0	0
19823	2.307234	-1.194726	9.378232	0.007291	0.065336	0.137922	0.186253	1.180406	-0.730207	-0.828977	0.099067	0.078093	0.544872	0	0
19824	2.266484	-1.153436	9.405496	-0.000793	0.000620	0.125313	0.187838	1.181227	-0.731790	-0.829629	0.099202	0.078021	0.543864	0	0
19825	2.232982	-1.107767	9.310175	-0.034780	-0.018596	0.119730	0.189551	1.181494	-0.731291	-0.830206	0.099787	0.077954	0.542884	0	0
19826	2.209544	-1.011136	9.388395	-0.101027	-0.039626	0.120077	0.189533	1.182321	-0.727494	-0.830697	0.100969	0.077676	0.541955	0	0
19827	2.227838	-0.827461	9.722014	-0.197758	-0.056377	0.129029	0.188202	1.183571	-0.726285	-0.831127	0.103115	0.077026	0.540983	0	0
19828	2.144270	-0.705528	10.055802	-0.272925	-0.053808	0.123247	0.190151	1.187981	-0.724573	-0.831439	0.105803	0.075931	0.540138	0	0
19829	2.056947	-0.434348	10.420178	-0.332042	-0.032909	0.135301	0.189192	1.193097	-0.722940	-0.831767	0.108927	0.074343	0.539233	0	0
19830	2.003298	-0.169425	10.397250	-0.381947	0.013534	0.106979	0.189022	1.197932	-0.720015	-0.831902	0.112144	0.072116	0.538667	0	0
19831	1.943799	-0.044228	10.286244	-0.381743	0.012795	0.065609	0.192660	1.206614	-0.717371	-0.831811	0.115358	0.069943	0.538416	0	0
19832	1.969981	-0.084168	9.876987	-0.291986	0.013020	0.014268	0.191577	1.210488	-0.716140	-0.831531	0.117760	0.068308	0.538537	0	0
19833	1.925375	-0.233874	9.572826	-0.134277	-0.030472	-0.042908	0.190760	1.214637	-0.715825	-0.831104	0.119052	0.067942	0.538959	0	0
19834	1.949805	-0.523488	9.312125	-0.003544	-0.035590	-0.061420	0.191538	1.215599	-0.713084	-0.830717	0.119265	0.068354	0.539456	0	0
19835	2.038569	-0.597084	9.067773	0.034054	-0.035558	-0.059420	0.189438	1.213814	-0.713984	-0.830398	0.119162	0.068952	0.539894	0	0
19836	2.080981	-0.746354	9.128179	0.034069	-0.070542	-0.075452	0.186547	1.213418	-0.717211	-0.829952	0.119243	0.069872	0.540443	0	0
19837	2.070440	-0.866802	9.040363	-0.023395	-0.078511	-0.031861	0.184427	1.213843	-0.715868	-0.829682	0.119860	0.070479	0.540642	0	0
19838	2.101085	-0.972728	9.086948	-0.037769	-0.098668	-0.026783	0.184295	1.213844	-0.715866	-0.829392	0.120723	0.071187	0.540803	0	0
19839	2.156229	-1.030637	9.167521	-0.009192	-0.109207	-0.020475	0.181502	1.215238	-0.712413	-0.829178	0.121391	0.072108	0.540859	0	0
19840	2.271826	-1.076978	9.252513	0.044453	-0.095268	-0.010387	0.180451	1.214968	-0.713445	-0.829069	0.121566	0.073211	0.540839	0	0
19841	2.426666	-1.041551	9.434240	0.085632	-0.091822	-0.018930	0.176901	1.211810	-0.712508	-0.828989	0.121353	0.074498	0.540833	0	0
19842	2.520863	-1.037581	9.399826	0.076717	-0.046362	-0.011807	0.177176	1.210565	-0.713700	-0.828947	0.120994	0.075371	0.540858	0	0
19843	2.590482	-1.095765	9.427397	0.033683	-0.051687	0.004569	0.176644	1.210706	-0.712776	-0.828959	0.121012	0.076017	0.540744	0	0
19844	2.555974	-1.191883	9.368908	0.017659	-0.030643	-0.006054	0.176142	1.207117	-0.714372	-0.828891	0.121062	0.076434	0.540779	0	0
19845	2.541168	-1.239550	9.474236	0.033718	-0.039416	-0.001571	0.172972	1.206858	-0.713673	-0.828879	0.121010	0.076986	0.540730	0	0
19846	2.545858	-1.261044	9.536436	0.073009	-0.023716	0.018151	0.174692	1.206019	-0.713315	-0.829007	0.120583	0.077615	0.540540	0	0
19847	2.565510	-1.211009	9.431094	0.069417	-0.014972	0.026975	0.173779	1.203813	-0.712932	-0.829210	0.120127	0.078124	0.540256	0	0
19848	2.466684	-1.186168	9.437038	0.022846	-0.025473	0.033682	0.172984	1.204370	-0.713045	-0.829358	0.120137	0.078477	0.539976	0	0
19849	2.444255	-1.288892	9.609094	-0.055962	-0.015055	0.047226	0.173526	1.201604	-0.712296	-0.829519	0.120736	0.078284	0.539622	0	0
19850	2.400841	-1.281366	9.599941	-0.091816	0.025138	0.073560	0.173258	1.202296	-0.712547	-0.829789	0.121455	0.077552	0.539151	0	0
19851	2.512651	-1.176657	9.518466	-0.122298	0.023326	0.089182	0.174961	1.203391	-0.710341	-0.830125	0.122428	0.076631	0.538546	0	0
19852	2.652590	-1.187873	9.353701	-0.109727	0.026833	0.084839	0.175737	1.206288	-0.710324	-0.830430	0.123295	0.075773	0.537999	0	0
19853	2.835043	-1.340526	9.451313	-0.097201	0.030271	0.082211	0.177050	1.205588	-0.707215	-0.830760	0.124021	0.074941	0.537439	0	0
19854	2.824445	-1.477031	9.618071	-0.124109	0.082675	0.106849	0.179407	1.208061	-0.705528	-0.831203	0.124723	0.073514	0.536788	0	0
19855	2.815220	-1.414590	9.563591	-0.152701	0.117672	0.110309	0.181763	1.210534	-0.703579	-0.831674	0.125468	0.071627	0.536139	0	0
19856	2.710327	-1.223868	9.528234	-0.171510	0.128179	0.119974	0.182935	1.214259	-0.705128	-0.832150	0.126329	0.069550	0.535471	0	0
19857	2.618209	-1.264882	9.252171	-0.174127	0.151016	0.119182	0.186752	1.215204	-0.703086	-0.832656	0.127082	0.067261	0.534800	0	0
19858	2.573191	-1.476682	9.091501	-0.152669	0.103840	0.112092	0.188582	1.217957	-0.702303	-0.833091	0.127908	0.065497	0.534144	0	0
19859	2.446414	-1.637610	8.840795	-0.140069	0.115328	0.105187	0.191981	1.220422	-0.696712	-0.833531	0.128563	0.063708	0.533515	0	0
19860	2.442146	-1.562674	8.952248	-0.131210	0.051437	0.103272	0.194605	1.223033	-0.696203	-0.833906	0.129483	0.062506	0.532849	0	0
19861	2.496354	-1.426917	9.438822	-0.106386	-0.004726	0.124398	0.194852	1.224550	-0.693710	-0.834410	0.130512	0.061875	0.531881	0	0
19862	2.360744	-1.492087	9.804554	-0.117229	-0.001299	0.138450	0.197225	1.225504	-0.694259	-0.834950	0.131618	0.061139	0.530845	0	0
19863	2.103905	-1.623849	10.108080	-0.129851	-0.006563	0.148956	0.197999	1.227986	-0.692940	-0.835549	0.132862	0.060363	0.529681	0	0
19864	1.766882	-1.485765	10.357718	-0.136067	0.031989	0.143888	0.197994	1.228262	-0.691892	-0.836105	0.133951	0.059241	0.528654	0	0
19865	1.574841	-1.329985	10.471722	-0.124213	0.045258	0.096526	0.199829	1.230186	-0.691378	-0.836463	0.134820	0.058118	0.527992	0	0
19866	1.599038	-1.316374	10.264979	-0.073895	0.060268	0.059938	0.201924	1.231693	-0.688520	-0.836682	0.135189	0.057203	0.527651	0	0
19867	1.685252	-1.404772	9.893101	-0.010949	0.055234	-0.001339	0.203248	1.230580	-0.687768	-0.836683	0.134982	0.056714	0.527755	0	0
19868	1.795140	-1.554001	9.352082	0.043874	0.032694	-0.047775	0.202458	1.230446	-0.688280	-0.836479	0.134449	0.056798	0.528204	0	0
19869	1.903037	-1.654140	9.128890	0.071664	0.003004	-0.062708	0.204044	1.231129	-0.689865	-0.836238	0.133785	0.057259	0.528704	0	0
19870	2.001229	-1.761359	8.924928	0.034156	-0.003960	-0.075389	0.201675	1.229484	-0.689322	-0.835856	0.133511	0.057636	0.529337	0	0
19871	2.063751	-1.795743	8.851892	0.009050	-0.017990	-0.065955	0.200747	1.229212	-0.687874	-0.835501	0.133481	0.057946	0.529871	0	0
19872	2.087821	-1.807825	8.894806	0.001871	-0.063484	-0.075875	0.198767	1.228946	-0.687455	-0.835036	0.133792	0.058650	0.530447	0	0
19873	2.141149	-1.779394	8.889866	0.010743	-0.067034	-0.059972	0.197707	1.229504	-0.687564	-0.834685	0.134014	0.059371	0.530864	0	0
19874	2.189581	-1.758316	8.827203	0.028655	-0.065277	-0.061607	0.194688	1.227311	-0.688846	-0.834330	0.134119	0.060212	0.531301	0	0
19875	2.288547	-1.761701	8.759015	0.041139	-0.054821	-0.047408	0.193369	1.226904	-0.688830	-0.834091	0.134034	0.060979	0.531610	0	0
19876	2.368140	-1.778779	8.883107	0.096595	-0.073219	-0.052388	0.191667	1.226639	-0.692596	-0.833868	0.133620	0.062234	0.531918	0	0
19877	2.510752	-1.760520	8.925347	0.144948	-0.046129	-0.053740	0.191156	1.224155	-0.693396	-0.833736	0.132626	0.063493	0.532225	0	0
19878	2.683768	-1.886259	9.148326	0.205674	-0.072483	-0.042901	0.190382	1.221950	-0.694974	-0.833703	0.131303	0.065310	0.532384	0	0
19879	2.873372	-2.046677	9.084762	0.241447	-0.032302	-0.026722	0.186980	1.215889	-0.693938	-0.833842	0.129462	0.066938	0.532416	0	0
19880	2.969142	-2.162756	9.123458	0.230652	-0.046355	-0.019856	0.186750	1.211332	-0.696070	-0.833968	0.127806	0.068639	0.532401	0	0
19881	2.924998	-2.262919	9.290923	0.198438	0.004340	-0.009344	0.187964	1.207596	-0.697432	-0.834158	0.126157	0.069720	0.532357	0	0
19882	2.826289	-2.223471	9.354715	0.218053	0.018318	0.008509	0.187454	1.205389	-0.698883	-0.834459	0.124281	0.070778	0.532187	0	0
19883	2.746723	-2.206055	9.341183	0.251095	0.051545	0.032690	0.187077	1.201936	-0.698650	-0.834961	0.121985	0.071700	0.531807	0	0
19884	2.768772	-2.160637	9.305464	0.276138	0.037554	0.031944	0.188023	1.198201	-0.698963	-0.835459	0.119537	0.072876	0.531422	0	0
19885	2.729944	-2.184658	9.216598	0.259075	0.048035	0.051252	0.189386	1.192945	-0.702433	-0.836053	0.117220	0.073855	0.530867	0	0
19886	2.625303	-2.299118	9.273866	0.205271	0.047984	0.075539	0.190081	1.188661	-0.705491	-0.836700	0.115339	0.074516	0.530167	0	0
19887	2.535795	-2.322397	9.298404	0.155099	0.040964	0.087506	0.190369	1.185206	-0.706705	-0.837351	0.113970	0.074965	0.529371	0	0
19888	2.471667	-2.168382	9.161332	0.135326	0.030455	0.108526	0.192228	1.182846	-0.705842	-0.838074	0.112790	0.075365	0.528422	0	0
19889	2.492021	-2.021979	9.109966	0.110046	-0.016889	0.146967	0.193034	1.182291	-0.708734	-0.838938	0.112161	0.075997	0.527093	0	0
19890	2.487710	-1.951956	9.187716	0.100972	-0.028336	0.169783	0.192778	1.180911	-0.708744	-0.839896	0.111626	0.076639	0.525586	0	0
19891	2.464526	-1.825876	9.458543	0.090095	-0.038941	0.190840	0.192916	1.178698	-0.706808	-0.840945	0.111322	0.077304	0.523874	0	0
19892	2.491563	-1.769795	9.776199	0.089932	-0.036458	0.219042	0.196090	1.178129	-0.707515	-0.842135	0.110958	0.077901	0.521946	0	0
19893	2.529001	-1.608138	10.037298	0.068324	0.003633	0.254292	0.195855	1.173986	-0.709121	-0.843515	0.110667	0.078023	0.519758	0	0
19894	2.654392	-1.300740	10.203179	0.055753	0.015777	0.264840	0.196402	1.172050	-0.711369	-0.844935	0.110354	0.077949	0.517523	0	0
19895	2.683221	-0.979125	10.052814	0.012919	0.034190	0.251438	0.198788	1.170102	-0.710772	-0.846251	0.110368	0.077528	0.515429	0	0
19896	2.693495	-0.879490	9.626070	-0.021773	0.026473	0.216818	0.201685	1.171330	-0.710411	-0.847338	0.110616	0.077015	0.513665	0	0
19897	2.587273	-0.867411	9.372369	-0.047533	-0.004847	0.173380	0.201541	1.172712	-0.709350	-0.848147	0.111282	0.076700	0.512230	0	0
19898	2.481149	-0.845367	9.231739	-0.016998	-0.043201	0.140899	0.202727	1.173535	-0.710013	-0.848790	0.111787	0.076886	0.511026	0	0
19899	2.374460	-0.902649	9.104623	0.026024	-0.069331	0.119994	0.202217	1.171189	-0.711466	-0.849355	0.112115	0.077552	0.509914	0	0
19900	2.246767	-0.867461	9.274364	0.068979	-0.095535	0.106155	0.202758	1.169944	-0.713054	-0.849873	0.112130	0.078660	0.508876	0	0
19901	2.110597	-0.672913	9.623861	0.081455	-0.088581	0.110750	0.200647	1.170786	-0.714974	-0.850435	0.112067	0.079777	0.507776	0	0
19902	2.006649	-0.363103	9.993632	0.054592	-0.067648	0.113360	0.199068	1.170933	-0.716777	-0.850989	0.112069	0.080565	0.506723	0	0
19903	1.980304	-0.001505	10.192690	-0.020454	-0.039663	0.093606	0.199067	1.170933	-0.716516	-0.851388	0.112587	0.080756	0.505905	0	0
19904	1.967917	0.292047	10.198575	-0.095449	-0.014249	0.066780	0.198249	1.173699	-0.713602	-0.851578	0.113558	0.080382	0.505429	0	0
19905	2.046006	0.406817	10.175187	-0.174026	-0.014210	0.032723	0.199559	1.175488	-0.713343	-0.851517	0.115176	0.079635	0.505284	0	0
19906	2.020126	0.175125	9.850695	-0.166591	-0.018375	-0.021902	0.197825	1.177292	-0.711339	-0.851172	0.116701	0.079037	0.505609	0	0
19907	2.062136	-0.020754	9.612551	-0.080418	-0.018179	-0.077716	0.198072	1.179363	-0.710016	-0.850657	0.117430	0.078914	0.506325	0	0
19908	2.094819	-0.170800	9.394240	0.062866	-0.039032	-0.106743	0.196753	1.179093	-0.709737	-0.850131	0.117041	0.079752	0.507167	0	0
19909	2.094145	-0.260247	9.244208	0.198909	-0.100154	-0.130660	0.193348	1.175659	-0.712202	-0.849607	0.115751	0.081795	0.508014	0	0
19910	2.045511	-0.303537	9.121559	0.266875	-0.101869	-0.120470	0.191250	1.174429	-0.714403	-0.849185	0.113935	0.084217	0.508735	0	0
19911	2.031103	-0.289279	9.028115	0.227487	-0.093128	-0.111023	0.188780	1.168779	-0.716251	-0.848788	0.112367	0.086314	0.509394	0	0
19912	2.079280	-0.308633	9.113998	0.143243	-0.107239	-0.087035	0.186430	1.164924	-0.717560	-0.848380	0.111655	0.088114	0.509922	0	0
19913	2.228276	-0.410675	9.159607	0.101984	-0.088113	-0.060898	0.184455	1.163967	-0.717800	-0.848096	0.111158	0.089467	0.510267	0	0
19914	2.227455	-0.526065	9.177515	0.084092	-0.070628	-0.057465	0.181171	1.162190	-0.719597	-0.847796	0.110787	0.090620	0.510642	0	0
19915	2.347277	-0.656639	9.256694	0.119752	-0.060235	-0.029034	0.181183	1.160118	-0.719618	-0.847717	0.110020	0.091789	0.510731	0	0
19916	2.479536	-0.738984	9.408422	0.155546	-0.021809	-0.023407	0.179099	1.157368	-0.723272	-0.847712	0.108824	0.092855	0.510802	0	0
19917	2.520265	-0.782709	9.371517	0.184084	-0.009613	0.001497	0.178456	1.154055	-0.722772	-0.847901	0.107279	0.093889	0.510626	0	0
19918	2.510215	-0.837901	9.387794	0.180460	-0.017505	0.008483	0.179659	1.151839	-0.723597	-0.848083	0.105880	0.095010	0.510409	0	0
19919	2.533875	-0.909885	9.504526	0.146327	-0.009735	0.036436	0.178492	1.147838	-0.722965	-0.848405	0.104688	0.095815	0.509970	0	0
19920	2.581686	-0.975408	9.436067	0.099715	-0.008045	0.057224	0.178247	1.144662	-0.723385	-0.848754	0.103972	0.096392	0.509426	0	0
19921	2.736149	-0.984090	9.350515	0.053105	-0.032616	0.070848	0.178116	1.144386	-0.722994	-0.849129	0.103725	0.096883	0.508758	0	0
19922	2.890591	-0.993043	9.176038	0.028811	-0.043204	0.102310	0.179440	1.143964	-0.723541	-0.849598	0.103833	0.097350	0.507863	0	0
19923	3.001215	-1.052077	9.030203	-0.033005	-0.045020	0.122959	0.178526	1.142311	-0.723674	-0.850133	0.104444	0.097461	0.506821	0	0
19924	3.110724	-1.282756	9.382304	-0.090509	-0.081960	0.154040	0.178907	1.143966	-0.721965	-0.850695	0.105813	0.097598	0.505564	0	0
19925	3.015722	-1.401926	9.497115	-0.138878	-0.047011	0.172320	0.177831	1.147841	-0.722825	-0.851359	0.107396	0.097145	0.504199	0	0
19926	2.880188	-1.455195	9.822127	-0.162242	-0.010353	0.196097	0.179139	1.149630	-0.722043	-0.852117	0.109054	0.096264	0.502730	0	0
19927	2.622679	-1.339550	10.015545	-0.196384	0.054312	0.242000	0.182021	1.152653	-0.720489	-0.853155	0.110688	0.094583	0.500928	0	0
19928	2.499877	-0.944898	9.766384	-0.190033	0.071907	0.236946	0.184652	1.154158	-0.720122	-0.854155	0.112206	0.092815	0.499213	0	0
19929	2.634892	-0.972596	9.704817	-0.164085	0.073634	0.238859	0.187526	1.157733	-0.717125	-0.855216	0.113459	0.091132	0.497421	0	0
19930	2.908223	-0.900854	9.479770	-0.114823	0.115595	0.246357	0.189887	1.159100	-0.715057	-0.856369	0.114125	0.089351	0.495605	0	0
19931	2.995845	-1.474458	9.323410	-0.060114	0.157662	0.230906	0.193576	1.160600	-0.715098	-0.857570	0.114070	0.087477	0.493873	0	0
19932	3.264822	-1.341998	9.279352	0.011494	0.113901	0.213594	0.196875	1.161412	-0.715924	-0.858691	0.113630	0.086373	0.492218	0	0
19933	3.134442	-1.334276	9.112329	0.016891	0.113980	0.211915	0.199268	1.158359	-0.715468	-0.859834	0.113129	0.085284	0.490524	0	0
19934	2.810445	-1.387548	8.955891	-0.033121	0.084405	0.186861	0.202032	1.160002	-0.715755	-0.860739	0.113192	0.084244	0.489100	0	0
19935	2.452756	-1.428207	8.905635	-0.113721	0.059102	0.196856	0.205465	1.160260	-0.716196	-0.861605	0.114079	0.083009	0.487578	0	0
19936	2.137221	-1.317411	8.938472	-0.181705	0.009336	0.178674	0.206750	1.164810	-0.713297	-0.862231	0.115780	0.081898	0.486256	0	0
19937	1.722977	-1.175950	9.308984	-0.176468	-0.015151	0.191105	0.208587	1.166320	-0.712395	-0.862927	0.117556	0.080997	0.484745	0	0
19938	1.453209	-1.095407	9.790508	-0.153316	-0.030936	0.198353	0.208841	1.168114	-0.712512	-0.863641	0.119222	0.080348	0.483171	0	0
19939	1.413326	-0.940384	10.044988	-0.138989	-0.006474	0.196822	0.209342	1.170596	-0.708967	-0.864408	0.120611	0.079532	0.481588	0	0
19940	1.553736	-0.910737	10.659380	-0.185508	0.012621	0.184166	0.209848	1.173633	-0.707508	-0.865039	0.122332	0.078367	0.480209	0	0
19941	1.627774	-0.683253	10.517155	-0.221056	0.061693	0.150627	0.213930	1.175683	-0.707680	-0.865531	0.124037	0.076606	0.479169	0	0
19942	2.045587	-0.670163	10.357481	-0.202959	0.066950	0.111888	0.215490	1.178574	-0.705454	-0.865834	0.125589	0.074978	0.478473	0	0
19943	2.346209	-0.834317	10.141503	-0.098937	0.065299	0.064937	0.217589	1.180635	-0.704812	-0.866065	0.126137	0.073869	0.478084	0	0
19944	2.460411	-1.060117	9.741366	0.055177	0.065486	0.026337	0.217847	1.181739	-0.704805	-0.866277	0.125396	0.073594	0.477937	0	0
19945	2.405981	-1.229312	9.331318	0.216476	0.042131	-0.024570	0.219179	1.179521	-0.704586	-0.866456	0.123254	0.074306	0.478059	0	0
19946	2.128485	-1.194128	9.117814	0.325797	0.023994	-0.059872	0.218815	1.173858	-0.704375	-0.866553	0.120302	0.075791	0.478402	0	0
19947	1.817613	-1.100764	8.967753	0.384937	-0.009061	-0.084117	0.218068	1.167647	-0.707169	-0.866596	0.116893	0.077820	0.478843	0	0
19948	1.605907	-0.986396	8.860340	0.406511	-0.033412	-0.109513	0.215855	1.163930	-0.710177	-0.866482	0.113475	0.080246	0.479472	0	0
19949	1.500231	-0.910579	9.001519	0.413639	-0.050031	-0.111239	0.214864	1.154266	-0.713133	-0.866367	0.109975	0.082788	0.480063	0	0
19950	1.466675	-0.876554	9.031040	0.388498	-0.054450	-0.093799	0.213992	1.147088	-0.716326	-0.866264	0.106822	0.085291	0.480521	0	0
19951	1.529283	-0.909880	9.304101	0.359845	-0.051029	-0.095789	0.211389	1.141438	-0.718041	-0.866136	0.103789	0.087555	0.481009	0	0
19952	1.868629	-1.075450	9.510766	0.358994	-0.037141	-0.108222	0.211694	1.136050	-0.720712	-0.865922	0.100793	0.089779	0.481621	0	0
19953	2.131186	-1.168715	9.569916	0.356367	-0.010964	-0.115295	0.208430	1.131510	-0.724104	-0.865707	0.097574	0.091694	0.482309	0	0
19954	2.342610	-1.323838	9.720124	0.308857	0.004637	-0.096297	0.210726	1.123070	-0.725007	-0.865518	0.094819	0.093301	0.482890	0	0
19955	2.530439	-1.393024	9.597540	0.254293	0.034324	-0.087844	0.209433	1.119210	-0.726332	-0.865359	0.092299	0.094306	0.483468	0	0
19956	2.568887	-1.415362	9.469572	0.211374	0.018596	-0.095276	0.209060	1.116726	-0.728964	-0.865081	0.090320	0.095319	0.484140	0	0
19957	2.564033	-1.420010	9.510418	0.189864	0.018567	-0.088384	0.207494	1.113696	-0.729362	-0.864834	0.088445	0.096155	0.484762	0	0
19958	2.481788	-1.440926	9.539727	0.136039	0.004510	-0.062372	0.208303	1.110928	-0.729663	-0.864629	0.087217	0.096894	0.485203	0	0
19959	2.501556	-1.374107	9.417753	0.082286	-0.006896	-0.046934	0.207524	1.108445	-0.729284	-0.864457	0.086450	0.097397	0.485545	0	0
19960	2.484457	-1.398327	9.319084	0.033054	-0.003403	-0.038466	0.206075	1.109007	-0.731086	-0.864269	0.086174	0.097683	0.485872	0	0
19961	2.437855	-1.503392	9.450464	-0.010994	-0.000901	0.003508	0.206338	1.108037	-0.729401	-0.864266	0.086247	0.097643	0.485872	0	0
19962	2.492935	-1.570856	9.552558	-0.037998	0.011221	0.039450	0.206589	1.110523	-0.729641	-0.864409	0.086590	0.097391	0.485607	0	0
19963	2.664383	-1.567695	9.450173	-0.009430	0.023402	0.059921	0.206595	1.109418	-0.729652	-0.864704	0.086603	0.097107	0.485137	0	0
19964	2.800385	-1.456033	9.344536	0.014646	0.038203	0.085688	0.206872	1.108174	-0.731237	-0.865142	0.086404	0.096837	0.484444	0	0
19965	2.781486	-1.395900	9.297322	0.024416	-0.001168	0.091804	0.206345	1.108868	-0.732659	-0.865594	0.086294	0.096910	0.483641	0	0
19966	2.684969	-1.381139	9.158930	-0.002491	-0.016025	0.105688	0.206874	1.108036	-0.731499	-0.866060	0.086525	0.097010	0.482745	0	0
19967	2.516445	-1.303468	8.959394	-0.049115	-0.032625	0.128269	0.206877	1.108036	-0.732545	-0.866591	0.087254	0.096975	0.481667	0	0
19968	2.386933	-1.177584	8.894664	-0.143930	-0.065820	0.115188	0.206852	1.111489	-0.730812	-0.866928	0.088960	0.096816	0.480779	0	0
19969	2.321168	-0.924064	9.044752	-0.208469	-0.099136	0.128764	0.205385	1.114399	-0.731414	-0.867248	0.091396	0.096593	0.479788	0	0
19970	2.249932	-0.761741	9.246713	-0.231802	-0.118428	0.133861	0.204960	1.118822	-0.730579	-0.867535	0.094133	0.096449	0.478769	0	0
19971	2.304421	-0.576458	9.411801	-0.185209	-0.127171	0.113039	0.203217	1.122146	-0.728430	-0.867763	0.096482	0.096592	0.477859	0	0
19972	2.426605	-0.381879	9.643707	-0.140457	-0.123730	0.105445	0.202145	1.124362	-0.727607	-0.867983	0.098424	0.096956	0.476988	0	0
19973	2.340972	-0.202966	9.728218	-0.124263	-0.102687	0.090719	0.201348	1.126302	-0.729274	-0.868180	0.100095	0.097194	0.476233	0	0
19974	2.429379	-0.001200	9.864364	-0.081231	-0.095689	0.071684	0.196576	1.128952	-0.728261	-0.868319	0.101355	0.097630	0.475624	0	0
19975	2.454825	0.172518	10.106478	-0.048851	-0.067661	0.036797	0.194721	1.129929	-0.727962	-0.868367	0.102134	0.097970	0.475299	0	0
19976	2.388066	0.288789	10.204526	-0.005744	-0.065817	0.000151	0.195508	1.130339	-0.727317	-0.868271	0.102527	0.098578	0.475265	0	0
19977	2.310722	0.281884	10.108979	0.057027	-0.070062	-0.029343	0.192993	1.131458	-0.727267	-0.868112	0.102311	0.099500	0.475409	0	0
19978	2.194471	0.236828	10.022943	0.125202	-0.046298	-0.058692	0.192347	1.129251	-0.727802	-0.867887	0.101415	0.100621	0.475776	0	0
19979	2.191129	0.106997	10.031093	0.166345	-0.062029	-0.061118	0.190257	1.126777	-0.730147	-0.867694	0.100158	0.102015	0.476097	0	0
19980	2.163833	0.006041	9.982100	0.211185	-0.046206	-0.078369	0.189496	1.122638	-0.732266	-0.867457	0.098495	0.103564	0.476541	0	0
19981	2.115223	-0.032571	9.816243	0.184299	-0.046196	-0.064456	0.186462	1.120719	-0.730019	-0.867277	0.096984	0.104899	0.476887	0	0
19982	2.163061	-0.091180	9.649323	0.133263	-0.062830	-0.056980	0.187274	1.117675	-0.730584	-0.867041	0.096097	0.106199	0.477208	0	0
19983	2.210850	-0.159167	9.561608	0.084061	-0.067209	-0.058262	0.184647	1.116170	-0.732126	-0.866767	0.095548	0.107225	0.477585	0	0
19984	2.321234	-0.256243	9.559540	0.057175	-0.051530	-0.044356	0.182287	1.115218	-0.735497	-0.866528	0.095280	0.108051	0.477886	0	0
19985	2.387972	-0.377163	9.514314	0.076870	-0.023548	-0.037986	0.181771	1.113287	-0.735900	-0.866391	0.094599	0.108641	0.478137	0	0
19986	2.404371	-0.444912	9.424468	0.110932	-0.000762	-0.042959	0.182021	1.113006	-0.731334	-0.866262	0.093624	0.109283	0.478415	0	0
19987	2.466959	-0.471896	9.411601	0.144906	0.021952	-0.030317	0.182823	1.111621	-0.731621	-0.866272	0.092142	0.109795	0.478568	0	0
19988	2.478839	-0.498492	9.396772	0.168167	0.032450	-0.026594	0.181792	1.107482	-0.732169	-0.866308	0.090530	0.110407	0.478670	0	0
19989	2.502962	-0.498960	9.305231	0.179799	0.048198	-0.019408	0.182887	1.103887	-0.737448	-0.866426	0.088630	0.110848	0.478711	0	0
19990	2.548514	-0.547202	9.376385	0.195053	0.059570	-0.028092	0.183832	1.100566	-0.738017	-0.866503	0.086653	0.111355	0.478816	0	0
19991	2.637386	-0.615092	9.425308	0.182462	0.058627	-0.015893	0.183711	1.097249	-0.735566	-0.866643	0.084687	0.111716	0.478829	0	0
19992	2.704314	-0.711747	9.450056	0.190539	0.044631	-0.026499	0.184787	1.095034	-0.737564	-0.866699	0.082822	0.112328	0.478911	0	0
19993	2.767054	-0.717122	9.425420	0.196708	0.038450	-0.007110	0.185080	1.090335	-0.738138	-0.866863	0.080848	0.112928	0.478810	0	0
19994	2.851779	-0.686656	9.379375	0.176923	0.016513	0.010271	0.185895	1.087984	-0.740787	-0.867046	0.079276	0.113688	0.478562	0	0
19995	2.888321	-0.641285	9.365161	0.148260	0.032218	0.022454	0.185382	1.086191	-0.742364	-0.867299	0.077796	0.114093	0.478250	0	0
19996	2.810294	-0.744330	9.290145	0.110641	0.032225	0.032758	0.186740	1.082041	-0.746346	-0.867551	0.076749	0.114381	0.477893	0	0
19997	2.756683	-0.813540	9.330669	0.087256	-0.007180	0.046545	0.186484	1.081214	-0.747264	-0.867823	0.076027	0.114822	0.477409	0	0
19998	2.785446	-0.842709	9.303649	0.101554	0.002430	0.053719	0.185699	1.080113	-0.747655	-0.868130	0.075225	0.115309	0.476859	0	0
19999	2.732445	-0.823258	9.237035	0.096096	-0.023825	0.067705	0.186374	1.075963	-0.744963	-0.868487	0.074542	0.115928	0.476166	0	0
20000	2.694285	-0.755699	9.209301	0.088987	-0.027286	0.057092	0.185720	1.075000	-0.745094	-0.868765	0.073995	0.116610	0.475577	0	0
20001	2.675289	-0.712122	9.253226	0.090659	-0.025600	0.082678	0.185334	1.074312	-0.746924	-0.869184	0.073396	0.117211	0.474756	0	0
20002	2.675767	-0.644822	9.239575	0.054857	-0.029113	0.085062	0.187577	1.074438	-0.746695	-0.869566	0.073187	0.117726	0.473962	0	0
20003	2.681368	-0.538855	9.298427	0.022538	-0.036187	0.105967	0.185216	1.072794	-0.748505	-0.870030	0.073266	0.118083	0.473008	0	0
20004	2.735335	-0.423595	9.373791	-0.045500	-0.025763	0.116089	0.185479	1.072516	-0.747728	-0.870486	0.073950	0.118071	0.472065	0	0
20005	2.723894	-0.338960	9.492627	-0.077674	-0.025770	0.105298	0.184795	1.075973	-0.746638	-0.870882	0.074856	0.117866	0.471241	0	0
20006	2.731777	-0.254395	9.637733	-0.117101	-0.010098	0.119178	0.186907	1.075685	-0.746019	-0.871315	0.076093	0.117377	0.470364	0	0
20007	2.742291	-0.138669	9.754335	-0.142066	0.003907	0.101442	0.187154	1.078723	-0.745993	-0.871676	0.077416	0.116614	0.469670	0	0
20008	2.791279	-0.044952	9.851125	-0.111610	0.002153	0.091085	0.187678	1.079549	-0.746123	-0.871991	0.078513	0.116064	0.469038	0	0
20009	2.791758	0.020157	9.907146	-0.085490	0.040711	0.063230	0.188456	1.082308	-0.746500	-0.872256	0.079123	0.115275	0.468638	0	0
20010	2.738946	0.066073	9.843239	-0.039789	0.045155	0.051269	0.188847	1.082444	-0.745328	-0.872488	0.079346	0.114718	0.468304	0	0
20011	2.661743	0.074054	9.896872	-0.003849	0.061870	0.021656	0.188824	1.086174	-0.744768	-0.872646	0.079090	0.114157	0.468189	0	0
20012	2.604219	0.136793	9.816375	0.015992	0.093460	-0.000964	0.190664	1.086439	-0.742965	-0.872732	0.078541	0.113481	0.468286	0	0
20013	2.546497	0.170772	9.769196	0.025008	0.098768	-0.013190	0.193048	1.085874	-0.744182	-0.872791	0.077813	0.112758	0.468472	0	0
20014	2.457076	0.161718	9.726603	0.021521	0.121580	-0.025443	0.194117	1.084211	-0.744868	-0.872799	0.077056	0.111882	0.468793	0	0
20015	2.418667	0.199893	9.527893	0.015381	0.128677	-0.044824	0.194648	1.084070	-0.745400	-0.872734	0.076227	0.110872	0.469289	0	0
20016	2.464433	0.191584	9.287066	0.011033	0.128763	-0.066014	0.197571	1.081430	-0.746385	-0.872549	0.075482	0.109915	0.469978	0	0
20017	2.569908	0.086985	9.171995	0.027151	0.111275	-0.071297	0.199949	1.082108	-0.747982	-0.872346	0.074599	0.109132	0.470678	0	0
20018	2.637069	0.023907	9.165884	0.057586	0.063184	-0.088906	0.199954	1.080726	-0.746951	-0.872013	0.073731	0.108983	0.471466	0	0
20019	2.694161	-0.096790	9.168810	0.070104	0.090275	-0.079947	0.200476	1.080169	-0.744482	-0.871774	0.072566	0.108595	0.472177	0	0
20020	2.664845	-0.146808	9.255010	0.083498	0.072774	-0.081678	0.201549	1.077677	-0.745177	-0.871501	0.071435	0.108478	0.472881	0	0
20021	2.626745	-0.071938	9.258602	0.073614	0.051773	-0.078275	0.202068	1.079055	-0.744779	-0.871227	0.070427	0.108443	0.473543	0	0
20022	2.588256	-0.052313	9.285597	0.048556	0.067509	-0.073098	0.202869	1.077808	-0.745065	-0.870960	0.069634	0.108200	0.474207	0	0
20023	2.547004	-0.085195	9.439390	0.040494	0.063121	-0.076696	0.202738	1.077394	-0.744805	-0.870681	0.068865	0.107910	0.474898	0	0
20024	2.553999	-0.127810	9.679176	0.041329	0.065677	-0.069647	0.203681	1.075041	-0.746411	-0.870422	0.068147	0.107646	0.475535	0	0
20025	2.500815	-0.141326	9.842909	0.050335	0.065702	-0.087195	0.205939	1.072956	-0.746727	-0.870100	0.067269	0.107388	0.476307	0	0
20026	2.486326	-0.141227	9.838229	0.050415	0.083235	-0.099463	0.206204	1.072678	-0.746473	-0.869722	0.066357	0.107034	0.477204	0	0
20027	2.520501	-0.088681	9.804891	0.034323	0.058749	-0.108479	0.207269	1.071291	-0.746764	-0.869277	0.065630	0.106774	0.478172	0	0
20028	2.505910	-0.098599	9.670314	0.032617	0.060564	-0.122578	0.207262	1.071567	-0.745193	-0.868750	0.064955	0.106548	0.479272	0	0
20029	2.466667	-0.180367	9.573578	0.050553	0.051875	-0.132175	0.205954	1.069501	-0.745194	-0.868191	0.064098	0.106442	0.480422	0	0
20030	2.422419	-0.286185	9.464591	0.072000	0.020422	-0.133020	0.205425	1.069228	-0.744666	-0.867592	0.063263	0.106760	0.481544	0	0
20031	2.421954	-0.348932	9.394176	0.101474	0.000304	-0.125839	0.206238	1.067290	-0.747441	-0.867036	0.062223	0.107345	0.482549	0	0
20032	2.431029	-0.430755	9.402771	0.121988	-0.009343	-0.115170	0.203607	1.066062	-0.748197	-0.866518	0.061117	0.108150	0.483441	0	0
20033	2.416159	-0.487998	9.522409	0.102135	-0.004201	-0.080060	0.203879	1.064540	-0.747955	-0.866175	0.060150	0.108751	0.484042	0	0
20034	2.387207	-0.487478	9.618800	0.075165	0.004464	-0.052021	0.203890	1.063298	-0.749013	-0.865945	0.059451	0.109171	0.484444	0	0
20035	2.378006	-0.422550	9.590785	0.030282	0.021869	-0.013497	0.203902	1.061225	-0.749034	-0.865907	0.059059	0.109161	0.484562	0	0
20036	2.402705	-0.343560	9.528993	0.005241	0.010500	-0.017235	0.202297	1.062613	-0.745599	-0.865809	0.058975	0.109169	0.484746	0	0
20037	2.455864	-0.334736	9.403661	-0.005586	0.002584	0.003794	0.202837	1.061229	-0.746535	-0.865813	0.059013	0.109144	0.484741	0	0
20038	2.537437	-0.407637	9.368471	-0.023507	-0.007943	0.007112	0.202968	1.061367	-0.746536	-0.865797	0.059292	0.109159	0.484731	0	0
20039	2.681496	-0.519732	9.260191	-0.012852	-0.041232	0.017579	0.202568	1.062336	-0.747173	-0.865814	0.059633	0.109476	0.484587	0	0
20040	2.780505	-0.520396	9.295380	-0.014723	-0.057047	0.029814	0.202171	1.062615	-0.747165	-0.865859	0.060099	0.109944	0.484344	0	0
20041	2.749088	-0.522673	9.257171	-0.046935	-0.044801	0.034920	0.200720	1.063868	-0.749612	-0.865934	0.060786	0.110125	0.484083	0	0
20042	2.638748	-0.422861	9.367422	-0.057724	-0.039571	0.045486	0.200717	1.063729	-0.748569	-0.866046	0.061557	0.110224	0.483762	0	0
20043	2.542662	-0.354555	9.436331	-0.070269	-0.000221	0.059677	0.200705	1.065940	-0.748677	-0.866274	0.062266	0.109894	0.483338	0	0
20044	2.431984	-0.300567	9.505200	-0.049723	-0.007207	0.063369	0.200159	1.068152	-0.747210	-0.866511	0.062831	0.109740	0.482876	0	0
20045	2.451716	-0.242979	9.510499	-0.039917	0.004135	0.074942	0.199625	1.069261	-0.747452	-0.866835	0.063275	0.109510	0.482287	0	0
20046	2.446923	-0.238101	9.520210	-0.043454	0.009402	0.067007	0.200556	1.068565	-0.748126	-0.867111	0.063710	0.109240	0.481795	0	0
20047	2.519182	-0.262823	9.485656	-0.057791	0.002377	0.070376	0.200809	1.069945	-0.747332	-0.867399	0.064315	0.108943	0.481263	0	0
20048	2.634861	-0.297182	9.556363	-0.073851	-0.004642	0.056091	0.201333	1.070633	-0.747334	-0.867586	0.065069	0.108656	0.480888	0	0
20049	2.625447	-0.263390	9.571254	-0.082810	-0.001154	0.059573	0.201317	1.072290	-0.745357	-0.867800	0.065902	0.108279	0.480474	0	0
20050	2.635400	-0.222563	9.576444	-0.073911	-0.031785	0.061294	0.200515	1.074090	-0.745458	-0.867981	0.066792	0.108222	0.480037	0	0
20051	2.647617	-0.201143	9.533324	-0.081007	-0.013390	0.054261	0.200487	1.076160	-0.740995	-0.868155	0.067666	0.107966	0.479658	0	0
20052	2.616371	-0.179375	9.492987	-0.071996	0.000650	0.045581	0.200882	1.076158	-0.740609	-0.868295	0.068367	0.107648	0.479376	0	0
20053	2.551566	-0.123620	9.470153	-0.063068	0.000662	0.050964	0.200999	1.078644	-0.740455	-0.868479	0.069016	0.107359	0.479014	0	0
20054	2.539670	-0.099407	9.492165	-0.039682	0.011224	0.026508	0.199692	1.078654	-0.744355	-0.868561	0.069365	0.107116	0.478871	0	0
20055	2.530086	-0.089652	9.511586	-0.037889	0.000734	0.022082	0.200743	1.080168	-0.745140	-0.868623	0.069763	0.106967	0.478733	0	0
20056	2.554311	-0.077903	9.482672	-0.023542	-0.002747	0.015120	0.201263	1.082238	-0.746303	-0.868647	0.070027	0.106932	0.478660	0	0
20057	2.525238	-0.089835	9.439525	0.012305	0.016544	0.009291	0.200473	1.081967	-0.746424	-0.868700	0.069898	0.106895	0.478590	0	0
20058	2.510561	-0.116178	9.439348	0.040942	0.004319	0.004167	0.201140	1.080028	-0.745278	-0.868723	0.069557	0.107114	0.478549	0	0
20059	2.524653	-0.173810	9.505858	0.069549	-0.006191	0.004320	0.201019	1.077818	-0.744775	-0.868767	0.069034	0.107552	0.478446	0	0
20060	2.524484	-0.200018	9.587274	0.087480	0.011309	-0.000780	0.201559	1.076157	-0.745322	-0.868806	0.068250	0.107937	0.478402	0	0
20061	2.500407	-0.190208	9.587594	0.098228	0.020068	-0.000661	0.202089	1.074910	-0.743906	-0.868873	0.067347	0.108288	0.478328	0	0
20062	2.522102	-0.195210	9.580139	0.107180	0.023565	-0.000590	0.201313	1.073534	-0.746259	-0.868936	0.066333	0.108659	0.478271	0	0
20063	2.551386	-0.152166	9.573171	0.100033	0.035801	0.001164	0.202117	1.071319	-0.746032	-0.869028	0.065342	0.108881	0.478189	0	0
20064	2.570382	-0.195742	9.529245	0.091073	0.041041	0.006391	0.202924	1.070210	-0.748407	-0.869132	0.064392	0.109020	0.478098	0	0
20065	2.548659	-0.193270	9.495814	0.055279	0.042789	0.008788	0.203734	1.067167	-0.748450	-0.869238	0.063767	0.108963	0.478002	0	0
20066	2.581992	-0.258562	9.465936	0.040961	0.060268	0.014893	0.205965	1.066876	-0.744175	-0.869371	0.063170	0.108689	0.477903	0	0
20067	2.586480	-0.306660	9.479764	0.039164	0.065508	0.017531	0.204775	1.067435	-0.744674	-0.869532	0.062591	0.108355	0.477761	0	0
20068	2.598488	-0.316331	9.493970	0.033722	0.056720	0.030671	0.206229	1.067151	-0.744699	-0.869728	0.062091	0.108067	0.477534	0	0
20069	2.569684	-0.292060	9.492094	0.003338	0.065482	0.025208	0.208090	1.066866	-0.747604	-0.869903	0.061838	0.107561	0.477364	0	0
20070	2.494902	-0.281816	9.504873	0.004211	0.061993	0.028750	0.209551	1.064923	-0.746992	-0.870079	0.061566	0.107087	0.477183	0	0
20071	2.441953	-0.255150	9.438343	-0.016385	0.065501	0.035685	0.210604	1.066577	-0.748821	-0.870291	0.061499	0.106481	0.476942	0	0
20072	2.415532	-0.233479	9.378736	-0.039732	0.061969	0.054902	0.210599	1.066991	-0.748033	-0.870562	0.061638	0.105782	0.476585	0	0
20073	2.456630	-0.228806	9.438519	-0.054052	0.046204	0.049440	0.211652	1.067399	-0.747784	-0.870794	0.062008	0.105157	0.476251	0	0
20074	2.446912	-0.238241	9.474545	-0.025422	0.048831	0.049659	0.212957	1.069049	-0.745958	-0.871034	0.062080	0.104643	0.475915	0	0
20075	2.473396	-0.250357	9.512630	-0.000377	0.023464	0.042689	0.213496	1.067112	-0.745985	-0.871243	0.062086	0.104477	0.475570	0	0
20076	2.461550	-0.218959	9.525111	0.010341	0.016463	0.044514	0.215074	1.068347	-0.746128	-0.871447	0.061994	0.104419	0.475219	0	0
20077	2.423147	-0.185109	9.484974	-0.000370	0.037475	0.046293	0.213494	1.066973	-0.745072	-0.871687	0.061940	0.104129	0.474850	0	0
20078	2.403795	-0.189775	9.482684	-0.034359	0.019990	0.038938	0.215355	1.066135	-0.747199	-0.871840	0.062215	0.103831	0.474597	0	0
20079	2.360469	-0.170194	9.483283	-0.053144	0.010381	0.035258	0.215857	1.069447	-0.745345	-0.871966	0.062738	0.103535	0.474362	0	0
20080	2.370062	-0.179846	9.497510	-0.055867	0.006858	0.042270	0.216649	1.069581	-0.745355	-0.872107	0.063267	0.103247	0.474096	0	0
20081	2.360376	-0.184493	9.526381	-0.045162	-0.008021	0.044058	0.217172	1.069439	-0.743536	-0.872260	0.063817	0.103143	0.473764	0	0
20082	2.370175	-0.165298	9.536130	-0.003989	-0.001012	0.042622	0.215722	1.069586	-0.744688	-0.872426	0.063931	0.103169	0.473436	0	0
20083	2.365358	-0.162913	9.516972	0.010375	-0.007974	0.030367	0.215723	1.069448	-0.744559	-0.872549	0.063981	0.103336	0.473166	0	0
20084	2.375135	-0.146182	9.507466	-0.012845	-0.007960	0.021387	0.217579	1.068056	-0.744601	-0.872604	0.064183	0.103395	0.473025	0	0
20085	2.360706	-0.136565	9.469248	-0.041505	0.002520	0.031797	0.215731	1.068343	-0.745223	-0.872711	0.064636	0.103224	0.472803	0	0
20086	2.312437	-0.133709	9.493731	-0.043245	-0.006189	0.017669	0.215857	1.069171	-0.744694	-0.872728	0.065092	0.103125	0.472730	0	0
20087	2.297932	-0.135993	9.496233	-0.032513	0.002559	0.021307	0.215987	1.069446	-0.744563	-0.872791	0.065454	0.103002	0.472590	0	0
20088	2.293216	-0.121414	9.532492	-0.019988	0.020045	0.025871	0.215988	1.068755	-0.743786	-0.872890	0.065590	0.102779	0.472438	0	0
20089	2.278736	-0.121206	9.563863	0.021161	0.014805	0.025275	0.216245	1.069997	-0.743647	-0.873020	0.065426	0.102798	0.472217	0	0
20090	2.293124	-0.135699	9.580396	0.040966	0.023610	0.000771	0.215730	1.068619	-0.745351	-0.873042	0.064988	0.102849	0.472225	0	0
20091	2.300323	-0.142897	9.604284	0.039178	0.020982	-0.001018	0.217204	1.067923	-0.750345	-0.873066	0.064608	0.102915	0.472219	0	0
20092	2.307686	-0.126133	9.599607	0.026648	0.023598	0.000663	0.217202	1.067923	-0.749822	-0.873080	0.064295	0.102898	0.472240	0	0
20093	2.307554	-0.145308	9.621017	0.031988	0.004346	0.000628	0.218528	1.066949	-0.749721	-0.873089	0.064055	0.103073	0.472216	0	0
20094	2.317006	-0.174238	9.623007	0.026620	0.011338	0.002368	0.217987	1.066673	-0.745666	-0.873098	0.063802	0.103161	0.472216	0	0
20095	2.341284	-0.155259	9.598982	0.039167	0.018342	0.000720	0.217466	1.065709	-0.746059	-0.873127	0.063432	0.103247	0.472193	0	0
20096	2.403880	-0.179949	9.550091	0.041005	0.018358	-0.008983	0.219193	1.065148	-0.748182	-0.873099	0.063008	0.103350	0.472279	0	0
20097	2.418257	-0.194582	9.520958	0.039181	0.016591	-0.001078	0.218008	1.064602	-0.748169	-0.873117	0.062645	0.103453	0.472271	0	0
20098	2.435013	-0.214073	9.482136	0.030273	0.030601	-0.004626	0.219725	1.064039	-0.747417	-0.873114	0.062262	0.103395	0.472340	0	0
20099	2.427738	-0.218782	9.496564	0.030259	0.021850	-0.004656	0.219335	1.061553	-0.745084	-0.873115	0.061951	0.103413	0.472375	0	0
20100	2.434637	-0.266950	9.493547	0.019499	0.028830	0.002328	0.218274	1.062664	-0.745579	-0.873135	0.061678	0.103316	0.472395	0	0
20101	2.461225	-0.262443	9.462126	0.012357	0.013094	-0.004837	0.217884	1.062668	-0.747272	-0.873114	0.061567	0.103328	0.472445	0	0
20102	2.461101	-0.281508	9.519588	0.010498	0.014799	0.009249	0.220003	1.061551	-0.747315	-0.873149	0.061445	0.103306	0.472401	0	0
20103	2.417545	-0.295467	9.563065	0.005075	0.020022	0.021574	0.219467	1.063212	-0.747813	-0.873256	0.061397	0.103209	0.472231	0	0
20104	2.422338	-0.300344	9.553354	-0.010982	0.025289	0.012663	0.219606	1.061829	-0.747698	-0.873303	0.061417	0.102992	0.472189	0	0
20105	2.412606	-0.309948	9.534101	-0.005626	0.020044	0.014446	0.219211	1.061417	-0.747304	-0.873369	0.061457	0.102850	0.472092	0	0
20106	2.424745	-0.300451	9.524491	-0.014582	0.018286	0.016136	0.219740	1.060169	-0.745365	-0.873424	0.061545	0.102675	0.472018	0	0
20107	2.398151	-0.305039	9.529475	-0.016413	0.023517	0.026722	0.220533	1.060718	-0.746417	-0.873545	0.061679	0.102446	0.471827	0	0
20108	2.417545	-0.295467	9.563065	-0.012789	0.018284	0.014389	0.220270	1.060720	-0.746805	-0.873592	0.061750	0.102280	0.471766	0	0
20109	2.417542	-0.295511	9.548644	-0.019139	0.014742	0.032834	0.221585	1.062648	-0.748504	-0.873731	0.061958	0.102112	0.471518	0	0
20110	2.419982	-0.290822	9.515030	-0.016478	0.009489	0.037242	0.219474	1.062107	-0.748085	-0.873873	0.062125	0.101992	0.471258	0	0
20111	2.408124	-0.261763	9.549113	-0.018254	0.004247	0.031931	0.221581	1.062509	-0.747068	-0.873997	0.062377	0.101921	0.471010	0	0
20112	2.388835	-0.256882	9.522899	-0.028990	0.019992	0.037205	0.221311	1.062510	-0.745496	-0.874143	0.062604	0.101650	0.470767	0	0
20113	2.340678	-0.237285	9.516330	-0.030784	0.009511	0.035410	0.221171	1.064307	-0.745999	-0.874280	0.062945	0.101473	0.470505	0	0
20114	2.328465	-0.256454	9.509005	-0.034341	0.016522	0.032766	0.221695	1.065410	-0.746780	-0.874397	0.063231	0.101210	0.470306	0	0
20115	2.350469	-0.218185	9.494835	-0.025407	0.004270	0.032788	0.222614	1.066787	-0.747564	-0.874520	0.063546	0.101105	0.470057	0	0
