# Supplementary material for: Identification of Haptic Based Guiding Using Hard Reins
Source: PLoS One. 2015 Jul 22;10(7):e0132020. doi: 10.1371/journal.pone.0132020 (PMC4511788; doi:10.1371/journal.pone.0132020)
Supplement: S1 File — (ZIP) [file pone.0132020.s001.zip › MotionData1/Subject1/T12/sync12.txt]

// Start Time: 0
// Sample rate: 50.0Hz
// Scenario: 4.0
// Firmware Version: 2.6.1
Counter	Acc_X	Acc_Y	Acc_Z	Gyr_X	Gyr_Y	Gyr_Z	Mag_X	Mag_Y	Mag_Z	Quat_w	Quat_x	Quat_y	Quat_z	AnalogIn_1	AnalogIn_2
18900	1.210482	9.740176	0.110006	0.003859	0.023792	-0.010402	-0.614389	-0.409797	-0.619838	-0.131459	-0.053228	0.702839	0.697067	0	0
18901	1.210549	9.735321	0.100415	-0.000444	0.009772	-0.020230	-0.613992	-0.407796	-0.621004	-0.131380	-0.053424	0.702799	0.697107	0	0
18902	1.186125	9.744588	0.099596	-0.005264	-0.003845	-0.010602	-0.613583	-0.409331	-0.622420	-0.131316	-0.053432	0.702755	0.697164	0	0
18903	1.159243	9.758668	0.117923	0.009452	-0.016708	-0.024779	-0.614389	-0.409904	-0.621340	-0.131015	-0.053488	0.702816	0.697154	0	0
18904	1.147292	9.748739	0.108002	-0.003335	-0.016991	-0.017745	-0.614392	-0.408753	-0.622119	-0.130807	-0.053457	0.702799	0.697213	0	0
18905	1.118760	9.719089	0.095313	0.011157	-0.028298	-0.023069	-0.614123	-0.408796	-0.620490	-0.130437	-0.053422	0.702888	0.697195	0	0
18906	1.108941	9.723764	0.085348	-0.003474	-0.027751	-0.014268	-0.613583	-0.409835	-0.619031	-0.130177	-0.053290	0.702885	0.697257	0	0
18907	1.089223	9.742829	0.101450	-0.017685	-0.027696	-0.021382	-0.613044	-0.410118	-0.619592	-0.129839	-0.053209	0.702773	0.697439	0	0
18908	1.079173	9.762070	0.110625	-0.003461	-0.024196	-0.014241	-0.613449	-0.409718	-0.618076	-0.129605	-0.053103	0.702766	0.697498	0	0
18909	1.074754	9.735282	0.076990	0.003656	-0.022447	-0.010668	-0.613047	-0.409287	-0.618747	-0.129368	-0.053010	0.702801	0.697513	0	0
18910	1.050410	9.742124	0.085820	0.011304	-0.021969	-0.027434	-0.613583	-0.409702	-0.618618	-0.129051	-0.053032	0.702887	0.697484	0	0
18911	1.015408	9.799755	0.110792	0.002991	-0.031972	-0.021330	-0.613582	-0.410272	-0.618501	-0.128673	-0.052946	0.702924	0.697523	0	0
18912	1.037118	9.805004	0.111418	0.020071	-0.015024	-0.017637	-0.613446	-0.410863	-0.617568	-0.128468	-0.052959	0.703067	0.697415	0	0
18913	1.074152	9.761972	0.055104	0.018402	-0.018462	-0.022974	-0.612642	-0.409743	-0.617814	-0.128165	-0.052998	0.703193	0.697341	0	0
18914	1.114088	9.706863	0.073597	0.001896	-0.024194	-0.012460	-0.613716	-0.410420	-0.618095	-0.127942	-0.052888	0.703224	0.697359	0	0
18915	1.091433	9.755009	0.111055	-0.005213	-0.024166	-0.016017	-0.613986	-0.410162	-0.616722	-0.127662	-0.052808	0.703196	0.697444	0	0
18916	1.079285	9.757216	0.115480	0.003651	-0.033070	-0.012507	-0.614254	-0.410565	-0.617413	-0.127375	-0.052638	0.703250	0.697455	0	0
18917	1.089098	9.745253	0.077355	0.004255	-0.014804	-0.031839	-0.612638	-0.411162	-0.617723	-0.127046	-0.052745	0.703268	0.697489	0	0
18918	1.070258	9.715777	0.064963	0.003972	-0.036320	-0.024899	-0.612100	-0.411505	-0.615698	-0.126650	-0.052641	0.703322	0.697515	0	0
18919	1.064932	9.742387	0.081449	0.000441	-0.030971	-0.026644	-0.614114	-0.412302	-0.615973	-0.126246	-0.052593	0.703336	0.697577	0	0
18920	1.040057	9.773494	0.075637	0.013372	-0.014622	-0.036220	-0.612634	-0.412767	-0.615732	-0.125919	-0.052733	0.703422	0.697539	0	0
18921	1.060295	9.732593	0.086196	0.031123	-0.017358	-0.027344	-0.612097	-0.412669	-0.614374	-0.125590	-0.052823	0.703633	0.697379	0	0
18922	1.059859	9.754434	0.086017	0.007553	-0.029221	-0.023074	-0.612368	-0.412090	-0.614624	-0.125255	-0.052760	0.703703	0.697374	0	0
18923	1.030472	9.773324	0.109046	0.020190	-0.030850	-0.024808	-0.612364	-0.413220	-0.614797	-0.124856	-0.052724	0.703855	0.697294	0	0
18924	1.035372	9.766127	0.080363	0.018542	-0.028956	-0.030105	-0.612901	-0.413494	-0.614663	-0.124469	-0.052728	0.703997	0.697219	0	0
18925	1.075145	9.713438	0.062723	0.016273	-0.018786	-0.010604	-0.612364	-0.413248	-0.613572	-0.124256	-0.052670	0.704115	0.697143	0	0
18926	1.050676	9.722703	0.047458	0.010212	-0.007996	-0.017621	-0.612096	-0.412974	-0.613430	-0.124108	-0.052721	0.704179	0.697100	0	0
18927	1.030174	9.780596	0.060836	0.016223	-0.018833	-0.008829	-0.612094	-0.413861	-0.611825	-0.123907	-0.052650	0.704297	0.697022	0	0
18928	1.003455	9.784967	0.069612	-0.004760	-0.029897	-0.000119	-0.612365	-0.412968	-0.613427	-0.123736	-0.052407	0.704294	0.697075	0	0
18929	0.986995	9.760393	0.074107	0.016339	-0.014302	-0.012326	-0.611559	-0.413011	-0.612348	-0.123543	-0.052392	0.704405	0.696998	0	0
18930	0.996962	9.746008	0.069707	0.008924	-0.010138	-0.003483	-0.612095	-0.413424	-0.612355	-0.123480	-0.052328	0.704471	0.696947	0	0
18931	0.997065	9.736296	0.040896	0.007340	-0.004643	-0.010525	-0.611292	-0.412297	-0.612873	-0.123373	-0.052356	0.704508	0.696926	0	0
18932	1.012036	9.717148	0.055944	0.003582	0.002263	-0.003423	-0.612634	-0.413440	-0.611124	-0.123400	-0.052371	0.704521	0.696907	0	0
18933	0.996947	9.746007	0.064892	-0.003634	0.009271	-0.001630	-0.611561	-0.412316	-0.611781	-0.123460	-0.052419	0.704470	0.696945	0	0
18934	0.991614	9.765327	0.033288	0.005745	0.009698	-0.015742	-0.610748	-0.414286	-0.613216	-0.123454	-0.052577	0.704482	0.696922	0	0
18935	0.984411	9.767629	0.069159	0.007620	-0.004378	-0.021130	-0.611289	-0.413122	-0.613989	-0.123276	-0.052680	0.704515	0.696912	0	0
18936	0.982208	9.755449	0.061961	0.005538	-0.004659	-0.010528	-0.611153	-0.414185	-0.611029	-0.123204	-0.052700	0.704547	0.696891	0	0
18937	1.002023	9.731531	0.045899	0.005698	0.009655	-0.013976	-0.610885	-0.413914	-0.610751	-0.123176	-0.052848	0.704553	0.696878	0	0
18938	1.011317	9.746262	0.012371	0.020307	0.003773	-0.022810	-0.610615	-0.414065	-0.610623	-0.123071	-0.053032	0.704671	0.696764	0	0
18939	1.006614	9.741323	0.026707	0.023895	0.011760	-0.020979	-0.610882	-0.414906	-0.610783	-0.123000	-0.053266	0.704798	0.696630	0	0
18940	0.991883	9.750766	0.026184	-0.003056	0.000953	-0.024666	-0.611149	-0.415176	-0.611061	-0.122876	-0.053416	0.704755	0.696684	0	0
18941	1.006415	9.755888	0.055479	-0.008490	0.009734	-0.021979	-0.609670	-0.415207	-0.611215	-0.122801	-0.053602	0.704658	0.696781	0	0
18942	0.991228	9.789600	0.064388	0.004131	0.009861	-0.022821	-0.610750	-0.414050	-0.611165	-0.122748	-0.053810	0.704655	0.696777	0	0
18943	0.993821	9.775078	0.026060	0.000297	-0.011639	-0.017665	-0.611016	-0.414874	-0.612006	-0.122549	-0.053828	0.704648	0.696818	0	0
18944	1.014317	9.722043	0.041533	0.023748	0.000115	-0.017519	-0.608866	-0.414370	-0.611470	-0.122455	-0.053955	0.704797	0.696675	0	0
18945	0.991943	9.750769	0.045444	0.016737	0.010854	-0.022773	-0.609130	-0.416082	-0.610705	-0.122371	-0.054185	0.704874	0.696594	0	0
18946	0.961995	9.793923	0.044200	0.007804	0.015267	-0.024536	-0.608862	-0.415629	-0.612192	-0.122343	-0.054447	0.704889	0.696563	0	0
18947	0.983562	9.804024	0.030341	0.018720	-0.000467	-0.031680	-0.607924	-0.414813	-0.611632	-0.122116	-0.054663	0.704988	0.696485	0	0
18948	0.971624	9.789237	-0.006023	0.022466	0.010317	-0.035131	-0.608185	-0.417362	-0.611439	-0.121972	-0.054984	0.705106	0.696366	0	0
18949	0.953018	9.754916	0.024960	0.017289	0.028184	-0.040333	-0.608460	-0.415392	-0.610555	-0.121888	-0.055458	0.705156	0.696293	0	0
18950	1.025934	9.744101	0.022465	0.016135	0.035860	-0.063289	-0.609533	-0.416223	-0.610297	-0.121730	-0.056147	0.705182	0.696239	0	0
18951	1.094040	9.728340	0.000601	0.031033	0.052384	-0.079064	-0.608596	-0.415543	-0.603884	-0.121540	-0.057079	0.705275	0.696101	0	0
18952	1.167681	9.676265	-0.032856	0.056598	0.065332	-0.090407	-0.604559	-0.417095	-0.602075	-0.121376	-0.058211	0.705531	0.695777	0	0
18953	1.221233	9.667528	-0.014296	0.031728	0.054809	-0.104709	-0.604558	-0.417363	-0.602765	-0.121026	-0.059339	0.705610	0.695662	0	0
18954	1.208950	9.788682	-0.068547	0.017775	0.023235	-0.127058	-0.603476	-0.418637	-0.610037	-0.120342	-0.060399	0.705622	0.695678	0	0
18955	1.178884	9.841546	-0.045796	0.020963	-0.004560	-0.116613	-0.600244	-0.420423	-0.609588	-0.119498	-0.061183	0.705689	0.695687	0	0
18956	1.092083	9.827839	0.009419	0.028373	-0.014930	-0.126363	-0.599840	-0.420247	-0.611493	-0.118542	-0.061984	0.705819	0.695648	0	0
18957	1.078061	9.815455	0.095745	0.032148	-0.021812	-0.134350	-0.598497	-0.420177	-0.609736	-0.117448	-0.062784	0.705971	0.695607	0	0
18958	1.108012	9.769873	0.082564	0.050413	-0.025840	-0.144932	-0.597416	-0.422068	-0.608721	-0.116270	-0.063666	0.706252	0.695439	0	0
18959	1.116377	9.609812	0.185135	0.062822	-0.041846	-0.140573	-0.595797	-0.424156	-0.605811	-0.114973	-0.064404	0.706634	0.695199	0	0
18960	1.018063	9.644419	-0.029985	0.048615	-0.071030	-0.152272	-0.593911	-0.425339	-0.605599	-0.113428	-0.065023	0.706946	0.695078	0	0
18961	0.906692	9.761353	-0.022249	0.028572	-0.061687	-0.141647	-0.591759	-0.425313	-0.608892	-0.112007	-0.065590	0.707108	0.695090	0	0
18962	0.840706	9.789288	-0.019670	0.024121	-0.040436	-0.139743	-0.591480	-0.428759	-0.607236	-0.110785	-0.066309	0.707220	0.695104	0	0
18963	0.761199	9.761138	-0.048378	0.007030	-0.008714	-0.134270	-0.588522	-0.428801	-0.608362	-0.109804	-0.067166	0.707175	0.695223	0	0
18964	0.707022	9.815998	0.026579	0.005801	0.020138	-0.150879	-0.587175	-0.429899	-0.605144	-0.108942	-0.068362	0.707083	0.695335	0	0
18965	0.635795	9.855970	-0.019240	0.025018	0.021524	-0.128693	-0.585693	-0.430927	-0.605059	-0.108202	-0.069409	0.707131	0.695298	0	0
18966	0.587001	9.748267	-0.034368	0.020242	0.051369	-0.078993	-0.584889	-0.429951	-0.605173	-0.108052	-0.070331	0.707153	0.695207	0	0
18967	0.615853	9.637119	-0.042273	-0.004899	0.057403	-0.079919	-0.583138	-0.431266	-0.605236	-0.107926	-0.071250	0.706986	0.695303	0	0
18968	0.556337	9.704012	-0.047012	-0.041538	0.035254	-0.059831	-0.581926	-0.431677	-0.607034	-0.107840	-0.071859	0.706608	0.695638	0	0
18969	0.381806	9.836800	0.014035	-0.043615	0.017273	-0.052848	-0.581659	-0.430966	-0.607422	-0.107646	-0.072265	0.706234	0.696006	0	0
18970	0.179451	9.893816	-0.004642	-0.026473	0.014838	-0.020941	-0.582192	-0.432480	-0.608827	-0.107675	-0.072473	0.706010	0.696206	0	0
18971	0.107575	9.841524	-0.071450	-0.034246	0.031933	0.003918	-0.581655	-0.432087	-0.608003	-0.107971	-0.072593	0.705726	0.696436	0	0
18972	0.097484	9.851045	-0.136829	-0.051085	0.067436	0.000559	-0.579769	-0.433219	-0.609969	-0.108537	-0.072987	0.705289	0.696749	0	0
18973	0.128124	9.788492	-0.039125	-0.033981	0.101233	0.006127	-0.579775	-0.431214	-0.610857	-0.109335	-0.073576	0.704933	0.696923	0	0
18974	0.042636	9.699546	-0.043484	-0.021215	0.084661	-0.002757	-0.580044	-0.431221	-0.610310	-0.109974	-0.074142	0.704682	0.697016	0	0
18975	-0.059052	9.678268	-0.145143	-0.068005	0.083370	-0.002886	-0.577892	-0.431201	-0.613330	-0.110605	-0.074635	0.704100	0.697452	0	0
18976	0.041497	9.743214	-0.128104	-0.091518	0.111410	0.006035	-0.579237	-0.430572	-0.614656	-0.111547	-0.075249	0.703335	0.698008	0	0
18977	0.286155	9.759798	-0.062946	-0.069409	0.122720	-0.011561	-0.577628	-0.429137	-0.617080	-0.112393	-0.076078	0.702691	0.698431	0	0
18978	0.521615	9.744653	-0.041162	-0.059897	0.091425	-0.036537	-0.578430	-0.430213	-0.618740	-0.112873	-0.076886	0.702134	0.698825	0	0
18979	0.677458	9.696492	-0.113050	-0.060670	0.056961	-0.080995	-0.577357	-0.429351	-0.620359	-0.112766	-0.077752	0.701570	0.699312	0	0
18980	0.704427	9.667841	-0.196261	-0.065445	-0.015102	-0.116837	-0.575469	-0.431100	-0.620165	-0.111941	-0.078374	0.701030	0.699917	0	0
18981	0.664736	9.613728	-0.059855	-0.073717	-0.061412	-0.152514	-0.573854	-0.431171	-0.624817	-0.110515	-0.078897	0.700450	0.700665	0	0
18982	0.586766	9.646308	0.014540	-0.128751	-0.090382	-0.186453	-0.571705	-0.430340	-0.626177	-0.108731	-0.079415	0.699490	0.701843	0	0
18983	0.478672	9.717174	0.001059	-0.151953	-0.099254	-0.195402	-0.568204	-0.432100	-0.627092	-0.106800	-0.079886	0.698363	0.703208	0	0
18984	0.414502	9.769413	-0.035007	-0.151220	-0.125966	-0.193790	-0.567402	-0.430426	-0.626775	-0.104730	-0.080177	0.697268	0.704571	0	0
18985	0.236405	9.707919	-0.027972	-0.150495	-0.124370	-0.186664	-0.565246	-0.431841	-0.629025	-0.102683	-0.080410	0.696175	0.705926	0	0
18986	0.066642	9.588309	-0.051538	-0.156538	-0.133893	-0.163715	-0.562690	-0.432195	-0.628522	-0.100775	-0.080431	0.695064	0.707291	0	0
18987	0.105881	9.569603	-0.023712	-0.212547	-0.107996	-0.151356	-0.561621	-0.429932	-0.629414	-0.099138	-0.080472	0.693535	0.709017	0	0
18988	0.239191	9.596317	0.148688	-0.276718	-0.081368	-0.170871	-0.558392	-0.430186	-0.633955	-0.097640	-0.080793	0.691504	0.711169	0	0
18989	0.363669	9.671404	0.132683	-0.297659	-0.080922	-0.195718	-0.557850	-0.430879	-0.641338	-0.095943	-0.081247	0.689293	0.713490	0	0
18990	0.471299	9.619947	0.121931	-0.271980	-0.077654	-0.246914	-0.555164	-0.429430	-0.645409	-0.093928	-0.082126	0.687212	0.715662	0	0
18991	0.452599	9.607485	0.261074	-0.272577	-0.134027	-0.268494	-0.550992	-0.430501	-0.646173	-0.091325	-0.082721	0.685152	0.717902	0	0
18992	0.327157	9.721750	0.400800	-0.331114	-0.237964	-0.184451	-0.548842	-0.429607	-0.650255	-0.088706	-0.081966	0.682823	0.720531	0	0
18993	0.298863	9.811065	0.447403	-0.359918	-0.216126	-0.214459	-0.545885	-0.429008	-0.654628	-0.085997	-0.081517	0.680230	0.723358	0	0
18994	0.409012	9.915050	0.681099	-0.366195	-0.216119	-0.216281	-0.545752	-0.427875	-0.660858	-0.083331	-0.081110	0.677572	0.726205	0	0
18995	0.436586	10.015100	0.835257	-0.332901	-0.266228	-0.191757	-0.544544	-0.426839	-0.663971	-0.080425	-0.080159	0.675204	0.728839	0	0
18996	0.223232	10.008793	0.770982	-0.288777	-0.304758	-0.165294	-0.541862	-0.423786	-0.670033	-0.077473	-0.078829	0.673193	0.731160	0	0
18997	0.041697	9.869547	0.732760	-0.210487	-0.298769	-0.129600	-0.542129	-0.423868	-0.672348	-0.074702	-0.077314	0.671769	0.732918	0	0
18998	-0.072996	9.780066	0.686584	-0.208184	-0.269869	-0.075449	-0.542670	-0.422707	-0.672985	-0.072575	-0.075693	0.670371	0.734579	0	0
18999	-0.199904	9.831176	0.730450	-0.237504	-0.254667	-0.053317	-0.543203	-0.424240	-0.673573	-0.070678	-0.073967	0.668757	0.736408	0	0
19000	-0.261105	10.004869	0.866884	-0.253210	-0.172879	-0.058145	-0.543474	-0.423318	-0.676400	-0.069358	-0.072908	0.666957	0.738270	0	0
19001	-0.190333	10.122695	0.998161	-0.175143	-0.113148	-0.073455	-0.544014	-0.422415	-0.678135	-0.068211	-0.072403	0.665678	0.739579	0	0
19002	-0.351045	9.163272	0.836771	-0.305192	-0.008622	-0.103174	-0.541599	-0.420400	-0.681911	-0.067688	-0.072821	0.663337	0.741687	0	0
19003	-0.300892	10.069703	0.956651	-0.428204	0.073945	-0.067719	-0.540665	-0.417134	-0.689307	-0.068010	-0.073491	0.660047	0.744521	0	0
19004	0.000818	10.364142	1.656989	-0.157962	-0.071173	-0.037837	-0.540530	-0.416738	-0.694335	-0.067457	-0.073112	0.658878	0.745643	0	0
19005	-0.333486	9.772949	1.039738	-0.157920	-0.132342	-0.046956	-0.540529	-0.416990	-0.695706	-0.066373	-0.072290	0.657745	0.746820	0	0
19006	-0.266380	9.844591	1.253098	-0.126061	-0.048441	-0.012747	-0.539998	-0.414233	-0.699027	-0.066133	-0.071937	0.656814	0.747695	0	0
19007	-0.239939	9.905714	0.803285	-0.101114	-0.036991	-0.000216	-0.540807	-0.413327	-0.700623	-0.065983	-0.071557	0.656073	0.748394	0	0
19008	-0.165295	9.860979	1.133305	-0.065189	0.110181	-0.006257	-0.540809	-0.412292	-0.702496	-0.066786	-0.072386	0.655495	0.748749	0	0
19009	-0.015112	9.819976	0.849348	-0.034711	0.174883	-0.023454	-0.540537	-0.413425	-0.702808	-0.067805	-0.073788	0.655094	0.748873	0	0
19010	-0.134686	9.817860	1.344004	-0.062042	0.303526	-0.057181	-0.536507	-0.411755	-0.705525	-0.069487	-0.076396	0.654366	0.749093	0	0
19011	-0.017743	9.577240	1.551621	-0.196346	0.250872	-0.058844	-0.533548	-0.411395	-0.711813	-0.070862	-0.078485	0.652665	0.750232	0	0
19012	0.106926	10.145151	1.640232	-0.112750	0.020636	0.004430	-0.533281	-0.410300	-0.716548	-0.071210	-0.078547	0.651794	0.750949	0	0
19013	-0.060068	9.984305	1.465403	-0.062488	-0.028737	-0.031928	-0.532342	-0.409460	-0.717076	-0.070858	-0.078454	0.651312	0.751410	0	0
19014	-0.217697	10.127115	1.570223	0.159724	-0.041047	0.002311	-0.533551	-0.410344	-0.714367	-0.070572	-0.078257	0.652529	0.750401	0	0
19015	-0.200015	9.469536	1.479435	0.187577	0.004194	-0.020272	-0.532875	-0.411820	-0.712516	-0.070326	-0.078512	0.653908	0.749196	0	0
19016	-0.222663	9.233621	1.259049	0.005710	0.009640	-0.015483	-0.532203	-0.411753	-0.709934	-0.070355	-0.078701	0.653919	0.749163	0	0
19017	-0.129157	9.565502	1.500144	-0.084250	-0.018422	0.010537	-0.532203	-0.411370	-0.714280	-0.070406	-0.078393	0.653300	0.749731	0	0
19018	-0.101978	9.704400	1.774362	-0.084684	-0.099297	0.045363	-0.533547	-0.411628	-0.714000	-0.070260	-0.077312	0.652757	0.750330	0	0
19019	-0.142522	9.759478	1.563268	-0.055069	-0.142472	0.075250	-0.537050	-0.408987	-0.714418	-0.069965	-0.075671	0.652490	0.750757	0	0
19020	-0.424668	9.523703	1.289178	-0.033469	-0.001701	0.033861	-0.537322	-0.408143	-0.713843	-0.070326	-0.075431	0.652252	0.750954	0	0
19021	-0.147078	9.842000	2.176365	0.006639	-0.155477	0.119548	-0.538665	-0.408679	-0.713845	-0.070232	-0.073445	0.652488	0.750954	0	0
19022	-0.406120	9.543445	1.147568	0.086948	-0.106105	0.090151	-0.542295	-0.408608	-0.713255	-0.070248	-0.072140	0.653268	0.750401	0	0
19023	-0.322541	9.426050	1.545815	-0.012805	0.084287	0.015886	-0.541351	-0.409744	-0.714120	-0.070953	-0.072618	0.653112	0.750425	0	0
19024	-0.280212	9.611318	1.538494	-0.054054	0.030090	0.000364	-0.540408	-0.410354	-0.713198	-0.071277	-0.072814	0.652672	0.750757	0	0
19025	-0.291368	9.679086	1.503939	-0.089336	0.110131	-0.012495	-0.540008	-0.408872	-0.716423	-0.071992	-0.073618	0.651901	0.751281	0	0
19026	-0.475826	9.221781	1.600427	-0.152509	0.273852	-0.111490	-0.538664	-0.408097	-0.720636	-0.073138	-0.076302	0.650459	0.752151	0	0
19027	-0.496083	9.981255	1.519449	-0.187119	0.356433	-0.082804	-0.536543	-0.397510	-0.727128	-0.075000	-0.079345	0.648709	0.753164	0	0
19028	-0.556257	9.817496	1.384030	-0.090897	0.580963	-0.141160	-0.531972	-0.396948	-0.731521	-0.077857	-0.084573	0.647452	0.753386	0	0
19029	-0.612795	9.770369	1.601714	-0.061646	0.694955	-0.138562	-0.525519	-0.396114	-0.737290	-0.081386	-0.090618	0.646300	0.753300	0	0
19030	-0.445998	9.797676	1.637922	-0.048887	0.698878	-0.076650	-0.519334	-0.395448	-0.741699	-0.085439	-0.096333	0.645266	0.753028	0	0
19031	-0.233684	9.752995	1.818099	-0.062630	0.529641	0.003511	-0.516379	-0.394644	-0.742661	-0.088965	-0.100207	0.644323	0.752922	0	0
19032	-0.157510	9.545578	1.605345	-0.146852	0.394796	0.034207	-0.512078	-0.393839	-0.745000	-0.091980	-0.102821	0.642884	0.753437	0	0
19033	-0.148759	9.463191	1.553275	-0.270598	0.333963	0.006911	-0.510468	-0.392033	-0.751226	-0.094481	-0.105005	0.640526	0.754834	0	0
19034	-0.354934	9.835733	1.551359	-0.289427	0.416151	-0.015579	-0.507113	-0.388749	-0.761782	-0.097417	-0.107979	0.637910	0.756255	0	0
19035	-0.362135	9.823459	1.495863	-0.212018	0.502679	-0.000634	-0.505905	-0.387226	-0.767603	-0.100871	-0.111538	0.635794	0.757067	0	0
19036	-0.201638	9.828821	1.700553	-0.137031	0.487730	0.018915	-0.501067	-0.386157	-0.769668	-0.104341	-0.114969	0.634266	0.757365	0	0
19037	-0.105490	9.896131	1.873914	-0.065771	0.347908	0.088942	-0.498380	-0.384973	-0.774564	-0.107322	-0.116930	0.633490	0.757297	0	0
19038	0.016204	9.835196	1.651823	-0.008198	0.212129	0.134207	-0.500131	-0.384064	-0.775331	-0.109777	-0.117685	0.633342	0.756952	0	0
19039	0.159257	9.951890	1.640888	0.105222	0.174172	0.126327	-0.500540	-0.381880	-0.777435	-0.111741	-0.118276	0.634083	0.755952	0	0
19040	0.368823	9.873138	1.503476	0.201295	0.044692	0.146094	-0.501210	-0.382897	-0.775690	-0.112990	-0.117932	0.635710	0.754453	0	0
19041	0.343266	9.700315	1.528069	0.206036	-0.135547	0.173259	-0.503757	-0.385284	-0.774103	-0.113223	-0.115993	0.637608	0.753115	0	0
19042	0.150439	9.881310	1.472640	0.204513	-0.265292	0.241418	-0.508057	-0.386730	-0.768515	-0.113225	-0.112719	0.639706	0.751832	0	0
19043	-0.027185	10.014019	1.321750	0.282109	-0.305200	0.227298	-0.511525	-0.396670	-0.764166	-0.112696	-0.109239	0.642412	0.750116	0	0
19044	0.316258	10.078534	1.505128	0.327138	-0.430344	0.270760	-0.518512	-0.399278	-0.754635	-0.111722	-0.104677	0.645617	0.748157	0	0
19045	0.405456	9.480516	1.413678	0.265909	-0.641782	0.134842	-0.524293	-0.400344	-0.745613	-0.108342	-0.099248	0.648438	0.746953	0	0
19046	0.131669	9.880908	0.899131	0.121166	-0.572758	0.277223	-0.531289	-0.399463	-0.739918	-0.106723	-0.093365	0.650205	0.746409	0	0
19047	0.008536	9.703862	0.696883	0.024440	-0.183866	0.193691	-0.538012	-0.399504	-0.737526	-0.106985	-0.090707	0.650755	0.746220	0	0
19048	0.011826	9.936997	0.909474	0.004235	0.277633	0.221320	-0.539359	-0.398466	-0.738158	-0.110571	-0.091393	0.650668	0.745690	0	0
19049	0.510447	9.812585	1.455319	0.104088	0.286648	0.324126	-0.541913	-0.398480	-0.741124	-0.114792	-0.091483	0.651409	0.744392	0	0
19050	0.575479	9.447177	1.320448	0.152266	0.207067	0.394499	-0.546350	-0.398564	-0.739169	-0.119077	-0.090687	0.652640	0.742737	0	0
19051	0.605571	9.384597	1.244811	0.107946	0.206534	0.436790	-0.549857	-0.394971	-0.737786	-0.123608	-0.089443	0.653576	0.741323	0	0
19052	0.626821	9.564648	1.436688	0.073563	0.201679	0.441939	-0.552819	-0.393459	-0.738928	-0.128287	-0.088209	0.654239	0.740090	0	0
19053	0.504557	9.644986	1.600840	0.095501	0.175628	0.424179	-0.557393	-0.392624	-0.739801	-0.132528	-0.086798	0.655079	0.738765	0	0
19054	0.378258	9.657260	1.592057	0.130410	0.160632	0.395045	-0.564256	-0.390809	-0.737891	-0.136532	-0.085635	0.656147	0.737222	0	0
19055	0.333143	9.515656	1.760251	0.153118	0.193722	0.359092	-0.568158	-0.389756	-0.736586	-0.140356	-0.084859	0.657302	0.735563	0	0
19056	0.342791	9.501254	1.654735	0.150641	0.237223	0.324885	-0.570315	-0.388029	-0.735551	-0.144306	-0.084731	0.658330	0.733892	0	0
19057	0.477783	9.644496	1.561506	0.158995	0.332212	0.298079	-0.573811	-0.387971	-0.734555	-0.148582	-0.085379	0.659250	0.732136	0	0
19058	0.795160	9.662402	1.638514	0.185570	0.410763	0.259693	-0.573810	-0.388236	-0.735381	-0.153143	-0.086986	0.660196	0.730152	0	0
19059	1.209967	9.526702	1.666712	0.179079	0.453889	0.240413	-0.575025	-0.386483	-0.736399	-0.157777	-0.088928	0.660994	0.728207	0	0
19060	1.459942	9.385578	1.651375	0.092382	0.405974	0.243322	-0.575964	-0.387003	-0.737495	-0.162259	-0.090456	0.661220	0.726827	0	0
19061	1.539440	9.294775	1.693016	0.011381	0.309684	0.226524	-0.575700	-0.385307	-0.737579	-0.165985	-0.091164	0.660984	0.726112	0	0
19062	1.505374	9.313586	1.768862	-0.034671	0.192302	0.211488	-0.578261	-0.382910	-0.740604	-0.168945	-0.091151	0.660587	0.725792	0	0
19063	1.402579	9.379705	1.868722	-0.046464	0.100052	0.198501	-0.578800	-0.382605	-0.740997	-0.171136	-0.090420	0.660241	0.725685	0	0
19064	1.230172	9.527097	1.927316	-0.023253	0.018626	0.191011	-0.582033	-0.380212	-0.743197	-0.172791	-0.089302	0.660195	0.725473	0	0
19065	1.141312	9.608024	1.928793	0.030973	-0.033826	0.173180	-0.584992	-0.379880	-0.742334	-0.173845	-0.087898	0.660609	0.725015	0	0
19066	1.041552	9.747015	1.915054	0.068185	-0.087281	0.118158	-0.587684	-0.379299	-0.740241	-0.174173	-0.086635	0.661344	0.724418	0	0
19067	0.914209	9.805390	1.867375	0.143664	-0.058545	0.060256	-0.589026	-0.380171	-0.737938	-0.174147	-0.085994	0.662513	0.723432	0	0
19068	0.884306	9.836400	1.803633	0.160585	-0.034724	0.037482	-0.589833	-0.380470	-0.736440	-0.174146	-0.085796	0.663754	0.722318	0	0
19069	1.074702	9.757308	1.733039	0.174384	0.009938	0.034238	-0.590635	-0.382233	-0.732947	-0.174360	-0.085875	0.664996	0.721113	0	0
19070	1.271830	9.612811	1.846100	0.183387	0.039198	0.005239	-0.590901	-0.383743	-0.728634	-0.174577	-0.086448	0.666243	0.719840	0	0
19071	1.373948	9.597672	1.854163	0.190517	-0.022768	-0.003114	-0.591434	-0.385468	-0.727050	-0.174290	-0.086566	0.667620	0.718619	0	0
19072	1.308835	9.688730	1.764815	0.239748	-0.029691	0.005849	-0.591164	-0.386399	-0.723814	-0.174002	-0.086736	0.669387	0.717022	0	0
19073	1.323500	9.684143	1.774929	0.321404	-0.045161	0.012192	-0.592236	-0.388224	-0.717323	-0.173561	-0.086816	0.671744	0.714913	0	0
19074	1.445683	9.620805	1.692494	0.364947	-0.048850	0.032616	-0.592766	-0.391425	-0.713199	-0.173212	-0.086874	0.674452	0.712436	0	0
19075	1.572958	9.542992	1.595880	0.378415	-0.036374	0.036252	-0.593567	-0.394128	-0.705786	-0.172953	-0.086949	0.677201	0.709877	0	0
19076	1.699132	9.520995	1.503627	0.398525	-0.051851	0.022046	-0.594906	-0.396492	-0.700263	-0.172466	-0.087108	0.680126	0.707175	0	0
19077	1.838940	9.771131	1.308632	0.411375	-0.070040	0.043152	-0.596384	-0.397581	-0.694561	-0.171997	-0.086947	0.683148	0.704390	0	0
19078	1.953630	9.773157	0.801790	0.446544	-0.040502	0.046974	-0.596377	-0.400762	-0.685675	-0.171713	-0.087092	0.686390	0.701284	0	0
19079	1.955329	9.382296	0.405181	0.407231	0.011602	0.047210	-0.599315	-0.408419	-0.676355	-0.171833	-0.087464	0.689223	0.698424	0	0
19080	1.818554	9.173451	0.287009	0.223597	0.015295	0.050235	-0.599178	-0.409926	-0.672591	-0.172141	-0.087589	0.690793	0.696779	0	0
19081	1.345920	9.157580	0.176332	0.026914	-0.038213	0.059992	-0.600258	-0.408712	-0.668862	-0.172339	-0.086868	0.691061	0.696554	0	0
19082	0.917196	9.402285	0.267250	-0.082983	0.007675	0.071516	-0.603214	-0.409182	-0.670069	-0.173015	-0.086269	0.690524	0.696993	0	0
19083	0.868048	9.709723	0.460821	-0.023691	0.122310	0.094531	-0.603485	-0.408606	-0.670183	-0.174605	-0.086344	0.690191	0.696918	0	0
19084	1.115502	9.947271	0.505139	0.078040	0.166671	0.133968	-0.605370	-0.407343	-0.673934	-0.176676	-0.086704	0.690550	0.695995	0	0
19085	1.502673	10.061088	0.265804	0.142809	0.129140	0.128543	-0.605910	-0.406968	-0.671191	-0.178403	-0.086884	0.691388	0.694699	0	0
19086	1.553758	10.246483	-0.037346	0.138089	0.047385	0.089094	-0.606580	-0.407717	-0.668756	-0.179281	-0.086827	0.692332	0.693539	0	0
19087	1.227174	10.298793	-0.283678	0.142060	-0.021339	0.063988	-0.608192	-0.408262	-0.668074	-0.179517	-0.086408	0.693375	0.692487	0	0
19088	0.883267	10.260976	-0.445606	0.164873	0.024191	0.027300	-0.609536	-0.408892	-0.663993	-0.179789	-0.086672	0.694488	0.691267	0	0
19089	0.760187	10.115513	-0.431435	0.168162	0.078801	0.048910	-0.610069	-0.410910	-0.662009	-0.180587	-0.087101	0.695518	0.689968	0	0
19090	0.967765	10.029452	-0.477376	0.123964	0.143025	0.097766	-0.608723	-0.411532	-0.660955	-0.182210	-0.087627	0.696190	0.688796	0	0
19091	1.222982	10.007390	-0.382715	0.116263	0.112426	0.110750	-0.611814	-0.411870	-0.661611	-0.183710	-0.087766	0.696853	0.687709	0	0
19092	1.306855	10.156984	-0.506448	0.173766	0.040235	0.101606	-0.612623	-0.411669	-0.657237	-0.184602	-0.087653	0.698053	0.686266	0	0
19093	1.119707	10.080771	-0.388845	0.300131	-0.011488	0.078727	-0.613689	-0.415103	-0.654748	-0.184852	-0.087505	0.700174	0.684054	0	0
19094	0.914773	9.647350	-0.485748	0.334706	-0.039231	0.061041	-0.616651	-0.414631	-0.647616	-0.184772	-0.087432	0.702575	0.681618	0	0
19095	0.763998	9.382398	-0.786881	0.204036	0.006316	0.043293	-0.615578	-0.414181	-0.643664	-0.184982	-0.087479	0.703968	0.680117	0	0
19096	0.761403	9.494009	-0.903352	0.060660	0.057025	0.029021	-0.617585	-0.417583	-0.641572	-0.185606	-0.087788	0.704289	0.679574	0	0
19097	0.833436	9.789073	-0.787818	0.054156	0.091289	0.007971	-0.620140	-0.417528	-0.641404	-0.186300	-0.088388	0.704475	0.679114	0	0
19098	0.858989	9.762859	-0.536478	0.152974	0.099062	0.015393	-0.618654	-0.419696	-0.641083	-0.187060	-0.089266	0.705329	0.677902	0	0
19099	0.865340	9.432808	-0.610826	0.189221	0.103943	-0.026000	-0.617311	-0.419305	-0.640949	-0.187488	-0.090447	0.706375	0.676537	0	0
19100	0.952211	9.305703	-0.766082	0.116099	0.117270	-0.014661	-0.616505	-0.419370	-0.638918	-0.188210	-0.091597	0.706913	0.675619	0	0
19101	1.031357	9.362986	-0.667794	0.035603	0.113588	-0.000814	-0.617040	-0.420711	-0.635550	-0.189012	-0.092379	0.706923	0.675278	0	0
19102	1.114206	9.461594	-0.670810	0.012097	0.092004	-0.034643	-0.615291	-0.420855	-0.637210	-0.189519	-0.093306	0.706785	0.675153	0	0
19103	1.209249	9.424469	-0.739832	0.010932	0.085499	-0.059460	-0.614751	-0.421600	-0.636151	-0.189746	-0.094268	0.706628	0.675120	0	0
19104	1.306321	9.411660	-0.780088	0.004974	0.114930	-0.100862	-0.613530	-0.424911	-0.641311	-0.189999	-0.095831	0.706330	0.675141	0	0
19105	1.431265	9.472196	-0.740601	-0.022001	0.105891	-0.103688	-0.611249	-0.423119	-0.641416	-0.190102	-0.097181	0.705870	0.675399	0	0
19106	1.551175	9.549638	-0.653250	-0.037970	0.086517	-0.116270	-0.609092	-0.424969	-0.643272	-0.190100	-0.098588	0.705316	0.675775	0	0
19107	1.574027	9.635031	-0.552087	-0.045484	0.040145	-0.113065	-0.607480	-0.424414	-0.644362	-0.189698	-0.099514	0.704812	0.676277	0	0
19108	1.451473	9.608548	-0.387137	-0.036876	-0.023882	-0.109888	-0.605863	-0.425572	-0.644963	-0.188985	-0.100158	0.704475	0.676733	0	0
19109	1.322257	9.620751	-0.552483	-0.070303	-0.067634	-0.078414	-0.604248	-0.426172	-0.645138	-0.188082	-0.100064	0.704042	0.677449	0	0
19110	1.287336	9.649235	-0.686171	-0.081576	-0.028342	-0.053434	-0.604248	-0.425842	-0.647170	-0.187787	-0.100218	0.703462	0.678111	0	0
19111	1.331038	9.645172	-0.687206	-0.064865	0.011280	-0.031919	-0.604385	-0.424982	-0.647413	-0.187748	-0.100343	0.702964	0.678619	0	0
19112	1.322382	9.611040	-0.574072	-0.056699	0.037977	-0.029954	-0.603708	-0.426257	-0.648143	-0.188054	-0.100829	0.702451	0.678993	0	0
19113	1.381993	9.534435	-0.600552	-0.056627	0.094700	-0.022528	-0.602901	-0.426083	-0.650326	-0.188656	-0.101469	0.701863	0.679339	0	0
19114	1.431437	9.486780	-0.593861	-0.060600	0.158064	0.002611	-0.603438	-0.426169	-0.652229	-0.190041	-0.102545	0.701126	0.679552	0	0
19115	1.464316	9.545644	-0.554779	-0.080292	0.181963	0.036286	-0.602633	-0.425281	-0.654662	-0.191678	-0.103319	0.700270	0.679857	0	0
19116	1.416392	9.530217	-0.479100	-0.083135	0.218991	0.048017	-0.600491	-0.421822	-0.659342	-0.193837	-0.104464	0.699301	0.680068	0	0
19117	1.393221	9.476388	-0.481812	-0.061658	0.238530	0.056173	-0.600224	-0.420780	-0.661762	-0.195984	-0.105519	0.698478	0.680136	0	0
19118	1.341833	9.397783	-0.367246	-0.063728	0.241804	0.066808	-0.600355	-0.421700	-0.664787	-0.198384	-0.106699	0.697610	0.680147	0	0
19119	1.416367	9.379683	-0.670548	-0.091853	0.323614	0.056626	-0.599147	-0.420667	-0.667764	-0.201156	-0.108267	0.696403	0.680321	0	0
19120	1.765165	9.759871	-0.633825	-0.116100	0.434229	0.106673	-0.598343	-0.419131	-0.673716	-0.205202	-0.110352	0.694821	0.680395	0	0
19121	2.069839	10.369943	-0.070586	-0.110860	0.487466	0.186492	-0.598076	-0.417920	-0.677358	-0.210012	-0.112087	0.693268	0.680228	0	0
19122	2.291816	10.735739	0.390852	-0.078039	0.435207	0.226853	-0.598354	-0.414717	-0.680792	-0.214831	-0.113418	0.692042	0.679751	0	0
19123	2.259956	10.409871	0.522326	0.029410	0.345296	0.231936	-0.599969	-0.413726	-0.685235	-0.218800	-0.114161	0.691762	0.678645	0	0
19124	1.968422	9.661687	0.177189	0.103208	0.310403	0.228511	-0.600774	-0.413935	-0.687684	-0.222629	-0.115099	0.691998	0.676999	0	0
19125	1.687516	8.918586	0.159731	0.053458	0.338841	0.210949	-0.602662	-0.411566	-0.690173	-0.226379	-0.115988	0.691847	0.675756	0	0
19126	1.597604	9.028609	0.011704	-0.089356	0.432662	0.250903	-0.602263	-0.410288	-0.690681	-0.231340	-0.117079	0.690519	0.675247	0	0
19127	1.695631	9.739284	0.240451	-0.099488	0.470556	0.297914	-0.603345	-0.407605	-0.695349	-0.236754	-0.117903	0.689101	0.674675	0	0
19128	1.837028	10.261416	0.731939	0.096287	0.489612	0.314499	-0.606313	-0.403792	-0.697914	-0.242296	-0.119366	0.688924	0.672628	0	0
19129	1.759392	10.522202	0.819066	0.228116	0.435367	0.288047	-0.606852	-0.403132	-0.701428	-0.246999	-0.120796	0.689738	0.669822	0	0
19130	1.593577	10.334696	0.849094	0.234369	0.360936	0.243430	-0.608739	-0.401691	-0.700542	-0.251031	-0.122250	0.690669	0.667094	0	0
19131	1.349203	9.669918	0.615510	0.161844	0.347254	0.195461	-0.608733	-0.403539	-0.700329	-0.254574	-0.123558	0.691109	0.665051	0	0
19132	1.016966	9.027818	0.330912	0.079029	0.341027	0.129846	-0.609272	-0.403230	-0.700858	-0.257875	-0.125248	0.690892	0.663688	0	0
19133	0.909784	9.020994	0.115833	-0.043687	0.417466	0.088428	-0.607662	-0.401823	-0.702057	-0.261435	-0.127235	0.689630	0.663230	0	0
19134	1.056099	9.521356	0.492086	-0.113175	0.497292	0.073629	-0.607123	-0.401367	-0.710084	-0.265657	-0.129830	0.687636	0.663120	0	0
19135	1.179204	9.943593	0.699705	-0.077234	0.472809	0.070000	-0.604707	-0.399308	-0.715766	-0.269503	-0.132221	0.685949	0.662842	0	0
19136	1.166854	10.089036	0.777669	-0.019769	0.478496	0.075516	-0.602425	-0.397715	-0.719554	-0.273453	-0.134901	0.684595	0.662083	0	0
19137	1.281477	9.926033	0.741493	0.020852	0.463845	0.034864	-0.599736	-0.397103	-0.724197	-0.276859	-0.137737	0.683501	0.661214	0	0
19138	1.482564	9.798583	0.681221	0.018132	0.432770	-0.003396	-0.597582	-0.397657	-0.726964	-0.279886	-0.140724	0.682392	0.660456	0	0
19139	1.616853	9.635946	0.734715	0.015991	0.389012	-0.031998	-0.595293	-0.398524	-0.728517	-0.282334	-0.143505	0.681353	0.659887	0	0
19140	1.680127	9.501146	0.732859	0.002226	0.344384	-0.029682	-0.593277	-0.398215	-0.731663	-0.284581	-0.146021	0.680333	0.659423	0	0
19141	1.787046	9.498239	0.803567	-0.000798	0.337825	-0.052745	-0.590317	-0.398327	-0.735923	-0.286561	-0.148554	0.679279	0.659087	0	0
19142	1.958610	9.535347	0.875956	-0.000771	0.314857	-0.058237	-0.586552	-0.397913	-0.739222	-0.288427	-0.151068	0.678262	0.658748	0	0
19143	2.110394	9.465276	0.914845	0.028132	0.276257	-0.069034	-0.583724	-0.399332	-0.742025	-0.289834	-0.153384	0.677536	0.658343	0	0
19144	2.239515	9.317110	0.958442	0.017298	0.205318	-0.080154	-0.582515	-0.399132	-0.739581	-0.290757	-0.155350	0.676916	0.658112	0	0
19145	2.149528	9.211089	0.956480	-0.006066	0.127233	-0.094848	-0.579555	-0.399427	-0.742077	-0.291039	-0.156756	0.676348	0.658238	0	0
19146	2.114823	9.229867	0.830094	-0.042540	0.094497	-0.149975	-0.576060	-0.399931	-0.736005	-0.290844	-0.158289	0.675543	0.658784	0	0
19147	2.121792	9.385375	0.949499	-0.062282	0.016500	-0.166460	-0.574846	-0.401234	-0.736062	-0.289995	-0.159283	0.674808	0.659671	0	0
19148	2.009721	9.548429	1.026678	-0.031810	-0.017932	-0.201932	-0.571620	-0.401034	-0.735684	-0.288687	-0.160463	0.674311	0.660466	0	0
19149	1.936010	9.734029	1.114493	-0.030587	-0.042398	-0.218876	-0.569594	-0.403161	-0.743813	-0.287044	-0.161510	0.673865	0.661382	0	0
19150	1.880867	9.834995	1.174628	-0.012812	-0.074319	-0.216365	-0.567706	-0.405168	-0.744717	-0.285245	-0.162486	0.673622	0.662169	0	0
19151	1.838311	9.775956	1.140066	0.004159	-0.083159	-0.212820	-0.565286	-0.404946	-0.744465	-0.283311	-0.163318	0.673522	0.662895	0	0
19152	1.835931	9.644815	1.092836	0.015464	-0.109999	-0.202340	-0.563401	-0.405993	-0.743977	-0.281289	-0.164016	0.673590	0.663515	0	0
19153	1.860742	9.616134	1.093814	0.004225	-0.092794	-0.182820	-0.561514	-0.407915	-0.742427	-0.279489	-0.164578	0.673559	0.664168	0	0
19154	1.893122	9.699265	1.127883	-0.003314	-0.114407	-0.174152	-0.560437	-0.408251	-0.741224	-0.277641	-0.164989	0.673557	0.664842	0	0
19155	1.891528	9.786636	1.175320	0.046782	-0.126649	-0.165237	-0.558012	-0.410324	-0.739821	-0.275660	-0.165323	0.673924	0.665211	0	0
19156	1.899390	9.747931	1.118079	0.092820	-0.118119	-0.134978	-0.558273	-0.412222	-0.743285	-0.273889	-0.165712	0.674631	0.665129	0	0
19157	1.913456	9.641363	1.061539	0.139231	-0.104871	-0.151543	-0.557461	-0.414563	-0.740919	-0.271994	-0.166347	0.675568	0.664798	0	0
19158	1.958975	9.535366	0.991517	0.146759	-0.071705	-0.123905	-0.555035	-0.416689	-0.737202	-0.270502	-0.167101	0.676523	0.664246	0	0
19159	2.145107	9.439211	0.997955	0.135676	-0.072048	-0.113370	-0.553959	-0.417733	-0.729894	-0.269091	-0.167681	0.677403	0.663776	0	0
19160	2.204658	9.374749	1.029156	0.164488	-0.152350	-0.127949	-0.554760	-0.419904	-0.727095	-0.266982	-0.167962	0.678683	0.663249	0	0
19161	2.127926	9.324798	0.974218	0.153249	-0.189163	-0.117591	-0.554345	-0.424385	-0.723704	-0.264721	-0.167834	0.679977	0.662862	0	0
19162	2.013299	9.363990	0.994477	0.152187	-0.224738	-0.117799	-0.551659	-0.423666	-0.720715	-0.262210	-0.167535	0.681374	0.662501	0	0
19163	1.943857	9.549647	0.899468	0.165085	-0.242896	-0.098415	-0.553128	-0.427424	-0.716053	-0.259691	-0.166945	0.682906	0.662064	0	0
19164	1.928001	9.811513	0.603316	0.217597	-0.236865	-0.108821	-0.553795	-0.429759	-0.712444	-0.257036	-0.166666	0.684772	0.661243	0	0
19165	1.808816	9.692811	0.485004	0.250304	-0.223940	-0.117443	-0.553378	-0.435023	-0.705809	-0.254376	-0.166545	0.686772	0.660227	0	0
19166	1.772049	9.582893	0.426930	0.220324	-0.225406	-0.140518	-0.553107	-0.435973	-0.701757	-0.251577	-0.166560	0.688558	0.659435	0	0
19167	1.710821	9.715288	0.294058	0.139696	-0.239917	-0.156766	-0.552030	-0.436769	-0.699071	-0.248728	-0.166319	0.689788	0.659292	0	0
19168	1.647400	9.738416	0.311196	0.096064	-0.242458	-0.140993	-0.551216	-0.439698	-0.695771	-0.246012	-0.165911	0.690782	0.659372	0	0
19169	1.520367	9.779801	0.254025	0.018233	-0.247070	-0.125326	-0.552822	-0.442572	-0.692440	-0.243520	-0.165101	0.691269	0.659990	0	0
19170	1.309482	9.868201	0.035045	0.011824	-0.255173	-0.088218	-0.552011	-0.444038	-0.691135	-0.241199	-0.164034	0.691815	0.660536	0	0
19171	1.158662	9.855726	-0.219848	0.034560	-0.229074	-0.057882	-0.552819	-0.444079	-0.688539	-0.239247	-0.162914	0.692469	0.660838	0	0
19172	1.212724	9.808147	-0.285234	0.053884	-0.220502	-0.038325	-0.553620	-0.446244	-0.686012	-0.237423	-0.161829	0.693284	0.660907	0	0
19173	1.266755	9.760568	-0.360251	0.066921	-0.278315	0.002890	-0.554566	-0.445033	-0.682285	-0.235475	-0.160038	0.694360	0.660911	0	0
19174	1.213903	9.711038	-0.525195	0.049875	-0.328841	0.026401	-0.556846	-0.447007	-0.680415	-0.233334	-0.157780	0.695497	0.661018	0	0
19175	1.087486	9.713588	-0.632607	0.015530	-0.332827	0.031602	-0.559267	-0.447301	-0.677536	-0.231272	-0.155307	0.696396	0.661382	0	0
19176	0.945769	9.749844	-0.767224	-0.023860	-0.289610	0.031788	-0.561822	-0.447302	-0.674919	-0.229551	-0.153099	0.696948	0.661914	0	0
19177	1.017318	9.814265	-0.726997	-0.058169	-0.255460	0.041605	-0.564241	-0.447671	-0.674903	-0.228202	-0.150898	0.697187	0.662635	0	0
19178	1.203568	9.968168	-0.638187	-0.063429	-0.246488	0.037176	-0.566662	-0.447499	-0.673779	-0.226880	-0.148849	0.697376	0.663353	0	0
19179	1.373483	10.214025	-0.536129	-0.042212	-0.294429	0.042190	-0.568007	-0.447302	-0.674847	-0.225234	-0.146420	0.697801	0.664007	0	0
19180	1.424887	10.312066	-0.523255	0.002646	-0.375615	0.032955	-0.571235	-0.447155	-0.671808	-0.222888	-0.143697	0.698699	0.664448	0	0
19181	1.322215	10.091701	-0.659551	0.086272	-0.436983	0.025787	-0.572983	-0.447502	-0.667304	-0.219945	-0.140720	0.700256	0.664427	0	0
19182	1.105798	9.733317	-0.848850	0.126340	-0.435332	0.043671	-0.575129	-0.449665	-0.663536	-0.217073	-0.137799	0.702098	0.664040	0	0
19183	0.808433	9.344363	-0.770786	0.062545	-0.429565	0.075415	-0.578353	-0.451117	-0.658778	-0.214531	-0.134470	0.703525	0.664039	0	0
19184	0.542595	9.286118	-0.898870	-0.064676	-0.444309	0.051999	-0.581989	-0.449689	-0.655557	-0.211906	-0.131019	0.704101	0.664960	0	0
19185	0.531154	9.603922	-0.978652	-0.104286	-0.372049	0.064706	-0.584816	-0.448674	-0.653720	-0.209909	-0.127791	0.704260	0.666053	0	0
19186	0.656385	9.938816	-0.649943	-0.053245	-0.339092	0.044694	-0.586158	-0.449455	-0.655364	-0.207976	-0.125132	0.704656	0.666744	0	0
19187	0.727209	9.949838	-0.409531	0.016171	-0.342849	0.005082	-0.589121	-0.448050	-0.651879	-0.205626	-0.122770	0.705465	0.667057	0	0
19188	0.749457	9.663766	-0.543906	0.040941	-0.358168	-0.014378	-0.591674	-0.448882	-0.650106	-0.203044	-0.120596	0.706438	0.667215	0	0
19189	0.637627	9.404384	-0.757223	-0.006084	-0.331428	-0.033764	-0.593148	-0.450956	-0.644708	-0.200533	-0.118540	0.707013	0.667733	0	0
19190	0.583501	9.403374	-1.018864	-0.045104	-0.260429	-0.042254	-0.592343	-0.450729	-0.643076	-0.198565	-0.117049	0.707165	0.668422	0	0
19191	0.595768	9.510407	-1.062626	-0.047059	-0.189763	-0.024133	-0.594634	-0.449861	-0.635394	-0.197160	-0.115792	0.707188	0.669033	0	0
19192	0.723514	9.444766	-0.933031	-0.012826	-0.127454	-0.014815	-0.594765	-0.451022	-0.634068	-0.196276	-0.115058	0.707320	0.669280	0	0
19193	0.837147	9.354589	-0.822943	-0.054779	-0.092062	-0.021816	-0.595441	-0.449886	-0.633478	-0.195583	-0.114427	0.707101	0.669822	0	0
19194	0.910911	9.555001	-0.757194	-0.102823	-0.092761	-0.009620	-0.595968	-0.452197	-0.643353	-0.195153	-0.113787	0.706554	0.670633	0	0
19195	0.923141	9.807708	-0.660026	-0.093300	-0.086859	-0.029018	-0.596245	-0.449673	-0.641906	-0.194489	-0.113167	0.706058	0.671453	0	0
19196	0.944380	9.837226	-0.654783	-0.026361	-0.093058	-0.042999	-0.595841	-0.449617	-0.644769	-0.193744	-0.112906	0.705986	0.671788	0	0
19197	0.977837	9.604771	-0.738665	0.005928	-0.089366	-0.037565	-0.595169	-0.449670	-0.643144	-0.192890	-0.112524	0.706152	0.671923	0	0
19198	0.995632	9.435154	-0.780170	-0.071107	-0.080839	-0.049241	-0.594362	-0.449959	-0.643708	-0.192254	-0.112319	0.705745	0.672567	0	0
19199	1.056805	9.538233	-0.711666	-0.156216	-0.073158	-0.029144	-0.595973	-0.450642	-0.643167	-0.191751	-0.111676	0.704799	0.673809	0	0
19200	1.207287	9.793453	-0.564536	-0.184785	-0.050019	0.032752	-0.593288	-0.449090	-0.645599	-0.192030	-0.110900	0.703652	0.675055	0	0
19201	1.290470	9.785274	-0.369338	-0.111511	-0.067567	0.048761	-0.595985	-0.445630	-0.651585	-0.192041	-0.109831	0.703081	0.675821	0	0
19202	1.295145	9.547447	-0.391474	-0.058714	-0.043462	0.098598	-0.597326	-0.447034	-0.650797	-0.192698	-0.108904	0.702840	0.676035	0	0
19203	1.327525	9.363522	-0.509457	-0.059010	-0.008346	0.116507	-0.598944	-0.445304	-0.650450	-0.193525	-0.107859	0.702582	0.676234	0	0
19204	1.384873	9.160640	-0.515796	-0.053471	0.041397	0.120375	-0.601641	-0.442693	-0.650334	-0.194870	-0.107312	0.702242	0.676288	0	0
19205	1.640728	9.194402	-0.633378	-0.082452	0.115363	0.140152	-0.601640	-0.442933	-0.652248	-0.196751	-0.106890	0.701610	0.676467	0	0
19206	1.749508	9.230377	-0.495503	-0.107427	0.126008	0.133041	-0.602585	-0.441438	-0.654640	-0.198823	-0.106710	0.700749	0.676781	0	0
19207	1.844823	9.314649	-0.478770	-0.118657	0.105169	0.145224	-0.604200	-0.440480	-0.657723	-0.200705	-0.106109	0.699893	0.677206	0	0
19208	1.880491	9.480382	-0.416336	-0.137492	0.110454	0.177010	-0.606088	-0.438095	-0.660892	-0.202978	-0.105435	0.698903	0.677656	0	0
19209	2.063221	10.093072	-0.078330	-0.247158	0.149627	0.210438	-0.609323	-0.434966	-0.664294	-0.205748	-0.104415	0.697145	0.678789	0	0
19210	2.172564	10.901094	0.511124	-0.272478	0.124682	0.241070	-0.612826	-0.432057	-0.670152	-0.208687	-0.103106	0.695263	0.680021	0	0
19211	1.952859	11.035521	0.859647	-0.075388	0.064443	0.263439	-0.613911	-0.428259	-0.673966	-0.211045	-0.101491	0.694886	0.679922	0	0
19212	1.468169	9.812902	0.817887	0.181187	0.014273	0.220761	-0.615797	-0.427401	-0.672418	-0.212637	-0.100549	0.696283	0.678133	0	0
19213	1.165147	8.578920	-0.094466	0.164921	0.091686	0.174489	-0.621309	-0.427926	-0.668693	-0.214332	-0.100243	0.697380	0.676517	0	0
19214	1.250673	8.376519	-0.384004	-0.108708	0.335317	0.152200	-0.621718	-0.425902	-0.669985	-0.217915	-0.101259	0.696058	0.676582	0	0
19215	1.541315	9.406290	-0.077128	-0.323904	0.430077	0.203294	-0.622266	-0.421737	-0.678016	-0.222647	-0.101985	0.693124	0.677943	0	0
19216	1.782813	10.284694	0.595291	-0.227884	0.308599	0.188567	-0.621460	-0.420119	-0.687506	-0.226447	-0.102348	0.691056	0.678740	0	0
19217	1.739645	10.305790	0.873053	0.011038	0.119809	0.138602	-0.623749	-0.418739	-0.689750	-0.228243	-0.102166	0.691000	0.678223	0	0
19218	1.338758	9.728006	0.744745	0.000602	0.022594	0.109772	-0.625231	-0.417874	-0.688888	-0.229293	-0.101648	0.691043	0.677903	0	0
19219	0.937834	9.623602	0.526202	-0.169017	0.097678	0.106282	-0.626179	-0.415524	-0.691524	-0.230897	-0.101128	0.689777	0.678725	0	0
19220	0.895464	9.802477	0.518737	-0.236335	0.253094	0.126517	-0.628335	-0.413102	-0.696052	-0.233895	-0.101517	0.687689	0.679758	0	0
19221	1.154406	9.986851	0.794909	-0.182484	0.365016	0.150317	-0.626325	-0.410848	-0.697500	-0.237643	-0.102481	0.685737	0.680285	0	0
19222	1.429196	10.331725	0.964436	-0.135790	0.418490	0.162220	-0.626330	-0.408124	-0.705039	-0.241902	-0.103974	0.683957	0.680350	0	0
19223	1.717867	10.705980	1.110095	-0.037100	0.438576	0.175836	-0.628217	-0.406447	-0.708231	-0.246167	-0.105610	0.682813	0.679717	0	0
19224	2.027219	10.493097	1.024902	0.141141	0.409088	0.135482	-0.625530	-0.405109	-0.713667	-0.249880	-0.107896	0.682879	0.677934	0	0
19225	2.078778	9.802122	0.706713	0.230119	0.352896	0.064700	-0.627411	-0.405355	-0.713381	-0.252511	-0.110366	0.683614	0.675818	0	0
19226	1.757013	9.351986	0.346363	0.115137	0.308604	0.017298	-0.624584	-0.407025	-0.711425	-0.254720	-0.112668	0.683612	0.674610	0	0
19227	1.310181	9.387569	0.289051	-0.035347	0.288475	-0.012380	-0.623106	-0.406436	-0.713875	-0.256679	-0.114556	0.682615	0.674558	0	0
19228	1.169064	9.695772	0.527939	-0.036221	0.300915	-0.012290	-0.619884	-0.404156	-0.717652	-0.258839	-0.116658	0.681559	0.674441	0	0
19229	1.206929	9.992637	0.579821	0.032385	0.309731	0.014482	-0.618398	-0.406097	-0.721001	-0.261036	-0.118683	0.680983	0.673823	0	0
19230	1.233649	9.874171	0.617644	0.111769	0.393787	0.022339	-0.616654	-0.404967	-0.722619	-0.263863	-0.121538	0.680708	0.672488	0	0
19231	1.414966	9.530308	0.604137	0.129304	0.456302	0.017465	-0.614230	-0.406158	-0.722550	-0.266952	-0.124782	0.680381	0.671005	0	0
19232	1.766727	9.410466	0.721757	0.088230	0.466914	0.006720	-0.611271	-0.406173	-0.724900	-0.270155	-0.128131	0.679713	0.669768	0	0
19233	2.129155	9.489888	0.871903	0.068256	0.422371	0.004517	-0.608045	-0.405633	-0.726963	-0.272993	-0.131065	0.679021	0.668750	0	0
19234	2.403478	9.351640	0.910252	0.095442	0.318329	-0.020873	-0.606155	-0.408028	-0.729514	-0.274992	-0.133633	0.678743	0.667705	0	0
19235	2.490078	9.127432	0.823125	0.085238	0.206349	-0.062297	-0.603996	-0.410324	-0.730431	-0.275892	-0.135617	0.678651	0.667027	0	0
19236	2.443527	9.044056	0.904173	0.032935	0.088068	-0.079119	-0.602521	-0.409253	-0.729188	-0.276018	-0.136868	0.678504	0.666868	0	0
19237	2.285421	9.191699	0.888578	-0.008983	0.014636	-0.072619	-0.601175	-0.409838	-0.729768	-0.275679	-0.137379	0.678294	0.667117	0	0
19238	2.097221	9.397063	0.917362	-0.045465	-0.017158	-0.094122	-0.600100	-0.409564	-0.730452	-0.275103	-0.137817	0.677891	0.667674	0	0
19239	2.079107	9.440423	0.827409	-0.027508	-0.006430	-0.090457	-0.598215	-0.410151	-0.731447	-0.274529	-0.138256	0.677588	0.668126	0	0
19240	2.134930	9.412288	0.675268	-0.046056	0.006122	-0.101051	-0.598485	-0.409856	-0.731706	-0.274055	-0.138884	0.677109	0.668677	0	0
19241	2.128456	9.489852	0.650411	-0.055034	0.000756	-0.102883	-0.596332	-0.410622	-0.731348	-0.273486	-0.139377	0.676583	0.669339	0	0
19242	2.108278	9.557479	0.827422	-0.091238	-0.020966	-0.099602	-0.595793	-0.410616	-0.732171	-0.272894	-0.139684	0.675877	0.670230	0	0
19243	2.103000	9.707901	0.874271	-0.076867	-0.045646	-0.103257	-0.594319	-0.408919	-0.733495	-0.272040	-0.139807	0.675328	0.671104	0	0
19244	2.080985	9.717212	0.868710	-0.045314	-0.048874	-0.105826	-0.593647	-0.408903	-0.734864	-0.271155	-0.140095	0.674994	0.671738	0	0
19245	2.083715	9.581314	0.874634	0.002585	-0.051833	-0.113647	-0.591223	-0.410116	-0.733842	-0.270080	-0.140460	0.674977	0.672111	0	0
19246	2.131956	9.587041	0.837554	0.021373	-0.065110	-0.145510	-0.590542	-0.413093	-0.734492	-0.268717	-0.141079	0.675079	0.672426	0	0
19247	2.182403	9.728758	0.823590	0.024665	-0.079520	-0.136768	-0.589200	-0.412334	-0.731895	-0.267269	-0.141470	0.675249	0.672749	0	0
19248	2.234107	9.797662	0.747623	0.074302	-0.100218	-0.145598	-0.587719	-0.413227	-0.731533	-0.265586	-0.141988	0.675798	0.672756	0	0
19249	2.253798	9.768878	0.661782	0.170353	-0.112925	-0.138306	-0.587844	-0.416711	-0.727830	-0.263696	-0.142549	0.677030	0.672142	0	0
19250	2.232463	9.603398	0.534789	0.241942	-0.133085	-0.125819	-0.587571	-0.418646	-0.724083	-0.261674	-0.143147	0.678815	0.671004	0	0
19251	2.251277	9.375532	0.448016	0.264794	-0.074990	-0.094425	-0.586758	-0.421314	-0.719820	-0.260201	-0.143908	0.680634	0.669570	0	0
19252	2.351452	9.214699	0.454711	0.248913	-0.063321	-0.104141	-0.585006	-0.423178	-0.714453	-0.258777	-0.144837	0.682304	0.668219	0	0
19253	2.389208	9.266365	0.457887	0.246820	-0.096359	-0.099065	-0.584732	-0.425403	-0.710443	-0.257153	-0.145434	0.684041	0.666940	0	0
19254	2.419475	9.412547	0.221798	0.227255	-0.151205	-0.117166	-0.582711	-0.427564	-0.704816	-0.255066	-0.145805	0.685764	0.665890	0	0
19255	2.346334	9.420921	0.137642	0.213893	-0.217546	-0.099933	-0.584447	-0.431866	-0.700849	-0.252653	-0.145510	0.687579	0.665003	0	0
19256	2.089800	9.401700	0.132322	0.151202	-0.256768	-0.118005	-0.583643	-0.431255	-0.697434	-0.249944	-0.144992	0.689050	0.664617	0	0
19257	1.743629	9.516809	0.219529	0.061013	-0.278966	-0.114824	-0.585118	-0.433144	-0.693937	-0.247227	-0.144002	0.689968	0.664896	0	0
19258	1.447986	9.977535	0.072172	-0.008042	-0.267773	-0.088397	-0.585118	-0.433191	-0.691895	-0.244864	-0.142807	0.690438	0.665539	0	0
19259	1.348800	10.080117	0.010579	0.094785	-0.194110	-0.084048	-0.586188	-0.435510	-0.688553	-0.242886	-0.142250	0.691408	0.665377	0	0
19260	1.673463	9.843246	0.017515	0.142145	-0.101108	-0.088671	-0.586183	-0.437420	-0.685619	-0.241453	-0.142528	0.692464	0.664740	0	0
19261	2.014982	9.497440	0.069121	0.076152	-0.180658	-0.057622	-0.585373	-0.438770	-0.683220	-0.239769	-0.141831	0.693309	0.664619	0	0
19262	1.898411	9.485599	-0.081211	-0.024444	-0.310490	-0.019839	-0.586989	-0.438201	-0.681685	-0.237581	-0.139844	0.693851	0.665260	0	0
19263	1.541609	9.610200	-0.230317	-0.070213	-0.359430	0.000999	-0.589413	-0.437044	-0.680257	-0.235250	-0.137198	0.694221	0.666252	0	0
19264	1.241995	9.784393	-0.375634	-0.075209	-0.361732	0.019597	-0.590221	-0.437088	-0.677525	-0.233038	-0.134476	0.694583	0.667206	0	0
19265	1.066033	9.849168	-0.429669	-0.081133	-0.347286	0.008215	-0.593983	-0.437889	-0.675873	-0.230845	-0.131834	0.694846	0.668221	0	0
19266	1.064253	9.946246	-0.379902	-0.106569	-0.304330	0.024319	-0.596675	-0.436934	-0.677717	-0.229107	-0.129396	0.694854	0.669287	0	0
19267	1.118951	10.267705	-0.214546	-0.120938	-0.301727	0.022493	-0.598559	-0.436340	-0.676995	-0.227370	-0.126868	0.694750	0.670470	0	0
19268	1.171492	10.443459	-0.117968	-0.056018	-0.301043	0.017375	-0.600443	-0.435730	-0.676953	-0.225549	-0.124619	0.695066	0.671179	0	0
19269	1.089394	10.194356	-0.060833	0.043293	-0.294622	0.007146	-0.602328	-0.435215	-0.672828	-0.223545	-0.122617	0.696016	0.671234	0	0
19270	0.879820	9.962323	-0.354389	0.086747	-0.319700	0.028402	-0.603937	-0.437582	-0.666894	-0.221484	-0.120483	0.697332	0.670937	0	0
19271	0.665419	9.778790	-0.335511	0.071220	-0.258100	0.048251	-0.607435	-0.436982	-0.664790	-0.219968	-0.118504	0.698428	0.670648	0	0
19272	0.513807	9.610964	-0.288344	0.018926	-0.209072	0.060817	-0.608917	-0.436315	-0.661483	-0.218989	-0.116752	0.699071	0.670606	0	0
19273	0.549955	9.470798	-0.471539	-0.014916	-0.145310	0.059353	-0.613088	-0.435395	-0.660315	-0.218430	-0.115267	0.699349	0.670755	0	0
19274	0.730169	9.444948	-0.359893	-0.025353	-0.081403	-0.011038	-0.612548	-0.435930	-0.662245	-0.217935	-0.114799	0.699326	0.671021	0	0
19275	0.880796	9.680742	-0.289645	-0.059846	-0.098858	-0.071420	-0.612818	-0.435647	-0.661960	-0.216870	-0.114446	0.699050	0.671713	0	0
19276	0.859257	9.787167	-0.298331	-0.013354	-0.143063	-0.101615	-0.612012	-0.435738	-0.658840	-0.215329	-0.114230	0.699134	0.672158	0	0
19277	0.688419	9.815604	-0.493964	0.025573	-0.126621	-0.106651	-0.610398	-0.436077	-0.658053	-0.213731	-0.114125	0.699450	0.672358	0	0
19278	0.547337	9.696502	-0.641833	0.070860	-0.087054	-0.109753	-0.609317	-0.438115	-0.656770	-0.212472	-0.114567	0.699959	0.672151	0	0
19279	0.549347	9.470766	-0.664141	0.078640	0.017995	-0.112583	-0.609581	-0.439680	-0.656272	-0.211779	-0.115593	0.700316	0.671822	0	0
19280	0.642415	9.414186	-0.713818	0.017193	0.075676	-0.092974	-0.607696	-0.440727	-0.655783	-0.211843	-0.116908	0.700135	0.671764	0	0
19281	0.791184	9.489715	-0.709823	0.002600	0.107263	-0.080477	-0.606754	-0.441220	-0.653767	-0.212074	-0.118152	0.699829	0.671792	0	0
19282	0.975084	9.512479	-0.658612	-0.015478	0.112372	-0.077007	-0.604467	-0.441197	-0.657062	-0.212563	-0.119554	0.699362	0.671876	0	0
19283	1.053881	9.455649	-0.624471	-0.058322	0.096411	-0.093172	-0.601912	-0.441253	-0.657230	-0.212702	-0.120686	0.698653	0.672366	0	0
19284	1.028114	9.508574	-0.774913	-0.094057	0.058274	-0.109435	-0.601908	-0.442307	-0.660669	-0.212710	-0.121806	0.697726	0.673124	0	0
19285	0.961200	9.461234	-0.774202	-0.100807	0.063050	-0.125322	-0.600296	-0.441435	-0.663247	-0.212447	-0.122850	0.696763	0.674014	0	0
19286	0.910801	9.545279	-0.853416	-0.140629	0.074896	-0.114753	-0.597878	-0.440597	-0.665155	-0.212597	-0.124023	0.695475	0.675082	0	0
19287	0.922410	9.700864	-0.798866	-0.146369	0.117042	-0.095062	-0.596529	-0.441691	-0.668203	-0.212966	-0.125125	0.694124	0.676152	0	0
19288	0.950877	9.740229	-0.745329	-0.124001	0.141075	-0.052411	-0.594646	-0.441644	-0.672173	-0.213966	-0.126335	0.692880	0.676886	0	0
19289	0.952686	9.650439	-0.739781	-0.124247	0.169170	-0.038084	-0.593436	-0.441039	-0.675028	-0.215050	-0.127443	0.691636	0.677607	0	0
19290	0.948527	9.596943	-0.859870	-0.121047	0.151106	-0.025806	-0.591149	-0.441290	-0.678740	-0.216263	-0.128509	0.690424	0.678255	0	0
19291	0.928997	9.497065	-0.768238	-0.114542	0.165516	-0.030992	-0.589809	-0.439414	-0.681555	-0.217353	-0.129564	0.689260	0.678890	0	0
19292	0.896674	9.525601	-0.846479	-0.104305	0.197776	-0.037818	-0.588464	-0.439061	-0.685917	-0.218744	-0.131025	0.688046	0.679394	0	0
19293	1.012943	9.561721	-0.638564	-0.081017	0.251018	-0.025059	-0.586581	-0.439035	-0.688935	-0.220415	-0.132695	0.686926	0.679663	0	0
19294	1.210290	9.633277	-0.625825	-0.063576	0.286082	0.001695	-0.583893	-0.438493	-0.690583	-0.222586	-0.134531	0.685844	0.679687	0	0
19295	1.499308	9.730777	-0.583989	-0.043615	0.336011	0.003777	-0.583219	-0.438402	-0.695219	-0.224982	-0.136660	0.684819	0.679508	0	0
19296	1.786237	10.163243	-0.621778	-0.052630	0.364299	0.008270	-0.581069	-0.437825	-0.697813	-0.227699	-0.138988	0.683633	0.679325	0	0
19297	2.046480	10.541863	-0.241110	-0.007453	0.377426	0.069415	-0.579453	-0.438076	-0.700836	-0.230770	-0.141027	0.682834	0.678671	0	0
19298	2.147696	10.582550	-0.166093	0.057015	0.349353	0.076485	-0.578110	-0.437176	-0.704364	-0.233687	-0.143033	0.682503	0.677585	0	0
19299	2.056443	10.316295	-0.046519	0.139227	0.287522	0.087868	-0.578113	-0.436011	-0.705688	-0.236058	-0.144670	0.682918	0.675996	0	0
19300	1.730981	9.650090	0.126659	0.186064	0.227698	0.077118	-0.577574	-0.436461	-0.705164	-0.237953	-0.146144	0.683733	0.674189	0	0
19301	1.331717	9.213124	-0.132656	0.082675	0.224132	0.040636	-0.577568	-0.438545	-0.707002	-0.239652	-0.147535	0.683836	0.673178	0	0
19302	1.031138	9.256250	0.122597	-0.042712	0.237911	0.087245	-0.576357	-0.438547	-0.708106	-0.242015	-0.148457	0.683091	0.672886	0	0
19303	0.971802	9.837832	0.357117	-0.108975	0.292709	0.150141	-0.576627	-0.437578	-0.712974	-0.245198	-0.149099	0.681891	0.672809	0	0
19304	1.003628	10.294879	1.043131	-0.046186	0.397709	0.241144	-0.579055	-0.435282	-0.711782	-0.249671	-0.150021	0.680946	0.671915	0	0
19305	1.047389	10.324830	1.275349	0.055359	0.463130	0.291373	-0.579865	-0.433772	-0.714993	-0.254710	-0.151248	0.680608	0.670090	0	0
19306	1.172701	10.084317	1.064352	0.122497	0.547388	0.286805	-0.581349	-0.431850	-0.716956	-0.260249	-0.153288	0.680442	0.667662	0	0
19307	1.432454	9.491857	1.293450	0.159997	0.580137	0.270297	-0.579468	-0.431151	-0.718453	-0.265766	-0.155697	0.680416	0.664952	0	0
19308	1.572566	9.096231	0.951677	0.133025	0.488654	0.220996	-0.581079	-0.431791	-0.719817	-0.270435	-0.157814	0.680321	0.662663	0	0
19309	1.548255	9.188017	0.740804	0.001752	0.460982	0.144384	-0.581610	-0.433358	-0.725037	-0.274540	-0.159849	0.679320	0.661514	0	0
19310	1.525972	9.617332	1.001683	-0.085136	0.413704	0.085440	-0.580676	-0.430749	-0.728505	-0.278165	-0.161821	0.677730	0.661151	0	0
19311	1.518511	10.037210	1.291976	-0.067815	0.374215	0.034827	-0.577452	-0.429495	-0.730817	-0.281058	-0.163828	0.676303	0.660894	0	0
19312	1.310702	10.018881	1.372400	-0.024243	0.337734	0.014441	-0.576643	-0.430005	-0.734112	-0.283627	-0.165980	0.675183	0.660405	0	0
19313	1.103257	9.709223	1.262449	-0.024145	0.327154	0.010014	-0.574758	-0.430256	-0.737411	-0.285961	-0.167961	0.674117	0.659986	0	0
19314	1.106131	9.675280	1.190575	-0.052694	0.354581	0.005682	-0.572342	-0.428666	-0.741201	-0.288655	-0.170227	0.672722	0.659656	0	0
19315	1.151812	9.914002	1.048145	-0.047346	0.385568	0.012953	-0.570058	-0.427627	-0.745552	-0.291433	-0.172505	0.671319	0.659273	0	0
19316	1.198811	9.866302	1.047540	-0.010627	0.420184	-0.007937	-0.568310	-0.427296	-0.749376	-0.294376	-0.175390	0.669970	0.658575	0	0
19317	1.366444	9.728544	1.072982	-0.038633	0.454332	-0.031708	-0.563872	-0.427036	-0.752824	-0.297296	-0.178438	0.668319	0.658122	0	0
19318	1.533483	9.751005	1.154972	-0.054798	0.401134	-0.042747	-0.560378	-0.426329	-0.756247	-0.299932	-0.181274	0.666654	0.657839	0	0
19319	1.577458	9.754245	1.286291	-0.022383	0.360716	-0.050874	-0.558492	-0.427031	-0.758471	-0.302062	-0.183876	0.665329	0.657484	0	0
19320	1.461595	9.696283	1.068924	0.017871	0.302365	-0.051088	-0.555803	-0.427209	-0.759597	-0.303818	-0.186304	0.664414	0.656917	0	0
19321	1.409441	9.622498	0.971588	0.027420	0.305644	-0.036875	-0.552175	-0.426257	-0.761516	-0.305577	-0.188597	0.663592	0.656277	0	0
19322	1.512266	9.575813	1.003983	0.038627	0.313207	-0.050958	-0.548006	-0.426462	-0.762933	-0.307365	-0.191160	0.662765	0.655536	0	0
19323	1.562101	9.499028	0.950724	0.063753	0.316887	-0.047326	-0.547056	-0.429021	-0.763572	-0.309056	-0.193702	0.662112	0.654654	0	0
19324	1.682521	9.525481	0.877187	0.078768	0.306964	-0.072123	-0.544232	-0.429337	-0.764977	-0.310549	-0.196452	0.661520	0.653725	0	0
19325	1.734865	9.579844	0.912085	0.115138	0.266017	-0.093503	-0.540061	-0.429974	-0.766136	-0.311496	-0.199121	0.661257	0.652733	0	0
19326	1.720569	9.555299	0.834798	0.143984	0.233537	-0.100687	-0.538043	-0.430420	-0.767264	-0.312194	-0.201791	0.661246	0.651589	0	0
19327	1.670305	9.520398	0.814261	0.140358	0.237015	-0.098895	-0.534006	-0.431702	-0.764901	-0.312860	-0.204380	0.661214	0.650494	0	0
19328	1.687814	9.481866	0.742870	0.136245	0.241810	-0.078544	-0.532115	-0.434867	-0.764753	-0.313747	-0.206909	0.661168	0.649315	0	0
19329	1.743996	9.458608	0.735140	0.132050	0.240342	-0.056476	-0.529822	-0.437327	-0.764859	-0.314724	-0.209207	0.661146	0.648125	0	0
19330	1.823105	9.508600	0.775708	0.126425	0.223281	-0.051318	-0.528606	-0.439208	-0.764390	-0.315676	-0.211397	0.661142	0.646956	0	0
19331	1.812898	9.532691	0.765583	0.132376	0.186764	-0.010864	-0.526188	-0.438741	-0.762496	-0.316592	-0.213043	0.661378	0.645726	0	0
19332	1.767381	9.611966	0.667297	0.146487	0.184837	-0.000214	-0.525110	-0.439785	-0.761317	-0.317567	-0.214702	0.661726	0.644339	0	0
19333	1.780886	9.655904	0.616827	0.153263	0.205749	0.019387	-0.525245	-0.439675	-0.759813	-0.318758	-0.216332	0.662093	0.642827	0	0
19334	1.892306	9.662783	0.639452	0.184095	0.227482	0.014293	-0.523489	-0.442566	-0.759110	-0.320015	-0.218278	0.662572	0.641048	0	0
19335	1.898124	9.611907	0.625571	0.214002	0.230632	0.040930	-0.522415	-0.442053	-0.757880	-0.321374	-0.220113	0.663285	0.639001	0	0
19336	1.837007	9.494256	0.482553	0.196954	0.248215	0.042779	-0.522139	-0.444680	-0.754836	-0.322907	-0.222030	0.663833	0.636993	0	0
19337	1.864082	9.591850	0.463389	0.181324	0.248670	0.055101	-0.520790	-0.446423	-0.754364	-0.324544	-0.223774	0.664296	0.635065	0	0
19338	1.885281	9.750035	0.501363	0.218386	0.230557	0.045364	-0.520255	-0.445617	-0.752982	-0.325923	-0.225628	0.665029	0.632932	0	0
19339	1.878614	9.691632	0.323459	0.267609	0.266107	0.062552	-0.521596	-0.447043	-0.751242	-0.327523	-0.227707	0.665984	0.630352	0	0
19340	1.968410	9.564597	0.327173	0.293554	0.284721	0.037983	-0.521323	-0.448660	-0.748982	-0.329024	-0.230178	0.666983	0.627610	0	0
19341	2.053913	9.527305	0.306006	0.293554	0.263478	0.034294	-0.518894	-0.452067	-0.745035	-0.330362	-0.232505	0.668024	0.624937	0	0
19342	2.064219	9.673104	-0.113647	0.333346	0.260421	0.027329	-0.518356	-0.452475	-0.740151	-0.331528	-0.235017	0.669306	0.622001	0	0
19343	2.014323	9.274077	-0.015876	0.376014	0.299116	-0.012933	-0.518079	-0.455641	-0.738350	-0.332607	-0.238143	0.670608	0.618825	0	0
19344	2.124799	9.295483	-0.200416	0.267361	0.307273	-0.020314	-0.513501	-0.458093	-0.734942	-0.333939	-0.241038	0.671188	0.616354	0	0
19345	2.205150	9.418337	-0.073698	0.106620	0.313356	-0.033182	-0.513229	-0.459245	-0.734438	-0.335626	-0.243480	0.670709	0.614998	0	0
19346	2.123326	9.611049	-0.207657	-0.009121	0.263179	-0.021476	-0.509996	-0.460927	-0.738480	-0.337319	-0.245185	0.669715	0.614477	0	0
19347	1.739241	9.798295	-0.158267	-0.038293	0.233357	-0.012842	-0.509999	-0.459452	-0.741019	-0.338944	-0.246507	0.668654	0.614210	0	0
19348	1.439179	9.885092	-0.230720	-0.041612	0.315006	-0.008730	-0.509055	-0.459958	-0.744588	-0.341134	-0.248329	0.667307	0.613728	0	0
19349	1.630049	9.815742	-0.089530	-0.029289	0.350291	0.007406	-0.505699	-0.458304	-0.745936	-0.343635	-0.250260	0.665941	0.613031	0	0
19350	1.820086	9.649260	-0.058370	-0.039144	0.264441	0.024471	-0.505161	-0.457644	-0.750551	-0.345681	-0.251555	0.664852	0.612533	0	0
19351	1.684775	9.506000	-0.066256	-0.079950	0.203592	0.025758	-0.503282	-0.457041	-0.747830	-0.347441	-0.252286	0.663717	0.612468	0	0
19352	1.332849	9.650126	-0.082958	-0.095455	0.157213	0.025485	-0.505024	-0.458330	-0.751665	-0.348915	-0.252716	0.662651	0.612606	0	0
19353	1.087035	9.805877	-0.192783	-0.086276	0.175139	0.022142	-0.504629	-0.455271	-0.755656	-0.350475	-0.253274	0.661562	0.612662	0	0
19354	1.071415	9.820132	-0.443728	-0.028425	0.208538	-0.014586	-0.503818	-0.456520	-0.757613	-0.351878	-0.254524	0.660618	0.612359	0	0
19355	1.075681	9.929425	-0.704409	0.011681	0.204016	-0.033938	-0.501399	-0.455792	-0.760886	-0.353030	-0.255975	0.659881	0.611885	0	0
19356	0.968038	10.111979	-0.636871	-0.043886	0.163879	-0.083863	-0.501670	-0.454735	-0.763436	-0.353756	-0.257357	0.658816	0.612034	0	0
19357	0.754371	10.222263	-0.064103	0.010653	0.166757	-0.037672	-0.499918	-0.455719	-0.765532	-0.354635	-0.258604	0.658192	0.611671	0	0
19358	0.372935	9.962907	0.304093	-0.009145	0.154075	-0.107572	-0.497900	-0.456168	-0.766523	-0.355065	-0.260208	0.657306	0.611694	0	0
19359	-0.092754	9.925286	-0.046935	-0.047023	0.174854	-0.099489	-0.496021	-0.454931	-0.766778	-0.355761	-0.261710	0.656135	0.611906	0	0
19360	-0.369213	9.881392	-0.377665	-0.019730	0.298245	-0.155125	-0.491175	-0.456549	-0.769066	-0.356865	-0.264463	0.654541	0.611787	0	0
19361	-0.369809	9.922659	-0.305776	-0.021976	0.422541	-0.184398	-0.487411	-0.456173	-0.770732	-0.358583	-0.268128	0.652402	0.611471	0	0
19362	-0.285816	10.086836	-0.299622	0.009531	0.490944	-0.206873	-0.480956	-0.456548	-0.773271	-0.360518	-0.272472	0.650142	0.610820	0	0
19363	-0.284102	10.120852	-0.309456	0.083575	0.600634	-0.230695	-0.473423	-0.457394	-0.774885	-0.362798	-0.277898	0.647843	0.609467	0	0
19364	-0.324243	10.042422	-0.468977	0.129853	0.692535	-0.228178	-0.466420	-0.460698	-0.779976	-0.365545	-0.284015	0.645480	0.607510	0	0
19365	-0.133766	9.851669	-0.452063	0.176677	0.802735	-0.209679	-0.457949	-0.461198	-0.779138	-0.368950	-0.290850	0.643000	0.604842	0	0
19366	0.139490	9.633282	-0.490176	0.160418	0.881339	-0.193363	-0.449877	-0.462654	-0.779416	-0.372965	-0.297935	0.640151	0.601946	0	0
19367	0.433484	9.483253	-0.436691	0.094580	0.890469	-0.152903	-0.440730	-0.463924	-0.782696	-0.377455	-0.304587	0.636919	0.599240	0	0
19368	0.569561	9.247831	-0.276672	0.039555	0.871364	-0.117859	-0.432392	-0.464207	-0.784982	-0.382170	-0.310636	0.633502	0.596763	0	0
19369	0.542590	9.152672	-0.209377	-0.066353	0.860114	-0.130632	-0.424326	-0.463445	-0.789274	-0.387036	-0.316307	0.629393	0.594993	0	0
19370	0.465959	9.347919	-0.218017	-0.116935	0.851555	-0.125532	-0.416795	-0.463529	-0.793178	-0.392010	-0.321638	0.625001	0.593507	0	0
19371	0.494029	9.654319	-0.137619	-0.119111	0.914073	-0.101289	-0.408727	-0.463151	-0.799253	-0.397491	-0.327194	0.620363	0.591688	0	0
19372	0.563082	9.849792	-0.059941	-0.076074	0.961231	-0.087617	-0.400794	-0.462937	-0.804242	-0.403170	-0.333045	0.615799	0.589344	0	0
19373	0.657230	9.754399	-0.013001	-0.026830	0.998652	-0.037732	-0.391521	-0.461092	-0.807559	-0.409168	-0.339019	0.611464	0.586309	0	0
19374	0.776231	9.513805	0.079129	-0.014952	1.021107	-0.006627	-0.384260	-0.460887	-0.811451	-0.415403	-0.344901	0.607171	0.582947	0	0
19375	0.988094	9.452096	0.009063	-0.072540	1.056989	0.033163	-0.375653	-0.461125	-0.815917	-0.422241	-0.350523	0.602445	0.579574	0	0
19376	1.452394	9.506648	0.027714	-0.096341	1.115831	0.091710	-0.368401	-0.457953	-0.819441	-0.429801	-0.355937	0.597489	0.575835	0	0
19377	1.864390	9.523847	0.131705	-0.046404	1.090252	0.137581	-0.361002	-0.459045	-0.822559	-0.437249	-0.361153	0.593000	0.571605	0	0
19378	2.330792	9.726530	0.216708	-0.047189	1.056879	0.193833	-0.356837	-0.457932	-0.825840	-0.444752	-0.365734	0.588815	0.567213	0	0
19379	2.912133	10.509094	0.454930	-0.116148	1.048926	0.278272	-0.350121	-0.455301	-0.829919	-0.452912	-0.369482	0.584488	0.562785	0	0
19380	3.189973	11.150252	1.159141	-0.091637	0.924792	0.346408	-0.347704	-0.453686	-0.834798	-0.460546	-0.372125	0.581090	0.558350	0	0
19381	3.165985	11.011438	1.128157	0.095957	0.696767	0.426885	-0.346356	-0.454542	-0.835931	-0.466620	-0.373932	0.580001	0.553208	0	0
19382	2.732466	10.054303	0.549139	0.267664	0.635087	0.460772	-0.347966	-0.455949	-0.834732	-0.471760	-0.375864	0.580304	0.547189	0	0
19383	2.438425	8.951642	0.240301	0.329258	0.621685	0.446852	-0.350921	-0.457275	-0.829565	-0.476576	-0.378176	0.580851	0.540805	0	0
19384	2.326213	8.104765	0.031405	0.259467	0.600039	0.362572	-0.353195	-0.461707	-0.825596	-0.480879	-0.380314	0.580887	0.535432	0	0
19385	2.283929	8.395309	-0.010602	-0.043324	0.523651	0.363784	-0.353197	-0.461140	-0.825578	-0.486042	-0.380749	0.579531	0.531918	0	0
19386	2.247629	10.327127	0.700712	-0.250245	0.425768	0.405740	-0.354278	-0.458778	-0.828621	-0.491529	-0.379284	0.577754	0.529852	0	0
19387	2.001468	11.711420	2.103017	-0.129990	0.362918	0.401258	-0.357241	-0.456762	-0.833152	-0.496260	-0.378201	0.576813	0.527234	0	0
19388	1.302724	10.989849	1.911285	0.362308	0.298732	0.358375	-0.360192	-0.459149	-0.831152	-0.498400	-0.379331	0.578687	0.522328	0	0
19389	0.699836	9.058511	0.638711	0.562372	0.320578	0.258599	-0.364759	-0.461470	-0.824228	-0.499484	-0.382260	0.581008	0.516549	0	0
19390	0.629403	7.967137	-0.164067	0.259731	0.461791	0.195864	-0.364749	-0.465256	-0.819856	-0.502060	-0.384600	0.580904	0.512416	0	0
19391	0.776722	8.389813	0.039478	-0.209818	0.636835	0.148601	-0.363140	-0.464766	-0.811959	-0.507335	-0.385898	0.577204	0.510420	0	0
19392	0.949989	9.774357	0.722835	-0.319332	0.608948	0.162113	-0.360997	-0.461433	-0.817324	-0.512810	-0.386279	0.573195	0.509177	0	0
19393	1.041390	10.412136	1.462275	-0.032134	0.509826	0.171156	-0.359384	-0.460841	-0.820048	-0.516739	-0.387687	0.571080	0.506505	0	0
19394	1.028042	10.091434	1.348734	0.164064	0.473330	0.131773	-0.356698	-0.458663	-0.831177	-0.519430	-0.390068	0.570031	0.503095	0	0
19395	0.947369	9.691790	0.906332	0.127131	0.448959	0.097067	-0.354946	-0.460138	-0.830428	-0.521993	-0.392394	0.568717	0.500111	0	0
19396	0.850602	9.532217	0.721612	0.094064	0.485103	0.061863	-0.353062	-0.460596	-0.830873	-0.524656	-0.394856	0.566949	0.497387	0	0
19397	0.821365	9.660351	0.714934	0.095886	0.571794	0.008496	-0.349294	-0.461809	-0.831229	-0.527567	-0.398118	0.564453	0.494539	0	0
19398	0.881669	9.816828	0.845597	0.118474	0.675618	-0.011125	-0.343776	-0.463629	-0.831625	-0.530822	-0.402050	0.561468	0.491261	0	0
19399	1.169999	9.860929	1.099657	0.125650	0.740282	-0.033746	-0.337991	-0.465246	-0.828749	-0.534305	-0.406504	0.558003	0.487755	0	0
19400	1.586710	9.766544	1.223893	0.115166	0.687411	-0.055426	-0.332073	-0.466301	-0.825856	-0.537374	-0.410690	0.554703	0.484632	0	0
19401	1.952663	9.668812	1.370669	0.105925	0.595913	-0.096788	-0.326825	-0.467205	-0.828806	-0.539779	-0.414648	0.551602	0.482121	0	0
19402	2.037254	9.682487	1.382791	0.107300	0.439732	-0.108411	-0.322120	-0.467054	-0.827767	-0.541223	-0.417867	0.549335	0.480308	0	0
19403	2.050957	9.580759	1.241948	0.119545	0.347420	-0.110727	-0.317143	-0.468339	-0.826232	-0.542113	-0.420758	0.547556	0.478810	0	0
19404	1.900424	9.602309	1.292534	0.110519	0.326065	-0.113513	-0.311763	-0.469242	-0.823192	-0.542887	-0.423474	0.545874	0.477457	0	0
19405	1.826557	9.525703	1.208997	0.135454	0.228630	-0.120226	-0.308397	-0.470905	-0.822059	-0.543003	-0.425924	0.544760	0.476418	0	0
19406	1.626837	9.456535	1.227463	0.122620	0.269008	-0.104048	-0.304897	-0.472232	-0.823369	-0.543450	-0.428375	0.543474	0.475177	0	0
19407	1.570112	9.394822	1.293592	0.129021	0.248845	-0.077621	-0.302748	-0.471802	-0.819567	-0.543898	-0.430647	0.542388	0.473850	0	0
19408	1.450535	9.324685	1.357856	0.157134	0.253751	-0.050952	-0.299517	-0.473613	-0.818029	-0.544357	-0.432919	0.541567	0.472189	0	0
19409	1.356881	9.393380	1.299096	0.136931	0.288609	-0.029555	-0.299245	-0.475130	-0.813995	-0.545205	-0.435152	0.540496	0.470381	0	0
19410	1.484304	9.565627	1.294485	0.124450	0.327587	-0.027611	-0.295745	-0.476639	-0.813540	-0.546305	-0.437459	0.539208	0.468439	0	0
19411	1.684243	9.768335	1.421863	0.132132	0.356469	-0.041603	-0.290905	-0.476976	-0.809930	-0.547472	-0.440039	0.537675	0.466418	0	0
19412	1.863634	9.783741	1.533173	0.199243	0.353994	-0.061785	-0.288747	-0.479649	-0.806773	-0.548212	-0.443054	0.536424	0.464129	0	0
19413	2.030327	9.682373	1.490907	0.259043	0.323004	-0.082161	-0.285520	-0.480076	-0.803829	-0.548436	-0.446374	0.535466	0.461785	0	0
19414	2.142146	9.628541	1.256423	0.277292	0.270255	-0.100140	-0.281749	-0.482305	-0.803128	-0.548186	-0.449621	0.534846	0.459643	0	0
19415	2.164868	9.548818	1.041065	0.271639	0.220376	-0.098705	-0.278785	-0.484600	-0.798742	-0.547714	-0.452609	0.534417	0.457769	0	0
19416	2.214103	9.510869	1.042863	0.235941	0.192026	-0.114921	-0.276897	-0.487161	-0.794080	-0.547153	-0.455340	0.533955	0.456269	0	0
19417	2.326550	9.566306	0.930345	0.186326	0.132243	-0.087193	-0.273938	-0.487842	-0.792094	-0.546642	-0.457384	0.533662	0.455178	0	0
19418	2.276716	9.609081	0.769612	0.164591	0.057554	-0.094799	-0.273666	-0.489003	-0.791181	-0.545775	-0.459000	0.533694	0.454555	0	0
19419	2.067026	9.449922	0.899186	0.200029	0.027218	-0.078919	-0.270833	-0.492564	-0.787108	-0.544677	-0.460589	0.534070	0.453822	0	0
19420	2.173138	9.422679	0.560812	0.131815	0.019707	-0.086267	-0.270968	-0.492636	-0.783840	-0.543795	-0.461808	0.534193	0.453496	0	0
19421	2.175606	9.505239	0.329165	0.067479	0.001092	-0.038846	-0.269352	-0.493362	-0.784699	-0.543350	-0.462337	0.534295	0.453370	0	0
19422	1.935542	9.496017	0.230390	0.028996	0.002761	-0.012378	-0.270430	-0.492935	-0.783719	-0.543187	-0.462524	0.534384	0.453269	0	0
19423	1.605397	9.383197	0.115189	-0.021975	0.047790	0.017889	-0.271775	-0.492306	-0.785045	-0.543663	-0.462475	0.534090	0.453095	0	0
19424	1.560759	9.426079	0.065350	-0.089724	0.106241	0.003914	-0.272049	-0.490576	-0.786076	-0.544673	-0.462396	0.533156	0.453063	0	0
19425	1.660038	9.549261	0.048209	-0.081512	0.121532	0.035838	-0.270973	-0.490525	-0.789355	-0.545897	-0.462261	0.532272	0.452766	0	0
19426	1.763439	9.585121	0.017409	-0.014574	0.088778	0.017249	-0.270972	-0.490840	-0.788004	-0.546526	-0.462442	0.531832	0.452340	0	0
19427	1.814566	9.571482	0.004637	0.027996	0.039814	-0.001507	-0.270969	-0.491664	-0.789120	-0.546639	-0.462733	0.531718	0.452040	0	0
19428	1.772676	9.692079	-0.219029	0.021450	-0.027768	-0.003718	-0.270972	-0.490814	-0.789092	-0.546386	-0.462695	0.531981	0.452075	0	0
19429	1.663370	9.796892	-0.401314	0.025161	-0.047130	-0.010879	-0.272178	-0.491901	-0.789931	-0.546006	-0.462628	0.532288	0.452242	0	0
19430	1.526640	9.721579	-0.429014	0.018207	-0.036357	-0.017871	-0.273386	-0.492399	-0.791703	-0.545657	-0.462607	0.532519	0.452412	0	0
19431	1.248055	9.697090	-0.543300	0.001402	-0.028243	0.006948	-0.273525	-0.491332	-0.788671	-0.545564	-0.462404	0.532699	0.452520	0	0
19432	1.031531	9.838804	-0.676193	-0.027865	0.043648	0.037420	-0.275134	-0.492510	-0.791278	-0.546104	-0.462197	0.532541	0.452266	0	0
19433	1.190015	9.919370	-0.633421	-0.019391	0.128244	0.071543	-0.276213	-0.491204	-0.791495	-0.547226	-0.462250	0.532070	0.451409	0	0
19434	1.568825	9.899551	-0.527762	0.012521	0.171430	0.062994	-0.273657	-0.491811	-0.792362	-0.548372	-0.462702	0.531514	0.450210	0	0
19435	1.861001	9.815019	-0.636115	0.035078	0.141584	0.055743	-0.275135	-0.491726	-0.794521	-0.549237	-0.463197	0.531142	0.449084	0	0
19436	1.954056	9.782731	-0.536724	0.029911	0.079802	0.035860	-0.275401	-0.492715	-0.794414	-0.549686	-0.463470	0.531043	0.448368	0	0
19437	1.919416	9.830664	-0.458708	0.058159	-0.019615	0.038853	-0.276073	-0.492841	-0.794410	-0.549510	-0.463457	0.531584	0.447955	0	0
19438	1.790758	9.939985	-0.600697	0.047625	-0.046034	0.024533	-0.276878	-0.493543	-0.793878	-0.549159	-0.463325	0.532202	0.447789	0	0
19439	1.725435	10.162132	-0.695854	0.053441	-0.026125	0.012308	-0.277818	-0.493836	-0.792515	-0.548848	-0.463400	0.532637	0.447575	0	0
19440	1.591943	10.174277	-0.680784	0.166573	0.002796	-0.040168	-0.279704	-0.492846	-0.790554	-0.547909	-0.464475	0.533225	0.446911	0	0
19441	1.462862	9.914573	-0.986105	0.213826	0.012411	-0.054057	-0.278754	-0.495863	-0.789710	-0.546756	-0.465958	0.533857	0.446025	0	0
19442	1.425820	9.685688	-1.115509	0.258047	0.036717	-0.087337	-0.276601	-0.497014	-0.785005	-0.545357	-0.467932	0.534443	0.444968	0	0
19443	1.202267	9.254385	-0.955419	0.239521	-0.000254	-0.073424	-0.275114	-0.500081	-0.782534	-0.543918	-0.469602	0.535162	0.444105	0	0
19444	0.849559	8.922659	-1.156324	0.094266	0.001715	-0.024262	-0.275249	-0.500474	-0.777642	-0.543372	-0.470184	0.535505	0.443743	0	0
19445	0.625112	9.103076	-1.251236	-0.049600	0.136938	-0.005238	-0.274712	-0.500184	-0.778456	-0.544318	-0.470532	0.534512	0.443412	0	0
19446	0.684762	9.672251	-1.022599	-0.079297	0.257150	0.013961	-0.274712	-0.499992	-0.780629	-0.546116	-0.471088	0.532879	0.442576	0	0
19447	0.893866	10.149451	-0.863308	-0.011698	0.382753	0.064416	-0.272291	-0.500042	-0.780931	-0.548486	-0.472363	0.531030	0.440504	0	0
19448	1.136354	10.151430	-0.810143	0.086066	0.460262	0.056323	-0.271217	-0.499953	-0.779715	-0.550753	-0.474479	0.529203	0.437590	0	0
19449	1.297003	9.884885	-0.740613	0.146571	0.443261	0.045769	-0.267717	-0.501166	-0.779796	-0.552587	-0.476976	0.527606	0.434480	0	0
19450	1.206851	9.201097	-0.608227	0.120467	0.436749	0.012096	-0.265295	-0.502279	-0.777000	-0.554353	-0.479395	0.525826	0.431719	0	0
19451	1.198581	8.997018	-0.679159	-0.043730	0.479133	-0.032340	-0.261938	-0.500983	-0.775090	-0.556920	-0.481388	0.522811	0.429854	0	0
19452	1.351894	9.349393	-0.556748	-0.122446	0.528538	-0.042931	-0.258709	-0.501592	-0.776510	-0.560069	-0.483119	0.519185	0.428212	0	0
19453	1.577872	9.703086	-0.439339	-0.083534	0.530053	-0.018112	-0.252796	-0.500551	-0.778452	-0.563120	-0.485015	0.515756	0.426207	0	0
19454	1.718920	9.705664	-0.271334	0.005614	0.514944	-0.023269	-0.250907	-0.502225	-0.781524	-0.565631	-0.487279	0.512820	0.423836	0	0
19455	1.730967	9.686446	-0.415257	0.054909	0.531093	-0.012400	-0.246205	-0.501193	-0.781818	-0.568006	-0.489904	0.509974	0.421057	0	0
19456	1.753506	9.424682	-0.304262	0.089431	0.581254	-0.015504	-0.240962	-0.501213	-0.780110	-0.570445	-0.492855	0.507026	0.417865	0	0
19457	1.848799	9.261330	-0.324178	0.049571	0.656808	0.007827	-0.237329	-0.501862	-0.780173	-0.573531	-0.495839	0.503510	0.414346	0	0
19458	2.052089	9.299021	-0.178601	-0.001014	0.681031	0.018382	-0.232762	-0.500576	-0.779095	-0.577010	-0.498467	0.499750	0.410901	0	0
19459	2.208178	9.275167	-0.019564	-0.019595	0.659118	0.035828	-0.227518	-0.501325	-0.776457	-0.580519	-0.500877	0.496035	0.407516	0	0
19460	2.304339	9.065703	-0.055957	-0.011449	0.645110	0.065811	-0.224291	-0.501103	-0.777032	-0.584012	-0.503017	0.492637	0.403996	0	0
19461	2.672524	9.290854	-0.231718	-0.121472	0.693580	0.082488	-0.221600	-0.501697	-0.778581	-0.588347	-0.504688	0.488507	0.400624	0	0
19462	3.030915	10.615628	0.368701	-0.246376	0.749799	0.249399	-0.218916	-0.499704	-0.781681	-0.594196	-0.504902	0.484446	0.396633	0	0
19463	3.399910	12.193109	1.319004	-0.226124	0.672029	0.347813	-0.218647	-0.499323	-0.786166	-0.599954	-0.504508	0.481313	0.392255	0	0
19464	3.317049	11.611401	1.335294	0.190466	0.514337	0.358761	-0.223222	-0.498139	-0.783759	-0.602777	-0.505764	0.480936	0.386733	0	0
19465	2.197114	9.114751	0.067969	0.546466	0.358811	0.220461	-0.224017	-0.503139	-0.775059	-0.602585	-0.509349	0.482012	0.380944	0	0
19466	1.089147	7.664676	-0.773572	0.373263	0.415032	0.184354	-0.224546	-0.507337	-0.764565	-0.603302	-0.512127	0.482016	0.376049	0	0
19467	0.591815	7.888758	-0.282586	-0.219343	0.684104	0.246191	-0.222661	-0.508236	-0.764344	-0.608630	-0.512160	0.478329	0.372105	0	0
19468	1.058733	9.548133	0.727879	-0.531393	0.860870	0.329252	-0.221327	-0.503824	-0.772661	-0.616606	-0.510397	0.472898	0.368320	0	0
19469	1.834746	10.746989	1.541870	-0.283142	0.816180	0.355143	-0.221596	-0.503101	-0.779172	-0.623189	-0.509944	0.468628	0.363291	0	0
19470	2.532166	10.546022	1.624971	0.196422	0.681120	0.301707	-0.221595	-0.503415	-0.777820	-0.626394	-0.512072	0.466764	0.357134	0	0
19471	2.744681	9.535073	1.135996	0.348759	0.501834	0.196723	-0.221323	-0.504919	-0.774330	-0.627645	-0.515100	0.465880	0.351696	0	0
19472	2.573649	8.915295	0.620262	0.185268	0.342119	0.126306	-0.220647	-0.506907	-0.768683	-0.628666	-0.516737	0.465169	0.348396	0	0
19473	2.320278	8.842710	0.511928	-0.057955	0.284827	0.058048	-0.220244	-0.506781	-0.768411	-0.630499	-0.517068	0.463494	0.346822	0	0
19474	2.124881	9.203340	0.777642	-0.154851	0.221464	0.034374	-0.219433	-0.508235	-0.767650	-0.632394	-0.516574	0.461862	0.346283	0	0
19475	1.930544	9.491144	0.918759	-0.126358	0.158579	0.034088	-0.218762	-0.507510	-0.768996	-0.633907	-0.516140	0.460615	0.345827	0	0
19476	1.664519	9.462041	0.915630	-0.075950	0.107640	0.025140	-0.218232	-0.504392	-0.775712	-0.634837	-0.515797	0.459917	0.345559	0	0
19477	1.495660	9.405557	0.809768	-0.085852	0.115441	-0.006627	-0.217694	-0.504109	-0.776253	-0.635795	-0.515659	0.458867	0.345401	0	0
19478	1.508317	9.517469	0.920047	-0.083716	0.151199	-0.013474	-0.214598	-0.505278	-0.777826	-0.636848	-0.515618	0.457636	0.345154	0	0
19479	1.685681	9.639658	1.064191	-0.034325	0.196649	-0.036062	-0.214596	-0.506011	-0.776760	-0.637805	-0.516224	0.456087	0.344532	0	0
19480	1.946854	9.685678	1.172965	0.020357	0.196007	-0.062478	-0.212043	-0.505500	-0.776909	-0.638354	-0.517225	0.454671	0.343884	0	0
19481	2.150873	9.672394	1.227472	0.056117	0.198712	-0.087149	-0.209897	-0.504023	-0.775525	-0.638673	-0.518641	0.453151	0.343163	0	0
19482	2.340497	9.641847	1.219078	0.096143	0.170190	-0.142059	-0.206133	-0.503863	-0.773929	-0.638439	-0.520399	0.451738	0.342803	0	0
19483	2.444709	9.515069	1.184716	0.109069	0.131647	-0.160847	-0.203173	-0.505127	-0.771281	-0.637926	-0.522246	0.450442	0.342655	0	0
19484	2.419193	9.339819	1.206921	0.057168	0.064193	-0.183532	-0.199944	-0.505755	-0.771884	-0.637271	-0.523579	0.449346	0.343277	0	0
19485	2.260316	9.288384	1.224099	0.008399	0.014034	-0.185737	-0.197526	-0.505099	-0.772027	-0.636671	-0.524480	0.448323	0.344349	0	0
19486	2.081605	9.384680	1.266034	0.000017	-0.027027	-0.182455	-0.193492	-0.505364	-0.770721	-0.635912	-0.525134	0.447606	0.345686	0	0
19487	1.897580	9.490579	1.221071	0.024356	-0.028570	-0.184120	-0.191343	-0.504706	-0.770724	-0.635043	-0.525975	0.446915	0.346897	0	0
19488	1.797855	9.517907	1.280394	0.073448	0.009480	-0.196080	-0.188382	-0.505309	-0.772140	-0.634010	-0.527282	0.446144	0.347795	0	0
19489	1.825394	9.469851	1.255121	0.059648	0.068344	-0.208127	-0.184876	-0.508599	-0.774331	-0.633302	-0.528783	0.444830	0.348487	0	0
19490	1.922380	9.471614	1.279750	0.070303	0.078933	-0.200976	-0.181382	-0.508125	-0.773812	-0.632575	-0.530332	0.443573	0.349054	0	0
19491	2.036383	9.585352	1.260725	0.063475	0.079235	-0.215170	-0.177082	-0.507037	-0.776142	-0.631871	-0.531915	0.442163	0.349711	0	0
19492	2.054572	9.663379	1.373837	0.076344	0.046907	-0.197665	-0.174122	-0.507659	-0.776741	-0.630977	-0.533374	0.441140	0.350394	0	0
19493	2.092439	9.591239	1.397209	0.117086	0.038624	-0.208205	-0.170221	-0.508642	-0.774912	-0.629833	-0.535107	0.440209	0.350978	0	0
19494	2.175873	9.398529	1.273637	0.129744	0.027260	-0.211781	-0.167135	-0.506815	-0.771212	-0.628516	-0.536896	0.439411	0.351609	0	0
19495	2.061207	9.299333	1.174575	0.122508	0.004176	-0.180093	-0.163634	-0.508909	-0.769959	-0.627293	-0.538403	0.438866	0.352168	0	0
19496	2.081416	9.377381	1.160162	0.125053	-0.018958	-0.178472	-0.159602	-0.508620	-0.768090	-0.625911	-0.539851	0.438513	0.352850	0	0
19497	2.215332	9.474494	1.202056	0.149918	-0.006643	-0.164205	-0.157446	-0.510240	-0.767622	-0.624553	-0.541406	0.438219	0.353238	0	0
19498	2.242743	9.640044	0.951290	0.185939	-0.035491	-0.135993	-0.156501	-0.511734	-0.765230	-0.622913	-0.542984	0.438410	0.353474	0	0
19499	1.998268	9.502087	0.944828	0.236498	-0.039320	-0.108393	-0.154082	-0.511877	-0.761450	-0.621142	-0.544703	0.438929	0.353302	0	0
19500	1.979226	9.552686	0.606841	0.200769	-0.011073	-0.112734	-0.152195	-0.513676	-0.759079	-0.619607	-0.546355	0.439139	0.353187	0	0
19501	2.112085	9.586664	0.682881	0.157557	0.018671	-0.107407	-0.150444	-0.515076	-0.755467	-0.618526	-0.547771	0.439025	0.353030	0	0
19502	2.221565	9.690614	0.704714	0.095727	-0.021368	-0.091089	-0.149367	-0.515654	-0.756043	-0.617592	-0.548637	0.439043	0.353297	0	0
19503	2.193490	9.869740	0.620654	0.065928	-0.091594	-0.065992	-0.148286	-0.517545	-0.755027	-0.616682	-0.548903	0.439518	0.353882	0	0
19504	2.039137	10.041707	0.412407	0.055090	-0.102367	-0.066064	-0.147749	-0.517255	-0.755841	-0.615703	-0.549122	0.440026	0.354614	0	0
19505	1.873735	10.021678	0.096941	0.085915	-0.079759	-0.035719	-0.146941	-0.517554	-0.755997	-0.614845	-0.549413	0.440668	0.354855	0	0
19506	1.870632	10.011881	-0.179919	0.080045	-0.082978	-0.051664	-0.146539	-0.517469	-0.753956	-0.613863	-0.549790	0.441224	0.355281	0	0
19507	1.939425	10.088387	-0.168756	0.032433	-0.163795	-0.035551	-0.147476	-0.518404	-0.755473	-0.612928	-0.549450	0.442194	0.356214	0	0
19508	1.922941	9.937572	-0.201826	0.029696	-0.295720	-0.023132	-0.149224	-0.518329	-0.756949	-0.611379	-0.548629	0.444030	0.357855	0	0
19509	1.674626	9.733988	-0.304202	0.001832	-0.378244	-0.004232	-0.150564	-0.519510	-0.759695	-0.609763	-0.547188	0.446371	0.359900	0	0
19510	1.348092	9.796019	-0.473572	-0.058147	-0.375786	0.018655	-0.151641	-0.518882	-0.761296	-0.608475	-0.545345	0.448595	0.362104	0	0
19511	1.122208	9.952150	-0.409463	-0.032449	-0.358240	0.036571	-0.154869	-0.518351	-0.762603	-0.607259	-0.543577	0.450899	0.363937	0	0
19512	0.985087	9.779728	-0.407556	0.036919	-0.370007	0.032330	-0.158363	-0.518655	-0.764343	-0.605508	-0.542253	0.453501	0.365592	0	0
19513	0.847861	9.699530	-0.623004	0.010361	-0.376942	0.015443	-0.160241	-0.519824	-0.767083	-0.603869	-0.540771	0.455942	0.367459	0	0
19514	0.722136	9.796775	-0.680556	-0.029068	-0.371817	0.010073	-0.161587	-0.518875	-0.770033	-0.602369	-0.539127	0.458179	0.369548	0	0
19515	0.675065	9.968283	-0.688109	-0.043526	-0.325952	0.020049	-0.164008	-0.518344	-0.772166	-0.601241	-0.537488	0.460119	0.371358	0	0
19516	0.640414	9.797744	-0.459193	0.011516	-0.265148	0.025041	-0.166700	-0.516911	-0.776311	-0.600051	-0.536397	0.461943	0.372594	0	0
19517	0.528219	9.569923	-0.588504	0.016248	-0.218895	0.025389	-0.167368	-0.518296	-0.777029	-0.599091	-0.535498	0.463475	0.373527	0	0
19518	0.530329	9.431564	-0.794423	-0.008182	-0.136971	0.011701	-0.169920	-0.518927	-0.777836	-0.598543	-0.534823	0.464382	0.374246	0	0
19519	0.732097	9.546914	-0.639849	-0.068786	-0.064300	0.001314	-0.169922	-0.518228	-0.777405	-0.598648	-0.534118	0.464532	0.374899	0	0
19520	0.956720	9.745227	-0.398537	-0.101704	-0.041153	-0.010197	-0.170733	-0.516451	-0.779926	-0.598958	-0.533338	0.464401	0.375674	0	0
19521	1.007880	9.862688	-0.340078	-0.037498	-0.058016	-0.025151	-0.168851	-0.516311	-0.781714	-0.598817	-0.532976	0.464483	0.376312	0	0
19522	0.936436	9.773979	-0.500483	0.008456	-0.037296	-0.056678	-0.168851	-0.516308	-0.781850	-0.598382	-0.533087	0.464494	0.376833	0	0
19523	0.894175	9.671228	-0.717661	0.020203	0.022077	-0.080996	-0.167108	-0.514639	-0.782225	-0.598084	-0.533641	0.464011	0.377116	0	0
19524	0.959621	9.555894	-0.676265	0.019159	0.073284	-0.066537	-0.165085	-0.516656	-0.782859	-0.598065	-0.534275	0.463351	0.377060	0	0
19525	1.092179	9.480621	-0.618669	-0.031883	0.140385	-0.064527	-0.161588	-0.516981	-0.784544	-0.598645	-0.534896	0.462047	0.376859	0	0
19526	1.323675	9.552805	-0.532669	-0.018119	0.180669	-0.034223	-0.161459	-0.515190	-0.782445	-0.599438	-0.535555	0.460781	0.376213	0	0
19527	1.503716	9.551239	-0.322512	-0.041869	0.158934	-0.025641	-0.158633	-0.516121	-0.781827	-0.600298	-0.536006	0.459534	0.375724	0	0
19528	1.473012	9.509412	-0.332768	-0.049850	0.094398	-0.007504	-0.158099	-0.514667	-0.783965	-0.600960	-0.536024	0.458809	0.375526	0	0
19529	1.365369	9.412763	-0.494223	-0.060906	0.090496	0.002192	-0.157561	-0.514622	-0.786422	-0.601709	-0.535976	0.458049	0.375323	0	0
19530	1.370169	9.412848	-0.508520	-0.107746	0.132556	0.011155	-0.156756	-0.513901	-0.787770	-0.602920	-0.535697	0.456981	0.375078	0	0
19531	1.523511	9.512744	-0.437164	-0.133445	0.160233	0.034198	-0.155945	-0.514867	-0.789717	-0.604491	-0.535328	0.455699	0.374638	0	0
19532	1.749696	9.618826	-0.284178	-0.141357	0.184336	0.064328	-0.155416	-0.511720	-0.791528	-0.606308	-0.534788	0.454479	0.373953	0	0
19533	1.962671	9.661551	-0.109454	-0.102301	0.173578	0.082011	-0.155146	-0.512287	-0.791822	-0.607949	-0.534431	0.453488	0.373001	0	0
19534	1.984663	9.545434	-0.018834	-0.051687	0.138795	0.067799	-0.155958	-0.510242	-0.793653	-0.609082	-0.534237	0.452904	0.372140	0	0
19535	1.887290	9.315463	-0.073047	-0.029647	0.118114	0.048319	-0.154745	-0.511113	-0.793968	-0.609959	-0.534259	0.452343	0.371353	0	0
19536	1.798781	9.129353	-0.112876	-0.065819	0.117626	0.055303	-0.153669	-0.511248	-0.795347	-0.611024	-0.533956	0.451765	0.370742	0	0
19537	1.814686	9.066526	-0.078212	-0.130740	0.120508	0.060420	-0.154742	-0.511739	-0.797529	-0.612496	-0.533309	0.450881	0.370319	0	0
19538	1.923154	9.216579	-0.085644	-0.170763	0.142815	0.079857	-0.155290	-0.508001	-0.799309	-0.614312	-0.532332	0.449900	0.369910	0	0
19539	1.989813	9.399863	-0.075352	-0.172973	0.190240	0.103118	-0.153675	-0.508592	-0.799892	-0.616479	-0.531481	0.448658	0.369035	0	0
19540	2.250689	9.346350	0.077495	-0.092777	0.246866	0.142572	-0.155020	-0.508265	-0.800410	-0.618569	-0.531078	0.447654	0.367335	0	0
19541	2.614389	9.581148	0.077255	-0.101995	0.294544	0.225862	-0.154752	-0.508010	-0.799452	-0.621274	-0.530477	0.446681	0.364812	0	0
19542	2.740241	10.277791	0.586208	-0.201558	0.275685	0.308464	-0.156095	-0.508508	-0.801086	-0.624648	-0.528733	0.445986	0.362426	0	0
19543	2.863261	10.619940	1.027936	-0.200623	0.176807	0.389118	-0.159053	-0.508094	-0.803762	-0.627934	-0.526327	0.446244	0.359924	0	0
19544	2.848856	10.109863	0.918200	-0.098225	0.126981	0.389147	-0.166718	-0.507302	-0.805826	-0.630338	-0.524274	0.447301	0.357397	0	0
19545	2.511902	9.113253	0.737239	-0.028107	0.053027	0.381941	-0.171554	-0.508884	-0.806093	-0.632127	-0.522507	0.448910	0.354798	0	0
19546	2.091073	8.411277	0.416672	-0.091286	0.092834	0.330850	-0.175319	-0.508342	-0.807394	-0.634135	-0.520641	0.449861	0.352747	0	0
19547	2.041072	8.733248	0.431967	-0.252766	0.145084	0.320066	-0.180831	-0.508147	-0.810319	-0.637273	-0.518035	0.449758	0.351056	0	0
19548	2.028576	10.425148	1.025457	-0.406032	0.141098	0.358378	-0.183257	-0.505703	-0.815523	-0.641209	-0.514201	0.449410	0.349970	0	0
19549	2.060800	11.974652	1.833235	-0.262442	0.126170	0.365715	-0.188905	-0.504929	-0.818837	-0.644444	-0.511241	0.449600	0.348116	0	0
19550	1.805188	11.712715	2.121057	0.189623	0.062003	0.310201	-0.193205	-0.506026	-0.816099	-0.644772	-0.511148	0.451581	0.345068	0	0
19551	1.420815	10.037839	1.057873	0.434023	0.018985	0.188868	-0.196025	-0.507943	-0.809999	-0.643322	-0.513092	0.453951	0.341762	0	0
19552	1.128590	8.762793	0.235231	0.229222	0.088052	0.056193	-0.197361	-0.511449	-0.804104	-0.642693	-0.514496	0.454573	0.340005	0	0
19553	0.973358	8.769687	0.240044	-0.209120	0.263851	-0.012097	-0.197366	-0.509769	-0.803232	-0.644948	-0.514058	0.452126	0.339659	0	0
19554	0.955171	9.798756	0.982798	-0.371483	0.343720	0.011718	-0.193064	-0.509380	-0.805994	-0.648411	-0.512669	0.448804	0.339571	0	0
19555	1.247488	10.401306	1.422943	-0.203128	0.341862	0.074020	-0.191184	-0.508039	-0.810739	-0.651246	-0.512149	0.446287	0.338246	0	0
19556	1.798234	10.119978	1.367340	0.025106	0.349622	0.055228	-0.189712	-0.505448	-0.813942	-0.652831	-0.513149	0.444473	0.336055	0	0
19557	2.272599	9.395419	1.185152	0.064898	0.258932	0.033485	-0.187828	-0.506404	-0.811271	-0.653772	-0.514266	0.443183	0.334219	0	0
19558	2.425621	9.002483	1.110964	-0.060722	0.105051	-0.006809	-0.186754	-0.505569	-0.811665	-0.654509	-0.514169	0.442338	0.334043	0	0
19559	2.230000	9.113049	1.260601	-0.187018	-0.023766	-0.018603	-0.186213	-0.507057	-0.809131	-0.655319	-0.512916	0.441786	0.335111	0	0
19560	1.915204	9.369539	1.431960	-0.181971	-0.055916	-0.011666	-0.185679	-0.505285	-0.812758	-0.655957	-0.511518	0.441548	0.336311	0	0
19561	1.787860	9.435203	1.429963	-0.097443	-0.090688	-0.015135	-0.185557	-0.500817	-0.816155	-0.656020	-0.510610	0.441748	0.337304	0	0
19562	1.856212	9.125676	1.164779	-0.022018	-0.051297	-0.000497	-0.185421	-0.501374	-0.816720	-0.655896	-0.510227	0.442072	0.337699	0	0
19563	1.939647	9.083500	1.225433	-0.042591	0.009688	-0.028480	-0.184884	-0.500795	-0.817797	-0.656076	-0.510078	0.441727	0.338027	0	0
19564	2.109216	9.086576	1.218577	-0.057121	-0.018869	-0.028745	-0.185282	-0.502781	-0.817312	-0.656181	-0.509703	0.441572	0.338590	0	0
19565	2.161661	9.145802	1.316032	-0.045275	0.007003	-0.063922	-0.184877	-0.503045	-0.818551	-0.656244	-0.509681	0.441055	0.339175	0	0
19566	2.309102	9.308716	1.451728	-0.037694	0.002143	-0.079885	-0.182465	-0.500255	-0.819034	-0.656171	-0.509731	0.440564	0.339878	0	0
19567	2.447028	9.456887	1.551135	-0.026293	-0.037897	-0.110203	-0.182466	-0.499975	-0.818888	-0.655786	-0.509878	0.440171	0.340908	0	0
19568	2.486268	9.443040	1.610219	0.010525	-0.084627	-0.149295	-0.178430	-0.501065	-0.818698	-0.654851	-0.510258	0.440053	0.342288	0	0
19569	2.487978	9.341100	1.507527	0.028319	-0.121032	-0.181293	-0.176815	-0.501524	-0.818868	-0.653582	-0.510780	0.440029	0.343961	0	0
19570	2.463488	9.355222	1.516298	0.000630	-0.174189	-0.198513	-0.173865	-0.498734	-0.819902	-0.652129	-0.511002	0.440205	0.346158	0	0
19571	2.469831	9.399033	1.499311	-0.017649	-0.220634	-0.196218	-0.172384	-0.499483	-0.819671	-0.650603	-0.510929	0.440595	0.348630	0	0
19572	2.408778	9.417342	1.468411	-0.018039	-0.244907	-0.185752	-0.171040	-0.499227	-0.819815	-0.648970	-0.510723	0.441220	0.351176	0	0
19573	2.418521	9.432096	1.576927	-0.002099	-0.268904	-0.180557	-0.169699	-0.498093	-0.821156	-0.647202	-0.510495	0.442054	0.353713	0	0
19574	2.446813	9.471452	1.575091	0.027904	-0.285133	-0.161124	-0.171443	-0.499149	-0.822804	-0.645230	-0.510325	0.443220	0.356094	0	0
19575	2.524752	9.438870	1.491066	0.053021	-0.293854	-0.159347	-0.169425	-0.499670	-0.820665	-0.643139	-0.510249	0.444514	0.358364	0	0
19576	2.599172	9.459632	1.396902	0.092677	-0.291697	-0.160992	-0.168216	-0.499613	-0.818226	-0.640798	-0.510466	0.445938	0.360474	0	0
19577	2.698859	9.432302	1.325541	0.128836	-0.298326	-0.168013	-0.169288	-0.500888	-0.817165	-0.638264	-0.510876	0.447485	0.362467	0	0
19578	2.760900	9.248934	1.393825	0.177062	-0.333675	-0.160139	-0.167136	-0.501418	-0.814756	-0.635289	-0.511461	0.449475	0.364400	0	0
19579	2.674391	9.174510	1.158225	0.185835	-0.404668	-0.163190	-0.166729	-0.503029	-0.812906	-0.631993	-0.511795	0.451924	0.366628	0	0
19580	2.735945	9.219305	0.979229	0.211303	-0.393590	-0.171007	-0.165518	-0.503708	-0.809265	-0.628509	-0.512409	0.454342	0.368762	0	0
19581	2.906671	9.188432	1.124324	0.248416	-0.416902	-0.149862	-0.169009	-0.505201	-0.808591	-0.624869	-0.512993	0.457154	0.370657	0	0
19582	2.968082	9.257512	1.053469	0.304042	-0.480330	-0.154528	-0.168602	-0.507032	-0.803344	-0.620540	-0.513764	0.460520	0.372690	0	0
19583	2.768137	9.268416	0.739117	0.313464	-0.559582	-0.183245	-0.168595	-0.509993	-0.797856	-0.615757	-0.514327	0.464268	0.375188	0	0
19584	2.348294	9.503537	0.512617	0.198259	-0.608410	-0.190904	-0.171014	-0.511029	-0.793503	-0.611196	-0.514098	0.467799	0.378558	0	0
19585	1.824981	9.989285	0.569926	0.004390	-0.597121	-0.175432	-0.172089	-0.511316	-0.792274	-0.607807	-0.512545	0.470616	0.382609	0	0
19586	1.515946	10.299273	0.601435	-0.078576	-0.488153	-0.116592	-0.171954	-0.511433	-0.793505	-0.605473	-0.510700	0.472711	0.386178	0	0
19587	1.538341	10.183176	0.819654	0.024379	-0.364663	-0.041221	-0.172895	-0.511399	-0.794038	-0.603559	-0.509506	0.474857	0.388113	0	0
19588	1.706181	9.758938	0.635422	0.158941	-0.392289	-0.028614	-0.175315	-0.511677	-0.791839	-0.600782	-0.509030	0.477725	0.389523	0	0
19589	1.967331	9.482028	0.231471	0.154989	-0.459023	0.008042	-0.176927	-0.512212	-0.791565	-0.597922	-0.508005	0.481180	0.391007	0	0
19590	1.998002	9.380609	0.093555	0.062745	-0.595624	0.035170	-0.181491	-0.514672	-0.790911	-0.594878	-0.505830	0.485188	0.393508	0	0
19591	1.700903	9.661656	-0.115081	-0.016637	-0.670855	0.029194	-0.186333	-0.514174	-0.789203	-0.591904	-0.502816	0.489308	0.396741	0	0
19592	1.370670	10.160600	-0.230086	-0.035986	-0.631658	0.018829	-0.190636	-0.513909	-0.790234	-0.589072	-0.499953	0.493019	0.399967	0	0
19593	1.318255	10.582045	-0.350424	0.001930	-0.571022	0.024638	-0.195343	-0.513370	-0.790434	-0.586420	-0.497441	0.496558	0.402609	0	0
19594	1.397285	10.432997	-0.057999	0.056686	-0.534424	0.002039	-0.198430	-0.515288	-0.790188	-0.583498	-0.495561	0.499954	0.404964	0	0
19595	1.411253	9.850615	-0.082064	0.036419	-0.572245	0.014133	-0.201662	-0.513379	-0.789816	-0.580580	-0.493277	0.503549	0.407484	0	0
19596	1.304277	9.343699	-0.322252	-0.031736	-0.613380	-0.000439	-0.205692	-0.514851	-0.789544	-0.577650	-0.490543	0.506998	0.410658	0	0
19597	1.231213	9.376370	-0.228449	-0.095998	-0.653153	0.039785	-0.210127	-0.515143	-0.790863	-0.575028	-0.487003	0.510602	0.414072	0	0
19598	1.186436	9.472689	0.014994	-0.191345	-0.644146	0.038659	-0.215099	-0.515687	-0.793002	-0.572834	-0.482985	0.513718	0.417947	0	0
19599	1.081231	9.762094	-0.004862	-0.197832	-0.666552	0.007564	-0.219417	-0.510125	-0.796313	-0.570441	-0.478936	0.516767	0.422101	0	0
19600	0.996927	9.964477	-0.095638	-0.098849	-0.633972	-0.053790	-0.223989	-0.509725	-0.796791	-0.567415	-0.475920	0.519726	0.425940	0	0
19601	0.749635	9.940549	-0.273964	-0.013304	-0.604087	-0.083330	-0.225872	-0.509329	-0.799752	-0.564018	-0.473631	0.522713	0.429333	0	0
19602	0.493742	9.848482	-0.536296	0.016910	-0.505197	-0.117899	-0.227487	-0.509034	-0.798635	-0.560800	-0.472125	0.525097	0.432290	0	0
19603	0.358282	9.809591	-0.699041	0.061323	-0.374478	-0.139874	-0.229103	-0.508179	-0.797226	-0.557962	-0.471537	0.526806	0.434519	0	0
19604	0.477312	9.658800	-0.797764	0.090945	-0.209699	-0.141397	-0.228830	-0.509806	-0.794558	-0.555822	-0.471826	0.527735	0.435818	0	0
19605	0.725974	9.585628	-0.799210	0.102881	-0.119949	-0.134648	-0.228290	-0.510847	-0.792964	-0.554128	-0.472558	0.528211	0.436605	0	0
19606	0.987438	9.617088	-0.690317	0.128456	-0.065296	-0.105989	-0.226141	-0.510427	-0.788753	-0.552720	-0.473489	0.528669	0.436826	0	0
19607	1.090466	9.553411	-0.701119	0.119965	-0.048019	-0.088243	-0.226678	-0.511050	-0.785771	-0.551516	-0.474391	0.529032	0.436930	0	0
19608	1.054315	9.397368	-0.855118	0.088157	-0.037976	-0.074115	-0.223586	-0.511140	-0.784992	-0.550578	-0.475046	0.529314	0.437061	0	0
19609	0.954416	9.177066	-0.880594	0.041794	0.023096	-0.079143	-0.222103	-0.512929	-0.782616	-0.550151	-0.475788	0.528981	0.437195	0	0
19610	0.987329	9.099975	-0.922334	-0.027706	0.101109	-0.057647	-0.220621	-0.513829	-0.781982	-0.550567	-0.476321	0.528072	0.437190	0	0
19611	1.155597	9.180720	-0.850375	-0.060515	0.195204	-0.026247	-0.220488	-0.513605	-0.779524	-0.551759	-0.476977	0.526591	0.436757	0	0
19612	1.465028	9.256762	-0.619982	-0.074428	0.250532	-0.002143	-0.218340	-0.512814	-0.779115	-0.553416	-0.477600	0.524923	0.435986	0	0
19613	1.722617	9.251745	-0.433899	-0.067451	0.257507	0.006704	-0.217404	-0.510809	-0.780968	-0.555107	-0.478311	0.523222	0.435103	0	0
19614	1.709600	9.173823	-0.443340	-0.065847	0.202444	0.004594	-0.215923	-0.511073	-0.783309	-0.556491	-0.478729	0.521887	0.434478	0	0
19615	1.512163	9.094975	-0.530652	-0.110712	0.186225	-0.002674	-0.214046	-0.509417	-0.783278	-0.557970	-0.478932	0.520345	0.434206	0	0
19616	1.381879	9.053761	-0.604151	-0.190715	0.213947	-0.000947	-0.212843	-0.506719	-0.784703	-0.559984	-0.478729	0.518369	0.434200	0	0
19617	1.476846	9.225385	-0.913072	-0.262046	0.278631	0.019556	-0.212304	-0.507103	-0.787037	-0.562751	-0.478367	0.515752	0.434139	0	0
19618	1.619663	9.405228	-0.599505	-0.256706	0.377826	0.037843	-0.209349	-0.505660	-0.791110	-0.566075	-0.478287	0.512744	0.433468	0	0
19619	1.957451	9.530345	-0.289172	-0.228998	0.410758	0.083142	-0.208284	-0.501666	-0.793309	-0.569619	-0.478338	0.509813	0.432224	0	0
19620	2.488888	10.205148	-0.417577	-0.236512	0.461933	0.169944	-0.206943	-0.500523	-0.795058	-0.573809	-0.478026	0.507035	0.430290	0	0
19621	2.838609	10.799080	0.493817	-0.121725	0.480591	0.319709	-0.208154	-0.499901	-0.796250	-0.578193	-0.477753	0.505278	0.426778	0	0
19622	3.254951	11.309155	0.483487	-0.053218	0.385000	0.398767	-0.210305	-0.500173	-0.794599	-0.582039	-0.476949	0.504820	0.422974	0	0
19623	3.445168	10.873279	1.171469	0.126370	0.331304	0.403367	-0.215685	-0.499829	-0.791801	-0.584823	-0.477009	0.505363	0.418394	0	0
19624	3.241232	9.374113	0.796169	0.254193	0.170200	0.344504	-0.220920	-0.503239	-0.786130	-0.585833	-0.477312	0.507198	0.414395	0	0
19625	2.615785	8.114922	0.463898	0.074510	0.036852	0.279631	-0.225893	-0.504182	-0.783242	-0.586851	-0.476429	0.508655	0.412178	0	0
19626	1.920399	8.209106	0.350370	-0.248244	-0.013426	0.258999	-0.228854	-0.502960	-0.784121	-0.588997	-0.473495	0.509024	0.412043	0	0
19627	1.428926	9.530541	0.421610	-0.356027	0.014236	0.253585	-0.233428	-0.501776	-0.787843	-0.591822	-0.470113	0.508698	0.412270	0	0
19628	1.389861	10.835954	0.904057	-0.112402	0.124113	0.245270	-0.235854	-0.499222	-0.791682	-0.593957	-0.468606	0.508735	0.410869	0	0
19629	1.635576	11.238603	1.440572	0.277189	0.307944	0.244932	-0.239619	-0.499787	-0.787979	-0.595243	-0.470228	0.509206	0.406547	0	0
19630	2.057712	10.503416	1.536106	0.426767	0.410243	0.223005	-0.241767	-0.501767	-0.779846	-0.596169	-0.473164	0.509643	0.401201	0	0
19631	2.389181	9.404833	1.323467	0.271553	0.381773	0.134790	-0.240547	-0.505926	-0.772776	-0.597385	-0.475582	0.509107	0.397194	0	0
19632	2.117581	8.817197	0.631080	0.007134	0.257307	0.042205	-0.240277	-0.506266	-0.770611	-0.598803	-0.476338	0.507872	0.395732	0	0
19633	1.712374	8.846262	0.666571	-0.204554	0.243645	-0.053940	-0.237860	-0.505150	-0.772238	-0.600819	-0.476310	0.505361	0.395925	0	0
19634	1.630964	9.694490	0.968214	-0.348181	0.232226	-0.072169	-0.234643	-0.501442	-0.776514	-0.603346	-0.475419	0.502301	0.397044	0	0
19635	1.731998	10.419814	1.473781	-0.273939	0.190090	-0.031603	-0.234649	-0.499082	-0.780523	-0.605491	-0.474645	0.499923	0.397706	0	0
19636	1.894772	10.413066	1.555861	-0.096904	0.147152	0.004003	-0.231157	-0.497724	-0.781473	-0.606695	-0.474553	0.498719	0.397492	0	0
19637	1.965330	9.758862	1.346305	0.061182	0.129499	-0.019467	-0.230626	-0.495643	-0.780050	-0.606987	-0.475506	0.498089	0.396696	0	0
19638	1.963434	9.098492	1.177904	0.055493	0.092778	-0.047095	-0.229009	-0.496851	-0.778474	-0.606995	-0.476380	0.497572	0.396283	0	0
19639	1.914607	8.859688	1.091545	-0.083816	0.085554	-0.054628	-0.228200	-0.497405	-0.779863	-0.607620	-0.476451	0.496464	0.396630	0	0
19640	1.994518	8.994665	1.155568	-0.190024	0.094409	-0.053161	-0.226055	-0.495119	-0.782811	-0.608783	-0.475875	0.494927	0.397459	0	0
19641	2.130505	9.239907	1.254183	-0.174643	0.076059	-0.060345	-0.223508	-0.493358	-0.775701	-0.609768	-0.475379	0.493486	0.398334	0	0
19642	2.170021	9.451833	1.292314	-0.088911	0.039783	-0.109835	-0.221361	-0.491966	-0.776771	-0.609955	-0.475484	0.492406	0.399258	0	0
19643	2.148029	9.548516	1.079067	0.019793	0.034254	-0.136930	-0.219750	-0.491307	-0.776224	-0.609503	-0.476379	0.491628	0.399838	0	0
19644	2.166156	9.476007	0.988694	0.058004	0.056191	-0.148162	-0.218671	-0.491408	-0.785228	-0.608913	-0.477628	0.490855	0.400198	0	0
19645	2.312553	9.318448	1.071409	0.072817	0.023069	-0.169573	-0.215172	-0.492844	-0.781775	-0.608023	-0.478956	0.490201	0.400765	0	0
19646	2.283489	9.308204	1.012819	0.064636	0.024687	-0.166044	-0.212887	-0.492632	-0.780977	-0.607175	-0.480209	0.489552	0.401343	0	0
19647	2.324649	9.454624	1.157415	0.057995	0.020800	-0.154615	-0.210200	-0.491832	-0.781528	-0.606407	-0.481355	0.488925	0.401896	0	0
19648	2.429009	9.597341	1.337680	0.075639	0.004720	-0.144971	-0.207511	-0.492245	-0.778576	-0.605490	-0.482491	0.488539	0.402385	0	0
19649	2.501734	9.593803	1.320680	0.100273	-0.035481	-0.164616	-0.205096	-0.491256	-0.774759	-0.604207	-0.483703	0.488377	0.403055	0	0
19650	2.524546	9.395132	1.149554	0.113137	-0.060774	-0.144396	-0.203215	-0.490783	-0.772586	-0.602790	-0.484797	0.488537	0.403668	0	0
19651	2.490509	9.243978	0.928179	0.095621	-0.048114	-0.159380	-0.201192	-0.492582	-0.776482	-0.601493	-0.485891	0.488460	0.404379	0	0
19652	2.431967	9.131237	0.864644	0.077657	-0.053562	-0.161221	-0.199041	-0.492703	-0.773378	-0.600212	-0.486880	0.488347	0.405230	0	0
19653	2.365034	9.081468	0.843707	0.053331	-0.082131	-0.164999	-0.195813	-0.493372	-0.772212	-0.598936	-0.487596	0.488279	0.406336	0	0
19654	2.330543	9.112403	0.861673	0.056707	-0.100015	-0.159792	-0.195142	-0.493472	-0.768546	-0.597532	-0.488263	0.488362	0.407501	0	0
19655	2.348988	9.173438	0.948441	0.084168	-0.110799	-0.145638	-0.192584	-0.494830	-0.767530	-0.596048	-0.488939	0.488688	0.408471	0	0
19656	2.339460	9.163553	0.938594	0.125140	-0.121474	-0.131430	-0.191115	-0.491805	-0.764998	-0.594317	-0.489785	0.489313	0.409233	0	0
19657	2.287992	9.264546	0.628119	0.171730	-0.066415	-0.113236	-0.190974	-0.494162	-0.761262	-0.592757	-0.490993	0.489893	0.409353	0	0
19658	2.413521	9.286243	0.607735	0.276148	0.050466	-0.093623	-0.188284	-0.495161	-0.757513	-0.591274	-0.493246	0.490297	0.408304	0	0
19659	2.751127	9.124861	0.585611	0.377134	0.130299	-0.086674	-0.187203	-0.497571	-0.752428	-0.589776	-0.496323	0.490683	0.406275	0	0
19660	2.805025	9.074843	0.452834	0.424537	0.051678	-0.055208	-0.185039	-0.502654	-0.743084	-0.587704	-0.499256	0.491858	0.404255	0	0
19661	2.669316	9.375793	0.056417	0.455348	-0.031893	-0.009647	-0.184906	-0.503264	-0.735206	-0.585323	-0.501726	0.493892	0.402168	0	0
19662	2.583774	9.420372	0.111231	0.394909	-0.042270	-0.006351	-0.185703	-0.507399	-0.727159	-0.583115	-0.503849	0.495725	0.400462	0	0
19663	2.359286	9.717310	-0.027892	0.218218	-0.122783	0.024447	-0.186240	-0.508350	-0.722280	-0.581604	-0.504379	0.497502	0.399788	0	0
19664	1.956201	9.768268	0.050831	0.050811	-0.076424	0.033144	-0.184895	-0.508415	-0.720800	-0.581113	-0.504160	0.498348	0.399723	0	0
19665	1.597471	9.999658	-0.034143	0.002508	-0.022581	0.031640	-0.186246	-0.506414	-0.720174	-0.581214	-0.503801	0.498713	0.399575	0	0
19666	1.521330	10.204647	0.173816	0.035788	-0.000993	0.069017	-0.187855	-0.507954	-0.719388	-0.581316	-0.503614	0.499244	0.398999	0	0
19667	1.875632	10.402845	0.036349	0.051284	-0.024500	0.090935	-0.189467	-0.508659	-0.717894	-0.581393	-0.503239	0.500109	0.398275	0	0
19668	2.121843	10.480161	0.209424	-0.012366	-0.170782	0.088854	-0.191082	-0.508065	-0.717447	-0.580967	-0.501995	0.501533	0.398677	0	0
19669	1.782489	10.673033	-0.122615	-0.080335	-0.386909	0.103246	-0.195791	-0.506768	-0.719802	-0.579930	-0.499345	0.504034	0.400358	0	0
19670	0.980067	10.772549	-0.328538	-0.104170	-0.452276	0.075523	-0.199961	-0.506084	-0.720684	-0.578480	-0.496499	0.506643	0.402695	0	0
19671	0.287737	10.592466	-0.439903	-0.116883	-0.373833	0.061118	-0.201845	-0.504930	-0.725800	-0.577481	-0.493907	0.508678	0.404744	0	0
19672	0.037869	10.146121	-0.266063	-0.101898	-0.203332	0.002208	-0.203053	-0.505425	-0.727709	-0.576970	-0.492438	0.509481	0.406250	0	0
19673	0.234215	9.804976	-0.108212	-0.084102	-0.081190	0.031303	-0.204539	-0.502798	-0.729513	-0.577147	-0.491394	0.509787	0.406879	0	0
19674	0.595429	9.813968	-0.020161	-0.072758	-0.011392	0.090052	-0.204540	-0.502572	-0.727055	-0.577824	-0.490420	0.510033	0.406786	0	0
19675	0.905785	9.707944	0.120157	0.005566	0.007971	0.125718	-0.206686	-0.504209	-0.727627	-0.578384	-0.489790	0.510638	0.405988	0	0
19676	1.126624	9.444907	0.085587	0.044041	-0.019516	0.028377	-0.207635	-0.502110	-0.725505	-0.578193	-0.489771	0.511104	0.405696	0	0
19677	1.126087	9.423016	-0.222398	-0.005305	-0.072212	-0.087037	-0.207096	-0.502425	-0.724705	-0.577523	-0.489850	0.511079	0.406587	0	0
19678	1.066253	9.616133	-0.297910	-0.035223	-0.091417	-0.183611	-0.206020	-0.502437	-0.725262	-0.576491	-0.490164	0.510597	0.408274	0	0
19679	1.003251	9.872329	-0.210299	-0.033763	-0.040461	-0.230135	-0.202124	-0.501324	-0.728268	-0.575524	-0.490949	0.509560	0.409988	0	0
19680	1.037745	9.838964	-0.242691	0.022431	-0.025460	-0.242246	-0.198498	-0.499708	-0.728258	-0.574301	-0.492159	0.508641	0.411391	0	0
19681	0.946031	9.550821	-0.407027	0.100053	0.009001	-0.243514	-0.194601	-0.499099	-0.727875	-0.572855	-0.493990	0.507790	0.412262	0	0
19682	0.953738	9.167396	-0.389454	0.086442	0.075105	-0.260802	-0.190832	-0.500909	-0.726889	-0.571743	-0.496069	0.506461	0.412945	0	0
19683	1.003394	9.119752	-0.315352	-0.011129	0.022600	-0.256150	-0.186534	-0.499617	-0.725807	-0.570849	-0.497386	0.504996	0.414387	0	0
19684	0.905055	9.321897	-0.247676	-0.076024	0.018433	-0.253716	-0.182775	-0.497733	-0.725246	-0.570278	-0.498260	0.503347	0.416127	0	0
19685	0.869503	9.515456	-0.305595	-0.093207	0.004989	-0.219376	-0.178475	-0.496648	-0.727440	-0.569842	-0.498854	0.501813	0.417862	0	0
19686	0.946183	9.550829	-0.358877	-0.091394	0.070531	-0.208359	-0.174309	-0.495838	-0.729914	-0.569791	-0.499624	0.500022	0.419155	0	0
19687	1.117765	9.451981	-0.372124	-0.106751	0.092541	-0.168516	-0.171223	-0.493322	-0.731503	-0.570063	-0.500253	0.498178	0.420231	0	0
19688	1.313845	9.339009	-0.391735	-0.158364	0.130777	-0.149905	-0.168806	-0.492194	-0.733674	-0.570884	-0.500595	0.496052	0.421222	0	0
19689	1.555140	9.411375	-0.271733	-0.219723	0.117808	-0.113108	-0.166120	-0.490789	-0.735839	-0.572073	-0.500403	0.493861	0.422410	0	0
19690	1.728167	9.514068	-0.089058	-0.251193	0.075168	-0.088772	-0.165316	-0.489556	-0.740984	-0.573333	-0.499670	0.491962	0.423785	0	0
19691	1.762010	9.643349	-0.067329	-0.240144	0.026035	-0.039557	-0.162904	-0.486279	-0.744175	-0.574480	-0.498598	0.490576	0.425098	0	0
19692	1.711226	9.661865	0.085039	-0.225210	0.025002	0.007347	-0.163582	-0.484199	-0.747640	-0.575764	-0.497322	0.489548	0.426038	0	0
19693	1.684155	9.554553	0.044094	-0.217184	0.010877	0.041772	-0.163585	-0.482365	-0.753437	-0.577068	-0.495908	0.488751	0.426836	0	0
19694	1.740698	9.375922	-0.063558	-0.182862	0.034335	0.075622	-0.164670	-0.479196	-0.754548	-0.578471	-0.494577	0.488187	0.427129	0	0
19695	1.982570	9.137534	-0.189146	-0.144902	0.087083	0.113170	-0.166010	-0.480242	-0.757018	-0.580095	-0.493546	0.487614	0.426772	0	0
19696	2.282193	9.157520	-0.348612	-0.175086	0.154613	0.177098	-0.166279	-0.480535	-0.756343	-0.582472	-0.492269	0.486884	0.425842	0	0
19697	2.481823	9.301991	0.080108	-0.156458	0.144901	0.217702	-0.169783	-0.477302	-0.757832	-0.584883	-0.490888	0.486447	0.424629	0	0
19698	2.705870	9.417762	0.384614	-0.141431	0.090882	0.250937	-0.171396	-0.477205	-0.760397	-0.587083	-0.489163	0.486592	0.423417	0	0
19699	2.886597	9.794953	0.902476	-0.161394	0.034098	0.312329	-0.177578	-0.477526	-0.764830	-0.589385	-0.486792	0.487252	0.422190	0	0
19700	3.015811	10.537763	1.233043	-0.222323	-0.114699	0.341178	-0.183091	-0.477063	-0.767066	-0.591343	-0.483270	0.488693	0.421833	0	0
19701	2.821176	10.541492	1.020015	-0.178437	-0.179029	0.439968	-0.188209	-0.473570	-0.772069	-0.593222	-0.479239	0.491150	0.420938	0	0
19702	2.407368	9.927089	1.173240	-0.046614	-0.151026	0.430064	-0.195738	-0.473668	-0.772528	-0.594512	-0.476153	0.493947	0.419345	0	0
19703	1.922338	9.410880	0.883004	0.003331	-0.074159	0.429080	-0.203937	-0.474645	-0.771102	-0.595972	-0.473667	0.496474	0.417098	0	0
19704	1.757618	9.354447	0.553390	-0.051429	0.003257	0.371100	-0.210525	-0.474796	-0.770213	-0.597775	-0.471467	0.498041	0.415138	0	0
19705	1.757097	9.864241	0.539899	-0.045950	0.037878	0.339491	-0.215903	-0.474679	-0.769874	-0.599630	-0.469589	0.499252	0.413131	0	0
19706	1.705833	10.302751	0.891296	0.089212	0.036517	0.297455	-0.218996	-0.474957	-0.766987	-0.600620	-0.468727	0.500841	0.410742	0	0
19707	1.669814	10.442924	1.115419	0.234812	0.044563	0.237843	-0.223430	-0.476079	-0.763021	-0.600755	-0.469068	0.502674	0.407908	0	0
19708	1.685794	10.406823	1.342467	0.230999	0.065495	0.181376	-0.225846	-0.478113	-0.758428	-0.600738	-0.469748	0.504116	0.405362	0	0
19709	1.610368	10.053445	1.318746	0.072244	0.063689	0.127854	-0.227320	-0.479753	-0.759554	-0.601269	-0.469744	0.504643	0.403921	0	0
19710	1.434386	9.564672	0.830760	-0.042428	0.071864	0.044514	-0.228399	-0.478615	-0.758687	-0.602014	-0.469497	0.504290	0.403539	0	0
19711	1.161636	9.234397	0.632298	-0.121579	0.074612	-0.022829	-0.227593	-0.478010	-0.761129	-0.602890	-0.469143	0.503249	0.403941	0	0
19712	0.923459	9.400017	0.700772	-0.199475	0.144207	-0.059715	-0.226792	-0.476034	-0.761619	-0.604313	-0.468767	0.501332	0.404634	0	0
19713	1.010873	9.928435	1.022046	-0.203603	0.216347	-0.029256	-0.224380	-0.473178	-0.764959	-0.606239	-0.468537	0.499055	0.404834	0	0
19714	1.228081	10.255279	1.262160	-0.063061	0.216064	0.031233	-0.223569	-0.474264	-0.767864	-0.607744	-0.468819	0.497674	0.403952	0	0
19715	1.397529	10.010726	1.187357	0.097766	0.241012	0.012422	-0.222222	-0.474836	-0.768988	-0.608531	-0.470317	0.496644	0.402289	0	0
19716	1.542849	9.503542	1.022318	0.105972	0.268536	-0.019210	-0.219669	-0.474850	-0.764796	-0.609294	-0.472083	0.495381	0.400619	0	0
19717	1.663322	9.301810	1.058832	0.016974	0.226220	-0.063983	-0.216982	-0.474534	-0.762774	-0.610070	-0.473409	0.493746	0.399892	0	0
19718	1.645490	9.483571	1.165242	-0.065710	0.164563	-0.079672	-0.213759	-0.473041	-0.763172	-0.610883	-0.474010	0.492137	0.399923	0	0
19719	1.833673	9.552549	1.329378	-0.018666	0.093514	-0.102129	-0.213491	-0.472732	-0.764527	-0.611014	-0.474775	0.490982	0.400235	0	0
19720	1.750988	9.444232	1.322843	0.065052	0.119844	-0.131734	-0.209728	-0.472249	-0.764692	-0.610775	-0.476250	0.489918	0.400151	0	0
19721	1.793114	9.107523	1.023357	0.078987	0.045123	-0.125968	-0.207712	-0.472056	-0.762803	-0.610105	-0.477534	0.489332	0.400359	0	0
19722	1.737185	9.108931	0.973484	0.036814	0.077577	-0.158591	-0.203944	-0.473281	-0.762614	-0.609685	-0.478798	0.488281	0.400772	0	0
19723	1.858614	9.256819	1.219231	0.013489	0.058016	-0.165900	-0.201662	-0.472046	-0.763145	-0.609229	-0.479927	0.487159	0.401481	0	0
19724	1.850458	9.426608	1.244180	0.041115	0.058840	-0.189684	-0.200453	-0.471983	-0.760978	-0.608567	-0.481290	0.486088	0.402151	0	0
19725	1.786644	9.474008	1.290010	0.093465	0.057652	-0.195705	-0.196686	-0.472642	-0.760771	-0.607601	-0.483043	0.485142	0.402651	0	0
19726	1.743991	9.419822	1.255408	0.091631	0.043430	-0.196674	-0.192653	-0.472410	-0.762582	-0.606589	-0.484683	0.484328	0.403187	0	0
19727	1.701657	9.365653	1.321922	0.093682	0.052532	-0.204556	-0.190503	-0.472242	-0.759741	-0.605556	-0.486453	0.483366	0.403760	0	0
19728	1.628646	9.374034	1.278694	0.081083	0.051531	-0.204585	-0.188081	-0.473188	-0.758029	-0.604596	-0.488096	0.482417	0.404351	0	0
19729	1.553527	9.479476	1.181709	0.070271	0.100109	-0.195453	-0.181759	-0.474220	-0.756502	-0.603939	-0.489867	0.481111	0.404747	0	0
19730	1.619040	9.611768	1.274198	0.081500	0.146658	-0.203983	-0.179206	-0.473737	-0.755427	-0.603432	-0.491889	0.479586	0.404861	0	0
19731	1.743035	9.735415	1.411879	0.108606	0.154099	-0.207422	-0.176653	-0.473720	-0.752596	-0.602791	-0.494159	0.478045	0.404875	0	0
19732	1.860080	9.713271	1.497486	0.152963	0.129108	-0.188020	-0.171271	-0.475332	-0.749579	-0.601903	-0.496458	0.476986	0.404631	0	0
19733	1.918024	9.709456	1.403001	0.206269	0.111207	-0.164991	-0.167774	-0.476050	-0.746510	-0.600743	-0.498923	0.476306	0.404124	0	0
19734	1.982020	9.535827	1.384609	0.259999	0.123799	-0.152372	-0.166701	-0.475873	-0.742976	-0.599431	-0.501665	0.475882	0.403176	0	0
19735	2.128737	9.319982	1.200564	0.293235	0.167435	-0.107803	-0.162934	-0.476916	-0.738423	-0.598331	-0.504585	0.475499	0.401614	0	0
19736	2.340473	9.149031	1.167428	0.283635	0.168575	-0.084879	-0.162930	-0.478659	-0.736573	-0.597372	-0.507317	0.475231	0.399915	0	0
19737	2.494818	9.178529	1.111760	0.236085	0.116144	-0.065947	-0.157817	-0.480280	-0.732872	-0.596489	-0.509463	0.475139	0.398613	0	0
19738	2.467119	9.549424	0.824051	0.220691	0.051347	-0.039890	-0.158349	-0.482634	-0.728584	-0.595463	-0.511131	0.475538	0.397533	0	0
19739	2.120953	9.666964	0.928091	0.292503	0.012814	-0.039843	-0.158614	-0.485072	-0.720896	-0.593909	-0.513056	0.476422	0.396318	0	0
19740	2.154613	9.631125	0.616446	0.271443	0.053831	-0.052022	-0.158075	-0.485736	-0.717247	-0.592579	-0.515085	0.476941	0.395050	0	0
19741	2.306633	9.541634	0.607343	0.202413	0.080062	-0.057404	-0.155925	-0.486203	-0.711430	-0.591742	-0.516806	0.476981	0.394008	0	0
19742	2.230148	9.501412	0.691962	0.076439	0.003825	-0.037937	-0.154848	-0.486996	-0.708881	-0.591231	-0.517414	0.477094	0.393841	0	0
19743	1.934887	9.719395	0.666812	-0.026944	-0.104021	-0.027402	-0.154578	-0.487279	-0.709166	-0.590826	-0.516898	0.477479	0.394658	0	0
19744	1.667123	10.000983	0.540920	-0.044463	-0.151441	0.013842	-0.155920	-0.487450	-0.712697	-0.590403	-0.515930	0.478299	0.395564	0	0
19745	1.590917	10.106369	0.099659	0.017025	-0.097581	0.013518	-0.156189	-0.487418	-0.713782	-0.589963	-0.515501	0.479031	0.395894	0	0
19746	1.733185	9.977828	-0.174251	0.096341	-0.033084	0.021233	-0.158076	-0.486296	-0.711408	-0.589407	-0.515795	0.479747	0.395471	0	0
19747	2.002073	9.822456	-0.429629	0.128502	-0.042781	0.029182	-0.159143	-0.488971	-0.711074	-0.588716	-0.516163	0.480679	0.394889	0	0
19748	2.118915	9.766293	-0.623018	0.084408	-0.167045	0.041491	-0.160620	-0.490133	-0.708370	-0.587655	-0.515759	0.482240	0.395094	0	0
19749	1.849848	9.785698	-0.515871	-0.003317	-0.337228	0.061400	-0.162102	-0.488985	-0.707499	-0.586349	-0.514026	0.484547	0.396467	0	0
19750	1.402453	9.986361	-0.475747	-0.095952	-0.377758	0.085694	-0.166001	-0.488704	-0.709623	-0.585363	-0.511506	0.486848	0.398361	0	0
19751	1.114409	10.121958	-0.271361	-0.100991	-0.294249	0.086265	-0.168958	-0.488727	-0.711768	-0.584844	-0.509246	0.488626	0.399838	0	0
19752	1.068599	9.990035	-0.262142	-0.032210	-0.219848	0.085204	-0.171245	-0.488058	-0.713899	-0.584288	-0.507719	0.490246	0.400609	0	0
19753	1.173751	9.554953	-0.412107	0.021890	-0.140540	0.096489	-0.173395	-0.488563	-0.714435	-0.583920	-0.506747	0.491658	0.400645	0	0
19754	1.432586	9.200349	-0.505002	0.038605	-0.134618	0.078857	-0.176485	-0.489027	-0.715776	-0.583392	-0.506001	0.493030	0.400672	0	0
19755	1.555733	9.081188	-0.635132	0.020380	-0.177483	0.080275	-0.179176	-0.488406	-0.715452	-0.582777	-0.504953	0.494565	0.400997	0	0
19756	1.500299	9.410328	-0.759681	-0.051272	-0.246814	0.054854	-0.179979	-0.490137	-0.713320	-0.582049	-0.503349	0.496103	0.402170	0	0
19757	1.230327	9.822983	-0.756635	-0.078955	-0.301681	0.070372	-0.183746	-0.488883	-0.714733	-0.581265	-0.501274	0.497902	0.403670	0	0
19758	0.927953	9.904883	-0.824308	-0.048660	-0.276061	0.086609	-0.187513	-0.487891	-0.717108	-0.580495	-0.499399	0.499774	0.404786	0	0
19759	0.853991	9.762764	-0.584776	-0.070385	-0.190588	0.038480	-0.187779	-0.488725	-0.717541	-0.580070	-0.497990	0.500786	0.405879	0	0
19760	0.943521	9.667295	-0.465758	-0.119186	-0.123111	-0.009885	-0.188587	-0.488061	-0.720915	-0.580020	-0.496804	0.500998	0.407141	0	0
19761	1.109611	9.607194	-0.438542	-0.110258	-0.073620	-0.066156	-0.188860	-0.485969	-0.725339	-0.579940	-0.496172	0.500638	0.408465	0	0
19762	1.305539	9.601022	-0.598586	-0.058875	-0.054570	-0.099507	-0.188859	-0.486388	-0.725624	-0.579565	-0.496059	0.500254	0.409605	0	0
19763	1.429247	9.564403	-0.796726	0.017680	-0.031803	-0.130969	-0.187519	-0.484823	-0.727224	-0.578785	-0.496670	0.499849	0.410460	0	0
19764	1.317662	9.562373	-0.841059	0.078535	-0.024540	-0.116560	-0.184966	-0.484371	-0.724788	-0.577806	-0.497560	0.499767	0.410862	0	0
19765	1.163072	9.413909	-0.847090	0.033131	-0.023549	-0.100743	-0.183217	-0.485009	-0.723467	-0.577106	-0.498150	0.499523	0.411427	0	0
19766	1.092877	9.417496	-0.796311	-0.058691	0.042935	-0.088214	-0.182414	-0.483936	-0.721671	-0.577261	-0.498381	0.498629	0.412015	0	0
19767	1.168896	9.511137	-0.691171	-0.098796	0.079333	-0.063376	-0.181074	-0.482201	-0.724490	-0.577876	-0.498454	0.497428	0.412514	0	0
19768	1.320129	9.501770	-0.443323	-0.102682	0.103859	-0.049125	-0.178253	-0.481388	-0.725723	-0.578712	-0.498484	0.496195	0.412792	0	0
19769	1.360815	9.422407	-0.340369	-0.100332	0.131894	-0.031264	-0.179728	-0.482122	-0.729270	-0.579722	-0.498607	0.494840	0.412851	0	0
19770	1.505932	9.420174	-0.449042	-0.119417	0.151925	-0.020616	-0.177310	-0.481322	-0.729545	-0.580991	-0.498591	0.493402	0.412808	0	0
19771	1.630991	9.485573	-0.342184	-0.088787	0.183221	-0.016816	-0.175431	-0.480207	-0.730621	-0.582252	-0.498920	0.491867	0.412467	0	0
19772	1.707326	9.550079	-0.321069	-0.076824	0.211076	0.011670	-0.175030	-0.479341	-0.731687	-0.583727	-0.499231	0.490419	0.411729	0	0
19773	1.609043	9.356501	-0.433361	-0.025063	0.235863	0.033241	-0.172880	-0.478799	-0.732784	-0.585129	-0.499897	0.489087	0.410513	0	0
19774	1.547823	9.039807	-0.331744	0.018226	0.280560	0.038107	-0.174360	-0.478469	-0.733301	-0.586568	-0.500910	0.487753	0.408808	0	0
19775	1.638577	8.684634	0.068517	-0.013009	0.366491	0.076560	-0.172611	-0.478830	-0.731699	-0.588716	-0.501958	0.485917	0.406615	0	0
19776	2.212750	9.161146	-0.059488	-0.213001	0.469262	0.168392	-0.171810	-0.477863	-0.725275	-0.592746	-0.501732	0.483170	0.404307	0	0
19777	2.925071	10.640455	0.776913	-0.402064	0.519504	0.376525	-0.173160	-0.475472	-0.729268	-0.598778	-0.499604	0.480339	0.401417	0	0
19778	3.620093	11.849954	1.337979	-0.289760	0.470157	0.471826	-0.176787	-0.475830	-0.734685	-0.604360	-0.497413	0.478757	0.397644	0	0
19779	3.613914	11.000206	1.686036	0.127813	0.315954	0.378465	-0.180283	-0.475168	-0.741433	-0.606758	-0.497583	0.479248	0.393163	0	0
19780	3.055166	9.130419	0.965623	0.328330	0.124876	0.188895	-0.183368	-0.478074	-0.735226	-0.606457	-0.499092	0.480772	0.389841	0	0
19781	2.287274	8.026398	0.252272	0.103649	-0.013370	0.090289	-0.184175	-0.478729	-0.730607	-0.606264	-0.499178	0.481734	0.388843	0	0
19782	1.371091	8.728333	0.062386	-0.375684	-0.129407	0.158062	-0.187135	-0.477230	-0.737333	-0.608129	-0.495576	0.481886	0.390346	0	0
19783	0.750296	10.270802	0.486676	-0.428310	-0.081582	0.111409	-0.191442	-0.474828	-0.744968	-0.610312	-0.492068	0.481275	0.392125	0	0
19784	0.427265	10.769956	1.118151	0.014697	0.080772	0.061712	-0.191177	-0.473594	-0.743433	-0.610873	-0.492120	0.481188	0.391292	0	0
19785	0.605250	10.088577	0.986724	0.264549	0.238225	0.036089	-0.190099	-0.474858	-0.738856	-0.610862	-0.494472	0.480943	0.388636	0	0
19786	1.186963	9.618474	1.102007	0.032221	0.349494	0.060715	-0.189827	-0.475825	-0.740253	-0.612618	-0.495675	0.479277	0.386392	0	0
19787	1.751017	10.065719	1.421669	-0.263583	0.335920	0.079000	-0.188224	-0.472107	-0.743284	-0.615838	-0.494961	0.476583	0.385520	0	0
19788	2.089512	10.499145	1.602111	-0.261476	0.308851	0.061056	-0.186340	-0.472081	-0.746301	-0.618840	-0.494194	0.474013	0.384865	0	0
19789	2.247508	10.429151	1.306576	-0.098570	0.289801	0.024289	-0.186078	-0.470127	-0.745288	-0.620799	-0.494563	0.471955	0.383763	0	0
19790	2.341880	9.780223	0.996606	0.010872	0.255702	-0.033922	-0.184596	-0.471026	-0.744653	-0.621826	-0.495718	0.470282	0.382663	0	0
19791	2.259503	9.268909	0.843869	-0.023768	0.138093	-0.036509	-0.181506	-0.470018	-0.748470	-0.622465	-0.496245	0.469153	0.382327	0	0
19792	2.087106	9.173536	0.906702	-0.091077	0.009372	-0.032198	-0.182586	-0.468099	-0.750711	-0.622845	-0.495814	0.468626	0.382912	0	0
19793	1.866024	9.341900	1.033455	-0.131672	-0.083957	-0.011666	-0.182053	-0.466506	-0.752708	-0.623074	-0.494698	0.468589	0.384026	0	0
19794	1.664664	9.481483	1.083998	-0.105180	-0.132013	-0.001245	-0.180976	-0.467141	-0.750835	-0.622982	-0.493496	0.469036	0.385177	0	0
19795	1.611665	9.465955	1.087303	-0.083082	-0.104812	-0.015134	-0.182046	-0.468766	-0.753054	-0.622855	-0.492620	0.469293	0.386189	0	0
19796	1.666995	9.374716	1.147465	-0.080895	-0.092038	-0.027433	-0.183534	-0.465425	-0.755107	-0.622724	-0.491841	0.469456	0.387193	0	0
19797	1.732308	9.375897	1.115758	-0.046665	-0.073180	-0.059045	-0.181792	-0.463460	-0.756018	-0.622393	-0.491520	0.469438	0.388153	0	0
19798	1.801262	9.457271	1.208737	-0.012709	-0.059873	-0.081860	-0.182729	-0.464568	-0.756179	-0.621867	-0.491546	0.469394	0.389015	0	0
19799	1.850956	9.397482	1.217935	0.027037	-0.037269	-0.083368	-0.180309	-0.464467	-0.756885	-0.621249	-0.491935	0.469318	0.389602	0	0
19800	1.946415	9.229280	1.219726	0.020781	0.003388	-0.111432	-0.180579	-0.464312	-0.757149	-0.620739	-0.492554	0.468865	0.390179	0	0
19801	2.006416	9.138119	1.224663	0.012640	-0.069312	-0.122541	-0.178832	-0.463748	-0.758785	-0.619891	-0.492906	0.468740	0.391231	0	0
19802	1.937409	9.195130	1.222115	-0.017217	-0.073253	-0.117343	-0.176548	-0.463216	-0.759612	-0.619185	-0.493018	0.468582	0.392396	0	0
19803	1.958968	9.338758	1.281875	-0.039041	-0.078940	-0.110387	-0.174536	-0.461553	-0.759990	-0.618596	-0.492948	0.468374	0.393659	0	0
19804	2.004691	9.480393	1.306283	-0.048627	-0.102565	-0.092903	-0.174801	-0.462988	-0.758944	-0.618001	-0.492634	0.468392	0.394962	0	0
19805	2.021145	9.643354	1.406665	-0.010413	-0.121316	-0.112366	-0.174805	-0.461421	-0.759302	-0.617067	-0.492575	0.468551	0.396306	0	0
19806	2.079467	9.654137	1.523923	0.050520	-0.113948	-0.101535	-0.173192	-0.461452	-0.759594	-0.615894	-0.492867	0.468986	0.397252	0	0
19807	2.157228	9.611828	1.322009	0.088955	-0.111280	-0.124394	-0.172650	-0.462899	-0.758830	-0.614472	-0.493506	0.469419	0.398148	0	0
19808	2.214397	9.399220	1.197781	0.119636	-0.086178	-0.122369	-0.171040	-0.461809	-0.758541	-0.613002	-0.494428	0.469852	0.398758	0	0
19809	2.229213	9.142159	1.195360	0.117792	-0.109266	-0.124284	-0.169965	-0.461909	-0.755288	-0.611451	-0.495239	0.470390	0.399498	0	0
19810	2.211250	9.059286	1.123215	0.084705	-0.139409	-0.103353	-0.169695	-0.462488	-0.755038	-0.609976	-0.495642	0.471100	0.400416	0	0
19811	2.195047	9.136672	1.086025	0.048313	-0.185228	-0.096687	-0.169284	-0.464584	-0.756745	-0.608526	-0.495580	0.471963	0.401680	0	0
19812	2.224941	9.321703	0.977218	0.070002	-0.206205	-0.103837	-0.168752	-0.462601	-0.757232	-0.606802	-0.495624	0.473015	0.402996	0	0
19813	2.311493	9.473784	0.949839	0.128887	-0.192006	-0.082368	-0.170902	-0.463448	-0.755191	-0.604980	-0.495941	0.474316	0.403814	0	0
19814	2.398129	9.429263	1.241709	0.203917	-0.186555	-0.060904	-0.169820	-0.465817	-0.751876	-0.602850	-0.496666	0.475995	0.404132	0	0
19815	2.459372	9.486188	1.040946	0.236226	-0.234180	-0.065539	-0.170628	-0.465874	-0.748599	-0.600364	-0.497360	0.478069	0.404532	0	0
19816	2.237233	9.654497	0.833054	0.225507	-0.271408	-0.074605	-0.169012	-0.466962	-0.746066	-0.597655	-0.497929	0.480266	0.405241	0	0
19817	2.064381	9.760568	0.489929	0.162466	-0.229525	-0.064768	-0.171431	-0.467680	-0.743200	-0.595555	-0.498180	0.482012	0.405951	0	0
19818	2.038125	9.847476	0.399397	0.069758	-0.128567	-0.080322	-0.170489	-0.468190	-0.740504	-0.594275	-0.498417	0.482691	0.406727	0	0
19819	1.891160	9.738031	0.751992	0.017501	-0.097178	-0.073184	-0.169542	-0.470175	-0.741397	-0.593500	-0.498377	0.483017	0.407521	0	0
19820	1.795167	9.940215	0.795667	-0.075749	-0.125856	-0.024140	-0.170623	-0.467973	-0.743628	-0.593185	-0.497488	0.483365	0.408651	0	0
19821	1.865351	10.092020	0.955557	-0.081177	-0.139124	0.007560	-0.171566	-0.467520	-0.743875	-0.593027	-0.496296	0.483939	0.409649	0	0
19822	1.900655	9.990678	0.750377	0.038217	-0.145502	0.018504	-0.172238	-0.467354	-0.744270	-0.592224	-0.495795	0.485079	0.410069	0	0
19823	1.828641	9.654317	0.379982	0.108813	-0.150746	0.038180	-0.174119	-0.468072	-0.741956	-0.591191	-0.495528	0.486652	0.410019	0	0
19824	1.858933	9.324690	0.214888	0.054940	-0.162572	0.066237	-0.176135	-0.467950	-0.745197	-0.590413	-0.494821	0.488196	0.410158	0	0
19825	1.877448	9.339572	0.032390	-0.021372	-0.220547	0.083308	-0.178153	-0.467624	-0.745027	-0.589865	-0.493275	0.489868	0.410816	0	0
19826	1.843472	9.814764	-0.049271	-0.086661	-0.264026	0.093423	-0.181112	-0.467257	-0.745661	-0.589396	-0.491177	0.491557	0.411983	0	0
19827	1.679563	10.253618	-0.062427	-0.105745	-0.296217	0.094060	-0.183257	-0.468857	-0.747867	-0.588922	-0.488765	0.493372	0.413357	0	0
19828	1.476429	10.264521	0.147913	-0.092795	-0.287867	0.048221	-0.187830	-0.468149	-0.749425	-0.588167	-0.486745	0.494946	0.414930	0	0
19829	1.265391	10.056787	0.311515	-0.085051	-0.319184	0.022458	-0.190254	-0.466444	-0.753291	-0.587162	-0.484712	0.496616	0.416733	0	0
19830	0.998027	9.726628	0.284135	-0.038247	-0.332996	0.020821	-0.192409	-0.464938	-0.754988	-0.585793	-0.482951	0.498539	0.418406	0	0
19831	0.836065	9.548876	0.061442	-0.015450	-0.292791	-0.015934	-0.193350	-0.465058	-0.754981	-0.584397	-0.481634	0.500140	0.419964	0	0
19832	0.849666	9.709341	0.010096	0.012289	-0.237812	-0.000474	-0.196847	-0.464553	-0.754924	-0.583159	-0.480665	0.501606	0.421044	0	0
19833	0.977507	9.488313	-0.044496	0.082301	-0.183292	0.084064	-0.198456	-0.466118	-0.753049	-0.582243	-0.479886	0.503443	0.421008	0	0
19834	1.186189	9.222625	-0.108306	0.005552	-0.146267	-0.000844	-0.199530	-0.466308	-0.756039	-0.581490	-0.479262	0.504343	0.421681	0	0
19835	1.262803	9.522621	-0.045629	-0.064157	-0.194283	-0.095997	-0.199801	-0.465562	-0.757373	-0.580449	-0.478498	0.504754	0.423488	0	0
19836	1.192767	9.880645	-0.007148	-0.009297	-0.232011	-0.169446	-0.199133	-0.464155	-0.757608	-0.578617	-0.478271	0.505278	0.425622	0	0
19837	1.009065	9.838457	-0.118388	0.058741	-0.196495	-0.216701	-0.198052	-0.465841	-0.759309	-0.576446	-0.478824	0.505631	0.427521	0	0
19838	0.975059	9.565922	-0.329217	0.072333	-0.129107	-0.240957	-0.195096	-0.465380	-0.757695	-0.574430	-0.479862	0.505558	0.429156	0	0
19839	1.085843	9.330005	-0.506992	0.036271	-0.053408	-0.258278	-0.192408	-0.464882	-0.757438	-0.572893	-0.481113	0.504778	0.430724	0	0
19840	1.208121	9.288535	-0.421078	-0.024905	-0.038784	-0.223040	-0.189317	-0.464342	-0.759363	-0.571869	-0.481882	0.503849	0.432309	0	0
19841	1.292676	9.440595	-0.313710	-0.091628	-0.042975	-0.219767	-0.186227	-0.463227	-0.761678	-0.571155	-0.482252	0.502634	0.434250	0	0
19842	1.239048	9.480908	-0.156778	-0.095856	-0.064826	-0.200464	-0.184618	-0.461508	-0.764093	-0.570433	-0.482384	0.501651	0.436186	0	0
19843	1.109079	9.437281	-0.145994	-0.132402	-0.072735	-0.181150	-0.180991	-0.460248	-0.767091	-0.569924	-0.482197	0.500606	0.438253	0	0
19844	1.121632	9.534613	-0.160787	-0.192224	-0.031132	-0.158091	-0.178708	-0.458981	-0.768983	-0.570015	-0.481711	0.499208	0.440261	0	0
19845	1.317876	9.664414	-0.129264	-0.187921	0.053738	-0.136366	-0.176297	-0.455852	-0.771907	-0.570592	-0.481538	0.497407	0.441738	0	0
19846	1.571480	9.834099	-0.101096	-0.103372	0.078396	-0.097107	-0.174277	-0.456399	-0.774808	-0.571062	-0.481729	0.496068	0.442428	0	0
19847	1.696502	9.671309	0.086924	-0.025317	0.067446	-0.022695	-0.172668	-0.454995	-0.775871	-0.571426	-0.481975	0.495456	0.442375	0	0
19848	1.664196	9.350276	0.107613	-0.042884	0.074812	-0.003233	-0.173213	-0.452430	-0.775918	-0.571998	-0.482027	0.494858	0.442248	0	0
19849	1.701832	9.355780	-0.218666	-0.107278	0.079929	-0.016664	-0.171327	-0.453720	-0.777207	-0.572849	-0.481824	0.493846	0.442500	0	0
19850	1.820058	9.299688	0.026115	-0.049774	0.147637	-0.001935	-0.169987	-0.451866	-0.779070	-0.573818	-0.482151	0.492806	0.442048	0	0
19851	2.039291	9.361927	0.003486	-0.031852	0.147737	0.000724	-0.169184	-0.450767	-0.778363	-0.574721	-0.482583	0.491828	0.441491	0	0
19852	2.477671	9.787468	0.297789	-0.022610	0.211093	0.068227	-0.168646	-0.450804	-0.777281	-0.576174	-0.482995	0.490883	0.440197	0	0
19853	2.749194	10.268293	1.058384	-0.076013	0.200022	0.175749	-0.167306	-0.449397	-0.778204	-0.578329	-0.482520	0.490266	0.438576	0	0
19854	2.920792	10.460795	1.355887	-0.069023	0.125791	0.304319	-0.171066	-0.450368	-0.781460	-0.580616	-0.481124	0.490741	0.436553	0	0
19855	2.706946	10.218987	1.182638	0.072648	0.045110	0.378570	-0.175902	-0.451957	-0.781455	-0.582188	-0.479808	0.492651	0.433747	0	0
19856	2.474945	9.535009	0.908655	0.130686	0.005194	0.357365	-0.181009	-0.452740	-0.779242	-0.583138	-0.478773	0.494938	0.431002	0	0
19857	2.317756	9.039351	0.955716	0.018368	0.001665	0.317261	-0.185842	-0.455366	-0.777227	-0.584485	-0.477227	0.496571	0.429009	0	0
19858	2.187531	9.442369	0.638139	-0.185254	-0.068497	0.279945	-0.188802	-0.454537	-0.779481	-0.586236	-0.474407	0.497545	0.428619	0	0
19859	1.913983	10.796906	0.855439	-0.202078	-0.084240	0.263877	-0.195528	-0.452873	-0.783434	-0.587968	-0.471455	0.498470	0.428430	0	0
19860	1.629701	12.071211	1.771131	0.016235	-0.094178	0.237964	-0.199827	-0.453558	-0.786267	-0.588446	-0.469906	0.500251	0.427398	0	0
19861	1.306680	11.067628	2.120254	0.373436	-0.069336	0.145634	-0.200901	-0.454279	-0.784643	-0.587021	-0.470992	0.502974	0.424959	0	0
19862	0.756358	9.251312	0.569180	0.447660	-0.100705	-0.002626	-0.203309	-0.458894	-0.778772	-0.584398	-0.473151	0.505484	0.423194	0	0
19863	0.194597	8.386515	-0.127614	0.060349	-0.028404	-0.041217	-0.203044	-0.457962	-0.776429	-0.583836	-0.473530	0.505734	0.423247	0	0
19864	0.060667	8.852666	0.314923	-0.461220	0.303061	-0.068139	-0.199549	-0.457762	-0.776327	-0.587266	-0.472408	0.501716	0.424536	0	0
19865	0.522702	10.145376	1.299117	-0.586813	0.441684	0.002902	-0.197949	-0.452044	-0.786239	-0.592274	-0.470771	0.496638	0.425368	0	0
19866	0.993634	10.649199	1.651604	-0.198851	0.313377	0.076544	-0.194863	-0.449075	-0.795168	-0.595095	-0.470490	0.494329	0.424428	0	0
19867	1.349851	10.005029	1.402593	0.183063	0.262860	0.057039	-0.193515	-0.450283	-0.793316	-0.595788	-0.472382	0.493805	0.421957	0	0
19868	1.529948	9.190150	1.096506	0.158362	0.202851	0.030056	-0.192977	-0.450937	-0.790075	-0.596177	-0.473982	0.493440	0.420037	0	0
19869	1.378159	9.005310	0.980099	0.025810	0.119079	-0.007983	-0.192170	-0.451301	-0.787373	-0.596622	-0.474649	0.492795	0.419408	0	0
19870	1.149961	9.273068	1.016815	-0.050140	0.126913	-0.027583	-0.191091	-0.452317	-0.787418	-0.597381	-0.474971	0.491729	0.419215	0	0
19871	1.232667	9.522203	1.152282	-0.044376	0.161806	-0.069809	-0.189486	-0.449138	-0.791692	-0.598102	-0.475708	0.490233	0.419104	0	0
19872	1.461752	9.458386	1.150164	-0.017000	0.120793	-0.091251	-0.186527	-0.449631	-0.791743	-0.598403	-0.476513	0.489037	0.419156	0	0
19873	1.563321	9.217460	1.092509	-0.000125	0.058693	-0.126969	-0.184376	-0.449539	-0.791765	-0.598165	-0.477362	0.488066	0.419660	0	0
19874	1.489090	9.298656	1.123321	-0.002299	-0.000205	-0.190995	-0.182490	-0.450413	-0.792632	-0.597386	-0.478234	0.487176	0.420810	0	0
19875	1.372342	9.447055	1.161949	0.047504	-0.025121	-0.173298	-0.179263	-0.450782	-0.792137	-0.596312	-0.479241	0.486681	0.421760	0	0
19876	1.252359	9.532289	1.311691	0.057987	0.056022	-0.215162	-0.176846	-0.449868	-0.791183	-0.595412	-0.480825	0.485589	0.422487	0	0
19877	1.436640	9.535638	1.360652	0.056855	-0.005212	-0.183772	-0.173353	-0.449118	-0.790382	-0.594340	-0.482020	0.484957	0.423359	0	0
19878	1.552261	9.579011	1.409612	0.028511	0.065811	-0.188740	-0.170664	-0.448890	-0.790678	-0.593737	-0.483340	0.483806	0.424018	0	0
19879	1.722198	9.579677	1.503892	0.036986	0.045945	-0.172966	-0.168379	-0.448628	-0.792059	-0.593054	-0.484573	0.482836	0.424672	0	0
19880	1.748392	9.575278	1.328996	0.094277	0.017799	-0.165896	-0.165015	-0.449592	-0.790495	-0.591993	-0.485965	0.482356	0.425107	0	0
19881	1.766832	9.488209	1.245964	0.081531	0.035251	-0.156982	-0.162330	-0.448533	-0.789947	-0.591112	-0.487330	0.481716	0.425495	0	0
19882	1.882231	9.533999	1.239531	0.081258	0.017303	-0.150052	-0.160982	-0.449568	-0.789452	-0.590176	-0.488563	0.481258	0.425899	0	0
19883	1.996887	9.628338	1.304927	0.080659	-0.029268	-0.136237	-0.158830	-0.449925	-0.788399	-0.589082	-0.489535	0.481101	0.426474	0	0
19884	2.088153	9.668836	1.297793	0.112161	-0.049299	-0.106229	-0.156676	-0.451000	-0.786960	-0.587858	-0.490455	0.481377	0.426793	0	0
19885	2.164895	9.684777	1.141147	0.161645	-0.075408	-0.076196	-0.158154	-0.451568	-0.785463	-0.586410	-0.491401	0.482138	0.426839	0	0
19886	2.280683	9.475678	1.182387	0.220625	-0.063788	-0.058273	-0.155600	-0.452349	-0.778709	-0.584784	-0.492661	0.483194	0.426422	0	0
19887	2.351824	9.304603	1.140122	0.242929	-0.068162	-0.017571	-0.155865	-0.453850	-0.774805	-0.583229	-0.493810	0.484554	0.425679	0	0
19888	2.392517	9.213094	1.168542	0.222002	-0.110103	0.017452	-0.158819	-0.455513	-0.773462	-0.581688	-0.494508	0.486255	0.425037	0	0
19889	2.525651	9.322311	1.039402	0.218457	-0.134864	0.011064	-0.160158	-0.457490	-0.772421	-0.580061	-0.495067	0.488047	0.424556	0	0
19890	2.649092	9.533301	0.786426	0.275574	-0.163156	0.024293	-0.160956	-0.460669	-0.768973	-0.578018	-0.495811	0.490310	0.423868	0	0
19891	2.305407	9.386260	0.772173	0.347854	-0.249085	-0.000702	-0.162434	-0.461434	-0.765031	-0.575142	-0.496665	0.493254	0.423363	0	0
19892	2.132892	9.470484	0.397928	0.242802	-0.222398	-0.037949	-0.164315	-0.462530	-0.758643	-0.572693	-0.497263	0.495398	0.423478	0	0
19893	1.971672	9.783155	0.438767	0.060290	-0.245837	-0.015664	-0.166459	-0.465187	-0.758023	-0.571193	-0.496535	0.497027	0.424448	0	0
19894	1.754477	10.009861	0.630197	-0.045086	-0.261781	0.017533	-0.167802	-0.465093	-0.760728	-0.570205	-0.495037	0.498443	0.425862	0	0
19895	1.543444	10.158985	0.747775	-0.091426	-0.254558	0.068747	-0.171300	-0.464120	-0.762563	-0.569768	-0.492976	0.499890	0.427141	0	0
19896	1.414237	10.270707	0.446870	-0.016561	-0.231620	0.100987	-0.175197	-0.464732	-0.762809	-0.569138	-0.491345	0.501663	0.427781	0	0
19897	1.551078	10.163912	0.126890	0.112479	-0.232842	0.122583	-0.176539	-0.465834	-0.762829	-0.568025	-0.490264	0.504113	0.427620	0	0
19898	1.716248	10.064894	-0.382455	0.171356	-0.298378	0.132054	-0.181915	-0.466457	-0.761152	-0.566259	-0.489251	0.507212	0.427458	0	0
19899	1.721701	10.001852	-0.588839	0.184943	-0.383140	0.148358	-0.187556	-0.468927	-0.758987	-0.564123	-0.487797	0.510937	0.427507	0	0
19900	1.591291	10.198536	-0.733948	0.089610	-0.413110	0.140818	-0.192122	-0.470669	-0.758718	-0.562189	-0.485771	0.514359	0.428258	0	0
19901	1.399381	10.602909	-0.622523	0.010053	-0.415866	0.152951	-0.197504	-0.468771	-0.761862	-0.560728	-0.483155	0.517520	0.429323	0	0
19902	1.192009	10.574886	-0.464980	0.081055	-0.402136	0.125014	-0.202878	-0.470363	-0.761170	-0.558804	-0.481190	0.520749	0.430134	0	0
19903	1.042663	10.038093	-0.496808	0.217434	-0.404130	0.107803	-0.207174	-0.472405	-0.760505	-0.556177	-0.480012	0.524489	0.430310	0	0
19904	0.929265	9.501938	-0.652717	0.214215	-0.413548	0.127233	-0.212280	-0.474150	-0.753419	-0.553538	-0.478709	0.528341	0.430452	0	0
19905	0.965437	9.279259	-0.582523	0.096380	-0.383449	0.164187	-0.217926	-0.474581	-0.753640	-0.551808	-0.476645	0.531685	0.430846	0	0
19906	0.840176	9.223566	-0.691867	0.025169	-0.433753	0.160138	-0.223433	-0.476802	-0.750106	-0.550082	-0.474016	0.534971	0.431885	0	0
19907	0.733570	9.420668	-0.971057	0.019632	-0.413642	0.135517	-0.229079	-0.476949	-0.750317	-0.548399	-0.471548	0.537983	0.432985	0	0
19908	0.802134	9.536031	-0.786869	0.082444	-0.342539	0.086637	-0.233380	-0.477726	-0.749203	-0.546554	-0.470004	0.540650	0.433673	0	0
19909	0.825758	9.478218	-0.578681	0.118438	-0.296294	0.026920	-0.235527	-0.478454	-0.752334	-0.544539	-0.469174	0.542910	0.434284	0	0
19910	0.730695	9.367238	-0.684275	0.090398	-0.272836	0.003140	-0.238484	-0.478968	-0.751635	-0.542660	-0.468417	0.544828	0.435049	0	0
19911	0.556749	9.327660	-0.759126	0.078837	-0.191437	-0.021088	-0.239560	-0.479318	-0.747684	-0.541169	-0.468098	0.546101	0.435654	0	0
19912	0.611166	9.263094	-0.819558	0.046352	-0.112173	-0.037488	-0.239959	-0.480725	-0.747725	-0.540191	-0.468019	0.546761	0.436124	0	0
19913	0.754445	9.127318	-0.818951	0.025992	-0.058909	-0.040773	-0.240496	-0.481159	-0.746779	-0.539570	-0.468112	0.546982	0.436515	0	0
19914	0.946725	9.206063	-0.830496	-0.037822	-0.028417	-0.072650	-0.238347	-0.480195	-0.747726	-0.539289	-0.468135	0.546658	0.437243	0	0
19915	1.149575	9.476779	-0.886496	-0.048698	-0.021467	-0.069158	-0.239422	-0.480410	-0.749628	-0.539090	-0.468152	0.546211	0.438028	0	0
19916	1.266008	9.503189	-0.688131	-0.017211	-0.007956	-0.100831	-0.238885	-0.479636	-0.753014	-0.538697	-0.468527	0.545736	0.438702	0	0
19917	1.251932	9.478657	-0.695600	-0.058612	-0.041066	-0.106473	-0.236200	-0.478121	-0.753813	-0.538268	-0.468613	0.545171	0.439838	0	0
19918	1.195006	9.419362	-0.677641	-0.126976	-0.046044	-0.108473	-0.234854	-0.478526	-0.756021	-0.538149	-0.468273	0.544379	0.441325	0	0
19919	1.135676	9.476548	-0.684708	-0.148611	-0.038294	-0.105828	-0.234321	-0.476525	-0.757325	-0.538150	-0.467887	0.543399	0.442938	0	0
19920	1.119208	9.578214	-0.652278	-0.166275	0.000828	-0.111823	-0.231906	-0.474824	-0.759749	-0.538450	-0.467556	0.542162	0.444436	0	0
19921	1.248939	9.643692	-0.600645	-0.150551	0.054543	-0.084940	-0.230161	-0.473200	-0.764348	-0.539048	-0.467461	0.540763	0.445513	0	0
19922	1.429076	9.612980	-0.544332	-0.127961	0.107954	-0.079263	-0.228014	-0.471487	-0.767041	-0.539889	-0.467632	0.539269	0.446126	0	0
19923	1.548961	9.445228	-0.479205	-0.111002	0.118596	-0.072090	-0.226266	-0.471477	-0.769241	-0.540702	-0.467964	0.537758	0.446617	0	0
19924	1.644367	9.277022	-0.494266	-0.095189	0.125451	-0.056096	-0.225059	-0.470070	-0.770026	-0.541583	-0.468262	0.536422	0.446845	0	0
19925	1.617392	9.058051	-0.442889	-0.102760	0.109098	-0.044718	-0.222238	-0.469250	-0.771531	-0.542428	-0.468443	0.535128	0.447181	0	0
19926	1.654497	9.000447	-0.568902	-0.172105	0.131476	-0.038606	-0.222377	-0.467532	-0.772155	-0.543775	-0.468254	0.533495	0.447695	0	0
19927	1.917430	9.041619	-0.700767	-0.225709	0.174835	-0.012031	-0.220903	-0.465492	-0.776056	-0.545692	-0.467878	0.531447	0.448191	0	0
19928	2.176179	9.208978	-0.592983	-0.291571	0.214062	0.033919	-0.218354	-0.463169	-0.781049	-0.548353	-0.467012	0.529159	0.448552	0	0
19929	2.459610	9.942411	-0.604262	-0.358191	0.210115	0.099899	-0.219434	-0.460700	-0.788720	-0.551574	-0.465453	0.526845	0.448948	0	0
19930	2.822173	10.784142	-0.199875	-0.335210	0.305760	0.196823	-0.219171	-0.458170	-0.794225	-0.555627	-0.463878	0.524601	0.448207	0	0
19931	3.179800	10.890201	0.132877	-0.169114	0.300715	0.243193	-0.220248	-0.457346	-0.798136	-0.559083	-0.462983	0.523294	0.446359	0	0
19932	3.182164	10.446012	0.377030	-0.015806	0.183664	0.211110	-0.221325	-0.456752	-0.798240	-0.561059	-0.462547	0.523214	0.444421	0	0
19933	2.550404	9.575177	0.499021	0.059753	-0.012367	0.180206	-0.223611	-0.456668	-0.799573	-0.561541	-0.461844	0.524393	0.443152	0	0
19934	1.710312	9.025839	0.381092	-0.087279	-0.090222	0.147630	-0.227914	-0.456292	-0.799238	-0.562129	-0.460121	0.525233	0.443205	0	0
19935	1.228788	9.575445	0.261062	-0.304541	0.004916	0.144107	-0.229932	-0.455280	-0.804221	-0.564212	-0.457635	0.524525	0.443970	0	0
19936	1.218908	10.391005	0.750509	-0.253935	0.152586	0.159312	-0.229536	-0.452370	-0.807944	-0.566885	-0.455986	0.523299	0.443708	0	0
19937	1.410750	10.778081	1.013463	-0.000193	0.207857	0.169238	-0.231284	-0.451984	-0.810635	-0.568735	-0.455993	0.522890	0.441811	0	0
19938	1.397706	10.457395	0.996224	0.221398	0.209883	0.162890	-0.231819	-0.453450	-0.807953	-0.569542	-0.457265	0.523454	0.438778	0	0
19939	1.180221	9.679019	0.884687	0.281784	0.209457	0.127796	-0.233965	-0.455431	-0.805949	-0.569912	-0.459099	0.524071	0.435635	0	0
19940	1.024807	9.178513	0.695925	0.110316	0.209179	0.079576	-0.232883	-0.457793	-0.802905	-0.570851	-0.460163	0.523762	0.433649	0	0
19941	1.077058	9.456199	0.577476	-0.144044	0.270156	0.043785	-0.231677	-0.456247	-0.803550	-0.573113	-0.460274	0.521778	0.432940	0	0
19942	1.181363	10.113591	0.922367	-0.229962	0.284954	-0.007725	-0.230066	-0.455076	-0.806800	-0.575628	-0.460173	0.519147	0.432875	0	0
19943	1.150488	10.239292	1.149164	-0.091376	0.228541	-0.051859	-0.227111	-0.453951	-0.809386	-0.576996	-0.460909	0.517169	0.432637	0	0
19944	0.998328	9.799523	0.839679	0.002918	0.217517	-0.078097	-0.224965	-0.452009	-0.809757	-0.577777	-0.462218	0.515599	0.432071	0	0
19945	0.896213	9.438371	0.757422	-0.021850	0.238915	-0.089492	-0.222814	-0.452045	-0.810328	-0.578699	-0.463602	0.513673	0.431648	0	0
19946	0.869648	9.428175	0.722982	-0.080031	0.291829	-0.091981	-0.218514	-0.451301	-0.810082	-0.580180	-0.464819	0.511243	0.431237	0	0
19947	0.931834	9.497295	0.897694	-0.073865	0.318342	-0.082972	-0.215293	-0.449367	-0.811146	-0.581757	-0.466215	0.508643	0.430679	0	0
19948	1.060397	9.630733	1.008960	-0.049615	0.344150	-0.111058	-0.211796	-0.449705	-0.812288	-0.583268	-0.467922	0.505939	0.429970	0	0
19949	1.262888	9.707252	1.146998	-0.018525	0.311260	-0.135976	-0.207759	-0.450276	-0.816167	-0.584303	-0.469875	0.503353	0.429469	0	0
19950	1.407622	9.632202	1.224225	-0.005840	0.258345	-0.148682	-0.203464	-0.447819	-0.816410	-0.585002	-0.471649	0.501149	0.429149	0	0
19951	1.494292	9.546384	1.266049	-0.056509	0.192163	-0.150165	-0.199832	-0.448503	-0.814976	-0.585547	-0.472933	0.499019	0.429476	0	0
19952	1.503547	9.575688	1.311850	-0.085594	0.113757	-0.153414	-0.195802	-0.447155	-0.816069	-0.585873	-0.473641	0.497288	0.430257	0	0
19953	1.431048	9.802567	1.276619	-0.066953	0.049000	-0.189126	-0.194190	-0.446556	-0.819065	-0.585581	-0.474437	0.495761	0.431538	0	0
19954	1.283855	9.901864	1.341164	0.016445	-0.036394	-0.159326	-0.190155	-0.446944	-0.818580	-0.584650	-0.475123	0.495317	0.432555	0	0
19955	1.242314	9.774858	1.198817	0.040357	-0.051679	-0.180549	-0.189350	-0.446390	-0.818844	-0.583381	-0.476068	0.494877	0.433731	0	0
19956	1.218543	9.759866	1.251161	0.068571	-0.013028	-0.151918	-0.186926	-0.447717	-0.819051	-0.582346	-0.477120	0.494555	0.434333	0	0
19957	1.208450	9.764527	1.154525	0.098271	0.005857	-0.114568	-0.185855	-0.446344	-0.818202	-0.581368	-0.478325	0.494340	0.434564	0	0
19958	1.148440	9.831395	0.993297	0.132071	0.051791	-0.091168	-0.185314	-0.447552	-0.815524	-0.580610	-0.479724	0.494205	0.434187	0	0
19959	1.233283	9.837795	1.039184	0.167086	0.087432	-0.082009	-0.183430	-0.448354	-0.813393	-0.579841	-0.481521	0.493965	0.433497	0	0
19960	1.295426	9.746663	0.955116	0.180382	0.092659	-0.073101	-0.181410	-0.450061	-0.808977	-0.579128	-0.483286	0.493885	0.432577	0	0
19961	1.462706	9.839504	0.791039	0.152814	0.133461	-0.078268	-0.179393	-0.450419	-0.807786	-0.578668	-0.485174	0.493333	0.431709	0	0
19962	1.679090	10.078850	0.218123	0.146345	0.184577	-0.062091	-0.179117	-0.453037	-0.805151	-0.578613	-0.487079	0.492623	0.430445	0	0
19963	1.632625	9.733280	0.204860	0.150008	0.241298	-0.053735	-0.175615	-0.455143	-0.803353	-0.578799	-0.489285	0.491552	0.428915	0	0
19964	1.602536	9.337056	0.452470	0.004408	0.296907	-0.051167	-0.172657	-0.455847	-0.800414	-0.580030	-0.490790	0.489630	0.427729	0	0
19965	1.687834	9.503731	0.887143	-0.100201	0.256104	-0.018197	-0.170508	-0.455059	-0.799869	-0.581663	-0.491422	0.487573	0.427136	0	0
19966	1.727857	9.710824	1.055319	0.016590	0.201210	0.012740	-0.168495	-0.453827	-0.799989	-0.582631	-0.492271	0.486565	0.425986	0	0
19967	1.802737	9.702458	0.922872	0.153548	0.117519	-0.007713	-0.167418	-0.454453	-0.798523	-0.582388	-0.493724	0.486451	0.424766	0	0
19968	1.741896	9.657618	0.560249	0.186596	0.029881	-0.012567	-0.168223	-0.455337	-0.796227	-0.581573	-0.494955	0.487037	0.423778	0	0
19969	1.604378	9.713362	0.343767	0.177329	-0.005938	-0.041967	-0.167145	-0.456444	-0.792326	-0.580467	-0.496179	0.487574	0.423244	0	0
19970	1.500969	9.772161	0.202934	0.199125	-0.026838	-0.052617	-0.167676	-0.458877	-0.790764	-0.579140	-0.497434	0.488340	0.422705	0	0
19971	1.383529	9.680190	0.038735	0.197486	-0.026735	-0.057893	-0.166059	-0.460704	-0.786893	-0.577762	-0.498760	0.489003	0.422263	0	0
19972	1.415862	9.637078	0.028016	0.150345	-0.020366	-0.043859	-0.166727	-0.462310	-0.784213	-0.576742	-0.499714	0.489566	0.421876	0	0
19973	1.488418	9.648108	0.049418	0.079594	-0.028547	-0.024701	-0.166590	-0.463480	-0.782754	-0.576083	-0.500184	0.489907	0.421825	0	0
19974	1.563701	9.518381	0.045485	0.102209	-0.036166	0.003601	-0.166453	-0.464216	-0.781690	-0.575425	-0.500559	0.490594	0.421478	0	0
19975	1.643976	9.388749	0.087443	0.095344	-0.088974	0.015605	-0.168200	-0.464809	-0.778829	-0.574563	-0.500661	0.491555	0.421414	0	0
19976	1.696815	9.423702	0.156206	0.050558	-0.136008	0.032831	-0.169545	-0.464639	-0.778671	-0.573794	-0.500174	0.492743	0.421652	0	0
19977	1.659233	9.612380	0.192145	0.029590	-0.162095	0.037902	-0.171963	-0.465434	-0.778669	-0.572999	-0.499471	0.493961	0.422142	0	0
19978	1.562947	9.698026	0.174101	0.045265	-0.182868	0.020155	-0.172768	-0.465982	-0.778677	-0.571969	-0.498816	0.495329	0.422709	0	0
19979	1.416119	9.632233	0.078614	0.048460	-0.170015	0.004371	-0.174781	-0.467358	-0.778426	-0.570897	-0.498348	0.496504	0.423332	0	0
19980	1.262813	9.527480	-0.011963	0.021153	-0.167955	-0.016879	-0.175451	-0.467915	-0.778163	-0.569901	-0.497798	0.497497	0.424154	0	0
19981	1.141355	9.530124	-0.083114	-0.015500	-0.157430	-0.023971	-0.177065	-0.467727	-0.778547	-0.569086	-0.497158	0.498183	0.425193	0	0
19982	1.112782	9.636429	-0.017389	-0.036552	-0.118971	-0.004341	-0.177071	-0.465880	-0.778760	-0.568671	-0.496422	0.498712	0.425986	0	0
19983	1.069044	9.771588	0.033209	-0.007402	-0.075013	-0.010154	-0.177875	-0.466576	-0.778500	-0.568280	-0.496113	0.499029	0.426498	0	0
19984	1.092905	9.801160	0.101123	0.017710	-0.024411	0.001733	-0.178415	-0.465651	-0.781188	-0.568093	-0.496057	0.499282	0.426516	0	0
19985	1.197943	9.764227	0.128698	0.005284	0.003984	0.000086	-0.179220	-0.466224	-0.780108	-0.568074	-0.496107	0.499252	0.426517	0	0
19986	1.307417	9.746795	0.149040	0.010554	-0.003164	0.003569	-0.178011	-0.466459	-0.777269	-0.568036	-0.496093	0.499363	0.426455	0	0
19987	1.333230	9.662292	0.114360	0.014439	-0.014382	-0.008869	-0.179893	-0.466435	-0.776429	-0.567842	-0.496161	0.499433	0.426552	0	0
19988	1.305109	9.613228	0.109053	-0.003633	-0.042051	-0.010863	-0.179088	-0.465881	-0.776693	-0.567618	-0.495971	0.499632	0.426836	0	0
19989	1.289868	9.654225	0.146792	0.005764	-0.046912	-0.026777	-0.178821	-0.464981	-0.779119	-0.567229	-0.495941	0.499761	0.427239	0	0
19990	1.303370	9.707879	0.156431	0.003116	-0.034486	-0.026711	-0.178409	-0.467829	-0.778943	-0.566942	-0.495902	0.499867	0.427541	0	0
19991	1.271309	9.726713	0.099937	0.013975	-0.032577	-0.028425	-0.178683	-0.466478	-0.775764	-0.566576	-0.495987	0.499941	0.427841	0	0
19992	1.244519	9.733510	0.101471	0.014736	-0.042439	-0.024944	-0.177608	-0.466201	-0.776585	-0.566199	-0.495970	0.500151	0.428114	0	0
19993	1.137919	9.729146	0.086196	0.010431	-0.021060	-0.028333	-0.178281	-0.466365	-0.774948	-0.565907	-0.496086	0.500144	0.428374	0	0
19994	1.080418	9.686827	0.029383	0.009584	0.009954	-0.024586	-0.178414	-0.466437	-0.777809	-0.565818	-0.496261	0.500037	0.428413	0	0
19995	1.076448	9.640628	0.015166	-0.009948	0.047214	-0.027942	-0.178685	-0.465893	-0.776562	-0.565967	-0.496555	0.499556	0.428437	0	0
19996	1.100186	9.670194	0.044559	-0.027791	0.082627	-0.027778	-0.176801	-0.466370	-0.776191	-0.566414	-0.496846	0.498862	0.428318	0	0
19997	1.171809	9.737048	0.123286	-0.017742	0.118278	-0.027539	-0.175724	-0.466962	-0.776223	-0.566955	-0.497399	0.497945	0.428026	0	0
19998	1.287826	9.761007	0.174812	0.008295	0.137933	-0.022055	-0.174383	-0.465557	-0.777010	-0.567520	-0.498101	0.497120	0.427420	0	0
19999	1.410280	9.700113	0.193473	0.014790	0.129324	-0.030955	-0.171966	-0.464779	-0.776332	-0.567939	-0.498900	0.496262	0.426928	0	0
20000	1.483393	9.677161	0.176631	0.008538	0.118696	-0.034594	-0.171157	-0.465509	-0.776229	-0.568352	-0.499582	0.495483	0.426486	0	0
20001	1.502443	9.701789	0.225176	0.008476	0.090316	-0.037434	-0.169675	-0.466716	-0.774515	-0.568584	-0.500205	0.494790	0.426251	0	0
20002	1.487432	9.716076	0.166832	-0.002369	0.058307	-0.041205	-0.169413	-0.464463	-0.774173	-0.568723	-0.500599	0.494273	0.426202	0	0
20003	1.453017	9.734869	0.131932	0.003032	0.053037	-0.042098	-0.167664	-0.464928	-0.774208	-0.568781	-0.501051	0.493748	0.426203	0	0
20004	1.410441	9.692834	0.198347	0.009803	0.042074	-0.027992	-0.166988	-0.466221	-0.774122	-0.568835	-0.501380	0.493442	0.426099	0	0
20005	1.371746	9.682417	0.158722	0.018680	0.034945	-0.024464	-0.167658	-0.466602	-0.775352	-0.568802	-0.501754	0.493177	0.426010	0	0
20006	1.307982	9.712813	0.113204	0.004072	0.039933	-0.015623	-0.166180	-0.466349	-0.775497	-0.568926	-0.501980	0.492920	0.425875	0	0
20007	1.298228	9.719923	0.139331	0.007552	0.045165	-0.010273	-0.166185	-0.464656	-0.775170	-0.569061	-0.502262	0.492622	0.425708	0	0
20008	1.307919	9.727386	0.185311	0.013690	0.052155	-0.003140	-0.164568	-0.465832	-0.774954	-0.569250	-0.502533	0.492399	0.425392	0	0
20009	1.317565	9.727560	0.171162	0.001754	0.041213	0.003823	-0.165908	-0.467476	-0.776082	-0.569455	-0.502694	0.492171	0.425191	0	0
20010	1.317147	9.746972	0.161374	0.007220	0.035123	0.000265	-0.165636	-0.468653	-0.774489	-0.569607	-0.502838	0.492035	0.424975	0	0
20011	1.321997	9.756778	0.224038	0.006738	0.033795	0.017933	-0.165240	-0.466075	-0.776044	-0.569812	-0.502925	0.491942	0.424705	0	0
20012	1.380805	9.728716	0.250127	0.019431	0.044617	0.016262	-0.164969	-0.466811	-0.775118	-0.570017	-0.503100	0.491884	0.424289	0	0
20013	1.425876	9.654276	0.237628	0.024834	0.044664	0.016273	-0.165371	-0.467233	-0.774854	-0.570180	-0.503341	0.491800	0.423881	0	0
20014	1.474673	9.626021	0.162306	0.010527	0.032231	0.010836	-0.164699	-0.467308	-0.772277	-0.570346	-0.503440	0.491747	0.423602	0	0
20015	1.449496	9.681406	0.214076	0.013117	0.014451	0.011616	-0.164162	-0.467317	-0.772420	-0.570403	-0.503505	0.491765	0.423428	0	0
20016	1.415641	9.675935	0.203449	0.000023	0.025335	-0.001608	-0.165238	-0.467044	-0.770900	-0.570534	-0.503575	0.491645	0.423306	0	0
20017	1.395870	9.694997	0.202698	-0.007621	-0.010552	0.008751	-0.164835	-0.467056	-0.770769	-0.570563	-0.503427	0.491705	0.423373	0	0
20018	1.411219	9.651576	0.184239	-0.008440	-0.014028	0.005188	-0.164433	-0.466786	-0.770629	-0.570573	-0.503250	0.491807	0.423452	0	0
20019	1.347135	9.708679	0.205914	-0.007100	0.000554	-0.008848	-0.165239	-0.466566	-0.773200	-0.570581	-0.503236	0.491719	0.423559	0	0
20020	1.405364	9.695163	0.140399	-0.002131	-0.017510	0.004302	-0.166310	-0.468115	-0.772556	-0.570537	-0.503084	0.491865	0.423631	0	0
20021	1.363525	9.728392	0.148493	-0.000065	-0.026100	-0.007232	-0.165912	-0.466563	-0.772647	-0.570388	-0.502987	0.491968	0.423826	0	0
20022	1.341407	9.747414	0.171744	-0.005478	-0.007565	-0.003590	-0.163758	-0.467475	-0.772157	-0.570378	-0.502898	0.492001	0.423907	0	0
20023	1.361602	9.704081	0.153432	0.000300	-0.002743	-0.016805	-0.164698	-0.467570	-0.773239	-0.570302	-0.502948	0.491926	0.424037	0	0
20024	1.381228	9.692299	0.154123	0.005731	-0.000897	-0.017664	-0.164569	-0.465738	-0.772909	-0.570207	-0.503019	0.491900	0.424112	0	0
20025	1.419981	9.693002	0.150493	-0.003001	-0.004261	-0.028330	-0.164834	-0.467006	-0.772946	-0.570093	-0.503098	0.491763	0.424329	0	0
20026	1.466104	9.684124	0.118273	0.002298	-0.006080	-0.024798	-0.163759	-0.466880	-0.773364	-0.569960	-0.503163	0.491715	0.424486	0	0
20027	1.479603	9.740208	0.142337	0.006485	-0.011639	-0.014217	-0.163755	-0.467994	-0.774217	-0.569825	-0.503193	0.491734	0.424611	0	0
20028	1.457305	9.768938	0.170324	0.007323	-0.003719	-0.010624	-0.164567	-0.466572	-0.773616	-0.569738	-0.503225	0.491766	0.424652	0	0
20029	1.497260	9.704113	0.133522	0.018333	0.000105	-0.017643	-0.165104	-0.466874	-0.772258	-0.569589	-0.503386	0.491755	0.424675	0	0
20030	1.547348	9.620052	0.114028	-0.003456	-0.022387	-0.014326	-0.164566	-0.466868	-0.773081	-0.569449	-0.503296	0.491828	0.424884	0	0
20031	1.542631	9.619971	0.154808	-0.013959	-0.029280	-0.026780	-0.164838	-0.466213	-0.770469	-0.569283	-0.503188	0.491804	0.425261	0	0
20032	1.488123	9.684531	0.186350	-0.017535	-0.028401	-0.027661	-0.164835	-0.466871	-0.772670	-0.569128	-0.503058	0.491785	0.425646	0	0
20033	1.458724	9.700992	0.190138	-0.003166	-0.050442	-0.030404	-0.164838	-0.465889	-0.772229	-0.568791	-0.502936	0.491911	0.426094	0	0
20034	1.422631	9.680911	0.145851	-0.004116	-0.046963	-0.027723	-0.162413	-0.467332	-0.773530	-0.568477	-0.502804	0.492053	0.426504	0	0
20035	1.400681	9.685367	0.130700	-0.008052	-0.033146	-0.012612	-0.164831	-0.468102	-0.774616	-0.568327	-0.502638	0.492151	0.426786	0	0
20036	1.391094	9.680337	0.132851	-0.012512	-0.029606	-0.013485	-0.164299	-0.466310	-0.772930	-0.568200	-0.502460	0.492232	0.427072	0	0
20037	1.391263	9.673059	0.140133	-0.003326	-0.014307	-0.017779	-0.163763	-0.465423	-0.775087	-0.568099	-0.502424	0.492219	0.427264	0	0
20038	1.400615	9.690222	0.140290	-0.015560	-0.016726	-0.031981	-0.163758	-0.466823	-0.775813	-0.567971	-0.502376	0.492120	0.427604	0	0
20039	1.375043	9.757731	0.143811	-0.007898	-0.018834	-0.016054	-0.164299	-0.465958	-0.775915	-0.567880	-0.502284	0.492124	0.427829	0	0
20040	1.360694	9.752619	0.172297	0.007542	-0.018574	-0.021306	-0.165643	-0.466100	-0.774542	-0.567671	-0.502305	0.492189	0.428006	0	0
20041	1.346610	9.728086	0.162420	0.017807	-0.011902	-0.000009	-0.164703	-0.465996	-0.773869	-0.567555	-0.502308	0.492345	0.427977	0	0
20042	1.395784	9.690134	0.144957	0.016934	-0.006573	0.000014	-0.164702	-0.466260	-0.774694	-0.567451	-0.502331	0.492488	0.427924	0	0
20043	1.434894	9.671421	0.131855	0.003191	-0.008683	0.008791	-0.164436	-0.465291	-0.773985	-0.567463	-0.502219	0.492609	0.427899	0	0
20044	1.419802	9.702709	0.155229	0.001333	-0.010520	0.010543	-0.165780	-0.465241	-0.774785	-0.567462	-0.502083	0.492762	0.427885	0	0
20045	1.433749	9.739382	0.198711	0.006799	0.005530	0.010657	-0.166053	-0.464118	-0.774064	-0.567537	-0.502040	0.492829	0.427758	0	0
20046	1.414514	9.729321	0.183753	0.018105	0.002548	-0.008772	-0.165379	-0.464851	-0.773688	-0.567434	-0.502151	0.492882	0.427704	0	0
20047	1.371794	9.679990	0.158741	0.018260	0.004454	-0.014051	-0.165508	-0.466569	-0.772788	-0.567341	-0.502289	0.492882	0.427664	0	0
20048	1.376773	9.670367	0.139708	0.018175	0.006143	-0.010505	-0.166047	-0.466113	-0.773584	-0.567247	-0.502423	0.492907	0.427603	0	0
20049	1.347659	9.677126	0.172466	0.011263	0.028484	-0.017451	-0.164710	-0.463428	-0.774603	-0.567295	-0.502640	0.492725	0.427495	0	0
20050	1.335363	9.689043	0.191257	0.009257	0.035360	-0.008571	-0.164434	-0.465996	-0.774144	-0.567399	-0.502839	0.492554	0.427319	0	0
20051	1.337188	9.718207	0.186279	0.000221	0.037908	-0.006816	-0.162554	-0.465171	-0.774957	-0.567595	-0.502979	0.492326	0.427157	0	0
20052	1.366095	9.733301	0.225568	0.007448	0.034460	-0.008591	-0.164439	-0.464293	-0.774225	-0.567702	-0.503164	0.492154	0.426996	0	0
20053	1.366291	9.721166	0.211222	0.012975	0.031081	-0.013899	-0.162960	-0.464343	-0.773563	-0.567771	-0.503381	0.491984	0.426844	0	0
20054	1.366667	9.699322	0.192140	0.013724	0.038912	-0.006773	-0.163498	-0.464312	-0.774373	-0.567877	-0.503611	0.491822	0.426619	0	0
20055	1.361579	9.711368	0.191893	0.004120	0.041761	-0.017393	-0.161747	-0.465208	-0.774150	-0.568029	-0.503839	0.491537	0.426475	0	0
20056	1.361836	9.699234	0.196807	0.018410	0.048861	-0.011998	-0.162421	-0.464598	-0.775348	-0.568137	-0.504164	0.491312	0.426206	0	0
20057	1.390598	9.714321	0.190354	0.010389	0.055952	-0.013753	-0.161075	-0.465201	-0.775111	-0.568345	-0.504468	0.490992	0.425938	0	0
20058	1.395803	9.699852	0.212289	0.010981	0.060985	-0.001343	-0.159994	-0.466614	-0.776395	-0.568595	-0.504750	0.490720	0.425583	0	0
20059	1.430082	9.681052	0.203853	-0.003553	0.041264	0.000247	-0.160263	-0.466969	-0.772999	-0.568862	-0.504841	0.490496	0.425376	0	0
20060	1.449450	9.681403	0.199631	0.006457	0.044992	-0.003238	-0.161340	-0.466668	-0.772704	-0.569048	-0.505037	0.490287	0.425136	0	0
20061	1.458665	9.705847	0.202136	0.012928	0.041667	-0.010315	-0.159461	-0.465408	-0.773911	-0.569191	-0.505272	0.490080	0.424904	0	0
20062	1.439065	9.715201	0.194242	0.016590	0.024047	-0.015716	-0.160537	-0.465377	-0.774170	-0.569170	-0.505498	0.489970	0.424791	0	0
20063	1.415029	9.705054	0.193581	0.021154	0.027684	-0.017441	-0.159996	-0.466258	-0.773387	-0.569174	-0.505754	0.489843	0.424627	0	0
20064	1.341377	9.747412	0.162114	0.016229	0.016619	-0.003367	-0.158651	-0.466906	-0.771245	-0.569172	-0.505887	0.489834	0.424481	0	0
20065	1.326666	9.751998	0.137555	0.016122	0.034221	0.003821	-0.159733	-0.464571	-0.773063	-0.569325	-0.506037	0.489756	0.424187	0	0
20066	1.373978	9.689738	0.144291	0.017686	0.012770	0.008986	-0.159732	-0.464895	-0.771303	-0.569347	-0.506099	0.489840	0.423986	0	0
20067	1.410352	9.690399	0.155032	0.005215	0.010133	0.003617	-0.160266	-0.466343	-0.769437	-0.569437	-0.506084	0.489854	0.423867	0	0
20068	1.399991	9.729057	0.188124	0.010772	0.004132	-0.003477	-0.159190	-0.466626	-0.770549	-0.569400	-0.506133	0.489893	0.423813	0	0
20069	1.395153	9.728970	0.190384	0.016984	-0.004750	-0.001745	-0.159994	-0.467123	-0.772734	-0.569337	-0.506147	0.490015	0.423741	0	0
20070	1.380986	9.704432	0.154024	0.023091	-0.001342	0.006258	-0.160533	-0.466866	-0.771085	-0.569251	-0.506194	0.490188	0.423600	0	0
20071	1.367066	9.670191	0.134597	0.019510	-0.008442	0.004438	-0.159860	-0.467667	-0.767714	-0.569184	-0.506175	0.490374	0.423498	0	0
20072	1.346646	9.723229	0.143200	0.005463	-0.008232	-0.008864	-0.160669	-0.466799	-0.767677	-0.569090	-0.506167	0.490434	0.423563	0	0
20073	1.346565	9.728084	0.147975	0.025119	-0.008198	-0.003498	-0.160129	-0.467523	-0.767570	-0.568963	-0.506220	0.490602	0.423477	0	0
20074	1.366127	9.718727	0.143831	0.021457	-0.001203	0.000068	-0.160665	-0.467879	-0.770027	-0.568860	-0.506289	0.490736	0.423378	0	0
20075	1.371907	9.675138	0.163596	0.017952	-0.001145	-0.003479	-0.160401	-0.466510	-0.768215	-0.568804	-0.506329	0.490835	0.423290	0	0
20076	1.330701	9.674389	0.157523	0.010595	-0.015521	-0.000049	-0.160800	-0.467426	-0.771100	-0.568685	-0.506276	0.491003	0.423318	0	0
20077	1.308346	9.700686	0.151824	0.000073	0.004122	-0.007025	-0.160933	-0.467995	-0.770845	-0.568731	-0.506254	0.490978	0.423311	0	0
20078	1.337694	9.689082	0.162441	0.021600	0.009551	-0.003392	-0.160400	-0.466635	-0.768900	-0.568665	-0.506387	0.491033	0.423176	0	0
20079	1.327733	9.698609	0.137990	0.003776	0.006020	-0.010541	-0.160395	-0.468363	-0.767731	-0.568687	-0.506411	0.490996	0.423162	0	0
20080	1.325049	9.713127	0.147428	0.003700	0.010377	-0.006977	-0.161068	-0.467870	-0.770022	-0.568701	-0.506462	0.490953	0.423132	0	0
20081	1.337025	9.727916	0.195829	0.007267	-0.006438	-0.008846	-0.159858	-0.467907	-0.769629	-0.568651	-0.506445	0.491010	0.423154	0	0
20082	1.334480	9.727865	0.157235	-0.000861	-0.002995	-0.007080	-0.159859	-0.467649	-0.768531	-0.568623	-0.506415	0.491022	0.423213	0	0
20083	1.323282	9.679108	0.140408	0.021696	-0.000986	-0.008760	-0.160529	-0.468464	-0.769367	-0.568527	-0.506503	0.491110	0.423135	0	0
20084	1.313083	9.703197	0.132692	0.008971	0.002331	-0.003473	-0.160258	-0.469376	-0.766948	-0.568490	-0.506533	0.491152	0.423099	0	0
20085	1.303600	9.693316	0.137290	0.016235	0.016615	-0.003356	-0.159451	-0.469672	-0.767239	-0.568531	-0.506637	0.491144	0.422929	0	0
20086	1.327520	9.710745	0.147522	0.010781	0.010327	-0.002535	-0.160800	-0.467938	-0.767304	-0.568527	-0.506706	0.491154	0.422839	0	0
20087	1.342234	9.703730	0.157655	0.003704	0.016579	-0.006057	-0.159189	-0.467422	-0.766761	-0.568621	-0.506752	0.491079	0.422746	0	0
20088	1.336885	9.730337	0.166919	0.002004	0.002495	-0.012341	-0.159996	-0.467145	-0.765653	-0.568582	-0.506787	0.491046	0.422794	0	0
20089	1.332185	9.722969	0.166831	0.010088	-0.000994	-0.012337	-0.160261	-0.468527	-0.766920	-0.568531	-0.506826	0.491067	0.422793	0	0
20090	1.313067	9.703197	0.127877	0.006217	0.011110	0.000111	-0.160532	-0.467809	-0.767030	-0.568565	-0.506859	0.491066	0.422707	0	0
20091	1.298708	9.693226	0.122697	0.010820	0.013013	-0.003395	-0.159318	-0.469115	-0.766950	-0.568616	-0.506917	0.491056	0.422581	0	0
20092	1.305452	9.720052	0.125108	0.000145	0.009500	-0.008758	-0.160123	-0.469650	-0.767503	-0.568637	-0.506954	0.490993	0.422582	0	0
20093	1.293020	9.736821	0.131822	0.012173	0.024122	0.015246	-0.160398	-0.467378	-0.767426	-0.568814	-0.506975	0.491019	0.422288	0	0
20094	1.337506	9.693931	0.133511	0.016030	0.023509	0.005521	-0.160398	-0.467353	-0.768515	-0.568882	-0.507090	0.491017	0.422060	0	0
20095	1.332015	9.725389	0.128291	0.003334	0.012691	0.007180	-0.159588	-0.468819	-0.767210	-0.569014	-0.507052	0.491030	0.421912	0	0
20096	1.346131	9.747496	0.133372	0.015978	0.002218	0.003612	-0.159990	-0.469577	-0.764642	-0.568971	-0.507088	0.491138	0.421802	0	0
20097	1.315378	9.708094	0.123096	0.019471	0.003913	0.008063	-0.159854	-0.469876	-0.764109	-0.568982	-0.507101	0.491273	0.421615	0	0
20098	1.305394	9.717620	0.091423	0.008990	0.016510	-0.001612	-0.160261	-0.468697	-0.765700	-0.569021	-0.507181	0.491245	0.421497	0	0
20099	1.298714	9.688367	0.093846	0.010618	0.019904	0.005491	-0.160529	-0.468832	-0.765701	-0.569144	-0.507224	0.491239	0.421287	0	0
20100	1.315105	9.720226	0.113367	0.001624	0.032233	0.007304	-0.160795	-0.469663	-0.766270	-0.569336	-0.507285	0.491135	0.421076	0	0
20101	1.302317	9.756411	0.129552	0.003295	0.025047	0.010800	-0.160123	-0.470024	-0.763566	-0.569543	-0.507282	0.491095	0.420846	0	0
20102	1.334610	9.708438	0.075538	0.008219	0.022873	0.028480	-0.161470	-0.469150	-0.763249	-0.569744	-0.507237	0.491180	0.420529	0	0
20103	1.362053	9.670094	0.081484	0.003016	0.003536	0.017726	-0.160663	-0.469335	-0.762175	-0.569876	-0.507108	0.491296	0.420370	0	0
20104	1.361869	9.684660	0.115070	0.003069	0.015983	0.017805	-0.160667	-0.468004	-0.764583	-0.570025	-0.507058	0.491344	0.420173	0	0
20105	1.361578	9.699221	0.114952	-0.009070	0.013652	0.000070	-0.159989	-0.469685	-0.766144	-0.570193	-0.506989	0.491262	0.420123	0	0
20106	1.361720	9.694369	0.129436	0.005001	0.009041	0.011577	-0.159991	-0.469310	-0.763953	-0.570272	-0.506952	0.491326	0.419986	0	0
20107	1.351838	9.701471	0.114636	-0.001290	0.005453	0.010652	-0.162407	-0.470680	-0.763560	-0.570406	-0.506841	0.491377	0.419879	0	0
20108	1.313083	9.703197	0.132692	-0.003777	0.016251	0.004533	-0.161605	-0.468999	-0.763515	-0.570534	-0.506816	0.491328	0.419792	0	0
20109	1.336797	9.727903	0.123604	-0.005554	0.016260	0.003638	-0.160796	-0.469562	-0.764496	-0.570712	-0.506762	0.491264	0.419691	0	0
20110	1.346404	9.735363	0.143101	0.001951	0.016609	-0.007833	-0.160791	-0.471258	-0.764687	-0.570762	-0.506834	0.491173	0.419643	0	0
20111	1.385720	9.709373	0.149318	-0.000219	0.023333	0.007225	-0.160669	-0.466991	-0.765504	-0.570962	-0.506822	0.491109	0.419460	0	0
20112	1.381456	9.680164	0.149407	0.005496	0.009506	-0.006988	-0.161607	-0.468071	-0.766890	-0.570961	-0.506878	0.491079	0.419427	0	0
20113	1.361948	9.682235	0.124720	0.001742	0.016410	0.000121	-0.160662	-0.469219	-0.767210	-0.571088	-0.506883	0.491027	0.419310	0	0
20114	1.381237	9.685011	0.110847	-0.003869	0.032103	0.010809	-0.162006	-0.469528	-0.764753	-0.571322	-0.506894	0.490918	0.419106	0	0
20115	1.424957	9.685808	0.145885	0.007036	0.025218	0.005484	-0.160663	-0.469291	-0.764080	-0.571488	-0.506939	0.490865	0.418887	0	0
