# Supplementary material for: Identification of Haptic Based Guiding Using Hard Reins
Source: PLoS One. 2015 Jul 22;10(7):e0132020. doi: 10.1371/journal.pone.0132020 (PMC4511788; doi:10.1371/journal.pone.0132020)
Supplement: S1 File — (ZIP) [file pone.0132020.s001.zip › MotionData1/Subject1/T13/fc13.txt]

// Start Time: 0
// Sample rate: 50.0Hz
// Scenario: 4.0
// Firmware Version: 2.6.1
Counter	Acc_X	Acc_Y	Acc_Z	Gyr_X	Gyr_Y	Gyr_Z	Mag_X	Mag_Y	Mag_Z	Quat_w	Quat_x	Quat_y	Quat_z	AnalogIn_1	AnalogIn_2
22249	8.334262	0.561569	-5.185018	0.047533	0.050197	-0.096872	-0.588719	0.054185	0.717842	-0.066549	0.855641	0.174867	0.482568	0	0
22250	8.339123	0.551708	-5.175602	0.063002	0.036451	-0.098655	-0.590971	0.053359	0.717811	-0.066688	0.855242	0.175955	0.482860	0	0
22251	8.363151	0.544340	-5.181380	0.077574	0.038418	-0.101379	-0.589983	0.053487	0.717810	-0.066935	0.854824	0.177139	0.483134	0	0
22252	8.343856	0.571336	-5.194975	0.066627	0.023554	-0.098624	-0.590986	0.054376	0.717592	-0.067082	0.854483	0.178250	0.483307	0	0
22253	8.361263	0.599540	-5.137470	0.076033	0.032186	-0.089433	-0.592137	0.055043	0.716087	-0.067361	0.854114	0.179329	0.483521	0	0
22254	8.334158	0.620288	-5.223279	0.070455	0.015743	-0.091258	-0.592229	0.051040	0.715696	-0.067557	0.853821	0.180392	0.483616	0	0
22255	8.382774	0.604574	-5.162397	0.085242	-0.001304	-0.083851	-0.592247	0.052738	0.716227	-0.067881	0.853616	0.181489	0.483522	0	0
22256	8.368423	0.624003	-5.156902	0.081777	0.000108	-0.076520	-0.592830	0.054043	0.716173	-0.068224	0.853413	0.182504	0.483450	0	0
22257	8.329688	0.668490	-5.198643	0.080602	-0.004871	-0.085692	-0.593406	0.054510	0.715641	-0.068492	0.853223	0.183598	0.483334	0	0
22258	8.319859	0.610357	-5.198654	0.099907	-0.009751	-0.081988	-0.593706	0.055544	0.715143	-0.068943	0.853043	0.184751	0.483148	0	0
22259	8.303186	0.600376	-5.169110	0.074481	-0.011039	-0.074700	-0.593827	0.054631	0.716219	-0.069200	0.852905	0.185725	0.482981	0	0
22260	8.334584	0.624420	-5.170127	0.063465	-0.005367	-0.076554	-0.592820	0.053988	0.717302	-0.069370	0.852739	0.186643	0.482896	0	0
22261	8.338955	0.625171	-5.228258	0.046495	-0.013427	-0.094927	-0.591853	0.054766	0.715784	-0.069285	0.852593	0.187655	0.482774	0	0
22262	8.320132	0.658658	-5.183856	0.041316	-0.021547	-0.082075	-0.592417	0.055033	0.716373	-0.069215	0.852506	0.188535	0.482594	0	0
22263	8.315116	0.644402	-5.203086	0.034413	-0.021532	-0.066494	-0.593969	0.054770	0.716371	-0.069149	0.852459	0.189253	0.482405	0	0
22264	8.300844	0.653935	-5.183166	0.041724	-0.014138	-0.067410	-0.592982	0.054769	0.716078	-0.069165	0.852364	0.190002	0.482277	0	0
22265	8.319897	0.644436	-5.208096	0.022817	-0.010127	-0.056441	-0.592412	0.055005	0.716937	-0.069070	0.852288	0.190570	0.482200	0	0
22266	8.329668	0.634379	-5.186787	0.019315	-0.005841	-0.050948	-0.591689	0.052908	0.715525	-0.068988	0.852201	0.191059	0.482174	0	0
22267	8.329850	0.660890	-5.174543	0.011291	-0.016490	-0.041766	-0.591679	0.053247	0.717386	-0.068854	0.852191	0.191451	0.482054	0	0
22268	8.315239	0.658821	-5.193335	-0.003442	-0.016229	-0.045469	-0.592811	0.053666	0.717990	-0.068588	0.852178	0.191797	0.481978	0	0
22269	8.310678	0.668160	-5.164117	-0.012440	-0.012851	-0.039985	-0.593540	0.053012	0.713992	-0.068267	0.852170	0.192057	0.481934	0	0
22270	8.318092	0.701930	-5.154512	-0.024153	-0.009743	0.001285	-0.592942	0.052012	0.716613	-0.068060	0.852230	0.191897	0.481921	0	0
22271	8.330047	0.697132	-5.164652	-0.019702	-0.011322	-0.003290	-0.592516	0.051733	0.716309	-0.067857	0.852290	0.191808	0.481879	0	0
22272	8.300966	0.707380	-5.190069	-0.022447	-0.011317	-0.003301	-0.591932	0.050816	0.717237	-0.067639	0.852347	0.191694	0.481853	0	0
22273	8.310359	0.690669	-5.214684	-0.024292	-0.018672	-0.003294	-0.591787	0.050793	0.717659	-0.067382	0.852446	0.191588	0.481757	0	0
22274	8.290633	0.684271	-5.269545	-0.053529	-0.014957	-0.002447	-0.591503	0.051048	0.718238	-0.066899	0.852542	0.191325	0.481758	0	0
22275	8.315928	0.696639	-5.120648	-0.033148	-0.015625	0.007700	-0.591331	0.049012	0.718675	-0.066626	0.852653	0.191080	0.481697	0	0
22276	8.305788	0.736610	-5.202136	-0.048009	-0.026187	0.000349	-0.591348	0.050438	0.718906	-0.066180	0.852805	0.190826	0.481590	0	0
22277	8.291385	0.673201	-5.168193	-0.053269	-0.024827	0.008582	-0.591899	0.049429	0.719132	-0.065722	0.852974	0.190483	0.481489	0	0
22278	8.291585	0.755777	-5.177325	-0.059644	-0.018417	0.009490	-0.590174	0.047643	0.719853	-0.065233	0.853115	0.190084	0.481464	0	0
22279	8.293420	0.729936	-5.240365	-0.049425	0.019196	0.011280	-0.591036	0.048005	0.718610	-0.064904	0.853074	0.189707	0.481729	0	0
22280	8.262415	0.778378	-5.219566	-0.010732	0.013817	0.022377	-0.591170	0.047297	0.718425	-0.064959	0.853051	0.189418	0.481877	0	0
22281	8.276577	0.747086	-5.244454	-0.008941	0.014847	0.020540	-0.591012	0.047069	0.720108	-0.065010	0.853022	0.189162	0.482022	0	0
22282	8.315259	0.692932	-5.205191	-0.010690	0.006352	0.024222	-0.590756	0.047619	0.717592	-0.065059	0.853038	0.188861	0.482105	0	0
22283	8.330082	0.719021	-5.169342	-0.003573	-0.012676	0.018769	-0.590740	0.047522	0.719568	-0.065096	0.853135	0.188663	0.482006	0	0
22284	8.286903	0.706789	-5.138821	-0.012834	0.009816	0.012282	-0.591012	0.046135	0.718634	-0.065072	0.853114	0.188446	0.482131	0	0
22285	8.267244	0.680764	-5.176903	-0.006889	0.005081	0.029725	-0.590770	0.048758	0.717805	-0.065168	0.853148	0.188127	0.482182	0	0
22286	8.267001	0.664117	-5.201158	0.000410	-0.004145	0.029750	-0.591040	0.048291	0.718628	-0.065320	0.853217	0.187842	0.482151	0	0
22287	8.281197	0.659597	-5.233120	-0.006838	0.003138	0.031561	-0.591882	0.048535	0.719784	-0.065421	0.853264	0.187509	0.482184	0	0
22288	8.310202	0.688505	-5.234016	0.002283	-0.006089	0.031605	-0.590898	0.048289	0.718626	-0.065592	0.853345	0.187213	0.482132	0	0
22289	8.330050	0.726393	-5.176539	0.015357	-0.012307	0.042664	-0.589630	0.049088	0.719513	-0.065906	0.853472	0.186902	0.481985	0	0
22290	8.315075	0.688376	-5.226953	0.004025	-0.020715	0.029798	-0.591605	0.049894	0.721282	-0.066057	0.853619	0.186642	0.481806	0	0
22291	8.312903	0.680660	-5.193105	0.018056	-0.014049	0.040825	-0.590353	0.050122	0.719160	-0.066382	0.853749	0.186360	0.481639	0	0
22292	8.267152	0.698000	-5.196112	0.017903	0.002950	0.033449	-0.590191	0.049205	0.720234	-0.066709	0.853780	0.186115	0.481634	0	0
22293	8.257141	0.664572	-5.229773	0.047831	0.001621	0.023407	-0.589954	0.052122	0.719282	-0.067233	0.853782	0.186116	0.481557	0	0
22294	8.262011	0.601037	-5.196552	0.059169	-0.002915	0.037192	-0.590527	0.052179	0.718300	-0.067925	0.853818	0.186049	0.481421	0	0
22295	8.271704	0.635019	-5.203939	0.062631	-0.021008	0.031730	-0.589682	0.052446	0.718450	-0.068573	0.853934	0.186065	0.481118	0	0
22296	8.293494	0.639564	-5.192647	0.060631	-0.011357	0.024376	-0.590269	0.054044	0.718272	-0.069197	0.853986	0.186116	0.480916	0	0
22297	8.305338	0.613007	-5.207756	0.057131	-0.007987	0.029867	-0.591144	0.056206	0.718416	-0.069814	0.854039	0.186112	0.480735	0	0
22298	8.314821	0.601015	-5.222682	0.055580	-0.014157	0.040884	-0.590288	0.056281	0.719545	-0.070469	0.854138	0.185999	0.480506	0	0
22299	8.290618	0.567225	-5.221997	0.053320	-0.013175	0.024351	-0.589174	0.056892	0.718440	-0.071016	0.854207	0.186028	0.480291	0	0
22300	8.280889	0.550380	-5.226574	0.054131	-0.016644	0.020683	-0.589195	0.058210	0.717956	-0.071558	0.854281	0.186084	0.480058	0	0
22301	8.309653	0.518732	-5.232687	0.046178	-0.013531	0.030756	-0.588642	0.059470	0.718455	-0.072075	0.854369	0.186024	0.479849	0	0
22302	8.304880	0.486980	-5.213392	0.051279	-0.005258	0.015148	-0.587959	0.060926	0.717831	-0.072588	0.854378	0.186106	0.479722	0	0
22303	8.311934	0.479919	-5.233026	0.043987	0.003973	0.015119	-0.587262	0.062565	0.719343	-0.073045	0.854354	0.186155	0.479677	0	0
22304	8.328950	0.469782	-5.209573	0.034848	-0.029360	0.018828	-0.587958	0.061451	0.718855	-0.073388	0.854499	0.186140	0.479373	0	0
22305	8.333881	0.503699	-5.209536	0.038416	-0.006947	0.013300	-0.586972	0.061722	0.718863	-0.073770	0.854527	0.186185	0.479246	0	0
22306	8.328984	0.513626	-5.223782	0.032166	-0.012833	0.019721	-0.587688	0.062586	0.719065	-0.074126	0.854595	0.186139	0.479087	0	0
22307	8.309621	0.509033	-5.232749	0.029258	-0.010605	0.013283	-0.588266	0.062800	0.717810	-0.074422	0.854647	0.186143	0.478947	0	0
22308	8.292020	0.495802	-5.321551	0.012779	-0.017916	0.013254	-0.586726	0.064325	0.718457	-0.074574	0.854742	0.186067	0.478784	0	0
22309	8.298040	0.513178	-5.174317	0.018014	-0.017400	0.004096	-0.587428	0.064042	0.718588	-0.074718	0.854818	0.186100	0.478613	0	0
22310	8.294254	0.471701	-5.333869	-0.009734	-0.009176	-0.008830	-0.588559	0.064325	0.719041	-0.074587	0.854846	0.186097	0.478584	0	0
22311	8.296037	0.522241	-5.125873	-0.029405	-0.030589	0.011368	-0.586273	0.062292	0.718750	-0.074336	0.855034	0.185851	0.478383	0	0
22312	8.299794	0.519187	-5.261302	-0.029883	-0.031326	-0.006987	-0.587435	0.064615	0.718624	-0.074001	0.855186	0.185755	0.478200	0	0
22313	8.285612	0.533439	-5.231692	-0.023944	-0.006443	0.007666	-0.584725	0.063502	0.719944	-0.073824	0.855247	0.185549	0.478199	0	0
22314	8.290388	0.543238	-5.241469	-0.014632	0.009831	0.012248	-0.586285	0.063424	0.719105	-0.073785	0.855228	0.185324	0.478326	0	0
22315	8.280773	0.538386	-5.236310	0.011419	0.018032	0.027882	-0.586861	0.063761	0.718282	-0.074051	0.855183	0.185097	0.478453	0	0
22316	8.316229	0.480801	-5.300815	0.026095	0.008686	0.029757	-0.586016	0.064164	0.718582	-0.074442	0.855172	0.184919	0.478481	0	0
22317	8.340661	0.504435	-5.267757	0.006389	-0.010528	0.013243	-0.587006	0.064315	0.718742	-0.074543	0.855240	0.184814	0.478384	0	0
22318	8.314735	0.513361	-5.196680	-0.001518	-0.013120	0.026076	-0.587158	0.064775	0.718206	-0.074642	0.855346	0.184555	0.478280	0	0
22319	8.295212	0.477343	-5.213093	0.007396	-0.012604	0.016906	-0.584883	0.064269	0.719002	-0.074765	0.855430	0.184425	0.478160	0	0
22320	8.275904	0.455581	-5.207682	-0.001499	-0.009445	0.026052	-0.585174	0.065119	0.719342	-0.074869	0.855519	0.184160	0.478087	0	0
22321	8.275763	0.458267	-5.226983	0.005724	-0.009246	0.022395	-0.586886	0.066162	0.719140	-0.075010	0.855598	0.183972	0.477996	0	0
22322	8.301978	0.429321	-5.252307	0.001926	-0.008901	0.016882	-0.583760	0.064696	0.718735	-0.075100	0.855665	0.183800	0.477928	0	0
22323	8.304653	0.475182	-5.237615	0.014620	0.006118	0.011386	-0.586580	0.064697	0.719612	-0.075294	0.855643	0.183737	0.477960	0	0
22324	8.309231	0.470692	-5.266802	0.011215	-0.009252	0.022414	-0.584905	0.065859	0.718819	-0.075491	0.855714	0.183567	0.477868	0	0
22325	8.314637	0.467191	-5.189730	0.012924	-0.016411	0.018761	-0.585210	0.067583	0.718930	-0.075665	0.855815	0.183450	0.477705	0	0
22326	8.312040	0.489488	-5.223305	-0.003458	-0.020260	0.022408	-0.584355	0.066738	0.718302	-0.075716	0.855949	0.183218	0.477545	0	0
22327	8.280692	0.514137	-5.236465	0.012847	-0.016249	0.016007	-0.583214	0.066924	0.720002	-0.075875	0.856044	0.183124	0.477385	0	0
22328	8.285036	0.439327	-5.266101	0.007646	-0.013147	0.026073	-0.584785	0.068108	0.719808	-0.076052	0.856143	0.182908	0.477263	0	0
22329	8.275517	0.446501	-5.253621	0.012989	-0.012839	0.020577	-0.583934	0.066746	0.718016	-0.076240	0.856230	0.182773	0.477129	0	0
22330	8.256287	0.475824	-5.259957	0.014795	-0.020212	0.020593	-0.583673	0.068862	0.718712	-0.076439	0.856346	0.182643	0.476938	0	0
22331	8.265671	0.456688	-5.284588	0.011169	-0.027672	0.022431	-0.583091	0.068096	0.719508	-0.076593	0.856509	0.182495	0.476678	0	0
22332	8.270511	0.451742	-5.279970	-0.001875	-0.015986	0.012294	-0.583520	0.068661	0.719831	-0.076615	0.856603	0.182350	0.476560	0	0
22333	8.270287	0.452133	-5.308946	0.005542	-0.006962	0.015045	-0.581265	0.068669	0.718960	-0.076722	0.856658	0.182223	0.476493	0	0
22334	8.289406	0.440078	-5.324233	0.018580	-0.003803	0.023326	-0.583248	0.069517	0.719882	-0.076996	0.856698	0.182075	0.476433	0	0
22335	8.299071	0.437525	-5.319779	0.001852	-0.019833	0.015062	-0.582115	0.069486	0.720152	-0.077048	0.856817	0.181940	0.476263	0	0
22336	8.308942	0.451685	-5.295901	0.014237	-0.013366	-0.001435	-0.581558	0.070589	0.720924	-0.077149	0.856861	0.181991	0.476148	0	0
22337	8.299257	0.437199	-5.295633	0.003497	-0.015722	0.007719	-0.581711	0.071192	0.720396	-0.077187	0.856945	0.181924	0.476015	0	0
22338	8.265720	0.415139	-5.260706	0.001673	-0.032407	0.009567	-0.579591	0.071030	0.720083	-0.077199	0.857110	0.181836	0.475751	0	0
22339	8.241520	0.393539	-5.264772	-0.000234	-0.025744	0.005874	-0.580282	0.070283	0.720892	-0.077177	0.857241	0.181775	0.475541	0	0
22340	8.256134	0.390725	-5.243598	-0.000411	-0.018862	-0.001475	-0.580698	0.070377	0.722035	-0.077142	0.857323	0.181758	0.475406	0	0
22341	8.272731	0.400836	-5.282801	0.007233	-0.025164	0.011400	-0.579718	0.071215	0.722219	-0.077212	0.857456	0.181684	0.475183	0	0
22342	8.275272	0.378638	-5.256470	0.016557	-0.014473	0.016905	-0.580028	0.072571	0.721033	-0.077421	0.857535	0.181594	0.475040	0	0
22343	8.291478	0.350408	-5.329726	0.001817	-0.019725	0.013210	-0.579435	0.070413	0.720892	-0.077465	0.857650	0.181474	0.474872	0	0
22344	8.290529	0.411284	-5.167454	0.028905	-0.019058	0.000431	-0.579155	0.071220	0.721931	-0.077687	0.857714	0.181576	0.474681	0	0
22345	8.252183	0.361731	-5.429634	-0.007626	-0.004203	0.000311	-0.579723	0.071113	0.721364	-0.077617	0.857738	0.181511	0.474673	0	0
22346	8.251998	0.387125	-5.154093	0.003586	-0.036326	0.013243	-0.579449	0.071955	0.721697	-0.077656	0.857925	0.181405	0.474369	0	0
22347	8.250667	0.404089	-5.332680	-0.002763	-0.015808	-0.021673	-0.578606	0.072106	0.721273	-0.077502	0.857961	0.181559	0.474270	0	0
22348	8.250830	0.430632	-5.322851	0.001056	-0.008781	-0.016166	-0.578609	0.073053	0.722465	-0.077431	0.857966	0.181673	0.474230	0	0
22349	8.243744	0.427993	-5.303279	0.032667	0.017760	0.000368	-0.578464	0.072097	0.721413	-0.077746	0.857855	0.181781	0.474337	0	0
22350	8.250999	0.481554	-5.322526	0.042601	0.023357	0.029751	-0.579456	0.071594	0.720258	-0.078302	0.857761	0.181663	0.474462	0	0
22351	8.274270	0.370636	-5.382092	0.042033	0.020993	0.007716	-0.578599	0.072330	0.722562	-0.078736	0.857640	0.181750	0.474574	0	0
22352	8.279390	0.343245	-5.331736	0.021656	-0.019133	0.002233	-0.578620	0.073647	0.722078	-0.078908	0.857712	0.181809	0.474394	0	0
22353	8.260690	0.374079	-5.270447	0.010692	-0.000642	0.001268	-0.578071	0.074397	0.721270	-0.079005	0.857707	0.181819	0.474382	0	0
22354	8.250970	0.337704	-5.265490	0.027261	-0.000912	0.004963	-0.579490	0.074051	0.719988	-0.079272	0.857693	0.181868	0.474345	0	0
22355	8.262884	0.320781	-5.275708	0.025237	-0.011569	-0.001448	-0.579213	0.074081	0.719279	-0.079461	0.857723	0.181979	0.474216	0	0
22356	8.265250	0.330595	-5.285395	0.014345	0.003086	0.000345	-0.579087	0.075232	0.719208	-0.079603	0.857691	0.182003	0.474241	0	0
22357	8.279732	0.349965	-5.290641	0.012826	0.011647	0.011345	-0.578231	0.075307	0.720338	-0.079790	0.857644	0.181927	0.474323	0	0
22358	8.294538	0.388276	-5.261959	0.012517	0.007699	0.000351	-0.578233	0.075450	0.720347	-0.079921	0.857593	0.181934	0.474391	0	0
22359	8.298956	0.369433	-5.305726	0.004883	-0.003588	-0.010661	-0.578252	0.075296	0.717647	-0.079908	0.857585	0.182021	0.474375	0	0
22360	8.290104	0.368126	-5.203952	0.032265	-0.025776	-0.010571	-0.577432	0.078373	0.719106	-0.080102	0.857654	0.182253	0.474127	0	0
22361	8.294656	0.378316	-5.242704	-0.013524	-0.006085	-0.014360	-0.577401	0.075664	0.718653	-0.079909	0.857666	0.182286	0.474127	0	0
22362	8.251193	0.393410	-5.260304	0.005878	-0.007505	-0.006987	-0.577411	0.077055	0.719590	-0.079921	0.857678	0.182336	0.474082	0	0
22363	8.260545	0.330431	-5.270727	0.012089	-0.010768	-0.014319	-0.577548	0.076233	0.718832	-0.079939	0.857691	0.182494	0.473995	0	0
22364	8.236443	0.355001	-5.281743	0.010111	-0.001178	-0.020763	-0.577960	0.076169	0.720247	-0.079934	0.857646	0.182678	0.474007	0	0
22365	8.255925	0.378895	-5.265407	0.009250	-0.025382	-0.016130	-0.578520	0.075482	0.719785	-0.079892	0.857727	0.182850	0.473801	0	0
22366	8.260450	0.369621	-5.299454	0.004197	-0.024273	-0.034494	-0.578249	0.075943	0.719103	-0.079732	0.857769	0.183147	0.473637	0	0
22367	8.224017	0.370380	-5.336734	-0.004834	-0.017103	-0.030862	-0.577953	0.075065	0.719329	-0.079515	0.857795	0.183372	0.473540	0	0
22368	8.192473	0.375859	-5.366921	-0.009937	0.000559	-0.018061	-0.577943	0.074076	0.718983	-0.079354	0.857762	0.183435	0.473602	0	0
22369	8.149029	0.356777	-5.367836	0.020285	0.011509	-0.018033	-0.578345	0.072758	0.719613	-0.079465	0.857656	0.183647	0.473693	0	0
22370	8.144126	0.376469	-5.386848	0.014237	0.027391	-0.006140	-0.577929	0.073332	0.719503	-0.079616	0.857499	0.183700	0.473932	0	0
22371	8.192373	0.390669	-5.386145	0.005863	0.042766	-0.047459	-0.578644	0.073255	0.718372	-0.079520	0.857203	0.184071	0.474340	0	0
22372	8.240474	0.417321	-5.409509	-0.009315	0.056790	-0.034650	-0.580647	0.074487	0.717336	-0.079395	0.856869	0.184245	0.474895	0	0
22373	8.298384	0.433850	-5.406736	-0.005937	0.042606	-0.043781	-0.580942	0.074560	0.715928	-0.079213	0.856589	0.184529	0.475320	0	0
22374	8.317806	0.467607	-5.402411	0.012461	0.064541	-0.041935	-0.581232	0.074606	0.715084	-0.079252	0.856188	0.184859	0.475907	0	0
22375	8.318247	0.442444	-5.334958	0.002455	0.049616	-0.038262	-0.582054	0.071278	0.712901	-0.079180	0.855878	0.185131	0.476372	0	0
22376	8.280114	0.441979	-5.280393	0.001714	0.043646	-0.030920	-0.582778	0.072987	0.713440	-0.079138	0.855606	0.185328	0.476791	0	0
22377	8.251064	0.427783	-5.291477	0.013511	0.042904	-0.034576	-0.582197	0.072220	0.714236	-0.079166	0.855325	0.185626	0.477174	0	0
22378	8.243864	0.374124	-5.264987	0.006037	0.036804	-0.040096	-0.583899	0.072546	0.713989	-0.079105	0.855064	0.185928	0.477534	0	0
22379	8.236238	0.389504	-5.322574	-0.008803	0.033605	-0.047461	-0.584896	0.072337	0.712712	-0.078863	0.854821	0.186237	0.477889	0	0
22380	8.300745	0.444353	-5.107232	-0.003311	0.042788	-0.047435	-0.585609	0.071851	0.711130	-0.078700	0.854524	0.186557	0.478322	0	0
22381	8.301250	0.413522	-5.339342	-0.039741	0.042590	-0.042012	-0.585304	0.070523	0.711752	-0.078237	0.854271	0.186664	0.478807	0	0
22382	8.330351	0.501478	-5.042748	-0.045251	0.028666	-0.040135	-0.585451	0.070826	0.711489	-0.077723	0.854088	0.186729	0.479192	0	0
22383	8.370219	0.507985	-5.186712	-0.054774	0.030508	-0.054833	-0.585853	0.068840	0.711086	-0.077048	0.853880	0.186883	0.479611	0	0
22384	8.377845	0.565775	-5.160050	-0.058101	0.013074	-0.040118	-0.587686	0.068309	0.710787	-0.076396	0.853781	0.186899	0.479887	0	0
22385	8.373109	0.551029	-5.143060	-0.030383	0.023492	-0.030908	-0.587393	0.067186	0.710148	-0.076029	0.853631	0.186971	0.480182	0	0
22386	8.349160	0.604600	-5.146646	-0.011307	0.027213	-0.001510	-0.587797	0.066011	0.710786	-0.075985	0.853501	0.186865	0.480461	0	0
22387	8.358477	0.536804	-5.159514	0.001489	0.017971	-0.001480	-0.588647	0.066168	0.710804	-0.076020	0.853409	0.186844	0.480627	0	0
22388	8.363167	0.493092	-5.157559	-0.004607	-0.012114	-0.021637	-0.587794	0.065459	0.710326	-0.075865	0.853425	0.186975	0.480574	0	0
22389	8.315224	0.541774	-5.145787	-0.022783	-0.017921	-0.016160	-0.588498	0.064788	0.709583	-0.075556	0.853496	0.186990	0.480490	0	0
22390	8.295738	0.522763	-5.164506	0.009208	-0.012385	-0.017950	-0.588334	0.063728	0.710648	-0.075534	0.853509	0.187154	0.480405	0	0
22391	8.281027	0.479406	-5.178732	0.026844	-0.001881	-0.009685	-0.589060	0.065839	0.711778	-0.075710	0.853478	0.187340	0.480361	0	0
22392	8.263912	0.516542	-5.226160	0.010330	-0.009142	-0.010622	-0.588514	0.066745	0.710697	-0.075746	0.853487	0.187455	0.480296	0	0
22393	8.270990	0.516756	-5.245747	0.014305	-0.000598	0.000384	-0.589638	0.066189	0.710673	-0.075865	0.853477	0.187494	0.480278	0	0
22394	8.312125	0.542998	-5.235037	0.005290	0.014869	0.004026	-0.588763	0.064559	0.711412	-0.075964	0.853405	0.187426	0.480417	0	0
22395	8.289754	0.544347	-5.323565	0.003333	0.001287	0.000366	-0.589073	0.066052	0.710376	-0.075992	0.853396	0.187411	0.480435	0	0
22396	8.321476	0.553189	-5.276384	0.016868	-0.003893	-0.006012	-0.588909	0.064453	0.710699	-0.076110	0.853384	0.187506	0.480400	0	0
22397	8.338467	0.557732	-5.262497	-0.000820	-0.017970	-0.016113	-0.588910	0.064991	0.711441	-0.075986	0.853440	0.187628	0.480274	0	0
22398	8.299923	0.614083	-5.284843	0.014502	-0.014022	0.009603	-0.589503	0.066753	0.710849	-0.076144	0.853506	0.187593	0.480143	0	0
22399	8.306948	0.553414	-5.285501	0.003180	-0.018749	-0.003266	-0.588356	0.066380	0.712230	-0.076113	0.853587	0.187626	0.479993	0	0
22400	8.311860	0.514193	-5.256955	0.006807	-0.032571	-0.003242	-0.588952	0.067891	0.710915	-0.076107	0.853725	0.187675	0.479729	0	0
22401	8.314538	0.572244	-5.247014	0.011928	-0.040109	-0.016055	-0.587515	0.066804	0.712107	-0.076048	0.853877	0.187875	0.479389	0	0
22402	8.302399	0.555414	-5.251501	0.027686	-0.036911	-0.008694	-0.587657	0.066813	0.711967	-0.076182	0.854011	0.188067	0.479053	0	0
22403	8.292760	0.543287	-5.246388	0.008847	-0.049523	-0.027984	-0.587808	0.067137	0.711281	-0.076021	0.854188	0.188363	0.478648	0	0
22404	8.299987	0.543240	-5.246659	0.026647	-0.047739	-0.012352	-0.586656	0.066463	0.712927	-0.076110	0.854367	0.188592	0.478224	0	0
22405	8.283226	0.562684	-5.241075	0.027095	-0.057811	-0.028851	-0.586958	0.066981	0.711263	-0.076085	0.854567	0.188989	0.477713	0	0
22406	8.270978	0.558240	-5.264801	0.028234	-0.047202	-0.021530	-0.584829	0.067697	0.713553	-0.076146	0.854724	0.189307	0.477297	0	0
22407	8.273448	0.548361	-5.252880	0.042651	-0.057858	-0.028826	-0.585119	0.067743	0.712709	-0.076253	0.854912	0.189778	0.476756	0	0
22408	8.258719	0.539181	-5.283791	0.045746	-0.054947	-0.015984	-0.583986	0.068243	0.713862	-0.076475	0.855102	0.190136	0.476236	0	0
22409	8.236985	0.534539	-5.287839	0.053700	-0.050638	-0.026992	-0.584692	0.068520	0.714311	-0.076698	0.855250	0.190638	0.475734	0	0
22410	8.234180	0.505978	-5.326569	0.056710	-0.041753	-0.052699	-0.583727	0.069707	0.713244	-0.076866	0.855297	0.191355	0.475333	0	0
22411	8.231705	0.508550	-5.336121	0.059066	-0.044800	-0.032504	-0.582593	0.070868	0.715571	-0.077119	0.855402	0.191926	0.474874	0	0
22412	8.234341	0.520332	-5.311988	0.064620	-0.056083	-0.028801	-0.581878	0.070011	0.715227	-0.077437	0.855557	0.192480	0.474317	0	0
22413	8.224476	0.530551	-5.345369	0.057374	-0.065485	-0.025131	-0.581318	0.070835	0.715840	-0.077671	0.855774	0.192995	0.473677	0	0
22414	8.187899	0.521807	-5.397200	0.064922	-0.053977	-0.017806	-0.580055	0.071668	0.716021	-0.078050	0.855939	0.193459	0.473128	0	0
22415	8.173310	0.548967	-5.425463	0.075843	-0.047401	-0.020547	-0.579650	0.073101	0.715966	-0.078497	0.856064	0.194009	0.472603	0	0
22416	8.148345	0.528704	-5.528529	0.060997	-0.046862	-0.028847	-0.578652	0.072901	0.716793	-0.078803	0.856175	0.194541	0.472131	0	0
22417	8.179144	0.549598	-5.295239	0.097684	-0.041681	-0.025096	-0.579508	0.074291	0.718021	-0.079425	0.856246	0.195229	0.471614	0	0
22418	8.145718	0.592517	-5.583571	0.073881	-0.015593	-0.028864	-0.579532	0.075493	0.716964	-0.079904	0.856198	0.195801	0.471383	0	0
22419	8.120995	0.545682	-5.334154	0.086457	-0.044793	-0.034304	-0.579517	0.075137	0.718357	-0.080378	0.856273	0.196518	0.470868	0	0
22420	8.134384	0.586474	-5.488982	0.071954	-0.032062	-0.030677	-0.579248	0.075482	0.717102	-0.080797	0.856301	0.197104	0.470501	0	0
22421	8.124803	0.552295	-5.467107	0.078873	0.014915	-0.016064	-0.578987	0.077197	0.717207	-0.081407	0.856136	0.197582	0.470495	0	0
22422	8.108029	0.579079	-5.466305	0.122287	0.026801	-0.001317	-0.578734	0.079492	0.717206	-0.082513	0.855901	0.198109	0.470508	0	0
22423	8.107561	0.528679	-5.505264	0.135106	0.036028	-0.002234	-0.578754	0.081068	0.717305	-0.083708	0.855616	0.198716	0.470559	0	0
22424	8.153153	0.475032	-5.507319	0.155054	0.010472	-0.006741	-0.579628	0.083093	0.717299	-0.085035	0.855418	0.199455	0.470370	0	0
22425	8.138936	0.523493	-5.496809	0.138496	0.016259	-0.010447	-0.578378	0.083738	0.715486	-0.086179	0.855204	0.200165	0.470248	0	0
22426	8.134324	0.484140	-5.453414	0.136703	0.010626	-0.008613	-0.580541	0.086541	0.714692	-0.087341	0.855012	0.200835	0.470097	0	0
22427	8.110188	0.464866	-5.450222	0.137967	0.013537	0.004223	-0.580294	0.089402	0.714868	-0.088542	0.854838	0.201420	0.469938	0	0
22428	8.100283	0.445890	-5.476545	0.129632	0.000837	0.001468	-0.578612	0.090120	0.714331	-0.089670	0.854717	0.201975	0.469707	0	0
22429	8.095150	0.441594	-5.515030	0.133734	0.010949	0.017055	-0.580771	0.092766	0.713809	-0.090888	0.854583	0.202433	0.469520	0	0
22430	8.126395	0.453708	-5.530612	0.137388	0.046148	0.013344	-0.581219	0.093579	0.712024	-0.092230	0.854262	0.202884	0.469648	0	0
22431	8.182392	0.484020	-5.469706	0.165087	0.052892	0.022583	-0.581941	0.096201	0.714460	-0.093823	0.853909	0.203404	0.469747	0	0
22432	8.123715	0.417612	-5.550072	0.150555	0.032350	0.028066	-0.580567	0.097471	0.711553	-0.095316	0.853668	0.203800	0.469715	0	0
22433	8.157792	0.404581	-5.500705	0.139262	0.023832	0.017054	-0.581463	0.100685	0.710772	-0.096600	0.853462	0.204274	0.469621	0	0
22434	8.124746	0.462151	-5.436291	0.153877	0.038616	0.015228	-0.582628	0.103560	0.711105	-0.098077	0.853156	0.204793	0.469645	0	0
22435	8.153156	0.414051	-5.481146	0.163921	0.064592	0.011532	-0.583216	0.105295	0.711077	-0.099625	0.852719	0.205391	0.469850	0	0
22436	8.174648	0.363020	-5.484698	0.177662	0.068238	0.011549	-0.584531	0.107819	0.709832	-0.101345	0.852239	0.206019	0.470079	0	0
22437	8.206388	0.410855	-5.451756	0.188332	0.065181	0.000580	-0.585433	0.111599	0.709228	-0.103047	0.851748	0.206825	0.470246	0	0
22438	8.206620	0.412888	-5.422765	0.177680	0.060764	0.013414	-0.585603	0.112831	0.707608	-0.104761	0.851300	0.207444	0.470405	0	0
22439	8.178030	0.429595	-5.387770	0.171437	0.043941	-0.013184	-0.586190	0.114558	0.707721	-0.106205	0.850892	0.208311	0.470436	0	0
22440	8.120693	0.404746	-5.313322	0.149821	0.035804	0.000536	-0.588917	0.116429	0.705599	-0.107569	0.850559	0.208935	0.470451	0	0
22441	8.087091	0.380360	-5.285654	0.149987	0.042832	0.006020	-0.587968	0.119444	0.705354	-0.108913	0.850216	0.209540	0.470493	0	0
22442	8.044133	0.394573	-5.238060	0.161099	0.040618	0.011545	-0.589836	0.122037	0.705817	-0.110435	0.849867	0.210117	0.470511	0	0
22443	8.000710	0.331550	-5.217523	0.161845	0.063017	0.037184	-0.589317	0.124690	0.704280	-0.112065	0.849478	0.210492	0.470662	0	0
22444	8.007565	0.276057	-5.242296	0.190754	0.067489	0.022543	-0.590366	0.128773	0.703412	-0.113946	0.848987	0.211084	0.470831	0	0
22445	8.062579	0.147111	-5.240363	0.165259	0.069197	0.026152	-0.590408	0.131005	0.701854	-0.115563	0.848536	0.211561	0.471035	0	0
22446	8.062421	0.166901	-5.269214	0.154337	0.054284	0.029827	-0.591992	0.133593	0.702314	-0.117140	0.848159	0.211933	0.471157	0	0
22447	8.100750	0.074341	-5.259173	0.152410	0.048990	0.026155	-0.591453	0.134664	0.700818	-0.118603	0.847814	0.212372	0.471214	0	0
22448	8.172748	0.020683	-5.274293	0.099157	0.053106	0.052660	-0.593755	0.138252	0.701631	-0.119817	0.847552	0.212291	0.471414	0	0
22449	8.315744	-0.026347	-5.458696	0.089397	0.077547	0.060878	-0.593490	0.139020	0.700544	-0.120970	0.847219	0.212105	0.471804	0	0
22450	8.492895	-0.091421	-5.581690	0.045947	0.135989	0.071736	-0.596221	0.141178	0.698440	-0.121999	0.846668	0.211510	0.472794	0	0
22451	8.550638	-0.113624	-5.583995	0.018841	0.115875	0.086405	-0.596818	0.142566	0.696692	-0.122756	0.846289	0.210727	0.473624	0	0
22452	8.354124	-0.143385	-5.431909	-0.058400	0.062277	0.077121	-0.596272	0.143602	0.695902	-0.122771	0.846223	0.209683	0.474202	0	0
22453	8.196232	-0.127196	-5.290629	-0.145593	0.069359	0.100768	-0.598812	0.143613	0.696494	-0.122107	0.846293	0.208055	0.474964	0	0
22454	8.010607	-0.267209	-5.241120	-0.232561	0.095449	0.129856	-0.601330	0.141373	0.696094	-0.120967	0.846385	0.205696	0.476117	0	0
22455	7.789415	-0.405539	-5.117805	-0.249452	0.112875	0.146244	-0.602448	0.139188	0.694128	-0.119732	0.846457	0.203132	0.477401	0	0
22456	7.904710	-0.552050	-5.103748	-0.247319	0.199091	0.182815	-0.602140	0.137838	0.695173	-0.118927	0.846163	0.200124	0.479390	0	0
22457	8.190434	-0.601057	-5.216205	-0.170717	0.276897	0.234276	-0.604258	0.136794	0.693712	-0.119116	0.845510	0.196986	0.481788	0	0
22458	8.507225	-0.786420	-5.304142	-0.128449	0.348531	0.267313	-0.608125	0.138206	0.689590	-0.120015	0.844496	0.193650	0.484688	0	0
22459	8.712552	-0.896744	-5.503366	-0.067805	0.377315	0.307780	-0.612142	0.140466	0.685805	-0.121633	0.843343	0.190254	0.487628	0	0
22460	8.971696	-1.082022	-5.567407	-0.020597	0.335536	0.296952	-0.616148	0.142398	0.682850	-0.123556	0.842283	0.187198	0.490153	0	0
22461	9.019950	-0.970272	-5.607131	-0.036589	0.268244	0.253013	-0.619182	0.145475	0.679673	-0.124971	0.841489	0.184535	0.492164	0	0
22462	8.727374	-0.814556	-5.491307	0.002507	0.190956	0.218309	-0.620325	0.145964	0.678866	-0.126430	0.840939	0.182430	0.493514	0	0
22463	8.269562	-0.796056	-5.184203	-0.001790	0.107023	0.203665	-0.621511	0.150020	0.678564	-0.127603	0.840791	0.180550	0.494156	0	0
22464	7.998803	-0.852915	-4.961883	-0.028252	0.066311	0.176089	-0.621012	0.152125	0.673594	-0.128369	0.840808	0.178808	0.494561	0	0
22465	7.926815	-0.874885	-4.913439	-0.010912	0.090624	0.137528	-0.623010	0.153860	0.674005	-0.129113	0.840627	0.177454	0.495163	0	0
22466	7.970104	-0.953091	-4.891412	0.058408	0.154821	0.122877	-0.623888	0.154843	0.671810	-0.130499	0.839994	0.176470	0.496224	0	0
22467	8.094833	-1.126143	-4.892374	0.142537	0.203826	0.115621	-0.625198	0.157469	0.671421	-0.132632	0.839005	0.175907	0.497529	0	0
22468	8.152262	-1.299014	-4.871494	0.196803	0.195884	0.091867	-0.627667	0.160150	0.667364	-0.135096	0.837921	0.175814	0.498725	0	0
22469	8.311826	-1.398618	-4.762166	0.214734	0.154100	0.081897	-0.628868	0.164692	0.665961	-0.137590	0.837010	0.175950	0.499525	0	0
22470	8.270508	-1.348250	-4.518741	0.233626	0.071548	0.044453	-0.630912	0.168019	0.663216	-0.139906	0.836400	0.176607	0.499672	0	0
22471	8.120258	-1.398689	-4.296054	0.270151	-0.004201	0.015248	-0.630109	0.170662	0.661816	-0.142265	0.836071	0.177785	0.499137	0	0
22472	8.389412	-1.584683	-4.312164	0.273063	-0.039228	-0.045223	-0.630726	0.174423	0.661491	-0.144265	0.835788	0.179542	0.498408	0	0
22473	8.595369	-1.569961	-4.793211	0.202069	0.020011	-0.107818	-0.631038	0.176461	0.661055	-0.145500	0.835204	0.181361	0.498369	0	0
22474	8.793542	-1.391882	-4.794631	0.199053	-0.034731	-0.146201	-0.631613	0.176525	0.659932	-0.146383	0.834813	0.183585	0.497951	0	0
22475	8.986461	-1.310570	-4.810977	0.141115	-0.128316	-0.147944	-0.630203	0.177853	0.661701	-0.146648	0.834973	0.185644	0.496841	0	0
22476	9.235501	-1.141308	-5.084894	0.097149	-0.125010	-0.184664	-0.629477	0.176798	0.662477	-0.146322	0.835100	0.187812	0.495907	0	0
22477	9.306355	-0.902719	-5.371019	0.050382	-0.136230	-0.256262	-0.628600	0.175024	0.663207	-0.145278	0.835219	0.190333	0.495053	0	0
22478	9.450442	-0.600438	-5.562848	0.024072	-0.126984	-0.316812	-0.627867	0.173001	0.663215	-0.143682	0.835198	0.193244	0.494425	0	0
22479	9.169160	-0.369639	-5.265792	-0.016879	-0.222741	-0.331434	-0.626504	0.167405	0.665542	-0.141527	0.835680	0.196183	0.493073	0	0
22480	9.003940	-0.252544	-4.869952	-0.032266	-0.268410	-0.353418	-0.625283	0.162350	0.668612	-0.139000	0.836342	0.199317	0.491410	0	0
22481	8.947232	-0.251665	-4.725310	-0.068439	-0.226283	-0.410453	-0.621937	0.156833	0.671633	-0.136011	0.836726	0.202664	0.490223	0	0
22482	8.870517	-0.212786	-4.690786	-0.006416	-0.164960	-0.423286	-0.623298	0.153763	0.673152	-0.133561	0.836671	0.206360	0.489448	0	0
22483	8.582188	-0.160980	-4.604784	0.068218	-0.138486	-0.439751	-0.623224	0.149741	0.676015	-0.131745	0.836345	0.210495	0.488735	0	0
22484	8.381399	-0.050198	-4.441959	0.136233	-0.081176	-0.432390	-0.623451	0.145304	0.675739	-0.130612	0.835638	0.214843	0.488356	0	0
22485	8.142091	0.163236	-4.318089	0.175181	-0.068738	-0.412161	-0.623410	0.141614	0.674800	-0.129965	0.834855	0.219171	0.487944	0	0
22486	7.951952	0.516082	-4.127514	0.263936	-0.041662	-0.377140	-0.623667	0.140137	0.675701	-0.130249	0.833875	0.223621	0.487526	0	0
22487	7.842239	0.700249	-4.059407	0.252435	-0.014624	-0.398301	-0.623091	0.139800	0.676524	-0.130420	0.832723	0.228136	0.487358	0	0
22488	7.993481	0.988654	-3.944823	0.237037	0.094470	-0.436041	-0.624507	0.138643	0.674200	-0.130497	0.830943	0.232758	0.488189	0	0
22489	8.419083	1.216504	-4.159742	0.162108	0.227914	-0.445451	-0.629865	0.135453	0.670653	-0.130226	0.828576	0.236905	0.490284	0	0
22490	8.960567	1.277301	-4.276217	0.160430	0.339761	-0.451012	-0.635927	0.132388	0.667688	-0.130161	0.825614	0.240944	0.493321	0	0
22491	9.502446	1.195266	-4.591710	0.160956	0.376770	-0.436293	-0.640464	0.130271	0.662502	-0.130260	0.822486	0.244807	0.496607	0	0
22492	9.888718	1.080843	-4.761495	0.246439	0.327417	-0.382767	-0.646272	0.129897	0.660269	-0.131200	0.819585	0.248711	0.499209	0	0
22493	9.729976	0.761256	-4.897742	0.318238	0.188838	-0.285235	-0.651380	0.128354	0.655265	-0.132864	0.817512	0.252353	0.500338	0	0
22494	9.377554	0.494366	-4.881367	0.312270	0.004197	-0.215305	-0.653260	0.128458	0.654466	-0.134363	0.816524	0.255629	0.499889	0	0
22495	8.785589	0.421515	-4.743758	0.276810	-0.098417	-0.162130	-0.652998	0.130439	0.655012	-0.135570	0.816231	0.258435	0.498597	0	0
22496	8.006528	0.546049	-4.578541	0.213053	-0.150987	-0.144883	-0.651748	0.132412	0.655407	-0.136212	0.816313	0.260847	0.497030	0	0
22497	7.804882	0.692477	-4.541059	0.159981	-0.097203	-0.149679	-0.652304	0.132494	0.656834	-0.136522	0.816194	0.262967	0.496022	0	0
22498	7.738451	1.032596	-4.550850	0.125888	-0.000156	-0.201244	-0.651884	0.133708	0.658322	-0.136566	0.815487	0.265196	0.495985	0	0
22499	7.949901	1.217519	-4.707315	0.090884	0.119046	-0.221616	-0.654012	0.132719	0.655731	-0.136509	0.814193	0.267272	0.497012	0	0
22500	8.306040	1.323180	-4.816566	0.091172	0.196471	-0.252844	-0.657986	0.132331	0.653196	-0.136536	0.812407	0.269478	0.498732	0	0
22501	8.527439	1.366027	-4.872877	0.108477	0.241096	-0.260168	-0.660080	0.129416	0.651759	-0.136738	0.810363	0.271794	0.500741	0	0
22502	8.594261	1.283759	-4.921807	0.103348	0.205163	-0.243605	-0.664749	0.127776	0.648586	-0.136927	0.808525	0.273964	0.502475	0	0
22503	8.487807	1.141355	-4.916339	0.020788	0.153643	-0.178583	-0.667577	0.126886	0.647141	-0.136575	0.807249	0.275303	0.503890	0	0
22504	8.383637	1.023542	-4.937366	-0.006943	0.105810	-0.116209	-0.668425	0.125965	0.645675	-0.136241	0.806400	0.276024	0.504943	0	0
22505	8.282752	1.055402	-4.909231	-0.038582	0.038113	-0.060206	-0.669804	0.122861	0.644927	-0.135675	0.806112	0.276272	0.505421	0	0
22506	8.213551	1.061736	-4.805253	-0.073997	0.028214	-0.016259	-0.671460	0.121914	0.643586	-0.135091	0.806021	0.275953	0.505896	0	0
22507	8.306084	1.054523	-4.678323	-0.096530	0.045816	0.029571	-0.670626	0.122911	0.643499	-0.134523	0.806020	0.275180	0.506470	0	0
22508	8.245200	1.242115	-4.529892	-0.101583	0.060477	0.046077	-0.670885	0.121447	0.644118	-0.134121	0.805972	0.274175	0.507197	0	0
22509	8.349281	1.367398	-4.523306	-0.102660	0.076358	0.073621	-0.671276	0.117812	0.642195	-0.133799	0.805944	0.272981	0.507970	0	0
22510	8.495664	1.269864	-4.560818	-0.082306	0.072157	0.081940	-0.672548	0.118090	0.642791	-0.133764	0.805908	0.271767	0.508688	0	0
22511	8.529194	1.250473	-4.579107	-0.013012	0.044723	0.075700	-0.674273	0.119611	0.641628	-0.134079	0.805925	0.271059	0.508955	0	0
22512	8.444639	1.246568	-4.604956	0.019969	-0.031426	0.085042	-0.673435	0.121916	0.644172	-0.134604	0.806284	0.270481	0.508555	0	0
22513	8.339831	1.156701	-4.719983	0.027715	-0.117575	0.109010	-0.672039	0.122796	0.643364	-0.134966	0.807162	0.269936	0.507354	0	0
22514	8.488212	1.059870	-4.810706	0.062742	-0.212636	0.127595	-0.669924	0.125190	0.646608	-0.135561	0.808494	0.269474	0.505317	0	0
22515	8.400623	1.003417	-4.894757	0.057890	-0.289976	0.158875	-0.667244	0.127575	0.649847	-0.135942	0.810330	0.268913	0.502565	0	0
22516	8.700030	0.965418	-5.111521	0.054950	-0.265527	0.182741	-0.664009	0.131343	0.654016	-0.136608	0.812072	0.268031	0.500036	0	0
22517	9.312860	0.853508	-5.586871	-0.009357	-0.115772	0.224686	-0.662022	0.130869	0.654251	-0.137228	0.813291	0.266362	0.498776	0	0
22518	9.511267	0.671964	-5.716250	0.054333	-0.041872	0.202680	-0.660112	0.136291	0.654430	-0.138585	0.813960	0.265004	0.498033	0	0
22519	9.500644	0.650721	-5.213565	0.210417	-0.143087	0.131586	-0.657913	0.141939	0.655754	-0.140453	0.814754	0.265224	0.496089	0	0
22520	9.421910	0.589612	-4.776226	0.293713	-0.252386	0.075937	-0.656811	0.144745	0.656768	-0.142568	0.815785	0.266377	0.493165	0	0
22521	9.097363	0.363752	-4.581982	0.224676	-0.255197	0.094055	-0.653314	0.148893	0.658977	-0.144068	0.816997	0.267122	0.490312	0	0
22522	8.781006	0.103774	-4.559768	0.076293	-0.218669	0.151402	-0.649374	0.152132	0.661973	-0.144865	0.818357	0.266535	0.488124	0	0
22523	8.680204	-0.103536	-4.419665	-0.054158	-0.122099	0.189478	-0.647703	0.154910	0.663406	-0.144915	0.819560	0.264931	0.486962	0	0
22524	8.878595	0.066844	-4.389741	-0.095844	-0.015471	0.194805	-0.645712	0.155478	0.665829	-0.145052	0.820285	0.262852	0.486827	0	0
22525	8.981810	0.311395	-4.234998	-0.083600	0.024355	0.205845	-0.647715	0.157105	0.665525	-0.145336	0.820850	0.260749	0.486921	0	0
22526	8.836701	0.186511	-4.249710	-0.106053	-0.039060	0.158135	-0.644884	0.157709	0.666952	-0.145149	0.821602	0.258953	0.486668	0	0
22527	8.553803	0.259163	-4.093725	-0.111253	-0.117189	0.108655	-0.645164	0.157829	0.667528	-0.144371	0.822634	0.257712	0.485813	0	0
22528	8.222079	0.138142	-3.937177	-0.132086	-0.099869	0.080053	-0.643164	0.157013	0.668874	-0.143432	0.823511	0.256519	0.485237	0	0
22529	7.918895	0.041963	-3.839507	-0.108570	-0.028083	0.062471	-0.642841	0.155709	0.671904	-0.142689	0.823981	0.255536	0.485177	0	0
22530	7.888646	-0.179890	-3.917119	-0.071104	0.058825	0.085298	-0.643713	0.157592	0.671889	-0.142682	0.824011	0.254366	0.485743	0	0
22531	8.199568	-0.421917	-4.116319	-0.006566	0.163284	0.091702	-0.644420	0.157071	0.671013	-0.143423	0.823474	0.253355	0.486962	0	0
22532	8.722868	-0.436745	-4.370292	0.032815	0.277879	0.115559	-0.648442	0.160422	0.668430	-0.144973	0.822359	0.252125	0.489021	0	0
22533	9.256052	-0.427680	-4.602738	0.112293	0.314913	0.141459	-0.651592	0.161495	0.665129	-0.147331	0.821020	0.251054	0.491112	0	0
22534	9.601274	-0.514835	-4.794965	0.163109	0.273262	0.128834	-0.653823	0.166690	0.659529	-0.150003	0.819753	0.250354	0.492775	0	0
22535	9.552433	-0.459704	-4.901478	0.178394	0.155496	0.096015	-0.657995	0.170623	0.656842	-0.152289	0.818968	0.250206	0.493454	0	0
22536	9.287297	-0.406489	-4.932279	0.231128	0.017315	0.063255	-0.658302	0.172763	0.657262	-0.154551	0.818683	0.250762	0.492941	0	0
22537	8.772881	-0.431870	-4.758613	0.202131	-0.072068	0.048547	-0.657652	0.176008	0.655335	-0.156234	0.818856	0.251462	0.491766	0	0
22538	8.287197	-0.425428	-4.622046	0.197566	-0.077567	0.015412	-0.657815	0.179324	0.658093	-0.157747	0.818962	0.252390	0.490630	0	0
22539	8.065976	-0.488098	-4.534470	0.221936	-0.021592	0.031830	-0.655748	0.182527	0.656575	-0.159641	0.818806	0.253238	0.489839	0	0
22540	8.060886	-0.541251	-4.546704	0.274795	0.083374	0.013404	-0.656653	0.186191	0.655397	-0.162181	0.817986	0.254301	0.489824	0	0
22541	8.131083	-0.525224	-4.512992	0.347750	0.162404	-0.003077	-0.659122	0.189532	0.652515	-0.165403	0.816623	0.255747	0.490268	0	0
22542	8.332599	-0.581181	-4.605436	0.416925	0.224209	-0.023195	-0.661353	0.195783	0.648822	-0.169280	0.814762	0.257567	0.491087	0	0
22543	8.531790	-0.712880	-4.654808	0.444662	0.220291	-0.081839	-0.664981	0.200105	0.643888	-0.173052	0.812717	0.260021	0.491868	0	0
22544	8.560778	-0.722965	-4.641465	0.454483	0.167316	-0.120268	-0.667328	0.203556	0.638746	-0.176602	0.810781	0.262902	0.492268	0	0
22545	8.599789	-0.763060	-4.565888	0.455311	0.099198	-0.151351	-0.672792	0.208157	0.634556	-0.179801	0.809091	0.266167	0.492136	0	0
22546	8.618789	-0.833442	-4.571889	0.498827	0.035173	-0.160348	-0.673145	0.212952	0.633585	-0.183155	0.807580	0.269814	0.491395	0	0
22547	8.623604	-0.901761	-4.543528	0.516711	-0.030395	-0.204261	-0.673077	0.217366	0.631454	-0.186240	0.806229	0.274025	0.490122	0	0
22548	8.623575	-1.011467	-4.500763	0.566202	-0.063841	-0.232573	-0.674003	0.221816	0.628910	-0.189503	0.804832	0.278751	0.488500	0	0
22549	8.546205	-1.039734	-4.522209	0.537216	-0.088065	-0.288585	-0.676628	0.226837	0.626984	-0.192178	0.803433	0.283825	0.486833	0	0
22550	8.504009	-1.061002	-4.361346	0.514265	-0.093207	-0.325333	-0.676078	0.227716	0.626467	-0.194474	0.801958	0.289078	0.485260	0	0
22551	8.642722	-1.060156	-4.496965	0.455483	-0.073926	-0.336463	-0.677114	0.229725	0.623913	-0.196298	0.800453	0.294084	0.484001	0	0
22552	8.709581	-0.957123	-4.619570	0.390987	-0.115297	-0.349340	-0.677560	0.230790	0.622851	-0.197412	0.799202	0.298958	0.482627	0	0
22553	8.592134	-0.913484	-4.556921	0.309112	-0.221726	-0.320902	-0.678537	0.229802	0.622799	-0.197697	0.798700	0.303403	0.480563	0	0
22554	8.556241	-0.874645	-4.540832	0.239073	-0.301890	-0.331923	-0.675696	0.230480	0.625646	-0.197111	0.798659	0.307759	0.478096	0	0
22555	8.588143	-0.769237	-4.821538	0.180386	-0.308775	-0.336598	-0.676233	0.229791	0.628156	-0.196024	0.798741	0.311866	0.475739	0	0
22556	9.025100	-0.613429	-5.095324	0.120477	-0.242450	-0.394515	-0.674345	0.227475	0.630825	-0.194369	0.798417	0.316026	0.474214	0	0
22557	9.573501	-0.251055	-5.999965	0.049193	-0.042149	-0.412255	-0.674430	0.222899	0.630398	-0.192704	0.797220	0.319582	0.474524	0	0
22558	9.256549	0.018192	-5.657845	0.092686	-0.122139	-0.417562	-0.677225	0.220363	0.630266	-0.191088	0.796277	0.323547	0.474073	0	0
22559	9.102140	0.085065	-4.779634	-0.009078	-0.362408	-0.399020	-0.676275	0.214180	0.632984	-0.187978	0.796720	0.327324	0.471976	0	0
22560	8.759505	0.401841	-4.351701	-0.112063	-0.449410	-0.372482	-0.672774	0.208979	0.638289	-0.183871	0.797817	0.330566	0.469474	0	0
22561	8.341428	0.617325	-4.286351	-0.140837	-0.343216	-0.362669	-0.669847	0.204504	0.643644	-0.179937	0.798487	0.333381	0.467867	0	0
22562	8.089972	0.691312	-4.426226	-0.100028	-0.150376	-0.326242	-0.667197	0.197477	0.645444	-0.177126	0.798277	0.335749	0.467604	0	0
22563	8.276829	0.635809	-4.544690	0.004657	0.035376	-0.296026	-0.669145	0.194670	0.644721	-0.175923	0.797114	0.338028	0.468398	0	0
22564	8.600914	0.658277	-4.402071	0.107973	0.103564	-0.270161	-0.672785	0.191860	0.644580	-0.175885	0.795522	0.340466	0.469352	0	0
22565	8.674043	0.746544	-4.331765	0.230200	0.068597	-0.245059	-0.674498	0.191185	0.641297	-0.176826	0.793964	0.343330	0.469551	0	0
22566	8.438398	0.698551	-4.245968	0.300188	0.002474	-0.221017	-0.677204	0.192005	0.640100	-0.178197	0.792657	0.346452	0.468948	0	0
22567	8.212902	0.815450	-4.164308	0.215806	-0.013572	-0.226690	-0.678358	0.192951	0.638755	-0.178826	0.791553	0.349240	0.468504	0	0
22568	8.132033	1.014173	-4.111677	0.116441	0.024715	-0.215917	-0.678638	0.191879	0.637274	-0.178840	0.790472	0.351414	0.468698	0	0
22569	8.338287	1.170518	-4.304366	0.058986	0.131728	-0.184937	-0.681744	0.190174	0.634932	-0.178928	0.789103	0.352875	0.469873	0	0
22570	8.793927	1.161375	-4.584757	0.021045	0.266843	-0.146598	-0.683725	0.188488	0.631872	-0.179363	0.787291	0.353614	0.472185	0	0
22571	9.417503	1.196241	-4.979840	0.019824	0.336796	-0.097032	-0.688557	0.188046	0.627785	-0.180272	0.785323	0.353826	0.474949	0	0
22572	9.695639	1.252791	-5.183115	0.077837	0.268985	-0.041691	-0.693230	0.187095	0.625221	-0.181654	0.783755	0.353999	0.476880	0	0
22573	9.439807	1.043111	-5.145928	0.126244	0.134750	-0.032297	-0.694277	0.189303	0.621547	-0.182982	0.782774	0.354573	0.477557	0	0
22574	8.989227	0.948679	-5.100706	0.032857	0.006593	-0.057163	-0.697116	0.189150	0.619724	-0.183011	0.782478	0.355133	0.477615	0	0
22575	8.441305	0.910938	-4.892051	-0.051230	-0.058331	-0.047251	-0.698501	0.187410	0.620478	-0.182185	0.782689	0.355334	0.477435	0	0
22576	7.929627	1.063013	-4.751147	-0.060119	-0.055389	-0.036346	-0.696787	0.186749	0.621694	-0.181364	0.782934	0.355396	0.477301	0	0
22577	7.747094	1.082764	-4.681389	-0.073892	0.000976	-0.008970	-0.697609	0.185417	0.622751	-0.180744	0.783040	0.355087	0.477590	0	0
22578	7.814294	1.063249	-4.708184	-0.085077	0.106146	-0.027501	-0.697327	0.185017	0.622016	-0.180341	0.782589	0.354667	0.478793	0	0
22579	7.997385	1.155005	-4.772302	-0.114511	0.197262	-0.040464	-0.698039	0.180988	0.620373	-0.179939	0.781717	0.354060	0.480814	0	0
22580	8.184588	1.242797	-4.906753	-0.147098	0.238293	-0.031366	-0.701463	0.180948	0.616438	-0.179500	0.780722	0.353131	0.483272	0	0
22581	8.294894	1.140520	-4.933285	-0.175913	0.221661	-0.013037	-0.704423	0.178947	0.614217	-0.178824	0.779930	0.351972	0.485641	0	0
22582	8.304949	1.086065	-4.856719	-0.226823	0.139590	0.007177	-0.707086	0.176191	0.612653	-0.177600	0.779680	0.350527	0.487533	0	0
22583	8.267790	1.186335	-4.719407	-0.290423	0.038695	0.034754	-0.707199	0.173369	0.611628	-0.175609	0.780140	0.348764	0.488781	0	0
22584	8.193164	1.311801	-4.452506	-0.314763	-0.034619	0.091726	-0.706512	0.169204	0.620141	-0.173497	0.781179	0.346529	0.489466	0	0
22585	8.181899	1.474610	-4.110435	-0.355817	-0.068448	0.135779	-0.705312	0.164797	0.621695	-0.171106	0.782610	0.343841	0.489916	0	0
22586	8.347620	1.731168	-3.979691	-0.383969	-0.048754	0.177985	-0.703773	0.163808	0.617936	-0.168824	0.784109	0.340613	0.490565	0	0
22587	8.731945	1.845220	-4.186563	-0.379274	-0.015812	0.213824	-0.703574	0.160815	0.620296	-0.166797	0.785562	0.337103	0.491358	0	0
22588	8.686242	1.739845	-4.441585	-0.244252	-0.108799	0.207777	-0.702262	0.159367	0.623025	-0.165549	0.787199	0.334412	0.490999	0	0
22589	8.715281	1.507039	-4.637431	-0.103177	-0.199830	0.153105	-0.698890	0.159972	0.621331	-0.164765	0.788874	0.333038	0.489505	0	0
22590	9.001034	1.494568	-4.761728	-0.073553	-0.174671	0.163273	-0.696603	0.160331	0.625013	-0.164421	0.790390	0.331641	0.488122	0	0
22591	9.359310	1.207327	-5.049954	0.070689	-0.110682	0.212107	-0.693335	0.162317	0.630346	-0.165586	0.791530	0.330502	0.486652	0	0
22592	9.721712	0.830731	-5.370420	0.148837	-0.103765	0.186531	-0.692069	0.166799	0.631444	-0.167345	0.792402	0.329881	0.485049	0	0
22593	9.670899	0.538774	-5.273803	0.374988	-0.227302	0.100861	-0.689295	0.171048	0.631825	-0.169994	0.793217	0.331288	0.481827	0	0
22594	9.580562	0.268296	-5.310836	0.481681	-0.355264	0.064505	-0.686304	0.180198	0.631803	-0.172965	0.794307	0.333661	0.477315	0	0
22595	9.074430	0.048333	-4.918937	0.488733	-0.351545	0.123101	-0.682979	0.186388	0.633433	-0.176205	0.795551	0.335622	0.472661	0	0
22596	8.604698	-0.207155	-4.789506	0.353766	-0.292414	0.201512	-0.676675	0.192478	0.636160	-0.179005	0.796976	0.336164	0.468807	0	0
22597	8.284282	-0.355556	-4.406501	0.237714	-0.186430	0.265263	-0.673625	0.198494	0.638490	-0.181472	0.798323	0.335494	0.466039	0	0
22598	8.352828	-0.309133	-4.287986	0.159982	-0.056654	0.253920	-0.671427	0.203747	0.639081	-0.183758	0.799145	0.334275	0.464607	0	0
22599	8.333218	-0.230366	-4.364036	0.111294	0.090033	0.266443	-0.671486	0.206881	0.636729	-0.186154	0.799421	0.332487	0.464463	0	0
22600	8.512321	-0.193978	-4.278707	0.048112	0.131311	0.225929	-0.669878	0.211620	0.633329	-0.188041	0.799470	0.330621	0.464950	0	0
22601	8.509325	-0.075183	-4.094242	0.017789	0.114229	0.189219	-0.670330	0.213115	0.632294	-0.189418	0.799537	0.328960	0.465452	0	0
22602	8.421293	-0.149694	-3.917518	-0.042491	0.104376	0.124860	-0.670791	0.215463	0.631455	-0.190019	0.799542	0.327527	0.466210	0	0
22603	8.318649	-0.243346	-3.752450	-0.102098	0.109674	0.084329	-0.671228	0.215811	0.630348	-0.189945	0.799505	0.326146	0.467271	0	0
22604	8.308766	-0.345291	-3.740668	-0.119815	0.162368	0.065839	-0.674046	0.214333	0.629150	-0.189840	0.799186	0.324713	0.468854	0	0
22605	8.511673	-0.543384	-3.904141	-0.145130	0.205440	0.071233	-0.676308	0.213836	0.628291	-0.189684	0.798729	0.323042	0.470846	0	0
22606	8.955480	-0.674769	-4.105174	-0.113129	0.238921	0.065807	-0.678152	0.212441	0.625106	-0.189876	0.798028	0.321489	0.473014	0	0
22607	9.276505	-0.737190	-4.320490	-0.030255	0.274659	0.081564	-0.681975	0.212268	0.623999	-0.190921	0.797043	0.320134	0.475169	0	0
22608	9.400966	-0.847036	-4.693019	0.015474	0.243227	0.082619	-0.683444	0.214734	0.621053	-0.192228	0.796122	0.319038	0.476921	0	0
22609	9.470169	-0.819515	-4.792049	0.064762	0.160029	0.086535	-0.684596	0.214876	0.618524	-0.193696	0.795504	0.318305	0.477847	0	0
22610	9.295438	-0.821008	-4.949779	0.108344	0.075455	0.082123	-0.686905	0.217573	0.617016	-0.195205	0.795195	0.317981	0.477963	0	0
22611	8.905358	-0.833389	-4.906285	0.124410	-0.001571	0.074850	-0.686092	0.220555	0.617478	-0.196584	0.795191	0.317933	0.477436	0	0
22612	8.577921	-0.955953	-4.817542	0.093266	-0.019045	0.074727	-0.685407	0.222536	0.617879	-0.197635	0.795337	0.317778	0.476861	0	0
22613	8.352018	-1.011513	-4.715250	0.019393	0.042638	0.077181	-0.685852	0.223328	0.616517	-0.198336	0.795334	0.317119	0.477013	0	0
22614	8.289942	-1.007198	-4.642851	-0.009393	0.084182	0.091729	-0.685037	0.225234	0.615496	-0.198982	0.795241	0.316138	0.477550	0	0
22615	8.242395	-0.986038	-4.568469	-0.037296	0.151721	0.102573	-0.687452	0.226000	0.615284	-0.199704	0.794908	0.314784	0.478697	0	0
22616	8.291332	-0.899875	-4.509350	-0.037303	0.192452	0.098865	-0.687483	0.226712	0.612497	-0.200499	0.794372	0.313390	0.480167	0	0
22617	8.412825	-0.807368	-4.419085	0.000379	0.212513	0.069589	-0.690907	0.227080	0.609013	-0.201556	0.793560	0.312351	0.481741	0	0
22618	8.546016	-0.750921	-4.358479	0.043099	0.187294	0.027545	-0.692905	0.228277	0.608682	-0.202629	0.792656	0.311919	0.483057	0	0
22619	8.664379	-0.727871	-4.331354	0.051091	0.136182	-0.010865	-0.694092	0.228757	0.602211	-0.203466	0.791852	0.311911	0.484028	0	0
22620	8.727781	-0.700358	-4.246587	0.122409	0.073504	-0.074835	-0.693819	0.229340	0.601961	-0.204320	0.791011	0.312910	0.484399	0	0
22621	8.685682	-0.782771	-4.047478	0.210870	0.006455	-0.113110	-0.696096	0.230125	0.601325	-0.205525	0.790184	0.314745	0.484050	0	0
22622	8.907250	-0.908512	-4.010689	0.312481	-0.027739	-0.177058	-0.697543	0.231670	0.599594	-0.207067	0.789112	0.317675	0.483227	0	0
22623	8.976977	-0.967953	-4.315624	0.374672	-0.007179	-0.215512	-0.697439	0.233477	0.597866	-0.209031	0.787668	0.321125	0.482456	0	0
22624	8.957101	-1.025305	-4.368396	0.439614	-0.070072	-0.244663	-0.699024	0.235003	0.596561	-0.211102	0.786291	0.325277	0.481017	0	0
22625	8.961159	-1.106934	-4.431883	0.445131	-0.149747	-0.236281	-0.700185	0.237054	0.596134	-0.213057	0.785281	0.329510	0.478919	0	0
22626	9.002769	-1.126104	-4.650961	0.432368	-0.167336	-0.233526	-0.697813	0.239991	0.597003	-0.214797	0.784381	0.333729	0.476691	0	0
22627	8.726272	-1.011268	-4.929733	0.378747	-0.194654	-0.251990	-0.697835	0.242249	0.597853	-0.216000	0.783633	0.337846	0.474471	0	0
22628	8.710551	-0.885650	-4.524935	0.449352	-0.274084	-0.236096	-0.696719	0.243378	0.597913	-0.217491	0.783152	0.342378	0.471326	0	0
22629	8.674667	-0.745067	-4.860849	0.302815	-0.303614	-0.273950	-0.695294	0.244623	0.601375	-0.217616	0.782966	0.346527	0.468537	0	0
22630	8.564244	-0.447463	-4.932076	0.239129	-0.313168	-0.327256	-0.692723	0.243368	0.602688	-0.216886	0.782768	0.350850	0.465981	0	0
22631	8.530777	-0.184280	-5.008820	0.157118	-0.285957	-0.316415	-0.691407	0.241369	0.604957	-0.215720	0.782633	0.354599	0.463907	0	0
22632	8.565372	-0.025047	-4.965596	0.137341	-0.216362	-0.309188	-0.691807	0.239771	0.605427	-0.214612	0.782237	0.358086	0.462408	0	0
22633	8.638705	0.157985	-4.909173	0.152063	-0.116640	-0.314776	-0.690512	0.239089	0.607212	-0.214005	0.781311	0.361425	0.461656	0	0
22634	8.689479	0.196353	-4.903575	0.185769	-0.042544	-0.292789	-0.689472	0.235328	0.607392	-0.213966	0.780050	0.364619	0.461296	0	0
22635	8.596803	0.128887	-4.707308	0.257592	-0.024904	-0.345922	-0.692169	0.235165	0.605708	-0.214362	0.778339	0.368484	0.460930	0	0
22636	8.298821	0.313170	-4.368868	0.300292	-0.022504	-0.389910	-0.692440	0.232709	0.603150	-0.214836	0.776354	0.372912	0.460497	0	0
22637	8.107038	0.686648	-4.088723	0.330021	-0.027132	-0.438448	-0.694415	0.231519	0.601679	-0.215347	0.774117	0.377819	0.460023	0	0
22638	8.142282	1.017915	-4.034739	0.389920	0.040344	-0.461313	-0.697235	0.231118	0.601964	-0.216410	0.771337	0.383052	0.459866	0	0
22639	8.589252	1.236413	-4.286752	0.380609	0.205666	-0.483490	-0.701765	0.228700	0.597042	-0.217971	0.767694	0.388013	0.461064	0	0
22640	8.852113	1.350592	-4.619517	0.344041	0.342876	-0.496560	-0.706882	0.227077	0.590760	-0.219667	0.763421	0.392617	0.463451	0	0
22641	9.117178	1.270671	-4.586472	0.402630	0.330157	-0.563362	-0.713540	0.225394	0.586187	-0.221477	0.758767	0.397986	0.465647	0	0
22642	9.075420	1.268148	-4.377192	0.517619	0.163921	-0.591320	-0.719205	0.222619	0.580121	-0.223318	0.754481	0.404473	0.466143	0	0
22643	8.876680	1.032525	-4.424437	0.609460	0.077487	-0.536033	-0.722641	0.223452	0.575959	-0.225777	0.750561	0.411114	0.465476	0	0
22644	8.658234	0.700230	-4.486068	0.526316	0.056764	-0.462861	-0.726340	0.223776	0.573466	-0.227825	0.747186	0.416870	0.464788	0	0
22645	8.402814	0.623295	-4.762049	0.471959	0.099990	-0.413566	-0.730311	0.222713	0.570040	-0.229891	0.743904	0.421863	0.464531	0	0
22646	8.255344	0.771513	-4.886005	0.454921	0.123078	-0.367769	-0.732046	0.223493	0.566424	-0.232102	0.740725	0.426384	0.464382	0	0
22647	8.630599	0.762687	-4.967731	0.425833	0.187461	-0.332981	-0.735606	0.223297	0.562764	-0.234549	0.737434	0.430335	0.464747	0	0
22648	9.058548	0.651605	-5.047263	0.387351	0.208018	-0.303653	-0.739899	0.224593	0.558214	-0.236906	0.734245	0.433844	0.465337	0	0
22649	9.058860	0.846181	-5.089486	0.339466	0.151183	-0.274262	-0.745866	0.224053	0.553565	-0.238814	0.731541	0.437028	0.465643	0	0
22650	8.741521	0.895915	-5.014490	0.278909	0.103070	-0.206463	-0.746456	0.223410	0.549283	-0.240368	0.729486	0.439560	0.465683	0	0
22651	8.248709	0.892477	-4.860813	0.169111	0.064170	-0.168181	-0.747451	0.223187	0.548288	-0.241130	0.728043	0.441376	0.465829	0	0
22652	7.948177	0.942198	-4.793693	0.123207	0.064567	-0.173833	-0.749996	0.222967	0.547732	-0.241522	0.726681	0.443022	0.466191	0	0
22653	7.818312	1.025594	-4.795538	0.088784	0.089768	-0.162945	-0.751113	0.221306	0.546789	-0.241826	0.725332	0.444366	0.466855	0	0
22654	7.977613	1.150840	-4.815173	0.070326	0.127227	-0.172161	-0.752802	0.219696	0.545006	-0.242116	0.723807	0.445594	0.467899	0	0
22655	8.242807	1.256058	-4.843729	0.066757	0.184482	-0.174019	-0.755648	0.219046	0.541594	-0.242617	0.722014	0.446688	0.469364	0	0
22656	8.462884	1.343361	-4.778924	0.075964	0.175068	-0.170250	-0.758462	0.217016	0.539936	-0.243169	0.720250	0.447811	0.470717	0	0
22657	8.556975	1.340058	-4.763141	0.023144	0.137652	-0.157427	-0.758724	0.214245	0.537925	-0.243214	0.718851	0.448693	0.471990	0	0
22658	8.500533	1.369742	-4.596581	-0.031203	0.055026	-0.128041	-0.760993	0.213790	0.536219	-0.242655	0.718095	0.449298	0.472852	0	0
22659	8.396441	1.423206	-4.370112	-0.101191	-0.033158	-0.066566	-0.761538	0.211289	0.534652	-0.241462	0.718211	0.449357	0.473230	0	0
22660	8.354546	1.581900	-4.246736	-0.159097	-0.086817	0.033444	-0.760634	0.209090	0.538187	-0.240109	0.719159	0.448537	0.473257	0	0
22661	8.546011	1.643803	-4.441903	-0.195016	-0.062871	0.160007	-0.756946	0.208965	0.539559	-0.239172	0.720654	0.446597	0.473292	0	0
22662	8.645304	1.629364	-4.682431	-0.144832	-0.072314	0.224363	-0.757213	0.208742	0.541247	-0.238887	0.722347	0.444428	0.472897	0	0
22663	8.610516	1.446078	-4.740297	-0.032838	-0.125293	0.242977	-0.753986	0.211891	0.543396	-0.239225	0.724110	0.442803	0.471552	0	0
22664	8.722591	1.306557	-4.523170	0.060425	-0.186548	0.246936	-0.751022	0.213999	0.546331	-0.240019	0.725941	0.441705	0.469358	0	0
22665	9.127860	1.118928	-5.027381	0.116741	-0.095297	0.291018	-0.746718	0.216776	0.548023	-0.241789	0.727406	0.440358	0.467444	0	0
22666	9.324637	0.777499	-4.988656	0.285429	-0.039239	0.331619	-0.744980	0.224644	0.548216	-0.245258	0.728359	0.439329	0.465114	0	0
22667	9.617725	0.494059	-4.984557	0.354898	-0.024332	0.326243	-0.742847	0.233333	0.546191	-0.249228	0.729045	0.438649	0.462565	0	0
22668	9.250482	0.397265	-4.447285	0.514619	-0.195235	0.295550	-0.739986	0.241628	0.546116	-0.253507	0.729952	0.439316	0.458156	0	0
22669	9.199662	0.274290	-4.112844	0.677443	-0.311264	0.272175	-0.737882	0.253414	0.545418	-0.258305	0.730850	0.441195	0.452200	0	0
22670	9.086382	-0.042618	-4.291838	0.529570	-0.231823	0.274429	-0.731640	0.263055	0.546103	-0.262410	0.731729	0.442138	0.447467	0	0
22671	9.075042	-0.063964	-4.501703	0.430744	-0.049924	0.254663	-0.730047	0.270809	0.545724	-0.266463	0.731955	0.442311	0.444522	0	0
22672	9.081511	0.081898	-4.351232	0.405688	-0.002620	0.203185	-0.729025	0.277544	0.542879	-0.270341	0.731783	0.442591	0.442180	0	0
22673	8.967174	0.259119	-3.944824	0.416085	-0.086298	0.122609	-0.725743	0.284783	0.540751	-0.273534	0.731589	0.443743	0.439373	0	0
22674	8.812834	0.280609	-3.658712	0.417061	-0.221120	0.035635	-0.725252	0.290657	0.540973	-0.275780	0.731573	0.445881	0.435817	0	0
22675	8.379653	0.121715	-3.517940	0.393401	-0.271927	-0.024090	-0.723612	0.295080	0.541092	-0.277333	0.731569	0.448493	0.432142	0	0
22676	7.964357	-0.059270	-3.547068	0.336075	-0.213935	-0.053780	-0.720098	0.298341	0.543812	-0.278618	0.731320	0.450891	0.429232	0	0
22677	7.905117	-0.261562	-3.623574	0.323231	-0.072877	-0.072463	-0.718369	0.299411	0.543436	-0.280343	0.730411	0.452982	0.427452	0	0
22678	8.418427	-0.387903	-3.875484	0.336371	0.134205	-0.116727	-0.720116	0.301459	0.540324	-0.282922	0.728371	0.454848	0.427252	0	0
22679	9.126678	-0.368856	-4.220696	0.420935	0.333542	-0.157105	-0.723038	0.305239	0.534501	-0.286838	0.725036	0.456810	0.428219	0	0
22680	9.984019	-0.521052	-4.533951	0.506855	0.396971	-0.202763	-0.729902	0.306325	0.526281	-0.291467	0.720951	0.459255	0.429373	0	0
22681	10.287386	-0.630751	-4.831043	0.597876	0.279612	-0.244567	-0.733683	0.310051	0.518905	-0.296019	0.716872	0.462725	0.429364	0	0
22682	9.957211	-0.491750	-4.895085	0.682669	0.085654	-0.269836	-0.738155	0.313827	0.513662	-0.300163	0.713221	0.467288	0.427621	0	0
22683	9.432783	-0.528605	-4.764599	0.737923	-0.085646	-0.273242	-0.738510	0.316905	0.509611	-0.303865	0.710078	0.472599	0.424387	0	0
22684	8.567554	-0.580083	-4.449961	0.671914	-0.190756	-0.301838	-0.739410	0.319349	0.506941	-0.306469	0.707403	0.478127	0.420775	0	0
22685	8.074981	-0.483939	-4.307721	0.627491	-0.178543	-0.321302	-0.740021	0.321747	0.505114	-0.308712	0.704683	0.483539	0.417504	0	0
22686	7.813421	-0.379123	-4.210297	0.682780	-0.053777	-0.317760	-0.741057	0.324956	0.504476	-0.311944	0.701256	0.488736	0.414811	0	0
22687	7.862145	-0.351124	-4.153965	0.758390	0.104148	-0.345375	-0.744540	0.326857	0.496133	-0.316345	0.696753	0.493927	0.412914	0	0
22688	8.266347	-0.382158	-4.222425	0.842315	0.247180	-0.369215	-0.749730	0.330440	0.489186	-0.321915	0.691222	0.499133	0.411641	0	0
22689	8.661028	-0.457234	-4.256999	0.973758	0.277433	-0.418482	-0.752286	0.334691	0.476592	-0.328307	0.684823	0.505075	0.410038	0	0
22690	8.878336	-0.600995	-4.140456	1.064002	0.222624	-0.460399	-0.760467	0.338049	0.466404	-0.334835	0.678046	0.511797	0.407680	0	0
22691	8.950492	-0.725659	-4.105319	1.084877	0.126891	-0.492324	-0.764821	0.341028	0.456863	-0.340831	0.671335	0.519059	0.404625	0	0
22692	8.905706	-0.812448	-3.939955	1.150705	0.007309	-0.481930	-0.768045	0.344529	0.448051	-0.346644	0.664834	0.526855	0.400322	0	0
22693	8.971222	-0.974678	-3.813025	1.166101	-0.074554	-0.514811	-0.771268	0.348288	0.439822	-0.351942	0.658330	0.535120	0.395455	0	0
22694	9.143555	-1.095818	-3.912050	1.149028	-0.074886	-0.538686	-0.777826	0.349366	0.434572	-0.356979	0.651643	0.543411	0.390681	0	0
22695	9.617972	-1.011541	-4.296401	1.145257	0.032976	-0.554357	-0.781333	0.352742	0.425472	-0.362459	0.644366	0.551293	0.386642	0	0
22696	9.678549	-0.886400	-4.616699	1.127470	0.068972	-0.538827	-0.785102	0.354266	0.416118	-0.368018	0.637000	0.558799	0.382803	0	0
22697	9.694586	-0.738047	-4.476232	1.100779	-0.036238	-0.533173	-0.788973	0.354241	0.409074	-0.372793	0.630067	0.566457	0.378376	0	0
22698	9.295348	-0.460958	-4.493311	1.051000	-0.160223	-0.567982	-0.794268	0.355227	0.402390	-0.376362	0.623491	0.574546	0.373506	0	0
22699	8.738004	-0.238033	-4.367146	0.967660	-0.264445	-0.593753	-0.795436	0.355194	0.397586	-0.378666	0.617391	0.582776	0.368528	0	0
22700	8.411425	-0.086490	-4.283895	0.924353	-0.292263	-0.636046	-0.797986	0.354197	0.395282	-0.380331	0.611221	0.591153	0.363724	0	0
22701	8.137562	-0.059190	-4.186516	0.844869	-0.222705	-0.673068	-0.801642	0.351083	0.392574	-0.381739	0.604810	0.599110	0.359926	0	0
22702	8.031577	0.012506	-4.230291	0.836657	-0.077273	-0.719176	-0.805089	0.347680	0.388539	-0.383748	0.597564	0.606694	0.357181	0	0
22703	8.151144	0.160278	-4.100945	0.930591	0.058983	-0.708144	-0.811584	0.342939	0.381790	-0.387142	0.589454	0.613941	0.354600	0	0
22704	8.510312	0.277036	-4.135356	0.998473	0.169552	-0.711761	-0.817557	0.338972	0.370836	-0.391552	0.580564	0.620961	0.352193	0	0
22705	8.578794	0.394303	-4.055025	1.128619	0.211197	-0.706031	-0.824682	0.337273	0.360885	-0.396924	0.570974	0.628112	0.349165	0	0
22706	8.617245	0.467383	-4.099466	1.199686	0.200955	-0.784768	-0.829554	0.335329	0.349339	-0.402255	0.560581	0.635845	0.345892	0	0
22707	8.435246	0.703274	-4.052473	1.189778	0.127055	-0.873673	-0.836801	0.331654	0.338699	-0.406697	0.549748	0.644238	0.342538	0	0
22708	8.351629	1.174015	-3.848204	1.195607	0.069479	-0.990036	-0.844397	0.323833	0.330635	-0.410300	0.538223	0.653380	0.339213	0	0
22709	8.314188	1.538193	-3.858923	1.195032	0.074359	-1.010179	-0.852316	0.317043	0.319239	-0.413771	0.526408	0.662447	0.335935	0	0
22710	8.674304	1.594076	-4.055606	1.179290	0.174959	-1.027722	-0.860776	0.309592	0.309790	-0.417665	0.514075	0.670988	0.333255	0	0
22711	9.156618	1.488652	-4.584006	1.100049	0.350412	-0.999640	-0.867966	0.301072	0.298280	-0.422319	0.501551	0.678215	0.331841	0	0
22712	9.432974	1.287341	-4.907256	1.138647	0.392502	-0.964746	-0.876294	0.292338	0.285634	-0.427460	0.488869	0.685052	0.330136	0	0
22713	9.591737	1.189140	-4.901756	1.196375	0.305859	-0.918597	-0.883083	0.284482	0.272178	-0.432345	0.476401	0.692070	0.327351	0	0
22714	9.439696	0.922323	-4.818098	1.213266	0.151662	-0.819295	-0.891513	0.274458	0.262426	-0.436475	0.464951	0.699186	0.323186	0	0
22715	9.104182	0.691536	-4.792561	1.125232	0.055648	-0.749690	-0.896857	0.267197	0.253951	-0.439655	0.454584	0.705972	0.318844	0	0
22716	8.546461	0.717557	-4.631433	1.031936	0.029345	-0.676538	-0.901118	0.264313	0.246730	-0.442390	0.445161	0.712124	0.314646	0	0
22717	8.113814	0.718704	-4.489638	0.969265	0.039270	-0.625383	-0.904753	0.257216	0.240231	-0.445005	0.436278	0.717711	0.310683	0	0
22718	7.936238	0.869888	-4.457856	0.946844	0.073412	-0.610813	-0.908126	0.251964	0.234128	-0.447764	0.427444	0.722914	0.306911	0	0
22719	8.114602	0.966106	-4.492886	0.907031	0.131607	-0.565051	-0.912922	0.247585	0.228235	-0.450846	0.418884	0.727459	0.303443	0	0
22720	8.417603	1.165043	-4.657514	0.803846	0.172049	-0.526683	-0.916293	0.241924	0.221682	-0.453872	0.410910	0.731262	0.300681	0	0
22721	8.644056	1.368421	-4.751616	0.722830	0.165610	-0.475366	-0.918131	0.236637	0.212872	-0.456617	0.403655	0.734589	0.298233	0	0
22722	8.730406	1.334361	-4.788885	0.647623	0.102900	-0.407500	-0.920930	0.231593	0.208193	-0.458786	0.397405	0.737644	0.295745	0	0
22723	8.643246	1.221059	-4.793610	0.516707	0.028997	-0.335187	-0.923774	0.229737	0.203005	-0.460060	0.392486	0.740341	0.293589	0	0
22724	8.546659	1.136723	-4.783301	0.377343	-0.035363	-0.237211	-0.925153	0.225829	0.201075	-0.460607	0.389114	0.742506	0.291747	0	0
22725	8.363574	1.069636	-4.747905	0.299208	-0.058112	-0.145620	-0.925120	0.222718	0.200030	-0.460916	0.386842	0.744195	0.289972	0	0
22726	8.267673	1.084099	-4.691083	0.221269	-0.075758	-0.046663	-0.925834	0.223963	0.201247	-0.461099	0.385715	0.745335	0.288250	0	0
22727	8.200583	1.069274	-4.635529	0.163024	-0.093397	0.035818	-0.925847	0.224837	0.201019	-0.461134	0.385520	0.746084	0.286509	0	0
22728	8.124063	1.071225	-4.560189	0.096829	-0.128121	0.096290	-0.924725	0.226470	0.202527	-0.460855	0.386180	0.746551	0.284851	0	0
22729	8.220953	1.128203	-4.519961	0.037334	-0.166069	0.133888	-0.923329	0.229074	0.204659	-0.460137	0.387502	0.746894	0.283312	0	0
22730	8.457520	1.216048	-4.504081	-0.032479	-0.192483	0.195339	-0.923484	0.231946	0.207673	-0.459153	0.389676	0.746899	0.281911	0	0
22731	9.149134	1.122617	-4.772108	-0.088475	-0.094112	0.280536	-0.921086	0.233675	0.209741	-0.458889	0.392464	0.745976	0.280915	0	0
22732	9.719781	0.801614	-5.005692	-0.138811	-0.029016	0.305173	-0.918760	0.239672	0.209811	-0.459010	0.395478	0.744488	0.280437	0	0
22733	10.009707	0.632380	-4.836474	-0.056767	-0.086435	0.230225	-0.918108	0.244233	0.210373	-0.458781	0.397717	0.743803	0.279459	0	0
22734	9.847802	0.552072	-4.550743	0.116803	-0.268460	0.170255	-0.916994	0.248033	0.214566	-0.457749	0.399217	0.744651	0.276743	0	0
22735	9.213255	0.327601	-3.936672	0.215715	-0.426644	0.190729	-0.913896	0.251517	0.218719	-0.455951	0.400849	0.746419	0.272557	0	0
22736	8.531206	-0.057637	-3.785654	0.051877	-0.444790	0.222343	-0.911625	0.255155	0.225865	-0.453467	0.403499	0.747660	0.269372	0	0
22737	8.032860	-0.295698	-3.314450	-0.084359	-0.406040	0.255830	-0.907828	0.260667	0.232404	-0.450772	0.406907	0.748221	0.267202	0	0
22738	8.595972	-0.514355	-3.940816	-0.256614	-0.142016	0.285420	-0.906964	0.262955	0.238204	-0.449451	0.410598	0.746978	0.267259	0	0
22739	8.977976	-0.140144	-4.556542	-0.234552	0.184272	0.326361	-0.903912	0.268298	0.239642	-0.450731	0.413618	0.744163	0.268298	0	0
22740	9.216750	0.041399	-4.296166	-0.213687	0.203774	0.353989	-0.904855	0.273248	0.235713	-0.452335	0.416687	0.741169	0.269137	0	0
22741	9.352978	-0.017901	-4.105990	-0.195833	0.006549	0.357118	-0.901275	0.279732	0.234243	-0.452525	0.420222	0.739103	0.268999	0	0
22742	9.040237	-0.123912	-3.993533	-0.322937	-0.085463	0.299126	-0.901409	0.281286	0.237741	-0.451364	0.424139	0.737328	0.269673	0	0
22743	8.608433	-0.120039	-4.054656	-0.476888	-0.038009	0.250021	-0.898196	0.286250	0.240995	-0.449731	0.428254	0.735127	0.271899	0	0
22744	8.411429	-0.242307	-4.236496	-0.521683	0.032680	0.208460	-0.897762	0.287782	0.244769	-0.448323	0.432060	0.732626	0.274937	0	0
22745	8.703663	-0.236447	-4.464784	-0.485347	0.149960	0.186380	-0.895639	0.288002	0.245470	-0.447833	0.435206	0.729787	0.278303	0	0
22746	9.183962	-0.227232	-4.680759	-0.430350	0.257143	0.179077	-0.896500	0.289155	0.245692	-0.448354	0.437741	0.726617	0.281761	0	0
22747	9.352931	-0.126493	-4.686421	-0.348201	0.216590	0.176603	-0.895692	0.290836	0.243382	-0.448899	0.439995	0.723868	0.284445	0	0
22748	9.240742	-0.142193	-4.542228	-0.273135	0.088413	0.191613	-0.894031	0.292750	0.241928	-0.448907	0.442374	0.721817	0.285953	0	0
22749	8.877308	-0.206225	-4.459003	-0.276110	0.040915	0.153056	-0.894054	0.295805	0.244102	-0.448418	0.444623	0.720146	0.287438	0	0
22750	8.462056	-0.345824	-4.499940	-0.293557	0.037369	0.150159	-0.894343	0.297044	0.245316	-0.447837	0.446932	0.718432	0.289048	0	0
22751	8.163525	-0.446623	-4.421798	-0.227331	0.043938	0.128175	-0.894469	0.297085	0.247444	-0.447506	0.448770	0.716988	0.290297	0	0
22752	8.163381	-0.456127	-4.436348	-0.187790	0.104705	0.095121	-0.893626	0.297904	0.248053	-0.447715	0.450009	0.715513	0.291693	0	0
22753	8.363754	-0.419162	-4.404953	-0.048498	0.157509	0.099030	-0.893395	0.300992	0.246545	-0.448911	0.450503	0.714205	0.292296	0	0
22754	8.585107	-0.468917	-4.428048	-0.004993	0.163931	0.082628	-0.892878	0.302325	0.242658	-0.450326	0.450657	0.713049	0.292703	0	0
22755	8.683736	-0.544932	-4.417739	0.047711	0.133145	0.071779	-0.892358	0.304577	0.240529	-0.451699	0.450595	0.712251	0.292628	0	0
22756	8.659971	-0.616074	-4.344849	0.044680	0.061779	0.033334	-0.891262	0.306493	0.239222	-0.452463	0.450471	0.711920	0.292442	0	0
22757	8.603192	-0.676045	-4.183692	0.102501	-0.003452	0.012429	-0.893820	0.306471	0.237546	-0.452935	0.450139	0.712165	0.291625	0	0
22758	8.517999	-0.751323	-3.951522	0.175167	-0.121575	-0.064341	-0.893265	0.307854	0.238477	-0.452695	0.449260	0.713484	0.290125	0	0
22759	8.710093	-0.810033	-4.014646	0.211379	-0.147171	-0.145863	-0.893797	0.306073	0.239786	-0.452169	0.447723	0.715402	0.288596	0	0
22760	8.819017	-0.685502	-4.315017	0.216717	-0.144510	-0.221062	-0.894768	0.304648	0.239848	-0.451491	0.445596	0.717635	0.287401	0	0
22761	9.010081	-0.547286	-4.594215	0.199477	-0.199136	-0.244809	-0.896139	0.303356	0.243179	-0.450243	0.443545	0.720180	0.286164	0	0
22762	9.504745	-0.396544	-4.882270	0.144006	-0.161416	-0.270544	-0.897796	0.301027	0.244324	-0.448969	0.441429	0.722483	0.285632	0	0
22763	9.503542	-0.138343	-5.146249	0.130893	-0.168116	-0.280618	-0.898327	0.300036	0.247099	-0.447526	0.439331	0.724833	0.285178	0	0
22764	9.375958	-0.017477	-4.870152	0.165666	-0.309133	-0.264726	-0.898683	0.295926	0.248969	-0.445281	0.437569	0.727814	0.283805	0	0
22765	9.045091	0.230734	-4.759538	-0.041149	-0.441010	-0.252101	-0.897887	0.292471	0.254693	-0.441168	0.437203	0.730742	0.283268	0	0
22766	8.841206	0.733658	-4.540899	-0.140021	-0.430648	-0.252265	-0.898062	0.289321	0.263278	-0.436715	0.437212	0.733308	0.283522	0	0
22767	8.671751	0.939327	-4.417276	-0.156590	-0.323086	-0.265314	-0.896403	0.285245	0.269663	-0.432903	0.436900	0.735415	0.284391	0	0
22768	8.704128	1.071412	-4.337914	-0.067540	-0.136824	-0.305780	-0.896156	0.279309	0.273396	-0.430756	0.435353	0.737116	0.285618	0	0
22769	9.284851	1.086840	-4.347454	-0.058626	0.078651	-0.336256	-0.898906	0.273980	0.274504	-0.430119	0.432934	0.738055	0.287821	0	0
22770	9.407660	1.183682	-4.399726	0.095796	0.182142	-0.318644	-0.903400	0.270018	0.271750	-0.430984	0.429666	0.738890	0.289277	0	0
22771	9.335636	1.130746	-4.032634	0.362984	0.131153	-0.310714	-0.904267	0.267614	0.265377	-0.432612	0.425452	0.740685	0.288483	0	0
22772	8.960357	1.050050	-3.606071	0.492412	0.009458	-0.315855	-0.904819	0.264752	0.262371	-0.433886	0.420969	0.743366	0.286242	0	0
22773	8.488773	0.905795	-3.451690	0.451034	-0.069474	-0.350801	-0.907337	0.261708	0.260788	-0.434265	0.416624	0.746405	0.284108	0	0
22774	8.123025	1.005028	-3.425287	0.329645	-0.043035	-0.341968	-0.910270	0.257953	0.259165	-0.434369	0.412778	0.748916	0.282953	0	0
22775	8.201312	1.148086	-3.644679	0.256135	0.047546	-0.328458	-0.912637	0.255253	0.259302	-0.434861	0.409093	0.750764	0.282654	0	0
22776	8.326792	1.253531	-3.977195	0.260150	0.164921	-0.257950	-0.913898	0.253076	0.257195	-0.436455	0.405584	0.751798	0.282504	0	0
22777	8.637477	1.221674	-4.295793	0.257886	0.260100	-0.215844	-0.917293	0.249285	0.250617	-0.438855	0.402121	0.752239	0.282562	0	0
22778	9.156428	1.274350	-4.517762	0.247714	0.256615	-0.185462	-0.920168	0.249333	0.244700	-0.441282	0.398932	0.752524	0.282545	0	0
22779	9.232801	1.323875	-4.633824	0.270511	0.130593	-0.141151	-0.921033	0.247849	0.240084	-0.442956	0.396326	0.753250	0.281657	0	0
22780	9.005100	1.156828	-4.715772	0.211607	0.013050	-0.143912	-0.921599	0.246263	0.237441	-0.443515	0.394287	0.754328	0.280753	0	0
22781	8.634109	1.173908	-4.709033	0.076034	-0.030704	-0.146021	-0.922859	0.245545	0.237833	-0.443185	0.392955	0.755232	0.280711	0	0
22782	8.104456	1.274378	-4.688569	-0.051381	-0.026435	-0.120684	-0.924543	0.244697	0.238079	-0.442471	0.392368	0.755649	0.281534	0	0
22783	8.008421	1.372005	-4.684341	-0.073099	-0.002888	-0.113428	-0.924754	0.240700	0.240521	-0.441854	0.391863	0.755881	0.282582	0	0
22784	8.008322	1.420959	-4.717835	-0.089182	0.072219	-0.106232	-0.925019	0.239134	0.240284	-0.441777	0.391274	0.755695	0.284012	0	0
22785	8.300031	1.457682	-4.716428	-0.081081	0.167721	-0.086111	-0.925298	0.236726	0.236737	-0.442490	0.390524	0.755041	0.285667	0	0
22786	8.492178	1.481809	-4.808000	-0.059005	0.173929	-0.082364	-0.926610	0.238038	0.233858	-0.443364	0.389689	0.754394	0.287159	0	0
22787	8.455805	1.326365	-4.771420	-0.037959	0.145898	-0.045608	-0.927177	0.236459	0.231074	-0.444193	0.389114	0.753798	0.288222	0	0
22788	8.368440	1.196350	-4.795571	-0.096235	0.095468	-0.031002	-0.928297	0.235350	0.230591	-0.444476	0.389055	0.753187	0.289459	0	0
22789	8.209489	1.187563	-4.780022	-0.171786	0.053832	0.022100	-0.927759	0.235768	0.227779	-0.444282	0.389849	0.752348	0.290868	0	0
22790	8.123231	1.170244	-4.709274	-0.225716	0.014745	0.062411	-0.928483	0.237872	0.229051	-0.443721	0.391299	0.751351	0.292349	0	0
22791	8.028902	1.228299	-4.468647	-0.256303	-0.040358	0.122996	-0.928746	0.237492	0.231012	-0.442777	0.393498	0.750282	0.293573	0	0
22792	8.094057	1.438110	-4.235411	-0.275119	-0.069302	0.177199	-0.927084	0.240462	0.231466	-0.441720	0.396268	0.749051	0.294581	0	0
22793	8.258834	1.608516	-4.189736	-0.305124	-0.021933	0.249620	-0.924408	0.243005	0.234431	-0.441082	0.399566	0.747240	0.295680	0	0
22794	8.456409	1.697397	-4.230363	-0.307192	-0.005116	0.308371	-0.923453	0.247178	0.236949	-0.440751	0.403259	0.745085	0.296596	0	0
22795	8.692278	1.801098	-4.310974	-0.238138	-0.058128	0.330679	-0.922937	0.251182	0.237195	-0.440337	0.406959	0.743280	0.296685	0	0
22796	8.707428	1.760081	-4.514711	-0.149695	-0.143769	0.327309	-0.919990	0.254853	0.240512	-0.439655	0.410494	0.742103	0.295772	0	0
22797	8.529145	1.567920	-4.738771	-0.060136	-0.235410	0.331222	-0.915640	0.260297	0.245343	-0.438639	0.413925	0.741580	0.293804	0	0
22798	8.671901	1.353020	-4.883196	-0.045244	-0.284970	0.344167	-0.915258	0.265985	0.249378	-0.437373	0.417530	0.741235	0.291452	0	0
22799	8.940426	1.175443	-4.983770	0.030798	-0.316991	0.384767	-0.911910	0.272978	0.255165	-0.436267	0.421182	0.741082	0.288225	0	0
22800	9.295250	1.044381	-5.162150	0.083851	-0.247927	0.445371	-0.908296	0.279927	0.258823	-0.436088	0.424847	0.740490	0.284617	0	0
22801	9.722130	0.708341	-5.284173	0.221707	-0.181906	0.460250	-0.905436	0.289557	0.260814	-0.436985	0.427817	0.739935	0.280202	0	0
22802	9.967717	0.409395	-5.184193	0.253019	-0.168022	0.396067	-0.900725	0.298020	0.262574	-0.437955	0.430129	0.739645	0.275882	0	0
22803	10.039351	0.310711	-4.916977	0.409329	-0.302767	0.301167	-0.899685	0.304909	0.262429	-0.438298	0.431409	0.740778	0.270241	0	0
22804	9.921987	0.073040	-5.034913	0.354608	-0.311749	0.237692	-0.894371	0.311554	0.265909	-0.438181	0.432473	0.742037	0.265228	0	0
22805	9.658216	-0.113398	-5.098730	0.201304	-0.291797	0.249198	-0.893305	0.318031	0.268287	-0.437543	0.434228	0.742750	0.261390	0	0
22806	9.071290	-0.254960	-4.903785	0.048378	-0.321007	0.280914	-0.889084	0.321540	0.271582	-0.436126	0.436959	0.743025	0.258409	0	0
22807	8.557010	-0.128004	-4.156652	-0.010733	-0.366218	0.267039	-0.884565	0.325894	0.278042	-0.434044	0.439950	0.743405	0.255734	0	0
22808	7.970643	0.005064	-4.005833	-0.068705	-0.352753	0.288823	-0.880750	0.329442	0.283609	-0.431879	0.443314	0.743452	0.253441	0	0
22809	7.376562	-0.011507	-3.544098	-0.112047	-0.305081	0.306894	-0.880077	0.334940	0.288479	-0.429891	0.446866	0.743100	0.251610	0	0
22810	6.937365	-0.270712	-3.514869	-0.252271	-0.134876	0.313550	-0.877816	0.337973	0.293321	-0.428572	0.450637	0.741608	0.251536	0	0
22811	7.181748	-0.548041	-3.578959	-0.308760	0.103849	0.296547	-0.873177	0.340719	0.294439	-0.428697	0.453910	0.739024	0.253037	0	0
22812	7.786816	-0.621700	-3.829126	-0.354675	0.360184	0.263129	-0.873781	0.343076	0.293460	-0.430433	0.456480	0.735344	0.256168	0	0
22813	8.541636	-0.465324	-4.131706	-0.279481	0.535716	0.252168	-0.873603	0.346873	0.286332	-0.433741	0.458171	0.731135	0.259596	0	0
22814	9.689617	-0.409954	-4.343364	-0.247197	0.650364	0.215601	-0.873980	0.348490	0.276948	-0.437936	0.459141	0.726634	0.263447	0	0
22815	10.385269	-0.296494	-4.489417	-0.210436	0.548384	0.197653	-0.876059	0.351488	0.269225	-0.441479	0.460058	0.722733	0.266644	0	0
22816	10.461496	-0.217446	-4.636683	-0.123630	0.271007	0.152412	-0.876415	0.354445	0.264741	-0.443298	0.461002	0.720471	0.268115	0	0
22817	9.892709	-0.237640	-4.639699	-0.096459	0.005148	0.099541	-0.876136	0.355259	0.265639	-0.443171	0.462143	0.719705	0.268416	0	0
22818	9.160137	-0.271439	-4.627015	-0.093708	-0.136505	0.079419	-0.876437	0.358290	0.268380	-0.441994	0.463517	0.719659	0.268112	0	0
22819	8.409079	-0.384535	-4.478888	-0.080201	-0.165150	0.108673	-0.873282	0.357189	0.272246	-0.440739	0.465106	0.719644	0.267466	0	0
22820	7.965854	-0.474361	-4.419417	0.013293	-0.027216	0.136051	-0.872726	0.358299	0.272877	-0.440994	0.466120	0.719135	0.266649	0	0
22821	7.798368	-0.524036	-4.244391	0.141518	0.110713	0.162651	-0.872086	0.362398	0.271145	-0.442896	0.466381	0.718239	0.265450	0	0
22822	7.995358	-0.621935	-4.281383	0.235917	0.269425	0.152515	-0.871316	0.367096	0.268883	-0.446357	0.465738	0.716921	0.264343	0	0
22823	8.318003	-0.604261	-4.322320	0.277628	0.329488	0.132386	-0.870848	0.369913	0.261124	-0.450372	0.464586	0.715536	0.263313	0	0
22824	8.578670	-0.631228	-4.257364	0.326227	0.330496	0.067387	-0.874085	0.374015	0.251782	-0.454450	0.462744	0.714554	0.262212	0	0
22825	8.699081	-0.649025	-4.259567	0.436454	0.252768	0.022789	-0.874908	0.378557	0.244427	-0.458344	0.460268	0.714411	0.260175	0	0
22826	8.732125	-0.830980	-4.271652	0.427306	0.173648	-0.039521	-0.874104	0.378270	0.238312	-0.461469	0.457593	0.714868	0.258106	0	0
22827	8.731879	-0.915916	-4.267365	0.423490	0.096674	-0.107321	-0.876999	0.380297	0.233085	-0.463831	0.454632	0.715974	0.256031	0	0
22828	8.649724	-0.900307	-4.302839	0.422447	0.032339	-0.140269	-0.879563	0.379384	0.229087	-0.465645	0.451602	0.717505	0.253805	0	0
22829	8.553999	-0.973955	-4.186210	0.492849	-0.019444	-0.171277	-0.879335	0.380231	0.223473	-0.467305	0.448137	0.719585	0.250990	0	0
22830	8.650519	-1.072430	-4.127658	0.506986	0.007612	-0.193307	-0.880749	0.378657	0.220839	-0.469165	0.444374	0.721646	0.248280	0	0
22831	8.631061	-1.089049	-4.143948	0.502474	0.052152	-0.230098	-0.883029	0.378394	0.218154	-0.471211	0.440237	0.723636	0.245974	0	0
22832	8.818774	-1.089955	-4.175129	0.459391	0.039768	-0.266825	-0.884170	0.376606	0.213946	-0.472881	0.436064	0.725709	0.244086	0	0
22833	9.044825	-1.012702	-4.267622	0.416369	-0.002390	-0.297979	-0.886577	0.373740	0.208692	-0.473962	0.431952	0.728001	0.242471	0	0
22834	9.006386	-0.997998	-4.258842	0.348120	-0.080609	-0.310839	-0.889666	0.369669	0.204784	-0.474148	0.428245	0.730535	0.241058	0	0
22835	8.880659	-0.954910	-4.331156	0.269392	-0.172894	-0.303528	-0.892330	0.367983	0.204846	-0.473318	0.425183	0.733272	0.239796	0	0
22836	8.735615	-0.857956	-4.431383	0.203170	-0.266404	-0.307197	-0.894393	0.364493	0.206346	-0.471513	0.422624	0.736289	0.238626	0	0
22837	8.586233	-0.808153	-4.449626	0.188274	-0.325090	-0.310828	-0.893725	0.359900	0.211859	-0.469184	0.420240	0.739551	0.237336	0	0
22838	8.638171	-0.777379	-4.601130	0.211053	-0.322844	-0.349314	-0.896197	0.356325	0.215199	-0.466873	0.417452	0.742994	0.236059	0	0
22839	8.703923	-0.843139	-4.794844	0.237331	-0.323904	-0.394224	-0.897793	0.350445	0.218387	-0.464534	0.414196	0.746676	0.234785	0	0
22840	8.977762	-0.804543	-4.923194	0.249228	-0.331063	-0.428077	-0.901677	0.346878	0.222024	-0.462108	0.410634	0.750530	0.233540	0	0
22841	9.674537	-0.606601	-5.580829	0.172180	-0.174550	-0.452168	-0.903131	0.340866	0.224919	-0.460457	0.406872	0.753562	0.233620	0	0
22842	9.506898	-0.305467	-5.884198	0.207816	-0.110006	-0.424671	-0.906027	0.335165	0.224873	-0.459501	0.402993	0.756243	0.233564	0	0
22843	9.037708	-0.446593	-5.423115	0.303823	-0.277242	-0.374780	-0.907386	0.331412	0.225642	-0.457759	0.399431	0.759703	0.231867	0	0
22844	8.677900	-0.467510	-4.581272	0.017268	-0.444987	-0.329249	-0.908392	0.325384	0.231647	-0.453705	0.397897	0.763057	0.231463	0	0
22845	8.083074	-0.004728	-4.418324	-0.134822	-0.368640	-0.307695	-0.909678	0.319612	0.238379	-0.449651	0.397036	0.765610	0.232417	0	0
22846	7.639870	0.232239	-4.494409	-0.041360	-0.193876	-0.249128	-0.910452	0.316666	0.243017	-0.447447	0.395788	0.767342	0.233087	0	0
22847	7.774399	0.085667	-4.485903	0.003822	-0.048415	-0.251102	-0.909001	0.314037	0.243405	-0.446517	0.393983	0.768537	0.233988	0	0
22848	8.266644	0.281022	-4.483715	0.109534	0.087244	-0.244548	-0.911773	0.308970	0.242123	-0.447071	0.391435	0.769335	0.234586	0	0
22849	8.605478	0.515076	-4.393408	0.184007	0.176925	-0.238006	-0.914038	0.306361	0.237449	-0.448606	0.388389	0.769881	0.234927	0	0
22850	8.703129	0.743892	-4.327934	0.260201	0.197344	-0.228652	-0.916313	0.304475	0.232680	-0.450621	0.385021	0.770459	0.234718	0	0
22851	8.598166	0.896440	-4.255380	0.308079	0.141998	-0.244982	-0.917590	0.301599	0.227272	-0.452338	0.381432	0.771456	0.233999	0	0
22852	8.301414	1.036430	-4.050127	0.277964	0.086401	-0.269762	-0.920426	0.300893	0.224989	-0.453456	0.377916	0.772709	0.233407	0	0
22853	8.125584	1.216266	-3.805658	0.203443	0.124655	-0.322272	-0.921543	0.297106	0.220514	-0.454449	0.374230	0.773807	0.233776	0	0
22854	8.407493	1.321634	-3.854162	0.155417	0.249737	-0.316982	-0.926333	0.292155	0.214585	-0.456245	0.370507	0.774186	0.234949	0	0
22855	9.018355	1.223603	-4.278623	0.119415	0.417113	-0.278676	-0.929437	0.288044	0.208552	-0.459275	0.366837	0.773562	0.236853	0	0
22856	9.665562	1.171310	-4.696898	0.139088	0.536458	-0.240169	-0.932426	0.284214	0.199702	-0.463383	0.363094	0.772263	0.238850	0	0
22857	10.159701	1.159554	-4.983578	0.252123	0.492362	-0.182889	-0.934747	0.282729	0.189718	-0.467676	0.359345	0.771210	0.239553	0	0
22858	10.066759	0.852849	-5.030412	0.358947	0.257197	-0.134664	-0.934943	0.281859	0.181168	-0.470648	0.356034	0.771314	0.238339	0	0
22859	9.579674	0.534914	-4.936972	0.291061	0.079983	-0.125496	-0.937933	0.279228	0.174235	-0.472019	0.353518	0.772050	0.236987	0	0
22860	8.875134	0.454356	-4.708245	0.176503	-0.031684	-0.087165	-0.940168	0.277113	0.174124	-0.472220	0.352105	0.772899	0.235921	0	0
22861	8.117747	0.442173	-4.486757	0.037059	-0.044947	-0.030689	-0.939340	0.278942	0.174655	-0.471949	0.351813	0.773283	0.235639	0	0
22862	7.820374	0.519835	-4.335030	0.007092	0.010781	0.007654	-0.939326	0.277537	0.174000	-0.472102	0.351838	0.773193	0.235587	0	0
22863	7.825649	0.684857	-4.346228	0.000295	0.145703	0.014794	-0.939772	0.277668	0.171464	-0.473281	0.351623	0.772431	0.236045	0	0
22864	8.153255	0.824199	-4.420375	-0.055750	0.279592	0.027410	-0.938405	0.279778	0.169034	-0.475333	0.351465	0.770846	0.237332	0	0
22865	8.509855	1.051006	-4.521607	-0.094779	0.351271	0.032838	-0.939017	0.280194	0.163684	-0.477799	0.351347	0.768809	0.239157	0	0
22866	8.664287	1.059302	-4.498343	-0.133448	0.348047	0.058496	-0.939652	0.281002	0.156235	-0.480169	0.351624	0.766588	0.241126	0	0
22867	8.664347	0.903099	-4.424482	-0.205479	0.251644	0.041970	-0.940802	0.279801	0.151781	-0.481490	0.352336	0.764711	0.243402	0	0
22868	8.660755	0.910742	-4.269705	-0.329360	0.109987	0.076827	-0.940971	0.281292	0.150743	-0.481381	0.354263	0.763076	0.245938	0	0
22869	8.466649	0.945058	-3.834674	-0.447049	-0.050067	0.141060	-0.938842	0.281879	0.152742	-0.479772	0.357622	0.761688	0.248510	0	0
22870	8.395105	1.086406	-3.488073	-0.501659	-0.150918	0.198023	-0.938564	0.283626	0.155115	-0.477341	0.361927	0.760417	0.250837	0	0
22871	8.667907	1.361642	-3.539961	-0.576346	-0.168767	0.317295	-0.935259	0.284736	0.163649	-0.474773	0.367515	0.758589	0.253114	0	0
22872	8.963338	1.365427	-3.976116	-0.598066	-0.152816	0.392521	-0.933304	0.289499	0.168461	-0.472424	0.373731	0.756309	0.255220	0	0
22873	9.503252	1.189270	-4.504716	-0.540734	-0.135104	0.342211	-0.931040	0.292913	0.174317	-0.470261	0.379217	0.754249	0.257211	0	0
22874	9.892316	1.110747	-4.640554	-0.449989	-0.103916	0.310292	-0.928483	0.295728	0.180559	-0.468588	0.383958	0.752363	0.258750	0	0
22875	9.829392	0.872640	-4.574535	-0.233849	-0.239380	0.193429	-0.926502	0.298349	0.185094	-0.466403	0.387130	0.752107	0.258714	0	0
22876	9.934037	0.484064	-4.588228	-0.132643	-0.369824	0.122222	-0.924351	0.299737	0.191250	-0.463448	0.389644	0.752981	0.257710	0	0
22877	9.603389	-0.032881	-4.745903	-0.017841	-0.518058	0.116096	-0.923738	0.301045	0.199539	-0.459787	0.391935	0.754849	0.255315	0	0
22878	9.058246	-0.471286	-4.320151	-0.012912	-0.538832	0.199458	-0.920875	0.304255	0.209343	-0.456198	0.394891	0.756471	0.252382	0	0
22879	8.456437	-0.716204	-3.825799	-0.111371	-0.499606	0.346774	-0.917020	0.306374	0.217652	-0.452863	0.399283	0.757061	0.249694	0	0
22880	8.038275	-0.942035	-3.584574	-0.195095	-0.423080	0.424360	-0.912654	0.313185	0.226817	-0.449959	0.404449	0.756752	0.247557	0	0
22881	8.244476	-0.919742	-3.727409	-0.366096	-0.221016	0.441182	-0.907154	0.318500	0.233895	-0.447910	0.409983	0.755015	0.247473	0	0
22882	8.602282	-0.459818	-4.392398	-0.459159	0.063585	0.492065	-0.903816	0.323954	0.235904	-0.447741	0.415611	0.751530	0.248994	0	0
22883	8.690108	-0.394024	-4.281724	-0.472250	0.150858	0.542401	-0.903213	0.331594	0.235243	-0.448272	0.421423	0.747377	0.250762	0	0
22884	8.941928	-0.505233	-4.079301	-0.601644	0.074600	0.500105	-0.898868	0.336002	0.237744	-0.447561	0.427678	0.743375	0.253326	0	0
22885	8.924183	-0.317822	-3.942252	-0.649263	-0.006215	0.436828	-0.896128	0.341135	0.241926	-0.445855	0.433842	0.739838	0.256192	0	0
22886	8.721978	-0.170416	-3.977209	-0.728616	-0.041589	0.415604	-0.892315	0.344423	0.246909	-0.443462	0.440277	0.736298	0.259543	0	0
22887	8.652818	-0.254788	-4.158751	-0.761291	-0.037894	0.354939	-0.889443	0.344920	0.253426	-0.440763	0.446356	0.732871	0.263428	0	0
22888	8.627277	-0.261849	-4.341421	-0.798494	0.012712	0.326328	-0.887444	0.347565	0.260368	-0.438161	0.452239	0.729197	0.267894	0	0
22889	9.088564	-0.287107	-4.508599	-0.790018	0.072700	0.294226	-0.885172	0.349062	0.264263	-0.435918	0.457642	0.725373	0.272715	0	0
22890	9.468255	-0.185540	-4.686392	-0.709604	0.128338	0.285214	-0.882340	0.351785	0.269362	-0.434391	0.462464	0.721518	0.277205	0	0
22891	9.395029	-0.246807	-4.780674	-0.582684	0.049120	0.248856	-0.881470	0.351647	0.271893	-0.432760	0.466652	0.718491	0.280580	0	0
22892	9.144411	-0.337701	-4.742908	-0.444959	-0.050388	0.242791	-0.878764	0.352817	0.276471	-0.431024	0.470476	0.716289	0.282492	0	0
22893	8.560357	-0.444181	-4.813548	-0.435741	-0.109706	0.216145	-0.876897	0.353549	0.281455	-0.428822	0.474213	0.714471	0.284191	0	0
22894	8.184616	-0.614991	-4.718482	-0.441669	-0.105975	0.198585	-0.875182	0.355142	0.286494	-0.426556	0.477840	0.712689	0.285994	0	0
22895	8.059096	-0.723484	-4.700002	-0.383928	-0.077459	0.164657	-0.874145	0.354189	0.290955	-0.424664	0.480878	0.711095	0.287681	0	0
22896	8.116810	-0.743197	-4.707120	-0.298728	0.018146	0.194042	-0.873015	0.355773	0.293450	-0.423939	0.483489	0.709191	0.289072	0	0
22897	8.328239	-0.850922	-4.742301	-0.252458	0.100257	0.205040	-0.869635	0.357658	0.294951	-0.424047	0.485732	0.707007	0.290499	0	0
22898	8.506724	-0.847313	-4.741601	-0.235907	0.140698	0.205997	-0.870174	0.359792	0.294330	-0.424516	0.487800	0.704687	0.291983	0	0
22899	8.671186	-0.771477	-4.696532	-0.207227	0.112325	0.186880	-0.870498	0.362963	0.294249	-0.424868	0.489678	0.702657	0.293216	0	0
22900	8.714877	-0.723558	-4.676114	-0.149884	0.061163	0.146718	-0.870547	0.364440	0.290518	-0.425026	0.491168	0.701218	0.293941	0	0
22901	8.623203	-0.717847	-4.691972	-0.104115	0.021555	0.082621	-0.868314	0.367503	0.291821	-0.424936	0.492140	0.700380	0.294443	0	0
22902	8.580583	-0.709103	-4.598531	-0.090859	-0.020780	0.034995	-0.868868	0.366911	0.292356	-0.424471	0.492853	0.699995	0.294835	0	0
22903	8.554489	-0.699883	-4.549185	-0.041630	-0.023833	-0.040148	-0.868307	0.367993	0.293551	-0.424008	0.492833	0.700137	0.295195	0	0
22904	8.571667	-0.639568	-4.534941	0.022763	-0.009595	-0.096920	-0.867878	0.366896	0.292346	-0.423792	0.492106	0.700690	0.295406	0	0
22905	8.610229	-0.583755	-4.557759	0.054622	0.024009	-0.106070	-0.869847	0.365003	0.290546	-0.423944	0.491076	0.701237	0.295604	0	0
22906	8.595336	-0.619478	-4.598499	0.073234	0.014215	-0.128051	-0.870419	0.365182	0.289997	-0.424060	0.489822	0.702006	0.295696	0	0
22907	8.518239	-0.655541	-4.581357	0.047351	-0.033272	-0.133553	-0.871119	0.364886	0.290410	-0.423691	0.488799	0.702906	0.295778	0	0
22908	8.464751	-0.644581	-4.646920	0.020301	-0.065359	-0.150083	-0.870793	0.362505	0.291957	-0.422899	0.487901	0.703923	0.295976	0	0
22909	8.406301	-0.586994	-4.750642	-0.011881	-0.098245	-0.152853	-0.874447	0.360303	0.291146	-0.421725	0.487184	0.705014	0.296236	0	0
22910	8.299717	-0.509659	-4.854850	0.002467	-0.105063	-0.162921	-0.874139	0.358292	0.291017	-0.420710	0.485945	0.706507	0.296156	0	0
22911	8.348357	-0.462000	-4.817710	0.016633	-0.152209	-0.175644	-0.874936	0.355880	0.293564	-0.419222	0.485104	0.708015	0.296043	0	0
22912	8.541801	-0.450577	-5.047098	-0.013427	-0.161365	-0.205014	-0.875756	0.355726	0.296961	-0.417428	0.484215	0.709606	0.296226	0	0
22913	8.924758	-0.367599	-5.106774	-0.017708	-0.137650	-0.230655	-0.877381	0.350551	0.297503	-0.415708	0.483080	0.711210	0.296651	0	0
22914	8.999282	-0.180692	-5.518981	-0.054114	-0.084199	-0.228942	-0.878741	0.348399	0.300780	-0.414205	0.481916	0.712491	0.297570	0	0
22915	8.885463	-0.187981	-5.278051	-0.058794	-0.139807	-0.192178	-0.878406	0.345963	0.303456	-0.412379	0.481229	0.713787	0.298112	0	0
22916	8.666475	-0.025292	-4.998262	-0.151276	-0.230490	-0.150018	-0.879228	0.344889	0.305096	-0.409594	0.481459	0.714992	0.298691	0	0
22917	8.499944	0.103852	-4.776210	-0.230924	-0.221221	-0.117163	-0.878010	0.342246	0.311717	-0.406574	0.482249	0.715737	0.299755	0	0
22918	8.328008	0.360883	-4.683561	-0.238677	-0.149271	-0.104440	-0.878805	0.339554	0.314105	-0.404071	0.482924	0.716107	0.301167	0	0
22919	8.323195	0.497490	-4.740463	-0.230067	-0.091835	-0.095319	-0.877077	0.338284	0.315992	-0.402040	0.483470	0.716211	0.302756	0	0
22920	8.530171	0.515987	-4.781900	-0.230509	-0.038926	-0.117379	-0.879029	0.337357	0.317935	-0.400320	0.483685	0.716209	0.304693	0	0
22921	8.699379	0.587040	-4.744286	-0.190112	0.001384	-0.115479	-0.879687	0.334023	0.318724	-0.399084	0.483636	0.716150	0.306525	0	0
22922	8.853661	0.595597	-4.740338	-0.179237	0.048421	-0.054937	-0.879828	0.334291	0.319167	-0.398423	0.483824	0.715643	0.308266	0	0
22923	8.915510	0.523387	-4.813172	-0.194121	0.053283	0.003751	-0.879525	0.332574	0.318915	-0.397903	0.484482	0.714781	0.309900	0	0
22924	8.810103	0.503541	-4.724816	-0.172617	0.024143	0.058870	-0.880804	0.332894	0.318664	-0.397462	0.485502	0.713854	0.311006	0	0
22925	8.580261	0.570865	-4.561188	-0.217196	-0.004396	0.106508	-0.879247	0.333129	0.319230	-0.396734	0.487160	0.712644	0.312115	0	0
22926	8.220733	0.623710	-4.334832	-0.227353	0.004737	0.137608	-0.877293	0.335773	0.320368	-0.396120	0.489033	0.711220	0.313211	0	0
22927	7.866657	0.675414	-4.026559	-0.190242	0.057000	0.153135	-0.877597	0.337627	0.320770	-0.396103	0.490716	0.709615	0.314241	0	0
22928	7.613533	0.804898	-3.784359	-0.154069	0.105839	0.133832	-0.877076	0.340669	0.320106	-0.396553	0.491942	0.708035	0.315319	0	0
22929	7.634840	1.054869	-3.628932	-0.125342	0.174477	0.108138	-0.877944	0.341727	0.319331	-0.397541	0.492672	0.706380	0.316643	0	0
22930	8.268414	1.186601	-4.018928	-0.151575	0.323387	0.069460	-0.877159	0.343943	0.314930	-0.399284	0.492842	0.704176	0.319084	0	0
22931	8.973318	1.441453	-4.584705	-0.175474	0.481360	0.049155	-0.879059	0.345259	0.309225	-0.401990	0.492364	0.701408	0.322503	0	0
22932	9.612184	1.647933	-4.945425	-0.145260	0.529752	0.010763	-0.881514	0.345328	0.302738	-0.404944	0.491544	0.698562	0.326215	0	0
22933	9.982703	1.585335	-4.993507	-0.103398	0.406579	-0.054954	-0.883527	0.344490	0.297040	-0.407123	0.490263	0.696807	0.329169	0	0
22934	10.011167	1.598119	-5.057292	-0.063031	0.230701	-0.102302	-0.886373	0.341714	0.290096	-0.408131	0.489020	0.696159	0.331136	0	0
22935	9.662603	1.437461	-5.190234	-0.127419	0.105736	-0.104171	-0.889642	0.342392	0.289037	-0.407927	0.488478	0.695780	0.332979	0	0
22936	8.920105	1.148135	-5.106380	-0.196389	-0.006545	-0.073139	-0.890307	0.339502	0.289571	-0.406709	0.488799	0.695484	0.334612	0	0
22937	8.088507	1.062455	-4.790806	-0.252488	-0.067292	-0.043059	-0.889696	0.337634	0.292280	-0.404888	0.489765	0.695088	0.336227	0	0
22938	7.885261	1.085534	-4.597060	-0.213292	-0.034062	-0.016461	-0.889834	0.338944	0.294913	-0.403576	0.490648	0.694554	0.337617	0	0
22939	7.719500	1.173625	-4.568546	-0.175659	0.091206	0.010918	-0.890951	0.337018	0.293528	-0.403407	0.491139	0.693507	0.339253	0	0
22940	7.844953	1.228576	-4.572880	-0.135061	0.225525	0.010820	-0.892659	0.336445	0.291101	-0.404374	0.491003	0.692057	0.341255	0	0
22941	8.167341	1.366210	-4.697569	-0.130864	0.304001	0.023639	-0.893385	0.335770	0.287526	-0.405935	0.490670	0.690232	0.343568	0	0
22942	8.475131	1.404193	-4.798206	-0.143633	0.326259	0.022732	-0.894591	0.337813	0.281434	-0.407584	0.490305	0.688266	0.346073	0	0
22943	8.532916	1.316062	-4.767125	-0.178987	0.270098	0.040186	-0.895178	0.337149	0.277574	-0.408722	0.490388	0.686317	0.348475	0	0
22944	8.645449	1.380620	-4.577671	-0.251696	0.167532	0.034744	-0.897183	0.337325	0.274631	-0.408786	0.491082	0.684553	0.350884	0	0
22945	8.632693	1.485059	-4.402596	-0.303756	0.050512	0.085316	-0.897735	0.335928	0.273982	-0.407955	0.492742	0.682832	0.352873	0	0
22946	8.398588	1.488031	-4.140191	-0.338490	-0.062767	0.133100	-0.896735	0.335987	0.275392	-0.406356	0.495259	0.681206	0.354331	0	0
22947	8.300777	1.648657	-3.770742	-0.344447	-0.145628	0.194715	-0.894585	0.336449	0.279932	-0.404361	0.498510	0.679581	0.355175	0	0
22948	8.434377	1.830541	-4.020936	-0.367317	-0.147808	0.264462	-0.894017	0.338818	0.284182	-0.402489	0.502325	0.677519	0.355866	0	0
22949	8.594598	1.880330	-4.200521	-0.241709	-0.115597	0.305985	-0.889911	0.340057	0.286911	-0.401592	0.505789	0.675556	0.355704	0	0
22950	8.818350	1.609705	-4.751730	-0.140290	-0.110479	0.263035	-0.887959	0.344173	0.290266	-0.401097	0.508535	0.674135	0.355041	0	0
22951	9.448768	1.531243	-4.838622	-0.051407	-0.026385	0.224660	-0.886158	0.347550	0.291168	-0.401467	0.510360	0.672890	0.354367	0	0
22952	9.401599	1.155262	-5.167820	0.127087	0.028847	0.185381	-0.887057	0.350785	0.289963	-0.402993	0.511009	0.672245	0.352921	0	0
22953	9.660737	1.073792	-4.656290	0.315599	-0.041819	0.126279	-0.884564	0.352906	0.286956	-0.404779	0.510742	0.672855	0.350090	0	0
22954	9.570940	0.961586	-4.380710	0.470243	-0.194057	0.108443	-0.884891	0.355559	0.285709	-0.406277	0.510254	0.674693	0.345497	0	0
22955	9.301293	0.702100	-4.239463	0.579799	-0.310558	0.110580	-0.881860	0.361558	0.285489	-0.407525	0.509718	0.677355	0.339560	0	0
22956	9.093476	0.302148	-4.144925	0.552089	-0.306542	0.167299	-0.879070	0.364266	0.285066	-0.408849	0.509645	0.679582	0.333575	0	0
22957	8.846811	-0.087264	-4.092343	0.427879	-0.215845	0.164041	-0.879553	0.368729	0.285067	-0.410117	0.509736	0.681023	0.328909	0	0
22958	8.877046	-0.038554	-3.943394	0.374982	-0.154989	0.164778	-0.877929	0.373379	0.283501	-0.411539	0.509840	0.682016	0.324891	0	0
22959	8.976493	0.074244	-3.907730	0.354728	-0.028725	0.148062	-0.874870	0.376561	0.282113	-0.413643	0.509491	0.682501	0.321731	0	0
22960	9.147384	0.124600	-3.954856	0.280579	0.032960	0.105655	-0.874371	0.379334	0.278175	-0.415662	0.508960	0.682694	0.319551	0	0
22961	9.138708	0.232737	-3.876530	0.271660	-0.004207	0.049744	-0.874263	0.380590	0.275987	-0.417189	0.508193	0.683297	0.317486	0	0
22962	8.826366	0.150420	-3.722870	0.215380	-0.041738	0.000984	-0.875274	0.380457	0.273156	-0.418029	0.507446	0.684120	0.315802	0	0
22963	8.494858	0.043654	-3.544497	0.123066	-0.060059	-0.028615	-0.875848	0.380780	0.272615	-0.418169	0.506936	0.684876	0.314795	0	0
22964	8.356589	-0.065289	-3.305731	0.125255	-0.033151	-0.017684	-0.877268	0.380039	0.270600	-0.418549	0.506408	0.685469	0.313846	0	0
22965	8.375483	-0.201338	-3.297662	0.148029	0.033723	-0.028775	-0.877546	0.379886	0.270876	-0.419459	0.505494	0.685908	0.313145	0	0
22966	8.624365	-0.214724	-3.514792	0.167583	0.175622	-0.030753	-0.877148	0.379630	0.267174	-0.421439	0.504048	0.685817	0.313018	0	0
22967	9.090377	-0.110582	-3.748939	0.238634	0.296627	-0.054552	-0.879317	0.379409	0.260667	-0.424525	0.501744	0.685552	0.313128	0	0
22968	9.690705	-0.138007	-4.008290	0.319037	0.337585	-0.063516	-0.881925	0.379816	0.253212	-0.428263	0.498909	0.685398	0.312907	0	0
22969	9.850768	-0.180625	-4.169147	0.443596	0.276305	-0.121876	-0.886100	0.378980	0.242295	-0.432007	0.495310	0.686169	0.311786	0	0
22970	9.756442	-0.101303	-4.247230	0.540483	0.120116	-0.178338	-0.888115	0.378156	0.236315	-0.434973	0.491380	0.688179	0.309440	0	0
22971	9.361275	-0.059523	-4.261165	0.634562	-0.006572	-0.205560	-0.889269	0.377508	0.232320	-0.437426	0.487223	0.691134	0.305952	0	0
22972	8.894451	-0.125659	-4.147517	0.636122	-0.052385	-0.211100	-0.890571	0.376100	0.226296	-0.439535	0.483145	0.694293	0.302220	0	0
22973	8.610128	-0.221247	-4.103690	0.569862	-0.018017	-0.229713	-0.893960	0.374529	0.224248	-0.441486	0.479100	0.697159	0.299204	0	0
22974	8.588176	-0.235262	-4.131946	0.563107	0.085380	-0.218888	-0.895409	0.374493	0.219586	-0.444142	0.474843	0.699471	0.296653	0	0
22975	8.619021	-0.337083	-4.150672	0.580128	0.179509	-0.208005	-0.898291	0.373786	0.211497	-0.447551	0.470279	0.701336	0.294388	0	0
22976	8.816574	-0.406699	-4.127112	0.626307	0.221049	-0.196020	-0.901445	0.372488	0.203799	-0.451486	0.465455	0.703066	0.291908	0	0
22977	8.855085	-0.416652	-4.128618	0.634466	0.219355	-0.198748	-0.903481	0.371782	0.195419	-0.455415	0.460553	0.704804	0.289379	0	0
22978	8.850476	-0.460888	-4.082839	0.627820	0.181029	-0.204212	-0.904515	0.368866	0.184908	-0.459010	0.455732	0.706693	0.286710	0	0
22979	8.894049	-0.471296	-4.053134	0.583016	0.119277	-0.231719	-0.908075	0.366408	0.177566	-0.461862	0.451079	0.708827	0.284211	0	0
22980	8.879712	-0.447018	-4.047609	0.536929	0.082209	-0.240924	-0.911475	0.363570	0.172040	-0.464203	0.446660	0.711023	0.281881	0	0
22981	8.787802	-0.489673	-4.073436	0.516866	0.067304	-0.237298	-0.912914	0.362941	0.167766	-0.466339	0.442390	0.713184	0.279620	0	0
22982	8.719653	-0.585573	-4.119823	0.483938	0.045187	-0.235524	-0.913765	0.359915	0.162344	-0.468165	0.438337	0.715330	0.277464	0	0
22983	8.701225	-0.669850	-3.974752	0.466075	0.034060	-0.218121	-0.916868	0.356458	0.157626	-0.469865	0.434509	0.717379	0.275312	0	0
22984	8.729778	-0.742590	-3.990787	0.459239	0.056176	-0.202577	-0.917403	0.352171	0.154389	-0.471731	0.430745	0.719228	0.273204	0	0
22985	8.756122	-0.775958	-3.687634	0.403047	0.023600	-0.178768	-0.920824	0.351319	0.149412	-0.473169	0.427505	0.720949	0.271260	0	0
22986	8.922991	-0.798375	-3.911418	0.339510	0.022752	-0.160513	-0.922552	0.350994	0.144876	-0.474382	0.424673	0.722428	0.269654	0	0
22987	9.052646	-0.759452	-3.988479	0.322118	-0.012540	-0.122837	-0.923243	0.348652	0.143037	-0.475351	0.422306	0.723842	0.267866	0	0
22988	9.041895	-0.784267	-4.121092	0.295808	-0.062930	-0.109973	-0.923654	0.346722	0.141504	-0.475885	0.420260	0.725382	0.265962	0	0
22989	8.954511	-0.784981	-4.202372	0.259106	-0.146135	-0.071395	-0.924488	0.345854	0.141882	-0.475748	0.418915	0.727032	0.263815	0	0
22990	8.789824	-0.821399	-4.293071	0.199401	-0.188234	-0.042127	-0.925599	0.345221	0.143411	-0.475150	0.418116	0.728631	0.261740	0	0
22991	8.847194	-0.769779	-4.374592	0.189615	-0.255278	-0.059454	-0.924882	0.345284	0.144824	-0.473950	0.417469	0.730555	0.259578	0	0
22992	8.870901	-0.620486	-4.488035	0.184957	-0.297477	-0.092402	-0.925125	0.344262	0.148161	-0.472362	0.416623	0.732844	0.257369	0	0
22993	8.858209	-0.555859	-4.598253	0.202365	-0.377011	-0.117929	-0.926766	0.342100	0.151724	-0.470158	0.415792	0.735600	0.254873	0	0
22994	8.966323	-0.463381	-4.678990	0.205739	-0.437481	-0.122377	-0.925295	0.341214	0.157602	-0.467534	0.414968	0.738701	0.252060	0	0
22995	9.099744	-0.334844	-4.929525	0.165361	-0.425707	-0.162805	-0.926356	0.338960	0.162852	-0.464684	0.414085	0.741746	0.249832	0	0
22996	9.266562	-0.220588	-5.217635	0.149697	-0.358660	-0.173907	-0.925853	0.335708	0.167459	-0.462249	0.412959	0.744500	0.248011	0	0
22997	9.169370	-0.138010	-5.355977	0.140654	-0.316289	-0.174004	-0.926638	0.332429	0.170093	-0.460062	0.411820	0.746997	0.246461	0	0
22998	8.763267	-0.143754	-4.896371	0.196774	-0.369224	-0.155535	-0.926837	0.329555	0.176005	-0.457763	0.410648	0.749802	0.244167	0	0
22999	8.284502	-0.221509	-4.453841	0.079831	-0.430769	-0.108056	-0.927068	0.327393	0.179129	-0.454614	0.410546	0.752378	0.242291	0	0
23000	7.853039	-0.202921	-4.167046	0.007684	-0.364557	-0.074435	-0.925297	0.325874	0.186098	-0.451760	0.410811	0.754349	0.241051	0	0
23001	7.736645	-0.149609	-4.283121	-0.030250	-0.231290	-0.069237	-0.925675	0.324682	0.189992	-0.449744	0.411008	0.755576	0.240640	0	0
23002	8.023973	-0.192346	-4.501880	-0.013355	-0.114560	-0.065671	-0.925346	0.323480	0.193879	-0.448700	0.410843	0.756314	0.240553	0	0
23003	8.543497	-0.165061	-4.639493	0.031858	-0.024453	-0.094974	-0.926467	0.322637	0.193837	-0.448439	0.410067	0.756863	0.240637	0	0
23004	8.936652	0.041261	-4.679421	0.065765	0.027423	-0.131573	-0.927869	0.320463	0.191731	-0.448639	0.408689	0.757432	0.240819	0	0
23005	9.053349	0.292297	-4.653163	0.149068	0.023299	-0.127665	-0.928156	0.319432	0.189404	-0.449139	0.407022	0.758179	0.240358	0	0
23006	8.935937	0.413923	-4.618992	0.182444	-0.038775	-0.138517	-0.929527	0.315749	0.188761	-0.449296	0.405217	0.759352	0.239412	0	0
23007	8.705371	0.511782	-4.561421	0.112187	-0.066661	-0.162499	-0.931772	0.314616	0.189137	-0.448877	0.403662	0.760549	0.239022	0	0
23008	8.269234	0.652101	-4.307475	0.077623	-0.062381	-0.188331	-0.931296	0.310590	0.189022	-0.448305	0.402009	0.761767	0.239002	0	0
23009	7.895849	0.703996	-4.003310	0.110761	-0.024932	-0.217753	-0.931686	0.308003	0.189147	-0.448061	0.399936	0.762989	0.239039	0	0
23010	7.889195	0.859137	-3.994803	0.150183	0.093457	-0.260049	-0.935321	0.303829	0.187504	-0.448787	0.397048	0.763952	0.239417	0	0
23011	8.428327	0.894785	-4.403632	0.133015	0.319907	-0.241063	-0.936710	0.299453	0.183420	-0.451201	0.393861	0.763758	0.240759	0	0
23012	9.109558	0.914919	-4.815461	0.133600	0.484601	-0.236596	-0.940401	0.295340	0.174701	-0.454882	0.390292	0.762789	0.242708	0	0
23013	9.743729	0.899266	-5.066339	0.165929	0.498839	-0.227250	-0.941853	0.292926	0.165783	-0.458799	0.386607	0.761770	0.244429	0	0
23014	9.955085	0.842887	-5.132584	0.196437	0.353651	-0.201231	-0.945263	0.287494	0.154571	-0.461790	0.383303	0.761382	0.245208	0	0
23015	9.678808	0.428069	-5.158773	0.185806	0.184437	-0.173585	-0.946968	0.284911	0.149186	-0.463502	0.380688	0.761620	0.245311	0	0
23016	9.161552	0.218087	-4.962049	0.112207	0.057473	-0.142471	-0.949064	0.282535	0.148491	-0.464048	0.378951	0.762148	0.245329	0	0
23017	8.488149	0.235200	-4.799068	0.011305	-0.019831	-0.109653	-0.948495	0.282110	0.148176	-0.463692	0.378132	0.762656	0.245685	0	0
23018	7.708897	0.257629	-4.615186	-0.080041	-0.033285	-0.067764	-0.950144	0.278798	0.148834	-0.463001	0.378076	0.762848	0.246477	0	0
23019	7.615563	0.549849	-4.655685	-0.104135	0.067173	-0.053264	-0.950380	0.276140	0.150369	-0.463008	0.378007	0.762456	0.247780	0	0
23020	7.705108	0.866294	-4.429912	-0.160198	0.194434	-0.038816	-0.951814	0.276675	0.148717	-0.463816	0.377989	0.761277	0.249915	0	0
23021	7.968805	0.949743	-4.642133	-0.164392	0.304086	-0.070131	-0.950976	0.274864	0.144347	-0.465350	0.377475	0.759692	0.252647	0	0
23022	8.349424	1.093588	-4.718234	-0.214286	0.381334	-0.095938	-0.950832	0.271659	0.139330	-0.467219	0.376796	0.757703	0.256159	0	0
23023	8.532595	1.141015	-4.734437	-0.222255	0.393969	-0.121618	-0.952283	0.270697	0.133052	-0.469067	0.375918	0.755720	0.259901	0	0
23024	8.523097	1.070104	-4.686234	-0.258040	0.310763	-0.083029	-0.952828	0.266199	0.128244	-0.470255	0.375708	0.753871	0.263406	0	0
23025	8.383622	0.897419	-4.575860	-0.294337	0.176842	-0.059085	-0.955352	0.263591	0.126547	-0.470339	0.376197	0.752460	0.266574	0	0
23026	8.210255	0.879585	-4.240982	-0.306006	0.063065	-0.003903	-0.955076	0.263363	0.125256	-0.469679	0.377454	0.751332	0.269129	0	0
23027	8.191473	1.079532	-3.951529	-0.331879	0.014998	0.062227	-0.952627	0.261734	0.128388	-0.468718	0.379455	0.750108	0.271395	0	0
23028	8.122066	1.262804	-3.657876	-0.267924	-0.005943	0.132146	-0.953070	0.263977	0.129665	-0.468042	0.381736	0.748876	0.272761	0	0
23029	8.613647	1.427615	-3.728327	-0.212006	0.000915	0.170916	-0.953073	0.265054	0.131149	-0.467718	0.384020	0.747617	0.273564	0	0
23030	9.238897	1.439359	-4.208168	-0.209866	0.039362	0.177407	-0.950259	0.266158	0.131191	-0.467719	0.386237	0.746147	0.274453	0	0
23031	10.185899	1.284976	-4.766343	-0.180726	0.154818	0.158177	-0.951124	0.268128	0.132314	-0.468622	0.387850	0.744292	0.275673	0	0
23032	10.522221	1.069768	-4.809310	-0.009825	0.129160	0.118215	-0.950462	0.270106	0.129882	-0.469898	0.388440	0.743171	0.275694	0	0
23033	10.587205	0.806708	-4.397986	0.181086	-0.024248	0.087619	-0.949069	0.270870	0.128501	-0.470675	0.388320	0.743421	0.273858	0	0
23034	10.124691	0.273138	-4.152278	0.339085	-0.335028	0.071724	-0.949351	0.272469	0.131153	-0.469721	0.388188	0.745612	0.269694	0	0
23035	9.654472	0.009421	-3.771668	0.329207	-0.511697	0.130576	-0.947332	0.274601	0.139764	-0.467542	0.389001	0.748360	0.264651	0	0
23036	9.061543	-0.239792	-3.683484	0.156773	-0.529434	0.218185	-0.944355	0.278228	0.146902	-0.464788	0.391313	0.750361	0.260393	0	0
23037	8.804433	-0.298455	-3.874739	0.051116	-0.397029	0.256233	-0.940921	0.280605	0.155939	-0.462687	0.394043	0.751305	0.257278	0	0
23038	8.692261	-0.153888	-4.106322	-0.015890	-0.239133	0.266853	-0.939265	0.286130	0.159951	-0.461540	0.396753	0.751287	0.255219	0	0
23039	8.838584	0.205458	-4.034570	0.047210	-0.150249	0.224720	-0.938154	0.289815	0.163570	-0.461187	0.398621	0.751182	0.253246	0	0
23040	8.806046	0.213355	-3.883540	-0.051994	-0.183158	0.178699	-0.935332	0.291538	0.165634	-0.460083	0.400683	0.751154	0.252081	0	0
23041	8.672338	0.117026	-3.683510	-0.147808	-0.230287	0.123493	-0.933917	0.293104	0.168409	-0.458089	0.402884	0.751317	0.251717	0	0
23042	8.368178	-0.148175	-3.640047	-0.239761	-0.215994	0.102994	-0.932462	0.293773	0.174810	-0.455785	0.405314	0.751258	0.252174	0	0
23043	8.213346	-0.377722	-3.621259	-0.254264	-0.138433	0.099099	-0.931595	0.294719	0.178684	-0.453983	0.407579	0.750816	0.253089	0	0
23044	8.384491	-0.562637	-3.846263	-0.277413	-0.060008	0.113610	-0.929873	0.295345	0.182955	-0.452715	0.409860	0.749893	0.254411	0	0
23045	8.873715	-0.474191	-4.187662	-0.189271	0.072542	0.111847	-0.929037	0.295803	0.182126	-0.452788	0.411384	0.748595	0.255638	0	0
23046	9.438172	-0.338424	-4.480841	-0.146085	0.212699	0.139373	-0.928366	0.297330	0.180091	-0.454163	0.412559	0.746657	0.256973	0	0
23047	9.916516	-0.232426	-4.679203	-0.127928	0.213086	0.134020	-0.928374	0.297242	0.178953	-0.455592	0.413606	0.744776	0.258215	0	0
23048	9.642010	-0.167415	-4.680591	-0.049329	0.040918	0.114212	-0.927572	0.300022	0.177703	-0.456016	0.414591	0.743963	0.258230	0	0
23049	9.218763	-0.107384	-4.594320	-0.043266	-0.150661	0.052054	-0.925746	0.300997	0.177747	-0.454873	0.415579	0.744293	0.257706	0	0
23050	8.520345	-0.176299	-4.513093	-0.095421	-0.204148	0.022512	-0.926158	0.302529	0.181812	-0.453044	0.416717	0.744857	0.257461	0	0
23051	7.875153	-0.182548	-4.431032	-0.103267	-0.140130	-0.003439	-0.926092	0.300681	0.187219	-0.451583	0.417535	0.745211	0.257677	0	0
23052	7.623853	-0.325907	-4.458801	-0.044550	-0.047148	-0.007224	-0.925692	0.302674	0.187481	-0.451056	0.417820	0.745313	0.257844	0	0
23053	7.786524	-0.432305	-4.567030	-0.015302	0.100169	-0.023904	-0.924231	0.299724	0.188557	-0.451699	0.417470	0.744894	0.258497	0	0
23054	8.235150	-0.426458	-4.516135	0.074771	0.202771	-0.018285	-0.926390	0.299978	0.184062	-0.453503	0.416484	0.744221	0.258867	0	0
23055	8.716863	-0.466056	-4.529578	0.126055	0.254489	-0.021838	-0.926708	0.299387	0.178646	-0.455885	0.415108	0.743453	0.259097	0	0
23056	8.797832	-0.550321	-4.617699	0.177367	0.202369	-0.014313	-0.925901	0.299884	0.174138	-0.458118	0.413677	0.743024	0.258679	0	0
23057	8.884833	-0.585523	-4.570456	0.202167	0.111552	-0.036126	-0.927903	0.299248	0.170152	-0.459710	0.412213	0.743156	0.257811	0	0
23058	8.855360	-0.535564	-4.663233	0.239288	0.021779	-0.076285	-0.927924	0.300164	0.169077	-0.460693	0.410492	0.743965	0.256465	0	0
23059	8.667990	-0.549892	-4.581438	0.304169	-0.076252	-0.103570	-0.929183	0.298246	0.167553	-0.461128	0.408535	0.745490	0.254370	0	0
23060	8.543627	-0.660409	-4.413252	0.361279	-0.146360	-0.151101	-0.928748	0.297380	0.167494	-0.461162	0.406102	0.747683	0.251756	0	0
23061	8.471044	-0.759387	-4.408768	0.382631	-0.141339	-0.174957	-0.929292	0.295403	0.166951	-0.461236	0.403404	0.749974	0.249129	0	0
23062	8.577480	-0.785245	-4.345282	0.355378	-0.083124	-0.208115	-0.930682	0.293691	0.167140	-0.461561	0.400397	0.752064	0.247069	0	0
23063	8.726318	-0.699950	-4.454160	0.299789	-0.035264	-0.204586	-0.932058	0.289770	0.165492	-0.462010	0.397584	0.753755	0.245616	0	0
23064	8.812450	-0.709240	-4.529907	0.271487	-0.074379	-0.164190	-0.931757	0.287930	0.164807	-0.462168	0.395238	0.755415	0.243999	0	0
23065	8.933092	-0.629878	-4.543564	0.216838	-0.145141	-0.147628	-0.934549	0.285768	0.165831	-0.461589	0.393500	0.757168	0.242467	0	0
23066	8.956404	-0.492090	-4.702961	0.229488	-0.183716	-0.149353	-0.935096	0.284343	0.165748	-0.460789	0.391695	0.759169	0.240648	0	0
23067	9.035782	-0.370454	-4.772772	0.233822	-0.249654	-0.185907	-0.934914	0.283042	0.168780	-0.459382	0.389831	0.761577	0.238747	0	0
23068	9.312196	-0.141919	-4.960368	0.178610	-0.231853	-0.233664	-0.933999	0.279451	0.171379	-0.457789	0.387769	0.763964	0.237535	0	0
23069	9.265645	0.074380	-5.150458	0.152522	-0.215717	-0.286940	-0.935614	0.273947	0.172749	-0.456070	0.385416	0.766394	0.236841	0	0
23070	9.010743	0.134483	-4.797530	0.157256	-0.286426	-0.307040	-0.936377	0.270012	0.177041	-0.453789	0.383002	0.769241	0.235908	0	0
23071	8.880071	0.180945	-4.577358	0.061977	-0.290576	-0.310904	-0.937425	0.265693	0.180463	-0.451077	0.381040	0.771863	0.235724	0	0
23072	8.710099	0.394834	-4.523712	0.027760	-0.233492	-0.294546	-0.939310	0.260914	0.184714	-0.448722	0.379174	0.774089	0.235928	0	0
23073	8.761847	0.435700	-4.704130	0.043683	-0.106746	-0.258919	-0.939232	0.255413	0.185501	-0.447472	0.377252	0.775623	0.236344	0	0
23074	8.776173	0.318755	-4.671610	0.111267	-0.054792	-0.268979	-0.940013	0.251848	0.188118	-0.446864	0.374794	0.777127	0.236465	0	0
23075	8.686417	0.438183	-4.488727	0.153209	-0.060256	-0.272553	-0.943202	0.247011	0.188129	-0.446348	0.372159	0.778749	0.236264	0	0
23076	8.500113	0.524426	-4.312110	0.232169	-0.053831	-0.261419	-0.943029	0.244429	0.187966	-0.446212	0.369193	0.780499	0.235400	0	0
23077	8.233948	0.558170	-4.157005	0.233810	-0.044260	-0.268820	-0.944399	0.239676	0.185698	-0.446120	0.366180	0.782206	0.234610	0	0
23078	7.891519	0.771467	-3.968890	0.244015	-0.024218	-0.298229	-0.944080	0.237071	0.185957	-0.446170	0.362767	0.783978	0.233904	0	0
23079	7.681375	1.045235	-3.838470	0.230784	0.023120	-0.351547	-0.947671	0.230119	0.185273	-0.446389	0.358949	0.785655	0.233748	0	0
23080	7.860247	1.372272	-3.905831	0.200492	0.130811	-0.364532	-0.949763	0.225330	0.181028	-0.447367	0.354706	0.786903	0.234157	0	0
23081	8.503541	1.484281	-4.276994	0.129487	0.295046	-0.333586	-0.950994	0.219525	0.176711	-0.449389	0.350830	0.787033	0.235682	0	0
23082	9.261226	1.561117	-4.797596	0.104956	0.418890	-0.306140	-0.953797	0.214244	0.171026	-0.452359	0.346964	0.786442	0.237690	0	0
23083	9.899835	1.538779	-5.094579	0.171827	0.361102	-0.263581	-0.957227	0.212112	0.162853	-0.455192	0.343272	0.786094	0.238791	0	0
23084	9.855361	1.267837	-5.121253	0.244432	0.163905	-0.232900	-0.958029	0.205346	0.157481	-0.456801	0.339916	0.786717	0.238467	0	0
23085	9.498096	0.881218	-5.037946	0.191115	-0.016845	-0.226433	-0.958567	0.201870	0.155285	-0.456805	0.337320	0.787988	0.237951	0	0
23086	8.823271	0.781307	-5.008529	0.132417	-0.133364	-0.186153	-0.959792	0.199750	0.157855	-0.455790	0.335567	0.789519	0.237296	0	0
23087	7.980897	0.680609	-4.832751	0.053901	-0.172810	-0.141480	-0.959451	0.196482	0.159913	-0.454297	0.334633	0.790880	0.236945	0	0
23088	7.577497	0.749267	-4.677116	0.017584	-0.158665	-0.131553	-0.960257	0.194923	0.162656	-0.452825	0.333885	0.792066	0.236858	0	0
23089	7.471560	1.003519	-4.772949	0.016087	-0.055777	-0.128034	-0.961046	0.191801	0.165017	-0.452159	0.332951	0.792757	0.237134	0	0
23090	7.625614	1.193640	-4.564905	0.024560	0.104499	-0.098839	-0.961907	0.191223	0.162440	-0.452868	0.331814	0.792652	0.237724	0	0
23091	8.047130	1.312247	-4.949470	-0.017248	0.223615	-0.100845	-0.961190	0.188758	0.159729	-0.454367	0.330580	0.791905	0.239069	0	0
23092	8.481677	1.312654	-4.847359	-0.058412	0.245095	-0.102695	-0.964587	0.186173	0.154927	-0.455900	0.329453	0.790969	0.240800	0	0
23093	8.685367	1.371727	-5.018847	-0.092115	0.178257	-0.090676	-0.963613	0.185185	0.151315	-0.456811	0.328745	0.790206	0.242540	0	0
23094	8.588763	1.265469	-5.001433	-0.144596	0.107654	-0.062260	-0.962895	0.182720	0.148605	-0.457066	0.328663	0.789545	0.244314	0	0
23095	8.377439	1.219351	-4.887548	-0.198802	0.018230	-0.027405	-0.964027	0.182479	0.148034	-0.456511	0.329329	0.789040	0.246080	0	0
23096	8.238056	1.197725	-4.829335	-0.293941	-0.020865	0.045845	-0.963868	0.182106	0.149709	-0.455521	0.331096	0.788235	0.248115	0	0
23097	8.199866	1.180286	-4.774879	-0.300074	-0.012427	0.089853	-0.962148	0.181949	0.152373	-0.454672	0.333219	0.787222	0.250040	0	0
23098	8.182552	1.379424	-4.606262	-0.285684	-0.005035	0.150464	-0.960749	0.183871	0.153755	-0.454084	0.335730	0.786001	0.251584	0	0
23099	8.281249	1.511288	-4.365126	-0.270386	0.000756	0.176229	-0.962193	0.185926	0.153331	-0.453644	0.338357	0.784698	0.252923	0	0
23100	8.482649	1.628705	-4.545810	-0.254606	0.029672	0.216645	-0.959082	0.187344	0.155655	-0.453592	0.341150	0.783159	0.254034	0	0
23101	8.593448	1.520008	-4.816370	-0.172352	0.020488	0.213148	-0.960253	0.190780	0.156307	-0.453724	0.343564	0.781874	0.254501	0	0
23102	8.434068	1.438801	-4.825431	-0.059996	-0.066295	0.180424	-0.957881	0.193854	0.157326	-0.453488	0.345433	0.781376	0.253921	0	0
23103	8.228703	1.338757	-4.852221	0.014769	-0.169666	0.180672	-0.957312	0.195154	0.159951	-0.452689	0.347223	0.781534	0.252415	0	0
23104	8.222188	1.156392	-4.993266	0.034847	-0.249162	0.185390	-0.956065	0.199267	0.163595	-0.451359	0.349158	0.782078	0.250435	0	0
23105	8.216233	1.046218	-5.092798	0.093258	-0.253086	0.248800	-0.954652	0.202707	0.169179	-0.450342	0.351330	0.782558	0.247712	0	0
23106	8.416365	0.907316	-5.328247	0.110671	-0.222707	0.279997	-0.952143	0.207136	0.171839	-0.449708	0.353590	0.782822	0.244800	0	0
23107	8.867122	0.844661	-5.594312	0.111053	-0.113605	0.351475	-0.948388	0.213286	0.174171	-0.450083	0.356135	0.782335	0.241960	0	0
23108	9.470054	0.672978	-5.767743	0.170921	-0.008167	0.389143	-0.946774	0.219723	0.174276	-0.451594	0.358447	0.781367	0.238840	0	0
23109	9.502827	0.372664	-5.454493	0.227554	-0.091953	0.324207	-0.945192	0.227805	0.173067	-0.452475	0.360187	0.781137	0.235279	0	0
23110	9.285469	0.410553	-4.912287	0.281321	-0.276410	0.232824	-0.943238	0.231778	0.176413	-0.451901	0.361399	0.782177	0.231029	0	0
23111	8.770862	0.373308	-4.758015	0.183298	-0.340790	0.234456	-0.940032	0.236920	0.178970	-0.450449	0.363206	0.783265	0.227315	0	0
23112	8.475679	0.079924	-4.787537	0.046042	-0.275681	0.259661	-0.936651	0.241190	0.184586	-0.449072	0.365676	0.783638	0.224782	0	0
23113	8.554971	0.006592	-4.786149	-0.010550	-0.146119	0.251091	-0.934969	0.243647	0.186706	-0.448465	0.368038	0.783328	0.223214	0	0
23114	8.756744	0.204521	-4.642642	0.038176	-0.056814	0.218092	-0.933176	0.248666	0.189269	-0.448674	0.369721	0.782838	0.221728	0	0
23115	8.744370	0.276588	-4.404989	0.076928	-0.091594	0.165939	-0.932512	0.252095	0.189478	-0.448624	0.370896	0.782783	0.220056	0	0
23116	8.418489	0.226910	-4.146742	0.072289	-0.145055	0.134745	-0.930570	0.255204	0.189937	-0.448080	0.371963	0.783066	0.218346	0	0
23117	8.124866	0.074701	-4.035301	-0.016900	-0.130654	0.081242	-0.930425	0.256911	0.193158	-0.447188	0.372978	0.783289	0.217644	0	0
23118	7.739179	-0.110139	-3.973772	-0.086472	-0.060018	0.071703	-0.928425	0.256498	0.195096	-0.446579	0.374076	0.783076	0.217777	0	0
23119	7.699059	-0.346152	-4.075262	-0.117049	0.055866	0.043880	-0.927427	0.256700	0.196515	-0.446692	0.374838	0.782383	0.218722	0	0
23120	8.111876	-0.351076	-4.286390	-0.102583	0.220986	0.054739	-0.927753	0.258017	0.193202	-0.448182	0.375261	0.780938	0.220109	0	0
23121	8.938476	-0.347973	-4.590238	-0.034835	0.376516	0.040115	-0.928921	0.258114	0.188687	-0.451096	0.374917	0.778993	0.221628	0	0
23122	9.697717	-0.310447	-4.893757	-0.008547	0.475175	0.054855	-0.928852	0.259599	0.181840	-0.454910	0.374348	0.776589	0.223228	0	0
23123	9.864990	-0.284791	-5.085840	0.067798	0.426158	0.040436	-0.930334	0.259751	0.173367	-0.458580	0.373416	0.774618	0.224126	0	0
23124	9.870540	-0.183664	-5.034663	0.125529	0.226342	-0.038942	-0.930651	0.259152	0.168093	-0.460743	0.372045	0.773980	0.224173	0	0
23125	9.302394	-0.146444	-4.979355	0.131228	0.049244	-0.081891	-0.932346	0.257842	0.166044	-0.461450	0.370713	0.774325	0.223732	0	0
23126	8.707370	-0.141854	-4.647885	0.112154	-0.013064	-0.103971	-0.931645	0.258527	0.166505	-0.461559	0.369438	0.774996	0.223293	0	0
23127	8.182364	-0.182579	-4.589868	0.097380	0.011243	-0.111501	-0.932196	0.256858	0.165557	-0.461779	0.368117	0.775547	0.223108	0	0
23128	7.918725	-0.231982	-4.384673	0.123149	0.082959	-0.112543	-0.933144	0.252909	0.164327	-0.462653	0.366503	0.775829	0.222973	0	0
23129	7.928310	-0.241712	-4.387510	0.173059	0.192801	-0.104362	-0.933592	0.253320	0.161950	-0.464570	0.364481	0.775677	0.222831	0	0
23130	8.170596	-0.212252	-4.541311	0.261029	0.318246	-0.111678	-0.936455	0.252236	0.155678	-0.467765	0.361710	0.775154	0.222483	0	0
23131	8.397406	-0.199742	-4.508648	0.387087	0.355395	-0.122448	-0.935356	0.250812	0.149206	-0.471662	0.358175	0.774759	0.221347	0	0
23132	8.563772	-0.342551	-4.436089	0.498083	0.297260	-0.140475	-0.936420	0.250598	0.139289	-0.475459	0.354090	0.774924	0.219208	0	0
23133	8.646515	-0.451871	-4.285303	0.583348	0.202581	-0.193372	-0.937880	0.249425	0.131441	-0.478682	0.349388	0.775883	0.216328	0	0
23134	8.585982	-0.423429	-4.024393	0.636990	0.088685	-0.262822	-0.940140	0.245459	0.125125	-0.481048	0.344102	0.777718	0.212936	0	0
23135	8.828952	-0.484730	-3.741601	0.710386	0.027312	-0.317582	-0.943226	0.241374	0.121500	-0.483037	0.338169	0.780142	0.209034	0	0
23136	9.110625	-0.604019	-4.035529	0.725205	0.049686	-0.383622	-0.943902	0.237218	0.118555	-0.485089	0.331570	0.782667	0.205383	0	0
23137	9.315703	-0.648056	-4.294700	0.717169	0.062566	-0.412990	-0.946137	0.232575	0.114321	-0.487115	0.324743	0.785153	0.201979	0	0
23138	9.492957	-0.474286	-4.505515	0.679104	0.017454	-0.394580	-0.948636	0.225698	0.108816	-0.488682	0.318277	0.787686	0.198594	0	0
23139	9.650433	-0.311698	-4.776052	0.644954	-0.024529	-0.366998	-0.948584	0.220350	0.106498	-0.489824	0.312299	0.790208	0.195228	0	0
23140	9.174809	-0.167036	-4.643791	0.684836	-0.172163	-0.364927	-0.951362	0.215849	0.105393	-0.489909	0.306380	0.793489	0.191039	0	0
23141	8.752831	-0.018982	-4.431387	0.660144	-0.242477	-0.390617	-0.952291	0.211918	0.106714	-0.489270	0.300526	0.797084	0.186968	0	0
23142	8.368052	0.192149	-4.420452	0.598721	-0.264182	-0.426537	-0.953899	0.206244	0.108640	-0.488183	0.294687	0.800735	0.183470	0	0
23143	8.373449	0.337446	-4.407629	0.531151	-0.189818	-0.497415	-0.955473	0.197717	0.110103	-0.487326	0.288477	0.804055	0.181083	0	0
23144	8.293365	0.607969	-4.284509	0.540490	-0.110348	-0.565393	-0.958340	0.189192	0.109031	-0.486993	0.281482	0.807163	0.179148	0	0
23145	8.395814	0.763616	-4.190705	0.591102	0.035314	-0.602179	-0.961880	0.177825	0.107503	-0.487870	0.273694	0.809692	0.177407	0	0
23146	8.685783	0.860161	-4.128455	0.653263	0.151946	-0.615007	-0.962253	0.171421	0.103424	-0.489805	0.265271	0.811736	0.175523	0	0
23147	8.919569	0.982819	-4.175046	0.729645	0.237996	-0.640617	-0.965169	0.162383	0.095238	-0.492548	0.256089	0.813485	0.173369	0	0
23148	8.928253	1.031441	-4.008383	0.890331	0.210433	-0.649420	-0.968469	0.151923	0.089800	-0.495413	0.246056	0.815583	0.169844	0	0
23149	8.771254	1.107045	-3.777375	0.945794	0.148169	-0.689600	-0.971173	0.138889	0.083912	-0.497769	0.235499	0.818071	0.165911	0	0
23150	8.613626	1.247163	-3.654622	0.996741	0.087433	-0.693082	-0.972219	0.128839	0.078194	-0.499675	0.224718	0.820841	0.161388	0	0
23151	8.549226	1.339147	-3.608135	1.026206	0.092417	-0.685689	-0.973945	0.117720	0.073974	-0.501622	0.213814	0.823489	0.156602	0	0
23152	8.804878	1.380171	-3.907290	0.926041	0.173264	-0.676784	-0.974310	0.109407	0.067793	-0.503963	0.203338	0.825439	0.152728	0	0
23153	9.263810	1.368789	-4.383477	0.861682	0.272136	-0.631104	-0.977738	0.099009	0.064059	-0.506994	0.193374	0.826592	0.149359	0	0
23154	9.639454	1.282995	-4.692779	0.883100	0.248979	-0.581417	-0.979037	0.085736	0.056726	-0.509891	0.183728	0.827704	0.145471	0	0
23155	9.668765	1.120444	-4.883345	0.909785	0.113246	-0.528873	-0.980380	0.077770	0.052558	-0.511729	0.174551	0.829352	0.140859	0	0
23156	9.417222	0.943366	-4.928234	0.843404	-0.014541	-0.467408	-0.982706	0.069512	0.048806	-0.512427	0.166394	0.831371	0.136215	0	0
23157	8.997627	0.805407	-4.908610	0.738639	-0.094217	-0.408875	-0.982055	0.063558	0.049843	-0.512323	0.159347	0.833488	0.132030	0	0
23158	8.266088	0.828336	-4.786896	0.579162	-0.127987	-0.346891	-0.982804	0.055949	0.049940	-0.511737	0.153677	0.835421	0.128764	0	0
23159	8.030928	0.964861	-4.716824	0.517345	-0.151962	-0.328649	-0.983545	0.050423	0.054416	-0.510853	0.148491	0.837333	0.125909	0	0
23160	8.017356	1.173168	-4.690803	0.462226	-0.114323	-0.339795	-0.983490	0.045980	0.054138	-0.510173	0.143454	0.838968	0.123596	0	0
23161	8.021087	1.434254	-4.631268	0.488542	-0.016064	-0.321503	-0.984414	0.040830	0.053966	-0.510356	0.138294	0.840082	0.121137	0	0
23162	8.090055	1.537794	-4.792596	0.488709	0.046340	-0.286707	-0.984064	0.034590	0.052155	-0.511093	0.133359	0.840800	0.118548	0	0
23163	8.213612	1.594304	-4.731629	0.448074	0.115630	-0.273095	-0.983313	0.029804	0.049866	-0.512353	0.128645	0.841075	0.116357	0	0
23164	8.295981	1.533740	-4.959748	0.402938	0.124675	-0.252092	-0.984249	0.024989	0.048724	-0.513648	0.124342	0.841199	0.114411	0	0
23165	8.231161	1.490554	-4.600109	0.314754	0.048572	-0.222791	-0.984377	0.021589	0.044830	-0.514208	0.120802	0.841563	0.112998	0	0
23166	8.114998	1.399559	-4.625344	0.204987	-0.008760	-0.182582	-0.984056	0.017908	0.043605	-0.514201	0.118249	0.842037	0.112193	0	0
23167	8.164991	1.425339	-4.404818	0.093823	-0.021038	-0.094670	-0.984589	0.015868	0.044332	-0.514046	0.116999	0.842346	0.111899	0	0
23168	8.286266	1.486519	-4.329242	0.035871	0.040315	-0.008589	-0.983307	0.014730	0.043682	-0.514446	0.116725	0.842169	0.111681	0	0
23169	8.551976	1.605469	-4.297340	0.008849	0.053845	0.075833	-0.980908	0.014722	0.043092	-0.515012	0.117261	0.841796	0.111318	0	0
23170	8.871526	1.597529	-4.415625	0.024921	0.039555	0.131008	-0.983218	0.017692	0.041884	-0.515547	0.118220	0.841446	0.110472	0	0
23171	9.108002	1.431195	-4.613964	0.044714	-0.011450	0.121970	-0.982663	0.019470	0.043548	-0.515656	0.119029	0.841393	0.109497	0	0
23172	9.221765	1.219072	-4.769364	0.047515	-0.028332	0.158691	-0.981858	0.022903	0.043614	-0.515675	0.120179	0.841381	0.108238	0	0
23173	9.003832	1.046850	-4.832386	0.119439	-0.102027	0.186397	-0.980479	0.025741	0.043920	-0.515178	0.121240	0.841793	0.106196	0	0
23174	8.951963	0.879370	-4.614142	0.158942	-0.232384	0.239870	-0.981619	0.028464	0.047358	-0.513693	0.122714	0.842842	0.103332	0	0
23175	8.935281	0.532144	-4.753467	0.164832	-0.325765	0.261986	-0.979387	0.034722	0.053818	-0.511433	0.124409	0.844340	0.100244	0	0
23176	9.025873	0.381986	-4.815806	0.159694	-0.350536	0.276690	-0.979675	0.038345	0.059146	-0.508970	0.126308	0.845919	0.097036	0	0
23177	9.024495	0.306348	-4.961179	0.173933	-0.303738	0.325257	-0.980429	0.045802	0.065568	-0.506948	0.128466	0.847198	0.093573	0	0
23178	9.053182	0.245569	-4.965063	0.158334	-0.281547	0.355467	-0.977762	0.049866	0.069762	-0.505120	0.130966	0.848287	0.090060	0	0
23179	9.013881	0.103245	-5.000754	0.185712	-0.298096	0.353678	-0.977543	0.057671	0.074639	-0.503164	0.133295	0.849471	0.086355	0	0
23180	8.812407	0.059129	-4.860653	0.210342	-0.301567	0.316981	-0.977276	0.062009	0.079865	-0.501177	0.135217	0.850718	0.082564	0	0
23181	8.738420	-0.019641	-4.735209	0.129236	-0.270368	0.291056	-0.976191	0.067844	0.083618	-0.499306	0.137268	0.851763	0.079689	0	0
23182	8.601079	-0.072349	-4.711092	0.053982	-0.175181	0.272367	-0.974543	0.073684	0.087084	-0.498128	0.139488	0.852283	0.077622	0	0
23183	8.418480	-0.179311	-4.596262	0.037958	-0.100234	0.281337	-0.973747	0.078229	0.087927	-0.497561	0.141774	0.852400	0.075807	0	0
23184	8.285002	-0.268724	-4.369625	0.011592	-0.031848	0.246271	-0.971823	0.083036	0.088918	-0.497518	0.143869	0.852196	0.074431	0	0
23185	8.214350	-0.261324	-4.161615	-0.062363	-0.002192	0.214874	-0.971575	0.085632	0.088653	-0.497587	0.146013	0.851833	0.073940	0	0
23186	8.084715	-0.339307	-4.065485	-0.163925	0.061287	0.173244	-0.970652	0.090122	0.087651	-0.498023	0.148288	0.851132	0.074558	0	0
23187	8.088985	-0.492040	-4.071472	-0.222427	0.155855	0.164696	-0.969265	0.092121	0.087479	-0.499161	0.150681	0.849924	0.075912	0	0
23188	8.242479	-0.674785	-4.088066	-0.291663	0.257360	0.164402	-0.970773	0.095874	0.081781	-0.501055	0.153368	0.848143	0.077951	0	0
23189	8.555304	-0.734775	-4.119480	-0.287501	0.313729	0.177224	-0.970274	0.098782	0.077993	-0.503430	0.156066	0.846047	0.080030	0	0
23190	8.827032	-0.769855	-4.178182	-0.225507	0.334284	0.201222	-0.970930	0.102106	0.071976	-0.506089	0.158664	0.843841	0.081440	0	0
23191	9.079030	-0.818641	-4.289376	-0.192777	0.338245	0.227016	-0.968851	0.103646	0.069221	-0.508841	0.161280	0.841584	0.082499	0	0
23192	9.479511	-0.871754	-4.517266	-0.164130	0.290665	0.207033	-0.969229	0.108193	0.064552	-0.511216	0.163645	0.839608	0.083288	0	0
23193	9.442251	-0.747598	-4.713135	-0.154327	0.223834	0.169545	-0.969021	0.111809	0.061095	-0.513006	0.165673	0.838033	0.084126	0	0
23194	9.234537	-0.633096	-4.822981	-0.146357	0.102322	0.137609	-0.967664	0.113716	0.056953	-0.513762	0.167518	0.837134	0.084808	0	0
23195	8.974496	-0.665762	-4.782067	-0.129221	0.002041	0.103791	-0.967962	0.115670	0.058211	-0.513675	0.169053	0.836819	0.085401	0	0
23196	8.636894	-0.794656	-4.758204	-0.123726	-0.010067	0.104643	-0.968285	0.119229	0.059003	-0.513496	0.170602	0.836566	0.085875	0	0
23197	8.318433	-0.884422	-4.768619	-0.139335	0.036156	0.131980	-0.968570	0.119908	0.059898	-0.513698	0.172397	0.836014	0.086461	0	0
23198	8.243635	-0.942260	-4.756536	-0.112892	0.089774	0.157613	-0.967475	0.122628	0.059775	-0.514415	0.174242	0.835160	0.086742	0	0
23199	8.280088	-0.908907	-4.731112	-0.044691	0.134738	0.172369	-0.968102	0.125656	0.056855	-0.515633	0.175805	0.834107	0.086494	0	0
23200	8.418200	-0.889257	-4.641943	0.012340	0.162583	0.181649	-0.967023	0.128861	0.055629	-0.517193	0.177141	0.832936	0.085733	0	0
23201	8.516551	-0.891612	-4.698779	0.066530	0.170527	0.154234	-0.965531	0.131734	0.052254	-0.518884	0.177948	0.831817	0.084709	0	0
23202	8.584880	-0.932614	-4.571163	0.098204	0.152904	0.108458	-0.963751	0.133641	0.047966	-0.520447	0.178236	0.830891	0.083593	0	0
23203	8.617863	-0.975439	-4.649972	0.140920	0.136073	0.064522	-0.964227	0.136072	0.045432	-0.521902	0.177940	0.830165	0.082350	0	0
23204	8.620019	-0.981649	-4.369893	0.160279	0.090454	0.040784	-0.962137	0.136221	0.041740	-0.522997	0.177392	0.829730	0.080959	0	0
23205	8.566384	-1.048480	-4.421464	0.160181	0.035558	-0.027054	-0.963849	0.137400	0.041688	-0.523573	0.176319	0.829703	0.079852	0	0
23206	8.544109	-1.044180	-4.188714	0.215569	-0.022779	-0.070893	-0.963414	0.135471	0.039864	-0.523732	0.174645	0.830096	0.078385	0	0
23207	8.606995	-1.025519	-4.166789	0.252295	-0.020905	-0.135037	-0.964108	0.134077	0.039217	-0.523911	0.172239	0.830618	0.076974	0	0
23208	8.793725	-0.961289	-4.352102	0.275974	-0.005634	-0.175342	-0.965765	0.131079	0.039328	-0.524227	0.169365	0.831137	0.075581	0	0
23209	8.902409	-0.914387	-4.650554	0.267328	-0.054390	-0.221138	-0.966014	0.128360	0.039160	-0.524076	0.166189	0.831976	0.074435	0	0
23210	8.911920	-0.963013	-4.646396	0.257331	-0.165195	-0.276958	-0.968074	0.124583	0.040643	-0.522945	0.162684	0.833466	0.073461	0	0
23211	8.777347	-0.840754	-4.650228	0.271157	-0.273673	-0.296037	-0.967697	0.118851	0.043113	-0.520899	0.159024	0.835552	0.072308	0	0
23212	8.727707	-0.828128	-4.841531	0.264837	-0.335645	-0.321657	-0.967459	0.114961	0.049098	-0.518302	0.155223	0.837971	0.071227	0	0
23213	8.634398	-0.795165	-5.079378	0.238603	-0.352668	-0.343725	-0.969028	0.109064	0.055541	-0.515480	0.151385	0.840475	0.070460	0	0
23214	8.556595	-0.817799	-5.158744	0.210948	-0.361364	-0.351130	-0.970290	0.100891	0.061415	-0.512534	0.147619	0.842987	0.069937	0	0
23215	8.756307	-0.716942	-5.549623	0.143265	-0.266637	-0.360540	-0.971721	0.094208	0.066250	-0.510254	0.144064	0.844963	0.070176	0	0
23216	8.882175	-0.543206	-5.550782	0.118551	-0.209360	-0.331261	-0.970671	0.091188	0.068883	-0.508445	0.140836	0.846564	0.070556	0	0
23217	8.639840	-0.557267	-5.099771	0.083947	-0.234288	-0.252419	-0.972570	0.086228	0.070998	-0.506411	0.138472	0.848152	0.070788	0	0
23218	8.550649	-0.633949	-4.761178	-0.036966	-0.252406	-0.221450	-0.972487	0.083622	0.077207	-0.504085	0.136986	0.849687	0.071864	0	0
23219	8.283049	-0.387258	-4.570813	-0.111067	-0.211639	-0.223507	-0.972250	0.077878	0.079960	-0.501984	0.135837	0.850964	0.073630	0	0
23220	8.144423	-0.249234	-4.482601	-0.116604	-0.181979	-0.227240	-0.972313	0.073708	0.082957	-0.500134	0.134645	0.852077	0.075505	0	0
23221	7.934452	-0.058694	-4.294757	-0.094977	-0.151823	-0.241019	-0.972955	0.070413	0.085872	-0.498541	0.133219	0.853073	0.077300	0	0
23222	8.051795	0.093650	-4.143559	-0.065241	-0.103003	-0.227219	-0.973437	0.065683	0.088696	-0.497425	0.131711	0.853817	0.078844	0	0
23223	8.364605	0.209295	-4.251124	-0.094028	-0.034506	-0.215371	-0.972982	0.063901	0.089713	-0.496849	0.130404	0.854183	0.080660	0	0
23224	8.724817	0.462571	-4.518990	-0.126156	0.048103	-0.192513	-0.973639	0.059239	0.088295	-0.496966	0.129374	0.854072	0.082749	0	0
23225	9.190156	0.589841	-4.849581	-0.160022	0.072253	-0.161306	-0.973613	0.056830	0.087577	-0.497257	0.128765	0.853774	0.085003	0	0
23226	9.258153	0.764054	-4.855819	-0.117281	0.035414	-0.131758	-0.974297	0.054576	0.086876	-0.497323	0.128219	0.853647	0.086697	0	0
23227	8.878479	0.555140	-4.630416	-0.099343	-0.069471	-0.135337	-0.975918	0.050709	0.090048	-0.496501	0.127648	0.854064	0.088128	0	0
23228	8.386432	0.511337	-4.361085	-0.152878	-0.131386	-0.146461	-0.973923	0.049260	0.089655	-0.495081	0.127295	0.854748	0.089983	0	0
23229	7.971311	0.711212	-4.218650	-0.123657	-0.098205	-0.150181	-0.974989	0.045971	0.092575	-0.493967	0.126738	0.855297	0.091662	0	0
23230	8.099715	0.937689	-4.535994	-0.098549	0.021015	-0.111729	-0.974089	0.042736	0.093780	-0.493946	0.126272	0.855225	0.093073	0	0
23231	8.518178	1.003780	-4.981175	-0.104760	0.175221	-0.086205	-0.974801	0.042646	0.092932	-0.495251	0.125911	0.854353	0.094627	0	0
23232	9.169478	1.158280	-5.270233	-0.111295	0.287546	-0.067885	-0.974401	0.041715	0.088338	-0.497527	0.125640	0.852885	0.096270	0	0
23233	9.607197	1.227390	-5.409344	-0.052443	0.260877	-0.053860	-0.974992	0.040412	0.082880	-0.499653	0.125207	0.851585	0.097332	0	0
23234	9.409204	1.041678	-5.381411	0.029612	0.133489	-0.052653	-0.974898	0.040551	0.077082	-0.500803	0.124506	0.850993	0.097502	0	0
23235	8.946690	0.766645	-5.245131	-0.087866	0.017947	-0.056512	-0.976994	0.038843	0.077420	-0.500811	0.124462	0.850870	0.098579	0	0
23236	8.167597	0.769283	-5.032397	-0.199089	-0.064330	-0.032906	-0.976842	0.038649	0.078398	-0.500010	0.125269	0.851016	0.100350	0	0
23237	7.774234	0.890833	-4.847806	-0.175097	-0.083562	-0.021878	-0.976544	0.038023	0.079347	-0.499075	0.126054	0.851267	0.101872	0	0
23238	7.587391	1.029238	-4.762619	-0.140905	-0.025276	-0.013662	-0.976792	0.036497	0.081236	-0.498696	0.126692	0.851247	0.103100	0	0
23239	7.660120	1.115765	-4.743036	-0.122632	0.091392	-0.025710	-0.976240	0.036830	0.080119	-0.499310	0.126999	0.850680	0.104421	0	0
23240	7.928773	1.201379	-4.938520	-0.134818	0.192182	-0.046931	-0.976810	0.034741	0.076028	-0.500751	0.127100	0.849617	0.106039	0	0
23241	8.179096	1.248886	-4.995883	-0.167807	0.273950	-0.057158	-0.975715	0.034803	0.071490	-0.502820	0.127167	0.848119	0.108139	0	0
23242	8.342194	1.258817	-5.098538	-0.198320	0.256094	-0.033298	-0.975737	0.034397	0.068066	-0.504729	0.127635	0.846635	0.110308	0	0
23243	8.334714	1.196571	-4.794309	-0.271409	0.150454	-0.018593	-0.976590	0.033108	0.065303	-0.505652	0.128680	0.845579	0.112938	0	0
23244	8.236423	1.219013	-4.428158	-0.402768	0.010949	0.010729	-0.976747	0.032138	0.061703	-0.505262	0.130820	0.845028	0.116295	0	0
23245	8.145864	1.304619	-3.714050	-0.532851	-0.148214	0.091493	-0.977162	0.033683	0.065486	-0.503431	0.134449	0.845005	0.120196	0	0
23246	8.304425	1.567747	-3.887351	-0.676328	-0.180274	0.205117	-0.975325	0.035393	0.068125	-0.501259	0.139828	0.844781	0.124626	0	0
23247	8.676083	1.560338	-4.432714	-0.652534	-0.094862	0.333552	-0.975350	0.039655	0.072074	-0.499971	0.146016	0.843932	0.128400	0	0
23248	8.928375	1.507917	-4.814481	-0.513380	-0.092534	0.335690	-0.973986	0.044709	0.074076	-0.498890	0.151560	0.843209	0.130910	0	0
23249	8.951109	1.573547	-5.017807	-0.447716	-0.155198	0.334093	-0.974304	0.049834	0.078082	-0.497357	0.156790	0.842853	0.132861	0	0
23250	9.214335	1.370013	-5.169078	-0.416358	-0.187182	0.345235	-0.974082	0.056699	0.081626	-0.495605	0.162045	0.842654	0.134353	0	0
23251	9.403694	0.991701	-5.449165	-0.422575	-0.213491	0.386526	-0.973414	0.061960	0.085489	-0.493658	0.167658	0.842478	0.135734	0	0
23252	9.378159	0.738292	-5.527159	-0.360175	-0.260306	0.396766	-0.971764	0.067656	0.088946	-0.491419	0.173155	0.842573	0.136365	0	0
23253	9.137297	0.593467	-5.451460	-0.396355	-0.311168	0.416888	-0.969817	0.074860	0.096742	-0.488695	0.179015	0.842798	0.137197	0	0
23254	8.946691	0.508108	-5.135702	-0.386551	-0.334995	0.444426	-0.970444	0.082930	0.102351	-0.485806	0.185133	0.843068	0.137676	0	0
23255	8.798289	0.278147	-4.909423	-0.423968	-0.283675	0.511190	-0.969094	0.091256	0.107958	-0.483348	0.191869	0.842870	0.138319	0	0
23256	8.591425	0.000917	-4.744070	-0.492295	-0.195434	0.546614	-0.965458	0.097549	0.113274	-0.481526	0.199147	0.842039	0.139442	0	0
23257	8.500958	0.031344	-4.614882	-0.568246	-0.121153	0.538996	-0.964724	0.107239	0.114723	-0.480139	0.206568	0.840705	0.141462	0	0
23258	8.392886	0.380935	-4.405656	-0.620054	-0.092111	0.516868	-0.961123	0.115328	0.118594	-0.478826	0.214042	0.839153	0.143995	0	0
23259	8.244900	0.545369	-4.292767	-0.709987	-0.082079	0.506581	-0.960075	0.123238	0.121062	-0.477360	0.221784	0.837379	0.147426	0	0
23260	8.076818	0.608934	-4.242587	-0.770708	-0.057129	0.491716	-0.958148	0.129361	0.124542	-0.475905	0.229681	0.835368	0.151396	0	0
23261	7.931789	0.435128	-4.226219	-0.860743	0.004201	0.470278	-0.958505	0.136705	0.127271	-0.474688	0.237668	0.832895	0.156436	0	0
23262	7.921942	0.152635	-4.133487	-0.917693	0.033658	0.457227	-0.955470	0.143610	0.129091	-0.473505	0.245794	0.830146	0.161978	0	0
23263	7.974448	-0.129781	-4.079319	-0.931193	0.101600	0.491926	-0.952990	0.149664	0.130862	-0.472867	0.254087	0.826869	0.167703	0	0
23264	8.123418	-0.359350	-4.038077	-0.900513	0.161412	0.537765	-0.951378	0.157307	0.132742	-0.472816	0.262533	0.823159	0.173005	0	0
23265	8.474909	-0.551514	-3.999334	-0.889365	0.245902	0.603765	-0.949359	0.164646	0.131907	-0.473562	0.271248	0.818788	0.178184	0	0
23266	8.997737	-0.702102	-4.256590	-0.921801	0.339135	0.680711	-0.947616	0.171553	0.131190	-0.475045	0.280586	0.813612	0.183412	0	0
23267	9.624149	-0.663119	-4.598611	-0.909662	0.420043	0.715608	-0.946385	0.183095	0.126944	-0.477228	0.289923	0.807843	0.188648	0	0
23268	10.178618	-0.570577	-4.918269	-0.894677	0.398092	0.730481	-0.943426	0.193096	0.124285	-0.479221	0.299343	0.802053	0.193527	0	0
23269	10.230505	-0.364103	-5.150753	-0.828120	0.281019	0.699639	-0.939648	0.205254	0.121328	-0.480362	0.308349	0.796922	0.197708	0	0
23270	9.816746	-0.118508	-5.162664	-0.721942	0.108594	0.651440	-0.937495	0.215427	0.124210	-0.480294	0.316802	0.792901	0.200655	0	0
23271	9.254641	0.043370	-5.002902	-0.658904	-0.043061	0.595740	-0.935178	0.223734	0.126974	-0.479084	0.324755	0.789830	0.202932	0	0
23272	8.315825	0.014180	-4.864115	-0.673895	-0.094106	0.553376	-0.932843	0.232604	0.132889	-0.477285	0.332553	0.787061	0.205287	0	0
23273	7.657058	-0.144730	-4.603793	-0.720182	-0.092697	0.498065	-0.930922	0.240090	0.137871	-0.475203	0.340083	0.784303	0.208313	0	0
23274	7.372195	-0.368640	-4.575275	-0.692111	-0.006714	0.442828	-0.927691	0.244950	0.143242	-0.473731	0.346868	0.781335	0.211605	0	0
23275	7.581468	-0.552401	-4.545651	-0.611085	0.128320	0.413425	-0.926629	0.251182	0.144755	-0.473510	0.352715	0.777945	0.214899	0	0
23276	8.105366	-0.770712	-4.636718	-0.457463	0.236389	0.432898	-0.924006	0.255898	0.144459	-0.474683	0.357753	0.774273	0.217235	0	0
23277	8.685414	-0.878495	-4.680853	-0.349659	0.323425	0.452347	-0.921166	0.264045	0.141543	-0.476938	0.362214	0.770312	0.218974	0	0
23278	8.983850	-1.031187	-4.664023	-0.292367	0.274142	0.443403	-0.919294	0.270358	0.138238	-0.478981	0.366436	0.766719	0.220098	0	0
23279	8.985283	-1.062962	-4.466211	-0.219795	0.173630	0.395993	-0.916592	0.277560	0.134131	-0.480400	0.370155	0.763914	0.220536	0	0
23280	8.782207	-0.996956	-4.578962	-0.181326	0.068230	0.339309	-0.914268	0.283570	0.133919	-0.481025	0.373475	0.761903	0.220534	0	0
23281	8.575391	-0.919934	-4.247046	-0.134151	-0.008530	0.264260	-0.912344	0.287982	0.134177	-0.481063	0.376174	0.760630	0.220258	0	0
23282	8.441793	-1.002500	-4.348871	-0.090992	-0.028732	0.167985	-0.910143	0.292691	0.134167	-0.480902	0.377959	0.759914	0.220025	0	0
23283	8.422987	-0.890993	-4.335363	-0.050974	-0.013122	0.089141	-0.909855	0.293320	0.135903	-0.480825	0.378939	0.759502	0.219931	0	0
23284	8.526763	-0.750540	-4.374561	0.050221	0.021132	0.003994	-0.912698	0.294509	0.136005	-0.481218	0.378680	0.759479	0.219596	0	0
23285	8.677495	-0.864362	-4.465483	0.093125	-0.000486	-0.067447	-0.910883	0.295151	0.134045	-0.481435	0.377753	0.759917	0.219201	0	0
23286	8.823392	-0.904949	-4.589565	0.090913	-0.053754	-0.146256	-0.911293	0.294543	0.134861	-0.481080	0.376326	0.760906	0.219001	0	0
23287	8.829861	-0.806109	-4.729262	0.081203	-0.130744	-0.228720	-0.912825	0.293364	0.135935	-0.479902	0.374518	0.762549	0.218972	0	0
23288	8.880260	-0.728062	-4.788611	0.070416	-0.178874	-0.285532	-0.915289	0.288678	0.138497	-0.478213	0.372371	0.764620	0.219107	0	0
23289	9.002486	-0.620444	-4.920503	0.016738	-0.214131	-0.339677	-0.918447	0.282597	0.140413	-0.475900	0.370203	0.766920	0.219778	0	0
23290	9.351819	-0.525906	-5.280787	-0.032798	-0.183701	-0.382866	-0.917216	0.277486	0.144612	-0.473561	0.367810	0.769122	0.221147	0	0
23291	9.560217	-0.213014	-5.573987	-0.074251	-0.190328	-0.392023	-0.920670	0.272944	0.147477	-0.470959	0.365612	0.771277	0.222837	0	0
23292	9.236710	-0.082158	-5.396780	0.003009	-0.314595	-0.397224	-0.922526	0.266677	0.152767	-0.467685	0.363234	0.774190	0.223521	0	0
23293	8.652795	-0.153379	-4.843992	-0.041477	-0.445847	-0.404565	-0.922397	0.260740	0.159475	-0.463174	0.361337	0.777624	0.224069	0	0
23294	8.232781	-0.147785	-4.318573	-0.176931	-0.449262	-0.404899	-0.925046	0.252034	0.167877	-0.458161	0.360000	0.780742	0.225676	0	0
23295	7.685848	-0.040916	-4.043792	-0.253876	-0.395335	-0.412571	-0.926027	0.244933	0.175230	-0.453225	0.358879	0.783437	0.228079	0	0
23296	7.464113	-0.019082	-3.747910	-0.186899	-0.314817	-0.377737	-0.927578	0.238530	0.183200	-0.449256	0.357475	0.785768	0.230108	0	0
23297	7.610537	-0.014249	-3.823405	-0.163919	-0.194904	-0.351243	-0.929034	0.233724	0.187869	-0.446334	0.355946	0.787499	0.232236	0	0
23298	8.201348	-0.000356	-4.084546	-0.136474	-0.071119	-0.295290	-0.930214	0.227620	0.189623	-0.444647	0.354349	0.788550	0.234338	0	0
23299	9.032749	0.144206	-4.450454	-0.150224	0.052671	-0.205396	-0.930882	0.224479	0.189432	-0.444059	0.353320	0.788673	0.236585	0	0
23300	9.628989	0.425293	-4.746289	-0.142136	0.076535	-0.108903	-0.930998	0.222209	0.188866	-0.443972	0.352792	0.788417	0.238382	0	0
23301	9.741583	0.562236	-4.889708	-0.163428	-0.016062	-0.005068	-0.931682	0.221024	0.189790	-0.443272	0.353559	0.788096	0.239605	0	0
23302	9.450391	0.551436	-4.835409	-0.237482	-0.193121	0.049143	-0.932395	0.223196	0.192624	-0.441110	0.355298	0.788263	0.240473	0	0
23303	8.841006	0.685226	-4.546039	-0.308328	-0.312861	0.082126	-0.930072	0.222412	0.199067	-0.437760	0.358095	0.788581	0.241402	0	0
23304	8.130610	0.970609	-4.295382	-0.365481	-0.349080	0.071877	-0.928729	0.222248	0.207824	-0.433945	0.360959	0.789007	0.242629	0	0
23305	7.721661	1.174722	-4.290835	-0.411138	-0.302072	0.071656	-0.928680	0.223292	0.215819	-0.430267	0.364072	0.789028	0.244453	0	0
23306	7.770470	1.450675	-4.638696	-0.475968	-0.169519	0.029155	-0.927492	0.222280	0.221409	-0.427359	0.366565	0.788552	0.247347	0	0
23307	8.230649	1.627355	-5.033991	-0.457621	0.033266	0.010634	-0.926622	0.222673	0.224824	-0.425989	0.368549	0.787205	0.251023	0	0
23308	8.890934	1.743908	-5.391267	-0.455014	0.176171	0.025247	-0.927167	0.220431	0.223839	-0.425793	0.370240	0.785194	0.255135	0	0
23309	9.203076	1.704623	-5.519142	-0.338358	0.198965	0.040178	-0.927596	0.218871	0.220630	-0.426227	0.371511	0.783302	0.258357	0	0
23310	9.058433	1.471609	-5.428293	-0.318470	0.075164	0.077049	-0.927322	0.219985	0.221264	-0.425868	0.373267	0.781856	0.260787	0	0
23311	8.735679	1.263882	-5.320956	-0.378415	-0.034950	0.103615	-0.927183	0.221060	0.222746	-0.424475	0.375801	0.780598	0.263176	0	0
23312	8.263756	1.090953	-5.198151	-0.461917	-0.109446	0.135557	-0.926177	0.221745	0.226036	-0.422274	0.379098	0.779314	0.265780	0	0
23313	7.811038	1.015576	-5.126154	-0.484190	-0.124932	0.194153	-0.925447	0.222665	0.230477	-0.419998	0.383007	0.777782	0.268257	0	0
23314	7.560921	1.001854	-5.056502	-0.488527	-0.090546	0.234407	-0.923420	0.222357	0.236103	-0.418083	0.387116	0.775927	0.270711	0	0
23315	7.493680	1.065343	-5.053573	-0.476991	0.015547	0.245267	-0.922864	0.225061	0.239383	-0.417035	0.390993	0.773587	0.273440	0	0
23316	7.609613	1.166494	-5.062080	-0.470816	0.106582	0.262610	-0.921337	0.227065	0.239069	-0.416765	0.394694	0.770798	0.276394	0	0
23317	7.763366	1.263783	-5.163817	-0.504921	0.147820	0.283629	-0.919966	0.231014	0.240152	-0.416704	0.398598	0.767632	0.279676	0	0
23318	7.947533	1.441174	-5.106745	-0.545575	0.172889	0.267065	-0.920283	0.233612	0.240035	-0.416625	0.402446	0.764281	0.283436	0	0
23319	8.043476	1.563221	-5.215820	-0.579692	0.145608	0.294607	-0.917228	0.237346	0.239106	-0.416245	0.406719	0.760808	0.287212	0	0
23320	8.096490	1.704987	-4.965664	-0.606262	0.104719	0.333202	-0.918667	0.239374	0.239247	-0.415556	0.411472	0.757237	0.290852	0	0
23321	8.122270	1.652413	-5.037021	-0.592134	0.050093	0.353499	-0.914711	0.241856	0.243047	-0.414530	0.416481	0.753815	0.294061	0	0
23322	8.243471	1.747867	-4.985375	-0.574370	-0.002695	0.373849	-0.913049	0.246018	0.245557	-0.413237	0.421695	0.750535	0.296826	0	0
23323	8.496255	1.822097	-5.047486	-0.566156	-0.012098	0.408814	-0.910535	0.251475	0.250690	-0.411973	0.427153	0.747143	0.299327	0	0
23324	8.641638	1.801920	-5.246296	-0.506426	-0.033364	0.454866	-0.908332	0.257103	0.252437	-0.410942	0.432744	0.743777	0.301090	0	0
23325	8.620206	1.615583	-5.444782	-0.435128	-0.076139	0.489899	-0.904721	0.264074	0.255671	-0.409968	0.438420	0.740624	0.301977	0	0
23326	8.546934	1.495859	-5.520119	-0.376434	-0.176393	0.469949	-0.902630	0.269265	0.260508	-0.408452	0.443982	0.738110	0.302061	0	0
23327	8.560455	1.351055	-5.579542	-0.361763	-0.294979	0.482072	-0.899543	0.275469	0.267806	-0.406119	0.449925	0.736049	0.301442	0	0
23328	8.770705	1.069784	-5.693106	-0.428330	-0.299025	0.523236	-0.893952	0.284133	0.273960	-0.403586	0.456421	0.733570	0.301120	0	0
23329	8.700734	0.781951	-5.892854	-0.373870	-0.250351	0.569073	-0.888899	0.291720	0.281750	-0.401744	0.462875	0.730825	0.300405	0	0
23330	8.734741	0.483677	-5.731815	-0.263999	-0.267476	0.572949	-0.884145	0.298998	0.287117	-0.400307	0.468932	0.728409	0.298792	0	0
23331	8.535446	0.367455	-5.280663	-0.182782	-0.300495	0.534572	-0.878838	0.307674	0.293133	-0.398844	0.474479	0.726533	0.296553	0	0
23332	8.504124	0.222009	-4.908450	-0.131273	-0.339079	0.514528	-0.872945	0.314097	0.298010	-0.397304	0.479752	0.725013	0.293844	0	0
23333	8.442554	-0.055050	-4.651908	-0.150090	-0.307493	0.525400	-0.867343	0.322433	0.304993	-0.395886	0.485083	0.723246	0.291350	0	0
23334	8.325040	-0.211295	-4.513263	-0.202504	-0.249545	0.543509	-0.863197	0.331702	0.308082	-0.394703	0.490548	0.720965	0.289451	0	0
23335	8.470140	-0.088836	-4.498567	-0.268150	-0.156338	0.543285	-0.858005	0.338496	0.314406	-0.393824	0.495995	0.718111	0.288458	0	0
23336	8.818625	0.124938	-4.708279	-0.301392	-0.026765	0.519262	-0.854124	0.346465	0.317700	-0.393654	0.500998	0.714728	0.288447	0	0
23337	9.010722	0.358909	-4.895102	-0.252487	0.000583	0.429467	-0.851079	0.352252	0.318883	-0.393631	0.505079	0.711817	0.288559	0	0
23338	8.976861	0.369123	-4.915509	-0.179416	-0.063559	0.327855	-0.847135	0.355205	0.321862	-0.393243	0.508314	0.709860	0.288228	0	0
23339	8.620885	0.290005	-4.796429	-0.168815	-0.133493	0.216873	-0.845760	0.359658	0.324394	-0.392070	0.510921	0.708770	0.287900	0	0
23340	8.153552	0.071102	-4.683757	-0.215914	-0.175737	0.168998	-0.843186	0.359984	0.328638	-0.390234	0.513482	0.707943	0.287873	0	0
23341	7.565610	-0.217463	-4.557367	-0.227417	-0.163477	0.146760	-0.839784	0.362147	0.333273	-0.388340	0.515896	0.707145	0.288078	0	0
23342	7.286088	-0.610613	-4.390053	-0.267380	-0.067686	0.146407	-0.838760	0.362727	0.338680	-0.386928	0.518181	0.705848	0.289058	0	0
23343	7.636374	-0.815303	-4.501108	-0.332468	0.105010	0.157054	-0.837926	0.364924	0.340509	-0.386410	0.520289	0.703636	0.291346	0	0
23344	8.217482	-0.703666	-4.811975	-0.317714	0.324855	0.208254	-0.838522	0.366442	0.339052	-0.387670	0.522048	0.700331	0.294472	0	0
23345	8.914013	-0.733886	-5.094267	-0.285744	0.472858	0.259604	-0.839988	0.367825	0.334763	-0.390263	0.523592	0.696261	0.297938	0	0
23346	9.577956	-0.619536	-5.289854	-0.293827	0.472705	0.265254	-0.840361	0.372208	0.330509	-0.392823	0.525186	0.692106	0.301426	0	0
23347	9.929480	-0.453222	-5.398537	-0.241736	0.347000	0.241801	-0.840401	0.373902	0.328208	-0.394699	0.526776	0.688707	0.303978	0	0
23348	9.570521	-0.282540	-5.458881	-0.214923	0.156961	0.168698	-0.840716	0.375689	0.327049	-0.395186	0.528319	0.686514	0.305622	0	0
23349	8.904470	-0.255939	-5.284036	-0.294912	-0.000260	0.135623	-0.840459	0.377166	0.326147	-0.394058	0.530432	0.684864	0.307116	0	0
23350	8.183493	-0.293228	-5.018178	-0.399798	-0.096997	0.123487	-0.838556	0.375966	0.332427	-0.391681	0.533150	0.683337	0.308851	0	0
23351	7.726521	-0.345172	-4.883067	-0.438381	-0.052196	0.113141	-0.838225	0.375145	0.337329	-0.389349	0.535817	0.681549	0.311126	0	0
23352	7.529763	-0.408653	-4.748099	-0.437599	0.062661	0.131261	-0.837223	0.375994	0.340205	-0.387864	0.538225	0.679206	0.313934	0	0
23353	7.645530	-0.419405	-4.730760	-0.409682	0.202090	0.169655	-0.836930	0.376459	0.342355	-0.387574	0.540349	0.676188	0.317142	0	0
23354	7.997427	-0.383011	-4.736436	-0.331447	0.317548	0.176130	-0.837497	0.375943	0.341337	-0.388505	0.541837	0.672906	0.320427	0	0
23355	8.364658	-0.318985	-4.641054	-0.218799	0.376254	0.175434	-0.836963	0.375856	0.337078	-0.390423	0.542680	0.669758	0.323251	0	0
23356	8.558566	-0.312573	-4.498502	-0.144970	0.347957	0.168331	-0.836311	0.377358	0.332634	-0.392537	0.543252	0.666987	0.325454	0	0
23357	8.682192	-0.319599	-4.401719	-0.099053	0.272850	0.113515	-0.838907	0.379555	0.329681	-0.394204	0.543530	0.664945	0.327150	0	0
23358	8.818007	-0.292133	-3.991150	-0.017852	0.186407	0.045959	-0.838072	0.379885	0.328560	-0.395519	0.543316	0.663865	0.328111	0	0
23359	8.933270	-0.302004	-4.039004	0.043104	0.115229	-0.029027	-0.840373	0.381204	0.325833	-0.396446	0.542593	0.663675	0.328571	0	0
23360	9.062580	-0.364236	-3.807525	0.136383	0.015440	-0.089220	-0.840936	0.381199	0.326121	-0.397041	0.541382	0.664548	0.328085	0	0
23361	9.221534	-0.351255	-4.134649	0.159792	-0.001758	-0.171702	-0.841360	0.380408	0.324801	-0.397360	0.539627	0.665970	0.327707	0	0
23362	9.248575	-0.309154	-4.393847	0.204915	-0.020808	-0.193600	-0.843893	0.379314	0.324474	-0.397730	0.537579	0.667755	0.326990	0	0
23363	9.335009	-0.289704	-4.442848	0.270268	-0.108707	-0.204322	-0.845268	0.376183	0.324291	-0.397820	0.535506	0.670127	0.325426	0	0
23364	9.548559	-0.204937	-4.906815	0.216414	-0.069794	-0.204443	-0.845688	0.374969	0.322803	-0.397887	0.533481	0.672196	0.324401	0	0
23365	9.379282	-0.083185	-5.034959	0.301229	-0.056521	-0.215331	-0.848653	0.374325	0.322224	-0.398448	0.531029	0.674504	0.322944	0	0
23366	9.217505	-0.068596	-4.772769	0.315086	-0.145872	-0.200505	-0.850600	0.372702	0.323699	-0.398517	0.528894	0.677138	0.320841	0	0
23367	9.031261	-0.009288	-4.577006	0.226180	-0.236105	-0.196889	-0.849453	0.372329	0.325081	-0.397516	0.527427	0.679802	0.318859	0	0
23368	8.647334	0.175963	-4.445495	0.125145	-0.261018	-0.208107	-0.849116	0.369348	0.327157	-0.395770	0.526343	0.682314	0.317454	0	0
23369	8.306362	0.317739	-4.349691	0.088665	-0.223347	-0.206452	-0.851313	0.365545	0.329206	-0.394093	0.525303	0.684523	0.316507	0	0
23370	8.152245	0.279626	-4.320021	0.066322	-0.169869	-0.191940	-0.851229	0.361869	0.333790	-0.392703	0.524265	0.686388	0.315915	0	0
23371	8.257853	0.196681	-4.339004	0.053467	-0.084685	-0.168235	-0.851216	0.361663	0.335051	-0.391909	0.523179	0.687729	0.315784	0	0
23372	8.421500	0.186136	-4.362102	0.098452	-0.011253	-0.135198	-0.852043	0.359425	0.334069	-0.391950	0.521906	0.688767	0.315580	0	0
23373	8.595201	0.311385	-4.389521	0.143728	0.031850	-0.087406	-0.852323	0.359142	0.334054	-0.392685	0.520649	0.689508	0.315122	0	0
23374	8.693458	0.326266	-4.465564	0.190558	-0.000337	-0.043198	-0.853738	0.358374	0.332604	-0.393567	0.519614	0.690307	0.313979	0	0
23375	8.730243	0.329769	-4.384789	0.155824	-0.023469	-0.039547	-0.852922	0.359346	0.330107	-0.394134	0.518809	0.691049	0.312964	0	0
23376	8.703953	0.432015	-4.400048	0.135361	-0.016204	-0.052434	-0.854478	0.359110	0.329541	-0.394593	0.517966	0.691788	0.312150	0	0
23377	8.638741	0.471762	-4.435999	0.098820	-0.021792	-0.049752	-0.853209	0.358846	0.328663	-0.394846	0.517305	0.692394	0.311581	0	0
23378	8.585913	0.432789	-4.395629	0.084034	-0.014017	-0.056234	-0.853056	0.357712	0.328307	-0.395037	0.516639	0.692975	0.311153	0	0
23379	8.508832	0.384504	-4.371321	0.066109	-0.040740	-0.039734	-0.855045	0.358860	0.328965	-0.395022	0.516234	0.693500	0.310675	0	0
23380	8.453011	0.356324	-4.410481	0.020448	-0.029674	-0.038024	-0.853608	0.357378	0.329424	-0.394831	0.515995	0.693848	0.310536	0	0
