# Supplementary material for: Identification of Haptic Based Guiding Using Hard Reins
Source: PLoS One. 2015 Jul 22;10(7):e0132020. doi: 10.1371/journal.pone.0132020 (PMC4511788; doi:10.1371/journal.pone.0132020)
Supplement: S1 File — (ZIP) [file pone.0132020.s001.zip › MotionData1/Subject1/T13/fh13.txt]

// Start Time: 0
// Sample rate: 50.0Hz
// Scenario: 4.9
// Firmware Version: 2.6.1
Counter	Acc_X	Acc_Y	Acc_Z	Gyr_X	Gyr_Y	Gyr_Z	Mag_X	Mag_Y	Mag_Z	Quat_w	Quat_x	Quat_y	Quat_z	AnalogIn_1	AnalogIn_2
22249	2.642188	-0.126439	9.462911	0.024030	-0.013208	-0.017034	-0.359450	0.141619	-0.579007	-0.346669	0.127143	0.036902	0.928598	0	0
22250	2.622674	-0.131317	9.480240	0.041436	-0.001105	-0.017053	-0.359448	0.140935	-0.578890	-0.346538	0.127069	0.037338	0.928639	0	0
22251	2.622568	-0.146091	9.499400	0.051809	-0.001186	-0.017082	-0.359182	0.140396	-0.579293	-0.346424	0.126970	0.037887	0.928673	0	0
22252	2.637170	-0.150772	9.472364	0.072632	0.002996	-0.015384	-0.359706	0.138740	-0.578281	-0.346327	0.126752	0.038594	0.928710	0	0
22253	2.615036	-0.184938	9.506285	0.079566	0.000293	-0.013667	-0.360488	0.138182	-0.578027	-0.346280	0.126544	0.039391	0.928722	0	0
22254	2.583279	-0.211101	9.482435	0.079668	0.005516	-0.011910	-0.360065	0.133290	-0.579685	-0.346202	0.126280	0.040147	0.928755	0	0
22255	2.568724	-0.212872	9.434324	0.077985	0.001986	-0.008429	-0.361232	0.133838	-0.580706	-0.346202	0.126063	0.040915	0.928751	0	0
22256	2.566184	-0.232212	9.429266	0.062349	0.016255	-0.018808	-0.359667	0.132618	-0.580221	-0.346080	0.125755	0.041486	0.928813	0	0
22257	2.602577	-0.261049	9.374751	0.069453	0.007260	-0.006635	-0.361622	0.132600	-0.580338	-0.346088	0.125519	0.042152	0.928812	0	0
22258	2.624435	-0.261605	9.408134	0.052385	-0.001589	0.007350	-0.360580	0.132334	-0.580090	-0.346180	0.125423	0.042658	0.928767	0	0
22259	2.617317	-0.227704	9.420885	0.036552	-0.001266	-0.004819	-0.360042	0.130166	-0.581047	-0.346161	0.125380	0.043043	0.928762	0	0
22260	2.612514	-0.208704	9.462425	0.027001	-0.001169	-0.006538	-0.360963	0.130694	-0.580250	-0.346083	0.125362	0.043328	0.928781	0	0
22261	2.622357	-0.193984	9.440618	-0.003285	-0.000911	-0.008194	-0.360690	0.129068	-0.581063	-0.345983	0.125453	0.043343	0.928805	0	0
22262	2.617549	-0.181917	9.450584	-0.007311	0.005936	0.002303	-0.361472	0.130159	-0.581556	-0.345949	0.125491	0.043274	0.928816	0	0
22263	2.632284	-0.153212	9.477284	-0.003091	-0.001076	0.001398	-0.360961	0.129049	-0.579762	-0.345938	0.125586	0.043277	0.928807	0	0
22264	2.651735	-0.151214	9.501075	0.003127	-0.001261	0.009233	-0.361735	0.129191	-0.580794	-0.345973	0.125659	0.043321	0.928782	0	0
22265	2.661568	-0.136575	9.486529	0.005636	0.002301	0.004002	-0.362005	0.128213	-0.579251	-0.345998	0.125694	0.043390	0.928764	0	0
22266	2.671371	-0.122229	9.498612	0.019650	-0.001475	0.014417	-0.361083	0.129335	-0.580925	-0.346118	0.125713	0.043583	0.928708	0	0
22267	2.661666	-0.115002	9.511045	0.019600	0.009126	0.007467	-0.361608	0.128637	-0.580155	-0.346197	0.125638	0.043753	0.928681	0	0
22268	2.647216	-0.092826	9.492326	0.004208	0.014404	0.012756	-0.359642	0.129359	-0.581715	-0.346291	0.125562	0.043751	0.928656	0	0
22269	2.647333	-0.073359	9.487759	0.010254	0.010837	0.014471	-0.360814	0.126878	-0.580846	-0.346424	0.125506	0.043819	0.928611	0	0
22270	2.603699	-0.048514	9.469751	0.006594	-0.001293	0.010948	-0.361336	0.127696	-0.581086	-0.346459	0.125569	0.043890	0.928586	0	0
22271	2.564749	-0.050669	9.475462	-0.003158	-0.010705	0.003966	-0.361868	0.128362	-0.580159	-0.346467	0.125756	0.043922	0.928556	0	0
22272	2.559928	-0.045615	9.461120	0.012621	0.003974	0.007450	-0.361203	0.128663	-0.581848	-0.346518	0.125745	0.044040	0.928533	0	0
22273	2.594068	-0.033712	9.455658	0.002385	-0.001343	0.016191	-0.360820	0.128104	-0.580562	-0.346651	0.125831	0.044076	0.928470	0	0
22274	2.598917	-0.033913	9.470070	-0.003024	-0.008179	0.009210	-0.360825	0.127548	-0.579792	-0.346670	0.125989	0.044086	0.928441	0	0
22275	2.547905	-0.018927	9.471461	0.004109	-0.001345	0.016177	-0.361998	0.129734	-0.580781	-0.346805	0.126068	0.044137	0.928378	0	0
22276	2.506769	0.013392	9.434134	0.009282	0.005681	0.012683	-0.360695	0.129059	-0.580414	-0.346903	0.126056	0.044212	0.928339	0	0
22277	2.477658	0.025929	9.420459	0.009363	-0.001414	0.019635	-0.360955	0.128920	-0.580415	-0.347077	0.126118	0.044309	0.928261	0	0
22278	2.492213	0.011621	9.386024	-0.002828	0.004035	0.012711	-0.362004	0.129863	-0.580129	-0.347141	0.126164	0.044274	0.928233	0	0
22279	2.535978	-0.002823	9.341228	-0.007969	0.004038	0.014479	-0.361747	0.132333	-0.580862	-0.347247	0.126233	0.044197	0.928187	0	0
22280	2.584539	-0.013646	9.417066	0.002303	0.007447	0.007392	-0.362184	0.133122	-0.581004	-0.347301	0.126225	0.044210	0.928167	0	0
22281	2.606464	-0.004388	9.440902	-0.002749	0.002090	0.016117	-0.360356	0.131772	-0.580784	-0.347428	0.126295	0.044187	0.928111	0	0
22282	2.633324	0.010056	9.430802	0.023173	0.019493	0.008243	-0.361281	0.132567	-0.579592	-0.347496	0.126105	0.044347	0.928104	0	0
22283	2.638130	-0.004331	9.411118	0.030185	0.021131	0.011719	-0.361794	0.132575	-0.580628	-0.347633	0.125882	0.044571	0.928073	0	0
22284	2.672071	-0.028722	9.395460	0.036763	0.019571	-0.003126	-0.360731	0.129046	-0.581485	-0.347595	0.125639	0.044869	0.928105	0	0
22285	2.715564	-0.073248	9.437401	0.033246	0.012588	-0.003124	-0.360202	0.127004	-0.581528	-0.347594	0.125480	0.045171	0.928113	0	0
22286	2.739688	-0.102945	9.470316	0.041828	0.021363	-0.010095	-0.359305	0.128911	-0.580458	-0.347529	0.125198	0.045522	0.928158	0	0
22287	2.725235	-0.083089	9.441880	0.020971	0.021615	-0.015271	-0.360214	0.129458	-0.581220	-0.347403	0.124993	0.045695	0.928224	0	0
22288	2.720279	-0.097662	9.446629	-0.006518	0.037547	-0.015145	-0.359948	0.128232	-0.581246	-0.347217	0.124727	0.045544	0.928337	0	0
22289	2.710541	-0.097634	9.451696	-0.002921	0.028613	-0.004715	-0.361247	0.127539	-0.581510	-0.347162	0.124546	0.045458	0.928386	0	0
22290	2.685963	-0.141059	9.446804	-0.003138	0.032315	-0.016915	-0.359036	0.128926	-0.581499	-0.346980	0.124316	0.045362	0.928490	0	0
22291	2.642081	-0.162161	9.413622	-0.006630	0.020068	-0.013455	-0.360188	0.125790	-0.582722	-0.346836	0.124223	0.045280	0.928560	0	0
22292	2.622630	-0.164158	9.389832	-0.003100	0.027039	-0.013449	-0.359279	0.125792	-0.582209	-0.346649	0.124045	0.045193	0.928658	0	0
22293	2.593373	-0.164193	9.402974	-0.015431	0.004509	-0.012512	-0.358843	0.126097	-0.582305	-0.346496	0.124127	0.045080	0.928709	0	0
22294	2.566636	-0.159117	9.403664	-0.010964	0.011414	-0.009021	-0.359367	0.126225	-0.582039	-0.346361	0.124122	0.044973	0.928765	0	0
22295	2.515800	-0.114931	9.398204	-0.037817	0.008152	-0.009837	-0.358065	0.126098	-0.581790	-0.346207	0.124248	0.044633	0.928822	0	0
22296	2.520671	-0.110331	9.417525	-0.035839	0.002661	0.004098	-0.359503	0.127863	-0.582135	-0.346165	0.124416	0.044310	0.928831	0	0
22297	2.506068	-0.114850	9.398430	-0.037664	0.008038	-0.002861	-0.359509	0.127304	-0.581106	-0.346076	0.124545	0.043961	0.928863	0	0
22298	2.530401	-0.112732	9.407582	-0.030657	0.017588	-0.002851	-0.360153	0.128684	-0.582765	-0.345975	0.124554	0.043642	0.928915	0	0
22299	2.574231	-0.103604	9.426068	-0.021316	0.013223	-0.008118	-0.359374	0.128687	-0.582380	-0.345860	0.124576	0.043432	0.928965	0	0
22300	2.579318	-0.062551	9.441062	-0.018455	0.006825	0.007553	-0.359516	0.130178	-0.581570	-0.345878	0.124646	0.043252	0.928957	0	0
22301	2.594113	-0.028698	9.441202	-0.020687	-0.007752	-0.008184	-0.359661	0.132079	-0.580752	-0.345754	0.124861	0.043122	0.928980	0	0
22302	2.598898	-0.038686	9.462739	-0.020387	-0.000943	0.002304	-0.358869	0.131413	-0.581550	-0.345720	0.125007	0.042958	0.928981	0	0
22303	2.618414	-0.033781	9.442989	-0.034108	0.009641	0.002376	-0.359920	0.132352	-0.581005	-0.345685	0.125112	0.042630	0.928995	0	0
22304	2.657231	-0.046640	9.478226	-0.039328	0.006170	0.002389	-0.359130	0.130312	-0.581050	-0.345606	0.125259	0.042262	0.929021	0	0
22305	2.662090	-0.058509	9.463057	-0.033981	0.005929	0.008383	-0.360082	0.130423	-0.581852	-0.345625	0.125401	0.041943	0.929010	0	0
22306	2.652565	-0.024347	9.454079	-0.023629	0.014665	0.004011	-0.359176	0.130284	-0.580952	-0.345592	0.125415	0.041690	0.929031	0	0
22307	2.618394	-0.038837	9.474030	-0.007488	0.009480	-0.006521	-0.359301	0.130016	-0.581476	-0.345506	0.125427	0.041626	0.929065	0	0
22308	2.598775	-0.065369	9.474106	-0.012438	0.012871	0.002225	-0.358524	0.129879	-0.580834	-0.345474	0.125418	0.041486	0.929084	0	0
22309	2.593872	-0.072555	9.469275	-0.002877	0.006599	0.007413	-0.359954	0.129733	-0.581217	-0.345522	0.125446	0.041457	0.929063	0	0
22310	2.589119	-0.057687	9.445385	-0.003255	0.011293	-0.011765	-0.359575	0.131092	-0.580413	-0.345373	0.125415	0.041426	0.929125	0	0
22311	2.593949	-0.064954	9.440329	-0.010010	0.007704	-0.003031	-0.359303	0.130700	-0.581592	-0.345316	0.125453	0.041342	0.929144	0	0
22312	2.632894	-0.067438	9.415183	-0.035976	-0.007920	0.002240	-0.357882	0.130556	-0.579916	-0.345249	0.125719	0.041056	0.929146	0	0
22313	2.632861	-0.076931	9.395679	-0.030729	0.001681	0.000508	-0.359704	0.130680	-0.580290	-0.345196	0.125887	0.040796	0.929154	0	0
22314	2.579057	-0.120380	9.415672	-0.031652	0.009675	-0.006448	-0.359176	0.132070	-0.581826	-0.345061	0.125971	0.040501	0.929206	0	0
22315	2.554536	-0.142605	9.469186	-0.007391	0.004162	-0.001302	-0.359844	0.133136	-0.580241	-0.345022	0.126035	0.040451	0.929214	0	0
22316	2.535102	-0.139856	9.455148	-0.011376	0.014510	0.009203	-0.358937	0.134785	-0.580345	-0.345074	0.126009	0.040310	0.929205	0	0
22317	2.559461	-0.130619	9.478927	-0.013380	0.006798	0.000467	-0.359186	0.133427	-0.581150	-0.345044	0.126069	0.040192	0.929212	0	0
22318	2.593497	-0.130887	9.463972	0.019620	0.010023	0.007460	-0.359796	0.134405	-0.581225	-0.345096	0.125979	0.040353	0.929198	0	0
22319	2.612750	-0.169770	9.453290	0.034851	-0.000409	-0.003074	-0.357967	0.132918	-0.581008	-0.345092	0.125938	0.040713	0.929190	0	0
22320	2.598221	-0.159808	9.441662	0.017692	0.010196	-0.002125	-0.359020	0.133441	-0.579950	-0.345059	0.125848	0.040869	0.929207	0	0
22321	2.607875	-0.169809	9.460665	0.004016	0.004019	0.007495	-0.357572	0.131142	-0.580655	-0.345116	0.125877	0.040913	0.929180	0	0
22322	2.612739	-0.174463	9.438697	0.004079	0.000453	0.011847	-0.358488	0.131264	-0.580256	-0.345181	0.125931	0.040956	0.929147	0	0
22323	2.578614	-0.174740	9.490323	-0.003590	0.005711	0.014496	-0.357440	0.131694	-0.581035	-0.345294	0.125973	0.040914	0.929101	0	0
22324	2.568846	-0.184179	9.473467	-0.020110	0.006800	0.009314	-0.359132	0.129210	-0.580292	-0.345297	0.126051	0.040712	0.929098	0	0
22325	2.578657	-0.174339	9.454012	-0.023386	0.005807	0.018043	-0.359919	0.130294	-0.580265	-0.345418	0.126161	0.040479	0.929048	0	0
22326	2.598062	-0.193435	9.409713	-0.016453	-0.008339	0.024965	-0.358758	0.131935	-0.579461	-0.345599	0.126372	0.040349	0.928958	0	0
22327	2.564020	-0.188351	9.415414	-0.026735	0.000483	0.025015	-0.358761	0.132204	-0.579196	-0.345779	0.126546	0.040093	0.928879	0	0
22328	2.573652	-0.203152	9.429506	-0.011064	0.000274	0.030205	-0.358906	0.133279	-0.577874	-0.346007	0.126660	0.039975	0.928783	0	0
22329	2.593297	-0.174087	9.419783	-0.016919	0.008966	0.035480	-0.357476	0.137135	-0.579239	-0.346299	0.126725	0.039767	0.928674	0	0
22330	2.605695	-0.137574	9.400647	-0.009297	0.009899	0.028481	-0.359305	0.137934	-0.579080	-0.346539	0.126743	0.039637	0.928588	0	0
22331	2.642318	-0.116038	9.400108	-0.016004	0.015941	0.035499	-0.358641	0.136861	-0.580146	-0.346836	0.126741	0.039414	0.928487	0	0
22332	2.632571	-0.113797	9.424576	0.006412	0.007007	0.037151	-0.359698	0.137377	-0.578568	-0.347144	0.126735	0.039425	0.928372	0	0
22333	2.613065	-0.111716	9.471056	-0.005830	0.016007	0.026742	-0.357874	0.136570	-0.578077	-0.347372	0.126694	0.039309	0.928297	0	0
22334	2.637490	-0.097278	9.463434	0.009722	0.012362	0.028433	-0.357330	0.134686	-0.579938	-0.347609	0.126624	0.039343	0.928217	0	0
22335	2.659505	-0.075700	9.470496	0.004236	-0.001465	0.021433	-0.357857	0.135497	-0.579658	-0.347793	0.126708	0.039390	0.928134	0	0
22336	2.652228	-0.068546	9.487714	-0.002613	0.009099	0.019737	-0.356950	0.136733	-0.579510	-0.347950	0.126707	0.039335	0.928078	0	0
22337	2.632640	-0.092491	9.473299	0.002282	0.002252	0.009236	-0.356831	0.137129	-0.578334	-0.348020	0.126760	0.039368	0.928043	0	0
22338	2.586360	-0.106346	9.445118	-0.004748	-0.006388	0.007481	-0.357874	0.138631	-0.579077	-0.348049	0.126905	0.039362	0.928013	0	0
22339	2.593627	-0.115900	9.425446	-0.013299	-0.007269	0.011867	-0.356961	0.138640	-0.579083	-0.348120	0.127102	0.039282	0.927963	0	0
22340	2.605647	-0.140321	9.429662	-0.004864	0.007789	-0.004684	-0.358151	0.140250	-0.577743	-0.348042	0.127111	0.039240	0.927992	0	0
22341	2.595916	-0.135627	9.451743	0.007064	0.002543	-0.009969	-0.357748	0.139037	-0.578680	-0.347940	0.127137	0.039343	0.928023	0	0
22342	2.593334	-0.155368	9.482996	0.019200	0.005942	-0.009992	-0.358525	0.138075	-0.578823	-0.347826	0.127079	0.039536	0.928065	0	0
22343	2.573791	-0.179168	9.468221	0.036724	0.007318	-0.001415	-0.357009	0.138608	-0.578855	-0.347842	0.126960	0.039885	0.928060	0	0
22344	2.573838	-0.183327	9.405212	0.031648	0.021372	-0.003105	-0.358960	0.137222	-0.578738	-0.347820	0.126717	0.040132	0.928091	0	0
22345	2.559166	-0.193072	9.419939	0.024700	0.010010	0.000371	-0.359217	0.136675	-0.578877	-0.347839	0.126616	0.040357	0.928088	0	0
22346	2.559240	-0.187792	9.381275	-0.003736	0.018092	0.000476	-0.358059	0.138448	-0.577811	-0.347820	0.126528	0.040285	0.928111	0	0
22347	2.588248	-0.226542	9.351001	-0.002765	0.019769	0.003975	-0.357522	0.137379	-0.579265	-0.347842	0.126433	0.040215	0.928118	0	0
22348	2.622267	-0.231839	9.364666	0.009158	0.010116	0.000430	-0.359346	0.137638	-0.579507	-0.347816	0.126374	0.040287	0.928133	0	0
22349	2.605059	-0.249405	9.430182	0.037029	0.012378	0.009078	-0.356990	0.136302	-0.580070	-0.347933	0.126211	0.040604	0.928097	0	0
22350	2.593106	-0.208290	9.452833	0.024650	0.012675	-0.003103	-0.356732	0.135751	-0.579433	-0.347909	0.126073	0.040818	0.928116	0	0
22351	2.576213	-0.179295	9.477847	0.021354	0.014334	0.003884	-0.357516	0.136840	-0.579796	-0.347959	0.125944	0.040988	0.928107	0	0
22352	2.578899	-0.140221	9.454131	-0.002960	0.007562	0.002187	-0.357383	0.135197	-0.579309	-0.347937	0.125952	0.040955	0.928116	0	0
22353	2.637210	-0.155267	9.452570	-0.011620	0.020831	-0.004717	-0.357258	0.136563	-0.579283	-0.347868	0.125874	0.040807	0.928159	0	0
22354	2.632356	-0.155120	9.443000	-0.013229	0.005792	0.007455	-0.356212	0.137402	-0.580054	-0.347904	0.125935	0.040681	0.928142	0	0
22355	2.637001	-0.191668	9.452056	-0.010732	0.006729	0.002222	-0.356476	0.139043	-0.580410	-0.347895	0.125988	0.040581	0.928143	0	0
22356	2.578804	-0.159474	9.439332	-0.004523	0.023300	0.002238	-0.357386	0.137527	-0.580043	-0.347878	0.125855	0.040479	0.928172	0	0
22357	2.573935	-0.161754	9.429729	-0.018230	0.019796	0.009246	-0.356480	0.137801	-0.579394	-0.347930	0.125815	0.040255	0.928167	0	0
22358	2.603026	-0.174477	9.460349	-0.018109	0.012649	0.017954	-0.356867	0.138902	-0.580410	-0.348050	0.125835	0.040045	0.928129	0	0
22359	2.656546	-0.170417	9.490644	-0.011108	0.014268	0.021435	-0.357909	0.137793	-0.579904	-0.348222	0.125827	0.039891	0.928072	0	0
22360	2.666458	-0.141271	9.481146	0.009464	-0.001612	0.021329	-0.356739	0.138349	-0.579772	-0.348392	0.125884	0.039981	0.927996	0	0
22361	2.681360	-0.097231	9.437850	0.018505	0.008577	0.035285	-0.355693	0.137129	-0.579673	-0.348727	0.125832	0.040106	0.927872	0	0
22362	2.657261	-0.035163	9.550659	0.056447	0.003045	0.035149	-0.356080	0.138917	-0.580935	-0.349100	0.125687	0.040601	0.927730	0	0
22363	2.637907	-0.011000	9.575661	0.108093	-0.016561	0.034937	-0.356201	0.136322	-0.580985	-0.349533	0.125557	0.041648	0.927538	0	0
22364	2.584841	0.076433	9.612026	0.137107	-0.021790	0.021737	-0.357383	0.136845	-0.580056	-0.349859	0.125355	0.042992	0.927382	0	0
22365	2.361442	0.137606	9.521214	0.112444	-0.035263	0.006900	-0.357117	0.134933	-0.579836	-0.350028	0.125370	0.044182	0.927260	0	0
22366	2.230269	0.108572	9.175197	0.001430	-0.025208	-0.017191	-0.355546	0.133859	-0.580128	-0.349827	0.125657	0.044330	0.927290	0	0
22367	2.341488	-0.050493	8.986362	-0.166132	0.020038	-0.035731	-0.357891	0.133839	-0.580371	-0.349276	0.126113	0.042796	0.927508	0	0
22368	2.559688	-0.183343	8.965265	-0.307757	0.048369	-0.043816	-0.355273	0.137685	-0.577814	-0.348460	0.126787	0.039851	0.927854	0	0
22369	2.792451	-0.312332	9.035527	-0.363917	0.094728	-0.026025	-0.355171	0.142450	-0.576551	-0.347772	0.127242	0.036208	0.928199	0	0
22370	2.930031	-0.420269	9.471448	-0.286027	0.083383	-0.015781	-0.354133	0.146848	-0.577903	-0.347267	0.127523	0.033309	0.928458	0	0
22371	2.966144	-0.442523	9.700299	-0.087212	0.078265	-0.011131	-0.352981	0.150811	-0.577183	-0.347059	0.127176	0.032274	0.928620	0	0
22372	2.825258	-0.379429	9.810978	0.111508	0.039830	0.004725	-0.351148	0.149603	-0.577480	-0.347246	0.126486	0.033193	0.928612	0	0
22373	2.645911	-0.256540	9.812028	0.246091	0.014367	0.006837	-0.352432	0.147149	-0.578819	-0.347605	0.125581	0.035452	0.928517	0	0
22374	2.469049	-0.146951	9.696620	0.292628	-0.015763	0.015298	-0.352001	0.139247	-0.580016	-0.348053	0.124783	0.038226	0.928346	0	0
22375	2.384380	-0.091145	9.544421	0.238089	-0.013473	0.010210	-0.351850	0.135984	-0.581121	-0.348420	0.124162	0.040502	0.928196	0	0
22376	2.321353	-0.083842	9.371664	0.124492	-0.022831	-0.003454	-0.353146	0.132822	-0.580524	-0.348484	0.124006	0.041764	0.928137	0	0
22377	2.382179	-0.102747	9.277989	0.002255	-0.022262	0.017849	-0.353936	0.134177	-0.580232	-0.348623	0.124290	0.041870	0.928041	0	0
22378	2.462278	-0.141976	9.251369	-0.101607	-0.024007	0.011185	-0.353423	0.134718	-0.579445	-0.348560	0.124938	0.041022	0.928016	0	0
22379	2.554554	-0.162828	9.309468	-0.120863	-0.017549	-0.002679	-0.353695	0.138133	-0.579636	-0.348358	0.125598	0.039993	0.928048	0	0
22380	2.605612	-0.161590	9.390262	-0.114587	-0.019642	0.007675	-0.352967	0.138786	-0.579010	-0.348255	0.126249	0.039015	0.928039	0	0
22381	2.619960	-0.193899	9.447577	-0.086040	-0.017249	0.007605	-0.353502	0.140271	-0.578068	-0.348191	0.126789	0.038295	0.928020	0	0
22382	2.670973	-0.195099	9.516592	-0.061948	-0.027063	0.007515	-0.353646	0.141209	-0.576749	-0.348142	0.127326	0.037830	0.927984	0	0
22383	2.729230	-0.210653	9.561025	-0.004410	-0.019099	0.026571	-0.353512	0.141767	-0.577519	-0.348356	0.127607	0.037851	0.927864	0	0
22384	2.736835	-0.161940	9.539753	0.024091	-0.017548	0.025616	-0.355878	0.145146	-0.576656	-0.348597	0.127761	0.038129	0.927741	0	0
22385	2.700462	-0.144408	9.519053	0.014852	-0.019428	0.038713	-0.356126	0.144614	-0.577964	-0.348949	0.127984	0.038317	0.927570	0	0
22386	2.617786	-0.140946	9.489538	-0.010442	-0.014403	0.064956	-0.353665	0.145851	-0.576658	-0.349512	0.128245	0.038213	0.927327	0	0
22387	2.556922	-0.154545	9.449593	-0.033246	0.004764	0.079897	-0.352884	0.147230	-0.577156	-0.350192	0.128427	0.037818	0.927061	0	0
22388	2.539906	-0.161149	9.401470	-0.035816	0.008303	0.079039	-0.354460	0.148295	-0.576214	-0.350849	0.128572	0.037380	0.926810	0	0
22389	2.613004	-0.149303	9.370897	-0.021834	-0.002502	0.091189	-0.354204	0.148564	-0.575691	-0.351645	0.128784	0.037102	0.926490	0	0
22390	2.702937	-0.153228	9.436554	-0.019808	0.020107	0.094752	-0.353154	0.148586	-0.576608	-0.352470	0.128770	0.036750	0.926192	0	0
22391	2.846444	-0.157170	9.462236	-0.012726	0.014597	0.105206	-0.352114	0.149004	-0.576477	-0.353413	0.128799	0.036482	0.925840	0	0
22392	2.914519	-0.149046	9.552780	-0.007559	0.021576	0.101732	-0.352118	0.150509	-0.576707	-0.354325	0.128729	0.036230	0.925511	0	0
22393	2.851262	-0.155089	9.477042	-0.024229	0.009684	0.096600	-0.352204	0.150810	-0.576539	-0.355170	0.128844	0.035889	0.925184	0	0
22394	2.894763	-0.213321	9.441314	-0.052648	0.040638	0.086317	-0.350908	0.154658	-0.577383	-0.355896	0.128752	0.035174	0.924945	0	0
22395	3.032749	-0.324372	9.499494	-0.061596	0.026821	0.077614	-0.351187	0.157923	-0.576537	-0.356523	0.128837	0.034455	0.924719	0	0
22396	3.078828	-0.353718	9.483485	-0.056413	0.048784	0.067205	-0.350023	0.160119	-0.576502	-0.357071	0.128676	0.033701	0.924558	0	0
22397	3.097841	-0.440760	9.438228	-0.027195	0.048705	0.058408	-0.348987	0.161491	-0.576223	-0.357571	0.128434	0.033252	0.924415	0	0
22398	3.061021	-0.487098	9.486839	-0.032271	0.069798	0.053249	-0.348463	0.162875	-0.577239	-0.358024	0.127988	0.032663	0.924322	0	0
22399	3.000028	-0.522565	9.449006	-0.040238	0.087638	0.035872	-0.347267	0.160036	-0.578603	-0.358310	0.127428	0.031985	0.924312	0	0
22400	2.924589	-0.526630	9.436165	-0.065415	0.087061	0.030698	-0.344790	0.161708	-0.579368	-0.358512	0.126934	0.031055	0.924334	0	0
22401	2.892598	-0.594020	9.409312	-0.084082	0.103694	0.037780	-0.345062	0.163200	-0.578687	-0.358764	0.126386	0.029913	0.924349	0	0
22402	2.845886	-0.671610	9.438339	-0.105848	0.100482	0.030857	-0.343232	0.164874	-0.580097	-0.358921	0.125912	0.028561	0.924395	0	0
22403	2.755660	-0.704861	9.442371	-0.085752	0.124843	0.029113	-0.341931	0.165706	-0.580090	-0.359096	0.125173	0.027335	0.924464	0	0
22404	2.697009	-0.743496	9.469808	-0.077125	0.133610	0.023874	-0.339842	0.166831	-0.580993	-0.359234	0.124287	0.026139	0.924565	0	0
22405	2.638520	-0.757650	9.478221	-0.057994	0.133393	0.029044	-0.338007	0.169474	-0.583424	-0.359444	0.123369	0.025134	0.924634	0	0
22406	2.638834	-0.704209	9.474132	-0.056308	0.119319	0.034227	-0.336054	0.168803	-0.582801	-0.359702	0.122543	0.024170	0.924670	0	0
22407	2.706888	-0.705471	9.535490	-0.050983	0.126184	0.037731	-0.335526	0.171016	-0.584581	-0.359998	0.121668	0.023242	0.924694	0	0
22408	2.760474	-0.664051	9.699474	-0.045942	0.118278	0.035955	-0.332918	0.173654	-0.585978	-0.360287	0.120814	0.022375	0.924714	0	0
22409	2.731358	-0.651568	9.690640	-0.033688	0.122478	0.041159	-0.331088	0.170518	-0.585013	-0.360633	0.119915	0.021617	0.924714	0	0
22410	2.668301	-0.623867	9.648912	-0.066830	0.119458	0.029022	-0.331600	0.172453	-0.587181	-0.360821	0.119123	0.020560	0.924768	0	0
22411	2.576225	-0.578187	9.540319	-0.088065	0.110577	0.049973	-0.329382	0.173300	-0.587700	-0.361180	0.118533	0.019332	0.924730	0	0
22412	2.498748	-0.514258	9.526072	-0.083993	0.116030	0.036874	-0.327435	0.176603	-0.588169	-0.361427	0.117836	0.018120	0.924747	0	0
22413	2.410885	-0.571155	9.471607	-0.075385	0.117798	0.033357	-0.325735	0.177452	-0.589205	-0.361647	0.117130	0.017005	0.924772	0	0
22414	2.338094	-0.536493	9.466518	-0.028638	0.120919	0.035831	-0.324020	0.177775	-0.591810	-0.361946	0.116188	0.016288	0.924786	0	0
22415	2.240587	-0.569523	9.456195	-0.011555	0.114816	0.028774	-0.322460	0.178883	-0.591800	-0.362197	0.115278	0.015778	0.924811	0	0
22416	2.109183	-0.559363	9.517481	0.011096	0.110131	0.039141	-0.321923	0.179462	-0.594002	-0.362571	0.114291	0.015464	0.924792	0	0
22417	2.012333	-0.478337	9.508765	0.005926	0.113696	0.039142	-0.319827	0.178948	-0.594937	-0.362937	0.113327	0.015105	0.924773	0	0
22418	1.969033	-0.411638	9.449827	-0.006352	0.113855	0.030345	-0.318965	0.179474	-0.595611	-0.363208	0.112368	0.014626	0.924792	0	0
22419	1.973737	-0.445332	9.420186	-0.010521	0.091547	0.007619	-0.317910	0.180740	-0.597673	-0.363260	0.111662	0.014230	0.924863	0	0
22420	1.961163	-0.513339	9.434034	-0.010623	0.090758	0.002389	-0.317129	0.180884	-0.597676	-0.363265	0.110927	0.013827	0.924955	0	0
22421	1.996793	-0.631940	9.596156	-0.019175	0.091614	0.005052	-0.316335	0.180224	-0.598864	-0.363284	0.110249	0.013351	0.925036	0	0
22422	2.009225	-0.585934	9.596523	0.004694	0.066142	0.002291	-0.315146	0.180535	-0.600946	-0.363300	0.109687	0.013178	0.925099	0	0
22423	2.070489	-0.520386	9.547620	0.006109	0.063707	-0.009930	-0.314494	0.179992	-0.600701	-0.363204	0.109171	0.013052	0.925200	0	0
22424	2.067996	-0.527806	9.562099	-0.020618	0.062101	-0.006367	-0.315146	0.180671	-0.600943	-0.363109	0.108737	0.012669	0.925293	0	0
22425	2.031784	-0.490407	9.500520	-0.045811	0.055364	-0.008939	-0.314100	0.182473	-0.602215	-0.362965	0.108487	0.012092	0.925387	0	0
22426	1.998088	-0.422389	9.521635	-0.066756	0.050391	-0.015010	-0.312656	0.180442	-0.602525	-0.362740	0.108327	0.011334	0.925503	0	0
22427	1.964087	-0.421518	9.469169	-0.062533	0.036368	-0.013324	-0.312273	0.182081	-0.602235	-0.362534	0.108312	0.010677	0.925594	0	0
22428	1.992910	-0.484962	9.477284	-0.084201	0.043623	-0.020207	-0.312277	0.182900	-0.602219	-0.362242	0.108278	0.009789	0.925722	0	0
22429	2.031438	-0.557927	9.460830	-0.075801	0.028782	-0.025494	-0.313580	0.182338	-0.601961	-0.361907	0.108379	0.009050	0.925848	0	0
22430	2.191692	-0.594521	9.572818	-0.098410	0.022835	-0.028904	-0.313589	0.183698	-0.601544	-0.361512	0.108588	0.008114	0.925987	0	0
22431	2.283700	-0.645145	9.676861	-0.108691	0.029932	-0.026992	-0.312885	0.185386	-0.601880	-0.361127	0.108799	0.007070	0.926121	0	0
22432	2.414758	-0.690668	9.740976	-0.098215	0.043815	-0.028702	-0.313286	0.186741	-0.601330	-0.360739	0.108812	0.006061	0.926278	0	0
22433	2.371206	-0.642090	9.771727	-0.088133	0.028110	-0.034021	-0.311199	0.187725	-0.601976	-0.360310	0.108968	0.005227	0.926432	0	0
22434	2.222997	-0.643464	9.571760	-0.034529	0.040091	-0.039401	-0.312891	0.187850	-0.602351	-0.359891	0.108785	0.004832	0.926618	0	0
22435	2.108654	-0.665336	9.443352	0.024068	0.031032	-0.043976	-0.313538	0.188127	-0.603121	-0.359491	0.108510	0.005040	0.926804	0	0
22436	2.135239	-0.694787	9.452003	0.047956	0.020518	-0.053663	-0.313788	0.186767	-0.603796	-0.359027	0.108211	0.005496	0.927016	0	0
22437	2.147059	-0.725664	9.601397	0.111714	0.013110	-0.059097	-0.313777	0.184860	-0.604223	-0.358581	0.107787	0.006597	0.927231	0	0
22438	2.132354	-0.744903	9.596621	0.145687	-0.000774	-0.080170	-0.314805	0.182539	-0.605041	-0.357974	0.107333	0.008064	0.927507	0	0
22439	2.188826	-0.680913	9.472753	0.147376	-0.014846	-0.074980	-0.316604	0.180226	-0.607153	-0.357415	0.107039	0.009613	0.927742	0	0
22440	2.211139	-0.631306	9.359153	0.088435	-0.012498	-0.083527	-0.316589	0.175578	-0.606855	-0.356710	0.106898	0.010594	0.928019	0	0
22441	2.279920	-0.533950	9.281476	0.000206	-0.017952	-0.083285	-0.318407	0.175159	-0.607500	-0.355915	0.107159	0.010800	0.928292	0	0
22442	2.377050	-0.548070	9.385558	-0.070944	-0.007559	-0.100476	-0.318801	0.175288	-0.607234	-0.354884	0.107537	0.010303	0.928648	0	0
22443	2.400932	-0.619329	9.458684	-0.131099	0.006635	-0.093368	-0.318742	0.175638	-0.605304	-0.353856	0.108038	0.009218	0.928994	0	0
22444	2.356749	-0.668486	9.548584	-0.151950	0.006001	-0.098543	-0.320175	0.178234	-0.606542	-0.352757	0.108578	0.007918	0.929360	0	0
22445	2.298545	-0.638665	9.530985	-0.170839	0.003426	-0.091530	-0.320439	0.179051	-0.606525	-0.351699	0.109250	0.006476	0.929693	0	0
22446	2.201354	-0.622814	9.489876	-0.155485	-0.005308	-0.096850	-0.321628	0.182036	-0.605938	-0.350610	0.109907	0.005181	0.930036	0	0
22447	2.094600	-0.603013	9.318307	-0.164087	0.005351	-0.100304	-0.322417	0.181469	-0.604904	-0.349475	0.110537	0.003806	0.930395	0	0
22448	1.991995	-0.668003	9.348804	-0.150086	0.005149	-0.093376	-0.321649	0.183102	-0.603837	-0.348421	0.111077	0.002521	0.930730	0	0
22449	1.881419	-0.808083	9.591471	-0.115194	0.026658	-0.089928	-0.324013	0.184426	-0.602365	-0.347435	0.111336	0.001512	0.931070	0	0
22450	1.809998	-0.918834	9.785230	-0.078716	0.027128	-0.083053	-0.322962	0.184997	-0.603531	-0.346556	0.111422	0.000803	0.931388	0	0
22451	1.771399	-0.869495	9.743244	-0.053954	0.042369	-0.063904	-0.324391	0.185540	-0.604420	-0.345881	0.111318	0.000272	0.931652	0	0
22452	1.752825	-0.759994	9.512810	-0.031271	0.059670	-0.061320	-0.324130	0.184307	-0.603926	-0.345253	0.110937	-0.000131	0.931930	0	0
22453	1.719548	-0.678905	9.229047	-0.013091	0.038431	-0.050110	-0.324124	0.184867	-0.604955	-0.344753	0.110724	-0.000288	0.932140	0	0
22454	1.622103	-0.713640	9.153329	-0.024049	0.029551	-0.034415	-0.323340	0.185289	-0.605342	-0.344388	0.110599	-0.000549	0.932290	0	0
22455	1.626583	-0.793068	9.089147	-0.003086	0.023967	-0.023144	-0.323339	0.185427	-0.605469	-0.344151	0.110482	-0.000598	0.932391	0	0
22456	1.722770	-0.958337	9.254047	0.035186	0.016416	-0.010160	-0.323846	0.185308	-0.607287	-0.344076	0.110275	-0.000290	0.932443	0	0
22457	1.712034	-1.084714	9.497024	0.051923	0.026592	-0.001443	-0.323833	0.185053	-0.608722	-0.344103	0.109941	0.000131	0.932473	0	0
22458	1.600007	-1.075544	9.632900	0.063991	0.022355	0.038616	-0.322787	0.183970	-0.608621	-0.344515	0.109580	0.000634	0.932363	0	0
22459	1.413140	-0.977610	9.701558	0.047211	0.029169	0.059580	-0.323038	0.182609	-0.609165	-0.345106	0.109231	0.000921	0.932185	0	0
22460	1.353639	-0.758059	9.647953	0.006107	0.044150	0.072793	-0.322254	0.184817	-0.610427	-0.345773	0.108866	0.000772	0.931981	0	0
22461	1.510236	-0.618020	9.593066	-0.017736	0.036080	0.094656	-0.321471	0.183315	-0.609812	-0.346621	0.108671	0.000384	0.931689	0	0
22462	1.723972	-0.683058	9.601729	-0.009223	0.018453	0.096365	-0.320574	0.185909	-0.609118	-0.347489	0.108598	0.000155	0.931374	0	0
22463	1.959803	-0.776300	9.289901	0.044269	0.005796	0.096217	-0.320035	0.185806	-0.611333	-0.348419	0.108469	0.000447	0.931042	0	0
22464	2.044822	-0.844927	9.064222	0.113399	-0.001738	0.097757	-0.318726	0.185689	-0.611865	-0.349435	0.108157	0.001429	0.930696	0	0
22465	2.061160	-0.987016	8.950453	0.151657	-0.018008	0.113317	-0.320293	0.184708	-0.611093	-0.350639	0.107875	0.002783	0.930273	0	0
22466	2.087168	-1.129773	8.889714	0.179359	-0.044634	0.125390	-0.318716	0.182821	-0.611791	-0.351977	0.107731	0.004499	0.929777	0	0
22467	2.047799	-1.211610	8.857985	0.191560	-0.064138	0.137513	-0.319744	0.180774	-0.612734	-0.353444	0.107738	0.006353	0.929209	0	0
22468	2.052616	-1.225890	8.828617	0.190019	-0.074825	0.150573	-0.319731	0.179008	-0.613418	-0.355023	0.107838	0.008247	0.928581	0	0
22469	2.092078	-1.152372	8.734331	0.172988	-0.099541	0.174101	-0.320240	0.177374	-0.614226	-0.356804	0.108240	0.010006	0.927833	0	0
22470	2.121939	-1.054586	8.647875	0.152284	-0.102943	0.178507	-0.319981	0.177923	-0.614217	-0.358596	0.108736	0.011620	0.927065	0	0
22471	2.146573	-1.001454	8.652905	0.087038	-0.109835	0.202227	-0.319725	0.178743	-0.614073	-0.360539	0.109545	0.012583	0.926204	0	0
22472	2.175560	-1.012846	8.782810	0.033869	-0.100970	0.217242	-0.320523	0.180358	-0.612866	-0.362558	0.110451	0.013050	0.925301	0	0
22473	2.168814	-1.236977	9.302726	-0.008158	-0.095668	0.227874	-0.320791	0.181168	-0.612328	-0.364632	0.111474	0.013044	0.924363	0	0
22474	2.182677	-1.312837	9.567643	-0.055528	-0.072583	0.224601	-0.321581	0.183483	-0.612407	-0.366617	0.112443	0.012573	0.923466	0	0
22475	2.200188	-1.212072	9.660673	-0.083985	-0.037896	0.252687	-0.319774	0.185809	-0.611335	-0.368840	0.113208	0.011615	0.922500	0	0
22476	2.212643	-1.113029	9.913587	-0.109619	-0.021266	0.260654	-0.320308	0.189493	-0.611519	-0.371099	0.113904	0.010415	0.921522	0	0
22477	2.300157	-1.098427	10.061879	-0.143275	-0.001510	0.293967	-0.318239	0.194156	-0.611573	-0.373633	0.114555	0.008722	0.920434	0	0
22478	2.289708	-1.171605	10.322554	-0.158413	0.029946	0.298470	-0.317353	0.198519	-0.610324	-0.376183	0.114962	0.006839	0.919360	0	0
22479	2.333994	-1.135272	10.075099	-0.128327	0.055622	0.318518	-0.315153	0.202638	-0.610389	-0.378957	0.115028	0.005035	0.918224	0	0
22480	2.359071	-1.055043	9.823872	-0.062605	0.076243	0.311400	-0.312812	0.206773	-0.611624	-0.381730	0.114646	0.003842	0.917128	0	0
22481	2.368515	-1.133323	9.638900	-0.026367	0.065577	0.313114	-0.309770	0.210948	-0.612060	-0.384564	0.114231	0.002943	0.915998	0	0
22482	2.333676	-1.271147	9.618374	0.025654	0.049248	0.326009	-0.306631	0.212919	-0.614253	-0.387564	0.113756	0.002645	0.914793	0	0
22483	2.363055	-1.255923	9.535596	0.037972	0.057795	0.332105	-0.303898	0.214861	-0.614495	-0.390637	0.113163	0.002341	0.913560	0	0
22484	2.437352	-1.056099	9.405986	0.024468	0.062903	0.346977	-0.302193	0.216817	-0.616678	-0.393817	0.112566	0.001956	0.912268	0	0
22485	2.511698	-0.851234	9.259501	0.005230	0.040303	0.349574	-0.299062	0.219049	-0.617957	-0.397001	0.112263	0.001410	0.910925	0	0
22486	2.551798	-0.684513	9.076946	-0.010710	0.021342	0.342576	-0.296730	0.223033	-0.618025	-0.400093	0.112181	0.000873	0.909582	0	0
22487	2.525469	-0.620528	9.017938	-0.021164	0.014450	0.342576	-0.296615	0.226170	-0.617575	-0.403172	0.112224	0.000213	0.908217	0	0
22488	2.405585	-0.703752	9.174471	-0.028755	-0.016650	0.325056	-0.293628	0.230303	-0.618035	-0.406075	0.112556	-0.000315	0.906882	0	0
22489	2.205304	-0.778069	9.466146	-0.052772	-0.024737	0.297170	-0.292310	0.229240	-0.619365	-0.408696	0.113085	-0.001043	0.905637	0	0
22490	1.951659	-0.795302	9.905131	-0.098538	-0.012098	0.293816	-0.291807	0.232376	-0.618528	-0.411227	0.113658	-0.002187	0.904417	0	0
22491	1.694186	-0.642064	10.295789	-0.158245	-0.009850	0.292200	-0.288967	0.238678	-0.617904	-0.413675	0.114479	-0.003923	0.903190	0	0
22492	1.423125	-0.327740	10.616422	-0.233563	0.029519	0.273269	-0.289113	0.244148	-0.618576	-0.415858	0.115233	-0.006437	0.902076	0	0
22493	1.252284	0.012701	10.704745	-0.310187	0.037469	0.247189	-0.286462	0.248479	-0.617364	-0.417713	0.116248	-0.009685	0.901060	0	0
22494	1.283087	0.243264	10.462789	-0.347038	0.068095	0.210727	-0.285466	0.256931	-0.615516	-0.419184	0.117128	-0.013309	0.900216	0	0
22495	1.524964	0.326306	10.008065	-0.353161	0.067090	0.168898	-0.284728	0.263875	-0.613306	-0.420266	0.118059	-0.016960	0.899528	0	0
22496	1.860165	0.150526	9.620134	-0.237969	0.064922	0.138967	-0.281370	0.268256	-0.611555	-0.421211	0.118516	-0.019506	0.898974	0	0
22497	2.096673	-0.236955	9.357365	-0.067798	0.022134	0.109640	-0.280216	0.271534	-0.610719	-0.422096	0.118664	-0.020307	0.898522	0	0
22498	2.182153	-0.620195	9.267619	0.123439	0.000959	0.085524	-0.279549	0.272113	-0.612792	-0.423002	0.118182	-0.019271	0.898182	0	0
22499	2.163549	-0.901070	9.220470	0.274957	-0.034900	0.071050	-0.280310	0.269391	-0.614139	-0.423953	0.117407	-0.016691	0.897887	0	0
22500	2.136273	-1.015833	9.083887	0.323012	-0.046398	0.058672	-0.280012	0.264232	-0.616322	-0.424849	0.116508	-0.013631	0.897632	0	0
22501	2.121794	-0.973260	9.196197	0.319462	-0.049846	0.056923	-0.281148	0.258648	-0.618372	-0.425718	0.115682	-0.010563	0.897368	0	0
22502	2.117193	-0.901860	9.328057	0.251955	-0.072181	0.064027	-0.280865	0.255664	-0.619732	-0.426574	0.115314	-0.008037	0.897036	0	0
22503	2.185766	-0.801841	9.448951	0.139170	-0.062250	0.041707	-0.282929	0.252929	-0.621071	-0.427093	0.115370	-0.006509	0.896794	0	0
22504	2.263981	-0.732596	9.491709	0.051111	-0.054650	0.043735	-0.282667	0.252659	-0.621078	-0.427531	0.115704	-0.005836	0.896547	0	0
22505	2.332241	-0.697484	9.556001	0.021226	-0.064645	0.026356	-0.282938	0.253053	-0.620028	-0.427774	0.116290	-0.005327	0.896358	0	0
22506	2.385429	-0.737571	9.615090	0.008919	-0.064332	0.017780	-0.284055	0.254872	-0.620222	-0.427935	0.116893	-0.004960	0.896205	0	0
22507	2.438343	-0.824126	9.719163	0.060484	-0.071569	0.007160	-0.286405	0.254294	-0.619567	-0.428050	0.117379	-0.004036	0.896091	0	0
22508	2.491288	-0.931053	9.689786	0.117778	-0.051063	0.007943	-0.286131	0.250747	-0.619638	-0.428244	0.117396	-0.002739	0.896001	0	0
22509	2.534556	-1.044272	9.578226	0.162551	-0.061814	0.003438	-0.288591	0.248826	-0.620828	-0.428442	0.117362	-0.000930	0.895914	0	0
22510	2.497338	-1.176983	9.536038	0.188575	-0.058522	0.004252	-0.289505	0.248264	-0.620312	-0.428686	0.117143	0.001037	0.895826	0	0
22511	2.509520	-1.213668	9.331865	0.199319	-0.044760	0.013858	-0.290387	0.242397	-0.621461	-0.429018	0.116802	0.003092	0.895707	0	0
22512	2.558427	-1.209510	9.137109	0.172433	-0.051504	0.012178	-0.289992	0.241581	-0.621480	-0.429309	0.116588	0.004876	0.895588	0	0
22513	2.645981	-1.233572	9.050007	0.119864	-0.060905	0.022787	-0.291674	0.239386	-0.622031	-0.429624	0.116737	0.006281	0.895408	0	0
22514	2.718770	-1.275141	9.021102	0.047808	-0.068042	0.010781	-0.291916	0.235567	-0.622624	-0.429753	0.117206	0.007020	0.895280	0	0
22515	2.810975	-1.303539	9.103306	-0.009817	-0.073133	0.025781	-0.294010	0.236496	-0.622070	-0.429941	0.118027	0.007317	0.895079	0	0
22516	2.820382	-1.315837	9.330494	-0.078942	-0.069138	0.025126	-0.294419	0.238525	-0.620858	-0.430052	0.119052	0.006910	0.894894	0	0
22517	2.706902	-1.444198	10.052767	-0.138138	-0.063816	0.042761	-0.296003	0.240265	-0.619253	-0.430239	0.120346	0.005997	0.894637	0	0
22518	2.516394	-1.458799	10.657021	-0.195441	-0.027000	0.053380	-0.294905	0.243633	-0.618698	-0.430463	0.121496	0.004332	0.894383	0	0
22519	2.489980	-1.044544	10.310053	-0.222817	0.010852	0.053517	-0.296899	0.248774	-0.616374	-0.430644	0.122486	0.002323	0.894169	0	0
22520	2.584183	-0.810932	9.962569	-0.219803	0.010281	0.036048	-0.296000	0.252195	-0.616313	-0.430681	0.123405	0.000302	0.894027	0	0
22521	2.690289	-0.976840	9.957756	-0.190473	0.011857	0.030768	-0.295248	0.254491	-0.613674	-0.430693	0.124249	-0.001388	0.893904	0	0
22522	2.732260	-1.265184	10.100367	-0.164883	0.037682	0.039527	-0.296836	0.257185	-0.611921	-0.430824	0.124686	-0.003041	0.893776	0	0
22523	2.746168	-1.368189	10.185738	-0.105756	0.059844	0.044665	-0.294371	0.260900	-0.612256	-0.431062	0.124737	-0.004195	0.893649	0	0
22524	2.683575	-1.235128	10.273815	-0.099412	0.085961	0.048186	-0.294763	0.261582	-0.612499	-0.431350	0.124459	-0.005481	0.893542	0	0
22525	2.514857	-0.986850	10.121456	-0.101087	0.089490	0.051637	-0.292677	0.263800	-0.613510	-0.431653	0.124227	-0.006725	0.893420	0	0
22526	2.258354	-0.797041	9.837133	-0.102796	0.101909	0.048126	-0.291125	0.265856	-0.612961	-0.431934	0.123822	-0.008110	0.893328	0	0
22527	2.056986	-0.757781	9.515500	-0.113257	0.098649	0.044620	-0.290863	0.267785	-0.614095	-0.432155	0.123560	-0.009489	0.893244	0	0
22528	1.908858	-0.767580	9.199201	-0.096559	0.083226	0.023568	-0.289453	0.271057	-0.612612	-0.432224	0.123296	-0.010708	0.893233	0	0
22529	1.738232	-0.851680	9.034891	-0.072902	0.051861	0.011180	-0.286730	0.272986	-0.611814	-0.432201	0.123278	-0.011482	0.893237	0	0
22530	1.596723	-0.936771	8.937685	-0.040319	0.037798	0.004053	-0.287255	0.274073	-0.611789	-0.432170	0.123179	-0.011977	0.893259	0	0
22531	1.392268	-0.926537	9.049080	-0.004887	-0.005794	-0.015396	-0.288040	0.276945	-0.612766	-0.432001	0.123379	-0.011869	0.893315	0	0
22532	1.207326	-0.893053	9.237829	-0.024089	-0.000210	-0.025822	-0.289866	0.277200	-0.612748	-0.431726	0.123553	-0.012018	0.893422	0	0
22533	0.963718	-0.870791	9.609354	-0.053476	0.005296	-0.027502	-0.290404	0.279093	-0.611668	-0.431389	0.123853	-0.012390	0.893538	0	0
22534	0.880678	-0.873013	9.875136	-0.114895	0.000501	-0.027347	-0.289753	0.278823	-0.611418	-0.430989	0.124412	-0.013353	0.893640	0	0
22535	0.875478	-0.892149	10.073511	-0.132248	0.007694	-0.033379	-0.290428	0.280154	-0.609178	-0.430503	0.125015	-0.014449	0.893773	0	0
22536	1.036378	-0.883696	9.842336	-0.124358	0.016347	-0.032483	-0.290306	0.281515	-0.608762	-0.430040	0.125474	-0.015558	0.893913	0	0
22537	1.318984	-0.914840	9.365678	-0.069118	0.014232	-0.036096	-0.290309	0.282198	-0.608749	-0.429608	0.125737	-0.016125	0.894073	0	0
22538	1.644214	-1.111128	9.084212	0.024085	-0.012794	-0.032887	-0.289804	0.281627	-0.606424	-0.429335	0.125818	-0.015780	0.894199	0	0
22539	1.927458	-1.367982	9.044960	0.131345	-0.017237	-0.029652	-0.292140	0.283269	-0.608455	-0.429219	0.125497	-0.014431	0.894323	0	0
22540	2.026116	-1.571961	8.976830	0.240323	-0.037478	-0.019524	-0.291861	0.280278	-0.609295	-0.429341	0.124868	-0.012064	0.894388	0	0
22541	2.030444	-1.696428	8.815168	0.293025	-0.058944	-0.012749	-0.293257	0.274280	-0.611222	-0.429579	0.124221	-0.009118	0.894398	0	0
22542	2.030091	-1.770908	8.746326	0.328896	-0.054241	0.003740	-0.294152	0.270452	-0.611550	-0.430005	0.123357	-0.005916	0.894340	0	0
22543	2.049405	-1.800030	8.730939	0.298074	-0.064786	0.021251	-0.294111	0.265297	-0.614251	-0.430548	0.122734	-0.002954	0.894179	0	0
22544	2.061904	-1.744211	8.721761	0.252041	-0.063167	0.050170	-0.296046	0.260776	-0.614585	-0.431287	0.122276	-0.000458	0.893891	0	0
22545	2.055367	-1.617641	8.694660	0.189946	-0.068088	0.059918	-0.297464	0.258864	-0.615652	-0.432038	0.122144	0.001494	0.893545	0	0
22546	2.065223	-1.561457	8.874392	0.124299	-0.088788	0.072259	-0.297602	0.258851	-0.614742	-0.432818	0.122465	0.002933	0.893119	0	0
22547	2.210922	-1.583742	9.020815	0.060731	-0.093943	0.092518	-0.298771	0.257473	-0.614630	-0.433700	0.123121	0.003793	0.892598	0	0
22548	2.374079	-1.565473	8.997938	0.009360	-0.083400	0.110166	-0.300093	0.258804	-0.612905	-0.434675	0.123894	0.004135	0.892015	0	0
22549	2.390607	-1.616232	9.185677	-0.009678	-0.093831	0.113691	-0.298530	0.259367	-0.613036	-0.435658	0.124855	0.004334	0.891401	0	0
22550	2.521430	-1.705275	9.234652	-0.005714	-0.087235	0.132918	-0.299331	0.261802	-0.611812	-0.436817	0.125727	0.004530	0.890709	0	0
22551	2.569489	-1.775604	9.411699	0.020684	-0.098391	0.158993	-0.301171	0.262859	-0.610479	-0.438240	0.126599	0.004957	0.889884	0	0
22552	2.534998	-1.825216	9.535264	0.027424	-0.108879	0.155456	-0.300657	0.264776	-0.610445	-0.439637	0.127519	0.005514	0.889060	0	0
22553	2.557688	-1.716994	9.388596	0.009390	-0.076029	0.186121	-0.301456	0.265566	-0.608735	-0.441285	0.128243	0.005700	0.888138	0	0
22554	2.604727	-1.599616	9.272968	-0.019481	-0.081490	0.213224	-0.302232	0.262821	-0.608263	-0.443130	0.129128	0.005646	0.887091	0	0
22555	2.590265	-1.552296	9.395029	-0.034905	-0.081500	0.220241	-0.301448	0.264480	-0.609276	-0.445019	0.130098	0.005415	0.886004	0	0
22556	2.409070	-1.694616	9.675611	-0.018720	-0.067989	0.241156	-0.301359	0.269636	-0.606576	-0.447112	0.130860	0.005272	0.884838	0	0
22557	2.045763	-2.093421	10.465172	0.026912	-0.051227	0.261124	-0.300067	0.271004	-0.605779	-0.449443	0.131281	0.005384	0.883593	0	0
22558	1.972624	-2.121719	10.447090	0.014151	-0.032540	0.300457	-0.298508	0.273484	-0.606261	-0.452098	0.131584	0.005295	0.882193	0	0
22559	2.181976	-1.461743	9.425117	0.011139	-0.016112	0.319657	-0.297749	0.279225	-0.606154	-0.454921	0.131758	0.005015	0.880716	0	0
22560	2.188352	-1.264016	9.098520	-0.025192	-0.027228	0.324942	-0.296456	0.281006	-0.605609	-0.457732	0.132191	0.004524	0.879197	0	0
22561	2.338310	-1.448153	8.952013	-0.102816	-0.037302	0.333904	-0.294783	0.284560	-0.604642	-0.460519	0.133070	0.003317	0.877613	0	0
22562	2.487283	-1.705765	9.305644	-0.155912	-0.028529	0.349838	-0.291693	0.289476	-0.602228	-0.463363	0.134112	0.001650	0.875960	0	0
22563	2.452812	-1.732232	9.531222	-0.213119	-0.004880	0.371005	-0.290935	0.294665	-0.601612	-0.466316	0.135212	-0.000727	0.874223	0	0
22564	2.401145	-1.397542	9.595285	-0.236660	0.009712	0.398985	-0.287069	0.301776	-0.599422	-0.469465	0.136289	-0.003345	0.872363	0	0
22565	2.159219	-1.175911	9.495081	-0.291106	0.026024	0.393895	-0.285534	0.308889	-0.599163	-0.472491	0.137478	-0.006577	0.870522	0	0
22566	2.131404	-0.919372	9.584112	-0.287283	0.011580	0.420852	-0.280885	0.312850	-0.595610	-0.475739	0.138768	-0.009675	0.868517	0	0
22567	2.283087	-0.793506	9.497663	-0.235746	-0.006229	0.416300	-0.277930	0.321328	-0.594296	-0.479015	0.139967	-0.012295	0.866489	0	0
22568	2.375168	-0.871289	9.436324	-0.162901	0.007109	0.420508	-0.274057	0.326940	-0.592264	-0.482414	0.140695	-0.014292	0.864452	0	0
22569	2.308162	-1.075840	9.548750	-0.100622	0.001346	0.422939	-0.270965	0.333507	-0.590858	-0.485915	0.141174	-0.015774	0.862385	0	0
22570	2.070577	-1.253831	10.026233	-0.038303	0.007853	0.422762	-0.269034	0.337883	-0.589877	-0.489489	0.141287	-0.016702	0.860325	0	0
22571	1.851834	-1.171689	10.230982	0.006788	0.033815	0.419174	-0.264462	0.338767	-0.591452	-0.493087	0.140955	-0.017412	0.858309	0	0
22572	1.735983	-0.932318	10.624435	0.025493	0.033824	0.409485	-0.261088	0.341524	-0.590902	-0.496616	0.140529	-0.017899	0.856332	0	0
22573	1.591962	-0.609657	10.530671	0.032405	0.055784	0.403365	-0.256402	0.344307	-0.591401	-0.500094	0.139872	-0.018473	0.854401	0	0
22574	1.686441	-0.309165	10.280975	0.047299	0.055258	0.377133	-0.252494	0.349012	-0.593286	-0.503364	0.139154	-0.018834	0.852588	0	0
22575	1.872573	-0.216748	9.679989	0.063905	0.048645	0.349168	-0.249378	0.350397	-0.592372	-0.506408	0.138405	-0.019014	0.850902	0	0
22576	2.022866	-0.372509	9.381351	0.109393	0.001695	0.314048	-0.246778	0.353983	-0.593230	-0.509226	0.137838	-0.018486	0.849322	0	0
22577	2.124297	-0.561865	9.085785	0.174971	-0.017381	0.275457	-0.244301	0.354557	-0.593496	-0.511796	0.137100	-0.017268	0.847921	0	0
22578	2.072326	-0.737227	8.961014	0.173441	-0.053768	0.258794	-0.242334	0.354047	-0.594820	-0.514236	0.136684	-0.015836	0.846539	0	0
22579	1.996364	-0.833426	8.939610	0.130406	-0.070482	0.233575	-0.241523	0.348880	-0.595966	-0.516388	0.136633	-0.014654	0.845257	0	0
22580	1.893382	-0.968524	8.944907	0.080956	-0.055825	0.216314	-0.241257	0.350264	-0.597241	-0.518320	0.136716	-0.013938	0.844073	0	0
22581	1.781111	-0.993782	9.121457	0.087021	-0.088676	0.192639	-0.240487	0.350116	-0.595690	-0.520062	0.137045	-0.012968	0.842962	0	0
22582	1.893143	-0.961568	9.194382	0.155571	-0.104652	0.174091	-0.240094	0.349574	-0.595703	-0.521750	0.137157	-0.011310	0.841924	0	0
22583	1.961056	-1.000882	9.184990	0.161837	-0.116545	0.149630	-0.240739	0.347929	-0.595731	-0.523230	0.137334	-0.009500	0.840999	0	0
22584	2.038278	-1.113106	9.176766	0.144335	-0.112728	0.136632	-0.240357	0.349292	-0.595187	-0.524582	0.137575	-0.007843	0.840134	0	0
22585	2.161778	-1.197715	9.269552	0.157807	-0.128446	0.126982	-0.241241	0.347404	-0.597817	-0.525860	0.137875	-0.005970	0.839301	0	0
22586	2.197666	-1.286368	9.357040	0.176840	-0.109252	0.118274	-0.241623	0.344255	-0.597486	-0.527090	0.137915	-0.004034	0.838534	0	0
22587	2.210983	-1.491321	9.443395	0.100678	-0.103292	0.108070	-0.242537	0.344656	-0.597471	-0.528123	0.138305	-0.002745	0.837825	0	0
22588	2.249869	-1.501245	9.432672	0.083581	-0.094508	0.112513	-0.243437	0.343157	-0.598404	-0.529173	0.138713	-0.001661	0.837098	0	0
22589	2.475091	-1.329582	9.098227	0.109369	-0.094633	0.108090	-0.243036	0.339879	-0.598081	-0.530214	0.138985	-0.000341	0.836395	0	0
22590	2.569589	-1.357016	9.311129	0.151103	-0.083760	0.114997	-0.243170	0.340696	-0.597934	-0.531377	0.138944	0.001248	0.835662	0	0
22591	2.491630	-1.673895	9.933053	0.183906	-0.077859	0.107966	-0.243039	0.340560	-0.597938	-0.532515	0.138683	0.003104	0.834976	0	0
22592	2.403305	-1.716719	10.363012	0.216537	-0.049601	0.125391	-0.243936	0.339752	-0.599507	-0.533853	0.138007	0.005044	0.834224	0	0
22593	2.483088	-1.419307	10.183824	0.193495	-0.027681	0.132478	-0.242748	0.337589	-0.600337	-0.535206	0.137274	0.006677	0.833466	0	0
22594	2.745314	-1.139895	9.954165	0.143561	-0.004640	0.134443	-0.243390	0.337323	-0.601378	-0.536514	0.136613	0.007755	0.832724	0	0
22595	2.946406	-1.248328	10.165872	0.107391	0.018345	0.129425	-0.243245	0.335837	-0.602577	-0.537721	0.135962	0.008437	0.832045	0	0
22596	3.080957	-1.559280	10.085705	0.148997	0.034690	0.123297	-0.240501	0.335599	-0.603251	-0.538953	0.134942	0.009366	0.831404	0	0
22597	3.128959	-1.708218	9.908159	0.181897	0.037081	0.122357	-0.238386	0.332370	-0.605409	-0.540198	0.133742	0.010586	0.830775	0	0
22598	3.074944	-1.804146	9.845094	0.135397	0.046155	0.124264	-0.237597	0.332388	-0.606194	-0.541413	0.132700	0.011338	0.830141	0	0
22599	2.932836	-1.968307	9.875093	0.079183	0.068912	0.148911	-0.236012	0.330788	-0.608056	-0.542740	0.131800	0.011502	0.829415	0	0
22600	2.772369	-1.970434	9.752872	0.056952	0.079535	0.154214	-0.232356	0.333031	-0.609858	-0.544107	0.130908	0.011383	0.828662	0	0
22601	2.607824	-1.864144	9.487027	0.029786	0.082973	0.175198	-0.230929	0.332897	-0.608961	-0.545585	0.130166	0.011024	0.827812	0	0
22602	2.389583	-1.800287	9.149185	0.014306	0.079630	0.179551	-0.229359	0.334707	-0.610496	-0.547087	0.129508	0.010516	0.826930	0	0
22603	2.219646	-1.786118	8.877311	0.012558	0.083278	0.176048	-0.227276	0.335685	-0.610622	-0.548546	0.128856	0.010007	0.826071	0	0
22604	2.044652	-1.769083	8.789595	-0.006378	0.051740	0.193429	-0.224270	0.335453	-0.611558	-0.550133	0.128543	0.009464	0.825070	0	0
22605	1.904108	-1.643108	8.920530	-0.070034	0.044952	0.211878	-0.221542	0.336839	-0.611030	-0.551775	0.128661	0.008428	0.823966	0	0
22606	1.860973	-1.462053	9.263053	-0.105222	0.030868	0.232853	-0.220639	0.341228	-0.611860	-0.553551	0.129066	0.007134	0.822722	0	0
22607	1.783716	-1.255996	9.785879	-0.102363	0.051659	0.239852	-0.218311	0.345068	-0.611412	-0.555377	0.129302	0.005750	0.821465	0	0
22608	1.546137	-1.027746	10.181986	-0.059541	0.041019	0.230917	-0.216500	0.346164	-0.610234	-0.557190	0.129368	0.004777	0.820232	0	0
22609	1.391629	-0.785514	10.346373	0.030524	0.052490	0.237617	-0.214683	0.349741	-0.610957	-0.559164	0.128844	0.004469	0.818972	0	0
22610	1.310257	-0.574714	10.222937	0.108949	0.078478	0.218237	-0.211929	0.349794	-0.613055	-0.561100	0.127661	0.004687	0.817831	0	0
22611	1.369242	-0.555940	9.795733	0.168597	0.085994	0.214599	-0.208928	0.349965	-0.613463	-0.563059	0.126074	0.005343	0.816726	0	0
22612	1.504444	-0.805713	9.450106	0.189160	0.078118	0.205838	-0.206158	0.347433	-0.616261	-0.565010	0.124440	0.006237	0.815622	0	0
22613	1.613995	-1.251289	9.271758	0.161139	0.082435	0.219950	-0.203670	0.347750	-0.617832	-0.566995	0.122917	0.006839	0.814470	0	0
22614	1.753429	-1.557535	9.201230	0.179683	0.093464	0.228703	-0.200391	0.346990	-0.619950	-0.569122	0.121210	0.007541	0.813235	0	0
22615	1.757544	-1.716135	9.053613	0.221607	0.085823	0.249509	-0.196718	0.344315	-0.621588	-0.571411	0.119312	0.008572	0.811899	0	0
22616	1.767853	-1.637360	8.945548	0.258413	0.088683	0.272081	-0.193429	0.343022	-0.624756	-0.573949	0.117196	0.009886	0.810401	0	0
22617	1.700443	-1.519884	8.910041	0.293370	0.084609	0.292879	-0.191577	0.341709	-0.627524	-0.576659	0.114894	0.011448	0.808785	0	0
22618	1.598823	-1.412659	8.950231	0.322404	0.066397	0.325862	-0.188421	0.339447	-0.629800	-0.579663	0.112592	0.013342	0.806930	0	0
22619	1.550833	-1.268200	9.093817	0.302462	0.061278	0.327629	-0.185249	0.335702	-0.633535	-0.582640	0.110421	0.015065	0.805053	0	0
22620	1.556309	-1.138561	9.219010	0.246341	0.040490	0.341678	-0.182103	0.334385	-0.635013	-0.585661	0.108768	0.016480	0.803056	0	0
22621	1.668936	-1.013545	9.239979	0.236926	0.038674	0.348683	-0.179079	0.331435	-0.636911	-0.588710	0.107158	0.017779	0.801013	0	0
22622	1.781123	-0.961517	9.276865	0.221340	0.003554	0.364341	-0.174881	0.330144	-0.639566	-0.591860	0.105947	0.019186	0.798817	0	0
22623	1.794564	-1.096419	9.613583	0.211543	0.001390	0.390551	-0.172407	0.331264	-0.639822	-0.595189	0.104788	0.020456	0.796462	0	0
22624	1.794041	-1.165595	9.723979	0.227046	-0.001338	0.388761	-0.170549	0.330508	-0.643488	-0.598511	0.103583	0.021910	0.794087	0	0
22625	1.878982	-1.200491	9.740890	0.227412	-0.009562	0.408816	-0.167274	0.327544	-0.644090	-0.601975	0.102415	0.023349	0.791576	0	0
22626	1.956412	-1.237303	9.937104	0.206939	-0.014944	0.423706	-0.164001	0.327736	-0.645929	-0.605528	0.101442	0.024689	0.788946	0	0
22627	1.982155	-1.377931	10.123351	0.173141	0.014642	0.443971	-0.161382	0.327232	-0.647257	-0.609193	0.100415	0.025515	0.786225	0	0
22628	1.977874	-1.351778	9.736451	0.143802	0.011380	0.446657	-0.156941	0.328938	-0.649205	-0.612843	0.099618	0.026174	0.783463	0	0
22629	1.924711	-1.306583	9.641480	0.176902	0.024389	0.491941	-0.153807	0.328565	-0.649624	-0.616862	0.098501	0.026919	0.780420	0	0
22630	1.744348	-1.349298	9.693460	0.248829	0.027265	0.498695	-0.150140	0.326293	-0.650735	-0.620987	0.096941	0.028247	0.777290	0	0
22631	1.744096	-1.411351	9.598160	0.247701	0.034771	0.521404	-0.145952	0.326499	-0.652970	-0.625270	0.095306	0.029445	0.774007	0	0
22632	1.812314	-1.415677	9.497259	0.194622	0.030393	0.545979	-0.141889	0.326024	-0.655477	-0.629672	0.094069	0.030287	0.770550	0	0
22633	1.690933	-1.343198	9.622148	0.119273	0.037478	0.575850	-0.137452	0.327586	-0.656778	-0.634213	0.093228	0.030420	0.766914	0	0
22634	1.477474	-1.211281	9.711272	0.084765	0.039478	0.579400	-0.132229	0.328201	-0.658233	-0.638728	0.092618	0.030326	0.763236	0	0
22635	1.396265	-0.989785	9.498405	0.074780	0.044570	0.596851	-0.127917	0.329634	-0.660185	-0.643346	0.092000	0.030044	0.759433	0	0
22636	1.407802	-0.748017	9.136000	0.100971	0.030109	0.617641	-0.122325	0.331179	-0.659285	-0.648117	0.091360	0.030096	0.755441	0	0
22637	1.574620	-0.594320	8.715490	0.134751	-0.018844	0.605198	-0.118151	0.331087	-0.659577	-0.652786	0.090827	0.030667	0.751452	0	0
22638	1.739677	-0.700444	8.526166	0.102168	-0.046954	0.627927	-0.114235	0.333331	-0.661251	-0.657560	0.090758	0.031219	0.747264	0	0
22639	1.703430	-0.968492	9.089717	0.064928	-0.063386	0.629761	-0.110589	0.335560	-0.661883	-0.662283	0.091020	0.031539	0.743036	0	0
22640	1.594689	-1.146305	9.670753	0.043776	-0.066255	0.650755	-0.106935	0.336152	-0.662677	-0.667112	0.091479	0.031759	0.738637	0	0
22641	1.576585	-0.896940	9.742511	0.032011	-0.059428	0.666481	-0.102521	0.341250	-0.662869	-0.672022	0.091932	0.031770	0.734115	0	0
22642	1.511828	-0.355189	9.528981	0.045691	-0.062976	0.668107	-0.097319	0.343205	-0.662218	-0.676925	0.092350	0.031963	0.729536	0	0
22643	1.602338	0.112145	9.339858	0.027120	-0.080193	0.662842	-0.094720	0.345416	-0.662323	-0.681737	0.092976	0.032082	0.724956	0	0
22644	1.800347	0.307410	9.526907	-0.027950	-0.084711	0.640323	-0.091467	0.346950	-0.662317	-0.686300	0.094036	0.031912	0.720508	0	0
22645	1.991965	0.272656	9.887568	-0.057731	-0.087824	0.624737	-0.086271	0.349584	-0.661393	-0.690697	0.095277	0.031511	0.716148	0	0
22646	2.093470	0.237851	10.322940	-0.040665	-0.065008	0.605586	-0.082492	0.351954	-0.662283	-0.694957	0.096263	0.031144	0.711897	0	0
22647	1.984762	0.370072	10.303123	0.002611	-0.031923	0.595056	-0.077555	0.354861	-0.661612	-0.699164	0.096671	0.030822	0.707724	0	0
22648	1.915133	0.512530	10.205074	0.022478	-0.017967	0.589777	-0.074440	0.356795	-0.660946	-0.703339	0.096871	0.030589	0.703558	0	0
22649	1.969474	0.616089	10.016450	0.035084	-0.016911	0.574039	-0.071311	0.359023	-0.661965	-0.707386	0.096930	0.030418	0.699489	0	0
22650	1.977203	0.624620	9.677444	0.032994	-0.005118	0.551397	-0.065569	0.360052	-0.663285	-0.711271	0.096948	0.030205	0.695545	0	0
22651	2.083462	0.425676	9.367104	0.039589	0.001297	0.530497	-0.061557	0.362931	-0.661048	-0.714979	0.096831	0.029988	0.691758	0	0
22652	2.093988	0.134745	9.328823	0.081167	0.001843	0.530409	-0.058415	0.363258	-0.662884	-0.718716	0.096445	0.030077	0.687926	0	0
22653	2.068145	-0.143215	9.243147	0.154065	-0.011194	0.545884	-0.052553	0.363586	-0.662660	-0.722593	0.095597	0.030734	0.683942	0	0
22654	1.911987	-0.256210	9.046618	0.223637	-0.007547	0.561378	-0.048340	0.361493	-0.666759	-0.726636	0.094251	0.031836	0.679782	0	0
22655	1.663417	-0.345023	8.930042	0.230737	-0.004990	0.566568	-0.045208	0.360158	-0.666678	-0.730677	0.092808	0.032956	0.675582	0	0
22656	1.429509	-0.414997	8.854553	0.215027	-0.001137	0.556128	-0.040089	0.356417	-0.669257	-0.734616	0.091475	0.033955	0.671431	0	0
22657	1.338710	-0.527077	8.964003	0.203223	0.004037	0.565770	-0.035249	0.356491	-0.671370	-0.738576	0.090161	0.034820	0.667206	0	0
22658	1.447096	-0.666875	9.230669	0.239301	-0.011975	0.562164	-0.031586	0.354625	-0.672212	-0.742518	0.088716	0.036052	0.662946	0	0
22659	1.655738	-0.738595	9.408830	0.284660	-0.018002	0.583863	-0.027619	0.349532	-0.676759	-0.746607	0.086944	0.037602	0.658487	0	0
22660	1.777366	-0.698545	9.643855	0.327913	-0.002605	0.580308	-0.021591	0.345795	-0.678954	-0.750691	0.084776	0.039331	0.654010	0	0
22661	1.820484	-0.774114	9.859679	0.383969	0.036856	0.595974	-0.017665	0.343523	-0.679807	-0.754897	0.081902	0.041111	0.649409	0	0
22662	1.716168	-0.687697	10.027951	0.435033	0.036395	0.601033	-0.012138	0.340089	-0.684722	-0.759142	0.078672	0.043223	0.644705	0	0
22663	1.775872	-0.487698	9.893840	0.473661	0.027469	0.595649	-0.007521	0.333625	-0.688390	-0.763332	0.075172	0.045652	0.639992	0	0
22664	1.813632	-0.276452	9.857238	0.518601	0.034128	0.595520	-0.002897	0.326077	-0.692600	-0.767519	0.071310	0.048318	0.635213	0	0
22665	1.688429	-0.421264	10.100175	0.535177	0.029272	0.564055	0.002359	0.320288	-0.695090	-0.771460	0.067304	0.051145	0.630637	0	0
22666	1.502457	-0.525972	10.495193	0.503524	0.058090	0.525835	0.008679	0.313854	-0.699810	-0.775124	0.063364	0.053574	0.626337	0	0
22667	1.468613	-0.463929	10.617910	0.451550	0.075277	0.513813	0.012255	0.307935	-0.704110	-0.778636	0.059680	0.055544	0.622157	0	0
22668	1.686480	-0.324588	10.126169	0.426733	0.073381	0.488697	0.016479	0.300712	-0.707917	-0.781952	0.056214	0.057392	0.618140	0	0
22669	1.779066	-0.365514	9.803867	0.386210	0.056706	0.459999	0.021207	0.298066	-0.710992	-0.785017	0.053123	0.059132	0.614353	0	0
22670	1.812878	-0.746764	10.233452	0.333680	0.041746	0.432246	0.024886	0.292650	-0.711904	-0.787865	0.050544	0.060682	0.610763	0	0
22671	1.769653	-0.995683	10.608594	0.256147	0.060621	0.432549	0.029352	0.289037	-0.714347	-0.790648	0.048443	0.061608	0.607234	0	0
22672	1.743360	-0.942844	10.459846	0.156157	0.078819	0.436370	0.033422	0.285824	-0.716389	-0.793442	0.047037	0.061782	0.603673	0	0
22673	1.714194	-0.618807	9.932497	0.026078	0.089880	0.414059	0.037343	0.284504	-0.716963	-0.795987	0.046577	0.061093	0.600419	0	0
22674	1.642566	-0.463097	9.515102	-0.050287	0.059962	0.414165	0.039565	0.282336	-0.716631	-0.798525	0.046907	0.060183	0.597106	0	0
22675	1.584689	-0.471563	9.007894	-0.125650	0.045818	0.410843	0.044243	0.286479	-0.716583	-0.800924	0.047925	0.058940	0.593927	0	0
22676	1.550412	-0.565116	8.714404	-0.204426	0.015790	0.416223	0.046297	0.290297	-0.714444	-0.803324	0.049752	0.057461	0.590672	0	0
22677	1.404074	-0.631447	8.680524	-0.228511	-0.000777	0.427570	0.049399	0.295781	-0.713708	-0.805711	0.051886	0.055974	0.587371	0	0
22678	1.219567	-0.511242	8.928603	-0.237703	-0.033755	0.419614	0.051200	0.299882	-0.712601	-0.808029	0.054274	0.054692	0.584083	0	0
22679	1.118077	-0.292582	9.427959	-0.250675	-0.030884	0.461494	0.054557	0.306184	-0.711462	-0.810545	0.056777	0.053293	0.580476	0	0
22680	1.085828	0.124181	9.957588	-0.304554	-0.023370	0.452033	0.057385	0.311095	-0.708786	-0.812975	0.059661	0.051517	0.576938	0	0
22681	0.976246	0.619994	10.422338	-0.328277	0.016803	0.463491	0.061528	0.316311	-0.707674	-0.815436	0.062497	0.049266	0.573351	0	0
22682	0.983228	0.988706	10.437111	-0.366052	0.051163	0.464534	0.065912	0.322460	-0.704465	-0.817890	0.065456	0.046521	0.569743	0	0
22683	1.008902	1.157151	10.109650	-0.389724	0.068348	0.442828	0.069782	0.329716	-0.702791	-0.820165	0.068458	0.043496	0.566349	0	0
22684	1.013355	0.964957	9.487017	-0.367331	0.073668	0.432326	0.072853	0.337898	-0.699403	-0.822373	0.071281	0.040575	0.563006	0	0
22685	1.252857	0.233911	9.122444	-0.301075	0.057662	0.415625	0.076598	0.342001	-0.696880	-0.824502	0.073582	0.038148	0.559756	0	0
22686	1.576190	-0.195909	9.329174	-0.198183	0.039176	0.421476	0.080340	0.347335	-0.694593	-0.826715	0.075197	0.036466	0.556380	0	0
22687	1.432356	-0.674660	9.274838	-0.111166	0.012445	0.414195	0.084760	0.350795	-0.694687	-0.828924	0.076180	0.035475	0.553012	0	0
22688	1.295753	-0.741046	9.238312	0.027125	-0.014970	0.425911	0.087895	0.349460	-0.694736	-0.831283	0.076228	0.035486	0.549454	0	0
22689	1.467092	-0.574541	9.193145	0.172327	-0.028480	0.435053	0.091811	0.349643	-0.695410	-0.833777	0.075089	0.036382	0.545760	0	0
22690	1.652692	-0.441147	9.277916	0.310302	-0.040840	0.429398	0.093404	0.345444	-0.696933	-0.836318	0.072919	0.038154	0.542032	0	0
22691	1.774502	-0.367256	9.525524	0.402866	-0.041937	0.396865	0.095267	0.340027	-0.699133	-0.838725	0.069915	0.040448	0.538532	0	0
22692	1.930366	-0.339673	9.544106	0.437119	-0.031450	0.378499	0.099889	0.333158	-0.703200	-0.841036	0.066608	0.042862	0.535149	0	0
22693	2.086038	-0.309575	9.787526	0.407655	-0.033106	0.375889	0.100192	0.326581	-0.706715	-0.843281	0.063513	0.045130	0.531796	0	0
22694	2.292324	-0.325437	10.184433	0.374512	-0.023955	0.359476	0.102615	0.318346	-0.712351	-0.845401	0.060681	0.047156	0.528575	0	0
22695	2.433856	-0.547552	10.846216	0.377889	-0.001161	0.344754	0.105259	0.312387	-0.714176	-0.847429	0.057666	0.049025	0.525486	0	0
22696	2.301400	-0.639053	11.322502	0.334954	0.039415	0.338882	0.109713	0.307108	-0.714442	-0.849407	0.054823	0.050317	0.522466	0	0
22697	2.147009	-0.457723	11.067174	0.308953	0.082865	0.317229	0.113015	0.304735	-0.718670	-0.851253	0.051949	0.051133	0.519668	0	0
22698	1.988458	-0.191708	10.619463	0.257172	0.121142	0.305221	0.116047	0.299461	-0.720355	-0.853021	0.049323	0.051342	0.516998	0	0
22699	1.906483	-0.126613	10.283334	0.232587	0.139303	0.279154	0.118554	0.295276	-0.722274	-0.854630	0.046793	0.051304	0.514574	0	0
22700	1.877163	-0.249217	9.759315	0.197917	0.150336	0.266206	0.122107	0.290693	-0.724209	-0.856157	0.044501	0.050975	0.512267	0	0
22701	1.813740	-0.323674	9.517613	0.182357	0.162859	0.258432	0.127326	0.291302	-0.725144	-0.857625	0.042279	0.050493	0.510042	0	0
22702	1.584346	-0.475049	9.336757	0.142020	0.151411	0.234073	0.131261	0.287944	-0.726537	-0.858945	0.040443	0.049882	0.508026	0	0
22703	1.348167	-0.566466	9.006804	0.058875	0.134723	0.230749	0.134907	0.287288	-0.725797	-0.860190	0.039419	0.049028	0.506078	0	0
22704	1.126021	-0.700010	8.964033	-0.031399	0.116439	0.218727	0.139093	0.284605	-0.726399	-0.861336	0.039243	0.047844	0.504254	0	0
22705	1.111402	-0.700075	8.981317	-0.135646	0.073629	0.213674	0.140649	0.286805	-0.726367	-0.862378	0.040200	0.046541	0.502516	0	0
22706	1.269985	-0.630805	8.959271	-0.222085	0.074244	0.213945	0.143508	0.289430	-0.726596	-0.863388	0.041877	0.044761	0.500803	0	0
22707	1.212588	-0.485541	8.817401	-0.297550	0.060963	0.208869	0.146607	0.294909	-0.725471	-0.864316	0.044299	0.042759	0.499166	0	0
22708	1.028633	-0.369381	8.552144	-0.371396	0.046057	0.198532	0.148115	0.301018	-0.721464	-0.865148	0.047399	0.040481	0.497628	0	0
22709	1.025939	-0.463652	8.299074	-0.387639	-0.017496	0.194044	0.148336	0.309062	-0.720268	-0.865900	0.050983	0.038713	0.496104	0	0
22710	0.980218	-0.715430	8.715390	-0.422878	-0.049313	0.175762	0.149459	0.316412	-0.717533	-0.866519	0.054993	0.037015	0.494722	0	0
22711	1.023678	-1.072284	9.346046	-0.447121	-0.052686	0.172384	0.150712	0.321840	-0.713797	-0.867082	0.059260	0.035266	0.493369	0	0
22712	1.097539	-1.202311	10.073651	-0.449387	-0.038088	0.181186	0.151432	0.330678	-0.710250	-0.867679	0.063443	0.033335	0.491932	0	0
22713	1.045893	-0.812318	10.404819	-0.489936	-0.021221	0.183051	0.152688	0.338033	-0.707776	-0.868235	0.067926	0.031092	0.490497	0	0
22714	1.010430	-0.187240	10.535589	-0.518928	-0.010202	0.165652	0.152096	0.347533	-0.703557	-0.868671	0.072567	0.028586	0.489212	0	0
22715	0.960722	0.487188	10.604445	-0.529492	0.001126	0.122024	0.152680	0.355675	-0.698984	-0.868858	0.077239	0.025987	0.488307	0	0
22716	1.121203	0.849692	10.402529	-0.477143	-0.003695	0.072997	0.154058	0.363567	-0.695720	-0.868829	0.081457	0.023696	0.487791	0	0
22717	1.249742	0.745979	10.243134	-0.329815	-0.023175	0.020206	0.155571	0.370784	-0.692861	-0.868638	0.084454	0.022353	0.487683	0	0
22718	1.261879	0.295799	10.117814	-0.114450	-0.013631	-0.022216	0.155937	0.373495	-0.690991	-0.868423	0.085545	0.021995	0.487894	0	0
22719	1.297970	-0.245355	9.859907	0.123612	-0.007919	-0.054235	0.153982	0.373339	-0.690980	-0.868253	0.084497	0.022789	0.488342	0	0
22720	1.242702	-0.582592	9.669960	0.325840	-0.011108	-0.058297	0.153510	0.370939	-0.695962	-0.868227	0.081744	0.024589	0.488768	0	0
22721	1.120494	-0.724483	9.426235	0.450564	-0.008639	-0.049938	0.152889	0.365074	-0.696982	-0.868332	0.077853	0.026981	0.489091	0	0
22722	0.984235	-0.741747	9.337136	0.500061	-0.003852	-0.042238	0.152442	0.356258	-0.702089	-0.868495	0.073553	0.029556	0.489319	0	0
22723	0.993973	-0.741775	9.332069	0.459276	-0.003417	-0.049967	0.153278	0.349206	-0.705352	-0.868569	0.069552	0.031939	0.489622	0	0
22724	0.959719	-0.738667	9.516906	0.354220	0.000591	-0.033953	0.152549	0.344200	-0.709604	-0.868636	0.066497	0.033755	0.489806	0	0
22725	0.891859	-0.666714	9.647814	0.236804	0.003139	-0.028387	0.151803	0.340266	-0.712275	-0.868644	0.064395	0.034973	0.489987	0	0
22726	0.877682	-0.589179	9.671035	0.114169	0.005756	-0.024543	0.151940	0.340002	-0.712930	-0.868590	0.063402	0.035561	0.490170	0	0
22727	0.839188	-0.548051	9.493350	-0.003325	-0.010068	-0.015534	0.151699	0.338108	-0.714525	-0.868500	0.063448	0.035703	0.490314	0	0
22728	0.906964	-0.632271	9.374374	-0.049927	-0.010626	-0.013637	0.151441	0.337560	-0.714534	-0.868389	0.063964	0.035623	0.490448	0	0
22729	1.173682	-0.801596	9.334330	-0.055453	-0.050861	-0.012804	0.151296	0.341108	-0.714464	-0.868264	0.064663	0.035861	0.490560	0	0
22730	1.278952	-1.053375	9.633368	-0.041055	-0.035601	0.003815	0.151671	0.341909	-0.712761	-0.868235	0.065231	0.036029	0.490526	0	0
22731	1.183716	-1.445871	10.082720	-0.016569	-0.043036	0.015965	0.151022	0.341358	-0.712897	-0.868278	0.065572	0.036373	0.490378	0	0
22732	1.069566	-1.741217	10.541155	0.008814	-0.019479	0.056099	0.150371	0.340941	-0.712771	-0.868543	0.065647	0.036612	0.489881	0	0
22733	1.050545	-1.656547	10.581536	-0.012904	0.008271	0.078908	0.151805	0.343016	-0.713780	-0.868915	0.065736	0.036487	0.489218	0	0
22734	1.157345	-1.373087	10.106154	-0.041789	0.029249	0.094735	0.152588	0.343436	-0.714037	-0.869353	0.066025	0.036030	0.488434	0	0
22735	1.322603	-1.096433	9.542168	-0.062458	0.018798	0.105225	0.152847	0.345771	-0.714903	-0.869823	0.066509	0.035556	0.487566	0	0
22736	1.449477	-1.075857	9.338582	-0.057620	0.003176	0.096459	0.153606	0.346430	-0.712427	-0.870247	0.067065	0.035247	0.486755	0	0
22737	1.525845	-1.315443	9.435092	-0.049551	-0.010535	0.073756	0.154259	0.348225	-0.713436	-0.870558	0.067581	0.035118	0.486136	0	0
22738	1.493738	-1.695935	10.067158	-0.049274	-0.001988	0.079053	0.154245	0.350126	-0.712619	-0.870900	0.068082	0.034905	0.485468	0	0
22739	1.501453	-1.916883	10.727206	-0.078161	0.025936	0.087970	0.153983	0.349434	-0.712111	-0.871272	0.068691	0.034316	0.484757	0	0
22740	1.493468	-1.641035	10.590896	-0.126094	0.050580	0.101232	0.155555	0.350149	-0.713407	-0.871688	0.069614	0.033259	0.483950	0	0
22741	1.294900	-1.201389	9.836683	-0.117602	0.048993	0.098502	0.158388	0.355480	-0.711634	-0.872087	0.070468	0.032274	0.483174	0	0
22742	1.050032	-1.131441	9.407543	-0.140387	0.042504	0.086290	0.157722	0.358061	-0.711059	-0.872409	0.071550	0.031228	0.482501	0	0
22743	0.912566	-1.339056	9.412605	-0.135725	0.021813	0.068772	0.160442	0.359846	-0.709744	-0.872638	0.072684	0.030412	0.481969	0	0
22744	0.864261	-1.670305	9.554269	-0.114994	0.007623	0.070445	0.162102	0.365577	-0.708084	-0.872894	0.073707	0.029804	0.481389	0	0
22745	0.865768	-1.816728	9.624782	-0.077433	0.005287	0.087790	0.161836	0.366390	-0.707806	-0.873249	0.074422	0.029398	0.480659	0	0
22746	0.909564	-1.775762	9.837407	-0.074791	0.001647	0.093010	0.162358	0.366671	-0.708064	-0.873640	0.075129	0.029020	0.479861	0	0
22747	0.911092	-1.541090	9.685764	-0.076428	0.001579	0.099967	0.163126	0.369130	-0.707502	-0.874050	0.075860	0.028640	0.479021	0	0
22748	0.942719	-1.197216	9.292874	-0.114497	0.008949	0.098320	0.163381	0.370221	-0.707222	-0.874436	0.076880	0.028004	0.478191	0	0
22749	1.001937	-1.084418	9.143006	-0.149232	-0.001234	0.096644	0.164393	0.374717	-0.705582	-0.874770	0.078258	0.027300	0.477396	0	0
22750	1.123223	-1.139406	9.192686	-0.201475	-0.018182	0.086306	0.164112	0.377566	-0.704355	-0.875014	0.080165	0.026495	0.476678	0	0
22751	1.234819	-1.203112	9.160149	-0.187856	-0.025187	0.079292	0.164483	0.380835	-0.703384	-0.875222	0.081993	0.025831	0.476022	0	0
22752	1.278663	-1.212223	9.071848	-0.153463	-0.039395	0.077414	0.164336	0.383556	-0.702680	-0.875450	0.083577	0.025447	0.475346	0	0
22753	1.308405	-1.124731	9.038511	-0.091477	-0.056430	0.075435	0.163665	0.386816	-0.701831	-0.875706	0.084712	0.025520	0.474671	0	0
22754	1.372072	-1.052590	9.050173	-0.043166	-0.050605	0.070080	0.162886	0.387087	-0.702340	-0.875982	0.085382	0.025763	0.474027	0	0
22755	1.403597	-1.053841	9.139007	0.022515	-0.068736	0.078565	0.162238	0.386262	-0.702352	-0.876344	0.085579	0.026484	0.473283	0	0
22756	1.347706	-1.034336	9.174470	0.057082	-0.056667	0.073255	0.161842	0.388036	-0.702574	-0.876717	0.085401	0.027252	0.472580	0	0
22757	1.338260	-1.008626	9.051579	0.104378	-0.076194	0.071312	0.160574	0.385332	-0.705737	-0.877109	0.084914	0.028433	0.471869	0	0
22758	1.430825	-1.019900	8.901596	0.131961	-0.095712	0.076424	0.161101	0.385620	-0.706515	-0.877548	0.084264	0.029895	0.471080	0	0
22759	1.668852	-1.083221	8.955724	0.141380	-0.122196	0.084215	0.159296	0.382612	-0.707600	-0.878012	0.083679	0.031646	0.470203	0	0
22760	1.827691	-1.300622	9.396857	0.188502	-0.114188	0.099853	0.156583	0.380151	-0.709448	-0.878592	0.082626	0.033516	0.469175	0	0
22761	1.894604	-1.452583	9.698203	0.199149	-0.100444	0.105123	0.156345	0.379360	-0.711931	-0.879199	0.081450	0.035337	0.468109	0	0
22762	1.836035	-1.423861	10.000176	0.218733	-0.088745	0.126896	0.156116	0.374461	-0.713455	-0.879930	0.080021	0.037102	0.466844	0	0
22763	1.665096	-1.435090	10.490600	0.207090	-0.067915	0.139180	0.156928	0.373418	-0.716730	-0.880702	0.078644	0.038651	0.465495	0	0
22764	1.681341	-1.226989	10.096131	0.193677	-0.038163	0.146259	0.156430	0.370564	-0.718212	-0.881510	0.077205	0.039838	0.464105	0	0
22765	1.624769	-0.956922	9.861597	0.178032	-0.029160	0.141057	0.156458	0.367723	-0.720347	-0.882272	0.075908	0.040910	0.462774	0	0
22766	1.635085	-0.905638	9.605456	0.150059	-0.030431	0.127173	0.157128	0.365973	-0.721816	-0.882953	0.074810	0.041841	0.461570	0	0
22767	1.648640	-1.067044	9.704530	0.138311	-0.011235	0.132515	0.158451	0.364231	-0.723419	-0.883646	0.073779	0.042579	0.460340	0	0
22768	1.540577	-1.206397	9.879359	0.138092	-0.025129	0.127242	0.157946	0.363290	-0.724993	-0.884313	0.072762	0.043407	0.459142	0	0
22769	1.457577	-1.189872	10.205935	0.124585	-0.002421	0.132568	0.157842	0.360858	-0.727119	-0.884994	0.071816	0.044005	0.457921	0	0
22770	1.409593	-1.008616	10.534045	0.089238	0.013548	0.132693	0.158511	0.359792	-0.728704	-0.885663	0.071055	0.044263	0.456720	0	0
22771	1.338708	-0.669174	10.402514	0.039888	0.028943	0.125854	0.160199	0.360761	-0.728437	-0.886263	0.070706	0.044196	0.455616	0	0
22772	1.377994	-0.285279	9.896227	-0.021034	0.025346	0.112027	0.161900	0.361611	-0.729602	-0.886762	0.070859	0.043862	0.454651	0	0
22773	1.474190	-0.126968	9.552467	-0.014468	0.039652	0.091110	0.163056	0.362421	-0.727905	-0.887168	0.070917	0.043473	0.453886	0	0
22774	1.609751	-0.281543	9.377662	0.021786	0.020715	0.056096	0.163589	0.361620	-0.728965	-0.887440	0.070687	0.043413	0.453396	0	0
22775	1.627276	-0.593711	9.498708	0.076081	0.023964	0.043772	0.164650	0.362207	-0.731430	-0.887688	0.069990	0.043609	0.453000	0	0
22776	1.538417	-0.770107	9.716146	0.111649	0.033290	0.043701	0.165055	0.359899	-0.732128	-0.887971	0.068899	0.043853	0.452590	0	0
22777	1.397580	-0.667521	9.987176	0.119197	0.026336	0.038395	0.164804	0.359223	-0.732919	-0.888223	0.067804	0.044226	0.452223	0	0
22778	1.135839	-0.451279	10.170616	0.098126	0.057561	0.012316	0.165592	0.358279	-0.733203	-0.888362	0.066710	0.044215	0.452116	0	0
22779	0.874322	-0.239833	10.128824	0.075695	0.068315	0.011477	0.166388	0.358446	-0.735025	-0.888481	0.065783	0.044028	0.452036	0	0
22780	0.656377	-0.095151	9.944654	0.066519	0.076785	-0.015563	0.167703	0.358752	-0.736588	-0.888480	0.064870	0.043721	0.452200	0	0
22781	0.533280	-0.015976	9.464411	0.069381	0.064122	-0.037446	0.167831	0.358886	-0.736326	-0.888372	0.063971	0.043562	0.452555	0	0
22782	0.337732	-0.243152	9.088008	0.056719	0.022559	-0.048876	0.168361	0.358906	-0.737499	-0.888188	0.063376	0.043715	0.452984	0	0
22783	0.948967	-0.229673	8.710921	0.066691	0.013870	-0.062796	0.168112	0.357410	-0.738176	-0.887942	0.062700	0.043997	0.453533	0	0
22784	0.944145	-0.504494	9.423757	0.100895	-0.014369	-0.068175	0.167862	0.356738	-0.739227	-0.887682	0.061872	0.044690	0.454088	0	0
22785	0.985867	-0.476249	9.251299	0.118270	-0.032161	-0.056062	0.166581	0.354837	-0.741075	-0.887476	0.060942	0.045606	0.454525	0	0
22786	0.918192	-0.379602	9.343818	0.149746	-0.047881	-0.070175	0.165430	0.353899	-0.743424	-0.887216	0.059831	0.046819	0.455055	0	0
22787	0.947964	-0.280350	9.344543	0.128770	-0.052852	-0.077111	0.163614	0.352110	-0.743706	-0.886908	0.058882	0.047974	0.455660	0	0
22788	1.123480	-0.219035	9.370415	0.123617	-0.077552	-0.063189	0.162197	0.350610	-0.745025	-0.886645	0.058141	0.049327	0.456121	0	0
22789	1.250003	-0.215503	9.391753	0.081184	-0.070164	-0.070003	0.160260	0.349246	-0.746597	-0.886329	0.057689	0.050411	0.456675	0	0
22790	1.322820	-0.254511	9.350779	0.050141	-0.087593	-0.059480	0.155835	0.349488	-0.747600	-0.886030	0.057648	0.051515	0.457136	0	0
22791	1.453903	-0.313579	9.322700	0.015458	-0.087265	-0.065457	0.156619	0.350598	-0.748364	-0.885685	0.057857	0.052448	0.457672	0	0
22792	1.618841	-0.397838	9.351585	-0.027929	-0.100926	-0.067952	0.153100	0.351525	-0.748840	-0.885295	0.058563	0.053317	0.458236	0	0
22793	1.666467	-0.552568	9.479020	-0.064226	-0.120028	-0.060897	0.151541	0.353304	-0.750353	-0.884904	0.059636	0.054175	0.458753	0	0
22794	1.660674	-0.689758	9.598254	-0.085115	-0.090478	-0.043293	0.149967	0.353821	-0.749292	-0.884595	0.060813	0.054676	0.459133	0	0
22795	1.626325	-0.726569	9.661471	-0.102727	-0.080181	-0.024024	0.148122	0.356657	-0.748184	-0.884368	0.062071	0.054985	0.459366	0	0
22796	1.658159	-0.697391	9.632098	-0.093822	-0.087499	-0.008368	0.147730	0.356377	-0.747927	-0.884213	0.063330	0.055398	0.459443	0	0
22797	1.787547	-0.646223	9.513627	-0.082140	-0.091472	0.014279	0.144597	0.358398	-0.748254	-0.884165	0.064485	0.055881	0.459317	0	0
22798	1.870408	-0.620405	9.529028	-0.089618	-0.077589	0.022201	0.143417	0.360162	-0.748211	-0.884154	0.065679	0.056205	0.459129	0	0
22799	1.843086	-0.694265	9.644819	-0.093681	-0.070712	0.030087	0.144184	0.362757	-0.747646	-0.884179	0.066856	0.056445	0.458882	0	0
22800	1.771401	-0.805179	10.073424	-0.090809	-0.055141	0.035361	0.141961	0.365059	-0.747845	-0.884238	0.067965	0.056557	0.458591	0	0
22801	1.668899	-0.770467	10.526605	-0.128601	-0.032204	0.037265	0.141813	0.368051	-0.747006	-0.884291	0.069281	0.056293	0.458324	0	0
22802	1.626004	-0.596368	10.619653	-0.143496	0.020191	0.046156	0.143349	0.371869	-0.745383	-0.884403	0.070516	0.055489	0.458017	0	0
22803	1.591054	-0.365791	10.427636	-0.134649	0.048145	0.045306	0.143861	0.375430	-0.745836	-0.884531	0.071514	0.054478	0.457737	0	0
22804	1.571275	-0.398405	10.538998	-0.134346	0.076073	0.046258	0.145298	0.373526	-0.745364	-0.884679	0.072412	0.053221	0.457458	0	0
22805	1.683855	-0.645552	10.852460	-0.114833	0.124792	0.044641	0.146458	0.375439	-0.744555	-0.884855	0.072878	0.051620	0.457226	0	0
22806	1.774076	-0.660565	10.603213	-0.093821	0.138536	0.049865	0.149696	0.380934	-0.744601	-0.885074	0.073133	0.049993	0.456943	0	0
22807	1.824711	-0.440531	9.980541	-0.095505	0.166748	0.040335	0.153058	0.382573	-0.741994	-0.885260	0.073233	0.048113	0.456767	0	0
22808	1.867870	-0.288674	9.163386	-0.116287	0.160010	0.041232	0.153825	0.385168	-0.741429	-0.885428	0.073584	0.046199	0.456583	0	0
22809	1.804668	-0.358782	8.747425	-0.149426	0.174682	0.018686	0.160064	0.390146	-0.741506	-0.885473	0.074117	0.044022	0.456626	0	0
22810	1.716321	-0.544184	8.461141	-0.168827	0.147067	0.009944	0.161606	0.392873	-0.740034	-0.885447	0.074977	0.042006	0.456725	0	0
22811	1.617595	-0.781457	8.484254	-0.189569	0.127925	0.015194	0.163544	0.394240	-0.738591	-0.885416	0.076083	0.040066	0.456776	0	0
22812	1.491791	-0.998460	8.890809	-0.201724	0.113973	0.016941	0.163774	0.399001	-0.736940	-0.885373	0.077389	0.038187	0.456801	0	0
22813	1.298136	-1.111271	9.586101	-0.235806	0.101486	0.044905	0.168170	0.403796	-0.734799	-0.885422	0.079040	0.036248	0.456582	0	0
22814	1.043788	-1.178670	10.392389	-0.287070	0.127774	0.060804	0.170479	0.407882	-0.732136	-0.885507	0.081053	0.033822	0.456251	0	0
22815	0.761657	-1.058138	10.906624	-0.321217	0.148807	0.073123	0.174610	0.413904	-0.729969	-0.885616	0.083242	0.031045	0.455841	0	0
22816	0.633680	-0.871116	10.994558	-0.288305	0.169617	0.069558	0.178481	0.419375	-0.727680	-0.885733	0.085076	0.028235	0.455458	0	0
22817	0.787890	-0.755881	10.769899	-0.209188	0.160485	0.057100	0.181437	0.423321	-0.724245	-0.885852	0.086192	0.025866	0.455157	0	0
22818	1.017090	-0.762473	10.309351	-0.085083	0.147496	0.046267	0.184808	0.425798	-0.723181	-0.886018	0.086320	0.024197	0.454902	0	0
22819	1.236142	-0.857810	9.760615	0.035136	0.119052	0.021451	0.186247	0.426645	-0.724215	-0.886169	0.085442	0.023335	0.454818	0	0
22820	1.342453	-1.060859	9.382425	0.136646	0.102863	0.003699	0.187951	0.424204	-0.724275	-0.886317	0.083797	0.023106	0.454847	0	0
22821	1.278679	-1.189104	9.176282	0.152483	0.068052	-0.009528	0.190305	0.424239	-0.725200	-0.886411	0.082108	0.023258	0.454964	0	0
22822	1.103339	-1.253376	8.978469	0.147933	0.050755	-0.013948	0.190059	0.421376	-0.725775	-0.886472	0.080596	0.023558	0.455101	0	0
22823	0.918085	-1.323836	8.909113	0.101025	0.023204	-0.013911	0.190997	0.420326	-0.728401	-0.886490	0.079570	0.023878	0.455230	0	0
22824	0.796165	-1.371196	8.896729	0.064632	0.009516	-0.012986	0.191415	0.416525	-0.729908	-0.886478	0.078983	0.024163	0.455340	0	0
22825	0.740180	-1.375530	8.893117	0.029994	-0.011277	-0.006846	0.192975	0.416534	-0.729399	-0.886462	0.078746	0.024458	0.455396	0	0
22826	0.759409	-1.389375	9.032898	0.023520	-0.033824	-0.015608	0.191285	0.417350	-0.730411	-0.886393	0.078721	0.024942	0.455508	0	0
22827	0.778537	-1.417940	9.186997	0.010600	-0.040830	-0.010350	0.190508	0.416250	-0.730427	-0.886339	0.078791	0.025413	0.455576	0	0
22828	0.834478	-1.409420	9.251196	0.017498	-0.056746	-0.003429	0.190514	0.416123	-0.731209	-0.886315	0.078927	0.026063	0.455562	0	0
22829	0.893438	-1.321984	9.200236	0.046524	-0.074325	-0.010542	0.189225	0.414758	-0.732266	-0.886278	0.078833	0.026993	0.455596	0	0
22830	0.981128	-1.298847	9.234856	0.040877	-0.084533	-0.026243	0.186887	0.415298	-0.733538	-0.886159	0.078881	0.028014	0.455757	0	0
22831	1.039156	-1.357868	9.259307	0.041072	-0.074131	-0.022710	0.187288	0.411060	-0.732844	-0.886061	0.078834	0.028928	0.455899	0	0
22832	1.109143	-1.437285	9.363087	0.042006	-0.072456	-0.020943	0.184167	0.410491	-0.733483	-0.885971	0.078819	0.029843	0.456019	0	0
22833	1.164587	-1.502288	9.491619	0.013395	-0.084523	-0.020005	0.184447	0.409837	-0.735577	-0.885857	0.079072	0.030722	0.456136	0	0
22834	1.232688	-1.473257	9.667197	0.024037	-0.053177	-0.020810	0.181586	0.410643	-0.736710	-0.885757	0.079128	0.031384	0.456277	0	0
22835	1.320446	-1.387483	9.964182	0.043797	-0.067420	-0.017412	0.182109	0.409552	-0.736475	-0.885683	0.079040	0.032250	0.456375	0	0
22836	1.486991	-1.227150	9.822196	0.050247	-0.045815	-0.006895	0.181723	0.409282	-0.736998	-0.885670	0.078835	0.032956	0.456385	0	0
22837	1.585701	-1.072699	9.386323	0.049841	-0.053401	-0.020876	0.180563	0.408604	-0.738302	-0.885588	0.078636	0.033732	0.456522	0	0
22838	1.609150	-1.205118	9.490423	0.044724	-0.049897	-0.020833	0.180317	0.407663	-0.739618	-0.885504	0.078493	0.034459	0.456655	0	0
22839	1.646903	-1.395526	9.559472	0.030622	-0.067179	-0.027792	0.179547	0.405750	-0.740170	-0.885368	0.078536	0.035281	0.456849	0	0
22840	1.690271	-1.482558	9.494284	0.037136	-0.041156	-0.019872	0.176690	0.405465	-0.741455	-0.885284	0.078421	0.035895	0.456984	0	0
22841	1.630201	-1.658403	10.079066	0.040074	-0.025657	-0.011972	0.176431	0.406426	-0.742084	-0.885240	0.078210	0.036386	0.457065	0	0
22842	1.544664	-1.996184	10.841290	0.045909	-0.008647	0.007278	0.178273	0.405647	-0.743802	-0.885301	0.077879	0.036732	0.456977	0	0
22843	1.586081	-1.651856	10.399759	0.066980	0.012962	0.015967	0.178137	0.404813	-0.742777	-0.885419	0.077276	0.036987	0.456831	0	0
22844	1.600293	-1.031543	9.604467	0.073753	0.028020	0.008942	0.177773	0.402653	-0.745026	-0.885520	0.076531	0.037134	0.456748	0	0
22845	1.518025	-0.989837	9.408434	0.110816	0.016196	-0.029598	0.178566	0.401029	-0.745584	-0.885463	0.075512	0.037598	0.456990	0	0
22846	1.487309	-1.242558	9.458809	0.144804	-0.001186	-0.051530	0.178183	0.401313	-0.746745	-0.885328	0.074249	0.038374	0.457393	0	0
22847	1.378993	-1.437084	9.574753	0.185974	-0.020585	-0.059551	0.176902	0.398863	-0.748343	-0.885171	0.072729	0.039532	0.457842	0	0
22848	1.208586	-1.436467	9.651330	0.206280	-0.025657	-0.077096	0.177194	0.395069	-0.750499	-0.884952	0.071023	0.040825	0.458420	0	0
22849	1.080168	-1.347711	9.626507	0.169283	-0.049467	-0.097147	0.175004	0.393027	-0.752732	-0.884592	0.069771	0.042189	0.459184	0	0
22850	1.053764	-1.286714	9.618300	0.144707	-0.047235	-0.114525	0.173847	0.391805	-0.754177	-0.884139	0.068692	0.043416	0.460103	0	0
22851	1.180813	-1.225471	9.468553	0.089660	-0.065747	-0.132722	0.172052	0.387988	-0.756059	-0.883547	0.068205	0.044580	0.461201	0	0
22852	1.400742	-1.112863	9.210864	0.071985	-0.082959	-0.141422	0.169713	0.386053	-0.756080	-0.882903	0.067920	0.045807	0.462353	0	0
22853	1.588237	-1.108502	9.109753	0.040771	-0.110196	-0.172782	0.166866	0.385783	-0.758534	-0.882066	0.068060	0.047169	0.463792	0	0
22854	1.752723	-1.242898	9.283199	0.015915	-0.135976	-0.191931	0.163736	0.388221	-0.759373	-0.881113	0.068492	0.048637	0.465385	0	0
22855	1.690397	-1.407894	9.766503	-0.057147	-0.146555	-0.209181	0.159288	0.388976	-0.757767	-0.880010	0.069658	0.049895	0.467162	0	0
22856	1.475126	-1.490334	10.365884	-0.176220	-0.123821	-0.210534	0.156538	0.391951	-0.757559	-0.878833	0.071714	0.050372	0.469012	0	0
22857	1.275889	-1.339078	10.890747	-0.291890	-0.084377	-0.218849	0.153510	0.396683	-0.756145	-0.877533	0.074648	0.049989	0.471026	0	0
22858	1.131793	-0.975780	11.073565	-0.395891	-0.041164	-0.246394	0.151119	0.403594	-0.753784	-0.876043	0.078225	0.048734	0.473344	0	0
22859	1.076208	-0.531177	10.858439	-0.451282	-0.010772	-0.258415	0.146868	0.413867	-0.748744	-0.874435	0.082169	0.046971	0.475820	0	0
22860	1.093289	-0.223445	10.232948	-0.473528	0.011068	-0.294958	0.145501	0.422409	-0.744928	-0.872625	0.086151	0.044926	0.478628	0	0
22861	1.220041	-0.291265	9.681894	-0.379855	0.007311	-0.319643	0.143623	0.429037	-0.741406	-0.870748	0.089332	0.043387	0.481597	0	0
22862	1.422451	-0.697155	9.354281	-0.294400	-0.027747	-0.353939	0.139658	0.435782	-0.737866	-0.868756	0.091908	0.042591	0.484770	0	0
22863	1.542774	-0.972382	9.127267	-0.203074	-0.047540	-0.362066	0.135978	0.440918	-0.736570	-0.866774	0.093789	0.042417	0.487962	0	0
22864	1.537518	-1.058635	9.029318	-0.135832	-0.067257	-0.362311	0.131260	0.443305	-0.734540	-0.864839	0.095175	0.042742	0.491088	0	0
22865	1.517678	-1.121673	9.038563	-0.068291	-0.074897	-0.353803	0.126951	0.445997	-0.734846	-0.862987	0.096022	0.043455	0.494110	0	0
22866	1.478937	-1.046098	9.258430	-0.054575	-0.078482	-0.355610	0.122634	0.445794	-0.732870	-0.861134	0.096761	0.044269	0.497117	0	0
22867	1.450808	-0.856786	9.281143	-0.061479	-0.090790	-0.346926	0.117295	0.446298	-0.733731	-0.859293	0.097623	0.045142	0.500048	0	0
22868	1.470944	-0.715215	9.413431	-0.091589	-0.087199	-0.339861	0.114798	0.448302	-0.732115	-0.857457	0.098727	0.045830	0.502911	0	0
22869	1.558586	-0.697118	9.464928	-0.122010	-0.095678	-0.343273	0.109048	0.450283	-0.731255	-0.855550	0.100122	0.046432	0.505821	0	0
22870	1.655815	-0.701130	9.532836	-0.129209	-0.104251	-0.351983	0.105124	0.453519	-0.731034	-0.853579	0.101626	0.047086	0.508781	0	0
22871	1.692976	-0.947569	9.840787	-0.137428	-0.101894	-0.336217	0.100806	0.454001	-0.729304	-0.851665	0.103178	0.047651	0.511616	0	0
22872	1.720863	-1.129951	10.069968	-0.145678	-0.101268	-0.320465	0.095044	0.456101	-0.727012	-0.849815	0.104819	0.048163	0.514303	0	0
22873	1.589788	-1.089175	9.996102	-0.140152	-0.067190	-0.320410	0.092163	0.459622	-0.726922	-0.847973	0.106213	0.048397	0.517028	0	0
22874	1.306324	-1.235952	10.320141	-0.148703	-0.053943	-0.323862	0.086408	0.462557	-0.725914	-0.846102	0.107632	0.048492	0.519784	0	0
22875	1.077802	-1.227644	10.185116	-0.149722	-0.049978	-0.294229	0.083508	0.465224	-0.723112	-0.844376	0.109010	0.048490	0.522298	0	0
22876	1.137093	-1.125645	9.914039	-0.124563	-0.050226	-0.289073	0.080621	0.468051	-0.722126	-0.842696	0.110220	0.048642	0.524737	0	0
22877	1.486752	-1.247739	9.928435	-0.077031	-0.044511	-0.292617	0.076972	0.467329	-0.721854	-0.841045	0.110942	0.048962	0.527198	0	0
22878	1.695485	-1.318604	10.029132	-0.010742	-0.034100	-0.270062	0.074217	0.467687	-0.719878	-0.839585	0.111116	0.049555	0.529429	0	0
22879	2.047457	-1.095382	9.762705	0.066242	-0.035710	-0.263284	0.070838	0.466295	-0.720401	-0.838239	0.110597	0.050522	0.531575	0	0
22880	2.294522	-0.951980	9.332932	0.121870	-0.037498	-0.286110	0.068250	0.465200	-0.722223	-0.836824	0.109667	0.051863	0.533862	0	0
22881	2.399179	-0.915813	9.493241	0.179460	-0.046570	-0.295012	0.063846	0.460942	-0.723705	-0.835411	0.108245	0.053563	0.536193	0	0
22882	2.318634	-1.234087	10.243522	0.207503	-0.022492	-0.290637	0.061272	0.457260	-0.726097	-0.834055	0.106513	0.055241	0.538475	0	0
22883	2.147376	-1.374593	10.352004	0.194105	0.006389	-0.286166	0.058683	0.454378	-0.726915	-0.832713	0.104690	0.056568	0.540768	0	0
22884	2.056558	-1.174826	9.916312	0.208867	0.023904	-0.289687	0.056900	0.446184	-0.728232	-0.831374	0.102694	0.057865	0.543067	0	0
22885	1.839328	-0.954593	9.483830	0.221446	0.051722	-0.279238	0.054586	0.443190	-0.730873	-0.830103	0.100397	0.058953	0.545321	0	0
22886	1.732547	-0.987855	9.062137	0.224815	0.038675	-0.279302	0.052389	0.440725	-0.732076	-0.828816	0.098193	0.060200	0.547538	0	0
22887	1.697298	-1.186908	9.091591	0.226983	0.030444	-0.258382	0.050977	0.438274	-0.733673	-0.827630	0.095975	0.061471	0.549580	0	0
22888	1.656643	-1.441471	9.316486	0.222597	0.030767	-0.225200	0.049312	0.434045	-0.735303	-0.826618	0.093863	0.062718	0.551325	0	0
22889	1.690508	-1.457383	9.412320	0.226584	0.030310	-0.200782	0.048854	0.425485	-0.739106	-0.825731	0.091686	0.063930	0.552879	0	0
22890	1.715165	-1.367294	9.587350	0.195920	0.042473	-0.184089	0.048092	0.422487	-0.740199	-0.824923	0.089752	0.064894	0.554289	0	0
22891	1.648467	-1.100804	9.684685	0.138680	0.045884	-0.151676	0.047585	0.419345	-0.740517	-0.824226	0.088243	0.065442	0.555501	0	0
22892	1.706226	-0.843422	9.411014	0.058469	0.029637	-0.134064	0.047738	0.416635	-0.742001	-0.823554	0.087547	0.065704	0.556577	0	0
22893	1.806744	-0.747636	9.230896	-0.007199	0.032755	-0.133859	0.046439	0.417041	-0.742763	-0.822815	0.087323	0.065531	0.557724	0	0
22894	2.025970	-0.705859	9.233690	-0.091511	0.018952	-0.109200	0.046684	0.419354	-0.741940	-0.822134	0.087937	0.065022	0.558690	0	0
22895	2.222453	-0.823341	9.169374	-0.137827	0.008449	-0.089863	0.047175	0.422883	-0.739795	-0.821507	0.088958	0.064285	0.559536	0	0
22896	2.287344	-0.959970	9.182878	-0.158507	0.006801	-0.088038	0.044686	0.424625	-0.739093	-0.820871	0.090205	0.063482	0.560361	0	0
22897	2.315416	-1.131445	9.303263	-0.159717	0.008178	-0.067073	0.045961	0.427065	-0.736715	-0.820345	0.091433	0.062612	0.561029	0	0
22898	2.314617	-1.262887	9.337727	-0.136131	0.000783	-0.054065	0.044896	0.428807	-0.734854	-0.819918	0.092550	0.061954	0.561543	0	0
22899	2.236735	-1.276211	9.286072	-0.132795	0.012554	-0.026140	0.045128	0.433571	-0.733463	-0.819645	0.093571	0.061168	0.561859	0	0
22900	2.181004	-1.246037	9.234526	-0.148006	-0.012218	0.000861	0.044854	0.434647	-0.732400	-0.819501	0.094892	0.060497	0.561920	0	0
22901	2.129588	-1.299106	9.244641	-0.151098	-0.015969	0.018303	0.045358	0.437235	-0.731444	-0.819438	0.096258	0.059805	0.561853	0	0
22902	2.110509	-1.267794	9.061527	-0.136855	-0.020758	0.039174	0.047163	0.439144	-0.729860	-0.819519	0.097558	0.059232	0.561572	0	0
22903	2.110288	-1.306594	9.058558	-0.133508	-0.044460	0.044334	0.048194	0.443393	-0.730304	-0.819598	0.098964	0.058851	0.561251	0	0
22904	2.083521	-1.306398	9.061601	-0.112554	-0.050055	0.056465	0.047914	0.445422	-0.728963	-0.819772	0.100239	0.058636	0.560792	0	0
22905	2.124264	-1.388293	9.192653	-0.100093	-0.057489	0.075613	0.047633	0.447311	-0.727364	-0.820048	0.101470	0.058522	0.560179	0	0
22906	2.148470	-1.391963	9.286463	-0.088297	-0.054506	0.100015	0.049449	0.447452	-0.726335	-0.820486	0.102597	0.058435	0.559341	0	0
22907	2.182914	-1.338192	9.225906	-0.077350	-0.055033	0.127021	0.049443	0.447717	-0.725680	-0.821070	0.103664	0.058379	0.558292	0	0
22908	2.125083	-1.254370	9.153382	-0.047272	-0.071843	0.127740	0.049953	0.450589	-0.725627	-0.821686	0.104566	0.058635	0.557190	0	0
22909	2.159080	-1.264467	9.162137	-0.024022	-0.076368	0.125921	0.049958	0.451283	-0.726523	-0.822302	0.105318	0.059055	0.556094	0	0
22910	2.115586	-1.215355	9.144473	-0.000262	-0.078623	0.146767	0.050992	0.451691	-0.725613	-0.823066	0.105883	0.059608	0.554796	0	0
22911	2.086517	-1.213910	9.036217	-0.014115	-0.081991	0.146793	0.050467	0.452231	-0.725469	-0.823800	0.106600	0.060109	0.553513	0	0
22912	2.071589	-1.262776	9.077024	-0.027564	-0.083930	0.164275	0.052418	0.453479	-0.725458	-0.824622	0.107429	0.060535	0.552081	0	0
22913	2.022021	-1.369550	9.333282	-0.034585	-0.092613	0.162532	0.052419	0.453069	-0.725466	-0.825409	0.108384	0.060994	0.550665	0	0
22914	1.986405	-1.542156	9.825544	-0.045007	-0.059751	0.183606	0.052932	0.455258	-0.725427	-0.826326	0.109235	0.061102	0.549109	0	0
22915	2.011168	-1.464865	9.840599	-0.019235	-0.032338	0.204539	0.055530	0.457192	-0.725148	-0.827392	0.109755	0.061098	0.547398	0	0
22916	2.158952	-1.201353	9.601252	0.024014	-0.032740	0.209639	0.057492	0.457498	-0.726196	-0.828537	0.109901	0.061332	0.545606	0	0
22917	2.347249	-1.083895	9.368573	0.089632	-0.024421	0.204252	0.059852	0.456031	-0.727151	-0.829718	0.109476	0.061859	0.543835	0	0
22918	2.426748	-1.220566	9.374475	0.141569	-0.019599	0.204141	0.061562	0.455661	-0.728990	-0.830962	0.108572	0.062630	0.542025	0	0
22919	2.439877	-1.454826	9.477365	0.149979	-0.005159	0.223375	0.064321	0.452150	-0.729988	-0.832314	0.107560	0.063307	0.540071	0	0
22920	2.371091	-1.547648	9.584159	0.145925	0.013172	0.226055	0.066042	0.449736	-0.732127	-0.833691	0.106455	0.063805	0.538104	0	0
22921	2.288572	-1.501386	9.635145	0.113304	0.022944	0.232267	0.071128	0.450339	-0.732671	-0.835057	0.105607	0.064043	0.536121	0	0
22922	2.274693	-1.340704	9.821754	0.092788	0.036075	0.239325	0.074278	0.447519	-0.734049	-0.836454	0.104829	0.064049	0.534091	0	0
22923	2.250482	-1.265892	10.099380	0.037335	0.040949	0.232513	0.078082	0.447731	-0.737061	-0.837742	0.104520	0.063730	0.532167	0	0
22924	2.202623	-1.111032	10.180163	0.019285	0.057709	0.231718	0.082276	0.444237	-0.738329	-0.839029	0.104235	0.063170	0.530259	0	0
22925	2.204054	-0.886440	10.062274	-0.009306	0.073808	0.223972	0.085143	0.444539	-0.738343	-0.840235	0.104133	0.062334	0.528465	0	0
22926	2.270732	-0.776795	9.752398	-0.011026	0.079997	0.222247	0.091130	0.446781	-0.738213	-0.841443	0.103977	0.061436	0.526676	0	0
22927	2.278388	-0.773544	9.452056	0.030384	0.059544	0.227300	0.094243	0.448437	-0.737163	-0.842690	0.103616	0.060925	0.524809	0	0
22928	2.273725	-0.826724	8.996246	0.092103	0.027863	0.216563	0.098172	0.445345	-0.738031	-0.843935	0.102861	0.061013	0.522945	0	0
22929	2.195370	-0.940902	8.846325	0.143827	-0.004932	0.223296	0.102624	0.444733	-0.740154	-0.845228	0.101881	0.061646	0.520970	0	0
22930	2.038066	-1.170198	9.071853	0.144471	0.005183	0.245131	0.106436	0.441523	-0.742584	-0.846653	0.100819	0.062170	0.518797	0	0
22931	1.793015	-1.391007	9.476267	0.120977	0.014547	0.270510	0.109433	0.440728	-0.742101	-0.848167	0.099958	0.062470	0.516448	0	0
22932	1.524225	-1.505053	9.902117	0.085851	0.029792	0.315987	0.112057	0.440094	-0.743952	-0.849891	0.099309	0.062408	0.513739	0	0
22933	1.330806	-1.264604	10.038323	0.019065	0.049185	0.338861	0.118072	0.438534	-0.745585	-0.851663	0.099165	0.061811	0.510898	0	0
22934	1.343668	-0.778567	9.754418	-0.002401	0.085527	0.373866	0.122236	0.438290	-0.744580	-0.853613	0.099015	0.060763	0.507788	0	0
22935	1.462917	-0.373159	9.655750	-0.039540	0.076903	0.384392	0.128110	0.439459	-0.746158	-0.855554	0.099235	0.059575	0.504610	0	0
22936	1.646974	-0.141899	9.451422	-0.090415	0.063944	0.398463	0.134233	0.439788	-0.745806	-0.857503	0.099958	0.058241	0.501303	0	0
22937	1.787451	0.103221	9.124823	-0.116414	0.050970	0.403728	0.138915	0.440642	-0.744913	-0.859422	0.100958	0.056860	0.497963	0	0
22938	2.024664	0.291526	9.032444	-0.160548	0.037834	0.370690	0.144885	0.443407	-0.742953	-0.861118	0.102394	0.055425	0.494894	0	0
22939	2.207172	0.303979	9.081670	-0.166539	0.004972	0.349708	0.150859	0.446730	-0.741891	-0.862665	0.104007	0.054242	0.491985	0	0
22940	2.284117	0.182286	9.271845	-0.131417	0.008424	0.333069	0.155023	0.447720	-0.741381	-0.864165	0.105314	0.053242	0.489176	0	0
22941	2.288596	0.139603	9.397030	-0.060701	-0.014252	0.297042	0.156456	0.445810	-0.740389	-0.865535	0.106066	0.052798	0.486633	0	0
22942	2.152046	0.105856	9.482019	0.047389	-0.017960	0.261809	0.159072	0.444477	-0.740954	-0.866843	0.105916	0.052971	0.484314	0	0
22943	2.107603	0.012938	9.578566	0.138300	-0.035720	0.237074	0.161444	0.440831	-0.742342	-0.868108	0.105003	0.053741	0.482156	0	0
22944	2.068513	-0.013485	9.583935	0.260295	-0.043128	0.207037	0.161991	0.436480	-0.743471	-0.869346	0.103096	0.055217	0.480166	0	0
22945	1.952110	0.020957	9.412797	0.332344	-0.055527	0.187579	0.160984	0.430483	-0.745140	-0.870547	0.100550	0.057140	0.478303	0	0
22946	2.030191	0.049910	9.367826	0.382768	-0.059024	0.163880	0.162346	0.423583	-0.749184	-0.871666	0.097626	0.059384	0.476592	0	0
22947	2.122157	-0.033528	9.379041	0.426815	-0.078946	0.131444	0.161370	0.414199	-0.753000	-0.872648	0.094323	0.062015	0.475124	0	0
22948	2.089698	-0.137429	9.581681	0.409208	-0.067135	0.110603	0.161829	0.406206	-0.757708	-0.873503	0.091172	0.064505	0.473835	0	0
22949	1.950680	-0.171476	9.695776	0.333651	-0.059213	0.089894	0.159181	0.390112	-0.761253	-0.874183	0.088550	0.066556	0.472793	0	0
22950	1.848853	-0.158034	9.436845	0.264218	-0.060145	0.076118	0.158174	0.382739	-0.762170	-0.874727	0.086608	0.068328	0.471892	0	0
22951	1.751632	-0.144770	9.410226	0.156787	-0.041488	0.055534	0.157411	0.380015	-0.763257	-0.875090	0.085414	0.069414	0.471279	0	0
22952	1.740619	-0.287497	9.815187	0.098032	-0.027014	0.048785	0.156650	0.375781	-0.763855	-0.875375	0.084751	0.070136	0.470762	0	0
22953	2.013332	-0.278725	9.687961	0.051961	-0.026519	0.036749	0.155614	0.373172	-0.763508	-0.875568	0.084383	0.070610	0.470398	0	0
22954	2.100672	-0.316255	9.721725	0.033631	-0.018346	0.024632	0.154316	0.374266	-0.764647	-0.875689	0.084226	0.070972	0.470147	0	0
22955	2.353028	-0.487855	9.459241	0.028081	-0.022424	0.007246	0.153399	0.371229	-0.762751	-0.875725	0.084029	0.071326	0.470062	0	0
22956	2.494518	-0.806818	9.659644	0.048839	-0.020859	0.003758	0.152500	0.368493	-0.763058	-0.875759	0.083735	0.071800	0.469978	0	0
22957	2.514514	-1.054344	10.079345	0.073110	-0.010577	0.000261	0.151986	0.365478	-0.762594	-0.875806	0.083095	0.072274	0.469930	0	0
22958	2.592180	-1.056808	10.242148	0.087097	0.006748	0.000283	0.151478	0.363572	-0.763407	-0.875876	0.082334	0.072689	0.469872	0	0
22959	2.600140	-0.922122	10.347988	0.043982	0.021042	0.000437	0.150694	0.361638	-0.762270	-0.875921	0.081814	0.072756	0.469868	0	0
22960	2.578594	-0.863538	10.334793	-0.014871	0.044441	-0.013291	0.149664	0.359725	-0.762949	-0.875869	0.081759	0.072373	0.470033	0	0
22961	2.548894	-0.959829	10.285687	-0.066584	0.062369	-0.016573	0.149910	0.358742	-0.760631	-0.875772	0.082012	0.071579	0.470291	0	0
22962	2.509448	-1.115875	9.940585	-0.102578	0.088926	-0.018130	0.151591	0.360386	-0.759701	-0.875659	0.082512	0.070397	0.470593	0	0
22963	2.365877	-1.206674	9.482607	-0.105907	0.095161	-0.018119	0.151309	0.360900	-0.757350	-0.875541	0.082969	0.069140	0.470918	0	0
22964	2.261111	-1.303558	9.105961	-0.133486	0.092792	-0.016311	0.153124	0.361178	-0.756318	-0.875411	0.083722	0.067777	0.471225	0	0
22965	2.189622	-1.493024	8.954809	-0.143853	0.085909	-0.016293	0.152834	0.361679	-0.752928	-0.875258	0.084573	0.066428	0.471548	0	0
22966	2.049577	-1.699688	9.095523	-0.158231	0.080550	-0.002309	0.153979	0.363843	-0.750424	-0.875160	0.085609	0.065044	0.471737	0	0
22967	1.970542	-1.843152	9.400361	-0.201710	0.068097	0.029189	0.154863	0.366280	-0.748044	-0.875154	0.087097	0.063545	0.471680	0	0
22968	1.874758	-1.928742	9.752409	-0.235571	0.099486	0.046820	0.156921	0.369279	-0.746050	-0.875228	0.088751	0.061588	0.471493	0	0
22969	1.721250	-1.901950	10.083180	-0.257247	0.104310	0.081763	0.157555	0.370357	-0.744344	-0.875432	0.090597	0.059465	0.471036	0	0
22970	1.663539	-1.794048	10.027944	-0.265369	0.112791	0.102724	0.159471	0.374985	-0.741669	-0.875741	0.092481	0.057201	0.470375	0	0
22971	1.547932	-1.630483	9.812626	-0.192685	0.117498	0.105978	0.162822	0.378530	-0.738634	-0.876112	0.093715	0.055242	0.469673	0	0
22972	1.544139	-1.524008	9.405068	-0.100125	0.096540	0.119589	0.166039	0.381243	-0.734706	-0.876640	0.094236	0.053882	0.468741	0	0
22973	1.670526	-1.572260	9.280409	0.006600	0.067004	0.112240	0.166308	0.380984	-0.735622	-0.877195	0.093967	0.053295	0.467824	0	0
22974	1.966439	-1.721189	9.348928	0.074932	0.043478	0.124247	0.169455	0.378572	-0.736862	-0.877887	0.093203	0.053217	0.466686	0	0
22975	2.102165	-1.782381	9.509555	0.137309	0.024342	0.139741	0.171028	0.375305	-0.736417	-0.878664	0.092014	0.053595	0.465415	0	0
22976	2.112774	-1.636513	9.479913	0.128869	0.018069	0.153690	0.171586	0.370971	-0.738845	-0.879533	0.090909	0.053967	0.463944	0	0
22977	2.059748	-1.525747	9.601346	0.078609	0.002682	0.156391	0.173033	0.366337	-0.738426	-0.880314	0.090358	0.054252	0.462535	0	0
22978	2.002260	-1.372138	9.583071	0.011081	0.000638	0.153940	0.175380	0.365811	-0.738194	-0.881079	0.090367	0.054234	0.461077	0	0
22979	1.900982	-1.227284	9.512420	-0.068096	-0.003393	0.172445	0.176416	0.368146	-0.738415	-0.881793	0.091150	0.053883	0.459598	0	0
22980	1.755676	-1.109480	9.507769	-0.109900	-0.011611	0.162914	0.176126	0.369747	-0.735653	-0.882447	0.092290	0.053401	0.458168	0	0
22981	1.672798	-1.133165	9.519030	-0.110321	-0.020065	0.147180	0.177303	0.367291	-0.734930	-0.882991	0.093507	0.053025	0.456915	0	0
22982	1.569954	-1.234822	9.573221	-0.076250	-0.030475	0.127857	0.177160	0.369331	-0.734369	-0.883522	0.094415	0.052901	0.455714	0	0
22983	1.477215	-1.300958	9.480000	0.005565	-0.061634	0.127522	0.177154	0.368772	-0.733340	-0.884059	0.094783	0.053436	0.454533	0	0
22984	1.350661	-1.313957	9.436738	0.045816	-0.080101	0.118610	0.178096	0.364569	-0.734989	-0.884647	0.094830	0.054317	0.453274	0	0
22985	1.365252	-1.337118	9.324702	0.077565	-0.092474	0.113253	0.176659	0.362352	-0.733592	-0.885167	0.094688	0.055460	0.452148	0	0
22986	1.384677	-1.337654	9.358141	0.057558	-0.086073	0.104610	0.176150	0.361679	-0.734771	-0.885670	0.094654	0.056456	0.451046	0	0
22987	1.340335	-1.411265	9.464644	0.019465	-0.081325	0.098631	0.175375	0.360310	-0.735053	-0.886072	0.094962	0.057248	0.450091	0	0
22988	1.422684	-1.461396	9.544345	-0.006372	-0.075065	0.099615	0.174067	0.359741	-0.734275	-0.886494	0.095441	0.057862	0.449078	0	0
22989	1.566367	-1.424672	9.623865	-0.068453	-0.070363	0.105062	0.173540	0.359726	-0.733491	-0.886845	0.096480	0.058153	0.448125	0	0
22990	1.720015	-1.372081	9.577486	-0.104258	-0.061706	0.124399	0.173016	0.360267	-0.733477	-0.887292	0.097781	0.058186	0.446952	0	0
22991	1.826988	-1.396732	9.528664	-0.101796	-0.058122	0.116570	0.173906	0.362713	-0.731876	-0.887664	0.099067	0.058207	0.445926	0	0
22992	1.865727	-1.444762	9.452032	-0.068035	-0.063693	0.120827	0.173901	0.363529	-0.731600	-0.888122	0.100053	0.058422	0.444765	0	0
22993	1.914168	-1.516126	9.282844	-0.017577	-0.044932	0.125981	0.174676	0.363664	-0.730823	-0.888623	0.100543	0.058692	0.443617	0	0
22994	2.025748	-1.591458	9.204142	0.070801	-0.062507	0.143143	0.173371	0.363647	-0.730554	-0.889302	0.100303	0.059488	0.442202	0	0
22995	2.097512	-1.771165	9.376663	0.106780	-0.046491	0.158815	0.174413	0.362696	-0.730061	-0.890066	0.099724	0.060294	0.440684	0	0
22996	2.145123	-1.900776	9.647299	0.133622	-0.043256	0.158770	0.174975	0.356995	-0.732386	-0.890894	0.098847	0.061182	0.439083	0	0
22997	2.081168	-1.968708	9.914126	0.153147	-0.004199	0.164057	0.176159	0.354689	-0.732699	-0.891744	0.097683	0.061813	0.437527	0	0
22998	2.102332	-1.732595	9.616787	0.167547	0.008472	0.186705	0.176308	0.351011	-0.733292	-0.892739	0.096295	0.062359	0.435725	0	0
22999	2.207375	-1.341779	9.092132	0.159293	-0.005189	0.175322	0.178832	0.345203	-0.736413	-0.893632	0.095096	0.063018	0.434058	0	0
23000	2.179119	-1.222544	8.866901	0.144342	-0.011891	0.167477	0.180154	0.342910	-0.737637	-0.894507	0.093989	0.063664	0.432401	0	0
23001	2.121937	-1.384991	9.115279	0.107931	-0.011531	0.160617	0.180801	0.341399	-0.736372	-0.895275	0.093274	0.064174	0.430887	0	0
23002	2.052379	-1.540113	9.589207	0.083375	-0.035763	0.154523	0.180951	0.339781	-0.737964	-0.895997	0.092810	0.064778	0.429394	0	0
23003	1.977129	-1.478126	9.749196	0.045352	-0.019649	0.148557	0.182920	0.338174	-0.738919	-0.896644	0.092688	0.065104	0.428018	0	0
23004	1.934851	-1.211011	9.770923	0.007466	-0.028307	0.162565	0.180564	0.338960	-0.738107	-0.897328	0.092877	0.065307	0.426511	0	0
23005	1.906536	-1.064766	9.737343	0.009079	-0.008877	0.150384	0.181483	0.337744	-0.738397	-0.897952	0.093033	0.065377	0.425150	0	0
23006	1.908807	-1.093853	9.732034	0.017355	-0.017461	0.137255	0.184086	0.338312	-0.738145	-0.898548	0.093068	0.065550	0.423854	0	0
23007	2.066905	-1.132448	9.587411	0.058926	-0.019616	0.141516	0.183066	0.336414	-0.739994	-0.899170	0.092814	0.065936	0.422529	0	0
23008	2.160064	-1.067000	9.302926	0.072980	-0.025162	0.154549	0.185019	0.335331	-0.739250	-0.899879	0.092393	0.066396	0.421038	0	0
23009	2.297042	-1.013195	8.939790	0.101242	-0.037488	0.148338	0.185165	0.331786	-0.739580	-0.900552	0.091843	0.067117	0.419604	0	0
23010	2.387729	-0.918236	8.842204	0.069244	-0.048696	0.153636	0.185833	0.330444	-0.740911	-0.901231	0.091554	0.067774	0.418100	0	0
23011	2.309053	-0.961915	9.342139	0.039738	-0.044041	0.146754	0.185588	0.325797	-0.740740	-0.901830	0.091588	0.068300	0.416713	0	0
23012	2.164467	-1.025423	9.930472	-0.000065	-0.020871	0.134714	0.186372	0.325944	-0.741003	-0.902382	0.091794	0.068434	0.415449	0	0
23013	1.906517	-0.940934	10.392794	-0.048061	0.019658	0.136668	0.187668	0.325808	-0.739975	-0.902899	0.092343	0.068027	0.414270	0	0
23014	1.741678	-0.770785	10.718604	-0.075879	0.046359	0.120212	0.186886	0.326487	-0.740346	-0.903363	0.092944	0.067253	0.413247	0	0
23015	1.568740	-0.390146	10.672333	-0.071061	0.060678	0.101854	0.189741	0.327457	-0.739178	-0.903741	0.093485	0.066402	0.412436	0	0
23016	1.673387	-0.058132	10.197692	-0.055868	0.083726	0.078301	0.191295	0.328556	-0.738518	-0.904108	0.093717	0.065419	0.411735	0	0
23017	1.730295	0.032875	9.824829	0.019411	0.078493	0.045789	0.193634	0.328018	-0.737376	-0.904352	0.093303	0.064823	0.411388	0	0
23018	1.936322	-0.187484	9.398089	0.100058	0.057257	0.024611	0.193385	0.327210	-0.738429	-0.904668	0.092192	0.064781	0.410949	0	0
23019	2.032008	-0.492911	9.287425	0.159857	0.039768	-0.003479	0.196532	0.322599	-0.738542	-0.904813	0.090624	0.065155	0.410921	0	0
23020	2.001960	-0.684293	9.057815	0.163560	0.041400	0.003506	0.196288	0.319602	-0.739249	-0.905092	0.088989	0.065538	0.410601	0	0
23021	1.860224	-0.822024	8.892074	0.138758	0.019255	-0.016555	0.195771	0.317955	-0.739017	-0.905146	0.087685	0.066022	0.410685	0	0
23022	1.704523	-0.861871	8.665102	0.090484	0.014344	-0.010345	0.197352	0.315387	-0.739859	-0.905227	0.086822	0.066348	0.410639	0	0
23023	1.502578	-0.864722	8.640673	0.034973	-0.018467	-0.005074	0.195264	0.315224	-0.739457	-0.905211	0.086616	0.066736	0.410655	0	0
23024	1.485804	-0.825432	8.612567	0.004070	-0.023668	0.007206	0.195784	0.315365	-0.739328	-0.905235	0.086708	0.067030	0.410534	0	0
23025	1.515585	-0.696236	8.758982	-0.018574	-0.055114	0.015898	0.193573	0.314801	-0.739713	-0.905235	0.087145	0.067509	0.410363	0	0
23026	1.681616	-0.579720	8.848806	-0.066286	-0.083750	0.022948	0.192652	0.315054	-0.738792	-0.905216	0.088132	0.068044	0.410106	0	0
23027	1.764394	-0.513346	9.148051	-0.128694	-0.101715	0.024832	0.192117	0.316126	-0.737598	-0.905122	0.089755	0.068481	0.409888	0	0
23028	1.784341	-0.398789	9.309011	-0.160063	-0.096055	0.012721	0.190280	0.317738	-0.736903	-0.904964	0.091633	0.068752	0.409776	0	0
23029	1.740618	-0.356399	9.460732	-0.173376	-0.111558	0.004855	0.186085	0.319856	-0.734882	-0.904736	0.093673	0.069108	0.409759	0	0
23030	1.696102	-0.422440	9.761031	-0.151209	-0.116812	-0.006561	0.185543	0.323665	-0.734154	-0.904480	0.095543	0.069619	0.409805	0	0
23031	1.660150	-0.628035	10.383570	-0.107964	-0.092590	-0.017064	0.183700	0.325404	-0.732677	-0.904233	0.096881	0.070086	0.409957	0	0
23032	1.619141	-0.826180	11.214543	-0.071312	-0.061558	-0.015317	0.181859	0.327284	-0.731588	-0.904054	0.097795	0.070433	0.410075	0	0
23033	1.656462	-0.690215	11.181722	-0.054576	-0.014417	-0.020474	0.181605	0.326469	-0.732122	-0.903900	0.098305	0.070404	0.410298	0	0
23034	1.841839	-0.352517	10.349401	-0.017155	0.013314	-0.018774	0.179766	0.327527	-0.730788	-0.903816	0.098420	0.070301	0.410473	0	0
23035	1.998765	-0.282896	9.637395	0.037466	-0.011152	-0.039926	0.179116	0.327523	-0.731043	-0.903676	0.098054	0.070634	0.410811	0	0
23036	2.186075	-0.684138	9.779883	0.076535	-0.028549	-0.067929	0.178583	0.325028	-0.728489	-0.903451	0.097459	0.071342	0.411326	0	0
23037	2.139335	-1.129118	10.108736	0.119273	-0.000973	-0.067933	0.177565	0.321760	-0.729976	-0.903281	0.096289	0.071946	0.411868	0	0
23038	1.953666	-1.258566	10.106339	0.149639	0.013750	-0.071484	0.176797	0.319301	-0.730538	-0.903141	0.094856	0.072576	0.412398	0	0
23039	1.915872	-1.119062	9.811407	0.125267	0.029074	-0.085349	0.176807	0.316846	-0.730716	-0.902923	0.093495	0.072949	0.413120	0	0
23040	1.909572	-1.022434	9.418295	0.096500	0.044731	-0.064301	0.175777	0.315756	-0.731770	-0.902779	0.092419	0.073072	0.413653	0	0
23041	1.863567	-1.045218	9.099452	0.033257	0.048929	-0.074579	0.176294	0.314105	-0.730376	-0.902531	0.091816	0.072875	0.414362	0	0
23042	1.801628	-1.264019	8.959767	-0.024183	0.056141	-0.060423	0.176814	0.314383	-0.730375	-0.902301	0.091784	0.072392	0.414955	0	0
23043	1.856177	-1.511875	8.942874	-0.051419	0.036695	-0.035941	0.175905	0.314929	-0.731007	-0.902125	0.092031	0.071921	0.415364	0	0
23044	1.810857	-1.732370	9.163520	-0.085383	0.045309	-0.014866	0.177315	0.316005	-0.728657	-0.902018	0.092630	0.071240	0.415582	0	0
23045	1.712481	-1.856152	9.459400	-0.112411	0.055599	0.007921	0.176781	0.316666	-0.727341	-0.901979	0.093391	0.070306	0.415655	0	0
23046	1.629236	-1.887841	9.756242	-0.128759	0.069074	0.044635	0.177925	0.320066	-0.725333	-0.902092	0.094324	0.069174	0.415390	0	0
23047	1.570801	-1.814240	10.170220	-0.129923	0.065061	0.074271	0.179738	0.321989	-0.724789	-0.902315	0.095255	0.068019	0.414883	0	0
23048	1.596506	-1.590385	10.100182	-0.131144	0.076097	0.095220	0.181545	0.323353	-0.723215	-0.902644	0.096214	0.066768	0.414149	0	0
23049	1.829698	-1.329873	9.626395	-0.090924	0.071013	0.121260	0.183367	0.322542	-0.722465	-0.903098	0.096800	0.065674	0.413195	0	0
23050	2.171693	-1.182328	9.187226	-0.068631	0.060370	0.119455	0.185312	0.324193	-0.721926	-0.903575	0.097275	0.064801	0.412179	0	0
23051	2.450475	-1.382553	9.078672	-0.052214	0.039094	0.126388	0.187115	0.326237	-0.720210	-0.904062	0.097657	0.064156	0.411119	0	0
23052	2.436421	-1.698564	9.132605	-0.023180	0.018059	0.115808	0.187895	0.326791	-0.720205	-0.904533	0.097893	0.063855	0.410072	0	0
23053	2.116665	-1.893643	9.023423	-0.017122	0.014634	0.114005	0.188673	0.326792	-0.719690	-0.904984	0.098070	0.063595	0.409075	0	0
23054	1.720274	-1.906736	8.758812	-0.046535	0.011529	0.112275	0.188658	0.328966	-0.718868	-0.905408	0.098542	0.063261	0.408073	0	0
23055	1.542962	-1.870242	8.669005	-0.075959	-0.000478	0.115784	0.189424	0.329910	-0.717296	-0.905795	0.099326	0.062898	0.407080	0	0
23056	1.581881	-1.833928	8.867150	-0.122386	-0.016207	0.135068	0.190326	0.331689	-0.716877	-0.906215	0.100612	0.062483	0.405892	0	0
23057	1.874357	-1.707722	9.080088	-0.130706	-0.023578	0.156040	0.191602	0.335093	-0.715130	-0.906689	0.102018	0.062069	0.404543	0	0
23058	2.127828	-1.586471	9.332592	-0.114403	-0.055447	0.168142	0.191075	0.335078	-0.714347	-0.907216	0.103411	0.062006	0.403015	0	0
23059	2.264264	-1.540007	9.414840	-0.073848	-0.062814	0.169765	0.191057	0.335325	-0.712263	-0.907771	0.104478	0.062167	0.401462	0	0
23060	2.318166	-1.495651	9.312541	-0.031020	-0.076939	0.159136	0.192500	0.334805	-0.713193	-0.908332	0.105193	0.062645	0.399928	0	0
23061	2.295654	-1.597630	9.333399	0.010497	-0.064937	0.153822	0.192506	0.332890	-0.712971	-0.908904	0.105502	0.063184	0.398461	0	0
23062	2.255607	-1.777629	9.399551	0.043551	-0.058277	0.158119	0.191077	0.333572	-0.713987	-0.909540	0.105465	0.063790	0.396919	0	0
23063	2.237350	-1.974905	9.474639	0.038081	-0.059755	0.143321	0.191850	0.333290	-0.712698	-0.910096	0.105507	0.064408	0.395533	0	0
23064	2.236993	-2.026453	9.527177	0.038996	-0.023483	0.167851	0.192524	0.330859	-0.714310	-0.910787	0.105379	0.064669	0.393928	0	0
23065	2.184311	-1.891817	9.464941	0.035734	-0.023602	0.178304	0.193953	0.329491	-0.713048	-0.911495	0.105335	0.064916	0.392260	0	0
23066	2.131222	-1.806891	9.508534	0.068593	-0.015070	0.176471	0.194751	0.327601	-0.714130	-0.912250	0.104909	0.065206	0.390566	0	0
23067	1.985722	-1.713861	9.549536	0.117243	-0.013853	0.188512	0.195271	0.327055	-0.713755	-0.913082	0.104096	0.065674	0.388759	0	0
23068	1.914670	-1.754584	9.775756	0.139830	0.001717	0.186741	0.196860	0.323263	-0.715010	-0.913952	0.102961	0.066077	0.386943	0	0
23069	1.818841	-1.854360	10.093709	0.138331	0.015625	0.190273	0.197938	0.318933	-0.717312	-0.914822	0.101843	0.066353	0.385132	0	0
23070	1.936830	-1.701806	9.814733	0.140284	0.025995	0.197274	0.201344	0.316521	-0.718293	-0.915745	0.100614	0.066526	0.383225	0	0
23071	1.997161	-1.431670	9.483078	0.097074	0.024560	0.200864	0.202392	0.314067	-0.717829	-0.916610	0.099848	0.066552	0.381348	0	0
23072	1.953588	-1.390185	9.496780	0.033115	0.028577	0.199306	0.203184	0.312991	-0.718505	-0.917421	0.099593	0.066287	0.379507	0	0
23073	1.859572	-1.580731	9.900558	0.043036	0.014741	0.183546	0.206180	0.312468	-0.718017	-0.918152	0.099347	0.066212	0.377813	0	0
23074	1.739800	-1.644541	10.057364	0.057221	0.033746	0.190526	0.206837	0.311797	-0.718425	-0.918950	0.098845	0.065999	0.376037	0	0
23075	1.714815	-1.375138	9.858406	0.073657	0.023044	0.199136	0.209458	0.309508	-0.719008	-0.919769	0.098293	0.065945	0.374185	0	0
23076	1.821587	-1.057494	9.584460	0.056958	0.030389	0.186975	0.211149	0.308833	-0.718254	-0.920547	0.097802	0.065765	0.372428	0	0
23077	1.917915	-0.872703	9.260443	0.027194	0.011538	0.180023	0.211939	0.308579	-0.719174	-0.921235	0.097700	0.065659	0.370769	0	0
23078	2.047288	-0.853826	8.988985	-0.006043	-0.001984	0.167886	0.214040	0.305876	-0.719762	-0.921857	0.097896	0.065563	0.369185	0	0
23079	2.102107	-1.062428	8.933908	-0.001253	-0.021058	0.155636	0.214019	0.306392	-0.717413	-0.922400	0.098158	0.065676	0.367736	0	0
23080	2.022471	-1.330906	9.130452	0.027884	-0.041306	0.150278	0.215067	0.306686	-0.718194	-0.922951	0.098175	0.066082	0.366274	0	0
23081	1.884534	-1.552100	9.486386	0.053977	-0.037217	0.153707	0.215589	0.305594	-0.717830	-0.923525	0.097989	0.066550	0.364788	0	0
23082	1.723442	-1.546263	9.962297	0.047361	-0.016309	0.158998	0.215601	0.305062	-0.719010	-0.924139	0.097740	0.066787	0.363253	0	0
23083	1.553568	-1.384529	10.394631	-0.030013	0.015603	0.166252	0.216515	0.304798	-0.719021	-0.924709	0.098139	0.066445	0.361756	0	0
23084	1.424061	-1.030631	10.538240	-0.126309	0.052882	0.177050	0.217819	0.304813	-0.719160	-0.925264	0.099256	0.065397	0.360219	0	0
23085	1.470751	-0.563147	10.369500	-0.203951	0.091158	0.172109	0.220523	0.306985	-0.716018	-0.925726	0.100971	0.063713	0.358856	0	0
23086	1.638793	-0.200566	9.934988	-0.240585	0.096943	0.158260	0.222716	0.309719	-0.714551	-0.926121	0.102972	0.061866	0.357588	0	0
23087	1.883020	-0.111440	9.586824	-0.167309	0.078669	0.119641	0.225292	0.311756	-0.711671	-0.926414	0.104331	0.060473	0.356672	0	0
23088	2.057343	-0.311538	9.328159	-0.029200	0.068973	0.113151	0.227107	0.314368	-0.711632	-0.926841	0.104446	0.059687	0.355660	0	0
23089	1.982333	-0.660375	9.324925	0.131230	0.052228	0.101321	0.229196	0.312196	-0.711040	-0.927361	0.103107	0.059619	0.354706	0	0
23090	1.800870	-0.926904	9.204269	0.274795	0.045898	0.104372	0.230006	0.308676	-0.712804	-0.928053	0.100479	0.060135	0.353562	0	0
23091	1.639992	-0.983380	9.168445	0.323187	0.031513	0.109404	0.231467	0.304613	-0.714324	-0.928771	0.097429	0.060928	0.352392	0	0
23092	1.445509	-0.957225	9.149098	0.328504	0.034950	0.113726	0.233329	0.297545	-0.715515	-0.929520	0.094344	0.061724	0.351115	0	0
23093	1.362805	-0.956322	9.131653	0.289036	0.045625	0.121709	0.233626	0.291837	-0.717449	-0.930238	0.091558	0.062250	0.349858	0	0
23094	1.356041	-0.854821	9.176833	0.232099	0.051239	0.125369	0.234716	0.284778	-0.719934	-0.930926	0.089319	0.062543	0.348550	0	0
23095	1.472929	-0.813555	9.305458	0.183618	0.048965	0.123774	0.236704	0.281278	-0.722356	-0.931544	0.087492	0.062663	0.347338	0	0
23096	1.562281	-0.891775	9.505651	0.099767	0.049569	0.122300	0.238919	0.280336	-0.721740	-0.932088	0.086490	0.062512	0.346156	0	0
23097	1.510870	-0.919539	9.642022	0.051231	0.042996	0.118930	0.240102	0.278029	-0.721924	-0.932565	0.085907	0.062231	0.345065	0	0
23098	1.615619	-0.900890	9.630184	-0.034440	0.043702	0.113962	0.241396	0.279400	-0.721387	-0.932955	0.086171	0.061677	0.344044	0	0
23099	1.732474	-0.901275	9.574216	-0.065839	0.015085	0.113990	0.242180	0.277763	-0.720905	-0.933294	0.086769	0.061255	0.343047	0	0
23100	1.755748	-1.053696	9.731299	-0.119846	0.003483	0.098435	0.243215	0.278584	-0.720246	-0.933532	0.087958	0.060797	0.342177	0	0
23101	1.691362	-1.251945	9.710595	-0.121699	-0.007795	0.094930	0.242410	0.281425	-0.718755	-0.933739	0.089145	0.060415	0.341371	0	0
23102	1.715713	-1.307077	9.409036	-0.084983	-0.017361	0.077357	0.244478	0.283753	-0.717685	-0.933914	0.090067	0.060288	0.340673	0	0
23103	1.871714	-1.333328	9.027372	-0.038042	-0.036607	0.058000	0.243829	0.283064	-0.717694	-0.934050	0.090555	0.060495	0.340134	0	0
23104	2.026765	-1.474066	8.903155	-0.050428	-0.069745	0.057980	0.243429	0.284557	-0.717272	-0.934158	0.091321	0.060993	0.339542	0	0
23105	2.003511	-1.686288	9.016883	-0.067142	-0.085871	0.088531	0.241598	0.284806	-0.716734	-0.934337	0.092281	0.061540	0.338689	0	0
23106	1.892880	-1.845248	9.210860	-0.072185	-0.092959	0.096377	0.240033	0.284514	-0.716469	-0.934538	0.093353	0.062146	0.337731	0	0
23107	1.735856	-1.989266	9.626439	-0.097217	-0.082889	0.131363	0.240027	0.286427	-0.716561	-0.934830	0.094626	0.062527	0.336496	0	0
23108	1.618564	-1.983767	10.098914	-0.122112	-0.050085	0.164660	0.240803	0.286699	-0.715911	-0.935236	0.096060	0.062500	0.334963	0	0
23109	1.629955	-1.702030	10.073608	-0.158735	-0.001618	0.210234	0.240762	0.290482	-0.712718	-0.935775	0.097690	0.061839	0.333103	0	0
23110	1.851716	-1.287603	9.737858	-0.180571	-0.003766	0.245170	0.241018	0.292949	-0.713192	-0.936404	0.099566	0.061103	0.330909	0	0
23111	2.065593	-1.310001	9.841547	-0.164950	-0.004012	0.248649	0.243608	0.293498	-0.711380	-0.937048	0.101283	0.060405	0.328686	0	0
23112	2.098300	-1.497438	10.085072	-0.090710	0.008893	0.276409	0.244895	0.295409	-0.710312	-0.937869	0.102292	0.059816	0.326128	0	0
23113	1.985539	-1.586965	10.367246	0.004069	0.023575	0.295358	0.248279	0.294746	-0.709310	-0.938839	0.102362	0.059366	0.323388	0	0
23114	1.896660	-1.423970	10.182775	0.151763	0.045664	0.321997	0.249344	0.292183	-0.710927	-0.940064	0.101000	0.059173	0.320276	0	0
23115	1.770730	-0.999735	9.668774	0.226434	0.068660	0.331371	0.252503	0.286766	-0.712095	-0.941380	0.098849	0.058977	0.317103	0	0
23116	1.675639	-0.716326	9.135107	0.294988	0.078570	0.341618	0.256568	0.282036	-0.712867	-0.942804	0.096042	0.058910	0.313729	0	0
23117	1.552250	-0.662833	8.782822	0.316728	0.067834	0.351963	0.258680	0.277978	-0.714261	-0.944235	0.093038	0.058982	0.310297	0	0
23118	1.425884	-0.641938	8.747300	0.337554	0.034200	0.370974	0.261726	0.269567	-0.716267	-0.945711	0.089983	0.059433	0.306598	0	0
23119	1.394165	-0.633303	8.869209	0.372505	0.038912	0.386582	0.265037	0.259929	-0.718299	-0.947235	0.086546	0.059913	0.302764	0	0
23120	1.350409	-0.559076	9.215068	0.385886	0.031387	0.410933	0.267954	0.251930	-0.720556	-0.948818	0.083060	0.060500	0.298638	0	0
23121	1.345728	-0.419522	9.769166	0.341729	0.038700	0.407583	0.271372	0.246789	-0.721721	-0.950325	0.079906	0.060865	0.294606	0	0
23122	1.231555	-0.258390	10.432627	0.257696	0.049937	0.397364	0.273362	0.239446	-0.722659	-0.951718	0.077571	0.060902	0.290700	0	0
23123	1.102948	-0.118574	10.839484	0.207046	0.074651	0.404529	0.277438	0.233223	-0.724109	-0.953088	0.075558	0.060523	0.286795	0	0
23124	1.196257	0.017166	10.783577	0.174615	0.092806	0.377635	0.280863	0.226444	-0.725306	-0.954350	0.073875	0.059924	0.283141	0	0
23125	1.357895	0.103677	10.296862	0.213478	0.107525	0.369725	0.284798	0.221851	-0.726204	-0.955609	0.071654	0.059266	0.279579	0	0
23126	1.386378	-0.105310	9.857437	0.295955	0.095934	0.348540	0.287803	0.219420	-0.726013	-0.956835	0.068783	0.058996	0.276143	0	0
23127	1.584326	-0.420119	9.637751	0.411133	0.063879	0.329857	0.290192	0.210994	-0.727365	-0.958053	0.064753	0.059329	0.272803	0	0
23128	1.685666	-0.594251	9.502193	0.511862	0.054627	0.313869	0.293891	0.202316	-0.729381	-0.959251	0.059904	0.060068	0.269521	0	0
23129	1.748753	-0.651523	9.364342	0.576960	0.055696	0.325036	0.296300	0.188701	-0.730705	-0.960483	0.054302	0.060933	0.266104	0	0
23130	1.651568	-0.656284	9.211571	0.589183	0.039723	0.337151	0.298716	0.179356	-0.734934	-0.961697	0.048760	0.062005	0.262519	0	0
23131	1.505638	-0.647627	9.200538	0.564937	0.038227	0.335449	0.300075	0.167369	-0.736218	-0.962853	0.043329	0.062999	0.258976	0	0
23132	1.502844	-0.692303	9.291966	0.521730	0.026219	0.340780	0.303254	0.157041	-0.737742	-0.963955	0.038469	0.064019	0.255369	0	0
23133	1.554401	-0.624140	9.233641	0.482211	0.024566	0.353102	0.304088	0.146690	-0.739251	-0.965035	0.033889	0.064925	0.251682	0	0
23134	1.568572	-0.683357	9.309944	0.390901	0.039112	0.359525	0.305982	0.134455	-0.742103	-0.966081	0.030268	0.065478	0.247960	0	0
23135	1.725838	-0.823850	9.381786	0.281966	0.010009	0.369394	0.307045	0.127630	-0.741465	-0.967072	0.027684	0.066022	0.244228	0	0
23136	1.716767	-1.060732	9.739363	0.181712	0.019554	0.362762	0.309419	0.123026	-0.742741	-0.968008	0.026135	0.066245	0.240600	0	0
23137	1.666550	-1.288359	9.950336	0.123573	0.030100	0.383914	0.311778	0.118947	-0.742318	-0.968969	0.025072	0.066211	0.236827	0	0
23138	1.510569	-1.303252	10.101412	0.092985	0.047562	0.399732	0.315961	0.114337	-0.741659	-0.969961	0.024338	0.065940	0.232886	0	0
23139	1.228560	-1.229809	10.263919	0.053551	0.077590	0.401626	0.315443	0.114612	-0.742170	-0.970944	0.023880	0.065278	0.228989	0	0
23140	1.227204	-1.059011	10.184066	0.012220	0.097142	0.401784	0.317522	0.112700	-0.740533	-0.971917	0.023817	0.064336	0.225103	0	0
23141	1.275461	-0.751176	9.964595	-0.008410	0.097188	0.410540	0.321187	0.110425	-0.741383	-0.972885	0.023938	0.063341	0.221156	0	0
23142	1.388088	-0.681276	9.701513	0.013826	0.090158	0.403485	0.325088	0.108113	-0.739117	-0.973834	0.023872	0.062469	0.217197	0	0
23143	1.329401	-0.766175	9.522502	0.047857	0.071005	0.385884	0.326939	0.104189	-0.740507	-0.974713	0.023501	0.061858	0.213440	0	0
23144	1.163229	-0.918450	9.374066	0.113345	0.049629	0.383877	0.330583	0.103666	-0.739504	-0.975584	0.022539	0.061597	0.209605	0	0
23145	1.064542	-1.187507	9.198198	0.136184	0.017368	0.371518	0.330608	0.098212	-0.740131	-0.976388	0.021431	0.061700	0.205913	0	0
23146	0.656323	-1.123859	9.026954	0.164435	-0.006270	0.369553	0.332177	0.095074	-0.739164	-0.977175	0.020078	0.062091	0.202165	0	0
23147	0.413504	-1.034552	9.041097	0.136582	-0.024340	0.369536	0.333624	0.090990	-0.738994	-0.977919	0.019066	0.062601	0.198476	0	0
23148	0.507678	-0.748384	8.989732	0.086420	-0.053927	0.385283	0.332869	0.087453	-0.740617	-0.978657	0.018581	0.063297	0.194624	0	0
23149	0.733378	-0.432190	8.974493	0.028730	-0.066319	0.366228	0.334589	0.080367	-0.740509	-0.979318	0.018710	0.064000	0.191021	0	0
23150	0.824763	-0.197550	8.975723	-0.006996	-0.089888	0.327876	0.334734	0.079018	-0.741706	-0.979880	0.019172	0.064877	0.187773	0	0
23151	0.874506	-0.013366	8.962669	-0.049452	-0.116162	0.298257	0.333169	0.078588	-0.741313	-0.980342	0.020112	0.065929	0.184873	0	0
23152	0.905562	-0.005211	9.518913	-0.092895	-0.137125	0.259953	0.331857	0.077876	-0.740018	-0.980704	0.021460	0.067120	0.182355	0	0
23153	0.946075	-0.008873	10.258772	-0.170068	-0.108325	0.237595	0.331335	0.079106	-0.740510	-0.981016	0.023520	0.067882	0.180128	0	0
23154	1.075658	0.220927	10.888527	-0.227473	-0.079640	0.213422	0.327944	0.083739	-0.742344	-0.981282	0.026052	0.068273	0.178173	0	0
23155	1.209265	0.676793	11.264774	-0.273335	-0.043572	0.163043	0.328181	0.087276	-0.741107	-0.981460	0.028935	0.068227	0.176762	0	0
23156	1.212426	1.181577	11.049150	-0.284351	-0.009597	0.124738	0.330106	0.090269	-0.738723	-0.981584	0.031839	0.067854	0.175713	0	0
23157	1.131454	1.409875	10.659636	-0.209915	0.004320	0.046890	0.330082	0.094079	-0.737609	-0.981595	0.033890	0.067476	0.175413	0	0
23158	1.237650	1.191972	10.307869	-0.053655	0.003101	-0.003252	0.329934	0.097620	-0.737018	-0.981567	0.034421	0.067424	0.175485	0	0
23159	1.384441	0.808125	9.785748	0.133828	-0.017758	-0.042178	0.329430	0.095720	-0.738352	-0.981522	0.033041	0.067892	0.175822	0	0
23160	1.497253	0.471280	9.429713	0.266521	-0.019255	-0.065199	0.328912	0.094483	-0.738112	-0.981473	0.030426	0.068642	0.176276	0	0
23161	1.625586	0.303648	9.124151	0.364947	-0.023404	-0.070696	0.328169	0.087808	-0.739927	-0.981432	0.026753	0.069580	0.176732	0	0
23162	1.739363	0.191655	9.066666	0.395420	-0.044283	-0.091749	0.327674	0.082348	-0.740550	-0.981332	0.022898	0.070808	0.177339	0	0
23163	1.841309	0.151763	9.083111	0.362813	-0.037196	-0.084636	0.326912	0.077153	-0.740647	-0.981226	0.019257	0.071882	0.177925	0	0
23164	1.861036	0.241305	9.311510	0.312665	-0.020135	-0.091424	0.325649	0.069237	-0.741962	-0.981100	0.016170	0.072724	0.178586	0	0
23165	1.827477	0.356522	9.454348	0.239704	-0.021981	-0.105188	0.324621	0.066365	-0.742401	-0.980925	0.013692	0.073434	0.179462	0	0
23166	1.754103	0.326033	9.634768	0.129782	-0.027415	-0.149375	0.324751	0.064305	-0.741403	-0.980647	0.012370	0.074027	0.180828	0	0
23167	1.617522	0.269034	9.627426	0.007848	-0.015159	-0.198719	0.323717	0.064035	-0.742440	-0.980268	0.012082	0.074264	0.182792	0	0
23168	1.397516	0.135040	9.843654	-0.107006	-0.027735	-0.229839	0.323190	0.065670	-0.742534	-0.979806	0.013023	0.074439	0.185118	0	0
23169	1.323705	0.043082	10.095840	-0.154902	-0.023583	-0.248877	0.320556	0.071370	-0.741754	-0.979297	0.014308	0.074464	0.187691	0	0
23170	1.410234	-0.096159	10.329124	-0.122852	-0.025917	-0.284710	0.319497	0.074356	-0.741168	-0.978714	0.015360	0.074598	0.190571	0	0
23171	1.397491	-0.174914	10.437245	-0.051241	-0.021973	-0.292750	0.319874	0.077498	-0.740979	-0.978121	0.015600	0.074808	0.193492	0	0
23172	1.350461	-0.296799	10.521334	0.014606	-0.008496	-0.292898	0.318052	0.078582	-0.741725	-0.977541	0.015267	0.075035	0.196343	0	0
23173	1.357414	-0.396538	10.316384	0.031827	0.003799	-0.303371	0.317379	0.080740	-0.740118	-0.976941	0.014645	0.075153	0.199307	0	0
23174	1.545309	-0.374679	9.949196	-0.003686	0.025266	-0.317138	0.315930	0.081527	-0.738663	-0.976318	0.014405	0.075015	0.202407	0	0
23175	1.735349	-0.387669	9.658936	-0.033937	0.007895	-0.310093	0.315660	0.083707	-0.738488	-0.975679	0.014427	0.074962	0.205481	0	0
23176	1.892696	-0.520509	9.696989	-0.047541	0.019242	-0.306494	0.316045	0.084114	-0.737963	-0.975050	0.014634	0.074791	0.208493	0	0
23177	2.010589	-0.680869	10.059985	-0.066240	0.021712	-0.294182	0.313956	0.085874	-0.738434	-0.974431	0.014976	0.074537	0.211432	0	0
23178	1.910604	-0.689028	10.217127	-0.085528	0.044302	-0.277502	0.313950	0.089024	-0.739151	-0.973860	0.015521	0.074036	0.214185	0	0
23179	1.760724	-0.547794	10.072493	-0.127328	0.049536	-0.253854	0.314182	0.093102	-0.737514	-0.973321	0.016450	0.073377	0.216776	0	0
23180	1.783640	-0.400718	9.923951	-0.159888	0.084779	-0.255417	0.313898	0.097595	-0.736644	-0.972799	0.017647	0.072318	0.219366	0	0
23181	1.793250	-0.420320	9.933135	-0.173200	0.091531	-0.235293	0.316212	0.102649	-0.735002	-0.972305	0.018957	0.071149	0.221812	0	0
23182	1.688270	-0.473263	9.973543	-0.157280	0.108773	-0.227451	0.315145	0.107134	-0.734127	-0.971848	0.020095	0.069857	0.224116	0	0
23183	1.539400	-0.565760	9.893349	-0.127499	0.110082	-0.211847	0.316805	0.112592	-0.732473	-0.971412	0.020950	0.068607	0.226301	0	0
23184	1.376508	-0.602239	9.586695	-0.118519	0.116912	-0.201411	0.319800	0.113166	-0.732353	-0.971028	0.021706	0.067317	0.228259	0	0
23185	1.277581	-0.520175	9.265725	-0.111205	0.118391	-0.184010	0.320830	0.115079	-0.731673	-0.970652	0.022413	0.066017	0.230160	0	0
23186	1.151370	-0.495545	9.111622	-0.125046	0.091280	-0.172731	0.321191	0.118470	-0.729530	-0.970303	0.023312	0.064954	0.231840	0	0
23187	1.014923	-0.530624	9.097326	-0.147666	0.093602	-0.142147	0.320002	0.121455	-0.728943	-0.969989	0.024465	0.063800	0.233351	0	0
23188	0.946126	-0.586809	9.403171	-0.158590	0.076697	-0.120359	0.322721	0.125025	-0.728373	-0.969729	0.025759	0.062787	0.234565	0	0
23189	0.959888	-0.640645	9.871773	-0.160755	0.059581	-0.092477	0.323209	0.129921	-0.726461	-0.969498	0.027156	0.061915	0.235591	0	0
23190	0.869913	-0.561339	10.233297	-0.101293	0.016947	-0.078834	0.323974	0.132513	-0.725636	-0.969300	0.028063	0.061605	0.236379	0	0
23191	0.750957	-0.493547	10.341116	-0.030703	0.001657	-0.083469	0.323838	0.134288	-0.725730	-0.969087	0.028342	0.061594	0.237220	0	0
23192	0.534397	-0.487237	10.377682	0.012470	-0.010030	-0.080173	0.324350	0.136201	-0.725437	-0.968897	0.028209	0.061814	0.237953	0	0
23193	0.425127	-0.475069	10.239957	0.043372	-0.024135	-0.083812	0.322528	0.135089	-0.725315	-0.968688	0.027827	0.062219	0.238744	0	0
23194	0.566735	-0.434988	10.016940	0.043238	-0.037243	-0.083833	0.321482	0.136722	-0.725666	-0.968475	0.027460	0.062777	0.239501	0	0
23195	0.781750	-0.371003	9.550461	0.025979	-0.050322	-0.076819	0.322273	0.137019	-0.726965	-0.968260	0.027311	0.063385	0.240228	0	0
23196	1.016027	-0.345821	9.066037	0.026801	-0.071405	-0.069874	0.321085	0.137670	-0.725384	-0.968053	0.027194	0.064230	0.240851	0	0
23197	1.204732	-0.531991	9.073555	0.005575	-0.076837	-0.052333	0.318746	0.136560	-0.725779	-0.967872	0.027326	0.065038	0.241346	0	0
23198	1.318131	-0.684253	9.146242	-0.030510	-0.097870	-0.034808	0.316409	0.137101	-0.727181	-0.967714	0.027850	0.065991	0.241660	0	0
23199	1.486608	-0.597489	9.070953	-0.055782	-0.091181	-0.006787	0.316399	0.137634	-0.726131	-0.967614	0.028652	0.066778	0.241749	0	0
23200	1.718333	-0.493014	9.100984	-0.058488	-0.084779	0.026410	0.315634	0.137379	-0.728210	-0.967604	0.029455	0.067520	0.241486	0	0
23201	1.815965	-0.426678	9.172305	-0.063890	-0.088149	0.019447	0.312899	0.137905	-0.728700	-0.967565	0.030355	0.068255	0.241327	0	0
23202	1.852478	-0.417649	9.205484	-0.060091	-0.072609	0.028208	0.311840	0.138694	-0.727117	-0.967562	0.031146	0.068874	0.241059	0	0
23203	1.847818	-0.374355	9.244946	-0.085899	-0.059312	0.028316	0.311555	0.142224	-0.725747	-0.967554	0.032204	0.069280	0.240837	0	0
23204	1.828581	-0.330726	9.265380	-0.138045	-0.049017	0.011045	0.310259	0.140850	-0.726024	-0.967501	0.033680	0.069489	0.240788	0	0
23205	1.824248	-0.261429	9.147834	-0.160323	-0.040178	0.016359	0.311299	0.143876	-0.727012	-0.967448	0.035406	0.069538	0.240738	0	0
23206	1.873104	-0.250846	9.030645	-0.189905	-0.045078	0.009459	0.308927	0.146560	-0.725123	-0.967369	0.037373	0.069584	0.240747	0	0
23207	1.778034	-0.274670	9.063975	-0.146658	-0.038366	0.007596	0.308913	0.150110	-0.725053	-0.967295	0.038958	0.069656	0.240770	0	0
23208	1.735884	-0.391875	9.160124	-0.141302	-0.045564	0.017161	0.308380	0.151873	-0.724495	-0.967246	0.040462	0.069821	0.240672	0	0
23209	1.666647	-0.525634	9.457609	-0.102485	-0.013019	0.037208	0.307054	0.157181	-0.724122	-0.967275	0.041581	0.069745	0.240388	0	0
23210	1.672019	-0.470444	9.291218	-0.051830	-0.001462	0.056276	0.307834	0.157460	-0.723992	-0.967381	0.042141	0.069681	0.239879	0	0
23211	1.774826	-0.373720	9.244220	-0.017136	-0.010661	0.067494	0.309116	0.159637	-0.722399	-0.967518	0.042451	0.069777	0.239243	0	0
23212	1.872214	-0.330319	9.414484	-0.010026	-0.009172	0.077084	0.309109	0.159900	-0.721614	-0.967687	0.042639	0.069880	0.238497	0	0
23213	1.852336	-0.370747	9.574158	-0.008521	-0.001109	0.063149	0.310426	0.159111	-0.722939	-0.967823	0.042839	0.069909	0.237901	0	0
23214	1.617905	-0.480032	9.762018	0.037914	-0.011797	0.055982	0.310435	0.157201	-0.723106	-0.967963	0.042553	0.070161	0.237307	0	0
23215	1.402708	-0.610015	10.050824	0.037545	-0.024688	0.043718	0.309522	0.155819	-0.722477	-0.968055	0.042348	0.070536	0.236856	0	0
23216	1.402781	-0.561111	10.237940	0.032441	-0.017712	0.045493	0.310572	0.154191	-0.722516	-0.968164	0.042123	0.070836	0.236362	0	0
23217	1.718066	-0.362305	10.013171	0.033903	-0.000002	0.028120	0.310964	0.155295	-0.723147	-0.968234	0.041880	0.070969	0.236076	0	0
23218	1.981305	-0.279853	10.034897	0.043841	-0.008649	0.014143	0.311468	0.155823	-0.721321	-0.968277	0.041501	0.071221	0.235892	0	0
23219	1.880782	-0.417024	10.006213	0.047496	-0.020438	-0.012942	0.310561	0.156921	-0.722463	-0.968241	0.041145	0.071604	0.235985	0	0
23220	1.719139	-0.636780	9.810712	0.110153	-0.023987	-0.034945	0.310821	0.156098	-0.721961	-0.968185	0.040124	0.072182	0.236215	0	0
23221	1.674858	-0.741962	9.698868	0.161037	-0.038327	-0.035131	0.310447	0.153374	-0.722791	-0.968127	0.038701	0.073017	0.236432	0	0
23222	1.621329	-0.778260	9.510744	0.187748	-0.050736	-0.034378	0.308778	0.151201	-0.725031	-0.968082	0.036991	0.074037	0.236574	0	0
23223	1.547903	-0.850560	9.521095	0.192112	-0.050770	-0.033523	0.309327	0.146579	-0.726295	-0.968024	0.035307	0.075065	0.236746	0	0
23224	1.439868	-0.964394	9.802814	0.145196	-0.049120	-0.007216	0.308280	0.144776	-0.724893	-0.968023	0.034025	0.075958	0.236650	0	0
23225	1.264068	-1.014567	10.087004	0.076368	-0.028576	-0.002615	0.307254	0.142320	-0.725844	-0.968011	0.033444	0.076482	0.236616	0	0
23226	1.128754	-0.846203	10.111895	0.035248	-0.001243	0.003650	0.308816	0.143567	-0.726091	-0.968030	0.033123	0.076647	0.236528	0	0
23227	1.058598	-0.428783	9.732087	0.030422	-0.001458	0.024539	0.308035	0.144249	-0.726591	-0.968087	0.032944	0.076783	0.236275	0	0
23228	1.095006	-0.101830	9.329162	0.071165	-0.010003	-0.001804	0.308812	0.144936	-0.726324	-0.968094	0.032293	0.077118	0.236229	0	0
23229	1.010449	-0.031197	9.152961	0.070372	-0.025196	-0.030651	0.307788	0.141383	-0.726906	-0.968016	0.031730	0.077589	0.236472	0	0
23230	0.969833	-0.276213	9.392518	0.042113	-0.024516	-0.061074	0.307531	0.141523	-0.727421	-0.967864	0.031346	0.078016	0.237003	0	0
23231	1.120856	-0.574141	9.878686	0.039044	-0.031259	-0.081960	0.307269	0.140695	-0.726915	-0.967649	0.031059	0.078478	0.237765	0	0
23232	1.207263	-0.705332	10.262193	-0.019092	0.005376	-0.109568	0.306214	0.141489	-0.725723	-0.967382	0.031159	0.078485	0.238832	0	0
23233	1.115138	-0.637148	10.313713	-0.064778	0.024780	-0.151269	0.306471	0.142311	-0.725708	-0.967011	0.031692	0.078172	0.240363	0	0
23234	0.974150	-0.639304	10.178938	-0.083289	0.042641	-0.215734	0.305412	0.146532	-0.725618	-0.966492	0.032241	0.077697	0.242523	0	0
23235	0.994380	-0.623164	9.580697	-0.146925	0.039896	-0.280107	0.305908	0.149657	-0.724001	-0.965784	0.033432	0.077069	0.245364	0	0
23236	1.073301	-0.526684	9.134771	-0.178258	0.025808	-0.362050	0.305109	0.154980	-0.724411	-0.964843	0.034827	0.076573	0.249001	0	0
23237	1.270159	-0.617710	8.872295	-0.239072	-0.002104	-0.443906	0.302978	0.160932	-0.721550	-0.963633	0.036888	0.076171	0.253471	0	0
23238	1.434993	-0.755754	8.716417	-0.307948	-0.005748	-0.510841	0.299827	0.166635	-0.721416	-0.962197	0.039497	0.075703	0.258621	0	0
23239	1.485254	-0.913221	8.650067	-0.423620	-0.015081	-0.581159	0.296386	0.178882	-0.720761	-0.960483	0.043273	0.075000	0.264527	0	0
23240	1.420576	-1.160111	8.638362	-0.465825	0.004337	-0.626323	0.295279	0.190721	-0.718312	-0.958590	0.047283	0.074064	0.270894	0	0
23241	1.312709	-1.244824	8.920491	-0.457202	-0.013780	-0.697930	0.289865	0.199898	-0.713935	-0.956431	0.051304	0.073304	0.277911	0	0
23242	1.078236	-1.338432	9.227207	-0.408072	-0.018657	-0.741724	0.286422	0.209533	-0.711772	-0.954104	0.054732	0.072796	0.285289	0	0
23243	0.958844	-1.352773	9.299972	-0.395881	-0.040375	-0.806385	0.282076	0.220684	-0.711523	-0.951510	0.058167	0.072501	0.293239	0	0
23244	1.087369	-1.422169	9.329910	-0.452134	-0.028703	-0.855006	0.275754	0.229312	-0.707540	-0.948666	0.061950	0.072011	0.301677	0	0
23245	1.184866	-1.396125	9.313502	-0.552957	-0.024010	-0.882599	0.270329	0.241769	-0.703358	-0.945582	0.066772	0.071117	0.310416	0	0
23246	1.087037	-1.413774	9.668986	-0.644483	-0.022530	-0.878849	0.263751	0.253011	-0.701142	-0.942343	0.072328	0.069982	0.319156	0	0
23247	1.015057	-1.492987	10.524158	-0.651350	-0.012957	-0.879669	0.259620	0.266290	-0.696174	-0.938989	0.078033	0.068650	0.327870	0	0
23248	1.207297	-1.462243	10.667840	-0.575072	0.010849	-0.878924	0.251579	0.281455	-0.692180	-0.935604	0.082813	0.067413	0.336516	0	0
23249	1.479980	-1.449151	10.589096	-0.430216	0.009931	-0.893265	0.243285	0.293744	-0.687721	-0.932192	0.086343	0.066593	0.345150	0	0
23250	1.553021	-1.486076	10.359303	-0.275203	0.007433	-0.918134	0.237516	0.299954	-0.686519	-0.928738	0.088292	0.066432	0.353889	0	0
23251	1.454694	-1.685186	10.223161	-0.148574	-0.007869	-0.894119	0.231469	0.306544	-0.683227	-0.925389	0.089249	0.066744	0.362264	0	0
23252	1.563863	-1.774070	10.054741	-0.054537	-0.021424	-0.857772	0.224164	0.310036	-0.684276	-0.922175	0.089281	0.067576	0.370211	0	0
23253	1.765354	-1.825969	10.201876	0.034127	-0.015523	-0.837042	0.217386	0.311892	-0.685101	-0.919054	0.088611	0.068564	0.377872	0	0
23254	1.985031	-1.745548	10.001840	0.069331	-0.007510	-0.810930	0.210874	0.310187	-0.684958	-0.916006	0.087470	0.069679	0.385262	0	0
23255	1.980085	-1.766921	9.962913	0.061242	0.004470	-0.791681	0.202800	0.310807	-0.686187	-0.912973	0.086506	0.070539	0.392455	0	0
23256	1.883754	-1.582322	10.025871	0.034323	-0.004700	-0.751539	0.197834	0.313623	-0.685966	-0.910014	0.085706	0.071432	0.399282	0	0
23257	1.968365	-1.278418	9.914454	-0.046473	0.011370	-0.734704	0.191431	0.316007	-0.685094	-0.907013	0.085732	0.071745	0.405992	0	0
23258	2.281912	-0.923860	9.873522	-0.096815	-0.000552	-0.733708	0.185957	0.316504	-0.685435	-0.903916	0.086112	0.072051	0.412709	0	0
23259	2.725805	-0.733973	9.916814	-0.167593	0.012071	-0.731672	0.178108	0.323387	-0.685114	-0.900724	0.087224	0.071864	0.419434	0	0
23260	2.874216	-0.739902	9.898775	-0.219374	0.042301	-0.741879	0.175343	0.327026	-0.683463	-0.897413	0.088516	0.071274	0.426303	0	0
23261	2.874007	-0.783182	9.861848	-0.248307	0.062442	-0.731266	0.168140	0.331436	-0.681376	-0.894079	0.090137	0.070303	0.433076	0	0
23262	2.542246	-0.894004	10.044671	-0.253212	0.056188	-0.717351	0.163799	0.338061	-0.679526	-0.890747	0.091681	0.069414	0.439712	0	0
23263	2.323296	-0.924017	9.855616	-0.238577	0.083741	-0.694670	0.158417	0.343031	-0.677181	-0.887492	0.093136	0.068266	0.446121	0	0
23264	2.237907	-0.971361	9.813334	-0.200391	0.082490	-0.687815	0.153434	0.346096	-0.675006	-0.884259	0.094106	0.067344	0.452432	0	0
23265	2.164475	-1.039128	9.852803	-0.173177	0.088151	-0.672182	0.148203	0.349314	-0.674385	-0.881076	0.094964	0.066429	0.458556	0	0
23266	2.061883	-1.058068	10.109116	-0.161218	0.099821	-0.644283	0.145295	0.354853	-0.671917	-0.878005	0.095529	0.065485	0.464428	0	0
23267	1.871145	-1.141135	10.526340	-0.173541	0.153347	-0.600500	0.142554	0.358117	-0.673003	-0.875116	0.096120	0.063920	0.469943	0	0
23268	1.624200	-1.283415	10.854442	-0.192602	0.190990	-0.542789	0.141081	0.362437	-0.670178	-0.872477	0.096592	0.061929	0.474994	0	0
23269	1.514388	-1.308452	11.009149	-0.181494	0.235476	-0.490373	0.138453	0.364852	-0.668813	-0.870089	0.096914	0.059489	0.479598	0	0
23270	1.642607	-1.105416	10.546654	-0.156943	0.259031	-0.444153	0.137254	0.368370	-0.667176	-0.867938	0.096806	0.056976	0.483804	0	0
23271	1.745326	-0.789348	9.539197	-0.105616	0.257837	-0.387635	0.137764	0.370693	-0.666874	-0.866083	0.096404	0.054603	0.487467	0	0
23272	1.939547	-0.597787	8.745749	-0.058291	0.236793	-0.347706	0.136187	0.371207	-0.665553	-0.864444	0.095598	0.052666	0.490738	0	0
23273	1.870521	-0.796179	8.521781	0.019669	0.208872	-0.330559	0.136189	0.372858	-0.666560	-0.862930	0.094375	0.051281	0.493777	0	0
23274	1.686446	-1.075836	8.492999	0.098250	0.176087	-0.283779	0.138004	0.374784	-0.666276	-0.861697	0.092547	0.050578	0.496342	0	0
23275	1.501316	-1.110697	8.496778	0.148740	0.142035	-0.252647	0.139583	0.372762	-0.667107	-0.860634	0.090579	0.050336	0.498569	0	0
23276	1.397532	-0.973396	8.452709	0.170246	0.141309	-0.216108	0.135700	0.370843	-0.669585	-0.859768	0.088335	0.050227	0.500473	0	0
23277	1.291591	-0.764609	8.530760	0.184043	0.098954	-0.195372	0.136760	0.369232	-0.670924	-0.858986	0.086300	0.050478	0.502143	0	0
23278	1.078796	-0.539249	8.509830	0.158257	0.070902	-0.173627	0.135997	0.366507	-0.672012	-0.858275	0.084532	0.050877	0.503617	0	0
23279	1.035482	-0.412672	8.730529	0.104711	0.043063	-0.156995	0.133295	0.362690	-0.674666	-0.857581	0.083460	0.051170	0.504946	0	0
23280	1.016692	-0.256964	8.931707	0.021943	0.022358	-0.135895	0.134346	0.361066	-0.674965	-0.856916	0.083126	0.051266	0.506119	0	0
23281	1.280582	-0.060510	8.959882	-0.041490	-0.008707	-0.134033	0.131986	0.363218	-0.674256	-0.856188	0.083559	0.051241	0.507282	0	0
23282	1.568936	0.141555	8.900414	-0.128033	-0.025671	-0.128572	0.129371	0.364827	-0.673946	-0.855403	0.084755	0.050982	0.508431	0	0
23283	1.661124	0.073959	8.795637	-0.165570	-0.042702	-0.138958	0.128049	0.367259	-0.672850	-0.854523	0.086402	0.050629	0.509669	0	0
23284	1.596361	-0.178318	8.832279	-0.203565	-0.049423	-0.137977	0.125283	0.369110	-0.670194	-0.853607	0.088360	0.050196	0.510909	0	0
23285	1.663303	-0.387422	8.813230	-0.172465	-0.077800	-0.128522	0.124228	0.372239	-0.670125	-0.852746	0.090239	0.050104	0.512025	0	0
23286	1.890987	-0.536718	8.968057	-0.096338	-0.091710	-0.120008	0.121338	0.372588	-0.667499	-0.851989	0.091506	0.050564	0.513015	0	0
23287	1.963270	-0.640395	9.069017	0.005588	-0.110075	-0.115101	0.118210	0.374068	-0.668227	-0.851336	0.092037	0.051656	0.513894	0	0
23288	1.739340	-0.655358	9.059450	0.099012	-0.109902	-0.111917	0.115099	0.372279	-0.669539	-0.850785	0.091737	0.053266	0.514697	0	0
23289	1.462231	-0.597714	9.110250	0.133724	-0.136621	-0.092953	0.111443	0.373332	-0.669233	-0.850344	0.091317	0.055223	0.515293	0	0
23290	1.311040	-0.622540	9.278022	0.135678	-0.129747	-0.085981	0.109118	0.369909	-0.670323	-0.849941	0.090820	0.057166	0.515833	0	0
23291	1.431678	-0.683563	9.874791	0.130669	-0.122938	-0.079811	0.106531	0.366893	-0.671403	-0.849567	0.090348	0.058971	0.516329	0	0
23292	1.772602	-0.614881	9.984105	0.122311	-0.103856	-0.073579	0.104327	0.364967	-0.671945	-0.849226	0.089838	0.060614	0.516789	0	0
23293	2.207478	-0.372320	9.660354	0.102965	-0.085961	-0.093495	0.102506	0.363032	-0.671580	-0.848772	0.089393	0.061978	0.517448	0	0
23294	2.728730	-0.320946	9.438413	0.068976	-0.087368	-0.104665	0.099660	0.362213	-0.673784	-0.848228	0.089231	0.063233	0.518216	0	0
23295	3.109236	-0.553947	9.581256	0.093561	-0.104899	-0.120403	0.096550	0.361662	-0.675852	-0.847608	0.088957	0.064754	0.519090	0	0
23296	3.421021	-0.860783	9.869898	0.133999	-0.082931	-0.102058	0.095886	0.361636	-0.674288	-0.847133	0.088222	0.066305	0.519794	0	0
23297	3.483126	-1.055793	9.897161	0.187951	-0.080090	-0.089093	0.092782	0.358347	-0.675760	-0.846765	0.087065	0.068103	0.520356	0	0
23298	3.152184	-1.039572	10.004300	0.212819	-0.040218	-0.076893	0.091893	0.356589	-0.677867	-0.846512	0.085456	0.069680	0.520826	0	0
23299	2.560447	-1.064385	10.293616	0.179363	0.002227	-0.085484	0.088927	0.350428	-0.678877	-0.846202	0.083961	0.070744	0.521429	0	0
23300	2.050579	-1.210398	10.724580	0.130272	0.034257	-0.094033	0.087771	0.348522	-0.680205	-0.845836	0.082649	0.071275	0.522160	0	0
23301	1.954727	-1.324174	10.991491	0.053649	0.083913	-0.104136	0.089475	0.346767	-0.680512	-0.845379	0.081779	0.070998	0.523074	0	0
23302	2.211127	-1.196031	10.837287	-0.032946	0.133276	-0.093251	0.088947	0.347438	-0.679975	-0.844951	0.081330	0.069838	0.523990	0	0
23303	2.431898	-0.990617	10.307320	-0.100065	0.161735	-0.091222	0.088937	0.349346	-0.679677	-0.844486	0.081366	0.068089	0.524964	0	0
23304	2.568822	-0.999316	9.669714	-0.103844	0.152406	-0.103433	0.091273	0.352649	-0.679889	-0.843953	0.081409	0.066403	0.526030	0	0
23305	2.435800	-1.318836	9.474552	-0.041870	0.139051	-0.114107	0.092306	0.353468	-0.679101	-0.843391	0.081074	0.065177	0.527134	0	0
23306	2.226620	-1.688162	9.672654	-0.003452	0.113903	-0.089860	0.092429	0.354695	-0.678818	-0.842979	0.080481	0.064333	0.527987	0	0
23307	1.915823	-1.950236	9.908525	0.026177	0.115345	-0.082983	0.095297	0.353350	-0.678215	-0.842617	0.079734	0.063638	0.528762	0	0
23308	1.441065	-1.944422	10.190732	0.024985	0.111513	-0.056894	0.095043	0.355554	-0.679990	-0.842397	0.078935	0.062938	0.529315	0	0
23309	1.261681	-1.812681	10.269382	-0.009371	0.113389	-0.046363	0.095038	0.355273	-0.679345	-0.842198	0.078526	0.062025	0.529800	0	0
23310	1.262347	-1.352088	9.881290	-0.071467	0.106716	-0.032296	0.097123	0.355567	-0.679354	-0.842027	0.078580	0.060835	0.530203	0	0
23311	1.364565	-1.031493	9.343596	-0.132405	0.088164	-0.040916	0.096057	0.359366	-0.678233	-0.841743	0.079340	0.059468	0.530696	0	0
23312	1.392440	-0.888190	9.093201	-0.189907	0.071361	-0.053020	0.097344	0.362375	-0.677663	-0.841340	0.080566	0.057963	0.531316	0	0
23313	1.402231	-0.896910	8.996008	-0.243771	0.042072	-0.052945	0.097579	0.365358	-0.675787	-0.840869	0.082496	0.056396	0.531934	0	0
23314	1.469880	-0.957054	9.114643	-0.252801	0.037120	-0.068615	0.096771	0.369156	-0.674407	-0.840303	0.084423	0.054857	0.532686	0	0
23315	1.540155	-0.997056	9.165713	-0.232405	0.009914	-0.072226	0.095695	0.372391	-0.671867	-0.839709	0.086413	0.053632	0.533427	0	0
23316	1.562668	-0.904249	9.096304	-0.189239	0.015772	-0.075831	0.095812	0.375256	-0.671552	-0.839138	0.087915	0.052618	0.534181	0	0
23317	1.553377	-0.840353	9.032059	-0.160369	-0.006943	-0.088200	0.093569	0.377664	-0.669280	-0.838506	0.089377	0.051931	0.534998	0	0
23318	1.489818	-0.888520	9.047368	-0.115854	-0.021902	-0.101460	0.092509	0.380099	-0.668315	-0.837836	0.090451	0.051647	0.535893	0	0
23319	1.430878	-0.957397	9.176065	-0.095210	-0.015818	-0.109354	0.090410	0.382393	-0.667735	-0.837140	0.091396	0.051399	0.536843	0	0
23320	1.383799	-1.038405	9.514949	-0.103961	-0.017466	-0.113691	0.089365	0.383889	-0.668088	-0.836414	0.092340	0.051152	0.537836	0	0
23321	1.362563	-0.917235	9.548638	-0.117590	-0.003449	-0.109266	0.087251	0.385610	-0.665440	-0.835702	0.093396	0.050674	0.538806	0	0
23322	1.374271	-0.604989	9.397864	-0.173387	0.006118	-0.131787	0.086598	0.386975	-0.665928	-0.834821	0.094783	0.049873	0.540003	0	0
23323	1.358579	-0.353538	9.498649	-0.213526	0.018100	-0.150853	0.086440	0.390502	-0.664169	-0.833798	0.096485	0.048732	0.541385	0	0
23324	1.376410	-0.162535	9.772116	-0.238823	0.036865	-0.166442	0.083815	0.394157	-0.663688	-0.832670	0.098234	0.047353	0.542925	0	0
23325	1.503819	0.019185	9.921865	-0.225135	0.032141	-0.206617	0.081955	0.398342	-0.661254	-0.831328	0.099903	0.046083	0.544784	0	0
23326	1.777363	0.155107	9.709270	-0.189171	0.035576	-0.221514	0.079839	0.402668	-0.659465	-0.829935	0.101218	0.045039	0.546749	0	0
23327	2.020819	0.131431	9.466046	-0.143189	0.021638	-0.246945	0.078250	0.405087	-0.657587	-0.828436	0.102226	0.044351	0.548887	0	0
23328	2.031358	-0.108864	9.677856	-0.098830	0.027020	-0.278431	0.075887	0.407235	-0.656488	-0.826807	0.102811	0.043931	0.551262	0	0
23329	1.951527	-0.392944	9.968605	0.006334	0.020280	-0.290949	0.072105	0.405546	-0.655454	-0.825205	0.102556	0.044128	0.553689	0	0
23330	1.939363	-0.447932	9.682418	0.068441	0.024365	-0.299840	0.071207	0.403912	-0.656519	-0.823618	0.101763	0.044675	0.556150	0	0
23331	1.913158	-0.401172	9.424635	0.125213	0.020661	-0.310494	0.068357	0.401851	-0.657709	-0.822013	0.100506	0.045554	0.558675	0	0
23332	1.906066	-0.408361	9.201959	0.184055	0.034287	-0.314118	0.065241	0.400192	-0.658499	-0.820447	0.098698	0.046677	0.561202	0	0
23333	1.773957	-0.533375	9.195967	0.206482	0.021886	-0.312482	0.062018	0.396095	-0.661025	-0.818891	0.096757	0.048004	0.563694	0	0
23334	1.724403	-0.646894	9.403707	0.197737	0.013222	-0.314219	0.058276	0.391035	-0.663307	-0.817307	0.094952	0.049376	0.566176	0	0
23335	1.826185	-0.669936	9.652819	0.165515	0.035814	-0.295723	0.055421	0.389241	-0.664101	-0.815793	0.093268	0.050341	0.568550	0	0
23336	1.888819	-0.731428	9.897446	0.125216	0.046389	-0.285963	0.054786	0.386513	-0.664800	-0.814301	0.091878	0.051002	0.570852	0	0
23337	1.744608	-0.791437	10.168660	0.056173	0.079642	-0.257769	0.053496	0.385148	-0.665857	-0.812908	0.090849	0.050951	0.573002	0	0
23338	1.445152	-0.877875	9.876555	0.035993	0.076009	-0.233337	0.052196	0.385416	-0.666492	-0.811638	0.090041	0.050812	0.574939	0	0
23339	1.178050	-0.870572	9.422827	0.076356	0.075405	-0.207335	0.050242	0.386497	-0.667106	-0.810541	0.088889	0.050856	0.576659	0	0
23340	1.134855	-0.855427	8.964037	0.150643	0.040633	-0.194579	0.049089	0.382946	-0.667947	-0.809565	0.087375	0.051628	0.578191	0	0
23341	1.305499	-0.872200	8.591855	0.228724	0.005503	-0.166096	0.046769	0.380492	-0.670058	-0.808795	0.085407	0.053074	0.579430	0	0
23342	1.431896	-0.888214	8.625024	0.290822	-0.038930	-0.151554	0.045611	0.376109	-0.669876	-0.808133	0.083240	0.055263	0.580464	0	0
23343	1.416857	-0.903671	8.937469	0.275127	-0.070448	-0.142873	0.041888	0.371216	-0.674623	-0.807481	0.081348	0.057567	0.581415	0	0
23344	1.187995	-0.827346	9.457108	0.186516	-0.073643	-0.120856	0.040993	0.368486	-0.675450	-0.806877	0.080241	0.059404	0.582222	0	0
23345	0.829037	-0.561041	9.798454	0.097602	-0.081850	-0.108489	0.038930	0.364656	-0.676550	-0.806267	0.079854	0.060724	0.582984	0	0
23346	0.542231	-0.470838	9.985521	0.006539	-0.069211	-0.088178	0.037880	0.365733	-0.676131	-0.805707	0.080192	0.061450	0.583635	0	0
23347	0.347846	-0.395538	10.131505	-0.043087	-0.049828	-0.073187	0.033838	0.365692	-0.675973	-0.805210	0.080746	0.061639	0.584224	0	0
23348	0.459992	-0.376042	10.037192	-0.025696	-0.048299	-0.068857	0.034206	0.368681	-0.674488	-0.804745	0.081234	0.061993	0.584760	0	0
23349	0.873807	-0.419162	9.663860	0.036704	-0.061275	-0.055927	0.031228	0.366623	-0.676066	-0.804408	0.081199	0.062706	0.585152	0	0
23350	1.394684	-0.476906	9.212794	0.111311	-0.073560	-0.038651	0.031505	0.364864	-0.677142	-0.804214	0.080751	0.064040	0.585335	0	0
23351	1.885255	-0.641189	9.201546	0.174725	-0.084086	-0.020455	0.029431	0.361566	-0.677062	-0.804179	0.079762	0.065715	0.585334	0	0
23352	2.203070	-0.781074	9.313267	0.217286	-0.093466	-0.007457	0.028409	0.358841	-0.678408	-0.804233	0.078598	0.067803	0.585179	0	0
23353	2.569657	-0.915763	9.356146	0.197139	-0.090333	0.017105	0.027000	0.355294	-0.679767	-0.804421	0.077506	0.069640	0.584850	0	0
23354	2.603655	-0.935033	9.316349	0.218161	-0.101268	0.034465	0.026112	0.351752	-0.681129	-0.804707	0.076409	0.071763	0.584344	0	0
23355	2.326658	-0.874055	9.284878	0.173760	-0.104781	0.060703	0.023793	0.348889	-0.683248	-0.805112	0.075639	0.073555	0.583663	0	0
23356	2.059691	-0.773636	9.190789	0.138551	-0.108125	0.072955	0.023422	0.345482	-0.684092	-0.805550	0.075249	0.075238	0.582894	0	0
23357	1.919147	-0.643075	9.346000	0.096517	-0.107171	0.088746	0.023288	0.344375	-0.683073	-0.806052	0.075144	0.076580	0.582039	0	0
23358	1.973053	-0.589492	9.287412	0.051806	-0.106137	0.099349	0.021472	0.344097	-0.684105	-0.806574	0.075461	0.077721	0.581123	0	0
23359	2.109091	-0.629401	9.278859	0.047032	-0.088839	0.109904	0.021992	0.341352	-0.682603	-0.807172	0.075669	0.078613	0.580145	0	0
23360	2.103710	-0.684670	9.452514	0.039018	-0.069027	0.129180	0.019663	0.341768	-0.684917	-0.807882	0.075897	0.079358	0.579024	0	0
23361	2.059852	-0.675694	9.552918	0.047812	-0.068337	0.136128	0.020698	0.342591	-0.684389	-0.808645	0.076007	0.080070	0.577846	0	0
23362	2.016721	-0.522156	9.749785	0.038137	-0.035390	0.155418	0.022520	0.341780	-0.683638	-0.809530	0.076068	0.080517	0.576534	0	0
23363	2.041816	-0.423395	9.578716	0.014613	-0.018107	0.179079	0.022524	0.341649	-0.684030	-0.810551	0.076192	0.080598	0.575070	0	0
23364	1.866607	-0.369326	9.874061	0.001615	0.027127	0.197532	0.024876	0.340720	-0.684325	-0.811696	0.076222	0.080296	0.573491	0	0
23365	1.612844	-0.408319	10.305474	-0.012226	0.051236	0.225522	0.026436	0.341003	-0.683941	-0.813013	0.076194	0.079618	0.571721	0	0
23366	1.638793	-0.159236	10.148630	-0.018494	0.087746	0.241321	0.030609	0.340498	-0.683981	-0.814434	0.076075	0.078675	0.569843	0	0
23367	1.839469	0.010627	9.996307	-0.005070	0.111884	0.253574	0.032434	0.341066	-0.684243	-0.815955	0.075653	0.077517	0.567878	0	0
23368	1.873189	-0.107680	9.693632	0.026294	0.100959	0.267422	0.036857	0.342195	-0.683733	-0.817555	0.075112	0.076699	0.565755	0	0
23369	1.670999	-0.200076	9.425828	0.080357	0.086226	0.293366	0.040006	0.341433	-0.685849	-0.819333	0.074160	0.076203	0.563372	0	0
23370	1.488029	-0.290316	9.387611	0.132383	0.099861	0.293234	0.043669	0.338742	-0.686188	-0.821142	0.072775	0.075972	0.560943	0	0
23371	1.524334	-0.310782	9.454271	0.153166	0.092609	0.298395	0.047327	0.337007	-0.686508	-0.822989	0.071185	0.075823	0.558456	0	0
23372	1.690219	-0.197921	9.655416	0.183765	0.064488	0.290391	0.050464	0.335540	-0.686819	-0.824773	0.069571	0.076171	0.555975	0	0
23373	1.833409	-0.193335	10.008070	0.199516	0.048919	0.268520	0.053764	0.331929	-0.690293	-0.826432	0.067813	0.076658	0.553655	0	0
23374	1.882705	-0.066140	10.100742	0.217089	0.040364	0.248377	0.056787	0.327601	-0.691309	-0.827970	0.066024	0.077418	0.551464	0	0
23375	1.934141	-0.051922	9.872177	0.216918	0.028196	0.245731	0.059677	0.322307	-0.691563	-0.829481	0.064215	0.078189	0.549294	0	0
23376	1.846215	-0.091035	9.965652	0.237692	0.042113	0.240468	0.062046	0.320169	-0.693441	-0.830972	0.062238	0.079051	0.547141	0	0
23377	2.008787	-0.218284	9.713137	0.245995	0.049370	0.219566	0.063641	0.315425	-0.694975	-0.832355	0.060049	0.079822	0.545168	0	0
23378	2.106514	-0.157946	9.668159	0.247507	0.033646	0.217781	0.065364	0.311228	-0.696499	-0.833701	0.058017	0.080820	0.543180	0	0
23379	2.215948	-0.154806	9.738308	0.250574	0.030350	0.202080	0.069047	0.307333	-0.698811	-0.834958	0.055885	0.081790	0.541325	0	0
23380	2.459087	-0.208991	9.620552	0.222734	0.021859	0.196945	0.069334	0.303942	-0.700439	-0.836151	0.054105	0.082763	0.539513	0	0
