# Supplementary material for: Identification of Haptic Based Guiding Using Hard Reins
Source: PLoS One. 2015 Jul 22;10(7):e0132020. doi: 10.1371/journal.pone.0132020 (PMC4511788; doi:10.1371/journal.pone.0132020)
Supplement: S1 File — (ZIP) [file pone.0132020.s001.zip › MotionData1/Subject1/T13/gc13.txt]

// Start Time: 0
// Sample rate: 50.0Hz
// Scenario: 4.0
// Firmware Version: 2.6.1
Counter	Acc_X	Acc_Y	Acc_Z	Gyr_X	Gyr_Y	Gyr_Z	Mag_X	Mag_Y	Mag_Z	Quat_w	Quat_x	Quat_y	Quat_z	AnalogIn_1	AnalogIn_2
22249	9.674511	0.453468	1.795186	0.015894	-0.006559	-0.013788	-0.824964	0.055029	0.216511	0.155321	-0.623647	-0.155037	-0.750268	0	0
22250	9.681795	0.429139	1.747067	-0.001493	-0.006425	-0.022610	-0.825118	0.056077	0.217640	0.155050	-0.623668	-0.155166	-0.750281	0	0
22251	9.674539	0.426913	1.780782	0.002171	-0.015521	-0.010306	-0.825115	0.055485	0.217501	0.154881	-0.623759	-0.155271	-0.750218	0	0
22252	9.676970	0.414798	1.766348	-0.018793	-0.009907	-0.013876	-0.824980	0.056373	0.217920	0.154563	-0.623846	-0.155223	-0.750221	0	0
22253	9.662463	0.409981	1.761650	-0.004127	-0.010023	-0.006822	-0.823993	0.053710	0.219329	0.154389	-0.623911	-0.155250	-0.750198	0	0
22254	9.643110	0.412490	1.776215	-0.011402	-0.008145	-0.005087	-0.823977	0.054571	0.217062	0.154185	-0.623987	-0.155198	-0.750187	0	0
22255	9.662425	0.448514	1.764023	-0.008805	-0.020873	-0.006809	-0.824271	0.054151	0.218625	0.153965	-0.624140	-0.155207	-0.750103	0	0
22256	9.667266	0.443728	1.771204	-0.002490	-0.024557	-0.012056	-0.824842	0.054462	0.219057	0.153739	-0.624315	-0.155291	-0.749987	0	0
22257	9.667245	0.467670	1.744738	-0.022417	-0.004431	-0.013878	-0.824987	0.055059	0.219340	0.153407	-0.624355	-0.155218	-0.750037	0	0
22258	9.684157	0.482296	1.785475	-0.015309	-0.024453	-0.013832	-0.822995	0.054416	0.218178	0.153089	-0.624545	-0.155217	-0.749943	0	0
22259	9.681742	0.482142	1.754237	0.003084	-0.024597	0.002009	-0.824147	0.053875	0.220746	0.153003	-0.624721	-0.155267	-0.749804	0	0
22260	9.667258	0.455523	1.723109	-0.011472	-0.013594	-0.006822	-0.824130	0.051501	0.219624	0.152774	-0.624836	-0.155232	-0.749762	0	0
22261	9.652773	0.431348	1.699192	0.001454	-0.006437	0.001091	-0.823300	0.051801	0.221731	0.152700	-0.624877	-0.155247	-0.749740	0	0
22262	9.662426	0.455251	1.667847	-0.005883	-0.019078	0.010750	-0.824569	0.052117	0.221185	0.152632	-0.625051	-0.155155	-0.749628	0	0
22263	9.706008	0.409455	1.669970	-0.014862	0.000950	0.005427	-0.826421	0.054377	0.221912	0.152499	-0.625069	-0.155010	-0.749670	0	0
22264	9.672155	0.399924	1.679842	-0.019656	-0.008090	-0.013882	-0.824286	0.052111	0.221180	0.152178	-0.625143	-0.154952	-0.749685	0	0
22265	9.647914	0.452999	1.694402	-0.015039	-0.002676	-0.009478	-0.825550	0.050654	0.220641	0.151927	-0.625165	-0.154904	-0.749727	0	0
22266	9.652793	0.409752	1.713635	-0.022330	0.019151	-0.033229	-0.823867	0.051962	0.221881	0.151486	-0.625009	-0.154905	-0.749947	0	0
22267	9.655134	0.493649	1.641422	-0.037095	0.004750	-0.034978	-0.823425	0.049283	0.220754	0.150917	-0.624969	-0.154840	-0.750108	0	0
22268	9.614082	0.428682	1.636966	-0.048078	0.008466	-0.047312	-0.823720	0.047686	0.222746	0.150189	-0.624911	-0.154749	-0.750321	0	0
22269	9.623714	0.462871	1.735443	-0.055348	0.019420	-0.049092	-0.824419	0.046661	0.222196	0.149423	-0.624766	-0.154614	-0.750623	0	0
22270	9.652695	0.513010	1.660658	-0.031634	0.004708	-0.034960	-0.824545	0.046938	0.220216	0.148890	-0.624729	-0.154579	-0.750767	0	0
22271	9.623724	0.464587	1.598398	-0.044498	-0.007894	-0.037619	-0.824843	0.046374	0.222204	0.148235	-0.624790	-0.154494	-0.750863	0	0
22272	9.642951	0.582783	1.648651	-0.048011	0.012106	-0.032359	-0.824264	0.046640	0.220496	0.147629	-0.624725	-0.154308	-0.751075	0	0
22273	9.647733	0.654093	1.468238	-0.054947	0.028501	-0.006925	-0.824249	0.044120	0.219658	0.147192	-0.624576	-0.153902	-0.751368	0	0
22274	9.587375	0.545819	1.463959	-0.106621	0.052526	0.003421	-0.825811	0.045484	0.219961	0.146550	-0.624348	-0.152990	-0.751868	0	0
22275	9.560870	0.428834	1.651780	-0.073905	0.043189	-0.005299	-0.824109	0.044561	0.219654	0.146028	-0.624119	-0.152411	-0.752278	0	0
22276	9.594698	0.448857	1.812603	-0.048332	0.052059	-0.005247	-0.824677	0.042957	0.220519	0.145680	-0.623796	-0.151990	-0.752699	0	0
22277	9.623689	0.482483	1.805151	-0.029142	0.038297	0.014133	-0.825511	0.043692	0.218549	0.145578	-0.623566	-0.151632	-0.752980	0	0
22278	9.652711	0.482573	1.831385	0.001837	0.028061	0.019486	-0.825503	0.044122	0.217415	0.145698	-0.623387	-0.151474	-0.753138	0	0
22279	9.628606	0.405289	1.776326	0.007337	0.038895	0.003670	-0.825917	0.043088	0.216578	0.145745	-0.623084	-0.151454	-0.753383	0	0
22280	9.606848	0.386570	1.877480	0.018202	0.040623	-0.006845	-0.826333	0.041910	0.216024	0.145783	-0.622746	-0.151561	-0.753633	0	0
22281	9.570537	0.417946	1.882528	0.010535	0.011647	-0.019104	-0.825072	0.043811	0.216702	0.145640	-0.622609	-0.151745	-0.753738	0	0
22282	9.555985	0.463311	1.803257	0.041440	0.000501	-0.023391	-0.825910	0.044108	0.215300	0.145643	-0.622514	-0.152194	-0.753725	0	0
22283	9.584968	0.501995	1.843886	0.039521	-0.010370	-0.018984	-0.825629	0.043664	0.215722	0.145647	-0.622500	-0.152627	-0.753648	0	0
22284	9.628456	0.550057	1.838720	0.013094	-0.021037	0.001164	-0.825910	0.042050	0.216158	0.145620	-0.622646	-0.152736	-0.753510	0	0
22285	9.645380	0.559493	1.804929	0.024835	-0.030214	-0.004935	-0.825915	0.042056	0.216724	0.145609	-0.622825	-0.153000	-0.753312	0	0
22286	9.642996	0.525742	1.795357	0.028423	-0.035692	-0.009316	-0.825355	0.042788	0.217136	0.145579	-0.623043	-0.153314	-0.753073	0	0
22287	9.662312	0.559395	1.790380	0.026812	-0.022968	0.005592	-0.824778	0.041732	0.216141	0.145670	-0.623180	-0.153517	-0.752901	0	0
22288	9.662306	0.568843	1.754309	0.032316	-0.032084	0.017906	-0.825077	0.043229	0.217554	0.145874	-0.623407	-0.153685	-0.752639	0	0
22289	9.652677	0.525388	1.727967	0.023418	-0.015675	0.024873	-0.825644	0.042213	0.218133	0.146100	-0.623523	-0.153732	-0.752489	0	0
22290	9.657544	0.494131	1.737574	0.041628	-0.015829	0.017888	-0.824809	0.044714	0.218816	0.146387	-0.623614	-0.153946	-0.752315	0	0
22291	9.662365	0.510977	1.737525	0.039931	-0.004923	0.023140	-0.824795	0.042783	0.217834	0.146719	-0.623623	-0.154113	-0.752208	0	0
22292	9.635776	0.496450	1.713689	0.032576	-0.003052	0.012585	-0.824525	0.043088	0.219243	0.146926	-0.623623	-0.154270	-0.752136	0	0
22293	9.643065	0.462745	1.716067	0.030742	-0.015738	0.023119	-0.824248	0.043384	0.219803	0.147184	-0.623726	-0.154384	-0.751976	0	0
22294	9.647902	0.462786	1.725649	0.023517	-0.004790	0.021333	-0.824943	0.043383	0.218400	0.147401	-0.623766	-0.154423	-0.751893	0	0
22295	9.662435	0.443420	1.708729	0.043656	-0.001328	0.023128	-0.825506	0.044862	0.217554	0.147762	-0.623742	-0.154612	-0.751803	0	0
22296	9.664804	0.493914	1.696649	0.038156	-0.003096	0.024885	-0.824954	0.046927	0.218384	0.148102	-0.623752	-0.154739	-0.751702	0	0
22297	9.667242	0.467828	1.775993	0.040036	-0.002198	0.031900	-0.824678	0.047372	0.219085	0.148505	-0.623753	-0.154847	-0.751599	0	0
22298	9.655111	0.510818	1.703919	0.030856	-0.005754	0.029262	-0.824252	0.047801	0.218652	0.148825	-0.623801	-0.154893	-0.751486	0	0
22299	9.643014	0.501982	1.857887	0.014351	0.004365	0.014285	-0.824108	0.045590	0.219225	0.148946	-0.623764	-0.154908	-0.751490	0	0
22300	9.633310	0.539983	1.752140	0.013681	0.004381	0.042377	-0.824959	0.045315	0.219523	0.149269	-0.623782	-0.154725	-0.751448	0	0
22301	9.614016	0.491521	1.685001	0.012538	-0.021025	0.035375	-0.822837	0.047185	0.218914	0.149498	-0.623971	-0.154632	-0.751265	0	0
22302	9.623703	0.472610	1.757073	0.023475	-0.015671	0.029246	-0.824534	0.046924	0.218943	0.149758	-0.624104	-0.154639	-0.751101	0	0
22303	9.696237	0.496699	1.780566	0.023624	-0.001156	0.035378	-0.825111	0.047243	0.220083	0.150086	-0.624127	-0.154601	-0.751025	0	0
22304	9.684136	0.508488	1.727751	0.012551	-0.012865	0.031860	-0.823425	0.050460	0.220324	0.150303	-0.624259	-0.154506	-0.750891	0	0
22305	9.647886	0.481865	1.689570	0.018047	-0.015630	0.033625	-0.824005	0.050490	0.222031	0.150560	-0.624396	-0.154458	-0.750735	0	0
22306	9.643041	0.486857	1.723261	0.021734	0.000671	0.022205	-0.823426	0.050755	0.220323	0.150780	-0.624398	-0.154470	-0.750687	0	0
22307	9.623675	0.503702	1.716176	0.007233	0.000798	0.035337	-0.824699	0.048280	0.221203	0.151008	-0.624431	-0.154307	-0.750648	0	0
22308	9.643001	0.520927	1.795361	0.001518	-0.022746	0.035357	-0.822574	0.049998	0.220171	0.151163	-0.624660	-0.154119	-0.750465	0	0
22309	9.643061	0.465286	1.742512	0.003544	-0.015502	0.046748	-0.824291	0.052705	0.221460	0.151427	-0.624838	-0.153881	-0.750312	0	0
22310	9.686620	0.443481	1.727786	0.006949	-0.024622	0.024825	-0.824287	0.053877	0.220607	0.151539	-0.625055	-0.153807	-0.750124	0	0
22311	9.676916	0.472386	1.727834	-0.000267	-0.024554	0.037101	-0.823860	0.052247	0.220890	0.151694	-0.625292	-0.153615	-0.749934	0	0
22312	9.643081	0.452787	1.651160	-0.012165	-0.020834	0.024777	-0.824009	0.051523	0.222027	0.151685	-0.625511	-0.153386	-0.749800	0	0
22313	9.606872	0.376163	1.723615	-0.016588	-0.023506	0.042299	-0.823590	0.052551	0.222298	0.151778	-0.625773	-0.153038	-0.749634	0	0
22314	9.672174	0.380687	1.684666	-0.014714	-0.009923	0.033515	-0.823165	0.054013	0.221719	0.151841	-0.625926	-0.152723	-0.749558	0	0
22315	9.710848	0.404754	1.693981	-0.012110	-0.011769	0.021245	-0.824013	0.053146	0.221878	0.151822	-0.626060	-0.152522	-0.749490	0	0
22316	9.701120	0.453162	1.742098	-0.030391	-0.013426	0.024724	-0.823457	0.055060	0.222427	0.151714	-0.626250	-0.152149	-0.749430	0	0
22317	9.691492	0.407396	1.734993	-0.009138	-0.008146	0.047573	-0.823471	0.054048	0.224412	0.151917	-0.626393	-0.151799	-0.749340	0	0
22318	9.681870	0.356755	1.715870	-0.027529	-0.013449	0.032605	-0.821781	0.055494	0.224802	0.151883	-0.626591	-0.151397	-0.749263	0	0
22319	9.662463	0.414565	1.715965	-0.034911	-0.017015	0.029973	-0.821762	0.054293	0.222968	0.151779	-0.626812	-0.150978	-0.749183	0	0
22320	9.667273	0.438816	1.751974	-0.036671	-0.012458	0.036111	-0.822050	0.055040	0.223252	0.151718	-0.627021	-0.150484	-0.749120	0	0
22321	9.701158	0.416976	1.727702	-0.044067	-0.024201	0.035227	-0.822189	0.054011	0.223401	0.151585	-0.627317	-0.149975	-0.749001	0	0
22322	9.667336	0.385243	1.631804	-0.069811	-0.033076	0.015864	-0.821647	0.055206	0.225791	0.151132	-0.627700	-0.149391	-0.748888	0	0
22323	9.681882	0.349254	1.660578	-0.064020	-0.005897	0.024609	-0.822501	0.055230	0.226371	0.150821	-0.627873	-0.148771	-0.748929	0	0
22324	9.667339	0.371428	1.756837	-0.069749	-0.023994	0.017601	-0.820522	0.055634	0.226478	0.150397	-0.628190	-0.148163	-0.748870	0	0
22325	9.672174	0.380651	1.677453	-0.071504	-0.031238	0.031652	-0.820232	0.055030	0.225769	0.150054	-0.628574	-0.147481	-0.748751	0	0
22326	9.667374	0.351319	1.588555	-0.065138	-0.022229	0.014099	-0.820665	0.055344	0.226764	0.149634	-0.628864	-0.146927	-0.748700	0	0
22327	9.643221	0.313089	1.639252	-0.069619	-0.016742	0.017579	-0.820962	0.055514	0.228325	0.149219	-0.629115	-0.146325	-0.748690	0	0
22328	9.662553	0.332247	1.624669	-0.069716	-0.022191	0.012327	-0.820673	0.055207	0.227755	0.148757	-0.629408	-0.145748	-0.748648	0	0
22329	9.696464	0.281699	1.636484	-0.040404	-0.014268	0.014130	-0.822366	0.053618	0.227790	0.148503	-0.629592	-0.145383	-0.748615	0	0
22330	9.708504	0.332361	1.660398	-0.084206	-0.002113	0.007002	-0.820673	0.053441	0.228329	0.147937	-0.629749	-0.144699	-0.748728	0	0
22331	9.657706	0.337300	1.670382	-0.055085	-0.022305	0.017627	-0.821104	0.052430	0.229613	0.147605	-0.630018	-0.144213	-0.748660	0	0
22332	9.631155	0.288873	1.608104	-0.047801	-0.031440	0.019400	-0.819692	0.052404	0.229873	0.147319	-0.630358	-0.143767	-0.748516	0	0
22333	9.691622	0.281925	1.679796	-0.051462	-0.013273	0.001815	-0.821251	0.052439	0.230181	0.146905	-0.630531	-0.143394	-0.748523	0	0
22334	9.725439	0.327569	1.669895	-0.044135	-0.024217	0.019411	-0.820523	0.051370	0.228194	0.146654	-0.630811	-0.142966	-0.748419	0	0
22335	9.662526	0.358706	1.619840	-0.062441	-0.013180	0.000931	-0.820114	0.050939	0.230169	0.146164	-0.630998	-0.142517	-0.748443	0	0
22336	9.633539	0.327148	1.559970	-0.042112	0.001176	0.011484	-0.819836	0.052558	0.230158	0.145904	-0.631073	-0.142117	-0.748507	0	0
22337	9.655366	0.264713	1.598330	-0.025849	-0.006227	-0.003402	-0.819549	0.051664	0.230015	0.145622	-0.631148	-0.141959	-0.748528	0	0
22338	9.684356	0.298400	1.602899	-0.044780	0.013896	0.007067	-0.820116	0.051236	0.230309	0.145327	-0.631125	-0.141546	-0.748683	0	0
22339	9.686789	0.283975	1.607702	-0.033079	-0.004351	0.005360	-0.820404	0.052718	0.230308	0.145068	-0.631209	-0.141276	-0.748713	0	0
22340	9.667429	0.293707	1.622261	-0.027680	-0.001675	-0.006037	-0.820960	0.050364	0.230044	0.144761	-0.631259	-0.141097	-0.748764	0	0
22341	9.635979	0.298715	1.651338	-0.036682	0.004761	0.003585	-0.820265	0.051689	0.231017	0.144479	-0.631278	-0.140798	-0.748859	0	0
22342	9.643261	0.274483	1.622453	-0.037674	0.004760	-0.008708	-0.820699	0.053181	0.231584	0.144102	-0.631289	-0.140555	-0.748968	0	0
22343	9.623926	0.262328	1.593753	-0.020371	-0.011711	0.001882	-0.819128	0.050777	0.230720	0.143888	-0.631405	-0.140411	-0.748938	0	0
22344	9.657845	0.206746	1.562295	0.007065	-0.005593	-0.002460	-0.821256	0.052005	0.231032	0.143821	-0.631439	-0.140476	-0.748910	0	0
22345	9.701337	0.250115	1.581176	0.013506	0.001612	0.000191	-0.821394	0.050827	0.231039	0.143827	-0.631404	-0.140577	-0.748920	0	0
22346	9.681895	0.339429	1.622118	0.014389	0.007963	-0.003305	-0.820826	0.051253	0.230604	0.143820	-0.631325	-0.140681	-0.748968	0	0
22347	9.681934	0.298574	1.636577	0.001739	0.004445	0.014210	-0.820271	0.053315	0.231152	0.143861	-0.631305	-0.140602	-0.748992	0	0
22348	9.667471	0.250444	1.636721	0.003524	0.009868	0.000154	-0.819984	0.051833	0.231153	0.143814	-0.631232	-0.140601	-0.749063	0	0
22349	9.655342	0.284277	1.658421	-0.007622	-0.006372	-0.003354	-0.821384	0.048755	0.230624	0.143649	-0.631282	-0.140577	-0.749057	0	0
22350	9.643226	0.308310	1.646469	0.010793	0.006186	0.003700	-0.819412	0.049166	0.231438	0.143666	-0.631232	-0.140611	-0.749089	0	0
22351	9.652930	0.279332	1.631996	0.012382	-0.008357	-0.012080	-0.820534	0.050206	0.229896	0.143560	-0.631256	-0.140794	-0.749055	0	0
22352	9.672244	0.313130	1.655870	-0.005949	-0.017279	-0.008594	-0.818847	0.050627	0.230998	0.143352	-0.631387	-0.140819	-0.748980	0	0
22353	9.652871	0.337210	1.651183	-0.005824	-0.010013	0.000178	-0.820843	0.050245	0.233013	0.143220	-0.631466	-0.140791	-0.748943	0	0
22354	9.643245	0.289025	1.641675	-0.015941	-0.017194	-0.005114	-0.819971	0.049904	0.230313	0.142973	-0.631616	-0.140717	-0.748878	0	0
22355	9.662636	0.250330	1.612714	0.003190	-0.024616	-0.005067	-0.819122	0.047533	0.231158	0.142839	-0.631785	-0.140810	-0.748744	0	0
22356	9.694052	0.272194	1.660552	0.020414	-0.030204	-0.010279	-0.819556	0.049320	0.231723	0.142763	-0.631973	-0.141058	-0.748553	0	0
22357	9.827043	0.308085	1.654743	0.043128	-0.043107	-0.005806	-0.817437	0.048544	0.232257	0.142851	-0.632222	-0.141480	-0.748246	0	0
22358	9.952611	0.530612	1.418026	0.019591	-0.022965	0.003831	-0.818293	0.049453	0.232833	0.142886	-0.632377	-0.141624	-0.748082	0	0
22359	9.938063	0.621253	0.768908	0.015751	0.027860	0.020466	-0.819151	0.048600	0.234265	0.143092	-0.632173	-0.141580	-0.748223	0	0
22360	9.846712	0.046882	0.947959	0.040142	0.067592	0.028219	-0.818011	0.049743	0.232827	0.143564	-0.631655	-0.141590	-0.748567	0	0
22361	9.808039	0.015981	1.015586	-0.069944	0.088424	-0.061592	-0.818851	0.048719	0.232138	0.142700	-0.631005	-0.141336	-0.749328	0	0
22362	9.684119	0.557131	1.347839	-0.151510	0.093681	-0.062547	-0.820800	0.046367	0.229352	0.141319	-0.630436	-0.140446	-0.750236	0	0
22363	9.342778	0.834112	1.749214	-0.146845	0.110966	-0.040570	-0.819937	0.045448	0.227927	0.140154	-0.629753	-0.139455	-0.751212	0	0
22364	8.636518	0.722171	3.218661	-0.152315	0.000482	0.003351	-0.821627	0.045179	0.227107	0.139136	-0.629973	-0.138277	-0.751435	0	0
22365	7.993783	0.046902	3.760057	-0.042885	-0.285260	0.038880	-0.821646	0.045203	0.229370	0.138682	-0.632221	-0.138108	-0.749660	0	0
22366	8.482981	-0.461825	2.323957	0.262881	-0.467598	0.039768	-0.816894	0.046355	0.235794	0.139912	-0.635413	-0.140464	-0.746288	0	0
22367	10.267295	0.267988	1.468835	-0.028867	-0.329344	-0.027537	-0.815534	0.046837	0.242135	0.138985	-0.637861	-0.140877	-0.744292	0	0
22368	11.190573	0.912276	1.548118	-0.136063	-0.245043	0.001250	-0.815556	0.045541	0.245253	0.137699	-0.639878	-0.140188	-0.742928	0	0
22369	10.963238	0.943324	0.955901	-0.060163	-0.182132	0.040853	-0.812488	0.045387	0.250578	0.137278	-0.641365	-0.139734	-0.741809	0	0
22370	10.576969	0.258115	0.555366	-0.062007	-0.056878	0.066835	-0.810520	0.045657	0.251959	0.137211	-0.641970	-0.138912	-0.741452	0	0
22371	10.117417	0.236433	0.897741	-0.024850	0.022744	0.066792	-0.812072	0.046713	0.251131	0.137492	-0.641925	-0.138275	-0.741558	0	0
22372	9.556108	0.424572	0.805519	-0.011921	0.048109	0.059800	-0.813199	0.047907	0.250154	0.137842	-0.641672	-0.137727	-0.741814	0	0
22373	9.236758	0.498050	0.961665	-0.039594	0.033858	0.045715	-0.811507	0.049644	0.250119	0.137883	-0.641537	-0.137105	-0.742038	0	0
22374	9.164283	0.413893	0.962263	0.032207	-0.021167	0.059975	-0.812358	0.050400	0.250130	0.138422	-0.641737	-0.136978	-0.741788	0	0
22375	9.299716	0.416633	1.067058	0.113327	-0.006427	0.035582	-0.811795	0.051716	0.249973	0.139311	-0.641676	-0.137615	-0.741557	0	0
22376	9.597116	0.498848	1.223500	0.131449	0.003379	0.023354	-0.810093	0.051823	0.249379	0.140246	-0.641505	-0.138423	-0.741378	0	0
22377	9.730050	0.576589	1.400381	0.134865	0.012410	-0.002078	-0.812797	0.051604	0.251405	0.141016	-0.641221	-0.139439	-0.741288	0	0
22378	9.855663	0.723882	1.521960	0.176882	0.019328	0.009460	-0.812084	0.053789	0.249969	0.142162	-0.640846	-0.140650	-0.741164	0	0
22379	9.947508	0.779641	1.624627	0.198928	0.020971	0.033220	-0.811517	0.054805	0.249390	0.143610	-0.640454	-0.141907	-0.740984	0	0
22380	9.981398	0.752986	1.600359	0.213898	0.037188	0.058678	-0.810952	0.056559	0.248807	0.145383	-0.639959	-0.143051	-0.740846	0	0
22381	9.887207	0.620444	1.548261	0.241504	0.038787	0.072748	-0.812219	0.057019	0.247977	0.147417	-0.639424	-0.144348	-0.740655	0	0
22382	9.790357	0.717302	1.630635	0.241545	0.046068	0.078023	-0.813209	0.059539	0.246992	0.149520	-0.638843	-0.145558	-0.740497	0	0
22383	9.739555	0.722435	1.679087	0.258025	0.053201	0.078052	-0.811503	0.062289	0.244972	0.151714	-0.638176	-0.146924	-0.740356	0	0
22384	9.691290	0.607369	1.763682	0.303678	0.040133	0.088676	-0.812070	0.064949	0.244121	0.154285	-0.637551	-0.148536	-0.740042	0	0
22385	9.686546	0.508933	1.816691	0.357031	0.006105	0.058984	-0.813203	0.068209	0.242994	0.156896	-0.637040	-0.150827	-0.739469	0	0
22386	9.584872	0.616430	1.620197	0.408455	-0.052396	0.045170	-0.812791	0.069394	0.244114	0.159669	-0.636855	-0.153631	-0.738457	0	0
22387	9.541305	0.665974	1.406495	0.481322	-0.055731	0.024304	-0.812796	0.072047	0.243678	0.162712	-0.636530	-0.157158	-0.737330	0	0
22388	9.633267	0.608274	1.449147	0.605618	-0.040426	0.026324	-0.811696	0.076918	0.245619	0.166615	-0.635878	-0.161511	-0.736079	0	0
22389	9.626082	0.533869	1.492537	0.652048	-0.044443	0.012379	-0.811408	0.079112	0.244191	0.170661	-0.635129	-0.166344	-0.734722	0	0
22390	9.575351	0.498735	1.194808	0.680155	-0.062843	-0.005085	-0.810579	0.083238	0.245008	0.174754	-0.634412	-0.171469	-0.733199	0	0
22391	9.415657	0.550186	1.325763	0.643805	-0.051622	0.008859	-0.810027	0.086186	0.245552	0.178693	-0.633671	-0.176265	-0.731751	0	0
22392	9.309194	0.591321	1.336124	0.747167	-0.096031	-0.027687	-0.810593	0.087963	0.244988	0.182969	-0.632978	-0.182066	-0.729872	0	0
22393	9.333389	0.604420	1.076277	0.901127	-0.050115	-0.009817	-0.810319	0.090616	0.244972	0.188382	-0.631657	-0.188837	-0.727917	0	0
22394	9.294582	0.715104	1.052427	0.996388	-0.010052	-0.006104	-0.808916	0.095161	0.244646	0.194521	-0.629816	-0.196128	-0.725966	0	0
22395	9.265392	0.865362	1.240050	1.134032	-0.059236	0.039077	-0.809206	0.100324	0.243639	0.201693	-0.628084	-0.204270	-0.723259	0	0
22396	9.536423	0.725309	1.235780	1.326266	-0.001811	0.151763	-0.809208	0.107680	0.241061	0.211018	-0.625682	-0.212885	-0.720189	0	0
22397	9.739940	0.375875	1.227365	1.403695	-0.006982	0.229975	-0.810354	0.118606	0.238769	0.221295	-0.623207	-0.221601	-0.716613	0	0
22398	9.769160	0.171626	1.313872	1.348719	0.011586	0.175359	-0.808097	0.126805	0.236434	0.230882	-0.620476	-0.230119	-0.713266	0	0
22399	9.558821	0.167160	0.368133	1.360993	0.295512	0.222422	-0.809638	0.139466	0.229898	0.241447	-0.615688	-0.237792	-0.711397	0	0
22400	9.542011	0.014945	0.733828	1.253463	0.669411	0.298857	-0.812242	0.149122	0.216320	0.252777	-0.608553	-0.243220	-0.711767	0	0
22401	9.488832	-0.084377	1.551746	1.027081	0.577906	0.417735	-0.812594	0.158599	0.204120	0.263269	-0.602825	-0.246555	-0.711690	0	0
22402	9.783920	-0.092305	1.496703	1.075034	0.387836	0.456718	-0.813114	0.171937	0.193745	0.273857	-0.598322	-0.250404	-0.710148	0	0
22403	10.059598	-0.012677	1.133985	1.111424	0.158810	0.456262	-0.812231	0.182319	0.185765	0.284012	-0.595264	-0.255157	-0.707031	0	0
22404	10.127447	-0.151664	1.282666	1.153234	0.134870	0.457234	-0.812339	0.194046	0.177371	0.294354	-0.592163	-0.260178	-0.703567	0	0
22405	10.287374	-0.468462	1.526991	1.087524	-0.018907	0.388747	-0.811059	0.204308	0.172779	0.303351	-0.590083	-0.265604	-0.699453	0	0
22406	10.147398	-0.760477	1.347932	0.927420	-0.039454	0.226847	-0.808524	0.211771	0.171291	0.310212	-0.588130	-0.270850	-0.696069	0	0
22407	10.079675	-0.744409	1.172902	0.657459	0.039757	-0.059976	-0.809643	0.215602	0.168322	0.313660	-0.585654	-0.275682	-0.694713	0	0
22408	9.914618	-0.124822	0.815368	0.536321	0.244924	-0.109515	-0.809311	0.214357	0.162947	0.316628	-0.581968	-0.279264	-0.695033	0	0
22409	10.001246	0.254496	1.581386	0.641034	0.330394	0.045154	-0.811507	0.215788	0.154349	0.321483	-0.577771	-0.282438	-0.695023	0	0
22410	9.817611	0.062698	1.688671	0.702414	-0.081163	0.051042	-0.811776	0.218571	0.151654	0.325578	-0.576217	-0.287266	-0.692424	0	0
22411	9.667919	-0.156572	1.132155	0.664111	-0.122608	0.063242	-0.811205	0.221495	0.149934	0.329380	-0.575092	-0.291927	-0.689607	0	0
22412	9.997089	-0.383687	1.067424	0.682321	0.015155	0.122736	-0.809791	0.224997	0.148764	0.334101	-0.573097	-0.295853	-0.687319	0	0
22413	9.701754	-0.136938	1.216041	0.600256	0.188327	0.190813	-0.810620	0.229402	0.144798	0.339301	-0.570370	-0.298284	-0.685988	0	0
22414	9.677605	-0.152645	0.958974	0.632126	0.082887	0.394619	-0.806799	0.235794	0.142162	0.345757	-0.568834	-0.300056	-0.683261	0	0
22415	9.532558	-0.229277	0.998564	0.539238	0.040939	0.236467	-0.805796	0.242817	0.138013	0.350454	-0.567415	-0.302285	-0.681063	0	0
22416	9.711461	-0.166073	1.170313	0.596603	-0.003132	0.166475	-0.806908	0.247522	0.133909	0.354878	-0.565848	-0.305398	-0.678682	0	0
22417	9.851813	-0.224743	1.034696	0.645834	-0.029871	0.180661	-0.806051	0.251907	0.131330	0.359554	-0.564327	-0.308897	-0.675899	0	0
22418	9.685061	-0.350245	0.925421	0.646499	0.073562	0.138372	-0.805480	0.256743	0.128895	0.364268	-0.561936	-0.312195	-0.673848	0	0
22419	9.619621	-0.226635	1.070054	0.603664	0.109316	0.120698	-0.806013	0.257741	0.124515	0.368701	-0.559398	-0.315221	-0.672137	0	0
22420	9.624296	-0.060739	1.026608	0.555709	0.094268	0.085544	-0.804862	0.260930	0.121088	0.372587	-0.556993	-0.318105	-0.670632	0	0
22421	9.580616	0.083803	1.031618	0.618521	0.109177	0.057628	-0.805816	0.263699	0.115716	0.376648	-0.554165	-0.321565	-0.669054	0	0
22422	9.663042	-0.108911	1.033577	0.732174	0.150879	0.059555	-0.804635	0.264790	0.109469	0.381497	-0.550588	-0.325542	-0.667335	0	0
22423	9.856705	-0.270978	0.938528	0.728597	0.183526	0.022615	-0.804034	0.267087	0.104357	0.386133	-0.546683	-0.329620	-0.665875	0	0
22424	9.827691	-0.287400	1.015690	0.710290	0.205449	-0.005546	-0.806817	0.268263	0.098456	0.390562	-0.542554	-0.333561	-0.664705	0	0
22425	9.714001	-0.281955	1.107878	0.746653	0.225115	-0.042346	-0.806351	0.269672	0.092926	0.394956	-0.538031	-0.337918	-0.663584	0	0
22426	9.576148	-0.268736	0.825171	0.768447	0.239437	-0.082675	-0.808679	0.268740	0.084057	0.399260	-0.533123	-0.342492	-0.662625	0	0
22427	9.571229	-0.193706	0.902082	0.765092	0.303889	-0.107321	-0.809168	0.269242	0.074728	0.403537	-0.527721	-0.346967	-0.662029	0	0
22428	9.820278	-0.133112	1.054086	0.784866	0.299163	-0.127431	-0.810235	0.268153	0.067395	0.407784	-0.522124	-0.351605	-0.661418	0	0
22429	10.025815	-0.105624	1.312222	0.756750	0.281209	-0.184507	-0.813267	0.265173	0.058971	0.411370	-0.516569	-0.356476	-0.660950	0	0
22430	10.286701	0.182937	1.795742	0.678616	0.243697	-0.284615	-0.813743	0.259040	0.050518	0.413778	-0.511148	-0.361408	-0.660984	0	0
22431	10.136261	0.628479	2.258096	0.675897	0.162970	-0.377441	-0.814971	0.257391	0.045736	0.415198	-0.505951	-0.367179	-0.660911	0	0
22432	9.666559	1.119784	2.155340	0.725457	0.121786	-0.391199	-0.816046	0.250870	0.041397	0.416642	-0.500691	-0.373424	-0.660509	0	0
22433	9.400251	1.400360	1.858929	0.829200	0.160904	-0.355831	-0.818656	0.243473	0.034965	0.418911	-0.494882	-0.380057	-0.659668	0	0
22434	9.380800	1.485684	2.063364	0.971951	0.170660	-0.309854	-0.822116	0.237563	0.027975	0.422230	-0.488491	-0.387255	-0.658128	0	0
22435	9.187276	1.492279	2.360496	1.009041	0.138635	-0.307980	-0.824309	0.233107	0.021241	0.425532	-0.482154	-0.394852	-0.656157	0	0
22436	9.056582	1.574548	2.404661	1.029180	0.148473	-0.306174	-0.824387	0.229206	0.015177	0.428974	-0.475574	-0.402414	-0.654120	0	0
22437	9.177402	1.680713	2.485436	0.998599	0.166890	-0.258855	-0.826863	0.223873	0.008734	0.432570	-0.469183	-0.409495	-0.651970	0	0
22438	9.375721	1.676573	2.676332	0.982771	0.085311	-0.313193	-0.828791	0.220023	0.003973	0.435392	-0.463080	-0.416967	-0.649715	0	0
22439	9.471952	2.214376	2.408318	0.911689	0.109488	-0.299209	-0.830133	0.211723	-0.001627	0.438002	-0.457178	-0.423830	-0.647696	0	0
22440	9.689253	2.553572	2.894519	0.863465	0.207935	-0.230920	-0.833046	0.207444	-0.006935	0.441243	-0.451063	-0.429534	-0.646024	0	0
22441	10.166009	2.237225	3.319252	0.963208	0.119966	-0.217478	-0.830994	0.203636	-0.014025	0.444580	-0.445122	-0.436229	-0.643365	0	0
22442	9.539470	2.380366	2.878924	0.690189	0.020607	-0.250447	-0.833224	0.199227	-0.016374	0.446048	-0.440827	-0.441668	-0.641594	0	0
22443	9.239974	2.043657	1.907661	0.595870	0.500355	-0.521652	-0.834709	0.191226	-0.021831	0.447425	-0.432673	-0.445578	-0.643479	0	0
22444	9.297123	2.830411	3.252989	0.590303	0.698478	-0.195304	-0.837822	0.187583	-0.037323	0.451739	-0.424662	-0.447059	-0.644773	0	0
22445	9.959889	2.699284	4.176299	0.748190	-0.124887	0.037782	-0.836056	0.183932	-0.044126	0.454505	-0.422269	-0.452299	-0.640733	0	0
22446	9.152499	2.375532	2.763947	0.555730	-0.007243	-0.152459	-0.836588	0.180371	-0.046789	0.455773	-0.419098	-0.456519	-0.638920	0	0
22447	8.774916	2.714012	1.982640	0.660909	0.227890	-0.052381	-0.836694	0.178122	-0.050173	0.459155	-0.414403	-0.459935	-0.637108	0	0
22448	9.314196	2.692913	3.204891	0.697277	0.238498	-0.031261	-0.835632	0.176835	-0.058247	0.462858	-0.409540	-0.463383	-0.635072	0	0
22449	8.905343	2.855785	2.443190	0.648437	0.284273	-0.047188	-0.836185	0.174328	-0.058934	0.466442	-0.404521	-0.466385	-0.633466	0	0
22450	8.924714	2.813669	2.690722	0.726585	0.189298	0.017167	-0.836980	0.172366	-0.064571	0.470281	-0.400020	-0.470001	-0.630808	0	0
22451	8.905231	2.955271	2.596982	0.703022	0.174994	0.058411	-0.836636	0.173018	-0.072076	0.474196	-0.395887	-0.473381	-0.627950	0	0
22452	8.943862	3.011303	2.738506	0.664884	0.122669	0.035584	-0.836318	0.172379	-0.076039	0.477556	-0.392132	-0.476809	-0.625160	0	0
22453	8.776997	3.014801	2.429572	0.632194	0.229114	0.042390	-0.836416	0.172033	-0.081128	0.481308	-0.387884	-0.479502	-0.622869	0	0
22454	8.721531	2.855719	2.377213	0.630501	0.240011	0.034433	-0.835545	0.173458	-0.084260	0.485039	-0.383523	-0.482113	-0.620656	0	0
22455	8.818241	2.889426	2.405331	0.571808	0.232308	0.013253	-0.835070	0.173091	-0.090207	0.488353	-0.379372	-0.484487	-0.618758	0	0
22456	8.943737	3.150104	2.572500	0.554748	0.159867	0.037066	-0.834152	0.170926	-0.097709	0.491392	-0.375854	-0.486978	-0.616540	0	0
22457	9.021044	3.236916	2.622354	0.546898	0.110923	0.030114	-0.834968	0.170314	-0.101371	0.494094	-0.372627	-0.489693	-0.614183	0	0
22458	8.914655	3.214763	2.495723	0.539681	0.116429	0.027451	-0.834942	0.170428	-0.104484	0.496773	-0.369383	-0.492309	-0.611886	0	0
22459	8.936433	3.214173	2.384968	0.540172	0.165421	0.031779	-0.833500	0.169335	-0.107331	0.499699	-0.365839	-0.494676	-0.609720	0	0
22460	8.919417	3.298511	2.394641	0.462707	0.182398	0.034225	-0.834312	0.169306	-0.111703	0.502435	-0.362588	-0.496441	-0.607977	0	0
22461	8.846868	3.270796	2.606769	0.421510	0.159168	0.049061	-0.831870	0.168179	-0.115840	0.504976	-0.359740	-0.498029	-0.606261	0	0
22462	8.745371	3.206943	2.328668	0.381502	0.139538	0.073549	-0.832699	0.170230	-0.118947	0.507426	-0.357338	-0.499356	-0.604543	0	0
22463	8.813150	3.162730	2.174336	0.425380	0.126462	0.087706	-0.831808	0.168983	-0.123483	0.510032	-0.354847	-0.500976	-0.602473	0	0
22464	8.808395	3.067236	2.333130	0.427324	0.110133	0.119296	-0.830371	0.168631	-0.126051	0.512755	-0.352604	-0.502549	-0.600164	0	0
22465	8.967917	3.139061	2.776694	0.420584	0.151963	0.166626	-0.830618	0.169179	-0.130575	0.515927	-0.350363	-0.503708	-0.597782	0	0
22466	8.672923	3.118912	2.038353	0.368775	0.061625	0.145560	-0.829772	0.172991	-0.131596	0.518337	-0.348829	-0.505069	-0.595442	0	0
22467	8.634197	3.147775	2.021783	0.393744	0.083212	0.163149	-0.829616	0.174734	-0.134010	0.521026	-0.347108	-0.506418	-0.592949	0	0
22468	8.803508	3.120027	2.297059	0.388715	0.034248	0.168458	-0.829028	0.175724	-0.136995	0.523487	-0.345736	-0.507944	-0.590272	0	0
22469	8.810813	3.080901	2.179228	0.398249	0.065019	0.178965	-0.828887	0.178369	-0.137999	0.526174	-0.344166	-0.509342	-0.587590	0	0
22470	8.851981	3.037080	2.094814	0.396599	0.078635	0.180691	-0.826463	0.179913	-0.140874	0.528940	-0.342541	-0.510621	-0.584940	0	0
22471	8.830160	3.094639	2.044437	0.447626	0.055538	0.195776	-0.826305	0.180478	-0.143001	0.531823	-0.340838	-0.512282	-0.581860	0	0
22472	8.769615	3.180891	1.943830	0.482529	0.062526	0.216056	-0.826577	0.185324	-0.146129	0.534982	-0.339016	-0.514003	-0.578501	0	0
22473	8.774527	3.099512	2.040031	0.495531	0.038852	0.266993	-0.825574	0.187788	-0.148561	0.538324	-0.337501	-0.515764	-0.574707	0	0
22474	8.953561	3.055328	1.923354	0.533986	0.013116	0.303973	-0.824440	0.192763	-0.150723	0.541876	-0.336118	-0.517716	-0.570407	0	0
22475	9.120613	2.859492	2.285337	0.595921	-0.025497	0.331323	-0.824295	0.195992	-0.152295	0.545550	-0.334736	-0.520146	-0.565487	0	0
22476	9.282789	2.734046	2.281850	0.597189	-0.116266	0.353357	-0.823311	0.198774	-0.152606	0.548875	-0.333971	-0.522952	-0.560108	0	0
22477	9.466670	2.689345	2.064160	0.604604	-0.134499	0.377969	-0.820482	0.201952	-0.153798	0.552219	-0.333368	-0.525819	-0.554467	0	0
22478	9.529807	2.422861	2.232214	0.602983	-0.139927	0.398965	-0.819378	0.209318	-0.153282	0.555638	-0.332909	-0.528582	-0.548671	0	0
22479	9.462231	2.271601	2.295341	0.605951	-0.130866	0.409449	-0.818953	0.211663	-0.154148	0.559121	-0.332408	-0.531274	-0.542803	0	0
22480	9.365530	2.221405	2.339366	0.625062	-0.160040	0.430576	-0.816859	0.217832	-0.153218	0.562617	-0.332066	-0.534106	-0.536586	0	0
22481	9.476864	2.142057	2.391511	0.664064	-0.220249	0.462322	-0.817429	0.222850	-0.154504	0.566036	-0.331960	-0.537372	-0.529753	0	0
22482	9.921878	2.160680	2.393053	0.690026	-0.287656	0.478287	-0.814789	0.230210	-0.151609	0.569241	-0.332141	-0.541039	-0.522422	0	0
22483	10.033651	1.629403	2.582606	0.704358	-0.349498	0.485287	-0.814541	0.234661	-0.149086	0.572132	-0.332558	-0.545087	-0.514734	0	0
22484	9.850491	0.981376	2.452238	0.637651	-0.270932	0.456777	-0.813863	0.241156	-0.147993	0.575056	-0.332789	-0.548374	-0.507787	0	0
22485	9.584496	0.957969	2.031050	0.617927	-0.225404	0.432094	-0.810647	0.249668	-0.146668	0.577987	-0.332728	-0.551366	-0.501217	0	0
22486	9.497306	1.098835	1.771912	0.614224	-0.246238	0.446192	-0.809960	0.253062	-0.145563	0.580841	-0.332868	-0.554359	-0.494478	0	0
22487	9.642415	1.108346	1.790078	0.603333	-0.254321	0.465489	-0.809574	0.259280	-0.143333	0.583658	-0.333181	-0.557265	-0.487637	0	0
22488	9.654713	0.896876	1.871906	0.603426	-0.241628	0.453132	-0.807345	0.265602	-0.141558	0.586463	-0.333359	-0.560084	-0.480873	0	0
22489	9.628194	0.828376	1.648559	0.627109	-0.216447	0.407511	-0.806213	0.270138	-0.143294	0.589221	-0.332986	-0.563005	-0.474304	0	0
22490	9.608883	0.803504	1.485230	0.621770	-0.174685	0.372339	-0.805093	0.274837	-0.143615	0.592009	-0.332244	-0.565723	-0.468078	0	0
22491	9.729855	0.769388	1.438693	0.634467	-0.156673	0.340751	-0.804404	0.279111	-0.143079	0.594748	-0.331133	-0.568486	-0.462006	0	0
22492	9.616263	0.692006	1.338607	0.623735	-0.123920	0.323110	-0.802276	0.282444	-0.144967	0.597538	-0.329832	-0.571015	-0.456182	0	0
22493	9.567924	0.649275	1.444783	0.618404	-0.094834	0.310759	-0.801846	0.285223	-0.146684	0.600379	-0.328331	-0.573376	-0.450537	0	0
22494	9.512218	0.758189	1.065228	0.633094	-0.083173	0.301160	-0.799151	0.287806	-0.148578	0.603274	-0.326631	-0.575720	-0.444881	0	0
22495	9.570252	0.772463	1.047962	0.600303	-0.058418	0.284383	-0.796746	0.292463	-0.150335	0.606090	-0.324897	-0.577816	-0.439574	0	0
22496	9.657330	0.749302	1.254111	0.585643	-0.036529	0.261495	-0.797024	0.295698	-0.152183	0.608871	-0.323022	-0.579745	-0.434545	0	0
22497	9.700879	0.739400	1.212929	0.522830	0.014779	0.226177	-0.795454	0.297120	-0.154337	0.611559	-0.321079	-0.581202	-0.430242	0	0
22498	9.768617	0.740713	1.015283	0.520757	0.098257	0.212907	-0.794158	0.298536	-0.157617	0.614661	-0.318713	-0.582144	-0.426290	0	0
22499	9.855740	0.685440	1.060373	0.515607	0.179938	0.165390	-0.792689	0.301086	-0.165008	0.617987	-0.315736	-0.582715	-0.422902	0	0
22500	9.942883	0.594927	1.278598	0.499029	0.190950	0.138984	-0.792786	0.300150	-0.169953	0.621208	-0.312659	-0.583193	-0.419799	0	0
22501	9.938086	0.551817	1.321945	0.449484	0.187714	0.109899	-0.790621	0.302405	-0.175939	0.624103	-0.309719	-0.583578	-0.417139	0	0
22502	9.933218	0.585335	1.283485	0.441902	0.184132	0.080058	-0.789023	0.302173	-0.180914	0.626827	-0.306666	-0.584013	-0.414695	0	0
22503	9.923520	0.600305	1.384522	0.434322	0.167861	0.067776	-0.787122	0.300880	-0.187871	0.629356	-0.303646	-0.584563	-0.412306	0	0
22504	9.831531	0.677677	1.423600	0.442514	0.193207	0.043207	-0.788359	0.300860	-0.192094	0.631954	-0.300323	-0.585029	-0.410098	0	0
22505	9.732279	0.769033	1.368952	0.431275	0.182411	0.022154	-0.786192	0.299141	-0.196931	0.634345	-0.296983	-0.585587	-0.408040	0	0
22506	9.642763	0.791040	1.410461	0.399298	0.189941	0.012416	-0.786715	0.299540	-0.202158	0.636642	-0.293756	-0.585963	-0.406254	0	0
22507	9.565318	0.846116	1.329237	0.380727	0.173755	-0.009533	-0.783560	0.297951	-0.206729	0.638679	-0.290575	-0.586441	-0.404652	0	0
22508	9.463818	0.762015	1.332451	0.384425	0.184617	-0.021849	-0.783932	0.296422	-0.212374	0.640739	-0.287252	-0.586871	-0.403140	0	0
22509	9.509880	0.658191	1.286518	0.397266	0.184501	-0.021841	-0.784584	0.294602	-0.218296	0.642814	-0.283841	-0.587362	-0.401535	0	0
22510	9.584846	0.672453	1.271533	0.380534	0.168286	-0.040283	-0.785403	0.293111	-0.221247	0.644670	-0.280493	-0.587911	-0.400106	0	0
22511	9.594545	0.639217	1.367660	0.360410	0.164824	-0.040336	-0.783092	0.289180	-0.225511	0.646429	-0.277282	-0.588414	-0.398764	0	0
22512	9.584874	0.639038	1.329263	0.375822	0.161062	-0.050825	-0.782210	0.289120	-0.229486	0.648166	-0.273921	-0.589002	-0.397397	0	0
22513	9.630816	0.653342	1.314490	0.376976	0.177387	-0.037674	-0.781875	0.285371	-0.234284	0.650034	-0.270564	-0.589464	-0.395959	0	0
22514	9.671893	0.691887	1.330988	0.362254	0.173873	-0.044715	-0.782237	0.279711	-0.239629	0.651814	-0.267265	-0.589880	-0.394652	0	0
22515	9.628304	0.740430	1.396182	0.382173	0.164643	-0.049911	-0.781907	0.278174	-0.244720	0.653550	-0.263845	-0.590459	-0.393213	0	0
22516	9.618568	0.807419	1.309645	0.391480	0.166390	-0.028811	-0.780612	0.280033	-0.248002	0.655401	-0.260474	-0.590975	-0.391601	0	0
22517	9.628185	0.869783	1.266247	0.384096	0.141050	-0.009473	-0.780421	0.276732	-0.252659	0.657138	-0.257367	-0.591592	-0.389808	0	0
22518	9.642664	0.907967	1.203600	0.411128	0.115408	-0.025159	-0.779104	0.274885	-0.257199	0.658733	-0.254076	-0.592490	-0.387907	0	0
22519	9.642683	0.884146	1.254109	0.418437	0.109908	-0.018122	-0.779070	0.273518	-0.260730	0.660316	-0.250808	-0.593449	-0.385871	0	0
22520	9.584613	0.903675	1.290581	0.421979	0.098999	-0.018097	-0.779593	0.270680	-0.264811	0.661844	-0.247542	-0.594458	-0.383805	0	0
22521	9.512022	0.932795	1.315130	0.403828	0.104608	-0.009368	-0.777022	0.269421	-0.267252	0.663369	-0.244437	-0.595353	-0.381768	0	0
22522	9.468390	1.042770	1.149465	0.413000	0.109977	-0.009323	-0.778267	0.267645	-0.270053	0.664949	-0.241233	-0.596212	-0.379712	0	0
22523	9.635214	1.107514	1.145789	0.418778	0.129887	0.012626	-0.777379	0.267284	-0.274592	0.666720	-0.238058	-0.596924	-0.377484	0	0
22524	9.821529	1.009667	1.370508	0.382374	0.146508	0.012494	-0.775784	0.265438	-0.278571	0.668506	-0.235040	-0.597350	-0.375538	0	0
22525	9.802048	1.144398	1.346498	0.369097	0.124829	-0.018190	-0.775757	0.263492	-0.280967	0.669991	-0.232027	-0.597962	-0.373787	0	0
22526	9.830997	1.207631	1.480874	0.401663	0.092810	-0.011036	-0.775576	0.262703	-0.285493	0.671391	-0.228933	-0.598857	-0.371746	0	0
22527	9.823579	1.353089	1.677959	0.375311	0.049469	-0.046113	-0.775113	0.259115	-0.288739	0.672315	-0.225985	-0.600044	-0.369960	0	0
22528	9.760450	1.610003	1.521934	0.360354	0.017838	-0.046041	-0.775952	0.257944	-0.289427	0.673023	-0.223230	-0.601351	-0.368219	0	0
22529	9.670849	1.727767	1.455173	0.373434	0.023203	-0.010887	-0.775920	0.254373	-0.291958	0.673897	-0.220597	-0.602613	-0.366138	0	0
22530	9.699807	1.781381	1.591961	0.392358	0.003090	-0.010804	-0.775347	0.253617	-0.292530	0.674698	-0.217886	-0.604042	-0.363925	0	0
22531	9.617450	1.902063	1.628528	0.377569	-0.004036	-0.017824	-0.775882	0.251677	-0.295483	0.675373	-0.215275	-0.605500	-0.361798	0	0
22532	9.602734	2.099904	1.707815	0.357407	-0.023809	0.008528	-0.775169	0.250774	-0.295774	0.675987	-0.213008	-0.606926	-0.359597	0	0
22533	9.660662	2.215611	1.752979	0.365532	-0.020248	0.003307	-0.776433	0.248287	-0.296025	0.676598	-0.210655	-0.608386	-0.357359	0	0
22534	9.544503	2.264772	1.919681	0.389229	-0.038556	0.026209	-0.775987	0.248251	-0.298579	0.677235	-0.208328	-0.609972	-0.354804	0	0
22535	9.583250	2.212015	1.972335	0.342488	0.054379	0.015433	-0.777118	0.247391	-0.298273	0.678281	-0.205928	-0.610801	-0.352776	0	0
22536	9.520310	2.274244	1.881382	0.321901	-0.012595	0.024261	-0.775403	0.246452	-0.299995	0.678911	-0.203949	-0.611963	-0.350694	0	0
22537	9.471964	2.238712	1.982743	0.294851	0.020309	0.031162	-0.774104	0.245070	-0.302556	0.679694	-0.202080	-0.612808	-0.348777	0	0
22538	9.293088	2.126260	2.070695	0.231374	-0.002763	-0.011119	-0.775093	0.245382	-0.302824	0.680067	-0.200460	-0.613649	-0.347504	0	0
22539	9.024611	2.140643	1.981283	0.224806	-0.017208	-0.023406	-0.774378	0.242416	-0.302682	0.680283	-0.198855	-0.614605	-0.346312	0	0
22540	8.920487	2.274821	1.823253	0.244762	-0.035511	-0.018035	-0.776914	0.242455	-0.303913	0.680450	-0.197213	-0.615722	-0.344935	0	0
22541	8.971161	2.404098	1.692947	0.235279	-0.082624	-0.007429	-0.776206	0.241557	-0.303638	0.680333	-0.195853	-0.617119	-0.343443	0	0
22542	9.125834	2.533354	1.588329	0.249671	-0.106352	-0.002058	-0.776633	0.241421	-0.303348	0.680119	-0.194518	-0.618696	-0.341783	0	0
22543	9.345935	2.535180	1.536230	0.269933	-0.082954	-0.003785	-0.776486	0.239059	-0.303057	0.680071	-0.192938	-0.620197	-0.340050	0	0
22544	9.527360	2.513072	1.501263	0.297533	-0.045097	-0.017808	-0.779175	0.237350	-0.302298	0.680266	-0.190968	-0.621541	-0.338314	0	0
22545	9.631356	2.522330	1.457219	0.296738	-0.037842	-0.010792	-0.778196	0.237344	-0.300900	0.680514	-0.189002	-0.622828	-0.336548	0	0
22546	9.766873	2.445402	1.518802	0.325292	-0.027192	0.008553	-0.777454	0.234197	-0.303869	0.680950	-0.186942	-0.624083	-0.334486	0	0
22547	9.781453	2.373372	1.562031	0.316825	0.030961	0.025112	-0.776602	0.233734	-0.304164	0.681772	-0.184825	-0.624889	-0.332476	0	0
22548	9.699154	2.436212	1.586624	0.320589	0.050905	0.021597	-0.776580	0.232824	-0.306423	0.682716	-0.182614	-0.625559	-0.330494	0	0
22549	9.626609	2.421850	1.582357	0.353549	0.059717	0.022536	-0.776551	0.231169	-0.309245	0.683763	-0.180127	-0.626281	-0.328321	0	0
22550	9.537210	2.330472	1.578276	0.378418	0.072227	0.029574	-0.775401	0.230092	-0.311098	0.684955	-0.177496	-0.626966	-0.325952	0	0
22551	9.428351	2.361228	1.439599	0.406956	0.089244	0.036648	-0.774947	0.229752	-0.314499	0.686309	-0.174627	-0.627616	-0.323394	0	0
22552	9.355776	2.382653	1.370388	0.419857	0.106382	0.031395	-0.774212	0.227643	-0.317048	0.687771	-0.171607	-0.628178	-0.320803	0	0
22553	9.258989	2.430499	1.282099	0.432630	0.102656	0.033197	-0.774462	0.225401	-0.320146	0.689217	-0.168486	-0.628802	-0.318122	0	0
22554	9.200945	2.430403	1.246459	0.447765	0.138847	0.057756	-0.770016	0.222146	-0.326146	0.690989	-0.165327	-0.629160	-0.315212	0	0
22555	9.181578	2.454132	1.172049	0.453278	0.133360	0.066559	-0.769564	0.221809	-0.329264	0.692738	-0.162166	-0.629556	-0.312212	0	0
22556	9.210579	2.491736	0.998699	0.499307	0.149318	0.093867	-0.768970	0.220878	-0.332381	0.694739	-0.158840	-0.629914	-0.308732	0	0
22557	9.266321	2.362616	1.190738	0.530424	0.132741	0.121132	-0.766936	0.219888	-0.338351	0.696739	-0.155477	-0.630433	-0.304853	0	0
22558	9.297729	2.387227	1.305893	0.559597	0.105297	0.151956	-0.765635	0.217326	-0.340766	0.698694	-0.152221	-0.631154	-0.300499	0	0
22559	9.254141	2.456128	1.111410	0.583673	0.117812	0.177467	-0.765734	0.215068	-0.344998	0.700804	-0.148876	-0.631809	-0.295848	0	0
22560	9.208190	2.458228	1.037212	0.589589	0.135929	0.209050	-0.761732	0.215377	-0.350015	0.703116	-0.145668	-0.632273	-0.290929	0	0
22561	9.234776	2.477521	1.051428	0.611766	0.119436	0.261783	-0.759713	0.214111	-0.354145	0.705466	-0.142638	-0.632825	-0.285490	0	0
22562	9.258987	2.457861	0.979139	0.655355	0.132715	0.328561	-0.757267	0.214010	-0.358994	0.708132	-0.139719	-0.633270	-0.279281	0	0
22563	9.162427	2.270301	0.996827	0.656839	0.130015	0.389068	-0.754967	0.216270	-0.364275	0.710896	-0.137129	-0.633631	-0.272643	0	0
22564	9.399406	2.336353	0.795488	0.699353	0.144173	0.438323	-0.752507	0.217034	-0.371108	0.713912	-0.134545	-0.633886	-0.265359	0	0
22565	9.776864	2.127663	1.533414	0.784097	0.081793	0.505244	-0.749649	0.218410	-0.375121	0.716753	-0.131890	-0.634687	-0.256987	0	0
22566	9.862005	1.600155	1.985223	0.786414	0.009180	0.514856	-0.746517	0.221117	-0.378438	0.719115	-0.129500	-0.635933	-0.248382	0	0
22567	9.847832	1.258449	2.014456	0.778652	-0.054292	0.505179	-0.743953	0.221925	-0.380888	0.720962	-0.127206	-0.637588	-0.239824	0	0
22568	9.705196	1.218612	1.712593	0.710341	-0.146299	0.493719	-0.743958	0.224285	-0.381181	0.722065	-0.125586	-0.639691	-0.231616	0	0
22569	9.642426	1.112215	1.602543	0.653780	-0.174865	0.516410	-0.741980	0.227484	-0.382076	0.722898	-0.124533	-0.641810	-0.223584	0	0
22570	9.724959	0.811270	1.626227	0.619470	-0.156449	0.525883	-0.742706	0.230757	-0.381088	0.723794	-0.123784	-0.643647	-0.215681	0	0
22571	9.657538	0.523974	1.449039	0.531935	-0.152122	0.507169	-0.738876	0.232431	-0.382997	0.724509	-0.123490	-0.645265	-0.208498	0	0
22572	9.754123	0.719297	1.061088	0.459080	-0.111633	0.484188	-0.737898	0.237133	-0.383316	0.725326	-0.123526	-0.646417	-0.201961	0	0
22573	10.203671	1.023156	1.290769	0.457249	-0.082607	0.485988	-0.736785	0.240958	-0.382502	0.726285	-0.123483	-0.647341	-0.195478	0	0
22574	10.436097	0.736937	1.890370	0.526319	-0.083190	0.456239	-0.735089	0.245192	-0.383821	0.727248	-0.122782	-0.648395	-0.188728	0	0
22575	10.460717	0.294420	1.991530	0.578513	-0.071842	0.440440	-0.733660	0.246321	-0.385971	0.728269	-0.121532	-0.649468	-0.181785	0	0
22576	10.306282	-0.048242	1.790979	0.537946	-0.028871	0.426159	-0.731940	0.247582	-0.389117	0.729473	-0.120439	-0.650123	-0.175225	0	0
22577	10.132109	-0.005423	1.638344	0.437127	-0.018988	0.360097	-0.729949	0.249734	-0.391280	0.730461	-0.119596	-0.650600	-0.169832	0	0
22578	9.870734	0.172008	1.418917	0.353809	0.059759	0.357204	-0.728954	0.253237	-0.393151	0.731850	-0.119241	-0.650330	-0.165069	0	0
22579	9.800668	0.077011	1.657528	0.298080	0.206311	0.309462	-0.723251	0.253067	-0.398335	0.734017	-0.118705	-0.648953	-0.161210	0	0
22580	9.711370	-0.110924	1.603036	0.284587	0.169187	0.246244	-0.721391	0.255355	-0.401771	0.735824	-0.117949	-0.647874	-0.157833	0	0
22581	9.604962	-0.122876	1.589397	0.279313	0.147430	0.179560	-0.718831	0.257934	-0.404370	0.737355	-0.116801	-0.647031	-0.154973	0	0
22582	9.500887	-0.039136	1.455451	0.294440	0.132778	0.146289	-0.716671	0.258137	-0.408932	0.738761	-0.115381	-0.646334	-0.152223	0	0
22583	9.481606	-0.113354	1.532588	0.271257	0.129322	0.103217	-0.716207	0.258960	-0.414036	0.740032	-0.113826	-0.645687	-0.149951	0	0
22584	9.542100	-0.158144	1.738949	0.220704	0.111582	0.084676	-0.713923	0.256092	-0.415475	0.741109	-0.112582	-0.645095	-0.148105	0	0
22585	9.488864	-0.115748	1.537346	0.231275	0.097862	0.046998	-0.712204	0.256178	-0.418050	0.742037	-0.111008	-0.644674	-0.146469	0	0
22586	9.414015	-0.245620	1.542807	0.204266	0.126222	0.053882	-0.710488	0.254796	-0.419769	0.743136	-0.109666	-0.643976	-0.144972	0	0
22587	9.435844	-0.324119	1.737457	0.172982	0.123750	0.028338	-0.709180	0.252668	-0.423035	0.744132	-0.108369	-0.643291	-0.143874	0	0
22588	9.411603	-0.255101	1.571683	0.129015	0.114119	0.017735	-0.707741	0.253196	-0.426173	0.745012	-0.107370	-0.642609	-0.143116	0	0
22589	9.401875	-0.193048	1.461108	0.119866	0.130516	-0.002474	-0.709258	0.252001	-0.430386	0.745946	-0.106263	-0.641826	-0.142593	0	0
22590	9.476795	-0.142140	1.551881	0.125216	0.128653	-0.008588	-0.705701	0.251609	-0.432706	0.746873	-0.105102	-0.641054	-0.142071	0	0
22591	9.554247	-0.202105	1.618683	0.119614	0.128684	-0.024412	-0.703569	0.249346	-0.433155	0.747758	-0.103861	-0.640304	-0.141708	0	0
22592	9.568805	-0.245608	1.589761	0.114021	0.125088	-0.038471	-0.702131	0.250024	-0.436152	0.748604	-0.102598	-0.639570	-0.141477	0	0
22593	9.576126	-0.317469	1.664298	0.130005	0.095000	-0.062985	-0.701670	0.246144	-0.439113	0.749226	-0.101083	-0.639123	-0.141298	0	0
22594	9.643836	-0.303234	1.642154	0.104357	0.070709	-0.047212	-0.700096	0.246237	-0.441261	0.749698	-0.099912	-0.638789	-0.141137	0	0
22595	9.651114	-0.331759	1.716656	0.091430	0.054483	-0.047231	-0.701066	0.244761	-0.443078	0.750041	-0.098847	-0.638572	-0.141042	0	0
22596	9.639119	-0.430402	1.726441	0.098278	-0.003652	-0.047165	-0.699226	0.243545	-0.442820	0.750030	-0.097828	-0.638785	-0.140847	0	0
22597	9.600443	-0.447550	1.657014	0.134447	-0.045692	-0.048783	-0.699776	0.242948	-0.444505	0.749772	-0.096577	-0.639380	-0.140385	0	0
22598	9.644032	-0.493770	1.574988	0.123620	-0.059215	-0.024228	-0.700628	0.240910	-0.443351	0.749460	-0.095592	-0.640022	-0.139802	0	0
22599	9.658509	-0.462275	1.618134	0.090672	-0.050783	-0.040107	-0.700360	0.241807	-0.441803	0.749137	-0.094737	-0.640583	-0.139544	0	0
22600	9.617359	-0.424009	1.555892	0.056125	-0.025093	-0.050743	-0.701189	0.239445	-0.443336	0.748940	-0.094041	-0.640898	-0.139625	0	0
22601	9.547146	-0.347178	1.493832	0.043404	-0.015908	-0.051645	-0.700074	0.240326	-0.441660	0.748778	-0.093423	-0.641143	-0.139785	0	0
22602	9.576098	-0.270482	1.433451	0.018069	-0.002991	-0.035027	-0.700355	0.240476	-0.441939	0.748708	-0.093083	-0.641223	-0.140015	0	0
22603	9.578571	-0.328085	1.469544	0.000519	0.091520	-0.051003	-0.699484	0.240872	-0.444784	0.749195	-0.092645	-0.640603	-0.140541	0	0
22604	9.682500	-0.242247	1.334076	-0.001750	0.053403	-0.063216	-0.699194	0.239386	-0.445065	0.749429	-0.092192	-0.640259	-0.141159	0	0
22605	9.875826	-0.092272	1.529691	-0.054966	0.044757	-0.068557	-0.698050	0.241112	-0.447213	0.749538	-0.092126	-0.639927	-0.142124	0	0
22606	9.919209	0.048102	1.687941	-0.084635	0.024128	-0.087874	-0.696494	0.240934	-0.447097	0.749471	-0.092179	-0.639706	-0.143431	0	0
22607	9.817468	0.213865	1.587570	-0.085017	0.013240	-0.117657	-0.696217	0.241230	-0.446537	0.749278	-0.092072	-0.639610	-0.144926	0	0
22608	9.735070	0.370855	1.662576	-0.101406	0.030634	-0.119439	-0.695503	0.241501	-0.447398	0.749188	-0.092038	-0.639343	-0.146582	0	0
22609	9.643010	0.534038	1.530882	-0.140572	0.052739	-0.128295	-0.693110	0.242202	-0.446309	0.749177	-0.092221	-0.638876	-0.148547	0	0
22610	9.587214	0.697956	1.555198	-0.152388	0.052857	-0.111611	-0.693104	0.243519	-0.447446	0.749188	-0.092587	-0.638355	-0.150490	0	0
22611	9.584567	0.933560	1.487706	-0.170861	0.038495	-0.110698	-0.692974	0.244413	-0.446462	0.749078	-0.093127	-0.637928	-0.152504	0	0
22612	9.685985	1.101817	1.462786	-0.178150	0.042182	-0.101898	-0.692259	0.244683	-0.447465	0.749005	-0.093762	-0.637434	-0.154527	0	0
22613	9.850347	1.198481	1.581719	-0.183789	0.027704	-0.093968	-0.690709	0.247601	-0.447786	0.748833	-0.094517	-0.637046	-0.156490	0	0
22614	9.796978	1.366519	1.468972	-0.133887	0.007331	-0.103432	-0.691570	0.248811	-0.446787	0.748570	-0.094866	-0.636877	-0.158210	0	0
22615	9.676029	1.372132	1.592468	-0.068175	-0.002255	-0.090982	-0.690723	0.249236	-0.446803	0.748317	-0.094816	-0.636889	-0.159390	0	0
22616	9.663848	1.465730	1.529970	-0.068380	-0.009519	-0.104990	-0.690445	0.249825	-0.446386	0.748004	-0.094689	-0.636949	-0.160687	0	0
22617	9.656572	1.505456	1.289565	-0.078152	0.012331	-0.101516	-0.688605	0.249640	-0.446415	0.747814	-0.094617	-0.636843	-0.162027	0	0
22618	9.680962	1.300838	1.301575	-0.048438	0.049288	-0.091013	-0.688610	0.250234	-0.446135	0.747915	-0.094334	-0.636481	-0.163147	0	0
22619	9.816520	1.178422	1.413684	-0.042822	0.051957	-0.078746	-0.687750	0.250644	-0.447565	0.748046	-0.094074	-0.636112	-0.164132	0	0
22620	9.898658	1.265517	1.521205	-0.121666	0.036262	-0.093810	-0.687177	0.249740	-0.448136	0.747987	-0.094341	-0.635728	-0.165724	0	0
22621	9.869504	1.386533	1.639128	-0.151208	0.021086	-0.106998	-0.684922	0.251618	-0.447757	0.747770	-0.094758	-0.635435	-0.167583	0	0
22622	9.791884	1.608191	1.649132	-0.211793	0.004353	-0.117598	-0.685764	0.252214	-0.448877	0.747377	-0.095600	-0.635156	-0.169895	0	0
22623	9.711928	1.743424	1.707308	-0.235650	-0.000879	-0.117619	-0.684073	0.252188	-0.448056	0.746914	-0.096609	-0.634887	-0.172354	0	0
22624	9.612758	1.752972	1.662344	-0.261068	0.024742	-0.129998	-0.685654	0.256811	-0.446777	0.746571	-0.097705	-0.634374	-0.175089	0	0
22625	9.506321	1.781256	1.511630	-0.283179	0.003146	-0.137037	-0.683961	0.254870	-0.445524	0.746040	-0.098929	-0.633998	-0.178001	0	0
22626	9.540121	1.843766	1.504119	-0.262900	0.006619	-0.112404	-0.683409	0.257377	-0.444836	0.745598	-0.100178	-0.633588	-0.180593	0	0
22627	9.607929	1.761578	1.458010	-0.230083	-0.019065	-0.096514	-0.684265	0.259757	-0.444833	0.745040	-0.101294	-0.633421	-0.182848	0	0
22628	9.673361	1.627034	1.532173	-0.237034	0.003677	-0.082553	-0.683989	0.259906	-0.444130	0.744649	-0.102542	-0.633041	-0.185048	0	0
22629	9.646891	1.503572	1.390616	-0.227650	0.000879	-0.061494	-0.682301	0.262678	-0.444029	0.744274	-0.103818	-0.632685	-0.187049	0	0
22630	9.608248	1.455042	1.304384	-0.212937	0.007108	-0.061479	-0.682729	0.263574	-0.443884	0.743960	-0.105012	-0.632295	-0.188940	0	0
22631	9.569529	1.474433	1.319077	-0.207220	0.017966	-0.042170	-0.682038	0.265787	-0.442773	0.743743	-0.106221	-0.631824	-0.190688	0	0
22632	9.612972	1.572750	1.253764	-0.177113	0.036762	-0.059645	-0.682188	0.268154	-0.442640	0.743651	-0.107103	-0.631273	-0.192369	0	0
22633	9.666152	1.597147	1.332697	-0.147538	0.065566	-0.040300	-0.681055	0.267688	-0.442656	0.743796	-0.107784	-0.630555	-0.193778	0	0
22634	9.675941	1.472510	1.445727	-0.110154	0.060721	-0.043748	-0.679631	0.268677	-0.444098	0.743954	-0.108220	-0.629935	-0.194942	0	0
22635	9.661402	1.501361	1.433788	-0.069890	0.086702	-0.057719	-0.678204	0.266867	-0.444963	0.744279	-0.108167	-0.629227	-0.196017	0	0
22636	9.656378	1.686848	1.452908	-0.073447	0.097635	-0.045410	-0.676489	0.267840	-0.447400	0.744703	-0.108246	-0.628403	-0.197000	0	0
22637	9.682939	1.723406	1.548855	-0.066318	0.086689	-0.048881	-0.676044	0.267512	-0.449669	0.745047	-0.108216	-0.627689	-0.197992	0	0
22638	9.641841	1.690538	1.703055	-0.041613	0.095573	-0.047969	-0.676185	0.268690	-0.450237	0.745485	-0.108046	-0.626945	-0.198791	0	0
22639	9.583797	1.694966	1.609709	-0.044155	0.115559	-0.048877	-0.674325	0.266567	-0.451956	0.746031	-0.107786	-0.626057	-0.199679	0	0
22640	9.554735	1.724373	1.703663	-0.060654	0.113889	-0.050665	-0.672602	0.265617	-0.454668	0.746556	-0.107704	-0.625139	-0.200636	0	0
22641	9.496734	1.676406	1.723360	-0.054864	0.135632	-0.038408	-0.671882	0.266617	-0.456522	0.747235	-0.107542	-0.624065	-0.201538	0	0
22642	9.356557	1.579742	1.611463	-0.041022	0.131900	-0.027867	-0.670310	0.266271	-0.458244	0.747936	-0.107419	-0.623025	-0.202221	0	0
22643	9.308283	1.467471	1.772992	-0.061964	0.113945	-0.004233	-0.670999	0.265968	-0.460353	0.748538	-0.107562	-0.622058	-0.202892	0	0
22644	9.293671	1.561727	1.840342	-0.084343	0.068763	-0.005962	-0.669845	0.265770	-0.462917	0.748841	-0.108027	-0.621377	-0.203611	0	0
22645	9.206422	1.758136	1.614819	-0.096177	0.067961	0.001961	-0.669989	0.267394	-0.463205	0.749132	-0.108551	-0.620676	-0.204403	0	0
22646	9.274196	1.696070	1.739396	-0.089894	0.057017	0.001974	-0.668701	0.265290	-0.464207	0.749370	-0.109130	-0.620061	-0.205084	0	0
22647	9.279074	1.657420	1.715349	-0.113724	0.043597	0.001048	-0.668692	0.266161	-0.465625	0.749487	-0.109823	-0.619504	-0.205969	0	0
22648	9.192137	1.540895	1.499695	-0.087721	0.050652	0.031788	-0.668972	0.266603	-0.466188	0.749748	-0.110583	-0.618908	-0.206405	0	0
22649	9.177622	1.552445	1.398813	-0.088901	0.013454	0.035348	-0.667840	0.265845	-0.465921	0.749773	-0.111361	-0.618589	-0.206849	0	0
22650	9.467779	1.636157	1.372582	-0.098875	0.007163	0.058180	-0.668830	0.265865	-0.465905	0.749806	-0.112457	-0.618264	-0.207107	0	0
22651	9.975826	1.475988	1.744066	-0.069743	-0.033933	0.102149	-0.667838	0.268343	-0.467063	0.749697	-0.113599	-0.618264	-0.206880	0	0
22652	10.145608	0.958227	2.243334	-0.072089	-0.105612	0.102100	-0.667993	0.269539	-0.465934	0.749151	-0.114998	-0.618789	-0.206516	0	0
22653	10.121661	0.722055	2.190808	-0.155861	-0.081348	0.084258	-0.669141	0.270907	-0.464507	0.748609	-0.116773	-0.618984	-0.206901	0	0
22654	9.580003	0.609196	2.093878	-0.283867	-0.080267	0.039150	-0.672275	0.273351	-0.462769	0.747836	-0.119315	-0.618948	-0.208346	0	0
22655	9.013953	0.723708	1.722855	-0.357960	-0.086883	0.013551	-0.672875	0.274436	-0.459086	0.746863	-0.122176	-0.618837	-0.210499	0	0
22656	8.907397	0.872310	1.560023	-0.371365	-0.064979	0.027569	-0.673473	0.277871	-0.456545	0.746038	-0.125266	-0.618501	-0.212586	0	0
22657	9.062335	0.704958	1.837922	-0.366844	-0.084980	0.045113	-0.674068	0.281745	-0.454430	0.745111	-0.128382	-0.618299	-0.214554	0	0
22658	9.333322	0.583262	2.131765	-0.348437	-0.150495	0.027663	-0.675510	0.284014	-0.452012	0.743765	-0.131480	-0.618632	-0.216382	0	0
22659	9.666965	0.715193	2.131624	-0.348940	-0.188641	0.018980	-0.678360	0.285569	-0.450133	0.742143	-0.134521	-0.619255	-0.218293	0	0
22660	9.947507	0.734279	2.177644	-0.339172	-0.196019	-0.000279	-0.680541	0.287598	-0.443882	0.740443	-0.137473	-0.619964	-0.220205	0	0
22661	10.327435	0.522626	2.328914	-0.321854	-0.203462	0.001483	-0.682274	0.290032	-0.440470	0.738706	-0.140234	-0.620758	-0.222051	0	0
22662	10.405159	0.185987	2.434408	-0.330649	-0.196137	0.018041	-0.684861	0.290724	-0.435904	0.737036	-0.143232	-0.621442	-0.223768	0	0
22663	10.209574	-0.132029	2.335117	-0.368748	-0.203074	0.028405	-0.686178	0.292718	-0.431365	0.735272	-0.146507	-0.622070	-0.225696	0	0
22664	9.730579	-0.016724	2.146182	-0.378055	-0.208404	0.006467	-0.688916	0.296513	-0.426810	0.733405	-0.149805	-0.622733	-0.227768	0	0
22665	9.548902	0.285515	1.873177	-0.373927	-0.184809	0.046890	-0.688969	0.299228	-0.421446	0.731764	-0.153191	-0.623164	-0.229609	0	0
22666	9.664983	0.304348	1.821824	-0.339142	-0.176034	0.050482	-0.691836	0.301393	-0.417731	0.730233	-0.156399	-0.623591	-0.231156	0	0
22667	9.716027	0.053753	1.795208	-0.284071	-0.144747	0.038227	-0.692305	0.305429	-0.413921	0.728941	-0.158982	-0.623931	-0.232552	0	0
22668	9.895235	-0.177457	1.830151	-0.205967	-0.105481	0.048840	-0.693597	0.307390	-0.412494	0.728041	-0.161042	-0.624141	-0.233388	0	0
22669	9.919439	-0.192120	1.793923	-0.217811	-0.106296	0.050566	-0.694901	0.308926	-0.409368	0.727111	-0.163135	-0.624327	-0.234332	0	0
22670	9.851551	-0.032708	1.876034	-0.216065	-0.080895	0.026002	-0.697193	0.309892	-0.406222	0.726287	-0.165067	-0.624365	-0.235435	0	0
22671	9.764331	0.116666	1.871740	-0.181824	-0.106579	0.006846	-0.697507	0.310673	-0.402826	0.725304	-0.166630	-0.624702	-0.236465	0	0
22672	9.599813	0.185541	1.637269	-0.176380	-0.102993	-0.007169	-0.697799	0.310543	-0.401689	0.724322	-0.168116	-0.625042	-0.237521	0	0
22673	9.556409	0.039594	1.806003	-0.190573	-0.072007	0.006755	-0.699375	0.313983	-0.400546	0.723535	-0.169662	-0.625103	-0.238659	0	0
22674	9.387087	0.081580	1.489843	-0.209265	-0.015594	-0.005636	-0.699521	0.313109	-0.399692	0.723040	-0.171187	-0.624724	-0.240057	0	0
22675	9.345957	0.096014	1.475706	-0.225456	0.013581	-0.007465	-0.699546	0.314318	-0.397150	0.722687	-0.172695	-0.624101	-0.241655	0	0
22676	9.469247	0.153806	1.513227	-0.241008	0.028211	-0.020667	-0.698278	0.315474	-0.397035	0.722368	-0.174249	-0.623348	-0.243432	0	0
22677	9.575750	0.080863	1.401912	-0.248195	0.035508	-0.021583	-0.698564	0.317101	-0.397320	0.722069	-0.175783	-0.622529	-0.245304	0	0
22678	9.624247	-0.039756	1.367996	-0.240567	0.075357	-0.032175	-0.698289	0.318431	-0.396764	0.722006	-0.177144	-0.621449	-0.247242	0	0
22679	9.740463	-0.164855	1.420143	-0.247704	0.093548	-0.035755	-0.697723	0.319007	-0.397059	0.722023	-0.178449	-0.620231	-0.249305	0	0
22680	9.803388	-0.208042	1.467804	-0.242079	0.108017	-0.033137	-0.696027	0.320445	-0.397376	0.722147	-0.179732	-0.618903	-0.251313	0	0
22681	9.839635	-0.169939	1.395380	-0.245562	0.123467	-0.028765	-0.696603	0.322970	-0.397095	0.722358	-0.180996	-0.617454	-0.253355	0	0
22682	9.771877	-0.136060	1.410273	-0.208976	0.140415	-0.035714	-0.695751	0.323390	-0.397676	0.722725	-0.181940	-0.615972	-0.255233	0	0
22683	9.600050	-0.034590	1.430680	-0.236506	0.131589	-0.039260	-0.696298	0.324112	-0.400216	0.722964	-0.183059	-0.614500	-0.257299	0	0
22684	9.561272	0.047203	1.406854	-0.253903	0.137178	-0.048064	-0.692904	0.324633	-0.400274	0.723187	-0.184255	-0.612939	-0.259531	0	0
22685	9.551694	-0.049133	1.397385	-0.284284	0.139220	-0.088531	-0.692313	0.326650	-0.403970	0.723242	-0.185402	-0.611369	-0.262249	0	0
22686	9.430897	-0.188373	1.441658	-0.253474	0.128078	-0.113055	-0.691331	0.326492	-0.402996	0.723226	-0.186218	-0.609984	-0.264928	0	0
22687	9.377828	-0.328090	1.410904	-0.218830	0.111460	-0.111232	-0.690901	0.325299	-0.403280	0.723158	-0.186833	-0.608821	-0.267345	0	0
22688	9.285916	-0.323272	1.385125	-0.197979	0.093149	-0.111160	-0.690466	0.325131	-0.404418	0.723026	-0.187349	-0.607822	-0.269603	0	0
22689	9.155075	-0.084996	1.332993	-0.281738	0.068425	-0.158659	-0.691614	0.327381	-0.403278	0.722437	-0.188252	-0.606883	-0.272652	0	0
22690	9.154923	0.075776	1.227075	-0.322284	0.043342	-0.172721	-0.690765	0.327216	-0.403291	0.721587	-0.189425	-0.606010	-0.276011	0	0
22691	9.411344	0.036680	1.186766	-0.324409	0.046030	-0.213097	-0.693031	0.326972	-0.402828	0.720609	-0.190371	-0.605207	-0.279655	0	0
22692	9.653188	0.037582	1.435041	-0.342801	0.052513	-0.224555	-0.691331	0.324580	-0.402280	0.719609	-0.191344	-0.604290	-0.283519	0	0
22693	9.691813	0.082583	1.776128	-0.346136	-0.040944	-0.294641	-0.693329	0.324790	-0.400268	0.717806	-0.192201	-0.604188	-0.287698	0	0
22694	9.662457	0.433086	1.569290	-0.373988	-0.074291	-0.302470	-0.696445	0.323240	-0.399220	0.715728	-0.193281	-0.604217	-0.292057	0	0
22695	9.768493	0.829519	1.438362	-0.343011	-0.069102	-0.293520	-0.700427	0.322760	-0.396465	0.713730	-0.194198	-0.604300	-0.296139	0	0
22696	9.760951	1.102409	1.601685	-0.295298	-0.047680	-0.262654	-0.699014	0.320674	-0.395489	0.712053	-0.194869	-0.604268	-0.299777	0	0
22697	9.806906	1.090982	1.735997	-0.196767	-0.066627	-0.243970	-0.701577	0.318540	-0.392750	0.710479	-0.195028	-0.604654	-0.302617	0	0
22698	9.802043	1.099206	1.933175	-0.171417	-0.059575	-0.269370	-0.703272	0.316806	-0.392432	0.708933	-0.194808	-0.605078	-0.305524	0	0
22699	9.758339	1.254192	2.099262	-0.124121	-0.123436	-0.206834	-0.706378	0.314803	-0.392373	0.707257	-0.194842	-0.606002	-0.307549	0	0
22700	9.806518	1.433237	2.288701	-0.093503	-0.187180	-0.171534	-0.707793	0.311890	-0.391205	0.705378	-0.195048	-0.607367	-0.309035	0	0
22701	9.695050	1.654194	2.149888	-0.051795	-0.237407	-0.144987	-0.709951	0.311538	-0.386783	0.703334	-0.195287	-0.609186	-0.309964	0	0
22702	9.801401	1.735262	2.024024	-0.043715	-0.220210	-0.065984	-0.711663	0.308061	-0.383770	0.701668	-0.195884	-0.610723	-0.310337	0	0
22703	9.767602	1.677264	1.971424	-0.038311	-0.247473	-0.051909	-0.713378	0.307529	-0.381476	0.699869	-0.196615	-0.612460	-0.310513	0	0
22704	9.724001	1.749131	1.887535	-0.007042	-0.247712	-0.021979	-0.715537	0.307913	-0.377199	0.698235	-0.197309	-0.614210	-0.310295	0	0
22705	9.922280	1.801742	1.874022	0.051963	-0.234576	0.041349	-0.716816	0.305594	-0.375612	0.696976	-0.197931	-0.615943	-0.309294	0	0
22706	9.893368	1.681904	1.972906	0.020643	-0.271520	0.041289	-0.718673	0.305948	-0.373603	0.695437	-0.198888	-0.617813	-0.308413	0	0
22707	9.598311	1.699335	1.525450	-0.018578	-0.179536	0.040202	-0.719684	0.306435	-0.371326	0.694368	-0.199815	-0.618937	-0.307967	0	0
22708	9.542714	1.679430	1.381617	-0.011879	-0.060710	0.056734	-0.720968	0.307064	-0.370176	0.694111	-0.200444	-0.619206	-0.307598	0	0
22709	9.627460	1.596865	1.265660	-0.028545	-0.066052	0.025094	-0.720693	0.306774	-0.369189	0.693676	-0.200992	-0.619540	-0.307549	0	0
22710	9.690317	1.627851	1.221899	-0.077377	-0.018469	0.031947	-0.720561	0.306489	-0.367917	0.693472	-0.201792	-0.619363	-0.307842	0	0
22711	9.837972	1.491578	1.454145	-0.057506	-0.029536	0.019689	-0.721257	0.307078	-0.369464	0.693188	-0.202391	-0.619363	-0.308086	0	0
22712	9.845261	1.453349	1.514229	-0.066667	-0.018577	0.003846	-0.721970	0.307688	-0.369030	0.692917	-0.202942	-0.619276	-0.308507	0	0
22713	9.714604	1.501719	1.519953	-0.038112	0.001175	0.016182	-0.721276	0.306219	-0.366914	0.692853	-0.203286	-0.619129	-0.308720	0	0
22714	9.629934	1.530032	1.381101	0.001183	-0.012749	0.032097	-0.721956	0.305316	-0.369869	0.692843	-0.203523	-0.619154	-0.308537	0	0
22715	9.690446	1.486558	1.371078	0.023415	0.024265	0.030339	-0.722663	0.303566	-0.369143	0.693091	-0.203454	-0.619006	-0.308321	0	0
22716	9.642059	1.503240	1.323332	0.007027	0.046172	0.010969	-0.721951	0.305310	-0.370435	0.693393	-0.203339	-0.618683	-0.308368	0	0
22717	9.615530	1.428572	1.309161	0.028157	0.053260	0.014501	-0.721652	0.304401	-0.371992	0.693780	-0.203047	-0.618381	-0.308295	0	0
22718	9.627683	1.368390	1.313930	0.031040	0.056868	0.025019	-0.721352	0.302608	-0.373403	0.694240	-0.202818	-0.618029	-0.308116	0	0
22719	9.492251	1.356456	1.295695	0.040050	0.056799	0.007482	-0.720187	0.300485	-0.376525	0.694652	-0.202387	-0.617753	-0.308026	0	0
22720	9.441454	1.365920	1.247973	0.097035	0.105335	0.002292	-0.720594	0.298853	-0.378067	0.695473	-0.201409	-0.617312	-0.307695	0	0
22721	9.448678	1.397280	1.262321	0.117316	0.132393	0.000558	-0.718316	0.297465	-0.379230	0.696484	-0.200163	-0.616761	-0.307329	0	0
22722	9.409870	1.505750	1.276941	0.135496	0.144949	-0.015185	-0.718562	0.295364	-0.382895	0.697569	-0.198688	-0.616194	-0.306961	0	0
22723	9.412142	1.645773	1.353747	0.172023	0.142851	0.000735	-0.718827	0.291229	-0.383438	0.698749	-0.197024	-0.615732	-0.306277	0	0
22724	9.351556	1.761692	1.406989	0.207498	0.119896	0.018426	-0.718480	0.287905	-0.389936	0.699919	-0.195327	-0.615490	-0.305177	0	0
22725	9.317632	1.828887	1.354288	0.243924	0.095108	0.036114	-0.717319	0.286375	-0.392777	0.701046	-0.193517	-0.615504	-0.303711	0	0
22726	9.191890	1.795635	1.408128	0.255997	0.085967	0.069487	-0.716729	0.284568	-0.395042	0.702248	-0.191896	-0.615540	-0.301885	0	0
22727	9.138738	1.751542	1.242658	0.259656	0.069602	0.078284	-0.716987	0.283513	-0.397580	0.703366	-0.190305	-0.615690	-0.299977	0	0
22728	9.283849	1.763182	1.205524	0.245458	0.089678	0.108069	-0.715545	0.281537	-0.400141	0.704676	-0.188981	-0.615586	-0.297947	0	0
22729	9.477381	1.712990	1.333981	0.242503	0.055209	0.122139	-0.714681	0.280470	-0.401565	0.705793	-0.187817	-0.615694	-0.295807	0	0
22730	9.700039	1.545659	1.635428	0.250337	0.002504	0.134470	-0.715792	0.278408	-0.403235	0.706644	-0.186877	-0.616160	-0.293392	0	0
22731	9.780039	1.339788	1.892267	0.237299	-0.036408	0.141454	-0.714086	0.278069	-0.404110	0.707234	-0.186132	-0.616853	-0.290974	0	0
22732	9.652153	1.027518	1.996839	0.192147	-0.098644	0.137831	-0.714632	0.275408	-0.405504	0.707353	-0.185917	-0.617850	-0.288701	0	0
22733	9.623395	0.764895	1.949178	0.129687	-0.076351	0.159525	-0.716187	0.274849	-0.405476	0.707541	-0.186159	-0.618473	-0.286743	0	0
22734	9.519434	0.733169	1.834559	0.091318	-0.096898	0.169982	-0.717484	0.274170	-0.402340	0.707568	-0.186849	-0.619101	-0.284867	0	0
22735	9.430004	0.679875	1.743894	0.018237	-0.109908	0.168932	-0.716380	0.276389	-0.399822	0.707362	-0.188034	-0.619620	-0.283466	0	0
22736	9.647751	0.589435	2.014058	-0.031490	-0.162141	0.177634	-0.717532	0.278790	-0.398399	0.706770	-0.189824	-0.620341	-0.282171	0	0
22737	9.829326	0.427095	1.861396	-0.027697	-0.156763	0.175850	-0.717837	0.279266	-0.395850	0.706201	-0.191509	-0.621041	-0.280914	0	0
22738	10.209109	0.366729	1.935607	-0.026056	-0.162269	0.162694	-0.719001	0.281094	-0.392727	0.705568	-0.193166	-0.621800	-0.279687	0	0
22739	10.496946	0.329030	2.181173	-0.026766	-0.205856	0.132029	-0.722567	0.281499	-0.389276	0.704566	-0.194711	-0.622927	-0.278633	0	0
22740	10.543105	0.117545	2.269966	-0.028499	-0.186801	0.113518	-0.724013	0.283185	-0.386147	0.703632	-0.196146	-0.623940	-0.277719	0	0
22741	10.291738	-0.041828	2.103634	-0.033699	-0.133225	0.071269	-0.723740	0.282456	-0.384734	0.702894	-0.197161	-0.624649	-0.277273	0	0
22742	9.856365	-0.015498	1.948112	-0.059051	-0.105758	0.058004	-0.723625	0.282045	-0.381481	0.702248	-0.198239	-0.625113	-0.277098	0	0
22743	9.706228	0.185686	1.696598	-0.038476	-0.059630	0.071209	-0.724342	0.282661	-0.380482	0.701959	-0.199086	-0.625290	-0.276823	0	0
22744	9.875463	0.259971	1.676067	0.014507	-0.050101	0.072226	-0.723357	0.285735	-0.381077	0.701844	-0.199582	-0.625537	-0.276199	0	0
22745	9.861078	0.116473	1.861417	0.049264	-0.037678	0.065231	-0.724358	0.284888	-0.379360	0.701850	-0.199719	-0.625812	-0.275459	0	0
22746	9.735339	0.101269	1.674815	0.099160	0.039949	0.047695	-0.723644	0.283981	-0.379933	0.702399	-0.199219	-0.625709	-0.274657	0	0
22747	9.696647	0.100938	1.598162	0.113785	0.050713	0.035431	-0.723631	0.282642	-0.380918	0.703004	-0.198476	-0.625600	-0.273894	0	0
22748	9.510228	0.293238	1.483963	0.069969	0.095539	-0.006810	-0.723048	0.282020	-0.382763	0.703691	-0.197687	-0.625132	-0.273768	0	0
22749	9.488409	0.337018	1.565831	0.075565	0.114558	-0.006813	-0.721768	0.280220	-0.382918	0.704501	-0.196776	-0.624552	-0.273665	0	0
22750	9.531910	0.377542	1.498161	0.077178	0.095478	-0.012036	-0.722288	0.277821	-0.387425	0.705186	-0.195903	-0.624113	-0.273528	0	0
22751	9.561041	0.271518	1.488418	0.071478	0.078268	-0.027849	-0.721711	0.277059	-0.388563	0.705702	-0.194990	-0.623817	-0.273525	0	0
22752	9.565979	0.172680	1.464419	0.068067	0.092814	-0.020880	-0.721133	0.275562	-0.389415	0.706326	-0.194134	-0.623387	-0.273503	0	0
22753	9.580517	0.148498	1.447503	0.033787	0.133022	-0.015754	-0.720258	0.274776	-0.392255	0.707141	-0.193418	-0.622577	-0.273750	0	0
22754	9.597428	0.165459	1.473813	0.008099	0.116900	-0.012280	-0.719667	0.273555	-0.394805	0.707820	-0.192972	-0.621795	-0.274086	0	0
22755	9.604669	0.182204	1.454512	-0.015852	0.115269	-0.036901	-0.717815	0.272324	-0.395962	0.708368	-0.192528	-0.621015	-0.274753	0	0
22756	9.587767	0.148839	1.517173	-0.041567	0.113661	-0.054522	-0.717094	0.271558	-0.397243	0.708813	-0.192180	-0.620199	-0.275690	0	0
22757	9.643394	0.153377	1.478295	-0.038047	0.106360	-0.063276	-0.718204	0.271259	-0.399770	0.709186	-0.191759	-0.619470	-0.276659	0	0
22758	9.662777	0.124191	1.425284	-0.027040	0.120776	-0.075560	-0.716781	0.270337	-0.400355	0.709642	-0.191158	-0.618681	-0.277668	0	0
22759	9.665196	0.124163	1.420457	-0.028082	0.099009	-0.068513	-0.716188	0.269114	-0.403188	0.709971	-0.190660	-0.618042	-0.278592	0	0
22760	9.655532	0.109963	1.466221	-0.032802	0.079088	-0.065871	-0.715038	0.265538	-0.404041	0.710184	-0.190273	-0.617514	-0.279485	0	0
22761	9.619211	0.157767	1.387106	-0.021907	0.084439	-0.079002	-0.715177	0.267008	-0.404893	0.710402	-0.189712	-0.617015	-0.280411	0	0
22762	9.585396	0.109788	1.411435	-0.045755	0.091886	-0.103654	-0.715442	0.263461	-0.405722	0.710560	-0.189151	-0.616428	-0.281679	0	0
22763	9.500769	0.081144	1.436119	-0.044037	0.099130	-0.126487	-0.714272	0.262361	-0.409839	0.710689	-0.188419	-0.615853	-0.283099	0	0
22764	9.379827	0.095394	1.362459	-0.042570	0.080966	-0.154540	-0.715401	0.260173	-0.409386	0.710637	-0.187551	-0.615445	-0.284687	0	0
22765	9.229852	0.119389	1.303429	-0.091622	0.101350	-0.149416	-0.715530	0.257808	-0.409940	0.710619	-0.187015	-0.614760	-0.286559	0	0
22766	9.198268	0.259171	1.322780	-0.114932	0.070688	-0.167827	-0.714543	0.257350	-0.409388	0.710325	-0.186609	-0.614238	-0.288666	0	0
22767	9.086953	0.330690	1.150428	-0.139758	0.050931	-0.172230	-0.716235	0.255318	-0.409352	0.709833	-0.186425	-0.613811	-0.290893	0	0
22768	9.256245	0.340359	1.206885	-0.181839	0.053072	-0.181102	-0.715930	0.254402	-0.411616	0.709260	-0.186459	-0.613239	-0.293466	0	0
22769	9.623763	0.451045	1.300281	-0.196224	0.016844	-0.212643	-0.717054	0.253238	-0.412158	0.708323	-0.186531	-0.612959	-0.296253	0	0
22770	9.705858	0.576892	1.453451	-0.237976	-0.022751	-0.238987	-0.717891	0.251182	-0.412701	0.706997	-0.186827	-0.612855	-0.299434	0	0
22771	9.739452	0.846391	1.433752	-0.222729	-0.029228	-0.248525	-0.719178	0.249313	-0.410409	0.705605	-0.187003	-0.612878	-0.302541	0	0
22772	9.763379	1.108682	1.414129	-0.211952	-0.041105	-0.241396	-0.719752	0.248158	-0.408980	0.704191	-0.187153	-0.612972	-0.305540	0	0
22773	9.768044	1.279684	1.428381	-0.159802	-0.048769	-0.206994	-0.721444	0.244068	-0.408086	0.702909	-0.187196	-0.613236	-0.307926	0	0
22774	9.976006	1.320497	1.465297	-0.095785	-0.078328	-0.154133	-0.722726	0.243663	-0.406932	0.701741	-0.187174	-0.613775	-0.309523	0	0
22775	10.266251	1.299295	1.641109	-0.040756	-0.089668	-0.101333	-0.725694	0.241220	-0.406307	0.700751	-0.187153	-0.614492	-0.310358	0	0
22776	10.464589	1.266774	1.933007	-0.008100	-0.124416	-0.078402	-0.724998	0.239161	-0.404187	0.699696	-0.187122	-0.615481	-0.310796	0	0
22777	10.188696	1.430995	1.954123	-0.010277	-0.166098	-0.069546	-0.727715	0.238075	-0.400319	0.698388	-0.187316	-0.616763	-0.311078	0	0
22778	9.898319	1.561823	2.033074	0.048505	-0.141117	-0.043968	-0.728413	0.236314	-0.400724	0.697439	-0.187154	-0.617978	-0.310895	0	0
22779	9.506406	1.658356	1.966135	0.074355	-0.117687	-0.034271	-0.731268	0.232433	-0.396135	0.696697	-0.186817	-0.619113	-0.310503	0	0
22780	9.066311	1.598742	1.476525	0.102592	-0.112418	0.037730	-0.731555	0.232002	-0.395562	0.696277	-0.186694	-0.620140	-0.309468	0	0
22781	9.414457	1.690239	2.055738	0.042639	0.018708	-0.034520	-0.730693	0.232703	-0.397418	0.696320	-0.186147	-0.620223	-0.309533	0	0
22782	9.501493	1.748989	1.795394	0.067014	-0.046836	-0.002762	-0.731396	0.232272	-0.397688	0.696113	-0.185818	-0.620758	-0.309124	0	0
22783	9.806069	1.899260	2.081558	0.073961	-0.090451	0.023680	-0.732823	0.231287	-0.395821	0.695718	-0.185744	-0.621586	-0.308392	0	0
22784	9.704489	1.903765	1.990934	0.052384	-0.161049	0.022842	-0.732392	0.230534	-0.396391	0.694853	-0.186025	-0.622822	-0.307681	0	0
22785	9.510983	1.932034	1.812006	0.007013	-0.122558	0.007770	-0.734546	0.230323	-0.392536	0.694084	-0.186409	-0.623691	-0.307423	0	0
22786	9.414171	2.010839	1.656372	-0.005718	-0.080725	-0.032662	-0.736397	0.229053	-0.390519	0.693437	-0.186503	-0.624290	-0.307610	0	0
22787	9.375481	2.003625	1.647043	-0.014579	-0.064308	-0.018667	-0.735264	0.228439	-0.390535	0.692910	-0.186684	-0.624734	-0.307785	0	0
22788	9.317562	1.873727	1.652381	-0.023675	-0.078745	-0.008174	-0.736974	0.229961	-0.389524	0.692317	-0.187047	-0.625219	-0.307916	0	0
22789	9.269185	1.892187	1.479612	-0.023566	-0.053350	-0.027506	-0.737539	0.227765	-0.388798	0.691815	-0.187195	-0.625573	-0.308234	0	0
22790	9.390069	1.944730	1.430601	-0.032345	-0.051457	0.016367	-0.737554	0.227637	-0.386958	0.691452	-0.187687	-0.625795	-0.308300	0	0
22791	9.525537	1.915966	1.494550	-0.045349	-0.051375	-0.009117	-0.739263	0.227686	-0.385657	0.690978	-0.188089	-0.626032	-0.308635	0	0
22792	9.525628	1.824539	1.506645	-0.032251	-0.017003	-0.011787	-0.738991	0.227400	-0.384246	0.690743	-0.188299	-0.626068	-0.308960	0	0
22793	9.564405	1.754129	1.400631	-0.039446	0.021139	-0.046969	-0.738984	0.226803	-0.384809	0.690618	-0.188195	-0.625892	-0.309660	0	0
22794	9.593403	1.780605	1.407611	-0.050973	0.057532	-0.041771	-0.739262	0.228273	-0.385943	0.690720	-0.188115	-0.625412	-0.310449	0	0
22795	9.641769	1.780885	1.476981	-0.030653	0.077333	-0.030340	-0.738982	0.228271	-0.385664	0.691014	-0.187877	-0.624841	-0.311087	0	0
22796	9.615154	1.804188	1.316071	-0.013134	0.080821	-0.017131	-0.739243	0.225454	-0.387204	0.691410	-0.187616	-0.624270	-0.311511	0	0
22797	9.699790	1.802819	1.546263	-0.036785	0.099167	-0.017214	-0.736973	0.225694	-0.388091	0.691869	-0.187430	-0.623503	-0.312140	0	0
22798	9.656199	1.871841	1.375822	-0.005989	0.098897	-0.048712	-0.736681	0.225676	-0.389227	0.692290	-0.186867	-0.622888	-0.312773	0	0
22799	9.617478	1.895889	1.359256	0.001425	0.118801	-0.055735	-0.736078	0.223853	-0.392907	0.692820	-0.186112	-0.622174	-0.313468	0	0
22800	9.557047	1.853116	1.453498	0.047335	0.138405	-0.043380	-0.736487	0.222666	-0.394309	0.693601	-0.185087	-0.621440	-0.313803	0	0
22801	9.486920	1.840989	1.415552	0.076767	0.156321	-0.038072	-0.735902	0.221159	-0.396010	0.694557	-0.183798	-0.620666	-0.313978	0	0
22802	9.375726	1.780771	1.377946	0.098305	0.181577	-0.004725	-0.732914	0.220046	-0.397751	0.695817	-0.182523	-0.619717	-0.313806	0	0
22803	9.317560	1.901102	1.351826	0.143042	0.166711	0.018247	-0.731033	0.217456	-0.401731	0.697130	-0.181087	-0.618971	-0.313197	0	0
22804	9.208622	1.999913	1.340520	0.179804	0.170070	0.049944	-0.730734	0.216841	-0.403431	0.698631	-0.179617	-0.618253	-0.312115	0	0
22805	9.157766	2.069516	1.283132	0.187382	0.173657	0.081566	-0.729136	0.217050	-0.408550	0.700256	-0.178235	-0.617476	-0.310800	0	0
22806	9.133574	2.078916	1.230407	0.205933	0.178964	0.110566	-0.726713	0.215949	-0.410283	0.702038	-0.176926	-0.616660	-0.309144	0	0
22807	9.230316	2.083611	1.234505	0.222736	0.180652	0.156241	-0.726115	0.216190	-0.414254	0.703988	-0.175730	-0.615801	-0.307097	0	0
22808	9.196529	2.006741	1.258857	0.234935	0.186014	0.186956	-0.724110	0.216119	-0.417116	0.706086	-0.174663	-0.614877	-0.304731	0	0
22809	9.225578	1.982538	1.241835	0.231655	0.184242	0.232578	-0.722385	0.216344	-0.420539	0.708289	-0.173856	-0.613874	-0.302092	0	0
22810	9.382862	1.905662	1.320089	0.250715	0.136900	0.269526	-0.719670	0.216843	-0.423981	0.710345	-0.173327	-0.613185	-0.298951	0	0
22811	9.714398	1.713293	1.462080	0.252517	0.076077	0.328365	-0.718540	0.221823	-0.425577	0.712186	-0.173279	-0.612828	-0.295307	0	0
22812	9.864731	1.292057	1.999879	0.190006	-0.005977	0.356290	-0.714861	0.222335	-0.425922	0.713496	-0.174133	-0.612807	-0.291665	0	0
22813	9.913315	1.071048	2.110301	0.127362	-0.083510	0.358816	-0.714046	0.227803	-0.423979	0.714210	-0.175627	-0.613149	-0.288285	0	0
22814	9.744239	0.849271	2.005929	0.030362	-0.097244	0.323441	-0.714901	0.229740	-0.423973	0.714566	-0.177680	-0.613357	-0.285688	0	0
22815	9.516932	0.819699	1.805656	-0.083072	-0.098134	0.281915	-0.714087	0.235062	-0.421747	0.714581	-0.180246	-0.613322	-0.284115	0	0
22816	9.555476	0.978286	1.754755	-0.152847	-0.097583	0.240545	-0.714676	0.239074	-0.420481	0.714358	-0.183098	-0.613147	-0.283228	0	0
22817	9.715398	0.659505	2.083231	-0.158066	-0.168338	0.229134	-0.714437	0.245890	-0.417827	0.713645	-0.186072	-0.613484	-0.282357	0	0
22818	9.967328	0.262297	2.163459	-0.122780	-0.206787	0.212501	-0.714487	0.248600	-0.412887	0.712715	-0.188843	-0.614213	-0.281280	0	0
22819	10.214196	0.102716	2.099274	-0.131923	-0.204034	0.198404	-0.717085	0.251661	-0.407766	0.711731	-0.191543	-0.614924	-0.280392	0	0
22820	10.354449	0.129160	2.131888	-0.150287	-0.175784	0.159722	-0.717967	0.254661	-0.404936	0.710777	-0.194095	-0.615444	-0.279914	0	0
22821	10.146400	0.168306	2.195887	-0.124887	-0.132436	0.096545	-0.715602	0.256722	-0.401023	0.709952	-0.195918	-0.615852	-0.279839	0	0
22822	9.952893	0.203470	1.952037	-0.110348	-0.090832	0.035105	-0.718313	0.258278	-0.398722	0.709244	-0.197180	-0.616118	-0.280164	0	0
22823	9.851291	0.218272	1.993640	-0.062871	-0.088485	0.035214	-0.718600	0.257553	-0.398007	0.708637	-0.198065	-0.616505	-0.280225	0	0
22824	9.899720	0.174161	1.853875	-0.027344	-0.116915	0.049371	-0.718897	0.259341	-0.397020	0.707970	-0.198898	-0.617158	-0.279884	0	0
22825	9.836907	0.101991	1.847180	-0.013494	-0.080738	0.024765	-0.719068	0.259382	-0.393481	0.707478	-0.199349	-0.617647	-0.279727	0	0
22826	9.832139	0.041300	1.746285	0.030371	-0.073850	0.016073	-0.719930	0.260004	-0.392196	0.707096	-0.199449	-0.618221	-0.279352	0	0
22827	9.696777	-0.033630	1.648760	0.019780	-0.042902	0.017741	-0.720364	0.260320	-0.391059	0.706884	-0.199520	-0.618550	-0.279110	0	0
22828	9.682199	0.024646	1.742585	0.019580	-0.053783	0.011624	-0.720787	0.260473	-0.391336	0.706592	-0.199613	-0.618961	-0.278873	0	0
22829	9.493395	0.192339	1.522636	0.057691	-0.074048	0.005639	-0.721070	0.257390	-0.390186	0.706228	-0.199431	-0.619640	-0.278416	0	0
22830	9.420811	0.221071	1.470249	0.090814	-0.057972	0.019744	-0.721782	0.258440	-0.390037	0.706074	-0.199082	-0.620261	-0.277671	0	0
22831	9.459478	0.250026	1.493986	0.089437	-0.007144	0.024071	-0.721800	0.258316	-0.387774	0.706238	-0.198607	-0.620519	-0.277018	0	0
22832	9.459532	0.203833	1.405065	0.100891	0.029969	0.039837	-0.720793	0.257098	-0.389341	0.706704	-0.198068	-0.620506	-0.276244	0	0
22833	9.401564	0.124434	1.398341	0.055692	0.072995	0.042284	-0.721633	0.258428	-0.390889	0.707347	-0.197727	-0.620068	-0.275827	0	0
22834	9.387023	0.148798	1.451321	0.041170	0.102149	0.024665	-0.718650	0.256146	-0.391493	0.708099	-0.197316	-0.619409	-0.275673	0	0
22835	9.459579	0.148969	1.506089	0.033877	0.107648	0.022886	-0.718480	0.256694	-0.395176	0.708858	-0.196916	-0.618703	-0.275593	0	0
22836	9.551527	0.101178	1.604030	0.021019	0.106836	0.015825	-0.717480	0.256368	-0.396181	0.709573	-0.196580	-0.617971	-0.275635	0	0
22837	9.546762	0.024386	1.652213	0.018877	0.080531	0.001792	-0.715641	0.256330	-0.396211	0.710075	-0.196234	-0.617456	-0.275740	0	0
22838	9.532245	0.047416	1.440725	-0.007736	0.086171	-0.028105	-0.716763	0.255312	-0.396896	0.710484	-0.195888	-0.616876	-0.276233	0	0
22839	9.551562	0.076448	1.474220	-0.030366	0.096346	-0.012369	-0.716164	0.256435	-0.401295	0.710946	-0.195765	-0.616142	-0.276769	0	0
22840	9.609590	0.088884	1.569957	-0.021563	0.080838	-0.030754	-0.714751	0.256113	-0.401034	0.711286	-0.195515	-0.615566	-0.277354	0	0
22841	9.585396	0.105240	1.464333	-0.049856	0.016616	-0.077243	-0.714611	0.255966	-0.400753	0.711038	-0.195356	-0.615471	-0.278311	0	0
22842	9.454855	0.047119	1.359546	-0.026142	0.017330	-0.089489	-0.714320	0.252567	-0.400460	0.710813	-0.194952	-0.615448	-0.279217	0	0
22843	9.488806	-0.048846	1.436313	0.001680	0.057031	-0.080724	-0.715871	0.252445	-0.401000	0.710902	-0.194297	-0.615216	-0.279956	0	0
22844	9.503231	0.037781	1.431328	0.002265	0.033429	-0.090322	-0.716836	0.249933	-0.403095	0.710828	-0.193643	-0.615158	-0.280725	0	0
22845	9.459657	0.083189	1.352269	-0.002176	0.047986	-0.091217	-0.715423	0.250788	-0.403263	0.710823	-0.192980	-0.615000	-0.281540	0	0
22846	9.483875	0.047294	1.402611	-0.020592	0.040871	-0.103547	-0.715418	0.248428	-0.402970	0.710710	-0.192388	-0.614848	-0.282560	0	0
22847	9.435482	0.068913	1.378904	-0.020835	0.040863	-0.133380	-0.714833	0.246628	-0.404528	0.710502	-0.191623	-0.614770	-0.283770	0	0
22848	9.416147	0.065830	1.239601	-0.045745	0.008392	-0.136906	-0.716819	0.243880	-0.402928	0.710045	-0.191094	-0.614840	-0.285116	0	0
22849	9.404025	0.103836	1.133871	-0.057589	0.037510	-0.166797	-0.717251	0.242869	-0.401643	0.709647	-0.190399	-0.614743	-0.286776	0	0
22850	9.575764	0.089208	1.147053	-0.074104	0.037622	-0.175610	-0.718227	0.239782	-0.402180	0.709200	-0.189749	-0.614594	-0.288626	0	0
22851	9.790967	0.142133	1.200736	-0.092913	-0.002179	-0.193135	-0.717645	0.238574	-0.403598	0.708407	-0.189262	-0.614725	-0.290607	0	0
22852	9.933485	0.324931	1.206759	-0.117245	-0.036484	-0.216792	-0.719486	0.236701	-0.402711	0.707297	-0.188877	-0.615049	-0.292869	0	0
22853	10.097685	0.580700	1.366436	-0.068834	-0.024170	-0.201707	-0.721889	0.232630	-0.401381	0.706380	-0.188233	-0.615418	-0.294713	0	0
22854	10.083025	0.716285	1.513093	-0.042705	-0.024383	-0.229696	-0.723015	0.229557	-0.400925	0.705439	-0.187202	-0.615893	-0.296626	0	0
22855	10.019957	0.908473	1.412418	0.007718	0.019671	-0.241869	-0.722713	0.225703	-0.401762	0.704809	-0.185641	-0.616249	-0.298360	0	0
22856	9.923056	1.053677	1.533221	0.089247	0.021769	-0.196014	-0.723982	0.222782	-0.401163	0.704490	-0.183750	-0.616721	-0.299308	0	0
22857	9.831201	0.996202	1.567598	0.143522	0.032241	-0.159059	-0.724958	0.221166	-0.402272	0.704429	-0.181702	-0.617236	-0.299640	0	0
22858	9.886832	0.995986	1.540745	0.195174	-0.020818	-0.149211	-0.724517	0.216282	-0.402399	0.704174	-0.179479	-0.618233	-0.299524	0	0
22859	9.889067	1.156337	1.829110	0.174530	-0.080512	-0.134231	-0.725929	0.212189	-0.401227	0.703540	-0.177702	-0.619582	-0.299284	0	0
22860	9.951615	1.475168	2.051989	0.171312	-0.136717	-0.104251	-0.728744	0.208846	-0.401590	0.702652	-0.176269	-0.621237	-0.298787	0	0
22861	9.951330	1.754809	2.123891	0.214067	-0.166076	-0.070695	-0.728610	0.207088	-0.400029	0.701740	-0.174857	-0.623184	-0.297703	0	0
22862	9.885840	1.928929	2.258866	0.239569	-0.189842	-0.037218	-0.729192	0.205501	-0.397608	0.700830	-0.173521	-0.625287	-0.296216	0	0
22863	9.759971	2.046068	2.057733	0.254499	-0.200823	0.012883	-0.732023	0.202032	-0.395991	0.700009	-0.172439	-0.627438	-0.294235	0	0
22864	9.489451	1.718794	1.533442	0.256345	-0.084719	-0.039119	-0.733729	0.198693	-0.393827	0.699771	-0.170658	-0.628846	-0.292830	0	0
22865	9.452981	1.902271	1.622517	0.201346	0.004626	-0.148139	-0.732587	0.196157	-0.394117	0.699667	-0.168326	-0.629668	-0.292662	0	0
22866	9.331940	2.017601	1.541562	0.226532	0.013536	-0.088390	-0.732986	0.193193	-0.395937	0.699841	-0.166156	-0.630379	-0.291954	0	0
22867	9.356281	1.845264	1.748291	0.235876	0.002589	-0.053299	-0.734119	0.190275	-0.394774	0.700053	-0.164178	-0.631147	-0.290903	0	0
22868	9.496522	1.897379	1.619798	0.243176	-0.033772	-0.014602	-0.733818	0.187599	-0.395899	0.700164	-0.162492	-0.632109	-0.289492	0	0
22869	9.622164	2.022615	1.664459	0.217840	-0.019041	0.008170	-0.734927	0.184651	-0.397565	0.700382	-0.161084	-0.632867	-0.288091	0	0
22870	9.655970	2.066556	1.794007	0.219697	0.013606	-0.014675	-0.733229	0.183439	-0.397164	0.700748	-0.159423	-0.633423	-0.286901	0	0
22871	9.646239	2.110610	1.933489	0.272944	0.049481	-0.007566	-0.733919	0.181373	-0.398416	0.701436	-0.157325	-0.633875	-0.285373	0	0
22872	9.467423	1.960710	1.757002	0.269399	0.051327	-0.014637	-0.732910	0.179858	-0.400124	0.702111	-0.155207	-0.634300	-0.283927	0	0
22873	9.356143	1.993878	1.618341	0.223757	0.064403	-0.033184	-0.734015	0.177640	-0.402501	0.702736	-0.153242	-0.634538	-0.282915	0	0
22874	9.307866	1.902184	1.563471	0.249721	0.076000	-0.004202	-0.732859	0.174792	-0.404346	0.703557	-0.151255	-0.634710	-0.281552	0	0
22875	9.332126	1.829885	1.556139	0.253698	0.089584	0.016834	-0.732556	0.171525	-0.405468	0.704521	-0.149320	-0.634770	-0.280036	0	0
22876	9.356404	1.733765	1.599317	0.277413	0.071242	0.030054	-0.730558	0.169845	-0.406908	0.705440	-0.147366	-0.634994	-0.278246	0	0
22877	9.414505	1.685273	1.548443	0.308606	0.076425	0.039765	-0.731398	0.169115	-0.407740	0.706454	-0.145222	-0.635254	-0.276198	0	0
22878	9.361303	1.684855	1.450257	0.328640	0.081698	0.024011	-0.730653	0.165965	-0.410992	0.707484	-0.142838	-0.635542	-0.274136	0	0
22879	9.428957	1.761347	1.360743	0.335954	0.085258	0.024047	-0.727654	0.163514	-0.413577	0.708535	-0.140371	-0.635824	-0.272033	0	0
22880	9.431383	1.754072	1.351114	0.341550	0.103357	0.018771	-0.728608	0.160842	-0.416803	0.709691	-0.137798	-0.635986	-0.269949	0	0
22881	9.419301	1.742149	1.370446	0.363568	0.124953	0.009138	-0.728031	0.159051	-0.417512	0.710974	-0.134928	-0.636066	-0.267825	0	0
22882	9.409619	1.751612	1.334445	0.379962	0.135699	-0.007507	-0.726580	0.156034	-0.420776	0.712296	-0.131826	-0.636119	-0.265723	0	0
22883	9.382918	1.852466	1.274451	0.408473	0.140925	0.017152	-0.724001	0.151823	-0.423063	0.713738	-0.128640	-0.636175	-0.263271	0	0
22884	9.370780	1.909561	1.135046	0.402186	0.135536	0.033834	-0.724387	0.150311	-0.427152	0.715174	-0.125636	-0.636213	-0.260720	0	0
22885	9.375637	1.894830	1.079725	0.415215	0.142694	0.054038	-0.722224	0.147275	-0.430852	0.716705	-0.122626	-0.636204	-0.257955	0	0
22886	9.293455	1.839724	1.109221	0.408299	0.160920	0.078551	-0.720645	0.144567	-0.432564	0.718400	-0.119792	-0.635997	-0.255066	0	0
22887	9.332130	1.865980	1.075258	0.402872	0.142823	0.104897	-0.718772	0.142721	-0.435981	0.720019	-0.117187	-0.635871	-0.252006	0	0
22888	9.380414	1.964084	0.969037	0.407092	0.179095	0.139114	-0.718161	0.139710	-0.440221	0.721954	-0.114696	-0.635434	-0.248698	0	0
22889	9.322337	1.983964	1.075233	0.396440	0.179215	0.180333	-0.715303	0.138733	-0.443376	0.723955	-0.112519	-0.634918	-0.245168	0	0
22890	9.143400	1.938584	1.095811	0.396659	0.175616	0.206647	-0.712291	0.136267	-0.447375	0.725992	-0.110536	-0.634376	-0.241424	0	0
22891	9.034596	1.907156	1.038930	0.422711	0.176344	0.261106	-0.710578	0.138272	-0.449958	0.728165	-0.108681	-0.633825	-0.237128	0	0
22892	9.375484	2.039744	1.170970	0.503465	0.151200	0.357904	-0.708572	0.138493	-0.453104	0.730481	-0.106932	-0.633513	-0.231568	0	0
22893	9.487094	1.629021	1.872534	0.575456	0.049032	0.452868	-0.706008	0.139890	-0.455698	0.732404	-0.105464	-0.633993	-0.224753	0	0
22894	9.511838	1.052263	2.089206	0.605344	-0.069161	0.521392	-0.707273	0.140787	-0.457095	0.733731	-0.104497	-0.635288	-0.217092	0	0
22895	9.560716	0.542105	2.151776	0.595029	-0.141686	0.535373	-0.706867	0.142274	-0.455411	0.734560	-0.103821	-0.637046	-0.209319	0	0
22896	9.502670	0.582883	1.628037	0.442078	-0.147747	0.461321	-0.704192	0.145324	-0.455044	0.735007	-0.103829	-0.638562	-0.203033	0	0
22897	9.995512	1.172977	1.340253	0.407405	-0.118474	0.464884	-0.705073	0.148177	-0.452213	0.735573	-0.104029	-0.639774	-0.196977	0	0
22898	10.421222	1.080117	2.145051	0.457734	-0.164276	0.445730	-0.705071	0.149057	-0.452782	0.735840	-0.103844	-0.641405	-0.190671	0	0
22899	10.593339	0.666975	2.384556	0.521567	-0.188413	0.448442	-0.706227	0.151905	-0.450937	0.735981	-0.103226	-0.643313	-0.183915	0	0
22900	10.581681	0.237950	2.286416	0.504930	-0.217346	0.422885	-0.707104	0.154311	-0.448528	0.735844	-0.102639	-0.645388	-0.177406	0	0
22901	10.325371	0.202685	1.903635	0.427613	-0.212217	0.319133	-0.707256	0.155211	-0.447540	0.735441	-0.101918	-0.647379	-0.172164	0	0
22902	9.976801	0.491782	1.841031	0.338083	-0.185133	0.292620	-0.708978	0.156894	-0.445256	0.735062	-0.101654	-0.649016	-0.167712	0	0
22903	9.783207	0.602272	1.734164	0.334112	-0.176029	0.244357	-0.710690	0.157535	-0.443816	0.734637	-0.101070	-0.650624	-0.163653	0	0
22904	9.889783	0.457042	1.610886	0.383740	-0.152864	0.248803	-0.709016	0.158265	-0.441300	0.734409	-0.100129	-0.652116	-0.159253	0	0
22905	10.112527	0.239436	1.491627	0.402382	-0.089552	0.213619	-0.710851	0.157857	-0.441551	0.734536	-0.098702	-0.653202	-0.155054	0	0
22906	10.069289	-0.068144	1.595577	0.387679	-0.091259	0.187178	-0.709162	0.157539	-0.440446	0.734587	-0.097229	-0.654283	-0.151136	0	0
22907	9.895214	-0.130822	1.529581	0.309151	-0.056141	0.137782	-0.709872	0.156086	-0.439579	0.734701	-0.095941	-0.655033	-0.148127	0	0
22908	9.749845	0.124328	1.477541	0.221119	-0.064484	0.109561	-0.711434	0.156713	-0.439132	0.734632	-0.095142	-0.655728	-0.145894	0	0
22909	9.483461	0.456857	1.457578	0.145715	-0.054779	0.048015	-0.711694	0.155513	-0.441386	0.734457	-0.094465	-0.656304	-0.144614	0	0
22910	9.386597	0.577282	1.438953	0.145725	-0.018482	0.016404	-0.711985	0.153764	-0.439818	0.734479	-0.093539	-0.656635	-0.143600	0	0
22911	9.260936	0.466758	1.447174	0.173008	-0.011449	-0.011654	-0.710997	0.151835	-0.438835	0.734526	-0.092206	-0.656985	-0.142619	0	0
22912	9.275521	0.403533	1.326906	0.183974	-0.026064	-0.002846	-0.711562	0.150816	-0.438539	0.734501	-0.090887	-0.657441	-0.141492	0	0
22913	9.384481	0.287518	1.268502	0.154842	-0.021309	-0.006456	-0.711821	0.149173	-0.440791	0.734470	-0.089736	-0.657829	-0.140582	0	0
22914	9.508013	0.104530	1.301409	0.120430	-0.011057	0.007446	-0.712665	0.148008	-0.440913	0.734497	-0.088928	-0.658072	-0.139808	0	0
22915	9.541916	0.058979	1.349283	0.072100	0.003851	-0.003231	-0.712395	0.148018	-0.439362	0.734561	-0.088373	-0.658155	-0.139438	0	0
22916	9.643419	0.136063	1.386947	0.057279	-0.013276	-0.004099	-0.712679	0.147732	-0.439073	0.734500	-0.087962	-0.658335	-0.139169	0	0
22917	9.807895	0.124084	1.445862	0.038260	-0.005870	0.009888	-0.711546	0.146530	-0.438803	0.734488	-0.087758	-0.658429	-0.138914	0	0
22918	9.817657	0.037398	1.445861	0.054835	-0.003283	0.019555	-0.712396	0.147726	-0.439078	0.734523	-0.087507	-0.658512	-0.138496	0	0
22919	9.793551	-0.044423	1.446104	0.038100	-0.021306	-0.004177	-0.712663	0.144476	-0.439766	0.734389	-0.087237	-0.658731	-0.138329	0	0
22920	9.730529	0.088341	1.496946	-0.016211	-0.062590	-0.006856	-0.712683	0.145531	-0.437790	0.733935	-0.087412	-0.659174	-0.138517	0	0
22921	9.585367	0.134082	1.454692	-0.016037	-0.046240	-0.003359	-0.713118	0.147465	-0.437226	0.733592	-0.087582	-0.659501	-0.138677	0	0
22922	9.478985	0.100243	1.397795	-0.027669	-0.024358	-0.003426	-0.714410	0.147220	-0.434940	0.733381	-0.087826	-0.659642	-0.138966	0	0
22923	9.413743	0.042328	1.352638	-0.033099	-0.009799	-0.019269	-0.714551	0.146340	-0.434651	0.733241	-0.087969	-0.659690	-0.139384	0	0
22924	9.430792	-0.059772	1.162660	-0.020161	0.002780	-0.026296	-0.713841	0.145146	-0.434516	0.733186	-0.087959	-0.659664	-0.139804	0	0
22925	9.517967	-0.147556	0.967349	-0.067372	0.003152	-0.007118	-0.714128	0.146922	-0.434661	0.733117	-0.088420	-0.659559	-0.140365	0	0
22926	9.648708	-0.300682	1.194924	-0.158867	-0.001559	-0.028431	-0.714132	0.148692	-0.434810	0.732903	-0.089435	-0.659369	-0.141729	0	0
22927	9.532487	-0.161647	1.041787	-0.197642	-0.015768	-0.065328	-0.715835	0.148733	-0.434216	0.732508	-0.090499	-0.659268	-0.143553	0	0
22928	9.551709	-0.018181	0.851592	-0.201083	0.022359	-0.077630	-0.714857	0.149611	-0.433105	0.732339	-0.091454	-0.658883	-0.145566	0	0
22929	9.798188	0.198581	0.938573	-0.223154	0.027966	-0.083772	-0.713874	0.150630	-0.432559	0.732173	-0.092525	-0.658436	-0.147728	0	0
22930	9.880357	0.259012	1.010051	-0.249084	0.031786	-0.125944	-0.714314	0.150805	-0.430856	0.731941	-0.093499	-0.657947	-0.150418	0	0
22931	9.894778	0.348143	1.024299	-0.223647	0.044273	-0.147816	-0.714163	0.151967	-0.432419	0.731776	-0.094128	-0.657431	-0.153063	0	0
22932	9.957443	0.574020	0.956337	-0.238104	0.071613	-0.146070	-0.714157	0.150195	-0.432411	0.731775	-0.094821	-0.656676	-0.155856	0	0
22933	10.092634	0.828995	0.950333	-0.207135	0.080427	-0.145938	-0.713870	0.149595	-0.432696	0.731854	-0.095284	-0.655909	-0.158410	0	0
22934	10.228038	0.858424	1.095980	-0.162990	0.087338	-0.103710	-0.712582	0.151021	-0.434987	0.732083	-0.095682	-0.655107	-0.160417	0	0
22935	10.199169	0.695226	1.190090	-0.137376	0.085317	-0.101936	-0.713147	0.150590	-0.434976	0.732322	-0.095915	-0.654368	-0.162195	0	0
22936	10.044315	0.753311	1.205600	-0.180991	0.085708	-0.075705	-0.712303	0.149697	-0.433996	0.732564	-0.096626	-0.653516	-0.164107	0	0
22937	9.874762	0.994743	1.290791	-0.219394	0.095129	-0.077511	-0.711599	0.152775	-0.434869	0.732820	-0.097600	-0.652541	-0.166252	0	0
22938	9.855064	1.336996	1.360380	-0.297923	0.119383	-0.082911	-0.711302	0.152311	-0.436286	0.733144	-0.099066	-0.651245	-0.169014	0	0
22939	9.806485	1.532711	1.485597	-0.263186	0.119128	-0.059967	-0.712433	0.154980	-0.437411	0.733531	-0.100427	-0.649991	-0.171342	0	0
22940	9.550126	1.511557	1.513934	-0.267098	0.095592	-0.070491	-0.711583	0.154519	-0.437423	0.733737	-0.101787	-0.648898	-0.173785	0	0
22941	9.375796	1.713178	1.341936	-0.261475	0.126411	-0.080999	-0.709183	0.156536	-0.437613	0.734124	-0.102975	-0.647601	-0.176270	0	0
22942	9.573881	1.963014	1.289796	-0.315400	0.105926	-0.163520	-0.708326	0.157980	-0.439047	0.734166	-0.104072	-0.646428	-0.179720	0	0
22943	9.539933	2.040664	1.400577	-0.318990	0.097813	-0.138931	-0.707616	0.158550	-0.439627	0.734189	-0.105344	-0.645281	-0.182978	0	0
22944	9.731308	1.723529	1.586969	-0.268328	0.010272	-0.112448	-0.709451	0.159464	-0.440450	0.733741	-0.106588	-0.644828	-0.185634	0	0
22945	9.666147	1.574697	1.654886	-0.321840	-0.054624	-0.121308	-0.710044	0.159952	-0.437330	0.732794	-0.108264	-0.644759	-0.188622	0	0
22946	9.492052	1.540389	1.485483	-0.364677	-0.085102	-0.091545	-0.709222	0.161293	-0.434662	0.731649	-0.110522	-0.644787	-0.191638	0	0
22947	9.414533	1.674648	1.351302	-0.381654	-0.056818	-0.074037	-0.710938	0.165028	-0.433801	0.730691	-0.112934	-0.644548	-0.194664	0	0
22948	9.438814	1.587443	1.252621	-0.353305	-0.052528	-0.081014	-0.711801	0.165504	-0.432375	0.729767	-0.115110	-0.644329	-0.197558	0	0
22949	9.441388	1.442331	1.122890	-0.319017	-0.011076	-0.075754	-0.712411	0.168514	-0.428134	0.729153	-0.116954	-0.643863	-0.200245	0	0
22950	9.569559	1.461376	1.117129	-0.278653	0.011266	-0.072167	-0.711002	0.171140	-0.428452	0.728726	-0.118518	-0.643302	-0.202667	0	0
22951	9.695178	1.610603	1.144941	-0.231051	0.011789	-0.043931	-0.713129	0.171042	-0.427851	0.728414	-0.119873	-0.642797	-0.204584	0	0
22952	9.753155	1.664526	1.351240	-0.196392	0.009702	-0.033304	-0.712155	0.172513	-0.426459	0.728148	-0.121082	-0.642362	-0.206181	0	0
22953	9.690303	1.617293	1.515228	-0.179839	0.016845	-0.023639	-0.711886	0.174290	-0.425481	0.727966	-0.122176	-0.641893	-0.207632	0	0
22954	9.593568	1.616794	1.388509	-0.113824	0.052601	-0.031425	-0.711880	0.174871	-0.426332	0.728075	-0.122706	-0.641310	-0.208737	0	0
22955	9.554887	1.611321	1.246945	-0.073029	0.079507	0.011638	-0.711028	0.173966	-0.426483	0.728497	-0.123112	-0.640561	-0.209326	0	0
22956	9.615497	1.471375	1.203339	-0.061977	0.077589	0.016022	-0.709617	0.176002	-0.426798	0.728928	-0.123514	-0.639844	-0.209782	0	0
22957	9.584098	1.437109	1.083383	-0.083830	0.092276	0.000148	-0.709758	0.177327	-0.427367	0.729392	-0.123894	-0.638991	-0.210543	0	0
22958	9.632475	1.427771	1.155165	-0.071102	0.092168	-0.003334	-0.709611	0.178789	-0.428508	0.729861	-0.124210	-0.638171	-0.211216	0	0
22959	9.603416	1.466068	1.102453	-0.056601	0.079347	-0.002395	-0.708610	0.177578	-0.429368	0.730269	-0.124398	-0.637471	-0.211807	0	0
22960	9.598504	1.547568	1.030294	-0.040625	0.117337	0.016044	-0.707326	0.177832	-0.430804	0.730977	-0.124557	-0.636507	-0.212172	0	0
22961	9.627497	1.572037	1.116616	-0.012256	0.127997	0.018736	-0.705343	0.180731	-0.432122	0.731792	-0.124448	-0.635518	-0.212390	0	0
22962	9.608031	1.678557	1.227267	-0.019444	0.135336	0.035407	-0.705197	0.181016	-0.432833	0.732679	-0.124539	-0.634440	-0.212502	0	0
22963	9.540406	1.591379	1.107619	0.021238	0.160422	0.061776	-0.704049	0.182150	-0.435120	0.733830	-0.124384	-0.633228	-0.212236	0	0
22964	9.501764	1.540514	1.035815	0.078335	0.194444	0.081162	-0.700768	0.182931	-0.438713	0.735306	-0.123919	-0.631864	-0.211463	0	0
22965	9.451021	1.490152	1.060270	0.109454	0.181500	0.102300	-0.699892	0.181408	-0.441409	0.736779	-0.123322	-0.630629	-0.210368	0	0
22966	9.513838	1.557531	1.071777	0.122546	0.192293	0.134805	-0.698471	0.182695	-0.442710	0.738401	-0.122874	-0.629301	-0.208915	0	0
22967	9.661509	1.404465	1.316058	0.191845	0.140921	0.181508	-0.694749	0.183006	-0.448006	0.739875	-0.122247	-0.628434	-0.206667	0	0
22968	9.806915	1.088126	1.647041	0.251664	0.066020	0.202727	-0.692756	0.183538	-0.449739	0.740991	-0.121530	-0.628213	-0.203741	0	0
22969	9.618598	0.714926	2.064659	0.181441	-0.032290	0.192046	-0.693050	0.185911	-0.449320	0.741374	-0.121399	-0.628585	-0.201267	0	0
22970	9.333439	0.478973	1.980381	0.169887	-0.103873	0.172737	-0.692490	0.185907	-0.448622	0.741250	-0.121444	-0.629485	-0.198868	0	0
22971	9.023991	0.357867	1.747123	0.120289	-0.123430	0.135751	-0.693624	0.186079	-0.448462	0.740864	-0.121596	-0.630471	-0.197081	0	0
22972	8.951405	0.409437	1.449482	0.100902	-0.155039	0.134008	-0.694362	0.188193	-0.445489	0.740250	-0.122008	-0.631654	-0.195340	0	0
22973	9.483690	0.234926	1.371204	0.152964	-0.194540	0.172772	-0.695519	0.190601	-0.443359	0.739518	-0.122296	-0.633180	-0.192979	0	0
22974	10.030689	-0.169047	1.627197	0.133168	-0.254342	0.149896	-0.697800	0.191846	-0.441771	0.738334	-0.122760	-0.635131	-0.190793	0	0
22975	10.500236	-0.519828	1.905351	0.041531	-0.329906	0.068084	-0.700530	0.192102	-0.436777	0.736390	-0.123475	-0.637561	-0.189733	0	0
22976	10.592123	-0.496035	1.875809	-0.036723	-0.285724	0.052931	-0.702706	0.195890	-0.431807	0.734599	-0.124636	-0.639527	-0.189304	0	0
22977	10.538645	-0.219536	1.787017	-0.046007	-0.234849	-0.006760	-0.704701	0.194037	-0.429361	0.732999	-0.125345	-0.641176	-0.189459	0	0
22978	10.543122	0.139268	1.803522	-0.037370	-0.216784	-0.062836	-0.706720	0.194273	-0.424803	0.731419	-0.125635	-0.642771	-0.189964	0	0
22979	10.518699	0.386676	1.683285	0.011872	-0.199041	-0.076717	-0.708740	0.195247	-0.420389	0.729982	-0.125407	-0.644349	-0.190300	0	0
22980	10.427046	0.120156	1.799577	0.076783	-0.177798	-0.100357	-0.712425	0.192389	-0.418478	0.728717	-0.124550	-0.645917	-0.190395	0	0
22981	10.165934	0.037462	1.558721	0.045838	-0.090409	-0.087405	-0.712433	0.190927	-0.417057	0.727997	-0.123802	-0.646775	-0.190720	0	0
22982	9.972344	0.129492	1.610550	0.012467	0.055091	-0.075372	-0.713267	0.189161	-0.418167	0.728203	-0.123129	-0.646491	-0.191336	0	0
22983	9.720688	0.259073	1.453602	0.016249	0.059627	-0.064811	-0.712703	0.186946	-0.417035	0.728458	-0.122460	-0.646172	-0.191869	0	0
22984	9.546551	0.261218	1.351489	0.029569	0.098561	-0.045526	-0.711550	0.187044	-0.419600	0.729021	-0.121773	-0.645565	-0.192211	0	0
22985	9.449938	0.126587	1.361922	0.047979	0.081189	-0.017416	-0.711246	0.186275	-0.421865	0.729544	-0.121144	-0.645092	-0.192215	0	0
22986	9.358117	0.037681	1.369878	0.031493	0.078605	-0.028008	-0.710396	0.186698	-0.422164	0.730012	-0.120595	-0.644611	-0.192394	0	0
22987	9.261369	0.037898	1.385010	0.009546	0.073352	-0.028058	-0.710374	0.185934	-0.424566	0.730416	-0.120199	-0.644134	-0.192708	0	0
22988	9.367757	0.075969	1.326499	0.015332	0.084193	0.000038	-0.710100	0.187117	-0.423868	0.730953	-0.119941	-0.643547	-0.192795	0	0
22989	9.416021	0.172939	1.472728	-0.015972	0.092609	-0.029861	-0.708797	0.184993	-0.426709	0.731445	-0.119689	-0.642882	-0.193303	0	0
22990	9.367598	0.221296	1.499489	-0.020704	0.086299	-0.040385	-0.708797	0.184993	-0.426709	0.731874	-0.119427	-0.642257	-0.193917	0	0
22991	9.362732	0.259266	1.388897	-0.025211	0.104474	-0.054448	-0.707080	0.184786	-0.428999	0.732381	-0.119066	-0.641516	-0.194674	0	0
22992	9.396595	0.240901	1.576197	-0.068996	0.121170	-0.062480	-0.704950	0.183998	-0.429597	0.732930	-0.118950	-0.640566	-0.195803	0	0
22993	9.394144	0.283610	1.451159	-0.083818	0.114924	-0.084433	-0.707052	0.184458	-0.432110	0.733373	-0.118811	-0.639668	-0.197163	0	0
22994	9.512670	0.273731	1.435875	-0.069105	0.139284	-0.096713	-0.704775	0.182922	-0.433273	0.733965	-0.118442	-0.638622	-0.198567	0	0
22995	9.623918	0.269648	1.612981	-0.087642	0.114024	-0.096726	-0.704208	0.182763	-0.433281	0.734368	-0.118259	-0.637734	-0.200035	0	0
22996	9.568286	0.274388	1.582129	-0.083962	0.135767	-0.117806	-0.702496	0.181975	-0.434720	0.734872	-0.117874	-0.636703	-0.201688	0	0
22997	9.490917	0.254745	1.484135	-0.091079	0.146720	-0.112578	-0.704029	0.181683	-0.437381	0.735441	-0.117555	-0.635583	-0.203325	0	0
22998	9.452217	0.259400	1.441137	-0.083766	0.152104	-0.118709	-0.702878	0.180165	-0.439091	0.736041	-0.117128	-0.634429	-0.205000	0	0
22999	9.471581	0.242615	1.460244	-0.083845	0.150285	-0.126609	-0.701591	0.178062	-0.439952	0.736605	-0.116664	-0.633310	-0.206690	0	0
23000	9.507890	0.215981	1.440766	-0.094731	0.143115	-0.112590	-0.700577	0.178453	-0.442940	0.737141	-0.116374	-0.632186	-0.208377	0	0
23001	9.512748	0.192117	1.484027	-0.091147	0.150339	-0.128393	-0.699860	0.177102	-0.443654	0.737685	-0.115961	-0.631050	-0.210118	0	0
23002	9.425641	0.221476	1.551958	-0.102520	0.121400	-0.145931	-0.698995	0.177359	-0.445649	0.737996	-0.115565	-0.630103	-0.212076	0	0
23003	9.326427	0.272061	1.528599	-0.100942	0.108687	-0.161697	-0.698993	0.177356	-0.445932	0.738188	-0.115109	-0.629288	-0.214068	0	0
23004	9.217586	0.279106	1.462070	-0.121329	0.092517	-0.185419	-0.699819	0.174697	-0.447604	0.738205	-0.114661	-0.628553	-0.216398	0	0
23005	9.198199	0.326704	1.346768	-0.132588	0.079891	-0.210865	-0.699809	0.172036	-0.447876	0.738063	-0.114198	-0.627934	-0.218909	0	0
23006	9.478699	0.393601	1.325430	-0.148359	0.063652	-0.217875	-0.699802	0.172027	-0.448725	0.737787	-0.113806	-0.627382	-0.221609	0	0
23007	9.778541	0.442665	1.592477	-0.154002	-0.000771	-0.265176	-0.699519	0.169668	-0.447870	0.736981	-0.113345	-0.627366	-0.224553	0	0
23008	9.667102	0.607490	1.780689	-0.187532	-0.054918	-0.273928	-0.701222	0.168533	-0.446706	0.735778	-0.113151	-0.627652	-0.227772	0	0
23009	9.831261	0.954182	1.351249	-0.148836	-0.028939	-0.249194	-0.702916	0.166356	-0.446386	0.734821	-0.112817	-0.627828	-0.230524	0	0
23010	10.048559	1.332087	1.397438	-0.146937	0.002799	-0.245619	-0.704046	0.162996	-0.445221	0.734078	-0.112363	-0.627740	-0.233337	0	0
23011	10.203097	1.559878	1.735124	-0.093863	-0.002140	-0.195410	-0.704760	0.162282	-0.444216	0.733465	-0.111900	-0.627778	-0.235376	0	0
23012	10.111286	1.452269	1.853692	-0.015233	-0.024533	-0.159246	-0.704747	0.159325	-0.444628	0.732892	-0.111086	-0.628095	-0.236696	0	0
23013	10.019476	1.349123	1.902532	0.029191	0.011424	-0.128503	-0.705594	0.158604	-0.444611	0.732655	-0.110106	-0.628246	-0.237487	0	0
23014	9.825989	1.330878	2.048216	0.052243	-0.010488	-0.074903	-0.706025	0.155827	-0.442753	0.732442	-0.109296	-0.628524	-0.237783	0	0
23015	9.680764	1.427905	2.150177	0.041969	-0.062994	-0.039741	-0.707866	0.156601	-0.442868	0.731962	-0.108953	-0.629150	-0.237763	0	0
23016	9.627301	1.683040	2.121508	0.023784	-0.099100	0.021754	-0.708294	0.155733	-0.442008	0.731389	-0.109170	-0.629903	-0.237432	0	0
23017	9.644094	1.817983	2.150127	0.055486	-0.100272	0.002560	-0.708025	0.155891	-0.440458	0.730789	-0.109076	-0.630784	-0.236982	0	0
23018	9.680382	1.808445	2.178721	0.071020	-0.095866	0.000834	-0.710016	0.156240	-0.439295	0.730235	-0.108812	-0.631646	-0.236515	0	0
23019	9.665902	1.788478	2.034587	0.072347	-0.126754	-0.034227	-0.711448	0.154378	-0.436576	0.729399	-0.108417	-0.632796	-0.236205	0	0
23020	9.535254	1.836314	1.934524	0.080320	-0.130452	-0.062275	-0.712158	0.153514	-0.435853	0.728485	-0.107767	-0.633998	-0.236099	0	0
23021	9.486768	1.970045	1.703960	0.063066	-0.133936	-0.048233	-0.714159	0.153580	-0.433416	0.727557	-0.107359	-0.635188	-0.235948	0	0
23022	9.472149	2.089668	1.550096	0.057986	-0.093059	-0.041245	-0.715016	0.152284	-0.431982	0.726901	-0.106920	-0.636039	-0.235875	0	0
23023	9.559156	2.147732	1.631158	0.030512	-0.082861	-0.055349	-0.717423	0.150864	-0.431229	0.726245	-0.106574	-0.636784	-0.236043	0	0
23024	9.622112	2.068662	1.724529	0.044586	-0.067541	-0.025518	-0.719284	0.152989	-0.429369	0.725771	-0.106276	-0.637400	-0.235972	0	0
23025	9.680278	1.957404	1.640045	0.051306	-0.063061	0.000794	-0.720419	0.150074	-0.427923	0.725395	-0.106082	-0.637987	-0.235627	0	0
23026	9.653806	1.820455	1.688436	0.035129	-0.052032	0.012990	-0.717599	0.150911	-0.427125	0.725105	-0.106050	-0.638429	-0.235341	0	0
23027	9.707077	1.748817	1.820339	-0.001712	-0.009975	0.040910	-0.719167	0.151987	-0.426113	0.725106	-0.106367	-0.638461	-0.235105	0	0
23028	9.557068	1.811018	1.698767	-0.013341	0.011914	0.044378	-0.719588	0.151845	-0.426389	0.725244	-0.106741	-0.638291	-0.234973	0	0
23029	9.511173	1.753147	1.667894	-0.007531	0.026396	0.064541	-0.720146	0.152288	-0.427513	0.725527	-0.107160	-0.638019	-0.234646	0	0
23030	9.566877	1.667083	1.804600	-0.031454	0.012068	0.056581	-0.718463	0.154478	-0.426560	0.725675	-0.107744	-0.637791	-0.234542	0	0
23031	9.535371	1.734323	1.761499	-0.033594	-0.000626	0.033793	-0.719036	0.156999	-0.426703	0.725686	-0.108214	-0.637685	-0.234580	0	0
23032	9.496577	1.839707	1.641483	0.003051	0.044433	0.004014	-0.719740	0.155832	-0.426686	0.725953	-0.108137	-0.637359	-0.234673	0	0
23033	9.511064	1.859334	1.718298	0.016027	0.086065	-0.011801	-0.718745	0.156689	-0.427555	0.726464	-0.107747	-0.636788	-0.234825	0	0
23034	9.332127	1.798023	1.921613	0.010338	0.102455	-0.053985	-0.718870	0.158436	-0.430107	0.726969	-0.107117	-0.636119	-0.235361	0	0
23035	9.199121	1.792508	1.744674	0.061454	0.099316	-0.059126	-0.717580	0.155742	-0.431106	0.727501	-0.106056	-0.635605	-0.235587	0	0
23036	9.196712	1.782857	1.739891	0.088711	0.085480	-0.060800	-0.716289	0.153927	-0.432675	0.727968	-0.104842	-0.635251	-0.235644	0	0
23037	9.157992	1.811368	1.653597	0.066753	0.091098	-0.074893	-0.716268	0.152724	-0.434651	0.728414	-0.103657	-0.634821	-0.235946	0	0
23038	9.186956	1.873800	1.629292	0.061271	0.102026	-0.083678	-0.715131	0.152254	-0.435092	0.728898	-0.102464	-0.634303	-0.236367	0	0
23039	9.220785	1.902859	1.672298	0.083476	0.121817	-0.064337	-0.714535	0.148820	-0.437491	0.729578	-0.101144	-0.633674	-0.236522	0	0
23040	9.237705	1.912513	1.681784	0.090624	0.101795	-0.060781	-0.715080	0.149100	-0.440030	0.730143	-0.099877	-0.633201	-0.236583	0	0
23041	9.240107	1.936196	1.604810	0.101656	0.098076	-0.048456	-0.713518	0.146413	-0.439761	0.730726	-0.098577	-0.632769	-0.236486	0	0
23042	9.283549	2.036812	1.517858	0.096287	0.090866	-0.023860	-0.712793	0.146376	-0.441894	0.731312	-0.097527	-0.632351	-0.236228	0	0
23043	9.360907	2.070743	1.584584	0.088909	0.069153	-0.004533	-0.711919	0.146326	-0.444879	0.731801	-0.096659	-0.632054	-0.235866	0	0
23044	9.314915	2.104735	1.628169	0.069106	0.091110	0.009438	-0.711612	0.143643	-0.446711	0.732441	-0.096012	-0.631536	-0.235530	0	0
23045	9.298066	2.027403	1.565844	0.089648	0.092775	0.056854	-0.710195	0.143905	-0.447160	0.733222	-0.095466	-0.631006	-0.234741	0	0
23046	9.177173	1.989014	1.557142	0.056785	0.080356	0.065553	-0.710615	0.145673	-0.448292	0.733911	-0.095293	-0.630482	-0.234065	0	0
23047	9.092505	2.012657	1.447145	0.067904	0.081184	0.081380	-0.708904	0.147092	-0.450448	0.734653	-0.095083	-0.629960	-0.233225	0	0
23048	9.375401	2.112626	1.300741	0.073462	0.076574	0.100744	-0.707630	0.146625	-0.450325	0.735416	-0.095013	-0.629468	-0.232176	0	0
23049	9.893035	2.032340	1.761047	0.131422	-0.007399	0.151876	-0.708475	0.149579	-0.451880	0.735821	-0.094981	-0.629676	-0.230336	0	0
23050	10.043390	1.600758	2.157004	0.108159	-0.087065	0.171117	-0.709043	0.150623	-0.452017	0.735744	-0.095478	-0.630397	-0.228395	0	0
23051	9.913028	1.341701	2.309636	0.032188	-0.122726	0.170908	-0.708498	0.153579	-0.450624	0.735366	-0.096560	-0.631202	-0.226929	0	0
23052	9.206969	1.172900	2.052867	-0.072319	-0.135453	0.100409	-0.711065	0.156451	-0.449321	0.734644	-0.098048	-0.631932	-0.226600	0	0
23053	8.655309	1.419333	1.587866	-0.162499	-0.090219	0.066842	-0.711374	0.158256	-0.446778	0.734041	-0.099831	-0.632152	-0.227158	0	0
23054	8.867791	1.802831	1.309511	-0.165201	-0.070259	0.066920	-0.712258	0.162435	-0.444236	0.733558	-0.101642	-0.632221	-0.227725	0	0
23055	9.574177	1.628285	1.751685	-0.018766	-0.115028	0.176115	-0.711122	0.162701	-0.444821	0.733188	-0.103114	-0.632834	-0.226548	0	0
23056	10.518197	0.830776	2.380163	0.108098	-0.248652	0.188693	-0.713428	0.166185	-0.440979	0.732126	-0.104091	-0.634701	-0.224303	0	0
23057	10.959021	0.185903	2.577022	0.060492	-0.358998	0.260529	-0.714603	0.169499	-0.437014	0.730465	-0.106075	-0.637182	-0.221741	0	0
23058	10.661943	-0.205340	2.250127	-0.072323	-0.298038	0.210888	-0.717498	0.174052	-0.430904	0.728925	-0.108627	-0.638966	-0.220433	0	0
23059	10.281836	0.193617	2.002536	-0.201849	-0.217106	0.147384	-0.719661	0.176942	-0.427062	0.727616	-0.111503	-0.639938	-0.220503	0	0
23060	9.754002	0.771560	1.876091	-0.224600	-0.231395	0.084295	-0.722390	0.179402	-0.423067	0.726040	-0.114206	-0.641024	-0.221157	0	0
23061	9.502121	1.140975	1.536225	-0.116474	-0.186882	0.095996	-0.722567	0.183422	-0.420253	0.724896	-0.116067	-0.642010	-0.221082	0	0
23062	9.468619	0.789025	1.438182	-0.003232	-0.066190	0.172370	-0.722877	0.185962	-0.417995	0.724818	-0.117372	-0.642276	-0.219876	0	0
23063	9.730251	0.351686	1.679457	0.116249	0.033516	0.151358	-0.722449	0.188744	-0.419429	0.725477	-0.117421	-0.642109	-0.218155	0	0
23064	9.885206	0.201533	1.548617	0.141275	0.003312	0.105795	-0.721172	0.190036	-0.420446	0.725862	-0.117103	-0.642261	-0.216591	0	0
23065	10.015642	0.379170	1.482604	0.139057	0.003300	0.068106	-0.723300	0.190970	-0.419990	0.726168	-0.116528	-0.642460	-0.215282	0	0
23066	10.107321	0.596490	1.635630	0.116962	-0.016468	0.086562	-0.723016	0.191257	-0.420279	0.726350	-0.116314	-0.642722	-0.213999	0	0
23067	9.788069	0.600846	1.452831	0.131125	0.039698	0.074231	-0.721451	0.191508	-0.421438	0.726890	-0.115763	-0.642631	-0.212732	0	0
23068	9.652602	0.634098	1.323963	0.166994	0.069358	0.071653	-0.722142	0.190914	-0.423121	0.727647	-0.114904	-0.642390	-0.211332	0	0
23069	9.536501	0.634537	1.377705	0.183330	0.064700	0.065550	-0.720719	0.191168	-0.424277	0.728385	-0.113869	-0.642235	-0.209816	0	0
23070	9.461624	0.533483	1.368717	0.172831	0.090210	0.086525	-0.719572	0.190244	-0.425706	0.729307	-0.113024	-0.641832	-0.208299	0	0
23071	9.502791	0.480625	1.402119	0.127437	0.101475	0.103063	-0.718576	0.191393	-0.426859	0.730290	-0.112566	-0.641246	-0.206903	0	0
23072	9.546299	0.509451	1.401778	0.101499	0.087150	0.074069	-0.718965	0.192533	-0.431525	0.731079	-0.112175	-0.640726	-0.205939	0	0
23073	9.623636	0.567214	1.420400	0.068573	0.092855	0.065224	-0.716273	0.193650	-0.432423	0.731858	-0.111928	-0.640123	-0.205181	0	0
23074	9.618820	0.541030	1.478159	0.036604	0.123957	0.029997	-0.714713	0.194495	-0.433301	0.732714	-0.111661	-0.639246	-0.205005	0	0
23075	9.541566	0.403599	1.416324	0.043071	0.135694	0.015043	-0.714841	0.194187	-0.434712	0.733633	-0.111197	-0.638331	-0.204819	0	0
23076	9.401273	0.413510	1.431767	0.036557	0.134850	0.000108	-0.712977	0.194853	-0.437999	0.734497	-0.110711	-0.637406	-0.204868	0	0
23077	9.323878	0.422528	1.288069	0.011837	0.125977	-0.005202	-0.713963	0.195162	-0.438550	0.735274	-0.110375	-0.636522	-0.205012	0	0
23078	9.326238	0.480378	1.302430	-0.041510	0.113698	-0.037769	-0.712538	0.195414	-0.439989	0.735836	-0.110264	-0.635632	-0.205812	0	0
23079	9.289915	0.521482	1.326705	-0.066396	0.092128	-0.041302	-0.711109	0.195220	-0.441567	0.736235	-0.110349	-0.634875	-0.206676	0	0
23080	9.297282	0.408437	1.350786	-0.076696	0.060446	-0.045702	-0.711097	0.195351	-0.443124	0.736407	-0.110537	-0.634315	-0.207678	0	0
23081	9.287699	0.316965	1.350930	-0.084369	0.026924	-0.061497	-0.709827	0.195477	-0.442721	0.736327	-0.110769	-0.634024	-0.208725	0	0
23082	9.258731	0.268372	1.255011	-0.051764	-0.004203	-0.066655	-0.712100	0.196271	-0.441838	0.736071	-0.110778	-0.634014	-0.209654	0	0
23083	9.285420	0.186330	1.226032	-0.088774	-0.047475	-0.087768	-0.711541	0.195238	-0.440711	0.735455	-0.111042	-0.634292	-0.210830	0	0
23084	9.125897	0.075941	1.251330	-0.111822	-0.059985	-0.110657	-0.714369	0.194705	-0.440663	0.734689	-0.111314	-0.634615	-0.212381	0	0
23085	9.091956	0.171396	1.073585	-0.119349	-0.073545	-0.124671	-0.715936	0.194457	-0.439222	0.733789	-0.111635	-0.635061	-0.213982	0	0
23086	9.353020	0.334054	0.939310	-0.138884	-0.087039	-0.146586	-0.715818	0.195220	-0.436681	0.732738	-0.111934	-0.635560	-0.215937	0	0
23087	9.652751	0.489341	1.263974	-0.212926	-0.133653	-0.196681	-0.718108	0.195300	-0.433532	0.731186	-0.112620	-0.636322	-0.218581	0	0
23088	9.570297	0.685870	1.540906	-0.260206	-0.177709	-0.217757	-0.720522	0.192860	-0.431501	0.729256	-0.113542	-0.637289	-0.221713	0	0
23089	9.739346	0.970541	1.226885	-0.142786	-0.138752	-0.178830	-0.723668	0.193554	-0.427775	0.727773	-0.113842	-0.638212	-0.223767	0	0
23090	10.014764	1.280706	1.224620	-0.154749	-0.134135	-0.172634	-0.724821	0.192134	-0.424638	0.726325	-0.114187	-0.639032	-0.225948	0	0
23091	10.246670	1.535046	1.597783	-0.087177	-0.160971	-0.108312	-0.726249	0.191003	-0.422630	0.724913	-0.114579	-0.640153	-0.227107	0	0
23092	10.205611	1.463608	1.742397	-0.008784	-0.191541	-0.088802	-0.730099	0.190678	-0.418888	0.723446	-0.114529	-0.641617	-0.227676	0	0
23093	10.135529	1.405919	1.740552	0.079367	-0.168648	-0.053536	-0.732798	0.188541	-0.416712	0.722295	-0.114077	-0.643103	-0.227365	0	0
23094	10.096663	1.574469	1.733486	0.123203	-0.190759	-0.017381	-0.732396	0.187678	-0.413745	0.721141	-0.113528	-0.644775	-0.226569	0	0
23095	9.951224	1.892531	1.743906	0.098588	-0.206844	0.022145	-0.734957	0.188337	-0.412150	0.719932	-0.113501	-0.646485	-0.225550	0	0
23096	10.038033	2.132205	2.031588	0.117325	-0.279555	0.073239	-0.736840	0.187400	-0.406598	0.718391	-0.113784	-0.648670	-0.224040	0	0
23097	9.883298	2.113156	1.551882	0.140325	-0.210768	0.113573	-0.739131	0.190277	-0.404310	0.717403	-0.114041	-0.650384	-0.222099	0	0
23098	9.960797	1.975489	1.964961	0.136643	-0.116399	0.016870	-0.741823	0.189895	-0.403699	0.716805	-0.113466	-0.651495	-0.221065	0	0
23099	9.702011	1.991174	1.659093	0.070089	-0.112214	0.008810	-0.744243	0.187022	-0.400817	0.716143	-0.113311	-0.652456	-0.220456	0	0
23100	9.595538	2.051024	1.561248	0.042187	-0.086558	0.028907	-0.742838	0.187300	-0.399710	0.715658	-0.113422	-0.653129	-0.219981	0	0
23101	9.448160	1.908167	1.358078	0.024104	-0.075524	0.020038	-0.743979	0.187923	-0.398845	0.715208	-0.113576	-0.653708	-0.219644	0	0
23102	9.496519	1.942971	1.112462	0.016429	-0.033729	0.035777	-0.744133	0.190442	-0.398288	0.715045	-0.113825	-0.653934	-0.219375	0	0
23103	9.718886	2.078337	1.283834	0.001108	-0.020896	0.063843	-0.744709	0.190466	-0.397147	0.715023	-0.114299	-0.654019	-0.218947	0	0
23104	9.798721	2.040764	1.494856	-0.031751	-0.009738	0.058473	-0.744436	0.190620	-0.396021	0.715015	-0.114975	-0.653943	-0.218844	0	0
23105	9.772227	1.930032	1.490332	-0.062461	0.015924	0.063603	-0.745852	0.193298	-0.396858	0.715162	-0.115809	-0.653621	-0.218887	0	0
23106	9.806170	1.857197	1.379547	-0.058402	0.060340	0.058275	-0.745290	0.195939	-0.397303	0.715573	-0.116540	-0.652982	-0.219061	0	0
23107	9.757848	1.808948	1.346280	-0.085770	0.074170	0.040628	-0.744015	0.196499	-0.397750	0.716023	-0.117254	-0.652215	-0.219497	0	0
23108	9.699852	1.751605	1.416474	-0.123912	0.083572	0.052792	-0.742747	0.198391	-0.397921	0.716501	-0.118350	-0.651272	-0.220147	0	0
23109	9.588674	1.676796	1.350028	-0.112892	0.099814	0.035225	-0.744148	0.201345	-0.400598	0.717071	-0.119157	-0.650264	-0.220834	0	0
23110	9.506577	1.535079	1.391615	-0.079828	0.108627	0.042274	-0.742730	0.201900	-0.401190	0.717737	-0.119815	-0.649248	-0.221303	0	0
23111	9.414746	1.453565	1.433225	-0.057688	0.139305	0.033487	-0.741157	0.203759	-0.403911	0.718624	-0.120121	-0.648075	-0.221696	0	0
23112	9.385643	1.526259	1.517528	-0.017670	0.142610	0.019553	-0.740008	0.202832	-0.405623	0.719535	-0.120102	-0.646978	-0.221957	0	0
23113	9.341975	1.660953	1.479269	0.004049	0.117036	0.030202	-0.739722	0.204881	-0.406768	0.720343	-0.119984	-0.646101	-0.221953	0	0
23114	9.387840	1.756848	1.411536	0.026412	0.151341	0.053932	-0.737153	0.205683	-0.409784	0.721434	-0.119855	-0.644995	-0.221696	0	0
23115	9.370937	1.723482	1.474198	0.042923	0.164820	0.049556	-0.736562	0.206375	-0.413050	0.722638	-0.119467	-0.643832	-0.221366	0	0
23116	9.356409	1.738046	1.493526	0.081178	0.158156	0.047904	-0.734723	0.207956	-0.413653	0.723823	-0.118882	-0.642802	-0.220802	0	0
23117	9.395084	1.771137	1.382620	0.106960	0.156134	0.076062	-0.734834	0.207038	-0.416900	0.725102	-0.118212	-0.641805	-0.219863	0	0
23118	9.409592	1.775906	1.377702	0.112582	0.163350	0.086598	-0.731575	0.209317	-0.418520	0.726441	-0.117625	-0.640758	-0.218809	0	0
23119	9.356411	1.747009	1.361284	0.103731	0.146209	0.135733	-0.730812	0.208497	-0.424752	0.727777	-0.117373	-0.639750	-0.217450	0	0
23120	9.344303	1.763771	1.339721	0.136615	0.132336	0.153385	-0.730230	0.210670	-0.427600	0.729089	-0.117092	-0.638898	-0.215705	0	0
23121	9.351542	1.785161	1.286757	0.129310	0.123323	0.162162	-0.728240	0.212677	-0.429480	0.730359	-0.116864	-0.638073	-0.213967	0	0
23122	9.269288	1.811354	1.205591	0.103395	0.116263	0.123502	-0.726535	0.215428	-0.431359	0.731457	-0.116673	-0.637295	-0.212635	0	0
23123	9.317562	1.910041	1.214775	0.108970	0.107155	0.152513	-0.723963	0.214903	-0.434228	0.732573	-0.116556	-0.636550	-0.211084	0	0
23124	9.506218	1.907523	1.247059	0.134559	0.081533	0.186837	-0.721988	0.219281	-0.435269	0.733615	-0.116605	-0.636014	-0.209041	0	0
23125	9.566864	1.722342	1.304469	0.147348	0.075973	0.185074	-0.721545	0.218955	-0.437397	0.734639	-0.116471	-0.635533	-0.206974	0	0
23126	9.758055	1.608696	1.262292	0.153574	0.057741	0.178071	-0.721534	0.220559	-0.439243	0.735528	-0.116369	-0.635215	-0.204840	0	0
23127	9.927462	1.491481	1.460704	0.130390	-0.005591	0.202640	-0.720113	0.222287	-0.440688	0.736041	-0.116632	-0.635272	-0.202659	0	0
23128	9.729267	1.347808	1.558439	0.087960	-0.054228	0.192026	-0.718430	0.224771	-0.439878	0.736163	-0.117329	-0.635622	-0.200706	0	0
23129	9.555351	1.121635	1.535852	0.026085	-0.042822	0.186535	-0.718421	0.226378	-0.441582	0.736279	-0.118329	-0.635756	-0.199263	0	0
23130	9.357008	1.149923	1.359362	-0.016331	-0.073327	0.159274	-0.718863	0.229939	-0.440741	0.736087	-0.119621	-0.636073	-0.198189	0	0
23131	9.255540	1.043560	1.244786	-0.041549	-0.049523	0.163543	-0.719721	0.233498	-0.441026	0.736029	-0.120985	-0.636146	-0.197338	0	0
23132	9.584702	0.794140	1.531096	-0.012799	-0.098794	0.158352	-0.718044	0.236873	-0.439795	0.735673	-0.122296	-0.636653	-0.196217	0	0
23133	9.691184	0.724672	1.631353	-0.026061	-0.135909	0.139046	-0.717511	0.241315	-0.437560	0.735032	-0.123561	-0.637419	-0.195340	0	0
23134	9.836419	0.597535	1.765034	0.049880	-0.124745	0.147958	-0.720635	0.242865	-0.436666	0.734563	-0.124396	-0.638248	-0.193864	0	0
23135	10.097784	0.427472	2.013307	0.105038	-0.170598	0.134069	-0.721914	0.243192	-0.436081	0.733847	-0.124735	-0.639525	-0.192141	0	0
23136	10.426955	0.175257	2.222682	0.111845	-0.235116	0.137622	-0.721653	0.245567	-0.434398	0.732721	-0.125259	-0.641290	-0.190204	0	0
23137	10.369134	-0.055540	2.271378	0.056828	-0.250104	0.109367	-0.723957	0.248019	-0.430410	0.731379	-0.125950	-0.643080	-0.188865	0	0
23138	10.050078	-0.244031	2.040649	0.043033	-0.190077	0.120611	-0.726109	0.249277	-0.427269	0.730413	-0.126787	-0.644396	-0.187554	0	0
23139	9.818008	-0.336883	1.703420	0.085806	-0.152293	0.155742	-0.726409	0.252540	-0.426429	0.729815	-0.127390	-0.645461	-0.185801	0	0
23140	9.936599	-0.400408	1.553541	0.104899	-0.105265	0.200473	-0.726421	0.252555	-0.425015	0.729616	-0.128133	-0.646165	-0.183615	0	0
23141	10.110872	-0.544320	1.711066	0.108772	-0.088975	0.209203	-0.726713	0.255073	-0.424879	0.729546	-0.128808	-0.646737	-0.181390	0	0
23142	10.147215	-0.613780	1.792602	0.090563	-0.076127	0.200349	-0.726030	0.259208	-0.423494	0.729505	-0.129611	-0.647193	-0.179345	0	0
23143	10.089038	-0.481484	1.752047	0.097874	-0.036267	0.165245	-0.726034	0.261125	-0.423785	0.729676	-0.129998	-0.647413	-0.177567	0	0
23144	9.982542	-0.404381	1.733528	0.077603	-0.039725	0.148544	-0.725892	0.260974	-0.423787	0.729755	-0.130494	-0.647643	-0.176031	0	0
23145	9.803439	-0.288201	1.804465	0.062701	-0.039588	0.119571	-0.725904	0.265696	-0.424090	0.729774	-0.130855	-0.647882	-0.174802	0	0
23146	9.547013	-0.230645	1.686079	0.068429	-0.014201	0.119560	-0.724353	0.266406	-0.423835	0.729946	-0.131211	-0.647939	-0.173599	0	0
23147	9.498595	-0.168947	1.494041	0.050442	0.015888	0.116864	-0.725058	0.267152	-0.424393	0.730302	-0.131553	-0.647753	-0.172536	0	0
23148	9.532472	-0.183479	1.486593	0.018651	0.042455	0.107098	-0.724340	0.269184	-0.426394	0.730751	-0.132098	-0.647325	-0.171824	0	0
23149	9.522864	-0.255436	1.537211	-0.007846	0.051741	0.091207	-0.721791	0.270747	-0.427291	0.731216	-0.132643	-0.646809	-0.171368	0	0
23150	9.493917	-0.332435	1.537485	-0.038680	0.070144	0.091089	-0.722364	0.272386	-0.427006	0.731730	-0.133490	-0.646092	-0.171220	0	0
23151	9.435896	-0.356546	1.513886	-0.089536	0.094161	0.094439	-0.720507	0.275414	-0.430303	0.732363	-0.134587	-0.645121	-0.171318	0	0
23152	9.377877	-0.385398	1.504717	-0.122275	0.098068	0.102244	-0.720228	0.275413	-0.429883	0.732953	-0.136099	-0.644031	-0.171699	0	0
23153	9.344067	-0.440479	1.553094	-0.146238	0.081929	0.089029	-0.717834	0.280084	-0.430367	0.733416	-0.137604	-0.643056	-0.172178	0	0
23154	9.315091	-0.481753	1.476403	-0.184672	0.096745	0.055561	-0.717557	0.284205	-0.431096	0.733740	-0.139589	-0.641858	-0.173661	0	0
23155	9.358603	-0.457815	1.461640	-0.211515	0.093311	0.015142	-0.716569	0.286835	-0.431831	0.734050	-0.141084	-0.640783	-0.175109	0	0
23156	9.399715	-0.443940	1.360349	-0.200178	0.049641	-0.005829	-0.716015	0.287868	-0.430854	0.733798	-0.143356	-0.639871	-0.177635	0	0
23157	9.508527	-0.410687	1.301825	-0.200199	0.055068	-0.012843	-0.716024	0.290674	-0.430866	0.733819	-0.144662	-0.639130	-0.179153	0	0
23158	9.687558	-0.463725	1.339028	-0.196969	0.013275	-0.019809	-0.715894	0.292598	-0.430170	0.732899	-0.148283	-0.638174	-0.183315	0	0
23159	9.687607	-0.511949	1.324642	-0.208355	-0.012057	-0.049652	-0.715758	0.292455	-0.429464	0.732399	-0.149541	-0.637956	-0.185047	0	0
23160	9.648874	-0.473589	1.281617	-0.191773	-0.013995	-0.028539	-0.716616	0.293661	-0.428748	0.731722	-0.151560	-0.637565	-0.187409	0	0
23161	9.663383	-0.468893	1.262273	-0.208261	-0.008424	-0.041747	-0.717071	0.296209	-0.426064	0.731249	-0.152867	-0.637303	-0.189078	0	0
23162	9.617460	-0.493336	1.176075	-0.190056	-0.008579	-0.053117	-0.717934	0.297567	-0.424924	0.730664	-0.154328	-0.636995	-0.191182	0	0
23163	9.624731	-0.503293	1.113519	-0.180843	-0.001400	-0.053106	-0.718501	0.297874	-0.424916	0.730247	-0.155357	-0.636747	-0.192760	0	0
23164	9.673162	-0.570267	1.214199	-0.204612	-0.003930	-0.054932	-0.719079	0.298784	-0.423779	0.729735	-0.156642	-0.636436	-0.194677	0	0
23165	9.600524	-0.479388	1.072804	-0.171916	-0.005111	-0.074134	-0.719370	0.299094	-0.422927	0.729259	-0.157487	-0.636263	-0.196336	0	0
23166	9.610241	-0.518153	1.027083	-0.175405	0.014874	-0.079442	-0.718820	0.299985	-0.421384	0.728872	-0.158319	-0.635916	-0.198221	0	0
23167	9.612570	-0.440363	1.176067	-0.232575	0.002626	-0.126935	-0.719543	0.300755	-0.419819	0.728236	-0.159264	-0.635647	-0.200652	0	0
23168	9.590741	-0.364235	0.988632	-0.205882	0.027810	-0.128636	-0.721246	0.302120	-0.419656	0.727782	-0.159954	-0.635221	-0.203082	0	0
23169	9.636786	-0.446609	0.899405	-0.149747	0.054569	-0.109247	-0.719533	0.298830	-0.420236	0.727633	-0.160311	-0.634709	-0.204930	0	0
23170	9.842482	-0.557577	0.914823	-0.138590	0.056275	-0.089938	-0.721374	0.299753	-0.420351	0.727550	-0.160665	-0.634153	-0.206657	0	0
23171	9.852182	-0.599957	1.107127	-0.193642	0.027697	-0.090047	-0.722665	0.301714	-0.418924	0.727191	-0.161529	-0.633714	-0.208589	0	0
23172	9.462532	-0.353832	1.104965	-0.217528	0.031569	-0.102346	-0.722392	0.302309	-0.417941	0.726791	-0.162430	-0.633188	-0.210867	0	0
23173	9.498761	-0.287372	0.926731	-0.176915	0.060274	-0.079448	-0.722111	0.302894	-0.417948	0.726677	-0.163177	-0.632526	-0.212659	0	0
23174	9.759871	-0.177280	0.871840	-0.135266	0.043562	-0.095085	-0.723263	0.304707	-0.416239	0.726497	-0.163495	-0.632072	-0.214376	0	0
23175	10.093572	-0.119024	1.061695	-0.121204	-0.001954	-0.098480	-0.723406	0.305153	-0.416239	0.726033	-0.163856	-0.632011	-0.215846	0	0
23176	10.262853	-0.106486	1.209512	-0.090175	0.005041	-0.098410	-0.724539	0.304884	-0.415936	0.725675	-0.163900	-0.631937	-0.217230	0	0
23177	10.190205	-0.026419	1.310957	-0.096102	0.005084	-0.145796	-0.724545	0.302980	-0.414513	0.725189	-0.163769	-0.631956	-0.218890	0	0
23178	9.812629	0.229876	1.419294	-0.118428	-0.007390	-0.168600	-0.725690	0.302578	-0.412796	0.724548	-0.163600	-0.632022	-0.220939	0	0
23179	9.817225	0.475173	1.366167	-0.085504	-0.002203	-0.152669	-0.727671	0.301296	-0.412192	0.724014	-0.163361	-0.632123	-0.222570	0	0
23180	9.908920	0.677999	1.509587	-0.129685	-0.036314	-0.142149	-0.729786	0.299712	-0.412433	0.723225	-0.163501	-0.632326	-0.224447	0	0
23181	9.845963	0.734448	1.704747	-0.117235	-0.061806	-0.145588	-0.729379	0.298402	-0.409888	0.722274	-0.163661	-0.632771	-0.226134	0	0
23182	9.855786	0.578319	1.779334	-0.106623	-0.114525	-0.138515	-0.730103	0.298144	-0.407753	0.721029	-0.163837	-0.633579	-0.227714	0	0
23183	9.778320	0.659587	1.640387	-0.179867	-0.137515	-0.142150	-0.732968	0.298541	-0.403606	0.719497	-0.164634	-0.634413	-0.229651	0	0
23184	9.681422	0.820480	1.530367	-0.192375	-0.124686	-0.117585	-0.736801	0.298047	-0.401844	0.718084	-0.165583	-0.635056	-0.231606	0	0
23185	9.662053	0.848890	1.429507	-0.206854	-0.151773	-0.075453	-0.738819	0.297988	-0.397284	0.716562	-0.167022	-0.635810	-0.233214	0	0
23186	9.584786	0.730307	1.285912	-0.217098	-0.119006	-0.036937	-0.738700	0.298896	-0.395027	0.715322	-0.168644	-0.636211	-0.234753	0	0
23187	9.725081	0.733919	1.087735	-0.207196	-0.069187	-0.000111	-0.741140	0.301342	-0.391744	0.714491	-0.170364	-0.636239	-0.235963	0	0
23188	10.019921	0.969517	1.104623	-0.201693	-0.044757	-0.003570	-0.741585	0.302260	-0.389619	0.713818	-0.171917	-0.636081	-0.237294	0	0
23189	10.232606	1.119003	1.208735	-0.203522	-0.066515	0.035108	-0.742747	0.304381	-0.386780	0.713088	-0.173822	-0.636030	-0.238236	0	0
23190	10.290684	1.049092	1.684411	-0.232046	0.095228	-0.038910	-0.741899	0.306424	-0.387369	0.713159	-0.175034	-0.634857	-0.240257	0	0
23191	9.985868	1.119000	1.614453	-0.234982	0.133366	-0.105652	-0.742052	0.308059	-0.386666	0.713301	-0.175778	-0.633540	-0.242758	0	0
23192	9.840685	1.184147	1.601035	-0.215750	0.124161	-0.086276	-0.740912	0.307290	-0.387389	0.713456	-0.176509	-0.632271	-0.245069	0	0
23193	9.797369	0.953669	1.716944	-0.153141	0.174469	-0.084498	-0.741625	0.309076	-0.387385	0.714045	-0.176691	-0.630811	-0.246979	0	0
23194	9.734671	0.788763	1.462685	-0.098978	0.066942	-0.064962	-0.741599	0.308749	-0.390354	0.714087	-0.176873	-0.630190	-0.248308	0	0
23195	9.628396	0.648870	1.381830	-0.114374	0.165987	-0.056388	-0.740901	0.310365	-0.389807	0.714754	-0.176970	-0.628831	-0.249758	0	0
23196	9.587234	0.692316	1.391713	-0.129060	0.152506	-0.049376	-0.739616	0.310324	-0.391242	0.715312	-0.177260	-0.627490	-0.251325	0	0
23197	9.454126	0.776608	1.358957	-0.172959	0.176461	-0.082842	-0.739310	0.310289	-0.393935	0.715867	-0.177579	-0.625949	-0.253352	0	0
23198	9.352427	0.885512	1.441356	-0.174877	0.184658	-0.094243	-0.739726	0.310581	-0.395061	0.716424	-0.177829	-0.624335	-0.255577	0	0
23199	9.371663	1.012283	1.282431	-0.121834	0.205084	-0.101127	-0.737580	0.310214	-0.397782	0.717192	-0.177587	-0.622743	-0.257466	0	0
23200	9.468427	0.995262	1.276929	-0.068682	0.211905	-0.082581	-0.736430	0.310755	-0.400208	0.718122	-0.177088	-0.621173	-0.259006	0	0
23201	9.526505	0.963999	1.300573	-0.066949	0.217320	-0.100141	-0.736692	0.309999	-0.402463	0.719058	-0.176423	-0.619625	-0.260568	0	0
23202	9.516932	0.855964	1.358433	-0.068818	0.202819	-0.094890	-0.735113	0.309644	-0.405033	0.719889	-0.175873	-0.618134	-0.262181	0	0
23203	9.475807	0.861034	1.397198	-0.063314	0.186458	-0.072918	-0.733673	0.309289	-0.407885	0.720703	-0.175428	-0.616763	-0.263469	0	0
23204	9.603877	0.981173	1.386547	-0.047077	0.159097	-0.058768	-0.733806	0.309428	-0.409015	0.721391	-0.175055	-0.615576	-0.264606	0	0
23205	9.688409	1.092426	1.510861	-0.092899	0.135887	-0.043901	-0.734211	0.310000	-0.411556	0.721913	-0.175132	-0.614437	-0.265778	0	0
23206	9.555326	1.141260	1.607964	-0.078299	0.118559	-0.021022	-0.732079	0.309944	-0.412723	0.722397	-0.175313	-0.613393	-0.266753	0	0
23207	9.502148	1.116778	1.512202	-0.003928	0.135205	0.008965	-0.732768	0.310230	-0.414976	0.723207	-0.175069	-0.612400	-0.266999	0	0
23208	9.453819	1.068844	1.541445	0.033913	0.149435	0.042370	-0.730488	0.310604	-0.417136	0.724242	-0.174747	-0.611318	-0.266883	0	0
23209	9.308748	1.020909	1.542544	0.054113	0.123893	0.079291	-0.728495	0.313931	-0.419871	0.725270	-0.174540	-0.610436	-0.266246	0	0
23210	9.429771	0.956556	1.229158	0.096131	0.052764	0.144417	-0.727642	0.314938	-0.420738	0.726092	-0.174647	-0.610040	-0.264841	0	0
23211	9.724887	0.867638	1.823331	0.062969	0.216390	0.177447	-0.725645	0.318259	-0.424038	0.727954	-0.174729	-0.608334	-0.263597	0	0
23212	9.812259	0.559778	1.909497	0.054970	0.116622	0.182746	-0.723235	0.322175	-0.426075	0.729188	-0.175195	-0.607292	-0.262273	0	0
23213	9.817093	0.541748	2.154711	0.021764	0.073355	0.194121	-0.721945	0.322863	-0.428362	0.730144	-0.176054	-0.606484	-0.260905	0	0
23214	9.473874	0.311109	2.152598	-0.028750	-0.013298	0.229144	-0.720818	0.326817	-0.429247	0.730567	-0.177731	-0.606090	-0.259497	0	0
23215	9.280599	0.112788	1.918554	-0.078718	-0.033745	0.256204	-0.720269	0.330799	-0.428707	0.730849	-0.179980	-0.605686	-0.258091	0	0
23216	9.416013	0.141623	1.946393	-0.131136	-0.057837	0.238570	-0.717329	0.336954	-0.427367	0.730829	-0.182586	-0.605325	-0.257164	0	0
23217	9.696711	-0.007129	2.129591	-0.114100	-0.074347	0.219294	-0.719327	0.340253	-0.426500	0.730696	-0.184975	-0.605184	-0.256163	0	0
23218	9.953203	-0.136633	2.303334	-0.156635	-0.103078	0.184099	-0.716252	0.344649	-0.423741	0.730206	-0.187547	-0.605181	-0.255696	0	0
23219	10.108056	-0.208325	2.453730	-0.191392	-0.073783	0.147105	-0.716721	0.351480	-0.420934	0.729739	-0.190063	-0.604964	-0.255686	0	0
23220	10.156354	-0.140537	2.542279	-0.191503	-0.057457	0.124284	-0.718883	0.354517	-0.417234	0.729288	-0.192432	-0.604636	-0.255978	0	0
23221	9.948421	-0.212479	2.539048	-0.180922	-0.050293	0.063724	-0.717202	0.358033	-0.416569	0.728762	-0.194305	-0.604427	-0.256554	0	0
23222	9.810465	-0.120689	2.559216	-0.168407	-0.035876	0.020753	-0.718207	0.361748	-0.416286	0.728219	-0.195811	-0.604198	-0.257487	0	0
23223	9.812801	-0.043384	2.612029	-0.128565	-0.034399	-0.013360	-0.718659	0.362233	-0.413169	0.727690	-0.196793	-0.604152	-0.258339	0	0
23224	9.820024	-0.005165	2.554243	-0.099394	-0.031015	-0.021181	-0.717394	0.362807	-0.412343	0.727201	-0.197531	-0.604146	-0.259169	0	0
23225	9.769183	0.043134	2.569001	-0.093793	-0.023788	-0.010636	-0.719678	0.362585	-0.409759	0.726812	-0.198245	-0.604103	-0.259815	0	0
23226	9.609527	0.071995	2.517250	-0.094509	0.005268	-0.019448	-0.720964	0.364245	-0.408896	0.726550	-0.198871	-0.603837	-0.260684	0	0
23227	9.488586	0.088519	2.417141	-0.065167	0.005042	-0.007090	-0.721105	0.364247	-0.408894	0.726401	-0.199320	-0.603649	-0.261191	0	0
23228	9.416109	0.004423	2.429760	-0.073552	-0.016664	-0.010616	-0.720276	0.366020	-0.407218	0.726072	-0.199901	-0.603580	-0.261821	0	0
23229	9.392056	-0.130255	2.451684	-0.120247	0.079901	-0.026684	-0.721960	0.368390	-0.409747	0.726214	-0.200432	-0.602740	-0.262954	0	0
23230	9.358291	-0.215197	2.307745	-0.089626	0.021566	-0.026554	-0.722821	0.367835	-0.408033	0.726044	-0.200925	-0.602384	-0.263862	0	0
23231	9.368054	-0.299743	2.254848	-0.089518	0.030631	-0.030096	-0.721272	0.369135	-0.407781	0.725940	-0.201344	-0.601987	-0.264733	0	0
23232	9.363200	-0.285157	2.281319	-0.096850	0.010739	-0.010779	-0.722404	0.370189	-0.408050	0.725734	-0.202002	-0.601661	-0.265536	0	0
23233	9.423626	-0.246568	2.312101	-0.076612	0.019650	0.003310	-0.722834	0.369764	-0.407192	0.725678	-0.202558	-0.601309	-0.266063	0	0
23234	9.571192	-0.266558	2.210060	-0.072891	0.021413	0.006829	-0.721846	0.370334	-0.407211	0.725635	-0.203107	-0.600937	-0.266600	0	0
23235	9.629303	-0.331527	2.233732	-0.115167	0.009036	-0.017842	-0.723553	0.373322	-0.407196	0.725379	-0.203847	-0.600601	-0.267488	0	0
23236	9.571316	-0.391678	2.224587	-0.102405	0.028886	-0.045936	-0.724277	0.373506	-0.405204	0.725178	-0.204274	-0.600201	-0.268602	0	0
23237	9.522985	-0.425772	2.133606	-0.120268	0.065331	-0.042524	-0.723009	0.373486	-0.404659	0.725181	-0.204755	-0.599491	-0.269811	0	0
23238	9.489002	-0.305320	2.138565	-0.142182	0.068244	-0.039041	-0.723151	0.373784	-0.404658	0.725155	-0.205395	-0.598686	-0.271179	0	0
23239	9.440629	-0.300712	2.083616	-0.149624	0.056507	-0.046063	-0.724424	0.373810	-0.404638	0.725031	-0.206093	-0.597966	-0.272567	0	0
23240	9.392393	-0.435597	2.057632	-0.116813	0.063485	-0.069722	-0.725134	0.374415	-0.404629	0.724942	-0.206375	-0.597325	-0.273992	0	0
23241	9.443266	-0.508432	1.951532	-0.083883	0.074085	-0.080202	-0.724420	0.373658	-0.405061	0.724961	-0.206350	-0.596726	-0.275264	0	0
23242	9.474786	-0.585521	1.951364	-0.056280	0.081119	-0.065245	-0.723721	0.373212	-0.403939	0.725112	-0.206167	-0.596113	-0.276328	0	0
23243	9.426570	-0.748823	2.019169	0.033161	0.026872	-0.017618	-0.724559	0.373362	-0.405341	0.725260	-0.205805	-0.596050	-0.276343	0	0
23244	9.528048	-0.640756	1.994297	0.023928	0.011517	-0.007058	-0.724839	0.371895	-0.405047	0.725325	-0.205576	-0.596044	-0.276358	0	0
23245	9.399733	-0.522097	2.093713	0.082051	-0.017972	-0.002470	-0.725693	0.372801	-0.404754	0.725346	-0.205081	-0.596413	-0.275874	0	0
23246	9.416661	-0.517502	2.055117	0.138799	-0.036572	0.035427	-0.725965	0.371175	-0.405450	0.725476	-0.204403	-0.596985	-0.274796	0	0
23247	9.489228	-0.524784	2.064210	0.156187	-0.024929	0.029311	-0.727233	0.370311	-0.405849	0.725693	-0.203584	-0.597542	-0.273619	0	0
23248	9.424031	-0.628418	2.023898	0.160924	-0.004100	0.019615	-0.725953	0.369100	-0.406148	0.726016	-0.202561	-0.597969	-0.272586	0	0
23249	9.300767	-0.710455	1.952738	0.202970	0.011887	0.000365	-0.727915	0.367646	-0.407807	0.726464	-0.201135	-0.598443	-0.271406	0	0
23250	9.266971	-0.768598	1.871287	0.208646	0.010032	0.019674	-0.728600	0.364691	-0.409339	0.726964	-0.199723	-0.598894	-0.270112	0	0
23251	9.271855	-0.818970	1.909761	0.243436	0.027892	0.011822	-0.728318	0.364245	-0.409059	0.727612	-0.198036	-0.599334	-0.268629	0	0
23252	9.368543	-0.749877	1.793593	0.219550	0.017181	0.005660	-0.729000	0.363639	-0.411874	0.728132	-0.196440	-0.599784	-0.267384	0	0
23253	9.366114	-0.744767	1.851309	0.193899	0.031902	-0.018992	-0.727987	0.360501	-0.413433	0.728616	-0.194926	-0.600120	-0.266419	0	0
23254	9.363766	-0.814619	1.844170	0.244816	0.024212	-0.039939	-0.729372	0.355785	-0.415228	0.729100	-0.192849	-0.600671	-0.265363	0	0
23255	9.366206	-0.824944	1.707118	0.217375	0.018981	-0.047018	-0.730208	0.352845	-0.415626	0.729469	-0.191039	-0.601214	-0.264425	0	0
23256	9.552379	-0.764778	1.756198	0.173248	0.028382	-0.087483	-0.730608	0.350616	-0.417732	0.729709	-0.189186	-0.601630	-0.264151	0	0
23257	9.637089	-0.827197	1.815737	0.189725	0.026427	-0.080434	-0.731299	0.347962	-0.418699	0.729974	-0.187365	-0.602107	-0.263627	0	0
23258	9.760517	-0.895325	1.709103	0.176879	0.035572	-0.105059	-0.732835	0.344438	-0.419790	0.730212	-0.185359	-0.602508	-0.263470	0	0
23259	9.886094	-0.716431	1.890764	0.078010	0.067216	-0.154434	-0.732959	0.341918	-0.420909	0.730314	-0.183810	-0.602529	-0.264224	0	0
23260	10.006742	-0.436995	1.956974	0.042978	0.085633	-0.194835	-0.734353	0.337802	-0.421858	0.730363	-0.182107	-0.602373	-0.265619	0	0
23261	10.035470	-0.152231	2.098384	0.007748	0.071404	-0.222913	-0.736455	0.334585	-0.422942	0.730174	-0.180652	-0.602299	-0.267297	0	0
23262	10.098081	0.108565	2.270820	0.002195	0.081445	-0.219365	-0.737575	0.331063	-0.423049	0.730051	-0.179107	-0.602103	-0.269107	0	0
23263	10.054110	0.535288	2.374177	-0.031690	0.095361	-0.217605	-0.738395	0.327808	-0.425285	0.729942	-0.177904	-0.601731	-0.271025	0	0
23264	9.780559	0.794704	2.176411	0.013622	0.128614	-0.175357	-0.739789	0.323692	-0.426235	0.730234	-0.176411	-0.601138	-0.272526	0	0
23265	9.647370	0.969889	2.025772	0.002478	0.169578	-0.126251	-0.740053	0.321174	-0.427492	0.730875	-0.175298	-0.600148	-0.273706	0	0
23266	9.719634	1.254601	2.169268	0.032691	0.153031	-0.073433	-0.739469	0.318786	-0.428765	0.731619	-0.174211	-0.599245	-0.274389	0	0
23267	9.840234	1.575402	2.321998	0.054481	0.105701	-0.010054	-0.739170	0.318759	-0.430750	0.732284	-0.173578	-0.598655	-0.274303	0	0
23268	9.844812	1.810383	2.610285	0.080869	0.011135	-0.006305	-0.738867	0.317257	-0.432587	0.732445	-0.172929	-0.598804	-0.273959	0	0
23269	9.709304	1.884613	2.491001	0.115754	0.014499	0.013097	-0.740974	0.315810	-0.433819	0.732735	-0.172220	-0.599004	-0.273192	0	0
23270	9.491681	1.833965	2.410888	0.140729	0.016142	0.042973	-0.739981	0.314316	-0.433546	0.733162	-0.171414	-0.599193	-0.272137	0	0
23271	9.339281	1.862816	2.359084	0.111827	-0.012666	-0.002688	-0.741403	0.314648	-0.432817	0.733241	-0.170698	-0.599601	-0.271475	0	0
23272	9.307735	1.977722	2.219774	0.089128	-0.039735	-0.069370	-0.742242	0.314065	-0.433791	0.732936	-0.169750	-0.600250	-0.271459	0	0
23273	9.331841	2.068591	2.104119	0.099048	-0.056155	-0.064911	-0.742813	0.311583	-0.432215	0.732563	-0.168856	-0.601043	-0.271266	0	0
23274	9.365819	1.952929	2.094348	0.117409	-0.059939	-0.055237	-0.744520	0.309276	-0.430197	0.732221	-0.167841	-0.601891	-0.270943	0	0
23275	9.535122	1.959682	2.049829	0.107204	-0.097980	-0.034142	-0.747349	0.308304	-0.429863	0.731693	-0.167173	-0.602955	-0.270415	0	0
23276	9.622122	2.034053	2.022686	0.074404	-0.099528	-0.020156	-0.748340	0.307442	-0.429419	0.731131	-0.166791	-0.603914	-0.270028	0	0
23277	9.723647	2.078123	2.197419	0.096676	-0.061591	-0.005223	-0.748782	0.307179	-0.427289	0.730883	-0.166262	-0.604631	-0.269423	0	0
23278	9.660836	2.001296	2.221983	0.114985	-0.032711	-0.034198	-0.750198	0.306032	-0.426695	0.730752	-0.165322	-0.605231	-0.269008	0	0
23279	9.576283	1.895805	2.285197	0.146056	-0.022072	-0.046454	-0.751879	0.303693	-0.427789	0.730713	-0.164063	-0.605855	-0.268481	0	0
23280	9.424018	1.785308	2.291209	0.154290	-0.023943	-0.050853	-0.752431	0.300745	-0.428333	0.730651	-0.162711	-0.606522	-0.267964	0	0
23281	9.324835	1.813691	2.162080	0.131485	-0.003798	-0.074620	-0.752428	0.299417	-0.428185	0.730622	-0.161326	-0.607013	-0.267769	0	0
23282	9.317592	1.803890	2.126077	0.143466	-0.005706	-0.060550	-0.753412	0.296635	-0.427874	0.730621	-0.159952	-0.607530	-0.267424	0	0
23283	9.327347	1.722116	2.145306	0.172244	0.019477	-0.032453	-0.755379	0.294452	-0.428681	0.730909	-0.158453	-0.607887	-0.266717	0	0
23284	9.424026	1.780323	2.257553	0.162535	-0.009500	-0.064015	-0.754801	0.294131	-0.429962	0.730900	-0.156934	-0.608482	-0.266283	0	0
23285	9.535128	1.934387	2.285467	0.138500	-0.034716	-0.062243	-0.756198	0.290901	-0.430916	0.730723	-0.155633	-0.609186	-0.265921	0	0
23286	9.539912	1.969153	2.496979	0.147648	-0.032959	-0.051689	-0.756755	0.288843	-0.431181	0.730576	-0.154361	-0.609891	-0.265450	0	0
23287	9.307900	1.786694	2.532482	0.140429	-0.025623	-0.062301	-0.757041	0.286793	-0.430035	0.730457	-0.153010	-0.610527	-0.265099	0	0
23288	8.971894	1.619775	2.277817	0.155501	-0.007573	-0.048295	-0.758155	0.283999	-0.431137	0.730478	-0.151642	-0.611057	-0.264604	0	0
23289	8.887115	1.767920	2.030676	0.137561	0.003478	-0.021986	-0.759685	0.281792	-0.433365	0.730637	-0.150473	-0.611407	-0.264026	0	0
23290	9.090096	1.959858	1.956909	0.099455	0.020115	0.000775	-0.759260	0.281194	-0.433228	0.730867	-0.149748	-0.611509	-0.263565	0	0
23291	9.153053	1.871655	2.148862	0.083268	0.032961	0.019124	-0.758543	0.281020	-0.434371	0.731232	-0.149139	-0.611434	-0.263070	0	0
23292	9.085309	1.904807	2.019500	0.075853	0.007620	0.028801	-0.759680	0.281344	-0.433788	0.731415	-0.148808	-0.611519	-0.262550	0	0
23293	9.215868	1.948240	2.076213	0.112579	0.003696	0.065765	-0.758682	0.280726	-0.434509	0.731767	-0.148339	-0.611663	-0.261497	0	0
23294	9.360933	1.973822	2.416538	0.108523	-0.057959	0.097431	-0.759814	0.280161	-0.434205	0.731780	-0.148350	-0.612212	-0.260166	0	0
23295	9.859101	2.068328	2.203650	0.099623	-0.068820	0.141347	-0.760395	0.282838	-0.433499	0.731864	-0.148618	-0.612736	-0.258539	0	0
23296	10.512129	2.040759	2.653307	0.161658	-0.127418	0.222311	-0.758988	0.284732	-0.433248	0.731848	-0.149186	-0.613739	-0.255866	0	0
23297	9.879494	0.928028	3.339242	0.030946	-0.264227	0.179734	-0.758461	0.285064	-0.428732	0.730722	-0.150683	-0.615450	-0.254091	0	0
23298	9.093824	0.615971	2.342659	-0.111211	-0.179559	0.165161	-0.760043	0.288364	-0.426881	0.729830	-0.153001	-0.616220	-0.253400	0	0
23299	8.445627	0.668889	1.669350	-0.149754	-0.141991	0.182577	-0.759943	0.294150	-0.424079	0.729179	-0.155526	-0.616565	-0.252896	0	0
23300	8.834656	1.096230	1.065094	-0.163512	-0.081118	0.231744	-0.760275	0.299954	-0.420421	0.728964	-0.158402	-0.616368	-0.252211	0	0
23301	9.546049	0.734834	1.694916	-0.053774	-0.085688	0.270543	-0.761151	0.304566	-0.418871	0.729023	-0.160627	-0.616398	-0.250555	0	0
23302	9.856452	-0.127174	2.241523	0.044604	-0.128279	0.260083	-0.760621	0.309601	-0.416496	0.728909	-0.162277	-0.617013	-0.248301	0	0
23303	10.151844	-0.454361	2.374270	-0.027097	-0.151345	0.210723	-0.760206	0.311370	-0.415945	0.728444	-0.164109	-0.617679	-0.246800	0	0
23304	10.267740	-0.234276	2.128009	-0.135374	-0.131460	0.126259	-0.759395	0.315225	-0.412863	0.727682	-0.166235	-0.618086	-0.246606	0	0
23305	10.282203	-0.199670	2.310599	-0.197432	-0.088308	0.090958	-0.760567	0.318828	-0.409465	0.727022	-0.168418	-0.618064	-0.247124	0	0
23306	9.895284	-0.255159	2.176428	-0.255703	-0.031559	0.035435	-0.759757	0.323568	-0.406528	0.726442	-0.170615	-0.617591	-0.248505	0	0
23307	9.561446	-0.176196	1.984057	-0.250086	0.039176	-0.028692	-0.761318	0.324194	-0.406222	0.726174	-0.172131	-0.616708	-0.250425	0	0
23308	9.445334	-0.147885	1.835818	-0.208423	0.029748	-0.063675	-0.762040	0.323932	-0.404371	0.725802	-0.173205	-0.616072	-0.252320	0	0
23309	9.585593	-0.114921	1.728979	-0.194168	0.040474	-0.118048	-0.760909	0.326264	-0.405107	0.725405	-0.173766	-0.615470	-0.254537	0	0
23310	9.682413	-0.205533	1.930304	-0.209232	0.049639	-0.181303	-0.760905	0.324788	-0.405100	0.724847	-0.174069	-0.614883	-0.257322	0	0
23311	9.759763	-0.166594	2.035495	-0.218569	0.076915	-0.228739	-0.763603	0.324120	-0.403639	0.724336	-0.174037	-0.614138	-0.260545	0	0
23312	9.713755	-0.113559	2.035787	-0.209481	0.093173	-0.248032	-0.762896	0.321899	-0.402792	0.723857	-0.173815	-0.613339	-0.263884	0	0
23313	9.643525	-0.024376	2.036228	-0.176351	0.114698	-0.233042	-0.764434	0.319261	-0.403887	0.723623	-0.173354	-0.612425	-0.266934	0	0
23314	9.643443	0.052933	2.089059	-0.201949	0.094961	-0.210243	-0.765987	0.318112	-0.403856	0.723256	-0.173296	-0.611555	-0.269944	0	0
23315	9.684525	0.093521	2.033428	-0.212596	0.124084	-0.202396	-0.764276	0.315413	-0.404439	0.723083	-0.173261	-0.610412	-0.273000	0	0
23316	9.701478	0.060409	2.155948	-0.215974	0.153156	-0.197187	-0.766264	0.314434	-0.403129	0.723067	-0.173220	-0.609049	-0.276095	0	0
23317	9.580641	-0.053858	2.378116	-0.246939	0.160692	-0.197309	-0.766242	0.313228	-0.405387	0.723055	-0.173366	-0.607524	-0.279375	0	0
23318	9.454913	-0.092483	2.321364	-0.263198	0.188052	-0.211436	-0.764674	0.312741	-0.406542	0.723112	-0.173476	-0.605786	-0.282910	0	0
23319	9.425985	-0.193290	2.374552	-0.259733	0.175316	-0.225480	-0.765359	0.307726	-0.407358	0.723066	-0.173505	-0.604152	-0.286483	0	0
23320	9.310049	-0.342993	2.255307	-0.247639	0.117123	-0.263150	-0.765766	0.305948	-0.408758	0.722553	-0.173383	-0.603044	-0.290161	0	0
23321	9.261753	-0.401794	2.039325	-0.253056	0.093574	-0.242960	-0.766056	0.306844	-0.408333	0.721953	-0.173498	-0.602034	-0.293662	0	0
23322	9.435909	-0.420901	2.119813	-0.268079	0.055565	-0.249968	-0.767194	0.304375	-0.406606	0.721050	-0.173780	-0.601271	-0.297255	0	0
23323	9.629148	-0.152367	1.954692	-0.302488	0.017701	-0.274494	-0.769184	0.302662	-0.404869	0.719791	-0.174292	-0.600703	-0.301130	0	0
23324	9.914268	0.117595	2.099049	-0.292253	-0.027777	-0.288377	-0.772015	0.298604	-0.403107	0.718208	-0.174759	-0.600516	-0.304987	0	0
23325	10.242900	0.406995	2.291158	-0.328093	0.005152	-0.323527	-0.775704	0.296633	-0.401058	0.716652	-0.175198	-0.600026	-0.309330	0	0
23326	10.126348	0.841838	2.551315	-0.352807	-0.041807	-0.358527	-0.775161	0.294445	-0.397521	0.714632	-0.175715	-0.599850	-0.314015	0	0
23327	9.671364	1.112524	2.626546	-0.322105	-0.053797	-0.372428	-0.778848	0.289971	-0.394754	0.712545	-0.175993	-0.599857	-0.318554	0	0
23328	9.221103	1.535055	2.259235	-0.354701	-0.032604	-0.354883	-0.780701	0.287820	-0.392310	0.710553	-0.176505	-0.599572	-0.323225	0	0
23329	8.906278	1.935164	2.258805	-0.330891	-0.021850	-0.335443	-0.783833	0.285115	-0.388852	0.708727	-0.176951	-0.599228	-0.327598	0	0
23330	8.819177	1.968745	2.208925	-0.301148	-0.022055	-0.270427	-0.785256	0.282507	-0.386837	0.707136	-0.177548	-0.598866	-0.331353	0	0
23331	8.870245	1.698611	2.127027	-0.311565	-0.014711	-0.231914	-0.788094	0.278752	-0.384370	0.705702	-0.178441	-0.598329	-0.334883	0	0
23332	9.034726	1.684067	2.154688	-0.412024	-0.046559	-0.202275	-0.788964	0.279236	-0.382095	0.703969	-0.180305	-0.597626	-0.338765	0	0
23333	9.109552	1.837966	2.139590	-0.485208	-0.060479	-0.197124	-0.790416	0.278283	-0.377257	0.702036	-0.182773	-0.596738	-0.342993	0	0
23334	9.264097	2.069904	2.345039	-0.557072	-0.099823	-0.212982	-0.792992	0.280431	-0.374537	0.699643	-0.185765	-0.595899	-0.347700	0	0
23335	9.365327	2.421450	2.382481	-0.572620	-0.154156	-0.246204	-0.794470	0.281717	-0.367446	0.696771	-0.188857	-0.595412	-0.352602	0	0
23336	9.394175	2.608566	2.257096	-0.541789	-0.168933	-0.247815	-0.798198	0.279797	-0.360729	0.693817	-0.191763	-0.595128	-0.357306	0	0
23337	9.430607	2.459074	2.223292	-0.512254	-0.149218	-0.239030	-0.800640	0.280041	-0.356305	0.691062	-0.194437	-0.594758	-0.361788	0	0
23338	9.394392	2.391837	2.247654	-0.491767	-0.135756	-0.207426	-0.801683	0.279245	-0.349778	0.688498	-0.197105	-0.594304	-0.365955	0	0
23339	9.372567	2.449578	2.233341	-0.527878	-0.106408	-0.186475	-0.803140	0.278593	-0.344376	0.686113	-0.200023	-0.593438	-0.370232	0	0
23340	9.374894	2.536562	2.295764	-0.516498	-0.063837	-0.171564	-0.806432	0.280766	-0.340654	0.684014	-0.202800	-0.592289	-0.374421	0	0
23341	9.432940	2.541145	2.266485	-0.504600	-0.059406	-0.172415	-0.806744	0.281250	-0.337397	0.681965	-0.205448	-0.591119	-0.378540	0	0
23342	9.428069	2.568024	2.343435	-0.468111	-0.049722	-0.181111	-0.809049	0.281643	-0.332552	0.679972	-0.207775	-0.590041	-0.382517	0	0
23343	9.418462	2.502876	2.312303	-0.442238	-0.020897	-0.178470	-0.808786	0.281369	-0.330009	0.678221	-0.209799	-0.588826	-0.386375	0	0
23344	9.462100	2.401634	2.300045	-0.397445	0.011379	-0.210897	-0.810346	0.279346	-0.328843	0.676589	-0.211224	-0.587640	-0.390246	0	0
23345	9.382298	2.387380	2.315065	-0.339861	0.018176	-0.209898	-0.811643	0.278519	-0.325707	0.675135	-0.212205	-0.586597	-0.393784	0	0
23346	9.283168	2.346914	2.378333	-0.298452	0.029659	-0.182625	-0.813069	0.278416	-0.324268	0.673904	-0.213055	-0.585593	-0.396916	0	0
23347	9.176716	2.376048	2.395917	-0.293140	0.014202	-0.185221	-0.812505	0.277524	-0.323708	0.672605	-0.213871	-0.584690	-0.399999	0	0
23348	9.140321	2.493939	2.369640	-0.276646	0.021336	-0.179019	-0.815054	0.275520	-0.322667	0.671371	-0.214621	-0.583808	-0.402948	0	0
23349	9.188599	2.581024	2.465387	-0.258281	0.024827	-0.159652	-0.815909	0.272604	-0.320802	0.670298	-0.215299	-0.582903	-0.405673	0	0
23350	9.181376	2.542756	2.513556	-0.254340	0.041140	-0.142124	-0.817035	0.270855	-0.320776	0.669362	-0.216030	-0.581887	-0.408280	0	0
23351	9.207996	2.530558	2.489329	-0.258664	0.059324	-0.133384	-0.815931	0.271602	-0.317827	0.668584	-0.216714	-0.580679	-0.410903	0	0
23352	9.273329	2.497046	2.546581	-0.275948	0.069441	-0.136078	-0.816476	0.269822	-0.319649	0.667777	-0.217508	-0.579360	-0.413651	0	0
23353	9.087108	2.512332	2.182482	-0.253957	0.108260	-0.181703	-0.817613	0.270441	-0.319209	0.667079	-0.217671	-0.577937	-0.416670	0	0
23354	9.133129	2.431232	2.345701	-0.228300	0.095360	-0.154443	-0.817035	0.268943	-0.320060	0.666433	-0.217931	-0.576668	-0.419317	0	0
23355	9.239662	2.302060	2.542177	-0.177249	0.064094	-0.128865	-0.817323	0.268807	-0.319489	0.665857	-0.218067	-0.575735	-0.421439	0	0
23356	9.370323	2.248900	2.541266	-0.170160	0.028633	-0.119158	-0.816891	0.266584	-0.319487	0.665095	-0.218419	-0.575071	-0.423362	0	0
23357	9.421185	2.181255	2.509694	-0.131785	0.002005	-0.090965	-0.817188	0.266019	-0.317641	0.664415	-0.218730	-0.574655	-0.424832	0	0
23358	9.269015	1.974468	2.518188	-0.138465	-0.048745	-0.087463	-0.819454	0.267097	-0.317750	0.663405	-0.219383	-0.574565	-0.426192	0	0
23359	9.143151	2.079908	2.384382	-0.139138	-0.050529	-0.055845	-0.821304	0.266855	-0.316304	0.662553	-0.220166	-0.574386	-0.427354	0	0
23360	9.080178	2.180379	2.238101	-0.134553	-0.077772	-0.024180	-0.819486	0.266550	-0.313645	0.661652	-0.221278	-0.574364	-0.428203	0	0
23361	9.080110	2.256948	2.144273	-0.095183	-0.090788	0.005789	-0.820353	0.266591	-0.311509	0.660926	-0.222296	-0.574502	-0.428613	0	0
23362	9.089843	2.203628	2.076926	-0.063881	-0.071085	0.011969	-0.822205	0.266791	-0.310065	0.660371	-0.223121	-0.574655	-0.428834	0	0
23363	9.104493	2.066303	2.062505	-0.032731	-0.070438	0.016397	-0.820802	0.266925	-0.308674	0.659943	-0.223702	-0.574903	-0.428857	0	0
23364	9.148050	2.026450	2.288220	0.001923	-0.053482	0.000648	-0.822075	0.267539	-0.308939	0.659587	-0.223952	-0.575247	-0.428814	0	0
23365	9.259160	2.182327	2.198323	0.049398	-0.046623	0.002553	-0.823071	0.265507	-0.307499	0.659419	-0.223810	-0.575722	-0.428509	0	0
23366	9.394578	2.208669	2.209334	0.067964	-0.020467	0.016616	-0.822652	0.266387	-0.307227	0.659465	-0.223580	-0.576093	-0.428059	0	0
23367	9.479311	2.122259	2.285722	0.101082	-0.025267	0.051782	-0.822929	0.266239	-0.307788	0.659746	-0.223289	-0.576538	-0.427178	0	0
23368	9.476956	2.052759	2.348306	0.129723	-0.025482	0.092199	-0.821797	0.266656	-0.308091	0.660224	-0.223106	-0.577037	-0.425859	0	0
23369	9.360839	2.079124	2.291431	0.134700	-0.010976	0.125543	-0.822655	0.269039	-0.307804	0.660973	-0.222958	-0.577366	-0.424327	0	0
23370	9.343881	2.112527	2.226612	0.138475	-0.002838	0.131694	-0.821805	0.269314	-0.308102	0.661761	-0.222854	-0.577658	-0.422752	0	0
23371	9.443115	2.038024	2.281246	0.137534	-0.018262	0.143103	-0.820399	0.270032	-0.307280	0.662544	-0.222818	-0.578005	-0.421067	0	0
23372	9.448137	1.845825	2.363111	0.162334	-0.003952	0.137828	-0.819409	0.272218	-0.308154	0.663401	-0.222593	-0.578388	-0.419308	0	0
23373	9.428931	1.701473	2.377794	0.171773	0.010495	0.151836	-0.819961	0.274712	-0.310702	0.664456	-0.222260	-0.578665	-0.417427	0	0
23374	9.370938	1.653020	2.301321	0.177361	0.010453	0.158857	-0.818268	0.276302	-0.310737	0.665512	-0.221994	-0.578963	-0.415468	0	0
23375	9.443513	1.636205	2.329656	0.184671	0.012201	0.158870	-0.817121	0.275965	-0.312451	0.666629	-0.221608	-0.579262	-0.413463	0	0
23376	9.472584	1.601656	2.170790	0.169857	-0.015824	0.155356	-0.817692	0.279365	-0.313164	0.667495	-0.221477	-0.579706	-0.411508	0	0
23377	9.390401	1.553433	2.132962	0.162510	-0.011229	0.139523	-0.815707	0.281967	-0.314622	0.668340	-0.221224	-0.580109	-0.409702	0	0
23378	9.380717	1.553981	2.238820	0.145099	-0.023779	0.148270	-0.815417	0.281365	-0.315190	0.669072	-0.221246	-0.580516	-0.407914	0	0
23379	9.361353	1.586648	2.027359	0.142748	-0.001980	0.166677	-0.814851	0.281206	-0.315199	0.670031	-0.221246	-0.580713	-0.406056	0	0
23380	9.487007	1.702060	2.033560	0.105185	0.014640	0.141150	-0.814278	0.283097	-0.316772	0.670862	-0.221339	-0.580711	-0.404634	0	0
