# Supplementary material for: Identification of Haptic Based Guiding Using Hard Reins
Source: PLoS One. 2015 Jul 22;10(7):e0132020. doi: 10.1371/journal.pone.0132020 (PMC4511788; doi:10.1371/journal.pone.0132020)
Supplement: S1 File — (ZIP) [file pone.0132020.s001.zip › MotionData1/Subject1/T13/gh13.txt]

// Start Time: 0
// Sample rate: 50.0Hz
// Scenario: 4.0
// Firmware Version: 2.6.1
Counter	Acc_X	Acc_Y	Acc_Z	Gyr_X	Gyr_Y	Gyr_Z	Mag_X	Mag_Y	Mag_Z	Quat_w	Quat_x	Quat_y	Quat_z	AnalogIn_1	AnalogIn_2
22249	3.222947	-0.456878	9.212915	0.033945	0.004145	-0.022643	-0.397943	1.038351	-0.565752	0.158546	-0.165120	-0.000699	-0.973446	0	0
22250	3.206226	-0.432577	9.251793	0.030351	-0.009855	-0.024473	-0.398721	1.036146	-0.566154	0.158627	-0.165236	-0.001119	-0.973413	0	0
22251	3.232653	-0.451982	9.265762	0.044688	0.002392	-0.026099	-0.398713	1.036977	-0.569934	0.158421	-0.165233	-0.001621	-0.973447	0	0
22252	3.237487	-0.451961	9.284947	0.061694	-0.002851	-0.029521	-0.398962	1.033662	-0.568788	0.158501	-0.165229	-0.002343	-0.973433	0	0
22253	3.215693	-0.461331	9.311465	0.082220	-0.009865	-0.020581	-0.398295	1.032830	-0.569459	0.158411	-0.165286	-0.003221	-0.973435	0	0
22254	3.189128	-0.461182	9.292469	0.084017	0.009386	-0.016083	-0.397890	1.030617	-0.568312	0.158658	-0.165128	-0.004119	-0.973418	0	0
22255	3.164977	-0.461044	9.275855	0.071464	0.002383	-0.011787	-0.399734	1.030213	-0.568810	0.158636	-0.165082	-0.004857	-0.973426	0	0
22256	3.169530	-0.499579	9.270567	0.066104	0.002386	-0.013597	-0.398938	1.028688	-0.567531	0.158876	-0.165020	-0.005588	-0.973394	0	0
22257	3.205577	-0.523915	9.269976	0.060754	0.011129	-0.015383	-0.398932	1.027583	-0.567542	0.158803	-0.164905	-0.006211	-0.973422	0	0
22258	3.232316	-0.499997	9.294054	0.049962	0.004090	-0.005798	-0.397873	1.027578	-0.568342	0.159092	-0.164851	-0.006769	-0.973380	0	0
22259	3.218037	-0.470992	9.304124	0.041016	0.002342	-0.006740	-0.399973	1.025656	-0.568590	0.159070	-0.164854	-0.007197	-0.973380	0	0
22260	3.218108	-0.461350	9.311444	0.019507	0.002316	0.001035	-0.399971	1.025656	-0.569113	0.159359	-0.164866	-0.007447	-0.973329	0	0
22261	3.213447	-0.437312	9.294937	0.014095	0.000546	0.010689	-0.399704	1.023719	-0.566785	0.159462	-0.164931	-0.007586	-0.973300	0	0
22262	3.232819	-0.430203	9.309272	0.005194	0.006681	0.001830	-0.399570	1.023857	-0.567569	0.159730	-0.164924	-0.007687	-0.973256	0	0
22263	3.222862	-0.471089	9.284854	0.006928	-0.000335	0.012386	-0.399708	1.024133	-0.566258	0.159839	-0.165009	-0.007753	-0.973223	0	0
22264	3.232802	-0.432608	9.309244	0.014135	0.002308	0.001878	-0.399181	1.026066	-0.569382	0.160132	-0.165029	-0.007950	-0.973170	0	0
22265	3.252224	-0.418299	9.318854	0.012313	0.002283	0.008911	-0.399698	1.024965	-0.570691	0.160215	-0.165080	-0.008068	-0.973147	0	0
22266	3.266716	-0.418368	9.333149	0.014075	-0.008229	0.011525	-0.400089	1.024968	-0.571992	0.160583	-0.165204	-0.008263	-0.973063	0	0
22267	3.276513	-0.399188	9.338092	0.007850	-0.006467	0.003556	-0.400353	1.024693	-0.571729	0.160607	-0.165348	-0.008360	-0.973034	0	0
22268	3.245388	-0.360592	9.295544	0.012291	-0.011715	0.010637	-0.401147	1.024835	-0.571454	0.160960	-0.165509	-0.008544	-0.972947	0	0
22269	3.238207	-0.350988	9.271683	-0.002051	-0.009978	0.017593	-0.400885	1.023727	-0.568857	0.161103	-0.165704	-0.008528	-0.972890	0	0
22270	3.218724	-0.374815	9.295610	-0.003796	-0.009952	0.007007	-0.401160	1.025248	-0.568315	0.161395	-0.165873	-0.008558	-0.972813	0	0
22271	3.170427	-0.374481	9.281610	-0.002036	-0.009951	0.014084	-0.400372	1.026625	-0.569489	0.161504	-0.166066	-0.008548	-0.972762	0	0
22272	3.189925	-0.350478	9.315365	-0.000245	-0.017831	0.010542	-0.401423	1.025941	-0.569741	0.161840	-0.166307	-0.008621	-0.972664	0	0
22273	3.194788	-0.345705	9.315378	-0.006464	0.009295	0.008832	-0.400631	1.026075	-0.570013	0.161892	-0.166319	-0.008545	-0.972654	0	0
22274	3.199902	-0.307157	9.349424	0.006905	-0.015219	0.012371	-0.401425	1.025802	-0.568828	0.162258	-0.166522	-0.008681	-0.972557	0	0
22275	3.180829	-0.273290	9.364399	0.012244	-0.006487	0.021266	-0.402748	1.026777	-0.569713	0.162460	-0.166657	-0.008794	-0.972499	0	0
22276	3.137292	-0.282629	9.345440	0.005069	-0.015226	0.022956	-0.402624	1.025530	-0.565155	0.162929	-0.166864	-0.008895	-0.972385	0	0
22277	3.098435	-0.311395	9.278151	0.001517	-0.018688	0.017637	-0.403286	1.025533	-0.564884	0.163077	-0.167131	-0.008931	-0.972313	0	0
22278	3.122487	-0.321513	9.176885	0.001592	-0.001153	0.008883	-0.402097	1.025527	-0.564902	0.163419	-0.167206	-0.009001	-0.972242	0	0
22279	3.139375	-0.321821	9.119055	-0.009154	0.004089	0.014106	-0.403271	1.024706	-0.567766	0.163517	-0.167267	-0.008903	-0.972216	0	0
22280	3.185041	-0.353301	9.166367	-0.007354	-0.001171	0.008792	-0.403139	1.024982	-0.568157	0.163851	-0.167357	-0.008887	-0.972145	0	0
22281	3.208971	-0.384669	9.194639	0.011471	0.023325	0.007242	-0.402758	1.025945	-0.565410	0.163919	-0.167196	-0.008970	-0.972160	0	0
22282	3.240298	-0.394461	9.218290	0.017757	0.025075	0.001995	-0.402226	1.025943	-0.566463	0.164244	-0.166988	-0.009169	-0.972139	0	0
22283	3.257126	-0.404280	9.196403	0.033858	0.020704	0.002090	-0.401432	1.025109	-0.565700	0.164299	-0.166817	-0.009481	-0.972156	0	0
22284	3.273864	-0.428369	9.227224	0.033005	0.025088	-0.006723	-0.401154	1.024834	-0.569364	0.164560	-0.166583	-0.009842	-0.972149	0	0
22285	3.322055	-0.443156	9.233849	0.039293	0.026837	-0.011975	-0.401156	1.024834	-0.568842	0.164487	-0.166343	-0.010218	-0.972198	0	0
22286	3.360564	-0.462552	9.281361	0.022239	0.026787	-0.001542	-0.401007	1.024697	-0.573417	0.164774	-0.166110	-0.010462	-0.972187	0	0
22287	3.341549	-0.419204	9.250779	0.017805	0.040805	-0.005033	-0.401002	1.024007	-0.573816	0.164735	-0.165773	-0.010593	-0.972250	0	0
22288	3.310023	-0.438170	9.260447	-0.003680	0.026811	-0.006998	-0.400483	1.025385	-0.573288	0.164915	-0.165582	-0.010591	-0.972252	0	0
22289	3.309953	-0.447806	9.255530	-0.009044	0.030311	-0.007026	-0.400491	1.024554	-0.569769	0.164812	-0.165393	-0.010479	-0.972303	0	0
22290	3.302681	-0.452486	9.279572	-0.008985	0.040833	-0.017561	-0.400756	1.024555	-0.569373	0.164863	-0.165073	-0.010417	-0.972349	0	0
22291	3.271234	-0.461714	9.327806	-0.007222	0.028581	-0.016704	-0.398776	1.024268	-0.568753	0.164669	-0.164898	-0.010340	-0.972412	0	0
22292	3.232751	-0.439809	9.313969	0.003459	0.030316	-0.003386	-0.400474	1.021791	-0.569927	0.164863	-0.164662	-0.010390	-0.972419	0	0
22293	3.194300	-0.413123	9.290574	-0.009092	0.014575	-0.001755	-0.400745	1.022621	-0.569393	0.164810	-0.164627	-0.010290	-0.972435	0	0
22294	3.184544	-0.427420	9.309720	-0.018034	0.026817	-0.000014	-0.398374	1.023852	-0.569939	0.165015	-0.164461	-0.010134	-0.972430	0	0
22295	3.141179	-0.412708	9.291037	-0.034125	0.016342	-0.005440	-0.399820	1.023170	-0.570707	0.164885	-0.164449	-0.009792	-0.972457	0	0
22296	3.117204	-0.388467	9.291522	-0.032377	0.009333	0.001609	-0.399571	1.024272	-0.567957	0.165069	-0.164477	-0.009521	-0.972424	0	0
22297	3.110020	-0.378907	9.253241	-0.044889	0.000600	-0.002915	-0.398382	1.024404	-0.568496	0.164945	-0.164635	-0.009095	-0.972423	0	0
22298	3.131673	-0.391008	9.284158	-0.025217	0.004086	-0.000125	-0.399047	1.024683	-0.567439	0.165130	-0.164702	-0.008906	-0.972382	0	0
22299	3.151130	-0.371895	9.291420	-0.023452	0.004067	0.005173	-0.399042	1.025375	-0.570044	0.165120	-0.164790	-0.008669	-0.972371	0	0
22300	3.184975	-0.365077	9.247946	-0.017153	-0.002911	-0.003626	-0.400897	1.026075	-0.569225	0.165288	-0.164912	-0.008576	-0.972322	0	0
22301	3.204501	-0.336336	9.257721	-0.023373	-0.000276	-0.012474	-0.399050	1.024959	-0.567044	0.165106	-0.165041	-0.008378	-0.972333	0	0
22302	3.204465	-0.341176	9.248053	-0.025236	0.009305	0.006932	-0.398516	1.024404	-0.567841	0.165361	-0.165058	-0.008169	-0.972289	0	0
22303	3.228819	-0.312488	9.252979	-0.034151	0.003190	-0.001968	-0.398920	1.025235	-0.567043	0.165263	-0.165172	-0.007844	-0.972288	0	0
22304	3.238407	-0.322199	9.247978	-0.030587	0.010177	0.003366	-0.400244	1.025656	-0.566496	0.165482	-0.165189	-0.007589	-0.972250	0	0
22305	3.267151	-0.355988	9.283392	-0.032431	-0.002980	0.010338	-0.398133	1.026750	-0.568085	0.165506	-0.165362	-0.007273	-0.972219	0	0
22306	3.267080	-0.365631	9.276072	-0.023451	0.000538	0.004246	-0.399990	1.027174	-0.566355	0.165748	-0.165462	-0.007102	-0.972162	0	0
22307	3.218829	-0.360355	9.305388	-0.017188	0.005796	0.005207	-0.399327	1.027309	-0.567278	0.165748	-0.165524	-0.006931	-0.972153	0	0
22308	3.194506	-0.384276	9.286097	0.001694	0.014603	-0.012244	-0.399993	1.028418	-0.567387	0.165875	-0.165444	-0.007009	-0.972144	0	0
22309	3.194350	-0.408137	9.348311	0.008789	0.004072	-0.003425	-0.398795	1.026892	-0.567682	0.165834	-0.165479	-0.007107	-0.972145	0	0
22310	3.194517	-0.384144	9.329359	0.005187	0.011056	0.004509	-0.399313	1.025790	-0.568730	0.166118	-0.165429	-0.007195	-0.972104	0	0
22311	3.197142	-0.353057	9.276819	-0.010895	0.013692	0.001765	-0.399045	1.027864	-0.573546	0.166095	-0.165403	-0.007079	-0.972113	0	0
22312	3.226196	-0.341346	9.247863	-0.032341	0.025063	-0.000118	-0.398381	1.026755	-0.572783	0.166288	-0.165278	-0.006789	-0.972103	0	0
22313	3.228374	-0.374993	9.261878	-0.028758	0.018070	-0.003650	-0.397196	1.027992	-0.573834	0.166183	-0.165239	-0.006503	-0.972130	0	0
22314	3.199188	-0.403673	9.247379	-0.032396	0.009306	0.006869	-0.397737	1.027025	-0.568611	0.166440	-0.165269	-0.006226	-0.972083	0	0
22315	3.138840	-0.400781	9.252740	-0.030568	0.014590	-0.000129	-0.397214	1.028957	-0.570167	0.166365	-0.165266	-0.005923	-0.972098	0	0
22316	3.138967	-0.383871	9.276967	-0.010912	0.013702	0.005301	-0.398261	1.027720	-0.570816	0.166650	-0.165218	-0.005852	-0.972058	0	0
22317	3.175133	-0.393584	9.339031	0.005158	0.002301	0.008006	-0.399580	1.028557	-0.572486	0.166713	-0.165275	-0.005904	-0.972037	0	0
22318	3.194178	-0.432181	9.350440	0.012390	0.009331	-0.006910	-0.397869	1.029099	-0.571854	0.166926	-0.165229	-0.006088	-0.972007	0	0
22319	3.213368	-0.449249	9.323641	0.019462	0.005790	0.011625	-0.397732	1.027717	-0.571086	0.167048	-0.165228	-0.006267	-0.971985	0	0
22320	3.218415	-0.418086	9.302325	0.005221	0.019815	0.000122	-0.398525	1.027721	-0.570812	0.167304	-0.165092	-0.006350	-0.971964	0	0
22321	3.213512	-0.427728	9.283030	-0.002887	0.000553	0.007042	-0.397734	1.028131	-0.571082	0.167345	-0.165179	-0.006329	-0.971942	0	0
22322	3.208493	-0.456354	9.347635	-0.018135	0.002270	0.013981	-0.397624	1.030063	-0.568190	0.167708	-0.165254	-0.006193	-0.971868	0	0
22323	3.203581	-0.468298	9.361960	-0.012760	0.009270	0.014044	-0.397736	1.028131	-0.570559	0.167800	-0.165273	-0.006049	-0.971849	0	0
22324	3.184618	-0.417726	9.333865	-0.019906	0.002288	0.010459	-0.398930	1.029796	-0.571569	0.168113	-0.165351	-0.005900	-0.971783	0	0
22325	3.165337	-0.410550	9.271626	-0.028868	0.009287	0.017477	-0.399070	1.030487	-0.570515	0.168212	-0.165396	-0.005593	-0.971760	0	0
22326	3.174828	-0.432434	9.218419	-0.030699	0.009271	0.028031	-0.397756	1.031861	-0.571044	0.168690	-0.165425	-0.005301	-0.971674	0	0
22327	3.184355	-0.451678	9.242149	-0.031616	-0.004736	0.027967	-0.398282	1.031311	-0.570780	0.168885	-0.165612	-0.004974	-0.971610	0	0
22328	3.170094	-0.420260	9.254650	-0.005648	0.005775	0.026442	-0.398162	1.033521	-0.571022	0.169389	-0.165633	-0.004934	-0.971519	0	0
22329	3.165410	-0.398686	9.218888	-0.012834	0.011011	0.035227	-0.397498	1.031859	-0.569219	0.169687	-0.165635	-0.004752	-0.971467	0	0
22330	3.206412	-0.403972	9.168003	-0.012853	-0.008240	0.035145	-0.398025	1.031032	-0.568305	0.170253	-0.165805	-0.004649	-0.971340	0	0
22331	3.237431	-0.457036	9.198369	-0.007506	0.003980	0.042257	-0.396463	1.032817	-0.564654	0.170627	-0.165867	-0.004520	-0.971264	0	0
22332	3.232454	-0.478556	9.227005	-0.003862	0.002264	0.026412	-0.397519	1.032685	-0.564509	0.171140	-0.165919	-0.004505	-0.971165	0	0
22333	3.222688	-0.495155	9.279772	-0.002084	0.010998	0.029980	-0.397258	1.033651	-0.565417	0.171404	-0.165904	-0.004437	-0.971121	0	0
22334	3.237433	-0.461405	9.342521	0.014940	0.004005	0.021268	-0.397253	1.034758	-0.568541	0.171902	-0.165907	-0.004610	-0.971032	0	0
22335	3.261408	-0.485631	9.346842	-0.000265	-0.000375	0.018486	-0.397777	1.033517	-0.567762	0.172057	-0.165999	-0.004599	-0.970989	0	0
22336	3.266277	-0.480800	9.366082	0.011396	0.009257	0.014199	-0.396586	1.033787	-0.569084	0.172465	-0.165956	-0.004738	-0.970923	0	0
22337	3.237374	-0.470909	9.380865	-0.010076	0.002263	0.011384	-0.396591	1.034616	-0.568814	0.172535	-0.166039	-0.004639	-0.970897	0	0
22338	3.198721	-0.470834	9.306696	-0.018052	0.013690	-0.000075	-0.397921	1.035728	-0.567999	0.172760	-0.166004	-0.004508	-0.970864	0	0
22339	3.193951	-0.461286	9.270796	-0.023436	-0.008173	-0.001951	-0.398186	1.034623	-0.565655	0.172678	-0.166210	-0.004320	-0.970844	0	0
22340	3.213131	-0.478479	9.203138	-0.018081	-0.000304	0.005158	-0.396593	1.034339	-0.567902	0.172946	-0.166311	-0.004204	-0.970779	0	0
22341	3.203333	-0.497666	9.195792	0.001583	-0.002928	0.008815	-0.397379	1.034068	-0.569199	0.173010	-0.166424	-0.004232	-0.970748	0	0
22342	3.193612	-0.509330	9.289474	0.017728	-0.002913	-0.002524	-0.397651	1.034898	-0.568142	0.173271	-0.166488	-0.004482	-0.970690	0	0
22343	3.169539	-0.499462	9.309022	0.032068	0.002353	-0.006797	-0.398298	1.033244	-0.569324	0.173235	-0.166496	-0.004821	-0.970693	0	0
22344	3.174488	-0.480479	9.237096	0.033855	0.005859	-0.003243	-0.397784	1.034345	-0.567101	0.173517	-0.166446	-0.005214	-0.970649	0	0
22345	3.164886	-0.470929	9.189221	0.017753	0.005865	-0.002473	-0.398303	1.033244	-0.567887	0.173499	-0.166444	-0.005402	-0.970652	0	0
22346	3.160062	-0.468633	9.141222	-0.001925	0.014615	0.000062	-0.398182	1.033241	-0.564754	0.173754	-0.166371	-0.005426	-0.970619	0	0
22347	3.196268	-0.471278	9.155300	0.008863	0.019004	-0.010429	-0.397403	1.035032	-0.563703	0.173645	-0.166257	-0.005518	-0.970657	0	0
22348	3.213069	-0.488011	9.231870	0.014141	0.006702	0.003653	-0.398320	1.034347	-0.564741	0.173974	-0.166233	-0.005708	-0.970601	0	0
22349	3.222453	-0.528754	9.303422	0.022221	0.016324	-0.001553	-0.398959	1.032556	-0.567884	0.173973	-0.166122	-0.005918	-0.970619	0	0
22350	3.222659	-0.499900	9.301348	0.025788	0.012821	0.000229	-0.398957	1.032695	-0.568667	0.174277	-0.166019	-0.006214	-0.970581	0	0
22351	3.188872	-0.497223	9.304073	0.019452	0.006671	0.014270	-0.397644	1.032272	-0.565948	0.174424	-0.166007	-0.006387	-0.970555	0	0
22352	3.213138	-0.480590	9.299249	-0.006416	0.016315	0.000013	-0.398698	1.032140	-0.566325	0.174672	-0.165925	-0.006365	-0.970525	0	0
22353	3.254192	-0.480845	9.320522	-0.016262	0.021542	0.001710	-0.396855	1.032820	-0.565954	0.174639	-0.165831	-0.006185	-0.970548	0	0
22354	3.261325	-0.495428	9.289049	-0.009059	0.013701	-0.009725	-0.396578	1.031438	-0.567409	0.174786	-0.165779	-0.006157	-0.970531	0	0
22355	3.234856	-0.480922	9.246183	-0.005535	0.025054	0.007095	-0.397240	1.031165	-0.566357	0.174824	-0.165632	-0.006066	-0.970549	0	0
22356	3.189314	-0.432562	9.213486	-0.002003	0.016304	0.015925	-0.396981	1.031992	-0.566222	0.175228	-0.165544	-0.006059	-0.970491	0	0
22357	3.165527	-0.381894	9.204659	-0.020766	0.009324	0.008732	-0.396456	1.032404	-0.566095	0.175256	-0.165577	-0.005846	-0.970482	0	0
22358	3.233566	-0.326693	9.339296	-0.010945	0.018018	0.012347	-0.396855	1.032820	-0.565954	0.175618	-0.165488	-0.005757	-0.970432	0	0
22359	3.296535	-0.302941	9.401513	-0.012752	0.016232	0.014075	-0.397112	1.032823	-0.568040	0.175711	-0.165441	-0.005605	-0.970425	0	0
22360	3.287182	-0.259624	9.385268	0.012230	0.009210	0.028342	-0.395530	1.033367	-0.568320	0.176268	-0.165397	-0.005730	-0.970330	0	0
22361	3.268036	-0.239828	9.517846	0.030051	-0.010074	0.035458	-0.396729	1.034893	-0.567764	0.176636	-0.165531	-0.006011	-0.970239	0	0
22362	3.277084	-0.326372	9.555227	0.067683	-0.011790	0.021606	-0.396723	1.033649	-0.567254	0.177215	-0.165593	-0.006722	-0.970118	0	0
22363	3.256978	-0.441213	9.703089	0.107059	-0.018783	0.013036	-0.395265	1.032951	-0.567806	0.177492	-0.165671	-0.007804	-0.970046	0	0
22364	3.232154	-0.537099	9.745461	0.141069	-0.023137	0.007968	-0.395393	1.031846	-0.567292	0.178048	-0.165711	-0.009267	-0.969924	0	0
22365	2.945918	-0.704510	9.327821	0.087533	-0.015055	-0.011718	-0.397498	1.031029	-0.567922	0.178053	-0.165781	-0.010187	-0.969902	0	0
22366	2.759813	-0.705229	8.618022	-0.012544	0.009628	-0.014049	-0.396693	1.028400	-0.567307	0.178138	-0.165774	-0.010138	-0.969888	0	0
22367	2.838377	-0.510005	8.162950	-0.175249	0.044669	-0.020368	-0.396172	1.029640	-0.567302	0.177631	-0.165730	-0.008410	-0.970005	0	0
22368	3.059305	-0.343465	8.129312	-0.318451	0.079517	0.001593	-0.395659	1.032124	-0.567024	0.177410	-0.165590	-0.005251	-0.970092	0	0
22369	3.339335	-0.368430	8.544793	-0.364102	0.079352	-0.005888	-0.392530	1.037354	-0.564277	0.176729	-0.165551	-0.001609	-0.970236	0	0
22370	3.531677	-0.507385	9.214478	-0.275607	0.072187	-0.008895	-0.390836	1.041766	-0.565304	0.176490	-0.165405	0.001101	-0.970305	0	0
22371	3.603738	-0.578418	9.765814	-0.075298	0.061591	-0.003116	-0.389146	1.045209	-0.563466	0.176311	-0.165032	0.001911	-0.970400	0	0
22372	3.502968	-0.497328	10.070439	0.130418	0.014375	-0.008797	-0.390988	1.044805	-0.564487	0.176716	-0.164730	0.000585	-0.970379	0	0
22373	3.334257	-0.454868	10.154098	0.259232	-0.011801	-0.012301	-0.389378	1.040929	-0.565595	0.176998	-0.164477	-0.002000	-0.970368	0	0
22374	3.136189	-0.456341	9.953907	0.294110	-0.011712	-0.003171	-0.391449	1.035140	-0.567972	0.177684	-0.164136	-0.004944	-0.970290	0	0
22375	3.015615	-0.424937	9.690938	0.241319	-0.009906	0.005311	-0.392751	1.032108	-0.568244	0.178106	-0.163889	-0.007324	-0.970240	0	0
22376	2.945232	-0.463878	9.361836	0.117840	-0.011620	0.014999	-0.391945	1.031277	-0.570746	0.178690	-0.163857	-0.008530	-0.970128	0	0
22377	2.947351	-0.498238	9.142717	-0.009134	-0.011581	0.003497	-0.390487	1.030578	-0.571428	0.178684	-0.164068	-0.008483	-0.970094	0	0
22378	3.034265	-0.499072	9.091487	-0.089752	-0.015166	0.024019	-0.392611	1.031418	-0.569167	0.179027	-0.164443	-0.007669	-0.969974	0	0
22379	3.140879	-0.449285	9.127190	-0.125447	-0.015165	0.002589	-0.392237	1.033624	-0.566669	0.178820	-0.164895	-0.006499	-0.969944	0	0
22380	3.196685	-0.413510	9.170381	-0.127279	-0.004719	0.014058	-0.393439	1.036117	-0.566757	0.179025	-0.165235	-0.005323	-0.969855	0	0
22381	3.204392	-0.350841	9.233521	-0.089691	-0.001220	0.011710	-0.391604	1.037211	-0.564815	0.178966	-0.165490	-0.004463	-0.969827	0	0
22382	3.291554	-0.322306	9.348459	-0.045016	-0.011775	0.019024	-0.393327	1.038740	-0.565296	0.179356	-0.165752	-0.004089	-0.969712	0	0
22383	3.330510	-0.279169	9.396687	-0.003874	-0.018787	0.019294	-0.391751	1.039145	-0.563487	0.179510	-0.166025	-0.004086	-0.969637	0	0
22384	3.343097	-0.207137	9.387793	0.022939	-0.018800	0.026550	-0.392006	1.039563	-0.566875	0.180082	-0.166233	-0.004371	-0.969494	0	0
22385	3.314529	-0.149260	9.364671	0.012140	-0.008332	0.044154	-0.392268	1.039288	-0.567135	0.180502	-0.166378	-0.004472	-0.969390	0	0
22386	3.220156	-0.172942	9.245045	0.000385	-0.010102	0.074047	-0.391359	1.039419	-0.562968	0.181485	-0.166544	-0.004442	-0.969178	0	0
22387	3.140048	-0.230190	9.197010	-0.027322	-0.010062	0.068572	-0.392414	1.039563	-0.563473	0.182076	-0.166778	-0.004131	-0.969029	0	0
22388	3.118025	-0.268693	9.134271	-0.039961	-0.022348	0.091346	-0.390844	1.042041	-0.563472	0.183177	-0.167137	-0.003707	-0.968761	0	0
22389	3.199922	-0.298124	9.157259	-0.031022	-0.025874	0.091367	-0.391646	1.043703	-0.563313	0.183980	-0.167530	-0.003356	-0.968542	0	0
22390	3.315350	-0.366280	9.186723	-0.014039	-0.018919	0.095873	-0.391127	1.045358	-0.563304	0.185174	-0.167809	-0.003170	-0.968267	0	0
22391	3.430873	-0.422308	9.249973	-0.009562	-0.018083	0.093217	-0.390982	1.045221	-0.566835	0.186030	-0.168090	-0.003015	-0.968054	0	0
22392	3.514746	-0.511990	9.238605	-0.020286	0.016002	0.100269	-0.392841	1.047303	-0.567308	0.187233	-0.168042	-0.002692	-0.967832	0	0
22393	3.429227	-0.646532	9.069560	-0.030997	0.016066	0.098431	-0.390745	1.049778	-0.566793	0.188104	-0.168038	-0.002256	-0.967665	0	0
22394	3.467474	-0.699851	9.034970	-0.046118	0.026596	0.082476	-0.389701	1.048664	-0.561334	0.189074	-0.167936	-0.001691	-0.967495	0	0
22395	3.616550	-0.792140	9.123951	-0.063200	0.035240	0.099940	-0.388654	1.050869	-0.562373	0.189906	-0.167813	-0.000902	-0.967354	0	0
22396	3.675906	-0.932244	9.078568	-0.046970	0.055413	0.078938	-0.387740	1.052936	-0.562889	0.190819	-0.167434	-0.000275	-0.967240	0	0
22397	3.678045	-0.970761	9.073299	-0.052311	0.058050	0.073613	-0.387481	1.053625	-0.562494	0.191415	-0.167080	0.000415	-0.967184	0	0
22398	3.656352	-0.965722	9.092772	-0.041518	0.066829	0.063157	-0.385632	1.054721	-0.564601	0.192144	-0.166580	0.000991	-0.967125	0	0
22399	3.586450	-0.946123	9.031113	-0.052147	0.080901	0.045533	-0.383133	1.056504	-0.564882	0.192468	-0.166014	0.001683	-0.967157	0	0
22400	3.528342	-0.965146	8.954488	-0.068226	0.094055	0.045479	-0.383277	1.058715	-0.565120	0.192961	-0.165303	0.002544	-0.967179	0	0
22401	3.460423	-1.007896	8.959389	-0.104004	0.096694	0.043477	-0.381313	1.060914	-0.563952	0.193180	-0.164691	0.003771	-0.967235	0	0
22402	3.426467	-1.031433	9.041125	-0.111130	0.110697	0.038192	-0.380524	1.061600	-0.564218	0.193505	-0.163901	0.005073	-0.967298	0	0
22403	3.356108	-1.078871	9.079640	-0.095010	0.126464	0.038378	-0.378954	1.065046	-0.566037	0.193688	-0.162990	0.006269	-0.967409	0	0
22404	3.285891	-1.102625	8.998260	-0.052024	0.131776	0.033441	-0.375778	1.064200	-0.566877	0.194049	-0.161882	0.007034	-0.967517	0	0
22405	3.262854	-0.952801	9.168416	-0.060091	0.128246	0.031641	-0.373922	1.064192	-0.569126	0.194224	-0.160889	0.007892	-0.967641	0	0
22406	3.253698	-0.885131	9.250987	-0.052111	0.140440	0.049381	-0.372337	1.065981	-0.572267	0.194725	-0.159696	0.008703	-0.967731	0	0
22407	3.316108	-0.942832	9.418021	-0.052157	0.128134	0.051065	-0.370488	1.067492	-0.574892	0.195100	-0.158690	0.009518	-0.967814	0	0
22408	3.383332	-1.000747	9.527329	-0.039674	0.131578	0.058183	-0.367982	1.067616	-0.574406	0.195695	-0.157557	0.010207	-0.967871	0	0
22409	3.349473	-1.007728	9.517928	-0.034241	0.131625	0.044133	-0.368133	1.071208	-0.574891	0.196029	-0.156487	0.010847	-0.967970	0	0
22410	3.267910	-0.932525	9.519497	-0.053920	0.121151	0.040467	-0.366684	1.072168	-0.575687	0.196423	-0.155484	0.011628	-0.968043	0	0
22411	3.191029	-0.874505	9.419886	-0.081673	0.128165	0.049139	-0.364182	1.073812	-0.576623	0.196731	-0.154542	0.012729	-0.968117	0	0
22412	3.094530	-0.859524	9.353597	-0.091489	0.143952	0.050039	-0.363398	1.075742	-0.577399	0.197147	-0.153392	0.013935	-0.968199	0	0
22413	2.987558	-0.957576	9.264467	-0.064623	0.131778	0.043156	-0.360494	1.075450	-0.576924	0.197422	-0.152382	0.014868	-0.968289	0	0
22414	2.943660	-1.017417	9.247334	-0.023446	0.123073	0.036376	-0.358394	1.077925	-0.577454	0.197809	-0.151301	0.015354	-0.968372	0	0
22415	2.828150	-0.965634	9.369095	0.005186	0.107356	0.028640	-0.356538	1.077640	-0.579313	0.198053	-0.150391	0.015544	-0.968461	0	0
22416	2.722493	-0.880813	9.308495	0.008789	0.117899	0.028755	-0.355754	1.079155	-0.579571	0.198415	-0.149297	0.015696	-0.968553	0	0
22417	2.601869	-0.867578	9.396208	0.010541	0.103912	0.030516	-0.353901	1.078593	-0.579866	0.198686	-0.148405	0.015831	-0.968633	0	0
22418	2.582212	-0.915486	9.410247	-0.013584	0.100430	0.021512	-0.352578	1.078863	-0.581190	0.198951	-0.147526	0.016155	-0.968707	0	0
22419	2.538533	-0.948510	9.511186	-0.019876	0.100413	0.024995	-0.351921	1.079688	-0.581714	0.199124	-0.146723	0.016572	-0.968787	0	0
22420	2.584313	-0.965426	9.601924	-0.012632	0.108302	0.005671	-0.350207	1.080785	-0.582774	0.199244	-0.145768	0.016877	-0.968901	0	0
22421	2.601089	-0.984660	9.647222	-0.005510	0.079420	0.003846	-0.349010	1.080365	-0.584756	0.199237	-0.145138	0.017085	-0.968993	0	0
22422	2.632111	-1.037695	9.687201	0.012346	0.080266	0.011008	-0.347820	1.079391	-0.583608	0.199449	-0.144404	0.017101	-0.969059	0	0
22423	2.678724	-0.932498	9.599085	0.001656	0.044434	-0.006814	-0.347550	1.079944	-0.586480	0.199355	-0.144097	0.017157	-0.969123	0	0
22424	2.669488	-0.870189	9.501343	-0.025180	0.037450	-0.007017	-0.348340	1.079672	-0.586471	0.199348	-0.143855	0.017424	-0.969156	0	0
22425	2.650141	-0.872605	9.448608	-0.048407	0.065456	-0.005316	-0.347024	1.080908	-0.587393	0.199193	-0.143442	0.018008	-0.969238	0	0
22426	2.611571	-0.864933	9.499499	-0.057375	0.060200	-0.003626	-0.345719	1.081452	-0.583750	0.199174	-0.143043	0.018638	-0.969289	0	0
22427	2.572546	-0.917698	9.448759	-0.074335	0.065483	-0.009896	-0.345720	1.081590	-0.583749	0.198937	-0.142679	0.019466	-0.969375	0	0
22428	2.594125	-0.937286	9.390667	-0.068042	0.049764	-0.019610	-0.345071	1.083105	-0.583221	0.198751	-0.142406	0.020155	-0.969439	0	0
22429	2.623683	-0.855766	9.381736	-0.087734	0.047122	-0.017992	-0.343739	1.083100	-0.586637	0.198420	-0.142246	0.021064	-0.969511	0	0
22430	2.785445	-0.861652	9.442760	-0.103876	0.030429	-0.016459	-0.344406	1.084900	-0.587524	0.198219	-0.142232	0.022066	-0.969532	0	0
22431	2.890862	-0.982330	9.575051	-0.106595	0.037359	-0.011226	-0.343498	1.085722	-0.584264	0.197928	-0.142203	0.023145	-0.969571	0	0
22432	3.025503	-1.065076	9.601778	-0.093103	0.034735	-0.028819	-0.343510	1.087932	-0.584372	0.197616	-0.142129	0.024035	-0.969624	0	0
22433	2.996000	-1.137136	9.557944	-0.077896	0.041750	-0.025163	-0.343246	1.087516	-0.583858	0.197228	-0.142009	0.024823	-0.969700	0	0
22434	2.812030	-1.196168	9.448298	-0.041140	0.039245	-0.038957	-0.342331	1.089030	-0.583596	0.196879	-0.141791	0.025205	-0.969793	0	0
22435	2.706022	-1.159538	9.358306	0.005479	0.032354	-0.058868	-0.343248	1.088898	-0.585412	0.196285	-0.141608	0.025121	-0.969942	0	0
22436	2.720460	-1.169037	9.434979	0.059137	-0.000012	-0.064770	-0.342569	1.085994	-0.586104	0.195832	-0.141579	0.024418	-0.970056	0	0
22437	2.753760	-1.243509	9.549197	0.111054	0.006110	-0.071447	-0.344147	1.085451	-0.586869	0.195272	-0.141447	0.023244	-0.970217	0	0
22438	2.720141	-1.216832	9.535375	0.145120	0.003541	-0.086172	-0.344657	1.083106	-0.588191	0.194730	-0.141220	0.021683	-0.970395	0	0
22439	2.783653	-1.111804	9.435092	0.145105	-0.009589	-0.083571	-0.346084	1.077311	-0.585875	0.194104	-0.141177	0.020135	-0.970560	0	0
22440	2.815857	-0.992364	9.248725	0.084301	0.009665	-0.080401	-0.346729	1.076072	-0.588229	0.193520	-0.141006	0.019186	-0.970721	0	0
22441	2.852798	-0.891645	9.244758	0.012753	-0.007840	-0.091550	-0.347396	1.076490	-0.586909	0.192628	-0.141206	0.018913	-0.970875	0	0
22442	2.963793	-0.902252	9.205224	-0.080303	0.020087	-0.081588	-0.348051	1.075803	-0.587167	0.191799	-0.141251	0.019580	-0.971019	0	0
22443	2.977806	-0.969622	9.233170	-0.128656	0.000812	-0.080267	-0.347262	1.076213	-0.587044	0.190815	-0.141643	0.020710	-0.971132	0	0
22444	2.938912	-1.007612	9.295556	-0.159986	0.013915	-0.075158	-0.348455	1.076218	-0.585589	0.189928	-0.141899	0.022149	-0.971237	0	0
22445	2.885666	-1.026276	9.348675	-0.167143	0.020043	-0.075177	-0.349783	1.077883	-0.586075	0.188932	-0.142180	0.023697	-0.971354	0	0
22446	2.769997	-0.991785	9.321229	-0.166184	0.028857	-0.085670	-0.349529	1.080093	-0.586971	0.187929	-0.142304	0.025209	-0.971492	0	0
22447	2.645189	-0.880642	9.167365	-0.151820	0.006207	-0.097920	-0.349812	1.082303	-0.584986	0.186736	-0.142695	0.026546	-0.971629	0	0
22448	2.582396	-0.880305	9.117439	-0.155452	0.009702	-0.083815	-0.350612	1.083274	-0.584311	0.185771	-0.142984	0.027920	-0.971733	0	0
22449	2.456309	-0.955987	9.216195	-0.128625	0.034209	-0.076461	-0.349710	1.086169	-0.582728	0.184811	-0.143051	0.029112	-0.971871	0	0
22450	2.392747	-1.070408	9.390874	-0.087521	0.013204	-0.076245	-0.349844	1.086446	-0.582724	0.184022	-0.143178	0.029842	-0.971980	0	0
22451	2.349559	-1.031585	9.391693	-0.051703	0.041220	-0.074100	-0.349834	1.085895	-0.584558	0.183192	-0.143027	0.030302	-0.972145	0	0
22452	2.360791	-0.810502	9.355684	-0.030309	0.046426	-0.052734	-0.349310	1.086997	-0.585339	0.182711	-0.142719	0.030570	-0.972272	0	0
22453	2.299191	-0.641957	9.257212	-0.023153	0.044705	-0.049109	-0.349566	1.086032	-0.586128	0.182163	-0.142467	0.030787	-0.972405	0	0
22454	2.231198	-0.694401	9.237968	-0.023282	0.030673	-0.024477	-0.349429	1.084511	-0.584970	0.181979	-0.142291	0.030996	-0.972459	0	0
22455	2.189086	-0.838757	9.116504	-0.012582	0.018450	-0.017409	-0.350089	1.084238	-0.584570	0.181762	-0.142257	0.031102	-0.972501	0	0
22456	2.296807	-0.971774	9.152499	0.025834	-0.006085	-0.013753	-0.349030	1.084648	-0.586150	0.181786	-0.142347	0.030779	-0.972494	0	0
22457	2.311265	-0.978839	9.238814	0.053508	0.004367	0.000577	-0.350608	1.082860	-0.584837	0.181843	-0.142318	0.030242	-0.972504	0	0
22458	2.219892	-0.929547	9.393985	0.076663	-0.002676	0.018378	-0.348753	1.081468	-0.584618	0.182260	-0.142272	0.029475	-0.972456	0	0
22459	2.042147	-0.802566	9.565213	0.050596	0.013017	0.045637	-0.349021	1.082852	-0.585645	0.182748	-0.142141	0.029043	-0.972397	0	0
22460	2.013862	-0.708303	9.643449	0.003919	0.021664	0.079720	-0.348351	1.081606	-0.586452	0.183683	-0.141974	0.029111	-0.972243	0	0
22461	2.129218	-0.783917	9.593517	-0.014869	0.031254	0.083093	-0.348230	1.081326	-0.582929	0.184437	-0.141762	0.029398	-0.972123	0	0
22462	2.364874	-0.920627	9.534635	-0.009560	0.019802	0.093567	-0.347182	1.083117	-0.583581	0.185519	-0.141634	0.029608	-0.971929	0	0
22463	2.567188	-0.989963	9.399907	0.038795	0.018049	0.087673	-0.347323	1.084499	-0.583304	0.186397	-0.141446	0.029353	-0.971796	0	0
22464	2.641863	-1.010289	9.235600	0.097810	-0.002936	0.094172	-0.346119	1.084495	-0.587632	0.187657	-0.141340	0.028476	-0.971595	0	0
22465	2.660395	-1.118790	9.195739	0.155028	-0.024800	0.098008	-0.346370	1.082563	-0.588301	0.188811	-0.141349	0.027027	-0.971412	0	0
22466	2.657573	-1.174237	9.147058	0.180032	-0.046668	0.103388	-0.345591	1.081865	-0.583487	0.190278	-0.141508	0.025283	-0.971149	0	0
22467	2.642939	-1.193461	9.115721	0.199665	-0.044931	0.115875	-0.345055	1.080619	-0.583507	0.191673	-0.141624	0.023392	-0.970905	0	0
22468	2.633148	-1.208176	8.997870	0.197788	-0.055448	0.135212	-0.345438	1.079241	-0.585213	0.193468	-0.141824	0.021504	-0.970564	0	0
22469	2.628560	-1.170067	8.863760	0.183305	-0.099237	0.163157	-0.347264	1.076351	-0.586651	0.195309	-0.142488	0.019741	-0.970135	0	0
22470	2.682225	-1.089221	8.695992	0.156480	-0.092234	0.166516	-0.346734	1.076348	-0.587312	0.197335	-0.143115	0.018229	-0.969662	0	0
22471	2.690083	-1.002765	8.672884	0.103658	-0.080026	0.178527	-0.348071	1.078012	-0.585316	0.199206	-0.143749	0.017301	-0.969203	0	0
22472	2.711385	-1.060850	8.609545	0.048949	-0.081852	0.208065	-0.347286	1.078836	-0.584536	0.201465	-0.144480	0.016914	-0.968634	0	0
22473	2.700562	-1.228652	8.766331	0.003229	-0.083673	0.221789	-0.346765	1.079800	-0.584142	0.203610	-0.145345	0.017020	-0.968054	0	0
22474	2.743761	-1.273926	9.015388	-0.042478	-0.056667	0.239150	-0.347312	1.082980	-0.583711	0.206008	-0.146010	0.017618	-0.967436	0	0
22475	2.758918	-1.184651	9.146065	-0.074759	-0.040125	0.256608	-0.346275	1.086842	-0.584864	0.208367	-0.146607	0.018626	-0.966821	0	0
22476	2.750127	-1.066429	9.243634	-0.096301	-0.012201	0.277725	-0.344060	1.090973	-0.583028	0.211042	-0.146944	0.019893	-0.966164	0	0
22477	2.861509	-1.026219	9.305623	-0.133959	-0.001803	0.296847	-0.342234	1.094278	-0.582108	0.213691	-0.147288	0.021614	-0.965492	0	0
22478	2.808006	-1.083138	9.432809	-0.133973	0.031415	0.305781	-0.341206	1.098416	-0.580777	0.216557	-0.147275	0.023381	-0.964814	0	0
22479	2.874485	-1.242342	9.452035	-0.105428	0.047099	0.328022	-0.338866	1.105034	-0.581399	0.219533	-0.147075	0.024978	-0.964132	0	0
22480	2.887925	-1.386942	9.392575	-0.049934	0.040139	0.322201	-0.337051	1.109443	-0.579163	0.222676	-0.146788	0.025976	-0.963428	0	0
22481	2.897076	-1.456871	9.358046	-0.006990	0.048898	0.326054	-0.333079	1.111635	-0.586124	0.225773	-0.146355	0.026632	-0.962755	0	0
22482	2.868239	-1.439587	9.430594	0.039553	0.041921	0.318448	-0.330452	1.114246	-0.586660	0.228991	-0.145847	0.026768	-0.962068	0	0
22483	2.898434	-1.271276	9.489949	0.061018	0.034904	0.317722	-0.329020	1.118244	-0.587426	0.232106	-0.145397	0.026727	-0.961391	0	0
22484	2.986238	-1.151492	9.557863	0.057278	0.026037	0.349381	-0.326125	1.117812	-0.584078	0.235637	-0.144990	0.026703	-0.960594	0	0
22485	3.053208	-1.238857	9.474566	0.021410	0.019861	0.366685	-0.322716	1.121938	-0.584089	0.239163	-0.144765	0.027074	-0.959745	0	0
22486	3.071773	-1.340377	9.357878	0.017011	-0.001946	0.346283	-0.321282	1.124139	-0.582652	0.242600	-0.144719	0.027366	-0.958881	0	0
22487	3.042688	-1.352456	9.266662	-0.001673	-0.015864	0.321432	-0.319326	1.129102	-0.583677	0.245662	-0.144910	0.027806	-0.958060	0	0
22488	2.917673	-1.276766	9.316678	-0.007025	-0.028072	0.313470	-0.318553	1.131583	-0.582358	0.248743	-0.145178	0.028218	-0.957211	0	0
22489	2.736575	-1.279756	9.450391	-0.028544	-0.031565	0.318639	-0.317765	1.134067	-0.585219	0.251738	-0.145586	0.028871	-0.956347	0	0
22490	2.516679	-1.306392	9.617814	-0.082187	-0.015779	0.309550	-0.314893	1.138471	-0.583390	0.254661	-0.145924	0.030027	-0.955485	0	0
22491	2.266200	-1.221946	9.851669	-0.125144	-0.015760	0.305800	-0.313331	1.140809	-0.580779	0.257383	-0.146419	0.031625	-0.954628	0	0
22492	1.994389	-1.079782	10.028691	-0.211839	0.012294	0.289515	-0.312175	1.145637	-0.579311	0.259919	-0.146825	0.034060	-0.953795	0	0
22493	1.799402	-0.996315	10.084207	-0.296699	0.047365	0.267950	-0.308655	1.152385	-0.577730	0.262001	-0.147152	0.037400	-0.953049	0	0
22494	1.828729	-0.943965	9.974001	-0.350196	0.073685	0.237700	-0.305261	1.159550	-0.578494	0.263856	-0.147351	0.041229	-0.952349	0	0
22495	2.070776	-0.864094	9.968024	-0.350941	0.054453	0.199679	-0.303462	1.166722	-0.576361	0.265196	-0.147759	0.044991	-0.951743	0	0
22496	2.379524	-0.907796	9.835076	-0.260322	0.044045	0.144689	-0.302054	1.173758	-0.575267	0.266354	-0.148041	0.047741	-0.951241	0	0
22497	2.633975	-1.112480	9.619032	-0.081283	0.002135	0.116650	-0.301805	1.176520	-0.575244	0.267321	-0.148261	0.048658	-0.950889	0	0
22498	2.743280	-1.356623	9.499920	0.112178	-0.018702	0.068559	-0.302072	1.176797	-0.574976	0.268349	-0.148184	0.047581	-0.950666	0	0
22499	2.742227	-1.501183	9.416553	0.268815	-0.039598	0.051093	-0.300605	1.174303	-0.575023	0.269228	-0.147896	0.044952	-0.950590	0	0
22500	2.723069	-1.477142	9.364120	0.334188	-0.057025	0.034776	-0.302544	1.168237	-0.576882	0.270266	-0.147598	0.041614	-0.950494	0	0
22501	2.723773	-1.380744	9.427711	0.332422	-0.074514	0.023262	-0.300947	1.165050	-0.575370	0.270984	-0.147482	0.038238	-0.950450	0	0
22502	2.685411	-1.339804	9.346798	0.257240	-0.067530	0.033335	-0.302105	1.160360	-0.576314	0.271893	-0.147488	0.035600	-0.950292	0	0
22503	2.758175	-1.294702	9.337075	0.155282	-0.051818	0.029112	-0.301691	1.157872	-0.577390	0.272392	-0.147634	0.033972	-0.950186	0	0
22504	2.826067	-1.256660	9.365767	0.067586	-0.018647	0.040916	-0.306427	1.156380	-0.579684	0.273058	-0.147687	0.033283	-0.950011	0	0
22505	2.903416	-1.247497	9.413272	0.011326	-0.030878	0.012242	-0.305896	1.156378	-0.580476	0.273175	-0.148036	0.033048	-0.949931	0	0
22506	2.956442	-1.262255	9.441485	0.019304	-0.053667	0.021010	-0.304193	1.157057	-0.578013	0.273597	-0.148559	0.032692	-0.949740	0	0
22507	3.004341	-1.317923	9.450046	0.062310	-0.064131	0.004517	-0.306032	1.155963	-0.578780	0.273726	-0.149092	0.031865	-0.949647	0	0
22508	3.071434	-1.388407	9.381362	0.097251	-0.060608	-0.003179	-0.306822	1.155967	-0.579290	0.274012	-0.149475	0.030716	-0.949543	0	0
22509	3.095335	-1.422328	9.361539	0.157304	-0.058791	-0.025659	-0.307856	1.151276	-0.578015	0.273993	-0.149713	0.028953	-0.949566	0	0
22510	3.076002	-1.422367	9.299218	0.191291	-0.043035	-0.016535	-0.308367	1.149069	-0.579335	0.274262	-0.149673	0.026943	-0.949554	0	0
22511	3.066327	-1.422497	9.232006	0.200180	-0.044798	-0.002374	-0.309145	1.148246	-0.582074	0.274521	-0.149661	0.024846	-0.949538	0	0
22512	3.109517	-1.456906	9.101456	0.173292	-0.050068	0.009730	-0.311238	1.145081	-0.582205	0.274999	-0.149727	0.023029	-0.949435	0	0
22513	3.196349	-1.467516	8.999643	0.133907	-0.060590	0.012904	-0.313073	1.143434	-0.583238	0.275305	-0.150051	0.021542	-0.949330	0	0
22514	3.271240	-1.463254	9.011063	0.053390	-0.085113	0.003395	-0.312273	1.140665	-0.581057	0.275529	-0.150780	0.020761	-0.949167	0	0
22515	3.346098	-1.463789	9.027234	-0.012914	-0.083455	0.024043	-0.313082	1.142464	-0.579198	0.275725	-0.151735	0.020623	-0.948961	0	0
22516	3.372300	-1.516660	9.108115	-0.073812	-0.088765	0.032371	-0.314802	1.142196	-0.577477	0.276015	-0.152843	0.021084	-0.948689	0	0
22517	3.282514	-1.587250	9.391675	-0.131078	-0.081800	0.026698	-0.315878	1.145794	-0.577686	0.276054	-0.154116	0.022080	-0.948449	0	0
22518	3.123197	-1.589800	9.724685	-0.183085	-0.021542	0.060062	-0.317487	1.148287	-0.574763	0.276413	-0.154881	0.023807	-0.948178	0	0
22519	3.090461	-1.440400	9.731491	-0.204549	0.012561	0.068881	-0.318839	1.153267	-0.573779	0.276715	-0.155455	0.025829	-0.947943	0	0
22520	3.149232	-1.325479	9.708272	-0.217070	-0.011939	0.061658	-0.317667	1.155470	-0.572730	0.277026	-0.156221	0.027908	-0.947667	0	0
22521	3.257741	-1.341318	9.524498	-0.188373	0.009083	0.058386	-0.315573	1.157806	-0.571302	0.277251	-0.156788	0.029746	-0.947452	0	0
22522	3.322101	-1.457394	9.484154	-0.156103	0.023104	0.049818	-0.315858	1.160708	-0.570093	0.277526	-0.157056	0.031327	-0.947276	0	0
22523	3.352787	-1.556222	9.492367	-0.109600	0.033590	0.057215	-0.314811	1.161668	-0.568924	0.277853	-0.157179	0.032482	-0.947121	0	0
22524	3.283070	-1.514610	9.551127	-0.084557	0.044095	0.060988	-0.314816	1.164018	-0.571513	0.278330	-0.157045	0.033462	-0.946969	0	0
22525	3.105059	-1.421610	9.621027	-0.089874	0.075636	0.057610	-0.312980	1.165804	-0.571001	0.278676	-0.156718	0.034544	-0.946882	0	0
22526	2.864386	-1.309097	9.619590	-0.105952	0.080959	0.054083	-0.312737	1.168149	-0.568761	0.279038	-0.156297	0.035819	-0.946798	0	0
22527	2.647409	-1.259352	9.602807	-0.113923	0.079315	0.036471	-0.311692	1.170077	-0.568757	0.279143	-0.156005	0.037101	-0.946766	0	0
22528	2.485232	-1.309021	9.464240	-0.113948	0.072376	0.043537	-0.310646	1.171729	-0.568496	0.279398	-0.155691	0.038411	-0.946690	0	0
22529	2.322327	-1.464165	9.439828	-0.075370	0.044517	0.012013	-0.310267	1.175043	-0.568991	0.279344	-0.155621	0.039193	-0.946685	0	0
22530	2.167307	-1.528123	9.365926	-0.044899	0.028870	-0.001885	-0.310269	1.175319	-0.568988	0.279301	-0.155543	0.039655	-0.946692	0	0
22531	1.973786	-1.572596	9.273354	-0.014508	0.016693	0.003630	-0.309874	1.175731	-0.569251	0.279275	-0.155557	0.039777	-0.946692	0	0
22532	1.781195	-1.493774	9.388880	-0.009067	0.002779	-0.019219	-0.311328	1.174909	-0.567409	0.279145	-0.155633	0.039799	-0.946717	0	0
22533	1.574265	-1.395465	9.548014	-0.062729	0.013302	-0.024781	-0.312513	1.175055	-0.568695	0.278779	-0.155805	0.040332	-0.946774	0	0
22534	1.473775	-1.269250	9.665693	-0.127172	0.018527	-0.020772	-0.311467	1.176568	-0.568174	0.278472	-0.156063	0.041509	-0.946771	0	0
22535	1.473977	-1.242632	9.718871	-0.139656	0.051764	-0.021620	-0.310824	1.178221	-0.566077	0.278003	-0.156059	0.042886	-0.946848	0	0
22536	1.628422	-1.253741	9.626083	-0.134303	0.046479	-0.017241	-0.310158	1.180154	-0.571032	0.277750	-0.156073	0.044206	-0.946859	0	0
22537	1.898932	-1.239608	9.431643	-0.067974	0.037764	-0.040654	-0.310424	1.180432	-0.570764	0.277219	-0.155992	0.044836	-0.946998	0	0
22538	2.212108	-1.338726	9.278792	0.003567	0.004472	-0.038602	-0.312010	1.179472	-0.568659	0.277033	-0.156033	0.044695	-0.947053	0	0
22539	2.495542	-1.543563	9.086530	0.127084	-0.009510	-0.048450	-0.311477	1.176843	-0.565820	0.276754	-0.155857	0.043333	-0.947227	0	0
22540	2.605408	-1.708424	8.939485	0.237024	-0.027032	-0.025746	-0.311460	1.174634	-0.567018	0.277093	-0.155544	0.040909	-0.947287	0	0
22541	2.571310	-1.746855	8.869639	0.291632	-0.036598	-0.033309	-0.313809	1.172024	-0.570665	0.277222	-0.155161	0.037941	-0.947435	0	0
22542	2.556693	-1.761489	8.766253	0.320152	-0.051493	-0.010241	-0.314293	1.165674	-0.572680	0.277844	-0.154839	0.034684	-0.947431	0	0
22543	2.578933	-1.689607	8.733240	0.311199	-0.063743	-0.011223	-0.315596	1.162918	-0.573210	0.278218	-0.154648	0.031497	-0.947463	0	0
22544	2.610882	-1.612791	8.765091	0.268072	-0.062990	0.028123	-0.317803	1.157129	-0.574410	0.279126	-0.154562	0.028761	-0.947297	0	0
22545	2.591753	-1.588390	8.830428	0.212486	-0.058696	0.052416	-0.317654	1.155472	-0.576388	0.279946	-0.154578	0.026628	-0.947115	0	0
22546	2.596396	-1.617040	8.911773	0.119328	-0.066658	0.071085	-0.318304	1.153542	-0.576266	0.281038	-0.154928	0.025354	-0.946769	0	0
22547	2.741585	-1.574859	8.918215	0.061098	-0.074625	0.084695	-0.318045	1.153539	-0.574703	0.281932	-0.155510	0.024668	-0.946426	0	0
22548	2.915452	-1.576065	8.967172	0.017183	-0.083476	0.096626	-0.319896	1.154240	-0.575190	0.283099	-0.156300	0.024354	-0.945956	0	0
22549	2.920083	-1.609254	9.137389	-0.007012	-0.083527	0.099962	-0.320163	1.153827	-0.573623	0.284034	-0.157159	0.024316	-0.945534	0	0
22550	3.069764	-1.615125	9.172081	-0.008136	-0.108177	0.142114	-0.320180	1.156589	-0.573334	0.285577	-0.158241	0.024246	-0.944890	0	0
22551	3.109992	-1.730836	9.189631	0.016940	-0.109917	0.135205	-0.322547	1.155359	-0.573702	0.286887	-0.159277	0.023967	-0.944326	0	0
22552	3.087959	-1.773856	9.222973	0.045480	-0.108206	0.154802	-0.323485	1.157159	-0.572886	0.288599	-0.160202	0.023415	-0.943662	0	0
22553	3.072221	-1.605846	9.066418	0.028449	-0.095963	0.170625	-0.322166	1.157290	-0.572774	0.290257	-0.161069	0.023129	-0.943013	0	0
22554	3.128999	-1.433094	9.072721	-0.006589	-0.108310	0.199422	-0.321933	1.160879	-0.569608	0.292294	-0.162133	0.023141	-0.942200	0	0
22555	3.109087	-1.517021	9.105575	-0.019155	-0.094340	0.210824	-0.323278	1.164615	-0.568766	0.294251	-0.163117	0.023373	-0.941416	0	0
22556	2.972652	-1.695440	9.402718	0.002147	-0.113658	0.233818	-0.323170	1.166408	-0.564701	0.296607	-0.164195	0.023345	-0.940489	0	0
22557	2.638699	-1.807157	9.772030	0.031605	-0.094403	0.243865	-0.321852	1.167506	-0.565755	0.298955	-0.165017	0.023163	-0.939606	0	0
22558	2.590626	-1.773364	9.688715	0.044881	-0.033242	0.296195	-0.320026	1.170120	-0.563667	0.301946	-0.165195	0.023075	-0.938620	0	0
22559	2.693105	-1.611899	9.266695	0.028750	-0.029735	0.315487	-0.321866	1.170961	-0.567549	0.304944	-0.165392	0.023240	-0.937611	0	0
22560	2.732571	-1.492295	9.152369	-0.016016	-0.066484	0.315043	-0.321098	1.174271	-0.566091	0.308005	-0.166059	0.023654	-0.936482	0	0
22561	2.839369	-1.407333	8.892860	-0.083994	-0.035009	0.326989	-0.318469	1.176744	-0.566890	0.310918	-0.166645	0.024880	-0.935382	0	0
22562	3.003201	-1.456942	8.818775	-0.144972	-0.043001	0.356418	-0.315868	1.182668	-0.565304	0.314146	-0.167478	0.026639	-0.934106	0	0
22563	2.957014	-1.506460	9.025294	-0.182662	-0.029094	0.379103	-0.312996	1.187210	-0.563473	0.317370	-0.168301	0.028890	-0.932800	0	0
22564	2.896899	-1.470005	8.994988	-0.200627	-0.007254	0.401988	-0.311584	1.193832	-0.562907	0.320900	-0.168957	0.031359	-0.931393	0	0
22565	2.687262	-1.080148	9.316120	-0.232918	-0.003805	0.414237	-0.308468	1.200443	-0.558708	0.324345	-0.169686	0.034209	-0.929966	0	0
22566	2.639487	-1.009800	9.389441	-0.258059	0.012756	0.437051	-0.304292	1.208570	-0.558299	0.328106	-0.170324	0.037330	-0.928409	0	0
22567	2.763996	-1.150929	9.175249	-0.200775	-0.017821	0.428485	-0.302228	1.215603	-0.555910	0.331727	-0.171059	0.039844	-0.926881	0	0
22568	2.840453	-1.258007	8.961863	-0.139893	-0.022143	0.423585	-0.297770	1.221242	-0.556444	0.335581	-0.171631	0.041726	-0.925304	0	0
22569	2.784305	-1.350647	9.199215	-0.064749	-0.024769	0.418829	-0.294107	1.225918	-0.554624	0.339333	-0.171973	0.042925	-0.923816	0	0
22570	2.606859	-1.528282	9.648132	0.010351	-0.008174	0.422968	-0.290177	1.230730	-0.553722	0.343442	-0.171905	0.043459	-0.922284	0	0
22571	2.370022	-1.559648	9.798823	0.053360	0.012028	0.411080	-0.286230	1.233610	-0.554667	0.347298	-0.171493	0.043674	-0.920906	0	0
22572	2.230530	-1.485912	9.959496	0.074812	0.015535	0.413065	-0.282542	1.235525	-0.555488	0.351447	-0.170984	0.043669	-0.919425	0	0
22573	2.135297	-1.306219	10.274822	0.067701	0.026025	0.398130	-0.278466	1.238818	-0.556301	0.355190	-0.170379	0.043772	-0.918093	0	0
22574	2.222909	-1.208537	10.193475	0.071434	0.066311	0.378912	-0.276495	1.241294	-0.557612	0.359067	-0.169429	0.043903	-0.916754	0	0
22575	2.384923	-1.174019	10.096339	0.067902	0.010340	0.354853	-0.272422	1.244034	-0.556602	0.362409	-0.168968	0.043860	-0.915525	0	0
22576	2.550255	-1.346766	9.871817	0.114639	0.001707	0.311024	-0.269517	1.245263	-0.558985	0.365791	-0.168481	0.043241	-0.914298	0	0
22577	2.630716	-1.562731	9.455261	0.166755	-0.015607	0.267223	-0.267409	1.245942	-0.558880	0.368501	-0.167928	0.042040	-0.913367	0	0
22578	2.572505	-1.596185	9.378471	0.175781	-0.047012	0.242515	-0.267666	1.245668	-0.560446	0.371347	-0.167685	0.040572	-0.912325	0	0
22579	2.513649	-1.716519	9.204554	0.135585	-0.066178	0.226289	-0.266063	1.244003	-0.562968	0.373644	-0.167721	0.039396	-0.911431	0	0
22580	2.407419	-1.715519	9.260758	0.106134	-0.083612	0.203131	-0.265419	1.246071	-0.561913	0.376034	-0.168085	0.038358	-0.910426	0	0
22581	2.308423	-1.719092	9.412984	0.122361	-0.085287	0.171547	-0.264760	1.246206	-0.561791	0.377813	-0.168358	0.037139	-0.909689	0	0
22582	2.406832	-1.795132	9.180537	0.165416	-0.095704	0.150635	-0.264753	1.245516	-0.562712	0.379832	-0.168624	0.035426	-0.908867	0	0
22583	2.479912	-1.702257	9.063210	0.167296	-0.094790	0.134791	-0.265271	1.244414	-0.563760	0.381352	-0.168822	0.033703	-0.908259	0	0
22584	2.552761	-1.645136	9.051221	0.154855	-0.099142	0.115289	-0.265791	1.242759	-0.563246	0.383026	-0.169168	0.032012	-0.907551	0	0
22585	2.677885	-1.708521	9.092673	0.183489	-0.109667	0.110121	-0.267371	1.242492	-0.564009	0.384350	-0.169444	0.030042	-0.907007	0	0
22586	2.728219	-1.757374	8.976316	0.174651	-0.097367	0.092455	-0.266961	1.240141	-0.564169	0.385855	-0.169702	0.028137	-0.906380	0	0
22587	2.740549	-1.723605	9.039085	0.115573	-0.088666	0.099107	-0.268279	1.239734	-0.564022	0.386953	-0.170052	0.026845	-0.905886	0	0
22588	2.781049	-1.800862	9.047462	0.088700	-0.079956	0.107726	-0.268938	1.239046	-0.563366	0.388441	-0.170477	0.025812	-0.905199	0	0
22589	2.975187	-1.663255	8.922394	0.124575	-0.083443	0.092087	-0.268795	1.238909	-0.566243	0.389487	-0.170749	0.024446	-0.904736	0	0
22590	3.084104	-1.630220	8.991531	0.158539	-0.079998	0.099368	-0.269579	1.237671	-0.566635	0.391025	-0.170903	0.022764	-0.904087	0	0
22591	3.039734	-1.763872	9.218697	0.196106	-0.069517	0.097899	-0.268800	1.239047	-0.564935	0.392238	-0.170772	0.020812	-0.903633	0	0
22592	2.956861	-1.880246	9.492058	0.232733	-0.029328	0.114167	-0.269307	1.236149	-0.566263	0.394019	-0.170170	0.018684	-0.903018	0	0
22593	3.030719	-1.685700	9.589791	0.201376	-0.025903	0.122778	-0.267968	1.234210	-0.568523	0.395452	-0.169618	0.016900	-0.902531	0	0
22594	3.265801	-1.562860	9.459394	0.133399	-0.018967	0.124028	-0.269792	1.232011	-0.571782	0.397112	-0.169309	0.015733	-0.901881	0	0
22595	3.499462	-1.646131	9.566976	0.111927	-0.012059	0.122044	-0.269262	1.231456	-0.571535	0.398379	-0.168993	0.014804	-0.901397	0	0
22596	3.628735	-1.801273	9.501589	0.135299	0.019458	0.108161	-0.266889	1.230060	-0.568319	0.399866	-0.168329	0.013751	-0.900879	0	0
22597	3.695866	-1.866903	9.447381	0.167477	0.015943	0.115400	-0.266877	1.229370	-0.570547	0.401158	-0.167551	0.012416	-0.900469	0	0
22598	3.640156	-1.888350	9.370708	0.121832	0.040435	0.127506	-0.266739	1.228679	-0.571209	0.402737	-0.166747	0.011612	-0.899924	0	0
22599	3.492124	-1.992805	9.442884	0.069007	0.050930	0.135992	-0.264478	1.229361	-0.577245	0.404042	-0.166058	0.011338	-0.899470	0	0
22600	3.356464	-2.049809	9.332845	0.045714	0.078946	0.153579	-0.264212	1.229636	-0.578291	0.405691	-0.165210	0.011424	-0.898883	0	0
22601	3.178100	-2.000616	9.234008	0.031315	0.071970	0.172900	-0.261559	1.229348	-0.581599	0.407261	-0.164486	0.011641	-0.898302	0	0
22602	2.913088	-1.912223	9.148386	0.024192	0.087812	0.173005	-0.259191	1.230854	-0.581620	0.409026	-0.163643	0.011992	-0.897649	0	0
22603	2.744262	-1.877750	8.979601	0.011596	0.066861	0.186998	-0.258141	1.232783	-0.583054	0.410689	-0.163045	0.012397	-0.896993	0	0
22604	2.585281	-1.823523	9.003226	0.004336	0.038867	0.201001	-0.255262	1.234975	-0.579288	0.412682	-0.162718	0.012770	-0.896132	0	0
22605	2.456274	-1.634407	9.167539	-0.040457	0.024843	0.205984	-0.254212	1.236628	-0.580202	0.414434	-0.162704	0.013508	-0.895315	0	0
22606	2.413660	-1.522724	9.399913	-0.078226	-0.003271	0.233835	-0.251719	1.238409	-0.578916	0.416600	-0.163091	0.014498	-0.894224	0	0
22607	2.336872	-1.459196	9.528685	-0.081888	0.001933	0.250603	-0.251745	1.243383	-0.579650	0.418683	-0.163440	0.015590	-0.893168	0	0
22608	2.118044	-1.336697	9.702620	-0.042480	0.022984	0.244004	-0.249903	1.244201	-0.579147	0.421007	-0.163440	0.016383	-0.892061	0	0
22609	1.947245	-1.246335	9.714746	0.030966	0.044075	0.233230	-0.246620	1.248052	-0.580465	0.423109	-0.162926	0.016622	-0.891155	0	0
22610	1.846412	-1.161618	9.632472	0.109792	0.061669	0.221581	-0.245698	1.249429	-0.582294	0.425519	-0.161941	0.016175	-0.890195	0	0
22611	1.907537	-1.051841	9.505828	0.151052	0.065227	0.204278	-0.241997	1.248857	-0.582486	0.427552	-0.160719	0.015390	-0.889456	0	0
22612	2.032277	-1.159430	9.248758	0.179711	0.070500	0.206215	-0.241329	1.248163	-0.583809	0.429934	-0.159357	0.014333	-0.888570	0	0
22613	2.149862	-1.261475	9.212924	0.170729	0.048595	0.207777	-0.239595	1.247050	-0.586982	0.432025	-0.158187	0.013309	-0.887780	0	0
22614	2.312674	-1.450855	9.048316	0.179677	0.061696	0.214855	-0.238116	1.243452	-0.588868	0.434469	-0.156899	0.012232	-0.886831	0	0
22615	2.302664	-1.498971	9.019009	0.222561	0.061683	0.229260	-0.235076	1.244542	-0.591777	0.436824	-0.155379	0.010841	-0.885960	0	0
22616	2.297543	-1.533216	8.819180	0.272501	0.052900	0.268362	-0.232704	1.244805	-0.591027	0.439921	-0.153754	0.008980	-0.884731	0	0
22617	2.239812	-1.503731	8.875295	0.318973	0.072129	0.284654	-0.229770	1.242029	-0.594887	0.442902	-0.151707	0.006873	-0.883615	0	0
22618	2.148741	-1.415634	9.136657	0.340355	0.056333	0.293604	-0.226574	1.239942	-0.599528	0.446292	-0.149743	0.004470	-0.882259	0	0
22619	2.106479	-1.253567	9.328751	0.325075	0.079006	0.311239	-0.223635	1.236752	-0.604437	0.449500	-0.147595	0.002386	-0.880999	0	0
22620	2.112334	-1.115967	9.508131	0.282925	0.057927	0.322333	-0.220053	1.234938	-0.606468	0.453005	-0.145865	0.000544	-0.879494	0	0
22621	2.204446	-1.068449	9.551143	0.268471	0.043827	0.347712	-0.217131	1.233680	-0.609529	0.456434	-0.144271	-0.001144	-0.877982	0	0
22622	2.310997	-1.026017	9.541098	0.237986	0.032388	0.358881	-0.213687	1.233664	-0.612717	0.460149	-0.142962	-0.002648	-0.876252	0	0
22623	2.329690	-1.117197	9.660057	0.230754	0.010468	0.364890	-0.210242	1.232817	-0.614998	0.463655	-0.141825	-0.004135	-0.874581	0	0
22624	2.331149	-1.251803	9.692143	0.250362	0.013056	0.380874	-0.209167	1.230326	-0.616476	0.467520	-0.140623	-0.005797	-0.872707	0	0
22625	2.410933	-1.238025	9.682000	0.253898	-0.008847	0.384325	-0.204940	1.230856	-0.618102	0.471209	-0.139541	-0.007546	-0.870881	0	0
22626	2.478514	-1.243290	9.705390	0.232291	-0.010693	0.412336	-0.202016	1.230567	-0.623243	0.475308	-0.138626	-0.009118	-0.868782	0	0
22627	2.492660	-1.289278	9.647058	0.180314	0.005869	0.436678	-0.198185	1.230270	-0.623696	0.479330	-0.137764	-0.010083	-0.866696	0	0
22628	2.474054	-1.183858	9.465775	0.185679	0.029506	0.450051	-0.195271	1.229980	-0.625833	0.483645	-0.136719	-0.011001	-0.864450	0	0
22629	2.379861	-1.185600	9.442534	0.210642	0.005015	0.463390	-0.192378	1.231483	-0.625078	0.487916	-0.135715	-0.012196	-0.862189	0	0
22630	2.246324	-1.290080	9.543427	0.276701	-0.005511	0.490285	-0.188134	1.229666	-0.627773	0.492663	-0.134526	-0.014012	-0.859645	0	0
22631	2.217670	-1.242029	9.452899	0.283817	0.008480	0.506269	-0.183778	1.230886	-0.629786	0.497373	-0.133131	-0.015755	-0.857116	0	0
22632	2.275923	-1.199277	9.424047	0.222894	0.004910	0.524309	-0.179416	1.231416	-0.632199	0.502305	-0.132115	-0.017011	-0.854369	0	0
22633	2.128940	-1.159231	9.560364	0.167283	0.005720	0.551272	-0.175851	1.231674	-0.632773	0.507213	-0.131323	-0.017706	-0.851573	0	0
22634	1.924049	-1.113817	9.730889	0.115258	0.011793	0.577417	-0.171242	1.235795	-0.636459	0.512397	-0.130792	-0.017934	-0.848541	0	0
22635	1.823139	-1.036617	9.549992	0.119698	0.022323	0.593398	-0.166358	1.236321	-0.637050	0.517569	-0.130091	-0.018072	-0.845501	0	0
22636	1.819097	-0.926000	9.532072	0.143771	-0.030177	0.597814	-0.162021	1.238783	-0.635655	0.522884	-0.129762	-0.018727	-0.842261	0	0
22637	1.964466	-0.853087	9.363420	0.152660	-0.045963	0.611014	-0.158077	1.242077	-0.636335	0.528196	-0.129454	-0.019470	-0.838971	0	0
22638	2.118941	-0.857245	9.184191	0.138316	-0.096714	0.607158	-0.154379	1.243302	-0.638730	0.533516	-0.129705	-0.020414	-0.835536	0	0
22639	2.127682	-0.991437	9.370035	0.112233	-0.131793	0.620905	-0.150690	1.245631	-0.640722	0.538798	-0.130320	-0.021260	-0.832022	0	0
22640	2.030840	-1.033328	9.581885	0.093363	-0.117851	0.636695	-0.148714	1.246172	-0.640224	0.544236	-0.130984	-0.021899	-0.828354	0	0
22641	2.007423	-0.932049	9.607285	0.100452	-0.109141	0.654429	-0.143595	1.249734	-0.637654	0.549740	-0.131466	-0.022475	-0.824620	0	0
22642	1.916989	-0.748376	9.663051	0.102233	-0.107383	0.656274	-0.141499	1.252347	-0.637268	0.555289	-0.131988	-0.023101	-0.820792	0	0
22643	2.018036	-0.460751	9.593385	0.077162	-0.145900	0.652457	-0.137151	1.254120	-0.637708	0.560688	-0.132882	-0.023692	-0.816951	0	0
22644	2.190283	-0.346864	9.521108	0.023546	-0.117068	0.648619	-0.132944	1.259210	-0.641118	0.566013	-0.133910	-0.023734	-0.813101	0	0
22645	2.383127	-0.396259	9.590977	-0.004963	-0.120576	0.618369	-0.129804	1.263613	-0.640469	0.570982	-0.135037	-0.023567	-0.809437	0	0
22646	2.543264	-0.295908	9.780615	0.011200	-0.099634	0.607076	-0.126259	1.266908	-0.640228	0.575897	-0.135973	-0.023461	-0.805794	0	0
22647	2.447133	-0.232530	9.811013	0.050705	-0.068928	0.585487	-0.122321	1.269925	-0.638691	0.580644	-0.136346	-0.023504	-0.802315	0	0
22648	2.386991	-0.198598	9.742225	0.077636	-0.056607	0.571656	-0.118115	1.273356	-0.639243	0.585325	-0.136534	-0.023729	-0.798868	0	0
22649	2.416532	-0.112900	9.526652	0.065242	-0.015426	0.561154	-0.112830	1.272913	-0.639719	0.589869	-0.136380	-0.023623	-0.795548	0	0
22650	2.448555	-0.022013	9.440900	0.051909	-0.025001	0.541647	-0.108748	1.275378	-0.640671	0.594238	-0.136451	-0.023497	-0.792282	0	0
22651	2.526335	0.053877	9.287286	0.052010	-0.007464	0.529370	-0.104008	1.278115	-0.641630	0.598475	-0.136298	-0.023298	-0.789118	0	0
22652	2.583631	-0.037987	9.280929	0.092278	-0.019705	0.524297	-0.100049	1.278785	-0.642467	0.602724	-0.136073	-0.023482	-0.785912	0	0
22653	2.553579	-0.184792	9.176155	0.171037	-0.019643	0.521328	-0.095039	1.280415	-0.643311	0.607020	-0.135295	-0.024320	-0.782707	0	0
22654	2.353925	-0.407577	8.961417	0.231852	-0.024790	0.530583	-0.090557	1.282187	-0.644276	0.611465	-0.134261	-0.025619	-0.779377	0	0
22655	2.123088	-0.603432	8.821762	0.246155	-0.015955	0.538682	-0.085129	1.280639	-0.646333	0.615958	-0.132994	-0.027005	-0.776002	0	0
22656	1.909921	-0.697874	8.856162	0.246129	-0.033395	0.537782	-0.081021	1.281311	-0.652005	0.620430	-0.131931	-0.028458	-0.772561	0	0
22657	1.793492	-0.775831	9.022102	0.244304	-0.019413	0.544884	-0.077692	1.278947	-0.656259	0.624925	-0.130692	-0.029837	-0.769089	0	0
22658	1.930989	-0.798341	9.090355	0.280051	-0.019474	0.552146	-0.073068	1.278646	-0.656985	0.629506	-0.129304	-0.031442	-0.765516	0	0
22659	2.094927	-0.835681	9.095721	0.331940	-0.009018	0.556030	-0.067104	1.275576	-0.658673	0.634156	-0.127427	-0.033409	-0.761901	0	0
22660	2.254583	-0.800461	9.222127	0.365877	-0.008234	0.566810	-0.062063	1.273617	-0.662426	0.638908	-0.125406	-0.035578	-0.758158	0	0
22661	2.259123	-0.847927	9.442652	0.430269	0.011847	0.572623	-0.056097	1.270823	-0.665157	0.643756	-0.122739	-0.038137	-0.754360	0	0
22662	2.217872	-0.885200	9.733386	0.489323	0.033694	0.570488	-0.051561	1.265276	-0.669722	0.648637	-0.119599	-0.040962	-0.750525	0	0
22663	2.244122	-0.933107	9.864794	0.530448	0.038034	0.575188	-0.044664	1.262202	-0.674037	0.653563	-0.116076	-0.044097	-0.746618	0	0
22664	2.267395	-1.055908	9.880005	0.560925	0.031072	0.559492	-0.040896	1.253344	-0.679929	0.658364	-0.112470	-0.047483	-0.742733	0	0
22665	2.169321	-1.264292	9.914506	0.578992	0.029446	0.519070	-0.035291	1.245857	-0.685052	0.662843	-0.108655	-0.051088	-0.739069	0	0
22666	2.028967	-1.315214	10.208342	0.539681	0.055696	0.505686	-0.029968	1.240858	-0.689231	0.667158	-0.104969	-0.054210	-0.735489	0	0
22667	1.985579	-1.309564	10.372210	0.500425	0.085461	0.485252	-0.023441	1.234472	-0.695533	0.671261	-0.101233	-0.056881	-0.732069	0	0
22668	2.215391	-1.249133	10.269980	0.466520	0.081949	0.466433	-0.019957	1.227548	-0.699051	0.675159	-0.097812	-0.059326	-0.728748	0	0
22669	2.299986	-1.231221	10.050751	0.403079	0.066244	0.449154	-0.013861	1.225030	-0.701650	0.678833	-0.094846	-0.061441	-0.725545	0	0
22670	2.385907	-1.375881	10.156497	0.346781	0.052239	0.425725	-0.009858	1.220591	-0.706457	0.682254	-0.092420	-0.063252	-0.722486	0	0
22671	2.356509	-1.442280	10.391517	0.287789	0.095949	0.418394	-0.004039	1.217104	-0.703837	0.685574	-0.090008	-0.064348	-0.719546	0	0
22672	2.313799	-1.336164	10.376282	0.189370	0.103804	0.421265	0.000340	1.214595	-0.706149	0.688816	-0.088279	-0.064673	-0.716629	0	0
22673	2.255394	-1.052733	10.101254	0.078446	0.104709	0.425829	0.005880	1.215394	-0.706355	0.691977	-0.087252	-0.064191	-0.713747	0	0
22674	2.166888	-0.927692	9.865522	-0.025353	0.081999	0.428572	0.008531	1.215935	-0.710309	0.695041	-0.087162	-0.063123	-0.710870	0	0
22675	2.093149	-0.759846	9.507584	-0.113032	0.064559	0.433221	0.014065	1.217838	-0.710374	0.698036	-0.087754	-0.061543	-0.707995	0	0
22676	2.013294	-0.774491	9.234121	-0.187317	0.026994	0.434333	0.017203	1.222103	-0.708812	0.700940	-0.089182	-0.059702	-0.705100	0	0
22677	1.859165	-0.715631	9.212094	-0.213328	-0.019342	0.435797	0.020868	1.226640	-0.707255	0.703784	-0.091069	-0.057994	-0.702162	0	0
22678	1.678809	-0.610777	9.219663	-0.202666	-0.047309	0.444661	0.025058	1.232004	-0.706220	0.706671	-0.093129	-0.056554	-0.699103	0	0
22679	1.557511	-0.352394	9.245310	-0.222478	-0.043859	0.474577	0.027915	1.237787	-0.702026	0.709729	-0.095266	-0.054909	-0.695840	0	0
22680	1.564818	-0.014878	9.520707	-0.243987	-0.051806	0.474452	0.029728	1.242887	-0.700305	0.712734	-0.097662	-0.053181	-0.692564	0	0
22681	1.453561	0.289810	9.770313	-0.290553	-0.022998	0.486644	0.033514	1.249082	-0.698211	0.715781	-0.100125	-0.050894	-0.689233	0	0
22682	1.428656	0.520959	9.787606	-0.335181	0.012893	0.474167	0.038213	1.255822	-0.694036	0.718686	-0.102720	-0.048072	-0.686023	0	0
22683	1.448065	0.539491	9.604996	-0.378050	0.044420	0.471327	0.042652	1.262980	-0.691550	0.721527	-0.105313	-0.044709	-0.682869	0	0
22684	1.416854	0.244641	9.063521	-0.383253	0.054220	0.451018	0.047086	1.271381	-0.689836	0.724194	-0.107952	-0.041281	-0.679842	0	0
22685	1.712445	0.364358	9.639155	-0.265172	-0.005393	0.423389	0.052579	1.279085	-0.687753	0.726764	-0.110025	-0.039094	-0.676890	0	0
22686	2.085694	-0.793102	9.625031	-0.182808	0.012071	0.411367	0.056639	1.282652	-0.684122	0.729325	-0.111476	-0.037373	-0.673989	0	0
22687	1.955984	-0.700370	9.730560	-0.071958	-0.047388	0.412897	0.060182	1.284842	-0.681542	0.731993	-0.112416	-0.036811	-0.670965	0	0
22688	1.811224	-0.675853	9.513386	0.053348	-0.035891	0.413024	0.062150	1.287318	-0.682331	0.734782	-0.112461	-0.037024	-0.667890	0	0
22689	1.949408	-0.930174	9.285756	0.192886	-0.097954	0.408440	0.064696	1.282333	-0.685031	0.737672	-0.111789	-0.038611	-0.664720	0	0
22690	2.169966	-1.153247	9.262062	0.330723	-0.110187	0.393428	0.066707	1.279008	-0.688230	0.740581	-0.110276	-0.041239	-0.661573	0	0
22691	2.309476	-1.228962	9.240761	0.432876	-0.089131	0.365995	0.068738	1.273890	-0.694581	0.743418	-0.107759	-0.044405	-0.658593	0	0
22692	2.465743	-0.993935	9.415156	0.461605	-0.075161	0.345104	0.071167	1.268078	-0.700161	0.746119	-0.105016	-0.047688	-0.655747	0	0
22693	2.664855	-0.848005	9.665067	0.431198	-0.026297	0.350311	0.073073	1.260058	-0.703666	0.748829	-0.102100	-0.050400	-0.652909	0	0
22694	2.846696	-1.089341	9.862605	0.395444	-0.025489	0.335846	0.073902	1.254253	-0.704781	0.751375	-0.099515	-0.052886	-0.650181	0	0
22695	3.064945	-1.304519	10.055325	0.395577	-0.001897	0.306740	0.077653	1.247605	-0.709476	0.753734	-0.096699	-0.055238	-0.647675	0	0
22696	2.928079	-1.201874	10.237938	0.382258	0.075107	0.302574	0.082440	1.244543	-0.714542	0.756072	-0.093540	-0.056913	-0.645265	0	0
22697	2.770205	-0.989266	10.145610	0.326023	0.131174	0.293648	0.086440	1.239273	-0.717267	0.758318	-0.090395	-0.057833	-0.642991	0	0
22698	2.558492	-0.872779	9.944489	0.284924	0.171503	0.298874	0.091492	1.235104	-0.720520	0.760563	-0.087345	-0.058151	-0.640729	0	0
22699	2.456939	-0.886842	9.805809	0.260891	0.159370	0.271369	0.096011	1.230660	-0.721939	0.762594	-0.084510	-0.058464	-0.638663	0	0
22700	2.399560	-0.795991	9.480491	0.229783	0.189260	0.243977	0.103036	1.226755	-0.723652	0.764428	-0.081732	-0.058340	-0.636841	0	0
22701	2.321307	-0.930326	9.397907	0.190406	0.157806	0.238287	0.105689	1.224254	-0.723325	0.766166	-0.079436	-0.058248	-0.635048	0	0
22702	2.100844	-1.034126	9.499557	0.140308	0.161346	0.234453	0.110725	1.221464	-0.724474	0.767830	-0.077514	-0.057775	-0.633318	0	0
22703	1.895100	-1.106676	9.632684	0.065095	0.131611	0.233841	0.114563	1.220615	-0.725716	0.769412	-0.076350	-0.057093	-0.631598	0	0
22704	1.672594	-1.155425	9.641253	-0.018947	0.100209	0.210262	0.118271	1.220597	-0.729169	0.770756	-0.076023	-0.056100	-0.630086	0	0
22705	1.677539	-1.132109	9.413158	-0.121024	0.072193	0.225286	0.121950	1.223616	-0.729064	0.772100	-0.076666	-0.054703	-0.628484	0	0
22706	1.799166	-1.003578	9.281402	-0.217713	0.052880	0.236840	0.124563	1.225948	-0.725162	0.773420	-0.078184	-0.052803	-0.626833	0	0
22707	1.766364	-0.861570	9.230444	-0.303575	0.056384	0.232742	0.128496	1.230208	-0.724265	0.774644	-0.080345	-0.050375	-0.625247	0	0
22708	1.548668	-0.910599	9.159657	-0.354573	0.023220	0.224377	0.130291	1.237932	-0.721473	0.775742	-0.083099	-0.047856	-0.623722	0	0
22709	1.513759	-1.059895	9.014040	-0.385880	-0.051944	0.203593	0.132349	1.246069	-0.719333	0.776638	-0.086559	-0.045772	-0.622291	0	0
22710	1.556144	-1.200705	8.694812	-0.418067	-0.065017	0.202395	0.131776	1.251596	-0.715612	0.777470	-0.090342	-0.043558	-0.620871	0	0
22711	1.593545	-1.382889	8.990412	-0.404734	-0.114947	0.197851	0.131859	1.260021	-0.715269	0.778254	-0.094337	-0.041846	-0.619411	0	0
22712	1.714781	-1.329393	9.489881	-0.414659	-0.095868	0.208385	0.132322	1.268719	-0.711010	0.779075	-0.098284	-0.039885	-0.617892	0	0
22713	1.655229	-1.228994	9.921750	-0.443363	-0.081972	0.217067	0.133331	1.275204	-0.708087	0.779918	-0.102379	-0.037654	-0.616302	0	0
22714	1.624733	-1.114669	10.262202	-0.491668	-0.075029	0.207953	0.133377	1.286527	-0.701967	0.780624	-0.106793	-0.035053	-0.614811	0	0
22715	1.563092	-0.955393	10.278985	-0.496749	-0.046891	0.153437	0.132914	1.296197	-0.698729	0.780992	-0.111051	-0.032278	-0.613741	0	0
22716	1.695255	-0.704296	10.141337	-0.469636	-0.046770	0.099017	0.134976	1.301984	-0.693739	0.781035	-0.115075	-0.029711	-0.613074	0	0
22717	1.835810	-0.628970	9.963141	-0.357496	-0.060593	0.034554	0.135442	1.310267	-0.689485	0.780795	-0.118278	-0.028028	-0.612849	0	0
22718	1.883227	-0.751982	9.970931	-0.160378	-0.072649	-0.031061	0.134093	1.314141	-0.687466	0.780378	-0.120006	-0.027710	-0.613058	0	0
22719	1.935042	-0.926393	9.699303	0.098429	-0.054944	-0.069690	0.131205	1.312224	-0.689140	0.780037	-0.119578	-0.028901	-0.613521	0	0
22720	1.895662	-1.022987	9.472615	0.304327	-0.056533	-0.088465	0.130439	1.309191	-0.691509	0.779821	-0.117564	-0.031375	-0.614063	0	0
22721	1.774870	-1.022777	9.233324	0.435041	-0.016162	-0.088206	0.127569	1.304788	-0.694122	0.779762	-0.114262	-0.034352	-0.614602	0	0
22722	1.650011	-0.921042	9.149050	0.487892	-0.014322	-0.098328	0.127236	1.296642	-0.698900	0.779680	-0.110550	-0.037634	-0.615192	0	0
22723	1.648139	-0.848552	9.253243	0.461804	-0.016167	-0.070314	0.125447	1.289610	-0.704298	0.779727	-0.107034	-0.040750	-0.615556	0	0
22724	1.680465	-0.727621	9.554775	0.368718	0.000346	-0.065637	0.125633	1.283120	-0.709328	0.779695	-0.104169	-0.043147	-0.615925	0	0
22725	1.619604	-0.801247	9.705866	0.239744	0.039587	-0.029426	0.124482	1.279261	-0.713529	0.779762	-0.102048	-0.044413	-0.616105	0	0
22726	1.553918	-0.868191	9.669613	0.107353	0.057081	-0.030321	0.126619	1.274829	-0.713475	0.779692	-0.100885	-0.044721	-0.616362	0	0
22727	1.496004	-0.860699	9.612518	0.004365	0.053533	-0.009035	0.126874	1.275932	-0.712684	0.779649	-0.100514	-0.044400	-0.616500	0	0
22728	1.553762	-0.885454	9.530021	-0.046591	0.044794	-0.019151	0.128449	1.277858	-0.713211	0.779487	-0.100632	-0.043843	-0.616726	0	0
22729	1.799349	-0.988185	9.596418	-0.060149	0.009666	-0.001850	0.128440	1.278686	-0.711897	0.779405	-0.101034	-0.043455	-0.616792	0	0
22730	1.943685	-1.070558	9.769671	-0.042287	0.009589	-0.000022	0.129636	1.277851	-0.712968	0.779350	-0.101344	-0.043180	-0.616829	0	0
22731	1.836315	-1.228358	9.804833	0.000638	0.018364	0.005609	0.130294	1.279921	-0.715701	0.779379	-0.101224	-0.043092	-0.616819	0	0
22732	1.719411	-1.371372	9.931577	0.012028	0.020011	0.055047	0.130829	1.278813	-0.715981	0.779720	-0.101070	-0.043015	-0.616418	0	0
22733	1.718803	-1.462210	10.113194	-0.000603	0.061899	0.085044	0.133341	1.278662	-0.716804	0.780256	-0.100724	-0.042494	-0.615832	0	0
22734	1.757727	-1.415070	9.897097	-0.025697	0.068885	0.102512	0.133990	1.278795	-0.713678	0.780867	-0.100584	-0.041754	-0.615131	0	0
22735	1.892934	-1.407499	9.571563	-0.057060	0.038258	0.112715	0.135294	1.281136	-0.712891	0.781504	-0.100839	-0.041042	-0.614327	0	0
22736	2.026729	-1.605935	9.517656	-0.056161	0.000637	0.101050	0.137908	1.282500	-0.707692	0.782045	-0.101355	-0.040649	-0.613580	0	0
22737	2.077654	-1.914125	9.542514	-0.057007	-0.011589	0.084179	0.137644	1.283054	-0.708466	0.782484	-0.101916	-0.040359	-0.612947	0	0
22738	2.081885	-2.000499	9.623199	-0.047100	-0.001070	0.070170	0.138430	1.283325	-0.707169	0.782841	-0.102358	-0.040067	-0.612436	0	0
22739	2.123517	-1.932241	10.027390	-0.068707	0.006650	0.091181	0.140284	1.284423	-0.710844	0.783315	-0.102914	-0.039558	-0.611769	0	0
22740	2.105143	-1.802049	10.081919	-0.120627	0.061702	0.112181	0.140276	1.285804	-0.710569	0.783876	-0.103565	-0.038280	-0.611022	0	0
22741	1.885890	-1.724246	9.796302	-0.125964	0.035590	0.105967	0.142363	1.288277	-0.707572	0.784389	-0.104405	-0.037180	-0.610287	0	0
22742	1.581515	-1.732243	9.551290	-0.138363	0.044521	0.087500	0.144445	1.291717	-0.704434	0.784769	-0.105290	-0.035954	-0.609720	0	0
22743	1.506427	-1.765249	9.577994	-0.133031	0.020040	0.087465	0.146019	1.293643	-0.704700	0.785153	-0.106273	-0.034947	-0.609114	0	0
22744	1.430798	-1.870711	9.505334	-0.115107	0.032338	0.085881	0.146657	1.297230	-0.704413	0.785538	-0.107049	-0.033960	-0.608537	0	0
22745	1.445273	-1.875377	9.589272	-0.063316	-0.000945	0.096705	0.148633	1.298048	-0.704435	0.786043	-0.107613	-0.033526	-0.607809	0	0
22746	1.488585	-1.899512	9.672739	-0.056196	-0.002736	0.102017	0.148513	1.299019	-0.709518	0.786576	-0.108145	-0.033155	-0.607045	0	0
22747	1.503750	-1.803551	9.630451	-0.068777	0.012970	0.120503	0.149824	1.300393	-0.709132	0.787223	-0.108674	-0.032547	-0.606144	0	0
22748	1.494705	-1.712578	9.468146	-0.113484	-0.009736	0.112189	0.150860	1.302873	-0.707556	0.787744	-0.109702	-0.031872	-0.605317	0	0
22749	1.553470	-1.595538	9.351220	-0.158140	-0.020203	0.095093	0.151104	1.302868	-0.701551	0.788125	-0.111126	-0.031007	-0.604606	0	0
22750	1.669449	-1.584537	9.311893	-0.188502	-0.016711	0.084278	0.151602	1.306455	-0.698911	0.788387	-0.112778	-0.029964	-0.604010	0	0
22751	1.794761	-1.619280	9.281571	-0.184922	-0.027234	0.081579	0.152106	1.311564	-0.700566	0.788648	-0.114453	-0.029008	-0.603401	0	0
22752	1.814764	-1.523261	9.270486	-0.140180	-0.030723	0.080144	0.153935	1.314593	-0.700041	0.788939	-0.115806	-0.028373	-0.602793	0	0
22753	1.853733	-1.471178	9.097706	-0.092759	-0.056055	0.077757	0.151936	1.316537	-0.697771	0.789270	-0.116929	-0.028206	-0.602150	0	0
22754	1.912086	-1.414047	9.052196	-0.020261	-0.074397	0.068521	0.152833	1.320122	-0.695659	0.789598	-0.117596	-0.028648	-0.601569	0	0
22755	1.936515	-1.375665	9.081266	0.029868	-0.065640	0.065393	0.151779	1.320681	-0.697335	0.789993	-0.117809	-0.029314	-0.600977	0	0
22756	1.908527	-1.240462	9.176794	0.069274	-0.053378	0.058709	0.151794	1.318333	-0.697751	0.790374	-0.117639	-0.030140	-0.600467	0	0
22757	1.870159	-1.201795	9.139115	0.096914	-0.063898	0.078279	0.150746	1.317787	-0.699177	0.790924	-0.117316	-0.031182	-0.599753	0	0
22758	1.964262	-1.207739	9.008453	0.126490	-0.080486	0.066071	0.150756	1.317512	-0.701531	0.791397	-0.116859	-0.032555	-0.599145	0	0
22759	2.193299	-1.257740	8.972256	0.153264	-0.109428	0.073133	0.149977	1.315030	-0.701413	0.791962	-0.116366	-0.034307	-0.598397	0	0
22760	2.383081	-1.402830	9.202076	0.183566	-0.116561	0.089978	0.149471	1.313101	-0.704560	0.792622	-0.115680	-0.036278	-0.597539	0	0
22761	2.442930	-1.479856	9.335262	0.213937	-0.081638	0.107031	0.148966	1.310757	-0.707188	0.793459	-0.114562	-0.038142	-0.596526	0	0
22762	2.377797	-1.474191	9.448848	0.229154	-0.078131	0.103649	0.148200	1.307862	-0.710078	0.794242	-0.113290	-0.040062	-0.595600	0	0
22763	2.240218	-1.476837	9.805702	0.210258	-0.046726	0.126568	0.149549	1.304541	-0.713005	0.795194	-0.112008	-0.041610	-0.594465	0	0
22764	2.254929	-1.445698	9.801126	0.201251	-0.014412	0.149532	0.149315	1.300676	-0.715130	0.796233	-0.110597	-0.042805	-0.593253	0	0
22765	2.168496	-1.370935	9.646513	0.183402	-0.038830	0.137021	0.150393	1.297355	-0.715963	0.797210	-0.109489	-0.044122	-0.592048	0	0
22766	2.149253	-1.356713	9.529078	0.154812	-0.025678	0.135110	0.151329	1.295416	-0.716258	0.798100	-0.108507	-0.045148	-0.590952	0	0
22767	2.191792	-1.484674	9.479173	0.150385	-0.029154	0.124453	0.152138	1.294170	-0.719156	0.798964	-0.107604	-0.046208	-0.589867	0	0
22768	2.087311	-1.577428	9.555915	0.150425	-0.037855	0.110334	0.153873	1.291952	-0.720772	0.799701	-0.106717	-0.047334	-0.588940	0	0
22769	2.008241	-1.496890	9.735373	0.140512	-0.034403	0.122647	0.154040	1.287256	-0.723172	0.800535	-0.105926	-0.048380	-0.587863	0	0
22770	1.975734	-1.324933	10.040454	0.099360	-0.004722	0.122492	0.153915	1.286428	-0.723962	0.801292	-0.105258	-0.048925	-0.586906	0	0
22771	1.921268	-1.175342	10.054660	0.017059	0.026750	0.129103	0.156815	1.287518	-0.724518	0.802060	-0.105097	-0.048747	-0.585900	0	0
22772	1.910199	-1.026898	9.804110	-0.027583	0.028571	0.116487	0.158391	1.288890	-0.724267	0.802674	-0.105247	-0.048289	-0.585069	0	0
22773	1.982657	-1.016246	9.539236	-0.011297	0.025188	0.083095	0.160110	1.289158	-0.725727	0.803140	-0.105297	-0.048004	-0.584443	0	0
22774	2.136550	-1.102136	9.373492	0.004894	0.004234	0.061929	0.162071	1.292186	-0.725204	0.803465	-0.105301	-0.047990	-0.583998	0	0
22775	2.131265	-1.164728	9.341575	0.067657	0.018317	0.037754	0.161156	1.291086	-0.725854	0.803745	-0.104738	-0.048272	-0.583690	0	0
22776	2.073036	-1.207186	9.466564	0.108841	0.000855	0.023017	0.162620	1.288868	-0.725637	0.803945	-0.103909	-0.048933	-0.583508	0	0
22777	1.976854	-1.157614	9.701090	0.129371	0.018314	0.032957	0.162768	1.287487	-0.727874	0.804260	-0.102849	-0.049580	-0.583207	0	0
22778	1.702301	-1.058931	9.810342	0.101757	0.034170	0.008240	0.163829	1.286376	-0.727640	0.804382	-0.101874	-0.049947	-0.583179	0	0
22779	1.451329	-1.037578	9.860820	0.074997	0.051758	-0.005911	0.164116	1.284719	-0.731318	0.804430	-0.101027	-0.050040	-0.583251	0	0
22780	1.220304	-0.925273	9.816036	0.067913	0.067603	-0.015505	0.164772	1.284992	-0.730802	0.804400	-0.100117	-0.049966	-0.583455	0	0
22781	1.105366	-0.789676	9.818587	0.076975	0.055453	-0.043618	0.166752	1.285810	-0.732000	0.804234	-0.099195	-0.050066	-0.583834	0	0
22782	0.952055	-0.637423	10.451342	0.061661	-0.002367	-0.054450	0.167293	1.284427	-0.733459	0.803952	-0.098723	-0.050559	-0.584260	0	0
22783	1.355886	-0.886798	10.158990	0.050123	0.023842	-0.060773	0.166903	1.282771	-0.732424	0.803644	-0.098172	-0.050759	-0.584759	0	0
22784	1.620000	-0.750319	9.843440	0.094890	-0.014637	-0.069442	0.165995	1.282225	-0.736334	0.803296	-0.097497	-0.051559	-0.585280	0	0
22785	1.544053	-0.899163	9.741443	0.127068	-0.069689	-0.076462	0.165350	1.280572	-0.737908	0.802922	-0.096858	-0.052970	-0.585773	0	0
22786	1.558693	-0.875474	9.659874	0.144976	-0.079289	-0.079888	0.162333	1.278656	-0.740102	0.802524	-0.096153	-0.054593	-0.586284	0	0
22787	1.555198	-0.685736	9.561145	0.128960	-0.070494	-0.093149	0.161548	1.278662	-0.742180	0.802050	-0.095486	-0.056031	-0.586907	0	0
22788	1.730216	-0.521419	9.470196	0.107457	-0.093291	-0.089880	0.157872	1.275782	-0.743459	0.801546	-0.095159	-0.057556	-0.587500	0	0
22789	1.846552	-0.459968	9.412218	0.091339	-0.088083	-0.083832	0.157361	1.272469	-0.742701	0.801076	-0.094896	-0.058903	-0.588050	0	0
22790	1.933031	-0.523182	9.410745	0.044733	-0.088160	-0.066587	0.155785	1.270958	-0.742692	0.800655	-0.095054	-0.059996	-0.588487	0	0
22791	2.082332	-0.581989	9.437621	0.005303	-0.102239	-0.058171	0.152754	1.271252	-0.744733	0.800243	-0.095577	-0.060927	-0.588867	0	0
22792	2.260576	-0.643620	9.401728	-0.028682	-0.111903	-0.063807	0.151689	1.272500	-0.744182	0.799747	-0.096464	-0.061775	-0.589307	0	0
22793	2.287232	-0.627300	9.300744	-0.059108	-0.102289	-0.056947	0.149050	1.271685	-0.743105	0.799277	-0.097508	-0.062330	-0.589715	0	0
22794	2.289654	-0.627230	9.329564	-0.096744	-0.095339	-0.043098	0.147050	1.274597	-0.742262	0.798842	-0.098854	-0.062624	-0.590049	0	0
22795	2.284830	-0.627119	9.353641	-0.104021	-0.083163	-0.014028	0.145327	1.275849	-0.742484	0.798589	-0.100175	-0.062723	-0.590158	0	0
22796	2.296611	-0.670301	9.420337	-0.087984	-0.076211	0.001080	0.145185	1.276540	-0.740777	0.798434	-0.101365	-0.062871	-0.590149	0	0
22797	2.429340	-0.681034	9.395035	-0.077255	-0.077996	0.002873	0.144373	1.279721	-0.740080	0.798308	-0.102456	-0.063075	-0.590108	0	0
22798	2.486972	-0.724898	9.355579	-0.068381	-0.057055	0.025898	0.144110	1.280275	-0.741246	0.798326	-0.103393	-0.063160	-0.589912	0	0
22799	2.457319	-0.818547	9.330725	-0.077370	-0.059688	0.034625	0.142787	1.280697	-0.741222	0.798396	-0.104403	-0.063189	-0.589636	0	0
22800	2.394009	-0.896956	9.484185	-0.097106	-0.058847	0.041533	0.141462	1.280980	-0.740416	0.798465	-0.105590	-0.063102	-0.589340	0	0
22801	2.297454	-0.895833	9.605199	-0.116761	0.004128	0.050457	0.143433	1.282350	-0.739779	0.798625	-0.106551	-0.062375	-0.589028	0	0
22802	2.245115	-0.793673	9.844758	-0.134724	0.021553	0.064519	0.144325	1.286765	-0.737789	0.798842	-0.107578	-0.061400	-0.588649	0	0
22803	2.212007	-0.692707	9.742860	-0.145360	0.055724	0.055786	0.147091	1.286749	-0.736133	0.799032	-0.108464	-0.060087	-0.588365	0	0
22804	2.187048	-0.807805	9.794626	-0.132866	0.062709	0.062935	0.148262	1.289228	-0.735212	0.799267	-0.109232	-0.058795	-0.588034	0	0
22805	2.325988	-0.967304	9.902148	-0.114893	0.105548	0.054332	0.149975	1.289218	-0.734193	0.799507	-0.109579	-0.057265	-0.587794	0	0
22806	2.388434	-1.011390	9.802565	-0.091610	0.145783	0.064315	0.152995	1.292379	-0.734991	0.799836	-0.109529	-0.055550	-0.587521	0	0
22807	2.412925	-0.952485	9.464156	-0.111174	0.158123	0.051012	0.156682	1.293602	-0.734252	0.800084	-0.109539	-0.053628	-0.587359	0	0
22808	2.418564	-0.826297	9.056987	-0.137940	0.167827	0.049122	0.159311	1.294968	-0.733233	0.800283	-0.109721	-0.051481	-0.587247	0	0
22809	2.341037	-0.855194	8.848230	-0.168282	0.153050	0.033009	0.163787	1.295218	-0.730164	0.800352	-0.110213	-0.049290	-0.587248	0	0
22810	2.263352	-0.907966	8.696882	-0.186184	0.164455	0.041747	0.166150	1.297415	-0.729916	0.800450	-0.110795	-0.046896	-0.587201	0	0
22811	2.168720	-0.974324	8.778650	-0.182671	0.135585	0.045206	0.169286	1.301403	-0.727181	0.800558	-0.111516	-0.044752	-0.587085	0	0
22812	2.071791	-1.030455	9.052825	-0.188093	0.109314	0.041558	0.172030	1.304563	-0.724057	0.800612	-0.112436	-0.042786	-0.586982	0	0
22813	1.928882	-1.105028	9.471386	-0.229367	0.116220	0.057162	0.173992	1.306623	-0.722237	0.800720	-0.113649	-0.040511	-0.586763	0	0
22814	1.716153	-1.154612	10.018214	-0.267094	0.152840	0.085259	0.177669	1.308536	-0.719793	0.800951	-0.114962	-0.037683	-0.586380	0	0
22815	1.420949	-1.247669	10.296079	-0.295803	0.187816	0.104626	0.180534	1.314321	-0.718081	0.801275	-0.116292	-0.034382	-0.585878	0	0
22816	1.265643	-1.361218	10.522029	-0.281521	0.186069	0.104742	0.184996	1.316781	-0.714597	0.801592	-0.117531	-0.031179	-0.585376	0	0
22817	1.395523	-1.438704	10.683447	-0.200053	0.198297	0.092985	0.190778	1.319787	-0.712043	0.801947	-0.118009	-0.028355	-0.584936	0	0
22818	1.645812	-1.551806	10.516558	-0.095218	0.180871	0.058345	0.194199	1.320872	-0.710386	0.802205	-0.117769	-0.026340	-0.584726	0	0
22819	1.842781	-1.686653	10.181643	0.033728	0.154724	0.036200	0.197104	1.321133	-0.711211	0.802485	-0.116607	-0.025297	-0.584621	0	0
22820	1.902715	-1.738486	9.901741	0.115304	0.121625	-0.000357	0.200293	1.317939	-0.711683	0.802627	-0.115008	-0.025056	-0.584753	0	0
22821	1.856650	-1.757978	9.702435	0.135852	0.086684	0.001443	0.202157	1.315028	-0.711609	0.802800	-0.113419	-0.025199	-0.584818	0	0
22822	1.649455	-1.684837	9.495971	0.134116	0.048327	-0.015369	0.201918	1.311715	-0.713337	0.802852	-0.112094	-0.025674	-0.584983	0	0
22823	1.471126	-1.628634	9.329920	0.094781	0.034418	-0.021806	0.203002	1.307704	-0.714830	0.802827	-0.111135	-0.026021	-0.585185	0	0
22824	1.336175	-1.586990	9.233026	0.055362	0.002956	-0.016869	0.202741	1.307015	-0.714571	0.802771	-0.110706	-0.026402	-0.585325	0	0
22825	1.316773	-1.596657	9.168191	0.026615	-0.018081	0.003999	0.201955	1.305637	-0.714051	0.802808	-0.110606	-0.026739	-0.585278	0	0
22826	1.330708	-1.678150	9.296915	0.017670	-0.014605	0.000398	0.201969	1.304119	-0.715372	0.802804	-0.110587	-0.027020	-0.585275	0	0
22827	1.354169	-1.778901	9.444563	0.025681	-0.030389	0.000368	0.202635	1.302457	-0.714354	0.802815	-0.110563	-0.027451	-0.585244	0	0
22828	1.377703	-1.865580	9.474607	0.026583	-0.032142	-0.003181	0.203173	1.300520	-0.714120	0.802800	-0.110574	-0.027930	-0.585240	0	0
22829	1.447798	-1.852086	9.346779	0.040962	-0.039103	-0.015454	0.202265	1.298592	-0.715432	0.802733	-0.110473	-0.028535	-0.585322	0	0
22830	1.496695	-1.763870	9.217589	0.033810	-0.042597	-0.013750	0.199892	1.297776	-0.715012	0.802652	-0.110485	-0.029150	-0.585400	0	0
22831	1.571898	-1.714101	9.167043	0.028434	-0.060106	-0.015626	0.200930	1.297076	-0.708896	0.802563	-0.110610	-0.029849	-0.585463	0	0
22832	1.615300	-1.723966	9.197799	0.024830	-0.063634	-0.012156	0.198166	1.295709	-0.708867	0.802475	-0.110818	-0.030579	-0.585507	0	0
22833	1.682832	-1.736418	9.230720	0.019471	-0.059283	-0.013966	0.197512	1.295023	-0.709387	0.802385	-0.111014	-0.031218	-0.585559	0	0
22834	1.779613	-1.717227	9.460828	0.031962	-0.055864	-0.011249	0.195953	1.293514	-0.714341	0.802316	-0.111119	-0.031927	-0.585595	0	0
22835	1.866948	-1.666834	9.645713	0.049888	-0.060269	-0.024372	0.195702	1.291306	-0.714359	0.802198	-0.111078	-0.032766	-0.585719	0	0
22836	2.019299	-1.634491	9.599107	0.049905	-0.046309	-0.022597	0.194910	1.290895	-0.713829	0.802085	-0.110979	-0.033516	-0.585850	0	0
22837	2.133173	-1.575786	9.423353	0.040944	-0.044579	-0.013863	0.194139	1.288414	-0.715671	0.802021	-0.110929	-0.034170	-0.585909	0	0
22838	2.147863	-1.544889	9.339464	0.049986	-0.053264	-0.034972	0.192966	1.286211	-0.716458	0.801834	-0.110866	-0.034991	-0.586128	0	0
22839	2.181242	-1.603039	9.285634	0.026704	-0.039290	-0.025419	0.191788	1.284698	-0.716717	0.801686	-0.110906	-0.035539	-0.586290	0	0
22840	2.204591	-1.713925	9.264931	0.032056	-0.035799	-0.020991	0.190732	1.284012	-0.715663	0.801560	-0.110889	-0.036097	-0.586431	0	0
22841	2.184587	-1.818749	9.542688	0.044541	-0.044593	-0.022716	0.190862	1.283320	-0.714104	0.801444	-0.110830	-0.036796	-0.586558	0	0
22842	2.154149	-2.038322	10.023502	0.056948	-0.014978	-0.002298	0.189558	1.280703	-0.714371	0.801463	-0.110498	-0.037313	-0.586562	0	0
22843	2.193074	-1.995566	9.946751	0.058783	0.023518	0.001379	0.189568	1.279322	-0.714908	0.801527	-0.109944	-0.037528	-0.586565	0	0
22844	2.121930	-1.805777	9.692387	0.080313	-0.000878	-0.009942	0.191178	1.277105	-0.718611	0.801540	-0.109339	-0.038078	-0.586625	0	0
22845	2.058914	-1.832300	9.509970	0.112670	0.009745	-0.034323	0.190401	1.274900	-0.719405	0.801446	-0.108428	-0.038763	-0.586877	0	0
22846	2.062277	-2.039014	9.562841	0.139599	0.000177	-0.058879	0.190690	1.273934	-0.724905	0.801233	-0.107322	-0.039706	-0.587308	0	0
22847	1.926396	-2.133832	9.671075	0.189788	-0.007609	-0.083195	0.189534	1.269107	-0.726372	0.800925	-0.105884	-0.041037	-0.587898	0	0
22848	1.762006	-2.161270	9.717841	0.188019	-0.041658	-0.099149	0.189560	1.265378	-0.727585	0.800509	-0.104619	-0.042643	-0.588576	0	0
22849	1.627298	-2.088123	9.698215	0.173733	-0.065214	-0.111619	0.184425	1.261813	-0.725714	0.799985	-0.103638	-0.044368	-0.589334	0	0
22850	1.618445	-1.977248	9.752439	0.137103	-0.076572	-0.127764	0.183783	1.259607	-0.727163	0.799320	-0.102973	-0.045983	-0.590229	0	0
22851	1.744501	-1.910724	9.804991	0.073644	-0.066109	-0.140551	0.181566	1.256582	-0.730164	0.798515	-0.102785	-0.047150	-0.591257	0	0
22852	1.937793	-1.893185	9.741037	0.052259	-0.084478	-0.163736	0.179855	1.256039	-0.730666	0.797549	-0.102827	-0.048365	-0.592455	0	0
22853	2.113935	-1.909274	9.648005	0.025463	-0.119474	-0.181736	0.176686	1.255642	-0.729838	0.796419	-0.103325	-0.049717	-0.593775	0	0
22854	2.279968	-1.987852	9.544727	0.000458	-0.152714	-0.199726	0.174311	1.254687	-0.728505	0.795145	-0.104166	-0.051205	-0.595207	0	0
22855	2.255462	-2.040342	9.621243	-0.080002	-0.150955	-0.216172	0.168760	1.256652	-0.729969	0.793674	-0.105683	-0.052221	-0.596814	0	0
22856	2.038123	-2.047704	9.805690	-0.165919	-0.128219	-0.209606	0.166243	1.257632	-0.729007	0.792166	-0.107692	-0.052532	-0.598427	0	0
22857	1.836444	-1.891598	10.001493	-0.295637	-0.077506	-0.203231	0.161983	1.262074	-0.726155	0.790564	-0.110486	-0.051659	-0.600110	0	0
22858	1.678755	-1.659161	10.101661	-0.401965	-0.031968	-0.223134	0.161674	1.268013	-0.722956	0.788747	-0.113776	-0.049808	-0.602041	0	0
22859	1.627575	-1.389198	10.160483	-0.480596	0.010034	-0.234059	0.159238	1.275621	-0.718272	0.786764	-0.117474	-0.047156	-0.604134	0	0
22860	1.609147	-1.264051	10.138048	-0.498333	0.006618	-0.268535	0.158116	1.285018	-0.714766	0.784539	-0.121264	-0.044471	-0.606478	0	0
22861	1.739226	-1.301788	9.927399	-0.435543	0.003213	-0.298973	0.155952	1.292073	-0.711528	0.782170	-0.124599	-0.042212	-0.609018	0	0
22862	1.921629	-1.450659	9.688584	-0.344137	-0.045667	-0.339097	0.153009	1.297337	-0.708819	0.779643	-0.127463	-0.040958	-0.611746	0	0
22863	2.056729	-1.461954	9.485406	-0.231326	-0.059597	-0.354225	0.149798	1.302739	-0.705582	0.777132	-0.129554	-0.040501	-0.614526	0	0
22864	2.037526	-1.438457	9.255118	-0.145387	-0.094487	-0.367808	0.145549	1.305662	-0.703137	0.774633	-0.131153	-0.040882	-0.617310	0	0
22865	1.994025	-1.440772	9.173753	-0.107862	-0.099726	-0.355203	0.139988	1.307902	-0.702247	0.772235	-0.132524	-0.041495	-0.619974	0	0
22866	2.034812	-1.140413	9.181661	-0.052385	-0.118968	-0.360106	0.133772	1.310146	-0.702653	0.769872	-0.133555	-0.042628	-0.622610	0	0
22867	1.973292	-0.966492	9.268310	-0.088207	-0.121618	-0.355038	0.130596	1.310577	-0.701033	0.767469	-0.134899	-0.043527	-0.625219	0	0
22868	2.040756	-0.990757	9.370792	-0.112368	-0.108545	-0.353432	0.125823	1.313088	-0.699368	0.765054	-0.136324	-0.044197	-0.627818	0	0
22869	2.127399	-1.034407	9.475291	-0.140161	-0.083264	-0.336838	0.120547	1.312011	-0.698776	0.762690	-0.137821	-0.044447	-0.630344	0	0
22870	2.224115	-1.020394	9.585173	-0.158102	-0.117438	-0.339765	0.115768	1.315628	-0.697101	0.760272	-0.139654	-0.044878	-0.632827	0	0
22871	2.281743	-1.068694	9.668238	-0.156389	-0.112258	-0.323901	0.112053	1.319102	-0.697532	0.757933	-0.141454	-0.045225	-0.635203	0	0
22872	2.338647	-1.213634	9.608400	-0.165275	-0.080755	-0.327422	0.107153	1.320923	-0.695872	0.755580	-0.143109	-0.045315	-0.637625	0	0
22873	2.144703	-1.318148	9.543981	-0.165356	-0.049249	-0.299073	0.104227	1.323148	-0.693455	0.753396	-0.144576	-0.045088	-0.639890	0	0
22874	1.921961	-1.407101	9.775603	-0.161760	-0.036965	-0.306008	0.100246	1.326761	-0.693358	0.751185	-0.145932	-0.044837	-0.642195	0	0
22875	1.685703	-1.356765	9.903195	-0.158208	-0.003703	-0.293447	0.096793	1.328574	-0.690414	0.749053	-0.147036	-0.044292	-0.644467	0	0
22876	1.714927	-1.318832	9.797631	-0.138527	-0.016809	-0.293349	0.094791	1.331208	-0.688399	0.746949	-0.148092	-0.044020	-0.646682	0	0
22877	2.081626	-1.369572	9.870791	-0.073292	-0.031814	-0.282476	0.092804	1.331771	-0.687449	0.744989	-0.148730	-0.044205	-0.648781	0	0
22878	2.324064	-1.227856	9.639606	-0.013355	0.001383	-0.263454	0.090421	1.332198	-0.686102	0.743259	-0.148744	-0.044563	-0.650735	0	0
22879	2.607102	-1.490196	9.518786	0.027752	-0.045906	-0.264343	0.086209	1.330149	-0.686320	0.741549	-0.148726	-0.045480	-0.652623	0	0
22880	2.831379	-1.521755	9.208858	0.109362	-0.002086	-0.284804	0.083306	1.329612	-0.685759	0.739848	-0.147839	-0.046695	-0.654666	0	0
22881	2.901580	-1.498193	9.227750	0.167563	-0.038796	-0.305678	0.080567	1.326590	-0.690319	0.738062	-0.146725	-0.048540	-0.656795	0	0
22882	2.898891	-1.543226	9.438751	0.192650	-0.012569	-0.311581	0.076105	1.322609	-0.691597	0.736290	-0.145274	-0.050418	-0.658962	0	0
22883	2.732594	-1.500799	9.517582	0.173909	0.045196	-0.307046	0.075339	1.318885	-0.692928	0.734526	-0.143560	-0.051690	-0.661203	0	0
22884	2.581665	-1.331401	9.470361	0.187280	0.060958	-0.289187	0.073522	1.314199	-0.693992	0.732915	-0.141672	-0.052959	-0.663295	0	0
22885	2.367650	-1.195963	9.168537	0.194566	0.066376	-0.306639	0.072093	1.310615	-0.694790	0.731175	-0.139661	-0.054209	-0.665537	0	0
22886	2.281786	-1.044022	9.084504	0.207002	0.035762	-0.292502	0.067898	1.306910	-0.697114	0.729535	-0.137791	-0.055796	-0.667592	0	0
22887	2.242968	-1.065718	8.969228	0.219490	0.054137	-0.275592	0.067927	1.303320	-0.699632	0.728012	-0.135689	-0.057254	-0.669559	0	0
22888	2.237918	-1.101303	9.117871	0.220256	0.028694	-0.258946	0.065708	1.299741	-0.701070	0.726596	-0.133785	-0.058934	-0.671332	0	0
22889	2.261742	-1.151516	9.275710	0.210220	0.024190	-0.222047	0.063243	1.294231	-0.704222	0.725386	-0.131975	-0.060471	-0.672860	0	0
22890	2.315182	-1.112934	9.443928	0.188585	0.038050	-0.186919	0.062209	1.291475	-0.706193	0.724401	-0.130279	-0.061773	-0.674133	0	0
22891	2.267722	-0.997035	9.469704	0.143769	0.061611	-0.162451	0.062627	1.288850	-0.708185	0.723519	-0.128728	-0.062507	-0.675309	0	0
22892	2.311689	-0.925367	9.422081	0.061318	0.066757	-0.129546	0.061845	1.287196	-0.708320	0.722766	-0.127794	-0.062666	-0.676277	0	0
22893	2.420013	-0.637401	9.482138	-0.022861	0.069270	-0.112502	0.062375	1.286917	-0.708592	0.722008	-0.127423	-0.062153	-0.677203	0	0
22894	2.651472	-0.687333	9.474760	-0.102645	0.048994	-0.085039	0.061449	1.288028	-0.709873	0.721335	-0.127821	-0.061274	-0.677926	0	0
22895	2.795188	-0.843132	9.231393	-0.174200	0.044613	-0.085646	0.061815	1.291201	-0.706451	0.720546	-0.128730	-0.059884	-0.678716	0	0
22896	2.866030	-1.065136	9.175355	-0.178756	0.023579	-0.073485	0.062729	1.292162	-0.704888	0.719838	-0.129855	-0.058657	-0.679360	0	0
22897	2.889225	-1.197668	9.154404	-0.151934	0.021828	-0.069804	0.060866	1.293691	-0.703147	0.719166	-0.130776	-0.057570	-0.679988	0	0
22898	2.892586	-1.067595	9.225568	-0.130588	0.014757	-0.044978	0.061377	1.296174	-0.702346	0.718703	-0.131630	-0.056696	-0.680386	0	0
22899	2.837691	-0.978118	9.243894	-0.130745	0.017310	-0.009688	0.061619	1.299488	-0.701533	0.718461	-0.132470	-0.055714	-0.680560	0	0
22900	2.757396	-1.059593	9.137902	-0.141576	0.009430	0.011362	0.063186	1.300859	-0.698931	0.718364	-0.133471	-0.054730	-0.680546	0	0
22901	2.720580	-1.145617	9.228559	-0.152494	0.009334	0.048283	0.062769	1.304176	-0.698369	0.718479	-0.134558	-0.053585	-0.680302	0	0
22902	2.666437	-1.284980	9.136096	-0.145349	0.018107	0.055406	0.063275	1.306105	-0.695092	0.718673	-0.135551	-0.052453	-0.679988	0	0
22903	2.661540	-1.292349	9.073565	-0.116797	-0.016891	0.064300	0.063267	1.306934	-0.694170	0.718927	-0.136573	-0.051721	-0.679571	0	0
22904	2.622219	-1.388239	9.077609	-0.102514	-0.021262	0.069668	0.064320	1.306651	-0.692752	0.719256	-0.137532	-0.051145	-0.679073	0	0
22905	2.675436	-1.380910	9.250277	-0.084727	-0.043213	0.082036	0.065094	1.309409	-0.692214	0.719658	-0.138514	-0.050799	-0.678473	0	0
22906	2.709455	-1.352224	9.279153	-0.081234	-0.039774	0.101454	0.064826	1.309133	-0.690645	0.720217	-0.139462	-0.050455	-0.677711	0	0
22907	2.729405	-1.265620	9.335254	-0.065233	-0.053831	0.119154	0.066261	1.311611	-0.689597	0.720889	-0.140398	-0.050270	-0.676816	0	0
22908	2.637109	-1.337344	9.241494	-0.045634	-0.077435	0.133325	0.066264	1.311059	-0.689603	0.721692	-0.141359	-0.050394	-0.675751	0	0
22909	2.675798	-1.328202	9.183585	-0.014322	-0.094044	0.130841	0.065848	1.313546	-0.688004	0.722491	-0.142207	-0.050830	-0.674686	0	0
22910	2.622749	-1.318114	9.200982	0.000806	-0.085327	0.151268	0.067575	1.312709	-0.689867	0.723471	-0.142896	-0.051298	-0.673453	0	0
22911	2.598021	-1.395265	9.077737	0.007906	-0.099316	0.162718	0.067427	1.312292	-0.684383	0.724509	-0.143635	-0.051877	-0.672134	0	0
22912	2.544850	-1.395452	8.881118	-0.017117	-0.111505	0.158106	0.067428	1.312292	-0.684645	0.725484	-0.144632	-0.052404	-0.670826	0	0
22913	2.535071	-1.414397	8.953085	-0.029686	-0.101045	0.168624	0.068079	1.313117	-0.683340	0.726501	-0.145659	-0.052735	-0.669476	0	0
22914	2.501042	-1.451999	9.154829	-0.026183	-0.095856	0.181003	0.066908	1.313126	-0.688547	0.727621	-0.146627	-0.053054	-0.668022	0	0
22915	2.529958	-1.461728	9.192922	-0.011003	-0.053911	0.198877	0.068214	1.315329	-0.688022	0.728887	-0.147216	-0.053120	-0.666505	0	0
22916	2.680233	-1.381337	9.122852	0.045356	-0.043444	0.206348	0.070722	1.315177	-0.687540	0.730301	-0.147326	-0.053497	-0.664901	0	0
22917	2.851612	-1.389989	9.090030	0.097268	-0.032099	0.206715	0.072465	1.312130	-0.690470	0.731782	-0.146985	-0.054115	-0.663296	0	0
22918	2.906565	-1.467793	8.956476	0.147404	-0.031189	0.203529	0.072744	1.309919	-0.691019	0.733321	-0.146264	-0.055082	-0.661674	0	0
22919	2.939148	-1.641017	9.023901	0.163538	-0.011073	0.200148	0.076712	1.308101	-0.690313	0.734858	-0.145300	-0.056001	-0.660103	0	0
22920	2.876036	-1.690667	9.144043	0.174276	0.005546	0.201174	0.077001	1.304371	-0.691399	0.736429	-0.144137	-0.056878	-0.658530	0	0
22921	2.818340	-1.660757	9.339558	0.134790	0.008959	0.222947	0.079937	1.301318	-0.695393	0.738075	-0.143268	-0.057430	-0.656827	0	0
22922	2.809011	-1.619353	9.484316	0.100752	0.019403	0.230675	0.082450	1.300476	-0.695439	0.739734	-0.142570	-0.057678	-0.655088	0	0
22923	2.770731	-1.573022	9.593330	0.072121	0.043872	0.234980	0.086026	1.298661	-0.695773	0.741380	-0.141942	-0.057543	-0.653374	0	0
22924	2.742297	-1.500331	9.695353	0.032778	0.070096	0.234809	0.087900	1.295475	-0.697923	0.742986	-0.141417	-0.056964	-0.651711	0	0
22925	2.724185	-1.331818	9.697446	0.006814	0.071829	0.239953	0.091727	1.296283	-0.698887	0.744579	-0.141092	-0.056188	-0.650029	0	0
22926	2.788086	-1.178144	9.775569	0.007787	0.054348	0.216116	0.094889	1.296956	-0.698145	0.746013	-0.140842	-0.055589	-0.648489	0	0
22927	2.808002	-1.091973	9.689867	0.032904	0.054392	0.204857	0.097005	1.296807	-0.698962	0.747397	-0.140415	-0.055162	-0.647023	0	0
22928	2.776736	-1.063857	9.366006	0.103594	0.022992	0.203519	0.099789	1.295135	-0.699804	0.748858	-0.139644	-0.055435	-0.645475	0	0
22929	2.721779	-0.977336	9.204046	0.154478	-0.025982	0.219611	0.102043	1.292359	-0.698038	0.750454	-0.138834	-0.056377	-0.643712	0	0
22930	2.557563	-0.976308	9.121357	0.152638	-0.035566	0.230188	0.103383	1.290557	-0.700688	0.752108	-0.138088	-0.057366	-0.641852	0	0
22931	2.332878	-0.993631	9.175970	0.143535	-0.032968	0.263679	0.104852	1.288755	-0.702688	0.753957	-0.137425	-0.058227	-0.639744	0	0
22932	2.084631	-0.933388	9.366267	0.087905	0.008949	0.305804	0.107512	1.286255	-0.704190	0.756014	-0.136923	-0.058360	-0.637408	0	0
22933	1.877817	-0.816095	9.441501	0.057370	0.029913	0.335701	0.110163	1.285136	-0.705416	0.758229	-0.136534	-0.058086	-0.634881	0	0
22934	1.835548	-0.647525	9.400543	0.032185	0.033348	0.368182	0.113875	1.283459	-0.707318	0.760597	-0.136333	-0.057592	-0.632130	0	0
22935	1.957245	-0.518157	9.542779	-0.001037	0.036716	0.391730	0.118755	1.283985	-0.706864	0.763073	-0.136356	-0.056807	-0.629205	0	0
22936	2.131700	-0.437543	9.607092	-0.048483	0.051491	0.400212	0.123111	1.283546	-0.706021	0.765518	-0.136669	-0.055621	-0.626266	0	0
22937	2.287099	-0.316265	9.549464	-0.098659	0.031290	0.412089	0.126669	1.284908	-0.706453	0.767962	-0.137467	-0.054231	-0.623214	0	0
22938	2.499303	-0.354321	9.443851	-0.146900	-0.019444	0.383287	0.129812	1.288205	-0.704509	0.770098	-0.138964	-0.052994	-0.620347	0	0
22939	2.691246	-0.524466	9.351315	-0.162021	-0.042173	0.358331	0.133487	1.290118	-0.701410	0.772055	-0.140670	-0.051849	-0.617620	0	0
22940	2.811180	-0.640506	9.464307	-0.119892	-0.078893	0.326721	0.134928	1.291490	-0.700635	0.773829	-0.142291	-0.051315	-0.615068	0	0
22941	2.833944	-0.833167	9.442669	-0.058915	-0.077057	0.297167	0.135717	1.291762	-0.700252	0.775517	-0.143381	-0.051165	-0.612697	0	0
22942	2.697792	-0.962033	9.427941	0.039626	-0.090912	0.266127	0.137042	1.291756	-0.701448	0.777122	-0.143807	-0.051789	-0.610507	0	0
22943	2.688111	-0.966621	9.476040	0.145433	-0.083774	0.216699	0.137064	1.288994	-0.703435	0.778595	-0.143307	-0.053058	-0.608636	0	0
22944	2.678869	-0.908777	9.491204	0.260073	-0.081937	0.192001	0.134978	1.284585	-0.703578	0.780046	-0.141923	-0.055059	-0.606922	0	0
22945	2.573075	-0.840997	9.363115	0.333638	-0.083516	0.152046	0.135683	1.278782	-0.706912	0.781378	-0.139916	-0.057563	-0.605441	0	0
22946	2.643135	-0.836720	9.367367	0.392768	-0.120206	0.124127	0.135061	1.273399	-0.709046	0.782572	-0.137684	-0.060765	-0.604096	0	0
22947	2.746718	-0.873463	9.414118	0.425058	-0.107950	0.108506	0.133148	1.264157	-0.713157	0.783725	-0.135079	-0.064074	-0.602846	0	0
22948	2.713014	-0.858797	9.404963	0.411784	-0.079887	0.084732	0.133461	1.257803	-0.716883	0.784705	-0.132425	-0.067126	-0.601828	0	0
22949	2.601732	-0.886819	9.395988	0.335815	-0.046604	0.076396	0.131944	1.248697	-0.721130	0.785558	-0.130125	-0.069459	-0.600950	0	0
22950	2.447093	-0.893443	9.195364	0.253595	-0.025517	0.067111	0.131062	1.241934	-0.722228	0.786244	-0.128371	-0.071155	-0.600232	0	0
22951	2.351122	-0.810559	9.312506	0.151621	-0.029020	0.057587	0.132397	1.238473	-0.720716	0.786748	-0.127393	-0.072264	-0.599647	0	0
22952	2.379833	-0.857919	9.628958	0.096141	-0.004610	0.057246	0.131095	1.236132	-0.722025	0.787188	-0.126743	-0.072865	-0.599135	0	0
22953	2.631283	-0.811979	9.562426	0.067638	0.018118	0.037670	0.132430	1.234192	-0.723110	0.787498	-0.126124	-0.073123	-0.598826	0	0
22954	2.748715	-0.933450	9.466285	0.031877	0.011112	0.031158	0.131243	1.234198	-0.723614	0.787713	-0.125867	-0.073248	-0.598582	0	0
22955	2.950704	-1.048462	9.338244	0.021194	-0.003765	0.017727	0.132169	1.232811	-0.721813	0.787828	-0.125735	-0.073429	-0.598436	0	0
22956	3.110873	-1.275725	9.363091	0.040956	-0.009883	-0.003394	0.131125	1.230745	-0.721818	0.787835	-0.125506	-0.073818	-0.598427	0	0
22957	3.138800	-1.429237	9.572580	0.085698	0.005836	-0.006580	0.130074	1.229092	-0.720512	0.787890	-0.124803	-0.074349	-0.598435	0	0
22958	3.254780	-1.422605	9.677404	0.091095	0.037280	-0.006463	0.130352	1.227987	-0.722748	0.787973	-0.123895	-0.074670	-0.598476	0	0
22959	3.245825	-1.326146	9.736271	0.048212	0.058278	-0.015490	0.131157	1.224943	-0.721484	0.787964	-0.123179	-0.074583	-0.598646	0	0
22960	3.207272	-1.316077	9.784787	-0.023420	0.051240	-0.007213	0.131154	1.225219	-0.720959	0.787915	-0.123088	-0.074110	-0.598788	0	0
22961	3.162879	-1.441217	9.649142	-0.075228	0.104644	-0.007407	0.131945	1.225353	-0.721100	0.787834	-0.123085	-0.072916	-0.599041	0	0
22962	3.090314	-1.450976	9.418934	-0.103797	0.130082	-0.007498	0.134042	1.227274	-0.719807	0.787744	-0.123155	-0.071341	-0.599335	0	0
22963	2.925763	-1.493542	9.237208	-0.119901	0.131903	-0.002277	0.134958	1.227821	-0.718378	0.787654	-0.123355	-0.069666	-0.599610	0	0
22964	2.831143	-1.550970	9.093163	-0.139581	0.103970	-0.007788	0.137714	1.229463	-0.716445	0.787499	-0.123861	-0.068084	-0.599890	0	0
22965	2.726808	-1.617796	8.997160	-0.152165	0.088245	0.002657	0.138094	1.230564	-0.713435	0.787362	-0.124590	-0.066558	-0.600090	0	0
22966	2.644517	-1.645854	9.050422	-0.170102	0.073371	0.006015	0.139930	1.232073	-0.712403	0.787228	-0.125529	-0.065016	-0.600239	0	0
22967	2.577014	-1.635249	9.200134	-0.202457	0.086400	0.037567	0.140820	1.235795	-0.708853	0.787230	-0.126693	-0.063162	-0.600190	0	0
22968	2.471061	-1.597944	9.331259	-0.245591	0.095047	0.077855	0.141853	1.239519	-0.708309	0.787427	-0.128142	-0.060902	-0.599858	0	0
22969	2.335659	-1.627654	9.495514	-0.247497	0.107243	0.102589	0.145262	1.243091	-0.707542	0.787764	-0.129575	-0.058529	-0.599344	0	0
22970	2.272674	-1.664778	9.779228	-0.256609	0.115877	0.133399	0.147346	1.247223	-0.706226	0.788283	-0.131016	-0.055968	-0.598592	0	0
22971	2.170670	-1.748019	9.827218	-0.195774	0.121162	0.134756	0.150603	1.249687	-0.697892	0.788876	-0.131971	-0.053747	-0.597804	0	0
22972	2.125983	-1.914062	9.686299	-0.091996	0.105485	0.135438	0.154553	1.251046	-0.696893	0.789597	-0.132176	-0.052246	-0.596940	0	0
22973	2.256097	-1.949188	9.542974	0.008315	0.074070	0.107815	0.156514	1.253798	-0.696112	0.790268	-0.131785	-0.051647	-0.596190	0	0
22974	2.573348	-1.821717	9.563334	0.099489	0.038974	0.117094	0.157730	1.250616	-0.698774	0.791088	-0.130865	-0.051837	-0.595288	0	0
22975	2.718938	-1.726358	9.656905	0.153115	0.033653	0.126251	0.158545	1.247712	-0.700775	0.792033	-0.129584	-0.052400	-0.594260	0	0
22976	2.697202	-1.726246	9.637867	0.151217	0.028359	0.149135	0.160394	1.246734	-0.699376	0.793091	-0.128335	-0.052938	-0.593072	0	0
22977	2.646438	-1.735316	9.688671	0.102814	0.002077	0.159274	0.162654	1.244650	-0.700476	0.794144	-0.127664	-0.053414	-0.591764	0	0
22978	2.567507	-1.628939	9.666541	0.024055	0.021304	0.171152	0.163317	1.243264	-0.698932	0.795163	-0.127477	-0.053227	-0.590450	0	0
22979	2.447305	-1.551286	9.584353	-0.058253	0.028326	0.174156	0.165962	1.243251	-0.700279	0.796108	-0.127941	-0.052524	-0.589139	0	0
22980	2.316688	-1.583769	9.640385	-0.097646	0.002102	0.170280	0.166477	1.245043	-0.699485	0.796956	-0.128833	-0.051773	-0.587862	0	0
22981	2.204485	-1.741567	9.663572	-0.118179	-0.006590	0.156001	0.168062	1.246141	-0.701719	0.797693	-0.129968	-0.051017	-0.586678	0	0
22982	2.131047	-1.880501	9.662608	-0.075162	-0.017009	0.136885	0.170694	1.247231	-0.701095	0.798369	-0.130774	-0.050595	-0.585615	0	0
22983	2.029758	-1.862812	9.682913	0.002673	-0.039699	0.131236	0.170689	1.246954	-0.699138	0.799098	-0.131122	-0.050839	-0.584521	0	0
22984	1.865891	-1.811430	9.550328	0.058206	-0.046583	0.120223	0.168979	1.244752	-0.697305	0.799817	-0.131028	-0.051452	-0.583504	0	0
22985	1.878306	-1.759066	9.401814	0.068139	-0.074497	0.096413	0.170181	1.243088	-0.698385	0.800409	-0.131031	-0.052395	-0.582607	0	0
22986	1.876177	-1.716048	9.306193	0.070770	-0.081505	0.108755	0.170175	1.242811	-0.696298	0.801066	-0.131034	-0.053377	-0.581614	0	0
22987	1.852046	-1.715675	9.366489	0.017094	-0.080643	0.105729	0.168067	1.241441	-0.695365	0.801639	-0.131479	-0.054053	-0.580660	0	0
22988	1.920101	-1.653692	9.359406	-0.017797	-0.062309	0.110821	0.169117	1.242816	-0.695759	0.802195	-0.132080	-0.054363	-0.579726	0	0
22989	2.104131	-1.582958	9.363438	-0.072437	-0.086895	0.117342	0.167933	1.242824	-0.697047	0.802713	-0.133280	-0.054550	-0.578717	0	0
22990	2.258930	-1.545831	9.314462	-0.104630	-0.067697	0.120664	0.167525	1.243930	-0.695463	0.803205	-0.134615	-0.054387	-0.577739	0	0
22991	2.330927	-1.604475	9.197804	-0.114475	-0.067703	0.124085	0.167765	1.245169	-0.690491	0.803711	-0.136043	-0.054167	-0.576721	0	0
22992	2.340032	-1.677161	9.047882	-0.077785	-0.063297	0.127879	0.168418	1.245994	-0.689709	0.804278	-0.137140	-0.054112	-0.575675	0	0
22993	2.407491	-1.697085	8.996600	-0.006226	-0.074666	0.130099	0.167490	1.246690	-0.689688	0.804958	-0.137743	-0.054564	-0.574536	0	0
22994	2.532594	-1.760720	8.956335	0.065426	-0.074638	0.114710	0.167507	1.246001	-0.693483	0.805633	-0.137745	-0.055442	-0.573505	0	0
22995	2.633463	-1.842812	9.110740	0.122595	-0.070348	0.131834	0.168039	1.244893	-0.692979	0.806498	-0.137293	-0.056600	-0.572284	0	0
22996	2.675964	-1.977819	9.116031	0.154744	-0.055516	0.148824	0.166762	1.240759	-0.698356	0.807491	-0.136484	-0.057786	-0.570956	0	0
22997	2.622405	-2.044198	9.295982	0.169022	-0.041551	0.156026	0.168754	1.238261	-0.697627	0.808566	-0.135513	-0.058948	-0.569546	0	0
22998	2.651790	-1.986744	9.281969	0.172624	0.003922	0.165032	0.169972	1.235218	-0.701333	0.809705	-0.134229	-0.059734	-0.568148	0	0
22999	2.715854	-1.800352	9.048030	0.175295	-0.013562	0.170299	0.170007	1.228034	-0.699577	0.810875	-0.133063	-0.060690	-0.566651	0	0
23000	2.687066	-1.771498	8.971702	0.140499	-0.016999	0.149783	0.171211	1.225817	-0.700662	0.811861	-0.132148	-0.061483	-0.565366	0	0
23001	2.662541	-1.833007	9.245190	0.127938	-0.043283	0.141654	0.170961	1.225406	-0.703797	0.812779	-0.131524	-0.062453	-0.564084	0	0
23002	2.584999	-1.877454	9.456844	0.079648	-0.004817	0.141451	0.172559	1.223188	-0.704235	0.813644	-0.131029	-0.062815	-0.562911	0	0
23003	2.530333	-1.758843	9.564427	0.060775	-0.024105	0.151856	0.173222	1.222632	-0.704251	0.814539	-0.130851	-0.063238	-0.561610	0	0
23004	2.480966	-1.570872	9.557401	0.033086	-0.029325	0.141115	0.171759	1.224573	-0.704209	0.815317	-0.130873	-0.063536	-0.560441	0	0
23005	2.460062	-1.455232	9.566121	0.020565	-0.032822	0.139278	0.172560	1.222635	-0.703718	0.816079	-0.131062	-0.063820	-0.559254	0	0
23006	2.453345	-1.382895	9.607868	0.038490	-0.018817	0.135951	0.174546	1.222210	-0.704667	0.816848	-0.130976	-0.064071	-0.558122	0	0
23007	2.618309	-1.273821	9.516371	0.067146	-0.028453	0.130812	0.174287	1.221245	-0.704542	0.817623	-0.130752	-0.064589	-0.556978	0	0
23008	2.704814	-1.327929	9.346766	0.083238	-0.029329	0.137942	0.174433	1.219449	-0.705476	0.818445	-0.130360	-0.065171	-0.555794	0	0
23009	2.810893	-1.343941	9.100524	0.093035	-0.067816	0.143132	0.174566	1.218480	-0.704182	0.819292	-0.130156	-0.066143	-0.554478	0	0
23010	2.883400	-1.326118	8.821314	0.099348	-0.080885	0.136069	0.174190	1.215859	-0.705769	0.820084	-0.129917	-0.067238	-0.553229	0	0
23011	2.839569	-1.382944	9.003694	0.067984	-0.094047	0.137553	0.173925	1.215030	-0.703945	0.820843	-0.130066	-0.068299	-0.551937	0	0
23012	2.723359	-1.434084	9.287705	0.020554	-0.067839	0.139083	0.171564	1.212419	-0.704196	0.821551	-0.130404	-0.068847	-0.550735	0	0
23013	2.453074	-1.421319	9.626656	-0.018721	-0.032798	0.119614	0.174995	1.213367	-0.705153	0.822136	-0.130915	-0.068949	-0.549727	0	0
23014	2.348211	-1.236814	9.918085	-0.047390	-0.004863	0.129262	0.173539	1.214204	-0.705515	0.822748	-0.131456	-0.068619	-0.548723	0	0
23015	2.165506	-1.124564	9.978633	-0.074081	0.054707	0.112617	0.176309	1.214604	-0.705553	0.823281	-0.131924	-0.067699	-0.547924	0	0
23016	2.236634	-0.966767	9.850052	-0.061410	0.053030	0.084520	0.176824	1.215843	-0.703850	0.823666	-0.132232	-0.066874	-0.547372	0	0
23017	2.308868	-0.991782	9.719359	0.003153	0.053119	0.056769	0.178669	1.215556	-0.702444	0.823995	-0.132023	-0.066457	-0.546979	0	0
23018	2.503755	-1.085238	9.543561	0.091021	0.016486	0.009620	0.180257	1.214718	-0.702215	0.824148	-0.131225	-0.066867	-0.546891	0	0
23019	2.629009	-1.120700	9.277702	0.134091	0.006946	-0.013050	0.179774	1.208921	-0.705662	0.824235	-0.130140	-0.067637	-0.546924	0	0
23020	2.643447	-1.125800	9.219838	0.144883	-0.004384	-0.027115	0.178740	1.205751	-0.706722	0.824242	-0.128986	-0.068562	-0.547072	0	0
23021	2.450386	-1.105393	9.108781	0.103743	-0.014807	-0.030913	0.177818	1.207415	-0.710088	0.824174	-0.128257	-0.069369	-0.547243	0	0
23022	2.291493	-1.032527	8.935544	0.069673	-0.032270	-0.015297	0.177039	1.204656	-0.709320	0.824122	-0.127884	-0.070095	-0.547316	0	0
23023	2.132506	-0.980566	9.004807	0.044619	-0.034866	-0.017194	0.176523	1.203278	-0.710371	0.824040	-0.127755	-0.070723	-0.547389	0	0
23024	2.128202	-0.910455	9.111399	0.019481	-0.055044	-0.006863	0.175173	1.206599	-0.707444	0.823947	-0.127928	-0.071350	-0.547408	0	0
23025	2.182034	-0.814399	9.198559	-0.010168	-0.063891	0.015801	0.174785	1.206050	-0.708749	0.823955	-0.128422	-0.071869	-0.547212	0	0
23026	2.311982	-0.877895	9.215935	-0.061213	-0.077957	0.020612	0.174002	1.204534	-0.708753	0.823899	-0.129403	-0.072210	-0.547019	0	0
23027	2.384431	-0.878337	9.256162	-0.114866	-0.070113	0.014940	0.172264	1.207582	-0.707520	0.823763	-0.130786	-0.072205	-0.546897	0	0
23028	2.399189	-0.846625	9.439054	-0.153421	-0.079816	0.025196	0.170140	1.209251	-0.706819	0.823593	-0.132542	-0.072047	-0.546751	0	0
23029	2.341527	-0.805320	9.428011	-0.170361	-0.072777	0.014550	0.169322	1.212155	-0.704165	0.823376	-0.134387	-0.071756	-0.546666	0	0
23030	2.307315	-0.864906	9.518949	-0.141716	-0.088503	0.004124	0.169045	1.213813	-0.703230	0.823106	-0.136076	-0.071763	-0.546654	0	0
23031	2.284521	-1.018182	9.676005	-0.099647	-0.057017	0.004516	0.166911	1.214789	-0.698616	0.822938	-0.137233	-0.071735	-0.546621	0	0
23032	2.271577	-1.153846	10.111969	-0.067433	-0.039575	-0.004031	0.166635	1.217001	-0.698851	0.822747	-0.138039	-0.071754	-0.546704	0	0
23033	2.347224	-1.048163	10.256733	-0.045013	0.026863	0.000775	0.166098	1.218523	-0.698567	0.822695	-0.138270	-0.071331	-0.546778	0	0
23034	2.451648	-0.958299	10.021336	-0.039494	0.028693	-0.024740	0.165571	1.218664	-0.699341	0.822486	-0.138457	-0.070972	-0.547092	0	0
23035	2.571292	-1.097631	9.595710	0.002647	-0.000947	-0.042219	0.165432	1.219217	-0.698027	0.822246	-0.138409	-0.071094	-0.547449	0	0
23036	2.806220	-1.337609	9.586117	0.055496	-0.023696	-0.063184	0.165704	1.218526	-0.699214	0.821929	-0.138073	-0.071740	-0.547924	0	0
23037	2.754165	-1.524882	9.562782	0.104789	0.011360	-0.071531	0.165053	1.216595	-0.698570	0.821677	-0.137099	-0.072363	-0.548465	0	0
23038	2.553586	-1.542885	9.456155	0.126346	0.016730	-0.085394	0.164272	1.215495	-0.700137	0.821359	-0.135943	-0.073095	-0.549132	0	0
23039	2.516070	-1.384062	9.386204	0.132593	0.031604	-0.074676	0.163497	1.213290	-0.701453	0.821139	-0.134625	-0.073706	-0.549703	0	0
23040	2.512380	-1.220855	9.263137	0.058368	0.037739	-0.076920	0.161927	1.211918	-0.703141	0.820788	-0.133918	-0.073881	-0.550376	0	0
23041	2.439831	-1.226009	8.965687	0.012721	0.069261	-0.055963	0.161534	1.210261	-0.701453	0.820536	-0.133389	-0.073498	-0.550932	0	0
23042	2.398552	-1.254843	8.869576	-0.033854	0.058758	-0.045758	0.163383	1.210251	-0.701481	0.820253	-0.133345	-0.072951	-0.551436	0	0
23043	2.419655	-1.343902	8.902018	-0.066156	0.065689	-0.024845	0.164429	1.211350	-0.700441	0.820063	-0.133506	-0.072121	-0.551789	0	0
23044	2.404437	-1.451485	9.076358	-0.092221	0.055110	-0.007471	0.163894	1.212735	-0.700681	0.819903	-0.133989	-0.071229	-0.552025	0	0
23045	2.329026	-1.532330	9.189037	-0.109350	0.072535	0.022430	0.165991	1.215071	-0.700167	0.819920	-0.134499	-0.070040	-0.552029	0	0
23046	2.234724	-1.557345	9.420286	-0.116665	0.072446	0.050592	0.169549	1.216295	-0.700470	0.820066	-0.135125	-0.068795	-0.551815	0	0
23047	2.208250	-1.553895	9.694537	-0.132940	0.093306	0.086680	0.169530	1.218919	-0.699399	0.820417	-0.135753	-0.067214	-0.551334	0	0
23048	2.196543	-1.505418	9.786524	-0.115160	0.108979	0.114194	0.172688	1.220283	-0.698519	0.820920	-0.136210	-0.065588	-0.550668	0	0
23049	2.414728	-1.382387	9.675501	-0.109796	0.104555	0.117704	0.176489	1.222055	-0.693465	0.821477	-0.136600	-0.063996	-0.549928	0	0
23050	2.728650	-1.375810	9.480599	-0.077626	0.077374	0.123919	0.177942	1.222462	-0.694528	0.822061	-0.136928	-0.062822	-0.549107	0	0
23051	2.997035	-1.659816	9.316396	-0.059771	0.056328	0.129125	0.179250	1.223421	-0.692448	0.822713	-0.137186	-0.061891	-0.548173	0	0
23052	2.989293	-2.066296	9.297369	-0.029330	0.038876	0.117748	0.180830	1.223964	-0.692205	0.823295	-0.137324	-0.061305	-0.547330	0	0
23053	2.639663	-2.324112	9.042665	-0.031083	0.034670	0.114253	0.182406	1.224784	-0.691438	0.823885	-0.137470	-0.060738	-0.546467	0	0
23054	2.208205	-2.206076	8.788181	-0.047176	0.023465	0.116017	0.183470	1.223673	-0.691726	0.824424	-0.137837	-0.060184	-0.545623	0	0
23055	2.057863	-1.959264	8.888451	-0.077663	-0.004536	0.121074	0.183854	1.224499	-0.689634	0.824961	-0.138587	-0.059676	-0.544676	0	0
23056	2.122238	-1.742747	9.068233	-0.113552	-0.025634	0.133093	0.185428	1.226286	-0.689640	0.825467	-0.139779	-0.059141	-0.543662	0	0
23057	2.432376	-1.600458	9.196976	-0.122657	-0.032827	0.162894	0.185418	1.227805	-0.689233	0.826147	-0.141078	-0.058562	-0.542354	0	0
23058	2.668398	-1.693192	9.362108	-0.097697	-0.042577	0.175283	0.188044	1.229448	-0.687819	0.826885	-0.142255	-0.058192	-0.540960	0	0
23059	2.777875	-1.915476	9.312944	-0.067293	-0.036474	0.180737	0.187230	1.231384	-0.684653	0.827731	-0.143132	-0.057922	-0.539462	0	0
23060	2.840254	-1.969168	9.218058	-0.029655	-0.046928	0.166847	0.187492	1.232212	-0.685433	0.828495	-0.143766	-0.057962	-0.538114	0	0
23061	2.810800	-2.036242	9.231960	0.011531	-0.070502	0.152958	0.188815	1.232067	-0.686107	0.829278	-0.144167	-0.058445	-0.536748	0	0
23062	2.781253	-2.113230	9.149616	0.047389	-0.060816	0.142675	0.188029	1.230413	-0.685067	0.830017	-0.144221	-0.059051	-0.535523	0	0
23063	2.742350	-2.146938	9.039009	0.047388	-0.071280	0.142644	0.188817	1.230961	-0.684812	0.830790	-0.144332	-0.059752	-0.534216	0	0
23064	2.742594	-2.111037	8.981739	0.043751	-0.036329	0.167426	0.189352	1.229300	-0.684053	0.831663	-0.144301	-0.060099	-0.532824	0	0
23065	2.702139	-2.026637	8.949411	0.054496	-0.022317	0.171110	0.190016	1.229021	-0.684849	0.832621	-0.144117	-0.060395	-0.531343	0	0
23066	2.641999	-1.997061	9.029582	0.079449	-0.024106	0.190693	0.191214	1.227495	-0.685013	0.833668	-0.143737	-0.060795	-0.529756	0	0
23067	2.511964	-1.952211	9.206665	0.126017	-0.008323	0.181441	0.190957	1.227221	-0.686841	0.834784	-0.142894	-0.061341	-0.528161	0	0
23068	2.425097	-1.950804	9.445363	0.159952	-0.006608	0.189646	0.192816	1.225139	-0.686498	0.835938	-0.141748	-0.062020	-0.526563	0	0
23069	2.391112	-1.983470	9.688021	0.167106	0.010854	0.188879	0.193926	1.217952	-0.690113	0.837155	-0.140463	-0.062610	-0.524902	0	0
23070	2.468891	-1.909793	9.596869	0.145613	0.024817	0.200221	0.196848	1.215727	-0.691485	0.838370	-0.139275	-0.062941	-0.523237	0	0
23071	2.486257	-1.840602	9.458119	0.095525	0.028323	0.201643	0.197769	1.213924	-0.687729	0.839555	-0.138505	-0.062991	-0.521533	0	0
23072	2.459419	-1.878906	9.448298	0.056223	0.019613	0.184584	0.200428	1.211977	-0.689748	0.840548	-0.138084	-0.062917	-0.520052	0	0
23073	2.381801	-1.935247	9.703075	0.054295	0.016031	0.206592	0.202270	1.211966	-0.688209	0.841687	-0.137726	-0.062848	-0.518310	0	0
23074	2.295271	-1.883632	9.843811	0.070482	0.030070	0.189171	0.204139	1.210853	-0.692167	0.842727	-0.137132	-0.062754	-0.516786	0	0
23075	2.241113	-1.688570	9.784034	0.082986	0.028332	0.196363	0.204936	1.210296	-0.692707	0.843854	-0.136457	-0.062740	-0.515125	0	0
23076	2.346004	-1.538136	9.693530	0.068665	0.009067	0.195308	0.207316	1.208763	-0.691321	0.844903	-0.135989	-0.062805	-0.513519	0	0
23077	2.418737	-1.489016	9.424291	0.016831	0.002981	0.187853	0.208904	1.207234	-0.689793	0.845874	-0.135993	-0.062674	-0.511933	0	0
23078	2.532038	-1.509741	9.228402	-0.011719	-0.029340	0.165465	0.209305	1.206818	-0.690718	0.846633	-0.136382	-0.062693	-0.510570	0	0
23079	2.586878	-1.606470	9.197977	0.000892	-0.045041	0.142554	0.211411	1.208188	-0.691128	0.847316	-0.136740	-0.062950	-0.509309	0	0
23080	2.551961	-1.760261	9.155653	0.027760	-0.067732	0.130312	0.209697	1.208198	-0.691624	0.847920	-0.136967	-0.063542	-0.508168	0	0
23081	2.387755	-1.763508	9.248360	0.061776	-0.064183	0.125332	0.209847	1.206264	-0.693866	0.848581	-0.136898	-0.064295	-0.506986	0	0
23082	2.277304	-1.680422	9.394470	0.061723	-0.037971	0.141334	0.211180	1.204877	-0.695207	0.849308	-0.136692	-0.064793	-0.505760	0	0
23083	2.124497	-1.442992	9.566753	-0.000019	-0.001255	0.149920	0.210376	1.206262	-0.694136	0.850048	-0.136838	-0.064662	-0.504493	0	0
23084	1.997915	-1.253771	9.771904	-0.110199	0.030128	0.182787	0.210371	1.206814	-0.693608	0.850775	-0.137777	-0.063653	-0.503137	0	0
23085	2.040178	-1.085613	9.811926	-0.196049	0.068577	0.184084	0.212467	1.208735	-0.691922	0.851457	-0.139244	-0.061885	-0.501799	0	0
23086	2.166859	-0.928045	9.750157	-0.228171	0.065084	0.166209	0.216146	1.212169	-0.692597	0.851963	-0.140996	-0.060010	-0.500678	0	0
23087	2.418039	-0.913930	9.500606	-0.170717	0.072156	0.133102	0.218763	1.215469	-0.691298	0.852417	-0.142183	-0.058403	-0.499758	0	0
23088	2.576378	-1.052822	9.317390	-0.047136	0.048622	0.106529	0.218621	1.216574	-0.690240	0.852851	-0.142440	-0.057655	-0.499032	0	0
23089	2.531833	-1.203979	9.325650	0.115744	0.009355	0.085527	0.221404	1.214349	-0.689782	0.853435	-0.141465	-0.058082	-0.498260	0	0
23090	2.348279	-1.205242	9.231085	0.251814	0.002501	0.070690	0.220363	1.211868	-0.690182	0.854074	-0.139381	-0.059266	-0.497613	0	0
23091	2.203830	-1.141809	9.156153	0.316216	-0.018425	0.071141	0.221062	1.207308	-0.693634	0.854842	-0.136817	-0.060946	-0.496802	0	0
23092	2.011097	-1.075696	9.048021	0.326956	-0.009607	0.076612	0.219519	1.201516	-0.696019	0.855584	-0.134154	-0.062597	-0.496045	0	0
23093	1.919377	-1.067953	8.986414	0.291085	0.000870	0.099330	0.223249	1.197077	-0.698471	0.856454	-0.131713	-0.063944	-0.495025	0	0
23094	1.938985	-1.029431	9.049175	0.239175	-0.000917	0.100708	0.221433	1.192806	-0.700576	0.857193	-0.129771	-0.065054	-0.494113	0	0
23095	2.100169	-1.121388	9.277451	0.179229	0.012979	0.097606	0.222783	1.188794	-0.702726	0.857906	-0.128217	-0.065742	-0.493190	0	0
23096	2.188736	-1.236903	9.482048	0.120954	0.032087	0.122749	0.223059	1.186859	-0.703011	0.858619	-0.127139	-0.065958	-0.492198	0	0
23097	2.174014	-1.274773	9.645168	0.051190	0.047801	0.117004	0.224791	1.184640	-0.703843	0.859282	-0.126519	-0.065688	-0.491236	0	0
23098	2.250792	-1.347210	9.749421	-0.031204	0.033713	0.126886	0.226504	1.185183	-0.703733	0.859828	-0.126740	-0.065139	-0.490295	0	0
23099	2.356179	-1.477039	10.035422	-0.077829	0.017841	0.135236	0.228623	1.183790	-0.703387	0.860395	-0.127385	-0.064469	-0.489220	0	0
23100	2.425383	-1.592962	10.057527	-0.111743	-0.001380	0.109321	0.230189	1.185852	-0.701562	0.860734	-0.128458	-0.063851	-0.488424	0	0
23101	2.295828	-1.806593	9.868726	-0.127775	0.042445	0.110243	0.231374	1.186399	-0.701705	0.861127	-0.129397	-0.062757	-0.487626	0	0
23102	2.309500	-1.911054	9.564583	-0.097267	0.016311	0.090966	0.232145	1.189018	-0.699862	0.861401	-0.130246	-0.062080	-0.487002	0	0
23103	2.469201	-1.859902	9.395557	-0.054299	-0.032655	0.076970	0.232799	1.189705	-0.699212	0.861676	-0.130903	-0.062036	-0.486344	0	0
23104	2.629683	-1.702650	9.316669	-0.049763	-0.050150	0.061064	0.231071	1.189989	-0.696440	0.861819	-0.131648	-0.062201	-0.485868	0	0
23105	2.605852	-1.654717	9.199661	-0.070413	-0.062411	0.076750	0.231598	1.191092	-0.698004	0.862050	-0.132597	-0.062341	-0.485182	0	0
23106	2.475308	-1.668745	8.998744	-0.070500	-0.074629	0.097894	0.230923	1.193167	-0.697059	0.862324	-0.133662	-0.062566	-0.484373	0	0
23107	2.336027	-1.561690	9.044437	-0.074198	-0.071163	0.124377	0.229593	1.194832	-0.696892	0.862772	-0.134719	-0.062702	-0.483264	0	0
23108	2.235687	-1.416086	9.210405	-0.095849	-0.042406	0.168438	0.229056	1.195110	-0.694791	0.863354	-0.135893	-0.062427	-0.481929	0	0
23109	2.247199	-1.160861	9.328602	-0.135373	-0.003178	0.212397	0.230896	1.196481	-0.694544	0.864180	-0.137199	-0.061559	-0.480188	0	0
23110	2.440990	-1.080171	9.467253	-0.155232	-0.003353	0.247453	0.233260	1.198125	-0.693780	0.865082	-0.138744	-0.060554	-0.478243	0	0
23111	2.648376	-1.129018	9.753305	-0.149973	-0.015751	0.259704	0.234681	1.202398	-0.691800	0.866094	-0.140258	-0.059659	-0.476077	0	0
23112	2.678189	-1.348266	9.707267	-0.089209	-0.007026	0.279512	0.237575	1.203349	-0.690397	0.867220	-0.141266	-0.058953	-0.473811	0	0
23113	2.561493	-1.453628	9.562860	0.032453	0.004421	0.291031	0.240482	1.202780	-0.690317	0.868636	-0.141118	-0.058705	-0.471287	0	0
23114	2.429418	-1.344899	9.387402	0.166627	0.015867	0.307977	0.242078	1.200561	-0.690102	0.870253	-0.139812	-0.058966	-0.468652	0	0
23115	2.300923	-1.074911	9.257026	0.261425	0.028160	0.326432	0.243957	1.196961	-0.693039	0.872150	-0.137573	-0.059537	-0.465707	0	0
23116	2.196197	-0.857996	9.135448	0.304389	0.035217	0.329493	0.247702	1.189483	-0.694738	0.874049	-0.134984	-0.060245	-0.462804	0	0
23117	2.057747	-0.631050	9.062345	0.327604	0.009011	0.335825	0.250376	1.185049	-0.697304	0.876035	-0.132244	-0.061272	-0.459695	0	0
23118	1.971446	-0.539326	8.948782	0.374085	-0.000579	0.346750	0.251745	1.178137	-0.699875	0.878052	-0.129214	-0.062592	-0.456520	0	0
23119	1.937682	-0.534163	8.977973	0.404428	-0.025963	0.355702	0.254985	1.167346	-0.702644	0.880165	-0.125951	-0.064245	-0.453121	0	0
23120	1.917397	-0.679728	9.303332	0.410597	-0.033042	0.364502	0.258080	1.159320	-0.706428	0.882254	-0.122750	-0.065995	-0.449672	0	0
23121	1.916676	-0.789514	9.580867	0.381878	-0.005153	0.383751	0.259160	1.156276	-0.708303	0.884428	-0.119589	-0.067320	-0.446042	0	0
23122	1.864270	-0.703537	10.034140	0.304045	0.022757	0.378021	0.263436	1.148380	-0.710275	0.886439	-0.117083	-0.068081	-0.442586	0	0
23123	1.749244	-0.588764	10.305628	0.239640	0.087442	0.386649	0.267031	1.143665	-0.711291	0.888479	-0.114746	-0.067940	-0.439116	0	0
23124	1.821725	-0.582233	10.266624	0.196782	0.113692	0.375839	0.270498	1.138674	-0.713091	0.890387	-0.112782	-0.067424	-0.435826	0	0
23125	1.956176	-0.684866	10.081629	0.220190	0.141745	0.356668	0.276205	1.134500	-0.715048	0.892277	-0.110339	-0.066739	-0.432682	0	0
23126	1.984227	-0.810514	9.964581	0.297287	0.127866	0.321901	0.281376	1.129775	-0.713475	0.894042	-0.107375	-0.066592	-0.429797	0	0
23127	2.147801	-0.894001	9.822814	0.417200	0.108647	0.315593	0.284864	1.120916	-0.715183	0.895905	-0.103276	-0.067094	-0.426833	0	0
23128	2.273071	-0.933657	9.758790	0.524658	0.101702	0.295158	0.286503	1.112067	-0.716341	0.897726	-0.098366	-0.068180	-0.423985	0	0
23129	2.307110	-0.895938	9.595501	0.594401	0.076353	0.302625	0.291064	1.101685	-0.720170	0.899623	-0.092802	-0.069739	-0.420954	0	0
23130	2.189373	-0.806711	9.371627	0.609645	0.066821	0.299236	0.294833	1.091306	-0.723988	0.901444	-0.087270	-0.071489	-0.417937	0	0
23131	2.051728	-0.805781	9.324758	0.583644	0.051094	0.307844	0.297683	1.079136	-0.726242	0.903252	-0.081908	-0.073224	-0.414807	0	0
23132	2.018147	-0.774250	9.325410	0.544240	0.065064	0.319960	0.300778	1.069727	-0.727688	0.905024	-0.076981	-0.074695	-0.411614	0	0
23133	2.080783	-0.794056	9.300608	0.489596	0.066750	0.335407	0.303094	1.058803	-0.730183	0.906808	-0.072425	-0.075877	-0.408284	0	0
23134	2.104412	-0.870799	9.434111	0.420635	0.047437	0.340095	0.306451	1.049807	-0.731760	0.908494	-0.068700	-0.076982	-0.404961	0	0
23135	2.277326	-1.006555	9.527192	0.309649	0.044703	0.344482	0.308607	1.043719	-0.734466	0.910117	-0.065883	-0.077629	-0.401646	0	0
23136	2.222774	-1.212367	9.727180	0.206617	0.033230	0.364807	0.312996	1.037755	-0.733808	0.911704	-0.064178	-0.077980	-0.398241	0	0
23137	2.183260	-1.332558	9.649231	0.143085	0.064714	0.376784	0.316711	1.034696	-0.734156	0.913329	-0.062840	-0.077763	-0.394758	0	0
23138	2.008697	-1.427669	9.563122	0.121542	0.071734	0.396073	0.319904	1.030120	-0.733727	0.914980	-0.061781	-0.077402	-0.391156	0	0
23139	1.702455	-1.371901	9.715414	0.076744	0.077002	0.407321	0.323620	1.026508	-0.733558	0.916662	-0.061039	-0.076797	-0.387438	0	0
23140	1.720276	-1.251069	9.947372	0.031950	0.085661	0.416733	0.326393	1.025802	-0.732562	0.918311	-0.060761	-0.075944	-0.383726	0	0
23141	1.725495	-1.193662	9.856660	0.013172	0.096165	0.420171	0.330494	1.024399	-0.732769	0.919985	-0.060548	-0.074909	-0.379936	0	0
23142	1.865213	-1.238308	9.770823	0.037410	0.083945	0.400868	0.335398	1.021057	-0.732876	0.921541	-0.060212	-0.074099	-0.376360	0	0
23143	1.806941	-1.285672	9.864512	0.068706	0.055093	0.393948	0.337388	1.019388	-0.732923	0.923086	-0.059634	-0.073671	-0.372730	0	0
23144	1.635998	-1.551426	9.829285	0.113549	0.047354	0.367810	0.338732	1.014546	-0.731816	0.924499	-0.058709	-0.073499	-0.369394	0	0
23145	1.573550	-1.496380	9.580506	0.171742	0.026456	0.361144	0.341655	1.011629	-0.732543	0.925934	-0.057276	-0.073740	-0.365963	0	0
23146	1.151221	-1.459519	9.546121	0.185951	-0.039921	0.366430	0.343524	1.008581	-0.733516	0.927279	-0.056000	-0.074640	-0.362556	0	0
23147	0.903652	-1.298817	9.554911	0.153716	-0.052117	0.368901	0.344348	1.003466	-0.734101	0.928644	-0.055032	-0.075535	-0.359008	0	0
23148	0.985977	-1.265948	9.501704	0.126845	-0.095876	0.364124	0.346223	1.000142	-0.736514	0.929870	-0.054505	-0.076740	-0.355644	0	0
23149	1.227549	-1.253340	9.521396	0.060676	-0.112559	0.349413	0.344395	0.996560	-0.736260	0.931040	-0.054607	-0.077873	-0.352304	0	0
23150	1.295532	-1.196623	9.365242	0.028562	-0.116889	0.331534	0.343084	0.995463	-0.737035	0.932044	-0.055045	-0.078938	-0.349333	0	0
23151	1.344584	-1.091158	9.370838	-0.005337	-0.151839	0.299445	0.344278	0.994351	-0.736934	0.932949	-0.055866	-0.080231	-0.346480	0	0
23152	1.432406	-0.973353	9.578124	-0.071399	-0.157087	0.260166	0.342303	0.993533	-0.737173	0.933601	-0.057319	-0.081361	-0.344216	0	0
23153	1.493307	-0.908027	9.859544	-0.136664	-0.143149	0.245631	0.340056	0.994651	-0.738173	0.934234	-0.059294	-0.082147	-0.341969	0	0
23154	1.648361	-0.845842	10.140114	-0.200066	-0.116085	0.218792	0.339498	0.998935	-0.736685	0.934685	-0.061774	-0.082474	-0.340214	0	0
23155	1.801738	-0.678068	10.337795	-0.246390	-0.081972	0.179790	0.339480	1.002389	-0.737042	0.935060	-0.064509	-0.082350	-0.338703	0	0
23156	1.789174	-0.408620	10.326582	-0.281878	-0.024120	0.132217	0.339716	1.005563	-0.734271	0.935239	-0.067365	-0.081594	-0.337835	0	0
23157	1.689102	-0.215839	10.190267	-0.217103	-0.025625	0.058738	0.339432	1.009294	-0.734622	0.935257	-0.069523	-0.081116	-0.337464	0	0
23158	1.761247	-0.250724	9.977747	-0.074533	-0.011426	0.000766	0.339146	1.012058	-0.732892	0.935144	-0.070287	-0.081032	-0.337638	0	0
23159	1.973886	-0.224193	9.757511	0.105589	-0.021756	-0.057932	0.339418	1.012887	-0.736545	0.934993	-0.069309	-0.081685	-0.338099	0	0
23160	2.061115	-0.175077	9.524197	0.247102	-0.025133	-0.084240	0.338114	1.010270	-0.736813	0.934806	-0.067041	-0.082875	-0.338784	0	0
23161	2.210636	-0.191693	9.191051	0.355484	-0.051267	-0.109140	0.338803	1.005017	-0.736614	0.934615	-0.063778	-0.084683	-0.339494	0	0
23162	2.341066	-0.183445	9.074659	0.377898	-0.054757	-0.116954	0.336861	0.999503	-0.738468	0.934356	-0.060360	-0.086615	-0.340344	0	0
23163	2.442508	-0.181701	9.117065	0.351903	-0.051327	-0.106588	0.335713	0.993294	-0.739818	0.934143	-0.057133	-0.088410	-0.341023	0	0
23164	2.444090	-0.299448	9.156555	0.315308	-0.045172	-0.126244	0.334688	0.988466	-0.740896	0.933795	-0.054258	-0.090042	-0.342017	0	0
23165	2.402832	-0.673596	9.400156	0.241024	-0.039095	-0.128595	0.333924	0.984326	-0.741970	0.933434	-0.052013	-0.091359	-0.342999	0	0
23166	2.359722	-0.964036	9.483709	0.120408	0.000318	-0.159339	0.331949	0.983785	-0.742729	0.932889	-0.050773	-0.091914	-0.344517	0	0
23167	2.193619	-0.895094	9.582069	-0.010080	0.022248	-0.186584	0.332343	0.983783	-0.741952	0.932246	-0.050623	-0.091830	-0.346297	0	0
23168	1.969716	-0.810680	9.873376	-0.124502	0.021416	-0.217303	0.331534	0.986273	-0.741392	0.931388	-0.051540	-0.091371	-0.348586	0	0
23169	1.911655	-0.829130	9.984220	-0.166500	0.017937	-0.233471	0.331639	0.990139	-0.739788	0.930486	-0.052828	-0.090809	-0.350939	0	0
23170	2.003520	-0.819743	10.142157	-0.134169	-0.002153	-0.270347	0.331882	0.993729	-0.739756	0.929403	-0.053868	-0.090562	-0.353704	0	0
23171	2.008391	-0.814882	10.171011	-0.065171	0.013651	-0.289173	0.330813	0.996498	-0.740496	0.928339	-0.054182	-0.090426	-0.356474	0	0
23172	1.930701	-0.872104	10.137376	-0.009669	0.010213	-0.295818	0.331323	0.999534	-0.740343	0.927230	-0.053997	-0.090519	-0.359354	0	0
23173	1.960159	-0.800587	10.003356	0.004777	0.028655	-0.315023	0.330253	1.001750	-0.740043	0.926107	-0.053591	-0.090507	-0.362302	0	0
23174	2.115583	-0.672431	9.835253	-0.033730	0.020734	-0.304775	0.328667	1.002035	-0.740017	0.924948	-0.053580	-0.090418	-0.365273	0	0
23175	2.284721	-0.650407	9.603324	-0.068626	0.014587	-0.299806	0.327064	1.004529	-0.738661	0.923810	-0.053925	-0.090262	-0.368130	0	0
23176	2.458054	-0.721774	9.516891	-0.059654	-0.003796	-0.308684	0.328228	1.007561	-0.736820	0.922583	-0.054240	-0.090307	-0.371139	0	0
23177	2.605617	-0.691094	9.701029	-0.069587	0.010948	-0.289359	0.326366	1.011164	-0.738585	0.921460	-0.054628	-0.090179	-0.373891	0	0
23178	2.530969	-0.661661	9.697205	-0.098232	0.059045	-0.271742	0.326341	1.013925	-0.735945	0.920385	-0.055097	-0.089478	-0.376630	0	0
23179	2.352813	-0.583584	9.605908	-0.149332	0.059918	-0.246486	0.325009	1.016695	-0.737073	0.919407	-0.056085	-0.088579	-0.379078	0	0
23180	2.353163	-0.531030	9.488745	-0.177113	0.059028	-0.233461	0.326034	1.021109	-0.735608	0.918417	-0.057312	-0.087558	-0.381523	0	0
23181	2.387813	-0.413412	9.499412	-0.201316	0.058983	-0.223050	0.325477	1.025808	-0.734899	0.917480	-0.058807	-0.086459	-0.383794	0	0
23182	2.307585	-0.491880	9.590529	-0.176305	0.086961	-0.208661	0.325566	1.032023	-0.732880	0.916585	-0.059941	-0.085167	-0.386037	0	0
23183	2.173348	-0.692714	9.642252	-0.159341	0.111468	-0.196114	0.327655	1.035879	-0.732351	0.915806	-0.060876	-0.083734	-0.388049	0	0
23184	1.978259	-0.619278	9.563066	-0.115486	0.125543	-0.192144	0.329874	1.039181	-0.730784	0.915038	-0.061316	-0.082314	-0.390090	0	0
23185	1.904104	-0.517969	9.468736	-0.113785	0.083559	-0.181664	0.331051	1.041108	-0.730522	0.914308	-0.061954	-0.081303	-0.391909	0	0
23186	1.789139	-0.382696	9.365535	-0.131773	0.081802	-0.157946	0.331672	1.045661	-0.726959	0.913611	-0.062741	-0.080197	-0.393632	0	0
23187	1.649798	-0.285165	9.442363	-0.162309	0.062525	-0.139673	0.332174	1.049526	-0.725753	0.912990	-0.063932	-0.079158	-0.395090	0	0
23188	1.649233	-0.377674	9.864296	-0.178618	0.046617	-0.111681	0.334653	1.054208	-0.725091	0.912408	-0.065322	-0.078158	-0.396404	0	0
23189	1.716000	-0.509217	10.277989	-0.160963	0.016693	-0.079994	0.333317	1.057808	-0.726472	0.911980	-0.066719	-0.077499	-0.397284	0	0
23190	1.622344	-0.781932	10.523209	-0.100225	0.004414	-0.069055	0.333427	1.061122	-0.725657	0.911582	-0.067593	-0.077167	-0.398113	0	0
23191	1.490791	-0.944368	10.553720	-0.030373	0.004504	-0.084401	0.333948	1.062501	-0.725782	0.911213	-0.067839	-0.077136	-0.398923	0	0
23192	1.254485	-0.894619	10.489037	0.023336	0.011603	-0.085664	0.334995	1.063461	-0.724743	0.910850	-0.067543	-0.077244	-0.399779	0	0
23193	1.156457	-0.756867	10.453012	0.034095	0.016894	-0.087270	0.334204	1.063189	-0.724734	0.910522	-0.067137	-0.077352	-0.400574	0	0
23194	1.260747	-0.684000	10.164546	0.044779	0.002889	-0.071392	0.332881	1.064026	-0.725228	0.910227	-0.066690	-0.077617	-0.401267	0	0
23195	1.449632	-0.599813	9.861060	0.019731	-0.012867	-0.068140	0.332089	1.063477	-0.724176	0.909942	-0.066539	-0.077919	-0.401879	0	0
23196	1.670128	-0.482434	9.480776	0.026917	-0.035596	-0.069966	0.332490	1.062922	-0.724710	0.909615	-0.066409	-0.078462	-0.402536	0	0
23197	1.841951	-0.426412	9.362173	-0.006240	-0.063647	-0.063297	0.331953	1.064860	-0.725336	0.909291	-0.066699	-0.079116	-0.403090	0	0
23198	1.950994	-0.369883	9.248924	-0.026969	-0.053254	-0.023777	0.330883	1.066799	-0.724517	0.909094	-0.067168	-0.079571	-0.403367	0	0
23199	2.083505	-0.403041	8.968609	-0.053914	-0.069924	0.001480	0.331415	1.066243	-0.724792	0.908993	-0.067967	-0.080048	-0.403366	0	0
23200	2.297682	-0.503562	8.891101	-0.045033	-0.095361	0.010181	0.329556	1.068740	-0.725784	0.908882	-0.068798	-0.080789	-0.403328	0	0
23201	2.386186	-0.619842	8.845740	-0.039698	-0.058668	0.028808	0.328234	1.070130	-0.727578	0.908908	-0.069454	-0.081207	-0.403073	0	0
23202	2.402376	-0.720866	8.885296	-0.064784	-0.051705	0.036555	0.328746	1.072337	-0.726650	0.908911	-0.070312	-0.081451	-0.402868	0	0
23203	2.419187	-0.735283	8.933053	-0.080847	-0.030714	0.032099	0.327548	1.073724	-0.725965	0.908942	-0.071243	-0.081453	-0.402634	0	0
23204	2.380772	-0.705971	8.981789	-0.109456	-0.025461	0.027520	0.329648	1.075094	-0.724677	0.908890	-0.072395	-0.081283	-0.402579	0	0
23205	2.371260	-0.684352	8.948472	-0.159537	-0.023706	0.023644	0.328433	1.079659	-0.724613	0.908832	-0.074015	-0.080915	-0.402490	0	0
23206	2.405779	-0.581510	8.846012	-0.182785	-0.018456	0.025269	0.330773	1.082128	-0.718224	0.908705	-0.075806	-0.080384	-0.402551	0	0
23207	2.324631	-0.446347	8.792989	-0.157714	-0.023659	0.021962	0.329310	1.084070	-0.718183	0.908636	-0.077412	-0.080028	-0.402472	0	0
23208	2.271871	-0.397622	8.861299	-0.138021	-0.035887	0.015036	0.328092	1.089326	-0.718373	0.908460	-0.078862	-0.079838	-0.402626	0	0
23209	2.235559	-0.413837	8.971980	-0.096985	-0.025451	0.041813	0.329012	1.090150	-0.718640	0.908513	-0.079939	-0.079728	-0.402316	0	0
23210	2.228462	-0.396614	9.080391	-0.045190	-0.025503	0.060698	0.330048	1.093183	-0.717842	0.908591	-0.080542	-0.079778	-0.402009	0	0
23211	2.349221	-0.397235	9.185089	-0.021999	-0.030831	0.072264	0.330428	1.095252	-0.716390	0.908821	-0.080981	-0.079994	-0.401358	0	0
23212	2.461251	-0.604689	9.273066	-0.004155	-0.031766	0.079362	0.330424	1.095805	-0.716385	0.908982	-0.081255	-0.080247	-0.400886	0	0
23213	2.441939	-0.950057	9.545649	0.013769	-0.018654	0.067133	0.331353	1.094694	-0.715888	0.909228	-0.081321	-0.080504	-0.400262	0	0
23214	2.223804	-1.068101	9.714409	0.042461	-0.002834	0.053339	0.331489	1.095247	-0.717974	0.909355	-0.081033	-0.080703	-0.399992	0	0
23215	2.021163	-1.044456	9.851017	0.033510	-0.011543	0.048017	0.331487	1.095662	-0.717970	0.909546	-0.080879	-0.080990	-0.399531	0	0
23216	2.023852	-1.008206	9.913898	0.040656	0.009426	0.055200	0.334785	1.095090	-0.716458	0.909695	-0.080558	-0.081070	-0.399242	0	0
23217	2.335548	-0.981752	9.921126	0.021081	-0.008103	0.025827	0.334127	1.094679	-0.716452	0.909789	-0.080487	-0.081294	-0.398995	0	0
23218	2.595817	-1.055889	9.937256	0.015807	0.014602	0.010797	0.335036	1.096331	-0.714752	0.909749	-0.080335	-0.081265	-0.399123	0	0
23219	2.487762	-1.307645	9.920874	0.044596	0.011235	-0.026033	0.335959	1.097432	-0.716191	0.909670	-0.079941	-0.081454	-0.399344	0	0
23220	2.299626	-1.275124	9.850769	0.101894	0.000840	-0.034400	0.336359	1.096601	-0.715945	0.909526	-0.079020	-0.081934	-0.399756	0	0
23221	2.295304	-1.203049	9.813182	0.152066	-0.018343	-0.053473	0.336364	1.096048	-0.716473	0.909396	-0.077752	-0.082845	-0.400113	0	0
23222	2.194667	-1.087395	9.623111	0.177139	-0.037508	-0.057707	0.335441	1.095916	-0.716721	0.909187	-0.076280	-0.083995	-0.400632	0	0
23223	2.130140	-0.988743	9.470986	0.187827	-0.051482	-0.046182	0.335326	1.093430	-0.717397	0.909079	-0.074830	-0.085346	-0.400864	0	0
23224	2.046136	-0.918214	9.510976	0.143088	-0.030494	-0.040225	0.334560	1.090120	-0.719378	0.908925	-0.073652	-0.086284	-0.401230	0	0
23225	1.877116	-0.921232	9.666214	0.086574	-0.009573	-0.006149	0.333765	1.090262	-0.718842	0.908935	-0.072989	-0.086818	-0.401213	0	0
23226	1.722764	-0.895824	9.715905	0.033703	0.009644	0.016497	0.334815	1.090256	-0.717160	0.908956	-0.072695	-0.086910	-0.401200	0	0
23227	1.621173	-0.914749	9.560346	0.044468	0.011464	0.014849	0.335079	1.090669	-0.717682	0.909037	-0.072343	-0.087063	-0.401045	0	0
23228	1.627973	-0.972905	9.437047	0.055309	0.001046	-0.008031	0.335609	1.089699	-0.716785	0.908973	-0.071864	-0.087339	-0.401218	0	0
23229	1.538447	-0.994212	9.319810	0.065314	0.004674	-0.039642	0.335597	1.092047	-0.717154	0.908845	-0.071299	-0.087673	-0.401536	0	0
23230	1.474526	-1.154713	9.368986	0.051959	-0.028506	-0.066309	0.334537	1.093711	-0.718689	0.908517	-0.070919	-0.088246	-0.402218	0	0
23231	1.663454	-1.417781	9.556601	0.026927	-0.026828	-0.077174	0.333739	1.094544	-0.718407	0.908183	-0.070798	-0.088736	-0.402886	0	0
23232	1.765720	-1.641805	9.706959	-0.024800	-0.004067	-0.112795	0.333867	1.095234	-0.718402	0.907654	-0.070970	-0.088814	-0.404030	0	0
23233	1.646453	-2.116600	9.873167	-0.080131	0.010007	-0.147578	0.330819	1.097323	-0.718335	0.906988	-0.071623	-0.088589	-0.405456	0	0
23234	1.486350	-2.553341	9.795023	-0.128091	0.046100	-0.215686	0.331199	1.098701	-0.716237	0.906023	-0.072434	-0.087869	-0.407621	0	0
23235	1.459927	-2.529493	9.660937	-0.174312	0.038402	-0.281242	0.328527	1.104102	-0.715751	0.904758	-0.073726	-0.087100	-0.410354	0	0
23236	1.540152	-2.448869	9.488130	-0.224103	0.024560	-0.349509	0.327699	1.109079	-0.713730	0.903146	-0.075373	-0.086280	-0.413766	0	0
23237	1.672334	-2.527740	9.202485	-0.295310	0.021241	-0.424988	0.325940	1.114888	-0.710903	0.901149	-0.077722	-0.085275	-0.417874	0	0
23238	1.811899	-2.587427	8.916998	-0.373782	0.000375	-0.482078	0.320733	1.123756	-0.708646	0.898806	-0.080701	-0.084149	-0.422557	0	0
23239	1.786985	-2.684399	8.603661	-0.469997	0.025103	-0.558476	0.316062	1.131654	-0.707060	0.896039	-0.084512	-0.082482	-0.427983	0	0
23240	1.740026	-2.505319	8.841655	-0.511891	0.011156	-0.602845	0.310056	1.141631	-0.704649	0.892989	-0.088576	-0.080765	-0.433822	0	0
23241	1.593462	-2.753053	9.255853	-0.496493	0.004252	-0.659168	0.305652	1.148422	-0.702164	0.889636	-0.092639	-0.079255	-0.440097	0	0
23242	1.383935	-3.022287	9.557389	-0.453289	0.018411	-0.721364	0.300699	1.158946	-0.699764	0.886008	-0.096041	-0.077828	-0.446888	0	0
23243	1.185866	-3.028166	9.489333	-0.425286	0.023870	-0.776594	0.293365	1.169205	-0.695763	0.882084	-0.099289	-0.076559	-0.454102	0	0
23244	1.289859	-2.663829	9.343616	-0.477821	0.030962	-0.824488	0.286433	1.177804	-0.690347	0.877833	-0.102754	-0.074998	-0.461763	0	0
23245	1.401089	-1.976018	9.600513	-0.585143	0.025619	-0.839286	0.278310	1.187515	-0.686209	0.873300	-0.107331	-0.073026	-0.469568	0	0
23246	1.326779	-1.577135	10.071994	-0.672880	0.011518	-0.842527	0.272038	1.198046	-0.684181	0.868566	-0.112559	-0.070732	-0.477411	0	0
23247	1.284201	-1.795229	10.218862	-0.694402	0.013233	-0.836544	0.264029	1.210519	-0.679233	0.863720	-0.118104	-0.068324	-0.485151	0	0
23248	1.448909	-2.065589	10.320081	-0.626320	0.025481	-0.855497	0.255110	1.220510	-0.674297	0.858784	-0.122828	-0.066139	-0.492979	0	0
23249	1.706502	-2.178013	10.393474	-0.491999	0.046477	-0.876573	0.246835	1.232155	-0.667525	0.853818	-0.126401	-0.064463	-0.500861	0	0
23250	1.808127	-1.813092	10.432842	-0.336298	0.032491	-0.883376	0.238074	1.239937	-0.666531	0.848937	-0.128565	-0.063681	-0.508647	0	0
23251	1.750002	-1.495526	10.309617	-0.205650	0.018570	-0.885914	0.231584	1.243979	-0.666915	0.844118	-0.129793	-0.063679	-0.516298	0	0
23252	1.858758	-1.475420	10.082994	-0.107390	-0.007717	-0.851832	0.222860	1.245545	-0.666244	0.839531	-0.130223	-0.064359	-0.523534	0	0
23253	2.079777	-1.631398	9.978352	-0.027770	-0.014740	-0.849611	0.214528	1.248077	-0.666093	0.834983	-0.130115	-0.065499	-0.530644	0	0
23254	2.265303	-1.679447	9.682988	0.016052	0.004488	-0.831658	0.203061	1.245377	-0.666729	0.830551	-0.129440	-0.066692	-0.537572	0	0
23255	2.314248	-1.251656	9.697098	0.054388	-0.008718	-0.803156	0.195155	1.244317	-0.669232	0.826248	-0.128622	-0.068149	-0.544175	0	0
23256	2.261929	-1.144855	9.881433	0.004959	-0.005361	-0.758531	0.189475	1.246283	-0.671347	0.822085	-0.128123	-0.069258	-0.550422	0	0
23257	2.367252	-1.271063	9.778131	-0.048827	0.026912	-0.724496	0.181676	1.247845	-0.671213	0.818009	-0.127990	-0.069745	-0.556430	0	0
23258	2.665915	-1.374761	9.663808	-0.129376	0.028560	-0.716374	0.173489	1.248857	-0.672124	0.813841	-0.128420	-0.069771	-0.562409	0	0
23259	3.055028	-1.322961	9.504827	-0.203584	0.046838	-0.718714	0.166860	1.251792	-0.668729	0.809524	-0.129432	-0.069221	-0.568442	0	0
23260	3.210135	-0.903577	9.400160	-0.267923	0.061684	-0.727018	0.160894	1.255553	-0.667556	0.805049	-0.130777	-0.068201	-0.574580	0	0
23261	3.211273	-0.749205	9.546126	-0.292129	0.080863	-0.713879	0.154925	1.259452	-0.665859	0.800571	-0.132303	-0.066867	-0.580613	0	0
23262	2.945366	-0.794658	9.735360	-0.293934	0.112383	-0.706663	0.148431	1.263078	-0.664418	0.796117	-0.133563	-0.065257	-0.586601	0	0
23263	2.688362	-0.937215	9.654224	-0.282400	0.106307	-0.685403	0.143257	1.266282	-0.662480	0.791741	-0.134864	-0.063733	-0.592365	0	0
23264	2.606092	-0.956240	9.515321	-0.256479	0.110717	-0.674600	0.139002	1.270310	-0.660285	0.787436	-0.135842	-0.062309	-0.598005	0	0
23265	2.563526	-0.828609	9.457071	-0.227949	0.114187	-0.648785	0.132901	1.274625	-0.659105	0.783273	-0.136668	-0.060991	-0.603394	0	0
23266	2.473263	-0.623092	9.577977	-0.197636	0.115890	-0.626463	0.128252	1.276719	-0.654311	0.779264	-0.137169	-0.059808	-0.608568	0	0
23267	2.319344	-0.535326	9.570702	-0.210273	0.180577	-0.582198	0.124417	1.277845	-0.654242	0.775500	-0.137469	-0.057979	-0.613465	0	0
23268	2.116904	-0.489484	9.887815	-0.208680	0.206719	-0.539732	0.120698	1.281180	-0.653369	0.771996	-0.137542	-0.055899	-0.618045	0	0
23269	2.054461	-0.449754	10.136357	-0.221452	0.260780	-0.476164	0.118304	1.284785	-0.654080	0.768860	-0.137463	-0.053220	-0.622194	0	0
23270	2.180777	-0.340539	9.992322	-0.183176	0.278157	-0.422964	0.117623	1.288104	-0.653514	0.766103	-0.136952	-0.050585	-0.625917	0	0
23271	2.249901	-0.116245	9.580925	-0.153767	0.294751	-0.379478	0.117856	1.290724	-0.648920	0.763637	-0.136169	-0.047926	-0.629301	0	0
23272	2.423190	-0.181565	9.112427	-0.094838	0.253628	-0.351937	0.118649	1.290997	-0.649583	0.761398	-0.135166	-0.045933	-0.632372	0	0
23273	2.376424	-0.301795	9.003297	-0.010966	0.216840	-0.309171	0.118243	1.292656	-0.649430	0.759503	-0.133808	-0.044675	-0.635023	0	0
23274	2.174699	-0.483056	8.990936	0.073004	0.181884	-0.290157	0.117076	1.290178	-0.651526	0.757825	-0.132008	-0.044207	-0.637433	0	0
23275	2.018824	-0.669392	9.009365	0.146190	0.157376	-0.258863	0.116835	1.287141	-0.652990	0.756416	-0.129848	-0.044330	-0.639539	0	0
23276	1.919800	-0.675502	9.118301	0.174617	0.122316	-0.227035	0.114744	1.284252	-0.654423	0.755231	-0.127684	-0.044877	-0.641334	0	0
23277	1.823507	-0.633866	9.117208	0.181618	0.099530	-0.198831	0.113573	1.282879	-0.657032	0.754213	-0.125640	-0.045582	-0.642884	0	0
23278	1.624340	-0.459023	9.154583	0.160007	0.061902	-0.179644	0.112146	1.279434	-0.658611	0.753275	-0.123994	-0.046430	-0.644241	0	0
23279	1.626310	-0.189144	9.321097	0.106123	0.010162	-0.153738	0.112962	1.277083	-0.661651	0.752405	-0.123098	-0.047256	-0.645369	0	0
23280	1.621710	-0.159965	9.412801	0.032662	0.018825	-0.133089	0.109539	1.275997	-0.662525	0.751588	-0.122708	-0.047550	-0.646373	0	0
23281	1.862400	-0.267873	9.346995	-0.044421	-0.023293	-0.114511	0.109015	1.276692	-0.664861	0.750768	-0.123165	-0.047599	-0.647234	0	0
23282	2.117825	-0.337749	9.170946	-0.135634	-0.014594	-0.118756	0.107282	1.278634	-0.663117	0.749822	-0.124261	-0.047039	-0.648161	0	0
23283	2.192402	-0.376825	9.167450	-0.187571	-0.039134	-0.116610	0.104228	1.281137	-0.662132	0.748800	-0.125889	-0.046283	-0.649083	0	0
23284	2.141272	-0.434277	9.126373	-0.217947	-0.056583	-0.130989	0.102485	1.283631	-0.658554	0.747648	-0.127867	-0.045519	-0.650078	0	0
23285	2.208328	-0.509609	9.045618	-0.182184	-0.079326	-0.129963	0.099695	1.286132	-0.657572	0.746519	-0.129705	-0.045116	-0.651038	0	0
23286	2.458219	-0.686835	9.144769	-0.099951	-0.114404	-0.126079	0.098082	1.289454	-0.654772	0.745524	-0.131179	-0.045547	-0.651852	0	0
23287	2.544288	-0.807730	9.157057	0.000205	-0.116177	-0.115714	0.094771	1.290715	-0.653664	0.744703	-0.131905	-0.046594	-0.652570	0	0
23288	2.317500	-0.781726	9.216993	0.086976	-0.144086	-0.121279	0.089901	1.288808	-0.654916	0.743961	-0.132181	-0.048457	-0.653224	0	0
23289	2.018510	-0.712744	8.989643	0.120115	-0.128202	-0.117346	0.088078	1.286472	-0.658307	0.743277	-0.132086	-0.050377	-0.653877	0	0
23290	1.868902	-0.697185	8.976692	0.137894	-0.150946	-0.097865	0.083339	1.284149	-0.658258	0.742752	-0.132038	-0.052595	-0.654308	0	0
23291	2.017192	-0.904437	9.222980	0.139702	-0.121280	-0.101361	0.081100	1.283056	-0.657974	0.742196	-0.131750	-0.054564	-0.654836	0	0
23292	2.373733	-1.031436	9.502041	0.123551	-0.084726	-0.089149	0.078215	1.280310	-0.659002	0.741737	-0.131379	-0.056183	-0.655293	0	0
23293	2.755754	-0.964539	9.542774	0.096797	-0.046335	-0.098119	0.076640	1.279490	-0.660293	0.741182	-0.130920	-0.057313	-0.655915	0	0
23294	3.302305	-0.850955	9.539365	0.069994	-0.080585	-0.116203	0.072953	1.279512	-0.662849	0.740481	-0.130902	-0.058587	-0.656598	0	0
23295	3.693199	-0.892498	9.535515	0.073596	-0.086806	-0.123374	0.069791	1.278977	-0.663851	0.739699	-0.130882	-0.059913	-0.657363	0	0
23296	4.020405	-1.054382	9.343368	0.125500	-0.080728	-0.119576	0.068754	1.275806	-0.664128	0.739056	-0.130450	-0.061560	-0.658019	0	0
23297	4.049595	-1.016875	9.098404	0.188197	-0.053545	-0.119017	0.065603	1.273752	-0.665668	0.738462	-0.129394	-0.063415	-0.658718	0	0
23298	3.734543	-1.177721	9.180987	0.204266	-0.039484	-0.109977	0.064307	1.271413	-0.668937	0.737994	-0.128114	-0.065260	-0.659312	0	0
23299	3.142522	-1.576680	9.344937	0.184554	0.004376	-0.097533	0.063277	1.266307	-0.668058	0.737565	-0.126733	-0.066650	-0.659921	0	0
23300	2.643498	-1.803171	9.514874	0.120208	0.067480	-0.101198	0.060387	1.264527	-0.669077	0.737097	-0.125373	-0.067136	-0.660653	0	0
23301	2.531841	-1.551660	9.677351	0.043372	0.118232	-0.113829	0.061990	1.261342	-0.669263	0.736453	-0.124270	-0.066772	-0.661615	0	0
23302	2.820430	-1.385018	9.849819	-0.052426	0.179266	-0.086165	0.064364	1.263126	-0.671502	0.735956	-0.123451	-0.065277	-0.662471	0	0
23303	3.023165	-1.400918	9.886341	-0.110590	0.207163	-0.077742	0.066466	1.263528	-0.669309	0.735412	-0.122921	-0.063196	-0.663374	0	0
23304	3.140849	-1.486400	9.761771	-0.121314	0.170429	-0.088577	0.067371	1.266838	-0.669421	0.734789	-0.122666	-0.061309	-0.664288	0	0
23305	3.012695	-1.507331	9.668905	-0.069428	0.156500	-0.088213	0.069077	1.267933	-0.668260	0.734187	-0.122173	-0.059894	-0.665174	0	0
23306	2.837456	-1.702886	9.769110	-0.022930	0.128561	-0.094133	0.069587	1.270692	-0.667588	0.733612	-0.121470	-0.058975	-0.666019	0	0
23307	2.493498	-1.858269	9.991401	0.027072	0.139086	-0.075159	0.071053	1.268889	-0.668673	0.733199	-0.120394	-0.058313	-0.666726	0	0
23308	2.067926	-1.945636	10.224792	0.030533	0.133872	-0.057424	0.072649	1.267500	-0.669756	0.732930	-0.119285	-0.057666	-0.667278	0	0
23309	1.870205	-1.905574	10.236571	0.000019	0.123378	-0.039994	0.071850	1.269439	-0.671031	0.732710	-0.118523	-0.056883	-0.667722	0	0
23310	1.842822	-1.675178	10.001523	-0.066193	0.130390	-0.029817	0.074229	1.268044	-0.669382	0.732499	-0.118162	-0.055581	-0.668127	0	0
23311	1.907156	-1.445970	9.611855	-0.125242	0.111171	-0.024112	0.075535	1.269970	-0.668469	0.732229	-0.118399	-0.054021	-0.668509	0	0
23312	1.912767	-1.331103	9.435278	-0.191503	0.079671	-0.016753	0.076315	1.272453	-0.669240	0.731927	-0.119301	-0.052238	-0.668821	0	0
23313	1.907416	-1.401095	9.343192	-0.255862	0.056969	-0.034938	0.076548	1.276317	-0.666462	0.731395	-0.120842	-0.050206	-0.669282	0	0
23314	1.984037	-1.490808	9.303045	-0.259384	0.025506	-0.056266	0.076257	1.280462	-0.665502	0.730711	-0.122582	-0.048412	-0.669845	0	0
23315	2.051541	-1.505797	9.292677	-0.220025	0.000137	-0.061382	0.074904	1.284751	-0.663349	0.730008	-0.124224	-0.047062	-0.670404	0	0
23316	2.076122	-1.445813	9.307575	-0.199387	0.000161	-0.074444	0.072764	1.288076	-0.660802	0.729254	-0.125685	-0.045877	-0.671034	0	0
23317	2.066939	-1.376266	9.217126	-0.175193	-0.020784	-0.085780	0.072346	1.291255	-0.659719	0.728428	-0.127125	-0.045007	-0.671718	0	0
23318	1.994622	-1.356649	9.155488	-0.126862	-0.032100	-0.090729	0.070218	1.293338	-0.658360	0.727639	-0.128266	-0.044565	-0.672387	0	0
23319	1.953372	-1.385131	9.174744	-0.092815	-0.018067	-0.097473	0.069415	1.295829	-0.659368	0.726838	-0.129078	-0.044239	-0.673119	0	0
23320	1.916894	-1.423125	9.241916	-0.094602	-0.024185	-0.101912	0.067561	1.296391	-0.658812	0.726015	-0.129925	-0.043970	-0.673861	0	0
23321	1.883085	-1.422912	9.225387	-0.126770	-0.009295	-0.106488	0.065707	1.298474	-0.660461	0.725111	-0.130912	-0.043356	-0.674682	0	0
23322	1.883934	-1.302793	9.181096	-0.173214	0.011722	-0.116418	0.064638	1.300414	-0.659903	0.724101	-0.132081	-0.042315	-0.675605	0	0
23323	1.861334	-1.090575	9.306302	-0.219633	0.011747	-0.142263	0.063164	1.304013	-0.659584	0.722837	-0.133575	-0.040962	-0.676747	0	0
23324	1.876613	-0.984442	9.444383	-0.226755	0.025725	-0.149299	0.060744	1.307614	-0.652719	0.721531	-0.135021	-0.039501	-0.677940	0	0
23325	2.019875	-0.879229	9.607785	-0.233835	0.025695	-0.170524	0.058743	1.310663	-0.651875	0.720052	-0.136501	-0.037982	-0.679301	0	0
23326	2.264587	-0.765587	9.640627	-0.203238	0.039704	-0.205548	0.057278	1.312605	-0.651441	0.718397	-0.137659	-0.036659	-0.680890	0	0
23327	2.515968	-0.729267	9.573985	-0.177141	0.025734	-0.240722	0.056727	1.315507	-0.649576	0.716507	-0.138700	-0.035622	-0.682723	0	0
23328	2.533968	-0.912321	9.535675	-0.109984	0.017915	-0.254402	0.052626	1.317187	-0.649758	0.714636	-0.139317	-0.035159	-0.684580	0	0
23329	2.460554	-1.048776	9.558773	-0.025607	0.027719	-0.312796	0.049049	1.317896	-0.647345	0.712451	-0.139235	-0.035248	-0.686866	0	0
23330	2.408015	-0.962215	9.416019	0.052254	0.047020	-0.306835	0.046684	1.315699	-0.646809	0.710448	-0.138473	-0.035764	-0.689064	0	0
23331	2.394335	-0.844689	9.273287	0.105187	0.041884	-0.335515	0.044185	1.314608	-0.647827	0.708278	-0.137352	-0.036685	-0.691470	0	0
23332	2.385079	-0.782622	9.096231	0.157085	0.033182	-0.333387	0.040761	1.313798	-0.648958	0.706226	-0.135929	-0.038059	-0.693773	0	0
23333	2.250302	-0.721295	9.143764	0.183925	0.033219	-0.334020	0.037901	1.308290	-0.652627	0.704151	-0.134306	-0.039586	-0.696108	0	0
23334	2.231370	-0.670349	9.238244	0.176628	0.026140	-0.307650	0.033428	1.306658	-0.654273	0.702290	-0.132799	-0.041111	-0.698185	0	0
23335	2.308519	-0.689960	9.314260	0.156971	0.038357	-0.312183	0.030559	1.302255	-0.657147	0.700315	-0.131333	-0.042384	-0.700367	0	0
23336	2.424711	-0.654408	9.438642	0.097793	0.050464	-0.284404	0.028984	1.300883	-0.657659	0.698526	-0.130214	-0.043159	-0.702312	0	0
23337	2.284968	-0.616661	9.627744	0.052967	0.083644	-0.259892	0.026354	1.299793	-0.658806	0.696788	-0.129176	-0.043317	-0.704219	0	0
23338	2.014687	-0.595069	9.707232	0.018872	0.102014	-0.235317	0.025314	1.297312	-0.659337	0.695262	-0.128264	-0.043114	-0.705904	0	0
23339	1.753405	-0.660608	9.631824	0.051866	0.088940	-0.213028	0.023478	1.295942	-0.660368	0.693846	-0.127205	-0.043160	-0.707484	0	0
23340	1.689966	-0.747173	9.477561	0.135009	0.053996	-0.204614	0.024284	1.293451	-0.660535	0.692669	-0.125838	-0.044073	-0.708824	0	0
23341	1.843854	-0.835321	9.359859	0.227956	0.000605	-0.194498	0.021005	1.290983	-0.662339	0.691562	-0.124180	-0.045946	-0.710078	0	0
23342	1.983791	-0.853150	9.392094	0.279709	-0.038847	-0.175806	0.019726	1.285881	-0.665766	0.690708	-0.122481	-0.048489	-0.711035	0	0
23343	1.993664	-0.824261	9.425987	0.268869	-0.072138	-0.163667	0.016333	1.280099	-0.667601	0.689822	-0.121063	-0.051110	-0.711953	0	0
23344	1.764670	-0.771546	9.563157	0.204332	-0.082662	-0.144713	0.011614	1.276397	-0.671223	0.689047	-0.120209	-0.053378	-0.712681	0	0
23345	1.401314	-0.599744	9.760537	0.098594	-0.087948	-0.115403	0.009905	1.275164	-0.671209	0.688285	-0.120087	-0.054823	-0.713329	0	0
23346	1.131751	-0.477186	9.824356	0.003675	-0.066963	-0.093004	0.007005	1.274351	-0.671173	0.687636	-0.120529	-0.055488	-0.713828	0	0
23347	0.933994	-0.441942	9.833677	-0.042941	-0.068715	-0.073898	0.004886	1.275467	-0.671130	0.687011	-0.121242	-0.055717	-0.714291	0	0
23348	1.020898	-0.442901	9.741589	-0.034037	-0.061752	-0.059733	0.004611	1.276020	-0.668769	0.686538	-0.121926	-0.056033	-0.714605	0	0
23349	1.446080	-0.412965	9.603676	0.019608	-0.067109	-0.048906	0.002251	1.274376	-0.670579	0.686171	-0.122191	-0.056649	-0.714863	0	0
23350	1.940711	-0.465236	9.502673	0.105451	-0.088225	-0.041465	0.002781	1.274097	-0.670851	0.685972	-0.122117	-0.058120	-0.714949	0	0
23351	2.463580	-0.623310	9.481924	0.169805	-0.130358	-0.039575	-0.001566	1.272463	-0.670801	0.685815	-0.121806	-0.060230	-0.714978	0	0
23352	2.801016	-0.708054	9.372291	0.198351	-0.136595	-0.020120	-0.002189	1.268048	-0.674231	0.685840	-0.121453	-0.062669	-0.714804	0	0
23353	3.165479	-0.730251	9.335243	0.198283	-0.154217	-0.009724	-0.005206	1.264058	-0.673180	0.685907	-0.121146	-0.065122	-0.714573	0	0
23354	3.211056	-0.769401	9.233459	0.201808	-0.137628	0.009728	-0.008479	1.261177	-0.676294	0.686140	-0.120794	-0.067556	-0.714183	0	0
23355	2.950019	-0.801239	9.168051	0.189110	-0.158619	0.043118	-0.011238	1.259535	-0.677444	0.686558	-0.120627	-0.069921	-0.713581	0	0
23356	2.675164	-0.741361	9.171111	0.153295	-0.137578	0.055364	-0.012032	1.257465	-0.673534	0.687052	-0.120637	-0.071953	-0.712901	0	0
23357	2.516178	-0.687186	9.177912	0.090540	-0.127123	0.085844	-0.014389	1.254301	-0.673791	0.687672	-0.120955	-0.073349	-0.712108	0	0
23358	2.574517	-0.630224	9.077123	0.052975	-0.113140	0.090023	-0.014380	1.253749	-0.675364	0.688307	-0.121504	-0.074456	-0.711285	0	0
23359	2.721844	-0.626566	9.075893	0.043956	-0.113222	0.105775	-0.015421	1.252652	-0.677971	0.689017	-0.122060	-0.075404	-0.710402	0	0
23360	2.699479	-0.713143	9.022217	0.058220	-0.088745	0.125343	-0.015160	1.252650	-0.677192	0.689924	-0.122426	-0.076337	-0.709358	0	0
23361	2.661405	-0.631374	8.922544	0.054603	-0.067757	0.143046	-0.016214	1.253762	-0.679646	0.690943	-0.122617	-0.077005	-0.708261	0	0
23362	2.594894	-0.476958	8.910473	0.061757	-0.032766	0.155613	-0.014366	1.254166	-0.680062	0.692104	-0.122584	-0.077539	-0.707074	0	0
23363	2.639981	-0.251139	8.936714	0.043813	0.000406	0.176783	-0.012781	1.253328	-0.679050	0.693396	-0.122394	-0.077621	-0.705831	0	0
23364	2.476208	-0.196411	9.111798	0.024022	0.019603	0.201437	-0.010926	1.252628	-0.679868	0.694864	-0.122288	-0.077467	-0.704421	0	0
23365	2.239764	-0.174687	9.320778	0.004248	0.066805	0.229732	-0.007769	1.254268	-0.679247	0.696527	-0.121940	-0.076741	-0.702916	0	0
23366	2.235464	-0.106739	9.506655	-0.004778	0.086844	0.248255	-0.005939	1.255914	-0.676907	0.698324	-0.121596	-0.075858	-0.701287	0	0
23367	2.452641	-0.134286	9.703943	-0.003076	0.085833	0.261406	-0.000654	1.255610	-0.677513	0.700206	-0.121181	-0.074905	-0.699582	0	0
23368	2.481645	-0.127577	9.612443	0.032708	0.085845	0.265186	0.003040	1.256419	-0.678345	0.702160	-0.120593	-0.074270	-0.697791	0	0
23369	2.258632	-0.241786	9.449625	0.080976	0.085926	0.279684	0.005298	1.255579	-0.680738	0.704261	-0.119594	-0.073878	-0.695884	0	0
23370	2.068087	-0.543790	9.308402	0.140043	0.066799	0.272995	0.009396	1.255005	-0.681590	0.706362	-0.118388	-0.074112	-0.693934	0	0
23371	2.106200	-0.620698	9.424953	0.179378	0.066767	0.276776	0.013651	1.251254	-0.684043	0.708533	-0.116816	-0.074535	-0.691939	0	0
23372	2.295572	-0.827853	9.807879	0.188240	0.036891	0.274862	0.016837	1.248474	-0.684772	0.710665	-0.115475	-0.075312	-0.689891	0	0
23373	2.476412	-0.876315	10.151847	0.229471	0.042084	0.250437	0.019232	1.246528	-0.687048	0.712678	-0.113692	-0.076281	-0.688001	0	0
23374	2.540877	-0.641129	10.144381	0.224144	0.043827	0.243384	0.023612	1.243190	-0.688323	0.714623	-0.112021	-0.077291	-0.686143	0	0
23375	2.556370	-0.506054	10.309229	0.240248	0.026311	0.234646	0.025622	1.239589	-0.690871	0.716510	-0.110252	-0.078461	-0.684325	0	0
23376	2.381285	-0.673378	10.203068	0.240273	0.026396	0.231142	0.030001	1.236251	-0.691885	0.718360	-0.108573	-0.079718	-0.682507	0	0
23377	2.624507	-0.757922	9.918803	0.258327	0.036949	0.206555	0.031748	1.232790	-0.695211	0.720067	-0.106575	-0.080963	-0.680874	0	0
23378	2.733192	-0.758441	10.026011	0.269134	0.040438	0.188988	0.034419	1.228494	-0.696862	0.721654	-0.104557	-0.082359	-0.679338	0	0
23379	2.830368	-0.672964	9.910794	0.254835	0.057916	0.194225	0.037476	1.225163	-0.697464	0.723274	-0.102435	-0.083445	-0.677804	0	0
23380	3.037528	-0.733355	9.567035	0.238829	0.035221	0.174573	0.038687	1.222256	-0.699209	0.724711	-0.100656	-0.084687	-0.676380	0	0
