# Supplementary material for: Identification of Haptic Based Guiding Using Hard Reins
Source: PLoS One. 2015 Jul 22;10(7):e0132020. doi: 10.1371/journal.pone.0132020 (PMC4511788; doi:10.1371/journal.pone.0132020)
Supplement: S1 File — (ZIP) [file pone.0132020.s001.zip › MotionData1/Subject1/T13/sync13.txt]

// Start Time: 0
// Sample rate: 50.0Hz
// Scenario: 4.0
// Firmware Version: 2.6.1
Counter	Acc_X	Acc_Y	Acc_Z	Gyr_X	Gyr_Y	Gyr_Z	Mag_X	Mag_Y	Mag_Z	Quat_w	Quat_x	Quat_y	Quat_z	AnalogIn_1	AnalogIn_2
22249	0.242808	9.834247	-0.271865	0.037300	-0.017466	0.012642	-0.611616	-0.491956	-0.538088	0.027168	0.013549	-0.717723	-0.695667	0	0
22250	0.236345	9.795288	-0.262140	0.046277	-0.012101	0.014476	-0.609729	-0.493425	-0.537749	0.027236	0.013371	-0.718040	-0.695340	0	0
22251	0.233922	9.795244	-0.262214	0.031935	0.010848	0.016346	-0.609864	-0.493268	-0.538287	0.027441	0.013299	-0.718241	-0.695126	0	0
22252	0.238059	9.829305	-0.271973	0.041667	0.005465	0.021645	-0.611479	-0.492985	-0.536625	0.027686	0.013191	-0.718521	-0.694828	0	0
22253	0.262467	9.820037	-0.275969	0.044345	0.021403	0.025287	-0.610541	-0.491688	-0.538501	0.028027	0.013132	-0.718806	-0.694521	0	0
22254	0.292033	9.791439	-0.303734	0.052659	0.016358	0.016435	-0.610672	-0.493177	-0.535279	0.028313	0.013141	-0.719159	-0.694144	0	0
22255	0.312081	9.757815	-0.307679	0.030869	0.004489	0.021592	-0.611751	-0.492136	-0.536322	0.028510	0.012986	-0.719355	-0.693936	0	0
22256	0.303909	9.801363	-0.317888	0.028336	-0.010427	0.012648	-0.612421	-0.493029	-0.533755	0.028581	0.012830	-0.719546	-0.693738	0	0
22257	0.330921	9.780002	-0.340971	0.015675	-0.024756	0.012512	-0.612554	-0.493445	-0.534040	0.028507	0.012532	-0.719643	-0.693646	0	0
22258	0.321525	9.767695	-0.324315	0.004994	-0.024736	0.008061	-0.612963	-0.491743	-0.533707	0.028449	0.012307	-0.719675	-0.693618	0	0
22259	0.282250	9.791258	-0.332920	-0.013147	-0.030334	0.012396	-0.613499	-0.492278	-0.534536	0.028338	0.011963	-0.719574	-0.693734	0	0
22260	0.291533	9.815705	-0.308747	-0.009534	-0.026746	0.012427	-0.613768	-0.491816	-0.535879	0.028301	0.011690	-0.719507	-0.693810	0	0
22261	0.282123	9.796110	-0.342590	-0.012906	-0.029225	0.003564	-0.613497	-0.492523	-0.536178	0.028137	0.011417	-0.719406	-0.693926	0	0
22262	0.315585	9.818565	-0.348954	0.008419	-0.026639	0.014248	-0.614039	-0.491416	-0.534501	0.028109	0.011135	-0.719463	-0.693872	0	0
22263	0.305150	9.862078	-0.308679	0.021077	-0.022932	0.012543	-0.614309	-0.491130	-0.534353	0.028050	0.010850	-0.719597	-0.693741	0	0
22264	0.293380	9.840013	-0.337761	0.057203	-0.026056	0.007336	-0.615920	-0.491977	-0.532863	0.027974	0.010637	-0.719991	-0.693337	0	0
22265	0.292136	9.781727	-0.332545	0.037432	-0.015577	0.008227	-0.615654	-0.491158	-0.531750	0.027936	0.010439	-0.720236	-0.693088	0	0
22266	0.277463	9.786314	-0.345066	0.060903	-0.004692	0.007490	-0.615384	-0.491775	-0.529867	0.028013	0.010373	-0.720650	-0.692655	0	0
22267	0.264520	9.824920	-0.362605	0.059110	-0.002929	0.007497	-0.615113	-0.492810	-0.528269	0.028059	0.010273	-0.721041	-0.692248	0	0
22268	0.247595	9.819756	-0.382344	0.080594	0.018388	0.015662	-0.615386	-0.491539	-0.527816	0.028359	0.010315	-0.721585	-0.691668	0	0
22269	0.307482	9.728588	-0.413521	0.060817	0.016468	0.014695	-0.615380	-0.493241	-0.527735	0.028594	0.010298	-0.721982	-0.691244	0	0
22270	0.297760	9.728411	-0.423447	0.057471	0.020213	0.005870	-0.615916	-0.493783	-0.528291	0.028846	0.010421	-0.722364	-0.690832	0	0
22271	0.281771	9.810667	-0.361969	0.048604	-0.000976	-0.003136	-0.617263	-0.493233	-0.526215	0.028833	0.010409	-0.722680	-0.690503	0	0
22272	0.277386	9.781452	-0.400399	0.023993	-0.019182	0.005515	-0.616723	-0.494261	-0.525165	0.028797	0.010248	-0.722842	-0.690337	0	0
22273	0.273709	9.718264	-0.428923	-0.021720	-0.011435	0.000121	-0.617267	-0.491989	-0.524812	0.028739	0.010120	-0.722675	-0.690516	0	0
22274	0.248341	9.780926	-0.391658	-0.015258	-0.026275	-0.008793	-0.617669	-0.492515	-0.526187	0.028562	0.010007	-0.722566	-0.690639	0	0
22275	0.205288	9.755871	-0.368717	-0.028858	-0.017633	-0.003466	-0.616729	-0.492103	-0.526593	0.028434	0.009860	-0.722352	-0.690871	0	0
22276	0.222706	9.729480	-0.392056	-0.041422	-0.010626	-0.003463	-0.617670	-0.492094	-0.526037	0.028408	0.009808	-0.722058	-0.691179	0	0
22277	0.277737	9.766894	-0.381020	-0.064767	0.012253	-0.001635	-0.616861	-0.492660	-0.526882	0.028512	0.009844	-0.721587	-0.691667	0	0
22278	0.368625	9.831665	-0.354647	-0.046382	0.005696	-0.017556	-0.616725	-0.493192	-0.528535	0.028509	0.010008	-0.721252	-0.692013	0	0
22279	0.372347	9.894855	-0.311678	-0.017867	-0.003171	-0.008687	-0.615784	-0.493065	-0.528814	0.028450	0.010001	-0.721109	-0.692165	0	0
22280	0.349429	9.826465	-0.326309	0.010426	-0.021999	0.007203	-0.617672	-0.491150	-0.530092	0.028414	0.009812	-0.721178	-0.692098	0	0
22281	0.315112	9.719022	-0.360254	-0.000132	-0.022763	-0.001663	-0.616732	-0.490919	-0.528734	0.028261	0.009623	-0.721163	-0.692122	0	0
22282	0.275339	9.771710	-0.342614	-0.007650	-0.008122	-0.021037	-0.615520	-0.491517	-0.528631	0.028130	0.009727	-0.721100	-0.692191	0	0
22283	0.277583	9.781462	-0.337804	-0.012555	-0.035095	-0.010617	-0.616460	-0.491760	-0.529445	0.027826	0.009513	-0.721002	-0.692309	0	0
22284	0.275107	9.781415	-0.354730	-0.023375	-0.019272	-0.007012	-0.618611	-0.491717	-0.529146	0.027716	0.009437	-0.720834	-0.692489	0	0
22285	0.252354	9.829556	-0.348570	-0.019643	-0.004952	-0.009558	-0.617941	-0.490870	-0.529671	0.027638	0.009423	-0.720678	-0.692654	0	0
22286	0.233031	9.829207	-0.329902	-0.000035	-0.010276	-0.003338	-0.617135	-0.490907	-0.528865	0.027615	0.009388	-0.720671	-0.692664	0	0
22287	0.214653	9.775464	-0.349319	-0.018013	-0.006873	-0.003366	-0.616863	-0.492052	-0.528633	0.027566	0.009316	-0.720527	-0.692816	0	0
22288	0.239153	9.766200	-0.324424	-0.022112	-0.001221	-0.017494	-0.615249	-0.492052	-0.530286	0.027514	0.009442	-0.720362	-0.692988	0	0
22289	0.243753	9.780851	-0.309950	-0.041233	0.001957	-0.008695	-0.616059	-0.490900	-0.530239	0.027494	0.009464	-0.720055	-0.693308	0	0
22290	0.272180	9.815355	-0.299709	-0.032103	0.005701	-0.013070	-0.615516	-0.492304	-0.531380	0.027523	0.009602	-0.719819	-0.693549	0	0
22291	0.262558	9.807895	-0.324021	-0.012506	0.018069	-0.003202	-0.616729	-0.491253	-0.532694	0.027654	0.009704	-0.719707	-0.693659	0	0
22292	0.292033	9.791439	-0.303734	-0.006974	0.016471	-0.008505	-0.616865	-0.490656	-0.533899	0.027792	0.009894	-0.719643	-0.693718	0	0
22293	0.277435	9.791171	-0.323438	-0.014005	0.032500	-0.011958	-0.616191	-0.491266	-0.532701	0.027967	0.010158	-0.719515	-0.693839	0	0
22294	0.287609	9.769509	-0.308518	-0.024875	0.037656	-0.008424	-0.615382	-0.491819	-0.534090	0.028257	0.010486	-0.719321	-0.694024	0	0
22295	0.291497	9.820562	-0.289526	-0.028320	0.041316	-0.013719	-0.615387	-0.490391	-0.534589	0.028485	0.010821	-0.719090	-0.694248	0	0
22296	0.295858	9.844917	-0.289576	-0.019497	0.023523	-0.010271	-0.614578	-0.490941	-0.536114	0.028663	0.011068	-0.718937	-0.694396	0	0
22297	0.301010	9.830445	-0.284494	-0.003416	0.023549	-0.005801	-0.615118	-0.490073	-0.536352	0.028815	0.011229	-0.718885	-0.694440	0	0
22298	0.311172	9.806354	-0.288815	-0.007458	0.015085	-0.024434	-0.615925	-0.490067	-0.535798	0.028832	0.011522	-0.718816	-0.694507	0	0
22299	0.316699	9.770038	-0.302815	-0.017469	0.010468	-0.020958	-0.615115	-0.491224	-0.535572	0.028787	0.011696	-0.718669	-0.694658	0	0
22300	0.282692	9.771847	-0.315909	-0.019271	0.009561	-0.020962	-0.612960	-0.492253	-0.536175	0.028792	0.011925	-0.718519	-0.694808	0	0
22301	0.291543	9.820564	-0.275081	-0.017532	0.018381	-0.017369	-0.613099	-0.490969	-0.536405	0.028828	0.012128	-0.718370	-0.694958	0	0
22302	0.257555	9.824804	-0.266527	-0.039044	0.005884	-0.022814	-0.613368	-0.490682	-0.536256	0.028796	0.012338	-0.718084	-0.695251	0	0
22303	0.287360	9.786501	-0.279767	-0.037542	0.002079	-0.012229	-0.613367	-0.490947	-0.537082	0.028754	0.012385	-0.717800	-0.695545	0	0
22304	0.304473	9.786817	-0.231098	-0.028626	0.000313	-0.009565	-0.613364	-0.491589	-0.539963	0.028780	0.012472	-0.717589	-0.695760	0	0
22305	0.304310	9.796525	-0.221547	-0.028399	-0.011868	-0.020252	-0.613373	-0.488618	-0.539730	0.028581	0.012481	-0.717372	-0.695992	0	0
22306	0.301484	9.815895	-0.226595	-0.026797	-0.008496	-0.012269	-0.612426	-0.490931	-0.538727	0.028519	0.012520	-0.717176	-0.696196	0	0
22307	0.331447	9.772741	-0.220535	-0.026937	-0.008627	-0.006970	-0.613368	-0.490632	-0.538433	0.028436	0.012457	-0.716969	-0.696413	0	0
22308	0.316879	9.772476	-0.230609	-0.048195	0.003902	-0.017562	-0.612963	-0.490887	-0.540081	0.028433	0.012619	-0.716620	-0.696770	0	0
22309	0.300902	9.845016	-0.226832	-0.039137	-0.008358	-0.022032	-0.611347	-0.491755	-0.540945	0.028249	0.012661	-0.716326	-0.697079	0	0
22310	0.301496	9.818325	-0.207354	-0.039540	-0.019357	-0.008842	-0.611617	-0.491145	-0.542556	0.028143	0.012604	-0.716044	-0.697374	0	0
22311	0.252950	9.819870	-0.220892	-0.025116	-0.024530	-0.010587	-0.611082	-0.490323	-0.541855	0.027922	0.012456	-0.715854	-0.697581	0	0
22312	0.258513	9.785985	-0.208429	-0.021578	-0.017476	-0.006995	-0.611347	-0.491271	-0.543517	0.027839	0.012403	-0.715697	-0.697746	0	0
22313	0.263017	9.805490	-0.193995	-0.028882	-0.019402	-0.003496	-0.612426	-0.490415	-0.542660	0.027705	0.012238	-0.715479	-0.697977	0	0
22314	0.278963	9.732948	-0.207402	-0.045061	-0.015982	-0.003525	-0.611086	-0.489030	-0.542630	0.027657	0.012162	-0.715158	-0.698309	0	0
22315	0.277478	9.805750	-0.217626	-0.051994	0.001916	-0.010507	-0.612561	-0.489795	-0.544817	0.027630	0.012190	-0.714773	-0.698705	0	0
22316	0.290974	9.864262	-0.179136	-0.025270	-0.005188	-0.001635	-0.611486	-0.489512	-0.545910	0.027678	0.012188	-0.714587	-0.698893	0	0
22317	0.291668	9.830288	-0.174044	-0.019692	-0.007634	-0.008704	-0.611760	-0.488102	-0.545316	0.027591	0.012145	-0.714429	-0.699058	0	0
22318	0.291196	9.856986	-0.155002	-0.018302	-0.024818	0.003566	-0.612566	-0.488392	-0.544227	0.027529	0.011965	-0.714298	-0.699198	0	0
22319	0.276936	9.839731	-0.174567	0.003385	-0.026329	0.000092	-0.613369	-0.489503	-0.544390	0.027368	0.011734	-0.714308	-0.699197	0	0
22320	0.263675	9.776373	-0.169682	-0.009012	-0.003233	-0.003330	-0.613099	-0.489795	-0.544266	0.027414	0.011761	-0.714235	-0.699270	0	0
22321	0.283755	9.740321	-0.178423	-0.034248	-0.012334	-0.003470	-0.611223	-0.487705	-0.544629	0.027333	0.011643	-0.713978	-0.699538	0	0
22322	0.292210	9.796307	-0.217102	-0.040611	-0.015986	-0.001748	-0.612028	-0.488237	-0.545318	0.027306	0.011563	-0.713687	-0.699837	0	0
22323	0.266864	9.858970	-0.172614	-0.010840	-0.008581	-0.003374	-0.612299	-0.487649	-0.545976	0.027250	0.011477	-0.713593	-0.699936	0	0
22324	0.281955	9.834970	-0.150304	-0.003594	-0.019099	-0.006958	-0.612025	-0.489247	-0.544533	0.027159	0.011422	-0.713561	-0.699973	0	0
22325	0.307215	9.786878	-0.129908	-0.003862	-0.015807	0.003668	-0.613643	-0.487631	-0.545415	0.027100	0.011236	-0.713519	-0.700022	0	0
22326	0.297044	9.806111	-0.159253	-0.010966	-0.026404	-0.001725	-0.610954	-0.487884	-0.543276	0.026995	0.011091	-0.713438	-0.700110	0	0
22327	0.276714	9.854296	-0.153018	0.003398	-0.044020	-0.003558	-0.612031	-0.487378	-0.545698	0.026684	0.010761	-0.713453	-0.700112	0	0
22328	0.223698	9.833909	-0.185786	0.010680	-0.047432	-0.007080	-0.611757	-0.489269	-0.543856	0.026395	0.010520	-0.713529	-0.700049	0	0
22329	0.215185	9.775492	-0.180792	0.006871	-0.031726	0.003621	-0.613102	-0.488936	-0.544647	0.026222	0.010225	-0.713565	-0.700023	0	0
22330	0.217632	9.768249	-0.219179	-0.001263	-0.019437	0.007211	-0.613911	-0.488074	-0.544337	0.026234	0.010074	-0.713552	-0.700039	0	0
22331	0.277099	9.837311	-0.138435	-0.003720	-0.005052	0.000205	-0.613507	-0.488512	-0.544220	0.026228	0.009988	-0.713507	-0.700086	0	0
22332	0.261982	9.863739	-0.153542	0.032424	-0.045337	-0.012314	-0.613917	-0.486262	-0.543052	0.025914	0.009803	-0.713734	-0.699869	0	0
22333	0.233875	9.809817	-0.185292	0.031049	-0.025488	-0.024559	-0.612971	-0.487992	-0.542711	0.025585	0.009760	-0.713935	-0.699676	0	0
22334	0.200941	9.758238	-0.195543	0.014744	-0.018648	-0.019252	-0.614183	-0.487407	-0.542269	0.025417	0.009809	-0.714030	-0.699584	0	0
22335	0.205063	9.792298	-0.210117	0.004112	0.013289	-0.019967	-0.614579	-0.489793	-0.542887	0.025399	0.009997	-0.714034	-0.699579	0	0
22336	0.243782	9.807575	-0.132011	-0.007052	-0.024312	-0.013181	-0.613911	-0.488408	-0.542169	0.025236	0.009958	-0.713979	-0.699641	0	0
22337	0.232164	9.887465	-0.236484	0.017582	-0.024633	0.008114	-0.613644	-0.488011	-0.541206	0.025143	0.009684	-0.714089	-0.699536	0	0
22338	0.238342	9.834178	-0.151637	0.039344	-0.003047	0.005667	-0.614444	-0.490277	-0.540452	0.025258	0.009671	-0.714355	-0.699261	0	0
22339	0.273591	9.766843	-0.159676	0.024893	-0.015613	0.005536	-0.615524	-0.488534	-0.541201	0.025211	0.009480	-0.714514	-0.699103	0	0
22340	0.287695	9.786518	-0.173836	0.012482	-0.026165	-0.003415	-0.614447	-0.489144	-0.540416	0.025105	0.009367	-0.714597	-0.699023	0	0
22341	0.273857	9.747422	-0.198038	-0.004866	-0.035399	0.004434	-0.614182	-0.487876	-0.540378	0.024911	0.009038	-0.714552	-0.699080	0	0
22342	0.243751	9.795427	-0.218583	-0.003262	-0.004637	-0.016577	-0.614583	-0.488757	-0.538631	0.024865	0.009163	-0.714518	-0.699115	0	0
22343	0.238251	9.834173	-0.180527	0.008826	-0.017396	0.000175	-0.614855	-0.487892	-0.539008	0.024770	0.008994	-0.714565	-0.699073	0	0
22344	0.228590	9.833999	-0.171193	0.021228	-0.019246	0.007277	-0.615654	-0.490429	-0.538809	0.024789	0.008858	-0.714708	-0.698928	0	0
22345	0.238787	9.805050	-0.194735	0.021365	-0.010268	0.003798	-0.614315	-0.488477	-0.538761	0.024768	0.008716	-0.714841	-0.698794	0	0
22346	0.244036	9.785725	-0.189613	0.024800	-0.015704	0.009078	-0.615255	-0.489012	-0.539176	0.024827	0.008594	-0.715008	-0.698623	0	0
22347	0.236497	9.795296	-0.213990	0.017764	-0.000563	0.005618	-0.615250	-0.490413	-0.539903	0.024889	0.008506	-0.715113	-0.698514	0	0
22348	0.253228	9.810167	-0.194330	0.007148	-0.001365	-0.001498	-0.616867	-0.489092	-0.540249	0.024979	0.008558	-0.715153	-0.698470	0	0
22349	0.265343	9.810387	-0.193960	0.009855	0.000437	-0.001480	-0.615662	-0.487886	-0.538454	0.024999	0.008525	-0.715202	-0.698419	0	0
22350	0.263216	9.790924	-0.222766	-0.003632	0.002101	-0.001510	-0.616596	-0.490152	-0.537563	0.025108	0.008591	-0.715165	-0.698452	0	0
22351	0.282258	9.810693	-0.207887	0.000059	-0.008403	-0.006875	-0.615388	-0.489768	-0.537020	0.025028	0.008533	-0.715148	-0.698473	0	0
22352	0.277182	9.825169	-0.188894	0.009060	-0.007438	-0.006841	-0.615388	-0.489626	-0.537015	0.025036	0.008580	-0.715201	-0.698417	0	0
22353	0.263218	9.795783	-0.191508	0.003469	-0.008550	0.000211	-0.616063	-0.488632	-0.536430	0.025005	0.008470	-0.715208	-0.698412	0	0
22354	0.263083	9.800634	-0.203585	0.000148	0.016466	-0.005827	-0.616195	-0.489441	-0.538090	0.025195	0.008678	-0.715194	-0.698418	0	0
22355	0.296841	9.810959	-0.192998	0.010013	0.004128	-0.006768	-0.615929	-0.488308	-0.538328	0.025205	0.008709	-0.715243	-0.698367	0	0
22356	0.312124	9.772393	-0.201867	-0.010636	0.003999	-0.008603	-0.615929	-0.488292	-0.539009	0.025290	0.008848	-0.715156	-0.698451	0	0
22357	0.370345	9.778311	-0.147164	-0.005172	-0.011820	-0.014006	-0.616465	-0.488988	-0.539025	0.025137	0.008815	-0.715103	-0.698512	0	0
22358	0.364769	9.817053	-0.133184	-0.006853	-0.021460	-0.020262	-0.616468	-0.487981	-0.539673	0.024959	0.008863	-0.715047	-0.698574	0	0
22359	0.349086	9.872603	-0.143714	0.018923	-0.018052	-0.041376	-0.616465	-0.489155	-0.537941	0.024570	0.008987	-0.715161	-0.698470	0	0
22360	0.272153	9.825071	-0.246822	0.026632	0.003711	-0.056220	-0.614585	-0.488342	-0.538209	0.024315	0.009473	-0.715330	-0.698299	0	0
22361	0.311461	9.806369	-0.197329	0.040001	0.018707	-0.082614	-0.613912	-0.488653	-0.537682	0.023899	0.010154	-0.715577	-0.698051	0	0
22362	0.419155	9.752486	-0.203247	0.059961	0.002208	-0.091519	-0.610679	-0.490555	-0.538326	0.023390	0.010897	-0.715974	-0.697650	0	0
22363	0.556918	9.776838	-0.170315	0.026673	0.016951	-0.123388	-0.610275	-0.490879	-0.536979	0.022680	0.011852	-0.716123	-0.697505	0	0
22364	0.712011	9.677707	-0.034814	0.003810	0.064195	-0.135568	-0.608392	-0.491218	-0.536468	0.022308	0.013324	-0.716107	-0.697507	0	0
22365	0.596919	9.389168	0.069752	-0.038356	0.112582	-0.165414	-0.606235	-0.493065	-0.538459	0.022001	0.015229	-0.715771	-0.697823	0	0
22366	0.015067	9.601925	-0.180810	-0.069786	-0.026510	-0.090247	-0.605988	-0.485675	-0.539585	0.021314	0.015735	-0.715264	-0.698352	0	0
22367	-0.822574	9.737197	-0.568630	-0.143727	-0.042151	0.082888	-0.604650	-0.482952	-0.542237	0.021646	0.014764	-0.714261	-0.699389	0	0
22368	-0.837601	9.751483	-0.631788	-0.345496	0.174699	0.161446	-0.607882	-0.480758	-0.548120	0.024199	0.014820	-0.711813	-0.701796	0	0
22369	-0.310037	10.079108	-0.343639	-0.394907	0.437227	0.100949	-0.607623	-0.476327	-0.556152	0.028105	0.017027	-0.708920	-0.704523	0	0
22370	0.077260	10.399338	-0.006777	-0.225036	0.594964	-0.033763	-0.607359	-0.473713	-0.565331	0.032239	0.021446	-0.707135	-0.706017	0	0
22371	0.270780	10.451426	0.205796	0.010523	0.575418	-0.096853	-0.602514	-0.474875	-0.568967	0.035649	0.026150	-0.706973	-0.705857	0	0
22372	0.437059	10.138852	0.232515	0.209018	0.361649	-0.085246	-0.600631	-0.475022	-0.570628	0.037659	0.029425	-0.708278	-0.704314	0	0
22373	0.579203	9.485909	-0.323911	0.244778	0.103254	-0.051415	-0.598474	-0.477123	-0.567725	0.037986	0.030559	-0.709928	-0.702585	0	0
22374	0.543054	9.189053	-0.599619	0.126139	-0.039292	-0.080963	-0.596324	-0.477241	-0.564757	0.037224	0.030965	-0.710791	-0.701735	0	0
22375	0.285493	9.322740	-0.731304	-0.008264	-0.100101	-0.113546	-0.596321	-0.478239	-0.564517	0.035749	0.031015	-0.710720	-0.701882	0	0
22376	-0.124179	9.672155	-0.852433	-0.127631	0.033735	-0.102376	-0.594301	-0.479069	-0.567428	0.035469	0.032029	-0.709764	-0.702816	0	0
22377	-0.027842	9.994385	-0.543774	-0.094359	0.131428	-0.085775	-0.594569	-0.478698	-0.570954	0.035859	0.033477	-0.709014	-0.703486	0	0
22378	0.177119	9.949568	-0.390301	-0.012605	0.102852	-0.052154	-0.591613	-0.478181	-0.571789	0.036396	0.034672	-0.708855	-0.703561	0	0
22379	0.253334	10.018927	-0.376449	0.072761	0.044201	-0.023991	-0.591075	-0.478224	-0.570435	0.036546	0.035129	-0.709332	-0.703049	0	0
22380	0.389428	10.256886	-0.289812	0.235787	-0.141791	0.038942	-0.592956	-0.479094	-0.567717	0.035920	0.034067	-0.711036	-0.701411	0	0
22381	0.393553	10.021461	-0.470864	0.319477	-0.370252	0.101410	-0.594296	-0.481149	-0.563273	0.033923	0.030810	-0.713427	-0.699230	0	0
22382	0.175466	9.718864	-0.836368	0.278060	-0.502490	0.148243	-0.596153	-0.490704	-0.552665	0.031515	0.026500	-0.715558	-0.697339	0	0
22383	0.052161	9.551527	-1.031473	0.158055	-0.368430	0.150532	-0.600725	-0.491310	-0.546366	0.029919	0.022850	-0.716804	-0.696258	0	0
22384	-0.094319	9.594987	-1.094071	0.056064	-0.172319	0.094918	-0.602475	-0.491118	-0.540619	0.029566	0.021163	-0.717251	-0.695866	0	0
22385	-0.099445	10.099846	-1.061928	0.085195	0.138115	0.135874	-0.606102	-0.492143	-0.541700	0.031515	0.021123	-0.717827	-0.695187	0	0
22386	0.130628	10.016646	-0.873692	0.188056	0.243721	0.143893	-0.607322	-0.489241	-0.537233	0.034465	0.022028	-0.719068	-0.693735	0	0
22387	0.300536	9.262298	-0.954264	0.021907	0.288585	0.106524	-0.607455	-0.489635	-0.538470	0.037305	0.023220	-0.719141	-0.693474	0	0
22388	0.524330	8.727418	-1.003543	-0.418523	0.143888	0.162540	-0.609069	-0.488595	-0.545091	0.039855	0.023126	-0.716197	-0.696375	0	0
22389	0.322518	8.869406	-1.080619	-0.942921	0.111499	0.213774	-0.611634	-0.483382	-0.559602	0.042390	0.021942	-0.709606	-0.702981	0	0
22390	0.181309	10.483735	-0.293096	-0.735571	0.287249	0.226103	-0.612854	-0.478126	-0.577395	0.046564	0.022364	-0.704318	-0.708002	0	0
22391	0.259891	10.992588	0.177306	-0.053764	0.494465	0.206531	-0.615417	-0.474691	-0.582430	0.051552	0.024333	-0.703747	-0.708160	0	0
22392	0.368177	10.142426	-0.068130	0.261490	0.587597	0.215205	-0.616494	-0.474219	-0.583355	0.057428	0.027331	-0.705313	-0.706037	0	0
22393	0.418976	9.230511	-0.488189	0.129973	0.625240	0.229216	-0.619186	-0.472833	-0.585458	0.063451	0.030151	-0.705923	-0.704796	0	0
22394	0.379633	9.254069	-0.518462	-0.089808	0.694033	0.248425	-0.618920	-0.471153	-0.590991	0.070368	0.033408	-0.704887	-0.705029	0	0
22395	0.454653	9.680305	-0.163096	-0.134187	0.735960	0.264425	-0.619730	-0.469240	-0.599363	0.077493	0.036586	-0.703496	-0.705514	0	0
22396	0.392817	9.914699	0.155815	-0.075747	0.762995	0.270082	-0.619065	-0.466131	-0.605808	0.085034	0.040184	-0.702426	-0.705516	0	0
22397	0.195620	9.838292	0.159969	-0.052627	0.846126	0.295487	-0.619610	-0.462828	-0.613322	0.093108	0.043982	-0.701432	-0.705258	0	0
22398	0.463141	9.614993	0.576696	-0.087318	0.962232	0.299598	-0.619752	-0.459203	-0.622873	0.102213	0.048726	-0.699996	-0.705112	0	0
22399	0.639206	9.521072	0.479294	-0.147610	0.960846	0.299367	-0.621644	-0.454978	-0.632111	0.111145	0.053202	-0.698088	-0.705329	0	0
22400	0.799798	9.795925	0.881759	-0.084239	0.908676	0.274422	-0.621377	-0.453361	-0.641051	0.119654	0.057722	-0.696579	-0.705074	0	0
22401	0.713154	9.777368	0.956274	-0.018309	0.920067	0.267647	-0.619903	-0.450686	-0.647928	0.127984	0.062270	-0.695473	-0.704315	0	0
22402	0.857588	9.806679	0.830491	-0.020849	1.007786	0.243416	-0.618163	-0.447117	-0.656957	0.136889	0.067753	-0.694130	-0.703459	0	0
22403	1.185502	9.904888	0.914439	0.067161	1.025164	0.218971	-0.616954	-0.445830	-0.664829	0.145523	0.073481	-0.693309	-0.701959	0	0
22404	1.557551	9.841237	0.904672	0.116663	0.960934	0.173548	-0.613997	-0.444929	-0.670010	0.153471	0.079281	-0.692803	-0.700132	0	0
22405	1.764102	9.573092	0.917848	0.090264	0.835559	0.129309	-0.612112	-0.445124	-0.675759	0.160123	0.084313	-0.692227	-0.698622	0	0
22406	1.731024	9.502070	0.739229	-0.035806	0.698072	0.108598	-0.609157	-0.443634	-0.681874	0.165936	0.088506	-0.690908	-0.698053	0	0
22407	1.568818	9.610796	0.714172	-0.100632	0.596568	0.091864	-0.606203	-0.441603	-0.686882	0.170826	0.091805	-0.689279	-0.698058	0	0
22408	1.349519	9.691798	0.853676	-0.105964	0.519566	0.075483	-0.605670	-0.439511	-0.692132	0.175233	0.094864	-0.687683	-0.698131	0	0
22409	1.229962	9.624092	0.939588	-0.076048	0.473145	0.092988	-0.602978	-0.439705	-0.698707	0.179249	0.097330	-0.686396	-0.698038	0	0
22410	1.094629	9.607072	0.954822	-0.047347	0.451151	0.092967	-0.601904	-0.438780	-0.703048	0.183247	0.099892	-0.685310	-0.697705	0	0
22411	0.943003	9.779099	0.842950	-0.042510	0.440921	0.112396	-0.601100	-0.436961	-0.708991	0.187137	0.102056	-0.684301	-0.697350	0	0
22412	0.945453	9.915101	0.943105	0.024718	0.501401	0.098840	-0.599225	-0.434263	-0.711105	0.191398	0.105019	-0.683602	-0.696438	0	0
22413	1.109308	9.869541	1.121802	0.107988	0.527355	0.085083	-0.597743	-0.435232	-0.713605	0.195522	0.108252	-0.683412	-0.694983	0	0
22414	1.225127	9.861910	0.911165	0.148672	0.546397	0.048181	-0.595994	-0.435382	-0.714992	0.199552	0.112065	-0.683399	-0.693244	0	0
22415	1.313327	9.805241	0.854117	0.178871	0.553256	-0.002973	-0.592493	-0.436834	-0.716987	0.203153	0.116211	-0.683506	-0.691407	0	0
22416	1.393835	9.651329	0.816825	0.186230	0.587932	-0.036333	-0.588727	-0.437000	-0.719760	0.206817	0.120949	-0.683525	-0.689486	0	0
22417	1.441704	9.681329	0.815660	0.172840	0.591467	-0.039901	-0.584017	-0.438524	-0.719865	0.210419	0.125589	-0.683417	-0.687672	0	0
22418	1.499937	9.677530	0.812661	0.212761	0.616894	-0.047582	-0.580248	-0.439878	-0.720225	0.214123	0.130621	-0.683494	-0.685511	0	0
22419	1.635501	9.679987	0.778286	0.237628	0.622117	-0.034238	-0.576346	-0.440619	-0.722746	0.217875	0.135555	-0.683714	-0.683147	0	0
22420	1.761135	9.708977	0.837291	0.273396	0.625764	-0.025292	-0.570956	-0.444579	-0.722392	0.221690	0.140613	-0.684155	-0.680451	0	0
22421	1.880906	9.757260	0.696165	0.309492	0.610223	-0.031492	-0.567995	-0.445808	-0.721241	0.225265	0.145590	-0.684829	-0.677546	0	0
22422	1.934422	9.714511	0.488695	0.342069	0.573462	-0.044007	-0.563688	-0.447335	-0.720796	0.228460	0.150545	-0.685765	-0.674440	0	0
22423	1.946057	9.588466	0.307049	0.362982	0.559649	-0.053748	-0.560452	-0.450877	-0.717952	0.231443	0.155435	-0.686819	-0.671233	0	0
22424	1.841079	9.479728	0.145766	0.341842	0.520912	-0.077017	-0.555873	-0.453612	-0.714553	0.234026	0.160240	-0.687767	-0.668230	0	0
22425	1.651456	9.510274	0.154160	0.312989	0.497588	-0.078984	-0.552508	-0.455130	-0.713552	0.236478	0.164754	-0.688538	-0.665470	0	0
22426	1.559097	9.734346	-0.047762	0.328800	0.537133	-0.091043	-0.547258	-0.457567	-0.711513	0.239086	0.169725	-0.689283	-0.662511	0	0
22427	1.686157	9.911433	-0.136676	0.404118	0.614488	-0.100954	-0.544556	-0.461946	-0.708690	0.242026	0.175369	-0.690284	-0.658922	0	0
22428	1.716599	9.797855	-0.423760	0.512987	0.656956	-0.091495	-0.538369	-0.463283	-0.706082	0.245097	0.181546	-0.691884	-0.654420	0	0
22429	1.972173	9.331499	-0.720532	0.492671	0.775680	-0.117351	-0.533511	-0.469723	-0.702125	0.248860	0.188545	-0.692950	-0.649876	0	0
22430	2.283961	9.240044	-0.801751	0.275064	0.770494	-0.125202	-0.526239	-0.473605	-0.700838	0.252893	0.195067	-0.692560	-0.646804	0	0
22431	2.415192	9.252155	-0.612454	0.048307	0.671374	-0.077073	-0.522070	-0.473632	-0.703884	0.257019	0.199966	-0.690997	-0.645350	0	0
22432	2.265682	9.244608	-0.421994	-0.078424	0.476639	-0.083992	-0.519114	-0.472485	-0.707422	0.259972	0.203401	-0.689085	-0.645139	0	0
22433	1.687463	9.328802	-0.334453	-0.118966	0.255839	-0.087179	-0.514004	-0.472530	-0.710616	0.261493	0.205242	-0.687463	-0.645671	0	0
22434	0.957219	9.507348	-0.208958	-0.138496	0.151524	-0.047974	-0.513742	-0.469582	-0.715835	0.262575	0.206189	-0.686063	-0.646420	0	0
22435	0.396841	9.662263	-0.164734	-0.133928	0.155184	-0.015994	-0.512399	-0.468700	-0.718546	0.263889	0.206853	-0.684746	-0.647069	0	0
22436	0.150254	9.893282	-0.044051	-0.139925	0.229834	0.018986	-0.511597	-0.466777	-0.722852	0.265939	0.207839	-0.683261	-0.647483	0	0
22437	0.113456	10.055279	0.071555	-0.129839	0.294788	0.056563	-0.511462	-0.466718	-0.725575	0.268660	0.208924	-0.681739	-0.647614	0	0
22438	0.001143	10.356707	0.178977	-0.163771	0.304558	0.081283	-0.511057	-0.466793	-0.728851	0.271662	0.209893	-0.680018	-0.647858	0	0
22439	0.019881	10.849840	0.019358	-0.167461	0.351327	0.058564	-0.509993	-0.462136	-0.735250	0.274845	0.211229	-0.678084	-0.648109	0	0
22440	0.078926	11.302460	0.087566	-0.039793	0.407104	0.004475	-0.508514	-0.461820	-0.738117	0.277781	0.213725	-0.676701	-0.647484	0	0
22441	0.024563	11.347593	0.042226	0.187126	0.417978	0.001731	-0.507031	-0.462918	-0.741166	0.280277	0.216858	-0.676734	-0.645328	0	0
22442	-0.109499	10.871752	-0.136437	0.351645	0.436795	-0.020565	-0.502856	-0.465330	-0.739114	0.282394	0.220794	-0.677715	-0.642033	0	0
22443	-0.143429	10.472980	-0.353534	0.366995	0.493528	-0.044879	-0.501106	-0.466556	-0.736859	0.284686	0.225228	-0.678552	-0.638587	0	0
22444	0.003821	10.123635	-0.445078	0.339122	0.557873	-0.067557	-0.497060	-0.471340	-0.730115	0.287301	0.230173	-0.678965	-0.635205	0	0
22445	0.167114	9.944517	-0.520564	0.327891	0.532588	-0.055403	-0.492216	-0.472933	-0.727363	0.289849	0.234806	-0.679364	-0.631916	0	0
22446	0.237168	9.824400	-0.584912	0.322914	0.518819	-0.039603	-0.489119	-0.475074	-0.723655	0.292396	0.239255	-0.679796	-0.628601	0	0
22447	0.270559	9.810411	-0.843769	0.322775	0.589437	-0.055065	-0.485880	-0.479183	-0.720830	0.295316	0.244214	-0.679944	-0.625159	0	0
22448	0.392379	9.790782	-0.765257	0.323383	0.556486	-0.016402	-0.481710	-0.480156	-0.719684	0.298236	0.248722	-0.680270	-0.621632	0	0
22449	0.470905	9.731509	-0.832211	0.330274	0.570421	-0.002160	-0.478479	-0.481690	-0.717865	0.301309	0.253208	-0.680593	-0.617974	0	0
22450	0.546451	9.592079	-0.814397	0.325259	0.591980	-0.012658	-0.475107	-0.485499	-0.715849	0.304460	0.257891	-0.680775	-0.614281	0	0
22451	0.644754	9.516173	-0.863768	0.293328	0.589488	-0.030472	-0.471473	-0.487203	-0.713222	0.307553	0.262556	-0.680682	-0.610857	0	0
22452	0.734398	9.401277	-0.831263	0.287981	0.590381	-0.032267	-0.467841	-0.487840	-0.713830	0.310641	0.267225	-0.680531	-0.607430	0	0
22453	0.815333	9.227953	-0.856359	0.265470	0.547735	-0.005214	-0.465959	-0.487952	-0.710859	0.313650	0.271358	-0.680411	-0.604177	0	0
22454	0.921775	9.229878	-0.906067	0.225513	0.503693	0.000545	-0.460839	-0.492104	-0.708057	0.316489	0.275060	-0.680191	-0.601263	0	0
22455	0.931764	9.210636	-0.934503	0.189246	0.442938	0.000042	-0.458956	-0.492493	-0.705368	0.319006	0.278270	-0.679916	-0.598761	0	0
22456	0.961672	9.162621	-0.976554	0.127682	0.401354	0.006652	-0.456529	-0.494673	-0.705467	0.321448	0.280999	-0.679417	-0.596744	0	0
22457	0.980415	9.196950	-0.964202	0.076744	0.365020	0.020399	-0.454245	-0.494177	-0.704660	0.323858	0.283236	-0.678753	-0.595137	0	0
22458	0.969968	9.356985	-0.958508	0.008244	0.332488	0.018203	-0.452359	-0.495316	-0.706354	0.326241	0.285096	-0.677771	-0.594065	0	0
22459	0.838566	9.621637	-0.988610	-0.043497	0.298004	0.028448	-0.452097	-0.492691	-0.709813	0.328578	0.286484	-0.676619	-0.593423	0	0
22460	0.759811	9.814426	-0.917855	-0.031829	0.325529	0.033973	-0.451021	-0.492700	-0.710507	0.331113	0.288057	-0.675453	-0.592579	0	0
22461	0.769779	9.780607	-1.044881	0.018538	0.369289	0.043254	-0.448603	-0.491890	-0.711190	0.333831	0.289969	-0.674461	-0.591250	0	0
22462	0.838468	9.480816	-1.141617	0.065272	0.424489	0.056130	-0.448070	-0.490480	-0.711423	0.336863	0.292279	-0.673592	-0.589381	0	0
22463	0.919882	9.288083	-1.137665	0.063907	0.446123	0.043877	-0.446450	-0.492475	-0.712596	0.339957	0.294783	-0.672590	-0.587498	0	0
22464	1.077234	9.198704	-0.992538	0.013283	0.470297	0.056216	-0.444163	-0.492644	-0.713718	0.343435	0.297172	-0.671235	-0.585821	0	0
22465	1.225652	9.167408	-1.007006	-0.012089	0.473475	0.063198	-0.440800	-0.492787	-0.717030	0.347035	0.299434	-0.669723	-0.584275	0	0
22466	1.321093	9.222535	-1.134487	-0.049891	0.455448	0.060292	-0.440265	-0.491582	-0.720675	0.350615	0.301482	-0.668029	-0.583022	0	0
22467	1.410452	9.263016	-0.977983	-0.071734	0.440900	0.066294	-0.438115	-0.491002	-0.723405	0.354179	0.303313	-0.666266	-0.581935	0	0
22468	1.406369	9.209523	-1.073997	-0.072530	0.418898	0.092678	-0.437578	-0.489916	-0.728007	0.357757	0.304839	-0.664641	-0.580807	0	0
22469	1.523163	9.167933	-1.190463	-0.119157	0.470007	0.095490	-0.435965	-0.489620	-0.730195	0.361814	0.306461	-0.662560	-0.579815	0	0
22470	1.653118	9.223705	-1.129121	-0.155997	0.509662	0.133612	-0.434762	-0.486856	-0.734478	0.366455	0.307913	-0.660224	-0.578795	0	0
22471	1.755036	9.249853	-0.923978	-0.162167	0.520437	0.163692	-0.433153	-0.485326	-0.734856	0.371353	0.309202	-0.657885	-0.577649	0	0
22472	1.802863	9.309003	-0.754446	-0.168627	0.529164	0.204378	-0.434227	-0.485022	-0.740826	0.376535	0.310218	-0.655586	-0.576362	0	0
22473	1.908509	9.582802	-0.873634	-0.169377	0.521398	0.230816	-0.432887	-0.483265	-0.744598	0.381825	0.311022	-0.653367	-0.574967	0	0
22474	2.053370	9.869475	-0.772653	-0.129010	0.570399	0.277183	-0.433432	-0.479808	-0.752652	0.387552	0.311938	-0.651311	-0.572967	0	0
22475	2.214356	10.100621	-0.521505	-0.073303	0.574377	0.279984	-0.433973	-0.478285	-0.756682	0.393143	0.313067	-0.649543	-0.570545	0	0
22476	2.185496	10.097676	-0.469408	-0.053783	0.570743	0.289752	-0.434245	-0.476599	-0.761936	0.398656	0.314147	-0.647913	-0.567973	0	0
22477	2.089637	10.061962	-0.351716	-0.080967	0.577426	0.297686	-0.433711	-0.475139	-0.764347	0.404361	0.315118	-0.646091	-0.565472	0	0
22478	2.021956	9.750038	0.036135	-0.106794	0.581066	0.321517	-0.433715	-0.473320	-0.769463	0.410244	0.315800	-0.644169	-0.563042	0	0
22479	2.080186	9.595706	-0.151090	-0.146926	0.588181	0.343537	-0.436940	-0.473463	-0.772290	0.416451	0.316235	-0.642017	-0.560695	0	0
22480	2.148336	9.606670	0.009800	-0.154737	0.617672	0.371088	-0.436412	-0.469684	-0.776941	0.422928	0.316542	-0.639783	-0.558221	0	0
22481	2.255690	10.065020	0.062597	-0.185987	0.609767	0.392998	-0.437495	-0.466853	-0.781876	0.429632	0.316580	-0.637410	-0.555789	0	0
22482	2.215248	10.967428	0.632298	-0.192532	0.568035	0.425379	-0.441264	-0.464683	-0.786120	0.436149	0.316048	-0.635290	-0.553438	0	0
22483	1.780666	10.852788	1.202391	-0.037697	0.491479	0.409548	-0.442612	-0.462815	-0.792036	0.441683	0.315938	-0.634232	-0.550317	0	0
22484	1.084266	9.810756	0.495581	0.113083	0.534559	0.369842	-0.445307	-0.460761	-0.792347	0.446685	0.316893	-0.633705	-0.546323	0	0
22485	0.732355	8.915808	0.058221	0.069982	0.674814	0.326525	-0.445040	-0.460173	-0.793557	0.452541	0.318762	-0.632099	-0.542262	0	0
22486	1.013763	8.911210	0.115037	-0.157395	0.848454	0.310946	-0.444639	-0.458835	-0.796650	0.459983	0.320499	-0.628449	-0.539210	0	0
22487	1.617697	9.577687	0.634074	-0.233537	0.870470	0.331894	-0.440611	-0.456228	-0.803151	0.467998	0.321968	-0.624227	-0.536335	0	0
22488	2.075829	9.981735	0.907480	-0.116647	0.813018	0.323812	-0.439944	-0.453805	-0.810571	0.475113	0.323619	-0.620873	-0.532968	0	0
22489	2.233261	9.882643	1.016573	0.029689	0.722698	0.287413	-0.439145	-0.450259	-0.817684	0.481051	0.325768	-0.618512	-0.529064	0	0
22490	2.289871	9.458822	0.915587	0.045083	0.686535	0.244801	-0.437666	-0.450267	-0.818791	0.486384	0.327971	-0.616285	-0.525413	0	0
22491	2.314681	9.272320	0.686655	-0.042221	0.637019	0.203551	-0.436054	-0.449883	-0.818661	0.491538	0.329800	-0.613618	-0.522585	0	0
22492	2.209727	9.282536	0.517254	-0.077924	0.594475	0.185512	-0.433637	-0.448296	-0.822315	0.496367	0.331271	-0.610938	-0.520225	0	0
22493	2.027304	9.218551	0.673427	-0.067808	0.602668	0.144967	-0.431490	-0.446530	-0.827322	0.501048	0.333129	-0.608061	-0.517917	0	0
22494	1.977755	9.278347	0.709972	-0.047981	0.631193	0.148756	-0.428260	-0.447076	-0.831464	0.505783	0.335153	-0.605175	-0.515383	0	0
22495	2.040690	9.546543	0.844688	-0.027000	0.626353	0.136385	-0.424766	-0.445935	-0.835281	0.510385	0.337366	-0.602308	-0.512755	0	0
22496	2.198087	9.685354	0.911061	0.025250	0.611766	0.097514	-0.422214	-0.444650	-0.838266	0.514454	0.339947	-0.599674	-0.510063	0	0
22497	2.309129	9.595125	0.968110	0.124962	0.553077	0.060298	-0.418852	-0.444995	-0.838997	0.517673	0.342999	-0.597654	-0.507125	0	0
22498	2.284540	9.483003	0.915241	0.154237	0.474074	0.028953	-0.416028	-0.445078	-0.838216	0.520103	0.345940	-0.596114	-0.504447	0	0
22499	2.226011	9.506220	0.946971	0.142280	0.444467	-0.000437	-0.410915	-0.446945	-0.836157	0.522281	0.348877	-0.594502	-0.502071	0	0
22500	2.180570	9.597646	0.949702	0.153762	0.455820	-0.024193	-0.408087	-0.448451	-0.835149	0.524320	0.352035	-0.592836	-0.499705	0	0
22501	2.238048	9.627817	0.922350	0.163613	0.467318	-0.054160	-0.402307	-0.447992	-0.836291	0.526265	0.355502	-0.590994	-0.497383	0	0
22502	2.374600	9.591457	0.955703	0.184497	0.473821	-0.093866	-0.398261	-0.452072	-0.835517	0.527932	0.359311	-0.589109	-0.495110	0	0
22503	2.583884	9.558847	1.020146	0.185958	0.473542	-0.081532	-0.393549	-0.454480	-0.834152	0.529671	0.363070	-0.587215	-0.492755	0	0
22504	2.663290	9.455893	0.955956	0.183493	0.440093	-0.095911	-0.388300	-0.456337	-0.832639	0.531108	0.366701	-0.585466	-0.490596	0	0
22505	2.597572	9.335737	0.875405	0.159465	0.402939	-0.112116	-0.383997	-0.456763	-0.830796	0.532356	0.370135	-0.583676	-0.488794	0	0
22506	2.566737	9.308478	0.915588	0.119715	0.368823	-0.112452	-0.379021	-0.457657	-0.827751	0.533510	0.373162	-0.581910	-0.487337	0	0
22507	2.533693	9.392851	0.962083	0.135384	0.336601	-0.098461	-0.375521	-0.459178	-0.826752	0.534510	0.376051	-0.580386	-0.485836	0	0
22508	2.557144	9.434547	0.976932	0.157365	0.328292	-0.114366	-0.371749	-0.461873	-0.824295	0.535266	0.379084	-0.578993	-0.484306	0	0
22509	2.566133	9.463839	0.938470	0.198897	0.326993	-0.119551	-0.367446	-0.461925	-0.826390	0.535853	0.382377	-0.577731	-0.482573	0	0
22510	2.531437	9.487475	0.845750	0.202446	0.314572	-0.119610	-0.363136	-0.464629	-0.824076	0.536318	0.385606	-0.576591	-0.480846	0	0
22511	2.555283	9.517046	0.908849	0.215268	0.323748	-0.126592	-0.358829	-0.466490	-0.821463	0.536775	0.388999	-0.575378	-0.479054	0	0
22512	2.556410	9.463661	0.928544	0.240238	0.304269	-0.121333	-0.354253	-0.468551	-0.816544	0.537009	0.392380	-0.574451	-0.477144	0	0
22513	2.505907	9.438464	0.893482	0.224115	0.304194	-0.124023	-0.350889	-0.469639	-0.815801	0.537315	0.395697	-0.573375	-0.475350	0	0
22514	2.468753	9.466913	0.819909	0.234334	0.311650	-0.134543	-0.347790	-0.472371	-0.811023	0.537533	0.399143	-0.572311	-0.473501	0	0
22515	2.466406	9.466873	0.843910	0.267418	0.322355	-0.124646	-0.344293	-0.473100	-0.807546	0.537751	0.402768	-0.571320	-0.471376	0	0
22516	2.507563	9.470049	0.849964	0.266825	0.333262	-0.134312	-0.339848	-0.476257	-0.804160	0.537946	0.406476	-0.570272	-0.469235	0	0
22517	2.537436	9.439037	0.904075	0.289228	0.359925	-0.126121	-0.335808	-0.478999	-0.799937	0.538263	0.410385	-0.569152	-0.466822	0	0
22518	2.581306	9.415549	0.833380	0.310556	0.372244	-0.113606	-0.331232	-0.481171	-0.796384	0.538574	0.414376	-0.568158	-0.464141	0	0
22519	2.696415	9.461326	0.735460	0.301859	0.375996	-0.124243	-0.327994	-0.485018	-0.792596	0.538917	0.418394	-0.566991	-0.461558	0	0
22520	2.685495	9.509671	0.652913	0.310341	0.364959	-0.106603	-0.323418	-0.487199	-0.788635	0.539194	0.422291	-0.566037	-0.458849	0	0
22521	2.585591	9.401032	0.564004	0.338449	0.334433	-0.085463	-0.318973	-0.490341	-0.785928	0.539303	0.426073	-0.565398	-0.456003	0	0
22522	2.490706	9.287632	0.499358	0.322535	0.342510	-0.094275	-0.315606	-0.492671	-0.780459	0.539436	0.429845	-0.564647	-0.453229	0	0
22523	2.577244	9.318331	0.468080	0.285948	0.326615	-0.075062	-0.313318	-0.493950	-0.776441	0.539751	0.433228	-0.563833	-0.450638	0	0
22524	2.744464	9.423315	0.361684	0.280357	0.315779	-0.069883	-0.310485	-0.497501	-0.772776	0.540003	0.436496	-0.563118	-0.448069	0	0
22525	2.851315	9.400970	0.288098	0.258698	0.290755	-0.071900	-0.305102	-0.499997	-0.768289	0.540234	0.439535	-0.562371	-0.445752	0	0
22526	2.825490	9.356802	0.273195	0.215429	0.273499	-0.072138	-0.305234	-0.500910	-0.765457	0.540507	0.442264	-0.561567	-0.443731	0	0
22527	2.770284	9.319378	0.206787	0.136054	0.215109	-0.075397	-0.301466	-0.502468	-0.763100	0.540830	0.444309	-0.560658	-0.442443	0	0
22528	2.533637	9.368472	0.023421	0.059847	0.143047	-0.064550	-0.301600	-0.502755	-0.762835	0.541087	0.445572	-0.559894	-0.441824	0	0
22529	2.243216	9.433579	-0.202639	0.002469	0.155118	-0.069891	-0.298772	-0.503946	-0.763179	0.541690	0.446594	-0.558740	-0.441516	0	0
22530	2.076751	9.508237	-0.256456	-0.020908	0.190338	-0.064399	-0.297700	-0.502832	-0.763428	0.542569	0.447626	-0.557360	-0.441134	0	0
22531	2.016935	9.604266	-0.172354	-0.021532	0.189764	-0.041412	-0.295548	-0.502664	-0.766716	0.543593	0.448509	-0.556037	-0.440647	0	0
22532	1.999728	9.732615	-0.205145	-0.014670	0.168267	-0.032688	-0.294607	-0.502346	-0.769168	0.544457	0.449297	-0.554943	-0.440155	0	0
22533	1.996214	9.895194	-0.290735	-0.002932	0.165799	-0.000844	-0.292721	-0.503509	-0.769773	0.545438	0.449950	-0.554011	-0.439448	0	0
22534	1.975081	9.972488	-0.354556	0.006446	0.155602	-0.016790	-0.292316	-0.504110	-0.768708	0.546204	0.450706	-0.553148	-0.438808	0	0
22535	1.867300	10.009360	-0.483321	0.039850	0.135599	-0.023861	-0.291647	-0.502980	-0.769224	0.546718	0.451588	-0.552463	-0.438124	0	0
22536	1.789981	9.993389	-0.509646	0.084462	0.170965	-0.036737	-0.290167	-0.503782	-0.766679	0.547125	0.452944	-0.551767	-0.437092	0	0
22537	1.816994	9.838499	-0.608755	0.126584	0.165828	-0.030447	-0.290031	-0.504222	-0.766150	0.547377	0.454470	-0.551263	-0.435826	0	0
22538	1.835858	9.600919	-0.741192	0.134457	0.178939	-0.018836	-0.287875	-0.506175	-0.763515	0.547674	0.456030	-0.550819	-0.434382	0	0
22539	1.965930	9.394500	-0.764531	0.108192	0.186528	-0.010933	-0.286929	-0.507557	-0.766022	0.548201	0.457437	-0.550208	-0.433011	0	0
22540	1.967162	9.316827	-0.865013	0.097498	0.164443	0.015420	-0.286394	-0.506757	-0.764368	0.548728	0.458536	-0.549839	-0.431648	0	0
22541	1.885158	9.305634	-0.809670	0.107944	0.096920	0.016806	-0.285722	-0.506958	-0.762476	0.548876	0.459401	-0.549843	-0.430533	0	0
22542	1.726465	9.487257	-0.796652	0.100396	0.062892	0.023664	-0.285453	-0.507329	-0.758950	0.548864	0.460032	-0.550078	-0.429572	0	0
22543	1.561673	9.751321	-0.659264	0.087885	0.034555	0.014625	-0.285582	-0.509192	-0.757919	0.548746	0.460534	-0.550328	-0.428865	0	0
22544	1.373542	9.917821	-0.854062	0.073084	0.011017	0.025960	-0.286255	-0.509000	-0.759403	0.548583	0.460778	-0.550741	-0.428282	0	0
22545	1.242011	9.934844	-0.954519	0.079284	0.056053	0.004196	-0.286787	-0.510974	-0.759324	0.548570	0.461389	-0.550784	-0.427583	0	0
22546	1.189609	9.890197	-0.946161	0.103343	0.097581	-0.013131	-0.286786	-0.511474	-0.756072	0.548574	0.462380	-0.550673	-0.426650	0	0
22547	1.158175	9.753671	-1.018314	0.127365	0.149688	-0.026853	-0.285574	-0.512401	-0.753937	0.548711	0.463833	-0.550260	-0.425427	0	0
22548	1.218231	9.647938	-1.087893	0.131268	0.211025	-0.060935	-0.283288	-0.512775	-0.752342	0.549002	0.465720	-0.549420	-0.424075	0	0
22549	1.364514	9.604466	-1.087890	0.097928	0.279768	-0.047369	-0.281136	-0.513104	-0.752514	0.549889	0.467679	-0.548065	-0.422520	0	0
22550	1.485798	9.594526	-1.117795	0.063549	0.281090	-0.040421	-0.278306	-0.515176	-0.751524	0.550957	0.469369	-0.546643	-0.421094	0	0
22551	1.519217	9.614550	-1.153030	0.075851	0.303937	-0.025214	-0.276426	-0.514996	-0.748953	0.552156	0.471187	-0.545155	-0.419419	0	0
22552	1.528855	9.507917	-1.077304	0.091344	0.309613	0.002278	-0.274002	-0.516216	-0.747658	0.553418	0.472907	-0.543884	-0.417466	0	0
22553	1.535910	9.294426	-0.959926	0.101930	0.329865	0.013938	-0.272530	-0.514157	-0.746247	0.554781	0.474760	-0.542535	-0.415303	0	0
22554	1.637068	9.092346	-0.902337	0.035366	0.371831	0.020171	-0.269698	-0.516900	-0.746914	0.556707	0.476319	-0.540760	-0.413251	0	0
22555	1.767743	9.104429	-0.888789	-0.042252	0.385151	0.030592	-0.267680	-0.517217	-0.747492	0.559106	0.477501	-0.538572	-0.411503	0	0
22556	1.895502	9.281551	-0.756211	-0.033770	0.400714	0.051898	-0.265532	-0.515790	-0.750059	0.561630	0.478609	-0.536486	-0.409498	0	0
22557	1.875126	9.349168	-0.641796	-0.015567	0.438250	0.050426	-0.264993	-0.516520	-0.749680	0.564246	0.480038	-0.534187	-0.407228	0	0
22558	1.882610	9.346882	-0.588589	-0.027616	0.466993	0.034656	-0.261501	-0.515020	-0.750626	0.567002	0.481523	-0.531652	-0.404956	0	0
22559	1.899332	9.369040	-0.525653	-0.028631	0.496047	0.010078	-0.259888	-0.515063	-0.750374	0.569798	0.483310	-0.528756	-0.402689	0	0
22560	1.851234	9.358463	-0.474089	-0.004616	0.555247	-0.002719	-0.256257	-0.515150	-0.750283	0.572730	0.485455	-0.525607	-0.400064	0	0
22561	1.797607	9.265248	-0.393183	0.017389	0.619545	-0.006645	-0.252357	-0.515661	-0.750481	0.575848	0.488063	-0.522076	-0.397027	0	0
22562	1.855035	9.178894	-0.405213	0.019413	0.710066	0.001004	-0.247785	-0.515787	-0.749585	0.579444	0.490905	-0.518112	-0.393469	0	0
22563	2.099123	8.899324	-0.089887	0.024299	0.787572	0.033293	-0.242676	-0.515911	-0.749377	0.583500	0.493962	-0.513783	-0.389303	0	0
22564	2.538872	9.429230	-0.236864	-0.096112	0.861256	0.105766	-0.238505	-0.517171	-0.748104	0.588782	0.496119	-0.508945	-0.384938	0	0
22565	3.251393	10.248197	0.327686	-0.170214	0.979251	0.201565	-0.235145	-0.516194	-0.750836	0.595343	0.497834	-0.503495	-0.379764	0	0
22566	3.692621	10.338809	0.942366	-0.055592	0.969271	0.286617	-0.231788	-0.514996	-0.750836	0.601539	0.499629	-0.498989	-0.373540	0	0
22567	3.780963	9.816054	1.054942	0.067161	0.814918	0.314304	-0.231519	-0.515336	-0.748671	0.606423	0.501473	-0.495894	-0.367240	0	0
22568	3.669364	9.440162	0.946025	-0.026432	0.638025	0.351821	-0.232319	-0.517300	-0.748725	0.610965	0.501794	-0.493772	-0.362097	0	0
22569	3.260460	9.794394	0.331388	-0.177449	0.498796	0.355851	-0.236764	-0.514599	-0.750765	0.615606	0.500721	-0.491870	-0.358290	0	0
22570	2.060977	9.653666	0.271567	-0.032348	0.320322	0.284709	-0.237033	-0.514284	-0.751841	0.618324	0.500155	-0.491302	-0.355166	0	0
22571	0.813091	9.116336	0.030298	0.161212	0.326946	0.151280	-0.239183	-0.515144	-0.749256	0.619661	0.501547	-0.490612	-0.351810	0	0
22572	0.202213	8.775104	0.134491	0.080191	0.518070	0.051610	-0.237703	-0.515483	-0.748331	0.621954	0.503518	-0.488015	-0.348546	0	0
22573	0.506881	9.377886	0.649639	-0.220801	0.750656	0.037020	-0.233131	-0.515705	-0.749482	0.626830	0.504565	-0.482741	-0.345629	0	0
22574	1.176821	10.385434	1.201830	-0.361879	0.792388	0.065818	-0.228565	-0.513314	-0.753271	0.632679	0.504631	-0.476897	-0.342980	0	0
22575	1.626088	10.714042	1.261284	-0.155358	0.813231	0.085935	-0.226147	-0.512161	-0.756531	0.637598	0.506020	-0.471619	-0.339099	0	0
22576	1.909123	10.100107	1.053131	0.093458	0.852762	0.010905	-0.219694	-0.512186	-0.755790	0.641157	0.509372	-0.466595	-0.334286	0	0
22577	2.133205	9.640468	0.803487	0.050429	0.841795	-0.063587	-0.212974	-0.511868	-0.751772	0.644574	0.512803	-0.461006	-0.330200	0	0
22578	2.475491	9.624839	0.881514	-0.059965	0.730574	-0.061185	-0.208137	-0.510682	-0.752744	0.648029	0.515037	-0.455828	-0.327135	0	0
22579	2.740227	9.734042	0.982699	-0.040235	0.572304	-0.053360	-0.203833	-0.511222	-0.752130	0.650643	0.516896	-0.451686	-0.324750	0	0
22580	2.684271	9.618925	0.955370	0.007056	0.402337	-0.067543	-0.199796	-0.512123	-0.753977	0.652200	0.518491	-0.448791	-0.323092	0	0
22581	2.474715	9.423333	0.897454	0.007323	0.347663	-0.086402	-0.195496	-0.511504	-0.754416	0.653425	0.520057	-0.446079	-0.321855	0	0
22582	2.383907	9.368283	0.957672	-0.035704	0.285483	-0.103711	-0.193075	-0.511541	-0.755263	0.654548	0.521146	-0.443610	-0.321221	0	0
22583	2.371172	9.416616	1.067652	-0.060940	0.232133	-0.112090	-0.189585	-0.509610	-0.756467	0.655521	0.521996	-0.441292	-0.321050	0	0
22584	2.461251	9.427983	1.267729	-0.028444	0.184718	-0.124694	-0.186090	-0.509743	-0.754197	0.656086	0.522899	-0.439388	-0.321040	0	0
22585	2.380420	9.363408	1.357213	-0.014998	0.126350	-0.132964	-0.182864	-0.509232	-0.755035	0.656285	0.523792	-0.437798	-0.321350	0	0
22586	2.330004	9.454739	1.318867	-0.007290	0.065851	-0.128898	-0.180719	-0.507280	-0.755814	0.656199	0.524466	-0.436717	-0.321895	0	0
22587	2.281667	9.434431	1.233281	0.017231	0.070728	-0.102254	-0.177216	-0.509635	-0.755523	0.656085	0.525252	-0.435755	-0.322152	0	0
22588	2.323324	9.299246	1.290948	-0.005052	0.092820	-0.140203	-0.175068	-0.508221	-0.757545	0.656067	0.526076	-0.434441	-0.322615	0	0
22589	2.319147	9.153519	1.349694	-0.036865	0.047995	-0.136163	-0.173193	-0.506338	-0.755054	0.656032	0.526572	-0.433275	-0.323446	0	0
22590	2.164562	9.267252	1.466864	-0.090714	0.039770	-0.109836	-0.170232	-0.507045	-0.758108	0.656331	0.526531	-0.432189	-0.324357	0	0
22591	2.109531	9.482319	1.516513	-0.101347	0.006206	-0.122459	-0.168757	-0.505678	-0.757400	0.656500	0.526402	-0.431158	-0.325594	0	0
22592	1.998190	9.606543	1.579563	-0.030215	-0.015238	-0.094065	-0.166609	-0.504566	-0.758615	0.656293	0.526511	-0.430710	-0.326427	0	0
22593	1.954238	9.622738	1.578092	0.034699	-0.009276	-0.097351	-0.165802	-0.504264	-0.760249	0.655762	0.527111	-0.430354	-0.326995	0	0
22594	1.973524	9.627943	1.578645	0.080806	0.005525	-0.068825	-0.166334	-0.506212	-0.761259	0.655141	0.527905	-0.430265	-0.327076	0	0
22595	2.026508	9.643470	1.570524	0.099068	0.012123	-0.077579	-0.163379	-0.505484	-0.758955	0.654430	0.528907	-0.430082	-0.327122	0	0
22596	2.035471	9.675188	1.539265	0.134940	0.015848	-0.072140	-0.161765	-0.505464	-0.761425	0.653555	0.530105	-0.430081	-0.326933	0	0
22597	2.042385	9.578213	1.581133	0.171228	0.038552	-0.078953	-0.160146	-0.507720	-0.757431	0.652573	0.531662	-0.429951	-0.326536	0	0
22598	2.103274	9.443371	1.591241	0.171358	0.076739	-0.076948	-0.159609	-0.507782	-0.755260	0.651748	0.533315	-0.429643	-0.325894	0	0
22599	2.206224	9.374830	1.525106	0.152877	0.083219	-0.057533	-0.158128	-0.508908	-0.750955	0.651127	0.534795	-0.429275	-0.325194	0	0
22600	2.280210	9.300910	1.462937	0.120252	0.051746	-0.054312	-0.156916	-0.509662	-0.750177	0.650538	0.535934	-0.429080	-0.324754	0	0
22601	2.328043	9.323620	1.404051	0.119936	0.023123	-0.047433	-0.155030	-0.511527	-0.744948	0.649874	0.536949	-0.429051	-0.324445	0	0
22602	2.354021	9.474602	1.374822	0.145272	-0.012826	-0.059088	-0.155029	-0.511848	-0.743324	0.648857	0.538061	-0.429328	-0.324273	0	0
22603	2.260239	9.555437	1.352076	0.186484	-0.053380	-0.059201	-0.153816	-0.513355	-0.740663	0.647473	0.539298	-0.429950	-0.324160	0	0
22604	2.083487	9.430852	1.386108	0.228265	-0.079253	-0.077758	-0.153811	-0.514736	-0.742206	0.645657	0.540808	-0.430823	-0.324108	0	0
22605	2.195404	9.377025	1.182922	0.187333	-0.063243	-0.091946	-0.152332	-0.515079	-0.741144	0.644121	0.542147	-0.431332	-0.324250	0	0
22606	2.329336	9.447416	1.061321	0.135223	-0.107859	-0.103034	-0.151386	-0.516699	-0.739437	0.642598	0.543069	-0.431945	-0.324911	0	0
22607	2.171970	9.529507	0.865697	0.132557	-0.160995	-0.113071	-0.149371	-0.516172	-0.739716	0.640868	0.543817	-0.432790	-0.325949	0	0
22608	1.913440	9.578201	0.657590	0.107881	-0.170443	-0.099888	-0.148158	-0.517377	-0.737863	0.639229	0.544342	-0.433728	-0.327044	0	0
22609	1.706023	9.618114	0.463155	0.107410	-0.153211	-0.078512	-0.148423	-0.518849	-0.735183	0.637776	0.544800	-0.434625	-0.327925	0	0
22610	1.745424	9.679500	0.280947	0.109012	-0.073715	-0.056788	-0.148423	-0.518982	-0.735596	0.636687	0.545458	-0.435182	-0.328211	0	0
22611	1.893984	9.738013	0.111739	0.145065	-0.030867	-0.051127	-0.146941	-0.520054	-0.733605	0.635645	0.546438	-0.435570	-0.328086	0	0
22612	2.122937	9.669331	0.037435	0.153941	-0.048603	-0.049490	-0.147210	-0.520350	-0.732795	0.634440	0.547429	-0.436153	-0.327992	0	0
22613	2.268235	9.662249	-0.044715	0.103292	-0.100603	-0.049127	-0.145866	-0.520126	-0.731577	0.633327	0.547902	-0.436858	-0.328413	0	0
22614	2.145960	9.713435	-0.068112	0.064795	-0.220211	-0.043800	-0.144780	-0.523518	-0.733062	0.631876	0.547737	-0.438263	-0.329610	0	0
22615	1.884593	9.689267	-0.100023	0.063160	-0.248429	-0.054535	-0.145589	-0.522662	-0.732480	0.630311	0.547490	-0.439741	-0.331045	0	0
22616	1.795064	9.568694	-0.048900	0.071385	-0.200448	-0.050642	-0.146529	-0.522732	-0.734650	0.628880	0.547455	-0.441002	-0.332146	0	0
22617	1.927553	9.500706	0.032712	0.059721	-0.191646	-0.050651	-0.146255	-0.524551	-0.735938	0.627589	0.547353	-0.442128	-0.333257	0	0
22618	2.085599	9.566672	-0.155519	0.057782	-0.244907	-0.054567	-0.145717	-0.524390	-0.737301	0.626017	0.547096	-0.443597	-0.334681	0	0
22619	2.195379	9.622051	-0.345152	0.081194	-0.285426	-0.061847	-0.144914	-0.523314	-0.735641	0.624147	0.546857	-0.445318	-0.336273	0	0
22620	2.281672	9.667314	-0.362103	0.088190	-0.329811	-0.062130	-0.145182	-0.523436	-0.736187	0.621995	0.546529	-0.447369	-0.338067	0	0
22621	2.214244	9.656386	-0.294279	0.046635	-0.406439	-0.069809	-0.146256	-0.524318	-0.733751	0.619732	0.545687	-0.449677	-0.340512	0	0
22622	2.003513	9.749653	-0.433850	-0.004473	-0.457127	-0.051683	-0.148677	-0.523640	-0.736153	0.617529	0.544285	-0.452247	-0.343342	0	0
22623	1.773151	9.852272	-0.590946	0.001103	-0.467570	-0.059639	-0.148678	-0.523020	-0.738448	0.615245	0.542888	-0.454817	-0.346247	0	0
22624	1.643575	9.784372	-0.608854	0.053197	-0.444227	-0.051337	-0.151366	-0.522855	-0.742906	0.612763	0.541860	-0.457491	-0.348729	0	0
22625	1.634871	9.606993	-0.648707	0.068368	-0.406220	-0.073138	-0.152166	-0.525417	-0.741617	0.610316	0.541136	-0.459826	-0.351065	0	0
22626	1.674324	9.466916	-0.552555	0.027918	-0.354281	-0.065865	-0.152570	-0.524958	-0.742687	0.608311	0.540317	-0.461766	-0.353253	0	0
22627	1.689018	9.690517	-0.626010	-0.056415	-0.328126	-0.037683	-0.154458	-0.523051	-0.743557	0.607002	0.538934	-0.463364	-0.355518	0	0
22628	1.645720	9.908213	-0.681941	-0.040506	-0.317633	-0.025187	-0.154323	-0.522696	-0.746816	0.605665	0.537625	-0.465050	-0.357570	0	0
22629	1.505728	9.823094	-1.037060	0.053231	-0.313225	-0.028358	-0.155124	-0.524333	-0.748766	0.603849	0.536913	-0.466989	-0.359184	0	0
22630	1.380087	9.539194	-1.173582	0.102498	-0.237869	-0.039172	-0.155121	-0.525790	-0.747043	0.602053	0.536810	-0.468623	-0.360221	0	0
22631	1.377947	9.437217	-0.961037	0.066698	-0.197250	-0.039909	-0.156601	-0.525190	-0.747006	0.600647	0.536652	-0.469839	-0.361218	0	0
22632	1.402311	9.452240	-0.825594	0.034376	-0.199206	-0.043568	-0.157678	-0.524907	-0.745895	0.599374	0.536290	-0.470972	-0.362395	0	0
22633	1.369152	9.417654	-0.799870	0.017215	-0.191496	-0.073623	-0.156470	-0.524374	-0.745619	0.598126	0.536017	-0.471787	-0.363796	0	0
22634	1.331537	9.348990	-0.865504	-0.009079	-0.173373	-0.096563	-0.154450	-0.525208	-0.748394	0.597011	0.535737	-0.472316	-0.365351	0	0
22635	1.288493	9.304502	-0.962781	-0.035782	-0.152093	-0.103570	-0.153912	-0.525214	-0.748672	0.596112	0.535436	-0.472537	-0.366971	0	0
22636	1.306966	9.367967	-0.851957	-0.080709	-0.124060	-0.101772	-0.152838	-0.524511	-0.749479	0.595589	0.534927	-0.472481	-0.368631	0	0
22637	1.385488	9.578179	-0.752434	-0.140421	-0.096495	-0.085898	-0.150691	-0.522953	-0.751633	0.595566	0.534127	-0.472074	-0.370344	0	0
22638	1.491864	9.856876	-0.609242	-0.138949	-0.110910	-0.077183	-0.150695	-0.521008	-0.756065	0.595502	0.533198	-0.471855	-0.372061	0	0
22639	1.534223	9.707151	-0.421451	-0.064141	-0.100375	-0.045946	-0.151102	-0.519863	-0.756159	0.595197	0.532650	-0.471965	-0.373195	0	0
22640	1.471986	9.395264	-0.611184	-0.062185	-0.103797	-0.051235	-0.149622	-0.520155	-0.757275	0.594851	0.532079	-0.472125	-0.374356	0	0
22641	1.496541	9.351994	-0.783429	-0.141188	-0.071491	-0.018565	-0.149356	-0.518997	-0.758603	0.595188	0.531053	-0.471918	-0.375536	0	0
22642	1.700640	9.588764	-0.658587	-0.187552	-0.034201	0.004457	-0.150165	-0.518094	-0.760062	0.596041	0.529729	-0.471490	-0.376589	0	0
22643	1.944354	9.797131	-0.448060	-0.178778	-0.045790	0.009647	-0.149893	-0.518440	-0.763754	0.596802	0.528438	-0.471139	-0.377636	0	0
22644	2.027316	9.788939	-0.322681	-0.114313	-0.105735	0.011213	-0.149630	-0.515926	-0.768579	0.596950	0.527244	-0.471450	-0.378682	0	0
22645	2.009125	9.706054	-0.467051	-0.034192	-0.154635	0.002322	-0.150711	-0.514517	-0.767159	0.596407	0.526431	-0.472258	-0.379659	0	0
22646	1.907349	9.473589	-0.396202	0.017020	-0.133053	0.009723	-0.151381	-0.515370	-0.766361	0.595725	0.525921	-0.473220	-0.380239	0	0
22647	1.807160	9.153752	-0.375198	-0.018700	-0.127811	0.000839	-0.152047	-0.517331	-0.766689	0.595221	0.525305	-0.473921	-0.381005	0	0
22648	1.683365	9.034975	-0.419025	-0.080994	-0.113436	0.044973	-0.154203	-0.515884	-0.765800	0.595277	0.524113	-0.474581	-0.381738	0	0
22649	1.789328	9.095179	-0.252531	-0.099554	-0.056538	0.075307	-0.155411	-0.516244	-0.767432	0.595818	0.522931	-0.474941	-0.382066	0	0
22650	2.240844	9.802542	-0.157349	-0.190326	-0.019860	0.108722	-0.156486	-0.516329	-0.768784	0.597128	0.521138	-0.474958	-0.382450	0	0
22651	2.941734	10.932014	0.221547	-0.232123	0.046974	0.198985	-0.158640	-0.515094	-0.771034	0.599330	0.518957	-0.474842	-0.382115	0	0
22652	3.376314	11.119617	0.878623	-0.052950	-0.044235	0.211221	-0.161332	-0.513855	-0.772869	0.600183	0.517384	-0.476075	-0.381373	0	0
22653	3.147462	10.260895	0.497726	0.204090	-0.239037	0.193194	-0.165092	-0.515695	-0.769208	0.598752	0.516726	-0.479315	-0.380457	0	0
22654	2.554875	9.152797	0.013664	0.186956	-0.300516	0.154035	-0.171004	-0.517652	-0.764435	0.596906	0.515873	-0.482698	-0.380239	0	0
22655	2.072773	8.532281	-0.008486	0.015641	-0.311190	0.165939	-0.176915	-0.519536	-0.762793	0.595987	0.513921	-0.485504	-0.380749	0	0
22656	1.735978	8.866021	-0.175406	-0.165635	-0.296221	0.216807	-0.180143	-0.519195	-0.762063	0.596205	0.510669	-0.487821	-0.381822	0	0
22657	1.725440	9.565023	0.136759	-0.104527	-0.260307	0.224267	-0.185924	-0.519031	-0.763352	0.596357	0.507898	-0.490151	-0.382296	0	0
22658	1.965434	9.860732	0.488544	0.054724	-0.235085	0.194795	-0.189686	-0.519801	-0.763061	0.595648	0.506282	-0.492826	-0.382105	0	0
22659	2.099019	9.746645	0.625905	0.108686	-0.270997	0.155807	-0.195870	-0.520272	-0.760961	0.594392	0.505064	-0.495676	-0.381985	0	0
22660	1.982024	9.810088	0.816827	0.036582	-0.334546	0.148121	-0.200308	-0.520199	-0.759681	0.593094	0.503183	-0.498622	-0.382653	0	0
22661	1.790240	10.236331	1.106230	-0.103575	-0.343436	0.136149	-0.202725	-0.520805	-0.761715	0.592459	0.500511	-0.500976	-0.384063	0	0
22662	1.608360	10.359265	1.080462	-0.130596	-0.316305	0.107983	-0.206217	-0.522134	-0.761990	0.591938	0.497917	-0.502934	-0.385674	0	0
22663	1.320958	9.863612	0.569850	-0.050455	-0.261744	0.084809	-0.210255	-0.520456	-0.763114	0.591233	0.496126	-0.504734	-0.386713	0	0
22664	1.030885	9.290247	0.257141	-0.083210	-0.195264	0.044559	-0.212546	-0.518553	-0.763434	0.590828	0.494587	-0.505839	-0.387857	0	0
22665	0.921745	9.421791	0.296130	-0.232528	-0.084070	0.027138	-0.213085	-0.517918	-0.765859	0.591680	0.492707	-0.505580	-0.389286	0	0
22666	1.142768	10.076457	0.745730	-0.242935	-0.029638	0.053005	-0.214432	-0.516799	-0.770029	0.592933	0.490824	-0.505115	-0.390359	0	0
22667	1.383364	10.180367	0.843807	-0.063775	-0.087292	0.073473	-0.214844	-0.513668	-0.770195	0.593108	0.489703	-0.505748	-0.390682	0	0
22668	1.630242	9.694452	0.739499	0.016076	-0.103740	0.047064	-0.217930	-0.516171	-0.769150	0.592692	0.489098	-0.506699	-0.390839	0	0
22669	1.732085	9.434106	0.645890	-0.091483	-0.148520	0.023445	-0.218871	-0.515822	-0.771035	0.592493	0.487827	-0.507335	-0.391903	0	0
22670	1.678955	9.433147	0.699634	-0.169927	-0.201600	-0.014262	-0.219545	-0.515196	-0.772913	0.592249	0.486050	-0.507829	-0.393835	0	0
22671	1.574624	9.576923	0.803676	-0.156264	-0.203149	-0.054882	-0.219420	-0.511967	-0.771721	0.591771	0.484577	-0.508143	-0.395959	0	0
22672	1.568451	9.644787	0.812604	-0.127546	-0.209174	-0.053064	-0.218612	-0.512222	-0.773781	0.591125	0.483214	-0.508650	-0.397932	0	0
22673	1.605943	9.460963	0.779032	-0.086141	-0.199093	-0.051102	-0.219690	-0.511298	-0.775918	0.590334	0.482151	-0.509225	-0.399658	0	0
22674	1.655809	9.257938	0.705060	-0.127221	-0.210667	-0.064566	-0.221308	-0.509159	-0.781005	0.589624	0.480836	-0.509682	-0.401702	0	0
22675	1.627401	9.339958	0.669868	-0.152222	-0.203614	-0.070785	-0.220906	-0.508416	-0.782893	0.589040	0.479461	-0.509914	-0.403902	0	0
22676	1.650562	9.408362	0.761540	-0.106272	-0.177545	-0.102311	-0.219563	-0.507720	-0.783703	0.588242	0.478593	-0.510069	-0.405893	0	0
22677	1.752087	9.432060	0.827066	-0.077816	-0.187396	-0.125295	-0.220642	-0.506537	-0.784742	0.587156	0.477996	-0.510236	-0.407955	0	0
22678	1.821873	9.566839	0.753565	-0.069449	-0.158743	-0.130409	-0.219569	-0.505687	-0.785816	0.586157	0.477558	-0.510292	-0.409830	0	0
22679	1.840544	9.610881	0.804359	-0.045518	-0.122630	-0.144256	-0.216609	-0.505975	-0.788584	0.585164	0.477507	-0.510114	-0.411527	0	0
22680	1.856231	9.545614	0.754779	-0.046649	-0.122028	-0.169009	-0.214864	-0.504530	-0.791554	0.584081	0.477548	-0.509857	-0.413331	0	0
22681	1.851435	9.547958	0.785909	-0.042672	-0.100396	-0.179467	-0.213654	-0.504888	-0.789537	0.583039	0.477780	-0.509388	-0.415111	0	0
22682	1.973262	9.528329	0.866829	-0.044550	-0.100467	-0.176849	-0.211237	-0.503811	-0.789530	0.582018	0.477958	-0.508972	-0.416843	0	0
22683	2.085167	9.510941	0.889653	-0.040882	-0.089738	-0.177677	-0.208285	-0.501704	-0.791676	0.581028	0.478226	-0.508454	-0.418546	0	0
22684	2.214507	9.464734	0.879527	-0.018454	-0.084296	-0.174062	-0.207471	-0.503803	-0.793660	0.579973	0.478605	-0.508063	-0.420048	0	0
22685	2.390640	9.378104	0.849477	0.015155	-0.078408	-0.184562	-0.203980	-0.502190	-0.793376	0.578747	0.479268	-0.507683	-0.421442	0	0
22686	2.563055	9.356954	0.823632	0.036144	-0.098260	-0.165210	-0.201695	-0.501953	-0.793667	0.577392	0.479857	-0.507640	-0.422679	0	0
22687	2.666161	9.519039	0.729282	0.046371	-0.109317	-0.145826	-0.199006	-0.502011	-0.793837	0.576031	0.480355	-0.507761	-0.423823	0	0
22688	2.655511	9.557682	0.670889	0.074964	-0.134058	-0.142356	-0.197928	-0.502917	-0.792517	0.574401	0.480897	-0.508195	-0.424899	0	0
22689	2.614491	9.420985	0.632144	0.117057	-0.160468	-0.138842	-0.195240	-0.503183	-0.789833	0.572476	0.481531	-0.508950	-0.425875	0	0
22690	2.649600	9.356072	0.595195	0.128057	-0.191126	-0.117789	-0.195374	-0.503372	-0.787659	0.570399	0.482005	-0.510048	-0.426810	0	0
22691	2.895627	9.421232	0.633548	0.183094	-0.178944	-0.087538	-0.194159	-0.505102	-0.787593	0.568288	0.482652	-0.511444	-0.427225	0	0
22692	3.215734	9.606653	0.331432	0.232810	-0.173833	-0.060898	-0.193883	-0.507723	-0.784820	0.566029	0.483499	-0.513158	-0.427211	0	0
22693	3.212151	9.528894	0.240432	0.249769	-0.187059	-0.023792	-0.194148	-0.509834	-0.779029	0.563835	0.484134	-0.515200	-0.426935	0	0
22694	2.634072	9.319317	0.050947	0.187815	-0.291054	-0.012134	-0.195490	-0.511383	-0.771982	0.561387	0.483968	-0.517608	-0.427435	0	0
22695	1.859999	9.555281	-0.292350	0.052168	-0.287573	0.014154	-0.196299	-0.510807	-0.771545	0.559788	0.482851	-0.519552	-0.428436	0	0
22696	1.727562	9.802957	0.009850	-0.052687	-0.126894	0.024590	-0.198718	-0.511022	-0.772068	0.559504	0.481840	-0.520183	-0.429179	0	0
22697	2.125993	10.067563	0.450986	-0.017095	-0.158695	0.065940	-0.200329	-0.511678	-0.772752	0.559128	0.480612	-0.521357	-0.429622	0	0
22698	2.252562	10.026154	0.361299	0.124058	-0.231949	0.092413	-0.201943	-0.511675	-0.771235	0.557734	0.479783	-0.523656	-0.429565	0	0
22699	2.149118	9.689224	0.011609	0.146103	-0.248181	0.108337	-0.204087	-0.514229	-0.768977	0.556286	0.478848	-0.526231	-0.429338	0	0
22700	1.893798	9.436937	-0.314493	0.059755	-0.311732	0.130720	-0.207315	-0.514230	-0.765670	0.554934	0.477109	-0.528871	-0.429780	0	0
22701	1.510752	9.536783	-0.488290	-0.071794	-0.336043	0.132888	-0.211751	-0.514562	-0.765221	0.554154	0.474450	-0.531103	-0.430976	0	0
22702	1.341810	9.866304	-0.483924	-0.185776	-0.355244	0.150997	-0.215114	-0.514036	-0.766254	0.553811	0.471041	-0.533008	-0.432800	0	0
22703	1.375063	10.170382	-0.311873	-0.162277	-0.357572	0.145727	-0.220094	-0.511895	-0.768033	0.553374	0.467712	-0.535008	-0.434499	0	0
22704	1.403556	10.428218	-0.404421	-0.080623	-0.355383	0.121228	-0.224131	-0.510273	-0.772837	0.552389	0.465026	-0.537213	-0.435912	0	0
22705	1.415714	10.576544	-0.222213	0.013409	-0.304586	0.112994	-0.228968	-0.510968	-0.774709	0.551249	0.463071	-0.539510	-0.436598	0	0
22706	1.287787	10.178513	-0.268874	0.127972	-0.301645	0.104577	-0.231520	-0.512615	-0.768332	0.549499	0.461849	-0.542239	-0.436720	0	0
22707	1.044253	9.586576	-0.543906	0.188816	-0.297116	0.120795	-0.234070	-0.514331	-0.765089	0.547598	0.460851	-0.545275	-0.436380	0	0
22708	0.988228	9.124314	-0.484363	0.102863	-0.237205	0.149229	-0.238778	-0.514160	-0.761623	0.546495	0.459519	-0.547734	-0.436088	0	0
22709	0.957475	9.084912	-0.494638	-0.053805	-0.202407	0.090620	-0.240929	-0.514249	-0.761737	0.546075	0.457778	-0.549037	-0.436807	0	0
22710	1.029171	9.469760	-0.685518	-0.115091	-0.188049	0.028607	-0.243349	-0.513854	-0.764148	0.545708	0.456125	-0.549717	-0.438138	0	0
22711	1.187060	9.812491	-0.709738	0.005701	-0.156825	-0.041589	-0.243755	-0.512986	-0.764523	0.544673	0.455643	-0.550415	-0.439049	0	0
22712	1.252709	9.799115	-0.726881	0.080964	-0.144210	-0.094331	-0.243756	-0.513055	-0.761529	0.543110	0.455923	-0.551152	-0.439770	0	0
22713	1.169717	9.693212	-0.815291	0.102483	-0.100800	-0.116947	-0.243216	-0.513794	-0.760742	0.541598	0.456638	-0.551616	-0.440310	0	0
22714	1.239282	9.614367	-0.774045	0.084220	-0.022455	-0.127125	-0.240790	-0.516024	-0.758664	0.540543	0.457649	-0.551555	-0.440633	0	0
22715	1.366051	9.577825	-0.769879	0.062607	0.000377	-0.122652	-0.238777	-0.515302	-0.755123	0.539735	0.458632	-0.551263	-0.440967	0	0
22716	1.464117	9.521341	-0.771258	0.040812	-0.007065	-0.116599	-0.235953	-0.515515	-0.754890	0.539008	0.459416	-0.550974	-0.441401	0	0
22717	1.431974	9.418788	-0.853319	0.014070	-0.010610	-0.126417	-0.235147	-0.515287	-0.753258	0.538339	0.460114	-0.550505	-0.442075	0	0
22718	1.378549	9.296432	-0.892552	-0.002568	-0.011172	-0.109658	-0.232458	-0.515201	-0.753559	0.537817	0.460606	-0.550078	-0.442729	0	0
22719	1.291860	9.144344	-0.908508	-0.075345	0.042365	-0.070618	-0.230446	-0.514158	-0.751642	0.538091	0.460755	-0.549181	-0.443354	0	0
22720	1.352317	9.053207	-0.759121	-0.126391	0.098008	-0.036840	-0.228432	-0.512880	-0.753803	0.539060	0.460662	-0.547953	-0.443793	0	0
22721	1.514761	9.075593	-0.597830	-0.164659	0.132694	-0.013793	-0.229106	-0.512156	-0.753772	0.540487	0.460420	-0.546432	-0.444185	0	0
22722	1.757495	9.189249	-0.528649	-0.171905	0.146790	-0.010249	-0.228036	-0.510164	-0.755218	0.542041	0.460144	-0.544860	-0.444506	0	0
22723	1.926978	9.219044	-0.393679	-0.163395	0.125192	0.003743	-0.225889	-0.508470	-0.757095	0.543496	0.459774	-0.543463	-0.444823	0	0
22724	1.912872	9.213943	-0.288153	-0.192777	0.106708	0.022099	-0.226963	-0.508288	-0.763887	0.545069	0.459027	-0.542159	-0.445261	0	0
22725	1.851841	9.334202	-0.435370	-0.244088	0.126667	0.060094	-0.226433	-0.505418	-0.765979	0.547148	0.457911	-0.540651	-0.445693	0	0
22726	1.888309	9.427098	-0.579390	-0.246540	0.200402	0.097681	-0.226032	-0.504373	-0.768674	0.549801	0.456872	-0.538933	-0.445575	0	0
22727	2.063345	9.425437	-0.419939	-0.193835	0.232383	0.117458	-0.226041	-0.501182	-0.771839	0.552469	0.456182	-0.537325	-0.444925	0	0
22728	2.296902	9.419991	-0.172001	-0.130118	0.261124	0.128394	-0.226310	-0.501022	-0.772376	0.555038	0.455874	-0.535924	-0.443730	0	0
22729	2.677978	9.771642	-0.071482	-0.165128	0.276079	0.160106	-0.227653	-0.501262	-0.772912	0.557993	0.455289	-0.534393	-0.442470	0	0
22730	3.102784	10.381429	0.158425	-0.155971	0.269423	0.218317	-0.228062	-0.499399	-0.773392	0.561106	0.454378	-0.533231	-0.440868	0	0
22731	3.295057	10.278225	1.296531	-0.069203	0.178757	0.320497	-0.231557	-0.499775	-0.772001	0.563813	0.453016	-0.533395	-0.438613	0	0
22732	3.075773	10.332423	0.504615	-0.064117	0.010322	0.372545	-0.237206	-0.499067	-0.772457	0.565789	0.450647	-0.534781	-0.436817	0	0
22733	2.774671	9.892424	0.611838	-0.018353	0.082194	0.357317	-0.243124	-0.498692	-0.770469	0.567908	0.448927	-0.535869	-0.434499	0	0
22734	2.609585	9.401460	0.490111	0.051485	0.070779	0.302709	-0.247962	-0.499113	-0.771924	0.569367	0.447837	-0.537091	-0.432200	0	0
22735	2.392959	9.285830	0.233977	0.003621	0.038249	0.270583	-0.252803	-0.499206	-0.769147	0.570767	0.446501	-0.538129	-0.430440	0	0
22736	2.202799	9.593122	0.286005	-0.061588	0.003580	0.211835	-0.254282	-0.498996	-0.770621	0.571975	0.444964	-0.538827	-0.429555	0	0
22737	1.985587	10.094171	0.670355	-0.025565	-0.052705	0.199228	-0.258589	-0.497519	-0.768889	0.572700	0.443454	-0.539931	-0.428764	0	0
22738	1.687112	10.516046	0.915593	0.056099	-0.042527	0.174838	-0.262080	-0.499453	-0.767548	0.572973	0.442589	-0.541227	-0.427657	0	0
22739	1.567023	10.727514	1.061972	0.087433	0.041649	0.161343	-0.266115	-0.499115	-0.765856	0.573531	0.442344	-0.542090	-0.426066	0	0
22740	1.624593	10.281880	1.127283	0.078218	0.128007	0.117667	-0.267462	-0.498587	-0.762827	0.574382	0.442639	-0.542247	-0.424410	0	0
22741	1.601498	9.645356	0.536775	0.037131	0.140142	0.043399	-0.266386	-0.498788	-0.761348	0.575183	0.443173	-0.541795	-0.423344	0	0
22742	1.482295	9.143074	0.291362	-0.035640	0.131561	0.005153	-0.265713	-0.499284	-0.758920	0.576082	0.443443	-0.540944	-0.422928	0	0
22743	1.440600	9.195745	0.467825	-0.153430	0.162500	-0.027726	-0.264374	-0.497436	-0.760510	0.577535	0.443369	-0.539229	-0.423213	0	0
22744	1.580633	9.766392	0.833726	-0.184911	0.146452	0.000300	-0.263569	-0.496209	-0.765383	0.579152	0.442865	-0.537634	-0.423561	0	0
22745	1.620195	9.990466	0.963243	-0.063239	0.107884	0.019863	-0.262362	-0.495252	-0.765094	0.580099	0.442835	-0.536813	-0.423338	0	0
22746	1.621763	9.645755	0.816640	0.043332	0.113519	0.007874	-0.261957	-0.496152	-0.763357	0.580559	0.443473	-0.536403	-0.422556	0	0
22747	1.701343	9.297616	0.792821	0.018686	0.137709	-0.007965	-0.261018	-0.495330	-0.763069	0.581178	0.444201	-0.535623	-0.421930	0	0
22748	1.824009	9.236732	0.878893	-0.090697	0.145153	-0.022432	-0.259948	-0.493674	-0.762211	0.582273	0.444356	-0.534328	-0.421901	0	0
22749	1.934888	9.301888	1.098460	-0.101477	0.101736	-0.031617	-0.259136	-0.495194	-0.764721	0.583128	0.444363	-0.533137	-0.422219	0	0
22750	2.035291	9.361966	1.038499	-0.049505	0.063019	-0.029956	-0.258602	-0.493598	-0.766855	0.583569	0.444451	-0.532457	-0.422375	0	0
22751	2.078305	9.387019	1.003520	-0.016571	0.067334	-0.049285	-0.256583	-0.494503	-0.766499	0.583785	0.444903	-0.531743	-0.422499	0	0
22752	2.028123	9.461357	0.931608	0.010838	0.043149	-0.068794	-0.254569	-0.493413	-0.766623	0.583689	0.445468	-0.531258	-0.422646	0	0
22753	2.028800	9.415236	0.854943	0.021109	0.083354	-0.109168	-0.251482	-0.491785	-0.766607	0.583567	0.446528	-0.530339	-0.422851	0	0
22754	2.210274	9.435527	0.889247	0.055260	0.090700	-0.106403	-0.250670	-0.493836	-0.764504	0.583364	0.447751	-0.529596	-0.422769	0	0
22755	2.358791	9.396949	0.860393	0.056855	0.071055	-0.102134	-0.247705	-0.496047	-0.763793	0.583046	0.448926	-0.528930	-0.422795	0	0
22756	2.388234	9.382920	0.885476	0.048148	0.052666	-0.116431	-0.245697	-0.493094	-0.764810	0.582630	0.449999	-0.528331	-0.422978	0	0
22757	2.378580	9.382746	0.897217	0.055050	0.028546	-0.109489	-0.243411	-0.493442	-0.764303	0.582066	0.451017	-0.527872	-0.423244	0	0
22758	2.319435	9.425365	0.856564	0.067413	0.034569	-0.133270	-0.240854	-0.494077	-0.763945	0.581394	0.452213	-0.527381	-0.423501	0	0
22759	2.376709	9.479820	0.918093	0.069928	0.037089	-0.126189	-0.238705	-0.493946	-0.759472	0.580738	0.453436	-0.526860	-0.423743	0	0
22760	2.459205	9.486179	0.987981	0.104099	0.048874	-0.123375	-0.236551	-0.494839	-0.759798	0.580014	0.454852	-0.526485	-0.423683	0	0
22761	2.614495	9.469571	0.939911	0.122002	0.074617	-0.115229	-0.234264	-0.495706	-0.755222	0.579369	0.456467	-0.526018	-0.423408	0	0
22762	2.796676	9.443742	0.907180	0.123711	0.070132	-0.112639	-0.232248	-0.495963	-0.752258	0.578710	0.458028	-0.525648	-0.423084	0	0
22763	2.940520	9.388081	0.825352	0.143212	0.023987	-0.109364	-0.230092	-0.497891	-0.750711	0.577733	0.459505	-0.525596	-0.422882	0	0
22764	2.986614	9.265108	0.830102	0.159161	-0.011524	-0.106010	-0.228209	-0.498126	-0.748562	0.576507	0.460888	-0.525874	-0.422703	0	0
22765	2.955399	9.116446	0.750825	0.164626	-0.062783	-0.116915	-0.226324	-0.499537	-0.744543	0.574952	0.462142	-0.526386	-0.422815	0	0
22766	2.991129	9.015127	0.680467	0.146501	-0.093162	-0.117168	-0.224173	-0.499628	-0.742801	0.573304	0.463163	-0.527025	-0.423140	0	0
22767	2.989501	9.092779	0.655758	0.155843	-0.132548	-0.103247	-0.222828	-0.500158	-0.739565	0.571488	0.463979	-0.527969	-0.423524	0	0
22768	3.079010	9.210922	0.582988	0.206425	-0.164647	-0.082099	-0.222556	-0.501807	-0.735944	0.569328	0.464850	-0.529428	-0.423659	0	0
22769	3.135407	9.306628	0.627327	0.259873	-0.194790	-0.067112	-0.221738	-0.505555	-0.734032	0.566859	0.465780	-0.531341	-0.423554	0	0
22770	2.979931	9.281929	0.355533	0.261812	-0.248635	-0.047075	-0.223620	-0.506474	-0.729137	0.564131	0.466415	-0.533662	-0.423577	0	0
22771	2.609272	9.148963	0.330718	0.209134	-0.264668	-0.064937	-0.223352	-0.506266	-0.726137	0.561534	0.466728	-0.535762	-0.424034	0	0
22772	2.208560	9.272758	0.086386	0.050466	-0.259225	-0.052934	-0.223886	-0.507682	-0.725632	0.559700	0.466152	-0.537207	-0.425261	0	0
22773	1.853934	9.572216	0.196016	-0.061105	-0.189321	-0.042165	-0.226174	-0.506935	-0.725036	0.558855	0.465141	-0.537836	-0.426681	0	0
22774	1.738834	10.220722	0.079263	-0.111864	-0.103306	-0.014366	-0.224293	-0.506691	-0.725186	0.558775	0.464109	-0.537894	-0.427836	0	0
22775	1.984912	10.528648	0.132637	0.045932	0.017913	0.028388	-0.225373	-0.504967	-0.725118	0.558843	0.464205	-0.538145	-0.427326	0	0
22776	2.336272	10.374776	-0.091334	0.152234	0.002971	0.022372	-0.225372	-0.505757	-0.721602	0.558263	0.464903	-0.538909	-0.426362	0	0
22777	2.295610	9.958895	-0.245918	0.119131	-0.072365	0.036845	-0.226446	-0.506786	-0.718899	0.557541	0.464974	-0.540016	-0.425828	0	0
22778	2.061038	9.575932	-0.199674	-0.013252	-0.141714	0.062575	-0.227515	-0.509034	-0.718687	0.557119	0.463916	-0.541066	-0.426202	0	0
22779	1.741669	9.540999	-0.247728	-0.071610	-0.167731	0.087053	-0.229134	-0.506998	-0.719283	0.556976	0.462247	-0.542121	-0.426861	0	0
22780	1.593484	9.649961	-0.436052	-0.024919	-0.151527	0.094408	-0.231284	-0.507352	-0.720223	0.556688	0.460905	-0.543320	-0.427163	0	0
22781	1.683041	9.639438	-0.539145	0.084432	-0.113839	0.117961	-0.233302	-0.506846	-0.721681	0.556238	0.460173	-0.544875	-0.426558	0	0
22782	1.957028	9.622554	-0.607643	0.114967	-0.106541	0.121582	-0.235453	-0.507162	-0.718125	0.555662	0.459650	-0.546542	-0.425738	0	0
22783	2.271847	9.905035	-0.436417	0.050004	-0.105409	0.126605	-0.238141	-0.507730	-0.715388	0.555447	0.458714	-0.547940	-0.425232	0	0
22784	2.274597	10.138143	-0.394760	0.010826	-0.213335	0.091301	-0.240694	-0.508533	-0.714840	0.554631	0.457321	-0.549614	-0.425637	0	0
22785	1.915767	9.990807	-0.602058	0.068793	-0.288701	0.065453	-0.243511	-0.510464	-0.714324	0.553055	0.456043	-0.551821	-0.426203	0	0
22786	1.607652	9.616197	-0.767569	0.099371	-0.293947	-0.000704	-0.245665	-0.510084	-0.710201	0.550990	0.455298	-0.553890	-0.426990	0	0
22787	1.325406	9.426573	-0.782022	0.065115	-0.254435	0.042832	-0.247550	-0.509194	-0.710014	0.549504	0.454274	-0.555772	-0.427549	0	0
22788	1.215104	9.589636	-0.911816	0.087975	-0.239651	0.099599	-0.250774	-0.510291	-0.708378	0.548212	0.453133	-0.557940	-0.427593	0	0
22789	1.231634	9.291367	-0.632220	0.113214	-0.134928	0.116264	-0.252118	-0.510587	-0.706465	0.547469	0.452485	-0.559689	-0.426947	0	0
22790	1.291720	9.185635	-0.692168	0.064805	-0.145897	0.040004	-0.253994	-0.512825	-0.705834	0.546544	0.451947	-0.560970	-0.427019	0	0
22791	1.354915	9.388254	-0.889155	0.078557	-0.151799	-0.004212	-0.256282	-0.512395	-0.703751	0.545334	0.451722	-0.562106	-0.427311	0	0
22792	1.447882	9.574432	-0.971962	0.090938	-0.113038	-0.056996	-0.256553	-0.512014	-0.701556	0.544058	0.452008	-0.562880	-0.427617	0	0
22793	1.514683	9.614478	-1.054470	0.082799	-0.090179	-0.085180	-0.255207	-0.512310	-0.702398	0.542817	0.452533	-0.563323	-0.428055	0	0
22794	1.459427	9.574623	-1.152156	0.106601	-0.044474	-0.091870	-0.254131	-0.512693	-0.699155	0.541704	0.453392	-0.563631	-0.428150	0	0
22795	1.505638	9.575467	-1.095377	0.087576	-0.018235	-0.116527	-0.252784	-0.513925	-0.696214	0.540701	0.454437	-0.563553	-0.428412	0	0
22796	1.501533	9.546267	-1.044729	0.053656	-0.019145	-0.127248	-0.251039	-0.513452	-0.693904	0.539817	0.455314	-0.563335	-0.428881	0	0
22797	1.507547	9.490542	-1.027273	0.021174	-0.007103	-0.121967	-0.250367	-0.513197	-0.693359	0.539146	0.456086	-0.562882	-0.429502	0	0
22798	1.489372	9.439239	-0.967262	-0.004361	-0.019136	-0.111511	-0.246873	-0.512714	-0.693248	0.538592	0.456561	-0.562484	-0.430211	0	0
22799	1.466734	9.366003	-0.924073	-0.043818	-0.009602	-0.115103	-0.245664	-0.512100	-0.696511	0.538224	0.456939	-0.561790	-0.431178	0	0
22800	1.505492	9.361848	-0.956554	-0.082304	0.040786	-0.080430	-0.243642	-0.513710	-0.696314	0.538496	0.457076	-0.560875	-0.431883	0	0
22801	1.718757	9.365720	-0.935595	-0.103517	0.111808	-0.082742	-0.241763	-0.512095	-0.700642	0.539214	0.457478	-0.559412	-0.432457	0	0
22802	1.965803	9.392064	-0.819884	-0.071699	0.154066	-0.054139	-0.241501	-0.509785	-0.702749	0.540180	0.458010	-0.558053	-0.432445	0	0
22803	2.162989	9.250000	-0.673138	-0.055514	0.173688	-0.050467	-0.238812	-0.509866	-0.701966	0.541163	0.458753	-0.556612	-0.432286	0	0
22804	2.192527	8.985925	-0.663017	-0.064448	0.142730	-0.024167	-0.236927	-0.510771	-0.701473	0.542160	0.459107	-0.555479	-0.432119	0	0
22805	2.107154	8.870262	-0.799573	-0.128625	0.138363	-0.013760	-0.237603	-0.509283	-0.703868	0.543441	0.459089	-0.554083	-0.432320	0	0
22806	2.021290	8.822594	-0.662225	-0.193691	0.183604	0.004024	-0.236131	-0.506916	-0.703536	0.545373	0.458755	-0.552296	-0.432529	0	0
22807	2.215094	9.073732	-0.636507	-0.258335	0.231042	0.005840	-0.234925	-0.505122	-0.708804	0.547842	0.458312	-0.549921	-0.432904	0	0
22808	2.453799	9.291719	-0.416577	-0.226423	0.287574	0.032757	-0.234116	-0.505194	-0.712629	0.550608	0.458081	-0.547545	-0.432651	0	0
22809	2.783242	9.351140	-0.093967	-0.190994	0.305114	0.055884	-0.233049	-0.502157	-0.716357	0.553387	0.458032	-0.545279	-0.432019	0	0
22810	3.153521	9.831227	-0.298068	-0.222917	0.317828	0.107046	-0.232784	-0.500388	-0.719572	0.556606	0.457529	-0.543078	-0.431189	0	0
22811	3.480265	10.626168	-0.019607	-0.199419	0.363477	0.176258	-0.232652	-0.499221	-0.721170	0.560256	0.456998	-0.540999	-0.429635	0	0
22812	3.763071	11.078019	0.293797	-0.000422	0.275085	0.188605	-0.231717	-0.497241	-0.721934	0.562558	0.457097	-0.540352	-0.427329	0	0
22813	3.547780	10.243885	0.524583	0.274580	0.197316	0.190815	-0.234263	-0.500530	-0.718061	0.563207	0.458404	-0.541301	-0.423859	0	0
22814	3.012854	8.835834	0.287690	0.258804	0.080562	0.158373	-0.237223	-0.500418	-0.713800	0.563126	0.459281	-0.542710	-0.421207	0	0
22815	2.577184	8.461285	-0.360787	-0.072192	-0.002782	0.105652	-0.239642	-0.500662	-0.713099	0.563924	0.458230	-0.542934	-0.420996	0	0
22816	2.287523	9.400397	-0.196214	-0.356820	0.014126	0.115497	-0.240452	-0.499444	-0.715910	0.566125	0.455592	-0.541913	-0.422220	0	0
22817	2.128160	10.659927	0.275666	-0.248214	-0.016992	0.117378	-0.243147	-0.496570	-0.721097	0.567692	0.453421	-0.541519	-0.422958	0	0
22818	1.756753	10.847424	0.503583	0.153895	-0.013771	0.124033	-0.244897	-0.495960	-0.721193	0.567447	0.453506	-0.542847	-0.421490	0	0
22819	1.535370	10.025283	0.416329	0.330913	0.096168	0.088245	-0.247310	-0.498844	-0.716628	0.566862	0.455263	-0.544107	-0.418749	0	0
22820	1.813884	9.406419	0.280293	0.142121	0.172592	0.061587	-0.246236	-0.498673	-0.712821	0.567414	0.456396	-0.544041	-0.416849	0	0
22821	2.008466	9.371108	0.276902	-0.130706	0.122379	0.057717	-0.246372	-0.498270	-0.711717	0.568937	0.455810	-0.543075	-0.416674	0	0
22822	1.963983	9.664049	0.321472	-0.257660	0.096434	0.020902	-0.246774	-0.498129	-0.717428	0.570727	0.454576	-0.541581	-0.417518	0	0
22823	1.753568	10.007384	0.326869	-0.216094	0.053562	0.006644	-0.246918	-0.494652	-0.720583	0.572041	0.453498	-0.540405	-0.418414	0	0
22824	1.615018	10.043723	0.428264	-0.126090	0.079114	0.010653	-0.247053	-0.493998	-0.724237	0.573092	0.452996	-0.539507	-0.418679	0	0
22825	1.687763	9.928522	0.479511	-0.084927	0.111117	0.025120	-0.246649	-0.493985	-0.725195	0.574188	0.452818	-0.538623	-0.418509	0	0
22826	1.903315	9.818336	0.503808	-0.047364	0.143100	0.039544	-0.245844	-0.493563	-0.725872	0.575347	0.452880	-0.537814	-0.417890	0	0
22827	2.051695	9.546705	0.493560	-0.008255	0.127869	0.021866	-0.244771	-0.492448	-0.726120	0.576166	0.453233	-0.537132	-0.417254	0	0
22828	2.089963	9.209960	0.506904	-0.055070	0.110571	-0.013749	-0.244100	-0.492014	-0.727204	0.576962	0.453400	-0.536235	-0.417128	0	0
22829	2.101084	9.151907	0.591939	-0.160892	0.087899	-0.031910	-0.244239	-0.490428	-0.728240	0.578031	0.452994	-0.534900	-0.417802	0	0
22830	1.995845	9.356368	0.791786	-0.170017	0.023103	-0.039416	-0.243706	-0.488376	-0.731721	0.578770	0.452267	-0.533908	-0.418834	0	0
22831	2.003561	9.458471	0.810511	-0.097330	-0.009280	-0.071228	-0.241822	-0.489310	-0.730003	0.578863	0.452033	-0.533217	-0.419837	0	0
22832	2.001128	9.346762	0.869054	-0.032487	-0.029941	-0.076458	-0.241287	-0.488327	-0.730114	0.578542	0.452080	-0.532937	-0.420584	0	0
22833	2.033474	9.172552	0.801550	-0.023933	-0.037377	-0.060563	-0.240488	-0.485781	-0.730722	0.578197	0.452097	-0.532761	-0.421263	0	0
22834	2.055035	9.289458	0.693001	-0.044394	-0.025874	-0.101228	-0.239947	-0.486281	-0.734149	0.577846	0.452223	-0.532295	-0.422198	0	0
22835	2.169482	9.393502	0.753504	-0.022889	-0.064711	-0.104977	-0.238334	-0.486016	-0.734976	0.577162	0.452365	-0.532078	-0.423252	0	0
22836	2.182229	9.481127	0.738790	0.006381	-0.021530	-0.115224	-0.236855	-0.486028	-0.735947	0.576545	0.452878	-0.531736	-0.423976	0	0
22837	2.087973	9.469707	0.750427	0.035740	-0.027856	-0.137253	-0.234840	-0.485508	-0.735954	0.575654	0.453683	-0.531406	-0.424736	0	0
22838	2.013748	9.400370	0.599420	0.053693	-0.004755	-0.130838	-0.233226	-0.485853	-0.734895	0.574843	0.454621	-0.531095	-0.425220	0	0
22839	2.067047	9.406196	0.629900	0.045899	0.063636	-0.130437	-0.230806	-0.485950	-0.733155	0.574419	0.455836	-0.530311	-0.425471	0	0
22840	2.250047	9.477498	0.702382	0.024702	0.071825	-0.144641	-0.228117	-0.485999	-0.733733	0.574085	0.457005	-0.529372	-0.425838	0	0
22841	2.398801	9.565173	0.778504	0.028676	0.073168	-0.125209	-0.224486	-0.486233	-0.733375	0.573814	0.458126	-0.528484	-0.426102	0	0
22842	2.516607	9.496913	0.813929	0.078584	0.038618	-0.112920	-0.223007	-0.486314	-0.731352	0.573191	0.459293	-0.528107	-0.426151	0	0
22843	2.593275	9.403615	0.711065	0.088892	0.043500	-0.127012	-0.221260	-0.486391	-0.729740	0.572485	0.460632	-0.527641	-0.426233	0	0
22844	2.625259	9.372632	0.666542	0.078646	0.038664	-0.114703	-0.219104	-0.488002	-0.729681	0.571852	0.461807	-0.527254	-0.426291	0	0
22845	2.662216	9.450978	0.585237	0.085470	0.012702	-0.105132	-0.218162	-0.488656	-0.726853	0.571099	0.462866	-0.527056	-0.426396	0	0
22846	2.736094	9.505721	0.534131	0.128184	0.005536	-0.088264	-0.216284	-0.487333	-0.724653	0.570172	0.464041	-0.527190	-0.426193	0	0
22847	2.783537	9.448327	0.613053	0.163033	-0.006788	-0.081171	-0.214668	-0.488886	-0.720364	0.569067	0.465318	-0.527552	-0.425829	0	0
22848	2.744620	9.433040	0.472351	0.209934	-0.049642	-0.058299	-0.215202	-0.490494	-0.717686	0.567594	0.466563	-0.528484	-0.425278	0	0
22849	2.725963	9.384140	0.395114	0.235132	-0.051212	-0.058222	-0.214125	-0.490840	-0.716076	0.566022	0.467922	-0.529517	-0.424594	0	0
22850	2.871954	9.343084	0.318056	0.277885	-0.035326	-0.038565	-0.213314	-0.492793	-0.712063	0.564384	0.469503	-0.530742	-0.423499	0	0
22851	2.852339	9.333003	0.182722	0.276702	-0.058630	-0.031638	-0.213581	-0.494533	-0.703944	0.562694	0.470904	-0.532120	-0.422460	0	0
22852	2.580697	9.313488	-0.003607	0.227795	-0.047915	-0.051107	-0.212770	-0.496345	-0.699926	0.561164	0.472210	-0.533137	-0.421755	0	0
22853	2.494040	9.520688	-0.041532	0.094035	0.025635	-0.051045	-0.212233	-0.496272	-0.697479	0.560706	0.473031	-0.533182	-0.421388	0	0
22854	2.307741	9.667849	0.221258	0.000718	-0.004035	-0.033817	-0.212232	-0.496826	-0.698041	0.560553	0.473154	-0.533076	-0.421588	0	0
22855	2.046016	9.891285	0.105619	-0.032166	-0.008322	-0.016215	-0.212234	-0.495958	-0.698830	0.560659	0.472936	-0.532945	-0.421857	0	0
22856	2.029277	10.017229	0.205262	0.006171	0.081147	0.046359	-0.212637	-0.495609	-0.701266	0.561271	0.473020	-0.532764	-0.421176	0	0
22857	2.269890	9.866230	0.233043	0.087174	0.094243	0.048418	-0.212633	-0.497333	-0.700232	0.561633	0.473557	-0.532865	-0.419960	0	0
22858	2.457376	9.653540	-0.067732	0.131644	0.044528	0.060591	-0.214248	-0.496912	-0.698429	0.561514	0.474115	-0.533483	-0.418703	0	0
22859	2.499990	9.423662	-0.305419	0.109225	-0.018420	0.081342	-0.215454	-0.498845	-0.693302	0.561311	0.474120	-0.534470	-0.417711	0	0
22860	2.376368	9.482066	-0.709264	0.014619	-0.140592	0.098864	-0.216125	-0.499418	-0.692360	0.560918	0.473042	-0.535815	-0.417737	0	0
22861	2.046180	9.847484	-0.885850	-0.096675	-0.185537	0.079723	-0.220158	-0.499473	-0.692042	0.560785	0.471199	-0.536870	-0.418643	0	0
22862	1.677037	10.306931	-0.525107	-0.179128	-0.195623	0.063540	-0.220701	-0.497563	-0.694425	0.560858	0.468989	-0.537542	-0.420163	0	0
22863	1.306086	10.494451	-0.152739	-0.113872	-0.232703	0.038818	-0.223126	-0.495607	-0.696921	0.560364	0.467078	-0.538581	-0.421617	0	0
22864	0.934215	10.181819	-0.161792	0.045464	-0.225233	0.005865	-0.226354	-0.494599	-0.700528	0.558975	0.466305	-0.540089	-0.422386	0	0
22865	0.685149	9.635914	-0.362715	0.148786	-0.156485	-0.007434	-0.226615	-0.497441	-0.699936	0.557447	0.466453	-0.541573	-0.422342	0	0
22866	0.621253	9.408965	-0.541103	0.116232	-0.061329	0.016086	-0.227154	-0.497325	-0.698292	0.556655	0.466709	-0.542508	-0.421904	0	0
22867	0.788931	9.373157	-0.624757	0.016784	0.013556	0.046279	-0.228770	-0.496784	-0.695531	0.556870	0.466568	-0.542721	-0.421502	0	0
22868	0.982366	9.400947	-0.592550	-0.034595	0.081184	0.027057	-0.227690	-0.498206	-0.696407	0.557599	0.466524	-0.542278	-0.421157	0	0
22869	1.322922	9.591635	-0.525763	-0.034596	0.077584	-0.042009	-0.226620	-0.496411	-0.695408	0.558017	0.466859	-0.541495	-0.421239	0	0
22870	1.475818	9.842040	-0.412225	0.004042	0.039772	-0.081076	-0.226083	-0.495823	-0.696894	0.557884	0.467441	-0.540941	-0.421481	0	0
22871	1.327902	9.834493	-0.484111	0.071644	0.000527	-0.125284	-0.224203	-0.495507	-0.694045	0.557027	0.468505	-0.540639	-0.421822	0	0
22872	1.079258	9.645468	-0.598644	0.086478	0.024026	-0.136515	-0.222586	-0.496718	-0.692333	0.556189	0.469779	-0.540258	-0.421998	0	0
22873	1.004848	9.464457	-0.746406	0.063612	0.116365	-0.139505	-0.220168	-0.496219	-0.691800	0.555919	0.471376	-0.539198	-0.421929	0	0
22874	1.170829	9.387344	-0.861096	0.050885	0.195815	-0.120502	-0.217205	-0.497993	-0.691620	0.556238	0.473086	-0.537784	-0.421398	0	0
22875	1.495099	9.427226	-0.764783	0.025733	0.282444	-0.107724	-0.215587	-0.499458	-0.691141	0.557161	0.475005	-0.535780	-0.420573	0	0
22876	1.660381	9.413239	-0.701830	0.021440	0.276474	-0.083059	-0.212908	-0.496256	-0.691341	0.558200	0.476681	-0.533965	-0.419607	0	0
22877	1.728292	9.288233	-0.708432	0.006769	0.267246	-0.074333	-0.210351	-0.497032	-0.690988	0.559260	0.478246	-0.532116	-0.418763	0	0
22878	1.731688	9.249459	-0.645446	-0.060619	0.237623	-0.049980	-0.208465	-0.498177	-0.692409	0.560614	0.479118	-0.530324	-0.418227	0	0
22879	1.688128	9.268105	-0.507300	-0.131344	0.225926	-0.032590	-0.207937	-0.494920	-0.692854	0.562282	0.479510	-0.528321	-0.418074	0	0
22880	1.724614	9.385295	-0.492621	-0.160701	0.239340	-0.009623	-0.206053	-0.495350	-0.694525	0.564285	0.479607	-0.526288	-0.417829	0	0
22881	1.857268	9.533357	-0.528184	-0.177095	0.270910	0.002870	-0.203771	-0.493625	-0.697900	0.566546	0.479735	-0.524002	-0.417494	0	0
22882	2.064847	9.605117	-0.344215	-0.129828	0.295737	0.022574	-0.202694	-0.493574	-0.701180	0.568820	0.480063	-0.521924	-0.416627	0	0
22883	2.250844	9.545395	-0.150288	-0.064675	0.309977	0.044928	-0.200008	-0.492490	-0.701721	0.570915	0.480759	-0.520081	-0.415263	0	0
22884	2.326466	9.299162	-0.016115	-0.025340	0.267575	0.047423	-0.200547	-0.492361	-0.700621	0.572632	0.481425	-0.518710	-0.413838	0	0
22885	2.305853	9.000192	0.009581	-0.061957	0.242722	0.033020	-0.200008	-0.492805	-0.700369	0.574314	0.481902	-0.517205	-0.412836	0	0
22886	2.218919	8.957326	-0.161274	-0.147325	0.213766	0.023751	-0.198668	-0.491250	-0.701560	0.576235	0.481763	-0.515517	-0.412432	0	0
22887	2.186974	9.095118	-0.196996	-0.204882	0.259357	0.030053	-0.198269	-0.489490	-0.704505	0.578675	0.481488	-0.513309	-0.412091	0	0
22888	2.179884	9.243099	0.027955	-0.176181	0.342754	0.047465	-0.197058	-0.489311	-0.707373	0.581481	0.481580	-0.510862	-0.411072	0	0
22889	2.319785	9.075731	0.293499	-0.129316	0.382189	0.051370	-0.196122	-0.487432	-0.709911	0.584264	0.482119	-0.508347	-0.409610	0	0
22890	2.545228	8.730257	0.428203	-0.128497	0.404318	0.092143	-0.195051	-0.485713	-0.711774	0.587316	0.482497	-0.505937	-0.407779	0	0
22891	2.798893	8.652323	0.446205	-0.226904	0.443114	0.144191	-0.193704	-0.486081	-0.715616	0.591248	0.482205	-0.503105	-0.405942	0	0
22892	2.917511	9.717757	0.227557	-0.418896	0.437010	0.253995	-0.195861	-0.483354	-0.721086	0.596489	0.480159	-0.500076	-0.404440	0	0
22893	2.987098	10.729003	1.023692	-0.403752	0.528479	0.373018	-0.199092	-0.481140	-0.727787	0.602588	0.477965	-0.497083	-0.401678	0	0
22894	2.684279	10.650712	1.337567	-0.070448	0.460752	0.348938	-0.201108	-0.481387	-0.727362	0.606608	0.477590	-0.495728	-0.397729	0	0
22895	2.156284	9.568051	0.746967	0.173355	0.396104	0.311448	-0.203397	-0.480491	-0.727034	0.609003	0.478618	-0.495513	-0.393073	0	0
22896	1.835037	8.792583	0.030400	0.042067	0.486919	0.259577	-0.204470	-0.481489	-0.725692	0.612227	0.479436	-0.493993	-0.388960	0	0
22897	1.918632	9.478706	0.138525	-0.281104	0.672694	0.259703	-0.205551	-0.479454	-0.726839	0.617913	0.478993	-0.490027	-0.385516	0	0
22898	2.141315	11.053499	0.788261	-0.389622	0.772397	0.291697	-0.204475	-0.479390	-0.730663	0.624663	0.478053	-0.485176	-0.381923	0	0
22899	2.277957	11.803737	1.215292	-0.083094	0.743809	0.331304	-0.205819	-0.479026	-0.732815	0.629930	0.478720	-0.481789	-0.376689	0	0
22900	2.125213	11.072670	1.182418	0.336669	0.710447	0.313022	-0.208502	-0.481620	-0.728237	0.632894	0.481926	-0.480116	-0.369703	0	0
22901	1.819943	9.649334	0.663813	0.406537	0.729939	0.265763	-0.206755	-0.482226	-0.722148	0.635406	0.485883	-0.478265	-0.362546	0	0
22902	1.790719	8.886497	0.403870	0.085000	0.804728	0.222842	-0.204325	-0.485941	-0.717121	0.639628	0.488199	-0.474574	-0.356815	0	0
22903	2.075355	9.149042	0.868009	-0.192972	0.827370	0.220263	-0.203792	-0.484386	-0.717486	0.645260	0.488840	-0.469650	-0.352283	0	0
22904	2.563347	9.925093	1.435622	-0.207623	0.770500	0.216164	-0.203521	-0.485088	-0.718056	0.650633	0.489124	-0.465037	-0.348101	0	0
22905	2.949252	10.303553	1.699782	-0.018818	0.658681	0.201788	-0.203525	-0.483814	-0.718015	0.654481	0.490328	-0.461664	-0.343656	0	0
22906	2.995858	9.879539	1.499792	0.200959	0.455275	0.160520	-0.202048	-0.483498	-0.714753	0.656143	0.492404	-0.460203	-0.339453	0	0
22907	2.906709	9.169000	1.013736	0.211229	0.323647	0.092581	-0.199889	-0.486518	-0.708884	0.656913	0.494435	-0.459255	-0.336282	0	0
22908	2.758207	8.821569	0.910694	0.050010	0.214959	0.045457	-0.201366	-0.487340	-0.708621	0.657808	0.495224	-0.458279	-0.334697	0	0
22909	2.566273	8.764706	1.170035	-0.072589	0.107510	0.033815	-0.200157	-0.486924	-0.709439	0.658788	0.494922	-0.457504	-0.334276	0	0
22910	2.428112	8.927305	1.424556	-0.108205	0.029680	0.004932	-0.200157	-0.486760	-0.710387	0.659482	0.494236	-0.457013	-0.334595	0	0
22911	2.098514	9.188377	1.542465	-0.030298	-0.011583	0.045639	-0.200431	-0.484860	-0.712637	0.659746	0.493760	-0.457220	-0.334493	0	0
22912	1.818827	9.341086	1.431624	0.033324	0.074491	0.037606	-0.201104	-0.484561	-0.712620	0.660055	0.494007	-0.457067	-0.333728	0	0
22913	2.005598	9.206097	1.395043	0.110500	0.151076	0.059521	-0.200427	-0.486326	-0.710506	0.660406	0.494947	-0.456733	-0.332093	0	0
22914	2.354431	8.993955	1.537342	0.060899	0.224020	0.042080	-0.202039	-0.487183	-0.708608	0.661273	0.495851	-0.455704	-0.330429	0	0
22915	2.750323	9.088544	1.635440	-0.015913	0.158454	0.007731	-0.200965	-0.486345	-0.709138	0.662112	0.496208	-0.454644	-0.329671	0	0
22916	2.987900	9.340483	1.713049	-0.021706	0.066848	-0.028301	-0.198952	-0.484928	-0.711159	0.662439	0.496367	-0.454028	-0.329625	0	0
22917	2.969955	9.534384	1.860288	0.019719	-0.009828	-0.077294	-0.199218	-0.485753	-0.711999	0.662064	0.496779	-0.453782	-0.330097	0	0
22918	2.804887	9.533807	1.773378	0.063481	-0.102695	-0.046769	-0.198947	-0.486782	-0.710674	0.661137	0.497026	-0.454476	-0.330626	0	0
22919	2.719906	9.369578	1.454247	0.079591	-0.098263	-0.041353	-0.198947	-0.487146	-0.707145	0.660185	0.497372	-0.455193	-0.331023	0	0
22920	2.645033	9.220124	1.359192	0.036154	-0.103300	-0.032656	-0.198139	-0.487615	-0.706080	0.659438	0.497373	-0.455867	-0.331583	0	0
22921	2.620435	9.248816	1.425625	0.017534	-0.114648	-0.011566	-0.198815	-0.486627	-0.705223	0.658820	0.497114	-0.456634	-0.332145	0	0
22922	2.467891	9.369863	1.468176	0.046056	-0.132372	-0.004490	-0.198815	-0.486495	-0.704810	0.657982	0.496954	-0.457672	-0.332617	0	0
22923	2.409461	9.393085	1.531205	0.118214	-0.094432	-0.004011	-0.201232	-0.487733	-0.704004	0.656980	0.497386	-0.458676	-0.332567	0	0
22924	2.519330	9.356239	1.554113	0.182774	-0.051606	0.012356	-0.201226	-0.490055	-0.701628	0.655885	0.498314	-0.459719	-0.331899	0	0
22925	2.710125	9.354822	1.333693	0.218942	-0.036984	0.008990	-0.201764	-0.490105	-0.698900	0.654687	0.499532	-0.460742	-0.331012	0	0
22926	2.949994	9.215930	1.202479	0.250095	-0.030897	-0.010367	-0.201891	-0.492812	-0.698169	0.653270	0.501070	-0.461755	-0.330076	0	0
22927	3.099118	9.007417	1.059377	0.243714	-0.083324	-0.049642	-0.201219	-0.493352	-0.693836	0.651541	0.502552	-0.462869	-0.329679	0	0
22928	3.036828	9.088823	1.035185	0.215899	-0.127748	-0.060612	-0.201885	-0.495540	-0.690494	0.649674	0.503774	-0.464142	-0.329710	0	0
22929	2.794953	9.164532	0.899605	0.240000	-0.173792	-0.060778	-0.202961	-0.496241	-0.683558	0.647503	0.504970	-0.465773	-0.329848	0	0
22930	2.820237	9.215959	0.789257	0.233298	-0.116735	-0.069279	-0.202420	-0.497578	-0.681428	0.645562	0.506374	-0.466981	-0.329793	0	0
22931	2.748461	9.289913	0.784089	0.224372	-0.162779	-0.080198	-0.201344	-0.498588	-0.675617	0.643451	0.507585	-0.468385	-0.330066	0	0
22932	2.540811	9.448766	0.499680	0.178109	-0.163594	-0.099752	-0.201070	-0.500708	-0.669969	0.641461	0.508615	-0.469552	-0.330696	0	0
22933	2.500318	9.664096	0.549773	0.068360	-0.089211	-0.089013	-0.199997	-0.500176	-0.669555	0.640450	0.509105	-0.469917	-0.331382	0	0
22934	2.659095	9.868487	0.699948	0.026050	-0.045273	-0.081839	-0.198248	-0.500137	-0.672980	0.639845	0.509463	-0.469911	-0.332009	0	0
22935	2.728585	9.889156	0.579153	0.113033	-0.051917	-0.071013	-0.196767	-0.500772	-0.671519	0.638839	0.510276	-0.470277	-0.332179	0	0
22936	2.888782	9.605583	0.398440	0.204693	-0.044210	-0.063622	-0.198378	-0.502280	-0.665965	0.637385	0.511691	-0.470949	-0.331843	0	0
22937	3.206044	9.339421	0.179084	0.217665	-0.112817	-0.088828	-0.195959	-0.502395	-0.663410	0.635499	0.513044	-0.471958	-0.331937	0	0
22938	3.259329	9.279655	-0.208811	0.170295	-0.278442	-0.095341	-0.197033	-0.503009	-0.660284	0.633003	0.513606	-0.473836	-0.333161	0	0
22939	2.978578	9.242990	-0.318257	0.081634	-0.450461	-0.073668	-0.197028	-0.504548	-0.661151	0.630256	0.512883	-0.476605	-0.335522	0	0
22940	2.479654	9.229082	-0.299761	-0.013816	-0.519470	-0.049545	-0.198638	-0.505757	-0.662397	0.627689	0.511241	-0.479605	-0.338553	0	0
22941	2.168254	9.301125	-0.218384	-0.062231	-0.479001	-0.049374	-0.200522	-0.504802	-0.665068	0.625590	0.509383	-0.482171	-0.341581	0	0
22942	2.228567	9.443027	-0.176679	-0.087136	-0.411640	-0.049041	-0.201872	-0.502420	-0.668653	0.623887	0.507620	-0.484229	-0.344397	0	0
22943	2.630351	9.697927	-0.269786	-0.078358	-0.373661	-0.034722	-0.203753	-0.502604	-0.671088	0.622402	0.505937	-0.486136	-0.346866	0	0
22944	2.997569	10.000763	-0.260801	-0.036831	-0.370485	-0.039970	-0.204019	-0.504077	-0.668409	0.620656	0.504570	-0.488142	-0.349160	0	0
22945	2.886401	9.974463	-0.326604	0.053217	-0.484784	-0.061609	-0.206177	-0.501453	-0.669388	0.617849	0.503430	-0.491047	-0.351700	0	0
22946	2.351901	9.622430	-0.662928	0.102167	-0.595693	-0.092084	-0.206577	-0.502697	-0.670377	0.614087	0.502365	-0.494648	-0.354754	0	0
22947	1.693056	9.117663	-0.664895	0.107723	-0.611526	-0.099075	-0.207652	-0.502845	-0.669008	0.610198	0.501276	-0.498301	-0.357878	0	0
22948	1.211953	9.019084	-0.910016	-0.028872	-0.555904	-0.095496	-0.210880	-0.502154	-0.671127	0.607233	0.499533	-0.501137	-0.361382	0	0
22949	1.217602	9.203675	-1.024378	-0.061686	-0.407836	-0.053989	-0.211682	-0.503697	-0.671031	0.605319	0.497912	-0.503127	-0.364053	0	0
22950	1.568185	9.413990	-0.728738	-0.026658	-0.256205	-0.060075	-0.212226	-0.501529	-0.672316	0.603953	0.497072	-0.504314	-0.365823	0	0
22951	1.881817	9.494945	-0.671578	-0.030895	-0.214404	-0.097026	-0.212360	-0.502143	-0.670156	0.602680	0.496564	-0.505017	-0.367640	0	0
22952	2.067476	9.653675	-0.739297	-0.010781	-0.226318	-0.111230	-0.211694	-0.499854	-0.671724	0.601190	0.496179	-0.505823	-0.369487	0	0
22953	1.966843	9.588726	-0.782819	0.016935	-0.236063	-0.139470	-0.211158	-0.499307	-0.671440	0.599398	0.496095	-0.506611	-0.371426	0	0
22954	1.693316	9.418661	-0.982513	0.016538	-0.214407	-0.153406	-0.209540	-0.500382	-0.675579	0.597667	0.496124	-0.507231	-0.373325	0	0
22955	1.510015	9.352201	-1.120038	-0.023479	-0.132886	-0.156500	-0.208194	-0.500826	-0.676154	0.596515	0.496277	-0.507154	-0.375065	0	0
22956	1.576770	9.411679	-1.094365	-0.082920	-0.027181	-0.136578	-0.206722	-0.498631	-0.674466	0.596284	0.496322	-0.506364	-0.376437	0	0
22957	1.769171	9.522011	-0.867822	-0.087275	0.030558	-0.099143	-0.205375	-0.499153	-0.677767	0.596480	0.496426	-0.505349	-0.377353	0	0
22958	1.979359	9.457868	-0.716451	-0.060381	0.073210	-0.088224	-0.203094	-0.497339	-0.678825	0.596823	0.496734	-0.504287	-0.377826	0	0
22959	2.107873	9.333963	-0.711572	-0.081617	0.079569	-0.100650	-0.199466	-0.496689	-0.679936	0.597227	0.497067	-0.502990	-0.378479	0	0
22960	2.181117	9.315877	-0.656227	-0.092293	0.045078	-0.111530	-0.198926	-0.496947	-0.681585	0.597495	0.497193	-0.501858	-0.379391	0	0
22961	2.161703	9.334958	-0.543824	-0.121218	0.039416	-0.108120	-0.196514	-0.494299	-0.682072	0.597862	0.497173	-0.500612	-0.380483	0	0
22962	2.185927	9.320822	-0.636859	-0.165020	0.070352	-0.079771	-0.195299	-0.495690	-0.684447	0.598736	0.496798	-0.499208	-0.381443	0	0
22963	2.124561	9.239597	-0.628500	-0.151765	0.079027	-0.102644	-0.193691	-0.493672	-0.687533	0.599469	0.496715	-0.497634	-0.382455	0	0
22964	2.087981	9.163699	-0.412394	-0.117579	0.131547	-0.093354	-0.191407	-0.492498	-0.691607	0.600352	0.496919	-0.495977	-0.382957	0	0
22965	2.292402	9.118855	-0.429855	-0.164305	0.251633	-0.075093	-0.190339	-0.489615	-0.694795	0.602104	0.497278	-0.493454	-0.383000	0	0
22966	2.797863	9.560163	-0.282864	-0.242866	0.315493	-0.022019	-0.186714	-0.487970	-0.696010	0.604779	0.497067	-0.490560	-0.382776	0	0
22967	3.497988	10.225931	-0.006414	-0.249270	0.372288	0.090415	-0.184022	-0.488221	-0.700136	0.608175	0.496532	-0.487802	-0.381613	0	0
22968	4.012175	10.548494	0.618384	-0.138310	0.288762	0.164350	-0.184164	-0.485593	-0.703318	0.610885	0.495917	-0.486391	-0.379881	0	0
22969	4.232187	9.994148	0.783385	0.033723	0.139117	0.234629	-0.188332	-0.485344	-0.703806	0.612299	0.495474	-0.486854	-0.377582	0	0
22970	3.881328	9.096826	0.663838	-0.002528	0.021624	0.225924	-0.191287	-0.486610	-0.701224	0.613247	0.494351	-0.487907	-0.376154	0	0
22971	3.272090	8.495827	0.413761	-0.085645	-0.075096	0.223441	-0.193168	-0.486762	-0.705021	0.614178	0.492393	-0.489187	-0.375541	0	0
22972	2.727051	8.818503	0.235719	-0.257142	-0.034556	0.249795	-0.197206	-0.484612	-0.708173	0.616192	0.489376	-0.489731	-0.375477	0	0
22973	2.329314	10.110115	0.637452	-0.257887	0.051481	0.222077	-0.199897	-0.483449	-0.712870	0.618574	0.486827	-0.489570	-0.375084	0	0
22974	2.112882	11.208397	1.205089	-0.003422	0.100381	0.201959	-0.204467	-0.483719	-0.715005	0.619809	0.486095	-0.490003	-0.373424	0	0
22975	1.977236	10.623320	1.369036	0.373221	0.153409	0.127498	-0.205804	-0.486455	-0.711809	0.619250	0.488297	-0.491094	-0.370031	0	0
22976	1.892477	9.412741	0.648566	0.354361	0.118453	0.022980	-0.205397	-0.488415	-0.707110	0.618161	0.490724	-0.491858	-0.367618	0	0
22977	1.862605	8.936361	0.458660	0.010788	0.112064	-0.052370	-0.203781	-0.489499	-0.704713	0.618493	0.491412	-0.490976	-0.367319	0	0
22978	1.934204	9.530039	0.788584	-0.308621	0.152016	-0.050512	-0.201769	-0.487340	-0.708207	0.620556	0.490232	-0.488714	-0.368431	0	0
22979	1.953972	10.312146	1.245491	-0.279757	0.103774	-0.030444	-0.200567	-0.484608	-0.711129	0.622343	0.488983	-0.486911	-0.369463	0	0
22980	1.919830	10.330954	1.297261	-0.056743	0.110801	-0.022621	-0.200028	-0.484545	-0.714402	0.623068	0.489078	-0.485960	-0.369367	0	0
22981	2.013999	9.730601	1.230055	-0.020908	0.141016	-0.009933	-0.197474	-0.484122	-0.716870	0.623837	0.489479	-0.484974	-0.368832	0	0
22982	2.126709	9.402472	1.079515	-0.128705	0.072987	-0.028395	-0.196938	-0.483401	-0.717943	0.624714	0.489020	-0.483956	-0.369295	0	0
22983	2.184766	9.418097	1.143768	-0.159660	0.021063	-0.024419	-0.196941	-0.481737	-0.722519	0.625525	0.488180	-0.483132	-0.370110	0	0
22984	2.065569	9.576169	1.235210	-0.094006	-0.047469	-0.035243	-0.197345	-0.481797	-0.719520	0.625625	0.487527	-0.482956	-0.371031	0	0
22985	1.891322	9.553578	1.172258	0.007347	-0.066432	-0.025281	-0.196140	-0.480056	-0.722474	0.625192	0.487415	-0.483290	-0.371474	0	0
22986	1.816720	9.387133	1.055674	0.069273	-0.033395	-0.046068	-0.195465	-0.481106	-0.720609	0.624526	0.487891	-0.483574	-0.371598	0	0
22987	1.901905	9.228441	0.934306	0.081130	-0.000461	-0.079424	-0.195463	-0.481673	-0.720628	0.623847	0.488751	-0.483501	-0.371706	0	0
22988	2.077759	9.158803	0.923377	0.069392	0.012641	-0.109471	-0.191697	-0.482222	-0.719055	0.623167	0.489706	-0.483186	-0.371997	0	0
22989	2.198335	9.199841	0.991765	0.080615	0.004293	-0.127201	-0.190891	-0.482130	-0.717700	0.622334	0.490808	-0.482845	-0.372381	0	0
22990	2.290409	9.206370	1.025836	0.070827	-0.032856	-0.138099	-0.189813	-0.482992	-0.718285	0.621318	0.491740	-0.482677	-0.373066	0	0
22991	2.344117	9.187924	1.032438	0.081830	-0.029029	-0.145124	-0.186591	-0.481539	-0.716914	0.620253	0.492805	-0.482460	-0.373715	0	0
22992	2.436735	9.165331	1.054709	0.079962	-0.063679	-0.182503	-0.184438	-0.482168	-0.716414	0.618876	0.493892	-0.482292	-0.374776	0	0
22993	2.339597	9.163560	0.981930	0.104186	-0.113968	-0.154435	-0.183498	-0.481925	-0.715600	0.617257	0.494812	-0.482638	-0.375787	0	0
22994	2.230051	9.316946	1.030371	0.065528	-0.081549	-0.184391	-0.178787	-0.483776	-0.713809	0.615855	0.495752	-0.482510	-0.377010	0	0
22995	2.281895	9.395575	1.060257	0.050544	-0.115844	-0.168759	-0.177716	-0.482365	-0.714593	0.614437	0.496393	-0.482593	-0.378372	0	0
22996	2.291929	9.376334	1.046266	0.065239	-0.081808	-0.173801	-0.175836	-0.481225	-0.716757	0.613068	0.497273	-0.482517	-0.379532	0	0
22997	2.321277	9.352583	0.979942	0.054569	-0.117195	-0.184674	-0.173680	-0.482669	-0.717782	0.611564	0.498000	-0.482542	-0.380972	0	0
22998	2.320885	9.362280	0.917267	0.056081	-0.119224	-0.174072	-0.172204	-0.482180	-0.715877	0.610055	0.498681	-0.482652	-0.382357	0	0
22999	2.290622	9.415134	0.877423	0.072516	-0.124182	-0.183772	-0.169381	-0.482154	-0.713730	0.608430	0.499474	-0.482792	-0.383731	0	0
23000	2.290403	9.419982	0.838863	0.087009	-0.119551	-0.186348	-0.167495	-0.483506	-0.712297	0.606714	0.500398	-0.482955	-0.385037	0	0
23001	2.402861	9.358895	0.760927	0.121598	-0.075521	-0.193051	-0.165618	-0.482007	-0.711590	0.605043	0.501709	-0.482941	-0.385978	0	0
23002	2.496595	9.273199	0.737969	0.122304	-0.088088	-0.187841	-0.162658	-0.482981	-0.709205	0.603289	0.502969	-0.483037	-0.386962	0	0
23003	2.507300	9.219983	0.721848	0.137455	-0.111119	-0.186172	-0.159699	-0.483344	-0.708706	0.601395	0.504188	-0.483335	-0.387950	0	0
23004	2.444846	9.184858	0.676866	0.162026	-0.146916	-0.168627	-0.160103	-0.483237	-0.706791	0.599224	0.505360	-0.484030	-0.388918	0	0
23005	2.579175	9.240695	0.589090	0.162972	-0.137952	-0.135001	-0.158353	-0.484331	-0.704123	0.597273	0.506362	-0.484848	-0.389596	0	0
23006	2.670775	9.509398	0.594688	0.188309	-0.135763	-0.106648	-0.157140	-0.485511	-0.703358	0.595257	0.507429	-0.485884	-0.390002	0	0
23007	2.616984	9.615211	0.346695	0.228393	-0.141142	-0.091514	-0.155929	-0.486174	-0.700398	0.593130	0.508579	-0.487199	-0.390104	0	0
23008	2.428988	9.410284	0.149888	0.212060	-0.098957	-0.077980	-0.155521	-0.487974	-0.696511	0.591277	0.509785	-0.488248	-0.390032	0	0
23009	2.094383	9.399344	0.033782	0.137007	-0.150473	-0.106759	-0.154177	-0.488039	-0.695031	0.589509	0.510420	-0.489181	-0.390707	0	0
23010	1.807128	9.719444	0.118843	-0.024235	-0.110303	-0.060987	-0.155383	-0.489280	-0.695329	0.588867	0.510099	-0.489459	-0.391745	0	0
23011	1.722641	10.145229	0.613755	-0.158551	-0.087617	-0.017070	-0.154047	-0.486302	-0.696746	0.589262	0.508799	-0.489319	-0.393016	0	0
23012	1.714863	10.531079	0.588939	-0.094536	-0.047058	0.018739	-0.153510	-0.485811	-0.700142	0.589599	0.507921	-0.489352	-0.393603	0	0
23013	1.837674	10.419188	0.398562	0.083822	0.020092	0.025015	-0.156062	-0.486781	-0.698509	0.589451	0.508266	-0.489742	-0.392893	0	0
23014	1.992393	9.788354	0.126416	0.184362	0.006486	0.034083	-0.156195	-0.487206	-0.698385	0.588690	0.509164	-0.490636	-0.391755	0	0
23015	2.116385	9.229783	-0.209808	0.113589	-0.070830	0.043979	-0.156192	-0.488503	-0.697474	0.588019	0.509232	-0.491775	-0.391247	0	0
23016	2.124907	9.242044	-0.503329	-0.020320	-0.162942	0.055351	-0.158611	-0.488592	-0.697312	0.587550	0.508157	-0.492968	-0.391847	0	0
23017	2.041192	9.808602	-0.409066	-0.125097	-0.220798	0.058182	-0.161434	-0.488458	-0.700271	0.587407	0.506160	-0.494124	-0.393188	0	0
23018	1.923565	10.379404	-0.282174	-0.097602	-0.275791	0.062336	-0.162242	-0.487660	-0.703368	0.586794	0.504147	-0.495707	-0.394695	0	0
23019	1.630579	10.374093	-0.230942	0.022554	-0.313328	0.038665	-0.164661	-0.487976	-0.705666	0.585355	0.502746	-0.497879	-0.395882	0	0
23020	1.250871	9.952065	-0.342925	0.098042	-0.292503	0.047980	-0.167483	-0.488355	-0.704828	0.583605	0.501875	-0.500251	-0.396579	0	0
23021	0.989728	9.551617	-0.379212	0.023390	-0.247158	0.021588	-0.168962	-0.488311	-0.705218	0.582402	0.500832	-0.501937	-0.397535	0	0
23022	0.899458	9.472302	-0.301943	-0.082145	-0.165110	0.011195	-0.171519	-0.487180	-0.708692	0.582039	0.499593	-0.502662	-0.398707	0	0
23023	1.074595	10.101849	0.040517	-0.183423	-0.092842	0.039557	-0.171522	-0.485862	-0.710556	0.582699	0.497881	-0.502702	-0.399834	0	0
23024	1.173828	10.377990	0.207582	-0.030826	-0.098966	0.052336	-0.174338	-0.487994	-0.713589	0.582575	0.496994	-0.503450	-0.400176	0	0
23025	1.241609	10.119450	0.084027	0.158378	-0.067208	-0.016711	-0.173794	-0.490325	-0.711355	0.581426	0.497668	-0.504417	-0.399792	0	0
23026	1.186758	9.659596	-0.236765	0.209839	-0.065856	-0.054517	-0.173799	-0.488808	-0.709535	0.579841	0.498851	-0.505401	-0.399376	0	0
23027	1.118467	9.418007	-0.364624	0.133233	-0.036640	-0.112008	-0.172725	-0.488575	-0.708451	0.578578	0.499990	-0.505605	-0.399526	0	0
23028	1.052282	9.547878	-0.548182	0.093880	-0.030615	-0.153631	-0.171381	-0.488662	-0.706018	0.577349	0.501139	-0.505423	-0.400094	0	0
23029	1.007210	9.838360	-0.705824	0.138148	-0.006238	-0.189581	-0.168151	-0.489771	-0.704185	0.575888	0.502829	-0.505071	-0.400523	0	0
23030	1.066018	9.798152	-0.756676	0.225305	0.021755	-0.213009	-0.165996	-0.491435	-0.701812	0.574020	0.505239	-0.504811	-0.400501	0	0
23031	1.029369	9.450336	-0.745547	0.251548	0.017712	-0.184640	-0.162770	-0.491106	-0.700886	0.572108	0.507656	-0.504785	-0.400212	0	0
23032	1.086531	9.249874	-0.795241	0.164671	0.032461	-0.163603	-0.160483	-0.491929	-0.698215	0.570789	0.509503	-0.504464	-0.400154	0	0
23033	1.192886	9.273660	-0.734382	0.052450	0.050431	-0.137344	-0.158331	-0.492428	-0.697167	0.570231	0.510677	-0.503685	-0.400434	0	0
23034	1.229682	9.386007	-0.652252	-0.029748	0.025629	-0.097107	-0.155242	-0.491706	-0.694728	0.570133	0.511051	-0.502960	-0.401008	0	0
23035	1.288192	9.372505	-0.628689	-0.030933	0.024530	-0.052927	-0.154168	-0.490862	-0.695531	0.570202	0.511225	-0.502422	-0.401361	0	0
23036	1.344366	9.242441	-0.546543	-0.024791	0.025380	-0.013127	-0.152686	-0.492063	-0.694089	0.570413	0.511202	-0.502148	-0.401433	0	0
23037	1.496850	9.133538	-0.531413	-0.068742	0.040257	0.017743	-0.153895	-0.492287	-0.695444	0.571037	0.510870	-0.501730	-0.401493	0	0
23038	1.702789	9.253799	-0.559703	-0.111543	0.066846	0.007121	-0.153361	-0.490833	-0.697582	0.571977	0.510412	-0.500977	-0.401677	0	0
23039	1.871373	9.431650	-0.541427	-0.099085	0.049141	0.008770	-0.152554	-0.490147	-0.703562	0.572765	0.509983	-0.500342	-0.401890	0	0
23040	1.893163	9.446621	-0.454209	-0.066975	-0.002190	0.010303	-0.153092	-0.489975	-0.704367	0.573143	0.509486	-0.500179	-0.402184	0	0
23041	1.760048	9.327687	-0.380363	-0.074227	-0.036785	0.040150	-0.153902	-0.488757	-0.707179	0.573504	0.508692	-0.500298	-0.402527	0	0
23042	1.638475	9.344900	-0.396260	-0.153040	-0.048559	0.057535	-0.154575	-0.488157	-0.707968	0.574277	0.507278	-0.500293	-0.403214	0	0
23043	1.675228	9.447529	-0.388685	-0.179757	-0.017475	0.085928	-0.155114	-0.487471	-0.712571	0.575452	0.505724	-0.500107	-0.403720	0	0
23044	1.799751	9.605130	-0.636411	-0.172339	0.054547	0.124400	-0.157541	-0.484662	-0.715175	0.577102	0.504273	-0.499769	-0.403599	0	0
23045	1.919263	9.495662	-0.321377	-0.111276	0.139957	0.143674	-0.157945	-0.484298	-0.718291	0.578948	0.503454	-0.499242	-0.402629	0	0
23046	1.980236	9.246731	-0.238187	-0.035911	0.161621	0.156421	-0.159423	-0.484053	-0.721262	0.580566	0.503055	-0.498996	-0.401101	0	0
23047	2.129081	9.081929	-0.193859	-0.036420	0.178859	0.178605	-0.160495	-0.485130	-0.722647	0.582369	0.502639	-0.498720	-0.399348	0	0
23048	2.578202	9.429963	-0.057523	-0.127295	0.267655	0.225628	-0.161707	-0.484505	-0.723974	0.585240	0.501777	-0.497833	-0.397337	0	0
23049	3.029693	10.411670	0.228172	-0.270336	0.249967	0.318632	-0.167222	-0.483494	-0.725375	0.589126	0.499552	-0.496910	-0.395549	0	0
23050	3.522739	11.020280	0.570918	-0.179970	0.189319	0.359054	-0.170446	-0.483902	-0.729028	0.592373	0.497382	-0.496929	-0.393403	0	0
23051	3.385893	10.143873	0.816467	0.095881	0.028246	0.314744	-0.172736	-0.482474	-0.727184	0.593316	0.496429	-0.498737	-0.390891	0	0
23052	2.475335	8.355139	0.484256	0.138290	-0.205283	0.241171	-0.177974	-0.484485	-0.726916	0.592546	0.495181	-0.501738	-0.389801	0	0
23053	1.545582	7.503107	-0.007271	-0.172298	-0.263994	0.204709	-0.181197	-0.485657	-0.728142	0.592916	0.492030	-0.503679	-0.390724	0	0
23054	1.329869	8.455668	-0.131813	-0.637588	-0.094321	0.267116	-0.187525	-0.481601	-0.737879	0.596611	0.486468	-0.503091	-0.392814	0	0
23055	1.967530	11.215394	0.502461	-0.760346	0.160442	0.317601	-0.190762	-0.476673	-0.751710	0.602384	0.480884	-0.500707	-0.393924	0	0
23056	2.588262	13.285473	2.162109	-0.259629	0.291012	0.318860	-0.192384	-0.472426	-0.762177	0.606335	0.478799	-0.499509	-0.391918	0	0
23057	2.596836	12.249028	2.165377	0.659166	0.186130	0.271603	-0.195732	-0.477270	-0.757664	0.605198	0.482093	-0.502279	-0.386054	0	0
23058	2.041824	9.277035	0.269006	0.965511	0.061822	0.112924	-0.199888	-0.483074	-0.741459	0.601259	0.487520	-0.506204	-0.380224	0	0
23059	1.483257	7.599005	-0.717651	0.378418	0.037542	-0.008207	-0.197994	-0.488356	-0.729395	0.599603	0.489920	-0.507399	-0.378154	0	0
23060	1.091616	7.810398	-0.606085	-0.527280	0.156979	-0.042919	-0.196652	-0.487478	-0.731970	0.602818	0.487509	-0.504285	-0.380317	0	0
23061	0.976492	9.721389	0.338881	-0.874055	0.195652	0.002136	-0.195720	-0.482487	-0.746528	0.608070	0.482917	-0.499786	-0.383740	0	0
23062	1.002549	11.105710	1.219935	-0.458935	0.145689	0.080833	-0.195468	-0.475728	-0.757208	0.611319	0.480217	-0.497568	-0.384845	0	0
23063	1.247479	10.964488	1.141855	0.236949	0.287138	0.064425	-0.193580	-0.477427	-0.759192	0.611859	0.482430	-0.497030	-0.381906	0	0
23064	1.567021	9.703014	0.727865	0.435083	0.375606	0.077981	-0.193446	-0.477788	-0.755937	0.611916	0.486071	-0.496807	-0.377461	0	0
23065	1.950731	8.884546	0.408795	0.198278	0.418559	0.058021	-0.190614	-0.481082	-0.751173	0.613243	0.488560	-0.495266	-0.374103	0	0
23066	2.359349	8.969671	0.639756	-0.111843	0.386252	0.037293	-0.190212	-0.481395	-0.744106	0.615842	0.489076	-0.492700	-0.372546	0	0
23067	2.517126	9.501799	1.008899	-0.162550	0.267825	-0.007893	-0.188060	-0.481215	-0.747939	0.617928	0.489094	-0.490402	-0.372101	0	0
23068	2.421622	9.682145	1.069604	-0.038078	0.124836	-0.043769	-0.185646	-0.478961	-0.749801	0.618569	0.489485	-0.489314	-0.371952	0	0
23069	2.242159	9.404538	0.813426	0.060522	0.053428	-0.107513	-0.184842	-0.477419	-0.756025	0.618140	0.490566	-0.488681	-0.372074	0	0
23070	1.992125	9.298037	0.780076	0.043112	0.050253	-0.129630	-0.182693	-0.476612	-0.756297	0.617697	0.491600	-0.487935	-0.372423	0	0
23071	1.996193	9.332093	0.748649	0.033516	0.079720	-0.102067	-0.180001	-0.478024	-0.753105	0.617545	0.492586	-0.487062	-0.372516	0	0
23072	2.222263	9.445457	0.911205	0.055311	0.170426	-0.094404	-0.176771	-0.479246	-0.752501	0.617760	0.493973	-0.485786	-0.371989	0	0
23073	2.610257	9.450081	1.009740	0.065670	0.191397	-0.074875	-0.175023	-0.479308	-0.751570	0.618095	0.495432	-0.484476	-0.371200	0	0
23074	2.879920	9.314183	1.122554	0.090750	0.177359	-0.073174	-0.173008	-0.478942	-0.751037	0.618239	0.496954	-0.483392	-0.370336	0	0
23075	2.978732	9.218870	1.111862	0.073974	0.100553	-0.064895	-0.171122	-0.479967	-0.751501	0.618139	0.498060	-0.482730	-0.369882	0	0
23076	2.873013	9.158678	1.022409	0.044045	0.004456	-0.072649	-0.169649	-0.478544	-0.747114	0.617682	0.498652	-0.482539	-0.370096	0	0
23077	2.746512	9.161223	0.888514	0.018056	-0.016046	-0.079903	-0.169645	-0.479658	-0.747967	0.617251	0.499040	-0.482322	-0.370575	0	0
23078	2.756958	9.127429	0.913163	-0.002157	-0.024565	-0.065877	-0.169107	-0.479651	-0.748791	0.616909	0.499205	-0.482173	-0.371114	0	0
23079	2.789697	9.176569	0.846392	0.017354	-0.036176	-0.057057	-0.167899	-0.478785	-0.750683	0.616479	0.499391	-0.482198	-0.371547	0	0
23080	2.858829	9.236088	0.857694	0.043118	-0.056620	-0.048284	-0.167365	-0.477325	-0.753094	0.615822	0.499632	-0.482502	-0.371918	0	0
23081	2.903679	9.295164	0.851403	0.053554	-0.073682	-0.037764	-0.167765	-0.478659	-0.750136	0.615112	0.499794	-0.482996	-0.372234	0	0
23082	2.950003	9.397963	0.820754	0.076098	-0.088492	-0.042222	-0.167764	-0.479251	-0.749066	0.614158	0.500091	-0.483647	-0.372565	0	0
23083	3.009603	9.437880	0.759692	0.124386	-0.114929	-0.035180	-0.168163	-0.480649	-0.749515	0.612914	0.500506	-0.484678	-0.372717	0	0
23084	3.000316	9.296908	0.765285	0.211086	-0.137778	-0.016481	-0.169641	-0.481231	-0.747337	0.611137	0.501319	-0.486260	-0.372481	0	0
23085	3.068485	9.006807	0.564946	0.259045	-0.158411	-0.028838	-0.171791	-0.481965	-0.744067	0.609036	0.502346	-0.488093	-0.372142	0	0
23086	3.348078	9.266742	0.183991	0.260239	-0.148333	-0.004079	-0.171385	-0.483711	-0.736365	0.606999	0.503351	-0.489976	-0.371636	0	0
23087	3.115198	9.410610	0.257607	0.310992	-0.193564	0.008211	-0.172857	-0.486591	-0.732900	0.604602	0.504357	-0.492402	-0.370972	0	0
23088	2.816296	9.201260	0.216312	0.312175	-0.208386	-0.004181	-0.174597	-0.489323	-0.729427	0.601994	0.505444	-0.494829	-0.370506	0	0
23089	2.361183	9.389621	0.037228	0.220976	-0.270509	0.030595	-0.176476	-0.490420	-0.729168	0.599743	0.505494	-0.497488	-0.370527	0	0
23090	1.798200	9.639142	-0.145627	0.089002	-0.231484	0.059723	-0.179972	-0.490667	-0.727229	0.598373	0.504825	-0.499541	-0.370891	0	0
23091	1.734050	9.953581	-0.053677	-0.037222	-0.049481	0.099390	-0.180372	-0.491466	-0.729021	0.598768	0.503808	-0.500255	-0.370674	0	0
23092	1.852144	10.120811	0.025719	0.025439	0.032209	0.125713	-0.184538	-0.492239	-0.728180	0.599277	0.503403	-0.500824	-0.369630	0	0
23093	2.084776	9.853120	-0.140855	0.108767	0.105097	0.119332	-0.184670	-0.493240	-0.727666	0.599776	0.503739	-0.501246	-0.367788	0	0
23094	2.306983	9.614366	-0.356112	0.076043	0.069095	0.126038	-0.187358	-0.493940	-0.725342	0.600212	0.503768	-0.501782	-0.366303	0	0
23095	2.398145	9.640282	-0.488319	-0.015451	0.006685	0.137711	-0.189778	-0.493881	-0.725448	0.600905	0.502904	-0.502427	-0.365468	0	0
23096	2.556502	10.099561	-0.395447	-0.097467	-0.076395	0.126257	-0.191930	-0.493574	-0.724323	0.601482	0.501357	-0.503200	-0.365582	0	0
23097	2.526643	10.531157	-0.216665	-0.086993	-0.177490	0.119439	-0.195159	-0.492581	-0.727249	0.601535	0.499481	-0.504595	-0.366141	0	0
23098	2.028856	10.429856	-0.390058	0.024555	-0.291748	0.102378	-0.199458	-0.493436	-0.728861	0.600322	0.497993	-0.506985	-0.366856	0	0
23099	1.408962	9.670893	-0.408170	0.108555	-0.317476	0.054904	-0.200262	-0.494242	-0.729967	0.598432	0.497112	-0.509598	-0.367517	0	0
23100	1.035155	9.173699	-0.661435	0.021012	-0.269005	0.040903	-0.205501	-0.495680	-0.729953	0.597115	0.495991	-0.511522	-0.368500	0	0
23101	1.133642	9.335709	-0.683708	-0.087770	-0.171479	0.087130	-0.207117	-0.494954	-0.729093	0.597036	0.494324	-0.512680	-0.369259	0	0
23102	1.481371	9.468303	-0.247946	-0.080871	-0.102567	0.108719	-0.210750	-0.494015	-0.729293	0.597319	0.492854	-0.513566	-0.369532	0	0
23103	1.732249	9.650073	-0.239211	-0.069590	-0.115378	0.020201	-0.213306	-0.493031	-0.732500	0.597176	0.491857	-0.514115	-0.370329	0	0
23104	1.890009	9.859270	-0.380385	-0.008837	-0.210096	-0.047444	-0.213032	-0.494545	-0.734731	0.595971	0.491219	-0.515139	-0.371691	0	0
23105	1.731363	9.773838	-0.504974	0.059831	-0.234194	-0.128677	-0.211696	-0.491570	-0.736012	0.594012	0.491327	-0.516134	-0.373301	0	0
23106	1.349488	9.669768	-0.828856	0.064351	-0.226294	-0.160343	-0.211553	-0.494378	-0.737331	0.591937	0.491641	-0.516964	-0.375032	0	0
23107	1.180772	9.608434	-0.920233	0.067724	-0.142453	-0.170363	-0.210211	-0.493571	-0.736775	0.590232	0.492368	-0.517221	-0.376407	0	0
23108	1.267795	9.386677	-0.858115	0.054882	-0.076443	-0.183254	-0.209136	-0.493464	-0.736376	0.588883	0.493299	-0.517013	-0.377584	0	0
23109	1.405608	9.287220	-0.824248	-0.016732	-0.039500	-0.191226	-0.206443	-0.495133	-0.734282	0.588030	0.494035	-0.516228	-0.379022	0	0
23110	1.463508	9.414503	-0.871577	-0.036740	-0.043394	-0.184258	-0.204164	-0.492574	-0.736950	0.587296	0.494554	-0.515471	-0.380512	0	0
23111	1.470026	9.458323	-0.833191	-0.017426	-0.013573	-0.161024	-0.201337	-0.493790	-0.736205	0.586680	0.495238	-0.514670	-0.381655	0	0
23112	1.491226	9.147985	-0.685761	-0.024049	0.006483	-0.111404	-0.199728	-0.492411	-0.736179	0.586415	0.495643	-0.514026	-0.382403	0	0
23113	1.623347	9.062973	-0.827910	-0.109086	0.040766	-0.088487	-0.198253	-0.490705	-0.737912	0.586800	0.495632	-0.512909	-0.383327	0	0
23114	1.817846	9.185478	-0.627875	-0.160973	0.061075	-0.063818	-0.196507	-0.489477	-0.743749	0.587672	0.495194	-0.511657	-0.384230	0	0
23115	1.899690	9.349626	-0.535125	-0.222090	0.060661	-0.067576	-0.194895	-0.488595	-0.746736	0.588791	0.494487	-0.510087	-0.385511	0	0
23116	1.948604	9.578716	-0.482392	-0.203594	0.069320	-0.051571	-0.193423	-0.486168	-0.748990	0.589958	0.493765	-0.508678	-0.386515	0	0
23117	1.941810	9.682986	-0.440055	-0.157701	0.081219	-0.049586	-0.192887	-0.485243	-0.752779	0.590925	0.493424	-0.507318	-0.387258	0	0
23118	1.822554	9.566710	-0.565610	-0.133222	0.096611	-0.052913	-0.189398	-0.482431	-0.755317	0.591872	0.493224	-0.506011	-0.387776	0	0
23119	1.729760	9.336813	-0.703939	-0.123967	0.148237	-0.052521	-0.189398	-0.482054	-0.759391	0.592993	0.493360	-0.504366	-0.388034	0	0
23120	1.810255	9.187759	-0.714788	-0.168834	0.217030	-0.045160	-0.187791	-0.479630	-0.761646	0.594745	0.493367	-0.502245	-0.388095	0	0
23121	2.020401	9.240137	-0.607628	-0.193673	0.268532	-0.050264	-0.184433	-0.478241	-0.763820	0.596812	0.493540	-0.499619	-0.388091	0	0
23122	2.257638	9.390110	-0.514816	-0.204783	0.266420	-0.039763	-0.181748	-0.476657	-0.767613	0.598998	0.493490	-0.497080	-0.388047	0	0
23123	2.485202	9.656431	-0.447252	-0.163122	0.309549	-0.042956	-0.179335	-0.473962	-0.770142	0.601136	0.493954	-0.494355	-0.387631	0	0
23124	2.760636	9.972188	-0.258228	-0.073433	0.302998	-0.033954	-0.175037	-0.471993	-0.773806	0.602860	0.494789	-0.492130	-0.386719	0	0
23125	2.985693	10.112221	-0.247563	0.009040	0.303423	-0.022255	-0.173154	-0.471992	-0.775735	0.604192	0.496144	-0.490210	-0.385341	0	0
23126	3.288418	10.205082	-0.498961	0.109763	0.300776	0.047822	-0.171404	-0.473049	-0.774700	0.605292	0.497654	-0.489113	-0.383053	0	0
23127	3.489307	9.895590	-0.237695	0.197296	0.323940	0.076498	-0.170596	-0.473672	-0.773095	0.606169	0.499714	-0.488285	-0.380029	0	0
23128	3.516949	9.255206	-0.135724	0.108912	0.252280	0.139434	-0.170325	-0.474732	-0.770408	0.607359	0.500556	-0.487947	-0.377447	0	0
23129	3.302199	9.064366	-0.273276	-0.088586	0.112928	0.097313	-0.170326	-0.474640	-0.768226	0.608722	0.499951	-0.487428	-0.376723	0	0
23130	2.666763	9.344162	-0.184151	-0.116316	-0.066945	0.025475	-0.171133	-0.473968	-0.772009	0.609046	0.498771	-0.487609	-0.377529	0	0
23131	1.882535	9.354248	0.200946	0.020457	-0.140211	0.013221	-0.171135	-0.473049	-0.774975	0.608313	0.498281	-0.488622	-0.378046	0	0
23132	1.314209	9.397331	0.091703	-0.029065	-0.099046	0.055890	-0.172481	-0.472433	-0.775757	0.608163	0.497367	-0.489471	-0.378393	0	0
23133	1.326211	9.669460	0.239270	-0.090981	0.079566	0.146998	-0.173421	-0.472348	-0.778467	0.609554	0.496387	-0.489382	-0.377557	0	0
23134	1.644497	10.170512	0.587093	-0.088120	0.230434	0.232745	-0.176247	-0.471409	-0.779493	0.611967	0.495481	-0.488883	-0.375485	0	0
23135	2.098259	10.387607	1.364899	-0.004268	0.303170	0.270477	-0.179072	-0.470759	-0.780256	0.614472	0.495262	-0.488353	-0.372358	0	0
23136	2.330421	10.202486	1.570819	0.066307	0.254566	0.247353	-0.179069	-0.471911	-0.779476	0.616278	0.495311	-0.488342	-0.369311	0	0
23137	2.068588	9.649040	1.116795	0.081929	0.166315	0.188579	-0.181484	-0.473530	-0.780590	0.617373	0.495500	-0.488557	-0.366936	0	0
23138	1.597981	9.120942	0.713949	-0.050633	0.177076	0.101728	-0.182698	-0.472407	-0.778905	0.618842	0.495253	-0.487857	-0.365726	0	0
23139	1.341174	9.334753	0.560017	-0.282245	0.271142	0.029160	-0.180551	-0.470354	-0.784039	0.621652	0.494354	-0.485286	-0.365597	0	0
23140	1.325181	9.985132	1.139592	-0.345713	0.340150	0.022293	-0.178542	-0.467172	-0.788863	0.625075	0.493261	-0.482074	-0.365484	0	0
23141	1.447504	10.470490	1.498370	-0.212796	0.355250	0.033359	-0.176934	-0.465148	-0.792221	0.627932	0.493080	-0.479226	-0.364577	0	0
23142	1.722497	10.317700	1.657214	0.024692	0.412902	0.013197	-0.172900	-0.464907	-0.794439	0.629827	0.494606	-0.476841	-0.362362	0	0
23143	2.111795	9.742123	1.572397	0.108766	0.387391	-0.004444	-0.171017	-0.465576	-0.791895	0.631092	0.496729	-0.474755	-0.359986	0	0
23144	2.230296	9.341252	1.261296	0.024904	0.324520	-0.007763	-0.168868	-0.464760	-0.792575	0.632476	0.498026	-0.472810	-0.358324	0	0
23145	2.234550	9.113121	1.166855	-0.100218	0.296862	-0.010974	-0.168058	-0.465622	-0.792885	0.634317	0.498518	-0.470504	-0.357418	0	0
23146	2.260460	9.055346	1.331782	-0.189084	0.244110	-0.029279	-0.163628	-0.462954	-0.796255	0.636302	0.498270	-0.468180	-0.357288	0	0
23147	2.333959	9.280037	1.467151	-0.214424	0.165009	-0.038734	-0.160811	-0.460376	-0.800290	0.637989	0.497681	-0.466159	-0.357742	0	0
23148	2.380746	9.611047	1.490163	-0.204345	0.072385	-0.028711	-0.160280	-0.457754	-0.803889	0.639243	0.496715	-0.464868	-0.358527	0	0
23149	2.355472	9.683432	1.618835	-0.089826	0.000144	-0.016437	-0.160015	-0.456266	-0.807249	0.639622	0.496218	-0.464455	-0.359072	0	0
23150	2.276645	9.480491	1.468695	-0.034261	-0.013801	-0.009250	-0.159475	-0.456832	-0.807818	0.639701	0.495941	-0.464417	-0.359365	0	0
23151	2.367319	9.304916	1.443914	-0.020058	-0.017410	-0.002168	-0.158268	-0.455529	-0.810242	0.639708	0.495754	-0.464440	-0.359578	0	0
23152	2.480501	9.197711	1.303759	-0.021996	-0.029957	0.001265	-0.159073	-0.455762	-0.811602	0.639690	0.495449	-0.464600	-0.359825	0	0
23153	2.646513	9.144894	1.352583	-0.041176	-0.033071	-0.022721	-0.160016	-0.455152	-0.812524	0.639663	0.495158	-0.464549	-0.360340	0	0
23154	2.815787	9.172247	1.405717	-0.023089	-0.110721	-0.039998	-0.160550	-0.456443	-0.811334	0.639125	0.494747	-0.465016	-0.361254	0	0
23155	2.725317	9.209446	1.388217	-0.005158	-0.188545	-0.051030	-0.160821	-0.456008	-0.811453	0.638103	0.494242	-0.465953	-0.362543	0	0
23156	2.459532	9.277443	1.307328	-0.028552	-0.252505	-0.062064	-0.160964	-0.452871	-0.812167	0.636850	0.493384	-0.467190	-0.364318	0	0
23157	2.309722	9.260162	1.341378	-0.017823	-0.263115	-0.061182	-0.161364	-0.453819	-0.813691	0.635503	0.492563	-0.468504	-0.366090	0	0
23158	2.306527	9.308663	1.403504	-0.023331	-0.238464	-0.053087	-0.162170	-0.453913	-0.814911	0.634315	0.491743	-0.469707	-0.367708	0	0
23159	2.356000	9.382392	1.418910	-0.036835	-0.238572	-0.053145	-0.165132	-0.452348	-0.818367	0.633202	0.490841	-0.470830	-0.369391	0	0
23160	2.442156	9.427647	1.358622	0.002810	-0.227567	-0.052969	-0.165808	-0.451045	-0.818861	0.631929	0.490219	-0.472057	-0.370828	0	0
23161	2.516244	9.351302	1.313326	0.030712	-0.248579	-0.056564	-0.165673	-0.451231	-0.817098	0.630423	0.489711	-0.473474	-0.372254	0	0
23162	2.477638	9.316597	1.148707	0.052541	-0.247318	-0.064431	-0.167420	-0.451770	-0.816550	0.628764	0.489380	-0.474946	-0.373617	0	0
23163	2.403735	9.378375	1.160417	0.030179	-0.242955	-0.068880	-0.167689	-0.451462	-0.817355	0.627237	0.488936	-0.476261	-0.375087	0	0
23164	2.368863	9.436013	1.226316	0.034207	-0.230956	-0.049337	-0.169705	-0.451667	-0.818700	0.625794	0.488472	-0.477630	-0.376359	0	0
23165	2.474485	9.488912	1.238788	0.063964	-0.205851	-0.047341	-0.170372	-0.453506	-0.818207	0.624358	0.488265	-0.478943	-0.377344	0	0
23166	2.561113	9.507468	1.159458	0.128969	-0.191778	-0.018774	-0.172525	-0.453078	-0.816125	0.622749	0.488390	-0.480567	-0.377775	0	0
23167	2.613863	9.401601	1.077621	0.183062	-0.193016	-0.022154	-0.172925	-0.454406	-0.813439	0.620886	0.488841	-0.482371	-0.377959	0	0
23168	2.598248	9.323626	1.012733	0.188414	-0.216045	-0.024045	-0.173463	-0.454598	-0.810715	0.618842	0.489264	-0.484338	-0.378249	0	0
23169	2.602525	9.442636	0.816975	0.215941	-0.204712	-0.041568	-0.175066	-0.458275	-0.809453	0.616684	0.489954	-0.486240	-0.378439	0	0
23170	2.639616	9.436048	1.008339	0.263144	-0.157885	-0.049090	-0.175734	-0.460044	-0.805825	0.614451	0.491170	-0.488000	-0.378230	0	0
23171	2.759373	9.336226	0.695005	0.303519	-0.100194	-0.067175	-0.176403	-0.462004	-0.800025	0.612271	0.492901	-0.489460	-0.377625	0	0
23172	2.841182	8.997839	0.671181	0.271456	-0.082464	-0.076006	-0.175856	-0.465214	-0.796594	0.610252	0.494577	-0.490647	-0.377163	0	0
23173	2.789545	8.885211	0.492306	0.194883	-0.136323	-0.081875	-0.177468	-0.466401	-0.792664	0.608376	0.495561	-0.491844	-0.377344	0	0
23174	2.691883	9.135894	0.314093	0.116913	-0.149081	-0.096331	-0.176123	-0.466780	-0.789832	0.606711	0.496138	-0.492746	-0.378088	0	0
23175	2.665607	9.511723	0.507849	0.059815	-0.126043	-0.112290	-0.176928	-0.467643	-0.788488	0.605441	0.496478	-0.493220	-0.379058	0	0
23176	2.881192	9.658878	0.633720	0.084457	-0.108605	-0.089172	-0.176658	-0.467608	-0.790261	0.604159	0.496971	-0.493788	-0.379717	0	0
23177	2.981688	9.476198	0.604480	0.123464	-0.115911	-0.067892	-0.177195	-0.468046	-0.789179	0.602797	0.497502	-0.494668	-0.380042	0	0
23178	2.931475	9.290767	0.416569	0.089242	-0.189733	-0.079058	-0.178001	-0.468528	-0.785917	0.601125	0.497664	-0.495789	-0.381016	0	0
23179	2.871215	9.389202	0.375460	-0.023808	-0.221245	-0.030095	-0.178543	-0.467401	-0.785057	0.600123	0.496705	-0.496933	-0.382354	0	0
23180	2.946312	9.776573	0.509651	-0.149844	-0.243441	0.033870	-0.181904	-0.467129	-0.787324	0.599798	0.494661	-0.498018	-0.384098	0	0
23181	3.080854	10.111624	0.718279	-0.130532	-0.309082	0.106840	-0.185804	-0.466710	-0.789308	0.599412	0.492023	-0.499960	-0.385563	0	0
23182	3.052498	10.094129	0.837905	-0.015329	-0.400061	0.157900	-0.190375	-0.466599	-0.789523	0.598105	0.489551	-0.503101	-0.386652	0	0
23183	2.766502	9.807302	0.556861	0.041701	-0.502868	0.162807	-0.195211	-0.468206	-0.788701	0.596100	0.486889	-0.507128	-0.387846	0	0
23184	2.392886	9.688840	0.454812	-0.014113	-0.616718	0.144311	-0.204487	-0.468239	-0.790228	0.593604	0.483629	-0.511471	-0.390045	0	0
23185	1.884630	9.747572	0.279890	-0.028750	-0.695023	0.140342	-0.209460	-0.468691	-0.790185	0.590824	0.479880	-0.516216	-0.392635	0	0
23186	1.211447	9.468311	0.232451	0.048079	-0.751748	0.085567	-0.217123	-0.468903	-0.791736	0.587048	0.476717	-0.521268	-0.395468	0	0
23187	0.683810	9.327572	-0.432649	0.057928	-0.669658	0.003158	-0.223308	-0.468787	-0.790571	0.583366	0.474267	-0.525483	-0.398274	0	0
23188	0.541948	9.383255	-0.490383	0.022798	-0.476280	-0.062875	-0.226260	-0.471000	-0.789927	0.580513	0.472786	-0.528075	-0.400767	0	0
23189	0.648958	9.608541	-0.483984	0.015133	-0.365312	-0.094049	-0.228548	-0.470416	-0.788383	0.578194	0.471818	-0.529841	-0.402926	0	0
23190	0.827484	9.699208	-0.171056	0.008039	-0.260813	-0.114671	-0.229216	-0.471858	-0.786651	0.576324	0.471375	-0.530866	-0.404769	0	0
23191	1.041138	9.802620	-0.165279	-0.062396	-0.206765	-0.130511	-0.228278	-0.470721	-0.787715	0.575034	0.470806	-0.531206	-0.406814	0	0
23192	1.285076	9.824025	-0.297578	-0.080996	-0.179138	-0.103037	-0.228820	-0.469274	-0.788479	0.574058	0.470113	-0.531448	-0.408674	0	0
23193	1.392063	9.549206	-0.388513	-0.046391	-0.139534	-0.110642	-0.227469	-0.471262	-0.789649	0.573113	0.469814	-0.531547	-0.410212	0	0
23194	1.548427	9.219441	-0.540108	-0.055702	-0.088574	-0.089144	-0.226937	-0.469433	-0.789596	0.572552	0.469560	-0.531435	-0.411430	0	0
23195	1.797107	9.143841	-0.551164	-0.130899	-0.042786	-0.096211	-0.225858	-0.470409	-0.791411	0.572568	0.469104	-0.530692	-0.412884	0	0
23196	2.143642	9.295807	-0.370758	-0.184449	-0.037454	-0.113229	-0.225326	-0.468451	-0.790809	0.572779	0.468447	-0.529642	-0.414682	0	0
23197	2.408385	9.412298	-0.221482	-0.178980	-0.085936	-0.091487	-0.224119	-0.467176	-0.792007	0.572809	0.467505	-0.528968	-0.416559	0	0
23198	2.476169	9.418385	-0.207412	-0.131970	-0.164074	-0.079478	-0.223046	-0.466165	-0.793894	0.572240	0.466440	-0.529013	-0.418473	0	0
23199	2.366120	9.338698	-0.255926	-0.124960	-0.203163	-0.078793	-0.223312	-0.466267	-0.801521	0.571447	0.465242	-0.529293	-0.420531	0	0
23200	2.226146	9.302167	-0.298463	-0.152977	-0.222063	-0.043605	-0.223318	-0.463963	-0.803081	0.570813	0.463618	-0.529742	-0.422616	0	0
23201	2.152400	9.339661	-0.390079	-0.182135	-0.162454	-0.019428	-0.224666	-0.462576	-0.806561	0.570744	0.461944	-0.529820	-0.424440	0	0
23202	2.146212	9.426957	-0.263341	-0.197019	-0.152388	0.000034	-0.225204	-0.462218	-0.809267	0.570859	0.460125	-0.529880	-0.426182	0	0
23203	2.120066	9.543023	-0.135025	-0.155097	-0.094876	-0.010078	-0.222788	-0.460483	-0.813189	0.571058	0.458838	-0.529726	-0.427493	0	0
23204	2.111661	9.508904	0.057558	-0.153000	-0.078634	-0.018809	-0.226424	-0.458414	-0.813216	0.571275	0.457680	-0.529464	-0.428769	0	0
23205	2.097033	9.387254	0.029140	-0.113379	-0.085374	-0.020487	-0.225487	-0.456702	-0.814669	0.571285	0.456724	-0.529384	-0.429871	0	0
23206	2.149047	9.210981	0.036880	-0.147157	-0.046321	-0.029189	-0.225620	-0.457048	-0.817948	0.571599	0.455792	-0.528911	-0.431025	0	0
23207	2.209937	9.214526	0.154272	-0.190746	-0.000998	-0.006950	-0.223741	-0.455288	-0.822407	0.572465	0.454680	-0.528077	-0.432069	0	0
23208	2.203269	9.340666	0.374587	-0.216532	0.035452	0.020600	-0.223344	-0.453000	-0.823700	0.573738	0.453437	-0.527059	-0.432929	0	0
23209	2.407362	9.436620	0.375312	-0.164923	0.106188	0.054761	-0.224017	-0.452639	-0.826404	0.575318	0.452605	-0.526001	-0.432991	0	0
23210	2.707184	9.854772	0.492093	-0.165507	0.167676	0.086009	-0.222674	-0.451751	-0.829387	0.577330	0.451875	-0.524739	-0.432606	0	0
23211	3.138174	10.348111	0.410120	-0.086803	0.206063	0.143854	-0.222816	-0.449388	-0.827266	0.579468	0.451443	-0.523847	-0.431277	0	0
23212	3.408807	10.411302	0.552757	0.035514	0.215914	0.147771	-0.221602	-0.450677	-0.827867	0.581084	0.451753	-0.523447	-0.429259	0	0
23213	3.416988	9.836152	1.043621	0.174157	0.184328	0.106462	-0.221062	-0.451917	-0.823828	0.581775	0.452914	-0.523640	-0.426859	0	0
23214	3.210409	9.475524	0.885935	0.125790	0.044205	0.074535	-0.222129	-0.454583	-0.823901	0.581764	0.453394	-0.524289	-0.425566	0	0
23215	2.594595	9.241005	0.868806	0.078892	-0.122679	0.117670	-0.223199	-0.456745	-0.821235	0.581329	0.452618	-0.525916	-0.424977	0	0
23216	1.942220	9.772891	0.257394	0.007293	-0.084043	0.110756	-0.225352	-0.456413	-0.821199	0.581338	0.451674	-0.526964	-0.424671	0	0
23217	1.777632	10.323458	0.734462	0.118497	0.086461	0.085675	-0.225077	-0.458427	-0.820178	0.581680	0.452192	-0.527390	-0.423120	0	0
23218	1.827735	10.270978	0.919350	0.273319	0.100096	0.019044	-0.223727	-0.460657	-0.816997	0.581062	0.454055	-0.528078	-0.421111	0	0
23219	1.752387	9.852013	0.506144	0.283970	0.056545	-0.014752	-0.224258	-0.463127	-0.813802	0.580059	0.455942	-0.528907	-0.419411	0	0
23220	1.775033	9.425145	0.375251	0.160401	0.062192	-0.069901	-0.222368	-0.466371	-0.810252	0.579374	0.457454	-0.528931	-0.418682	0	0
23221	1.756724	9.351972	0.254877	-0.005004	0.004299	-0.086693	-0.220216	-0.466901	-0.807843	0.579103	0.457832	-0.528513	-0.419170	0	0
23222	1.519316	9.605003	0.351603	-0.116243	-0.040567	-0.108508	-0.218605	-0.465614	-0.809999	0.578978	0.457515	-0.527793	-0.420594	0	0
23223	1.379299	9.845243	0.509190	-0.144375	-0.024235	-0.131460	-0.216723	-0.465298	-0.813280	0.578993	0.457214	-0.526739	-0.422218	0	0
23224	1.368255	9.927592	0.602114	-0.131510	-0.015015	-0.140205	-0.213223	-0.466131	-0.817569	0.578937	0.457082	-0.525657	-0.423785	0	0
23225	1.440748	9.839100	0.742222	-0.133900	-0.008484	-0.117200	-0.211075	-0.464859	-0.819596	0.579034	0.456842	-0.524608	-0.425207	0	0
23226	1.571301	9.744371	0.809533	-0.140716	-0.028483	-0.101462	-0.209058	-0.464722	-0.821386	0.579109	0.456392	-0.523738	-0.426657	0	0
23227	1.655734	9.656090	0.894638	-0.134730	-0.065895	-0.096396	-0.207313	-0.463268	-0.824764	0.578990	0.455798	-0.523104	-0.428231	0	0
23228	1.620188	9.616603	0.901067	-0.097248	-0.094206	-0.089377	-0.206780	-0.461521	-0.827302	0.578571	0.455254	-0.522852	-0.429680	0	0
23229	1.602734	9.521610	0.913284	-0.122726	-0.110620	-0.081598	-0.205439	-0.459762	-0.831210	0.578218	0.454462	-0.522587	-0.431312	0	0
23230	1.657576	9.563873	0.895390	-0.157743	-0.160409	-0.093533	-0.204629	-0.460690	-0.834791	0.577708	0.453303	-0.522433	-0.433398	0	0
23231	1.565915	9.562223	1.022583	-0.113419	-0.191694	-0.107722	-0.204497	-0.459173	-0.839238	0.576767	0.452352	-0.522548	-0.435501	0	0
23232	1.518321	9.498228	0.896426	-0.103214	-0.201031	-0.086516	-0.204631	-0.458969	-0.841817	0.575821	0.451289	-0.522891	-0.437440	0	0
23233	1.414386	9.622590	1.003034	-0.111080	-0.171711	-0.124353	-0.202485	-0.457259	-0.844375	0.574889	0.450527	-0.522813	-0.439539	0	0
23234	1.387562	9.758055	1.039706	-0.099161	-0.179313	-0.100495	-0.203832	-0.456212	-0.845415	0.573972	0.449651	-0.522979	-0.441433	0	0
23235	1.381977	9.791939	1.020020	-0.053781	-0.114839	-0.103476	-0.202756	-0.455913	-0.847188	0.573159	0.449364	-0.522910	-0.442861	0	0
23236	1.451721	9.696097	1.010847	-0.030219	-0.079078	-0.103184	-0.202218	-0.456045	-0.848152	0.572441	0.449337	-0.522790	-0.443958	0	0
23237	1.575261	9.572099	0.974650	-0.026034	-0.034238	-0.117051	-0.200877	-0.454766	-0.849624	0.571859	0.449640	-0.522314	-0.444959	0	0
23238	1.575474	9.564822	0.996377	-0.006015	-0.026783	-0.124013	-0.199257	-0.456943	-0.849033	0.571211	0.450091	-0.521908	-0.445812	0	0
23239	1.589858	9.579654	1.040038	-0.002773	-0.011146	-0.107994	-0.200061	-0.457577	-0.851495	0.570682	0.450584	-0.521439	-0.446539	0	0
23240	1.631828	9.531856	0.981504	0.020760	0.028124	-0.105907	-0.198179	-0.457311	-0.852598	0.570278	0.451336	-0.520920	-0.446902	0	0
23241	1.730529	9.560348	0.950616	0.037023	0.063738	-0.102114	-0.194686	-0.456712	-0.851394	0.569984	0.452359	-0.520226	-0.447050	0	0
23242	1.860543	9.630699	1.122586	0.082081	0.081910	-0.101892	-0.193336	-0.458436	-0.851738	0.569600	0.453680	-0.519690	-0.446825	0	0
23243	2.029811	9.662911	1.204570	0.103281	0.079974	-0.087733	-0.190645	-0.459108	-0.849885	0.569156	0.455072	-0.519265	-0.446469	0	0
23244	2.157407	9.582686	1.194648	0.132128	0.064331	-0.092188	-0.190094	-0.463692	-0.848269	0.568493	0.456546	-0.519094	-0.446007	0	0
23245	2.223555	9.426090	1.197859	0.146270	0.032339	-0.087936	-0.187678	-0.462970	-0.845141	0.567609	0.457960	-0.519134	-0.445637	0	0
23246	2.233746	9.389853	1.126226	0.106522	0.023005	-0.083699	-0.187808	-0.464550	-0.844101	0.566884	0.459059	-0.519120	-0.445446	0	0
23247	2.160990	9.400677	1.179280	0.113228	-0.002184	-0.069679	-0.186998	-0.465733	-0.842787	0.566058	0.460025	-0.519297	-0.445293	0	0
23248	2.050764	9.342844	1.212443	0.121668	-0.038052	-0.054827	-0.185917	-0.467479	-0.841903	0.565074	0.460787	-0.519826	-0.445138	0	0
23249	1.973091	9.336571	1.135480	0.111512	-0.033962	-0.044205	-0.186446	-0.470576	-0.842269	0.564209	0.461461	-0.520294	-0.444989	0	0
23250	1.908239	9.311121	1.160162	0.105196	0.004032	-0.036894	-0.186178	-0.470182	-0.841170	0.563597	0.462222	-0.520594	-0.444624	0	0
23251	1.856270	9.368443	1.182208	0.119688	0.025487	-0.036703	-0.186171	-0.472797	-0.838395	0.563040	0.463161	-0.520800	-0.444111	0	0
23252	1.844058	9.506605	1.257824	0.139673	0.043547	-0.040950	-0.186704	-0.474664	-0.836815	0.562455	0.464311	-0.521010	-0.443405	0	0
23253	1.770648	9.454316	1.472622	0.165608	0.025919	-0.038316	-0.186432	-0.475847	-0.834949	0.561682	0.465512	-0.521409	-0.442657	0	0
23254	1.717248	9.336820	1.471870	0.183950	0.037886	-0.048774	-0.185348	-0.479062	-0.831797	0.560824	0.466925	-0.521807	-0.441786	0	0
23255	1.762251	9.255089	1.392020	0.170821	0.065554	-0.057484	-0.185611	-0.481363	-0.830098	0.560148	0.468423	-0.521914	-0.440929	0	0
23256	1.827014	9.164011	1.370621	0.155701	0.094752	-0.092717	-0.184529	-0.483543	-0.828819	0.559521	0.470154	-0.521660	-0.440184	0	0
23257	2.014067	9.249936	1.284236	0.144046	0.084917	-0.129991	-0.182101	-0.486346	-0.826487	0.558755	0.471955	-0.521200	-0.439774	0	0
23258	2.086164	9.503705	1.159355	0.137187	0.078102	-0.144225	-0.179815	-0.486558	-0.825703	0.557897	0.473775	-0.520710	-0.439487	0	0
23259	1.964913	9.511218	1.184465	0.149588	0.065622	-0.138935	-0.179008	-0.487228	-0.822057	0.556968	0.475556	-0.520341	-0.439180	0	0
23260	1.968759	9.508824	0.852395	0.097842	0.070885	-0.154086	-0.176983	-0.490147	-0.820405	0.556211	0.477172	-0.519667	-0.439183	0	0
23261	2.081126	9.688067	0.729311	-0.014211	0.035888	-0.143197	-0.176311	-0.490153	-0.820821	0.555893	0.477922	-0.518725	-0.439884	0	0
23262	1.907708	9.847552	0.544647	-0.069112	-0.062813	-0.126284	-0.174697	-0.489866	-0.822602	0.555359	0.477876	-0.518191	-0.441235	0	0
23263	1.694427	9.831533	0.441930	-0.062207	-0.057745	-0.113803	-0.174424	-0.491279	-0.823059	0.554915	0.477788	-0.517700	-0.442464	0	0
23264	1.440159	9.904577	0.202476	-0.069942	-0.086674	-0.098040	-0.173616	-0.491569	-0.823623	0.554385	0.477483	-0.517427	-0.443775	0	0
23265	1.182015	10.023659	-0.205955	-0.037442	-0.049180	-0.094100	-0.174961	-0.491204	-0.825774	0.553948	0.477472	-0.517088	-0.444727	0	0
23266	1.163222	10.074270	-0.464494	0.006039	0.068282	-0.083479	-0.173612	-0.492453	-0.828282	0.553919	0.478199	-0.516363	-0.444824	0	0
23267	1.420405	10.059516	-0.468526	-0.006424	0.156853	-0.073282	-0.173343	-0.492614	-0.827746	0.554485	0.479171	-0.515117	-0.444518	0	0
23268	1.777634	10.211628	-0.737957	-0.082332	0.116990	-0.068549	-0.172133	-0.492635	-0.828033	0.555194	0.479546	-0.513799	-0.444753	0	0
23269	1.875198	10.193986	-0.652982	-0.075572	0.021045	-0.069165	-0.170389	-0.491413	-0.827469	0.555411	0.479505	-0.513021	-0.445425	0	0
23270	1.688034	9.991532	-0.570536	0.015320	-0.127775	-0.060944	-0.170654	-0.492508	-0.828863	0.554429	0.479293	-0.513531	-0.446288	0	0
23271	1.253272	9.653470	-0.701692	0.025334	-0.142653	-0.032604	-0.172263	-0.494032	-0.828758	0.553481	0.478895	-0.514286	-0.447021	0	0
23272	0.985052	9.667978	-1.124087	-0.054262	-0.072931	-0.004049	-0.173743	-0.493734	-0.827913	0.553366	0.478248	-0.514453	-0.447664	0	0
23273	1.121345	10.138995	-1.036795	-0.062926	0.008802	-0.003605	-0.175626	-0.493370	-0.829514	0.553741	0.477897	-0.514110	-0.447970	0	0
23274	1.300847	10.295222	-0.767663	0.077931	0.014944	0.012738	-0.176832	-0.494296	-0.831164	0.553519	0.478287	-0.514463	-0.447421	0	0
23275	1.191904	10.009187	-1.002356	0.178162	-0.010510	-0.002983	-0.176822	-0.498201	-0.827750	0.552638	0.479186	-0.515306	-0.446577	0	0
23276	1.000850	9.605146	-1.123128	0.169201	-0.051326	-0.010283	-0.177358	-0.499155	-0.822735	0.551534	0.479903	-0.516322	-0.446000	0	0
23277	0.791941	9.382866	-1.144713	0.046984	-0.080553	-0.021407	-0.178967	-0.500867	-0.820592	0.550827	0.479868	-0.516870	-0.446275	0	0
23278	0.751650	9.481684	-0.999850	-0.071882	-0.032025	-0.010859	-0.180316	-0.499074	-0.823243	0.550975	0.479342	-0.516701	-0.446854	0	0
23279	0.820790	9.718458	-0.633606	-0.133342	0.011533	0.005107	-0.179104	-0.499606	-0.825998	0.551717	0.478597	-0.516057	-0.447480	0	0
23280	0.751100	9.566680	-0.637007	-0.075628	-0.005595	-0.001873	-0.180983	-0.500372	-0.827771	0.552058	0.478121	-0.515768	-0.447901	0	0
23281	0.640683	9.370451	-0.771317	-0.060719	-0.012115	-0.021282	-0.179775	-0.499339	-0.830748	0.552202	0.477818	-0.515446	-0.448418	0	0
23282	0.564235	9.412745	-0.920826	-0.100683	0.008440	-0.003576	-0.181122	-0.498106	-0.833689	0.552726	0.477274	-0.514958	-0.448912	0	0
23283	0.615636	9.525360	-0.816585	-0.100297	0.053191	0.056811	-0.181661	-0.497776	-0.835170	0.553734	0.476654	-0.514462	-0.448898	0	0
23284	0.747287	9.522919	-0.586241	-0.158028	0.089798	0.067439	-0.182199	-0.497465	-0.835835	0.555266	0.475790	-0.513604	-0.448904	0	0
23285	0.997484	9.639146	-0.439817	-0.210613	0.133304	0.088707	-0.183813	-0.496790	-0.838926	0.557342	0.474759	-0.512311	-0.448901	0	0
23286	1.219018	9.968479	-0.348840	-0.246260	0.122754	0.072550	-0.182205	-0.494577	-0.844321	0.559478	0.473518	-0.510893	-0.449170	0	0
23287	1.249279	9.969069	0.027621	-0.157032	0.075027	0.091958	-0.184091	-0.493049	-0.847246	0.561007	0.472506	-0.510173	-0.449146	0	0
23288	0.999601	9.610106	0.046740	-0.104912	0.005467	0.117384	-0.185442	-0.490724	-0.848381	0.562071	0.471297	-0.510255	-0.448994	0	0
23289	0.845600	9.420374	-0.033588	-0.125575	0.024771	0.120139	-0.186915	-0.492311	-0.851820	0.563312	0.470096	-0.510083	-0.448892	0	0
23290	0.967934	9.585232	-0.161071	-0.094568	0.084731	0.115284	-0.188133	-0.489410	-0.853482	0.564720	0.469309	-0.509752	-0.448323	0	0
23291	1.270581	9.617439	-0.053327	-0.006381	0.171376	0.130190	-0.188531	-0.491110	-0.853124	0.566186	0.469390	-0.509329	-0.446868	0	0
23292	1.662349	9.660964	-0.048855	0.062023	0.228653	0.139524	-0.190415	-0.490645	-0.852951	0.567692	0.470001	-0.508997	-0.444688	0	0
23293	2.183512	9.587917	0.285453	0.062088	0.255345	0.140460	-0.190141	-0.492539	-0.850972	0.569307	0.470779	-0.508451	-0.442417	0	0
23294	2.560219	9.599652	0.691720	-0.020913	0.190790	0.135273	-0.190003	-0.493832	-0.850335	0.570984	0.470767	-0.507941	-0.440854	0	0
23295	3.323936	10.737465	0.297334	-0.157348	0.118527	0.208440	-0.191753	-0.493053	-0.851651	0.573246	0.469316	-0.507536	-0.439930	0	0
23296	3.534219	10.925972	2.074132	-0.143232	0.117748	0.247282	-0.194849	-0.491176	-0.856185	0.575611	0.467706	-0.507422	-0.438685	0	0
23297	2.952716	10.087526	1.431902	-0.034211	-0.347819	0.232446	-0.198476	-0.492015	-0.859166	0.575046	0.464760	-0.510361	-0.439149	0	0
23298	1.352152	8.679419	-0.103929	0.083565	-0.510415	0.081928	-0.205872	-0.491597	-0.857568	0.572420	0.462532	-0.514064	-0.440611	0	0
23299	-0.099570	8.199028	-0.833342	-0.019807	-0.371575	0.072239	-0.211649	-0.493151	-0.858095	0.570927	0.460382	-0.516427	-0.442032	0	0
23300	-0.607640	8.541914	0.077695	-0.204968	0.037914	0.132704	-0.215688	-0.490875	-0.860562	0.572663	0.458645	-0.515945	-0.442156	0	0
23301	0.144264	9.854431	0.882866	-0.313682	0.399523	0.217541	-0.213810	-0.488841	-0.864604	0.577104	0.457491	-0.513231	-0.440734	0	0
23302	1.542437	10.829085	1.592463	-0.165923	0.496885	0.290758	-0.214350	-0.487910	-0.867564	0.581694	0.457172	-0.510986	-0.437628	0	0
23303	2.590094	10.828698	1.800349	0.155232	0.325122	0.230313	-0.214613	-0.490230	-0.865048	0.583639	0.458321	-0.510794	-0.434048	0	0
23304	2.894831	10.067051	1.391763	0.290508	0.074936	0.110644	-0.216358	-0.491360	-0.863430	0.583178	0.459725	-0.512154	-0.431572	0	0
23305	2.695826	9.281693	0.948639	0.166972	-0.130207	-0.014740	-0.218100	-0.493356	-0.861159	0.581682	0.460198	-0.513547	-0.431431	0	0
23306	2.131399	9.062616	0.417810	-0.011427	-0.243610	-0.058315	-0.218233	-0.494426	-0.857651	0.580245	0.459335	-0.514673	-0.432942	0	0
23307	1.658915	9.194857	0.522677	-0.120583	-0.239481	-0.047926	-0.220658	-0.492473	-0.860011	0.579362	0.457828	-0.515302	-0.434968	0	0
23308	1.298779	9.547637	0.759322	-0.092247	-0.252052	-0.033714	-0.220656	-0.493005	-0.861527	0.578352	0.456326	-0.516231	-0.436784	0	0
23309	1.119000	9.830849	0.876848	0.023228	-0.215400	-0.038396	-0.223344	-0.492711	-0.865435	0.576962	0.455712	-0.517377	-0.437906	0	0
23310	1.149961	9.753737	0.984301	0.086483	-0.156193	-0.037825	-0.225496	-0.492853	-0.863236	0.575607	0.455676	-0.518512	-0.438384	0	0
23311	1.353205	9.538946	1.054748	0.068664	-0.085342	-0.032161	-0.225763	-0.493939	-0.858909	0.574701	0.455867	-0.519125	-0.438649	0	0
23312	1.685755	9.413903	1.195891	0.004459	-0.067593	-0.051770	-0.226565	-0.495500	-0.857997	0.574118	0.455820	-0.519324	-0.439225	0	0
23313	2.005711	9.453725	1.460582	-0.055027	-0.113269	-0.057631	-0.226300	-0.494062	-0.859179	0.573520	0.455306	-0.519437	-0.440404	0	0
23314	2.037445	9.580549	1.566520	-0.048778	-0.214218	-0.107781	-0.226841	-0.492656	-0.864303	0.572169	0.454598	-0.519985	-0.442243	0	0
23315	1.852341	9.630601	1.594164	0.033161	-0.327755	-0.163025	-0.227242	-0.493521	-0.863237	0.569587	0.454178	-0.521231	-0.444535	0	0
23316	1.598818	9.703685	1.590647	0.071087	-0.372486	-0.175517	-0.228314	-0.494960	-0.861228	0.566556	0.453797	-0.522891	-0.446843	0	0
23317	1.483043	9.667591	1.539220	0.084733	-0.373970	-0.147165	-0.230196	-0.494923	-0.860932	0.563551	0.453367	-0.524680	-0.448975	0	0
23318	1.545644	9.668714	1.415954	0.106214	-0.359741	-0.139945	-0.231270	-0.495484	-0.860121	0.560567	0.453040	-0.526570	-0.450825	0	0
23319	1.583171	9.715509	1.315646	0.170896	-0.343371	-0.132572	-0.231531	-0.498841	-0.855596	0.557381	0.453140	-0.528622	-0.452272	0	0
23320	1.670906	9.685538	1.280048	0.236051	-0.305309	-0.139214	-0.232334	-0.500453	-0.852506	0.554081	0.453766	-0.530779	-0.453171	0	0
23321	1.777543	9.670469	1.184735	0.279607	-0.257692	-0.144098	-0.232597	-0.502778	-0.849718	0.550788	0.454901	-0.532778	-0.453703	0	0
23322	1.973414	9.661865	0.991006	0.296265	-0.204897	-0.151703	-0.234740	-0.505976	-0.844076	0.547674	0.456365	-0.534581	-0.453881	0	0
23323	2.252688	9.618370	0.893983	0.304785	-0.211506	-0.168573	-0.234065	-0.507527	-0.838959	0.544390	0.457955	-0.536317	-0.454182	0	0
23324	2.478122	9.709836	0.717257	0.251757	-0.249946	-0.177875	-0.234455	-0.512767	-0.832587	0.541103	0.459099	-0.538026	-0.454933	0	0
23325	2.582466	9.789391	0.493574	0.197417	-0.297646	-0.173067	-0.232840	-0.513575	-0.829908	0.537824	0.459708	-0.539716	-0.456203	0	0
23326	2.416161	9.927135	0.121522	0.132017	-0.364305	-0.161282	-0.234720	-0.514564	-0.828147	0.534530	0.459582	-0.541554	-0.458020	0	0
23327	1.942678	9.423346	0.495960	0.084164	-0.376344	-0.123378	-0.236729	-0.517258	-0.826032	0.531565	0.458929	-0.543368	-0.459972	0	0
23328	1.766131	9.172530	0.564653	-0.089697	-0.352260	-0.078633	-0.237406	-0.515987	-0.825166	0.529717	0.457215	-0.544485	-0.462482	0	0
23329	1.905985	9.340155	0.630270	-0.163855	-0.390264	-0.004885	-0.241980	-0.514668	-0.828611	0.528350	0.454515	-0.545760	-0.465198	0	0
23330	2.093680	9.593569	0.270617	-0.092865	-0.447258	0.023220	-0.246014	-0.514251	-0.830320	0.526453	0.451771	-0.547813	-0.467602	0	0
23331	2.133177	9.630667	-0.034177	0.008280	-0.529324	-0.003513	-0.250718	-0.514716	-0.830008	0.523536	0.449293	-0.550615	-0.469968	0	0
23332	2.043536	9.570737	-0.402385	0.078738	-0.592276	-0.023114	-0.256901	-0.515305	-0.829001	0.519823	0.447000	-0.553993	-0.472299	0	0
23333	1.778433	9.590184	-0.574363	0.067858	-0.634974	-0.026896	-0.263353	-0.516198	-0.826776	0.515914	0.444428	-0.557489	-0.474893	0	0
23334	1.495401	9.682152	-0.593372	0.019482	-0.670608	-0.041362	-0.265232	-0.517301	-0.826245	0.511902	0.441525	-0.560864	-0.477957	0	0
23335	1.177851	9.802624	-0.618469	-0.010159	-0.679679	-0.044984	-0.270204	-0.518191	-0.825671	0.507954	0.438403	-0.564089	-0.481237	0	0
23336	0.889077	9.918750	-0.767830	0.023324	-0.672178	-0.050073	-0.276386	-0.519496	-0.824279	0.503830	0.435520	-0.567402	-0.484286	0	0
23337	0.784993	10.001806	-0.969049	0.043657	-0.639666	-0.063923	-0.281225	-0.519983	-0.822876	0.499728	0.432941	-0.570544	-0.487148	0	0
23338	0.808957	10.002233	-1.052572	0.060307	-0.582457	-0.070580	-0.285261	-0.519362	-0.821174	0.495813	0.430761	-0.573452	-0.489661	0	0
23339	0.737294	9.949951	-1.051970	0.100303	-0.578222	-0.084555	-0.288482	-0.521296	-0.820110	0.491672	0.428859	-0.576426	-0.492007	0	0
23340	0.626554	9.882376	-1.242627	0.160872	-0.564161	-0.057721	-0.293587	-0.522963	-0.816427	0.487460	0.427159	-0.579753	-0.493766	0	0
23341	0.579224	9.801388	-1.392721	0.168611	-0.510503	-0.067945	-0.297887	-0.524044	-0.814369	0.483458	0.425813	-0.582758	-0.495323	0	0
23342	0.640131	9.797647	-1.316197	0.136470	-0.478653	-0.072278	-0.299761	-0.527025	-0.812264	0.479745	0.424477	-0.585451	-0.496901	0	0
23343	0.618897	9.554517	-1.134468	0.148454	-0.468497	-0.047410	-0.303520	-0.529425	-0.808893	0.476144	0.423107	-0.588205	-0.498280	0	0
23344	0.539478	9.363692	-1.395453	0.069884	-0.448207	-0.032466	-0.305669	-0.530477	-0.804135	0.473067	0.421353	-0.590561	-0.499907	0	0
23345	0.531523	9.523774	-1.368017	-0.013481	-0.405211	-0.037762	-0.308896	-0.530551	-0.803827	0.470544	0.419463	-0.592217	-0.501915	0	0
23346	0.619883	9.719595	-1.313823	-0.020649	-0.352986	-0.030407	-0.311988	-0.530757	-0.804070	0.468406	0.417731	-0.593661	-0.503650	0	0
23347	0.677337	9.757053	-1.302713	0.031766	-0.324007	-0.033608	-0.313601	-0.531022	-0.803243	0.466177	0.416432	-0.595160	-0.505023	0	0
23348	0.688953	9.660158	-1.306440	0.053102	-0.309911	-0.021072	-0.316159	-0.529884	-0.800861	0.464025	0.415196	-0.596800	-0.506086	0	0
23349	0.705024	9.585194	-1.295752	0.020520	-0.278486	-0.008597	-0.318305	-0.531814	-0.801034	0.462226	0.413923	-0.598119	-0.507215	0	0
23350	0.738847	9.605239	-1.203388	-0.008757	-0.252604	0.013569	-0.320996	-0.531205	-0.800166	0.460840	0.412478	-0.599315	-0.508242	0	0
23351	0.835696	9.626429	-1.099470	-0.034102	-0.225488	0.023363	-0.321941	-0.530258	-0.797264	0.459738	0.411029	-0.600234	-0.509329	0	0
23352	0.955465	9.701434	-1.072287	-0.049418	-0.185777	0.030611	-0.323283	-0.531052	-0.798364	0.459003	0.409630	-0.600978	-0.510240	0	0
23353	1.036622	9.785461	-0.935622	-0.034591	-0.161276	0.052008	-0.326241	-0.530694	-0.798590	0.458429	0.408332	-0.601711	-0.510932	0	0
23354	1.170794	9.885016	-0.797447	-0.028969	-0.135267	0.081330	-0.328125	-0.529726	-0.801805	0.458169	0.406976	-0.602532	-0.511279	0	0
23355	1.461113	10.011653	-0.926709	-0.047355	-0.100346	0.101763	-0.331081	-0.530656	-0.801528	0.458268	0.405628	-0.603123	-0.511565	0	0
23356	1.917965	10.083069	-0.857860	0.007587	-0.075003	0.103761	-0.333235	-0.529625	-0.801061	0.458334	0.404609	-0.603945	-0.511344	0	0
23357	2.128106	10.018923	-0.720933	0.103453	-0.144558	0.073511	-0.333903	-0.531350	-0.799339	0.457416	0.403885	-0.605404	-0.511013	0	0
23358	1.977999	9.729712	-0.964087	0.160005	-0.214262	0.034394	-0.336320	-0.532782	-0.796224	0.455669	0.403271	-0.607355	-0.510744	0	0
23359	1.730367	9.463002	-1.248920	0.166123	-0.199447	0.011594	-0.340892	-0.532913	-0.792089	0.453851	0.402914	-0.609138	-0.510519	0	0
23360	1.467334	9.283439	-1.255638	0.132250	-0.172907	0.004650	-0.341965	-0.533911	-0.790747	0.452306	0.402558	-0.610634	-0.510385	0	0
23361	1.250782	9.201822	-1.273704	0.089584	-0.167488	-0.013963	-0.342498	-0.536121	-0.786590	0.450859	0.402167	-0.611777	-0.510604	0	0
23362	1.074671	9.295741	-1.190747	0.011845	-0.143671	0.002776	-0.342497	-0.536284	-0.785642	0.449968	0.401428	-0.612512	-0.511090	0	0
23363	0.996300	9.372027	-0.967442	-0.011569	-0.111994	0.008218	-0.344921	-0.534938	-0.786251	0.449376	0.400730	-0.612974	-0.511605	0	0
23364	1.058931	9.412021	-0.835828	-0.033510	-0.091227	0.024177	-0.345993	-0.536163	-0.787368	0.449094	0.399920	-0.613327	-0.512063	0	0
23365	1.100557	9.524456	-0.758366	-0.058987	-0.077516	0.036546	-0.346801	-0.535408	-0.788560	0.449045	0.399013	-0.613501	-0.512605	0	0
23366	1.053247	9.717813	-0.703501	-0.049958	-0.026054	0.043978	-0.347609	-0.534962	-0.788672	0.449330	0.398341	-0.613555	-0.512813	0	0
23367	1.009864	9.702458	-0.723975	0.002697	0.054480	0.041133	-0.348146	-0.535529	-0.788139	0.449865	0.398363	-0.613466	-0.512433	0	0
23368	1.053113	9.475043	-0.745005	-0.008007	0.114665	0.048557	-0.348419	-0.534100	-0.788362	0.450864	0.398567	-0.613123	-0.511806	0	0
23369	1.080756	9.441568	-0.645205	-0.058640	0.146788	0.062742	-0.347881	-0.533773	-0.790810	0.452316	0.398655	-0.612386	-0.511339	0	0
23370	1.147000	9.661270	-0.536502	-0.076460	0.164538	0.058353	-0.347885	-0.532303	-0.793077	0.453942	0.398744	-0.611503	-0.510886	0	0
23371	1.250362	9.837944	-0.457629	-0.026265	0.181621	0.068313	-0.347350	-0.531161	-0.794000	0.455501	0.399122	-0.610788	-0.510057	0	0
23372	1.337406	9.839518	-0.512745	0.009555	0.210088	0.080082	-0.346810	-0.532013	-0.794442	0.457168	0.399697	-0.610220	-0.508793	0	0
23373	1.441126	9.729719	-0.595396	0.003701	0.227319	0.100492	-0.347217	-0.530588	-0.794392	0.459045	0.400245	-0.609572	-0.507447	0	0
23374	1.539208	9.673237	-0.591960	-0.005580	0.248233	0.114723	-0.346813	-0.530390	-0.797250	0.461174	0.400727	-0.608885	-0.505960	0	0
23375	1.632376	9.628808	-0.533398	-0.026882	0.262505	0.105886	-0.348023	-0.530488	-0.797920	0.463411	0.401272	-0.607935	-0.504625	0	0
23376	1.704636	9.651969	-0.528948	-0.021351	0.271534	0.102408	-0.345064	-0.530681	-0.798642	0.465674	0.401867	-0.607001	-0.503189	0	0
23377	1.768373	9.631288	-0.430544	-0.017351	0.288771	0.090138	-0.346681	-0.529480	-0.799946	0.467948	0.402675	-0.605907	-0.501751	0	0
23378	1.835503	9.668921	-0.423953	-0.016911	0.272371	0.070569	-0.342921	-0.527858	-0.800346	0.470030	0.403480	-0.604855	-0.500427	0	0
23379	1.879208	9.669717	-0.393731	0.006901	0.249942	0.051040	-0.344532	-0.528677	-0.800081	0.471770	0.404434	-0.603901	-0.499169	0	0
23380	1.851750	9.586678	-0.403576	0.003652	0.221901	0.033178	-0.342649	-0.528997	-0.800386	0.473270	0.405303	-0.603031	-0.498095	0	0
