# Supplementary material for: Identification of Haptic Based Guiding Using Hard Reins
Source: PLoS One. 2015 Jul 22;10(7):e0132020. doi: 10.1371/journal.pone.0132020 (PMC4511788; doi:10.1371/journal.pone.0132020)
Supplement: S1 File — (ZIP) [file pone.0132020.s001.zip › MotionData1/Subject1/T14/fc14.txt]

// Start Time: 0
// Sample rate: 50.0Hz
// Scenario: 4.0
// Firmware Version: 2.6.1
Counter	Acc_X	Acc_Y	Acc_Z	Gyr_X	Gyr_Y	Gyr_Z	Mag_X	Mag_Y	Mag_Z	Quat_w	Quat_x	Quat_y	Quat_z	AnalogIn_1	AnalogIn_2
25042	8.423671	0.556590	-4.859780	-0.062086	0.072282	0.047917	-0.627496	-0.340987	0.674108	0.190496	0.819354	-0.283181	0.460629	0	0
25043	8.399539	0.566578	-4.868475	-0.080535	0.089340	0.040509	-0.627792	-0.340777	0.672849	0.191225	0.818646	-0.283740	0.461241	0	0
25044	8.394924	0.571133	-4.844118	-0.081539	0.093240	0.036831	-0.628360	-0.342478	0.669632	0.192025	0.817906	-0.284333	0.461855	0	0
25045	8.429028	0.560494	-4.792321	-0.073942	0.107404	0.046007	-0.632191	-0.341949	0.668853	0.192726	0.817109	-0.284870	0.462643	0	0
25046	8.376350	0.589548	-4.761175	-0.050066	0.116364	0.048786	-0.632629	-0.341593	0.667605	0.193265	0.816295	-0.285343	0.463563	0	0
25047	8.419074	0.487942	-4.802083	-0.046530	0.108352	0.044209	-0.633756	-0.342667	0.666415	0.193753	0.815548	-0.285736	0.464432	0	0
25048	8.592175	0.450823	-4.837786	-0.011441	0.101307	0.022298	-0.635478	-0.341698	0.664793	0.194072	0.814942	-0.285869	0.465280	0	0
25049	8.769967	0.482189	-4.919112	0.003086	0.057116	0.022439	-0.636599	-0.342800	0.664168	0.194109	0.814590	-0.285952	0.465829	0	0
25050	8.841459	0.490393	-5.025599	0.022035	0.028060	0.015195	-0.637485	-0.340977	0.662450	0.193984	0.814406	-0.286022	0.466160	0	0
25051	8.758943	0.465170	-5.090312	0.036160	-0.041198	0.002463	-0.637324	-0.341356	0.664266	0.193563	0.814633	-0.285979	0.465964	0	0
25052	8.778001	0.445906	-5.110475	0.053002	-0.082611	-0.013954	-0.636206	-0.339702	0.665350	0.192988	0.815118	-0.285853	0.465432	0	0
25053	8.522946	0.447058	-5.062280	0.061529	-0.116706	0.000744	-0.637321	-0.339646	0.667488	0.192151	0.815750	-0.285824	0.464688	0	0
25054	8.455269	0.396677	-5.067324	0.053604	-0.128277	-0.021299	-0.634182	-0.339989	0.670552	0.191482	0.816462	-0.285736	0.463767	0	0
25055	8.291884	0.384811	-5.000903	0.050654	-0.115102	0.004331	-0.632906	-0.339763	0.671404	0.190719	0.817053	-0.285785	0.463009	0	0
25056	8.253438	0.301965	-4.951695	0.032096	-0.072068	0.024391	-0.632348	-0.338531	0.672467	0.190177	0.817329	-0.286067	0.462570	0	0
25057	8.302106	0.295918	-4.888335	0.037140	-0.021286	0.037178	-0.630966	-0.335973	0.672614	0.189638	0.817366	-0.286269	0.462602	0	0
25058	8.398670	0.294927	-4.865383	0.015786	0.014475	0.056370	-0.629407	-0.336283	0.672579	0.189316	0.817126	-0.286701	0.462890	0	0
25059	8.526611	0.322895	-4.848245	0.003864	0.033110	0.053598	-0.631280	-0.334596	0.671004	0.189128	0.816800	-0.287088	0.463301	0	0
25060	8.630121	0.361372	-4.878437	-0.011124	0.067302	0.037026	-0.632138	-0.333996	0.670766	0.189269	0.816319	-0.287390	0.463905	0	0
25061	8.679253	0.432562	-4.788020	-0.021996	0.061714	0.007677	-0.632417	-0.334939	0.669577	0.189588	0.815942	-0.287467	0.464390	0	0
25062	8.601862	0.443355	-4.828535	-0.011211	0.080628	-0.001525	-0.633434	-0.333837	0.667956	0.189947	0.815508	-0.287429	0.465029	0	0
25063	8.507879	0.571535	-4.572970	-0.033230	0.080706	-0.002477	-0.635277	-0.333250	0.668294	0.190461	0.815049	-0.287438	0.465616	0	0
25064	8.516551	0.507306	-4.670334	-0.041193	0.060006	-0.025410	-0.637113	-0.335362	0.665064	0.191126	0.814715	-0.287402	0.465950	0	0
25065	8.555137	0.553321	-4.685970	-0.070644	0.088267	-0.034673	-0.637355	-0.337189	0.667217	0.192118	0.814241	-0.287307	0.466431	0	0
25066	8.531334	0.538343	-4.641698	-0.040805	0.099860	-0.014453	-0.639216	-0.336763	0.664996	0.192820	0.813703	-0.287240	0.467120	0	0
25067	8.540794	0.553220	-4.670941	-0.016270	0.107364	0.013114	-0.638801	-0.336714	0.663862	0.193202	0.813104	-0.287242	0.468003	0	0
25068	8.525717	0.478797	-4.719173	0.002115	0.079365	0.018683	-0.640501	-0.337206	0.662715	0.193360	0.812637	-0.287315	0.468705	0	0
25069	8.501942	0.427184	-4.655817	0.027730	0.058915	0.020589	-0.643621	-0.337506	0.661027	0.193210	0.812327	-0.287264	0.469334	0	0
25070	8.468273	0.388281	-4.630656	0.019878	0.058287	0.000374	-0.643909	-0.337337	0.660615	0.193265	0.812034	-0.287174	0.469872	0	0
25071	8.550020	0.351436	-4.638784	0.010891	0.061685	0.005869	-0.643785	-0.335640	0.661145	0.193329	0.811720	-0.287077	0.470448	0	0
25072	8.751785	0.409677	-4.747402	0.029123	0.054426	0.004132	-0.643637	-0.336216	0.661108	0.193249	0.811471	-0.286928	0.471001	0	0
25073	8.948373	0.461262	-4.899349	0.063327	0.023245	-0.014056	-0.645202	-0.335605	0.660878	0.192871	0.811496	-0.286496	0.471376	0	0
25074	8.957531	0.520570	-4.986264	0.084594	-0.016928	-0.035963	-0.644353	-0.334555	0.662635	0.192332	0.811800	-0.285909	0.471428	0	0
25075	8.837326	0.555080	-4.964635	0.102367	-0.065849	-0.050552	-0.644647	-0.333160	0.663574	0.191554	0.812423	-0.285168	0.471120	0	0
25076	8.764226	0.503349	-5.046782	0.114604	-0.121991	-0.066982	-0.643508	-0.332155	0.666175	0.190618	0.813366	-0.284389	0.470344	0	0
25077	8.547432	0.402306	-4.993437	0.074064	-0.141629	-0.076268	-0.640808	-0.331612	0.668874	0.189973	0.814362	-0.283716	0.469287	0	0
25078	8.360303	0.387554	-4.880252	0.083393	-0.143981	-0.068946	-0.638682	-0.330874	0.670741	0.189231	0.815352	-0.283101	0.468238	0	0
25079	8.258753	0.315700	-4.893832	0.074963	-0.095568	-0.047053	-0.636977	-0.330683	0.672153	0.188570	0.816047	-0.282575	0.467612	0	0
25080	8.297448	0.237133	-4.842649	0.056474	-0.063785	-0.023286	-0.636140	-0.329563	0.672498	0.188071	0.816472	-0.282325	0.467221	0	0
25081	8.364988	0.207266	-4.821215	0.041055	-0.032536	-0.021520	-0.635427	-0.329609	0.673197	0.187743	0.816735	-0.282047	0.467060	0	0
25082	8.478349	0.264818	-4.832326	-0.000287	-0.024818	0.005949	-0.634596	-0.329122	0.671803	0.187685	0.816787	-0.282234	0.466881	0	0
25083	8.555339	0.274241	-4.852052	-0.034045	-0.008239	0.007709	-0.633017	-0.330613	0.672403	0.187901	0.816713	-0.282501	0.466761	0	0
25084	8.591898	0.356188	-4.833561	-0.060628	-0.004363	0.005838	-0.633453	-0.329208	0.673203	0.188370	0.816570	-0.282890	0.466587	0	0
25085	8.640389	0.438252	-4.830009	-0.066405	0.011103	-0.006102	-0.634311	-0.329937	0.670758	0.188970	0.816384	-0.283159	0.466507	0	0
25086	8.679446	0.529785	-4.804302	-0.061046	0.031728	-0.012522	-0.633183	-0.330199	0.669881	0.189644	0.816114	-0.283356	0.466586	0	0
25087	8.641169	0.592986	-4.795212	-0.053605	0.045290	-0.008857	-0.634429	-0.331934	0.670492	0.190250	0.815799	-0.283476	0.466817	0	0
25088	8.516261	0.656593	-4.770802	-0.062774	0.042529	-0.008887	-0.635571	-0.332386	0.668351	0.190956	0.815462	-0.283696	0.466984	0	0
25089	8.487690	0.617169	-4.709602	-0.055497	0.044446	-0.010722	-0.635831	-0.335171	0.666621	0.191585	0.815152	-0.283810	0.467198	0	0
25090	8.454233	0.602286	-4.667384	-0.072131	0.055968	-0.018122	-0.636822	-0.335415	0.666049	0.192456	0.814754	-0.283986	0.467427	0	0
25091	8.449689	0.594521	-4.628616	-0.060893	0.062750	-0.008936	-0.637675	-0.335109	0.665935	0.193175	0.814342	-0.284104	0.467778	0	0
25092	8.420264	0.529762	-4.666586	-0.053113	0.058007	0.008502	-0.638504	-0.336672	0.665845	0.193757	0.813903	-0.284378	0.468134	0	0
25093	8.422383	0.476595	-4.681505	-0.043497	0.056945	0.025948	-0.639648	-0.336579	0.664304	0.194155	0.813451	-0.284708	0.468554	0	0
25094	8.447728	0.400392	-4.798895	-0.048042	0.060656	0.025922	-0.641047	-0.339040	0.662180	0.194665	0.812932	-0.285171	0.468961	0	0
25095	8.545012	0.339605	-4.657999	-0.001199	0.056405	0.033377	-0.641615	-0.337954	0.663670	0.194681	0.812543	-0.285365	0.469511	0	0
25096	8.634955	0.422289	-4.902375	-0.017719	0.052922	0.031541	-0.643050	-0.336881	0.662760	0.194846	0.812134	-0.285656	0.469973	0	0
25097	8.735805	0.351467	-4.918686	-0.006905	-0.015217	0.031681	-0.643040	-0.337734	0.662565	0.194710	0.812074	-0.286003	0.469921	0	0
25098	8.763755	0.384661	-5.057199	-0.009159	-0.049413	0.018893	-0.642758	-0.337200	0.663303	0.194596	0.812184	-0.286394	0.469541	0	0
25099	8.816958	0.401027	-5.039759	0.018266	-0.056850	0.018973	-0.643331	-0.336618	0.663345	0.194194	0.812405	-0.286601	0.469197	0	0
25100	8.701465	0.386909	-5.011376	0.071052	-0.069376	0.009893	-0.641653	-0.334938	0.663718	0.193406	0.812794	-0.286567	0.468870	0	0
25101	8.525533	0.354049	-5.000180	0.044119	-0.087156	0.030929	-0.640370	-0.333957	0.666741	0.192649	0.813173	-0.286809	0.468376	0	0
25102	8.388250	0.296361	-4.966435	0.055054	-0.096371	0.030009	-0.639251	-0.332841	0.667083	0.191811	0.813603	-0.287051	0.467825	0	0
25103	8.374434	0.251438	-4.864760	0.026101	-0.084063	0.040936	-0.638964	-0.332601	0.667945	0.191160	0.813903	-0.287454	0.467321	0	0
25104	8.365146	0.209430	-4.801883	0.013419	-0.036161	0.040828	-0.637412	-0.332338	0.667947	0.190792	0.813933	-0.287881	0.467157	0	0
25105	8.401388	0.218762	-4.793515	-0.009785	0.001491	0.059084	-0.639257	-0.331076	0.669176	0.190593	0.813712	-0.288437	0.467280	0	0
25106	8.507472	0.244740	-4.797313	-0.009445	0.021112	0.070092	-0.638584	-0.329427	0.667574	0.190423	0.813356	-0.289071	0.467578	0	0
25107	8.582168	0.283244	-4.814349	-0.034732	0.037121	0.081050	-0.639711	-0.330098	0.666976	0.190425	0.812857	-0.289854	0.467960	0	0
25108	8.633564	0.344914	-4.738572	-0.053473	0.040002	0.064517	-0.638578	-0.330661	0.666363	0.190704	0.812337	-0.290629	0.468269	0	0
25109	8.640759	0.425410	-4.776965	-0.061173	0.046426	0.049824	-0.642556	-0.329161	0.666354	0.191095	0.811832	-0.291264	0.468590	0	0
25110	8.583837	0.485203	-4.685072	-0.065259	0.047344	0.034216	-0.642835	-0.330772	0.664131	0.191631	0.811342	-0.291833	0.468865	0	0
25111	8.531151	0.494760	-4.646806	-0.084151	0.054272	0.011220	-0.642834	-0.331310	0.663390	0.192414	0.810868	-0.292246	0.469108	0	0
25112	8.507135	0.494788	-4.636246	-0.074173	0.074589	0.040564	-0.642821	-0.333247	0.661852	0.193073	0.810212	-0.292855	0.469590	0	0
25113	8.535677	0.446460	-4.664199	-0.067202	0.086496	0.025875	-0.646794	-0.332579	0.661224	0.193745	0.809574	-0.293243	0.470171	0	0
25114	8.617408	0.421837	-4.679494	-0.043762	0.090943	0.012164	-0.645934	-0.334781	0.658954	0.194347	0.808977	-0.293461	0.470814	0	0
25115	8.660635	0.448618	-4.709922	-0.039978	0.073991	0.018634	-0.647087	-0.334373	0.656866	0.194797	0.808469	-0.293686	0.471360	0	0
25116	8.660244	0.410277	-4.743975	-0.038565	0.050870	0.004903	-0.649221	-0.333998	0.655777	0.195269	0.808093	-0.293891	0.471681	0	0
25117	8.679209	0.391176	-4.776210	-0.043952	0.041414	0.009495	-0.649764	-0.335451	0.656258	0.195698	0.807758	-0.294124	0.471933	0	0
25118	8.654914	0.335595	-4.778080	-0.031039	0.022631	0.015041	-0.649329	-0.335785	0.657082	0.195969	0.807505	-0.294416	0.472071	0	0
25119	8.585401	0.350080	-4.736737	-0.024068	0.002993	0.004063	-0.650891	-0.335461	0.656834	0.196150	0.807405	-0.294586	0.472060	0	0
25120	8.559242	0.339902	-4.687515	-0.016327	0.016819	0.018732	-0.651179	-0.335688	0.655690	0.196281	0.807189	-0.294872	0.472197	0	0
25121	8.554227	0.325645	-4.706745	-0.019533	0.002850	0.037095	-0.652601	-0.335094	0.655741	0.196268	0.807002	-0.295288	0.472263	0	0
25122	8.597321	0.301439	-4.732669	-0.015912	0.014061	0.034336	-0.651472	-0.334565	0.656329	0.196298	0.806763	-0.295676	0.472415	0	0
25123	8.633492	0.323091	-4.738712	-0.007035	-0.005721	0.026139	-0.651763	-0.334247	0.655786	0.196210	0.806673	-0.295962	0.472426	0	0
25124	8.674352	0.340057	-4.759453	0.005927	-0.020915	0.033540	-0.652213	-0.331832	0.656508	0.195963	0.806645	-0.296307	0.472360	0	0
25125	8.746376	0.344890	-4.795933	0.021896	-0.045742	0.017110	-0.651758	-0.333477	0.657675	0.195565	0.806828	-0.296462	0.472116	0	0
25126	8.736258	0.340919	-4.855968	0.016354	-0.058556	0.016197	-0.652190	-0.332898	0.657715	0.195226	0.807036	-0.296728	0.471734	0	0
25127	8.553132	0.334878	-4.851574	0.021976	-0.071879	0.022611	-0.650767	-0.333635	0.657655	0.194723	0.807325	-0.296978	0.471290	0	0
25128	8.577169	0.307981	-4.847818	-0.001574	-0.076033	0.031749	-0.650064	-0.331894	0.660024	0.194386	0.807544	-0.297459	0.470750	0	0
25129	8.544600	0.272035	-4.682579	0.025865	-0.057615	0.029930	-0.648789	-0.331928	0.660293	0.193858	0.807751	-0.297722	0.470446	0	0
25130	8.501762	0.339693	-4.641887	0.000776	-0.036547	0.048202	-0.647798	-0.331684	0.660865	0.193550	0.807734	-0.298261	0.470260	0	0
25131	8.510888	0.242962	-4.667015	-0.023198	-0.039719	0.040804	-0.647388	-0.331075	0.660049	0.193421	0.807728	-0.298808	0.469976	0	0
25132	8.582931	0.286788	-4.717733	-0.026464	-0.018358	0.053632	-0.646832	-0.331028	0.658914	0.193367	0.807553	-0.299492	0.469864	0	0
25133	8.626489	0.266648	-4.685677	-0.037094	0.021642	0.062730	-0.648384	-0.330760	0.659795	0.193430	0.807166	-0.300162	0.470075	0	0
25134	8.631483	0.285820	-4.671245	-0.013480	0.031215	0.055425	-0.650114	-0.329211	0.658068	0.193401	0.806783	-0.300686	0.470410	0	0
25135	8.683867	0.281667	-4.750528	-0.022641	0.023894	0.055427	-0.651381	-0.329758	0.657904	0.193389	0.806434	-0.301224	0.470668	0	0
25136	8.664824	0.254565	-4.708929	-0.019449	-0.006553	0.040793	-0.651097	-0.329769	0.658042	0.193369	0.806257	-0.301740	0.470649	0	0
25137	8.641198	0.275861	-4.657180	-0.042977	-0.016353	0.051774	-0.650980	-0.328828	0.656401	0.193417	0.806068	-0.302422	0.470515	0	0
25138	8.574142	0.304880	-4.615835	-0.062192	-0.032994	0.053589	-0.651245	-0.328396	0.659404	0.193583	0.805905	-0.303264	0.470185	0	0
25139	8.530569	0.264072	-4.624134	-0.066519	-0.015012	0.060876	-0.651824	-0.328577	0.657416	0.193783	0.805635	-0.304126	0.470007	0	0
25140	8.573707	0.264179	-4.654732	-0.065237	-0.021171	0.040710	-0.652947	-0.328874	0.657974	0.194093	0.805433	-0.304894	0.469728	0	0
25141	8.607165	0.257108	-4.687431	-0.053584	-0.006041	0.064571	-0.654202	-0.330288	0.657898	0.194199	0.805134	-0.305707	0.469669	0	0
25142	8.674759	0.271051	-4.677791	-0.059872	-0.013473	0.035226	-0.652652	-0.329480	0.658500	0.194503	0.804929	-0.306370	0.469462	0	0
25143	8.678978	0.276946	-4.757622	-0.056014	-0.032433	0.044439	-0.650810	-0.330326	0.657580	0.194643	0.804809	-0.307083	0.469144	0	0
25144	8.702542	0.282585	-4.828517	-0.069170	-0.055666	0.033443	-0.654176	-0.331634	0.658946	0.194916	0.804778	-0.307885	0.468558	0	0
25145	8.668789	0.319440	-4.846339	-0.060600	-0.071069	0.013296	-0.653046	-0.332039	0.658060	0.195120	0.804925	-0.308443	0.467853	0	0
25146	8.668356	0.347027	-4.913777	-0.069671	-0.078618	0.016963	-0.651916	-0.331388	0.659082	0.195385	0.805062	-0.309127	0.467055	0	0
25147	8.687570	0.295783	-4.900337	-0.058878	-0.096734	0.011504	-0.650485	-0.332570	0.659277	0.195504	0.805336	-0.309712	0.466144	0	0
25148	8.624886	0.303599	-4.907603	-0.066256	-0.118819	0.011512	-0.649901	-0.332819	0.661239	0.195646	0.805678	-0.310422	0.465019	0	0
25149	8.605620	0.328104	-4.916385	-0.062685	-0.114011	0.007840	-0.647767	-0.334386	0.660270	0.195759	0.806034	-0.311029	0.463949	0	0
25150	8.535709	0.279869	-4.899592	-0.082553	-0.128432	0.018813	-0.647606	-0.335433	0.661053	0.195983	0.806353	-0.311918	0.462702	0	0
25151	8.458867	0.275068	-4.862932	-0.102780	-0.128173	0.015086	-0.645742	-0.336942	0.661932	0.196340	0.806670	-0.312795	0.461404	0	0
25152	8.446879	0.236023	-4.838583	-0.109520	-0.131307	0.037091	-0.644871	-0.338014	0.662989	0.196676	0.806895	-0.313940	0.460088	0	0
25153	8.451633	0.250737	-4.853158	-0.103436	-0.098402	0.056323	-0.643442	-0.338391	0.664368	0.196941	0.806940	-0.315093	0.459107	0	0
25154	8.461300	0.265255	-4.855841	-0.099477	-0.094462	0.067339	-0.641455	-0.338994	0.664311	0.197163	0.806921	-0.316349	0.458180	0	0
25155	8.461122	0.285078	-4.887106	-0.105916	-0.079547	0.064552	-0.642298	-0.339943	0.663410	0.197469	0.806845	-0.317540	0.457357	0	0
25156	8.470716	0.294845	-4.897064	-0.097552	-0.094680	0.071019	-0.641309	-0.339556	0.663992	0.197671	0.806806	-0.318840	0.456434	0	0
25157	8.475374	0.314604	-4.926095	-0.099592	-0.109940	0.064620	-0.641437	-0.340693	0.663780	0.197828	0.806877	-0.320061	0.455384	0	0
25158	8.508987	0.297507	-4.934711	-0.093885	-0.102099	0.071964	-0.641275	-0.342408	0.663530	0.197992	0.806857	-0.321402	0.454403	0	0
25159	8.484845	0.309952	-4.945804	-0.086835	-0.102445	0.061881	-0.638449	-0.342436	0.663217	0.198083	0.806923	-0.322526	0.453448	0	0
25160	8.450543	0.306303	-5.017011	-0.070302	-0.107261	0.064663	-0.637873	-0.342242	0.664923	0.198042	0.807014	-0.323656	0.452498	0	0
25161	8.440407	0.302365	-5.079461	-0.077807	-0.105878	0.057301	-0.636449	-0.342850	0.665155	0.198068	0.807126	-0.324708	0.451532	0	0
25162	8.425796	0.300296	-5.098252	-0.083568	-0.080242	0.044399	-0.636445	-0.342878	0.665720	0.198321	0.807124	-0.325696	0.450712	0	0
25163	8.428686	0.287242	-5.030811	-0.048883	-0.072767	0.040785	-0.635309	-0.342923	0.666272	0.198296	0.807195	-0.326417	0.450074	0	0
25164	8.436131	0.296568	-5.006873	-0.066787	-0.069904	0.055430	-0.634009	-0.344295	0.667449	0.198395	0.807144	-0.327393	0.449413	0	0
25165	8.396789	0.293341	-5.106874	-0.049183	-0.077635	0.029773	-0.634724	-0.343704	0.667351	0.198405	0.807270	-0.328035	0.448712	0	0
25166	8.406755	0.319527	-5.075675	-0.046722	-0.056856	0.051773	-0.634152	-0.344020	0.667750	0.198408	0.807205	-0.328877	0.448211	0	0
25167	8.360906	0.273625	-5.064597	-0.030400	-0.021385	0.042555	-0.634015	-0.343728	0.667626	0.198395	0.807074	-0.329426	0.448052	0	0
25168	8.330021	0.268197	-5.005505	-0.007478	-0.038254	0.046292	-0.633467	-0.342038	0.668151	0.198154	0.807029	-0.329989	0.447824	0	0
25169	8.351209	0.210380	-5.045323	-0.008435	-0.021454	0.042586	-0.634855	-0.343764	0.668623	0.197963	0.806941	-0.330439	0.447736	0	0
25170	8.425580	0.190916	-5.079633	0.014750	-0.031245	0.020638	-0.633440	-0.343527	0.669191	0.197706	0.806975	-0.330726	0.447576	0	0
25171	8.382306	0.183730	-5.063568	0.029112	-0.043642	0.011499	-0.633998	-0.342497	0.671810	0.197277	0.807162	-0.330802	0.447372	0	0
25172	8.329311	0.196267	-5.066336	0.028864	-0.063469	0.004180	-0.633730	-0.341886	0.670996	0.196860	0.807432	-0.330933	0.446972	0	0
25173	8.275920	0.202182	-5.117442	0.020111	-0.077090	-0.014179	-0.633432	-0.342778	0.671503	0.196508	0.807835	-0.330907	0.446417	0	0
25174	8.275385	0.227508	-5.196969	0.029756	-0.089128	-0.028821	-0.632999	-0.342036	0.673811	0.196154	0.808323	-0.330833	0.445743	0	0
25175	8.308537	0.218534	-5.268317	0.037219	-0.107756	-0.056300	-0.630301	-0.342276	0.674904	0.195749	0.809035	-0.330451	0.444913	0	0
25176	8.361448	0.186630	-5.268088	0.041191	-0.136020	-0.076427	-0.628895	-0.341451	0.675225	0.195359	0.809909	-0.330032	0.443804	0	0
25177	8.336319	0.161779	-5.390502	0.038720	-0.156968	-0.064484	-0.626595	-0.342505	0.678394	0.194814	0.810866	-0.329672	0.442561	0	0
25178	8.374692	0.110604	-5.392271	0.004253	-0.166774	-0.052607	-0.624621	-0.341437	0.679433	0.194502	0.811731	-0.329645	0.441131	0	0
25179	8.306793	0.055732	-5.423907	-0.013403	-0.147786	-0.030675	-0.620620	-0.343600	0.681242	0.194258	0.812431	-0.329772	0.439854	0	0
25180	8.260656	0.024965	-5.456199	-0.057295	-0.107165	0.000356	-0.618895	-0.345646	0.681381	0.194416	0.812729	-0.330344	0.438802	0	0
25181	8.277596	0.002770	-5.437653	-0.070043	-0.085031	0.000296	-0.617344	-0.344715	0.682415	0.194700	0.812939	-0.330849	0.437906	0	0
25182	8.254229	0.084590	-5.378273	-0.095136	-0.045439	0.016710	-0.616788	-0.344539	0.681572	0.195266	0.812860	-0.331542	0.437275	0	0
25183	8.255357	0.175299	-5.271441	-0.109931	-0.004351	0.007459	-0.618326	-0.345676	0.681798	0.196108	0.812614	-0.332122	0.436915	0	0
25184	8.205696	0.256934	-5.184509	-0.110031	-0.017149	0.005649	-0.618156	-0.348502	0.680770	0.196956	0.812403	-0.332768	0.436434	0	0
25185	8.127336	0.333517	-5.067549	-0.104048	-0.012584	-0.009946	-0.617866	-0.350013	0.679256	0.197799	0.812260	-0.333196	0.435992	0	0
25186	8.091454	0.386970	-5.056197	-0.121366	0.016000	-0.010024	-0.617561	-0.351737	0.679146	0.198914	0.811935	-0.333693	0.435712	0	0
25187	8.117654	0.387319	-5.095823	-0.138456	0.027657	-0.034846	-0.616980	-0.354228	0.677001	0.200280	0.811628	-0.333987	0.435431	0	0
25188	8.194075	0.451394	-5.211792	-0.135189	0.045226	-0.051360	-0.616968	-0.356423	0.674881	0.201797	0.811272	-0.334172	0.435252	0	0
25189	8.294611	0.466487	-5.304828	-0.122749	0.047702	-0.031131	-0.619225	-0.357752	0.673404	0.203087	0.810894	-0.334386	0.435193	0	0
25190	8.383327	0.442241	-5.351783	-0.102046	0.044743	-0.043918	-0.617505	-0.360036	0.672536	0.204294	0.810585	-0.334475	0.435136	0	0
25191	8.385342	0.447793	-5.404964	-0.082166	-0.014013	-0.047456	-0.618191	-0.361745	0.672435	0.205120	0.810610	-0.334505	0.434678	0	0
25192	8.332106	0.421728	-5.422467	-0.069655	-0.055052	-0.054723	-0.615898	-0.364215	0.672259	0.205785	0.810829	-0.334583	0.433893	0	0
25193	8.211411	0.410753	-5.444596	-0.053110	-0.072887	-0.050104	-0.616745	-0.364475	0.671967	0.206188	0.811177	-0.334586	0.433048	0	0
25194	8.133968	0.411878	-5.487587	-0.049367	-0.069390	-0.047368	-0.615002	-0.366632	0.674365	0.206600	0.811480	-0.334650	0.432233	0	0
25195	8.119480	0.407156	-5.489491	-0.014141	-0.041829	-0.032666	-0.613725	-0.367606	0.673300	0.206713	0.811716	-0.334562	0.431805	0	0
25196	8.124697	0.391792	-5.431814	-0.004393	-0.016362	-0.012500	-0.614579	-0.366495	0.674369	0.206786	0.811766	-0.334605	0.431642	0	0
25197	8.166146	0.422361	-5.382439	-0.009735	0.005535	-0.008860	-0.613144	-0.368236	0.674247	0.206919	0.811726	-0.334594	0.431662	0	0
25198	8.178061	0.405439	-5.392657	-0.018692	0.003287	-0.001534	-0.613158	-0.367090	0.674318	0.207121	0.811630	-0.334736	0.431637	0	0
25199	8.245323	0.410205	-5.421712	-0.021855	0.006826	0.016821	-0.614300	-0.366744	0.673501	0.207244	0.811474	-0.334983	0.431679	0	0
25200	8.269922	0.433545	-5.366923	-0.032384	0.041945	0.030519	-0.614854	-0.366540	0.675360	0.207539	0.811081	-0.335347	0.431992	0	0
25201	8.270440	0.442396	-5.304081	-0.017892	0.053325	0.024110	-0.615012	-0.367101	0.672211	0.207755	0.810708	-0.335540	0.432439	0	0
25202	8.275396	0.427489	-5.280209	-0.024679	0.052145	0.044284	-0.615015	-0.367087	0.671929	0.207980	0.810226	-0.335994	0.432880	0	0
25203	8.237303	0.439148	-5.225566	-0.035693	0.059639	0.042411	-0.616462	-0.365808	0.669757	0.208282	0.809726	-0.336399	0.433357	0	0
25204	8.242789	0.425752	-5.134069	-0.044295	0.065823	0.062573	-0.618431	-0.366638	0.669724	0.208628	0.809085	-0.337049	0.433882	0	0
25205	8.228843	0.454227	-5.080221	-0.055543	0.068289	0.052457	-0.618735	-0.367040	0.666303	0.209077	0.808470	-0.337602	0.434383	0	0
25206	8.223939	0.439775	-5.084962	-0.040467	0.039481	0.071798	-0.620280	-0.367876	0.666265	0.209280	0.807904	-0.338397	0.434718	0	0
25207	8.233248	0.386626	-5.104981	-0.044074	0.056067	0.071757	-0.621013	-0.366118	0.665816	0.209512	0.807299	-0.339080	0.435198	0	0
25208	8.285738	0.357898	-5.160273	-0.058583	0.065113	0.075389	-0.622142	-0.366115	0.666110	0.209897	0.806597	-0.339863	0.435702	0	0
25209	8.362863	0.357327	-5.158330	-0.023971	0.061670	0.069974	-0.624427	-0.365151	0.664776	0.209993	0.806014	-0.340432	0.436292	0	0
25210	8.424417	0.336855	-5.291203	-0.022191	0.037753	0.070022	-0.625284	-0.365356	0.663356	0.210046	0.805500	-0.341127	0.436672	0	0
25211	8.501146	0.341852	-5.342351	-0.007577	0.008160	0.071949	-0.625003	-0.364685	0.664245	0.209818	0.805177	-0.341752	0.436889	0	0
25212	8.428775	0.379090	-5.368388	0.023012	-0.020421	0.055527	-0.626995	-0.363257	0.665061	0.209349	0.805078	-0.342214	0.436935	0	0
25213	8.310302	0.351353	-5.407618	0.029077	-0.043971	0.079402	-0.625847	-0.364169	0.665701	0.208614	0.805033	-0.342848	0.436873	0	0
25214	8.268841	0.250071	-5.428467	0.038425	-0.048123	0.086740	-0.628150	-0.361772	0.664457	0.207812	0.804961	-0.343592	0.436803	0	0
25215	8.211181	0.257497	-5.409353	0.023480	-0.052962	0.075697	-0.626457	-0.360578	0.665932	0.207105	0.804956	-0.344239	0.436639	0	0
25216	8.211372	0.247406	-5.380440	0.036128	-0.021156	0.066495	-0.625757	-0.359218	0.667285	0.206470	0.804855	-0.344715	0.436750	0	0
25217	8.211458	0.205791	-5.351728	0.019780	-0.023225	0.071048	-0.628031	-0.359121	0.666038	0.205913	0.804727	-0.345280	0.436802	0	0
25218	8.216633	0.200257	-5.303648	0.019676	0.002931	0.064585	-0.627628	-0.356876	0.667024	0.205515	0.804482	-0.345786	0.437040	0	0
25219	8.226493	0.199802	-5.275033	0.011174	0.022077	0.052612	-0.627895	-0.357228	0.668421	0.205264	0.804201	-0.346148	0.437388	0	0
25220	8.272548	0.172176	-5.228625	0.012496	0.037832	0.066360	-0.629050	-0.356541	0.666493	0.205036	0.803782	-0.346627	0.437886	0	0
25221	8.313395	0.196482	-5.254149	0.021648	0.039656	0.066387	-0.628926	-0.355648	0.665839	0.204701	0.803398	-0.347017	0.438439	0	0
25222	8.352015	0.174145	-5.236415	0.006732	0.044043	0.055346	-0.629652	-0.354061	0.665946	0.204578	0.802986	-0.347398	0.438948	0	0
25223	8.366341	0.169396	-5.251475	0.006338	0.041237	0.040670	-0.630798	-0.353961	0.664263	0.204484	0.802652	-0.347645	0.439408	0	0
25224	8.378540	0.159291	-5.227842	0.013768	0.065043	0.042483	-0.632229	-0.353045	0.663626	0.204443	0.802198	-0.347868	0.440079	0	0
25225	8.391032	0.158429	-5.170342	0.002728	0.061499	0.040637	-0.633089	-0.353228	0.661782	0.204448	0.801766	-0.348088	0.440689	0	0
25226	8.352751	0.192369	-5.149365	0.000845	0.071786	0.037862	-0.634664	-0.351499	0.662189	0.204547	0.801277	-0.348302	0.441363	0	0
25227	8.295065	0.231546	-5.146953	0.003199	0.082821	0.022244	-0.634380	-0.352042	0.661444	0.204704	0.800815	-0.348329	0.442107	0	0
25228	8.246422	0.227795	-5.203130	0.000530	0.101183	0.023114	-0.636925	-0.352003	0.661471	0.204973	0.800246	-0.348366	0.442984	0	0
25229	8.329936	0.214687	-4.993773	0.007770	0.121684	0.018530	-0.638381	-0.350144	0.659194	0.205245	0.799632	-0.348262	0.444046	0	0
25230	8.340891	0.270174	-5.158077	-0.007073	0.153701	0.007445	-0.639523	-0.351393	0.655728	0.205835	0.798859	-0.348113	0.445279	0	0
25231	8.349476	0.182384	-4.946404	0.005565	0.116983	0.004770	-0.641666	-0.349369	0.656158	0.206170	0.798307	-0.347917	0.446267	0	0
25232	8.396989	0.229577	-5.054156	0.014271	0.123536	-0.012642	-0.643331	-0.352188	0.655573	0.206566	0.797785	-0.347560	0.447294	0	0
25233	8.430974	0.194755	-5.007344	0.020076	0.132073	-0.001631	-0.644063	-0.351234	0.653940	0.206866	0.797215	-0.347215	0.448438	0	0
25234	8.416924	0.169752	-4.944178	0.060218	0.135901	-0.006152	-0.647628	-0.349944	0.652214	0.206914	0.796704	-0.346685	0.449732	0	0
25235	8.464343	0.126866	-5.025943	0.084231	0.105733	0.004955	-0.649921	-0.348005	0.651508	0.206581	0.796359	-0.346158	0.450901	0	0
25236	8.540647	0.054561	-5.099319	0.098041	0.070576	-0.023404	-0.649489	-0.348456	0.651759	0.206178	0.796277	-0.345454	0.451769	0	0
25237	8.540650	0.083822	-5.111205	0.106608	0.034817	-0.041677	-0.649792	-0.347005	0.651569	0.205631	0.796457	-0.344600	0.452353	0	0
25238	8.475454	0.055248	-5.116200	0.102657	0.015106	-0.050849	-0.649507	-0.346491	0.652732	0.205119	0.796732	-0.343761	0.452740	0	0
25239	8.470624	0.079692	-5.127937	0.103546	0.005898	-0.050829	-0.650359	-0.345660	0.653641	0.204536	0.797066	-0.342907	0.453062	0	0
25240	8.463111	0.055850	-5.154383	0.099095	-0.004542	-0.045322	-0.651197	-0.345574	0.655071	0.203961	0.797400	-0.342172	0.453289	0	0
25241	8.439096	0.055877	-5.143822	0.084195	-0.011324	-0.054521	-0.650093	-0.344102	0.654020	0.203489	0.797784	-0.341412	0.453399	0	0
25242	8.425229	0.074457	-5.075548	0.083982	-0.015500	-0.061854	-0.648818	-0.344006	0.654580	0.203068	0.798195	-0.340629	0.453454	0	0
25243	8.401139	0.074615	-5.074646	0.075396	-0.004710	-0.041706	-0.648083	-0.344844	0.656786	0.202629	0.798486	-0.339997	0.453611	0	0
25244	8.368043	0.083491	-4.996054	0.067229	-0.003942	-0.038974	-0.647807	-0.344146	0.657111	0.202274	0.798734	-0.339443	0.453749	0	0
25245	8.411604	0.075541	-4.968749	0.039368	-0.004769	-0.054617	-0.647805	-0.344950	0.655927	0.202180	0.798996	-0.338872	0.453756	0	0
25246	8.438144	0.087491	-4.969663	0.026930	0.007399	-0.041807	-0.646546	-0.343564	0.656568	0.202199	0.799119	-0.338455	0.453842	0	0
25247	8.483871	0.097021	-4.980973	0.006202	0.016023	-0.030839	-0.646675	-0.345226	0.655333	0.202332	0.799139	-0.338182	0.453951	0	0
25248	8.513065	0.120721	-4.955340	-0.010536	0.007414	-0.040022	-0.646684	-0.344380	0.655669	0.202644	0.799179	-0.337953	0.453912	0	0
25249	8.544473	0.181333	-4.970613	-0.012137	0.023563	-0.032694	-0.646964	-0.345453	0.654188	0.202958	0.799133	-0.337733	0.454016	0	0
25250	8.537530	0.227225	-4.953145	-0.041305	0.021532	-0.028153	-0.645677	-0.346087	0.654986	0.203507	0.799008	-0.337705	0.454012	0	0
25251	8.518579	0.238986	-4.916127	-0.054210	0.014362	-0.030920	-0.646235	-0.347054	0.654364	0.204119	0.798912	-0.337708	0.453903	0	0
25252	8.470655	0.265681	-4.892421	-0.039503	0.005803	-0.027213	-0.646533	-0.346032	0.654148	0.204594	0.798860	-0.337707	0.453782	0	0
25253	8.412980	0.285329	-4.880474	-0.024544	0.018902	-0.016203	-0.645946	-0.348026	0.653593	0.204918	0.798754	-0.337683	0.453840	0	0
25254	8.422626	0.299880	-4.885571	-0.013495	0.027970	-0.014356	-0.646520	-0.347969	0.652610	0.205213	0.798603	-0.337640	0.454005	0	0
25255	8.441673	0.266002	-4.900997	-0.009959	0.015293	-0.018001	-0.646795	-0.348272	0.653019	0.205418	0.798549	-0.337542	0.454080	0	0
25256	8.503949	0.236949	-4.937333	-0.015554	0.027620	-0.023530	-0.646949	-0.347267	0.653083	0.205757	0.798435	-0.337415	0.454222	0	0
25257	8.508603	0.210375	-4.947342	0.004336	0.009586	-0.030806	-0.648042	-0.350000	0.653489	0.205887	0.798479	-0.337161	0.454274	0	0
25258	8.498856	0.210634	-4.961469	-0.000744	-0.001507	-0.014285	-0.648054	-0.348868	0.653843	0.205979	0.798488	-0.337121	0.454246	0	0
25259	8.465103	0.208463	-4.962636	0.004424	-0.012843	-0.025275	-0.646424	-0.351449	0.659048	0.206008	0.798615	-0.336958	0.454130	0	0
25260	8.438478	0.199100	-4.973779	0.015173	-0.027173	-0.032580	-0.644472	-0.348927	0.659753	0.205943	0.798854	-0.336706	0.453926	0	0
25261	8.455059	0.204362	-5.013013	0.005838	-0.018592	-0.005999	-0.646208	-0.348672	0.655112	0.205853	0.798946	-0.336702	0.453808	0	0
25262	8.468721	0.203213	-5.114984	0.004863	-0.016572	-0.008757	-0.645638	-0.348708	0.655671	0.205836	0.799008	-0.336730	0.453686	0	0
25263	8.497150	0.219174	-4.874391	0.020974	-0.015874	-0.021556	-0.645337	-0.349614	0.656461	0.205704	0.799171	-0.336527	0.453609	0	0
25264	8.507548	0.287830	-5.115884	0.004243	-0.007780	-0.032607	-0.645927	-0.349732	0.653202	0.205827	0.799274	-0.336345	0.453507	0	0
25265	8.504354	0.245996	-4.888978	0.025577	-0.037969	-0.052704	-0.646503	-0.349661	0.651938	0.205726	0.799651	-0.335918	0.453204	0	0
25266	8.544177	0.306241	-5.061577	-0.013942	-0.033709	-0.060115	-0.644062	-0.349913	0.656289	0.206009	0.799943	-0.335613	0.452787	0	0
25267	8.486990	0.298204	-4.974947	-0.030413	-0.017228	-0.027152	-0.643766	-0.351322	0.655631	0.206310	0.800024	-0.335601	0.452515	0	0
25268	8.499450	0.343740	-4.941299	0.006018	-0.002170	-0.034434	-0.643786	-0.349746	0.655730	0.206431	0.800122	-0.335360	0.452465	0	0
25269	8.499409	0.331616	-4.941377	0.009054	-0.002833	-0.023418	-0.643784	-0.350421	0.654838	0.206449	0.800207	-0.335169	0.452449	0	0
25270	8.499009	0.256706	-4.961174	0.021308	-0.018470	-0.008702	-0.643798	-0.349274	0.654910	0.206283	0.800319	-0.335108	0.452371	0	0
25271	8.470694	0.265616	-4.887591	-0.002717	-0.014184	-0.017933	-0.641810	-0.349087	0.656319	0.206332	0.800412	-0.335037	0.452236	0	0
25272	8.451739	0.226161	-4.829167	-0.016842	-0.004194	0.000366	-0.642356	-0.351588	0.654751	0.206481	0.800348	-0.335199	0.452161	0	0
25273	8.490475	0.215818	-4.801697	-0.036631	0.013628	0.011317	-0.641507	-0.351601	0.654742	0.206764	0.800147	-0.335458	0.452196	0	0
25274	8.538682	0.234966	-4.808206	-0.038357	0.017108	0.014992	-0.640382	-0.352115	0.653142	0.207083	0.799899	-0.335776	0.452253	0	0
25275	8.562794	0.246965	-4.811445	-0.029287	0.024670	0.011335	-0.642922	-0.352902	0.652409	0.207345	0.799662	-0.335979	0.452401	0	0
25276	8.573090	0.287211	-4.743933	-0.049410	0.011727	0.013162	-0.642490	-0.352555	0.653984	0.207741	0.799422	-0.336342	0.452375	0	0
25277	8.543526	0.293425	-4.829746	-0.053282	0.002970	0.005820	-0.643360	-0.351354	0.653218	0.208148	0.799251	-0.336652	0.452258	0	0
25278	8.563361	0.321581	-4.769916	-0.058506	-0.004114	0.016843	-0.641936	-0.352766	0.652266	0.208551	0.799047	-0.337126	0.452080	0	0
25279	8.544018	0.334027	-4.783605	-0.051572	-0.002345	0.002170	-0.643907	-0.353317	0.652392	0.208945	0.798916	-0.337410	0.451919	0	0
25280	8.524108	0.362100	-4.876883	-0.044958	-0.015793	0.011377	-0.643605	-0.354761	0.652440	0.209234	0.798803	-0.337820	0.451677	0	0
25281	8.562337	0.284350	-4.886065	-0.032830	-0.005209	0.018720	-0.643759	-0.354416	0.651330	0.209394	0.798667	-0.338157	0.451592	0	0
25282	8.523671	0.304328	-4.908645	-0.037245	-0.014614	-0.008807	-0.644590	-0.354774	0.653015	0.209708	0.798641	-0.338351	0.451347	0	0
25283	8.533059	0.314453	-4.945162	-0.040555	-0.011679	0.004031	-0.644311	-0.355023	0.652148	0.209974	0.798567	-0.338618	0.451153	0	0
25284	8.547324	0.319567	-4.972233	-0.037194	0.003809	-0.008831	-0.642335	-0.355298	0.651262	0.210352	0.798456	-0.338777	0.451055	0	0
25285	8.547390	0.300228	-4.974674	-0.033160	-0.002706	0.007733	-0.644468	-0.356242	0.652239	0.210573	0.798344	-0.339022	0.450965	0	0
25286	8.562090	0.328971	-4.955712	-0.025904	-0.015561	0.006859	-0.643640	-0.355210	0.651446	0.210724	0.798291	-0.339295	0.450783	0	0
25287	8.576582	0.328811	-4.951424	-0.015459	-0.006050	-0.014237	-0.642190	-0.357559	0.651993	0.210892	0.798306	-0.339291	0.450681	0	0
25288	8.567167	0.333365	-4.924471	-0.015397	0.000280	-0.012412	-0.643044	-0.357253	0.651879	0.211102	0.798267	-0.339335	0.450619	0	0
25289	8.543238	0.347876	-4.908989	-0.030231	-0.017768	-0.017920	-0.642773	-0.357187	0.650464	0.211366	0.798315	-0.339393	0.450366	0	0
25290	8.516703	0.309089	-4.896172	-0.031612	-0.033590	0.000442	-0.643193	-0.357338	0.650742	0.211534	0.798350	-0.339686	0.450005	0	0
25291	8.509310	0.304548	-4.915249	-0.045034	-0.030521	0.011419	-0.642764	-0.357638	0.650861	0.211741	0.798324	-0.340071	0.449662	0	0
25292	8.475875	0.318894	-4.882503	-0.051814	-0.042637	-0.001425	-0.642470	-0.358502	0.650804	0.212046	0.798364	-0.340456	0.449157	0	0
25293	8.475950	0.318763	-4.872845	-0.046002	-0.048942	0.011442	-0.643873	-0.359082	0.651348	0.212198	0.798419	-0.340883	0.448663	0	0
25294	8.417914	0.348796	-4.911542	-0.029720	-0.044879	0.004118	-0.641323	-0.359407	0.651303	0.212294	0.798495	-0.341219	0.448226	0	0
25295	8.431899	0.337327	-4.967697	-0.030630	-0.044868	0.004116	-0.639612	-0.360048	0.652096	0.212370	0.798588	-0.341511	0.447802	0	0
25296	8.416946	0.345610	-5.034719	-0.038957	-0.053883	0.001357	-0.640192	-0.358756	0.652324	0.212514	0.798700	-0.341871	0.447259	0	0
25297	8.438355	0.331022	-5.045380	-0.022360	-0.052250	0.004110	-0.639699	-0.360777	0.653726	0.212498	0.798843	-0.342140	0.446804	0	0
25298	8.438546	0.286787	-5.002196	-0.009732	-0.048173	-0.003219	-0.639416	-0.361047	0.653281	0.212466	0.798993	-0.342354	0.446388	0	0
25299	8.433779	0.296485	-4.999539	-0.029786	-0.050349	0.034367	-0.637874	-0.359931	0.653478	0.212381	0.799008	-0.342894	0.445986	0	0
25300	8.416208	0.258810	-5.074008	-0.025833	-0.060043	0.011438	-0.638583	-0.358980	0.654819	0.212349	0.799143	-0.343281	0.445462	0	0
25301	8.435515	0.280573	-5.079420	-0.022181	-0.061890	0.011456	-0.636582	-0.360198	0.655573	0.212265	0.799304	-0.343629	0.444945	0	0
25302	8.415931	0.310515	-5.131634	-0.032490	-0.028182	0.033403	-0.637440	-0.360130	0.654453	0.212317	0.799192	-0.344187	0.444690	0	0
25303	8.415689	0.328012	-5.170159	0.002652	-0.014314	0.046297	-0.637986	-0.361166	0.655243	0.212042	0.799074	-0.344602	0.444712	0	0
25304	8.473405	0.303416	-5.174893	-0.001288	-0.011796	0.035283	-0.638564	-0.359623	0.656195	0.211882	0.798957	-0.344982	0.444704	0	0
25305	8.420858	0.332242	-5.126845	-0.003708	-0.029938	0.015115	-0.638581	-0.359389	0.654368	0.211742	0.799002	-0.345210	0.444512	0	0
25306	8.387589	0.351177	-5.074752	-0.000174	-0.019506	0.009597	-0.637873	-0.358875	0.655385	0.211664	0.799007	-0.345404	0.444390	0	0
25307	8.342087	0.336373	-5.032083	-0.002283	-0.014256	-0.001437	-0.637048	-0.357291	0.655051	0.211642	0.799042	-0.345460	0.444294	0	0
25308	8.334818	0.346251	-5.041409	-0.008813	-0.006545	-0.006968	-0.637029	-0.359262	0.654220	0.211755	0.799025	-0.345540	0.444208	0	0
25309	8.315509	0.346442	-5.045516	0.008538	-0.000047	-0.008784	-0.638303	-0.358568	0.655125	0.211728	0.799046	-0.345458	0.444247	0	0
25310	8.353918	0.317156	-5.051975	0.019188	0.021056	-0.023475	-0.638443	-0.358975	0.654676	0.211784	0.799024	-0.345218	0.444446	0	0
25311	8.392716	0.348166	-5.033899	0.028684	0.025795	-0.010604	-0.638025	-0.358013	0.655440	0.211693	0.798979	-0.344978	0.444757	0	0
25312	8.411409	0.331979	-5.102338	0.032216	0.002021	-0.013312	-0.638298	-0.358733	0.655540	0.211532	0.799036	-0.344798	0.444870	0	0
25313	8.437975	0.346322	-5.100823	0.048643	-0.003491	-0.014181	-0.638021	-0.358171	0.655714	0.211196	0.799176	-0.344502	0.445008	0	0
25314	8.382870	0.341281	-5.057731	0.056208	-0.016843	-0.038013	-0.638016	-0.358464	0.655837	0.210899	0.799444	-0.344077	0.444996	0	0
25315	8.379873	0.322811	-5.125374	0.061060	-0.015609	-0.027918	-0.636608	-0.358185	0.655558	0.210483	0.799711	-0.343642	0.445050	0	0
25316	8.389332	0.269401	-5.126076	0.066325	-0.002135	-0.038030	-0.635341	-0.356309	0.657929	0.210131	0.799953	-0.343097	0.445202	0	0
25317	8.350729	0.274634	-5.134260	0.078807	0.003187	-0.050868	-0.636752	-0.356309	0.658367	0.209740	0.800251	-0.342359	0.445418	0	0
25318	8.379621	0.269595	-5.135374	0.077372	0.005088	-0.036187	-0.637037	-0.356556	0.657646	0.209351	0.800450	-0.341828	0.445652	0	0
25319	8.372441	0.250048	-5.120739	0.068374	0.006626	-0.030706	-0.636751	-0.355784	0.659391	0.208964	0.800641	-0.341291	0.445902	0	0
25320	8.363167	0.234844	-5.067350	0.079738	0.014974	-0.016936	-0.637905	-0.354838	0.658046	0.208488	0.800746	-0.340853	0.446270	0	0
25321	8.324751	0.239750	-5.051388	0.065083	0.018746	-0.017895	-0.636341	-0.354242	0.660051	0.208111	0.800832	-0.340408	0.446632	0	0
25322	8.312886	0.215124	-5.017288	0.065282	0.020145	-0.010562	-0.637481	-0.353645	0.659957	0.207729	0.800870	-0.340056	0.447010	0	0
25323	8.342152	0.209432	-4.970109	0.064572	0.025236	-0.003224	-0.637370	-0.352008	0.658784	0.207312	0.800875	-0.339717	0.447452	0	0
25324	8.392448	0.177903	-4.996351	0.058156	0.017902	-0.003220	-0.637790	-0.352159	0.659062	0.206961	0.800871	-0.339486	0.447796	0	0
25325	8.512667	0.209224	-5.044122	0.065196	0.003724	-0.012329	-0.637223	-0.352174	0.659197	0.206507	0.801004	-0.339116	0.448049	0	0
25326	8.584642	0.255606	-5.104484	0.046525	-0.026849	-0.023306	-0.639229	-0.349470	0.660377	0.206175	0.801254	-0.338846	0.447959	0	0
25327	8.574771	0.297544	-5.152152	0.062821	-0.035773	-0.028762	-0.637803	-0.349691	0.661482	0.205679	0.801614	-0.338436	0.447853	0	0
25328	8.550369	0.361662	-5.218456	0.057009	-0.064670	-0.037900	-0.636936	-0.349815	0.663732	0.205200	0.802103	-0.338080	0.447466	0	0
25329	8.453823	0.362621	-5.238994	0.062199	-0.086253	-0.047053	-0.635258	-0.348264	0.663813	0.204620	0.802749	-0.337629	0.446914	0	0
25330	8.328485	0.319664	-5.224925	0.048238	-0.085693	-0.056291	-0.633813	-0.348868	0.666877	0.204218	0.803378	-0.337199	0.446291	0	0
25331	8.243837	0.242752	-5.231922	0.034303	-0.077758	-0.065538	-0.631550	-0.348637	0.667295	0.203972	0.803989	-0.336707	0.445674	0	0
25332	8.203805	0.192630	-5.090652	0.040702	-0.063189	-0.032529	-0.632111	-0.348922	0.667424	0.203613	0.804411	-0.336479	0.445249	0	0
25333	8.237443	0.143781	-5.082566	0.035934	-0.031443	-0.008733	-0.630686	-0.349142	0.668529	0.203255	0.804627	-0.336342	0.445125	0	0
25334	8.261229	0.119766	-5.112598	0.012090	-0.018258	-0.012470	-0.629849	-0.348288	0.668433	0.203176	0.804732	-0.336289	0.445011	0	0
25335	8.309835	0.157726	-5.075521	0.003088	-0.014869	-0.006970	-0.629276	-0.349272	0.667800	0.203129	0.804802	-0.336279	0.444913	0	0
25336	8.340721	0.163154	-5.134613	-0.007520	0.013980	0.003980	-0.630149	-0.347389	0.667784	0.203246	0.804667	-0.336385	0.445025	0	0
25337	8.348189	0.201708	-5.120148	-0.003621	0.015266	0.013170	-0.629613	-0.345364	0.667340	0.203264	0.804522	-0.336506	0.445188	0	0
25338	8.420034	0.192220	-5.173622	-0.007230	0.004084	0.015946	-0.629605	-0.346210	0.667003	0.203287	0.804394	-0.336718	0.445247	0	0
25339	8.458239	0.163293	-5.206641	0.015106	-0.011628	0.031616	-0.630724	-0.347325	0.666661	0.202982	0.804344	-0.336959	0.445294	0	0
25340	8.453544	0.177744	-5.196710	0.001787	-0.001185	0.011389	-0.630441	-0.346798	0.667541	0.202942	0.804268	-0.337119	0.445329	0	0
25341	8.420115	0.182325	-5.159197	-0.012883	0.006322	0.009508	-0.629734	-0.346679	0.667825	0.203020	0.804156	-0.337271	0.445381	0	0
25342	8.386657	0.223540	-5.140768	-0.001613	0.009310	0.020536	-0.632158	-0.345857	0.666483	0.202998	0.803999	-0.337490	0.445509	0	0
25343	8.362852	0.230516	-5.106015	0.003534	0.010049	0.007696	-0.631453	-0.345724	0.666485	0.202965	0.803909	-0.337546	0.445643	0	0
25344	8.267163	0.268999	-5.032135	-0.005454	0.039293	0.011289	-0.631448	-0.345623	0.667341	0.203107	0.803649	-0.337630	0.445985	0	0
25345	8.246649	0.320759	-4.903008	-0.007663	0.049361	-0.003404	-0.632587	-0.345693	0.666214	0.203346	0.803399	-0.337567	0.446374	0	0
25346	8.233607	0.320143	-5.030547	-0.027195	0.063135	-0.017235	-0.632317	-0.345355	0.665100	0.203878	0.803077	-0.337483	0.446772	0	0
25347	8.318408	0.335813	-4.978059	-0.019521	0.082899	-0.040168	-0.632021	-0.345702	0.666209	0.204491	0.802776	-0.337108	0.447316	0	0
25348	8.354610	0.367165	-4.984040	0.005225	0.073464	-0.037339	-0.635145	-0.345844	0.664247	0.204887	0.802542	-0.336698	0.447864	0	0
25349	8.392948	0.350199	-5.004909	0.006332	0.080454	-0.030920	-0.635998	-0.346335	0.662808	0.205244	0.802272	-0.336286	0.448494	0	0
25350	8.426220	0.270284	-5.030829	0.031372	0.058571	-0.051030	-0.637133	-0.346563	0.661955	0.205457	0.802191	-0.335706	0.448975	0	0
25351	8.466876	0.248583	-5.061477	0.037442	0.039884	-0.061994	-0.635982	-0.347625	0.662727	0.205566	0.802270	-0.334988	0.449319	0	0
25352	8.449636	0.259111	-5.113905	0.037924	0.022343	-0.076650	-0.636699	-0.346495	0.663371	0.205699	0.802467	-0.334209	0.449488	0	0
25353	8.454210	0.242432	-5.138340	0.054387	0.000093	-0.074750	-0.636137	-0.346217	0.663383	0.205596	0.802802	-0.333393	0.449543	0	0
25354	8.471070	0.230131	-5.134220	0.048643	-0.004866	-0.083927	-0.637248	-0.347381	0.664029	0.205600	0.803153	-0.332592	0.449506	0	0
25355	8.506971	0.249816	-5.174083	0.070528	-0.014017	-0.085695	-0.635394	-0.347500	0.665845	0.205369	0.803620	-0.331645	0.449477	0	0
25356	8.482518	0.304267	-5.242863	0.073774	-0.013098	-0.101287	-0.636112	-0.347290	0.664732	0.205214	0.804122	-0.330595	0.449425	0	0
25357	8.487551	0.340445	-5.230738	0.068211	-0.029599	-0.102182	-0.634421	-0.346749	0.664891	0.205022	0.804707	-0.329557	0.449227	0	0
25358	8.516632	0.347269	-5.212457	0.086608	-0.046548	-0.096605	-0.632133	-0.347202	0.667532	0.204620	0.805376	-0.328533	0.448962	0	0
25359	8.410811	0.333312	-5.198825	0.077716	-0.078716	-0.081884	-0.631434	-0.347929	0.669066	0.204098	0.806131	-0.327716	0.448439	0	0
25360	8.396417	0.328427	-5.188657	0.069016	-0.074151	-0.065395	-0.632026	-0.345641	0.669498	0.203616	0.806777	-0.327094	0.447952	0	0
25361	8.343527	0.299317	-5.160298	0.065788	-0.067716	-0.049829	-0.629171	-0.347166	0.670367	0.203081	0.807352	-0.326567	0.447543	0	0
25362	8.315088	0.254782	-5.079812	0.063987	-0.056676	-0.049861	-0.627182	-0.346849	0.672068	0.202623	0.807858	-0.326052	0.447212	0	0
25363	8.339677	0.263507	-5.020287	0.052931	-0.037959	-0.054492	-0.627181	-0.346590	0.672650	0.202310	0.808288	-0.325483	0.446992	0	0
25364	8.373211	0.312404	-5.067117	0.024236	-0.037329	-0.032513	-0.624645	-0.346171	0.672086	0.202158	0.808571	-0.325246	0.446723	0	0
25365	8.368071	0.322755	-5.112752	0.031822	-0.028687	-0.023337	-0.624644	-0.346314	0.672077	0.201905	0.808814	-0.325004	0.446571	0	0
25366	8.412693	0.334898	-4.957333	0.026516	-0.009671	-0.017855	-0.624787	-0.345903	0.672529	0.201763	0.808928	-0.324824	0.446561	0	0
25367	8.408846	0.342309	-5.145552	0.019196	0.013548	-0.020665	-0.625506	-0.345025	0.672449	0.201738	0.808948	-0.324575	0.446716	0	0
25368	8.371744	0.291258	-4.936762	0.027264	-0.010222	-0.024292	-0.623103	-0.345586	0.671399	0.201614	0.809088	-0.324338	0.446692	0	0
25369	8.315042	0.330475	-5.117965	0.046053	-0.016710	-0.039855	-0.624484	-0.346952	0.673310	0.201360	0.809359	-0.323875	0.446650	0	0
25370	8.339487	0.307742	-5.063471	0.035315	0.019820	-0.034426	-0.625638	-0.345345	0.673138	0.201315	0.809413	-0.323461	0.446874	0	0
25371	8.291447	0.309966	-5.025530	0.041539	0.023786	-0.008769	-0.623756	-0.346065	0.673895	0.201089	0.809394	-0.323188	0.447208	0	0
25372	8.281102	0.255171	-5.093135	0.042145	0.046526	0.011369	-0.625344	-0.344123	0.672899	0.200866	0.809195	-0.323053	0.447764	0	0
25373	8.328526	0.163494	-5.153479	0.058753	0.018436	0.018781	-0.626776	-0.342137	0.673887	0.200359	0.809145	-0.322937	0.448165	0	0
25374	8.348045	0.192205	-5.134697	0.047477	-0.000317	0.009622	-0.624520	-0.341871	0.673599	0.199947	0.809175	-0.322852	0.448357	0	0
25375	8.333429	0.143802	-5.134466	0.051334	-0.001688	0.016962	-0.625641	-0.341909	0.674740	0.199442	0.809206	-0.322795	0.448567	0	0
25376	8.330427	0.100954	-5.192606	0.033058	-0.034990	0.020640	-0.623812	-0.340818	0.675357	0.198985	0.809326	-0.322935	0.448452	0	0
25377	8.389911	0.092099	-5.286678	0.036043	-0.039206	0.029837	-0.625235	-0.339951	0.675709	0.198423	0.809453	-0.323127	0.448334	0	0
25378	8.360262	0.100902	-5.384548	0.034486	-0.063668	0.007843	-0.624935	-0.340053	0.677682	0.197921	0.809744	-0.323216	0.447966	0	0
25379	8.386345	0.094139	-5.436294	0.018154	-0.069461	0.013329	-0.624663	-0.339729	0.676850	0.197477	0.810024	-0.323415	0.447511	0	0
25380	8.393208	0.114241	-5.491976	0.008905	-0.089571	0.011511	-0.622390	-0.339560	0.678538	0.197079	0.810370	-0.323694	0.446859	0	0
25381	8.297001	0.070703	-5.450014	0.011329	-0.086306	0.033505	-0.622100	-0.339074	0.680265	0.196543	0.810647	-0.324121	0.446283	0	0
25382	8.267867	0.002996	-5.449366	-0.019441	-0.110109	0.048146	-0.620969	-0.338955	0.680403	0.196141	0.810910	-0.324859	0.445445	0	0
25383	8.128767	0.027215	-5.373955	-0.036240	-0.105878	0.070104	-0.617846	-0.338942	0.682074	0.195761	0.811060	-0.325834	0.444625	0	0
25384	8.080061	-0.073987	-5.396949	-0.041748	-0.075445	0.100296	-0.620098	-0.338970	0.683368	0.195418	0.810954	-0.327021	0.444097	0	0
25385	8.123383	-0.159566	-5.367725	-0.071672	-0.058121	0.073597	-0.619411	-0.337268	0.683610	0.195461	0.810810	-0.328089	0.443554	0	0
25386	8.152723	-0.114173	-5.332294	-0.121857	-0.025165	0.110164	-0.618553	-0.338931	0.682081	0.195886	0.810290	-0.329608	0.443189	0	0
25387	8.191749	-0.071365	-5.289995	-0.130971	-0.008562	0.110137	-0.620242	-0.339220	0.682646	0.196407	0.809687	-0.331139	0.442921	0	0
25388	8.220631	-0.056875	-5.300642	-0.156246	0.011119	0.121076	-0.621400	-0.338777	0.679852	0.197181	0.808898	-0.332824	0.442756	0	0
25389	8.225546	-0.027808	-5.300637	-0.179762	0.005012	0.132057	-0.619406	-0.340622	0.678726	0.198041	0.808059	-0.334720	0.442474	0	0
25390	8.269038	-0.028321	-5.285358	-0.189346	0.015289	0.114597	-0.620256	-0.340731	0.678303	0.199120	0.807202	-0.336483	0.442216	0	0
25391	8.269021	-0.050243	-5.278254	-0.194576	0.011022	0.124684	-0.621968	-0.340751	0.676335	0.200149	0.806324	-0.338370	0.441914	0	0
25392	8.239967	-0.037603	-5.301240	-0.213282	0.012921	0.109041	-0.622243	-0.342118	0.674978	0.201437	0.805440	-0.340197	0.441539	0	0
25393	8.220821	-0.027940	-5.288383	-0.209973	0.025517	0.129211	-0.622659	-0.343223	0.674205	0.202615	0.804442	-0.342156	0.441305	0	0
25394	8.215631	-0.066282	-5.319841	-0.209123	0.007158	0.128316	-0.624484	-0.346195	0.670920	0.203764	0.803514	-0.344132	0.440930	0	0
25395	8.239814	-0.083675	-5.301535	-0.234563	-0.000565	0.135623	-0.626179	-0.346714	0.670338	0.205018	0.802549	-0.346300	0.440408	0	0
25396	8.239963	-0.083936	-5.282218	-0.224400	0.019548	0.137446	-0.627857	-0.348258	0.670115	0.206286	0.801495	-0.348380	0.440094	0	0
25397	8.223476	-0.072289	-5.238046	-0.236627	0.024022	0.124569	-0.627275	-0.350756	0.668112	0.207685	0.800445	-0.350414	0.439732	0	0
25398	8.185158	-0.038284	-5.221898	-0.250031	0.021678	0.102522	-0.628653	-0.353866	0.667506	0.209317	0.799439	-0.352319	0.439266	0	0
25399	8.130149	-0.014226	-5.178620	-0.242405	0.030193	0.113528	-0.629658	-0.354429	0.664648	0.210829	0.798377	-0.354273	0.438904	0	0
25400	7.951882	-0.008175	-5.174329	-0.268190	0.041718	0.106080	-0.629801	-0.356143	0.661568	0.212657	0.797220	-0.356238	0.438534	0	0
25401	7.802367	0.037662	-4.897900	-0.252417	0.083867	0.076664	-0.631605	-0.359104	0.660975	0.214597	0.796020	-0.357823	0.438478	0	0
25402	7.631735	0.138073	-4.881202	-0.314908	0.114241	0.063627	-0.634141	-0.361513	0.658158	0.217237	0.794583	-0.359490	0.438421	0	0
25403	7.537812	0.278345	-4.623146	-0.292637	0.141327	0.039781	-0.636396	-0.364444	0.654172	0.219861	0.793161	-0.360827	0.438589	0	0
25404	8.071978	0.339353	-4.751423	-0.352987	0.228828	-0.002561	-0.638763	-0.370735	0.648420	0.223502	0.791353	-0.361880	0.439147	0	0
25405	8.451944	0.557510	-4.942960	-0.305237	0.367259	-0.008997	-0.641755	-0.372418	0.642678	0.227252	0.789063	-0.362369	0.440937	0	0
25406	8.989218	0.572697	-5.272141	-0.270762	0.475221	0.002937	-0.645449	-0.374391	0.637209	0.231095	0.786304	-0.362521	0.443734	0	0
25407	9.503069	0.484436	-5.470682	-0.226000	0.436541	0.003179	-0.651947	-0.378580	0.630919	0.234407	0.783804	-0.362580	0.446364	0	0
25408	9.271855	0.354450	-5.419301	-0.213718	0.322731	-0.003995	-0.656391	-0.380825	0.623901	0.237276	0.781840	-0.362774	0.448131	0	0
25409	8.815111	0.331376	-5.267100	-0.209759	0.240629	-0.018638	-0.659485	-0.383274	0.622078	0.239839	0.780308	-0.363040	0.449219	0	0
25410	8.054162	0.414587	-4.924080	-0.179701	0.207216	-0.018669	-0.662320	-0.385589	0.617427	0.242081	0.778983	-0.363229	0.450164	0	0
25411	7.689589	0.511764	-4.745556	-0.192934	0.186755	-0.031567	-0.663594	-0.387423	0.614208	0.244370	0.777769	-0.363444	0.450852	0	0
25412	7.879439	0.755222	-4.915325	-0.249821	0.243791	-0.042703	-0.665838	-0.390955	0.610751	0.247393	0.776181	-0.363665	0.451761	0	0
25413	8.528152	0.934443	-5.237943	-0.257649	0.308103	-0.068350	-0.668111	-0.393251	0.605529	0.250786	0.774377	-0.363579	0.453052	0	0
25414	9.254395	1.066042	-5.486474	-0.201277	0.366327	-0.087427	-0.673760	-0.397467	0.599512	0.254075	0.772495	-0.362917	0.454961	0	0
25415	9.669646	1.141548	-5.728571	-0.178092	0.327000	-0.106492	-0.674906	-0.400024	0.593414	0.257085	0.770920	-0.362117	0.456575	0	0
25416	9.369195	0.956981	-5.551867	-0.174477	0.212208	-0.097217	-0.676591	-0.402460	0.590869	0.259645	0.769823	-0.361640	0.457355	0	0
25417	8.746063	0.788949	-5.353324	-0.258834	0.083098	-0.091830	-0.679110	-0.406568	0.587520	0.262320	0.769087	-0.361947	0.456824	0	0
25418	7.911888	0.664553	-5.042737	-0.317437	-0.005741	-0.084657	-0.677370	-0.411097	0.585520	0.265130	0.768553	-0.362785	0.455434	0	0
25419	7.441020	0.650750	-4.851299	-0.344523	-0.065891	-0.064527	-0.676796	-0.413144	0.583120	0.267789	0.768159	-0.364080	0.453505	0	0
25420	7.345584	0.669280	-4.736495	-0.360965	-0.014098	-0.068327	-0.676756	-0.417231	0.581447	0.270822	0.767471	-0.365250	0.451925	0	0
25421	7.528627	0.858394	-4.829067	-0.338074	0.109671	-0.044554	-0.675592	-0.421825	0.578032	0.273971	0.766210	-0.366188	0.451407	0	0
25422	8.017166	1.002376	-4.972006	-0.320671	0.209475	-0.018860	-0.677000	-0.425560	0.572571	0.277282	0.764420	-0.366938	0.451811	0	0
25423	8.491497	1.141146	-5.080631	-0.329551	0.221950	-0.009597	-0.678277	-0.428041	0.567895	0.280609	0.762528	-0.367787	0.452263	0	0
25424	8.730966	1.342749	-5.049624	-0.300674	0.163480	-0.017617	-0.679826	-0.433375	0.559927	0.283586	0.760975	-0.368576	0.452380	0	0
25425	8.743848	1.492424	-5.005651	-0.297270	0.065827	-0.016508	-0.680922	-0.437417	0.557701	0.286116	0.759888	-0.369660	0.451729	0	0
25426	8.403030	1.511978	-4.838183	-0.302322	-0.038987	0.011110	-0.680079	-0.438459	0.555220	0.288221	0.759126	-0.371242	0.450373	0	0
25427	8.018633	1.410246	-4.645721	-0.337701	-0.089673	0.027542	-0.677518	-0.440980	0.553054	0.290278	0.758447	-0.373280	0.448506	0	0
25428	7.957097	1.469712	-4.527087	-0.323136	-0.076861	0.058748	-0.677928	-0.444246	0.549454	0.292181	0.757601	-0.375420	0.446913	0	0
25429	8.134804	1.447567	-4.596681	-0.292435	-0.037502	0.108328	-0.678743	-0.445757	0.551208	0.293723	0.756503	-0.377706	0.445834	0	0
25430	8.422479	1.384714	-4.762443	-0.255657	0.017241	0.178096	-0.680324	-0.445588	0.548260	0.294930	0.754970	-0.380163	0.445548	0	0
25431	8.787430	1.277119	-4.887908	-0.183793	0.015619	0.265467	-0.681321	-0.446062	0.546540	0.295145	0.753345	-0.382989	0.445735	0	0
25432	9.166878	1.159311	-4.985098	-0.146414	-0.008652	0.363789	-0.683183	-0.442392	0.544378	0.294596	0.751523	-0.386428	0.446207	0	0
25433	9.643264	0.937028	-5.296641	-0.147632	0.041242	0.517918	-0.688067	-0.437091	0.543340	0.293500	0.748893	-0.390904	0.447450	0	0
25434	10.072468	0.732828	-5.485526	-0.153570	0.126832	0.628851	-0.694102	-0.431662	0.540056	0.292330	0.745370	-0.395942	0.449663	0	0
25435	10.080115	0.397898	-5.289923	-0.167419	0.108484	0.659086	-0.699854	-0.425834	0.537360	0.290985	0.741767	-0.401336	0.451706	0	0
25436	10.010399	0.445805	-4.668630	-0.048320	-0.150874	0.555141	-0.706183	-0.417674	0.537082	0.288230	0.740037	-0.406127	0.452028	0	0
25437	9.695161	0.394302	-4.280355	0.024154	-0.345524	0.479369	-0.704658	-0.413135	0.540751	0.284426	0.739709	-0.410609	0.450925	0	0
25438	9.092632	0.257283	-4.234560	-0.159724	-0.350454	0.444913	-0.703291	-0.406774	0.545384	0.282162	0.738964	-0.415632	0.448961	0	0
25439	8.589283	0.458601	-3.972870	-0.321368	-0.277004	0.484783	-0.706134	-0.404249	0.547552	0.281155	0.737269	-0.421484	0.446920	0	0
25440	8.470454	0.405336	-3.736884	-0.370464	-0.161362	0.554211	-0.709306	-0.399861	0.547008	0.280728	0.734565	-0.427691	0.445743	0	0
25441	8.381425	0.303981	-3.367056	-0.301165	-0.134268	0.543267	-0.710168	-0.398307	0.547822	0.279896	0.731975	-0.433443	0.444969	0	0
25442	8.391425	0.098402	-3.233501	-0.253598	-0.107505	0.539619	-0.713621	-0.393792	0.547712	0.278886	0.729360	-0.438836	0.444612	0	0
25443	8.582679	-0.285665	-3.267313	-0.267137	-0.057483	0.504622	-0.715393	-0.390276	0.543984	0.278298	0.726636	-0.443904	0.444409	0	0
25444	8.702189	-0.494569	-3.304546	-0.366024	0.013685	0.458427	-0.721389	-0.386664	0.542569	0.278982	0.723477	-0.448839	0.444178	0	0
25445	8.980358	-0.557588	-3.453045	-0.383597	0.099485	0.441785	-0.722582	-0.383893	0.539213	0.280205	0.719958	-0.453498	0.444394	0	0
25446	9.287284	-0.727849	-3.576747	-0.424172	0.167160	0.421447	-0.727002	-0.383619	0.535024	0.282144	0.716070	-0.457960	0.444873	0	0
25447	9.613281	-0.744230	-3.791950	-0.473207	0.185552	0.363577	-0.732996	-0.383209	0.528593	0.284731	0.712215	-0.462178	0.445049	0	0
25448	9.863478	-0.352598	-4.011319	-0.504647	0.181251	0.283807	-0.736999	-0.383158	0.522970	0.287901	0.708615	-0.465942	0.444833	0	0
25449	9.810819	0.064229	-4.141901	-0.412618	0.135618	0.241905	-0.739579	-0.383715	0.517578	0.290354	0.705670	-0.469134	0.444564	0	0
25450	9.418827	0.018608	-4.330442	-0.450752	0.024345	0.194194	-0.743817	-0.385934	0.514364	0.292789	0.703300	-0.472454	0.443205	0	0
25451	8.927764	0.008988	-4.258999	-0.509980	-0.038481	0.105984	-0.742811	-0.388833	0.511624	0.295699	0.701449	-0.475603	0.440832	0	0
25452	8.384770	0.027118	-4.059825	-0.551031	-0.036742	0.076427	-0.742509	-0.392539	0.507990	0.299054	0.699575	-0.478689	0.438199	0	0
25453	7.975500	0.039111	-4.015454	-0.490303	0.025162	0.083701	-0.745019	-0.397220	0.504606	0.302215	0.697571	-0.481378	0.436275	0	0
25454	7.888767	-0.255426	-3.888524	-0.400455	0.138202	0.112993	-0.746453	-0.398811	0.499422	0.305185	0.695174	-0.483511	0.435674	0	0
25455	8.086012	-0.434258	-3.858418	-0.355796	0.211707	0.098297	-0.748695	-0.402487	0.495956	0.308231	0.692666	-0.485130	0.435725	0	0
25456	8.471739	-0.383635	-3.858021	-0.263839	0.299348	0.107606	-0.751306	-0.401003	0.489984	0.311044	0.689989	-0.486116	0.436873	0	0
25457	8.952721	-0.360980	-3.991806	-0.181390	0.336958	0.107813	-0.754300	-0.402011	0.485135	0.313441	0.687404	-0.486636	0.438652	0	0
25458	9.226778	-0.420325	-4.050753	-0.066536	0.318216	0.093434	-0.757032	-0.401836	0.479507	0.315042	0.685308	-0.486588	0.440833	0	0
25459	9.270214	-0.420740	-4.042718	0.014534	0.250467	0.052420	-0.759637	-0.400918	0.473359	0.315909	0.683972	-0.486128	0.442790	0	0
25460	9.145021	-0.420049	-4.028369	0.084037	0.141230	0.027928	-0.762776	-0.399382	0.472352	0.315905	0.683440	-0.485522	0.444276	0	0
25461	9.035210	-0.445463	-3.884328	0.177364	0.057746	0.002528	-0.764361	-0.396528	0.473254	0.314942	0.683710	-0.484604	0.445547	0	0
25462	8.891735	-0.485402	-3.724629	0.234551	-0.034787	-0.039455	-0.762950	-0.395465	0.474582	0.313352	0.684758	-0.483417	0.446345	0	0
25463	8.855161	-0.547132	-3.443463	0.344841	-0.110895	-0.081336	-0.762376	-0.393131	0.479537	0.310796	0.686700	-0.481701	0.447005	0	0
25464	8.879359	-0.559675	-3.425126	0.368831	-0.120256	-0.141830	-0.760363	-0.392558	0.484794	0.308322	0.689027	-0.479468	0.447537	0	0
25465	9.133951	-0.586848	-3.521783	0.391895	-0.129504	-0.203199	-0.758532	-0.389621	0.488784	0.305889	0.691758	-0.476743	0.447905	0	0
25466	9.397890	-0.559922	-3.678825	0.381012	-0.177540	-0.229695	-0.754673	-0.389254	0.494717	0.303439	0.694772	-0.474006	0.447811	0	0
25467	9.523975	-0.492122	-3.917404	0.391127	-0.307054	-0.249624	-0.749667	-0.389397	0.501883	0.300363	0.698480	-0.471479	0.446783	0	0
25468	9.567512	-0.459245	-4.220758	0.372781	-0.456410	-0.306305	-0.745927	-0.389821	0.509326	0.296978	0.703032	-0.469060	0.444447	0	0
25469	9.857553	-0.292773	-4.488981	0.346261	-0.522741	-0.333695	-0.736241	-0.389709	0.518587	0.293550	0.707905	-0.466750	0.441411	0	0
25470	10.086722	-0.237650	-5.101072	0.320529	-0.540527	-0.372214	-0.729379	-0.390113	0.527559	0.290401	0.712916	-0.464297	0.438002	0	0
25471	9.779060	-0.222876	-5.316529	0.253571	-0.678443	-0.434592	-0.721900	-0.393087	0.538914	0.287318	0.718591	-0.462078	0.433082	0	0
25472	9.041365	0.025058	-5.152054	0.181944	-0.910859	-0.488614	-0.709321	-0.395921	0.551645	0.283910	0.725243	-0.460394	0.425975	0	0
25473	8.437674	0.252408	-4.789822	0.099859	-0.971182	-0.401593	-0.694314	-0.401329	0.563341	0.280390	0.731447	-0.459825	0.418244	0	0
25474	7.684018	0.445212	-4.485010	-0.006265	-0.897524	-0.337812	-0.682269	-0.407265	0.575033	0.277718	0.736669	-0.459901	0.410709	0	0
25475	6.788583	0.527902	-4.393010	-0.045752	-0.690530	-0.259490	-0.671820	-0.411081	0.585032	0.275919	0.740528	-0.460118	0.404695	0	0
25476	6.811151	0.330406	-4.506256	-0.048533	-0.460893	-0.250718	-0.663707	-0.412040	0.590276	0.275176	0.743372	-0.459745	0.400389	0	0
25477	7.276034	0.334762	-4.533275	-0.017509	-0.215286	-0.278474	-0.657280	-0.415960	0.591951	0.275411	0.745438	-0.458371	0.397954	0	0
25478	8.059813	0.564709	-4.551426	0.036738	-0.022614	-0.251855	-0.654557	-0.418076	0.593209	0.276043	0.746750	-0.456431	0.397285	0	0
25479	8.387125	0.660664	-4.645169	0.133662	0.054649	-0.192062	-0.652304	-0.418586	0.591173	0.276041	0.747752	-0.454347	0.397790	0	0
25480	8.535469	0.654140	-4.778782	0.196871	0.078211	-0.157081	-0.652583	-0.418337	0.592041	0.275558	0.748663	-0.452197	0.398860	0	0
25481	8.813066	0.616512	-5.011637	0.112224	0.065360	-0.105793	-0.652027	-0.417227	0.592671	0.275423	0.749163	-0.450809	0.399585	0	0
25482	8.778527	0.620594	-5.116602	0.085902	0.037914	-0.060850	-0.651192	-0.417027	0.591260	0.275202	0.749490	-0.449930	0.400115	0	0
25483	8.544589	0.559178	-5.115500	-0.000286	-0.034091	0.007853	-0.649646	-0.415400	0.592763	0.275009	0.749564	-0.450115	0.399901	0	0
25484	8.297827	0.446226	-4.882364	-0.022788	-0.080526	0.061037	-0.650893	-0.416065	0.594999	0.274580	0.749518	-0.450907	0.399390	0	0
25485	8.043303	0.431818	-4.759410	-0.011493	-0.067465	0.071994	-0.649797	-0.413216	0.595167	0.274066	0.749403	-0.451708	0.399052	0	0
25486	7.774243	0.522524	-4.690784	-0.013662	-0.024417	0.090230	-0.650916	-0.413405	0.596440	0.273706	0.749024	-0.452528	0.399081	0	0
25487	7.567808	0.632349	-4.634037	-0.035455	0.056673	0.089115	-0.648800	-0.413409	0.595853	0.273865	0.748269	-0.453212	0.399612	0	0
25488	7.635180	0.714972	-4.681912	0.021308	0.134414	0.048756	-0.652351	-0.411801	0.596413	0.274126	0.747540	-0.453143	0.400875	0	0
25489	7.958502	1.014387	-4.754856	0.006615	0.179451	-0.025550	-0.652671	-0.411049	0.592923	0.274987	0.746925	-0.452461	0.402200	0	0
25490	8.645634	1.291133	-5.136247	-0.023059	0.289873	-0.051290	-0.655550	-0.409379	0.589090	0.276683	0.745894	-0.451393	0.404145	0	0
25491	9.389911	1.563793	-5.604344	-0.006082	0.385392	-0.075989	-0.657536	-0.410643	0.586197	0.278772	0.744628	-0.449807	0.406803	0	0
25492	9.976565	1.635099	-5.804568	-0.009288	0.362526	-0.091422	-0.661804	-0.411223	0.581812	0.280847	0.743506	-0.448167	0.409232	0	0
25493	10.221621	1.615133	-5.891160	0.058888	0.244866	-0.096558	-0.663813	-0.411558	0.577561	0.281904	0.743070	-0.446542	0.411068	0	0
25494	9.803596	1.293261	-5.901780	0.084484	0.127240	-0.087291	-0.664681	-0.410895	0.576054	0.282213	0.743140	-0.445214	0.412169	0	0
25495	9.124853	1.013755	-5.680145	0.070840	0.039010	-0.076355	-0.665511	-0.410994	0.578321	0.282180	0.743490	-0.444267	0.412582	0	0
25496	8.333350	0.704915	-5.382019	0.037978	-0.050115	-0.065483	-0.665079	-0.411573	0.578281	0.281953	0.744063	-0.443788	0.412220	0	0
25497	7.578915	0.506403	-5.012094	0.074719	-0.088007	-0.021496	-0.665657	-0.410167	0.579082	0.281097	0.744704	-0.443592	0.411858	0	0
25498	7.031433	0.353257	-4.697925	0.046479	-0.042259	0.013107	-0.663644	-0.411188	0.581690	0.280518	0.744918	-0.443641	0.411812	0	0
25499	6.883259	0.427775	-4.571121	0.002216	0.052814	0.025699	-0.665360	-0.410786	0.579891	0.280630	0.744567	-0.443700	0.412307	0	0
25500	6.989853	0.606520	-4.573942	-0.027564	0.161005	0.065894	-0.665653	-0.410855	0.578473	0.281285	0.743501	-0.443875	0.413594	0	0
25501	7.442530	0.764897	-4.686460	-0.115304	0.254676	0.060191	-0.667538	-0.409623	0.574461	0.283023	0.741827	-0.444107	0.415162	0	0
25502	7.948822	1.029163	-4.766475	-0.217196	0.271325	0.081223	-0.670133	-0.408897	0.569292	0.285504	0.739693	-0.444857	0.416466	0	0
25503	8.552564	1.383571	-4.748096	-0.246232	0.259774	0.093307	-0.673540	-0.410493	0.564834	0.288092	0.737463	-0.445852	0.417574	0	0
25504	9.281192	1.542023	-5.011033	-0.332650	0.258880	0.146538	-0.677956	-0.412365	0.557537	0.291093	0.734731	-0.447594	0.418444	0	0
25505	9.804405	1.414474	-5.538692	-0.522588	0.393712	0.213013	-0.682676	-0.413842	0.548143	0.295801	0.730566	-0.450211	0.419626	0	0
25506	9.209934	1.506193	-5.192079	-0.119022	0.152418	0.037938	-0.685291	-0.414376	0.543605	0.297205	0.729370	-0.450557	0.420341	0	0
25507	9.350833	1.635602	-4.790696	-0.074333	0.001041	-0.019475	-0.685833	-0.415570	0.544668	0.297842	0.729207	-0.450744	0.419974	0	0
25508	8.964522	1.337218	-4.761285	0.076414	-0.015392	-0.061497	-0.685543	-0.416147	0.544629	0.297481	0.729744	-0.450042	0.420049	0	0
25509	8.450019	0.918623	-4.742357	0.212004	-0.001386	-0.057767	-0.685563	-0.414305	0.545170	0.296180	0.730613	-0.448751	0.420837	0	0
25510	8.304069	0.429356	-4.711102	0.190526	-0.002284	-0.042322	-0.686133	-0.412408	0.547702	0.294963	0.731344	-0.447669	0.421576	0	0
25511	8.360851	0.186882	-4.743793	0.252812	0.005373	0.027494	-0.683179	-0.409705	0.550251	0.293030	0.731916	-0.446806	0.422843	0	0
25512	8.554006	0.136076	-4.674051	0.368844	-0.001689	0.125949	-0.686337	-0.405399	0.551401	0.289796	0.732403	-0.446194	0.424870	0	0
25513	8.789979	0.124959	-4.692611	0.423535	0.014910	0.185722	-0.685956	-0.399840	0.555145	0.285975	0.732706	-0.445728	0.427419	0	0
25514	8.861764	0.125333	-4.758097	0.296134	-0.008019	0.144233	-0.689407	-0.394139	0.557235	0.283159	0.732908	-0.445563	0.429116	0	0
25515	8.916074	0.405618	-4.709990	0.205670	-0.051902	0.050594	-0.689588	-0.389525	0.559933	0.281210	0.733461	-0.445218	0.429811	0	0
25516	8.826656	0.536649	-4.488394	0.163052	-0.105832	-0.031976	-0.687763	-0.386948	0.562485	0.279685	0.734485	-0.444600	0.429697	0	0
25517	8.684351	0.487347	-4.174206	0.136072	-0.110179	-0.082518	-0.686631	-0.385902	0.564240	0.278559	0.735679	-0.443736	0.429279	0	0
25518	8.496342	0.332669	-4.115042	0.066519	-0.059921	-0.089223	-0.684350	-0.385911	0.566625	0.278192	0.736486	-0.442983	0.428911	0	0
25519	8.515148	0.147992	-4.097625	0.069886	0.038736	-0.076554	-0.686311	-0.388384	0.564931	0.278188	0.736826	-0.442030	0.429312	0	0
25520	8.668798	0.079607	-4.142466	0.111220	0.095727	-0.076543	-0.686889	-0.386841	0.565883	0.278129	0.737028	-0.440748	0.430320	0	0
25521	8.913658	0.186811	-4.307933	0.138036	0.165235	-0.037997	-0.686664	-0.383185	0.564552	0.278014	0.736838	-0.439432	0.432061	0	0
25522	9.283545	0.198493	-4.469038	0.149246	0.174060	-0.030570	-0.690346	-0.382972	0.564317	0.277816	0.736604	-0.438097	0.433941	0	0
25523	9.221041	0.293800	-4.490233	0.137628	0.082893	-0.045127	-0.690359	-0.382364	0.563647	0.277373	0.736794	-0.436954	0.435051	0	0
25524	8.913357	0.304412	-4.396530	0.119846	-0.006791	-0.085455	-0.688663	-0.382247	0.563638	0.276841	0.737495	-0.435848	0.435312	0	0
25525	8.537408	0.229085	-4.368467	0.045965	-0.003229	-0.112309	-0.687807	-0.383235	0.563002	0.276990	0.738096	-0.434845	0.435201	0	0
25526	8.166420	0.129086	-4.311766	-0.030395	0.061575	-0.100730	-0.689075	-0.382583	0.564754	0.277923	0.738153	-0.434080	0.435273	0	0
25527	8.040752	-0.147441	-4.241234	-0.054216	0.143974	-0.077123	-0.689061	-0.384922	0.562625	0.279296	0.737680	-0.433364	0.435909	0	0
25528	8.144232	-0.416227	-4.145404	-0.048119	0.230434	-0.029554	-0.691067	-0.385270	0.558656	0.280784	0.736636	-0.432733	0.437343	0	0
25529	8.425730	-0.456481	-4.185181	-0.019181	0.294672	0.020003	-0.694066	-0.385590	0.554415	0.282121	0.735174	-0.432154	0.439510	0	0
25530	8.882521	-0.453289	-4.303800	0.004720	0.364539	0.084234	-0.697151	-0.385905	0.551589	0.283291	0.733189	-0.431736	0.442474	0	0
25531	9.353374	-0.432147	-4.500020	0.055168	0.404781	0.119238	-0.702039	-0.382572	0.546746	0.284112	0.731002	-0.431236	0.446040	0	0
25532	9.531279	-0.254636	-4.628708	0.090957	0.362058	0.093749	-0.707324	-0.381124	0.542356	0.284593	0.729205	-0.430505	0.449369	0	0
25533	9.416576	-0.082333	-4.577400	0.141604	0.260345	0.083004	-0.711197	-0.378621	0.539434	0.284313	0.728046	-0.429752	0.452137	0	0
25534	9.238707	0.003511	-4.555695	0.158898	0.217108	0.050050	-0.714226	-0.375571	0.536822	0.283870	0.727264	-0.428807	0.454565	0	0
25535	8.959842	0.043358	-4.487033	0.119831	0.181535	0.029791	-0.716111	-0.372880	0.535309	0.283645	0.726619	-0.427984	0.456508	0	0
25536	8.704276	-0.013131	-4.480259	0.110035	0.182984	0.004929	-0.717409	-0.370984	0.535157	0.283605	0.726047	-0.427011	0.458351	0	0
25537	8.531729	-0.040397	-4.345962	0.089190	0.217939	-0.025486	-0.721269	-0.369484	0.532172	0.284005	0.725378	-0.425822	0.460265	0	0
25538	8.463174	-0.123389	-4.450222	0.153297	0.254681	-0.027287	-0.722869	-0.367343	0.530056	0.284106	0.724723	-0.424213	0.462713	0	0
25539	8.528487	-0.152879	-4.095359	0.206816	0.235119	-0.041812	-0.725412	-0.369042	0.527425	0.283796	0.724368	-0.422308	0.465196	0	0
25540	8.559128	-0.254341	-4.140646	0.264380	0.218496	-0.043519	-0.728578	-0.364955	0.527144	0.283010	0.724248	-0.420165	0.467794	0	0
25541	8.664439	-0.311696	-3.898576	0.356788	0.170249	-0.072603	-0.728319	-0.363097	0.527258	0.281475	0.724732	-0.417512	0.470340	0	0
25542	8.762515	-0.315043	-3.699255	0.514767	0.120515	-0.110694	-0.729715	-0.357405	0.527485	0.278770	0.726033	-0.413967	0.473069	0	0
25543	8.956589	-0.416239	-3.489776	0.642317	0.082470	-0.126868	-0.729018	-0.353897	0.531947	0.275037	0.727914	-0.409796	0.475987	0	0
25544	9.167107	-0.656516	-3.586175	0.652834	0.024787	-0.209334	-0.728629	-0.348652	0.536238	0.271380	0.730401	-0.405108	0.478283	0	0
25545	9.288243	-0.743874	-3.465667	0.668853	-0.069181	-0.286213	-0.728071	-0.345157	0.540984	0.267570	0.733657	-0.400024	0.479723	0	0
25546	9.455606	-0.747643	-3.633791	0.631436	-0.147701	-0.309986	-0.724507	-0.343782	0.546985	0.263833	0.737243	-0.395133	0.480348	0	0
25547	9.426960	-0.665663	-3.943788	0.631258	-0.228746	-0.308942	-0.720562	-0.339499	0.552173	0.259744	0.741177	-0.390446	0.480355	0	0
25548	9.502425	-0.590159	-4.187671	0.648869	-0.336469	-0.324313	-0.717414	-0.337499	0.560201	0.255178	0.745688	-0.385817	0.479562	0	0
25549	9.327488	-0.518122	-4.402887	0.615455	-0.464946	-0.329711	-0.709180	-0.332883	0.571884	0.250356	0.750704	-0.381612	0.477638	0	0
25550	9.288492	-0.360981	-4.526011	0.582964	-0.543246	-0.373680	-0.700786	-0.331441	0.580818	0.245686	0.756125	-0.377392	0.474857	0	0
25551	9.443095	-0.202443	-4.854440	0.486631	-0.551331	-0.417848	-0.694078	-0.330431	0.590307	0.241888	0.761459	-0.373297	0.471508	0	0
25552	9.254675	0.014332	-5.005405	0.418724	-0.527591	-0.427205	-0.685801	-0.330318	0.600008	0.238741	0.766500	-0.369360	0.468032	0	0
25553	8.793703	0.021963	-4.790042	0.422724	-0.649843	-0.401404	-0.676680	-0.329924	0.609578	0.234955	0.771976	-0.365878	0.463662	0	0
25554	8.430243	0.036704	-4.433349	0.253634	-0.686928	-0.390730	-0.665826	-0.331633	0.620415	0.232292	0.777130	-0.363314	0.458380	0	0
25555	7.858619	0.352098	-4.322956	0.177834	-0.611332	-0.391069	-0.656688	-0.333463	0.628428	0.230460	0.781717	-0.360905	0.453380	0	0
25556	7.425399	0.507904	-4.320231	0.213061	-0.466735	-0.317895	-0.647283	-0.335078	0.634894	0.228552	0.785428	-0.358550	0.449786	0	0
25557	7.439080	0.287211	-4.327013	0.198762	-0.330327	-0.320010	-0.641848	-0.336311	0.640714	0.227229	0.788480	-0.355929	0.447194	0	0
25558	7.771591	0.384908	-4.372628	0.210368	-0.183130	-0.379777	-0.635869	-0.337421	0.643845	0.226618	0.791092	-0.352431	0.445658	0	0
25559	8.388257	0.668727	-4.521863	0.230542	-0.053564	-0.389859	-0.632463	-0.338339	0.643897	0.226327	0.793192	-0.348472	0.445185	0	0
25560	8.783212	0.939517	-4.667723	0.293491	0.033527	-0.369560	-0.628762	-0.339065	0.645799	0.225763	0.794958	-0.344181	0.445660	0	0
25561	9.167994	1.055210	-4.816628	0.329704	0.089718	-0.354799	-0.627498	-0.337836	0.646714	0.225019	0.796487	-0.339717	0.446730	0	0
25562	9.307018	1.104292	-4.932621	0.363683	0.081965	-0.349179	-0.627904	-0.337934	0.648836	0.223962	0.798087	-0.335149	0.447854	0	0
25563	9.087409	1.033245	-4.944196	0.379474	0.042675	-0.371168	-0.626364	-0.335741	0.650517	0.222729	0.799951	-0.330418	0.448658	0	0
25564	8.662066	0.990305	-4.773975	0.351138	0.022416	-0.402485	-0.623540	-0.335353	0.650514	0.221800	0.801924	-0.325596	0.449122	0	0
25565	8.210967	0.990142	-4.525215	0.376302	0.006529	-0.417183	-0.622115	-0.334640	0.653095	0.220669	0.804047	-0.320571	0.449498	0	0
25566	7.933002	1.018658	-4.335885	0.397850	0.044308	-0.435604	-0.619265	-0.334011	0.656931	0.219567	0.806083	-0.315198	0.450189	0	0
25567	7.859034	1.276155	-4.331544	0.427110	0.109089	-0.442996	-0.617392	-0.334426	0.657286	0.218456	0.807882	-0.309487	0.451464	0	0
25568	8.242838	1.369167	-4.596506	0.471402	0.191361	-0.402576	-0.617952	-0.332987	0.660355	0.217056	0.809251	-0.303710	0.453608	0	0
25569	8.835448	1.374357	-4.932652	0.416449	0.284270	-0.380688	-0.617763	-0.327127	0.658030	0.216273	0.809977	-0.298144	0.456369	0	0
25570	9.401734	1.476976	-5.286503	0.429462	0.319143	-0.376917	-0.619742	-0.327636	0.657309	0.215457	0.810534	-0.292451	0.459441	0	0
25571	9.644169	1.506176	-5.420987	0.423167	0.242847	-0.330874	-0.621183	-0.325860	0.656726	0.214257	0.811256	-0.287322	0.461957	0	0
25572	9.438734	1.396497	-5.452667	0.383810	0.096473	-0.283068	-0.622766	-0.322753	0.658352	0.212726	0.812411	-0.283067	0.463259	0	0
25573	8.938955	1.190211	-5.179276	0.275727	-0.010455	-0.277739	-0.621470	-0.323041	0.660870	0.211746	0.813799	-0.279579	0.463391	0	0
25574	8.225430	1.066434	-5.158229	0.190142	-0.059417	-0.257819	-0.619448	-0.324650	0.663724	0.211229	0.815166	-0.276754	0.462918	0	0
25575	7.740816	1.120463	-4.593845	0.182188	-0.062146	-0.245064	-0.617759	-0.323435	0.664775	0.210709	0.816487	-0.274068	0.462425	0	0
25576	7.467947	1.162416	-4.684819	0.167803	-0.016214	-0.274585	-0.614768	-0.324531	0.665669	0.210563	0.817640	-0.271108	0.462200	0	0
25577	7.603528	1.257906	-4.643372	0.161128	0.124954	-0.263765	-0.614620	-0.324575	0.666515	0.210807	0.818087	-0.267966	0.463129	0	0
25578	7.892852	1.470214	-4.713196	0.202286	0.219118	-0.238046	-0.616191	-0.324727	0.664255	0.210836	0.818108	-0.264637	0.464989	0	0
25579	8.205999	1.563318	-4.767780	0.205980	0.250356	-0.204973	-0.619043	-0.324409	0.661611	0.210771	0.817890	-0.261496	0.467174	0	0
25580	8.561921	1.603508	-4.877450	0.104736	0.216721	-0.190353	-0.619321	-0.325632	0.660263	0.211372	0.817566	-0.259023	0.468845	0	0
25581	8.752068	1.665959	-4.932464	0.072765	0.159114	-0.148065	-0.620192	-0.325350	0.657740	0.211891	0.817330	-0.257156	0.470047	0	0
25582	8.706568	1.646273	-4.887411	0.025839	0.081840	-0.115929	-0.621586	-0.326776	0.657947	0.212434	0.817273	-0.255938	0.470565	0	0
25583	8.509517	1.646719	-4.817235	0.009077	0.052645	-0.089347	-0.621885	-0.326545	0.656265	0.212924	0.817249	-0.255074	0.470855	0	0
25584	8.374784	1.642428	-4.788069	-0.031149	0.043190	-0.052737	-0.621289	-0.328990	0.656106	0.213539	0.817088	-0.254728	0.471044	0	0
25585	8.221953	1.675233	-4.622715	-0.030636	0.041945	-0.032571	-0.621279	-0.330640	0.654586	0.214061	0.816884	-0.254537	0.471264	0	0
25586	8.270864	1.702906	-4.542236	-0.031901	0.075845	-0.014258	-0.622152	-0.328362	0.655304	0.214575	0.816473	-0.254423	0.471804	0	0
25587	8.351918	1.672151	-4.642089	-0.021151	0.107445	0.042612	-0.622734	-0.329319	0.651568	0.214834	0.815788	-0.254658	0.472743	0	0
25588	8.441085	1.659312	-4.635846	0.023458	0.121510	0.067469	-0.625838	-0.329845	0.651564	0.214640	0.815062	-0.254875	0.473964	0	0
25589	8.438142	1.645627	-4.698628	0.063218	0.065827	0.088735	-0.627265	-0.328950	0.651351	0.213887	0.814636	-0.255174	0.474876	0	0
25590	8.509679	1.583020	-4.769346	0.054282	0.007803	0.136527	-0.628709	-0.326363	0.651810	0.212818	0.814340	-0.256041	0.475397	0	0
25591	8.494657	1.491717	-4.822418	0.045537	-0.048715	0.158634	-0.629186	-0.324548	0.651811	0.211585	0.814238	-0.257236	0.475477	0	0
25592	8.449299	1.366225	-5.024444	0.048607	-0.079221	0.207283	-0.630494	-0.321404	0.652587	0.210002	0.814155	-0.258892	0.475422	0	0
25593	8.433185	1.239956	-5.184089	0.053760	-0.123274	0.266976	-0.630243	-0.317499	0.654954	0.207991	0.814137	-0.261084	0.475137	0	0
25594	8.389058	1.168408	-5.250540	0.074950	-0.149783	0.309245	-0.630267	-0.314170	0.657429	0.205521	0.814166	-0.263585	0.474781	0	0
25595	8.419587	1.067141	-5.310315	0.107235	-0.171004	0.355209	-0.630891	-0.309037	0.658465	0.202525	0.814235	-0.266334	0.474417	0	0
25596	8.534433	1.033610	-5.401787	0.148457	-0.139913	0.388289	-0.630652	-0.303733	0.661628	0.199102	0.814131	-0.269104	0.474482	0	0
25597	8.591197	0.830194	-5.453547	0.208371	-0.096767	0.434193	-0.632288	-0.297001	0.662632	0.195097	0.813807	-0.271858	0.475130	0	0
25598	8.503505	0.745331	-5.228592	0.256659	-0.112965	0.393913	-0.632942	-0.289567	0.663670	0.190831	0.813737	-0.274094	0.475698	0	0
25599	8.313139	0.810771	-4.945676	0.299019	-0.172477	0.307817	-0.632729	-0.281453	0.668142	0.186472	0.814257	-0.275522	0.475711	0	0
25600	8.222983	0.799191	-4.758800	0.333499	-0.208830	0.266635	-0.632796	-0.274153	0.671717	0.181913	0.815102	-0.276522	0.475449	0	0
25601	8.271864	0.795210	-4.668864	0.363585	-0.178847	0.225368	-0.629896	-0.267415	0.674094	0.177397	0.815964	-0.276971	0.475416	0	0
25602	8.478594	0.655601	-4.675090	0.389711	-0.085524	0.234468	-0.630514	-0.260722	0.678485	0.172866	0.816377	-0.277211	0.476235	0	0
25603	8.729442	0.550971	-4.600610	0.456604	-0.028263	0.197844	-0.629886	-0.252429	0.682115	0.168133	0.816724	-0.276716	0.477620	0	0
25604	8.840617	0.276440	-4.442302	0.521437	-0.065858	0.161312	-0.631297	-0.241905	0.681937	0.162921	0.817431	-0.275679	0.478816	0	0
25605	9.040436	-0.100259	-4.307300	0.556529	-0.120778	0.108234	-0.631347	-0.235234	0.686605	0.157537	0.818585	-0.274109	0.479547	0	0
25606	9.325353	-0.357608	-4.435578	0.516389	-0.074224	0.071395	-0.629722	-0.226998	0.691071	0.152764	0.819521	-0.272361	0.480487	0	0
25607	9.587875	-0.423326	-4.735688	0.449641	0.020503	0.061975	-0.631239	-0.218936	0.691307	0.148854	0.819912	-0.270692	0.481988	0	0
25608	9.451725	-0.498308	-4.859107	0.420744	0.016477	0.006824	-0.632417	-0.213468	0.694494	0.145416	0.820408	-0.268724	0.483294	0	0
25609	9.194349	-0.384418	-4.537137	0.439486	-0.085986	-0.068245	-0.630083	-0.206579	0.696886	0.141927	0.821617	-0.266181	0.483684	0	0
25610	8.722509	-0.206274	-4.552146	0.441320	-0.124846	-0.097617	-0.628984	-0.201889	0.700569	0.138439	0.823073	-0.263448	0.483715	0	0
25611	8.153595	-0.180987	-3.970303	0.375900	-0.149606	-0.145522	-0.625768	-0.197607	0.703073	0.135674	0.824672	-0.260655	0.483289	0	0
25612	7.760283	-0.226060	-4.018691	0.243823	-0.092961	-0.164318	-0.625198	-0.195775	0.706581	0.134214	0.825852	-0.258276	0.482958	0	0
25613	7.671620	-0.343371	-3.905026	0.163330	0.059104	-0.179435	-0.625476	-0.195670	0.707441	0.133905	0.826225	-0.255943	0.483647	0	0
25614	8.019814	-0.509574	-3.991597	0.157770	0.180323	-0.126374	-0.626901	-0.195054	0.707068	0.133673	0.825860	-0.253923	0.485396	0	0
25615	8.622755	-0.588589	-4.203073	0.279206	0.294419	-0.113359	-0.629503	-0.192692	0.703700	0.132684	0.825063	-0.251253	0.488404	0	0
25616	9.179651	-0.749750	-4.413362	0.355995	0.321918	-0.050768	-0.633953	-0.188924	0.701570	0.130804	0.824055	-0.248700	0.491907	0	0
25617	9.593221	-0.782816	-4.516003	0.368131	0.280931	-0.072618	-0.636742	-0.183508	0.697545	0.128843	0.823303	-0.245939	0.495061	0	0
25618	9.458058	-0.657088	-4.597087	0.422641	0.176938	-0.076028	-0.641310	-0.178677	0.700158	0.126173	0.823125	-0.243019	0.497480	0	0
25619	9.322436	-0.691532	-4.669537	0.427240	0.074288	-0.099750	-0.642214	-0.174351	0.700154	0.123349	0.823506	-0.239996	0.499025	0	0
25620	8.917638	-0.659453	-4.678344	0.402445	0.008008	-0.130974	-0.641997	-0.168922	0.700775	0.120707	0.824244	-0.236930	0.499916	0	0
25621	8.513387	-0.699066	-4.586187	0.360070	0.010540	-0.142165	-0.642294	-0.167642	0.701142	0.118489	0.824933	-0.233964	0.500705	0	0
25622	8.306548	-0.732439	-4.520696	0.333257	0.068403	-0.124008	-0.642738	-0.165125	0.702720	0.116530	0.825241	-0.231238	0.501923	0	0
25623	8.244229	-0.727700	-4.479686	0.324803	0.150180	-0.105815	-0.643474	-0.162821	0.702871	0.114740	0.825082	-0.228580	0.503811	0	0
25624	8.365232	-0.697750	-4.426044	0.329160	0.233795	-0.087555	-0.648080	-0.157768	0.700966	0.112998	0.824451	-0.225961	0.506413	0	0
25625	8.471256	-0.627765	-4.456123	0.336727	0.275820	-0.082068	-0.650680	-0.154227	0.699937	0.111270	0.823589	-0.223288	0.509374	0	0
25626	8.625836	-0.580703	-4.430196	0.362791	0.266625	-0.098476	-0.653438	-0.150321	0.697376	0.109376	0.822822	-0.220361	0.512291	0	0
25627	8.717749	-0.503904	-4.418639	0.404995	0.226614	-0.123988	-0.656179	-0.147044	0.695907	0.107186	0.822345	-0.217039	0.514931	0	0
25628	8.751143	-0.513302	-4.458598	0.446244	0.202468	-0.153227	-0.658956	-0.141431	0.693736	0.104745	0.822077	-0.213298	0.517418	0	0
25629	8.794146	-0.576372	-4.479941	0.455534	0.184060	-0.215576	-0.660132	-0.138492	0.692798	0.102515	0.822028	-0.208997	0.519693	0	0
25630	8.731100	-0.609387	-4.516448	0.472293	0.168966	-0.272430	-0.663859	-0.135228	0.691905	0.100405	0.822164	-0.204170	0.521805	0	0
25631	8.658920	-0.638338	-4.489781	0.473318	0.139279	-0.299927	-0.664771	-0.130328	0.691937	0.098367	0.822489	-0.199116	0.523630	0	0
25632	8.573200	-0.668793	-4.344258	0.495090	0.126622	-0.305390	-0.666505	-0.127694	0.691552	0.096135	0.822886	-0.193905	0.525374	0	0
25633	8.564123	-0.742880	-4.240534	0.500218	0.117230	-0.318222	-0.667672	-0.124811	0.691744	0.093920	0.823332	-0.188569	0.527015	0	0
25634	8.598221	-0.777897	-4.179234	0.481585	0.099526	-0.329237	-0.669982	-0.121050	0.692002	0.091869	0.823845	-0.183249	0.528450	0	0
25635	8.665934	-0.778797	-4.147955	0.495997	0.087962	-0.336515	-0.670570	-0.119580	0.691533	0.089721	0.824417	-0.177800	0.529786	0	0
25636	8.780914	-0.783295	-4.234412	0.475963	0.067700	-0.365863	-0.670462	-0.116600	0.692285	0.087852	0.825098	-0.172232	0.530878	0	0
25637	8.919782	-0.826619	-4.331678	0.474477	0.029242	-0.384135	-0.670629	-0.114319	0.692713	0.086022	0.825986	-0.166546	0.531610	0	0
25638	8.986430	-0.786632	-4.454686	0.464676	-0.035900	-0.402384	-0.669796	-0.112380	0.693959	0.084255	0.827210	-0.160808	0.531757	0	0
25639	8.838973	-0.701852	-4.550071	0.460322	-0.113071	-0.420642	-0.667828	-0.109683	0.696942	0.082493	0.828840	-0.155006	0.531217	0	0
25640	8.744629	-0.678596	-4.606779	0.422006	-0.198204	-0.442622	-0.664265	-0.110162	0.699711	0.081032	0.830889	-0.149285	0.529879	0	0
25641	8.893381	-0.495589	-4.768158	0.441787	-0.266708	-0.482789	-0.662270	-0.108946	0.703593	0.079508	0.833343	-0.143180	0.527937	0	0
25642	9.128342	-0.382982	-4.969453	0.475287	-0.324076	-0.524776	-0.656443	-0.108533	0.707954	0.077845	0.836137	-0.136582	0.525509	0	0
25643	9.156668	-0.265081	-5.095351	0.480995	-0.398249	-0.577844	-0.652305	-0.107877	0.713763	0.076300	0.839348	-0.129565	0.522385	0	0
25644	9.332090	-0.238647	-5.169374	0.510758	-0.430446	-0.625407	-0.644072	-0.107377	0.718531	0.074712	0.842741	-0.122000	0.518962	0	0
25645	9.588837	-0.111731	-5.364144	0.450349	-0.365317	-0.632898	-0.639477	-0.108647	0.725348	0.073737	0.845701	-0.114637	0.515957	0	0
25646	9.260490	0.050220	-5.512649	0.435887	-0.412064	-0.620973	-0.632086	-0.109103	0.729356	0.072774	0.848809	-0.107467	0.512522	0	0
25647	8.663025	-0.076146	-4.819612	0.431649	-0.520501	-0.596165	-0.625393	-0.109202	0.735094	0.071585	0.852384	-0.100609	0.508129	0	0
25648	8.163029	-0.030156	-4.370649	0.202083	-0.588745	-0.585582	-0.616259	-0.111413	0.742092	0.072236	0.856060	-0.095038	0.502903	0	0
25649	7.566356	0.202388	-4.037631	0.093705	-0.536330	-0.535494	-0.607406	-0.114691	0.747467	0.073596	0.859296	-0.090408	0.498016	0	0
25650	7.257635	0.273351	-4.102920	-0.074258	-0.366785	-0.469168	-0.600483	-0.121951	0.752612	0.076232	0.861459	-0.087045	0.494470	0	0
25651	7.469022	0.360822	-4.226200	-0.020885	-0.122614	-0.412506	-0.595899	-0.125018	0.755067	0.078324	0.862388	-0.083728	0.493094	0	0
25652	8.070717	0.416375	-4.344962	0.034412	0.041798	-0.344622	-0.594727	-0.128461	0.754557	0.079753	0.862475	-0.080579	0.493238	0	0
25653	8.600360	0.650069	-4.508178	0.094569	0.141803	-0.293129	-0.594850	-0.130956	0.752702	0.080478	0.862069	-0.077511	0.494319	0	0
25654	9.082822	0.935991	-4.563005	0.157854	0.155892	-0.252502	-0.599093	-0.132221	0.750539	0.080482	0.861598	-0.074464	0.495606	0	0
25655	9.362910	1.167174	-4.588882	0.170256	0.085461	-0.259606	-0.600075	-0.133318	0.749772	0.080351	0.861487	-0.071352	0.496278	0	0
25656	9.170684	1.299283	-4.573585	0.100267	-0.025441	-0.265091	-0.597373	-0.133844	0.750846	0.080776	0.861862	-0.068620	0.495943	0	0
25657	8.670002	1.311649	-4.508884	0.010018	-0.079536	-0.281804	-0.597052	-0.135931	0.752270	0.082024	0.862440	-0.066239	0.495057	0	0
25658	8.107212	1.296674	-4.362327	-0.059224	-0.074586	-0.271058	-0.595749	-0.137985	0.752696	0.083811	0.862921	-0.064270	0.494179	0	0
25659	7.812013	1.230829	-4.180214	-0.027570	-0.048226	-0.252758	-0.593992	-0.142611	0.752672	0.085263	0.863280	-0.062296	0.493555	0	0
25660	7.939474	1.323050	-4.252014	-0.003213	0.080079	-0.243698	-0.594098	-0.145476	0.752494	0.086540	0.863014	-0.060178	0.494062	0	0
25661	8.475019	1.485844	-4.556014	0.001974	0.236043	-0.201593	-0.595356	-0.146071	0.753319	0.087663	0.861950	-0.058251	0.495947	0	0
25662	9.198110	1.687053	-4.929580	0.032727	0.353200	-0.157494	-0.601453	-0.147620	0.748747	0.088343	0.860297	-0.056422	0.498899	0	0
25663	9.747330	1.832281	-5.016808	0.073698	0.323779	-0.126944	-0.603027	-0.148024	0.745763	0.088533	0.858796	-0.054698	0.501636	0	0
25664	9.799613	1.752696	-5.077255	0.091013	0.207252	-0.118470	-0.607719	-0.147542	0.743288	0.088446	0.857883	-0.053061	0.503388	0	0
25665	9.495489	1.560600	-5.059887	0.045610	0.071614	-0.127616	-0.609421	-0.147222	0.743183	0.088749	0.857611	-0.051693	0.503938	0	0
25666	9.027237	1.370132	-5.077434	-0.032952	-0.022914	-0.114908	-0.608974	-0.149889	0.741737	0.089590	0.857739	-0.050921	0.503651	0	0
25667	8.300073	1.237707	-4.947235	-0.007413	-0.093561	-0.076386	-0.608510	-0.151454	0.744184	0.090008	0.858225	-0.050405	0.502800	0	0
25668	7.669125	1.090265	-4.832809	-0.029063	-0.111196	-0.028847	-0.607773	-0.152436	0.746382	0.090339	0.858754	-0.050434	0.501833	0	0
25669	7.581615	1.023916	-4.902435	-0.114571	-0.039798	-0.018150	-0.605493	-0.152568	0.748335	0.091411	0.858842	-0.050907	0.501440	0	0
25670	7.707286	1.256535	-4.953929	-0.116030	0.029716	-0.009940	-0.604893	-0.156629	0.745950	0.092465	0.858574	-0.051407	0.501655	0	0
25671	7.914634	1.442674	-5.018443	-0.140996	0.072775	0.011121	-0.605016	-0.157535	0.746886	0.093678	0.858056	-0.052158	0.502239	0	0
25672	8.038760	1.607944	-4.930217	-0.153095	0.113761	0.034947	-0.606992	-0.158726	0.745414	0.094862	0.857305	-0.053142	0.503196	0	0
25673	8.196519	1.790228	-4.862463	-0.218942	0.134236	0.034853	-0.609651	-0.162300	0.742949	0.096661	0.856384	-0.054427	0.504283	0	0
25674	8.209766	1.880728	-4.746423	-0.271949	0.145323	0.036589	-0.611204	-0.164819	0.739123	0.098876	0.855346	-0.056000	0.505441	0	0
25675	8.199323	1.921909	-4.557353	-0.275683	0.142661	0.034761	-0.614552	-0.169558	0.737159	0.101173	0.854312	-0.057556	0.506560	0	0
25676	8.272758	1.899882	-4.400818	-0.355277	0.145657	0.034618	-0.615668	-0.172950	0.733416	0.104108	0.853170	-0.059533	0.507659	0	0
25677	8.240396	1.931864	-4.237559	-0.411360	0.132999	0.095092	-0.617306	-0.177259	0.733870	0.107257	0.851983	-0.062294	0.508665	0	0
25678	8.357399	1.982364	-4.087012	-0.418407	0.091420	0.144733	-0.619549	-0.180798	0.730554	0.110131	0.850952	-0.065583	0.509362	0	0
25679	8.700402	1.924160	-4.266891	-0.442980	0.031653	0.223753	-0.621598	-0.188094	0.727567	0.112834	0.850125	-0.069703	0.509605	0	0
25680	8.939950	1.785241	-4.701888	-0.445048	-0.049510	0.289960	-0.620285	-0.191008	0.727938	0.115100	0.849642	-0.074526	0.509221	0	0
25681	8.821076	1.618501	-5.043950	-0.438699	-0.166186	0.332302	-0.620675	-0.193459	0.728213	0.117067	0.849700	-0.079765	0.507881	0	0
25682	9.146136	1.450104	-5.315665	-0.536292	-0.240670	0.383650	-0.621169	-0.197589	0.730509	0.119475	0.849949	-0.086059	0.505873	0	0
25683	9.345713	1.268272	-5.604516	-0.560494	-0.251232	0.470795	-0.616433	-0.201253	0.733351	0.121696	0.850098	-0.093186	0.503826	0	0
25684	9.233326	0.988824	-5.684263	-0.475983	-0.280164	0.519563	-0.614280	-0.204123	0.732584	0.122856	0.850401	-0.100373	0.501646	0	0
25685	8.921082	0.728284	-5.442393	-0.420607	-0.381477	0.547256	-0.611125	-0.205484	0.735868	0.123354	0.851202	-0.107597	0.498660	0	0
25686	8.724654	0.656909	-5.261594	-0.469097	-0.401982	0.583847	-0.608289	-0.204642	0.738301	0.123995	0.851949	-0.115430	0.495464	0	0
25687	8.687690	0.630008	-5.045406	-0.424640	-0.344550	0.668253	-0.605708	-0.205679	0.741044	0.123948	0.852306	-0.123649	0.492871	0	0
25688	8.382206	0.538531	-4.935541	-0.439360	-0.233687	0.723023	-0.603731	-0.204632	0.742508	0.123833	0.851966	-0.132295	0.491241	0	0
25689	8.194020	0.467482	-4.605390	-0.461768	-0.158515	0.697092	-0.603014	-0.201872	0.745320	0.124174	0.851200	-0.140696	0.490148	0	0
25690	8.129418	0.433670	-4.221542	-0.484060	-0.107574	0.645575	-0.602852	-0.203852	0.744628	0.124971	0.850169	-0.148723	0.489364	0	0
25691	8.034354	0.305206	-3.996596	-0.542952	-0.012000	0.588382	-0.605129	-0.204001	0.742516	0.126730	0.848625	-0.156395	0.489199	0	0
25692	8.140058	0.183072	-3.986853	-0.578362	0.087782	0.553289	-0.606519	-0.207307	0.740056	0.129061	0.846549	-0.163833	0.489752	0	0
25693	8.623365	0.010055	-4.358722	-0.682414	0.224854	0.546510	-0.613025	-0.210391	0.734686	0.132565	0.843615	-0.171509	0.491249	0	0
25694	9.004834	-0.214796	-4.789924	-0.772235	0.347782	0.559935	-0.618939	-0.215762	0.728883	0.136916	0.839857	-0.179585	0.493603	0	0
25695	9.035098	-0.280774	-4.588582	-0.753916	0.335408	0.596696	-0.626009	-0.220173	0.721452	0.140930	0.836031	-0.187858	0.495883	0	0
25696	8.962962	-0.479854	-4.174128	-0.789372	0.231948	0.649975	-0.631091	-0.223736	0.716605	0.144731	0.832479	-0.196898	0.497256	0	0
25697	8.774287	-0.579027	-3.914089	-0.828489	0.167376	0.699501	-0.637298	-0.227445	0.712183	0.148495	0.828996	-0.206600	0.498028	0	0
25698	8.494885	-0.767509	-3.817910	-0.911797	0.155468	0.732300	-0.644206	-0.231847	0.707442	0.152716	0.825273	-0.216997	0.498512	0	0
25699	8.510294	-0.950441	-3.928377	-0.969161	0.157175	0.706463	-0.650538	-0.237247	0.702350	0.157535	0.821392	-0.227422	0.498776	0	0
25700	8.794786	-0.997293	-4.200198	-0.955774	0.243453	0.649508	-0.654756	-0.243039	0.695796	0.162686	0.817114	-0.237150	0.499618	0	0
25701	9.143730	-0.674277	-4.416357	-0.855100	0.302681	0.579113	-0.659294	-0.247924	0.690469	0.167489	0.812766	-0.245674	0.501002	0	0
25702	9.622446	-0.507951	-4.592601	-0.754427	0.297267	0.512463	-0.667209	-0.251956	0.684343	0.171756	0.808701	-0.253108	0.502433	0	0
25703	9.565641	-0.406902	-4.502859	-0.653628	0.206205	0.459593	-0.672157	-0.254689	0.680112	0.175244	0.805327	-0.259777	0.503244	0	0
25704	9.288353	-0.453420	-4.504869	-0.626260	0.125184	0.395476	-0.679202	-0.260317	0.674019	0.178630	0.802516	-0.265937	0.503326	0	0
25705	8.717275	-0.634781	-4.424306	-0.618118	0.069000	0.362395	-0.681732	-0.264090	0.669700	0.181931	0.800057	-0.271862	0.502893	0	0
25706	8.413323	-0.893035	-4.356650	-0.620737	0.053191	0.332944	-0.682846	-0.266038	0.668738	0.185348	0.797717	-0.277548	0.502256	0	0
25707	8.288039	-0.987305	-4.313931	-0.601648	0.042504	0.294419	-0.686217	-0.269710	0.665566	0.188754	0.795532	-0.282879	0.501478	0	0
25708	8.302509	-0.982550	-4.314441	-0.552053	0.088229	0.297199	-0.687891	-0.273408	0.662376	0.191898	0.793166	-0.287861	0.501197	0	0
25709	8.476013	-1.095982	-4.266112	-0.483427	0.111005	0.329433	-0.690159	-0.275473	0.658302	0.194353	0.790702	-0.292733	0.501323	0	0
25710	8.674580	-1.142982	-4.121666	-0.441645	0.088436	0.320415	-0.691402	-0.279083	0.656105	0.196495	0.788423	-0.297331	0.501371	0	0
25711	8.877537	-1.211216	-4.023418	-0.391303	0.023665	0.293126	-0.695261	-0.278257	0.652228	0.198121	0.786639	-0.301617	0.500974	0	0
25712	8.893093	-1.162021	-3.902903	-0.328493	-0.014530	0.251117	-0.696383	-0.279890	0.650720	0.199402	0.785269	-0.305291	0.500389	0	0
25713	9.008199	-1.117956	-3.993880	-0.245330	-0.080790	0.185350	-0.696371	-0.279960	0.652132	0.200086	0.784599	-0.308203	0.499380	0	0
25714	9.070071	-1.087767	-4.107111	-0.188880	-0.118991	0.144245	-0.697198	-0.282199	0.651150	0.200482	0.784340	-0.310543	0.498177	0	0
25715	8.911220	-1.033312	-4.105646	-0.137609	-0.196648	0.084801	-0.696039	-0.282641	0.653944	0.200450	0.784765	-0.312363	0.496381	0	0
25716	8.781374	-1.028001	-4.071769	-0.111274	-0.285936	0.051935	-0.692890	-0.284369	0.655930	0.200172	0.785767	-0.313922	0.493917	0	0
25717	8.799980	-1.002573	-4.168920	-0.139190	-0.327373	0.038189	-0.689895	-0.284560	0.658864	0.199961	0.786968	-0.315644	0.490984	0	0
25718	8.785007	-0.821080	-4.312109	-0.185841	-0.324287	0.004165	-0.686448	-0.286512	0.662391	0.200379	0.788143	-0.317262	0.487877	0	0
25719	8.764834	-0.809623	-4.432055	-0.223491	-0.377336	-0.030698	-0.681839	-0.290387	0.666637	0.200995	0.789616	-0.318950	0.484128	0	0
25720	9.023764	-0.531108	-4.720124	-0.281211	-0.389691	-0.066482	-0.675664	-0.295274	0.670521	0.202293	0.791112	-0.320592	0.480041	0	0
25721	9.169695	-0.308341	-4.951189	-0.290901	-0.423613	-0.082901	-0.672347	-0.298888	0.672813	0.203529	0.792804	-0.322274	0.475581	0	0
25722	9.329054	-0.269241	-5.237095	-0.333878	-0.352849	-0.124356	-0.667463	-0.303515	0.674743	0.205630	0.794166	-0.323617	0.471476	0	0
25723	9.170037	-0.073034	-5.316828	-0.250527	-0.358739	-0.153551	-0.661422	-0.310173	0.676676	0.207072	0.795824	-0.324404	0.467491	0	0
25724	8.696538	-0.061361	-4.854587	-0.195796	-0.461555	-0.147863	-0.654540	-0.315337	0.680111	0.207825	0.798017	-0.325122	0.462896	0	0
25725	8.327077	0.017136	-4.366814	-0.303726	-0.519442	-0.208595	-0.646662	-0.320550	0.684242	0.209412	0.800447	-0.326026	0.457317	0	0
25726	7.844812	0.343743	-4.235535	-0.300011	-0.492048	-0.206844	-0.638791	-0.325320	0.688117	0.211153	0.802701	-0.326793	0.451986	0	0
25727	7.721413	0.465687	-4.041714	-0.291993	-0.378935	-0.190494	-0.633010	-0.332637	0.691853	0.213013	0.804403	-0.327465	0.447580	0	0
25728	8.334094	0.432091	-4.569691	-0.273048	-0.171093	-0.153972	-0.628676	-0.339609	0.691941	0.215341	0.805059	-0.327838	0.445006	0	0
25729	8.729712	0.540062	-4.871230	-0.181014	-0.024511	-0.113558	-0.624968	-0.341971	0.692041	0.217123	0.805141	-0.327864	0.443971	0	0
25730	8.923884	0.477041	-4.975524	-0.060565	0.027368	-0.061992	-0.624664	-0.344759	0.690163	0.217979	0.805065	-0.327600	0.443886	0	0
25731	9.039721	0.549094	-4.984218	0.020525	0.001745	-0.036981	-0.625652	-0.345419	0.689282	0.217889	0.805214	-0.327288	0.443890	0	0
25732	8.778352	0.497479	-4.796030	0.061853	-0.080105	-0.057016	-0.625371	-0.344217	0.691054	0.217385	0.805863	-0.326755	0.443350	0	0
25733	8.277348	0.713526	-4.548825	-0.041976	-0.125123	-0.102175	-0.623205	-0.346769	0.692573	0.217678	0.806649	-0.326466	0.441988	0	0
25734	7.918544	1.174858	-4.401960	-0.103944	-0.104963	-0.161051	-0.622628	-0.347637	0.692513	0.218889	0.807384	-0.325880	0.440478	0	0
25735	7.914002	1.476846	-4.494027	-0.146097	-0.023267	-0.170393	-0.619049	-0.350599	0.693143	0.220667	0.807707	-0.325268	0.439451	0	0
25736	8.355977	1.754226	-4.793780	-0.131706	0.073644	-0.188737	-0.617582	-0.355711	0.691393	0.222801	0.807678	-0.324183	0.439228	0	0
25737	9.054458	1.749184	-5.146031	-0.115583	0.170930	-0.212576	-0.618687	-0.359438	0.688620	0.225161	0.807339	-0.322653	0.439774	0	0
25738	9.625041	1.774343	-5.515144	-0.063418	0.206463	-0.252817	-0.619075	-0.361810	0.685752	0.227452	0.807074	-0.320448	0.440693	0	0
25739	9.467065	1.616830	-5.621377	0.033929	0.095181	-0.228657	-0.618742	-0.367026	0.683581	0.228441	0.807443	-0.318291	0.441068	0	0
25740	9.052914	1.272867	-5.434213	-0.010092	-0.054708	-0.184603	-0.617867	-0.369189	0.683437	0.229168	0.808220	-0.316999	0.440198	0	0
25741	8.353809	0.992956	-5.351920	-0.075927	-0.175281	-0.137941	-0.616861	-0.369430	0.685112	0.229784	0.809235	-0.316673	0.438243	0	0
25742	7.690371	0.855770	-5.081620	-0.194618	-0.203644	-0.091492	-0.613375	-0.374003	0.689324	0.231116	0.809941	-0.317275	0.435796	0	0
25743	7.234353	0.965574	-4.892347	-0.240031	-0.177801	-0.045820	-0.609512	-0.378577	0.687584	0.232644	0.810287	-0.318414	0.433503	0	0
25744	7.238997	1.031699	-4.942816	-0.255251	-0.087974	-0.007444	-0.608893	-0.383014	0.687017	0.234468	0.810067	-0.319693	0.431986	0	0
25745	7.536927	1.143307	-5.102993	-0.280002	0.039865	0.012569	-0.608873	-0.386185	0.684269	0.236757	0.809180	-0.320965	0.431457	0	0
25746	7.900506	1.346112	-5.226382	-0.292489	0.113311	0.018043	-0.609132	-0.389113	0.682531	0.239409	0.807912	-0.322125	0.431505	0	0
25747	8.163011	1.490860	-5.307721	-0.299422	0.117123	0.032785	-0.610112	-0.393140	0.677048	0.242013	0.806566	-0.323454	0.431577	0	0
25748	8.187056	1.634683	-5.375317	-0.374132	0.093468	0.047385	-0.612341	-0.397818	0.673519	0.245131	0.805070	-0.325249	0.431260	0	0
25749	8.047889	1.700484	-5.326204	-0.428033	0.032060	0.091403	-0.612294	-0.403936	0.669312	0.248238	0.803564	-0.327801	0.430359	0	0
25750	7.846408	1.739593	-5.241014	-0.446166	-0.029567	0.106144	-0.612567	-0.408729	0.665927	0.251272	0.802200	-0.330671	0.428946	0	0
25751	7.781496	1.778818	-5.238331	-0.472705	-0.051935	0.142823	-0.613375	-0.412940	0.664113	0.254232	0.800739	-0.334021	0.427331	0	0
25752	7.797447	1.775424	-5.354895	-0.467749	-0.004835	0.186801	-0.614745	-0.419160	0.659487	0.257165	0.798909	-0.337551	0.426228	0	0
25753	7.874228	1.716918	-5.372641	-0.441528	0.054885	0.203280	-0.616674	-0.425140	0.656015	0.259965	0.796832	-0.340961	0.425703	0	0
25754	8.043707	1.767984	-5.291687	-0.351084	0.103062	0.194252	-0.619256	-0.424491	0.652398	0.262288	0.794785	-0.343755	0.425858	0	0
25755	8.265796	1.736453	-5.227733	-0.288246	0.118178	0.216418	-0.621232	-0.426881	0.649009	0.264021	0.792764	-0.346438	0.426378	0	0
25756	8.375528	1.625422	-5.324351	-0.267686	0.104048	0.267868	-0.624493	-0.427846	0.646289	0.265363	0.790653	-0.349449	0.427009	0	0
25757	8.297340	1.442486	-5.385423	-0.270614	0.056162	0.299087	-0.627864	-0.430858	0.644291	0.266379	0.788632	-0.352865	0.427303	0	0
25758	8.176482	1.331798	-5.386456	-0.256587	-0.004035	0.350549	-0.628737	-0.430167	0.642218	0.266893	0.786693	-0.356759	0.427323	0	0
25759	7.976331	1.260298	-5.374606	-0.257894	-0.088793	0.413021	-0.634127	-0.430261	0.639997	0.266792	0.784892	-0.361393	0.426803	0	0
25760	7.956810	1.163299	-5.364846	-0.309852	-0.176515	0.497457	-0.636119	-0.429630	0.639489	0.266466	0.782976	-0.367114	0.425644	0	0
25761	8.020553	1.043195	-5.483958	-0.358405	-0.258269	0.605757	-0.637565	-0.426634	0.640399	0.265688	0.780868	-0.374113	0.423904	0	0
25762	7.958488	1.023098	-5.399640	-0.416311	-0.275753	0.701086	-0.639274	-0.425612	0.640621	0.264931	0.778250	-0.382095	0.422068	0	0
25763	8.008991	1.017359	-5.720416	-0.444270	-0.270635	0.818473	-0.642698	-0.423526	0.640218	0.263832	0.775047	-0.391095	0.420404	0	0
25764	8.924476	0.874649	-5.687950	-0.524606	-0.138250	0.983448	-0.646154	-0.419665	0.638793	0.263212	0.770320	-0.401286	0.419876	0	0
25765	9.974854	0.566298	-6.212348	-0.577180	0.159248	1.003221	-0.652472	-0.415430	0.633595	0.264011	0.764050	-0.411047	0.421385	0	0
25766	9.846998	0.560809	-5.917739	-0.575399	0.164305	0.932543	-0.663447	-0.413442	0.625892	0.265143	0.757929	-0.420161	0.422738	0	0
25767	9.872933	0.836831	-5.177758	-0.169906	-0.071779	0.795233	-0.668768	-0.407935	0.623738	0.262709	0.754409	-0.427136	0.423563	0	0
25768	9.473805	0.618604	-4.971012	0.092234	-0.270121	0.695010	-0.672227	-0.400597	0.627631	0.257917	0.752773	-0.432714	0.423758	0	0
25769	8.759676	0.269054	-4.932090	-0.022264	-0.235555	0.580737	-0.674835	-0.394881	0.629147	0.254557	0.751176	-0.437829	0.423369	0	0
25770	8.217737	0.373141	-4.633358	-0.175543	-0.159711	0.486631	-0.677132	-0.391722	0.629933	0.253121	0.749231	-0.442654	0.422658	0	0
25771	7.624922	0.651915	-4.133512	-0.113588	-0.092778	0.438862	-0.676018	-0.387920	0.634127	0.251670	0.747373	-0.446698	0.422561	0	0
25772	7.408140	0.646652	-3.809005	-0.074297	-0.024176	0.396582	-0.677644	-0.383499	0.632436	0.250445	0.745481	-0.450053	0.423070	0	0
25773	7.565080	0.420612	-3.673832	-0.035770	0.042231	0.392882	-0.680507	-0.380863	0.632346	0.249217	0.743422	-0.453062	0.424205	0	0
25774	7.780259	0.031798	-3.727894	0.061009	0.109256	0.376428	-0.689334	-0.376675	0.631842	0.247670	0.741364	-0.455354	0.426253	0	0
25775	8.165140	-0.499990	-3.881130	0.202099	0.186586	0.371035	-0.691472	-0.371979	0.631995	0.245427	0.739351	-0.456809	0.429479	0	0
25776	8.357529	-0.962330	-4.045933	0.232054	0.263413	0.316794	-0.695378	-0.365826	0.630860	0.243557	0.737303	-0.457524	0.433285	0	0
25777	8.718332	-1.105212	-4.070020	0.223109	0.374664	0.243247	-0.701267	-0.360025	0.628730	0.242564	0.735076	-0.457462	0.437669	0	0
25778	9.208735	-0.989561	-4.271186	0.208814	0.390223	0.185509	-0.706420	-0.356527	0.626450	0.242003	0.732989	-0.456979	0.441964	0	0
25779	9.546160	-0.823772	-4.333450	0.261125	0.387173	0.158189	-0.714579	-0.351310	0.622323	0.241158	0.731148	-0.456067	0.446394	0	0
25780	9.930864	-0.759164	-4.470608	0.295042	0.320560	0.132761	-0.720751	-0.345375	0.620488	0.239881	0.729777	-0.454978	0.450420	0	0
25781	9.761378	-0.666314	-4.613426	0.309906	0.229643	0.081524	-0.723344	-0.340936	0.621640	0.238304	0.729077	-0.453644	0.453724	0	0
25782	9.486442	-0.690795	-4.632290	0.313583	0.129955	0.022900	-0.724934	-0.338585	0.621094	0.236510	0.729093	-0.452101	0.456170	0	0
25783	9.015322	-0.701716	-4.474642	0.282776	0.070385	-0.028550	-0.725537	-0.334375	0.623347	0.234908	0.729533	-0.450453	0.457922	0	0
25784	8.513420	-0.625560	-4.283873	0.296267	0.033851	-0.067096	-0.725134	-0.332396	0.623891	0.233211	0.730340	-0.448550	0.459368	0	0
25785	8.092209	-0.711233	-4.184135	0.370925	0.043616	-0.081751	-0.725416	-0.330007	0.628009	0.231085	0.731332	-0.446162	0.461187	0	0
25786	7.908937	-0.924334	-4.111036	0.390915	0.103141	-0.093809	-0.725579	-0.327222	0.629884	0.229118	0.732144	-0.443448	0.463492	0	0
25787	8.038918	-1.051835	-4.075665	0.423916	0.167782	-0.098428	-0.726435	-0.325171	0.632287	0.227224	0.732731	-0.440392	0.466400	0	0
25788	8.371097	-1.126728	-4.090991	0.505763	0.252098	-0.125869	-0.730619	-0.319308	0.631278	0.225220	0.733213	-0.436559	0.470204	0	0
25789	8.693653	-1.101585	-4.146370	0.630151	0.274113	-0.129258	-0.731403	-0.313135	0.631672	0.222410	0.733854	-0.432039	0.474694	0	0
25790	9.000552	-1.274238	-4.272503	0.667735	0.290874	-0.164044	-0.734283	-0.308807	0.632254	0.219543	0.734615	-0.427031	0.479360	0	0
25791	9.048769	-1.274619	-4.269477	0.627863	0.238704	-0.213577	-0.735895	-0.303667	0.633441	0.216978	0.735708	-0.421937	0.483345	0	0
25792	9.037054	-1.226337	-4.246985	0.671856	0.166564	-0.272095	-0.736804	-0.298652	0.634047	0.214054	0.737455	-0.416343	0.486826	0	0
25793	8.884921	-1.200310	-4.299098	0.632150	0.123240	-0.316178	-0.737095	-0.296208	0.637035	0.211446	0.739471	-0.410681	0.489709	0	0
25794	8.730913	-1.160566	-4.288248	0.598018	0.077834	-0.356572	-0.735700	-0.293065	0.639909	0.209086	0.741771	-0.404963	0.492000	0	0
25795	8.602953	-1.188501	-4.307800	0.567944	0.068595	-0.386012	-0.735694	-0.291506	0.643264	0.207049	0.744132	-0.399177	0.494020	0	0
25796	8.604937	-1.231675	-4.344388	0.554800	0.066638	-0.398889	-0.734013	-0.289179	0.645093	0.205155	0.746496	-0.393345	0.495918	0	0
25797	8.575923	-1.223982	-4.360162	0.534384	0.086790	-0.411812	-0.731606	-0.288173	0.647257	0.203541	0.748733	-0.387462	0.497839	0	0
25798	8.614532	-1.243862	-4.344827	0.498302	0.058897	-0.389811	-0.732430	-0.288831	0.649206	0.201982	0.750915	-0.381967	0.499430	0	0
25799	8.772725	-1.265456	-4.445089	0.439724	0.062902	-0.391739	-0.728553	-0.289236	0.656224	0.200863	0.752942	-0.376729	0.500807	0	0
25800	8.842178	-1.309105	-4.481789	0.396223	0.068620	-0.377144	-0.728264	-0.289275	0.656927	0.200020	0.754779	-0.371776	0.502079	0	0
25801	8.930266	-1.316938	-4.306386	0.279453	0.033000	-0.360775	-0.726723	-0.289079	0.655367	0.199825	0.756477	-0.367618	0.502663	0	0
25802	8.820765	-1.341138	-4.432886	0.193631	-0.033805	-0.348022	-0.723998	-0.290807	0.657499	0.199986	0.758277	-0.364102	0.502445	0	0
25803	8.730140	-1.178725	-4.380127	0.120650	-0.073041	-0.335247	-0.721966	-0.294461	0.658100	0.200463	0.760074	-0.361140	0.501676	0	0
25804	8.629758	-1.001405	-4.348647	0.082737	-0.107510	-0.311401	-0.719944	-0.297528	0.658455	0.201012	0.761868	-0.358603	0.500555	0	0
25805	8.558075	-0.853178	-4.332922	0.088077	-0.155413	-0.311305	-0.716891	-0.301780	0.662125	0.201311	0.763909	-0.356147	0.499075	0	0
25806	8.615173	-0.798643	-4.450646	0.047197	-0.190897	-0.331497	-0.712584	-0.304877	0.665288	0.201925	0.766103	-0.353787	0.497140	0	0
25807	8.706147	-0.671421	-4.581242	0.036920	-0.247577	-0.368092	-0.706274	-0.309737	0.668606	0.202559	0.768679	-0.351329	0.494641	0	0
25808	8.824280	-0.560162	-4.621168	0.061183	-0.296452	-0.413802	-0.701220	-0.315207	0.673030	0.203094	0.771684	-0.348469	0.491758	0	0
25809	8.937399	-0.468041	-4.677939	0.105985	-0.375018	-0.441078	-0.693357	-0.319546	0.676931	0.203096	0.775245	-0.345351	0.488344	0	0
25810	9.253503	-0.359516	-4.978916	0.084977	-0.418232	-0.470333	-0.685059	-0.324880	0.680483	0.203290	0.779038	-0.342163	0.484455	0	0
25811	9.563411	-0.180257	-5.486934	0.029807	-0.355469	-0.453025	-0.678716	-0.329799	0.687903	0.203991	0.782338	-0.339260	0.480872	0	0
25812	9.889397	-0.059742	-5.780854	0.056829	-0.253863	-0.442926	-0.670754	-0.335102	0.689652	0.204814	0.785139	-0.336061	0.478195	0	0
25813	9.454638	0.070167	-5.655049	0.048901	-0.347308	-0.420841	-0.663432	-0.340628	0.694477	0.205227	0.788285	-0.333284	0.474775	0	0
25814	8.918088	0.015368	-4.905851	0.015642	-0.510896	-0.380376	-0.654545	-0.346499	0.699973	0.205206	0.791965	-0.331282	0.470035	0	0
25815	8.266777	0.017662	-4.374218	-0.204674	-0.580573	-0.331272	-0.644524	-0.353199	0.704415	0.206410	0.795335	-0.330858	0.464079	0	0
25816	7.566484	0.207042	-4.023113	-0.376059	-0.511586	-0.278610	-0.635063	-0.359788	0.709719	0.208999	0.797809	-0.331461	0.458208	0	0
25817	7.017888	0.282672	-3.948961	-0.348035	-0.389475	-0.199028	-0.626465	-0.367481	0.711421	0.211350	0.799496	-0.332329	0.453536	0	0
25818	6.796364	0.264433	-3.919055	-0.248010	-0.222391	-0.134920	-0.620998	-0.374477	0.711639	0.213209	0.800395	-0.332872	0.450673	0	0
25819	6.969259	0.452066	-4.076477	-0.173002	-0.050746	-0.082681	-0.619774	-0.382478	0.710276	0.214756	0.800511	-0.333148	0.449527	0	0
25820	7.216011	0.670595	-4.045631	-0.184130	0.093640	-0.032375	-0.620295	-0.386448	0.709324	0.216693	0.799772	-0.333546	0.449619	0	0
25821	7.729229	0.867048	-4.136010	-0.233869	0.216435	0.012436	-0.620551	-0.389794	0.707276	0.219194	0.798227	-0.334273	0.450610	0	0
25822	8.789645	1.153732	-4.550622	-0.252519	0.395126	0.016054	-0.624785	-0.394031	0.701244	0.222457	0.795805	-0.334692	0.452978	0	0
25823	10.117476	1.477655	-4.989484	-0.264115	0.555929	0.011520	-0.631017	-0.398536	0.692522	0.226341	0.792623	-0.334777	0.456555	0	0
25824	11.196993	2.001777	-5.217266	-0.284381	0.567547	0.007193	-0.638102	-0.404071	0.681620	0.230464	0.789318	-0.334874	0.460134	0	0
25825	11.412646	2.212812	-5.153905	-0.198302	0.374879	-0.038125	-0.642634	-0.407423	0.675221	0.233454	0.787230	-0.334647	0.462364	0	0
25826	10.985237	1.871049	-5.123240	-0.097228	0.122138	-0.067037	-0.645132	-0.411779	0.673981	0.234944	0.786631	-0.334316	0.462868	0	0
25827	10.189121	1.312421	-5.002903	-0.227542	-0.025192	-0.001256	-0.645110	-0.414569	0.672248	0.236661	0.786185	-0.335440	0.461935	0	0
25828	8.917224	0.784093	-4.722058	-0.233755	-0.120460	0.048073	-0.643918	-0.419323	0.672080	0.237878	0.785994	-0.337212	0.460342	0	0
25829	7.747332	0.424386	-4.410112	-0.299530	-0.148703	0.088054	-0.642178	-0.421194	0.674496	0.239329	0.785636	-0.339658	0.458399	0	0
25830	7.365447	0.376116	-4.227058	-0.356973	-0.125937	0.093324	-0.642261	-0.427244	0.671852	0.241281	0.785007	-0.342355	0.456444	0	0
25831	6.597413	0.546931	-3.902527	-0.363789	-0.028700	0.173771	-0.640810	-0.431331	0.669740	0.243245	0.783631	-0.345471	0.455416	0	0
25832	6.886168	0.658474	-3.692786	-0.416738	0.096908	0.201084	-0.643318	-0.436299	0.666337	0.245933	0.781442	-0.348734	0.455246	0	0
25833	7.469495	0.917451	-3.780548	-0.518769	0.233141	0.239375	-0.646437	-0.441124	0.657282	0.249710	0.778227	-0.352410	0.455867	0	0
25834	8.289712	1.305169	-3.828019	-0.543323	0.284600	0.276192	-0.650929	-0.448032	0.650094	0.253695	0.774541	-0.356368	0.456865	0	0
25835	8.899544	1.596346	-3.619453	-0.563315	0.225077	0.289284	-0.655866	-0.453084	0.643309	0.257548	0.771004	-0.360620	0.457357	0	0
25836	9.197933	1.851054	-3.781130	-0.736050	0.062443	0.278299	-0.657436	-0.456303	0.636182	0.262152	0.767781	-0.365952	0.455925	0	0
25837	9.373576	2.050274	-3.899929	-0.894477	-0.048074	0.318608	-0.658781	-0.465722	0.629372	0.267408	0.764419	-0.372593	0.453135	0	0
25838	9.976471	2.009006	-4.753687	-0.990745	-0.067758	0.379111	-0.661254	-0.475942	0.621674	0.273028	0.760567	-0.380212	0.449924	0	0
25839	10.202662	1.791973	-5.323963	-0.991804	0.047243	0.428470	-0.663906	-0.484342	0.612108	0.278843	0.755935	-0.387785	0.447695	0	0
25840	10.713913	1.455282	-5.441899	-0.742332	-0.067206	0.392491	-0.667263	-0.491956	0.604297	0.282443	0.752577	-0.394291	0.445407	0	0
25841	10.641668	1.028203	-5.565174	-0.672652	-0.167609	0.405542	-0.669936	-0.494786	0.601313	0.285064	0.749763	-0.400803	0.442664	0	0
25842	9.894814	0.303953	-5.237608	-0.520560	-0.353786	0.429718	-0.667921	-0.497942	0.600529	0.285645	0.748069	-0.407351	0.439163	0	0
25843	8.887926	-0.416395	-4.883383	-0.653514	-0.382149	0.521847	-0.668590	-0.501343	0.599756	0.286702	0.745687	-0.415207	0.435151	0	0
25844	8.076145	-0.698279	-4.415236	-0.689582	-0.371828	0.609636	-0.668871	-0.502947	0.597392	0.287641	0.742727	-0.423826	0.431267	0	0
25845	7.433016	-0.805700	-4.024724	-0.634330	-0.344727	0.690299	-0.670423	-0.504274	0.595624	0.287919	0.739392	-0.432672	0.428016	0	0
25846	6.565177	-0.841501	-3.432099	-0.563943	-0.255948	0.784626	-0.672725	-0.503213	0.592313	0.287623	0.735393	-0.441637	0.425943	0	0
25847	6.427931	-0.981501	-3.048641	-0.578200	-0.131330	0.855928	-0.678724	-0.501855	0.587073	0.287648	0.730434	-0.450764	0.424896	0	0
25848	7.125063	-1.052079	-3.217797	-0.704598	0.099366	0.824220	-0.684130	-0.500591	0.579687	0.289739	0.724185	-0.459503	0.424811	0	0
25849	8.041405	-0.919600	-3.811604	-0.884214	0.419449	0.779521	-0.696229	-0.502077	0.566965	0.294747	0.716165	-0.467670	0.426046	0	0
25850	8.960849	-0.880356	-3.966510	-0.989379	0.614150	0.795726	-0.710209	-0.503277	0.549038	0.301292	0.706808	-0.475748	0.428146	0	0
25851	9.669064	-0.831294	-4.019247	-1.011443	0.589611	0.794050	-0.719381	-0.504557	0.531202	0.307827	0.697348	-0.483883	0.429890	0	0
25852	10.080683	-0.687101	-4.137568	-1.093731	0.431886	0.742868	-0.732765	-0.508202	0.513117	0.314330	0.688427	-0.492411	0.429878	0	0
25853	10.015357	-0.366667	-4.306953	-1.043483	0.291272	0.721203	-0.743059	-0.508458	0.498188	0.319833	0.680243	-0.500919	0.429018	0	0
25854	9.729576	-0.471898	-4.446714	-1.122656	0.174515	0.644073	-0.751038	-0.512767	0.483125	0.325564	0.672581	-0.509540	0.426628	0	0
25855	9.325678	-0.442074	-4.648811	-1.102008	0.105548	0.532189	-0.758321	-0.515437	0.469574	0.331229	0.665738	-0.517454	0.423465	0	0
25856	8.927534	-0.474894	-4.704185	-1.021935	0.064055	0.450652	-0.764300	-0.518702	0.458948	0.336444	0.659672	-0.524557	0.420093	0	0
25857	8.682477	-0.562242	-4.572398	-0.961174	0.022849	0.365437	-0.767885	-0.521545	0.447758	0.341356	0.654348	-0.530920	0.416447	0	0
25858	8.475513	-0.622223	-4.511908	-0.884108	0.014894	0.339854	-0.772739	-0.523593	0.438330	0.345800	0.649398	-0.536770	0.413016	0	0
25859	8.315725	-0.892961	-4.493204	-0.810291	0.054980	0.358206	-0.776468	-0.525357	0.428625	0.349863	0.644381	-0.542254	0.410280	0	0
25860	8.151475	-1.091117	-4.459367	-0.782413	0.099318	0.369132	-0.781040	-0.527409	0.419194	0.353925	0.639174	-0.547492	0.407978	0	0
25861	8.022625	-1.101896	-4.309582	-0.627127	0.102939	0.362095	-0.786842	-0.526277	0.410513	0.357001	0.634498	-0.552012	0.406504	0	0
25862	8.046581	-1.106020	-4.015811	-0.517450	0.068528	0.362378	-0.790468	-0.524502	0.401877	0.359193	0.630321	-0.556177	0.405391	0	0
25863	8.286759	-1.000782	-3.852605	-0.461729	0.028928	0.329593	-0.795614	-0.523710	0.396168	0.360911	0.626664	-0.560042	0.404213	0	0
25864	8.644650	-0.893306	-3.737266	-0.416052	-0.002099	0.261932	-0.799061	-0.522821	0.390874	0.362454	0.623659	-0.563384	0.402834	0	0
25865	8.905378	-0.835011	-3.700742	-0.353017	-0.049991	0.229168	-0.802808	-0.520365	0.385965	0.363436	0.621245	-0.566439	0.401392	0	0
25866	9.206847	-0.921196	-3.942053	-0.255206	-0.121539	0.128584	-0.804963	-0.520002	0.382183	0.363827	0.620035	-0.568720	0.399680	0	0
25867	9.285203	-0.996010	-4.370604	-0.270381	-0.188236	0.044235	-0.803532	-0.521184	0.382379	0.364241	0.619508	-0.570786	0.397167	0	0
25868	9.151585	-1.039516	-4.491498	-0.320708	-0.286927	0.018562	-0.805232	-0.521144	0.382115	0.364524	0.619331	-0.573231	0.393647	0	0
25869	9.032931	-1.042548	-4.564377	-0.330086	-0.357696	0.016793	-0.803782	-0.522437	0.384569	0.364432	0.619392	-0.575962	0.389628	0	0
25870	8.922112	-1.032056	-4.564995	-0.312520	-0.373218	0.059955	-0.804916	-0.521343	0.386065	0.363991	0.619317	-0.578921	0.385754	0	0
25871	9.098704	-1.040053	-4.784218	-0.330577	-0.334715	0.064477	-0.803634	-0.521548	0.386890	0.363829	0.618986	-0.581841	0.382030	0	0
25872	9.335199	-0.737448	-4.868386	-0.447119	-0.254170	0.078902	-0.802786	-0.521690	0.386590	0.364822	0.617826	-0.584970	0.378161	0	0
25873	9.167334	-0.496502	-4.846148	-0.534165	-0.274212	0.109933	-0.803301	-0.522023	0.383915	0.366074	0.616221	-0.588693	0.373768	0	0
25874	9.249040	-0.473383	-4.264497	-0.635112	-0.395587	0.111806	-0.803441	-0.523091	0.382292	0.367243	0.614661	-0.593203	0.368014	0	0
25875	9.194812	-0.058008	-4.286332	-0.711170	-0.388531	0.074082	-0.802557	-0.526767	0.380779	0.369006	0.612979	-0.597715	0.361702	0	0
25876	9.114813	0.236075	-4.472249	-0.613998	-0.273570	0.071361	-0.802017	-0.525825	0.378991	0.370880	0.611226	-0.601384	0.356634	0	0
25877	8.902002	0.312072	-4.601479	-0.493126	-0.205261	-0.000122	-0.801147	-0.528621	0.377109	0.372639	0.610080	-0.603925	0.352444	0	0
25878	8.681375	0.438606	-4.517521	-0.313245	-0.195645	-0.047525	-0.801425	-0.529578	0.376202	0.373547	0.609848	-0.605479	0.349203	0	0
25879	8.389331	0.573878	-4.324553	-0.207939	-0.197970	-0.076714	-0.800862	-0.529702	0.375622	0.373868	0.610183	-0.606504	0.346485	0	0
25880	8.030629	0.705765	-4.025247	-0.118545	-0.164077	-0.157389	-0.797436	-0.531270	0.377191	0.374154	0.611225	-0.606581	0.344199	0	0
25881	7.787408	0.915206	-3.782896	-0.054099	-0.076042	-0.217975	-0.794878	-0.531514	0.378425	0.374763	0.612562	-0.605745	0.342627	0	0
25882	8.013697	1.221310	-3.941540	-0.037807	0.073393	-0.238272	-0.793867	-0.533780	0.377424	0.376267	0.613574	-0.604153	0.341978	0	0
25883	8.628166	1.426046	-4.340007	-0.069022	0.269088	-0.227477	-0.793473	-0.533878	0.373449	0.379087	0.613722	-0.602001	0.342393	0	0
25884	9.544416	1.148928	-4.772226	-0.125699	0.382326	-0.205604	-0.794346	-0.536377	0.366078	0.382873	0.613132	-0.599729	0.343224	0	0
25885	10.183095	1.085298	-5.062130	-0.138845	0.368442	-0.216465	-0.794831	-0.540351	0.360132	0.386671	0.612584	-0.597484	0.343859	0	0
25886	10.085680	1.017045	-5.165215	-0.044060	0.148605	-0.208624	-0.794853	-0.540355	0.357298	0.388558	0.613111	-0.595796	0.343723	0	0
25887	9.449307	0.687768	-5.051773	-0.055697	-0.048538	-0.146129	-0.794537	-0.542946	0.357275	0.389110	0.613888	-0.595302	0.342566	0	0
25888	8.525001	0.512045	-4.844433	-0.143746	-0.157683	-0.074783	-0.793532	-0.543842	0.357634	0.389323	0.614275	-0.595963	0.340474	0	0
25889	7.748608	0.489766	-4.583652	-0.248307	-0.200032	-0.010856	-0.790829	-0.544770	0.358117	0.389687	0.614009	-0.597541	0.337760	0	0
25890	7.374115	0.704575	-4.490949	-0.316968	-0.166778	0.020110	-0.790964	-0.545341	0.358082	0.390579	0.613177	-0.599396	0.334942	0	0
25891	7.200031	1.034335	-4.395329	-0.291561	-0.044738	0.071368	-0.791963	-0.545802	0.356080	0.391851	0.611718	-0.601007	0.333233	0	0
25892	7.700374	0.937198	-4.467816	-0.290649	0.090420	0.091433	-0.793392	-0.547824	0.350868	0.393880	0.609689	-0.602192	0.332420	0	0
25893	8.319408	1.174733	-4.602948	-0.280403	0.142147	0.059428	-0.794286	-0.547015	0.346394	0.396239	0.607713	-0.602949	0.331863	0	0
25894	8.635705	1.427503	-4.630038	-0.271443	0.174954	0.050328	-0.796881	-0.546691	0.340632	0.398788	0.605713	-0.603473	0.331511	0	0
25895	8.746358	1.614862	-4.734407	-0.310125	0.139524	0.044856	-0.796820	-0.543965	0.334853	0.401351	0.603703	-0.604237	0.330693	0	0
25896	8.553347	1.641027	-4.775329	-0.320923	0.098360	0.055872	-0.799234	-0.546531	0.329333	0.403710	0.601711	-0.605252	0.329593	0	0
25897	8.425375	1.525308	-4.759219	-0.372986	0.035567	0.030132	-0.800397	-0.547130	0.324349	0.406061	0.599867	-0.606539	0.327697	0	0
25898	8.319637	1.496284	-4.709559	-0.315128	-0.035296	0.011062	-0.803114	-0.547447	0.319964	0.407714	0.598593	-0.607796	0.325639	0	0
25899	8.226960	1.484916	-4.537080	-0.256056	-0.092269	0.036944	-0.802396	-0.549381	0.318136	0.408557	0.597589	-0.609249	0.323704	0	0
25900	8.160503	1.434838	-4.385159	-0.194876	-0.120217	0.070122	-0.802664	-0.550926	0.317475	0.408776	0.596715	-0.610803	0.322107	0	0
25901	8.260143	1.378327	-4.563172	-0.158906	-0.095174	0.112368	-0.804829	-0.547447	0.317572	0.408773	0.595652	-0.612397	0.321049	0	0
25902	8.363636	1.296646	-4.855022	-0.111975	-0.062677	0.152781	-0.806408	-0.546623	0.315939	0.408581	0.594419	-0.613938	0.320636	0	0
25903	8.441826	1.281337	-5.019886	-0.073526	-0.068338	0.153792	-0.808570	-0.543567	0.315868	0.408095	0.593363	-0.615391	0.320425	0	0
25904	8.603675	1.254428	-5.267667	-0.104603	-0.112654	0.158414	-0.809885	-0.539849	0.316680	0.407530	0.592281	-0.617141	0.319781	0	0
25905	8.960655	1.126232	-5.479927	-0.127269	-0.126052	0.200650	-0.812344	-0.535506	0.316834	0.406851	0.590898	-0.619274	0.319080	0	0
25906	9.432638	0.932524	-5.750056	-0.129820	-0.112564	0.239226	-0.813624	-0.534913	0.316883	0.406171	0.589206	-0.621572	0.318605	0	0
25907	9.568995	0.813784	-5.828396	-0.154496	-0.133971	0.275923	-0.816798	-0.529850	0.317231	0.405353	0.587262	-0.624258	0.317985	0	0
25908	9.349752	0.686674	-5.458696	-0.043487	-0.260827	0.266191	-0.817385	-0.527460	0.318519	0.403146	0.586209	-0.627029	0.317281	0	0
25909	8.946697	0.459605	-5.133500	0.016311	-0.406315	0.293033	-0.819127	-0.521596	0.322586	0.399552	0.585694	-0.630353	0.316188	0	0
25910	8.485689	0.169739	-4.796884	-0.030271	-0.437931	0.298358	-0.822693	-0.515514	0.328667	0.396037	0.585028	-0.633954	0.314641	0	0
25911	8.228721	0.133457	-4.669149	-0.162195	-0.337195	0.281364	-0.821440	-0.510903	0.333901	0.393943	0.583630	-0.637468	0.312761	0	0
25912	8.092468	0.322747	-4.607263	-0.181056	-0.170425	0.279229	-0.823457	-0.507734	0.334403	0.393052	0.581629	-0.640344	0.311733	0	0
25913	8.289201	0.538171	-4.499686	-0.176345	-0.041656	0.203874	-0.825205	-0.503825	0.334381	0.393159	0.579731	-0.642269	0.311173	0	0
25914	8.586453	0.690669	-4.454251	-0.168629	0.013419	0.145169	-0.828643	-0.502058	0.331692	0.393786	0.578053	-0.643596	0.310760	0	0
25915	8.770754	0.750752	-4.330314	-0.135651	-0.004881	0.080170	-0.830506	-0.500425	0.331245	0.394279	0.576988	-0.644525	0.310188	0	0
25916	8.670266	0.733136	-4.230050	-0.124181	-0.013050	0.030634	-0.829548	-0.499326	0.329038	0.394832	0.576302	-0.645153	0.309455	0	0
25917	8.453414	0.507805	-4.131618	-0.169308	0.006489	-0.018199	-0.828678	-0.501720	0.327747	0.395899	0.575699	-0.645568	0.308345	0	0
25918	8.236597	0.304363	-4.037877	-0.165870	0.006970	-0.027448	-0.830402	-0.501009	0.325542	0.397000	0.575156	-0.645909	0.307226	0	0
25919	8.201696	0.121274	-4.110231	-0.134468	0.071103	-0.023860	-0.830428	-0.499391	0.324793	0.398302	0.574524	-0.645923	0.306693	0	0
25920	8.239826	-0.019719	-4.105330	-0.124260	0.105780	0.011876	-0.831291	-0.500228	0.321633	0.399678	0.573588	-0.645965	0.306567	0	0
25921	8.432704	-0.113944	-4.052770	-0.099018	0.183975	0.058625	-0.832744	-0.499316	0.318163	0.401253	0.572212	-0.645888	0.307243	0	0
25922	8.723870	-0.088464	-4.116634	-0.092485	0.275206	0.088839	-0.836751	-0.497922	0.314464	0.403301	0.570380	-0.645587	0.308598	0	0
25923	9.125059	-0.047693	-4.293213	-0.101240	0.338362	0.097069	-0.837937	-0.496788	0.309306	0.405762	0.568257	-0.645102	0.310295	0	0
25924	9.625817	0.030053	-4.386315	-0.103604	0.374877	0.073270	-0.841399	-0.496878	0.300551	0.408555	0.566158	-0.644328	0.312074	0	0
25925	9.940659	0.212198	-4.570820	-0.075516	0.333082	0.033112	-0.843726	-0.494874	0.295599	0.411028	0.564550	-0.643403	0.313643	0	0
25926	9.798446	0.486445	-4.691736	-0.017884	0.216363	0.011400	-0.845205	-0.492350	0.291522	0.412500	0.563684	-0.642646	0.314818	0	0
25927	9.499457	0.440103	-4.695350	-0.000439	0.074643	-0.006765	-0.845493	-0.493382	0.289194	0.413010	0.563446	-0.642317	0.315246	0	0
25928	9.000997	0.418635	-4.640615	-0.012575	-0.012656	-0.041630	-0.846906	-0.492965	0.289942	0.413147	0.563661	-0.642189	0.314944	0	0
25929	8.538701	0.389558	-4.580036	-0.050316	0.003609	-0.051928	-0.845200	-0.493441	0.290321	0.413623	0.563731	-0.642055	0.314465	0	0
25930	8.266107	0.311518	-4.584843	-0.003387	0.057462	-0.047408	-0.844917	-0.493446	0.290318	0.414175	0.563803	-0.641573	0.314594	0	0
25931	8.217750	0.146290	-4.535801	0.054272	0.129293	-0.019919	-0.846196	-0.493657	0.289184	0.414766	0.563705	-0.640770	0.315626	0	0
25932	8.305092	0.139762	-4.456983	0.187950	0.208301	-0.023434	-0.846520	-0.491822	0.287035	0.415129	0.563936	-0.639192	0.317929	0	0
25933	8.472301	0.210113	-4.366156	0.335307	0.209568	-0.020344	-0.849091	-0.489777	0.287188	0.414643	0.564743	-0.637153	0.321205	0	0
25934	8.601062	0.219572	-4.235641	0.415482	0.189918	-0.065083	-0.848557	-0.486674	0.288227	0.413726	0.566225	-0.634670	0.324674	0	0
25935	8.664459	0.200751	-4.131851	0.483179	0.121615	-0.127223	-0.848832	-0.485389	0.291426	0.412174	0.568585	-0.631887	0.327938	0	0
25936	8.544837	0.224484	-4.030602	0.572464	0.044770	-0.202187	-0.847266	-0.484542	0.294156	0.409872	0.572025	-0.628678	0.330993	0	0
25937	8.666556	0.126350	-3.830474	0.661650	0.027482	-0.287303	-0.843808	-0.485227	0.301162	0.407206	0.576391	-0.624733	0.334165	0	0
25938	9.033768	0.001929	-3.968210	0.703241	0.099221	-0.348758	-0.843792	-0.483457	0.306089	0.404940	0.581045	-0.619963	0.337723	0	0
25939	9.249415	0.021372	-4.444760	0.750366	0.141214	-0.405587	-0.841441	-0.486930	0.311656	0.402816	0.586051	-0.614494	0.341584	0	0
25940	9.342519	0.036872	-4.564086	0.720805	0.047535	-0.407310	-0.836880	-0.486669	0.316587	0.400275	0.591237	-0.609447	0.344663	0	0
25941	9.379050	0.099355	-4.540890	0.713255	-0.055658	-0.405306	-0.833544	-0.488268	0.324670	0.397108	0.596686	-0.604812	0.347092	0	0
25942	9.137280	0.278071	-4.719094	0.723725	-0.132398	-0.416203	-0.829217	-0.489882	0.332743	0.393433	0.602477	-0.600337	0.349038	0	0
25943	8.809844	0.353064	-4.713606	0.644191	-0.211827	-0.440148	-0.824482	-0.489286	0.342508	0.389808	0.608327	-0.596269	0.349931	0	0
25944	8.708460	0.505309	-4.800612	0.617239	-0.251383	-0.486016	-0.817589	-0.491057	0.352955	0.386255	0.614452	-0.592128	0.350199	0	0
25945	8.354346	0.630249	-4.528092	0.570270	-0.220887	-0.533919	-0.811956	-0.493948	0.363202	0.383303	0.620524	-0.587704	0.350189	0	0
25946	8.011664	0.540869	-4.554508	0.575360	-0.163555	-0.555197	-0.805199	-0.498008	0.370532	0.380717	0.626507	-0.582868	0.350440	0	0
25947	7.931920	0.615673	-4.304654	0.584142	-0.060067	-0.578282	-0.799466	-0.500392	0.376277	0.378722	0.632247	-0.577428	0.351298	0	0
25948	8.059663	0.805643	-4.071472	0.645693	0.053915	-0.578276	-0.792861	-0.505054	0.381304	0.376982	0.637781	-0.571295	0.353188	0	0
25949	8.204798	1.028044	-4.094773	0.685617	0.161931	-0.600324	-0.787119	-0.508823	0.385970	0.375642	0.643152	-0.564431	0.355903	0	0
25950	8.589022	1.213004	-4.344659	0.656943	0.245943	-0.585725	-0.784514	-0.511861	0.388447	0.374887	0.647987	-0.557396	0.359002	0	0
25951	8.954453	1.372864	-4.521539	0.689711	0.333348	-0.600380	-0.780229	-0.513633	0.390986	0.374418	0.652647	-0.549774	0.362783	0	0
25952	9.099143	1.461897	-4.545694	0.672440	0.305376	-0.592983	-0.775242	-0.515253	0.393103	0.373854	0.657253	-0.542314	0.366262	0	0
25953	9.056813	1.540864	-4.444560	0.746052	0.250436	-0.570723	-0.773944	-0.515813	0.395322	0.372388	0.662145	-0.534888	0.369846	0	0
25954	8.935947	1.332626	-4.405164	0.723557	0.205019	-0.518452	-0.770206	-0.518616	0.398510	0.370609	0.666788	-0.528016	0.373151	0	0
25955	8.703868	1.218499	-4.452785	0.689288	0.155843	-0.495573	-0.766204	-0.519587	0.402377	0.368679	0.671310	-0.521561	0.376023	0	0
25956	8.510765	1.278972	-4.520051	0.662290	0.137773	-0.407544	-0.762039	-0.520945	0.408201	0.366484	0.675302	-0.515831	0.378913	0	0
25957	8.606753	1.347280	-4.600492	0.662429	0.158353	-0.335058	-0.761312	-0.519745	0.412802	0.364092	0.678797	-0.510482	0.382203	0	0
25958	8.731659	1.361726	-4.658211	0.647822	0.171832	-0.266262	-0.757911	-0.517173	0.417888	0.361591	0.681805	-0.505580	0.385723	0	0
25959	8.798285	1.428583	-4.795536	0.641598	0.144405	-0.222165	-0.758482	-0.516339	0.418654	0.358800	0.684635	-0.501076	0.389179	0	0
25960	8.753632	1.448879	-4.658464	0.610963	0.087819	-0.198279	-0.755642	-0.514052	0.423869	0.355835	0.687425	-0.497041	0.392145	0	0
25961	8.568679	1.488175	-4.598150	0.562188	0.054064	-0.170826	-0.755652	-0.510541	0.428480	0.352908	0.690012	-0.493482	0.394735	0	0
25962	8.313559	1.547982	-4.583387	0.517817	0.014399	-0.183741	-0.753949	-0.508741	0.432259	0.350139	0.692640	-0.490138	0.396759	0	0
25963	8.192730	1.412848	-4.570087	0.433548	0.003563	-0.152740	-0.753377	-0.506392	0.436934	0.347759	0.694848	-0.487363	0.398406	0	0
25964	8.130265	1.486136	-4.576936	0.416028	0.029817	-0.160158	-0.751538	-0.503762	0.441330	0.345660	0.696913	-0.484508	0.400104	0	0
25965	8.221451	1.525182	-4.642895	0.378687	0.057353	-0.156580	-0.751677	-0.502711	0.443380	0.343926	0.698709	-0.481721	0.401828	0	0
25966	8.329475	1.500744	-4.685743	0.391863	0.080393	-0.110694	-0.749823	-0.502434	0.445930	0.342032	0.700220	-0.479124	0.403914	0	0
25967	8.466393	1.471268	-4.729704	0.363205	0.090249	-0.088720	-0.749987	-0.499907	0.447223	0.340280	0.701483	-0.476746	0.406011	0	0
25968	8.431895	1.448448	-4.817937	0.298010	0.066713	-0.061297	-0.749861	-0.497693	0.448918	0.338771	0.702472	-0.474911	0.407709	0	0
25969	8.437431	1.466673	-4.733482	0.236679	0.035248	-0.024656	-0.750579	-0.496686	0.449130	0.337377	0.703213	-0.473674	0.409025	0	0
25970	8.454650	1.426916	-4.671581	0.196577	-0.000166	-0.015503	-0.750447	-0.494908	0.450940	0.336078	0.703901	-0.472803	0.409918	0	0
25971	8.396906	1.432047	-4.662142	0.144333	-0.020398	0.017449	-0.750608	-0.492000	0.453248	0.334895	0.704355	-0.472425	0.410541	0	0
25972	8.304314	1.474189	-4.501395	0.156711	-0.069757	0.041400	-0.750910	-0.490556	0.453200	0.333315	0.704918	-0.472354	0.410942	0	0
25973	8.304934	1.446275	-4.409810	0.118022	-0.117427	0.070762	-0.749766	-0.489450	0.456658	0.331639	0.705428	-0.472781	0.410932	0	0
25974	8.342752	1.386315	-4.479250	0.095018	-0.130191	0.101013	-0.750629	-0.487357	0.458213	0.329965	0.705744	-0.473587	0.410808	0	0
25975	8.385695	1.367252	-4.526875	0.097348	-0.173897	0.124032	-0.750931	-0.483786	0.461698	0.327946	0.706161	-0.474657	0.410473	0	0
25976	8.782668	1.203883	-4.849559	0.069116	-0.156497	0.159785	-0.750521	-0.480785	0.464856	0.326083	0.706218	-0.476062	0.410232	0	0
25977	9.202660	0.983693	-5.287003	0.083741	-0.053867	0.215664	-0.752535	-0.477637	0.465781	0.324351	0.705655	-0.477438	0.410974	0	0
25978	9.536874	0.780168	-5.295998	0.142647	-0.062104	0.228678	-0.752827	-0.475450	0.468187	0.322132	0.705226	-0.478715	0.411970	0	0
25979	9.639174	0.467104	-5.333267	0.161059	-0.149331	0.239834	-0.753738	-0.468963	0.471010	0.319292	0.705181	-0.480245	0.412478	0	0
25980	9.531887	0.349466	-4.825176	0.157540	-0.290298	0.225343	-0.754886	-0.465393	0.474786	0.315879	0.705742	-0.482154	0.411918	0	0
25981	9.280922	0.300644	-4.849926	0.061213	-0.269502	0.281947	-0.754220	-0.460246	0.478076	0.312983	0.705653	-0.484763	0.411218	0	0
25982	8.933849	0.047133	-4.751640	0.003855	-0.194258	0.318302	-0.755109	-0.455349	0.481083	0.310721	0.704872	-0.487634	0.410878	0	0
25983	8.780391	0.105427	-4.677886	-0.075139	-0.075778	0.294997	-0.758241	-0.452792	0.482690	0.309666	0.703480	-0.490280	0.410912	0	0
25984	8.730017	0.408501	-4.466291	-0.050319	-0.010110	0.226169	-0.759154	-0.448416	0.481698	0.309056	0.702213	-0.492140	0.411314	0	0
25985	8.617416	0.642981	-4.170688	-0.025592	-0.009992	0.160175	-0.761863	-0.446390	0.482275	0.308529	0.701357	-0.493424	0.411633	0	0
25986	8.502469	0.544982	-4.036590	-0.052436	-0.016431	0.114216	-0.761329	-0.444752	0.480956	0.308364	0.700652	-0.494530	0.411629	0	0
25987	8.329743	0.391199	-3.871708	-0.069345	0.003528	0.026006	-0.761902	-0.444436	0.480557	0.308765	0.700265	-0.495008	0.411413	0	0
25988	8.176132	0.291224	-3.750670	-0.098917	0.025048	-0.056715	-0.763322	-0.444646	0.479424	0.309839	0.700084	-0.494988	0.410937	0	0
25989	7.972858	0.118548	-3.787673	-0.157890	0.081039	-0.113885	-0.762157	-0.448579	0.477184	0.311818	0.699793	-0.494607	0.410393	0	0
25990	7.927485	-0.076969	-3.651981	-0.177161	0.107177	-0.119508	-0.762695	-0.452717	0.473813	0.314114	0.699323	-0.494230	0.409898	0	0
25991	8.156542	-0.332484	-3.526944	-0.147016	0.167277	-0.093841	-0.761018	-0.452495	0.471686	0.316359	0.698605	-0.493669	0.410072	0	0
25992	8.630156	-0.470508	-3.610776	-0.022537	0.262842	-0.033111	-0.764420	-0.453595	0.468817	0.317965	0.697574	-0.492730	0.411710	0	0
25993	9.212574	-0.581354	-3.969038	0.013800	0.400205	0.010883	-0.768401	-0.454875	0.463959	0.319801	0.695876	-0.491492	0.414632	0	0
25994	9.765700	-0.529683	-4.134319	0.094764	0.439836	0.023950	-0.771859	-0.453256	0.458428	0.321221	0.694183	-0.489895	0.418247	0	0
25995	10.202888	-0.467254	-4.319454	0.132971	0.333953	0.024263	-0.774550	-0.451166	0.453645	0.321838	0.693052	-0.488451	0.421325	0	0
25996	9.921232	-0.398132	-4.622487	0.110109	0.188811	0.004203	-0.776428	-0.449976	0.450480	0.321999	0.692542	-0.487447	0.423200	0	0
25997	9.538527	-0.186429	-4.655105	0.057419	0.071719	-0.037972	-0.779247	-0.450786	0.450315	0.322117	0.692570	-0.486729	0.423889	0	0
25998	8.949553	0.005537	-4.554530	0.033171	-0.042220	-0.042520	-0.778674	-0.451367	0.450273	0.321879	0.693019	-0.486466	0.423639	0	0
25999	8.634233	-0.039184	-4.489887	0.009083	-0.073028	-0.050851	-0.778102	-0.450484	0.452588	0.321680	0.693568	-0.486331	0.423047	0	0
26000	8.120728	-0.198545	-4.452398	-0.061530	-0.015312	-0.029198	-0.778514	-0.451079	0.453122	0.322167	0.693538	-0.486464	0.422571	0	0
26001	8.152130	-0.184267	-4.448648	-0.077379	0.074092	-0.014682	-0.776262	-0.451452	0.451236	0.323126	0.693011	-0.486473	0.422693	0	0
26002	8.336964	-0.101406	-4.575796	-0.005851	0.169436	0.051422	-0.778970	-0.451287	0.448723	0.323785	0.691987	-0.486332	0.424027	0	0
26003	8.669601	-0.162469	-4.537909	0.079619	0.232796	0.128629	-0.780586	-0.448517	0.445513	0.323818	0.690594	-0.486154	0.426471	0	0
26004	8.740334	-0.291960	-4.683914	0.033719	0.270209	0.152326	-0.782473	-0.446875	0.441952	0.324258	0.688769	-0.486209	0.429015	0	0
26005	8.764447	-0.340941	-4.660980	0.120888	0.182553	0.136117	-0.786622	-0.443878	0.440763	0.323722	0.687679	-0.486061	0.431330	0	0
26006	8.766773	-0.166961	-4.435289	0.166572	0.088406	0.075834	-0.788494	-0.441393	0.440512	0.322690	0.687429	-0.485602	0.433015	0	0
26007	8.421924	-0.024073	-4.237776	0.153451	0.020342	0.074067	-0.790718	-0.437759	0.441590	0.321405	0.687442	-0.485409	0.434168	0	0
26008	8.460740	-0.139437	-4.155437	0.122044	-0.034424	0.067662	-0.788907	-0.435235	0.442297	0.320115	0.687617	-0.485478	0.434764	0	0
26009	8.634513	-0.324071	-4.042363	0.054460	-0.000656	-0.001331	-0.789769	-0.434082	0.442519	0.319734	0.687767	-0.485263	0.435048	0	0
26010	9.016567	-0.500488	-4.108528	0.118419	0.081418	-0.082948	-0.789368	-0.432225	0.442632	0.319685	0.688157	-0.483940	0.435941	0	0
26011	9.231800	-0.591836	-4.281428	0.149500	0.057851	-0.151641	-0.789912	-0.433010	0.444146	0.319585	0.689080	-0.482088	0.436606	0	0
26012	9.462740	-0.470836	-4.383482	0.268854	0.001237	-0.164096	-0.789632	-0.432728	0.444161	0.318464	0.690685	-0.479802	0.437408	0	0
26013	9.660526	-0.568369	-4.628236	0.221941	-0.053474	-0.169586	-0.787915	-0.432340	0.447427	0.317402	0.692402	-0.477859	0.437591	0	0
26014	9.312883	-0.616004	-4.690427	0.195643	-0.168588	-0.184221	-0.784737	-0.434896	0.451627	0.316055	0.694603	-0.476283	0.436797	0	0
26015	8.837734	-0.508760	-4.481131	0.070003	-0.214034	-0.189980	-0.783851	-0.435663	0.455254	0.315362	0.696627	-0.475365	0.435070	0	0
26016	8.587562	-0.319945	-4.504361	-0.211699	-0.193332	-0.153884	-0.779447	-0.436106	0.457025	0.316593	0.697494	-0.475843	0.432255	0	0
26017	8.864591	0.027706	-4.353030	-0.383077	-0.157265	-0.132131	-0.775567	-0.441569	0.455796	0.319067	0.697550	-0.477105	0.428941	0	0
26018	8.620615	0.123831	-4.159699	-0.362507	-0.186667	-0.042153	-0.775073	-0.446504	0.456615	0.320892	0.697355	-0.478979	0.425797	0	0
26019	8.456757	0.281764	-3.915820	-0.366832	-0.152390	-0.000010	-0.772534	-0.448096	0.453092	0.322701	0.696788	-0.481060	0.423003	0	0
26020	8.823085	0.327860	-3.929220	-0.332300	-0.098607	0.055115	-0.771356	-0.451969	0.452554	0.324316	0.695829	-0.483187	0.420918	0	0
26021	8.850234	0.387525	-3.871873	-0.299909	-0.041939	0.029413	-0.770787	-0.452666	0.451939	0.326059	0.694854	-0.484821	0.419300	0	0
26022	9.134630	0.392740	-3.867982	-0.150030	0.059696	0.047959	-0.771373	-0.453337	0.448220	0.327198	0.693846	-0.485609	0.419169	0	0
26023	9.255442	0.635220	-3.928892	-0.130074	0.092610	0.004884	-0.773649	-0.453226	0.446690	0.328516	0.692973	-0.485916	0.419227	0	0
26024	9.242557	0.813058	-3.801644	-0.052243	0.041416	-0.020544	-0.772506	-0.454900	0.445300	0.329175	0.692693	-0.485877	0.419218	0	0
26025	9.116708	0.866795	-3.584020	0.043378	-0.050365	-0.061513	-0.771692	-0.452721	0.444578	0.328878	0.693309	-0.485464	0.418911	0	0
26026	8.946738	0.817265	-3.418562	0.099038	-0.138949	-0.092501	-0.768707	-0.452189	0.447416	0.327913	0.694630	-0.484886	0.418149	0	0
26027	8.811726	0.869562	-3.449404	0.135210	-0.139994	-0.108050	-0.770079	-0.453208	0.451048	0.326740	0.696143	-0.484055	0.417512	0	0
26028	8.846967	0.905035	-3.580930	0.055884	-0.032200	-0.074417	-0.766394	-0.453176	0.452148	0.326515	0.696785	-0.483431	0.417340	0	0
26029	9.053990	0.839844	-3.891038	0.044173	0.077559	-0.045228	-0.767264	-0.450782	0.453439	0.326768	0.696785	-0.482704	0.417983	0	0
26030	9.371185	0.780606	-3.980583	0.021197	0.101840	-0.017727	-0.768686	-0.450978	0.452024	0.327195	0.696480	-0.482180	0.418763	0	0
26031	9.517877	0.689169	-4.291022	-0.104559	0.054930	0.004132	-0.767570	-0.450775	0.450468	0.328169	0.695848	-0.482490	0.418693	0	0
26032	9.251795	0.475746	-4.330773	-0.232541	-0.067138	0.018663	-0.767966	-0.453062	0.450329	0.329393	0.695239	-0.483834	0.417189	0	0
26033	8.971330	0.362295	-4.403152	-0.402116	-0.107799	0.044006	-0.768094	-0.454997	0.448792	0.331480	0.694106	-0.486193	0.414673	0	0
26034	8.524071	0.378445	-4.287282	-0.493345	-0.116797	0.089628	-0.766058	-0.460670	0.446576	0.333970	0.692476	-0.489263	0.411781	0	0
26035	8.307949	0.422568	-4.208862	-0.615635	-0.034996	0.127759	-0.767074	-0.461565	0.441714	0.337527	0.689886	-0.492814	0.408983	0	0
26036	8.273290	0.527541	-4.061950	-0.730022	0.073462	0.151234	-0.768053	-0.465865	0.435930	0.342306	0.686323	-0.496600	0.406417	0	0
26037	8.585217	0.796631	-4.038043	-0.743674	0.112001	0.186128	-0.770335	-0.469311	0.427804	0.347198	0.682339	-0.500526	0.404156	0	0
26038	8.649795	0.904335	-4.146040	-0.727450	0.108381	0.246754	-0.774346	-0.470684	0.418974	0.351707	0.678084	-0.504779	0.402124	0	0
26039	8.622908	0.934455	-4.207642	-0.776041	0.065947	0.281592	-0.776921	-0.474860	0.408255	0.356157	0.673606	-0.509582	0.399667	0	0
26040	8.637745	1.060519	-4.212205	-0.772806	0.118293	0.330171	-0.780645	-0.475331	0.401462	0.360643	0.668637	-0.514476	0.397712	0	0
26041	8.768102	1.186020	-4.235587	-0.818235	0.173775	0.406201	-0.784266	-0.474115	0.392508	0.365378	0.662838	-0.519819	0.396148	0	0
26042	8.955606	1.307434	-4.345675	-0.815116	0.177371	0.454891	-0.788299	-0.475226	0.381287	0.369894	0.656727	-0.525410	0.394756	0	0
26043	9.153831	1.287859	-4.256595	-0.684055	0.130394	0.434162	-0.794315	-0.473901	0.373779	0.373347	0.651341	-0.530482	0.393645	0	0
26044	9.154742	1.330169	-4.157317	-0.602998	0.053368	0.394080	-0.800626	-0.472229	0.365162	0.376010	0.646731	-0.535232	0.392277	0	0
26045	8.997079	1.133763	-3.896655	-0.522564	-0.010211	0.328214	-0.802802	-0.470555	0.361038	0.378043	0.642999	-0.539453	0.390674	0	0
26046	8.872415	0.899382	-3.714772	-0.446425	-0.048650	0.304506	-0.803129	-0.468432	0.358908	0.379467	0.639814	-0.543347	0.389124	0	0
26047	8.924664	0.832052	-3.784800	-0.429697	-0.007353	0.275108	-0.806555	-0.468991	0.353806	0.381105	0.636670	-0.546818	0.387814	0	0
26048	8.982459	0.926830	-3.829823	-0.364637	-0.010563	0.279855	-0.809441	-0.467019	0.349708	0.382296	0.633740	-0.550075	0.386835	0	0
26049	8.967061	0.913942	-3.945276	-0.280804	-0.074637	0.238821	-0.810749	-0.464672	0.349159	0.382744	0.631598	-0.552973	0.385761	0	0
26050	8.889577	0.924898	-3.997864	-0.328307	-0.178381	0.251723	-0.811486	-0.462893	0.348286	0.382870	0.629590	-0.556528	0.383800	0	0
26051	8.793378	0.875789	-4.262710	-0.484164	-0.251413	0.279943	-0.813038	-0.463026	0.348576	0.383444	0.627094	-0.561118	0.380619	0	0
26052	8.774342	0.899215	-4.551708	-0.625896	-0.204084	0.311696	-0.813624	-0.462634	0.346623	0.385041	0.623664	-0.566243	0.377034	0	0
26053	9.012444	0.824478	-4.889612	-0.643078	-0.125820	0.344600	-0.817334	-0.462118	0.343150	0.387035	0.619657	-0.571303	0.373954	0	0
26054	9.250248	0.797285	-4.975980	-0.614058	-0.064337	0.362955	-0.818521	-0.459123	0.341082	0.389117	0.615394	-0.576099	0.371467	0	0
26055	9.078854	0.545372	-4.908408	-0.385106	-0.129914	0.308375	-0.820823	-0.458593	0.336888	0.389592	0.612558	-0.579943	0.369671	0	0
26056	8.721294	0.592332	-4.426118	-0.245338	-0.224108	0.242676	-0.820313	-0.454690	0.336278	0.388915	0.610968	-0.583233	0.367833	0	0
26057	8.495258	0.605977	-4.060078	-0.255575	-0.207378	0.270121	-0.821339	-0.451543	0.336910	0.388274	0.609121	-0.586643	0.366149	0	0
26058	8.570191	0.378212	-3.933927	-0.234680	-0.099839	0.287406	-0.823191	-0.449578	0.338467	0.388077	0.606844	-0.589655	0.365299	0	0
26059	8.793065	0.388531	-4.096788	-0.334828	0.023959	0.223746	-0.824788	-0.447321	0.336924	0.389434	0.604097	-0.592155	0.364362	0	0
26060	9.022305	0.581477	-4.137921	-0.379537	0.028875	0.159502	-0.827085	-0.447753	0.331820	0.391330	0.601521	-0.594405	0.362927	0	0
26061	9.210831	0.598664	-4.072394	-0.372475	-0.046269	0.122980	-0.827535	-0.446796	0.330043	0.392852	0.599460	-0.596689	0.360939	0	0
26062	9.089963	0.395308	-4.035382	-0.275155	-0.111199	0.141565	-0.828422	-0.445368	0.327591	0.393343	0.597885	-0.598989	0.359202	0	0
26063	8.906873	0.079449	-3.895324	-0.243358	-0.120235	0.167245	-0.829258	-0.445295	0.329303	0.393483	0.596318	-0.601349	0.357709	0	0
26064	8.785565	-0.232896	-3.868669	-0.295558	-0.066397	0.192671	-0.830385	-0.445436	0.329588	0.394166	0.594193	-0.603826	0.356316	0	0
26065	8.712056	-0.379033	-3.963493	-0.356904	0.010099	0.147425	-0.830708	-0.443736	0.327290	0.395827	0.591817	-0.605945	0.354829	0	0
26066	8.699553	-0.165279	-3.802207	-0.363846	-0.005663	0.164908	-0.832424	-0.444663	0.323282	0.397373	0.589351	-0.608249	0.353261	0	0
26067	8.657239	-0.098535	-3.693907	-0.289669	-0.030392	0.205471	-0.834604	-0.441768	0.320652	0.398175	0.587014	-0.610615	0.352165	0	0
26068	8.785197	-0.259080	-3.905059	-0.209951	-0.001352	0.240443	-0.834934	-0.439359	0.318539	0.398567	0.584668	-0.612787	0.351851	0	0
26069	9.096418	-0.299191	-4.151266	-0.140786	0.071646	0.218494	-0.839184	-0.438592	0.318911	0.399067	0.582473	-0.614287	0.352309	0	0
26070	9.555607	-0.374435	-4.567491	-0.118928	0.127603	0.207512	-0.841526	-0.434644	0.315357	0.399825	0.580233	-0.615418	0.353171	0	0
26071	9.771987	-0.172667	-4.716784	-0.051456	0.061688	0.137173	-0.843400	-0.432417	0.314522	0.400025	0.578923	-0.616164	0.353794	0	0
26072	9.762215	0.022756	-4.816596	0.034661	-0.018092	0.081523	-0.846116	-0.430084	0.314695	0.399440	0.578582	-0.616602	0.354250	0	0
26073	9.358344	0.153210	-4.747500	0.083855	-0.121422	0.050521	-0.845284	-0.427873	0.316242	0.398032	0.578993	-0.617097	0.354299	0	0
26074	8.871323	0.001014	-4.715785	0.051666	-0.191396	0.050438	-0.843567	-0.427478	0.319366	0.396388	0.579524	-0.617983	0.353731	0	0
26075	8.408892	-0.237581	-4.584101	0.017570	-0.184531	0.074080	-0.841016	-0.426222	0.322253	0.394887	0.579746	-0.619098	0.353096	0	0
26076	8.086039	-0.452452	-4.486469	-0.014077	-0.095482	0.078360	-0.841865	-0.424213	0.325503	0.394114	0.579504	-0.619992	0.352788	0	0
26077	7.896629	-0.406437	-4.382464	-0.014141	0.004380	0.101108	-0.842327	-0.421591	0.324964	0.393868	0.578766	-0.620628	0.353155	0	0
26078	7.903505	-0.522943	-4.378650	0.009064	0.038577	0.144207	-0.844326	-0.420653	0.324050	0.393560	0.577730	-0.621293	0.354025	0	0
26079	8.030731	-0.703482	-4.365261	-0.010529	0.074556	0.159709	-0.846063	-0.418005	0.323383	0.393518	0.576390	-0.621979	0.355050	0	0
26080	8.220979	-0.802181	-4.339202	0.053190	0.038121	0.150742	-0.847257	-0.414437	0.321351	0.392927	0.575487	-0.622523	0.356215	0	0
26081	8.312631	-0.837121	-4.313871	0.103901	0.009965	0.064649	-0.847108	-0.413684	0.323522	0.392159	0.575415	-0.622506	0.357206	0	0
26082	8.466879	-0.872407	-4.295714	0.137192	-0.032857	-0.021441	-0.849833	-0.410633	0.323739	0.391254	0.576165	-0.622035	0.357808	0	0
26083	8.850861	-0.906533	-4.484215	0.125192	-0.039418	-0.094787	-0.847409	-0.410917	0.325823	0.390623	0.577342	-0.621216	0.358022	0	0
26084	9.041592	-0.918952	-4.742644	0.181627	-0.095818	-0.169796	-0.844250	-0.413103	0.328347	0.389599	0.579410	-0.619971	0.357956	0	0
26085	8.969101	-0.703458	-4.859304	0.253952	-0.179544	-0.158493	-0.843227	-0.412508	0.333474	0.387574	0.581979	-0.618863	0.357905	0	0
26086	8.928979	-0.521716	-4.827632	0.225826	-0.245816	-0.141904	-0.841614	-0.413799	0.338760	0.385257	0.584570	-0.618192	0.357343	0	0
26087	8.839448	-0.303360	-4.967792	0.186602	-0.244880	-0.171332	-0.837730	-0.414901	0.345311	0.383255	0.587178	-0.617487	0.356436	0	0
26088	8.791595	-0.137761	-4.993909	0.237014	-0.233976	-0.202432	-0.835299	-0.415090	0.348392	0.381151	0.590128	-0.616361	0.355771	0	0
26089	8.888359	0.129191	-5.058591	0.043135	-0.185966	-0.272560	-0.830985	-0.417159	0.354029	0.380709	0.592590	-0.615330	0.353931	0	0
26090	8.891419	0.416520	-4.786294	-0.018076	-0.179233	-0.336863	-0.828640	-0.422192	0.356241	0.380916	0.595187	-0.614089	0.351497	0	0
26091	8.568632	0.384460	-4.757522	-0.019738	-0.191928	-0.294713	-0.824047	-0.425840	0.358801	0.380880	0.597553	-0.613157	0.349141	0	0
26092	8.403192	0.272671	-4.293114	-0.088788	-0.245923	-0.236078	-0.819744	-0.428644	0.361842	0.380738	0.599480	-0.613004	0.346249	0	0
26093	8.397010	0.094600	-4.393080	-0.252980	-0.242959	-0.185053	-0.816716	-0.431953	0.363872	0.381395	0.600448	-0.613716	0.342567	0	0
26094	8.471953	0.196086	-4.404883	-0.165465	-0.178124	-0.133568	-0.814792	-0.438056	0.364605	0.381766	0.601207	-0.614173	0.339995	0	0
26095	8.672006	0.114101	-4.364589	-0.028907	-0.040527	-0.069259	-0.812795	-0.439778	0.363911	0.381919	0.601619	-0.614034	0.339343	0	0
26096	8.911899	0.238670	-4.556328	0.067298	0.067988	-0.039814	-0.812798	-0.439097	0.364662	0.382080	0.601853	-0.613320	0.340037	0	0
26097	9.059860	0.445690	-4.519448	0.234322	0.038716	-0.050384	-0.811694	-0.437495	0.363902	0.381072	0.602883	-0.612095	0.341549	0	0
26098	8.981266	0.542194	-4.440999	0.353598	-0.039842	-0.097739	-0.809680	-0.437590	0.368126	0.379041	0.604924	-0.610461	0.343122	0	0
26099	8.729550	0.796042	-4.070016	0.467541	-0.050372	-0.144297	-0.809692	-0.434195	0.372163	0.376392	0.607701	-0.608190	0.345156	0	0
26100	8.437176	0.939209	-3.922879	0.551945	0.025558	-0.141537	-0.808816	-0.433836	0.376285	0.373690	0.610504	-0.605335	0.348153	0	0
26101	8.448668	0.955412	-3.691313	0.610577	0.081633	-0.143335	-0.806413	-0.430145	0.382301	0.370947	0.613315	-0.602039	0.351842	0	0
26102	8.729770	0.942679	-3.793699	0.593386	0.172309	-0.180160	-0.806575	-0.427632	0.383876	0.368984	0.615945	-0.598210	0.355820	0	0
26103	9.133426	0.931432	-4.250909	0.598168	0.277818	-0.218784	-0.808108	-0.427604	0.386725	0.367733	0.618415	-0.593714	0.360331	0	0
26104	9.430266	0.986410	-4.527360	0.672305	0.296380	-0.254388	-0.808291	-0.424306	0.386934	0.366254	0.621274	-0.588627	0.365233	0	0
26105	9.529120	0.862983	-4.778245	0.651843	0.275096	-0.266329	-0.808579	-0.423074	0.388289	0.364789	0.624164	-0.583587	0.369830	0	0
26106	9.579847	0.710511	-5.008196	0.627252	0.156715	-0.286396	-0.808008	-0.422320	0.390313	0.362852	0.627490	-0.578911	0.373438	0	0
26107	9.191607	0.662524	-5.022975	0.606463	0.050779	-0.301043	-0.806575	-0.421117	0.394624	0.360460	0.631188	-0.574579	0.376204	0	0
26108	8.625446	0.595589	-4.978083	0.488784	0.035637	-0.321571	-0.805679	-0.421939	0.399380	0.358796	0.634615	-0.570590	0.378095	0	0
26109	8.269475	0.773239	-4.656840	0.341143	0.057220	-0.369646	-0.800828	-0.424116	0.401180	0.358354	0.637683	-0.566762	0.379109	0	0
26110	8.104728	0.883947	-4.507441	0.246034	0.120276	-0.373616	-0.800792	-0.426451	0.401884	0.358891	0.640182	-0.563028	0.379951	0	0
26111	8.086107	0.921958	-4.438862	0.180605	0.210192	-0.365625	-0.797525	-0.427647	0.401778	0.360308	0.642045	-0.559261	0.381031	0	0
26112	8.220516	0.941451	-4.516227	0.191846	0.318883	-0.366664	-0.797916	-0.431822	0.399112	0.362262	0.643528	-0.555036	0.382850	0	0
26113	8.328379	0.980713	-4.606964	0.116224	0.379342	-0.326507	-0.797917	-0.433941	0.395438	0.364868	0.644262	-0.551128	0.384780	0	0
26114	8.432986	1.061174	-4.513731	0.093078	0.370532	-0.300807	-0.799023	-0.440054	0.388550	0.367477	0.644787	-0.547495	0.386601	0	0
26115	8.570577	1.098810	-4.499307	0.060202	0.314523	-0.223668	-0.799318	-0.441173	0.385083	0.369677	0.644975	-0.544679	0.388164	0	0
26116	8.660808	1.174353	-4.393490	0.057486	0.213999	-0.142730	-0.799608	-0.442988	0.381148	0.371037	0.645093	-0.542764	0.389351	0	0
26117	8.705949	1.083150	-4.127650	0.063686	0.112126	-0.070981	-0.799630	-0.442596	0.379048	0.371515	0.645241	-0.541660	0.390185	0	0
26118	8.592323	1.116985	-3.879212	0.051397	0.003470	-0.039645	-0.799479	-0.443186	0.379293	0.371372	0.645591	-0.541216	0.390359	0	0
26119	8.461444	1.194837	-4.009079	0.028423	-0.037212	-0.004777	-0.799920	-0.441487	0.379970	0.371011	0.645832	-0.541231	0.390283	0	0
26120	8.428037	1.374988	-4.042888	0.037046	-0.105062	0.052259	-0.800606	-0.441602	0.382519	0.370016	0.646051	-0.541841	0.390018	0	0
26121	8.478861	1.397956	-4.334502	0.072708	-0.121930	0.087230	-0.799478	-0.440930	0.383117	0.368551	0.646288	-0.542589	0.389973	0	0
26122	8.770155	1.346924	-4.659747	0.096653	-0.074040	0.087245	-0.799210	-0.437661	0.386719	0.367203	0.646411	-0.543080	0.390357	0	0
26123	9.089099	1.191263	-4.793466	0.161128	-0.011868	0.061620	-0.800087	-0.434824	0.387755	0.365862	0.646681	-0.542910	0.391405	0	0
26124	9.374361	0.969895	-4.892537	0.277026	0.014961	-0.022590	-0.800653	-0.433220	0.390410	0.364261	0.647704	-0.541659	0.392936	0	0
26125	9.723591	0.808516	-5.157865	0.202849	0.065761	-0.066818	-0.800695	-0.429787	0.390767	0.363570	0.648513	-0.540206	0.394239	0	0
26126	9.873450	0.587145	-5.005488	0.253465	-0.012570	-0.083109	-0.801113	-0.429550	0.391919	0.362206	0.649882	-0.538746	0.395239	0	0
26127	9.636619	0.517516	-4.753116	0.262756	-0.128266	0.003290	-0.800681	-0.428269	0.394970	0.359797	0.651289	-0.538209	0.395853	0	0
26128	9.203410	0.217884	-4.246101	0.415767	-0.232708	0.264217	-0.800970	-0.423978	0.401332	0.354806	0.652226	-0.539147	0.397537	0	0
26129	8.713181	0.199489	-4.063631	0.271862	-0.261247	0.222585	-0.800764	-0.415563	0.405540	0.350741	0.652991	-0.540458	0.398107	0	0
26130	8.140216	-0.086972	-3.560966	0.272063	-0.308379	0.269299	-0.800771	-0.410205	0.413525	0.346239	0.653663	-0.542240	0.398521	0	0
26131	7.650359	-0.518893	-3.465749	0.134849	-0.242973	0.226540	-0.800935	-0.405021	0.419233	0.343140	0.653833	-0.544040	0.398469	0	0
26132	7.463552	-0.617136	-3.275823	0.018905	-0.107826	0.187508	-0.801654	-0.402814	0.421362	0.341699	0.653260	-0.545589	0.398528	0	0
26133	8.183270	-0.794714	-3.613085	-0.032871	0.108703	0.143137	-0.801257	-0.400269	0.422084	0.341941	0.651899	-0.546302	0.399573	0	0
26134	8.849459	-0.512479	-4.211055	0.040950	0.385085	0.139344	-0.806152	-0.397569	0.415501	0.343230	0.649696	-0.545746	0.402803	0	0
26135	9.401987	-0.356643	-4.187223	0.063850	0.436669	0.170653	-0.810195	-0.394903	0.409332	0.344511	0.647182	-0.545112	0.406597	0	0
26136	9.613658	-0.361672	-3.924633	0.018274	0.282687	0.192886	-0.813811	-0.390791	0.405800	0.345160	0.645001	-0.545331	0.409210	0	0
26137	9.322689	-0.123404	-3.636828	0.007142	0.122140	0.136216	-0.816989	-0.387438	0.402924	0.345227	0.643745	-0.545776	0.410535	0	0
26138	8.984798	-0.142036	-3.696779	-0.063725	0.071387	0.125068	-0.819134	-0.385672	0.402772	0.345528	0.642505	-0.546623	0.411098	0	0
26139	8.771368	-0.279591	-3.815301	-0.199258	0.070470	0.084357	-0.820420	-0.385311	0.401674	0.346852	0.641026	-0.547757	0.410782	0	0
26140	8.971039	-0.427442	-4.106349	-0.245552	0.122022	0.056668	-0.820419	-0.387178	0.398724	0.348870	0.639324	-0.548721	0.410438	0	0
26141	9.277287	-0.435541	-4.385978	-0.146527	0.196388	0.056800	-0.822035	-0.385342	0.394038	0.350655	0.637655	-0.549017	0.411116	0	0
26142	9.520003	-0.411713	-4.481859	0.018952	0.183977	0.088395	-0.824901	-0.384817	0.390133	0.351196	0.636435	-0.548883	0.412722	0	0
26143	9.422184	-0.407847	-4.357399	0.101971	0.132134	0.119820	-0.826626	-0.383303	0.389111	0.350781	0.635550	-0.548778	0.414573	0	0
26144	9.087402	-0.464305	-4.311430	0.148122	0.082855	0.140094	-0.826702	-0.378339	0.387581	0.349725	0.634916	-0.548784	0.416425	0	0
26145	8.641806	-0.593206	-4.230386	0.100406	0.081386	0.134380	-0.830268	-0.375985	0.387621	0.348977	0.634151	-0.548954	0.417992	0	0
26146	8.449074	-0.713871	-4.173239	-0.019149	0.081270	0.110229	-0.830024	-0.373102	0.387374	0.349094	0.633102	-0.549467	0.418810	0	0
26147	8.415523	-0.762735	-4.128823	-0.048102	0.091738	0.121153	-0.831621	-0.370982	0.385681	0.349395	0.631845	-0.550135	0.419578	0	0
26148	8.564629	-0.894984	-4.111106	-0.014703	0.131411	0.134012	-0.833068	-0.369307	0.384242	0.349658	0.630467	-0.550602	0.420819	0	0
26149	8.663106	-0.982927	-4.115363	0.029524	0.152850	0.143247	-0.835378	-0.367270	0.381558	0.349709	0.629098	-0.550867	0.422475	0	0
26150	8.731483	-0.897183	-4.035233	0.040717	0.157857	0.151551	-0.837131	-0.363865	0.380089	0.349692	0.627700	-0.551113	0.424244	0	0
26151	8.821330	-0.891701	-3.949183	0.026605	0.147449	0.172668	-0.837917	-0.359538	0.377109	0.349601	0.626175	-0.551590	0.425949	0	0
26152	8.841132	-0.890316	-3.882280	0.035941	0.093488	0.150757	-0.841647	-0.355986	0.376234	0.349259	0.625032	-0.552071	0.427282	0	0
26153	8.846761	-0.833228	-3.802406	0.016397	0.046102	0.143467	-0.842235	-0.355321	0.374582	0.348794	0.624060	-0.552760	0.428192	0	0
26154	8.828197	-0.834342	-3.709929	0.066079	-0.006136	0.090427	-0.844801	-0.352772	0.376183	0.347970	0.623779	-0.553081	0.428857	0	0
26155	8.838110	-0.976353	-3.614604	0.077270	-0.054355	0.033617	-0.843415	-0.351032	0.375428	0.347039	0.624054	-0.553172	0.429093	0	0
26156	8.914859	-1.044559	-3.632412	0.119144	-0.068354	-0.042432	-0.842694	-0.350329	0.378440	0.346109	0.624958	-0.552651	0.429201	0	0
26157	9.014494	-1.091305	-3.815192	0.134348	-0.067316	-0.091027	-0.840705	-0.349610	0.380732	0.345282	0.626173	-0.551762	0.429240	0	0
26158	9.037220	-1.084198	-3.994745	0.131753	-0.085906	-0.118529	-0.840684	-0.349735	0.383274	0.344501	0.627613	-0.550767	0.429042	0	0
26159	8.959199	-1.043034	-4.129243	0.074633	-0.145957	-0.127735	-0.841777	-0.352067	0.384272	0.343769	0.629157	-0.550172	0.428129	0	0
26160	8.959251	-0.999223	-4.141037	0.059364	-0.246363	-0.141361	-0.837198	-0.352844	0.389845	0.342654	0.631154	-0.549892	0.426441	0	0
26161	9.134622	-0.887331	-4.257981	0.060549	-0.314333	-0.158631	-0.833770	-0.353355	0.393321	0.341209	0.633530	-0.549732	0.424277	0	0
26162	9.592396	-0.754543	-4.634149	0.022544	-0.300699	-0.213670	-0.830294	-0.355611	0.400087	0.340327	0.636016	-0.549323	0.421788	0	0
26163	10.228619	-0.536121	-5.340112	0.021973	-0.156545	-0.250449	-0.828256	-0.359164	0.401545	0.340373	0.638084	-0.548195	0.420091	0	0
26164	10.329772	-0.341621	-5.429586	0.050397	-0.161420	-0.246664	-0.823549	-0.360262	0.404831	0.340211	0.640247	-0.546975	0.418520	0	0
26165	9.901667	-0.182567	-4.770009	0.077453	-0.341727	-0.205997	-0.820084	-0.363115	0.409152	0.338696	0.643023	-0.546518	0.416083	0	0
26166	9.309855	-0.257448	-4.301492	-0.081434	-0.419951	-0.186124	-0.816470	-0.365754	0.414901	0.337705	0.645468	-0.547095	0.412326	0	0
26167	8.511976	-0.196321	-3.739838	-0.250048	-0.372869	-0.199523	-0.813549	-0.370054	0.419561	0.338089	0.647206	-0.548119	0.407904	0	0
26168	7.811282	-0.236187	-3.653504	-0.317088	-0.302096	-0.181574	-0.809229	-0.374421	0.422221	0.339232	0.648319	-0.549270	0.403617	0	0
26169	7.472983	-0.285133	-3.443098	-0.342414	-0.241673	-0.176291	-0.805328	-0.379872	0.423683	0.340824	0.649055	-0.550351	0.399600	0	0
26170	7.492189	-0.394900	-3.405884	-0.298468	-0.110768	-0.119538	-0.803131	-0.385127	0.424608	0.342637	0.649100	-0.551159	0.396854	0	0
26171	7.947456	-0.261245	-3.484843	-0.162367	0.023962	-0.036785	-0.801811	-0.389009	0.424211	0.343961	0.648610	-0.551509	0.396022	0	0
26172	8.181360	-0.114404	-3.526450	-0.021832	0.138771	0.008342	-0.801552	-0.388874	0.421384	0.344845	0.647904	-0.551189	0.396855	0	0
26173	8.360753	0.233673	-3.535721	-0.010120	0.187018	0.033160	-0.803834	-0.388197	0.420032	0.345803	0.646902	-0.550824	0.398160	0	0
26174	8.818901	0.520145	-3.618622	-0.084893	0.219126	0.040450	-0.806416	-0.387950	0.415822	0.347407	0.645476	-0.550681	0.399273	0	0
26175	9.179661	0.723683	-3.795043	-0.213788	0.266777	0.005362	-0.810422	-0.387094	0.411382	0.350229	0.643594	-0.550664	0.399870	0	0
26176	9.529642	0.770745	-4.051793	-0.333379	0.344678	-0.027951	-0.810413	-0.390864	0.406188	0.354389	0.641161	-0.550618	0.400176	0	0
26177	10.081655	0.775584	-4.340529	-0.370981	0.376891	-0.070171	-0.812142	-0.393847	0.397235	0.359117	0.638674	-0.550332	0.400332	0	0
26178	10.379704	0.799179	-4.448143	-0.323638	0.322720	-0.073596	-0.817242	-0.396645	0.391443	0.363260	0.636582	-0.550009	0.400368	0	0
26179	10.417426	0.654021	-4.493980	-0.295095	0.248925	-0.025726	-0.816662	-0.401255	0.385625	0.366608	0.634609	-0.550140	0.400270	0	0
26180	10.064370	0.365997	-4.530964	-0.308185	0.193635	0.036605	-0.819513	-0.402143	0.381205	0.369489	0.632464	-0.550908	0.399960	0	0
26181	9.308632	0.272200	-4.372874	-0.324075	0.119964	0.065876	-0.820955	-0.402759	0.376648	0.371934	0.630378	-0.552195	0.399210	0	0
26182	8.472489	0.195827	-4.025667	-0.465576	0.019219	0.122464	-0.822533	-0.402870	0.373540	0.374492	0.627851	-0.554764	0.397236	0	0
26183	7.851069	0.254069	-3.702522	-0.575108	-0.001856	0.169880	-0.822808	-0.406233	0.368941	0.377410	0.624710	-0.558133	0.394698	0	0
26184	7.908259	0.411560	-3.541794	-0.635854	0.017376	0.189962	-0.824806	-0.406896	0.365519	0.380731	0.621132	-0.561766	0.391992	0	0
26185	8.286027	0.585465	-3.687642	-0.708230	0.119538	0.210869	-0.826825	-0.409165	0.356756	0.384964	0.616725	-0.565401	0.389582	0	0
26186	8.822712	0.724314	-3.834831	-0.743927	0.214039	0.235561	-0.829272	-0.409417	0.350956	0.389841	0.611641	-0.568923	0.387616	0	0
26187	9.246823	0.906672	-3.912307	-0.781151	0.221181	0.211741	-0.831594	-0.411693	0.339504	0.395044	0.606472	-0.572382	0.385370	0	0
26188	9.359783	1.138775	-3.738685	-0.758976	0.126074	0.231275	-0.833647	-0.411238	0.330912	0.399476	0.601607	-0.576209	0.382716	0	0
26189	9.370220	1.159263	-3.644736	-0.821794	0.036847	0.217540	-0.836490	-0.415099	0.322623	0.403788	0.596868	-0.580512	0.379090	0	0
26190	9.125211	1.125490	-3.529510	-0.935959	-0.063340	0.234855	-0.836939	-0.416548	0.317154	0.408109	0.591901	-0.585704	0.374234	0	0
26191	8.795294	1.186670	-3.217247	-1.002532	-0.163810	0.254101	-0.839087	-0.418353	0.310688	0.412116	0.586862	-0.591612	0.368442	0	0
26192	8.709747	1.292497	-3.107075	-1.084111	-0.254266	0.292627	-0.839097	-0.418693	0.308825	0.415879	0.581525	-0.598344	0.361743	0	0
26193	9.315986	1.227628	-3.830673	-1.174660	-0.183755	0.352998	-0.840800	-0.422088	0.302396	0.420309	0.575109	-0.605377	0.355118	0	0
26194	9.163667	1.280130	-4.228027	-0.961232	-0.118254	0.356025	-0.843668	-0.422878	0.296000	0.423848	0.569264	-0.611317	0.350119	0	0
26195	9.613937	1.075784	-3.876623	-0.722033	-0.218483	0.312686	-0.844429	-0.421096	0.292153	0.425523	0.564999	-0.616543	0.345805	0	0
26196	9.631317	1.003358	-4.090312	-0.686959	-0.265293	0.293545	-0.845296	-0.421109	0.289752	0.426758	0.561120	-0.621705	0.341328	0	0
26197	9.463256	0.563087	-4.444395	-0.561278	-0.294740	0.271693	-0.844589	-0.420717	0.290337	0.427147	0.557990	-0.626401	0.337365	0	0
26198	9.366116	0.228500	-4.399464	-0.609386	-0.311838	0.251364	-0.845594	-0.419153	0.291011	0.427748	0.554811	-0.631186	0.332896	0	0
26199	9.326482	0.025782	-4.452445	-0.592904	-0.306716	0.319245	-0.846425	-0.420308	0.291371	0.428037	0.551227	-0.636238	0.328837	0	0
26200	9.003709	-0.108742	-4.378447	-0.582866	-0.274034	0.418219	-0.849030	-0.415805	0.291253	0.428133	0.546918	-0.641626	0.325422	0	0
26201	8.765326	-0.033516	-4.076763	-0.572352	-0.277300	0.471433	-0.849660	-0.411169	0.290700	0.427945	0.542288	-0.647246	0.322271	0	0
26202	8.670407	0.067035	-3.930041	-0.616410	-0.272729	0.535571	-0.852550	-0.406784	0.290152	0.427796	0.537005	-0.653291	0.319105	0	0
26203	8.500697	0.031008	-4.047121	-0.760556	-0.202330	0.612206	-0.856449	-0.401742	0.288239	0.428592	0.530330	-0.659851	0.315683	0	0
26204	8.342728	-0.111203	-3.848898	-0.840156	-0.100680	0.670561	-0.860666	-0.395955	0.282976	0.430256	0.522555	-0.666461	0.312484	0	0
26205	8.028707	-0.302779	-3.864974	-0.925756	-0.025607	0.711463	-0.867314	-0.388650	0.276840	0.432679	0.513834	-0.673148	0.309250	0	0
26206	7.977252	-0.424645	-3.612630	-0.990087	0.006264	0.766317	-0.870125	-0.382843	0.270715	0.435418	0.504298	-0.680073	0.305934	0	0
26207	8.088341	-0.545365	-3.530612	-1.069090	0.047595	0.818406	-0.876793	-0.374758	0.263353	0.438598	0.493844	-0.687212	0.302471	0	0
26208	8.534609	-0.593929	-3.760185	-1.056863	0.180120	0.851334	-0.882622	-0.367824	0.252795	0.442452	0.482734	-0.693763	0.299828	0	0
26209	8.995401	-0.486613	-4.047257	-0.980994	0.241093	0.877188	-0.889369	-0.355559	0.242296	0.446199	0.471499	-0.699820	0.298073	0	0
26210	9.350522	-0.540144	-4.220312	-0.891123	0.210854	0.887569	-0.897462	-0.347657	0.233236	0.449209	0.460609	-0.705667	0.296791	0	0
26211	9.546707	-0.687855	-4.339726	-0.875628	0.151081	0.855594	-0.903193	-0.336616	0.223926	0.451743	0.450110	-0.711484	0.295161	0	0
26212	9.445826	-0.699903	-4.292552	-0.834850	0.098313	0.811692	-0.907197	-0.326178	0.217535	0.453788	0.440206	-0.717113	0.293333	0	0
26213	9.146605	-0.692181	-4.348947	-0.836090	0.079758	0.766691	-0.914718	-0.316860	0.211675	0.455770	0.430606	-0.722541	0.291182	0	0
26214	8.794185	-0.800831	-4.379954	-0.773278	0.059159	0.721788	-0.919285	-0.304832	0.208223	0.457415	0.421633	-0.727594	0.289145	0	0
26215	8.651324	-0.940084	-4.409337	-0.674396	0.048954	0.655877	-0.923095	-0.297360	0.203628	0.458705	0.413569	-0.732062	0.287464	0	0
26216	8.609907	-1.017052	-4.434860	-0.563659	0.067720	0.551436	-0.925627	-0.289402	0.200468	0.459947	0.406702	-0.735632	0.286160	0	0
26217	8.624418	-0.983101	-4.442429	-0.472460	0.113896	0.467132	-0.928161	-0.282897	0.194667	0.461364	0.400710	-0.738353	0.285323	0	0
26218	8.764100	-1.108338	-4.400158	-0.389349	0.148510	0.423207	-0.931231	-0.276693	0.192252	0.462821	0.395321	-0.740464	0.285011	0	0
26219	8.860444	-1.226017	-4.356218	-0.344561	0.167251	0.384729	-0.935031	-0.270871	0.186138	0.464322	0.390347	-0.742192	0.284930	0	0
26220	8.840689	-1.393337	-4.346908	-0.354395	0.146650	0.359936	-0.935710	-0.264620	0.182003	0.465778	0.385567	-0.743918	0.284559	0	0
26221	8.816627	-1.485911	-4.303133	-0.311021	0.112563	0.342622	-0.937908	-0.260558	0.179020	0.466837	0.381196	-0.745602	0.284306	0	0
26222	8.802709	-1.550168	-4.206410	-0.245630	0.076404	0.328116	-0.940270	-0.255026	0.175423	0.467422	0.377344	-0.747190	0.284315	0	0
26223	8.638574	-1.646089	-4.200897	-0.213411	0.039025	0.304329	-0.940639	-0.249205	0.174092	0.467651	0.373909	-0.748769	0.284323	0	0
26224	8.768617	-1.783453	-4.153514	-0.125304	-0.003979	0.249523	-0.942107	-0.245415	0.173493	0.467395	0.371425	-0.750076	0.284555	0	0
26225	8.730497	-1.813212	-4.084648	-0.160204	-0.067986	0.181645	-0.941845	-0.243706	0.173739	0.466961	0.369455	-0.751534	0.283985	0	0
26226	8.784288	-1.575922	-4.085113	-0.092682	-0.135951	0.114036	-0.943423	-0.240497	0.176222	0.465973	0.368511	-0.752853	0.283338	0	0
26227	8.832264	-1.614906	-4.096823	-0.022840	-0.180861	0.061028	-0.942711	-0.239868	0.177813	0.464521	0.368405	-0.753997	0.282821	0	0
26228	8.682829	-1.569887	-4.119927	-0.013836	-0.208887	-0.010506	-0.943400	-0.238769	0.181996	0.463042	0.368970	-0.754968	0.281916	0	0
26229	8.731203	-1.624203	-4.073780	0.035624	-0.267061	-0.071791	-0.940786	-0.241065	0.186926	0.461093	0.370375	-0.755849	0.280905	0	0
26230	8.591455	-1.625679	-4.070979	0.024214	-0.323078	-0.151584	-0.940732	-0.242311	0.191805	0.459001	0.372498	-0.756707	0.279210	0	0
26231	8.706454	-1.574111	-4.178811	0.020503	-0.365088	-0.218477	-0.937816	-0.245254	0.198109	0.456765	0.375208	-0.757518	0.277040	0	0
26232	8.996527	-1.505255	-4.401776	0.034780	-0.326962	-0.270743	-0.936854	-0.249915	0.204890	0.454921	0.378280	-0.757895	0.274856	0	0
26233	9.439489	-1.271745	-4.866108	0.064958	-0.233851	-0.349623	-0.934224	-0.254563	0.207973	0.453857	0.381811	-0.757465	0.272913	0	0
26234	9.462816	-1.016910	-5.073054	0.050714	-0.228956	-0.368886	-0.931003	-0.259632	0.213574	0.452949	0.385417	-0.756953	0.270765	0	0
26235	9.334723	-0.919542	-4.852647	0.046883	-0.363665	-0.395293	-0.928310	-0.266640	0.220758	0.451076	0.389547	-0.756953	0.267966	0	0
26236	9.081317	-0.750541	-4.663319	-0.035548	-0.494873	-0.384256	-0.925219	-0.273235	0.225273	0.448507	0.393573	-0.757773	0.264049	0	0
26237	8.658261	-0.644503	-4.571925	-0.115806	-0.534037	-0.404609	-0.920253	-0.280073	0.234146	0.445971	0.397468	-0.758879	0.259292	0	0
26238	8.220255	-0.513110	-4.554688	-0.166224	-0.487507	-0.412197	-0.917133	-0.286440	0.242783	0.444009	0.401071	-0.759833	0.254268	0	0
26239	7.801318	-0.442464	-4.538559	-0.158461	-0.403459	-0.403221	-0.913709	-0.295321	0.249843	0.442594	0.404398	-0.760412	0.249693	0	0
26240	7.912156	-0.492015	-4.518872	-0.124139	-0.284413	-0.362954	-0.908192	-0.303679	0.254366	0.441853	0.407276	-0.760508	0.246010	0	0
26241	8.215194	-0.529726	-4.578762	-0.148403	-0.190061	-0.321802	-0.905428	-0.308813	0.255576	0.441797	0.409479	-0.760412	0.242726	0	0
26242	8.580520	-0.401390	-4.755844	-0.073668	-0.127932	-0.269357	-0.902499	-0.315819	0.256809	0.441796	0.411472	-0.760053	0.240470	0	0
26243	8.824944	-0.287865	-4.670039	0.037876	-0.097971	-0.204881	-0.900619	-0.317951	0.258640	0.441385	0.413379	-0.759566	0.239494	0	0
26244	8.830916	-0.275961	-4.836856	0.035471	-0.105383	-0.157162	-0.900132	-0.322040	0.259796	0.440832	0.414942	-0.759299	0.238653	0	0
26245	8.658535	-0.281566	-4.690345	0.024520	-0.164755	-0.149782	-0.898072	-0.325460	0.264378	0.439835	0.416527	-0.759359	0.237540	0	0
26246	8.465710	-0.143530	-4.754700	-0.045647	-0.178001	-0.171942	-0.896898	-0.327983	0.265625	0.439099	0.418015	-0.759536	0.235714	0	0
26247	8.257260	0.124155	-4.713757	-0.023847	-0.146371	-0.179290	-0.894859	-0.330221	0.269573	0.438507	0.419564	-0.759498	0.234179	0	0
26248	8.091551	0.295084	-4.713692	0.027826	-0.097603	-0.166430	-0.893411	-0.331766	0.271304	0.438057	0.421140	-0.759166	0.233270	0	0
26249	7.931129	0.421257	-4.634404	0.078092	-0.039178	-0.207728	-0.892211	-0.335635	0.273600	0.437914	0.423097	-0.758294	0.232832	0	0
26250	7.925703	0.618153	-4.485570	0.073487	-0.004723	-0.245376	-0.890463	-0.339681	0.273471	0.438156	0.425251	-0.757107	0.232314	0	0
26251	8.076671	0.970453	-4.433362	0.048700	0.032705	-0.284846	-0.889267	-0.344326	0.274019	0.438858	0.427493	-0.755651	0.231616	0	0
26252	8.489410	1.194936	-4.751690	-0.041158	0.116867	-0.300636	-0.886979	-0.347294	0.272253	0.440630	0.429273	-0.753948	0.230504	0	0
26253	8.905799	1.372652	-5.200899	-0.078921	0.171199	-0.281420	-0.888213	-0.352023	0.269419	0.442908	0.430600	-0.752178	0.229444	0	0
26254	9.375665	1.266255	-5.470380	-0.144963	0.155321	-0.287869	-0.886595	-0.359319	0.265264	0.445377	0.431727	-0.750582	0.227766	0	0
26255	9.720977	1.296016	-5.700497	-0.148562	0.079384	-0.278505	-0.882873	-0.364682	0.262059	0.447250	0.432925	-0.749375	0.225792	0	0
26256	9.541246	0.970481	-5.744208	-0.111141	-0.014191	-0.239839	-0.881261	-0.368624	0.262788	0.448183	0.434218	-0.748652	0.223845	0	0
26257	8.887134	0.819139	-5.508166	-0.153576	-0.135171	-0.171991	-0.880494	-0.372969	0.263217	0.448225	0.435072	-0.748866	0.221374	0	0
26258	8.264280	0.616474	-5.259134	-0.248793	-0.226045	-0.096954	-0.877893	-0.376517	0.264387	0.447846	0.435142	-0.750008	0.218112	0	0
26259	7.602283	0.605356	-5.166814	-0.303416	-0.269472	-0.047587	-0.877546	-0.379555	0.267592	0.447248	0.434679	-0.751678	0.214486	0	0
26260	7.406883	0.690716	-4.919813	-0.364263	-0.233400	-0.033104	-0.874675	-0.382233	0.268530	0.447163	0.433758	-0.753356	0.210604	0	0
26261	7.196007	0.975522	-4.888330	-0.396839	-0.136314	0.007053	-0.874802	-0.383378	0.268460	0.447840	0.432169	-0.754840	0.207088	0	0
26262	7.313773	1.167911	-5.009840	-0.440123	-0.021141	0.054552	-0.873086	-0.385505	0.267319	0.449485	0.429789	-0.756078	0.203937	0	0
26263	7.768488	1.231800	-5.130297	-0.492912	0.063706	0.056256	-0.874666	-0.386671	0.262303	0.451966	0.426970	-0.757044	0.200767	0	0
26264	8.125079	1.495209	-5.248199	-0.454156	0.070277	0.069287	-0.874842	-0.387796	0.256002	0.454313	0.424210	-0.757930	0.197960	0	0
26265	8.298666	1.603582	-5.282970	-0.479382	0.056520	0.085831	-0.877397	-0.389699	0.251658	0.456601	0.421223	-0.758991	0.194983	0	0
26266	8.313668	1.643992	-5.230126	-0.458119	0.011273	0.133671	-0.875442	-0.389848	0.248230	0.458370	0.418054	-0.760390	0.192183	0	0
26267	8.245864	1.493831	-5.209246	-0.456930	-0.024723	0.181405	-0.877459	-0.388805	0.245199	0.459740	0.414583	-0.762145	0.189461	0	0
26268	8.230992	1.436121	-5.238052	-0.452869	-0.042288	0.197944	-0.879723	-0.390093	0.242873	0.460934	0.411030	-0.764011	0.186763	0	0
26269	8.380948	1.291951	-5.416102	-0.449788	-0.060735	0.245697	-0.880081	-0.386727	0.238838	0.461856	0.407150	-0.766144	0.184231	0	0
26270	8.406761	1.249076	-5.487398	-0.349678	-0.102617	0.264307	-0.879816	-0.385700	0.238333	0.462022	0.403658	-0.768333	0.182374	0	0
26271	8.415943	1.225417	-5.536206	-0.310951	-0.160094	0.315855	-0.881548	-0.383081	0.238231	0.461466	0.400045	-0.770920	0.180818	0	0
26272	8.347731	1.144262	-5.596987	-0.257113	-0.223093	0.350898	-0.884134	-0.379350	0.239197	0.460156	0.396515	-0.773811	0.179581	0	0
26273	8.139515	0.996225	-5.660216	-0.254264	-0.269834	0.393114	-0.884727	-0.375992	0.241255	0.458363	0.392745	-0.777071	0.178370	0	0
26274	8.076750	0.962720	-5.660502	-0.262877	-0.326585	0.418861	-0.887032	-0.370004	0.245901	0.456123	0.388825	-0.780669	0.176982	0	0
26275	8.249427	0.899516	-5.739838	-0.260238	-0.339452	0.450109	-0.887069	-0.365399	0.248740	0.453678	0.384682	-0.784428	0.175698	0	0
26276	8.420835	0.804386	-5.969097	-0.221718	-0.284512	0.516177	-0.890516	-0.359596	0.251686	0.451404	0.380083	-0.788079	0.175222	0	0
26277	8.507091	0.731463	-6.001785	-0.082688	-0.245910	0.510887	-0.891734	-0.349769	0.256846	0.448875	0.376073	-0.791278	0.175955	0	0
26278	8.352271	0.744036	-5.773685	0.086330	-0.306885	0.474586	-0.893624	-0.343329	0.260950	0.445301	0.373202	-0.794276	0.177631	0	0
26279	8.143800	0.594687	-5.559126	0.119618	-0.353710	0.423278	-0.893235	-0.337020	0.267007	0.441283	0.370960	-0.797221	0.179157	0	0
26280	7.732624	0.613811	-5.142647	0.209672	-0.312052	0.366423	-0.895541	-0.329825	0.273429	0.437376	0.369480	-0.799572	0.181304	0	0
26281	7.414855	0.444785	-5.030413	0.181862	-0.229491	0.309252	-0.895438	-0.323886	0.278333	0.434301	0.368181	-0.801396	0.183275	0	0
26282	7.127778	0.321227	-4.708879	0.031767	-0.113985	0.260986	-0.896314	-0.319727	0.281718	0.432812	0.366398	-0.802792	0.184260	0	0
26283	7.065394	0.233396	-4.637068	-0.042196	0.015768	0.218400	-0.895216	-0.316891	0.282168	0.432687	0.364397	-0.803614	0.184937	0	0
26284	7.550254	0.199129	-4.867991	-0.102385	0.228682	0.203355	-0.899538	-0.313710	0.277310	0.434540	0.361858	-0.803552	0.185844	0	0
26285	8.405478	0.246440	-5.228179	-0.050310	0.410255	0.216199	-0.900307	-0.312274	0.271741	0.437610	0.359100	-0.802650	0.187875	0	0
26286	9.204552	0.144197	-5.618643	-0.026413	0.469516	0.212628	-0.903089	-0.309026	0.265030	0.441088	0.356356	-0.801398	0.190296	0	0
26287	9.451982	0.007202	-5.660192	-0.030344	0.373942	0.210968	-0.906023	-0.305577	0.257201	0.443786	0.353781	-0.800564	0.192328	0	0
26288	9.236118	-0.090590	-5.488500	-0.096664	0.257484	0.205461	-0.908223	-0.303498	0.250695	0.445812	0.351172	-0.800330	0.193393	0	0
26289	8.598493	-0.116315	-5.044520	-0.197057	0.196790	0.221747	-0.910396	-0.302765	0.245237	0.447647	0.348099	-0.800620	0.193509	0	0
26290	7.835616	-0.265638	-4.541104	-0.328237	0.160469	0.247063	-0.912001	-0.300064	0.243439	0.449612	0.344302	-0.801389	0.192563	0	0
26291	7.609827	-0.511642	-4.343438	-0.345115	0.194337	0.296440	-0.912494	-0.296335	0.240844	0.451781	0.339959	-0.802203	0.191812	0	0
26292	7.910880	-0.806856	-4.549863	-0.371690	0.281566	0.318282	-0.914300	-0.293019	0.232428	0.454706	0.335145	-0.802712	0.191242	0	0
26293	8.535049	-0.616929	-4.934297	-0.303567	0.391213	0.254167	-0.916628	-0.292070	0.225569	0.458371	0.330932	-0.802365	0.191287	0	0
26294	9.357276	-0.497498	-5.229977	-0.185300	0.502790	0.217709	-0.921285	-0.288054	0.215525	0.462614	0.327332	-0.801121	0.192477	0	0
26295	9.906881	-0.321236	-5.280784	-0.141537	0.543827	0.208702	-0.922515	-0.285735	0.206759	0.467025	0.323913	-0.799557	0.194105	0	0
26296	9.737088	-0.312536	-5.117368	-0.001370	0.345863	0.201921	-0.924160	-0.283595	0.198835	0.469419	0.321583	-0.798590	0.196174	0	0
26297	9.373837	-0.462255	-4.974320	-0.041719	0.201160	0.143247	-0.926755	-0.281275	0.196313	0.470878	0.319807	-0.798196	0.197181	0	0
26298	8.594481	-0.346963	-4.842969	-0.167244	0.109313	0.111802	-0.928750	-0.281161	0.194640	0.472084	0.317874	-0.798365	0.196740	0	0
26299	7.944669	-0.490115	-4.677085	-0.216730	0.049309	0.114392	-0.929072	-0.280001	0.191599	0.472941	0.315799	-0.798930	0.195727	0	0
26300	7.815022	-0.655882	-4.545294	-0.174842	0.052399	0.106159	-0.929807	-0.279162	0.189393	0.473723	0.313983	-0.799356	0.195015	0	0
26301	7.877830	-0.705378	-4.504486	-0.150284	0.122837	0.128123	-0.930119	-0.278589	0.186599	0.474926	0.311965	-0.799478	0.194828	0	0
26302	8.123263	-0.662591	-4.568943	-0.065468	0.202676	0.144737	-0.929861	-0.278052	0.184363	0.476486	0.310066	-0.799090	0.195643	0	0
26303	8.387902	-0.673474	-4.619975	0.035818	0.243585	0.165111	-0.931080	-0.273669	0.180400	0.477996	0.308397	-0.798378	0.197494	0	0
26304	8.573810	-0.685173	-4.569032	0.119910	0.250951	0.161634	-0.931986	-0.271728	0.176281	0.479328	0.307145	-0.797434	0.200015	0	0
26305	8.634615	-0.747560	-4.470261	0.162795	0.190184	0.128788	-0.934875	-0.270001	0.171318	0.480085	0.306473	-0.796600	0.202538	0	0
26306	8.600695	-0.749438	-4.493159	0.166432	0.131379	0.064650	-0.935028	-0.269937	0.170048	0.480508	0.306453	-0.795826	0.204595	0	0
26307	8.677412	-0.827343	-4.511029	0.190281	0.090893	0.001452	-0.935186	-0.268508	0.170281	0.480644	0.307125	-0.795013	0.206421	0	0
26308	8.765131	-0.981553	-4.631261	0.250147	0.079228	-0.052560	-0.935724	-0.271052	0.169560	0.480632	0.308543	-0.793950	0.208418	0	0
26309	8.791804	-1.086910	-4.565310	0.294292	0.045474	-0.075369	-0.935450	-0.271668	0.167394	0.480239	0.310414	-0.792893	0.210560	0	0
26310	8.907191	-1.138460	-4.579624	0.261725	0.024413	-0.059783	-0.935736	-0.270451	0.169031	0.479763	0.312053	-0.792035	0.212441	0	0
26311	8.969001	-1.205722	-4.659671	0.181005	0.046270	-0.036119	-0.934180	-0.271142	0.167982	0.479640	0.313062	-0.791325	0.213876	0	0
26312	8.772170	-1.273955	-4.531978	0.125578	0.034409	-0.020660	-0.936007	-0.272908	0.166472	0.479581	0.313715	-0.790825	0.214896	0	0
26313	8.638265	-1.255303	-4.406073	0.072660	0.011020	-0.012491	-0.936432	-0.272895	0.166335	0.479466	0.314090	-0.790588	0.215479	0	0
26314	8.609952	-1.031765	-4.422881	0.045036	0.011427	-0.018020	-0.936135	-0.274843	0.164936	0.479472	0.314385	-0.790378	0.215803	0	0
26315	8.495114	-0.905566	-4.369452	0.063955	-0.017681	-0.025280	-0.936421	-0.275356	0.163773	0.479184	0.314880	-0.790256	0.216167	0	0
26316	8.461283	-0.824671	-4.415970	0.061737	-0.066616	-0.069245	-0.936994	-0.274106	0.164848	0.478632	0.315827	-0.790223	0.216131	0	0
26317	8.650504	-0.655043	-4.325320	0.074396	-0.069631	-0.142549	-0.936825	-0.276000	0.165295	0.478152	0.317409	-0.789955	0.215853	0	0
26318	8.846539	-0.561028	-4.566344	0.056166	-0.058118	-0.210452	-0.934508	-0.280068	0.165443	0.477987	0.319426	-0.789441	0.215123	0	0
26319	9.053069	-0.580774	-4.649078	0.112071	-0.083936	-0.273575	-0.935280	-0.285019	0.166981	0.477551	0.322250	-0.788736	0.214468	0	0
26320	9.287104	-0.554353	-4.933029	0.105528	-0.057346	-0.316709	-0.934092	-0.289486	0.166832	0.477454	0.325334	-0.787758	0.213620	0	0
26321	9.253602	-0.554524	-4.902791	0.176141	-0.085728	-0.307356	-0.931900	-0.294181	0.168075	0.476857	0.328726	-0.786798	0.213298	0	0
26322	8.913321	-0.711519	-4.591563	0.190222	-0.155423	-0.252254	-0.930702	-0.298438	0.169497	0.475564	0.331908	-0.786299	0.213097	0	0
26323	8.629606	-0.793536	-4.475204	0.121779	-0.194783	-0.207437	-0.930222	-0.299699	0.174512	0.474066	0.334480	-0.786286	0.212461	0	0
26324	8.432019	-0.784835	-4.477420	0.087604	-0.199765	-0.184598	-0.928167	-0.304154	0.176763	0.472612	0.336731	-0.786426	0.211623	0	0
26325	8.431408	-0.664254	-4.607049	0.052752	-0.155022	-0.192063	-0.928799	-0.308568	0.179043	0.471618	0.338766	-0.786410	0.210650	0	0
26326	8.618680	-0.527801	-4.753264	0.045980	-0.109899	-0.175572	-0.926093	-0.310308	0.178483	0.470987	0.340555	-0.786235	0.209828	0	0
26327	8.911742	-0.464854	-4.899083	0.037179	-0.090201	-0.164539	-0.927219	-0.310060	0.179642	0.470493	0.342159	-0.786033	0.209081	0	0
26328	9.013103	-0.309739	-4.945342	0.039159	-0.081302	-0.158997	-0.926162	-0.313920	0.181798	0.470071	0.343724	-0.785789	0.208380	0	0
26329	8.958642	-0.228105	-4.855814	0.046701	-0.118931	-0.146072	-0.925038	-0.314161	0.180498	0.469278	0.345286	-0.785760	0.207694	0	0
26330	8.677817	-0.267078	-4.695803	-0.018910	-0.164791	-0.131509	-0.923861	-0.316303	0.182760	0.468340	0.346533	-0.786118	0.206377	0	0
26331	8.318061	-0.204076	-4.503189	-0.092499	-0.142736	-0.113399	-0.923818	-0.318679	0.184311	0.467770	0.347232	-0.786596	0.204667	0	0
26332	8.051981	-0.155849	-4.343161	-0.110667	-0.106262	-0.076836	-0.922947	-0.320153	0.184777	0.467495	0.347497	-0.787052	0.203087	0	0
26333	8.040753	-0.113297	-4.255505	-0.120964	-0.044837	-0.056760	-0.923229	-0.320415	0.184338	0.467676	0.347415	-0.787322	0.201758	0	0
26334	8.253041	0.036013	-4.289041	-0.154762	0.053104	-0.029384	-0.923773	-0.322263	0.184086	0.468710	0.346777	-0.787283	0.200604	0	0
26335	8.528429	0.257268	-4.295482	-0.148267	0.133225	0.001796	-0.924100	-0.321606	0.179597	0.470269	0.345746	-0.786973	0.199952	0	0
26336	8.562678	0.436617	-4.305256	-0.090762	0.163653	0.029424	-0.925698	-0.320671	0.175705	0.471831	0.344722	-0.786485	0.199960	0	0
26337	8.545160	0.580016	-4.139410	-0.058738	0.161819	-0.003518	-0.926864	-0.320847	0.170889	0.473314	0.344095	-0.785837	0.200082	0	0
26338	8.600065	0.825112	-3.999765	-0.071874	0.149741	-0.047511	-0.927164	-0.321011	0.168474	0.474852	0.343789	-0.785108	0.199826	0	0
26339	8.692108	1.087051	-4.049810	-0.092199	0.211526	-0.094383	-0.926921	-0.321849	0.162045	0.477020	0.343617	-0.783971	0.199423	0	0
26340	9.003766	1.160810	-4.288044	-0.069043	0.273181	-0.124643	-0.926361	-0.323152	0.159125	0.479665	0.343680	-0.782373	0.199243	0	0
26341	9.300721	1.025343	-4.469120	-0.044105	0.297021	-0.153957	-0.926660	-0.325177	0.153619	0.482449	0.344029	-0.780512	0.199219	0	0
26342	9.554758	0.899142	-4.595388	0.002046	0.276860	-0.172155	-0.926819	-0.327469	0.147669	0.484963	0.344790	-0.778576	0.199374	0	0
26343	9.620271	0.677701	-4.753876	0.006787	0.230296	-0.162923	-0.925102	-0.330530	0.145053	0.487061	0.345582	-0.776890	0.199468	0	0
26344	9.324739	0.448342	-4.855433	0.006439	0.160311	-0.101442	-0.925688	-0.331466	0.140892	0.488505	0.346043	-0.775744	0.199597	0	0
26345	8.910494	0.346007	-4.782635	-0.038386	0.091617	-0.060235	-0.927811	-0.332756	0.138565	0.489473	0.346091	-0.775173	0.199358	0	0
26346	8.386744	0.417716	-4.610402	-0.099578	0.018931	-0.013540	-0.926984	-0.332378	0.136456	0.490011	0.345632	-0.775232	0.198604	0	0
26347	8.026597	0.515547	-4.482766	-0.199040	0.005317	0.033024	-0.926419	-0.332782	0.135717	0.490677	0.344342	-0.775724	0.197276	0	0
26348	7.963945	0.735501	-4.575610	-0.277280	0.050586	0.080533	-0.926187	-0.330626	0.132734	0.491883	0.342218	-0.776296	0.195713	0	0
26349	8.180409	0.788340	-4.650995	-0.387768	0.113457	0.082107	-0.930464	-0.330367	0.128825	0.493928	0.339403	-0.776781	0.193524	0	0
26350	8.479483	0.961363	-4.690038	-0.444857	0.147813	0.065518	-0.930241	-0.329492	0.122645	0.496473	0.336369	-0.777125	0.190911	0	0
26351	8.759103	1.068976	-4.723949	-0.459626	0.157449	0.060047	-0.930864	-0.328884	0.116315	0.499123	0.333273	-0.777425	0.188191	0	0
26352	8.783769	1.128787	-4.676171	-0.466797	0.125624	0.069276	-0.931609	-0.328651	0.111804	0.501539	0.330127	-0.777896	0.185343	0	0
26353	8.600516	1.104133	-4.369954	-0.461534	0.046368	0.069378	-0.930524	-0.328131	0.106727	0.503289	0.327143	-0.778751	0.182275	0	0
26354	8.424890	1.039031	-4.305837	-0.510329	-0.019717	0.098703	-0.930867	-0.327376	0.100262	0.504639	0.323799	-0.780091	0.178749	0	0
26355	8.323636	1.133869	-3.731368	-0.531137	-0.098382	0.152019	-0.932056	-0.324238	0.098204	0.505312	0.320066	-0.782028	0.175071	0	0
26356	8.064898	1.215997	-3.571393	-0.505928	-0.138834	0.210819	-0.932096	-0.322012	0.096785	0.505489	0.316061	-0.784275	0.171751	0	0
26357	8.347478	1.320190	-3.532972	-0.495088	-0.137103	0.275149	-0.933416	-0.317864	0.097624	0.505499	0.311595	-0.786684	0.168839	0	0
26358	8.814228	1.339436	-3.946449	-0.415644	-0.079593	0.297328	-0.935718	-0.316141	0.095488	0.505680	0.307249	-0.788702	0.166842	0	0
26359	9.651589	1.107440	-4.626638	-0.312132	0.044119	0.321314	-0.937367	-0.310259	0.093322	0.506448	0.303026	-0.789987	0.166152	0	0
26360	10.047286	0.702401	-5.011238	-0.192401	0.106606	0.272825	-0.937752	-0.304341	0.090014	0.507437	0.299679	-0.790586	0.166354	0	0
26361	10.116643	0.766917	-4.796013	0.129534	-0.020620	0.214047	-0.940212	-0.300264	0.089726	0.506531	0.298645	-0.791122	0.168414	0	0
26362	10.031816	0.400075	-4.703443	0.363098	-0.174431	0.203661	-0.939389	-0.296934	0.091910	0.503739	0.299124	-0.791992	0.171813	0	0
26363	9.790145	0.029834	-4.636430	0.434215	-0.264294	0.270813	-0.942384	-0.291693	0.097366	0.499876	0.299582	-0.793383	0.175835	0	0
26364	9.261862	-0.321552	-4.558576	0.337824	-0.312084	0.365039	-0.943395	-0.285181	0.105574	0.495758	0.298880	-0.795426	0.179419	0	0
26365	8.672826	-0.429477	-4.339177	0.219922	-0.323477	0.405059	-0.945718	-0.276157	0.112819	0.491796	0.297288	-0.797842	0.182221	0	0
26366	8.272061	-0.461234	-4.111830	0.088503	-0.285988	0.413831	-0.946052	-0.268412	0.119115	0.488511	0.294901	-0.800305	0.184128	0	0
26367	8.239620	-0.312042	-4.008192	0.002220	-0.178676	0.393325	-0.948968	-0.260024	0.121935	0.486349	0.292053	-0.802334	0.185554	0	0
26368	8.370630	-0.187683	-3.947062	-0.022051	-0.058078	0.363775	-0.952456	-0.252649	0.122147	0.485290	0.289092	-0.803713	0.186991	0	0
26369	8.471548	-0.153745	-3.998925	-0.028113	0.001600	0.336166	-0.953390	-0.246690	0.121112	0.484756	0.286211	-0.804732	0.188416	0	0
26370	8.577209	-0.192879	-4.029702	-0.021959	0.017218	0.290291	-0.955434	-0.241370	0.121748	0.484429	0.283697	-0.805515	0.189712	0	0
26371	8.505491	-0.251908	-3.930784	-0.014340	0.007660	0.233408	-0.955655	-0.236254	0.120088	0.484092	0.281693	-0.806171	0.190765	0	0
26372	8.351391	-0.307126	-3.891564	-0.036277	-0.001396	0.200305	-0.955574	-0.231649	0.119950	0.483821	0.279864	-0.806808	0.191454	0	0
26373	8.335793	-0.605028	-3.912247	-0.066165	0.026102	0.172622	-0.957316	-0.229505	0.117835	0.483891	0.278061	-0.807296	0.191846	0	0
26374	8.541995	-0.751031	-3.983714	-0.092028	0.069445	0.157840	-0.959348	-0.226512	0.116059	0.484424	0.276168	-0.807571	0.192076	0	0
26375	8.796823	-0.820080	-4.032343	-0.083961	0.110637	0.146822	-0.958146	-0.222665	0.113455	0.485274	0.274321	-0.807605	0.192435	0	0
26376	9.074800	-0.985204	-4.162176	-0.054798	0.109103	0.141406	-0.959313	-0.220449	0.112614	0.486053	0.272664	-0.807564	0.192995	0	0
26377	9.342471	-1.149090	-4.378575	-0.033899	0.127842	0.167134	-0.960391	-0.216198	0.108358	0.486863	0.270858	-0.807466	0.193906	0	0
26378	9.537617	-1.248640	-4.652230	0.011569	0.154192	0.187385	-0.962148	-0.212104	0.107498	0.487732	0.269061	-0.807195	0.195345	0	0
26379	9.517327	-1.227222	-4.791432	0.066266	0.113750	0.183881	-0.962914	-0.208829	0.105444	0.488120	0.267631	-0.807007	0.197111	0	0
26380	9.257344	-1.191698	-4.771815	0.091246	0.022431	0.169344	-0.963661	-0.206857	0.103591	0.487742	0.266626	-0.807166	0.198750	0	0
26381	8.860477	-1.116998	-4.708175	0.081259	-0.014884	0.176651	-0.964549	-0.202628	0.105565	0.487062	0.265577	-0.807549	0.200257	0	0
26382	8.586154	-1.120602	-4.656876	0.026575	-0.062497	0.189407	-0.965336	-0.196570	0.105385	0.486127	0.264261	-0.808300	0.201243	0	0
26383	8.305102	-1.171373	-4.521088	-0.021316	-0.051534	0.176383	-0.964503	-0.194100	0.107515	0.485418	0.262786	-0.809061	0.201823	0	0
26384	8.185600	-1.145410	-4.405335	-0.054903	0.001830	0.146852	-0.966812	-0.190346	0.107914	0.485300	0.261288	-0.809545	0.202113	0	0
26385	8.195803	-1.105001	-4.349896	-0.021651	0.089892	0.150457	-0.968255	-0.188427	0.107339	0.485787	0.259733	-0.809548	0.202935	0	0
26386	8.342802	-1.152397	-4.329133	0.061590	0.140864	0.110190	-0.966617	-0.186380	0.103202	0.486562	0.258815	-0.809020	0.204351	0	0
26387	8.518927	-1.168654	-4.294761	0.107558	0.154362	0.082768	-0.966939	-0.184020	0.102079	0.487369	0.258302	-0.808265	0.206057	0	0
26388	8.643618	-1.207490	-4.357650	0.140401	0.136220	0.046177	-0.967127	-0.181886	0.099664	0.488031	0.258292	-0.807426	0.207785	0	0
26389	8.672234	-1.294975	-4.359291	0.155154	0.088221	-0.014286	-0.965598	-0.180823	0.098017	0.488378	0.258928	-0.806638	0.209231	0	0
26390	8.638356	-1.362781	-4.348804	0.220113	0.014163	-0.041586	-0.965046	-0.180087	0.097491	0.488028	0.260268	-0.805996	0.210855	0	0
26391	8.586365	-1.510536	-4.154581	0.271895	-0.051641	-0.083619	-0.965318	-0.180813	0.097731	0.487085	0.262322	-0.805457	0.212543	0	0
26392	8.599299	-1.583582	-4.319797	0.281273	-0.059103	-0.144163	-0.965272	-0.182011	0.101622	0.486195	0.264938	-0.804762	0.213966	0	0
26393	8.580447	-1.547605	-4.280209	0.357267	-0.052078	-0.142187	-0.964134	-0.182199	0.102166	0.485137	0.267872	-0.803871	0.216052	0	0
26394	8.594309	-1.702761	-4.291400	0.390861	-0.029316	-0.155027	-0.963661	-0.183950	0.105451	0.484204	0.271035	-0.802744	0.218378	0	0
26395	8.661482	-1.741740	-4.313491	0.320916	-0.004989	-0.173547	-0.962643	-0.186258	0.105297	0.483677	0.273932	-0.801594	0.220145	0	0
26396	8.791243	-1.727391	-4.366561	0.265604	-0.008472	-0.189219	-0.963168	-0.187944	0.107604	0.483315	0.276711	-0.800526	0.221351	0	0
26397	8.829867	-1.703395	-4.367849	0.250384	-0.053416	-0.206598	-0.960739	-0.188127	0.110544	0.482656	0.279630	-0.799657	0.222259	0	0
26398	8.792028	-1.548277	-4.341268	0.240077	-0.115660	-0.243203	-0.960770	-0.195280	0.112788	0.481616	0.282949	-0.798994	0.222696	0	0
26399	8.683740	-1.445331	-4.365533	0.233839	-0.173274	-0.265153	-0.960292	-0.197726	0.115604	0.480165	0.286515	-0.798554	0.222850	0	0
26400	8.618693	-1.400995	-4.382135	0.214709	-0.248225	-0.288935	-0.956938	-0.202217	0.121099	0.478226	0.290363	-0.798431	0.222480	0	0
26401	8.809796	-1.301870	-4.639851	0.114583	-0.271732	-0.336756	-0.955287	-0.206245	0.126496	0.476476	0.294137	-0.798493	0.221049	0	0
26402	8.989230	-1.125954	-5.191323	-0.003418	-0.183114	-0.380203	-0.953781	-0.211055	0.130288	0.475879	0.297518	-0.798247	0.218686	0	0
26403	9.013667	-0.965745	-5.215348	-0.023594	-0.165390	-0.382992	-0.951270	-0.217428	0.133406	0.475469	0.300759	-0.797944	0.216237	0	0
26404	8.756565	-0.876724	-4.847654	-0.016445	-0.258236	-0.309454	-0.948309	-0.225283	0.137277	0.474143	0.303667	-0.798269	0.213873	0	0
26405	8.579348	-0.921291	-4.686723	-0.147429	-0.337413	-0.272921	-0.945801	-0.230443	0.142029	0.472482	0.305802	-0.799352	0.210432	0	0
26406	8.190720	-0.745969	-4.535777	-0.219961	-0.311085	-0.249300	-0.944882	-0.233524	0.145935	0.471208	0.307367	-0.800514	0.206559	0	0
26407	7.949707	-0.666140	-4.574553	-0.280800	-0.227024	-0.205551	-0.943082	-0.238932	0.150112	0.470680	0.308093	-0.801531	0.202700	0	0
26408	7.955111	-0.535490	-4.554579	-0.256451	-0.152475	-0.190917	-0.940770	-0.242175	0.151020	0.470652	0.308684	-0.802174	0.199292	0	0
26409	8.297121	-0.518106	-4.584166	-0.230784	-0.078502	-0.196413	-0.937054	-0.245111	0.151084	0.471130	0.309266	-0.802400	0.196330	0	0
26410	8.623168	-0.253405	-4.601880	-0.232774	-0.015171	-0.207414	-0.936286	-0.249995	0.150770	0.472154	0.309823	-0.802282	0.193455	0	0
26411	8.833741	-0.002855	-4.588798	-0.219242	-0.003915	-0.179789	-0.933271	-0.253092	0.151397	0.473155	0.310174	-0.802170	0.190891	0	0
26412	8.969379	0.182780	-4.578166	-0.199991	-0.000600	-0.142993	-0.932672	-0.255953	0.150929	0.474062	0.310336	-0.802108	0.188625	0	0
26413	8.994062	0.281584	-4.544628	-0.236154	0.022574	-0.128396	-0.931381	-0.259000	0.148176	0.475225	0.310142	-0.802051	0.186248	0	0
26414	9.020615	0.286195	-4.540760	-0.274270	0.020142	-0.116531	-0.932474	-0.262395	0.147408	0.476472	0.309695	-0.802100	0.183573	0	0
26415	8.917541	0.305490	-4.478807	-0.277682	0.043627	-0.109252	-0.930205	-0.264059	0.145440	0.477890	0.309106	-0.802065	0.181015	0	0
26416	8.771425	0.353776	-4.386069	-0.266915	0.049343	-0.082652	-0.928785	-0.265581	0.143773	0.479279	0.308364	-0.802052	0.178648	0	0
26417	8.615669	0.394818	-4.290601	-0.219446	0.067674	-0.053251	-0.929352	-0.265831	0.143196	0.480603	0.307558	-0.801958	0.176896	0	0
26418	8.375657	0.431433	-4.182350	-0.174092	0.088489	-0.034888	-0.928233	-0.267503	0.138832	0.481930	0.306805	-0.801730	0.175621	0	0
26419	8.218347	0.605141	-4.032818	-0.137314	0.108209	-0.028425	-0.929640	-0.269513	0.136311	0.483280	0.306121	-0.801365	0.174769	0	0
26420	8.172224	0.867711	-3.877203	-0.108629	0.133401	-0.051311	-0.928647	-0.270210	0.135550	0.484791	0.305736	-0.800750	0.174076	0	0
26421	8.409873	1.212201	-3.830703	-0.115187	0.187407	-0.060474	-0.926116	-0.271357	0.131771	0.486761	0.305277	-0.799858	0.173483	0	0
26422	8.881172	1.513052	-4.087921	-0.119139	0.288166	-0.080683	-0.926008	-0.272228	0.126049	0.489588	0.304802	-0.798410	0.173034	0	0
26423	9.427677	1.592300	-4.496742	-0.138039	0.361802	-0.077046	-0.926575	-0.275136	0.121057	0.493040	0.304059	-0.796639	0.172700	0	0
26424	9.927243	1.537984	-4.687282	-0.107859	0.353080	-0.146614	-0.926055	-0.276475	0.113036	0.496451	0.304045	-0.794630	0.172208	0	0
26425	10.129742	1.512016	-4.666038	0.024517	0.246161	-0.181011	-0.924083	-0.278848	0.108052	0.498656	0.305130	-0.792814	0.172290	0	0
26426	9.978587	1.233213	-4.773317	0.017170	0.124092	-0.171738	-0.924492	-0.280527	0.107243	0.499903	0.306323	-0.791638	0.171965	0	0
26427	9.485454	0.951607	-4.853332	0.011626	0.013105	-0.164389	-0.923892	-0.283661	0.106474	0.500267	0.307612	-0.791050	0.171309	0	0
26428	8.799012	0.829070	-4.758408	-0.029493	-0.083548	-0.118606	-0.922715	-0.286069	0.108295	0.499921	0.308507	-0.791151	0.170243	0	0
26429	8.229722	0.778726	-4.503139	-0.105763	-0.118356	-0.058265	-0.922120	-0.288105	0.108587	0.499421	0.308596	-0.791745	0.168779	0	0
26430	7.983167	0.936142	-4.357623	-0.132420	-0.102819	0.005864	-0.920958	-0.290163	0.109155	0.499026	0.308024	-0.792497	0.167461	0	0
26431	7.720666	1.040166	-4.380945	-0.140188	-0.088403	0.057169	-0.920530	-0.289925	0.110016	0.498671	0.306977	-0.793352	0.166387	0	0
26432	7.682674	1.127257	-4.345139	-0.136313	-0.064870	0.063569	-0.920836	-0.287662	0.110869	0.498490	0.305862	-0.794094	0.165441	0	0
26433	7.688987	1.305099	-4.228270	-0.153047	-0.088384	0.057186	-0.921703	-0.286475	0.110385	0.498170	0.304754	-0.794966	0.164257	0	0
26434	7.838738	1.444892	-4.242621	-0.218297	-0.122937	0.084697	-0.921414	-0.286514	0.111088	0.497738	0.303154	-0.796191	0.162586	0	0
26435	7.983181	1.414846	-4.248219	-0.288134	-0.137237	0.143335	-0.921010	-0.284412	0.112065	0.497291	0.300768	-0.797778	0.160598	0	0
26436	8.581958	1.158429	-4.610458	-0.337376	0.003192	0.201818	-0.922774	-0.279744	0.111241	0.498024	0.297433	-0.798903	0.158935	0	0
26437	8.881516	1.072066	-4.477293	-0.174185	0.069522	0.069956	-0.920970	-0.279570	0.107127	0.498993	0.295866	-0.799045	0.158104	0	0
26438	10.951079	1.085301	-5.465259	-0.375192	0.540240	0.098602	-0.923037	-0.277308	0.099781	0.504273	0.292308	-0.797213	0.157211	0	0
26439	10.753416	0.525841	-5.236870	0.197927	0.452935	0.052017	-0.922155	-0.274564	0.090454	0.507225	0.292148	-0.794765	0.160377	0	0
26440	10.599814	0.275987	-4.430800	0.520050	0.064541	0.095425	-0.922621	-0.272324	0.088899	0.506081	0.293877	-0.793870	0.165196	0	0
26441	9.469958	-0.030486	-3.950917	0.442912	-0.082445	0.306266	-0.923496	-0.268969	0.091101	0.503621	0.293787	-0.794448	0.170025	0	0
26442	8.805896	-0.573897	-3.589036	0.234024	-0.020953	0.424818	-0.925565	-0.261111	0.092746	0.502059	0.291586	-0.795390	0.173979	0	0
26443	7.900230	-0.719376	-3.476401	0.068838	-0.123221	0.415263	-0.927609	-0.254197	0.096032	0.500162	0.288804	-0.797095	0.176266	0	0
26444	7.745277	-0.443154	-3.377015	-0.016491	-0.151563	0.306882	-0.931913	-0.245007	0.103448	0.498478	0.286501	-0.798761	0.177248	0	0
26445	7.638317	0.001373	-3.374948	-0.115575	-0.039264	0.218472	-0.933089	-0.241809	0.103092	0.498120	0.284210	-0.799787	0.177319	0	0
26446	7.821019	0.144741	-3.491960	-0.162017	0.088417	0.179700	-0.931600	-0.238383	0.100177	0.498988	0.281769	-0.800139	0.177185	0	0
26447	8.451760	0.146202	-3.571097	-0.106153	0.201475	0.135722	-0.933068	-0.235656	0.097812	0.500671	0.279756	-0.799702	0.177599	0	0
26448	9.018991	0.076437	-3.730450	0.047449	0.245883	0.126884	-0.933572	-0.232533	0.092913	0.502298	0.278501	-0.798736	0.179317	0	0
26449	9.292559	-0.118635	-3.795095	0.083310	0.282552	0.128757	-0.934087	-0.228938	0.087194	0.504105	0.277342	-0.797521	0.181436	0	0
26450	9.464597	-0.283162	-3.913716	0.105580	0.261742	0.106819	-0.936092	-0.228898	0.084099	0.505724	0.276508	-0.796299	0.183560	0	0
26451	9.330144	-0.361114	-3.817405	0.112691	0.180669	0.106922	-0.935881	-0.225425	0.080632	0.506671	0.275851	-0.795470	0.185521	0	0
26452	9.205473	-0.361336	-3.735448	0.126241	0.083020	0.075882	-0.935919	-0.223342	0.079205	0.506863	0.275688	-0.795022	0.187152	0	0
26453	9.060631	-0.350102	-3.773437	0.086831	0.040882	0.042808	-0.936219	-0.221379	0.080322	0.506887	0.275666	-0.794767	0.188199	0	0
26454	9.069389	-0.421801	-3.856360	0.022155	0.033292	0.018825	-0.936659	-0.219954	0.080699	0.507075	0.275524	-0.794606	0.188578	0	0
26455	9.116550	-0.581310	-3.921967	-0.054487	0.055356	0.023209	-0.936508	-0.221075	0.080061	0.507641	0.274912	-0.794488	0.188445	0	0
26456	9.173467	-0.738653	-3.973432	-0.095854	0.096535	0.045069	-0.937950	-0.220627	0.077269	0.508606	0.273848	-0.794298	0.188196	0	0
26457	9.201843	-0.903766	-3.973154	-0.085735	0.114747	0.078989	-0.937131	-0.219669	0.075055	0.509624	0.272519	-0.794087	0.188265	0	0
26458	9.309519	-0.993447	-4.033323	-0.035487	0.114614	0.110292	-0.937313	-0.217304	0.073789	0.510442	0.271209	-0.793865	0.188876	0	0
26459	9.416646	-1.011435	-4.194456	-0.015112	0.073319	0.123259	-0.938639	-0.214852	0.071122	0.510853	0.269961	-0.793847	0.189624	0	0
26460	9.552967	-0.885531	-4.070711	0.061202	0.007587	0.110722	-0.940065	-0.214230	0.070608	0.510558	0.269340	-0.793987	0.190712	0	0
26461	9.342237	-0.733368	-4.274404	0.052919	-0.059714	0.081424	-0.939959	-0.211365	0.070786	0.509807	0.269022	-0.794404	0.191430	0	0
26462	9.110426	-0.669236	-4.052750	0.086511	-0.145270	0.046724	-0.939390	-0.210066	0.073412	0.508351	0.269327	-0.795101	0.191980	0	0
26463	8.876700	-0.616390	-4.072650	0.063405	-0.163048	0.005373	-0.939509	-0.209398	0.077421	0.506895	0.269863	-0.795816	0.192117	0	0
26464	8.701105	-0.615693	-4.032261	0.115573	-0.131601	-0.031316	-0.939912	-0.209647	0.079676	0.505615	0.270910	-0.796172	0.192539	0	0
26465	8.533271	-0.601344	-3.929270	0.221594	-0.083593	-0.039475	-0.939603	-0.209402	0.083371	0.504446	0.272447	-0.796053	0.193923	0	0
26466	8.552025	-0.756662	-3.930984	0.302147	-0.057021	-0.041217	-0.939597	-0.209573	0.083927	0.503267	0.274368	-0.795636	0.195980	0	0
26467	8.744308	-0.966921	-3.905729	0.370454	-0.054356	-0.088794	-0.938154	-0.209891	0.087009	0.502011	0.276984	-0.794928	0.198380	0	0
26468	8.990256	-1.000643	-3.871667	0.427003	-0.054788	-0.129924	-0.938109	-0.212281	0.088842	0.500665	0.280226	-0.793985	0.200985	0	0
26469	9.264808	-1.024268	-3.882089	0.438475	-0.042685	-0.147298	-0.938076	-0.214071	0.090146	0.499413	0.283611	-0.792889	0.203663	0	0
26470	9.610474	-1.029272	-4.052059	0.438055	-0.042539	-0.163745	-0.936882	-0.217108	0.093061	0.498181	0.287140	-0.791734	0.206212	0	0
26471	9.863648	-0.980794	-4.363152	0.382791	-0.042345	-0.178481	-0.937431	-0.216931	0.095485	0.497136	0.290479	-0.790628	0.208291	0	0
26472	9.849824	-0.825704	-4.347130	0.318853	-0.096156	-0.168403	-0.934695	-0.218851	0.098596	0.495817	0.293552	-0.789946	0.209710	0	0
26473	9.581395	-0.692198	-4.215445	0.230029	-0.183108	-0.127179	-0.932947	-0.220900	0.101709	0.493986	0.296013	-0.789985	0.210421	0	0
