# Supplementary material for: Identification of Haptic Based Guiding Using Hard Reins
Source: PLoS One. 2015 Jul 22;10(7):e0132020. doi: 10.1371/journal.pone.0132020 (PMC4511788; doi:10.1371/journal.pone.0132020)
Supplement: S1 File — (ZIP) [file pone.0132020.s001.zip › MotionData1/Subject1/T14/fh14.txt]

// Start Time: 0
// Sample rate: 50.0Hz
// Scenario: 4.9
// Firmware Version: 2.6.1
Counter	Acc_X	Acc_Y	Acc_Z	Gyr_X	Gyr_Y	Gyr_Z	Mag_X	Mag_Y	Mag_Z	Quat_w	Quat_x	Quat_y	Quat_z	AnalogIn_1	AnalogIn_2
25042	1.470674	0.966674	9.648012	-0.045344	0.020989	-0.031083	-0.174615	-0.548854	-0.616892	0.513451	0.092575	0.012113	0.853025	0	0
25043	1.353751	0.927381	9.560575	-0.048570	0.024418	-0.023229	-0.172015	-0.547466	-0.616623	0.513705	0.092182	0.011792	0.852919	0	0
25044	1.246805	0.943099	9.539058	-0.053871	0.028100	-0.030199	-0.173827	-0.549936	-0.617048	0.514103	0.091723	0.011460	0.852733	0	0
25045	1.255042	0.690268	9.569163	-0.025582	0.016877	0.000243	-0.172771	-0.549355	-0.618994	0.514136	0.091513	0.011274	0.852738	0	0
25046	1.257609	0.719047	9.598566	-0.013212	0.020088	0.011553	-0.172910	-0.547996	-0.618576	0.514130	0.091336	0.011212	0.852762	0	0
25047	1.226798	0.841767	9.499340	-0.002360	0.023169	0.033318	-0.172517	-0.548813	-0.618465	0.513859	0.091195	0.011226	0.852940	0	0
25048	1.202503	0.869862	9.611670	-0.009918	0.015999	0.047271	-0.173053	-0.546644	-0.617639	0.513537	0.091074	0.011139	0.853148	0	0
25049	1.190696	0.944497	9.675953	-0.026280	0.009016	0.054267	-0.172656	-0.544982	-0.619169	0.513111	0.090930	0.010859	0.853423	0	0
25050	1.198666	1.070090	9.725979	-0.010710	0.007093	0.057694	-0.174749	-0.544603	-0.618367	0.512696	0.090882	0.010711	0.853679	0	0
25051	1.228363	1.150276	9.694960	-0.005678	0.001872	0.054172	-0.175521	-0.544733	-0.619533	0.512253	0.090902	0.010576	0.853945	0	0
25052	1.282414	1.232765	9.656149	-0.021372	0.002072	0.048984	-0.175004	-0.544734	-0.619017	0.511937	0.090841	0.010316	0.854144	0	0
25053	1.397023	1.266294	9.607979	-0.017995	0.002957	0.045501	-0.175268	-0.544742	-0.618626	0.511580	0.090786	0.010094	0.854367	0	0
25054	1.472310	1.227612	9.535479	-0.030237	-0.001245	0.040307	-0.177100	-0.541062	-0.619450	0.511331	0.090707	0.009751	0.854528	0	0
25055	1.536288	1.348581	9.521196	-0.045977	-0.008066	0.036841	-0.177881	-0.540106	-0.620075	0.511074	0.090602	0.009242	0.854699	0	0
25056	1.619367	1.415466	9.554124	-0.053395	-0.005910	0.014197	-0.176721	-0.540527	-0.618273	0.511093	0.090442	0.008699	0.854710	0	0
25057	1.648839	1.482075	9.653655	-0.074438	-0.017885	0.007244	-0.176182	-0.539946	-0.620604	0.511115	0.090274	0.007924	0.854722	0	0
25058	1.656150	1.482121	9.643803	-0.090433	0.007216	-0.024038	-0.175527	-0.539659	-0.621253	0.511509	0.089809	0.007164	0.854542	0	0
25059	1.621680	1.432696	9.750422	-0.094070	0.007380	-0.032749	-0.178784	-0.538041	-0.622108	0.511887	0.089322	0.006388	0.854372	0	0
25060	1.581879	1.300910	9.846309	-0.085320	0.010769	-0.031012	-0.176952	-0.537737	-0.623155	0.512324	0.088852	0.005698	0.854165	0	0
25061	1.549650	1.189973	9.806736	-0.064820	0.021394	-0.048480	-0.176565	-0.535130	-0.623886	0.512809	0.088395	0.005258	0.853924	0	0
25062	1.461286	1.045741	9.748619	-0.033562	0.019348	-0.043343	-0.176057	-0.535008	-0.622328	0.513319	0.088116	0.005064	0.853647	0	0
25063	1.414739	0.978873	9.685794	-0.010990	0.038502	-0.048589	-0.175790	-0.534584	-0.623231	0.513757	0.087789	0.005172	0.853417	0	0
25064	1.355971	0.893226	9.574563	-0.005621	0.022531	-0.034695	-0.173180	-0.534279	-0.623764	0.514192	0.087627	0.005222	0.853171	0	0
25065	1.236109	0.782644	9.570915	-0.024431	0.013773	-0.023332	-0.173430	-0.535225	-0.624690	0.514427	0.087441	0.005067	0.853050	0	0
25066	1.221548	0.760155	9.420826	-0.022335	0.027600	-0.013706	-0.173690	-0.535914	-0.624442	0.514677	0.087151	0.004985	0.852929	0	0
25067	1.142590	0.608211	9.614172	-0.024658	0.023907	-0.001492	-0.172512	-0.536032	-0.624972	0.514726	0.086878	0.004862	0.852928	0	0
25068	1.188196	0.514757	9.689261	-0.020228	0.021138	0.003738	-0.171857	-0.534235	-0.626241	0.514821	0.086654	0.004749	0.852894	0	0
25069	1.182906	0.811386	9.427290	-0.025072	0.027959	0.019438	-0.172122	-0.533558	-0.625966	0.514691	0.086343	0.004626	0.853005	0	0
25070	1.265100	0.723069	9.448344	-0.009573	0.006744	0.025461	-0.173162	-0.533838	-0.626224	0.514569	0.086298	0.004514	0.853083	0	0
25071	1.260974	0.865484	9.523099	-0.006926	0.007525	0.029801	-0.171733	-0.532184	-0.626332	0.514335	0.086255	0.004432	0.853229	0	0
25072	1.306571	0.794908	9.724411	0.022985	-0.018895	0.026166	-0.173567	-0.533314	-0.624782	0.514180	0.086596	0.004466	0.853288	0	0
25073	1.293839	0.700181	9.740304	0.023119	-0.008417	0.026204	-0.173181	-0.533044	-0.624259	0.513952	0.086842	0.004561	0.853399	0	0
25074	1.279194	0.683796	9.696830	0.035275	-0.022622	0.034850	-0.174358	-0.533062	-0.623731	0.513709	0.087279	0.004673	0.853501	0	0
25075	1.342441	0.687722	9.731741	0.061929	-0.029789	0.032145	-0.175132	-0.533056	-0.624765	0.513397	0.087907	0.004983	0.853622	0	0
25076	1.513142	0.754145	9.738428	0.076718	-0.022996	0.034757	-0.175404	-0.533213	-0.623337	0.513114	0.088560	0.005446	0.853722	0	0
25077	1.582322	0.901155	9.559764	0.061147	-0.001752	0.026134	-0.175919	-0.534307	-0.623615	0.512851	0.088947	0.005895	0.853837	0	0
25078	1.631800	1.018567	9.439240	0.027326	-0.006701	0.024468	-0.176178	-0.536231	-0.622871	0.512702	0.089206	0.006029	0.853898	0	0
25079	1.627287	1.095381	9.520332	-0.003257	-0.000960	0.007993	-0.176973	-0.536258	-0.621306	0.512651	0.089258	0.005944	0.853924	0	0
25080	1.632274	1.135499	9.620051	-0.048057	-0.000751	0.015100	-0.176706	-0.535971	-0.622212	0.512644	0.089080	0.005474	0.853950	0	0
25081	1.642662	1.263232	9.694262	-0.050079	-0.000554	0.003756	-0.174879	-0.535126	-0.622858	0.512671	0.088889	0.004994	0.853957	0	0
25082	1.630783	1.321120	9.736519	-0.054713	0.008507	-0.013658	-0.175521	-0.536491	-0.623400	0.512933	0.088596	0.004538	0.853833	0	0
25083	1.540721	1.312350	9.721526	-0.047131	0.011269	-0.024152	-0.176171	-0.535396	-0.624154	0.513195	0.088319	0.004170	0.853706	0	0
25084	1.457422	1.220451	9.756037	-0.038804	0.011477	-0.039880	-0.177219	-0.533353	-0.624496	0.513644	0.088080	0.003892	0.853462	0	0
25085	1.374031	1.127697	9.868011	-0.021673	0.028209	-0.055585	-0.175906	-0.535112	-0.624800	0.514151	0.087786	0.003859	0.853187	0	0
25086	1.281102	1.039133	9.827740	-0.004364	0.025468	-0.054776	-0.174344	-0.534276	-0.624925	0.514744	0.087605	0.003955	0.852847	0	0
25087	1.187964	0.925661	9.845222	-0.012625	0.015603	-0.034721	-0.173304	-0.533171	-0.625041	0.515066	0.087462	0.003921	0.852668	0	0
25088	1.151345	0.876606	9.700107	-0.020741	0.034680	-0.020689	-0.173561	-0.533717	-0.625309	0.515376	0.087119	0.003895	0.852515	0	0
25089	1.148808	0.827428	9.539675	-0.011997	0.034576	-0.017222	-0.171202	-0.535871	-0.625888	0.515547	0.086816	0.003954	0.852443	0	0
25090	1.189807	0.763990	9.537825	-0.005072	0.018669	-0.010297	-0.171719	-0.535870	-0.626404	0.515769	0.086691	0.003969	0.852321	0	0
25091	1.216553	0.777366	9.624556	0.001777	0.013358	-0.010328	-0.173032	-0.534799	-0.625724	0.515870	0.086637	0.004031	0.852265	0	0
25092	1.255690	0.811122	9.614448	0.003742	0.013148	0.001007	-0.171343	-0.533280	-0.625707	0.515954	0.086605	0.004086	0.852217	0	0
25093	1.265844	0.879256	9.590973	-0.011810	0.009732	0.003654	-0.172391	-0.531375	-0.626052	0.515948	0.086512	0.004004	0.852231	0	0
25094	1.278604	0.976543	9.563010	0.012228	0.004373	0.000071	-0.172120	-0.533005	-0.626475	0.516032	0.086598	0.004086	0.852171	0	0
25095	1.247369	1.033315	9.501592	0.029406	0.000813	-0.002617	-0.172383	-0.533422	-0.626092	0.516045	0.086791	0.004318	0.852142	0	0
25096	1.261186	0.924869	9.640151	0.041072	-0.013925	-0.016634	-0.170952	-0.532727	-0.625958	0.516253	0.087182	0.004566	0.851975	0	0
25097	1.303554	0.718312	9.849285	0.055343	-0.010864	-0.000064	-0.171746	-0.533577	-0.624150	0.516222	0.087607	0.004956	0.851948	0	0
25098	1.453467	0.533748	9.741510	0.064569	0.007118	0.015702	-0.172788	-0.533860	-0.624148	0.516115	0.087941	0.005486	0.851975	0	0
25099	1.512022	0.959289	9.625163	0.029936	0.007361	0.018384	-0.173035	-0.537139	-0.624211	0.515948	0.088084	0.005734	0.852060	0	0
25100	1.619443	0.993920	9.482753	0.003818	0.005934	0.010618	-0.171864	-0.536169	-0.624460	0.515959	0.088114	0.005742	0.852050	0	0
25101	1.689201	0.875623	9.590827	-0.044464	-0.000848	0.017742	-0.172657	-0.535782	-0.623277	0.515862	0.087947	0.005308	0.852129	0	0
25102	1.781667	0.870320	9.559563	-0.079170	0.008302	0.007416	-0.172391	-0.534809	-0.624429	0.515957	0.087529	0.004626	0.852119	0	0
25103	1.753042	0.958565	9.503374	-0.113426	0.022414	0.016265	-0.171087	-0.532873	-0.625311	0.515930	0.086813	0.003717	0.852212	0	0
25104	1.709617	1.022104	9.498018	-0.158665	0.024748	0.002434	-0.172516	-0.532192	-0.626327	0.516132	0.085843	0.002447	0.852193	0	0
25105	1.704787	1.068409	9.704580	-0.188393	0.019908	-0.009709	-0.171867	-0.528756	-0.627563	0.516389	0.084764	0.000905	0.852148	0	0
25106	1.696886	1.003159	9.904782	-0.225554	0.032490	-0.015663	-0.171730	-0.526135	-0.629592	0.516801	0.083382	-0.000880	0.852035	0	0
25107	1.659733	0.873356	9.819056	-0.246653	0.056966	-0.005930	-0.169647	-0.522272	-0.631091	0.517069	0.081688	-0.002734	0.852032	0	0
25108	1.595330	0.686439	9.871145	-0.238957	0.050849	-0.009449	-0.169894	-0.519781	-0.633899	0.517444	0.080079	-0.004543	0.851950	0	0
25109	1.489607	0.463523	9.698518	-0.246614	0.054439	-0.009411	-0.170813	-0.513758	-0.635854	0.517735	0.078408	-0.006412	0.851916	0	0
25110	1.399484	0.435820	9.639679	-0.225580	0.051459	0.004463	-0.168308	-0.512039	-0.640257	0.517966	0.076861	-0.008114	0.851902	0	0
25111	1.295029	0.452053	9.569691	-0.190881	0.056420	0.007847	-0.167930	-0.509721	-0.639694	0.518062	0.075460	-0.009513	0.851955	0	0
25112	1.068287	0.387669	9.641801	-0.185809	0.038926	0.009499	-0.167143	-0.507646	-0.641219	0.518211	0.074224	-0.010944	0.851956	0	0
25113	1.082079	0.198615	9.387000	-0.137223	0.042891	0.012877	-0.166486	-0.505159	-0.642994	0.518219	0.073212	-0.011957	0.852025	0	0
25114	1.062732	0.254989	9.572250	-0.102418	0.027443	0.031914	-0.167002	-0.501173	-0.645511	0.518092	0.072503	-0.012752	0.852151	0	0
25115	0.960720	0.296560	9.623620	-0.052454	0.016635	0.029974	-0.166618	-0.499943	-0.645230	0.517889	0.072149	-0.013187	0.852298	0	0
25116	0.944015	0.357155	9.644237	-0.003778	0.016043	0.043778	-0.166889	-0.496803	-0.645427	0.517585	0.072047	-0.013208	0.852491	0	0
25117	0.971013	0.405039	9.683032	0.028712	-0.001568	0.036654	-0.167671	-0.498459	-0.644674	0.517264	0.072262	-0.013044	0.852670	0	0
25118	1.019921	0.441355	9.653367	0.060011	0.006840	0.041824	-0.168050	-0.498581	-0.646103	0.516933	0.072568	-0.012568	0.852852	0	0
25119	1.063696	0.431604	9.623164	0.072797	-0.018657	0.045211	-0.167672	-0.500932	-0.643423	0.516506	0.073152	-0.012117	0.853067	0	0
25120	1.159073	0.515695	9.627000	0.066938	-0.008237	0.050497	-0.168964	-0.502575	-0.644095	0.516096	0.073622	-0.011667	0.853281	0	0
25121	1.205863	0.612378	9.627295	0.049448	-0.014141	0.045295	-0.169099	-0.504233	-0.642697	0.515685	0.074044	-0.011388	0.853496	0	0
25122	1.298434	0.631021	9.625423	-0.002600	-0.013628	0.036738	-0.169501	-0.503704	-0.641644	0.515441	0.074203	-0.011549	0.853628	0	0
25123	1.371443	0.648919	9.706307	-0.030192	-0.009984	0.038584	-0.171458	-0.502628	-0.641869	0.515147	0.074180	-0.011923	0.853803	0	0
25124	1.391166	0.692491	9.701631	-0.073533	-0.023653	0.039542	-0.172750	-0.502897	-0.643165	0.514922	0.074058	-0.012742	0.853937	0	0
25125	1.342487	0.688150	9.693008	-0.085526	-0.007780	0.036998	-0.171447	-0.502335	-0.643423	0.514682	0.073730	-0.013574	0.854097	0	0
25126	1.322983	0.678765	9.678799	-0.095964	-0.011161	0.035272	-0.172761	-0.498794	-0.643734	0.514520	0.073386	-0.014517	0.854209	0	0
25127	1.283840	0.635783	9.645197	-0.064953	-0.011295	0.029946	-0.173022	-0.498521	-0.643857	0.514325	0.073194	-0.015183	0.854331	0	0
25128	1.235367	0.656322	9.581240	-0.021891	-0.022051	0.028035	-0.173816	-0.496625	-0.643294	0.514167	0.073325	-0.015545	0.854409	0	0
25129	1.293699	0.641463	9.562734	0.054313	-0.006912	0.027866	-0.175388	-0.493905	-0.643619	0.513903	0.073707	-0.015164	0.854542	0	0
25130	1.400673	0.644383	9.654726	0.106973	-0.007320	0.025984	-0.174347	-0.496370	-0.642246	0.513669	0.074375	-0.014347	0.854638	0	0
25131	1.532106	0.668941	9.746461	0.151788	-0.002345	0.018908	-0.174732	-0.499523	-0.641525	0.513408	0.075221	-0.013102	0.854741	0	0
25132	1.578712	0.727171	9.712318	0.135530	0.011723	0.020741	-0.175780	-0.501741	-0.639742	0.513207	0.075873	-0.011941	0.854821	0	0
25133	1.561657	0.715322	9.712182	0.117348	0.020614	0.013742	-0.177812	-0.503841	-0.639657	0.513018	0.076348	-0.010871	0.854907	0	0
25134	1.483216	0.641674	9.848525	0.042239	0.026419	0.013975	-0.175209	-0.504919	-0.638787	0.512958	0.076397	-0.010427	0.854944	0	0
25135	1.419703	0.589348	9.800825	0.009636	0.047651	0.014125	-0.175461	-0.505458	-0.639575	0.512850	0.076089	-0.010141	0.855040	0	0
25136	1.336900	0.566357	9.749147	-0.009314	0.060110	0.010716	-0.173901	-0.503114	-0.640190	0.512857	0.075586	-0.009962	0.855082	0	0
25137	1.278500	0.553031	9.682517	-0.010838	0.079365	0.010767	-0.172335	-0.503644	-0.640212	0.512796	0.074901	-0.009685	0.855182	0	0
25138	1.299963	0.470715	9.646955	-0.002240	0.072306	0.010733	-0.173123	-0.503662	-0.639427	0.512797	0.074330	-0.009383	0.855235	0	0
25139	1.323862	0.406777	9.703598	0.049757	0.070034	0.017564	-0.174164	-0.503394	-0.639804	0.512631	0.074036	-0.008642	0.855368	0	0
25140	1.331097	0.396930	9.710554	0.094643	0.072372	0.013953	-0.171802	-0.504994	-0.641022	0.512531	0.073961	-0.007513	0.855445	0	0
25141	1.238670	0.409486	9.744341	0.120682	0.057143	0.026030	-0.171943	-0.505699	-0.639345	0.512238	0.074140	-0.006240	0.855615	0	0
25142	1.155918	0.403055	9.731634	0.127242	0.053867	0.011161	-0.171152	-0.507599	-0.639648	0.512129	0.074390	-0.004925	0.855667	0	0
25143	1.071106	0.457526	9.700474	0.120326	0.045140	0.015499	-0.169990	-0.509253	-0.637480	0.511923	0.074670	-0.003707	0.855772	0	0
25144	1.083301	0.453105	9.651709	0.096475	0.048586	0.029536	-0.169595	-0.509792	-0.637753	0.511678	0.074807	-0.002696	0.855910	0	0
25145	1.098109	0.496263	9.688296	0.049844	0.038331	0.036619	-0.170383	-0.509809	-0.636969	0.511344	0.074782	-0.002131	0.856114	0	0
25146	1.103214	0.546676	9.734897	0.034244	0.047267	0.031452	-0.168414	-0.510867	-0.638173	0.511125	0.074612	-0.001661	0.856260	0	0
25147	1.117923	0.563648	9.725114	0.021714	0.023916	0.022700	-0.168944	-0.511022	-0.637133	0.510931	0.074565	-0.001399	0.856381	0	0
25148	1.128048	0.626928	9.701571	0.032614	0.017261	0.050557	-0.169064	-0.511419	-0.638179	0.510541	0.074644	-0.001109	0.856607	0	0
25149	1.148201	0.752580	9.736789	0.030776	0.006759	0.052267	-0.168793	-0.516207	-0.637235	0.510086	0.074789	-0.000878	0.856865	0	0
25150	1.132056	0.884992	9.627678	0.023697	0.006941	0.046165	-0.168922	-0.515108	-0.637862	0.509753	0.074910	-0.000715	0.857053	0	0
25151	1.081380	0.958219	9.629890	0.018279	0.010681	0.034837	-0.169587	-0.513487	-0.637046	0.509457	0.074955	-0.000552	0.857225	0	0
25152	1.159196	0.952557	9.642539	0.003876	-0.008165	0.017393	-0.169594	-0.512538	-0.636508	0.509369	0.075106	-0.000613	0.857264	0	0
25153	1.227331	0.963535	9.694385	-0.004843	0.004251	0.008741	-0.169320	-0.513338	-0.637825	0.509315	0.075086	-0.000658	0.857298	0	0
25154	1.237094	0.970627	9.703944	-0.011735	-0.001000	0.012236	-0.169607	-0.509948	-0.636197	0.509288	0.075096	-0.000814	0.857313	0	0
25155	1.227069	0.926654	9.737445	-0.017409	0.004698	-0.013024	-0.171424	-0.510778	-0.636720	0.509430	0.075008	-0.000945	0.857236	0	0
25156	1.246199	0.863665	9.711896	-0.006938	-0.000728	-0.006954	-0.169729	-0.510898	-0.636735	0.509575	0.075039	-0.001044	0.857147	0	0
25157	1.287148	0.790573	9.705068	0.030922	0.011435	-0.020972	-0.171151	-0.512129	-0.637658	0.509749	0.075140	-0.000720	0.857035	0	0
25158	1.366928	0.721120	9.765546	0.039801	0.020930	-0.013876	-0.170287	-0.512920	-0.636881	0.509917	0.075224	-0.000303	0.856928	0	0
25159	1.410814	0.735368	9.759892	0.048147	0.003471	-0.019178	-0.169370	-0.513041	-0.637410	0.510061	0.075483	0.000124	0.856820	0	0
25160	1.405770	0.697009	9.720726	0.056905	0.017417	-0.020906	-0.169884	-0.515096	-0.637316	0.510284	0.075685	0.000674	0.856669	0	0
25161	1.400465	0.619475	9.712481	0.043300	0.021770	-0.013868	-0.168726	-0.515245	-0.635378	0.510386	0.075765	0.001143	0.856600	0	0
25162	1.414660	0.551299	9.720867	0.022522	0.023722	-0.017282	-0.168586	-0.516053	-0.636175	0.510605	0.075737	0.001429	0.856472	0	0
25163	1.448637	0.536429	9.722292	0.007158	0.017525	-0.005908	-0.168183	-0.517679	-0.636859	0.510665	0.075673	0.001554	0.856441	0	0
25164	1.468369	0.580081	9.710352	-0.003262	0.027313	-0.011958	-0.167012	-0.517945	-0.636483	0.510864	0.075483	0.001632	0.856340	0	0
25165	1.429565	0.599952	9.699426	0.003044	0.034124	-0.003242	-0.167539	-0.517271	-0.636206	0.510904	0.075260	0.001798	0.856335	0	0
25166	1.439427	0.614858	9.660673	-0.009953	0.028969	-0.002347	-0.167540	-0.516587	-0.636323	0.511003	0.075022	0.001822	0.856297	0	0
25167	1.424982	0.643967	9.673527	-0.010916	0.022005	-0.003242	-0.167283	-0.516864	-0.635810	0.511053	0.074835	0.001800	0.856283	0	0
25168	1.376313	0.642026	9.667360	-0.023714	0.034317	-0.001432	-0.165715	-0.516156	-0.636587	0.511168	0.074480	0.001732	0.856246	0	0
25169	1.274369	0.672745	9.602363	-0.037613	0.030993	-0.003165	-0.165972	-0.516429	-0.636851	0.511237	0.074081	0.001524	0.856240	0	0
25170	1.211036	0.670311	9.652212	-0.032140	0.050110	0.001225	-0.166495	-0.514376	-0.637587	0.511316	0.073549	0.001464	0.856238	0	0
25171	1.216138	0.709204	9.642963	-0.040990	0.036243	-0.001409	-0.165835	-0.515592	-0.638135	0.511372	0.073088	0.001253	0.856245	0	0
25172	1.250712	0.791749	9.614287	-0.035840	0.046775	-0.006631	-0.164529	-0.516125	-0.638155	0.511541	0.072564	0.001148	0.856189	0	0
25173	1.306711	0.777844	9.511111	-0.065577	0.029668	-0.015306	-0.164007	-0.514470	-0.639036	0.511733	0.072035	0.000702	0.856119	0	0
25174	1.323054	0.681726	9.630419	-0.082595	0.034867	-0.006505	-0.164530	-0.512831	-0.639520	0.511915	0.071374	0.000138	0.856066	0	0
25175	1.338191	0.748621	9.495441	-0.082502	0.045369	-0.006482	-0.163999	-0.512123	-0.641069	0.512043	0.070625	-0.000382	0.856052	0	0
25176	1.267886	0.802115	9.541406	-0.091212	0.040208	-0.006487	-0.163362	-0.509118	-0.640625	0.512232	0.069874	-0.000992	0.856000	0	0
25177	1.182658	0.797597	9.577205	-0.106982	0.028185	-0.010849	-0.162832	-0.508274	-0.642172	0.512413	0.069147	-0.001806	0.855949	0	0
25178	1.163391	0.850132	9.670399	-0.105466	0.028313	-0.019583	-0.162707	-0.505809	-0.642644	0.512724	0.068425	-0.002590	0.855818	0	0
25179	1.216787	0.857630	9.829062	-0.116075	0.023245	-0.027408	-0.162555	-0.506325	-0.644994	0.513052	0.067693	-0.003493	0.855677	0	0
25180	1.241038	0.861266	9.920554	-0.117927	0.023327	-0.032632	-0.162041	-0.504408	-0.644961	0.513494	0.066949	-0.004401	0.855466	0	0
25181	1.236228	0.884800	9.991211	-0.098348	0.021628	-0.044908	-0.160994	-0.501781	-0.646736	0.513959	0.066322	-0.005146	0.855232	0	0
25182	1.216182	0.776214	9.948971	-0.073118	0.042468	-0.048403	-0.159950	-0.502044	-0.646749	0.514520	0.065645	-0.005563	0.854944	0	0
25183	1.144971	0.649041	9.871331	-0.029829	0.045659	-0.048519	-0.158910	-0.501213	-0.646870	0.514971	0.065164	-0.005594	0.854709	0	0
25184	1.081589	0.586450	9.654008	0.012500	0.036618	-0.046929	-0.158900	-0.500649	-0.648288	0.515459	0.064978	-0.005310	0.854431	0	0
25185	1.015306	0.468997	9.571550	0.044825	0.032642	-0.031332	-0.158378	-0.502839	-0.647425	0.515713	0.064990	-0.004780	0.854279	0	0
25186	0.985624	0.363694	9.459368	0.074487	0.041057	-0.024412	-0.156682	-0.503920	-0.647069	0.515980	0.065085	-0.003959	0.854115	0	0
25187	0.951274	0.315390	9.464316	0.101854	0.014676	-0.026311	-0.157724	-0.504752	-0.646818	0.516153	0.065544	-0.003038	0.853980	0	0
25188	0.897413	0.271408	9.532723	0.093212	0.005949	-0.022825	-0.155373	-0.506371	-0.646606	0.516371	0.066035	-0.002237	0.853812	0	0
25189	0.875547	0.285670	9.577011	0.086509	-0.001206	-0.009746	-0.155903	-0.508724	-0.644439	0.516411	0.066548	-0.001539	0.853750	0	0
25190	0.854066	0.372412	9.651374	0.059227	-0.001303	0.008639	-0.156423	-0.508864	-0.644568	0.516366	0.066925	-0.001087	0.853748	0	0
25191	0.849736	0.473893	9.696498	0.030695	-0.010784	0.013918	-0.156418	-0.509269	-0.644966	0.516241	0.067229	-0.000928	0.853800	0	0
25192	0.891229	0.493123	9.681287	-0.003162	-0.025389	0.013979	-0.156685	-0.508732	-0.644434	0.516191	0.067490	-0.001135	0.853809	0	0
25193	0.923349	0.580087	9.693888	-0.011627	-0.020204	0.020993	-0.156944	-0.508182	-0.644941	0.516034	0.067653	-0.001388	0.853891	0	0
25194	1.023241	0.598857	9.674901	-0.004869	-0.027209	0.017477	-0.157200	-0.509277	-0.644961	0.515956	0.067920	-0.001622	0.853917	0	0
25195	1.149949	0.631670	9.682125	0.006259	-0.034299	0.016569	-0.157729	-0.510117	-0.643674	0.515824	0.068295	-0.001791	0.853966	0	0
25196	1.298790	0.712407	9.728258	0.005285	-0.036036	0.013965	-0.158918	-0.508369	-0.642461	0.515760	0.068690	-0.001981	0.853972	0	0
25197	1.342723	0.754655	9.824687	0.012899	-0.027206	0.003504	-0.158912	-0.508496	-0.643244	0.515736	0.069041	-0.002051	0.853959	0	0
25198	1.357631	0.803335	9.800825	-0.003483	-0.018316	0.001830	-0.159960	-0.510164	-0.641709	0.515793	0.069240	-0.002217	0.853908	0	0
25199	1.416196	0.822796	9.751328	-0.003550	-0.012994	-0.003382	-0.160472	-0.511389	-0.642380	0.515838	0.069387	-0.002351	0.853868	0	0
25200	1.444242	0.635003	9.810955	-0.034464	-0.000572	-0.002360	-0.161117	-0.512072	-0.642908	0.515958	0.069275	-0.002687	0.853804	0	0
25201	1.429515	0.622457	9.859538	-0.065372	0.011831	0.001254	-0.161516	-0.510990	-0.642364	0.516007	0.068894	-0.003229	0.853803	0	0
25202	1.435822	0.860874	9.804681	-0.079342	0.010252	-0.001351	-0.161766	-0.510014	-0.644163	0.516147	0.068458	-0.003894	0.853751	0	0
25203	1.355557	0.857223	9.758061	-0.076716	0.024324	-0.006565	-0.161499	-0.510002	-0.644944	0.516271	0.067914	-0.004464	0.853717	0	0
25204	1.298743	0.716567	9.791266	-0.068892	0.020744	-0.004847	-0.160216	-0.504801	-0.644851	0.516442	0.067442	-0.004983	0.853648	0	0
25205	1.273809	0.614714	9.802498	-0.022281	0.027497	-0.011935	-0.160738	-0.505219	-0.644596	0.516574	0.067153	-0.005070	0.853590	0	0
25206	1.253921	0.528263	9.733936	0.024127	0.006247	-0.015614	-0.160480	-0.504123	-0.644706	0.516774	0.067285	-0.004863	0.853460	0	0
25207	1.158598	0.465345	9.790927	0.043606	0.016339	0.000051	-0.158902	-0.506009	-0.645534	0.516759	0.067433	-0.004455	0.853460	0	0
25208	1.035199	0.617498	9.955733	0.022975	0.028715	0.001857	-0.158903	-0.506285	-0.645280	0.516832	0.067366	-0.004154	0.853422	0	0
25209	1.001649	0.693757	9.889804	-0.065454	0.013763	-0.003175	-0.158762	-0.505442	-0.647084	0.516917	0.066970	-0.004684	0.853399	0	0
25210	0.991982	0.680667	9.763946	-0.115658	0.038881	-0.018659	-0.159287	-0.504355	-0.647058	0.517248	0.066101	-0.005499	0.853261	0	0
25211	0.975582	0.360891	9.721035	-0.124917	0.037953	-0.011626	-0.158380	-0.502293	-0.647414	0.517446	0.065188	-0.006402	0.853205	0	0
25212	0.974849	0.230063	9.699821	-0.096133	0.029638	0.002236	-0.157858	-0.501739	-0.647667	0.517587	0.064497	-0.007113	0.853167	0	0
25213	1.043064	0.225710	9.601341	-0.035043	0.029376	-0.010145	-0.157583	-0.500615	-0.649986	0.517712	0.064122	-0.007295	0.853118	0	0
25214	1.118469	0.224868	9.618956	-0.011374	0.030678	0.004630	-0.156542	-0.500058	-0.649983	0.517764	0.063861	-0.007277	0.853106	0	0
25215	1.174626	0.230804	9.477322	0.003870	0.020243	-0.005032	-0.156802	-0.500334	-0.649986	0.517819	0.063766	-0.007182	0.853080	0	0
25216	1.189111	0.220442	9.525261	-0.030777	0.004709	-0.001482	-0.156676	-0.500203	-0.649465	0.517922	0.063627	-0.007460	0.853026	0	0
25217	1.223294	0.235039	9.495626	-0.049417	0.034492	0.002149	-0.156153	-0.500469	-0.649604	0.517951	0.063137	-0.007755	0.853042	0	0
25218	1.266851	0.204886	9.554717	-0.094390	0.007552	0.012682	-0.156538	-0.499090	-0.651004	0.517967	0.062642	-0.008569	0.853061	0	0
25219	1.262116	0.229113	9.562435	-0.113402	0.010332	0.011870	-0.156924	-0.496064	-0.653021	0.517950	0.062029	-0.009548	0.853105	0	0
25220	1.252733	0.273783	9.480971	-0.104881	0.008609	0.007472	-0.156289	-0.493886	-0.651943	0.518007	0.061472	-0.010442	0.853101	0	0
25221	1.257849	0.326596	9.530026	-0.084350	0.005071	0.000419	-0.156929	-0.494424	-0.653119	0.518068	0.061058	-0.011197	0.853084	0	0
25222	1.286704	0.281818	9.606196	-0.058193	0.008204	0.009084	-0.156153	-0.493875	-0.652723	0.518085	0.060745	-0.011696	0.853089	0	0
25223	1.313509	0.318713	9.761051	-0.018422	-0.000958	0.015050	-0.156017	-0.491119	-0.654620	0.517979	0.060725	-0.011933	0.853152	0	0
25224	1.286759	0.332855	9.819976	0.010873	0.000641	0.010603	-0.157200	-0.491145	-0.653442	0.517930	0.060834	-0.011882	0.853174	0	0
25225	1.216584	0.396751	9.803138	0.035287	0.016149	0.014047	-0.156666	-0.493593	-0.653884	0.517803	0.060947	-0.011574	0.853248	0	0
25226	1.155530	0.367603	9.852554	0.035426	0.019578	0.018411	-0.156291	-0.493751	-0.651810	0.517687	0.061022	-0.011221	0.853318	0	0
25227	1.155672	0.382697	9.804344	0.014447	0.020805	0.007135	-0.156019	-0.493731	-0.653241	0.517631	0.060988	-0.011062	0.853356	0	0
25228	1.148318	0.363878	9.755825	-0.017826	0.030319	0.028190	-0.154980	-0.492079	-0.653476	0.517462	0.060694	-0.011114	0.853479	0	0
25229	1.099838	0.402737	9.791393	-0.078221	0.041267	0.028386	-0.156932	-0.491819	-0.653977	0.517283	0.060003	-0.011652	0.853629	0	0
25230	1.066468	0.489851	9.621508	-0.112799	0.041564	0.028472	-0.156417	-0.488527	-0.654696	0.517161	0.059121	-0.012456	0.853753	0	0
25231	0.976446	0.497534	9.655170	-0.133695	0.024253	0.029342	-0.154725	-0.487965	-0.654697	0.517004	0.058287	-0.013553	0.853889	0	0
25232	0.952045	0.481017	9.631289	-0.123322	0.029469	0.026707	-0.155516	-0.486612	-0.654275	0.516913	0.057454	-0.014508	0.853984	0	0
25233	0.954883	0.537274	9.602610	-0.087322	0.014367	0.019478	-0.155987	-0.485403	-0.655823	0.516811	0.056941	-0.015248	0.854068	0	0
25234	0.949804	0.503181	9.616768	-0.075637	0.006673	0.003725	-0.155735	-0.481020	-0.656778	0.516875	0.056552	-0.015901	0.854043	0	0
25235	0.947167	0.482933	9.694015	-0.061596	0.001113	0.015882	-0.155858	-0.481834	-0.657313	0.516787	0.056283	-0.016482	0.854103	0	0
25236	1.034854	0.489964	9.648510	-0.041045	-0.005960	0.010581	-0.155468	-0.480459	-0.657808	0.516782	0.056180	-0.016909	0.854104	0	0
25237	1.093304	0.508357	9.695843	-0.030963	-0.018173	0.003546	-0.155984	-0.480730	-0.658330	0.516779	0.056234	-0.017317	0.854094	0	0
25238	1.100528	0.496110	9.700344	0.010541	-0.000900	-0.003501	-0.156380	-0.481017	-0.657553	0.516865	0.056356	-0.017269	0.854035	0	0
25239	1.074413	0.640172	9.862787	0.036079	-0.014932	-0.012356	-0.155984	-0.481279	-0.658081	0.516961	0.056730	-0.017074	0.853957	0	0
25240	1.078626	0.477893	9.608590	0.048218	-0.029065	-0.007182	-0.158458	-0.482399	-0.657825	0.517052	0.057289	-0.016848	0.853869	0	0
25241	1.168627	0.476903	9.628286	0.070404	-0.041373	-0.014246	-0.158075	-0.482683	-0.656664	0.517139	0.058065	-0.016493	0.853770	0	0
25242	1.243942	0.456861	9.626262	0.061494	-0.056966	-0.019484	-0.158086	-0.483661	-0.654864	0.517334	0.058932	-0.016292	0.853597	0	0
25243	1.268023	0.426764	9.695488	0.050796	-0.059293	-0.033408	-0.158863	-0.484623	-0.655007	0.517592	0.059764	-0.016187	0.853384	0	0
25244	1.258311	0.420152	9.642355	0.036950	-0.061801	-0.033376	-0.158600	-0.486538	-0.654527	0.517922	0.060548	-0.016212	0.853128	0	0
25245	1.225898	0.312092	9.781986	0.019576	-0.069521	-0.035084	-0.159646	-0.485731	-0.654374	0.518211	0.061307	-0.016427	0.852894	0	0
25246	1.159492	0.230545	9.952196	0.026554	-0.066018	-0.033253	-0.160741	-0.485858	-0.653183	0.518532	0.062073	-0.016562	0.852641	0	0
25247	1.144913	0.212482	9.840907	0.021542	-0.061680	-0.027994	-0.162187	-0.486028	-0.651617	0.518760	0.062773	-0.016724	0.852448	0	0
25248	1.174470	0.254614	9.739140	0.019859	-0.056417	-0.027975	-0.163345	-0.487388	-0.652935	0.519045	0.063421	-0.016870	0.852224	0	0
25249	1.295409	0.120613	9.690859	0.028727	-0.053138	-0.020981	-0.163749	-0.487139	-0.651367	0.519210	0.064086	-0.016933	0.852073	0	0
25250	1.491644	0.005421	9.859003	0.043116	-0.048460	0.001713	-0.164916	-0.489338	-0.651142	0.519229	0.064782	-0.016859	0.852009	0	0
25251	1.645565	0.078921	9.677336	0.066006	-0.039293	0.017388	-0.164924	-0.489077	-0.650227	0.519044	0.065522	-0.016567	0.852072	0	0
25252	1.679920	0.127278	9.667546	0.093560	-0.043844	0.015550	-0.165186	-0.489355	-0.649971	0.518910	0.066438	-0.016048	0.852092	0	0
25253	1.655273	0.087799	9.745028	0.104421	-0.030214	0.031259	-0.166367	-0.491028	-0.648176	0.518580	0.067304	-0.015402	0.852237	0	0
25254	1.490198	0.143232	9.689103	0.121289	-0.042301	0.018059	-0.167540	-0.494336	-0.646673	0.518401	0.068350	-0.014640	0.852276	0	0
25255	1.334589	0.145570	9.598309	0.076515	-0.025297	0.017341	-0.168845	-0.492977	-0.647157	0.518208	0.069034	-0.014203	0.852346	0	0
25256	1.246917	0.131793	9.595296	0.016264	-0.024995	0.027972	-0.169914	-0.490693	-0.645025	0.517999	0.069388	-0.014252	0.852443	0	0
25257	1.186002	0.113126	9.574647	-0.037159	-0.000915	0.023827	-0.168860	-0.492314	-0.645584	0.517832	0.069274	-0.014664	0.852547	0	0
25258	1.232247	0.108289	9.537194	-0.097603	-0.005782	0.028358	-0.170416	-0.490119	-0.647609	0.517711	0.068874	-0.015585	0.852637	0	0
25259	1.349315	0.158116	9.549726	-0.116089	0.002718	0.049384	-0.171210	-0.490420	-0.646050	0.517380	0.068317	-0.016671	0.852861	0	0
25260	1.471473	0.246731	9.562693	-0.093773	0.006132	0.042360	-0.172374	-0.489043	-0.647834	0.517130	0.067832	-0.017507	0.853035	0	0
25261	1.491110	0.289502	9.630637	-0.061079	0.016531	0.031826	-0.171864	-0.487821	-0.646904	0.516913	0.067448	-0.018045	0.853186	0	0
25262	1.667730	0.572364	9.814586	-0.044593	0.033825	0.031827	-0.170813	-0.486699	-0.648449	0.516728	0.066983	-0.018311	0.853329	0	0
25263	1.446799	0.103658	9.130276	-0.043601	0.030476	0.030079	-0.170559	-0.485058	-0.648419	0.516515	0.066573	-0.018631	0.853483	0	0
25264	1.284049	0.339485	10.100976	-0.052388	0.046321	0.022257	-0.171074	-0.485053	-0.649195	0.516412	0.065963	-0.018892	0.853587	0	0
25265	1.275283	0.408268	9.593734	-0.080300	0.032729	0.016181	-0.170803	-0.483523	-0.651246	0.516342	0.065346	-0.019502	0.853663	0	0
25266	1.135931	0.343551	9.847822	-0.123559	0.038381	0.011077	-0.170164	-0.482163	-0.650314	0.516382	0.064438	-0.020405	0.853687	0	0
25267	1.112010	0.382024	9.679448	-0.165274	0.028343	0.005056	-0.169258	-0.478867	-0.651036	0.516461	0.063418	-0.021750	0.853682	0	0
25268	1.082716	0.372186	9.713880	-0.203395	0.035751	-0.002666	-0.169121	-0.476246	-0.653065	0.516666	0.062123	-0.023339	0.853611	0	0
25269	1.082518	0.368050	9.868773	-0.220878	0.014879	-0.001800	-0.167803	-0.474975	-0.655389	0.516831	0.060927	-0.025217	0.853544	0	0
25270	1.090195	0.417432	9.786983	-0.229161	0.015329	-0.024458	-0.168462	-0.471146	-0.656348	0.517233	0.059678	-0.027117	0.853331	0	0
25271	1.117246	0.465796	9.782205	-0.247376	0.010220	-0.024420	-0.168325	-0.467564	-0.658748	0.517601	0.058386	-0.029223	0.853127	0	0
25272	1.131147	0.367325	9.896692	-0.225076	0.008410	-0.032327	-0.166899	-0.462343	-0.660216	0.518062	0.057218	-0.031120	0.852859	0	0
25273	1.021182	0.285755	9.895650	-0.183976	-0.005651	-0.044707	-0.167804	-0.460554	-0.661994	0.518557	0.056391	-0.032747	0.852553	0	0
25274	0.896208	0.129294	9.874519	-0.149782	0.001482	-0.067469	-0.168066	-0.457948	-0.663110	0.519268	0.055682	-0.034017	0.852117	0	0
25275	0.863881	0.001369	9.834708	-0.119485	-0.009310	-0.062346	-0.167294	-0.456034	-0.662688	0.519874	0.055220	-0.035094	0.851734	0	0
25276	0.928852	-0.111554	9.899390	-0.082470	-0.034140	-0.059013	-0.167427	-0.456177	-0.662300	0.520471	0.055162	-0.035981	0.851336	0	0
25277	1.008823	-0.179529	9.838470	-0.032168	-0.045221	-0.046960	-0.168078	-0.456045	-0.662423	0.520884	0.055449	-0.036504	0.851042	0	0
25278	1.079382	-0.203102	9.720293	-0.032911	-0.061147	-0.034779	-0.167695	-0.455367	-0.661763	0.521236	0.055870	-0.037123	0.850773	0	0
25279	1.235090	-0.248157	9.503001	-0.091394	-0.046829	-0.029308	-0.169899	-0.453996	-0.663929	0.521530	0.055855	-0.038167	0.850547	0	0
25280	1.219704	-0.358705	9.634942	-0.089721	-0.049215	0.007326	-0.170429	-0.452092	-0.663758	0.521547	0.055862	-0.039230	0.850488	0	0
25281	1.059340	-0.336913	9.544535	-0.075691	-0.056456	0.019448	-0.171348	-0.451699	-0.663094	0.521413	0.055991	-0.040218	0.850515	0	0
25282	1.020752	-0.282881	9.517142	-0.067327	-0.059823	0.008935	-0.170948	-0.451269	-0.664388	0.521405	0.056204	-0.041147	0.850462	0	0
25283	1.143045	-0.177241	9.539670	-0.038824	-0.063691	0.010496	-0.172605	-0.451203	-0.663479	0.521323	0.056587	-0.041850	0.850452	0	0
25284	1.394914	-0.369432	9.603748	-0.003625	-0.056793	-0.005227	-0.174184	-0.446436	-0.663764	0.521381	0.057113	-0.042213	0.850363	0	0
25285	1.669146	-0.438074	9.891807	0.044856	-0.064391	0.002512	-0.175756	-0.447563	-0.662216	0.521318	0.057946	-0.042210	0.850346	0	0
25286	1.787087	-0.258403	9.794798	0.076023	-0.062957	0.006785	-0.176140	-0.450440	-0.661750	0.521237	0.058933	-0.041935	0.850341	0	0
25287	1.819155	-0.181119	9.804842	0.054293	-0.067124	0.004217	-0.177190	-0.450324	-0.660960	0.521152	0.059844	-0.041877	0.850333	0	0
25288	1.794859	-0.189769	9.727806	-0.007352	-0.043301	0.019289	-0.178628	-0.451306	-0.659930	0.521018	0.060224	-0.042216	0.850371	0	0
25289	1.745854	-0.243071	9.757232	-0.094450	-0.030439	0.021323	-0.179803	-0.450635	-0.659908	0.520891	0.060046	-0.043249	0.850410	0	0
25290	1.712104	-0.214598	9.622837	-0.158164	-0.018660	0.026766	-0.179543	-0.448985	-0.660657	0.520797	0.059428	-0.044747	0.850433	0	0
25291	1.680588	-0.197188	9.609286	-0.171529	0.006629	0.036465	-0.180322	-0.445967	-0.662412	0.520600	0.058529	-0.046257	0.850535	0	0
25292	1.654027	-0.156031	9.639539	-0.143757	0.006324	0.042480	-0.179286	-0.442672	-0.663134	0.520371	0.057766	-0.047511	0.850659	0	0
25293	1.608360	-0.056259	9.651698	-0.078920	0.026936	0.035354	-0.179816	-0.441042	-0.662838	0.520137	0.057178	-0.048129	0.850806	0	0
25294	1.576527	-0.085436	9.681070	-0.019531	0.009951	0.031642	-0.181631	-0.442418	-0.663372	0.519926	0.057036	-0.048301	0.850935	0	0
25295	1.625204	-0.067336	9.762520	0.025371	0.030731	0.021110	-0.179793	-0.442654	-0.664949	0.519756	0.056967	-0.048004	0.851061	0	0
25296	1.654903	0.019755	9.765495	0.030304	0.035261	0.008892	-0.179805	-0.439651	-0.664890	0.519729	0.056878	-0.047607	0.851105	0	0
25297	1.734124	0.311933	10.060773	0.090743	0.025911	0.015652	-0.178896	-0.441571	-0.663505	0.519565	0.057193	-0.046775	0.851230	0	0
25298	1.561968	0.006920	10.120934	0.034443	0.028288	0.004489	-0.178628	-0.442655	-0.663918	0.519586	0.057187	-0.046378	0.851240	0	0
25299	1.377260	-0.056173	9.603774	0.004574	0.065364	0.002038	-0.177851	-0.441556	-0.663902	0.519605	0.056724	-0.046064	0.851276	0	0
25300	1.282254	-0.044958	9.761076	-0.049107	0.065844	-0.002180	-0.176935	-0.440854	-0.664674	0.519743	0.055968	-0.046179	0.851236	0	0
25301	1.240170	-0.184507	9.682588	-0.082316	0.048821	-0.013464	-0.175768	-0.439341	-0.664653	0.519936	0.055198	-0.046677	0.851141	0	0
25302	1.230328	-0.219892	9.597573	-0.092859	0.049057	-0.022153	-0.175511	-0.438383	-0.664636	0.520262	0.054366	-0.047239	0.850965	0	0
25303	1.215418	-0.247933	9.730678	-0.082549	0.050769	-0.025666	-0.174061	-0.437108	-0.667220	0.520559	0.053581	-0.047719	0.850806	0	0
25304	1.215534	-0.219293	9.774661	-0.060067	0.041772	-0.020526	-0.175231	-0.435742	-0.668224	0.520845	0.052981	-0.048041	0.850650	0	0
25305	1.137810	-0.176032	9.873915	-0.027555	0.022403	-0.025925	-0.174183	-0.437096	-0.668258	0.521101	0.052720	-0.048194	0.850501	0	0
25306	1.092891	-0.351458	9.969297	-0.017613	0.022678	-0.047747	-0.172877	-0.436804	-0.668782	0.521606	0.052516	-0.048241	0.850201	0	0
25307	1.228557	-0.509657	9.683069	-0.003871	0.015637	-0.051261	-0.173145	-0.435994	-0.668244	0.522061	0.052446	-0.048212	0.849928	0	0
25308	1.267141	-0.577501	9.642475	0.003142	0.013756	-0.046913	-0.173146	-0.436545	-0.667865	0.522522	0.052426	-0.048128	0.849650	0	0
25309	1.286529	-0.596757	9.612700	-0.019376	-0.007159	-0.039924	-0.171578	-0.436798	-0.668271	0.522879	0.052464	-0.048358	0.849416	0	0
25310	1.291662	-0.580528	9.457865	-0.059425	-0.006607	-0.053764	-0.171846	-0.435988	-0.667734	0.523424	0.052293	-0.048909	0.849059	0	0
25311	1.354969	-0.571455	9.466216	-0.107484	0.000525	-0.041383	-0.172370	-0.433526	-0.668461	0.523841	0.051806	-0.049848	0.848777	0	0
25312	1.417697	-0.650437	9.536275	-0.158374	0.000819	-0.037726	-0.172238	-0.432698	-0.669096	0.524291	0.051047	-0.051208	0.848464	0	0
25313	1.451411	-0.709095	9.546766	-0.218815	-0.012849	-0.029727	-0.172226	-0.429932	-0.671900	0.524656	0.050086	-0.053174	0.848174	0	0
25314	1.476322	-0.612043	9.530625	-0.243771	-0.012761	-0.023555	-0.173265	-0.427466	-0.673403	0.525014	0.048987	-0.055335	0.847879	0	0
25315	1.466280	-0.658470	9.566512	-0.228338	-0.012781	-0.029702	-0.172231	-0.423348	-0.674369	0.525378	0.047977	-0.057386	0.847575	0	0
25316	1.417322	-0.697559	9.627613	-0.198946	-0.026205	-0.023723	-0.172509	-0.421044	-0.673283	0.525700	0.047226	-0.059237	0.847290	0	0
25317	1.383092	-0.719489	9.661986	-0.186587	-0.023847	-0.013288	-0.173284	-0.416921	-0.676055	0.525895	0.046521	-0.061002	0.847083	0	0
25318	1.410349	-0.650830	9.577597	-0.197682	-0.027394	-0.004547	-0.172376	-0.413486	-0.677034	0.526047	0.045775	-0.062857	0.846893	0	0
25319	1.549467	-0.563025	9.650686	-0.187769	-0.013762	0.009432	-0.173811	-0.411167	-0.678017	0.526051	0.044965	-0.064590	0.846803	0	0
25320	1.613123	-0.493285	9.659893	-0.189516	-0.020810	0.012909	-0.174359	-0.407094	-0.676634	0.526047	0.044195	-0.066349	0.846711	0	0
25321	1.649725	-0.473947	9.625790	-0.190937	0.008973	0.014843	-0.174004	-0.406337	-0.678171	0.526019	0.043174	-0.067993	0.846651	0	0
25322	1.602498	-0.639005	9.663268	-0.168180	0.017420	0.021789	-0.174264	-0.402493	-0.680043	0.525960	0.042185	-0.069373	0.846625	0	0
25323	1.519859	-0.619116	9.684829	-0.147362	0.010179	0.028671	-0.174658	-0.400579	-0.680522	0.525793	0.041374	-0.070649	0.846663	0	0
25324	1.424337	-0.748192	9.578671	-0.095315	0.024672	0.028558	-0.173619	-0.396454	-0.682008	0.525648	0.040702	-0.071377	0.846725	0	0
25325	1.460591	-0.773725	9.664628	-0.047712	0.012789	0.037117	-0.174010	-0.396183	-0.682130	0.525370	0.040387	-0.071798	0.846877	0	0
25326	1.519898	-0.609569	9.699490	0.011806	0.026454	0.028252	-0.174800	-0.394692	-0.681835	0.525182	0.040264	-0.071609	0.847015	0	0
25327	1.544471	-0.570785	9.684948	0.093847	0.025864	0.026266	-0.174789	-0.396597	-0.682393	0.524948	0.040590	-0.070757	0.847216	0	0
25328	1.481478	-0.524124	9.684647	0.142948	0.013297	0.025201	-0.174023	-0.397165	-0.680070	0.524731	0.041268	-0.069526	0.847420	0	0
25329	1.366314	-0.613336	9.940248	0.191190	0.025372	0.012004	-0.175582	-0.401292	-0.678840	0.524575	0.042117	-0.067843	0.847611	0	0
25330	1.345052	-0.545230	9.723813	0.213391	0.018399	0.003185	-0.175309	-0.404293	-0.678901	0.524517	0.043137	-0.065978	0.847743	0	0
25331	1.365446	-0.398962	9.650371	0.194333	0.025603	-0.000241	-0.174138	-0.405245	-0.678278	0.524459	0.044007	-0.064257	0.847866	0	0
25332	1.443512	-0.367850	9.629642	0.123191	0.033371	-0.015704	-0.172820	-0.409880	-0.677859	0.524621	0.044437	-0.063070	0.847833	0	0
25333	1.511431	-0.407111	9.615409	0.083197	0.019762	-0.020845	-0.174120	-0.410163	-0.678115	0.524781	0.044787	-0.062312	0.847771	0	0
25334	1.443020	-0.448506	9.693512	0.071222	0.028492	-0.020888	-0.171873	-0.411587	-0.675701	0.524998	0.044990	-0.061589	0.847679	0	0
25335	1.365290	-0.437457	9.632517	0.077543	0.022762	-0.045359	-0.173559	-0.413102	-0.675978	0.525370	0.045300	-0.060850	0.847485	0	0
25336	1.274712	-0.515323	9.720659	0.093011	0.027137	-0.052375	-0.171993	-0.414867	-0.675504	0.525841	0.045648	-0.059935	0.847240	0	0
25337	1.207571	-0.748699	9.806046	0.144980	0.009092	-0.042096	-0.171590	-0.417042	-0.675940	0.526146	0.046424	-0.058695	0.847095	0	0
25338	1.183808	-0.711052	9.492393	0.189849	0.008864	-0.045727	-0.169506	-0.418671	-0.675077	0.526511	0.047432	-0.057059	0.846924	0	0
25339	1.309687	-0.741072	9.915165	0.217659	0.015465	-0.040530	-0.170015	-0.426072	-0.673139	0.526767	0.048534	-0.055171	0.846827	0	0
25340	1.482948	-0.682668	9.766730	0.226657	0.025657	-0.028296	-0.170272	-0.429091	-0.672157	0.526965	0.049584	-0.053142	0.846773	0	0
25341	1.529674	-0.602652	9.737738	0.202756	0.032635	-0.016868	-0.169365	-0.430188	-0.671016	0.527033	0.050452	-0.051305	0.846793	0	0
25342	1.500509	-0.608994	9.675373	0.161343	0.032919	-0.014134	-0.170138	-0.435126	-0.669808	0.527138	0.051089	-0.049798	0.846779	0	0
25343	1.393710	-0.578128	9.600805	0.144325	0.036408	-0.003628	-0.170526	-0.435399	-0.670070	0.527122	0.051612	-0.048447	0.846836	0	0
25344	1.357392	-0.560089	9.534112	0.154907	0.034428	0.006794	-0.169237	-0.435959	-0.668012	0.527044	0.052193	-0.046997	0.846931	0	0
25345	1.369723	-0.533390	9.524523	0.180904	0.027128	0.013675	-0.168836	-0.440059	-0.667315	0.526855	0.052980	-0.045397	0.847087	0	0
25346	1.435776	-0.491562	9.421907	0.201659	-0.001217	0.027495	-0.168182	-0.442932	-0.666337	0.526563	0.054099	-0.043749	0.847284	0	0
25347	1.365327	-0.455482	9.506365	0.200223	-0.003189	0.042308	-0.169494	-0.445706	-0.663913	0.526103	0.055234	-0.042165	0.847577	0	0
25348	1.194681	-0.503024	9.548367	0.189937	-0.010166	0.048403	-0.170518	-0.449669	-0.664373	0.525623	0.056358	-0.040674	0.847874	0	0
25349	1.170760	-0.439300	9.511089	0.169089	-0.023128	0.050161	-0.171043	-0.451465	-0.663105	0.525101	0.057493	-0.039463	0.848178	0	0
25350	1.317241	-0.321104	9.683704	0.124039	-0.019277	0.045954	-0.171439	-0.453263	-0.661579	0.524671	0.058349	-0.038577	0.848426	0	0
25351	1.620688	-0.142112	9.064295	0.042897	-0.002009	0.043645	-0.172232	-0.453287	-0.660274	0.524284	0.058648	-0.038326	0.848656	0	0
25352	1.795347	0.039823	10.476749	0.025537	-0.001290	0.047208	-0.172491	-0.454248	-0.660031	0.523905	0.058834	-0.038183	0.848884	0	0
25353	2.127535	0.081135	9.554504	-0.022940	-0.001671	0.042153	-0.173018	-0.453301	-0.659749	0.523568	0.058792	-0.038496	0.849081	0	0
25354	2.079013	0.195374	10.017253	-0.032138	0.016332	0.011687	-0.174185	-0.453303	-0.660520	0.523530	0.058540	-0.038729	0.849111	0	0
25355	2.112258	0.063462	10.067870	-0.024318	0.015137	-0.026699	-0.173653	-0.452871	-0.661945	0.523785	0.058382	-0.038936	0.848955	0	0
25356	1.932167	0.071494	10.139934	-0.018300	0.029238	-0.034555	-0.172621	-0.452738	-0.660780	0.524141	0.058111	-0.038957	0.848753	0	0
25357	1.855236	0.191027	9.925517	-0.045422	0.042061	-0.054528	-0.172219	-0.453267	-0.661833	0.524654	0.057630	-0.039192	0.848458	0	0
25358	1.848321	0.252075	9.897493	-0.054722	0.056710	-0.090230	-0.169876	-0.452698	-0.661839	0.525517	0.056956	-0.039346	0.847962	0	0
25359	1.925865	0.200253	9.914332	-0.039576	0.056888	-0.109445	-0.168832	-0.451175	-0.662726	0.526497	0.056407	-0.039426	0.847387	0	0
25360	1.951363	-0.009254	9.964025	-0.037172	0.079919	-0.131167	-0.168318	-0.449947	-0.662316	0.527693	0.055645	-0.039285	0.846699	0	0
25361	1.922211	-0.008583	9.925970	-0.023585	0.072970	-0.139082	-0.166085	-0.452232	-0.663416	0.528919	0.055061	-0.039136	0.845980	0	0
25362	1.766599	-0.010858	9.813321	-0.041695	0.071386	-0.137314	-0.164384	-0.451105	-0.664835	0.530173	0.054349	-0.039075	0.845243	0	0
25363	1.649882	-0.004605	9.777369	-0.055281	0.087192	-0.133759	-0.161901	-0.452306	-0.665136	0.531373	0.053480	-0.039126	0.844542	0	0
25364	1.564571	-0.032855	9.764411	-0.055315	0.097814	-0.140718	-0.159014	-0.453483	-0.666999	0.532674	0.052473	-0.039038	0.843790	0	0
25365	1.503086	-0.153283	9.727801	-0.008804	0.089702	-0.146107	-0.157969	-0.453469	-0.667266	0.533952	0.051836	-0.038679	0.843037	0	0
25366	1.443903	-0.284132	9.753937	-0.004956	0.082371	-0.126945	-0.156268	-0.454403	-0.667686	0.535091	0.051224	-0.038254	0.842372	0	0
25367	1.462740	-0.386589	9.785938	0.002220	0.086525	-0.118217	-0.152489	-0.454778	-0.667461	0.536125	0.050664	-0.037837	0.841767	0	0
25368	1.515733	-0.483889	9.763961	0.032279	0.105157	-0.097300	-0.151949	-0.455979	-0.669307	0.537004	0.050048	-0.036992	0.841281	0	0
25369	1.491318	-0.502833	9.740045	0.060568	0.106238	-0.069469	-0.149862	-0.457466	-0.668832	0.537603	0.049621	-0.036010	0.840966	0	0
25370	1.306567	-0.472172	9.744748	0.086262	0.119698	-0.046859	-0.148807	-0.458536	-0.669770	0.538029	0.049154	-0.034657	0.840778	0	0
25371	1.034713	-0.365021	9.704131	0.085934	0.129048	-0.025951	-0.146731	-0.460176	-0.667998	0.538256	0.048656	-0.033361	0.840714	0	0
25372	0.923226	-0.311793	9.586411	0.030493	0.119932	-0.027584	-0.144108	-0.459438	-0.670341	0.538547	0.047880	-0.032485	0.840607	0	0
25373	0.903931	-0.259525	9.703812	-0.031486	0.127235	-0.018667	-0.142534	-0.461331	-0.670649	0.538767	0.046758	-0.032184	0.840541	0	0
25374	0.948030	-0.243300	9.519024	-0.060408	0.134167	-0.001114	-0.141749	-0.461592	-0.670919	0.538880	0.045364	-0.032007	0.840551	0	0
25375	0.853106	-0.245097	9.535717	-0.093100	0.125526	0.009409	-0.138096	-0.461001	-0.671714	0.538891	0.043912	-0.032242	0.840612	0	0
25376	0.758306	-0.231960	9.518725	-0.041233	0.104023	0.019648	-0.137836	-0.458115	-0.672958	0.538811	0.042868	-0.032076	0.840724	0	0
25377	0.674741	-0.330929	9.754089	0.014086	0.084227	0.028152	-0.136667	-0.456599	-0.673197	0.538603	0.042329	-0.031634	0.840901	0	0
25378	0.638247	-0.314519	9.835061	0.061122	0.081823	0.046319	-0.135364	-0.458783	-0.672210	0.538248	0.042014	-0.030738	0.841177	0	0
25379	0.631204	-0.245473	9.962102	0.090392	0.064046	0.050537	-0.135346	-0.461090	-0.673294	0.537813	0.042042	-0.029763	0.841489	0	0
25380	0.632619	-0.025628	9.834461	0.076645	0.058793	0.059261	-0.135081	-0.461081	-0.673816	0.537335	0.042001	-0.028866	0.841828	0	0
25381	0.730656	0.072044	9.705271	0.033202	0.051356	0.053265	-0.135093	-0.460825	-0.672511	0.536896	0.041821	-0.028433	0.842131	0	0
25382	0.784471	0.101814	9.605188	-0.008517	0.049209	0.043790	-0.134706	-0.460827	-0.671994	0.536581	0.041407	-0.028298	0.842357	0	0
25383	0.765137	0.112377	9.542838	-0.041955	0.042889	0.019442	-0.134825	-0.459299	-0.674172	0.536457	0.040900	-0.028521	0.842454	0	0
25384	0.706529	0.074143	9.533963	-0.062626	0.025413	0.029914	-0.134437	-0.458615	-0.674032	0.536275	0.040400	-0.028964	0.842578	0	0
25385	0.652493	-0.031171	9.441711	-0.086116	0.000006	-0.006722	-0.134562	-0.457097	-0.675430	0.536376	0.040020	-0.029771	0.842504	0	0
25386	0.608276	-0.103607	9.441702	-0.101136	-0.008408	-0.018913	-0.133792	-0.454910	-0.675003	0.536611	0.039613	-0.030699	0.842340	0	0
25387	0.627490	-0.152036	9.416358	-0.114352	-0.016032	-0.027611	-0.133793	-0.452989	-0.675745	0.536895	0.039217	-0.031814	0.842137	0	0
25388	0.666069	-0.201562	9.475288	-0.125023	-0.020139	-0.039792	-0.134572	-0.452581	-0.676251	0.537308	0.038787	-0.032999	0.841847	0	0
25389	0.672848	-0.273065	9.570956	-0.149581	-0.023208	-0.055420	-0.135346	-0.451065	-0.678035	0.537835	0.038267	-0.034432	0.841477	0	0
25390	0.733036	-0.369094	9.648094	-0.153037	-0.021438	-0.057129	-0.135350	-0.449973	-0.678014	0.538402	0.037703	-0.035852	0.841081	0	0
25391	0.859163	-0.428949	9.695171	-0.139292	-0.026798	-0.058903	-0.134817	-0.449262	-0.679822	0.538950	0.037267	-0.037214	0.840690	0	0
25392	1.095130	-0.431369	9.730844	-0.106551	-0.020006	-0.065920	-0.135484	-0.446273	-0.679239	0.539569	0.036944	-0.038233	0.840261	0	0
25393	1.389307	-0.445183	9.873959	-0.078400	-0.039420	-0.072987	-0.133916	-0.444054	-0.680766	0.540206	0.036951	-0.039152	0.839809	0	0
25394	1.586457	-0.423252	9.932665	-0.060174	-0.022084	-0.076451	-0.135219	-0.443516	-0.681136	0.540894	0.036901	-0.039787	0.839338	0	0
25395	1.610897	-0.381109	10.053753	-0.053066	-0.008238	-0.072943	-0.135733	-0.444197	-0.681666	0.541532	0.036791	-0.040337	0.838906	0	0
25396	1.448218	-0.339830	9.958835	-0.032158	-0.016387	-0.061718	-0.135226	-0.442291	-0.680852	0.542086	0.036838	-0.040712	0.838528	0	0
25397	1.270877	-0.340346	9.703870	-0.006142	0.028343	-0.079142	-0.135733	-0.443373	-0.682039	0.542772	0.036683	-0.040672	0.838092	0	0
25398	1.134128	-0.463210	9.506753	0.029802	0.012590	-0.090641	-0.134577	-0.443800	-0.679717	0.543556	0.036835	-0.040360	0.837593	0	0
25399	1.065570	-0.565388	9.361618	0.057762	0.015733	-0.080248	-0.132868	-0.445545	-0.680803	0.544222	0.037134	-0.039857	0.837171	0	0
25400	1.126481	-0.558241	9.326418	0.064890	0.006701	-0.066329	-0.131440	-0.445677	-0.680036	0.544788	0.037516	-0.039292	0.836812	0	0
25401	1.262762	-0.568335	9.255337	0.092855	-0.000813	-0.048966	-0.133398	-0.446250	-0.679384	0.545171	0.038136	-0.038602	0.836567	0	0
25402	1.467752	-0.472542	9.213229	0.143056	-0.027731	-0.031722	-0.132472	-0.449928	-0.679333	0.545397	0.039219	-0.037584	0.836416	0	0
25403	1.534116	-0.379593	9.096808	0.126929	-0.038406	-0.012516	-0.134037	-0.451180	-0.678696	0.545446	0.040333	-0.036840	0.836364	0	0
25404	1.416739	-0.450677	9.251035	0.084537	-0.048595	-0.010686	-0.134308	-0.454221	-0.675896	0.545508	0.041264	-0.036433	0.836296	0	0
25405	1.126261	-0.546511	9.583222	0.001994	-0.039444	0.003505	-0.136387	-0.456978	-0.675415	0.545471	0.041702	-0.036752	0.836284	0	0
25406	0.721218	-0.677767	9.915132	-0.057520	-0.022047	0.038571	-0.135875	-0.454927	-0.675249	0.545189	0.041618	-0.037408	0.836443	0	0
25407	0.414844	-0.609029	10.082976	-0.119611	-0.033952	0.050877	-0.136791	-0.451235	-0.676469	0.544808	0.041322	-0.038726	0.836646	0	0
25408	0.333765	-0.372546	9.831583	-0.141616	-0.020901	0.068384	-0.137972	-0.450298	-0.675922	0.544310	0.040758	-0.040092	0.836934	0	0
25409	0.472969	0.053653	9.360269	-0.164464	-0.049434	0.070184	-0.139039	-0.447222	-0.679092	0.543778	0.040328	-0.041860	0.837214	0	0
25410	0.781550	0.326949	8.989030	-0.170429	-0.089360	0.056148	-0.142188	-0.444675	-0.677720	0.543361	0.040185	-0.043834	0.837390	0	0
25411	0.992412	0.179744	8.967537	-0.183292	-0.109845	0.029135	-0.143876	-0.441523	-0.679986	0.543150	0.040171	-0.046061	0.837408	0	0
25412	1.123692	-0.180315	9.380645	-0.190516	-0.135137	0.023041	-0.146498	-0.440609	-0.678650	0.542995	0.040317	-0.048439	0.837368	0	0
25413	1.172928	-0.413924	9.836185	-0.157689	-0.136318	0.021233	-0.148065	-0.437059	-0.679868	0.542822	0.040666	-0.050590	0.837336	0	0
25414	1.191856	-0.432865	10.218006	-0.116390	-0.131286	0.011540	-0.150948	-0.432716	-0.680022	0.542727	0.041187	-0.052321	0.837265	0	0
25415	1.202488	-0.266118	10.275819	-0.088951	-0.126093	0.001865	-0.154212	-0.431932	-0.679724	0.542690	0.041831	-0.053828	0.837162	0	0
25416	1.255380	-0.022482	9.931853	-0.075396	-0.117180	-0.012126	-0.153945	-0.431782	-0.680632	0.542787	0.042468	-0.055130	0.836982	0	0
25417	1.364120	0.180583	9.481914	-0.075964	-0.120250	-0.034820	-0.155527	-0.430452	-0.679036	0.543052	0.043151	-0.056475	0.836685	0	0
25418	1.569412	0.276887	9.173489	-0.088252	-0.118272	-0.043482	-0.158149	-0.427754	-0.678444	0.543410	0.043745	-0.057876	0.836326	0	0
25419	1.676303	0.226209	9.063771	-0.067909	-0.134853	-0.054906	-0.160225	-0.425562	-0.680595	0.543829	0.044608	-0.059224	0.835914	0	0
25420	1.738478	0.045626	9.103344	-0.026979	-0.139143	-0.080305	-0.162322	-0.425601	-0.679152	0.544453	0.045731	-0.060209	0.835377	0	0
25421	1.796096	-0.086399	9.157879	0.027023	-0.139305	-0.103215	-0.162689	-0.425270	-0.676944	0.545226	0.047181	-0.060769	0.834751	0	0
25422	1.817550	-0.152716	9.212124	0.088006	-0.135968	-0.122562	-0.165556	-0.426810	-0.676174	0.546147	0.048929	-0.060757	0.834049	0	0
25423	1.853909	-0.184167	9.174520	0.140416	-0.129091	-0.140132	-0.166217	-0.428753	-0.674129	0.547174	0.050940	-0.060303	0.833288	0	0
25424	1.829268	-0.232765	9.198607	0.170633	-0.114322	-0.148899	-0.166993	-0.434519	-0.672157	0.548282	0.052975	-0.059470	0.832492	0	0
25425	1.843385	-0.292489	9.320906	0.184875	-0.125550	-0.164664	-0.168946	-0.437831	-0.670909	0.549485	0.055219	-0.058618	0.831613	0	0
25426	1.891975	-0.300468	9.346301	0.166898	-0.135244	-0.152419	-0.170119	-0.441689	-0.669027	0.550601	0.057409	-0.057928	0.830775	0	0
25427	1.936227	-0.216219	9.375531	0.155253	-0.134879	-0.169831	-0.170902	-0.444719	-0.667522	0.551849	0.059574	-0.057375	0.829832	0	0
25428	1.961066	-0.119834	9.419909	0.137063	-0.124178	-0.174987	-0.171691	-0.447759	-0.665237	0.553168	0.061520	-0.056858	0.828847	0	0
25429	2.033964	-0.107565	9.570927	0.081705	-0.135216	-0.171356	-0.172727	-0.449407	-0.665262	0.554465	0.063287	-0.056921	0.827842	0	0
25430	2.077207	-0.154414	9.823472	0.030178	-0.113997	-0.165898	-0.174305	-0.450131	-0.663186	0.555773	0.064551	-0.057238	0.826846	0	0
25431	2.013749	-0.146530	10.038103	0.000628	-0.110148	-0.174533	-0.173652	-0.453418	-0.661826	0.557156	0.065666	-0.057833	0.825785	0	0
25432	1.998525	-0.188974	10.376800	0.016714	-0.075512	-0.165754	-0.174171	-0.453420	-0.662082	0.558492	0.066537	-0.058047	0.824797	0	0
25433	1.889876	-0.313109	11.152281	0.017283	-0.040828	-0.155187	-0.174557	-0.454514	-0.662230	0.559741	0.067160	-0.058130	0.823893	0	0
25434	1.847198	0.042128	11.986326	0.100708	-0.005046	-0.143153	-0.173911	-0.456027	-0.660836	0.560873	0.067906	-0.057273	0.823122	0	0
25435	1.827887	0.085063	12.069699	0.191172	0.055425	-0.143252	-0.174431	-0.459462	-0.659470	0.561959	0.068697	-0.055380	0.822445	0	0
25436	1.829506	0.132281	10.869489	0.349992	0.089141	-0.131423	-0.170127	-0.464221	-0.657645	0.562879	0.070060	-0.051951	0.821924	0	0
25437	1.732412	-0.032388	9.811383	0.492972	0.103866	-0.126572	-0.169855	-0.471892	-0.655459	0.563627	0.072136	-0.047310	0.821512	0	0
25438	1.582905	-0.264004	9.581539	0.603790	0.099480	-0.119930	-0.168154	-0.480652	-0.652264	0.564246	0.074835	-0.041743	0.821148	0	0
25439	1.521575	-0.364618	9.508891	0.629617	0.101168	-0.126979	-0.164358	-0.492811	-0.648632	0.564855	0.077697	-0.035992	0.820735	0	0
25440	1.595556	-0.204476	9.456199	0.554889	0.097829	-0.102353	-0.162786	-0.501847	-0.645442	0.565335	0.080121	-0.030848	0.820381	0	0
25441	1.671998	-0.076246	9.214153	0.437607	0.102053	-0.091535	-0.161363	-0.508990	-0.640785	0.565768	0.081875	-0.026696	0.820055	0	0
25442	1.748144	-0.001296	8.961671	0.306301	0.069572	-0.073798	-0.159792	-0.514457	-0.639084	0.566173	0.083114	-0.023772	0.819741	0	0
25443	1.687982	0.111052	8.945292	0.110325	0.072673	-0.064516	-0.158732	-0.517989	-0.639681	0.566634	0.083252	-0.022499	0.819444	0	0
25444	1.505501	0.117212	8.968963	-0.071282	0.046025	-0.057985	-0.155728	-0.520146	-0.639485	0.567215	0.082542	-0.022816	0.819105	0	0
25445	1.314759	-0.014118	9.140972	-0.252957	0.047597	-0.068805	-0.154670	-0.519564	-0.641560	0.568003	0.080825	-0.024659	0.818677	0	0
25446	1.126567	-0.084671	9.522000	-0.377095	0.031578	-0.047573	-0.155088	-0.511232	-0.642173	0.568726	0.078494	-0.027569	0.818309	0	0
25447	1.011885	-0.045406	10.011841	-0.488332	0.034813	-0.035918	-0.152605	-0.503369	-0.646714	0.569414	0.075526	-0.031429	0.817971	0	0
25448	1.045991	0.032786	10.377747	-0.549373	0.046388	-0.024367	-0.151943	-0.496481	-0.651132	0.570064	0.072083	-0.035681	0.817654	0	0
25449	1.075095	0.045447	10.527361	-0.550739	0.061050	-0.013850	-0.153502	-0.487974	-0.655761	0.570596	0.068524	-0.039904	0.817394	0	0
25450	1.085793	0.159985	10.257586	-0.564658	0.049809	-0.012109	-0.152450	-0.479985	-0.660549	0.571118	0.064956	-0.044267	0.817096	0	0
25451	1.144779	0.146628	9.662872	-0.524861	0.055734	-0.014820	-0.150756	-0.472141	-0.664176	0.571606	0.061577	-0.048295	0.816788	0	0
25452	1.322072	-0.009459	9.152975	-0.490304	0.018578	-0.001903	-0.150236	-0.463348	-0.668165	0.571957	0.058680	-0.052233	0.816513	0	0
25453	1.391546	-0.245220	8.908329	-0.407281	0.006526	0.002215	-0.149990	-0.455953	-0.669840	0.572185	0.056362	-0.055588	0.816295	0	0
25454	1.375954	-0.438059	8.799417	-0.332006	-0.038949	0.023690	-0.151170	-0.447187	-0.673038	0.572178	0.054824	-0.058575	0.816196	0	0
25455	1.331495	-0.544896	8.837661	-0.246827	-0.083300	0.025065	-0.151825	-0.442530	-0.674761	0.572066	0.054143	-0.061146	0.816132	0	0
25456	1.319233	-0.534210	8.978518	-0.183266	-0.080645	0.045820	-0.153914	-0.440222	-0.675351	0.571765	0.053782	-0.063169	0.816212	0	0
25457	1.358280	-0.448485	9.317784	-0.181010	-0.105147	0.043999	-0.155091	-0.437630	-0.676071	0.571444	0.053641	-0.065335	0.816276	0	0
25458	1.419843	-0.258434	9.643490	-0.201439	-0.107981	0.063233	-0.157059	-0.433550	-0.676367	0.570988	0.053388	-0.067671	0.816421	0	0
25459	1.488891	-0.071321	9.789823	-0.232720	-0.110336	0.059821	-0.161759	-0.430589	-0.676665	0.570555	0.052979	-0.070290	0.816529	0	0
25460	1.542904	0.033779	9.901440	-0.289370	-0.082966	0.067040	-0.163080	-0.425549	-0.676817	0.570121	0.052016	-0.073202	0.816638	0	0
25461	1.723131	0.043081	9.798146	-0.260330	-0.080322	0.050416	-0.163331	-0.421692	-0.679728	0.569792	0.051209	-0.075862	0.816676	0	0
25462	1.926780	-0.094062	9.750332	-0.196429	-0.086958	0.049384	-0.165829	-0.416532	-0.679479	0.569449	0.050819	-0.078028	0.816736	0	0
25463	2.072686	-0.174127	9.414137	-0.072161	-0.093016	0.042055	-0.167389	-0.416266	-0.680112	0.569077	0.051196	-0.079220	0.816857	0	0
25464	2.183438	-0.378875	9.406243	0.031282	-0.099761	0.030433	-0.169341	-0.416555	-0.680364	0.568762	0.052222	-0.079589	0.816975	0	0
25465	2.240877	-0.553603	9.358850	0.112444	-0.095019	0.022386	-0.170664	-0.416324	-0.678011	0.568451	0.053689	-0.079283	0.817126	0	0
25466	2.267035	-0.642148	9.444143	0.142103	-0.107785	0.039723	-0.172908	-0.417627	-0.673863	0.567988	0.055403	-0.078797	0.817381	0	0
25467	2.212978	-0.701732	9.606754	0.133605	-0.075264	0.031117	-0.174474	-0.418608	-0.673091	0.567606	0.056829	-0.078219	0.817604	0	0
25468	2.161852	-0.657950	9.857928	0.085203	-0.082853	0.035587	-0.175520	-0.420409	-0.671820	0.567228	0.058019	-0.078054	0.817798	0	0
25469	2.034656	-0.711382	10.179686	0.033823	-0.049383	0.041927	-0.177824	-0.423112	-0.675754	0.566833	0.058662	-0.078156	0.818017	0	0
25470	1.941055	-0.803901	10.718005	-0.010621	-0.026591	0.054332	-0.179129	-0.423129	-0.675485	0.566402	0.058834	-0.078467	0.818272	0	0
25471	1.872974	-0.770748	10.845945	-0.018513	0.015146	0.070161	-0.178125	-0.420295	-0.672059	0.565857	0.058627	-0.078645	0.818647	0	0
25472	2.030695	-0.546753	10.220858	0.012645	0.028991	0.067489	-0.179294	-0.420300	-0.672570	0.565351	0.058465	-0.078459	0.819027	0	0
25473	2.069998	-0.612508	9.550800	0.066791	0.038842	0.085683	-0.180348	-0.420877	-0.670885	0.564646	0.058536	-0.077816	0.819569	0	0
25474	2.145051	-0.763585	9.106283	0.132512	0.024315	0.090708	-0.179795	-0.422471	-0.674038	0.563877	0.059071	-0.076687	0.820166	0	0
25475	2.165719	-1.018647	8.889122	0.162535	-0.016810	0.134144	-0.179024	-0.422205	-0.672869	0.562672	0.060109	-0.075613	0.821017	0	0
25476	2.213714	-1.144680	8.835377	0.179218	-0.019532	0.184699	-0.183075	-0.424871	-0.670294	0.561057	0.061196	-0.074403	0.822152	0	0
25477	2.135751	-1.167951	8.805372	0.171291	-0.026142	0.219584	-0.184643	-0.425442	-0.669514	0.559130	0.062304	-0.073377	0.823473	0	0
25478	1.887929	-1.070685	8.981956	0.105675	-0.034244	0.266807	-0.186879	-0.426459	-0.666400	0.556864	0.063039	-0.072904	0.824993	0	0
25479	1.567191	-0.939933	9.259963	0.015429	-0.053280	0.300101	-0.190139	-0.422786	-0.667864	0.554341	0.063441	-0.073367	0.826619	0	0
25480	1.344064	-0.761404	9.531553	-0.092631	-0.014370	0.323154	-0.191447	-0.419236	-0.668954	0.551737	0.062867	-0.074457	0.828305	0	0
25481	1.358390	-0.741104	9.880144	-0.196420	0.008642	0.349693	-0.193683	-0.414207	-0.668840	0.548971	0.061540	-0.076350	0.830069	0	0
25482	1.441287	-0.648356	10.208815	-0.260521	0.031374	0.374373	-0.194991	-0.408185	-0.671051	0.546066	0.059621	-0.078609	0.831912	0	0
25483	1.524744	-0.499872	10.325212	-0.272224	0.038133	0.391870	-0.197485	-0.401373	-0.671939	0.542997	0.057589	-0.080981	0.833834	0	0
25484	1.588880	-0.377435	10.177788	-0.231765	0.063689	0.413627	-0.198921	-0.393837	-0.675159	0.539752	0.055522	-0.082844	0.835896	0	0
25485	1.613938	-0.318059	9.836685	-0.153755	0.077052	0.417794	-0.200486	-0.389872	-0.676889	0.536410	0.053776	-0.084015	0.838042	0	0
25486	1.545899	-0.355701	9.561720	-0.034344	0.058504	0.431340	-0.201286	-0.384277	-0.677294	0.532888	0.052797	-0.084260	0.840323	0	0
25487	1.463052	-0.434208	9.262304	0.057090	0.036907	0.431005	-0.203785	-0.381453	-0.675791	0.529269	0.052496	-0.083870	0.842665	0	0
25488	1.414417	-0.465694	9.074137	0.138099	0.008349	0.432426	-0.205729	-0.381044	-0.677328	0.525587	0.052852	-0.082927	0.845037	0	0
25489	1.413900	-0.562361	9.036457	0.167240	-0.030398	0.437474	-0.207691	-0.380663	-0.676527	0.521778	0.053689	-0.081956	0.847436	0	0
25490	1.398350	-0.676725	9.294241	0.144709	-0.023162	0.430594	-0.209787	-0.380564	-0.675211	0.518064	0.054345	-0.081119	0.849751	0	0
25491	1.343559	-0.802848	9.768239	0.070548	-0.035095	0.442997	-0.213318	-0.377871	-0.675003	0.514236	0.054709	-0.080985	0.852062	0	0
25492	1.345818	-0.733302	10.282442	-0.024479	-0.020426	0.440697	-0.216071	-0.375314	-0.674154	0.510506	0.054459	-0.081577	0.854262	0	0
25493	1.348812	-0.546687	10.745030	-0.138098	0.023986	0.445500	-0.217643	-0.371086	-0.675099	0.506799	0.053236	-0.082904	0.856416	0	0
25494	1.273346	-0.087423	10.976049	-0.285058	0.049683	0.438966	-0.221164	-0.367552	-0.676564	0.503277	0.051059	-0.085365	0.858381	0	0
25495	1.389506	0.548140	10.478833	-0.391131	0.048281	0.418284	-0.221445	-0.358936	-0.677952	0.499930	0.048358	-0.088693	0.860154	0	0
25496	1.566634	0.817356	10.139627	-0.426671	0.051892	0.375654	-0.221585	-0.347692	-0.682018	0.497047	0.045496	-0.092324	0.861598	0	0
25497	1.781051	0.767847	9.620704	-0.331767	0.036143	0.334370	-0.223956	-0.340338	-0.682377	0.494356	0.043258	-0.095130	0.862955	0	0
25498	1.849845	0.415525	9.381678	-0.126512	-0.000447	0.286611	-0.225267	-0.333634	-0.684575	0.492042	0.042415	-0.096388	0.864179	0	0
25499	1.836112	0.081841	9.057665	0.099325	-0.034168	0.269314	-0.225951	-0.327375	-0.683408	0.489649	0.042969	-0.095776	0.865577	0	0
25500	1.723758	-0.022266	8.901409	0.288978	-0.041333	0.248671	-0.227906	-0.330004	-0.682146	0.487399	0.044560	-0.093621	0.867002	0	0
25501	1.662470	-0.117893	8.816726	0.406905	-0.039836	0.264032	-0.229456	-0.336863	-0.680710	0.484898	0.046670	-0.090360	0.868637	0	0
25502	1.586688	-0.145827	8.987553	0.434915	-0.035041	0.277913	-0.230495	-0.342086	-0.678726	0.482311	0.048888	-0.086918	0.870305	0	0
25503	1.571534	-0.217469	9.112779	0.438661	-0.022971	0.284920	-0.233111	-0.345697	-0.675920	0.479604	0.050983	-0.083297	0.872033	0	0
25504	1.609699	-0.268546	9.532434	0.464332	0.000940	0.302373	-0.234155	-0.350517	-0.673408	0.476765	0.053009	-0.079432	0.873828	0	0
25505	1.373657	-0.450249	10.784567	0.488340	0.043246	0.314628	-0.236238	-0.355341	-0.671409	0.473800	0.054732	-0.075060	0.875719	0	0
25506	1.471323	0.279483	9.906590	0.530007	0.059525	0.323207	-0.235576	-0.360674	-0.670219	0.470763	0.056539	-0.070348	0.877631	0	0
25507	1.400570	0.638524	9.758389	0.570697	0.063322	0.289903	-0.236100	-0.368098	-0.666463	0.467949	0.058482	-0.065120	0.879411	0	0
25508	1.449053	0.631850	9.885489	0.596368	0.021683	0.258318	-0.235831	-0.375499	-0.664011	0.465377	0.060973	-0.059959	0.880972	0	0
25509	1.769401	0.515839	10.031387	0.650765	0.038809	0.247804	-0.238161	-0.383461	-0.662332	0.462830	0.063524	-0.054098	0.882512	0	0
25510	2.085176	0.416377	10.000888	0.659184	0.052928	0.230434	-0.238158	-0.391696	-0.658855	0.460430	0.066043	-0.048215	0.883922	0	0
25511	2.284544	0.376582	9.932769	0.672827	0.064369	0.216505	-0.238273	-0.401011	-0.656438	0.458113	0.068486	-0.042019	0.885255	0	0
25512	2.352642	0.368841	9.921402	0.651990	0.089230	0.200947	-0.238943	-0.409012	-0.650354	0.455948	0.070659	-0.036009	0.886466	0	0
25513	2.303704	0.346018	10.048102	0.603269	0.087201	0.187123	-0.238148	-0.415576	-0.648929	0.453907	0.072596	-0.030311	0.887569	0	0
25514	2.186273	0.226217	9.998267	0.587428	0.107848	0.162799	-0.238127	-0.425156	-0.647038	0.452096	0.074317	-0.024759	0.888523	0	0
25515	1.993491	0.119230	9.945512	0.612842	0.121332	0.131342	-0.237729	-0.431595	-0.644958	0.450516	0.076011	-0.018792	0.889328	0	0
25516	1.894023	0.111292	9.642643	0.671928	0.150659	0.131236	-0.235252	-0.439808	-0.641239	0.448890	0.077735	-0.012270	0.890115	0	0
25517	1.757374	0.016908	9.504034	0.723268	0.148979	0.106646	-0.234598	-0.449412	-0.637014	0.447406	0.079684	-0.005191	0.890759	0	0
25518	1.620197	-0.123720	9.597201	0.771443	0.138263	0.099491	-0.233929	-0.460363	-0.634115	0.445936	0.081959	0.002187	0.891302	0	0
25519	1.303823	-0.107914	9.730629	0.799367	0.153758	0.104637	-0.230268	-0.472394	-0.629960	0.444351	0.084203	0.009951	0.891831	0	0
25520	1.163214	-0.010098	9.774006	0.729962	0.133377	0.103006	-0.228169	-0.482789	-0.626800	0.442849	0.086328	0.016932	0.892270	0	0
25521	1.105487	0.161959	10.063474	0.597065	0.135936	0.113843	-0.228302	-0.491170	-0.622676	0.441307	0.087829	0.022791	0.892757	0	0
25522	0.972952	0.406995	10.176550	0.407042	0.128475	0.125670	-0.226999	-0.498024	-0.619442	0.439858	0.088571	0.026847	0.893286	0	0
25523	0.794403	0.626874	9.965908	0.186181	0.156332	0.132446	-0.226737	-0.500491	-0.618452	0.438488	0.088080	0.029104	0.893937	0	0
25524	0.670740	0.645672	9.678505	-0.004065	0.134189	0.136403	-0.226977	-0.502934	-0.619798	0.437314	0.086967	0.029500	0.894608	0	0
25525	0.704544	0.541925	9.376036	-0.133258	0.134025	0.154238	-0.224883	-0.499603	-0.622476	0.436031	0.085279	0.028783	0.895419	0	0
25526	0.893522	0.376664	9.248265	-0.147221	0.109582	0.156872	-0.225150	-0.493436	-0.624562	0.434802	0.083766	0.027772	0.896192	0	0
25527	1.126844	0.344744	9.319896	-0.055145	0.097887	0.183650	-0.225019	-0.491511	-0.625565	0.433195	0.082752	0.027562	0.897070	0	0
25528	1.102492	0.367718	9.456365	0.014099	0.079651	0.197348	-0.225942	-0.489614	-0.625131	0.431488	0.082219	0.027833	0.897933	0	0
25529	0.854577	0.473302	9.758964	0.066095	0.056258	0.216273	-0.227115	-0.488527	-0.625621	0.429494	0.082113	0.028494	0.898877	0	0
25530	0.704383	0.586347	9.749516	0.060642	0.047725	0.209251	-0.225809	-0.486587	-0.626892	0.427675	0.082071	0.029032	0.899731	0	0
25531	0.718883	0.631234	10.069399	0.029418	0.051496	0.204120	-0.226978	-0.487554	-0.626902	0.425819	0.081846	0.029351	0.900621	0	0
25532	0.913979	0.743985	10.257762	-0.053120	0.034083	0.233988	-0.228555	-0.484843	-0.626578	0.423919	0.081449	0.028783	0.901571	0	0
25533	0.886324	0.974447	10.070417	-0.142831	0.052248	0.236015	-0.228684	-0.481822	-0.628077	0.421911	0.080492	0.027525	0.902637	0	0
25534	0.903194	0.908494	9.875404	-0.241251	0.054725	0.238062	-0.231152	-0.479636	-0.630095	0.420202	0.079116	0.025336	0.903620	0	0
25535	0.888204	0.794751	9.636868	-0.339630	0.053675	0.242714	-0.231686	-0.472794	-0.631776	0.418281	0.077316	0.022301	0.904747	0	0
25536	0.953252	0.668763	9.565782	-0.382566	0.074936	0.243795	-0.232860	-0.466492	-0.634503	0.416571	0.075159	0.018919	0.905793	0	0
25537	0.989458	0.599153	9.467113	-0.330548	0.062112	0.255830	-0.232607	-0.457437	-0.637835	0.414506	0.073319	0.015989	0.906947	0	0
25538	0.996638	0.535975	9.248152	-0.190477	0.046961	0.264107	-0.233642	-0.452767	-0.640855	0.412399	0.072212	0.014222	0.908026	0	0
25539	1.103415	0.458978	9.104168	-0.074476	0.014250	0.286378	-0.235987	-0.447844	-0.643340	0.409867	0.071869	0.013391	0.909211	0	0
25540	1.113828	0.589244	9.168729	-0.037876	0.003141	0.307163	-0.238079	-0.445405	-0.643537	0.407204	0.071792	0.012803	0.910421	0	0
25541	1.113657	0.541725	9.076056	0.009698	-0.006030	0.312236	-0.239261	-0.444469	-0.642861	0.404371	0.071981	0.012631	0.911671	0	0
25542	1.151257	0.698652	8.903106	0.065960	-0.027657	0.327699	-0.241618	-0.442312	-0.642542	0.401431	0.072606	0.012851	0.912916	0	0
25543	1.295136	0.801507	9.148194	0.154541	-0.028763	0.350130	-0.244111	-0.442363	-0.640446	0.398141	0.073591	0.013879	0.914262	0	0
25544	1.285155	0.845209	9.594522	0.204331	-0.053627	0.348167	-0.246603	-0.439391	-0.639850	0.394879	0.075008	0.015245	0.915539	0	0
25545	1.414662	0.927337	9.529753	0.187233	-0.032551	0.348288	-0.249729	-0.439695	-0.639834	0.391570	0.076156	0.016555	0.916842	0	0
25546	1.392330	0.893622	9.742842	0.132127	-0.021750	0.352843	-0.252108	-0.439358	-0.635912	0.388311	0.076997	0.017380	0.918142	0	0
25547	1.343625	0.918905	9.908958	0.051195	0.004142	0.355760	-0.254451	-0.439376	-0.636286	0.385020	0.077279	0.017576	0.919499	0	0
25548	1.388089	1.046461	9.972695	-0.040045	0.014195	0.370005	-0.255757	-0.435548	-0.637760	0.381733	0.077125	0.016944	0.920893	0	0
25549	1.244091	0.990721	10.076912	-0.041608	0.040523	0.364835	-0.260992	-0.431240	-0.636989	0.378414	0.076714	0.016420	0.922306	0	0
25550	1.240541	0.819591	10.190769	-0.055741	0.039990	0.349192	-0.260998	-0.427404	-0.638083	0.375306	0.076258	0.015758	0.923624	0	0
25551	1.225147	0.738827	10.482924	-0.005875	0.076968	0.359628	-0.262304	-0.425086	-0.638808	0.371993	0.075641	0.015703	0.925015	0	0
25552	1.219769	0.646840	10.464790	0.045583	0.090327	0.373480	-0.263873	-0.421540	-0.639767	0.368607	0.075100	0.016144	0.926406	0	0
25553	1.318083	0.719531	9.959973	0.091982	0.110705	0.390851	-0.264659	-0.421142	-0.639493	0.364914	0.074537	0.017093	0.927895	0	0
25554	1.406074	0.692649	9.468505	0.082523	0.123136	0.385693	-0.265191	-0.419379	-0.638935	0.361411	0.073829	0.017984	0.929305	0	0
25555	1.643901	0.528719	9.182256	0.064807	0.114154	0.406705	-0.265959	-0.417305	-0.641617	0.357577	0.073141	0.018671	0.930828	0	0
25556	1.803785	0.410606	9.203513	0.141750	0.102954	0.411720	-0.267797	-0.415284	-0.640915	0.353722	0.072833	0.020026	0.932296	0	0
25557	1.730699	0.373615	9.093306	0.239096	0.091280	0.441051	-0.268322	-0.415019	-0.640646	0.349429	0.072989	0.022211	0.933852	0	0
25558	1.579769	0.374177	9.159747	0.287095	0.061317	0.436442	-0.269897	-0.416151	-0.638708	0.345212	0.073583	0.024758	0.935308	0	0
25559	1.246926	0.484927	9.280381	0.232502	0.068289	0.467087	-0.272509	-0.413988	-0.639037	0.340666	0.073939	0.026766	0.936890	0	0
25560	0.938056	0.553098	9.501538	0.145019	0.062099	0.462038	-0.273941	-0.414001	-0.639157	0.336275	0.074042	0.027967	0.938432	0	0
25561	0.948360	0.723680	9.871730	0.075555	0.086766	0.478871	-0.275649	-0.412802	-0.638082	0.331713	0.073692	0.028553	0.940064	0	0
25562	1.148963	0.989322	10.277617	0.021481	0.085607	0.462459	-0.276446	-0.408439	-0.638250	0.327393	0.073158	0.028671	0.941616	0	0
25563	1.324937	1.142157	10.367728	0.014039	0.086848	0.440690	-0.277999	-0.405829	-0.640787	0.323220	0.072588	0.028706	0.943099	0	0
25564	0.996786	1.560976	10.061689	-0.064654	0.087339	0.403316	-0.280241	-0.400261	-0.640142	0.319510	0.071739	0.028059	0.944447	0	0
25565	1.069915	1.511093	9.686447	-0.101778	0.079502	0.367653	-0.280637	-0.396704	-0.641109	0.316102	0.070838	0.027045	0.945690	0	0
25566	1.147844	1.515671	9.650817	-0.139505	0.059726	0.311894	-0.281693	-0.390005	-0.642659	0.313324	0.069985	0.025667	0.946716	0	0
25567	1.152126	1.386192	9.503612	-0.146071	0.032046	0.298763	-0.282879	-0.384818	-0.643458	0.310605	0.069370	0.024144	0.947697	0	0
25568	1.043468	1.137958	9.647851	-0.123309	0.023551	0.273388	-0.284054	-0.380989	-0.644934	0.308191	0.068898	0.022832	0.948552	0	0
25569	0.938095	1.030827	9.760129	-0.132259	0.018599	0.260312	-0.285232	-0.378812	-0.645273	0.305825	0.068441	0.021432	0.949383	0	0
25570	0.862529	1.071504	10.091718	-0.168658	0.038271	0.248249	-0.285879	-0.374278	-0.648038	0.303701	0.067684	0.019749	0.950155	0	0
25571	0.819717	1.287707	10.328206	-0.170582	0.049808	0.237793	-0.286155	-0.369773	-0.648207	0.301564	0.066803	0.018110	0.950930	0	0
25572	0.821085	1.507125	10.239298	-0.143640	0.038677	0.213236	-0.286816	-0.365812	-0.648905	0.299791	0.066110	0.016687	0.951565	0	0
25573	0.860937	1.625605	10.029431	-0.118357	0.046020	0.181774	-0.286690	-0.361423	-0.650379	0.298151	0.065405	0.015592	0.952148	0	0
25574	1.019459	1.646078	9.810587	-0.086305	0.028758	0.153740	-0.287457	-0.358249	-0.653689	0.296938	0.064967	0.014722	0.952570	0	0
25575	1.133527	1.550568	9.579013	-0.031574	0.020883	0.129160	-0.287737	-0.357183	-0.651847	0.295746	0.064746	0.014434	0.952960	0	0
25576	1.240013	1.399678	9.312931	-0.001181	0.012437	0.097676	-0.290083	-0.356108	-0.652329	0.294984	0.064708	0.014365	0.953200	0	0
25577	1.258628	1.230849	9.201150	0.079651	-0.002791	0.083461	-0.288259	-0.357052	-0.651841	0.294159	0.065033	0.015109	0.953422	0	0
25578	1.269720	1.039333	9.171535	0.151910	-0.018897	0.072759	-0.290078	-0.357061	-0.652478	0.293493	0.065740	0.016426	0.953557	0	0
25579	1.305740	0.984066	9.312759	0.177977	-0.024511	0.081402	-0.291390	-0.358049	-0.650928	0.292625	0.066561	0.018047	0.953737	0	0
25580	1.288328	0.966897	9.562286	0.189723	-0.027894	0.067404	-0.291375	-0.362420	-0.650754	0.291973	0.067464	0.019703	0.953841	0	0
25581	1.383188	0.991065	9.717809	0.191263	-0.034867	0.063032	-0.290867	-0.361749	-0.649446	0.291272	0.068420	0.021434	0.953950	0	0
25582	1.393234	1.088048	9.939274	0.180785	-0.027725	0.056970	-0.293197	-0.364906	-0.649880	0.290697	0.069292	0.023013	0.954025	0	0
25583	1.335224	1.156429	9.946429	0.168201	-0.016696	0.030854	-0.293982	-0.368214	-0.647991	0.290313	0.070000	0.024600	0.954051	0	0
25584	1.252855	1.220158	9.954081	0.188516	-0.030601	0.018524	-0.294495	-0.371778	-0.647277	0.290124	0.070914	0.026270	0.953996	0	0
25585	1.134189	1.290648	9.817404	0.207047	-0.012723	-0.011163	-0.294237	-0.374799	-0.645649	0.290111	0.071685	0.028274	0.953886	0	0
25586	1.063288	1.223768	9.774510	0.203107	-0.029013	-0.026902	-0.294488	-0.378359	-0.645068	0.290332	0.072613	0.030121	0.953692	0	0
25587	1.043133	1.091210	9.705299	0.139065	-0.027535	-0.033679	-0.295908	-0.382196	-0.645003	0.290584	0.073320	0.031454	0.953517	0	0
25588	0.993930	0.997028	9.700253	0.087067	-0.014674	-0.047445	-0.295121	-0.384241	-0.644659	0.291084	0.073768	0.032249	0.953304	0	0
25589	0.935837	1.014104	9.517837	0.067701	-0.031816	-0.056172	-0.296037	-0.386453	-0.643136	0.291604	0.074300	0.032906	0.953081	0	0
25590	0.926308	1.016081	9.346189	0.041629	-0.034114	-0.062212	-0.295767	-0.389044	-0.643189	0.292282	0.074797	0.033223	0.952824	0	0
25591	0.950315	0.960037	9.347259	0.015914	-0.024393	-0.057738	-0.296170	-0.387420	-0.642375	0.292854	0.075105	0.033409	0.952617	0	0
25592	1.064151	0.892229	9.464717	0.019317	-0.042028	-0.052539	-0.296562	-0.388660	-0.641747	0.293431	0.075614	0.033484	0.952397	0	0
25593	1.144632	0.925454	9.470594	0.021080	-0.033295	-0.054255	-0.297606	-0.390321	-0.640732	0.293967	0.076024	0.033687	0.952191	0	0
25594	1.194005	1.041877	9.439637	0.022615	-0.049034	-0.054309	-0.297847	-0.393726	-0.641577	0.294584	0.076609	0.033772	0.951951	0	0
25595	1.335378	1.088969	9.461253	0.010686	-0.028000	-0.055069	-0.296804	-0.393714	-0.641714	0.295134	0.076939	0.033889	0.951750	0	0
25596	1.505289	1.060773	9.684506	-0.013983	-0.046909	-0.067231	-0.298363	-0.393585	-0.642350	0.295878	0.077391	0.033644	0.951491	0	0
25597	1.612101	1.052998	9.865930	-0.053781	-0.051920	-0.066238	-0.299943	-0.393627	-0.640260	0.296591	0.077757	0.033078	0.951259	0	0
25598	1.563943	1.078769	9.547829	-0.081716	-0.058468	-0.076655	-0.298882	-0.394136	-0.642357	0.297497	0.078115	0.032160	0.950978	0	0
25599	1.302035	1.146485	9.114209	-0.116412	-0.057960	-0.083583	-0.300712	-0.391005	-0.643062	0.298425	0.078349	0.030990	0.950707	0	0
25600	1.272802	1.059133	8.694798	-0.189467	-0.086882	-0.093918	-0.300720	-0.388545	-0.643274	0.299551	0.078648	0.028980	0.950391	0	0
25601	1.521550	0.784772	8.949042	-0.237617	-0.079733	-0.088454	-0.302152	-0.387321	-0.644019	0.300623	0.078726	0.026591	0.950116	0	0
25602	1.707368	0.615069	9.445914	-0.227239	-0.079938	-0.088434	-0.301770	-0.383899	-0.644474	0.301726	0.078847	0.024237	0.949820	0	0
25603	1.624682	0.685034	9.768400	-0.148134	-0.075655	-0.067735	-0.302440	-0.381461	-0.643382	0.302525	0.079165	0.022680	0.949577	0	0
25604	1.443604	0.910931	9.674114	-0.092002	-0.076018	-0.067080	-0.303855	-0.381446	-0.645711	0.303313	0.079661	0.021606	0.949309	0	0
25605	1.325532	1.099474	9.616578	-0.099022	-0.052984	-0.080117	-0.304626	-0.380888	-0.647253	0.304186	0.079909	0.020595	0.949032	0	0
25606	1.296453	1.172007	9.884599	-0.140340	-0.040525	-0.076482	-0.303851	-0.380066	-0.646853	0.305098	0.079919	0.019176	0.948768	0	0
25607	1.319857	1.144807	10.571252	-0.151515	-0.023012	-0.079876	-0.304120	-0.376787	-0.647306	0.306002	0.079721	0.017764	0.948521	0	0
25608	1.396134	1.340391	10.824064	-0.120046	0.001675	-0.110433	-0.303585	-0.376211	-0.649248	0.307211	0.079386	0.016694	0.948178	0	0
25609	1.415265	1.646844	10.532616	-0.073977	0.005295	-0.135885	-0.304382	-0.378164	-0.646552	0.308580	0.079143	0.016163	0.947762	0	0
25610	1.280366	1.777722	9.995277	-0.100385	0.018303	-0.163722	-0.303071	-0.378964	-0.647097	0.310289	0.078702	0.015371	0.947254	0	0
25611	1.189786	1.580424	9.469191	-0.156394	0.026460	-0.203658	-0.302014	-0.377146	-0.649667	0.312360	0.077987	0.014198	0.946651	0	0
25612	1.185651	1.229324	9.176182	-0.183185	-0.011297	-0.231565	-0.303042	-0.378232	-0.650980	0.314751	0.077556	0.012584	0.945917	0	0
25613	1.076915	0.925253	9.101733	-0.141237	-0.017151	-0.212500	-0.302003	-0.377403	-0.650972	0.316896	0.077297	0.011433	0.945236	0	0
25614	0.949095	0.689185	9.038378	-0.091069	-0.022756	-0.211786	-0.300182	-0.374782	-0.651713	0.319015	0.077266	0.010640	0.944535	0	0
25615	0.977210	0.536484	9.217134	-0.042406	-0.024224	-0.200571	-0.299915	-0.375318	-0.652245	0.320968	0.077386	0.010391	0.943866	0	0
25616	1.127751	0.573648	9.691134	0.010850	-0.041903	-0.165862	-0.298708	-0.376626	-0.655917	0.322578	0.077866	0.010463	0.943276	0	0
25617	1.205234	0.601632	10.173955	0.029279	-0.024768	-0.158876	-0.299218	-0.380046	-0.655721	0.324081	0.078225	0.010855	0.942727	0	0
25618	1.100502	0.645140	10.491732	0.020792	-0.017815	-0.153616	-0.298309	-0.380730	-0.654961	0.325570	0.078510	0.011088	0.942188	0	0
25619	0.962500	0.735365	10.341255	-0.020612	-0.005182	-0.155236	-0.297920	-0.383475	-0.653458	0.327073	0.078518	0.011073	0.941666	0	0
25620	0.958512	0.833144	10.061896	-0.063685	0.005642	-0.153349	-0.297134	-0.384010	-0.653734	0.328629	0.078307	0.010586	0.941148	0	0
25621	1.007695	0.869730	9.787702	-0.076005	-0.016954	-0.153375	-0.297627	-0.384933	-0.656737	0.330159	0.078241	0.010016	0.940624	0	0
25622	1.041399	0.762755	9.557820	-0.053500	-0.006536	-0.158631	-0.296322	-0.384642	-0.657131	0.331748	0.078176	0.009589	0.940074	0	0
25623	1.122993	0.547131	9.458446	-0.027459	-0.028796	-0.146524	-0.297358	-0.385741	-0.657405	0.333175	0.078380	0.009431	0.939554	0	0
25624	1.267492	0.288632	9.456270	0.012903	-0.025159	-0.123903	-0.296715	-0.387395	-0.655623	0.334386	0.078715	0.009539	0.939095	0	0
25625	1.442315	0.205707	9.356630	0.063343	-0.038123	-0.104862	-0.296836	-0.388482	-0.656163	0.335349	0.079315	0.010157	0.938694	0	0
25626	1.610220	0.197590	9.301794	0.101964	-0.028342	-0.082242	-0.297109	-0.390838	-0.653608	0.336100	0.079982	0.011058	0.938359	0	0
25627	1.612909	0.238983	9.287795	0.135830	-0.045452	-0.066693	-0.298155	-0.393051	-0.652085	0.336645	0.080904	0.012283	0.938069	0	0
25628	1.545002	0.257686	9.185524	0.083327	-0.049580	-0.055225	-0.298410	-0.395241	-0.651866	0.337165	0.081710	0.012915	0.937804	0	0
25629	1.559688	0.251486	9.076149	-0.004600	-0.042020	-0.048840	-0.298626	-0.397508	-0.656327	0.337654	0.082133	0.012805	0.937593	0	0
25630	1.520609	0.245835	9.178656	-0.098913	-0.055308	-0.047735	-0.299400	-0.397366	-0.657358	0.338261	0.082379	0.011702	0.937367	0	0
25631	1.506956	0.394840	9.103618	-0.189444	-0.047745	-0.039617	-0.300080	-0.395907	-0.654466	0.338814	0.082236	0.009819	0.937201	0	0
25632	1.449779	0.597276	9.059400	-0.220605	-0.051001	-0.037822	-0.300348	-0.393175	-0.654800	0.339413	0.082029	0.007583	0.937023	0	0
25633	1.530936	0.742422	9.040222	-0.208994	-0.071893	-0.048385	-0.301269	-0.390313	-0.655127	0.340062	0.082047	0.005438	0.936801	0	0
25634	1.601582	0.788553	9.203879	-0.181241	-0.068717	-0.044088	-0.302799	-0.387667	-0.660522	0.340674	0.082138	0.003517	0.936580	0	0
25635	1.528191	0.748731	9.350271	-0.162384	-0.061700	-0.054596	-0.302946	-0.386046	-0.659189	0.341340	0.082219	0.001848	0.936335	0	0
25636	1.547455	0.751286	9.543548	-0.193418	-0.043079	-0.058809	-0.304507	-0.384959	-0.660066	0.342097	0.082027	-0.000088	0.936078	0	0
25637	1.603811	0.846339	9.684021	-0.240122	-0.031313	-0.063873	-0.304520	-0.380035	-0.660749	0.342910	0.081557	-0.002370	0.935818	0	0
25638	1.737265	0.795863	9.755273	-0.311011	-0.011434	-0.074051	-0.303862	-0.377273	-0.662779	0.343899	0.080665	-0.005285	0.935521	0	0
25639	1.975543	0.760144	9.727470	-0.309248	-0.004490	-0.075740	-0.306590	-0.374401	-0.665302	0.344874	0.079708	-0.008113	0.935223	0	0
25640	1.951107	0.731814	9.674369	-0.257936	-0.009731	-0.098584	-0.304770	-0.370408	-0.666536	0.346041	0.078984	-0.010506	0.934830	0	0
25641	1.713953	0.511912	9.550820	-0.208168	-0.011469	-0.117939	-0.304655	-0.364663	-0.667333	0.347324	0.078446	-0.012380	0.934376	0	0
25642	1.379146	0.257619	9.540407	-0.200944	-0.020416	-0.104055	-0.304132	-0.363420	-0.668092	0.348487	0.078018	-0.014272	0.933952	0	0
25643	1.256812	0.137511	9.522155	-0.244514	-0.022394	-0.121385	-0.305030	-0.361895	-0.670655	0.349826	0.077454	-0.016521	0.933461	0	0
25644	1.543379	0.084129	9.737514	-0.230406	0.002699	-0.119559	-0.305035	-0.358333	-0.671624	0.351158	0.076709	-0.018595	0.932983	0	0
25645	1.865239	-0.079513	10.458910	-0.202543	0.005648	-0.110835	-0.305677	-0.356403	-0.673661	0.352365	0.076030	-0.020370	0.932547	0	0
25646	1.954705	-0.115334	10.775913	-0.111053	0.022566	-0.123245	-0.303851	-0.355695	-0.674179	0.353653	0.075519	-0.021259	0.932081	0	0
25647	1.750134	0.155307	10.164700	-0.023564	0.031331	-0.155815	-0.303704	-0.356217	-0.676010	0.355146	0.075244	-0.021247	0.931535	0	0
25648	1.537341	0.256675	9.502846	-0.019219	0.027703	-0.193394	-0.302919	-0.357578	-0.675782	0.357021	0.075024	-0.021210	0.930837	0	0
25649	1.588093	0.133640	9.175500	-0.073696	0.003335	-0.225560	-0.301061	-0.360253	-0.678706	0.359192	0.074846	-0.021712	0.930004	0	0
25650	1.732942	-0.043527	9.281001	-0.134665	-0.009960	-0.242823	-0.302240	-0.360275	-0.677919	0.361603	0.074573	-0.022847	0.929064	0	0
25651	1.853451	-0.238942	9.299646	-0.217826	-0.017987	-0.250414	-0.301448	-0.358877	-0.679846	0.364101	0.074082	-0.024759	0.928078	0	0
25652	1.739777	-0.504603	9.487332	-0.261239	-0.022741	-0.260757	-0.300276	-0.357494	-0.680347	0.366757	0.073471	-0.027101	0.927015	0	0
25653	1.543000	-0.828189	9.710009	-0.276636	-0.008587	-0.264155	-0.299994	-0.357184	-0.683071	0.369418	0.072684	-0.029530	0.925946	0	0
25654	1.210726	-1.021865	9.923138	-0.257602	-0.021861	-0.259917	-0.298952	-0.355252	-0.683950	0.372061	0.072076	-0.031836	0.924858	0	0
25655	1.073502	-1.158334	10.079312	-0.248392	-0.009122	-0.241596	-0.298419	-0.353306	-0.686255	0.374482	0.071389	-0.034034	0.923855	0	0
25656	1.131979	-1.144287	10.080583	-0.213696	-0.014783	-0.232983	-0.297509	-0.350829	-0.687122	0.376841	0.070868	-0.035927	0.922864	0	0
25657	1.264086	-1.060631	9.875353	-0.182490	-0.026550	-0.222630	-0.298546	-0.350830	-0.687894	0.379025	0.070581	-0.037609	0.921924	0	0
25658	1.387576	-0.831021	9.427873	-0.182529	-0.044998	-0.213969	-0.297504	-0.349448	-0.688394	0.381175	0.070447	-0.039341	0.920975	0	0
25659	1.490402	-0.754775	9.257109	-0.191412	-0.071169	-0.212266	-0.297487	-0.350246	-0.690099	0.383245	0.070533	-0.041292	0.920023	0	0
25660	1.541252	-0.798828	9.250465	-0.206453	-0.091923	-0.219247	-0.299309	-0.348062	-0.691473	0.385425	0.070741	-0.043419	0.918998	0	0
25661	1.546984	-1.013269	9.542649	-0.250853	-0.098401	-0.233066	-0.299445	-0.347111	-0.691193	0.387708	0.070858	-0.046017	0.917902	0	0
25662	1.574731	-1.180881	9.972993	-0.254133	-0.102092	-0.224318	-0.300759	-0.344943	-0.690881	0.389947	0.070977	-0.048616	0.916810	0	0
25663	1.695077	-1.308917	10.484076	-0.224253	-0.086959	-0.208625	-0.300495	-0.342052	-0.692646	0.391982	0.071081	-0.050956	0.915806	0	0
25664	1.741226	-1.268719	10.764425	-0.201574	-0.062716	-0.208617	-0.301285	-0.340149	-0.692603	0.394050	0.071035	-0.052929	0.914810	0	0
25665	1.614092	-0.975106	10.650489	-0.220260	-0.041686	-0.199832	-0.303104	-0.339747	-0.693361	0.396017	0.070735	-0.055068	0.913857	0	0
25666	1.441736	-0.543131	10.350723	-0.270393	-0.035984	-0.198000	-0.301409	-0.338218	-0.694253	0.398059	0.070164	-0.057573	0.912859	0	0
25667	1.570213	-0.277989	9.978687	-0.323340	-0.047092	-0.239756	-0.301022	-0.334651	-0.695355	0.400450	0.069520	-0.060637	0.911663	0	0
25668	2.052957	-0.158050	9.731980	-0.349991	-0.046458	-0.271018	-0.300508	-0.332458	-0.695576	0.403198	0.068768	-0.063857	0.910288	0	0
25669	2.422146	-0.314142	9.513020	-0.305701	-0.056254	-0.337394	-0.301546	-0.330265	-0.697084	0.406446	0.068343	-0.066728	0.908669	0	0
25670	2.421696	-0.414781	9.395387	-0.223802	-0.058673	-0.386477	-0.300222	-0.331867	-0.698944	0.410146	0.068284	-0.068769	0.906856	0	0
25671	2.144308	-0.463081	9.149316	-0.212927	-0.045142	-0.410934	-0.299830	-0.331587	-0.699201	0.413987	0.068189	-0.070703	0.904967	0	0
25672	1.920300	-0.513216	9.027881	-0.227396	-0.055012	-0.437118	-0.299566	-0.331167	-0.699845	0.418113	0.068115	-0.072722	0.902914	0	0
25673	1.914630	-0.635471	9.113429	-0.239210	-0.073844	-0.456314	-0.299030	-0.332101	-0.701166	0.422341	0.068201	-0.074978	0.900752	0	0
25674	2.244493	-0.790338	9.253712	-0.223325	-0.070136	-0.483321	-0.297865	-0.330178	-0.701137	0.426841	0.068312	-0.076988	0.898450	0	0
25675	2.438011	-0.967856	9.353241	-0.195159	-0.061326	-0.505135	-0.297718	-0.330563	-0.702964	0.431463	0.068514	-0.078766	0.896070	0	0
25676	2.308204	-1.084919	9.504679	-0.175317	-0.054378	-0.511286	-0.295887	-0.332732	-0.702760	0.436164	0.068708	-0.080253	0.893644	0	0
25677	2.081462	-1.124051	9.707886	-0.236369	-0.038266	-0.504986	-0.293792	-0.334619	-0.703072	0.440805	0.068523	-0.082302	0.891191	0	0
25678	1.834033	-0.984090	9.754331	-0.257814	-0.018817	-0.504920	-0.294029	-0.334859	-0.705933	0.445506	0.068030	-0.084369	0.888695	0	0
25679	1.921354	-0.985063	9.994406	-0.239201	-0.008818	-0.487485	-0.292445	-0.338931	-0.706544	0.449989	0.067552	-0.086316	0.886282	0	0
25680	2.255041	-1.266776	10.408794	-0.203707	0.008343	-0.494433	-0.289820	-0.340937	-0.707901	0.454576	0.067045	-0.087785	0.883832	0	0
25681	2.351629	-1.382389	10.472708	-0.186266	0.032720	-0.499621	-0.287084	-0.339125	-0.708665	0.459141	0.066448	-0.089068	0.881386	0	0
25682	2.147094	-1.409647	10.462518	-0.155474	0.058549	-0.487455	-0.285228	-0.342355	-0.710950	0.463635	0.065711	-0.089879	0.879003	0	0
25683	1.941243	-1.623684	10.662752	-0.067448	0.076746	-0.464989	-0.282092	-0.344233	-0.711140	0.467831	0.065242	-0.089934	0.876806	0	0
25684	1.816248	-1.796411	10.576022	0.005610	0.090008	-0.452955	-0.279722	-0.346918	-0.712898	0.471920	0.064945	-0.089203	0.874709	0	0
25685	1.650650	-1.544065	9.832911	0.035669	0.098216	-0.425166	-0.275530	-0.350689	-0.713782	0.475700	0.064730	-0.088276	0.872770	0	0
25686	1.657978	-1.238732	9.212454	0.018741	0.092857	-0.404233	-0.273176	-0.354497	-0.713094	0.479340	0.064424	-0.087445	0.870883	0	0
25687	1.842719	-1.258007	9.275702	0.010695	0.080080	-0.371069	-0.270293	-0.357741	-0.713438	0.482632	0.064197	-0.086855	0.869138	0	0
25688	1.846894	-1.326479	9.538527	0.044103	0.082878	-0.346725	-0.267528	-0.362888	-0.714598	0.485732	0.064050	-0.085885	0.867517	0	0
25689	1.710890	-1.283957	9.530169	0.086747	0.078843	-0.331186	-0.264507	-0.369962	-0.714238	0.488615	0.064165	-0.084666	0.866008	0	0
25690	1.658272	-1.192358	9.188897	0.110677	0.065949	-0.298167	-0.261739	-0.374555	-0.715907	0.491226	0.064445	-0.083231	0.864648	0	0
25691	1.685245	-1.163087	9.154796	0.087841	0.058699	-0.271953	-0.260684	-0.378783	-0.715478	0.493568	0.064687	-0.082137	0.863400	0	0
25692	1.624206	-1.159943	9.357199	0.070108	0.051456	-0.249251	-0.257796	-0.383115	-0.716103	0.495753	0.064853	-0.081153	0.862228	0	0
25693	1.622612	-1.312568	9.991801	0.057822	0.066789	-0.225600	-0.255195	-0.384747	-0.714595	0.497715	0.064834	-0.080305	0.861178	0	0
25694	1.461054	-1.389158	10.459287	0.014752	0.099781	-0.194864	-0.255295	-0.389369	-0.716243	0.499492	0.064265	-0.079591	0.860258	0	0
25695	1.320942	-1.236193	10.343647	-0.054981	0.139104	-0.159698	-0.253073	-0.390299	-0.716537	0.501012	0.062999	-0.079388	0.859486	0	0
25696	1.218821	-0.885924	9.915201	-0.142777	0.131632	-0.136841	-0.249164	-0.389437	-0.716938	0.502412	0.061321	-0.079906	0.858741	0	0
25697	1.317887	-0.659260	9.533612	-0.242461	0.142530	-0.113852	-0.247059	-0.388012	-0.720044	0.503653	0.059038	-0.081310	0.858043	0	0
25698	1.563626	-0.638428	9.654128	-0.294362	0.132299	-0.110204	-0.243801	-0.384685	-0.721561	0.504909	0.056570	-0.083141	0.857295	0	0
25699	1.567776	-0.727806	9.831919	-0.283705	0.124939	-0.094543	-0.241581	-0.377240	-0.725589	0.505984	0.054209	-0.084987	0.856632	0	0
25700	1.596162	-0.827466	10.042897	-0.226690	0.094562	-0.082568	-0.238590	-0.373925	-0.726325	0.506921	0.052382	-0.086443	0.856046	0	0
25701	1.654606	-0.811420	10.082933	-0.116035	0.091906	-0.079401	-0.238314	-0.374722	-0.727901	0.507744	0.051136	-0.087020	0.855575	0	0
25702	1.631592	-0.631318	9.836660	-0.022517	0.089318	-0.068366	-0.236487	-0.374288	-0.728426	0.508449	0.050377	-0.086762	0.855227	0	0
25703	1.656842	-0.549487	9.440187	0.013455	0.064696	-0.072038	-0.235440	-0.374820	-0.728704	0.509119	0.050013	-0.086365	0.854890	0	0
25704	1.680997	-0.617928	9.244970	0.044425	0.053165	-0.074769	-0.233225	-0.375898	-0.728091	0.509819	0.049908	-0.085715	0.854545	0	0
25705	1.649724	-0.607447	8.979526	0.078994	0.034474	-0.067081	-0.230997	-0.379565	-0.727919	0.510387	0.050132	-0.084910	0.854273	0	0
25706	1.633988	-0.425299	8.762166	0.085399	0.024261	-0.083725	-0.231889	-0.383523	-0.728640	0.511127	0.050489	-0.084053	0.853894	0	0
25707	2.051166	-0.656974	8.756495	0.067502	0.017082	-0.071392	-0.230198	-0.382826	-0.728508	0.511722	0.050811	-0.083434	0.853579	0	0
25708	2.057974	-0.698346	8.980907	0.014949	0.029644	-0.069451	-0.230709	-0.385835	-0.728433	0.512375	0.050750	-0.083158	0.853218	0	0
25709	2.123792	-0.656414	9.088932	-0.055711	0.017656	-0.053572	-0.229402	-0.386092	-0.728708	0.512879	0.050428	-0.083602	0.852891	0	0
25710	2.245792	-0.603720	9.057812	-0.124816	0.033963	-0.058544	-0.230705	-0.385829	-0.728953	0.513512	0.049605	-0.084501	0.852469	0	0
25711	2.134186	-0.549293	9.051479	-0.197437	0.039841	-0.061828	-0.228096	-0.383190	-0.730479	0.514174	0.048380	-0.086043	0.851986	0	0
25712	2.029459	-0.579221	8.985682	-0.228377	0.054961	-0.061709	-0.227963	-0.381400	-0.731614	0.514904	0.046849	-0.087714	0.851461	0	0
25713	1.841279	-0.702490	9.085117	-0.198753	0.071337	-0.060020	-0.226522	-0.379452	-0.733406	0.515574	0.045351	-0.089106	0.850992	0	0
25714	1.590055	-0.791045	9.167133	-0.156147	0.067369	-0.047973	-0.226134	-0.374783	-0.735266	0.516150	0.044074	-0.090103	0.850605	0	0
25715	1.461452	-0.756822	9.025327	-0.094834	0.074039	-0.053391	-0.226126	-0.373122	-0.737052	0.516717	0.043082	-0.090594	0.850259	0	0
25716	1.592831	-0.758023	9.031960	-0.068443	0.076968	-0.033377	-0.223014	-0.372430	-0.735372	0.517140	0.042163	-0.090802	0.850026	0	0
25717	1.713246	-0.945121	9.176620	-0.037838	0.083477	-0.022069	-0.222069	-0.371821	-0.739654	0.517424	0.041357	-0.090771	0.849896	0	0
25718	1.619807	-1.040731	9.555103	-0.036646	0.065587	0.000555	-0.221543	-0.372082	-0.740183	0.517534	0.040668	-0.090782	0.849861	0	0
25719	1.643915	-1.116505	9.364625	0.017639	0.078769	0.024867	-0.220497	-0.375088	-0.739210	0.517392	0.040147	-0.090322	0.850021	0	0
25720	1.652514	-1.255739	9.657813	0.074567	0.058139	0.028150	-0.219440	-0.375604	-0.740787	0.517218	0.040071	-0.089437	0.850224	0	0
25721	1.599863	-1.499425	9.786298	0.081848	0.053438	0.043834	-0.217866	-0.378045	-0.740846	0.516865	0.040080	-0.088572	0.850529	0	0
25722	1.518430	-1.679293	9.872776	0.068972	0.073982	0.075338	-0.218381	-0.379551	-0.740872	0.516303	0.039799	-0.087671	0.850976	0	0
25723	1.447395	-1.770386	9.824699	0.014432	0.070340	0.110375	-0.217074	-0.380081	-0.741151	0.515425	0.039257	-0.087324	0.851570	0	0
25724	1.617133	-1.552467	9.300932	0.010384	0.063133	0.127811	-0.217964	-0.382115	-0.743004	0.514427	0.038720	-0.086998	0.852230	0	0
25725	1.711432	-1.313361	8.895419	0.000516	0.028278	0.129471	-0.217585	-0.378972	-0.742945	0.513352	0.038450	-0.087001	0.852890	0	0
25726	1.730656	-1.331845	9.015765	0.040225	0.005097	0.138018	-0.217840	-0.379102	-0.743595	0.512195	0.038553	-0.086722	0.853610	0	0
25727	1.636501	-1.558123	9.358509	0.022597	-0.022676	0.132769	-0.219935	-0.377628	-0.743032	0.511037	0.038832	-0.086808	0.854282	0	0
25728	1.547528	-1.721801	9.743183	-0.021292	-0.022500	0.139883	-0.220715	-0.379144	-0.742536	0.509858	0.038854	-0.087196	0.854946	0	0
25729	1.352235	-1.774372	10.039894	-0.077270	-0.026613	0.150479	-0.222528	-0.379830	-0.743706	0.508581	0.038640	-0.088166	0.855616	0	0
25730	1.358631	-1.519049	9.992538	-0.102941	-0.009043	0.157556	-0.221744	-0.377896	-0.744843	0.507297	0.038115	-0.089191	0.856296	0	0
25731	1.404004	-1.247543	9.988092	-0.110022	-0.013324	0.155798	-0.222143	-0.374067	-0.745674	0.505995	0.037612	-0.090371	0.856964	0	0
25732	1.503023	-1.007547	9.718062	-0.144700	-0.016518	0.155006	-0.223463	-0.371635	-0.744708	0.504733	0.036941	-0.091790	0.857587	0	0
25733	1.634962	-0.936932	9.594968	-0.179461	-0.020538	0.149002	-0.226327	-0.367539	-0.746946	0.503505	0.036154	-0.093595	0.858147	0	0
25734	1.712273	-1.009290	9.713205	-0.131673	-0.039841	0.129639	-0.227105	-0.365343	-0.748456	0.502430	0.035771	-0.095008	0.858637	0	0
25735	1.681322	-1.264200	9.962081	-0.036496	-0.034482	0.129401	-0.227370	-0.364254	-0.748433	0.501303	0.035841	-0.095647	0.859222	0	0
25736	1.458766	-1.438306	10.076112	0.086105	-0.028209	0.118579	-0.228421	-0.363179	-0.747885	0.500257	0.036461	-0.095127	0.859863	0	0
25737	1.198487	-1.426324	10.072610	0.151554	-0.024935	0.106144	-0.229205	-0.365387	-0.746623	0.499268	0.037408	-0.094087	0.860511	0	0
25738	0.873013	-1.308089	10.168969	0.165415	-0.010924	0.102592	-0.229333	-0.368131	-0.745637	0.498348	0.038291	-0.092793	0.861146	0	0
25739	0.825911	-1.068105	10.013683	0.151610	0.005011	0.099154	-0.230485	-0.373191	-0.745857	0.497445	0.038974	-0.091581	0.861767	0	0
25740	1.037655	-0.706771	9.658041	0.093963	0.011133	0.073164	-0.230479	-0.375516	-0.745513	0.496830	0.039337	-0.090781	0.862190	0	0
25741	1.221569	-0.499806	9.455791	0.034776	-0.002235	0.062837	-0.230876	-0.373882	-0.745478	0.496278	0.039528	-0.090581	0.862520	0	0
25742	1.336229	-0.468090	9.351910	-0.021046	-0.006725	0.042066	-0.231661	-0.375817	-0.744211	0.495959	0.039502	-0.090850	0.862676	0	0
25743	1.331151	-0.511356	9.317516	-0.002439	-0.006544	0.022826	-0.231922	-0.374721	-0.744708	0.495764	0.039577	-0.090963	0.862773	0	0
25744	1.306168	-0.609076	9.394176	0.058021	-0.025681	-0.010543	-0.232450	-0.372403	-0.744918	0.495848	0.040155	-0.090622	0.862734	0	0
25745	1.298571	-0.673788	9.325641	0.098135	-0.036141	-0.029874	-0.232453	-0.373781	-0.743906	0.496040	0.041028	-0.089983	0.862649	0	0
25746	1.344814	-0.685532	9.254194	0.139325	-0.038873	-0.042206	-0.232036	-0.378817	-0.744787	0.496370	0.042149	-0.088994	0.862508	0	0
25747	1.291016	-0.728927	9.269345	0.161393	-0.034315	-0.063195	-0.233202	-0.384036	-0.743192	0.496824	0.043347	-0.087777	0.862312	0	0
25748	1.135054	-0.794162	9.143703	0.171839	-0.015004	-0.070168	-0.232811	-0.385680	-0.742447	0.497387	0.044450	-0.086376	0.862073	0	0
25749	0.998816	-0.795160	9.120204	0.226939	-0.036347	-0.070410	-0.233050	-0.391142	-0.742553	0.497869	0.045990	-0.084589	0.861891	0	0
25750	1.093784	-0.779177	9.137607	0.271637	-0.040059	-0.079260	-0.233302	-0.397173	-0.740850	0.498439	0.047813	-0.082448	0.861670	0	0
25751	1.324921	-0.762837	9.236606	0.292334	-0.061400	-0.070623	-0.233557	-0.404171	-0.738257	0.498864	0.049890	-0.080214	0.861517	0	0
25752	1.461470	-0.683173	9.389534	0.266401	-0.054239	-0.072258	-0.234063	-0.409371	-0.737705	0.499353	0.051803	-0.078190	0.861307	0	0
25753	1.510564	-0.610671	9.379748	0.225113	-0.036491	-0.070343	-0.235353	-0.415542	-0.736518	0.499823	0.053329	-0.076406	0.861101	0	0
25754	1.501763	-0.482506	9.209881	0.147093	-0.042745	-0.077127	-0.235868	-0.421855	-0.734299	0.500417	0.054550	-0.075349	0.860773	0	0
25755	1.438689	-0.452672	9.194815	0.060202	-0.045235	-0.096956	-0.234560	-0.422657	-0.734584	0.501195	0.055344	-0.075009	0.860299	0	0
25756	1.562403	-0.489361	9.343962	-0.013543	-0.060360	-0.102865	-0.235082	-0.423625	-0.734079	0.502080	0.055932	-0.075408	0.859710	0	0
25757	1.900084	-0.529223	9.614017	-0.069504	-0.037352	-0.102578	-0.235458	-0.423469	-0.735893	0.502983	0.056013	-0.076141	0.859112	0	0
25758	2.172727	-0.463682	9.841074	-0.055958	-0.033856	-0.114781	-0.235462	-0.423612	-0.735376	0.504011	0.056170	-0.076765	0.858443	0	0
25759	2.396831	-0.382801	10.035576	-0.041605	-0.032066	-0.128746	-0.235446	-0.426195	-0.736206	0.505125	0.056373	-0.077223	0.857734	0	0
25760	2.630072	-0.410883	10.199263	-0.024620	-0.022380	-0.146173	-0.234525	-0.426722	-0.737002	0.506425	0.056612	-0.077503	0.856926	0	0
25761	2.556458	-0.468866	10.451928	-0.001335	0.001231	-0.159261	-0.233874	-0.426443	-0.737002	0.507801	0.056767	-0.077440	0.856107	0	0
25762	2.337183	-0.536348	10.359190	0.008694	0.019113	-0.184562	-0.232291	-0.429281	-0.738108	0.509456	0.056847	-0.077203	0.855139	0	0
25763	1.976632	-0.624762	10.293628	0.068608	0.046746	-0.186451	-0.230845	-0.432544	-0.738052	0.511057	0.056995	-0.076297	0.854255	0	0
25764	1.459446	-0.793860	10.622746	0.092123	0.071198	-0.191743	-0.231217	-0.436774	-0.738522	0.512782	0.057058	-0.075078	0.853324	0	0
25765	1.170878	-0.993342	10.888045	0.103664	0.124872	-0.165478	-0.227810	-0.440693	-0.739013	0.514238	0.056694	-0.073475	0.852611	0	0
25766	1.377402	-0.708741	10.451536	0.102688	0.148931	-0.139241	-0.223882	-0.442962	-0.740125	0.515661	0.056101	-0.071803	0.851933	0	0
25767	1.663483	-0.225285	9.529387	0.087071	0.152623	-0.139199	-0.221525	-0.447589	-0.739453	0.516918	0.055391	-0.070206	0.851351	0	0
25768	1.687937	-0.256497	9.259640	0.088296	0.126635	-0.151483	-0.217848	-0.450806	-0.741361	0.518455	0.054921	-0.068765	0.850564	0	0
25769	1.777737	-0.677009	9.464633	0.041191	0.106205	-0.167045	-0.214183	-0.455688	-0.741094	0.519936	0.054390	-0.067785	0.849772	0	0
25770	1.820433	-0.848364	9.562892	0.013472	0.102941	-0.170437	-0.211309	-0.456061	-0.741771	0.521641	0.053747	-0.067091	0.848823	0	0
25771	1.870412	-0.678069	9.268792	-0.069516	0.080715	-0.159804	-0.209854	-0.459722	-0.742633	0.523098	0.052856	-0.067197	0.847973	0	0
25772	1.881821	-0.421425	9.097866	-0.144571	0.069726	-0.145686	-0.207762	-0.459279	-0.743679	0.524607	0.051656	-0.068026	0.847049	0	0
25773	1.761356	-0.248567	8.923951	-0.216372	0.065963	-0.145526	-0.206323	-0.457058	-0.745464	0.526005	0.050116	-0.069466	0.846157	0	0
25774	1.678627	-0.257077	8.879740	-0.240838	0.038218	-0.145546	-0.203563	-0.454798	-0.749338	0.527489	0.048679	-0.071272	0.845166	0	0
25775	1.609974	-0.334885	8.945587	-0.220288	0.017100	-0.145668	-0.202269	-0.451503	-0.749802	0.528848	0.047533	-0.073001	0.844234	0	0
25776	1.555771	-0.405004	9.183105	-0.161890	0.002834	-0.156345	-0.201221	-0.451073	-0.750581	0.530318	0.046823	-0.074319	0.843236	0	0
25777	1.404020	-0.480981	9.587424	-0.114268	0.004145	-0.153003	-0.199641	-0.450620	-0.752792	0.531674	0.046352	-0.075215	0.842328	0	0
25778	1.247864	-0.492916	9.910441	-0.093023	0.007765	-0.170520	-0.198063	-0.451131	-0.754372	0.533239	0.045974	-0.075919	0.841296	0	0
25779	1.111030	-0.527013	10.247222	-0.098047	0.012945	-0.165272	-0.198068	-0.452651	-0.752973	0.534694	0.045517	-0.076613	0.840334	0	0
25780	1.096176	-0.531561	10.450870	-0.125193	0.053226	-0.159845	-0.197794	-0.453589	-0.754162	0.536215	0.044577	-0.077349	0.839347	0	0
25781	1.134936	-0.542660	10.546659	-0.092239	0.065186	-0.159899	-0.193316	-0.450861	-0.761287	0.537659	0.043699	-0.077702	0.838437	0	0
25782	1.191087	-0.541364	10.385591	-0.029821	0.083944	-0.160020	-0.191227	-0.451522	-0.761445	0.539233	0.043006	-0.077477	0.837482	0	0
25783	1.203930	-0.512205	9.932971	0.042992	0.088583	-0.153246	-0.189388	-0.455325	-0.761533	0.540577	0.042648	-0.076562	0.836717	0	0
25784	1.311485	-0.529142	9.404875	0.089051	0.078200	-0.177820	-0.186514	-0.460093	-0.760087	0.542240	0.042658	-0.075364	0.835749	0	0
25785	1.466860	-0.655369	9.065383	0.109648	0.064109	-0.180502	-0.183900	-0.463763	-0.759399	0.543760	0.042886	-0.074012	0.834870	0	0
25786	1.563382	-0.826712	8.900925	0.113948	0.046518	-0.176172	-0.183112	-0.467591	-0.758310	0.545315	0.043300	-0.072775	0.833943	0	0
25787	1.591727	-0.984157	8.849607	0.069947	0.048587	-0.176017	-0.181657	-0.472487	-0.758676	0.546798	0.043442	-0.071847	0.833044	0	0
25788	1.659033	-1.111793	8.926131	0.018229	0.024218	-0.160210	-0.180090	-0.474527	-0.758078	0.548221	0.043508	-0.071536	0.832132	0	0
25789	1.684796	-1.249941	9.107570	-0.010517	0.029218	-0.134797	-0.178739	-0.477460	-0.762692	0.549378	0.043348	-0.071415	0.831387	0	0
25790	1.677483	-1.217855	9.284933	-0.024307	0.029258	-0.132143	-0.176381	-0.479066	-0.763390	0.550584	0.043119	-0.071441	0.830599	0	0
25791	1.668213	-1.105536	9.451378	-0.019968	0.043248	-0.135616	-0.174297	-0.481108	-0.762276	0.551759	0.042795	-0.071333	0.829845	0	0
25792	1.542473	-0.970880	9.444094	-0.012150	0.043173	-0.132184	-0.172979	-0.482170	-0.763605	0.552952	0.042520	-0.071180	0.829077	0	0
25793	1.450566	-0.877709	9.430595	-0.046726	0.029371	-0.125168	-0.171154	-0.482974	-0.763374	0.554040	0.042157	-0.071379	0.828352	0	0
25794	1.426612	-0.828064	9.349540	-0.110601	0.049178	-0.130169	-0.169813	-0.483864	-0.767559	0.555257	0.041285	-0.072009	0.827526	0	0
25795	1.466036	-0.750307	9.310999	-0.160845	0.058436	-0.138721	-0.167472	-0.482613	-0.767551	0.556522	0.040059	-0.072988	0.826651	0	0
25796	1.728568	-0.786950	9.347993	-0.194117	0.051895	-0.155171	-0.164987	-0.481201	-0.769360	0.557969	0.038719	-0.074283	0.825623	0	0
25797	2.073360	-0.851593	9.658689	-0.188796	0.072729	-0.157681	-0.162636	-0.478698	-0.771147	0.559405	0.037241	-0.075415	0.824616	0	0
25798	2.046741	-0.822463	9.679087	-0.139323	0.058760	-0.180550	-0.160539	-0.477286	-0.773213	0.561035	0.036169	-0.076209	0.823483	0	0
25799	1.696183	-0.853412	9.677058	-0.070178	0.068901	-0.186008	-0.157770	-0.478581	-0.776636	0.562652	0.035415	-0.076382	0.822396	0	0
25800	1.308880	-0.950669	9.553883	-0.051446	0.058562	-0.196610	-0.154496	-0.480447	-0.777736	0.564386	0.034849	-0.076448	0.821225	0	0
25801	1.138005	-1.046265	9.551626	-0.079398	0.074912	-0.219178	-0.151099	-0.482186	-0.777924	0.566277	0.034017	-0.076649	0.819938	0	0
25802	1.347036	-1.073023	9.614207	-0.093147	0.067846	-0.212144	-0.147960	-0.481588	-0.779624	0.568148	0.033150	-0.076998	0.818645	0	0
25803	1.760565	-1.059083	9.788855	-0.082958	0.037819	-0.205216	-0.145852	-0.482904	-0.781874	0.569892	0.032593	-0.077447	0.817413	0	0
25804	2.016147	-1.014333	9.933694	-0.042957	0.035456	-0.191347	-0.144013	-0.484923	-0.782706	0.571546	0.032261	-0.077575	0.816258	0	0
25805	1.938609	-0.983122	9.805192	0.018832	0.003666	-0.196867	-0.140870	-0.485555	-0.784300	0.573156	0.032566	-0.077402	0.815132	0	0
25806	1.607598	-1.054816	9.521290	0.054128	0.001905	-0.204872	-0.139557	-0.489372	-0.783734	0.574861	0.033074	-0.076926	0.813955	0	0
25807	1.244757	-1.146461	9.310471	0.071916	-0.022443	-0.212892	-0.137466	-0.492500	-0.783031	0.576559	0.033909	-0.076467	0.812763	0	0
25808	1.074990	-1.112344	8.990456	0.039452	-0.032939	-0.191926	-0.135900	-0.493993	-0.782552	0.578124	0.034606	-0.076313	0.811635	0	0
25809	1.075129	-1.101863	8.920390	0.002859	-0.058834	-0.193639	-0.134458	-0.494515	-0.783352	0.579656	0.035319	-0.076630	0.810481	0	0
25810	1.152343	-1.161343	9.191340	-0.045741	-0.063656	-0.200468	-0.134840	-0.496702	-0.783392	0.581282	0.035779	-0.077341	0.809228	0	0
25811	1.147970	-1.347016	9.963537	-0.085372	-0.052116	-0.200294	-0.131698	-0.496236	-0.785484	0.582899	0.035926	-0.078327	0.807963	0	0
25812	1.017457	-1.482141	10.652209	-0.133400	-0.030971	-0.193116	-0.130410	-0.493913	-0.784669	0.584520	0.035605	-0.079559	0.806684	0	0
25813	0.935958	-1.265636	10.671700	-0.178014	-0.022972	-0.179043	-0.128708	-0.493060	-0.785963	0.586015	0.034948	-0.081120	0.805472	0	0
25814	0.959687	-0.661194	9.987333	-0.221922	-0.032656	-0.199942	-0.129080	-0.490287	-0.789674	0.587714	0.034127	-0.083072	0.804069	0	0
25815	1.103520	-0.311049	9.378888	-0.246732	-0.032873	-0.224313	-0.126349	-0.486700	-0.790533	0.589579	0.033176	-0.085215	0.802518	0	0
25816	1.241256	-0.504791	9.232528	-0.280628	-0.067888	-0.259163	-0.125301	-0.484896	-0.792064	0.591733	0.032341	-0.087824	0.800683	0	0
25817	1.362726	-0.957350	9.237806	-0.246119	-0.085016	-0.299370	-0.124254	-0.481307	-0.794340	0.594137	0.031873	-0.090238	0.798650	0	0
25818	1.394894	-1.296784	9.178967	-0.232752	-0.091752	-0.322067	-0.124244	-0.478545	-0.796885	0.596729	0.031568	-0.092582	0.796459	0	0
25819	1.354948	-1.455183	9.267215	-0.250758	-0.070573	-0.327177	-0.120448	-0.476833	-0.799737	0.599350	0.030981	-0.094935	0.794234	0	0
25820	1.329081	-1.311118	9.209336	-0.268622	-0.082329	-0.346367	-0.119548	-0.472450	-0.800177	0.602134	0.030407	-0.097498	0.791836	0	0
25821	1.307142	-1.348053	9.054369	-0.260068	-0.076124	-0.354226	-0.118367	-0.470640	-0.802099	0.604944	0.029830	-0.099945	0.789408	0	0
25822	1.220130	-1.995806	9.533792	-0.200442	-0.080047	-0.360458	-0.116538	-0.468006	-0.803879	0.607790	0.029663	-0.101947	0.786967	0	0
25823	1.011582	-2.613852	10.055180	-0.145452	-0.087849	-0.339670	-0.114188	-0.467427	-0.804664	0.610418	0.029848	-0.103560	0.784713	0	0
25824	0.775810	-2.912450	10.463113	-0.047688	-0.070797	-0.306762	-0.115510	-0.466371	-0.802815	0.612784	0.030485	-0.104319	0.782741	0	0
25825	0.649320	-2.828414	10.864285	0.024420	-0.041528	-0.261557	-0.113684	-0.467311	-0.802587	0.614783	0.031244	-0.104327	0.781141	0	0
25826	0.624699	-2.433922	10.986680	0.037233	-0.003517	-0.240596	-0.109860	-0.467891	-0.807823	0.616672	0.031805	-0.104027	0.779668	0	0
25827	0.787146	-1.759172	10.641479	0.004521	-0.004345	-0.225723	-0.108564	-0.469126	-0.806297	0.618429	0.032093	-0.103954	0.778273	0	0
25828	1.196009	-1.020545	10.034864	-0.063826	0.010181	-0.226374	-0.107778	-0.468150	-0.807323	0.620239	0.031909	-0.104359	0.776785	0	0
25829	1.632599	-0.525498	9.484669	-0.162572	-0.016524	-0.257552	-0.104950	-0.465299	-0.803779	0.622277	0.031284	-0.105641	0.775005	0	0
25830	1.876545	-0.468827	9.218366	-0.200518	-0.019195	-0.291438	-0.102337	-0.462929	-0.805701	0.624597	0.030546	-0.107267	0.772942	0	0
25831	2.006913	-0.679228	9.047728	-0.231799	-0.027829	-0.337560	-0.101435	-0.460052	-0.805781	0.627247	0.029668	-0.109131	0.770566	0	0
25832	2.054906	-0.809873	8.972128	-0.229332	-0.034999	-0.381180	-0.097403	-0.455904	-0.806768	0.630229	0.028968	-0.111049	0.767880	0	0
25833	1.966090	-1.008827	9.034294	-0.223794	-0.034605	-0.407355	-0.097272	-0.451646	-0.808764	0.633381	0.028274	-0.112875	0.765041	0	0
25834	1.712000	-1.177176	9.091030	-0.178699	-0.057206	-0.431995	-0.094629	-0.451424	-0.813456	0.636685	0.028121	-0.114526	0.762053	0	0
25835	1.565665	-1.218228	9.185825	-0.132087	-0.029317	-0.447770	-0.092811	-0.449083	-0.813683	0.640098	0.028014	-0.115600	0.759030	0	0
25836	1.573039	-1.564052	9.505155	-0.097855	-0.044291	-0.460084	-0.090610	-0.448809	-0.812004	0.643576	0.028309	-0.116542	0.755927	0	0
25837	1.542036	-1.764326	10.081653	-0.080186	-0.023654	-0.453078	-0.088006	-0.448101	-0.812009	0.646994	0.028491	-0.117176	0.752899	0	0
25838	1.534742	-2.025715	10.898840	-0.092058	0.011596	-0.420636	-0.085390	-0.447510	-0.813575	0.650212	0.028354	-0.117720	0.750042	0	0
25839	1.376680	-2.239102	11.882403	-0.108815	0.051942	-0.375981	-0.083030	-0.447327	-0.815408	0.653123	0.027677	-0.118084	0.747476	0	0
25840	1.429226	-1.665999	11.376083	-0.095510	0.109889	-0.341021	-0.079512	-0.448118	-0.814929	0.655840	0.026686	-0.118032	0.745137	0	0
25841	1.538273	-1.404961	10.951174	-0.060275	0.151373	-0.327064	-0.073135	-0.445047	-0.815304	0.658472	0.025515	-0.117382	0.742957	0	0
25842	1.906392	-1.036543	10.052124	0.008934	0.134945	-0.313346	-0.069225	-0.446107	-0.814833	0.660972	0.024990	-0.116394	0.740907	0	0
25843	2.248762	-1.190627	9.891916	0.074717	0.144886	-0.315186	-0.064927	-0.446893	-0.814100	0.663458	0.024747	-0.114789	0.738942	0	0
25844	2.617763	-0.995118	9.484281	0.198917	0.137020	-0.320771	-0.060877	-0.449310	-0.814176	0.665951	0.025474	-0.112377	0.737043	0	0
25845	2.787201	-0.802962	9.095733	0.314156	0.100470	-0.328186	-0.055129	-0.456372	-0.812667	0.668400	0.027183	-0.109312	0.735224	0	0
25846	2.936637	-0.691418	8.769447	0.371906	0.066466	-0.358099	-0.052259	-0.464578	-0.809210	0.671024	0.029621	-0.106083	0.733209	0	0
25847	2.897576	-0.699202	8.845291	0.384869	0.037970	-0.384390	-0.048598	-0.473863	-0.806300	0.673764	0.032346	-0.102919	0.731030	0	0
25848	2.709932	-1.067487	9.372174	0.376369	0.051152	-0.387802	-0.045479	-0.481672	-0.801668	0.676550	0.034956	-0.099745	0.728773	0	0
25849	2.288162	-1.507777	10.007545	0.372079	0.054763	-0.393027	-0.039462	-0.489131	-0.800948	0.679333	0.037492	-0.096567	0.726482	0	0
25850	2.008855	-1.821952	10.101524	0.363001	0.075754	-0.387717	-0.036841	-0.496911	-0.799040	0.682109	0.039830	-0.093319	0.724177	0	0
25851	1.798090	-1.685332	9.982442	0.303586	0.108901	-0.352608	-0.031246	-0.502912	-0.795170	0.684640	0.041465	-0.090284	0.722079	0	0
25852	1.593212	-1.396882	9.737069	0.211364	0.107057	-0.298328	-0.027599	-0.508371	-0.792445	0.686823	0.042458	-0.087950	0.720234	0	0
25853	1.524951	-1.415915	9.755322	0.110040	0.102072	-0.266654	-0.023165	-0.511207	-0.791493	0.688788	0.042731	-0.086389	0.718527	0	0
25854	1.592262	-1.538912	9.851280	-0.013346	0.116277	-0.226106	-0.020573	-0.510791	-0.789944	0.690537	0.042049	-0.085637	0.716978	0	0
25855	1.689910	-1.522946	9.648304	-0.116278	0.100636	-0.183970	-0.016795	-0.509659	-0.790209	0.691994	0.040695	-0.085745	0.715637	0	0
25856	1.618242	-1.363024	9.289077	-0.150218	0.104001	-0.155980	-0.013292	-0.505940	-0.790031	0.693278	0.039095	-0.086087	0.714441	0	0
25857	1.463757	-1.217027	8.936406	-0.153889	0.076336	-0.113350	-0.011859	-0.502906	-0.791411	0.694217	0.037591	-0.086662	0.713540	0	0
25858	1.585886	-1.186089	8.677394	-0.111517	0.032868	-0.092649	-0.010685	-0.500696	-0.792546	0.694964	0.036712	-0.087244	0.712787	0	0
25859	1.619374	-1.288187	8.665483	-0.095230	0.014596	-0.052609	-0.009396	-0.497272	-0.792358	0.695391	0.036004	-0.087855	0.712332	0	0
25860	1.595628	-1.209049	8.550946	-0.137816	-0.013706	-0.010710	-0.008364	-0.493570	-0.792813	0.695521	0.035202	-0.088978	0.712105	0	0
25861	1.638065	-1.073094	8.295269	-0.227450	-0.027282	0.007820	-0.009819	-0.489087	-0.792195	0.695523	0.033821	-0.090848	0.711934	0	0
25862	1.704025	-0.997696	8.449767	-0.264909	-0.036290	0.039309	-0.012044	-0.483080	-0.793880	0.695310	0.032251	-0.093049	0.711931	0	0
25863	1.694420	-0.916045	8.756205	-0.259722	-0.069850	0.056637	-0.013101	-0.476660	-0.795046	0.694926	0.030907	-0.095463	0.712046	0	0
25864	1.777738	-0.817080	8.741163	-0.195525	-0.091689	0.079069	-0.014667	-0.471872	-0.797020	0.694349	0.030175	-0.097566	0.712355	0	0
25865	1.753662	-0.734132	8.941426	-0.088211	-0.106750	0.094403	-0.017801	-0.467792	-0.798217	0.693600	0.030252	-0.099028	0.712879	0	0
25866	1.733875	-0.736961	9.213002	-0.015401	-0.121597	0.111593	-0.020955	-0.464019	-0.796691	0.692701	0.030952	-0.100065	0.713579	0	0
25867	1.621571	-0.776298	9.345774	-0.063666	-0.124835	0.118691	-0.023831	-0.461178	-0.796875	0.691750	0.031305	-0.101483	0.714285	0	0
25868	1.597242	-0.753110	9.462876	-0.125181	-0.102914	0.141606	-0.026183	-0.458601	-0.797327	0.690686	0.031080	-0.103182	0.715081	0	0
25869	1.660708	-0.696625	9.573584	-0.100694	-0.086643	0.148563	-0.029841	-0.457003	-0.797009	0.689567	0.030871	-0.104604	0.715963	0	0
25870	1.884273	-0.714918	9.737634	-0.014222	-0.087433	0.151836	-0.033244	-0.453901	-0.796664	0.688404	0.031291	-0.105405	0.716945	0	0
25871	2.068846	-0.728862	9.977698	0.100597	-0.060796	0.174288	-0.035199	-0.454196	-0.796396	0.687060	0.032258	-0.105214	0.718219	0	0
25872	2.145568	-0.834266	10.451375	0.201252	-0.042597	0.184540	-0.036768	-0.455729	-0.795116	0.685640	0.033803	-0.104170	0.719656	0	0
25873	2.267639	-0.783197	10.347598	0.233020	-0.006388	0.198519	-0.039641	-0.457415	-0.793569	0.684125	0.035267	-0.102662	0.721242	0	0
25874	2.261424	-0.678889	9.918278	0.150300	0.006445	0.204015	-0.042105	-0.462639	-0.792615	0.682622	0.036090	-0.101655	0.722766	0	0
25875	2.200278	-0.761714	9.773248	0.025232	0.030159	0.202700	-0.043167	-0.461581	-0.790767	0.681180	0.035872	-0.101403	0.724172	0	0
25876	1.994453	-0.980097	9.927420	-0.018763	0.019940	0.208025	-0.044350	-0.461196	-0.789712	0.679719	0.035439	-0.101526	0.725547	0	0
25877	1.848236	-1.045306	9.791868	-0.022831	0.033944	0.211549	-0.045517	-0.459139	-0.791352	0.678228	0.034858	-0.101599	0.726959	0	0
25878	1.810048	-0.973777	9.498399	-0.013302	0.028627	0.214979	-0.044757	-0.456007	-0.790127	0.676721	0.034391	-0.101625	0.728380	0	0
25879	1.774626	-0.887677	8.982336	-0.022154	-0.000983	0.218391	-0.048163	-0.453597	-0.789016	0.675139	0.034062	-0.101930	0.729820	0	0
25880	1.865295	-0.857194	8.569096	-0.055157	-0.011127	0.214976	-0.049864	-0.450053	-0.789844	0.673594	0.033603	-0.102530	0.731184	0	0
25881	2.085768	-1.058424	8.377138	-0.083033	-0.028347	0.209829	-0.051959	-0.448990	-0.789158	0.672060	0.033078	-0.103467	0.732486	0	0
25882	2.217075	-1.388378	8.921410	-0.102347	-0.050944	0.203775	-0.054069	-0.444380	-0.788273	0.670565	0.032604	-0.104675	0.733705	0	0
25883	2.207884	-1.571264	9.664704	-0.103637	-0.044329	0.220395	-0.056545	-0.441109	-0.789751	0.668935	0.032053	-0.105882	0.735042	0	0
25884	2.064166	-1.468237	10.337704	-0.124001	-0.032238	0.235289	-0.059832	-0.434321	-0.789334	0.667225	0.031263	-0.107132	0.736448	0	0
25885	1.744829	-1.044285	10.878905	-0.146478	-0.000453	0.227506	-0.062837	-0.430792	-0.790023	0.665595	0.030092	-0.108359	0.737791	0	0
25886	1.538970	-0.448349	10.923618	-0.205296	0.038714	0.215483	-0.061682	-0.426551	-0.789818	0.664128	0.028257	-0.109729	0.738983	0	0
25887	1.586333	0.087406	10.506465	-0.192316	0.040988	0.182253	-0.062997	-0.420266	-0.791245	0.662881	0.026517	-0.110987	0.739978	0	0
25888	1.753739	0.324652	9.992711	-0.179023	0.065065	0.149134	-0.064298	-0.416567	-0.793242	0.661921	0.024734	-0.111968	0.740751	0	0
25889	2.033837	-0.122525	9.607033	-0.149097	0.054359	0.093279	-0.063910	-0.414233	-0.793979	0.661330	0.023282	-0.112787	0.741202	0	0
25890	2.249595	-0.719287	9.409554	-0.118130	0.036704	0.086254	-0.061954	-0.412014	-0.795249	0.660809	0.022178	-0.113488	0.741593	0	0
25891	1.975503	-1.057816	9.067274	-0.122002	0.040773	0.059227	-0.062362	-0.407788	-0.795033	0.660446	0.021053	-0.114194	0.741841	0	0
25892	1.521485	-1.379885	8.693069	-0.154952	0.032565	0.051409	-0.062894	-0.404514	-0.795225	0.660170	0.019778	-0.115187	0.741968	0	0
25893	1.138493	-1.587983	8.493163	-0.174120	0.015409	0.047888	-0.062638	-0.401498	-0.796077	0.659869	0.018504	-0.116439	0.742073	0	0
25894	1.130889	-1.627497	8.560566	-0.150007	-0.012882	0.056463	-0.063431	-0.396853	-0.796890	0.659493	0.017594	-0.117695	0.742232	0	0
25895	1.325141	-1.642029	8.846399	-0.077478	-0.041663	0.067544	-0.062660	-0.395214	-0.796344	0.658959	0.017350	-0.118603	0.742567	0	0
25896	1.456730	-1.554007	9.125457	-0.035934	-0.047414	0.075270	-0.064096	-0.392899	-0.797067	0.658378	0.017427	-0.119243	0.742977	0	0
25897	1.664166	-1.414477	9.296968	-0.023584	-0.039013	0.085745	-0.065659	-0.392363	-0.797436	0.657702	0.017494	-0.119733	0.743496	0	0
25898	1.760272	-1.192705	9.360852	0.010699	-0.044418	0.078643	-0.067234	-0.391298	-0.796494	0.657085	0.017852	-0.120007	0.743988	0	0
25899	1.737506	-0.945991	9.236574	0.025741	-0.058241	0.064574	-0.068539	-0.391451	-0.796228	0.656533	0.018413	-0.120250	0.744422	0	0
25900	1.718863	-0.837132	9.064239	0.037356	-0.064106	0.046190	-0.069319	-0.393241	-0.795608	0.656132	0.019130	-0.120449	0.744726	0	0
25901	1.664588	-0.940076	9.197185	0.107207	-0.073545	0.003222	-0.071929	-0.391899	-0.795822	0.656002	0.020414	-0.120171	0.744851	0	0
25902	1.673493	-1.064986	9.292044	0.157231	-0.082651	0.001322	-0.073892	-0.394539	-0.793651	0.655881	0.022111	-0.119590	0.745003	0	0
25903	1.829173	-1.078150	9.264050	0.193272	-0.079249	-0.011832	-0.075444	-0.397832	-0.793575	0.655834	0.024019	-0.118701	0.745127	0	0
25904	1.967437	-1.120001	9.429734	0.182914	-0.075723	-0.012637	-0.077524	-0.400729	-0.792837	0.655816	0.025850	-0.117879	0.745212	0	0
25905	1.944975	-1.152624	9.763895	0.154852	-0.063582	0.003183	-0.078431	-0.403614	-0.792108	0.655681	0.027373	-0.117178	0.745387	0	0
25906	1.820307	-1.152372	10.277622	0.154977	-0.044372	0.001477	-0.078435	-0.407465	-0.789844	0.655604	0.028769	-0.116362	0.745530	0	0
25907	1.915845	-0.991004	10.536766	0.214143	0.012216	0.036356	-0.079480	-0.409401	-0.788705	0.655289	0.030074	-0.114724	0.746009	0	0
25908	2.005259	-0.722180	10.301264	0.326705	0.041098	0.036093	-0.078703	-0.414071	-0.785814	0.655000	0.031917	-0.112076	0.746589	0	0
25909	1.993671	-0.673061	10.038335	0.451162	0.038429	0.037458	-0.079205	-0.421872	-0.784664	0.654618	0.034578	-0.108492	0.747335	0	0
25910	2.174937	-0.906395	9.926721	0.482274	0.075398	0.056714	-0.078671	-0.430500	-0.782108	0.654149	0.037158	-0.104461	0.748196	0	0
25911	2.192379	-0.464401	9.671136	0.469879	0.109360	0.072501	-0.076443	-0.437598	-0.780445	0.653545	0.039378	-0.100284	0.749181	0	0
25912	1.993906	-0.306042	9.552079	0.431961	0.130748	0.069135	-0.075403	-0.444458	-0.776948	0.653041	0.041199	-0.096269	0.750048	0	0
25913	1.747845	-0.396474	9.360369	0.354297	0.134898	0.070215	-0.073569	-0.449919	-0.775509	0.652501	0.042476	-0.092786	0.750885	0	0
25914	1.560095	-0.501952	9.167098	0.289807	0.138773	0.080861	-0.072242	-0.459207	-0.774142	0.651954	0.043298	-0.089787	0.751678	0	0
25915	1.637897	-0.530706	9.072891	0.231555	0.159953	0.094189	-0.070674	-0.462344	-0.773175	0.651295	0.043562	-0.087068	0.752554	0	0
25916	1.802809	-0.617499	9.111426	0.204991	0.142338	0.111697	-0.069127	-0.464826	-0.769987	0.650531	0.043778	-0.084695	0.753472	0	0
25917	1.826967	-0.626210	9.222113	0.149460	0.149290	0.138052	-0.068329	-0.468913	-0.770072	0.649558	0.043553	-0.082685	0.754547	0	0
25918	1.802847	-0.603366	9.150363	0.090146	0.142475	0.155644	-0.067290	-0.469184	-0.769435	0.648502	0.042986	-0.081195	0.755649	0	0
25919	1.853777	-0.584675	9.396401	0.001338	0.130607	0.171578	-0.066229	-0.471479	-0.770657	0.647318	0.041917	-0.080443	0.756804	0	0
25920	2.206390	-0.543486	9.788318	-0.025373	0.109437	0.187350	-0.064931	-0.470787	-0.770393	0.646044	0.040824	-0.080053	0.757992	0	0
25921	2.456572	-0.522033	10.288846	-0.011808	0.107599	0.178624	-0.065720	-0.469159	-0.770226	0.644787	0.039850	-0.079563	0.759165	0	0
25922	2.595352	-0.439673	10.635446	0.087954	0.085962	0.168693	-0.064273	-0.469810	-0.771548	0.643596	0.039680	-0.078457	0.760298	0	0
25923	2.230461	-0.362397	10.954870	0.266088	0.102166	0.167285	-0.063748	-0.472408	-0.770823	0.642303	0.040555	-0.075896	0.761605	0	0
25924	1.909587	-0.338546	10.802831	0.398938	0.115540	0.149437	-0.064692	-0.477822	-0.764426	0.641173	0.042171	-0.072225	0.762825	0	0
25925	1.806218	-0.463462	11.205337	0.503914	0.118585	0.126461	-0.063759	-0.486158	-0.763037	0.640081	0.044478	-0.067726	0.764023	0	0
25926	1.650704	-0.464829	11.010382	0.579847	0.135785	0.112307	-0.061513	-0.494740	-0.762832	0.639371	0.047104	-0.062541	0.764901	0	0
25927	1.564893	-0.240837	10.574920	0.616108	0.132085	0.113895	-0.061244	-0.504474	-0.759386	0.638288	0.050032	-0.057087	0.766046	0	0
25928	1.531928	-0.138465	10.121979	0.640299	0.139026	0.110335	-0.060205	-0.514632	-0.754136	0.637821	0.053003	-0.051436	0.766635	0	0
25929	1.678530	-0.129380	9.624825	0.652409	0.153059	0.103379	-0.058016	-0.527834	-0.744796	0.636756	0.056009	-0.045565	0.767678	0	0
25930	1.832039	-0.126308	9.447007	0.664186	0.132074	0.098073	-0.056325	-0.539907	-0.738808	0.636412	0.059195	-0.039780	0.768045	0	0
25931	1.834420	-0.184218	9.194338	0.677804	0.126904	0.089301	-0.056725	-0.549126	-0.733399	0.635369	0.062578	-0.033881	0.768923	0	0
25932	1.818953	-0.311593	9.311514	0.636074	0.114209	0.082420	-0.055417	-0.559954	-0.728943	0.634756	0.065752	-0.028393	0.769386	0	0
25933	1.746215	-0.294823	9.168169	0.518714	0.105334	0.094062	-0.054377	-0.569287	-0.724196	0.633721	0.068295	-0.023871	0.770171	0	0
25934	1.566886	-0.199320	9.011459	0.323566	0.106759	0.101574	-0.053335	-0.573672	-0.722081	0.632984	0.069547	-0.020837	0.770753	0	0
25935	1.363586	0.005370	9.096543	0.228996	0.098312	0.130558	-0.052951	-0.578348	-0.719057	0.631845	0.070303	-0.018624	0.771675	0	0
25936	1.373483	0.038969	9.123425	0.239423	0.082330	0.140948	-0.051019	-0.580562	-0.715216	0.630759	0.071206	-0.016413	0.772531	0	0
25937	1.373862	0.129769	9.253024	0.301841	0.071105	0.156426	-0.052847	-0.585803	-0.712447	0.629352	0.072628	-0.013832	0.773596	0	0
25938	1.285954	0.122974	9.497065	0.297173	0.077772	0.177382	-0.053359	-0.590188	-0.711490	0.627868	0.073925	-0.011225	0.774720	0	0
25939	1.319463	0.089965	9.822663	0.173266	0.094086	0.195246	-0.054148	-0.590482	-0.710451	0.626244	0.074354	-0.009528	0.776015	0	0
25940	1.387903	0.135932	9.783000	-0.040641	0.109461	0.208131	-0.054923	-0.590753	-0.711230	0.624755	0.073284	-0.009363	0.777318	0	0
25941	1.082167	0.336911	10.064081	-0.156354	0.117316	0.211913	-0.054556	-0.589825	-0.708746	0.623239	0.071467	-0.010094	0.778693	0	0
25942	0.941730	0.436329	9.962214	-0.167540	0.120048	0.213665	-0.054560	-0.585025	-0.710471	0.621798	0.069520	-0.010854	0.780011	0	0
25943	0.850366	0.585077	9.750967	-0.087345	0.094085	0.218560	-0.055861	-0.581876	-0.712219	0.620171	0.068304	-0.011188	0.781407	0	0
25944	0.855576	0.572162	9.377820	-0.010011	0.081581	0.202597	-0.056119	-0.577343	-0.714597	0.618688	0.067636	-0.010949	0.782643	0	0
25945	0.904011	0.498452	9.201336	-0.022214	0.065940	0.203474	-0.056651	-0.576541	-0.713668	0.617126	0.067040	-0.010933	0.783927	0	0
25946	0.806169	0.379637	9.046956	-0.064330	0.062643	0.213178	-0.058873	-0.577260	-0.712497	0.615578	0.066183	-0.011242	0.785211	0	0
25947	0.747889	0.344447	8.762116	-0.112280	0.040514	0.202780	-0.060186	-0.574267	-0.712689	0.614074	0.065226	-0.012084	0.786456	0	0
25948	0.738421	0.374556	8.680448	-0.174575	0.018167	0.209871	-0.060699	-0.571513	-0.714970	0.612598	0.064040	-0.013529	0.787680	0	0
25949	0.684573	0.358252	8.879986	-0.138666	-0.008240	0.204453	-0.063850	-0.566773	-0.714334	0.611084	0.063297	-0.014872	0.788891	0	0
25950	0.654692	0.317689	9.279573	-0.111189	-0.020698	0.202596	-0.064888	-0.565266	-0.715597	0.609597	0.062806	-0.016049	0.790057	0	0
25951	0.654232	0.336375	9.785852	-0.100360	-0.041699	0.195529	-0.067595	-0.561950	-0.720839	0.608118	0.062553	-0.017279	0.791189	0	0
25952	0.693813	0.495969	10.029316	-0.166129	-0.019210	0.184437	-0.070095	-0.558304	-0.719581	0.606800	0.061718	-0.018870	0.792230	0	0
25953	0.666207	0.759043	9.965909	-0.225438	-0.033340	0.169709	-0.071790	-0.553242	-0.721808	0.605598	0.060633	-0.021010	0.793179	0	0
25954	0.723278	0.952606	9.977030	-0.242063	-0.020787	0.157570	-0.075313	-0.553008	-0.721388	0.604534	0.059354	-0.023197	0.794026	0	0
25955	0.867384	1.050691	9.994467	-0.211315	-0.022569	0.143532	-0.078203	-0.546069	-0.721751	0.603525	0.058266	-0.025129	0.794815	0	0
25956	0.937425	0.978661	10.088666	-0.202349	-0.024015	0.119098	-0.079263	-0.540614	-0.722157	0.602735	0.057261	-0.026997	0.795426	0	0
25957	0.982981	0.875554	10.158777	-0.148440	-0.022268	0.092796	-0.079912	-0.537594	-0.723912	0.602088	0.056557	-0.028387	0.795918	0	0
25958	1.198918	0.785374	10.244507	-0.106979	-0.033195	0.096177	-0.081873	-0.534603	-0.724489	0.601436	0.056204	-0.029539	0.796394	0	0
25959	1.303000	0.692182	10.250460	-0.067688	-0.027878	0.071680	-0.083962	-0.532019	-0.725333	0.600908	0.056036	-0.030304	0.796776	0	0
25960	1.356479	0.645338	10.054873	-0.105587	-0.006529	0.066629	-0.084606	-0.529679	-0.727361	0.600509	0.055487	-0.031268	0.797077	0	0
25961	1.351983	0.625865	9.623751	-0.147396	-0.000596	0.047576	-0.084204	-0.529520	-0.728790	0.600224	0.054631	-0.032490	0.797302	0	0
25962	1.361317	0.530212	9.486594	-0.156022	-0.006665	0.049339	-0.086285	-0.526103	-0.730787	0.599999	0.053785	-0.033848	0.797472	0	0
25963	1.385037	0.411795	9.421413	-0.127050	-0.028556	0.038741	-0.086816	-0.523102	-0.730984	0.599761	0.053280	-0.035072	0.797632	0	0
25964	1.428550	0.349084	9.351726	-0.115417	-0.038844	0.021245	-0.087089	-0.522162	-0.729924	0.599722	0.052943	-0.036284	0.797630	0	0
25965	1.443829	0.467817	9.357905	-0.130900	-0.031765	0.023045	-0.088915	-0.519161	-0.731152	0.599608	0.052449	-0.037552	0.797690	0	0
25966	1.425378	0.674913	9.521070	-0.145232	-0.040139	0.007339	-0.089212	-0.515924	-0.728228	0.599673	0.051950	-0.039001	0.797604	0	0
25967	1.402087	0.900661	9.757243	-0.184627	-0.032492	-0.015228	-0.089465	-0.512895	-0.730505	0.599890	0.051156	-0.040679	0.797409	0	0
25968	1.388877	1.138759	9.746411	-0.222684	-0.022758	-0.056985	-0.089603	-0.509887	-0.730965	0.600512	0.050078	-0.042607	0.796908	0	0
25969	1.399324	1.278518	9.830476	-0.211396	-0.025795	-0.090185	-0.090490	-0.506285	-0.735826	0.601337	0.049100	-0.044413	0.796248	0	0
25970	1.445555	1.264374	9.756575	-0.198634	-0.021563	-0.140793	-0.090357	-0.503671	-0.737334	0.602592	0.048195	-0.046099	0.795258	0	0
25971	1.476232	1.099069	9.755934	-0.195487	-0.003727	-0.165153	-0.088303	-0.498205	-0.736073	0.604008	0.047171	-0.047602	0.794156	0	0
25972	1.527591	0.651290	9.382793	-0.212402	0.009234	-0.200777	-0.088580	-0.495213	-0.735363	0.605738	0.045965	-0.049182	0.792811	0	0
25973	1.589795	0.539876	9.752613	-0.221881	0.028581	-0.208521	-0.085830	-0.492281	-0.738443	0.607517	0.044549	-0.050678	0.791435	0	0
25974	1.646639	0.221816	9.497403	-0.232025	0.032096	-0.204952	-0.082046	-0.488803	-0.740611	0.609296	0.043043	-0.052272	0.790046	0	0
25975	1.671595	-0.086891	9.519064	-0.197621	0.037282	-0.218957	-0.081788	-0.486333	-0.741474	0.611140	0.041717	-0.053524	0.788608	0	0
25976	1.658090	-0.331191	9.452950	-0.133089	0.024088	-0.190376	-0.080753	-0.485648	-0.740818	0.612735	0.040871	-0.054391	0.787354	0	0
25977	1.578909	-0.469138	9.917660	-0.076858	0.020935	-0.187053	-0.078022	-0.483158	-0.741309	0.614261	0.040401	-0.054812	0.786160	0	0
25978	1.543772	-0.577582	10.313981	-0.020104	0.034104	-0.167110	-0.077236	-0.483694	-0.741455	0.615635	0.040155	-0.054738	0.785102	0	0
25979	1.479522	-0.691887	10.604365	0.042796	0.046302	-0.142831	-0.074093	-0.488032	-0.741432	0.616774	0.040199	-0.054086	0.784250	0	0
25980	1.495167	-0.558270	10.361379	0.117093	0.058098	-0.148262	-0.073577	-0.487761	-0.740911	0.617963	0.040600	-0.052795	0.783381	0	0
25981	1.437036	-0.557620	10.127888	0.183166	0.057360	-0.131022	-0.071638	-0.488042	-0.738722	0.618955	0.041419	-0.050983	0.782675	0	0
25982	1.470284	-0.728544	9.974581	0.191263	0.044782	-0.113615	-0.069292	-0.492413	-0.736745	0.619838	0.042364	-0.049207	0.782039	0	0
25983	1.574959	-1.098377	10.194478	0.197725	0.072582	-0.111753	-0.067463	-0.497057	-0.735160	0.620673	0.043149	-0.047204	0.781457	0	0
25984	1.784068	-1.151958	10.048464	0.200081	0.072065	-0.083813	-0.066823	-0.496108	-0.734107	0.621336	0.043920	-0.045203	0.781005	0	0
25985	1.775484	-1.028669	9.660626	0.188278	0.071985	-0.069840	-0.065650	-0.500627	-0.732125	0.621840	0.044641	-0.043312	0.780670	0	0
25986	1.791792	-0.783238	9.402269	0.217671	0.077037	-0.069064	-0.063305	-0.504313	-0.730265	0.622411	0.045474	-0.041152	0.780284	0	0
25987	1.695839	-0.608900	9.075282	0.224410	0.049009	-0.063094	-0.061226	-0.507598	-0.728006	0.622828	0.046606	-0.039139	0.779988	0	0
25988	1.488099	-0.377232	8.918746	0.176549	0.061343	-0.042043	-0.061481	-0.511162	-0.727034	0.623175	0.047296	-0.037409	0.779755	0	0
25989	1.321549	-0.175082	8.765681	0.141322	0.026941	-0.054298	-0.059532	-0.513349	-0.725272	0.623549	0.048084	-0.036193	0.779464	0	0
25990	1.222636	0.040306	9.119664	0.113303	-0.000815	-0.054330	-0.060207	-0.514354	-0.721909	0.623976	0.048870	-0.035336	0.779113	0	0
25991	1.155699	0.332124	9.561155	0.098025	-0.007412	-0.072659	-0.058761	-0.515693	-0.722855	0.624500	0.049661	-0.034662	0.778673	0	0
25992	1.068506	0.497328	10.054576	0.113756	-0.012389	-0.098041	-0.060217	-0.517253	-0.719367	0.625252	0.050556	-0.033852	0.778047	0	0
25993	0.949290	0.590262	10.523496	0.097797	-0.004990	-0.117187	-0.058773	-0.519145	-0.719804	0.626122	0.051336	-0.033133	0.777328	0	0
25994	0.767339	0.743725	10.834936	0.090218	0.011384	-0.152050	-0.058651	-0.519980	-0.718392	0.627322	0.051916	-0.032330	0.776355	0	0
25995	0.641847	0.926621	10.854965	0.065609	0.033010	-0.178123	-0.056973	-0.520264	-0.716201	0.628691	0.052207	-0.031573	0.775258	0	0
25996	0.535172	0.997673	10.877809	0.066320	0.052275	-0.232174	-0.053708	-0.522968	-0.715758	0.630547	0.052344	-0.030657	0.773777	0	0
25997	0.471593	0.894203	10.626014	0.046707	0.060004	-0.265242	-0.050710	-0.524859	-0.715037	0.632603	0.052318	-0.029809	0.772132	0	0
25998	0.568508	0.740303	10.200320	0.041269	0.073520	-0.286095	-0.048630	-0.524847	-0.714402	0.634867	0.052150	-0.028923	0.770316	0	0
25999	0.727780	0.458033	9.921465	0.085376	0.042178	-0.314173	-0.043766	-0.529404	-0.717384	0.637264	0.052510	-0.027852	0.768350	0	0
26000	0.872409	0.157112	9.584576	0.123219	0.043862	-0.328183	-0.039994	-0.531849	-0.715381	0.639804	0.053102	-0.026502	0.766243	0	0
26001	1.056301	-0.074454	9.310716	0.130750	0.026424	-0.335182	-0.037669	-0.531859	-0.712799	0.642319	0.053874	-0.025170	0.764127	0	0
26002	1.181935	-0.256014	9.169650	0.111085	0.007067	-0.319442	-0.035327	-0.534863	-0.710926	0.644754	0.054666	-0.024152	0.762051	0	0
26003	1.280997	-0.391939	9.092794	0.118062	0.005215	-0.317694	-0.031678	-0.536611	-0.710207	0.647120	0.055517	-0.023071	0.760014	0	0
26004	1.256024	-0.482672	9.196185	0.135249	-0.014205	-0.314304	-0.029313	-0.541778	-0.710065	0.649516	0.056624	-0.022012	0.757917	0	0
26005	1.311431	-0.575566	9.212952	0.170086	-0.035803	-0.293514	-0.027241	-0.543288	-0.707771	0.651644	0.058122	-0.020824	0.756008	0	0
26006	1.280112	-0.542554	9.105198	0.181956	-0.039217	-0.302290	-0.026854	-0.545349	-0.706385	0.653889	0.059718	-0.019580	0.753975	0	0
26007	1.375656	-0.445422	9.026899	0.197560	-0.052607	-0.292775	-0.024521	-0.548917	-0.703093	0.655976	0.061526	-0.018306	0.752047	0	0
26008	1.370721	-0.450609	9.060835	0.180047	-0.061988	-0.298856	-0.022294	-0.553409	-0.702418	0.658191	0.063278	-0.017227	0.749989	0	0
26009	1.385435	-0.449662	8.963666	0.144519	-0.072195	-0.298780	-0.021667	-0.554403	-0.698933	0.660335	0.064889	-0.016487	0.747981	0	0
26010	1.419048	-0.467924	9.272525	0.105942	-0.073964	-0.282962	-0.020373	-0.556327	-0.696902	0.662421	0.066240	-0.016050	0.746025	0	0
26011	1.472512	-0.416161	9.598870	0.093748	-0.075646	-0.284670	-0.019045	-0.559159	-0.698656	0.664477	0.067543	-0.015732	0.744084	0	0
26012	1.472838	-0.332749	9.738050	0.078514	-0.045885	-0.281932	-0.018526	-0.560804	-0.697652	0.666560	0.068502	-0.015312	0.742140	0	0
26013	1.465456	-0.319677	9.878828	0.066174	-0.030444	-0.260047	-0.016955	-0.562152	-0.697820	0.668446	0.069284	-0.014923	0.740376	0	0
26014	1.541130	-0.258306	9.977218	0.070744	-0.021916	-0.251308	-0.017371	-0.563156	-0.694329	0.670287	0.070008	-0.014421	0.738651	0	0
26015	1.537441	-0.031437	10.096744	0.102630	0.001843	-0.223444	-0.014634	-0.565875	-0.693102	0.671873	0.070794	-0.013581	0.737151	0	0
26016	1.427849	0.367820	10.073484	0.050819	0.002173	-0.216373	-0.012308	-0.565472	-0.690772	0.673477	0.071200	-0.013089	0.735655	0	0
26017	1.476497	0.337416	9.931507	0.057851	0.027576	-0.223290	-0.009444	-0.565723	-0.690278	0.675088	0.071498	-0.012410	0.734159	0	0
26018	1.391002	0.286791	9.966656	0.042577	0.053915	-0.223178	-0.008135	-0.566662	-0.690566	0.676739	0.071468	-0.011624	0.732653	0	0
26019	1.365016	0.349367	9.595304	0.043022	0.066847	-0.209201	-0.005507	-0.568388	-0.692437	0.678255	0.071378	-0.010803	0.731272	0	0
26020	1.333841	0.408993	9.495188	0.041392	0.073845	-0.207444	-0.003154	-0.569590	-0.692738	0.679785	0.071192	-0.009901	0.729881	0	0
26021	1.336333	0.437078	9.587530	0.072947	0.067964	-0.184003	-0.000580	-0.570438	-0.688355	0.681089	0.071296	-0.008876	0.728667	0	0
26022	1.237607	0.594499	9.475841	-0.027733	0.047299	-0.153272	0.002029	-0.570546	-0.688636	0.682264	0.070827	-0.008696	0.727615	0	0
26023	0.923048	0.485112	9.515444	-0.079236	0.054573	-0.142671	0.003327	-0.568755	-0.688870	0.683369	0.069985	-0.008898	0.726656	0	0
26024	0.887613	0.259072	9.571150	0.069270	0.040383	-0.145743	0.005671	-0.569285	-0.688377	0.684414	0.070229	-0.008067	0.725659	0	0
26025	0.673484	0.286000	9.716901	0.187562	0.025510	-0.143548	0.005929	-0.571759	-0.686869	0.685332	0.071415	-0.006523	0.724691	0	0
26026	0.553653	0.556620	9.481415	0.187838	0.020931	-0.126165	0.008144	-0.575583	-0.685010	0.686141	0.072610	-0.004978	0.723819	0	0
26027	0.457465	0.742554	9.423336	0.090861	0.014773	-0.129424	0.009442	-0.575853	-0.684246	0.687022	0.073196	-0.004206	0.722929	0	0
26028	0.413951	0.809851	9.517300	-0.007484	0.017132	-0.121293	0.009699	-0.576542	-0.683481	0.687931	0.073077	-0.004103	0.722076	0	0
26029	0.442715	0.791790	9.811747	-0.055550	0.005517	-0.139495	0.011269	-0.576654	-0.684274	0.688989	0.072711	-0.004432	0.721101	0	0
26030	0.462436	0.885865	10.069263	-0.048344	0.008691	-0.125555	0.012053	-0.576093	-0.684789	0.689958	0.072372	-0.004680	0.720207	0	0
26031	0.536133	1.006619	10.066859	-0.052781	0.029897	-0.138567	0.014110	-0.572409	-0.683042	0.691007	0.071837	-0.004808	0.719253	0	0
26032	0.473196	1.079065	10.149239	-0.082308	0.039023	-0.148066	0.014646	-0.572519	-0.684737	0.692160	0.071045	-0.005074	0.718221	0	0
26033	0.390798	1.110370	10.016008	-0.125751	0.053658	-0.165361	0.017790	-0.572875	-0.686586	0.693452	0.069823	-0.005530	0.717090	0	0
26034	0.347460	1.154045	9.831209	-0.189777	0.061284	-0.172143	0.018561	-0.568490	-0.687285	0.694849	0.068127	-0.006396	0.715893	0	0
26035	0.406207	1.205053	9.782158	-0.191766	0.059719	-0.182606	0.020382	-0.566005	-0.688029	0.696303	0.066392	-0.007257	0.714634	0	0
26036	0.540355	1.241407	9.682734	-0.167502	0.055936	-0.177437	0.022986	-0.562001	-0.689528	0.697715	0.064889	-0.007997	0.713386	0	0
26037	0.725213	1.223227	9.646731	-0.133187	0.046139	-0.184513	0.025856	-0.560870	-0.690436	0.699134	0.063653	-0.008526	0.712101	0	0
26038	0.790259	1.106412	9.624198	-0.124514	0.038132	-0.181050	0.027286	-0.558938	-0.690928	0.700537	0.062576	-0.009082	0.710810	0	0
26039	0.901168	0.932971	9.638535	-0.107796	0.032492	-0.167123	0.029514	-0.558347	-0.692752	0.701808	0.061611	-0.009534	0.709632	0	0
26040	1.007612	0.832211	9.668537	-0.100039	0.039472	-0.172332	0.030935	-0.555058	-0.692697	0.703128	0.060695	-0.009912	0.708399	0	0
26041	1.070344	0.762455	9.782307	-0.068799	0.032067	-0.163703	0.032759	-0.553530	-0.693330	0.704346	0.060009	-0.010094	0.707244	0	0
26042	0.967533	0.656505	9.785594	-0.040975	0.030016	-0.156817	0.034325	-0.553511	-0.693601	0.705516	0.059573	-0.010130	0.706114	0	0
26043	0.874878	0.604929	9.692578	-0.047783	0.026520	-0.151584	0.035628	-0.551027	-0.694731	0.706630	0.059073	-0.010211	0.705039	0	0
26044	0.818902	0.577717	9.562747	-0.070303	0.023254	-0.153279	0.037073	-0.554426	-0.694678	0.707786	0.058477	-0.010503	0.703924	0	0
26045	0.748746	0.655558	9.601791	-0.051437	0.009137	-0.152520	0.037201	-0.552370	-0.695288	0.708904	0.058071	-0.010731	0.702828	0	0
26046	0.885853	0.781760	9.496315	-0.065253	0.019754	-0.155059	0.039931	-0.552078	-0.694652	0.710064	0.057535	-0.011011	0.701696	0	0
26047	1.056190	0.789674	9.526388	-0.070784	0.009437	-0.165514	0.041503	-0.551364	-0.695949	0.711280	0.056993	-0.011367	0.700502	0	0
26048	1.228543	0.770738	9.788455	-0.053254	0.009021	-0.153323	0.041754	-0.550003	-0.695404	0.712413	0.056618	-0.011640	0.699376	0	0
26049	1.357833	0.846250	9.883386	-0.008677	0.005365	-0.166535	0.043334	-0.549688	-0.697488	0.713596	0.056555	-0.011597	0.698175	0	0
26050	1.490272	1.015665	9.824633	-0.012189	0.007137	-0.167389	0.044498	-0.550239	-0.696208	0.714806	0.056486	-0.011588	0.696942	0	0
26051	1.573057	1.045375	9.927249	0.008451	0.020211	-0.176996	0.046313	-0.547078	-0.696419	0.716048	0.056456	-0.011325	0.695672	0	0
26052	1.676155	1.206819	9.953798	-0.038668	0.032291	-0.200376	0.048662	-0.548560	-0.696205	0.717510	0.056026	-0.011303	0.694200	0	0
26053	1.689826	1.099305	10.227953	-0.102780	0.031982	-0.208025	0.049570	-0.545675	-0.696935	0.719024	0.055136	-0.011725	0.692695	0	0
26054	1.517996	0.882291	10.451570	-0.128417	0.056653	-0.208754	0.052444	-0.543849	-0.698738	0.720597	0.053892	-0.012146	0.691150	0	0
26055	1.352770	0.894978	10.310303	-0.078265	0.066007	-0.212391	0.054780	-0.542744	-0.697954	0.722124	0.052954	-0.012159	0.689627	0	0
26056	1.086861	1.069539	9.655560	-0.023257	0.058946	-0.223104	0.057902	-0.540937	-0.698071	0.723756	0.052454	-0.011832	0.687957	0	0
26057	0.942281	1.221644	9.181694	-0.035835	0.054228	-0.242313	0.059727	-0.541330	-0.697962	0.725456	0.051910	-0.011624	0.686209	0	0
26058	0.970865	1.133025	9.271772	-0.079334	0.042443	-0.250928	0.063370	-0.539380	-0.698210	0.727295	0.051120	-0.011786	0.684318	0	0
26059	1.158955	0.908983	9.632240	-0.098444	0.044338	-0.257789	0.064914	-0.538572	-0.696126	0.729121	0.050197	-0.012074	0.682435	0	0
26060	1.197092	0.818601	9.874599	-0.147064	0.055398	-0.273299	0.067907	-0.535253	-0.697122	0.731119	0.048826	-0.012591	0.680385	0	0
26061	1.080216	0.832558	10.020340	-0.174945	0.068110	-0.288900	0.072391	-0.533478	-0.704525	0.733183	0.047192	-0.013216	0.678263	0	0
26062	0.847055	0.893545	9.953962	-0.166646	0.063096	-0.302066	0.074994	-0.532497	-0.704524	0.735397	0.045628	-0.013798	0.675958	0	0
26063	0.656930	0.823073	9.889561	-0.158310	0.069506	-0.320412	0.077841	-0.526595	-0.704819	0.737649	0.044109	-0.014281	0.673590	0	0
26064	0.577915	0.633851	9.941956	-0.138480	0.066796	-0.323959	0.082511	-0.524386	-0.703120	0.739990	0.042729	-0.014636	0.671100	0	0
26065	0.513572	0.486533	10.144713	-0.078980	0.073491	-0.334573	0.086684	-0.522692	-0.704286	0.742285	0.041765	-0.014545	0.668624	0	0
26066	0.387141	0.483855	10.045911	-0.074032	0.075450	-0.346814	0.090346	-0.521125	-0.706620	0.744770	0.040806	-0.014395	0.665917	0	0
26067	0.314837	0.555188	9.796806	-0.083704	0.068663	-0.351187	0.091902	-0.518650	-0.706843	0.747157	0.039832	-0.014355	0.663297	0	0
26068	0.392119	0.429740	9.667340	-0.093434	0.070690	-0.364213	0.096073	-0.516686	-0.707744	0.749705	0.038762	-0.014359	0.660480	0	0
26069	0.209437	0.002592	9.805901	-0.037557	0.064656	-0.341697	0.100226	-0.512827	-0.707438	0.751992	0.038148	-0.014041	0.657918	0	0
26070	0.207093	-0.398133	9.829303	0.056083	0.060258	-0.331473	0.105693	-0.513195	-0.706445	0.754338	0.038263	-0.013155	0.655238	0	0
26071	0.142513	-0.623449	9.842113	0.084291	0.050879	-0.305401	0.107634	-0.515943	-0.703525	0.756321	0.038636	-0.012143	0.652946	0	0
26072	0.031146	-0.550727	9.717404	0.077101	0.045251	-0.275765	0.110758	-0.517567	-0.702280	0.758156	0.039002	-0.011248	0.650809	0	0
26073	0.015383	-0.357354	9.582521	0.009293	0.033088	-0.246841	0.112449	-0.516731	-0.702275	0.759772	0.038898	-0.010870	0.648934	0	0
26074	0.067750	-0.159936	9.467911	-0.035514	0.020976	-0.232802	0.114697	-0.518581	-0.705446	0.761339	0.038562	-0.010907	0.647115	0	0
26075	0.186173	0.102296	9.367225	-0.038678	0.010154	-0.211027	0.116244	-0.519141	-0.703129	0.762731	0.038226	-0.011020	0.645491	0	0
26076	0.395819	0.168527	9.360904	-0.023097	-0.011183	-0.198896	0.117943	-0.512938	-0.706528	0.764060	0.038189	-0.011234	0.643916	0	0
26077	0.532414	0.223367	9.344003	0.058105	-0.008300	-0.200854	0.121331	-0.513866	-0.706051	0.765341	0.038707	-0.010867	0.642368	0	0
26078	0.747017	0.294999	9.284382	0.096056	-0.047329	-0.185349	0.120554	-0.514690	-0.706321	0.766520	0.039810	-0.010596	0.640898	0	0
26079	0.878831	0.359852	9.243524	0.115284	-0.038877	-0.178390	0.120527	-0.517478	-0.701698	0.767624	0.040964	-0.010110	0.639511	0	0
26080	0.825518	0.373793	9.121479	0.082516	-0.043928	-0.173086	0.122355	-0.517317	-0.702228	0.768718	0.041941	-0.009904	0.638134	0	0
26081	0.747444	0.317349	9.018373	0.053164	-0.043676	-0.173007	0.121301	-0.520092	-0.699546	0.769807	0.042651	-0.009857	0.636774	0	0
26082	0.712910	0.258137	9.132118	0.027212	-0.062827	-0.166006	0.122205	-0.520096	-0.698514	0.770864	0.043322	-0.010152	0.635444	0	0
26083	0.659110	0.242287	9.290504	0.032472	-0.066456	-0.160803	0.122861	-0.520083	-0.699038	0.771876	0.044017	-0.010419	0.634162	0	0
26084	0.719769	0.258577	9.526598	0.013139	-0.073174	-0.171223	0.120782	-0.519544	-0.700052	0.772964	0.044645	-0.010880	0.632784	0	0
26085	0.766179	0.342536	9.800302	0.020105	-0.078628	-0.164280	0.119885	-0.520629	-0.701366	0.773997	0.045322	-0.011320	0.631464	0	0
26086	0.810794	0.496759	9.866835	0.026401	-0.063950	-0.157287	0.121840	-0.520746	-0.701382	0.774991	0.045992	-0.011633	0.630189	0	0
26087	0.896874	0.679143	9.988496	0.044488	-0.063241	-0.157343	0.122877	-0.521293	-0.700491	0.775965	0.046763	-0.011806	0.628929	0	0
26088	0.948297	0.755250	10.090076	0.025094	-0.054050	-0.177321	0.122102	-0.521016	-0.701389	0.777081	0.047363	-0.012040	0.627500	0	0
26089	1.072807	0.778781	9.840588	0.011519	-0.031245	-0.176330	0.122865	-0.520351	-0.699433	0.778188	0.047686	-0.012168	0.626100	0	0
26090	1.220284	0.656233	10.053332	0.044156	-0.045486	-0.179917	0.123628	-0.520785	-0.696848	0.779308	0.048380	-0.012215	0.624651	0	0
26091	1.300233	0.601830	10.082185	0.073907	-0.021362	-0.174683	0.124686	-0.521574	-0.698430	0.780370	0.049138	-0.011885	0.623271	0	0
26092	1.317874	0.657879	9.828363	0.091937	-0.019616	-0.180842	0.126514	-0.521826	-0.698708	0.781476	0.050042	-0.011433	0.621821	0	0
26093	1.413954	0.881704	9.926173	0.106254	-0.012485	-0.197444	0.127815	-0.523877	-0.697458	0.782657	0.051013	-0.010831	0.620265	0	0
26094	1.430332	0.797398	10.074700	0.102678	-0.010625	-0.204394	0.129364	-0.525395	-0.694901	0.783893	0.051948	-0.010230	0.618635	0	0
26095	1.263450	0.576505	10.206148	0.080019	0.002077	-0.221738	0.130278	-0.525932	-0.694918	0.785230	0.052636	-0.009673	0.616887	0	0
26096	1.237590	0.346622	10.382631	0.098877	0.003825	-0.232234	0.133388	-0.525793	-0.692729	0.786638	0.053454	-0.008968	0.615031	0	0
26097	1.115073	0.183475	10.305664	0.123359	0.029912	-0.233978	0.134182	-0.530023	-0.692298	0.788019	0.054315	-0.007923	0.613199	0	0
26098	0.959790	0.195737	9.975319	0.095980	0.031778	-0.223454	0.136007	-0.531514	-0.691690	0.789354	0.054937	-0.007019	0.611435	0	0
26099	0.940855	0.203132	9.540071	0.054798	0.031951	-0.211130	0.138480	-0.531495	-0.691318	0.790624	0.055242	-0.006391	0.609771	0	0
26100	0.941061	0.172897	9.200687	0.048244	0.030038	-0.195415	0.140821	-0.531754	-0.690560	0.791813	0.055495	-0.005809	0.608209	0	0
26101	0.990394	0.220071	8.846745	0.060420	0.014086	-0.185029	0.142511	-0.532704	-0.689681	0.792913	0.055953	-0.005306	0.606737	0	0
26102	0.980954	0.264206	8.813696	0.070921	0.003345	-0.173757	0.143555	-0.533654	-0.689318	0.793944	0.056546	-0.004809	0.605337	0	0
26103	0.941135	0.136847	8.948382	0.071861	-0.024879	-0.159004	0.144209	-0.534330	-0.689336	0.794872	0.057330	-0.004563	0.604046	0	0
26104	0.727759	0.370572	9.489271	-0.232576	-0.033684	-0.121559	0.143940	-0.531051	-0.689789	0.795750	0.055733	-0.006223	0.603024	0	0
26105	0.605509	0.186949	9.068216	-0.108095	-0.017783	-0.131475	0.143939	-0.527755	-0.691284	0.796609	0.055038	-0.007023	0.601943	0	0
26106	0.389277	0.061113	10.301318	0.104976	-0.033114	-0.101621	0.146278	-0.528293	-0.690142	0.797178	0.056122	-0.006656	0.601094	0	0
26107	0.324424	0.645606	10.393453	0.132603	-0.019319	-0.100860	0.147584	-0.530885	-0.689292	0.797717	0.057338	-0.006026	0.600270	0	0
26108	0.351914	1.111122	9.978180	0.044667	-0.005845	-0.131143	0.147592	-0.532245	-0.689709	0.798492	0.057779	-0.005786	0.599198	0	0
26109	0.270478	1.270804	9.648228	-0.097766	0.006391	-0.167360	0.148104	-0.531980	-0.688668	0.799561	0.056999	-0.006288	0.597841	0	0
26110	0.019820	1.164551	9.134398	-0.184913	-0.020377	-0.191637	0.149931	-0.529349	-0.690189	0.800822	0.055696	-0.007504	0.596260	0	0
26111	-0.002305	1.128173	9.148918	-0.243020	-0.026812	-0.198463	0.150438	-0.524560	-0.690618	0.802146	0.053942	-0.009110	0.594617	0	0
26112	0.187768	1.200458	9.269031	-0.252253	-0.034082	-0.180989	0.150697	-0.519341	-0.692856	0.803365	0.052179	-0.010843	0.593098	0	0
26113	0.317093	1.310742	9.512140	-0.133949	-0.052620	-0.174398	0.152787	-0.517116	-0.694517	0.804472	0.051446	-0.012015	0.591636	0	0
26114	0.551604	1.487384	9.598818	-0.002618	-0.074840	-0.162613	0.152010	-0.515468	-0.695908	0.805442	0.051928	-0.012607	0.590260	0	0
26115	0.647251	1.645180	9.741697	0.064837	-0.067548	-0.161045	0.151473	-0.514399	-0.694454	0.806360	0.052886	-0.012731	0.588918	0	0
26116	0.676433	1.635604	9.706992	0.019561	-0.074872	-0.173140	0.152654	-0.515885	-0.694752	0.807375	0.053548	-0.013186	0.587456	0	0
26117	0.716649	1.436270	9.703226	0.005511	-0.076334	-0.185288	0.153555	-0.513559	-0.694453	0.808459	0.054087	-0.013718	0.585902	0	0
26118	0.705961	1.257523	9.633139	-0.043221	-0.073901	-0.204312	0.153034	-0.514388	-0.694075	0.809683	0.054239	-0.014516	0.584176	0	0
26119	0.654819	1.241443	9.590511	-0.127983	-0.059094	-0.214497	0.155380	-0.512992	-0.694714	0.811004	0.053603	-0.015673	0.582369	0	0
26120	0.704328	1.361441	9.455497	-0.170027	-0.077726	-0.230134	0.154601	-0.510523	-0.696220	0.812435	0.052753	-0.017228	0.580405	0	0
26121	0.817078	1.505977	9.467055	-0.171685	-0.084869	-0.221424	0.155111	-0.504493	-0.697664	0.813802	0.051918	-0.018846	0.578511	0	0
26122	0.884580	1.412314	9.544058	-0.178874	-0.083745	-0.235335	0.155754	-0.500381	-0.698498	0.815255	0.051031	-0.020498	0.576485	0	0
26123	0.967307	1.049089	9.842031	-0.135522	-0.074516	-0.237127	0.157973	-0.498979	-0.699656	0.816682	0.050440	-0.021818	0.574465	0	0
26124	0.952272	0.613714	10.155760	-0.074429	-0.049003	-0.226719	0.157582	-0.499671	-0.699277	0.818022	0.050203	-0.022589	0.572547	0	0
26125	0.952538	0.317950	10.563123	-0.043731	-0.027596	-0.218863	0.157977	-0.496914	-0.701044	0.819297	0.050087	-0.023007	0.570713	0	0
26126	0.911861	0.448696	10.624029	-0.056206	-0.011167	-0.202227	0.160287	-0.494475	-0.697765	0.820496	0.049776	-0.023377	0.569001	0	0
26127	0.942548	0.705736	10.622138	-0.042156	0.011392	-0.198737	0.162643	-0.495397	-0.698580	0.821658	0.049444	-0.023475	0.567347	0	0
26128	1.055489	0.861233	10.520058	-0.024893	0.035003	-0.208314	0.164588	-0.493058	-0.698548	0.822885	0.049128	-0.023285	0.565601	0	0
26129	1.115303	1.016329	10.056041	-0.035236	0.039506	-0.208283	0.165638	-0.487269	-0.702080	0.824096	0.048701	-0.023110	0.563879	0	0
26130	1.296448	1.109958	9.568977	-0.052507	0.066057	-0.219482	0.168507	-0.486139	-0.702858	0.825409	0.047985	-0.022816	0.562029	0	0
26131	1.364946	1.115129	9.267258	-0.052904	0.059354	-0.235193	0.170726	-0.485150	-0.703764	0.826775	0.047322	-0.022574	0.560084	0	0
26132	1.548835	0.929480	9.231315	-0.089172	0.068396	-0.240248	0.171637	-0.483632	-0.704390	0.828188	0.046295	-0.022453	0.558083	0	0
26133	1.662467	0.467375	9.667587	-0.081570	0.063153	-0.250682	0.176192	-0.480576	-0.705013	0.829643	0.045393	-0.022344	0.555998	0	0
26134	1.678504	-0.012508	10.251123	-0.054479	0.078534	-0.248915	0.180346	-0.479599	-0.703464	0.831102	0.044598	-0.021943	0.553894	0	0
26135	1.346466	-0.174130	10.418703	-0.060203	0.094270	-0.243653	0.183473	-0.479295	-0.703481	0.832502	0.043704	-0.021467	0.551878	0	0
26136	0.972628	-0.094043	10.050793	-0.057440	0.094287	-0.236753	0.185173	-0.476248	-0.705642	0.833873	0.042795	-0.020955	0.549896	0	0
26137	0.504135	0.016596	9.627398	-0.031243	0.104645	-0.229910	0.188026	-0.475144	-0.704341	0.835176	0.042074	-0.020234	0.547998	0	0
26138	0.106759	-0.161832	9.389509	0.025377	0.088880	-0.245865	0.190908	-0.475366	-0.706185	0.836550	0.041886	-0.019309	0.545946	0	0
26139	0.026970	-0.519000	9.265215	0.009161	0.062549	-0.230168	0.195193	-0.473975	-0.704890	0.837820	0.041709	-0.018704	0.544029	0	0
26140	0.150618	-0.556303	9.470038	-0.032787	0.060738	-0.210837	0.198449	-0.472847	-0.705151	0.839022	0.041180	-0.018347	0.542227	0	0
26141	0.381978	-0.457512	9.795365	-0.028725	0.058341	-0.179426	0.199109	-0.472553	-0.706319	0.840024	0.040678	-0.017992	0.540722	0	0
26142	0.323800	-0.356256	10.122573	0.024339	0.038901	-0.191864	0.202223	-0.471720	-0.705026	0.841075	0.040744	-0.017516	0.539098	0	0
26143	0.276013	-0.242060	9.929196	0.026680	0.031181	-0.198892	0.204313	-0.472242	-0.705311	0.842149	0.040839	-0.017073	0.537424	0	0
26144	0.199968	0.028089	9.702376	-0.015015	0.006803	-0.233772	0.205104	-0.473043	-0.706112	0.843422	0.040753	-0.017061	0.535432	0	0
26145	0.103870	0.189598	9.438158	-0.077918	-0.012401	-0.254611	0.206672	-0.471373	-0.707390	0.844822	0.040195	-0.017515	0.533248	0	0
26146	0.136807	0.382913	9.270675	-0.128722	-0.037041	-0.271995	0.208344	-0.467546	-0.706417	0.846328	0.039390	-0.018465	0.530883	0	0
26147	0.382488	0.384839	9.344922	-0.200189	-0.055495	-0.290117	0.209387	-0.463690	-0.708298	0.847942	0.038024	-0.019914	0.528349	0	0
26148	0.629833	0.273941	9.524053	-0.254280	-0.063589	-0.309993	0.209772	-0.457516	-0.710388	0.849668	0.036302	-0.021739	0.525618	0	0
26149	0.829045	0.241877	9.635205	-0.308232	-0.065614	-0.325507	0.209371	-0.450257	-0.712582	0.851477	0.034079	-0.023831	0.522740	0	0
26150	0.931640	0.313666	9.648384	-0.287865	-0.075214	-0.336924	0.211965	-0.444759	-0.713532	0.853321	0.032138	-0.025922	0.519748	0	0
26151	0.872907	0.265085	9.697471	-0.241337	-0.080728	-0.341440	0.213792	-0.439655	-0.716304	0.855154	0.030571	-0.027791	0.516726	0	0
26152	0.855571	0.184321	9.551457	-0.240060	-0.079469	-0.364115	0.213008	-0.434997	-0.718156	0.857086	0.029066	-0.029660	0.513497	0	0
26153	1.067228	0.152453	9.415378	-0.248477	-0.073444	-0.357060	0.214038	-0.429238	-0.719350	0.858970	0.027409	-0.031502	0.510321	0	0
26154	1.173989	0.102867	9.426732	-0.236681	-0.089175	-0.364095	0.215594	-0.422918	-0.721316	0.860867	0.025981	-0.033437	0.507065	0	0
26155	1.329263	0.003251	9.315201	-0.179354	-0.086316	-0.353754	0.216769	-0.417548	-0.724078	0.862679	0.024993	-0.035045	0.503917	0	0
26156	1.435973	-0.046816	9.370129	-0.158729	-0.079376	-0.362494	0.217797	-0.413716	-0.724010	0.864520	0.024185	-0.036500	0.500688	0	0
26157	1.401120	-0.145736	9.563210	-0.192584	-0.077253	-0.371106	0.219624	-0.409437	-0.726278	0.866395	0.023053	-0.038098	0.497370	0	0
26158	1.313243	-0.170609	9.685940	-0.227076	-0.083430	-0.404178	0.220392	-0.404919	-0.726714	0.868424	0.021689	-0.039919	0.493737	0	0
26159	1.157203	-0.227392	9.674209	-0.242044	-0.107698	-0.406839	0.220383	-0.400402	-0.727665	0.870437	0.020296	-0.042021	0.490063	0	0
26160	1.038252	-0.173332	9.706779	-0.269023	-0.100288	-0.418102	0.220773	-0.395044	-0.730032	0.872492	0.018656	-0.044189	0.486268	0	0
26161	1.055164	-0.179182	9.783778	-0.265755	-0.107231	-0.423361	0.222588	-0.388448	-0.731994	0.874547	0.017062	-0.046400	0.482415	0	0
26162	1.272839	-0.324081	10.207637	-0.188164	-0.114840	-0.428790	0.222055	-0.384078	-0.732555	0.876590	0.016203	-0.048301	0.478533	0	0
26163	1.396737	-0.609071	11.081984	-0.085820	-0.087879	-0.425466	0.224146	-0.380203	-0.735092	0.878594	0.016095	-0.049478	0.474728	0	0
26164	1.327993	-0.678534	11.271425	-0.000157	-0.055164	-0.436092	0.224916	-0.375545	-0.735786	0.880638	0.016604	-0.049955	0.470857	0	0
26165	1.238114	-0.357510	10.624386	0.041897	-0.056050	-0.446737	0.225564	-0.374719	-0.735775	0.882701	0.017475	-0.050243	0.466914	0	0
26166	1.197404	0.045910	9.950750	0.022684	-0.041598	-0.458906	0.227520	-0.376209	-0.735168	0.884811	0.018134	-0.050486	0.462852	0	0
26167	1.195657	0.089056	9.561615	-0.025777	-0.057186	-0.494580	0.229216	-0.374542	-0.736187	0.887069	0.018442	-0.051091	0.458430	0	0
26168	1.364054	0.138328	9.364741	-0.097719	-0.075865	-0.495276	0.229585	-0.369904	-0.735579	0.889311	0.018208	-0.052183	0.453952	0	0
26169	1.498744	0.271590	9.281212	-0.157409	-0.083563	-0.531752	0.232339	-0.365730	-0.739675	0.891699	0.017501	-0.053619	0.449101	0	0
26170	1.486405	0.258596	9.368470	-0.220170	-0.095014	-0.550791	0.232582	-0.361360	-0.739591	0.894146	0.016291	-0.055422	0.444033	0	0
26171	1.441514	0.088024	9.463921	-0.288725	-0.114727	-0.595993	0.233224	-0.353130	-0.742163	0.896758	0.014597	-0.057714	0.438498	0	0
26172	1.366443	-0.238414	9.630482	-0.325190	-0.117797	-0.606339	0.235299	-0.346259	-0.744122	0.899379	0.012578	-0.060171	0.432827	0	0
26173	1.437558	-0.573426	9.580491	-0.299433	-0.114297	-0.620314	0.236067	-0.339131	-0.745807	0.902012	0.010802	-0.062500	0.427025	0	0
26174	1.552914	-0.844960	9.462593	-0.220085	-0.127068	-0.625770	0.236844	-0.331715	-0.748655	0.904611	0.009781	-0.064581	0.421204	0	0
26175	1.509160	-1.220516	9.656784	-0.183371	-0.141706	-0.604950	0.237365	-0.326492	-0.751025	0.907068	0.009152	-0.066660	0.415573	0	0
26176	1.143652	-1.681453	9.920139	-0.127277	-0.144348	-0.574599	0.238656	-0.321693	-0.751720	0.909357	0.009010	-0.068509	0.410238	0	0
26177	1.076478	-1.892165	10.151113	-0.071351	-0.143466	-0.549450	0.238912	-0.318127	-0.752821	0.911505	0.009339	-0.070130	0.405157	0	0
26178	1.238009	-2.072731	10.551549	-0.007830	-0.108050	-0.507619	0.239305	-0.315099	-0.754454	0.913477	0.010090	-0.071163	0.400492	0	0
26179	1.146468	-1.916439	10.536520	0.022980	-0.085820	-0.490231	0.238396	-0.314828	-0.754962	0.915366	0.010972	-0.071869	0.396004	0	0
26180	1.066216	-1.493131	10.510505	0.054469	-0.060634	-0.439718	0.238903	-0.312786	-0.754146	0.917049	0.012055	-0.072224	0.391994	0	0
26181	1.091000	-1.048504	10.230577	0.086730	-0.047042	-0.427607	0.240217	-0.311794	-0.755955	0.918673	0.013299	-0.072319	0.388114	0	0
26182	1.052966	-0.590038	9.625454	0.119981	-0.059231	-0.438264	0.241006	-0.312599	-0.756496	0.920307	0.014976	-0.072404	0.384147	0	0
26183	1.055076	-0.313201	9.171765	0.159112	-0.111837	-0.440305	0.240487	-0.313974	-0.756129	0.921884	0.017138	-0.072809	0.380177	0	0
26184	1.135484	-0.365625	8.801161	0.150125	-0.130819	-0.449041	0.241139	-0.315890	-0.755262	0.923459	0.019373	-0.073432	0.376106	0	0
26185	1.078023	-0.546740	9.201806	0.087972	-0.146272	-0.440167	0.239458	-0.316709	-0.756565	0.924982	0.021000	-0.074417	0.372062	0	0
26186	1.014938	-0.514720	9.208561	-0.055452	-0.142555	-0.439751	0.239191	-0.313015	-0.757401	0.926513	0.021371	-0.075915	0.367904	0	0
26187	1.017851	-0.783249	9.565409	-0.219130	-0.139086	-0.420043	0.238399	-0.308918	-0.758094	0.927990	0.020097	-0.077965	0.363802	0	0
26188	1.125650	-0.611902	9.790517	-0.274125	-0.127566	-0.407638	0.239425	-0.302067	-0.759267	0.929417	0.018361	-0.080129	0.359758	0	0
26189	1.117033	-0.385581	9.963412	-0.207232	-0.138091	-0.383463	0.236566	-0.298513	-0.761905	0.930715	0.017154	-0.082130	0.355991	0	0
26190	0.995788	-0.245238	10.316843	-0.024794	-0.162489	-0.365777	0.234204	-0.293068	-0.762431	0.931880	0.017827	-0.083733	0.352520	0	0
26191	1.165084	-0.084254	9.893960	0.163765	-0.164042	-0.356731	0.234854	-0.293476	-0.762054	0.932964	0.020140	-0.084660	0.349293	0	0
26192	1.339290	0.106954	9.587605	0.295025	-0.184357	-0.350189	0.231733	-0.297617	-0.760943	0.933959	0.023858	-0.085345	0.346218	0	0
26193	1.664423	0.052149	10.121632	0.302554	-0.165701	-0.329162	0.230437	-0.302012	-0.759851	0.934877	0.027451	-0.085807	0.343350	0	0
26194	1.673201	-0.073936	10.323004	0.213121	-0.154813	-0.314898	0.228632	-0.308591	-0.759187	0.935755	0.030271	-0.086501	0.340534	0	0
26195	1.596353	-0.040903	9.589247	0.072004	-0.132921	-0.298746	0.227606	-0.310499	-0.760257	0.936633	0.031569	-0.087451	0.337750	0	0
26196	1.541184	-0.294542	9.741858	-0.056795	-0.114934	-0.272132	0.225994	-0.306607	-0.756141	0.937463	0.031688	-0.088699	0.335098	0	0
26197	1.544517	-0.524722	9.922504	-0.081828	-0.085485	-0.247526	0.225214	-0.306612	-0.756395	0.938241	0.031330	-0.089735	0.332670	0	0
26198	1.598745	-0.399247	9.947249	-0.008137	-0.090438	-0.193680	0.224697	-0.305648	-0.757412	0.938803	0.031752	-0.090616	0.330802	0	0
26199	1.828449	-0.171500	10.245397	0.042833	-0.068742	-0.160606	0.222387	-0.304104	-0.762562	0.939259	0.032424	-0.091106	0.329304	0	0
26200	2.126529	0.080961	10.450317	0.055116	-0.074427	-0.144936	0.221878	-0.304915	-0.763614	0.939648	0.033343	-0.091643	0.327950	0	0
26201	2.212240	0.521403	10.062396	0.028137	-0.034268	-0.127334	0.221581	-0.306759	-0.758321	0.940026	0.033745	-0.091872	0.326760	0	0
26202	2.377553	0.830723	9.617506	-0.020134	-0.034014	-0.118481	0.220028	-0.306071	-0.759986	0.940385	0.033800	-0.092284	0.325603	0	0
26203	2.505620	0.711138	9.796845	-0.047838	-0.017972	-0.128788	0.219756	-0.305679	-0.758807	0.940804	0.033464	-0.092616	0.324331	0	0
26204	2.623313	0.461660	9.877734	-0.005685	0.015525	-0.116559	0.222904	-0.303695	-0.762168	0.941197	0.033491	-0.092516	0.323215	0	0
26205	2.624024	0.170036	9.909883	0.027262	0.021399	-0.118352	0.221862	-0.303978	-0.762166	0.941589	0.033743	-0.092246	0.322121	0	0
26206	2.676636	-0.013477	9.782580	0.033279	0.057737	-0.099923	0.223679	-0.305895	-0.760268	0.941949	0.033986	-0.091628	0.321218	0	0
26207	2.461768	-0.138095	9.805138	0.042246	0.064546	-0.090355	0.224461	-0.306711	-0.759900	0.942283	0.034223	-0.090917	0.320414	0	0
26208	2.242325	-0.227818	9.748403	0.034535	0.095682	-0.064101	0.224719	-0.307536	-0.759268	0.942560	0.034323	-0.089949	0.319861	0	0
26209	2.057285	-0.209027	9.949050	0.004394	0.132163	-0.036027	0.227849	-0.310248	-0.758304	0.942792	0.033936	-0.088742	0.319557	0	0
26210	1.935123	-0.254045	10.164284	0.005317	0.171954	-0.012378	0.228891	-0.309415	-0.758556	0.942979	0.033472	-0.087166	0.319489	0	0
26211	1.677713	-0.159949	10.195780	0.024777	0.180324	0.004985	0.232052	-0.311254	-0.761862	0.943110	0.033080	-0.085451	0.319604	0	0
26212	1.722778	0.039797	10.095898	-0.016128	0.203057	0.023471	0.235175	-0.310957	-0.761359	0.943211	0.032282	-0.083662	0.319862	0	0
26213	1.765207	0.115968	9.539158	-0.070787	0.201300	0.053276	0.236737	-0.311494	-0.760861	0.943230	0.030883	-0.082070	0.320356	0	0
26214	1.661508	0.242577	9.364198	-0.138491	0.173911	0.053365	0.240088	-0.307948	-0.757957	0.943241	0.028999	-0.080956	0.320783	0	0
26215	1.666483	0.206807	9.082730	-0.181440	0.154731	0.072627	0.242166	-0.306017	-0.757935	0.943183	0.026696	-0.080164	0.321351	0	0
26216	1.817647	0.249765	9.031429	-0.190873	0.140621	0.083100	0.243617	-0.303228	-0.761398	0.943076	0.024400	-0.079540	0.322002	0	0
26217	1.963614	0.225377	8.928447	-0.179948	0.131950	0.072601	0.245697	-0.300606	-0.762011	0.942988	0.022197	-0.078963	0.322561	0	0
26218	1.841552	0.185881	9.083231	-0.146129	0.112253	0.086389	0.247256	-0.298951	-0.762120	0.942828	0.020412	-0.078462	0.323268	0	0
26219	1.837114	0.258802	9.077108	-0.100730	0.097239	0.075739	0.248277	-0.297464	-0.760149	0.942678	0.019079	-0.077961	0.323907	0	0
26220	1.721133	0.411989	9.142494	-0.066376	0.076889	0.077292	0.249579	-0.297040	-0.760280	0.942499	0.018167	-0.077533	0.324582	0	0
26221	1.746917	0.661843	9.135772	-0.094331	0.073757	0.068620	0.249325	-0.295522	-0.761808	0.942349	0.016996	-0.077237	0.325152	0	0
26222	1.782171	0.867828	9.137890	-0.160354	0.072711	0.056582	0.250099	-0.293605	-0.761646	0.942246	0.015228	-0.077150	0.325559	0	0
26223	1.840779	0.922141	9.229309	-0.223184	0.070083	0.031466	0.251533	-0.291256	-0.762780	0.942227	0.012912	-0.077310	0.325674	0	0
26224	1.747773	0.837443	9.278673	-0.203121	0.066955	0.000865	0.251908	-0.287294	-0.762705	0.942300	0.010803	-0.077408	0.325519	0	0
26225	1.621431	0.851672	9.187372	-0.141529	0.047649	-0.019454	0.252412	-0.282921	-0.762623	0.942412	0.009396	-0.077514	0.325210	0	0
26226	1.688140	0.603661	9.175037	-0.067583	0.050918	-0.041430	0.253476	-0.282740	-0.765355	0.942592	0.008649	-0.077318	0.324756	0	0
26227	1.785408	0.570159	9.056103	0.025993	0.047156	-0.068736	0.254766	-0.280277	-0.764796	0.942848	0.008883	-0.076887	0.324110	0	0
26228	1.877858	0.555523	8.990812	0.112879	0.039743	-0.083823	0.254644	-0.283011	-0.764589	0.943138	0.009907	-0.076206	0.323395	0	0
26229	1.791782	0.382365	8.912861	0.167020	0.037871	-0.099683	0.255830	-0.287374	-0.764164	0.943469	0.011546	-0.075409	0.322561	0	0
26230	1.515818	0.182281	8.783229	0.183135	0.022275	-0.110265	0.255831	-0.288745	-0.763671	0.943817	0.013309	-0.074663	0.321649	0	0
26231	1.536139	-0.096678	8.752156	0.197481	0.013673	-0.125999	0.257915	-0.290237	-0.762805	0.944201	0.015339	-0.073994	0.320584	0	0
26232	1.546831	-0.287320	9.083302	0.158595	0.021856	-0.131072	0.256107	-0.292701	-0.763750	0.944610	0.016887	-0.073326	0.319453	0	0
26233	1.476958	-0.466044	9.716689	0.129722	0.036586	-0.115232	0.258449	-0.295430	-0.762002	0.944979	0.018190	-0.072658	0.318441	0	0
26234	1.563277	-0.607235	10.126687	0.125021	0.041459	-0.095983	0.257421	-0.296516	-0.763315	0.945290	0.019332	-0.071917	0.317619	0	0
26235	1.644441	-0.473501	10.041979	0.142780	0.062060	-0.082022	0.259756	-0.297335	-0.761528	0.945563	0.020642	-0.070969	0.316935	0	0
26236	1.755516	-0.292030	9.567469	0.146391	0.049618	-0.068118	0.260415	-0.298552	-0.761947	0.945783	0.021940	-0.070090	0.316386	0	0
26237	1.682950	-0.220834	9.550790	0.129201	0.054971	-0.065455	0.261198	-0.299366	-0.761708	0.945997	0.023129	-0.069255	0.315846	0	0
26238	1.602100	-0.317206	9.548864	0.148326	0.038056	-0.054221	0.261208	-0.302921	-0.761258	0.946158	0.024472	-0.068481	0.315430	0	0
26239	1.511033	-0.482300	9.623671	0.137844	0.016255	-0.051632	0.260701	-0.307573	-0.760826	0.946295	0.025847	-0.067987	0.315017	0	0
26240	1.434409	-0.662742	9.758451	0.139436	0.022537	-0.062950	0.261091	-0.308395	-0.760325	0.946470	0.027161	-0.067385	0.314509	0	0
26241	1.314511	-0.764472	9.832404	0.115786	0.012658	-0.035004	0.263050	-0.310291	-0.759987	0.946554	0.028306	-0.066993	0.314238	0	0
26242	1.197334	-0.831393	9.829316	0.088420	0.021498	-0.027060	0.264099	-0.312194	-0.759902	0.946629	0.029116	-0.066571	0.314030	0	0
26243	1.192403	-0.859512	9.741871	0.048741	0.023526	-0.025193	0.263055	-0.313580	-0.759012	0.946707	0.029559	-0.066283	0.313812	0	0
26244	1.168380	-0.794429	9.801458	-0.002851	0.022826	-0.011971	0.262927	-0.312203	-0.760023	0.946761	0.029491	-0.066139	0.313688	0	0
26245	1.178552	-0.719229	9.797451	-0.061344	0.017766	0.003880	0.263307	-0.311805	-0.758849	0.946777	0.028866	-0.066253	0.313671	0	0
26246	1.290599	-0.707547	9.751451	-0.123269	0.017105	0.018030	0.263829	-0.307817	-0.760724	0.946768	0.027655	-0.066550	0.313747	0	0
26247	1.386028	-0.627562	9.687437	-0.170304	0.001866	0.009407	0.264323	-0.304283	-0.759099	0.946785	0.026027	-0.067153	0.313706	0	0
26248	1.483886	-0.559117	9.567519	-0.239512	-0.015178	0.014801	0.262759	-0.301278	-0.760458	0.946788	0.023819	-0.068119	0.313664	0	0
26249	1.486706	-0.514202	9.454304	-0.261709	-0.025766	0.032276	0.261972	-0.298273	-0.761173	0.946728	0.021385	-0.069273	0.313769	0	0
26250	1.496834	-0.506011	9.144291	-0.280946	-0.050044	0.032261	0.261436	-0.292533	-0.762096	0.946648	0.018883	-0.070702	0.313851	0	0
26251	1.513618	-0.540608	9.186990	-0.279428	-0.063988	0.028735	0.259709	-0.287383	-0.760424	0.946560	0.016396	-0.072272	0.313897	0	0
26252	1.495448	-0.652100	9.626455	-0.251531	-0.055639	0.035668	0.259977	-0.283386	-0.763206	0.946447	0.014186	-0.073661	0.314025	0	0
26253	1.479689	-0.763827	10.085230	-0.213378	-0.050806	0.039073	0.257613	-0.279181	-0.762847	0.946313	0.012265	-0.074897	0.314216	0	0
26254	1.406271	-0.755678	10.503465	-0.219671	-0.028399	0.058336	0.256822	-0.276456	-0.763047	0.946132	0.010255	-0.075930	0.314584	0	0
26255	1.375011	-0.607286	10.937247	-0.225910	0.009772	0.075018	0.255495	-0.272660	-0.761924	0.945923	0.007987	-0.076632	0.315109	0	0
26256	1.462148	-0.272684	10.901261	-0.196303	0.044511	0.074137	0.257173	-0.269375	-0.761352	0.945737	0.005955	-0.076903	0.315646	0	0
26257	1.553175	0.252278	10.548315	-0.142643	0.058958	0.077466	0.257048	-0.267169	-0.763127	0.945543	0.004326	-0.076878	0.316259	0	0
26258	1.653227	0.632785	10.081736	-0.086401	0.063526	0.043269	0.257548	-0.264451	-0.761778	0.945458	0.003297	-0.076620	0.316588	0	0
26259	1.707380	0.667999	9.708142	-0.050781	0.062055	0.012633	0.259111	-0.265261	-0.761285	0.945465	0.002605	-0.076279	0.316656	0	0
26260	1.779053	0.381819	9.411886	-0.008188	0.055240	-0.017128	0.259365	-0.263071	-0.761504	0.945561	0.002388	-0.075850	0.316474	0	0
26261	1.792068	0.105160	9.397963	-0.010684	0.027717	-0.043336	0.259362	-0.265000	-0.760113	0.945717	0.002247	-0.075712	0.316040	0	0
26262	1.775967	-0.142935	9.457750	-0.008550	0.036007	-0.071207	0.261445	-0.266081	-0.759369	0.945968	0.002129	-0.075465	0.315350	0	0
26263	1.668258	-0.249139	9.487779	-0.004375	0.046694	-0.084278	0.261953	-0.264448	-0.758561	0.946266	0.002029	-0.075131	0.314533	0	0
26264	1.473597	-0.240718	9.535974	-0.022001	0.039210	-0.096490	0.261953	-0.265546	-0.758063	0.946598	0.001793	-0.074895	0.313592	0	0
26265	1.429901	-0.204967	9.629493	-0.015480	0.034165	-0.111362	0.264163	-0.264023	-0.758049	0.946970	0.001652	-0.074715	0.312509	0	0
26266	1.495467	-0.206716	9.736901	-0.032585	0.037641	-0.104313	0.264286	-0.263210	-0.757515	0.947324	0.001327	-0.074526	0.311483	0	0
26267	1.449221	-0.176627	9.905451	-0.027614	0.043024	-0.115660	0.265070	-0.262924	-0.757904	0.947714	0.001053	-0.074302	0.310349	0	0
26268	1.357048	-0.111190	9.985985	-0.026050	0.053700	-0.126994	0.266615	-0.261565	-0.756200	0.948146	0.000756	-0.073940	0.309113	0	0
26269	1.218179	-0.118597	10.105298	0.001461	0.039535	-0.127134	0.266871	-0.260470	-0.756180	0.948566	0.000782	-0.073658	0.307890	0	0
26270	1.250713	0.006663	9.946540	0.015357	0.056982	-0.130624	0.268172	-0.261010	-0.755680	0.949008	0.000870	-0.073137	0.306651	0	0
26271	1.282824	0.040724	9.694492	0.015121	0.050152	-0.138494	0.269208	-0.260598	-0.755030	0.949466	0.001009	-0.072713	0.305329	0	0
26272	1.401714	-0.048348	9.535531	0.028562	0.048592	-0.156828	0.270257	-0.262775	-0.754820	0.949976	0.001268	-0.072231	0.303853	0	0
26273	1.391294	-0.174081	9.500087	0.045973	0.057198	-0.156843	0.270778	-0.262495	-0.754949	0.950490	0.001698	-0.071646	0.302377	0	0
26274	1.405498	-0.260549	9.406528	0.084112	0.046287	-0.148252	0.271548	-0.263468	-0.753024	0.950967	0.002486	-0.071017	0.301018	0	0
26275	1.397713	-0.320117	9.531754	0.134604	0.030423	-0.164139	0.274931	-0.264130	-0.752022	0.951476	0.003847	-0.070420	0.299534	0	0
26276	1.438178	-0.416094	9.839349	0.120999	0.025023	-0.151884	0.274547	-0.266046	-0.751927	0.951941	0.005052	-0.069881	0.298161	0	0
26277	1.481853	-0.412994	9.964279	0.058433	0.056757	-0.142009	0.274927	-0.267157	-0.750133	0.952398	0.005592	-0.069261	0.296833	0	0
26278	1.615173	-0.180265	9.446406	0.007560	0.035948	-0.125355	0.275976	-0.266038	-0.751417	0.952792	0.005666	-0.068957	0.295635	0	0
26279	1.699419	0.012307	9.086464	-0.052316	0.030437	-0.132185	0.276221	-0.264275	-0.750345	0.953204	0.005231	-0.068920	0.294321	0	0
26280	1.728534	-0.013962	9.024891	-0.069997	0.008872	-0.140910	0.276738	-0.262628	-0.750576	0.953626	0.004656	-0.069102	0.292917	0	0
26281	1.698598	-0.146893	8.997058	-0.062920	0.001689	-0.132220	0.276588	-0.261288	-0.748730	0.954015	0.004215	-0.069373	0.291592	0	0
26282	1.620288	-0.196354	9.141006	-0.040637	-0.017701	-0.132345	0.278156	-0.259069	-0.750257	0.954388	0.003991	-0.069723	0.290285	0	0
26283	1.547474	-0.134361	9.298518	-0.025177	-0.028328	-0.130693	0.278407	-0.257708	-0.749713	0.954746	0.004002	-0.070174	0.288998	0	0
26284	1.427985	-0.089908	9.761912	-0.040426	-0.009138	-0.123635	0.277633	-0.258252	-0.750497	0.955096	0.003750	-0.070441	0.287777	0	0
26285	1.206318	-0.030684	10.285982	-0.074895	0.005089	-0.123530	0.276576	-0.254990	-0.750166	0.955455	0.003189	-0.070716	0.286523	0	0
26286	0.948771	0.094287	10.598763	-0.135173	0.015943	-0.116396	0.278646	-0.253070	-0.749234	0.955801	0.001955	-0.071015	0.285302	0	0
26287	0.893141	0.139182	10.532898	-0.174633	0.047731	-0.117077	0.279292	-0.250875	-0.749585	0.956169	0.000316	-0.071164	0.284037	0	0
26288	0.930452	0.229123	10.271842	-0.152082	0.047521	-0.112787	0.280192	-0.246766	-0.749901	0.956520	-0.001173	-0.071209	0.282839	0	0
26289	1.081923	0.238194	9.772155	-0.093003	0.038081	-0.095523	0.279278	-0.247052	-0.749640	0.956814	-0.002010	-0.071217	0.281836	0	0
26290	1.169242	0.115495	9.385863	-0.019112	0.023829	-0.111457	0.281086	-0.244039	-0.748944	0.957142	-0.002161	-0.071113	0.280745	0	0
26291	1.230397	-0.219251	9.539475	0.027822	0.010958	-0.097628	0.280564	-0.244732	-0.748564	0.957422	-0.001759	-0.071040	0.279808	0	0
26292	1.272588	-0.445836	9.804013	0.068620	0.008728	-0.090743	0.280824	-0.244592	-0.748564	0.957681	-0.001042	-0.070834	0.278978	0	0
26293	1.191206	-0.586186	10.048422	0.066187	0.013910	-0.087228	0.281341	-0.245007	-0.747796	0.957933	-0.000296	-0.070622	0.278168	0	0
26294	1.086092	-0.635798	10.226881	0.067680	0.022231	-0.062795	0.280828	-0.246646	-0.748084	0.958120	0.000356	-0.070290	0.277606	0	0
26295	0.979502	-0.563945	10.177103	0.062203	0.028911	-0.039233	0.282262	-0.247181	-0.747845	0.958247	0.000977	-0.069940	0.277253	0	0
26296	1.058488	-0.443893	9.794460	0.022919	0.048249	-0.025984	0.282768	-0.246513	-0.746276	0.958352	0.001101	-0.069483	0.277007	0	0
26297	1.102723	-0.433292	9.459483	0.031571	0.034140	-0.019940	0.284863	-0.247026	-0.747341	0.958429	0.001393	-0.069166	0.276818	0	0
26298	1.268153	-0.471628	9.285642	0.033403	0.021714	-0.010358	0.284597	-0.247724	-0.746313	0.958470	0.001681	-0.068934	0.276731	0	0
26299	1.394146	-0.569483	9.257128	0.012664	0.007770	-0.005074	0.284335	-0.247453	-0.746306	0.958488	0.001849	-0.068921	0.276671	0	0
26300	1.464515	-0.626976	9.133632	-0.026820	0.014922	0.002928	0.284859	-0.247994	-0.746320	0.958489	0.001569	-0.068921	0.276671	0	0
26301	1.495642	-0.714600	9.131665	-0.080584	-0.000370	0.000438	0.284205	-0.248966	-0.745555	0.958487	0.000856	-0.069245	0.276600	0	0
26302	1.444082	-0.782790	9.192411	-0.133905	-0.007188	0.014530	0.284722	-0.247456	-0.745789	0.958439	-0.000397	-0.069753	0.276640	0	0
26303	1.298173	-0.773947	9.164433	-0.189133	0.000259	0.014688	0.284443	-0.243367	-0.745447	0.958394	-0.002172	-0.070371	0.276630	0	0
26304	1.257028	-0.760080	9.039686	-0.241006	-0.027466	0.026091	0.284160	-0.237776	-0.745206	0.958295	-0.004404	-0.071369	0.276692	0	0
26305	1.220746	-0.739401	8.953661	-0.274015	-0.046430	0.026998	0.282586	-0.232588	-0.746392	0.958169	-0.006881	-0.072666	0.276738	0	0
26306	1.271687	-0.778013	8.893829	-0.285747	-0.034291	0.037545	0.281013	-0.230009	-0.746460	0.958015	-0.009531	-0.073851	0.276881	0	0
26307	1.548309	-0.865448	9.123459	-0.278514	-0.054064	0.061073	0.279946	-0.224016	-0.746205	0.957773	-0.012060	-0.075230	0.277247	0	0
26308	1.751568	-0.946520	9.713191	-0.222897	-0.070722	0.083587	0.280723	-0.220444	-0.747310	0.957458	-0.014042	-0.076584	0.277869	0	0
26309	1.917478	-0.833419	9.892549	-0.150077	-0.075070	0.098206	0.277841	-0.216377	-0.747340	0.957103	-0.015312	-0.077805	0.278687	0	0
26310	1.791884	-0.653778	9.987586	-0.102941	-0.049387	0.110316	0.275492	-0.216130	-0.747058	0.956738	-0.016225	-0.078617	0.279657	0	0
26311	1.748289	-0.619386	9.984241	-0.090852	-0.049464	0.110270	0.275220	-0.213952	-0.746754	0.956373	-0.017002	-0.079429	0.280630	0	0
26312	1.237421	-0.566039	10.166273	-0.056243	-0.042608	0.109233	0.274173	-0.211223	-0.747473	0.956022	-0.017487	-0.080044	0.281618	0	0
26313	1.578823	-0.564093	9.504729	-0.039906	-0.023279	0.095331	0.273648	-0.212333	-0.746451	0.955725	-0.017834	-0.080466	0.282483	0	0
26314	1.451583	-0.615632	9.874936	0.050091	-0.024077	0.101161	0.271832	-0.214535	-0.746481	0.955425	-0.017348	-0.080605	0.283486	0	0
26315	1.913614	-0.755157	9.402276	0.109688	-0.040373	0.104512	0.271323	-0.218092	-0.746287	0.955112	-0.016221	-0.080768	0.284561	0	0
26316	1.990883	-0.885325	9.260638	0.127117	-0.045870	0.111448	0.269627	-0.219072	-0.745645	0.954775	-0.014945	-0.080895	0.285722	0	0
26317	1.897527	-1.058236	9.165912	0.130579	-0.044064	0.107957	0.269095	-0.221565	-0.743221	0.954446	-0.013610	-0.081036	0.286846	0	0
26318	1.716631	-1.174820	9.313694	0.158892	-0.042971	0.135775	0.267410	-0.225550	-0.742508	0.954039	-0.012059	-0.081040	0.288263	0	0
26319	1.468225	-1.165663	9.556826	0.219496	-0.032925	0.136462	0.267155	-0.228565	-0.741785	0.953639	-0.009942	-0.080815	0.289728	0	0
26320	1.356990	-0.997559	9.806315	0.268711	-0.040351	0.140626	0.265994	-0.233365	-0.740961	0.953221	-0.007355	-0.080476	0.291273	0	0
26321	1.348744	-0.744808	9.783472	0.297007	-0.028110	0.128339	0.265490	-0.238973	-0.740548	0.952837	-0.004514	-0.079976	0.292719	0	0
26322	1.306903	-0.455262	9.531928	0.291624	-0.033192	0.124812	0.263922	-0.243390	-0.737895	0.952453	-0.001717	-0.079501	0.294127	0	0
26323	1.303220	-0.260499	9.481523	0.239259	-0.050035	0.111812	0.262089	-0.249188	-0.734227	0.952081	0.000653	-0.079378	0.295364	0	0
26324	1.290783	-0.290479	9.568541	0.219687	-0.058274	0.090041	0.260426	-0.254924	-0.735367	0.951762	0.002867	-0.079353	0.296385	0	0
26325	1.389185	-0.455504	9.929499	0.190803	-0.070171	0.077915	0.260059	-0.260384	-0.735731	0.951464	0.004860	-0.079562	0.297258	0	0
26326	1.480176	-0.681212	10.076711	0.146665	-0.059240	0.067647	0.259390	-0.261379	-0.733148	0.951206	0.006399	-0.079761	0.298000	0	0
26327	1.474802	-0.766266	10.090151	0.084289	-0.065679	0.062585	0.256787	-0.264008	-0.732401	0.950958	0.007367	-0.080240	0.298641	0	0
26328	1.474870	-0.772532	9.998059	0.003141	-0.046623	0.057642	0.256532	-0.264277	-0.732924	0.950746	0.007512	-0.080747	0.299176	0	0
26329	1.499550	-0.760304	9.750715	-0.046776	-0.056046	0.070845	0.253134	-0.266796	-0.730610	0.950488	0.007187	-0.081524	0.299791	0	0
26330	1.514142	-0.776558	9.672673	-0.072615	-0.054142	0.073546	0.253123	-0.265441	-0.729804	0.950225	0.006621	-0.082330	0.300417	0	0
26331	1.610991	-0.866782	9.635257	-0.061150	-0.060572	0.085730	0.252086	-0.262834	-0.731695	0.949917	0.006150	-0.083193	0.301161	0	0
26332	1.678919	-0.912843	9.577348	-0.049582	-0.044187	0.092736	0.251286	-0.262046	-0.729854	0.949603	0.005757	-0.083836	0.301981	0	0
26333	1.732161	-0.950410	9.640952	-0.058156	-0.049476	0.097992	0.250241	-0.263158	-0.729089	0.949264	0.005259	-0.084585	0.302845	0	0
26334	1.703315	-0.882593	9.676478	-0.053761	-0.039892	0.097995	0.249198	-0.263444	-0.728827	0.948934	0.004809	-0.085199	0.303715	0	0
26335	1.665245	-0.722695	9.732898	-0.025223	-0.048073	0.104845	0.248289	-0.262897	-0.729590	0.948571	0.004607	-0.085835	0.304672	0	0
26336	1.666179	-0.553253	9.774025	-0.010972	-0.030934	0.118791	0.246063	-0.262661	-0.728400	0.948180	0.004517	-0.086235	0.305773	0	0
26337	1.720651	-0.443880	9.498322	-0.004483	-0.044729	0.106516	0.245276	-0.264463	-0.726870	0.947811	0.004501	-0.086775	0.306763	0	0
26338	1.730809	-0.389479	9.399599	-0.001319	-0.049808	0.096020	0.243716	-0.265434	-0.726878	0.947470	0.004580	-0.087324	0.307658	0	0
26339	1.739705	-0.502977	9.559989	0.003802	-0.058614	0.095995	0.242677	-0.265850	-0.727139	0.947119	0.004696	-0.087971	0.308554	0	0
26340	1.641348	-0.599028	9.982158	0.005382	-0.058548	0.089011	0.240850	-0.266833	-0.726365	0.946790	0.004872	-0.088581	0.309385	0	0
26341	1.607682	-0.493999	10.168431	-0.019979	-0.057292	0.076862	0.241493	-0.267802	-0.724830	0.946497	0.004773	-0.089287	0.310078	0	0
26342	1.667182	-0.272938	10.325151	-0.053997	-0.038396	0.057813	0.240969	-0.268360	-0.724317	0.946283	0.004352	-0.089888	0.310562	0	0
26343	1.624604	-0.017800	10.552505	-0.059366	-0.020686	0.045636	0.240197	-0.268627	-0.725356	0.946121	0.003801	-0.090367	0.310926	0	0
26344	1.660044	0.192214	10.409412	-0.066784	-0.007944	0.019508	0.238491	-0.265641	-0.725286	0.946053	0.003199	-0.090718	0.311037	0	0
26345	1.622149	0.303212	10.058393	-0.056359	0.006078	0.016008	0.239664	-0.265355	-0.725419	0.946006	0.002637	-0.090934	0.311121	0	0
26346	1.666278	0.253121	9.504659	-0.028663	-0.000452	-0.020719	0.239393	-0.264274	-0.724746	0.946069	0.002409	-0.091095	0.310886	0	0
26347	1.650997	0.070072	9.168300	-0.017877	-0.007137	-0.041690	0.238997	-0.265110	-0.723720	0.946188	0.002319	-0.091316	0.310458	0	0
26348	1.700196	-0.246545	9.228024	0.013012	-0.023019	-0.048762	0.238206	-0.262936	-0.723542	0.946315	0.002581	-0.091560	0.309997	0	0
26349	1.745279	-0.432133	9.294552	0.014570	-0.010572	-0.064405	0.239257	-0.267580	-0.722471	0.946500	0.002834	-0.091713	0.309383	0	0
26350	1.788852	-0.471325	9.292988	0.009730	-0.000239	-0.053883	0.238213	-0.268280	-0.721957	0.946660	0.003001	-0.091752	0.308880	0	0
26351	1.896367	-0.357738	9.473701	0.059491	-0.000428	-0.067978	0.239225	-0.267493	-0.718571	0.946863	0.003655	-0.091672	0.308274	0	0
26352	1.999368	-0.181123	9.665100	0.099253	-0.011398	-0.059404	0.238172	-0.268069	-0.717016	0.947030	0.004707	-0.091539	0.307788	0	0
26353	1.973476	-0.062550	9.497911	0.126910	-0.001028	-0.062962	0.237911	-0.271094	-0.715514	0.947211	0.006008	-0.091261	0.307289	0	0
26354	1.922722	-0.008416	9.470801	0.112774	-0.009479	-0.072553	0.238714	-0.271053	-0.718118	0.947415	0.007195	-0.091068	0.306691	0	0
26355	1.788662	-0.037063	9.531596	0.102351	-0.000524	-0.079493	0.238196	-0.273112	-0.717634	0.947646	0.008288	-0.090861	0.306011	0	0
26356	1.674264	-0.073229	9.378776	0.069312	-0.021180	-0.080343	0.238336	-0.276941	-0.717061	0.947861	0.009106	-0.090910	0.305307	0	0
26357	1.543117	-0.042320	9.319297	0.029178	-0.017022	-0.099428	0.237811	-0.275854	-0.717036	0.948141	0.009579	-0.091080	0.304369	0	0
26358	1.428250	-0.096624	9.490651	0.013599	-0.020396	-0.099403	0.237292	-0.277366	-0.716672	0.948419	0.009883	-0.091290	0.303429	0	0
26359	1.220771	-0.128615	9.911410	-0.020765	0.000825	-0.099267	0.238837	-0.275870	-0.714965	0.948719	0.009828	-0.091437	0.302448	0	0
26360	1.103894	-0.013624	10.579118	-0.020722	0.016525	-0.100992	0.238318	-0.275047	-0.715724	0.949038	0.009696	-0.091401	0.301461	0	0
26361	1.062118	0.336238	10.580221	-0.000008	0.043628	-0.109741	0.238446	-0.275461	-0.715214	0.949405	0.009718	-0.091069	0.300404	0	0
26362	1.214466	0.495845	10.075394	0.036299	0.046889	-0.109835	0.240920	-0.275440	-0.714971	0.949768	0.010045	-0.090572	0.299394	0	0
26363	1.588989	0.403767	9.770063	0.091208	0.044096	-0.128255	0.240397	-0.276547	-0.714210	0.950179	0.010961	-0.089957	0.298241	0	0
26364	1.933203	0.209738	9.928824	0.114592	0.032339	-0.122176	0.240791	-0.277775	-0.713977	0.950551	0.012087	-0.089362	0.297190	0	0
26365	2.141246	-0.009926	9.877314	0.119065	0.048902	-0.125576	0.241311	-0.279557	-0.712976	0.950949	0.013263	-0.088621	0.296085	0	0
26366	2.142821	-0.187866	9.724638	0.060603	0.045654	-0.113186	0.243508	-0.277779	-0.711528	0.951312	0.013826	-0.088060	0.295058	0	0
26367	2.037434	-0.318090	9.730061	-0.018966	0.046358	-0.118188	0.244819	-0.278851	-0.712078	0.951701	0.013693	-0.087755	0.293900	0	0
26368	1.954311	-0.376202	9.781996	-0.071295	0.067615	-0.111003	0.245207	-0.278029	-0.712064	0.952087	0.012937	-0.087373	0.292794	0	0
26369	1.886361	-0.355607	9.728173	-0.054062	0.058747	-0.109347	0.244686	-0.279132	-0.711563	0.952462	0.012423	-0.087056	0.291691	0	0
26370	1.843248	-0.275399	9.531784	0.000673	0.058147	-0.095569	0.245714	-0.278046	-0.710249	0.952783	0.012366	-0.086555	0.290792	0	0
26371	1.692498	-0.286940	9.375312	0.035252	0.043868	-0.089628	0.247933	-0.277743	-0.710909	0.953073	0.012729	-0.086122	0.289952	0	0
26372	1.526814	-0.345108	9.276627	0.033842	0.043716	-0.076561	0.249761	-0.278682	-0.710811	0.953325	0.013013	-0.085665	0.289248	0	0
26373	1.482658	-0.414690	9.237919	-0.007615	0.028199	-0.069506	0.248304	-0.277634	-0.708441	0.953548	0.012988	-0.085505	0.288561	0	0
26374	1.502195	-0.377440	9.366314	-0.038591	0.005408	-0.052035	0.251175	-0.276501	-0.709479	0.953704	0.012670	-0.085626	0.288023	0	0
26375	1.543540	-0.329735	9.629933	-0.067742	0.008905	-0.041470	0.249861	-0.277079	-0.707922	0.953836	0.012098	-0.085824	0.287549	0	0
26376	1.475989	-0.195195	9.807726	-0.083276	0.016012	-0.041427	0.250256	-0.275147	-0.709316	0.953972	0.011316	-0.085974	0.287085	0	0
26377	1.337460	-0.119056	10.054115	-0.088689	0.019728	-0.051895	0.250244	-0.272969	-0.708753	0.954145	0.010519	-0.086124	0.286495	0	0
26378	1.254898	-0.050236	10.260371	-0.052866	0.012092	-0.029361	0.250238	-0.272154	-0.708477	0.954240	0.010027	-0.086224	0.286167	0	0
26379	1.233362	0.022213	10.310321	-0.012252	0.025854	-0.034684	0.250227	-0.270249	-0.707920	0.954360	0.009926	-0.086093	0.285808	0	0
26380	1.270621	0.079516	9.927749	-0.008733	0.027592	-0.032949	0.250758	-0.271190	-0.708722	0.954472	0.009814	-0.085919	0.285489	0	0
26381	1.408963	-0.037397	9.637203	-0.010648	0.015459	-0.038180	0.251925	-0.270775	-0.708203	0.954594	0.009764	-0.085878	0.285096	0	0
26382	1.553879	-0.257572	9.461248	-0.003615	0.027668	-0.041611	0.251391	-0.269427	-0.707263	0.954731	0.009708	-0.085688	0.284696	0	0
26383	1.623526	-0.459573	9.236447	0.005801	0.007475	-0.039921	0.251910	-0.268876	-0.707256	0.954849	0.009835	-0.085675	0.284300	0	0
26384	1.686150	-0.594633	9.109604	0.006848	-0.005847	-0.027728	0.251929	-0.270494	-0.708847	0.954914	0.009963	-0.085776	0.284045	0	0
26385	1.641517	-0.742136	9.094008	0.033151	-0.013332	-0.009500	0.250884	-0.271333	-0.708076	0.954925	0.010375	-0.085887	0.283962	0	0
26386	1.635996	-0.874496	8.995410	0.031642	-0.013443	-0.001633	0.249956	-0.269856	-0.706871	0.954909	0.010738	-0.085994	0.283969	0	0
26387	1.606772	-0.892865	8.923191	-0.010241	-0.022252	0.022884	0.250479	-0.269436	-0.707257	0.954824	0.010718	-0.086316	0.284158	0	0
26388	1.577686	-0.873208	8.924143	-0.059134	-0.027435	0.042195	0.248391	-0.269324	-0.706980	0.954681	0.010217	-0.086819	0.284503	0	0
26389	1.570812	-0.795707	8.944774	-0.071258	-0.046705	0.050889	0.247605	-0.267141	-0.707451	0.954500	0.009645	-0.087550	0.284905	0	0
26390	1.675826	-0.710285	9.040406	-0.086460	-0.046041	0.068389	0.246305	-0.267973	-0.707458	0.954268	0.008913	-0.088310	0.285472	0	0
26391	1.817754	-0.566179	9.068233	-0.070852	-0.081483	0.089184	0.245125	-0.266759	-0.707166	0.953945	0.008405	-0.089376	0.286236	0	0
26392	2.007693	-0.520401	9.171023	-0.077692	-0.078929	0.092726	0.244343	-0.265394	-0.707783	0.953611	0.007828	-0.090427	0.287031	0	0
26393	2.202299	-0.485705	9.394602	-0.072342	-0.078319	0.101463	0.241862	-0.265700	-0.707122	0.953251	0.007287	-0.091472	0.287910	0	0
26394	2.338341	-0.511801	9.454036	-0.074799	-0.072288	0.105001	0.239902	-0.264218	-0.707079	0.952883	0.006708	-0.092452	0.288829	0	0
26395	2.362116	-0.574594	9.626909	-0.072113	-0.063606	0.105029	0.237548	-0.263841	-0.706275	0.952521	0.006127	-0.093364	0.289741	0	0
26396	2.298512	-0.611696	9.739219	-0.076858	-0.035730	0.112095	0.237540	-0.261245	-0.706484	0.952164	0.005415	-0.094001	0.290722	0	0
26397	2.269749	-0.561477	9.609861	-0.071129	-0.030878	0.134760	0.235321	-0.260722	-0.706328	0.951741	0.004723	-0.094605	0.291918	0	0
26398	2.177345	-0.551000	9.612144	-0.064066	-0.027498	0.139967	0.235571	-0.259638	-0.705529	0.951305	0.004083	-0.095128	0.293176	0	0
26399	2.104283	-0.555619	9.647661	-0.017690	-0.002967	0.115468	0.234145	-0.260739	-0.705930	0.950960	0.003838	-0.095311	0.294239	0	0
26400	1.968089	-0.586055	9.432478	0.018644	-0.026953	0.126613	0.232836	-0.262409	-0.704394	0.950555	0.003996	-0.095585	0.295453	0	0
26401	1.806682	-0.711760	9.511890	0.027312	-0.022582	0.123973	0.232311	-0.262419	-0.704001	0.950161	0.004226	-0.095824	0.296639	0	0
26402	1.527917	-0.850952	10.024771	0.000179	-0.003394	0.138038	0.230880	-0.262567	-0.704253	0.949744	0.004127	-0.095929	0.297938	0	0
26403	1.406266	-0.840686	10.068885	-0.100469	0.000566	0.157513	0.230485	-0.262028	-0.703980	0.949273	0.003028	-0.096322	0.299321	0	0
26404	1.267072	-0.598808	9.593752	-0.203225	0.008415	0.159528	0.229446	-0.261209	-0.704736	0.948802	0.000943	-0.096923	0.300632	0	0
26405	1.272715	-0.547988	9.163397	-0.293671	-0.011524	0.142282	0.228137	-0.257661	-0.705696	0.948357	-0.001946	-0.098003	0.301680	0	0
26406	1.198921	-0.688021	9.153423	-0.309489	-0.027003	0.135309	0.226804	-0.252089	-0.704668	0.947907	-0.004910	-0.099257	0.302647	0	0
26407	1.290099	-0.879836	9.308376	-0.257495	-0.036331	0.143889	0.226404	-0.247163	-0.705868	0.947415	-0.007393	-0.100453	0.303742	0	0
26408	1.483868	-1.004501	9.457074	-0.159444	-0.057912	0.131375	0.224827	-0.245963	-0.704794	0.946941	-0.008837	-0.101544	0.304818	0	0
26409	1.677552	-1.180470	9.416201	-0.074727	-0.063875	0.132904	0.222228	-0.247900	-0.704813	0.946458	-0.009504	-0.102442	0.305994	0	0
26410	1.828960	-1.043382	9.632550	-0.063887	-0.064422	0.157305	0.220794	-0.246679	-0.705299	0.945898	-0.010049	-0.103300	0.307417	0	0
26411	1.844302	-0.903396	9.692294	-0.070989	-0.078351	0.157274	0.218965	-0.246704	-0.704766	0.945320	-0.010664	-0.104319	0.308827	0	0
26412	1.839273	-0.891092	9.900797	-0.100493	-0.086877	0.156463	0.217001	-0.244952	-0.704458	0.944729	-0.011486	-0.105502	0.310199	0	0
26413	1.843645	-0.948548	10.045141	-0.048538	-0.071523	0.153747	0.217002	-0.244126	-0.704962	0.944165	-0.011908	-0.106385	0.311597	0	0
26414	1.809295	-0.971600	10.181186	0.005918	-0.070196	0.153590	0.212313	-0.243071	-0.705687	0.943608	-0.011773	-0.107078	0.313050	0	0
26415	1.814549	-0.899134	10.208728	0.054920	-0.072154	0.143840	0.210888	-0.245955	-0.705473	0.943080	-0.011208	-0.107642	0.314463	0	0
26416	1.810658	-0.756823	10.072844	0.073942	-0.058219	0.139446	0.209313	-0.247087	-0.703535	0.942580	-0.010453	-0.108010	0.315859	0	0
26417	1.763062	-0.613293	9.860512	0.051042	-0.052409	0.118571	0.208013	-0.249017	-0.703044	0.942149	-0.009955	-0.108400	0.317025	0	0
26418	1.680891	-0.563799	9.618587	-0.002502	-0.037884	0.113515	0.205933	-0.249853	-0.703305	0.941740	-0.009957	-0.108821	0.318095	0	0
26419	1.739741	-0.548574	9.293022	-0.011500	-0.048068	0.101305	0.204881	-0.249329	-0.702378	0.941360	-0.010037	-0.109367	0.319030	0	0
26420	1.739040	-0.702067	9.126222	0.057274	-0.076427	0.094933	0.205147	-0.250280	-0.702529	0.940975	-0.009334	-0.109962	0.319982	0	0
26421	1.745611	-0.819143	9.172824	0.124712	-0.082234	0.097350	0.202293	-0.254544	-0.702202	0.940579	-0.008019	-0.110393	0.321030	0	0
26422	1.708182	-0.928551	9.438448	0.154199	-0.077276	0.099031	0.199691	-0.257310	-0.701458	0.940177	-0.006404	-0.110684	0.322141	0	0
26423	1.726769	-1.010373	9.800013	0.133479	-0.077193	0.099978	0.198657	-0.260466	-0.700993	0.939773	-0.005031	-0.111035	0.323222	0	0
26424	1.664330	-0.790916	10.196791	0.071612	-0.080608	0.121926	0.196182	-0.262547	-0.700236	0.939284	-0.004207	-0.111622	0.324450	0	0
26425	1.661178	-0.467193	10.337051	0.015642	-0.026721	0.111742	0.194751	-0.263244	-0.700239	0.938889	-0.004118	-0.111873	0.325507	0	0
26426	1.611900	-0.119166	10.510197	-0.009649	-0.014991	0.101340	0.194881	-0.263381	-0.700113	0.938534	-0.004248	-0.112108	0.326446	0	0
26427	1.685315	0.324762	10.255768	0.010520	0.005484	0.071645	0.195671	-0.263773	-0.700906	0.938305	-0.004251	-0.112069	0.327118	0	0
26428	1.804182	0.618678	9.923100	0.052779	-0.009106	0.038319	0.194619	-0.262974	-0.700103	0.938165	-0.003744	-0.112047	0.327532	0	0
26429	1.989867	0.679384	9.556516	0.074475	-0.001640	-0.000083	0.193974	-0.267639	-0.698761	0.938166	-0.003011	-0.111869	0.327599	0	0
26430	2.310414	0.537669	9.392147	0.084755	0.002486	-0.047140	0.194377	-0.269539	-0.699321	0.938304	-0.002141	-0.111637	0.327289	0	0
26431	2.533299	0.343111	9.253492	0.092130	0.006249	-0.069775	0.193324	-0.268604	-0.698515	0.938541	-0.001158	-0.111335	0.326717	0	0
26432	2.503286	0.149756	8.982695	0.083295	0.000168	-0.118600	0.193199	-0.271618	-0.697794	0.938916	-0.000217	-0.111130	0.325709	0	0
26433	2.361530	-0.006533	8.739218	0.062612	-0.018316	-0.150001	0.193333	-0.271337	-0.698309	0.939383	0.000682	-0.111164	0.324347	0	0
26434	2.074241	-0.067793	8.575506	0.037990	-0.026485	-0.167438	0.193860	-0.272421	-0.698594	0.939888	0.001336	-0.111355	0.322815	0	0
26435	1.907970	-0.191138	8.664749	0.006489	-0.032940	-0.183949	0.194358	-0.271353	-0.696238	0.940443	0.001804	-0.111709	0.321068	0	0
26436	1.910038	-0.545620	9.332710	-0.007452	-0.025771	-0.195184	0.194610	-0.270403	-0.695571	0.941033	0.002059	-0.112039	0.319217	0	0
26437	1.993739	-0.344335	9.503117	-0.006944	0.001918	-0.181158	0.194089	-0.268211	-0.696564	0.941612	0.002288	-0.112105	0.317480	0	0
26438	1.756171	-0.691807	11.261347	-0.028926	0.031444	-0.172272	0.195782	-0.266960	-0.697072	0.942188	0.002133	-0.111964	0.315817	0	0
26439	1.619780	-0.563323	12.041065	0.015251	0.084825	-0.148726	0.195374	-0.264244	-0.696236	0.942752	0.002262	-0.111168	0.314412	0	0
26440	1.741527	0.154684	11.326999	0.091769	0.122597	-0.136693	0.197979	-0.265869	-0.695247	0.943306	0.002919	-0.109788	0.313229	0	0
26441	1.875576	0.504429	10.762353	0.163306	0.139811	-0.149958	0.201627	-0.266933	-0.694644	0.943923	0.004288	-0.108001	0.311972	0	0
26442	2.073650	0.151758	10.234651	0.212509	0.136061	-0.157027	0.202939	-0.270339	-0.694201	0.944539	0.006064	-0.106114	0.310724	0	0
26443	2.315530	-0.237943	9.509304	0.239260	0.120176	-0.158822	0.205023	-0.273204	-0.692713	0.945143	0.008232	-0.104276	0.309458	0	0
26444	2.382439	-0.516242	9.162427	0.271198	0.105971	-0.158919	0.209218	-0.277793	-0.693612	0.945710	0.010657	-0.102489	0.308243	0	0
26445	2.312654	-0.841115	8.963308	0.270832	0.069394	-0.164234	0.209736	-0.281090	-0.691602	0.946255	0.013283	-0.101037	0.306948	0	0
26446	2.183886	-0.868143	8.653581	0.197024	0.067027	-0.141367	0.210523	-0.281898	-0.691883	0.946720	0.015108	-0.099846	0.305816	0	0
26447	2.054670	-0.977412	8.318482	0.115875	0.038649	-0.127266	0.213644	-0.282975	-0.690627	0.947129	0.016312	-0.099167	0.304707	0	0
26448	1.834376	-1.199058	8.339784	0.029917	0.023207	-0.102647	0.212588	-0.283282	-0.688807	0.947452	0.016650	-0.098906	0.303767	0	0
26449	1.487669	-1.294617	8.910539	-0.026695	0.007482	-0.076398	0.214158	-0.283806	-0.689348	0.947696	0.016521	-0.098961	0.302996	0	0
26450	1.258251	-1.283175	9.591476	-0.053613	0.015869	-0.044925	0.214947	-0.283788	-0.690133	0.947848	0.016034	-0.099033	0.302522	0	0
26451	1.140793	-0.918982	9.892323	-0.070363	0.024310	-0.018738	0.214672	-0.279556	-0.690308	0.947940	0.015352	-0.099059	0.302260	0	0
26452	1.300079	-0.294619	9.936269	-0.120165	0.041887	-0.002883	0.214653	-0.277525	-0.688969	0.948003	0.014112	-0.099093	0.302111	0	0
26453	1.581849	0.051961	9.983115	-0.141448	0.022940	-0.013334	0.215443	-0.275995	-0.690633	0.948087	0.012752	-0.099341	0.301829	0	0
26454	1.722287	-0.056630	10.036431	-0.152956	0.014398	-0.022885	0.214398	-0.274361	-0.691114	0.948178	0.011306	-0.099730	0.301472	0	0
26455	1.835638	-0.241478	9.982760	-0.115877	0.014187	-0.029063	0.215168	-0.271076	-0.691185	0.948293	0.010233	-0.099980	0.301063	0	0
26456	1.884619	-0.615240	9.942413	-0.066902	-0.014081	-0.034474	0.216592	-0.269565	-0.690776	0.948386	0.009698	-0.100380	0.300657	0	0
26457	1.870581	-0.559382	9.730479	-0.033121	-0.009959	-0.032826	0.214897	-0.268623	-0.691005	0.948479	0.009480	-0.100608	0.300293	0	0
26458	1.756046	-0.601415	9.669579	-0.045320	-0.010619	-0.038040	0.214504	-0.268218	-0.690994	0.948574	0.009146	-0.100909	0.299902	0	0
26459	1.661060	-0.596893	9.773521	-0.058930	-0.000108	-0.032751	0.214627	-0.264795	-0.691707	0.948679	0.008646	-0.101119	0.299515	0	0
26460	1.600464	-0.552893	9.792495	-0.088044	0.008719	-0.023932	0.214887	-0.261909	-0.692952	0.948764	0.007831	-0.101365	0.299182	0	0
26461	1.629409	-0.615189	9.696519	-0.115481	0.031670	-0.025521	0.215664	-0.260673	-0.692933	0.948883	0.006685	-0.101439	0.298809	0	0
26462	1.773027	-0.629583	9.569522	-0.108498	0.024507	-0.019434	0.215655	-0.259315	-0.692387	0.948961	0.005626	-0.101597	0.298529	0	0
26463	2.015643	-0.794275	9.348520	-0.120715	0.028209	-0.028929	0.215125	-0.256313	-0.692714	0.949083	0.004439	-0.101720	0.298118	0	0
26464	2.316650	-0.952600	9.164998	-0.089842	0.028354	-0.002789	0.215119	-0.253575	-0.693310	0.949117	0.003528	-0.101786	0.297999	0	0
26465	2.309142	-0.979740	9.210785	-0.036766	-0.001371	0.026630	0.215366	-0.251122	-0.692744	0.949038	0.003164	-0.101948	0.298200	0	0
26466	2.292185	-1.020235	8.934600	0.056087	-0.000542	0.042062	0.214731	-0.254123	-0.693448	0.948900	0.003679	-0.101855	0.298664	0	0
26467	2.286697	-1.090278	9.127414	0.113839	-0.023778	0.045325	0.215266	-0.256706	-0.693892	0.948736	0.004786	-0.101786	0.299195	0	0
26468	2.330530	-1.026006	9.427528	0.150226	-0.027724	0.053060	0.213705	-0.258639	-0.693399	0.948530	0.006265	-0.101669	0.299857	0	0
26469	2.355033	-0.928160	9.779408	0.171441	-0.003687	0.066147	0.212930	-0.263305	-0.692056	0.948315	0.007831	-0.101243	0.300644	0	0
26470	2.263151	-0.754380	10.159269	0.192421	0.004701	0.076548	0.212673	-0.266323	-0.691074	0.948056	0.009591	-0.100693	0.301592	0	0
26471	2.136064	-0.770053	10.578403	0.209845	0.016748	0.078261	0.214248	-0.268488	-0.691387	0.947814	0.011443	-0.099959	0.302532	0	0
26472	2.024346	-0.730454	10.596074	0.206989	0.062112	0.085355	0.214512	-0.272600	-0.689911	0.947580	0.013156	-0.098821	0.303567	0	0
26473	2.011127	-0.547552	10.308456	0.229684	0.076761	0.090540	0.213475	-0.275759	-0.689185	0.947347	0.014997	-0.097457	0.304648	0	0
