# Supplementary material for: Identification of Haptic Based Guiding Using Hard Reins
Source: PLoS One. 2015 Jul 22;10(7):e0132020. doi: 10.1371/journal.pone.0132020 (PMC4511788; doi:10.1371/journal.pone.0132020)
Supplement: S1 File — (ZIP) [file pone.0132020.s001.zip › MotionData1/Subject1/T14/gc14.txt]

// Start Time: 0
// Sample rate: 50.0Hz
// Scenario: 4.0
// Firmware Version: 2.6.1
Counter	Acc_X	Acc_Y	Acc_Z	Gyr_X	Gyr_Y	Gyr_Z	Mag_X	Mag_Y	Mag_Z	Quat_w	Quat_x	Quat_y	Quat_z	AnalogIn_1	AnalogIn_2
25042	8.813901	2.293415	3.569511	0.042430	0.004401	0.041064	-0.693751	-0.469628	-0.036704	-0.414614	-0.541797	0.148005	-0.715993	0	0
25043	8.809115	2.235980	3.636912	0.053475	0.008853	0.046334	-0.693458	-0.469353	-0.037983	-0.414068	-0.541874	0.147857	-0.716281	0	0
25044	8.821218	2.226332	3.636831	0.040554	0.004413	0.033143	-0.694317	-0.469175	-0.036838	-0.413687	-0.541950	0.147740	-0.716467	0	0
25045	8.813940	2.250297	3.612822	0.029792	0.026281	0.033973	-0.694737	-0.469173	-0.037397	-0.413383	-0.541822	0.147623	-0.716764	0	0
25046	8.857459	2.264835	3.643748	0.040441	0.001686	0.025260	-0.693471	-0.467865	-0.036999	-0.413055	-0.541929	0.147476	-0.716902	0	0
25047	8.852637	2.250361	3.636582	0.041400	0.011657	0.019102	-0.694322	-0.468434	-0.036558	-0.412773	-0.541975	0.147255	-0.717075	0	0
25048	8.867170	2.230982	3.617258	0.033930	0.008076	0.000657	-0.693616	-0.467712	-0.036714	-0.412666	-0.542046	0.146994	-0.717137	0	0
25049	8.876834	2.240646	3.626796	0.023877	0.011786	-0.003757	-0.694313	-0.468740	-0.037547	-0.412642	-0.542053	0.146776	-0.717190	0	0
25050	8.828476	2.228486	3.588691	0.013075	0.020955	0.002344	-0.695456	-0.468408	-0.036257	-0.412654	-0.541943	0.146619	-0.717299	0	0
25051	8.828505	2.197358	3.622376	0.031290	0.016269	0.001507	-0.694042	-0.467700	-0.036425	-0.412558	-0.541940	0.146358	-0.717409	0	0
25052	8.818779	2.245669	3.651259	0.027805	0.033546	0.007631	-0.693749	-0.467130	-0.037846	-0.412472	-0.541792	0.146074	-0.717628	0	0
25053	8.840498	2.293836	3.660678	0.000187	0.016528	0.000579	-0.696020	-0.467958	-0.036674	-0.412553	-0.541661	0.146029	-0.717690	0	0
25054	8.850173	2.293822	3.660607	0.000157	0.015618	-0.002052	-0.694741	-0.468873	-0.036974	-0.412658	-0.541542	0.145964	-0.717733	0	0
25055	8.823576	2.284279	3.670426	-0.005185	0.026557	0.002305	-0.695147	-0.469771	-0.038944	-0.412770	-0.541314	0.145926	-0.717848	0	0
25056	8.809072	2.274744	3.684966	-0.014426	0.024814	-0.010004	-0.694738	-0.467701	-0.037828	-0.413024	-0.541080	0.145884	-0.717887	0	0
25057	8.794564	2.269999	3.694693	-0.008831	0.028405	0.000534	-0.694153	-0.468913	-0.039671	-0.413171	-0.540826	0.145855	-0.717999	0	0
25058	8.789722	2.274845	3.699533	-0.021775	0.013084	-0.002987	-0.694440	-0.469784	-0.038814	-0.413400	-0.540636	0.145954	-0.717991	0	0
25059	8.770377	2.270083	3.704486	-0.007009	0.024765	0.004052	-0.694726	-0.468010	-0.039099	-0.413507	-0.540410	0.145946	-0.718101	0	0
25060	8.784909	2.250777	3.699587	-0.019938	0.021231	-0.011775	-0.694153	-0.467295	-0.040244	-0.413798	-0.540182	0.145949	-0.718105	0	0
25061	8.775238	2.246049	3.714087	-0.021640	0.015812	0.009288	-0.694421	-0.468486	-0.041648	-0.413932	-0.539952	0.146111	-0.718167	0	0
25062	8.799417	2.250961	3.740354	-0.009049	0.020232	-0.017013	-0.695419	-0.467573	-0.041070	-0.414201	-0.539783	0.146011	-0.718159	0	0
25063	8.789752	2.241358	3.742836	-0.023488	0.014012	0.009284	-0.693292	-0.466740	-0.041957	-0.414344	-0.539559	0.146194	-0.718208	0	0
25064	8.804259	2.250700	3.689829	-0.001779	0.006562	-0.008201	-0.693282	-0.467341	-0.042945	-0.414492	-0.539505	0.146148	-0.718172	0	0
25065	8.789755	2.241212	3.713985	-0.014471	0.008488	0.000538	-0.692994	-0.468530	-0.043086	-0.414641	-0.539370	0.146242	-0.718169	0	0
25066	8.804274	2.229419	3.766783	-0.021941	-0.000529	-0.009125	-0.692859	-0.467788	-0.042526	-0.414892	-0.539285	0.146364	-0.718062	0	0
25067	8.799446	2.222083	3.742781	-0.009123	-0.000634	-0.005585	-0.693269	-0.469564	-0.043643	-0.415042	-0.539247	0.146424	-0.717992	0	0
25068	8.818741	2.275117	3.761831	-0.010110	-0.006069	-0.004689	-0.692850	-0.468977	-0.043228	-0.415191	-0.539244	0.146510	-0.717891	0	0
25069	8.813894	2.280158	3.805139	-0.003599	0.004772	0.000577	-0.693837	-0.468961	-0.043636	-0.415275	-0.539180	0.146541	-0.717884	0	0
25070	8.763065	2.334613	3.608317	-0.021025	-0.002351	-0.006459	-0.692979	-0.469872	-0.044354	-0.415501	-0.539108	0.146679	-0.717779	0	0
25071	8.775213	2.267862	3.742921	-0.014722	-0.011473	-0.006451	-0.693840	-0.467780	-0.043641	-0.415672	-0.539125	0.146820	-0.717638	0	0
25072	8.847766	2.270453	3.800091	-0.012791	0.001211	-0.003829	-0.691856	-0.469002	-0.043669	-0.415838	-0.539058	0.146897	-0.717576	0	0
25073	8.763051	2.344461	3.651586	-0.009075	0.001188	0.002342	-0.693129	-0.469859	-0.043361	-0.415934	-0.538995	0.146992	-0.717549	0	0
25074	8.751076	2.219674	3.728711	-0.001750	-0.006128	0.007601	-0.693267	-0.468684	-0.044213	-0.415948	-0.539010	0.147082	-0.717511	0	0
25075	8.833297	2.227175	3.807445	0.001601	-0.033386	0.004137	-0.692986	-0.468540	-0.044076	-0.415923	-0.539236	0.147254	-0.717321	0	0
25076	8.804226	2.279809	3.733082	-0.001988	-0.024281	0.002375	-0.693835	-0.468669	-0.043920	-0.415949	-0.539387	0.147394	-0.717163	0	0
25077	8.862300	2.257799	3.682186	-0.009315	-0.018792	-0.009060	-0.693269	-0.470151	-0.043358	-0.416099	-0.539483	0.147512	-0.716980	0	0
25078	8.813927	2.260182	3.663304	-0.003522	-0.000677	0.009358	-0.692848	-0.469274	-0.043368	-0.416119	-0.539448	0.147602	-0.716976	0	0
25079	8.809142	2.207186	3.656169	-0.007221	0.001161	-0.002074	-0.692571	-0.470449	-0.042236	-0.416236	-0.539399	0.147660	-0.716933	0	0
25080	8.813936	2.245991	3.713805	-0.020174	-0.001458	-0.016134	-0.693403	-0.469570	-0.044489	-0.416527	-0.539339	0.147736	-0.716794	0	0
25081	8.809120	2.226617	3.689813	0.007359	-0.005306	0.004116	-0.692136	-0.468853	-0.044089	-0.416512	-0.539387	0.147750	-0.716763	0	0
25082	8.867117	2.279424	3.674921	0.016676	0.028184	-0.004665	-0.692980	-0.469725	-0.044354	-0.416566	-0.539251	0.147499	-0.716886	0	0
25083	8.816351	2.255315	3.653673	0.007586	0.017379	0.008483	-0.692699	-0.469727	-0.044076	-0.416551	-0.539132	0.147441	-0.716996	0	0
25084	8.794538	2.298816	3.680244	-0.005087	0.033822	0.007564	-0.692121	-0.470637	-0.045213	-0.416644	-0.538846	0.147390	-0.717168	0	0
25085	8.751034	2.269796	3.642117	-0.005143	0.013866	0.018112	-0.692685	-0.470333	-0.045488	-0.416623	-0.538684	0.147489	-0.717281	0	0
25086	8.755879	2.257921	3.675751	0.020536	0.010035	0.037481	-0.692128	-0.469010	-0.044937	-0.416326	-0.538632	0.147514	-0.717487	0	0
25087	8.770375	2.274753	3.675631	0.012017	-0.018937	0.032237	-0.692679	-0.471224	-0.045909	-0.416064	-0.538757	0.147702	-0.717507	0	0
25088	8.779990	2.332641	3.699557	0.038660	-0.004629	0.042828	-0.694668	-0.469996	-0.045316	-0.415611	-0.538876	0.147688	-0.717682	0	0
25089	8.782421	2.318289	3.718785	0.031409	-0.005473	0.049828	-0.693831	-0.469410	-0.044200	-0.415137	-0.538959	0.147776	-0.717876	0	0
25090	8.823566	2.289361	3.723316	0.031413	-0.002758	0.046308	-0.694406	-0.469534	-0.043059	-0.414700	-0.539030	0.147823	-0.718066	0	0
25091	8.823576	2.279755	3.728132	0.031128	-0.034518	0.044591	-0.694558	-0.467752	-0.042357	-0.414223	-0.539327	0.148006	-0.718081	0	0
25092	8.833283	2.248346	3.708853	0.041388	-0.017360	0.050729	-0.695272	-0.466553	-0.042067	-0.413678	-0.539538	0.148065	-0.718225	0	0
25093	8.809131	2.216938	3.680204	0.029458	-0.015454	0.037527	-0.694138	-0.467167	-0.042083	-0.413288	-0.539701	0.148142	-0.718310	0	0
25094	8.838179	2.188271	3.732909	0.025788	-0.015426	0.035755	-0.695416	-0.466547	-0.041782	-0.412939	-0.539855	0.148227	-0.718378	0	0
25095	8.809149	2.200037	3.670600	0.023985	-0.016318	0.037511	-0.696268	-0.466525	-0.041344	-0.412577	-0.540002	0.148346	-0.718451	0	0
25096	8.847813	2.231471	3.708760	0.034686	-0.023675	0.018248	-0.695575	-0.466669	-0.039657	-0.412292	-0.540277	0.148305	-0.718416	0	0
25097	8.850244	2.221668	3.675091	0.023898	-0.024488	0.037528	-0.695435	-0.465934	-0.039663	-0.411919	-0.540482	0.148460	-0.718444	0	0
25098	8.842974	2.236124	3.675133	0.031210	-0.020917	0.035789	-0.696425	-0.464738	-0.040217	-0.411531	-0.540697	0.148527	-0.718490	0	0
25099	8.847862	2.187747	3.631860	0.011234	-0.017126	0.040113	-0.696999	-0.463833	-0.039505	-0.411218	-0.540793	0.148756	-0.718550	0	0
25100	8.886573	2.175676	3.636395	0.025740	-0.024512	0.035768	-0.698423	-0.462763	-0.038779	-0.410853	-0.541012	0.148876	-0.718569	0	0
25101	8.876916	2.154241	3.679760	0.012866	-0.046177	0.047166	-0.697156	-0.463958	-0.037663	-0.410437	-0.541313	0.149252	-0.718502	0	0
25102	8.847876	2.177899	3.588591	0.016486	-0.044396	0.039282	-0.696881	-0.462630	-0.037249	-0.410069	-0.541630	0.149541	-0.718413	0	0
25103	8.828492	2.218516	3.521380	0.012645	-0.051632	0.023497	-0.698298	-0.461274	-0.037373	-0.409816	-0.542005	0.149812	-0.718219	0	0
25104	8.843050	2.168203	3.574208	0.015529	-0.048927	0.037528	-0.698169	-0.460526	-0.036246	-0.409457	-0.542353	0.150116	-0.718097	0	0
25105	8.789836	2.186645	3.396667	0.001846	-0.037029	0.019936	-0.698605	-0.460355	-0.034826	-0.409309	-0.542584	0.150385	-0.717951	0	0
25106	8.850323	2.158149	3.492419	-0.007332	-0.038772	0.018154	-0.699033	-0.459606	-0.034680	-0.409228	-0.542795	0.150706	-0.717770	0	0
25107	8.976145	2.095948	3.606954	-0.018131	-0.024172	0.023360	-0.698475	-0.460490	-0.033413	-0.409183	-0.542846	0.151086	-0.717677	0	0
25108	8.944686	2.121944	3.501376	0.002020	-0.015266	0.019894	-0.699464	-0.460619	-0.033537	-0.409075	-0.542924	0.151253	-0.717644	0	0
25109	8.949578	2.061991	3.549474	-0.019984	-0.024162	0.015450	-0.699877	-0.460919	-0.034802	-0.409096	-0.542980	0.151604	-0.717516	0	0
25110	8.997915	2.091246	3.635650	-0.005437	-0.029724	0.019886	-0.699605	-0.461058	-0.033392	-0.409008	-0.543131	0.151885	-0.717393	0	0
25111	8.949582	2.057261	3.566308	-0.010924	-0.035123	0.018994	-0.698620	-0.459895	-0.033271	-0.408937	-0.543297	0.152235	-0.717233	0	0
25112	8.906060	2.047452	3.518548	0.001884	-0.017086	0.000570	-0.699200	-0.458983	-0.031851	-0.408964	-0.543417	0.152305	-0.717112	0	0
25113	8.852810	2.083827	3.554972	0.007248	-0.020754	-0.006426	-0.700320	-0.459122	-0.033247	-0.408998	-0.543593	0.152328	-0.716954	0	0
25114	8.847968	2.090887	3.521342	0.007138	-0.024389	-0.016950	-0.699480	-0.461481	-0.031270	-0.409113	-0.543813	0.152297	-0.716728	0	0
25115	8.847935	2.120044	3.574212	0.027216	-0.024548	-0.013386	-0.697495	-0.460645	-0.032155	-0.409083	-0.544109	0.152155	-0.716551	0	0
25116	8.901113	2.149074	3.617076	0.028968	-0.030916	-0.011610	-0.698352	-0.460912	-0.031150	-0.409031	-0.544456	0.152022	-0.716345	0	0
25117	8.930090	2.197109	3.602400	0.034447	-0.034590	-0.004558	-0.698920	-0.460014	-0.031144	-0.408882	-0.544840	0.151917	-0.716161	0	0
25118	8.905854	2.249893	3.559257	0.008898	-0.037098	0.000663	-0.698220	-0.460314	-0.030164	-0.408841	-0.545131	0.152020	-0.715941	0	0
25119	8.876822	2.264018	3.487330	0.009025	-0.024395	0.000651	-0.698924	-0.461333	-0.030148	-0.408809	-0.545330	0.152084	-0.715794	0	0
25120	8.838173	2.211303	3.526124	0.019876	-0.033557	-0.004592	-0.699212	-0.460292	-0.030007	-0.408752	-0.545648	0.152065	-0.715588	0	0
25121	8.811617	2.163168	3.521548	0.016255	-0.022642	-0.016036	-0.697946	-0.462221	-0.028463	-0.408803	-0.545889	0.151979	-0.715394	0	0
25122	8.838190	2.192176	3.552586	0.023499	-0.035401	-0.006342	-0.698808	-0.462039	-0.026894	-0.408734	-0.546238	0.151932	-0.715176	0	0
25123	8.888926	2.254382	3.489654	0.029902	-0.039087	0.001595	-0.698384	-0.461459	-0.027045	-0.408560	-0.546625	0.151911	-0.714985	0	0
25124	8.896157	2.282971	3.431875	0.019651	-0.046274	-0.016840	-0.699106	-0.460543	-0.025623	-0.408570	-0.547052	0.151878	-0.714659	0	0
25125	8.876728	2.360223	3.468018	0.016207	-0.029898	-0.002810	-0.699668	-0.461125	-0.025894	-0.408516	-0.547324	0.151893	-0.714479	0	0
25126	8.837979	2.410815	3.463452	-0.003866	-0.031540	0.002421	-0.698402	-0.462613	-0.024494	-0.408542	-0.547519	0.152075	-0.714275	0	0
25127	8.770205	2.456987	3.528824	-0.010125	-0.018768	0.009417	-0.699672	-0.461267	-0.025327	-0.408562	-0.547586	0.152298	-0.714165	0	0
25128	8.685472	2.529764	3.613533	-0.012808	-0.007839	0.011165	-0.699527	-0.462157	-0.025467	-0.408610	-0.547562	0.152494	-0.714114	0	0
25129	8.649071	2.650293	3.632935	-0.020058	-0.005949	0.023460	-0.699384	-0.461574	-0.025896	-0.408605	-0.547474	0.152811	-0.714117	0	0
25130	8.673443	2.467137	3.604055	-0.029107	-0.024027	0.040091	-0.698665	-0.462485	-0.026894	-0.408513	-0.547454	0.153349	-0.714069	0	0
25131	8.840240	2.546993	3.732601	-0.009682	-0.082275	0.033215	-0.699535	-0.460382	-0.025192	-0.408266	-0.547937	0.153955	-0.713710	0	0
25132	8.949074	2.558530	3.664478	0.001617	-0.073294	0.065708	-0.701104	-0.459892	-0.023754	-0.407742	-0.548356	0.154612	-0.713546	0	0
25133	8.939565	2.399209	3.578123	0.045840	-0.060950	0.089453	-0.700132	-0.459301	-0.021792	-0.406823	-0.548825	0.155041	-0.713617	0	0
25134	8.867179	2.239569	3.410484	0.083179	-0.010431	0.120152	-0.701831	-0.457206	-0.022480	-0.405563	-0.549040	0.155161	-0.714142	0	0
25135	8.823860	2.027429	3.343654	0.127455	0.010986	0.137728	-0.702710	-0.456268	-0.019217	-0.403961	-0.549250	0.154979	-0.714928	0	0
25136	8.862583	1.994175	3.444377	0.167769	0.008852	0.160634	-0.704279	-0.452837	-0.018923	-0.401972	-0.549605	0.154637	-0.715850	0	0
25137	9.012482	2.038186	3.621162	0.255829	0.024480	0.208224	-0.705860	-0.449832	-0.017071	-0.399176	-0.550119	0.153868	-0.717184	0	0
25138	9.099718	1.883342	3.495629	0.305754	0.060359	0.234590	-0.707302	-0.446385	-0.015082	-0.395971	-0.550532	0.152735	-0.718884	0	0
25139	9.114515	1.612777	3.317826	0.370015	0.088845	0.225868	-0.710720	-0.443492	-0.013341	-0.392506	-0.550994	0.150984	-0.720797	0	0
25140	9.230722	1.504094	3.283406	0.400391	0.055883	0.173307	-0.711879	-0.441082	-0.011070	-0.389201	-0.551887	0.148844	-0.722350	0	0
25141	9.322687	1.441773	3.364530	0.460593	0.080775	0.141813	-0.714023	-0.439245	-0.009062	-0.385812	-0.552866	0.146005	-0.723996	0	0
25142	9.225903	1.496272	3.163234	0.493444	0.091388	0.124342	-0.714916	-0.438142	-0.004243	-0.382382	-0.553910	0.142777	-0.725660	0	0
25143	9.027484	1.592433	3.078052	0.544294	0.087349	0.096406	-0.715064	-0.436954	-0.003821	-0.378846	-0.555200	0.139051	-0.727251	0	0
25144	8.925766	1.713762	3.237378	0.578573	0.079818	0.066685	-0.716106	-0.435398	0.001705	-0.375323	-0.556700	0.134920	-0.728707	0	0
25145	9.022325	1.899145	3.265372	0.601988	0.075984	0.045734	-0.716143	-0.434909	0.005947	-0.371793	-0.558323	0.130528	-0.730074	0	0
25146	9.119141	1.838279	3.158927	0.624018	0.112068	0.015894	-0.717600	-0.434680	0.010921	-0.368402	-0.559784	0.125652	-0.731528	0	0
25147	9.111903	1.830449	3.036369	0.644304	0.159068	-0.013955	-0.716631	-0.435261	0.013736	-0.365147	-0.560990	0.120302	-0.733134	0	0
25148	9.104525	1.944148	3.142118	0.622385	0.164705	-0.010478	-0.715668	-0.434659	0.016688	-0.361994	-0.562046	0.115088	-0.734724	0	0
25149	9.075269	2.168591	3.240723	0.616519	0.159314	-0.035003	-0.717535	-0.435761	0.020543	-0.359019	-0.563127	0.109814	-0.736162	0	0
25150	9.050896	2.358606	3.197470	0.608304	0.163021	-0.028837	-0.716704	-0.436639	0.022937	-0.356049	-0.564122	0.104597	-0.737601	0	0
25151	8.954012	2.496005	3.202874	0.600471	0.192151	-0.005168	-0.715180	-0.434718	0.026016	-0.352950	-0.564828	0.099485	-0.739255	0	0
25152	8.861988	2.604857	3.277990	0.596934	0.206721	0.001848	-0.717188	-0.435084	0.029445	-0.349834	-0.565384	0.094361	-0.740981	0	0
25153	8.837753	2.648484	3.328621	0.564216	0.212449	0.017567	-0.716770	-0.435379	0.030288	-0.346766	-0.565747	0.089566	-0.742739	0	0
25154	8.789318	2.715677	3.271218	0.518413	0.198309	0.013982	-0.715511	-0.434798	0.031821	-0.343974	-0.566041	0.085117	-0.744335	0	0
25155	8.736023	2.802306	3.247494	0.512926	0.171153	0.045617	-0.714960	-0.435085	0.033652	-0.340931	-0.566474	0.080998	-0.745864	0	0
25156	8.745643	2.846283	3.377218	0.498220	0.174907	0.036810	-0.716678	-0.434435	0.035941	-0.338044	-0.566820	0.076905	-0.747347	0	0
25157	8.731041	2.933195	3.420531	0.450384	0.133566	0.042035	-0.716696	-0.432648	0.037348	-0.335336	-0.567296	0.073353	-0.748562	0	0
25158	8.682576	3.024754	3.420810	0.417441	0.125680	0.045498	-0.718127	-0.432598	0.039351	-0.332789	-0.567706	0.070075	-0.749701	0	0
25159	8.672892	3.036660	3.392020	0.412166	0.132084	0.063031	-0.720399	-0.432100	0.040235	-0.330128	-0.568026	0.066929	-0.750921	0	0
25160	8.730983	2.977368	3.586389	0.390113	0.105050	0.077914	-0.720131	-0.430469	0.041355	-0.327468	-0.568458	0.064107	-0.752004	0	0
25161	8.774620	2.873887	3.607793	0.335128	0.071013	0.082190	-0.720158	-0.428376	0.043751	-0.325052	-0.568953	0.061845	-0.752867	0	0
25162	8.762559	2.865276	3.328994	0.297007	0.085830	0.082083	-0.721177	-0.427143	0.046733	-0.322868	-0.569209	0.059808	-0.753778	0	0
25163	8.777020	2.913527	3.352891	0.242135	0.082649	0.076703	-0.722454	-0.426081	0.046891	-0.321024	-0.569307	0.058175	-0.754618	0	0
25164	8.772180	2.904655	3.501998	0.236529	0.077257	0.071425	-0.720909	-0.424923	0.047709	-0.319257	-0.569430	0.056561	-0.755397	0	0
25165	8.731189	2.779427	3.483166	0.220028	0.055615	0.076646	-0.722465	-0.425039	0.047735	-0.317521	-0.569655	0.055180	-0.756061	0	0
25166	8.808620	2.722840	3.742306	0.154659	0.018031	0.054582	-0.722915	-0.421762	0.049567	-0.316309	-0.569969	0.054276	-0.756398	0	0
25167	8.808614	2.773211	3.227753	0.104565	0.000274	0.071184	-0.724621	-0.422158	0.050728	-0.315241	-0.570245	0.053911	-0.756662	0	0
25168	8.702117	2.845790	3.266940	0.119419	0.040094	0.064161	-0.724767	-0.422149	0.051296	-0.314171	-0.570273	0.053260	-0.757132	0	0
25169	8.721452	2.844299	3.454333	0.106145	0.009348	0.043104	-0.725488	-0.420941	0.052435	-0.313310	-0.570499	0.052694	-0.757358	0	0
25170	8.682831	2.769553	3.421016	0.115575	0.018355	0.064156	-0.726054	-0.420046	0.052157	-0.312248	-0.570678	0.052139	-0.757700	0	0
25171	8.743371	2.690305	3.478341	0.117621	0.021971	0.085199	-0.725769	-0.419024	0.051582	-0.311009	-0.570820	0.051686	-0.758133	0	0
25172	8.774785	2.721423	3.451639	0.082457	-0.010423	0.062350	-0.726653	-0.418374	0.055554	-0.310134	-0.571113	0.051461	-0.758286	0	0
25173	8.823147	2.731078	3.470512	0.063392	-0.004822	0.071076	-0.725944	-0.417067	0.054830	-0.309298	-0.571296	0.051421	-0.758493	0	0
25174	8.794084	2.783348	3.324022	0.058845	-0.008416	0.074596	-0.727218	-0.416599	0.054707	-0.308466	-0.571493	0.051440	-0.758682	0	0
25175	8.852222	2.673593	3.537665	0.055064	-0.012018	0.064030	-0.727935	-0.416425	0.055850	-0.307727	-0.571708	0.051445	-0.758820	0	0
25176	8.900635	2.634964	3.530130	0.029699	0.001798	0.070964	-0.726955	-0.414520	0.056391	-0.307094	-0.571739	0.051632	-0.759040	0	0
25177	8.828053	2.668171	3.410421	0.017066	0.008260	0.078832	-0.729504	-0.411671	0.055572	-0.306470	-0.571674	0.051947	-0.759320	0	0
25178	8.770134	2.538274	3.415758	0.031531	-0.013637	0.076227	-0.730078	-0.411649	0.056572	-0.305776	-0.571825	0.052196	-0.759469	0	0
25179	8.849959	2.523952	3.463272	0.016863	-0.022596	0.079712	-0.729807	-0.410463	0.057552	-0.305130	-0.571992	0.052613	-0.759574	0	0
25180	8.876612	2.475859	3.482350	0.002116	-0.024302	0.062116	-0.729935	-0.409300	0.055569	-0.304708	-0.572141	0.053039	-0.759602	0	0
25181	8.823463	2.417866	3.425084	0.009517	-0.018917	0.062112	-0.731516	-0.407765	0.057993	-0.304239	-0.572267	0.053400	-0.759670	0	0
25182	8.857301	2.437342	3.477714	0.024023	-0.015413	0.049861	-0.731231	-0.409392	0.058278	-0.303788	-0.572421	0.053562	-0.759723	0	0
25183	8.656645	2.389205	2.945473	-0.008466	-0.004261	0.058538	-0.731524	-0.407461	0.058840	-0.303456	-0.572382	0.053996	-0.759853	0	0
25184	8.876593	2.458757	3.910323	-0.005750	-0.046008	0.030520	-0.733493	-0.409495	0.058174	-0.303306	-0.572689	0.054367	-0.759656	0	0
25185	8.975788	2.461460	3.520106	-0.005719	-0.067814	0.044602	-0.732657	-0.407142	0.058858	-0.303030	-0.573148	0.054893	-0.759382	0	0
25186	9.026690	2.368806	3.303426	-0.009096	-0.035145	0.030494	-0.731818	-0.407442	0.060118	-0.302905	-0.573361	0.055255	-0.759245	0	0
25187	8.934784	2.359676	3.376233	-0.003553	-0.022474	0.026096	-0.732525	-0.406987	0.059845	-0.302780	-0.573493	0.055523	-0.759175	0	0
25188	8.881574	2.355183	3.424710	-0.024854	-0.033193	0.000606	-0.732822	-0.404610	0.060688	-0.302971	-0.573660	0.055825	-0.758951	0	0
25189	8.808906	2.470453	3.345807	-0.034727	-0.020394	0.011125	-0.732956	-0.406969	0.060701	-0.303139	-0.573690	0.056238	-0.758831	0	0
25190	8.811316	2.479995	3.328951	-0.027762	-0.049496	0.000651	-0.732388	-0.405513	0.059836	-0.303340	-0.573971	0.056615	-0.758509	0	0
25191	8.881436	2.499248	3.347657	-0.039673	-0.042150	-0.009910	-0.732111	-0.406247	0.060825	-0.303684	-0.574163	0.057011	-0.758197	0	0
25192	8.915298	2.494613	3.393095	-0.040689	-0.036706	-0.026594	-0.732121	-0.407999	0.062672	-0.304172	-0.574323	0.057290	-0.757859	0	0
25193	8.898402	2.460920	3.390841	-0.053518	-0.043860	-0.027502	-0.730695	-0.408042	0.061375	-0.304727	-0.574495	0.057695	-0.757475	0	0
25194	8.886302	2.470398	3.357262	-0.066236	-0.038311	-0.026660	-0.731554	-0.408306	0.062664	-0.305360	-0.574589	0.058171	-0.757112	0	0
25195	8.900766	2.520790	3.328264	-0.075492	-0.041871	-0.036316	-0.732254	-0.409771	0.062399	-0.306109	-0.574683	0.058686	-0.756699	0	0
25196	8.900756	2.532731	3.309021	-0.082018	-0.042733	-0.052123	-0.729982	-0.411740	0.062087	-0.307024	-0.574776	0.059151	-0.756221	0	0
25197	8.905620	2.508490	3.277750	-0.075549	-0.040972	-0.046850	-0.729420	-0.410718	0.062073	-0.307853	-0.574867	0.059603	-0.755779	0	0
25198	8.929822	2.493948	3.265563	-0.066391	-0.040143	-0.045077	-0.729548	-0.411909	0.060949	-0.308624	-0.574984	0.059980	-0.755346	0	0
25199	8.934682	2.474487	3.227076	-0.051779	-0.038453	-0.048558	-0.728848	-0.411473	0.061643	-0.309328	-0.575130	0.060236	-0.754926	0	0
25200	8.869334	2.522517	3.184237	-0.070010	-0.038295	-0.045081	-0.728823	-0.413710	0.059530	-0.310122	-0.575220	0.060635	-0.754500	0	0
25201	8.886240	2.542067	3.246608	-0.043345	-0.023986	-0.032746	-0.727425	-0.413571	0.061487	-0.310667	-0.575273	0.060874	-0.754216	0	0
25202	8.871706	2.570591	3.169755	-0.049619	-0.016674	-0.027496	-0.727706	-0.415332	0.061924	-0.311222	-0.575252	0.061153	-0.753980	0	0
25203	8.881371	2.584683	3.102354	-0.023939	-0.002371	-0.029203	-0.728259	-0.413867	0.059805	-0.311642	-0.575200	0.061198	-0.753843	0	0
25204	8.905520	2.618619	3.155043	-0.049998	0.030522	-0.009116	-0.726422	-0.416255	0.060916	-0.312090	-0.574810	0.061439	-0.753935	0	0
25205	8.958723	2.623501	3.183502	-0.027041	0.045757	-0.006446	-0.725686	-0.418070	0.058225	-0.312385	-0.574373	0.061490	-0.754142	0	0
25206	9.036087	2.638923	3.399307	-0.030677	0.066657	-0.017011	-0.725832	-0.417915	0.058651	-0.312804	-0.573775	0.061427	-0.754429	0	0
25207	9.011921	2.603731	3.575024	-0.036285	0.048569	-0.009994	-0.727934	-0.418339	0.056424	-0.313181	-0.573288	0.061518	-0.754635	0	0
25208	8.924943	2.523598	3.414639	-0.034453	0.041291	-0.013510	-0.726370	-0.416909	0.054978	-0.313578	-0.572867	0.061582	-0.754784	0	0
25209	8.801538	2.585772	3.295277	-0.039189	0.019561	-0.013479	-0.726086	-0.416917	0.054832	-0.313979	-0.572592	0.061765	-0.754812	0	0
25210	8.760445	2.552709	3.411009	-0.021141	-0.000543	-0.016055	-0.726646	-0.418089	0.054563	-0.314294	-0.572530	0.061846	-0.754721	0	0
25211	8.772433	2.658563	3.398813	-0.034765	0.015904	-0.018714	-0.726364	-0.418535	0.054843	-0.314707	-0.572299	0.061977	-0.754713	0	0
25212	8.779653	2.699275	3.357855	-0.022104	-0.013232	-0.001084	-0.725507	-0.419298	0.054125	-0.314908	-0.572320	0.062191	-0.754596	0	0
25213	8.878946	2.566930	3.400514	0.012438	-0.034401	-0.001882	-0.726085	-0.418536	0.055263	-0.314893	-0.572607	0.062220	-0.754382	0	0
25214	8.895871	2.562660	3.513394	0.007101	-0.033436	0.018284	-0.725792	-0.418702	0.054127	-0.314767	-0.572860	0.062388	-0.754228	0	0
25215	8.857200	2.545294	3.400691	0.021772	-0.034464	0.021828	-0.725245	-0.417659	0.056094	-0.314519	-0.573162	0.062483	-0.754095	0	0
25216	8.842693	2.545001	3.338286	0.043551	-0.039189	0.008724	-0.725393	-0.416765	0.056517	-0.314252	-0.573579	0.062338	-0.753901	0	0
25217	8.835395	2.599645	3.191635	0.036164	-0.040953	-0.001805	-0.725543	-0.416458	0.057367	-0.314096	-0.573989	0.062209	-0.753665	0	0
25218	8.774927	2.604368	3.156009	0.029050	-0.029996	0.007816	-0.726396	-0.418788	0.058805	-0.313925	-0.574292	0.062141	-0.753511	0	0
25219	8.818484	2.575825	3.237459	0.030917	-0.031823	0.016591	-0.727943	-0.418474	0.057556	-0.313666	-0.574605	0.062128	-0.753381	0	0
25220	8.862021	2.571164	3.280421	0.049111	-0.035606	0.014884	-0.724992	-0.416450	0.059196	-0.313323	-0.575008	0.061967	-0.753229	0	0
25221	8.878942	2.580769	3.280290	0.043676	-0.020141	0.004323	-0.724573	-0.416746	0.059898	-0.313090	-0.575281	0.061751	-0.753136	0	0
25222	8.847416	2.662806	3.306900	0.039961	-0.022825	0.005214	-0.725706	-0.417898	0.060487	-0.312881	-0.575565	0.061563	-0.753021	0	0
25223	8.823230	2.667317	3.239754	0.000574	-0.034303	-0.001883	-0.726144	-0.416549	0.061620	-0.312934	-0.575813	0.061680	-0.752800	0	0
25224	8.820850	2.624215	3.285487	0.021629	-0.030843	0.000783	-0.725854	-0.418034	0.061339	-0.312858	-0.576103	0.061629	-0.752614	0	0
25225	8.881330	2.609729	3.294674	0.025229	-0.029975	-0.006232	-0.724872	-0.417896	0.062313	-0.312805	-0.576397	0.061522	-0.752419	0	0
25226	8.920026	2.614438	3.284771	0.039836	-0.040984	0.006106	-0.724887	-0.417878	0.064010	-0.312577	-0.576817	0.061396	-0.752202	0	0
25227	8.929706	2.609584	3.279896	0.016271	-0.023549	0.007781	-0.724459	-0.416715	0.063149	-0.312475	-0.577027	0.061416	-0.752082	0	0
25228	8.886143	2.638430	3.258552	-0.000064	-0.015242	0.011248	-0.725166	-0.417583	0.063448	-0.312455	-0.577124	0.061541	-0.752005	0	0
25229	8.886103	2.677012	3.270542	0.008891	-0.024392	0.002515	-0.725184	-0.416384	0.065140	-0.312434	-0.577320	0.061588	-0.751860	0	0
25230	8.900602	2.689076	3.280043	0.010780	-0.020776	0.007784	-0.726313	-0.416069	0.064733	-0.312372	-0.577496	0.061627	-0.751747	0	0
25231	8.939347	2.643203	3.265372	0.009018	-0.016231	0.007764	-0.726032	-0.417397	0.065441	-0.312317	-0.577627	0.061678	-0.751665	0	0
25232	8.924890	2.592496	3.231859	0.001748	-0.023430	0.014763	-0.726317	-0.416211	0.065299	-0.312255	-0.577790	0.061834	-0.751553	0	0
25233	8.907953	2.599622	3.207935	-0.007304	-0.015187	0.014733	-0.724470	-0.417141	0.064707	-0.312242	-0.577859	0.062045	-0.751489	0	0
25234	8.924866	2.618809	3.198179	-0.031133	-0.018627	0.007666	-0.724899	-0.418598	0.065711	-0.312428	-0.577887	0.062394	-0.751361	0	0
25235	8.936988	2.589925	3.202922	-0.018287	-0.002405	-0.002862	-0.726312	-0.418571	0.065592	-0.312618	-0.577836	0.062545	-0.751308	0	0
25236	8.997529	2.524248	3.087129	-0.017378	-0.013316	0.000652	-0.726030	-0.417104	0.065157	-0.312777	-0.577872	0.062731	-0.751199	0	0
25237	9.089524	2.439726	3.062483	0.009326	0.004601	0.005063	-0.724892	-0.419195	0.065147	-0.312752	-0.577850	0.062701	-0.751229	0	0
25238	9.130626	2.463316	2.978014	-0.019919	0.019342	-0.016078	-0.724894	-0.419781	0.065574	-0.313074	-0.577643	0.062709	-0.751253	0	0
25239	9.074916	2.549719	2.908627	-0.022350	0.052945	-0.011718	-0.725172	-0.420370	0.065157	-0.313386	-0.577171	0.062671	-0.751489	0	0
25240	9.033778	2.573637	2.865632	-0.019510	0.067442	-0.015234	-0.725156	-0.420096	0.063175	-0.313728	-0.576603	0.062530	-0.751794	0	0
25241	9.021744	2.513539	2.880194	-0.030193	0.075707	0.005775	-0.723886	-0.418941	0.063150	-0.313966	-0.575925	0.062582	-0.752209	0	0
25242	8.973478	2.409832	2.830142	-0.023881	0.102855	-0.041660	-0.724722	-0.418499	0.061464	-0.314552	-0.575093	0.062209	-0.752632	0	0
25243	8.968636	2.410166	2.895092	-0.028694	0.101072	-0.067997	-0.723413	-0.420189	0.057772	-0.315348	-0.574276	0.061749	-0.752961	0	0
25244	8.978373	2.338483	3.005675	-0.034221	0.106558	-0.080324	-0.724384	-0.422398	0.056383	-0.316290	-0.573405	0.061222	-0.753273	0	0
25245	8.857491	2.294793	2.900806	-0.026750	0.128277	-0.090877	-0.721962	-0.422764	0.054365	-0.317260	-0.572403	0.060533	-0.753682	0	0
25246	8.591496	2.210118	3.220181	-0.037860	0.122964	-0.101465	-0.721658	-0.425591	0.052958	-0.318389	-0.571407	0.059860	-0.754016	0	0
25247	8.499424	2.351251	3.490016	-0.077936	0.141476	-0.092783	-0.720768	-0.427426	0.048708	-0.319670	-0.570140	0.059506	-0.754460	0	0
25248	8.528168	2.632856	3.482364	-0.128248	0.068378	-0.122573	-0.720598	-0.429818	0.046169	-0.321440	-0.569276	0.059568	-0.754356	0	0
25249	8.755163	2.977659	3.651127	-0.139859	-0.006836	-0.092576	-0.718756	-0.431330	0.046428	-0.322985	-0.568925	0.060155	-0.753914	0	0
25250	8.803565	2.939624	3.761400	-0.145073	-0.023103	-0.040802	-0.719439	-0.431493	0.043611	-0.324176	-0.568644	0.061103	-0.753538	0	0
25251	8.808420	2.924978	3.722909	-0.254459	-0.018574	-0.029664	-0.717175	-0.432570	0.043862	-0.325891	-0.567966	0.062945	-0.753158	0	0
25252	8.714220	2.795244	3.750150	-0.305575	-0.006360	-0.050900	-0.717421	-0.432317	0.039338	-0.328077	-0.567037	0.064990	-0.752735	0	0
25253	8.557038	2.766453	3.724874	-0.360671	-0.050357	-0.049232	-0.716123	-0.434727	0.037347	-0.330517	-0.566251	0.067621	-0.752028	0	0
25254	8.459939	3.113661	3.799833	-0.351708	-0.063099	-0.032438	-0.715813	-0.434916	0.034090	-0.332781	-0.565570	0.070303	-0.751295	0	0
25255	8.392087	3.243733	3.793010	-0.370060	-0.124614	0.028180	-0.716647	-0.433004	0.031691	-0.334637	-0.565237	0.073680	-0.750398	0	0
25256	8.484187	3.062448	3.677080	-0.414181	-0.168744	0.022826	-0.715373	-0.434502	0.032100	-0.336751	-0.565084	0.077493	-0.749182	0	0
25257	8.675205	3.103941	3.843949	-0.447205	-0.200233	0.047372	-0.717482	-0.434475	0.030579	-0.338833	-0.565018	0.081801	-0.747833	0	0
25258	8.759826	3.137497	3.838495	-0.476156	-0.207244	0.089446	-0.718459	-0.433149	0.028468	-0.340753	-0.564864	0.086580	-0.746539	0	0
25259	8.808277	3.058000	3.843014	-0.521564	-0.214124	0.120920	-0.719296	-0.432411	0.026781	-0.342680	-0.564551	0.091894	-0.745257	0	0
25260	8.755305	2.828803	3.732992	-0.546917	-0.206665	0.119037	-0.716464	-0.430707	0.025878	-0.344758	-0.564088	0.097362	-0.743954	0	0
25261	8.881193	2.712932	3.708124	-0.441564	-0.220228	0.173690	-0.720010	-0.427976	0.025925	-0.345815	-0.564005	0.102389	-0.742850	0	0
25262	9.007070	2.615873	3.594284	-0.484646	-0.252565	0.177122	-0.721980	-0.425595	0.023825	-0.347039	-0.564006	0.107871	-0.741502	0	0
25263	8.973288	2.547820	3.457543	-0.489957	-0.252522	0.187624	-0.723387	-0.424252	0.022428	-0.348213	-0.563944	0.113438	-0.740167	0	0
25264	8.847735	2.342589	3.304754	-0.406908	-0.204184	0.226320	-0.725093	-0.420824	0.022158	-0.348669	-0.563765	0.118448	-0.739303	0	0
25265	8.876893	2.200948	3.393615	-0.427094	-0.173193	0.175297	-0.726797	-0.419457	0.022463	-0.349652	-0.563319	0.123197	-0.738402	0	0
25266	9.036505	2.210936	3.510249	-0.465716	-0.156575	0.129556	-0.726938	-0.415926	0.021036	-0.351192	-0.562672	0.127922	-0.737361	0	0
25267	9.196098	2.240159	3.622060	-0.442010	-0.171290	0.149825	-0.728904	-0.413256	0.018369	-0.352432	-0.562161	0.132621	-0.736328	0	0
25268	9.164846	2.043114	3.687364	-0.451702	-0.173009	0.183977	-0.730601	-0.410721	0.017396	-0.353454	-0.561583	0.137601	-0.735364	0	0
25269	8.983702	1.801815	3.527798	-0.533403	-0.208654	0.141641	-0.731721	-0.408655	0.015142	-0.355197	-0.561003	0.143050	-0.733926	0	0
25270	9.061182	1.744750	3.214725	-0.577492	-0.215599	0.101173	-0.732566	-0.407024	0.014159	-0.357450	-0.560371	0.148630	-0.732204	0	0
25271	9.288752	1.548223	2.980009	-0.538864	-0.203256	0.105601	-0.733269	-0.404955	0.012888	-0.359468	-0.559744	0.153890	-0.730607	0	0
25272	9.109897	1.382338	3.452686	-0.544110	-0.313916	0.031958	-0.733254	-0.404386	0.010905	-0.361861	-0.560013	0.159182	-0.728081	0	0
25273	8.964651	1.548681	2.977568	-0.478115	-0.495955	0.026257	-0.733703	-0.404199	0.013741	-0.363628	-0.561817	0.164601	-0.724598	0	0
25274	9.177485	1.530656	3.283773	-0.562450	-0.279315	-0.011087	-0.733422	-0.406262	0.014735	-0.366472	-0.561796	0.169638	-0.722016	0	0
25275	9.090346	1.598161	3.277142	-0.619238	-0.500261	-0.021452	-0.731592	-0.406141	0.015695	-0.369324	-0.563135	0.175816	-0.718030	0	0
25276	8.877693	1.465110	2.612823	-0.659010	-0.432829	-0.080457	-0.733880	-0.406063	0.018702	-0.372908	-0.563926	0.181697	-0.714082	0	0
25277	8.891805	1.828478	3.059617	-0.803933	-0.188445	-0.162650	-0.730726	-0.409121	0.014845	-0.378326	-0.562527	0.187215	-0.710903	0	0
25278	9.709059	2.016622	3.842091	-0.691996	-0.610460	-0.153002	-0.728179	-0.410939	0.015376	-0.382218	-0.564503	0.193587	-0.705528	0	0
25279	8.973917	2.030650	2.116382	-0.638756	-0.761380	0.196603	-0.730079	-0.410824	0.022621	-0.383024	-0.567000	0.202098	-0.700685	0	0
25280	8.979203	1.528198	2.739456	-0.754817	-0.468265	0.083479	-0.731661	-0.409436	0.025187	-0.385825	-0.567193	0.209654	-0.696762	0	0
25281	9.475203	1.310956	3.248117	-0.679444	-0.712170	-0.030156	-0.730551	-0.408402	0.027427	-0.388459	-0.569545	0.216947	-0.691124	0	0
25282	9.557395	1.438131	2.232815	-0.570396	-0.745767	0.029880	-0.730187	-0.408922	0.034779	-0.389935	-0.572387	0.223955	-0.685688	0	0
25283	9.451189	1.239851	2.031794	-0.464404	-0.478015	0.073615	-0.730777	-0.409468	0.037903	-0.391088	-0.573655	0.229415	-0.682158	0	0
25284	9.226681	0.816213	1.985694	-0.633587	-0.414924	0.048443	-0.730783	-0.408136	0.038180	-0.393497	-0.573874	0.235640	-0.678456	0	0
25285	8.911997	1.067491	2.071938	-0.810925	-0.573219	-0.136011	-0.729091	-0.410959	0.039862	-0.397778	-0.574844	0.242603	-0.672659	0	0
25286	9.439160	1.165817	2.147347	-0.824937	-0.778309	-0.277900	-0.728263	-0.415362	0.043969	-0.402541	-0.577428	0.249641	-0.664994	0	0
25287	9.874468	1.238494	1.884447	-0.709725	-0.770181	-0.149474	-0.725202	-0.416538	0.050431	-0.405761	-0.580015	0.256584	-0.658107	0	0
25288	9.635149	1.154349	1.362135	-0.644063	-0.531080	0.010070	-0.723522	-0.419491	0.053669	-0.408120	-0.580846	0.263033	-0.653353	0	0
25289	9.865113	0.943271	1.584223	-0.567128	-0.419198	0.032875	-0.722671	-0.421276	0.054087	-0.410154	-0.581155	0.268638	-0.649512	0	0
25290	9.957265	0.706793	1.504402	-0.587588	-0.404518	0.066099	-0.722971	-0.421249	0.056072	-0.412109	-0.581175	0.274497	-0.645796	0	0
25291	9.691171	0.750428	1.487077	-0.678862	-0.388320	0.048311	-0.725243	-0.419721	0.056527	-0.414726	-0.580724	0.280764	-0.641820	0	0
25292	9.478157	0.942136	1.248050	-0.675126	-0.372909	0.043081	-0.724372	-0.420797	0.054254	-0.417377	-0.580175	0.286891	-0.637877	0	0
25293	9.410398	0.992007	1.092228	-0.619799	-0.319818	0.051934	-0.723537	-0.419913	0.055651	-0.419771	-0.579458	0.292488	-0.634406	0	0
25294	9.478034	1.071756	1.171009	-0.549667	-0.246878	0.076600	-0.722088	-0.421750	0.052241	-0.421807	-0.578478	0.297456	-0.631634	0	0
25295	9.627904	1.158253	1.179461	-0.486984	-0.202017	0.111820	-0.722365	-0.420871	0.051110	-0.423366	-0.577354	0.302043	-0.629439	0	0
25296	9.840963	0.934398	1.250215	-0.410706	-0.159109	0.120672	-0.724925	-0.418007	0.051705	-0.424556	-0.576243	0.305999	-0.627743	0	0
25297	9.850897	0.667606	1.341722	-0.435254	-0.137146	0.095944	-0.726326	-0.416671	0.049601	-0.426089	-0.574954	0.309882	-0.625979	0	0
25298	9.761343	0.721311	1.462545	-0.487664	-0.136716	0.055459	-0.728002	-0.416811	0.047083	-0.428181	-0.573549	0.313838	-0.623866	0	0
25299	9.584642	0.865663	1.391591	-0.459533	-0.156887	0.060849	-0.726007	-0.416722	0.045353	-0.429990	-0.572360	0.317741	-0.621734	0	0
25300	9.652311	0.936758	1.186676	-0.420408	-0.100946	0.095997	-0.727697	-0.416109	0.044246	-0.431539	-0.570866	0.321340	-0.620182	0	0
25301	9.797438	0.927058	1.214475	-0.378270	-0.103111	0.118919	-0.727117	-0.413491	0.041538	-0.432675	-0.569486	0.324828	-0.618841	0	0
25302	9.807262	0.773215	1.265018	-0.346952	-0.094289	0.136494	-0.727950	-0.412612	0.039284	-0.433562	-0.568117	0.328165	-0.617718	0	0
25303	9.790476	0.633311	1.207552	-0.348543	-0.074320	0.132919	-0.730198	-0.410232	0.036624	-0.434521	-0.566626	0.331415	-0.616677	0	0
25304	9.739717	0.595193	1.272869	-0.362898	-0.064203	0.152165	-0.732324	-0.406360	0.035652	-0.435485	-0.564934	0.334796	-0.615723	0	0
25305	9.657393	0.695814	1.150771	-0.353607	-0.047030	0.154823	-0.733029	-0.403994	0.034521	-0.436414	-0.563163	0.338074	-0.614895	0	0
25306	9.643108	0.464831	1.175106	-0.337166	-0.058060	0.153940	-0.732444	-0.405059	0.032678	-0.437230	-0.561522	0.341271	-0.614050	0	0
25307	9.662532	0.387955	1.213495	-0.341709	-0.047142	0.141609	-0.734123	-0.402108	0.029298	-0.438159	-0.559833	0.344394	-0.613185	0	0
25308	9.667326	0.426735	1.266322	-0.353799	-0.048864	0.120530	-0.736099	-0.398836	0.027618	-0.439292	-0.558162	0.347455	-0.612171	0	0
25309	9.643183	0.383411	1.261726	-0.351113	-0.057959	0.120537	-0.736656	-0.397366	0.025924	-0.440352	-0.556555	0.350556	-0.611103	0	0
25310	9.628875	0.190161	1.129753	-0.306523	-0.071959	0.101309	-0.738616	-0.396616	0.023265	-0.441247	-0.555285	0.353314	-0.610024	0	0
25311	9.691776	0.182348	1.030725	-0.318938	-0.042826	0.111775	-0.738893	-0.395441	0.022133	-0.442221	-0.553746	0.356097	-0.609098	0	0
25312	9.933631	0.164474	1.375187	-0.319267	-0.029240	0.071385	-0.739015	-0.393698	0.019157	-0.443510	-0.552254	0.358570	-0.608064	0	0
25313	9.778792	0.230782	1.111795	-0.259195	-0.029741	0.043465	-0.739721	-0.391920	0.018313	-0.444607	-0.551134	0.360548	-0.607109	0	0
25314	9.730462	0.180731	1.198742	-0.238086	-0.015387	0.041726	-0.739979	-0.393711	0.016061	-0.445671	-0.550015	0.362296	-0.606302	0	0
25315	9.865897	0.190209	1.207362	-0.224502	-0.015518	0.031235	-0.739973	-0.392837	0.014926	-0.446696	-0.549001	0.363930	-0.605488	0	0
25316	9.861158	0.089232	1.233926	-0.200911	-0.013910	0.006691	-0.739946	-0.392576	0.011671	-0.447769	-0.548160	0.365251	-0.604661	0	0
25317	9.798192	0.175670	1.169401	-0.142245	0.000143	0.024385	-0.740386	-0.392254	0.013374	-0.448436	-0.547441	0.366278	-0.604197	0	0
25318	9.783618	0.238240	1.159839	-0.125727	0.012715	0.025302	-0.739389	-0.390518	0.011936	-0.449078	-0.546706	0.367123	-0.603872	0	0
25319	9.810226	0.215313	1.395281	-0.153054	0.023840	0.027844	-0.740212	-0.391856	0.009409	-0.449868	-0.545780	0.368127	-0.603511	0	0
25320	9.800501	0.272721	1.318369	-0.156871	0.020232	0.012060	-0.742184	-0.390945	0.008023	-0.450787	-0.544905	0.369054	-0.603049	0	0
25321	9.686835	0.267687	1.242267	-0.083913	0.013288	0.006975	-0.740476	-0.390993	0.006722	-0.451285	-0.544429	0.369573	-0.602789	0	0
25322	9.730436	0.191283	1.381458	-0.019959	-0.000838	0.029941	-0.740474	-0.390407	0.006295	-0.451272	-0.544232	0.369866	-0.602798	0	0
25323	9.667419	0.328268	1.314487	-0.018259	0.004594	0.014176	-0.740900	-0.389808	0.006300	-0.451337	-0.544076	0.370067	-0.602766	0	0
25324	9.713335	0.364507	1.352591	0.024651	-0.001199	0.025705	-0.740478	-0.388784	0.006147	-0.451105	-0.544098	0.370069	-0.602918	0	0
25325	9.800452	0.316396	1.385653	0.021884	-0.009352	0.030086	-0.740765	-0.388037	0.006431	-0.450805	-0.544149	0.370177	-0.603031	0	0
25326	9.797983	0.369221	1.356777	0.009061	-0.005619	0.023044	-0.740211	-0.386857	0.007407	-0.450657	-0.544137	0.370278	-0.603090	0	0
25327	9.706098	0.349854	1.309379	0.035802	0.015043	0.030095	-0.741486	-0.387271	0.007713	-0.450372	-0.544102	0.370191	-0.603388	0	0
25328	9.694049	0.306463	1.295076	0.035682	0.008686	0.018684	-0.742479	-0.386364	0.007725	-0.450158	-0.544140	0.370044	-0.603603	0	0
25329	9.701312	0.292420	1.376780	0.035715	0.018668	0.014278	-0.741909	-0.386970	0.007436	-0.449983	-0.544141	0.369855	-0.603849	0	0
25330	9.720616	0.335800	1.391029	0.072962	0.013819	0.001221	-0.742467	-0.385644	0.006025	-0.449691	-0.544379	0.369365	-0.604151	0	0
25331	9.725502	0.289903	1.362180	0.062170	0.032959	-0.003228	-0.741625	-0.386682	0.007288	-0.449531	-0.544476	0.368855	-0.604494	0	0
25332	9.720629	0.328286	1.333333	0.052888	0.023050	-0.010247	-0.742041	-0.388156	0.006736	-0.449451	-0.544611	0.368382	-0.604721	0	0
25333	9.855977	0.413053	1.471722	0.080129	0.013749	-0.005760	-0.740918	-0.388314	0.007850	-0.449138	-0.544913	0.367835	-0.605014	0	0
25334	10.025303	0.393540	1.470501	0.071113	0.018345	0.003867	-0.742479	-0.387394	0.008154	-0.448856	-0.545106	0.367349	-0.605345	0	0
25335	9.952863	0.282415	1.374950	0.104052	0.039841	-0.020682	-0.741781	-0.385484	0.008559	-0.448599	-0.545411	0.366458	-0.605801	0	0
25336	9.824563	0.393329	1.370988	0.056341	0.032983	-0.038314	-0.741211	-0.387707	0.008842	-0.448705	-0.545603	0.365765	-0.605968	0	0
25337	9.880197	0.393004	1.322497	0.073119	0.065507	-0.031293	-0.740491	-0.387443	0.007273	-0.448775	-0.545651	0.364887	-0.606403	0	0
25338	9.870623	0.289639	1.351502	0.098761	0.070740	-0.032143	-0.741070	-0.387857	0.008982	-0.448750	-0.545781	0.363800	-0.606957	0	0
25339	9.790833	0.272408	1.253525	0.102467	0.072528	-0.033019	-0.740768	-0.390092	0.007572	-0.448693	-0.545923	0.362703	-0.607527	0	0
25340	9.849014	0.137535	1.260422	0.153473	0.057576	-0.038175	-0.739922	-0.390401	0.007984	-0.448357	-0.546398	0.361309	-0.608178	0	0
25341	9.885403	0.040475	1.120788	0.274078	0.083783	-0.062512	-0.740066	-0.391130	0.008555	-0.447577	-0.547345	0.358957	-0.609293	0	0
25342	9.967628	0.040862	1.221166	0.323445	0.105149	-0.071197	-0.739782	-0.391579	0.008552	-0.446678	-0.548402	0.356130	-0.610660	0	0
25343	9.670008	0.182404	1.035693	0.392716	0.110045	-0.090314	-0.738959	-0.393181	0.012223	-0.445498	-0.549806	0.352778	-0.612203	0	0
25344	9.701408	0.227858	0.987341	0.453352	0.146753	-0.079672	-0.737827	-0.393940	0.012491	-0.444068	-0.551201	0.348912	-0.614201	0	0
25345	9.783471	0.382887	1.198190	0.510103	0.188943	-0.086574	-0.736978	-0.397488	0.013765	-0.442473	-0.552606	0.344496	-0.616577	0	0
25346	9.558361	0.567973	1.074663	0.605868	0.229048	-0.022294	-0.736007	-0.395718	0.015439	-0.440105	-0.553937	0.339622	-0.619772	0	0
25347	9.497774	0.681654	1.161566	0.622722	0.249816	0.017234	-0.737147	-0.396273	0.016592	-0.437419	-0.555066	0.334792	-0.623282	0	0
25348	9.579967	0.702054	1.410992	0.658996	0.193282	0.059518	-0.736317	-0.396119	0.018841	-0.434090	-0.556530	0.330168	-0.626761	0	0
25349	9.846278	0.459908	1.212094	0.820418	0.184688	0.144113	-0.738910	-0.394243	0.023684	-0.429247	-0.558445	0.325057	-0.631050	0	0
25350	9.860958	0.282261	1.317919	0.822241	0.161086	0.161652	-0.740070	-0.390359	0.025667	-0.424207	-0.560410	0.320074	-0.635249	0	0
25351	9.556031	0.463014	1.267106	0.741628	0.178097	0.114086	-0.739971	-0.388543	0.030042	-0.419914	-0.562052	0.315283	-0.639035	0	0
25352	9.538880	0.682224	1.286287	0.759986	0.221506	0.094822	-0.740983	-0.387025	0.032032	-0.415786	-0.563509	0.310026	-0.643011	0	0
25353	9.410700	0.693239	1.046788	0.916452	0.320064	0.138949	-0.742563	-0.383874	0.033742	-0.410730	-0.564814	0.303618	-0.648153	0	0
25354	9.183543	0.518851	0.774504	0.850565	0.571132	0.276196	-0.743145	-0.381048	0.034588	-0.405912	-0.563733	0.297309	-0.655017	0	0
25355	9.391783	0.244050	1.244442	0.852256	0.977544	0.054458	-0.745516	-0.376629	0.028950	-0.403650	-0.560593	0.288095	-0.663177	0	0
25356	9.875361	0.304332	2.356437	0.708543	1.034059	-0.004748	-0.746699	-0.375982	0.017934	-0.402722	-0.556563	0.279180	-0.670903	0	0
25357	9.923568	0.447725	2.637267	0.679727	0.730340	0.050016	-0.746932	-0.376040	0.011997	-0.400651	-0.554243	0.271997	-0.676986	0	0
25358	9.669697	0.395349	2.203993	0.666945	0.646087	0.116776	-0.747737	-0.375931	0.006776	-0.397971	-0.552197	0.265538	-0.682779	0	0
25359	9.829437	0.248159	2.662160	0.671254	0.463684	0.176654	-0.749692	-0.372541	0.002409	-0.394305	-0.551222	0.260132	-0.687756	0	0
25360	9.739810	0.399107	2.491989	0.635848	0.108184	0.019988	-0.749845	-0.371052	0.003254	-0.391003	-0.552918	0.255447	-0.690032	0	0
25361	9.241639	0.361600	2.072509	0.516504	0.107436	0.137278	-0.749456	-0.369693	0.006919	-0.387497	-0.553847	0.252277	-0.692428	0	0
25362	9.113241	0.598501	1.748679	0.409417	0.523706	-0.339087	-0.749867	-0.372200	0.006371	-0.388953	-0.552644	0.245537	-0.694991	0	0
25363	9.076557	0.912168	2.828205	0.140124	0.954332	-0.291970	-0.745919	-0.377149	-0.007252	-0.392560	-0.547254	0.239285	-0.699394	0	0
25364	9.690632	1.119415	3.520785	0.198804	0.550945	-0.233331	-0.744691	-0.383471	-0.016297	-0.394483	-0.544724	0.234461	-0.701917	0	0
25365	9.530833	1.285846	3.536243	0.157160	0.010447	-0.280082	-0.741541	-0.388143	-0.019157	-0.395648	-0.545929	0.231844	-0.701193	0	0
25366	9.143816	1.340376	3.257727	0.153202	-0.209113	-0.320167	-0.739281	-0.391126	-0.017626	-0.396637	-0.548734	0.229858	-0.699096	0	0
25367	9.022804	1.460831	2.760831	0.324211	-0.177807	-0.214455	-0.737202	-0.395527	-0.010851	-0.395982	-0.551753	0.227168	-0.697969	0	0
25368	9.035084	1.282217	2.674333	0.246960	-0.076443	-0.183222	-0.736529	-0.397851	-0.005902	-0.395789	-0.553673	0.224744	-0.697343	0	0
25369	8.993755	1.475950	2.886052	0.027014	-0.064681	-0.283762	-0.734141	-0.402291	-0.002244	-0.397510	-0.554868	0.223287	-0.695881	0	0
25370	8.770835	1.864819	3.070088	0.056142	-0.205553	-0.339586	-0.730338	-0.406760	0.001391	-0.399166	-0.557269	0.221836	-0.693474	0	0
25371	9.041792	1.831129	2.673837	0.215158	-0.094332	-0.223504	-0.729061	-0.410615	0.002376	-0.399349	-0.559274	0.219516	-0.692492	0	0
25372	9.211311	1.618915	2.653538	0.278423	0.060335	-0.141110	-0.727373	-0.412108	0.004053	-0.398967	-0.560269	0.216566	-0.692837	0	0
25373	9.158031	1.702483	2.499986	0.071547	-0.014244	-0.246792	-0.725821	-0.414783	0.005453	-0.400288	-0.561185	0.214783	-0.691888	0	0
25374	8.896382	2.161186	2.198587	-0.054640	-0.074969	-0.418901	-0.721431	-0.422820	0.007962	-0.403396	-0.562373	0.213117	-0.689630	0	0
25375	9.350698	2.552990	2.204565	0.120846	-0.025626	-0.412288	-0.718163	-0.428641	0.008358	-0.405547	-0.563910	0.210102	-0.688037	0	0
25376	9.848711	2.740348	2.739329	0.247743	0.002410	-0.289989	-0.715186	-0.433122	0.009319	-0.406216	-0.565496	0.206761	-0.687352	0	0
25377	9.674497	2.765016	3.283945	0.256467	-0.106464	-0.204717	-0.712375	-0.437127	0.012967	-0.406001	-0.567686	0.204301	-0.686409	0	0
25378	9.215136	2.639396	2.590167	0.320917	-0.092458	-0.190572	-0.711269	-0.439325	0.016778	-0.405364	-0.570001	0.201399	-0.685724	0	0
25379	9.283323	2.208592	2.162061	0.461702	0.053373	-0.136990	-0.711448	-0.441333	0.022023	-0.403828	-0.571772	0.197260	-0.686358	0	0
25380	9.631857	1.948858	2.318408	0.468489	0.147678	-0.082745	-0.710749	-0.442808	0.023574	-0.402072	-0.572799	0.192980	-0.687748	0	0
25381	9.529970	2.216036	2.754106	0.335079	0.119801	-0.039096	-0.708211	-0.444908	0.025380	-0.400704	-0.573391	0.189995	-0.688884	0	0
25382	9.157239	2.485545	2.619567	0.321674	0.052804	-0.037228	-0.708378	-0.444284	0.028209	-0.399283	-0.574376	0.187361	-0.689609	0	0
25383	8.963576	2.681675	2.308268	0.279698	0.069486	-0.054851	-0.709376	-0.445873	0.029647	-0.398240	-0.575110	0.184862	-0.690275	0	0
25384	8.978088	2.681642	2.305757	0.340469	0.108925	-0.031940	-0.706822	-0.445199	0.028470	-0.396772	-0.575761	0.181904	-0.691363	0	0
25385	9.099112	2.590060	2.321778	0.441732	0.166174	0.008576	-0.708119	-0.444259	0.031034	-0.394526	-0.576339	0.178258	-0.693114	0	0
25386	9.149881	2.609390	2.350242	0.453266	0.189693	0.057722	-0.708411	-0.444389	0.032170	-0.391917	-0.576694	0.174707	-0.695200	0	0
25387	9.149776	2.701726	2.518466	0.508071	0.145728	0.121113	-0.710126	-0.444185	0.034178	-0.388454	-0.577448	0.171318	-0.697357	0	0
25388	9.031363	2.605200	2.440069	0.523054	0.109349	0.195761	-0.710717	-0.439877	0.035583	-0.384324	-0.578363	0.168385	-0.699598	0	0
25389	8.924959	2.590779	2.414411	0.510993	0.071351	0.208938	-0.714019	-0.437543	0.040437	-0.380084	-0.579463	0.165757	-0.701629	0	0
25390	8.881329	2.677977	2.506021	0.536064	0.082072	0.258145	-0.715608	-0.435115	0.043564	-0.375370	-0.580478	0.163189	-0.703926	0	0
25391	8.803928	2.682834	2.492157	0.551705	0.154571	0.307230	-0.718478	-0.429417	0.046274	-0.370316	-0.580942	0.160516	-0.706829	0	0
25392	9.040837	2.764212	2.942361	0.623367	0.148582	0.395183	-0.718956	-0.423604	0.050500	-0.364203	-0.581542	0.157863	-0.710102	0	0
25393	9.070335	2.262590	3.259917	0.692080	-0.002594	0.455083	-0.724236	-0.417997	0.053957	-0.357002	-0.583335	0.155606	-0.712781	0	0
25394	9.157765	1.924214	3.023936	0.680438	-0.107799	0.453359	-0.731392	-0.408335	0.060256	-0.349697	-0.585800	0.153793	-0.714771	0	0
25395	9.153343	1.523609	2.834358	0.601845	-0.138037	0.441705	-0.734597	-0.401535	0.068766	-0.342865	-0.588187	0.152564	-0.716382	0	0
25396	9.042446	1.198918	2.390645	0.545754	-0.104938	0.430045	-0.736791	-0.395663	0.075284	-0.336482	-0.590132	0.151552	-0.718022	0	0
25397	9.168307	1.111841	2.346519	0.505974	-0.086472	0.451848	-0.740258	-0.388444	0.081109	-0.330182	-0.591752	0.150883	-0.719752	0	0
25398	9.565087	0.977301	2.516837	0.551980	-0.108635	0.523044	-0.743861	-0.379021	0.085512	-0.323053	-0.593543	0.150371	-0.721618	0	0
25399	10.020079	0.660817	2.908070	0.571677	-0.197745	0.570521	-0.748610	-0.369704	0.091773	-0.315301	-0.595934	0.150281	-0.723093	0	0
25400	10.310596	0.383431	2.889344	0.487570	-0.209812	0.552724	-0.752372	-0.361139	0.098587	-0.308149	-0.598135	0.150717	-0.724267	0	0
25401	10.264447	0.578500	2.887117	0.410528	-0.178346	0.485853	-0.756424	-0.353882	0.106826	-0.301961	-0.599944	0.151216	-0.725273	0	0
25402	9.961879	0.826236	2.752083	0.381586	-0.074657	0.415501	-0.759028	-0.346256	0.110796	-0.296612	-0.600995	0.151172	-0.726618	0	0
25403	9.770834	0.795283	2.765525	0.354638	0.059844	0.322227	-0.761616	-0.338797	0.113070	-0.292287	-0.601115	0.150375	-0.728434	0	0
25404	9.618492	0.761779	2.761857	0.339142	0.046328	0.223031	-0.763767	-0.334893	0.115068	-0.288762	-0.601425	0.149116	-0.729842	0	0
25405	9.458924	0.708444	2.642853	0.351726	0.034427	0.201999	-0.764911	-0.331618	0.115356	-0.285281	-0.601879	0.147687	-0.731125	0	0
25406	9.521841	0.683874	2.563073	0.375453	0.036032	0.195909	-0.767208	-0.327705	0.117923	-0.281713	-0.602389	0.146026	-0.732422	0	0
25407	9.662106	0.700567	2.571652	0.364387	0.034289	0.187118	-0.769216	-0.323511	0.119635	-0.278254	-0.602882	0.144413	-0.733658	0	0
25408	9.645290	0.587292	2.543016	0.333399	0.059934	0.157145	-0.770793	-0.318453	0.120205	-0.275247	-0.603135	0.142754	-0.734907	0	0
25409	9.425208	0.582161	2.417202	0.311832	0.103681	0.144745	-0.771237	-0.317389	0.122188	-0.272505	-0.603017	0.141078	-0.736348	0	0
25410	9.275193	0.640190	2.423059	0.267955	0.114941	0.127084	-0.772375	-0.315446	0.122198	-0.270188	-0.602716	0.139566	-0.737735	0	0
25411	9.142107	0.709624	2.308570	0.209109	0.097269	0.091880	-0.772809	-0.313220	0.122478	-0.268440	-0.602429	0.138345	-0.738837	0	0
25412	9.071944	0.726848	2.361963	0.201504	0.097327	0.056760	-0.773666	-0.311132	0.122766	-0.267013	-0.602168	0.136945	-0.739827	0	0
25413	9.125201	0.678715	2.380847	0.194430	0.135484	0.042643	-0.775358	-0.308457	0.121085	-0.265765	-0.601620	0.135434	-0.740999	0	0
25414	9.222077	0.537180	2.510085	0.194307	0.148166	0.010999	-0.777033	-0.308157	0.118282	-0.264788	-0.601019	0.133675	-0.742155	0	0
25415	9.306857	0.402729	2.608150	0.150293	0.161202	-0.031279	-0.775607	-0.309377	0.117415	-0.264383	-0.600256	0.131981	-0.743219	0	0
25416	9.336004	0.279840	2.596015	0.140522	0.134023	-0.089215	-0.773908	-0.308972	0.117103	-0.264452	-0.599745	0.130055	-0.743947	0	0
25417	9.360118	0.356639	2.554904	0.118410	0.128749	-0.105036	-0.774317	-0.309424	0.115414	-0.264739	-0.599231	0.128244	-0.744573	0	0
25418	9.480941	0.444453	2.816014	0.126917	0.101445	-0.135674	-0.775143	-0.312672	0.113886	-0.265191	-0.598981	0.126226	-0.744958	0	0
25419	9.459100	0.539502	2.561245	0.119663	0.097870	-0.129515	-0.773152	-0.314491	0.113295	-0.265608	-0.598727	0.124343	-0.745330	0	0
25420	9.507508	0.487459	2.758083	0.166723	0.068442	-0.143421	-0.774267	-0.316548	0.112049	-0.265837	-0.598833	0.122069	-0.745540	0	0
25421	9.473635	0.499547	2.758321	0.141312	0.094059	-0.152289	-0.772992	-0.317753	0.112317	-0.266283	-0.598687	0.119901	-0.745849	0	0
25422	9.463781	0.675495	2.794313	0.132294	0.105946	-0.139119	-0.771845	-0.318825	0.110888	-0.266728	-0.598411	0.117807	-0.746246	0	0
25423	9.371879	0.672994	2.749306	0.119485	0.090637	-0.129480	-0.771830	-0.322227	0.110337	-0.267127	-0.598199	0.115950	-0.746563	0	0
25424	9.267896	0.653863	2.745272	0.095846	0.099009	-0.129555	-0.769838	-0.324341	0.109747	-0.267708	-0.597861	0.114204	-0.746895	0	0
25425	9.110621	0.718907	2.707900	0.097623	0.090847	-0.126019	-0.768978	-0.324667	0.108462	-0.268208	-0.597582	0.112532	-0.747193	0	0
25426	9.038075	0.718239	2.554558	0.055742	0.083937	-0.112068	-0.769096	-0.327782	0.106921	-0.268880	-0.597225	0.111230	-0.747432	0	0
25427	9.149288	0.757007	2.635459	0.035511	0.053253	-0.091004	-0.767679	-0.329285	0.107187	-0.269443	-0.597018	0.110335	-0.747526	0	0
25428	9.267786	0.775945	2.605726	0.000352	0.019941	-0.112096	-0.767947	-0.329592	0.105496	-0.270374	-0.596989	0.109619	-0.747319	0	0
25429	9.463555	0.919998	2.582541	-0.034256	0.028379	-0.100738	-0.768648	-0.331939	0.105659	-0.271396	-0.596790	0.109258	-0.747161	0	0
25430	9.584394	1.002464	2.737868	-0.078489	0.002418	-0.112197	-0.767492	-0.332875	0.103098	-0.272778	-0.596676	0.109177	-0.746760	0	0
25431	9.564905	1.146655	2.680190	-0.109459	0.016288	-0.112252	-0.766373	-0.333324	0.104779	-0.274319	-0.596373	0.109344	-0.746413	0	0
25432	9.605852	1.310683	2.754289	-0.124419	-0.005366	-0.119239	-0.766061	-0.337191	0.102669	-0.276017	-0.596197	0.109585	-0.745892	0	0
25433	9.598416	1.475318	2.934529	-0.135603	-0.034287	-0.099885	-0.764919	-0.337816	0.101662	-0.277564	-0.596182	0.110159	-0.745245	0	0
25434	9.450668	1.691853	2.863304	-0.154385	-0.064977	-0.122655	-0.764058	-0.340496	0.101236	-0.279400	-0.596367	0.110768	-0.744321	0	0
25435	9.380248	1.973496	2.834738	-0.190276	-0.073745	-0.133191	-0.764044	-0.343455	0.100682	-0.281477	-0.596525	0.111657	-0.743278	0	0
25436	9.208229	2.274332	2.763622	-0.227937	-0.066162	-0.156035	-0.762327	-0.346161	0.099393	-0.283994	-0.596541	0.112615	-0.742162	0	0
25437	8.983174	2.401770	2.666588	-0.175952	-0.022976	-0.093634	-0.761194	-0.348098	0.099948	-0.285750	-0.596310	0.113482	-0.741541	0	0
25438	8.983157	2.427756	2.567992	-0.151789	0.005870	-0.073421	-0.760321	-0.350353	0.097822	-0.287279	-0.595910	0.114162	-0.741168	0	0
25439	9.041156	2.473631	2.610807	-0.135577	-0.035998	-0.050499	-0.760874	-0.350652	0.096418	-0.288462	-0.595836	0.115019	-0.740635	0	0
25440	9.099288	2.389244	2.603239	-0.126175	-0.037885	-0.019779	-0.761711	-0.351533	0.095304	-0.289389	-0.595770	0.115953	-0.740181	0	0
25441	9.167053	2.339033	2.691742	-0.127276	-0.077799	0.000441	-0.760724	-0.351842	0.095855	-0.290100	-0.595967	0.117167	-0.739552	0	0
25442	9.249155	2.475887	2.640541	-0.148519	-0.105760	0.007486	-0.760450	-0.350365	0.096410	-0.290878	-0.596303	0.118625	-0.738742	0	0
25443	9.253953	2.514486	2.657305	-0.161566	-0.115642	-0.011829	-0.760179	-0.352857	0.098679	-0.291842	-0.596690	0.120122	-0.737807	0	0
25444	9.220192	2.415705	2.633589	-0.160125	-0.084790	0.012680	-0.760449	-0.353014	0.097270	-0.292675	-0.596827	0.121636	-0.737119	0	0
25445	9.169459	2.355628	2.641222	-0.189128	-0.075468	0.023990	-0.759885	-0.353760	0.097688	-0.293589	-0.596788	0.123426	-0.736489	0	0
25446	9.200968	2.290541	2.633832	-0.184360	-0.066434	0.035382	-0.760310	-0.351250	0.096836	-0.294419	-0.596686	0.125198	-0.735941	0	0
25447	9.254168	2.302451	2.623816	-0.189075	-0.093619	0.046819	-0.760305	-0.352139	0.096557	-0.295143	-0.596746	0.127172	-0.735263	0	0
25448	9.409017	2.230964	2.815084	-0.164430	-0.092015	0.049492	-0.760299	-0.351557	0.095705	-0.295716	-0.596868	0.128957	-0.734623	0	0
25449	9.360764	2.119755	2.709740	-0.160930	-0.093876	0.021394	-0.761725	-0.352691	0.097431	-0.296460	-0.597039	0.130567	-0.733899	0	0
25450	9.225356	2.088306	2.641031	-0.160171	-0.117466	0.021415	-0.762150	-0.350917	0.096864	-0.297177	-0.597392	0.132226	-0.733024	0	0
25451	9.237440	2.109217	2.494266	-0.144701	-0.108536	0.002143	-0.760595	-0.352712	0.097695	-0.297948	-0.597740	0.133641	-0.732171	0	0
25452	9.375162	2.253332	2.466695	-0.148594	-0.113968	-0.011858	-0.760879	-0.351969	0.097555	-0.298842	-0.598141	0.135006	-0.731228	0	0
25453	9.346208	2.194926	2.334720	-0.156554	-0.081246	-0.024218	-0.760458	-0.352562	0.098117	-0.299914	-0.598284	0.136263	-0.730438	0	0
25454	9.341350	2.227948	2.197685	-0.149924	-0.041386	-0.040038	-0.759601	-0.354207	0.097827	-0.301119	-0.598186	0.137251	-0.729838	0	0
25455	9.399268	2.353285	2.242841	-0.133703	-0.036084	-0.061035	-0.760857	-0.354645	0.095869	-0.302386	-0.598114	0.137981	-0.729235	0	0
25456	9.379909	2.358444	2.305489	-0.089703	-0.007403	-0.066233	-0.759878	-0.355239	0.097412	-0.303467	-0.597983	0.138269	-0.728839	0	0
25457	9.312228	2.310733	2.373342	-0.056725	0.021366	-0.083758	-0.759727	-0.357608	0.097137	-0.304520	-0.597755	0.138123	-0.728614	0	0
25458	9.259047	2.286458	2.318452	-0.041749	0.070243	-0.094323	-0.759286	-0.358667	0.095578	-0.305626	-0.597241	0.137658	-0.728661	0	0
25459	9.297711	2.315570	2.373444	-0.004963	0.102611	-0.090759	-0.759405	-0.360751	0.093750	-0.306536	-0.596586	0.136840	-0.728969	0	0
25460	9.331570	2.315665	2.402048	0.019792	0.095157	-0.067874	-0.756559	-0.361566	0.092010	-0.307117	-0.596040	0.136009	-0.729327	0	0
25461	9.336461	2.258071	2.440527	0.049461	0.123963	-0.044162	-0.757958	-0.362145	0.090338	-0.307393	-0.595330	0.135003	-0.729977	0	0
25462	9.307409	2.291529	2.383010	0.054303	0.146615	-0.034517	-0.757666	-0.362898	0.089488	-0.307591	-0.594467	0.133958	-0.730789	0	0
25463	9.278350	2.320826	2.455326	0.080104	0.145521	0.000652	-0.757786	-0.361892	0.086656	-0.307389	-0.593630	0.132924	-0.731742	0	0
25464	9.210640	2.308841	2.446213	0.098745	0.161723	0.028752	-0.757342	-0.363103	0.084674	-0.306882	-0.592705	0.131886	-0.732892	0	0
25465	9.176757	2.326011	2.499341	0.102592	0.183479	0.032246	-0.759873	-0.361746	0.082446	-0.306366	-0.591613	0.130753	-0.734192	0	0
25466	9.111511	2.268327	2.499865	0.113791	0.196103	0.044525	-0.758869	-0.361785	0.080733	-0.305694	-0.590456	0.129590	-0.735608	0	0
25467	9.022025	2.259120	2.558228	0.139357	0.194093	0.048092	-0.759848	-0.360161	0.078762	-0.304858	-0.589372	0.128243	-0.737060	0	0
25468	8.973680	2.234874	2.510516	0.141160	0.179565	0.056884	-0.759975	-0.360176	0.077066	-0.303910	-0.588398	0.127001	-0.738442	0	0
25469	8.983289	2.306699	2.433451	0.148621	0.163185	0.095556	-0.762357	-0.358244	0.073702	-0.302629	-0.587502	0.125954	-0.739860	0	0
25470	9.002586	2.355063	2.481356	0.185277	0.164712	0.116714	-0.762502	-0.357207	0.073700	-0.300960	-0.586689	0.124783	-0.741383	0	0
25471	8.992898	2.374023	2.418900	0.194460	0.150125	0.137822	-0.763065	-0.353816	0.072139	-0.299079	-0.585968	0.123678	-0.742898	0	0
25472	9.041298	2.347468	2.418568	0.223847	0.148074	0.160706	-0.765332	-0.351413	0.071600	-0.296829	-0.585330	0.122525	-0.744493	0	0
25473	9.244487	2.325522	2.421910	0.273414	0.133148	0.211743	-0.766885	-0.349326	0.070485	-0.293911	-0.584868	0.121310	-0.746210	0	0
25474	9.479212	2.182406	2.754504	0.322791	0.089203	0.275066	-0.768191	-0.343962	0.072463	-0.290157	-0.584805	0.120264	-0.747896	0	0
25475	9.530246	1.932381	2.840889	0.293016	0.005955	0.282060	-0.770474	-0.339480	0.073047	-0.286438	-0.585249	0.119679	-0.749075	0	0
25476	9.508655	1.758839	2.795507	0.271078	-0.013833	0.286377	-0.771640	-0.336176	0.076022	-0.282775	-0.585775	0.119384	-0.750103	0	0
25477	9.293640	1.518064	2.729954	0.188624	-0.042196	0.258946	-0.774067	-0.333452	0.077606	-0.279775	-0.586295	0.119580	-0.750789	0	0
25478	8.996271	1.402264	2.597583	0.076307	-0.032193	0.227036	-0.775359	-0.328255	0.077888	-0.277664	-0.586471	0.120444	-0.751297	0	0
25479	8.802778	1.402552	2.598996	0.040379	-0.059106	0.212938	-0.776523	-0.323190	0.079865	-0.275854	-0.586753	0.121529	-0.751569	0	0
25480	8.790590	1.507884	2.476382	0.051013	-0.080981	0.198980	-0.777956	-0.320931	0.081294	-0.274032	-0.587255	0.122545	-0.751678	0	0
25481	9.037380	1.407261	2.645364	0.088595	-0.183844	0.218488	-0.780111	-0.317316	0.083859	-0.271742	-0.588594	0.123641	-0.751283	0	0
25482	9.235925	1.174488	2.853273	0.104819	-0.212127	0.218507	-0.780443	-0.315336	0.088948	-0.269304	-0.590194	0.124734	-0.750725	0	0
25483	9.381124	1.103871	2.736866	0.108473	-0.206744	0.206213	-0.780197	-0.311617	0.092040	-0.266955	-0.591763	0.125670	-0.750173	0	0
25484	9.526212	1.137300	2.723757	0.100158	-0.197626	0.187766	-0.783068	-0.309007	0.096036	-0.264783	-0.593270	0.126571	-0.749600	0	0
25485	9.710048	1.117876	2.744068	0.097631	-0.210311	0.229022	-0.783955	-0.306735	0.099719	-0.262318	-0.594797	0.127732	-0.749059	0	0
25486	9.855393	0.884515	2.820133	0.097327	-0.266585	0.241325	-0.784431	-0.302983	0.104519	-0.259678	-0.596731	0.129158	-0.748196	0	0
25487	9.933087	0.583662	2.860683	0.038722	-0.278838	0.214800	-0.785750	-0.298486	0.108341	-0.257574	-0.598623	0.130854	-0.747117	0	0
25488	9.851125	0.323089	2.726855	-0.068819	-0.247127	0.179334	-0.786778	-0.295918	0.111883	-0.256396	-0.600052	0.133088	-0.745980	0	0
25489	9.643162	0.298279	2.521628	-0.161616	-0.161084	0.114053	-0.785953	-0.294728	0.114268	-0.256391	-0.600673	0.135377	-0.745070	0	0
25490	9.534142	0.488080	2.411674	-0.212755	-0.133440	0.088493	-0.787814	-0.293339	0.116415	-0.256898	-0.600998	0.137842	-0.744181	0	0
25491	9.739641	0.572233	2.448572	-0.203915	-0.138986	0.068365	-0.787680	-0.293185	0.117261	-0.257510	-0.601401	0.140117	-0.743218	0	0
25492	9.904312	0.369754	2.447534	-0.202722	-0.164460	0.006927	-0.787697	-0.293164	0.119241	-0.258522	-0.602086	0.142099	-0.741934	0	0
25493	9.812494	0.282952	2.395382	-0.212335	-0.178921	-0.045755	-0.787409	-0.294942	0.119244	-0.259968	-0.602917	0.143856	-0.740414	0	0
25494	9.706063	0.306385	2.237459	-0.192133	-0.164566	-0.051862	-0.784749	-0.294961	0.122595	-0.261346	-0.603706	0.145402	-0.738982	0	0
25495	9.642964	0.523013	2.208893	-0.228915	-0.160633	-0.077351	-0.784595	-0.298215	0.122324	-0.263145	-0.604396	0.147046	-0.737454	0	0
25496	9.548404	0.763460	2.120430	-0.240820	-0.135123	-0.098414	-0.783459	-0.300303	0.122597	-0.265206	-0.604897	0.148595	-0.735993	0	0
25497	9.386386	0.739152	2.027867	-0.266306	-0.054124	-0.070508	-0.784315	-0.302042	0.124033	-0.267332	-0.604683	0.150274	-0.735058	0	0
25498	9.483253	0.609510	2.128244	-0.236483	0.004610	-0.060891	-0.782867	-0.305642	0.121479	-0.269292	-0.604103	0.151643	-0.734538	0	0
25499	9.490555	0.570566	2.046478	-0.253032	0.006543	-0.082880	-0.781852	-0.305401	0.118349	-0.271513	-0.603490	0.152988	-0.733945	0	0
25500	9.459102	0.580291	2.056317	-0.242696	0.044574	-0.086413	-0.780830	-0.308990	0.115943	-0.273755	-0.602630	0.154137	-0.733578	0	0
25501	9.439775	0.560902	2.025218	-0.245112	0.072728	-0.079440	-0.781112	-0.308839	0.115806	-0.275998	-0.601540	0.155266	-0.733395	0	0
25502	9.384096	0.618281	1.929408	-0.270400	0.101071	-0.076890	-0.781067	-0.312868	0.111862	-0.278416	-0.600166	0.156515	-0.733341	0	0
25503	9.444301	0.887401	1.842195	-0.281450	0.119301	-0.093541	-0.782302	-0.313625	0.107642	-0.281045	-0.598646	0.157698	-0.733327	0	0
25504	9.652155	1.027372	1.967988	-0.298280	0.103085	-0.109317	-0.779578	-0.316962	0.104500	-0.283867	-0.597217	0.158950	-0.733134	0	0
25505	9.681370	0.816677	2.208373	-0.283890	0.097514	-0.133904	-0.779240	-0.320568	0.099277	-0.286764	-0.595902	0.159969	-0.732855	0	0
25506	9.536374	0.696248	2.156636	-0.259862	0.140873	-0.154998	-0.778231	-0.322818	0.097855	-0.289745	-0.594366	0.160554	-0.732802	0	0
25507	9.413028	0.691592	2.152733	-0.243072	0.160723	-0.133928	-0.777754	-0.324364	0.092196	-0.292492	-0.592693	0.161092	-0.732948	0	0
25508	9.439570	0.749625	2.210194	-0.215505	0.167769	-0.112796	-0.777992	-0.329563	0.088828	-0.294941	-0.591008	0.161523	-0.733233	0	0
25509	9.468530	0.812300	2.233974	-0.172689	0.151090	-0.100370	-0.777951	-0.332998	0.085165	-0.297001	-0.589549	0.161772	-0.733520	0	0
25510	9.422642	0.747243	2.210320	-0.182525	0.143926	-0.073197	-0.777914	-0.334370	0.081210	-0.298921	-0.588064	0.162263	-0.733824	0	0
25511	9.376688	0.729118	2.422245	-0.207992	0.147787	-0.060111	-0.776749	-0.335464	0.077659	-0.300883	-0.586452	0.163019	-0.734145	0	0
25512	9.275016	0.836445	2.192091	-0.248085	0.168075	-0.076000	-0.775999	-0.335827	0.072698	-0.303240	-0.584589	0.163898	-0.734465	0	0
25513	9.081480	0.880044	2.188661	-0.270492	0.131973	-0.098819	-0.775107	-0.339136	0.068737	-0.305818	-0.582959	0.164935	-0.734459	0	0
25514	9.120070	0.972444	2.380645	-0.298661	0.086824	-0.133909	-0.776748	-0.343585	0.063691	-0.308760	-0.581620	0.166094	-0.734028	0	0
25515	9.042694	0.948678	2.419698	-0.295768	0.057742	-0.197058	-0.775864	-0.348059	0.061150	-0.312076	-0.580608	0.166970	-0.733229	0	0
25516	8.858987	0.847252	2.305718	-0.264630	0.057498	-0.197013	-0.773581	-0.348278	0.058850	-0.315221	-0.579682	0.167595	-0.732473	0	0
25517	8.965345	0.909690	2.304890	-0.226402	0.028147	-0.174047	-0.771970	-0.354409	0.054607	-0.317907	-0.579054	0.168187	-0.731673	0	0
25518	9.074084	1.006085	2.354507	-0.232375	-0.017185	-0.177486	-0.770268	-0.354744	0.054156	-0.320595	-0.578732	0.168925	-0.730584	0	0
25519	9.477788	1.212910	2.425921	-0.182465	-0.064800	-0.142139	-0.769532	-0.358913	0.052323	-0.322630	-0.578862	0.169676	-0.729410	0	0
25520	9.777572	1.288038	3.087246	-0.182776	-0.177315	-0.140224	-0.767689	-0.361750	0.052871	-0.324484	-0.579795	0.170782	-0.727586	0	0
25521	9.545198	1.466725	3.124862	-0.195909	-0.200771	-0.148964	-0.765275	-0.365488	0.053130	-0.326413	-0.580873	0.172025	-0.725568	0	0
25522	9.254768	1.666486	3.028246	-0.197190	-0.160783	-0.119140	-0.765840	-0.368713	0.054285	-0.328219	-0.581593	0.173300	-0.723870	0	0
25523	9.022517	1.745165	2.808686	-0.189552	-0.149021	-0.096304	-0.764283	-0.371394	0.055120	-0.329817	-0.582214	0.174626	-0.722325	0	0
25524	9.124183	1.667681	2.750305	-0.152901	-0.157497	-0.076036	-0.764439	-0.372843	0.057392	-0.331054	-0.582973	0.175817	-0.720857	0	0
25525	9.308079	1.585793	2.797113	-0.124555	-0.186772	-0.039966	-0.763594	-0.374621	0.058517	-0.331800	-0.583973	0.177121	-0.719384	0	0
25526	9.525865	1.474965	2.843698	-0.123977	-0.240336	-0.026754	-0.762344	-0.374764	0.061326	-0.332364	-0.585330	0.178665	-0.717636	0	0
25527	9.559680	1.522968	2.824177	-0.133380	-0.253882	-0.043419	-0.762220	-0.375038	0.063589	-0.333065	-0.586780	0.180229	-0.715734	0	0
25528	9.590922	1.734132	2.693947	-0.140340	-0.224780	-0.023232	-0.761954	-0.376494	0.066137	-0.333722	-0.587955	0.181856	-0.714049	0	0
25529	9.767382	1.835108	2.716618	-0.118418	-0.206830	-0.031070	-0.761259	-0.377964	0.068112	-0.334330	-0.589086	0.183221	-0.712482	0	0
25530	9.931832	1.854099	2.710593	-0.069050	-0.201806	-0.023927	-0.760704	-0.378255	0.069518	-0.334614	-0.590329	0.184260	-0.711051	0	0
25531	10.043209	1.733653	2.729111	-0.017407	-0.175914	0.007728	-0.760024	-0.378823	0.073046	-0.334408	-0.591499	0.185026	-0.709976	0	0
25532	10.159341	1.699629	2.699439	0.012409	-0.157093	0.060424	-0.760052	-0.379817	0.076728	-0.333690	-0.592538	0.185833	-0.709236	0	0
25533	10.014272	1.651560	2.674091	0.044339	-0.111942	0.116588	-0.761052	-0.379785	0.077876	-0.332466	-0.593253	0.186587	-0.709015	0	0
25534	9.801411	1.689294	2.456828	0.042622	-0.042927	0.160379	-0.761932	-0.376639	0.080423	-0.331071	-0.593393	0.187391	-0.709338	0	0
25535	9.634483	1.728112	2.467633	0.025931	-0.015521	0.212083	-0.763059	-0.375151	0.079303	-0.329460	-0.593181	0.188517	-0.709968	0	0
25536	9.574049	1.694544	2.477719	0.033522	0.008021	0.219958	-0.763920	-0.371588	0.079444	-0.327796	-0.592811	0.189576	-0.710764	0	0
25537	9.487188	1.482857	2.488143	0.025420	0.006276	0.221639	-0.765762	-0.369782	0.079183	-0.326161	-0.592417	0.190684	-0.711548	0	0
25538	9.395444	1.328280	2.363918	0.022867	0.028066	0.205770	-0.769025	-0.367057	0.079225	-0.324695	-0.591892	0.191665	-0.712392	0	0
25539	9.419693	1.265647	2.363791	0.039582	0.062405	0.200485	-0.769874	-0.364097	0.078236	-0.323232	-0.591179	0.192361	-0.713461	0	0
25540	9.448647	1.333210	2.401993	0.080787	0.092917	0.190030	-0.771285	-0.361279	0.076691	-0.321658	-0.590404	0.192624	-0.714742	0	0
25541	9.434084	1.379254	2.457360	0.114669	0.091747	0.209429	-0.771300	-0.358318	0.077385	-0.319744	-0.589699	0.192737	-0.716151	0	0
25542	9.380844	1.415046	2.378379	0.127465	0.090738	0.211225	-0.773420	-0.355924	0.076278	-0.317734	-0.589042	0.192796	-0.717568	0	0
25543	9.332397	1.492026	2.352223	0.154888	0.123176	0.184940	-0.775813	-0.354419	0.074331	-0.315818	-0.588278	0.192371	-0.719153	0	0
25544	9.216238	1.545687	2.456412	0.175500	0.206505	0.167338	-0.776675	-0.351590	0.074899	-0.314059	-0.587017	0.191456	-0.721196	0	0
25545	9.235527	1.608121	2.429773	0.188352	0.224544	0.160342	-0.778078	-0.349518	0.072649	-0.312316	-0.585664	0.190316	-0.723351	0	0
25546	9.211323	1.620522	2.494855	0.180939	0.221885	0.152431	-0.779345	-0.347146	0.071104	-0.310656	-0.584325	0.189224	-0.725432	0	0
25547	9.259610	1.682119	2.787772	0.166052	0.190266	0.166487	-0.779897	-0.346269	0.069129	-0.308934	-0.583126	0.188377	-0.727350	0	0
25548	9.177207	1.855355	2.742552	0.198644	0.162790	0.171031	-0.781024	-0.345075	0.068152	-0.306925	-0.582224	0.187449	-0.729161	0	0
25549	9.104680	1.826317	2.692616	0.227809	0.151667	0.172861	-0.783288	-0.341498	0.066901	-0.304724	-0.581471	0.186296	-0.730977	0	0
25550	9.061189	1.778425	2.731441	0.220412	0.153540	0.157031	-0.783578	-0.338836	0.066753	-0.302655	-0.580722	0.185142	-0.732724	0	0
25551	8.896905	1.600098	2.651041	0.227718	0.155295	0.139446	-0.785137	-0.336006	0.066059	-0.300706	-0.579992	0.183773	-0.734448	0	0
25552	8.795431	1.498598	2.546078	0.235107	0.145259	0.149103	-0.785427	-0.335403	0.066627	-0.298588	-0.579351	0.182487	-0.736136	0	0
25553	8.863164	1.484295	2.593680	0.249522	0.112473	0.162341	-0.786990	-0.332569	0.066357	-0.296265	-0.578947	0.181209	-0.737706	0	0
25554	9.080870	1.459798	2.572875	0.265649	0.067854	0.172969	-0.787851	-0.331506	0.067498	-0.293648	-0.578914	0.180062	-0.739058	0	0
25555	9.557378	1.405050	2.833907	0.292842	0.024048	0.208190	-0.789577	-0.329670	0.070206	-0.290573	-0.579195	0.178982	-0.740314	0	0
25556	9.751162	1.097541	3.020275	0.264546	-0.072849	0.188866	-0.790023	-0.327575	0.072043	-0.287587	-0.580159	0.178342	-0.740880	0	0
25557	9.816740	0.829793	2.938269	0.249916	-0.066412	0.159800	-0.790207	-0.326342	0.076567	-0.284952	-0.581060	0.177557	-0.741381	0	0
25558	9.551045	0.478225	2.849134	0.172703	-0.118417	0.120097	-0.793072	-0.323297	0.079713	-0.282921	-0.582213	0.177322	-0.741310	0	0
25559	9.053081	0.226894	2.518785	0.117989	-0.125208	0.099718	-0.793669	-0.321039	0.082683	-0.281389	-0.583275	0.177334	-0.741056	0	0
25560	8.840297	0.187561	2.296775	0.061261	-0.129281	0.074127	-0.791711	-0.322669	0.085912	-0.280329	-0.584270	0.177689	-0.740588	0	0
25561	9.106440	0.088917	2.386273	0.064717	-0.182862	0.107534	-0.792030	-0.321000	0.089587	-0.278942	-0.585594	0.178306	-0.739918	0	0
25562	9.372735	-0.168238	2.552835	0.095553	-0.204928	0.099678	-0.793771	-0.320615	0.094706	-0.277354	-0.587195	0.178766	-0.739135	0	0
25563	9.658218	-0.257257	2.646993	0.130553	-0.197971	0.132208	-0.792964	-0.319697	0.099357	-0.275364	-0.588763	0.179089	-0.738553	0	0
25564	9.895208	-0.216814	2.618782	0.117650	-0.191548	0.114636	-0.793996	-0.317859	0.103609	-0.273557	-0.590292	0.179435	-0.737919	0	0
25565	9.982328	-0.274155	2.731192	0.119393	-0.197921	0.112880	-0.793894	-0.316929	0.107988	-0.271767	-0.591857	0.179730	-0.737255	0	0
25566	9.948556	-0.356374	2.649761	0.100238	-0.179631	0.086464	-0.793506	-0.316303	0.112081	-0.270292	-0.593295	0.180005	-0.736574	0	0
25567	9.803538	-0.452800	2.583580	0.097670	-0.141502	0.056544	-0.794399	-0.315053	0.116899	-0.269139	-0.594482	0.179979	-0.736045	0	0
25568	9.723795	-0.515848	2.471213	0.072090	-0.146739	0.050330	-0.793986	-0.315342	0.118308	-0.268153	-0.595663	0.180156	-0.735407	0	0
25569	9.673122	-0.622469	2.320202	0.048813	-0.119324	0.064255	-0.793020	-0.315625	0.121406	-0.267266	-0.596541	0.180484	-0.734938	0	0
25570	9.629565	-0.593950	2.233943	0.036144	-0.108330	0.064218	-0.793042	-0.315597	0.123952	-0.266462	-0.597314	0.180905	-0.734498	0	0
25571	9.542319	-0.415880	2.191159	0.020530	-0.117259	0.070378	-0.793358	-0.314520	0.127489	-0.265695	-0.598090	0.181479	-0.734003	0	0
25572	9.484188	-0.324767	2.100147	0.072742	-0.099531	0.075768	-0.792402	-0.314497	0.131575	-0.264598	-0.598875	0.181673	-0.733711	0	0
25573	9.493917	-0.373345	2.018371	0.080081	-0.095972	0.070506	-0.793685	-0.314752	0.132870	-0.263506	-0.599651	0.181761	-0.733448	0	0
25574	9.518114	-0.373939	1.907599	0.089382	-0.067932	0.058209	-0.793700	-0.314145	0.134423	-0.262498	-0.600277	0.181647	-0.733326	0	0
25575	9.643872	-0.364326	1.940332	0.043694	-0.070291	0.058109	-0.792153	-0.313577	0.135244	-0.261756	-0.600792	0.181866	-0.733115	0	0
25576	9.624524	-0.373442	2.036651	0.003409	-0.053634	0.028149	-0.791466	-0.315330	0.138352	-0.261509	-0.601142	0.182163	-0.732843	0	0
25577	9.527754	-0.344699	1.979632	-0.010677	-0.019014	0.053525	-0.792886	-0.314558	0.138797	-0.261214	-0.601148	0.182626	-0.732827	0	0
25578	9.476984	-0.364078	1.941551	-0.054207	0.016734	0.047226	-0.793456	-0.314249	0.139088	-0.261299	-0.600797	0.183273	-0.732924	0	0
25579	9.498797	-0.412067	1.979899	-0.056106	0.026719	0.026135	-0.793293	-0.315455	0.136968	-0.261556	-0.600401	0.183791	-0.733027	0	0
25580	9.518131	-0.388530	1.878759	-0.072421	0.053155	0.010275	-0.792293	-0.316958	0.136393	-0.262091	-0.599801	0.184256	-0.733210	0	0
25581	9.648670	-0.343908	2.171089	-0.101863	0.048858	0.001443	-0.793991	-0.316482	0.136277	-0.262839	-0.599169	0.184909	-0.733295	0	0
25582	9.692142	-0.267659	2.026454	-0.099471	0.027040	-0.017805	-0.793400	-0.317996	0.133869	-0.263689	-0.598741	0.185471	-0.733197	0	0
25583	9.740418	-0.175965	2.081324	-0.106281	0.014378	-0.047618	-0.790991	-0.319816	0.133979	-0.264755	-0.598440	0.185958	-0.732935	0	0
25584	9.725827	-0.101006	2.141476	-0.130222	0.027271	-0.080144	-0.791959	-0.321589	0.132022	-0.266247	-0.598043	0.186370	-0.732614	0	0
25585	9.566155	-0.055389	2.070478	-0.124664	0.031780	-0.076619	-0.789681	-0.324594	0.131432	-0.267663	-0.597618	0.186774	-0.732342	0	0
25586	9.549327	-0.161078	2.113964	-0.144252	0.114504	-0.109270	-0.789521	-0.325505	0.129453	-0.269612	-0.596595	0.186880	-0.732434	0	0
25587	9.392078	-0.117957	2.026120	-0.138941	0.096324	-0.112737	-0.789769	-0.328190	0.126357	-0.271494	-0.595723	0.187004	-0.732417	0	0
25588	9.220283	-0.054608	2.125898	-0.133525	0.085422	-0.103049	-0.787469	-0.331812	0.123365	-0.273278	-0.594925	0.187146	-0.732366	0	0
25589	9.087271	-0.062069	2.040323	-0.128303	0.059976	-0.112661	-0.786591	-0.335985	0.121388	-0.275023	-0.594344	0.187293	-0.732146	0	0
25590	9.077569	-0.024177	1.912937	-0.115435	0.058056	-0.102085	-0.787696	-0.338055	0.119011	-0.276639	-0.593791	0.187382	-0.731964	0	0
25591	9.171913	-0.043432	1.941114	-0.095523	0.036106	-0.098501	-0.786970	-0.341183	0.117881	-0.278037	-0.593447	0.187441	-0.731698	0	0
25592	9.210563	-0.006636	2.087462	-0.093963	0.008877	-0.094067	-0.784705	-0.342407	0.118132	-0.279372	-0.593295	0.187556	-0.731283	0	0
25593	9.135613	-0.039964	2.140930	-0.088311	0.021548	-0.087062	-0.784399	-0.344354	0.116155	-0.280612	-0.593054	0.187673	-0.730973	0	0
25594	9.191184	0.040500	1.880798	-0.071566	0.048619	-0.080886	-0.783799	-0.347204	0.113046	-0.281792	-0.592648	0.187591	-0.730870	0	0
25595	9.558730	0.122296	1.974217	-0.071166	0.005023	-0.084307	-0.783082	-0.348995	0.112617	-0.282876	-0.592571	0.187650	-0.730499	0	0
25596	9.841688	0.127903	2.212571	-0.049015	-0.060514	-0.084164	-0.782092	-0.351515	0.113602	-0.283740	-0.593030	0.187690	-0.729780	0	0
25597	10.073791	0.189421	2.542614	-0.035006	-0.096034	-0.100742	-0.779822	-0.354071	0.113717	-0.284536	-0.593823	0.187675	-0.728829	0	0
25598	9.783286	0.447897	2.631079	-0.051780	-0.096768	-0.126176	-0.778966	-0.357774	0.114285	-0.285655	-0.594615	0.187588	-0.727767	0	0
25599	9.565281	0.793696	2.391963	-0.049526	-0.044128	-0.119133	-0.779534	-0.358790	0.114864	-0.286769	-0.595019	0.187419	-0.727042	0	0
25600	9.538500	0.980894	2.266985	-0.016181	-0.008087	-0.090969	-0.779241	-0.361603	0.114730	-0.287584	-0.595200	0.187028	-0.726673	0	0
25601	9.700704	0.822070	2.328440	0.015072	-0.005633	-0.072505	-0.775833	-0.362718	0.113548	-0.288049	-0.595420	0.186552	-0.726430	0	0
25602	9.734696	0.664649	2.631257	0.008931	-0.044614	-0.111127	-0.777235	-0.365647	0.113159	-0.288793	-0.595975	0.185964	-0.725831	0	0
25603	9.526750	0.607104	2.618398	0.034441	-0.055692	-0.111951	-0.774971	-0.367753	0.113838	-0.289337	-0.596685	0.185254	-0.725212	0	0
25604	9.376715	0.698087	2.475164	0.045685	-0.064826	-0.068014	-0.773849	-0.368352	0.115237	-0.289510	-0.597411	0.184714	-0.724683	0	0
25605	9.470990	0.759937	2.354212	0.030768	-0.021147	-0.040003	-0.772152	-0.370445	0.116067	-0.289619	-0.597725	0.184358	-0.724471	0	0
25606	9.693410	0.846908	2.477538	0.049118	-0.075775	-0.069698	-0.773424	-0.371156	0.116232	-0.289764	-0.598542	0.183814	-0.723876	0	0
25607	9.782719	1.029701	2.467119	0.045236	-0.097523	-0.062609	-0.770043	-0.372972	0.118589	-0.289811	-0.599490	0.183436	-0.723169	0	0
25608	9.971255	1.136117	2.617123	0.066794	-0.107699	-0.080065	-0.770615	-0.375747	0.120308	-0.289866	-0.600606	0.182794	-0.722383	0	0
25609	10.029174	1.268313	2.590146	0.054515	-0.141181	-0.087036	-0.769503	-0.376774	0.123123	-0.289957	-0.601936	0.182323	-0.721357	0	0
25610	9.927439	1.424664	2.533059	0.033679	-0.128286	-0.074779	-0.769938	-0.379105	0.125262	-0.290133	-0.603092	0.182010	-0.720399	0	0
25611	9.840412	1.392671	2.370231	0.023093	-0.119112	-0.048497	-0.766701	-0.379739	0.127475	-0.290180	-0.604097	0.181927	-0.719559	0	0
25612	9.615632	1.245610	2.266206	0.010965	-0.082688	-0.023167	-0.767684	-0.382229	0.127502	-0.290204	-0.604763	0.181957	-0.718982	0	0
25613	9.298998	1.043362	2.172513	-0.017739	-0.040687	-0.025983	-0.765561	-0.380949	0.126895	-0.290480	-0.605042	0.182072	-0.718606	0	0
25614	9.120107	0.970382	1.971922	-0.033409	0.015719	-0.006807	-0.765272	-0.383022	0.126900	-0.290834	-0.604842	0.182234	-0.718591	0	0
25615	9.279605	1.111742	1.881684	-0.055372	0.041277	-0.033176	-0.764974	-0.384812	0.125771	-0.291540	-0.604435	0.182335	-0.718621	0	0
25616	9.511669	1.225389	2.045790	-0.034844	-0.002460	-0.027772	-0.764839	-0.384218	0.126332	-0.292019	-0.604399	0.182433	-0.718432	0	0
25617	9.680882	1.307625	2.169508	-0.006589	-0.004512	-0.018902	-0.763690	-0.386029	0.124906	-0.292247	-0.604436	0.182401	-0.718316	0	0
25618	9.671118	1.394505	2.207977	0.008278	0.018973	-0.004836	-0.762987	-0.383390	0.124459	-0.292340	-0.604330	0.182265	-0.718402	0	0
25619	9.704977	1.401386	2.150022	0.016725	0.037957	0.002185	-0.762964	-0.387390	0.123203	-0.292358	-0.604091	0.182064	-0.718648	0	0
25620	9.738815	1.418553	2.221888	0.023133	0.040629	0.005710	-0.763668	-0.387822	0.122934	-0.292326	-0.603853	0.181824	-0.718921	0	0
25621	9.603412	1.389111	2.073837	0.025171	0.055139	0.007443	-0.762805	-0.389033	0.121793	-0.292289	-0.603503	0.181539	-0.719301	0	0
25622	9.405206	1.275620	1.950356	0.016545	0.073384	0.035448	-0.761810	-0.387589	0.120639	-0.292142	-0.602956	0.181430	-0.719847	0	0
25623	9.400556	1.099197	1.815895	0.036263	0.098629	0.059992	-0.762931	-0.388168	0.119528	-0.291740	-0.602230	0.181253	-0.720662	0	0
25624	9.453921	0.944961	1.801205	-0.002871	0.098940	0.064249	-0.764331	-0.386834	0.117282	-0.291549	-0.601389	0.181382	-0.721409	0	0
25625	9.526410	1.003411	1.954501	-0.050395	0.099333	0.066781	-0.765585	-0.388450	0.115613	-0.291619	-0.600391	0.181868	-0.722089	0	0
25626	9.606120	1.102415	2.035583	-0.039672	0.084724	0.064219	-0.764739	-0.385670	0.114879	-0.291622	-0.599544	0.182304	-0.722682	0	0
25627	9.502032	1.186882	2.045892	-0.050789	0.095707	0.036991	-0.764718	-0.386285	0.112619	-0.291905	-0.598624	0.182623	-0.723250	0	0
25628	9.429393	1.268726	2.022313	-0.019831	0.108158	0.017762	-0.763843	-0.386335	0.109493	-0.292169	-0.597747	0.182569	-0.723881	0	0
25629	9.506811	1.249277	2.007338	-0.003556	0.111632	-0.005899	-0.763818	-0.388132	0.107237	-0.292509	-0.596927	0.182240	-0.724504	0	0
25630	9.475425	1.187043	2.070128	0.014822	0.129633	-0.012040	-0.764090	-0.388581	0.106112	-0.292821	-0.596049	0.181694	-0.725237	0	0
25631	9.429522	1.141040	2.005586	0.021161	0.133203	-0.027837	-0.763498	-0.389802	0.103420	-0.293212	-0.595182	0.180990	-0.725967	0	0
25632	9.419882	1.105026	2.022516	0.042287	0.138479	-0.019028	-0.763489	-0.389225	0.102144	-0.293426	-0.594331	0.180176	-0.726780	0	0
25633	9.473019	1.177295	2.046111	0.062473	0.134693	0.003861	-0.763888	-0.391750	0.100040	-0.293344	-0.593516	0.179354	-0.727682	0	0
25634	9.383414	1.283773	2.128424	0.071498	0.121030	0.014453	-0.762614	-0.392071	0.100020	-0.293111	-0.592814	0.178579	-0.728538	0	0
25635	9.267231	1.370666	2.138819	0.069829	0.128328	0.030253	-0.762883	-0.393554	0.098900	-0.292783	-0.592016	0.177876	-0.729490	0	0
25636	9.298573	1.462640	2.244303	0.120775	0.099794	0.049740	-0.762728	-0.392249	0.096911	-0.291964	-0.591548	0.177013	-0.730407	0	0
25637	9.409945	1.342497	2.322928	0.153679	0.076838	0.076147	-0.762016	-0.391682	0.096048	-0.290714	-0.591286	0.176115	-0.731334	0	0
25638	9.763195	1.212255	2.378155	0.184987	0.072019	0.113063	-0.763727	-0.391631	0.097632	-0.289003	-0.591092	0.175239	-0.732379	0	0
25639	9.893947	1.038092	2.730768	0.185897	-0.021462	0.103486	-0.764574	-0.388967	0.096503	-0.287190	-0.591590	0.174548	-0.732855	0	0
25640	9.623211	0.891149	2.636696	0.124010	-0.032722	0.121737	-0.764173	-0.387181	0.098610	-0.285589	-0.591968	0.174470	-0.733194	0	0
25641	9.289552	0.771486	2.682508	0.041544	-0.061056	0.103105	-0.763902	-0.388349	0.100450	-0.284563	-0.592339	0.174945	-0.733180	0	0
25642	8.883350	0.660008	2.421097	-0.028420	-0.107663	0.058207	-0.763497	-0.387009	0.102276	-0.284198	-0.592941	0.175821	-0.732625	0	0
25643	8.815879	0.421009	2.272721	-0.011849	-0.131392	0.079279	-0.763367	-0.388321	0.104118	-0.283539	-0.593716	0.176747	-0.732030	0	0
25644	9.319179	0.214891	2.124956	0.030457	-0.140869	0.116218	-0.762815	-0.386844	0.105235	-0.282341	-0.594622	0.177631	-0.731543	0	0
25645	9.769315	-0.073350	2.386371	0.011507	-0.220618	0.112702	-0.762708	-0.387097	0.109477	-0.281134	-0.596053	0.178840	-0.730548	0	0
25646	9.670337	-0.260968	2.392056	-0.039695	-0.238344	0.108164	-0.762183	-0.384556	0.113418	-0.280231	-0.597484	0.180458	-0.729327	0	0
25647	9.568748	-0.255978	2.397602	-0.078328	-0.252544	0.086149	-0.762912	-0.386133	0.116549	-0.279687	-0.598937	0.182258	-0.727895	0	0
25648	9.609679	-0.070657	2.397152	-0.104213	-0.252344	0.058054	-0.762224	-0.385240	0.118514	-0.279507	-0.600371	0.184083	-0.726322	0	0
25649	9.643475	-0.005606	2.416086	-0.088148	-0.261565	0.028284	-0.761116	-0.386116	0.121611	-0.279418	-0.601959	0.185634	-0.724646	0	0
25650	9.711307	-0.120930	2.483004	-0.051140	-0.176592	-0.005112	-0.759723	-0.387882	0.124849	-0.279512	-0.603101	0.186479	-0.723442	0	0
25651	9.754955	-0.209195	2.179820	-0.010821	-0.160620	-0.019091	-0.757890	-0.388794	0.125955	-0.279482	-0.604257	0.186905	-0.722378	0	0
25652	9.762123	-0.117864	2.150842	-0.027289	-0.140530	-0.040194	-0.756641	-0.389377	0.129049	-0.279750	-0.605268	0.187262	-0.721335	0	0
25653	9.810420	-0.050015	2.251413	-0.052636	-0.111280	-0.036766	-0.756072	-0.391158	0.129330	-0.280188	-0.605981	0.187749	-0.720439	0	0
25654	9.827283	0.035540	2.034837	-0.031122	-0.053390	-0.036762	-0.756055	-0.394122	0.128352	-0.280618	-0.606345	0.187911	-0.719923	0	0
25655	9.812790	0.020898	1.991678	-0.002711	-0.024595	-0.056041	-0.754639	-0.394740	0.128473	-0.281051	-0.606610	0.187682	-0.719591	0	0
25656	9.807983	-0.021727	2.131195	0.015492	-0.038345	-0.045463	-0.754518	-0.393541	0.130446	-0.281286	-0.607013	0.187411	-0.719230	0	0
25657	9.735432	-0.022129	2.030746	0.003076	-0.015546	-0.029727	-0.754651	-0.395608	0.130175	-0.281508	-0.607179	0.187278	-0.719036	0	0
25658	9.682255	-0.046659	1.925367	-0.003880	0.026249	-0.037701	-0.751102	-0.397754	0.129560	-0.281927	-0.607048	0.187013	-0.719052	0	0
25659	9.682294	-0.092039	1.997532	-0.047751	0.030236	-0.049232	-0.752634	-0.398489	0.126901	-0.282680	-0.606779	0.187003	-0.718986	0	0
25660	9.633964	-0.137541	2.031581	-0.036516	0.066445	-0.055409	-0.752614	-0.400573	0.125353	-0.283498	-0.606300	0.186751	-0.719134	0	0
25661	9.624285	-0.132760	2.022031	-0.085671	0.099508	-0.073997	-0.750755	-0.401666	0.123347	-0.284784	-0.605471	0.186671	-0.719345	0	0
25662	9.600096	-0.132554	2.055867	-0.149623	0.125430	-0.107532	-0.751569	-0.403016	0.119689	-0.286770	-0.604340	0.186748	-0.719487	0	0
25663	9.520261	-0.113223	2.046818	-0.164141	0.151866	-0.125150	-0.750117	-0.406035	0.116284	-0.288989	-0.603001	0.186777	-0.719715	0	0
25664	9.498504	-0.122870	2.037368	-0.193389	0.171152	-0.151574	-0.748089	-0.408194	0.111450	-0.291638	-0.601488	0.186768	-0.719914	0	0
25665	9.450122	-0.113228	2.025692	-0.178710	0.181018	-0.153306	-0.747755	-0.411500	0.106650	-0.294194	-0.599941	0.186650	-0.720196	0	0
25666	9.401689	-0.052979	2.023592	-0.175236	0.178267	-0.169076	-0.747135	-0.413346	0.100849	-0.296867	-0.598452	0.186381	-0.720407	0	0
25667	9.433100	-0.014918	1.941587	-0.195549	0.181134	-0.200708	-0.746942	-0.415915	0.095623	-0.299855	-0.596933	0.186102	-0.720503	0	0
25668	9.498459	-0.074937	1.994052	-0.193765	0.190180	-0.216525	-0.743625	-0.420180	0.089646	-0.302996	-0.595378	0.185643	-0.720593	0	0
25669	9.587982	-0.120061	2.142499	-0.216838	0.187632	-0.241160	-0.742434	-0.423367	0.083700	-0.306403	-0.593809	0.185258	-0.720547	0	0
25670	9.587953	-0.093384	2.180946	-0.243268	0.196925	-0.242985	-0.740798	-0.427619	0.075770	-0.310033	-0.592087	0.184973	-0.720485	0	0
25671	9.529854	-0.049525	2.267888	-0.239861	0.176945	-0.246454	-0.737785	-0.432733	0.072631	-0.313580	-0.590517	0.184756	-0.720293	0	0
25672	9.498411	-0.054015	2.323419	-0.278189	0.182709	-0.250066	-0.738417	-0.435315	0.064590	-0.317431	-0.588782	0.184718	-0.720037	0	0
25673	9.452437	-0.039258	2.371828	-0.294700	0.191919	-0.267668	-0.737092	-0.438495	0.059632	-0.321466	-0.586953	0.184723	-0.719738	0	0
25674	9.396778	-0.005700	2.326527	-0.321728	0.223004	-0.257235	-0.735457	-0.443334	0.051988	-0.325686	-0.584778	0.184819	-0.719587	0	0
25675	9.333893	-0.014679	2.437589	-0.356972	0.192437	-0.290633	-0.733977	-0.446977	0.045473	-0.330234	-0.582761	0.185136	-0.719069	0	0
25676	9.067794	0.029198	2.468349	-0.386339	0.178190	-0.294194	-0.731364	-0.450055	0.038654	-0.334997	-0.580736	0.185618	-0.718379	0	0
25677	8.956465	0.106053	2.399376	-0.393695	0.172818	-0.294187	-0.728746	-0.453874	0.031555	-0.339726	-0.578716	0.186238	-0.717627	0	0
25678	9.297236	0.374671	2.293284	-0.415079	0.145733	-0.295876	-0.726697	-0.457679	0.024748	-0.344589	-0.576798	0.187016	-0.716650	0	0
25679	9.609043	0.544628	2.665933	-0.449351	0.047981	-0.337031	-0.724935	-0.462503	0.018799	-0.349691	-0.575530	0.188211	-0.714883	0	0
25680	9.812029	0.702236	2.945620	-0.439958	-0.004731	-0.337778	-0.722600	-0.467346	0.012134	-0.354693	-0.574647	0.189435	-0.712803	0	0
25681	9.811888	0.826125	3.164308	-0.373557	-0.034288	-0.319126	-0.719593	-0.470395	0.008845	-0.359055	-0.574167	0.190470	-0.710727	0	0
25682	9.627811	1.090842	3.088500	-0.372180	0.004760	-0.291907	-0.717992	-0.474161	0.004874	-0.363342	-0.573341	0.191429	-0.708956	0	0
25683	9.429139	1.437606	3.046393	-0.364999	-0.019754	-0.262817	-0.714268	-0.477382	0.000584	-0.367268	-0.572654	0.192664	-0.707151	0	0
25684	9.240247	1.676138	3.028344	-0.341295	-0.021729	-0.252173	-0.713519	-0.482155	-0.002520	-0.371030	-0.572029	0.193721	-0.705402	0	0
25685	9.264373	1.731791	3.090633	-0.252007	-0.065094	-0.220298	-0.713338	-0.483533	-0.006760	-0.373912	-0.571976	0.194557	-0.703691	0	0
25686	9.440747	1.914794	3.146898	-0.186235	-0.088309	-0.173549	-0.711626	-0.484615	-0.008057	-0.376095	-0.572230	0.195214	-0.702137	0	0
25687	9.747783	2.042374	3.231104	-0.128056	-0.088818	-0.187409	-0.710063	-0.486862	-0.008073	-0.377989	-0.572733	0.195447	-0.700644	0	0
25688	9.679941	2.151409	3.349320	-0.146800	-0.132206	-0.190886	-0.708652	-0.487180	-0.007529	-0.379977	-0.573469	0.195890	-0.698841	0	0
25689	9.360592	2.261213	3.070265	-0.154073	-0.133937	-0.192633	-0.706661	-0.490469	-0.007547	-0.381969	-0.574188	0.196435	-0.697009	0	0
25690	9.084751	2.395257	2.836553	-0.166442	-0.104767	-0.176875	-0.707494	-0.491944	-0.008941	-0.384019	-0.574621	0.196988	-0.695367	0	0
25691	8.920208	2.476922	2.751135	-0.181068	-0.095561	-0.189190	-0.704805	-0.492882	-0.008699	-0.386217	-0.574952	0.197583	-0.693705	0	0
25692	8.866790	2.702268	2.544575	-0.141226	-0.132181	-0.183722	-0.702953	-0.494701	-0.009570	-0.388110	-0.575678	0.198025	-0.691919	0	0
25693	8.982890	2.701804	2.486025	-0.102498	-0.130679	-0.137994	-0.702090	-0.498560	-0.009850	-0.389433	-0.576445	0.198495	-0.690400	0	0
25694	9.137883	2.499558	2.528335	-0.091172	-0.116265	-0.116971	-0.701265	-0.497812	-0.007321	-0.390604	-0.577117	0.198912	-0.689057	0	0
25695	9.312105	2.424422	2.479038	-0.094585	-0.102645	-0.106478	-0.701248	-0.500335	-0.008442	-0.391720	-0.577654	0.199394	-0.687833	0	0
25696	9.331553	2.323470	2.517446	-0.103537	-0.101660	-0.090731	-0.699829	-0.500222	-0.009031	-0.392808	-0.578120	0.199988	-0.686647	0	0
25697	9.273451	2.378833	2.498591	-0.073955	-0.067407	-0.079284	-0.700252	-0.501392	-0.008736	-0.393689	-0.578438	0.200342	-0.685771	0	0
25698	9.316952	2.412547	2.512672	-0.073781	-0.076470	-0.045037	-0.700259	-0.500500	-0.008174	-0.394340	-0.578754	0.200897	-0.684967	0	0
25699	9.324174	2.441742	2.575106	-0.097523	-0.074456	-0.044213	-0.698977	-0.501126	-0.009041	-0.395106	-0.578954	0.201637	-0.684139	0	0
25700	9.242032	2.359377	2.450752	-0.120165	-0.059753	-0.048695	-0.698979	-0.502006	-0.008472	-0.396083	-0.578978	0.202422	-0.683321	0	0
25701	9.181586	2.349206	2.326180	-0.154316	0.013114	-0.066424	-0.698809	-0.503074	-0.011440	-0.397507	-0.578396	0.203071	-0.682795	0	0
25702	9.123639	2.245901	2.353134	-0.159422	0.065785	-0.083206	-0.697518	-0.502829	-0.013726	-0.399199	-0.577473	0.203425	-0.682483	0	0
25703	9.143127	2.113056	2.273760	-0.145350	0.100141	-0.084126	-0.697211	-0.502865	-0.016560	-0.400868	-0.576364	0.203560	-0.682402	0	0
25704	9.104618	1.920655	2.303049	-0.148791	0.083849	-0.052572	-0.698046	-0.504042	-0.017814	-0.402323	-0.575294	0.203944	-0.682333	0	0
25705	9.119106	1.949245	2.247622	-0.163339	0.072177	-0.033276	-0.696303	-0.504281	-0.023075	-0.403689	-0.574197	0.204606	-0.682253	0	0
25706	9.201262	2.026322	2.278214	-0.151540	0.079331	-0.042011	-0.695445	-0.504310	-0.024220	-0.405077	-0.573121	0.205087	-0.682191	0	0
25707	9.317291	2.084416	2.373489	-0.133957	0.101874	-0.027941	-0.695682	-0.504216	-0.029733	-0.406297	-0.571926	0.205456	-0.682358	0	0
25708	9.278637	2.036516	2.412279	-0.122883	0.107236	-0.020915	-0.697081	-0.504354	-0.031549	-0.407431	-0.570729	0.205748	-0.682595	0	0
25709	9.273833	2.000531	2.436386	-0.084508	0.125063	-0.036653	-0.697181	-0.503815	-0.036641	-0.408474	-0.569591	0.205634	-0.682956	0	0
25710	9.215825	1.962048	2.427224	-0.064221	0.123098	-0.012919	-0.696032	-0.503272	-0.038926	-0.409250	-0.568506	0.205505	-0.683434	0	0
25711	9.143260	1.964697	2.454199	-0.069771	0.114079	-0.012046	-0.697003	-0.504748	-0.040742	-0.410017	-0.567452	0.205474	-0.683860	0	0
25712	9.070667	1.998462	2.445085	-0.063243	0.099531	0.021342	-0.696136	-0.502728	-0.043594	-0.410504	-0.566459	0.205629	-0.684344	0	0
25713	9.027111	2.017897	2.467026	-0.051209	0.092194	0.051220	-0.696114	-0.501874	-0.046568	-0.410687	-0.565499	0.205918	-0.684942	0	0
25714	8.949811	1.921637	2.453243	-0.036353	0.079390	0.088102	-0.696383	-0.500562	-0.048691	-0.410522	-0.564616	0.206349	-0.685639	0	0
25715	8.870072	1.849238	2.396183	-0.032576	0.068482	0.107412	-0.699202	-0.500371	-0.050060	-0.410165	-0.563778	0.206924	-0.686368	0	0
25716	8.831323	1.911213	2.261776	-0.028692	0.057579	0.146065	-0.699048	-0.496859	-0.052766	-0.409513	-0.562954	0.207719	-0.687194	0	0
25717	8.911158	1.891858	2.266017	-0.048695	0.037784	0.176755	-0.701319	-0.495480	-0.052451	-0.408705	-0.562115	0.208920	-0.687997	0	0
25718	8.891916	1.785808	2.237393	-0.039583	0.025003	0.180277	-0.704001	-0.492638	-0.054117	-0.407808	-0.561395	0.210114	-0.688752	0	0
25719	9.066065	1.794379	2.077433	-0.033946	0.034006	0.187311	-0.704567	-0.488214	-0.055824	-0.406833	-0.560619	0.211289	-0.689602	0	0
25720	9.409463	1.815009	2.447568	-0.022373	0.004862	0.201425	-0.707816	-0.485800	-0.057196	-0.405649	-0.560060	0.212563	-0.690362	0	0
25721	9.608091	1.493472	2.718060	0.033123	-0.064558	0.244567	-0.710670	-0.481298	-0.055896	-0.403689	-0.560110	0.213994	-0.691028	0	0
25722	9.859840	1.290524	2.649067	0.013486	-0.034486	0.254971	-0.712663	-0.477712	-0.055737	-0.401846	-0.559847	0.215479	-0.691852	0	0
25723	9.884235	1.056100	2.956825	-0.055998	-0.060221	0.265303	-0.715222	-0.474408	-0.055426	-0.400244	-0.559458	0.217624	-0.692424	0	0
25724	9.651976	1.126119	2.929614	-0.113956	-0.088768	0.240641	-0.719198	-0.469308	-0.055525	-0.399090	-0.559084	0.220124	-0.692602	0	0
25725	9.458310	1.308847	2.825092	-0.142283	-0.074000	0.226555	-0.723174	-0.465678	-0.055051	-0.398203	-0.558520	0.222702	-0.692744	0	0
25726	9.472884	1.221250	3.123186	-0.149656	-0.070301	0.219484	-0.723884	-0.462425	-0.056043	-0.397430	-0.557914	0.225255	-0.692851	0	0
25727	9.461133	0.883895	3.061036	-0.164372	-0.095608	0.208866	-0.725024	-0.458713	-0.056324	-0.396734	-0.557442	0.227969	-0.692742	0	0
25728	9.383963	0.662187	2.996865	-0.190182	-0.124446	0.191234	-0.728145	-0.454079	-0.057000	-0.396253	-0.557105	0.230856	-0.692332	0	0
25729	9.391342	0.550689	2.850242	-0.175840	-0.130040	0.152638	-0.729846	-0.450953	-0.057834	-0.395924	-0.556946	0.233470	-0.691771	0	0
25730	9.502559	0.584666	2.935955	-0.212807	-0.142465	0.116597	-0.731551	-0.448408	-0.057817	-0.396038	-0.556808	0.236165	-0.690901	0	0
25731	9.657375	0.567316	2.881945	-0.190920	-0.122713	0.092055	-0.732980	-0.447331	-0.056525	-0.396223	-0.556672	0.238515	-0.690097	0	0
25732	9.904162	0.487281	2.836930	-0.139240	-0.137705	0.061473	-0.733540	-0.446738	-0.057367	-0.396313	-0.556918	0.240374	-0.689202	0	0
25733	10.138925	0.319301	3.013267	-0.096525	-0.157136	0.058051	-0.734973	-0.445509	-0.055652	-0.396119	-0.557469	0.242020	-0.688291	0	0
25734	10.156054	0.121808	3.003686	-0.107719	-0.157074	0.015853	-0.737676	-0.443965	-0.054482	-0.396298	-0.558079	0.243481	-0.687177	0	0
25735	9.860976	0.131343	2.900047	-0.162326	-0.126661	-0.003628	-0.736278	-0.441620	-0.053384	-0.396964	-0.558305	0.245116	-0.686027	0	0
25736	9.546315	0.381323	2.729035	-0.176919	-0.110177	-0.014159	-0.735704	-0.441347	-0.054385	-0.397846	-0.558387	0.246697	-0.684882	0	0
25737	9.294619	0.544999	2.648995	-0.149534	-0.099486	-0.021093	-0.735988	-0.441929	-0.054095	-0.398623	-0.558515	0.248038	-0.683840	0	0
25738	9.217123	0.655134	2.505216	-0.094145	-0.050921	0.004454	-0.736280	-0.441323	-0.053244	-0.399059	-0.558472	0.248919	-0.683301	0	0
25739	9.352655	0.563712	2.557194	-0.037049	-0.002399	0.012406	-0.735712	-0.440749	-0.053680	-0.399219	-0.558301	0.249290	-0.683212	0	0
25740	9.490653	0.424148	2.611598	-0.000491	0.016331	-0.006869	-0.736983	-0.440432	-0.054085	-0.399377	-0.558199	0.249199	-0.683236	0	0
25741	9.488405	0.255477	2.582901	-0.016866	0.028246	-0.024517	-0.737975	-0.438791	-0.054500	-0.399750	-0.557991	0.249107	-0.683222	0	0
25742	9.502991	0.174096	2.681435	-0.048620	0.059356	-0.035186	-0.735560	-0.439441	-0.055385	-0.400477	-0.557474	0.249014	-0.683252	0	0
25743	9.345695	0.256223	2.689730	-0.066148	0.059512	-0.054519	-0.735401	-0.439172	-0.057652	-0.401406	-0.556928	0.248967	-0.683169	0	0
25744	9.193172	0.405657	2.678701	-0.062648	0.059500	-0.065886	-0.736509	-0.440650	-0.059891	-0.402421	-0.556429	0.248799	-0.683040	0	0
25745	9.144753	0.453686	2.640548	-0.038903	0.068382	-0.072850	-0.735651	-0.442150	-0.060464	-0.403344	-0.555975	0.248428	-0.682999	0	0
25746	9.231876	0.396115	2.707277	-0.032973	0.100096	-0.050951	-0.735915	-0.442168	-0.062723	-0.404191	-0.555280	0.247976	-0.683229	0	0
25747	9.289950	0.367296	2.738132	-0.039987	0.140979	-0.058925	-0.733922	-0.442372	-0.064169	-0.405203	-0.554289	0.247397	-0.683643	0	0
25748	9.343129	0.396289	2.773784	-0.047394	0.146475	-0.073859	-0.733620	-0.442107	-0.066438	-0.406400	-0.553273	0.246727	-0.683999	0	0
25749	9.306881	0.353662	2.903913	-0.041935	0.159137	-0.087919	-0.734004	-0.443768	-0.070668	-0.407663	-0.552218	0.245928	-0.684387	0	0
25750	9.229558	0.279143	2.904539	-0.017914	0.168938	-0.068589	-0.731434	-0.444585	-0.073253	-0.408713	-0.551151	0.244992	-0.684956	0	0
25751	9.164313	0.210003	3.020477	-0.006948	0.157069	-0.055407	-0.731857	-0.444137	-0.073531	-0.409553	-0.550168	0.244141	-0.685548	0	0
25752	9.048207	0.210758	3.136729	-0.004744	0.115319	-0.073782	-0.730836	-0.446550	-0.076366	-0.410433	-0.549533	0.243304	-0.685829	0	0
25753	8.929654	0.254015	3.087070	-0.037415	0.140099	-0.077395	-0.729682	-0.446600	-0.078931	-0.411546	-0.548591	0.242610	-0.686162	0	0
25754	8.733787	0.215458	3.023618	-0.062142	0.132148	-0.086234	-0.731213	-0.448072	-0.081445	-0.412866	-0.547631	0.242028	-0.686341	0	0
25755	8.624997	0.180980	2.839312	-0.069551	0.116779	-0.093261	-0.729219	-0.449159	-0.082605	-0.414205	-0.546751	0.241564	-0.686400	0	0
25756	8.704762	0.229219	2.879563	-0.091971	0.074302	-0.105531	-0.728623	-0.450239	-0.085863	-0.415678	-0.546108	0.241320	-0.686107	0	0
25757	8.961096	0.267686	2.942574	-0.114309	0.042694	-0.116934	-0.726073	-0.450000	-0.086331	-0.417242	-0.545605	0.241341	-0.685551	0	0
25758	9.169131	0.224732	3.078132	-0.144779	-0.059635	-0.158126	-0.726041	-0.452395	-0.089291	-0.419037	-0.545784	0.241728	-0.684175	0	0
25759	9.526787	0.536891	3.017562	-0.156533	-0.106772	-0.184327	-0.726050	-0.455031	-0.087299	-0.420927	-0.546284	0.242295	-0.682413	0	0
25760	9.705430	0.841942	3.405499	-0.178344	-0.249970	-0.208691	-0.724083	-0.456525	-0.085062	-0.422783	-0.547735	0.243431	-0.679693	0	0
25761	9.734056	1.268721	3.063537	-0.138727	-0.281165	-0.227745	-0.721833	-0.457584	-0.083114	-0.424437	-0.549592	0.244367	-0.676822	0	0
25762	9.874088	1.518947	3.071927	-0.089392	-0.292449	-0.192443	-0.721859	-0.459021	-0.079430	-0.425579	-0.551652	0.245163	-0.674135	0	0
25763	9.641761	1.676906	2.818644	-0.083992	-0.303365	-0.192378	-0.720618	-0.462389	-0.074344	-0.426628	-0.553788	0.246007	-0.671407	0	0
25764	9.457609	2.014067	2.786055	-0.025310	-0.300164	-0.145652	-0.719656	-0.464285	-0.070249	-0.427072	-0.556045	0.246658	-0.669017	0	0
25765	9.592782	2.283706	2.823316	-0.015481	-0.282058	-0.058703	-0.719115	-0.463971	-0.067431	-0.426892	-0.557988	0.247684	-0.667132	0	0
25766	9.616948	2.293919	2.945748	-0.007792	-0.278463	-0.009545	-0.720303	-0.462259	-0.061336	-0.426373	-0.559828	0.248879	-0.665476	0	0
25767	9.430719	2.298222	2.790828	-0.029321	-0.251952	0.000898	-0.719908	-0.463702	-0.057376	-0.425946	-0.561354	0.250192	-0.663970	0	0
25768	9.304934	2.328834	2.618615	0.017989	-0.219641	0.053629	-0.720507	-0.462177	-0.053978	-0.425005	-0.562747	0.251316	-0.662968	0	0
25769	9.360698	2.196142	2.579848	0.008025	-0.225922	0.060603	-0.723090	-0.459578	-0.050552	-0.424035	-0.564103	0.252598	-0.661949	0	0
25770	9.334073	2.231373	2.397290	-0.036068	-0.223771	0.019262	-0.722401	-0.459716	-0.048300	-0.423611	-0.565375	0.253901	-0.660635	0	0
25771	9.375156	2.280949	2.214225	-0.088678	-0.207915	0.040195	-0.724268	-0.459790	-0.044874	-0.423368	-0.566247	0.255624	-0.659379	0	0
25772	9.447843	2.160123	2.146473	-0.110048	-0.146961	0.032141	-0.723710	-0.458174	-0.044607	-0.423469	-0.566661	0.257161	-0.658360	0	0
25773	9.576065	2.126251	2.150373	-0.135506	-0.134064	0.030304	-0.725413	-0.456809	-0.044444	-0.423743	-0.566868	0.258819	-0.657355	0	0
25774	9.549540	2.044531	2.169867	-0.148065	-0.103111	0.019681	-0.726003	-0.455590	-0.042035	-0.424251	-0.566861	0.260348	-0.656429	0	0
25775	9.479451	1.987121	2.223320	-0.159519	-0.040403	0.001126	-0.725149	-0.454731	-0.042901	-0.425096	-0.566424	0.261597	-0.655763	0	0
25776	9.365802	1.958448	2.233790	-0.189646	-0.022912	-0.020919	-0.724431	-0.454171	-0.044471	-0.426312	-0.565816	0.262826	-0.655006	0	0
25777	9.242453	1.958485	2.205841	-0.193168	0.006159	-0.038520	-0.724144	-0.453446	-0.045186	-0.427728	-0.565030	0.263868	-0.654342	0	0
25778	9.230522	1.794838	2.215678	-0.140138	0.016605	-0.048979	-0.724690	-0.454342	-0.047154	-0.428950	-0.564444	0.264444	-0.653815	0	0
25779	9.225669	1.813887	2.172421	-0.147529	0.017566	-0.061278	-0.723392	-0.455724	-0.049715	-0.430286	-0.563835	0.265007	-0.653234	0	0
25780	9.244977	1.854811	2.177055	-0.127259	0.025575	-0.043678	-0.724079	-0.456764	-0.051680	-0.431423	-0.563230	0.265489	-0.652811	0	0
25781	9.307918	1.803892	2.123743	-0.096646	0.061618	-0.026110	-0.722658	-0.457096	-0.052409	-0.432359	-0.562457	0.265725	-0.652762	0	0
25782	9.344225	1.775033	2.140331	-0.089089	0.078799	-0.013835	-0.721229	-0.456554	-0.054273	-0.433225	-0.561588	0.265895	-0.652867	0	0
25783	9.317634	1.760639	2.142942	-0.084272	0.088754	0.005465	-0.722901	-0.455964	-0.057502	-0.433958	-0.560606	0.266108	-0.653138	0	0
25784	9.322498	1.736350	2.102053	-0.044873	0.086620	0.023108	-0.722742	-0.457166	-0.059197	-0.434355	-0.559777	0.266162	-0.653562	0	0
25785	9.375802	1.642437	2.113762	-0.036630	0.100148	0.007292	-0.720612	-0.456631	-0.060365	-0.434839	-0.558922	0.266023	-0.654029	0	0
25786	9.370959	1.649570	2.094557	-0.037274	0.111052	0.028340	-0.723716	-0.453636	-0.062449	-0.435222	-0.557952	0.265950	-0.654631	0	0
25787	9.443480	1.687971	2.091592	-0.008776	0.120802	0.045959	-0.722863	-0.452629	-0.063316	-0.435351	-0.556979	0.265754	-0.655453	0	0
25788	9.438663	1.664145	2.139732	-0.004083	0.132564	0.049457	-0.724105	-0.452790	-0.066973	-0.435468	-0.555954	0.265487	-0.656353	0	0
25789	9.421697	1.698009	2.166275	-0.004053	0.128944	0.060000	-0.724234	-0.452067	-0.068671	-0.435499	-0.554910	0.265301	-0.657291	0	0
25790	9.332126	1.784450	2.094731	-0.015786	0.142663	0.063485	-0.724642	-0.451492	-0.070930	-0.435613	-0.553728	0.265144	-0.658274	0	0
25791	9.220812	1.842300	2.076263	-0.026550	0.144591	0.086284	-0.723504	-0.448728	-0.072658	-0.435636	-0.552411	0.265181	-0.659350	0	0
25792	9.049146	1.786963	2.034286	-0.013551	0.149951	0.100330	-0.725745	-0.447387	-0.075880	-0.435513	-0.551090	0.265179	-0.660536	0	0
25793	8.937868	1.813175	1.948524	-0.016908	0.168143	0.114344	-0.727147	-0.446785	-0.077557	-0.435357	-0.549584	0.265203	-0.661884	0	0
25794	8.911217	1.852172	2.035240	-0.014871	0.144569	0.170550	-0.726001	-0.443886	-0.080418	-0.434759	-0.548102	0.265618	-0.663337	0	0
25795	9.109698	1.707012	1.952164	0.024572	0.127893	0.202229	-0.728834	-0.439705	-0.081521	-0.433682	-0.546805	0.266021	-0.664948	0	0
25796	9.530686	1.539422	2.259374	0.067363	0.069455	0.256781	-0.729814	-0.437638	-0.083494	-0.431857	-0.545944	0.266685	-0.666576	0	0
25797	9.569695	1.190226	2.728205	0.041112	-0.034667	0.277816	-0.732095	-0.431833	-0.083481	-0.429748	-0.545594	0.268090	-0.667661	0	0
25798	9.608665	0.920328	2.689672	0.030287	-0.068155	0.311115	-0.735229	-0.427330	-0.082601	-0.427388	-0.545336	0.269887	-0.668662	0	0
25799	9.241396	0.557091	2.644566	-0.004540	-0.096888	0.295169	-0.740060	-0.421909	-0.081979	-0.425237	-0.545150	0.271955	-0.669347	0	0
25800	9.110760	0.624776	2.183847	-0.040861	-0.094781	0.302123	-0.741072	-0.418038	-0.080848	-0.423244	-0.544781	0.274287	-0.669958	0	0
25801	9.560762	0.462225	2.543735	-0.051713	-0.114672	0.344212	-0.744504	-0.411745	-0.078839	-0.420962	-0.544368	0.277009	-0.670612	0	0
25802	9.996484	0.059473	3.009711	-0.036364	-0.140243	0.347694	-0.746368	-0.408439	-0.076983	-0.418504	-0.544183	0.279744	-0.671165	0	0
25803	10.408076	-0.373771	3.151313	-0.026480	-0.169420	0.342392	-0.749944	-0.401992	-0.074689	-0.415931	-0.544233	0.282511	-0.671565	0	0
25804	10.519608	-0.655135	3.246898	-0.107603	-0.222337	0.287789	-0.755069	-0.395523	-0.073219	-0.414019	-0.544457	0.285732	-0.671202	0	0
25805	10.204999	-0.469431	3.220194	-0.188397	-0.179029	0.191046	-0.757363	-0.391173	-0.071220	-0.413306	-0.544314	0.288796	-0.670446	0	0
25806	9.740252	-0.080245	2.920335	-0.219556	-0.091656	0.090907	-0.756515	-0.390160	-0.071521	-0.413691	-0.543753	0.291151	-0.669645	0	0
25807	9.519885	0.201087	2.787077	-0.177976	-0.048453	0.005017	-0.756935	-0.389568	-0.072224	-0.414540	-0.543308	0.292590	-0.668853	0	0
25808	9.619031	0.229273	2.675734	-0.068815	-0.045759	-0.044733	-0.756217	-0.389596	-0.073509	-0.415145	-0.543455	0.293006	-0.668175	0	0
25809	9.817474	0.115871	2.683993	0.024536	-0.035654	-0.029626	-0.757921	-0.389848	-0.072631	-0.415161	-0.543864	0.292850	-0.667902	0	0
25810	9.909431	0.058511	2.793964	0.085764	-0.035251	-0.019841	-0.756499	-0.391356	-0.072931	-0.414790	-0.544510	0.292325	-0.667836	0	0
25811	9.681964	0.178778	2.706570	0.090643	0.020080	-0.038305	-0.756245	-0.389560	-0.070114	-0.414666	-0.544843	0.291448	-0.668024	0	0
25812	9.652837	0.284620	2.680250	0.048857	0.067607	-0.058624	-0.755251	-0.390762	-0.070125	-0.415054	-0.544762	0.290530	-0.668249	0	0
25813	9.507795	0.189577	2.888154	0.008560	0.084280	-0.093000	-0.754519	-0.393455	-0.072105	-0.415930	-0.544483	0.289636	-0.668320	0	0
25814	9.169197	0.184659	2.770418	-0.042312	0.028452	-0.124652	-0.753373	-0.395850	-0.072962	-0.417141	-0.544473	0.289131	-0.667791	0	0
25815	8.917615	0.219151	2.853973	-0.065172	0.034115	-0.133491	-0.751379	-0.396791	-0.074264	-0.418543	-0.544336	0.288716	-0.667205	0	0
25816	8.903084	0.256626	2.642474	-0.030732	0.052906	-0.077256	-0.752228	-0.398096	-0.073679	-0.419443	-0.544073	0.288288	-0.667039	0	0
25817	9.145031	0.174434	2.645582	-0.013025	0.079054	-0.062342	-0.751783	-0.397249	-0.076519	-0.420215	-0.543647	0.287723	-0.667145	0	0
25818	9.319306	0.030474	2.793490	-0.012973	0.084481	-0.063260	-0.749658	-0.398179	-0.076549	-0.421016	-0.543206	0.287120	-0.667259	0	0
25819	9.382294	-0.077620	2.860437	0.010991	0.116941	-0.072924	-0.748221	-0.400001	-0.078545	-0.421835	-0.542655	0.286178	-0.667594	0	0
25820	9.387106	-0.055753	2.901257	-0.009352	0.113469	-0.098413	-0.747078	-0.401215	-0.079408	-0.422933	-0.542135	0.285236	-0.667726	0	0
25821	9.367609	0.088886	2.932537	0.003194	0.102482	-0.105354	-0.746062	-0.403474	-0.081678	-0.423967	-0.541737	0.284231	-0.667822	0	0
25822	9.338495	0.166736	3.084154	0.024683	0.076905	-0.119295	-0.745483	-0.404973	-0.082671	-0.424914	-0.541662	0.283103	-0.667760	0	0
25823	9.280398	0.219582	3.043664	0.051853	0.053094	-0.119187	-0.743777	-0.405164	-0.083547	-0.425636	-0.541835	0.281905	-0.667666	0	0
25824	9.265908	0.193363	3.091876	0.060845	0.043946	-0.126182	-0.742906	-0.406681	-0.085676	-0.426337	-0.542152	0.280637	-0.667496	0	0
25825	9.159477	0.209950	3.008491	0.064293	0.023959	-0.133166	-0.742051	-0.409501	-0.085395	-0.427002	-0.542607	0.279404	-0.667218	0	0
25826	9.077305	0.152036	2.958649	0.053856	0.049472	-0.103403	-0.741651	-0.410655	-0.082002	-0.427603	-0.542791	0.278281	-0.667153	0	0
25827	9.087017	0.109001	3.021124	0.057620	0.053076	-0.093758	-0.738522	-0.413094	-0.083174	-0.428120	-0.542911	0.277181	-0.667182	0	0
25828	9.033776	0.147152	2.932524	0.064409	-0.006869	-0.094532	-0.738231	-0.414874	-0.083454	-0.428447	-0.543489	0.276276	-0.666876	0	0
25829	9.082155	0.151325	2.819167	0.038979	0.011473	-0.101631	-0.739364	-0.415585	-0.083008	-0.429002	-0.543825	0.275436	-0.666593	0	0
25830	9.183752	0.134503	2.854502	0.015348	0.027989	-0.105221	-0.737657	-0.419015	-0.082880	-0.429762	-0.543989	0.274650	-0.666294	0	0
25831	9.237056	0.040590	2.866210	0.000772	0.051681	-0.131635	-0.735244	-0.419368	-0.083767	-0.430833	-0.543973	0.273729	-0.665995	0	0
25832	9.159699	0.008873	2.761014	-0.010284	0.049951	-0.149219	-0.734959	-0.419965	-0.083769	-0.432083	-0.543999	0.272779	-0.665553	0	0
25833	9.091981	0.001897	2.790366	-0.027586	0.052825	-0.147514	-0.733531	-0.422070	-0.084632	-0.433414	-0.543893	0.271956	-0.665111	0	0
25834	9.159731	-0.031570	2.857217	-0.059664	0.024052	-0.131765	-0.731254	-0.422427	-0.086082	-0.434745	-0.543827	0.271541	-0.664466	0	0
25835	9.193525	0.031243	2.909813	-0.056205	-0.000472	-0.122933	-0.730947	-0.426435	-0.087484	-0.435919	-0.543881	0.271274	-0.663761	0	0
25836	9.198365	0.040162	2.770323	-0.070821	-0.007619	-0.121198	-0.729394	-0.427639	-0.086656	-0.437153	-0.543945	0.271126	-0.662957	0	0
25837	9.357938	0.088707	2.894139	-0.102014	-0.001936	-0.137061	-0.729393	-0.428818	-0.086368	-0.438662	-0.543844	0.271094	-0.662055	0	0
25838	9.440169	0.093327	2.879109	-0.144395	-0.023389	-0.161702	-0.726823	-0.431841	-0.088094	-0.440518	-0.543797	0.271281	-0.660784	0	0
25839	9.512564	0.257030	2.897681	-0.178450	-0.033098	-0.174013	-0.724832	-0.435718	-0.087827	-0.442598	-0.543660	0.271690	-0.659337	0	0
25840	9.642897	0.531382	2.913335	-0.227167	-0.037249	-0.191602	-0.725100	-0.435438	-0.089804	-0.445057	-0.543413	0.272318	-0.657624	0	0
25841	9.681392	0.719999	3.088411	-0.251671	-0.071538	-0.231061	-0.722678	-0.436980	-0.091252	-0.447797	-0.543348	0.273065	-0.655504	0	0
25842	9.550531	0.988894	2.901616	-0.270103	-0.073193	-0.242443	-0.719830	-0.439120	-0.092704	-0.450715	-0.543271	0.273853	-0.653236	0	0
25843	9.516442	1.224472	2.819928	-0.266465	-0.080466	-0.224814	-0.717971	-0.442419	-0.093852	-0.453458	-0.543166	0.274764	-0.651039	0	0
25844	9.622643	1.452546	2.722796	-0.284642	-0.073060	-0.210762	-0.716826	-0.444518	-0.094710	-0.456236	-0.542920	0.275810	-0.648857	0	0
25845	9.612803	1.618658	2.717924	-0.305020	-0.092853	-0.216009	-0.714545	-0.447822	-0.095582	-0.459085	-0.542682	0.277067	-0.646507	0	0
25846	9.520680	1.835329	2.689569	-0.301460	-0.089238	-0.219463	-0.713390	-0.450376	-0.097428	-0.461953	-0.542472	0.278241	-0.644132	0	0
25847	9.389870	2.042355	2.647079	-0.321810	-0.112644	-0.217678	-0.711413	-0.450116	-0.097038	-0.464835	-0.542271	0.279679	-0.641600	0	0
25848	9.341230	2.321000	2.507760	-0.314630	-0.118138	-0.214949	-0.709404	-0.452105	-0.099749	-0.467649	-0.542157	0.281086	-0.639031	0	0
25849	9.418522	2.424531	2.531154	-0.283714	-0.144702	-0.192873	-0.708259	-0.455528	-0.100036	-0.470063	-0.542253	0.282554	-0.636527	0	0
25850	9.481356	2.479617	2.492182	-0.276565	-0.165636	-0.186669	-0.706564	-0.457472	-0.099066	-0.472343	-0.542524	0.284086	-0.633921	0	0
25851	9.423246	2.551323	2.372335	-0.307438	-0.158115	-0.175326	-0.704852	-0.459878	-0.099932	-0.474724	-0.542528	0.285851	-0.631339	0	0
25852	9.374950	2.478853	2.310236	-0.258002	-0.174842	-0.147123	-0.703859	-0.460343	-0.100088	-0.476613	-0.542818	0.287517	-0.628906	0	0
25853	9.389442	2.511774	2.158635	-0.254230	-0.173970	-0.136572	-0.702013	-0.462448	-0.100109	-0.478405	-0.543051	0.289222	-0.626558	0	0
25854	9.365313	2.458613	2.113173	-0.239500	-0.187692	-0.111961	-0.701158	-0.463209	-0.100544	-0.479924	-0.543395	0.291018	-0.624261	0	0
25855	9.273464	2.403036	2.046570	-0.246608	-0.196691	-0.085655	-0.701592	-0.463482	-0.099263	-0.481281	-0.543650	0.293054	-0.622040	0	0
25856	9.413748	2.414138	1.901281	-0.236979	-0.159579	-0.066363	-0.701307	-0.465255	-0.098835	-0.482574	-0.543687	0.294940	-0.620110	0	0
25857	9.433131	2.366758	2.059859	-0.233462	-0.162330	-0.076897	-0.701037	-0.463774	-0.097856	-0.483896	-0.543757	0.296770	-0.618143	0	0
25858	9.355783	2.314125	2.103744	-0.215036	-0.135254	-0.087436	-0.700886	-0.464378	-0.098846	-0.485265	-0.543803	0.298283	-0.616298	0	0
25859	9.280876	2.251107	1.998555	-0.187574	-0.124594	-0.097930	-0.699178	-0.468544	-0.098573	-0.486573	-0.543918	0.299527	-0.614560	0	0
25860	9.249471	2.226326	1.849740	-0.192722	-0.100960	-0.090079	-0.698750	-0.469586	-0.098576	-0.487933	-0.543862	0.300718	-0.612947	0	0
25861	9.263978	2.231119	1.849630	-0.181932	-0.093803	-0.117265	-0.697483	-0.468574	-0.098176	-0.489415	-0.543869	0.301668	-0.611290	0	0
25862	9.326783	2.312810	1.834679	-0.170826	-0.079376	-0.108459	-0.696741	-0.470986	-0.101431	-0.490829	-0.543837	0.302516	-0.609764	0	0
25863	9.379999	2.298771	1.930472	-0.144992	-0.055989	-0.096145	-0.697457	-0.472432	-0.099858	-0.492091	-0.543727	0.303167	-0.608521	0	0
25864	9.389639	2.325749	2.031359	-0.161293	-0.044049	-0.087420	-0.694757	-0.470738	-0.102031	-0.493427	-0.543458	0.303895	-0.607314	0	0
25865	9.288082	2.299344	2.017697	-0.152074	-0.036855	-0.087417	-0.694594	-0.472239	-0.104007	-0.494729	-0.543168	0.304539	-0.606191	0	0
25866	9.157573	2.212187	1.884083	-0.112461	-0.014485	-0.078599	-0.694026	-0.472547	-0.104157	-0.495834	-0.542931	0.304871	-0.605333	0	0
25867	9.164953	2.087056	1.898556	-0.118526	-0.005355	-0.055841	-0.692177	-0.473332	-0.105032	-0.496857	-0.542518	0.305325	-0.604636	0	0
25868	9.152911	2.052361	1.699119	-0.134952	-0.008863	-0.061145	-0.693587	-0.474192	-0.105288	-0.497993	-0.542080	0.305859	-0.603824	0	0
25869	9.230353	2.008801	1.676950	-0.151080	-0.015982	-0.019060	-0.691867	-0.475285	-0.107575	-0.498935	-0.541457	0.306760	-0.603148	0	0
25870	9.346439	2.016021	1.709756	-0.123487	0.001934	-0.009359	-0.692716	-0.474384	-0.107848	-0.499727	-0.540849	0.307451	-0.602685	0	0
25871	9.506043	2.037767	1.771083	-0.145313	0.007548	0.000244	-0.691003	-0.473850	-0.109859	-0.500591	-0.540053	0.308304	-0.602246	0	0
25872	9.535110	1.989864	1.828612	-0.140378	0.029296	0.022154	-0.691842	-0.473992	-0.110976	-0.501367	-0.539098	0.309128	-0.602034	0	0
25873	9.549658	1.958326	1.785255	-0.128368	0.060036	0.003708	-0.691251	-0.472124	-0.114671	-0.502277	-0.538059	0.309635	-0.601944	0	0
25874	9.467386	1.990062	1.848341	-0.135597	0.068279	0.007194	-0.691239	-0.471551	-0.116371	-0.503236	-0.536936	0.310153	-0.601879	0	0
25875	9.353634	2.062627	1.882772	-0.168589	0.082166	-0.019216	-0.691070	-0.471882	-0.119484	-0.504566	-0.535632	0.310665	-0.601663	0	0
25876	9.227866	2.053548	1.955826	-0.159334	0.085744	-0.006921	-0.691333	-0.471315	-0.122170	-0.505788	-0.534325	0.311161	-0.601543	0	0
25877	9.157800	1.976732	1.980443	-0.157360	0.078485	0.014132	-0.691037	-0.471631	-0.123588	-0.506842	-0.532994	0.311800	-0.601506	0	0
25878	9.065951	1.918917	1.947502	-0.168242	0.061349	0.035172	-0.690440	-0.471388	-0.127418	-0.507779	-0.531653	0.312696	-0.601437	0	0
25879	9.150497	2.033917	1.860237	-0.172848	0.051399	0.045739	-0.692412	-0.468858	-0.129377	-0.508638	-0.530306	0.313732	-0.601362	0	0
25880	9.331978	1.947291	1.921493	-0.162631	0.029537	0.089652	-0.690558	-0.467885	-0.131533	-0.509114	-0.529011	0.315042	-0.601414	0	0
25881	9.723735	2.009559	1.969069	-0.131567	0.012923	0.121368	-0.691835	-0.464324	-0.132376	-0.509174	-0.527865	0.316424	-0.601645	0	0
25882	9.844999	1.634001	2.485406	-0.133635	-0.057819	0.163474	-0.691973	-0.461678	-0.133800	-0.508773	-0.527005	0.318393	-0.601699	0	0
25883	9.796967	1.294498	2.464395	-0.160316	-0.037624	0.205420	-0.694665	-0.458382	-0.134477	-0.508314	-0.525745	0.320646	-0.601992	0	0
25884	9.448895	1.076038	2.488754	-0.217043	-0.054374	0.189442	-0.696931	-0.454215	-0.135731	-0.508199	-0.524352	0.323231	-0.601922	0	0
25885	8.899945	1.008375	2.281245	-0.294297	-0.129015	0.178792	-0.699620	-0.451658	-0.136547	-0.508299	-0.523037	0.326610	-0.601158	0	0
25886	8.793454	1.101070	2.012670	-0.334225	-0.105094	0.176936	-0.699902	-0.448124	-0.137972	-0.508697	-0.521380	0.330084	-0.600362	0	0
25887	9.003870	1.110266	1.987083	-0.288979	-0.134536	0.162175	-0.702460	-0.442468	-0.138661	-0.508835	-0.520165	0.333364	-0.599486	0	0
25888	9.530998	1.244669	2.055250	-0.223261	-0.134212	0.179055	-0.705712	-0.442108	-0.138892	-0.508533	-0.519227	0.336323	-0.598902	0	0
25889	10.389567	1.260215	2.520200	-0.144362	-0.175761	0.188974	-0.706724	-0.437649	-0.138046	-0.507609	-0.518895	0.339079	-0.598421	0	0
25890	10.643739	0.975321	3.388918	-0.126547	-0.262987	0.244332	-0.710858	-0.433406	-0.135734	-0.505969	-0.518987	0.342444	-0.597813	0	0
25891	10.049520	0.212404	3.273668	-0.126791	-0.230288	0.231793	-0.712028	-0.431422	-0.131904	-0.504502	-0.518909	0.345585	-0.597313	0	0
25892	9.406235	0.215635	2.297426	-0.201684	-0.133483	0.191999	-0.713737	-0.427108	-0.132178	-0.503998	-0.518017	0.348465	-0.596839	0	0
25893	9.023568	0.754331	2.068974	-0.286326	-0.141838	0.140161	-0.715716	-0.423982	-0.133573	-0.504199	-0.516913	0.351630	-0.595769	0	0
25894	9.170726	1.120934	2.240707	-0.160789	-0.102911	0.189647	-0.717699	-0.423938	-0.133258	-0.503596	-0.516041	0.354093	-0.595576	0	0
25895	9.635697	0.500913	2.598454	0.000670	-0.046205	0.208239	-0.721117	-0.419722	-0.132089	-0.502240	-0.515564	0.355412	-0.596348	0	0
25896	10.083670	-0.031167	2.725445	0.077612	-0.013335	0.182810	-0.721272	-0.416612	-0.131534	-0.500761	-0.515378	0.355966	-0.597422	0	0
25897	10.168486	-0.197220	2.763429	0.022357	-0.039231	0.142304	-0.723276	-0.414483	-0.129530	-0.499707	-0.515198	0.356779	-0.597974	0	0
25898	10.010957	0.111605	2.848477	-0.032494	0.012049	0.098299	-0.723573	-0.412253	-0.128686	-0.499388	-0.514608	0.357426	-0.598361	0	0
25899	9.802682	0.395242	2.698299	-0.034048	0.059272	0.091282	-0.724688	-0.410780	-0.131220	-0.499281	-0.513736	0.357821	-0.598964	0	0
25900	9.478530	0.453117	2.623684	0.018836	0.056147	0.084397	-0.725690	-0.409422	-0.130361	-0.498939	-0.513187	0.357868	-0.599691	0	0
25901	9.357704	0.351840	2.557330	0.070057	0.058456	0.084489	-0.725397	-0.409440	-0.131497	-0.498334	-0.512861	0.357606	-0.600628	0	0
25902	9.367541	0.199494	2.427552	0.091693	0.040102	0.056447	-0.727093	-0.406760	-0.132754	-0.497728	-0.512870	0.357153	-0.601393	0	0
25903	9.355598	0.054707	2.358034	0.075353	0.069252	0.024743	-0.725977	-0.406175	-0.131077	-0.497492	-0.512716	0.356499	-0.602107	0	0
25904	9.459503	0.141868	2.484629	0.059081	0.116562	0.005360	-0.726243	-0.408250	-0.132337	-0.497631	-0.512284	0.355598	-0.602891	0	0
25905	9.541616	0.264458	2.469504	0.079967	0.128173	-0.012122	-0.725530	-0.409153	-0.132628	-0.497802	-0.511927	0.354433	-0.603739	0	0
25906	9.396509	0.250350	2.494618	0.071764	0.152747	-0.038509	-0.724804	-0.408603	-0.135047	-0.498268	-0.511493	0.353049	-0.604533	0	0
25907	9.314284	0.240842	2.495227	0.077081	0.141818	-0.048141	-0.722666	-0.410726	-0.136204	-0.498717	-0.511163	0.351647	-0.605258	0	0
25908	9.367523	0.202800	2.605465	0.060545	0.149203	-0.066629	-0.723495	-0.409851	-0.138882	-0.499394	-0.510791	0.350203	-0.605851	0	0
25909	9.420756	0.178742	2.624330	0.038646	0.156633	-0.073716	-0.722345	-0.413134	-0.139876	-0.500244	-0.510264	0.348828	-0.606387	0	0
25910	9.430410	0.188964	2.744464	0.007458	0.158702	-0.089589	-0.720203	-0.415115	-0.141600	-0.501361	-0.509646	0.347539	-0.606724	0	0
25911	9.391534	0.362621	2.795096	-0.045659	0.170031	-0.110750	-0.718618	-0.415625	-0.144877	-0.502909	-0.508740	0.346417	-0.606846	0	0
25912	9.347831	0.526630	2.840963	-0.122840	0.139815	-0.129285	-0.717171	-0.417459	-0.148005	-0.504861	-0.507714	0.345808	-0.606431	0	0
25913	9.229380	0.464185	2.837070	-0.132055	0.143522	-0.149516	-0.715594	-0.418694	-0.150006	-0.506986	-0.506662	0.345142	-0.605918	0	0
25914	9.183537	0.355646	2.784600	-0.158788	0.111068	-0.156586	-0.716548	-0.420484	-0.153660	-0.509180	-0.505717	0.344755	-0.605087	0	0
25915	9.227249	0.184330	2.721909	-0.207173	0.096932	-0.154968	-0.712561	-0.420599	-0.156837	-0.511550	-0.504575	0.344748	-0.604044	0	0
25916	9.116057	0.121705	2.684304	-0.280639	0.068490	-0.185840	-0.709700	-0.423492	-0.159559	-0.514381	-0.503357	0.345161	-0.602418	0	0
25917	8.941790	0.247084	2.671050	-0.332320	0.027185	-0.206068	-0.708675	-0.425320	-0.162962	-0.517437	-0.502157	0.346002	-0.600316	0	0
25918	8.902904	0.443979	2.555769	-0.393305	-0.021327	-0.237692	-0.706801	-0.426579	-0.166665	-0.520818	-0.501061	0.347284	-0.597562	0	0
25919	9.113233	0.539932	2.546942	-0.420498	-0.082839	-0.252564	-0.704636	-0.429765	-0.170647	-0.524191	-0.500202	0.348979	-0.594336	0	0
25920	9.396202	0.556182	2.508797	-0.414895	-0.151895	-0.272630	-0.702916	-0.433212	-0.172075	-0.527408	-0.499868	0.350880	-0.590640	0	0
25921	9.754089	0.621260	2.626342	-0.402731	-0.219174	-0.263712	-0.701647	-0.434556	-0.171100	-0.530252	-0.499922	0.353113	-0.586705	0	0
25922	9.739393	0.813401	2.530123	-0.434181	-0.253399	-0.269835	-0.700912	-0.438871	-0.172791	-0.533160	-0.500044	0.355656	-0.582413	0	0
25923	9.673768	1.149707	2.362030	-0.448675	-0.257792	-0.237308	-0.699776	-0.441694	-0.172232	-0.535908	-0.499955	0.358473	-0.578226	0	0
25924	9.671144	1.345281	2.472486	-0.456263	-0.280400	-0.231985	-0.695674	-0.441925	-0.172156	-0.538574	-0.499947	0.361454	-0.573883	0	0
25925	9.477396	1.596257	2.533803	-0.503179	-0.301763	-0.238157	-0.695662	-0.443116	-0.173142	-0.541403	-0.499786	0.364790	-0.569233	0	0
25926	9.208636	1.892361	2.451376	-0.520752	-0.324264	-0.230205	-0.695507	-0.444460	-0.174270	-0.544178	-0.499634	0.368358	-0.564401	0	0
25927	9.041553	2.112674	2.168714	-0.487265	-0.281862	-0.196776	-0.694655	-0.446834	-0.173708	-0.546724	-0.499257	0.371670	-0.560086	0	0
25928	9.123881	2.027717	2.055182	-0.468798	-0.282024	-0.179197	-0.693790	-0.448344	-0.175130	-0.549067	-0.498924	0.374943	-0.555894	0	0
25929	9.307764	1.967048	2.013016	-0.462348	-0.309310	-0.145807	-0.692382	-0.449540	-0.173875	-0.551064	-0.498612	0.378495	-0.551775	0	0
25930	9.518086	2.067865	2.013801	-0.470741	-0.343733	-0.122056	-0.692108	-0.447182	-0.173748	-0.552830	-0.498361	0.382377	-0.547543	0	0
25931	9.559113	2.166113	1.934080	-0.477993	-0.350024	-0.105364	-0.692677	-0.448343	-0.172885	-0.554489	-0.498000	0.386413	-0.543344	0	0
25932	9.699373	2.196645	1.822435	-0.457237	-0.303919	-0.072012	-0.693521	-0.447890	-0.173580	-0.556030	-0.497380	0.390223	-0.539602	0	0
25933	9.815619	2.047204	1.821707	-0.440321	-0.266865	-0.059767	-0.693809	-0.447290	-0.173295	-0.557542	-0.496571	0.393796	-0.536180	0	0
25934	9.825424	1.919346	1.773655	-0.450887	-0.237745	-0.052841	-0.694789	-0.447577	-0.174410	-0.559175	-0.495527	0.397276	-0.532867	0	0
25935	9.714258	1.834799	1.685578	-0.424598	-0.180777	-0.033569	-0.693795	-0.445543	-0.175566	-0.560782	-0.494219	0.400393	-0.530053	0	0
25936	9.680547	1.687794	1.647476	-0.429450	-0.137174	-0.014368	-0.695775	-0.443591	-0.176391	-0.562479	-0.492584	0.403369	-0.527514	0	0
25937	9.627379	1.646811	1.621451	-0.418948	-0.100952	-0.000361	-0.694614	-0.442915	-0.180091	-0.564180	-0.490734	0.406156	-0.525280	0	0
25938	9.624931	1.671182	1.679151	-0.427247	-0.099069	-0.009154	-0.695455	-0.441143	-0.181640	-0.565971	-0.488870	0.408915	-0.522945	0	0
25939	9.603038	1.787383	1.799430	-0.441474	-0.053561	0.000432	-0.696845	-0.440558	-0.184873	-0.567949	-0.486623	0.411539	-0.520834	0	0
25940	9.651434	1.772356	1.698109	-0.391681	0.011350	-0.010941	-0.696823	-0.438085	-0.188420	-0.570007	-0.484374	0.413463	-0.519154	0	0
25941	9.615259	1.662002	1.765783	-0.359264	0.051021	-0.000415	-0.695250	-0.437991	-0.190427	-0.572003	-0.482040	0.415046	-0.517867	0	0
25942	9.535491	1.609434	1.821706	-0.337260	0.069902	-0.010935	-0.694645	-0.437023	-0.195533	-0.574025	-0.479785	0.416343	-0.516682	0	0
25943	9.491925	1.638438	1.831618	-0.310786	0.074227	-0.013504	-0.695753	-0.436147	-0.198631	-0.575939	-0.477651	0.417469	-0.515619	0	0
25944	9.390257	1.720628	1.868358	-0.305234	0.088717	-0.014371	-0.692036	-0.433330	-0.204362	-0.577891	-0.475486	0.418467	-0.514626	0	0
25945	9.380517	1.783360	1.892421	-0.283190	0.095807	-0.000271	-0.692578	-0.432761	-0.207467	-0.579684	-0.473337	0.419381	-0.513847	0	0
25946	9.336989	1.776129	1.878319	-0.289320	0.119458	0.004946	-0.690858	-0.432088	-0.210327	-0.581578	-0.471017	0.420202	-0.513167	0	0
25947	9.385387	1.754243	1.849132	-0.270055	0.113855	0.020792	-0.692804	-0.428856	-0.215684	-0.583266	-0.468755	0.421034	-0.512641	0	0
25948	9.433861	1.648542	1.908970	-0.272075	0.090270	0.018158	-0.691640	-0.428626	-0.219665	-0.584879	-0.466619	0.421992	-0.511963	0	0
25949	9.450815	1.624454	1.911270	-0.264823	0.077507	0.024329	-0.692614	-0.428332	-0.221630	-0.586361	-0.464553	0.423018	-0.511299	0	0
25950	9.462966	1.562118	1.966531	-0.270140	0.070302	0.049758	-0.692030	-0.427337	-0.224190	-0.587708	-0.462390	0.424222	-0.510715	0	0
25951	9.431625	1.461011	1.959629	-0.245502	0.071910	0.040136	-0.692003	-0.424283	-0.228589	-0.588988	-0.460393	0.425250	-0.510190	0	0
25952	9.390495	1.477707	1.916639	-0.233643	0.061838	0.048956	-0.690851	-0.422420	-0.231727	-0.590128	-0.458484	0.426309	-0.509709	0	0
25953	9.390470	1.508641	1.844486	-0.218595	0.082598	0.080567	-0.690975	-0.420526	-0.234421	-0.591116	-0.456413	0.427316	-0.509578	0	0
25954	9.472713	1.496675	1.882363	-0.205923	0.073411	0.078853	-0.692241	-0.418451	-0.236107	-0.592017	-0.454477	0.428296	-0.509439	0	0
25955	9.634783	1.479460	1.857151	-0.171277	0.060406	0.087730	-0.693636	-0.416975	-0.238919	-0.592652	-0.452766	0.429221	-0.509446	0	0
25956	9.680826	1.378978	1.996343	-0.149426	0.038455	0.103579	-0.692489	-0.415254	-0.241491	-0.593018	-0.451231	0.430230	-0.509532	0	0
25957	9.700285	1.272811	1.955415	-0.147457	0.029365	0.122877	-0.693620	-0.410671	-0.243190	-0.593228	-0.449666	0.431374	-0.509704	0	0
25958	9.801910	1.224848	2.022031	-0.146555	0.022092	0.129899	-0.695171	-0.408735	-0.244587	-0.593371	-0.448115	0.432581	-0.509881	0	0
25959	9.690759	1.114496	2.068614	-0.160191	0.024029	0.128076	-0.696146	-0.408586	-0.246411	-0.593583	-0.446477	0.433841	-0.510000	0	0
25960	9.700570	0.974989	2.097507	-0.172902	0.011431	0.142067	-0.697135	-0.404156	-0.248252	-0.593731	-0.444767	0.435296	-0.510082	0	0
25961	9.758770	0.816368	2.169339	-0.173397	-0.052095	0.142108	-0.698122	-0.402963	-0.249090	-0.593594	-0.443374	0.437134	-0.509883	0	0
25962	9.783172	0.588366	2.318411	-0.190824	-0.076452	0.149058	-0.699835	-0.398201	-0.248941	-0.593395	-0.441970	0.439228	-0.509533	0	0
25963	9.594815	0.292323	2.281560	-0.190618	-0.073722	0.148975	-0.700688	-0.396267	-0.249218	-0.593197	-0.440549	0.441307	-0.509198	0	0
25964	9.411242	0.051501	2.215778	-0.196516	-0.035552	0.148845	-0.702381	-0.393150	-0.250901	-0.593198	-0.438899	0.443181	-0.508994	0	0
25965	9.345946	0.051186	2.134511	-0.196579	-0.028298	0.129529	-0.705213	-0.391618	-0.251145	-0.593318	-0.437290	0.444931	-0.508712	0	0
25966	9.411177	0.123364	2.143592	-0.171165	-0.023075	0.112053	-0.704371	-0.387361	-0.251884	-0.593443	-0.435886	0.446435	-0.508453	0	0
25967	9.498199	0.157838	2.320844	-0.179089	-0.041180	0.064677	-0.705795	-0.385114	-0.251587	-0.593753	-0.434731	0.447886	-0.507804	0	0
25968	9.527171	0.206164	2.363870	-0.124481	-0.033471	0.041994	-0.705781	-0.384103	-0.253714	-0.593981	-0.433967	0.448907	-0.507289	0	0
25969	9.541615	0.269055	2.426224	-0.091895	-0.032841	0.014004	-0.707194	-0.383487	-0.254118	-0.594204	-0.433512	0.449643	-0.506764	0	0
25970	9.546409	0.312432	2.435770	-0.093745	-0.012870	-0.007077	-0.706635	-0.383490	-0.253278	-0.594638	-0.433046	0.450171	-0.506184	0	0
25971	9.551323	0.235395	2.438201	-0.070107	-0.034843	0.000010	-0.707194	-0.383046	-0.254261	-0.594828	-0.432792	0.450748	-0.505666	0	0
25972	9.507901	0.129042	2.342435	-0.048032	-0.040465	0.015839	-0.707197	-0.382160	-0.254265	-0.594824	-0.432632	0.451308	-0.505307	0	0
25973	9.546685	0.037801	2.402333	-0.033444	-0.056917	0.028158	-0.708056	-0.382718	-0.252834	-0.594612	-0.432579	0.451951	-0.505027	0	0
25974	9.595001	0.093224	2.425977	-0.059000	-0.058522	0.035135	-0.708904	-0.383584	-0.252533	-0.594475	-0.432359	0.452756	-0.504655	0	0
25975	9.556273	0.129079	2.363720	-0.051514	-0.047686	0.045678	-0.708199	-0.381831	-0.252977	-0.594295	-0.432070	0.453511	-0.504437	0	0
25976	9.503078	0.116902	2.320842	-0.042129	-0.024165	0.049176	-0.708353	-0.380782	-0.251847	-0.594169	-0.431713	0.454087	-0.504373	0	0
25977	9.512807	0.061539	2.325624	-0.060298	-0.020387	0.052625	-0.709206	-0.379142	-0.251982	-0.594114	-0.431201	0.454754	-0.504275	0	0
25978	9.556437	-0.030183	2.291721	-0.084037	-0.023834	0.049041	-0.710918	-0.378354	-0.250543	-0.594170	-0.430593	0.455537	-0.504021	0	0
25979	9.546808	-0.073626	2.267784	-0.100379	-0.023698	0.056012	-0.711479	-0.376582	-0.251673	-0.594254	-0.429843	0.456439	-0.503746	0	0
25980	9.551613	-0.039988	2.255700	-0.104007	-0.012782	0.048977	-0.712042	-0.376869	-0.251945	-0.594445	-0.429060	0.457257	-0.503447	0	0
25981	9.653181	-0.016549	2.158768	-0.146003	0.003871	0.029561	-0.712325	-0.373480	-0.253228	-0.594983	-0.428018	0.458110	-0.502923	0	0
25982	9.658076	-0.074349	2.156375	-0.157148	0.013017	-0.007349	-0.711756	-0.372907	-0.253806	-0.595800	-0.427045	0.458798	-0.502154	0	0
25983	9.740363	-0.122841	2.112537	-0.188359	0.032294	-0.053090	-0.711463	-0.373221	-0.254941	-0.597060	-0.425983	0.459339	-0.501063	0	0
25984	9.783909	-0.137109	2.160316	-0.188440	0.044079	-0.074170	-0.709742	-0.372990	-0.257799	-0.598485	-0.424972	0.459711	-0.499881	0	0
25985	9.783981	-0.209360	2.155566	-0.190199	0.062232	-0.090011	-0.709147	-0.374804	-0.260630	-0.600069	-0.423914	0.459922	-0.498684	0	0
25986	9.822653	-0.189671	2.251437	-0.180189	0.078478	-0.105800	-0.709143	-0.373632	-0.261483	-0.601768	-0.422922	0.459907	-0.497492	0	0
25987	9.774135	-0.045098	2.261291	-0.203155	0.073231	-0.109324	-0.707133	-0.373711	-0.265052	-0.603547	-0.421815	0.460030	-0.496161	0	0
25988	9.655519	0.053946	2.293332	-0.225162	0.078869	-0.121649	-0.707527	-0.376682	-0.267579	-0.605509	-0.420617	0.460164	-0.494661	0	0
25989	9.517594	0.114352	2.296695	-0.235951	0.111638	-0.133993	-0.704532	-0.376774	-0.270457	-0.607715	-0.419228	0.460107	-0.493186	0	0
25990	9.478851	0.157818	2.311368	-0.252330	0.122668	-0.136670	-0.701672	-0.377163	-0.273897	-0.610056	-0.417710	0.460038	-0.491645	0	0
25991	9.449819	0.169717	2.275507	-0.254255	0.122679	-0.149835	-0.700228	-0.376347	-0.277743	-0.612456	-0.416219	0.459929	-0.490025	0	0
25992	9.493382	0.140774	2.277616	-0.300798	0.119427	-0.146438	-0.698074	-0.376138	-0.281740	-0.615018	-0.414457	0.460066	-0.488178	0	0
25993	9.459528	0.133650	2.287487	-0.342028	0.116132	-0.162331	-0.697172	-0.378869	-0.286976	-0.617797	-0.412505	0.460363	-0.486037	0	0
25994	9.464330	0.162910	2.361960	-0.351469	0.090802	-0.169335	-0.695300	-0.379243	-0.290824	-0.620529	-0.410662	0.460816	-0.483682	0	0
25995	9.411086	0.196683	2.359917	-0.407131	0.089453	-0.164195	-0.694106	-0.382288	-0.297196	-0.623440	-0.408430	0.461570	-0.481104	0	0
25996	9.386891	0.201703	2.393749	-0.428132	0.102328	-0.177425	-0.690559	-0.379577	-0.299387	-0.626553	-0.406077	0.462269	-0.478373	0	0
25997	9.314347	0.189531	2.346204	-0.447427	0.095227	-0.188875	-0.688966	-0.379950	-0.303655	-0.629743	-0.403660	0.463059	-0.475456	0	0
25998	9.304697	0.163184	2.370338	-0.470485	0.071821	-0.194172	-0.687930	-0.380323	-0.309046	-0.632936	-0.401242	0.464061	-0.472276	0	0
25999	9.382069	0.187241	2.388988	-0.487039	0.055619	-0.188917	-0.684784	-0.377782	-0.314059	-0.636068	-0.398741	0.465264	-0.468991	0	0
26000	9.396645	0.124574	2.379315	-0.505260	0.055764	-0.188976	-0.683046	-0.378456	-0.318611	-0.639264	-0.396132	0.466526	-0.465591	0	0
26001	9.387008	0.090616	2.326519	-0.540089	0.046966	-0.201341	-0.680595	-0.377975	-0.324311	-0.642584	-0.393366	0.467955	-0.461917	0	0
26002	9.319318	0.061608	2.283761	-0.542351	0.010681	-0.220615	-0.679139	-0.378204	-0.329143	-0.645820	-0.390849	0.469523	-0.457932	0	0
26003	9.309629	0.080567	2.221306	-0.555226	0.002616	-0.225017	-0.677126	-0.377256	-0.333423	-0.649054	-0.388273	0.471183	-0.453828	0	0
26004	9.394301	0.065754	2.172614	-0.562766	-0.036350	-0.214454	-0.675822	-0.377026	-0.337123	-0.652073	-0.385781	0.473138	-0.449571	0	0
26005	9.062863	0.175344	1.847966	-0.582724	-0.057928	-0.185490	-0.673664	-0.375498	-0.342116	-0.654899	-0.383084	0.475434	-0.445326	0	0
26006	9.435417	0.083971	1.977553	-0.527547	-0.147386	-0.260725	-0.673365	-0.375230	-0.344102	-0.657412	-0.381510	0.477748	-0.440473	0	0
26007	9.442579	0.171032	2.056771	-0.562100	-0.127130	-0.257303	-0.670805	-0.374122	-0.346129	-0.660098	-0.379569	0.480094	-0.435556	0	0
26008	9.611925	0.123139	2.156552	-0.565755	-0.121672	-0.260838	-0.669497	-0.374781	-0.350108	-0.662826	-0.377601	0.482367	-0.430582	0	0
26009	9.636045	0.181369	2.252498	-0.565930	-0.131650	-0.264322	-0.667926	-0.375273	-0.351688	-0.665480	-0.375656	0.484695	-0.425547	0	0
26010	9.541556	0.342816	2.253057	-0.544454	-0.158133	-0.279995	-0.669606	-0.374819	-0.353926	-0.667978	-0.374047	0.487009	-0.420378	0	0
26011	9.439772	0.542867	2.268063	-0.526435	-0.190921	-0.262312	-0.666333	-0.374910	-0.356242	-0.670133	-0.372575	0.489533	-0.415292	0	0
26012	9.391253	0.692037	2.234637	-0.512043	-0.200109	-0.271004	-0.664762	-0.374961	-0.357965	-0.672214	-0.371287	0.491987	-0.410150	0	0
26013	9.386281	0.826868	2.234563	-0.533854	-0.210799	-0.239417	-0.664607	-0.374245	-0.359809	-0.674153	-0.369706	0.494722	-0.405075	0	0
26014	9.528879	0.927870	2.252673	-0.526677	-0.243525	-0.211245	-0.665740	-0.372456	-0.360364	-0.675778	-0.368172	0.497712	-0.400072	0	0
26015	9.613451	1.000504	2.357783	-0.508628	-0.261822	-0.207650	-0.666855	-0.372895	-0.362183	-0.677189	-0.366782	0.500768	-0.395116	0	0
26016	9.482666	1.178809	2.348977	-0.536337	-0.290612	-0.207638	-0.665172	-0.371587	-0.360943	-0.678546	-0.365322	0.504089	-0.389884	0	0
26017	9.267188	1.400382	2.302285	-0.529445	-0.323310	-0.213672	-0.666024	-0.370536	-0.360934	-0.679692	-0.364034	0.507580	-0.384526	0	0
26018	9.201844	1.461814	2.052669	-0.538294	-0.313251	-0.196136	-0.667155	-0.369485	-0.361485	-0.680840	-0.362559	0.511059	-0.379245	0	0
26019	9.274279	1.596020	1.951052	-0.561075	-0.315790	-0.182985	-0.667578	-0.366683	-0.362622	-0.681961	-0.360840	0.514686	-0.373926	0	0
26020	9.424294	1.542467	1.877871	-0.561875	-0.324872	-0.163676	-0.668286	-0.365492	-0.363040	-0.682951	-0.359050	0.518405	-0.368670	0	0
26021	9.584018	1.446218	1.934485	-0.536112	-0.319648	-0.146090	-0.669431	-0.363392	-0.362182	-0.683765	-0.357295	0.522053	-0.363684	0	0
26022	9.767933	1.354154	1.873110	-0.522938	-0.294368	-0.130311	-0.670432	-0.361594	-0.361607	-0.684594	-0.355456	0.525496	-0.358936	0	0
26023	9.796915	1.397326	1.848820	-0.537232	-0.257955	-0.128625	-0.670999	-0.359521	-0.362173	-0.685618	-0.353353	0.528747	-0.354254	0	0
26024	9.850012	1.512773	1.841126	-0.587385	-0.243934	-0.129610	-0.671273	-0.356291	-0.364445	-0.686885	-0.350861	0.532035	-0.349321	0	0
26025	9.779890	1.502689	1.731050	-0.606219	-0.193877	-0.147273	-0.672682	-0.355093	-0.365559	-0.688500	-0.348131	0.534979	-0.344340	0	0
26026	9.772659	1.483076	1.658991	-0.576377	-0.126973	-0.144659	-0.672529	-0.352609	-0.367835	-0.690347	-0.345361	0.537328	-0.339744	0	0
26027	9.845220	1.482968	1.658461	-0.532087	-0.091036	-0.123536	-0.670958	-0.349425	-0.370845	-0.692123	-0.342638	0.539352	-0.335654	0	0
26028	9.886452	1.360510	1.735196	-0.489397	-0.040561	-0.095449	-0.670083	-0.346534	-0.375116	-0.693928	-0.339890	0.540945	-0.332141	0	0
26029	9.874351	1.363275	1.802601	-0.467011	0.015524	-0.093714	-0.670347	-0.344787	-0.377948	-0.695920	-0.337085	0.542087	-0.328954	0	0
26030	9.845317	1.370686	1.831659	-0.446237	0.055308	-0.049839	-0.668904	-0.343675	-0.381795	-0.697915	-0.334057	0.542999	-0.326301	0	0
26031	9.840514	1.332391	1.875002	-0.444076	0.073451	-0.028807	-0.668605	-0.338847	-0.385499	-0.699902	-0.330856	0.543857	-0.323871	0	0
26032	9.792176	1.282753	2.043694	-0.444060	0.082536	-0.034102	-0.667724	-0.335523	-0.390620	-0.701956	-0.327655	0.544602	-0.321416	0	0
26033	9.642297	1.210434	1.982337	-0.407061	0.105850	-0.007739	-0.666283	-0.333232	-0.394614	-0.703902	-0.324482	0.545160	-0.319428	0	0
26034	9.666538	1.157335	1.962969	-0.369254	0.120066	0.020403	-0.665125	-0.330347	-0.398888	-0.705717	-0.321378	0.545560	-0.317875	0	0
26035	9.574598	1.186435	1.978042	-0.341764	0.123488	0.030998	-0.665661	-0.326108	-0.403990	-0.707403	-0.318387	0.545893	-0.316562	0	0
26036	9.569753	1.196011	1.966049	-0.330083	0.098893	0.034571	-0.663512	-0.323243	-0.408281	-0.708912	-0.315540	0.546349	-0.315247	0	0
26037	9.453712	1.143072	1.938088	-0.317442	0.090625	0.020554	-0.661238	-0.319626	-0.410880	-0.710357	-0.312876	0.546791	-0.313880	0	0
26038	9.390911	1.052079	2.017962	-0.295405	0.101343	0.021444	-0.662347	-0.317425	-0.414407	-0.711796	-0.310333	0.547067	-0.312662	0	0
26039	9.347379	1.065570	1.816311	-0.282662	0.083087	0.029402	-0.660057	-0.315005	-0.418557	-0.713049	-0.307884	0.547471	-0.311518	0	0
26040	9.308691	1.055925	1.802176	-0.270785	0.061225	0.052272	-0.660870	-0.311797	-0.423933	-0.714084	-0.305467	0.548041	-0.310524	0	0
26041	9.328053	1.041596	1.830897	-0.230072	0.042729	0.027818	-0.660015	-0.310205	-0.425368	-0.714949	-0.303525	0.548556	-0.309528	0	0
26042	9.441577	1.195426	1.813113	-0.241513	0.002883	0.020865	-0.658315	-0.307006	-0.426825	-0.715662	-0.301666	0.549349	-0.308288	0	0
26043	9.458535	1.180240	1.671150	-0.210483	0.009871	0.006889	-0.657746	-0.304963	-0.427974	-0.716343	-0.300078	0.549970	-0.307145	0	0
26044	9.458604	1.112731	1.651970	-0.179472	0.002353	0.006957	-0.659426	-0.304657	-0.430211	-0.716903	-0.298738	0.550529	-0.306143	0	0
26045	9.429604	1.090961	1.623349	-0.163098	-0.006854	0.007002	-0.658857	-0.301730	-0.431648	-0.717344	-0.297540	0.551122	-0.305208	0	0
26046	9.460979	1.165209	1.555740	-0.144736	-0.007002	0.022863	-0.658705	-0.301012	-0.433209	-0.717696	-0.296389	0.551686	-0.304482	0	0
26047	9.564885	1.263618	1.526049	-0.136278	0.005633	0.045713	-0.659554	-0.299082	-0.433911	-0.718005	-0.295132	0.552220	-0.304007	0	0
26048	9.642220	1.328313	1.486963	-0.125162	0.014615	0.059788	-0.659838	-0.296427	-0.434766	-0.718302	-0.293850	0.552676	-0.303716	0	0
26049	9.651833	1.381823	1.597446	-0.129521	0.043697	0.061507	-0.658417	-0.294994	-0.436069	-0.718749	-0.292440	0.552961	-0.303500	0	0
26050	9.656772	1.280662	1.590279	-0.107566	0.019930	0.086136	-0.658407	-0.293241	-0.437915	-0.718942	-0.291122	0.553400	-0.303511	0	0
26051	9.664126	1.184191	1.559049	-0.088474	0.012504	0.077392	-0.657976	-0.292670	-0.438915	-0.719045	-0.290014	0.553830	-0.303543	0	0
26052	9.789950	1.131014	1.553364	-0.052562	0.020373	0.105541	-0.658824	-0.288682	-0.440474	-0.719020	-0.288982	0.554154	-0.303997	0	0
26053	9.787738	0.901287	1.830058	-0.027305	-0.035173	0.123160	-0.659677	-0.286600	-0.440752	-0.718540	-0.288206	0.554872	-0.304557	0	0
26054	9.734858	0.569160	1.837927	-0.021598	-0.055175	0.151195	-0.661241	-0.284646	-0.440452	-0.717864	-0.287371	0.555774	-0.305293	0	0
26055	9.613986	0.506791	1.848478	-0.103948	-0.074456	0.142227	-0.661386	-0.280668	-0.441598	-0.717324	-0.286058	0.557062	-0.305449	0	0
26056	9.507486	0.588661	1.820339	-0.191774	-0.066476	0.112188	-0.662240	-0.277702	-0.442022	-0.717188	-0.284252	0.558449	-0.304922	0	0
26057	9.444652	0.522301	2.010788	-0.183696	-0.073790	0.105173	-0.662400	-0.275617	-0.440614	-0.716985	-0.282568	0.559864	-0.304368	0	0
26058	9.507745	0.305952	2.094653	-0.146149	-0.072292	0.108717	-0.665384	-0.272009	-0.440297	-0.716691	-0.281123	0.561138	-0.304052	0	0
26059	9.590072	0.200710	2.255223	-0.128278	-0.103303	0.094731	-0.666234	-0.267284	-0.442001	-0.716192	-0.279982	0.562562	-0.303649	0	0
26060	9.691659	0.191232	2.314595	-0.129395	-0.116010	0.085969	-0.667508	-0.266815	-0.441982	-0.715669	-0.278915	0.564031	-0.303139	0	0
26061	9.832026	0.099949	2.395389	-0.143416	-0.146768	0.077180	-0.668934	-0.264271	-0.441546	-0.715016	-0.277892	0.565757	-0.302401	0	0
26062	9.870872	-0.049329	2.404844	-0.136028	-0.134139	0.065737	-0.670088	-0.261573	-0.439982	-0.714464	-0.276945	0.567315	-0.301656	0	0
26063	9.774264	-0.179654	2.314294	-0.130237	-0.121475	0.077986	-0.670953	-0.259916	-0.438561	-0.713910	-0.275931	0.568817	-0.301068	0	0
26064	9.764572	-0.155940	2.239813	-0.132896	-0.106032	0.070069	-0.672654	-0.256054	-0.439681	-0.713490	-0.274895	0.570172	-0.300447	0	0
26065	9.749997	-0.093286	2.247081	-0.146801	-0.108645	0.050748	-0.674934	-0.253633	-0.438523	-0.713131	-0.273875	0.571553	-0.299605	0	0
26066	9.754865	-0.122256	2.232644	-0.128220	-0.109689	0.089399	-0.675083	-0.250974	-0.438673	-0.712615	-0.272771	0.572969	-0.299136	0	0
26067	9.880713	-0.190461	2.111567	-0.095857	-0.070049	0.091170	-0.675522	-0.248887	-0.437685	-0.712213	-0.271764	0.574029	-0.298978	0	0
26068	10.001719	-0.265154	2.134786	-0.113830	-0.034529	0.085800	-0.675946	-0.246231	-0.438680	-0.712095	-0.270557	0.574854	-0.298769	0	0
26069	9.919497	-0.286166	2.241191	-0.127321	0.000075	0.075182	-0.676809	-0.244873	-0.437540	-0.712226	-0.269205	0.575462	-0.298508	0	0
26070	9.837221	-0.238317	2.157604	-0.114311	0.029011	0.071677	-0.677663	-0.240877	-0.438392	-0.712514	-0.267885	0.575795	-0.298366	0	0
26071	9.730793	-0.233259	2.175208	-0.075724	0.045955	0.084030	-0.677233	-0.238540	-0.439965	-0.712741	-0.266710	0.575944	-0.298588	0	0
26072	9.607395	-0.189582	2.207329	-0.071660	0.077709	0.103311	-0.676094	-0.236219	-0.441691	-0.713099	-0.265365	0.575885	-0.299046	0	0
26073	9.568653	-0.139342	2.133039	-0.057146	0.081215	0.088436	-0.675237	-0.234187	-0.443411	-0.713465	-0.264189	0.575736	-0.299500	0	0
26074	9.539684	-0.194697	2.128487	-0.037237	0.066529	0.078834	-0.676928	-0.231808	-0.445091	-0.713738	-0.263263	0.575587	-0.299951	0	0
26075	9.513095	-0.218247	2.224871	-0.026316	0.080958	0.061282	-0.674657	-0.231863	-0.445977	-0.714101	-0.262462	0.575274	-0.300388	0	0
26076	9.527562	-0.165788	2.128552	-0.028124	0.102736	0.040204	-0.675214	-0.229069	-0.448101	-0.714673	-0.261714	0.574736	-0.300711	0	0
26077	9.503464	-0.257021	2.172079	-0.052037	0.099294	0.017310	-0.672093	-0.227967	-0.449572	-0.715339	-0.260925	0.574253	-0.300735	0	0
26078	9.476905	-0.305084	2.181930	-0.060901	0.112080	0.033055	-0.671935	-0.226373	-0.452127	-0.716070	-0.259955	0.573726	-0.300841	0	0
26079	9.452656	-0.242403	2.191673	-0.086429	0.117741	0.034756	-0.671923	-0.224769	-0.454115	-0.716877	-0.258761	0.573258	-0.300841	0	0
26080	9.479180	-0.165231	2.225076	-0.120537	0.111656	0.006621	-0.670066	-0.226007	-0.455837	-0.717836	-0.257516	0.572842	-0.300413	0	0
26081	9.442835	-0.106910	2.321464	-0.136192	0.105443	0.003092	-0.669368	-0.222479	-0.456005	-0.718793	-0.256181	0.572526	-0.299868	0	0
26082	9.387250	-0.150261	2.302671	-0.152697	0.121901	-0.027695	-0.667094	-0.219744	-0.458317	-0.719992	-0.254869	0.572042	-0.299034	0	0
26083	9.295331	-0.138195	2.281695	-0.156508	0.115583	-0.041736	-0.666218	-0.219649	-0.461585	-0.721188	-0.253611	0.571595	-0.298075	0	0
26084	9.256600	-0.106827	2.284357	-0.167684	0.102064	-0.053147	-0.664498	-0.220741	-0.463872	-0.722381	-0.252394	0.571229	-0.296919	0	0
26085	9.261462	-0.126362	2.231443	-0.167750	0.104776	-0.067195	-0.663772	-0.218868	-0.466862	-0.723614	-0.251229	0.570823	-0.295682	0	0
26086	9.251813	-0.150496	2.217108	-0.175956	0.102121	-0.065463	-0.662066	-0.217737	-0.468310	-0.724858	-0.250020	0.570445	-0.294387	0	0
26087	9.338947	-0.215484	2.245375	-0.175361	0.076690	-0.079483	-0.659227	-0.216041	-0.470061	-0.725979	-0.248950	0.570229	-0.292945	0	0
26088	9.406693	-0.241898	2.278562	-0.223050	0.066177	-0.095384	-0.658919	-0.215491	-0.473322	-0.727216	-0.247672	0.570169	-0.291072	0	0
26089	9.430934	-0.294997	2.259194	-0.219212	0.084289	-0.095411	-0.658201	-0.215519	-0.474606	-0.728528	-0.246348	0.569980	-0.289281	0	0
26090	9.368096	-0.340720	2.245264	-0.237576	0.064482	-0.091932	-0.656367	-0.212902	-0.474931	-0.729770	-0.244946	0.569975	-0.287342	0	0
26091	9.377761	-0.328818	2.221141	-0.259679	0.050138	-0.100738	-0.655362	-0.211470	-0.477217	-0.730991	-0.243451	0.570130	-0.285194	0	0
26092	9.372880	-0.285475	2.221142	-0.270885	0.028451	-0.105991	-0.653505	-0.210795	-0.479655	-0.732138	-0.241985	0.570440	-0.282870	0	0
26093	9.600138	-0.184914	2.176123	-0.271459	-0.006065	-0.132240	-0.654063	-0.210940	-0.480493	-0.733142	-0.240738	0.570954	-0.280284	0	0
26094	9.701628	-0.111601	2.420556	-0.290856	-0.087590	-0.170777	-0.654780	-0.208560	-0.480209	-0.733842	-0.239817	0.572003	-0.277085	0	0
26095	9.744986	0.082400	2.232549	-0.256425	-0.095150	-0.188181	-0.653232	-0.208435	-0.479386	-0.734441	-0.239243	0.572981	-0.273955	0	0
26096	9.744989	0.070811	2.321516	-0.236730	-0.142492	-0.182812	-0.653804	-0.208710	-0.478527	-0.734713	-0.238933	0.574242	-0.270840	0	0
26097	9.469158	0.190690	2.143114	-0.215243	-0.173506	-0.203757	-0.654515	-0.209132	-0.477948	-0.734789	-0.238959	0.575633	-0.267638	0	0
26098	9.287589	0.377706	1.937522	-0.176167	-0.190145	-0.205351	-0.654670	-0.210142	-0.475961	-0.734686	-0.239346	0.577013	-0.264586	0	0
26099	9.333429	0.495413	1.898623	-0.145958	-0.192202	-0.185938	-0.655815	-0.211131	-0.473957	-0.734425	-0.239824	0.578387	-0.261863	0	0
26100	9.372149	0.482809	1.797371	-0.127968	-0.216867	-0.196393	-0.657096	-0.214772	-0.471657	-0.734013	-0.240579	0.579846	-0.259085	0	0
26101	9.468782	0.593558	1.825426	-0.120806	-0.217842	-0.203365	-0.657266	-0.213409	-0.468690	-0.733573	-0.241406	0.581290	-0.256313	0	0
26102	9.396112	0.699841	1.873955	-0.130317	-0.254955	-0.203316	-0.659835	-0.214064	-0.465816	-0.732946	-0.242276	0.583005	-0.253373	0	0
26103	9.217161	0.675692	1.807963	-0.162936	-0.241055	-0.194647	-0.660140	-0.217119	-0.461979	-0.732434	-0.242798	0.584732	-0.250356	0	0
26104	9.076760	0.800705	1.731951	-0.227001	-0.244150	-0.208809	-0.662832	-0.217794	-0.461225	-0.732098	-0.242958	0.586582	-0.246831	0	0
26105	9.083825	0.995537	1.698081	-0.252551	-0.238488	-0.202684	-0.663272	-0.218501	-0.459093	-0.731816	-0.242859	0.588477	-0.243228	0	0
26106	9.378759	1.150813	1.541927	-0.290392	-0.261817	-0.221120	-0.663308	-0.218456	-0.454849	-0.731534	-0.242662	0.590560	-0.239189	0	0
26107	9.772749	1.400770	1.570100	-0.264273	-0.283844	-0.219198	-0.665299	-0.218108	-0.453686	-0.731024	-0.242676	0.592753	-0.235276	0	0
26108	10.145013	1.602924	1.660982	-0.221427	-0.353204	-0.243515	-0.667163	-0.220098	-0.449969	-0.730056	-0.243322	0.595262	-0.231249	0	0
26109	10.244133	1.641661	1.732354	-0.192655	-0.407888	-0.232833	-0.669892	-0.221462	-0.444544	-0.728633	-0.244221	0.598133	-0.227347	0	0
26110	10.094281	1.560955	1.440194	-0.181727	-0.331749	-0.222394	-0.671344	-0.221386	-0.440135	-0.727614	-0.244972	0.600418	-0.223753	0	0
26111	9.816272	1.437759	1.278836	-0.184180	-0.229158	-0.201508	-0.673765	-0.223816	-0.437256	-0.727142	-0.245336	0.602021	-0.220556	0	0
26112	9.598713	1.326753	1.165111	-0.182435	-0.139324	-0.208674	-0.673073	-0.224547	-0.435143	-0.727230	-0.245565	0.602925	-0.217524	0	0
26113	9.700202	1.441024	0.938276	-0.185110	-0.077589	-0.154315	-0.672792	-0.224549	-0.434865	-0.727556	-0.245303	0.603532	-0.215030	0	0
26114	9.927322	1.662909	1.080692	-0.126105	-0.081666	-0.055822	-0.672932	-0.224843	-0.435002	-0.727513	-0.244891	0.604263	-0.213588	0	0
26115	10.106236	1.720994	1.192338	-0.100093	-0.072790	0.000410	-0.673660	-0.223185	-0.433159	-0.727322	-0.244303	0.605029	-0.212741	0	0
26116	10.198136	1.719069	1.314285	-0.072160	-0.024011	0.021475	-0.673807	-0.221556	-0.433022	-0.727329	-0.243693	0.605411	-0.212327	0	0
26117	10.251287	1.772319	1.385981	-0.000188	0.035309	0.060196	-0.673528	-0.221116	-0.432746	-0.727420	-0.243242	0.605324	-0.212781	0	0
26118	10.183559	1.765949	1.535546	0.033266	0.091321	0.077747	-0.672257	-0.219521	-0.433056	-0.727748	-0.242813	0.604780	-0.213696	0	0
26119	9.956395	1.573804	1.561404	0.109047	0.156071	0.109379	-0.671395	-0.219261	-0.434769	-0.728197	-0.242603	0.603697	-0.215459	0	0
26120	9.767919	1.391305	1.601398	0.149457	0.152138	0.131366	-0.670818	-0.218992	-0.436194	-0.728490	-0.242563	0.602586	-0.217612	0	0
26121	9.576964	1.280259	1.487479	0.204522	0.148081	0.158675	-0.670804	-0.218717	-0.438034	-0.728544	-0.242767	0.601467	-0.220287	0	0
26122	9.518893	1.308945	1.430178	0.191858	0.156358	0.163028	-0.669531	-0.217712	-0.438342	-0.728678	-0.242832	0.600301	-0.222933	0	0
26123	9.475244	1.424475	1.411168	0.189827	0.138234	0.163075	-0.669239	-0.215964	-0.440052	-0.728687	-0.242922	0.599286	-0.225523	0	0
26124	9.371134	1.530611	1.421460	0.211691	0.126280	0.176329	-0.668374	-0.216591	-0.441761	-0.728552	-0.243115	0.598318	-0.228307	0	0
26125	9.284009	1.592803	1.316258	0.223060	0.173381	0.176310	-0.667382	-0.214554	-0.442776	-0.728646	-0.243285	0.596993	-0.231271	0	0
26126	9.298439	1.674687	1.325703	0.237663	0.185056	0.169331	-0.666525	-0.214728	-0.443638	-0.728800	-0.243570	0.595507	-0.234298	0	0
26127	9.293608	1.667496	1.330553	0.280668	0.189245	0.177324	-0.665679	-0.214301	-0.443512	-0.728830	-0.244114	0.593920	-0.237644	0	0
26128	9.296062	1.626915	1.400291	0.307017	0.180861	0.171243	-0.663834	-0.211699	-0.445251	-0.728766	-0.244896	0.592290	-0.241080	0	0
26129	9.433894	1.655710	1.420899	0.348823	0.168705	0.166105	-0.662818	-0.216311	-0.446521	-0.728510	-0.246048	0.590644	-0.244687	0	0
26130	9.499196	1.648924	1.526215	0.374557	0.164876	0.196007	-0.663104	-0.215419	-0.446520	-0.728100	-0.247206	0.589007	-0.248657	0	0
26131	9.622522	1.675175	1.515676	0.436701	0.184313	0.187366	-0.660424	-0.216641	-0.445144	-0.727638	-0.248828	0.587059	-0.252963	0	0
26132	9.772494	1.637790	1.783888	0.487539	0.127647	0.222652	-0.660415	-0.215476	-0.446705	-0.726625	-0.250733	0.585447	-0.257684	0	0
26133	10.072628	1.406849	1.906905	0.514409	0.045728	0.240323	-0.661268	-0.217218	-0.445552	-0.724980	-0.252951	0.584406	-0.262468	0	0
26134	10.072976	1.026013	2.296703	0.507949	-0.110275	0.275506	-0.662708	-0.217304	-0.442416	-0.722341	-0.255301	0.584564	-0.267076	0	0
26135	9.817029	0.636230	1.793996	0.455317	-0.106232	0.262994	-0.663168	-0.216662	-0.438451	-0.719854	-0.257342	0.584802	-0.271278	0	0
26136	9.577787	0.390961	2.262370	0.395100	-0.023156	0.176661	-0.663902	-0.216173	-0.435471	-0.718242	-0.259206	0.584352	-0.274724	0	0
26137	9.304816	0.056487	2.218956	0.322760	0.036436	0.171053	-0.665895	-0.215234	-0.434311	-0.717154	-0.260431	0.583666	-0.277849	0	0
26138	9.077583	-0.022752	1.718190	0.244847	-0.089994	0.127136	-0.666483	-0.215635	-0.431470	-0.715662	-0.261686	0.583965	-0.279880	0	0
26139	9.150345	-0.245501	1.967883	0.276403	-0.066644	0.162224	-0.667059	-0.213993	-0.430902	-0.714103	-0.262908	0.584112	-0.282398	0	0
26140	9.498867	-0.477338	1.927058	0.325727	-0.126964	0.218538	-0.669368	-0.213741	-0.425490	-0.711910	-0.264306	0.584674	-0.285451	0	0
26141	9.934434	-0.689644	1.964921	0.318283	-0.175947	0.246625	-0.671236	-0.212932	-0.422352	-0.709341	-0.265632	0.585687	-0.288523	0	0
26142	10.321564	-0.845995	2.104072	0.283026	-0.212013	0.214967	-0.674525	-0.212380	-0.418339	-0.706749	-0.266983	0.586946	-0.291066	0	0
26143	10.345690	-0.783532	2.084610	0.243366	-0.208084	0.163986	-0.677396	-0.210504	-0.414057	-0.704409	-0.268343	0.588165	-0.293022	0	0
26144	10.011816	-0.670705	1.923468	0.249399	-0.200867	0.109603	-0.679258	-0.211319	-0.410911	-0.702262	-0.270036	0.589146	-0.294646	0	0
26145	9.760085	-0.471062	1.814548	0.308204	-0.157759	0.116753	-0.680567	-0.210660	-0.406932	-0.700165	-0.271971	0.589678	-0.296783	0	0
26146	9.721422	-0.495759	1.680212	0.358265	-0.120038	0.164207	-0.682437	-0.211907	-0.402794	-0.698018	-0.273859	0.589903	-0.299643	0	0
26147	9.881188	-0.630795	1.683963	0.387977	-0.080370	0.177361	-0.684583	-0.212127	-0.399788	-0.695958	-0.275752	0.589803	-0.302879	0	0
26148	9.978025	-0.726902	1.750654	0.373288	-0.076638	0.160625	-0.685029	-0.212679	-0.396949	-0.694014	-0.277627	0.589650	-0.305911	0	0
26149	9.861862	-0.654818	1.688933	0.371578	-0.047581	0.144803	-0.686770	-0.210384	-0.392687	-0.692268	-0.279485	0.589262	-0.308907	0	0
26150	9.808583	-0.578146	1.600302	0.355613	0.008815	0.142956	-0.686639	-0.209932	-0.391559	-0.690910	-0.281069	0.588503	-0.311942	0	0
26151	9.673056	-0.500624	1.656527	0.337224	0.019866	0.120096	-0.685658	-0.211852	-0.389728	-0.689716	-0.282616	0.587669	-0.314747	0	0
26152	9.445632	-0.423656	1.576381	0.322741	0.046318	0.105999	-0.687084	-0.212986	-0.388003	-0.688768	-0.284067	0.586635	-0.317432	0	0
26153	9.281163	-0.418900	1.517472	0.301047	0.067383	0.105917	-0.687074	-0.214175	-0.388705	-0.687985	-0.285289	0.585534	-0.320056	0	0
26154	9.290842	-0.416883	1.442867	0.292199	0.097397	0.105860	-0.686225	-0.213899	-0.388862	-0.687410	-0.286361	0.584234	-0.322700	0	0
26155	9.479465	-0.383457	1.441462	0.266590	0.113911	0.086486	-0.686508	-0.216540	-0.387855	-0.687048	-0.287303	0.582856	-0.325117	0	0
26156	9.672946	-0.376304	1.483319	0.213461	0.109784	0.072331	-0.683971	-0.213492	-0.387910	-0.686868	-0.287985	0.581620	-0.327101	0	0
26157	9.801172	-0.424015	1.607443	0.169377	0.105587	0.046771	-0.683830	-0.215994	-0.386912	-0.686858	-0.288512	0.580495	-0.328652	0	0
26158	9.813301	-0.462384	1.641045	0.131699	0.115856	0.003658	-0.682116	-0.216050	-0.388920	-0.687168	-0.289010	0.579283	-0.329704	0	0
26159	9.682692	-0.464379	1.685278	0.094891	0.127042	-0.044716	-0.680682	-0.217574	-0.390634	-0.687795	-0.289481	0.577988	-0.330257	0	0
26160	9.610127	-0.457218	1.652143	0.088646	0.148875	-0.051779	-0.680101	-0.219370	-0.391767	-0.688600	-0.289893	0.576526	-0.330772	0	0
26161	9.714066	-0.394631	1.680183	0.090234	0.137959	-0.063151	-0.679399	-0.219231	-0.391214	-0.689360	-0.290400	0.575114	-0.331202	0	0
26162	9.750351	-0.399573	1.665497	0.031532	0.124814	-0.084335	-0.678242	-0.221050	-0.393488	-0.690296	-0.290683	0.573910	-0.331092	0	0
26163	9.716435	-0.346459	1.684935	0.004106	0.135022	-0.096688	-0.673700	-0.222338	-0.394830	-0.691396	-0.290795	0.572703	-0.330787	0	0
26164	9.607582	-0.327352	1.623204	-0.025160	0.154314	-0.126617	-0.674257	-0.223809	-0.395380	-0.692802	-0.290830	0.571356	-0.330144	0	0
26165	9.489086	-0.346412	1.628894	-0.013891	0.195067	-0.133672	-0.673094	-0.226519	-0.398075	-0.694415	-0.290828	0.569682	-0.329652	0	0
26166	9.469733	-0.341641	1.614606	-0.004862	0.193174	-0.144178	-0.670090	-0.227064	-0.401941	-0.696034	-0.290971	0.567941	-0.329113	0	0
26167	9.440688	-0.315382	1.561903	0.014034	0.167609	-0.151113	-0.668525	-0.230343	-0.401811	-0.697459	-0.291348	0.566309	-0.328575	0	0
26168	9.431023	-0.324973	1.566790	0.037003	0.171058	-0.137025	-0.665532	-0.231019	-0.404120	-0.698799	-0.291814	0.564600	-0.328256	0	0
26169	9.537415	-0.303027	1.652548	0.033081	0.140232	-0.131722	-0.662679	-0.231990	-0.406709	-0.699943	-0.292300	0.563148	-0.327879	0	0
26170	9.600256	-0.257486	1.630414	0.036098	0.080303	-0.143031	-0.659554	-0.234717	-0.407173	-0.700789	-0.293088	0.562054	-0.327245	0	0
26171	9.590660	-0.336909	1.632953	0.030525	0.088503	-0.168524	-0.659119	-0.236799	-0.407737	-0.701765	-0.293929	0.560862	-0.326444	0	0
26172	9.590668	-0.350966	1.709900	0.028715	0.091244	-0.167660	-0.658535	-0.239039	-0.409010	-0.702769	-0.294766	0.559640	-0.325625	0	0
26173	9.634182	-0.322528	1.632623	0.057198	0.098269	-0.152672	-0.656553	-0.242170	-0.408038	-0.703663	-0.295671	0.558336	-0.325112	0	0
26174	9.648627	-0.259735	1.675743	0.054320	0.069266	-0.133320	-0.655107	-0.246798	-0.410022	-0.704353	-0.296565	0.557283	-0.324611	0	0
26175	9.663103	-0.230429	1.762167	0.043061	0.052114	-0.147359	-0.654815	-0.248580	-0.410444	-0.705009	-0.297488	0.556362	-0.323919	0	0
26176	9.600183	-0.196606	1.767408	0.027397	0.053151	-0.164943	-0.651417	-0.251154	-0.409923	-0.705788	-0.298419	0.555413	-0.322996	0	0
26177	9.493787	-0.209225	1.621535	0.017935	0.113124	-0.165047	-0.649712	-0.251492	-0.410656	-0.706910	-0.299062	0.554088	-0.322221	0	0
26178	9.445402	-0.190317	1.537724	-0.000133	0.144121	-0.177411	-0.647999	-0.254194	-0.411521	-0.708310	-0.299572	0.552543	-0.321325	0	0
26179	9.450201	-0.154066	1.566511	0.001660	0.156806	-0.191455	-0.644443	-0.257232	-0.412698	-0.709800	-0.300102	0.550878	-0.320401	0	0
26180	9.527570	-0.132125	1.642864	-0.012960	0.153296	-0.184459	-0.642017	-0.259956	-0.414282	-0.711303	-0.300526	0.549281	-0.319409	0	0
26181	9.624256	-0.076628	1.695006	-0.018448	0.151523	-0.177433	-0.638596	-0.262705	-0.416307	-0.712770	-0.300848	0.547755	-0.318455	0	0
26182	9.749969	-0.032690	1.850329	-0.029686	0.129832	-0.179175	-0.635607	-0.264848	-0.417761	-0.714170	-0.301196	0.546389	-0.317334	0	0
26183	9.648290	0.054678	1.959192	-0.042111	0.092739	-0.200202	-0.634045	-0.266504	-0.417779	-0.715451	-0.301656	0.545284	-0.315909	0	0
26184	9.662557	0.295704	2.016594	-0.056180	0.074711	-0.209805	-0.632467	-0.269652	-0.419206	-0.716720	-0.302154	0.544297	-0.314256	0	0
26185	9.797749	0.541510	2.101959	-0.058542	0.019380	-0.196511	-0.631893	-0.272322	-0.419204	-0.717632	-0.302703	0.543776	-0.312543	0	0
26186	9.819349	0.696337	2.255548	-0.060952	-0.016896	-0.213984	-0.629211	-0.273840	-0.417968	-0.718422	-0.303473	0.543443	-0.310553	0	0
26187	9.739380	0.841418	2.356993	-0.070174	-0.033126	-0.196403	-0.627789	-0.275497	-0.418267	-0.719077	-0.304099	0.543330	-0.308616	0	0
26188	9.705365	0.991004	2.410013	-0.064599	-0.031334	-0.175295	-0.628357	-0.277394	-0.417260	-0.719674	-0.304675	0.543225	-0.306838	0	0
26189	9.521412	1.121589	2.471358	-0.048278	-0.029628	-0.182253	-0.625798	-0.280846	-0.417570	-0.720232	-0.305369	0.543058	-0.305130	0	0
26190	9.530942	1.268302	2.444721	-0.029875	-0.046089	-0.138272	-0.625527	-0.281130	-0.416017	-0.720524	-0.306037	0.543062	-0.303760	0	0
26191	9.603372	1.386892	2.588351	-0.017330	-0.085196	-0.111836	-0.623981	-0.282325	-0.414340	-0.720469	-0.306739	0.543412	-0.302555	0	0
26192	9.564636	1.432171	2.485214	-0.017655	-0.160493	-0.073115	-0.625111	-0.284363	-0.413747	-0.719901	-0.307485	0.544400	-0.301369	0	0
26193	9.644408	1.441350	2.895753	-0.086676	-0.023836	-0.158583	-0.624278	-0.286421	-0.411205	-0.720531	-0.307758	0.544369	-0.299638	0	0
26194	9.491850	1.633623	2.786114	-0.059443	-0.122056	-0.178529	-0.625699	-0.286678	-0.410332	-0.720613	-0.308658	0.544879	-0.297581	0	0
26195	9.341759	1.782241	2.613983	-0.055601	-0.131133	-0.144247	-0.626132	-0.289894	-0.408048	-0.720515	-0.309395	0.545566	-0.295788	0	0
26196	9.307752	1.924604	2.667009	-0.009869	-0.220424	-0.139601	-0.624591	-0.290641	-0.405949	-0.719784	-0.310728	0.546753	-0.293975	0	0
26197	9.196370	2.070296	2.403235	0.011824	-0.256892	-0.128932	-0.625453	-0.292667	-0.403663	-0.718737	-0.312236	0.548185	-0.292266	0	0
26198	9.256764	2.160614	2.188741	0.081633	-0.219362	-0.116498	-0.627752	-0.294046	-0.398810	-0.717648	-0.314093	0.549160	-0.291119	0	0
26199	9.331725	2.179678	2.171348	0.159631	-0.203660	-0.081222	-0.628770	-0.298404	-0.393965	-0.716281	-0.316243	0.549920	-0.290724	0	0
26200	9.389904	2.051797	2.132559	0.166221	-0.221859	-0.046110	-0.629231	-0.299525	-0.389143	-0.714697	-0.318323	0.550880	-0.290535	0	0
26201	9.539931	1.999887	1.907909	0.171276	-0.185628	-0.033862	-0.630801	-0.302711	-0.386275	-0.713245	-0.320241	0.551618	-0.290595	0	0
26202	9.573817	1.968915	1.982219	0.125426	-0.118094	-0.018272	-0.630959	-0.303422	-0.384006	-0.712275	-0.321571	0.552039	-0.290707	0	0
26203	9.689814	2.074286	1.904349	0.151144	-0.094725	-0.018208	-0.632248	-0.305582	-0.381288	-0.711338	-0.322994	0.552232	-0.291055	0	0
26204	9.699512	2.043386	1.986049	0.131772	-0.072754	0.046646	-0.630575	-0.306616	-0.378058	-0.710405	-0.323878	0.552518	-0.291809	0	0
26205	9.651244	1.933026	2.049002	0.122786	-0.045459	0.029885	-0.633120	-0.307448	-0.377871	-0.709689	-0.324691	0.552595	-0.292500	0	0
26206	9.510992	1.911057	1.949065	0.110230	-0.005429	0.007856	-0.632858	-0.307427	-0.375329	-0.709309	-0.325437	0.552339	-0.293076	0	0
26207	9.382950	1.775721	1.810664	0.144114	-0.002078	0.002632	-0.632441	-0.307427	-0.374488	-0.708842	-0.326425	0.551954	-0.293830	0	0
26208	9.346674	1.775557	1.767653	0.127072	0.032546	0.000791	-0.632448	-0.308594	-0.373209	-0.708635	-0.327218	0.551355	-0.294572	0	0
26209	9.307814	1.936945	1.772613	0.108434	0.010924	-0.013227	-0.632007	-0.310095	-0.374625	-0.708401	-0.328003	0.550929	-0.295057	0	0
26210	9.312562	2.035138	1.671520	0.117700	0.032622	-0.016716	-0.632296	-0.311552	-0.373341	-0.708275	-0.328824	0.550298	-0.295623	0	0
26211	9.356241	1.897503	1.603993	0.155517	0.061340	-0.009674	-0.631738	-0.310965	-0.372645	-0.708152	-0.329775	0.549386	-0.296555	0	0
26212	9.390169	1.825505	1.659102	0.167486	0.061244	0.000867	-0.628907	-0.313820	-0.371830	-0.707964	-0.330767	0.548460	-0.297612	0	0
26213	9.457852	1.868510	1.612892	0.134794	0.076026	0.007805	-0.631172	-0.314360	-0.371367	-0.707933	-0.331431	0.547560	-0.298600	0	0
26214	9.452949	1.935916	1.610468	0.149516	0.086801	0.014863	-0.629900	-0.316738	-0.370387	-0.707900	-0.332141	0.546550	-0.299740	0	0
26215	9.467475	1.925985	1.555072	0.155466	0.108541	0.047318	-0.629468	-0.315874	-0.371671	-0.707856	-0.332639	0.545486	-0.301226	0	0
26216	9.404596	1.921167	1.536301	0.133841	0.130508	0.056888	-0.627198	-0.316516	-0.372130	-0.707982	-0.332873	0.544350	-0.302720	0	0
26217	9.399642	2.043620	1.468919	0.113633	0.130670	0.046341	-0.625919	-0.315521	-0.373287	-0.708196	-0.333014	0.543249	-0.304040	0	0
26218	9.452895	2.002539	1.454137	0.092059	0.165322	0.047991	-0.625635	-0.314939	-0.373577	-0.708673	-0.332893	0.541960	-0.305359	0	0
26219	9.455464	1.848598	1.483095	0.105078	0.172477	0.061137	-0.624196	-0.315293	-0.376428	-0.709092	-0.332766	0.540635	-0.306872	0	0
26220	9.453211	1.684839	1.473628	0.118235	0.170567	0.098864	-0.624759	-0.314550	-0.376987	-0.709348	-0.332537	0.539393	-0.308708	0	0
26221	9.448319	1.737837	1.478429	0.107185	0.174284	0.086561	-0.622056	-0.315506	-0.378442	-0.709684	-0.332280	0.538129	-0.310414	0	0
26222	9.361176	1.810144	1.469390	0.085226	0.146358	0.112886	-0.622909	-0.313130	-0.378863	-0.709869	-0.331813	0.537202	-0.312088	0	0
26223	9.259493	1.902268	1.566228	0.070610	0.141966	0.124283	-0.622335	-0.313446	-0.379719	-0.710029	-0.331194	0.536403	-0.313753	0	0
26224	9.351465	1.839510	1.560799	0.129410	0.154189	0.155109	-0.621758	-0.312443	-0.381431	-0.709972	-0.330787	0.535417	-0.315987	0	0
26225	9.390403	1.580601	1.791535	0.189786	0.139186	0.179775	-0.620622	-0.310264	-0.382732	-0.709539	-0.330724	0.534440	-0.318671	0	0
26226	9.516293	1.441916	2.016728	0.253661	0.089677	0.230854	-0.621769	-0.308163	-0.381732	-0.708473	-0.330993	0.533759	-0.321887	0	0
26227	9.487545	1.151470	2.180665	0.242398	0.026258	0.247504	-0.622625	-0.307254	-0.381156	-0.707031	-0.331295	0.533627	-0.324951	0	0
26228	9.468378	0.977609	2.072755	0.231248	-0.018122	0.255391	-0.624354	-0.304826	-0.378309	-0.705368	-0.331615	0.533851	-0.327858	0	0
26229	9.313823	0.734882	2.114954	0.190663	-0.057718	0.229829	-0.626357	-0.305346	-0.375445	-0.703692	-0.331913	0.534411	-0.330237	0	0
26230	9.260482	0.887686	1.845942	0.172468	-0.053941	0.232456	-0.627077	-0.303256	-0.374735	-0.702095	-0.332052	0.534994	-0.332544	0	0
26231	9.545819	0.938645	2.007306	0.205190	-0.069652	0.244859	-0.628100	-0.300400	-0.371902	-0.700245	-0.332405	0.535629	-0.335061	0	0
26232	9.903925	0.759632	2.418368	0.237932	-0.106227	0.277412	-0.630533	-0.296638	-0.369898	-0.697985	-0.332930	0.536499	-0.337851	0	0
26233	10.088021	0.466511	2.590369	0.231981	-0.167908	0.274773	-0.633820	-0.296087	-0.366027	-0.695401	-0.333629	0.537816	-0.340387	0	0
26234	10.117206	0.312044	2.522962	0.184202	-0.183879	0.241296	-0.636835	-0.291559	-0.362461	-0.693007	-0.334228	0.539274	-0.342370	0	0
26235	10.030142	0.316237	2.374531	0.147670	-0.167256	0.214862	-0.640832	-0.289374	-0.359010	-0.690897	-0.334651	0.540660	-0.344032	0	0
26236	9.914085	0.286900	2.252785	0.134795	-0.170782	0.199032	-0.640718	-0.289488	-0.355617	-0.688869	-0.335085	0.542044	-0.345493	0	0
26237	9.856115	0.218993	2.137860	0.129708	-0.114490	0.177869	-0.644423	-0.287319	-0.353161	-0.687222	-0.335394	0.542995	-0.346976	0	0
26238	9.909416	0.104770	2.418862	0.078838	-0.054190	0.147799	-0.645585	-0.285788	-0.350178	-0.686185	-0.335314	0.543594	-0.348168	0	0
26239	9.810184	0.190534	2.210346	0.091346	-0.052493	0.109237	-0.646014	-0.284596	-0.350035	-0.685238	-0.335512	0.544017	-0.349179	0	0
26240	9.681997	0.199615	2.064615	0.123362	-0.047306	0.105798	-0.647867	-0.283365	-0.348878	-0.684232	-0.335939	0.544270	-0.350346	0	0
26241	9.665053	0.214013	2.050302	0.144440	-0.047472	0.116383	-0.648315	-0.282591	-0.346328	-0.683106	-0.336440	0.544494	-0.351712	0	0
26242	9.633542	0.290641	1.959108	0.159316	-0.016739	0.118154	-0.648476	-0.282268	-0.344064	-0.682097	-0.336937	0.544449	-0.353260	0	0
26243	9.594829	0.314252	1.855988	0.188498	-0.004284	0.098909	-0.650313	-0.282234	-0.344317	-0.681115	-0.337678	0.544159	-0.354891	0	0
26244	9.575571	0.225044	1.824946	0.226922	-0.000972	0.098974	-0.650595	-0.283406	-0.344024	-0.680026	-0.338680	0.543698	-0.356726	0	0
26245	9.527260	0.160257	1.854203	0.219546	-0.014518	0.100710	-0.650338	-0.283379	-0.340917	-0.678869	-0.339655	0.543368	-0.358500	0	0
26246	9.614284	0.217400	1.752542	0.208596	-0.009906	0.097187	-0.651336	-0.283349	-0.340052	-0.677793	-0.340571	0.543021	-0.360190	0	0
26247	9.580381	0.251544	1.829698	0.214941	-0.000879	0.086666	-0.652893	-0.284051	-0.339599	-0.676770	-0.341536	0.542562	-0.361887	0	0
26248	9.624003	0.160307	1.891964	0.196245	0.024692	0.114647	-0.652780	-0.281664	-0.337065	-0.675853	-0.342146	0.542080	-0.363742	0	0
26249	9.653112	0.073689	1.911056	0.192776	0.046491	0.109324	-0.652781	-0.282839	-0.336494	-0.675075	-0.342662	0.541451	-0.365633	0	0
26250	9.706399	-0.003383	1.920347	0.139714	0.061421	0.074935	-0.651505	-0.283458	-0.336654	-0.674690	-0.342968	0.540787	-0.367037	0	0
26251	9.638708	-0.043726	2.017045	0.072704	0.061961	0.028249	-0.650795	-0.282446	-0.337377	-0.674700	-0.343052	0.540213	-0.367783	0	0
26252	9.420993	-0.002777	1.958495	0.046257	0.085783	0.003588	-0.650791	-0.283481	-0.337514	-0.675028	-0.343023	0.539482	-0.368283	0	0
26253	9.396809	-0.002850	1.937034	0.047410	0.107556	0.008827	-0.650500	-0.283644	-0.338367	-0.675442	-0.342870	0.538625	-0.368919	0	0
26254	9.483847	0.035274	1.883473	0.036929	0.081303	-0.015721	-0.650496	-0.283502	-0.338933	-0.675847	-0.342898	0.537891	-0.369222	0	0
26255	9.570916	0.035278	1.909284	0.033233	0.081323	-0.019238	-0.649358	-0.283239	-0.339802	-0.676271	-0.342895	0.537167	-0.369502	0	0
26256	9.662883	-0.036272	2.069756	0.060285	0.040264	-0.013873	-0.647368	-0.283586	-0.340823	-0.676368	-0.343222	0.536630	-0.369801	0	0
26257	9.682282	-0.089110	2.100913	0.037987	-0.006743	-0.013879	-0.646677	-0.285197	-0.338281	-0.676283	-0.343546	0.536501	-0.369843	0	0
26258	9.580759	-0.142325	2.022357	-0.011525	-0.004534	-0.050872	-0.646231	-0.287145	-0.340119	-0.676522	-0.343752	0.536405	-0.369353	0	0
26259	9.421165	-0.169274	1.884098	-0.055381	-0.005986	-0.063270	-0.645243	-0.286427	-0.340138	-0.676944	-0.343704	0.536447	-0.368564	0	0
26260	9.397081	-0.245449	1.571782	-0.161750	0.133710	-0.063719	-0.644390	-0.285714	-0.340863	-0.678487	-0.342451	0.535922	-0.367655	0	0
26261	9.522884	-0.311083	1.960406	-0.240336	0.187873	-0.120161	-0.643234	-0.286944	-0.343281	-0.680784	-0.340736	0.535132	-0.366151	0	0
26262	9.455243	-0.381444	1.833532	-0.284684	0.148291	-0.153580	-0.640942	-0.285850	-0.347142	-0.683141	-0.339068	0.534643	-0.364017	0	0
26263	9.358452	-0.331094	1.764475	-0.326925	0.145003	-0.181747	-0.639915	-0.286505	-0.351258	-0.685709	-0.337237	0.534238	-0.361475	0	0
26264	9.508352	-0.269048	1.698414	-0.334381	0.148666	-0.201054	-0.635911	-0.288847	-0.355557	-0.688387	-0.335471	0.533750	-0.358740	0	0
26265	9.619435	-0.118404	2.002821	-0.384519	0.094628	-0.225640	-0.633190	-0.288355	-0.359706	-0.691011	-0.333644	0.533732	-0.355408	0	0
26266	9.682069	0.150154	1.804995	-0.426905	0.076809	-0.244950	-0.630634	-0.288420	-0.360879	-0.693742	-0.331718	0.533900	-0.351620	0	0
26267	9.817137	0.502948	2.099445	-0.479924	0.128061	-0.274015	-0.629175	-0.288211	-0.366279	-0.696996	-0.329354	0.533799	-0.347536	0	0
26268	9.705562	0.811778	2.198583	-0.470909	0.136183	-0.274810	-0.626324	-0.288443	-0.368729	-0.700252	-0.327053	0.533578	-0.343481	0	0
26269	9.661813	1.041949	1.996757	-0.379642	0.130904	-0.263993	-0.623163	-0.289010	-0.374436	-0.703115	-0.325309	0.533114	-0.339990	0	0
26270	9.564923	1.195594	1.881935	-0.304474	0.130318	-0.219897	-0.619745	-0.289696	-0.376894	-0.705576	-0.323886	0.532518	-0.337172	0	0
26271	9.734280	1.119829	2.183697	-0.265097	0.088280	-0.151319	-0.619146	-0.291221	-0.380292	-0.707435	-0.322482	0.532315	-0.334935	0	0
26272	9.789998	1.019284	2.313202	-0.257083	0.059175	-0.146023	-0.616440	-0.291593	-0.382315	-0.709099	-0.321233	0.532288	-0.332653	0	0
26273	9.622947	1.178722	2.371994	-0.255584	0.021083	-0.135407	-0.615014	-0.293107	-0.383181	-0.710503	-0.320031	0.532570	-0.330355	0	0
26274	9.453382	1.420748	2.574994	-0.260571	0.037527	-0.072206	-0.615002	-0.292975	-0.384596	-0.711805	-0.318430	0.532936	-0.328504	0	0
26275	9.366226	1.507380	2.541900	-0.233034	0.030067	-0.042274	-0.614139	-0.292275	-0.386593	-0.712869	-0.316858	0.533369	-0.327012	0	0
26276	9.375759	1.667580	2.325317	-0.203258	-0.055514	-0.103474	-0.611586	-0.290129	-0.388200	-0.713585	-0.316133	0.534104	-0.324943	0	0
26277	9.448208	1.782780	2.274204	-0.171071	-0.175545	-0.052311	-0.613161	-0.289779	-0.386054	-0.713381	-0.315725	0.535763	-0.323054	0	0
26278	9.644114	1.757885	2.645454	-0.186886	0.015094	-0.164931	-0.613007	-0.290828	-0.387184	-0.714614	-0.315217	0.535741	-0.320853	0	0
26279	9.641691	1.789873	2.304040	-0.141347	-0.037914	-0.131390	-0.611866	-0.292775	-0.387619	-0.715301	-0.314998	0.536066	-0.318989	0	0
26280	9.578674	1.910999	2.434232	-0.119269	-0.036247	-0.100600	-0.612424	-0.293949	-0.388029	-0.715834	-0.314791	0.536392	-0.317445	0	0
26281	9.518236	1.877698	2.497211	-0.119377	-0.117873	-0.027670	-0.611724	-0.293807	-0.387192	-0.715689	-0.314426	0.537542	-0.316186	0	0
26282	9.312686	1.848677	2.412183	-0.135989	-0.137687	-0.036472	-0.612869	-0.292297	-0.386190	-0.715523	-0.314075	0.538846	-0.314689	0	0
26283	9.254599	1.900977	2.263501	-0.163176	-0.099360	-0.055878	-0.610892	-0.293803	-0.385226	-0.715699	-0.313490	0.539908	-0.313046	0	0
26284	9.225693	1.796622	2.090690	-0.150198	-0.092215	-0.052369	-0.613592	-0.291675	-0.384625	-0.715866	-0.312978	0.540877	-0.311500	0	0
26285	9.257281	1.658860	1.994401	-0.122656	-0.065241	-0.073431	-0.613736	-0.290786	-0.384626	-0.716150	-0.312672	0.541510	-0.310053	0	0
26286	9.312970	1.609959	1.861800	-0.142064	-0.081441	-0.092770	-0.612751	-0.290799	-0.383935	-0.716471	-0.312400	0.542246	-0.308293	0	0
26287	9.458009	1.691600	1.860674	-0.145514	-0.063271	-0.080490	-0.614163	-0.290185	-0.384480	-0.716853	-0.311964	0.542910	-0.306674	0	0
26288	9.496640	1.749869	1.968536	-0.132103	-0.081530	-0.087442	-0.613598	-0.290195	-0.384348	-0.717121	-0.311732	0.543629	-0.305004	0	0
26289	9.472346	1.862709	1.898898	-0.109939	-0.044505	-0.090917	-0.613304	-0.291687	-0.385195	-0.717522	-0.311551	0.544014	-0.303557	0	0
26290	9.489130	2.005033	1.958766	-0.104230	0.006265	-0.104975	-0.612462	-0.292578	-0.384073	-0.718230	-0.311347	0.543961	-0.302185	0	0
26291	9.501221	2.005136	1.982720	-0.058575	0.012241	-0.108384	-0.611175	-0.293798	-0.385221	-0.718829	-0.311459	0.543726	-0.301066	0	0
26292	9.510935	1.966552	1.973063	-0.063693	0.041323	-0.097913	-0.610887	-0.293516	-0.385934	-0.719577	-0.311399	0.543319	-0.300073	0	0
26293	9.479528	1.937296	1.891572	-0.041582	0.066545	-0.104919	-0.609737	-0.295769	-0.387358	-0.720405	-0.311453	0.542651	-0.299237	0	0
26294	9.479586	1.884087	1.843529	-0.013846	0.091727	-0.093490	-0.607473	-0.294197	-0.387967	-0.721257	-0.311577	0.541744	-0.298701	0	0
26295	9.482090	1.797448	1.850794	-0.000801	0.095258	-0.069791	-0.606605	-0.295857	-0.389672	-0.722006	-0.311650	0.540855	-0.298426	0	0
26296	9.486911	1.812019	1.877194	-0.009536	0.124379	-0.050541	-0.605043	-0.296778	-0.389976	-0.722889	-0.311474	0.539831	-0.298325	0	0
26297	9.431292	1.797899	1.925697	0.006799	0.124248	-0.061916	-0.603613	-0.296533	-0.391981	-0.723745	-0.311474	0.538733	-0.298235	0	0
26298	9.351474	1.800377	1.916661	0.021676	0.132313	-0.038199	-0.603036	-0.297147	-0.393119	-0.724535	-0.311431	0.537595	-0.298415	0	0
26299	9.305479	1.841374	1.916964	0.032828	0.142218	-0.022381	-0.599614	-0.298427	-0.395858	-0.725285	-0.311355	0.536411	-0.298804	0	0
26300	9.259487	1.879878	1.900439	0.078543	0.145482	-0.015247	-0.598464	-0.298767	-0.397855	-0.725897	-0.311560	0.535077	-0.299494	0	0
26301	9.254626	1.908473	1.840345	0.093508	0.163518	0.009346	-0.597193	-0.297761	-0.398022	-0.726472	-0.311691	0.533653	-0.300502	0	0
26302	9.276335	1.948174	2.080580	0.111705	0.154313	0.023447	-0.594350	-0.299600	-0.398909	-0.726907	-0.311903	0.532272	-0.301677	0	0
26303	9.157698	2.077922	1.994787	0.148510	0.166742	0.049876	-0.594757	-0.300350	-0.400738	-0.727201	-0.312208	0.530781	-0.303277	0	0
26304	9.036817	2.016087	2.111125	0.218388	0.164402	0.113208	-0.592343	-0.301293	-0.401481	-0.727077	-0.312684	0.529279	-0.305699	0	0
26305	9.133547	2.035083	2.086361	0.253509	0.191338	0.139592	-0.593755	-0.299944	-0.402312	-0.726887	-0.313199	0.527561	-0.308579	0	0
26306	9.537352	2.140730	2.145835	0.293802	0.147447	0.216131	-0.591639	-0.299097	-0.401926	-0.726105	-0.313725	0.526261	-0.312086	0	0
26307	9.806109	1.797063	2.822154	0.353366	0.030822	0.262842	-0.592766	-0.299227	-0.402473	-0.724353	-0.314807	0.525769	-0.315873	0	0
26308	9.806613	1.268832	3.106283	0.325549	-0.052432	0.275029	-0.595056	-0.298264	-0.399611	-0.722211	-0.315870	0.525987	-0.319335	0	0
26309	9.439279	0.975099	2.998610	0.252326	-0.091739	0.265167	-0.598904	-0.295944	-0.397011	-0.720103	-0.316585	0.526691	-0.322212	0	0
26310	8.844358	0.940192	2.589452	0.135057	-0.112538	0.209608	-0.601764	-0.294671	-0.393858	-0.718439	-0.316804	0.527734	-0.324003	0	0
26311	8.614563	0.996301	2.191978	0.089488	-0.133929	0.227093	-0.602080	-0.291682	-0.391037	-0.716734	-0.316678	0.529137	-0.325609	0	0
26312	8.987147	0.889572	2.141258	0.105341	-0.108694	0.237616	-0.604782	-0.288667	-0.390440	-0.715083	-0.316516	0.530330	-0.327450	0	0
26313	9.473749	0.413560	2.416985	0.138144	-0.151659	0.262212	-0.607499	-0.287693	-0.387288	-0.713004	-0.316604	0.531803	-0.329504	0	0
26314	9.890143	0.009600	2.637868	0.079902	-0.208420	0.219931	-0.610088	-0.284645	-0.383298	-0.710948	-0.316680	0.533725	-0.330764	0	0
26315	10.076383	0.013750	2.559568	0.044800	-0.215438	0.175988	-0.613513	-0.282185	-0.380706	-0.709097	-0.316763	0.535677	-0.331501	0	0
26316	10.276995	0.150695	2.560395	0.059293	-0.184738	0.140922	-0.613818	-0.279945	-0.378872	-0.707484	-0.317030	0.537242	-0.332159	0	0
26317	10.296341	0.139489	2.730965	0.039506	-0.131944	0.126759	-0.615533	-0.279299	-0.377008	-0.706254	-0.317056	0.538458	-0.332782	0	0
26318	10.013386	0.101971	2.848467	0.028099	-0.126398	0.063519	-0.618102	-0.277748	-0.374851	-0.705305	-0.317323	0.539464	-0.332909	0	0
26319	9.643285	0.168684	2.603478	0.046191	-0.121088	0.028464	-0.619811	-0.278581	-0.373122	-0.704437	-0.317886	0.540267	-0.332911	0	0
26320	9.498075	0.285317	2.296698	0.064793	-0.083125	0.024980	-0.619539	-0.279162	-0.371710	-0.703732	-0.318475	0.540721	-0.333101	0	0
26321	9.570603	0.318745	2.262481	0.089954	-0.025262	0.028487	-0.621670	-0.277930	-0.370973	-0.703240	-0.319023	0.540702	-0.333644	0	0
26322	9.887553	0.207842	2.322767	0.118004	-0.054567	0.028574	-0.620835	-0.278960	-0.369002	-0.702507	-0.319872	0.540788	-0.334238	0	0
26323	9.643258	0.229243	2.199513	0.071837	-0.046945	-0.050526	-0.620279	-0.279694	-0.367593	-0.702219	-0.320790	0.540728	-0.334060	0	0
26324	9.589957	0.320736	2.185402	0.068816	-0.006058	-0.011953	-0.620835	-0.280578	-0.368429	-0.702039	-0.321349	0.540507	-0.334257	0	0
26325	9.546276	0.458480	2.274567	0.063952	-0.025062	-0.017174	-0.620554	-0.281757	-0.367721	-0.701783	-0.321956	0.540426	-0.334342	0	0
26326	9.384155	0.542246	2.129023	0.057099	-0.073998	-0.024128	-0.620296	-0.280555	-0.365185	-0.701313	-0.322726	0.540681	-0.334172	0	0
26327	9.275229	0.642664	1.959034	0.060033	-0.046795	-0.030274	-0.620566	-0.282330	-0.366021	-0.700995	-0.323448	0.540723	-0.334074	0	0
26328	9.316399	0.587411	1.994843	0.047082	0.015024	-0.006704	-0.619442	-0.282638	-0.365048	-0.700980	-0.323756	0.540443	-0.334259	0	0
26329	9.396363	0.431213	2.076130	0.050713	0.020422	-0.020782	-0.619018	-0.283528	-0.364627	-0.701024	-0.324136	0.540075	-0.334395	0	0
26330	9.473798	0.397198	2.037124	0.003048	0.028044	-0.056013	-0.619579	-0.284405	-0.364897	-0.701386	-0.324358	0.539691	-0.334040	0	0
26331	9.522081	0.483968	2.070360	-0.015219	0.033638	-0.056041	-0.618865	-0.285017	-0.365472	-0.701832	-0.324420	0.539336	-0.333616	0	0
26332	9.488236	0.464904	2.099474	0.001048	0.020802	-0.063012	-0.618864	-0.285312	-0.365470	-0.702185	-0.324689	0.538987	-0.333176	0	0
26333	9.558407	0.440457	2.046088	0.007941	-0.009223	-0.084021	-0.618006	-0.287547	-0.365758	-0.702417	-0.325206	0.538764	-0.332543	0	0
26334	9.686583	0.445567	2.141318	-0.024097	-0.014414	-0.084087	-0.617717	-0.288002	-0.366326	-0.702731	-0.325529	0.538676	-0.331705	0	0
26335	9.681720	0.483355	1.994663	0.002283	-0.024620	-0.087508	-0.616735	-0.289189	-0.364923	-0.702909	-0.326075	0.538569	-0.330966	0	0
26336	9.676987	0.391159	1.852921	-0.000528	0.040740	-0.064804	-0.615032	-0.289230	-0.365516	-0.703378	-0.326277	0.538077	-0.330570	0	0
26337	9.773754	0.339844	2.208086	-0.019383	0.098973	-0.077228	-0.613891	-0.290442	-0.366237	-0.704256	-0.326203	0.537205	-0.330191	0	0
26338	9.720440	0.445735	2.184347	-0.040698	0.078279	-0.089512	-0.613595	-0.290758	-0.367655	-0.705137	-0.326131	0.536500	-0.329527	0	0
26339	9.584909	0.541632	2.065046	-0.041411	0.095541	-0.083371	-0.612168	-0.291391	-0.368949	-0.706087	-0.325944	0.535703	-0.328975	0	0
26340	9.509926	0.546583	2.070398	-0.030455	0.104530	-0.093011	-0.610445	-0.292929	-0.371375	-0.707085	-0.325875	0.534765	-0.328425	0	0
26341	9.432575	0.507716	1.979633	-0.035470	0.079148	-0.128102	-0.609021	-0.295028	-0.371672	-0.708071	-0.326021	0.533917	-0.327535	0	0
26342	9.352767	0.502826	1.941752	-0.055154	0.129223	-0.135238	-0.608014	-0.295952	-0.373382	-0.709415	-0.325920	0.532745	-0.326633	0	0
26343	9.381805	0.486063	1.968000	-0.071656	0.121189	-0.135271	-0.605882	-0.297774	-0.373975	-0.710762	-0.325707	0.531690	-0.325635	0	0
26344	9.406004	0.474001	1.970238	-0.051727	0.106502	-0.138717	-0.602463	-0.299197	-0.376288	-0.711980	-0.325721	0.530653	-0.324650	0	0
26345	9.415647	0.503072	2.008612	-0.059069	0.108377	-0.142240	-0.602988	-0.300855	-0.380515	-0.713234	-0.325673	0.529623	-0.323625	0	0
26346	9.396287	0.517303	1.960656	-0.071901	0.101223	-0.142257	-0.599591	-0.301516	-0.380568	-0.714497	-0.325576	0.528674	-0.322489	0	0
26347	9.364895	0.455433	2.095575	-0.092021	0.094139	-0.138806	-0.597877	-0.303630	-0.381719	-0.715766	-0.325317	0.527860	-0.321266	0	0
26348	9.280179	0.524965	2.014392	-0.130603	0.092635	-0.166961	-0.595882	-0.303835	-0.383307	-0.717247	-0.324955	0.527076	-0.319612	0	0
26349	9.381703	0.587241	1.979940	-0.127025	0.096220	-0.175713	-0.592452	-0.306302	-0.386606	-0.718751	-0.324629	0.526235	-0.317945	0	0
26350	9.662175	0.676194	2.035521	-0.133533	0.078106	-0.159878	-0.591306	-0.306196	-0.388322	-0.720135	-0.324252	0.525581	-0.316276	0	0
26351	9.867707	0.710759	2.264800	-0.149547	0.054623	-0.182692	-0.588749	-0.307291	-0.389208	-0.721507	-0.323928	0.525084	-0.314301	0	0
26352	9.942533	0.855562	2.355497	-0.133309	0.049045	-0.186996	-0.587748	-0.308502	-0.390068	-0.722814	-0.323783	0.524545	-0.312340	0	0
26353	9.889148	1.024558	2.432686	-0.146416	0.027388	-0.191348	-0.585182	-0.310932	-0.391514	-0.724051	-0.323607	0.524200	-0.310229	0	0
26354	9.685737	1.261249	2.522937	-0.174143	0.014034	-0.203632	-0.584741	-0.310961	-0.393501	-0.725349	-0.323359	0.523981	-0.307815	0	0
26355	9.479895	1.521316	2.473739	-0.144758	0.009304	-0.164884	-0.582319	-0.312944	-0.394805	-0.726396	-0.323109	0.523842	-0.305842	0	0
26356	9.380614	1.641575	2.421473	-0.086238	0.005217	-0.143649	-0.580755	-0.313868	-0.395393	-0.727172	-0.323209	0.523606	-0.304293	0	0
26357	9.303304	1.555018	2.422108	-0.051339	-0.016822	-0.100562	-0.581896	-0.314128	-0.394241	-0.727579	-0.323379	0.523576	-0.303189	0	0
26358	9.216284	1.493157	2.543008	-0.076775	-0.023848	-0.078696	-0.578771	-0.316267	-0.394991	-0.727972	-0.323294	0.523730	-0.302067	0	0
26359	9.022778	1.512317	2.467469	-0.106111	-0.047180	-0.073471	-0.578778	-0.315081	-0.394571	-0.728313	-0.323014	0.524172	-0.300775	0	0
26360	8.925974	1.579339	2.362334	-0.115266	-0.063425	-0.060292	-0.579344	-0.315952	-0.394275	-0.728565	-0.322671	0.524788	-0.299456	0	0
26361	9.153187	1.727833	2.274000	-0.089850	-0.095408	-0.034694	-0.579345	-0.315509	-0.394277	-0.728482	-0.322450	0.525655	-0.298374	0	0
26362	9.477200	1.795951	2.507195	-0.106704	-0.143379	-0.018853	-0.580055	-0.315786	-0.393840	-0.728159	-0.322189	0.526959	-0.297142	0	0
26363	9.723889	1.782740	2.822766	-0.124531	-0.201313	-0.003027	-0.581055	-0.316489	-0.392406	-0.727530	-0.321863	0.528798	-0.295765	0	0
26364	9.653572	1.956382	2.861606	-0.105774	-0.223237	-0.018709	-0.582221	-0.314805	-0.389000	-0.726774	-0.321842	0.530676	-0.294279	0	0
26365	9.515597	2.096874	2.513882	-0.065140	-0.169124	-0.023908	-0.583363	-0.314474	-0.387851	-0.726181	-0.321960	0.532032	-0.293164	0	0
26366	9.481712	2.118678	2.530941	-0.046880	-0.163825	-0.027378	-0.584227	-0.315172	-0.385712	-0.725570	-0.322236	0.533273	-0.292117	0	0
26367	9.418939	2.003427	2.574771	-0.047593	-0.158364	-0.015133	-0.585091	-0.314547	-0.384145	-0.724948	-0.322403	0.534523	-0.291191	0	0
26368	9.360896	2.016867	2.358800	-0.057548	-0.149216	-0.022183	-0.587650	-0.314774	-0.382546	-0.724430	-0.322529	0.535703	-0.290170	0	0
26369	9.491527	1.992658	2.369887	-0.061165	-0.136501	-0.030986	-0.588512	-0.316210	-0.380404	-0.724011	-0.322618	0.536780	-0.289125	0	0
26370	9.525293	2.079704	2.453718	-0.094169	-0.136230	-0.039819	-0.587671	-0.316954	-0.379283	-0.723729	-0.322534	0.537911	-0.287820	0	0
26371	9.433363	2.115129	2.290871	-0.112869	-0.081630	-0.045190	-0.587546	-0.315465	-0.377877	-0.723809	-0.322167	0.538690	-0.286569	0	0
26372	9.392213	2.153372	2.223822	-0.135365	-0.030633	-0.060219	-0.590372	-0.314970	-0.378398	-0.724283	-0.321589	0.539107	-0.285233	0	0
26373	9.355901	2.171176	2.401988	-0.175888	-0.033931	-0.093659	-0.589088	-0.315597	-0.379407	-0.724958	-0.320890	0.539562	-0.283442	0	0
26374	9.317219	2.158953	2.354195	-0.186857	-0.012074	-0.121799	-0.587389	-0.314017	-0.380290	-0.725866	-0.320216	0.539789	-0.281439	0	0
26375	9.355860	2.218927	2.322608	-0.168218	0.045840	-0.133220	-0.585667	-0.315111	-0.382718	-0.727052	-0.319559	0.539510	-0.279654	0	0
26376	9.413903	2.219071	2.367865	-0.160857	0.054850	-0.133213	-0.585100	-0.315125	-0.382869	-0.728263	-0.318945	0.539136	-0.277920	0	0
26377	9.430827	2.228555	2.343691	-0.166839	0.082130	-0.112198	-0.583390	-0.315470	-0.384310	-0.729576	-0.318081	0.538649	-0.276407	0	0
26378	9.389742	2.194983	2.358444	-0.156510	0.100205	-0.098166	-0.581535	-0.314351	-0.386608	-0.730913	-0.317180	0.538039	-0.275094	0	0
26379	9.314837	2.125081	2.320580	-0.165041	0.145661	-0.079836	-0.580501	-0.317074	-0.390857	-0.732465	-0.315979	0.537180	-0.274024	0	0
26380	9.273719	2.122856	2.344925	-0.166760	0.155664	-0.077223	-0.578641	-0.316255	-0.393578	-0.734068	-0.314734	0.536254	-0.272982	0	0
26381	9.247144	2.093932	2.330718	-0.150227	0.160069	-0.071932	-0.575936	-0.315302	-0.396032	-0.735621	-0.313557	0.535267	-0.272091	0	0
26382	9.302806	2.055644	2.392853	-0.151989	0.174596	-0.078985	-0.575208	-0.313284	-0.399305	-0.737275	-0.312374	0.534149	-0.271169	0	0
26383	9.266514	2.067736	2.393108	-0.135428	0.181728	-0.070177	-0.572076	-0.312489	-0.401906	-0.738884	-0.311236	0.532961	-0.270434	0	0
26384	9.237466	2.089592	2.422154	-0.137338	0.167234	-0.063138	-0.571487	-0.313119	-0.404459	-0.740402	-0.310093	0.531901	-0.269683	0	0
26385	9.201203	2.075031	2.388771	-0.128088	0.178049	-0.062257	-0.569908	-0.313473	-0.407030	-0.741939	-0.308974	0.530739	-0.269030	0	0
26386	9.138260	2.132930	2.393992	-0.109615	0.186991	-0.042028	-0.567904	-0.312074	-0.410463	-0.743412	-0.307868	0.529518	-0.268640	0	0
26387	9.080183	2.161907	2.394393	-0.087802	0.180466	-0.045473	-0.565043	-0.310407	-0.414902	-0.744786	-0.306951	0.528276	-0.268328	0	0
26388	9.084994	2.186121	2.423189	-0.076959	0.158606	-0.033127	-0.564454	-0.311624	-0.417170	-0.745977	-0.306113	0.527202	-0.268086	0	0
26389	9.036592	2.219608	2.365813	-0.060452	0.150316	-0.015518	-0.562180	-0.311095	-0.418624	-0.747023	-0.305323	0.526199	-0.268047	0	0
26390	9.036627	2.185878	2.361032	-0.045175	0.112080	-0.006665	-0.561309	-0.310552	-0.421469	-0.747798	-0.304706	0.525466	-0.268026	0	0
26391	9.046234	2.250964	2.380142	-0.033248	0.093850	0.024996	-0.560320	-0.309100	-0.421916	-0.748352	-0.304058	0.524934	-0.268257	0	0
26392	9.099434	2.262850	2.365319	-0.027869	0.070213	0.039085	-0.561867	-0.307904	-0.423452	-0.748731	-0.303441	0.524606	-0.268541	0	0
26393	9.140528	2.286840	2.360190	-0.037101	0.055767	0.043477	-0.559883	-0.308243	-0.423766	-0.749046	-0.302771	0.524425	-0.268772	0	0
26394	9.142968	2.262931	2.393852	-0.040768	0.041285	0.056644	-0.559880	-0.306187	-0.424906	-0.749264	-0.302043	0.524401	-0.269031	0	0
26395	9.143022	2.209892	2.379469	-0.044426	0.028612	0.065414	-0.559868	-0.305026	-0.426750	-0.749398	-0.301278	0.524508	-0.269305	0	0
26396	9.220468	2.170674	2.263530	-0.027108	0.001239	0.085670	-0.560875	-0.303072	-0.425469	-0.749286	-0.300606	0.524835	-0.269730	0	0
26397	9.319808	1.987965	2.344698	-0.033404	-0.020488	0.112842	-0.560589	-0.299846	-0.427044	-0.749000	-0.299809	0.525423	-0.270267	0	0
26398	9.469894	1.850996	2.439884	-0.020636	-0.031495	0.119876	-0.562163	-0.298321	-0.425469	-0.748604	-0.299091	0.526080	-0.270881	0	0
26399	9.554617	1.790135	2.331123	0.010647	-0.057154	0.170872	-0.562436	-0.297298	-0.427025	-0.747833	-0.298418	0.526996	-0.271972	0	0
26400	9.530612	1.607258	2.343469	0.052654	-0.077460	0.183237	-0.566569	-0.294087	-0.424566	-0.746799	-0.298038	0.527984	-0.273308	0	0
26401	9.612951	1.496728	2.410276	0.053870	-0.082905	0.222710	-0.567572	-0.292138	-0.423709	-0.745615	-0.297483	0.529125	-0.274935	0	0
26402	9.569523	1.381666	2.497241	0.062202	-0.081149	0.230593	-0.568432	-0.287841	-0.423997	-0.744397	-0.296930	0.530251	-0.276658	0	0
26403	9.564894	1.165430	2.584004	0.115769	-0.065233	0.279786	-0.571436	-0.285680	-0.420845	-0.742955	-0.296479	0.531252	-0.279088	0	0
26404	9.359539	0.925490	2.686679	0.142464	-0.087193	0.316666	-0.574839	-0.285306	-0.419942	-0.741211	-0.296084	0.532442	-0.281863	0	0
26405	9.163728	0.824688	2.693001	0.172658	-0.101933	0.332521	-0.577709	-0.281667	-0.416516	-0.739239	-0.295868	0.533699	-0.284872	0	0
26406	9.134687	0.852918	2.553742	0.187302	-0.125638	0.358922	-0.579425	-0.280579	-0.414654	-0.737017	-0.295679	0.535157	-0.288075	0	0
26407	9.287086	0.826402	2.591119	0.211902	-0.147626	0.378313	-0.582855	-0.277670	-0.411498	-0.734529	-0.295628	0.536756	-0.291488	0	0
26408	9.536329	0.698783	2.659126	0.256770	-0.126248	0.370470	-0.586983	-0.274907	-0.409462	-0.732036	-0.295876	0.538030	-0.295134	0	0
26409	9.831648	0.450742	2.731702	0.331952	-0.103306	0.377586	-0.590287	-0.271835	-0.404612	-0.729401	-0.296563	0.538925	-0.299307	0	0
26410	9.953022	-0.003738	2.875442	0.289907	-0.084857	0.329082	-0.592571	-0.270586	-0.402600	-0.727123	-0.297143	0.539652	-0.302941	0	0
26411	9.808077	-0.163318	2.698715	0.200207	-0.084143	0.279683	-0.594289	-0.268761	-0.400882	-0.725250	-0.297326	0.540493	-0.305739	0	0
26412	9.658017	-0.052809	2.608359	0.187142	-0.065896	0.227000	-0.595020	-0.268717	-0.398042	-0.723672	-0.297646	0.541077	-0.308126	0	0
26413	9.604687	0.063100	2.661548	0.150047	-0.075586	0.174297	-0.597868	-0.265841	-0.396876	-0.722305	-0.298002	0.541687	-0.309912	0	0
26414	9.578004	0.140230	2.671298	0.146071	-0.074657	0.138325	-0.600982	-0.264598	-0.397113	-0.721067	-0.298527	0.542191	-0.311405	0	0
26415	9.488382	0.274968	2.628566	0.140456	-0.052836	0.104091	-0.600729	-0.263831	-0.393867	-0.720065	-0.299117	0.542452	-0.312700	0	0
26416	9.403626	0.378546	2.614675	0.149421	-0.025694	0.060223	-0.601445	-0.264100	-0.392723	-0.719321	-0.299937	0.542354	-0.313794	0	0
26417	9.202907	0.343119	2.693107	0.154598	-0.025729	0.021606	-0.601882	-0.263045	-0.391588	-0.718679	-0.300988	0.542125	-0.314653	0	0
26418	9.260868	0.461506	2.315118	0.128121	0.068842	0.026726	-0.601030	-0.265567	-0.391026	-0.718614	-0.301538	0.541312	-0.315675	0	0
26419	9.440001	0.280073	2.672192	0.067103	0.030292	-0.023438	-0.601868	-0.266740	-0.391856	-0.718680	-0.302025	0.540818	-0.315905	0	0
26420	9.614160	0.265320	2.661314	0.024650	0.027871	-0.077065	-0.600877	-0.267056	-0.391870	-0.719031	-0.302522	0.540312	-0.315496	0	0
26421	9.628651	0.275560	2.786222	0.006618	0.058878	-0.077148	-0.599734	-0.266210	-0.393449	-0.719603	-0.302772	0.539640	-0.315101	0	0
26422	9.522170	0.342669	2.695583	-0.029743	0.080962	-0.082513	-0.598869	-0.269189	-0.394299	-0.720421	-0.302738	0.538906	-0.314520	0	0
26423	9.439874	0.400790	2.739414	-0.058716	0.106625	-0.076462	-0.596318	-0.269835	-0.394621	-0.721446	-0.302360	0.538096	-0.313923	0	0
26424	9.316541	0.372665	2.855742	-0.084767	0.077806	-0.105460	-0.595451	-0.270465	-0.396612	-0.722482	-0.302062	0.537486	-0.312869	0	0
26425	9.297211	0.367079	2.697207	-0.104602	0.116067	-0.122229	-0.594146	-0.272296	-0.399738	-0.723836	-0.301566	0.536608	-0.311723	0	0
26426	9.285128	0.348333	2.795885	-0.150221	0.136404	-0.139046	-0.593147	-0.271004	-0.401316	-0.725483	-0.300789	0.535673	-0.310249	0	0
26427	9.222299	0.290743	2.815625	-0.164622	0.174632	-0.158453	-0.588592	-0.271720	-0.404358	-0.727435	-0.299864	0.534442	-0.308693	0	0
26428	9.222252	0.352429	2.635255	-0.150035	0.179944	-0.168936	-0.586715	-0.274159	-0.408056	-0.729396	-0.299109	0.533092	-0.307129	0	0
26429	9.686543	0.461455	2.427412	-0.164470	0.194526	-0.158410	-0.584565	-0.276297	-0.410628	-0.731441	-0.298116	0.531706	-0.305630	0	0
26430	10.083037	0.567969	3.133686	-0.231238	0.127004	-0.177764	-0.581709	-0.275212	-0.414215	-0.733376	-0.296970	0.530955	-0.303406	0	0
26431	9.945163	0.552885	3.444855	-0.202546	0.078704	-0.181159	-0.579573	-0.275714	-0.415663	-0.734975	-0.296165	0.530456	-0.301189	0	0
26432	9.499876	0.854025	2.878053	-0.132969	0.085428	-0.170397	-0.577712	-0.277545	-0.417665	-0.736364	-0.295823	0.529726	-0.299412	0	0
26433	8.969896	1.168941	2.631625	-0.116445	0.075381	-0.143951	-0.577268	-0.278754	-0.419506	-0.737571	-0.295459	0.529096	-0.297912	0	0
26434	8.751890	1.496643	2.623334	-0.049966	0.092104	-0.163044	-0.575420	-0.279686	-0.420240	-0.738720	-0.295668	0.528087	-0.296645	0	0
26435	8.957539	1.436076	2.607455	0.008655	0.078909	-0.126037	-0.573721	-0.280899	-0.419980	-0.739518	-0.296121	0.527107	-0.295946	0	0
26436	9.245541	1.261843	2.514131	0.064829	0.109266	-0.108423	-0.571711	-0.283036	-0.422691	-0.740252	-0.296837	0.525790	-0.295737	0	0
26437	9.477777	1.193134	2.801002	0.022554	0.099611	-0.124324	-0.570995	-0.285120	-0.422976	-0.741109	-0.297321	0.524618	-0.295184	0	0
26438	9.472720	1.416802	2.752771	-0.060198	0.066707	-0.150748	-0.569555	-0.288124	-0.424967	-0.742111	-0.297458	0.523857	-0.293877	0	0
26439	9.370872	1.668090	2.902375	-0.085760	0.048815	-0.112117	-0.568570	-0.286372	-0.424991	-0.742985	-0.297224	0.523414	-0.292693	0	0
26440	9.266799	1.740423	2.893459	-0.100250	0.041700	-0.087556	-0.567708	-0.286994	-0.426275	-0.743786	-0.296803	0.523141	-0.291570	0	0
26441	9.145881	1.726158	2.894354	-0.125584	0.045561	-0.066569	-0.565866	-0.287035	-0.426588	-0.744625	-0.296044	0.522971	-0.290504	0	0
26442	9.128966	1.720689	2.759844	-0.136732	0.031121	-0.080616	-0.564881	-0.284696	-0.426898	-0.745455	-0.295345	0.522902	-0.289208	0	0
26443	9.199123	1.706090	2.749726	-0.204464	0.014423	-0.086023	-0.565715	-0.284992	-0.428580	-0.746415	-0.294190	0.523131	-0.287490	0	0
26444	9.293522	1.636058	2.734668	-0.248482	0.003872	-0.103680	-0.563972	-0.286555	-0.433411	-0.747491	-0.292853	0.523514	-0.285354	0	0
26445	9.298429	1.566244	2.737093	-0.253987	0.024772	-0.133574	-0.562552	-0.286002	-0.434285	-0.748776	-0.291544	0.523661	-0.283047	0	0
26446	9.356475	1.570815	2.705410	-0.248259	0.051941	-0.131837	-0.561282	-0.284112	-0.434597	-0.750171	-0.290216	0.523592	-0.280838	0	0
26447	9.467718	1.585119	2.709394	-0.262924	0.055675	-0.140645	-0.560975	-0.285031	-0.437144	-0.751650	-0.288785	0.523503	-0.278515	0	0
26448	9.501600	1.565711	2.689928	-0.239061	0.060922	-0.131822	-0.557859	-0.282892	-0.438336	-0.753052	-0.287495	0.523332	-0.276375	0	0
26449	9.443615	1.498677	2.748109	-0.235190	0.057282	-0.103747	-0.557542	-0.283383	-0.442300	-0.754344	-0.286071	0.523252	-0.274474	0	0
26450	9.351690	1.513308	2.758385	-0.205732	0.077020	-0.094049	-0.556108	-0.282995	-0.444730	-0.755619	-0.284787	0.522969	-0.272834	0	0
26451	9.404977	1.436260	2.772485	-0.238164	0.119023	-0.089811	-0.553841	-0.281428	-0.445764	-0.757193	-0.283095	0.522464	-0.271195	0	0
26452	9.300835	1.571504	2.826029	-0.240968	0.111810	-0.081003	-0.553111	-0.278824	-0.449465	-0.758704	-0.281377	0.522044	-0.269565	0	0
26453	9.395104	1.617787	2.959941	-0.230789	0.128064	-0.072213	-0.551395	-0.279175	-0.451471	-0.760245	-0.279621	0.521491	-0.268117	0	0
26454	9.286343	1.540846	2.948777	-0.261678	0.142843	-0.076716	-0.552230	-0.277705	-0.453727	-0.761951	-0.277635	0.520893	-0.266496	0	0
26455	9.216139	1.592237	3.093504	-0.285532	0.148495	-0.089937	-0.548806	-0.276928	-0.457464	-0.763782	-0.275496	0.520272	-0.264679	0	0
26456	9.201729	1.491032	3.072053	-0.270199	0.148352	-0.119762	-0.545803	-0.275560	-0.461904	-0.765639	-0.273648	0.519526	-0.262692	0	0
26457	9.163087	1.424284	3.192603	-0.311440	0.141433	-0.133036	-0.544372	-0.274431	-0.464196	-0.767600	-0.271546	0.518896	-0.260386	0	0
26458	9.202029	1.169669	3.319952	-0.302850	0.097784	-0.163739	-0.542937	-0.271839	-0.467625	-0.769378	-0.269801	0.518490	-0.257748	0	0
26459	9.042150	1.424731	3.246380	-0.358175	0.067396	-0.188343	-0.540944	-0.272042	-0.469072	-0.771202	-0.267809	0.518384	-0.254567	0	0
26460	9.080752	1.516379	3.289300	-0.351071	0.059168	-0.196190	-0.538787	-0.271101	-0.473637	-0.772968	-0.265952	0.518295	-0.251317	0	0
26461	9.211396	1.486918	3.213837	-0.345736	0.067257	-0.225148	-0.536655	-0.269980	-0.475233	-0.774824	-0.264239	0.518042	-0.247906	0	0
26462	9.160580	1.495223	3.413756	-0.344151	0.072693	-0.253237	-0.534511	-0.269021	-0.478243	-0.776756	-0.262687	0.517662	-0.244277	0	0
26463	9.148417	1.583205	3.192581	-0.380522	0.094758	-0.262101	-0.532931	-0.269377	-0.480955	-0.778906	-0.260817	0.517163	-0.240462	0	0
26464	9.119312	1.646839	3.389891	-0.374890	0.114697	-0.253327	-0.530222	-0.266223	-0.484690	-0.781103	-0.258914	0.516508	-0.236773	0	0
26465	9.003356	1.516446	3.280248	-0.345821	0.067282	-0.233925	-0.528074	-0.266888	-0.487552	-0.782921	-0.257223	0.516192	-0.233276	0	0
26466	9.080659	1.608000	3.315673	-0.320217	0.065261	-0.218040	-0.524947	-0.264764	-0.490158	-0.784608	-0.255672	0.515867	-0.230007	0	0
26467	9.119164	1.800595	3.324852	-0.321985	0.072544	-0.205718	-0.524351	-0.265108	-0.493561	-0.786300	-0.254002	0.515509	-0.226860	0	0
26468	9.104596	1.860599	3.284037	-0.369283	0.105596	-0.218144	-0.522641	-0.265159	-0.495145	-0.788293	-0.251966	0.514961	-0.223434	0	0
26469	8.896654	1.796014	3.307247	-0.372812	0.109280	-0.212916	-0.519216	-0.263207	-0.499453	-0.790290	-0.249841	0.514392	-0.220051	0	0
26470	8.804843	1.699739	3.286358	-0.346120	0.109076	-0.193573	-0.518077	-0.260003	-0.501466	-0.792158	-0.247843	0.513807	-0.216936	0	0
26471	8.860385	1.781829	3.348396	-0.352462	0.098251	-0.168104	-0.515651	-0.259490	-0.504195	-0.793921	-0.245664	0.513374	-0.213978	0	0
26472	8.945028	1.782261	3.458373	-0.312285	0.098829	-0.161865	-0.513797	-0.258223	-0.506494	-0.795559	-0.243787	0.512859	-0.211257	0	0
26473	8.988608	1.736513	3.470113	-0.304866	0.090605	-0.140786	-0.513072	-0.256642	-0.509200	-0.797084	-0.241856	0.512438	-0.208734	0	0
