# Supplementary material for: Identification of Haptic Based Guiding Using Hard Reins
Source: PLoS One. 2015 Jul 22;10(7):e0132020. doi: 10.1371/journal.pone.0132020 (PMC4511788; doi:10.1371/journal.pone.0132020)
Supplement: S1 File — (ZIP) [file pone.0132020.s001.zip › MotionData1/Subject1/T14/gh14.txt]

// Start Time: 0
// Sample rate: 50.0Hz
// Scenario: 4.0
// Firmware Version: 2.6.1
Counter	Acc_X	Acc_Y	Acc_Z	Gyr_X	Gyr_Y	Gyr_Z	Mag_X	Mag_Y	Mag_Z	Quat_w	Quat_x	Quat_y	Quat_z	AnalogIn_1	AnalogIn_2
25042	2.049129	0.847448	9.593738	-0.059055	0.013137	-0.034133	-0.181721	0.358830	-0.619927	-0.628091	-0.104763	0.031884	-0.770396	0	0
25043	1.952500	0.843276	9.556069	-0.073414	0.012270	-0.023637	-0.181857	0.359937	-0.620698	-0.628367	-0.104287	0.032412	-0.770214	0	0
25044	1.860786	0.853291	9.451227	-0.046575	0.009695	-0.020776	-0.182255	0.361045	-0.621987	-0.628584	-0.103984	0.032725	-0.770064	0	0
25045	1.879914	0.820099	9.657371	-0.039561	-0.018393	-0.003220	-0.181865	0.362701	-0.623021	-0.628657	-0.103948	0.033203	-0.769989	0	0
25046	1.894171	0.790830	9.560776	-0.010976	0.017452	0.020020	-0.182928	0.364088	-0.623253	-0.628524	-0.103796	0.033235	-0.770117	0	0
25047	1.846189	0.834508	9.564095	-0.016449	-0.007949	0.035773	-0.183057	0.364089	-0.624165	-0.628276	-0.103809	0.033507	-0.770305	0	0
25048	1.850884	0.813081	9.647926	-0.009378	-0.014125	0.050774	-0.183187	0.363399	-0.623517	-0.627894	-0.103900	0.033757	-0.770593	0	0
25049	1.819359	0.791923	9.727266	-0.005779	-0.011492	0.044645	-0.184384	0.364095	-0.622316	-0.627566	-0.104001	0.033975	-0.770838	0	0
25050	1.833504	0.743721	9.731397	-0.005850	-0.009784	0.060498	-0.184393	0.365200	-0.621391	-0.627104	-0.104077	0.034180	-0.771194	0	0
25051	1.835943	0.748394	9.692976	-0.000471	0.000720	0.062338	-0.184379	0.365755	-0.626349	-0.626638	-0.104108	0.034294	-0.771563	0	0
25052	1.908547	0.771784	9.661374	-0.004035	0.014700	0.064109	-0.185577	0.366728	-0.625276	-0.626155	-0.104005	0.034336	-0.771968	0	0
25053	1.995634	0.795023	9.617630	-0.002206	0.009455	0.055271	-0.185826	0.365764	-0.627894	-0.625748	-0.103959	0.034400	-0.772301	0	0
25054	2.111003	0.721756	9.548498	-0.020953	0.005953	0.046262	-0.186506	0.366732	-0.623825	-0.625416	-0.103824	0.034608	-0.772579	0	0
25055	2.130481	0.730964	9.505109	-0.028938	0.025132	0.042701	-0.186324	0.366938	-0.623066	-0.625139	-0.103496	0.034770	-0.772840	0	0
25056	2.193605	0.778561	9.500304	-0.035112	0.005921	0.017905	-0.186056	0.367629	-0.625284	-0.625042	-0.103283	0.035059	-0.772933	0	0
25057	2.213075	0.797842	9.562845	-0.077996	0.012921	0.004397	-0.186464	0.369288	-0.624608	-0.625107	-0.102759	0.035640	-0.772924	0	0
25058	2.198676	0.812211	9.505454	-0.091318	0.018227	-0.014177	-0.186066	0.369701	-0.625655	-0.625320	-0.102110	0.036253	-0.772809	0	0
25059	2.198794	0.826818	9.563302	-0.105606	0.011234	-0.023998	-0.186725	0.370672	-0.627594	-0.625630	-0.101440	0.037032	-0.772609	0	0
25060	2.189168	0.829490	9.625903	-0.084056	0.023514	-0.038774	-0.185273	0.370388	-0.627357	-0.626029	-0.100805	0.037532	-0.772345	0	0
25061	2.121324	0.798619	9.582872	-0.067931	0.023556	-0.042166	-0.185034	0.373285	-0.624721	-0.626445	-0.100283	0.037926	-0.772057	0	0
25062	2.058208	0.753309	9.549250	-0.041070	0.018351	-0.047266	-0.185437	0.374945	-0.625481	-0.626860	-0.099961	0.038117	-0.771752	0	0
25063	2.014751	0.753723	9.573663	-0.030346	0.038468	-0.039172	-0.184112	0.374109	-0.625771	-0.627220	-0.099559	0.038130	-0.771511	0	0
25064	1.939703	0.727793	9.554785	-0.028541	0.027134	-0.045350	-0.183296	0.371621	-0.628420	-0.627616	-0.099246	0.038172	-0.771227	0	0
25065	1.840125	0.646865	9.578748	-0.016136	0.030601	-0.018799	-0.183165	0.372726	-0.629978	-0.627801	-0.098984	0.038143	-0.771111	0	0
25066	1.862025	0.672902	9.497144	-0.017911	0.027115	-0.020587	-0.181732	0.372991	-0.625035	-0.627992	-0.098729	0.038127	-0.770990	0	0
25067	1.767329	0.594783	9.665298	-0.006447	0.006052	0.004983	-0.182010	0.375479	-0.625006	-0.627975	-0.098705	0.038197	-0.771003	0	0
25068	1.810594	0.563484	9.765506	-0.010101	0.016478	0.021715	-0.181741	0.375202	-0.626188	-0.627826	-0.098565	0.038229	-0.771140	0	0
25069	1.803414	0.584086	9.405300	-0.016303	0.034050	0.023510	-0.183318	0.375626	-0.628902	-0.627688	-0.098254	0.038215	-0.771294	0	0
25070	1.860916	0.516691	9.536214	0.001466	-0.028999	0.028664	-0.182264	0.376173	-0.629174	-0.627456	-0.098534	0.038450	-0.771435	0	0
25071	1.908061	0.357433	9.488313	0.006896	0.016500	0.028823	-0.182401	0.376311	-0.627865	-0.627247	-0.098501	0.038371	-0.771613	0	0
25072	1.848710	0.493212	9.692268	-0.000265	-0.011500	0.016374	-0.183189	0.375901	-0.628379	-0.627117	-0.098640	0.038498	-0.771694	0	0
25073	1.959225	0.415289	9.661578	0.033728	0.012962	0.025474	-0.183720	0.376180	-0.627846	-0.626907	-0.098802	0.038231	-0.771858	0	0
25074	1.881805	0.396476	9.604349	0.033643	-0.029020	0.033272	-0.183183	0.374382	-0.627611	-0.626608	-0.099283	0.038222	-0.772039	0	0
25075	1.983459	0.424956	9.738388	0.057877	-0.010663	0.018508	-0.184765	0.373008	-0.625772	-0.626417	-0.099781	0.037910	-0.772145	0	0
25076	2.150267	0.456810	9.569079	0.069551	-0.006290	0.015044	-0.185287	0.373012	-0.627462	-0.626230	-0.100318	0.037463	-0.772249	0	0
25077	2.165017	0.495011	9.514114	0.067706	-0.006317	0.029134	-0.185282	0.372598	-0.628250	-0.625948	-0.100843	0.037062	-0.772429	0	0
25078	2.201663	0.557005	9.430393	0.031960	-0.004556	0.022715	-0.184755	0.371627	-0.626308	-0.625742	-0.101128	0.036903	-0.772566	0	0
25079	2.216611	0.619587	9.483858	0.006961	0.005943	0.012885	-0.184363	0.371348	-0.624881	-0.625651	-0.101188	0.036884	-0.772633	0	0
25080	2.240840	0.643741	9.536867	-0.025283	0.005992	0.014454	-0.183496	0.372519	-0.625773	-0.625572	-0.101037	0.037093	-0.772707	0	0
25081	2.231484	0.684822	9.575874	-0.041307	0.009523	-0.003263	-0.184164	0.373212	-0.624711	-0.625655	-0.100777	0.037412	-0.772658	0	0
25082	2.202655	0.706592	9.542726	-0.052022	0.016539	-0.005064	-0.186014	0.373913	-0.625329	-0.625754	-0.100384	0.037742	-0.772612	0	0
25083	2.130465	0.740927	9.574987	-0.066197	0.025367	-0.034186	-0.186412	0.374607	-0.625838	-0.626106	-0.099861	0.038126	-0.772376	0	0
25084	2.036550	0.775520	9.636279	-0.051889	0.021887	-0.034942	-0.184034	0.375700	-0.628215	-0.626443	-0.099438	0.038392	-0.772144	0	0
25085	1.995308	0.747140	9.689183	-0.037592	0.013142	-0.034864	-0.184962	0.376534	-0.628454	-0.626767	-0.099188	0.038630	-0.771902	0	0
25086	1.864986	0.757766	9.685623	-0.010703	0.018458	-0.043419	-0.182055	0.376381	-0.629022	-0.627126	-0.099053	0.038590	-0.771629	0	0
25087	1.802080	0.739163	9.734019	-0.020580	0.027193	-0.034633	-0.181657	0.375411	-0.627862	-0.627437	-0.098797	0.038604	-0.771409	0	0
25088	1.792211	0.710333	9.719353	-0.026901	0.024544	-0.022355	-0.182712	0.376246	-0.629536	-0.627649	-0.098506	0.038672	-0.771270	0	0
25089	1.746038	0.671974	9.642402	-0.030420	0.027224	-0.032938	-0.181524	0.376240	-0.629423	-0.627957	-0.098184	0.038758	-0.771057	0	0
25090	1.796302	0.609087	9.655665	-0.010859	0.009663	-0.011739	-0.182448	0.376521	-0.629929	-0.628065	-0.098104	0.038806	-0.770976	0	0
25091	1.839600	0.584783	9.683853	-0.001943	0.013130	-0.004630	-0.181935	0.377346	-0.627055	-0.628122	-0.098055	0.038785	-0.770937	0	0
25092	1.873435	0.589270	9.664386	0.010562	0.016613	0.001633	-0.179156	0.376225	-0.627108	-0.628111	-0.098050	0.038638	-0.770954	0	0
25093	1.883218	0.593714	9.611412	-0.003712	-0.000068	-0.006508	-0.180292	0.377543	-0.629060	-0.628179	-0.098091	0.038710	-0.770890	0	0
25094	1.871313	0.617816	9.597371	0.003445	0.009557	-0.002887	-0.182263	0.375897	-0.628915	-0.628201	-0.098098	0.038657	-0.770873	0	0
25095	1.840125	0.646865	9.578748	0.010614	0.009575	-0.004582	-0.180954	0.377270	-0.628008	-0.628244	-0.098152	0.038557	-0.770837	0	0
25096	1.883363	0.613044	9.640472	0.032094	-0.002678	-0.011540	-0.181077	0.375613	-0.627892	-0.628304	-0.098437	0.038352	-0.770762	0	0
25097	1.931169	0.543078	9.692130	0.058887	0.000783	-0.001669	-0.180412	0.374919	-0.628170	-0.628274	-0.098859	0.037937	-0.770753	0	0
25098	2.109464	0.486464	9.723588	0.053424	0.002426	0.018498	-0.181336	0.373957	-0.626598	-0.628081	-0.099227	0.037565	-0.770881	0	0
25099	2.090412	0.529364	9.546397	0.051698	0.020851	0.015046	-0.181463	0.373129	-0.626866	-0.627936	-0.099446	0.037099	-0.770994	0	0
25100	2.206664	0.578826	9.500299	0.003358	0.002435	0.016365	-0.181852	0.371750	-0.626351	-0.627809	-0.099500	0.037111	-0.771089	0	0
25101	2.273914	0.527811	9.506342	-0.030624	0.016405	0.016137	-0.180143	0.372707	-0.625976	-0.627735	-0.099240	0.037315	-0.771173	0	0
25102	2.356295	0.570139	9.400370	-0.073600	0.025113	0.028178	-0.181200	0.373127	-0.626478	-0.627604	-0.098632	0.037789	-0.771335	0	0
25103	2.323026	0.647192	9.343863	-0.121848	0.019904	0.013736	-0.180023	0.375745	-0.627514	-0.627638	-0.097781	0.038681	-0.771371	0	0
25104	2.298462	0.589598	9.324185	-0.159389	0.037413	0.010878	-0.179891	0.377127	-0.629984	-0.627729	-0.096546	0.039723	-0.771400	0	0
25105	2.274098	0.556394	9.415341	-0.195197	0.034765	0.011488	-0.180153	0.377958	-0.631800	-0.627853	-0.095125	0.041092	-0.771404	0	0
25106	2.267024	0.576088	9.545410	-0.236318	0.055741	0.005980	-0.178989	0.382233	-0.632036	-0.628058	-0.093267	0.042607	-0.771381	0	0
25107	2.225776	0.547628	9.571876	-0.259550	0.072372	0.003234	-0.178218	0.387064	-0.633959	-0.628315	-0.091159	0.044233	-0.771333	0	0
25108	2.176499	0.408676	9.625980	-0.257810	0.052248	0.005802	-0.176634	0.388300	-0.636191	-0.628534	-0.089192	0.045936	-0.771285	0	0
25109	2.088403	0.245819	9.629675	-0.239964	0.058378	0.017403	-0.179565	0.394946	-0.639215	-0.628649	-0.087310	0.047514	-0.771311	0	0
25110	1.991819	0.246589	9.635324	-0.220290	0.067150	0.022013	-0.177733	0.398252	-0.640254	-0.628705	-0.085455	0.048847	-0.771389	0	0
25111	1.868606	0.237962	9.645902	-0.195236	0.051453	0.016886	-0.176025	0.400315	-0.641435	-0.628776	-0.083907	0.050123	-0.771420	0	0
25112	1.691049	0.058968	9.650182	-0.204234	0.040988	0.023849	-0.175637	0.403214	-0.643893	-0.628790	-0.082353	0.051498	-0.771485	0	0
25113	1.629358	0.215435	9.534749	-0.154153	0.013040	0.025047	-0.174598	0.406661	-0.644528	-0.628740	-0.081351	0.052700	-0.771551	0	0
25114	1.693886	0.118983	9.619604	-0.105904	0.012990	0.036813	-0.175922	0.408327	-0.646189	-0.628553	-0.080624	0.053503	-0.771724	0	0
25115	1.574969	0.033565	9.698958	-0.052315	0.005986	0.053056	-0.176198	0.411091	-0.647202	-0.628200	-0.080296	0.053980	-0.772012	0	0
25116	1.548224	0.007375	9.718115	0.004990	0.002532	0.042008	-0.176063	0.411782	-0.649286	-0.627877	-0.080344	0.053997	-0.772269	0	0
25117	1.560981	0.101229	9.767152	0.039020	-0.016694	0.028983	-0.176724	0.411647	-0.648625	-0.627625	-0.080772	0.053885	-0.772437	0	0
25118	1.640940	0.136903	9.838972	0.068459	-0.027259	0.043239	-0.178439	0.411519	-0.648861	-0.627222	-0.081448	0.053600	-0.772713	0	0
25119	1.674974	0.167979	9.863070	0.079254	-0.027240	0.030096	-0.177128	0.411095	-0.645621	-0.626923	-0.082203	0.053238	-0.772901	0	0
25120	1.769287	0.190934	9.744755	0.080148	-0.027251	0.033606	-0.179626	0.409728	-0.645988	-0.626584	-0.082957	0.052854	-0.773122	0	0
25121	1.783952	0.219330	9.629594	0.040809	-0.032481	0.028899	-0.181082	0.409597	-0.644531	-0.626322	-0.083510	0.052818	-0.773276	0	0
25122	1.905061	0.271277	9.621936	0.017502	-0.025551	0.041065	-0.181071	0.408078	-0.645330	-0.625979	-0.083855	0.052914	-0.773511	0	0
25123	1.968197	0.319036	9.670008	-0.030800	-0.018589	0.038965	-0.181468	0.408910	-0.646360	-0.625706	-0.083847	0.053352	-0.773702	0	0
25124	1.982813	0.338047	9.631646	-0.062991	0.003273	0.042335	-0.182406	0.410018	-0.644245	-0.625434	-0.083464	0.053892	-0.773926	0	0
25125	1.954011	0.362340	9.636981	-0.102381	-0.008109	0.043783	-0.181887	0.412087	-0.644886	-0.625189	-0.082924	0.054822	-0.774117	0	0
25126	1.924806	0.333425	9.545573	-0.099661	-0.001072	0.040308	-0.182029	0.413331	-0.644088	-0.624960	-0.082347	0.055671	-0.774302	0	0
25127	1.866470	0.280892	9.521439	-0.071913	-0.011529	0.035193	-0.183495	0.415825	-0.644171	-0.624754	-0.082028	0.056378	-0.774452	0	0
25128	1.815474	0.242644	9.468565	-0.007424	-0.004457	0.023361	-0.182969	0.416098	-0.643915	-0.624576	-0.082062	0.056519	-0.774581	0	0
25129	1.861521	0.266293	9.454020	0.051636	-0.002701	0.022908	-0.184016	0.415829	-0.646122	-0.624368	-0.082452	0.056202	-0.774731	0	0
25130	1.982396	0.282463	9.544490	0.110676	-0.023726	0.017058	-0.185462	0.414179	-0.645202	-0.624128	-0.083377	0.055543	-0.774873	0	0
25131	2.122776	0.327125	9.563019	0.142887	-0.002777	0.022623	-0.184942	0.412792	-0.640653	-0.623844	-0.084339	0.054520	-0.775069	0	0
25132	2.171108	0.336015	9.447343	0.135745	0.000730	0.023454	-0.185989	0.410864	-0.639873	-0.623545	-0.085227	0.053520	-0.775283	0	0
25133	2.127523	0.321704	9.375454	0.105428	0.014789	0.006554	-0.185459	0.410308	-0.639626	-0.623425	-0.085831	0.052668	-0.775371	0	0
25134	2.069418	0.298326	9.447787	0.052566	0.032232	0.025629	-0.183845	0.406849	-0.642688	-0.623200	-0.085954	0.052118	-0.775575	0	0
25135	2.016077	0.265326	9.531985	0.005234	0.058500	0.011287	-0.183717	0.406433	-0.640735	-0.623151	-0.085593	0.051776	-0.775677	0	0
25136	1.914348	0.222768	9.513147	-0.019832	0.058520	0.014652	-0.182404	0.407254	-0.640094	-0.623084	-0.085068	0.051614	-0.775800	0	0
25137	1.861085	0.203905	9.501373	-0.032325	0.062050	0.008418	-0.183861	0.408367	-0.640583	-0.623091	-0.084446	0.051539	-0.775867	0	0
25138	1.884864	0.150935	9.543819	0.012363	0.058528	0.016642	-0.182013	0.408771	-0.641130	-0.622980	-0.084120	0.051128	-0.776019	0	0
25139	1.928111	0.117231	9.644000	0.042826	0.058531	0.004506	-0.182277	0.409464	-0.642425	-0.622951	-0.083996	0.050489	-0.776097	0	0
25140	1.918435	0.112702	9.711326	0.094688	0.048029	0.006609	-0.181861	0.406562	-0.643243	-0.622843	-0.084269	0.049497	-0.776218	0	0
25141	1.865083	0.079577	9.754665	0.132254	0.049791	0.008659	-0.179740	0.405861	-0.644719	-0.622702	-0.084767	0.048221	-0.776358	0	0
25142	1.778234	0.089981	9.789181	0.134041	0.044564	0.006919	-0.180794	0.404623	-0.643409	-0.622555	-0.085312	0.046945	-0.776495	0	0
25143	1.691611	0.133881	9.766399	0.126897	0.058587	0.008715	-0.180259	0.403101	-0.642910	-0.622419	-0.085705	0.045653	-0.776637	0	0
25144	1.702133	0.254093	9.777305	0.101840	0.053323	0.008535	-0.179455	0.399781	-0.640996	-0.622290	-0.085980	0.044574	-0.776773	0	0
25145	1.731324	0.282831	9.811030	0.053437	0.042758	0.024001	-0.178126	0.397839	-0.640383	-0.622090	-0.086029	0.043961	-0.776962	0	0
25146	1.707141	0.278188	9.803975	0.040007	0.044507	0.026560	-0.177879	0.399356	-0.638021	-0.621869	-0.085980	0.043432	-0.777174	0	0
25147	1.721837	0.306958	9.811389	0.039024	0.034836	0.043261	-0.178270	0.398391	-0.637633	-0.621529	-0.085990	0.042994	-0.777470	0	0
25148	1.751539	0.405593	9.893981	0.024748	0.016467	0.027239	-0.178530	0.397979	-0.638286	-0.621302	-0.086063	0.042759	-0.777656	0	0
25149	1.771323	0.470411	9.904169	0.033646	0.014686	0.037878	-0.178925	0.397981	-0.638541	-0.620999	-0.086196	0.042481	-0.777898	0	0
25150	1.732310	0.422184	9.764557	0.033695	0.000755	0.026378	-0.179309	0.396741	-0.639853	-0.620764	-0.086448	0.042273	-0.778069	0	0
25151	1.678752	0.364596	9.673029	0.021172	-0.007960	0.025380	-0.179843	0.397296	-0.639187	-0.620561	-0.086683	0.042218	-0.778208	0	0
25152	1.737226	0.436371	9.697383	0.012229	-0.009731	0.023543	-0.179839	0.396052	-0.638155	-0.620362	-0.086883	0.042240	-0.778343	0	0
25153	1.815218	0.536798	9.702672	0.005123	-0.002738	0.014702	-0.179703	0.395223	-0.637904	-0.620257	-0.086981	0.042267	-0.778414	0	0
25154	1.815058	0.517285	9.613524	-0.023460	0.000790	0.007455	-0.179979	0.397434	-0.638139	-0.620219	-0.086886	0.042487	-0.778444	0	0
25155	1.809671	0.440277	9.586248	-0.018060	-0.006179	-0.001356	-0.179711	0.397433	-0.639188	-0.620258	-0.086873	0.042701	-0.778402	0	0
25156	1.833375	0.377613	9.604550	-0.003671	-0.007894	-0.018901	-0.179171	0.396603	-0.641293	-0.620407	-0.086979	0.042798	-0.778266	0	0
25157	1.886850	0.425418	9.643092	0.019596	0.016575	-0.013363	-0.178382	0.397289	-0.641560	-0.620516	-0.087028	0.042568	-0.778186	0	0
25158	1.964361	0.458500	9.647611	0.033096	0.009599	-0.032693	-0.178904	0.396049	-0.641303	-0.620746	-0.087232	0.042258	-0.777997	0	0
25159	2.002630	0.407645	9.632276	0.048278	0.018325	-0.023760	-0.178637	0.393836	-0.638456	-0.620911	-0.087452	0.041787	-0.777866	0	0
25160	2.006757	0.311239	9.578258	0.039316	0.021822	-0.018546	-0.178645	0.394388	-0.637145	-0.621029	-0.087593	0.041366	-0.777779	0	0
25161	2.004267	0.299365	9.621403	0.033927	0.016559	-0.016844	-0.177457	0.394658	-0.637552	-0.621152	-0.087739	0.041028	-0.777682	0	0
25162	2.026404	0.354631	9.660301	0.022291	0.030529	-0.012469	-0.178370	0.393144	-0.638206	-0.621242	-0.087704	0.040690	-0.777631	0	0
25163	2.060467	0.390444	9.660419	-0.010829	0.027004	-0.010082	-0.176919	0.392721	-0.637448	-0.621355	-0.087490	0.040645	-0.777567	0	0
25164	2.064943	0.342185	9.621372	-0.001925	0.027865	0.000549	-0.177452	0.394106	-0.638210	-0.621365	-0.087321	0.040524	-0.777585	0	0
25165	2.030957	0.318295	9.587744	0.007939	0.030518	-0.002888	-0.175596	0.392715	-0.638252	-0.621407	-0.087197	0.040323	-0.777576	0	0
25166	2.031100	0.337595	9.607191	-0.001904	0.042752	0.000613	-0.176254	0.392718	-0.638895	-0.621423	-0.086912	0.040109	-0.777606	0	0
25167	2.031370	0.376019	9.588404	-0.009098	0.048854	0.011165	-0.175603	0.394372	-0.639019	-0.621377	-0.086538	0.039943	-0.777693	0	0
25168	1.959037	0.391046	9.598814	-0.026977	0.042755	0.005750	-0.173881	0.392705	-0.638017	-0.621376	-0.086094	0.039929	-0.777744	0	0
25169	1.862149	0.350782	9.555926	-0.023364	0.056800	0.003206	-0.174277	0.393260	-0.638789	-0.621406	-0.085575	0.039820	-0.777782	0	0
25170	1.794126	0.293587	9.555856	-0.034166	0.053288	0.016340	-0.173343	0.392980	-0.641418	-0.621331	-0.085001	0.039805	-0.777906	0	0
25171	1.803919	0.310517	9.611243	-0.042222	0.037533	0.010937	-0.172684	0.393806	-0.642595	-0.621310	-0.084511	0.039969	-0.777968	0	0
25172	1.821208	0.363394	9.642945	-0.047542	0.045415	0.002120	-0.172294	0.394909	-0.642720	-0.621354	-0.083920	0.040095	-0.777990	0	0
25173	1.872662	0.468699	9.602856	-0.057358	0.028800	-0.006817	-0.171896	0.395184	-0.643768	-0.621480	-0.083412	0.040418	-0.777928	0	0
25174	1.906172	0.425325	9.662151	-0.077973	0.020015	-0.003494	-0.171641	0.395181	-0.641030	-0.621582	-0.082832	0.040934	-0.777881	0	0
25175	1.898828	0.415379	9.537126	-0.082417	0.030543	-0.003486	-0.171906	0.396564	-0.643102	-0.621702	-0.082156	0.041445	-0.777830	0	0
25176	1.828612	0.387242	9.595089	-0.091369	0.002571	-0.012450	-0.171794	0.399325	-0.641770	-0.621876	-0.081632	0.042166	-0.777707	0	0
25177	1.763290	0.368643	9.638699	-0.112834	0.025316	-0.008984	-0.170205	0.399594	-0.643881	-0.622061	-0.080809	0.042942	-0.777603	0	0
25178	1.741808	0.402595	9.675325	-0.096746	-0.002668	-0.014243	-0.170747	0.402359	-0.644368	-0.622252	-0.080293	0.043736	-0.777459	0	0
25179	1.821643	0.421382	9.730129	-0.119068	0.006061	-0.023207	-0.171270	0.403192	-0.647224	-0.622543	-0.079586	0.044667	-0.777246	0	0
25180	1.840832	0.402107	9.768196	-0.117212	0.018327	-0.035496	-0.171139	0.404297	-0.648521	-0.622922	-0.078789	0.045473	-0.776977	0	0
25181	1.833515	0.392499	9.753729	-0.105565	0.028835	-0.035372	-0.169839	0.405946	-0.645782	-0.623305	-0.077995	0.046148	-0.776709	0	0
25182	1.809289	0.380735	9.777836	-0.089348	0.025403	-0.061697	-0.168921	0.407875	-0.647214	-0.623869	-0.077328	0.046672	-0.776292	0	0
25183	1.763319	0.368995	9.754064	-0.046441	0.030658	-0.050780	-0.167731	0.407592	-0.647234	-0.624326	-0.076896	0.046863	-0.775956	0	0
25184	1.693037	0.335665	9.686993	-0.001649	0.037725	-0.059223	-0.167721	0.407041	-0.649329	-0.624807	-0.076679	0.046632	-0.775604	0	0
25185	1.615580	0.312020	9.622499	0.044818	0.030745	-0.046554	-0.166928	0.405931	-0.647785	-0.625161	-0.076812	0.046114	-0.775337	0	0
25186	1.605399	0.239867	9.597724	0.069810	0.014990	-0.037628	-0.166138	0.405926	-0.647275	-0.625407	-0.077208	0.045487	-0.775136	0	0
25187	1.595375	0.187183	9.647675	0.084104	0.007110	-0.036680	-0.165609	0.405094	-0.646116	-0.625643	-0.077762	0.044818	-0.774929	0	0
25188	1.518066	0.180704	9.691528	0.087574	0.016690	-0.011045	-0.165603	0.403436	-0.645088	-0.625667	-0.078245	0.044063	-0.774905	0	0
25189	1.522915	0.183101	9.701127	0.085727	0.004415	-0.002293	-0.166916	0.403030	-0.646378	-0.625633	-0.078811	0.043420	-0.774911	0	0
25190	1.472429	0.212536	9.759582	0.054405	0.009655	-0.000720	-0.166259	0.403579	-0.646513	-0.625597	-0.079136	0.042974	-0.774932	0	0
25191	1.489338	0.212492	9.788276	0.026570	0.016583	0.022007	-0.167299	0.401099	-0.647044	-0.625427	-0.079222	0.042727	-0.775074	0	0
25192	1.472678	0.246311	9.793614	0.008679	0.009588	0.019220	-0.165846	0.400538	-0.646288	-0.625274	-0.079253	0.042652	-0.775198	0	0
25193	1.569194	0.235935	9.792663	-0.000284	0.009550	0.022648	-0.166384	0.402198	-0.646264	-0.625117	-0.079222	0.042653	-0.775328	0	0
25194	1.615341	0.273970	9.763862	0.011416	0.000834	0.005954	-0.165185	0.400258	-0.646170	-0.625061	-0.079343	0.042601	-0.775364	0	0
25195	1.755449	0.282392	9.729103	0.014896	-0.016740	0.023499	-0.167972	0.401930	-0.644675	-0.624875	-0.079609	0.042649	-0.775484	0	0
25196	1.859569	0.324638	9.651782	0.015763	-0.022021	0.030515	-0.167560	0.401101	-0.647693	-0.624610	-0.079925	0.042725	-0.775660	0	0
25197	1.920067	0.343341	9.629846	0.014911	-0.022014	0.021683	-0.168609	0.400417	-0.648729	-0.624436	-0.080236	0.042807	-0.775764	0	0
25198	1.939575	0.369669	9.637190	0.014988	-0.024605	0.004050	-0.167827	0.401102	-0.647036	-0.624379	-0.080578	0.042884	-0.775770	0	0
25199	1.968779	0.402967	9.589253	-0.014552	-0.028120	0.007346	-0.169415	0.400971	-0.645446	-0.624336	-0.080761	0.043226	-0.775767	0	0
25200	2.035927	0.337536	9.599938	-0.037778	-0.022880	0.000113	-0.170209	0.400699	-0.644392	-0.624350	-0.080762	0.043698	-0.775729	0	0
25201	2.014351	0.359359	9.602779	-0.059236	-0.011505	0.000008	-0.169557	0.401109	-0.642962	-0.624407	-0.080545	0.044281	-0.775673	0	0
25202	2.012025	0.371434	9.612552	-0.073504	0.012997	-0.003529	-0.171020	0.403188	-0.642919	-0.624495	-0.080046	0.044804	-0.775623	0	0
25203	1.939988	0.429592	9.570581	-0.098559	-0.000976	-0.005490	-0.169700	0.403320	-0.643460	-0.624629	-0.079508	0.045625	-0.775523	0	0
25204	1.876783	0.367828	9.661744	-0.068094	0.013052	-0.014024	-0.169167	0.404838	-0.647371	-0.624800	-0.079047	0.046098	-0.775404	0	0
25205	1.857020	0.305460	9.666004	-0.030513	0.016568	-0.013745	-0.169960	0.404980	-0.647227	-0.624951	-0.078802	0.046276	-0.775297	0	0
25206	1.842067	0.238434	9.732656	0.022235	0.006940	-0.009881	-0.170364	0.406364	-0.647207	-0.625008	-0.078951	0.046089	-0.775246	0	0
25207	1.769636	0.239089	9.762130	0.044620	0.016589	-0.011424	-0.169441	0.406358	-0.646829	-0.625082	-0.079175	0.045687	-0.775188	0	0
25208	1.644607	0.312410	9.824135	0.030236	0.017449	0.002624	-0.168768	0.403869	-0.646603	-0.625046	-0.079287	0.045383	-0.775224	0	0
25209	1.625589	0.353530	9.851209	-0.046660	0.025324	-0.006706	-0.169811	0.402494	-0.647906	-0.625160	-0.078867	0.045633	-0.775160	0	0
25210	1.605160	0.201817	9.739086	-0.135243	0.030572	-0.002068	-0.169289	0.404149	-0.648943	-0.625293	-0.077845	0.046525	-0.775103	0	0
25211	1.560431	0.028677	9.636540	-0.149549	0.025361	-0.003973	-0.167719	0.406627	-0.649203	-0.625465	-0.076777	0.047572	-0.775007	0	0
25212	1.578848	-0.094417	9.543639	-0.099416	0.028898	-0.007148	-0.168255	0.407734	-0.648531	-0.625607	-0.075994	0.048193	-0.774931	0	0
25213	1.670735	-0.078159	9.588696	-0.030557	0.020121	-0.003179	-0.168133	0.410358	-0.650074	-0.625679	-0.075709	0.048350	-0.774891	0	0
25214	1.724181	-0.032913	9.576739	-0.000099	0.037620	-0.005543	-0.166560	0.411039	-0.648263	-0.625738	-0.075479	0.048148	-0.774879	0	0
25215	1.777566	0.002807	9.595916	-0.001910	0.019227	-0.006514	-0.167606	0.410217	-0.649561	-0.625812	-0.075382	0.048088	-0.774832	0	0
25216	1.782352	-0.002143	9.562171	-0.023402	0.020090	-0.001382	-0.166809	0.408831	-0.648673	-0.625848	-0.075140	0.048179	-0.774821	0	0
25217	1.830618	-0.005044	9.523267	-0.064542	0.037567	0.001011	-0.166814	0.409798	-0.648924	-0.625920	-0.074507	0.048498	-0.774804	0	0
25218	1.857179	-0.007451	9.590304	-0.075335	0.034895	0.010605	-0.164977	0.412136	-0.649712	-0.625911	-0.073819	0.048908	-0.774851	0	0
25219	1.852214	-0.026626	9.599740	-0.093292	0.030486	0.022792	-0.165115	0.414763	-0.652296	-0.625831	-0.073053	0.049514	-0.774950	0	0
25220	1.830399	-0.036252	9.542137	-0.095039	0.030523	0.014855	-0.164720	0.414760	-0.652041	-0.625799	-0.072273	0.050107	-0.775011	0	0
25221	1.818459	-0.016975	9.523235	-0.087852	0.017430	0.005175	-0.164199	0.417106	-0.653854	-0.625844	-0.071653	0.050742	-0.774991	0	0
25222	1.855214	0.055131	9.600655	-0.069987	0.013023	0.008816	-0.165001	0.418491	-0.653175	-0.625831	-0.071169	0.051247	-0.775012	0	0
25223	1.869743	0.059916	9.629424	-0.025284	0.009512	0.014412	-0.165803	0.420706	-0.654055	-0.625755	-0.071000	0.051456	-0.775076	0	0
25224	1.855176	0.048077	9.653447	-0.001973	0.018287	0.005804	-0.165130	0.418216	-0.653829	-0.625721	-0.070902	0.051398	-0.775116	0	0
25225	1.806969	0.060481	9.654006	0.030179	0.011285	0.016604	-0.163542	0.417655	-0.653858	-0.625589	-0.071066	0.051169	-0.775223	0	0
25226	1.734988	0.123700	9.693808	0.033768	0.009555	0.013132	-0.164193	0.416554	-0.654643	-0.625469	-0.071256	0.050895	-0.775320	0	0
25227	1.764349	0.176475	9.723001	0.018618	0.032302	0.006056	-0.162885	0.418066	-0.653733	-0.625438	-0.071190	0.050616	-0.775369	0	0
25228	1.730681	0.195966	9.718709	-0.020002	0.028728	0.037498	-0.163405	0.416964	-0.654389	-0.625175	-0.070882	0.050656	-0.775607	0	0
25229	1.687168	0.189112	9.726216	-0.059331	0.033996	0.030193	-0.164729	0.418076	-0.654881	-0.625013	-0.070303	0.050987	-0.775769	0	0
25230	1.638737	0.172434	9.654342	-0.116572	0.030519	0.026251	-0.165525	0.419186	-0.655641	-0.624901	-0.069384	0.051756	-0.775890	0	0
25231	1.561107	0.120338	9.724110	-0.127360	0.011268	0.029639	-0.164344	0.423049	-0.659930	-0.624778	-0.068553	0.052754	-0.775996	0	0
25232	1.536930	0.115760	9.738686	-0.116627	0.016520	0.031504	-0.164476	0.423879	-0.661226	-0.624621	-0.067739	0.053615	-0.776135	0	0
25233	1.527363	0.130120	9.690866	-0.096945	0.004292	0.029848	-0.164225	0.425811	-0.660949	-0.624471	-0.067150	0.054415	-0.776252	0	0
25234	1.529947	0.151924	9.748775	-0.073637	-0.004432	0.015890	-0.164248	0.428849	-0.659221	-0.624389	-0.066775	0.055062	-0.776303	0	0
25235	1.539260	0.103730	9.743334	-0.061164	-0.007954	0.026530	-0.164790	0.430093	-0.657242	-0.624233	-0.066502	0.055655	-0.776410	0	0
25236	1.633501	0.114828	9.680161	-0.047654	-0.013169	0.007199	-0.164513	0.429679	-0.660384	-0.624197	-0.066363	0.056149	-0.776416	0	0
25237	1.683952	0.076184	9.756189	-0.032439	-0.025429	0.000191	-0.165567	0.429962	-0.661149	-0.624216	-0.066418	0.056607	-0.776362	0	0
25238	1.691298	0.090544	9.751484	0.003398	-0.025397	-0.010121	-0.166231	0.429965	-0.660225	-0.624270	-0.066702	0.056770	-0.776282	0	0
25239	1.667780	0.181820	9.651795	0.024905	-0.016611	-0.011667	-0.166885	0.428310	-0.659056	-0.624349	-0.067053	0.056718	-0.776193	0	0
25240	1.654564	0.016502	9.827857	0.060639	-0.037632	-0.011516	-0.168197	0.427213	-0.659439	-0.624366	-0.067790	0.056511	-0.776130	0	0
25241	1.748696	0.013096	9.740485	0.058899	-0.027129	-0.016805	-0.167143	0.427345	-0.659323	-0.624454	-0.068437	0.056257	-0.776021	0	0
25242	1.864546	0.002781	9.809064	0.055362	-0.042891	-0.032787	-0.168205	0.427903	-0.658387	-0.624639	-0.069194	0.056109	-0.775816	0	0
25243	1.879349	0.046027	9.831064	0.041011	-0.044670	-0.025845	-0.169123	0.425974	-0.656956	-0.624800	-0.069871	0.056098	-0.775627	0	0
25244	1.857640	0.050860	9.783239	0.033927	-0.041998	-0.039977	-0.168845	0.422657	-0.655426	-0.625057	-0.070491	0.056107	-0.775362	0	0
25245	1.816476	0.032204	9.869902	0.024923	-0.058643	-0.034809	-0.169233	0.421831	-0.656212	-0.625290	-0.071182	0.056302	-0.775097	0	0
25246	1.763076	-0.005892	9.860311	0.023182	-0.046359	-0.041818	-0.169769	0.422662	-0.655281	-0.625566	-0.071769	0.056419	-0.774812	0	0
25247	1.748507	-0.013354	9.742586	0.028519	-0.056844	-0.034762	-0.171089	0.422807	-0.655651	-0.625796	-0.072468	0.056575	-0.774550	0	0
25248	1.753498	0.017119	9.495347	0.017872	-0.030535	-0.040022	-0.171219	0.422532	-0.655652	-0.626069	-0.072899	0.056635	-0.774284	0	0
25249	1.888921	0.044894	9.484884	0.019594	-0.049845	-0.030421	-0.172673	0.421571	-0.653420	-0.626275	-0.073485	0.056820	-0.774049	0	0
25250	2.089595	0.077233	9.560432	0.033815	-0.051710	-0.011875	-0.173722	0.420749	-0.654195	-0.626303	-0.074164	0.056910	-0.773955	0	0
25251	2.239169	0.061263	9.438790	0.078486	-0.032520	0.011385	-0.174115	0.418954	-0.651987	-0.626150	-0.074967	0.056568	-0.774026	0	0
25252	2.260462	-0.005723	9.610878	0.098096	-0.058814	0.014934	-0.175034	0.418269	-0.652372	-0.625919	-0.076088	0.056225	-0.774128	0	0
25253	2.201248	-0.183119	9.652610	0.107930	-0.032568	0.022130	-0.175171	0.417301	-0.649115	-0.625659	-0.077076	0.055672	-0.774281	0	0
25254	2.094349	-0.269300	9.513146	0.125002	-0.025476	0.011724	-0.176485	0.416204	-0.649106	-0.625450	-0.078109	0.054909	-0.774400	0	0
25255	1.923177	-0.229594	9.476626	0.076708	-0.014932	0.011470	-0.177406	0.415380	-0.648577	-0.625305	-0.078774	0.054484	-0.774481	0	0
25256	1.795825	-0.141962	9.493153	0.001530	-0.007935	0.018053	-0.178066	0.413310	-0.645062	-0.625154	-0.078895	0.054573	-0.774584	0	0
25257	1.767285	-0.079348	9.446052	-0.046819	-0.009701	0.026528	-0.178864	0.413589	-0.643741	-0.624991	-0.078738	0.055083	-0.774695	0	0
25258	1.791927	-0.007632	9.364949	-0.093438	-0.011508	0.049102	-0.179134	0.415802	-0.645805	-0.624673	-0.078276	0.055954	-0.774936	0	0
25259	1.912847	0.020065	9.292124	-0.109468	0.004240	0.039320	-0.179132	0.417876	-0.649702	-0.624467	-0.077612	0.056874	-0.775101	0	0
25260	2.028535	-0.009792	9.261942	-0.092588	-0.006338	0.063156	-0.178085	0.419389	-0.649703	-0.624044	-0.077107	0.057717	-0.775430	0	0
25261	2.061702	-0.101254	9.325495	-0.061170	0.006823	0.042254	-0.179022	0.421604	-0.649666	-0.623779	-0.076727	0.058253	-0.775642	0	0
25262	2.201668	-0.116524	9.408230	-0.039623	0.016432	0.026538	-0.179682	0.422299	-0.650694	-0.623607	-0.076397	0.058514	-0.775792	0	0
25263	1.970006	-0.104201	9.701177	-0.053981	0.033044	0.032728	-0.180477	0.423546	-0.651715	-0.623424	-0.075867	0.058828	-0.775968	0	0
25264	1.979702	-0.101621	9.782837	-0.052150	0.047915	0.025741	-0.181022	0.425067	-0.649471	-0.623287	-0.075215	0.058990	-0.776129	0	0
25265	1.810810	-0.083323	9.830168	-0.088893	0.024308	0.030728	-0.180502	0.426860	-0.650114	-0.623140	-0.074535	0.059627	-0.776264	0	0
25266	1.757679	-0.083025	9.792176	-0.123699	0.035733	0.015553	-0.178921	0.427404	-0.650263	-0.623133	-0.073537	0.060413	-0.776304	0	0
25267	1.714073	-0.101985	9.773108	-0.159539	0.037462	0.027644	-0.180130	0.431001	-0.649948	-0.623068	-0.072313	0.061510	-0.776385	0	0
25268	1.695120	-0.053496	9.850736	-0.197076	0.032219	0.015029	-0.178679	0.432376	-0.652046	-0.623111	-0.070886	0.062887	-0.776372	0	0
25269	1.704812	-0.053160	9.985245	-0.225678	0.018214	0.000666	-0.178161	0.437071	-0.657100	-0.623287	-0.069411	0.064593	-0.776224	0	0
25270	1.682793	-0.089420	9.869657	-0.232821	0.025240	0.002403	-0.177778	0.440108	-0.658121	-0.623445	-0.067822	0.066281	-0.776095	0	0
25271	1.699265	-0.147489	9.799150	-0.247076	0.016530	-0.011846	-0.179121	0.444120	-0.658060	-0.623725	-0.066231	0.068149	-0.775845	0	0
25272	1.713266	-0.217198	9.848698	-0.230960	0.000792	-0.020617	-0.178341	0.446603	-0.658962	-0.624035	-0.064859	0.069959	-0.775551	0	0
25273	1.621271	-0.254522	9.993263	-0.198722	-0.011419	-0.034508	-0.177297	0.449360	-0.659995	-0.624434	-0.063797	0.071606	-0.775168	0	0
25274	1.476470	-0.241480	9.956209	-0.157473	0.006174	-0.048196	-0.178633	0.453788	-0.662673	-0.624910	-0.062860	0.072794	-0.774750	0	0
25275	1.481144	-0.263165	9.955919	-0.128895	-0.014832	-0.042782	-0.177587	0.455716	-0.662931	-0.625323	-0.062259	0.073906	-0.774360	0	0
25276	1.562570	-0.364192	10.160745	-0.062680	-0.030601	-0.054743	-0.177862	0.456545	-0.661090	-0.625763	-0.062204	0.074586	-0.773944	0	0
25277	1.630172	-0.364824	10.126507	-0.030486	-0.045480	-0.054582	-0.176936	0.457231	-0.662926	-0.626183	-0.062458	0.075112	-0.773533	0	0
25278	1.684173	-0.227180	9.656565	-0.030456	-0.039294	-0.045725	-0.177990	0.457238	-0.663563	-0.626526	-0.062665	0.075603	-0.773190	0	0
25279	1.815453	-0.098806	9.498286	-0.087845	-0.044640	-0.014450	-0.178787	0.458485	-0.664061	-0.626671	-0.062521	0.076588	-0.772987	0	0
25280	1.865424	-0.209164	9.717695	-0.091512	-0.046479	-0.002190	-0.178792	0.459037	-0.663663	-0.626706	-0.062369	0.077623	-0.772868	0	0
25281	1.644351	-0.390649	9.582929	-0.073634	-0.049890	0.003247	-0.179734	0.460975	-0.661410	-0.626701	-0.062337	0.078539	-0.772782	0	0
25282	1.583800	-0.748991	9.439936	-0.070105	-0.051614	0.015551	-0.181576	0.460156	-0.661782	-0.626575	-0.062346	0.079451	-0.772790	0	0
25283	1.716024	-0.829548	9.389802	-0.034234	-0.046344	-0.000084	-0.182110	0.460711	-0.661115	-0.626573	-0.062534	0.080037	-0.772716	0	0
25284	1.927336	-0.662404	9.529295	-0.002941	-0.070918	-0.005265	-0.183959	0.461274	-0.661604	-0.626551	-0.063128	0.080538	-0.772634	0	0
25285	2.275717	-0.577878	9.743564	0.048059	-0.057050	-0.006697	-0.185284	0.461695	-0.660796	-0.626539	-0.063923	0.080555	-0.772576	0	0
25286	2.382181	-0.545286	9.661305	0.078470	-0.060565	-0.002987	-0.185678	0.460315	-0.658975	-0.626456	-0.064946	0.080363	-0.772578	0	0
25287	2.382842	-0.449410	9.554251	0.054365	-0.044792	-0.006609	-0.185681	0.460315	-0.658192	-0.626448	-0.065693	0.080263	-0.772532	0	0
25288	2.347471	-0.326830	9.435798	-0.028878	-0.043059	0.005166	-0.187523	0.459634	-0.658693	-0.626387	-0.065901	0.080797	-0.772508	0	0
25289	2.318886	-0.269151	9.347783	-0.100484	-0.032580	0.017040	-0.188843	0.460056	-0.659452	-0.626306	-0.065571	0.081839	-0.772491	0	0
25290	2.258564	-0.257167	9.180206	-0.175691	-0.002855	0.041297	-0.188322	0.461435	-0.659577	-0.626095	-0.064519	0.083278	-0.772598	0	0
25291	2.248070	-0.372657	9.140515	-0.166726	0.026897	0.046737	-0.189116	0.465586	-0.665792	-0.625874	-0.063295	0.084485	-0.772747	0	0
25292	2.218448	-0.468123	9.307908	-0.136358	0.023368	0.052219	-0.188345	0.468758	-0.665119	-0.625569	-0.062278	0.085462	-0.772969	0	0
25293	2.131183	-0.517672	9.399419	-0.075407	0.023454	0.025361	-0.189144	0.470420	-0.665744	-0.625450	-0.061674	0.085975	-0.773057	0	0
25294	2.116972	-0.481247	9.476868	-0.023520	0.016461	0.023080	-0.188881	0.467930	-0.661332	-0.625292	-0.061441	0.086105	-0.773189	0	0
25295	2.189538	-0.467103	9.567732	-0.000282	0.012922	0.024978	-0.189151	0.469589	-0.662487	-0.625120	-0.061390	0.086105	-0.773332	0	0
25296	2.228278	-0.452930	9.581981	0.033807	0.033948	0.011195	-0.188097	0.470689	-0.663798	-0.625035	-0.061391	0.085676	-0.773448	0	0
25297	2.277099	-0.372223	9.356572	0.062437	0.028726	0.016679	-0.188233	0.471104	-0.663270	-0.624902	-0.061621	0.085091	-0.773602	0	0
25298	2.179751	-0.481752	9.471514	0.023169	0.037525	-0.006482	-0.188617	0.469034	-0.663284	-0.624961	-0.061542	0.084710	-0.773602	0	0
25299	1.957975	-0.427218	9.435600	-0.003640	0.069956	-0.002956	-0.187562	0.469305	-0.663559	-0.625055	-0.061059	0.084368	-0.773602	0	0
25300	1.853733	-0.488514	9.575190	-0.052848	0.072578	-0.006815	-0.187025	0.468197	-0.664362	-0.625195	-0.060234	0.084356	-0.773555	0	0
25301	1.807446	-0.550219	9.728695	-0.089543	0.067309	-0.010628	-0.185467	0.471088	-0.661614	-0.625398	-0.059238	0.084686	-0.773432	0	0
25302	1.802036	-0.629714	9.674953	-0.091385	0.060299	-0.000106	-0.184278	0.472187	-0.663711	-0.625498	-0.058261	0.085053	-0.773385	0	0
25303	1.804069	-0.687075	9.799252	-0.067192	0.030577	-0.020319	-0.184950	0.474124	-0.663551	-0.625730	-0.057694	0.085431	-0.773198	0	0
25304	1.811104	-0.718215	9.858916	-0.051991	0.039311	-0.017543	-0.183877	0.472877	-0.666322	-0.625923	-0.057140	0.085615	-0.773062	0	0
25305	1.714524	-0.717393	9.881390	-0.046549	0.018390	-0.040461	-0.183609	0.472876	-0.667370	-0.626289	-0.056810	0.085894	-0.772760	0	0
25306	1.665611	-0.803616	9.876014	-0.024991	0.028949	-0.056129	-0.181779	0.474384	-0.664902	-0.626757	-0.056538	0.085911	-0.772397	0	0
25307	1.819710	-0.860643	9.710600	0.000934	0.016685	-0.050752	-0.181774	0.473555	-0.664780	-0.627174	-0.056523	0.085825	-0.772070	0	0
25308	1.851184	-0.848893	9.700850	0.015227	0.020166	-0.044474	-0.181248	0.473552	-0.664265	-0.627521	-0.056562	0.085593	-0.771811	0	0
25309	1.861117	-0.810500	9.696399	-0.001781	0.027149	-0.040162	-0.181237	0.473554	-0.667530	-0.627866	-0.056439	0.085467	-0.771553	0	0
25310	1.873074	-0.822980	9.578387	-0.044761	0.014894	-0.033474	-0.181502	0.473555	-0.667135	-0.628158	-0.056133	0.085738	-0.771308	0	0
25311	1.906398	-0.888383	9.512458	-0.110922	0.006159	-0.045465	-0.180452	0.473549	-0.665583	-0.628587	-0.055491	0.086583	-0.770910	0	0
25312	1.988326	-0.913033	9.525887	-0.178140	0.002560	-0.022206	-0.180856	0.475623	-0.666601	-0.628857	-0.054431	0.087966	-0.770609	0	0
25313	2.022655	-0.845438	9.694604	-0.224743	-0.002775	-0.011110	-0.181535	0.480047	-0.668375	-0.629071	-0.053113	0.089767	-0.770318	0	0
25314	1.993378	-0.884017	9.588665	-0.248925	0.002477	-0.001571	-0.180629	0.483772	-0.669397	-0.629215	-0.051590	0.091706	-0.770076	0	0
25315	2.012894	-0.855395	9.559985	-0.239975	-0.004516	-0.003293	-0.179722	0.486943	-0.669902	-0.629369	-0.050184	0.093640	-0.769810	0	0
25316	1.976883	-0.828427	9.635110	-0.211363	-0.018510	-0.004883	-0.179865	0.488739	-0.669490	-0.629495	-0.049061	0.095420	-0.769561	0	0
25317	1.931382	-0.772984	9.559233	-0.184501	-0.010600	-0.004632	-0.181733	0.491649	-0.668649	-0.629620	-0.048053	0.096963	-0.769330	0	0
25318	1.948637	-0.720518	9.456343	-0.184578	-0.025496	0.011183	-0.182139	0.495520	-0.672000	-0.629593	-0.047137	0.098588	-0.769202	0	0
25319	2.093817	-0.678447	9.426733	-0.189082	-0.022055	0.019940	-0.182299	0.500355	-0.671949	-0.629515	-0.046164	0.100251	-0.769109	0	0
25320	2.178390	-0.671775	9.464534	-0.198914	-0.016836	0.018100	-0.181902	0.501044	-0.673385	-0.629449	-0.045084	0.101933	-0.769007	0	0
25321	2.172836	-0.768385	9.319269	-0.184610	0.011168	0.032389	-0.182972	0.505886	-0.677238	-0.629303	-0.043876	0.103361	-0.769006	0	0
25322	2.143542	-0.813753	9.352648	-0.170274	-0.011547	0.020074	-0.181664	0.509194	-0.679446	-0.629209	-0.042933	0.104791	-0.768942	0	0
25323	2.071237	-0.798388	9.473617	-0.132733	-0.001061	0.028338	-0.183258	0.510860	-0.679274	-0.629055	-0.042151	0.105896	-0.768960	0	0
25324	1.978852	-0.884374	9.434971	-0.100528	0.005975	0.032134	-0.185388	0.512528	-0.676614	-0.628846	-0.041501	0.106684	-0.769057	0	0
25325	1.997768	-0.942102	9.482211	-0.048695	-0.018536	0.036810	-0.184604	0.515010	-0.678429	-0.628572	-0.041373	0.107256	-0.769208	0	0
25326	2.070106	-0.957071	9.491029	0.029185	-0.011522	0.030329	-0.185007	0.515150	-0.676854	-0.628310	-0.041674	0.107155	-0.769421	0	0
25327	2.108432	-1.000637	9.499810	0.079341	0.005994	0.023688	-0.185667	0.514877	-0.676194	-0.628109	-0.042178	0.106584	-0.769636	0	0
25328	2.026006	-1.047907	9.562466	0.133953	-0.002701	0.011732	-0.184205	0.513073	-0.676104	-0.627954	-0.043089	0.105613	-0.769846	0	0
25329	1.953382	-1.075938	9.649291	0.209208	0.002625	-0.010597	-0.186029	0.509217	-0.676767	-0.627956	-0.044471	0.104048	-0.769979	0	0
25330	1.934155	-1.065916	9.731286	0.230701	0.025368	-0.010352	-0.186015	0.505348	-0.674455	-0.627949	-0.045797	0.102146	-0.770162	0	0
25331	1.920692	-0.919389	9.634549	0.184251	0.009669	-0.028334	-0.186127	0.503002	-0.676175	-0.628101	-0.046983	0.100718	-0.770154	0	0
25332	2.051440	-0.869952	9.617166	0.119878	0.023630	-0.034069	-0.184795	0.500094	-0.674918	-0.628327	-0.047650	0.099669	-0.770066	0	0
25333	2.055904	-0.920542	9.602125	0.076918	0.030609	-0.029081	-0.184790	0.498851	-0.674408	-0.628554	-0.048002	0.098936	-0.769953	0	0
25334	2.034263	-0.908287	9.621680	0.057253	0.034114	-0.032728	-0.185050	0.497470	-0.673112	-0.628805	-0.048193	0.098303	-0.769817	0	0
25335	1.945160	-0.873945	9.613230	0.055522	0.034170	-0.045042	-0.182935	0.496353	-0.672371	-0.629168	-0.048400	0.097704	-0.769584	0	0
25336	1.896647	-0.906990	9.694983	0.076158	0.037705	-0.058972	-0.182413	0.495105	-0.668343	-0.629618	-0.048707	0.096891	-0.769299	0	0
25337	1.799563	-0.978184	9.762297	0.128867	0.037699	-0.043595	-0.181348	0.494548	-0.670324	-0.629936	-0.049344	0.095704	-0.769147	0	0
25338	1.775155	-1.014116	9.747674	0.172775	0.030761	-0.060042	-0.182127	0.490822	-0.667737	-0.630334	-0.050315	0.094189	-0.768945	0	0
25339	1.877578	-0.873086	9.721974	0.221918	0.000105	-0.052747	-0.181582	0.489163	-0.669851	-0.630636	-0.051833	0.092516	-0.768799	0	0
25340	2.066429	-0.798094	9.557778	0.223725	0.038554	-0.040296	-0.180634	0.484462	-0.669259	-0.630860	-0.053046	0.090570	-0.768764	0	0
25341	2.095952	-0.717007	9.407044	0.205819	0.025439	-0.036938	-0.181127	0.478941	-0.670090	-0.631067	-0.054255	0.088870	-0.768709	0	0
25342	2.086993	-0.624977	9.590836	0.159274	0.041128	-0.032797	-0.180063	0.477831	-0.670509	-0.631263	-0.055034	0.087407	-0.768660	0	0
25343	1.946832	-0.638430	9.553436	0.155592	0.053362	-0.005423	-0.179798	0.476309	-0.668308	-0.631274	-0.055685	0.085935	-0.768770	0	0
25344	1.931965	-0.691230	9.552958	0.166244	0.027096	0.005127	-0.178859	0.472297	-0.666012	-0.631157	-0.056583	0.084527	-0.768957	0	0
25345	1.956456	-0.643316	9.553297	0.187742	0.027106	-0.000001	-0.178851	0.470225	-0.664988	-0.631083	-0.057634	0.082977	-0.769108	0	0
25346	2.000546	-0.556989	9.580346	0.196557	-0.002709	0.020226	-0.178447	0.468151	-0.663970	-0.630803	-0.058940	0.081532	-0.769394	0	0
25347	1.971622	-0.553939	9.717622	0.200969	-0.002751	0.029957	-0.178971	0.465666	-0.660852	-0.630460	-0.060280	0.080086	-0.769722	0	0
25348	1.782981	-0.593441	9.689955	0.201852	-0.014064	0.029972	-0.178821	0.462350	-0.660626	-0.630087	-0.061697	0.078677	-0.770061	0	0
25349	1.714968	-0.646119	9.593802	0.173176	-0.032421	0.036758	-0.180242	0.456834	-0.660398	-0.629681	-0.063082	0.077633	-0.770387	0	0
25350	1.903626	-0.604219	9.619093	0.148129	-0.027239	0.036545	-0.182222	0.456430	-0.659589	-0.629272	-0.064257	0.076723	-0.770715	0	0
25351	2.156965	-0.295954	9.608435	0.123006	-0.039605	0.050403	-0.180894	0.453797	-0.657546	-0.628784	-0.065372	0.076121	-0.771079	0	0
25352	2.460109	-0.471988	10.233476	0.010124	-0.071364	0.054612	-0.181953	0.454079	-0.657135	-0.628298	-0.066004	0.076565	-0.771377	0	0
25353	2.599478	-0.549414	9.652173	-0.009246	0.058249	0.039034	-0.183277	0.454915	-0.657498	-0.628057	-0.065549	0.076371	-0.771631	0	0
25354	2.684439	-0.817736	9.429649	-0.023573	0.003170	0.029843	-0.183382	0.451049	-0.658841	-0.627842	-0.065414	0.076591	-0.771796	0	0
25355	2.655663	-0.799711	9.744946	-0.025101	0.030371	-0.028222	-0.184052	0.452434	-0.658295	-0.628108	-0.065139	0.076666	-0.771596	0	0
25356	2.517123	-0.593625	9.928761	-0.010795	0.037372	-0.028012	-0.184060	0.456303	-0.662305	-0.628361	-0.064864	0.076535	-0.771425	0	0
25357	2.430446	-0.554785	9.824208	-0.046468	0.055824	-0.044911	-0.183260	0.456024	-0.664148	-0.628788	-0.064277	0.076613	-0.771119	0	0
25358	2.405818	-0.615342	9.621842	-0.069618	0.044548	-0.068032	-0.181156	0.457117	-0.663646	-0.629398	-0.063607	0.076865	-0.770652	0	0
25359	2.477644	-0.695823	9.442449	-0.071205	0.055153	-0.105048	-0.180905	0.457943	-0.661422	-0.630301	-0.062925	0.077110	-0.769945	0	0
25360	2.516721	-0.638049	9.558137	-0.029931	0.066561	-0.130262	-0.179049	0.456551	-0.661333	-0.631381	-0.062383	0.076878	-0.769127	0	0
25361	2.499148	-0.397102	9.652387	-0.013754	0.095440	-0.138799	-0.176929	0.455712	-0.662419	-0.632536	-0.061788	0.076416	-0.768272	0	0
25362	2.357719	-0.253862	9.727354	-0.038827	0.107690	-0.131818	-0.175082	0.456255	-0.663225	-0.633663	-0.060874	0.075991	-0.767458	0	0
25363	2.209795	-0.337243	9.612310	-0.066546	0.111252	-0.131977	-0.172702	0.455966	-0.663786	-0.634805	-0.059823	0.075842	-0.766610	0	0
25364	2.107699	-0.432568	9.640936	-0.051316	0.118290	-0.135355	-0.168207	0.455666	-0.665685	-0.635974	-0.058751	0.075443	-0.765764	0	0
25365	2.069695	-0.345562	9.680718	-0.040579	0.093813	-0.143267	-0.167938	0.455389	-0.666476	-0.637170	-0.058008	0.075201	-0.764849	0	0
25366	2.051243	-0.225094	9.701489	-0.019165	0.118269	-0.122726	-0.165307	0.454544	-0.662606	-0.638217	-0.057133	0.074562	-0.764104	0	0
25367	2.007719	-0.227688	9.528793	-0.008423	0.118313	-0.119107	-0.162921	0.453565	-0.663958	-0.639225	-0.056391	0.073932	-0.763377	0	0
25368	2.094280	-0.276736	9.440961	0.005785	0.102511	-0.097946	-0.160013	0.452582	-0.663620	-0.640055	-0.055776	0.073217	-0.762796	0	0
25369	2.060673	-0.249912	9.475206	0.048587	0.086713	-0.071242	-0.158663	0.449953	-0.667976	-0.640641	-0.055608	0.072384	-0.762396	0	0
25370	1.912913	-0.315928	9.533403	0.077197	0.102485	-0.063897	-0.156936	0.448287	-0.668541	-0.641169	-0.055426	0.071144	-0.762082	0	0
25371	1.619539	-0.481996	9.536428	0.086009	0.136609	-0.024884	-0.154176	0.448961	-0.666357	-0.641413	-0.055083	0.069729	-0.762032	0	0
25372	1.474641	-0.481105	9.458378	0.039491	0.158514	-0.018049	-0.153779	0.448130	-0.665326	-0.641647	-0.054200	0.068441	-0.762016	0	0
25373	1.475910	-0.307580	9.575724	-0.037564	0.149671	0.000776	-0.150874	0.449773	-0.668227	-0.641770	-0.052941	0.067892	-0.762049	0	0
25374	1.488895	-0.186792	9.781285	-0.075237	0.142579	0.014591	-0.149291	0.450732	-0.669678	-0.641804	-0.051420	0.067598	-0.762151	0	0
25375	1.437622	-0.267929	9.860106	-0.080671	0.132057	0.023322	-0.145862	0.452510	-0.671932	-0.641764	-0.049998	0.067494	-0.762289	0	0
25376	1.320965	-0.372820	9.869520	-0.043172	0.093589	0.028756	-0.145593	0.451956	-0.672334	-0.641638	-0.049046	0.067277	-0.762476	0	0
25377	1.262579	-0.439138	10.056724	-0.000276	0.069083	0.027218	-0.145064	0.452507	-0.673642	-0.641486	-0.048610	0.066958	-0.762660	0	0
25378	1.243688	-0.381116	10.105620	0.051497	0.041925	0.045136	-0.145068	0.452782	-0.672856	-0.641151	-0.048648	0.066358	-0.762991	0	0
25379	1.263139	-0.362070	10.091251	0.096240	0.046308	0.045477	-0.144012	0.452086	-0.671834	-0.640797	-0.048984	0.065447	-0.763346	0	0
25380	1.243605	-0.386514	9.913290	0.069380	0.051570	0.055879	-0.144796	0.450294	-0.671056	-0.640376	-0.049056	0.064654	-0.763762	0	0
25381	1.301349	-0.411445	9.773110	0.033624	0.045462	0.050290	-0.144129	0.450430	-0.673416	-0.640015	-0.048987	0.064221	-0.764105	0	0
25382	1.383479	-0.407292	9.767643	-0.002114	0.046330	0.039435	-0.142539	0.449178	-0.673191	-0.639752	-0.048652	0.064000	-0.764366	0	0
25383	1.310662	-0.459639	9.767670	-0.055822	0.046326	0.044341	-0.143605	0.451118	-0.673417	-0.639480	-0.048003	0.064237	-0.764614	0	0
25384	1.280842	-0.579465	9.833843	-0.075465	0.042847	0.031832	-0.143346	0.452636	-0.674450	-0.639305	-0.047231	0.064595	-0.764778	0	0
25385	1.212553	-0.670640	9.732443	-0.093280	0.013192	0.007808	-0.142955	0.453324	-0.674319	-0.639309	-0.046613	0.065308	-0.764753	0	0
25386	1.182872	-0.766833	9.661896	-0.109289	-0.000730	-0.016160	-0.142689	0.454982	-0.677441	-0.639490	-0.045989	0.066180	-0.764564	0	0
25387	1.187504	-0.791224	9.563038	-0.119990	-0.012942	-0.025098	-0.143347	0.455262	-0.678473	-0.639739	-0.045416	0.067243	-0.764297	0	0
25388	1.221693	-0.738509	9.584979	-0.135175	-0.023441	-0.034059	-0.141771	0.456358	-0.678224	-0.640053	-0.044811	0.068450	-0.763962	0	0
25389	1.265481	-0.695380	9.642777	-0.155748	-0.014722	-0.034183	-0.144434	0.459410	-0.676325	-0.640384	-0.044023	0.069788	-0.763609	0	0
25390	1.318324	-0.734315	9.629857	-0.168219	-0.016458	-0.046640	-0.144450	0.463278	-0.678115	-0.640807	-0.043163	0.071197	-0.763174	0	0
25391	1.438083	-0.870051	9.593616	-0.144892	-0.016444	-0.060631	-0.144174	0.463694	-0.682425	-0.641331	-0.042474	0.072449	-0.762654	0	0
25392	1.654987	-0.929461	9.595869	-0.105542	-0.009510	-0.055110	-0.144444	0.464800	-0.682410	-0.641797	-0.041968	0.073332	-0.762206	0	0
25393	1.974380	-0.842655	9.695052	-0.082250	-0.009599	-0.063832	-0.144854	0.467012	-0.682120	-0.642321	-0.041634	0.074066	-0.761711	0	0
25394	2.178200	-0.709230	9.800575	-0.056330	-0.009685	-0.060155	-0.143141	0.466725	-0.680843	-0.642805	-0.041449	0.074573	-0.761264	0	0
25395	2.198364	-0.591484	9.816175	-0.056246	-0.004407	-0.076860	-0.144867	0.467839	-0.679761	-0.643419	-0.041263	0.075082	-0.760705	0	0
25396	2.008788	-0.754340	9.561182	-0.048200	0.014926	-0.063485	-0.143935	0.467835	-0.681995	-0.643941	-0.040946	0.075367	-0.760252	0	0
25397	1.804412	-0.958220	9.224132	-0.017641	0.025613	-0.082582	-0.143412	0.468937	-0.682253	-0.644605	-0.040790	0.075394	-0.759695	0	0
25398	1.679502	-0.868078	9.281523	0.014518	0.027370	-0.071712	-0.143137	0.466726	-0.681888	-0.645173	-0.040788	0.075119	-0.759240	0	0
25399	1.647212	-0.660550	9.421179	0.034269	0.027392	-0.089143	-0.142213	0.466168	-0.681124	-0.645866	-0.040960	0.074740	-0.758679	0	0
25400	1.701599	-0.487485	9.523641	0.053855	-0.004168	-0.078524	-0.140755	0.465193	-0.681156	-0.646446	-0.041457	0.074367	-0.758194	0	0
25401	1.851931	-0.401997	9.547359	0.084162	-0.016510	-0.057228	-0.140617	0.463811	-0.680519	-0.646842	-0.042263	0.073909	-0.757857	0	0
25402	2.049218	-0.504431	9.587740	0.123454	-0.046328	-0.050962	-0.142716	0.461060	-0.679730	-0.647149	-0.043509	0.073292	-0.757584	0	0
25403	2.121958	-0.457424	9.414612	0.123330	-0.051635	-0.020150	-0.142450	0.459677	-0.678051	-0.647218	-0.044816	0.072788	-0.757497	0	0
25404	2.011034	-0.432782	9.324524	0.079458	-0.060362	-0.013411	-0.142440	0.458849	-0.679495	-0.647250	-0.045855	0.072612	-0.757425	0	0
25405	1.706676	-0.449378	9.413480	0.017576	-0.042015	0.021537	-0.143355	0.456643	-0.678459	-0.647056	-0.046378	0.072870	-0.757534	0	0
25406	1.339667	-0.455114	9.748244	-0.060316	-0.049873	0.021043	-0.143638	0.458024	-0.675176	-0.646896	-0.046409	0.073700	-0.757588	0	0
25407	1.042256	-0.519283	10.028862	-0.102542	-0.009705	0.063247	-0.144570	0.459410	-0.675148	-0.646466	-0.045869	0.074667	-0.757893	0	0
25408	0.933260	-0.566448	10.058101	-0.134892	-0.009757	0.092993	-0.145514	0.462730	-0.674840	-0.645821	-0.045060	0.075835	-0.758375	0	0
25409	1.049462	-0.519795	9.879786	-0.147313	-0.044690	0.064557	-0.147618	0.463572	-0.678586	-0.645373	-0.044482	0.077353	-0.758638	0	0
25410	1.320335	-0.455139	9.690730	-0.168755	-0.088452	0.050080	-0.149095	0.468276	-0.678909	-0.645005	-0.044083	0.079266	-0.758777	0	0
25411	1.518366	-0.447523	9.540101	-0.172267	-0.112937	0.032287	-0.150307	0.471596	-0.677683	-0.644755	-0.043882	0.081392	-0.758776	0	0
25412	1.667423	-0.544431	9.691516	-0.186602	-0.135747	0.024983	-0.151379	0.475746	-0.679714	-0.644542	-0.043747	0.083734	-0.758710	0	0
25413	1.733597	-0.751261	9.866415	-0.161603	-0.142802	0.028598	-0.154695	0.477973	-0.678597	-0.644284	-0.043843	0.085967	-0.758673	0	0
25414	1.775844	-0.924494	9.955387	-0.113232	-0.136660	0.014824	-0.157219	0.481579	-0.679829	-0.644107	-0.044196	0.087754	-0.758599	0	0
25415	1.785924	-0.866742	9.989611	-0.086360	-0.135773	0.007982	-0.160794	0.483532	-0.680017	-0.643974	-0.044739	0.089360	-0.758492	0	0
25416	1.830497	-0.704266	9.750758	-0.077283	-0.105083	-0.004152	-0.160664	0.482563	-0.677678	-0.643952	-0.045101	0.090661	-0.758335	0	0
25417	1.911513	-0.508620	9.439872	-0.085167	-0.107605	-0.032394	-0.164636	0.484518	-0.677337	-0.644147	-0.045474	0.092058	-0.757979	0	0
25418	2.059325	-0.428790	9.179952	-0.092279	-0.111088	-0.036005	-0.164907	0.485624	-0.677061	-0.644364	-0.045814	0.093497	-0.757598	0	0
25419	2.181649	-0.540758	9.057441	-0.080468	-0.130243	-0.078341	-0.166243	0.487840	-0.676235	-0.644880	-0.046438	0.094988	-0.756935	0	0
25420	2.245907	-0.671236	9.026546	-0.030350	-0.137227	-0.083334	-0.168346	0.486194	-0.675958	-0.645400	-0.047418	0.096104	-0.756290	0	0
25421	2.298388	-0.762886	9.077913	0.022555	-0.138923	-0.111187	-0.170074	0.487722	-0.675003	-0.646104	-0.048811	0.096862	-0.755503	0	0
25422	2.307918	-0.779901	9.043989	0.083510	-0.133599	-0.133640	-0.170868	0.487173	-0.673298	-0.646949	-0.050548	0.097070	-0.754639	0	0
25423	2.336875	-0.782547	9.038901	0.127367	-0.130089	-0.135960	-0.173491	0.483596	-0.672249	-0.647790	-0.052582	0.096974	-0.753790	0	0
25424	2.322554	-0.758441	9.020076	0.159690	-0.140509	-0.163069	-0.172672	0.478620	-0.671789	-0.648805	-0.054891	0.096635	-0.752795	0	0
25425	2.366199	-0.736811	9.125695	0.188329	-0.142274	-0.168165	-0.174245	0.474759	-0.668669	-0.649834	-0.057449	0.096148	-0.751779	0	0
25426	2.424121	-0.744201	9.216438	0.166916	-0.112550	-0.175283	-0.175415	0.470760	-0.667255	-0.650953	-0.059606	0.095564	-0.750716	0	0
25427	2.458567	-0.655423	9.233986	0.156180	-0.112568	-0.175354	-0.176980	0.466486	-0.665445	-0.652072	-0.061744	0.095126	-0.749627	0	0
25428	2.478157	-0.617128	9.222240	0.131154	-0.112566	-0.180822	-0.177235	0.464139	-0.664289	-0.653246	-0.063672	0.094806	-0.748483	0	0
25429	2.575740	-0.482783	9.357531	0.068540	-0.121371	-0.190126	-0.177620	0.460411	-0.661317	-0.654513	-0.065323	0.095078	-0.747198	0	0
25430	2.610279	-0.386283	9.540998	0.014849	-0.100444	-0.186912	-0.179320	0.458764	-0.663136	-0.655813	-0.066406	0.095543	-0.745903	0	0
25431	2.569335	-0.373708	9.615999	-0.004814	-0.077704	-0.186960	-0.179309	0.458074	-0.665232	-0.657139	-0.067252	0.096081	-0.744590	0	0
25432	2.566841	-0.392218	9.848934	-0.001372	-0.083053	-0.164933	-0.178252	0.458345	-0.666029	-0.658298	-0.068077	0.096567	-0.743427	0	0
25433	2.470497	-0.366574	10.124043	0.023612	-0.051617	-0.147867	-0.178118	0.456962	-0.664216	-0.659334	-0.068880	0.096749	-0.742411	0	0
25434	2.462140	-0.196962	10.510603	0.066635	0.004334	-0.157896	-0.180104	0.455728	-0.660411	-0.660472	-0.069497	0.096157	-0.741418	0	0
25435	2.426820	-0.071565	10.526770	0.174034	0.065589	-0.146281	-0.178234	0.451989	-0.660477	-0.661500	-0.070418	0.094445	-0.740634	0	0
25436	2.397519	-0.099448	9.985946	0.338842	0.116528	-0.155455	-0.175038	0.447553	-0.661484	-0.662529	-0.072000	0.091095	-0.739982	0	0
25437	2.258505	-0.275454	9.492433	0.483834	0.077363	-0.164216	-0.173804	0.438154	-0.659245	-0.663461	-0.074898	0.086994	-0.739352	0	0
25438	2.141255	-0.462209	9.472071	0.574184	0.076546	-0.160920	-0.170868	0.430125	-0.655190	-0.664285	-0.078337	0.082160	-0.738809	0	0
25439	2.040117	-0.422925	9.475798	0.619831	0.094956	-0.158720	-0.169227	0.418237	-0.652199	-0.665040	-0.081994	0.076930	-0.738296	0	0
25440	2.152928	-0.183072	9.544876	0.552592	0.085201	-0.132796	-0.166012	0.407722	-0.648435	-0.665632	-0.085198	0.072215	-0.737875	0	0
25441	2.223548	-0.097320	9.451522	0.442464	0.086871	-0.112446	-0.163747	0.402875	-0.646428	-0.666145	-0.087693	0.068381	-0.737485	0	0
25442	2.317749	-0.097690	9.570873	0.312609	0.053503	-0.099446	-0.162781	0.394859	-0.645477	-0.666648	-0.089505	0.065673	-0.737059	0	0
25443	2.243229	-0.046934	9.461545	0.102306	0.073573	-0.081485	-0.160533	0.392635	-0.642921	-0.667209	-0.089809	0.064462	-0.736621	0	0
25444	2.056674	-0.129983	9.356452	-0.091925	0.083173	-0.059914	-0.159084	0.393180	-0.643069	-0.667798	-0.088678	0.064572	-0.736215	0	0
25445	1.858444	-0.161974	9.401055	-0.245060	0.066501	-0.036366	-0.157779	0.396212	-0.643842	-0.668329	-0.086682	0.066003	-0.735844	0	0
25446	1.704178	-0.131139	9.652690	-0.383011	0.048024	-0.012718	-0.156861	0.399523	-0.647741	-0.668793	-0.083833	0.068530	-0.735521	0	0
25447	1.603218	-0.076506	9.957012	-0.477025	0.053194	-0.004538	-0.156231	0.406703	-0.650944	-0.669262	-0.080349	0.071772	-0.735174	0	0
25448	1.653989	-0.076125	10.211335	-0.543337	0.065312	0.014388	-0.155071	0.413881	-0.654677	-0.669642	-0.076278	0.075381	-0.734901	0	0
25449	1.670914	-0.075992	10.297711	-0.563952	0.075763	0.023080	-0.155374	0.422999	-0.658500	-0.669957	-0.072010	0.079115	-0.734652	0	0
25450	1.675272	-0.138844	10.205624	-0.562213	0.072254	0.035404	-0.153703	0.432936	-0.662083	-0.670159	-0.067740	0.082827	-0.734465	0	0
25451	1.713380	-0.202635	9.892124	-0.538886	0.056592	0.024926	-0.152537	0.439147	-0.665957	-0.670386	-0.063767	0.086492	-0.734190	0	0
25452	1.867825	-0.209345	9.664799	-0.495978	0.012853	0.026800	-0.152841	0.447989	-0.668998	-0.670520	-0.060380	0.090105	-0.733920	0	0
25453	1.939647	-0.292069	9.538254	-0.424421	-0.018617	0.025409	-0.153794	0.454625	-0.671530	-0.670575	-0.057720	0.093425	-0.733668	0	0
25454	1.918677	-0.518430	9.396437	-0.343978	-0.045709	0.038197	-0.155408	0.460987	-0.673532	-0.670455	-0.055769	0.096319	-0.733555	0	0
25455	1.879218	-0.633561	9.400261	-0.242050	-0.095544	0.038748	-0.155431	0.467343	-0.677386	-0.670220	-0.054879	0.098819	-0.733504	0	0
25456	1.879442	-0.602294	9.400618	-0.184832	-0.128779	0.039051	-0.159017	0.469432	-0.674307	-0.669914	-0.054603	0.101101	-0.733493	0	0
25457	1.913829	-0.523011	9.458914	-0.158049	-0.150683	0.044458	-0.159427	0.472335	-0.675056	-0.669529	-0.054670	0.103352	-0.733526	0	0
25458	1.977101	-0.456040	9.497591	-0.170632	-0.140250	0.059378	-0.161952	0.475663	-0.675507	-0.669048	-0.054552	0.105617	-0.733651	0	0
25459	2.047727	-0.374614	9.562809	-0.235106	-0.137704	0.070366	-0.165395	0.478860	-0.677512	-0.668521	-0.053978	0.108355	-0.733775	0	0
25460	2.117652	-0.389534	9.581261	-0.275374	-0.109760	0.078961	-0.168585	0.482882	-0.677685	-0.667971	-0.052915	0.111193	-0.733928	0	0
25461	2.310673	-0.410434	9.531288	-0.271721	-0.118513	0.061272	-0.169286	0.487994	-0.674359	-0.667539	-0.051964	0.114063	-0.733949	0	0
25462	2.493698	-0.479266	9.512094	-0.195572	-0.116742	0.040616	-0.171557	0.492702	-0.674278	-0.667213	-0.051527	0.116340	-0.733919	0	0
25463	2.637807	-0.581975	9.327015	-0.084537	-0.123674	0.023717	-0.175131	0.494655	-0.674465	-0.666946	-0.051912	0.117854	-0.733893	0	0
25464	2.752388	-0.765836	9.271038	0.021967	-0.135890	0.013804	-0.177507	0.496603	-0.677544	-0.666676	-0.053097	0.118648	-0.733925	0	0
25465	2.809483	-0.882090	9.153848	0.110513	-0.130632	0.025004	-0.178821	0.495367	-0.677275	-0.666285	-0.054841	0.118786	-0.734129	0	0
25466	2.852571	-0.935299	9.167284	0.142793	-0.123606	0.011142	-0.180931	0.492891	-0.673611	-0.665982	-0.056745	0.118609	-0.734289	0	0
25467	2.833133	-0.954184	9.234529	0.143671	-0.086894	0.023618	-0.183026	0.489449	-0.672700	-0.665629	-0.058399	0.118221	-0.734542	0	0
25468	2.775865	-0.861989	9.349041	0.101611	-0.060681	0.030489	-0.183298	0.489449	-0.670345	-0.665278	-0.059543	0.117938	-0.734813	0	0
25469	2.679571	-0.826951	9.549753	0.042480	-0.036257	0.049564	-0.184475	0.487522	-0.670346	-0.664852	-0.060125	0.117976	-0.735146	0	0
25470	2.602431	-0.816006	9.786074	-0.004089	0.000419	0.063477	-0.184870	0.487524	-0.670601	-0.664393	-0.060078	0.118083	-0.735547	0	0
25471	2.539625	-0.824607	9.959559	-0.009442	0.065123	0.074259	-0.185414	0.489460	-0.669137	-0.663935	-0.059541	0.117844	-0.736042	0	0
25472	2.631809	-0.758641	9.743219	0.017403	0.082622	0.085083	-0.183830	0.489728	-0.669681	-0.663399	-0.059006	0.117259	-0.736661	0	0
25473	2.678212	-0.673560	9.368874	0.058636	0.079214	0.078333	-0.184358	0.490145	-0.670191	-0.662886	-0.058815	0.116430	-0.737270	0	0
25474	2.734789	-0.520813	9.124999	0.119398	0.030238	0.089192	-0.183293	0.488067	-0.669445	-0.662197	-0.059338	0.115443	-0.738002	0	0
25475	2.769210	-0.434536	9.111274	0.167486	0.013510	0.135311	-0.185127	0.485315	-0.668922	-0.661118	-0.060293	0.114286	-0.739071	0	0
25476	2.778381	-0.497630	8.951847	0.185222	-0.004906	0.168845	-0.186047	0.484076	-0.668136	-0.659753	-0.061420	0.113092	-0.740381	0	0
25477	2.696074	-0.525879	8.942619	0.183226	-0.031218	0.206645	-0.186311	0.482834	-0.666055	-0.658078	-0.062736	0.112163	-0.741901	0	0
25478	2.430588	-0.511334	9.089278	0.131945	-0.029573	0.265395	-0.188951	0.482572	-0.665365	-0.655992	-0.063584	0.111585	-0.743761	0	0
25479	2.104372	-0.544656	9.159004	0.043159	-0.033116	0.308002	-0.190014	0.482300	-0.663001	-0.653639	-0.063878	0.111769	-0.745777	0	0
25480	1.853159	-0.554783	9.139425	-0.062495	-0.027860	0.326711	-0.192795	0.485354	-0.665148	-0.651208	-0.063371	0.112666	-0.747809	0	0
25481	1.880322	-0.477401	9.344366	-0.171859	-0.017544	0.370013	-0.195325	0.488959	-0.664813	-0.648532	-0.062064	0.114380	-0.749981	0	0
25482	1.938923	-0.393101	9.532291	-0.229171	0.029584	0.390028	-0.196679	0.494905	-0.664603	-0.645773	-0.059970	0.116187	-0.752251	0	0
25483	2.059440	-0.429587	9.706277	-0.258801	0.039955	0.410950	-0.197633	0.501955	-0.667653	-0.642883	-0.057610	0.118191	-0.754595	0	0
25484	2.092808	-0.490061	9.678857	-0.186360	0.058316	0.423859	-0.201503	0.510263	-0.669079	-0.639846	-0.055532	0.119504	-0.757121	0	0
25485	2.112142	-0.487807	9.678717	-0.116549	0.064461	0.420860	-0.202849	0.516349	-0.671610	-0.636804	-0.053880	0.120267	-0.759680	0	0
25486	2.029616	-0.547279	9.683552	-0.014597	0.038258	0.423283	-0.202995	0.519803	-0.673271	-0.633628	-0.053048	0.120400	-0.762368	0	0
25487	1.956766	-0.602208	9.625868	0.083744	0.012043	0.434491	-0.206709	0.523000	-0.673183	-0.630289	-0.053041	0.119964	-0.765200	0	0
25488	1.912311	-0.739094	9.581417	0.155332	-0.022884	0.422536	-0.206976	0.523692	-0.673563	-0.626927	-0.053751	0.119181	-0.768030	0	0
25489	1.935657	-0.850024	9.546293	0.185681	-0.059635	0.427882	-0.209361	0.523288	-0.670267	-0.623473	-0.054934	0.118397	-0.770873	0	0
25490	1.896611	-0.907431	9.550776	0.169591	-0.077106	0.418890	-0.214518	0.524697	-0.669652	-0.620033	-0.056153	0.117836	-0.773641	0	0
25491	1.862586	-0.940589	9.632403	0.106864	-0.070179	0.439608	-0.216257	0.525947	-0.665043	-0.616494	-0.056904	0.117719	-0.776427	0	0
25492	1.877127	-0.940056	9.843780	0.020935	-0.054517	0.446079	-0.219711	0.529694	-0.664953	-0.612925	-0.056996	0.118181	-0.779171	0	0
25493	1.896389	-0.958442	10.172663	-0.105252	-0.005654	0.457656	-0.221588	0.534815	-0.664874	-0.609418	-0.055909	0.119313	-0.781824	0	0
25494	1.847490	-0.714279	10.452278	-0.234933	0.060757	0.458772	-0.223200	0.541731	-0.668176	-0.606000	-0.053520	0.121070	-0.784373	0	0
25495	1.880908	-0.426360	10.306292	-0.355595	0.092271	0.445722	-0.224018	0.548366	-0.671493	-0.602809	-0.050146	0.123537	-0.786667	0	0
25496	2.064689	-0.382803	10.074484	-0.391225	0.071338	0.410980	-0.224738	0.558175	-0.670601	-0.599829	-0.046784	0.126424	-0.788691	0	0
25497	2.252144	-0.500444	9.835985	-0.325667	0.057474	0.359343	-0.225040	0.566603	-0.673386	-0.597226	-0.043965	0.128806	-0.790441	0	0
25498	2.328094	-0.679575	9.655421	-0.130371	0.015693	0.297116	-0.226122	0.570890	-0.673066	-0.594938	-0.042744	0.129908	-0.792051	0	0
25499	2.303837	-0.685121	9.352744	0.107821	-0.012071	0.254705	-0.225606	0.574341	-0.675129	-0.592871	-0.043193	0.129223	-0.793688	0	0
25500	2.193772	-0.531467	8.980536	0.310181	-0.029344	0.227993	-0.227972	0.571314	-0.673034	-0.590875	-0.045035	0.127069	-0.795420	0	0
25501	2.158820	-0.007691	8.708070	0.408653	-0.053739	0.219934	-0.230993	0.568015	-0.671845	-0.588881	-0.047641	0.124218	-0.797194	0	0
25502	2.061591	-0.100406	8.815993	0.483701	-0.080866	0.232727	-0.232414	0.561669	-0.670189	-0.586680	-0.050908	0.120982	-0.799111	0	0
25503	2.065664	-0.204064	8.749876	0.481879	-0.043273	0.252215	-0.234498	0.555603	-0.668259	-0.584374	-0.053819	0.117490	-0.801129	0	0
25504	2.094711	-0.199025	8.898691	0.501470	-0.032854	0.271770	-0.235537	0.550635	-0.664897	-0.581874	-0.056756	0.113844	-0.803269	0	0
25505	1.934553	-0.334781	9.715655	0.540774	-0.006715	0.270391	-0.239198	0.544025	-0.663732	-0.579394	-0.059688	0.109660	-0.805428	0	0
25506	1.978606	-0.253287	9.735438	0.580146	0.057983	0.288539	-0.237596	0.541254	-0.664436	-0.576773	-0.062328	0.104856	-0.807746	0	0
25507	1.906698	-0.180388	9.794578	0.630361	0.019591	0.251792	-0.239397	0.532148	-0.663063	-0.574372	-0.065575	0.099764	-0.809842	0	0
25508	1.984279	-0.146454	10.077895	0.612581	0.026575	0.220824	-0.239355	0.523723	-0.661058	-0.572197	-0.068720	0.094827	-0.811712	0	0
25509	2.337198	-0.091841	9.960116	0.653842	0.044914	0.207000	-0.241176	0.516134	-0.656404	-0.570117	-0.071932	0.089354	-0.813516	0	0
25510	2.616378	-0.214981	9.730376	0.671851	0.049306	0.188538	-0.241922	0.505916	-0.652838	-0.568131	-0.075254	0.083775	-0.815197	0	0
25511	2.828992	-0.193136	9.550944	0.684523	0.058092	0.163934	-0.242021	0.499287	-0.651335	-0.566335	-0.078572	0.077947	-0.816710	0	0
25512	2.905977	-0.234510	9.588259	0.663078	0.065069	0.158484	-0.240921	0.489888	-0.648572	-0.564562	-0.081733	0.072319	-0.818144	0	0
25513	2.818347	-0.332420	9.595098	0.605912	0.079121	0.140501	-0.240354	0.481874	-0.646571	-0.562983	-0.084458	0.067005	-0.819406	0	0
25514	2.716174	-0.433077	9.453025	0.573819	0.101087	0.124499	-0.241894	0.472766	-0.644026	-0.561542	-0.086837	0.061871	-0.820550	0	0
25515	2.532613	-0.436635	9.394484	0.612434	0.124841	0.102012	-0.242378	0.463928	-0.642017	-0.560258	-0.089251	0.056224	-0.821574	0	0
25516	2.411786	-0.445627	9.292078	0.651939	0.135466	0.077702	-0.240244	0.456594	-0.636507	-0.559107	-0.091807	0.050210	-0.822465	0	0
25517	2.290586	-0.511865	9.345237	0.706589	0.142542	0.062287	-0.237303	0.447599	-0.632462	-0.558022	-0.094624	0.043663	-0.823257	0	0
25518	2.208869	-0.471462	9.764590	0.772726	0.121497	0.060954	-0.237513	0.436688	-0.629955	-0.556832	-0.097968	0.036712	-0.824010	0	0
25519	1.905666	-0.324699	9.792928	0.805003	0.172334	0.061493	-0.235858	0.423697	-0.629065	-0.555599	-0.101079	0.029193	-0.824767	0	0
25520	1.757372	-0.130673	9.940639	0.760194	0.126833	0.061083	-0.232778	0.414011	-0.625812	-0.554355	-0.104297	0.022311	-0.825418	0	0
25521	1.742400	0.130084	10.227363	0.623215	0.159932	0.083166	-0.231940	0.404890	-0.623957	-0.553061	-0.106485	0.016383	-0.826145	0	0
25522	1.625801	0.367090	10.353665	0.432521	0.172071	0.110099	-0.231635	0.396601	-0.622215	-0.551718	-0.107497	0.012006	-0.826987	0	0
25523	1.384693	0.425991	10.123297	0.192668	0.179070	0.133138	-0.228464	0.395478	-0.621230	-0.550449	-0.107131	0.009579	-0.827911	0	0
25524	1.235071	0.443565	9.982991	-0.013186	0.147567	0.142150	-0.227398	0.393262	-0.620615	-0.549305	-0.105884	0.009059	-0.828837	0	0
25525	1.264819	0.558133	9.770153	-0.152824	0.137025	0.158737	-0.226345	0.396021	-0.624260	-0.548183	-0.103956	0.009746	-0.829816	0	0
25526	1.462707	0.544250	9.667345	-0.147573	0.093205	0.174417	-0.227163	0.399754	-0.623035	-0.546896	-0.102418	0.010670	-0.830844	0	0
25527	1.693402	0.388417	9.634723	-0.072470	0.074777	0.180966	-0.227571	0.402657	-0.624306	-0.545494	-0.101441	0.011055	-0.831879	0	0
25528	1.663582	0.259793	9.969972	0.045485	0.031850	0.191338	-0.226911	0.403206	-0.625094	-0.543856	-0.101465	0.010726	-0.832953	0	0
25529	1.434062	0.242435	10.000592	0.104490	0.000427	0.191719	-0.231128	0.403506	-0.627378	-0.542173	-0.102068	0.010056	-0.833984	0	0
25530	1.287325	0.318412	10.089252	0.100841	-0.015321	0.200505	-0.231925	0.404063	-0.627099	-0.540384	-0.102784	0.009531	-0.835063	0	0
25531	1.346686	0.512968	10.153465	0.048909	0.005598	0.214321	-0.233760	0.404628	-0.631506	-0.538565	-0.103036	0.009315	-0.836208	0	0
25532	1.553496	0.728032	10.221447	-0.012022	-0.015527	0.226998	-0.235880	0.406574	-0.632368	-0.536662	-0.103142	0.009761	-0.837413	0	0
25533	1.581205	0.908678	9.588799	-0.162271	0.037009	0.246403	-0.237214	0.409343	-0.632843	-0.534790	-0.101989	0.011174	-0.838733	0	0
25534	1.483037	0.692558	9.452572	-0.226804	0.026496	0.270556	-0.239620	0.412946	-0.630159	-0.532732	-0.100585	0.013237	-0.840181	0	0
25535	1.511170	0.572293	9.523047	-0.325215	0.037827	0.268964	-0.240705	0.420135	-0.633728	-0.530822	-0.098548	0.016036	-0.841581	0	0
25536	1.552021	0.547612	9.421471	-0.346704	0.043938	0.276745	-0.242189	0.427464	-0.636505	-0.528811	-0.096356	0.019019	-0.843038	0	0
25537	1.596285	0.308036	9.843729	-0.311924	-0.003396	0.274993	-0.243276	0.434653	-0.639290	-0.526811	-0.094731	0.021928	-0.844403	0	0
25538	1.558720	0.466264	9.579099	-0.169646	-0.005054	0.279598	-0.245669	0.438949	-0.641301	-0.524575	-0.093882	0.023677	-0.845841	0	0
25539	1.738339	0.594833	9.607868	-0.049799	-0.019096	0.285679	-0.248070	0.444072	-0.642520	-0.522221	-0.093763	0.024462	-0.847287	0	0
25540	1.762812	0.671077	8.647189	-0.004950	0.016956	0.298502	-0.249004	0.446288	-0.643267	-0.519659	-0.093585	0.024720	-0.848873	0	0
25541	1.772855	0.730573	8.465132	0.030766	-0.059122	0.297619	-0.253247	0.446999	-0.639017	-0.517109	-0.094224	0.025041	-0.850349	0	0
25542	1.756199	0.751268	8.898118	0.106621	-0.069755	0.326331	-0.255491	0.448117	-0.640669	-0.514169	-0.095350	0.024825	-0.852011	0	0
25543	1.908597	0.784191	9.041383	0.195187	-0.073302	0.324277	-0.257750	0.448956	-0.637492	-0.511219	-0.096950	0.023845	-0.853632	0	0
25544	1.929666	0.701298	8.730215	0.239922	-0.055761	0.337868	-0.259860	0.448829	-0.637854	-0.508042	-0.098635	0.022432	-0.855372	0	0
25545	2.004293	0.651856	9.269758	0.196963	-0.047135	0.327849	-0.264077	0.447609	-0.637671	-0.505051	-0.100021	0.021309	-0.857010	0	0
25546	1.990400	0.731663	9.376544	0.153966	0.001779	0.350641	-0.266334	0.447619	-0.633850	-0.501846	-0.100772	0.020353	-0.858826	0	0
25547	1.936834	0.665189	9.525249	0.078743	0.026203	0.367804	-0.269773	0.448743	-0.633656	-0.498631	-0.100924	0.019917	-0.860688	0	0
25548	1.989439	0.916237	9.955481	-0.032264	0.026056	0.370545	-0.271110	0.452341	-0.634644	-0.495434	-0.100529	0.020460	-0.862566	0	0
25549	1.757182	0.518657	9.914459	-0.010656	0.108409	0.363941	-0.271924	0.456766	-0.635633	-0.492346	-0.099523	0.020379	-0.864451	0	0
25550	1.874668	0.739025	9.915979	-0.035757	0.066365	0.363616	-0.274038	0.458436	-0.637674	-0.489203	-0.098763	0.020744	-0.866312	0	0
25551	1.779752	0.634074	9.961255	0.007191	0.096131	0.370211	-0.275496	0.462037	-0.641795	-0.486028	-0.097944	0.020573	-0.868194	0	0
25552	1.790947	0.515715	9.825210	0.070741	0.113668	0.373356	-0.276165	0.463836	-0.642289	-0.482687	-0.097289	0.019792	-0.870148	0	0
25553	1.858755	0.550537	9.587092	0.111019	0.115450	0.377173	-0.276175	0.465217	-0.641622	-0.479338	-0.096801	0.018632	-0.872077	0	0
25554	1.946085	0.611848	9.409196	0.093174	0.122465	0.373534	-0.276590	0.468257	-0.641063	-0.475957	-0.096174	0.017613	-0.874017	0	0
25555	2.139616	0.663030	9.336014	0.069854	0.125004	0.389188	-0.279507	0.470897	-0.641646	-0.472528	-0.095405	0.016783	-0.875976	0	0
25556	2.343953	0.531838	9.428877	0.141300	0.092534	0.405362	-0.279509	0.472141	-0.643070	-0.468803	-0.095259	0.015514	-0.878014	0	0
25557	2.254370	0.498850	9.424463	0.245038	0.080322	0.413143	-0.279388	0.473245	-0.641755	-0.464970	-0.095704	0.013392	-0.880036	0	0
25558	2.138073	0.442254	9.496917	0.303984	0.057574	0.427611	-0.283995	0.470507	-0.640929	-0.460872	-0.096618	0.010877	-0.882125	0	0
25559	1.770977	0.435461	9.485586	0.259165	0.065498	0.448570	-0.286785	0.473284	-0.640075	-0.456686	-0.097256	0.008741	-0.884253	0	0
25560	1.427885	0.404779	9.589134	0.180391	0.051553	0.449803	-0.287713	0.473012	-0.638628	-0.452481	-0.097648	0.007366	-0.886381	0	0
25561	1.456927	0.409760	9.718722	0.106012	0.047074	0.470382	-0.288638	0.475643	-0.642636	-0.448228	-0.097744	0.006690	-0.888534	0	0
25562	1.703141	0.384927	10.091237	0.063918	0.041669	0.467325	-0.291830	0.479665	-0.642025	-0.443949	-0.097694	0.006408	-0.890688	0	0
25563	1.887446	0.485360	10.369591	0.031859	0.092354	0.441680	-0.292772	0.483400	-0.643018	-0.440006	-0.097054	0.006167	-0.892713	0	0
25564	1.537914	0.259468	9.543254	-0.053795	0.143400	0.425456	-0.294499	0.484513	-0.641675	-0.436200	-0.095575	0.006444	-0.894737	0	0
25565	1.616434	0.419022	10.008259	-0.093201	0.003373	0.380602	-0.295045	0.488384	-0.642934	-0.432901	-0.095185	0.007650	-0.896370	0	0
25566	1.640694	0.437773	9.909728	-0.132278	0.080465	0.341824	-0.296390	0.494608	-0.645856	-0.429896	-0.093930	0.008827	-0.897936	0	0
25567	1.715920	0.494427	9.751108	-0.148354	-0.005214	0.314954	-0.298792	0.499593	-0.646553	-0.427224	-0.093382	0.010502	-0.899249	0	0
25568	1.587423	0.421008	9.797037	-0.117804	-0.003357	0.285246	-0.300137	0.504434	-0.647268	-0.424692	-0.092945	0.011855	-0.900476	0	0
25569	1.549115	0.467001	9.795492	-0.118573	0.008959	0.261515	-0.303978	0.507494	-0.648486	-0.422467	-0.092400	0.013151	-0.901560	0	0
25570	1.462696	0.530935	10.032502	-0.136514	-0.008569	0.260473	-0.304662	0.512471	-0.649601	-0.420160	-0.091933	0.014671	-0.902662	0	0
25571	1.448526	0.570045	10.201309	-0.140885	0.005451	0.237590	-0.306000	0.515931	-0.650200	-0.418165	-0.091324	0.016154	-0.903624	0	0
25572	1.419885	0.618258	10.163657	-0.135441	0.009875	0.223566	-0.306280	0.519247	-0.650946	-0.416186	-0.090699	0.017553	-0.904574	0	0
25573	1.473589	0.703973	10.015171	-0.090517	0.016109	0.188674	-0.307352	0.522845	-0.652200	-0.414586	-0.090206	0.018482	-0.905340	0	0
25574	1.645070	0.714128	9.840767	-0.070681	0.030158	0.164151	-0.307373	0.527541	-0.653981	-0.413078	-0.089677	0.019156	-0.906067	0	0
25575	1.710113	0.698600	9.647758	-0.032914	0.040768	0.130962	-0.308435	0.528929	-0.654474	-0.411950	-0.089207	0.019403	-0.906622	0	0
25576	1.816356	0.704352	9.440219	0.004817	0.033861	0.101226	-0.309758	0.528382	-0.652631	-0.410949	-0.088968	0.019322	-0.907101	0	0
25577	1.835411	0.670264	9.353142	0.076499	0.027821	0.078806	-0.310415	0.528525	-0.653925	-0.410194	-0.089075	0.018580	-0.907448	0	0
25578	1.854702	0.665406	9.386566	0.142702	-0.002778	0.070358	-0.310531	0.525901	-0.654080	-0.409347	-0.089740	0.017372	-0.907788	0	0
25579	1.917402	0.650763	9.477184	0.194575	-0.021169	0.067121	-0.311582	0.525631	-0.654981	-0.408581	-0.090778	0.015748	-0.908060	0	0
25580	1.897650	0.588541	9.529513	0.203523	-0.014171	0.067204	-0.312239	0.523424	-0.652381	-0.407703	-0.091795	0.014031	-0.908381	0	0
25581	1.983944	0.492330	9.748772	0.197274	-0.023838	0.054736	-0.312358	0.521076	-0.652011	-0.407043	-0.092870	0.012385	-0.908591	0	0
25582	2.022092	0.420240	9.867782	0.189297	-0.008089	0.038845	-0.312606	0.518316	-0.652296	-0.406444	-0.093776	0.010747	-0.908787	0	0
25583	1.930514	0.445083	9.892891	0.167891	-0.004540	0.024635	-0.315094	0.514462	-0.651513	-0.406084	-0.094562	0.009266	-0.908883	0	0
25584	1.848581	0.467489	9.932309	0.184096	0.002529	0.003659	-0.314943	0.510317	-0.650250	-0.405814	-0.095353	0.007600	-0.908936	0	0
25585	1.742593	0.506553	9.851958	0.189630	0.004406	-0.029736	-0.314674	0.508105	-0.647926	-0.405925	-0.096150	0.005836	-0.908816	0	0
25586	1.638992	0.543076	9.733105	0.177159	0.009724	-0.036816	-0.314784	0.504791	-0.648871	-0.406028	-0.096849	0.004164	-0.908705	0	0
25587	1.649132	0.610345	9.733790	0.123499	0.013214	-0.040708	-0.315826	0.502587	-0.649008	-0.406301	-0.097297	0.002956	-0.908540	0	0
25588	1.569277	0.586917	9.734210	0.075217	0.004499	-0.050766	-0.315420	0.499684	-0.647345	-0.406626	-0.097629	0.002217	-0.908361	0	0
25589	1.506480	0.591594	9.530520	0.067217	0.009818	-0.055186	-0.314729	0.494294	-0.647409	-0.407084	-0.097878	0.001519	-0.908130	0	0
25590	1.463687	0.687913	9.457493	0.025180	-0.018145	-0.064371	-0.314976	0.491534	-0.647694	-0.407583	-0.098212	0.001314	-0.907871	0	0
25591	1.502608	0.726241	9.505665	0.007266	-0.023426	-0.062764	-0.315538	0.494572	-0.642823	-0.408168	-0.098517	0.001284	-0.907575	0	0
25592	1.613511	0.701342	9.511632	0.026834	-0.037503	-0.041562	-0.315796	0.494022	-0.643608	-0.408432	-0.099033	0.001163	-0.907400	0	0
25593	1.695554	0.695647	9.431547	0.032284	-0.037471	-0.057408	-0.317900	0.492375	-0.643070	-0.408943	-0.099567	0.000969	-0.907111	0	0
25594	1.758231	0.680732	9.433238	0.010798	-0.053241	-0.059406	-0.318944	0.491277	-0.644894	-0.409384	-0.100160	0.001040	-0.906847	0	0
25595	1.884063	0.713782	9.550298	0.008938	-0.077815	-0.054255	-0.319989	0.489626	-0.645155	-0.409889	-0.100965	0.001229	-0.906529	0	0
25596	2.086460	0.645467	9.749648	-0.027725	-0.081398	-0.066069	-0.319190	0.488379	-0.645180	-0.410439	-0.101656	0.001758	-0.906202	0	0
25597	2.196963	0.563013	9.810234	-0.053667	-0.062205	-0.063597	-0.322091	0.487842	-0.645011	-0.411090	-0.102067	0.002450	-0.905859	0	0
25598	2.143744	0.553463	9.697625	-0.098321	-0.053398	-0.076210	-0.323282	0.488677	-0.645507	-0.411803	-0.102214	0.003493	-0.905516	0	0
25599	1.839844	0.617107	9.285198	-0.128625	-0.060193	-0.092203	-0.322624	0.489503	-0.646292	-0.412787	-0.102302	0.004833	-0.905051	0	0
25600	1.779915	0.688765	8.969296	-0.201960	-0.086365	-0.098080	-0.323955	0.490891	-0.645474	-0.413806	-0.102321	0.006929	-0.904570	0	0
25601	2.081579	0.658048	9.132172	-0.245018	-0.112776	-0.086253	-0.326067	0.492699	-0.648428	-0.414848	-0.102404	0.009548	-0.904060	0	0
25602	2.293620	0.585090	9.410696	-0.231666	-0.112909	-0.079192	-0.328192	0.495473	-0.649152	-0.415717	-0.102538	0.012042	-0.903615	0	0
25603	2.249933	0.551963	9.477986	-0.153784	-0.097999	-0.085615	-0.329523	0.497137	-0.648462	-0.416654	-0.102869	0.013783	-0.903121	0	0
25604	2.037908	0.620736	9.403699	-0.088549	-0.102325	-0.066571	-0.331904	0.497979	-0.648418	-0.417264	-0.103501	0.014953	-0.902748	0	0
25605	1.888716	0.694033	9.396215	-0.110865	-0.080402	-0.071000	-0.334284	0.498821	-0.648504	-0.418026	-0.103850	0.016248	-0.902333	0	0
25606	1.888631	0.675438	9.607498	-0.143027	-0.062928	-0.082635	-0.333100	0.499228	-0.648257	-0.418846	-0.103901	0.017729	-0.901919	0	0
25607	1.989764	0.620721	10.062634	-0.146656	-0.042065	-0.078232	-0.335742	0.500901	-0.650289	-0.419715	-0.103753	0.019175	-0.901503	0	0
25608	2.062215	0.613717	10.316685	-0.110721	0.002555	-0.104272	-0.334822	0.501449	-0.650037	-0.420703	-0.103353	0.020067	-0.901069	0	0
25609	2.042955	0.623342	10.268894	-0.085615	0.002602	-0.114654	-0.336279	0.502561	-0.650265	-0.421843	-0.103065	0.020735	-0.900553	0	0
25610	1.883889	0.676533	9.953635	-0.113966	0.038680	-0.156961	-0.335482	0.502005	-0.650935	-0.423319	-0.102336	0.021450	-0.899927	0	0
25611	1.763291	0.707643	9.594529	-0.187174	0.032710	-0.183900	-0.334159	0.501031	-0.650312	-0.425191	-0.101357	0.022827	-0.899121	0	0
25612	1.767826	0.671095	9.452271	-0.194230	-0.009189	-0.214950	-0.334159	0.502966	-0.653558	-0.427259	-0.100731	0.024409	-0.898169	0	0
25613	1.685874	0.695465	9.347511	-0.183475	-0.009139	-0.215721	-0.333491	0.502964	-0.655788	-0.429398	-0.100146	0.025890	-0.897172	0	0
25614	1.541314	0.744379	9.243573	-0.106624	-0.030096	-0.197558	-0.333749	0.502551	-0.656833	-0.431205	-0.100077	0.026792	-0.896286	0	0
25615	1.575187	0.749336	9.377926	-0.058385	-0.062505	-0.193811	-0.333607	0.500755	-0.656722	-0.433005	-0.100497	0.027390	-0.895353	0	0
25616	1.784199	0.589870	9.674709	-0.006620	-0.079271	-0.179497	-0.332827	0.499090	-0.650613	-0.434528	-0.101295	0.027626	-0.894518	0	0
25617	1.853600	0.493908	9.932570	0.027365	-0.039103	-0.172101	-0.334268	0.497441	-0.650999	-0.436050	-0.101868	0.027370	-0.893719	0	0
25618	1.773090	0.372485	10.133751	0.016534	-0.016423	-0.150955	-0.334387	0.495370	-0.651279	-0.437302	-0.102196	0.027153	-0.893077	0	0
25619	1.640364	0.385462	10.106205	-0.031715	0.023862	-0.152880	-0.336989	0.490967	-0.654940	-0.438728	-0.101938	0.027163	-0.892406	0	0
25620	1.606738	0.414251	9.996271	-0.074693	0.021236	-0.143491	-0.336061	0.490548	-0.655219	-0.440017	-0.101528	0.027603	-0.891804	0	0
25621	1.641005	0.485473	9.778089	-0.094315	0.030901	-0.147996	-0.334606	0.490955	-0.656804	-0.441465	-0.100925	0.028138	-0.891140	0	0
25622	1.661173	0.609861	9.606303	-0.080007	0.006434	-0.147957	-0.334333	0.489850	-0.657864	-0.442794	-0.100624	0.028687	-0.890497	0	0
25623	1.762010	0.531772	9.496384	-0.040681	0.002915	-0.137153	-0.333534	0.488879	-0.658147	-0.444082	-0.100501	0.028872	-0.889864	0	0
25624	1.906565	0.487191	9.444154	0.005797	-0.005875	-0.128086	-0.332215	0.488180	-0.656868	-0.445141	-0.100684	0.028732	-0.889318	0	0
25625	2.060515	0.404199	9.439467	0.048623	-0.032199	-0.109428	-0.332466	0.485972	-0.656886	-0.446080	-0.101261	0.028306	-0.888795	0	0
25626	2.219116	0.297037	9.408027	0.096827	-0.046272	-0.088930	-0.333909	0.483078	-0.654673	-0.446679	-0.102198	0.027575	-0.888411	0	0
25627	2.271125	0.142558	9.362542	0.134310	-0.062054	-0.072017	-0.335342	0.479495	-0.654034	-0.447187	-0.103417	0.026569	-0.888044	0	0
25628	2.188676	0.097209	9.266598	0.086909	-0.053273	-0.071432	-0.336261	0.478533	-0.654029	-0.447627	-0.104366	0.025973	-0.887729	0	0
25629	2.154635	0.068244	9.146390	-0.016068	-0.056812	-0.051041	-0.336760	0.474255	-0.655109	-0.448104	-0.104865	0.026311	-0.887420	0	0
25630	2.166984	0.104447	9.218801	-0.096626	-0.046373	-0.042776	-0.338091	0.475505	-0.654032	-0.448479	-0.104923	0.027343	-0.887192	0	0
25631	2.107478	0.225163	9.215895	-0.163811	-0.032429	-0.020262	-0.339679	0.476066	-0.653871	-0.448843	-0.104538	0.028922	-0.887004	0	0
25632	2.052709	0.335942	9.121507	-0.195104	-0.039394	-0.023999	-0.340746	0.478420	-0.654615	-0.449140	-0.104088	0.030815	-0.886842	0	0
25633	2.101092	0.349833	9.068376	-0.209433	-0.042909	-0.020602	-0.341553	0.482016	-0.656135	-0.449547	-0.103592	0.032849	-0.886621	0	0
25634	2.185567	0.344332	9.057970	-0.178035	-0.053373	-0.041585	-0.341571	0.485884	-0.657402	-0.449974	-0.103349	0.034634	-0.886365	0	0
25635	2.108648	0.393099	9.078421	-0.168161	-0.046341	-0.046742	-0.344080	0.486450	-0.657880	-0.450566	-0.103079	0.036293	-0.886029	0	0
25636	2.111050	0.388534	9.164868	-0.195029	-0.034134	-0.039848	-0.345284	0.488666	-0.656926	-0.451004	-0.102587	0.038145	-0.885786	0	0
25637	2.205373	0.402831	9.361295	-0.252267	-0.021952	-0.047300	-0.345558	0.491707	-0.658851	-0.451692	-0.101723	0.040438	-0.885433	0	0
25638	2.306327	0.334957	9.446164	-0.311301	-0.018501	-0.053051	-0.347020	0.494478	-0.660499	-0.452380	-0.100572	0.043237	-0.885081	0	0
25639	2.576149	0.241900	9.591775	-0.304115	-0.023828	-0.065458	-0.347689	0.497798	-0.663459	-0.453271	-0.099499	0.045984	-0.884608	0	0
25640	2.565392	0.085889	9.671788	-0.263794	-0.025540	-0.081943	-0.348484	0.500290	-0.666556	-0.454168	-0.098637	0.048366	-0.884117	0	0
25641	2.328160	0.008003	9.552772	-0.219836	-0.007017	-0.099121	-0.348767	0.503606	-0.666780	-0.455274	-0.097816	0.050264	-0.883533	0	0
25642	1.999560	-0.018341	9.538480	-0.201916	-0.021765	-0.108643	-0.349831	0.505822	-0.668048	-0.456339	-0.097215	0.052055	-0.882946	0	0
25643	1.844418	-0.096965	9.387504	-0.243102	-0.011227	-0.095653	-0.349574	0.507617	-0.668948	-0.457431	-0.096320	0.054177	-0.882352	0	0
25644	2.119038	-0.192626	9.480168	-0.235977	-0.028821	-0.096650	-0.351820	0.508458	-0.669820	-0.458416	-0.095618	0.056313	-0.881783	0	0
25645	2.498186	-0.540545	9.934342	-0.191255	-0.007125	-0.101728	-0.352485	0.510672	-0.671877	-0.459508	-0.094930	0.057959	-0.881182	0	0
25646	2.633752	-0.839055	10.194110	-0.107035	0.048849	-0.119523	-0.351704	0.512049	-0.670961	-0.460606	-0.094149	0.058579	-0.880651	0	0
25647	2.350837	-0.885660	9.962890	-0.022762	0.093670	-0.137171	-0.351295	0.512049	-0.674885	-0.461905	-0.093374	0.058257	-0.880075	0	0
25648	2.110289	-0.747492	9.699780	-0.019879	0.071145	-0.179421	-0.349564	0.509277	-0.674678	-0.463465	-0.092832	0.057952	-0.879331	0	0
25649	2.149449	-0.668938	9.532110	-0.079713	0.029228	-0.211723	-0.348883	0.506512	-0.676022	-0.465431	-0.092405	0.058367	-0.878310	0	0
25650	2.296203	-0.742510	9.443478	-0.158405	0.011714	-0.224754	-0.348614	0.506788	-0.678112	-0.467492	-0.091767	0.059514	-0.877205	0	0
25651	2.394776	-0.801170	9.389078	-0.226306	0.014351	-0.244665	-0.347285	0.505262	-0.678278	-0.469864	-0.090811	0.061266	-0.875915	0	0
25652	2.297301	-0.925424	9.407718	-0.283559	0.018742	-0.246825	-0.345960	0.505808	-0.680643	-0.472248	-0.089534	0.063458	-0.874608	0	0
25653	2.098216	-1.084198	9.676786	-0.292557	0.020486	-0.243338	-0.346237	0.508987	-0.682175	-0.474659	-0.088214	0.065773	-0.873265	0	0
25654	1.774702	-1.078909	9.795000	-0.287158	0.031073	-0.250214	-0.344516	0.508564	-0.682727	-0.477073	-0.086814	0.067933	-0.871923	0	0
25655	1.678354	-1.053308	10.055688	-0.255986	0.007388	-0.232421	-0.344389	0.510498	-0.684538	-0.479335	-0.085770	0.069999	-0.870622	0	0
25656	1.713730	-1.173645	10.121293	-0.222988	0.014320	-0.209282	-0.342939	0.512425	-0.687284	-0.481318	-0.084791	0.071715	-0.869483	0	0
25657	1.838877	-1.227967	9.980194	-0.197951	0.002938	-0.205662	-0.342672	0.511871	-0.687163	-0.483285	-0.084042	0.073319	-0.868330	0	0
25658	1.957701	-1.152456	9.806995	-0.190781	-0.005810	-0.205657	-0.342403	0.512009	-0.688863	-0.485197	-0.083390	0.074855	-0.867195	0	0
25659	2.049658	-1.122178	9.717626	-0.194357	-0.046045	-0.215541	-0.343196	0.512428	-0.689369	-0.487201	-0.083089	0.076661	-0.865941	0	0
25660	2.049488	-1.144009	9.657292	-0.223033	-0.070549	-0.211436	-0.343985	0.512985	-0.690919	-0.489139	-0.082843	0.078784	-0.864681	0	0
25661	2.092607	-1.192452	9.656363	-0.256149	-0.084564	-0.213514	-0.343976	0.513401	-0.694441	-0.491137	-0.082572	0.081318	-0.863339	0	0
25662	2.108481	-1.336835	9.673793	-0.266960	-0.088106	-0.199541	-0.346090	0.514242	-0.695053	-0.492992	-0.082251	0.083916	-0.862062	0	0
25663	2.225625	-1.507933	9.865488	-0.232041	-0.089890	-0.211704	-0.347155	0.516182	-0.695540	-0.494938	-0.082145	0.086275	-0.860724	0	0
25664	2.317745	-1.466889	10.151164	-0.194597	-0.067285	-0.183177	-0.345307	0.514789	-0.693493	-0.496607	-0.081985	0.088159	-0.859586	0	0
25665	2.206331	-1.181677	10.323640	-0.216030	-0.032297	-0.184881	-0.346625	0.515350	-0.694773	-0.498350	-0.081438	0.090118	-0.858425	0	0
25666	2.000881	-1.208934	10.325099	-0.287577	-0.033988	-0.192402	-0.344791	0.517134	-0.693999	-0.500197	-0.080537	0.092626	-0.857168	0	0
25667	2.067498	-1.335721	9.933722	-0.348232	-0.025122	-0.221047	-0.346251	0.519629	-0.695520	-0.502352	-0.079296	0.095649	-0.855691	0	0
25668	2.491021	-1.532355	9.634598	-0.351617	-0.060071	-0.267180	-0.345346	0.523215	-0.696020	-0.504852	-0.078365	0.098774	-0.853948	0	0
25669	2.895301	-1.723558	9.489516	-0.320025	-0.060011	-0.325264	-0.346148	0.524877	-0.695991	-0.507821	-0.077672	0.101661	-0.851910	0	0
25670	2.853381	-1.502435	9.331395	-0.261582	-0.058945	-0.382049	-0.344555	0.524593	-0.698108	-0.511216	-0.077299	0.103919	-0.849638	0	0
25671	2.565040	-1.302908	9.348194	-0.236471	-0.052712	-0.392290	-0.345082	0.522384	-0.694726	-0.514675	-0.077042	0.106012	-0.847311	0	0
25672	2.357289	-1.311197	9.253757	-0.276574	-0.062183	-0.427801	-0.344418	0.521552	-0.694614	-0.518444	-0.076664	0.108374	-0.844745	0	0
25673	2.351751	-1.407616	9.170981	-0.280982	-0.082244	-0.446426	-0.344278	0.520309	-0.694890	-0.522336	-0.076483	0.110952	-0.842024	0	0
25674	2.640278	-1.578524	9.075200	-0.255777	-0.090093	-0.480756	-0.341623	0.519882	-0.698591	-0.526479	-0.076502	0.113237	-0.839133	0	0
25675	2.847940	-1.575705	8.953273	-0.209113	-0.065570	-0.500653	-0.342136	0.516984	-0.698090	-0.530759	-0.076623	0.115086	-0.836169	0	0
25676	2.781292	-1.449300	9.219670	-0.210918	-0.057733	-0.501479	-0.339618	0.514899	-0.697626	-0.535046	-0.076627	0.116801	-0.833194	0	0
25677	2.521852	-1.264085	9.349013	-0.257415	-0.006965	-0.495353	-0.337227	0.512676	-0.698207	-0.539354	-0.075994	0.118740	-0.830195	0	0
25678	2.273970	-1.146720	9.342888	-0.287902	-0.012184	-0.481397	-0.335895	0.511289	-0.699547	-0.543554	-0.075177	0.120860	-0.827218	0	0
25679	2.342907	-1.301023	9.398199	-0.278934	0.000047	-0.484865	-0.334296	0.509762	-0.701414	-0.547766	-0.074351	0.122933	-0.824204	0	0
25680	2.781161	-1.490419	9.930593	-0.232469	0.003325	-0.486459	-0.332168	0.507818	-0.703033	-0.551952	-0.073711	0.124500	-0.821228	0	0
25681	2.865715	-1.486182	9.958753	-0.225242	0.076782	-0.480879	-0.327275	0.506272	-0.703253	-0.556155	-0.072542	0.125704	-0.818308	0	0
25682	2.650971	-1.456233	9.766277	-0.196576	0.096133	-0.477000	-0.322505	0.504729	-0.705953	-0.560323	-0.071324	0.126464	-0.815450	0	0
25683	2.432388	-1.636819	9.931919	-0.104500	0.080422	-0.469311	-0.318782	0.500704	-0.707094	-0.564320	-0.070780	0.126661	-0.812706	0	0
25684	2.386792	-1.600096	10.026466	-0.024862	0.122416	-0.460629	-0.315314	0.495991	-0.710066	-0.568238	-0.070290	0.125878	-0.810136	0	0
25685	2.174336	-1.245883	9.695901	0.007291	0.129490	-0.434672	-0.310006	0.490991	-0.709935	-0.571912	-0.069928	0.124900	-0.807730	0	0
25686	2.171244	-0.991955	9.352763	-0.001763	0.117235	-0.403881	-0.305620	0.486272	-0.710832	-0.575325	-0.069537	0.123994	-0.805476	0	0
25687	2.369549	-0.950263	9.334708	-0.009143	0.082086	-0.364460	-0.300842	0.481827	-0.711210	-0.578367	-0.069368	0.123456	-0.803392	0	0
25688	2.407506	-1.051024	9.515878	0.019395	0.076765	-0.351090	-0.296597	0.478628	-0.712350	-0.581273	-0.069359	0.122647	-0.801417	0	0
25689	2.252337	-1.140961	9.597897	0.085590	0.067192	-0.353259	-0.294715	0.471849	-0.710879	-0.584126	-0.069840	0.121433	-0.799483	0	0
25690	2.172229	-0.852624	9.299080	0.085501	0.075075	-0.321420	-0.289797	0.466575	-0.712051	-0.586731	-0.070191	0.120121	-0.797741	0	0
25691	2.226028	-0.752581	9.117110	0.079943	0.057496	-0.279220	-0.287794	0.462145	-0.711603	-0.588972	-0.070620	0.119049	-0.796211	0	0
25692	2.186584	-0.867521	9.183423	0.060126	0.043437	-0.256518	-0.284601	0.457984	-0.711954	-0.591029	-0.070996	0.118168	-0.794784	0	0
25693	2.205248	-0.963453	9.321554	0.051023	0.052075	-0.223978	-0.282738	0.455489	-0.712268	-0.592837	-0.071227	0.117388	-0.793531	0	0
25694	2.094239	-0.968389	9.783900	0.010536	0.079893	-0.179210	-0.278757	0.451738	-0.712366	-0.594351	-0.070927	0.116739	-0.792521	0	0
25695	1.915818	-0.930885	9.795485	-0.045857	0.144618	-0.154653	-0.276236	0.450621	-0.714243	-0.595781	-0.069758	0.116212	-0.791627	0	0
25696	1.847015	-0.757385	9.725971	-0.144378	0.153308	-0.127084	-0.272141	0.451014	-0.715868	-0.597071	-0.067893	0.116389	-0.790791	0	0
25697	1.913483	-0.584312	9.861976	-0.244822	0.107648	-0.091841	-0.269108	0.452794	-0.718247	-0.598093	-0.065744	0.117683	-0.790008	0	0
25698	2.149234	-0.708885	9.839283	-0.318241	0.112786	-0.079236	-0.264504	0.457328	-0.721276	-0.599064	-0.063104	0.119506	-0.789214	0	0
25699	2.186989	-0.834051	9.904812	-0.305760	0.093513	-0.077491	-0.262668	0.460910	-0.723749	-0.599985	-0.060678	0.121364	-0.788421	0	0
25700	2.215658	-0.884125	10.120292	-0.228001	0.072468	-0.071737	-0.261628	0.464773	-0.725555	-0.600779	-0.058887	0.122719	-0.787742	0	0
25701	2.273181	-0.942479	10.061443	-0.130510	0.074219	-0.062237	-0.259265	0.467246	-0.726089	-0.601444	-0.057641	0.123310	-0.787234	0	0
25702	2.282896	-0.928696	9.874056	-0.037455	0.060279	-0.061605	-0.257675	0.467238	-0.727680	-0.602029	-0.057079	0.123244	-0.786838	0	0
25703	2.249231	-0.902577	9.677571	-0.017732	0.041107	-0.070322	-0.256350	0.465849	-0.726800	-0.602651	-0.056779	0.123136	-0.786400	0	0
25704	2.283355	-0.848448	9.375076	0.034196	0.037673	-0.069949	-0.254618	0.463354	-0.727373	-0.603232	-0.056836	0.122637	-0.786029	0	0
25705	2.244751	-0.839003	9.219299	0.055711	0.030740	-0.076850	-0.253823	0.462798	-0.727521	-0.603850	-0.057068	0.122008	-0.785635	0	0
25706	2.204395	-1.068241	8.873332	0.055768	0.023844	-0.083069	-0.252480	0.461274	-0.731736	-0.604503	-0.057380	0.121415	-0.785202	0	0
25707	2.617434	-0.726413	9.234202	0.062829	-0.006118	-0.078783	-0.250348	0.458362	-0.732580	-0.605086	-0.057949	0.120953	-0.784782	0	0
25708	2.635166	-0.921504	8.405050	-0.001455	0.087617	-0.059553	-0.250612	0.457258	-0.730759	-0.605662	-0.057387	0.120436	-0.784459	0	0
25709	2.756103	-0.902384	8.673403	-0.055254	0.030633	-0.058428	-0.248907	0.456832	-0.727133	-0.606196	-0.056937	0.120701	-0.784038	0	0
25710	2.804473	-0.893039	8.706740	-0.119676	0.048958	-0.053557	-0.246671	0.457925	-0.726633	-0.606744	-0.055954	0.121349	-0.783585	0	0
25711	2.701005	-0.839533	8.636147	-0.205605	0.049830	-0.043563	-0.246811	0.459721	-0.727397	-0.607267	-0.054434	0.122695	-0.783077	0	0
25712	2.577500	-0.886849	8.578988	-0.237766	0.069129	-0.047223	-0.244708	0.462749	-0.729619	-0.607850	-0.052569	0.124148	-0.782523	0	0
25713	2.403587	-0.899391	8.753386	-0.209143	0.086646	-0.045143	-0.242202	0.464394	-0.731991	-0.608426	-0.050746	0.125301	-0.782012	0	0
25714	2.171845	-0.892429	8.866020	-0.153668	0.093708	-0.046407	-0.240237	0.468805	-0.735111	-0.608985	-0.049198	0.125946	-0.781572	0	0
25715	2.022796	-0.797618	8.815522	-0.101834	0.090240	-0.031878	-0.237857	0.468793	-0.736192	-0.609405	-0.047982	0.126239	-0.781273	0	0
25716	2.157744	-0.839299	8.900400	-0.085808	0.070043	-0.023073	-0.235478	0.468642	-0.737013	-0.609715	-0.047003	0.126509	-0.781047	0	0
25717	2.270034	-0.676059	9.083963	-0.116237	0.098820	-0.017027	-0.235747	0.469887	-0.737519	-0.610034	-0.045613	0.126867	-0.780822	0	0
25718	2.244157	-0.912105	8.908431	-0.046427	0.125122	-0.010291	-0.232571	0.469871	-0.739918	-0.610289	-0.044429	0.126499	-0.780751	0	0
25719	2.260563	-0.992926	9.263058	0.005230	0.072496	0.016300	-0.230443	0.468894	-0.743094	-0.610259	-0.043945	0.126083	-0.780869	0	0
25720	2.271097	-1.218151	9.572814	0.047197	0.067175	0.023580	-0.229380	0.467231	-0.742343	-0.610134	-0.043741	0.125352	-0.781096	0	0
25721	2.243989	-1.294857	9.588989	0.081981	0.102110	0.057437	-0.228564	0.465986	-0.747200	-0.609784	-0.043442	0.124173	-0.781573	0	0
25722	2.139541	-1.380624	9.591308	0.046097	0.103833	0.078343	-0.226442	0.465147	-0.748938	-0.609273	-0.042878	0.123251	-0.782149	0	0
25723	2.090933	-1.430196	9.773812	0.011002	0.108955	0.118640	-0.223399	0.464026	-0.748995	-0.608482	-0.042015	0.122609	-0.782912	0	0
25724	2.230066	-1.556603	9.691848	0.001060	0.087891	0.136049	-0.224060	0.462923	-0.746907	-0.607512	-0.041231	0.122159	-0.783777	0	0
25725	2.268645	-1.561973	9.607336	0.024244	0.038893	0.141317	-0.224321	0.463340	-0.748466	-0.606449	-0.040971	0.121851	-0.784661	0	0
25726	2.296466	-1.721161	9.533165	0.033190	0.016168	0.135974	-0.223933	0.463337	-0.746252	-0.605376	-0.040944	0.121585	-0.785532	0	0
25727	2.203568	-1.881457	9.575383	0.031403	-0.017031	0.123498	-0.224182	0.461682	-0.747701	-0.604380	-0.041191	0.121556	-0.786290	0	0
25728	2.123540	-1.933336	9.710066	-0.013444	-0.003105	0.147905	-0.223667	0.464165	-0.748076	-0.603211	-0.041018	0.121779	-0.787162	0	0
25729	1.967380	-1.823677	9.777565	-0.058270	0.004738	0.168823	-0.224587	0.462788	-0.747161	-0.601918	-0.040496	0.122343	-0.788091	0	0
25730	1.912542	-1.724726	9.747931	-0.076165	-0.010114	0.166032	-0.225526	0.465832	-0.747639	-0.600618	-0.039978	0.123108	-0.788990	0	0
25731	1.962044	-1.556683	9.768663	-0.104789	0.009096	0.170318	-0.225278	0.468316	-0.747227	-0.599334	-0.039136	0.124009	-0.789867	0	0
25732	2.049226	-1.519131	9.686628	-0.142301	0.019598	0.161254	-0.224768	0.471352	-0.746943	-0.598131	-0.037992	0.125115	-0.790660	0	0
25733	2.177827	-1.433472	9.710538	-0.172719	0.003809	0.155667	-0.225175	0.474532	-0.749125	-0.596977	-0.036803	0.126577	-0.791355	0	0
25734	2.205610	-1.601899	9.761235	-0.138670	-0.028519	0.132844	-0.226628	0.476751	-0.752346	-0.595932	-0.036097	0.127930	-0.791957	0	0
25735	2.203751	-1.861657	9.758265	-0.031243	-0.043315	0.114135	-0.227430	0.478274	-0.752057	-0.594991	-0.036177	0.128539	-0.792562	0	0
25736	1.990256	-1.997412	9.652799	0.101199	-0.046684	0.110721	-0.227987	0.480346	-0.746935	-0.594006	-0.037072	0.128091	-0.793332	0	0
25737	1.725289	-1.906284	9.675359	0.175580	-0.043034	0.085820	-0.228228	0.476619	-0.747491	-0.593211	-0.038412	0.127045	-0.794030	0	0
25738	1.398276	-1.715708	9.812556	0.187232	-0.011473	0.087916	-0.228744	0.473997	-0.746726	-0.592419	-0.039566	0.125696	-0.794780	0	0
25739	1.392302	-1.537720	9.797831	0.167577	-0.009716	0.083411	-0.227937	0.471507	-0.746763	-0.591685	-0.040585	0.124498	-0.795463	0	0
25740	1.560259	-1.346963	9.683213	0.108541	-0.004515	0.085634	-0.227924	0.469021	-0.746527	-0.590947	-0.041221	0.123732	-0.796098	0	0
25741	1.744124	-1.295794	9.581274	0.042419	-0.004528	0.069249	-0.227505	0.467363	-0.750336	-0.590382	-0.041469	0.123483	-0.796543	0	0
25742	1.845721	-1.268019	9.484583	-0.018304	-0.009745	0.044092	-0.227504	0.466811	-0.749950	-0.590021	-0.041448	0.123741	-0.796772	0	0
25743	1.859096	-1.422195	9.439434	-0.009293	-0.035934	0.022880	-0.226317	0.467357	-0.750485	-0.589808	-0.041694	0.124065	-0.796866	0	0
25744	1.824944	-1.470071	9.427162	0.046369	-0.042803	-0.020797	-0.228063	0.469159	-0.744825	-0.589891	-0.042399	0.123975	-0.796781	0	0
25745	1.808322	-1.427005	9.310036	0.082263	-0.038347	-0.039007	-0.227655	0.467638	-0.745630	-0.590129	-0.043279	0.123553	-0.796623	0	0
25746	1.849908	-1.346124	9.123145	0.119913	-0.042659	-0.050195	-0.227511	0.465151	-0.745004	-0.590419	-0.044452	0.122864	-0.796450	0	0
25747	1.821435	-1.273918	9.066540	0.141517	-0.040823	-0.076442	-0.227497	0.461835	-0.743601	-0.590925	-0.045744	0.121965	-0.796141	0	0
25748	1.643364	-1.186030	9.037843	0.173729	-0.037262	-0.074360	-0.228008	0.458661	-0.743363	-0.591384	-0.047222	0.120803	-0.795891	0	0
25749	1.539500	-1.194434	9.170827	0.223897	-0.042451	-0.093372	-0.225594	0.451881	-0.743206	-0.591979	-0.049027	0.119240	-0.795575	0	0
25750	1.636688	-1.113194	9.243024	0.281183	-0.042465	-0.100018	-0.226230	0.446497	-0.741160	-0.592580	-0.051212	0.117240	-0.795286	0	0
25751	1.859924	-0.961148	9.194778	0.295399	-0.058315	-0.080621	-0.226479	0.441801	-0.737677	-0.593011	-0.053546	0.115199	-0.795110	0	0
25752	1.994892	-0.995996	9.154759	0.273973	-0.049584	-0.087842	-0.226456	0.435999	-0.734732	-0.593494	-0.055730	0.113303	-0.794872	0	0
25753	2.037846	-1.066211	9.112724	0.216765	-0.030339	-0.093502	-0.225639	0.431022	-0.733749	-0.594093	-0.057389	0.111711	-0.794532	0	0
25754	2.030738	-1.049134	9.173066	0.146962	-0.037368	-0.094032	-0.225087	0.427567	-0.734967	-0.594710	-0.058727	0.110747	-0.794107	0	0
25755	1.966136	-0.971145	9.342755	0.064696	-0.023383	-0.105124	-0.224551	0.425492	-0.733951	-0.595493	-0.059438	0.110313	-0.793528	0	0
25756	2.099210	-0.933775	9.318004	-0.018469	-0.018172	-0.112792	-0.224811	0.423835	-0.732266	-0.596374	-0.059659	0.110536	-0.792818	0	0
25757	2.417699	-0.974340	9.449377	-0.051605	-0.041042	-0.116748	-0.224942	0.424527	-0.733563	-0.597297	-0.059832	0.111125	-0.792027	0	0
25758	2.719165	-1.031609	9.580706	-0.055210	-0.023675	-0.109767	-0.223627	0.424796	-0.732796	-0.598171	-0.059874	0.111674	-0.791287	0	0
25759	2.941366	-1.030472	9.732616	-0.055105	-0.032452	-0.139828	-0.223082	0.423275	-0.735170	-0.599285	-0.059993	0.112236	-0.790355	0	0
25760	3.156242	-1.036861	9.764337	-0.037196	-0.023763	-0.141495	-0.222022	0.423132	-0.736233	-0.600400	-0.060179	0.112624	-0.789439	0	0
25761	3.102666	-1.099068	9.735243	-0.019125	0.014828	-0.168535	-0.220310	0.424228	-0.736770	-0.601768	-0.060185	0.112618	-0.788397	0	0
25762	2.851910	-1.044351	9.685162	0.008718	0.020215	-0.188492	-0.218191	0.423250	-0.737334	-0.603273	-0.060352	0.112350	-0.787272	0	0
25763	2.516864	-0.955535	9.559293	0.034744	0.060598	-0.189797	-0.216594	0.421308	-0.737900	-0.604823	-0.060352	0.111637	-0.786183	0	0
25764	1.983640	-0.893695	9.545377	0.084813	0.074739	-0.176871	-0.214734	0.418397	-0.736651	-0.606245	-0.060537	0.110448	-0.785241	0	0
25765	1.757175	-0.828621	9.798029	0.097284	0.115837	-0.158933	-0.209970	0.416161	-0.736485	-0.607571	-0.060440	0.108917	-0.784437	0	0
25766	1.984119	-0.843954	10.081894	0.097188	0.137539	-0.139547	-0.206260	0.413378	-0.736177	-0.608760	-0.060165	0.107271	-0.783763	0	0
25767	2.211431	-0.791123	9.847414	0.072286	0.155064	-0.160865	-0.203603	0.411293	-0.737805	-0.610153	-0.059606	0.105690	-0.782937	0	0
25768	2.194168	-0.837100	9.712446	0.061528	0.102614	-0.168184	-0.198569	0.407813	-0.737393	-0.611547	-0.059416	0.104520	-0.782020	0	0
25769	2.342494	-1.030729	9.694520	0.024865	0.095585	-0.175610	-0.198027	0.406707	-0.739502	-0.613015	-0.059049	0.103665	-0.781012	0	0
25770	2.402739	-1.045838	9.626533	-0.004656	0.107814	-0.171394	-0.194056	0.405028	-0.740101	-0.614471	-0.058417	0.102976	-0.780005	0	0
25771	2.418807	-0.820336	9.475172	-0.058398	0.083298	-0.160375	-0.190237	0.405144	-0.737807	-0.615852	-0.057623	0.102861	-0.778990	0	0
25772	2.459004	-0.599612	9.395649	-0.158675	0.060495	-0.148817	-0.189461	0.408178	-0.738311	-0.617167	-0.056389	0.103676	-0.777931	0	0
25773	2.324355	-0.516955	9.340080	-0.226716	0.044762	-0.142262	-0.186292	0.409958	-0.741737	-0.618457	-0.054843	0.105122	-0.776823	0	0
25774	2.246212	-0.636785	9.281695	-0.251859	0.023758	-0.127541	-0.184710	0.413129	-0.746431	-0.619622	-0.053294	0.106900	-0.775759	0	0
25775	2.183069	-0.684617	9.209590	-0.226737	0.010716	-0.145018	-0.181427	0.417255	-0.748268	-0.620887	-0.052017	0.108555	-0.774603	0	0
25776	2.112205	-0.804078	9.290542	-0.156961	-0.020737	-0.154321	-0.180769	0.419878	-0.752039	-0.622154	-0.051430	0.109858	-0.773441	0	0
25777	1.998163	-0.884599	9.410769	-0.121175	-0.027706	-0.159357	-0.180769	0.420846	-0.753858	-0.623427	-0.051121	0.110926	-0.772283	0	0
25778	1.838937	-0.868473	9.558932	-0.117567	-0.016299	-0.166291	-0.179722	0.423189	-0.755156	-0.624760	-0.050758	0.111889	-0.771089	0	0
25779	1.747275	-0.860032	9.725652	-0.120251	0.014305	-0.161769	-0.178142	0.421797	-0.751537	-0.626094	-0.050128	0.112676	-0.769934	0	0
25780	1.747230	-0.871559	9.888948	-0.123016	0.038722	-0.141439	-0.174718	0.423159	-0.751837	-0.627300	-0.049278	0.113349	-0.768907	0	0
25781	1.781110	-0.866514	10.052142	-0.108602	0.056230	-0.162432	-0.173395	0.425503	-0.756535	-0.628676	-0.048390	0.113773	-0.767776	0	0
25782	1.824393	-0.891001	10.020244	-0.053113	0.085100	-0.156653	-0.170617	0.425765	-0.758664	-0.630013	-0.047640	0.113609	-0.766751	0	0
25783	1.821956	-0.886869	9.791993	0.026565	0.088678	-0.159578	-0.168104	0.424094	-0.757674	-0.631335	-0.047344	0.112784	-0.765803	0	0
25784	1.910569	-0.979861	9.496950	0.080326	0.073013	-0.173380	-0.163099	0.424894	-0.755914	-0.632721	-0.047546	0.111665	-0.764810	0	0
25785	2.016205	-1.058355	9.266817	0.100898	0.060780	-0.169793	-0.160841	0.422119	-0.755453	-0.634050	-0.047943	0.110440	-0.763862	0	0
25786	2.141453	-1.098268	9.118672	0.086674	0.055563	-0.187581	-0.158564	0.417412	-0.757363	-0.635518	-0.048333	0.109376	-0.762770	0	0
25787	2.204442	-1.065484	8.988725	0.056242	0.052052	-0.182538	-0.157637	0.416855	-0.757121	-0.636950	-0.048531	0.108545	-0.761680	0	0
25788	2.257145	-1.123682	8.968373	0.000635	0.048460	-0.153905	-0.154861	0.415735	-0.756521	-0.638187	-0.048391	0.108197	-0.760703	0	0
25789	2.283030	-1.219950	9.015111	-0.030680	0.051938	-0.155030	-0.152865	0.412962	-0.756710	-0.639447	-0.048012	0.108049	-0.759689	0	0
25790	2.294357	-1.327931	9.126729	-0.040697	0.058823	-0.118097	-0.151424	0.415164	-0.757232	-0.640440	-0.047491	0.107966	-0.758897	0	0
25791	2.255423	-1.372997	9.234698	-0.012120	0.053553	-0.110858	-0.148645	0.414597	-0.758325	-0.641355	-0.047175	0.107696	-0.758182	0	0
25792	2.127848	-1.314418	9.188405	-0.012033	0.083369	-0.119510	-0.145872	0.414582	-0.758759	-0.642373	-0.046652	0.107237	-0.757417	0	0
25793	2.029028	-1.289504	9.218385	-0.055892	0.078126	-0.118052	-0.142972	0.415119	-0.758667	-0.643387	-0.045878	0.107140	-0.756617	0	0
25794	1.995187	-1.291880	9.141742	-0.102332	0.104411	-0.127096	-0.140853	0.415108	-0.760788	-0.644522	-0.044624	0.107225	-0.755714	0	0
25795	2.014351	-1.313655	9.148536	-0.171226	0.104386	-0.127609	-0.138221	0.417581	-0.762632	-0.645683	-0.042920	0.107830	-0.754735	0	0
25796	2.275405	-1.281612	9.281240	-0.212417	0.084151	-0.129819	-0.135465	0.420605	-0.763035	-0.646860	-0.041111	0.108875	-0.753677	0	0
25797	2.646978	-1.331839	9.534616	-0.188220	0.072666	-0.149198	-0.132185	0.424731	-0.764350	-0.648148	-0.039568	0.109813	-0.752516	0	0
25798	2.602894	-1.418100	9.529199	-0.146071	0.093729	-0.164679	-0.130475	0.426794	-0.765923	-0.649564	-0.038154	0.110281	-0.751298	0	0
25799	2.244360	-1.574441	9.400713	-0.086954	0.079916	-0.180081	-0.127966	0.428301	-0.768819	-0.651045	-0.037255	0.110408	-0.750042	0	0
25800	1.799831	-1.602408	9.346546	-0.072542	0.094099	-0.195657	-0.124007	0.428141	-0.768619	-0.652662	-0.036350	0.110308	-0.748694	0	0
25801	1.661111	-1.418270	9.431574	-0.092202	0.080138	-0.206347	-0.120713	0.429228	-0.768789	-0.654335	-0.035440	0.110460	-0.747254	0	0
25802	1.903881	-1.248364	9.767903	-0.095878	0.056353	-0.200337	-0.117543	0.429902	-0.770397	-0.655949	-0.034669	0.110779	-0.745827	0	0
25803	2.349176	-1.123250	10.130811	-0.088803	0.035140	-0.197835	-0.115971	0.431551	-0.769883	-0.657501	-0.034109	0.111203	-0.744422	0	0
25804	2.638241	-1.223938	10.189646	-0.053080	0.044643	-0.182670	-0.115309	0.433206	-0.773272	-0.658944	-0.033687	0.111284	-0.743151	0	0
25805	2.491930	-1.415909	9.962786	-0.008323	0.034255	-0.185015	-0.112551	0.434571	-0.771341	-0.660367	-0.033658	0.111129	-0.741912	0	0
25806	2.157771	-1.534522	9.649465	0.038266	0.030950	-0.191653	-0.109518	0.433587	-0.768916	-0.661829	-0.033950	0.110618	-0.740671	0	0
25807	1.786221	-1.484023	9.485016	0.059818	0.013640	-0.209057	-0.108197	0.433303	-0.768938	-0.663378	-0.034550	0.110086	-0.739335	0	0
25808	1.588697	-1.408626	9.254461	0.027575	-0.010778	-0.202251	-0.107661	0.431366	-0.768182	-0.664869	-0.035091	0.109926	-0.737994	0	0
25809	1.588806	-1.391922	9.211391	-0.008240	-0.035278	-0.202596	-0.106075	0.431635	-0.768987	-0.666334	-0.035588	0.110218	-0.736603	0	0
25810	1.685114	-1.435574	9.339841	-0.053089	-0.059876	-0.188954	-0.106336	0.431360	-0.769508	-0.667697	-0.035939	0.110984	-0.735235	0	0
25811	1.693989	-1.559360	9.782962	-0.097831	-0.038970	-0.194529	-0.105425	0.431491	-0.766125	-0.669126	-0.035851	0.111956	-0.733792	0	0
25812	1.584287	-1.716127	10.149820	-0.144434	-0.018055	-0.182464	-0.103985	0.433693	-0.766125	-0.670514	-0.035276	0.113114	-0.732374	0	0
25813	1.534264	-1.628366	10.406017	-0.174918	0.004612	-0.168478	-0.103870	0.436731	-0.766358	-0.671820	-0.034312	0.114358	-0.731028	0	0
25814	1.477449	-1.460388	10.134456	-0.224975	0.010796	-0.168763	-0.103346	0.439492	-0.769734	-0.673159	-0.032970	0.115915	-0.729612	0	0
25815	1.593403	-1.443096	9.792377	-0.271294	-0.017948	-0.213287	-0.102570	0.443632	-0.772055	-0.674787	-0.031563	0.117988	-0.727836	0	0
25816	1.717701	-1.613146	9.558627	-0.287279	-0.042369	-0.241756	-0.100226	0.448867	-0.771517	-0.676605	-0.030273	0.120331	-0.725816	0	0
25817	1.812379	-1.874232	9.367346	-0.288898	-0.041399	-0.275327	-0.100249	0.454393	-0.774073	-0.678643	-0.028987	0.122665	-0.723572	0	0
25818	1.850237	-1.976205	9.151948	-0.262808	-0.054410	-0.305171	-0.098557	0.458251	-0.773538	-0.680876	-0.028025	0.124891	-0.721127	0	0
25819	1.787454	-1.975736	9.145286	-0.258313	-0.063122	-0.312200	-0.098172	0.461564	-0.775992	-0.683122	-0.027145	0.127136	-0.718640	0	0
25820	1.763618	-1.932254	9.145990	-0.290416	-0.068317	-0.337109	-0.098461	0.465709	-0.775555	-0.685549	-0.026135	0.129641	-0.715914	0	0
25821	1.710019	-1.999132	9.162508	-0.302850	-0.068257	-0.358346	-0.098071	0.469853	-0.780613	-0.688104	-0.025039	0.132220	-0.713024	0	0
25822	1.709872	-2.027267	9.400118	-0.261768	-0.077063	-0.351040	-0.097687	0.472614	-0.781636	-0.690583	-0.024305	0.134572	-0.710207	0	0
25823	1.563178	-2.289761	9.705996	-0.152736	-0.069223	-0.330847	-0.097174	0.475926	-0.782917	-0.692878	-0.024205	0.136084	-0.707683	0	0
25824	1.325521	-2.434302	9.812133	-0.052663	-0.055219	-0.300068	-0.096009	0.476469	-0.777183	-0.694952	-0.024693	0.136812	-0.705489	0	0
25825	1.213139	-2.625023	10.080086	0.013402	-0.031668	-0.269553	-0.095086	0.476325	-0.776676	-0.696810	-0.025376	0.136885	-0.703615	0	0
25826	1.229573	-2.362122	10.361756	0.052709	-0.000266	-0.253249	-0.094697	0.478119	-0.777578	-0.698589	-0.026146	0.136497	-0.701896	0	0
25827	1.367378	-2.002353	10.381527	0.016876	0.020632	-0.235779	-0.092307	0.475620	-0.777639	-0.700272	-0.026418	0.136169	-0.700270	0	0
25828	1.717740	-1.625843	10.125673	-0.067217	0.020540	-0.229366	-0.092844	0.477972	-0.779044	-0.701935	-0.026170	0.136481	-0.698553	0	0
25829	2.109534	-1.529084	9.731658	-0.165561	0.010001	-0.238141	-0.091259	0.476857	-0.777512	-0.703659	-0.025233	0.137496	-0.696651	0	0
25830	2.315550	-1.748297	9.359646	-0.227920	-0.003864	-0.293376	-0.090609	0.479202	-0.778413	-0.705763	-0.024114	0.139081	-0.694243	0	0
25831	2.440328	-1.855416	9.256397	-0.248360	-0.024801	-0.328024	-0.089293	0.480715	-0.779855	-0.708065	-0.022964	0.140898	-0.691566	0	0
25832	2.454845	-1.846393	9.097754	-0.266931	-0.020302	-0.370438	-0.087733	0.485956	-0.781655	-0.710666	-0.021789	0.142848	-0.688530	0	0
25833	2.348494	-1.860044	9.081691	-0.241744	-0.052544	-0.409113	-0.086159	0.488434	-0.782829	-0.713457	-0.020996	0.144799	-0.685252	0	0
25834	2.113965	-1.901505	9.083238	-0.213019	-0.052418	-0.429989	-0.085389	0.492296	-0.783064	-0.716379	-0.020511	0.146588	-0.681830	0	0
25835	1.978115	-1.987172	9.037761	-0.182538	-0.069818	-0.447429	-0.084334	0.492843	-0.783597	-0.719360	-0.020311	0.148243	-0.678331	0	0
25836	1.972129	-1.818108	9.251252	-0.109110	-0.066304	-0.464473	-0.084490	0.492840	-0.776673	-0.722439	-0.020716	0.149411	-0.674780	0	0
25837	2.055445	-1.654611	9.444681	-0.103787	-0.024414	-0.446655	-0.083430	0.493388	-0.778773	-0.725434	-0.020769	0.150195	-0.671383	0	0
25838	2.075310	-1.591009	9.844199	-0.098548	-0.007059	-0.423645	-0.082124	0.495314	-0.777990	-0.728295	-0.020790	0.150866	-0.668127	0	0
25839	2.006735	-1.742758	10.383802	-0.125578	0.073225	-0.374229	-0.080266	0.496550	-0.782969	-0.730930	-0.019912	0.151087	-0.665220	0	0
25840	1.984023	-1.540674	10.340657	-0.100555	0.122188	-0.350910	-0.076569	0.497636	-0.785234	-0.733477	-0.018946	0.150840	-0.662496	0	0
25841	2.135697	-1.267598	10.361715	-0.061268	0.155328	-0.322296	-0.072607	0.495265	-0.782053	-0.735857	-0.017908	0.150031	-0.660064	0	0
25842	2.444805	-1.256408	10.090001	-0.017473	0.137777	-0.309789	-0.068909	0.494968	-0.782373	-0.738120	-0.017386	0.149125	-0.657753	0	0
25843	2.772022	-1.413760	9.806579	0.076552	0.132547	-0.321583	-0.065878	0.494951	-0.780983	-0.740419	-0.017518	0.147577	-0.655511	0	0
25844	3.128375	-1.547441	9.472707	0.177728	0.123817	-0.331578	-0.061474	0.488576	-0.784377	-0.742752	-0.018563	0.145485	-0.653307	0	0
25845	3.287638	-1.558713	9.339019	0.293250	0.090647	-0.359982	-0.060378	0.481665	-0.784463	-0.745177	-0.020650	0.142836	-0.651063	0	0
25846	3.389529	-1.487836	9.180332	0.341632	0.038224	-0.385386	-0.056004	0.477497	-0.782873	-0.747674	-0.023547	0.140294	-0.648649	0	0
25847	3.384707	-1.478927	8.935334	0.365002	0.017337	-0.408193	-0.053596	0.470578	-0.780888	-0.750253	-0.026736	0.137728	-0.646093	0	0
25848	3.215991	-1.438725	9.067033	0.353426	-0.014086	-0.433008	-0.051450	0.462830	-0.777864	-0.752941	-0.030124	0.135482	-0.643287	0	0
25849	2.818450	-1.656402	9.231389	0.332769	0.048922	-0.402899	-0.048511	0.454250	-0.774076	-0.755492	-0.032873	0.132892	-0.640696	0	0
25850	2.568714	-1.464121	9.336696	0.282624	0.066427	-0.390753	-0.045438	0.446774	-0.772368	-0.757997	-0.035151	0.130499	-0.638103	0	0
25851	2.422211	-1.019958	9.487267	0.314708	0.091734	-0.356812	-0.041568	0.441369	-0.775746	-0.760278	-0.037431	0.127714	-0.635819	0	0
25852	2.205033	-1.001201	9.561458	0.196393	0.123997	-0.302857	-0.038651	0.437485	-0.773086	-0.762299	-0.038571	0.125458	-0.633777	0	0
25853	2.142669	-0.947341	9.711623	0.092380	0.116853	-0.259556	-0.034677	0.434701	-0.772782	-0.764056	-0.038872	0.123923	-0.631942	0	0
25854	2.219898	-0.952815	9.691668	-0.036645	0.151679	-0.208405	-0.030598	0.434953	-0.769577	-0.765588	-0.037940	0.122965	-0.630329	0	0
25855	2.297374	-0.924528	9.700937	-0.115546	0.149800	-0.172877	-0.027436	0.436179	-0.769874	-0.766909	-0.036333	0.122522	-0.628903	0	0
25856	2.244979	-0.823051	9.716976	-0.162246	0.128722	-0.140654	-0.024658	0.437547	-0.774212	-0.768023	-0.034500	0.122554	-0.627640	0	0
25857	2.066385	-0.807413	9.656210	-0.178592	0.081437	-0.099471	-0.021497	0.439464	-0.775416	-0.768812	-0.032748	0.123055	-0.626669	0	0
25858	2.191416	-0.871929	9.327533	-0.123221	0.042066	-0.079868	-0.021251	0.443745	-0.777336	-0.769419	-0.031684	0.123528	-0.625885	0	0
25859	2.215467	-0.882047	9.226268	-0.098364	0.006131	-0.044577	-0.021409	0.446368	-0.774173	-0.769741	-0.030954	0.124123	-0.625407	0	0
25860	2.169701	-0.853986	8.847254	-0.148635	0.009598	0.003561	-0.021285	0.448854	-0.775718	-0.769790	-0.029793	0.125030	-0.625222	0	0
25861	2.187232	-0.763031	8.747208	-0.227504	-0.046446	0.019541	-0.021837	0.452724	-0.775410	-0.769680	-0.028322	0.126859	-0.625058	0	0
25862	2.250360	-0.715374	8.761631	-0.264397	-0.059701	0.061511	-0.023318	0.458671	-0.776634	-0.769307	-0.026630	0.129039	-0.625145	0	0
25863	2.284619	-0.657416	8.925430	-0.260044	-0.106140	0.070184	-0.026509	0.463661	-0.778234	-0.768802	-0.025223	0.131546	-0.625303	0	0
25864	2.298702	-0.715150	8.958292	-0.168937	-0.127189	0.097190	-0.029687	0.467962	-0.782191	-0.768082	-0.024640	0.133655	-0.625763	0	0
25865	2.327460	-0.748770	9.048985	-0.068734	-0.139427	0.092571	-0.032350	0.470876	-0.780294	-0.767336	-0.024887	0.135228	-0.626330	0	0
25866	2.317806	-0.750835	9.135565	-0.016888	-0.135951	0.101774	-0.034601	0.471302	-0.779080	-0.766534	-0.025520	0.136453	-0.627021	0	0
25867	2.197461	-0.694689	9.098795	-0.056307	-0.113215	0.121003	-0.037781	0.473529	-0.779140	-0.765638	-0.025663	0.137755	-0.627825	0	0
25868	2.182857	-0.713553	9.185225	-0.100239	-0.125522	0.134736	-0.041620	0.475621	-0.779192	-0.764658	-0.025546	0.139430	-0.628653	0	0
25869	2.228585	-0.737684	9.275881	-0.081533	-0.122089	0.151606	-0.045985	0.477302	-0.779370	-0.763558	-0.025510	0.140963	-0.629649	0	0
25870	2.508494	-0.768518	9.345212	0.011467	-0.137046	0.156544	-0.048504	0.479111	-0.779053	-0.762392	-0.026288	0.142027	-0.630790	0	0
25871	2.689096	-0.839626	9.362063	0.122461	-0.092452	0.158326	-0.051674	0.479681	-0.779260	-0.761231	-0.027619	0.142053	-0.632127	0	0
25872	2.804651	-0.895264	9.552695	0.204722	-0.073282	0.170400	-0.053778	0.476514	-0.776126	-0.760008	-0.029446	0.141414	-0.633658	0	0
25873	2.934616	-0.958539	9.642175	0.226197	-0.031354	0.179466	-0.056523	0.473078	-0.778338	-0.758760	-0.031159	0.140329	-0.635311	0	0
25874	2.901137	-0.908207	9.498840	0.147481	0.015881	0.193185	-0.058365	0.469771	-0.774425	-0.757522	-0.031954	0.139381	-0.636955	0	0
25875	2.842859	-0.953452	9.498823	0.038293	0.033342	0.204798	-0.059417	0.468672	-0.773637	-0.756254	-0.031804	0.139014	-0.638548	0	0
25876	2.653244	-1.134345	9.637774	-0.031511	0.073577	0.215026	-0.060493	0.471162	-0.772029	-0.755008	-0.030846	0.138777	-0.640119	0	0
25877	2.468808	-1.260530	9.589848	-0.024345	0.084141	0.216909	-0.060638	0.473649	-0.772263	-0.753746	-0.029881	0.138428	-0.641725	0	0
25878	2.408102	-1.301533	9.397631	0.007845	0.087684	0.227745	-0.059979	0.474199	-0.773182	-0.752421	-0.029111	0.137835	-0.643441	0	0
25879	2.328792	-1.243670	9.240359	-0.006462	0.084232	0.229429	-0.061053	0.477519	-0.773394	-0.751065	-0.028262	0.137373	-0.645160	0	0
25880	2.371844	-1.292929	8.972649	-0.061886	0.065909	0.220130	-0.059752	0.479997	-0.772083	-0.749770	-0.027118	0.137388	-0.646710	0	0
25881	2.578936	-1.371702	8.909872	-0.093246	0.005496	0.213438	-0.061741	0.481389	-0.771516	-0.748425	-0.026153	0.138075	-0.648160	0	0
25882	2.754632	-1.459080	9.099620	-0.096054	-0.028745	0.224674	-0.063602	0.484438	-0.772764	-0.746969	-0.025359	0.139020	-0.649668	0	0
25883	2.768234	-1.592942	9.405594	-0.090755	-0.025327	0.231736	-0.064144	0.485959	-0.771304	-0.745452	-0.024593	0.139931	-0.651241	0	0
25884	2.591554	-1.660248	9.754831	-0.103424	-0.035895	0.250142	-0.069444	0.489993	-0.771837	-0.743809	-0.023756	0.140982	-0.652923	0	0
25885	2.290511	-1.558313	10.073441	-0.139177	0.015740	0.249291	-0.068401	0.493027	-0.773128	-0.742237	-0.022334	0.141904	-0.654560	0	0
25886	2.036375	-1.301480	10.040133	-0.178430	0.045589	0.235144	-0.069613	0.497729	-0.773977	-0.740817	-0.020428	0.142835	-0.656027	0	0
25887	2.084057	-1.047141	9.960931	-0.196138	0.064907	0.203402	-0.069501	0.501043	-0.773685	-0.739617	-0.018319	0.143746	-0.657243	0	0
25888	2.209625	-1.039252	9.714796	-0.181563	0.068542	0.154145	-0.069787	0.506018	-0.775721	-0.738753	-0.016354	0.144509	-0.658099	0	0
25889	2.505430	-1.201022	9.479661	-0.152710	0.054627	0.106605	-0.069015	0.509604	-0.775958	-0.738158	-0.014775	0.145191	-0.658653	0	0
25890	2.762562	-1.373942	9.432194	-0.136519	0.040623	0.083651	-0.070882	0.513482	-0.776675	-0.737707	-0.013428	0.145851	-0.659041	0	0
25891	2.463362	-1.672866	9.234263	-0.147170	0.037293	0.067733	-0.069837	0.515133	-0.776413	-0.737339	-0.012067	0.146624	-0.659308	0	0
25892	1.986209	-1.864903	8.928542	-0.178449	0.033122	0.065839	-0.069596	0.519828	-0.777415	-0.737000	-0.010484	0.147612	-0.659493	0	0
25893	1.644121	-1.753804	8.992855	-0.179429	-0.009680	0.071088	-0.070661	0.521768	-0.777902	-0.736539	-0.009183	0.148936	-0.659730	0	0
25894	1.651909	-1.676976	8.967235	-0.134687	-0.032400	0.064296	-0.071085	0.527295	-0.779146	-0.736105	-0.008357	0.150118	-0.659958	0	0
25895	1.852169	-1.700191	8.965240	-0.073922	-0.079697	0.067146	-0.072279	0.528406	-0.779117	-0.735552	-0.008292	0.151253	-0.660316	0	0
25896	1.996383	-1.799422	9.131089	-0.029252	-0.066667	0.080669	-0.074144	0.528967	-0.775165	-0.734945	-0.008443	0.151992	-0.660820	0	0
25897	2.170467	-1.767228	9.091504	0.001163	-0.050095	0.087955	-0.076788	0.530086	-0.775506	-0.734292	-0.008700	0.152411	-0.661446	0	0
25898	2.281369	-1.792134	9.095067	0.013784	-0.050075	0.066861	-0.077719	0.530919	-0.774961	-0.733795	-0.009080	0.152742	-0.661916	0	0
25899	2.243126	-1.736572	9.076809	0.025513	-0.027275	0.052953	-0.079152	0.528719	-0.776659	-0.733404	-0.009418	0.152830	-0.662323	0	0
25900	2.199622	-1.743315	9.120368	0.056927	-0.065682	0.018688	-0.080739	0.528727	-0.775982	-0.733199	-0.010291	0.152985	-0.662502	0	0
25901	2.175795	-1.701915	9.226797	0.101736	-0.063894	0.000530	-0.082056	0.529149	-0.777264	-0.733091	-0.011510	0.152830	-0.662637	0	0
25902	2.200636	-1.608023	9.318990	0.159098	-0.077841	-0.027290	-0.084680	0.525987	-0.776733	-0.733160	-0.013282	0.152391	-0.662629	0	0
25903	2.343933	-1.489203	9.213371	0.202092	-0.065594	-0.030473	-0.085464	0.522674	-0.773359	-0.733238	-0.015295	0.151578	-0.662686	0	0
25904	2.506715	-1.350925	9.227977	0.182395	-0.070906	-0.028895	-0.087822	0.518958	-0.772315	-0.733318	-0.017194	0.150933	-0.662698	0	0
25905	2.483227	-1.259281	9.248461	0.157322	-0.056933	-0.020190	-0.088336	0.515369	-0.770515	-0.733343	-0.018810	0.150356	-0.662758	0	0
25906	2.363180	-1.166572	9.370730	0.157228	-0.039479	0.002835	-0.090432	0.513862	-0.772587	-0.733263	-0.020268	0.149652	-0.662962	0	0
25907	2.446247	-1.036851	9.530127	0.214520	0.002469	0.005165	-0.089891	0.510405	-0.770671	-0.733192	-0.021874	0.148263	-0.663301	0	0
25908	2.559019	-0.801867	9.579923	0.330861	0.037442	0.009677	-0.090652	0.504747	-0.770063	-0.733136	-0.024085	0.145844	-0.663823	0	0
25909	2.540394	-0.698881	9.388998	0.459719	0.044510	0.014197	-0.090882	0.496736	-0.766613	-0.732993	-0.027200	0.142521	-0.664582	0	0
25910	2.720909	-0.775446	9.194292	0.516986	0.059371	0.022534	-0.090318	0.489274	-0.764736	-0.732801	-0.030612	0.138702	-0.665453	0	0
25911	2.685833	-0.607550	8.951382	0.499122	0.128498	0.043852	-0.089495	0.479875	-0.758313	-0.732530	-0.033425	0.134510	-0.666475	0	0
25912	2.500270	-0.553372	8.891119	0.423987	0.139918	0.044295	-0.087736	0.471578	-0.756985	-0.732291	-0.035589	0.130721	-0.667379	0	0
25913	2.259037	-0.526726	9.124228	0.341558	0.128506	0.059587	-0.085328	0.464659	-0.755001	-0.731941	-0.037231	0.127581	-0.668280	0	0
25914	2.073043	-0.534878	9.130547	0.287871	0.137287	0.062806	-0.085553	0.458031	-0.755063	-0.731603	-0.038391	0.124723	-0.669124	0	0
25915	2.130823	-0.554984	8.995229	0.241239	0.128480	0.087089	-0.083421	0.454290	-0.754741	-0.731092	-0.039263	0.122260	-0.670086	0	0
25916	2.344029	-0.460065	9.117052	0.203553	0.110844	0.102564	-0.082227	0.452626	-0.753862	-0.730476	-0.039934	0.120174	-0.671095	0	0
25917	2.405112	-0.368385	9.365125	0.144342	0.114186	0.132099	-0.083002	0.450421	-0.755047	-0.729675	-0.040143	0.118484	-0.672254	0	0
25918	2.350766	-0.540950	9.426097	0.108489	0.098417	0.138810	-0.080617	0.448751	-0.754969	-0.728828	-0.040160	0.117139	-0.673405	0	0
25919	2.473635	-0.578219	9.350104	-0.016972	0.089513	0.181879	-0.081405	0.447097	-0.753276	-0.727721	-0.039306	0.116738	-0.674721	0	0
25920	2.795251	-0.865695	9.759806	-0.015330	0.043824	0.187729	-0.081672	0.447374	-0.752877	-0.726522	-0.038732	0.116643	-0.676062	0	0
25921	3.118190	-0.972394	10.298952	0.004311	0.041014	0.180682	-0.081554	0.449583	-0.752727	-0.725352	-0.038372	0.116460	-0.677369	0	0
25922	3.234711	-0.891114	10.433469	0.101021	0.050642	0.162896	-0.083674	0.451252	-0.753070	-0.724280	-0.038625	0.115518	-0.678662	0	0
25923	2.871104	-1.081134	10.290220	0.262157	0.071847	0.153646	-0.082471	0.447654	-0.751295	-0.723222	-0.039968	0.113363	-0.680075	0	0
25924	2.499652	-1.020654	10.243649	0.416193	0.086066	0.128510	-0.083101	0.442133	-0.750818	-0.722284	-0.042299	0.110007	-0.681480	0	0
25925	2.502563	-1.305313	10.761881	0.527198	0.072067	0.095714	-0.083075	0.435778	-0.748009	-0.721483	-0.045620	0.106020	-0.682745	0	0
25926	2.315006	-0.858703	10.821507	0.598862	0.138615	0.097504	-0.080795	0.426925	-0.743691	-0.720689	-0.048943	0.101020	-0.684110	0	0
25927	2.242254	-0.553690	10.489172	0.618640	0.121242	0.082697	-0.079421	0.415591	-0.740560	-0.719936	-0.052594	0.096037	-0.685349	0	0
25928	2.151274	-0.427165	9.945848	0.627695	0.137142	0.079361	-0.078186	0.405086	-0.736896	-0.719190	-0.056149	0.090834	-0.686559	0	0
25929	2.271082	-0.544733	9.558926	0.645632	0.123205	0.075865	-0.076307	0.395680	-0.730227	-0.718409	-0.059983	0.085640	-0.687718	0	0
25930	2.429334	-0.700050	9.510111	0.658218	0.124954	0.063549	-0.074280	0.385171	-0.726575	-0.717681	-0.063850	0.080299	-0.688773	0	0
25931	2.426580	-0.748076	9.528810	0.667233	0.117995	0.045957	-0.074365	0.375088	-0.723540	-0.717023	-0.067900	0.074975	-0.689671	0	0
25932	2.463189	-0.693114	9.505092	0.652028	0.100497	0.040496	-0.072742	0.365409	-0.718698	-0.716374	-0.071903	0.069830	-0.690480	0	0
25933	2.366272	-0.396930	9.369939	0.515114	0.117977	0.055515	-0.072173	0.356013	-0.715143	-0.715698	-0.074857	0.065566	-0.691285	0	0
25934	2.183392	0.032425	9.304352	0.339665	0.128430	0.080854	-0.069772	0.348816	-0.710419	-0.714978	-0.076400	0.062405	-0.692153	0	0
25935	1.993323	0.127909	9.369577	0.239246	0.093363	0.115317	-0.069230	0.345083	-0.708506	-0.714058	-0.077511	0.060271	-0.693167	0	0
25936	1.972053	0.192975	9.356089	0.248128	0.077599	0.125919	-0.069368	0.343424	-0.703950	-0.713050	-0.078722	0.058139	-0.694250	0	0
25937	2.001097	0.202369	9.355946	0.324969	0.060069	0.144032	-0.069619	0.339280	-0.700853	-0.711830	-0.080658	0.055671	-0.695481	0	0
25938	1.889421	0.119042	9.351145	0.323138	0.077570	0.158197	-0.070138	0.335967	-0.698005	-0.710519	-0.082383	0.053043	-0.696823	0	0
25939	1.917854	0.039761	9.453332	0.179887	0.105442	0.183662	-0.070385	0.333482	-0.698809	-0.709150	-0.082948	0.051294	-0.698280	0	0
25940	1.982261	0.256675	9.762900	-0.031412	0.120980	0.212156	-0.069069	0.333336	-0.697264	-0.707768	-0.081824	0.050876	-0.699843	0	0
25941	1.703318	0.076635	9.953102	-0.142480	0.120946	0.232538	-0.069352	0.336099	-0.696318	-0.706322	-0.079966	0.051308	-0.701485	0	0
25942	1.556177	0.094991	10.074751	-0.149685	0.096462	0.232442	-0.068710	0.340793	-0.698893	-0.704871	-0.078166	0.051907	-0.703102	0	0
25943	1.439747	0.030194	9.825061	-0.094165	0.110564	0.232925	-0.070973	0.343843	-0.698436	-0.703370	-0.076709	0.052064	-0.704753	0	0
25944	1.445164	0.120745	9.561687	-0.008121	0.083593	0.199992	-0.071101	0.344398	-0.700649	-0.702018	-0.076013	0.051731	-0.706199	0	0
25945	1.488813	0.149010	9.477517	-0.015344	0.073938	0.213998	-0.072044	0.347441	-0.699951	-0.700563	-0.075371	0.051569	-0.707723	0	0
25946	1.382183	0.096832	9.446593	-0.061872	0.066967	0.212775	-0.072452	0.347579	-0.696679	-0.699146	-0.074408	0.051742	-0.709212	0	0
25947	1.328930	0.082479	9.336333	-0.119174	0.028491	0.213114	-0.073781	0.349797	-0.697943	-0.697745	-0.073352	0.052625	-0.710635	0	0
25948	1.319441	0.106577	9.327079	-0.151455	-0.003029	0.219822	-0.075520	0.354502	-0.698784	-0.696300	-0.072256	0.053928	-0.712066	0	0
25949	1.265325	-0.032463	9.340367	-0.131813	-0.024012	0.221639	-0.079104	0.359772	-0.701681	-0.694812	-0.071471	0.055264	-0.713494	0	0
25950	1.259930	-0.118350	9.555729	-0.081735	-0.052020	0.213071	-0.079111	0.361982	-0.703226	-0.693330	-0.071211	0.056405	-0.714871	0	0
25951	1.274279	-0.144304	9.757189	-0.071873	-0.038050	0.207011	-0.082557	0.363934	-0.702371	-0.691889	-0.070940	0.057391	-0.716214	0	0
25952	1.347928	0.016966	9.984324	-0.134522	-0.043383	0.203897	-0.085344	0.366435	-0.702042	-0.690499	-0.070258	0.058842	-0.717504	0	0
25953	1.266733	0.144965	9.948042	-0.203309	-0.011843	0.191225	-0.087607	0.370591	-0.703534	-0.689273	-0.068888	0.060568	-0.718672	0	0
25954	1.337335	0.228289	9.847449	-0.229242	-0.018846	0.189247	-0.090544	0.376684	-0.703821	-0.688058	-0.067384	0.062518	-0.719811	0	0
25955	1.494142	0.203362	9.961171	-0.218390	-0.029338	0.157511	-0.091088	0.380555	-0.705733	-0.687063	-0.066048	0.064440	-0.720715	0	0
25956	1.552169	0.212618	9.989617	-0.195877	0.004822	0.134872	-0.092689	0.383878	-0.706067	-0.686231	-0.064636	0.065950	-0.721498	0	0
25957	1.617710	0.260225	9.994406	-0.151023	-0.002996	0.106963	-0.092712	0.389266	-0.708364	-0.685567	-0.063600	0.067166	-0.722109	0	0
25958	1.803031	0.172361	10.049478	-0.104496	-0.011786	0.101908	-0.095221	0.389832	-0.708843	-0.684897	-0.062956	0.068109	-0.722713	0	0
25959	1.937323	0.041453	10.056427	-0.084742	0.002209	0.089699	-0.094976	0.392040	-0.707257	-0.684316	-0.062348	0.068798	-0.723250	0	0
25960	1.961833	0.094002	9.999139	-0.109660	0.009266	0.063994	-0.097092	0.393709	-0.708776	-0.683936	-0.061543	0.069610	-0.723601	0	0
25961	1.918379	0.103235	9.761687	-0.149905	0.020679	0.069931	-0.094204	0.397838	-0.710868	-0.683548	-0.060371	0.070633	-0.723967	0	0
25962	1.946563	-0.003237	9.623229	-0.141834	0.002344	0.063728	-0.096335	0.401164	-0.710803	-0.683189	-0.059395	0.071726	-0.724279	0	0
25963	1.960514	-0.075755	9.540561	-0.114932	-0.018592	0.046207	-0.097142	0.403655	-0.710766	-0.682921	-0.058766	0.072752	-0.724481	0	0
25964	1.989774	-0.032997	9.439858	-0.111299	0.003302	0.043672	-0.096491	0.405861	-0.711798	-0.682687	-0.058006	0.073605	-0.724677	0	0
25965	1.982652	-0.013890	9.377652	-0.109443	-0.013266	0.026009	-0.097169	0.409180	-0.712016	-0.682564	-0.057395	0.074546	-0.724745	0	0
25966	1.963216	-0.032746	9.454511	-0.139914	-0.014180	0.034596	-0.097968	0.409321	-0.710305	-0.682394	-0.056572	0.075720	-0.724848	0	0
25967	1.946222	-0.051296	9.637099	-0.171972	-0.015006	-0.004415	-0.098114	0.413328	-0.712744	-0.682522	-0.055574	0.077111	-0.724658	0	0
25968	1.893451	-0.002704	9.662147	-0.229133	-0.007089	-0.025044	-0.097469	0.417055	-0.714546	-0.682844	-0.054135	0.078849	-0.724276	0	0
25969	1.912844	0.011253	9.556392	-0.235091	-0.013918	-0.091201	-0.098274	0.418439	-0.713214	-0.683630	-0.052766	0.080643	-0.723438	0	0
25970	1.954270	0.068215	9.412488	-0.210711	-0.011167	-0.135069	-0.098290	0.422307	-0.715003	-0.684727	-0.051570	0.082216	-0.722309	0	0
25971	1.954497	0.101711	9.355190	-0.217737	-0.002349	-0.159753	-0.096462	0.426580	-0.716425	-0.686000	-0.050295	0.083769	-0.721011	0	0
25972	2.038277	0.002129	9.252381	-0.231901	0.013458	-0.186278	-0.094885	0.428782	-0.717994	-0.687497	-0.048817	0.085300	-0.719506	0	0
25973	2.125324	0.013886	9.386354	-0.259596	-0.009307	-0.205974	-0.094114	0.433474	-0.719657	-0.689105	-0.047348	0.087181	-0.717839	0	0
25974	2.153645	-0.077737	9.385056	-0.255983	0.021309	-0.204983	-0.092033	0.438434	-0.718986	-0.690739	-0.045663	0.088820	-0.716175	0	0
25975	2.249088	-0.237307	9.358365	-0.203224	0.002927	-0.203845	-0.089267	0.439939	-0.719797	-0.692301	-0.044500	0.090219	-0.714562	0	0
25976	2.209776	-0.333086	9.398459	-0.153170	0.013415	-0.191114	-0.089543	0.443118	-0.721720	-0.693769	-0.043569	0.091180	-0.713072	0	0
25977	2.190163	-0.382643	9.660026	-0.099607	-0.002403	-0.176693	-0.087173	0.444486	-0.722265	-0.695079	-0.043143	0.091893	-0.711730	0	0
25978	2.179325	-0.555005	9.898473	-0.034356	0.030781	-0.160273	-0.085602	0.446134	-0.721228	-0.696285	-0.042886	0.091900	-0.710565	0	0
25979	2.151863	-0.690922	10.214391	0.030912	0.041232	-0.156261	-0.084805	0.445163	-0.721249	-0.697428	-0.043042	0.091392	-0.709499	0	0
25980	2.129524	-0.772793	10.127121	0.095275	0.070970	-0.132782	-0.082423	0.443078	-0.719608	-0.698412	-0.043379	0.090209	-0.708661	0	0
25981	2.051711	-0.842496	9.944336	0.172294	0.062336	-0.146338	-0.080179	0.441959	-0.717695	-0.699438	-0.044364	0.088558	-0.707796	0	0
25982	2.104616	-0.874091	9.972357	0.197332	0.079805	-0.139066	-0.078181	0.438634	-0.717497	-0.700423	-0.045356	0.086587	-0.707003	0	0
25983	2.192620	-1.062334	9.988660	0.175792	0.088486	-0.123396	-0.075929	0.435305	-0.714561	-0.701299	-0.046164	0.084741	-0.706305	0	0
25984	2.412436	-1.049835	9.917210	0.177513	0.102387	-0.102247	-0.073784	0.430461	-0.716078	-0.702043	-0.046826	0.082767	-0.705756	0	0
25985	2.393751	-0.951976	9.622883	0.195370	0.105041	-0.084451	-0.071136	0.427821	-0.714055	-0.702641	-0.047629	0.080696	-0.705347	0	0
25986	2.321806	-0.875134	9.398471	0.215024	0.084098	-0.077292	-0.068762	0.425596	-0.709934	-0.703168	-0.048663	0.078596	-0.704989	0	0
25987	2.257086	-0.807367	9.370969	0.215036	0.083250	-0.079024	-0.067165	0.421857	-0.707645	-0.703691	-0.049762	0.076550	-0.704615	0	0
25988	2.033437	-0.673752	9.235040	0.188153	0.063193	-0.071264	-0.064904	0.418392	-0.706668	-0.704165	-0.050748	0.074790	-0.704261	0	0
25989	1.846435	-0.484734	9.219599	0.146952	0.039602	-0.067149	-0.063696	0.416039	-0.708669	-0.704599	-0.051669	0.073540	-0.703891	0	0
25990	1.769795	-0.401832	9.391852	0.136157	-0.002407	-0.070868	-0.062634	0.413822	-0.706748	-0.705044	-0.052751	0.072607	-0.703462	0	0
25991	1.688148	-0.347395	9.681585	0.118239	-0.018183	-0.078076	-0.062638	0.412439	-0.703236	-0.705525	-0.053882	0.071959	-0.702961	0	0
25992	1.601245	-0.350827	9.910615	0.118322	-0.024269	-0.104512	-0.061976	0.411054	-0.701693	-0.706196	-0.055016	0.071288	-0.702267	0	0
25993	1.500069	-0.325174	10.176152	0.100577	-0.013714	-0.141582	-0.060390	0.410492	-0.701461	-0.707132	-0.056029	0.070691	-0.701305	0	0
25994	1.326406	-0.303941	10.384583	0.073873	0.018721	-0.168043	-0.062344	0.406913	-0.702773	-0.708301	-0.056592	0.069992	-0.700149	0	0
25995	1.186670	-0.263907	10.535258	0.066794	0.018777	-0.189195	-0.059973	0.406623	-0.700984	-0.709608	-0.057158	0.069361	-0.698840	0	0
25996	1.085079	-0.287224	10.516640	0.052698	0.038156	-0.231498	-0.056255	0.404118	-0.703285	-0.711249	-0.057478	0.068636	-0.697216	0	0
25997	1.023274	-0.147513	10.427451	0.009918	0.031263	-0.267032	-0.055212	0.405769	-0.702501	-0.713134	-0.057588	0.068251	-0.695316	0	0
25998	1.110188	-0.143955	10.239281	0.005549	0.026072	-0.286490	-0.051637	0.403678	-0.702315	-0.715167	-0.057694	0.067908	-0.693250	0	0
25999	1.283095	-0.271001	10.034446	0.035217	-0.003592	-0.321701	-0.049644	0.401457	-0.702367	-0.717382	-0.058251	0.067552	-0.690946	0	0
26000	1.436988	-0.354698	9.799029	0.076476	-0.010532	-0.339988	-0.047126	0.398957	-0.701124	-0.719708	-0.059152	0.066949	-0.688505	0	0
26001	1.610583	-0.385538	9.595295	0.078320	-0.021015	-0.349760	-0.044875	0.396320	-0.699095	-0.722062	-0.060151	0.066398	-0.686002	0	0
26002	1.760316	-0.377617	9.421053	0.063927	-0.029821	-0.330550	-0.044211	0.394934	-0.697813	-0.724301	-0.061087	0.066024	-0.683592	0	0
26003	1.846196	-0.522769	9.365768	0.081819	-0.045569	-0.334056	-0.043269	0.392168	-0.698638	-0.726511	-0.062268	0.065638	-0.681173	0	0
26004	1.878925	-0.672256	9.330121	0.101530	-0.056042	-0.342801	-0.039567	0.391319	-0.699094	-0.728781	-0.063662	0.065189	-0.678657	0	0
26005	1.941391	-0.716092	9.312254	0.121072	-0.066617	-0.314527	-0.037967	0.387442	-0.697198	-0.730802	-0.065258	0.064703	-0.676375	0	0
26006	1.909662	-0.759492	9.196668	0.160467	-0.043831	-0.310630	-0.037156	0.384400	-0.697633	-0.732803	-0.066978	0.063785	-0.674126	0	0
26007	1.979699	-0.757693	9.176857	0.188165	-0.031619	-0.298068	-0.035824	0.380939	-0.695598	-0.734672	-0.068818	0.062604	-0.672014	0	0
26008	1.993821	-0.808359	9.161733	0.166715	-0.021121	-0.299962	-0.032642	0.377606	-0.694243	-0.736594	-0.070422	0.061482	-0.669844	0	0
26009	1.965407	-0.728850	9.134051	0.131870	-0.040331	-0.315240	-0.030782	0.374418	-0.692344	-0.738593	-0.071916	0.060735	-0.667547	0	0
26010	2.013746	-0.722071	9.114486	0.103176	-0.026393	-0.296907	-0.029706	0.370407	-0.691747	-0.740516	-0.073084	0.060077	-0.665347	0	0
26011	2.057888	-0.630721	9.211289	0.090623	-0.008952	-0.288121	-0.027978	0.369155	-0.692961	-0.742367	-0.074049	0.059396	-0.663235	0	0
26012	2.040023	-0.428463	9.237803	0.067322	0.014625	-0.272298	-0.024285	0.368582	-0.691455	-0.744162	-0.074662	0.058689	-0.661214	0	0
26013	2.031891	-0.216586	9.288376	0.049354	0.028561	-0.252067	-0.022169	0.367604	-0.690975	-0.745815	-0.075052	0.058033	-0.659363	0	0
26014	2.119488	-0.130063	9.490498	0.063621	0.018863	-0.249368	-0.020037	0.362481	-0.688446	-0.747447	-0.075596	0.057335	-0.657511	0	0
26015	2.136419	-0.129850	9.603312	0.099337	0.041547	-0.229647	-0.017527	0.361361	-0.687190	-0.748912	-0.076264	0.056274	-0.655857	0	0
26016	2.104384	-0.242842	10.325700	0.040112	0.022112	-0.217842	-0.015680	0.360522	-0.685659	-0.750346	-0.076591	0.055728	-0.654224	0	0
26017	1.873968	-0.044098	10.233839	0.011543	0.037950	-0.223168	-0.013697	0.360235	-0.686083	-0.751825	-0.076619	0.055274	-0.652559	0	0
26018	1.961542	0.068496	9.522984	0.029616	0.113320	-0.220108	-0.010387	0.358836	-0.686801	-0.753323	-0.076273	0.054109	-0.650967	0	0
26019	1.915001	0.318541	9.372444	0.017014	0.045978	-0.217731	-0.006676	0.355086	-0.685066	-0.754759	-0.076287	0.053565	-0.649346	0	0
26020	1.909129	0.506553	9.490018	0.031272	0.073036	-0.198987	-0.004824	0.354386	-0.685101	-0.756088	-0.076204	0.052709	-0.647877	0	0
26021	1.930629	0.472829	9.527899	0.059824	0.057253	-0.187395	-0.002056	0.354923	-0.685007	-0.757294	-0.076454	0.051827	-0.646510	0	0
26022	1.957074	0.429493	10.368348	-0.042525	-0.007789	-0.153165	0.000062	0.354636	-0.686217	-0.758336	-0.076310	0.052094	-0.645283	0	0
26023	1.333603	0.041014	9.946269	-0.115779	0.062457	-0.148040	0.003215	0.357105	-0.686240	-0.759419	-0.075171	0.052332	-0.644122	0	0
26024	1.518103	0.187743	9.633928	0.043418	-0.040723	-0.154322	0.002301	0.356558	-0.688060	-0.760381	-0.075892	0.052295	-0.642904	0	0
26025	1.291097	0.180354	9.784810	0.170435	0.010926	-0.135522	0.002702	0.354069	-0.685479	-0.761136	-0.077244	0.051085	-0.641947	0	0
26026	1.185666	0.296472	9.734180	0.168679	0.017098	-0.138981	0.004950	0.350601	-0.680847	-0.761927	-0.078538	0.049814	-0.640951	0	0
26027	1.038860	0.365013	9.750655	0.088120	0.032836	-0.127117	0.007209	0.348380	-0.681686	-0.762699	-0.079103	0.048959	-0.640028	0	0
26028	1.041902	0.453868	9.713197	-0.015709	0.006558	-0.124426	0.007606	0.347548	-0.680525	-0.763534	-0.079050	0.048961	-0.639039	0	0
26029	1.036437	0.364929	9.717029	-0.069372	-0.000437	-0.131908	0.009452	0.348920	-0.682368	-0.764443	-0.078615	0.049351	-0.637975	0	0
26030	1.104939	0.487240	9.775524	-0.063144	0.006510	-0.123023	0.009196	0.348646	-0.684195	-0.765304	-0.078199	0.049658	-0.636968	0	0
26031	1.126988	0.528266	9.876746	-0.071109	0.032761	-0.137085	0.011836	0.349323	-0.685534	-0.766262	-0.077529	0.049790	-0.635888	0	0
26032	1.090563	0.499702	9.881539	-0.090717	0.081771	-0.139689	0.013949	0.350141	-0.687125	-0.767286	-0.076431	0.049683	-0.634793	0	0
26033	0.980154	0.592085	9.922008	-0.138068	0.090562	-0.153169	0.016327	0.350405	-0.688334	-0.768421	-0.074873	0.049773	-0.633597	0	0
26034	0.922818	0.679066	9.904276	-0.190856	0.083570	-0.154425	0.018149	0.354538	-0.687668	-0.769608	-0.073002	0.050275	-0.632334	0	0
26035	0.981005	0.712226	9.884928	-0.208752	0.070433	-0.157256	0.020518	0.357013	-0.689769	-0.770803	-0.071016	0.050952	-0.631050	0	0
26036	1.141327	0.845573	9.853834	-0.187248	0.070408	-0.162407	0.023005	0.361419	-0.691199	-0.772023	-0.069259	0.051527	-0.629705	0	0
26037	1.325193	0.892358	9.891239	-0.177345	0.059015	-0.180046	0.025113	0.362789	-0.692262	-0.773323	-0.067593	0.052073	-0.628244	0	0
26038	1.379933	0.785626	9.735724	-0.153174	0.084396	-0.171882	0.028796	0.365532	-0.693205	-0.774579	-0.066015	0.052318	-0.626842	0	0
26039	1.476501	0.784657	9.665183	-0.117426	0.038024	-0.174461	0.029193	0.366359	-0.694900	-0.775784	-0.064941	0.052653	-0.625435	0	0
26040	1.579642	0.687653	9.667985	-0.117515	0.039699	-0.155121	0.031832	0.367036	-0.695717	-0.776882	-0.063910	0.053031	-0.624146	0	0
26041	1.675408	0.571537	9.694664	-0.088851	0.021334	-0.169130	0.032887	0.369795	-0.700146	-0.778019	-0.063163	0.053324	-0.622778	0	0
26042	1.563215	0.413856	9.756307	-0.052239	0.030953	-0.152967	0.035788	0.370470	-0.700444	-0.779056	-0.062692	0.053364	-0.621525	0	0
26043	1.460859	0.284624	9.707637	-0.055834	0.034482	-0.147688	0.036317	0.370605	-0.700973	-0.780041	-0.062109	0.053362	-0.620347	0	0
26044	1.405559	0.318679	9.691682	-0.072858	0.037980	-0.140726	0.038943	0.372109	-0.699431	-0.781012	-0.061426	0.053483	-0.619182	0	0
26045	1.320888	0.297643	9.675346	-0.081790	0.024024	-0.147870	0.040650	0.372790	-0.698014	-0.782005	-0.060703	0.053721	-0.617979	0	0
26046	1.466542	0.404756	9.680128	-0.092564	0.006468	-0.144509	0.039726	0.374454	-0.700987	-0.782989	-0.060062	0.054208	-0.616751	0	0
26047	1.597310	0.458849	9.612328	-0.087147	-0.000531	-0.155096	0.042894	0.374437	-0.700905	-0.784011	-0.059455	0.054668	-0.615470	0	0
26048	1.819500	0.459839	9.716170	-0.044266	-0.003257	-0.144288	0.043952	0.374984	-0.702352	-0.784960	-0.059252	0.054934	-0.614255	0	0
26049	1.959329	0.425336	9.801087	-0.012051	-0.002424	-0.147626	0.044212	0.375535	-0.702350	-0.785886	-0.059250	0.054958	-0.613068	0	0
26050	2.054136	0.515782	9.731612	-0.010171	0.000226	-0.164353	0.045004	0.375531	-0.702362	-0.786935	-0.059304	0.054975	-0.611714	0	0
26051	2.139135	0.586916	9.613932	0.025661	-0.000626	-0.170272	0.048017	0.376893	-0.698085	-0.787973	-0.059614	0.054752	-0.610367	0	0
26052	2.286140	0.540550	9.770753	-0.060186	0.013301	-0.181478	0.047897	0.376066	-0.699920	-0.789163	-0.059203	0.054960	-0.608849	0	0
26053	2.278664	0.502653	9.943423	-0.113786	0.037790	-0.197650	0.050136	0.377159	-0.700596	-0.790463	-0.058210	0.055281	-0.607226	0	0
26054	2.143041	0.443905	10.049665	-0.145901	0.065836	-0.213617	0.051324	0.379088	-0.703729	-0.791920	-0.056819	0.055576	-0.605430	0	0
26055	1.968873	0.401914	10.031459	-0.104795	0.057132	-0.204494	0.055674	0.380446	-0.704304	-0.793257	-0.055795	0.055693	-0.603762	0	0
26056	1.646102	0.523822	9.747242	-0.043802	0.071349	-0.225017	0.057785	0.379881	-0.703166	-0.794719	-0.055186	0.055320	-0.601927	0	0
26057	1.506765	0.630187	9.567012	-0.045513	0.041724	-0.245336	0.060157	0.382218	-0.706182	-0.796252	-0.054750	0.055180	-0.599951	0	0
26058	1.522948	0.533481	9.445592	-0.095593	0.046986	-0.246586	0.063185	0.383859	-0.706604	-0.797853	-0.053887	0.055300	-0.597887	0	0
26059	1.736233	0.301329	9.580478	-0.136769	0.031152	-0.252344	0.065168	0.384816	-0.708975	-0.799459	-0.052795	0.055790	-0.595789	0	0
26060	1.774307	0.219560	9.680150	-0.176053	0.074880	-0.261314	0.066607	0.387709	-0.710143	-0.801192	-0.051130	0.056157	-0.593569	0	0
26061	1.660354	0.153302	9.745262	-0.197419	0.090695	-0.282542	0.070675	0.390033	-0.707178	-0.803025	-0.049219	0.056518	-0.591214	0	0
26062	1.411777	0.172194	9.783675	-0.197360	0.096038	-0.294781	0.074223	0.394296	-0.709802	-0.804962	-0.047275	0.056824	-0.588704	0	0
26063	1.209271	0.217235	9.838814	-0.187480	0.104853	-0.301657	0.078572	0.396622	-0.711934	-0.806890	-0.045368	0.056999	-0.586192	0	0
26064	1.131562	0.153194	9.934882	-0.150778	0.099637	-0.310212	0.081470	0.399923	-0.715602	-0.808879	-0.043786	0.056994	-0.583566	0	0
26065	1.101460	-0.009602	10.106312	-0.116735	0.110149	-0.322290	0.086616	0.401277	-0.717494	-0.810878	-0.042423	0.056696	-0.580915	0	0
26066	0.936925	-0.051977	9.987077	-0.104114	0.129505	-0.334421	0.090422	0.404156	-0.716087	-0.812984	-0.041057	0.056165	-0.578115	0	0
26067	0.843302	0.030080	9.839820	-0.119350	0.112047	-0.329260	0.094510	0.405239	-0.716791	-0.815004	-0.039653	0.055855	-0.575392	0	0
26068	0.891379	0.000723	9.800613	-0.118390	0.082344	-0.351410	0.099124	0.406595	-0.717370	-0.817165	-0.038452	0.055782	-0.572408	0	0
26069	0.753024	-0.103587	9.944809	-0.071918	0.073607	-0.346680	0.102682	0.408372	-0.718843	-0.819224	-0.037655	0.055497	-0.569539	0	0
26070	0.786127	-0.200220	9.890539	0.028221	0.057860	-0.334580	0.106255	0.407663	-0.720471	-0.821197	-0.037782	0.054793	-0.566750	0	0
26071	0.722913	-0.262087	9.948053	0.055788	0.049048	-0.301803	0.108648	0.406823	-0.724042	-0.822921	-0.038133	0.053990	-0.564298	0	0
26072	0.637982	-0.321422	9.991364	0.052086	0.057748	-0.273588	0.111161	0.406810	-0.725386	-0.824519	-0.038424	0.053173	-0.562019	0	0
26073	0.577995	-0.265844	9.922824	-0.011517	0.038480	-0.259992	0.112878	0.406386	-0.725024	-0.826014	-0.038239	0.052840	-0.559863	0	0
26074	0.675039	-0.199527	9.833825	-0.051050	-0.000106	-0.232236	0.116559	0.406640	-0.721291	-0.827372	-0.037982	0.053095	-0.557847	0	0
26075	0.729503	-0.005763	9.626491	-0.074289	0.006905	-0.228828	0.116814	0.408296	-0.721670	-0.828691	-0.037427	0.053377	-0.555897	0	0
26076	0.980550	-0.017407	9.604963	-0.029652	-0.008943	-0.211014	0.118274	0.409534	-0.725859	-0.829908	-0.037384	0.053594	-0.554061	0	0
26077	1.095001	0.118571	9.531035	0.044546	-0.029969	-0.199980	0.119729	0.408974	-0.726017	-0.830994	-0.038002	0.053532	-0.552395	0	0
26078	1.308013	0.193566	9.429118	0.091064	-0.045749	-0.199745	0.121459	0.406755	-0.726457	-0.832078	-0.039158	0.053391	-0.550693	0	0
26079	1.442947	0.153908	9.389045	0.098978	-0.065961	-0.174254	0.118964	0.403176	-0.723973	-0.832973	-0.040418	0.053342	-0.549251	0	0
26080	1.393800	0.038492	9.275184	0.063290	-0.044024	-0.187659	0.120676	0.403166	-0.723085	-0.833995	-0.041327	0.053342	-0.547630	0	0
26081	1.314171	0.046353	9.283172	0.031093	-0.057994	-0.194968	0.120421	0.402478	-0.724525	-0.835029	-0.041991	0.053594	-0.545977	0	0
26082	1.297308	0.049162	9.372273	0.013075	-0.077308	-0.175780	0.120423	0.401787	-0.724009	-0.835987	-0.042656	0.054152	-0.544403	0	0
26083	1.236891	0.040227	9.442389	0.014846	-0.084304	-0.175777	0.120959	0.401785	-0.726107	-0.836902	-0.043318	0.054720	-0.542885	0	0
26084	1.314112	0.030266	9.528130	0.000485	-0.086115	-0.168866	0.120425	0.402202	-0.725180	-0.837819	-0.043921	0.055424	-0.541349	0	0
26085	1.367427	0.054167	9.614466	0.012950	-0.087921	-0.158221	0.119237	0.402485	-0.725551	-0.838631	-0.044577	0.056041	-0.539972	0	0
26086	1.425925	0.130620	9.595613	0.005853	-0.063425	-0.163473	0.120295	0.402618	-0.726480	-0.839524	-0.045098	0.056527	-0.538489	0	0
26087	1.498612	0.159429	9.763552	0.018387	-0.069586	-0.171354	0.119504	0.402346	-0.726210	-0.840409	-0.045711	0.056958	-0.537010	0	0
26088	1.549178	0.139747	9.748469	0.005866	-0.018010	-0.157178	0.120819	0.403720	-0.727000	-0.841289	-0.045985	0.057065	-0.535595	0	0
26089	1.654048	0.287732	9.643517	-0.001204	-0.028479	-0.175771	0.122152	0.401780	-0.727823	-0.842224	-0.046220	0.057257	-0.534082	0	0
26090	1.832787	0.291423	9.733346	0.020304	-0.017154	-0.182678	0.122679	0.401915	-0.727568	-0.843231	-0.046625	0.057268	-0.532454	0	0
26091	1.909281	0.184786	9.664165	0.052615	0.006506	-0.196499	0.123471	0.401081	-0.726282	-0.844265	-0.047150	0.056876	-0.530809	0	0
26092	1.909552	0.223210	9.645378	0.087479	0.011747	-0.187406	0.124274	0.399558	-0.726963	-0.845277	-0.047970	0.056284	-0.529186	0	0
26093	1.982321	0.263986	9.794228	0.099178	0.013490	-0.205836	0.126785	0.399130	-0.727136	-0.846334	-0.048868	0.055589	-0.527485	0	0
26094	2.039197	0.107740	9.969790	0.092070	0.009978	-0.223576	0.128118	0.396361	-0.726530	-0.847527	-0.049756	0.054970	-0.525548	0	0
26095	1.826540	0.085380	9.980980	0.063485	0.043282	-0.224486	0.130771	0.394413	-0.726982	-0.848706	-0.050213	0.054207	-0.523678	0	0
26096	1.830662	-0.015483	10.042273	0.092171	0.031944	-0.241965	0.131178	0.393169	-0.728176	-0.849991	-0.050996	0.053391	-0.521598	0	0
26097	1.719174	-0.070168	9.965698	0.115392	0.060828	-0.222281	0.135934	0.392314	-0.727995	-0.851130	-0.051804	0.052212	-0.519777	0	0
26098	1.545763	0.000237	9.737281	0.095756	0.067925	-0.224089	0.138050	0.390230	-0.725958	-0.852325	-0.052420	0.051080	-0.517866	0	0
26099	1.485695	0.048254	9.555696	0.056403	0.078458	-0.219019	0.140555	0.390077	-0.724953	-0.853476	-0.052630	0.050057	-0.516045	0	0
26100	1.493454	0.124722	9.412307	0.034831	0.060930	-0.198075	0.142285	0.388964	-0.727210	-0.854552	-0.052750	0.049313	-0.514321	0	0
26101	1.537486	0.208152	9.278298	0.040148	0.038176	-0.189301	0.144535	0.387847	-0.727125	-0.855531	-0.053016	0.048736	-0.512720	0	0
26102	1.542385	0.219949	9.215904	0.077623	0.003165	-0.175053	0.147182	0.386175	-0.726398	-0.856431	-0.053787	0.048279	-0.511176	0	0
26103	1.479406	0.191674	9.247366	0.070387	-0.013476	-0.163698	0.147451	0.385760	-0.727190	-0.857231	-0.054566	0.048004	-0.509777	0	0
26104	1.433851	-0.107905	9.482247	-0.085561	-0.023285	-0.116459	0.147715	0.386450	-0.728493	-0.857901	-0.054044	0.048637	-0.508645	0	0
26105	0.839444	-0.178490	10.053757	-0.101924	-0.199956	-0.127640	0.147706	0.388660	-0.729516	-0.858514	-0.054266	0.050854	-0.507368	0	0
26106	1.032823	-0.142334	9.785731	0.093467	0.078307	-0.112917	0.148233	0.388795	-0.729392	-0.859114	-0.054766	0.049706	-0.506412	0	0
26107	1.004956	0.000922	10.155333	0.145086	-0.108989	-0.116714	0.149301	0.387132	-0.730077	-0.859579	-0.056626	0.049889	-0.505399	0	0
26108	0.814465	0.031981	10.388056	0.040602	0.031006	-0.125722	0.149578	0.384230	-0.729196	-0.860240	-0.056918	0.049406	-0.504288	0	0
26109	0.827295	0.150882	9.975935	-0.099701	0.017994	-0.154960	0.149572	0.386856	-0.731782	-0.861097	-0.056033	0.049702	-0.502895	0	0
26110	0.527632	0.469433	9.559191	-0.197996	-0.013306	-0.178535	0.150615	0.389613	-0.732554	-0.862128	-0.054521	0.050771	-0.501183	0	0
26111	0.547090	0.834144	9.320477	-0.258815	-0.045644	-0.184309	0.151387	0.394167	-0.734349	-0.863177	-0.052586	0.052389	-0.499415	0	0
26112	0.776432	1.155388	9.560124	-0.253572	-0.087790	-0.173858	0.152423	0.399411	-0.737447	-0.864166	-0.050963	0.054382	-0.497656	0	0
26113	0.878995	1.313497	9.613931	-0.148956	-0.073850	-0.155421	0.152279	0.402728	-0.739370	-0.864985	-0.050105	0.055708	-0.496173	0	0
26114	1.163740	1.282714	9.712062	-0.008551	-0.133402	-0.160876	0.150954	0.404116	-0.739989	-0.865754	-0.050818	0.056885	-0.494622	0	0
26115	1.235422	1.171936	9.849565	0.041615	-0.115907	-0.173712	0.149773	0.403294	-0.740763	-0.866535	-0.051836	0.057623	-0.493061	0	0
26116	1.258728	1.056122	9.790351	0.009432	-0.105403	-0.175700	0.150175	0.403570	-0.742856	-0.867384	-0.052573	0.058460	-0.491390	0	0
26117	1.293432	0.844184	9.787615	-0.024483	-0.122859	-0.200737	0.149635	0.404953	-0.741789	-0.868319	-0.053072	0.059571	-0.489547	0	0
26118	1.328411	0.670714	9.780512	-0.062052	-0.101883	-0.197456	0.148577	0.406064	-0.743068	-0.869308	-0.053183	0.060717	-0.487636	0	0
26119	1.243734	0.651796	9.670470	-0.155012	-0.062472	-0.203253	0.148320	0.406482	-0.745672	-0.870351	-0.052255	0.061937	-0.485719	0	0
26120	1.285921	0.814644	9.547005	-0.190669	-0.056292	-0.226378	0.149096	0.409654	-0.746436	-0.871564	-0.051042	0.063297	-0.483492	0	0
26121	1.383347	0.933897	9.465820	-0.197816	-0.058057	-0.226439	0.150657	0.414619	-0.748108	-0.872728	-0.049738	0.064675	-0.481340	0	0
26122	1.465908	0.995995	9.533116	-0.185290	-0.065085	-0.229912	0.150380	0.418765	-0.751197	-0.873942	-0.048615	0.066084	-0.479057	0	0
26123	1.556302	0.803040	9.587798	-0.144109	-0.055472	-0.234932	0.151418	0.422074	-0.751441	-0.875106	-0.047782	0.067180	-0.476858	0	0
26124	1.588790	0.615496	9.691110	-0.093982	-0.030109	-0.236287	0.151154	0.424564	-0.755460	-0.876315	-0.047293	0.067842	-0.474588	0	0
26125	1.591671	0.332654	10.017094	-0.056521	-0.021456	-0.218425	0.153260	0.426763	-0.757429	-0.877370	-0.047058	0.068232	-0.472602	0	0
26126	1.548109	0.318622	10.036534	-0.076191	0.045009	-0.202457	0.155636	0.427718	-0.759284	-0.878449	-0.046345	0.068166	-0.470672	0	0
26127	1.557736	0.309374	10.182950	-0.054793	0.020469	-0.197111	0.156685	0.428955	-0.759288	-0.879423	-0.045912	0.068190	-0.468890	0	0
26128	1.679217	0.414169	10.154266	-0.033172	0.067733	-0.214420	0.157479	0.429366	-0.760601	-0.880537	-0.045481	0.067714	-0.466906	0	0
26129	1.706735	0.557345	9.852852	-0.052812	0.087018	-0.209179	0.160634	0.431697	-0.760626	-0.881602	-0.044767	0.067140	-0.465045	0	0
26130	1.839409	0.550335	9.471896	-0.058089	0.095826	-0.216268	0.163537	0.432925	-0.762486	-0.882747	-0.043986	0.066531	-0.463029	0	0
26131	1.906938	0.544431	9.286187	-0.081339	0.081844	-0.218268	0.165125	0.433055	-0.764076	-0.883853	-0.043063	0.066137	-0.461060	0	0
26132	2.045406	0.326495	9.159915	-0.097359	0.083617	-0.234322	0.168008	0.438427	-0.766939	-0.885086	-0.042002	0.065809	-0.458833	0	0
26133	2.213586	0.200728	9.361303	-0.100942	0.066052	-0.245067	0.170124	0.438140	-0.767758	-0.886299	-0.041011	0.065641	-0.456599	0	0
26134	2.274381	-0.098389	10.018264	-0.067065	0.065892	-0.237865	0.173291	0.440611	-0.771699	-0.887520	-0.040300	0.065330	-0.454331	0	0
26135	1.978369	-0.300083	10.162701	-0.074223	0.125419	-0.225321	0.176715	0.442941	-0.773295	-0.888658	-0.039268	0.064524	-0.452307	0	0
26136	1.533644	-0.350196	9.944853	-0.087689	0.108069	-0.214779	0.179215	0.445829	-0.775785	-0.889797	-0.038167	0.063941	-0.450240	0	0
26137	1.068929	-0.491774	9.654024	-0.050876	0.108328	-0.235541	0.183441	0.446083	-0.777022	-0.890949	-0.037414	0.063172	-0.448128	0	0
26138	0.672365	-0.565817	9.598914	0.017085	0.070854	-0.236839	0.186071	0.449108	-0.779122	-0.892114	-0.037426	0.062441	-0.445908	0	0
26139	0.635909	-0.266746	9.775709	-0.000889	0.069910	-0.222806	0.186613	0.448831	-0.782789	-0.893156	-0.037259	0.061783	-0.443922	0	0
26140	0.780161	-0.358923	9.888765	-0.042236	0.071494	-0.184395	0.190313	0.449088	-0.784540	-0.894088	-0.036708	0.061327	-0.442151	0	0
26141	0.982930	-0.711213	10.036781	-0.024428	0.057393	-0.175641	0.191364	0.449773	-0.784288	-0.894916	-0.036337	0.060894	-0.440565	0	0
26142	0.956804	-0.994210	10.238038	0.027494	0.018935	-0.200129	0.192952	0.450180	-0.786006	-0.895842	-0.036652	0.060594	-0.438694	0	0
26143	0.865280	-0.959930	10.203172	0.023956	0.046092	-0.200021	0.194805	0.449479	-0.786563	-0.896746	-0.036753	0.060028	-0.436914	0	0
26144	0.837151	-0.839614	10.149521	-0.019798	0.019032	-0.225076	0.195846	0.451959	-0.786163	-0.897779	-0.036659	0.059923	-0.434807	0	0
26145	0.655684	-0.549815	10.070300	-0.086772	0.006896	-0.253690	0.199011	0.452771	-0.786986	-0.898925	-0.035945	0.060161	-0.432461	0	0
26146	0.663640	-0.440203	9.754249	-0.145736	-0.014018	-0.270030	0.199400	0.456086	-0.790224	-0.900161	-0.034890	0.060882	-0.429868	0	0
26147	0.934421	-0.394231	9.747634	-0.215545	-0.062217	-0.279597	0.199641	0.459813	-0.789930	-0.901404	-0.033313	0.062279	-0.427179	0	0
26148	1.204867	-0.400643	9.913462	-0.269170	-0.057933	-0.295919	0.200668	0.466300	-0.792231	-0.902740	-0.031350	0.063914	-0.424256	0	0
26149	1.360292	-0.272472	9.750166	-0.333501	-0.033447	-0.303366	0.200906	0.472100	-0.794267	-0.904110	-0.028595	0.065543	-0.421274	0	0
26150	1.480801	-0.302470	9.686295	-0.322633	-0.066627	-0.340457	0.201665	0.479002	-0.796299	-0.905606	-0.026214	0.067469	-0.417897	0	0
26151	1.399205	-0.234248	9.764690	-0.265394	-0.073609	-0.339147	0.201896	0.483834	-0.794818	-0.907043	-0.024267	0.069165	-0.414609	0	0
26152	1.379873	-0.229889	9.567832	-0.270649	-0.064774	-0.355884	0.201868	0.489359	-0.795938	-0.908553	-0.022358	0.070850	-0.411111	0	0
26153	1.605377	-0.097206	9.485697	-0.283226	-0.068359	-0.342810	0.201578	0.494886	-0.797577	-0.909975	-0.020233	0.072572	-0.407762	0	0
26154	1.693839	-0.218384	9.411440	-0.259000	-0.071825	-0.357676	0.202874	0.500681	-0.800151	-0.911448	-0.018459	0.074271	-0.404234	0	0
26155	1.857407	-0.301943	9.245640	-0.215172	-0.077088	-0.352151	0.203897	0.505784	-0.799071	-0.912852	-0.017004	0.075797	-0.400832	0	0
26156	1.942883	-0.509115	9.357882	-0.195505	-0.075378	-0.352072	0.202948	0.511038	-0.800441	-0.914257	-0.015817	0.077271	-0.397383	0	0
26157	1.926097	-0.835576	9.527315	-0.215123	-0.045630	-0.364509	0.204239	0.516003	-0.800411	-0.915701	-0.014251	0.078510	-0.393859	0	0
26158	1.823679	-0.983124	9.781259	-0.241959	-0.050883	-0.375303	0.206055	0.521932	-0.801163	-0.917189	-0.012559	0.079937	-0.390150	0	0
26159	1.651097	-0.808210	9.909733	-0.265122	-0.033324	-0.394709	0.205774	0.525248	-0.801648	-0.918729	-0.010506	0.081253	-0.386295	0	0
26160	1.551489	-0.552689	9.841430	-0.297309	-0.052526	-0.401979	0.207723	0.530762	-0.801884	-0.920280	-0.008333	0.082904	-0.382285	0	0
26161	1.544189	-0.562106	9.889451	-0.300869	-0.076130	-0.414427	0.209927	0.538347	-0.803018	-0.921818	-0.006132	0.084746	-0.378197	0	0
26162	1.758189	-0.693329	9.996651	-0.214986	-0.087554	-0.419223	0.208315	0.543051	-0.802686	-0.923352	-0.004865	0.086403	-0.374074	0	0
26163	1.953835	-1.035296	10.356341	-0.107620	-0.082379	-0.429133	0.208690	0.546778	-0.802785	-0.924885	-0.004483	0.087575	-0.369998	0	0
26164	1.870903	-1.158987	10.595971	-0.016277	-0.033355	-0.439750	0.208287	0.548023	-0.802636	-0.926492	-0.004869	0.087986	-0.365851	0	0
26165	1.732029	-0.985513	10.339601	0.016918	-0.013991	-0.445524	0.211445	0.549248	-0.801888	-0.928102	-0.005396	0.088061	-0.361722	0	0
26166	1.655889	-0.817487	10.034559	-0.001709	-0.023468	-0.474708	0.212616	0.549377	-0.797203	-0.929803	-0.005911	0.088323	-0.357253	0	0
26167	1.657070	-0.645020	9.805810	-0.049928	-0.033896	-0.491800	0.214331	0.550059	-0.798137	-0.931524	-0.005926	0.088817	-0.352618	0	0
26168	1.788071	-0.555172	9.632670	-0.129536	-0.045287	-0.495082	0.215370	0.551709	-0.796177	-0.933239	-0.005347	0.089729	-0.347829	0	0
26169	1.898010	-0.714753	9.639501	-0.201001	-0.062764	-0.526573	0.216279	0.555019	-0.797072	-0.935012	-0.004089	0.091019	-0.342713	0	0
26170	1.859120	-0.752698	9.716308	-0.268926	-0.069737	-0.547357	0.217969	0.559291	-0.796794	-0.936831	-0.002338	0.092633	-0.337287	0	0
26171	1.829967	-0.776582	9.697058	-0.347539	-0.085422	-0.578824	0.219381	0.564944	-0.794540	-0.938691	0.000166	0.094627	-0.331520	0	0
26172	1.707240	-1.056822	9.766995	-0.360892	-0.101095	-0.601910	0.218545	0.572406	-0.794192	-0.940578	0.002623	0.096835	-0.325467	0	0
26173	1.814108	-0.968816	9.716615	-0.339326	-0.103691	-0.621161	0.221142	0.579021	-0.792860	-0.942466	0.004954	0.098967	-0.319279	0	0
26174	1.959594	-0.887888	9.810020	-0.283894	-0.120369	-0.619084	0.220062	0.585381	-0.796437	-0.944298	0.006607	0.101100	-0.313108	0	0
26175	1.915099	-1.031843	9.813557	-0.221371	-0.118642	-0.595728	0.221092	0.589519	-0.795889	-0.946007	0.007803	0.102991	-0.307250	0	0
26176	1.590541	-1.160027	9.540900	-0.149806	-0.096632	-0.579189	0.220800	0.591589	-0.791163	-0.947667	0.008302	0.104474	-0.301569	0	0
26177	1.534113	-1.630202	9.805158	-0.083854	-0.129107	-0.541901	0.221434	0.594622	-0.788661	-0.949142	0.008236	0.106031	-0.296343	0	0
26178	1.699735	-1.773058	9.917447	-0.024939	-0.079384	-0.500840	0.221815	0.596000	-0.786564	-0.950535	0.007682	0.106964	-0.291519	0	0
26179	1.622007	-1.496149	9.820360	0.003628	-0.045280	-0.472229	0.221288	0.597109	-0.788765	-0.951850	0.007127	0.107453	-0.287028	0	0
26180	1.606804	-1.264547	10.010616	0.035778	-0.048830	-0.464029	0.222860	0.597375	-0.785782	-0.953127	0.006123	0.107912	-0.282606	0	0
26181	1.585570	-1.196842	10.074065	0.064288	-0.027031	-0.432001	0.223394	0.596405	-0.785800	-0.954311	0.005097	0.108045	-0.278552	0	0
26182	1.572829	-0.955903	10.177887	0.107222	-0.045407	-0.436110	0.225906	0.594181	-0.783510	-0.955477	0.003453	0.108266	-0.274465	0	0
26183	1.511092	-0.789019	9.536238	0.125249	-0.045227	-0.446485	0.225112	0.593079	-0.781158	-0.956645	0.001785	0.108399	-0.270328	0	0
26184	1.575401	-0.568910	9.317104	0.125226	-0.123926	-0.457314	0.226188	0.587961	-0.778352	-0.957741	-0.000267	0.109319	-0.266048	0	0
26185	1.542861	-0.731966	9.397224	0.055379	-0.134464	-0.450837	0.225654	0.587549	-0.775997	-0.958780	-0.001508	0.110486	-0.261783	0	0
26186	1.428496	-0.847143	9.195004	-0.087761	-0.117814	-0.444755	0.225670	0.587413	-0.780439	-0.959809	-0.001489	0.111904	-0.257377	0	0
26187	1.503485	-0.502692	9.551612	-0.215918	-0.125912	-0.408669	0.224862	0.589765	-0.779620	-0.960709	-0.000052	0.113689	-0.253205	0	0
26188	1.599587	-0.577398	9.749403	-0.279544	-0.140025	-0.396896	0.224818	0.596808	-0.778505	-0.961546	0.001806	0.115807	-0.249029	0	0
26189	1.629754	-0.409425	9.698199	-0.208930	-0.157537	-0.384082	0.222662	0.602341	-0.774760	-0.962302	0.003124	0.117876	-0.245092	0	0
26190	1.586603	-0.374553	9.980165	-0.030989	-0.204792	-0.381180	0.220538	0.603872	-0.773929	-0.962987	0.002449	0.120000	-0.241350	0	0
26191	1.684267	-0.223849	9.959426	0.149786	-0.218744	-0.392248	0.219230	0.603466	-0.776656	-0.963661	0.000149	0.121782	-0.237753	0	0
26192	1.796380	-0.071537	9.715067	0.284892	-0.167994	-0.369929	0.218715	0.600015	-0.774724	-0.964326	-0.003467	0.122790	-0.234489	0	0
26193	2.218129	0.148901	9.728383	0.289336	-0.192623	-0.370068	0.216889	0.594776	-0.772397	-0.964933	-0.007036	0.123986	-0.231262	0	0
26194	2.271048	0.110884	10.015892	0.194355	-0.166546	-0.339854	0.213224	0.587889	-0.769798	-0.965491	-0.009739	0.125185	-0.228169	0	0
26195	2.097145	0.124809	9.407100	0.047640	-0.099981	-0.308011	0.214296	0.584844	-0.769322	-0.966057	-0.010700	0.126046	-0.225238	0	0
26196	2.135625	0.107260	9.271977	-0.081375	-0.143815	-0.279162	0.212433	0.586511	-0.767580	-0.966509	-0.010609	0.127655	-0.222377	0	0
26197	2.139563	-0.028771	9.630883	-0.079791	-0.138725	-0.243041	0.211365	0.588726	-0.767803	-0.966875	-0.010355	0.129183	-0.219903	0	0
26198	2.222261	0.050354	9.760861	-0.001194	-0.119585	-0.209807	0.210038	0.590391	-0.768550	-0.967180	-0.010896	0.130386	-0.217813	0	0
26199	2.447665	0.166450	9.760251	0.034455	-0.112722	-0.176082	0.208728	0.588741	-0.768546	-0.967409	-0.011615	0.131420	-0.216134	0	0
26200	2.755129	0.279256	9.679585	0.059466	-0.074346	-0.152918	0.208734	0.587222	-0.767778	-0.967634	-0.012571	0.132060	-0.214677	0	0
26201	2.819612	0.523446	9.470340	0.023664	-0.018397	-0.126506	0.207925	0.586256	-0.761377	-0.967875	-0.012941	0.132214	-0.213470	0	0
26202	2.916152	0.522139	9.289240	-0.033626	-0.042036	-0.122629	0.207926	0.585979	-0.761118	-0.968087	-0.012886	0.132744	-0.212182	0	0
26203	3.123198	0.436216	9.248012	-0.072939	-0.018462	-0.127315	0.208705	0.587908	-0.760588	-0.968338	-0.012350	0.133111	-0.210835	0	0
26204	3.204097	0.269492	9.204540	-0.038897	0.013034	-0.127010	0.210307	0.588041	-0.766096	-0.968630	-0.012132	0.133118	-0.209497	0	0
26205	3.217867	0.168428	9.224890	-0.008490	0.037514	-0.117913	0.211890	0.589000	-0.767416	-0.968923	-0.012112	0.132814	-0.208330	0	0
26206	3.241034	0.031167	9.230322	0.012989	0.075993	-0.108841	0.211893	0.586374	-0.763917	-0.969252	-0.012240	0.132105	-0.207240	0	0
26207	3.081537	0.013253	9.257929	0.020065	0.082990	-0.089335	0.213992	0.588295	-0.763407	-0.969540	-0.012380	0.131309	-0.206391	0	0
26208	2.816260	0.065473	9.140650	0.012813	0.102269	-0.059265	0.216109	0.587179	-0.763058	-0.969800	-0.012387	0.130351	-0.205777	0	0
26209	2.632357	0.013848	9.093575	-0.015844	0.142532	-0.040778	0.219667	0.586882	-0.761157	-0.970066	-0.012004	0.129061	-0.205356	0	0
26210	2.560269	0.049424	9.532019	0.000082	0.151143	-0.010652	0.221127	0.585770	-0.761712	-0.970288	-0.011723	0.127661	-0.205199	0	0
26211	2.299160	0.001345	9.661097	0.019677	0.208869	0.022369	0.224294	0.586996	-0.763446	-0.970501	-0.011475	0.125661	-0.205442	0	0
26212	2.318248	-0.034531	9.775881	-0.009066	0.178180	0.034369	0.227869	0.584767	-0.763000	-0.970660	-0.010993	0.124022	-0.205710	0	0
26213	2.358439	0.183919	9.739592	-0.075328	0.213971	0.058722	0.231159	0.586959	-0.763811	-0.970807	-0.009775	0.122172	-0.206186	0	0
26214	2.256816	0.162420	9.528726	-0.142543	0.188601	0.081082	0.233380	0.587496	-0.758094	-0.970889	-0.007918	0.120710	-0.206741	0	0
26215	2.232848	0.191118	9.413901	-0.173958	0.140474	0.092149	0.233896	0.590394	-0.759640	-0.970875	-0.005865	0.119779	-0.207411	0	0
26216	2.376812	0.069087	9.202164	-0.202596	0.126465	0.094470	0.237457	0.592033	-0.761506	-0.970849	-0.003537	0.119044	-0.208011	0	0
26217	2.520440	-0.109735	9.295003	-0.168659	0.094914	0.095402	0.239546	0.595612	-0.760849	-0.970764	-0.001637	0.118546	-0.208713	0	0
26218	2.405059	-0.036614	9.316066	-0.129241	0.100225	0.086065	0.240847	0.598920	-0.760836	-0.970716	-0.000084	0.117912	-0.209303	0	0
26219	2.400185	-0.045911	9.409732	-0.077454	0.047709	0.091537	0.240712	0.599749	-0.761348	-0.970577	0.000815	0.117682	-0.210073	0	0
26220	2.323576	0.050548	9.296141	-0.056820	0.065267	0.088271	0.241359	0.602232	-0.761856	-0.970481	0.001595	0.117235	-0.210762	0	0
26221	2.314362	0.117506	9.145578	-0.095224	0.034712	0.068515	0.241214	0.603890	-0.760923	-0.970372	0.002597	0.117172	-0.211286	0	0
26222	2.341034	0.136216	9.039816	-0.161402	0.065321	0.073429	0.242663	0.604711	-0.761459	-0.970304	0.004377	0.116944	-0.211695	0	0
26223	2.410343	0.034754	9.071698	-0.218607	0.052198	0.055299	0.241981	0.608028	-0.760371	-0.970234	0.006581	0.116976	-0.211942	0	0
26224	2.313191	-0.050437	9.280649	-0.224760	0.047881	0.023523	0.243808	0.612991	-0.762700	-0.970244	0.008883	0.117052	-0.211767	0	0
26225	2.211874	-0.035279	9.260067	-0.161978	0.058501	-0.005907	0.244577	0.616025	-0.760984	-0.970308	0.010466	0.116909	-0.211483	0	0
26226	2.244880	-0.141885	9.090322	-0.083978	0.044632	-0.040663	0.245999	0.618085	-0.755892	-0.970462	0.011322	0.116723	-0.210835	0	0
26227	2.375010	-0.176798	9.016697	0.002070	0.048206	-0.071790	0.245743	0.616982	-0.756422	-0.970668	0.011201	0.116342	-0.210102	0	0
26228	2.432858	-0.196081	9.150564	0.108608	0.034242	-0.093998	0.247584	0.617248	-0.754880	-0.970944	0.010106	0.115858	-0.209146	0	0
26229	2.394523	-0.148219	8.973597	0.162441	0.051857	-0.116428	0.247733	0.615591	-0.756988	-0.971260	0.008372	0.115113	-0.208164	0	0
26230	2.085910	-0.415536	8.862631	0.181280	0.041510	-0.128624	0.248810	0.611718	-0.756782	-0.971618	0.006546	0.114409	-0.206943	0	0
26231	2.104706	-0.485694	8.777545	0.172389	0.041546	-0.139280	0.249479	0.609642	-0.755898	-0.971961	0.004667	0.113744	-0.205749	0	0
26232	2.165876	-0.381973	9.030562	0.149005	0.034424	-0.120975	0.248176	0.606334	-0.755128	-0.972286	0.003150	0.113175	-0.204552	0	0
26233	2.088354	-0.428371	9.391202	0.131077	0.058855	-0.116605	0.252139	0.604931	-0.753896	-0.972591	0.001734	0.112424	-0.203530	0	0
26234	2.212995	-0.567890	9.703362	0.123836	0.100702	-0.095431	0.251879	0.602445	-0.751044	-0.972932	0.000626	0.111262	-0.202543	0	0
26235	2.285661	-0.537153	9.715106	0.140753	0.118128	-0.072350	0.254271	0.599946	-0.751627	-0.973206	-0.000710	0.109913	-0.201961	0	0
26236	2.334767	-0.420045	9.595860	0.127346	0.114633	-0.072449	0.257583	0.599239	-0.754035	-0.973510	-0.001798	0.108607	-0.201196	0	0
26237	2.298692	-0.400432	9.625237	0.132703	0.114635	-0.070633	0.259304	0.597295	-0.752252	-0.973769	-0.003060	0.107309	-0.200621	0	0
26238	2.208009	-0.587322	9.628678	0.130837	0.091018	-0.061932	0.260370	0.595632	-0.752546	-0.974018	-0.004220	0.106226	-0.199967	0	0
26239	2.091192	-0.716125	9.683482	0.120069	0.086657	-0.058494	0.262092	0.592306	-0.748687	-0.974218	-0.005392	0.105225	-0.199495	0	0
26240	2.042699	-0.744528	9.710011	0.127140	0.060394	-0.047955	0.263666	0.591605	-0.744801	-0.974402	-0.006562	0.104449	-0.198966	0	0
26241	1.858187	-0.882622	9.700401	0.126197	0.062177	-0.037354	0.264471	0.590220	-0.746263	-0.974529	-0.007804	0.103671	-0.198707	0	0
26242	1.761248	-0.930087	9.662239	0.073312	0.051656	-0.018372	0.265923	0.589383	-0.744857	-0.974649	-0.008435	0.103090	-0.198396	0	0
26243	1.766316	-0.900866	9.792313	0.046454	0.038503	-0.022138	0.265792	0.589107	-0.744596	-0.974725	-0.008909	0.102698	-0.198202	0	0
26244	1.725717	-0.840181	9.870268	-0.007369	0.053280	0.011031	0.265538	0.585931	-0.742273	-0.974791	-0.008722	0.102263	-0.198115	0	0
26245	1.747430	-0.842770	9.865244	-0.080839	0.028720	0.026260	0.267629	0.588542	-0.740712	-0.974772	-0.007904	0.102219	-0.198264	0	0
26246	1.838784	-0.903280	9.974315	-0.123802	0.018167	0.023223	0.268282	0.590611	-0.742138	-0.974784	-0.006641	0.102357	-0.198177	0	0
26247	1.935700	-0.853894	9.853878	-0.175744	0.013744	0.036030	0.268528	0.593233	-0.741332	-0.974735	-0.004899	0.102644	-0.198324	0	0
26248	2.037754	-0.763467	9.796357	-0.233012	-0.016902	0.030204	0.268509	0.596963	-0.741948	-0.974692	-0.002636	0.103340	-0.198218	0	0
26249	2.027688	-0.816651	9.682875	-0.274229	-0.011676	0.047540	0.267422	0.602769	-0.742527	-0.974586	0.000039	0.104067	-0.198373	0	0
26250	2.003554	-0.807539	9.454868	-0.276003	-0.045728	0.040369	0.265551	0.606923	-0.742718	-0.974477	0.002674	0.105128	-0.198332	0	0
26251	2.018073	-0.802871	9.445183	-0.267114	-0.072865	0.045619	0.266186	0.610371	-0.741127	-0.974296	0.005166	0.106434	-0.198475	0	0
26252	2.017748	-0.850747	9.519139	-0.228694	-0.079886	0.052912	0.263536	0.612734	-0.742108	-0.974111	0.007284	0.107731	-0.198617	0	0
26253	2.024891	-0.869597	9.665466	-0.208138	-0.094780	0.049474	0.261656	0.618268	-0.742024	-0.973890	0.009170	0.109131	-0.198860	0	0
26254	1.969890	-0.796772	9.743686	-0.202802	-0.046702	0.069102	0.258743	0.620909	-0.743782	-0.973699	0.011120	0.110049	-0.199187	0	0
26255	1.968286	-0.688088	9.886747	-0.195705	-0.020524	0.086891	0.258595	0.623949	-0.744141	-0.973476	0.013077	0.110696	-0.199799	0	0
26256	2.014839	-0.598993	10.038781	-0.168849	-0.003061	0.085389	0.257919	0.626299	-0.743194	-0.973296	0.014800	0.111118	-0.200323	0	0
26257	2.112629	-0.431387	10.039865	-0.132947	0.040691	0.074359	0.258183	0.627128	-0.744757	-0.973168	0.016250	0.111044	-0.200872	0	0
26258	2.195537	-0.316772	9.977980	-0.073730	0.040774	0.040425	0.258421	0.630716	-0.743158	-0.973137	0.017086	0.110855	-0.201055	0	0
26259	2.228700	-0.399495	9.753230	-0.062835	0.056623	0.015867	0.259602	0.632367	-0.743943	-0.973154	0.017808	0.110496	-0.201109	0	0
26260	2.304644	-0.578692	9.551036	-0.024112	0.046283	-0.037695	0.260256	0.632916	-0.742902	-0.973295	0.018086	0.110166	-0.200580	0	0
26261	2.317670	-0.781030	9.486110	-0.001678	0.030596	-0.056136	0.259591	0.631536	-0.739380	-0.973438	0.018076	0.109953	-0.200005	0	0
26262	2.302834	-0.831264	9.538534	-0.017719	0.018382	-0.075690	0.260516	0.631255	-0.739005	-0.973624	0.018193	0.109890	-0.199122	0	0
26263	2.205843	-0.885952	9.497885	-0.020315	0.039448	-0.087950	0.260241	0.632084	-0.737426	-0.973835	0.018348	0.109635	-0.198214	0	0
26264	2.039853	-0.798069	9.497924	-0.010432	0.020281	-0.101978	0.261049	0.630976	-0.740061	-0.974075	0.018369	0.109543	-0.197081	0	0
26265	1.999573	-0.691781	9.545157	-0.020206	0.029059	-0.115203	0.262096	0.632351	-0.739802	-0.974326	0.018472	0.109395	-0.195909	0	0
26266	2.048634	-0.586192	9.591612	-0.037240	0.032510	-0.107378	0.262897	0.631796	-0.741517	-0.974583	0.018773	0.109237	-0.194685	0	0
26267	2.019949	-0.547307	9.649987	-0.030902	0.051785	-0.119583	0.264468	0.633444	-0.740480	-0.974863	0.019014	0.108889	-0.193453	0	0
26268	1.942728	-0.546122	9.840532	-0.028199	0.065780	-0.124780	0.265263	0.633440	-0.741537	-0.975189	0.019272	0.108392	-0.192059	0	0
26269	1.774147	-0.486716	9.960435	-0.010358	0.065787	-0.115779	0.266565	0.633706	-0.736852	-0.975477	0.019339	0.107864	-0.190882	0	0
26270	1.798048	-0.514044	9.736402	-0.006692	0.086845	-0.122733	0.267493	0.633425	-0.737392	-0.975821	0.019430	0.107120	-0.189529	0	0
26271	1.836502	-0.536294	9.637277	-0.001234	0.061540	-0.147471	0.268281	0.634665	-0.738567	-0.976162	0.019360	0.106621	-0.188053	0	0
26272	1.930437	-0.566246	9.520761	-0.005716	0.044912	-0.147596	0.270655	0.634790	-0.738079	-0.976505	0.019336	0.106288	-0.186458	0	0
26273	1.961801	-0.571199	9.554080	0.034624	0.034456	-0.168499	0.272241	0.633675	-0.736808	-0.976859	0.018840	0.105990	-0.184818	0	0
26274	1.942426	-0.580536	9.597401	0.070394	0.039701	-0.163811	0.271711	0.632987	-0.735240	-0.977235	0.018045	0.105568	-0.183145	0	0
26275	1.966797	-0.547258	9.530278	0.113347	0.016984	-0.169747	0.272253	0.630774	-0.735531	-0.977580	0.016742	0.105296	-0.181578	0	0
26276	1.995543	-0.581010	9.577709	0.095356	0.009920	-0.152297	0.272906	0.630770	-0.733713	-0.977901	0.015662	0.105118	-0.180040	0	0
26277	2.102340	-0.509246	9.721815	0.050649	0.030853	-0.156092	0.272637	0.631323	-0.732920	-0.978219	0.015007	0.104820	-0.178536	0	0
26278	2.155985	-0.428635	9.477137	-0.006690	0.016827	-0.136288	0.273828	0.630350	-0.732425	-0.978498	0.014954	0.104754	-0.177046	0	0
26279	2.228826	-0.365026	9.227289	-0.056758	0.009851	-0.139325	0.274486	0.631590	-0.733729	-0.978743	0.015323	0.104854	-0.175596	0	0
26280	2.306024	-0.377466	9.288968	-0.081827	0.002809	-0.139561	0.275267	0.633519	-0.733852	-0.978999	0.015979	0.105057	-0.173981	0	0
26281	2.260213	-0.367508	9.282268	-0.074712	0.006301	-0.128906	0.275646	0.632546	-0.727469	-0.979214	0.016519	0.105225	-0.172612	0	0
26282	2.182188	-0.472723	9.284135	-0.046135	-0.032167	-0.128835	0.273785	0.635181	-0.727937	-0.979416	0.016777	0.105707	-0.171140	0	0
26283	2.107575	-0.440665	9.352441	-0.030002	-0.040881	-0.139296	0.274036	0.636698	-0.726620	-0.979602	0.016782	0.106263	-0.169723	0	0
26284	2.016443	-0.359901	9.575265	-0.042568	-0.054903	-0.140280	0.273654	0.637532	-0.732090	-0.979797	0.016955	0.106962	-0.168134	0	0
26285	1.839010	-0.193997	9.891140	-0.094555	-0.018242	-0.116655	0.272997	0.636983	-0.732086	-0.979954	0.017646	0.107400	-0.166865	0	0
26286	1.573959	-0.119249	10.062521	-0.148317	0.021101	-0.092140	0.273237	0.640987	-0.731788	-0.980124	0.019033	0.107522	-0.165634	0	0
26287	1.535969	-0.032067	10.159986	-0.194827	0.042950	-0.091492	0.275074	0.643048	-0.732057	-0.980281	0.020823	0.107515	-0.164490	0	0
26288	1.581828	-0.032661	10.082676	-0.175184	0.032440	-0.083468	0.276106	0.647048	-0.731641	-0.980432	0.022500	0.107568	-0.163330	0	0
26289	1.694819	-0.098871	9.955965	-0.105293	0.027252	-0.104170	0.275297	0.648984	-0.729912	-0.980606	0.023359	0.107564	-0.162159	0	0
26290	1.787812	-0.256656	9.720222	-0.051598	0.011546	-0.105653	0.274230	0.650924	-0.730138	-0.980791	0.023763	0.107626	-0.160940	0	0
26291	1.861734	-0.387142	9.710875	0.019946	-0.011202	-0.105263	0.274217	0.651889	-0.727777	-0.980953	0.023322	0.107794	-0.159901	0	0
26292	1.899158	-0.555865	9.689384	0.053877	-0.000739	-0.087400	0.275013	0.650780	-0.727148	-0.981115	0.022691	0.107802	-0.158985	0	0
26293	1.833745	-0.588748	9.780899	0.071701	-0.007759	-0.076710	0.274874	0.651332	-0.725965	-0.981245	0.021776	0.107844	-0.158281	0	0
26294	1.763670	-0.597601	9.853502	0.068069	0.007087	-0.062567	0.273981	0.647886	-0.729381	-0.981376	0.021044	0.107747	-0.157633	0	0
26295	1.687020	-0.510440	9.845552	0.043870	0.039432	-0.043199	0.275834	0.647601	-0.730456	-0.981497	0.020513	0.107358	-0.157217	0	0
26296	1.691454	-0.559198	9.643071	0.026872	0.070937	-0.029117	0.275847	0.646359	-0.732166	-0.981633	0.020321	0.106693	-0.156845	0	0
26297	1.758953	-0.572046	9.546206	0.022393	0.076174	-0.023864	0.277428	0.646073	-0.730887	-0.981757	0.020080	0.105969	-0.156589	0	0
26298	1.883733	-0.681335	9.519840	0.023195	0.056861	-0.009008	0.278486	0.645515	-0.730517	-0.981845	0.019922	0.105443	-0.156414	0	0
26299	2.003996	-0.745063	9.436356	0.019640	0.053354	-0.013500	0.278993	0.646891	-0.726724	-0.981928	0.019687	0.104944	-0.156261	0	0
26300	2.046664	-0.851701	9.280947	-0.035933	0.048054	0.010718	0.278194	0.647170	-0.725142	-0.981964	0.020118	0.104594	-0.156213	0	0
26301	2.065376	-0.933863	9.202933	-0.089663	0.030537	0.017291	0.279653	0.647440	-0.727512	-0.981951	0.020960	0.104485	-0.156254	0	0
26302	2.031511	-0.943116	9.236766	-0.136171	0.028791	0.011667	0.278853	0.648687	-0.727357	-0.981945	0.022347	0.104480	-0.156106	0	0
26303	1.869685	-0.951192	9.329397	-0.198903	0.020012	0.028846	0.280027	0.651305	-0.727610	-0.981875	0.024265	0.104642	-0.156148	0	0
26304	1.795084	-0.912395	9.241562	-0.245538	0.009484	0.052292	0.279858	0.656829	-0.726247	-0.981755	0.026740	0.104985	-0.156271	0	0
26305	1.785483	-0.900646	9.126419	-0.268786	0.006008	0.051236	0.279441	0.660422	-0.725944	-0.981607	0.029353	0.105386	-0.156462	0	0
26306	1.834315	-0.822006	9.011540	-0.277884	-0.044786	0.073019	0.278351	0.665814	-0.724960	-0.981375	0.032083	0.106304	-0.156758	0	0
26307	2.110228	-0.741642	9.252823	-0.267168	-0.072893	0.063231	0.277400	0.670791	-0.725418	-0.981110	0.034567	0.107473	-0.157090	0	0
26308	2.364005	-0.723136	9.659417	-0.211819	-0.073077	0.079413	0.275268	0.674117	-0.725092	-0.980847	0.036612	0.108559	-0.157521	0	0
26309	2.503276	-0.834693	9.714614	-0.142134	-0.069660	0.101016	0.275928	0.675772	-0.727827	-0.980560	0.037908	0.109491	-0.158355	0	0
26310	2.349976	-0.992751	9.548287	-0.084865	-0.052079	0.108564	0.272750	0.677447	-0.727632	-0.980313	0.038772	0.110159	-0.159209	0	0
26311	2.258033	-1.016268	9.488727	-0.085786	-0.059052	0.113843	0.272618	0.677724	-0.728150	-0.980034	0.039545	0.110896	-0.160224	0	0
26312	1.818997	-0.943976	9.200136	-0.052500	0.006797	0.102140	0.271292	0.678559	-0.727599	-0.979872	0.040179	0.110938	-0.161028	0	0
26313	2.128893	-0.837560	9.395761	-0.018610	-0.088680	0.093154	0.269436	0.680642	-0.728595	-0.979616	0.040219	0.111865	-0.161927	0	0
26314	2.053486	-0.918368	9.520457	0.058352	-0.008203	0.109871	0.267852	0.678577	-0.725327	-0.979467	0.039753	0.111871	-0.162936	0	0
26315	2.470162	-1.061811	9.294104	0.126375	-0.067714	0.092378	0.268131	0.675813	-0.724966	-0.979291	0.038403	0.112361	-0.163980	0	0
26316	2.532352	-1.139753	9.134049	0.129119	-0.011714	0.099619	0.267077	0.674575	-0.723526	-0.979178	0.037226	0.112290	-0.164969	0	0
26317	2.440381	-1.165800	9.033603	0.140783	-0.032637	0.089079	0.265497	0.673340	-0.722600	-0.979046	0.035791	0.112421	-0.165981	0	0
26318	2.251781	-1.204803	9.169370	0.179968	-0.035308	0.124648	0.264849	0.670581	-0.721312	-0.978879	0.034106	0.112488	-0.167272	0	0
26319	2.011770	-1.342006	9.309258	0.256909	-0.046603	0.118159	0.262646	0.664517	-0.723037	-0.978711	0.031552	0.112553	-0.168704	0	0
26320	1.903754	-1.258690	9.537064	0.300726	-0.044861	0.118529	0.262933	0.659543	-0.721654	-0.978569	0.028663	0.112512	-0.170066	0	0
26321	1.887385	-1.188397	9.672601	0.330218	-0.022154	0.129417	0.261627	0.655681	-0.719060	-0.978411	0.025455	0.112206	-0.171681	0	0
26322	1.811171	-1.041018	9.694180	0.299896	-0.018599	0.108994	0.261394	0.649329	-0.717684	-0.978296	0.022609	0.111910	-0.172923	0	0
26323	1.828401	-0.997652	9.761824	0.274872	-0.030848	0.097314	0.260356	0.645191	-0.716011	-0.978149	0.019900	0.111785	-0.174161	0	0
26324	1.818416	-1.041060	9.698923	0.242782	-0.030782	0.072404	0.258530	0.641057	-0.715502	-0.978058	0.017552	0.111715	-0.174972	0	0
26325	1.963058	-1.080192	9.855847	0.196246	-0.057095	0.062221	0.258554	0.636361	-0.714504	-0.977915	0.015538	0.111986	-0.175783	0	0
26326	2.040223	-1.099626	9.989546	0.147845	-0.051947	0.078599	0.257915	0.634156	-0.716867	-0.977766	0.014089	0.112288	-0.176541	0	0
26327	2.022807	-1.169420	9.931213	0.072826	-0.037890	0.053423	0.256595	0.633057	-0.715030	-0.977637	0.013320	0.112587	-0.177125	0	0
26328	2.028230	-1.085380	9.898486	-0.004131	-0.039664	0.056397	0.255015	0.631408	-0.713455	-0.977518	0.013354	0.113041	-0.177490	0	0
26329	2.043412	-0.982629	9.716881	-0.048870	-0.046653	0.060472	0.254480	0.632515	-0.713306	-0.977348	0.013780	0.113639	-0.178008	0	0
26330	2.072895	-0.910811	9.681401	-0.056990	-0.057188	0.073599	0.251968	0.633358	-0.713390	-0.977172	0.014320	0.114355	-0.178475	0	0
26331	2.147254	-0.976696	9.562238	-0.050757	-0.053707	0.084197	0.251576	0.632807	-0.713520	-0.976949	0.014786	0.115020	-0.179225	0	0
26332	2.204590	-1.057093	9.373357	-0.038231	-0.039700	0.093122	0.251571	0.634189	-0.714551	-0.976760	0.015198	0.115528	-0.179895	0	0
26333	2.243176	-1.064559	9.389762	-0.043666	-0.070353	0.098245	0.249204	0.633098	-0.715048	-0.976491	0.015591	0.116344	-0.180793	0	0
26334	2.209516	-1.044973	9.416715	-0.042784	-0.053740	0.105374	0.248135	0.633792	-0.712674	-0.976260	0.016037	0.116995	-0.181578	0	0
26335	2.166726	-0.953001	9.495049	-0.004349	-0.052003	0.112740	0.246678	0.634491	-0.712253	-0.975990	0.016104	0.117557	-0.182661	0	0
26336	2.220186	-0.909786	9.605639	0.015302	-0.042430	0.119957	0.244566	0.634779	-0.712610	-0.975754	0.016022	0.117989	-0.183646	0	0
26337	2.235085	-0.852190	9.601365	0.008176	-0.056411	0.109288	0.244969	0.633533	-0.712629	-0.975483	0.015958	0.118573	-0.184710	0	0
26338	2.229685	-0.929367	9.518810	0.009961	-0.059894	0.111038	0.243122	0.632576	-0.711304	-0.975238	0.015884	0.119186	-0.185613	0	0
26339	2.268121	-0.960614	9.623867	0.007274	-0.081781	0.102108	0.239692	0.632180	-0.710995	-0.974947	0.015779	0.120020	-0.186611	0	0
26340	2.171162	-1.017112	9.777869	0.002917	-0.074720	0.073918	0.239171	0.631908	-0.712688	-0.974749	0.015702	0.120797	-0.187151	0	0
26341	2.154790	-0.946848	9.903793	-0.013215	-0.073005	0.077348	0.237189	0.632471	-0.712913	-0.974509	0.015789	0.121585	-0.187881	0	0
26342	2.186647	-0.884324	9.981145	-0.031039	-0.062504	0.063159	0.236922	0.632057	-0.711346	-0.974336	0.016051	0.122308	-0.188288	0	0
26343	2.182262	-0.826181	10.106826	-0.042628	-0.055509	0.052536	0.234544	0.633591	-0.713254	-0.974158	0.016430	0.122981	-0.188739	0	0
26344	2.197835	-0.672569	10.041163	-0.063023	-0.029188	0.022551	0.233226	0.633736	-0.713885	-0.974091	0.017014	0.123446	-0.188727	0	0
26345	2.149832	-0.624749	9.825825	-0.068251	-0.016831	0.001439	0.233489	0.634149	-0.714407	-0.974052	0.017650	0.123795	-0.188641	0	0
26346	2.150203	-0.563154	9.518900	-0.046607	-0.032433	-0.031925	0.232409	0.637192	-0.712271	-0.974086	0.018000	0.124270	-0.188121	0	0
26347	2.152257	-0.607083	9.316495	-0.030452	-0.042865	-0.040662	0.232146	0.636918	-0.712270	-0.974100	0.018161	0.124806	-0.187676	0	0
26348	2.216637	-0.718510	9.223330	-0.007064	-0.039298	-0.065191	0.231358	0.636646	-0.712783	-0.974194	0.018073	0.125279	-0.186880	0	0
26349	2.303183	-0.769934	9.145085	0.009104	-0.037525	-0.076557	0.229776	0.636102	-0.712503	-0.974288	0.017812	0.125696	-0.186133	0	0
26350	2.342418	-0.686070	9.140904	0.016246	-0.023554	-0.068519	0.229250	0.635414	-0.711980	-0.974414	0.017523	0.125973	-0.185316	0	0
26351	2.477873	-0.657913	9.255421	0.051967	-0.034130	-0.059522	0.229123	0.635415	-0.713284	-0.974486	0.016868	0.126277	-0.184787	0	0
26352	2.579668	-0.610156	9.401696	0.105694	-0.023653	-0.069691	0.227814	0.633213	-0.712764	-0.974629	0.015709	0.126389	-0.184056	0	0
26353	2.561213	-0.489724	9.410450	0.120044	0.016590	-0.065005	0.227818	0.631140	-0.710695	-0.974784	0.014469	0.126078	-0.183550	0	0
26354	2.484271	-0.445635	9.474109	0.102196	-0.000866	-0.081910	0.227822	0.630588	-0.710961	-0.974976	0.013371	0.125976	-0.182683	0	0
26355	2.355902	-0.499924	9.484205	0.084307	0.004415	-0.081994	0.226777	0.627692	-0.709146	-0.975138	0.012429	0.125852	-0.181967	0	0
26356	2.217770	-0.564198	9.350070	0.068249	0.013241	-0.086453	0.227699	0.627687	-0.708638	-0.975348	0.011682	0.125676	-0.181011	0	0
26357	2.087473	-0.548879	9.308109	0.030705	-0.011190	-0.099990	0.227700	0.626996	-0.707861	-0.975515	0.011210	0.125800	-0.180053	0	0
26358	1.971824	-0.514152	9.357574	0.011062	-0.024264	-0.114238	0.227835	0.626581	-0.707867	-0.975720	0.010919	0.126095	-0.178749	0	0
26359	1.808071	-0.459190	9.609568	-0.030170	-0.028676	-0.105688	0.227166	0.628103	-0.707842	-0.975867	0.011001	0.126491	-0.177661	0	0
26360	1.707232	-0.387722	9.914083	-0.015878	-0.000722	-0.100157	0.226384	0.626312	-0.707848	-0.976067	0.011030	0.126603	-0.176475	0	0
26361	1.655975	-0.129667	10.011223	0.000346	0.039558	-0.115688	0.227680	0.628789	-0.705101	-0.976320	0.010917	0.126264	-0.175319	0	0
26362	1.790446	0.104744	9.928640	0.025492	0.037830	-0.133125	0.228742	0.627264	-0.704348	-0.976623	0.010565	0.125931	-0.173890	0	0
26363	2.154524	0.033959	9.732417	0.059448	0.018504	-0.124256	0.227684	0.627546	-0.704068	-0.976869	0.009811	0.125685	-0.172725	0	0
26364	2.568226	-0.199717	9.879975	0.091672	-0.006098	-0.140146	0.229282	0.625881	-0.705415	-0.977126	0.008724	0.125667	-0.171337	0	0
26365	2.750460	-0.376980	9.794651	0.104283	0.053372	-0.139928	0.229152	0.625052	-0.704638	-0.977442	0.007563	0.125007	-0.170070	0	0
26366	2.754994	-0.411351	9.577914	0.047878	0.028887	-0.133382	0.229561	0.624223	-0.707003	-0.977721	0.006972	0.124721	-0.168694	0	0
26367	2.626808	-0.437071	9.492204	-0.031760	0.028912	-0.129521	0.230609	0.626151	-0.707783	-0.977973	0.007108	0.124535	-0.167359	0	0
26368	2.561376	-0.470182	9.509212	-0.081970	0.032360	-0.106071	0.229812	0.627122	-0.708022	-0.978198	0.007827	0.124431	-0.166084	0	0
26369	2.527412	-0.493807	9.562106	-0.060522	0.037602	-0.100604	0.231640	0.629321	-0.705939	-0.978407	0.008293	0.124209	-0.164994	0	0
26370	2.462212	-0.493363	9.541044	-0.001487	0.065611	-0.087716	0.232033	0.629180	-0.704771	-0.978647	0.008302	0.123645	-0.163994	0	0
26371	2.315130	-0.461105	9.489810	0.032513	0.055177	-0.089216	0.233350	0.629449	-0.704397	-0.978863	0.007900	0.123098	-0.163129	0	0
26372	2.175297	-0.428845	9.457740	0.019944	0.055196	-0.078685	0.233351	0.628619	-0.703360	-0.979074	0.007693	0.122599	-0.162247	0	0
26373	2.107598	-0.440386	9.443771	-0.015887	0.051690	-0.070129	0.234929	0.630131	-0.704153	-0.979250	0.007782	0.122160	-0.161510	0	0
26374	2.136269	-0.488239	9.599193	-0.051802	0.034972	-0.051968	0.235458	0.629575	-0.703644	-0.979386	0.008278	0.121973	-0.160805	0	0
26375	2.203886	-0.490872	9.697117	-0.062608	0.037523	-0.038843	0.235593	0.629989	-0.705209	-0.979489	0.008840	0.121742	-0.160318	0	0
26376	2.117424	-0.427451	9.765885	-0.077802	0.030545	-0.045991	0.237681	0.633292	-0.703902	-0.979605	0.009590	0.121639	-0.159642	0	0
26377	1.972885	-0.380480	9.813336	-0.091259	0.045421	-0.034528	0.236213	0.636062	-0.703591	-0.979708	0.010450	0.121370	-0.159162	0	0
26378	1.893700	-0.314513	9.946963	-0.045658	0.044545	-0.031521	0.237402	0.635779	-0.703612	-0.979817	0.010923	0.121077	-0.158681	0	0
26379	1.886510	-0.309411	10.023992	-0.012562	0.051535	-0.029491	0.238840	0.637151	-0.701792	-0.979928	0.011024	0.120613	-0.158345	0	0
26380	1.903489	-0.295436	9.918258	-0.010722	0.046325	-0.039189	0.240036	0.636317	-0.702863	-0.980052	0.011147	0.120248	-0.157845	0	0
26381	1.982381	-0.397899	9.647223	-0.016061	0.041112	-0.040167	0.240158	0.637697	-0.702329	-0.980166	0.011250	0.119885	-0.157400	0	0
26382	2.143302	-0.515009	9.514707	-0.006229	0.023599	-0.040228	0.240553	0.637971	-0.702332	-0.980264	0.011290	0.119735	-0.156903	0	0
26383	2.222394	-0.593083	9.354505	-0.017894	0.020958	-0.029784	0.241594	0.640175	-0.701803	-0.980338	0.011393	0.119571	-0.156561	0	0
26384	2.255539	-0.682617	9.261862	-0.001793	-0.004390	-0.034191	0.239755	0.639218	-0.702830	-0.980392	0.011354	0.119689	-0.156129	0	0
26385	2.235739	-0.747619	9.191587	0.025026	0.000870	-0.026052	0.240531	0.641562	-0.702035	-0.980440	0.011015	0.119656	-0.155878	0	0
26386	2.211342	-0.779028	9.083285	0.026667	-0.018419	0.003854	0.239477	0.640738	-0.701243	-0.980424	0.010722	0.119863	-0.155844	0	0
26387	2.167788	-0.788572	8.997031	-0.013669	0.002544	0.028321	0.238430	0.639501	-0.701762	-0.980384	0.010837	0.119871	-0.156080	0	0
26388	2.153460	-0.766754	9.016632	-0.054078	-0.035140	0.049047	0.240794	0.640731	-0.700480	-0.980269	0.011364	0.120362	-0.156387	0	0
26389	2.129160	-0.788197	9.021402	-0.072077	-0.029071	0.073613	0.239470	0.641843	-0.700971	-0.980112	0.012065	0.120767	-0.157001	0	0
26390	2.241081	-0.673353	9.108277	-0.070376	-0.053648	0.084098	0.237349	0.643235	-0.700664	-0.979918	0.012767	0.121461	-0.157625	0	0
26391	2.347351	-0.671669	9.143431	-0.066786	-0.041436	0.084136	0.237479	0.644340	-0.701961	-0.979728	0.013411	0.121980	-0.158350	0	0
26392	2.535689	-0.675379	9.197041	-0.061484	-0.050276	0.094659	0.236428	0.643241	-0.701303	-0.979520	0.014045	0.122625	-0.159080	0	0
26393	2.767454	-0.684247	9.247812	-0.070516	-0.060889	0.108580	0.234566	0.645737	-0.701380	-0.979263	0.014725	0.123347	-0.160042	0	0
26394	2.868849	-0.687475	9.237288	-0.074099	-0.059172	0.110292	0.233774	0.646018	-0.702019	-0.979017	0.015490	0.124095	-0.160890	0	0
26395	2.883071	-0.723754	9.207907	-0.071405	-0.053919	0.110320	0.232703	0.647956	-0.700677	-0.978760	0.016191	0.124762	-0.161865	0	0
26396	2.839350	-0.761691	9.275143	-0.072339	-0.039945	0.120941	0.230851	0.648519	-0.700382	-0.978522	0.016986	0.125317	-0.162797	0	0
26397	2.781315	-0.771034	9.217854	-0.081288	-0.025933	0.127112	0.230047	0.650594	-0.700350	-0.978265	0.017849	0.125734	-0.163918	0	0
26398	2.708535	-0.820726	9.299625	-0.063388	-0.027663	0.122840	0.229118	0.651843	-0.701107	-0.978040	0.018581	0.126152	-0.164857	0	0
26399	2.636014	-0.836540	9.449078	-0.009756	-0.039042	0.126730	0.228989	0.651015	-0.700329	-0.977777	0.018724	0.126587	-0.166066	0	0
26400	2.476516	-0.850077	9.334937	0.015317	-0.021474	0.130548	0.227931	0.650744	-0.699532	-0.977559	0.018708	0.126812	-0.167173	0	0
26401	2.331407	-0.882498	9.374270	0.028720	-0.018819	0.134216	0.227549	0.648813	-0.700329	-0.977312	0.018521	0.126985	-0.168501	0	0
26402	2.110729	-1.024046	9.715824	0.015239	-0.010965	0.139463	0.226223	0.648819	-0.698481	-0.977091	0.018535	0.127106	-0.169688	0	0
26403	1.985516	-0.979315	9.866426	-0.067173	0.005588	0.161877	0.227147	0.649090	-0.699015	-0.976807	0.019370	0.127190	-0.171160	0	0
26404	1.814241	-0.949626	9.700010	-0.196032	0.021357	0.175155	0.225663	0.654208	-0.698158	-0.976520	0.021549	0.127347	-0.172417	0	0
26405	1.780129	-0.983842	9.435542	-0.274736	0.002167	0.169234	0.224451	0.658219	-0.697838	-0.976165	0.024422	0.127806	-0.173697	0	0
26406	1.713993	-1.113358	9.386557	-0.296177	-0.024898	0.154875	0.224440	0.660429	-0.698339	-0.975810	0.027469	0.128589	-0.174659	0	0
26407	1.802528	-1.227055	9.398906	-0.256891	-0.039818	0.167394	0.224288	0.664850	-0.699859	-0.975391	0.030104	0.129413	-0.175953	0	0
26408	1.980739	-1.297866	9.507109	-0.160175	-0.046809	0.143330	0.223609	0.667339	-0.698257	-0.975050	0.031770	0.130171	-0.176986	0	0
26409	2.190831	-1.299274	9.582187	-0.074367	-0.078380	0.150825	0.222539	0.669831	-0.698478	-0.974655	0.032543	0.131047	-0.178367	0	0
26410	2.372308	-1.252154	9.722961	-0.056534	-0.094222	0.156137	0.221487	0.669699	-0.699377	-0.974255	0.033130	0.132079	-0.179681	0	0
26411	2.377384	-1.218454	9.744935	-0.074433	-0.090737	0.157786	0.219488	0.672333	-0.698015	-0.973824	0.033894	0.133072	-0.181133	0	0
26412	2.376957	-1.278539	9.758668	-0.076223	-0.094235	0.155986	0.217113	0.672899	-0.699279	-0.973410	0.034673	0.134138	-0.182421	0	0
26413	2.350266	-1.297477	9.789925	-0.061903	-0.099472	0.152550	0.215253	0.674704	-0.698841	-0.972975	0.035295	0.135192	-0.183842	0	0
26414	2.337404	-1.410183	9.868051	0.016897	-0.088930	0.139043	0.212886	0.673198	-0.698690	-0.972623	0.035153	0.136040	-0.185099	0	0
26415	2.337575	-1.386146	9.863519	0.067056	-0.077521	0.130643	0.211047	0.671827	-0.699067	-0.972298	0.034538	0.136646	-0.186473	0	0
26416	2.352554	-1.314413	9.763273	0.090318	-0.074010	0.135243	0.209860	0.671696	-0.699050	-0.971992	0.033703	0.137215	-0.187796	0	0
26417	2.285676	-1.208365	9.664128	0.049287	-0.066055	0.112988	0.207892	0.669220	-0.698261	-0.971705	0.033260	0.137745	-0.188970	0	0
26418	2.198974	-1.169819	9.463437	-0.002537	-0.042371	0.110091	0.207230	0.669776	-0.698507	-0.971453	0.033351	0.138189	-0.189922	0	0
26419	2.262691	-1.035959	9.353871	0.001087	-0.072956	0.095037	0.205115	0.670340	-0.698731	-0.971172	0.033337	0.138878	-0.190857	0	0
26420	2.238166	-1.086484	9.286208	0.058388	-0.084269	0.084838	0.204070	0.668412	-0.698473	-0.970927	0.032722	0.139621	-0.191666	0	0
26421	2.267012	-1.103664	9.247309	0.124622	-0.092111	0.078232	0.201294	0.668565	-0.697515	-0.970689	0.031448	0.140262	-0.192615	0	0
26422	2.237849	-1.132065	9.324141	0.167498	-0.113123	0.085519	0.201316	0.665251	-0.698593	-0.970431	0.029718	0.141075	-0.193592	0	0
26423	2.286201	-1.131723	9.559257	0.160292	-0.112324	0.089856	0.198425	0.662504	-0.697532	-0.970146	0.028077	0.141833	-0.194710	0	0
26424	2.226294	-1.072968	9.743105	0.099400	-0.078277	0.106303	0.196862	0.658507	-0.697025	-0.969867	0.027103	0.142435	-0.195797	0	0
26425	2.210474	-0.923525	9.807446	0.046652	-0.057295	0.102504	0.196466	0.657542	-0.695462	-0.969599	0.026688	0.142869	-0.196859	0	0
26426	2.172981	-0.764430	9.826423	0.010980	-0.018768	0.088328	0.195277	0.658792	-0.697129	-0.969412	0.026662	0.143071	-0.197636	0	0
26427	2.217307	-0.644490	9.834629	0.019088	-0.008262	0.079625	0.194875	0.659899	-0.697112	-0.969253	0.026570	0.143080	-0.198423	0	0
26428	2.316818	-0.568784	9.676020	0.055163	0.011123	0.027077	0.195810	0.657684	-0.696626	-0.969238	0.026085	0.142921	-0.198673	0	0
26429	2.493413	-0.517866	9.473199	0.066113	-0.011521	-0.020547	0.193843	0.656038	-0.697657	-0.969285	0.025375	0.142890	-0.198555	0	0
26430	2.830977	-0.583486	9.325331	0.075189	-0.029014	-0.050615	0.193719	0.654381	-0.697149	-0.969371	0.024504	0.143101	-0.198096	0	0
26431	3.027582	-0.773270	9.114763	0.077186	-0.027178	-0.091221	0.194914	0.652579	-0.696402	-0.969536	0.023543	0.143225	-0.197311	0	0
26432	2.987856	-0.922382	9.017258	0.072902	-0.023554	-0.130027	0.192542	0.652592	-0.697280	-0.969785	0.022593	0.143406	-0.196066	0	0
26433	2.867506	-0.864110	8.889184	0.030106	-0.032179	-0.162041	0.192548	0.651487	-0.697291	-0.970066	0.021972	0.143698	-0.194526	0	0
26434	2.563717	-0.794722	8.782048	0.009583	-0.044294	-0.174463	0.193071	0.650931	-0.695084	-0.970353	0.021534	0.144213	-0.192754	0	0
26435	2.413957	-0.798582	8.711195	-0.010054	-0.058211	-0.186947	0.191478	0.652873	-0.695432	-0.970629	0.021215	0.144841	-0.190918	0	0
26436	2.450830	-0.714067	8.913732	-0.022539	-0.070478	-0.204704	0.190691	0.652049	-0.695690	-0.970922	0.020994	0.145677	-0.188808	0	0
26437	2.556037	-0.524651	8.987102	-0.018995	-0.017205	-0.182451	0.191220	0.652737	-0.696997	-0.971240	0.020839	0.145922	-0.186991	0	0
26438	2.401350	-0.569195	9.757000	-0.022691	0.001029	-0.172699	0.192254	0.655216	-0.694768	-0.971568	0.020801	0.146057	-0.185177	0	0
26439	2.334192	-0.536822	10.733715	0.016590	0.088307	-0.154468	0.193056	0.654937	-0.697134	-0.971991	0.020529	0.145192	-0.183660	0	0
26440	2.394668	-0.179391	10.578681	0.077438	0.163517	-0.127259	0.195304	0.653543	-0.696137	-0.972482	0.019881	0.143553	-0.182418	0	0
26441	2.487316	-0.046301	10.291009	0.131293	0.149641	-0.160395	0.197936	0.653528	-0.693957	-0.973020	0.018579	0.141872	-0.180993	0	0
26442	2.679176	-0.224036	10.075814	0.170705	0.154902	-0.163703	0.200993	0.650197	-0.694689	-0.973568	0.016954	0.140153	-0.179540	0	0
26443	2.903133	-0.637991	9.775913	0.217263	0.147053	-0.167062	0.204170	0.647693	-0.693195	-0.974115	0.014790	0.138342	-0.178166	0	0
26444	2.973876	-0.869983	9.599593	0.258408	0.102477	-0.174037	0.205646	0.643542	-0.693259	-0.974603	0.012202	0.136976	-0.176740	0	0
26445	2.925324	-0.896913	9.320913	0.245878	0.097281	-0.167083	0.207374	0.640770	-0.692268	-0.975064	0.009674	0.135606	-0.175409	0	0
26446	2.751610	-0.867514	9.053574	0.184986	0.062353	-0.158777	0.208181	0.638141	-0.692306	-0.975446	0.007753	0.134756	-0.174028	0	0
26447	2.621086	-0.872523	8.655684	0.082913	0.042274	-0.137518	0.209244	0.636478	-0.691555	-0.975752	0.006766	0.134211	-0.172768	0	0
26448	2.417776	-0.938273	8.659086	0.014731	0.009870	-0.107244	0.211353	0.636189	-0.690415	-0.975957	0.006485	0.134165	-0.171654	0	0
26449	2.074416	-1.011726	8.932783	-0.022996	0.015092	-0.080982	0.211095	0.635915	-0.691458	-0.976119	0.006575	0.134064	-0.170806	0	0
26450	1.896370	-0.932320	9.276509	-0.023176	0.006254	-0.052756	0.211886	0.636187	-0.691859	-0.976222	0.006731	0.134113	-0.170171	0	0
26451	1.781501	-0.793687	9.485784	-0.044801	0.065626	-0.006820	0.212139	0.636875	-0.689767	-0.976324	0.007233	0.133540	-0.170018	0	0
26452	1.918873	-0.502868	9.766731	-0.093176	0.055874	-0.002790	0.213186	0.638527	-0.689897	-0.976401	0.008223	0.133221	-0.169780	0	0
26453	2.180655	-0.374148	10.054356	-0.132592	0.053093	-0.000502	0.214494	0.641006	-0.690545	-0.976468	0.009568	0.132908	-0.169572	0	0
26454	2.319134	-0.596343	10.108287	-0.159413	0.053054	-0.007835	0.212631	0.643502	-0.690362	-0.976539	0.011192	0.132728	-0.169204	0	0
26455	2.438438	-0.796894	10.112163	-0.125409	0.037298	-0.014771	0.213673	0.645706	-0.689964	-0.976606	0.012424	0.132555	-0.168867	0	0
26456	2.523735	-1.021607	9.993482	-0.087776	0.014601	-0.031390	0.216041	0.648318	-0.692194	-0.976670	0.013252	0.132632	-0.168369	0	0
26457	2.449068	-0.988018	9.775806	-0.055572	-0.001079	-0.028535	0.213925	0.648744	-0.691504	-0.976716	0.013729	0.132717	-0.167996	0	0
26458	2.336223	-0.891481	9.595234	-0.057331	-0.021992	-0.035615	0.214457	0.649018	-0.693207	-0.976742	0.014192	0.133101	-0.167506	0	0
26459	2.225955	-0.775428	9.510999	-0.080595	-0.021083	-0.032198	0.214827	0.653159	-0.692650	-0.976763	0.014879	0.133422	-0.167068	0	0
26460	2.158581	-0.736901	9.353401	-0.102043	-0.006170	-0.028744	0.213372	0.653719	-0.692622	-0.976790	0.015815	0.133725	-0.166581	0	0
26461	2.208784	-0.809299	9.402607	-0.120003	-0.010600	-0.017466	0.213891	0.655235	-0.692354	-0.976792	0.016928	0.134003	-0.166233	0	0
26462	2.346473	-0.800924	9.346238	-0.127155	-0.002762	-0.014885	0.214145	0.657167	-0.692730	-0.976793	0.018133	0.134312	-0.165850	0	0
26463	2.594555	-0.889515	9.323852	-0.128944	0.009413	-0.011422	0.214256	0.660758	-0.692696	-0.976808	0.019377	0.134411	-0.165546	0	0
26464	2.941454	-0.666263	9.280165	-0.099488	-0.002959	0.002789	0.214394	0.660758	-0.694396	-0.976782	0.020336	0.134671	-0.165369	0	0
26465	2.915612	-0.899684	9.176764	-0.023493	0.011053	0.020980	0.213999	0.661037	-0.695040	-0.976763	0.020592	0.134585	-0.165522	0	0
26466	2.865178	-1.191051	8.938319	0.056975	0.000611	0.035588	0.212139	0.662151	-0.693564	-0.976720	0.020074	0.134545	-0.165867	0	0
26467	2.867393	-1.219844	8.966809	0.124939	-0.006388	0.040457	0.212959	0.657865	-0.694403	-0.976672	0.018886	0.134392	-0.166414	0	0
26468	2.904158	-1.152004	9.222029	0.172308	-0.006453	0.045205	0.212034	0.657317	-0.693349	-0.976625	0.017244	0.134227	-0.167000	0	0
26469	2.929322	-1.016857	9.434861	0.189279	0.019725	0.054250	0.212454	0.653172	-0.693397	-0.976593	0.015495	0.133721	-0.167762	0	0
26470	2.862346	-0.933965	9.628660	0.205358	0.044187	0.062419	0.212467	0.649856	-0.691602	-0.976584	0.013638	0.133002	-0.168545	0	0
26471	2.727177	-0.932290	9.831728	0.217851	0.041560	0.063418	0.214195	0.647914	-0.692039	-0.976561	0.011663	0.132238	-0.169430	0	0
26472	2.626385	-0.847081	9.910485	0.219629	0.093158	0.079525	0.214215	0.644185	-0.691554	-0.976580	0.009773	0.131014	-0.170385	0	0
26473	2.564068	-0.777280	9.767624	0.224991	0.097565	0.086666	0.215296	0.639345	-0.690704	-0.976580	0.007856	0.129688	-0.171498	0	0
