# Supplementary material for: Identification of Haptic Based Guiding Using Hard Reins
Source: PLoS One. 2015 Jul 22;10(7):e0132020. doi: 10.1371/journal.pone.0132020 (PMC4511788; doi:10.1371/journal.pone.0132020)
Supplement: S1 File — (ZIP) [file pone.0132020.s001.zip › MotionData1/Subject1/T14/sync14.txt]

// Start Time: 0
// Sample rate: 50.0Hz
// Scenario: 4.0
// Firmware Version: 2.6.1
Counter	Acc_X	Acc_Y	Acc_Z	Gyr_X	Gyr_Y	Gyr_Z	Mag_X	Mag_Y	Mag_Z	Quat_w	Quat_x	Quat_y	Quat_z	AnalogIn_1	AnalogIn_2
25042	0.801772	9.730272	-0.441696	-0.016177	0.002070	-0.003428	-0.573397	-0.474657	-0.023564	-0.429881	-0.498094	-0.526156	-0.538762	0	0
25043	0.759517	9.787772	-0.412132	-0.012304	0.011210	-0.012192	-0.574740	-0.474912	-0.023420	-0.429936	-0.497943	-0.526145	-0.538869	0	0
25044	0.742001	9.814157	-0.420090	0.005828	0.020338	-0.015610	-0.572724	-0.475031	-0.020315	-0.429824	-0.497751	-0.526352	-0.538934	0	0
25045	0.762502	9.756265	-0.433468	0.005809	0.025628	-0.013810	-0.573397	-0.475009	-0.020579	-0.429723	-0.497590	-0.526509	-0.539009	0	0
25046	0.762796	9.739275	-0.447774	0.011314	0.038163	-0.015480	-0.574068	-0.474912	-0.024109	-0.429485	-0.497322	-0.526825	-0.539137	0	0
25047	0.781774	9.761469	-0.437730	-0.014036	0.041355	-0.009356	-0.573261	-0.474937	-0.023847	-0.429377	-0.497014	-0.526922	-0.539412	0	0
25048	0.823188	9.752511	-0.426763	-0.000925	0.044652	0.005727	-0.573797	-0.475491	-0.023858	-0.429053	-0.496773	-0.527092	-0.539726	0	0
25049	0.857288	9.743419	-0.430462	-0.012073	0.030906	-0.017389	-0.573799	-0.475091	-0.022756	-0.429034	-0.496487	-0.527194	-0.539905	0	0
25050	0.859272	9.767733	-0.416141	-0.005089	0.025457	-0.010331	-0.575281	-0.474047	-0.023522	-0.428916	-0.496245	-0.527341	-0.540077	0	0
25051	0.818230	9.757276	-0.431765	0.000593	0.024874	-0.020916	-0.574201	-0.475186	-0.024388	-0.428884	-0.496027	-0.527503	-0.540145	0	0
25052	0.825453	9.757405	-0.445988	-0.006499	0.027569	-0.024459	-0.574466	-0.476590	-0.024703	-0.428841	-0.495694	-0.527719	-0.540273	0	0
25053	0.857112	9.750698	-0.440152	0.001734	0.025994	-0.029754	-0.572587	-0.475343	-0.025366	-0.428845	-0.495429	-0.527936	-0.540301	0	0
25054	0.854362	9.770071	-0.421124	-0.006795	0.009593	-0.016625	-0.573666	-0.474330	-0.025184	-0.428856	-0.495233	-0.528035	-0.540376	0	0
25055	0.839513	9.789226	-0.397651	0.005903	-0.004371	-0.022862	-0.573395	-0.474921	-0.024389	-0.428962	-0.495186	-0.528109	-0.540262	0	0
25056	0.806176	9.757059	-0.412875	0.009554	-0.004300	-0.024609	-0.573261	-0.474931	-0.024119	-0.429007	-0.495093	-0.528276	-0.540148	0	0
25057	0.820735	9.752465	-0.436467	0.006888	0.002790	-0.024574	-0.574605	-0.475208	-0.023022	-0.429080	-0.495003	-0.528395	-0.540057	0	0
25058	0.835206	9.757585	-0.426432	-0.003246	-0.007248	-0.017601	-0.574065	-0.475762	-0.024136	-0.429165	-0.494906	-0.528447	-0.540026	0	0
25059	0.839937	9.764955	-0.416713	-0.003378	-0.015336	-0.014119	-0.572991	-0.475211	-0.024540	-0.429328	-0.494925	-0.528381	-0.539945	0	0
25060	0.815666	9.766942	-0.415066	0.000254	-0.008196	-0.014056	-0.573530	-0.474906	-0.024932	-0.429383	-0.494869	-0.528429	-0.539906	0	0
25061	0.815847	9.762093	-0.388544	-0.003186	-0.014272	-0.021179	-0.572448	-0.476765	-0.025277	-0.429577	-0.494846	-0.528402	-0.539798	0	0
25062	0.798889	9.759356	-0.403487	0.002021	-0.025918	-0.015929	-0.571784	-0.474219	-0.025747	-0.429728	-0.494885	-0.528391	-0.539653	0	0
25063	0.769505	9.775817	-0.394884	0.003757	-0.018880	-0.012336	-0.572179	-0.476768	-0.025417	-0.429865	-0.494963	-0.528339	-0.539524	0	0
25064	0.772076	9.766151	-0.409176	0.001888	-0.024274	-0.010608	-0.572449	-0.476482	-0.025268	-0.429978	-0.495018	-0.528310	-0.539411	0	0
25065	0.786542	9.776129	-0.370290	-0.007296	-0.012122	-0.001723	-0.571381	-0.474086	-0.025748	-0.430076	-0.495068	-0.528175	-0.539420	0	0
25066	0.776401	9.795363	-0.390005	0.006172	-0.019122	-0.001724	-0.571781	-0.475371	-0.024968	-0.430094	-0.495163	-0.528146	-0.539347	0	0
25067	0.781604	9.776036	-0.399329	0.005391	-0.024331	-0.007064	-0.570975	-0.474823	-0.024959	-0.430223	-0.495304	-0.528053	-0.539205	0	0
25068	0.772069	9.766151	-0.411583	0.009238	-0.011679	-0.014041	-0.571777	-0.476522	-0.024188	-0.430253	-0.495307	-0.528134	-0.539100	0	0
25069	0.786777	9.756706	-0.418282	0.010731	-0.006638	-0.001630	-0.571503	-0.478228	-0.024246	-0.430233	-0.495405	-0.528119	-0.539040	0	0
25070	0.772494	9.746739	-0.399387	0.006199	-0.019101	-0.002605	-0.570967	-0.477661	-0.024779	-0.430256	-0.495495	-0.528094	-0.538963	0	0
25071	0.789425	9.747046	-0.408499	-0.000265	-0.008683	0.005395	-0.570706	-0.475647	-0.020222	-0.430264	-0.495594	-0.527977	-0.538981	0	0
25072	0.757117	9.787729	-0.404983	0.000237	-0.011755	-0.014068	-0.569896	-0.476518	-0.020124	-0.430341	-0.495560	-0.528006	-0.538922	0	0
25073	0.742649	9.780181	-0.429443	-0.003881	-0.017585	0.004452	-0.569629	-0.476253	-0.019573	-0.430419	-0.495685	-0.527837	-0.538910	0	0
25074	0.722982	9.794390	-0.427746	-0.003761	0.003773	0.003709	-0.570969	-0.477287	-0.022587	-0.430335	-0.495640	-0.527827	-0.539028	0	0
25075	0.723243	9.779828	-0.437258	0.010678	0.002159	0.001976	-0.570700	-0.476975	-0.024079	-0.430251	-0.495708	-0.527834	-0.539026	0	0
25076	0.758326	9.717343	-0.467004	0.012593	-0.004805	-0.003371	-0.571244	-0.475807	-0.018859	-0.430170	-0.495744	-0.527910	-0.538983	0	0
25077	0.748537	9.722020	-0.467340	-0.001158	0.001929	0.007240	-0.571241	-0.476515	-0.018882	-0.430118	-0.495789	-0.527827	-0.539064	0	0
25078	0.727509	9.813896	-0.406089	-0.000299	-0.005174	0.007196	-0.570704	-0.476389	-0.018748	-0.430047	-0.495828	-0.527778	-0.539133	0	0
25079	0.736805	9.833486	-0.408359	0.007247	0.009376	-0.003299	-0.569364	-0.474652	-0.021704	-0.429971	-0.495813	-0.527826	-0.539161	0	0
25080	0.757521	9.761028	-0.445693	0.016553	0.013272	-0.013854	-0.570840	-0.475622	-0.021173	-0.429830	-0.495711	-0.528054	-0.539143	0	0
25081	0.743579	9.726786	-0.472343	0.005434	0.014648	-0.001498	-0.571781	-0.475915	-0.019810	-0.429727	-0.495669	-0.528106	-0.539213	0	0
25082	0.762187	9.765965	-0.472067	0.005250	0.005627	0.003742	-0.571242	-0.476235	-0.018737	-0.429588	-0.495653	-0.528153	-0.539293	0	0
25083	0.790981	9.785913	-0.437632	0.007495	0.011377	-0.012135	-0.570840	-0.475665	-0.019268	-0.429550	-0.495581	-0.528255	-0.539289	0	0
25084	0.808523	9.757099	-0.436876	0.013781	0.018499	-0.010304	-0.571917	-0.475329	-0.020470	-0.429374	-0.495456	-0.528475	-0.539329	0	0
25085	0.815665	9.762083	-0.446324	0.018335	0.009735	-0.013884	-0.571921	-0.473602	-0.021640	-0.429300	-0.495430	-0.528637	-0.539253	0	0
25086	0.801254	9.756968	-0.437099	0.018414	0.016890	-0.015603	-0.570975	-0.475128	-0.024016	-0.429140	-0.495307	-0.528899	-0.539236	0	0
25087	0.835548	9.738168	-0.440719	0.012668	0.012982	-0.003276	-0.571916	-0.475235	-0.024553	-0.429018	-0.495296	-0.528992	-0.539252	0	0
25088	0.888999	9.731855	-0.439031	0.003684	0.016466	-0.003293	-0.572588	-0.475254	-0.023048	-0.428865	-0.495175	-0.529114	-0.539365	0	0
25089	0.884126	9.741483	-0.386293	-0.003378	0.011227	-0.009538	-0.570304	-0.475080	-0.020617	-0.428865	-0.495072	-0.529142	-0.539432	0	0
25090	0.840113	9.757676	-0.407024	-0.001448	-0.007232	-0.017597	-0.570841	-0.475675	-0.018860	-0.428945	-0.494986	-0.529201	-0.539390	0	0
25091	0.801494	9.747263	-0.422574	0.003745	-0.011811	-0.010528	-0.571248	-0.474026	-0.022342	-0.429036	-0.495033	-0.529173	-0.539301	0	0
25092	0.777270	9.741964	-0.452165	0.000339	0.009581	-0.013932	-0.570705	-0.475735	-0.022540	-0.428995	-0.494881	-0.529298	-0.539351	0	0
25093	0.765074	9.746599	-0.447760	-0.007350	0.005522	0.003702	-0.571246	-0.474568	-0.023450	-0.428974	-0.494862	-0.529215	-0.539467	0	0
25094	0.776455	9.788078	-0.418836	-0.007319	0.013526	0.003748	-0.572859	-0.474553	-0.022477	-0.428852	-0.494747	-0.529230	-0.539654	0	0
25095	0.785948	9.795532	-0.435452	0.000083	0.016430	-0.003285	-0.572052	-0.474728	-0.021811	-0.428774	-0.494664	-0.529268	-0.539755	0	0
25096	0.800318	9.803075	-0.442290	0.001473	0.019605	0.012650	-0.571784	-0.474558	-0.023307	-0.428532	-0.494605	-0.529309	-0.539961	0	0
25097	0.824499	9.805942	-0.441569	0.007219	0.023517	0.000311	-0.571914	-0.475972	-0.023351	-0.428361	-0.494533	-0.529398	-0.540075	0	0
25098	0.830190	9.759917	-0.465120	0.008802	0.026866	0.009179	-0.572587	-0.475654	-0.024150	-0.428061	-0.494445	-0.529529	-0.540265	0	0
25099	0.872948	9.801962	-0.473754	0.006274	0.034091	0.003902	-0.572593	-0.473709	-0.022453	-0.427819	-0.494332	-0.529640	-0.540452	0	0
25100	0.987835	9.881736	-0.427499	0.014711	0.038035	-0.008453	-0.573666	-0.474509	-0.023556	-0.427525	-0.494115	-0.529939	-0.540590	0	0
25101	1.046726	9.848820	-0.406186	0.034822	0.013709	-0.024471	-0.572324	-0.473718	-0.022320	-0.427400	-0.494086	-0.530254	-0.540407	0	0
25102	0.992302	9.653616	-0.454529	0.042863	-0.002233	-0.024527	-0.572729	-0.473438	-0.021761	-0.427270	-0.494123	-0.530609	-0.540127	0	0
25103	0.902869	9.516043	-0.480308	-0.003489	-0.017225	-0.009713	-0.571921	-0.473740	-0.021781	-0.427416	-0.494178	-0.530510	-0.540059	0	0
25104	0.843788	9.568383	-0.439185	-0.025566	-0.044410	0.003315	-0.572723	-0.475446	-0.020737	-0.427697	-0.494298	-0.530178	-0.540052	0	0
25105	0.798036	9.679227	-0.412538	-0.035913	-0.026368	-0.010742	-0.572049	-0.475713	-0.022115	-0.428057	-0.494258	-0.529869	-0.540106	0	0
25106	0.757402	9.778027	-0.376014	-0.033639	-0.035589	0.003355	-0.571515	-0.474756	-0.021137	-0.428333	-0.494298	-0.529529	-0.540185	0	0
25107	0.780680	9.824574	-0.385280	-0.029111	-0.044374	0.000654	-0.572185	-0.475276	-0.022508	-0.428693	-0.494444	-0.529124	-0.540162	0	0
25108	0.748994	9.828851	-0.415172	-0.004020	-0.042498	0.005172	-0.571514	-0.474892	-0.021414	-0.428848	-0.494656	-0.528906	-0.540058	0	0
25109	0.727627	9.804185	-0.430085	-0.010766	-0.026205	-0.008884	-0.571241	-0.476147	-0.022547	-0.429074	-0.494732	-0.528726	-0.539986	0	0
25110	0.687753	9.852009	-0.475001	-0.008861	-0.013703	-0.010558	-0.570703	-0.476301	-0.022559	-0.429185	-0.494685	-0.528683	-0.539982	0	0
25111	0.775567	9.819613	-0.500949	0.000410	0.014959	-0.015667	-0.570843	-0.474146	-0.023713	-0.429177	-0.494549	-0.528774	-0.540025	0	0
25112	0.834987	9.762432	-0.464992	-0.003656	0.016269	0.001998	-0.570573	-0.474731	-0.023190	-0.429034	-0.494427	-0.528828	-0.540197	0	0
25113	0.864226	9.753251	-0.473655	0.001807	0.009292	-0.001571	-0.572054	-0.473810	-0.024778	-0.428971	-0.494403	-0.528833	-0.540265	0	0
25114	0.893787	9.729511	-0.472568	0.012259	0.005520	0.010809	-0.571109	-0.475606	-0.021578	-0.428758	-0.494453	-0.528883	-0.540338	0	0
25115	0.886260	9.741512	-0.477704	0.009314	0.004329	-0.013961	-0.571379	-0.474989	-0.023462	-0.428751	-0.494423	-0.528967	-0.540289	0	0
25116	0.883046	9.780295	-0.482910	0.003431	0.002064	0.003687	-0.571380	-0.474772	-0.020595	-0.428637	-0.494416	-0.528991	-0.540362	0	0
25117	0.853259	9.816170	-0.479281	0.005465	-0.013637	-0.007895	-0.570302	-0.475486	-0.021447	-0.428710	-0.494499	-0.528947	-0.540272	0	0
25118	0.819904	9.786432	-0.484894	0.021689	-0.024107	-0.010555	-0.570977	-0.474920	-0.020740	-0.428722	-0.494636	-0.529028	-0.540058	0	0
25119	0.782449	9.717777	-0.499970	0.014519	-0.018837	-0.010532	-0.570976	-0.474895	-0.021829	-0.428792	-0.494772	-0.529023	-0.539882	0	0
25120	0.738418	9.736398	-0.511090	0.013794	-0.011603	-0.015783	-0.570441	-0.474079	-0.020855	-0.428803	-0.494779	-0.529142	-0.539750	0	0
25121	0.699122	9.764818	-0.495660	0.006451	-0.011797	-0.010496	-0.569766	-0.475228	-0.020901	-0.428877	-0.494841	-0.529126	-0.539650	0	0
25122	0.703914	9.764903	-0.512364	0.018112	-0.004654	-0.007762	-0.570973	-0.475892	-0.021589	-0.428784	-0.494868	-0.529261	-0.539567	0	0
25123	0.730573	9.760529	-0.540401	0.022164	0.006421	-0.022713	-0.570301	-0.476059	-0.021194	-0.428751	-0.494834	-0.529469	-0.539420	0	0
25124	0.749871	9.768164	-0.520608	0.014915	0.006318	-0.020973	-0.570707	-0.475209	-0.020753	-0.428686	-0.494718	-0.529700	-0.539352	0	0
25125	0.737836	9.765519	-0.511328	0.018608	-0.004188	-0.026331	-0.570710	-0.474366	-0.020453	-0.428747	-0.494705	-0.529863	-0.539155	0	0
25126	0.709123	9.740718	-0.550539	0.009717	0.013536	-0.027121	-0.569366	-0.474280	-0.019376	-0.428703	-0.494495	-0.530127	-0.539123	0	0
25127	0.689961	9.720942	-0.603938	0.018942	0.004961	-0.036866	-0.569767	-0.474847	-0.018981	-0.428772	-0.494378	-0.530384	-0.538923	0	0
25128	0.700460	9.687151	-0.562437	0.024638	0.029188	-0.043767	-0.569226	-0.476316	-0.017265	-0.428656	-0.494054	-0.530882	-0.538821	0	0
25129	0.686444	9.657763	-0.581904	0.009772	0.018889	-0.027962	-0.569368	-0.473402	-0.020574	-0.428649	-0.493869	-0.531107	-0.538775	0	0
25130	0.651245	9.715384	-0.619528	-0.024873	0.034116	-0.008517	-0.569368	-0.473386	-0.021254	-0.428557	-0.493489	-0.531189	-0.539115	0	0
25131	0.606757	9.772849	-0.529850	-0.014218	0.014604	-0.006835	-0.568692	-0.474708	-0.019943	-0.428580	-0.493335	-0.531164	-0.539264	0	0
25132	0.553355	9.776735	-0.531518	-0.030036	0.008675	0.011655	-0.571514	-0.475191	-0.020743	-0.428536	-0.493174	-0.531012	-0.539595	0	0
25133	0.539042	9.766766	-0.522253	-0.040021	0.026217	0.017928	-0.571377	-0.475723	-0.022396	-0.428493	-0.492975	-0.530779	-0.540040	0	0
25134	0.524213	9.781062	-0.522816	-0.022842	0.049452	0.019017	-0.570836	-0.476862	-0.022711	-0.428159	-0.492666	-0.530802	-0.540564	0	0
25135	0.497254	9.795138	-0.528564	-0.026985	0.070991	0.009422	-0.570565	-0.477409	-0.023822	-0.427864	-0.492232	-0.530876	-0.541120	0	0
25136	0.455964	9.789527	-0.592378	-0.013827	0.089314	-0.008090	-0.571112	-0.474674	-0.018960	-0.427416	-0.491597	-0.531255	-0.541678	0	0
25137	0.407914	9.764376	-0.617736	-0.021293	0.112900	0.006195	-0.571915	-0.475924	-0.019264	-0.426891	-0.490940	-0.531560	-0.542390	0	0
25138	0.388699	9.749457	-0.656730	-0.026983	0.131168	0.020445	-0.573797	-0.475837	-0.021146	-0.426119	-0.490162	-0.531914	-0.543353	0	0
25139	0.351231	9.811900	-0.615019	-0.027011	0.147082	0.024088	-0.575140	-0.475668	-0.027117	-0.425346	-0.489383	-0.532250	-0.544330	0	0
25140	0.340231	9.889394	-0.538908	-0.023213	0.182719	0.022557	-0.575141	-0.475363	-0.028060	-0.424263	-0.488345	-0.532834	-0.545534	0	0
25141	0.399820	9.939027	-0.542269	-0.020862	0.222209	0.008657	-0.576887	-0.475342	-0.033351	-0.423147	-0.487092	-0.533600	-0.546771	0	0
25142	0.510992	9.829370	-0.566917	0.021020	0.266388	-0.001558	-0.578231	-0.474966	-0.036047	-0.421520	-0.485642	-0.534901	-0.548046	0	0
25143	0.567356	9.793976	-0.593808	0.022647	0.301599	-0.022555	-0.579711	-0.474488	-0.036831	-0.419936	-0.483962	-0.536388	-0.549293	0	0
25144	0.554323	9.849582	-0.532038	0.034238	0.321081	-0.015323	-0.582529	-0.476746	-0.034420	-0.418014	-0.482180	-0.538052	-0.550696	0	0
25145	0.600531	9.840709	-0.537775	0.070442	0.346366	-0.018593	-0.584683	-0.475683	-0.035314	-0.415930	-0.480463	-0.539962	-0.551904	0	0
25146	0.615954	9.792434	-0.563417	0.066998	0.380118	-0.018389	-0.584952	-0.476032	-0.032190	-0.413538	-0.478463	-0.542053	-0.553388	0	0
25147	0.567815	9.791571	-0.463782	0.052500	0.401157	-0.011219	-0.586841	-0.473346	-0.036166	-0.411192	-0.476394	-0.544042	-0.554967	0	0
25148	0.547889	9.825200	-0.421316	0.048693	0.429267	0.001328	-0.591140	-0.474503	-0.036971	-0.408485	-0.474125	-0.546131	-0.556854	0	0
25149	0.596087	9.840642	-0.410324	0.050508	0.464714	0.006854	-0.593294	-0.472783	-0.041793	-0.405687	-0.471773	-0.548266	-0.558796	0	0
25150	0.716999	9.862263	-0.358631	0.072061	0.482575	0.011427	-0.597591	-0.474296	-0.045605	-0.402504	-0.469336	-0.550629	-0.560822	0	0
25151	0.826994	9.815706	-0.357311	0.088450	0.498830	0.007140	-0.598941	-0.471905	-0.049598	-0.399319	-0.466926	-0.553086	-0.562691	0	0
25152	0.903874	9.729708	-0.347081	0.094270	0.508123	-0.006941	-0.601897	-0.472039	-0.053109	-0.395978	-0.464313	-0.555729	-0.564606	0	0
25153	0.974793	9.692148	-0.383138	0.080742	0.490277	-0.008879	-0.604591	-0.470555	-0.053302	-0.392942	-0.461811	-0.558151	-0.566388	0	0
25154	0.994341	9.682792	-0.392097	0.081499	0.468905	-0.007249	-0.609428	-0.471577	-0.053278	-0.389857	-0.459341	-0.560542	-0.568164	0	0
25155	1.023614	9.683330	-0.328613	0.075967	0.451039	-0.005621	-0.611985	-0.470354	-0.054571	-0.387022	-0.457042	-0.562739	-0.569782	0	0
25156	1.060527	9.652438	-0.346505	0.072036	0.429454	0.003063	-0.614007	-0.468534	-0.057757	-0.384130	-0.454802	-0.564848	-0.571442	0	0
25157	1.094685	9.645779	-0.316519	0.044854	0.420208	0.008216	-0.615080	-0.468692	-0.062108	-0.381512	-0.452624	-0.566658	-0.573131	0	0
25158	1.118810	9.651072	-0.318226	0.037517	0.379298	0.006157	-0.617501	-0.468344	-0.062477	-0.379033	-0.450543	-0.568340	-0.574747	0	0
25159	1.152372	9.666244	-0.338976	0.035400	0.350660	0.013032	-0.621401	-0.467921	-0.064597	-0.376809	-0.448746	-0.569787	-0.576181	0	0
25160	1.176062	9.686090	-0.386545	0.021167	0.334759	0.004040	-0.624229	-0.466154	-0.064642	-0.374654	-0.446831	-0.571204	-0.577670	0	0
25161	1.190367	9.696058	-0.398218	0.013469	0.307675	0.017985	-0.623688	-0.466963	-0.066990	-0.372731	-0.445222	-0.572322	-0.579048	0	0
25162	1.129286	9.719226	-0.407489	0.005968	0.271918	0.023050	-0.626107	-0.467115	-0.070236	-0.370894	-0.443721	-0.573314	-0.580397	0	0
25163	1.092139	9.767110	-0.356030	-0.006566	0.266566	0.019445	-0.628531	-0.465615	-0.071385	-0.369278	-0.442280	-0.574142	-0.581707	0	0
25164	1.091630	9.786517	-0.394708	-0.006454	0.259585	0.014096	-0.629871	-0.466950	-0.073591	-0.367611	-0.440745	-0.575048	-0.583031	0	0
25165	1.096833	9.767190	-0.404032	-0.000327	0.252393	0.019374	-0.631217	-0.466004	-0.076405	-0.366040	-0.439405	-0.575850	-0.584239	0	0
25166	1.107301	9.728538	-0.403419	0.000581	0.222307	0.013879	-0.632964	-0.466055	-0.078565	-0.364553	-0.438106	-0.576653	-0.585350	0	0
25167	1.112234	9.718913	-0.436897	0.002415	0.218809	0.012094	-0.633229	-0.467160	-0.079551	-0.363200	-0.436928	-0.577370	-0.586364	0	0
25168	1.127057	9.709475	-0.407484	-0.002885	0.215320	0.007631	-0.636593	-0.466187	-0.081523	-0.361801	-0.435617	-0.578150	-0.587436	0	0
25169	1.125786	9.774999	-0.395980	0.004463	0.202245	-0.000389	-0.636053	-0.466913	-0.081281	-0.360602	-0.434469	-0.578864	-0.588319	0	0
25170	1.157932	9.748882	-0.358688	0.004668	0.174997	-0.012946	-0.637801	-0.466719	-0.081799	-0.359528	-0.433307	-0.579621	-0.589087	0	0
25171	1.127633	9.685212	-0.378395	-0.004628	0.139225	-0.007890	-0.638606	-0.467220	-0.083849	-0.358773	-0.432454	-0.580081	-0.589722	0	0
25172	1.069543	9.684159	-0.360912	-0.015240	0.095980	0.011262	-0.638877	-0.466348	-0.084498	-0.358098	-0.431824	-0.580330	-0.590349	0	0
25173	1.014158	9.675879	-0.299959	-0.028702	0.094131	0.009451	-0.639146	-0.466327	-0.085175	-0.357603	-0.431251	-0.580407	-0.590991	0	0
25174	0.942972	9.720712	-0.302482	-0.035691	0.073017	-0.002185	-0.640087	-0.466119	-0.087064	-0.357232	-0.430608	-0.580507	-0.591586	0	0
25175	0.920108	9.778563	-0.269918	-0.032245	0.076449	0.004038	-0.641296	-0.466054	-0.088683	-0.356887	-0.430095	-0.580521	-0.592153	0	0
25176	0.912818	9.783289	-0.246105	-0.025143	0.065797	0.005761	-0.641163	-0.465617	-0.089351	-0.356469	-0.429582	-0.580620	-0.592680	0	0
25177	0.893895	9.753810	-0.284980	-0.012492	0.065944	0.004040	-0.640753	-0.467738	-0.089969	-0.356099	-0.429201	-0.580712	-0.593087	0	0
25178	0.873887	9.792294	-0.237738	-0.021524	0.070270	0.005809	-0.641428	-0.467027	-0.089393	-0.355646	-0.428682	-0.580842	-0.593608	0	0
25179	0.924767	9.788359	-0.267442	-0.028658	0.084436	0.005867	-0.640890	-0.466706	-0.091569	-0.355227	-0.428143	-0.580896	-0.594194	0	0
25180	0.990980	9.755577	-0.229053	-0.043301	0.067275	0.011886	-0.642233	-0.466920	-0.093194	-0.354847	-0.427598	-0.580859	-0.594849	0	0
25181	1.034105	9.783066	-0.213493	-0.053962	0.062009	0.005619	-0.643175	-0.466726	-0.094539	-0.354667	-0.427102	-0.580682	-0.595486	0	0
25182	1.077500	9.800851	-0.173779	-0.017805	0.046533	-0.003219	-0.643309	-0.466383	-0.096978	-0.354391	-0.426686	-0.580785	-0.595849	0	0
25183	1.038685	9.802574	-0.174983	-0.007983	0.050081	0.000380	-0.642776	-0.464693	-0.097065	-0.354113	-0.426394	-0.580859	-0.596151	0	0
25184	0.990189	9.794405	-0.234185	0.005331	0.034076	0.004752	-0.644650	-0.467485	-0.096998	-0.353767	-0.426185	-0.581017	-0.596351	0	0
25185	1.081099	9.732936	-0.230931	-0.010967	0.017033	0.005458	-0.644653	-0.466617	-0.097787	-0.353662	-0.426110	-0.580933	-0.596549	0	0
25186	1.132102	9.733866	-0.190856	-0.019723	-0.001399	-0.007077	-0.643711	-0.466918	-0.097944	-0.353705	-0.425959	-0.580864	-0.596698	0	0
25187	1.021630	9.804690	-0.189966	-0.007134	-0.019014	-0.009781	-0.644788	-0.466315	-0.098456	-0.353883	-0.426025	-0.580737	-0.596669	0	0
25188	0.955903	9.813204	-0.228157	0.017863	-0.006605	0.000117	-0.643707	-0.468045	-0.098253	-0.353754	-0.426082	-0.580842	-0.596603	0	0
25189	0.942857	9.740140	-0.215970	0.005323	-0.004890	-0.001674	-0.644791	-0.465518	-0.096115	-0.353748	-0.426155	-0.580805	-0.596590	0	0
25190	0.923234	9.749493	-0.231086	-0.003862	-0.014878	0.003542	-0.644789	-0.466371	-0.096007	-0.353741	-0.426205	-0.580735	-0.596626	0	0
25191	0.980694	9.782092	-0.248827	0.003182	-0.017613	0.008838	-0.645059	-0.465940	-0.095989	-0.353756	-0.426408	-0.580596	-0.596609	0	0
25192	1.014447	9.789988	-0.255073	0.006034	-0.036037	-0.000120	-0.644252	-0.465962	-0.095863	-0.353854	-0.426601	-0.580524	-0.596482	0	0
25193	1.015238	9.751160	-0.249941	0.017398	-0.058386	0.008615	-0.645864	-0.466825	-0.093693	-0.354046	-0.427095	-0.580325	-0.596208	0	0
25194	1.006357	9.714587	-0.223457	-0.013117	-0.061221	0.004968	-0.644251	-0.466245	-0.095873	-0.354341	-0.427400	-0.580028	-0.596103	0	0
25195	0.995607	9.760512	-0.267465	-0.009694	-0.069326	0.010233	-0.644655	-0.466261	-0.094779	-0.354702	-0.427874	-0.579620	-0.595945	0	0
25196	0.971408	9.760075	-0.258575	-0.003838	-0.083021	-0.009281	-0.643311	-0.466178	-0.093566	-0.355172	-0.428262	-0.579360	-0.595640	0	0
25197	0.923067	9.749484	-0.284052	0.006621	-0.085911	0.003122	-0.644386	-0.466434	-0.093698	-0.355601	-0.428850	-0.579020	-0.595291	0	0
25198	0.918288	9.744540	-0.293790	0.003105	-0.088520	-0.000441	-0.642777	-0.465095	-0.091903	-0.356020	-0.429346	-0.578743	-0.594952	0	0
25199	0.898678	9.749036	-0.335350	0.007158	-0.082761	-0.016299	-0.643044	-0.465810	-0.091378	-0.356544	-0.429803	-0.578502	-0.594542	0	0
25200	0.874662	9.741319	-0.314363	-0.005521	-0.090024	-0.014612	-0.643038	-0.467645	-0.091710	-0.357091	-0.430192	-0.578230	-0.594197	0	0
25201	0.886989	9.729403	-0.323524	-0.010809	-0.086425	-0.018144	-0.641563	-0.466407	-0.091551	-0.357725	-0.430595	-0.577878	-0.593867	0	0
25202	0.874920	9.729186	-0.309449	0.003747	-0.082616	-0.023376	-0.640352	-0.467026	-0.090496	-0.358244	-0.430926	-0.577722	-0.593466	0	0
25203	0.859979	9.748336	-0.314867	0.005720	-0.075357	-0.028626	-0.640490	-0.465594	-0.090992	-0.358807	-0.431260	-0.577553	-0.593047	0	0
25204	0.854871	9.757951	-0.336762	-0.006546	-0.064530	-0.039203	-0.639406	-0.468467	-0.090417	-0.359356	-0.431352	-0.577470	-0.592728	0	0
25205	0.835244	9.777020	-0.291769	-0.019511	-0.061433	-0.025076	-0.639275	-0.467671	-0.088214	-0.359927	-0.431532	-0.577188	-0.592526	0	0
25206	0.827123	9.815713	-0.316383	-0.008664	-0.061299	-0.026808	-0.638601	-0.468259	-0.087968	-0.360395	-0.431670	-0.577049	-0.592276	0	0
25207	0.825218	9.788974	-0.321055	-0.005645	-0.044107	-0.001933	-0.636587	-0.467468	-0.087421	-0.360670	-0.431930	-0.576813	-0.592150	0	0
25208	0.844962	9.767481	-0.344359	-0.005296	-0.040242	-0.014287	-0.636315	-0.468610	-0.087325	-0.360929	-0.432029	-0.576714	-0.592015	0	0
25209	0.879233	9.748681	-0.355202	-0.010583	-0.026017	-0.015987	-0.637389	-0.468850	-0.088138	-0.361205	-0.432081	-0.576576	-0.591943	0	0
25210	0.894524	9.710115	-0.361664	0.010815	0.002304	-0.003363	-0.636856	-0.467166	-0.087953	-0.361079	-0.432044	-0.576683	-0.591943	0	0
25211	0.909007	9.705518	-0.409331	0.001818	-0.013708	-0.006148	-0.636994	-0.466851	-0.083038	-0.361173	-0.432125	-0.576621	-0.591887	0	0
25212	0.894433	9.710111	-0.390554	-0.005477	0.002080	0.000121	-0.637396	-0.467254	-0.083592	-0.361100	-0.432052	-0.576614	-0.591991	0	0
25213	0.883705	9.763325	-0.381656	0.000291	0.011324	-0.012179	-0.636049	-0.467851	-0.083627	-0.361093	-0.431944	-0.576661	-0.592029	0	0
25214	0.951132	9.781539	-0.403797	-0.008756	0.021833	-0.008619	-0.636856	-0.467481	-0.086602	-0.360967	-0.431688	-0.576747	-0.592209	0	0
25215	1.010723	9.721938	-0.329300	-0.019521	-0.001234	-0.014117	-0.635242	-0.467634	-0.087715	-0.361129	-0.431571	-0.576639	-0.592300	0	0
25216	0.971386	9.752786	-0.311481	-0.036715	0.009157	-0.008793	-0.636987	-0.468268	-0.089213	-0.361197	-0.431287	-0.576515	-0.592586	0	0
25217	0.921858	9.807723	-0.298972	-0.021348	0.004037	-0.012306	-0.636715	-0.469098	-0.090333	-0.361325	-0.431143	-0.576407	-0.592718	0	0
25218	0.943958	9.791129	-0.312612	-0.007412	0.016119	0.007261	-0.637254	-0.468828	-0.089228	-0.361132	-0.431017	-0.576412	-0.592922	0	0
25219	0.947181	9.745059	-0.350682	-0.003130	0.009697	-0.019287	-0.636714	-0.469696	-0.088990	-0.361191	-0.430866	-0.576463	-0.592948	0	0
25220	0.899222	9.719913	-0.347150	-0.000949	-0.001393	-0.001658	-0.636717	-0.468563	-0.088953	-0.361124	-0.430815	-0.576481	-0.593007	0	0
25221	0.874523	9.743741	-0.343273	-0.003689	0.000317	0.000117	-0.637261	-0.466528	-0.090652	-0.361124	-0.430828	-0.576412	-0.593064	0	0
25222	0.854327	9.787074	-0.324961	-0.006921	0.009486	-0.012209	-0.635913	-0.467389	-0.091513	-0.361081	-0.430629	-0.576481	-0.593168	0	0
25223	0.879087	9.763248	-0.309578	0.005677	0.004281	-0.013092	-0.636450	-0.467654	-0.091787	-0.361097	-0.430576	-0.576540	-0.593140	0	0
25224	0.883790	9.768188	-0.323915	0.008883	0.005714	0.001956	-0.637259	-0.467119	-0.089581	-0.360923	-0.430536	-0.576629	-0.593188	0	0
25225	0.897991	9.783010	-0.338035	0.010944	0.011285	-0.006846	-0.638200	-0.467400	-0.088762	-0.360839	-0.430496	-0.576718	-0.593182	0	0
25226	0.927513	9.766556	-0.303302	0.018228	0.009658	-0.010377	-0.637931	-0.467893	-0.086058	-0.360676	-0.430397	-0.576929	-0.593147	0	0
25227	0.913263	9.754161	-0.289202	0.012441	-0.003143	0.001904	-0.636853	-0.468513	-0.084864	-0.360618	-0.430498	-0.576937	-0.593102	0	0
25228	0.932540	9.754507	-0.322316	0.006360	-0.007420	-0.006987	-0.636585	-0.468531	-0.084323	-0.360586	-0.430480	-0.577000	-0.593073	0	0
25229	0.913293	9.754162	-0.279572	0.018242	0.002589	-0.012187	-0.637531	-0.466307	-0.087645	-0.360553	-0.430486	-0.577124	-0.592968	0	0
25230	0.923200	9.739774	-0.303233	0.012782	0.009568	-0.008624	-0.637126	-0.466851	-0.089030	-0.360398	-0.430373	-0.577298	-0.592974	0	0
25231	0.972332	9.711536	-0.272624	0.009709	0.000350	0.003674	-0.637128	-0.466816	-0.084398	-0.360321	-0.430454	-0.577295	-0.592966	0	0
25232	0.957101	9.745247	-0.278161	0.003377	-0.006816	0.003610	-0.638202	-0.467371	-0.083858	-0.360235	-0.430481	-0.577297	-0.592996	0	0
25233	0.937046	9.778870	-0.276623	-0.003845	-0.021946	0.001726	-0.638337	-0.466933	-0.084251	-0.360356	-0.430634	-0.577141	-0.592964	0	0
25234	0.937517	9.759460	-0.249981	0.003682	-0.011841	-0.008795	-0.637388	-0.469303	-0.086927	-0.360370	-0.430619	-0.577181	-0.592927	0	0
25235	0.952939	9.706326	-0.306882	-0.010662	0.004017	-0.007854	-0.636052	-0.466508	-0.086579	-0.360427	-0.430539	-0.577119	-0.593012	0	0
25236	0.987054	9.697234	-0.305767	-0.003378	-0.013546	-0.014139	-0.634840	-0.466872	-0.090419	-0.360514	-0.430480	-0.577133	-0.592987	0	0
25237	0.991476	9.721593	-0.286556	-0.021530	-0.026230	-0.010744	-0.636049	-0.467150	-0.089460	-0.360809	-0.430524	-0.576908	-0.592995	0	0
25238	0.936768	9.788572	-0.303184	-0.010368	-0.018722	-0.023028	-0.636048	-0.467424	-0.089878	-0.361006	-0.430416	-0.576903	-0.592958	0	0
25239	0.921852	9.812582	-0.270121	-0.008162	-0.021866	-0.038953	-0.636449	-0.468758	-0.086920	-0.361386	-0.430319	-0.576894	-0.592806	0	0
25240	0.924781	9.783501	-0.293885	0.020915	-0.023138	-0.049478	-0.634429	-0.469783	-0.087522	-0.361635	-0.430202	-0.577168	-0.592471	0	0
25241	0.913396	9.744451	-0.308383	0.030327	-0.026223	-0.065377	-0.631882	-0.467830	-0.082585	-0.362030	-0.430118	-0.577486	-0.591982	0	0
25242	0.909623	9.686115	-0.336947	0.014994	-0.024620	-0.063643	-0.634300	-0.468347	-0.082301	-0.362396	-0.429904	-0.577781	-0.591625	0	0
25243	0.894467	9.719830	-0.318408	0.012529	-0.013797	-0.070653	-0.632961	-0.466695	-0.081582	-0.362826	-0.429651	-0.578060	-0.591273	0	0
25244	0.839289	9.811077	-0.330419	0.012755	-0.015358	-0.079494	-0.631740	-0.469747	-0.085645	-0.363240	-0.429281	-0.578445	-0.590912	0	0
25245	0.834255	9.815838	-0.359497	0.033290	0.012051	-0.102239	-0.629182	-0.471253	-0.084362	-0.363619	-0.428766	-0.579076	-0.590434	0	0
25246	0.878744	9.770518	-0.372233	0.031439	0.042920	-0.128577	-0.628242	-0.470519	-0.086392	-0.363905	-0.427835	-0.579991	-0.590035	0	0
25247	0.942525	9.725547	-0.413268	0.016083	0.071066	-0.121384	-0.625683	-0.471969	-0.087558	-0.364126	-0.426798	-0.580815	-0.589839	0	0
25248	0.946365	9.779026	-0.394295	0.019560	0.076300	-0.116038	-0.625551	-0.471135	-0.086988	-0.364192	-0.425695	-0.581727	-0.589696	0	0
25249	0.959489	9.869100	-0.274207	0.020582	0.073836	-0.087770	-0.624742	-0.472223	-0.083628	-0.364177	-0.424854	-0.582440	-0.589608	0	0
25250	1.023167	9.833839	-0.286431	0.030694	0.046730	-0.066706	-0.624740	-0.472909	-0.084604	-0.364077	-0.424252	-0.583098	-0.589453	0	0
25251	1.033550	9.802471	-0.266617	0.024905	0.002058	-0.059939	-0.623395	-0.472884	-0.087070	-0.364294	-0.424014	-0.583452	-0.589140	0	0
25252	0.892577	9.826619	-0.242238	0.008379	-0.049738	-0.056756	-0.621780	-0.473346	-0.087104	-0.364794	-0.423958	-0.583584	-0.588741	0	0
25253	0.748982	9.858002	-0.234845	0.009534	-0.046794	-0.031949	-0.621512	-0.472763	-0.088041	-0.365196	-0.424115	-0.583548	-0.588413	0	0
25254	0.752434	9.804655	-0.246373	0.024142	-0.042942	-0.038950	-0.620170	-0.472445	-0.084778	-0.365487	-0.424184	-0.583719	-0.588013	0	0
25255	0.845939	9.726234	-0.295872	0.043188	-0.042647	-0.044209	-0.620708	-0.472476	-0.082866	-0.365793	-0.424368	-0.583947	-0.587463	0	0
25256	0.895699	9.661591	-0.296265	0.031652	-0.070868	-0.021448	-0.620171	-0.472350	-0.082732	-0.366112	-0.424730	-0.583986	-0.586965	0	0
25257	0.888953	9.637194	-0.284251	0.016340	-0.084288	-0.023348	-0.618421	-0.473255	-0.082101	-0.366650	-0.425183	-0.583812	-0.586473	0	0
25258	0.856506	9.680299	-0.309645	-0.010383	-0.112590	-0.038636	-0.617882	-0.473545	-0.082389	-0.367495	-0.425539	-0.583520	-0.585977	0	0
25259	0.831522	9.713830	-0.334738	-0.012602	-0.137786	-0.027306	-0.617341	-0.474753	-0.079710	-0.368490	-0.426177	-0.582994	-0.585412	0	0
25260	0.769052	9.678704	-0.384536	-0.027192	-0.139868	-0.020276	-0.616802	-0.475011	-0.081359	-0.369457	-0.426735	-0.582423	-0.584963	0	0
25261	0.672067	9.681800	-0.377906	-0.054110	-0.154192	-0.025736	-0.615326	-0.474352	-0.080674	-0.370713	-0.427324	-0.581584	-0.584574	0	0
25262	0.530184	9.742340	-0.411605	-0.041919	-0.161562	-0.011570	-0.614243	-0.476328	-0.082113	-0.371817	-0.428005	-0.580806	-0.584147	0	0
25263	0.490851	9.782906	-0.331270	-0.062022	-0.123052	0.006300	-0.613033	-0.476516	-0.081316	-0.372739	-0.428564	-0.579900	-0.584050	0	0
25264	0.517562	9.785821	-0.296770	-0.049464	-0.105274	0.010867	-0.612366	-0.474691	-0.081265	-0.373418	-0.429018	-0.579188	-0.583989	0	0
25265	0.529658	9.776323	-0.363731	-0.055726	-0.092904	0.011810	-0.612904	-0.474672	-0.081530	-0.374107	-0.429454	-0.578408	-0.584001	0	0
25266	0.480934	9.780289	-0.418217	-0.040834	-0.110870	0.024130	-0.612500	-0.474782	-0.083309	-0.374697	-0.430044	-0.577671	-0.583918	0	0
25267	0.456520	9.794415	-0.385371	-0.054005	-0.132754	0.041635	-0.611958	-0.476270	-0.080776	-0.375436	-0.430888	-0.576626	-0.583855	0	0
25268	0.486345	9.765830	-0.331279	-0.070603	-0.158043	0.052023	-0.613035	-0.475943	-0.081570	-0.376262	-0.431802	-0.575415	-0.583842	0	0
25269	0.544641	9.759605	-0.329443	-0.064818	-0.166487	0.036061	-0.612228	-0.475968	-0.081308	-0.377274	-0.432766	-0.574203	-0.583668	0	0
25270	0.593010	9.772627	-0.279911	-0.071875	-0.185880	0.027062	-0.611693	-0.475125	-0.081559	-0.378410	-0.433691	-0.572984	-0.583444	0	0
25271	0.592892	9.782337	-0.255915	-0.073189	-0.203145	0.005728	-0.610611	-0.477277	-0.081505	-0.379844	-0.434660	-0.571713	-0.583039	0	0
25272	0.616404	9.816750	-0.267490	-0.074747	-0.211784	-0.004947	-0.608459	-0.477326	-0.081532	-0.381326	-0.435541	-0.570511	-0.582591	0	0
25273	0.708551	9.813566	-0.271860	-0.058203	-0.218401	-0.019103	-0.608192	-0.476772	-0.081245	-0.382923	-0.436508	-0.569372	-0.581933	0	0
25274	0.719758	9.740943	-0.251710	-0.053862	-0.253093	-0.052906	-0.608456	-0.478613	-0.081029	-0.384817	-0.437425	-0.568342	-0.581001	0	0
25275	0.687215	9.667521	-0.276227	-0.053368	-0.259723	-0.072386	-0.605230	-0.478300	-0.079422	-0.386933	-0.438343	-0.567299	-0.579923	0	0
25276	0.692298	9.660333	-0.247130	-0.094579	-0.281141	-0.083263	-0.602675	-0.478840	-0.077018	-0.389345	-0.439095	-0.566042	-0.578967	0	0
25277	0.721891	9.634166	-0.250839	-0.108725	-0.293419	-0.094884	-0.599308	-0.480603	-0.077659	-0.392018	-0.439858	-0.564635	-0.577957	0	0
25278	0.769308	9.693294	-0.211313	-0.120582	-0.299903	-0.124151	-0.596613	-0.482660	-0.077212	-0.394876	-0.440376	-0.563323	-0.576896	0	0
25279	0.725024	9.745911	-0.087890	-0.124772	-0.344736	-0.110301	-0.592304	-0.484720	-0.078283	-0.397987	-0.441276	-0.561673	-0.575678	0	0
25280	0.822417	9.718543	-0.118397	-0.118667	-0.324553	-0.133159	-0.589346	-0.484784	-0.078456	-0.401020	-0.441883	-0.560299	-0.574445	0	0
25281	5.035632	3.393181	-1.392976	-2.429506	-2.608810	0.344735	-0.583549	-0.489169	-0.084658	-0.424079	-0.448823	-0.533934	-0.577606	0	0
25282	-1.196940	13.240964	1.256692	-2.081046	-2.232133	0.755813	-0.576246	-0.500308	-0.112888	-0.440716	-0.456703	-0.508790	-0.581657	0	0
25283	-1.074346	14.170566	1.438802	0.704189	1.262933	-0.551656	-0.573687	-0.501104	-0.117847	-0.434213	-0.449628	-0.520855	-0.581381	0	0
25284	-0.073984	11.732006	1.962136	1.956890	1.185717	-0.594326	-0.574106	-0.497807	-0.100574	-0.422475	-0.447952	-0.539937	-0.573866	0	0
25285	0.909723	8.579191	0.374337	1.329536	-0.176738	-0.078147	-0.570363	-0.493285	-0.079225	-0.417870	-0.454147	-0.547068	-0.565554	0	0
25286	0.482813	7.372019	-1.225692	0.086916	-0.474688	0.036467	-0.570113	-0.488644	-0.065594	-0.419794	-0.457362	-0.545414	-0.563131	0	0
25287	0.437290	8.487940	-0.915338	-0.622930	-0.037097	-0.067324	-0.567821	-0.489991	-0.070976	-0.423204	-0.454606	-0.541999	-0.566100	0	0
25288	0.959366	9.985700	0.423024	-0.526419	-0.167677	-0.071602	-0.567134	-0.493758	-0.080368	-0.426821	-0.452890	-0.538649	-0.567954	0	0
25289	0.900541	10.521152	0.527915	-0.137583	-0.382987	-0.112440	-0.562820	-0.497155	-0.084886	-0.430125	-0.453898	-0.536682	-0.566516	0	0
25290	0.624625	10.227233	0.324267	0.008135	-0.288159	-0.159039	-0.559323	-0.497519	-0.084939	-0.432460	-0.454676	-0.536223	-0.564547	0	0
25291	0.461788	9.874691	0.254525	-0.036064	-0.263933	-0.183725	-0.555020	-0.498281	-0.080792	-0.435056	-0.455053	-0.535655	-0.562784	0	0
25292	0.259916	9.776341	0.174446	-0.061177	-0.269407	-0.187324	-0.550710	-0.500973	-0.079023	-0.437761	-0.455268	-0.535000	-0.561134	0	0
25293	0.010302	9.674720	0.304768	-0.083765	-0.238658	-0.144707	-0.548559	-0.501028	-0.078777	-0.440216	-0.455491	-0.534090	-0.559898	0	0
25294	-0.124969	9.643127	0.247895	-0.082309	-0.201801	-0.124984	-0.546133	-0.502727	-0.081312	-0.442293	-0.455554	-0.533325	-0.558938	0	0
25295	-0.050790	9.605657	0.476740	-0.087415	-0.164364	-0.130085	-0.542097	-0.503688	-0.080573	-0.444285	-0.455413	-0.532655	-0.558111	0	0
25296	0.101521	9.817163	0.159648	-0.091681	-0.131379	-0.098979	-0.539805	-0.505537	-0.082567	-0.445886	-0.455182	-0.532021	-0.557628	0	0
25297	0.283985	9.815641	0.369879	-0.098563	-0.166518	-0.117837	-0.536850	-0.504607	-0.082843	-0.447870	-0.455063	-0.531219	-0.556899	0	0
25298	0.130263	9.766741	0.500339	-0.132684	-0.149032	-0.117799	-0.534293	-0.505053	-0.084522	-0.449853	-0.454643	-0.530358	-0.556464	0	0
25299	0.093186	9.661666	0.374814	-0.161341	-0.152704	-0.123201	-0.532943	-0.507066	-0.084603	-0.452075	-0.454130	-0.529289	-0.556100	0	0
25300	-0.098260	10.058775	0.587414	-0.038327	-0.037755	-0.127364	-0.529438	-0.509787	-0.086911	-0.453091	-0.453465	-0.529493	-0.555622	0	0
25301	0.038539	10.000564	0.560757	0.052543	-0.041488	-0.160725	-0.527154	-0.509424	-0.086518	-0.453963	-0.453097	-0.530285	-0.554454	0	0
25302	-0.006585	9.543317	0.266725	-0.059026	-0.037150	-0.159243	-0.526077	-0.510050	-0.085052	-0.455244	-0.452162	-0.530520	-0.553942	0	0
25303	0.147363	9.618952	0.376799	-0.169761	0.007945	-0.150501	-0.522575	-0.511741	-0.088961	-0.456800	-0.450559	-0.530256	-0.554218	0	0
25304	0.215511	9.872680	0.535858	-0.151359	-0.064916	-0.145634	-0.521224	-0.513396	-0.092299	-0.458569	-0.449428	-0.529783	-0.554128	0	0
25305	0.175688	9.915648	0.476536	-0.068950	-0.087605	-0.134903	-0.517728	-0.513458	-0.093159	-0.460088	-0.448897	-0.529565	-0.553508	0	0
25306	0.147376	9.621382	0.396040	-0.082885	-0.073157	-0.148979	-0.515847	-0.512931	-0.093301	-0.461610	-0.448108	-0.529443	-0.552997	0	0
25307	0.164107	9.522160	0.462299	-0.190901	-0.079394	-0.149359	-0.511808	-0.514538	-0.095307	-0.463708	-0.446890	-0.528647	-0.552989	0	0
25308	0.277782	9.655314	0.462375	-0.275067	-0.087653	-0.167388	-0.510186	-0.516913	-0.098399	-0.466264	-0.445189	-0.527469	-0.553336	0	0
25309	0.260625	10.053152	0.612914	-0.184261	-0.173640	-0.146452	-0.507221	-0.518901	-0.101222	-0.468802	-0.444535	-0.526245	-0.552883	0	0
25310	0.292685	9.946947	0.884316	-0.077347	-0.272871	-0.123775	-0.503180	-0.521520	-0.102307	-0.471208	-0.445009	-0.525087	-0.551555	0	0
25311	-0.144262	9.909838	0.428245	-0.005683	-0.208919	-0.098278	-0.502513	-0.519685	-0.102664	-0.472864	-0.445637	-0.524461	-0.550225	0	0
25312	-0.056297	9.770643	0.542730	-0.030690	-0.145202	-0.094429	-0.498212	-0.519384	-0.101615	-0.474225	-0.445776	-0.524027	-0.549354	0	0
25313	0.062427	9.772798	0.546357	-0.053038	-0.227518	-0.080907	-0.495115	-0.521019	-0.101432	-0.476089	-0.446369	-0.522969	-0.548267	0	0
25314	0.113409	9.766438	0.533526	-0.075247	-0.268988	-0.065339	-0.495378	-0.522687	-0.102572	-0.478130	-0.447121	-0.521569	-0.547211	0	0
25315	0.041847	9.833116	0.550085	-0.085997	-0.343290	-0.012791	-0.491755	-0.520394	-0.101178	-0.480363	-0.448541	-0.519462	-0.546097	0	0
25316	-0.280309	9.936507	0.493680	-0.048241	-0.332416	-0.008998	-0.490810	-0.521694	-0.101095	-0.482298	-0.450058	-0.517639	-0.544872	0	0
25317	-0.640406	10.022233	0.590311	-0.008519	-0.017038	-0.093422	-0.488656	-0.522715	-0.101971	-0.482928	-0.449643	-0.517887	-0.544421	0	0
25318	-0.530466	9.805706	0.267926	-0.098590	-0.010816	-0.088368	-0.487844	-0.524474	-0.100267	-0.483847	-0.448744	-0.517701	-0.544524	0	0
25319	-0.403833	10.312988	0.595377	0.036051	0.017559	-0.038313	-0.488113	-0.524113	-0.103384	-0.483802	-0.448637	-0.518115	-0.544258	0	0
25320	-0.515066	9.796298	0.480312	0.106877	0.130176	-0.074453	-0.486776	-0.522066	-0.101291	-0.482985	-0.448029	-0.519671	-0.544001	0	0
25321	-0.392313	9.842308	1.268509	0.092850	0.322490	-0.124590	-0.485829	-0.523444	-0.103934	-0.481570	-0.446083	-0.522253	-0.544382	0	0
25322	-0.854277	10.110559	0.193100	0.202244	0.481325	-0.112506	-0.487338	-0.513497	-0.103594	-0.478690	-0.443810	-0.526180	-0.544999	0	0
25323	-0.464759	9.928290	0.360495	0.226049	0.617335	-0.138166	-0.489354	-0.513907	-0.102222	-0.475188	-0.440795	-0.530939	-0.545893	0	0
25324	-0.131675	9.788700	0.578797	0.192323	0.492811	-0.110850	-0.490978	-0.510780	-0.101012	-0.472244	-0.438383	-0.534831	-0.546591	0	0
25325	0.078534	9.680831	0.460883	0.092508	0.242558	-0.056222	-0.491382	-0.510654	-0.099914	-0.470851	-0.437200	-0.536695	-0.546913	0	0
25326	-0.205706	9.816463	0.335587	0.040651	0.099100	-0.026300	-0.491110	-0.511510	-0.099945	-0.470214	-0.436673	-0.537513	-0.547079	0	0
25327	-0.517577	9.888480	0.267697	0.071317	0.175524	-0.015039	-0.492459	-0.510075	-0.099338	-0.469045	-0.435974	-0.538763	-0.547410	0	0
25328	-0.458242	9.826436	0.245914	0.098705	0.287659	-0.009825	-0.493936	-0.510922	-0.097986	-0.467038	-0.434766	-0.540713	-0.548164	0	0
25329	-0.175527	9.758744	0.317690	0.075121	0.216495	-0.015720	-0.493531	-0.511467	-0.099371	-0.465631	-0.433852	-0.542173	-0.548643	0	0
25330	-0.359452	9.711686	0.105373	0.010143	0.222824	-0.006995	-0.494878	-0.510558	-0.100551	-0.464336	-0.432593	-0.543316	-0.549603	0	0
25331	-0.534678	9.732773	0.008360	-0.015590	0.388311	-0.092617	-0.496225	-0.509379	-0.101178	-0.462805	-0.429887	-0.545404	-0.550948	0	0
25332	-0.436276	9.940933	0.250538	0.007607	0.555629	-0.090625	-0.497027	-0.510887	-0.102580	-0.460142	-0.426304	-0.548427	-0.552958	0	0
25333	0.038907	9.978720	0.539267	0.041847	0.344603	-0.029211	-0.498371	-0.510818	-0.104196	-0.458237	-0.424437	-0.550337	-0.554077	0	0
25334	0.151811	9.900651	0.495175	0.076389	-0.033475	0.026807	-0.501199	-0.509300	-0.105748	-0.457853	-0.425063	-0.550524	-0.553729	0	0
25335	0.021353	9.966234	0.274020	0.163801	-0.157433	0.035160	-0.499183	-0.509100	-0.104131	-0.457828	-0.426891	-0.550525	-0.552341	0	0
25336	0.106940	9.960526	0.478903	0.219002	-0.317676	0.062575	-0.498785	-0.507778	-0.100415	-0.458213	-0.429946	-0.550029	-0.550142	0	0
25337	0.122062	9.929240	0.465159	0.219253	-0.670406	0.160218	-0.498249	-0.507916	-0.094978	-0.460059	-0.435528	-0.547420	-0.546802	0	0
25338	-0.313362	9.666368	-0.167302	0.169064	-0.752920	0.241873	-0.495538	-0.516109	-0.086559	-0.462038	-0.441699	-0.543822	-0.543765	0	0
25339	-0.073812	8.876906	0.093957	-0.126747	-0.704127	0.037894	-0.492856	-0.514455	-0.081089	-0.466204	-0.445156	-0.539658	-0.541534	0	0
25340	-0.446632	9.006025	-0.493801	-0.680053	-0.666934	0.140808	-0.491768	-0.517888	-0.086933	-0.471970	-0.446297	-0.532233	-0.542946	0	0
25341	-0.598309	10.285144	0.233340	-0.564006	-0.158870	0.058630	-0.492303	-0.517669	-0.095908	-0.475005	-0.444817	-0.528116	-0.545530	0	0
25342	-0.163664	10.963135	0.939678	0.024341	0.058374	0.034318	-0.491761	-0.518748	-0.098810	-0.474305	-0.444737	-0.528407	-0.545921	0	0
25343	0.104145	10.137718	0.713395	0.320124	-0.080176	0.057326	-0.492040	-0.516013	-0.094223	-0.472987	-0.447010	-0.529478	-0.544168	0	0
25344	0.100168	9.419020	0.285382	0.192377	-0.081290	0.057844	-0.493915	-0.518582	-0.091561	-0.472149	-0.448611	-0.529914	-0.543153	0	0
25345	0.023384	9.495306	0.243934	0.015850	-0.072281	0.064435	-0.495799	-0.518268	-0.090984	-0.472105	-0.449439	-0.529329	-0.543077	0	0
25346	-0.103905	9.813453	0.319475	0.018943	-0.060315	0.084868	-0.495533	-0.517670	-0.086473	-0.471786	-0.450249	-0.528798	-0.543200	0	0
25347	-0.178435	9.928643	0.470386	0.080087	-0.004947	0.096031	-0.496881	-0.516805	-0.085748	-0.470924	-0.451180	-0.528737	-0.543235	0	0
25348	-0.113519	9.963814	0.527480	0.102014	0.059294	0.094726	-0.497958	-0.516525	-0.084501	-0.469542	-0.451782	-0.529176	-0.543503	0	0
25349	-0.009844	9.980254	0.460726	0.115859	0.125244	0.093401	-0.500115	-0.514166	-0.086306	-0.467842	-0.452157	-0.529931	-0.543922	0	0
25350	0.038500	9.988415	0.471777	0.137947	0.171922	0.083149	-0.501728	-0.514283	-0.085746	-0.465759	-0.452248	-0.531143	-0.544451	0	0
25351	0.083265	9.928535	0.454345	0.117285	0.189487	0.084957	-0.504825	-0.513142	-0.082949	-0.463752	-0.452233	-0.532236	-0.545110	0	0
25352	0.171725	9.876738	0.510410	0.117165	0.215944	0.093949	-0.507250	-0.511843	-0.081517	-0.461466	-0.452041	-0.533483	-0.545989	0	0
25353	0.323269	9.816372	0.534775	0.110169	0.219626	0.086846	-0.508869	-0.510157	-0.079264	-0.459312	-0.451835	-0.534657	-0.546827	0	0
25354	0.338593	9.755944	0.400893	0.117814	0.211234	0.069137	-0.513036	-0.510339	-0.079494	-0.457182	-0.451538	-0.535987	-0.547555	0	0
25355	0.334334	9.709731	0.295190	0.105826	0.228560	0.083361	-0.515318	-0.511407	-0.080046	-0.455009	-0.451242	-0.537183	-0.548437	0	0
25356	0.420796	9.740426	0.239836	0.081263	0.263525	0.099402	-0.516807	-0.508427	-0.078707	-0.452596	-0.450652	-0.538401	-0.549721	0	0
25357	0.596378	9.821305	0.326463	0.061172	0.274623	0.111743	-0.520304	-0.508070	-0.078382	-0.450208	-0.450051	-0.539418	-0.551177	0	0
25358	0.767959	9.843839	0.312300	0.059165	0.250528	0.115081	-0.523535	-0.506586	-0.078024	-0.447872	-0.449510	-0.540375	-0.552582	0	0
25359	0.820009	9.903044	0.284563	0.061007	0.208094	0.105961	-0.525820	-0.506471	-0.080717	-0.445861	-0.449243	-0.541101	-0.553713	0	0
25360	0.843908	9.913183	0.241888	0.071418	0.152934	0.110941	-0.527973	-0.505871	-0.079992	-0.444022	-0.449276	-0.541697	-0.554581	0	0
25361	0.863649	9.894119	0.233009	0.083259	0.120462	0.133753	-0.531608	-0.504560	-0.077864	-0.442220	-0.449748	-0.542017	-0.555326	0	0
25362	0.936826	9.861454	0.175319	0.104520	0.086686	0.140663	-0.534700	-0.504794	-0.076882	-0.440426	-0.450455	-0.542362	-0.555841	0	0
25363	0.955950	9.869081	0.139739	0.113369	0.042355	0.138635	-0.537261	-0.503087	-0.074618	-0.438874	-0.451524	-0.542469	-0.556096	0	0
25364	0.903612	10.030761	-0.062893	0.098438	0.006314	0.152512	-0.538480	-0.500274	-0.072469	-0.437482	-0.452721	-0.542363	-0.556323	0	0
25365	0.978552	10.155926	-0.100054	0.126497	-0.021514	0.208983	-0.543866	-0.497608	-0.072048	-0.435815	-0.454586	-0.541934	-0.556529	0	0
25366	1.108585	9.976227	0.032879	0.193316	-0.060519	0.227484	-0.546021	-0.496787	-0.068591	-0.433931	-0.456969	-0.541719	-0.556259	0	0
25367	1.065556	9.703550	0.033616	0.202059	-0.146575	0.222561	-0.547909	-0.495132	-0.064702	-0.432506	-0.459930	-0.541087	-0.555542	0	0
25368	0.743696	9.649137	-0.158805	0.186934	-0.208507	0.239877	-0.549801	-0.492615	-0.061330	-0.431383	-0.463173	-0.540120	-0.554662	0	0
25369	0.399014	9.749665	-0.459017	0.204073	-0.216293	0.271786	-0.554919	-0.490229	-0.055200	-0.430040	-0.466784	-0.538956	-0.553810	0	0
25370	0.255596	9.620807	-0.640585	0.254196	-0.166588	0.291752	-0.556939	-0.489575	-0.050797	-0.428070	-0.470343	-0.538289	-0.552972	0	0
25371	0.270323	9.203490	-0.916231	0.265598	-0.135886	0.276092	-0.560719	-0.485198	-0.046253	-0.425971	-0.473775	-0.537782	-0.552157	0	0
25372	0.248337	8.960321	-0.972846	0.174405	-0.143199	0.252789	-0.563416	-0.482990	-0.040974	-0.424443	-0.476629	-0.536952	-0.551683	0	0
25373	0.232895	9.030459	-0.814968	0.063548	-0.146033	0.257725	-0.566650	-0.480971	-0.039237	-0.423456	-0.479142	-0.535370	-0.551804	0	0
25374	0.261809	9.538370	-0.728843	-0.019499	-0.143380	0.266293	-0.570150	-0.479654	-0.037519	-0.422757	-0.481224	-0.533409	-0.552427	0	0
25375	0.426068	10.060871	-0.669969	-0.026709	-0.131943	0.233573	-0.572577	-0.477370	-0.035782	-0.422259	-0.483133	-0.531503	-0.552978	0	0
25376	0.593706	10.153730	-0.720893	0.047720	-0.120094	0.211741	-0.574594	-0.477337	-0.035213	-0.421392	-0.485060	-0.530280	-0.553127	0	0
25377	0.563156	9.723473	-0.834134	0.057279	-0.107142	0.194199	-0.577827	-0.475780	-0.031856	-0.420573	-0.486967	-0.529134	-0.553172	0	0
25378	0.460789	9.236067	-1.026182	0.006348	-0.086980	0.151780	-0.579709	-0.475721	-0.032513	-0.420030	-0.488186	-0.528134	-0.553464	0	0
25379	0.342247	9.088246	-1.124996	-0.126262	-0.046860	0.137510	-0.579981	-0.474686	-0.034111	-0.420105	-0.488679	-0.526509	-0.554520	0	0
25380	0.327626	9.359894	-0.968613	-0.223050	0.005850	0.130459	-0.582532	-0.475566	-0.036425	-0.420265	-0.488266	-0.524765	-0.556413	0	0
25381	0.347008	9.894359	-0.663917	-0.211808	0.063075	0.121986	-0.584954	-0.475472	-0.031899	-0.420270	-0.487694	-0.523207	-0.558374	0	0
25382	0.308492	10.165583	-0.402343	-0.076950	0.094220	0.131440	-0.586564	-0.476206	-0.035309	-0.419168	-0.487333	-0.522703	-0.559987	0	0
25383	0.322552	9.918200	-0.582999	0.077100	0.142495	0.101301	-0.589258	-0.474593	-0.034953	-0.417471	-0.487410	-0.523203	-0.560721	0	0
25384	0.446834	9.517466	-0.597828	0.077557	0.213730	0.097327	-0.592213	-0.474686	-0.040233	-0.415027	-0.486704	-0.524356	-0.562070	0	0
25385	0.640756	9.278224	-0.563591	0.016909	0.281015	0.088693	-0.595709	-0.474714	-0.041691	-0.412969	-0.485675	-0.525157	-0.563726	0	0
25386	0.927576	9.264027	-0.388579	-0.080047	0.315874	0.085010	-0.597326	-0.472902	-0.044882	-0.410784	-0.483640	-0.525919	-0.566355	0	0
25387	1.185387	9.365829	-0.224961	-0.101620	0.326384	0.084944	-0.602164	-0.473235	-0.050148	-0.409074	-0.481835	-0.526244	-0.568824	0	0
25388	1.429066	9.292561	-0.269891	-0.088023	0.337225	0.083239	-0.603507	-0.473139	-0.052989	-0.406863	-0.479674	-0.526995	-0.571534	0	0
25389	1.644787	9.053715	-0.237396	-0.086604	0.357200	0.067419	-0.608747	-0.474280	-0.053510	-0.405000	-0.477654	-0.527595	-0.573991	0	0
25390	1.786412	8.752827	-0.269296	-0.129547	0.388936	0.063934	-0.611967	-0.475938	-0.058293	-0.402912	-0.475006	-0.528305	-0.576996	0	0
25391	2.235670	9.049853	-0.411817	-0.283987	0.476644	0.132861	-0.613986	-0.474596	-0.065308	-0.400951	-0.471838	-0.527904	-0.581313	0	0
25392	2.687211	10.053426	0.027781	-0.462145	0.560520	0.277677	-0.621775	-0.476158	-0.075754	-0.398338	-0.468029	-0.526259	-0.587646	0	0
25393	2.906964	11.057678	0.749136	-0.460019	0.514387	0.455865	-0.629305	-0.474888	-0.086385	-0.395055	-0.465603	-0.523387	-0.594316	0	0
25394	2.587447	10.906298	1.453032	-0.187199	0.387633	0.461274	-0.639256	-0.473339	-0.094390	-0.390959	-0.464837	-0.521749	-0.599046	0	0
25395	1.935010	9.928237	1.257434	0.041433	0.249478	0.371119	-0.648002	-0.470823	-0.096385	-0.387189	-0.465490	-0.521160	-0.601494	0	0
25396	1.136739	9.384456	0.603921	-0.026361	0.314811	0.363581	-0.653520	-0.468635	-0.099655	-0.383328	-0.465291	-0.520593	-0.604604	0	0
25397	0.635116	9.783139	0.072766	-0.079276	0.479959	0.353086	-0.661190	-0.466141	-0.101800	-0.379018	-0.463962	-0.520230	-0.608643	0	0
25398	0.755303	10.465075	0.230191	0.001602	0.677023	0.322715	-0.668050	-0.464401	-0.108882	-0.373316	-0.461382	-0.521397	-0.613113	0	0
25399	1.186466	10.531199	0.572723	0.185882	0.780098	0.246048	-0.675589	-0.460921	-0.110860	-0.366840	-0.458597	-0.524237	-0.616678	0	0
25400	1.655985	10.117337	0.818947	0.262984	0.705937	0.108691	-0.681779	-0.458901	-0.112357	-0.361004	-0.455591	-0.528073	-0.619074	0	0
25401	1.716536	9.783442	0.999056	0.112180	0.522663	0.061953	-0.685544	-0.457987	-0.117459	-0.357316	-0.453118	-0.530305	-0.621117	0	0
25402	1.404281	9.845722	0.748275	-0.083608	0.351475	0.085070	-0.687967	-0.456749	-0.119569	-0.355098	-0.450951	-0.530754	-0.623578	0	0
25403	1.101249	9.937305	0.533664	-0.106088	0.373341	0.055149	-0.692268	-0.456846	-0.123336	-0.353226	-0.448567	-0.531114	-0.626049	0	0
25404	1.140912	9.768088	0.512085	-0.061236	0.433774	0.071588	-0.691997	-0.457022	-0.128248	-0.350549	-0.445883	-0.532032	-0.628686	0	0
25405	1.470787	9.650276	0.619389	-0.108435	0.429496	0.085488	-0.695766	-0.455136	-0.132501	-0.348190	-0.443280	-0.532425	-0.631499	0	0
25406	1.699476	9.877789	0.798016	-0.139050	0.368244	0.107922	-0.699393	-0.455654	-0.137106	-0.345965	-0.440916	-0.532438	-0.634359	0	0
25407	1.825135	10.159261	0.924928	-0.084382	0.303021	0.104098	-0.703964	-0.455141	-0.142484	-0.344046	-0.439280	-0.532445	-0.636528	0	0
25408	1.825140	10.047596	0.988360	0.042686	0.250193	0.054653	-0.705306	-0.455774	-0.144395	-0.342007	-0.438021	-0.533408	-0.637687	0	0
25409	1.697937	9.717540	0.832880	0.095591	0.191932	0.019128	-0.706388	-0.452990	-0.147289	-0.340426	-0.437250	-0.534545	-0.638110	0	0
25410	1.446458	9.428931	0.726233	0.093346	0.172754	-0.033977	-0.707461	-0.454136	-0.145679	-0.339163	-0.436199	-0.535933	-0.638337	0	0
25411	1.304679	9.358378	0.664640	0.063336	0.185417	-0.053404	-0.706519	-0.454296	-0.145831	-0.338223	-0.434965	-0.537159	-0.638647	0	0
25412	1.311440	9.402210	0.780066	0.062005	0.177002	-0.072918	-0.708539	-0.453384	-0.146459	-0.337332	-0.433578	-0.538518	-0.638917	0	0
25413	1.436437	9.462749	0.836406	0.092775	0.186292	-0.078098	-0.706518	-0.454560	-0.146657	-0.336419	-0.432298	-0.540042	-0.638980	0	0
25414	1.621176	9.451546	0.938452	0.114552	0.186664	-0.085142	-0.706518	-0.454532	-0.147882	-0.335344	-0.430973	-0.541802	-0.638950	0	0
25415	1.796711	9.401324	0.949032	0.128444	0.138467	-0.108430	-0.707724	-0.455940	-0.147096	-0.334724	-0.429950	-0.543516	-0.638508	0	0
25416	1.817464	9.450251	0.922820	0.115551	0.074296	-0.142482	-0.705038	-0.455035	-0.146009	-0.334631	-0.429041	-0.545139	-0.637784	0	0
25417	1.753610	9.619030	0.955696	0.103032	0.010533	-0.157068	-0.703013	-0.457784	-0.145577	-0.335124	-0.428482	-0.546464	-0.636767	0	0
25418	1.699088	9.695737	1.059365	0.110285	0.014193	-0.158784	-0.699655	-0.456914	-0.143681	-0.335499	-0.427861	-0.547906	-0.635747	0	0
25419	1.713080	9.720264	1.040351	0.132306	-0.017100	-0.180136	-0.699108	-0.460067	-0.142700	-0.336161	-0.427447	-0.549414	-0.634373	0	0
25420	1.707819	9.737160	1.015989	0.153297	-0.042276	-0.161665	-0.696013	-0.461312	-0.141006	-0.336686	-0.427316	-0.550942	-0.632855	0	0
25421	1.675225	9.680740	1.082819	0.186033	-0.046062	-0.141245	-0.694535	-0.461578	-0.137082	-0.337025	-0.427479	-0.552515	-0.631192	0	0
25422	1.803522	9.561683	1.049137	0.167914	-0.048095	-0.136917	-0.691850	-0.460563	-0.134629	-0.337372	-0.427575	-0.553998	-0.629640	0	0
25423	1.860952	9.606428	1.098708	0.150112	-0.082522	-0.116875	-0.691175	-0.461812	-0.130319	-0.337904	-0.427980	-0.555103	-0.628104	0	0
25424	1.837253	9.581723	1.112611	0.171907	-0.091012	-0.125695	-0.687543	-0.462789	-0.128486	-0.338407	-0.428425	-0.556406	-0.626374	0	0
25425	1.700868	9.598658	1.009599	0.179985	-0.098900	-0.092094	-0.687276	-0.462304	-0.125205	-0.338740	-0.429171	-0.557523	-0.624688	0	0
25426	1.638539	9.553823	0.943027	0.203275	-0.082885	-0.084829	-0.683513	-0.462342	-0.121165	-0.338810	-0.429901	-0.558865	-0.622947	0	0
25427	1.643251	9.563621	0.962357	0.211889	-0.042443	-0.063327	-0.683115	-0.461338	-0.115961	-0.338504	-0.430562	-0.560236	-0.621423	0	0
25428	1.743749	9.633421	0.993802	0.219135	-0.040552	-0.065086	-0.682710	-0.461989	-0.112718	-0.338147	-0.431191	-0.561728	-0.619834	0	0
25429	1.804839	9.717061	0.913197	0.228411	-0.041986	-0.075690	-0.682180	-0.459952	-0.109390	-0.337835	-0.431834	-0.563241	-0.618180	0	0
25430	1.915913	9.706918	0.719284	0.258080	-0.049794	-0.109261	-0.679492	-0.460123	-0.104660	-0.337636	-0.432402	-0.565122	-0.616172	0	0
25431	2.005307	9.560427	0.472775	0.261907	-0.108889	-0.127316	-0.677342	-0.460065	-0.103185	-0.337865	-0.433278	-0.566821	-0.613866	0	0
25432	2.009214	9.531315	-0.008344	0.209428	-0.159213	-0.124255	-0.676405	-0.459230	-0.097313	-0.338583	-0.434263	-0.568089	-0.611598	0	0
25433	1.937807	9.544556	-0.280253	0.104721	-0.171922	-0.114034	-0.672373	-0.459124	-0.093679	-0.339760	-0.435066	-0.568540	-0.609953	0	0
25434	1.721016	9.579451	-0.405126	-0.002166	-0.183226	-0.089638	-0.668874	-0.460677	-0.091319	-0.341322	-0.435674	-0.568275	-0.608893	0	0
25435	1.489910	9.504857	-0.382768	-0.064942	-0.148108	-0.057730	-0.666451	-0.461632	-0.089199	-0.342755	-0.436074	-0.567524	-0.608503	0	0
25436	1.498905	9.332683	-0.157315	-0.108029	-0.128827	-0.025031	-0.666852	-0.462454	-0.090038	-0.344071	-0.436350	-0.566517	-0.608500	0	0
25437	1.664006	9.330832	-0.075201	-0.161590	-0.184518	0.015958	-0.664969	-0.462472	-0.091150	-0.345679	-0.437056	-0.564724	-0.608749	0	0
25438	1.859770	9.455750	-0.226610	-0.173090	-0.277320	0.025893	-0.665235	-0.463599	-0.091183	-0.347805	-0.438295	-0.562580	-0.608632	0	0
25439	1.851005	9.625507	-0.394263	-0.128948	-0.373357	0.041329	-0.662808	-0.465587	-0.093455	-0.350167	-0.440401	-0.560203	-0.607949	0	0
25440	1.595904	9.747094	-0.590777	-0.078385	-0.433012	0.025248	-0.661197	-0.465280	-0.089923	-0.352744	-0.442902	-0.558078	-0.606596	0	0
25441	1.262303	9.697339	-0.634342	-0.082178	-0.425345	0.000608	-0.659184	-0.464788	-0.082576	-0.355428	-0.445242	-0.555969	-0.605251	0	0
25442	0.986057	9.692324	-0.652411	-0.136189	-0.398447	-0.027619	-0.657302	-0.464862	-0.081239	-0.358375	-0.447016	-0.553831	-0.604164	0	0
25443	0.853982	9.757905	-0.618442	-0.172248	-0.343924	-0.015865	-0.654073	-0.465503	-0.081297	-0.361105	-0.448431	-0.551534	-0.603592	0	0
25444	0.832954	9.937152	-0.772099	-0.156159	-0.300516	-0.004043	-0.652723	-0.467029	-0.084086	-0.363441	-0.449655	-0.549510	-0.603125	0	0
25445	0.960431	9.968585	-0.881567	-0.069850	-0.261801	0.006174	-0.651377	-0.467793	-0.083037	-0.365126	-0.451051	-0.548031	-0.602411	0	0
25446	1.186176	9.827022	-0.897644	-0.011813	-0.211322	-0.001321	-0.650027	-0.469359	-0.084057	-0.366294	-0.452266	-0.547186	-0.601557	0	0
25447	1.336049	9.849164	-0.881175	-0.019137	-0.227418	0.000287	-0.648951	-0.469655	-0.084624	-0.367597	-0.453598	-0.546167	-0.600685	0	0
25448	1.453392	10.040648	-0.886241	-0.043093	-0.254671	0.015917	-0.648413	-0.470013	-0.081918	-0.369029	-0.455041	-0.544898	-0.599868	0	0
25449	1.474383	10.201252	-0.898845	0.005951	-0.278623	-0.005311	-0.645187	-0.470181	-0.077875	-0.370528	-0.456736	-0.543865	-0.598592	0	0
25450	1.403792	10.098012	-0.880974	0.076464	-0.307848	-0.022055	-0.644110	-0.470847	-0.074640	-0.371918	-0.458719	-0.543286	-0.596736	0	0
25451	1.277915	9.852968	-0.846878	0.118363	-0.298203	-0.038623	-0.641824	-0.471070	-0.073449	-0.373204	-0.460757	-0.543002	-0.594618	0	0
25452	1.167223	9.676159	-0.945233	0.096490	-0.299608	-0.061652	-0.639274	-0.470215	-0.070046	-0.374671	-0.462526	-0.542757	-0.592543	0	0
25453	0.954166	9.492613	-1.268149	0.078044	-0.343670	-0.084916	-0.637528	-0.469931	-0.065699	-0.376663	-0.464416	-0.542275	-0.590237	0	0
25454	0.710545	9.301255	-1.341586	0.041997	-0.322811	-0.078644	-0.632821	-0.471026	-0.059797	-0.378580	-0.465995	-0.541705	-0.588287	0	0
25455	0.542262	9.259377	-1.173110	-0.035771	-0.284858	-0.058276	-0.631885	-0.470003	-0.055961	-0.380628	-0.467235	-0.540654	-0.586946	0	0
25456	0.463025	9.493440	-0.994353	-0.154393	-0.243177	-0.058378	-0.629056	-0.471786	-0.055235	-0.382854	-0.467656	-0.539169	-0.586530	0	0
25457	0.417800	9.715977	-0.862611	-0.156495	-0.211582	-0.042272	-0.627173	-0.471643	-0.057159	-0.384983	-0.468076	-0.537622	-0.586222	0	0
25458	0.449751	9.813661	-0.871997	-0.092769	-0.120951	-0.053880	-0.625419	-0.473943	-0.057526	-0.386174	-0.467984	-0.536985	-0.586095	0	0
25459	0.522097	9.834396	-0.855489	-0.015047	-0.057132	-0.055013	-0.624071	-0.474830	-0.057298	-0.386894	-0.467965	-0.536933	-0.585684	0	0
25460	0.606185	9.748527	-0.864297	0.000850	-0.008640	-0.068813	-0.624472	-0.475658	-0.057865	-0.387051	-0.467422	-0.537412	-0.585574	0	0
25461	0.715908	9.580574	-0.948733	-0.003641	0.042668	-0.059673	-0.624066	-0.476501	-0.058578	-0.387215	-0.466830	-0.537845	-0.585539	0	0
25462	0.772500	9.411663	-0.979424	-0.060760	0.072722	-0.072042	-0.621644	-0.476792	-0.060659	-0.387186	-0.465503	-0.538335	-0.586165	0	0
25463	0.872941	9.491178	-0.904723	-0.141851	0.089679	-0.066026	-0.622444	-0.479015	-0.061811	-0.387782	-0.464061	-0.538177	-0.587059	0	0
25464	0.985476	9.714157	-0.698332	-0.183678	0.088974	-0.051171	-0.621098	-0.479257	-0.064967	-0.388061	-0.462227	-0.537945	-0.588532	0	0
25465	1.126250	9.976489	-0.510629	-0.190726	0.097954	-0.056487	-0.622435	-0.481136	-0.068145	-0.388781	-0.460593	-0.537486	-0.589756	0	0
25466	1.227805	9.988042	-0.512414	-0.091697	0.086433	-0.059809	-0.620145	-0.482806	-0.065638	-0.388643	-0.459035	-0.537860	-0.590720	0	0
25467	1.223331	9.716059	-0.577904	0.001986	0.103213	-0.059394	-0.621226	-0.481218	-0.065846	-0.388462	-0.458101	-0.538570	-0.590917	0	0
25468	1.177580	9.331658	-0.610110	0.018360	0.137123	-0.059099	-0.620682	-0.483200	-0.066461	-0.387465	-0.456603	-0.539841	-0.591571	0	0
25469	1.187734	9.181325	-0.647181	-0.039593	0.180559	-0.037780	-0.621349	-0.484170	-0.072886	-0.386925	-0.455166	-0.540504	-0.592426	0	0
25470	1.343141	9.300680	-0.566279	-0.093703	0.220751	-0.027124	-0.622018	-0.484643	-0.076299	-0.385844	-0.452954	-0.541242	-0.594150	0	0
25471	1.492409	9.390811	-0.312019	-0.111386	0.243123	-0.002325	-0.622690	-0.484414	-0.079416	-0.385072	-0.451058	-0.541550	-0.595810	0	0
25472	1.717661	9.501703	-0.423901	-0.107510	0.272695	0.026115	-0.624705	-0.484554	-0.083619	-0.383465	-0.448782	-0.542139	-0.598026	0	0
25473	2.085795	10.023058	-0.279321	-0.128777	0.311959	0.086311	-0.627255	-0.485833	-0.087035	-0.381852	-0.446888	-0.542188	-0.600426	0	0
25474	2.298328	10.599874	0.059870	-0.117405	0.282677	0.124981	-0.632228	-0.485946	-0.089432	-0.379338	-0.444779	-0.542513	-0.603286	0	0
25475	2.484740	10.991691	0.168556	-0.012075	0.256255	0.151604	-0.635047	-0.487231	-0.092301	-0.377091	-0.444020	-0.542734	-0.605053	0	0
25476	2.356300	10.421318	0.404832	0.206021	0.230018	0.136253	-0.636804	-0.484220	-0.092047	-0.371860	-0.442166	-0.545834	-0.606856	0	0
25477	1.957705	9.205082	0.038275	0.243780	0.158447	0.128988	-0.640577	-0.481648	-0.089196	-0.369127	-0.442834	-0.547315	-0.606704	0	0
25478	1.679723	8.379455	-0.341972	0.042779	0.165160	0.110823	-0.644347	-0.479868	-0.088822	-0.366163	-0.441555	-0.548519	-0.608343	0	0
25479	1.463178	8.419221	-0.358547	-0.201324	0.190389	0.157122	-0.647572	-0.480307	-0.091114	-0.365040	-0.440544	-0.547276	-0.610864	0	0
25480	1.377264	9.121704	-0.101681	-0.295725	0.215469	0.189681	-0.651873	-0.480058	-0.097593	-0.363519	-0.438794	-0.545717	-0.614416	0	0
25481	1.368960	9.852322	0.349938	-0.219733	0.246659	0.177702	-0.654286	-0.481426	-0.103465	-0.362033	-0.437472	-0.544461	-0.617344	0	0
25482	1.507223	10.017515	0.663475	-0.081254	0.277868	0.186248	-0.659129	-0.480396	-0.106371	-0.359218	-0.436069	-0.544459	-0.619976	0	0
25483	1.654603	9.699758	0.812426	-0.038039	0.281796	0.186386	-0.662762	-0.479124	-0.108739	-0.356679	-0.435226	-0.544395	-0.622087	0	0
25484	1.805285	9.566551	0.871015	-0.132113	0.273491	0.202806	-0.668546	-0.477805	-0.110944	-0.353912	-0.433682	-0.544028	-0.625060	0	0
25485	1.829324	9.960278	0.993962	-0.242383	0.225242	0.210968	-0.673248	-0.478412	-0.116765	-0.352398	-0.432592	-0.542358	-0.628114	0	0
25486	1.790600	10.454821	1.066076	-0.250354	0.176638	0.196473	-0.675941	-0.476510	-0.122801	-0.350584	-0.431101	-0.540991	-0.631325	0	0
25487	1.661058	10.384494	1.043372	-0.093634	0.164722	0.156253	-0.679165	-0.476959	-0.124685	-0.349089	-0.430610	-0.540265	-0.633108	0	0
25488	1.477180	9.842194	0.786648	-0.010227	0.113629	0.092602	-0.682665	-0.475415	-0.126637	-0.346953	-0.429560	-0.540818	-0.634522	0	0
25489	1.398773	9.498459	0.647212	-0.082558	0.085174	0.067474	-0.684279	-0.475199	-0.128245	-0.346400	-0.429129	-0.540264	-0.635587	0	0
25490	1.468242	9.783754	0.656821	-0.170170	0.076150	0.043244	-0.684276	-0.475725	-0.130033	-0.345443	-0.427482	-0.539887	-0.637534	0	0
25491	1.627010	10.121674	0.880615	-0.108018	0.038765	0.067016	-0.685891	-0.474923	-0.132440	-0.345251	-0.427253	-0.539011	-0.638533	0	0
25492	1.752840	10.133669	0.894015	-0.023069	0.004407	0.047584	-0.686422	-0.477463	-0.132379	-0.343896	-0.426493	-0.539384	-0.639456	0	0
25493	1.723781	9.759279	0.838172	0.012207	-0.034115	0.035094	-0.687772	-0.475456	-0.132026	-0.343785	-0.426973	-0.539158	-0.639386	0	0
25494	1.732167	9.448686	0.763740	-0.052607	-0.032098	0.003090	-0.688309	-0.475400	-0.133925	-0.343159	-0.426209	-0.539324	-0.640092	0	0
25495	1.815511	9.425939	0.918128	-0.133161	-0.058019	-0.018567	-0.687764	-0.477974	-0.133470	-0.344138	-0.426054	-0.538311	-0.640522	0	0
25496	1.892578	9.582713	0.986715	-0.140337	-0.133284	-0.033242	-0.687502	-0.476387	-0.128791	-0.345021	-0.425746	-0.537479	-0.640951	0	0
25497	1.753419	9.626308	0.941191	-0.044644	-0.181794	-0.052672	-0.687229	-0.477706	-0.127202	-0.346503	-0.426506	-0.536745	-0.640260	0	0
25498	1.619633	9.509768	0.817600	-0.017725	-0.202919	-0.052686	-0.685209	-0.478891	-0.126992	-0.347477	-0.427058	-0.536460	-0.639603	0	0
25499	1.487845	9.551071	0.789172	-0.004463	-0.234077	-0.082874	-0.684530	-0.480845	-0.128970	-0.349259	-0.428126	-0.535927	-0.638363	0	0
25500	1.382690	9.456900	0.663883	0.041339	-0.225893	-0.110939	-0.681575	-0.480271	-0.126126	-0.350498	-0.428734	-0.536170	-0.637072	0	0
25501	1.355883	9.344743	0.675943	0.047345	-0.196961	-0.128406	-0.678746	-0.482331	-0.125681	-0.352149	-0.429495	-0.536290	-0.635545	0	0
25502	1.334759	9.320089	0.738070	0.006593	-0.189622	-0.151469	-0.676593	-0.482839	-0.124224	-0.353642	-0.429563	-0.536579	-0.634426	0	0
25503	1.377798	9.476243	0.771915	-0.019903	-0.169886	-0.167356	-0.673766	-0.484222	-0.122395	-0.355683	-0.429700	-0.536531	-0.633232	0	0
25504	1.422593	9.656698	0.747855	-0.025404	-0.148767	-0.160182	-0.671074	-0.485801	-0.118120	-0.357217	-0.429403	-0.536747	-0.632386	0	0
25505	1.564567	9.596163	0.810444	0.007773	-0.099948	-0.181014	-0.666765	-0.488514	-0.115398	-0.358848	-0.429118	-0.537177	-0.631290	0	0
25506	1.698445	9.433505	0.733932	0.015520	-0.095841	-0.200434	-0.664746	-0.489513	-0.110959	-0.360231	-0.428460	-0.537970	-0.630273	0	0
25507	1.800555	9.425653	0.785271	-0.016615	-0.099396	-0.211189	-0.660978	-0.490745	-0.110498	-0.362148	-0.427920	-0.538367	-0.629202	0	0
25508	1.860647	9.574831	0.802840	-0.036852	-0.142448	-0.202707	-0.658821	-0.493092	-0.109237	-0.364062	-0.427385	-0.538635	-0.628230	0	0
25509	1.827300	9.785428	0.783377	-0.012092	-0.185131	-0.194063	-0.654913	-0.495674	-0.111818	-0.366305	-0.427492	-0.538662	-0.626829	0	0
25510	1.786595	9.867219	0.690034	0.029135	-0.192033	-0.188666	-0.651281	-0.496342	-0.111065	-0.368146	-0.427609	-0.539073	-0.625316	0	0
25511	1.768883	9.764925	0.574712	0.079869	-0.177149	-0.198125	-0.649397	-0.497002	-0.108929	-0.369969	-0.427979	-0.539709	-0.623435	0	0
25512	1.857382	9.693696	0.520190	0.107634	-0.140691	-0.152732	-0.643607	-0.500178	-0.106104	-0.371003	-0.428281	-0.540617	-0.621825	0	0
25513	1.930400	9.661022	0.411942	0.154022	-0.128292	-0.134838	-0.642537	-0.499182	-0.101181	-0.371841	-0.428962	-0.541611	-0.619986	0	0
25514	2.084978	9.413759	0.216338	0.219592	-0.097778	-0.123847	-0.640650	-0.501506	-0.094468	-0.372001	-0.429582	-0.543230	-0.618042	0	0
25515	2.288721	9.162555	0.214857	0.202834	-0.098433	-0.102720	-0.639578	-0.500800	-0.089283	-0.372256	-0.430436	-0.544483	-0.616189	0	0
25516	2.442275	9.009980	0.292939	0.136947	-0.142477	-0.069643	-0.637426	-0.501007	-0.088633	-0.372725	-0.431354	-0.545153	-0.614669	0	0
25517	2.579847	9.187285	0.464334	0.061616	-0.216250	-0.059784	-0.636086	-0.499967	-0.085891	-0.373949	-0.432649	-0.544891	-0.613246	0	0
25518	2.382432	9.703200	0.305131	0.052803	-0.363003	-0.025361	-0.634201	-0.501521	-0.081878	-0.375753	-0.434883	-0.543990	-0.611361	0	0
25519	2.155758	10.004966	0.271825	0.174387	-0.392835	-0.000379	-0.632860	-0.501186	-0.073166	-0.377066	-0.438005	-0.543473	-0.608778	0	0
25520	1.909348	9.922781	0.004896	0.245638	-0.385895	0.030012	-0.631790	-0.500068	-0.067422	-0.377820	-0.441406	-0.543391	-0.605921	0	0
25521	1.722645	9.545526	-0.103909	0.135591	-0.356118	0.045830	-0.630449	-0.499849	-0.059804	-0.378806	-0.444396	-0.542553	-0.603866	0	0
25522	1.473987	9.400227	0.053253	-0.055473	-0.373874	0.086726	-0.629910	-0.500695	-0.054390	-0.380483	-0.446886	-0.540421	-0.602885	0	0
25523	1.259598	9.738661	0.304108	-0.124055	-0.373658	0.126323	-0.628302	-0.499070	-0.052722	-0.382222	-0.449421	-0.537575	-0.602446	0	0
25524	1.252489	10.105112	0.368529	-0.011437	-0.392878	0.151292	-0.629376	-0.499964	-0.049742	-0.383398	-0.452526	-0.535330	-0.601372	0	0
25525	1.301424	10.076864	0.336542	0.130723	-0.398797	0.151691	-0.630189	-0.498655	-0.044242	-0.383957	-0.456306	-0.533791	-0.599525	0	0
25526	1.054163	9.766447	-0.106831	0.125009	-0.459417	0.154899	-0.630191	-0.498648	-0.038385	-0.384828	-0.460331	-0.532077	-0.597409	0	0
25527	0.614879	9.632210	-0.381694	0.019650	-0.456062	0.125524	-0.629524	-0.497533	-0.032092	-0.386349	-0.463860	-0.529762	-0.595752	0	0
25528	0.287269	9.786496	-0.308657	-0.081813	-0.387713	0.094765	-0.629116	-0.499453	-0.029163	-0.388124	-0.466308	-0.527359	-0.594819	0	0
25529	0.089883	10.020863	0.063870	-0.128516	-0.307425	0.103997	-0.628181	-0.497696	-0.026393	-0.389678	-0.468236	-0.524840	-0.594516	0	0
25530	0.189088	10.610134	-0.101228	-0.138052	-0.249544	0.133470	-0.628180	-0.498435	-0.025055	-0.390696	-0.469791	-0.522486	-0.594694	0	0
25531	0.442195	10.872106	0.352320	0.037614	-0.130030	0.179797	-0.631813	-0.497518	-0.024302	-0.390099	-0.471689	-0.521300	-0.594624	0	0
25532	0.662160	10.400270	0.256709	0.129050	-0.055355	0.139867	-0.633431	-0.496128	-0.021514	-0.388663	-0.473038	-0.521371	-0.594431	0	0
25533	0.847004	9.845243	0.025840	0.079002	-0.060803	0.127286	-0.635586	-0.495291	-0.018738	-0.387829	-0.474401	-0.520958	-0.594252	0	0
25534	0.832950	9.233236	0.150390	-0.069846	-0.070537	0.038374	-0.636530	-0.494778	-0.015441	-0.387888	-0.474425	-0.520370	-0.594709	0	0
25535	0.750586	9.673542	-0.125076	-0.221215	-0.172121	-0.040543	-0.634507	-0.496641	-0.016615	-0.390062	-0.474402	-0.518544	-0.594901	0	0
25536	0.532126	10.201247	0.032749	-0.152039	-0.189382	-0.074009	-0.633157	-0.498685	-0.015335	-0.391535	-0.474004	-0.517738	-0.594952	0	0
25537	0.257080	10.334599	-0.265573	-0.012421	-0.205012	-0.114277	-0.631811	-0.499308	-0.014281	-0.393338	-0.474594	-0.517387	-0.593597	0	0
25538	-0.074216	10.110055	-0.683285	0.144178	-0.042757	-0.151555	-0.627103	-0.500322	-0.011917	-0.391523	-0.472693	-0.520545	-0.593552	0	0
25539	-0.066790	9.707181	-0.877416	0.181008	0.161009	-0.145696	-0.627236	-0.500935	-0.009757	-0.390715	-0.471682	-0.522947	-0.592777	0	0
25540	0.238169	9.508810	-0.726938	0.085919	0.255247	-0.141033	-0.626160	-0.501275	-0.008418	-0.388430	-0.468580	-0.526161	-0.593893	0	0
25541	0.632465	9.452865	-0.550720	0.018597	0.275306	-0.111145	-0.628046	-0.500948	-0.002257	-0.387586	-0.466419	-0.527885	-0.594616	0	0
25542	0.915903	9.339055	-0.541163	-0.021760	0.231790	-0.090390	-0.627505	-0.501627	-0.004056	-0.386444	-0.464020	-0.529463	-0.595832	0	0
25543	1.024348	9.241486	-0.585244	-0.074507	0.170640	-0.080357	-0.629925	-0.501541	-0.005387	-0.386400	-0.462275	-0.530083	-0.596665	0	0
25544	0.931971	9.361180	-0.685274	-0.182694	0.146525	-0.077296	-0.628031	-0.504672	-0.012865	-0.386582	-0.460014	-0.530136	-0.598245	0	0
25545	0.938958	9.608919	-0.744704	-0.209123	0.180481	-0.093086	-0.628962	-0.507697	-0.015948	-0.387182	-0.457612	-0.530050	-0.599774	0	0
25546	1.023208	9.760963	-0.733636	-0.176268	0.216608	-0.104270	-0.628964	-0.506998	-0.015517	-0.387243	-0.454918	-0.530428	-0.601446	0	0
25547	1.115965	9.723802	-0.759397	-0.154942	0.234243	-0.090847	-0.629624	-0.510593	-0.018758	-0.387293	-0.452405	-0.530862	-0.602925	0	0
25548	1.148820	9.549618	-0.665597	-0.166332	0.228292	-0.069705	-0.631903	-0.512429	-0.022877	-0.387083	-0.449902	-0.531138	-0.604688	0	0
25549	0.977377	9.425144	-0.484558	-0.232291	0.200099	-0.031154	-0.634186	-0.512550	-0.027621	-0.387295	-0.447604	-0.530699	-0.606640	0	0
25550	0.832056	9.514739	-0.655797	-0.296246	0.182716	0.002161	-0.635253	-0.514949	-0.033134	-0.387511	-0.445286	-0.529644	-0.609125	0	0
25551	0.860647	9.855094	-0.963213	-0.265719	0.244871	0.015903	-0.636452	-0.517732	-0.040292	-0.387345	-0.442820	-0.528964	-0.611614	0	0
25552	1.072719	9.960934	-0.675850	-0.090292	0.327838	0.065550	-0.640755	-0.517121	-0.044035	-0.385513	-0.440766	-0.529411	-0.613864	0	0
25553	1.468803	10.060392	-0.486306	0.031552	0.391267	0.096301	-0.644791	-0.516308	-0.044507	-0.382756	-0.438967	-0.530753	-0.615717	0	0
25554	1.947863	10.367701	-0.336707	0.073643	0.426083	0.142507	-0.650707	-0.516537	-0.040904	-0.379209	-0.437347	-0.532219	-0.617795	0	0
25555	2.578684	10.889000	0.104809	0.118999	0.467753	0.201094	-0.659049	-0.514178	-0.042637	-0.374989	-0.435957	-0.533900	-0.619899	0	0
25556	3.020403	10.899471	0.368644	0.228063	0.363702	0.276697	-0.666048	-0.511771	-0.041660	-0.370243	-0.435990	-0.535484	-0.621361	0	0
25557	3.014814	10.158990	0.826630	0.363207	0.218124	0.313342	-0.672518	-0.507050	-0.037073	-0.365559	-0.437652	-0.537211	-0.621475	0	0
25558	2.633171	9.248986	0.855486	0.312090	0.108939	0.323213	-0.679793	-0.502801	-0.029632	-0.361499	-0.439803	-0.538152	-0.621517	0	0
25559	2.020261	8.555648	0.394152	0.125335	0.027957	0.295761	-0.688549	-0.497911	-0.023924	-0.358966	-0.441683	-0.537748	-0.622002	0	0
25560	1.410378	8.758215	0.412424	-0.032785	0.012676	0.282915	-0.693798	-0.496425	-0.021635	-0.357180	-0.442958	-0.536366	-0.623316	0	0
25561	1.103053	9.612041	0.584320	-0.044936	0.122804	0.283610	-0.698108	-0.493947	-0.020279	-0.354961	-0.443561	-0.535286	-0.625080	0	0
25562	1.194071	10.087120	0.942215	0.127174	0.238671	0.260089	-0.706723	-0.490647	-0.019526	-0.351388	-0.443861	-0.535800	-0.626445	0	0
25563	1.441912	9.958114	1.095232	0.307683	0.300894	0.251275	-0.713997	-0.486924	-0.013873	-0.346845	-0.444406	-0.537683	-0.626975	0	0
25564	1.813867	9.561893	1.256481	0.286434	0.320539	0.241540	-0.721534	-0.484406	-0.010979	-0.342209	-0.444619	-0.539553	-0.627766	0	0
25565	2.129373	9.361313	1.662472	0.110930	0.280100	0.199993	-0.729077	-0.480152	-0.009664	-0.338953	-0.444330	-0.540324	-0.629072	0	0
25566	2.142932	9.657733	1.689540	-0.095327	0.138414	0.214337	-0.733254	-0.477284	-0.006935	-0.337107	-0.444185	-0.539316	-0.631028	0	0
25567	1.829190	9.807390	1.519901	-0.075709	0.043651	0.205018	-0.739445	-0.475314	-0.006254	-0.335915	-0.444776	-0.538072	-0.632309	0	0
25568	1.543486	9.498716	1.193292	-0.014849	0.097672	0.161434	-0.744022	-0.473676	-0.005058	-0.334181	-0.444801	-0.537721	-0.633507	0	0
25569	1.577976	9.208013	1.068957	-0.057166	0.194548	0.112420	-0.748320	-0.474950	-0.006955	-0.332678	-0.443997	-0.537504	-0.635045	0	0
25570	1.888115	9.466122	1.139117	-0.170784	0.243843	0.094617	-0.752893	-0.474253	-0.007969	-0.331225	-0.442175	-0.536971	-0.637522	0	0
25571	2.208793	9.714735	1.416699	-0.143371	0.209115	0.071407	-0.755320	-0.471781	-0.008269	-0.330278	-0.440767	-0.536421	-0.639448	0	0
25572	2.269295	9.592019	1.380965	-0.112897	0.138428	0.063971	-0.759891	-0.471475	-0.010794	-0.329263	-0.439590	-0.536077	-0.641068	0	0
25573	2.131466	9.198660	1.297855	-0.085409	0.073556	0.035400	-0.761235	-0.472039	-0.009570	-0.329010	-0.439048	-0.535595	-0.641972	0	0
25574	1.973236	9.108391	1.274422	-0.162586	-0.001275	0.014384	-0.762848	-0.472137	-0.009827	-0.329303	-0.438359	-0.534667	-0.643064	0	0
25575	1.898780	9.446915	1.324951	-0.222389	-0.025151	0.024654	-0.764456	-0.473476	-0.011622	-0.330243	-0.437942	-0.533019	-0.644234	0	0
25576	1.927819	9.712068	1.451428	-0.157180	-0.026847	0.008030	-0.765798	-0.474446	-0.011229	-0.330729	-0.437436	-0.532036	-0.645140	0	0
25577	1.878211	9.737850	1.254720	-0.043239	-0.032488	-0.012852	-0.765926	-0.476759	-0.009123	-0.331165	-0.437457	-0.531676	-0.645199	0	0
25578	1.844543	9.589144	1.165739	0.011278	-0.013864	-0.028460	-0.766872	-0.475359	-0.007433	-0.331133	-0.437275	-0.531946	-0.645117	0	0
25579	1.883438	9.451468	1.100567	0.001092	-0.016049	-0.051493	-0.764988	-0.475993	-0.006386	-0.331536	-0.437130	-0.532093	-0.644886	0	0
25580	1.974767	9.477392	1.021327	-0.012698	-0.027993	-0.076386	-0.765523	-0.477331	-0.003154	-0.332037	-0.436740	-0.532341	-0.644688	0	0
25581	2.075022	9.559327	1.052673	0.003836	-0.077104	-0.097893	-0.763375	-0.476577	-0.001112	-0.333051	-0.436751	-0.532502	-0.644025	0	0
25582	2.156327	9.621498	1.098030	0.032569	-0.157469	-0.109831	-0.763645	-0.476980	0.004326	-0.334280	-0.437183	-0.532740	-0.642896	0	0
25583	2.031067	9.558517	0.943002	0.043508	-0.135145	-0.110505	-0.759880	-0.477444	0.008353	-0.335506	-0.437632	-0.533011	-0.641727	0	0
25584	1.971743	9.496751	0.953684	0.055701	-0.120430	-0.126270	-0.758534	-0.478399	0.011575	-0.336568	-0.437836	-0.533572	-0.640564	0	0
25585	1.971735	9.370510	0.920934	0.055075	-0.113996	-0.135066	-0.755036	-0.479694	0.015033	-0.337785	-0.438055	-0.534089	-0.639342	0	0
25586	2.089687	9.294971	0.956418	0.023778	-0.100784	-0.140408	-0.753690	-0.480690	0.020025	-0.338989	-0.437962	-0.534558	-0.638376	0	0
25587	2.235102	9.297611	0.972897	0.019209	-0.120348	-0.141464	-0.751805	-0.481917	0.022142	-0.340432	-0.438066	-0.534841	-0.637298	0	0
25588	2.283753	9.283925	0.943199	0.005893	-0.138827	-0.117763	-0.748579	-0.482072	0.025640	-0.341785	-0.438285	-0.534956	-0.636327	0	0
25589	2.240450	9.152050	0.978974	0.027662	-0.143807	-0.124785	-0.746020	-0.483912	0.029092	-0.343202	-0.438658	-0.535127	-0.635162	0	0
25590	2.169231	9.172588	0.812938	0.025542	-0.165389	-0.116070	-0.741985	-0.484954	0.033369	-0.344617	-0.439134	-0.535251	-0.633961	0	0
25591	2.030663	9.293869	0.677776	0.052585	-0.166908	-0.117735	-0.739022	-0.486957	0.037356	-0.345997	-0.439777	-0.535461	-0.632586	0	0
25592	1.902093	9.412912	0.624787	0.084384	-0.152208	-0.126357	-0.736066	-0.487169	0.043579	-0.347152	-0.440319	-0.536039	-0.631084	0	0
25593	1.914364	9.340344	0.981990	0.152894	-0.100151	-0.122281	-0.733648	-0.487038	0.047777	-0.347757	-0.440862	-0.537125	-0.629447	0	0
25594	2.057600	9.430326	0.860528	0.159446	-0.129016	-0.103028	-0.729615	-0.487382	0.052486	-0.348317	-0.441647	-0.538143	-0.627715	0	0
25595	2.024200	9.735579	0.654987	0.195696	-0.136397	-0.079976	-0.727733	-0.487979	0.058029	-0.348654	-0.442792	-0.539174	-0.625833	0	0
25596	1.852902	9.615890	0.145102	0.234129	-0.057653	-0.088137	-0.725451	-0.487335	0.064696	-0.348405	-0.443468	-0.540835	-0.624057	0	0
25597	1.774088	9.388657	-0.154107	0.120681	0.027947	-0.137420	-0.722359	-0.488098	0.070083	-0.348543	-0.443009	-0.542221	-0.623102	0	0
25598	1.720986	9.370695	-0.198932	-0.103835	0.076063	-0.146643	-0.720208	-0.487839	0.068977	-0.349427	-0.441350	-0.542499	-0.623543	0	0
25599	1.736504	9.871113	0.202194	-0.225154	0.030179	-0.129669	-0.717504	-0.492697	0.067971	-0.351033	-0.439709	-0.541700	-0.624494	0	0
25600	1.817747	10.270787	0.825161	-0.088629	-0.066992	-0.071563	-0.715612	-0.495877	0.068799	-0.352154	-0.439401	-0.541236	-0.624482	0	0
25601	1.706220	10.271190	0.814513	0.127316	-0.175783	-0.021165	-0.711719	-0.494352	0.072480	-0.352645	-0.440870	-0.541431	-0.622999	0	0
25602	1.523128	9.896386	0.330263	0.152946	-0.152129	0.036599	-0.710378	-0.493806	0.078203	-0.352493	-0.442531	-0.541692	-0.621679	0	0
25603	1.373443	9.558612	-0.085836	0.029097	-0.046690	0.044015	-0.708768	-0.493210	0.081472	-0.352315	-0.443199	-0.541445	-0.621520	0	0
25604	1.293978	9.615406	-0.331840	-0.110299	0.031877	0.054711	-0.706888	-0.492448	0.083381	-0.352216	-0.442883	-0.540638	-0.622503	0	0
25605	1.415712	10.071583	-0.343582	-0.119345	0.075121	0.029275	-0.708630	-0.494384	0.083067	-0.352132	-0.442185	-0.539969	-0.623625	0	0
25606	1.794406	10.357683	0.123266	0.013575	0.065456	0.035713	-0.708093	-0.494233	0.082112	-0.351401	-0.441975	-0.540149	-0.624031	0	0
25607	1.922917	10.369736	0.218596	0.105071	-0.039380	0.028225	-0.707150	-0.495186	0.085611	-0.350949	-0.442774	-0.540483	-0.623429	0	0
25608	1.801865	10.231585	0.153334	0.124654	-0.100524	0.026161	-0.707156	-0.493432	0.089481	-0.350680	-0.443935	-0.540815	-0.622466	0	0
25609	1.669307	10.306857	0.095738	0.096905	-0.121825	0.050719	-0.705818	-0.492009	0.094006	-0.350571	-0.445338	-0.540709	-0.621617	0	0
25610	1.559925	10.202912	0.105202	0.091099	-0.119609	0.066657	-0.702602	-0.488614	0.097211	-0.350303	-0.446719	-0.540581	-0.620888	0	0
25611	1.530985	10.064005	0.040365	0.076254	-0.127245	0.082489	-0.700991	-0.489006	0.106441	-0.350119	-0.448251	-0.540187	-0.620230	0	0
25612	1.336327	9.732738	0.005596	0.081127	-0.184496	0.025614	-0.700189	-0.487998	0.111095	-0.350497	-0.449773	-0.539953	-0.619117	0	0
25613	0.997735	9.190071	-0.128288	0.085009	-0.256039	-0.029545	-0.696164	-0.485636	0.115210	-0.351667	-0.451519	-0.539670	-0.617428	0	0
25614	0.665528	9.035929	-0.390085	0.054847	-0.249809	-0.077254	-0.691591	-0.486480	0.116491	-0.353140	-0.452785	-0.539507	-0.615799	0	0
25615	0.554799	9.257273	-0.286825	0.017810	-0.192745	-0.096442	-0.686750	-0.487075	0.119003	-0.354692	-0.453528	-0.539345	-0.614502	0	0
25616	0.604597	9.661154	-0.384636	0.022487	-0.097797	-0.087005	-0.684866	-0.487902	0.122223	-0.355548	-0.453687	-0.539562	-0.613698	0	0
25617	0.893737	9.758659	-0.304279	0.074750	0.003717	-0.038520	-0.682315	-0.486852	0.123317	-0.355436	-0.453729	-0.540197	-0.613175	0	0
25618	1.336089	9.494821	-0.038355	0.068432	0.076289	-0.025791	-0.680168	-0.486149	0.127536	-0.354772	-0.453317	-0.541032	-0.613127	0	0
25619	1.661163	9.491016	0.036646	-0.017515	0.014100	-0.020343	-0.679900	-0.485570	0.126735	-0.354912	-0.453063	-0.541057	-0.613212	0	0
25620	1.800012	9.585793	0.090745	-0.047042	-0.040800	-0.003141	-0.679358	-0.487162	0.127630	-0.355256	-0.453073	-0.540673	-0.613344	0	0
25621	1.742003	9.579885	0.103453	-0.050906	-0.104821	-0.004434	-0.676672	-0.486597	0.131158	-0.356090	-0.453517	-0.539995	-0.613129	0	0
25622	1.601512	9.543327	-0.102795	-0.069068	-0.124635	-0.001044	-0.674520	-0.486967	0.132756	-0.356983	-0.453981	-0.539161	-0.613001	0	0
25623	1.517636	9.585481	-0.303085	-0.068303	-0.099157	-0.024728	-0.673167	-0.489701	0.133196	-0.357989	-0.454217	-0.538489	-0.612829	0	0
25624	1.524463	9.687537	-0.566040	-0.043975	-0.078635	-0.055462	-0.669677	-0.488070	0.132663	-0.358842	-0.454185	-0.538227	-0.612585	0	0
25625	1.608678	9.596815	-0.565179	-0.020447	-0.049155	-0.088810	-0.668057	-0.490275	0.134480	-0.359756	-0.453939	-0.538321	-0.612148	0	0
25626	1.695911	9.365353	-0.498166	-0.047900	-0.077303	-0.110305	-0.665500	-0.491035	0.134153	-0.360939	-0.453574	-0.538299	-0.611742	0	0
25627	1.657750	9.340387	-0.460632	-0.113036	-0.101183	-0.101813	-0.660255	-0.491734	0.134614	-0.362630	-0.453242	-0.537697	-0.611517	0	0
25628	1.616020	9.504721	-0.357231	-0.163929	-0.103822	-0.084308	-0.657963	-0.493794	0.135610	-0.364321	-0.452757	-0.536747	-0.611706	0	0
25629	1.548288	9.753547	-0.279339	-0.143194	-0.092922	-0.050575	-0.654997	-0.497065	0.139283	-0.365789	-0.452536	-0.535757	-0.611861	0	0
25630	1.518540	9.794282	-0.232414	-0.078997	-0.067260	-0.023684	-0.652308	-0.497127	0.139249	-0.366521	-0.452456	-0.535186	-0.611982	0	0
25631	1.517815	9.575773	-0.307821	-0.028732	-0.036881	-0.012712	-0.651234	-0.497302	0.145768	-0.366939	-0.452513	-0.534931	-0.611913	0	0
25632	1.512708	9.337767	-0.359142	-0.026812	-0.013756	-0.012545	-0.650559	-0.498365	0.148178	-0.367072	-0.452348	-0.534831	-0.612042	0	0
25633	1.523907	9.265142	-0.341399	-0.079256	0.024526	0.003449	-0.649215	-0.498434	0.149794	-0.367291	-0.451929	-0.534420	-0.612578	0	0
25634	1.620895	9.240183	-0.485080	-0.097472	0.036559	0.014061	-0.649209	-0.500089	0.147834	-0.367306	-0.451336	-0.533955	-0.613412	0	0
25635	1.849282	9.251637	-0.232613	-0.101530	0.086608	0.039066	-0.648803	-0.501593	0.151185	-0.367073	-0.450646	-0.533473	-0.614477	0	0
25636	2.062002	9.571124	0.074823	-0.178503	0.092723	0.090073	-0.648262	-0.502248	0.148298	-0.366690	-0.449819	-0.532366	-0.616270	0	0
25637	2.261600	10.254483	0.061349	-0.196687	0.089022	0.162415	-0.648389	-0.504492	0.147409	-0.366104	-0.449423	-0.530740	-0.618306	0	0
25638	2.531708	10.628428	0.466428	-0.070822	0.166286	0.246323	-0.652834	-0.502149	0.148627	-0.363830	-0.449322	-0.529890	-0.620446	0	0
25639	2.763083	10.491853	0.729732	-0.032410	0.147844	0.286941	-0.657679	-0.501050	0.154984	-0.361406	-0.449824	-0.528915	-0.622329	0	0
25640	2.910070	10.120630	0.416873	-0.030830	0.059086	0.281064	-0.660243	-0.498039	0.156065	-0.359235	-0.450660	-0.527803	-0.623923	0	0
25641	2.761377	9.603305	0.714717	0.065044	-0.044145	0.245388	-0.660116	-0.496512	0.163467	-0.357627	-0.452491	-0.526907	-0.624279	0	0
25642	2.275395	9.191505	0.782351	0.067409	-0.156875	0.273087	-0.659590	-0.493430	0.170643	-0.356232	-0.455010	-0.525636	-0.624317	0	0
25643	1.689560	9.481874	0.528674	-0.046985	-0.111898	0.319111	-0.658922	-0.492394	0.174210	-0.355021	-0.457245	-0.523449	-0.625210	0	0
25644	1.498203	10.235846	0.721734	0.006896	0.114241	0.361401	-0.662297	-0.487927	0.174394	-0.351910	-0.458300	-0.522357	-0.627108	0	0
25645	1.794819	10.464593	0.928916	0.247512	0.303367	0.347372	-0.666076	-0.483532	0.178121	-0.346994	-0.459103	-0.523341	-0.628437	0	0
25646	2.062289	9.675598	0.825119	0.468809	0.310312	0.286202	-0.670394	-0.479225	0.186211	-0.341205	-0.460133	-0.526146	-0.628512	0	0
25647	2.127449	8.810094	0.641065	0.467191	0.225309	0.199039	-0.672572	-0.471408	0.193571	-0.336598	-0.461378	-0.528889	-0.627781	0	0
25648	2.012327	8.710874	0.397552	0.162889	0.139282	0.121539	-0.671780	-0.466976	0.197246	-0.334163	-0.461579	-0.529906	-0.628076	0	0
25649	1.848274	9.188588	0.583904	-0.071454	0.096295	0.125845	-0.672723	-0.466395	0.197549	-0.333177	-0.461428	-0.529158	-0.629340	0	0
25650	1.824621	9.581476	0.948529	-0.083096	0.109532	0.090510	-0.673126	-0.466206	0.195925	-0.332247	-0.460842	-0.528656	-0.630682	0	0
25651	1.802974	9.561654	0.875796	-0.021004	0.098477	0.055278	-0.671238	-0.467427	0.191642	-0.331461	-0.460468	-0.528558	-0.631451	0	0
25652	1.817659	9.299727	0.801189	-0.036016	0.122445	0.015610	-0.668826	-0.464936	0.191830	-0.330758	-0.459593	-0.528708	-0.632330	0	0
25653	1.948856	9.175880	0.887998	-0.154054	0.095605	-0.017668	-0.666123	-0.469026	0.188261	-0.331060	-0.458408	-0.528092	-0.633545	0	0
25654	2.025356	9.361777	0.961162	-0.225123	0.032150	-0.064295	-0.665313	-0.470354	0.189707	-0.332229	-0.457075	-0.527092	-0.634728	0	0
25655	1.960827	9.700489	1.086620	-0.205787	-0.022976	-0.057518	-0.661532	-0.475447	0.185548	-0.333645	-0.456254	-0.525932	-0.635538	0	0
25656	1.856297	9.839396	1.096808	-0.150393	-0.047671	-0.046876	-0.657364	-0.474687	0.179123	-0.334794	-0.455778	-0.525046	-0.636008	0	0
25657	1.780248	9.765188	1.104663	-0.088382	-0.065884	-0.080374	-0.653455	-0.477729	0.178025	-0.336046	-0.455497	-0.524591	-0.635925	0	0
25658	1.815926	9.668724	1.048711	-0.051849	-0.073944	-0.101531	-0.649817	-0.480003	0.174641	-0.337245	-0.455241	-0.524480	-0.635565	0	0
25659	1.820793	9.663955	1.024823	-0.047342	-0.092545	-0.138768	-0.643624	-0.482684	0.174073	-0.338822	-0.454957	-0.524461	-0.634944	0	0
25660	1.921078	9.631797	1.112399	-0.038249	-0.111843	-0.145958	-0.639850	-0.485528	0.170668	-0.340449	-0.454762	-0.524500	-0.634182	0	0
25661	2.074859	9.581182	1.139165	-0.029098	-0.161189	-0.160423	-0.635412	-0.486277	0.174133	-0.342438	-0.454858	-0.524456	-0.633077	0	0
25662	2.111469	9.443469	1.117255	-0.004439	-0.197838	-0.180031	-0.629358	-0.487215	0.171853	-0.344581	-0.455145	-0.524560	-0.631620	0	0
25663	2.151320	9.388355	1.109264	0.025599	-0.216749	-0.195978	-0.622357	-0.490299	0.169492	-0.346830	-0.455590	-0.524819	-0.629850	0	0
25664	2.206810	9.277690	1.097358	0.006356	-0.241187	-0.220956	-0.616439	-0.490520	0.166964	-0.349409	-0.455968	-0.525016	-0.627984	0	0
25665	2.188881	9.204535	1.097360	-0.006512	-0.290293	-0.253131	-0.610785	-0.492569	0.164108	-0.352538	-0.456456	-0.525059	-0.625842	0	0
25666	2.008326	9.254660	1.031259	-0.032435	-0.347025	-0.269449	-0.603111	-0.495760	0.159556	-0.356146	-0.457096	-0.524845	-0.623507	0	0
25667	1.806137	9.433067	1.064632	-0.015833	-0.350059	-0.285294	-0.594230	-0.497912	0.157885	-0.359817	-0.457741	-0.524742	-0.621008	0	0
25668	1.690297	9.666456	1.160422	0.011118	-0.330387	-0.280649	-0.587500	-0.500002	0.155696	-0.363202	-0.458362	-0.524885	-0.618453	0	0
25669	1.738197	9.715892	1.291513	0.063272	-0.299870	-0.274118	-0.580098	-0.502434	0.155394	-0.366164	-0.459025	-0.525380	-0.615789	0	0
25670	1.930863	9.770364	1.248869	0.099361	-0.288843	-0.275746	-0.572159	-0.504582	0.154551	-0.368888	-0.459725	-0.526175	-0.612956	0	0
25671	2.155744	9.677341	1.266101	0.139097	-0.309613	-0.284641	-0.567580	-0.506900	0.152107	-0.371600	-0.460658	-0.527121	-0.609796	0	0
25672	2.301637	9.522185	1.204345	0.145846	-0.348928	-0.274286	-0.559250	-0.504778	0.150035	-0.374404	-0.461887	-0.527951	-0.606424	0	0
25673	2.237273	9.438457	1.015232	0.138789	-0.384295	-0.285122	-0.553322	-0.508416	0.148214	-0.377490	-0.463257	-0.528584	-0.602904	0	0
25674	2.144676	9.456194	0.968926	0.144050	-0.405637	-0.283453	-0.546601	-0.508183	0.149777	-0.380642	-0.464754	-0.529204	-0.599214	0	0
25675	2.102384	9.392309	0.987368	0.161814	-0.416335	-0.276381	-0.538803	-0.508041	0.148056	-0.383710	-0.466434	-0.529775	-0.595436	0	0
25676	2.182267	9.272375	0.966651	0.164811	-0.436345	-0.257062	-0.531274	-0.507767	0.147024	-0.386753	-0.468310	-0.530249	-0.591561	0	0
25677	2.285562	9.201424	0.994430	0.180038	-0.458355	-0.224465	-0.524279	-0.508751	0.145821	-0.389619	-0.470568	-0.530479	-0.587670	0	0
25678	2.398975	9.565182	0.833877	0.192980	-0.523317	-0.181556	-0.517832	-0.506649	0.146494	-0.392523	-0.473439	-0.530393	-0.583493	0	0
25679	2.115975	9.851329	0.517307	0.210184	-0.577061	-0.160570	-0.512449	-0.508160	0.145157	-0.395464	-0.476825	-0.529986	-0.579103	0	0
25680	1.730148	9.832160	0.245624	0.159668	-0.568804	-0.153511	-0.506532	-0.508554	0.143985	-0.398577	-0.479944	-0.529356	-0.574954	0	0
25681	1.371763	9.762502	-0.097055	0.019928	-0.464978	-0.158500	-0.500615	-0.508787	0.142002	-0.401794	-0.481909	-0.528252	-0.572079	0	0
25682	1.189574	9.997084	-0.282556	-0.093567	-0.343876	-0.133292	-0.495095	-0.510805	0.137922	-0.404800	-0.482810	-0.526946	-0.570403	0	0
25683	1.256628	10.294482	-0.193672	-0.054021	-0.320436	-0.060552	-0.494419	-0.511243	0.131635	-0.407039	-0.484153	-0.525514	-0.568991	0	0
25684	1.429650	10.249070	-0.180798	0.075549	-0.377677	-0.002200	-0.490382	-0.512286	0.129784	-0.408645	-0.486609	-0.524387	-0.566780	0	0
25685	1.447732	10.149836	-0.453925	0.099523	-0.466280	0.029142	-0.486619	-0.511642	0.128807	-0.410382	-0.489862	-0.522782	-0.564199	0	0
25686	1.185302	10.137759	-0.745948	0.055644	-0.530186	0.044574	-0.485546	-0.510635	0.127057	-0.412602	-0.493322	-0.520667	-0.561514	0	0
25687	0.935993	10.458520	-0.919715	-0.013023	-0.497391	0.060528	-0.483662	-0.511065	0.125386	-0.414861	-0.496424	-0.518128	-0.559461	0	0
25688	0.850797	10.808960	-1.124779	0.014407	-0.442765	0.053900	-0.482994	-0.509350	0.124072	-0.416754	-0.499248	-0.516074	-0.557436	0	0
25689	0.937122	10.618747	-1.084585	0.184925	-0.366628	0.017778	-0.479098	-0.508133	0.122704	-0.417577	-0.502197	-0.515385	-0.554802	0	0
25690	0.967450	9.866756	-0.837252	0.309125	-0.393927	0.013591	-0.476418	-0.505400	0.124396	-0.417951	-0.505750	-0.515356	-0.551310	0	0
25691	0.851360	9.119360	-0.878507	0.267155	-0.421427	0.031907	-0.474945	-0.504483	0.132307	-0.418553	-0.509391	-0.514808	-0.548002	0	0
25692	0.689059	8.978029	-0.978713	0.095539	-0.430561	0.054340	-0.472795	-0.503966	0.132299	-0.419956	-0.512436	-0.513224	-0.545570	0	0
25693	0.574860	9.243002	-0.931256	0.042864	-0.419041	0.073711	-0.470112	-0.502041	0.132194	-0.421450	-0.515314	-0.511234	-0.543573	0	0
25694	0.588689	9.384045	-1.033002	0.042918	-0.375611	0.079288	-0.469707	-0.501944	0.127561	-0.422689	-0.517946	-0.509451	-0.541781	0	0
25695	0.655712	9.409527	-1.137059	0.012172	-0.368041	0.086299	-0.467963	-0.500716	0.127853	-0.424007	-0.520458	-0.507439	-0.540228	0	0
25696	0.723127	9.425311	-1.178440	-0.023449	-0.358250	0.073858	-0.466755	-0.500369	0.130029	-0.425518	-0.522672	-0.505385	-0.538826	0	0
25697	0.655459	9.443523	-1.002514	-0.068667	-0.341169	0.050850	-0.463124	-0.500383	0.126990	-0.427309	-0.524497	-0.503232	-0.537649	0	0
25698	0.677823	9.555613	-0.887124	-0.128053	-0.324871	0.018928	-0.462316	-0.500650	0.125474	-0.429482	-0.525794	-0.501035	-0.536703	0	0
25699	0.709179	9.706710	-0.747678	-0.134426	-0.304659	-0.009269	-0.460559	-0.502843	0.120479	-0.431755	-0.526821	-0.498997	-0.535769	0	0
25700	0.608894	9.636921	-0.711713	-0.077830	-0.294602	-0.037294	-0.459348	-0.503076	0.117053	-0.433801	-0.527876	-0.497487	-0.534481	0	0
25701	0.611405	9.481577	-0.898233	-0.066525	-0.239179	-0.045734	-0.457193	-0.503915	0.114413	-0.435586	-0.528648	-0.496290	-0.533378	0	0
25702	0.677733	9.434226	-0.915098	-0.072992	-0.193352	-0.031328	-0.453825	-0.505796	0.112678	-0.437066	-0.529207	-0.495207	-0.532619	0	0
25703	0.808963	9.548286	-0.849342	-0.110990	-0.150506	-0.050658	-0.453149	-0.506888	0.110183	-0.438675	-0.529279	-0.494188	-0.532172	0	0
25704	0.949448	9.550835	-0.859494	-0.069800	-0.143258	-0.041673	-0.452070	-0.507743	0.109326	-0.439937	-0.529526	-0.493397	-0.531618	0	0
25705	0.985254	9.449518	-0.905776	-0.055447	-0.118399	-0.035282	-0.450456	-0.508029	0.107800	-0.441012	-0.529741	-0.492734	-0.531127	0	0
25706	1.029385	9.443048	-0.786416	-0.105781	-0.118749	-0.038107	-0.449780	-0.508985	0.105582	-0.442322	-0.529712	-0.491840	-0.530895	0	0
25707	1.179580	9.589020	-0.652914	-0.131337	-0.105095	-0.023113	-0.448970	-0.509955	0.103770	-0.443667	-0.529578	-0.490768	-0.530898	0	0
25708	1.330568	9.688875	-0.559964	-0.126703	-0.119900	0.002406	-0.448021	-0.512044	0.101240	-0.444874	-0.529659	-0.489542	-0.530940	0	0
25709	1.482058	9.635794	-0.506769	-0.080122	-0.103759	0.013232	-0.448423	-0.512249	0.098242	-0.445744	-0.529923	-0.488551	-0.530860	0	0
25710	1.528486	9.493404	-0.518713	-0.079887	-0.105316	0.004378	-0.447884	-0.512321	0.094692	-0.446617	-0.530139	-0.487628	-0.530759	0	0
25711	1.580857	9.285569	-0.597386	-0.116523	-0.104459	0.029022	-0.445323	-0.513822	0.089574	-0.447593	-0.530324	-0.486350	-0.530925	0	0
25712	1.615481	9.257071	-0.557592	-0.167150	-0.098008	0.038622	-0.446131	-0.512853	0.085257	-0.448709	-0.530277	-0.484811	-0.531437	0	0
25713	1.699864	9.292598	-0.473423	-0.204552	-0.099603	0.090633	-0.446927	-0.516029	0.082439	-0.449791	-0.530341	-0.482751	-0.532333	0	0
25714	1.807458	9.367380	-0.465870	-0.212427	-0.080803	0.118992	-0.449602	-0.520289	0.079337	-0.450629	-0.530379	-0.480620	-0.533512	0	0
25715	1.952411	9.394289	-0.442367	-0.183617	-0.045122	0.124582	-0.451486	-0.519623	0.076929	-0.451143	-0.530412	-0.478723	-0.534750	0	0
25716	1.972603	9.353386	-0.446253	-0.147316	-0.009127	0.119619	-0.451748	-0.521175	0.070753	-0.451285	-0.530360	-0.477253	-0.535994	0	0
25717	1.907628	9.121604	-0.229842	-0.137765	0.009168	0.102103	-0.453900	-0.520295	0.065495	-0.451404	-0.530205	-0.475954	-0.537201	0	0
25718	1.903835	8.927311	-0.356079	-0.207437	-0.005121	0.080587	-0.457391	-0.521452	0.063864	-0.452049	-0.529669	-0.474385	-0.538574	0	0
25719	1.903934	8.966185	-0.079530	-0.287264	0.005163	0.105148	-0.458994	-0.524276	0.058888	-0.452949	-0.528874	-0.472235	-0.540485	0	0
25720	1.875452	9.698837	0.135539	-0.450271	-0.034212	0.168010	-0.461672	-0.526991	0.050251	-0.454539	-0.527802	-0.468743	-0.543230	0	0
25721	2.015365	10.944325	0.123214	-0.485381	0.017023	0.242408	-0.464216	-0.529580	0.042161	-0.455665	-0.526671	-0.464824	-0.546741	0	0
25722	2.060292	11.022923	1.031549	-0.164608	0.044959	0.230297	-0.467837	-0.531590	0.034648	-0.455021	-0.526739	-0.462905	-0.548836	0	0
25723	1.904104	10.053854	0.706675	0.083562	-0.082618	0.151658	-0.471341	-0.528939	0.033821	-0.454094	-0.528315	-0.462111	-0.548758	0	0
25724	1.777743	9.255237	0.159960	-0.054480	-0.056928	0.071012	-0.475106	-0.528563	0.033605	-0.454211	-0.528701	-0.461171	-0.549079	0	0
25725	1.777742	9.522293	0.312012	-0.330741	-0.024615	0.108353	-0.476176	-0.530188	0.031386	-0.455437	-0.527874	-0.458588	-0.551021	0	0
25726	1.693486	10.375315	0.510018	-0.383231	-0.080045	0.175002	-0.476571	-0.531800	0.021805	-0.456822	-0.527367	-0.455169	-0.553189	0	0
25727	1.503914	10.546679	0.656974	-0.085352	-0.041297	0.147925	-0.478987	-0.532777	0.017443	-0.456605	-0.527918	-0.453650	-0.554090	0	0
25728	1.415556	9.962421	0.451643	0.115648	-0.010223	0.109903	-0.482752	-0.532679	0.016945	-0.455390	-0.528996	-0.453655	-0.554059	0	0
25729	1.323258	9.465494	0.317751	0.056915	0.012032	0.124050	-0.483559	-0.532383	0.017237	-0.454315	-0.529786	-0.453296	-0.554479	0	0
25730	1.270011	9.447525	0.227183	-0.098027	0.006982	0.095256	-0.487863	-0.531970	0.015938	-0.454232	-0.529728	-0.452271	-0.555440	0	0
25731	1.279389	9.981797	0.432875	-0.183431	0.035617	0.095143	-0.488269	-0.530800	0.014755	-0.454488	-0.529155	-0.450843	-0.556934	0	0
25732	1.331429	10.594549	0.829459	-0.196257	0.041522	0.068572	-0.490420	-0.530030	0.008132	-0.454914	-0.528335	-0.449567	-0.558395	0	0
25733	1.512455	10.804217	1.151196	-0.130732	0.081758	0.046876	-0.491090	-0.530500	0.004583	-0.454958	-0.527516	-0.448902	-0.559666	0	0
25734	1.671243	10.353115	1.000590	-0.018993	0.095090	-0.022543	-0.494308	-0.532900	0.001275	-0.454714	-0.526791	-0.449339	-0.560197	0	0
25735	1.675860	9.569026	0.578150	0.019480	0.084388	-0.080798	-0.495918	-0.533942	-0.001056	-0.454671	-0.526063	-0.450201	-0.560224	0	0
25736	1.562874	9.132411	0.414280	-0.070465	0.045507	-0.121950	-0.494311	-0.531726	-0.000458	-0.455478	-0.524934	-0.450645	-0.560271	0	0
25737	1.422160	9.282813	0.550858	-0.191539	0.003333	-0.111969	-0.492285	-0.534520	-0.004249	-0.457083	-0.523554	-0.450120	-0.560676	0	0
25738	1.369483	9.670317	0.900190	-0.244572	-0.068656	-0.094927	-0.491745	-0.534712	-0.008756	-0.459164	-0.522391	-0.448918	-0.561025	0	0
25739	1.291246	9.989374	1.164998	-0.151971	-0.123647	-0.068469	-0.490393	-0.536625	-0.013192	-0.460891	-0.522090	-0.447806	-0.560777	0	0
25740	1.137791	9.921053	1.257096	-0.009620	-0.180743	-0.084267	-0.487434	-0.536655	-0.014862	-0.462188	-0.522683	-0.447341	-0.559527	0	0
25741	0.901635	9.654531	0.770401	0.040593	-0.147040	-0.136864	-0.484609	-0.537113	-0.016272	-0.463402	-0.523083	-0.447564	-0.557968	0	0
25742	0.914541	9.482395	0.699877	0.031919	-0.071632	-0.169114	-0.483000	-0.535759	-0.015158	-0.464464	-0.522874	-0.448278	-0.556707	0	0
25743	1.006882	9.367557	0.819128	-0.013538	-0.041495	-0.180575	-0.480309	-0.536406	-0.014393	-0.465738	-0.522228	-0.448922	-0.555729	0	0
25744	1.078388	9.456268	0.998792	-0.018759	-0.034263	-0.186757	-0.477886	-0.537588	-0.014732	-0.466994	-0.521494	-0.449615	-0.554803	0	0
25745	1.051883	9.567457	0.982696	0.001382	-0.035545	-0.199962	-0.474656	-0.538336	-0.016292	-0.468274	-0.520788	-0.450473	-0.553691	0	0
25746	0.940778	9.550877	0.998670	0.023861	0.002630	-0.226145	-0.472237	-0.538504	-0.011423	-0.469358	-0.519869	-0.451775	-0.552575	0	0
25747	0.960739	9.539112	1.105292	0.031488	0.026117	-0.238354	-0.469009	-0.538997	-0.011749	-0.470417	-0.518778	-0.453289	-0.551458	0	0
25748	1.090791	9.590032	1.166674	0.029986	0.031713	-0.248964	-0.466859	-0.538627	-0.011489	-0.471460	-0.517619	-0.454874	-0.550351	0	0
25749	1.299608	9.591408	1.298251	0.040597	0.008640	-0.246475	-0.462820	-0.540039	-0.015804	-0.472594	-0.516622	-0.456393	-0.549056	0	0
25750	1.390313	9.656169	1.266844	0.051892	-0.033238	-0.238773	-0.460132	-0.539547	-0.015275	-0.473761	-0.515966	-0.457730	-0.547552	0	0
25751	1.433041	9.686066	1.171638	0.091747	-0.060112	-0.252973	-0.456772	-0.539576	-0.011229	-0.474973	-0.515552	-0.459229	-0.545634	0	0
25752	1.409532	9.641936	1.123104	0.129500	-0.072187	-0.219329	-0.452874	-0.539410	-0.010044	-0.475808	-0.515561	-0.460697	-0.543657	0	0
25753	1.404474	9.634549	1.009861	0.161227	-0.076093	-0.194496	-0.449777	-0.541372	-0.007964	-0.476407	-0.515829	-0.462186	-0.541610	0	0
25754	1.460333	9.526332	1.130350	0.223813	-0.060888	-0.176532	-0.446562	-0.537685	-0.005159	-0.476466	-0.516417	-0.463990	-0.539451	0	0
25755	1.614968	9.441752	1.212766	0.258773	-0.059768	-0.137548	-0.446164	-0.536026	-0.003748	-0.476166	-0.517322	-0.465775	-0.537306	0	0
25756	1.959512	9.518389	1.054251	0.282315	-0.071705	-0.077508	-0.444690	-0.534540	-0.002082	-0.475432	-0.518699	-0.467323	-0.535281	0	0
25757	2.127102	9.567518	0.712373	0.345486	-0.101020	-0.020947	-0.443894	-0.531688	0.002495	-0.474228	-0.520782	-0.468749	-0.533074	0	0
25758	2.124571	9.397501	0.371743	0.380490	-0.119393	0.014424	-0.444439	-0.529988	0.009230	-0.472705	-0.523298	-0.470105	-0.530764	0	0
25759	2.147332	9.444020	0.198765	0.302533	-0.079855	0.042720	-0.445120	-0.528160	0.016652	-0.471261	-0.525365	-0.471044	-0.529171	0	0
25760	1.867989	9.562737	-0.017730	0.115660	-0.143033	0.087764	-0.445527	-0.527071	0.019007	-0.470841	-0.527091	-0.470492	-0.528318	0	0
25761	1.552681	9.853212	0.206317	-0.085205	-0.127997	0.129718	-0.447416	-0.524542	0.015706	-0.471191	-0.527998	-0.468683	-0.528709	0	0
25762	1.199493	10.327490	0.341152	-0.240545	-0.122610	0.217728	-0.448759	-0.524606	0.013677	-0.471862	-0.528542	-0.465653	-0.530242	0	0
25763	1.094525	10.495525	0.396845	-0.199938	-0.002596	0.268146	-0.452791	-0.524721	0.010451	-0.471493	-0.528878	-0.463091	-0.532475	0	0
25764	1.454929	10.395240	0.305149	-0.086899	0.103337	0.266453	-0.458434	-0.525646	0.007083	-0.470032	-0.529160	-0.461677	-0.534709	0	0
25765	2.040011	10.211637	0.228197	-0.012847	0.051945	0.214077	-0.462739	-0.524629	0.004170	-0.468696	-0.529833	-0.460643	-0.536106	0	0
25766	2.402209	9.963259	-0.230643	-0.025970	-0.208949	0.189322	-0.465964	-0.525103	0.003375	-0.468758	-0.531712	-0.458493	-0.536034	0	0
25767	1.978709	9.758901	-0.555046	-0.075557	-0.543226	0.169455	-0.467586	-0.522104	0.004035	-0.470703	-0.535072	-0.454547	-0.534343	0	0
25768	1.124180	9.840506	-0.490408	-0.147374	-0.673865	0.140287	-0.464898	-0.522021	0.003871	-0.473774	-0.538616	-0.449798	-0.532084	0	0
25769	0.365614	10.428782	-0.604788	-0.173774	-0.660295	0.120102	-0.462739	-0.524302	0.002273	-0.477008	-0.541859	-0.445013	-0.529920	0	0
25770	-0.072883	10.595652	-0.263225	0.056848	-0.511182	0.136890	-0.460593	-0.522658	0.002574	-0.478224	-0.545452	-0.442099	-0.527572	0	0
25771	-0.135485	10.074992	-0.352695	0.265374	-0.310637	0.115878	-0.460735	-0.521156	0.011341	-0.477536	-0.548873	-0.441328	-0.525288	0	0
25772	0.067263	9.335778	-0.682731	0.289526	-0.218612	0.105928	-0.461824	-0.517279	0.016382	-0.476328	-0.551874	-0.441197	-0.523347	0	0
25773	0.388788	8.992020	-0.809894	0.115958	-0.144765	0.081048	-0.461023	-0.515812	0.019553	-0.475920	-0.553533	-0.440633	-0.522440	0	0
25774	0.617800	9.178250	-0.789827	-0.054333	-0.113644	0.059437	-0.462361	-0.517544	0.016107	-0.476385	-0.554135	-0.439457	-0.522369	0	0
25775	0.879872	9.437930	-0.581531	-0.075532	-0.122247	0.041561	-0.463172	-0.516096	0.015619	-0.477150	-0.554581	-0.438227	-0.522231	0	0
25776	1.017824	9.576386	-0.535011	-0.054589	-0.136923	-0.004477	-0.462633	-0.515823	0.009356	-0.478047	-0.555018	-0.437294	-0.521728	0	0
25777	1.037502	9.559749	-0.548725	-0.005693	-0.164567	-0.020417	-0.460754	-0.514739	0.009642	-0.478937	-0.555740	-0.436574	-0.520746	0	0
25778	0.931899	9.370893	-0.646833	0.020740	-0.156984	-0.030861	-0.461021	-0.515328	0.010852	-0.479636	-0.556522	-0.436085	-0.519675	0	0
25779	0.962325	9.182090	-0.646882	-0.008260	-0.114096	-0.049242	-0.457526	-0.515493	0.014483	-0.480474	-0.556836	-0.435759	-0.518838	0	0
25780	1.158605	9.200229	-0.542296	-0.104264	-0.095130	-0.057425	-0.456581	-0.516757	0.013069	-0.481735	-0.556579	-0.435064	-0.518527	0	0
25781	1.241345	9.313407	-0.487651	-0.155866	-0.129466	-0.052526	-0.455907	-0.517324	0.012362	-0.483477	-0.556244	-0.433917	-0.518226	0	0
25782	1.268333	9.420714	-0.473188	-0.181072	-0.140297	-0.054454	-0.453078	-0.518427	0.008207	-0.485341	-0.555857	-0.432589	-0.518010	0	0
25783	1.169313	9.530593	-0.436132	-0.177172	-0.178000	-0.038753	-0.452672	-0.519217	0.005180	-0.487336	-0.555722	-0.431017	-0.517591	0	0
25784	1.059962	9.674273	-0.387611	-0.191031	-0.130640	-0.017258	-0.452264	-0.519982	0.001065	-0.489012	-0.555387	-0.429477	-0.517650	0	0
25785	1.082094	9.796067	-0.284337	-0.153512	-0.073906	0.002660	-0.450377	-0.521203	-0.003219	-0.490213	-0.554999	-0.428307	-0.517901	0	0
25786	1.226050	9.774421	-0.116060	-0.091893	-0.018083	-0.003897	-0.448625	-0.522335	-0.005046	-0.490785	-0.554622	-0.427752	-0.518221	0	0
25787	1.371053	9.670234	-0.137305	-0.075721	0.001509	0.000672	-0.450508	-0.522125	-0.006107	-0.491241	-0.554213	-0.427367	-0.518544	0	0
25788	1.507764	9.609589	-0.207278	-0.054402	-0.003881	0.010403	-0.450504	-0.523060	-0.008589	-0.491461	-0.554000	-0.427005	-0.518860	0	0
25789	1.525976	9.459429	0.006256	-0.031557	-0.020123	0.028050	-0.451309	-0.523620	-0.008053	-0.491619	-0.554040	-0.426589	-0.519011	0	0
25790	1.592221	9.285832	-0.067435	-0.077662	-0.011029	0.004088	-0.450771	-0.523608	-0.009148	-0.492032	-0.553723	-0.426106	-0.519355	0	0
25791	1.782768	9.206749	-0.089878	-0.104545	0.029585	0.006877	-0.451041	-0.523123	-0.011445	-0.492486	-0.553059	-0.425667	-0.519991	0	0
25792	2.149203	9.181838	-0.097704	-0.109082	0.074691	0.015913	-0.452650	-0.524311	-0.013644	-0.492640	-0.552188	-0.425381	-0.521004	0	0
25793	2.212439	8.838283	0.104227	-0.112455	0.066077	0.039713	-0.451702	-0.526136	-0.015348	-0.492797	-0.551445	-0.424887	-0.522045	0	0
25794	2.440609	8.682187	-0.003143	-0.189766	0.075298	0.072200	-0.454531	-0.523686	-0.020411	-0.493098	-0.550410	-0.423868	-0.523678	0	0
25795	2.823673	9.281482	-0.010353	-0.354004	0.138255	0.132096	-0.456671	-0.526935	-0.024850	-0.493770	-0.548500	-0.421934	-0.526604	0	0
25796	2.984805	10.296800	0.636901	-0.445927	0.144689	0.201598	-0.459888	-0.529059	-0.034006	-0.494488	-0.546366	-0.419191	-0.530326	0	0
25797	3.100920	10.847590	0.978145	-0.241602	0.054605	0.283826	-0.463787	-0.528554	-0.039664	-0.494056	-0.546088	-0.416575	-0.533068	0	0
25798	2.541530	10.041220	1.400374	0.001080	-0.087999	0.271443	-0.467691	-0.526741	-0.040649	-0.492916	-0.547677	-0.414665	-0.533982	0	0
25799	1.720937	9.312554	0.952191	-0.058354	-0.178990	0.260287	-0.473467	-0.528578	-0.041186	-0.492567	-0.549445	-0.411988	-0.534560	0	0
25800	1.189363	9.414539	0.574015	-0.219382	-0.016637	0.253870	-0.477099	-0.527429	-0.044375	-0.492431	-0.549483	-0.409337	-0.536678	0	0
25801	1.213587	10.400609	0.661203	-0.210581	0.247032	0.237855	-0.479923	-0.526845	-0.048409	-0.491287	-0.548104	-0.408067	-0.540093	0	0
25802	1.671677	11.295040	0.950166	0.015835	0.353954	0.200205	-0.486109	-0.525907	-0.052120	-0.488612	-0.547065	-0.408799	-0.543011	0	0
25803	2.075093	11.285398	1.237050	0.343644	0.364840	0.125176	-0.489747	-0.523473	-0.049547	-0.484552	-0.547276	-0.411716	-0.544231	0	0
25804	2.148619	10.271979	1.232509	0.503271	0.222081	0.055831	-0.495130	-0.522950	-0.042249	-0.480507	-0.548705	-0.415234	-0.543706	0	0
25805	1.767180	9.133717	0.651640	0.300652	0.042106	-0.000624	-0.495412	-0.519094	-0.037082	-0.478682	-0.549925	-0.417032	-0.542707	0	0
25806	1.183657	8.890010	0.057822	-0.060591	-0.004817	-0.026659	-0.496495	-0.517552	-0.029120	-0.479123	-0.549532	-0.416834	-0.542867	0	0
25807	0.867401	9.457209	0.195496	-0.292733	0.157851	-0.068739	-0.494337	-0.519015	-0.035457	-0.480453	-0.546983	-0.416347	-0.544638	0	0
25808	0.995862	10.037382	0.794477	-0.282313	0.268351	-0.038007	-0.494867	-0.521149	-0.040696	-0.481030	-0.543989	-0.416307	-0.547152	0	0
25809	1.513082	10.294430	1.198392	-0.143321	0.285975	-0.018143	-0.497141	-0.523323	-0.054767	-0.480736	-0.541645	-0.416977	-0.549221	0	0
25810	1.951210	10.100902	1.338477	-0.057159	0.131652	-0.003038	-0.498086	-0.522024	-0.054851	-0.480458	-0.540620	-0.417315	-0.550216	0	0
25811	2.036308	9.818395	1.174709	-0.039355	-0.063166	-0.028986	-0.496742	-0.521586	-0.056759	-0.481114	-0.540646	-0.416933	-0.549908	0	0
25812	1.666342	9.646596	1.123728	-0.067978	-0.217331	-0.061799	-0.495258	-0.523017	-0.057640	-0.482682	-0.541249	-0.415839	-0.548767	0	0
25813	1.079345	9.645638	0.963691	-0.063475	-0.262559	-0.102610	-0.492700	-0.524208	-0.057708	-0.484706	-0.541937	-0.414764	-0.547115	0	0
25814	0.732354	9.532516	0.884084	-0.031364	-0.213963	-0.116260	-0.488667	-0.524345	-0.055853	-0.486361	-0.542470	-0.414172	-0.545565	0	0
25815	0.672937	9.339646	0.804275	0.002928	-0.111859	-0.134926	-0.485979	-0.524129	-0.055605	-0.487587	-0.542502	-0.414378	-0.544281	0	0
25816	0.900970	9.341365	0.883479	-0.018825	-0.028940	-0.115066	-0.485038	-0.524151	-0.055617	-0.488398	-0.542088	-0.414746	-0.543686	0	0
25817	1.088257	9.713793	1.146404	-0.000481	-0.016009	-0.127366	-0.482888	-0.523618	-0.056306	-0.489213	-0.541601	-0.415369	-0.542962	0	0
25818	1.267512	9.848144	1.199038	0.073947	0.013559	-0.146439	-0.480469	-0.523095	-0.056862	-0.489517	-0.541281	-0.416613	-0.542053	0	0
25819	1.520502	9.801755	1.202337	0.142750	-0.030618	-0.169546	-0.478855	-0.523773	-0.053634	-0.489849	-0.541390	-0.418171	-0.540442	0	0
25820	1.550601	9.600788	1.021822	0.165968	-0.032439	-0.196001	-0.477237	-0.525428	-0.051119	-0.490111	-0.541558	-0.419952	-0.538652	0	0
25821	1.548990	9.557059	1.002845	0.104286	-0.063511	-0.183130	-0.473476	-0.524390	-0.050720	-0.490859	-0.541592	-0.421210	-0.536951	0	0
25822	1.409104	9.656489	1.079650	0.081476	-0.115335	-0.180856	-0.470785	-0.525525	-0.047247	-0.491845	-0.541853	-0.422039	-0.535133	0	0
25823	1.249381	9.658456	1.166210	0.102623	-0.110270	-0.163043	-0.467562	-0.524374	-0.045069	-0.492691	-0.542206	-0.422948	-0.533277	0	0
25824	1.175968	9.678962	1.072325	0.114522	-0.078962	-0.130961	-0.465144	-0.523892	-0.043856	-0.493075	-0.542642	-0.423856	-0.531755	0	0
25825	1.239323	9.672836	1.141720	0.126776	-0.018081	-0.107562	-0.462726	-0.523409	-0.042643	-0.493104	-0.542849	-0.425047	-0.530564	0	0
25826	1.383550	9.500671	1.212442	0.160718	-0.011827	-0.096833	-0.460442	-0.522932	-0.041019	-0.492771	-0.543299	-0.426341	-0.529373	0	0
25827	1.436739	9.496774	1.146700	0.156575	0.002684	-0.073777	-0.460176	-0.522133	-0.039090	-0.492369	-0.543684	-0.427605	-0.528332	0	0
25828	1.368514	9.529532	1.238243	0.145850	-0.021235	-0.081025	-0.459908	-0.522497	-0.035836	-0.492070	-0.544174	-0.428686	-0.527228	0	0
25829	1.293020	9.435919	1.299222	0.156676	-0.015815	-0.080937	-0.458975	-0.520032	-0.033043	-0.491784	-0.544621	-0.429895	-0.526048	0	0
25830	1.245642	9.369505	1.226050	0.154901	-0.012281	-0.080905	-0.457230	-0.519276	-0.030724	-0.491397	-0.545108	-0.431063	-0.524949	0	0
25831	1.302097	9.460356	1.258392	0.142429	0.001910	-0.083522	-0.456155	-0.519200	-0.028963	-0.491125	-0.545376	-0.432295	-0.523911	0	0
25832	1.374270	9.505376	1.373410	0.149554	0.003691	-0.080857	-0.455354	-0.517550	-0.027558	-0.490696	-0.545751	-0.433509	-0.522918	0	0
25833	1.450533	9.560161	1.310341	0.193025	-0.018704	-0.095027	-0.454279	-0.517943	-0.023906	-0.490295	-0.546322	-0.434962	-0.521490	0	0
25834	1.565830	9.608376	1.287035	0.234069	-0.054086	-0.088079	-0.453745	-0.516894	-0.020745	-0.489691	-0.547378	-0.436368	-0.519773	0	0
25835	1.702576	9.562307	1.320466	0.267140	-0.092959	-0.086484	-0.451602	-0.514803	-0.015255	-0.489154	-0.548732	-0.437784	-0.517656	0	0
25836	1.811110	9.479319	1.396642	0.255214	-0.126897	-0.084109	-0.450132	-0.512542	-0.010296	-0.488725	-0.550279	-0.438913	-0.515457	0	0
25837	2.007549	9.560544	1.182994	0.243479	-0.195140	-0.060754	-0.449595	-0.512652	-0.006084	-0.488617	-0.552154	-0.439548	-0.513008	0	0
25838	1.944644	9.539971	1.087334	0.241227	-0.255792	-0.054059	-0.446381	-0.508873	-0.001096	-0.488668	-0.554417	-0.439799	-0.510295	0	0
25839	1.872293	9.497372	0.931369	0.181805	-0.286438	-0.057956	-0.442888	-0.508456	0.001873	-0.489270	-0.556466	-0.439636	-0.507623	0	0
25840	2.022347	9.716131	0.712852	0.082221	-0.314372	-0.040803	-0.441543	-0.508826	0.004297	-0.490385	-0.558296	-0.438707	-0.505336	0	0
25841	2.090209	9.928546	0.520749	0.094226	-0.362624	-0.026948	-0.439266	-0.506921	0.011550	-0.491629	-0.560434	-0.437530	-0.502774	0	0
25842	1.826264	9.989269	0.208872	0.065882	-0.457994	0.007779	-0.437250	-0.507008	0.013295	-0.493206	-0.563103	-0.435528	-0.499979	0	0
25843	1.465723	10.045821	-0.019276	0.029449	-0.455212	0.025447	-0.434833	-0.506282	0.016286	-0.494932	-0.565599	-0.433255	-0.497424	0	0
25844	1.328391	10.111292	-0.115461	0.013199	-0.396045	0.071776	-0.431064	-0.507124	0.012129	-0.496200	-0.567956	-0.430916	-0.495503	0	0
25845	1.464955	10.065215	-0.139810	0.042041	-0.366489	0.109160	-0.429993	-0.505733	0.012162	-0.497036	-0.570418	-0.428653	-0.493796	0	0
25846	1.695331	9.899435	-0.377034	0.039859	-0.372184	0.123224	-0.429455	-0.505761	0.012835	-0.497779	-0.572991	-0.426260	-0.492138	0	0
25847	1.949372	9.894317	-0.547339	-0.002489	-0.416844	0.117449	-0.429730	-0.503951	0.014531	-0.499019	-0.575504	-0.423459	-0.490364	0	0
25848	1.920272	9.983588	-0.755932	0.004460	-0.559511	0.136016	-0.429736	-0.502135	0.015680	-0.500674	-0.578850	-0.419866	-0.487823	0	0
25849	1.681995	9.971948	-1.071290	0.044106	-0.606990	0.127056	-0.425971	-0.502586	0.019162	-0.502361	-0.582541	-0.416255	-0.484780	0	0
25850	1.455935	9.851296	-1.277123	0.026740	-0.597744	0.105902	-0.424223	-0.502941	0.020492	-0.504158	-0.586016	-0.412723	-0.481735	0	0
25851	1.360119	9.810727	-1.176244	-0.030921	-0.591207	0.109320	-0.422749	-0.501810	0.025279	-0.506263	-0.589139	-0.408901	-0.478971	0	0
25852	1.287987	10.042483	-1.064656	-0.057793	-0.570882	0.141196	-0.420469	-0.500037	0.025990	-0.508240	-0.592160	-0.404862	-0.476578	0	0
25853	1.256360	10.168145	-1.076203	0.026371	-0.548493	0.127460	-0.417778	-0.500866	0.028520	-0.509709	-0.595404	-0.401396	-0.473891	0	0
25854	1.197820	9.934023	-1.138823	0.133081	-0.488716	0.119360	-0.416974	-0.499701	0.026369	-0.510293	-0.598881	-0.398786	-0.471076	0	0
25855	1.097752	9.563178	-1.401491	0.139101	-0.474869	0.100062	-0.414963	-0.498259	0.029388	-0.510896	-0.602208	-0.396374	-0.468207	0	0
25856	0.875028	9.301803	-1.440056	0.087008	-0.488529	0.094567	-0.413886	-0.498878	0.030582	-0.511846	-0.605317	-0.393680	-0.465426	0	0
25857	0.738857	9.197367	-1.474742	0.004062	-0.441580	0.108788	-0.411611	-0.495724	0.032836	-0.513074	-0.607800	-0.390742	-0.463308	0	0
25858	0.745238	9.241179	-1.479691	-0.067453	-0.324876	0.111075	-0.409987	-0.498980	0.031077	-0.514221	-0.609399	-0.388055	-0.462194	0	0
25859	0.966924	9.342333	-1.247366	-0.093690	-0.234047	0.097370	-0.410532	-0.496919	0.034419	-0.515279	-0.610355	-0.385796	-0.461644	0	0
25860	1.211920	9.368652	-1.013760	-0.076171	-0.198054	0.086986	-0.409593	-0.496078	0.033891	-0.516087	-0.611217	-0.383866	-0.461211	0	0
25861	1.407121	9.292075	-1.081818	-0.075434	-0.213296	0.056794	-0.409185	-0.497095	0.028405	-0.517134	-0.612009	-0.382043	-0.460501	0	0
25862	1.483012	9.244893	-1.139316	-0.065121	-0.237617	0.037208	-0.407569	-0.497975	0.028085	-0.518250	-0.612913	-0.380259	-0.459520	0	0
25863	1.465638	9.152334	-1.086190	-0.120294	-0.256981	0.010395	-0.407301	-0.497390	0.027012	-0.519941	-0.613492	-0.378281	-0.458467	0	0
25864	1.460916	9.157111	-1.016560	-0.204427	-0.259856	0.026025	-0.406216	-0.500492	0.025264	-0.522035	-0.613719	-0.375809	-0.457817	0	0
25865	1.495826	9.245150	-0.917453	-0.251913	-0.231713	0.022506	-0.404325	-0.503035	0.022981	-0.524370	-0.613532	-0.373276	-0.457470	0	0
25866	1.601508	9.431580	-0.809696	-0.280867	-0.220561	0.029526	-0.402040	-0.502140	0.018761	-0.526758	-0.613178	-0.370628	-0.457354	0	0
25867	1.681755	9.559286	-0.685425	-0.231565	-0.207021	0.038582	-0.403379	-0.503419	0.014104	-0.528786	-0.613036	-0.368209	-0.457159	0	0
25868	1.725569	9.550371	-0.681606	-0.171270	-0.206513	0.038765	-0.402034	-0.503695	0.012445	-0.530394	-0.613215	-0.366077	-0.456768	0	0
25869	1.740046	9.550632	-0.700422	-0.134939	-0.184653	0.030175	-0.400944	-0.508195	0.009836	-0.531773	-0.613446	-0.364262	-0.456306	0	0
25870	1.752396	9.424623	-0.655761	-0.103310	-0.155941	0.030460	-0.400944	-0.507881	0.008484	-0.532810	-0.613717	-0.362757	-0.455930	0	0
25871	1.837773	9.498989	-0.778881	-0.127048	-0.137030	0.012806	-0.400135	-0.508604	0.008315	-0.534036	-0.613710	-0.361331	-0.455637	0	0
25872	1.910306	9.553744	-0.488193	-0.114241	-0.137579	0.003977	-0.398251	-0.508723	0.005429	-0.535189	-0.613738	-0.360036	-0.455272	0	0
25873	1.961518	9.331356	-0.258658	-0.103166	-0.158465	-0.010275	-0.397039	-0.509427	0.004030	-0.536441	-0.613874	-0.358739	-0.454638	0	0
25874	1.953115	9.136987	-0.310410	-0.136999	-0.211546	-0.032812	-0.396768	-0.509969	0.002647	-0.538159	-0.613978	-0.357171	-0.453701	0	0
25875	1.959252	9.073980	-0.300117	-0.226618	-0.197788	-0.044497	-0.394608	-0.512187	-0.001672	-0.540452	-0.613505	-0.355303	-0.453082	0	0
25876	1.959489	9.078852	-0.194226	-0.291721	-0.202149	-0.034123	-0.392718	-0.514421	-0.005035	-0.543087	-0.612719	-0.353078	-0.452735	0	0
25877	1.950217	9.064122	-0.153475	-0.306548	-0.213291	-0.020094	-0.391234	-0.515780	-0.009046	-0.545793	-0.611961	-0.350601	-0.452429	0	0
25878	2.013443	9.045843	-0.201950	-0.306717	-0.188661	-0.009340	-0.389882	-0.517687	-0.013754	-0.548347	-0.611104	-0.348221	-0.452339	0	0
25879	2.134290	9.069890	-0.155092	-0.321862	-0.159361	0.023483	-0.389877	-0.518672	-0.020187	-0.550738	-0.610162	-0.345687	-0.452648	0	0
25880	2.383469	9.496847	0.097285	-0.409967	-0.085476	0.098748	-0.389336	-0.518798	-0.027552	-0.553060	-0.608628	-0.342735	-0.454126	0	0
25881	2.724106	10.248375	0.662968	-0.487823	-0.054556	0.118032	-0.389726	-0.522459	-0.034340	-0.555641	-0.606609	-0.339427	-0.456156	0	0
25882	3.023036	10.846165	0.865030	-0.429630	-0.110871	0.151353	-0.391600	-0.524258	-0.040505	-0.557903	-0.605234	-0.335911	-0.457821	0	0
25883	3.078664	10.720930	0.805092	-0.168315	-0.204823	0.156871	-0.393212	-0.524391	-0.045394	-0.558843	-0.605803	-0.332968	-0.458071	0	0
25884	2.777821	9.919146	0.243417	-0.015384	-0.286993	0.114501	-0.395087	-0.526604	-0.045852	-0.559341	-0.607410	-0.330579	-0.457064	0	0
25885	2.268303	9.162148	-0.113158	-0.016840	-0.269106	0.107690	-0.394956	-0.525468	-0.046089	-0.559781	-0.608957	-0.328253	-0.456143	0	0
25886	1.845373	8.775788	0.127136	-0.081605	-0.234248	0.113118	-0.394553	-0.525471	-0.046366	-0.560507	-0.609939	-0.325857	-0.455657	0	0
25887	1.560728	8.964843	0.210859	-0.166734	-0.194739	0.139679	-0.394552	-0.525409	-0.049088	-0.561463	-0.610401	-0.323066	-0.455850	0	0
25888	1.746515	10.016980	0.456574	-0.185888	-0.089631	0.198550	-0.396966	-0.526999	-0.051427	-0.561957	-0.610405	-0.320481	-0.457058	0	0
25889	2.181639	11.530094	1.219216	-0.216400	-0.019615	0.235858	-0.403146	-0.528208	-0.054254	-0.562209	-0.610082	-0.317857	-0.459007	0	0
25890	2.256017	11.796128	1.893533	-0.057416	-0.066282	0.236898	-0.405836	-0.527832	-0.055572	-0.561652	-0.610811	-0.315761	-0.460164	0	0
25891	1.494750	9.949340	0.887485	0.324591	-0.240116	0.130278	-0.407458	-0.525456	-0.052480	-0.559786	-0.614182	-0.315034	-0.458447	0	0
25892	0.489741	8.372421	-0.385659	0.349077	-0.269416	0.024394	-0.407463	-0.524449	-0.046999	-0.558347	-0.617440	-0.314958	-0.455871	0	0
25893	0.015146	8.111338	-0.364552	-0.051573	0.041120	-0.015428	-0.408003	-0.523920	-0.044797	-0.558587	-0.616937	-0.314991	-0.456235	0	0
25894	0.280321	9.274214	0.393110	-0.429586	0.329231	-0.036113	-0.407730	-0.524823	-0.048915	-0.560320	-0.612903	-0.315085	-0.459469	0	0
25895	0.824404	10.641199	0.967614	-0.325455	0.286775	0.029174	-0.409874	-0.526150	-0.056832	-0.561279	-0.609846	-0.314978	-0.462432	0	0
25896	1.304348	10.926690	1.259435	0.003847	0.241749	0.022722	-0.411881	-0.528996	-0.060442	-0.560351	-0.608811	-0.316208	-0.464077	0	0
25897	1.435458	10.266296	0.998824	0.135742	0.241390	-0.061734	-0.411883	-0.528600	-0.059204	-0.559069	-0.608237	-0.318541	-0.464781	0	0
25898	1.286478	9.644496	0.546372	0.068831	0.251846	-0.113084	-0.413766	-0.528597	-0.057411	-0.558331	-0.607077	-0.320957	-0.465521	0	0
25899	1.142933	9.520489	0.355134	-0.071942	0.254701	-0.097553	-0.413766	-0.528475	-0.056590	-0.558436	-0.605147	-0.322620	-0.466757	0	0
25900	1.236108	9.735830	0.522472	-0.111349	0.281142	-0.101077	-0.414570	-0.528928	-0.060681	-0.558633	-0.602875	-0.324279	-0.468310	0	0
25901	1.352750	9.866629	0.679131	-0.027911	0.303716	-0.121923	-0.413361	-0.528874	-0.058106	-0.558427	-0.600862	-0.326572	-0.469547	0	0
25902	1.362297	9.772137	0.802909	0.048088	0.290569	-0.139452	-0.413358	-0.530016	-0.057734	-0.557803	-0.599299	-0.329253	-0.470413	0	0
25903	1.385452	9.585630	0.817063	0.042896	0.277431	-0.149275	-0.413358	-0.530045	-0.056509	-0.557382	-0.597696	-0.331895	-0.471094	0	0
25904	1.608778	9.579981	0.893771	0.011583	0.241954	-0.162912	-0.413623	-0.530448	-0.063329	-0.557241	-0.596072	-0.334263	-0.471645	0	0
25905	1.768043	9.643581	1.076318	0.008973	0.172113	-0.179322	-0.411739	-0.531363	-0.062427	-0.557509	-0.594664	-0.336334	-0.471633	0	0
25906	1.819382	9.523148	1.223240	0.041152	0.062417	-0.190542	-0.409321	-0.530767	-0.059985	-0.557922	-0.593953	-0.337996	-0.470852	0	0
25907	1.631622	9.456619	1.208351	0.041362	0.002391	-0.208563	-0.407438	-0.531093	-0.060017	-0.558704	-0.593419	-0.339445	-0.469554	0	0
25908	1.553752	9.469770	1.191418	0.030498	0.008430	-0.205005	-0.404753	-0.529905	-0.058921	-0.559429	-0.592851	-0.340834	-0.468400	0	0
25909	1.577325	9.523621	1.321729	0.002268	0.016703	-0.225385	-0.402054	-0.532866	-0.062317	-0.560472	-0.591965	-0.342278	-0.467220	0	0
25910	1.633979	9.607194	1.370983	-0.028878	-0.024773	-0.212504	-0.399097	-0.532656	-0.062072	-0.561697	-0.591192	-0.343239	-0.466020	0	0
25911	1.709959	9.688686	1.387144	-0.021877	-0.062067	-0.211857	-0.393988	-0.531965	-0.066468	-0.563087	-0.590576	-0.344044	-0.464529	0	0
25912	1.738349	9.715900	1.339664	0.007108	-0.120911	-0.195351	-0.391564	-0.533147	-0.066807	-0.564349	-0.590509	-0.344522	-0.462725	0	0
25913	1.815265	9.751286	1.361016	0.071834	-0.146042	-0.163501	-0.386996	-0.532421	-0.066019	-0.565243	-0.590972	-0.344996	-0.460684	0	0
25914	1.911170	9.787002	1.257768	0.150636	-0.170531	-0.152822	-0.385922	-0.532288	-0.060580	-0.565624	-0.592084	-0.345602	-0.458329	0	0
25915	2.036707	9.789265	1.117166	0.217381	-0.159212	-0.156100	-0.383103	-0.531606	-0.056096	-0.565656	-0.593452	-0.346616	-0.455747	0	0
25916	2.231646	9.608296	1.073961	0.237212	-0.153702	-0.156037	-0.379742	-0.531394	-0.056401	-0.565473	-0.594956	-0.347724	-0.453163	0	0
25917	2.544198	9.361488	1.020417	0.220745	-0.184180	-0.151037	-0.375982	-0.530315	-0.051643	-0.565525	-0.596473	-0.348563	-0.450449	0	0
25918	2.683448	9.203804	1.141430	0.250395	-0.268010	-0.130289	-0.373569	-0.528621	-0.047667	-0.565533	-0.598644	-0.348921	-0.447272	0	0
25919	2.578255	9.109631	1.004104	0.222026	-0.377547	-0.097454	-0.370348	-0.527435	-0.040856	-0.565979	-0.601220	-0.348328	-0.443700	0	0
25920	2.595284	9.413355	0.641242	0.147862	-0.399771	-0.087227	-0.366586	-0.527043	-0.037074	-0.566851	-0.603528	-0.347211	-0.440316	0	0
25921	2.357426	9.780457	0.549325	0.125344	-0.471639	-0.065616	-0.364032	-0.526862	-0.035191	-0.568027	-0.606073	-0.345438	-0.436685	0	0
25922	2.041020	9.934916	0.333829	0.081611	-0.453064	-0.041696	-0.360540	-0.526013	-0.032481	-0.569262	-0.608372	-0.343437	-0.433446	0	0
25923	2.072131	10.081142	0.364976	0.023532	-0.349521	-0.005866	-0.357850	-0.526516	-0.031848	-0.570345	-0.609998	-0.341531	-0.431237	0	0
25924	2.336663	9.974294	0.571298	0.058364	-0.332564	0.040265	-0.355026	-0.526914	-0.029714	-0.570937	-0.611907	-0.339604	-0.429267	0	0
25925	2.386459	9.518785	0.414974	0.085012	-0.440601	0.103323	-0.354628	-0.525264	-0.027895	-0.571455	-0.614640	-0.336756	-0.426910	0	0
25926	2.439862	9.121602	0.234248	-0.031624	-0.581054	0.133894	-0.354224	-0.526447	-0.020039	-0.573013	-0.617387	-0.332439	-0.424234	0	0
25927	2.263280	9.196061	0.045313	-0.102336	-0.764415	0.189121	-0.352341	-0.526748	-0.021160	-0.575342	-0.620678	-0.326374	-0.420976	0	0
25928	1.775932	9.415393	-0.168696	-0.088623	-0.846430	0.201119	-0.351535	-0.526477	-0.021433	-0.577778	-0.624373	-0.319832	-0.417179	0	0
25929	1.379401	9.694633	-0.409257	-0.099546	-0.860841	0.203726	-0.348975	-0.527568	-0.025857	-0.580251	-0.628046	-0.313084	-0.413335	0	0
25930	1.164846	10.006335	-0.379676	-0.155737	-0.771482	0.166140	-0.346957	-0.527872	-0.026980	-0.582933	-0.630841	-0.306869	-0.409952	0	0
25931	1.079369	10.300969	-0.259343	-0.141459	-0.697196	0.115387	-0.345343	-0.527642	-0.032439	-0.585451	-0.633238	-0.301419	-0.406698	0	0
25932	1.054976	10.417044	-0.342815	-0.009379	-0.637025	0.100275	-0.343050	-0.529942	-0.033357	-0.587005	-0.636071	-0.296970	-0.403296	0	0
25933	0.967362	10.194540	-0.329381	0.125945	-0.606389	0.093851	-0.341711	-0.528647	-0.029381	-0.587595	-0.639543	-0.293250	-0.399651	0	0
25934	0.828066	9.631219	-0.416069	0.145691	-0.594817	0.099348	-0.338755	-0.528598	-0.022196	-0.587990	-0.643061	-0.289662	-0.396026	0	0
25935	0.691186	9.395647	-0.736255	0.045216	-0.554700	0.095800	-0.338759	-0.527497	-0.020798	-0.588905	-0.645805	-0.285899	-0.392923	0	0
25936	0.692213	9.337399	-0.779115	-0.009644	-0.453380	0.078598	-0.337550	-0.527433	-0.018631	-0.589937	-0.647752	-0.282649	-0.390514	0	0
25937	0.765072	9.348443	-0.661412	-0.035850	-0.421864	0.053944	-0.334725	-0.527903	-0.019497	-0.591139	-0.649344	-0.279614	-0.388231	0	0
25938	0.749698	9.406439	-0.558808	-0.042930	-0.413001	0.016846	-0.332568	-0.530121	-0.017687	-0.592492	-0.650739	-0.276861	-0.385797	0	0
25939	0.810843	9.601746	-0.683584	-0.074129	-0.382049	-0.022856	-0.330693	-0.527256	-0.020885	-0.594115	-0.651711	-0.274410	-0.383406	0	0
25940	0.860145	9.685183	-0.661035	-0.044217	-0.374507	-0.029801	-0.329477	-0.529286	-0.020147	-0.595529	-0.652799	-0.272179	-0.380942	0	0
25941	0.936579	9.502071	-0.638050	-0.048287	-0.348472	-0.041150	-0.325711	-0.529794	-0.020344	-0.596948	-0.653724	-0.270143	-0.378576	0	0
25942	1.114153	9.347497	-0.641063	-0.081922	-0.335781	-0.026178	-0.322754	-0.529399	-0.022000	-0.598476	-0.654435	-0.267967	-0.376478	0	0
25943	1.289793	9.285135	-0.673719	-0.116424	-0.320408	-0.012078	-0.319530	-0.528337	-0.022140	-0.600140	-0.654910	-0.265645	-0.374642	0	0
25944	1.406144	9.296966	-0.593205	-0.166790	-0.317242	-0.013127	-0.318311	-0.531166	-0.023608	-0.602107	-0.655059	-0.263176	-0.372966	0	0
25945	1.469643	9.404942	-0.524666	-0.197627	-0.305309	-0.002559	-0.316558	-0.532254	-0.027341	-0.604209	-0.655002	-0.260571	-0.371492	0	0
25946	1.523108	9.532157	-0.442138	-0.194474	-0.296823	0.015168	-0.314806	-0.533500	-0.030398	-0.606185	-0.654967	-0.257925	-0.370180	0	0
25947	1.540812	9.615017	-0.451849	-0.185012	-0.276834	0.001173	-0.313323	-0.534327	-0.032893	-0.608097	-0.654878	-0.255508	-0.368874	0	0
25948	1.556976	9.646864	-0.504553	-0.156133	-0.280060	-0.002297	-0.312107	-0.535975	-0.036366	-0.609828	-0.654953	-0.253216	-0.367462	0	0
25949	1.602342	9.674387	-0.546700	-0.145121	-0.232849	-0.001970	-0.310622	-0.537828	-0.037396	-0.611362	-0.654930	-0.251228	-0.366316	0	0
25950	1.690052	9.658990	-0.498154	-0.167022	-0.204972	0.014033	-0.309004	-0.539033	-0.042085	-0.612904	-0.654693	-0.249245	-0.365518	0	0
25951	1.738887	9.630738	-0.561439	-0.156135	-0.207459	0.010507	-0.310213	-0.539462	-0.040723	-0.614385	-0.654539	-0.247283	-0.364639	0	0
25952	1.793313	9.571032	-0.588205	-0.148883	-0.186104	0.012426	-0.309939	-0.540661	-0.044306	-0.615748	-0.654324	-0.245509	-0.363923	0	0
25953	1.865008	9.407272	-0.409037	-0.132208	-0.184572	0.028388	-0.308325	-0.540833	-0.044603	-0.616934	-0.654278	-0.243651	-0.363244	0	0
25954	1.936670	9.459554	-0.409640	-0.167207	-0.182994	0.024734	-0.308048	-0.543024	-0.048218	-0.618366	-0.653967	-0.241733	-0.362652	0	0
25955	2.098959	9.838789	-0.344931	-0.187487	-0.142843	0.048745	-0.307775	-0.544402	-0.050173	-0.619722	-0.653480	-0.239791	-0.362504	0	0
25956	2.239270	10.113244	-0.227146	-0.142956	-0.119843	0.069320	-0.308580	-0.544630	-0.051805	-0.620670	-0.653187	-0.238066	-0.362546	0	0
25957	2.308164	9.954279	-0.137170	-0.087590	-0.068425	0.094566	-0.310186	-0.546972	-0.053088	-0.621015	-0.653163	-0.236642	-0.362930	0	0
25958	2.291281	9.750080	0.133470	-0.100711	-0.077859	0.112152	-0.312871	-0.548304	-0.054053	-0.621423	-0.653076	-0.235058	-0.363418	0	0
25959	2.254011	9.919340	0.145493	-0.194615	-0.124960	0.115093	-0.316499	-0.548442	-0.056739	-0.622515	-0.652642	-0.232754	-0.363811	0	0
25960	2.081562	10.304634	0.158959	-0.145650	-0.133052	0.099303	-0.317161	-0.551794	-0.058201	-0.623388	-0.652441	-0.230742	-0.363959	0	0
25961	1.854879	10.499593	0.215529	0.039806	-0.124355	0.098213	-0.318780	-0.550051	-0.058398	-0.623004	-0.653421	-0.229402	-0.363705	0	0
25962	1.621407	10.289001	0.164214	0.158999	-0.053970	0.096446	-0.319584	-0.551269	-0.053934	-0.621707	-0.654816	-0.229019	-0.363657	0	0
25963	1.439158	9.681196	0.009140	0.199389	0.023168	0.082106	-0.323355	-0.549738	-0.048937	-0.619998	-0.656209	-0.229285	-0.363897	0	0
25964	1.343642	9.099240	-0.145875	0.185909	0.092012	0.061335	-0.326448	-0.549897	-0.045093	-0.618295	-0.657143	-0.230165	-0.364552	0	0
25965	1.342186	8.946284	-0.038844	0.030100	0.127725	0.038093	-0.330346	-0.550720	-0.042350	-0.617616	-0.656999	-0.230752	-0.365591	0	0
25966	1.535102	9.394067	0.180354	-0.083513	0.160274	0.050256	-0.332093	-0.550614	-0.045186	-0.617571	-0.655995	-0.231126	-0.367229	0	0
25967	1.807785	9.748631	0.511032	-0.011503	0.153885	0.046822	-0.335050	-0.551138	-0.044079	-0.617076	-0.655510	-0.231667	-0.368585	0	0
25968	1.926298	9.660973	0.647731	0.062810	0.113451	0.053843	-0.337469	-0.551696	-0.042026	-0.616158	-0.655583	-0.232274	-0.369606	0	0
25969	1.923940	9.524975	0.576466	0.072988	0.094302	0.040499	-0.342846	-0.552183	-0.040072	-0.615272	-0.655817	-0.232801	-0.370334	0	0
25970	1.852900	9.441146	0.574918	0.029745	0.077065	0.039388	-0.344725	-0.553795	-0.035880	-0.614699	-0.655781	-0.233171	-0.371118	0	0
25971	1.780113	9.420387	0.418774	-0.020066	0.078052	0.018041	-0.346074	-0.552212	-0.035541	-0.614547	-0.655445	-0.233403	-0.371816	0	0
25972	1.759342	9.500130	0.484940	-0.054162	0.070787	0.012583	-0.347814	-0.554879	-0.034926	-0.614647	-0.654858	-0.233580	-0.372572	0	0
25973	1.816782	9.561880	0.645118	-0.071932	0.072644	0.003679	-0.350371	-0.553949	-0.035819	-0.614906	-0.654184	-0.233682	-0.373265	0	0
25974	1.914019	9.563656	0.749195	-0.105974	0.067210	-0.003559	-0.351709	-0.556338	-0.035336	-0.615408	-0.653251	-0.233755	-0.374025	0	0
25975	1.956115	9.651822	0.822040	-0.111867	0.033079	0.008567	-0.353859	-0.556713	-0.035323	-0.616006	-0.652483	-0.233434	-0.374581	0	0
25976	1.896335	9.742994	0.886922	-0.068814	0.013837	0.010355	-0.355606	-0.557837	-0.027848	-0.616322	-0.652000	-0.233253	-0.375015	0	0
25977	1.750637	9.747627	0.827048	-0.036260	0.005383	0.003363	-0.356678	-0.558769	-0.029364	-0.616517	-0.651782	-0.233081	-0.375179	0	0
25978	1.724215	9.618485	0.853692	-0.008798	0.023740	-0.010568	-0.356810	-0.559647	-0.028029	-0.616513	-0.651594	-0.233293	-0.375381	0	0
25979	1.758563	9.580256	0.744299	-0.028090	0.034661	-0.027359	-0.358829	-0.558362	-0.032595	-0.616710	-0.651238	-0.233536	-0.375525	0	0
25980	1.757899	9.614230	0.748837	-0.046024	0.033688	-0.030076	-0.360981	-0.558328	-0.031887	-0.616995	-0.650735	-0.233800	-0.375762	0	0
25981	1.726015	9.637932	0.778974	-0.024104	0.043022	-0.040551	-0.359764	-0.560643	-0.031023	-0.617201	-0.650336	-0.234199	-0.375869	0	0
25982	1.694530	9.632502	0.751569	-0.003911	0.015222	-0.060107	-0.361378	-0.560600	-0.031275	-0.617371	-0.650093	-0.234698	-0.375697	0	0
25983	1.713482	9.657125	0.768816	-0.003366	0.011309	-0.081354	-0.359495	-0.560970	-0.029402	-0.617675	-0.649839	-0.235247	-0.375294	0	0
25984	1.814859	9.690532	0.848708	-0.019213	-0.002644	-0.097432	-0.360839	-0.561242	-0.028578	-0.618125	-0.649480	-0.235823	-0.374814	0	0
25985	1.868231	9.679357	0.795062	-0.019857	0.001127	-0.106261	-0.360295	-0.563256	-0.027833	-0.618656	-0.649098	-0.236410	-0.374229	0	0
25986	1.967271	9.584055	0.856596	-0.023847	-0.021444	-0.129423	-0.359088	-0.562660	-0.024150	-0.619300	-0.648703	-0.237059	-0.373438	0	0
25987	2.110281	9.470129	0.909990	-0.058192	-0.080286	-0.134356	-0.356262	-0.563889	-0.022861	-0.620377	-0.648317	-0.237181	-0.372240	0	0
25988	2.266073	9.453547	1.020817	-0.106607	-0.169029	-0.157213	-0.353704	-0.564923	-0.023605	-0.622020	-0.647897	-0.236760	-0.370492	0	0
25989	2.230349	9.550009	1.062324	-0.130623	-0.262749	-0.150813	-0.348991	-0.566589	-0.029843	-0.624054	-0.647691	-0.235582	-0.368178	0	0
25990	2.108684	9.586651	1.140162	-0.102108	-0.355728	-0.156599	-0.345226	-0.566704	-0.028665	-0.626109	-0.647987	-0.233976	-0.365178	0	0
25991	1.937485	9.644222	1.014109	-0.077045	-0.398160	-0.158522	-0.340515	-0.567989	-0.032984	-0.628125	-0.648572	-0.232191	-0.361802	0	0
25992	1.879904	9.611615	0.993330	-0.066547	-0.424033	-0.151568	-0.337020	-0.568097	-0.031803	-0.630071	-0.649329	-0.230240	-0.358290	0	0
25993	1.908879	9.607280	0.931662	-0.052251	-0.426667	-0.148008	-0.332580	-0.569033	-0.032566	-0.631931	-0.650169	-0.228287	-0.354723	0	0
25994	2.017499	9.623813	0.896354	-0.066588	-0.433805	-0.151659	-0.325453	-0.569838	-0.029406	-0.633875	-0.650934	-0.226264	-0.351130	0	0
25995	2.113516	9.560017	0.967186	-0.055945	-0.467489	-0.151861	-0.320879	-0.570522	-0.028937	-0.635837	-0.651856	-0.224053	-0.347269	0	0
25996	2.089346	9.547433	0.908764	-0.049643	-0.509936	-0.159178	-0.315231	-0.570557	-0.033090	-0.637842	-0.652949	-0.221633	-0.343067	0	0
25997	1.968138	9.545231	0.885803	-0.041675	-0.540104	-0.159319	-0.309586	-0.570318	-0.030697	-0.639862	-0.654159	-0.219042	-0.338634	0	0
25998	1.873485	9.548367	0.863616	-0.038308	-0.529678	-0.148612	-0.302993	-0.571750	-0.030548	-0.641761	-0.655375	-0.216455	-0.334327	0	0
25999	1.896116	9.621601	0.818020	-0.033421	-0.517714	-0.127309	-0.296674	-0.571882	-0.031171	-0.643532	-0.656593	-0.213811	-0.330209	0	0
26000	1.967254	9.705436	0.850865	-0.019629	-0.514605	-0.104280	-0.290081	-0.573468	-0.030482	-0.645095	-0.657937	-0.211073	-0.326220	0	0
26001	2.042539	9.701949	0.877275	0.021047	-0.511380	-0.076742	-0.285651	-0.571323	-0.029647	-0.646292	-0.659557	-0.208302	-0.322338	0	0
26002	2.096375	9.659217	0.770921	0.072804	-0.490114	-0.056117	-0.280007	-0.570649	-0.027649	-0.647003	-0.661485	-0.205696	-0.318613	0	0
26003	2.257145	9.613579	0.740090	0.101738	-0.480884	-0.059536	-0.275438	-0.569923	-0.026861	-0.647513	-0.663533	-0.203255	-0.314862	0	0
26004	2.275690	9.647897	0.689847	0.148086	-0.475599	-0.041680	-0.269258	-0.568721	-0.023762	-0.647619	-0.665900	-0.200872	-0.311156	0	0
26005	2.182168	9.481123	0.719530	0.150747	-0.497708	-0.009960	-0.266303	-0.567986	-0.021730	-0.647646	-0.668387	-0.198132	-0.307501	0	0
26006	2.037711	9.420230	0.638523	0.085574	-0.537579	-0.002426	-0.261195	-0.567835	-0.021104	-0.648137	-0.670582	-0.194883	-0.303741	0	0
26007	2.027054	9.585113	0.608064	0.029813	-0.529155	-0.002551	-0.254207	-0.566884	-0.020201	-0.648975	-0.672360	-0.191508	-0.300147	0	0
26008	2.063279	9.571191	0.479287	0.053980	-0.502525	0.007416	-0.250445	-0.565841	-0.020075	-0.649545	-0.674227	-0.188310	-0.296730	0	0
26009	2.187520	9.413218	0.450589	0.072970	-0.483692	0.007576	-0.245605	-0.565656	-0.020671	-0.649940	-0.676136	-0.185278	-0.293412	0	0
26010	2.337167	9.440207	0.426091	0.013662	-0.495604	0.001976	-0.242112	-0.565195	-0.019607	-0.650752	-0.677677	-0.182035	-0.290067	0	0
26011	2.268381	9.477795	0.370736	-0.035832	-0.528728	0.029914	-0.235793	-0.564745	-0.020892	-0.651864	-0.679019	-0.178228	-0.286777	0	0
26012	2.162365	9.437022	0.310015	-0.064643	-0.502441	0.035323	-0.229876	-0.565101	-0.023697	-0.653091	-0.680095	-0.174476	-0.283725	0	0
26013	2.224907	9.481870	0.443997	-0.079876	-0.517483	0.063451	-0.226650	-0.564385	-0.027252	-0.654349	-0.681142	-0.170376	-0.280795	0	0
26014	2.431681	9.786634	0.310827	-0.103577	-0.605473	0.126412	-0.222070	-0.566803	-0.031470	-0.655721	-0.682369	-0.165209	-0.277686	0	0
26015	2.399930	9.887997	0.106876	-0.058041	-0.677981	0.161462	-0.217504	-0.564388	-0.036348	-0.656767	-0.684123	-0.159433	-0.274250	0	0
26016	2.194476	9.704600	-0.109887	-0.055422	-0.693080	0.196795	-0.213334	-0.564518	-0.041032	-0.657699	-0.685958	-0.153326	-0.270897	0	0
26017	1.956012	9.520636	-0.038784	-0.119938	-0.665059	0.191525	-0.209701	-0.565090	-0.044498	-0.658996	-0.687254	-0.147244	-0.267815	0	0
26018	1.861351	9.436399	0.151530	-0.193620	-0.649633	0.189645	-0.207681	-0.565275	-0.050792	-0.660763	-0.687981	-0.141086	-0.264894	0	0
26019	1.892483	9.597201	0.281266	-0.205926	-0.706099	0.168010	-0.205259	-0.565161	-0.058172	-0.662702	-0.688714	-0.134649	-0.261473	0	0
26020	1.795019	9.860041	0.242590	-0.195387	-0.803628	0.160358	-0.200145	-0.565946	-0.066156	-0.664692	-0.689713	-0.127648	-0.257267	0	0
26021	1.560337	10.062118	0.113499	-0.137320	-0.882402	0.129140	-0.197719	-0.566965	-0.073572	-0.666398	-0.691210	-0.120469	-0.252247	0	0
26022	1.233379	10.002744	-0.189777	-0.073427	-0.904115	0.093035	-0.190998	-0.565540	-0.080687	-0.667739	-0.693086	-0.113552	-0.246704	0	0
26023	0.948747	9.895592	-0.438433	0.011594	-0.846404	0.088440	-0.186967	-0.564427	-0.083830	-0.668370	-0.695329	-0.107249	-0.241447	0	0
26024	0.700029	9.502667	-0.329958	0.035482	-0.741324	0.089255	-0.181052	-0.563594	-0.089048	-0.668691	-0.697432	-0.101696	-0.236850	0	0
26025	0.577519	9.306220	-0.457415	-0.055465	-0.667913	0.037317	-0.177824	-0.563419	-0.093711	-0.669648	-0.698667	-0.096776	-0.232530	0	0
26026	0.643407	9.423955	-0.338324	-0.122222	-0.600485	0.020719	-0.174463	-0.562795	-0.099586	-0.671031	-0.699251	-0.092260	-0.228590	0	0
26027	0.767006	9.586450	-0.080584	-0.131747	-0.572783	-0.023377	-0.171237	-0.561894	-0.105042	-0.672521	-0.699641	-0.088222	-0.224579	0	0
26028	0.838298	9.663004	-0.045271	-0.120285	-0.559666	-0.046263	-0.166934	-0.561455	-0.109982	-0.673959	-0.700036	-0.084441	-0.220453	0	0
26029	0.846937	9.692276	-0.194479	-0.119738	-0.534379	-0.062013	-0.163169	-0.560676	-0.116810	-0.675376	-0.700338	-0.080957	-0.216423	0	0
26030	0.876390	9.763190	-0.396323	-0.123767	-0.484414	-0.070551	-0.159139	-0.559252	-0.121169	-0.676792	-0.700485	-0.077832	-0.212641	0	0
26031	1.034848	9.707796	-0.453632	-0.119039	-0.434582	-0.070248	-0.155777	-0.558448	-0.128674	-0.678108	-0.700537	-0.075079	-0.209240	0	0
26032	1.235150	9.633750	-0.425261	-0.162408	-0.389055	-0.055989	-0.153084	-0.559272	-0.132545	-0.679664	-0.700201	-0.072405	-0.206235	0	0
26033	1.365280	9.689532	-0.308545	-0.196610	-0.366302	-0.052448	-0.149454	-0.558682	-0.137199	-0.681407	-0.699574	-0.069828	-0.203482	0	0
26034	1.522340	9.842901	-0.256737	-0.228779	-0.375185	-0.063257	-0.147972	-0.559126	-0.144041	-0.683408	-0.698727	-0.067156	-0.200559	0	0
26035	1.607909	9.922134	-0.288411	-0.176334	-0.370964	-0.071928	-0.144478	-0.557929	-0.150308	-0.685024	-0.698212	-0.064721	-0.197618	0	0
26036	1.600128	9.810311	-0.388912	-0.129597	-0.344972	-0.064534	-0.142058	-0.556833	-0.157247	-0.686297	-0.697960	-0.062441	-0.194806	0	0
26037	1.599551	9.582093	-0.478685	-0.111890	-0.308818	-0.046553	-0.139093	-0.558770	-0.162247	-0.687349	-0.697767	-0.060380	-0.192426	0	0
26038	1.663363	9.529835	-0.555773	-0.151673	-0.257983	-0.030449	-0.136942	-0.558147	-0.166883	-0.688639	-0.697199	-0.058419	-0.190467	0	0
26039	1.778982	9.575638	-0.492388	-0.148186	-0.207577	-0.017768	-0.135058	-0.558608	-0.167192	-0.689810	-0.696573	-0.056782	-0.189008	0	0
26040	1.913986	9.633938	-0.351469	-0.107177	-0.174808	0.001985	-0.135327	-0.558244	-0.170446	-0.690665	-0.696161	-0.055274	-0.187846	0	0
26041	1.953984	9.583691	-0.282459	-0.072208	-0.171918	0.041004	-0.134385	-0.557878	-0.174939	-0.691165	-0.696023	-0.053616	-0.186998	0	0
26042	2.024345	9.441726	-0.387556	-0.056026	-0.157646	0.044675	-0.134113	-0.558813	-0.177697	-0.691572	-0.695952	-0.052014	-0.186210	0	0
26043	2.083683	9.377253	-0.423766	-0.050376	-0.139664	0.038610	-0.134118	-0.556771	-0.180218	-0.691896	-0.695906	-0.050634	-0.185557	0	0
26044	2.171499	9.349715	-0.418456	-0.055665	-0.120123	0.037816	-0.134115	-0.557259	-0.183639	-0.692287	-0.695759	-0.049353	-0.184993	0	0
26045	2.213349	9.326204	-0.361626	-0.077152	-0.105142	0.036067	-0.135190	-0.557490	-0.184860	-0.692776	-0.695465	-0.048177	-0.184576	0	0
26046	2.266296	9.239781	-0.258243	-0.091299	-0.121840	0.023528	-0.133983	-0.556007	-0.188912	-0.693437	-0.695064	-0.046927	-0.183928	0	0
26047	2.300314	9.235543	-0.257167	-0.133820	-0.139273	-0.005015	-0.133440	-0.557206	-0.192770	-0.694403	-0.694422	-0.045693	-0.183015	0	0
26048	2.396499	9.499462	-0.364535	-0.144423	-0.151560	-0.014881	-0.132365	-0.556570	-0.196848	-0.695511	-0.693684	-0.044408	-0.181920	0	0
26049	2.421580	9.626186	-0.063810	-0.110338	-0.164619	-0.013991	-0.133033	-0.557317	-0.200678	-0.696331	-0.693247	-0.043101	-0.180758	0	0
26050	2.416098	9.757164	-0.204589	-0.110527	-0.155063	-0.005091	-0.130884	-0.556306	-0.203667	-0.697182	-0.692749	-0.041790	-0.179694	0	0
26051	2.459724	9.772532	-0.107074	-0.051183	-0.090860	0.007871	-0.130215	-0.556025	-0.198081	-0.697512	-0.692602	-0.040949	-0.179171	0	0
26052	2.572433	9.769762	0.262314	-0.066071	-0.031193	0.035579	-0.131827	-0.556060	-0.201060	-0.697925	-0.692205	-0.040312	-0.179243	0	0
26053	2.615798	10.027880	0.276141	-0.107588	-0.059960	0.034360	-0.132225	-0.557395	-0.204231	-0.698584	-0.691618	-0.039400	-0.179143	0	0
26054	2.451564	10.010342	0.345859	-0.028553	-0.068307	0.039010	-0.130879	-0.556901	-0.214718	-0.698748	-0.691551	-0.038532	-0.178950	0	0
26055	2.065480	9.432836	0.302259	0.050798	-0.099441	0.029444	-0.131692	-0.554626	-0.214226	-0.698335	-0.692138	-0.037661	-0.178482	0	0
26056	1.703131	9.083932	0.009711	-0.021400	-0.071986	0.043640	-0.133846	-0.553684	-0.216077	-0.698439	-0.692127	-0.036759	-0.178304	0	0
26057	1.738972	9.244816	0.096259	-0.120678	0.013698	0.068614	-0.131694	-0.553356	-0.220178	-0.699098	-0.691328	-0.036102	-0.178955	0	0
26058	2.071644	9.746123	0.396376	-0.108610	0.064742	0.095400	-0.134381	-0.553483	-0.224236	-0.699662	-0.690480	-0.035639	-0.180113	0	0
26059	2.220318	10.028054	0.906750	-0.021932	0.034046	0.144928	-0.138957	-0.551981	-0.223317	-0.699495	-0.690356	-0.034774	-0.181402	0	0
26060	2.177804	9.990881	1.023683	0.049461	-0.029648	0.156245	-0.141375	-0.552756	-0.224131	-0.698886	-0.690802	-0.033520	-0.182283	0	0
26061	1.909567	9.672824	0.796380	0.023861	-0.053369	0.134873	-0.141909	-0.553176	-0.229995	-0.698454	-0.691144	-0.032197	-0.182881	0	0
26062	1.756971	9.400570	0.639685	-0.066052	-0.025817	0.103873	-0.144875	-0.550515	-0.231781	-0.698737	-0.690757	-0.031111	-0.183449	0	0
26063	1.654415	9.330744	0.723727	-0.152826	-0.014613	0.052419	-0.147428	-0.550702	-0.233391	-0.699666	-0.689760	-0.030306	-0.183793	0	0
26064	1.540716	9.571450	0.776197	-0.206331	-0.028763	0.030957	-0.147829	-0.551363	-0.235042	-0.701047	-0.688370	-0.029452	-0.183880	0	0
26065	1.359098	9.944449	0.878544	-0.214754	-0.031826	0.007946	-0.148504	-0.549973	-0.239348	-0.702491	-0.686947	-0.028723	-0.183809	0	0
26066	1.238943	10.153485	0.988830	-0.159865	0.013737	-0.018097	-0.148367	-0.549797	-0.247107	-0.703629	-0.685787	-0.028573	-0.183810	0	0
26067	1.287759	10.134949	0.980839	-0.081885	0.039722	-0.035378	-0.148370	-0.548296	-0.250735	-0.704223	-0.685144	-0.028892	-0.183884	0	0
26068	1.389909	9.986283	0.922506	-0.023816	0.064543	-0.048313	-0.146355	-0.547770	-0.251014	-0.704469	-0.684837	-0.029554	-0.183978	0	0
26069	1.464936	9.735161	0.837633	-0.041911	0.075794	-0.042113	-0.148510	-0.546616	-0.249726	-0.704794	-0.684402	-0.030251	-0.184238	0	0
26070	1.529916	9.634377	0.823536	-0.085617	0.077559	-0.056394	-0.149185	-0.545411	-0.252131	-0.705472	-0.683632	-0.030949	-0.184386	0	0
26071	1.597492	9.655029	0.863971	-0.119922	0.086867	-0.084749	-0.147037	-0.543975	-0.255106	-0.706408	-0.682607	-0.031874	-0.184442	0	0
26072	1.641485	9.655841	0.985680	-0.109964	0.055150	-0.092890	-0.146497	-0.544526	-0.256355	-0.707327	-0.681693	-0.032604	-0.184171	0	0
26073	1.641949	9.636431	1.009913	-0.065934	0.014736	-0.097431	-0.144614	-0.544519	-0.258556	-0.707943	-0.681172	-0.033208	-0.183626	0	0
26074	1.539272	9.673405	0.963152	-0.064149	-0.020685	-0.102934	-0.143948	-0.542231	-0.260124	-0.708594	-0.680717	-0.033543	-0.182741	0	0
26075	1.480312	9.701459	0.888912	-0.055206	0.007656	-0.095639	-0.141126	-0.541672	-0.262591	-0.709137	-0.680281	-0.034106	-0.182154	0	0
26076	1.548155	9.714836	0.967927	-0.021120	-0.009853	-0.094777	-0.141262	-0.540782	-0.264195	-0.709477	-0.680113	-0.034531	-0.181374	0	0
26077	1.587527	9.686420	0.976571	0.003984	-0.009727	-0.091169	-0.139650	-0.540709	-0.262849	-0.709617	-0.680125	-0.035050	-0.180679	0	0
26078	1.622923	9.616664	0.999849	0.035079	-0.009005	-0.109638	-0.139119	-0.538304	-0.263186	-0.709599	-0.680347	-0.035691	-0.179788	0	0
26079	1.646936	9.607375	0.870662	0.045721	-0.025007	-0.106173	-0.136963	-0.539735	-0.264756	-0.709488	-0.680674	-0.036281	-0.178866	0	0
26080	1.726331	9.526283	0.941115	0.035662	-0.006693	-0.130857	-0.135625	-0.537494	-0.264971	-0.709504	-0.680888	-0.037068	-0.177824	0	0
26081	1.761974	9.434676	0.904383	0.007256	-0.020739	-0.147836	-0.134418	-0.536716	-0.263054	-0.709728	-0.680914	-0.037904	-0.176649	0	0
26082	1.810309	9.323884	0.928368	-0.006953	-0.057865	-0.161386	-0.131462	-0.535905	-0.264288	-0.710101	-0.680901	-0.038473	-0.175069	0	0
26083	1.857213	9.290755	0.990240	-0.025456	-0.100971	-0.150238	-0.129047	-0.534570	-0.263183	-0.710581	-0.680830	-0.038697	-0.173344	0	0
26084	1.811062	9.297201	0.998404	-0.047649	-0.154827	-0.137381	-0.127030	-0.534248	-0.266874	-0.711223	-0.680702	-0.038334	-0.171280	0	0
26085	1.796178	9.440166	1.025756	-0.069826	-0.187408	-0.121749	-0.124750	-0.531987	-0.268870	-0.711985	-0.680466	-0.037673	-0.169184	0	0
26086	1.755669	9.536542	1.086375	-0.019819	-0.208587	-0.111115	-0.122332	-0.531174	-0.269689	-0.712406	-0.680631	-0.036795	-0.166929	0	0
26087	1.697317	9.651999	0.989829	-0.008734	-0.218861	-0.123513	-0.120987	-0.531177	-0.270931	-0.712761	-0.680872	-0.036025	-0.164582	0	0
26088	1.716924	9.744594	0.876590	0.012474	-0.211966	-0.107494	-0.118305	-0.528982	-0.270482	-0.712947	-0.681266	-0.035154	-0.162319	0	0
26089	1.736072	9.764367	0.925174	0.073452	-0.195713	-0.096596	-0.117500	-0.528091	-0.273051	-0.712683	-0.682055	-0.034499	-0.160291	0	0
26090	1.780478	9.711756	0.840271	0.122451	-0.191396	-0.110566	-0.116559	-0.528122	-0.272654	-0.712111	-0.683191	-0.033962	-0.158095	0	0
26091	1.837834	9.741921	0.774399	0.140333	-0.196665	-0.107019	-0.115354	-0.526482	-0.271253	-0.711399	-0.684446	-0.033477	-0.155962	0	0
26092	1.992447	9.744712	0.634685	0.186932	-0.178751	-0.096180	-0.112940	-0.524580	-0.270130	-0.710347	-0.686016	-0.033040	-0.153941	0	0
26093	2.108314	9.552622	0.808201	0.243941	-0.161096	-0.071156	-0.112270	-0.524397	-0.266455	-0.708847	-0.687953	-0.032720	-0.152271	0	0
26094	2.145862	9.422163	0.362581	0.189155	-0.157020	-0.039467	-0.111741	-0.521988	-0.260799	-0.707669	-0.689513	-0.032076	-0.150824	0	0
26095	2.271360	9.545806	0.209025	0.039289	-0.128612	-0.016798	-0.109459	-0.520895	-0.261335	-0.707475	-0.689964	-0.031298	-0.149831	0	0
26096	2.273609	9.652647	0.061444	-0.023184	-0.105537	0.035313	-0.110806	-0.520034	-0.260474	-0.707631	-0.689963	-0.030175	-0.149327	0	0
26097	2.041723	9.595018	-0.055973	-0.014387	-0.075586	0.048849	-0.112418	-0.520403	-0.261285	-0.707686	-0.689979	-0.029236	-0.149182	0	0
26098	1.905625	9.587675	-0.221383	-0.011826	-0.004066	0.033436	-0.113227	-0.519679	-0.261116	-0.707734	-0.689905	-0.028867	-0.149368	0	0
26099	2.278541	9.575085	0.365499	-0.040787	0.054056	0.047767	-0.114573	-0.519032	-0.263258	-0.707931	-0.689542	-0.028812	-0.150119	0	0
26100	2.655814	9.785886	0.673991	-0.040892	-0.098128	0.090898	-0.115917	-0.518818	-0.265006	-0.708118	-0.689420	-0.027339	-0.150072	0	0
26101	2.659287	9.834487	0.546144	0.048810	-0.207323	0.150598	-0.117397	-0.518813	-0.263763	-0.707612	-0.690108	-0.024853	-0.149728	0	0
26102	2.532419	9.579674	0.204745	0.110820	-0.214855	0.187922	-0.120360	-0.517058	-0.263126	-0.706628	-0.691250	-0.022125	-0.149535	0	0
26103	2.482798	9.331112	-0.194513	0.105376	-0.218540	0.190564	-0.124124	-0.517563	-0.262009	-0.705657	-0.692357	-0.019365	-0.149382	0	0
26104	2.573186	9.153092	-0.325205	0.069276	-0.240200	0.191187	-0.125735	-0.518062	-0.263368	-0.704945	-0.693231	-0.016377	-0.149047	0	0
26105	2.698296	9.208777	-0.264010	0.024058	-0.329291	0.183372	-0.128427	-0.517150	-0.263308	-0.704545	-0.693918	-0.012760	-0.148090	0	0
26106	2.714205	9.408150	-0.106145	0.029097	-0.435788	0.177386	-0.130720	-0.514527	-0.264149	-0.704138	-0.694775	-0.008435	-0.146310	0	0
26107	2.614555	9.809344	0.037022	-0.007795	-0.534276	0.192555	-0.133404	-0.515976	-0.266208	-0.703932	-0.695511	-0.003260	-0.143993	0	0
26108	2.250621	10.307684	-0.009201	-0.034759	-0.651227	0.237755	-0.135418	-0.516736	-0.268115	-0.703844	-0.696186	0.003094	-0.141134	0	0
26109	1.809111	10.547275	-0.161773	0.010428	-0.641859	0.232743	-0.137704	-0.516350	-0.270255	-0.703392	-0.697148	0.009281	-0.138340	0	0
26110	1.469487	10.206102	-0.116661	0.119780	-0.564429	0.230133	-0.140661	-0.516543	-0.271180	-0.702183	-0.698726	0.014759	-0.136028	0	0
26111	1.205873	9.681797	-0.183385	0.147557	-0.534377	0.173912	-0.142014	-0.513372	-0.272151	-0.700808	-0.700459	0.019585	-0.133570	0	0
26112	0.972616	9.196873	-0.365024	0.182349	-0.531832	0.153779	-0.145106	-0.513899	-0.270770	-0.699220	-0.702394	0.024218	-0.130949	0	0
26113	0.709919	8.983316	-0.479803	0.115050	-0.465140	0.057700	-0.145237	-0.515066	-0.269172	-0.698198	-0.703796	0.027780	-0.128141	0	0
26114	0.533831	9.285990	-0.605448	0.065020	-0.413936	0.019000	-0.145779	-0.513622	-0.269800	-0.697605	-0.704757	0.030794	-0.125369	0	0
26115	0.305914	9.522182	-0.679221	0.081964	-0.320217	-0.026277	-0.144708	-0.512259	-0.268543	-0.696938	-0.705748	0.032787	-0.122974	0	0
26116	0.156767	9.691826	-0.788592	0.089972	-0.172458	-0.030583	-0.143098	-0.510801	-0.271919	-0.696294	-0.706583	0.033739	-0.121562	0	0
26117	0.264243	9.776320	-0.757043	0.039263	0.012648	-0.054340	-0.143367	-0.510808	-0.271372	-0.696064	-0.706877	0.033259	-0.121298	0	0
26118	0.682168	9.847024	-0.739937	-0.026272	0.135290	-0.073305	-0.142291	-0.510817	-0.272066	-0.696392	-0.706542	0.031896	-0.121734	0	0
26119	1.128755	9.826004	-0.668298	-0.024151	0.188767	-0.076592	-0.141758	-0.509608	-0.269717	-0.696691	-0.706188	0.030104	-0.122533	0	0
26120	1.364760	9.640919	-0.780024	-0.020064	0.221121	-0.088790	-0.139875	-0.509799	-0.269473	-0.697013	-0.705791	0.028019	-0.123477	0	0
26121	1.500705	9.483145	-0.938358	-0.019216	0.247626	-0.081565	-0.139340	-0.508779	-0.271217	-0.697288	-0.705398	0.025772	-0.124653	0	0
26122	1.640709	9.374003	-1.039159	-0.025945	0.297577	-0.090131	-0.139612	-0.507608	-0.272538	-0.697664	-0.704855	0.023151	-0.126125	0	0
26123	1.798491	9.236060	-1.064571	-0.043818	0.324105	-0.090046	-0.139073	-0.507942	-0.270921	-0.698123	-0.704191	0.020341	-0.127771	0	0
26124	1.925493	9.189815	-1.048288	-0.085769	0.327624	-0.102558	-0.138268	-0.507740	-0.268200	-0.698927	-0.703179	0.017491	-0.129360	0	0
26125	1.958915	9.226843	-0.975323	-0.122280	0.309150	-0.086888	-0.136653	-0.507984	-0.271495	-0.699909	-0.701975	0.014909	-0.130906	0	0
26126	1.813681	9.231500	-0.888338	-0.134774	0.280809	-0.095920	-0.138135	-0.506465	-0.274425	-0.701025	-0.700665	0.012498	-0.132198	0	0
26127	1.597102	9.368353	-1.069342	-0.165037	0.289690	-0.106521	-0.137465	-0.505581	-0.276583	-0.702308	-0.699180	0.009971	-0.133460	0	0
26128	1.364470	9.388423	-0.932195	-0.138564	0.310666	-0.083270	-0.135178	-0.505731	-0.278521	-0.703421	-0.697786	0.007441	-0.135049	0	0
26129	1.232138	9.237948	-0.809941	-0.123795	0.392569	-0.082668	-0.135987	-0.504954	-0.280666	-0.704369	-0.696437	0.004299	-0.137193	0	0
26130	1.504594	9.400669	-0.995391	-0.151366	0.500715	-0.042341	-0.135182	-0.503925	-0.283094	-0.705498	-0.694667	0.000732	-0.140392	0	0
26131	1.977051	9.836551	-0.589385	-0.166601	0.626515	0.008677	-0.136119	-0.505518	-0.280683	-0.706577	-0.692655	-0.003365	-0.144798	0	0
26132	2.664959	10.606472	-0.453718	-0.129178	0.670974	0.095533	-0.139345	-0.505891	-0.279704	-0.707299	-0.690748	-0.007212	-0.150142	0	0
26133	3.355192	11.104599	0.235341	0.033886	0.708176	0.159747	-0.143108	-0.506503	-0.280088	-0.706697	-0.689979	-0.011134	-0.156158	0	0
26134	3.711177	10.649901	1.109099	0.250899	0.506692	0.185580	-0.148754	-0.506663	-0.279755	-0.704612	-0.690960	-0.013779	-0.160954	0	0
26135	3.414089	9.440357	0.695053	0.270791	0.305068	0.218073	-0.152792	-0.505840	-0.274506	-0.702282	-0.692457	-0.014816	-0.164568	0	0
26136	2.806766	8.497094	0.423544	0.085609	0.205302	0.195815	-0.155349	-0.506457	-0.263600	-0.701338	-0.692738	-0.014999	-0.167374	0	0
26137	2.401284	8.380470	0.219397	-0.202158	0.136735	0.244081	-0.158576	-0.506072	-0.264776	-0.702248	-0.691180	-0.013883	-0.170074	0	0
26138	2.150851	9.043537	0.317445	-0.347340	0.246768	0.239051	-0.163004	-0.508696	-0.269439	-0.704204	-0.688338	-0.013326	-0.173524	0	0
26139	2.063703	10.098038	0.872528	-0.258701	0.302972	0.262637	-0.168787	-0.506569	-0.282105	-0.705426	-0.686071	-0.013157	-0.177503	0	0
26140	2.033175	10.745724	1.437234	0.019868	0.346571	0.249610	-0.173352	-0.508428	-0.282929	-0.704799	-0.685615	-0.013875	-0.181654	0	0
26141	2.109024	10.392697	1.735914	0.261972	0.418517	0.227834	-0.177120	-0.507379	-0.281626	-0.702473	-0.686768	-0.015694	-0.186102	0	0
26142	2.332356	9.602883	1.464666	0.258049	0.399435	0.171109	-0.181016	-0.508791	-0.277949	-0.700315	-0.687848	-0.017758	-0.190023	0	0
26143	2.361086	8.960045	1.128562	0.047434	0.359399	0.099494	-0.185190	-0.507052	-0.275392	-0.699689	-0.687550	-0.019636	-0.193195	0	0
26144	2.051432	8.905855	0.965402	-0.205231	0.338792	0.054440	-0.187878	-0.507601	-0.273472	-0.700926	-0.685457	-0.021189	-0.195965	0	0
26145	1.660918	9.425578	1.079490	-0.315900	0.381219	0.026136	-0.188683	-0.507772	-0.277554	-0.702913	-0.682529	-0.023020	-0.198839	0	0
26146	1.563419	9.984624	1.365970	-0.286647	0.439534	0.051346	-0.189625	-0.506552	-0.286492	-0.704661	-0.679636	-0.025139	-0.202278	0	0
26147	1.867247	10.349458	1.646973	-0.158654	0.484302	0.083773	-0.191904	-0.508278	-0.289245	-0.705408	-0.677580	-0.027622	-0.206208	0	0
26148	2.114466	10.111184	1.680430	0.030523	0.410045	0.131586	-0.194193	-0.507234	-0.289185	-0.704814	-0.676973	-0.029637	-0.209921	0	0
26149	2.178937	9.490837	1.292293	0.089991	0.392837	0.128146	-0.196345	-0.507257	-0.286028	-0.703787	-0.676840	-0.031689	-0.213466	0	0
26150	2.221225	9.190576	1.274190	0.026779	0.352199	0.095865	-0.199573	-0.507217	-0.284490	-0.703287	-0.676296	-0.033529	-0.216534	0	0
26151	2.182867	9.185035	1.371754	-0.051406	0.303845	0.082940	-0.201858	-0.507087	-0.287864	-0.703327	-0.675322	-0.034957	-0.219199	0	0
26152	2.161109	9.194359	1.448049	-0.063454	0.270620	0.056169	-0.204011	-0.506342	-0.287270	-0.703539	-0.674294	-0.036290	-0.221458	0	0
26153	2.130897	9.242357	1.393800	-0.034545	0.242630	0.047246	-0.205891	-0.506988	-0.288086	-0.703559	-0.673546	-0.037566	-0.223450	0	0
26154	2.043374	9.260193	1.419867	0.003648	0.226492	0.029599	-0.206960	-0.509242	-0.287602	-0.703385	-0.673069	-0.038917	-0.225197	0	0
26155	2.054354	9.440038	1.428476	0.014488	0.216895	0.026025	-0.208043	-0.506649	-0.288323	-0.703128	-0.672704	-0.040266	-0.226844	0	0
26156	2.115127	9.560101	1.477581	0.065205	0.233569	0.016547	-0.207369	-0.507712	-0.285914	-0.702560	-0.672632	-0.041892	-0.228519	0	0
26157	2.240664	9.562364	1.336979	0.107476	0.217024	-0.018814	-0.210063	-0.506278	-0.283929	-0.701776	-0.672891	-0.043756	-0.229811	0	0
26158	2.363682	9.455342	1.242863	0.120353	0.229779	-0.026669	-0.209256	-0.506643	-0.281226	-0.700928	-0.673188	-0.045773	-0.231131	0	0
26159	2.475992	9.403965	1.179293	0.088431	0.187458	-0.051815	-0.208722	-0.505239	-0.281187	-0.700356	-0.673358	-0.047607	-0.232000	0	0
26160	2.450575	9.354960	1.263137	0.073505	0.155810	-0.071509	-0.207914	-0.505855	-0.279854	-0.699957	-0.673471	-0.049294	-0.232524	0	0
26161	2.454826	9.515267	1.319834	0.066836	0.118246	-0.064706	-0.207519	-0.503507	-0.277604	-0.699591	-0.673637	-0.050680	-0.232846	0	0
26162	2.453178	9.597777	1.319160	0.103006	0.063827	-0.080858	-0.207920	-0.504379	-0.276265	-0.699057	-0.674163	-0.051855	-0.232668	0	0
26163	2.436036	9.476078	1.261778	0.117171	0.061944	-0.071974	-0.205635	-0.504173	-0.275196	-0.698397	-0.674803	-0.053012	-0.232535	0	0
26164	2.411802	9.339681	1.168178	0.110325	0.063965	-0.084347	-0.206181	-0.501929	-0.273619	-0.697821	-0.675375	-0.054224	-0.232325	0	0
26165	2.401857	9.227827	1.149459	0.082027	0.052671	-0.104834	-0.204835	-0.502624	-0.269435	-0.697478	-0.675768	-0.055455	-0.231919	0	0
26166	2.430103	9.274467	1.178861	0.064058	0.044589	-0.107604	-0.203628	-0.501494	-0.270502	-0.697276	-0.676047	-0.056582	-0.231440	0	0
26167	2.431225	9.352180	1.257750	0.094644	0.012976	-0.113020	-0.203094	-0.500376	-0.270336	-0.696889	-0.676611	-0.057620	-0.230701	0	0
26168	2.462220	9.379448	1.268125	0.114439	0.002521	-0.114801	-0.200946	-0.499635	-0.267749	-0.696385	-0.677332	-0.058613	-0.229854	0	0
26169	2.442848	9.369380	1.209831	0.118491	-0.023593	-0.136167	-0.201085	-0.498244	-0.266477	-0.695910	-0.678127	-0.059607	-0.228694	0	0
26170	2.420093	9.412662	1.184733	0.129431	-0.033996	-0.143268	-0.198527	-0.499769	-0.264377	-0.695387	-0.679016	-0.060571	-0.227388	0	0
26171	2.379807	9.487186	1.178120	0.111138	-0.036191	-0.132725	-0.196382	-0.497553	-0.264330	-0.694959	-0.679783	-0.061435	-0.226171	0	0
26172	2.358721	9.450389	1.175343	0.138715	-0.033660	-0.153834	-0.195036	-0.498483	-0.262197	-0.694394	-0.680724	-0.062488	-0.224782	0	0
26173	2.377692	9.465296	1.137296	0.142305	-0.020360	-0.151089	-0.192086	-0.495917	-0.259697	-0.693781	-0.681654	-0.063655	-0.223525	0	0
26174	2.401164	9.494847	1.082426	0.162204	-0.019216	-0.154561	-0.189534	-0.495594	-0.257810	-0.693043	-0.682719	-0.064865	-0.222213	0	0
26175	2.457505	9.466739	1.093996	0.184238	0.009704	-0.165811	-0.187789	-0.494854	-0.254810	-0.692153	-0.683854	-0.066432	-0.221033	0	0
26176	2.460958	9.284723	1.037701	0.186310	-0.005978	-0.178274	-0.185106	-0.493159	-0.251109	-0.691284	-0.685034	-0.067954	-0.219633	0	0
26177	2.435214	9.223555	0.941080	0.183209	-0.024095	-0.166012	-0.182958	-0.492421	-0.248386	-0.690416	-0.686225	-0.069283	-0.218221	0	0
26178	2.408818	9.332319	0.944264	0.173356	-0.023245	-0.167804	-0.181082	-0.491000	-0.244276	-0.689616	-0.687352	-0.070587	-0.216784	0	0
26179	2.436873	9.398384	1.036104	0.168859	-0.009986	-0.165976	-0.180008	-0.490619	-0.243459	-0.688831	-0.688404	-0.071978	-0.215480	0	0
26180	2.505798	9.346228	1.043427	0.191602	-0.018419	-0.176581	-0.177859	-0.490155	-0.241154	-0.687913	-0.689631	-0.073412	-0.213998	0	0
26181	2.750189	9.350653	0.947380	0.181415	-0.018810	-0.199653	-0.175850	-0.488042	-0.236479	-0.687113	-0.690753	-0.074997	-0.212394	0	0
26182	2.936548	9.368604	0.979444	0.181195	-0.076538	-0.201834	-0.172360	-0.486331	-0.234285	-0.686352	-0.692004	-0.076191	-0.210351	0	0
26183	2.864195	9.328433	0.837904	0.149404	-0.176249	-0.207855	-0.169675	-0.485335	-0.231015	-0.685900	-0.693219	-0.076677	-0.207628	0	0
26184	2.732254	9.357582	0.684382	0.075022	-0.247377	-0.197903	-0.165645	-0.484276	-0.231845	-0.685984	-0.694089	-0.076448	-0.204506	0	0
26185	2.561179	9.400583	0.505483	0.017907	-0.302275	-0.191321	-0.164574	-0.482428	-0.233160	-0.686492	-0.694659	-0.075677	-0.201124	0	0
26186	2.373118	9.571945	0.363610	-0.046782	-0.322214	-0.198686	-0.161215	-0.481976	-0.231550	-0.687462	-0.694827	-0.074695	-0.197566	0	0
26187	2.190969	9.728875	0.467572	-0.062211	-0.349852	-0.165285	-0.157450	-0.482009	-0.233911	-0.688491	-0.694941	-0.073250	-0.194090	0	0
26188	2.120503	9.863546	0.493281	-0.059933	-0.421872	-0.128598	-0.154766	-0.480041	-0.235921	-0.689466	-0.695243	-0.071064	-0.190324	0	0
26189	1.915306	10.148685	0.248918	-0.043729	-0.487160	-0.072345	-0.151804	-0.480890	-0.238980	-0.690260	-0.695788	-0.068058	-0.186515	0	0
26190	1.609061	10.164959	0.075701	0.033702	-0.462564	-0.034743	-0.150732	-0.479756	-0.240045	-0.690406	-0.696848	-0.065110	-0.183039	0	0
26191	1.433891	10.132604	-0.341077	0.091518	-0.411418	0.001179	-0.150063	-0.478632	-0.240289	-0.690040	-0.698209	-0.062363	-0.180165	0	0
26192	1.455590	10.014041	-0.358775	0.091729	-0.324471	0.008809	-0.149792	-0.479532	-0.238414	-0.689590	-0.699424	-0.060170	-0.177911	0	0
26193	1.590266	10.033456	-0.566631	0.066473	-0.287560	0.017781	-0.151412	-0.477396	-0.237237	-0.689273	-0.700386	-0.058117	-0.176026	0	0
26194	1.698430	9.962593	-0.531482	0.073647	-0.303450	0.015912	-0.148993	-0.477039	-0.236709	-0.688910	-0.701429	-0.055985	-0.173975	0	0
26195	1.551000	9.809397	-0.602255	0.062135	-0.402501	0.025892	-0.150340	-0.476445	-0.236538	-0.688655	-0.702553	-0.053076	-0.171337	0	0
26196	1.145173	9.848147	-0.701664	0.032604	-0.422060	0.050518	-0.149940	-0.475000	-0.238130	-0.688566	-0.703516	-0.049807	-0.168705	0	0
26197	0.776491	9.771075	-0.514998	0.014149	-0.397869	0.071913	-0.149131	-0.475856	-0.238712	-0.688541	-0.704306	-0.046527	-0.166431	0	0
26198	0.589710	9.901206	-0.512083	0.038734	-0.312419	0.076108	-0.149132	-0.475258	-0.240054	-0.688294	-0.705119	-0.043836	-0.164734	0	0
26199	0.485825	10.008567	-0.496823	0.075176	-0.213384	0.110469	-0.150747	-0.474979	-0.238256	-0.687676	-0.706027	-0.041659	-0.163988	0	0
26200	0.365442	9.957822	-0.565131	0.067506	-0.152819	0.139153	-0.153974	-0.474964	-0.235630	-0.687043	-0.706792	-0.039672	-0.163839	0	0
26201	0.430756	9.711382	-0.626264	0.059792	-0.090626	0.102393	-0.155049	-0.475355	-0.236039	-0.686489	-0.707387	-0.038378	-0.163902	0	0
26202	0.567175	9.539057	-0.726699	0.048369	-0.041837	0.067286	-0.155588	-0.475072	-0.235478	-0.686064	-0.707807	-0.037620	-0.164042	0	0
26203	0.686539	9.628616	-0.735748	0.023250	-0.020818	0.000122	-0.157607	-0.474491	-0.234074	-0.685907	-0.707999	-0.037475	-0.163904	0	0
26204	0.852079	9.956924	-0.730737	0.007696	0.011552	-0.019220	-0.156933	-0.475073	-0.234101	-0.685889	-0.708020	-0.037637	-0.163852	0	0
26205	0.921896	9.977611	-0.748009	0.088775	0.010546	-0.022524	-0.156128	-0.474544	-0.233276	-0.685291	-0.708604	-0.037979	-0.163750	0	0
26206	0.966409	9.551142	-0.858975	0.133044	0.032290	-0.024004	-0.155460	-0.473357	-0.230113	-0.684383	-0.709447	-0.038527	-0.163770	0	0
26207	1.067698	9.208253	-0.882168	0.061906	0.070592	-0.015148	-0.155730	-0.473401	-0.227932	-0.683936	-0.709753	-0.039188	-0.164150	0	0
26208	1.263732	9.114715	-0.793598	-0.036562	0.087146	0.001405	-0.156127	-0.475220	-0.228531	-0.684166	-0.709354	-0.039658	-0.164803	0	0
26209	1.465042	9.244616	-0.692109	-0.079185	0.081211	0.011790	-0.157339	-0.474431	-0.230807	-0.684669	-0.708690	-0.039970	-0.165496	0	0
26210	1.530550	9.381765	-0.570768	-0.074103	0.061509	0.019614	-0.158686	-0.473566	-0.230082	-0.685143	-0.708082	-0.040075	-0.166108	0	0
26211	1.538720	9.459599	-0.561476	-0.076059	0.038337	0.021223	-0.158818	-0.474233	-0.231736	-0.685622	-0.707515	-0.040033	-0.166560	0	0
26212	1.460594	9.482453	-0.597748	-0.069441	0.045761	0.010699	-0.159086	-0.474325	-0.233643	-0.686083	-0.706961	-0.040100	-0.166997	0	0
26213	1.403725	9.413445	-0.623045	-0.094061	0.077115	0.028520	-0.159622	-0.474879	-0.233654	-0.686658	-0.706209	-0.040244	-0.167778	0	0
26214	1.457182	9.414420	-0.573266	-0.128339	0.122798	0.039301	-0.161508	-0.473351	-0.236579	-0.687454	-0.705130	-0.040543	-0.168981	0	0
26215	1.588576	9.530918	-0.440119	-0.148628	0.132829	0.058714	-0.162983	-0.474560	-0.237963	-0.688335	-0.703920	-0.040765	-0.170382	0	0
26216	1.733336	9.686487	-0.432036	-0.091241	0.141993	0.067755	-0.161905	-0.474969	-0.239760	-0.688808	-0.703070	-0.041059	-0.171901	0	0
26217	1.850973	9.640081	-0.312526	-0.019364	0.160211	0.075143	-0.165670	-0.474864	-0.240529	-0.688734	-0.702707	-0.041575	-0.173553	0	0
26218	2.084415	9.362715	-0.284011	0.006743	0.193146	0.047104	-0.166476	-0.475295	-0.239444	-0.688528	-0.702430	-0.042537	-0.175249	0	0
26219	2.160653	9.191740	-0.246679	-0.054080	0.159340	0.027237	-0.167551	-0.475714	-0.238628	-0.688775	-0.701806	-0.043320	-0.176581	0	0
26220	2.068774	9.168216	-0.326355	-0.096439	0.123446	-0.010234	-0.168355	-0.476237	-0.239725	-0.689421	-0.700912	-0.044023	-0.177437	0	0
26221	1.927457	9.092828	-0.272348	-0.114462	0.117063	-0.010298	-0.169704	-0.474636	-0.240202	-0.690171	-0.699928	-0.044671	-0.178240	0	0
26222	1.853486	9.033221	-0.281390	-0.154087	0.151220	-0.003112	-0.169300	-0.474878	-0.242394	-0.691190	-0.698586	-0.045413	-0.179364	0	0
26223	1.935450	9.058988	-0.257403	-0.190562	0.213340	0.025442	-0.172257	-0.474594	-0.245619	-0.692357	-0.696915	-0.046338	-0.181120	0	0
26224	2.304606	9.279329	-0.156260	-0.229418	0.266092	0.073305	-0.173324	-0.477055	-0.248410	-0.693700	-0.694868	-0.047206	-0.183606	0	0
26225	2.791583	9.919369	-0.001706	-0.241815	0.352251	0.146175	-0.174668	-0.476795	-0.252199	-0.694917	-0.692627	-0.048156	-0.187188	0	0
26226	3.011693	10.277862	0.589723	-0.161954	0.304164	0.177867	-0.178567	-0.476335	-0.255952	-0.695558	-0.691007	-0.048687	-0.190626	0	0
26227	2.995658	10.253309	0.729039	-0.016612	0.211246	0.245804	-0.180983	-0.477979	-0.255977	-0.695077	-0.690625	-0.048387	-0.193816	0	0
26228	2.718364	9.456870	0.750611	0.027771	0.154321	0.260701	-0.185015	-0.478456	-0.255810	-0.694306	-0.690636	-0.047665	-0.196698	0	0
26229	2.366552	8.916355	0.281693	-0.092604	0.117993	0.248709	-0.193084	-0.477686	-0.256507	-0.694376	-0.689895	-0.046542	-0.199300	0	0
26230	2.168467	9.238057	0.217819	-0.243986	0.164347	0.263592	-0.197117	-0.477546	-0.258499	-0.695455	-0.687985	-0.045331	-0.202396	0	0
26231	2.169924	10.087806	0.676060	-0.256520	0.258236	0.274716	-0.200473	-0.478986	-0.260277	-0.696519	-0.685814	-0.044675	-0.206214	0	0
26232	2.195923	10.792336	1.080782	-0.088394	0.265723	0.246072	-0.205307	-0.480651	-0.263134	-0.696497	-0.684750	-0.044608	-0.209808	0	0
26233	2.112494	10.747142	1.237444	0.119694	0.247244	0.201535	-0.210420	-0.479586	-0.261133	-0.695123	-0.685166	-0.045159	-0.212866	0	0
26234	1.825404	9.916511	1.011023	0.186554	0.221288	0.122114	-0.213380	-0.479285	-0.258910	-0.693484	-0.686038	-0.046211	-0.215166	0	0
26235	1.472374	9.327429	0.617059	0.026966	0.192072	0.096784	-0.214453	-0.480085	-0.260013	-0.692984	-0.685869	-0.046898	-0.217156	0	0
26236	1.355327	9.257341	0.715102	-0.136006	0.256966	0.077264	-0.216205	-0.478821	-0.257772	-0.693629	-0.684396	-0.047806	-0.219535	0	0
26237	1.505754	9.653376	0.967089	-0.184581	0.301789	0.082648	-0.218083	-0.479842	-0.260780	-0.694548	-0.682501	-0.048893	-0.222272	0	0
26238	1.713535	9.948477	1.091604	-0.121119	0.328473	0.068812	-0.221036	-0.481127	-0.263511	-0.695060	-0.680954	-0.050386	-0.225067	0	0
26239	1.807859	9.833659	1.071292	-0.028728	0.356359	0.051583	-0.222922	-0.479939	-0.263995	-0.694944	-0.679984	-0.052415	-0.227874	0	0
26240	1.887208	9.500085	1.066614	-0.024850	0.336273	0.038202	-0.224266	-0.479905	-0.264114	-0.694849	-0.679056	-0.054388	-0.230457	0	0
26241	2.034736	9.381371	0.985375	-0.089711	0.334782	0.040615	-0.225075	-0.479153	-0.265170	-0.695168	-0.677688	-0.056201	-0.233068	0	0
26242	2.126551	9.407322	1.060215	-0.101731	0.270661	0.041028	-0.227356	-0.480504	-0.265732	-0.695610	-0.676365	-0.057519	-0.235263	0	0
26243	2.073037	9.416060	1.053693	-0.094456	0.208817	0.027406	-0.229237	-0.481009	-0.266543	-0.696054	-0.675239	-0.058534	-0.236928	0	0
26244	1.913053	9.420443	1.072823	-0.060573	0.202548	0.004520	-0.229505	-0.481138	-0.266817	-0.696335	-0.674334	-0.059721	-0.238380	0	0
26245	1.797528	9.391650	1.146528	-0.050790	0.220170	-0.021834	-0.228432	-0.480275	-0.268436	-0.696590	-0.673447	-0.061252	-0.239750	0	0
26246	1.800981	9.476690	1.242284	-0.054150	0.249592	-0.026083	-0.228837	-0.479536	-0.269360	-0.696865	-0.672448	-0.062986	-0.241298	0	0
26247	1.987392	9.616026	1.290285	-0.031999	0.245006	-0.048193	-0.228167	-0.479010	-0.268262	-0.697036	-0.671606	-0.064914	-0.242636	0	0
26248	2.163602	9.667787	1.391594	0.032899	0.219115	-0.057039	-0.229239	-0.479971	-0.268553	-0.696812	-0.671261	-0.066856	-0.243706	0	0
26249	2.232380	9.503958	1.414199	0.098074	0.166894	-0.080164	-0.229637	-0.481821	-0.267791	-0.696234	-0.671484	-0.068769	-0.244209	0	0
26250	2.313899	9.299084	1.374915	0.064465	0.179541	-0.099646	-0.227358	-0.479922	-0.266394	-0.695922	-0.671421	-0.070796	-0.244692	0	0
26251	2.447793	9.160720	1.457101	0.008764	0.106581	-0.116227	-0.227227	-0.479308	-0.262426	-0.696072	-0.671137	-0.072311	-0.244602	0	0
26252	2.438219	9.150832	1.432809	-0.004694	0.083484	-0.121718	-0.225077	-0.478933	-0.262439	-0.696342	-0.670808	-0.073648	-0.244335	0	0
26253	2.325819	9.202205	1.467489	-0.045331	0.042288	-0.123856	-0.224270	-0.478932	-0.263265	-0.696919	-0.670294	-0.074633	-0.243801	0	0
26254	2.185848	9.415725	1.471211	-0.062033	0.005387	-0.111745	-0.223195	-0.478180	-0.266250	-0.697608	-0.669762	-0.075212	-0.243115	0	0
26255	2.152144	9.665172	1.583845	-0.027103	-0.016585	-0.110014	-0.221853	-0.477506	-0.266108	-0.698073	-0.669524	-0.075737	-0.242270	0	0
26256	2.228064	9.758808	1.657687	0.063210	-0.016345	-0.088533	-0.219029	-0.477901	-0.264111	-0.697882	-0.669935	-0.076313	-0.241506	0	0
26257	2.297503	9.682385	1.674839	0.106723	-0.019225	-0.100805	-0.216880	-0.477399	-0.263438	-0.697431	-0.670639	-0.077080	-0.240607	0	0
26258	2.359320	9.489289	1.610788	0.101454	-0.035097	-0.108000	-0.217960	-0.475996	-0.261746	-0.697043	-0.671345	-0.077745	-0.239548	0	0
26259	2.391061	9.351487	1.581507	0.132350	-0.064670	-0.124006	-0.215943	-0.476407	-0.258242	-0.696510	-0.672313	-0.078410	-0.238164	0	0
26260	2.444113	9.367017	1.595055	0.141621	-0.082040	-0.137362	-0.215809	-0.476435	-0.257155	-0.695954	-0.673383	-0.079040	-0.236553	0	0
26261	2.498111	9.448105	1.555176	0.142997	-0.128448	-0.129712	-0.211515	-0.474028	-0.255220	-0.695409	-0.674562	-0.079320	-0.234692	0	0
26262	2.542876	9.502317	1.491144	0.209339	-0.152913	-0.124367	-0.209366	-0.473744	-0.251287	-0.694414	-0.676273	-0.079525	-0.232634	0	0
26263	2.676447	9.354219	1.409698	0.274041	-0.175480	-0.124329	-0.208028	-0.471710	-0.248649	-0.693000	-0.678464	-0.079743	-0.230390	0	0
26264	2.850199	9.333056	1.039652	0.303093	-0.219233	-0.106865	-0.205342	-0.471626	-0.242685	-0.691366	-0.680977	-0.079587	-0.227926	0	0
26265	2.899557	9.469858	0.650153	0.314715	-0.251100	-0.108808	-0.203733	-0.470624	-0.238585	-0.689678	-0.683614	-0.079261	-0.225241	0	0
26266	2.629171	9.214932	0.908581	0.304462	-0.276370	-0.133692	-0.201048	-0.469996	-0.231650	-0.688116	-0.686221	-0.078898	-0.222197	0	0
26267	2.762844	9.178504	0.797408	0.150139	-0.270151	-0.150075	-0.198633	-0.468689	-0.229321	-0.687643	-0.687713	-0.078350	-0.219225	0	0
26268	2.668385	9.431701	0.881669	0.024440	-0.403606	-0.117720	-0.197421	-0.469295	-0.228810	-0.688049	-0.688665	-0.076380	-0.215628	0	0
26269	2.184345	9.629258	0.809956	0.006117	-0.498768	-0.088228	-0.193522	-0.469058	-0.230754	-0.688585	-0.689685	-0.073513	-0.211616	0	0
26270	1.651829	9.801643	0.578064	-0.016698	-0.458588	-0.068477	-0.190031	-0.467419	-0.231559	-0.689183	-0.690480	-0.070729	-0.207996	0	0
26271	1.548108	9.840992	0.215898	0.018244	-0.330167	-0.072820	-0.188828	-0.465423	-0.227151	-0.689453	-0.691216	-0.068940	-0.205236	0	0
26272	1.745805	9.861551	0.017190	0.054369	-0.219971	-0.057896	-0.186944	-0.466511	-0.224893	-0.689352	-0.691996	-0.067882	-0.203292	0	0
26273	2.037801	9.774581	-0.163369	0.083060	-0.214514	-0.052523	-0.186679	-0.465265	-0.223902	-0.689041	-0.692948	-0.066882	-0.201423	0	0
26274	2.213778	9.670938	-0.349770	0.082613	-0.285762	-0.047706	-0.183990	-0.464814	-0.227732	-0.688762	-0.694055	-0.065345	-0.199061	0	0
26275	2.113027	9.528328	-0.154388	0.065254	-0.448100	-0.032862	-0.182382	-0.463324	-0.226341	-0.688671	-0.695351	-0.062562	-0.195715	0	0
26276	1.676072	9.656326	-0.337274	0.027449	-0.591781	0.010399	-0.180093	-0.463364	-0.233042	-0.688829	-0.696689	-0.058396	-0.191647	0	0
26277	1.172581	9.826807	-0.599555	0.032803	-0.522785	0.025112	-0.180362	-0.463352	-0.233311	-0.688857	-0.697909	-0.054631	-0.188188	0	0
26278	0.994162	9.767725	-0.679211	0.008212	-0.370189	0.029592	-0.177941	-0.463684	-0.233623	-0.688952	-0.698669	-0.051819	-0.185799	0	0
26279	1.186780	9.836770	-0.644933	-0.074535	-0.232710	0.051384	-0.178621	-0.461793	-0.228923	-0.689503	-0.698602	-0.049671	-0.184593	0	0
26280	1.637954	10.095028	-0.426009	-0.084796	-0.219829	0.031869	-0.177402	-0.464320	-0.231198	-0.690152	-0.698432	-0.047713	-0.183321	0	0
26281	1.907356	10.189734	-0.473823	0.022937	-0.274913	0.031792	-0.178888	-0.461979	-0.232876	-0.690067	-0.699098	-0.045590	-0.181634	0	0
26282	1.886558	9.999989	-0.583766	0.113610	-0.336404	-0.003665	-0.178482	-0.462851	-0.232364	-0.689439	-0.700483	-0.043428	-0.179199	0	0
26283	1.654148	9.733579	-0.651478	0.115474	-0.369127	-0.010877	-0.177007	-0.461484	-0.231656	-0.688807	-0.701925	-0.041122	-0.176510	0	0
26284	1.379625	9.621765	-0.798682	0.093870	-0.375556	-0.010918	-0.175934	-0.460678	-0.230825	-0.688326	-0.703219	-0.038709	-0.173757	0	0
26285	1.096789	9.689450	-0.908978	0.131523	-0.331141	0.002808	-0.174051	-0.461341	-0.228553	-0.687519	-0.704695	-0.036598	-0.171414	0	0
26286	0.941795	9.434159	-0.950325	0.180888	-0.268965	-0.014276	-0.172977	-0.460836	-0.226915	-0.686372	-0.706385	-0.035099	-0.169360	0	0
26287	0.955360	9.225618	-1.042220	0.125906	-0.202297	-0.032579	-0.173251	-0.459304	-0.225500	-0.685603	-0.707580	-0.034118	-0.167675	0	0
26288	1.144713	9.224209	-0.952143	0.045646	-0.163314	-0.053843	-0.170832	-0.459101	-0.224432	-0.685432	-0.708141	-0.033401	-0.166147	0	0
26289	1.407893	9.408639	-0.868425	0.015154	-0.144892	-0.089251	-0.169351	-0.459689	-0.225014	-0.685514	-0.708459	-0.033033	-0.164512	0	0
26290	1.534417	9.626995	-0.866190	0.044554	-0.175048	-0.117680	-0.168279	-0.458562	-0.225807	-0.685455	-0.709006	-0.032687	-0.162464	0	0
26291	1.462683	9.577140	-0.872829	0.067134	-0.147350	-0.115645	-0.165053	-0.458201	-0.226241	-0.685205	-0.709674	-0.032575	-0.160610	0	0
26292	1.343368	9.465718	-0.986386	0.018838	-0.136881	-0.124537	-0.163174	-0.457090	-0.227181	-0.685321	-0.709974	-0.032500	-0.158794	0	0
26293	1.219376	9.485317	-0.985524	-0.031954	-0.079254	-0.099547	-0.161427	-0.456557	-0.227456	-0.685721	-0.709859	-0.032585	-0.157562	0	0
26294	1.193268	9.467857	-0.921197	-0.053203	-0.001202	-0.099109	-0.159144	-0.455766	-0.227185	-0.686260	-0.709456	-0.033148	-0.156909	0	0
26295	1.298155	9.557157	-0.911430	-0.083625	0.028821	-0.100808	-0.157527	-0.456926	-0.227650	-0.686989	-0.708816	-0.033904	-0.156449	0	0
26296	1.405866	9.515422	-0.835591	-0.088761	0.046742	-0.107806	-0.157931	-0.457090	-0.226289	-0.687775	-0.708089	-0.034804	-0.156089	0	0
26297	1.466821	9.375725	-0.835073	-0.093982	0.032695	-0.116760	-0.154970	-0.457680	-0.228249	-0.688595	-0.707367	-0.035685	-0.155549	0	0
26298	1.493129	9.283960	-0.758948	-0.115108	0.043583	-0.132674	-0.153361	-0.456279	-0.229176	-0.689605	-0.706451	-0.036697	-0.155004	0	0
26299	1.511552	9.337707	-0.725086	-0.165895	0.051656	-0.116875	-0.153223	-0.456881	-0.233964	-0.690920	-0.705201	-0.037599	-0.154621	0	0
26300	1.540235	9.374653	-0.618563	-0.162833	0.082132	-0.125522	-0.151478	-0.455552	-0.238027	-0.692235	-0.703893	-0.038752	-0.154413	0	0
26301	1.579655	9.343810	-0.609899	-0.184426	0.093466	-0.123757	-0.149057	-0.455573	-0.239554	-0.693667	-0.702443	-0.039963	-0.154283	0	0
26302	1.600499	9.285934	-0.514938	-0.164160	0.124229	-0.102283	-0.148788	-0.455221	-0.242815	-0.694932	-0.701063	-0.041244	-0.154531	0	0
26303	1.569935	9.120303	-0.495368	-0.204393	0.158704	-0.072117	-0.147708	-0.456316	-0.245587	-0.696387	-0.699387	-0.042513	-0.155225	0	0
26304	1.618764	9.009537	-0.314894	-0.221571	0.204589	-0.027683	-0.146900	-0.456265	-0.248591	-0.697895	-0.697505	-0.043742	-0.156577	0	0
26305	2.071876	9.469279	-0.511485	-0.284590	0.268821	0.051099	-0.147569	-0.457153	-0.252425	-0.699654	-0.695140	-0.044791	-0.158932	0	0
26306	2.771489	10.688569	0.030390	-0.341973	0.394647	0.195612	-0.149850	-0.458307	-0.255432	-0.701537	-0.692190	-0.045603	-0.163216	0	0
26307	3.438020	11.664523	0.837889	-0.236418	0.326191	0.270446	-0.153745	-0.459269	-0.258959	-0.702551	-0.690138	-0.045601	-0.167485	0	0
26308	3.568041	11.033306	1.183662	0.100906	0.120895	0.274600	-0.158446	-0.460571	-0.259219	-0.701341	-0.690760	-0.044678	-0.170223	0	0
26309	3.020108	9.272989	0.742000	0.236509	-0.012994	0.267299	-0.165708	-0.460788	-0.254782	-0.699231	-0.692577	-0.043103	-0.171917	0	0
26310	2.188848	8.116873	0.354490	-0.042520	-0.069614	0.229171	-0.169467	-0.462703	-0.253983	-0.699163	-0.692490	-0.040910	-0.173076	0	0
26311	1.329795	8.334283	-0.154972	-0.342563	-0.046957	0.214421	-0.172026	-0.460565	-0.258106	-0.701154	-0.690280	-0.038462	-0.174405	0	0
26312	0.957753	9.638474	0.021169	-0.404882	0.160366	0.222649	-0.173900	-0.462970	-0.262520	-0.703495	-0.687231	-0.037298	-0.177248	0	0
26313	0.943956	10.580235	0.834527	-0.199021	0.304493	0.218856	-0.177928	-0.464194	-0.266871	-0.704333	-0.685389	-0.037546	-0.180965	0	0
26314	1.094396	10.636417	1.245553	0.074182	0.369238	0.175878	-0.181688	-0.465345	-0.268499	-0.703365	-0.685296	-0.039029	-0.184726	0	0
26315	1.331602	10.140612	1.085655	0.120241	0.399797	0.142595	-0.185455	-0.465006	-0.267082	-0.702095	-0.685472	-0.041053	-0.188429	0	0
26316	1.597951	9.912393	1.100365	-0.018109	0.367000	0.127757	-0.186531	-0.465079	-0.262850	-0.701826	-0.684694	-0.042675	-0.191870	0	0
26317	1.740329	9.939250	1.075644	-0.091680	0.332962	0.113131	-0.189489	-0.464964	-0.264854	-0.702072	-0.683473	-0.044029	-0.194990	0	0
26318	1.857845	9.752023	1.034925	-0.083809	0.312396	0.084717	-0.191096	-0.466916	-0.264626	-0.702341	-0.682302	-0.045434	-0.197777	0	0
26319	1.889744	9.602082	0.979260	-0.097658	0.295957	0.061583	-0.193789	-0.465678	-0.266461	-0.702732	-0.681072	-0.046868	-0.200280	0	0
26320	1.839758	9.683719	1.015627	-0.115915	0.239796	0.061173	-0.194457	-0.466906	-0.267855	-0.703287	-0.679797	-0.047858	-0.202418	0	0
26321	1.922057	9.942549	1.083604	-0.084021	0.200675	0.072485	-0.196069	-0.466957	-0.270153	-0.703599	-0.678847	-0.048575	-0.204340	0	0
26322	1.972576	9.967747	1.123481	0.003801	0.146189	0.076819	-0.198224	-0.465781	-0.269818	-0.703348	-0.678606	-0.049044	-0.205891	0	0
26323	1.982140	9.586765	0.977396	0.047531	0.132848	0.055670	-0.198221	-0.467096	-0.268090	-0.702831	-0.678706	-0.049667	-0.207170	0	0
26324	2.055740	9.296782	0.962584	-0.036671	0.121869	0.039419	-0.199967	-0.467478	-0.268218	-0.702940	-0.678209	-0.050134	-0.208313	0	0
26325	2.090763	9.265875	1.113145	-0.095126	0.054151	0.025531	-0.200370	-0.467400	-0.271207	-0.703493	-0.677452	-0.050112	-0.208917	0	0
26326	2.036019	9.337711	1.115737	-0.061575	0.001550	0.006743	-0.200771	-0.468139	-0.269456	-0.703898	-0.677013	-0.049901	-0.209026	0	0
26327	1.902335	9.364422	1.161986	-0.024999	-0.036567	-0.021650	-0.200505	-0.467308	-0.268887	-0.704120	-0.676912	-0.049706	-0.208649	0	0
26328	1.740541	9.332353	1.145227	-0.019420	-0.039913	-0.028689	-0.199429	-0.467314	-0.269717	-0.704334	-0.676838	-0.049531	-0.208205	0	0
26329	1.732329	9.371039	1.091722	-0.015109	-0.049847	-0.057028	-0.197545	-0.467701	-0.273293	-0.704571	-0.676816	-0.049504	-0.207483	0	0
26330	1.693735	9.365486	1.114653	0.005433	-0.010036	-0.077919	-0.198351	-0.467824	-0.273287	-0.704705	-0.676830	-0.049923	-0.206882	0	0
26331	1.810535	9.464712	1.122303	0.023567	0.006193	-0.080440	-0.195528	-0.467611	-0.273041	-0.704701	-0.676950	-0.050530	-0.206354	0	0
26332	1.920580	9.554116	1.230927	0.036239	0.020556	-0.081223	-0.194862	-0.465672	-0.271760	-0.704616	-0.677115	-0.051251	-0.205921	0	0
26333	1.991972	9.616099	1.206170	0.055914	-0.016568	-0.083185	-0.194192	-0.465140	-0.270934	-0.704412	-0.677505	-0.051783	-0.205204	0	0
26334	1.967478	9.627792	1.198108	0.073856	-0.028034	-0.116792	-0.191903	-0.466351	-0.269910	-0.704169	-0.678016	-0.052479	-0.204171	0	0
26335	1.909466	9.612168	1.148300	0.100274	-0.041692	-0.130927	-0.190694	-0.466145	-0.267739	-0.703774	-0.678741	-0.053248	-0.202924	0	0
26336	1.838874	9.737117	1.072972	0.096721	-0.046995	-0.133612	-0.188682	-0.464448	-0.269614	-0.703417	-0.679439	-0.053970	-0.201630	0	0
26337	1.827855	9.804892	1.081751	0.125627	-0.027173	-0.134279	-0.186530	-0.465127	-0.266937	-0.702845	-0.680305	-0.054914	-0.200443	0	0
26338	1.865048	9.635628	1.045653	0.160862	-0.014367	-0.136739	-0.184651	-0.464093	-0.264474	-0.702036	-0.681383	-0.056017	-0.199313	0	0
26339	1.965790	9.438385	1.002087	0.138148	0.013565	-0.123384	-0.181963	-0.464060	-0.262461	-0.701331	-0.682255	-0.057197	-0.198472	0	0
26340	2.020660	9.356838	0.977906	0.108826	0.005750	-0.104968	-0.179543	-0.464285	-0.261271	-0.700797	-0.682941	-0.058119	-0.197729	0	0
26341	2.093249	9.365440	0.994512	0.107305	-0.020555	-0.120187	-0.177264	-0.462434	-0.257833	-0.700314	-0.683661	-0.058975	-0.196697	0	0
26342	2.145663	9.412518	1.005395	0.120142	-0.050318	-0.134496	-0.175927	-0.459749	-0.258851	-0.699791	-0.684516	-0.059726	-0.195354	0	0
26343	2.066904	9.469350	0.983291	0.134465	-0.067094	-0.134543	-0.174313	-0.460446	-0.254807	-0.699174	-0.685503	-0.060405	-0.193889	0	0
26344	1.950737	9.462387	0.991815	0.158452	-0.083179	-0.159300	-0.172297	-0.460382	-0.253466	-0.698450	-0.686669	-0.061171	-0.192123	0	0
26345	1.936484	9.440274	0.943398	0.172992	-0.052835	-0.159055	-0.169210	-0.458951	-0.251005	-0.697601	-0.687875	-0.062189	-0.190560	0	0
26346	2.027237	9.502609	0.912011	0.212894	-0.041586	-0.168604	-0.166258	-0.457373	-0.248673	-0.696488	-0.689327	-0.063410	-0.188977	0	0
26347	2.140120	9.429399	0.891955	0.252527	-0.018199	-0.165699	-0.165051	-0.456777	-0.244990	-0.695074	-0.691005	-0.064863	-0.187557	0	0
26348	2.254197	9.297948	0.882003	0.238307	-0.016382	-0.171940	-0.162635	-0.455785	-0.241309	-0.693763	-0.692573	-0.066330	-0.186106	0	0
26349	2.350418	9.430769	0.725073	0.201922	-0.066618	-0.166210	-0.159684	-0.453957	-0.237471	-0.692722	-0.693977	-0.067351	-0.184381	0	0
26350	2.321647	9.670591	0.804229	0.212409	-0.111064	-0.162931	-0.156592	-0.454075	-0.235468	-0.691627	-0.695536	-0.068047	-0.182348	0	0
26351	2.257562	9.810207	0.579738	0.228081	-0.136226	-0.147115	-0.154579	-0.452699	-0.235719	-0.690406	-0.697249	-0.068497	-0.180255	0	0
26352	2.245783	9.783283	0.516990	0.191918	-0.111903	-0.136459	-0.151625	-0.452159	-0.231378	-0.689396	-0.698676	-0.068962	-0.178408	0	0
26353	2.251788	9.608605	0.547379	0.148672	-0.114088	-0.134835	-0.148807	-0.450593	-0.228364	-0.688683	-0.699798	-0.069331	-0.176610	0	0
26354	2.152100	9.490261	0.465772	0.053836	-0.163861	-0.096523	-0.148139	-0.449542	-0.225478	-0.688596	-0.700386	-0.068918	-0.174773	0	0
26355	2.106862	9.571980	0.470989	-0.060543	-0.194945	-0.065247	-0.145721	-0.448552	-0.227789	-0.689276	-0.700251	-0.067872	-0.173035	0	0
26356	1.981502	9.788198	0.513657	-0.068962	-0.274927	-0.033941	-0.144510	-0.449587	-0.221027	-0.690008	-0.700221	-0.066042	-0.170935	0	0
26357	1.785510	9.872022	0.377016	0.000294	-0.307110	-0.003828	-0.144107	-0.449420	-0.222525	-0.690221	-0.700728	-0.063893	-0.168795	0	0
26358	1.789222	9.658438	0.203009	0.047716	-0.289291	0.010592	-0.141956	-0.449183	-0.222678	-0.690059	-0.701545	-0.061843	-0.166818	0	0
26359	1.777748	9.459132	-0.084715	0.070172	-0.327195	0.040496	-0.142224	-0.448724	-0.230015	-0.689707	-0.702583	-0.059360	-0.164797	0	0
26360	1.575040	9.411754	-0.107429	0.070108	-0.365292	0.070358	-0.141284	-0.448160	-0.230825	-0.689319	-0.703700	-0.056398	-0.162677	0	0
26361	1.380358	9.670389	-0.259792	0.048751	-0.334225	0.100584	-0.143438	-0.447286	-0.229682	-0.689006	-0.704620	-0.053407	-0.161028	0	0
26362	1.229145	9.934668	-0.425308	0.081855	-0.309352	0.112366	-0.144106	-0.448668	-0.230536	-0.688417	-0.705732	-0.050558	-0.159587	0	0
26363	1.031308	9.872803	-0.532019	0.097880	-0.241242	0.131467	-0.143706	-0.447872	-0.228608	-0.687643	-0.706843	-0.048070	-0.158775	0	0
26364	0.917005	9.768766	-0.546778	-0.023980	-0.173624	0.123590	-0.145589	-0.447681	-0.228852	-0.687705	-0.707006	-0.045907	-0.158419	0	0
26365	1.004000	10.032536	-0.495545	-0.117352	-0.121056	0.123603	-0.145318	-0.448389	-0.229151	-0.688399	-0.706436	-0.043963	-0.158498	0	0
26366	1.298095	10.380187	-0.335076	-0.050340	-0.088178	0.112447	-0.148812	-0.448042	-0.234547	-0.688623	-0.706272	-0.042419	-0.158675	0	0
26367	1.402305	10.496173	-0.371270	0.115160	-0.125811	0.109162	-0.149078	-0.449168	-0.234580	-0.687694	-0.707301	-0.040915	-0.158518	0	0
26368	1.311342	10.164342	-0.573770	0.234657	-0.205651	0.070165	-0.151770	-0.448637	-0.230309	-0.686012	-0.709260	-0.039316	-0.157456	0	0
26369	1.028841	9.712506	-0.790873	0.251645	-0.259739	0.032827	-0.152041	-0.448458	-0.225533	-0.684276	-0.711397	-0.037651	-0.155764	0	0
26370	0.827164	9.262168	-0.731075	0.166885	-0.265954	0.038772	-0.150702	-0.446839	-0.223317	-0.683133	-0.712958	-0.035758	-0.154082	0	0
26371	0.627903	9.151726	-0.827834	0.011275	-0.290236	0.031990	-0.150166	-0.446471	-0.221405	-0.683106	-0.713486	-0.033522	-0.152247	0	0
26372	0.630744	9.506220	-0.758202	-0.063371	-0.285477	0.030002	-0.149895	-0.447141	-0.223337	-0.683613	-0.713488	-0.031204	-0.150445	0	0
26373	0.766561	9.766028	-0.621186	-0.012183	-0.249749	0.005593	-0.148012	-0.447011	-0.224716	-0.683769	-0.713778	-0.029402	-0.148719	0	0
26374	0.990744	9.818644	-0.672478	0.066015	-0.258070	-0.026092	-0.148278	-0.447657	-0.227186	-0.683417	-0.714596	-0.027865	-0.146688	0	0
26375	1.081002	9.553246	-0.629189	0.118874	-0.258789	-0.050695	-0.146804	-0.446158	-0.226065	-0.682712	-0.715769	-0.026599	-0.144469	0	0
26376	1.039460	9.421381	-0.802794	0.029167	-0.294716	-0.067101	-0.145193	-0.445452	-0.227559	-0.682683	-0.716365	-0.025056	-0.141905	0	0
26377	0.958999	9.560719	-0.842424	-0.038961	-0.277337	-0.074263	-0.143311	-0.445052	-0.228385	-0.683133	-0.716472	-0.023609	-0.139428	0	0
26378	0.893664	9.685778	-0.787598	-0.033159	-0.248579	-0.084662	-0.141698	-0.444749	-0.230846	-0.683552	-0.716562	-0.022419	-0.137090	0	0
26379	0.879600	9.663674	-0.775826	-0.038325	-0.197062	-0.084345	-0.139814	-0.445365	-0.230615	-0.683983	-0.716551	-0.021598	-0.135112	0	0
26380	0.856598	9.602567	-0.771256	-0.052286	-0.173762	-0.096610	-0.137930	-0.445672	-0.231465	-0.684531	-0.716398	-0.020981	-0.133233	0	0
26381	0.895738	9.583856	-0.774729	-0.048580	-0.129367	-0.092785	-0.136858	-0.444561	-0.231577	-0.685027	-0.716220	-0.020673	-0.131680	0	0
26382	1.000712	9.670731	-0.752904	-0.077148	-0.113442	-0.098989	-0.134301	-0.445340	-0.231088	-0.685738	-0.715812	-0.020455	-0.130224	0	0
26383	1.125763	9.723983	-0.725395	-0.059360	-0.090454	-0.087323	-0.132153	-0.443860	-0.235968	-0.686292	-0.715508	-0.020362	-0.128986	0	0
26384	1.195393	9.754376	-0.740339	-0.048807	-0.081733	-0.076641	-0.130268	-0.444439	-0.237371	-0.686762	-0.715255	-0.020238	-0.127902	0	0
26385	1.262444	9.687629	-0.651115	-0.009577	-0.083504	-0.063283	-0.130266	-0.445270	-0.238215	-0.686924	-0.715288	-0.020086	-0.126867	0	0
26386	1.373150	9.592524	-0.731255	-0.024384	-0.066304	-0.044672	-0.129061	-0.443598	-0.238175	-0.687174	-0.715187	-0.019872	-0.126109	0	0
26387	1.487913	9.541192	-0.785121	-0.037278	-0.054288	-0.031396	-0.128790	-0.444170	-0.238196	-0.687485	-0.715000	-0.019658	-0.125507	0	0
26388	1.630133	9.466094	-0.736859	-0.021333	-0.041983	-0.019804	-0.128257	-0.442477	-0.238420	-0.687677	-0.714894	-0.019437	-0.125094	0	0
26389	1.667565	9.408507	-0.759349	-0.038122	-0.069230	-0.002354	-0.127179	-0.442984	-0.242126	-0.687958	-0.714727	-0.018910	-0.124585	0	0
26390	1.721469	9.365779	-0.844035	-0.081823	-0.057674	0.018792	-0.127175	-0.444085	-0.243524	-0.688537	-0.714231	-0.018230	-0.124336	0	0
26391	1.810637	9.401391	-0.778977	-0.101684	-0.038406	0.024135	-0.127309	-0.444088	-0.243250	-0.689230	-0.713592	-0.017645	-0.124244	0	0
26392	1.930729	9.466696	-0.710788	-0.124437	-0.040582	0.032860	-0.127713	-0.443900	-0.244874	-0.690090	-0.712782	-0.016930	-0.124222	0	0
26393	2.085238	9.498633	-0.699065	-0.112640	-0.027982	0.031174	-0.128788	-0.443976	-0.246634	-0.690848	-0.712055	-0.016351	-0.124256	0	0
26394	2.120960	9.416747	-0.649205	-0.131271	-0.042884	0.052233	-0.129590	-0.445012	-0.250063	-0.691730	-0.711201	-0.015473	-0.124352	0	0
26395	2.012290	9.283688	-0.598576	-0.197561	-0.061708	0.071382	-0.129853	-0.446489	-0.253377	-0.693041	-0.709933	-0.014266	-0.124440	0	0
26396	1.880772	9.555622	-0.619107	-0.278071	-0.016730	0.094422	-0.129850	-0.447121	-0.256666	-0.694904	-0.708028	-0.013087	-0.125034	0	0
26397	1.895062	10.053547	-0.622425	-0.296154	0.053895	0.108938	-0.130249	-0.447833	-0.262268	-0.696839	-0.705928	-0.012291	-0.126215	0	0
26398	1.983187	10.186275	-0.274072	-0.170193	0.108088	0.118488	-0.132803	-0.448005	-0.264559	-0.697882	-0.704609	-0.011947	-0.127844	0	0
26399	1.905861	10.087790	-0.056639	-0.095857	0.084431	0.093831	-0.135489	-0.448434	-0.267811	-0.698411	-0.703857	-0.011722	-0.129111	0	0
26400	1.794812	10.095506	0.130071	-0.103370	0.070754	0.068985	-0.138176	-0.448908	-0.269156	-0.699047	-0.703042	-0.011551	-0.130123	0	0
26401	1.490749	9.813255	0.296195	-0.073513	0.078205	0.064781	-0.138712	-0.449110	-0.272153	-0.699455	-0.702447	-0.011517	-0.131140	0	0
26402	1.265818	9.644078	0.141316	-0.098990	0.141430	0.087268	-0.139381	-0.450221	-0.272454	-0.700024	-0.701569	-0.011717	-0.132775	0	0
26403	1.284110	9.692959	0.102992	-0.135115	0.279999	0.116326	-0.141131	-0.449294	-0.274037	-0.700767	-0.700275	-0.012653	-0.135574	0	0
26404	1.462843	9.749627	0.266931	-0.099337	0.403185	0.145472	-0.144084	-0.450894	-0.275417	-0.701213	-0.699035	-0.014279	-0.139448	0	0
26405	1.661100	9.563892	0.476629	0.014997	0.461805	0.187716	-0.148382	-0.452545	-0.273241	-0.700758	-0.698528	-0.016197	-0.143994	0	0
26406	1.672873	9.221812	0.508459	0.037400	0.441579	0.222147	-0.151471	-0.453629	-0.272286	-0.700102	-0.698173	-0.017749	-0.148648	0	0
26407	1.648619	9.456847	0.452981	-0.081240	0.443441	0.250074	-0.156848	-0.454072	-0.272238	-0.700197	-0.696993	-0.018957	-0.153513	0	0
26408	1.665835	10.112663	0.838543	-0.134359	0.420034	0.244413	-0.160343	-0.453958	-0.273691	-0.700674	-0.695437	-0.019943	-0.158196	0	0
26409	1.791870	10.396585	1.100256	-0.049163	0.416046	0.219855	-0.168134	-0.456973	-0.270293	-0.700567	-0.694481	-0.021223	-0.162643	0	0
26410	1.889366	10.107024	0.980253	0.067293	0.389842	0.168769	-0.171363	-0.456355	-0.269282	-0.699740	-0.694339	-0.022846	-0.166538	0	0
26411	1.810043	9.658865	0.658623	0.079840	0.349006	0.097865	-0.172437	-0.456947	-0.267109	-0.698928	-0.694344	-0.024713	-0.169633	0	0
26412	1.677342	9.498654	0.602799	0.008839	0.356385	0.062363	-0.173379	-0.456642	-0.267089	-0.698673	-0.693804	-0.026740	-0.172560	0	0
26413	1.653039	9.495781	0.563558	-0.042573	0.361985	0.033954	-0.175798	-0.457206	-0.264763	-0.698800	-0.692895	-0.028932	-0.175324	0	0
26414	1.757307	9.386012	0.654249	-0.043665	0.383888	0.011084	-0.174988	-0.458169	-0.266847	-0.698970	-0.691908	-0.031416	-0.178094	0	0
26415	1.988494	9.254285	0.888623	-0.095861	0.365779	0.007217	-0.176872	-0.457386	-0.268161	-0.699494	-0.690591	-0.033724	-0.180709	0	0
26416	2.113925	9.295410	0.959566	-0.150601	0.244255	0.013310	-0.179024	-0.457356	-0.267318	-0.700428	-0.689091	-0.035022	-0.182560	0	0
26417	1.975636	9.317187	1.051449	-0.172001	0.100841	-0.019475	-0.178751	-0.458124	-0.271160	-0.701606	-0.687699	-0.035520	-0.183186	0	0
26418	1.845105	9.671686	1.097730	-0.139797	-0.026534	-0.035205	-0.178346	-0.458357	-0.273760	-0.702645	-0.686747	-0.035271	-0.182825	0	0
26419	1.379244	9.930265	1.028522	-0.031734	-0.099073	-0.050267	-0.177810	-0.457765	-0.275381	-0.702986	-0.686690	-0.034835	-0.181809	0	0
26420	1.067244	9.994988	0.874021	0.008926	-0.043786	-0.079774	-0.176062	-0.457802	-0.275539	-0.703089	-0.686797	-0.035043	-0.180962	0	0
26421	1.118853	9.864851	1.045097	0.027628	0.019889	-0.095232	-0.174584	-0.457417	-0.275271	-0.703062	-0.686924	-0.035863	-0.180423	0	0
26422	1.367232	9.825674	1.168565	0.051578	0.019745	-0.116431	-0.172703	-0.457252	-0.272019	-0.702915	-0.687202	-0.036848	-0.179741	0	0
26423	1.577767	9.737256	1.276800	0.085710	-0.024270	-0.121956	-0.171357	-0.457825	-0.273143	-0.702554	-0.687802	-0.037648	-0.178687	0	0
26424	1.663053	9.583428	1.217988	0.110003	-0.121459	-0.138426	-0.170822	-0.457000	-0.272578	-0.702094	-0.688731	-0.037894	-0.176856	0	0
26425	1.637837	9.607230	1.058153	0.117762	-0.189007	-0.137057	-0.166528	-0.454329	-0.269818	-0.701598	-0.689835	-0.037698	-0.174549	0	0
26426	1.569398	9.741925	0.958745	0.136581	-0.205803	-0.170689	-0.164241	-0.454425	-0.274070	-0.701033	-0.691079	-0.037619	-0.171895	0	0
26427	1.471315	9.919790	0.954393	0.196364	-0.201401	-0.184604	-0.160750	-0.453177	-0.270256	-0.700071	-0.692723	-0.037800	-0.169136	0	0
26428	1.406037	9.826380	1.181787	0.282464	-0.190318	-0.171873	-0.158600	-0.453270	-0.268378	-0.698476	-0.694946	-0.038086	-0.166524	0	0
26429	1.589314	10.038430	0.697131	0.336600	-0.173816	-0.173404	-0.155649	-0.451824	-0.260330	-0.696494	-0.697507	-0.038617	-0.163976	0	0
26430	1.630844	10.267301	-0.054396	0.345162	-0.133478	-0.148365	-0.154444	-0.450539	-0.255808	-0.694381	-0.700061	-0.039241	-0.161896	0	0
26431	1.559614	9.549830	-0.282269	0.279111	-0.020284	-0.146913	-0.151087	-0.449725	-0.251463	-0.692676	-0.701965	-0.040561	-0.160623	0	0
26432	1.701215	9.161570	-0.106484	0.035363	0.074298	-0.135598	-0.150014	-0.449252	-0.248464	-0.692620	-0.702028	-0.042036	-0.160210	0	0
26433	1.858115	9.373233	0.262643	-0.087436	0.042907	-0.093801	-0.148669	-0.449270	-0.249025	-0.693372	-0.701308	-0.042831	-0.159899	0	0
26434	2.085268	9.571596	0.537734	0.017472	-0.003378	-0.054933	-0.147862	-0.449245	-0.250940	-0.693345	-0.701404	-0.043171	-0.159504	0	0
26435	2.280555	9.492594	0.481733	0.135768	-0.144483	-0.060808	-0.147063	-0.447041	-0.248971	-0.692558	-0.702541	-0.042788	-0.158015	0	0
26436	2.127742	9.450946	0.178854	0.125028	-0.252567	-0.080940	-0.145987	-0.447412	-0.246272	-0.691918	-0.703762	-0.041754	-0.155642	0	0
26437	1.755334	9.623814	-0.002390	0.103658	-0.309232	-0.098972	-0.143973	-0.446504	-0.244632	-0.691476	-0.704908	-0.040445	-0.152744	0	0
26438	1.441108	9.822032	-0.018343	0.069436	-0.293624	-0.095382	-0.140616	-0.445288	-0.245449	-0.691254	-0.705788	-0.039141	-0.149999	0	0
26439	1.254990	9.906040	-0.096907	0.062709	-0.210931	-0.098371	-0.137922	-0.446914	-0.245261	-0.691047	-0.706490	-0.038445	-0.147811	0	0
26440	1.243368	9.755313	-0.125014	0.062485	-0.168659	-0.082178	-0.135236	-0.445679	-0.246205	-0.690797	-0.707131	-0.037900	-0.146042	0	0
26441	1.371800	9.510022	-0.145702	0.046296	-0.137806	-0.076745	-0.135236	-0.446031	-0.243220	-0.690641	-0.707615	-0.037533	-0.144524	0	0
26442	1.444327	9.392381	-0.178698	0.028785	-0.157814	-0.064561	-0.135240	-0.444593	-0.244127	-0.690595	-0.708010	-0.036892	-0.142967	0	0
26443	1.461441	9.499503	-0.222313	0.023799	-0.191942	-0.052425	-0.134702	-0.444586	-0.244951	-0.690578	-0.708421	-0.035946	-0.141242	0	0
26444	1.366772	9.636166	-0.173289	0.032237	-0.199468	-0.032983	-0.133498	-0.442625	-0.245173	-0.690474	-0.708905	-0.034796	-0.139604	0	0
26445	1.263608	9.699836	-0.205822	0.030621	-0.179844	-0.036378	-0.131210	-0.443253	-0.244812	-0.690376	-0.709347	-0.033830	-0.138071	0	0
26446	1.292186	9.722201	-0.224372	0.018129	-0.114337	-0.028932	-0.130136	-0.443586	-0.237617	-0.690332	-0.709612	-0.033223	-0.137072	0	0
26447	1.448046	9.686189	-0.214503	0.036236	-0.110531	-0.032420	-0.129325	-0.445307	-0.237546	-0.690162	-0.709996	-0.032715	-0.136056	0	0
26448	1.579579	9.654590	-0.205414	0.025343	-0.131060	-0.032614	-0.129733	-0.443579	-0.238302	-0.690076	-0.710331	-0.032026	-0.134908	0	0
26449	1.613456	9.647915	-0.264506	0.018379	-0.153036	-0.045159	-0.128791	-0.442878	-0.245100	-0.690061	-0.710643	-0.031289	-0.133508	0	0
26450	1.576133	9.576838	-0.253079	0.029525	-0.191580	-0.064810	-0.126502	-0.444088	-0.244077	-0.690003	-0.711073	-0.030414	-0.131703	0	0
26451	1.518421	9.551512	-0.269102	0.020836	-0.207309	-0.079069	-0.126644	-0.440819	-0.250507	-0.690027	-0.711458	-0.029547	-0.129682	0	0
26452	1.463698	9.618490	-0.290545	0.004470	-0.223539	-0.075678	-0.123417	-0.440852	-0.252316	-0.690165	-0.711747	-0.028494	-0.127580	0	0
26453	1.466681	9.715652	-0.267114	0.002793	-0.236711	-0.082845	-0.121534	-0.441163	-0.253029	-0.690322	-0.712037	-0.027427	-0.125328	0	0
26454	1.476634	9.713413	-0.199387	0.022518	-0.251656	-0.082883	-0.120999	-0.440765	-0.246213	-0.690339	-0.712475	-0.026259	-0.122974	0	0
26455	1.430351	9.714993	-0.263409	0.033038	-0.262459	-0.074066	-0.119785	-0.441895	-0.247625	-0.690267	-0.712998	-0.024987	-0.120591	0	0
26456	1.324855	9.766479	-0.344069	0.015281	-0.273022	-0.084776	-0.117239	-0.439813	-0.242140	-0.690332	-0.713400	-0.023675	-0.118070	0	0
26457	1.216847	9.827632	-0.391176	0.052759	-0.249996	-0.068575	-0.115088	-0.439689	-0.243523	-0.690099	-0.714035	-0.022473	-0.115807	0	0
26458	1.146266	9.729252	-0.339639	0.048658	-0.231024	-0.046346	-0.114546	-0.441130	-0.243031	-0.689863	-0.714618	-0.021215	-0.113840	0	0
26459	1.128506	9.641530	-0.378039	0.039503	-0.210009	-0.036507	-0.114548	-0.439563	-0.249518	-0.689671	-0.715115	-0.020045	-0.112084	0	0
26460	1.157408	9.646908	-0.401266	0.033700	-0.184757	-0.016920	-0.112131	-0.438769	-0.249521	-0.689493	-0.715542	-0.018876	-0.110652	0	0
26461	1.214116	9.711049	-0.457784	0.024618	-0.171627	-0.011574	-0.112131	-0.438297	-0.251548	-0.689366	-0.715893	-0.017776	-0.109344	0	0
26462	1.281216	9.748681	-0.460824	0.020795	-0.157692	-0.000904	-0.111054	-0.438898	-0.251172	-0.689253	-0.716199	-0.016667	-0.108220	0	0
26463	1.339195	9.766732	-0.406220	0.028715	-0.154239	0.006201	-0.111592	-0.438577	-0.252245	-0.689070	-0.716560	-0.015564	-0.107158	0	0
26464	1.383629	9.728698	-0.390126	0.046223	-0.167876	-0.011521	-0.111063	-0.436084	-0.250263	-0.688784	-0.717047	-0.014489	-0.105884	0	0
26465	1.419199	9.646804	-0.388416	0.046256	-0.192635	-0.016989	-0.109982	-0.437849	-0.248562	-0.688501	-0.717561	-0.013305	-0.104384	0	0
26466	1.370716	9.653212	-0.351436	0.020580	-0.224330	-0.038480	-0.109041	-0.437503	-0.252240	-0.688429	-0.717921	-0.012006	-0.102521	0	0
26467	1.391101	9.711836	-0.433100	0.012333	-0.226309	-0.033219	-0.108906	-0.437654	-0.251974	-0.688405	-0.718227	-0.010671	-0.100672	0	0
26468	1.427123	9.734343	-0.396055	0.024586	-0.260159	-0.026335	-0.108238	-0.436373	-0.252893	-0.688288	-0.718644	-0.009042	-0.098633	0	0
26469	1.398800	9.694985	-0.403850	0.030283	-0.273120	-0.039653	-0.107293	-0.437389	-0.252801	-0.688136	-0.719111	-0.007448	-0.096401	0	0
26470	1.361478	9.616620	-0.438106	0.027033	-0.286115	-0.054763	-0.105410	-0.437542	-0.254190	-0.688021	-0.719557	-0.005847	-0.093978	0	0
26471	1.318016	9.603689	-0.468229	0.021818	-0.287766	-0.061852	-0.102589	-0.436716	-0.255967	-0.687940	-0.719966	-0.004302	-0.091488	0	0
26472	1.322724	9.611058	-0.465733	0.011065	-0.298436	-0.065492	-0.102322	-0.435822	-0.258120	-0.687938	-0.720299	-0.002678	-0.088900	0	0
26473	1.307363	9.644761	-0.512197	0.000725	-0.296331	-0.082305	-0.099364	-0.435906	-0.257476	-0.688015	-0.720557	-0.001202	-0.086207	0	0
