# Supplementary material for: Identification of Haptic Based Guiding Using Hard Reins
Source: PLoS One. 2015 Jul 22;10(7):e0132020. doi: 10.1371/journal.pone.0132020 (PMC4511788; doi:10.1371/journal.pone.0132020)
Supplement: S1 File — (ZIP) [file pone.0132020.s001.zip › MotionData1/Subject1/T15/fc15.txt]

// Start Time: 0
// Sample rate: 50.0Hz
// Scenario: 4.0
// Firmware Version: 2.6.1
Counter	Acc_X	Acc_Y	Acc_Z	Gyr_X	Gyr_Y	Gyr_Z	Mag_X	Mag_Y	Mag_Z	Quat_w	Quat_x	Quat_y	Quat_z	AnalogIn_1	AnalogIn_2
28254	8.272257	-0.478927	-5.319715	0.000973	-0.005231	0.047975	-0.623360	0.262890	0.618713	-0.218961	0.799852	0.353612	0.432725	0	0
28255	8.274550	-0.443915	-5.039372	-0.030150	-0.002403	0.047925	-0.623065	0.262285	0.619239	-0.218928	0.800104	0.353069	0.432720	0	0
28256	8.302029	-0.456239	-5.219229	-0.039803	0.012710	0.026776	-0.622781	0.261605	0.618344	-0.218785	0.800234	0.352613	0.432923	0	0
28257	8.358027	-0.408855	-5.165457	-0.047292	0.035324	0.018489	-0.622783	0.261885	0.618503	-0.218620	0.800256	0.352148	0.433345	0	0
28258	8.307650	-0.384503	-5.146506	-0.026915	0.058754	0.025826	-0.624479	0.262435	0.619546	-0.218739	0.800153	0.351656	0.433873	0	0
28259	8.255250	-0.351056	-5.081524	-0.001405	0.077402	0.020336	-0.624467	0.260771	0.618308	-0.219098	0.799898	0.351283	0.434465	0	0
28260	8.245097	-0.415942	-5.120216	-0.003810	0.072965	0.033170	-0.625081	0.263184	0.616199	-0.219486	0.799706	0.350806	0.435008	0	0
28261	8.331937	-0.443544	-5.097073	0.004128	0.088449	0.020331	-0.625800	0.263796	0.615677	-0.219927	0.799389	0.350432	0.435669	0	0
28262	8.394706	-0.453948	-5.077748	0.004226	0.069719	0.025879	-0.626380	0.264420	0.614872	-0.220334	0.799168	0.350050	0.436174	0	0
28263	8.423575	-0.488216	-5.069389	0.002445	0.067779	0.027715	-0.625536	0.264435	0.614298	-0.220722	0.798970	0.349655	0.436659	0	0
28264	8.445092	-0.531973	-5.072895	0.008183	0.030178	0.040629	-0.628381	0.264575	0.612351	-0.221088	0.798962	0.349264	0.436800	0	0
28265	8.437788	-0.526913	-5.084666	0.027915	0.008787	0.027855	-0.627258	0.266467	0.614442	-0.221475	0.798964	0.349108	0.436725	0	0
28266	8.422971	-0.545695	-5.122883	0.010229	-0.016394	0.018677	-0.627554	0.266146	0.612300	-0.221598	0.799080	0.349002	0.436536	0	0
28267	8.437377	-0.526195	-5.137788	0.012752	-0.026088	0.011363	-0.627415	0.266825	0.613050	-0.221670	0.799210	0.348988	0.436272	0	0
28268	8.460658	-0.510302	-5.249669	0.016290	-0.037833	0.007722	-0.628539	0.266664	0.613759	-0.221719	0.799367	0.349043	0.435915	0	0
28269	8.417814	-0.467023	-5.199474	0.021769	-0.074906	0.011462	-0.626576	0.266998	0.612203	-0.221693	0.799690	0.349176	0.435228	0	0
28270	8.388556	-0.493050	-5.232367	0.034293	-0.074292	0.000463	-0.625009	0.266911	0.613457	-0.221727	0.799940	0.349449	0.434532	0	0
28271	8.282525	-0.475218	-5.240363	0.036327	-0.069230	0.007778	-0.624437	0.267931	0.615923	-0.221820	0.800193	0.349662	0.433848	0	0
28272	8.248500	-0.547644	-5.246809	0.022028	-0.064379	0.019651	-0.623301	0.267355	0.615593	-0.221871	0.800496	0.349700	0.433232	0	0
28273	8.224613	-0.599061	-5.197941	0.018488	-0.057231	0.023291	-0.621750	0.268422	0.616778	-0.221930	0.800789	0.349685	0.432671	0	0
28274	8.263191	-0.611569	-5.189803	-0.014380	-0.041531	0.024126	-0.623592	0.268737	0.616816	-0.221794	0.801085	0.349488	0.432353	0	0
28275	8.282559	-0.599669	-5.183203	-0.017880	-0.035399	0.029621	-0.621326	0.268682	0.617215	-0.221666	0.801386	0.349216	0.432079	0	0
28276	8.330623	-0.590025	-5.204262	-0.037770	-0.028454	0.037841	-0.622044	0.268626	0.615661	-0.221447	0.801724	0.348779	0.431917	0	0
28277	8.335505	-0.553585	-5.211453	-0.038002	-0.031644	0.029595	-0.619497	0.268846	0.616217	-0.221172	0.802054	0.348412	0.431744	0	0
28278	8.345312	-0.558824	-5.187699	-0.035999	-0.020929	0.035089	-0.620906	0.268567	0.616496	-0.220978	0.802347	0.347983	0.431643	0	0
28279	8.326223	-0.515116	-5.181869	-0.039405	-0.014103	0.044250	-0.619599	0.266226	0.616903	-0.220816	0.802654	0.347453	0.431582	0	0
28280	8.338428	-0.500841	-5.167739	-0.037825	-0.006142	0.034153	-0.618335	0.266522	0.616343	-0.220651	0.802888	0.346982	0.431611	0	0
28281	8.338565	-0.493763	-5.153205	-0.008478	-0.006394	0.036965	-0.618883	0.266296	0.618176	-0.220732	0.803067	0.346626	0.431521	0	0
28282	8.302620	-0.481662	-5.132458	-0.018570	0.002943	0.035090	-0.616924	0.267584	0.617671	-0.220759	0.803221	0.346215	0.431552	0	0
28283	8.302715	-0.486708	-5.118001	-0.023617	-0.029315	0.020450	-0.618057	0.268276	0.618575	-0.220568	0.803475	0.345977	0.431368	0	0
28284	8.300279	-0.506156	-5.113206	-0.021983	-0.012205	0.011247	-0.617497	0.268166	0.617713	-0.220418	0.803613	0.345787	0.431338	0	0
28285	8.314642	-0.510970	-5.123436	-0.018598	-0.015294	0.001167	-0.617751	0.266940	0.619338	-0.220233	0.803729	0.345695	0.431292	0	0
28286	8.292470	-0.534359	-5.175901	-0.014941	-0.009726	0.000237	-0.616640	0.268241	0.618843	-0.220096	0.803807	0.345609	0.431284	0	0
28287	8.277792	-0.533872	-5.204336	-0.009373	-0.017326	0.003926	-0.616066	0.267918	0.619383	-0.219990	0.803920	0.345538	0.431184	0	0
28288	8.267404	-0.556883	-5.291056	-0.007282	-0.032710	0.014957	-0.616333	0.266762	0.619597	-0.219896	0.804134	0.345414	0.430934	0	0
28289	8.269073	-0.540291	-5.083275	0.020113	-0.027178	0.013176	-0.617199	0.268208	0.619696	-0.220034	0.804256	0.345417	0.430632	0	0
28290	8.286588	-0.549539	-5.306219	-0.001004	-0.025031	0.009457	-0.616769	0.268698	0.621280	-0.219998	0.804399	0.345357	0.430432	0	0
28291	8.254282	-0.573752	-5.111926	0.028704	-0.048155	-0.006052	-0.615633	0.268122	0.620950	-0.220050	0.804527	0.345598	0.429974	0	0
28292	8.308398	-0.510883	-5.306782	0.019194	-0.067643	-0.017952	-0.615633	0.267856	0.620509	-0.219911	0.804713	0.345938	0.429421	0	0
28293	8.363935	-0.528547	-5.284819	0.043066	-0.035482	-0.017947	-0.614358	0.268491	0.621811	-0.220070	0.804713	0.346308	0.429041	0	0
28294	8.353818	-0.498374	-5.359126	0.076929	-0.033964	0.016985	-0.614930	0.268670	0.621261	-0.220658	0.804752	0.346533	0.428485	0	0
28295	8.374849	-0.541282	-5.425411	0.094729	-0.061566	0.000543	-0.613230	0.268897	0.621967	-0.221221	0.804813	0.347033	0.427675	0	0
28296	8.367214	-0.618570	-5.444953	0.101844	-0.107401	-0.003055	-0.613667	0.270172	0.622476	-0.221669	0.805039	0.347688	0.426483	0	0
28297	8.280815	-0.633203	-5.393507	0.075176	-0.140379	-0.004910	-0.610869	0.272164	0.622007	-0.221777	0.805458	0.348323	0.425117	0	0
28298	8.182313	-0.642777	-5.351237	0.061638	-0.142639	0.002386	-0.610583	0.273604	0.624786	-0.221807	0.805933	0.348851	0.423765	0	0
28299	8.136354	-0.676294	-5.359399	0.041791	-0.130245	0.011487	-0.608882	0.273428	0.624901	-0.221750	0.806437	0.349188	0.422558	0	0
28300	8.131336	-0.685668	-5.381012	0.046740	-0.118132	0.024320	-0.606069	0.274934	0.625535	-0.221835	0.806917	0.349415	0.421406	0	0
28301	8.145691	-0.709979	-5.384123	0.037394	-0.086375	0.048107	-0.603790	0.274544	0.626905	-0.222049	0.807371	0.349339	0.420486	0	0
28302	8.160358	-0.690936	-5.365223	0.022339	-0.067802	0.030621	-0.602957	0.275419	0.626385	-0.222136	0.807717	0.349294	0.419813	0	0
28303	8.220947	-0.638310	-5.342991	0.009781	-0.071116	0.040718	-0.603106	0.275729	0.625981	-0.222150	0.808141	0.349127	0.419128	0	0
28304	8.222837	-0.625223	-5.415442	-0.010343	-0.071049	0.040679	-0.602111	0.275686	0.626535	-0.222007	0.808603	0.348880	0.418517	0	0
28305	8.189098	-0.617662	-5.418962	-0.010524	-0.065095	0.033322	-0.601271	0.276785	0.627304	-0.221847	0.809020	0.348674	0.417968	0	0
28306	8.146052	-0.578906	-5.392944	-0.003978	-0.045089	0.036971	-0.599560	0.276280	0.628248	-0.221826	0.809350	0.348416	0.417556	0	0
28307	8.131572	-0.598275	-5.387698	-0.010347	-0.032185	0.036932	-0.599144	0.277522	0.629171	-0.221797	0.809640	0.348108	0.417264	0	0
28308	8.140779	-0.636614	-5.426940	-0.018034	-0.027603	0.022223	-0.598573	0.277084	0.629138	-0.221664	0.809874	0.347877	0.417073	0	0
28309	8.135876	-0.651066	-5.431683	-0.022116	-0.032189	0.006620	-0.599284	0.277381	0.629164	-0.221412	0.810086	0.347766	0.416889	0	0
28310	8.116364	-0.655398	-5.459967	-0.036722	-0.030360	0.007500	-0.599852	0.277935	0.629771	-0.221063	0.810316	0.347593	0.416771	0	0
28311	8.072823	-0.669434	-5.475339	-0.038646	-0.048665	0.005678	-0.597567	0.277108	0.631255	-0.220616	0.810629	0.347457	0.416513	0	0
28312	8.082138	-0.698204	-5.504861	-0.071493	-0.054306	0.009289	-0.596008	0.277329	0.632104	-0.219900	0.811049	0.347160	0.416321	0	0
28313	8.110549	-0.712160	-5.563988	-0.061306	-0.065699	0.014835	-0.595550	0.275533	0.633403	-0.219248	0.811514	0.346892	0.415983	0	0
28314	8.105499	-0.731234	-5.585663	-0.054903	-0.049037	0.012981	-0.595540	0.275075	0.633941	-0.218701	0.811885	0.346627	0.415767	0	0
28315	8.110130	-0.730939	-5.609989	-0.054771	-0.054885	0.018496	-0.594989	0.275553	0.632833	-0.218155	0.812302	0.346332	0.415485	0	0
28316	8.129328	-0.730935	-5.620369	-0.058565	-0.041598	0.012048	-0.594408	0.275188	0.634221	-0.217606	0.812642	0.346053	0.415340	0	0
28317	8.093481	-0.711690	-5.589917	-0.065542	-0.029407	0.023940	-0.593242	0.273374	0.635654	-0.217082	0.812995	0.345614	0.415290	0	0
28318	8.091084	-0.697060	-5.594563	-0.089548	-0.019585	0.014704	-0.593238	0.273353	0.636078	-0.216362	0.813324	0.345124	0.415428	0	0
28319	8.091431	-0.683033	-5.555836	-0.085802	-0.003137	0.016523	-0.594061	0.271625	0.636402	-0.215733	0.813585	0.344603	0.415677	0	0
28320	8.077559	-0.654688	-5.492329	-0.079820	0.021634	0.033015	-0.594346	0.272168	0.637147	-0.215313	0.813782	0.343920	0.416076	0	0
28321	8.080738	-0.592637	-5.419578	-0.087814	0.028701	0.007310	-0.593190	0.270281	0.637160	-0.214739	0.813881	0.343396	0.416610	0	0
28322	8.078496	-0.553888	-5.414410	-0.095014	0.039552	0.010955	-0.594041	0.270308	0.636886	-0.214163	0.813959	0.342788	0.417254	0	0
28323	8.104966	-0.534500	-5.427351	-0.088064	0.047775	-0.003717	-0.594311	0.268647	0.635652	-0.213606	0.813940	0.342312	0.417967	0	0
28324	8.101984	-0.543237	-5.497347	-0.104815	0.048484	-0.014766	-0.593993	0.266308	0.636352	-0.212870	0.813915	0.341846	0.418773	0	0
28325	8.156195	-0.528634	-5.349516	-0.092101	0.054185	-0.018402	-0.596096	0.264641	0.635843	-0.212240	0.813825	0.341457	0.419583	0	0
28326	8.212249	-0.528370	-5.578671	-0.079240	0.067989	-0.018394	-0.597066	0.264136	0.637662	-0.211764	0.813647	0.341090	0.420466	0	0
28327	8.190395	-0.510174	-5.297534	-0.057952	0.024903	-0.038463	-0.595802	0.264172	0.636519	-0.211228	0.813538	0.341069	0.420963	0	0
28328	8.150328	-0.499938	-5.496457	-0.046233	0.009556	-0.043934	-0.597301	0.260672	0.638014	-0.210711	0.813451	0.341166	0.421313	0	0
28329	8.156056	-0.457660	-5.397359	-0.033667	0.011668	-0.018210	-0.598727	0.261295	0.637500	-0.210412	0.813414	0.341111	0.421577	0	0
28330	8.112390	-0.481233	-5.424866	-0.000867	0.032255	-0.025533	-0.599836	0.259851	0.637987	-0.210425	0.813194	0.341212	0.421915	0	0
28331	8.085918	-0.461595	-5.428579	0.010176	0.057995	-0.025556	-0.598726	0.260490	0.636316	-0.210609	0.812844	0.341304	0.422421	0	0
28332	8.145734	-0.500298	-5.467301	0.033614	0.051339	-0.038340	-0.600139	0.260110	0.635739	-0.210912	0.812427	0.341612	0.422824	0	0
28333	8.184733	-0.481837	-5.417913	0.049447	0.021017	-0.024484	-0.602401	0.260000	0.635754	-0.211293	0.812154	0.341940	0.422893	0	0
28334	8.170610	-0.472565	-5.378676	0.045315	-0.000146	-0.040057	-0.599583	0.260286	0.634895	-0.211505	0.811925	0.342414	0.422842	0	0
28335	8.165372	-0.525457	-5.410227	0.042436	0.000191	-0.045580	-0.602423	0.260398	0.633513	-0.211669	0.811683	0.342927	0.422810	0	0
28336	8.184063	-0.536761	-5.481050	0.055194	-0.040453	-0.043655	-0.600585	0.261168	0.634818	-0.211813	0.811586	0.343568	0.422403	0	0
28337	8.179016	-0.526573	-5.514612	0.056821	-0.043703	-0.050987	-0.602135	0.261157	0.635541	-0.211920	0.811479	0.344277	0.421977	0	0
28338	8.169148	-0.528543	-5.543242	0.078592	-0.050750	-0.057360	-0.602582	0.262624	0.635070	-0.212163	0.811326	0.345156	0.421433	0	0
28339	8.174566	-0.500357	-5.478042	0.075426	-0.053731	-0.038084	-0.602554	0.261135	0.636110	-0.212440	0.811265	0.345860	0.420832	0	0
28340	8.084643	-0.556925	-5.552344	0.059201	-0.068103	-0.028031	-0.600308	0.262262	0.635876	-0.212578	0.811333	0.346435	0.420156	0	0
28341	8.126082	-0.523898	-5.505368	0.067193	-0.055555	-0.038113	-0.599753	0.263113	0.635924	-0.212782	0.811296	0.347108	0.419569	0	0
28342	8.073371	-0.499661	-5.476668	0.049707	-0.046037	-0.042757	-0.599774	0.263770	0.634265	-0.212869	0.811231	0.347737	0.419130	0	0
28343	8.058898	-0.499534	-5.478542	0.055200	-0.016432	-0.045549	-0.599628	0.263740	0.634829	-0.213079	0.811029	0.348337	0.418917	0	0
28344	8.111835	-0.546117	-5.468748	0.060914	-0.007670	-0.038207	-0.600348	0.264624	0.634608	-0.213403	0.810799	0.348881	0.418743	0	0
28345	8.159864	-0.524217	-5.499387	0.044291	-0.010964	-0.043727	-0.601197	0.264106	0.633733	-0.213552	0.810603	0.349408	0.418608	0	0
28346	8.217495	-0.490126	-5.539969	0.031790	0.014322	-0.034599	-0.599922	0.263677	0.633269	-0.213730	0.810357	0.349751	0.418707	0	0
28347	8.238871	-0.458027	-5.593700	0.017094	-0.007721	-0.034584	-0.599928	0.264107	0.633296	-0.213707	0.810236	0.350083	0.418674	0	0
28348	8.221754	-0.455035	-5.626858	0.011659	-0.005972	-0.032766	-0.600774	0.263575	0.632705	-0.213662	0.810121	0.350378	0.418673	0	0
28349	8.219820	-0.436338	-5.573523	0.016997	-0.024188	-0.036393	-0.600758	0.262155	0.632332	-0.213573	0.810064	0.350760	0.418510	0	0
28350	8.085200	-0.406681	-5.544139	-0.010419	-0.009406	-0.036494	-0.599924	0.263555	0.632837	-0.213320	0.809998	0.350997	0.418567	0	0
28351	8.054460	-0.402605	-5.470497	0.013710	-0.006571	-0.023609	-0.600478	0.262697	0.632930	-0.213319	0.809919	0.351224	0.418531	0	0
28352	8.016407	-0.378822	-5.415778	0.011741	0.017795	-0.030995	-0.600623	0.262985	0.632949	-0.213363	0.809713	0.351447	0.418720	0	0
28353	8.026235	-0.388976	-5.387225	0.017099	0.042151	-0.038363	-0.602321	0.263147	0.633118	-0.213497	0.809370	0.351705	0.419098	0	0
28354	8.009590	-0.379492	-5.362385	0.027726	0.066977	-0.053982	-0.602888	0.261970	0.630925	-0.213748	0.808841	0.352078	0.419677	0	0
28355	8.036145	-0.396836	-5.348999	0.038140	0.060609	-0.040184	-0.603737	0.261983	0.630934	-0.214110	0.808369	0.352399	0.420134	0	0
28356	8.069857	-0.423861	-5.340773	0.062555	0.061196	-0.051145	-0.604742	0.262620	0.629992	-0.214632	0.807800	0.352904	0.420537	0	0
28357	8.137013	-0.450618	-5.370030	0.068302	0.064333	-0.041954	-0.605881	0.262679	0.629156	-0.215243	0.807239	0.353357	0.420921	0	0
28358	8.151169	-0.467263	-5.402070	0.075868	0.045249	-0.030898	-0.607592	0.263449	0.628654	-0.215901	0.806778	0.353790	0.421104	0	0
28359	8.189449	-0.501203	-5.423047	0.106865	0.019498	-0.032630	-0.607333	0.264115	0.626710	-0.216704	0.806354	0.354426	0.420969	0	0
28360	8.222551	-0.519844	-5.496872	0.104909	0.005005	-0.036279	-0.608490	0.266139	0.626848	-0.217434	0.805976	0.355118	0.420734	0	0
28361	8.232709	-0.520821	-5.429624	0.117887	0.015683	-0.030761	-0.607655	0.266605	0.625878	-0.218320	0.805548	0.355793	0.420523	0	0
28362	8.219573	-0.499319	-5.578755	0.113020	0.012681	-0.041780	-0.608237	0.267243	0.624790	-0.219114	0.805103	0.356535	0.420334	0	0
28363	8.182819	-0.502200	-5.345509	0.113943	-0.015189	-0.038065	-0.609103	0.268818	0.625181	-0.219827	0.804786	0.357318	0.419904	0	0
28364	8.162238	-0.455880	-5.532848	0.115436	-0.016258	-0.050909	-0.607844	0.269012	0.623764	-0.220500	0.804420	0.358210	0.419492	0	0
28365	8.169942	-0.476273	-5.463219	0.115781	0.005178	-0.039931	-0.607842	0.269264	0.624488	-0.221291	0.804005	0.358971	0.419221	0	0
28366	8.117032	-0.466324	-5.453928	0.108208	0.020573	-0.050991	-0.607727	0.270614	0.623297	-0.222034	0.803501	0.359744	0.419132	0	0
28367	8.068859	-0.441628	-5.461628	0.116079	0.028549	-0.030809	-0.609162	0.271019	0.621353	-0.222948	0.803018	0.360381	0.419026	0	0
28368	8.136062	-0.539196	-5.455115	0.123359	0.026807	-0.032628	-0.610033	0.272493	0.620887	-0.223917	0.802513	0.361065	0.418888	0	0
28369	8.141094	-0.559116	-5.419200	0.118525	0.001477	-0.039939	-0.610032	0.273154	0.622061	-0.224713	0.802102	0.361844	0.418575	0	0
28370	8.131858	-0.557313	-5.368117	0.096835	0.012037	-0.030822	-0.610659	0.276039	0.619132	-0.225425	0.801721	0.362439	0.418407	0	0
28371	8.151271	-0.577198	-5.342402	0.089787	0.022562	-0.021676	-0.610371	0.275741	0.619252	-0.226144	0.801351	0.362903	0.418325	0	0
28372	8.189366	-0.593739	-5.394661	0.076322	0.025752	-0.012527	-0.611227	0.275667	0.618123	-0.226808	0.801032	0.363217	0.418304	0	0
28373	8.191722	-0.598540	-5.399611	0.056447	0.028949	-0.003396	-0.610367	0.275455	0.619234	-0.227360	0.800777	0.363380	0.418353	0	0
28374	8.193991	-0.617824	-5.409484	0.065696	0.019444	0.001222	-0.610951	0.275833	0.617564	-0.227973	0.800557	0.363553	0.418289	0	0
28375	8.218892	-0.599888	-5.313677	0.039964	0.016051	-0.002481	-0.611277	0.277949	0.615575	-0.228349	0.800396	0.363669	0.418292	0	0
28376	8.227424	-0.627288	-5.444613	0.030858	0.017879	-0.001591	-0.611317	0.280707	0.615040	-0.228682	0.800238	0.363753	0.418339	0	0
28377	8.247282	-0.608929	-5.377602	0.010646	0.025519	-0.005304	-0.611889	0.280886	0.614490	-0.228847	0.800093	0.363747	0.418531	0	0
28378	8.251922	-0.606209	-5.401913	-0.009509	0.033056	-0.007189	-0.612988	0.279121	0.615664	-0.228873	0.799957	0.363643	0.418868	0	0
28379	8.232756	-0.574559	-5.400990	-0.022042	0.047275	0.001940	-0.612417	0.278280	0.615040	-0.228885	0.799822	0.363392	0.419336	0	0
28380	8.213543	-0.618440	-5.373986	-0.029210	0.047883	0.007420	-0.613850	0.278945	0.613679	-0.228876	0.799715	0.363068	0.419825	0	0
28381	8.201907	-0.580052	-5.337068	-0.047663	0.047338	0.001884	-0.613275	0.279017	0.614952	-0.228683	0.799638	0.362710	0.420387	0	0
28382	8.189899	-0.580039	-5.331788	-0.065898	0.043543	0.004605	-0.614384	0.277041	0.614556	-0.228346	0.799628	0.362250	0.420984	0	0
28383	8.214132	-0.548739	-5.327659	-0.084244	0.054813	0.001809	-0.613527	0.276714	0.615094	-0.227887	0.799602	0.361721	0.421738	0	0
28384	8.243105	-0.529529	-5.328617	-0.087778	0.066580	0.005463	-0.616352	0.275141	0.612898	-0.227468	0.799540	0.361122	0.422592	0	0
28385	8.252852	-0.529788	-5.314490	-0.096756	0.076407	0.010938	-0.617171	0.275511	0.617320	-0.227025	0.799482	0.360418	0.423541	0	0
28386	8.248166	-0.512913	-5.304543	-0.094939	0.072718	0.010950	-0.616765	0.274546	0.613431	-0.226590	0.799432	0.359722	0.424459	0	0
28387	8.252916	-0.527461	-5.307231	-0.089216	0.068474	0.020142	-0.616593	0.273307	0.615193	-0.226216	0.799421	0.358993	0.425296	0	0
28388	8.253031	-0.532539	-5.290359	-0.096752	0.068985	0.011868	-0.617981	0.271049	0.614782	-0.225750	0.799397	0.358278	0.426191	0	0
28389	8.224429	-0.530447	-5.250628	-0.087303	0.083079	0.021953	-0.619133	0.271450	0.612835	-0.225451	0.799324	0.357508	0.427132	0	0
28390	8.190840	-0.523147	-5.234831	-0.094784	0.077896	0.016435	-0.620242	0.270006	0.613322	-0.225061	0.799263	0.356762	0.428074	0	0
28391	8.210264	-0.567443	-5.197198	-0.083717	0.073042	0.020133	-0.622217	0.270008	0.613907	-0.224746	0.799215	0.356044	0.428925	0	0
28392	8.253757	-0.550884	-5.189054	-0.072405	0.071333	0.033016	-0.620377	0.269837	0.613879	-0.224577	0.799194	0.355265	0.429699	0	0
28393	8.302078	-0.553886	-5.171557	-0.079999	0.068280	0.022924	-0.620500	0.268406	0.613791	-0.224287	0.799166	0.354551	0.430491	0	0
28394	8.383851	-0.549313	-5.193910	-0.073508	0.054197	0.027565	-0.623334	0.268476	0.613256	-0.224028	0.799196	0.353856	0.431141	0	0
28395	8.453342	-0.519856	-5.256704	-0.054669	0.041115	0.014795	-0.624319	0.267666	0.612506	-0.223809	0.799199	0.353375	0.431644	0	0
28396	8.450474	-0.494645	-5.326483	-0.047421	0.013480	0.014855	-0.624174	0.267643	0.612928	-0.223559	0.799300	0.352984	0.431905	0	0
28397	8.426507	-0.480069	-5.315830	-0.056742	0.004623	0.009343	-0.622888	0.267016	0.613585	-0.223171	0.799445	0.352620	0.432136	0	0
28398	8.383048	-0.508883	-5.314392	-0.031298	-0.007103	0.003891	-0.622460	0.266586	0.613412	-0.222927	0.799563	0.352427	0.432201	0	0
28399	8.347618	-0.465977	-5.240322	-0.053341	-0.017069	0.002031	-0.623422	0.265242	0.614754	-0.222457	0.799768	0.352184	0.432262	0	0
28400	8.263148	-0.489542	-5.246978	-0.068075	-0.051797	-0.032833	-0.621419	0.263751	0.615208	-0.221601	0.800032	0.352223	0.432181	0	0
28401	8.234532	-0.441084	-5.228683	-0.077496	-0.025465	-0.010870	-0.622412	0.264448	0.615969	-0.220852	0.800281	0.351997	0.432288	0	0
28402	8.230154	-0.461332	-5.163433	-0.064285	0.018026	0.000095	-0.623798	0.263109	0.617315	-0.220420	0.800345	0.351644	0.432677	0	0
28403	8.203783	-0.456505	-5.147922	-0.054448	0.040510	0.023931	-0.623786	0.262106	0.617252	-0.220238	0.800379	0.351093	0.433154	0	0
28404	8.258664	-0.541314	-5.181929	-0.024881	0.034259	0.035006	-0.622429	0.264416	0.613701	-0.220333	0.800405	0.350603	0.433454	0	0
28405	8.306851	-0.539205	-5.183717	-0.057787	0.017631	0.037732	-0.621545	0.262599	0.615278	-0.220104	0.800593	0.349977	0.433729	0	0
28406	8.312068	-0.515543	-5.142694	-0.065170	0.023337	0.034963	-0.622403	0.263465	0.615482	-0.219828	0.800763	0.349317	0.434088	0	0
28407	8.340820	-0.539851	-5.153590	-0.081691	0.038340	0.031238	-0.621950	0.261697	0.616217	-0.219452	0.800889	0.348594	0.434625	0	0
28408	8.355194	-0.530050	-5.168557	-0.074334	0.025271	0.034030	-0.621808	0.261824	0.616507	-0.219105	0.801066	0.347896	0.435034	0	0
28409	8.350339	-0.529953	-5.173206	-0.084578	0.018088	0.062466	-0.623793	0.261221	0.614789	-0.218771	0.801395	0.346953	0.435350	0	0
28410	8.364960	-0.491316	-5.168670	-0.075764	0.041031	0.047775	-0.623067	0.260567	0.616157	-0.218531	0.801549	0.346112	0.435856	0	0
28411	8.403878	-0.458077	-5.136091	-0.094184	0.052465	0.042230	-0.622067	0.259297	0.615360	-0.218150	0.801676	0.345214	0.436524	0	0
28412	8.389404	-0.418923	-5.154619	-0.079821	0.060441	0.031237	-0.623219	0.260762	0.615179	-0.217874	0.801693	0.344449	0.437234	0	0
28413	8.346723	-0.417389	-5.066053	-0.085266	0.042730	0.034919	-0.624036	0.258597	0.615618	-0.217500	0.801816	0.343668	0.437809	0	0
28414	8.351205	-0.416833	-5.109697	-0.105024	0.056069	0.012837	-0.624589	0.258133	0.616444	-0.216918	0.801848	0.342935	0.438613	0	0
28415	8.336984	-0.380561	-5.094435	-0.106479	0.053356	0.027523	-0.624005	0.256160	0.615465	-0.216376	0.801943	0.342097	0.439361	0	0
28416	8.327027	-0.409205	-5.123236	-0.095021	0.070064	0.009159	-0.625556	0.255488	0.615013	-0.215910	0.801874	0.341415	0.440247	0	0
28417	8.389645	-0.414465	-5.125612	-0.090450	0.052691	-0.023824	-0.625969	0.255697	0.616730	-0.215269	0.801759	0.341059	0.441045	0	0
28418	8.406605	-0.385477	-5.126058	-0.090017	0.052633	-0.007298	-0.625551	0.255194	0.615136	-0.214712	0.801696	0.340571	0.441808	0	0
28419	8.413740	-0.390244	-5.136018	-0.095845	0.033973	-0.018290	-0.627482	0.252015	0.616089	-0.213987	0.801693	0.340187	0.442461	0	0
28420	8.416017	-0.385149	-5.155394	-0.097490	0.029861	-0.010945	-0.627888	0.251651	0.617770	-0.213269	0.801737	0.339731	0.443077	0	0
28421	8.404103	-0.368227	-5.145176	-0.096041	0.015886	-0.023766	-0.627878	0.251459	0.618749	-0.212456	0.801794	0.339427	0.443596	0	0
28422	8.389804	-0.361086	-5.127686	-0.070306	0.006273	-0.018196	-0.628125	0.248597	0.618572	-0.211847	0.801857	0.339205	0.443944	0	0
28423	8.361101	-0.361255	-5.100042	-0.061905	-0.003403	-0.010829	-0.628249	0.246900	0.618042	-0.211299	0.801970	0.338990	0.444164	0	0
28424	8.346668	-0.366075	-5.094703	-0.038789	0.015423	-0.003477	-0.628082	0.245689	0.619240	-0.211036	0.801977	0.338766	0.444449	0	0
28425	8.361338	-0.368987	-5.066285	-0.068880	0.001605	-0.032873	-0.629192	0.244517	0.620027	-0.210351	0.802008	0.338686	0.444779	0	0
28426	8.390293	-0.332673	-5.076793	-0.037363	0.011695	-0.018134	-0.627365	0.244825	0.619037	-0.210028	0.801973	0.338603	0.445056	0	0
28427	8.423853	-0.337482	-5.097404	-0.048344	-0.008627	-0.016282	-0.629895	0.243573	0.618983	-0.209547	0.802062	0.338503	0.445200	0	0
28428	8.423910	-0.320508	-5.097295	-0.052271	-0.017277	-0.025449	-0.628474	0.242979	0.618932	-0.208974	0.802162	0.338475	0.445310	0	0
28429	8.423763	-0.308058	-5.121364	-0.061686	-0.016648	-0.035560	-0.630865	0.242141	0.619186	-0.208272	0.802248	0.338486	0.445474	0	0
28430	8.435930	-0.271764	-5.121582	-0.057746	-0.028413	-0.023596	-0.629305	0.242097	0.619593	-0.207628	0.802413	0.338446	0.445509	0	0
28431	8.428583	-0.273945	-5.135815	-0.063360	-0.039226	-0.027263	-0.628983	0.240132	0.621450	-0.206873	0.802631	0.338430	0.445480	0	0
28432	8.414049	-0.263955	-5.149699	-0.053048	-0.046302	-0.017140	-0.627270	0.239089	0.621651	-0.206226	0.802893	0.338380	0.445345	0	0
28433	8.396770	-0.287506	-5.192686	-0.052047	-0.043705	-0.014399	-0.626677	0.238252	0.623860	-0.205604	0.803150	0.338321	0.445214	0	0
28434	8.378004	-0.293143	-5.124386	-0.049375	-0.032458	-0.018085	-0.625407	0.237457	0.622098	-0.205033	0.803336	0.338274	0.445178	0	0
28435	8.351556	-0.300374	-5.113782	-0.039002	-0.007262	-0.008936	-0.625373	0.235394	0.623102	-0.204663	0.803422	0.338154	0.445284	0	0
28436	8.357527	-0.241449	-4.990429	-0.075276	-0.007928	0.003856	-0.626085	0.235964	0.623427	-0.204064	0.803626	0.337763	0.445487	0	0
28437	8.371638	-0.282407	-5.017795	-0.075906	0.008335	-0.021868	-0.624665	0.235247	0.622944	-0.203393	0.803674	0.337550	0.445870	0	0
28438	8.449369	-0.174283	-4.983764	-0.103476	0.023486	-0.027415	-0.626609	0.233474	0.624551	-0.202533	0.803688	0.337220	0.446484	0	0
28439	8.430064	-0.144830	-4.999759	-0.089851	0.040114	0.001947	-0.626578	0.231167	0.624690	-0.201963	0.803701	0.336688	0.447121	0	0
28440	8.396830	-0.121078	-4.945219	-0.084089	0.054270	0.011110	-0.627410	0.229487	0.624026	-0.201530	0.803670	0.336064	0.447840	0	0
28441	8.391803	-0.149949	-4.959713	-0.080338	0.050359	0.014788	-0.627427	0.230784	0.623966	-0.201129	0.803659	0.335450	0.448501	0	0
28442	8.399126	-0.155042	-4.945527	-0.084204	0.026761	0.009313	-0.629247	0.229638	0.624478	-0.200603	0.803738	0.334910	0.448998	0	0
28443	8.396941	-0.138346	-4.923596	-0.104553	0.027309	0.001018	-0.628802	0.228450	0.625108	-0.199867	0.803830	0.334343	0.449582	0	0
28444	8.406257	-0.150044	-4.960254	-0.095699	0.033520	-0.010905	-0.628513	0.227613	0.624486	-0.199176	0.803836	0.333893	0.450214	0	0
28445	8.468624	-0.140233	-5.001171	-0.068096	0.018289	-0.003472	-0.628774	0.226824	0.625997	-0.198683	0.803880	0.333543	0.450612	0	0
28446	8.497032	-0.110280	-5.079335	-0.057029	-0.004153	0.002100	-0.628618	0.225941	0.626365	-0.198231	0.804023	0.333230	0.450787	0	0
28447	8.520740	-0.090256	-5.138063	-0.051881	-0.014497	-0.009795	-0.630012	0.224781	0.627014	-0.197730	0.804161	0.333069	0.450880	0	0
28448	8.530617	-0.051717	-5.123688	-0.040967	-0.008841	-0.012526	-0.628874	0.224457	0.627408	-0.197329	0.804242	0.332961	0.450991	0	0
28449	8.472063	-0.047607	-5.218093	-0.037346	-0.025426	-0.012508	-0.630000	0.223914	0.627101	-0.196896	0.804391	0.332910	0.450952	0	0
28450	8.458322	-0.036563	-5.130548	-0.015828	-0.042121	-0.027119	-0.628602	0.225312	0.627459	-0.196528	0.804518	0.333111	0.450737	0	0
28451	8.424392	-0.057937	-5.146327	-0.010386	-0.042954	-0.028954	-0.628131	0.222247	0.628254	-0.196178	0.804638	0.333349	0.450500	0	0
28452	8.366677	-0.055296	-5.132074	-0.006017	-0.055487	-0.035360	-0.628425	0.224175	0.630077	-0.195799	0.804785	0.333672	0.450164	0	0
28453	8.347323	-0.113563	-5.117237	-0.000923	-0.036289	-0.017960	-0.626143	0.222434	0.629663	-0.195597	0.804892	0.333850	0.449927	0	0
28454	8.337930	-0.113924	-5.085486	0.002855	-0.036577	-0.013366	-0.626424	0.222561	0.630099	-0.195451	0.805010	0.333998	0.449671	0	0
28455	8.347531	-0.118804	-5.088292	-0.015533	-0.043723	-0.016142	-0.624447	0.221618	0.628179	-0.195114	0.805185	0.334111	0.449419	0	0
28456	8.376097	-0.142785	-5.123334	-0.022899	-0.045424	-0.017988	-0.625017	0.222847	0.629678	-0.194717	0.805372	0.334210	0.449183	0	0
28457	8.390501	-0.118403	-5.140623	-0.008147	-0.056838	-0.012428	-0.623719	0.221885	0.631305	-0.194413	0.805604	0.334351	0.448793	0	0
28458	8.419252	-0.103684	-5.168173	-0.000746	-0.062593	-0.008726	-0.623164	0.222736	0.631353	-0.194173	0.805858	0.334500	0.448329	0	0
28459	8.409428	-0.098412	-5.194342	0.009908	-0.060249	0.013310	-0.622602	0.222483	0.630482	-0.194118	0.806156	0.334521	0.447801	0	0
28460	8.390238	-0.113064	-5.176811	0.007125	-0.056455	0.011458	-0.622718	0.221541	0.632124	-0.194052	0.806436	0.334528	0.447321	0	0
28461	8.366243	-0.117951	-5.161452	0.003334	-0.032077	0.004065	-0.622585	0.222522	0.632609	-0.193997	0.806589	0.334540	0.447060	0	0
28462	8.351792	-0.105667	-5.165663	0.003675	-0.012480	0.015044	-0.621449	0.221945	0.632279	-0.194067	0.806689	0.334419	0.446938	0	0
28463	8.328015	-0.079227	-5.135615	0.005537	-0.007024	0.015957	-0.620473	0.222545	0.631457	-0.194166	0.806766	0.334296	0.446849	0	0
28464	8.357015	-0.074697	-5.127008	0.009036	0.015556	0.007677	-0.620751	0.222651	0.632316	-0.194340	0.806706	0.334203	0.446950	0	0
28465	8.347448	-0.065000	-5.121756	0.003646	0.017193	0.011333	-0.622446	0.222268	0.631883	-0.194484	0.806663	0.334062	0.447072	0	0
28466	8.330841	-0.055582	-5.092087	0.007022	0.021514	0.000321	-0.621188	0.223661	0.632384	-0.194630	0.806555	0.334010	0.447242	0	0
28467	8.290215	-0.036371	-5.056625	0.006866	0.029249	-0.006119	-0.622468	0.223858	0.631700	-0.194762	0.806393	0.334000	0.447484	0	0
28468	8.319169	-0.056155	-5.043344	-0.000364	0.034635	-0.003386	-0.623198	0.224396	0.629758	-0.194881	0.806225	0.333929	0.447789	0	0
28469	8.309051	-0.060126	-5.103379	0.004565	0.041456	-0.025414	-0.622329	0.224265	0.632149	-0.194948	0.805947	0.334042	0.448174	0	0
28470	8.347020	-0.103276	-5.160638	0.032351	0.018419	-0.010642	-0.622315	0.222853	0.631636	-0.195228	0.805775	0.334179	0.448260	0	0
28471	8.385056	-0.131909	-5.215388	0.039369	0.011700	-0.021627	-0.622906	0.223144	0.628826	-0.195493	0.805576	0.334474	0.448282	0	0
28472	8.433962	-0.167642	-5.108752	0.085121	0.015246	-0.021535	-0.624040	0.223972	0.629881	-0.196151	0.805268	0.334964	0.448182	0	0
28473	8.442275	-0.131244	-5.294821	0.072398	0.007721	-0.017875	-0.624055	0.224860	0.629370	-0.196686	0.805034	0.335385	0.448053	0	0
28474	8.399854	-0.203337	-5.141526	0.090493	-0.032646	-0.021462	-0.624228	0.226372	0.627908	-0.197228	0.804928	0.335995	0.447547	0	0
28475	8.370399	-0.136337	-5.239025	0.068602	-0.042923	-0.017817	-0.624933	0.226369	0.628198	-0.197563	0.804928	0.336498	0.447023	0	0
28476	8.331987	-0.175339	-5.204025	0.083378	-0.009943	-0.016019	-0.624378	0.227752	0.629129	-0.198142	0.804756	0.336977	0.446715	0	0
28477	8.317822	-0.156237	-5.174384	0.109247	-0.004126	-0.006801	-0.624107	0.227817	0.627714	-0.198983	0.804537	0.337495	0.446343	0	0
28478	8.351004	-0.184774	-5.233784	0.128066	-0.012733	0.013437	-0.624439	0.230901	0.626494	-0.200049	0.804383	0.337950	0.445800	0	0
28479	8.389403	-0.250628	-5.225987	0.133140	-0.026600	-0.001215	-0.625058	0.233744	0.624412	-0.201030	0.804234	0.338574	0.445155	0	0
28480	8.394518	-0.229228	-5.197052	0.129775	-0.042085	0.011655	-0.624483	0.233148	0.624652	-0.202000	0.804200	0.339105	0.444373	0	0
28481	8.380474	-0.229851	-5.143390	0.113086	-0.032292	0.002429	-0.623524	0.235843	0.625095	-0.202816	0.804126	0.339621	0.443740	0	0
28482	8.368248	-0.239210	-5.162318	0.095031	-0.052227	0.013432	-0.623820	0.236850	0.625161	-0.203480	0.804210	0.340003	0.442990	0	0
28483	8.356173	-0.270785	-5.152410	0.101378	-0.056743	0.011609	-0.622410	0.236857	0.624581	-0.204159	0.804298	0.340442	0.442181	0	0
28484	8.319952	-0.267960	-5.163115	0.080374	-0.041957	0.011536	-0.622434	0.238986	0.625140	-0.204729	0.804360	0.340750	0.441566	0	0
28485	8.327534	-0.268628	-5.117507	0.065449	-0.048682	0.001428	-0.620473	0.239735	0.623893	-0.205102	0.804449	0.341095	0.440964	0	0
28486	8.317562	-0.267977	-5.160610	0.079998	-0.055924	-0.001288	-0.620906	0.241385	0.625559	-0.205566	0.804527	0.341535	0.440264	0	0
28487	8.336811	-0.297332	-5.151859	0.078491	-0.064045	0.011567	-0.620076	0.242015	0.624174	-0.206036	0.804691	0.341886	0.439472	0	0
28488	8.365281	-0.316268	-5.201358	0.069213	-0.041476	0.004174	-0.621197	0.241438	0.624573	-0.206486	0.804745	0.342204	0.438913	0	0
28489	8.345864	-0.286619	-5.231840	0.076206	-0.053733	-0.006804	-0.620385	0.243767	0.623720	-0.206892	0.804804	0.342672	0.438250	0	0
28490	8.354982	-0.368704	-5.264118	0.089246	-0.044996	0.000535	-0.619959	0.243747	0.623998	-0.207476	0.804818	0.343116	0.437599	0	0
28491	8.345202	-0.378144	-5.278307	0.072805	-0.054264	0.002349	-0.618831	0.244282	0.624445	-0.207893	0.804915	0.343495	0.436924	0	0
28492	8.301830	-0.358330	-5.286218	0.057555	-0.054706	-0.020626	-0.618282	0.245836	0.624821	-0.208095	0.804965	0.343989	0.436348	0	0
28493	8.301652	-0.355579	-5.310349	0.041311	-0.053304	-0.012402	-0.618703	0.245685	0.625099	-0.208196	0.805073	0.344347	0.435819	0	0
28494	8.272995	-0.353389	-5.277861	0.043181	-0.036747	-0.012430	-0.618435	0.246964	0.625318	-0.208381	0.805100	0.344677	0.435419	0	0
28495	8.268334	-0.334121	-5.265483	0.030625	-0.031733	-0.003284	-0.617017	0.246793	0.625435	-0.208510	0.805167	0.344870	0.435080	0	0
28496	8.261385	-0.329681	-5.231377	0.036178	-0.024498	-0.001449	-0.617727	0.247083	0.625602	-0.208726	0.805195	0.345049	0.434782	0	0
28497	8.239716	-0.314925	-5.235301	0.027706	-0.040612	-0.008783	-0.618020	0.247947	0.625659	-0.208777	0.805288	0.345292	0.434393	0	0
28498	8.261422	-0.329746	-5.226548	0.025064	-0.011195	-0.007915	-0.616477	0.247993	0.624230	-0.208925	0.805256	0.345455	0.434251	0	0
28499	8.297387	-0.324807	-5.252016	0.020880	-0.017394	-0.027174	-0.617454	0.247666	0.625352	-0.208922	0.805198	0.345768	0.434112	0	0
28500	8.306787	-0.339093	-5.276616	0.035469	-0.028426	-0.028047	-0.616893	0.247154	0.623898	-0.209004	0.805151	0.346169	0.433839	0	0
28501	8.299470	-0.343765	-5.286035	0.042785	-0.039551	-0.027100	-0.616911	0.249650	0.625755	-0.209100	0.805143	0.346622	0.433444	0	0
28502	8.306648	-0.358362	-5.286398	0.061046	-0.045073	-0.027974	-0.616769	0.249648	0.625753	-0.209332	0.805114	0.347171	0.432947	0	0
28503	8.292365	-0.363443	-5.261742	0.063751	-0.050555	-0.028881	-0.616616	0.248915	0.625989	-0.209552	0.805103	0.347752	0.432395	0	0
28504	8.289472	-0.401605	-5.307777	0.077405	-0.061531	-0.030680	-0.615207	0.248792	0.625118	-0.209843	0.805103	0.348422	0.431715	0	0
28505	8.272357	-0.381541	-5.348071	0.088386	-0.042120	-0.032527	-0.616339	0.248809	0.625130	-0.210274	0.804989	0.349120	0.431152	0	0
28506	8.235741	-0.424364	-5.390460	0.075536	-0.061419	-0.032537	-0.613674	0.251027	0.625952	-0.210544	0.804983	0.349799	0.430482	0	0
28507	8.199607	-0.389983	-5.403378	0.075767	-0.045290	-0.025225	-0.613379	0.250422	0.626477	-0.210894	0.804934	0.350390	0.429921	0	0
28508	8.210546	-0.387448	-5.237099	0.090471	-0.062191	-0.020573	-0.613958	0.251570	0.626697	-0.211331	0.804940	0.351036	0.429167	0	0
28509	8.185476	-0.383136	-5.364156	0.044687	-0.052678	-0.023439	-0.614822	0.252205	0.625753	-0.211413	0.804994	0.351494	0.428651	0	0
28510	8.195636	-0.406067	-5.287389	0.053298	-0.053352	-0.043607	-0.614249	0.252550	0.627327	-0.211486	0.804956	0.352153	0.428144	0	0
28511	8.219610	-0.362121	-5.321816	0.035195	-0.051885	-0.036293	-0.613844	0.253057	0.625655	-0.211439	0.804980	0.352672	0.427695	0	0
28512	8.219156	-0.385717	-5.370264	0.052936	-0.028650	-0.025290	-0.614372	0.251650	0.628122	-0.211670	0.804905	0.353121	0.427352	0	0
28513	8.199902	-0.346596	-5.383781	0.063475	-0.027703	-0.041785	-0.612975	0.252789	0.627897	-0.211912	0.804746	0.353753	0.427009	0	0
28514	8.180449	-0.355908	-5.402439	0.058930	-0.045347	-0.039020	-0.612147	0.253692	0.626812	-0.212079	0.804675	0.354383	0.426536	0	0
28515	8.240645	-0.375768	-5.399989	0.065975	-0.067882	-0.047218	-0.611868	0.254247	0.627127	-0.212175	0.804662	0.355155	0.425872	0	0
28516	8.221466	-0.336778	-5.403848	0.047423	-0.070047	-0.056424	-0.612034	0.255452	0.626071	-0.212091	0.804654	0.355935	0.425275	0	0
28517	8.194951	-0.341454	-5.402887	0.042000	-0.082223	-0.052752	-0.610749	0.255629	0.627912	-0.211919	0.804731	0.356679	0.424591	0	0
28518	8.151534	-0.324000	-5.415643	0.032737	-0.078248	-0.057371	-0.611290	0.254162	0.628675	-0.211674	0.804793	0.357404	0.423987	0	0
28519	8.107999	-0.330729	-5.433383	0.034684	-0.061852	-0.054652	-0.610718	0.253056	0.627608	-0.211507	0.804791	0.358088	0.423496	0	0
28520	8.093266	-0.369171	-5.452406	0.016456	-0.047124	-0.053804	-0.609318	0.254181	0.627665	-0.211263	0.804762	0.358660	0.423189	0	0
28521	8.079469	-0.340957	-5.379241	-0.003459	-0.027202	-0.047448	-0.608879	0.253294	0.628031	-0.210944	0.804719	0.359051	0.423098	0	0
28522	8.079236	-0.360062	-5.401096	0.000338	-0.022881	-0.042863	-0.608020	0.252953	0.628851	-0.210698	0.804665	0.359405	0.423024	0	0
28523	8.132553	-0.365847	-5.359649	-0.019817	-0.032942	-0.042875	-0.608291	0.251695	0.628208	-0.210245	0.804697	0.359702	0.422936	0	0
28524	8.166053	-0.360794	-5.392270	-0.015847	-0.016971	-0.032792	-0.609990	0.251864	0.628235	-0.209941	0.804681	0.359908	0.422942	0	0
28525	8.141666	-0.325970	-5.444273	-0.032201	-0.009776	-0.029166	-0.609557	0.251672	0.629069	-0.209530	0.804689	0.359994	0.423056	0	0
28526	8.153636	-0.325918	-5.454382	-0.030322	-0.000626	-0.028257	-0.609114	0.250757	0.629999	-0.209179	0.804658	0.360052	0.423240	0	0
28527	8.180200	-0.306693	-5.455250	-0.042314	-0.009628	-0.031010	-0.610250	0.250270	0.628563	-0.208680	0.804680	0.360109	0.423396	0	0
28528	8.165741	-0.296834	-5.459476	-0.048734	-0.015135	-0.031015	-0.609243	0.249224	0.629054	-0.208123	0.804732	0.360155	0.423532	0	0
28529	8.151357	-0.287105	-5.454044	-0.054587	-0.023565	-0.043861	-0.610514	0.248971	0.628767	-0.207420	0.804792	0.360292	0.423646	0	0
28530	8.118040	-0.248575	-5.416314	-0.050434	-0.017311	-0.025511	-0.610476	0.247685	0.631519	-0.206862	0.804879	0.360284	0.423760	0	0
28531	8.142128	-0.243851	-5.419600	-0.053983	-0.011990	-0.021850	-0.609354	0.247322	0.629786	-0.206299	0.804968	0.360222	0.423919	0	0
28532	8.127478	-0.223900	-5.452739	-0.038786	0.010066	-0.037455	-0.609061	0.246730	0.630029	-0.205885	0.804868	0.360310	0.424235	0	0
28533	8.146611	-0.209151	-5.477513	-0.023014	0.001196	-0.028229	-0.609047	0.246115	0.630841	-0.205592	0.804814	0.360403	0.424401	0	0
28534	8.156352	-0.177691	-5.477673	-0.017524	0.012284	-0.029146	-0.610714	0.243043	0.629531	-0.205387	0.804696	0.360498	0.424644	0	0
28535	8.180154	-0.196856	-5.507674	-0.016095	-0.003467	-0.042880	-0.610151	0.243314	0.629684	-0.205070	0.804593	0.360749	0.424778	0	0
28536	8.194416	-0.186860	-5.537128	-0.027188	-0.001315	-0.047489	-0.609992	0.243078	0.631509	-0.204661	0.804486	0.360980	0.424983	0	0
28537	8.194635	-0.177487	-5.512920	-0.014567	-0.015758	-0.052945	-0.610826	0.241808	0.631296	-0.204269	0.804396	0.361343	0.425033	0	0
28538	8.202062	-0.185200	-5.484262	-0.014905	-0.014996	-0.065791	-0.611387	0.241394	0.631134	-0.203835	0.804251	0.361809	0.425118	0	0
28539	8.173240	-0.170527	-5.478257	-0.016468	-0.023016	-0.054775	-0.610527	0.240248	0.630771	-0.203394	0.804189	0.362194	0.425120	0	0
28540	8.132221	-0.150631	-5.493502	-0.034724	-0.006397	-0.054843	-0.611077	0.239369	0.631287	-0.202876	0.804089	0.362465	0.425325	0	0
28541	8.122495	-0.138215	-5.509966	-0.040239	0.002934	-0.056704	-0.612209	0.239256	0.631008	-0.202328	0.803957	0.362711	0.425625	0	0
28542	8.147494	-0.113135	-5.404455	-0.042748	0.004233	-0.047523	-0.612461	0.236422	0.630266	-0.201817	0.803853	0.362870	0.425929	0	0
28543	8.156596	-0.087873	-5.484343	-0.056493	0.013599	-0.049396	-0.613293	0.235274	0.630486	-0.201209	0.803734	0.362967	0.426359	0	0
28544	8.195930	-0.104143	-5.377221	-0.038903	0.004942	-0.075030	-0.614119	0.234357	0.631853	-0.200612	0.803520	0.363358	0.426710	0	0
28545	8.185708	-0.032323	-5.482654	-0.047965	0.001998	-0.071367	-0.614662	0.233839	0.633808	-0.199935	0.803353	0.363690	0.427059	0	0
28546	8.205343	-0.030645	-5.437482	-0.039983	0.015288	-0.047509	-0.613259	0.233485	0.631790	-0.199486	0.803194	0.363838	0.427441	0	0
28547	8.181080	-0.020428	-5.463079	-0.026610	0.026936	-0.027320	-0.613094	0.232014	0.632404	-0.199260	0.803037	0.363857	0.427825	0	0
28548	8.180929	-0.054311	-5.468125	-0.001341	0.022101	-0.040114	-0.616205	0.231796	0.631995	-0.199176	0.802800	0.364095	0.428107	0	0
28549	8.209575	-0.088188	-5.488741	-0.008591	0.027545	-0.038302	-0.614922	0.230119	0.630603	-0.199050	0.802565	0.364278	0.428451	0	0
28550	8.209930	-0.071736	-5.449999	-0.004666	0.019511	-0.027267	-0.614375	0.231285	0.630104	-0.198985	0.802392	0.364403	0.428699	0	0
28551	8.186331	-0.065119	-5.388685	-0.013762	0.023101	-0.025457	-0.617052	0.230466	0.630079	-0.198857	0.802232	0.364470	0.429001	0	0
28552	8.183864	-0.043051	-5.405358	-0.015420	0.015306	-0.018105	-0.617463	0.229598	0.630312	-0.198730	0.802131	0.364484	0.429235	0	0
28553	8.186372	-0.035923	-5.395743	-0.015600	0.021266	-0.025453	-0.617327	0.229896	0.630046	-0.198580	0.801983	0.364546	0.429530	0	0
28554	8.167427	0.017290	-5.375363	-0.015668	0.036209	-0.029142	-0.619602	0.230266	0.629099	-0.198485	0.801748	0.364616	0.429952	0	0
28555	8.172336	0.021977	-5.365854	-0.005186	0.048195	-0.014457	-0.619307	0.229395	0.629184	-0.198564	0.801503	0.364581	0.430403	0	0
28556	8.182220	0.028797	-5.337193	-0.002478	0.053819	-0.016292	-0.620016	0.229017	0.628317	-0.198685	0.801220	0.364554	0.430896	0	0
28557	8.211210	0.013830	-5.321466	-0.001173	0.038337	-0.034612	-0.619748	0.230691	0.629269	-0.198673	0.800935	0.364717	0.431293	0	0
28558	8.254508	0.011218	-5.330349	-0.000901	0.048849	-0.025444	-0.620858	0.227925	0.627407	-0.198752	0.800635	0.364782	0.431758	0	0
28559	8.225490	0.045748	-5.358025	0.013724	0.045120	-0.025411	-0.620860	0.227939	0.627124	-0.198924	0.800324	0.364923	0.432137	0	0
28560	8.230044	0.012029	-5.377739	0.021238	0.033563	-0.017124	-0.622840	0.227969	0.627145	-0.199160	0.800075	0.365049	0.432382	0	0
28561	8.256479	-0.007544	-5.378856	0.011967	0.022765	-0.020793	-0.621852	0.228227	0.627435	-0.199256	0.799881	0.365189	0.432579	0	0
28562	8.287593	-0.012272	-5.404205	0.024653	0.002646	-0.023484	-0.623273	0.228290	0.626603	-0.199381	0.799735	0.365445	0.432576	0	0
28563	8.258375	-0.026175	-5.437021	0.006389	-0.004777	-0.021682	-0.624130	0.228617	0.626065	-0.199328	0.799667	0.365622	0.432575	0	0
28564	8.258333	-0.016345	-5.446617	0.020188	-0.012400	-0.017971	-0.623556	0.227763	0.625722	-0.199386	0.799615	0.365846	0.432456	0	0
28565	8.241658	0.017583	-5.436110	0.011475	-0.007606	-0.036345	-0.623830	0.227984	0.627155	-0.199300	0.799496	0.366169	0.432443	0	0
28566	8.224777	0.034798	-5.445029	0.031159	-0.012439	-0.017949	-0.622428	0.228032	0.625729	-0.199444	0.799423	0.366436	0.432285	0	0
28567	8.200762	0.034826	-5.434468	0.024606	-0.013019	-0.023471	-0.623265	0.227975	0.627149	-0.199498	0.799348	0.366724	0.432154	0	0
28568	8.145480	0.027654	-5.413124	0.013540	-0.027620	-0.025317	-0.622996	0.228852	0.626777	-0.199416	0.799347	0.367007	0.431953	0	0
28569	8.191186	0.007954	-5.414961	0.006408	-0.013187	-0.019842	-0.622158	0.228902	0.625497	-0.199339	0.799323	0.367187	0.431880	0	0
28570	8.191347	0.022308	-5.400381	0.009767	-0.015306	-0.030840	-0.622982	0.226908	0.625380	-0.199247	0.799257	0.367472	0.431802	0	0
28571	8.196394	0.012120	-5.366818	0.000874	-0.010303	-0.021689	-0.622831	0.226850	0.626508	-0.199128	0.799224	0.367638	0.431777	0	0
28572	8.215664	-0.022151	-5.353269	0.011086	-0.010658	-0.016164	-0.621983	0.227110	0.626800	-0.199124	0.799192	0.367797	0.431703	0	0
28573	8.229712	-0.031292	-5.402165	0.020966	0.000858	-0.024421	-0.621980	0.226428	0.626049	-0.199196	0.799061	0.368049	0.431698	0	0
28574	8.209881	-0.030187	-5.473882	0.006797	-0.007552	-0.006091	-0.624401	0.227754	0.626155	-0.199220	0.799054	0.368115	0.431642	0	0
28575	8.214953	-0.055054	-5.430754	-0.001418	0.018356	-0.007985	-0.623111	0.226704	0.626643	-0.199248	0.798953	0.368104	0.431826	0	0
28576	8.212793	-0.031084	-5.408777	0.015967	0.011803	-0.007019	-0.623112	0.227508	0.627827	-0.199402	0.798850	0.368160	0.431898	0	0
28577	8.234910	-0.007597	-5.363556	-0.033058	0.019417	0.006647	-0.623974	0.227066	0.625400	-0.199245	0.798861	0.367893	0.432178	0	0
28578	8.254539	-0.013226	-5.316017	-0.024858	0.019675	-0.029118	-0.623699	0.227376	0.624850	-0.199017	0.798714	0.367955	0.432501	0	0
28579	8.254661	0.040219	-5.322919	-0.040759	0.035096	-0.008978	-0.622533	0.225563	0.626283	-0.198789	0.798614	0.367748	0.432966	0	0
28580	8.192415	0.083853	-5.288905	-0.037759	0.062256	-0.001680	-0.625650	0.224977	0.624577	-0.198726	0.798416	0.367435	0.433626	0	0
28581	8.197645	0.117247	-5.250235	-0.031208	0.093372	0.001044	-0.625503	0.224940	0.625281	-0.198831	0.798081	0.367073	0.434501	0	0
28582	8.202201	0.083529	-5.269949	-0.016475	0.099612	0.003810	-0.628356	0.225394	0.622787	-0.199102	0.797694	0.366740	0.435367	0	0
28583	8.226487	0.063515	-5.237170	-0.022125	0.093513	-0.001694	-0.627221	0.225091	0.622757	-0.199269	0.797328	0.366438	0.436215	0	0
28584	8.222034	0.077541	-5.195848	-0.028498	0.073284	-0.032869	-0.628927	0.224899	0.621345	-0.199184	0.796946	0.366392	0.436989	0	0
28585	8.231623	0.023902	-5.179648	-0.037398	0.082026	-0.024648	-0.629901	0.223495	0.620983	-0.199086	0.796575	0.366229	0.437846	0	0
28586	8.260227	0.034000	-5.224132	-0.016829	0.073575	-0.007154	-0.631189	0.225063	0.621660	-0.199208	0.796262	0.366029	0.438528	0	0
28587	8.288825	0.019718	-5.259111	-0.013317	0.071139	-0.012646	-0.630621	0.223977	0.620171	-0.199315	0.795933	0.365896	0.439186	0	0
28588	8.327240	-0.019333	-5.260803	0.007080	0.060305	-0.001576	-0.632334	0.224891	0.619678	-0.199604	0.795649	0.365785	0.439662	0	0
28589	8.337153	-0.015003	-5.227328	0.012827	0.057846	0.008536	-0.634606	0.225512	0.619455	-0.199964	0.795403	0.365625	0.440076	0	0
28590	8.355597	-0.038073	-5.324789	0.011061	0.050336	0.011295	-0.634877	0.224649	0.619545	-0.200302	0.795204	0.365443	0.440434	0	0
28591	8.404288	-0.053917	-5.254248	0.010838	0.039727	0.003981	-0.633898	0.225229	0.619147	-0.200561	0.795024	0.365346	0.440720	0	0
28592	8.432988	-0.009839	-5.300929	0.018333	0.015234	0.013223	-0.635885	0.225034	0.617879	-0.200841	0.794968	0.365259	0.440766	0	0
28593	8.394266	0.010237	-5.330751	0.018348	0.021674	0.013206	-0.635473	0.225098	0.616463	-0.201134	0.794887	0.365158	0.440862	0	0
28594	8.367661	0.000842	-5.339479	0.009054	0.021103	0.007676	-0.634623	0.226407	0.618803	-0.201331	0.794808	0.365052	0.441002	0	0
28595	8.346292	-0.028833	-5.285732	0.011155	-0.005453	0.020561	-0.633504	0.226459	0.617379	-0.201501	0.794888	0.364916	0.440894	0	0
28596	8.339237	0.000183	-5.275617	-0.022276	-0.000759	0.036090	-0.634220	0.227452	0.617873	-0.201501	0.795066	0.364502	0.440915	0	0
28597	8.319981	-0.028985	-5.260594	-0.026915	0.001254	0.033317	-0.635662	0.228697	0.616407	-0.201448	0.795239	0.364082	0.440973	0	0
28598	8.293690	-0.034053	-5.230658	-0.028350	0.004061	0.047985	-0.634787	0.227468	0.617738	-0.201469	0.795453	0.363534	0.441031	0	0
28599	8.308378	-0.019925	-5.206960	-0.022095	0.004370	0.042497	-0.633372	0.227181	0.617281	-0.201506	0.795636	0.363056	0.441077	0	0
28600	8.313334	-0.034832	-5.183087	-0.013536	-0.001943	0.055370	-0.635073	0.228025	0.618200	-0.201654	0.795874	0.362524	0.441019	0	0
28601	8.313225	-0.039518	-5.195191	-0.006211	-0.000122	0.055380	-0.634082	0.227737	0.617890	-0.201858	0.796091	0.362022	0.440946	0	0
28602	8.337108	-0.073461	-5.208383	-0.015242	-0.013306	0.060888	-0.632411	0.228662	0.616090	-0.201977	0.796400	0.361464	0.440791	0	0
28603	8.327394	-0.085457	-5.212929	-0.015400	0.000018	0.053521	-0.630981	0.228816	0.618352	-0.202101	0.796628	0.360935	0.440756	0	0
28604	8.349077	-0.107554	-5.204222	-0.024217	-0.004398	0.066359	-0.631843	0.229437	0.617691	-0.202200	0.796939	0.360267	0.440695	0	0
28605	8.346766	-0.134538	-5.180156	-0.024514	-0.007429	0.055348	-0.631263	0.228547	0.618055	-0.202233	0.797223	0.359698	0.440629	0	0
28606	8.332097	-0.170653	-5.191921	-0.022505	0.003284	0.060830	-0.631153	0.230723	0.617624	-0.202353	0.797472	0.359075	0.440632	0	0
28607	8.300719	-0.160585	-5.202759	-0.029758	0.029078	0.060769	-0.631743	0.232465	0.617455	-0.202500	0.797625	0.358366	0.440865	0	0
28608	8.312481	-0.189436	-5.227542	-0.039217	0.035168	0.082760	-0.631418	0.230357	0.619303	-0.202687	0.797853	0.357410	0.441141	0	0
28609	8.333070	-0.177232	-5.063977	-0.051462	0.072999	0.066171	-0.631595	0.231631	0.616835	-0.202842	0.797874	0.356472	0.441791	0	0
28610	8.317746	-0.134152	-5.193562	-0.069506	0.094722	0.073442	-0.633563	0.230794	0.616943	-0.202971	0.797856	0.355357	0.442663	0	0
28611	8.315099	-0.096455	-4.929924	-0.082855	0.082936	0.055097	-0.633018	0.232369	0.616895	-0.202862	0.797854	0.354346	0.443525	0	0
28612	8.290557	-0.068677	-4.998876	-0.103252	0.081756	0.044963	-0.633991	0.231482	0.617698	-0.202543	0.797862	0.353323	0.444472	0	0
28613	8.339733	0.004872	-4.903615	-0.097804	0.100318	0.042217	-0.634534	0.229103	0.616563	-0.202318	0.797765	0.352311	0.445551	0	0
28614	8.349107	-0.028878	-4.923509	-0.090474	0.120662	0.040359	-0.635668	0.228336	0.614968	-0.202213	0.797556	0.351296	0.446772	0	0
28615	8.387648	0.014778	-4.943990	-0.051528	0.120508	0.025770	-0.637096	0.228169	0.612988	-0.202355	0.797213	0.350580	0.447881	0	0
28616	8.463848	-0.037835	-5.038973	-0.022292	0.117793	0.024001	-0.639520	0.229918	0.613262	-0.202722	0.796810	0.350025	0.448866	0	0
28617	8.564625	-0.057310	-5.086348	-0.014900	0.071556	-0.003420	-0.640648	0.228585	0.611490	-0.202852	0.796508	0.349804	0.449514	0	0
28618	8.564775	-0.057571	-5.067031	0.005992	0.051457	-0.007017	-0.641347	0.228281	0.612044	-0.203061	0.796245	0.349736	0.449939	0	0
28619	8.542686	-0.100619	-5.100303	0.004072	0.035227	-0.043711	-0.640649	0.229389	0.612673	-0.203034	0.795926	0.349994	0.450314	0	0
28620	8.486998	-0.094884	-5.136832	0.025972	0.013060	-0.043646	-0.641494	0.228182	0.611189	-0.203109	0.795662	0.350397	0.450434	0	0
28621	8.491677	-0.080040	-5.161065	0.015305	-0.013326	-0.063808	-0.640625	0.227390	0.612406	-0.202910	0.795468	0.350964	0.450424	0	0
28622	8.462825	-0.040922	-5.169393	0.019651	-0.023955	-0.071123	-0.640765	0.226846	0.611807	-0.202677	0.795289	0.351626	0.450329	0	0
28623	8.453905	0.016424	-5.101051	0.045631	-0.010072	-0.058239	-0.642153	0.225788	0.613312	-0.202756	0.795039	0.352279	0.450225	0	0
28624	8.424267	0.022769	-5.196522	0.050691	-0.027625	-0.072891	-0.643152	0.225988	0.612484	-0.202752	0.794804	0.353107	0.449994	0	0
28625	8.434250	0.036733	-5.158156	0.051322	-0.032553	-0.082969	-0.643017	0.226021	0.611777	-0.202684	0.794555	0.354028	0.449740	0	0
28626	8.453540	0.075600	-5.173117	0.061086	-0.033764	-0.093949	-0.644016	0.227154	0.612424	-0.202653	0.794244	0.355095	0.449462	0	0
28627	8.400443	0.068804	-5.180838	0.090261	-0.026222	-0.098505	-0.643452	0.226887	0.611835	-0.202845	0.793831	0.356301	0.449150	0	0
28628	8.419642	-0.009245	-5.157909	0.084888	-0.022741	-0.094859	-0.642468	0.227173	0.611561	-0.203030	0.793423	0.357445	0.448878	0	0
28629	8.378846	-0.040957	-5.122773	0.081226	-0.024583	-0.094876	-0.643857	0.225187	0.611449	-0.203172	0.793031	0.358577	0.448603	0	0
28630	8.328546	-0.021618	-5.091780	0.070099	-0.023315	-0.100412	-0.643711	0.225689	0.612896	-0.203208	0.792637	0.359692	0.448391	0	0
28631	8.340665	-0.021827	-5.082572	0.063197	-0.002936	-0.086692	-0.642887	0.227015	0.611980	-0.203321	0.792212	0.360634	0.448334	0	0
28632	8.314421	0.009609	-5.062061	0.069464	0.012150	-0.093127	-0.642588	0.225189	0.611012	-0.203515	0.791681	0.361622	0.448388	0	0
28633	8.343501	0.055459	-5.060434	0.052171	0.049033	-0.093205	-0.645297	0.226023	0.609533	-0.203699	0.791021	0.362459	0.448794	0	0
28634	8.372561	0.050126	-5.039816	0.081246	0.080677	-0.069336	-0.646303	0.226128	0.607707	-0.204349	0.790236	0.363185	0.449295	0	0
28635	8.382613	0.073724	-4.996559	0.104034	0.069669	-0.071101	-0.647719	0.226695	0.608323	-0.205115	0.789454	0.364037	0.449629	0	0
28636	8.319749	0.050147	-5.013686	0.100654	0.082013	-0.061970	-0.648561	0.225603	0.607413	-0.205938	0.788661	0.364757	0.450061	0	0
28637	8.319769	0.011088	-4.994617	0.103936	0.084714	-0.076655	-0.649745	0.228584	0.605628	-0.206733	0.787789	0.365621	0.450524	0	0
28638	8.334063	-0.059458	-4.985950	0.107630	0.093911	-0.076671	-0.651150	0.226955	0.604123	-0.207598	0.786862	0.366481	0.451047	0	0
28639	8.314859	-0.139940	-4.942276	0.144006	0.099863	-0.085802	-0.652856	0.226505	0.602128	-0.208722	0.785800	0.367563	0.451499	0	0
28640	8.333723	-0.217401	-4.962811	0.148471	0.105477	-0.056449	-0.655733	0.229484	0.600926	-0.210042	0.784804	0.368424	0.451917	0	0
28641	8.367010	-0.270512	-4.998220	0.167494	0.100113	-0.028879	-0.655193	0.230023	0.598546	-0.211608	0.783896	0.369161	0.452161	0	0
28642	8.390414	-0.352398	-5.052771	0.167590	0.074938	-0.023343	-0.658209	0.232064	0.596012	-0.213112	0.783115	0.369909	0.452197	0	0
28643	8.505176	-0.400413	-5.149166	0.172996	0.074251	-0.026987	-0.657650	0.232226	0.595450	-0.214634	0.782313	0.370707	0.452211	0	0
28644	8.592719	-0.402418	-5.046169	0.211801	0.054750	-0.010342	-0.659579	0.236770	0.591362	-0.216470	0.781568	0.371600	0.451892	0	0
28645	8.639342	-0.419522	-5.241267	0.175247	0.045570	-0.008562	-0.659310	0.238171	0.592014	-0.217986	0.780954	0.372322	0.451630	0	0
28646	8.558523	-0.430643	-5.093385	0.176948	-0.019018	-0.006635	-0.662041	0.240861	0.590792	-0.219285	0.780630	0.373177	0.450855	0	0
28647	8.543411	-0.419641	-5.182123	0.160542	-0.015391	-0.004842	-0.661333	0.240312	0.590042	-0.220476	0.780333	0.373935	0.450160	0	0
28648	8.461995	-0.390691	-5.128163	0.146132	-0.017755	0.004298	-0.661667	0.243805	0.589273	-0.221587	0.780108	0.374560	0.449484	0	0
28649	8.399158	-0.428947	-5.135725	0.150646	0.009937	0.033604	-0.660122	0.245173	0.590194	-0.222968	0.779859	0.374915	0.448936	0	0
28650	8.327141	-0.487453	-5.075440	0.140613	-0.001440	0.070282	-0.660739	0.247873	0.588102	-0.224391	0.779819	0.374960	0.448260	0	0
28651	8.339495	-0.563682	-5.003933	0.109625	-0.014569	0.075740	-0.660769	0.249907	0.587663	-0.225549	0.779927	0.374854	0.447577	0	0
28652	8.299152	-0.571798	-4.920350	0.076728	0.002084	0.075642	-0.659655	0.251323	0.587741	-0.226510	0.780032	0.374562	0.447155	0	0
28653	8.386379	-0.573248	-4.858402	0.063533	0.019457	0.093961	-0.659668	0.252197	0.587513	-0.227519	0.780158	0.374029	0.446868	0	0
28654	8.388676	-0.646238	-4.842055	0.044871	0.040516	0.112231	-0.659995	0.254319	0.585383	-0.228540	0.780295	0.373225	0.446779	0	0
28655	8.405388	-0.680232	-4.847733	0.015707	0.025549	0.117701	-0.658877	0.254910	0.584701	-0.229306	0.780590	0.372277	0.446663	0	0
28656	8.386458	-0.656314	-4.813052	0.001550	0.026335	0.136025	-0.658637	0.258878	0.585797	-0.230041	0.780977	0.371122	0.446569	0	0
28657	8.372134	-0.673519	-4.788473	0.002451	0.039325	0.134165	-0.658635	0.258332	0.585196	-0.230829	0.781299	0.369952	0.446571	0	0
28658	8.329139	-0.642168	-4.752843	-0.018174	0.034712	0.150646	-0.657524	0.260294	0.585875	-0.231502	0.781747	0.368569	0.446582	0	0
28659	8.273987	-0.666641	-4.707460	-0.033140	0.039186	0.137749	-0.656419	0.263088	0.587172	-0.232028	0.782161	0.367209	0.446704	0	0
28660	8.199864	-0.623222	-4.651264	-0.045238	0.039638	0.130376	-0.657549	0.262035	0.585559	-0.232418	0.782570	0.365855	0.446896	0	0
28661	8.063457	-0.531221	-4.568265	-0.049066	0.042012	0.089979	-0.655134	0.261670	0.586363	-0.232617	0.782830	0.364789	0.447208	0	0
28662	7.979692	-0.512117	-4.502205	-0.058408	0.064657	0.080736	-0.655432	0.262562	0.585855	-0.232771	0.782976	0.363701	0.447759	0	0
28663	8.061533	-0.458883	-4.536320	-0.105460	0.104801	0.027386	-0.656280	0.262834	0.586447	-0.232476	0.782856	0.362725	0.448912	0	0
28664	8.345474	-0.308969	-4.652245	-0.146142	0.168900	0.005267	-0.659510	0.260890	0.586073	-0.231983	0.782458	0.361593	0.450770	0	0
28665	8.695557	-0.220619	-4.913561	-0.156233	0.241554	-0.037911	-0.660785	0.259594	0.583596	-0.231489	0.781596	0.360579	0.453324	0	0
28666	9.069062	-0.253214	-5.210359	-0.169277	0.279336	-0.051693	-0.662902	0.258269	0.581975	-0.230954	0.780534	0.359527	0.456254	0	0
28667	9.106827	-0.222834	-5.325102	-0.137409	0.240932	-0.088262	-0.665981	0.255600	0.581696	-0.230369	0.779437	0.358988	0.458843	0	0
28668	8.943391	-0.244367	-5.261158	-0.160112	0.142621	-0.106539	-0.668482	0.250992	0.579731	-0.229158	0.778770	0.358710	0.460793	0	0
28669	8.462569	-0.089256	-5.181777	-0.193762	0.068217	-0.124915	-0.671246	0.246407	0.580321	-0.227339	0.778456	0.358592	0.462314	0	0
28670	8.196292	0.056880	-5.088737	-0.221224	0.036718	-0.121280	-0.672192	0.243506	0.581139	-0.225205	0.778354	0.358390	0.463686	0	0
28671	8.178548	0.214630	-5.268209	-0.253136	0.064338	-0.119534	-0.674258	0.240158	0.582649	-0.222926	0.778202	0.357963	0.465369	0	0
28672	8.460896	0.235624	-5.534678	-0.264098	0.097583	-0.088354	-0.675899	0.236402	0.583563	-0.220825	0.778019	0.357163	0.467287	0	0
28673	8.815561	0.141425	-5.749045	-0.288580	0.110078	-0.047992	-0.675709	0.232529	0.583319	-0.218758	0.777977	0.355910	0.469282	0	0
28674	8.894200	0.069234	-5.832169	-0.276889	0.115906	-0.022284	-0.678753	0.228064	0.584485	-0.216927	0.777958	0.354488	0.471235	0	0
28675	8.636998	0.013847	-5.726290	-0.300440	0.048702	-0.006686	-0.678296	0.225212	0.583877	-0.214735	0.778366	0.352987	0.472691	0	0
28676	8.161736	0.048405	-5.519777	-0.324150	-0.014651	0.005236	-0.679978	0.222968	0.587305	-0.212202	0.779146	0.351406	0.473726	0	0
28677	7.767837	0.122110	-5.383789	-0.366882	-0.066922	-0.013186	-0.677926	0.218267	0.588691	-0.209043	0.780204	0.349884	0.474514	0	0
28678	7.596020	0.252102	-5.221921	-0.407642	-0.080600	-0.029771	-0.676717	0.214212	0.591825	-0.205456	0.781328	0.348310	0.475388	0	0
28679	7.541572	0.494691	-5.198979	-0.403968	-0.041846	-0.031632	-0.675775	0.208074	0.593557	-0.201994	0.782257	0.346697	0.476521	0	0
28680	7.622513	0.623351	-5.070729	-0.432641	-0.023731	-0.009652	-0.677400	0.205017	0.597773	-0.198497	0.783204	0.344718	0.477870	0	0
28681	7.769899	0.641133	-5.027814	-0.448898	-0.015808	-0.002319	-0.676903	0.199937	0.598583	-0.194900	0.784173	0.342601	0.479282	0	0
28682	7.889471	0.818168	-4.910356	-0.457516	-0.026512	0.054631	-0.675536	0.194590	0.601636	-0.191499	0.785370	0.339990	0.480550	0	0
28683	7.876525	0.949770	-4.771328	-0.480358	-0.065911	0.129914	-0.673901	0.189322	0.602990	-0.188104	0.787058	0.336769	0.481398	0	0
28684	8.103640	1.008091	-4.719053	-0.518457	-0.111388	0.216226	-0.672145	0.187626	0.607684	-0.184704	0.789284	0.332738	0.481872	0	0
28685	8.390528	1.024661	-5.019538	-0.548036	-0.099291	0.340996	-0.670672	0.184871	0.610614	-0.181661	0.791911	0.327572	0.482258	0	0
28686	9.839160	0.879972	-5.840382	-0.580326	0.173195	0.472899	-0.669925	0.183431	0.613350	-0.179924	0.793655	0.320665	0.484678	0	0
28687	10.806718	0.281075	-6.356332	-0.624593	0.495158	0.560484	-0.670491	0.182246	0.611298	-0.179233	0.794158	0.312275	0.489564	0	0
28688	10.681132	0.388396	-5.797881	-0.221985	0.235284	0.451552	-0.671492	0.183571	0.607125	-0.180428	0.794800	0.307137	0.491330	0	0
28689	11.017604	0.284042	-5.248327	0.061717	-0.211719	0.431790	-0.669269	0.187221	0.608182	-0.182358	0.797065	0.304378	0.488659	0	0
28690	10.205887	-0.162730	-5.322335	0.169302	-0.399132	0.572432	-0.662443	0.197025	0.611280	-0.185302	0.800426	0.301325	0.483926	0	0
28691	9.107195	-0.618600	-5.110299	-0.017034	-0.379460	0.648801	-0.656254	0.204574	0.619484	-0.187127	0.804245	0.296733	0.479712	0	0
28692	8.336222	-0.716894	-4.429914	-0.222424	-0.411048	0.566621	-0.648788	0.210217	0.625149	-0.186848	0.808291	0.291831	0.476013	0	0
28693	7.678909	0.003494	-3.733950	-0.154492	-0.442969	0.446598	-0.642412	0.212982	0.631210	-0.186401	0.811992	0.288294	0.472028	0	0
28694	7.235590	0.154216	-3.168063	-0.195710	-0.395588	0.407849	-0.637297	0.215424	0.638396	-0.185609	0.815384	0.284752	0.468631	0	0
28695	6.883730	-0.084682	-3.071918	-0.262529	-0.227516	0.354116	-0.633892	0.217702	0.643606	-0.184451	0.817951	0.281038	0.466853	0	0
28696	7.122828	-0.378235	-3.189057	-0.259239	0.016827	0.348227	-0.628934	0.217981	0.645134	-0.184017	0.819320	0.276906	0.467093	0	0
28697	8.193811	-0.613434	-3.573649	-0.161169	0.336037	0.320567	-0.629532	0.220303	0.644860	-0.185101	0.818938	0.272887	0.469693	0	0
28698	9.020026	-0.697463	-3.890128	-0.098206	0.547867	0.257197	-0.634434	0.223576	0.638313	-0.187010	0.817231	0.269260	0.473983	0	0
28699	9.837219	-0.631283	-4.190798	-0.035299	0.617153	0.206925	-0.641014	0.225169	0.631393	-0.189345	0.814922	0.266220	0.478725	0	0
28700	10.453477	-0.453773	-4.367177	0.068723	0.482704	0.143305	-0.646375	0.228511	0.624732	-0.191888	0.812849	0.264424	0.482218	0	0
28701	10.346468	-0.329354	-4.545944	0.152598	0.266828	0.085080	-0.649397	0.230846	0.622074	-0.194232	0.811499	0.263932	0.483821	0	0
28702	9.979765	-0.408941	-4.566566	0.164756	0.020448	0.015666	-0.654101	0.232986	0.620978	-0.195713	0.811118	0.264522	0.483541	0	0
28703	9.134596	-0.467486	-4.458042	0.060274	-0.124914	-0.045976	-0.651858	0.235728	0.622970	-0.195638	0.811489	0.265408	0.482463	0	0
28704	8.266279	-0.547035	-4.218351	0.012496	-0.159733	-0.049882	-0.651986	0.235920	0.624967	-0.195090	0.812099	0.266147	0.481249	0	0
28705	7.765082	-0.806941	-4.104681	0.035802	-0.051779	-0.010704	-0.650546	0.236018	0.628360	-0.195182	0.812257	0.266483	0.480759	0	0
28706	7.653822	-1.029824	-4.063324	0.174184	0.098977	0.016792	-0.651967	0.235011	0.625902	-0.196953	0.811484	0.266946	0.481086	0	0
28707	7.882403	-1.191824	-4.039112	0.271595	0.199674	0.022351	-0.652782	0.241762	0.623357	-0.199790	0.810050	0.267650	0.481940	0	0
28708	8.351972	-1.160434	-4.095117	0.347335	0.309273	0.004080	-0.657533	0.245905	0.619554	-0.203463	0.807866	0.268630	0.483522	0	0
28709	8.804889	-1.143940	-4.116779	0.399159	0.350700	-0.012299	-0.661900	0.251069	0.612410	-0.207567	0.805320	0.269913	0.485307	0	0
28710	9.065218	-1.199581	-4.083398	0.473310	0.311764	-0.041405	-0.665411	0.255518	0.604930	-0.212030	0.802698	0.271852	0.486638	0	0
28711	9.128412	-1.166827	-4.027575	0.486170	0.191636	-0.096222	-0.668190	0.260477	0.601442	-0.215986	0.800467	0.274548	0.487058	0	0
28712	9.094632	-1.059193	-4.078752	0.539568	0.117031	-0.144621	-0.670561	0.265391	0.595822	-0.219934	0.798320	0.278035	0.486838	0	0
28713	8.981967	-1.037762	-3.992376	0.591100	0.064824	-0.198625	-0.673018	0.271345	0.594081	-0.223869	0.796142	0.282317	0.486147	0	0
28714	8.886555	-1.076051	-4.160559	0.607152	0.032622	-0.246289	-0.675357	0.274346	0.589334	-0.227607	0.793910	0.287108	0.485253	0	0
28715	8.906895	-1.143901	-3.995091	0.675446	-0.012959	-0.288293	-0.679426	0.280886	0.586241	-0.231537	0.791592	0.292661	0.483862	0	0
28716	8.796247	-1.219751	-4.247493	0.654787	-0.000312	-0.345288	-0.679214	0.284223	0.582624	-0.235060	0.789044	0.298517	0.482747	0	0
28717	8.825904	-1.265155	-4.132953	0.656230	-0.017972	-0.358100	-0.682665	0.287259	0.580439	-0.238462	0.786502	0.304507	0.481483	0	0
28718	8.784358	-1.307751	-4.189650	0.620543	-0.008783	-0.325170	-0.685023	0.291836	0.575790	-0.241761	0.784054	0.310027	0.480305	0	0
28719	8.798512	-1.453664	-4.166975	0.626255	-0.024076	-0.315979	-0.687075	0.295071	0.572047	-0.245090	0.781663	0.315524	0.478935	0	0
28720	8.769335	-1.545685	-4.161653	0.592021	-0.067747	-0.292141	-0.688293	0.299978	0.569108	-0.248118	0.779596	0.320765	0.477260	0	0
28721	8.702641	-1.531933	-4.067279	0.588556	-0.123069	-0.244355	-0.689761	0.303107	0.567335	-0.251161	0.777929	0.325736	0.475017	0	0
28722	8.558362	-1.531442	-4.028062	0.527900	-0.154937	-0.216926	-0.690963	0.307521	0.565640	-0.253746	0.776618	0.330277	0.472646	0	0
28723	8.545692	-1.622954	-4.069249	0.477162	-0.185500	-0.195891	-0.690156	0.309210	0.563188	-0.255935	0.775632	0.334474	0.470127	0	0
28724	8.698900	-1.627150	-4.198198	0.467672	-0.199452	-0.207786	-0.689365	0.313252	0.562584	-0.257933	0.774666	0.338753	0.467558	0	0
28725	8.777597	-1.575052	-4.326409	0.461665	-0.268612	-0.220512	-0.687689	0.315744	0.563999	-0.259594	0.773977	0.343260	0.464482	0	0
28726	8.752872	-1.573784	-4.407604	0.431937	-0.350834	-0.229622	-0.685875	0.318255	0.564988	-0.260679	0.773684	0.347909	0.460889	0	0
28727	8.724808	-1.489704	-4.333540	0.410355	-0.442421	-0.205651	-0.683922	0.320504	0.565394	-0.261394	0.773928	0.352489	0.456573	0	0
28728	9.013300	-1.354667	-4.787906	0.359456	-0.413254	-0.196549	-0.681367	0.321746	0.568563	-0.261837	0.774170	0.356689	0.452631	0	0
28729	9.393540	-1.259617	-5.202484	0.328372	-0.281554	-0.209579	-0.677582	0.325604	0.570752	-0.262456	0.773836	0.360482	0.449830	0	0
28730	9.208366	-1.215734	-5.482720	0.267657	-0.245419	-0.226314	-0.678563	0.325563	0.571892	-0.262641	0.773416	0.364041	0.447573	0	0
28731	8.798634	-1.084502	-4.927879	0.242347	-0.383366	-0.198667	-0.675305	0.326550	0.574188	-0.262259	0.773772	0.367616	0.444248	0	0
28732	8.431568	-0.998681	-4.444980	0.087619	-0.429396	-0.162244	-0.672025	0.325945	0.576669	-0.260654	0.774846	0.370346	0.441041	0	0
28733	8.125571	-0.730044	-4.243373	-0.107625	-0.330231	-0.149954	-0.669284	0.324794	0.581670	-0.257967	0.776031	0.371843	0.439274	0	0
28734	8.000676	-0.471337	-4.299819	-0.121403	-0.209990	-0.128138	-0.666968	0.322859	0.585209	-0.255699	0.776789	0.372807	0.438442	0	0
28735	8.187921	-0.500689	-4.379479	-0.139876	-0.098554	-0.111802	-0.668318	0.320379	0.589316	-0.253787	0.777169	0.373266	0.438490	0	0
28736	8.543842	-0.516597	-4.465360	-0.092796	0.002328	-0.106292	-0.666752	0.319761	0.589687	-0.252625	0.776999	0.373640	0.439142	0	0
28737	8.717464	-0.420479	-4.490551	-0.018661	0.070372	-0.076840	-0.668731	0.318591	0.587792	-0.252439	0.776458	0.373929	0.439961	0	0
28738	8.920788	-0.311307	-4.420146	0.044635	0.086464	-0.071171	-0.668176	0.319443	0.587840	-0.252813	0.775701	0.374421	0.440662	0	0
28739	8.926416	-0.181048	-4.371197	0.063874	0.067774	-0.067409	-0.670577	0.317598	0.585198	-0.253299	0.774994	0.375005	0.441129	0	0
28740	8.787235	0.004289	-4.374445	0.007856	0.038900	-0.106010	-0.671848	0.317603	0.585493	-0.253056	0.774407	0.375725	0.441687	0	0
28741	8.624221	0.199091	-4.347754	-0.015898	0.048263	-0.139107	-0.673819	0.316916	0.585469	-0.252531	0.773716	0.376562	0.442484	0	0
28742	8.399578	0.358399	-4.174059	-0.012763	0.069876	-0.194208	-0.675657	0.316542	0.584897	-0.251855	0.772708	0.377796	0.443579	0	0
28743	8.312718	0.545251	-3.957026	0.026688	0.114034	-0.227215	-0.677750	0.314812	0.585658	-0.251513	0.771279	0.379336	0.444943	0	0
28744	8.672292	0.671056	-3.943082	0.020477	0.234252	-0.265857	-0.683270	0.313458	0.582794	-0.251393	0.769174	0.380848	0.447356	0	0
28745	9.022725	0.819767	-4.184693	-0.001164	0.374456	-0.267864	-0.685957	0.310575	0.577964	-0.251636	0.766478	0.381914	0.450925	0	0
28746	9.695276	0.721220	-4.423055	-0.011001	0.446449	-0.267873	-0.693028	0.307751	0.573323	-0.252060	0.763464	0.382745	0.455076	0	0
28747	10.110293	0.580064	-4.603752	0.041128	0.364820	-0.227205	-0.699269	0.306886	0.569504	-0.252759	0.760826	0.383702	0.458290	0	0
28748	10.091605	0.393123	-4.758866	0.073477	0.177942	-0.197521	-0.702550	0.306039	0.564383	-0.253124	0.759057	0.385070	0.459870	0	0
28749	9.755327	0.193912	-4.554242	0.083633	-0.018074	-0.138532	-0.707381	0.303911	0.563877	-0.253075	0.758396	0.386511	0.459780	0	0
28750	9.142511	0.087360	-4.604484	-0.047519	-0.152675	-0.068992	-0.706801	0.303819	0.565566	-0.251835	0.758945	0.387179	0.458992	0	0
28751	8.225298	0.200305	-4.226439	-0.145187	-0.213424	-0.052742	-0.704750	0.301252	0.570344	-0.249685	0.760086	0.387409	0.458084	0	0
28752	7.811657	0.392032	-4.200058	-0.201530	-0.166120	-0.041975	-0.701891	0.299706	0.571637	-0.247342	0.761182	0.387192	0.457719	0	0
28753	7.907526	0.553237	-4.335446	-0.202798	-0.075703	-0.029232	-0.701541	0.296122	0.574242	-0.245388	0.761917	0.386636	0.458017	0	0
28754	8.143938	0.780377	-4.398364	-0.217255	0.003569	-0.029299	-0.701474	0.292937	0.577584	-0.243622	0.762328	0.385804	0.458976	0	0
28755	8.471260	0.912902	-4.506362	-0.193064	0.049872	-0.018224	-0.702015	0.291873	0.578939	-0.242270	0.762501	0.384901	0.460162	0	0
28756	8.664359	1.025607	-4.512849	-0.193572	-0.009166	-0.030915	-0.703704	0.290650	0.578029	-0.240645	0.762885	0.384247	0.460923	0	0
28757	8.738451	1.143896	-4.331269	-0.196169	-0.128092	-0.012337	-0.703543	0.289739	0.578962	-0.238604	0.763901	0.383714	0.460745	0	0
28758	10.368389	0.880521	-4.717625	-0.514411	0.161390	0.063960	-0.702460	0.284001	0.581284	-0.235606	0.764620	0.380430	0.463809	0	0
28759	7.990607	0.973675	-4.985590	-0.100450	-0.059025	-0.034496	-0.702541	0.280594	0.583338	-0.234453	0.765002	0.380339	0.463838	0	0
28760	10.043083	0.962902	-3.820837	-0.223850	-0.125189	-0.056164	-0.701961	0.279439	0.583260	-0.232026	0.765890	0.379991	0.463878	0	0
28761	9.378592	0.456546	-4.770331	-0.295828	-0.061496	-0.056668	-0.700737	0.274898	0.587498	-0.229262	0.766645	0.379167	0.464680	0	0
28762	9.001809	0.221412	-4.762708	0.223676	-0.144815	-0.090543	-0.700273	0.274861	0.586772	-0.230025	0.766461	0.381193	0.462946	0	0
28763	8.772731	-0.190650	-4.297877	0.330249	-0.262857	-0.062724	-0.698303	0.276352	0.587980	-0.231262	0.766673	0.383776	0.459832	0	0
28764	8.530353	-0.542579	-4.329755	0.333549	-0.240187	-0.011482	-0.694942	0.280216	0.590172	-0.232862	0.766958	0.385913	0.456752	0	0
28765	8.201959	-0.636642	-4.376060	0.314274	-0.206895	0.016782	-0.693848	0.283741	0.591233	-0.234553	0.767232	0.387669	0.453930	0	0
28766	8.196404	-0.542638	-4.510509	0.307058	-0.103598	0.045058	-0.693648	0.289669	0.590469	-0.236733	0.767152	0.388926	0.451853	0	0
28767	8.153516	-0.209037	-4.588857	0.251895	-0.006826	0.061355	-0.694405	0.293951	0.591311	-0.238921	0.766825	0.389578	0.450695	0	0
28768	8.457584	-0.219281	-4.527830	0.165646	0.076972	0.112505	-0.693478	0.296166	0.586908	-0.241017	0.766521	0.389241	0.450387	0	0
28769	8.718971	-0.306044	-4.344929	0.079574	0.103364	0.106838	-0.693526	0.297773	0.583468	-0.242517	0.766279	0.388499	0.450633	0	0
28770	8.787325	-0.283673	-4.241056	0.027684	0.134616	0.079182	-0.694407	0.299037	0.581431	-0.243629	0.765913	0.387655	0.451381	0	0
28771	8.667089	-0.297890	-4.202835	-0.097215	0.158251	0.058686	-0.693860	0.299671	0.580049	-0.243773	0.765662	0.386348	0.452848	0	0
28772	8.556931	-0.303187	-4.111791	-0.189714	0.164464	0.019935	-0.696831	0.298523	0.578022	-0.243067	0.765454	0.384902	0.454806	0	0
28773	8.668806	-0.266748	-3.994961	-0.234827	0.150194	0.045596	-0.699500	0.296865	0.577519	-0.242067	0.765513	0.383084	0.456772	0	0
28774	8.888289	-0.278120	-3.983814	-0.246998	0.132067	0.073208	-0.702762	0.293845	0.577087	-0.241037	0.765785	0.381041	0.458566	0	0
28775	9.044666	-0.273905	-4.018621	-0.233466	0.110064	0.102666	-0.704440	0.291891	0.576414	-0.240155	0.766228	0.378881	0.460076	0	0
28776	9.092693	-0.230051	-4.058780	-0.201904	0.062645	0.124842	-0.703299	0.292221	0.578124	-0.239438	0.766897	0.376807	0.461037	0	0
28777	9.048537	-0.243011	-4.153834	-0.163789	0.015095	0.117637	-0.703860	0.292467	0.579136	-0.238800	0.767656	0.375075	0.461516	0	0
28778	8.932349	-0.285182	-4.202906	-0.130860	-0.009066	0.119540	-0.703822	0.290383	0.580564	-0.238331	0.768460	0.373536	0.461669	0	0
28779	8.835262	-0.356448	-4.262543	-0.102135	-0.020855	0.099393	-0.701829	0.289752	0.581072	-0.237948	0.769165	0.372310	0.461683	0	0
28780	8.779404	-0.457733	-4.275608	-0.092701	-0.001130	0.107609	-0.701526	0.288566	0.581703	-0.237744	0.769793	0.371016	0.461782	0	0
28781	8.738948	-0.499797	-4.192241	-0.074501	0.008279	0.103028	-0.699566	0.290781	0.582815	-0.237701	0.770308	0.369818	0.461908	0	0
28782	8.729978	-0.435046	-4.133511	-0.070411	0.010962	0.119559	-0.700702	0.291092	0.582703	-0.237771	0.770866	0.368511	0.461985	0	0
28783	8.752193	-0.387343	-4.085720	-0.071321	0.016489	0.119563	-0.700449	0.292857	0.581820	-0.237860	0.771392	0.367178	0.462122	0	0
28784	8.827119	-0.341924	-4.076148	-0.079479	0.010785	0.123251	-0.698755	0.293650	0.582703	-0.237877	0.771983	0.365800	0.462220	0	0
28785	8.913688	-0.349538	-4.096344	-0.080924	0.008095	0.137950	-0.697903	0.293350	0.582676	-0.237947	0.772633	0.364298	0.462284	0	0
28786	8.984247	-0.331707	-4.016738	-0.051486	-0.001628	0.145385	-0.698336	0.294735	0.583901	-0.238233	0.773294	0.362902	0.462130	0	0
28787	9.029587	-0.326374	-4.076372	-0.048126	-0.006493	0.134398	-0.696350	0.294806	0.584736	-0.238488	0.773916	0.361610	0.461970	0	0
28788	9.053526	-0.360415	-4.082321	-0.043554	-0.024794	0.101402	-0.696534	0.296783	0.582595	-0.238551	0.774500	0.360650	0.461710	0	0
28789	9.106113	-0.360045	-4.137426	-0.036138	-0.045382	0.106965	-0.696658	0.297220	0.585457	-0.238633	0.775170	0.359716	0.461270	0	0
28790	9.123929	-0.391770	-4.312218	-0.027004	-0.020313	0.103266	-0.694693	0.298610	0.585808	-0.238844	0.775701	0.358799	0.460982	0	0
28791	9.051318	-0.398016	-4.350607	-0.025121	-0.038040	0.106950	-0.693433	0.299730	0.586008	-0.239039	0.776309	0.357897	0.460559	0	0
28792	9.026500	-0.486827	-4.405815	0.002794	-0.051180	0.125355	-0.690598	0.300450	0.588010	-0.239471	0.776988	0.357018	0.459870	0	0
28793	8.903399	-0.558768	-4.401680	0.030083	-0.096288	0.123606	-0.689746	0.300682	0.588866	-0.239964	0.777788	0.356379	0.458757	0	0
28794	8.780305	-0.645355	-4.390395	0.030326	-0.137586	0.136477	-0.686100	0.302676	0.588106	-0.240354	0.778832	0.355749	0.457268	0	0
28795	8.717369	-0.673684	-4.414796	0.038437	-0.133839	0.165830	-0.685814	0.304252	0.591036	-0.240970	0.779928	0.354906	0.455728	0	0
28796	8.639426	-0.788756	-4.473020	0.058980	-0.131100	0.180509	-0.683011	0.307819	0.593641	-0.241803	0.781024	0.354041	0.454079	0	0
28797	8.609827	-0.821503	-4.547008	0.060401	-0.123678	0.163969	-0.679659	0.310806	0.593229	-0.242618	0.782007	0.353284	0.452540	0	0
28798	8.573447	-0.816246	-4.560211	0.060698	-0.121468	0.173102	-0.678234	0.313284	0.593500	-0.243466	0.783019	0.352464	0.450972	0	0
28799	8.590199	-0.855187	-4.558675	0.031314	-0.109083	0.167517	-0.675131	0.315147	0.595570	-0.244119	0.784011	0.351509	0.449637	0	0
28800	8.609260	-0.879334	-4.576454	0.051222	-0.102148	0.158369	-0.672333	0.317411	0.595401	-0.244890	0.784903	0.350706	0.448287	0	0
28801	8.613235	-0.907159	-4.673406	0.054796	-0.101930	0.154698	-0.670931	0.319320	0.597066	-0.245694	0.785755	0.349937	0.446954	0	0
28802	8.608507	-0.902408	-4.663536	0.076155	-0.107132	0.132726	-0.667560	0.321534	0.597738	-0.246526	0.786512	0.349456	0.445537	0	0
28803	8.574366	-0.908776	-4.713027	0.108058	-0.113226	0.094250	-0.664764	0.324071	0.597871	-0.247439	0.787067	0.349425	0.444075	0	0
28804	8.511525	-0.886052	-4.746761	0.140717	-0.107154	0.083282	-0.663101	0.326905	0.598174	-0.248559	0.787485	0.349621	0.442550	0	0
28805	8.496865	-0.958768	-4.741856	0.156774	-0.082179	0.064907	-0.662009	0.330307	0.598801	-0.249832	0.787674	0.349957	0.441231	0	0
28806	8.453517	-0.965824	-4.735449	0.172363	-0.083955	0.031897	-0.660332	0.331463	0.598149	-0.251052	0.787726	0.350636	0.439904	0	0
28807	8.455966	-0.953715	-4.735462	0.182190	-0.077686	-0.012135	-0.659379	0.333790	0.597294	-0.252200	0.787555	0.351677	0.438720	0	0
28808	8.482436	-1.007497	-4.717478	0.185475	-0.074980	-0.026817	-0.658828	0.334131	0.596036	-0.253297	0.787322	0.352853	0.437562	0	0
28809	8.503886	-0.975529	-4.761552	0.193021	-0.058629	-0.054347	-0.658286	0.335856	0.595855	-0.254410	0.786885	0.354223	0.436593	0	0
28810	8.513322	-1.002070	-4.776571	0.200763	-0.044561	-0.074544	-0.656929	0.339358	0.594362	-0.255524	0.786304	0.355762	0.435737	0	0
28811	8.508317	-1.001712	-4.800537	0.214683	-0.059647	-0.100187	-0.658075	0.340127	0.593713	-0.256602	0.785646	0.357587	0.434796	0	0
28812	8.501193	-0.948187	-4.809583	0.234269	-0.059427	-0.120328	-0.658658	0.340764	0.592625	-0.257723	0.784872	0.359664	0.433816	0	0
28813	8.529795	-1.006377	-4.825525	0.244526	-0.079100	-0.145973	-0.659513	0.341875	0.593694	-0.258762	0.784047	0.362022	0.432727	0	0
28814	8.529422	-1.005724	-4.873818	0.257154	-0.075014	-0.153297	-0.659008	0.344750	0.590612	-0.259861	0.783148	0.364495	0.431619	0	0
28815	8.510012	-0.990722	-4.897150	0.262131	-0.084989	-0.171625	-0.657323	0.344794	0.589182	-0.260901	0.782194	0.367139	0.430478	0	0
28816	8.476171	-0.985423	-4.912758	0.260641	-0.091101	-0.192730	-0.657892	0.345620	0.590089	-0.261790	0.781199	0.369964	0.429327	0	0
28817	8.452088	-0.960886	-4.921360	0.262899	-0.090022	-0.211080	-0.657899	0.345662	0.589242	-0.262640	0.780102	0.372925	0.428237	0	0
28818	8.427628	-0.964958	-4.966366	0.262999	-0.080980	-0.208349	-0.658782	0.347465	0.587947	-0.263516	0.778978	0.375852	0.427186	0	0
28819	8.413090	-0.945203	-4.985018	0.275429	-0.085724	-0.222081	-0.661480	0.347302	0.586262	-0.264426	0.777771	0.378933	0.426101	0	0
28820	8.407702	-0.924663	-5.066810	0.281865	-0.083949	-0.221155	-0.661926	0.348899	0.586083	-0.265376	0.776541	0.382039	0.424977	0	0
28821	8.408108	-0.915616	-5.018456	0.280675	-0.094453	-0.230313	-0.659953	0.349040	0.585507	-0.266250	0.775305	0.385220	0.423814	0	0
28822	8.402799	-0.865945	-5.102477	0.300107	-0.080901	-0.257819	-0.661688	0.351149	0.584097	-0.267189	0.773852	0.388668	0.422730	0	0
28823	8.384730	-0.813979	-4.987829	0.285374	-0.092839	-0.257789	-0.664145	0.352019	0.583477	-0.267980	0.772467	0.392066	0.421622	0	0
28824	8.388906	-0.815326	-5.070122	0.288252	-0.096619	-0.287141	-0.664136	0.350770	0.582549	-0.268634	0.770972	0.395720	0.420527	0	0
28825	8.384413	-0.740254	-5.059803	0.301135	-0.082037	-0.285293	-0.664853	0.350837	0.581427	-0.269463	0.769367	0.399356	0.419499	0	0
28826	8.395638	-0.738897	-5.166497	0.317421	-0.052013	-0.295403	-0.665447	0.351803	0.579509	-0.270476	0.767545	0.403062	0.418638	0	0
28827	8.377571	-0.717168	-5.329936	0.347323	-0.029405	-0.274282	-0.667160	0.352185	0.578133	-0.271904	0.765612	0.406651	0.417782	0	0
28828	8.434151	-0.761727	-5.472443	0.392483	-0.045753	-0.295271	-0.670877	0.352736	0.573953	-0.273510	0.763525	0.410643	0.416647	0	0
28829	8.400420	-0.751741	-5.475948	0.445006	-0.066000	-0.313494	-0.672052	0.355130	0.572414	-0.275355	0.761281	0.415021	0.415196	0	0
28830	8.280319	-0.702780	-5.446981	0.469199	-0.079792	-0.330876	-0.673217	0.356140	0.569796	-0.277239	0.758937	0.419668	0.413561	0	0
28831	8.188886	-0.714565	-5.424314	0.501163	-0.079569	-0.367538	-0.673668	0.356831	0.567577	-0.279209	0.756319	0.424700	0.411891	0	0
28832	8.152481	-0.733368	-5.449646	0.523968	-0.060035	-0.372125	-0.676965	0.358726	0.565177	-0.281400	0.753510	0.429797	0.410258	0	0
28833	8.091603	-0.731831	-5.531903	0.541128	-0.041770	-0.417098	-0.680705	0.360609	0.560231	-0.283603	0.750350	0.435227	0.408805	0	0
28834	8.096441	-0.770921	-5.513015	0.520208	-0.030650	-0.448359	-0.681878	0.361796	0.556916	-0.285569	0.747019	0.440787	0.407578	0	0
28835	7.976912	-0.674181	-5.430617	0.535075	-0.009065	-0.441031	-0.685600	0.361973	0.551579	-0.287743	0.743570	0.446238	0.406423	0	0
28836	7.945084	-0.555327	-5.235409	0.560234	0.032543	-0.461216	-0.689869	0.362047	0.548508	-0.290205	0.739738	0.451828	0.405487	0	0
28837	7.844226	-0.469858	-5.226249	0.518227	0.067631	-0.461362	-0.691481	0.363195	0.543211	-0.292485	0.735863	0.457097	0.404994	0	0
28838	7.716119	-0.382222	-5.003489	0.487392	0.074617	-0.485297	-0.697732	0.361847	0.537520	-0.294494	0.731868	0.462437	0.404716	0	0
28839	7.640436	-0.174418	-4.907513	0.414009	0.089977	-0.492785	-0.704393	0.359890	0.532644	-0.295955	0.727997	0.467409	0.404919	0	0
28840	7.705396	-0.047870	-4.974337	0.343705	0.161666	-0.425102	-0.708803	0.358242	0.526633	-0.297546	0.724288	0.471443	0.405728	0	0
28841	8.124265	-0.304440	-5.230813	0.286827	0.215292	-0.300467	-0.711238	0.358186	0.522686	-0.299429	0.721145	0.474104	0.406839	0	0
28842	8.473408	-0.514447	-5.486793	0.190367	0.238275	-0.216241	-0.716659	0.358266	0.516934	-0.301083	0.718568	0.475706	0.408305	0	0
28843	8.733015	-0.617606	-5.526160	0.117007	0.214478	-0.152077	-0.720630	0.357584	0.514521	-0.302332	0.716624	0.476597	0.409758	0	0
28844	8.843739	-0.735249	-5.492420	0.039556	0.154365	-0.065874	-0.723645	0.358152	0.509768	-0.303117	0.715546	0.476754	0.410877	0	0
28845	8.749970	-0.781293	-5.445734	-0.052814	0.085593	0.011105	-0.723752	0.355962	0.510482	-0.303202	0.715418	0.476166	0.411717	0	0
28846	8.458778	-0.775021	-5.398570	-0.093022	0.053618	0.085340	-0.724760	0.356211	0.508665	-0.303168	0.715888	0.474980	0.412296	0	0
28847	8.120418	-0.684835	-5.254889	-0.145527	0.017184	0.110932	-0.722193	0.355789	0.510598	-0.302672	0.716798	0.473502	0.412779	0	0
28848	7.715755	-0.508413	-4.997051	-0.169784	0.014396	0.095239	-0.723618	0.356670	0.510667	-0.301940	0.717704	0.472044	0.413410	0	0
28849	7.310330	-0.439737	-4.481426	-0.226429	0.016925	0.099650	-0.723864	0.355129	0.512839	-0.300811	0.718801	0.470311	0.414302	0	0
28850	7.181225	-0.637483	-3.956132	-0.307615	0.024654	0.142560	-0.722982	0.353327	0.514135	-0.299327	0.720295	0.467901	0.415508	0	0
28851	7.636525	-0.955105	-3.839961	-0.353870	0.103485	0.182769	-0.722282	0.354421	0.515047	-0.298026	0.721787	0.464770	0.417363	0	0
28852	8.808404	-1.055246	-4.942443	-0.361021	0.444489	0.151220	-0.724815	0.352256	0.513094	-0.298132	0.721705	0.460801	0.421807	0	0
28853	9.589946	-0.992790	-5.488189	-0.378771	0.658445	0.149174	-0.728786	0.349979	0.508030	-0.299061	0.720737	0.456119	0.427850	0	0
28854	9.854302	-0.887185	-5.004619	-0.340084	0.459468	0.180857	-0.734636	0.350625	0.502601	-0.299497	0.720603	0.451945	0.432178	0	0
28855	9.727406	-1.055326	-4.517863	-0.400898	0.201021	0.225154	-0.736344	0.350182	0.500465	-0.298497	0.721957	0.447950	0.434763	0	0
28856	9.212297	-1.045356	-4.447807	-0.556625	0.164537	0.255996	-0.735165	0.348162	0.503161	-0.296348	0.724036	0.443152	0.437683	0	0
28857	8.877892	-1.137298	-4.648467	-0.639940	0.166566	0.286932	-0.735834	0.346484	0.505329	-0.293714	0.726469	0.437734	0.440867	0	0
28858	8.940688	-1.256425	-5.199918	-0.619507	0.212733	0.222644	-0.737339	0.343686	0.507151	-0.291142	0.728310	0.432718	0.444473	0	0
28859	9.005162	-1.082007	-5.039351	-0.485803	0.208677	0.160565	-0.736829	0.339062	0.510399	-0.289229	0.729494	0.428741	0.447623	0	0
28860	8.909557	-1.007085	-4.970068	-0.384258	0.122416	0.135202	-0.736096	0.337439	0.510999	-0.287570	0.730638	0.425634	0.449786	0	0
28861	8.706180	-0.992855	-4.479263	-0.328387	0.071214	0.109674	-0.738500	0.337066	0.510573	-0.285978	0.731739	0.423114	0.451386	0	0
28862	8.421453	-0.990175	-4.528985	-0.391325	0.147070	0.074498	-0.739160	0.333745	0.511080	-0.284094	0.732504	0.420345	0.453914	0	0
28863	8.139294	-0.870037	-4.297836	-0.318681	0.194227	0.050672	-0.739838	0.332389	0.512560	-0.282817	0.732751	0.417938	0.456529	0	0
28864	7.918802	-0.921790	-4.120840	-0.205519	0.181488	0.041686	-0.742912	0.329820	0.513137	-0.282277	0.732680	0.416139	0.458614	0	0
28865	7.953641	-1.004447	-3.943933	-0.007901	0.164214	0.043934	-0.744505	0.330060	0.508775	-0.283119	0.732147	0.415281	0.459724	0	0
28866	8.195413	-1.183164	-3.765728	0.097930	0.140767	0.000164	-0.746108	0.332216	0.506375	-0.284443	0.731224	0.415296	0.460361	0	0
28867	8.611592	-1.272014	-3.508917	0.173997	0.066643	-0.056374	-0.745440	0.333764	0.503916	-0.285751	0.730202	0.416281	0.460284	0	0
28868	9.055394	-1.161246	-3.503053	0.202051	0.030487	-0.098353	-0.746882	0.334211	0.501124	-0.286921	0.729076	0.417805	0.459961	0	0
28869	9.279185	-1.165404	-3.852040	0.223148	-0.011946	-0.127568	-0.750599	0.336357	0.499594	-0.287934	0.727969	0.419753	0.459306	0	0
28870	9.272148	-1.127345	-4.153470	0.218301	-0.122380	-0.127406	-0.751465	0.336733	0.498067	-0.288446	0.727367	0.422001	0.457878	0	0
28871	9.588512	-1.053421	-4.406373	0.235638	-0.181484	-0.123533	-0.750332	0.336975	0.498638	-0.288854	0.727007	0.424457	0.455917	0	0
28872	9.743673	-0.808732	-5.009632	0.270216	-0.088451	-0.140075	-0.752067	0.339343	0.497812	-0.289825	0.726035	0.426925	0.454544	0	0
28873	9.563174	-0.499857	-4.800378	0.265433	-0.156901	-0.104171	-0.752484	0.338776	0.497780	-0.290633	0.725545	0.429298	0.452570	0	0
28874	9.566470	-0.383672	-4.425337	0.164568	-0.274752	-0.099560	-0.749258	0.340748	0.497589	-0.290218	0.725882	0.431527	0.450171	0	0
28875	9.765176	-0.006524	-4.442387	0.073634	-0.278160	-0.145505	-0.748534	0.340108	0.498676	-0.288921	0.726304	0.433677	0.448254	0	0
28876	9.797380	0.273965	-4.758197	0.095770	-0.146209	-0.151134	-0.748930	0.339552	0.501337	-0.288327	0.726028	0.435591	0.447226	0	0
28877	9.523653	0.196147	-4.598704	0.153251	-0.145892	-0.191464	-0.748478	0.336727	0.500163	-0.287970	0.725417	0.438044	0.446049	0	0
28878	9.099857	0.116354	-4.213799	0.215677	-0.236131	-0.242677	-0.748482	0.337280	0.500623	-0.287439	0.724783	0.441410	0.444101	0	0
28879	8.616766	0.225574	-3.786795	0.281764	-0.257940	-0.299478	-0.747400	0.332612	0.504571	-0.287033	0.723803	0.445527	0.441845	0	0
28880	8.014299	0.357415	-3.536344	0.337003	-0.197798	-0.325262	-0.749096	0.332494	0.504580	-0.287171	0.722256	0.449896	0.439855	0	0
28881	7.611690	0.573468	-3.341129	0.337159	-0.137241	-0.323570	-0.749653	0.330327	0.502041	-0.287586	0.720441	0.454065	0.438274	0	0
28882	7.727848	0.876667	-3.406300	0.369383	-0.044321	-0.323581	-0.752341	0.329836	0.501186	-0.288648	0.718098	0.458104	0.437216	0	0
28883	8.158744	0.912732	-3.789341	0.305682	0.113636	-0.327539	-0.754765	0.328389	0.496301	-0.289951	0.715223	0.461421	0.437578	0	0
28884	8.970346	0.960785	-4.181710	0.271054	0.247973	-0.336822	-0.759312	0.326715	0.490856	-0.291582	0.711791	0.464261	0.439084	0	0
28885	9.858889	1.042737	-4.610554	0.283902	0.270356	-0.338471	-0.763290	0.323948	0.484062	-0.293388	0.708207	0.467085	0.440679	0	0
28886	10.093154	1.002903	-4.836972	0.318001	0.166813	-0.284982	-0.767976	0.323059	0.480226	-0.295187	0.705202	0.469981	0.441218	0	0
28887	9.732323	0.562224	-4.879492	0.262456	-0.002295	-0.226250	-0.771107	0.322679	0.477257	-0.296045	0.703381	0.472703	0.440640	0	0
28888	9.108626	0.439080	-4.772426	0.162505	-0.112948	-0.189720	-0.772916	0.320672	0.477715	-0.295847	0.702496	0.475063	0.439647	0	0
28889	8.336536	0.437181	-4.586554	0.162835	-0.163923	-0.171452	-0.772321	0.318901	0.478449	-0.295473	0.701930	0.477433	0.438233	0	0
28890	7.780541	0.483890	-4.521976	0.132562	-0.132319	-0.177180	-0.773261	0.315434	0.479091	-0.295021	0.701271	0.479618	0.437205	0	0
28891	7.825585	0.558033	-4.648785	0.160133	-0.062073	-0.213923	-0.773816	0.314712	0.479334	-0.294922	0.700055	0.481968	0.436635	0	0
28892	8.121669	0.793065	-4.788764	0.152255	0.048512	-0.245212	-0.774080	0.312212	0.477622	-0.295175	0.698213	0.484173	0.436975	0	0
28893	8.507409	1.004644	-4.854953	0.174552	0.112538	-0.237812	-0.778313	0.310353	0.475846	-0.295905	0.696067	0.486233	0.437617	0	0
28894	8.782535	1.062942	-4.826214	0.187845	0.152187	-0.223097	-0.780860	0.308135	0.472048	-0.297000	0.693760	0.488123	0.438434	0	0
28895	8.730197	1.047500	-4.732567	0.157795	0.114886	-0.213931	-0.782848	0.306482	0.468279	-0.297720	0.691756	0.489930	0.439095	0	0
28896	8.494808	0.896618	-4.570153	0.097425	0.038844	-0.171791	-0.784090	0.303662	0.467548	-0.297854	0.690457	0.491396	0.439410	0	0
28897	8.273244	0.883326	-4.547461	0.001186	-0.031115	-0.137050	-0.783921	0.301237	0.467111	-0.297108	0.689933	0.492416	0.439597	0	0
28898	8.050338	1.000572	-4.132550	-0.024831	-0.078907	-0.076481	-0.786308	0.300637	0.468372	-0.296238	0.689979	0.493038	0.439414	0	0
28899	7.944597	1.122772	-4.147123	-0.065583	-0.101298	-0.023309	-0.785662	0.295643	0.470319	-0.295182	0.690519	0.493189	0.439108	0	0
28900	8.082618	1.223752	-3.794128	-0.085172	-0.144430	0.037340	-0.784931	0.294961	0.472253	-0.294069	0.691593	0.492949	0.438433	0	0
28901	8.353716	1.267145	-4.277428	-0.123587	-0.136971	0.070338	-0.782210	0.294733	0.476038	-0.292843	0.692918	0.492302	0.437889	0	0
28902	8.597658	1.273516	-4.518401	-0.042364	-0.131301	0.096227	-0.780076	0.295163	0.478311	-0.292347	0.694096	0.491797	0.436920	0	0
28903	9.008898	1.149405	-4.882426	0.057292	-0.085132	0.122099	-0.777823	0.296247	0.478924	-0.292852	0.694916	0.491430	0.435691	0	0
28904	9.640551	0.806451	-5.318926	0.153333	0.068085	0.206528	-0.778005	0.299676	0.479424	-0.295172	0.695190	0.490424	0.434820	0	0
28905	9.950709	0.298147	-5.193738	0.257998	0.070850	0.217726	-0.776380	0.304329	0.477858	-0.298250	0.695200	0.489803	0.433403	0	0
28906	9.824309	-0.178859	-4.822545	0.367829	-0.108774	0.166748	-0.774603	0.307853	0.475795	-0.301016	0.695392	0.490521	0.430358	0	0
28907	9.627598	-0.180769	-4.397314	0.460228	-0.331442	0.190193	-0.770714	0.313930	0.476705	-0.303397	0.696369	0.492149	0.425218	0	0
28908	9.013218	-0.630247	-4.193686	0.406234	-0.351163	0.258733	-0.765999	0.322519	0.478898	-0.305616	0.697896	0.493097	0.419994	0	0
28909	8.546983	-0.755951	-3.978996	0.281615	-0.254584	0.310520	-0.761258	0.328828	0.480665	-0.307623	0.699643	0.492863	0.415877	0	0
28910	8.816233	-0.688454	-4.090078	0.055994	-0.097007	0.273192	-0.758768	0.333636	0.481509	-0.308694	0.701224	0.491446	0.414094	0	0
28911	8.807761	-0.153842	-4.165988	0.096840	0.062011	0.213460	-0.757113	0.337446	0.482440	-0.310560	0.701730	0.490133	0.413398	0	0
28912	8.975983	-0.112090	-3.932870	0.092629	0.081755	0.191450	-0.755900	0.341496	0.481549	-0.312421	0.702050	0.488878	0.412937	0	0
28913	8.946584	-0.200607	-3.647315	0.061744	0.026160	0.136411	-0.754956	0.343614	0.479122	-0.313548	0.702428	0.488067	0.412400	0	0
28914	8.681680	-0.257555	-3.601546	0.021935	-0.002139	0.086763	-0.756328	0.341789	0.481571	-0.314071	0.702798	0.487518	0.412020	0	0
28915	8.368113	-0.425536	-3.569174	-0.053907	0.029550	0.051600	-0.755210	0.342388	0.480748	-0.314053	0.703108	0.486812	0.412339	0	0
28916	8.338301	-0.572546	-3.622159	-0.034722	0.068714	0.011169	-0.752678	0.342964	0.479910	-0.314212	0.702994	0.486340	0.412969	0	0
28917	8.587490	-0.696225	-3.753062	-0.043923	0.139370	0.000975	-0.754646	0.341459	0.478984	-0.314593	0.702570	0.485683	0.414172	0	0
28918	9.297633	-0.698235	-4.156456	0.039101	0.232510	-0.018137	-0.759209	0.342404	0.475828	-0.315945	0.701398	0.485207	0.415684	0	0
28919	9.892833	-0.639714	-4.492353	0.114691	0.240673	-0.032553	-0.758688	0.343056	0.471189	-0.317793	0.699883	0.485118	0.416932	0	0
28920	9.939768	-0.703706	-4.627380	0.191871	0.136048	-0.010218	-0.760701	0.343137	0.467246	-0.319775	0.698660	0.485522	0.416997	0	0
28921	9.587910	-0.671877	-4.645415	0.277288	0.018486	-0.020029	-0.761583	0.346003	0.467718	-0.321731	0.697604	0.486725	0.415858	0	0
28922	8.884992	-0.785224	-4.503921	0.235116	-0.060989	-0.015567	-0.762746	0.346999	0.465383	-0.323033	0.697027	0.487974	0.414348	0	0
28923	8.365304	-0.821980	-4.383272	0.199397	-0.090567	-0.013871	-0.762465	0.348337	0.467306	-0.323937	0.696697	0.489155	0.412802	0	0
28924	8.062563	-0.875034	-4.246688	0.202025	-0.068171	-0.020397	-0.761954	0.351308	0.465220	-0.324952	0.696225	0.490322	0.411414	0	0
28925	8.116058	-0.827471	-4.204899	0.236442	-0.011937	-0.038750	-0.761400	0.352030	0.464977	-0.326394	0.695323	0.491568	0.410310	0	0
28926	8.366852	-0.897859	-4.151934	0.255438	0.084657	-0.022305	-0.760999	0.352694	0.463031	-0.328509	0.694045	0.492446	0.409733	0	0
28927	8.742921	-0.966644	-4.103643	0.304954	0.113986	-0.021265	-0.762749	0.354621	0.459485	-0.331114	0.692476	0.493431	0.409103	0	0
28928	8.981455	-0.999993	-4.093457	0.319788	0.130232	-0.015709	-0.763666	0.357553	0.455710	-0.333931	0.690806	0.494384	0.408487	0	0
28929	9.012329	-1.065278	-4.124024	0.323419	0.080526	-0.046825	-0.765137	0.359101	0.451004	-0.336389	0.689171	0.495720	0.407612	0	0
28930	8.886771	-1.061509	-4.157952	0.330867	0.021137	-0.070600	-0.766351	0.363054	0.447013	-0.338536	0.687589	0.497496	0.406341	0	0
28931	8.718513	-1.095200	-4.089075	0.324357	-0.034002	-0.103598	-0.765943	0.363138	0.445173	-0.340195	0.686118	0.499601	0.404856	0	0
28932	8.627238	-1.104821	-4.047076	0.357554	-0.078955	-0.123669	-0.765704	0.365784	0.443919	-0.341784	0.684593	0.502144	0.402949	0	0
28933	8.598536	-1.104991	-4.019433	0.383213	-0.077078	-0.156660	-0.765987	0.365522	0.443481	-0.343409	0.682810	0.504981	0.401043	0	0
28934	8.623051	-1.135161	-3.952911	0.412263	-0.089619	-0.163922	-0.767996	0.366251	0.440995	-0.345156	0.680897	0.508061	0.398900	0	0
28935	8.738383	-1.208568	-3.964950	0.444901	-0.115846	-0.172979	-0.768305	0.367206	0.439216	-0.346928	0.678945	0.511367	0.396457	0	0
28936	8.777912	-1.286834	-4.116702	0.435333	-0.136099	-0.187655	-0.768755	0.368824	0.438614	-0.348486	0.676984	0.514839	0.393944	0	0
28937	8.915212	-1.297466	-4.119490	0.453118	-0.166445	-0.204060	-0.769080	0.369604	0.434557	-0.349916	0.675009	0.518537	0.391204	0	0
28938	9.118192	-1.245148	-4.689559	0.451887	-0.154656	-0.183859	-0.770513	0.371195	0.434812	-0.351493	0.673039	0.522097	0.388440	0	0
28939	9.460976	-1.226677	-4.620130	0.508476	-0.148912	-0.189182	-0.768011	0.373807	0.433535	-0.353426	0.670842	0.525818	0.385456	0	0
28940	9.749939	-1.110217	-5.316188	0.453352	-0.083200	-0.205850	-0.770709	0.373903	0.432433	-0.355255	0.668478	0.529200	0.383247	0	0
28941	9.338380	-0.980669	-4.995595	0.528853	-0.197703	-0.174381	-0.771193	0.375989	0.428177	-0.357098	0.666433	0.533044	0.379752	0	0
28942	8.865680	-0.853320	-4.479487	0.408071	-0.386497	-0.154196	-0.769777	0.377153	0.430361	-0.357200	0.665604	0.536977	0.375547	0	0
28943	8.261115	-0.673228	-4.209319	0.249646	-0.408388	-0.121532	-0.766225	0.377807	0.433485	-0.356237	0.665597	0.540134	0.371930	0	0
28944	7.775757	-0.613700	-4.053093	0.160820	-0.330531	-0.097148	-0.765777	0.377000	0.435130	-0.355193	0.665715	0.542540	0.369204	0	0
28945	7.654564	-0.728683	-4.095206	0.148750	-0.194158	-0.083673	-0.765443	0.374570	0.437667	-0.354849	0.665459	0.544292	0.367414	0	0
28946	7.919285	-0.788488	-4.115158	0.112700	-0.064624	-0.076562	-0.762479	0.376162	0.439438	-0.354984	0.664895	0.545402	0.366657	0	0
28947	8.447816	-0.843091	-4.299537	0.115135	0.036052	-0.064688	-0.762647	0.377381	0.438099	-0.355739	0.664012	0.546084	0.366511	0	0
28948	9.020139	-0.825560	-4.460927	0.127115	0.050591	-0.028777	-0.763804	0.377810	0.435587	-0.356784	0.663214	0.546541	0.366258	0	0
28949	9.082358	-0.781344	-4.535432	0.123809	-0.018705	-0.008468	-0.764397	0.377712	0.431903	-0.357503	0.662805	0.547074	0.365502	0	0
28950	8.812863	-0.770364	-4.489048	0.114784	-0.098673	0.004432	-0.762117	0.377847	0.434298	-0.357770	0.662779	0.547794	0.364208	0	0
28951	8.505585	-0.677535	-4.377915	0.042983	-0.145751	-0.006693	-0.761832	0.378496	0.435611	-0.357263	0.663128	0.548472	0.363045	0	0
28952	8.299685	-0.575963	-4.248775	-0.005221	-0.135038	-0.030685	-0.761954	0.378387	0.437872	-0.356409	0.663463	0.549122	0.362289	0	0
28953	8.284414	-0.472001	-4.397290	0.008692	-0.094548	-0.061911	-0.760808	0.378287	0.439555	-0.355756	0.663444	0.549858	0.361851	0	0
28954	8.498341	-0.384773	-4.503758	0.019250	0.006428	-0.087686	-0.759785	0.376352	0.440558	-0.355622	0.662884	0.550448	0.362113	0	0
28955	8.822598	-0.229136	-4.705698	0.062323	0.095323	-0.128026	-0.760349	0.375154	0.438788	-0.356127	0.661620	0.551139	0.362874	0	0
28956	9.014552	-0.190035	-4.828567	0.120853	0.140638	-0.133444	-0.762352	0.375712	0.436859	-0.357241	0.659951	0.551926	0.363623	0	0
28957	9.023785	-0.277198	-4.843974	0.181357	0.095264	-0.193827	-0.766028	0.374158	0.434530	-0.358289	0.657893	0.553480	0.363959	0	0
28958	8.830773	-0.251033	-4.884895	0.172741	0.046314	-0.237849	-0.767143	0.371419	0.432102	-0.358848	0.655780	0.555490	0.364159	0	0
28959	8.503224	-0.209988	-4.879624	0.165996	0.015742	-0.281922	-0.771111	0.370989	0.430413	-0.359025	0.653566	0.557842	0.364368	0	0
28960	8.176523	-0.150916	-4.772815	0.187543	0.000025	-0.329628	-0.773209	0.367692	0.427960	-0.359109	0.651002	0.560709	0.364477	0	0
28961	8.064705	-0.016045	-4.644562	0.213271	0.038702	-0.362670	-0.774594	0.365815	0.428564	-0.359417	0.648065	0.563663	0.364850	0	0
28962	8.240659	0.158241	-4.712810	0.204829	0.115134	-0.377424	-0.779235	0.361601	0.425086	-0.360029	0.644797	0.566389	0.365813	0	0
28963	8.740637	0.305646	-4.935867	0.228119	0.201290	-0.370048	-0.782906	0.358957	0.421555	-0.361308	0.641146	0.568840	0.367165	0	0
28964	9.199290	0.414946	-5.189030	0.246839	0.267091	-0.360829	-0.788127	0.354842	0.416247	-0.363106	0.637220	0.571057	0.368780	0	0
28965	9.438500	0.289492	-5.363050	0.279761	0.236392	-0.324904	-0.791666	0.351317	0.410110	-0.365060	0.633478	0.573257	0.369882	0	0
28966	9.319579	0.077172	-5.381727	0.262258	0.150637	-0.322110	-0.795932	0.350982	0.406588	-0.366422	0.630109	0.575692	0.370508	0	0
28967	8.824022	-0.003717	-5.238113	0.160471	0.030751	-0.284615	-0.797876	0.347211	0.404953	-0.366575	0.627776	0.577929	0.370835	0	0
28968	8.237961	0.075156	-5.024854	0.111498	-0.023999	-0.261794	-0.799833	0.344443	0.403382	-0.366197	0.625938	0.580052	0.370999	0	0
28969	7.762643	0.182694	-4.837289	0.113727	-0.034357	-0.244420	-0.800626	0.340673	0.404287	-0.365820	0.624241	0.582094	0.371033	0	0
28970	7.698477	0.254757	-4.752292	0.089976	-0.004792	-0.245431	-0.802884	0.339616	0.403109	-0.365469	0.622505	0.583947	0.371383	0	0
28971	7.889592	0.505761	-4.762634	0.121204	0.036476	-0.243517	-0.803254	0.335314	0.402984	-0.365547	0.620515	0.585747	0.371803	0	0
28972	8.107322	0.673460	-4.723788	0.140806	0.068147	-0.265474	-0.806204	0.332712	0.401291	-0.365854	0.618203	0.587630	0.372382	0	0
28973	8.488766	0.810986	-4.691262	0.132406	0.073000	-0.236945	-0.808481	0.331766	0.397854	-0.366230	0.616064	0.589289	0.372933	0	0
28974	8.741514	0.975524	-4.796263	0.081828	0.068923	-0.211265	-0.809017	0.329208	0.397415	-0.366377	0.614272	0.590608	0.373658	0	0
28975	8.707425	1.094132	-4.581648	0.045854	-0.006555	-0.179080	-0.812117	0.327318	0.395910	-0.365961	0.613082	0.591875	0.374016	0	0
28976	8.739719	1.013489	-4.733145	-0.012321	-0.087941	-0.123103	-0.811097	0.325936	0.397372	-0.364930	0.612736	0.592873	0.374008	0	0
28977	8.666257	0.894778	-4.523436	-0.065551	-0.186949	-0.050589	-0.811344	0.324136	0.398962	-0.363239	0.613385	0.593593	0.373450	0	0
28978	8.698594	0.701185	-4.931716	-0.089497	-0.201587	0.011744	-0.810430	0.322814	0.405104	-0.361561	0.614542	0.593884	0.372711	0	0
28979	9.062585	0.468443	-5.128011	-0.006114	-0.104179	0.074182	-0.807607	0.324006	0.406285	-0.361187	0.615404	0.593756	0.371853	0	0
28980	9.113683	0.208005	-5.264474	0.191170	-0.050602	0.123995	-0.807073	0.326707	0.406732	-0.362547	0.615649	0.593850	0.369969	0	0
28981	9.119668	0.074223	-5.057835	0.394415	-0.166362	0.141078	-0.804313	0.330122	0.403661	-0.364511	0.615679	0.595014	0.366101	0	0
28982	9.122859	-0.357109	-5.084922	0.506624	-0.299386	0.174470	-0.802255	0.335782	0.404846	-0.366506	0.615965	0.596843	0.360610	0	0
28983	8.876193	-0.763594	-5.025205	0.509463	-0.323835	0.212933	-0.797668	0.342565	0.405794	-0.368477	0.616537	0.598518	0.354799	0	0
28984	8.525592	-0.821769	-4.843385	0.360188	-0.250216	0.234464	-0.795232	0.351142	0.406024	-0.370053	0.617505	0.599232	0.350242	0	0
28985	8.224477	-0.680105	-4.579985	0.243041	-0.231432	0.232336	-0.791347	0.357377	0.406661	-0.370983	0.618818	0.599475	0.346505	0	0
28986	7.924603	-0.525980	-4.161956	0.183750	-0.232591	0.206502	-0.788262	0.361075	0.409413	-0.371463	0.620188	0.599660	0.343205	0	0
28987	7.936312	-0.534549	-3.891910	0.121015	-0.165538	0.180590	-0.784058	0.365501	0.411633	-0.371846	0.621402	0.599541	0.340793	0	0
28988	8.397501	-0.657194	-4.030735	0.009413	-0.005775	0.163678	-0.783224	0.367037	0.412288	-0.372450	0.622382	0.598542	0.340103	0	0
28989	8.970365	-0.704702	-4.405136	-0.072717	0.189633	0.150466	-0.782437	0.369643	0.408760	-0.373652	0.622920	0.596622	0.341171	0	0
28990	9.179510	-0.578482	-4.523250	-0.052408	0.246826	0.117445	-0.784187	0.371038	0.404331	-0.375222	0.622982	0.594756	0.342589	0	0
28991	9.199008	-0.510712	-4.523537	0.036973	0.128844	0.084791	-0.782503	0.372152	0.404526	-0.376519	0.622918	0.593841	0.342869	0	0
28992	8.916929	-0.383397	-4.285098	0.021614	0.028697	0.034421	-0.783958	0.374005	0.402389	-0.376965	0.622956	0.593558	0.342800	0	0
28993	8.453071	-0.316378	-4.156199	-0.060717	-0.011769	0.004875	-0.783099	0.373664	0.403210	-0.376546	0.623265	0.593334	0.343086	0	0
28994	8.069033	-0.492588	-4.196126	-0.154224	0.018549	-0.006483	-0.785332	0.371663	0.403673	-0.375696	0.623754	0.592743	0.344150	0	0
28995	8.101203	-0.733991	-4.295525	-0.195502	0.084988	-0.053502	-0.787854	0.370226	0.404457	-0.374809	0.623888	0.592053	0.346057	0	0
28996	8.545037	-0.880057	-4.486994	-0.126109	0.184376	-0.069974	-0.787833	0.369440	0.405824	-0.374891	0.623323	0.591322	0.348228	0	0
28997	9.238482	-0.967610	-4.832349	-0.025240	0.274578	-0.071628	-0.788966	0.367603	0.402603	-0.376121	0.622046	0.590618	0.350373	0	0
28998	9.636357	-1.034996	-5.079559	0.077924	0.315471	-0.050319	-0.792674	0.366503	0.396903	-0.378314	0.620360	0.589980	0.352073	0	0
28999	9.549508	-1.117134	-5.057522	0.144449	0.217493	-0.016115	-0.793590	0.369040	0.392395	-0.380450	0.618962	0.589732	0.352646	0	0
29000	9.167793	-1.024239	-4.912202	0.168416	0.111291	0.002389	-0.795014	0.368578	0.390538	-0.382180	0.617955	0.589852	0.352342	0	0
29001	8.617780	-0.921061	-4.721873	0.118500	0.040157	-0.008704	-0.797048	0.371716	0.388771	-0.383133	0.617320	0.590138	0.351940	0	0
29002	8.194589	-0.861128	-4.628358	0.057796	0.045557	-0.020840	-0.795636	0.371306	0.387881	-0.383710	0.616827	0.590262	0.351969	0	0
29003	8.060521	-0.744633	-4.564612	0.064484	0.082990	-0.047505	-0.796506	0.371847	0.385940	-0.384445	0.616019	0.590432	0.352296	0	0
29004	8.090267	-0.707264	-4.473691	0.084812	0.126900	-0.043850	-0.796402	0.372987	0.383177	-0.385586	0.614998	0.590479	0.352753	0	0
29005	8.340909	-0.699338	-4.473351	0.130383	0.171659	-0.054786	-0.799941	0.371596	0.380432	-0.387222	0.613578	0.590582	0.353262	0	0
29006	8.574815	-0.720792	-4.443590	0.177603	0.202004	-0.071210	-0.800685	0.372749	0.377678	-0.389274	0.611769	0.590824	0.353739	0	0
29007	8.746227	-0.834763	-4.354122	0.243132	0.177631	-0.082032	-0.802137	0.372189	0.371989	-0.391533	0.609721	0.591461	0.353718	0	0
29008	8.799408	-0.937869	-4.289148	0.307965	0.128878	-0.116699	-0.803037	0.373830	0.368134	-0.393783	0.607376	0.592721	0.353145	0	0
29009	8.698545	-1.006049	-4.215770	0.348881	0.051734	-0.153230	-0.806889	0.374212	0.364511	-0.395681	0.604921	0.594644	0.352003	0	0
29010	8.549808	-1.072009	-4.101939	0.394268	-0.010608	-0.160423	-0.807617	0.373946	0.361384	-0.397464	0.602443	0.597013	0.350229	0	0
29011	8.525617	-1.147283	-4.082201	0.447664	-0.066643	-0.211631	-0.808355	0.375330	0.359778	-0.399034	0.599641	0.600081	0.348002	0	0
29012	8.673041	-1.232686	-4.300838	0.482877	-0.071132	-0.229895	-0.809250	0.377203	0.357070	-0.400722	0.596584	0.603383	0.345598	0	0
29013	8.776880	-1.244243	-4.577752	0.453608	-0.036488	-0.268533	-0.811238	0.375816	0.353744	-0.402292	0.593280	0.606658	0.343723	0	0
29014	8.907166	-1.235690	-4.560829	0.474324	-0.077464	-0.276655	-0.814622	0.374870	0.353576	-0.403706	0.589961	0.610202	0.341499	0	0
29015	8.930064	-1.311812	-4.682958	0.430453	-0.136850	-0.235366	-0.815216	0.375578	0.351075	-0.404620	0.587264	0.613573	0.339017	0	0
29016	8.962898	-1.354376	-4.781085	0.417317	-0.193440	-0.242645	-0.817329	0.373959	0.349578	-0.405093	0.584724	0.617177	0.336290	0	0
29017	8.870368	-1.278875	-4.936557	0.399559	-0.209428	-0.220645	-0.817609	0.373547	0.349271	-0.405408	0.582460	0.620618	0.333493	0	0
29018	8.712846	-1.219430	-4.766022	0.410742	-0.252620	-0.207728	-0.816479	0.374471	0.350593	-0.405561	0.580350	0.624184	0.330315	0	0
29019	8.613203	-0.955598	-4.676032	0.399616	-0.272758	-0.209527	-0.815917	0.374354	0.349872	-0.405499	0.578335	0.627785	0.327085	0	0
29020	8.589136	-0.853040	-4.715527	0.358532	-0.250421	-0.242666	-0.817027	0.373843	0.351834	-0.405231	0.576175	0.631344	0.324368	0	0
29021	8.659778	-0.720718	-4.673827	0.289929	-0.234328	-0.277654	-0.816137	0.371201	0.352652	-0.404535	0.574023	0.634795	0.322310	0	0
29022	8.624639	-0.534419	-4.622987	0.215574	-0.202855	-0.323704	-0.819510	0.370323	0.354046	-0.403466	0.571752	0.638136	0.321087	0	0
29023	8.592327	-0.346428	-4.519101	0.215017	-0.179466	-0.345736	-0.819883	0.367372	0.355707	-0.402455	0.569271	0.641489	0.320082	0	0
29024	8.585329	-0.356537	-4.485088	0.217048	-0.157708	-0.340264	-0.820539	0.363627	0.356045	-0.401611	0.566728	0.644718	0.319165	0	0
29025	8.534997	-0.346898	-4.454156	0.238474	-0.145483	-0.361354	-0.822726	0.358165	0.356716	-0.400886	0.563921	0.648073	0.318253	0	0
29026	8.472926	-0.245034	-4.422184	0.241980	-0.113716	-0.369652	-0.824967	0.356076	0.356039	-0.400363	0.560918	0.651352	0.317524	0	0
29027	8.490463	-0.065834	-4.412010	0.253157	-0.064248	-0.366005	-0.825487	0.352099	0.355229	-0.400218	0.557740	0.654428	0.316980	0	0
29028	8.653358	0.076837	-4.286733	0.262809	-0.028411	-0.349463	-0.828302	0.350463	0.354303	-0.400412	0.554500	0.657286	0.316504	0	0
29029	8.888952	0.154190	-4.391661	0.291093	0.032640	-0.323752	-0.832503	0.346023	0.352365	-0.401233	0.551119	0.659833	0.316070	0	0
29030	9.011644	0.187822	-4.432263	0.318726	0.104397	-0.323781	-0.835047	0.343519	0.348549	-0.402681	0.547372	0.662177	0.315838	0	0
29031	9.033002	0.180927	-4.471755	0.318684	0.108426	-0.360488	-0.837042	0.342173	0.344375	-0.404021	0.543373	0.664679	0.315776	0	0
29032	8.817541	0.299503	-4.339732	0.351858	0.065281	-0.380565	-0.841253	0.338321	0.342191	-0.405186	0.539223	0.667554	0.315332	0	0
29033	8.544524	0.400930	-4.164604	0.419379	0.044976	-0.384109	-0.843794	0.335673	0.338366	-0.406552	0.534828	0.670722	0.314334	0	0
29034	8.285306	0.508286	-4.076913	0.459644	0.043078	-0.417097	-0.846893	0.332051	0.334060	-0.408017	0.530008	0.674197	0.313164	0	0
29035	8.331126	0.668876	-4.140383	0.449020	0.077685	-0.440995	-0.851268	0.328735	0.329785	-0.409554	0.524966	0.677578	0.312351	0	0
29036	8.741685	0.849074	-4.410609	0.371629	0.147554	-0.433805	-0.854932	0.326451	0.327694	-0.411159	0.520072	0.680354	0.312398	0	0
29037	9.262517	0.917296	-4.707429	0.369092	0.217432	-0.398936	-0.859024	0.321931	0.321500	-0.413327	0.515168	0.682644	0.312665	0	0
29038	9.744917	0.839233	-4.926468	0.363006	0.196548	-0.385982	-0.861422	0.317672	0.315305	-0.415355	0.510420	0.684918	0.312792	0	0
29039	9.805938	0.822132	-5.129351	0.402425	0.105358	-0.339876	-0.864207	0.311875	0.311285	-0.417083	0.506100	0.687433	0.311994	0	0
29040	9.500437	0.588541	-5.271626	0.374778	-0.027628	-0.301290	-0.868880	0.310378	0.308119	-0.417876	0.502553	0.690211	0.310531	0	0
29041	8.842727	0.519782	-5.223322	0.228077	-0.134243	-0.268529	-0.870544	0.308614	0.309442	-0.417279	0.500176	0.692795	0.309415	0	0
29042	7.912440	0.639483	-4.980014	0.182761	-0.194651	-0.244842	-0.872355	0.306879	0.310200	-0.416112	0.498329	0.695365	0.308199	0	0
29043	7.699332	0.702043	-4.831536	0.204092	-0.239712	-0.263112	-0.872725	0.303383	0.311260	-0.414666	0.496402	0.698269	0.306690	0	0
29044	7.644607	0.884141	-4.818640	0.239924	-0.186312	-0.296142	-0.873928	0.300599	0.315631	-0.413671	0.493923	0.701210	0.305321	0	0
29045	7.663790	1.059780	-4.905171	0.293378	-0.100123	-0.323671	-0.872487	0.298563	0.315631	-0.413440	0.490758	0.704086	0.304117	0	0
29046	7.824923	1.129924	-4.975959	0.325811	-0.014996	-0.316358	-0.874877	0.295987	0.313226	-0.413993	0.487243	0.706652	0.303061	0	0
29047	8.087577	1.167098	-4.992786	0.327386	0.018038	-0.329190	-0.877137	0.293076	0.308815	-0.414727	0.483518	0.709142	0.302207	0	0
29048	8.251417	1.219632	-5.017896	0.297025	0.044256	-0.303555	-0.878811	0.290038	0.306799	-0.415582	0.480014	0.711287	0.301577	0	0
29049	8.313981	1.209587	-5.025132	0.269860	0.036102	-0.257704	-0.880512	0.288626	0.303893	-0.416365	0.476963	0.713160	0.300912	0	0
29050	8.217906	1.143866	-4.956748	0.209958	-0.007633	-0.200892	-0.882327	0.285720	0.302170	-0.416733	0.474696	0.714749	0.300219	0	0
29051	8.199284	1.113589	-4.859628	0.194975	0.003859	-0.145891	-0.883306	0.283409	0.299768	-0.417256	0.472844	0.715987	0.299464	0	0
29052	8.153279	1.004541	-4.841710	0.182351	-0.011739	-0.068842	-0.884029	0.284840	0.300148	-0.417854	0.471644	0.716876	0.298396	0	0
29053	8.185730	0.916985	-4.659914	0.233295	0.010553	-0.012808	-0.882905	0.284605	0.298706	-0.418998	0.470560	0.717565	0.296840	0	0
29054	8.385260	0.810847	-4.986918	0.285593	0.030385	0.023982	-0.882247	0.286209	0.295116	-0.420656	0.469462	0.718139	0.294837	0	0
29055	8.711146	0.712414	-4.871724	0.371028	0.036613	0.070994	-0.883141	0.288613	0.293292	-0.422874	0.468316	0.718721	0.292058	0	0
29056	8.849401	0.523138	-5.296016	0.411426	0.028748	0.109610	-0.881799	0.292472	0.290404	-0.425350	0.467296	0.719250	0.288775	0	0
29057	9.239216	0.382329	-5.309097	0.459296	-0.020291	0.159393	-0.881057	0.298662	0.287101	-0.427811	0.466559	0.719890	0.284709	0	0
29058	9.329253	0.150214	-5.408183	0.459823	-0.095444	0.185184	-0.880837	0.303014	0.286238	-0.429817	0.466210	0.720704	0.280162	0	0
29059	9.186843	-0.106902	-5.329652	0.429599	-0.197327	0.227425	-0.878399	0.309982	0.284101	-0.431034	0.466567	0.721667	0.275177	0	0
29060	8.829195	-0.262906	-5.082987	0.323008	-0.283103	0.218080	-0.876194	0.315340	0.285549	-0.431119	0.467541	0.722720	0.270586	0	0
29061	8.418692	-0.120571	-4.631911	0.269668	-0.292759	0.210598	-0.873425	0.321630	0.288325	-0.430834	0.468707	0.723701	0.266369	0	0
29062	8.237745	-0.142620	-4.340255	0.183618	-0.230450	0.202956	-0.870495	0.325809	0.290117	-0.430591	0.470016	0.724197	0.263090	0	0
29063	8.516864	-0.241448	-4.351338	0.134132	-0.079786	0.149444	-0.869105	0.328593	0.291553	-0.431040	0.470748	0.724169	0.261111	0	0
29064	9.011131	-0.243668	-4.625884	0.042297	0.116133	0.081151	-0.869851	0.330953	0.290574	-0.432317	0.470871	0.723365	0.261007	0	0
29065	9.295007	-0.147297	-4.727663	0.059011	0.199356	0.013226	-0.870474	0.333422	0.287335	-0.434077	0.470209	0.722573	0.261475	0	0
29066	9.305896	-0.064187	-4.601920	0.080292	0.115566	-0.003095	-0.871207	0.332918	0.283202	-0.435306	0.469556	0.722265	0.261457	0	0
29067	8.936445	-0.147365	-4.354339	0.052036	0.004378	-0.022329	-0.870355	0.332352	0.282733	-0.435531	0.469174	0.722465	0.261213	0	0
29068	8.329455	-0.191617	-3.991337	-0.038082	-0.059355	-0.032627	-0.870349	0.332583	0.283881	-0.434864	0.469280	0.722746	0.261357	0	0
29069	7.782993	-0.456986	-3.808374	-0.141455	-0.066771	0.001892	-0.872040	0.332840	0.285047	-0.433731	0.470099	0.722635	0.262074	0	0
29070	7.707822	-0.626368	-3.797005	-0.211688	0.040203	0.032737	-0.871312	0.331914	0.286115	-0.433137	0.471168	0.721720	0.263655	0	0
29071	8.115659	-0.748045	-3.979722	-0.196401	0.200930	0.039915	-0.870055	0.332387	0.284858	-0.433776	0.471791	0.720118	0.265861	0	0
29072	8.809170	-0.708885	-4.370149	-0.103614	0.389659	0.069304	-0.871351	0.332934	0.282921	-0.436298	0.471724	0.717786	0.268150	0	0
29073	9.525092	-0.749193	-4.633908	0.002892	0.429473	0.078768	-0.873522	0.331793	0.274653	-0.439614	0.471137	0.715517	0.269824	0	0
29074	9.822522	-0.753782	-4.809318	0.061544	0.358807	0.089148	-0.876143	0.333462	0.267840	-0.442735	0.470550	0.713651	0.270684	0	0
29075	9.605776	-0.767105	-4.786805	0.122390	0.161631	0.057417	-0.875086	0.336535	0.263489	-0.444633	0.469996	0.712970	0.270331	0	0
29076	9.149387	-0.683486	-4.633922	0.094053	-0.001282	0.041023	-0.875948	0.337824	0.263861	-0.445202	0.469894	0.713005	0.269477	0	0
29077	8.475327	-0.699375	-4.541182	-0.006977	-0.053977	0.031586	-0.875531	0.338521	0.264184	-0.444884	0.470313	0.713053	0.269145	0	0
29078	8.109343	-0.704607	-4.500957	-0.027329	-0.025719	0.020409	-0.874684	0.339585	0.265660	-0.444652	0.470670	0.712967	0.269133	0	0
29079	8.083063	-0.677988	-4.482893	-0.002791	0.059543	0.040507	-0.874552	0.340702	0.266295	-0.445187	0.470829	0.712478	0.269265	0	0
29080	8.273025	-0.727407	-4.514474	0.066086	0.136604	0.042386	-0.876856	0.342036	0.263284	-0.446610	0.470488	0.711817	0.269253	0	0
29081	8.498995	-0.747573	-4.576199	0.138989	0.205427	0.058980	-0.874927	0.344296	0.260573	-0.448898	0.469752	0.710968	0.268976	0	0
29082	8.624760	-0.846826	-4.475266	0.212154	0.167545	0.027082	-0.877529	0.345725	0.255729	-0.451182	0.468561	0.710625	0.268138	0	0
29083	8.692593	-0.901594	-4.405694	0.252515	0.107220	0.002491	-0.876445	0.346784	0.251393	-0.453146	0.467170	0.710779	0.266842	0	0
29084	8.683465	-0.929249	-4.328236	0.304201	0.045337	-0.043192	-0.876500	0.348031	0.246513	-0.454798	0.465378	0.711554	0.265089	0	0
29085	8.552072	-0.913234	-4.187947	0.339495	-0.048210	-0.082452	-0.877385	0.349984	0.245085	-0.455829	0.463393	0.713027	0.262829	0	0
29086	8.541203	-1.066434	-3.971142	0.445600	-0.136962	-0.143601	-0.878526	0.349791	0.243526	-0.456561	0.460711	0.715450	0.259671	0	0
29087	8.700785	-1.152112	-4.175743	0.424074	-0.106771	-0.200567	-0.879676	0.350710	0.242744	-0.457241	0.457633	0.717928	0.257064	0	0
29088	8.725939	-1.145053	-4.352971	0.449308	-0.108714	-0.215195	-0.878529	0.349144	0.242068	-0.457981	0.454332	0.720523	0.254328	0	0
29089	8.853892	-1.205591	-4.606951	0.359552	-0.157194	-0.215282	-0.881327	0.346347	0.241353	-0.457947	0.451552	0.723102	0.252010	0	0
29090	8.839334	-1.146778	-4.644671	0.330858	-0.229741	-0.185854	-0.882173	0.346475	0.241936	-0.457336	0.449280	0.725795	0.249427	0	0
29091	8.875461	-1.084264	-4.983789	0.268259	-0.256601	-0.163904	-0.881989	0.344498	0.244077	-0.456282	0.447525	0.728342	0.247076	0	0
29092	8.774547	-1.015770	-4.974737	0.258908	-0.313794	-0.130809	-0.883379	0.343576	0.245733	-0.454858	0.446172	0.730968	0.244378	0	0
29093	8.922963	-0.961444	-5.124866	0.229512	-0.361536	-0.130753	-0.882788	0.343687	0.249135	-0.452931	0.445078	0.733724	0.241679	0	0
29094	8.830982	-0.755196	-5.265013	0.185308	-0.333947	-0.143720	-0.881593	0.341311	0.253225	-0.450982	0.444003	0.736291	0.239482	0	0
29095	8.635174	-0.561804	-5.116328	0.149349	-0.328515	-0.187849	-0.881553	0.340413	0.256852	-0.448788	0.442757	0.738933	0.237768	0	0
29096	8.360518	-0.488536	-4.830208	0.064031	-0.364723	-0.226535	-0.880790	0.338746	0.261274	-0.445860	0.441678	0.741690	0.236696	0	0
29097	8.187526	-0.348493	-4.513638	0.018116	-0.332455	-0.303758	-0.879580	0.335482	0.265875	-0.442766	0.440154	0.744524	0.236444	0	0
29098	8.064201	-0.024240	-4.395797	-0.020793	-0.253623	-0.327786	-0.881185	0.330984	0.270142	-0.440034	0.438423	0.747005	0.236936	0	0
29099	7.977962	0.087677	-4.377348	0.003789	-0.127755	-0.309587	-0.883362	0.326393	0.273559	-0.438376	0.436421	0.748905	0.237708	0	0
29100	8.367281	0.040416	-4.493669	0.012618	-0.003260	-0.265651	-0.884446	0.323337	0.274653	-0.437799	0.434408	0.750074	0.238770	0	0
29101	8.957996	0.081309	-4.778788	0.015336	0.124566	-0.245535	-0.885696	0.320299	0.272491	-0.438229	0.432226	0.750604	0.240272	0	0
29102	9.381048	0.187475	-4.960588	0.044171	0.162203	-0.196801	-0.887100	0.317600	0.269360	-0.439188	0.430187	0.750817	0.241508	0	0
29103	9.305931	0.078976	-4.968149	0.082915	0.079684	-0.142492	-0.889613	0.313722	0.267158	-0.439817	0.428585	0.751254	0.241857	0	0
29104	8.909465	0.004193	-4.789553	0.108237	-0.040224	-0.141428	-0.889903	0.313502	0.265872	-0.439664	0.427157	0.752273	0.241492	0	0
29105	8.290405	0.082013	-4.480861	0.086608	-0.072418	-0.158967	-0.890442	0.311496	0.265893	-0.439123	0.425779	0.753452	0.241234	0	0
29106	7.744668	0.233128	-4.070565	0.064554	-0.050185	-0.162798	-0.891808	0.309106	0.268165	-0.438654	0.424409	0.754492	0.241251	0	0
29107	7.746242	0.530375	-3.993804	0.043743	0.060578	-0.197831	-0.891504	0.306849	0.267171	-0.438838	0.422601	0.755143	0.242051	0	0
29108	8.418575	0.827334	-4.427653	0.008352	0.245193	-0.170483	-0.893500	0.306574	0.264622	-0.440332	0.420716	0.754769	0.243782	0	0
29109	9.378776	0.939151	-4.950772	0.014699	0.447071	-0.124700	-0.897194	0.303265	0.257083	-0.443479	0.418636	0.753326	0.246108	0	0
29110	9.923512	0.934371	-5.241715	0.125590	0.397431	-0.113283	-0.899751	0.299910	0.250097	-0.446744	0.416262	0.752314	0.247326	0	0
29111	9.991832	0.809777	-5.390014	0.203609	0.188569	-0.118313	-0.901929	0.301066	0.244807	-0.448735	0.414013	0.752438	0.247118	0	0
29112	9.614516	0.561230	-5.464483	0.146666	0.033674	-0.112798	-0.903356	0.301689	0.244293	-0.449342	0.412447	0.753084	0.246664	0	0
29113	8.781319	0.390539	-5.318490	-0.036690	-0.057701	-0.118724	-0.904168	0.298964	0.244413	-0.448482	0.411879	0.753717	0.247247	0	0
29114	7.757842	0.480257	-4.960777	-0.095727	-0.149389	-0.126233	-0.902971	0.295511	0.247019	-0.446676	0.411745	0.754641	0.247921	0	0
29115	7.230013	0.565340	-4.698929	-0.052744	-0.175411	-0.157400	-0.903900	0.293568	0.251723	-0.444760	0.411246	0.755915	0.248310	0	0
29116	7.182152	0.672415	-4.701272	-0.069596	-0.093045	-0.179579	-0.903300	0.292165	0.253755	-0.443349	0.410454	0.756862	0.249257	0	0
29117	7.465910	0.834845	-4.846096	-0.044109	0.066499	-0.199886	-0.906081	0.289271	0.255017	-0.443187	0.408989	0.757253	0.250761	0	0
29118	8.023900	0.944943	-5.030502	0.016467	0.223447	-0.208140	-0.908067	0.287073	0.250648	-0.444448	0.406803	0.757122	0.252476	0	0
29119	8.510229	1.103229	-5.153942	0.066223	0.296678	-0.201607	-0.909053	0.282943	0.244306	-0.446465	0.404249	0.756764	0.254088	0	0
29120	8.678693	1.097535	-5.179603	0.060928	0.275930	-0.192373	-0.910907	0.281193	0.239539	-0.448334	0.401841	0.756430	0.255604	0	0
29121	8.573034	0.985445	-5.084592	0.023300	0.177922	-0.152873	-0.912198	0.279456	0.234342	-0.449393	0.400142	0.756284	0.256840	0	0
29122	8.435410	0.791769	-5.037229	-0.070462	0.097520	-0.128214	-0.914736	0.277053	0.231383	-0.449546	0.399260	0.756148	0.258342	0	0
29123	8.235714	0.778009	-4.991201	-0.117978	0.052815	-0.086990	-0.914440	0.275643	0.230725	-0.449259	0.399013	0.755932	0.259848	0	0
29124	8.049639	0.854095	-4.780841	-0.136978	-0.007206	-0.037404	-0.915541	0.274157	0.232059	-0.448588	0.399387	0.755728	0.261026	0	0
29125	8.007357	0.930540	-4.672479	-0.124435	-0.005279	0.022267	-0.915510	0.272913	0.233964	-0.448117	0.400144	0.755318	0.261858	0	0
29126	8.106232	0.995559	-4.690246	-0.106176	0.016773	0.053497	-0.914693	0.274410	0.232492	-0.447986	0.401002	0.754721	0.262491	0	0
29127	8.161810	1.080262	-4.706265	-0.070000	0.006274	0.073797	-0.914129	0.275479	0.233970	-0.447953	0.401873	0.754195	0.262728	0	0
29128	8.235622	1.160015	-4.544250	-0.009258	-0.033662	0.092366	-0.914858	0.276944	0.233644	-0.447932	0.402722	0.753921	0.262252	0	0
29129	8.296037	1.163488	-4.833934	-0.041877	-0.069382	0.107045	-0.912892	0.277263	0.232370	-0.447526	0.403914	0.753672	0.261824	0	0
29130	8.395533	1.024303	-4.995573	-0.012074	-0.150191	0.133836	-0.913049	0.280546	0.235836	-0.446722	0.405391	0.753742	0.260712	0	0
29131	8.708185	0.910278	-5.336521	-0.063739	-0.180779	0.187960	-0.911780	0.282811	0.239082	-0.445594	0.407578	0.753602	0.259635	0	0
29132	8.867406	0.800841	-5.577496	0.013000	-0.149563	0.248630	-0.909540	0.285970	0.241384	-0.445190	0.409802	0.753257	0.257822	0	0
29133	9.339389	0.710253	-5.581245	0.052063	-0.105102	0.336811	-0.907340	0.291887	0.243150	-0.445480	0.412392	0.752458	0.255514	0	0
29134	9.168447	0.408765	-5.434301	0.147175	-0.149732	0.338820	-0.903207	0.300180	0.242780	-0.445849	0.414688	0.752069	0.252281	0	0
29135	9.178892	0.237234	-4.947873	0.253883	-0.289911	0.306209	-0.900977	0.304594	0.245868	-0.445490	0.416602	0.752707	0.247817	0	0
29136	8.951406	0.041221	-4.679766	0.269756	-0.372015	0.291615	-0.897201	0.309579	0.248553	-0.444556	0.418532	0.753778	0.242938	0	0
29137	8.680035	-0.265792	-4.430065	0.269539	-0.353027	0.280470	-0.891732	0.315622	0.252563	-0.443701	0.420317	0.754802	0.238195	0	0
29138	8.886834	-0.559179	-4.362415	0.215840	-0.246163	0.313226	-0.888835	0.323452	0.256142	-0.443518	0.422329	0.755054	0.234143	0	0
29139	9.419181	-0.768158	-4.610746	0.068515	-0.036120	0.288821	-0.887760	0.327750	0.256118	-0.444213	0.424306	0.754134	0.232208	0	0
29140	9.536196	-0.547625	-4.840745	0.023297	0.063065	0.264773	-0.886568	0.333255	0.254893	-0.445426	0.426075	0.752753	0.231127	0	0
29141	9.548037	-0.393009	-4.622782	0.144951	-0.059370	0.243219	-0.883497	0.335844	0.253892	-0.446163	0.427412	0.752294	0.228716	0	0
29142	8.988487	-0.394821	-4.374807	0.178285	-0.226821	0.206733	-0.882143	0.341092	0.254916	-0.445715	0.428710	0.752796	0.225485	0	0
29143	8.281144	-0.401507	-4.227621	0.049204	-0.248459	0.171494	-0.878490	0.343971	0.256620	-0.444447	0.430357	0.753256	0.223303	0	0
29144	7.719055	-0.493317	-3.958398	-0.123922	-0.191854	0.123221	-0.879047	0.346323	0.261590	-0.442768	0.432286	0.753270	0.222866	0	0
29145	7.453602	-0.624914	-3.951744	-0.236810	-0.064788	0.096107	-0.877087	0.349207	0.263735	-0.441478	0.434217	0.752591	0.223963	0	0
29146	7.601700	-0.733447	-4.073936	-0.209435	0.146319	0.105928	-0.875649	0.347717	0.264336	-0.441930	0.435634	0.750983	0.225711	0	0
29147	8.447418	-0.737516	-4.395455	-0.198103	0.380979	0.094740	-0.877677	0.349088	0.260475	-0.444149	0.436373	0.748410	0.228457	0	0
29148	9.492385	-0.589779	-4.568842	-0.110379	0.507130	0.078444	-0.879293	0.349992	0.254313	-0.447660	0.436310	0.745522	0.231150	0	0
29149	9.718095	-0.575344	-4.678641	-0.025650	0.420493	0.108159	-0.877233	0.349790	0.246063	-0.450942	0.436270	0.743079	0.232710	0	0
29150	9.514356	-0.730132	-4.783145	0.045591	0.202457	0.055353	-0.878699	0.350908	0.241330	-0.452798	0.436025	0.741999	0.233008	0	0
29151	9.093712	-0.668018	-4.672803	0.045643	0.032226	0.005997	-0.878465	0.353711	0.239804	-0.453265	0.435803	0.741910	0.232803	0	0
29152	8.503735	-0.776736	-4.574150	-0.025966	-0.017131	0.001202	-0.881025	0.355960	0.241669	-0.453052	0.435993	0.741891	0.232920	0	0
29153	8.117910	-1.007681	-4.510500	-0.066375	0.016648	-0.009146	-0.879577	0.353085	0.241192	-0.452880	0.436202	0.741676	0.233546	0	0
29154	8.054946	-1.162788	-4.485002	-0.030553	0.097531	0.021953	-0.882126	0.353669	0.241820	-0.453546	0.436298	0.741037	0.234102	0	0
29155	8.233042	-1.197808	-4.499137	0.045333	0.202830	0.043988	-0.880181	0.354911	0.239329	-0.455364	0.435959	0.740005	0.234468	0	0
29156	8.502720	-1.074962	-4.578472	0.133457	0.295049	0.115662	-0.880810	0.356079	0.233316	-0.458423	0.435536	0.738435	0.234243	0	0
29157	8.589478	-1.031688	-4.595928	0.178340	0.314040	0.150613	-0.881755	0.360112	0.227627	-0.461883	0.435109	0.736727	0.233617	0	0
29158	8.637865	-0.981147	-4.592577	0.211600	0.251582	0.100330	-0.881130	0.362572	0.221258	-0.464914	0.434303	0.735588	0.232692	0	0
29159	8.657604	-0.891847	-4.570993	0.242868	0.204289	0.042679	-0.881346	0.365003	0.215745	-0.467585	0.433029	0.734989	0.231607	0	0
29160	8.583467	-0.802061	-4.536233	0.275724	0.149177	-0.023234	-0.881947	0.364818	0.210922	-0.469844	0.431243	0.734997	0.230336	0	0
29161	8.504541	-0.787904	-4.465554	0.316386	0.109627	-0.072654	-0.881429	0.366683	0.207917	-0.471860	0.428986	0.735495	0.228836	0	0
29162	8.449373	-0.817227	-4.420203	0.339833	0.075332	-0.116613	-0.883716	0.364729	0.201583	-0.473627	0.426371	0.736383	0.227211	0	0
29163	8.418030	-0.892584	-4.390535	0.381590	0.079873	-0.164271	-0.886272	0.363890	0.199005	-0.475480	0.423189	0.737541	0.225529	0	0
29164	8.455853	-0.996453	-4.440938	0.382567	0.080922	-0.197314	-0.888278	0.363139	0.194443	-0.477271	0.419752	0.738816	0.223989	0	0
29165	8.640283	-1.100011	-4.231113	0.403685	0.074442	-0.228430	-0.889857	0.362497	0.190451	-0.479014	0.415987	0.740291	0.222417	0	0
29166	8.701156	-1.211976	-4.412868	0.361404	0.062142	-0.235844	-0.890434	0.361375	0.187128	-0.480473	0.412394	0.741740	0.221132	0	0
29167	8.861202	-1.324618	-4.236008	0.344621	-0.014856	-0.240320	-0.893396	0.358447	0.183289	-0.481264	0.409007	0.743533	0.219675	0	0
29168	8.966598	-1.336458	-4.312493	0.305785	-0.073035	-0.250377	-0.895790	0.356689	0.181785	-0.481444	0.405850	0.745547	0.218306	0	0
29169	9.010200	-1.332285	-4.285110	0.298596	-0.152946	-0.237406	-0.898160	0.353334	0.180606	-0.481010	0.402997	0.747867	0.216606	0	0
29170	9.077534	-1.210570	-4.354470	0.268498	-0.221388	-0.261180	-0.900245	0.351419	0.182206	-0.479893	0.400246	0.750532	0.214958	0	0
29171	9.015697	-1.080524	-4.614602	0.253183	-0.293891	-0.279445	-0.900897	0.348185	0.183852	-0.478112	0.397585	0.753572	0.213225	0	0
29172	9.061090	-0.997236	-4.700300	0.226786	-0.405024	-0.297650	-0.903662	0.345596	0.187683	-0.475347	0.395133	0.757138	0.211323	0	0
29173	9.110806	-0.781405	-4.906073	0.158244	-0.478866	-0.321482	-0.905526	0.340956	0.194919	-0.471676	0.392977	0.760980	0.209760	0	0
29174	8.987058	-0.681483	-5.057803	0.142416	-0.466898	-0.367426	-0.903122	0.334920	0.202877	-0.467929	0.390506	0.764882	0.208573	0	0
29175	9.068676	-0.666884	-5.104239	0.109690	-0.443171	-0.362004	-0.907565	0.330514	0.206185	-0.464222	0.388167	0.768561	0.207696	0	0
29176	9.163311	-0.610840	-5.353797	0.002411	-0.383193	-0.343017	-0.908175	0.326634	0.212182	-0.460595	0.386328	0.771642	0.207778	0	0
29177	8.620153	-0.326572	-5.288151	0.068062	-0.388178	-0.279639	-0.907920	0.320920	0.217205	-0.457293	0.384686	0.774619	0.207040	0	0
29178	8.430617	-0.428438	-4.827607	-0.000133	-0.427232	-0.224700	-0.907564	0.318364	0.222284	-0.453540	0.383844	0.777403	0.206422	0	0
29179	8.101127	-0.307028	-4.485981	-0.117861	-0.450177	-0.175386	-0.907461	0.314841	0.229571	-0.449237	0.383967	0.779841	0.206405	0	0
29180	7.774674	-0.167902	-4.381074	-0.129824	-0.374406	-0.149884	-0.906508	0.311428	0.237282	-0.445533	0.384170	0.781799	0.206651	0	0
29181	7.643836	-0.190122	-4.463285	-0.153904	-0.272233	-0.102415	-0.907152	0.310143	0.243158	-0.442617	0.384642	0.783059	0.207265	0	0
29182	7.807192	-0.248937	-4.503595	-0.136328	-0.169149	-0.071323	-0.905695	0.309210	0.247053	-0.440646	0.385061	0.783770	0.208000	0	0
29183	8.048429	-0.182816	-4.497693	-0.112170	-0.101710	-0.029110	-0.905364	0.306398	0.248574	-0.439374	0.385564	0.784072	0.208619	0	0
29184	8.308043	-0.115255	-4.608414	-0.036327	-0.050230	0.031581	-0.906785	0.306720	0.248324	-0.438937	0.386084	0.784075	0.208565	0	0
29185	8.456853	-0.100641	-4.691181	-0.007697	-0.045527	0.075706	-0.906225	0.307278	0.248495	-0.438728	0.386832	0.783942	0.208121	0	0
29186	8.487636	-0.002350	-4.802806	-0.025692	-0.038745	0.086690	-0.905409	0.310780	0.250124	-0.438533	0.387725	0.783697	0.207793	0	0
29187	8.293243	0.275691	-4.817878	-0.076482	-0.035808	0.070073	-0.903429	0.311289	0.250845	-0.438121	0.388708	0.783397	0.207952	0	0
29188	8.188548	0.413135	-4.704368	-0.133324	-0.020439	0.030485	-0.903735	0.312754	0.250373	-0.437535	0.389588	0.783068	0.208781	0	0
29189	8.354462	0.732774	-4.575635	-0.140799	0.021008	-0.046578	-0.903572	0.312361	0.252472	-0.437075	0.389818	0.782836	0.210178	0	0
29190	8.648416	1.096600	-4.734019	-0.121847	0.097675	-0.097010	-0.903573	0.311700	0.251297	-0.437184	0.389416	0.782500	0.211943	0	0
29191	8.979191	1.236358	-5.020849	-0.045276	0.194488	-0.117114	-0.905386	0.309584	0.251040	-0.438303	0.388304	0.781981	0.213580	0	0
29192	9.472606	1.040508	-5.323196	-0.077732	0.251592	-0.175927	-0.908628	0.306374	0.247187	-0.439617	0.386756	0.781363	0.215939	0	0
29193	9.802469	0.991615	-5.647455	-0.059895	0.248121	-0.194183	-0.909778	0.305166	0.242872	-0.440925	0.384982	0.780863	0.218237	0	0
29194	9.651088	0.813210	-5.826537	0.003197	0.161745	-0.153618	-0.912455	0.301156	0.237546	-0.441891	0.383436	0.780720	0.219513	0	0
29195	9.164396	0.523850	-5.694276	0.048246	0.046024	-0.100277	-0.913265	0.298288	0.237657	-0.442238	0.382355	0.780980	0.219775	0	0
29196	8.515018	0.314084	-5.444298	0.026770	-0.088490	-0.069077	-0.915942	0.298000	0.238515	-0.441524	0.381913	0.781667	0.219535	0	0
29197	7.606905	0.288879	-5.077157	-0.024388	-0.124201	-0.027105	-0.914756	0.295536	0.241466	-0.440422	0.382098	0.782239	0.219389	0	0
29198	7.102693	0.294142	-4.843283	-0.063438	-0.097133	-0.018152	-0.914757	0.296211	0.242359	-0.439407	0.382471	0.782570	0.219596	0	0
29199	6.916049	0.463907	-4.745821	-0.070532	-0.006989	-0.017402	-0.916465	0.297758	0.243605	-0.439064	0.382677	0.782487	0.220217	0	0
29200	7.177804	0.507530	-4.880934	-0.117536	0.125297	-0.009386	-0.916732	0.295811	0.242352	-0.439600	0.382867	0.781685	0.221660	0	0
29201	7.686126	0.713910	-4.985559	-0.086478	0.234660	-0.021285	-0.915320	0.293943	0.238963	-0.441074	0.382576	0.780516	0.223346	0	0
29202	8.238194	0.830848	-5.314631	-0.078751	0.320937	-0.014854	-0.916645	0.294527	0.233346	-0.443268	0.382114	0.778949	0.225257	0	0
29203	8.514475	0.982248	-5.176629	-0.053790	0.297818	0.033037	-0.918231	0.293927	0.228506	-0.445473	0.381952	0.777354	0.226687	0	0
29204	8.505202	1.001188	-5.137510	-0.103151	0.204320	0.044103	-0.918972	0.293471	0.223384	-0.446793	0.382312	0.776013	0.228074	0	0
29205	8.390792	0.946151	-4.952425	-0.161203	0.119038	0.071624	-0.919856	0.295547	0.222389	-0.447281	0.383329	0.774814	0.229482	0	0
29206	8.271636	0.930042	-4.774156	-0.255365	0.072579	0.113700	-0.918860	0.295102	0.222352	-0.447150	0.385208	0.773436	0.231232	0	0
29207	8.264776	0.978228	-4.747014	-0.261247	0.049881	0.170622	-0.919167	0.296711	0.221889	-0.446939	0.387591	0.771924	0.232705	0	0
29208	8.611399	0.824531	-5.041181	-0.258778	0.062526	0.191752	-0.917050	0.297634	0.222918	-0.446889	0.390103	0.770267	0.234090	0	0
29209	8.797149	0.746574	-5.292605	-0.210091	0.058149	0.233166	-0.915827	0.301097	0.222273	-0.447077	0.392711	0.768579	0.234918	0	0
29210	8.887474	0.662735	-5.417306	-0.165074	-0.030516	0.282946	-0.913309	0.303884	0.223274	-0.446883	0.395716	0.767184	0.234803	0	0
29211	8.891335	0.493648	-5.469279	-0.129262	-0.124594	0.330851	-0.910374	0.307770	0.225189	-0.446205	0.399133	0.766100	0.233848	0	0
29212	8.961916	0.330274	-5.620331	-0.133444	-0.214472	0.387860	-0.908703	0.312151	0.229131	-0.444958	0.403218	0.765161	0.232284	0	0
29213	8.877090	0.234158	-5.641941	-0.114257	-0.242447	0.423692	-0.904358	0.318170	0.234000	-0.443635	0.407538	0.764234	0.230319	0	0
29214	8.796040	0.083740	-5.775160	-0.113715	-0.241756	0.442914	-0.899022	0.323901	0.238558	-0.442364	0.412002	0.763201	0.228238	0	0
29215	8.627939	-0.094128	-5.625101	-0.003708	-0.292606	0.455994	-0.896398	0.331679	0.243271	-0.441162	0.416172	0.762576	0.225066	0	0
29216	8.512888	-0.504142	-5.372256	0.057430	-0.279632	0.481699	-0.893204	0.337561	0.245451	-0.440373	0.420237	0.761894	0.221339	0	0
29217	8.267195	-0.844036	-5.215521	0.031754	-0.241440	0.474141	-0.887327	0.345291	0.250129	-0.439722	0.424251	0.761003	0.218015	0	0
29218	7.977123	-0.741484	-4.754715	-0.045951	-0.195970	0.439017	-0.882275	0.349833	0.252632	-0.439013	0.428239	0.759864	0.215604	0	0
29219	7.717669	-0.545231	-4.424882	-0.085641	-0.150817	0.423254	-0.878098	0.356941	0.255870	-0.438420	0.432167	0.758499	0.213773	0	0
29220	7.871426	-0.500927	-4.193622	-0.199057	-0.063324	0.381650	-0.876168	0.361723	0.257427	-0.437917	0.436088	0.756666	0.213338	0	0
29221	8.279776	-0.569845	-4.332535	-0.335347	0.024431	0.338192	-0.872108	0.365633	0.258483	-0.437370	0.440072	0.754337	0.214524	0	0
29222	9.009654	-0.584987	-4.671534	-0.431847	0.172488	0.270933	-0.870157	0.367768	0.258314	-0.437370	0.443651	0.751423	0.217357	0	0
29223	9.561708	-0.550952	-4.967329	-0.371552	0.189575	0.230768	-0.869308	0.368416	0.259480	-0.437660	0.446604	0.748729	0.220007	0	0
29224	9.719351	-0.681339	-5.092435	-0.337774	0.094364	0.236501	-0.867049	0.368410	0.258891	-0.437399	0.449664	0.746481	0.221924	0	0
29225	9.305129	-0.776399	-5.019591	-0.299106	-0.071930	0.227561	-0.867061	0.370606	0.261013	-0.436038	0.452838	0.745077	0.222866	0	0
29226	8.545667	-0.733056	-4.778338	-0.344170	-0.158563	0.228376	-0.862222	0.371293	0.265968	-0.433828	0.456410	0.743931	0.223719	0	0
29227	7.858157	-0.835973	-4.518991	-0.451864	-0.174765	0.239959	-0.860783	0.372591	0.271277	-0.431016	0.460550	0.742545	0.225269	0	0
29228	7.396893	-1.005879	-4.266126	-0.541041	-0.121063	0.252423	-0.857489	0.372974	0.277079	-0.428212	0.465041	0.740642	0.227641	0	0
29229	7.338873	-1.156364	-4.226288	-0.530847	0.011779	0.277886	-0.855900	0.374221	0.283375	-0.426477	0.469348	0.738050	0.230463	0	0
29230	7.728035	-1.205789	-4.361941	-0.555136	0.177535	0.310680	-0.854498	0.376669	0.285782	-0.425913	0.473612	0.734508	0.234069	0	0
29231	8.487496	-0.934496	-4.736412	-0.419498	0.344393	0.303539	-0.852979	0.378722	0.284479	-0.427181	0.476823	0.730578	0.237513	0	0
29232	9.073463	-0.901009	-5.009324	-0.299032	0.389350	0.287313	-0.853026	0.380854	0.282063	-0.429300	0.479289	0.726792	0.240329	0	0
29233	9.126189	-0.915514	-5.040376	-0.192343	0.311349	0.247280	-0.851942	0.382179	0.278169	-0.431256	0.481168	0.723769	0.242185	0	0
29234	9.044588	-0.817949	-5.039104	-0.085027	0.171162	0.168801	-0.851308	0.385517	0.274405	-0.432518	0.482360	0.721981	0.242900	0	0
29235	8.578547	-0.812286	-4.854966	-0.055231	0.048858	0.132255	-0.852327	0.387294	0.273676	-0.432951	0.483444	0.720965	0.242992	0	0
29236	8.070847	-0.956338	-4.696817	-0.094554	0.000887	0.102761	-0.850919	0.388644	0.275022	-0.432775	0.484611	0.720204	0.243237	0	0
29237	7.917977	-1.094875	-4.774131	-0.154594	0.048478	0.109849	-0.850641	0.389996	0.276662	-0.432667	0.485962	0.719053	0.244138	0	0
29238	8.125937	-1.197612	-4.637647	-0.128701	0.151540	0.109768	-0.849950	0.390349	0.275120	-0.433423	0.486957	0.717517	0.245329	0	0
29239	8.533495	-1.228558	-4.894644	-0.103990	0.253267	0.133588	-0.849837	0.391707	0.273787	-0.435087	0.487753	0.715478	0.246755	0	0
29240	8.899625	-1.286992	-4.889393	-0.032428	0.269371	0.139278	-0.850867	0.392088	0.269287	-0.437222	0.488243	0.713513	0.247699	0	0
29241	9.019276	-1.347359	-4.971559	0.033145	0.260656	0.128423	-0.850515	0.395028	0.264934	-0.439588	0.488378	0.711792	0.248198	0	0
29242	8.826955	-1.361428	-4.906485	0.093624	0.200221	0.103821	-0.849844	0.396692	0.263048	-0.441751	0.488228	0.710603	0.248058	0	0
29243	8.563436	-1.279333	-4.741500	0.131602	0.126189	0.060847	-0.850892	0.398104	0.258046	-0.443468	0.487777	0.710040	0.247493	0	0
29244	8.366600	-1.247559	-4.656635	0.164622	0.076244	0.000396	-0.851229	0.400685	0.255378	-0.444839	0.486876	0.710078	0.246696	0	0
29245	8.271140	-1.202160	-4.556148	0.230014	0.025633	-0.081070	-0.852784	0.399372	0.253327	-0.445968	0.485225	0.710890	0.245570	0	0
29246	8.267010	-1.142355	-4.492799	0.284912	0.057333	-0.152573	-0.852942	0.399069	0.250759	-0.447406	0.482745	0.712041	0.244505	0	0
29247	8.333395	-1.226297	-4.597281	0.302287	0.114994	-0.193925	-0.854662	0.398430	0.246769	-0.449236	0.479740	0.713163	0.243795	0	0
29248	8.444512	-1.349508	-4.510450	0.314947	0.111843	-0.234262	-0.857496	0.396503	0.242992	-0.450994	0.476397	0.714516	0.243139	0	0
29249	8.564187	-1.402600	-4.592569	0.318879	0.120753	-0.259946	-0.860347	0.393351	0.234888	-0.452769	0.472818	0.715944	0.242625	0	0
29250	8.597900	-1.451580	-4.574825	0.307538	0.134377	-0.240721	-0.863449	0.390412	0.231333	-0.454627	0.469379	0.717192	0.242142	0	0
29251	8.521157	-1.505335	-4.504671	0.274955	0.113500	-0.260044	-0.867276	0.389189	0.228176	-0.456127	0.466001	0.718523	0.241900	0	0
29252	8.536412	-1.467807	-4.418037	0.253118	0.070665	-0.250830	-0.868562	0.387151	0.223244	-0.457232	0.462884	0.719951	0.241552	0	0
29253	8.585356	-1.357264	-4.368421	0.269089	0.017989	-0.263530	-0.870513	0.383558	0.220912	-0.457998	0.459726	0.721699	0.240916	0	0
29254	8.781822	-1.268882	-4.551526	0.287546	-0.030307	-0.287221	-0.873476	0.381427	0.218399	-0.458436	0.456410	0.723825	0.240008	0	0
29255	8.876749	-1.181641	-4.776736	0.299622	-0.048801	-0.347700	-0.876275	0.377840	0.216217	-0.458641	0.452650	0.726312	0.239221	0	0
29256	9.020730	-1.018197	-4.923572	0.306576	-0.144078	-0.386018	-0.879081	0.375222	0.214805	-0.458085	0.448778	0.729427	0.238100	0	0
29257	8.971809	-0.953170	-5.044510	0.350149	-0.252502	-0.422466	-0.881254	0.369144	0.216287	-0.456831	0.444705	0.733266	0.236355	0	0
29258	8.980686	-0.888489	-5.170028	0.356590	-0.365358	-0.444286	-0.884285	0.364199	0.218415	-0.454714	0.440657	0.737729	0.234121	0	0
29259	8.750916	-0.863435	-5.289295	0.338402	-0.417439	-0.435113	-0.886582	0.358292	0.222317	-0.452125	0.436896	0.742286	0.231768	0	0
29260	8.645872	-0.911426	-5.452351	0.287795	-0.463120	-0.407648	-0.888605	0.353227	0.226553	-0.449031	0.433604	0.746811	0.229419	0	0
29261	8.601818	-0.905052	-5.542452	0.257820	-0.497057	-0.361785	-0.889937	0.349844	0.231454	-0.445624	0.430898	0.751154	0.226965	0	0
29262	8.350837	-0.868481	-5.605293	0.193780	-0.501051	-0.292219	-0.890693	0.345592	0.236295	-0.442068	0.428929	0.755079	0.224615	0	0
29263	8.688839	-0.793946	-5.554644	0.119609	-0.469371	-0.262964	-0.890024	0.342326	0.244018	-0.438466	0.427487	0.758508	0.222862	0	0
29264	8.237491	-0.615624	-5.413410	0.100169	-0.450685	-0.237405	-0.890645	0.338114	0.248011	-0.434981	0.426221	0.761710	0.221190	0	0
29265	7.955104	-0.541429	-5.192214	0.002008	-0.414953	-0.215675	-0.890707	0.335257	0.253500	-0.431373	0.425508	0.764401	0.220345	0	0
29266	7.819547	-0.363111	-5.036219	-0.021458	-0.304611	-0.213140	-0.889363	0.332830	0.258577	-0.428517	0.424624	0.766562	0.220113	0	0
29267	7.735968	-0.344334	-4.946012	-0.057529	-0.202017	-0.203293	-0.888724	0.329473	0.262327	-0.426301	0.423782	0.768132	0.220569	0	0
29268	7.828290	-0.302396	-4.867063	-0.056945	-0.088731	-0.157564	-0.891240	0.327742	0.263235	-0.425077	0.422958	0.769063	0.221265	0	0
29269	8.131914	-0.282596	-4.875873	-0.049550	-0.007578	-0.128247	-0.891906	0.324851	0.263768	-0.424551	0.422224	0.769498	0.222162	0	0
29270	8.418782	-0.253116	-4.874332	-0.030042	0.028581	-0.085990	-0.892618	0.324358	0.262328	-0.424517	0.421520	0.769715	0.222812	0	0
29271	8.533547	-0.254798	-4.989749	-0.013006	0.015980	-0.029025	-0.890227	0.324003	0.260016	-0.424548	0.421342	0.769710	0.223106	0	0
29272	8.551813	-0.309260	-5.097071	-0.036417	0.002073	0.020492	-0.892906	0.322399	0.258382	-0.424550	0.421437	0.769635	0.223183	0	0
29273	8.443204	-0.347216	-5.102919	-0.069581	-0.043838	0.050750	-0.894184	0.324703	0.261656	-0.424062	0.422246	0.769420	0.223322	0	0
29274	8.293447	-0.365048	-5.140913	-0.128319	-0.091629	0.082790	-0.890234	0.325639	0.261818	-0.423047	0.423579	0.769184	0.223535	0	0
29275	8.155965	-0.333904	-4.860198	-0.160502	-0.128534	0.115802	-0.891084	0.327125	0.264045	-0.421665	0.425461	0.768845	0.223739	0	0
29276	8.005088	-0.349778	-5.043071	-0.210500	-0.134859	0.162470	-0.889248	0.329906	0.268310	-0.420163	0.427774	0.768301	0.224022	0	0
29277	7.911023	-0.392187	-4.725810	-0.229765	-0.142391	0.196376	-0.886568	0.332436	0.271560	-0.418554	0.430590	0.767508	0.224356	0	0
29278	7.914709	-0.326822	-4.899440	-0.266976	-0.106103	0.238461	-0.886874	0.335633	0.273888	-0.417207	0.433595	0.766406	0.224845	0	0
29279	7.948582	-0.249252	-4.914694	-0.264481	-0.033540	0.256721	-0.884188	0.338258	0.278135	-0.416408	0.436764	0.764800	0.225659	0	0
29280	8.020637	-0.156667	-4.984420	-0.277849	0.028460	0.298833	-0.881975	0.342770	0.279247	-0.416127	0.440100	0.762750	0.226634	0	0
29281	8.126128	-0.083310	-5.084509	-0.266758	0.081910	0.297885	-0.880594	0.344940	0.278519	-0.416281	0.443317	0.760454	0.227793	0	0
29282	8.148324	0.115648	-5.103366	-0.239779	0.108760	0.278663	-0.878377	0.348633	0.278729	-0.416734	0.446103	0.758246	0.228886	0	0
29283	8.130409	0.342668	-5.023919	-0.210277	0.104785	0.220038	-0.877310	0.353246	0.278158	-0.417123	0.448428	0.756309	0.230038	0	0
29284	8.302444	0.510537	-4.973701	-0.224110	0.144362	0.143857	-0.876773	0.354468	0.276529	-0.417583	0.450081	0.754548	0.231752	0	0
29285	8.663381	0.694252	-5.118856	-0.230890	0.206832	0.054845	-0.876819	0.356600	0.274113	-0.418261	0.450998	0.752865	0.234207	0	0
29286	9.063235	0.812968	-5.500197	-0.214241	0.277326	-0.014875	-0.877970	0.356994	0.272307	-0.419373	0.451147	0.751239	0.237135	0	0
29287	9.545722	0.766462	-5.721449	-0.174181	0.291214	-0.093639	-0.881370	0.355076	0.268536	-0.420583	0.450499	0.749988	0.240164	0	0
29288	9.969601	0.654105	-5.704217	-0.132231	0.231330	-0.093385	-0.882770	0.351558	0.264504	-0.421529	0.449798	0.749099	0.242582	0	0
29289	10.011370	0.339534	-5.777880	-0.112810	0.157563	-0.045561	-0.884490	0.351716	0.261838	-0.422124	0.449565	0.748330	0.244346	0	0
29290	9.463557	0.017991	-5.744996	-0.084668	0.055867	-0.010650	-0.885066	0.351780	0.260714	-0.422164	0.449719	0.747911	0.245276	0	0
29291	8.739397	-0.171592	-5.513829	-0.072367	-0.052883	0.049924	-0.883782	0.351698	0.261972	-0.421598	0.450543	0.747697	0.245387	0	0
29292	8.002357	-0.266272	-5.119721	-0.100614	-0.152592	0.099411	-0.882663	0.353619	0.263498	-0.420277	0.452095	0.747621	0.245031	0	0
29293	7.368752	-0.193076	-4.820177	-0.125201	-0.152307	0.139617	-0.882067	0.353436	0.267023	-0.418945	0.454054	0.747287	0.244709	0	0
29294	6.957978	-0.021678	-4.726400	-0.128126	-0.080043	0.161458	-0.882061	0.354465	0.269496	-0.418192	0.455993	0.746557	0.244620	0	0
29295	7.035584	0.133008	-4.728294	-0.123718	-0.001714	0.113671	-0.881219	0.356082	0.271431	-0.417924	0.457380	0.745708	0.245077	0	0
29296	7.290413	0.356641	-4.900622	-0.201485	0.091367	0.070332	-0.879409	0.358218	0.271264	-0.417883	0.458538	0.744482	0.246706	0	0
29297	7.766701	0.505944	-5.072056	-0.255374	0.176838	0.030760	-0.878580	0.358058	0.268413	-0.418132	0.459412	0.742935	0.249306	0	0
29298	8.204185	0.690100	-5.290121	-0.278540	0.218623	-0.018781	-0.880840	0.356742	0.266652	-0.418458	0.459896	0.741387	0.252454	0	0
29299	8.464084	0.730335	-5.352720	-0.289300	0.227482	-0.011413	-0.882706	0.356923	0.263564	-0.418812	0.460460	0.739720	0.255711	0	0
29300	8.598935	0.702711	-5.353113	-0.277190	0.208690	-0.036109	-0.883259	0.354735	0.261449	-0.419014	0.460828	0.738275	0.258872	0	0
29301	8.579558	0.615216	-5.328803	-0.283107	0.161535	-0.047992	-0.884783	0.352573	0.262036	-0.418804	0.461254	0.737050	0.261927	0	0
29302	8.525865	0.592391	-5.406656	-0.272233	0.118230	-0.047920	-0.886433	0.348599	0.261520	-0.418321	0.461742	0.736034	0.264679	0	0
29303	8.447838	0.496979	-5.484073	-0.243037	0.080389	-0.047838	-0.887703	0.347541	0.260049	-0.417690	0.462206	0.735241	0.267060	0	0
29304	8.351365	0.351466	-5.433103	-0.184033	0.042166	-0.027519	-0.888240	0.345385	0.260202	-0.417105	0.462671	0.734675	0.268723	0	0
29305	8.216778	0.261554	-5.348943	-0.117451	-0.013370	0.004773	-0.888073	0.344569	0.262133	-0.416501	0.463245	0.734362	0.269524	0	0
29306	8.184971	0.255300	-5.408183	-0.081272	-0.075711	0.029708	-0.887771	0.344187	0.263948	-0.415677	0.464020	0.734294	0.269649	0	0
29307	8.114680	0.256509	-5.461103	-0.075391	-0.097200	0.081121	-0.888061	0.345699	0.265462	-0.414856	0.465206	0.734087	0.269433	0	0
29308	8.022410	0.224238	-5.537576	-0.058083	-0.150997	0.117916	-0.887176	0.345470	0.269832	-0.413823	0.466731	0.733982	0.268669	0	0
29309	8.045732	0.196157	-5.625590	-0.053876	-0.187398	0.141837	-0.884910	0.345688	0.270532	-0.412598	0.468513	0.733920	0.267619	0	0
29310	8.016184	0.263319	-5.735161	-0.037241	-0.234128	0.152956	-0.881232	0.347759	0.274027	-0.411143	0.470423	0.734044	0.266163	0	0
29311	8.093023	0.255931	-5.767070	-0.026253	-0.287866	0.158583	-0.880937	0.349417	0.278236	-0.409346	0.472476	0.734380	0.264364	0	0
29312	8.265411	0.285915	-5.923084	-0.026016	-0.349452	0.173402	-0.877516	0.350807	0.283958	-0.407142	0.474786	0.734894	0.262192	0	0
29313	8.471011	0.262919	-6.124166	-0.036192	-0.347423	0.202776	-0.873526	0.352175	0.289956	-0.404962	0.477349	0.735218	0.259996	0	0
29314	8.879144	0.145601	-6.270633	-0.004809	-0.234995	0.200889	-0.872824	0.355383	0.294684	-0.403760	0.479468	0.735169	0.258097	0	0
29315	8.620754	0.163704	-6.038623	0.086132	-0.219124	0.145022	-0.868158	0.356389	0.296119	-0.402950	0.480769	0.735553	0.255841	0	0
29316	8.311326	0.286042	-5.596288	0.306099	-0.342283	0.036423	-0.867761	0.359467	0.297724	-0.402021	0.480688	0.737507	0.251797	0	0
29317	8.139208	0.201927	-5.382664	0.372754	-0.353364	0.032855	-0.866366	0.362618	0.300459	-0.401299	0.480334	0.739674	0.247229	0	0
29318	7.846314	-0.166873	-5.395854	0.331190	-0.226350	0.003082	-0.863959	0.362704	0.300866	-0.401247	0.479598	0.741354	0.243681	0	0
29319	7.610316	-0.292299	-5.322627	0.212272	-0.096630	0.024593	-0.863250	0.362687	0.301000	-0.401621	0.479183	0.742114	0.241558	0	0
29320	7.911528	-0.301744	-5.319460	0.182198	-0.019159	0.055674	-0.863023	0.365661	0.298917	-0.402513	0.478925	0.742337	0.239894	0	0
29321	8.259094	-0.232024	-5.276447	0.198807	0.000892	0.059434	-0.861641	0.367825	0.298331	-0.403628	0.478583	0.742499	0.238197	0	0
29322	8.428534	-0.176010	-5.202706	0.224003	-0.044534	0.048594	-0.862356	0.366289	0.294700	-0.404512	0.478157	0.742954	0.236126	0	0
29323	8.414044	-0.180732	-5.204610	0.215574	-0.079049	0.010090	-0.861687	0.368096	0.292823	-0.404994	0.477564	0.743706	0.234121	0	0
29324	8.220771	-0.317523	-5.210352	0.137681	-0.094982	-0.028640	-0.863975	0.369599	0.292231	-0.404905	0.477029	0.744525	0.232761	0	0
29325	7.966279	-0.305160	-5.094470	0.052320	-0.062497	-0.076623	-0.861667	0.367446	0.294340	-0.404528	0.476410	0.745238	0.232401	0	0
29326	7.808560	-0.281957	-4.933826	0.037230	-0.042997	-0.095061	-0.863345	0.366161	0.294701	-0.404190	0.475669	0.745924	0.232307	0	0
29327	7.698463	-0.223947	-4.861696	0.079945	0.002832	-0.109745	-0.864164	0.363607	0.294266	-0.404354	0.474538	0.746593	0.232186	0	0
29328	7.715831	-0.263965	-4.780478	0.102780	0.081559	-0.119002	-0.865006	0.362385	0.293064	-0.405200	0.473061	0.747039	0.232290	0	0
29329	7.780016	-0.318989	-4.870196	0.109341	0.117357	-0.117209	-0.868796	0.358152	0.289718	-0.406340	0.471486	0.747343	0.232522	0	0
29330	7.899038	-0.427038	-5.013037	0.072140	0.169652	-0.111856	-0.869516	0.357039	0.286255	-0.407715	0.469974	0.747324	0.233239	0	0
29331	8.128986	-0.592108	-5.121750	0.010818	0.236490	-0.086370	-0.871237	0.357729	0.284473	-0.409351	0.468748	0.746760	0.234640	0	0
29332	8.433764	-0.762811	-5.211558	0.015356	0.308724	-0.061666	-0.874073	0.355155	0.279238	-0.411608	0.467516	0.745791	0.236228	0	0
29333	8.940004	-0.899131	-5.439116	0.030915	0.356823	-0.033186	-0.874391	0.353902	0.272646	-0.414354	0.466312	0.744517	0.237819	0	0
29334	9.451782	-0.875767	-5.641684	0.083983	0.389227	-0.036693	-0.876437	0.355242	0.266516	-0.417580	0.464779	0.743242	0.239162	0	0
29335	9.673049	-0.754638	-5.748206	0.124871	0.336782	-0.007102	-0.879618	0.356354	0.259532	-0.420667	0.463413	0.742133	0.239845	0	0
29336	9.416532	-0.633173	-5.629121	0.182936	0.217194	-0.012335	-0.880069	0.355321	0.254371	-0.423124	0.462040	0.741690	0.239544	0	0
29337	8.912590	-0.535700	-5.399488	0.176451	0.091461	-0.036092	-0.881381	0.355965	0.250457	-0.424554	0.460823	0.741861	0.238828	0	0
29338	8.297134	-0.563104	-5.202731	0.133882	0.023973	-0.047213	-0.882940	0.355736	0.249749	-0.425265	0.459857	0.742272	0.238144	0	0
29339	7.758655	-0.646915	-4.999558	0.133713	0.037173	-0.054702	-0.882385	0.354727	0.246705	-0.426049	0.458812	0.742654	0.237571	0	0
29340	7.557241	-0.683822	-4.854581	0.122891	0.090494	-0.053936	-0.884647	0.354754	0.246871	-0.427184	0.457684	0.742783	0.237302	0	0
29341	7.533374	-0.718199	-4.810433	0.158356	0.172148	-0.035656	-0.884104	0.354080	0.242856	-0.429125	0.456351	0.742555	0.237080	0	0
29342	7.764430	-0.714475	-4.848037	0.222512	0.251400	-0.039277	-0.885262	0.353453	0.238436	-0.431941	0.454516	0.742156	0.236740	0	0
29343	7.961481	-0.805164	-4.880153	0.251723	0.303401	-0.047534	-0.887051	0.355610	0.230229	-0.435244	0.452374	0.741622	0.236467	0	0
29344	8.264829	-0.828783	-4.906145	0.302772	0.322270	-0.056578	-0.887943	0.353481	0.221179	-0.438900	0.449864	0.741171	0.235911	0	0
29345	8.442564	-0.887561	-4.956655	0.351408	0.283183	-0.082084	-0.890552	0.353881	0.213862	-0.442405	0.447061	0.741089	0.234949	0	0
29346	8.360896	-0.950854	-4.896040	0.413579	0.194389	-0.109375	-0.891463	0.354658	0.207118	-0.445466	0.443954	0.741668	0.233222	0	0
29347	8.295359	-1.051323	-4.604381	0.439174	0.079687	-0.133021	-0.893342	0.354384	0.201594	-0.447716	0.440842	0.742890	0.230918	0	0
29348	8.411195	-1.142683	-4.544089	0.485535	0.038803	-0.175061	-0.894212	0.353724	0.197736	-0.449775	0.437245	0.744599	0.228236	0	0
29349	8.483029	-1.222884	-4.569038	0.533693	0.036677	-0.187808	-0.897210	0.352995	0.193043	-0.451970	0.433379	0.746431	0.225271	0	0
29350	8.620657	-1.395747	-4.770970	0.480431	0.000381	-0.193364	-0.899486	0.352438	0.190480	-0.453669	0.429679	0.748368	0.222500	0	0
29351	8.601838	-1.332999	-4.738455	0.414530	-0.080883	-0.186015	-0.900452	0.348592	0.187131	-0.454451	0.426606	0.750418	0.219896	0	0
29352	8.499162	-1.354103	-4.918334	0.463751	-0.150254	-0.151890	-0.900887	0.347863	0.184540	-0.455139	0.423178	0.753027	0.216146	0	0
29353	8.562411	-1.428761	-4.810071	0.390704	-0.199430	-0.141856	-0.902449	0.348188	0.184292	-0.455005	0.420785	0.755341	0.213005	0	0
29354	8.509058	-1.177251	-5.270218	0.403430	-0.228893	-0.141768	-0.903689	0.346949	0.186493	-0.454881	0.417697	0.758179	0.209228	0	0
29355	8.419967	-1.074300	-5.304863	0.425986	-0.254435	-0.115995	-0.905076	0.345215	0.187106	-0.454508	0.415435	0.760673	0.205459	0	0
29356	8.707912	-0.954701	-5.512926	0.363095	-0.273009	-0.139868	-0.904905	0.343975	0.188868	-0.453756	0.412982	0.763376	0.202010	0	0
29357	8.750882	-0.712835	-5.667550	0.301547	-0.266734	-0.149129	-0.905749	0.343163	0.188117	-0.452684	0.411040	0.765775	0.199278	0	0
29358	8.664584	-0.652036	-5.634940	0.217745	-0.267149	-0.169486	-0.905144	0.341595	0.190563	-0.451249	0.409185	0.768148	0.197208	0	0
29359	8.468937	-0.500388	-5.447885	0.160372	-0.306399	-0.188817	-0.905770	0.337677	0.194433	-0.449198	0.407642	0.770585	0.195570	0	0
29360	8.384527	-0.357526	-5.207075	0.102394	-0.279442	-0.237592	-0.906413	0.335055	0.198242	-0.447040	0.405840	0.773017	0.194665	0	0
29361	8.192963	-0.336331	-5.059671	0.050569	-0.220626	-0.265349	-0.909313	0.331629	0.201597	-0.445043	0.404020	0.775146	0.194561	0	0
29362	8.029656	-0.375164	-4.971689	0.077901	-0.170488	-0.274591	-0.908390	0.326400	0.202394	-0.443548	0.401804	0.777182	0.194439	0	0
29363	7.871816	-0.388334	-4.811278	0.105371	-0.104232	-0.245313	-0.909186	0.323182	0.203758	-0.442705	0.399660	0.778804	0.194286	0	0
29364	8.055019	-0.387306	-4.803629	0.116449	-0.032431	-0.214167	-0.913642	0.317789	0.203746	-0.442570	0.397388	0.780089	0.194102	0	0
29365	8.391613	-0.290793	-4.943612	0.131882	0.067676	-0.194024	-0.914751	0.314749	0.201583	-0.443267	0.395187	0.780786	0.194199	0	0
29366	8.771441	-0.238245	-5.083082	0.129736	0.123641	-0.142645	-0.916464	0.314463	0.199173	-0.444530	0.393133	0.781099	0.194225	0	0
29367	8.885731	-0.348851	-5.213685	0.141452	0.079438	-0.111351	-0.916876	0.312805	0.197940	-0.445514	0.391507	0.781429	0.193927	0	0
29368	8.775519	-0.488202	-5.072786	0.107711	0.040170	-0.069189	-0.919445	0.312308	0.194250	-0.446185	0.390255	0.781790	0.193452	0	0
29369	8.434211	-0.548277	-4.934806	0.075703	0.006594	-0.030741	-0.917763	0.311977	0.191663	-0.446498	0.389691	0.781999	0.193025	0	0
29370	8.131732	-0.567644	-4.778688	0.092733	0.003321	-0.008746	-0.919163	0.310981	0.191897	-0.446946	0.389013	0.782275	0.192232	0	0
29371	7.597799	-0.575402	-4.642825	0.120776	0.033223	0.011333	-0.918470	0.312117	0.191962	-0.447724	0.388526	0.782285	0.191367	0	0
29372	7.309875	-0.351136	-4.577453	0.139026	0.086832	0.005753	-0.918482	0.311123	0.188783	-0.449154	0.387088	0.782467	0.190181	0	0
29373	7.505723	-0.080504	-4.607168	0.114097	0.156123	-0.042951	-0.921202	0.311618	0.185439	-0.450760	0.385969	0.782119	0.190087	0	0
29374	7.921560	0.147638	-4.838630	0.054580	0.265977	-0.089916	-0.921658	0.311273	0.180889	-0.453004	0.384129	0.781541	0.190857	0	0
29375	8.667430	0.519956	-5.144299	-0.098315	0.422592	-0.143467	-0.922670	0.309287	0.174823	-0.455676	0.382668	0.779953	0.193901	0	0
29376	9.717111	0.928821	-5.441768	-0.015149	0.495168	-0.187173	-0.926093	0.306445	0.166461	-0.459156	0.380261	0.778382	0.196722	0	0
29377	10.279433	0.837296	-5.603495	0.008280	0.457211	-0.197973	-0.928660	0.303145	0.158345	-0.462377	0.377800	0.777013	0.199312	0	0
29378	10.259128	0.651426	-5.657089	0.116573	0.282525	-0.237893	-0.929796	0.300000	0.152492	-0.464566	0.374851	0.776814	0.200562	0	0
29379	9.748069	0.357831	-5.557763	0.171807	0.094483	-0.207364	-0.933183	0.296547	0.147774	-0.465553	0.372271	0.777465	0.200557	0	0
29380	8.944250	0.103200	-5.316794	0.116396	-0.043251	-0.213888	-0.935123	0.292087	0.145530	-0.465252	0.370151	0.778678	0.200473	0	0
29381	7.905790	0.023206	-4.954797	0.102673	-0.110400	-0.171831	-0.934947	0.291085	0.148299	-0.464452	0.368576	0.780003	0.200076	0	0
29382	7.314793	-0.124513	-4.660703	0.104902	-0.104058	-0.157301	-0.938837	0.287013	0.150490	-0.463741	0.367081	0.781253	0.199599	0	0
29383	7.223634	-0.014826	-4.654163	0.115885	-0.002293	-0.166620	-0.939083	0.284409	0.150896	-0.463838	0.365267	0.782078	0.199469	0	0
29384	7.449985	0.096049	-4.722293	0.110341	0.129377	-0.181456	-0.940479	0.281394	0.148312	-0.464919	0.363089	0.782337	0.199914	0	0
29385	7.989193	0.212732	-4.845566	0.133208	0.218126	-0.155726	-0.941337	0.280134	0.144982	-0.466818	0.360835	0.782125	0.200399	0	0
29386	8.393819	0.285836	-4.903702	0.111399	0.256833	-0.153895	-0.942473	0.277118	0.139421	-0.468947	0.358610	0.781677	0.201168	0	0
29387	8.548425	0.318219	-4.868209	0.086087	0.226603	-0.139174	-0.943762	0.275367	0.134506	-0.470767	0.356681	0.781258	0.201973	0	0
29388	8.555992	0.380990	-4.851174	0.014906	0.168971	-0.126363	-0.945311	0.272158	0.130070	-0.471913	0.355294	0.780920	0.203047	0	0
29389	8.413347	0.441359	-4.937236	-0.049318	0.110275	-0.127336	-0.945852	0.268967	0.127892	-0.472361	0.354327	0.780725	0.204438	0	0
29390	8.235964	0.504400	-4.843232	-0.069737	0.033122	-0.130031	-0.947531	0.267689	0.128111	-0.472135	0.353590	0.780862	0.205711	0	0
29391	8.124958	0.481073	-4.853725	-0.059113	-0.010577	-0.139145	-0.948773	0.265400	0.128263	-0.471576	0.352823	0.781257	0.206807	0	0
29392	8.122162	0.536104	-4.616540	-0.082653	-0.055592	-0.124422	-0.949021	0.263342	0.129270	-0.470621	0.352373	0.781762	0.207840	0	0
29393	8.096891	0.474912	-4.741601	-0.084721	-0.079080	-0.131749	-0.949668	0.260605	0.132505	-0.469448	0.351924	0.782398	0.208859	0	0
29394	8.114183	0.547221	-4.717621	-0.069105	-0.072098	-0.095010	-0.952302	0.257408	0.134030	-0.468470	0.351674	0.782901	0.209590	0	0
29395	8.113503	0.567926	-4.814082	-0.054562	-0.078816	-0.028905	-0.951435	0.257291	0.136139	-0.467619	0.351885	0.783234	0.209892	0	0
29396	8.214786	0.551764	-5.107839	-0.002018	-0.069788	0.018908	-0.951978	0.256635	0.137945	-0.467132	0.352210	0.783464	0.209573	0	0
29397	8.413317	0.337616	-5.517638	0.025755	-0.065043	0.062993	-0.951973	0.257671	0.140277	-0.466861	0.352736	0.783578	0.208864	0	0
29398	8.691031	0.290027	-5.731239	0.063851	-0.110797	0.088880	-0.949998	0.258732	0.141458	-0.466431	0.353387	0.783888	0.207557	0	0
29399	8.925588	0.169193	-5.885731	0.109328	-0.156926	0.151464	-0.948454	0.260244	0.142388	-0.465913	0.354407	0.784289	0.205453	0	0
29400	8.991935	-0.004926	-5.956983	0.125414	-0.228678	0.212154	-0.946908	0.263337	0.146250	-0.465025	0.355975	0.784831	0.202668	0	0
29401	8.900509	-0.160627	-5.872450	0.130104	-0.343058	0.261851	-0.945372	0.266887	0.149575	-0.463333	0.358137	0.785731	0.199219	0	0
29402	8.987784	-0.220698	-5.779485	0.087834	-0.403116	0.329778	-0.941404	0.270508	0.156564	-0.461158	0.361139	0.786557	0.195552	0	0
29403	8.902934	-0.302134	-5.810660	-0.001285	-0.337802	0.412048	-0.937347	0.277090	0.161755	-0.459304	0.365063	0.786595	0.192451	0	0
29404	9.086477	-0.401700	-5.716721	-0.028659	-0.208609	0.470540	-0.933562	0.283478	0.168069	-0.458485	0.369314	0.785743	0.189751	0	0
29405	9.258866	-0.458845	-5.525467	-0.069227	-0.122577	0.450171	-0.929127	0.291526	0.169664	-0.458124	0.373420	0.784485	0.187787	0	0
29406	9.381236	-0.311773	-5.345504	0.019973	-0.149231	0.367863	-0.926360	0.297693	0.172007	-0.457741	0.376514	0.783800	0.185387	0	0
29407	9.310362	-0.269838	-5.180740	0.135456	-0.205253	0.313120	-0.923851	0.302656	0.175553	-0.457228	0.378747	0.783787	0.182130	0	0
29408	8.911663	-0.269304	-5.011231	0.083439	-0.257175	0.289162	-0.920513	0.308256	0.177572	-0.456077	0.381120	0.783987	0.179179	0	0
29409	8.408463	-0.236542	-4.658855	0.057579	-0.280841	0.283549	-0.919989	0.313412	0.180723	-0.454609	0.383601	0.784265	0.176378	0	0
29410	7.837469	-0.266156	-4.321259	0.049828	-0.305977	0.270607	-0.916353	0.319183	0.185017	-0.452900	0.386056	0.784673	0.173583	0	0
29411	7.429139	-0.421665	-4.084774	0.033768	-0.274116	0.213526	-0.912262	0.322776	0.189595	-0.451259	0.388071	0.785124	0.171310	0	0
29412	7.361666	-0.562648	-4.025197	0.056027	-0.201689	0.217088	-0.910268	0.324660	0.194510	-0.450288	0.389889	0.785258	0.169108	0	0
29413	7.551465	-0.806905	-3.995239	0.105050	-0.119369	0.193197	-0.908889	0.328037	0.195559	-0.450099	0.391152	0.785196	0.166968	0	0
29414	7.624909	-1.019870	-4.067009	0.181037	-0.054573	0.152847	-0.906511	0.331215	0.197435	-0.450658	0.391651	0.785117	0.164646	0	0
29415	7.849449	-1.232655	-4.231388	0.187932	0.063209	0.123319	-0.906994	0.334357	0.195087	-0.452107	0.391685	0.784634	0.162883	0	0
29416	8.266807	-1.276147	-4.462262	0.146957	0.186435	0.082747	-0.904610	0.335768	0.194869	-0.454304	0.391389	0.783677	0.162087	0	0
29417	8.602957	-1.222760	-4.641157	0.069384	0.259707	0.047688	-0.904372	0.336826	0.190824	-0.456704	0.391043	0.782397	0.162365	0	0
29418	8.929510	-1.247427	-4.781554	0.066825	0.271662	0.018365	-0.905838	0.337010	0.184616	-0.459144	0.390460	0.781164	0.162820	0	0
29419	9.183422	-1.349021	-4.934229	0.057341	0.271650	0.004617	-0.907879	0.338193	0.178759	-0.461516	0.389805	0.779964	0.163433	0	0
29420	9.385255	-1.349434	-5.009415	0.057916	0.259514	-0.007248	-0.907617	0.336848	0.173855	-0.463778	0.389076	0.778862	0.164025	0	0
29421	9.428329	-1.278484	-5.078198	0.034857	0.226673	-0.010892	-0.908768	0.337638	0.172782	-0.465682	0.388472	0.777882	0.164709	0	0
29422	9.297953	-1.162487	-5.159525	0.037899	0.218748	-0.032907	-0.909077	0.336732	0.167911	-0.467501	0.387701	0.777025	0.165417	0	0
29423	9.042916	-1.049170	-5.156495	-0.008656	0.176171	-0.058660	-0.910794	0.336337	0.164786	-0.468761	0.387009	0.776387	0.166465	0	0
29424	8.600964	-1.021711	-4.982778	0.004920	0.109633	-0.056780	-0.910358	0.334939	0.163844	-0.469562	0.386383	0.776074	0.167117	0	0
29425	8.179287	-1.064428	-4.650851	-0.022053	0.069798	-0.068787	-0.911057	0.334232	0.163807	-0.469927	0.385851	0.775948	0.167904	0	0
29426	7.876594	-1.120005	-4.507039	-0.030855	0.102294	-0.058834	-0.910497	0.333332	0.161478	-0.470528	0.385389	0.775616	0.168814	0	0
29427	7.795012	-1.168814	-4.441502	-0.014465	0.174632	-0.069035	-0.911348	0.332159	0.159288	-0.471733	0.384642	0.775008	0.169947	0	0
29428	7.841157	-1.191721	-4.385405	0.076988	0.235563	-0.076287	-0.913745	0.329890	0.156477	-0.473749	0.383306	0.774293	0.170614	0	0
29429	8.146951	-1.159322	-4.430447	0.181150	0.294895	-0.087117	-0.915473	0.329292	0.151639	-0.476599	0.381283	0.773507	0.170775	0	0
29430	8.405912	-1.163790	-4.594755	0.273994	0.340240	-0.109897	-0.914536	0.327859	0.142473	-0.480109	0.378562	0.772738	0.170473	0	0
29431	8.730226	-1.163668	-4.413641	0.379493	0.326552	-0.131613	-0.916009	0.328358	0.135718	-0.483863	0.375177	0.772278	0.169428	0	0
29432	8.745190	-1.316555	-4.593946	0.409068	0.290911	-0.152631	-0.918865	0.326161	0.128665	-0.487405	0.371542	0.772099	0.168095	0	0
29433	8.757164	-1.352417	-4.278193	0.470533	0.172174	-0.202781	-0.920298	0.323628	0.122145	-0.490159	0.367404	0.772765	0.166107	0	0
29434	8.661970	-1.381333	-4.422169	0.467641	0.104224	-0.236659	-0.922017	0.321387	0.115645	-0.492310	0.363121	0.773866	0.164029	0	0
29435	8.637946	-1.417875	-4.397354	0.518061	0.079979	-0.264977	-0.924697	0.318059	0.111071	-0.494392	0.358400	0.775243	0.161630	0	0
29436	8.609465	-1.469652	-4.319329	0.559607	0.021794	-0.279497	-0.925259	0.315654	0.107525	-0.496131	0.353443	0.777002	0.158744	0	0
29437	8.669231	-1.596075	-4.327220	0.577433	0.000638	-0.295953	-0.927488	0.310967	0.104136	-0.497723	0.348289	0.778917	0.155740	0	0
29438	8.791063	-1.556059	-4.481278	0.548597	-0.012759	-0.347343	-0.930874	0.308836	0.101768	-0.499009	0.342882	0.781005	0.153142	0	0
29439	8.822282	-1.473166	-4.530216	0.522587	-0.048842	-0.358328	-0.933352	0.301832	0.098803	-0.499886	0.337564	0.783234	0.150692	0	0
29440	8.766836	-1.506882	-4.518700	0.476626	-0.105635	-0.361097	-0.935697	0.296203	0.097056	-0.500144	0.332508	0.785669	0.148388	0	0
29441	8.675033	-1.539968	-4.534807	0.432474	-0.189245	-0.361994	-0.937617	0.291761	0.097363	-0.499574	0.327798	0.788419	0.146180	0	0
29442	8.563581	-1.550322	-4.608003	0.392410	-0.285869	-0.345430	-0.938814	0.286686	0.098615	-0.498122	0.323529	0.791523	0.143856	0	0
29443	8.548553	-1.463855	-4.717992	0.374855	-0.353245	-0.310481	-0.940273	0.281225	0.101970	-0.496108	0.319731	0.794785	0.141297	0	0
29444	8.412317	-1.446006	-4.891530	0.375022	-0.385102	-0.301287	-0.942838	0.275368	0.107862	-0.493845	0.315994	0.798167	0.138547	0	0
29445	8.325197	-1.508157	-4.912832	0.363919	-0.436640	-0.301256	-0.944167	0.271698	0.112745	-0.491105	0.312418	0.801737	0.135751	0	0
29446	8.461904	-1.454340	-5.019046	0.351479	-0.444803	-0.286550	-0.947043	0.268003	0.118634	-0.488273	0.308965	0.805273	0.132914	0	0
29447	8.759323	-1.318127	-5.565529	0.258800	-0.356908	-0.272119	-0.946523	0.263718	0.123744	-0.485852	0.306010	0.808165	0.131054	0	0
29448	9.080109	-1.233784	-5.874086	0.178296	-0.251199	-0.248513	-0.945879	0.258465	0.125109	-0.484071	0.303441	0.810366	0.130021	0	0
29449	8.908354	-1.113655	-5.700208	0.182090	-0.283335	-0.204423	-0.947650	0.255840	0.129353	-0.482078	0.301301	0.812565	0.128671	0	0
29450	8.471178	-1.107428	-5.212789	0.103032	-0.363461	-0.140299	-0.947579	0.252900	0.133560	-0.479282	0.300120	0.814855	0.127392	0	0
29451	8.095764	-0.980574	-4.891150	-0.042531	-0.404901	-0.103866	-0.948200	0.250815	0.141086	-0.475738	0.300024	0.817023	0.127015	0	0
29452	7.711673	-0.748695	-4.800392	-0.176275	-0.341332	-0.115283	-0.947000	0.248935	0.146766	-0.472302	0.300342	0.818751	0.127957	0	0
29453	7.548692	-0.583219	-4.756985	-0.230163	-0.233340	-0.087123	-0.948059	0.247069	0.152893	-0.469605	0.301046	0.819793	0.129546	0	0
29454	7.777144	-0.637676	-4.794870	-0.221815	-0.132815	-0.058782	-0.946864	0.244557	0.156833	-0.467803	0.301761	0.820294	0.131216	0	0
29455	8.207615	-0.636774	-4.907584	-0.228312	-0.008583	-0.040550	-0.946865	0.244563	0.156692	-0.467010	0.302540	0.820132	0.133248	0	0
29456	8.468199	-0.514811	-4.916534	-0.185277	0.063251	-0.011141	-0.945417	0.243018	0.158423	-0.466984	0.303216	0.819612	0.134987	0	0
29457	8.656662	-0.448735	-4.879673	-0.178952	0.070620	0.020111	-0.945994	0.243757	0.158191	-0.467068	0.304152	0.818955	0.136571	0	0
29458	8.793827	-0.415230	-4.918401	-0.206915	0.040413	0.003623	-0.946123	0.242224	0.157246	-0.466811	0.305051	0.818471	0.138332	0	0
29459	8.810863	-0.335157	-4.930594	-0.278459	-0.007135	0.001741	-0.947379	0.241342	0.158053	-0.465927	0.306404	0.818087	0.140581	0	0
29460	8.678830	-0.269241	-4.893825	-0.284570	-0.035408	-0.018429	-0.946792	0.241480	0.160890	-0.464773	0.307600	0.817900	0.142855	0	0
29461	8.507538	-0.355480	-4.883150	-0.293424	-0.037912	-0.007484	-0.946319	0.239191	0.163434	-0.463572	0.308984	0.817652	0.145176	0	0
29462	8.406542	-0.345378	-4.859982	-0.238198	-0.038860	0.005452	-0.944613	0.239253	0.164555	-0.462562	0.310154	0.817465	0.146943	0	0
29463	8.180631	-0.257021	-4.819556	-0.135487	-0.002767	0.011984	-0.945428	0.237872	0.166601	-0.462161	0.310909	0.817215	0.147991	0	0
29464	7.955129	-0.130357	-4.742661	-0.073641	0.025546	-0.003566	-0.945716	0.238040	0.166189	-0.462175	0.311138	0.817001	0.148649	0	0
29465	7.850602	0.023866	-4.614554	-0.027415	0.043159	-0.054881	-0.945123	0.236011	0.166340	-0.462387	0.310777	0.816906	0.149268	0	0
29466	7.909673	0.343243	-4.590526	-0.002186	0.086884	-0.141087	-0.945832	0.235899	0.165915	-0.462910	0.309502	0.816924	0.150191	0	0
29467	8.135501	0.640399	-4.804770	0.006819	0.178368	-0.223705	-0.946657	0.232453	0.163156	-0.464078	0.307396	0.816772	0.151735	0	0
29468	8.498721	0.926759	-5.009730	0.068365	0.289214	-0.293376	-0.948785	0.229725	0.157906	-0.466229	0.304258	0.816406	0.153421	0	0
29469	9.210798	1.099415	-5.238140	0.097405	0.388197	-0.346518	-0.952570	0.222935	0.150999	-0.469186	0.300392	0.815762	0.155441	0	0
29470	9.693248	1.143216	-5.502281	0.200401	0.348388	-0.392026	-0.954106	0.216194	0.142375	-0.472041	0.295722	0.815583	0.156682	0	0
29471	9.485441	0.887147	-5.467193	0.406912	0.239096	-0.391536	-0.956632	0.212126	0.138177	-0.474602	0.290241	0.816207	0.155944	0	0
29472	9.273172	0.608534	-5.376527	0.376975	0.103640	-0.404315	-0.957739	0.207349	0.133355	-0.475931	0.285012	0.817439	0.155083	0	0
29473	8.714309	0.438990	-5.279434	0.367503	-0.005899	-0.406142	-0.959773	0.199824	0.132053	-0.476323	0.279959	0.819156	0.154023	0	0
29474	8.185144	0.343480	-5.112920	0.362293	-0.064985	-0.389669	-0.962358	0.191557	0.131418	-0.476226	0.275156	0.821081	0.152722	0	0
29475	7.608070	0.379522	-4.965495	0.362151	-0.039127	-0.362300	-0.964006	0.186907	0.130009	-0.476370	0.270524	0.822780	0.151396	0	0
29476	7.463686	0.404589	-4.950270	0.396247	0.020367	-0.358686	-0.964653	0.181383	0.128536	-0.477087	0.265674	0.824219	0.149894	0	0
29477	7.670158	0.462993	-5.073556	0.406162	0.127015	-0.340434	-0.968012	0.176972	0.125742	-0.478723	0.260747	0.825089	0.148539	0	0
29478	7.968499	0.573884	-5.180612	0.411411	0.192211	-0.321178	-0.967432	0.173158	0.121247	-0.480924	0.255864	0.825581	0.147179	0	0
29479	8.061649	0.729007	-5.042984	0.399468	0.194149	-0.322071	-0.968818	0.167961	0.116259	-0.483093	0.251003	0.826023	0.145959	0	0
29480	8.134989	0.768124	-4.924695	0.370817	0.159459	-0.294518	-0.969618	0.161308	0.111458	-0.484932	0.246567	0.826501	0.144713	0	0
29481	8.218911	0.807283	-4.995213	0.321916	0.165903	-0.276249	-0.971744	0.158171	0.105757	-0.486717	0.242487	0.826812	0.143837	0	0
29482	8.240727	0.870318	-5.005280	0.308342	0.130190	-0.232160	-0.971428	0.155055	0.104708	-0.488230	0.238905	0.827154	0.142730	0	0
29483	8.294617	0.912313	-4.910400	0.315556	0.091275	-0.197194	-0.971669	0.149233	0.100379	-0.489478	0.235605	0.827602	0.141341	0	0
29484	8.363104	0.929572	-4.787241	0.339346	0.037253	-0.156666	-0.973383	0.148551	0.097236	-0.490388	0.232619	0.828240	0.139382	0	0
29485	8.516892	0.807285	-4.791375	0.323904	0.003575	-0.115337	-0.971683	0.147449	0.095734	-0.491031	0.230070	0.828915	0.137318	0	0
29486	8.625100	0.615995	-5.050300	0.339889	0.008050	-0.066698	-0.971665	0.145749	0.095202	-0.491812	0.227863	0.829468	0.134843	0	0
29487	8.646976	0.424589	-5.255270	0.398904	-0.035649	-0.046360	-0.972670	0.145984	0.093668	-0.492382	0.225563	0.830258	0.131728	0	0
29488	8.799351	0.299900	-5.440531	0.416178	-0.055919	-0.015089	-0.972672	0.146530	0.094269	-0.492859	0.223488	0.831086	0.128216	0	0
29489	8.995444	0.203567	-5.593425	0.431207	-0.053449	0.067541	-0.973522	0.146147	0.093545	-0.493481	0.221991	0.831723	0.124226	0	0
29490	9.078255	-0.028500	-5.692241	0.420624	-0.073136	0.151945	-0.971459	0.150451	0.093086	-0.494017	0.221295	0.832239	0.119810	0	0
29491	9.138955	-0.195582	-5.562746	0.382767	-0.122425	0.177632	-0.971760	0.152816	0.094795	-0.494073	0.221029	0.832882	0.115522	0	0
29492	8.896246	-0.363325	-5.405000	0.357931	-0.200087	0.214334	-0.968853	0.157666	0.094646	-0.493466	0.221302	0.833779	0.111034	0	0
29493	8.628489	-0.399290	-5.115018	0.354244	-0.259405	0.219871	-0.966897	0.161899	0.098576	-0.492344	0.221676	0.834939	0.106465	0	0
29494	8.334228	-0.459460	-4.814542	0.258458	-0.237429	0.193891	-0.966072	0.166408	0.103101	-0.491163	0.222302	0.835924	0.102821	0	0
29495	8.191711	-0.313271	-4.610186	0.189176	-0.180289	0.164301	-0.965228	0.168550	0.106061	-0.490261	0.222935	0.836617	0.100077	0	0
29496	8.344793	-0.133641	-4.522949	0.151199	-0.086565	0.138452	-0.964009	0.172968	0.106468	-0.490037	0.223467	0.836860	0.097936	0	0
29497	8.756724	-0.031453	-4.583584	0.071712	-0.002938	0.099731	-0.962461	0.173123	0.105754	-0.490290	0.223954	0.836703	0.096890	0	0
29498	9.079457	0.108019	-4.664795	0.030174	0.030689	0.048304	-0.962208	0.175290	0.105462	-0.490686	0.224210	0.836451	0.096466	0	0
29499	9.084801	0.175361	-4.625907	0.078534	-0.038439	0.016407	-0.963056	0.175561	0.106054	-0.490579	0.223996	0.836660	0.095698	0	0
29500	8.891959	0.050010	-4.580864	0.065035	-0.122051	-0.001899	-0.963354	0.175922	0.104663	-0.489727	0.223807	0.837302	0.094886	0	0
29501	8.550135	-0.096970	-4.472417	0.100284	-0.204372	-0.044922	-0.962339	0.176293	0.108502	-0.488220	0.223127	0.838477	0.093871	0	0
29502	8.111965	-0.233585	-4.362715	0.112375	-0.239915	-0.068815	-0.962845	0.174358	0.112919	-0.486418	0.222256	0.839882	0.092726	0	0
29503	7.760541	-0.397638	-4.241943	0.127623	-0.246524	-0.114754	-0.961645	0.173147	0.119632	-0.484548	0.220892	0.841431	0.091729	0	0
29504	7.591299	-0.546678	-4.251078	0.191585	-0.210405	-0.122090	-0.960761	0.170798	0.120327	-0.483112	0.219158	0.842870	0.090241	0	0
29505	7.726808	-0.722473	-4.414302	0.240677	-0.086768	-0.113021	-0.960433	0.168676	0.122457	-0.482830	0.217114	0.843730	0.088633	0	0
29506	8.021246	-0.918709	-4.583602	0.308988	0.052376	-0.070874	-0.961304	0.168814	0.119924	-0.483903	0.215006	0.843879	0.086478	0	0
29507	8.356928	-1.157188	-4.699163	0.302371	0.163971	-0.057271	-0.960900	0.169062	0.117669	-0.485910	0.212912	0.843445	0.084617	0	0
29508	8.924638	-1.269252	-4.779099	0.365264	0.199476	-0.035996	-0.961651	0.169323	0.112592	-0.488361	0.210693	0.842832	0.082132	0	0
29509	9.347724	-1.214368	-4.934665	0.377469	0.232191	-0.027669	-0.962833	0.169503	0.106381	-0.491112	0.208421	0.842038	0.079633	0	0
29510	9.437675	-1.129259	-5.179027	0.380452	0.209475	-0.016589	-0.961603	0.169203	0.100400	-0.493677	0.206272	0.841317	0.076942	0	0
29511	9.674977	-0.928065	-5.116539	0.386630	0.147179	-0.052175	-0.962610	0.168252	0.096666	-0.495695	0.203807	0.840968	0.074307	0	0
29512	9.340651	-0.642096	-5.466917	0.339846	0.073647	-0.083384	-0.962645	0.169654	0.094488	-0.496967	0.201395	0.840999	0.072008	0	0
29513	8.833600	-0.589045	-4.998319	0.318346	-0.025307	-0.123730	-0.962069	0.168253	0.093544	-0.497330	0.198786	0.841578	0.069953	0	0
29514	8.263104	-0.634843	-4.899985	0.212232	-0.048812	-0.190095	-0.963190	0.166613	0.092177	-0.497231	0.196195	0.842322	0.069011	0	0
29515	7.982903	-0.543199	-4.714990	0.175289	-0.002683	-0.206799	-0.963824	0.161945	0.093733	-0.497434	0.193578	0.842839	0.068617	0	0
29516	7.789814	-0.585191	-4.737029	0.207202	0.090760	-0.185832	-0.964814	0.159963	0.090501	-0.498496	0.190948	0.842865	0.067966	0	0
29517	7.856502	-0.769662	-4.760050	0.305706	0.174365	-0.172026	-0.964795	0.156927	0.087902	-0.500454	0.187851	0.842507	0.066637	0	0
29518	8.124958	-0.973946	-4.858381	0.427338	0.205749	-0.178240	-0.965666	0.156009	0.083461	-0.502890	0.184102	0.842064	0.064310	0	0
29519	8.356335	-1.053712	-4.819243	0.517075	0.240564	-0.178998	-0.967620	0.150569	0.077755	-0.505767	0.179835	0.841484	0.061353	0	0
29520	8.438773	-1.074692	-4.745166	0.561410	0.228588	-0.196310	-0.967940	0.148928	0.070288	-0.508595	0.175228	0.840987	0.058025	0	0
29521	8.372428	-1.124966	-4.578757	0.627491	0.192900	-0.219081	-0.967943	0.146284	0.065589	-0.511200	0.170079	0.840717	0.054250	0	0
29522	8.309954	-1.200445	-4.523770	0.627185	0.147287	-0.226374	-0.967667	0.143131	0.059439	-0.513395	0.164916	0.840649	0.050378	0	0
29523	8.309741	-1.241537	-4.533693	0.607827	0.147900	-0.266793	-0.970476	0.139600	0.056127	-0.515516	0.159478	0.840600	0.046926	0	0
29524	8.412938	-1.246413	-4.585895	0.599968	0.143623	-0.286968	-0.970457	0.135235	0.051320	-0.517558	0.153932	0.840559	0.043584	0	0
29525	8.607947	-1.306020	-4.583914	0.625470	0.132756	-0.290538	-0.970435	0.130856	0.046795	-0.519518	0.148197	0.840555	0.040074	0	0
29526	8.781244	-1.341041	-4.595455	0.603565	0.121644	-0.287778	-0.972371	0.125707	0.043941	-0.521332	0.142621	0.840552	0.036668	0	0
29527	8.953373	-1.388652	-4.751966	0.570549	0.092384	-0.288688	-0.972901	0.120721	0.040234	-0.522824	0.137192	0.840659	0.033543	0	0
29528	8.926590	-1.417251	-4.775305	0.503087	0.032787	-0.274055	-0.972856	0.116203	0.038533	-0.523714	0.132275	0.840999	0.030783	0	0
29529	8.820026	-1.508244	-4.805731	0.424580	-0.018288	-0.263155	-0.972787	0.110224	0.037308	-0.524052	0.127856	0.841549	0.028594	0	0
29530	8.529797	-1.432923	-4.663947	0.420793	-0.076456	-0.261282	-0.974315	0.107954	0.037181	-0.523889	0.123503	0.842374	0.026316	0	0
29531	8.337111	-1.500013	-4.623361	0.403234	-0.111442	-0.230115	-0.974814	0.103190	0.037737	-0.523398	0.119498	0.843326	0.024006	0	0
29532	8.274693	-1.502419	-4.592055	0.349734	-0.101058	-0.247683	-0.974327	0.098963	0.038743	-0.522923	0.115631	0.844208	0.022223	0	0
29533	8.346492	-1.306945	-4.738398	0.325196	-0.112265	-0.274279	-0.974687	0.094736	0.040040	-0.522299	0.111662	0.845164	0.020794	0	0
29534	8.509470	-1.209001	-4.893618	0.308729	-0.108257	-0.309138	-0.976027	0.089806	0.041302	-0.521684	0.107489	0.846112	0.019670	0	0
29535	8.627674	-1.127133	-4.911998	0.303272	-0.145139	-0.338413	-0.978486	0.083754	0.042363	-0.520722	0.103098	0.847272	0.018720	0	0
29536	8.899361	-1.040187	-5.027875	0.302501	-0.170190	-0.364913	-0.978531	0.077344	0.044087	-0.519541	0.098491	0.848562	0.017872	0	0
29537	9.240122	-0.947446	-5.250165	0.299108	-0.132498	-0.393341	-0.979005	0.070968	0.045251	-0.518646	0.093651	0.849670	0.017250	0	0
29538	9.460541	-0.844346	-5.458226	0.257833	-0.080211	-0.402622	-0.978195	0.063978	0.046789	-0.518155	0.088937	0.850479	0.017064	0	0
29539	9.153496	-0.698268	-5.339507	0.267125	-0.124233	-0.391562	-0.978240	0.057309	0.047930	-0.517273	0.084273	0.851497	0.016711	0	0
29540	8.603774	-0.848579	-4.694305	0.214708	-0.237826	-0.354906	-0.979536	0.050125	0.051176	-0.515388	0.080210	0.853035	0.016509	0	0
29541	8.082544	-0.730060	-4.217504	0.011378	-0.268685	-0.324137	-0.978463	0.046038	0.055018	-0.513057	0.077462	0.854665	0.017865	0	0
29542	7.761129	-0.564520	-4.095706	-0.037274	-0.174296	-0.269368	-0.978081	0.040936	0.059229	-0.511513	0.075414	0.855739	0.019422	0	0
29543	7.890370	-0.610238	-4.190212	-0.051617	-0.050974	-0.236542	-0.979002	0.036028	0.059922	-0.511001	0.073697	0.856157	0.021031	0	0
29544	8.312964	-0.669127	-4.360994	-0.037328	0.044176	-0.225577	-0.978792	0.031505	0.061195	-0.511328	0.071977	0.856070	0.022526	0	0
29545	8.703002	-0.551791	-4.454528	0.007792	0.080290	-0.183235	-0.978605	0.026985	0.059493	-0.511989	0.070385	0.855782	0.023447	0	0
29546	9.146845	-0.372800	-4.472376	0.060795	0.080103	-0.149971	-0.977899	0.026055	0.057728	-0.512707	0.068802	0.855473	0.023742	0	0
29547	9.334841	-0.210782	-4.536324	0.077727	0.047314	-0.093847	-0.978431	0.023339	0.057563	-0.513155	0.067623	0.855303	0.023584	0	0
29548	9.344317	-0.191055	-4.565536	0.023207	-0.023742	-0.072731	-0.980431	0.024012	0.056208	-0.512975	0.066918	0.855462	0.023733	0	0
29549	9.199912	-0.161074	-4.555109	-0.052468	-0.104504	-0.089293	-0.978850	0.022384	0.056657	-0.512038	0.066480	0.856034	0.024566	0	0
29550	8.846334	-0.108482	-4.493232	-0.098752	-0.137525	-0.105914	-0.978911	0.018593	0.060671	-0.510793	0.066140	0.856766	0.025850	0	0
29551	8.449894	-0.051604	-4.366920	-0.127809	-0.138074	-0.096869	-0.979458	0.018095	0.062203	-0.509513	0.066030	0.857490	0.027347	0	0
29552	8.230739	0.047285	-4.391897	-0.147291	-0.089540	-0.076830	-0.977848	0.016164	0.065892	-0.508652	0.066176	0.857938	0.028933	0	0
29553	8.162684	0.234827	-4.235950	-0.098856	0.013827	-0.053023	-0.979250	0.015181	0.065844	-0.508704	0.066248	0.857862	0.030062	0	0
29554	8.149383	0.445103	-4.176109	-0.116978	0.113411	-0.055018	-0.981092	0.014296	0.063965	-0.509608	0.066366	0.857268	0.031410	0	0
29555	8.228189	0.656223	-4.047241	-0.097533	0.164817	-0.084368	-0.980680	0.012498	0.059456	-0.510945	0.066110	0.856440	0.032798	0	0
29556	8.623633	0.972498	-4.149343	-0.142506	0.219210	-0.128450	-0.978843	0.011285	0.057237	-0.512710	0.065696	0.855337	0.034811	0	0
29557	9.128557	1.253794	-4.412777	-0.138097	0.295807	-0.176127	-0.977995	0.008886	0.053112	-0.515103	0.064806	0.853869	0.037118	0	0
29558	9.555349	1.334985	-4.722904	-0.071073	0.328769	-0.205313	-0.979412	0.004668	0.045777	-0.517809	0.063327	0.852258	0.038986	0	0
29559	9.836568	1.101857	-5.027220	-0.039012	0.324382	-0.240098	-0.978967	0.000154	0.040957	-0.520471	0.061357	0.850694	0.040813	0	0
29560	9.789666	0.869989	-5.072873	0.011508	0.223125	-0.258239	-0.979549	-0.001738	0.035743	-0.522294	0.059042	0.849673	0.042188	0	0
29561	9.286520	0.658075	-4.920167	0.058325	0.126025	-0.208586	-0.978671	-0.005639	0.032940	-0.523329	0.056906	0.849145	0.042911	0	0
29562	8.699254	0.353687	-4.699700	0.031868	0.049698	-0.164645	-0.978754	-0.011029	0.031470	-0.523724	0.055349	0.848974	0.043519	0	0
29563	8.102649	0.239090	-4.521125	-0.017987	0.011403	-0.108855	-0.977903	-0.011322	0.031302	-0.523782	0.054508	0.848952	0.044304	0	0
29564	7.727992	0.298087	-4.383537	-0.061205	0.035751	-0.084272	-0.979564	-0.014170	0.031281	-0.524040	0.054129	0.848765	0.045275	0	0
29565	7.651520	0.443857	-4.362818	-0.113235	0.105738	-0.051445	-0.979568	-0.014811	0.029682	-0.524870	0.054230	0.848173	0.046620	0	0
29566	7.882927	0.507942	-4.380716	-0.185734	0.186847	-0.033303	-0.978459	-0.015227	0.026104	-0.526363	0.054867	0.847103	0.048462	0	0
29567	8.272850	0.630357	-4.491122	-0.244956	0.261343	0.003269	-0.979891	-0.015770	0.022967	-0.528458	0.056047	0.845587	0.050724	0	0
29568	8.595778	0.788999	-4.555307	-0.269582	0.274038	0.039999	-0.977831	-0.014908	0.016484	-0.530667	0.057701	0.843956	0.052936	0	0
29569	8.736457	0.849824	-4.463550	-0.305788	0.204729	0.062105	-0.977586	-0.014424	0.012403	-0.532265	0.059724	0.842651	0.055372	0	0
29570	8.825531	0.991484	-4.224405	-0.375809	0.102027	0.089711	-0.978058	-0.012810	0.008967	-0.532972	0.062453	0.841822	0.058112	0	0
29571	8.688624	1.138695	-3.918799	-0.435642	-0.008678	0.157675	-0.976817	-0.010917	0.008082	-0.532732	0.066084	0.841491	0.061012	0	0
29572	8.595050	1.197870	-3.581570	-0.529491	-0.131839	0.220084	-0.975743	-0.005814	0.009241	-0.531423	0.070867	0.841692	0.064198	0	0
29573	8.849943	1.294561	-3.691925	-0.601066	-0.181520	0.286158	-0.976637	-0.000881	0.011542	-0.529663	0.076552	0.842029	0.067700	0	0
29574	8.961705	1.315205	-4.203232	-0.569051	-0.218707	0.322995	-0.976086	0.004381	0.018384	-0.527618	0.082463	0.842516	0.070603	0	0
29575	8.968634	1.178416	-4.494246	-0.471627	-0.305082	0.347150	-0.976710	0.010572	0.021328	-0.524918	0.088049	0.843468	0.072600	0	0
29576	9.087555	1.068106	-4.649176	-0.369527	-0.400766	0.342000	-0.976564	0.014666	0.028667	-0.521476	0.093192	0.844966	0.073558	0	0
29577	9.259664	0.719850	-4.991227	-0.355044	-0.346934	0.396966	-0.976461	0.022330	0.036513	-0.518522	0.098607	0.846105	0.074280	0	0
29578	9.305938	0.452135	-5.125141	-0.209209	-0.314518	0.371468	-0.975900	0.026603	0.043009	-0.515949	0.103097	0.847184	0.073805	0	0
29579	9.488286	0.217394	-5.437848	-0.168168	-0.299125	0.328389	-0.974128	0.034940	0.048331	-0.513505	0.106924	0.848234	0.073343	0	0
29580	9.464131	0.051812	-5.375221	-0.059081	-0.360810	0.307565	-0.973854	0.038843	0.053673	-0.510627	0.110131	0.849686	0.071871	0	0
29581	9.348083	-0.229629	-5.305080	-0.058012	-0.392811	0.349756	-0.974999	0.044390	0.061116	-0.507496	0.113642	0.851233	0.070256	0	0
29582	8.752253	-0.365093	-5.017972	-0.094209	-0.364555	0.431159	-0.971636	0.050641	0.067426	-0.504607	0.118074	0.852494	0.068447	0	0
29583	8.215498	-0.561680	-4.545060	-0.178239	-0.341144	0.503310	-0.970701	0.058792	0.073878	-0.501848	0.123464	0.853463	0.067125	0	0
29584	7.871547	-0.520653	-4.169599	-0.278864	-0.322537	0.503026	-0.972041	0.066774	0.078641	-0.499104	0.129400	0.854236	0.066574	0	0
29585	7.853170	-0.465994	-4.076766	-0.366673	-0.197350	0.491652	-0.970389	0.074190	0.085182	-0.497288	0.135532	0.854303	0.067093	0	0
29586	8.241718	-0.350929	-4.361086	-0.394489	-0.006471	0.458356	-0.968665	0.083740	0.086330	-0.497023	0.141442	0.853414	0.068168	0	0
29587	8.564086	-0.264478	-4.466784	-0.397021	0.078538	0.423430	-0.967067	0.090938	0.085632	-0.497441	0.146947	0.852119	0.069658	0	0
29588	8.723350	-0.246481	-4.446053	-0.378369	0.081836	0.367528	-0.965865	0.095453	0.084062	-0.497857	0.151931	0.850877	0.071167	0	0
29589	8.613880	-0.157862	-4.306111	-0.360644	0.051712	0.315304	-0.963560	0.101850	0.081890	-0.498000	0.156342	0.849851	0.072843	0	0
29590	8.309034	-0.130944	-4.164096	-0.391741	0.046327	0.282160	-0.963618	0.106308	0.081887	-0.498006	0.160686	0.848864	0.074833	0	0
29591	8.104005	-0.231576	-4.147422	-0.472741	0.058769	0.261734	-0.961823	0.110260	0.082825	-0.497969	0.165185	0.847760	0.077739	0	0
29592	7.818986	-0.389362	-4.166778	-0.550016	0.130328	0.237522	-0.960902	0.115031	0.081982	-0.498366	0.169864	0.846255	0.081427	0	0
29593	7.987978	-0.664273	-4.010634	-0.539341	0.175309	0.254901	-0.961079	0.116837	0.080397	-0.499168	0.174534	0.844467	0.085116	0	0
29594	8.421218	-0.867134	-4.301114	-0.520929	0.260217	0.283299	-0.960016	0.121607	0.079552	-0.500713	0.179330	0.842192	0.088548	0	0
29595	8.821445	-1.080778	-4.493809	-0.461661	0.338277	0.300771	-0.960398	0.126177	0.074458	-0.503026	0.183848	0.839506	0.091623	0	0
29596	9.382679	-1.194789	-4.786081	-0.421831	0.366711	0.349531	-0.959365	0.131386	0.070524	-0.505665	0.188592	0.836592	0.094072	0	0
29597	9.886289	-1.206315	-5.094854	-0.318137	0.378649	0.393858	-0.959212	0.138786	0.066169	-0.508628	0.193120	0.833592	0.095528	0	0
29598	9.904058	-1.184301	-5.298280	-0.278781	0.306310	0.401392	-0.957227	0.145396	0.059764	-0.511044	0.197616	0.830957	0.096394	0	0
29599	9.500302	-1.041852	-5.219448	-0.253544	0.175648	0.366719	-0.954770	0.150399	0.056653	-0.512384	0.201779	0.829055	0.097033	0	0
29600	8.923813	-0.909272	-5.037598	-0.259142	0.049957	0.342034	-0.953442	0.157129	0.056779	-0.512628	0.205918	0.827828	0.097522	0	0
29601	8.329084	-0.866177	-4.684147	-0.321104	0.023624	0.320738	-0.953068	0.161008	0.056735	-0.512501	0.210193	0.826700	0.098633	0	0
29602	8.024961	-0.886866	-4.428940	-0.394816	0.063786	0.297528	-0.950854	0.166446	0.059463	-0.512512	0.214636	0.825326	0.100498	0	0
29603	7.857397	-0.926646	-4.268338	-0.391663	0.142642	0.270760	-0.950084	0.171678	0.058083	-0.513143	0.218737	0.823586	0.102687	0	0
29604	7.956337	-1.027595	-4.207478	-0.347579	0.203287	0.270756	-0.950169	0.176160	0.054681	-0.514355	0.222563	0.821562	0.104597	0	0
29605	8.247458	-1.021547	-4.269052	-0.271443	0.262166	0.237841	-0.948271	0.180727	0.051832	-0.516175	0.225648	0.819369	0.106215	0	0
29606	8.558059	-1.115991	-4.261959	-0.206188	0.317174	0.208571	-0.947098	0.184619	0.045406	-0.518551	0.228106	0.817012	0.107536	0	0
29607	8.780706	-1.182645	-4.111296	-0.141309	0.289620	0.173917	-0.945177	0.187725	0.043031	-0.520804	0.229963	0.814932	0.108469	0	0
29608	8.979454	-1.181180	-3.964125	-0.059892	0.239821	0.109974	-0.945238	0.189539	0.038329	-0.522764	0.230934	0.813340	0.108927	0	0
29609	9.124249	-1.172820	-3.940499	-0.005514	0.157712	0.064367	-0.946404	0.189894	0.034395	-0.524128	0.231334	0.812336	0.109013	0	0
29610	9.223331	-1.203284	-3.891262	0.034315	0.055282	-0.010615	-0.946704	0.190527	0.033304	-0.524672	0.231025	0.812088	0.108907	0	0
29611	9.171539	-1.181334	-4.053438	0.059514	-0.026751	-0.087524	-0.944443	0.191039	0.033881	-0.524521	0.230055	0.812471	0.108828	0	0
29612	9.143606	-1.256700	-4.205063	0.114719	-0.104925	-0.137781	-0.947791	0.188555	0.035741	-0.523808	0.228469	0.813439	0.108368	0	0
29613	9.101596	-1.376533	-4.288816	0.113705	-0.185928	-0.168883	-0.946764	0.186600	0.037167	-0.522393	0.226731	0.814897	0.107899	0	0
29614	8.912954	-1.422786	-4.356945	0.092386	-0.283201	-0.204607	-0.950085	0.183425	0.041392	-0.520098	0.224898	0.816915	0.107558	0	0
29615	8.786596	-1.439569	-4.485183	0.068197	-0.347963	-0.213761	-0.951398	0.178206	0.045612	-0.517193	0.223210	0.819251	0.107310	0	0
29616	8.978143	-1.370488	-4.673061	0.033527	-0.369306	-0.208241	-0.949771	0.176702	0.052302	-0.514043	0.221730	0.821638	0.107268	0	0
29617	9.054199	-1.247237	-4.861097	0.001413	-0.350666	-0.178940	-0.952112	0.175169	0.057896	-0.510985	0.220676	0.823814	0.107365	0	0
29618	8.840588	-1.110626	-4.808738	-0.000486	-0.404322	-0.175210	-0.953722	0.171763	0.063365	-0.507491	0.219659	0.826245	0.107344	0	0
29619	8.944393	-0.843394	-4.897838	-0.057814	-0.438016	-0.193555	-0.953583	0.167234	0.073564	-0.503545	0.218877	0.828804	0.107797	0	0
29620	9.122388	-0.678236	-5.009701	-0.106570	-0.457415	-0.235765	-0.952633	0.163173	0.079818	-0.499290	0.217945	0.831483	0.108841	0	0
29621	8.298602	-0.572989	-5.009608	-0.122727	-0.458290	-0.223113	-0.954516	0.160642	0.088036	-0.494974	0.217257	0.834096	0.109926	0	0
29622	8.371053	-0.727437	-4.923950	-0.191230	-0.474753	-0.252590	-0.955091	0.155893	0.097095	-0.490343	0.216618	0.836755	0.111719	0	0
29623	8.062058	-0.623610	-4.728137	-0.163095	-0.474479	-0.259921	-0.954252	0.150863	0.105556	-0.485732	0.215832	0.839435	0.113273	0	0
29624	7.857353	-0.739445	-4.663263	-0.225257	-0.406117	-0.230852	-0.955836	0.146240	0.112366	-0.481602	0.215423	0.841630	0.115375	0	0
29625	7.851935	-0.750558	-4.735599	-0.246755	-0.294514	-0.155836	-0.955751	0.143353	0.118418	-0.478416	0.215706	0.843079	0.117500	0	0
29626	8.106748	-0.678116	-4.846109	-0.237201	-0.182839	-0.082525	-0.956107	0.141102	0.123380	-0.476299	0.216325	0.843843	0.119462	0	0
29627	8.410093	-0.567584	-4.929199	-0.239478	-0.093719	0.030273	-0.956091	0.141270	0.125799	-0.475033	0.217904	0.843923	0.121061	0	0
29628	8.580717	-0.524078	-5.007762	-0.240881	-0.076536	0.113785	-0.954690	0.142396	0.125856	-0.474039	0.220029	0.843748	0.122328	0	0
29629	8.578727	-0.466257	-4.978324	-0.300839	-0.052550	0.162271	-0.954137	0.144454	0.127680	-0.473136	0.222961	0.843255	0.123902	0	0
29630	8.439916	-0.349861	-4.904739	-0.384159	-0.081161	0.197931	-0.954453	0.147707	0.128879	-0.471879	0.226470	0.842719	0.125962	0	0
29631	8.228436	-0.217658	-4.886306	-0.477972	-0.106927	0.217034	-0.953173	0.149909	0.133396	-0.470168	0.230760	0.842106	0.128643	0	0
29632	8.009556	-0.045400	-4.596796	-0.466296	-0.109641	0.245495	-0.952193	0.152479	0.136382	-0.468528	0.235040	0.841461	0.131077	0	0
29633	7.921964	-0.023800	-4.714156	-0.451187	-0.060739	0.258273	-0.951959	0.158343	0.139864	-0.467296	0.239475	0.840523	0.133443	0	0
29634	7.933491	0.014292	-4.487278	-0.422910	-0.029213	0.252789	-0.951111	0.159666	0.141922	-0.466432	0.243415	0.839522	0.135618	0	0
29635	8.024187	0.120049	-4.644575	-0.398955	0.040027	0.217890	-0.949182	0.163521	0.141861	-0.466097	0.247116	0.838242	0.137979	0	0
29636	8.029515	0.216686	-4.619988	-0.333471	0.121236	0.195884	-0.949358	0.166254	0.141893	-0.466637	0.249848	0.836799	0.139978	0	0
29637	8.098522	0.457426	-4.524379	-0.252623	0.170576	0.136379	-0.949259	0.168758	0.140632	-0.467634	0.251989	0.835288	0.141824	0	0
29638	8.372724	0.592951	-4.647280	-0.294596	0.250563	0.063760	-0.949148	0.169598	0.138133	-0.469145	0.253296	0.833591	0.144462	0	0
29639	9.035531	0.782463	-5.021084	-0.334382	0.340984	0.003144	-0.949491	0.171014	0.132841	-0.471158	0.254448	0.831472	0.148057	0	0
29640	9.825968	0.917562	-5.383108	-0.439440	0.396952	-0.031832	-0.950086	0.169997	0.127400	-0.473348	0.255488	0.829056	0.152752	0	0
29641	10.385829	0.838341	-5.556741	-0.514123	0.346603	-0.015276	-0.952371	0.169358	0.123556	-0.474899	0.257302	0.826631	0.157948	0	0
29642	10.388386	0.481288	-5.696850	-0.489929	0.199448	0.012470	-0.952111	0.168955	0.119987	-0.475337	0.259391	0.824858	0.162420	0	0
29643	9.742608	0.154108	-5.554056	-0.533605	0.052436	0.069317	-0.952677	0.169100	0.120143	-0.474515	0.262449	0.823528	0.166608	0	0
29644	8.971132	-0.029353	-5.212380	-0.638486	-0.085678	0.164570	-0.951276	0.171950	0.123141	-0.472429	0.266975	0.822404	0.170842	0	0
29645	7.872561	-0.165246	-4.809851	-0.711054	-0.180202	0.267095	-0.951799	0.172239	0.129115	-0.469513	0.272873	0.821281	0.174917	0	0
29646	7.268080	-0.095056	-4.482430	-0.754348	-0.187272	0.292602	-0.949517	0.174889	0.135918	-0.466454	0.279097	0.820012	0.179183	0	0
29647	7.058521	0.219153	-4.293795	-0.819933	-0.165694	0.303462	-0.949246	0.180005	0.142895	-0.463352	0.285740	0.818416	0.183992	0	0
29648	7.313213	0.418635	-4.473522	-0.904359	-0.072222	0.284881	-0.946444	0.184907	0.147567	-0.460720	0.292354	0.816230	0.189828	0	0
29649	7.681736	0.630944	-4.584957	-1.007168	0.027061	0.262613	-0.944183	0.186482	0.149911	-0.458489	0.299113	0.813361	0.196881	0	0
29650	8.201422	0.948192	-4.824553	-1.069885	0.103471	0.236837	-0.944469	0.188095	0.152281	-0.456672	0.305449	0.810111	0.204625	0	0
29651	8.603674	1.245641	-4.972927	-1.093548	0.143115	0.238696	-0.942784	0.189871	0.153651	-0.454973	0.312100	0.806417	0.212802	0	0
29652	8.905283	1.389158	-4.983272	-1.074961	0.151903	0.214952	-0.942647	0.192023	0.156619	-0.453311	0.318367	0.802708	0.220931	0	0
29653	9.001687	1.412840	-4.991553	-1.013732	0.088920	0.218867	-0.942362	0.192939	0.158373	-0.451282	0.324534	0.799300	0.228344	0	0
29654	8.758094	1.351520	-4.992506	-1.016466	0.044417	0.223457	-0.941106	0.195676	0.160799	-0.448862	0.330777	0.795999	0.235573	0	0
29655	8.598997	1.299085	-4.977235	-0.977068	-0.000304	0.229985	-0.940081	0.195725	0.165326	-0.446174	0.337001	0.792872	0.242308	0	0
29656	8.459399	1.202223	-4.914673	-0.941280	-0.030515	0.271349	-0.938112	0.198818	0.169043	-0.443432	0.343409	0.789759	0.248434	0	0
29657	8.315563	1.065355	-4.760423	-0.854008	-0.057750	0.321979	-0.937813	0.201245	0.175143	-0.440852	0.349890	0.786727	0.253548	0	0
29658	8.327658	1.040798	-4.744127	-0.796404	-0.074720	0.356986	-0.934433	0.204741	0.179013	-0.438402	0.356385	0.783742	0.257957	0	0
29659	8.345784	1.057310	-4.899291	-0.745118	-0.082785	0.428672	-0.932749	0.208650	0.183775	-0.436213	0.363234	0.780599	0.261619	0	0
29660	8.422199	1.097006	-5.005758	-0.696212	-0.119032	0.448115	-0.930520	0.214134	0.188490	-0.433951	0.370060	0.777629	0.264643	0	0
29661	8.462668	1.243927	-5.131921	-0.658612	-0.182325	0.458412	-0.928843	0.219809	0.195346	-0.431318	0.376975	0.774928	0.267096	0	0
29662	8.519674	1.259598	-5.245065	-0.639974	-0.222005	0.475040	-0.925468	0.225725	0.202627	-0.428474	0.384001	0.772340	0.269154	0	0
29663	8.643588	1.190413	-5.395082	-0.647009	-0.252169	0.487931	-0.921813	0.231650	0.209622	-0.425361	0.391230	0.769753	0.271085	0	0
29664	8.748728	1.057068	-5.453026	-0.641881	-0.269809	0.475123	-0.916889	0.238382	0.217363	-0.422079	0.398343	0.767254	0.272936	0	0
29665	8.776608	0.805018	-5.479867	-0.647696	-0.235837	0.492454	-0.914214	0.244000	0.225057	-0.419036	0.405511	0.764469	0.274876	0	0
29666	8.841139	0.746950	-5.523723	-0.580541	-0.201634	0.502627	-0.910426	0.249706	0.230620	-0.416543	0.412332	0.761637	0.276376	0	0
29667	8.611143	0.638933	-5.305675	-0.419902	-0.206881	0.489124	-0.907201	0.255938	0.237355	-0.414592	0.418397	0.759283	0.276671	0	0
29668	8.393344	0.598864	-5.097301	-0.394509	-0.213949	0.481796	-0.903138	0.262486	0.243252	-0.412673	0.424284	0.757024	0.276766	0	0
29669	8.157773	0.511713	-4.985191	-0.406693	-0.189445	0.502774	-0.900516	0.270408	0.247973	-0.410907	0.430313	0.754509	0.276951	0	0
29670	7.979411	0.483784	-4.978703	-0.411708	-0.157195	0.517350	-0.896889	0.277428	0.253195	-0.409406	0.436339	0.751752	0.277245	0	0
29671	8.063364	0.489421	-4.720929	-0.374864	-0.073643	0.519151	-0.892535	0.282464	0.257577	-0.408659	0.442002	0.748713	0.277601	0	0
29672	8.215900	0.559570	-4.967729	-0.353202	0.015007	0.498903	-0.890081	0.290405	0.259043	-0.408620	0.447136	0.745431	0.278265	0	0
29673	8.218319	0.660217	-4.699039	-0.270840	0.033555	0.430241	-0.887056	0.298310	0.261068	-0.408863	0.451380	0.742586	0.278665	0	0
29674	8.409272	0.686433	-4.945148	-0.316777	0.062428	0.350315	-0.884830	0.301688	0.261825	-0.408898	0.455108	0.739835	0.279864	0	0
29675	8.640214	0.712308	-5.006757	-0.290204	0.064592	0.282517	-0.884889	0.306017	0.261530	-0.408856	0.458227	0.737443	0.281145	0	0
29676	8.558344	0.678636	-4.984591	-0.221147	0.052690	0.231263	-0.881660	0.308902	0.263238	-0.408910	0.460696	0.735519	0.282070	0	0
29677	8.408326	0.549064	-5.008811	-0.174424	0.073007	0.196398	-0.881696	0.311905	0.263568	-0.409210	0.462671	0.733797	0.282885	0	0
29678	8.253591	0.348615	-4.989838	-0.101624	0.081104	0.179944	-0.881322	0.315913	0.263815	-0.409873	0.464190	0.732318	0.283271	0	0
29679	8.263475	0.243238	-4.913598	-0.084521	0.118745	0.165223	-0.880388	0.319817	0.263059	-0.410830	0.465435	0.730800	0.283762	0	0
29680	8.393961	0.170954	-4.836821	-0.061460	0.170141	0.167040	-0.880294	0.322479	0.261525	-0.412289	0.466438	0.729120	0.284319	0	0
29681	8.492499	0.090220	-4.836202	-0.029199	0.201039	0.172568	-0.880759	0.324188	0.259086	-0.414121	0.467270	0.727377	0.284755	0	0
29682	8.490485	-0.027529	-4.735442	0.005805	0.229830	0.212947	-0.879172	0.330119	0.254909	-0.416454	0.468149	0.725418	0.284904	0	0
29683	8.458218	-0.357367	-4.717061	-0.042143	0.232554	0.231139	-0.878649	0.331957	0.252469	-0.418613	0.469364	0.723220	0.285330	0	0
29684	8.134831	-0.504773	-4.406402	-0.095396	0.232824	0.258475	-0.881861	0.337373	0.248589	-0.420620	0.470959	0.720741	0.286020	0	0
29685	7.948701	-0.726153	-4.077203	-0.139872	0.231894	0.306036	-0.879125	0.342256	0.244901	-0.422519	0.473115	0.717894	0.286824	0	0
29686	8.088120	-1.014346	-3.999753	-0.202917	0.319765	0.333285	-0.877333	0.346229	0.245416	-0.424829	0.475466	0.714341	0.288390	0	0
29687	8.505184	-1.101225	-4.250224	-0.279945	0.458352	0.345829	-0.877182	0.352839	0.239595	-0.427776	0.477825	0.709902	0.291084	0	0
29688	9.209595	-0.981412	-4.512508	-0.304688	0.625394	0.327330	-0.876137	0.355320	0.232657	-0.431753	0.479571	0.704769	0.294792	0	0
29689	10.155317	-0.683412	-4.806812	-0.220112	0.680402	0.268932	-0.876272	0.360360	0.223765	-0.436289	0.480427	0.699845	0.298425	0	0
29690	10.107060	-0.548814	-4.871765	-0.161135	0.557416	0.228880	-0.877511	0.363662	0.215483	-0.440136	0.481032	0.695819	0.301203	0	0
29691	9.804917	-0.568768	-4.672184	-0.157989	0.375096	0.228196	-0.876197	0.369010	0.211555	-0.442685	0.482213	0.692560	0.303086	0	0
29692	9.295685	-0.438728	-4.517021	-0.246677	0.223802	0.142844	-0.877799	0.370893	0.208854	-0.443511	0.483610	0.690111	0.305231	0	0
29693	8.439638	-0.428506	-4.286866	-0.392672	0.125159	0.133360	-0.876253	0.372793	0.210659	-0.442892	0.485921	0.687681	0.307934	0	0
29694	8.079492	-0.572140	-4.056935	-0.430866	0.085977	0.111230	-0.876065	0.371456	0.214399	-0.441755	0.488339	0.685396	0.310821	0	0
29695	8.072524	-0.662792	-3.984800	-0.381306	0.124380	0.113086	-0.874378	0.373218	0.216051	-0.441103	0.490446	0.683080	0.313516	0	0
29696	8.269708	-0.792737	-3.983359	-0.298083	0.231500	0.135122	-0.876095	0.375352	0.217051	-0.441662	0.491987	0.680413	0.316105	0	0
29697	8.657377	-0.848627	-3.998222	-0.175879	0.278218	0.150043	-0.875278	0.376454	0.214846	-0.443169	0.492944	0.677863	0.317977	0	0
29698	9.033217	-0.963354	-3.959884	-0.049392	0.264250	0.194421	-0.873653	0.378714	0.209305	-0.445368	0.493634	0.675556	0.318742	0	0
29699	9.144492	-1.028302	-3.877510	0.001481	0.198263	0.187301	-0.873984	0.381123	0.207192	-0.447319	0.494303	0.673727	0.318845	0	0
29700	9.045597	-1.007241	-3.588642	0.061787	0.054114	0.130750	-0.874357	0.386966	0.205436	-0.448435	0.494743	0.673009	0.318110	0	0
29701	9.042123	-0.975415	-3.428879	0.134514	-0.074330	0.057701	-0.871672	0.387478	0.205868	-0.448796	0.494807	0.673458	0.316548	0	0
29702	8.984228	-0.891971	-3.472065	0.197005	-0.124759	0.004684	-0.872808	0.388846	0.207664	-0.448971	0.494362	0.674587	0.314585	0	0
29703	9.055031	-0.865487	-3.675030	0.227948	-0.148077	-0.068611	-0.873228	0.387502	0.205884	-0.448897	0.493381	0.676278	0.312593	0	0
29704	9.366182	-0.785963	-3.980843	0.207250	-0.198043	-0.154751	-0.871942	0.388469	0.209191	-0.448122	0.492034	0.678546	0.310909	0	0
29705	9.566428	-0.632379	-4.325504	0.184135	-0.252693	-0.193188	-0.872457	0.385923	0.211445	-0.446725	0.490723	0.681170	0.309250	0	0
29706	9.470144	-0.524563	-4.357434	0.169381	-0.291331	-0.193159	-0.873395	0.384834	0.216344	-0.444999	0.489563	0.683907	0.307530	0	0
29707	9.285427	-0.544215	-4.241955	0.185567	-0.368596	-0.195798	-0.873326	0.382174	0.220711	-0.442795	0.488570	0.687042	0.305293	0	0
29708	9.512461	-0.483994	-4.510930	0.093084	-0.382645	-0.232607	-0.873381	0.378485	0.225581	-0.439935	0.487736	0.690122	0.303813	0	0
29709	9.267044	-0.293343	-4.853177	0.065217	-0.382571	-0.248294	-0.873131	0.373991	0.232097	-0.436868	0.486939	0.693181	0.302551	0	0
29710	8.844460	-0.263060	-4.358900	0.077612	-0.449509	-0.255576	-0.875569	0.369416	0.238209	-0.433379	0.486194	0.696587	0.300939	0	0
29711	8.547950	-0.162520	-4.105602	-0.039918	-0.524300	-0.263067	-0.875611	0.366311	0.245808	-0.428749	0.486149	0.699980	0.299769	0	0
29712	8.130634	0.090653	-3.957906	-0.019753	-0.470947	-0.264994	-0.874768	0.361785	0.255717	-0.424583	0.485800	0.703189	0.298753	0	0
29713	8.149533	0.035081	-3.983130	0.017598	-0.333828	-0.250465	-0.874114	0.358344	0.261162	-0.421587	0.485000	0.705842	0.298039	0	0
29714	8.312752	0.047240	-4.071283	0.073981	-0.165057	-0.211133	-0.875598	0.355285	0.265377	-0.420176	0.483706	0.707749	0.297610	0	0
29715	8.620233	0.032105	-4.189164	0.202535	-0.073792	-0.202708	-0.876692	0.352428	0.265350	-0.420050	0.481678	0.709610	0.296645	0	0
29716	8.740565	0.041276	-4.212929	0.265675	-0.016774	-0.173286	-0.877799	0.349906	0.264353	-0.420722	0.479396	0.711271	0.295409	0	0
29717	8.794249	0.122656	-4.161264	0.335374	-0.039614	-0.163911	-0.878078	0.349092	0.263454	-0.421587	0.476970	0.713177	0.293501	0	0
29718	8.693959	0.209570	-4.079650	0.333254	-0.050138	-0.173079	-0.878937	0.349161	0.262333	-0.422335	0.474493	0.715156	0.291618	0	0
29719	8.405362	0.400867	-4.086934	0.284925	-0.066937	-0.198871	-0.879771	0.346431	0.259620	-0.422656	0.472093	0.717175	0.290087	0	0
29720	7.995260	0.644261	-3.937156	0.277590	-0.059468	-0.232893	-0.882286	0.343630	0.258902	-0.422890	0.469432	0.719300	0.288800	0	0
29721	7.940996	0.891406	-3.892451	0.225695	-0.042898	-0.292632	-0.882972	0.342187	0.259243	-0.422828	0.466522	0.721465	0.288204	0	0
29722	8.229931	1.211715	-4.058178	0.181985	0.038268	-0.291818	-0.883341	0.337217	0.258085	-0.423135	0.463557	0.723153	0.288309	0	0
29723	8.887476	1.358133	-4.470715	0.153152	0.174614	-0.289182	-0.885854	0.332807	0.255000	-0.424309	0.460334	0.724152	0.289237	0	0
29724	9.666870	1.364049	-4.958776	0.124975	0.300311	-0.261753	-0.888374	0.327908	0.250183	-0.426325	0.457055	0.724408	0.290827	0	0
29725	10.303249	1.378001	-5.248193	0.197907	0.284221	-0.270626	-0.892332	0.323959	0.244023	-0.428539	0.453438	0.724961	0.291856	0	0
29726	10.317608	1.133491	-5.467722	0.217369	0.142766	-0.214435	-0.894612	0.322898	0.240012	-0.429960	0.450548	0.725925	0.291846	0	0
29727	9.953182	0.834605	-5.412562	0.215471	0.018837	-0.206111	-0.896867	0.321022	0.237932	-0.430505	0.448085	0.727359	0.291265	0	0
29728	9.173104	0.643841	-5.244531	0.151373	-0.120123	-0.160334	-0.898108	0.319524	0.239551	-0.429870	0.446630	0.729006	0.290316	0	0
29729	8.220591	0.442688	-4.934849	0.095258	-0.168071	-0.098207	-0.897778	0.316583	0.240780	-0.428821	0.446011	0.730405	0.289301	0	0
29730	7.418112	0.319858	-4.577126	0.112134	-0.191498	-0.079971	-0.898306	0.316110	0.244722	-0.427721	0.445508	0.731882	0.287969	0	0
29731	7.043476	0.356868	-4.427604	0.114072	-0.123355	-0.081984	-0.897433	0.315154	0.246354	-0.427122	0.444798	0.733068	0.286937	0	0
29732	7.063003	0.534345	-4.470657	0.045255	-0.008123	-0.065753	-0.897411	0.313965	0.247130	-0.427105	0.444157	0.733501	0.286849	0	0
29733	7.443300	0.637293	-4.571167	0.003822	0.149890	-0.056813	-0.899689	0.313551	0.244575	-0.428087	0.443319	0.733091	0.287727	0	0
29734	8.035274	0.824765	-4.756341	0.019195	0.266841	-0.040297	-0.899032	0.314896	0.240403	-0.430036	0.442195	0.732149	0.288947	0	0
29735	8.315912	0.984257	-4.681252	0.026787	0.306940	-0.032914	-0.899070	0.314587	0.235000	-0.432331	0.440976	0.731018	0.290247	0	0
29736	8.606160	1.158365	-4.616091	-0.052683	0.290219	-0.025607	-0.899971	0.315438	0.229678	-0.434185	0.440159	0.729710	0.292005	0	0
29737	8.847851	1.360278	-4.609320	-0.140327	0.256501	0.020242	-0.899009	0.315188	0.225687	-0.435523	0.440188	0.728064	0.294071	0	0
29738	8.935541	1.492164	-4.544105	-0.194642	0.207165	0.047786	-0.902291	0.315533	0.222623	-0.436469	0.440476	0.726537	0.296005	0	0
29739	9.070767	1.498031	-4.510476	-0.228123	0.141415	0.102912	-0.901144	0.314097	0.222238	-0.436822	0.441819	0.724757	0.297842	0	0
29740	9.113200	1.309129	-4.551942	-0.190317	0.071978	0.154458	-0.902030	0.315791	0.220228	-0.437030	0.443473	0.723222	0.298807	0	0
29741	9.110519	1.045527	-4.785452	-0.114392	0.043925	0.189467	-0.898924	0.316576	0.220814	-0.437432	0.445229	0.721815	0.299011	0	0
29742	9.073540	0.734365	-5.071130	-0.070259	-0.015299	0.270325	-0.898405	0.321624	0.223250	-0.437845	0.447546	0.720438	0.298267	0	0
29743	8.946121	0.382853	-5.194264	-0.017628	-0.064080	0.360337	-0.895350	0.326035	0.223214	-0.438398	0.450429	0.719020	0.296533	0	0
29744	8.766599	0.069148	-5.216166	-0.025806	-0.103434	0.433698	-0.891457	0.333018	0.226164	-0.438857	0.453956	0.717422	0.294337	0	0
29745	8.933291	-0.248082	-5.337999	-0.011075	-0.133572	0.507161	-0.887018	0.340506	0.227441	-0.439352	0.458057	0.715638	0.291576	0	0
29746	8.951855	-0.359165	-5.382897	-0.062626	-0.129370	0.563010	-0.884120	0.348990	0.232337	-0.439807	0.462733	0.713413	0.288946	0	0
29747	8.908208	-0.365699	-5.415124	-0.050657	-0.123305	0.599715	-0.878716	0.357809	0.232554	-0.440427	0.467614	0.710999	0.286080	0	0
29748	8.849264	-0.513208	-4.875218	-0.062136	-0.225036	0.591576	-0.874117	0.366247	0.237855	-0.440254	0.472727	0.709014	0.282851	0	0
29749	8.600392	-0.446182	-4.679478	-0.091066	-0.262475	0.540158	-0.866586	0.376199	0.240673	-0.439489	0.477727	0.707324	0.279855	0	0
29750	8.574578	-0.114820	-4.420306	-0.133074	-0.256723	0.475894	-0.861861	0.385393	0.245171	-0.438393	0.482396	0.705773	0.277471	0	0
29751	8.475505	0.111432	-4.241207	-0.125306	-0.190800	0.418935	-0.854824	0.391214	0.250285	-0.437607	0.486460	0.704211	0.275581	0	0
29752	8.519916	0.099555	-4.102845	-0.108611	-0.131693	0.352820	-0.854431	0.396045	0.254268	-0.437148	0.489791	0.702739	0.274161	0	0
29753	8.654971	0.020357	-4.055270	-0.111528	-0.099130	0.239001	-0.849942	0.400187	0.256326	-0.436569	0.492258	0.701669	0.273405	0	0
29754	8.737237	-0.029592	-3.991038	-0.022287	-0.086897	0.152916	-0.849692	0.403560	0.257810	-0.436297	0.493673	0.701210	0.272465	0	0
29755	8.657530	-0.238458	-3.926615	0.082538	-0.101835	0.104462	-0.848728	0.405825	0.258226	-0.436290	0.494348	0.701335	0.270927	0	0
29756	8.534472	-0.471451	-3.848650	0.137233	-0.104301	0.096251	-0.846359	0.408656	0.258381	-0.436529	0.494704	0.701668	0.269021	0	0
29757	8.451593	-0.757017	-3.849828	0.159429	-0.102980	0.103567	-0.843842	0.411314	0.259090	-0.436893	0.495033	0.702002	0.266944	0	0
29758	8.651942	-1.067030	-3.984950	0.075690	-0.034991	0.110624	-0.842463	0.414160	0.259255	-0.437347	0.495578	0.701787	0.265753	0	0
29759	9.029568	-1.191116	-4.333225	-0.012308	0.087178	0.090122	-0.842777	0.414876	0.256469	-0.438161	0.496053	0.700894	0.265884	0	0
29760	9.258142	-1.118957	-4.408937	-0.034430	0.155265	0.077184	-0.840833	0.416923	0.255162	-0.439323	0.496310	0.699736	0.266537	0	0
29761	9.310957	-0.913426	-4.211499	0.021666	0.080472	0.062784	-0.841286	0.418555	0.254277	-0.440188	0.496458	0.699094	0.266518	0	0
29762	9.061517	-0.718576	-4.142927	0.036571	0.035660	0.009645	-0.841294	0.419136	0.254171	-0.440674	0.496275	0.698964	0.266394	0	0
29763	8.763913	-0.591731	-4.041595	0.013706	0.033939	-0.023471	-0.841861	0.418620	0.253153	-0.440948	0.495977	0.698931	0.266584	0	0
29764	8.527629	-0.611778	-4.049798	-0.053730	0.067258	-0.086107	-0.842435	0.419072	0.252903	-0.440952	0.495439	0.698896	0.267670	0	0
29765	8.501223	-0.684938	-4.005808	-0.046885	0.087760	-0.106330	-0.844973	0.418135	0.252302	-0.441081	0.494681	0.698871	0.268918	0	0
29766	8.799314	-0.873612	-4.018187	-0.021345	0.138922	-0.115504	-0.843697	0.417031	0.250946	-0.441657	0.493622	0.698734	0.270274	0	0
29767	9.212902	-0.923783	-4.111278	0.040668	0.176363	-0.127291	-0.847080	0.414355	0.247977	-0.442782	0.492087	0.698652	0.271442	0	0
29768	9.426398	-0.869949	-4.259013	0.107698	0.181026	-0.083990	-0.849364	0.414644	0.245750	-0.444374	0.490546	0.698525	0.271954	0	0
29769	9.385499	-0.864896	-4.252619	0.190355	0.107819	-0.064450	-0.849655	0.412965	0.241964	-0.445925	0.488966	0.698837	0.271461	0	0
29770	9.180533	-0.833932	-4.283400	0.224865	0.021195	-0.065203	-0.851649	0.412806	0.239990	-0.447023	0.487458	0.699645	0.270281	0	0
29771	8.824254	-0.812522	-4.245781	0.253257	-0.025147	-0.093593	-0.851799	0.412195	0.237828	-0.447868	0.485747	0.700854	0.268826	0	0
29772	8.656114	-0.856173	-4.157649	0.301930	-0.053322	-0.118269	-0.852549	0.414052	0.235401	-0.448668	0.483721	0.702447	0.266981	0	0
29773	8.564950	-0.865990	-4.101162	0.350691	-0.027973	-0.144844	-0.854105	0.412610	0.233059	-0.449820	0.481212	0.704162	0.265052	0	0
29774	8.598873	-0.868995	-4.075880	0.394724	0.027194	-0.145756	-0.855972	0.413466	0.230863	-0.451546	0.478353	0.705750	0.263061	0	0
29775	8.733611	-0.930567	-4.076489	0.418577	0.066846	-0.147588	-0.857682	0.410902	0.225052	-0.453670	0.475252	0.707205	0.261112	0	0
29776	8.925594	-1.023225	-4.139830	0.456541	0.078048	-0.166776	-0.857297	0.411657	0.221271	-0.455977	0.471811	0.708797	0.259012	0	0
29777	9.088372	-1.120054	-4.238339	0.480081	0.058256	-0.174940	-0.858884	0.411064	0.216290	-0.458240	0.468236	0.710547	0.256699	0	0
29778	9.114682	-1.188190	-4.234936	0.506930	0.011397	-0.193170	-0.859490	0.410907	0.210902	-0.460217	0.464522	0.712661	0.254035	0	0
29779	9.045089	-1.163809	-4.208019	0.520227	-0.037719	-0.204087	-0.862043	0.407797	0.204781	-0.461884	0.460774	0.715049	0.251108	0	0
29780	8.891829	-1.203424	-4.067276	0.531666	-0.070122	-0.217812	-0.863472	0.406573	0.200893	-0.463306	0.456941	0.717674	0.247983	0	0
29781	8.683749	-1.224190	-3.856725	0.513635	-0.102249	-0.204075	-0.865746	0.406268	0.199054	-0.464452	0.453355	0.720299	0.244790	0	0
29782	8.720461	-1.242510	-3.776089	0.482822	-0.100971	-0.193119	-0.866585	0.403566	0.195776	-0.465461	0.449981	0.722786	0.241750	0	0
29783	8.845292	-1.171836	-3.867256	0.432223	-0.061479	-0.173058	-0.867309	0.403272	0.193214	-0.466586	0.446875	0.724843	0.239172	0	0
29784	8.978523	-1.072233	-4.130052	0.393458	-0.044790	-0.187803	-0.869721	0.402689	0.191217	-0.467591	0.443802	0.726795	0.236997	0	0
29785	9.182573	-0.989401	-4.265166	0.411160	-0.105490	-0.204133	-0.871118	0.399811	0.188784	-0.468209	0.440654	0.729115	0.234512	0	0
29786	9.244874	-0.985030	-4.622550	0.431487	-0.199932	-0.257159	-0.873068	0.397404	0.188651	-0.468069	0.437240	0.732157	0.231687	0	0
29787	9.162494	-0.930003	-4.703654	0.451547	-0.258909	-0.288235	-0.875022	0.394623	0.187363	-0.467520	0.433623	0.735617	0.228613	0	0
29788	8.925327	-0.882653	-4.853901	0.440173	-0.280240	-0.301118	-0.875826	0.390656	0.186413	-0.466697	0.430000	0.739199	0.225563	0	0
29789	8.541281	-0.850854	-4.672659	0.436754	-0.288112	-0.325043	-0.877874	0.386930	0.189742	-0.465750	0.426217	0.742869	0.222624	0	0
29790	8.310734	-0.882297	-4.557959	0.388306	-0.251091	-0.327085	-0.878816	0.384669	0.192159	-0.464829	0.422556	0.746254	0.220194	0	0
29791	8.218221	-0.793951	-4.406575	0.343351	-0.206309	-0.335503	-0.881294	0.379526	0.192286	-0.464040	0.418923	0.749335	0.218330	0	0
29792	8.197335	-0.690323	-4.347146	0.284705	-0.131895	-0.345816	-0.884090	0.375918	0.190528	-0.463511	0.415313	0.751982	0.217247	0	0
29793	8.331926	-0.627247	-4.419403	0.235457	-0.052431	-0.347836	-0.886442	0.371926	0.190584	-0.463381	0.411734	0.754132	0.216882	0	0
29794	8.499700	-0.592708	-4.551060	0.190606	-0.026257	-0.351597	-0.888068	0.365556	0.189067	-0.463227	0.408276	0.756080	0.216966	0	0
29795	8.581358	-0.509885	-4.621209	0.183485	-0.037576	-0.377255	-0.889726	0.360962	0.186528	-0.462915	0.404671	0.758144	0.217184	0	0
29796	8.595804	-0.422163	-4.659825	0.199939	-0.067242	-0.374406	-0.892755	0.355205	0.187614	-0.462422	0.401072	0.760369	0.217129	0	0
29797	8.564722	-0.368708	-4.651068	0.216263	-0.091070	-0.377087	-0.896962	0.351202	0.185561	-0.461819	0.397418	0.762724	0.216874	0	0
29798	8.442076	-0.309738	-4.643681	0.216431	-0.115576	-0.367889	-0.898299	0.345584	0.186214	-0.461022	0.393880	0.765154	0.216462	0	0
29799	8.390848	-0.298532	-4.728652	0.187569	-0.107158	-0.353289	-0.901023	0.338368	0.187630	-0.460217	0.390561	0.767399	0.216243	0	0
29800	8.391419	-0.211726	-4.691874	0.179621	-0.100197	-0.377157	-0.903488	0.331287	0.186218	-0.459358	0.387071	0.769689	0.216206	0	0
29801	8.388180	-0.190745	-4.807561	0.183183	-0.064777	-0.384548	-0.904267	0.327038	0.188085	-0.458777	0.383426	0.771825	0.216321	0	0
29802	8.426146	-0.189986	-4.883858	0.194674	-0.019635	-0.369911	-0.906896	0.320889	0.185316	-0.458593	0.379742	0.773719	0.216441	0	0
29803	8.456964	-0.238101	-4.928803	0.196784	0.009393	-0.362615	-0.910387	0.318020	0.186303	-0.458668	0.376032	0.775434	0.216625	0	0
29804	8.488596	-0.233979	-4.891311	0.204356	0.023613	-0.354356	-0.912027	0.312395	0.184267	-0.458873	0.372320	0.777065	0.216757	0	0
29805	8.469688	-0.180832	-4.866102	0.237001	0.027847	-0.365304	-0.914249	0.307666	0.181725	-0.459218	0.368352	0.778766	0.216700	0	0
29806	8.392920	-0.146737	-4.836438	0.286778	0.052752	-0.353329	-0.916601	0.301943	0.178980	-0.459942	0.364188	0.780412	0.216282	0	0
29807	8.374143	-0.093818	-4.794327	0.318922	0.085684	-0.351477	-0.920102	0.297268	0.175746	-0.461048	0.359813	0.781942	0.215725	0	0
29808	8.557438	0.002172	-4.815049	0.326792	0.136504	-0.369839	-0.922353	0.292979	0.170115	-0.462514	0.355138	0.783311	0.215364	0	0
29809	8.691800	0.075404	-4.921049	0.369964	0.225133	-0.406561	-0.924136	0.285768	0.165289	-0.464748	0.349776	0.784460	0.215147	0	0
29810	8.708596	0.133947	-4.955113	0.398267	0.282801	-0.448794	-0.927467	0.278000	0.160584	-0.467410	0.343815	0.785527	0.215095	0	0
29811	8.663673	0.208374	-4.875650	0.419486	0.313981	-0.479077	-0.930314	0.274296	0.152020	-0.470316	0.337432	0.786554	0.215116	0	0
29812	8.477051	0.204929	-4.702022	0.430146	0.318287	-0.491028	-0.935395	0.268986	0.144652	-0.473227	0.330886	0.787588	0.215116	0	0
29813	8.240205	0.271909	-4.509147	0.399141	0.351577	-0.524210	-0.938464	0.260405	0.135927	-0.476215	0.324130	0.788461	0.215612	0	0
29814	8.027241	0.382999	-4.362773	0.354697	0.404854	-0.583130	-0.943521	0.251903	0.126234	-0.479311	0.316985	0.789137	0.216898	0	0
29815	7.903478	0.503139	-4.214845	0.386940	0.448814	-0.612503	-0.947158	0.242145	0.115315	-0.482771	0.309338	0.789704	0.218196	0	0
29816	7.962752	0.641673	-4.088135	0.391738	0.511415	-0.643751	-0.949650	0.232565	0.106238	-0.486622	0.301269	0.790019	0.219788	0	0
29817	8.128043	0.847766	-3.991521	0.420431	0.543153	-0.667529	-0.955128	0.222849	0.095056	-0.490728	0.292768	0.790241	0.221342	0	0
29818	8.554011	1.136633	-3.875130	0.436619	0.565008	-0.678397	-0.957337	0.211663	0.083467	-0.494971	0.284035	0.790353	0.222869	0	0
29819	8.930548	1.359714	-3.890173	0.392789	0.551999	-0.672836	-0.963092	0.200594	0.070645	-0.498965	0.275553	0.790338	0.224657	0	0
29820	9.182857	1.647652	-3.793864	0.435923	0.453345	-0.655971	-0.965573	0.188553	0.059005	-0.502284	0.267186	0.790805	0.225721	0	0
29821	9.270161	1.787530	-3.781723	0.429076	0.359455	-0.593396	-0.967377	0.181064	0.051044	-0.504956	0.259538	0.791493	0.226272	0	0
29822	9.492799	1.796504	-3.664384	0.352328	0.320153	-0.516352	-0.968309	0.171434	0.042516	-0.507250	0.252973	0.791966	0.226918	0	0
29823	9.727281	1.731899	-3.852324	0.323601	0.290917	-0.424569	-0.970088	0.163138	0.036346	-0.509440	0.247320	0.792249	0.227255	0	0
29824	9.975945	1.578790	-3.418164	0.291870	0.226746	-0.303365	-0.972290	0.155238	0.031056	-0.511293	0.242932	0.792475	0.227040	0	0
29825	10.156594	1.376968	-3.653296	0.241649	0.179905	-0.193280	-0.971590	0.152079	0.024901	-0.512905	0.239768	0.792532	0.226567	0	0
29826	10.151647	1.191861	-3.591514	0.230048	0.124975	-0.073960	-0.972861	0.150359	0.022255	-0.514307	0.237742	0.792562	0.225418	0	0
29827	9.876945	1.052334	-3.531424	0.225109	0.082546	0.019609	-0.971721	0.147901	0.019256	-0.515582	0.236566	0.792559	0.223747	0	0
29828	9.486986	1.054371	-3.478178	0.249707	-0.022250	0.061031	-0.971033	0.148799	0.018314	-0.516161	0.235830	0.793062	0.221392	0	0
29829	9.120511	1.076825	-3.512636	0.243647	-0.142763	0.120776	-0.973434	0.149346	0.019647	-0.515911	0.235859	0.794013	0.218518	0	0
29830	8.874587	1.156848	-3.563306	0.210991	-0.217450	0.139140	-0.972048	0.152948	0.021984	-0.515013	0.236370	0.795239	0.215604	0	0
29831	8.874946	1.331830	-3.591165	0.184743	-0.282674	0.122705	-0.970361	0.155378	0.024670	-0.513506	0.237015	0.796762	0.212853	0	0
29832	8.797862	1.507938	-3.662015	0.154862	-0.320170	0.104365	-0.969795	0.158027	0.029081	-0.511570	0.237753	0.798459	0.210318	0	0
29833	8.937054	1.634780	-3.789586	0.148669	-0.325951	0.078718	-0.970316	0.158569	0.035779	-0.509525	0.238316	0.800210	0.207975	0	0
29834	8.984088	1.651102	-3.945832	0.143478	-0.339105	0.021847	-0.970288	0.160536	0.042561	-0.507224	0.238490	0.802154	0.205904	0	0
29835	9.065224	1.734838	-4.083591	0.137046	-0.346193	-0.012994	-0.968685	0.160636	0.048786	-0.504786	0.238410	0.804181	0.204071	0	0
29836	9.088465	1.682508	-4.171760	0.141825	-0.363082	-0.038656	-0.970211	0.161412	0.053949	-0.502150	0.238148	0.806364	0.202256	0	0
29837	9.097960	1.629032	-4.167633	0.159689	-0.383436	-0.053277	-0.970731	0.160093	0.057555	-0.499369	0.237696	0.808696	0.200353	0	0
29838	8.918834	1.563414	-4.243490	0.168558	-0.420801	-0.060593	-0.970348	0.157378	0.065882	-0.496269	0.237227	0.811248	0.198285	0	0
29839	9.039147	1.443349	-4.214954	0.158446	-0.396314	-0.100101	-0.968324	0.157629	0.071829	-0.493269	0.236417	0.813723	0.196591	0	0
29840	8.937132	1.350356	-4.279380	0.167346	-0.358712	-0.113947	-0.970191	0.153010	0.078641	-0.490547	0.235392	0.816060	0.194938	0	0
29841	8.897504	1.228115	-4.365654	0.225620	-0.306348	-0.130465	-0.970455	0.153966	0.082671	-0.488362	0.233819	0.818268	0.193053	0	0
29842	8.801107	1.172714	-4.343086	0.316107	-0.245100	-0.174460	-0.969226	0.149398	0.087473	-0.486782	0.231347	0.820451	0.190741	0	0
29843	8.670718	1.037513	-4.319767	0.381437	-0.217207	-0.198285	-0.972597	0.148908	0.089742	-0.485541	0.228278	0.822650	0.188113	0	0
29844	8.581261	0.906959	-4.302780	0.436560	-0.191018	-0.192754	-0.970988	0.145517	0.090931	-0.484626	0.224957	0.824804	0.185016	0	0
29845	8.519741	0.777912	-4.412435	0.439694	-0.144622	-0.183685	-0.973363	0.142987	0.090511	-0.484118	0.221580	0.826687	0.181992	0	0
29846	8.571863	0.627875	-4.463673	0.470918	-0.112707	-0.148822	-0.972170	0.139288	0.092252	-0.483981	0.218297	0.828386	0.178563	0	0
29847	8.636023	0.531433	-4.539167	0.474315	-0.093751	-0.126828	-0.973002	0.138011	0.092180	-0.484049	0.215121	0.829920	0.175079	0	0
29848	8.623428	0.512962	-4.601620	0.493904	-0.082600	-0.113970	-0.972975	0.136392	0.092928	-0.484249	0.211953	0.831396	0.171348	0	0
29849	8.508376	0.546852	-4.536708	0.477620	-0.082096	-0.106680	-0.972942	0.133941	0.093058	-0.484430	0.208899	0.832795	0.167753	0	0
29850	8.508751	0.653514	-4.533611	0.477919	-0.101326	-0.092867	-0.972957	0.134959	0.092838	-0.484451	0.206006	0.834249	0.164005	0	0
29851	8.446225	0.753736	-4.559606	0.463015	-0.076646	-0.104862	-0.973679	0.135053	0.091151	-0.484629	0.203019	0.835554	0.160525	0	0
29852	8.451242	0.858235	-4.578436	0.471778	-0.070273	-0.119518	-0.973203	0.131557	0.091919	-0.484830	0.199871	0.836862	0.157013	0	0
29853	8.432045	0.931401	-4.598981	0.485798	-0.061534	-0.143354	-0.975593	0.130310	0.091722	-0.485094	0.196418	0.838168	0.153553	0	0
29854	8.518238	0.912249	-4.662718	0.496533	-0.064681	-0.152490	-0.975288	0.128183	0.091019	-0.485315	0.192855	0.839510	0.149998	0	0
29855	8.584764	0.825621	-4.747899	0.510780	-0.054515	-0.168997	-0.976133	0.127378	0.090127	-0.485621	0.189045	0.840824	0.146459	0	0
29856	8.564375	0.749653	-4.858746	0.535925	-0.056256	-0.187318	-0.976789	0.123899	0.090907	-0.485907	0.184975	0.842200	0.142750	0	0
29857	8.515261	0.644287	-4.932477	0.581285	-0.043444	-0.203797	-0.977188	0.121094	0.089602	-0.486354	0.180501	0.843572	0.138797	0	0
29858	8.418736	0.511061	-4.893503	0.592289	-0.021296	-0.205688	-0.978012	0.118309	0.088018	-0.486977	0.175940	0.844831	0.134756	0	0
29859	8.264818	0.499426	-4.849174	0.615526	-0.007202	-0.227722	-0.979814	0.114529	0.086524	-0.487719	0.171034	0.846050	0.130683	0	0
29860	8.222089	0.576653	-4.798762	0.626655	0.037754	-0.225932	-0.979952	0.112785	0.084007	-0.488831	0.166042	0.847031	0.126541	0	0
29861	8.088767	0.545502	-4.576581	0.651888	0.081992	-0.244332	-0.980341	0.108200	0.080890	-0.490324	0.160688	0.847812	0.122379	0	0
29862	8.046612	0.592456	-4.439429	0.613576	0.150320	-0.246349	-0.980609	0.104658	0.076987	-0.492299	0.155432	0.848182	0.118619	0	0
29863	8.262413	0.592797	-4.577936	0.593229	0.191707	-0.259257	-0.982588	0.101225	0.071408	-0.494564	0.150091	0.848298	0.115192	0	0
29864	8.680201	0.475384	-4.722349	0.541415	0.239218	-0.218075	-0.982842	0.095214	0.065083	-0.497173	0.145312	0.848029	0.112028	0	0
29865	9.053588	0.384462	-5.009861	0.507417	0.267408	-0.193353	-0.983003	0.093200	0.059291	-0.499987	0.140857	0.847507	0.109105	0	0
29866	9.187078	0.229952	-5.131807	0.474781	0.202115	-0.176796	-0.984574	0.090254	0.052463	-0.502196	0.136792	0.847231	0.106243	0	0
29867	9.119004	0.133922	-5.168535	0.477595	0.098048	-0.129861	-0.983151	0.088323	0.050345	-0.503570	0.133200	0.847387	0.103010	0	0
29868	8.907701	0.082888	-5.049851	0.483729	0.002055	-0.095796	-0.982579	0.086950	0.048837	-0.504154	0.129978	0.847972	0.099389	0	0
29869	8.631927	0.045917	-4.861029	0.451455	-0.075376	-0.062764	-0.984575	0.087336	0.047463	-0.504067	0.127257	0.848849	0.095803	0	0
29870	8.360785	0.043385	-4.710804	0.440714	-0.072274	-0.053670	-0.983834	0.084336	0.046843	-0.503985	0.124674	0.849676	0.092230	0	0
29871	8.135303	0.074892	-4.591052	0.415458	-0.039765	-0.042801	-0.984794	0.082711	0.048026	-0.504153	0.122268	0.850282	0.088888	0	0
29872	8.085772	0.156298	-4.487216	0.397723	0.034889	-0.028268	-0.984812	0.084016	0.047824	-0.504934	0.120020	0.850468	0.085684	0	0
29873	8.218360	0.228437	-4.511029	0.370664	0.130417	-0.022927	-0.984410	0.083473	0.044103	-0.506496	0.117858	0.850125	0.082824	0	0
29874	8.194570	0.262216	-4.485764	0.370747	0.220960	-0.028576	-0.986424	0.082635	0.038402	-0.508810	0.115579	0.849320	0.080067	0	0
29875	8.237900	0.252233	-4.487449	0.368768	0.302808	-0.042467	-0.985623	0.082900	0.032744	-0.511799	0.113114	0.848091	0.077522	0	0
29876	8.286196	0.241956	-4.469998	0.368745	0.330653	-0.046172	-0.984655	0.081157	0.026959	-0.515004	0.110608	0.846707	0.074996	0	0
29877	8.301690	0.249798	-4.340088	0.366827	0.347493	-0.050782	-0.983871	0.080988	0.018440	-0.518338	0.108043	0.845215	0.072556	0	0
29878	8.384804	0.217878	-4.174317	0.361400	0.373287	-0.050815	-0.984769	0.080489	0.011333	-0.521865	0.105498	0.843566	0.070160	0	0
29879	8.462816	0.157218	-4.032699	0.381146	0.366682	-0.064518	-0.984816	0.078770	0.002442	-0.525338	0.102722	0.841954	0.067689	0	0
29880	8.645798	-0.009658	-3.982657	0.340742	0.346849	-0.069139	-0.984562	0.077338	-0.003600	-0.528582	0.100142	0.840404	0.065529	0	0
29881	8.891171	-0.086277	-4.004411	0.301192	0.334563	-0.076496	-0.983476	0.076126	-0.011479	-0.531669	0.097702	0.838878	0.063757	0	0
29882	9.231600	-0.092956	-4.227337	0.278351	0.301357	-0.072750	-0.983791	0.074853	-0.017648	-0.534444	0.095449	0.837498	0.062093	0	0
29883	9.408482	-0.159998	-4.384152	0.283869	0.266188	-0.068990	-0.984087	0.072009	-0.024057	-0.536928	0.093205	0.836289	0.060357	0	0
29884	9.578588	-0.271684	-4.463708	0.279359	0.197624	-0.060615	-0.984536	0.070431	-0.029819	-0.538827	0.091103	0.835429	0.058517	0	0
29885	9.643687	-0.345379	-4.427975	0.318357	0.109408	-0.064982	-0.985958	0.068769	-0.033593	-0.540019	0.088798	0.835058	0.056322	0	0
29886	9.588619	-0.389512	-4.363400	0.338777	0.016068	-0.044624	-0.984258	0.067666	-0.035095	-0.540452	0.086613	0.835178	0.053736	0	0
29887	9.417530	-0.454156	-4.335682	0.349728	-0.052455	-0.039035	-0.984257	0.067393	-0.035395	-0.540321	0.084446	0.835657	0.050992	0	0
29888	9.258332	-0.582023	-4.301576	0.364357	-0.089523	-0.036250	-0.983924	0.064438	-0.033883	-0.539884	0.082243	0.836332	0.048053	0	0
29889	9.138979	-0.612420	-4.142716	0.347951	-0.109119	-0.031690	-0.985040	0.064099	-0.032477	-0.539267	0.080175	0.837088	0.045230	0	0
29890	8.942105	-0.631796	-4.041275	0.335337	-0.106804	-0.024421	-0.984593	0.063163	-0.031123	-0.538653	0.078236	0.837812	0.042456	0	0
29891	8.828927	-0.645766	-4.025055	0.322610	-0.094010	-0.022658	-0.983729	0.062133	-0.030913	-0.538133	0.076376	0.838448	0.039803	0	0
29892	8.828600	-0.772023	-4.013788	0.313551	-0.084888	-0.020876	-0.984156	0.063346	-0.029133	-0.537675	0.074577	0.839023	0.037211	0	0
29893	8.836047	-0.728553	-4.004121	0.289405	-0.071056	-0.035617	-0.983433	0.062318	-0.028921	-0.537307	0.072779	0.839515	0.034917	0	0
29894	8.806904	-0.742586	-4.027278	0.304205	-0.047384	-0.031965	-0.983696	0.060343	-0.029609	-0.537143	0.070903	0.839878	0.032477	0	0
29895	8.788030	-0.791936	-3.954428	0.309076	-0.055483	-0.020024	-0.984504	0.059056	-0.026564	-0.536914	0.069127	0.840267	0.029940	0	0
29896	8.783210	-0.826049	-3.939977	0.302850	-0.063268	-0.012690	-0.984228	0.059359	-0.026973	-0.536611	0.067428	0.840685	0.027400	0	0
29897	8.692725	-0.851688	-3.789413	0.355963	-0.069145	-0.009843	-0.983383	0.060696	-0.025197	-0.536291	0.065492	0.841135	0.024398	0	0
29898	8.676430	-0.931297	-3.992227	0.343291	-0.082307	-0.004365	-0.984220	0.059310	-0.025985	-0.535845	0.063647	0.841641	0.021458	0	0
29899	8.714075	-0.934178	-3.797996	0.394377	-0.115504	-0.006033	-0.985050	0.059212	-0.023716	-0.535145	0.061550	0.842321	0.018076	0	0
29900	8.788355	-0.910258	-4.172609	0.382123	-0.129155	-0.053741	-0.985840	0.055959	-0.021645	-0.534304	0.059046	0.843094	0.015017	0	0
29901	8.672965	-0.797728	-4.184469	0.449386	-0.141392	-0.068278	-0.984695	0.055866	-0.020104	-0.533388	0.056136	0.843928	0.011483	0	0
29902	8.622392	-0.753520	-4.199198	0.531430	-0.178032	-0.075405	-0.986775	0.053793	-0.018230	-0.532192	0.052689	0.844951	0.007273	0	0
29903	8.729361	-0.790744	-4.372529	0.519594	-0.178760	-0.108447	-0.984621	0.052776	-0.015764	-0.530966	0.049069	0.845965	0.003335	0	0
29904	8.889562	-0.848237	-4.509334	0.522595	-0.187381	-0.133181	-0.985532	0.048610	-0.012616	-0.529648	0.045154	0.847014	-0.000512	0	0
29905	8.902867	-0.787785	-4.683355	0.476039	-0.211313	-0.161671	-0.987441	0.044766	-0.009863	-0.528093	0.041312	0.848173	-0.003818	0	0
29906	8.888429	-0.670644	-4.730362	0.447683	-0.222383	-0.159858	-0.986417	0.043493	-0.007686	-0.526414	0.037589	0.849369	-0.006889	0	0
29907	9.395765	-0.691810	-4.865419	0.400561	-0.221042	-0.178200	-0.988448	0.039138	-0.003264	-0.524719	0.034004	0.850543	-0.009473	0	0
29908	9.363551	-0.611985	-5.013457	0.334427	-0.209137	-0.189357	-0.987962	0.035981	-0.000633	-0.523091	0.030605	0.851651	-0.011433	0	0
29909	9.339068	-0.572115	-5.079916	0.264161	-0.192454	-0.218884	-0.987022	0.031316	0.003316	-0.521579	0.027390	0.852670	-0.012633	0	0
29910	9.320618	-0.539281	-4.987222	0.232720	-0.186087	-0.231798	-0.988069	0.026987	0.006880	-0.520105	0.024184	0.853653	-0.013484	0	0
29911	8.989772	-0.520378	-4.776652	0.204324	-0.150657	-0.270511	-0.988302	0.023911	0.008107	-0.518926	0.020845	0.854452	-0.013895	0	0
29912	8.597539	-0.498368	-4.404341	0.221552	-0.072549	-0.317470	-0.988652	0.018960	0.009500	-0.518417	0.017018	0.854841	-0.014158	0	0
29913	8.272003	-0.421822	-4.154945	0.255689	0.006394	-0.347861	-0.988278	0.012047	0.009630	-0.518586	0.012773	0.854806	-0.014577	0	0
29914	7.989868	-0.311482	-3.916614	0.301680	0.068512	-0.343319	-0.990068	0.007536	0.008373	-0.519279	0.008320	0.854426	-0.015376	0	0
29915	7.945466	-0.216014	-3.779062	0.310224	0.128618	-0.302097	-0.989722	0.000251	0.004371	-0.520471	0.004200	0.853710	-0.016484	0	0
29916	8.012472	-0.220556	-3.837154	0.305455	0.151116	-0.277356	-0.990111	-0.002740	0.003904	-0.521839	0.000282	0.852861	-0.017664	0	0
29917	8.293781	-0.255602	-3.903461	0.300163	0.147075	-0.269964	-0.990349	-0.008044	0.000741	-0.523164	-0.003508	0.852016	-0.018852	0	0
29918	8.586244	-0.276971	-4.090871	0.254604	0.135801	-0.262640	-0.990315	-0.012765	-0.002672	-0.524381	-0.007053	0.851227	-0.019683	0	0
29919	8.810687	-0.355441	-4.324421	0.218035	0.106351	-0.259882	-0.988569	-0.017991	-0.005141	-0.525347	-0.010334	0.850585	-0.020222	0	0
29920	8.958512	-0.422033	-4.499471	0.173205	0.074889	-0.223200	-0.988961	-0.021492	-0.006915	-0.526033	-0.013114	0.850115	-0.020554	0	0
29921	8.987053	-0.487433	-4.520289	0.124412	0.044054	-0.197559	-0.988908	-0.025390	-0.006593	-0.526458	-0.015384	0.849812	-0.020619	0	0
29922	8.881433	-0.475201	-4.472780	0.098448	0.018523	-0.138864	-0.989432	-0.028815	-0.006945	-0.526652	-0.017095	0.849656	-0.020770	0	0
29923	8.783042	-0.428872	-4.439812	0.044593	0.010739	-0.098596	-0.990418	-0.029094	-0.006811	-0.526783	-0.018108	0.849555	-0.020675	0	0
29924	8.691970	-0.343727	-4.411695	-0.000003	0.010077	-0.054644	-0.990097	-0.032777	-0.008037	-0.526903	-0.018589	0.849476	-0.020433	0	0
29925	8.634480	-0.285380	-4.392256	-0.011798	0.030016	-0.017998	-0.989829	-0.032691	-0.009875	-0.527192	-0.018615	0.849300	-0.020290	0	0
29926	8.653890	-0.227211	-4.399849	-0.026140	0.034933	-0.007009	-0.990235	-0.032659	-0.007461	-0.527518	-0.018524	0.849105	-0.020066	0	0
29927	8.699715	-0.188583	-4.410974	-0.053238	0.039785	0.005792	-0.988548	-0.032357	-0.008308	-0.527892	-0.018127	0.848889	-0.019699	0	0
29928	8.873227	-0.170322	-4.417344	-0.071516	0.047238	0.005786	-0.989702	-0.032344	-0.011130	-0.528328	-0.017694	0.848639	-0.019165	0	0
29929	9.050932	-0.204656	-4.482186	-0.102936	0.068269	0.025909	-0.989746	-0.030096	-0.012972	-0.528948	-0.016859	0.848285	-0.018488	0	0
29930	9.161319	-0.209514	-4.539488	-0.125120	0.059416	0.052512	-0.989741	-0.030389	-0.012849	-0.529486	-0.015737	0.847987	-0.017745	0	0
29931	9.141988	-0.204407	-4.548394	-0.157711	0.070770	0.064355	-0.989468	-0.029541	-0.012657	-0.530126	-0.014284	0.847632	-0.016807	0	0
29932	9.017412	-0.170649	-4.468633	-0.175849	0.043548	0.073519	-0.990923	-0.027687	-0.014794	-0.530531	-0.012720	0.847424	-0.015744	0	0
29933	8.865888	-0.131052	-4.448215	-0.186798	0.021236	0.077178	-0.987830	-0.026028	-0.014436	-0.530748	-0.011012	0.847332	-0.014622	0	0
29934	8.740635	-0.095431	-4.146188	-0.177633	0.019205	0.079022	-0.989555	-0.024643	-0.015749	-0.530941	-0.009397	0.847248	-0.013570	0	0
29935	8.667253	-0.034476	-4.312133	-0.194220	0.028789	0.073457	-0.989454	-0.021620	-0.015844	-0.531219	-0.007680	0.847110	-0.012364	0	0
29936	8.679213	-0.058115	-4.003547	-0.143836	0.008261	0.044234	-0.990465	-0.020287	-0.016318	-0.531318	-0.006506	0.847071	-0.011392	0	0
29937	8.750447	-0.003121	-4.162862	-0.168329	0.024782	0.015735	-0.988747	-0.022292	-0.017027	-0.531563	-0.005418	0.846941	-0.010097	0	0
29938	8.837665	0.071057	-4.134238	-0.127990	0.070765	0.014855	-0.989341	-0.020392	-0.017469	-0.532191	-0.004628	0.846562	-0.009143	0	0
29939	8.871522	0.087680	-4.125734	-0.086222	0.062095	0.003950	-0.990462	-0.021106	-0.017219	-0.532747	-0.004074	0.846222	-0.008479	0	0
29940	8.894966	0.074017	-4.203997	-0.047818	0.032424	0.005908	-0.990063	-0.020959	-0.020331	-0.533047	-0.003795	0.846038	-0.008158	0	0
29941	8.855976	0.053099	-4.250986	-0.008407	-0.013935	-0.021482	-0.989779	-0.020043	-0.018576	-0.532958	-0.003879	0.846095	-0.008012	0	0
29942	8.749888	0.014930	-4.242436	0.002295	-0.046695	-0.028779	-0.989075	-0.019767	-0.018566	-0.532589	-0.004098	0.846327	-0.007883	0	0
29943	8.682252	-0.006255	-4.254538	0.014668	-0.075388	-0.042491	-0.990604	-0.022030	-0.018834	-0.531981	-0.004488	0.846708	-0.007816	0	0
29944	8.705741	-0.051702	-4.313685	0.046311	-0.069250	-0.023174	-0.988886	-0.020845	-0.014243	-0.531418	-0.004955	0.847056	-0.008125	0	0
29945	8.719995	-0.044131	-4.343155	0.055331	-0.081942	-0.026803	-0.988593	-0.021171	-0.013558	-0.530750	-0.005430	0.847469	-0.008485	0	0
29946	8.748717	-0.009850	-4.382655	0.049668	-0.063933	-0.035090	-0.989996	-0.021485	-0.012572	-0.530232	-0.006011	0.847786	-0.008758	0	0
29947	8.796926	0.043442	-4.403434	0.055066	-0.049855	-0.039671	-0.990551	-0.022868	-0.013504	-0.529836	-0.006592	0.848026	-0.009047	0	0
29948	8.953048	0.072493	-4.481550	0.055325	-0.044839	-0.030466	-0.990818	-0.022689	-0.011223	-0.529478	-0.007194	0.848241	-0.009412	0	0
29949	9.136191	0.100456	-4.493048	0.066597	-0.037665	-0.089136	-0.989927	-0.026674	-0.012331	-0.529188	-0.008256	0.848411	-0.009536	0	0
29950	9.230203	0.163147	-4.515479	0.111914	-0.031274	-0.105543	-0.990483	-0.026189	-0.010312	-0.528947	-0.009767	0.848540	-0.009968	0	0
29951	9.184598	0.168036	-4.494417	0.152653	-0.043193	-0.155002	-0.990439	-0.028969	-0.009353	-0.528606	-0.011847	0.848720	-0.010468	0	0
29952	9.058238	0.237302	-4.349139	0.188521	-0.043599	-0.181553	-0.989689	-0.031623	-0.008251	-0.528255	-0.014365	0.848891	-0.011121	0	0
29953	8.904283	0.225732	-4.309639	0.238488	-0.065222	-0.192467	-0.990346	-0.034829	-0.007171	-0.527713	-0.017221	0.849162	-0.012144	0	0
29954	8.721763	0.238143	-4.235098	0.246177	-0.093713	-0.209876	-0.991854	-0.037742	-0.005922	-0.526922	-0.020270	0.849571	-0.013115	0	0
29955	8.548500	0.260908	-4.213976	0.249414	-0.103934	-0.224569	-0.990934	-0.042426	-0.004524	-0.526041	-0.023464	0.850019	-0.014050	0	0
29956	8.567452	0.210121	-4.234341	0.235022	-0.106272	-0.215422	-0.989737	-0.046145	-0.002360	-0.525134	-0.026540	0.850475	-0.014918	0	0
29957	8.634344	0.120415	-4.271245	0.183849	-0.089534	-0.215550	-0.989387	-0.050929	-0.001671	-0.524381	-0.029312	0.850841	-0.015343	0	0
29958	8.768359	0.033279	-4.354122	0.179870	-0.064855	-0.196316	-0.989336	-0.054016	-0.000307	-0.523828	-0.031932	0.851077	-0.015855	0	0
29959	8.854292	-0.024442	-4.435009	0.141371	-0.073989	-0.164254	-0.990128	-0.057657	0.000889	-0.523205	-0.034041	0.851373	-0.016192	0	0
29960	8.921431	-0.107265	-4.442891	0.109280	-0.062790	-0.134054	-0.990920	-0.060766	0.002969	-0.522678	-0.035791	0.851620	-0.016448	0	0
29961	8.897286	-0.146035	-4.432578	0.061364	-0.080817	-0.076323	-0.989217	-0.060956	0.003366	-0.522007	-0.036732	0.851989	-0.016565	0	0
29962	8.685698	-0.147788	-4.371535	-0.001718	-0.082857	-0.039785	-0.989479	-0.061868	0.004445	-0.521333	-0.037047	0.852393	-0.016327	0	0
29963	8.445590	-0.071983	-4.292010	-0.065996	-0.078952	0.020605	-0.990325	-0.061610	0.005319	-0.520708	-0.036495	0.852807	-0.015869	0	0
29964	8.335435	0.008079	-4.236643	-0.099947	-0.077048	0.051724	-0.992577	-0.060711	0.008230	-0.520102	-0.035570	0.853226	-0.015304	0	0
29965	8.261436	0.156159	-4.208755	-0.134284	-0.061317	0.067240	-0.989755	-0.059778	0.008829	-0.519644	-0.034262	0.853572	-0.014513	0	0
29966	8.290701	0.262664	-4.209155	-0.146249	-0.017624	0.060748	-0.990069	-0.057337	0.008985	-0.519558	-0.032983	0.853690	-0.013604	0	0
29967	8.494551	0.336091	-4.366063	-0.142595	0.053746	0.053353	-0.990222	-0.056999	0.008015	-0.520084	-0.031736	0.853431	-0.012704	0	0
29968	8.816381	0.435678	-4.546536	-0.091470	0.117108	0.008473	-0.991655	-0.056076	0.007237	-0.521134	-0.031198	0.852819	-0.012051	0	0
29969	9.001353	0.413421	-4.611572	-0.049845	0.160685	-0.013502	-0.989855	-0.055608	0.002999	-0.522549	-0.030995	0.851967	-0.011622	0	0
29970	9.262363	0.346152	-4.795691	-0.011906	0.159944	-0.032656	-0.990849	-0.056902	0.000377	-0.523942	-0.031201	0.851105	-0.011438	0	0
29971	9.446113	0.319398	-4.706116	0.047742	0.176269	-0.061889	-0.989321	-0.056492	-0.002587	-0.525461	-0.031921	0.850140	-0.011587	0	0
29972	9.595051	0.316711	-4.764845	0.091238	0.143795	-0.074567	-0.989737	-0.057864	-0.003803	-0.526687	-0.032978	0.849334	-0.012025	0	0
29973	9.486047	0.370371	-4.550267	0.130605	0.091874	-0.101943	-0.989462	-0.058753	-0.006270	-0.527463	-0.034486	0.848784	-0.012637	0	0
29974	9.239658	0.373157	-4.627994	0.144357	0.012302	-0.127538	-0.988157	-0.061748	-0.007178	-0.527557	-0.036299	0.848641	-0.013208	0	0
29975	8.957047	0.391646	-4.411983	0.135226	-0.047104	-0.120173	-0.989947	-0.065332	-0.006819	-0.527150	-0.038006	0.848811	-0.013710	0	0
29976	8.711416	0.261401	-4.336011	0.113603	-0.034861	-0.109297	-0.989223	-0.066367	-0.006465	-0.526850	-0.039512	0.848922	-0.014101	0	0
29977	8.518887	0.218429	-4.285612	0.109789	-0.019727	-0.116718	-0.989164	-0.069906	-0.004704	-0.526682	-0.041053	0.848948	-0.014414	0	0
29978	8.388050	0.084012	-4.320243	0.087640	-0.026614	-0.124143	-0.988588	-0.070904	-0.005056	-0.526462	-0.042547	0.849009	-0.014511	0	0
29979	8.282109	0.011439	-4.278106	0.084605	-0.013208	-0.102183	-0.989541	-0.073095	-0.004050	-0.526355	-0.043829	0.849008	-0.014692	0	0
29980	8.431720	0.007578	-4.249909	0.068235	-0.013351	-0.098511	-0.990077	-0.075121	-0.003605	-0.526250	-0.045014	0.849009	-0.014772	0	0
29981	8.585656	-0.053990	-4.260899	0.049548	0.013145	-0.047182	-0.989342	-0.077289	-0.003606	-0.526373	-0.045637	0.848896	-0.014961	0	0
29982	8.792487	-0.079141	-4.302615	0.026684	0.027867	-0.014177	-0.989078	-0.076650	-0.004986	-0.526623	-0.045894	0.848724	-0.015158	0	0
29983	8.809171	-0.093572	-4.320242	-0.014161	0.054838	0.029745	-0.990221	-0.076434	-0.006095	-0.527118	-0.045519	0.848435	-0.015237	0	0
29984	8.879027	-0.067193	-4.334760	-0.053608	0.048514	0.060895	-0.989407	-0.074650	-0.007549	-0.527569	-0.044704	0.848200	-0.015153	0	0
29985	8.963201	-0.065060	-4.357218	-0.082063	0.045844	0.092059	-0.989984	-0.074579	-0.008814	-0.528007	-0.043440	0.847996	-0.014986	0	0
29986	8.980144	-0.075066	-4.343424	-0.114380	0.059364	0.113999	-0.990162	-0.071969	-0.009216	-0.528566	-0.041892	0.847731	-0.014697	0	0
29987	8.914754	-0.088667	-4.379716	-0.131949	0.039250	0.143341	-0.991479	-0.069967	-0.011486	-0.528959	-0.039927	0.847585	-0.014380	0	0
29988	8.884312	-0.068041	-4.274575	-0.169141	0.016377	0.157986	-0.989258	-0.066166	-0.010561	-0.529166	-0.037694	0.847568	-0.013824	0	0
29989	8.706860	0.002438	-4.192597	-0.186850	-0.027368	0.150656	-0.990279	-0.064245	-0.011281	-0.529009	-0.035383	0.847777	-0.013059	0	0
29990	8.534159	0.092512	-4.127579	-0.200861	-0.039939	0.176320	-0.991717	-0.061297	-0.009382	-0.528740	-0.032871	0.848057	-0.012332	0	0
29991	8.554058	0.122995	-4.060489	-0.221587	-0.023733	0.152408	-0.990346	-0.057741	-0.009031	-0.528619	-0.030361	0.848241	-0.011283	0	0
29992	8.659461	0.225777	-4.184538	-0.213436	0.020902	0.145049	-0.989794	-0.056337	-0.008523	-0.528867	-0.028046	0.848179	-0.010307	0	0
29993	8.899725	0.264333	-4.292309	-0.183936	0.052077	0.115750	-0.990861	-0.052421	-0.011810	-0.529374	-0.026039	0.847936	-0.009403	0	0
29994	9.110906	0.318019	-4.427880	-0.148549	0.043649	0.070923	-0.991146	-0.051339	-0.010323	-0.529800	-0.024624	0.847722	-0.008548	0	0
29995	9.249952	0.362187	-4.539075	-0.083882	0.018438	0.027998	-0.990586	-0.051579	-0.011476	-0.530002	-0.023896	0.847622	-0.008014	0	0
29996	9.230718	0.362248	-4.533525	-0.020118	-0.047594	-0.010314	-0.991007	-0.051198	-0.010315	-0.529629	-0.023880	0.847857	-0.007810	0	0
29997	9.071895	0.358114	-4.503456	0.019552	-0.099933	-0.061572	-0.992939	-0.054371	-0.009504	-0.528809	-0.024473	0.848354	-0.007644	0	0
29998	8.857444	0.310827	-4.481251	0.044509	-0.130045	-0.083552	-0.990796	-0.054262	-0.006542	-0.527725	-0.025418	0.849001	-0.007575	0	0
29999	8.633808	0.257938	-4.398351	0.073558	-0.142636	-0.090871	-0.992880	-0.056314	-0.005092	-0.526528	-0.026550	0.849708	-0.007699	0	0
30000	8.520477	0.141797	-4.358637	0.087542	-0.137497	-0.116588	-0.991695	-0.058498	-0.001982	-0.525369	-0.028005	0.850377	-0.007820	0	0
30001	8.489142	0.085936	-4.336089	0.093148	-0.095172	-0.116660	-0.992218	-0.060335	0.000458	-0.524569	-0.029455	0.850821	-0.007988	0	0
30002	8.517562	0.001235	-4.364275	0.081097	-0.043094	-0.093836	-0.992176	-0.062971	0.001426	-0.524210	-0.030693	0.850996	-0.008212	0	0
30003	8.628252	-0.013910	-4.378176	0.083472	-0.022072	-0.075492	-0.991290	-0.065061	0.002704	-0.524030	-0.031734	0.851066	-0.008540	0	0
30004	8.690877	-0.033818	-4.373401	0.056343	-0.004167	-0.065469	-0.992148	-0.065394	0.000991	-0.524006	-0.032591	0.851046	-0.008709	0	0
30005	8.866171	-0.029110	-4.454808	0.047878	-0.005625	-0.039754	-0.991842	-0.066199	0.002638	-0.523973	-0.033137	0.851043	-0.008930	0	0
30006	8.911826	0.014695	-4.490047	0.011472	-0.005941	-0.032468	-0.991830	-0.067598	0.001841	-0.523946	-0.033511	0.851045	-0.008911	0	0
30007	8.878430	-0.010051	-4.435818	-0.008781	-0.025984	-0.035238	-0.992109	-0.067348	0.002710	-0.523758	-0.033721	0.851155	-0.008671	0	0
30008	8.844212	0.005666	-4.504486	-0.055772	-0.036413	-0.012381	-0.992802	-0.068219	0.003087	-0.523492	-0.033537	0.851331	-0.008151	0	0
30009	8.761466	-0.001405	-4.296117	-0.062661	-0.052249	0.005970	-0.993793	-0.067938	0.003539	-0.523095	-0.033114	0.851596	-0.007664	0	0
30010	8.647924	0.004775	-4.335310	-0.110022	-0.063720	0.015046	-0.992362	-0.067123	0.006977	-0.522612	-0.032408	0.851927	-0.006812	0	0
30011	8.610516	0.064018	-4.212748	-0.101035	-0.091221	0.012360	-0.993336	-0.067198	0.008823	-0.521895	-0.031730	0.852398	-0.006022	0	0
30012	8.617311	0.125702	-4.294728	-0.116876	-0.082400	0.035264	-0.994208	-0.066256	0.007474	-0.521251	-0.030829	0.852830	-0.005218	0	0
30013	8.662437	0.146041	-4.388073	-0.109657	-0.047904	0.027893	-0.995021	-0.067515	0.009953	-0.520903	-0.029970	0.853078	-0.004451	0	0
30014	8.686067	0.171078	-4.458844	-0.087750	-0.011725	0.022379	-0.994045	-0.066649	0.009573	-0.520853	-0.029368	0.853132	-0.003875	0	0
30015	8.797134	0.240640	-4.460129	-0.086540	-0.040889	0.002278	-0.993603	-0.067292	0.010803	-0.520557	-0.028848	0.853333	-0.003173	0	0
30016	8.883577	0.296659	-4.523385	-0.078393	-0.070121	-0.032501	-0.995013	-0.067032	0.011825	-0.520007	-0.028722	0.853676	-0.002348	0	0
30017	8.845248	0.389220	-4.533426	-0.075009	-0.096399	-0.039787	-0.994435	-0.066708	0.013823	-0.519235	-0.028624	0.854151	-0.001507	0	0
30018	8.864232	0.516427	-4.625096	-0.085098	-0.097968	-0.074649	-0.995931	-0.069562	0.016776	-0.518448	-0.028831	0.854623	-0.000402	0	0
30019	8.897380	0.590388	-4.732137	-0.061587	-0.072400	-0.087474	-0.994768	-0.071757	0.017194	-0.517875	-0.029214	0.854957	0.000571	0	0
30020	8.858326	0.584215	-4.793521	-0.011075	-0.052395	-0.116781	-0.995293	-0.073048	0.020235	-0.517454	-0.030146	0.855179	0.001260	0	0
30021	8.848516	0.543121	-4.798253	0.046059	-0.058612	-0.169888	-0.995279	-0.074059	0.020313	-0.516964	-0.031794	0.855415	0.001742	0	0
30022	8.757638	0.484023	-4.684125	0.078355	-0.080445	-0.191839	-0.994646	-0.078581	0.021440	-0.516272	-0.033806	0.855755	0.002077	0	0
30023	8.589514	0.389123	-4.572173	0.110966	-0.094663	-0.202813	-0.994705	-0.083313	0.024120	-0.515446	-0.036071	0.856160	0.002187	0	0
30024	8.462526	0.298510	-4.439991	0.122085	-0.134866	-0.193590	-0.995638	-0.086024	0.026934	-0.514267	-0.038345	0.856770	0.002163	0	0
30025	8.358339	0.270972	-4.501493	0.138801	-0.116953	-0.186275	-0.994726	-0.089460	0.029260	-0.513233	-0.040610	0.857286	0.001955	0	0
30026	8.386661	0.196199	-4.546520	0.150194	-0.075282	-0.175316	-0.993395	-0.092874	0.031017	-0.512548	-0.042891	0.857585	0.001561	0	0
30027	8.469917	0.204814	-4.689678	0.135077	-0.007853	-0.131394	-0.995528	-0.093577	0.028443	-0.512447	-0.044664	0.857556	0.001053	0	0
30028	8.621749	0.223217	-4.695237	0.098873	0.030297	-0.120479	-0.994625	-0.096697	0.030223	-0.512687	-0.046185	0.857332	0.000789	0	0
30029	8.751736	0.305462	-4.747872	0.040927	0.032820	-0.097615	-0.995444	-0.099912	0.028612	-0.512976	-0.047184	0.857105	0.000892	0	0
30030	8.795407	0.319270	-4.715598	-0.017987	-0.023819	-0.071017	-0.994850	-0.103407	0.026404	-0.512806	-0.047794	0.857172	0.001334	0	0
30031	8.711960	0.410989	-4.639413	-0.083409	-0.030262	-0.052784	-0.993461	-0.100488	0.027991	-0.512613	-0.047769	0.857287	0.002299	0	0
30032	8.580402	0.512659	-4.556533	-0.120381	-0.038859	-0.030830	-0.994149	-0.101522	0.028783	-0.512362	-0.047339	0.857457	0.003522	0	0
30033	8.576291	0.589503	-4.497906	-0.142397	-0.036849	-0.032698	-0.993995	-0.102528	0.028718	-0.512140	-0.046840	0.857610	0.004895	0	0
30034	8.514235	0.627928	-4.437362	-0.147941	-0.016378	-0.036417	-0.993693	-0.103175	0.030091	-0.512093	-0.046404	0.857652	0.006320	0	0
30035	8.531225	0.559301	-4.392550	-0.103787	-0.039259	-0.025290	-0.993936	-0.105132	0.031955	-0.511831	-0.046039	0.857820	0.007326	0	0
30036	8.518869	0.584314	-4.442651	-0.076737	-0.042148	-0.039913	-0.994787	-0.105903	0.030356	-0.511528	-0.046025	0.857994	0.008153	0	0
30037	8.561185	0.551713	-4.565222	-0.030990	-0.008902	-0.043548	-0.993357	-0.106015	0.032177	-0.511492	-0.046192	0.858002	0.008614	0	0
30038	8.604417	0.624828	-4.614673	0.014317	0.003061	-0.060892	-0.993337	-0.107455	0.032228	-0.511532	-0.046789	0.857944	0.008770	0	0
30039	8.675715	0.591907	-4.728669	0.040454	0.004855	-0.076436	-0.993909	-0.107678	0.031087	-0.511578	-0.047604	0.857872	0.008780	0	0
30040	8.757471	0.591631	-4.751052	0.080467	-0.014142	-0.083651	-0.993884	-0.108622	0.032727	-0.511436	-0.048689	0.857899	0.008519	0	0
30041	8.728264	0.614297	-4.798123	0.079941	-0.048146	-0.100118	-0.993559	-0.111133	0.033984	-0.511005	-0.049905	0.858088	0.008337	0	0
30042	8.714329	0.601288	-4.725220	0.088109	-0.072116	-0.100067	-0.994671	-0.112822	0.033605	-0.510359	-0.051211	0.858397	0.008095	0	0
30043	8.588179	0.596337	-4.831649	0.104298	-0.069684	-0.111082	-0.992934	-0.114938	0.035156	-0.509727	-0.052643	0.858689	0.007770	0	0
30044	8.560252	0.553345	-4.685953	0.094240	-0.047469	-0.112981	-0.993336	-0.115862	0.036519	-0.509287	-0.054063	0.858864	0.007546	0	0
30045	8.537310	0.571009	-4.544879	0.086538	-0.006096	-0.096543	-0.993726	-0.117918	0.037527	-0.509209	-0.055284	0.858835	0.007264	0	0
30046	8.517898	0.551867	-4.553940	0.048234	0.057648	-0.098563	-0.991886	-0.117953	0.037649	-0.509696	-0.056345	0.858476	0.007309	0	0
30047	8.614980	0.542655	-4.461010	0.044886	0.094923	-0.090348	-0.993011	-0.120233	0.034683	-0.510509	-0.057306	0.857930	0.007294	0	0
30048	8.675569	0.595281	-4.438777	0.013854	0.098544	-0.087639	-0.991736	-0.121459	0.032894	-0.511366	-0.058124	0.857362	0.007541	0	0
30049	8.687880	0.641079	-4.424446	0.033901	0.107911	-0.091274	-0.991849	-0.124678	0.031135	-0.512295	-0.059037	0.856744	0.007616	0	0
30050	8.673753	0.694260	-4.404247	0.024352	0.097704	-0.105034	-0.992553	-0.126147	0.029067	-0.513135	-0.060064	0.856167	0.007859	0	0
30051	8.645223	0.684032	-4.350105	0.033692	0.087969	-0.096748	-0.991268	-0.127435	0.028548	-0.513892	-0.061020	0.855645	0.007976	0	0
30052	8.519679	0.714604	-4.393521	0.053038	0.087794	-0.126096	-0.991849	-0.127071	0.027160	-0.514626	-0.062321	0.855108	0.008119	0	0
30053	8.389930	0.714870	-4.345187	0.074599	0.086730	-0.140761	-0.991538	-0.130432	0.025246	-0.515341	-0.063863	0.854564	0.008112	0	0
30054	8.214094	0.823305	-4.381383	0.098287	0.110894	-0.146281	-0.989960	-0.133900	0.022181	-0.516239	-0.065624	0.853890	0.007926	0	0
30055	8.130280	0.827859	-4.315415	0.118161	0.155820	-0.160093	-0.990401	-0.134730	0.018732	-0.517510	-0.067562	0.852972	0.007605	0	0
30056	8.087507	0.824675	-4.236540	0.123370	0.227713	-0.177639	-0.989665	-0.137832	0.017256	-0.519378	-0.069683	0.851667	0.007316	0	0
30057	7.925520	0.875536	-4.326771	0.148487	0.279668	-0.201560	-0.989937	-0.141347	0.012788	-0.521670	-0.072142	0.850064	0.006869	0	0
30058	7.822395	0.868092	-4.260159	0.199166	0.345342	-0.194248	-0.988790	-0.144910	0.008870	-0.524469	-0.074828	0.848114	0.005924	0	0
30059	7.894769	0.808899	-4.224603	0.192366	0.451851	-0.220116	-0.987943	-0.149565	0.000920	-0.528168	-0.077682	0.845564	0.005077	0	0
30060	8.143639	1.021283	-3.918507	0.209997	0.438397	-0.241982	-0.987849	-0.151818	-0.008856	-0.531717	-0.080814	0.843047	0.004234	0	0
30061	8.997029	1.150534	-4.239444	0.152229	0.473146	-0.216258	-0.986191	-0.153474	-0.016626	-0.535596	-0.083421	0.840335	0.003691	0	0
30062	9.736983	1.334560	-4.606507	0.134937	0.483168	-0.179422	-0.984102	-0.155970	-0.025020	-0.539555	-0.085613	0.837580	0.003116	0	0
30063	10.211845	1.491913	-4.654643	0.128115	0.343230	-0.146049	-0.982432	-0.158228	-0.032261	-0.542341	-0.087499	0.835586	0.002518	0	0
30064	10.477614	1.532714	-4.582188	0.148565	0.115588	-0.110710	-0.981288	-0.160973	-0.035278	-0.543199	-0.089206	0.834850	0.001758	0	0
30065	10.293729	1.396972	-4.310487	0.204195	-0.029845	-0.068215	-0.980981	-0.163509	-0.036431	-0.542795	-0.090850	0.834937	0.000439	0	0
30066	9.935624	1.278354	-4.138443	0.184932	-0.127207	-0.025982	-0.979843	-0.163166	-0.035004	-0.541588	-0.092041	0.835590	-0.000865	0	0
30067	9.631913	1.080656	-4.065570	0.131353	-0.171706	0.027106	-0.979520	-0.164204	-0.031530	-0.540061	-0.092494	0.836525	-0.001961	0	0
30068	9.404866	0.980754	-4.091547	0.109470	-0.191693	0.100434	-0.979663	-0.162062	-0.028278	-0.538378	-0.092225	0.837635	-0.003262	0	0
30069	9.148795	0.930028	-4.152351	0.112099	-0.224088	0.133456	-0.980629	-0.160864	-0.023093	-0.536422	-0.091684	0.838942	-0.004723	0	0
30070	9.003524	0.976157	-4.260148	0.105301	-0.284532	0.159204	-0.980907	-0.158229	-0.018108	-0.533953	-0.090904	0.840590	-0.006221	0	0
30071	8.887817	1.089243	-4.313056	0.100365	-0.343020	0.151939	-0.980744	-0.157027	-0.013359	-0.530995	-0.090152	0.842532	-0.007571	0	0
30072	8.803732	1.225980	-4.338006	0.096554	-0.409188	0.119008	-0.980726	-0.153675	-0.005499	-0.527472	-0.089664	0.844783	-0.008664	0	0
30073	8.670749	1.271606	-4.414863	0.093527	-0.457435	0.078681	-0.981650	-0.152714	0.004488	-0.523540	-0.089507	0.847234	-0.009455	0	0
30074	8.550329	1.416247	-4.467390	0.117702	-0.481172	0.027378	-0.983138	-0.152290	0.013879	-0.519374	-0.089907	0.849743	-0.010181	0	0
30075	8.425318	1.370278	-4.409872	0.129931	-0.424365	-0.000250	-0.984779	-0.151664	0.022151	-0.515674	-0.090610	0.851911	-0.010882	0	0
30076	8.282772	1.381693	-4.462440	0.153152	-0.380582	-0.025998	-0.983321	-0.151404	0.028104	-0.512317	-0.091624	0.853814	-0.011718	0	0
30077	8.149280	1.330651	-4.564063	0.172977	-0.333645	-0.042592	-0.984105	-0.152170	0.035148	-0.509337	-0.092904	0.855444	-0.012635	0	0
30078	8.095519	1.327454	-4.658695	0.211831	-0.276877	-0.101347	-0.984620	-0.153653	0.039168	-0.506807	-0.094849	0.856716	-0.013686	0	0
30079	8.171168	1.222147	-4.802311	0.266285	-0.212990	-0.125205	-0.983712	-0.154280	0.045779	-0.504768	-0.097300	0.857622	-0.015081	0	0
30080	8.297525	1.140692	-4.942838	0.345344	-0.163558	-0.185680	-0.981650	-0.157837	0.050212	-0.503078	-0.100623	0.858196	-0.016958	0	0
30081	8.191142	1.098163	-4.970538	0.438479	-0.174114	-0.260754	-0.983277	-0.160880	0.054146	-0.501201	-0.105100	0.858710	-0.019175	0	0
30082	7.761611	1.024884	-4.706152	0.514697	-0.209673	-0.349652	-0.982750	-0.165473	0.059662	-0.498942	-0.110672	0.859268	-0.021626	0	0
30083	7.615712	0.949080	-4.222915	0.491109	-0.145860	-0.416813	-0.979815	-0.171581	0.063076	-0.497245	-0.116741	0.859398	-0.023541	0	0
30084	7.835886	0.928218	-4.410035	0.433581	0.066232	-0.434658	-0.980013	-0.178322	0.062798	-0.497427	-0.122569	0.858434	-0.025189	0	0
30085	8.314855	0.808057	-4.742750	0.408637	0.337491	-0.472686	-0.976551	-0.185143	0.060070	-0.499949	-0.128580	0.856041	-0.026695	0	0
30086	8.997933	0.790816	-4.901263	0.399277	0.434504	-0.491067	-0.975489	-0.192617	0.056758	-0.503297	-0.134618	0.853097	-0.028224	0	0
30087	9.877826	0.802814	-5.173229	0.369112	0.402177	-0.453266	-0.974751	-0.199720	0.048939	-0.506366	-0.140230	0.850326	-0.029577	0	0
30088	10.142447	0.645623	-5.164826	0.332517	0.249383	-0.404429	-0.973147	-0.206137	0.044413	-0.508157	-0.145232	0.848375	-0.030713	0	0
30089	9.949091	0.467512	-5.163587	0.302134	0.048543	-0.323493	-0.969133	-0.211554	0.042193	-0.508247	-0.149490	0.847547	-0.031664	0	0
30090	9.467507	0.377613	-5.078528	0.287550	-0.049296	-0.242738	-0.969617	-0.217342	0.043111	-0.507498	-0.152988	0.847328	-0.032806	0	0
30091	8.877155	0.445838	-4.792712	0.294271	-0.121775	-0.187664	-0.969283	-0.219636	0.045797	-0.506099	-0.156096	0.847545	-0.034139	0	0
30092	8.311996	0.675393	-4.434320	0.294883	-0.141047	-0.160180	-0.966650	-0.223236	0.050930	-0.504520	-0.158956	0.847894	-0.035620	0	0
30093	7.919400	0.880965	-4.186406	0.258819	-0.103463	-0.142004	-0.966883	-0.225119	0.054215	-0.503305	-0.161484	0.848082	-0.036918	0	0
30094	7.862943	1.142382	-4.119786	0.214280	-0.009430	-0.173406	-0.966549	-0.227945	0.056018	-0.502967	-0.163996	0.847760	-0.037858	0	0
30095	8.070065	1.350868	-4.222795	0.205142	0.096146	-0.182691	-0.966235	-0.230789	0.055270	-0.503539	-0.166523	0.846884	-0.038815	0	0
30096	8.341233	1.394819	-4.387243	0.235352	0.159286	-0.223044	-0.964083	-0.232856	0.055687	-0.504604	-0.169493	0.845606	-0.039960	0	0
30097	8.544669	1.366531	-4.554461	0.288552	0.114678	-0.248526	-0.961503	-0.236279	0.054314	-0.505206	-0.172991	0.844473	-0.041314	0	0
30098	8.606423	1.226196	-4.610827	0.303786	0.047824	-0.254824	-0.962567	-0.241307	0.054576	-0.505211	-0.176617	0.843651	-0.042686	0	0
30099	8.562274	1.125419	-4.667806	0.318996	0.008558	-0.229985	-0.961661	-0.245908	0.054279	-0.504839	-0.180152	0.843048	-0.044204	0	0
30100	8.417255	1.005254	-4.672828	0.326397	-0.006670	-0.191460	-0.959753	-0.249529	0.057151	-0.504300	-0.183381	0.842578	-0.045991	0	0
30101	8.291674	0.945650	-4.683013	0.324501	-0.010436	-0.159381	-0.958992	-0.252109	0.059674	-0.503713	-0.186350	0.842173	-0.047878	0	0
30102	8.173925	0.865424	-4.606667	0.349719	0.008677	-0.141965	-0.958250	-0.254449	0.060229	-0.503224	-0.189265	0.841684	-0.050138	0	0
30103	8.143233	0.810879	-4.502007	0.353607	0.056076	-0.103508	-0.955666	-0.256837	0.061188	-0.503101	-0.191869	0.841012	-0.052680	0	0
30104	8.162794	0.717563	-4.426050	0.339576	0.108475	-0.086194	-0.955373	-0.257565	0.061281	-0.503428	-0.194210	0.840108	-0.055326	0	0
30105	8.219620	0.611599	-4.510993	0.288789	0.168806	-0.076304	-0.955378	-0.257932	0.059983	-0.504352	-0.196188	0.838935	-0.057686	0	0
30106	8.300692	0.546667	-4.594162	0.237934	0.214467	-0.067296	-0.955084	-0.259730	0.058451	-0.505745	-0.197794	0.837572	-0.059779	0	0
30107	8.530470	0.606285	-4.819764	0.157817	0.193536	-0.050849	-0.954651	-0.261115	0.057226	-0.507111	-0.198874	0.836384	-0.061226	0	0
30108	8.756580	0.695630	-4.909766	0.083185	0.213301	-0.038118	-0.954816	-0.260973	0.054403	-0.508776	-0.199449	0.835166	-0.062169	0	0
30109	8.866423	0.808797	-5.087054	0.019088	0.156232	-0.034444	-0.953125	-0.263752	0.048971	-0.510093	-0.199706	0.834278	-0.062469	0	0
30110	8.986373	0.838150	-5.168646	-0.061170	0.083710	-0.017939	-0.952551	-0.265139	0.047745	-0.510947	-0.199471	0.833842	-0.062059	0	0
30111	8.998575	0.986575	-5.211614	-0.132204	0.010919	0.002251	-0.951847	-0.265128	0.047314	-0.511328	-0.198739	0.833862	-0.060995	0	0
30112	8.876479	1.047024	-5.134188	-0.182718	-0.033219	0.034323	-0.953848	-0.263522	0.047434	-0.511417	-0.197496	0.834204	-0.059592	0	0
30113	8.683724	0.970300	-5.098493	-0.214701	-0.051971	0.071857	-0.953423	-0.262996	0.048313	-0.511390	-0.195800	0.834728	-0.058069	0	0
30114	8.645351	0.965377	-5.072935	-0.220134	-0.048392	0.073668	-0.953865	-0.260895	0.049582	-0.511397	-0.194056	0.835236	-0.056531	0	0
30115	8.496771	1.013777	-4.987350	-0.217387	-0.044983	0.108513	-0.954449	-0.260646	0.047620	-0.511406	-0.192035	0.835788	-0.055184	0	0
30116	8.381692	1.028203	-4.917732	-0.202223	0.011151	0.123114	-0.953371	-0.257296	0.046402	-0.511842	-0.189933	0.836068	-0.054162	0	0
30117	8.257506	1.027132	-4.772994	-0.205624	0.058669	0.128513	-0.954673	-0.255249	0.046118	-0.512676	-0.187748	0.836111	-0.053210	0	0
30118	8.143366	0.991135	-4.561224	-0.201281	0.101497	0.150451	-0.955994	-0.254420	0.041366	-0.513844	-0.185385	0.835966	-0.052514	0	0
30119	8.125575	0.974036	-4.362597	-0.199154	0.145223	0.157725	-0.956508	-0.249106	0.038728	-0.515366	-0.182940	0.835604	-0.051926	0	0
30120	8.242022	0.908436	-4.234526	-0.208224	0.174720	0.157679	-0.957423	-0.246842	0.033920	-0.517148	-0.180410	0.835091	-0.051325	0	0
30121	8.438931	0.859459	-4.302598	-0.215909	0.268039	0.168559	-0.956798	-0.243319	0.029318	-0.519710	-0.177720	0.834104	-0.050877	0	0
30122	8.698476	0.732018	-4.339706	-0.187601	0.312635	0.161238	-0.957314	-0.239723	0.023598	-0.522589	-0.175210	0.832844	-0.050724	0	0
30123	8.895322	0.585590	-4.374593	-0.120940	0.275992	0.124741	-0.957535	-0.236862	0.018112	-0.525059	-0.173366	0.831667	-0.050860	0	0
30124	9.058362	0.488304	-4.439298	-0.057457	0.240106	0.106589	-0.958057	-0.234165	0.010210	-0.527126	-0.171996	0.830613	-0.051358	0	0
30125	9.034231	0.386095	-4.400413	0.020598	0.182035	0.088461	-0.958795	-0.233708	0.006987	-0.528584	-0.171236	0.829783	-0.052329	0	0
30126	8.971102	0.260543	-4.408533	0.077996	0.101866	0.086831	-0.958255	-0.232370	0.005932	-0.529271	-0.170883	0.829333	-0.053654	0	0
30127	8.903543	0.139220	-4.368149	0.149367	0.028700	0.059526	-0.956863	-0.230930	0.005443	-0.529251	-0.171114	0.829190	-0.055293	0	0
30128	8.884418	0.182994	-4.367148	0.205716	-0.000277	0.048675	-0.957847	-0.230153	0.007484	-0.528892	-0.171781	0.829146	-0.057282	0	0
30129	8.893475	0.222969	-4.459016	0.276652	-0.014334	0.034160	-0.958255	-0.230775	0.008583	-0.528309	-0.172911	0.829107	-0.059781	0	0
30130	8.888321	0.223588	-4.502299	0.317057	-0.057170	0.009531	-0.959933	-0.230861	0.010860	-0.527299	-0.174538	0.829216	-0.062398	0	0
30131	8.877767	0.252087	-4.632157	0.350157	-0.113896	-0.013255	-0.960211	-0.229290	0.014078	-0.525782	-0.176500	0.829557	-0.065092	0	0
30132	8.781060	0.328934	-4.705337	0.418915	-0.128126	-0.040636	-0.959894	-0.229762	0.017729	-0.524027	-0.179053	0.829876	-0.068121	0	0
30133	8.732501	0.305524	-4.742321	0.466127	-0.138557	-0.053390	-0.958723	-0.230404	0.021645	-0.522106	-0.181964	0.830168	-0.071525	0	0
30134	8.862107	0.295754	-4.805205	0.515759	-0.168383	-0.111027	-0.959802	-0.230563	0.028162	-0.519867	-0.185638	0.830460	-0.074921	0	0
30135	8.903090	0.383238	-4.839985	0.560532	-0.173744	-0.146694	-0.958308	-0.233573	0.033343	-0.517518	-0.189828	0.830644	-0.078557	0	0
30136	9.028038	0.387854	-4.888107	0.565410	-0.167709	-0.170524	-0.957235	-0.236727	0.038661	-0.515198	-0.194269	0.830719	-0.082071	0	0
30137	9.165323	0.440659	-4.919468	0.542732	-0.163215	-0.198065	-0.957457	-0.239204	0.042333	-0.512975	-0.198771	0.830704	-0.085310	0	0
30138	9.163252	0.547402	-4.921110	0.512363	-0.156991	-0.239408	-0.955264	-0.241242	0.047993	-0.510873	-0.203462	0.830580	-0.088028	0	0
30139	8.988020	0.713316	-4.903813	0.443877	-0.177339	-0.266129	-0.954010	-0.247156	0.053844	-0.508757	-0.208025	0.830531	-0.090060	0	0
30140	8.710066	0.756447	-4.719218	0.363360	-0.180910	-0.265412	-0.952219	-0.251849	0.058067	-0.506754	-0.212207	0.830554	-0.091368	0	0
30141	8.283193	0.707106	-4.433036	0.277956	-0.159927	-0.244601	-0.951731	-0.254882	0.061131	-0.505087	-0.215727	0.830575	-0.092159	0	0
30142	7.857059	0.597937	-4.026495	0.191733	-0.133822	-0.186186	-0.950388	-0.258366	0.064300	-0.503756	-0.218316	0.830666	-0.092530	0	0
30143	7.736430	0.511236	-4.008056	0.122170	-0.068937	-0.159856	-0.950213	-0.259095	0.067369	-0.503097	-0.220257	0.830540	-0.092652	0	0
30144	7.877824	0.492079	-4.100428	0.110426	0.061898	-0.098586	-0.950469	-0.262304	0.065471	-0.503483	-0.221526	0.829905	-0.093218	0	0
30145	8.255276	0.481172	-4.208820	0.135681	0.172531	-0.054591	-0.949904	-0.264167	0.062232	-0.504698	-0.222433	0.828776	-0.094516	0	0
30146	8.543338	0.517640	-4.366704	0.152020	0.225227	0.004146	-0.950362	-0.263168	0.059607	-0.506243	-0.222921	0.827495	-0.096316	0	0
30147	8.759542	0.514838	-4.452105	0.165074	0.222853	0.013396	-0.948681	-0.264030	0.056136	-0.507739	-0.223361	0.826223	-0.098315	0	0
30148	8.843342	0.573722	-4.546645	0.146721	0.164715	0.017149	-0.950700	-0.261780	0.054880	-0.508777	-0.223766	0.825273	-0.099998	0	0
30149	8.768325	0.652852	-4.620620	0.135193	0.105772	0.002533	-0.951845	-0.262750	0.051572	-0.509379	-0.224258	0.824593	-0.101431	0	0
30150	8.561151	0.676165	-4.622382	0.138026	0.070532	-0.024974	-0.950453	-0.261576	0.050640	-0.509700	-0.225047	0.824033	-0.102608	0	0
30151	8.354781	0.727336	-4.532203	0.129518	0.030556	-0.065334	-0.949002	-0.263932	0.051329	-0.509760	-0.226149	0.823587	-0.103473	0	0
30152	8.240391	0.779582	-4.389899	0.122165	0.043540	-0.067217	-0.949843	-0.264364	0.051593	-0.509933	-0.227255	0.823076	-0.104258	0	0
30153	8.356272	0.802778	-4.372342	0.105271	0.049195	-0.083745	-0.950671	-0.265137	0.052969	-0.510216	-0.228368	0.822515	-0.104864	0	0
30154	8.731629	0.813287	-4.449115	0.078140	0.092190	-0.076444	-0.949251	-0.267054	0.050569	-0.510898	-0.229266	0.821780	-0.105345	0	0
30155	9.235796	0.805664	-4.687833	0.019955	0.139867	-0.068273	-0.949825	-0.267263	0.049144	-0.512103	-0.229723	0.820878	-0.105531	0	0
30156	9.690402	0.744674	-5.079639	-0.015801	0.156823	-0.039847	-0.949809	-0.269351	0.047738	-0.513488	-0.229790	0.819987	-0.105588	0	0
30157	9.906346	0.647204	-5.158401	-0.040891	0.089134	-0.014066	-0.950280	-0.268009	0.044002	-0.514356	-0.229544	0.819531	-0.105433	0	0
30158	9.637338	0.618309	-5.032584	-0.087708	-0.027349	0.026341	-0.949847	-0.269128	0.043219	-0.514329	-0.228860	0.819821	-0.104797	0	0
30159	8.993411	0.648867	-4.802982	-0.096078	-0.108935	0.064864	-0.951683	-0.269121	0.043662	-0.513616	-0.227893	0.820621	-0.104138	0	0
30160	8.383410	0.654466	-4.538579	-0.123372	-0.152003	0.075764	-0.952678	-0.267613	0.045466	-0.512592	-0.226757	0.821696	-0.103183	0	0
30161	8.129118	0.693307	-4.408040	-0.130303	-0.164073	0.092241	-0.952814	-0.267243	0.046766	-0.511469	-0.225448	0.822871	-0.102253	0	0
30162	8.124873	0.702091	-4.337773	-0.141327	-0.123213	0.086651	-0.951415	-0.265047	0.048448	-0.510706	-0.224109	0.823831	-0.101276	0	0
30163	8.307743	0.754923	-4.394994	-0.126979	-0.066074	0.070119	-0.953831	-0.264416	0.048086	-0.510399	-0.222901	0.824447	-0.100474	0	0
30164	8.582055	0.782939	-4.458212	-0.085725	-0.013321	0.033476	-0.954398	-0.264667	0.047509	-0.510469	-0.222167	0.824668	-0.099926	0	0
30165	8.798722	0.840301	-4.509420	-0.056770	0.004030	0.019797	-0.956553	-0.262313	0.047110	-0.510633	-0.221664	0.824742	-0.099598	0	0
30166	8.774272	0.889870	-4.575818	-0.013646	-0.027659	-0.006677	-0.954588	-0.261987	0.045695	-0.510471	-0.221590	0.824889	-0.099376	0	0
30167	8.644245	0.885743	-4.561320	-0.008864	-0.037222	-0.032374	-0.956430	-0.260882	0.047199	-0.510238	-0.221808	0.825011	-0.099078	0	0
30168	8.547772	0.852427	-4.557929	-0.021222	-0.067635	-0.047058	-0.955272	-0.262115	0.048527	-0.509799	-0.222092	0.825273	-0.098513	0	0
30169	8.518801	0.794191	-4.540317	0.008648	-0.081807	-0.058003	-0.954548	-0.263416	0.048439	-0.509183	-0.222657	0.825547	-0.098125	0	0
30170	8.571604	0.718575	-4.535538	0.029400	-0.070278	-0.035960	-0.954652	-0.264830	0.050902	-0.508594	-0.223146	0.825787	-0.098050	0	0
30171	8.597612	0.672916	-4.580287	0.053588	-0.050849	-0.023101	-0.954942	-0.264252	0.050941	-0.508098	-0.223622	0.825937	-0.098278	0	0
30172	8.585518	0.624302	-4.565659	0.056449	-0.036295	-0.020376	-0.954349	-0.265879	0.051683	-0.507716	-0.224066	0.826016	-0.098569	0	0
30173	8.513020	0.634932	-4.596696	0.046563	-0.014454	-0.015858	-0.955347	-0.264759	0.052613	-0.507528	-0.224411	0.826004	-0.098857	0	0
30174	8.470702	0.633389	-4.459854	0.033899	0.007440	-0.012252	-0.954028	-0.267701	0.053549	-0.507543	-0.224689	0.825886	-0.099137	0	0
30175	8.460790	0.719301	-4.531389	0.009527	0.043798	-0.003172	-0.955444	-0.267407	0.053865	-0.507906	-0.224684	0.825643	-0.099312	0	0
30176	8.529854	0.718477	-4.326241	0.006221	0.057078	-0.025200	-0.954210	-0.265472	0.052132	-0.508422	-0.224740	0.825308	-0.099324	0	0
30177	8.742951	0.787644	-4.531833	0.013515	0.082193	-0.028844	-0.954229	-0.265361	0.049872	-0.509118	-0.224930	0.824808	-0.099486	0	0
30178	8.885261	0.801032	-4.520160	0.041489	0.120053	-0.047168	-0.954221	-0.266336	0.049245	-0.510087	-0.225355	0.824047	-0.099863	0	0
30179	8.981613	0.815048	-4.530918	0.071824	0.138178	-0.043444	-0.954379	-0.267832	0.044619	-0.511126	-0.225908	0.823167	-0.100556	0	0
30180	9.029648	0.805228	-4.547272	0.087660	0.118275	-0.065394	-0.954398	-0.267189	0.043242	-0.511999	-0.226664	0.822340	-0.101180	0	0
30181	8.933224	0.786461	-4.543788	0.110862	0.070428	-0.082731	-0.952952	-0.270322	0.042182	-0.512429	-0.227808	0.821675	-0.101837	0	0
30182	8.849282	0.786361	-4.492339	0.099388	0.003022	-0.094591	-0.955180	-0.271288	0.044977	-0.512343	-0.229079	0.821329	-0.102207	0	0
30183	8.707155	0.743384	-4.467979	0.092188	-0.026884	-0.087255	-0.954326	-0.272399	0.043907	-0.512019	-0.230263	0.821168	-0.102464	0	0
30184	8.605869	0.700335	-4.459641	0.116119	-0.029144	-0.081728	-0.952037	-0.273908	0.044641	-0.511622	-0.231495	0.821010	-0.102931	0	0
30185	8.579170	0.617933	-4.449518	0.105664	-0.037683	-0.061568	-0.952590	-0.273976	0.046200	-0.511150	-0.232549	0.820947	-0.103404	0	0
30186	8.612433	0.574619	-4.492108	0.082307	-0.044109	-0.045088	-0.952688	-0.276222	0.048044	-0.510665	-0.233353	0.820975	-0.103766	0	0
30187	8.682406	0.591037	-4.487371	0.070033	-0.024895	-0.026773	-0.951556	-0.275973	0.048474	-0.510344	-0.233924	0.820963	-0.104155	0	0
30188	8.745246	0.607339	-4.470291	0.049930	-0.017688	0.008062	-0.950970	-0.276632	0.049985	-0.510094	-0.234114	0.821009	-0.104594	0	0
30189	8.781509	0.611756	-4.457125	0.031935	0.005763	0.017174	-0.951684	-0.276047	0.050029	-0.510068	-0.234096	0.820982	-0.104968	0	0
30190	8.789282	0.674168	-4.413529	0.025755	0.003393	0.026355	-0.951268	-0.276005	0.049036	-0.510032	-0.233960	0.820996	-0.105331	0	0
30191	8.746274	0.712858	-4.382682	-0.001545	0.025340	0.029935	-0.951270	-0.275862	0.049045	-0.510232	-0.233646	0.820934	-0.105542	0	0
30192	8.669624	0.732110	-4.331379	-0.001171	0.022606	0.044609	-0.952708	-0.274106	0.048885	-0.510399	-0.233196	0.820924	-0.105818	0	0
30193	8.626544	0.727023	-4.291153	-0.019561	0.053410	0.038092	-0.951861	-0.274910	0.047410	-0.510863	-0.232693	0.820756	-0.105988	0	0
30194	8.578587	0.692803	-4.246103	-0.003865	0.061363	0.042683	-0.954445	-0.273319	0.045126	-0.511355	-0.232201	0.820545	-0.106321	0	0
30195	8.580736	0.671290	-4.270479	0.002501	0.063297	0.040853	-0.954737	-0.273266	0.044140	-0.511846	-0.231778	0.820309	-0.106708	0	0
30196	8.635740	0.656997	-4.318524	0.016831	0.073239	0.028027	-0.953472	-0.272971	0.043580	-0.512385	-0.231637	0.819941	-0.107249	0	0
30197	8.721967	0.625590	-4.372680	0.014861	0.081014	0.021600	-0.954906	-0.272041	0.042660	-0.513012	-0.231416	0.819555	-0.107681	0	0
30198	8.818051	0.598611	-4.400605	0.028621	0.064259	0.024422	-0.955487	-0.272207	0.040388	-0.513475	-0.231210	0.819258	-0.108176	0	0
30199	8.923640	0.571797	-4.445793	0.036709	0.051644	0.019888	-0.954346	-0.272014	0.041948	-0.513813	-0.231145	0.818993	-0.108711	0	0
30200	8.986215	0.598321	-4.467284	0.051543	0.043759	0.028205	-0.955509	-0.270487	0.040496	-0.514044	-0.231096	0.818771	-0.109396	0	0
30201	9.009789	0.601502	-4.535780	0.063835	0.011571	0.011768	-0.954094	-0.269711	0.041806	-0.513999	-0.231281	0.818663	-0.110018	0	0
30202	8.990323	0.582458	-4.552084	0.050866	0.004569	0.006240	-0.954817	-0.268812	0.041303	-0.513938	-0.231426	0.818599	-0.110479	0	0
30203	8.922869	0.587783	-4.551943	0.055881	-0.009209	-0.010258	-0.955505	-0.269976	0.041803	-0.513765	-0.231773	0.818556	-0.110874	0	0
30204	8.836499	0.587731	-4.502818	0.070355	-0.032992	-0.013880	-0.954359	-0.270609	0.042603	-0.513366	-0.232279	0.818600	-0.111338	0	0
30205	8.725879	0.539340	-4.453101	0.075648	-0.015918	-0.023104	-0.955469	-0.271248	0.044273	-0.513106	-0.232841	0.818539	-0.111813	0	0
30206	8.668405	0.490341	-4.386052	0.049986	-0.015751	-0.025008	-0.954470	-0.272512	0.043335	-0.512909	-0.233300	0.818494	-0.112085	0	0
30207	8.620591	0.465625	-4.326452	0.038767	-0.005007	-0.035153	-0.954749	-0.271731	0.045086	-0.512837	-0.233758	0.818389	-0.112223	0	0
30208	8.644863	0.474905	-4.307975	0.029738	0.014193	-0.032441	-0.954494	-0.270512	0.043602	-0.512955	-0.234032	0.818227	-0.112292	0	0
30209	8.688305	0.481798	-4.302308	0.034761	0.018729	-0.015911	-0.954191	-0.272229	0.043350	-0.513066	-0.234284	0.818050	-0.112553	0	0
30210	8.707459	0.491632	-4.322285	0.018016	0.039572	0.006050	-0.954206	-0.271873	0.041955	-0.513360	-0.234274	0.817827	-0.112858	0	0
30211	8.790064	0.492312	-4.235995	0.036651	0.068386	0.016155	-0.953085	-0.271030	0.041997	-0.513837	-0.234216	0.817466	-0.113418	0	0
30212	8.840984	0.535302	-4.213464	0.027722	0.053091	0.026274	-0.955504	-0.270644	0.040770	-0.514200	-0.234036	0.817220	-0.113914	0	0
30213	8.833320	0.516603	-4.261610	0.043996	0.032198	0.020827	-0.953529	-0.270912	0.039742	-0.514359	-0.234017	0.817047	-0.114474	0	0
30214	8.862623	0.544989	-4.223872	0.013170	0.067761	0.028063	-0.953974	-0.269588	0.039263	-0.514869	-0.233762	0.816738	-0.114913	0	0
30215	8.800144	0.535374	-4.197443	0.026778	0.095532	0.055558	-0.955702	-0.268720	0.036784	-0.515546	-0.233297	0.816338	-0.115660	0	0
30216	8.752561	0.534646	-4.118371	0.032416	0.117376	0.059197	-0.954170	-0.267807	0.035268	-0.516379	-0.232830	0.815820	-0.116534	0	0
30217	8.762380	0.504995	-4.082698	0.034267	0.106212	0.061052	-0.956319	-0.266551	0.033808	-0.517118	-0.232345	0.815367	-0.117397	0	0
30218	8.782006	0.504248	-4.037542	0.039334	0.075658	0.048270	-0.954368	-0.264683	0.033198	-0.517610	-0.232021	0.815037	-0.118154	0	0
30219	8.841937	0.494611	-4.073664	0.063082	0.096075	0.044624	-0.955382	-0.264529	0.030384	-0.518219	-0.231829	0.814561	-0.119144	0	0
30220	8.877745	0.441288	-4.094675	0.097552	0.091111	0.033687	-0.957232	-0.263511	0.030749	-0.518716	-0.231915	0.814044	-0.120340	0	0
30221	8.954591	0.402180	-4.112297	0.104817	0.067170	0.033749	-0.956249	-0.264146	0.028716	-0.519005	-0.232061	0.813639	-0.121548	0	0
30222	9.004768	0.368422	-4.153042	0.104217	0.048184	0.012678	-0.955415	-0.262078	0.030255	-0.519158	-0.232421	0.813280	-0.122602	0	0
30223	9.061795	0.379178	-4.261388	0.102407	0.025031	0.015475	-0.957396	-0.263111	0.028509	-0.519131	-0.232753	0.813051	-0.123598	0	0
30224	9.141346	0.383442	-4.259504	0.114827	0.006440	0.002701	-0.957403	-0.262538	0.028545	-0.518936	-0.233270	0.812879	-0.124570	0	0
30225	9.170062	0.393343	-4.289500	0.124417	-0.011241	0.021107	-0.957112	-0.262325	0.029972	-0.518554	-0.233715	0.812823	-0.125690	0	0
30226	9.109588	0.408810	-4.325786	0.112689	-0.037309	-0.004578	-0.957099	-0.262531	0.031234	-0.518013	-0.234360	0.812853	-0.126521	0	0
