# Supplementary material for: Identification of Haptic Based Guiding Using Hard Reins
Source: PLoS One. 2015 Jul 22;10(7):e0132020. doi: 10.1371/journal.pone.0132020 (PMC4511788; doi:10.1371/journal.pone.0132020)
Supplement: S1 File — (ZIP) [file pone.0132020.s001.zip › MotionData1/Subject1/T15/fh15.txt]

// Start Time: 0
// Sample rate: 50.0Hz
// Scenario: 4.9
// Firmware Version: 2.6.1
Counter	Acc_X	Acc_Y	Acc_Z	Gyr_X	Gyr_Y	Gyr_Z	Mag_X	Mag_Y	Mag_Z	Quat_w	Quat_x	Quat_y	Quat_z	AnalogIn_1	AnalogIn_2
28254	1.122978	-0.249578	9.744533	0.040847	0.062038	0.076822	-0.203247	0.179492	-0.643129	-0.423995	0.055301	0.017557	0.903804	0	0
28255	1.190915	-0.277186	9.774044	0.040761	0.076167	0.066409	-0.201685	0.179506	-0.643010	-0.424614	0.054510	0.017602	0.903561	0	0
28256	1.249030	-0.307834	9.866686	0.066330	0.067411	0.054111	-0.200247	0.179252	-0.643415	-0.425141	0.053693	0.017916	0.903356	0	0
28257	1.273120	-0.360810	9.809691	0.088656	0.055039	0.052275	-0.200235	0.177898	-0.644221	-0.425653	0.052887	0.018491	0.903150	0	0
28258	1.202276	-0.406489	9.825204	0.103604	0.058052	0.022577	-0.198405	0.176827	-0.644515	-0.425909	0.051991	0.019198	0.903067	0	0
28259	1.141249	-0.446863	9.792144	0.102045	0.057966	0.029554	-0.198124	0.175488	-0.646362	-0.426223	0.051097	0.019889	0.902955	0	0
28260	1.046646	-0.402045	9.763494	0.074075	0.054041	0.017393	-0.198255	0.174938	-0.646112	-0.426412	0.050361	0.020349	0.902897	0	0
28261	0.922463	-0.415652	9.773431	0.066126	0.043705	0.013880	-0.196675	0.174154	-0.647697	-0.426563	0.049744	0.020776	0.902850	0	0
28262	0.854408	-0.405217	9.760625	0.023322	0.028553	-0.000006	-0.196155	0.173334	-0.647197	-0.426570	0.049451	0.020896	0.902860	0	0
28263	0.820587	-0.359040	9.781432	-0.026966	0.021134	-0.003380	-0.195116	0.174300	-0.647186	-0.426514	0.049426	0.020578	0.902895	0	0
28264	0.825762	-0.326359	9.675251	-0.065172	-0.000433	-0.001589	-0.195636	0.176631	-0.648436	-0.426462	0.049773	0.020024	0.902913	0	0
28265	0.821221	-0.272771	9.661592	-0.113692	0.000024	-0.006686	-0.195643	0.178817	-0.648652	-0.426329	0.050305	0.019007	0.902968	0	0
28266	0.840903	-0.245652	9.608261	-0.115680	-0.013849	-0.011953	-0.195402	0.179201	-0.646438	-0.426148	0.050985	0.018059	0.903035	0	0
28267	0.860185	-0.268188	9.655916	-0.110373	0.001853	-0.013663	-0.195669	0.180287	-0.646155	-0.425953	0.051483	0.017062	0.903118	0	0
28268	0.898951	-0.288407	9.698312	-0.090602	-0.008797	-0.013742	-0.197118	0.182719	-0.645318	-0.425765	0.052010	0.016319	0.903190	0	0
28269	0.947603	-0.288919	9.706865	-0.055041	-0.010941	-0.006866	-0.196200	0.182187	-0.645725	-0.425658	0.052387	0.015869	0.903227	0	0
28270	1.047681	-0.240842	9.671343	-0.010852	-0.014916	0.000854	-0.198031	0.182983	-0.645306	-0.425642	0.052633	0.015865	0.903220	0	0
28271	1.164661	-0.198722	9.722504	0.022673	-0.013326	-0.007075	-0.197910	0.183382	-0.644390	-0.425573	0.052701	0.016128	0.903244	0	0
28272	1.264624	-0.165499	9.713405	0.039701	-0.022098	-0.014116	-0.198689	0.182143	-0.644149	-0.425449	0.052795	0.016619	0.903288	0	0
28273	1.335576	-0.086673	9.773415	0.056743	-0.023851	-0.022890	-0.200249	0.182407	-0.644652	-0.425252	0.052814	0.017248	0.903368	0	0
28274	1.406296	-0.060514	9.767311	0.027159	-0.019977	-0.033251	-0.198946	0.180224	-0.643665	-0.424950	0.052938	0.017627	0.903496	0	0
28275	1.401517	-0.027514	9.859892	-0.014431	-0.019602	-0.037494	-0.200771	0.179380	-0.643149	-0.424584	0.053223	0.017611	0.903651	0	0
28276	1.362595	-0.022524	9.877809	-0.054230	-0.006934	-0.045198	-0.200363	0.179410	-0.645230	-0.424127	0.053573	0.017206	0.903853	0	0
28277	1.299365	-0.026289	9.828374	-0.087173	-0.006577	-0.050345	-0.199987	0.180490	-0.643912	-0.423608	0.054051	0.016491	0.904081	0	0
28278	1.192084	-0.068811	9.806036	-0.108669	0.025238	-0.060671	-0.200910	0.182935	-0.643728	-0.422996	0.054337	0.015466	0.904369	0	0
28279	1.070153	-0.120865	9.779058	-0.099170	0.014658	-0.057254	-0.201433	0.184849	-0.644336	-0.422410	0.054674	0.014559	0.904637	0	0
28280	1.006526	-0.190338	9.745645	-0.052393	0.023060	-0.057369	-0.201442	0.185934	-0.643795	-0.421857	0.054743	0.014050	0.904899	0	0
28281	0.996786	-0.197217	9.716719	-0.005489	0.023414	-0.047039	-0.200794	0.184974	-0.642909	-0.421416	0.054605	0.013946	0.905115	0	0
28282	1.016363	-0.177965	9.716540	0.023655	0.023364	-0.057590	-0.201834	0.184417	-0.642913	-0.420894	0.054351	0.014124	0.905370	0	0
28283	1.094125	-0.191014	9.738770	0.078497	0.015353	-0.075204	-0.202207	0.183756	-0.644872	-0.420242	0.053928	0.014831	0.905687	0	0
28284	1.099067	-0.178868	9.733986	0.081016	0.008345	-0.075232	-0.202459	0.180334	-0.644287	-0.419587	0.053566	0.015600	0.905999	0	0
28285	1.055326	-0.168796	9.735140	0.061044	0.008579	-0.079542	-0.202565	0.178448	-0.646402	-0.418884	0.053277	0.016180	0.906331	0	0
28286	1.002090	-0.128883	9.678832	0.031774	0.006975	-0.073369	-0.202834	0.177334	-0.644863	-0.418221	0.053134	0.016508	0.906640	0	0
28287	0.977916	-0.104253	9.665215	-0.026561	0.002470	-0.090663	-0.203609	0.176238	-0.645139	-0.417369	0.053265	0.016324	0.907028	0	0
28288	0.968004	-0.133399	9.674713	-0.048064	0.007844	-0.088839	-0.204668	0.178674	-0.644304	-0.416525	0.053445	0.015933	0.907412	0	0
28289	0.962838	-0.188958	9.654673	-0.060290	0.001005	-0.092307	-0.203349	0.176241	-0.645140	-0.415639	0.053728	0.015448	0.907810	0	0
28290	0.943063	-0.244503	9.644654	-0.055298	0.002891	-0.102780	-0.204923	0.176758	-0.644080	-0.414657	0.053981	0.015019	0.908251	0	0
28291	0.911545	-0.233999	9.597111	-0.057037	-0.004113	-0.100185	-0.205446	0.179084	-0.644940	-0.413699	0.054295	0.014586	0.908676	0	0
28292	0.928549	-0.238994	9.596647	-0.053550	-0.016490	-0.093249	-0.206358	0.177977	-0.644435	-0.412807	0.054718	0.014249	0.909062	0	0
28293	0.938158	-0.254009	9.630106	-0.041130	-0.013313	-0.080189	-0.207676	0.179176	-0.643103	-0.412038	0.055050	0.013984	0.909395	0	0
28294	0.972183	-0.247761	9.697199	-0.033949	-0.012713	-0.067991	-0.208067	0.178210	-0.642600	-0.411382	0.055361	0.013795	0.909676	0	0
28295	1.018251	-0.256547	9.797694	-0.032801	-0.006806	-0.057502	-0.209357	0.177944	-0.644155	-0.410824	0.055602	0.013564	0.909917	0	0
28296	1.088920	-0.233162	9.823027	-0.042930	-0.012223	-0.043523	-0.208850	0.178613	-0.642716	-0.410388	0.055949	0.013278	0.910096	0	0
28297	1.167112	-0.180210	9.802606	-0.036777	-0.000053	-0.043500	-0.208592	0.179573	-0.642829	-0.409956	0.056148	0.012977	0.910283	0	0
28298	1.243047	-0.102623	9.751114	-0.027192	-0.009014	-0.034827	-0.210689	0.179945	-0.641508	-0.409606	0.056402	0.012816	0.910427	0	0
28299	1.279689	-0.074020	9.770043	-0.015787	-0.000446	-0.030472	-0.210149	0.177507	-0.642599	-0.409304	0.056522	0.012706	0.910557	0	0
28300	1.274980	-0.049553	9.755974	-0.005301	0.011711	-0.030472	-0.211451	0.177909	-0.642971	-0.409003	0.056499	0.012656	0.910694	0	0
28301	1.211544	-0.073613	9.786149	0.010250	0.035381	-0.041796	-0.210152	0.177778	-0.642464	-0.408617	0.056188	0.012649	0.910887	0	0
28302	1.143293	-0.092566	9.797140	0.030454	0.027079	-0.023570	-0.211450	0.176263	-0.642354	-0.408404	0.055879	0.012859	0.910999	0	0
28303	1.135796	-0.121893	9.821107	0.033791	0.031549	-0.031415	-0.210137	0.176703	-0.643784	-0.408124	0.055509	0.013079	0.911144	0	0
28304	1.109009	-0.121883	9.841094	0.048249	0.023697	-0.038462	-0.211976	0.178310	-0.642700	-0.407797	0.055156	0.013473	0.911306	0	0
28305	1.089773	-0.096626	9.766845	0.050200	0.028811	-0.030609	-0.211172	0.175881	-0.644312	-0.407533	0.054744	0.013856	0.911443	0	0
28306	1.045881	-0.129301	9.682656	0.039761	0.041300	-0.040142	-0.210650	0.175475	-0.644194	-0.407179	0.054266	0.014102	0.911626	0	0
28307	1.020952	-0.228806	9.701184	0.030881	0.022203	-0.043652	-0.210913	0.173822	-0.643185	-0.406784	0.053991	0.014341	0.911815	0	0
28308	0.971894	-0.289495	9.740191	0.024115	0.027442	-0.040130	-0.210117	0.172891	-0.644508	-0.406417	0.053702	0.014501	0.911993	0	0
28309	0.943002	-0.258850	9.625084	-0.003193	0.027412	-0.024358	-0.210111	0.171939	-0.644787	-0.406181	0.053519	0.014394	0.912111	0	0
28310	0.952752	-0.263357	9.586058	-0.044734	0.017215	-0.022520	-0.210885	0.172217	-0.645815	-0.405933	0.053606	0.013958	0.912223	0	0
28311	0.967284	-0.273292	9.595264	-0.039325	0.024042	-0.015535	-0.210891	0.172620	-0.645287	-0.405757	0.053601	0.013527	0.912308	0	0
28312	0.944103	-0.074074	9.596214	-0.049725	0.011792	-0.008586	-0.210376	0.173164	-0.644761	-0.405639	0.053759	0.013060	0.912358	0	0
28313	0.924150	-0.156527	9.605186	-0.053317	0.022503	-0.020751	-0.209861	0.173434	-0.644110	-0.405407	0.053823	0.012511	0.912464	0	0
28314	0.923355	-0.274156	9.707635	-0.058510	-0.000337	-0.012065	-0.210650	0.177397	-0.645065	-0.405257	0.054128	0.012015	0.912520	0	0
28315	0.937869	-0.279665	9.755643	-0.024307	-0.000107	0.010518	-0.209355	0.178496	-0.644664	-0.405324	0.054283	0.011802	0.912484	0	0
28316	0.986717	-0.250790	9.740399	-0.014128	0.020190	-0.006895	-0.210269	0.178621	-0.644395	-0.405243	0.054220	0.011625	0.912526	0	0
28317	1.005999	-0.277912	9.763778	0.005941	0.000521	0.010442	-0.209739	0.178091	-0.645318	-0.405326	0.054246	0.011684	0.912487	0	0
28318	1.035189	-0.280529	9.758224	0.012789	0.009314	0.003474	-0.210273	0.177241	-0.643253	-0.405348	0.054176	0.011791	0.912480	0	0
28319	1.083885	-0.276027	9.752322	0.007543	0.011147	0.000012	-0.210785	0.177525	-0.644542	-0.405337	0.054097	0.011826	0.912488	0	0
28320	1.093455	-0.300589	9.771119	-0.002302	0.016984	0.020996	-0.210253	0.175900	-0.645098	-0.405511	0.054019	0.011755	0.912417	0	0
28321	1.044793	-0.304770	9.747973	-0.005947	0.009251	0.015744	-0.210008	0.179036	-0.644648	-0.405637	0.054015	0.011666	0.912362	0	0
28322	1.015778	-0.298232	9.618000	-0.010315	0.007591	0.014001	-0.210259	0.178224	-0.645442	-0.405749	0.054054	0.011563	0.912311	0	0
28323	0.972043	-0.288107	9.614312	-0.019549	0.002186	0.028833	-0.209746	0.179042	-0.644910	-0.405986	0.054170	0.011370	0.912201	0	0
28324	0.942896	-0.278210	9.619968	-0.024755	0.002247	0.027971	-0.209497	0.178752	-0.643359	-0.406214	0.054319	0.011150	0.912094	0	0
28325	0.930670	-0.278670	9.671086	-0.033549	-0.001099	0.022752	-0.210274	0.179712	-0.644373	-0.406388	0.054519	0.010843	0.912008	0	0
28326	0.942988	-0.240611	9.731870	-0.035293	-0.001095	0.022755	-0.209493	0.178756	-0.643748	-0.406559	0.054741	0.010543	0.911922	0	0
28327	0.952955	-0.197172	9.746784	-0.037742	0.003203	0.028005	-0.210280	0.179977	-0.643719	-0.406779	0.054919	0.010177	0.911818	0	0
28328	0.953441	-0.123757	9.692134	-0.025261	-0.014136	0.014828	-0.208728	0.180798	-0.642675	-0.406887	0.055218	0.010026	0.911753	0	0
28329	0.985164	-0.111674	9.672205	-0.023644	-0.011431	0.008728	-0.209501	0.182178	-0.644460	-0.406937	0.055470	0.009861	0.911717	0	0
28330	1.016815	-0.111750	9.654525	-0.020135	-0.006221	0.008738	-0.210031	0.182432	-0.643413	-0.406990	0.055675	0.009727	0.911682	0	0
28331	1.028658	-0.158493	9.702007	-0.025537	-0.017464	0.003495	-0.210424	0.182700	-0.643275	-0.406991	0.055990	0.009575	0.911664	0	0
28332	1.040833	-0.149315	9.740594	-0.003107	-0.014976	0.000821	-0.208998	0.181604	-0.641877	-0.406981	0.056205	0.009637	0.911655	0	0
28333	1.048184	-0.144308	9.721127	0.007508	-0.013481	0.011262	-0.210035	0.181877	-0.642644	-0.407071	0.056351	0.009767	0.911604	0	0
28334	1.079906	-0.139131	9.667205	0.015832	-0.020346	-0.000117	-0.211077	0.181594	-0.642642	-0.407060	0.056538	0.010024	0.911595	0	0
28335	1.138346	-0.130017	9.675669	0.003446	-0.013893	-0.015755	-0.211340	0.181311	-0.642126	-0.406901	0.056702	0.010138	0.911654	0	0
28336	1.213519	-0.160567	9.746129	0.013363	-0.015190	0.003418	-0.211871	0.182253	-0.641454	-0.406924	0.056852	0.010349	0.911632	0	0
28337	1.240306	-0.153697	9.762556	0.003793	-0.000116	-0.006103	-0.211209	0.181727	-0.642509	-0.406855	0.056893	0.010410	0.911660	0	0
28338	1.245155	-0.156191	9.764830	0.019243	-0.001036	-0.010511	-0.212132	0.181700	-0.641074	-0.406754	0.056889	0.010625	0.911703	0	0
28339	1.279194	-0.159008	9.773687	0.010748	0.005949	-0.006972	-0.210937	0.178177	-0.642190	-0.406681	0.056848	0.010730	0.911737	0	0
28340	1.284029	-0.161635	9.788064	0.016027	0.005834	-0.002625	-0.211994	0.178144	-0.640365	-0.406645	0.056795	0.010883	0.911754	0	0
28341	1.274219	-0.185234	9.734692	0.019370	0.018236	-0.013938	-0.211848	0.178033	-0.642317	-0.406514	0.056610	0.011026	0.911822	0	0
28342	1.283734	-0.228675	9.704801	0.013055	0.013214	-0.024395	-0.211846	0.176662	-0.641824	-0.406284	0.056499	0.011134	0.911931	0	0
28343	1.264118	-0.252886	9.714594	0.019428	0.021732	-0.013923	-0.211843	0.176805	-0.642341	-0.406153	0.056283	0.011266	0.912000	0	0
28344	1.249411	-0.262952	9.758368	0.010859	0.027021	-0.013012	-0.212886	0.176382	-0.642082	-0.406025	0.056057	0.011292	0.912071	0	0
28345	1.200775	-0.248521	9.808119	-0.002815	0.021730	-0.003401	-0.211825	0.175460	-0.643926	-0.405978	0.055934	0.011218	0.912101	0	0
28346	1.142435	-0.233741	9.833887	0.005701	0.028812	-0.012138	-0.211180	0.176006	-0.643400	-0.405862	0.055712	0.011189	0.912166	0	0
28347	1.088580	-0.282256	9.873178	0.011285	0.047852	-0.003381	-0.209233	0.176288	-0.642629	-0.405825	0.055294	0.011137	0.912208	0	0
28348	1.022919	-0.276803	9.869929	0.018336	0.044192	0.004428	-0.209614	0.175475	-0.643422	-0.405867	0.054882	0.011152	0.912215	0	0
28349	1.020546	-0.273928	9.831288	0.015246	0.063312	0.012340	-0.209882	0.178756	-0.644005	-0.405978	0.054308	0.011063	0.912201	0	0
28350	1.015662	-0.294713	9.739105	0.032165	0.035313	0.007851	-0.209095	0.178772	-0.644660	-0.406066	0.053921	0.011239	0.912182	0	0
28351	0.991423	-0.293656	9.662207	0.027925	0.037066	0.010480	-0.208821	0.175912	-0.644978	-0.406164	0.053534	0.011370	0.912160	0	0
28352	1.001230	-0.293043	9.599041	0.038486	0.040371	0.017438	-0.208297	0.176197	-0.645496	-0.406328	0.053077	0.011577	0.912111	0	0
28353	1.001133	-0.314616	9.574526	0.046395	0.029657	0.027853	-0.209086	0.175903	-0.644456	-0.406594	0.052683	0.011896	0.912011	0	0
28354	0.957457	-0.297051	9.556417	0.014060	0.016984	0.017436	-0.207774	0.176891	-0.646005	-0.406751	0.052538	0.011975	0.911949	0	0
28355	0.918695	-0.267606	9.557731	0.004445	0.014504	0.013959	-0.207777	0.176475	-0.645494	-0.406865	0.052450	0.011977	0.911902	0	0
28356	0.889753	-0.214457	9.602735	-0.023275	0.005952	0.015750	-0.206607	0.176894	-0.645364	-0.406984	0.052558	0.011762	0.911846	0	0
28357	0.885036	-0.176283	9.666334	-0.037323	0.002688	0.007927	-0.207901	0.176758	-0.646397	-0.407021	0.052746	0.011433	0.911823	0	0
28358	0.892323	-0.169571	9.712262	-0.032313	-0.000751	0.001798	-0.207134	0.177703	-0.644955	-0.407004	0.052950	0.011170	0.911822	0	0
28359	0.923981	-0.158102	9.748010	-0.035768	-0.011308	0.007016	-0.209212	0.176046	-0.645102	-0.407031	0.053258	0.010910	0.911795	0	0
28360	0.967964	-0.117694	9.791148	-0.011598	-0.023822	0.012146	-0.209478	0.176859	-0.644825	-0.407110	0.053589	0.010924	0.911740	0	0
28361	1.016431	-0.152073	9.789539	0.007097	-0.023732	-0.002725	-0.208964	0.177127	-0.644044	-0.407071	0.053835	0.011113	0.911741	0	0
28362	1.045648	-0.152129	9.771916	0.001764	-0.028867	-0.007081	-0.209482	0.175754	-0.643807	-0.406988	0.054156	0.011280	0.911757	0	0
28363	1.026100	-0.173406	9.735749	0.010793	-0.025691	0.008601	-0.209998	0.176443	-0.644699	-0.407053	0.054406	0.011505	0.911710	0	0
28364	0.984964	-0.152580	9.640153	0.001594	-0.039258	-0.010610	-0.210265	0.177118	-0.644294	-0.406941	0.054821	0.011715	0.911733	0	0
28365	1.019186	-0.137610	9.576629	-0.034703	-0.035461	-0.012234	-0.212615	0.177361	-0.643753	-0.406790	0.055343	0.011577	0.911770	0	0
28366	1.036215	-0.137778	9.578654	-0.052122	-0.033472	-0.019153	-0.211984	0.179533	-0.642286	-0.406569	0.055923	0.011278	0.911837	0	0
28367	1.082211	-0.167898	9.632847	-0.068972	-0.021367	-0.005103	-0.212503	0.180629	-0.643040	-0.406464	0.056457	0.010768	0.911857	0	0
28368	1.079648	-0.178278	9.695706	-0.079874	-0.024413	-0.027757	-0.213035	0.180744	-0.641735	-0.406147	0.057067	0.010184	0.911967	0	0
28369	1.077197	-0.178418	9.710287	-0.067457	-0.030911	-0.010367	-0.213304	0.180728	-0.640695	-0.405994	0.057681	0.009731	0.912002	0	0
28370	1.036046	-0.139354	9.721478	-0.067823	-0.027988	-0.027813	-0.214093	0.180435	-0.639656	-0.405679	0.058274	0.009271	0.912109	0	0
28371	1.028760	-0.148359	9.663412	-0.066000	-0.019256	-0.027794	-0.214361	0.182891	-0.639865	-0.405369	0.058775	0.008795	0.912219	0	0
28372	1.028440	-0.201853	9.672342	-0.052440	-0.024431	-0.038310	-0.215930	0.182593	-0.639081	-0.404971	0.059272	0.008468	0.912367	0	0
28373	1.064392	-0.280719	9.752706	-0.048920	-0.012193	-0.041760	-0.216185	0.183150	-0.640107	-0.404543	0.059637	0.008127	0.912536	0	0
28374	1.086027	-0.324688	9.761264	-0.039903	-0.014306	-0.024339	-0.215035	0.185185	-0.638257	-0.404287	0.059993	0.007865	0.912629	0	0
28375	1.107847	-0.339377	9.755709	-0.013845	-0.011086	-0.020040	-0.216208	0.184212	-0.637748	-0.404079	0.060207	0.007827	0.912707	0	0
28376	1.151181	-0.399158	9.860383	-0.013143	-0.010990	-0.027878	-0.218039	0.184869	-0.637202	-0.403794	0.060424	0.007797	0.912819	0	0
28377	1.209297	-0.448178	9.858343	0.012474	-0.027685	-0.034964	-0.218421	0.183231	-0.637491	-0.403464	0.060682	0.008074	0.912945	0	0
28378	1.223925	-0.454912	9.797383	0.016982	-0.028732	-0.026255	-0.218298	0.183908	-0.636959	-0.403219	0.060939	0.008390	0.913034	0	0
28379	1.238418	-0.476687	9.779791	0.035961	-0.028849	-0.028051	-0.219593	0.181985	-0.636988	-0.402966	0.061114	0.008880	0.913129	0	0
28380	1.269708	-0.535244	9.783076	0.002974	-0.033768	-0.033191	-0.219330	0.182540	-0.637498	-0.402645	0.061473	0.009093	0.913244	0	0
28381	1.262370	-0.549316	9.744308	-0.031279	-0.031974	-0.020003	-0.220115	0.179920	-0.635985	-0.402424	0.061949	0.008975	0.913311	0	0
28382	1.199305	-0.519402	9.721981	-0.077930	-0.028092	-0.020741	-0.220126	0.181549	-0.635304	-0.402164	0.062583	0.008418	0.913388	0	0
28383	1.247752	-0.572340	9.642634	-0.125293	-0.040174	-0.008413	-0.220669	0.183159	-0.633450	-0.401989	0.063511	0.007464	0.913409	0	0
28384	1.305854	-0.607708	9.723104	-0.148357	-0.036708	0.002145	-0.222499	0.186700	-0.634277	-0.401896	0.064509	0.006284	0.913388	0	0
28385	1.315347	-0.642163	9.758711	-0.162128	-0.047213	0.009138	-0.224608	0.189936	-0.632769	-0.401856	0.065651	0.005008	0.913333	0	0
28386	1.249698	-0.638896	9.733643	-0.173946	-0.034987	0.016175	-0.224759	0.190590	-0.630547	-0.401867	0.066736	0.003578	0.913256	0	0
28387	1.149998	-0.630625	9.721537	-0.160161	-0.062319	0.026508	-0.224001	0.193856	-0.629190	-0.401984	0.068008	0.002366	0.913114	0	0
28388	1.125719	-0.634528	9.654252	-0.149554	-0.052874	0.032605	-0.224538	0.196846	-0.628608	-0.402173	0.069158	0.001221	0.912947	0	0
28389	1.179347	-0.620280	9.641111	-0.137334	-0.047793	0.036080	-0.226896	0.196254	-0.626784	-0.402391	0.070204	0.000148	0.912772	0	0
28390	1.218373	-0.592151	9.701137	-0.132220	-0.070693	0.043854	-0.227174	0.200618	-0.626696	-0.402680	0.071447	-0.000776	0.912548	0	0
28391	1.296593	-0.538932	9.656508	-0.101027	-0.056932	0.042064	-0.227834	0.202932	-0.626646	-0.402977	0.072430	-0.001484	0.912338	0	0
28392	1.403550	-0.549958	9.692617	-0.069922	-0.057199	0.041990	-0.228645	0.204389	-0.623754	-0.403298	0.073298	-0.001892	0.912126	0	0
28393	1.349581	-0.604127	9.804461	-0.023269	-0.067222	0.045313	-0.229952	0.206017	-0.623973	-0.403681	0.074063	-0.001850	0.911895	0	0
28394	1.354946	-0.544405	9.667188	-0.035340	-0.075060	0.050553	-0.231261	0.204347	-0.622437	-0.404096	0.074954	-0.001877	0.911638	0	0
28395	1.472119	-0.484417	9.638703	-0.026654	-0.064636	0.048825	-0.231270	0.205019	-0.621645	-0.404507	0.075710	-0.001874	0.911394	0	0
28396	1.491172	-0.518262	9.831467	-0.003924	-0.053598	0.055776	-0.231146	0.205972	-0.621367	-0.405005	0.076279	-0.001705	0.911126	0	0
28397	1.500708	-0.547731	9.855037	0.044350	-0.054755	0.050403	-0.231134	0.205441	-0.622547	-0.405483	0.076660	-0.001091	0.910882	0	0
28398	1.515311	-0.552412	9.828002	0.078618	-0.050386	0.034617	-0.232186	0.204867	-0.621122	-0.405845	0.076865	-0.000167	0.910704	0	0
28399	1.540200	-0.460160	9.806951	0.106203	-0.039118	0.027585	-0.232171	0.203792	-0.622442	-0.406162	0.076855	0.000969	0.910563	0	0
28400	1.608901	-0.377312	9.724227	0.087495	-0.029542	0.038135	-0.233473	0.202957	-0.622189	-0.406561	0.076834	0.001886	0.910385	0	0
28401	1.641005	-0.311174	9.644532	0.096993	-0.028734	0.038107	-0.235044	0.202792	-0.621142	-0.406965	0.076770	0.002897	0.910207	0	0
28402	1.594626	-0.351214	9.569981	0.083754	-0.016066	0.018988	-0.233991	0.201309	-0.621828	-0.407188	0.076642	0.003740	0.910115	0	0
28403	1.572122	-0.448527	9.607852	0.064836	-0.001893	0.015602	-0.233200	0.201468	-0.622999	-0.407362	0.076467	0.004372	0.910049	0	0
28404	1.523296	-0.472602	9.628006	0.039264	-0.001951	0.031372	-0.233863	0.202267	-0.621940	-0.407672	0.076391	0.004744	0.909915	0	0
28405	1.494545	-0.406197	9.571509	0.016846	0.012272	0.027977	-0.234258	0.202670	-0.621669	-0.407922	0.076285	0.004875	0.909811	0	0
28406	1.453146	-0.399294	9.637933	0.018154	0.007297	0.011379	-0.234251	0.199659	-0.621079	-0.408015	0.076210	0.005031	0.909775	0	0
28407	1.452553	-0.485189	9.723882	0.028783	0.017583	0.017493	-0.234239	0.200365	-0.622884	-0.408179	0.076007	0.005259	0.909717	0	0
28408	1.427998	-0.526107	9.711761	0.042224	0.016029	0.000004	-0.235537	0.198575	-0.622650	-0.408191	0.075754	0.005608	0.909731	0	0
28409	1.398315	-0.617651	9.672406	0.062497	0.044657	0.003520	-0.234877	0.198321	-0.623699	-0.408255	0.075166	0.006041	0.909748	0	0
28410	1.412880	-0.627265	9.652565	0.058007	0.035136	0.000020	-0.233437	0.196423	-0.623616	-0.408288	0.074675	0.006456	0.909771	0	0
28411	1.407688	-0.676186	9.690725	0.051236	0.040365	0.003549	-0.233302	0.197118	-0.624513	-0.408344	0.074171	0.006801	0.909784	0	0
28412	1.453495	-0.747105	9.703184	0.055464	0.036878	0.000052	-0.233830	0.196827	-0.623475	-0.408375	0.073674	0.007185	0.909808	0	0
28413	1.441225	-0.780123	9.625524	0.052966	0.035089	0.004416	-0.232636	0.194951	-0.625339	-0.408439	0.073210	0.007562	0.909814	0	0
28414	1.383103	-0.747235	9.549860	0.053367	0.031288	0.024453	-0.233019	0.195097	-0.626373	-0.408687	0.072775	0.007932	0.909734	0	0
28415	1.334334	-0.766190	9.545875	0.021198	0.026415	0.017549	-0.233015	0.193729	-0.626140	-0.408847	0.072519	0.008040	0.909681	0	0
28416	1.295354	-0.775519	9.541800	-0.017729	0.014429	0.021113	-0.232496	0.194693	-0.626385	-0.409011	0.072527	0.007835	0.909609	0	0
28417	1.251684	-0.737235	9.625669	-0.054863	0.014682	0.022956	-0.230668	0.194305	-0.626665	-0.409165	0.072687	0.007287	0.909532	0	0
28418	1.247122	-0.683834	9.628957	-0.085294	0.013283	0.016057	-0.230683	0.196478	-0.625843	-0.409239	0.072982	0.006476	0.909481	0	0
28419	1.254717	-0.639814	9.593092	-0.103672	0.003029	0.010844	-0.231486	0.198771	-0.624234	-0.409246	0.073444	0.005536	0.909446	0	0
28420	1.260064	-0.552707	9.613577	-0.126952	-0.000376	0.016128	-0.231223	0.200151	-0.625248	-0.409285	0.074034	0.004401	0.909387	0	0
28421	1.247902	-0.559459	9.575025	-0.147933	-0.000023	0.004849	-0.229944	0.202184	-0.623139	-0.409203	0.074704	0.003074	0.909375	0	0
28422	1.272135	-0.572062	9.598496	-0.144609	0.000043	-0.001261	-0.231532	0.204602	-0.621261	-0.409070	0.075360	0.001789	0.909384	0	0
28423	1.276853	-0.598743	9.593165	-0.144741	-0.013937	-0.001297	-0.231528	0.206805	-0.622777	-0.408933	0.076142	0.000550	0.909382	0	0
28424	1.325515	-0.610641	9.533767	-0.155003	0.000142	-0.002963	-0.233102	0.207872	-0.621966	-0.408769	0.076840	-0.000828	0.909397	0	0
28425	1.422856	-0.602118	9.565535	-0.143088	-0.019211	-0.002166	-0.233383	0.209211	-0.620119	-0.408624	0.077664	-0.002028	0.909390	0	0
28426	1.503049	-0.599135	9.672672	-0.132751	-0.017548	-0.003923	-0.233142	0.212066	-0.619025	-0.408474	0.078431	-0.003130	0.909389	0	0
28427	1.563946	-0.580629	9.707845	-0.094748	-0.031933	0.002039	-0.232768	0.213142	-0.617448	-0.408403	0.079175	-0.003838	0.909353	0	0
28428	1.568873	-0.561737	9.751579	-0.075287	-0.013067	0.014247	-0.232120	0.213967	-0.617437	-0.408464	0.079666	-0.004450	0.909280	0	0
28429	1.539798	-0.537387	9.767123	-0.041655	-0.007984	0.008922	-0.231473	0.215339	-0.617544	-0.408496	0.079977	-0.004773	0.909237	0	0
28430	1.500957	-0.522449	9.763391	-0.026162	-0.029172	0.015788	-0.231867	0.215880	-0.617401	-0.408612	0.080414	-0.004873	0.909146	0	0
28431	1.447592	-0.502109	9.721334	-0.009877	-0.008047	0.000089	-0.234214	0.217226	-0.617748	-0.408589	0.080598	-0.004894	0.909140	0	0
28432	1.452457	-0.513642	9.662952	-0.009870	-0.008041	0.000090	-0.234223	0.217213	-0.616709	-0.408566	0.080777	-0.004921	0.909134	0	0
28433	1.452360	-0.535215	9.638437	0.015827	-0.001012	-0.013919	-0.233438	0.216402	-0.616730	-0.408435	0.080795	-0.004720	0.909192	0	0
28434	1.427939	-0.535840	9.714045	-0.006269	0.005909	0.000118	-0.234741	0.216389	-0.616721	-0.408415	0.080832	-0.004772	0.909198	0	0
28435	1.466705	-0.569845	9.686034	-0.007690	0.016251	0.008883	-0.234221	0.216667	-0.616719	-0.408472	0.080789	-0.004870	0.909176	0	0
28436	1.512784	-0.594603	9.694302	-0.002348	0.016080	0.015855	-0.233182	0.217907	-0.616832	-0.408608	0.080717	-0.004939	0.909120	0	0
28437	1.524808	-0.609799	9.742229	-0.002180	0.021224	0.021107	-0.233184	0.216257	-0.615825	-0.408780	0.080607	-0.005014	0.909052	0	0
28438	1.510304	-0.590424	9.757365	0.046154	0.023542	0.017479	-0.233699	0.216810	-0.616850	-0.408956	0.080269	-0.004675	0.909005	0	0
28439	1.456663	-0.609392	9.758334	0.079959	0.032911	0.017401	-0.233410	0.213563	-0.618864	-0.409159	0.079718	-0.004044	0.908965	0	0
28440	1.378686	-0.637383	9.716158	0.103487	0.043184	0.020841	-0.231582	0.212487	-0.618769	-0.409413	0.078967	-0.003267	0.908919	0	0
28441	1.325031	-0.658777	9.717093	0.122611	0.032411	0.030343	-0.231963	0.210714	-0.619190	-0.409767	0.078245	-0.002257	0.908825	0	0
28442	1.276495	-0.641118	9.694255	0.115625	0.027253	0.029467	-0.231701	0.208797	-0.618450	-0.410103	0.077588	-0.001312	0.908732	0	0
28443	1.262172	-0.606275	9.627292	0.145172	0.025154	0.038091	-0.230764	0.206923	-0.620702	-0.410544	0.076838	-0.000075	0.908598	0	0
28444	1.271815	-0.620970	9.631702	0.167347	0.014644	0.029277	-0.231785	0.205162	-0.622548	-0.410922	0.076083	0.001393	0.908489	0	0
28445	1.232852	-0.630139	9.613103	0.169967	0.011099	0.031871	-0.230353	0.204762	-0.622176	-0.411323	0.075357	0.002914	0.908364	0	0
28446	1.213321	-0.637470	9.632818	0.153371	-0.000963	0.029266	-0.230597	0.202725	-0.623253	-0.411698	0.074801	0.004320	0.908235	0	0
28447	1.203627	-0.620963	9.684119	0.133991	-0.002308	0.013616	-0.230596	0.201354	-0.622761	-0.411904	0.074341	0.005578	0.908173	0	0
28448	1.232923	-0.606513	9.671543	0.129224	0.005326	0.029355	-0.230573	0.198645	-0.624373	-0.412249	0.073827	0.006738	0.908050	0	0
28449	1.291570	-0.561025	9.682941	0.127203	-0.018233	0.027554	-0.231854	0.196468	-0.625965	-0.412575	0.073538	0.007986	0.907915	0	0
28450	1.360019	-0.503486	9.694284	0.135899	-0.018372	0.031022	-0.230288	0.194703	-0.625491	-0.412940	0.073212	0.009303	0.907763	0	0
28451	1.409099	-0.431117	9.696603	0.114819	-0.026786	0.020592	-0.230807	0.193741	-0.625376	-0.413191	0.073051	0.010478	0.907649	0	0
28452	1.492044	-0.395326	9.687933	0.090562	-0.016022	0.013725	-0.230285	0.192786	-0.625009	-0.413368	0.072889	0.011387	0.907570	0	0
28453	1.565398	-0.339772	9.655556	0.041874	-0.022498	0.004259	-0.231058	0.190321	-0.624922	-0.413418	0.072990	0.011897	0.907533	0	0
28454	1.670118	-0.323684	9.655787	0.002627	-0.007652	0.021003	-0.232607	0.188132	-0.625733	-0.413574	0.073117	0.011966	0.907451	0	0
28455	1.701854	-0.300001	9.684443	-0.040122	-0.000880	0.000215	-0.233387	0.188264	-0.625985	-0.413529	0.073364	0.011652	0.907456	0	0
28456	1.687182	-0.305160	9.723446	-0.060264	-0.000528	-0.011938	-0.233152	0.190973	-0.624115	-0.413364	0.073682	0.011147	0.907511	0	0
28457	1.650471	-0.334403	9.762614	-0.041726	0.018411	-0.003218	-0.231839	0.192098	-0.625791	-0.413288	0.073763	0.010747	0.907544	0	0
28458	1.604083	-0.353859	9.802146	-0.033964	0.020134	-0.004985	-0.232105	0.192637	-0.625389	-0.413211	0.073785	0.010390	0.907582	0	0
28459	1.535827	-0.377452	9.793702	-0.008080	0.034080	-0.013752	-0.232385	0.195350	-0.624294	-0.413065	0.073586	0.010241	0.907666	0	0
28460	1.525982	-0.396784	9.793654	0.024988	0.037183	-0.005116	-0.230946	0.194412	-0.624583	-0.413036	0.073210	0.010349	0.907708	0	0
28461	1.506281	-0.435556	9.803242	0.037098	0.037094	-0.005151	-0.231720	0.192494	-0.624615	-0.413002	0.072798	0.010593	0.907754	0	0
28462	1.455322	-0.424676	9.736784	0.058983	0.045544	0.003522	-0.230787	0.191438	-0.626720	-0.413057	0.072207	0.010967	0.907772	0	0
28463	1.399238	-0.455196	9.686803	0.064885	0.035079	0.000853	-0.230141	0.191847	-0.626197	-0.413097	0.071699	0.011466	0.907788	0	0
28464	1.321417	-0.451881	9.666859	0.058161	0.051738	0.001779	-0.230135	0.190895	-0.626476	-0.413149	0.071055	0.011810	0.907811	0	0
28465	1.243603	-0.450805	9.629934	0.039026	0.048485	-0.002548	-0.229738	0.190360	-0.627009	-0.413141	0.070530	0.012017	0.907852	0	0
28466	1.233812	-0.467337	9.596030	0.033787	0.021289	0.006985	-0.229731	0.188449	-0.627046	-0.413208	0.070264	0.012261	0.907839	0	0
28467	1.214484	-0.445228	9.587107	0.014746	0.028501	0.002694	-0.228944	0.187642	-0.627328	-0.413228	0.070019	0.012322	0.907848	0	0
28468	1.175914	-0.391036	9.545191	0.017993	0.014560	0.000016	-0.228159	0.187929	-0.627847	-0.413233	0.069878	0.012456	0.907855	0	0
28469	1.151624	-0.381260	9.557996	0.004202	0.014640	0.001796	-0.227880	0.185763	-0.629061	-0.413236	0.069800	0.012475	0.907859	0	0
28470	1.117531	-0.376657	9.607270	0.003944	0.000753	-0.003481	-0.228925	0.186298	-0.629043	-0.413184	0.069842	0.012540	0.907879	0	0
28471	1.176124	-0.338556	9.628248	0.012361	-0.000929	-0.012228	-0.228147	0.186300	-0.628529	-0.413065	0.069868	0.012703	0.907929	0	0
28472	1.239552	-0.296204	9.700018	0.010774	-0.011627	-0.000036	-0.228146	0.185614	-0.628282	-0.413057	0.069994	0.012879	0.907920	0	0
28473	1.288159	-0.292530	9.769158	0.010575	-0.011503	-0.008750	-0.228149	0.186022	-0.628144	-0.412967	0.070123	0.013067	0.907949	0	0
28474	1.339391	-0.277915	9.724604	0.015574	-0.021973	-0.012277	-0.229193	0.186284	-0.628132	-0.412850	0.070322	0.013338	0.907982	0	0
28475	1.427245	-0.239470	9.691648	0.022230	-0.027137	-0.021024	-0.228413	0.186838	-0.628126	-0.412654	0.070544	0.013706	0.908049	0	0
28476	1.529550	-0.225494	9.665274	0.023290	-0.018518	-0.015755	-0.230096	0.185739	-0.628915	-0.412510	0.070679	0.014035	0.908099	0	0
28477	1.600008	-0.231630	9.726506	0.022325	-0.018465	-0.020101	-0.229848	0.186271	-0.627608	-0.412323	0.070824	0.014372	0.908167	0	0
28478	1.609527	-0.261258	9.764602	0.020747	-0.009770	-0.017450	-0.230616	0.185461	-0.628917	-0.412165	0.070890	0.014644	0.908229	0	0
28479	1.599828	-0.256270	9.760055	0.015641	-0.013309	-0.012214	-0.230353	0.183271	-0.628182	-0.412045	0.071019	0.014898	0.908270	0	0
28480	1.580487	-0.241174	9.726821	0.003360	-0.000744	-0.026104	-0.231263	0.184363	-0.628934	-0.411792	0.071074	0.014980	0.908379	0	0
28481	1.590144	-0.251149	9.743403	-0.010358	0.008075	-0.025164	-0.228804	0.183950	-0.626751	-0.411538	0.071116	0.014923	0.908491	0	0
28482	1.624138	-0.265859	9.730304	-0.013369	0.027123	-0.013755	-0.230622	0.184353	-0.627640	-0.411394	0.070988	0.014730	0.908570	0	0
28483	1.679879	-0.302832	9.738174	-0.021855	0.034100	-0.010209	-0.230883	0.182565	-0.626764	-0.411272	0.070846	0.014456	0.908640	0	0
28484	1.682287	-0.305386	9.747766	0.007243	0.028811	-0.020775	-0.230489	0.185321	-0.628531	-0.411080	0.070617	0.014448	0.908745	0	0
28485	1.570405	-0.304054	9.714054	0.029730	0.035708	-0.023455	-0.230352	0.185058	-0.629187	-0.410874	0.070249	0.014649	0.908864	0	0
28486	1.436300	-0.356086	9.694621	0.021077	0.032313	-0.023455	-0.229705	0.185607	-0.628921	-0.410671	0.069930	0.014755	0.908978	0	0
28487	1.351001	-0.384230	9.671980	0.009329	0.052418	-0.017269	-0.228644	0.182763	-0.629893	-0.410509	0.069494	0.014695	0.909086	0	0
28488	1.350827	-0.429482	9.593866	-0.031360	0.041360	-0.016305	-0.228516	0.185232	-0.630755	-0.410331	0.069310	0.014282	0.909187	0	0
28489	1.416369	-0.445231	9.650233	-0.052965	0.041497	-0.016229	-0.228257	0.183859	-0.629875	-0.410134	0.069229	0.013697	0.909291	0	0
28490	1.413970	-0.424225	9.728062	-0.062325	0.036158	-0.006624	-0.227998	0.184958	-0.630245	-0.410014	0.069220	0.013017	0.909356	0	0
28491	1.345729	-0.433898	9.777922	-0.047602	0.044837	-0.009269	-0.225785	0.185525	-0.630249	-0.409884	0.069086	0.012460	0.909432	0	0
28492	1.204680	-0.427442	9.742535	-0.010136	0.047890	0.002819	-0.227477	0.185648	-0.630495	-0.409892	0.068758	0.012200	0.909457	0	0
28493	1.112363	-0.416164	9.672195	-0.010463	0.035855	-0.006825	-0.226832	0.186881	-0.630345	-0.409809	0.068552	0.012010	0.909513	0	0
28494	1.151129	-0.450168	9.644184	-0.020820	0.034163	-0.005918	-0.224620	0.187447	-0.630220	-0.409746	0.068391	0.011716	0.909557	0	0
28495	1.241094	-0.462971	9.634661	-0.019558	0.037351	0.010676	-0.224366	0.188126	-0.629689	-0.409816	0.068208	0.011422	0.909543	0	0
28496	1.273012	-0.407741	9.663763	-0.012882	0.023371	0.007127	-0.225141	0.188402	-0.630587	-0.409858	0.068114	0.011234	0.909533	0	0
28497	1.253875	-0.358592	9.623746	-0.018087	0.022550	0.007131	-0.225146	0.189081	-0.630314	-0.409896	0.068059	0.011013	0.909523	0	0
28498	1.205227	-0.358053	9.612772	-0.030455	0.018462	-0.003319	-0.224634	0.189622	-0.629528	-0.409835	0.068080	0.010693	0.909552	0	0
28499	1.202752	-0.365313	9.612726	-0.047780	0.004542	0.001054	-0.226189	0.190031	-0.630678	-0.409796	0.068308	0.010279	0.909558	0	0
28500	1.248924	-0.366232	9.660068	-0.057842	0.007004	0.014182	-0.224104	0.189503	-0.630443	-0.409869	0.068549	0.009744	0.909513	0	0
28501	1.307413	-0.340585	9.709924	-0.049411	0.002667	0.007174	-0.222938	0.190328	-0.630046	-0.409883	0.068801	0.009318	0.909492	0	0
28502	1.307578	-0.309198	9.724894	-0.021589	0.012883	0.010607	-0.224110	0.190044	-0.630043	-0.409950	0.068838	0.009092	0.909461	0	0
28503	1.310090	-0.301591	9.693470	-0.016692	0.014829	-0.003358	-0.224115	0.190723	-0.629770	-0.409892	0.068845	0.008922	0.909488	0	0
28504	1.307682	-0.292158	9.720291	-0.006269	0.012943	0.000094	-0.224107	0.190872	-0.630806	-0.409878	0.068818	0.008842	0.909498	0	0
28505	1.336731	-0.316748	9.726534	-0.014792	0.016434	0.003625	-0.223340	0.190308	-0.628744	-0.409885	0.068804	0.008680	0.909497	0	0
28506	1.370835	-0.316658	9.691853	-0.038907	0.013030	0.008924	-0.224255	0.191803	-0.628968	-0.409925	0.068911	0.008296	0.909475	0	0
28507	1.424310	-0.317611	9.736604	-0.023587	0.013068	-0.001579	-0.222818	0.191824	-0.629498	-0.409878	0.068964	0.008074	0.909494	0	0
28508	1.419591	-0.284051	9.778348	-0.004382	0.014524	0.007088	-0.222819	0.192646	-0.629741	-0.409934	0.068915	0.008001	0.909473	0	0
28509	1.358815	-0.292237	9.687635	-0.006254	0.018205	-0.001628	-0.224888	0.190179	-0.630554	-0.409898	0.068852	0.007919	0.909494	0	0
28510	1.309956	-0.325805	9.688286	-0.002723	0.012860	0.003576	-0.224109	0.190869	-0.630546	-0.409904	0.068812	0.007868	0.909496	0	0
28511	1.322036	-0.347373	9.653806	-0.025170	0.021824	0.000182	-0.223202	0.190732	-0.629776	-0.409872	0.068793	0.007599	0.909514	0	0
28512	1.326897	-0.349760	9.646396	-0.002227	0.023052	0.021053	-0.222687	0.191278	-0.629380	-0.410053	0.068660	0.007501	0.909443	0	0
28513	1.268274	-0.383541	9.673901	0.014955	0.019495	0.017499	-0.221902	0.193898	-0.630893	-0.410206	0.068499	0.007595	0.909385	0	0
28514	1.207420	-0.387861	9.672824	0.028618	0.014253	0.012202	-0.222693	0.194562	-0.630095	-0.410335	0.068319	0.007820	0.909338	0	0
28515	1.175814	-0.378184	9.700323	0.051149	0.001713	0.020817	-0.223722	0.192926	-0.631028	-0.410542	0.068171	0.008312	0.909252	0	0
28516	1.132335	-0.333525	9.646279	0.052834	-0.001772	0.020790	-0.223213	0.194559	-0.630221	-0.410756	0.068037	0.008816	0.909161	0	0
28517	1.156848	-0.313673	9.587890	0.059659	0.008807	0.012079	-0.222820	0.193468	-0.629985	-0.410889	0.067787	0.009361	0.909114	0	0
28518	1.239257	-0.358657	9.641030	0.059604	-0.008783	0.017281	-0.222538	0.192818	-0.632338	-0.411075	0.067689	0.009958	0.909031	0	0
28519	1.268482	-0.349460	9.664697	0.050890	-0.007797	0.013824	-0.223560	0.190093	-0.633553	-0.411216	0.067626	0.010489	0.908965	0	0
28520	1.307578	-0.325277	9.642348	0.048052	-0.008482	0.003366	-0.222535	0.189390	-0.631106	-0.411258	0.067571	0.010988	0.908944	0	0
28521	1.307653	-0.310797	9.649817	0.055883	-0.010346	0.006826	-0.223700	0.189528	-0.632134	-0.411339	0.067510	0.011581	0.908905	0	0
28522	1.268846	-0.288660	9.653449	0.031571	-0.013589	0.003390	-0.223446	0.189657	-0.631354	-0.411379	0.067569	0.011952	0.908878	0	0
28523	1.293239	-0.281395	9.636042	0.035072	-0.001330	-0.000071	-0.222919	0.189123	-0.631888	-0.411384	0.067511	0.012323	0.908875	0	0
28524	1.327050	-0.316187	9.683187	0.030166	-0.008560	0.015632	-0.222903	0.183380	-0.631091	-0.411517	0.067532	0.012651	0.908809	0	0
28525	1.322082	-0.326280	9.721894	0.043699	-0.011085	0.003375	-0.223682	0.183377	-0.631476	-0.411557	0.067527	0.013139	0.908784	0	0
28526	1.307290	-0.362399	9.707195	0.061079	-0.010396	0.006817	-0.223810	0.185301	-0.632606	-0.411653	0.067436	0.013763	0.908738	0	0
28527	1.280338	-0.393776	9.712214	0.092152	-0.001788	0.000644	-0.222239	0.182446	-0.632284	-0.411703	0.067146	0.014652	0.908723	0	0
28528	1.277791	-0.417782	9.690141	0.080175	0.001742	0.004180	-0.224588	0.182142	-0.631623	-0.411774	0.066866	0.015400	0.908699	0	0
28529	1.251046	-0.417373	9.673817	0.073225	-0.007850	0.006785	-0.224312	0.182993	-0.633947	-0.411866	0.066709	0.016134	0.908656	0	0
28530	1.277813	-0.431355	9.600368	0.050771	-0.001520	0.004257	-0.224316	0.182437	-0.633178	-0.411931	0.066579	0.016630	0.908627	0	0
28531	1.248630	-0.435564	9.564667	0.041251	-0.001422	0.003408	-0.224443	0.179146	-0.632073	-0.411972	0.066493	0.017044	0.908607	0	0
28532	1.204835	-0.442079	9.529269	-0.012016	-0.011143	-0.017405	-0.225480	0.179831	-0.633091	-0.411781	0.066706	0.017022	0.908679	0	0
28533	1.195061	-0.451571	9.517255	-0.030765	-0.000630	-0.010343	-0.224311	0.178189	-0.631832	-0.411649	0.066904	0.016782	0.908728	0	0
28534	1.277658	-0.469541	9.541723	-0.049587	0.002864	-0.003285	-0.224976	0.181594	-0.631761	-0.411575	0.067147	0.016353	0.908752	0	0
28535	1.374793	-0.481313	9.653101	-0.065367	-0.010979	-0.006750	-0.226031	0.183624	-0.631194	-0.411451	0.067581	0.015834	0.908785	0	0
28536	1.416180	-0.467658	9.703182	-0.063707	-0.009203	-0.010233	-0.226547	0.183352	-0.631715	-0.411296	0.067991	0.015330	0.908833	0	0
28537	1.416341	-0.434005	9.732710	-0.053148	-0.000635	-0.005010	-0.225906	0.184990	-0.631168	-0.411198	0.068281	0.014878	0.908864	0	0
28538	1.433595	-0.397640	9.723145	-0.058077	-0.000801	0.007215	-0.226436	0.185519	-0.630245	-0.411210	0.068594	0.014379	0.908842	0	0
28539	1.487429	-0.342432	9.737213	-0.078858	0.002880	0.004672	-0.225647	0.185538	-0.631159	-0.411183	0.068960	0.013672	0.908838	0	0
28540	1.546072	-0.292385	9.775309	-0.058194	-0.000773	0.003733	-0.226061	0.186185	-0.628676	-0.411160	0.069272	0.013174	0.908832	0	0
28541	1.580166	-0.285495	9.784304	-0.041666	-0.000993	0.008922	-0.225938	0.187823	-0.628515	-0.411195	0.069524	0.012823	0.908802	0	0
28542	1.531805	-0.227170	9.815303	-0.006346	-0.006460	0.007046	-0.225671	0.187835	-0.629296	-0.411243	0.069675	0.012818	0.908768	0	0
28543	1.437081	-0.201846	9.793641	0.014318	-0.021496	0.010415	-0.224626	0.187299	-0.629314	-0.411328	0.069885	0.013063	0.908710	0	0
28544	1.335354	-0.123180	9.782584	0.046825	-0.025874	-0.001928	-0.226954	0.186480	-0.631132	-0.411323	0.069993	0.013626	0.908696	0	0
28545	1.318462	-0.094185	9.807598	0.062257	-0.029424	-0.005478	-0.226685	0.184849	-0.631425	-0.411295	0.070076	0.014355	0.908691	0	0
28546	1.333387	-0.049932	9.744935	0.065683	-0.027666	-0.007230	-0.226436	0.184010	-0.629625	-0.411259	0.070121	0.015101	0.908692	0	0
28547	1.308999	-0.054850	9.769639	0.079114	-0.032747	-0.022988	-0.227205	0.183747	-0.631053	-0.411083	0.070163	0.016011	0.908753	0	0
28548	1.321016	-0.081591	9.764139	0.089559	-0.022316	-0.024728	-0.227846	0.181012	-0.631102	-0.410900	0.070059	0.016964	0.908826	0	0
28549	1.343019	-0.069320	9.734753	0.071878	-0.027167	-0.040389	-0.229019	0.179076	-0.630093	-0.410560	0.070077	0.017801	0.908962	0	0
28550	1.389119	-0.084692	9.772206	0.066687	-0.020099	-0.043834	-0.229011	0.176893	-0.630135	-0.410182	0.070043	0.018550	0.909121	0	0
28551	1.464481	-0.113480	9.682898	0.077209	-0.029097	-0.033409	-0.229537	0.178116	-0.630108	-0.409909	0.070059	0.019440	0.909224	0	0
28552	1.527266	-0.187341	9.728817	0.092589	-0.029095	-0.042159	-0.229268	0.177034	-0.630650	-0.409582	0.070001	0.020462	0.909353	0	0
28553	1.512447	-0.232899	9.689774	0.099542	-0.011553	-0.049105	-0.230562	0.174425	-0.630432	-0.409184	0.069763	0.021496	0.909527	0	0
28554	1.563360	-0.276365	9.629874	0.086045	0.000628	-0.040297	-0.230552	0.175127	-0.631978	-0.408864	0.069461	0.022334	0.909674	0	0
28555	1.640731	-0.343575	9.721551	0.065453	-0.001117	-0.033244	-0.230275	0.172546	-0.632809	-0.408588	0.069272	0.023004	0.909795	0	0
28556	1.611676	-0.319038	9.720150	0.072703	-0.001422	-0.017572	-0.231188	0.170888	-0.631926	-0.408455	0.069050	0.023713	0.909854	0	0
28557	1.507074	-0.322540	9.678938	0.062608	0.000247	-0.006215	-0.231443	0.170347	-0.632454	-0.408423	0.068866	0.024332	0.909866	0	0
28558	1.555542	-0.361505	9.653053	0.057492	0.000230	-0.003572	-0.231437	0.170355	-0.633104	-0.408419	0.068694	0.024887	0.909866	0	0
28559	1.563051	-0.304500	9.760218	0.055950	-0.001692	0.006890	-0.232209	0.168303	-0.633398	-0.408501	0.068559	0.025441	0.909824	0	0
28560	1.512490	-0.230206	9.665601	0.076988	0.010268	0.015569	-0.232594	0.166799	-0.633425	-0.408672	0.068220	0.026118	0.909753	0	0
28561	1.395998	-0.171340	9.700603	0.096847	-0.001296	0.020688	-0.231408	0.164772	-0.634123	-0.408907	0.067917	0.027032	0.909644	0	0
28562	1.269348	-0.189833	9.715370	0.092352	0.003309	0.010229	-0.231136	0.163556	-0.634928	-0.409050	0.067577	0.027882	0.909579	0	0
28563	1.191836	-0.140010	9.659764	0.093848	-0.001784	0.002342	-0.231383	0.162065	-0.635994	-0.409116	0.067283	0.028776	0.909543	0	0
28564	1.362299	-0.135507	9.559050	0.058776	-0.011731	-0.015876	-0.231130	0.162742	-0.635333	-0.408998	0.067210	0.029400	0.909582	0	0
28565	1.688024	-0.177904	9.628396	0.050157	-0.001223	-0.019254	-0.231908	0.162054	-0.635471	-0.408837	0.067083	0.029909	0.909647	0	0
28566	1.936092	-0.178719	9.729181	0.024283	0.009406	-0.020854	-0.231633	0.160981	-0.636793	-0.408649	0.066957	0.030135	0.909733	0	0
28567	1.999954	-0.065726	9.777736	-0.003204	0.014722	-0.013782	-0.231639	0.160147	-0.635640	-0.408507	0.066911	0.030097	0.909802	0	0
28568	1.932392	0.034256	9.787983	0.012468	0.021558	-0.010340	-0.231900	0.161380	-0.636134	-0.408412	0.066725	0.030159	0.909856	0	0
28569	1.798506	0.032490	9.832208	0.024257	0.028776	-0.027819	-0.232144	0.159343	-0.637211	-0.408164	0.066439	0.030330	0.909983	0	0
28570	1.649835	-0.009928	9.832617	0.053600	0.028635	-0.030541	-0.231621	0.159215	-0.637477	-0.407912	0.066015	0.030751	0.910112	0	0
28571	1.480152	0.073201	9.690035	0.063669	0.035891	-0.047158	-0.231874	0.157988	-0.637759	-0.407516	0.065498	0.031266	0.910309	0	0
28572	1.378455	0.126881	9.523675	0.051365	0.030910	-0.054138	-0.232113	0.156783	-0.639860	-0.407047	0.065056	0.031673	0.910537	0	0
28573	1.353590	0.048629	9.595766	0.027248	0.052166	-0.060980	-0.231607	0.156902	-0.638042	-0.406506	0.064534	0.031798	0.910811	0	0
28574	1.440627	-0.039942	9.636074	-0.016075	0.057845	-0.069537	-0.230802	0.155024	-0.640033	-0.405863	0.064115	0.031491	0.911138	0	0
28575	1.557544	0.001591	9.740492	-0.039990	0.046307	-0.050296	-0.231319	0.153103	-0.639678	-0.405374	0.063924	0.031021	0.911385	0	0
28576	1.487129	0.058656	9.902719	-0.017539	0.024124	-0.039973	-0.229758	0.154899	-0.640173	-0.404990	0.063827	0.030819	0.911570	0	0
28577	1.236746	0.076666	9.785286	0.024160	0.048384	-0.041812	-0.231579	0.153239	-0.639803	-0.404620	0.063358	0.030919	0.911763	0	0
28578	1.105484	0.072055	9.645410	0.054760	0.038041	-0.061141	-0.230663	0.153255	-0.640329	-0.404087	0.062836	0.031332	0.912022	0	0
28579	1.204759	-0.018242	9.612779	0.029029	0.043363	-0.055793	-0.230655	0.153817	-0.641617	-0.403590	0.062386	0.031501	0.912267	0	0
28580	1.357755	-0.063573	9.642494	0.009785	0.033078	-0.061843	-0.231412	0.151650	-0.643602	-0.403022	0.062091	0.031524	0.912537	0	0
28581	1.411269	-0.057273	9.689769	0.016468	0.018438	-0.026133	-0.230766	0.151236	-0.642706	-0.402780	0.061927	0.031658	0.912650	0	0
28582	1.464723	-0.058413	9.751466	0.010628	0.034141	-0.023446	-0.228943	0.152076	-0.642962	-0.402576	0.061630	0.031662	0.912761	0	0
28583	1.425856	-0.041423	9.781657	0.003881	0.045513	-0.020785	-0.229722	0.150151	-0.642475	-0.402384	0.061272	0.031567	0.912873	0	0
28584	1.372697	0.001505	9.672128	0.024195	0.051219	-0.003396	-0.229319	0.150311	-0.644033	-0.402359	0.060771	0.031613	0.912915	0	0
28585	1.275714	0.035358	9.539271	0.009538	0.039028	0.003570	-0.229193	0.151541	-0.644010	-0.402391	0.060456	0.031579	0.912923	0	0
28586	1.231811	0.016363	9.535172	-0.003383	0.034710	0.007080	-0.228826	0.151645	-0.641153	-0.402449	0.060220	0.031433	0.912918	0	0
28587	1.226790	0.014961	9.666005	-0.002512	0.028514	0.010549	-0.228568	0.152193	-0.641144	-0.402535	0.060051	0.031324	0.912896	0	0
28588	1.246377	0.048079	9.728972	0.006158	0.021361	0.015737	-0.228044	0.152476	-0.641532	-0.402674	0.059901	0.031315	0.912844	0	0
28589	1.241618	0.074385	9.768193	0.030495	0.021060	0.022640	-0.228282	0.151137	-0.643765	-0.402888	0.059669	0.031527	0.912758	0	0
28590	1.217425	0.091949	9.735107	0.045985	0.026284	0.017370	-0.228529	0.151292	-0.645449	-0.403062	0.059314	0.031860	0.912692	0	0
28591	1.212492	0.077589	9.720490	0.031715	0.017932	0.000816	-0.226938	0.147781	-0.647217	-0.403076	0.059098	0.032107	0.912692	0	0
28592	1.265964	0.072023	9.743386	0.028445	0.019556	0.008690	-0.227464	0.148868	-0.647192	-0.403159	0.058873	0.032312	0.912662	0	0
28593	1.241906	0.125293	9.773753	0.012533	0.016417	-0.005238	-0.226557	0.149143	-0.646674	-0.403106	0.058744	0.032393	0.912691	0	0
28594	1.159238	0.138008	9.785528	0.003666	0.026585	0.019226	-0.227201	0.145030	-0.645711	-0.403262	0.058558	0.032337	0.912636	0	0
28595	1.115439	0.119974	9.694283	-0.003951	0.020166	-0.010433	-0.226158	0.145040	-0.645718	-0.403153	0.058459	0.032252	0.912694	0	0
28596	1.056720	0.057740	9.660858	-0.008394	0.013284	-0.013931	-0.226178	0.147480	-0.644371	-0.403018	0.058432	0.032160	0.912759	0	0
28597	1.037137	0.017770	9.559057	-0.018970	0.021474	-0.027833	-0.228390	0.146639	-0.644372	-0.402742	0.058372	0.031937	0.912892	0	0
28598	0.971267	-0.022349	9.506744	-0.031291	0.005047	-0.031339	-0.227742	0.147464	-0.644360	-0.402415	0.058507	0.031678	0.913036	0	0
28599	0.973536	-0.058342	9.467443	-0.055411	-0.000097	-0.026046	-0.228252	0.149536	-0.646654	-0.402128	0.058787	0.031201	0.913162	0	0
28600	1.021985	-0.088295	9.504634	-0.095051	0.010665	-0.025889	-0.226956	0.150637	-0.646382	-0.401829	0.059129	0.030335	0.913300	0	0
28601	1.075143	-0.138129	9.580171	-0.093153	0.011382	-0.018900	-0.227207	0.150236	-0.647297	-0.401588	0.059455	0.029455	0.913414	0	0
28602	1.016475	-0.176924	9.622131	-0.099884	0.001628	-0.006702	-0.226959	0.153377	-0.647237	-0.401452	0.059905	0.028570	0.913472	0	0
28603	1.028504	-0.205852	9.594810	-0.111090	0.003458	-0.006659	-0.227498	0.155266	-0.645898	-0.401309	0.060375	0.027543	0.913536	0	0
28604	1.142658	-0.227072	9.669345	-0.128970	-0.000174	0.007360	-0.227512	0.153323	-0.643338	-0.401272	0.060962	0.026389	0.913547	0	0
28605	1.230008	-0.253030	9.754116	-0.163985	-0.010171	-0.008250	-0.226480	0.156612	-0.643540	-0.401078	0.061766	0.024929	0.913619	0	0
28606	1.336971	-0.268588	9.761108	-0.196715	-0.022359	0.002296	-0.228345	0.160786	-0.640458	-0.400958	0.062825	0.023250	0.913644	0	0
28607	1.463267	-0.285537	9.879003	-0.208433	-0.019974	0.018932	-0.228996	0.162840	-0.641452	-0.400980	0.063904	0.021404	0.913605	0	0
28608	1.569980	-0.321791	10.001917	-0.239627	-0.022364	0.016421	-0.228506	0.166092	-0.639184	-0.400954	0.065138	0.019323	0.913575	0	0
28609	1.650333	-0.319606	9.961355	-0.270249	-0.034842	0.044399	-0.230206	0.171282	-0.640758	-0.401160	0.066606	0.016958	0.913426	0	0
28610	1.643304	-0.280291	9.923340	-0.278665	-0.040228	0.057487	-0.230361	0.177147	-0.640513	-0.401481	0.068167	0.014565	0.913211	0	0
28611	1.512219	-0.264874	9.728061	-0.265998	-0.021315	0.074053	-0.230292	0.180071	-0.634221	-0.401957	0.069501	0.012169	0.912936	0	0
28612	1.468333	-0.315867	9.544349	-0.246919	-0.021454	0.075738	-0.230055	0.182783	-0.632611	-0.402453	0.070764	0.009978	0.912647	0	0
28613	1.572218	-0.438446	9.574099	-0.219010	-0.018352	0.084417	-0.232160	0.187948	-0.632494	-0.403050	0.071885	0.007995	0.912315	0	0
28614	1.720153	-0.490139	9.744262	-0.159897	-0.033214	0.106911	-0.230362	0.194516	-0.632379	-0.403905	0.072906	0.006624	0.911867	0	0
28615	1.735007	-0.428181	9.836801	-0.131909	-0.033712	0.123398	-0.229844	0.195889	-0.632615	-0.404916	0.073823	0.005477	0.911352	0	0
28616	1.796395	-0.331620	9.836758	-0.101723	-0.026888	0.118967	-0.230132	0.198177	-0.630230	-0.405908	0.074551	0.004600	0.910856	0	0
28617	1.930289	-0.309109	9.892091	-0.100744	-0.002388	0.113819	-0.229093	0.199967	-0.630722	-0.406854	0.075061	0.003629	0.910397	0	0
28618	2.061591	-0.317910	9.927670	-0.100742	0.032778	0.098240	-0.228974	0.203658	-0.631041	-0.407664	0.075242	0.002536	0.910023	0	0
28619	2.139942	-0.258876	9.795963	-0.103778	0.060643	0.105311	-0.230016	0.203373	-0.630909	-0.408528	0.075199	0.001305	0.909642	0	0
28620	2.091406	-0.241217	9.773125	-0.083087	0.092230	0.088758	-0.226898	0.206686	-0.631386	-0.409259	0.074766	0.000135	0.909350	0	0
28621	2.001579	-0.224839	9.678591	-0.056915	0.141182	0.077465	-0.225213	0.207375	-0.630605	-0.409901	0.073807	-0.000959	0.909138	0	0
28622	1.974529	-0.277790	9.659094	-0.041454	0.137635	0.073922	-0.223634	0.208238	-0.632938	-0.410525	0.072790	-0.001925	0.908937	0	0
28623	1.952246	-0.317930	9.794616	-0.008657	0.144450	0.068614	-0.221033	0.209080	-0.632680	-0.411120	0.071612	-0.002571	0.908761	0	0
28624	1.930663	-0.236735	9.931849	0.027612	0.175851	0.054630	-0.218409	0.211880	-0.636281	-0.411623	0.069965	-0.003052	0.908659	0	0
28625	1.896431	-0.286237	9.825409	0.050376	0.191339	0.059840	-0.215028	0.212177	-0.635520	-0.412175	0.068126	-0.003331	0.908548	0	0
28626	1.813400	-0.341202	9.812017	0.059308	0.210455	0.063350	-0.213973	0.211109	-0.636588	-0.412768	0.066032	-0.003673	0.908432	0	0
28627	1.677284	-0.295135	9.922344	0.076106	0.238222	0.068589	-0.209516	0.212568	-0.640618	-0.413410	0.063667	-0.003904	0.908308	0	0
28628	1.449071	-0.217362	9.870617	0.116983	0.251863	0.074570	-0.207662	0.208514	-0.642399	-0.414135	0.060958	-0.003900	0.908164	0	0
28629	1.098923	-0.180203	9.855022	0.139765	0.246272	0.091002	-0.203194	0.206009	-0.645988	-0.415014	0.058257	-0.003593	0.907941	0	0
28630	0.918802	-0.216088	9.727936	0.180218	0.242651	0.083871	-0.199264	0.203197	-0.647240	-0.415856	0.055368	-0.002982	0.907739	0	0
28631	0.723978	-0.252814	9.688334	0.222026	0.225207	0.066227	-0.195851	0.203682	-0.650632	-0.416551	0.052514	-0.001828	0.907593	0	0
28632	0.509672	-0.289537	9.663708	0.246171	0.210173	0.069573	-0.191387	0.199935	-0.653076	-0.417297	0.049645	-0.000475	0.907413	0	0
28633	0.329518	-0.318837	9.599663	0.284018	0.182802	0.072849	-0.188482	0.197415	-0.656653	-0.418076	0.046911	0.001407	0.907199	0	0
28634	0.164136	-0.314498	9.555123	0.302510	0.153182	0.062217	-0.188175	0.190762	-0.659254	-0.418764	0.044322	0.003512	0.907006	0	0
28635	0.103148	-0.361404	9.454180	0.311107	0.144393	0.063034	-0.186590	0.187379	-0.660370	-0.419457	0.041813	0.005789	0.906793	0	0
28636	0.071198	-0.414634	9.463844	0.313973	0.097299	0.056787	-0.183291	0.183082	-0.663466	-0.420097	0.039682	0.008235	0.906574	0	0
28637	0.037134	-0.418937	9.440359	0.321819	0.052082	0.040930	-0.183512	0.178611	-0.666280	-0.420579	0.037951	0.010987	0.906395	0	0
28638	0.102864	-0.423750	9.385509	0.295458	0.031476	0.030492	-0.183751	0.173288	-0.666512	-0.420948	0.036492	0.013551	0.906249	0	0
28639	0.246422	-0.438704	9.309349	0.256943	-0.010140	0.027020	-0.182028	0.170742	-0.668912	-0.421266	0.035588	0.015964	0.906098	0	0
28640	0.412067	-0.378591	9.451642	0.187280	-0.028665	0.013235	-0.182912	0.168030	-0.671037	-0.421439	0.035125	0.017808	0.906001	0	0
28641	0.597183	-0.313999	9.612918	0.095615	-0.038584	0.016987	-0.184219	0.167600	-0.670387	-0.421602	0.035152	0.018871	0.905903	0	0
28642	0.665376	-0.274915	9.757162	0.048700	-0.060981	0.017068	-0.184471	0.167061	-0.671175	-0.421750	0.035567	0.019594	0.905803	0	0
28643	0.674925	-0.292784	9.829319	0.005265	-0.060495	0.006733	-0.184730	0.166100	-0.670932	-0.421783	0.036168	0.019926	0.905756	0	0
28644	0.733107	-0.327404	9.842009	-0.010456	-0.056742	-0.002793	-0.187748	0.167136	-0.668812	-0.421724	0.036790	0.020102	0.905755	0	0
28645	0.868990	-0.368755	9.964176	-0.003796	-0.053136	-0.015860	-0.187352	0.165775	-0.668842	-0.421551	0.037356	0.020322	0.905807	0	0
28646	1.000418	-0.358009	9.987925	0.006659	-0.055086	-0.010643	-0.187837	0.164865	-0.672883	-0.421432	0.037889	0.020649	0.905833	0	0
28647	1.092683	-0.399633	9.948886	0.034513	-0.055461	-0.001984	-0.189137	0.164032	-0.672760	-0.421399	0.038317	0.021216	0.905817	0	0
28648	1.111714	-0.491101	9.864828	0.075730	-0.046744	-0.019513	-0.189796	0.163329	-0.671600	-0.421225	0.038482	0.022137	0.905869	0	0
28649	1.184204	-0.579070	9.861901	0.093242	-0.041773	-0.012551	-0.192016	0.159866	-0.669313	-0.421121	0.038537	0.023177	0.905889	0	0
28650	1.288716	-0.590182	9.907750	0.115845	-0.050887	-0.002158	-0.193307	0.158224	-0.669986	-0.421111	0.038574	0.024472	0.905858	0	0
28651	1.376416	-0.562352	9.956963	0.110853	-0.049275	0.006595	-0.193438	0.158633	-0.670107	-0.421184	0.038629	0.025692	0.905788	0	0
28652	1.432484	-0.552657	9.914648	0.088093	-0.043610	-0.009016	-0.194480	0.157801	-0.669856	-0.421112	0.038716	0.026707	0.905788	0	0
28653	1.393793	-0.524839	9.843306	0.043703	-0.034865	0.012063	-0.195629	0.154806	-0.671335	-0.421212	0.038927	0.027253	0.905717	0	0
28654	1.287111	-0.467626	9.800585	-0.020197	-0.009741	0.003575	-0.196920	0.155498	-0.673131	-0.421213	0.039166	0.027140	0.905709	0	0
28655	1.092672	-0.461735	9.638106	-0.070063	0.006375	0.007223	-0.195617	0.156060	-0.673389	-0.421237	0.039481	0.026479	0.905704	0	0
28656	0.985239	-0.544710	9.542564	-0.114678	0.011816	0.017827	-0.197591	0.157246	-0.671533	-0.421337	0.039927	0.025414	0.905668	0	0
28657	1.009075	-0.613821	9.628188	-0.133452	0.018809	0.024891	-0.197071	0.158073	-0.671780	-0.421498	0.040399	0.024109	0.905608	0	0
28658	1.087055	-0.567431	9.762627	-0.157002	0.013160	0.058098	-0.197077	0.161358	-0.672495	-0.421946	0.041021	0.022638	0.905410	0	0
28659	1.170201	-0.495319	9.761733	-0.139370	0.019768	0.072027	-0.196700	0.165735	-0.672932	-0.422529	0.041520	0.021250	0.905148	0	0
28660	1.141381	-0.445634	9.680790	-0.127128	0.019582	0.078958	-0.196706	0.168883	-0.673650	-0.423180	0.041961	0.020014	0.904852	0	0
28661	1.200374	-0.408409	9.341009	-0.121694	0.028196	0.085947	-0.196322	0.168875	-0.672743	-0.423896	0.042313	0.018743	0.904528	0	0
28662	1.210110	-0.426835	9.243680	-0.133505	0.019284	0.102532	-0.195432	0.172419	-0.671641	-0.424753	0.042789	0.017441	0.904129	0	0
28663	1.171051	-0.450671	9.234559	-0.168008	0.003669	0.112179	-0.194917	0.175436	-0.672365	-0.425680	0.043566	0.015844	0.903686	0	0
28664	0.995504	-0.477828	9.412542	-0.200244	-0.001801	0.141892	-0.194791	0.179824	-0.673839	-0.426858	0.044522	0.014011	0.903114	0	0
28665	0.735116	-0.446196	9.607850	-0.201217	0.015275	0.168941	-0.193769	0.183921	-0.673246	-0.428280	0.045342	0.012034	0.902428	0	0
28666	0.475237	-0.322563	9.823823	-0.211324	0.016928	0.182007	-0.193011	0.188971	-0.672633	-0.429812	0.046181	0.010003	0.901681	0	0
28667	0.408965	-0.040629	9.621157	-0.219900	0.015192	0.188964	-0.192381	0.192376	-0.671532	-0.431399	0.047077	0.007841	0.900898	0	0
28668	0.457450	0.283100	9.280855	-0.206411	0.004775	0.181888	-0.192140	0.197291	-0.671438	-0.432924	0.048004	0.005906	0.900132	0	0
28669	0.582906	0.478499	9.072529	-0.182740	-0.021447	0.172147	-0.191228	0.200595	-0.672938	-0.434369	0.049067	0.004252	0.899387	0	0
28670	0.714009	0.437990	9.122187	-0.168048	-0.067601	0.153680	-0.192022	0.203040	-0.672625	-0.435649	0.050476	0.002991	0.898695	0	0
28671	0.785573	0.244949	9.403470	-0.122422	-0.058172	0.139652	-0.191663	0.206838	-0.670475	-0.436826	0.051607	0.002066	0.898062	0	0
28672	0.784124	0.061529	9.749524	-0.063142	-0.075116	0.129858	-0.193755	0.208728	-0.670423	-0.437943	0.052625	0.001791	0.897460	0	0
28673	0.749730	0.040370	9.934018	-0.022032	-0.086612	0.118365	-0.192979	0.210650	-0.670650	-0.438977	0.053572	0.001909	0.896898	0	0
28674	0.770368	0.225651	9.844179	0.008801	-0.070812	0.100857	-0.195585	0.211722	-0.671130	-0.439870	0.054235	0.002277	0.896419	0	0
28675	0.922864	0.441761	9.497522	0.037505	-0.095181	0.083257	-0.195312	0.211744	-0.672691	-0.440619	0.054999	0.002996	0.896003	0	0
28676	1.001425	0.488959	9.118695	0.067794	-0.108834	0.051733	-0.196231	0.211724	-0.671775	-0.441104	0.055741	0.004087	0.895714	0	0
28677	1.156660	0.340759	8.790999	0.089671	-0.127877	0.030718	-0.197279	0.209507	-0.669992	-0.441407	0.056571	0.005465	0.895505	0	0
28678	1.359572	0.077348	8.748668	0.099491	-0.144267	0.009767	-0.201682	0.208133	-0.672716	-0.441525	0.057489	0.007019	0.895378	0	0
28679	1.514222	-0.094672	8.820121	0.108615	-0.151999	-0.005939	-0.201416	0.205399	-0.672122	-0.441506	0.058456	0.008708	0.895310	0	0
28680	1.610900	-0.204844	8.830846	0.090766	-0.153862	0.007218	-0.204537	0.202768	-0.671631	-0.441594	0.059497	0.010228	0.895182	0	0
28681	1.554562	-0.262992	8.865214	0.081784	-0.157037	-0.007596	-0.206628	0.203425	-0.671214	-0.441539	0.060634	0.011712	0.895114	0	0
28682	1.503189	-0.308780	8.875433	0.066872	-0.157616	-0.018024	-0.208691	0.201105	-0.672803	-0.441384	0.061811	0.013050	0.895092	0	0
28683	1.526856	-0.397839	9.009198	0.050790	-0.141041	-0.010938	-0.210385	0.198479	-0.671543	-0.441280	0.062945	0.014194	0.895047	0	0
28684	1.504271	-0.454569	9.328491	0.025816	-0.133920	-0.009967	-0.214550	0.195835	-0.670786	-0.441169	0.064093	0.015054	0.895006	0	0
28685	1.446466	-0.654967	9.937079	-0.008416	-0.118132	-0.002827	-0.217026	0.195811	-0.670769	-0.441101	0.065284	0.015561	0.894944	0	0
28686	1.103679	-0.798415	11.105061	-0.045058	-0.087530	0.007806	-0.214789	0.193670	-0.672515	-0.441112	0.066332	0.015571	0.894862	0	0
28687	0.551722	-0.898043	12.423760	-0.135539	-0.018220	0.029136	-0.217026	0.196085	-0.670893	-0.441262	0.067183	0.014455	0.894743	0	0
28688	0.638408	-0.296960	11.994526	-0.233430	0.031295	0.042593	-0.216001	0.199364	-0.670317	-0.441473	0.068003	0.012232	0.894610	0	0
28689	0.745046	0.331460	11.272271	-0.248209	0.018266	0.051266	-0.217049	0.200718	-0.670283	-0.441747	0.069019	0.009922	0.894426	0	0
28690	0.585261	0.441307	11.120157	-0.213138	0.049139	0.021557	-0.216293	0.206450	-0.669656	-0.441780	0.069587	0.007816	0.894386	0	0
28691	0.711464	0.336229	10.866378	-0.106835	0.043728	-0.017119	-0.215266	0.207811	-0.668468	-0.441540	0.069738	0.006706	0.894502	0	0
28692	1.100661	0.180436	10.165170	0.062288	0.040925	-0.031506	-0.215514	0.207828	-0.670024	-0.441292	0.069159	0.007137	0.894666	0	0
28693	1.597601	0.108208	9.285926	0.224005	-0.008999	-0.045998	-0.216009	0.204294	-0.671649	-0.441017	0.068322	0.009251	0.894847	0	0
28694	1.996108	-0.083750	8.775251	0.370536	-0.023894	-0.060346	-0.215327	0.199954	-0.673298	-0.440715	0.066960	0.012746	0.895055	0	0
28695	2.174353	-0.421278	8.650119	0.491046	-0.070192	-0.066000	-0.217496	0.190806	-0.674760	-0.440420	0.065501	0.017552	0.895227	0	0
28696	2.245213	-0.783917	8.684478	0.561313	-0.088498	-0.050507	-0.220960	0.182069	-0.677374	-0.440290	0.063875	0.023032	0.895284	0	0
28697	2.262527	-1.088860	9.030789	0.571313	-0.096007	-0.027841	-0.222211	0.173625	-0.679869	-0.440357	0.062307	0.028650	0.895200	0	0
28698	2.300405	-1.195431	9.420609	0.519008	-0.082556	0.023833	-0.222415	0.164649	-0.682641	-0.440846	0.060830	0.033677	0.894886	0	0
28699	2.120994	-1.031801	9.688556	0.392051	-0.061205	0.059984	-0.224557	0.154169	-0.686728	-0.441577	0.059769	0.037478	0.894445	0	0
28700	1.801388	-0.670062	10.148982	0.214853	-0.042935	0.095359	-0.224924	0.150770	-0.688091	-0.442519	0.059304	0.039564	0.893921	0	0
28701	1.560219	-0.253075	10.380805	-0.036380	0.000339	0.132770	-0.224411	0.151724	-0.687556	-0.443665	0.059612	0.039211	0.893348	0	0
28702	1.514563	0.248376	10.284892	-0.286181	0.042056	0.157980	-0.223117	0.155979	-0.688391	-0.444902	0.060631	0.036406	0.892783	0	0
28703	1.588163	0.705505	9.933805	-0.503836	0.063827	0.159509	-0.222382	0.164289	-0.686545	-0.446017	0.062461	0.031586	0.892283	0	0
28704	1.762345	0.905672	9.695368	-0.659726	0.087229	0.136483	-0.220213	0.176046	-0.686331	-0.446824	0.064730	0.025257	0.891919	0	0
28705	1.907296	0.734053	9.737998	-0.706585	0.090350	0.124458	-0.217033	0.188452	-0.682603	-0.447467	0.067220	0.018552	0.891578	0	0
28706	1.968754	0.448055	9.872929	-0.658589	0.071807	0.111222	-0.217212	0.198122	-0.681114	-0.448004	0.069610	0.012317	0.891232	0	0
28707	2.013213	0.132654	9.826254	-0.580828	0.085365	0.099734	-0.217013	0.209423	-0.678686	-0.448469	0.071582	0.006791	0.890902	0	0
28708	1.980057	-0.129298	9.835396	-0.456297	0.086168	0.099395	-0.213915	0.217097	-0.678687	-0.449016	0.072930	0.002301	0.890540	0	0
28709	1.755556	-0.248314	9.797729	-0.304096	0.084149	0.102412	-0.213569	0.225543	-0.677096	-0.449682	0.073675	-0.000743	0.890145	0	0
28710	1.468655	-0.260053	9.545135	-0.124287	0.071433	0.108784	-0.210339	0.230749	-0.676108	-0.450547	0.073661	-0.002217	0.889706	0	0
28711	1.220852	-0.229209	9.362456	0.024063	0.054785	0.102155	-0.209957	0.232937	-0.676067	-0.451449	0.073191	-0.002202	0.889287	0	0
28712	1.006712	-0.243719	9.304248	0.136311	0.043520	0.101764	-0.210075	0.231444	-0.676875	-0.452438	0.072250	-0.001228	0.888864	0	0
28713	0.904165	-0.308174	9.286330	0.206911	0.039708	0.090198	-0.209136	0.229299	-0.679262	-0.453365	0.071085	0.000488	0.888486	0	0
28714	0.869837	-0.347092	9.320464	0.244757	0.011397	0.094368	-0.208312	0.224156	-0.682097	-0.454360	0.069938	0.002577	0.888065	0	0
28715	0.918358	-0.378670	9.284999	0.227223	-0.016452	0.095223	-0.207900	0.222133	-0.683698	-0.455341	0.069174	0.004719	0.887613	0	0
28716	0.844605	-0.470093	9.488770	0.192070	-0.042152	0.079552	-0.208161	0.219658	-0.682446	-0.456163	0.068741	0.006594	0.887213	0	0
28717	0.844772	-0.473130	9.324091	0.179756	-0.064752	0.079522	-0.209833	0.215831	-0.683418	-0.456965	0.068615	0.008536	0.886793	0	0
28718	0.761818	-0.506709	9.352160	0.148932	-0.085183	0.062100	-0.211787	0.215127	-0.683158	-0.457593	0.068759	0.010237	0.886440	0	0
28719	0.780377	-0.611756	9.618974	0.098882	-0.083136	0.064012	-0.212057	0.214286	-0.681614	-0.458198	0.069156	0.011543	0.886081	0	0
28720	0.828090	-0.754191	9.732055	0.052975	-0.093282	0.062396	-0.213096	0.211946	-0.680872	-0.458761	0.069811	0.012430	0.885726	0	0
28721	0.959398	-0.783604	9.655972	-0.002559	-0.103273	0.056447	-0.214360	0.213917	-0.686670	-0.459226	0.070842	0.012919	0.885396	0	0
28722	1.027328	-0.804386	9.726738	-0.050853	-0.106534	0.062697	-0.215429	0.215924	-0.684285	-0.459718	0.072091	0.012947	0.885040	0	0
28723	1.148754	-0.853479	9.682076	-0.085186	-0.105590	0.072419	-0.216216	0.215221	-0.683254	-0.460264	0.073518	0.012690	0.884642	0	0
28724	1.254854	-0.918406	10.204071	-0.052500	-0.120805	0.073180	-0.221209	0.216617	-0.678774	-0.460837	0.074901	0.012762	0.884227	0	0
28725	1.428926	-1.187435	9.813694	-0.015842	-0.117767	0.083601	-0.222267	0.217406	-0.677193	-0.461530	0.076113	0.013153	0.883755	0	0
28726	1.428163	-1.309357	9.865239	0.010723	-0.114919	0.109712	-0.222662	0.216710	-0.676424	-0.462477	0.077157	0.013729	0.883161	0	0
28727	1.448012	-1.264611	9.754049	0.085343	-0.124507	0.127782	-0.224481	0.215877	-0.676687	-0.463636	0.077962	0.014997	0.882462	0	0
28728	1.524757	-1.427210	9.912172	0.151686	-0.109692	0.149468	-0.226045	0.215723	-0.676549	-0.465040	0.078312	0.016762	0.881660	0	0
28729	1.614713	-1.763591	10.411306	0.220691	-0.096748	0.173780	-0.226533	0.212887	-0.679329	-0.466710	0.078244	0.019040	0.880736	0	0
28730	1.548560	-2.093107	11.289408	0.290214	-0.091269	0.225960	-0.227934	0.209902	-0.681845	-0.468890	0.077799	0.021880	0.879551	0	0
28731	1.356165	-1.457632	10.380476	0.340382	-0.057007	0.257208	-0.226620	0.207049	-0.681911	-0.471386	0.076827	0.024934	0.878220	0	0
28732	1.285489	-0.870820	9.167830	0.351833	-0.041264	0.264114	-0.228937	0.202677	-0.683408	-0.473943	0.075659	0.028050	0.876850	0	0
28733	1.286642	-0.687857	9.083249	0.292882	-0.054777	0.264228	-0.227735	0.199438	-0.685429	-0.476449	0.074886	0.030660	0.875470	0	0
28734	1.305998	-0.721192	9.009696	0.123472	-0.051695	0.261248	-0.225999	0.195128	-0.688643	-0.478794	0.074893	0.031827	0.874148	0	0
28735	1.305563	-0.807912	8.950366	-0.066286	-0.041702	0.272305	-0.226516	0.196091	-0.689660	-0.481097	0.075718	0.031216	0.872833	0	0
28736	1.193585	-0.724799	9.423820	-0.233759	-0.051203	0.287573	-0.226564	0.202606	-0.686804	-0.483393	0.077442	0.029239	0.871481	0	0
28737	1.114121	-0.551064	9.578235	-0.306263	-0.038431	0.288664	-0.226061	0.206977	-0.686592	-0.485644	0.079390	0.026492	0.870141	0	0
28738	1.199997	-0.384362	9.801361	-0.328648	-0.049865	0.300906	-0.225306	0.213807	-0.686464	-0.487967	0.081561	0.023671	0.868721	0	0
28739	1.473396	-0.196953	9.981714	-0.309725	-0.054490	0.302606	-0.226685	0.223560	-0.681587	-0.490315	0.083663	0.020957	0.867267	0	0
28740	1.828885	-0.105728	10.236276	-0.252925	-0.079559	0.305907	-0.228009	0.228731	-0.681346	-0.492719	0.085719	0.018934	0.865749	0	0
28741	2.135416	-0.092629	10.350435	-0.136349	-0.084011	0.304729	-0.226556	0.233720	-0.686195	-0.495210	0.087226	0.017878	0.864198	0	0
28742	2.321357	0.002611	9.933496	-0.023509	-0.098665	0.294779	-0.227222	0.236985	-0.685867	-0.497704	0.088310	0.017942	0.862653	0	0
28743	2.463262	0.050056	9.482998	0.081838	-0.111689	0.296193	-0.228794	0.239153	-0.685813	-0.500295	0.088982	0.018939	0.861062	0	0
28744	2.365529	0.005744	9.615362	0.171504	-0.133326	0.295860	-0.229082	0.239108	-0.682434	-0.502951	0.089390	0.020856	0.859427	0	0
28745	2.053106	-0.115613	9.858113	0.222814	-0.133238	0.269509	-0.230637	0.238556	-0.683213	-0.505420	0.089542	0.023215	0.857901	0	0
28746	1.797109	-0.113705	10.324054	0.219476	-0.107787	0.264322	-0.230629	0.236235	-0.683129	-0.507840	0.089480	0.025443	0.856414	0	0
28747	1.586609	0.156269	10.657181	0.163269	-0.074812	0.252310	-0.230351	0.235167	-0.684841	-0.510110	0.089426	0.027014	0.855021	0	0
28748	1.545496	0.645490	10.786147	0.046287	-0.033290	0.226545	-0.229835	0.235575	-0.684317	-0.512062	0.089597	0.027414	0.853823	0	0
28749	1.551097	1.157210	10.599618	-0.075691	-0.010543	0.178064	-0.230993	0.238745	-0.687624	-0.513494	0.090194	0.026692	0.852922	0	0
28750	1.618934	1.429207	10.093502	-0.138295	0.025460	0.146925	-0.229062	0.243670	-0.687021	-0.514618	0.090787	0.025287	0.852224	0	0
28751	1.667837	1.362143	9.534575	-0.158325	0.014160	0.103348	-0.227551	0.248409	-0.682783	-0.515340	0.091582	0.023822	0.851746	0	0
28752	1.617290	0.982175	9.254333	-0.098469	0.023125	0.063977	-0.227700	0.251124	-0.681689	-0.515794	0.091968	0.022845	0.851455	0	0
28753	1.493104	0.537105	9.212129	0.022209	0.006720	0.050522	-0.226144	0.253599	-0.681912	-0.516227	0.091885	0.023018	0.851197	0	0
28754	1.272745	0.271221	9.063329	0.155419	0.009276	0.050133	-0.223513	0.251467	-0.684051	-0.516823	0.091075	0.024289	0.850888	0	0
28755	1.041074	0.178719	9.047995	0.232998	-0.010442	0.048080	-0.224030	0.249272	-0.683571	-0.517421	0.090043	0.026345	0.850573	0	0
28756	1.065736	0.195373	8.839451	0.284051	-0.016131	0.053148	-0.225461	0.247614	-0.683073	-0.518108	0.088785	0.028835	0.850206	0	0
28757	1.127165	0.292308	8.805517	0.293724	-0.046288	0.075712	-0.224144	0.242981	-0.682654	-0.518977	0.087745	0.031565	0.849686	0	0
28758	0.891839	0.181571	9.785061	0.254373	-0.027024	0.086333	-0.224642	0.238892	-0.683510	-0.519912	0.086742	0.033829	0.849131	0	0
28759	0.769349	0.124310	10.230128	0.196311	0.016861	0.098829	-0.223954	0.234837	-0.686192	-0.520908	0.085665	0.035368	0.848567	0	0
28760	0.862927	0.891182	8.849198	0.113113	0.000165	0.102435	-0.222506	0.233776	-0.687522	-0.521863	0.085171	0.036279	0.847991	0	0
28761	0.339883	0.754217	10.229647	0.026400	0.015927	0.083488	-0.222135	0.233749	-0.685057	-0.522582	0.084969	0.036384	0.847564	0	0
28762	0.517843	0.709972	9.701959	-0.046550	0.002722	0.071480	-0.220572	0.234037	-0.685063	-0.523135	0.085275	0.035954	0.847210	0	0
28763	0.750734	0.885018	9.055071	-0.029785	-0.027800	0.062634	-0.221899	0.235636	-0.682943	-0.523615	0.085718	0.035821	0.846875	0	0
28764	0.856985	0.768684	9.176855	0.007182	-0.039639	0.018909	-0.221658	0.235882	-0.680602	-0.523750	0.086083	0.036112	0.846742	0	0
28765	0.893651	0.414300	9.369490	0.049928	-0.060725	0.003069	-0.222579	0.235447	-0.679305	-0.523782	0.086357	0.036872	0.846661	0	0
28766	0.989065	0.120123	9.559204	0.104849	-0.064384	-0.016244	-0.221651	0.232460	-0.679890	-0.523695	0.086408	0.038150	0.846653	0	0
28767	1.119239	-0.030071	9.871217	0.170350	-0.064818	-0.025120	-0.222422	0.231507	-0.680682	-0.523590	0.086066	0.039964	0.846669	0	0
28768	1.357104	-0.129338	9.883678	0.248303	-0.056795	-0.021788	-0.223968	0.226578	-0.680638	-0.523578	0.085298	0.042421	0.846635	0	0
28769	1.565763	-0.251400	9.785121	0.319395	-0.045204	-0.018429	-0.225779	0.223010	-0.680565	-0.523658	0.084006	0.045381	0.846561	0	0
28770	1.601948	-0.309731	9.764087	0.418073	-0.044310	-0.012597	-0.226777	0.217029	-0.683273	-0.523860	0.082246	0.049201	0.846395	0	0
28771	1.526324	-0.359155	9.682814	0.513608	-0.024220	-0.001487	-0.226492	0.211578	-0.683771	-0.524237	0.079760	0.053671	0.846128	0	0
28772	1.433635	-0.399559	9.677116	0.548363	-0.026350	0.007118	-0.225656	0.203158	-0.686540	-0.524696	0.077171	0.058482	0.845765	0	0
28773	1.346268	-0.350803	9.725828	0.571053	-0.014357	0.012301	-0.225342	0.193359	-0.688553	-0.525210	0.074296	0.063357	0.845352	0	0
28774	1.307631	-0.276560	9.846410	0.532050	-0.022803	0.012378	-0.226574	0.181650	-0.691891	-0.525667	0.071761	0.068003	0.844926	0	0
28775	1.376653	-0.114940	9.883431	0.426457	-0.004982	0.038899	-0.225754	0.174851	-0.693329	-0.526279	0.069573	0.071568	0.844433	0	0
28776	1.523677	0.068006	9.906851	0.338367	-0.004437	0.044395	-0.225858	0.167889	-0.693334	-0.526863	0.067921	0.074456	0.843954	0	0
28777	1.562897	0.125495	9.945500	0.259583	-0.010803	0.041990	-0.226616	0.163801	-0.694448	-0.527370	0.066655	0.076629	0.843544	0	0
28778	1.572464	0.077948	9.847760	0.182746	0.011754	0.034433	-0.225818	0.161911	-0.695530	-0.527771	0.065678	0.078124	0.843233	0	0
28779	1.536124	0.070521	9.669336	0.127921	0.018012	0.052922	-0.224735	0.154571	-0.697111	-0.528300	0.064866	0.079017	0.842880	0	0
28780	1.602037	0.067417	9.459558	0.086987	0.042577	0.066204	-0.223308	0.154850	-0.696466	-0.528928	0.064160	0.079520	0.842494	0	0
28781	1.699219	0.033114	9.413246	0.085436	0.047723	0.071474	-0.222522	0.156375	-0.697741	-0.529609	0.063334	0.079878	0.842094	0	0
28782	1.723177	-0.027970	9.431192	0.096077	0.038634	0.087129	-0.222260	0.155006	-0.697250	-0.530414	0.062629	0.080466	0.841584	0	0
28783	1.836808	-0.143617	9.485026	0.051874	0.040151	0.118693	-0.222767	0.152551	-0.697814	-0.531464	0.062082	0.080545	0.840954	0	0
28784	1.932135	-0.053101	9.566429	0.038305	0.031197	0.136159	-0.221465	0.153113	-0.698072	-0.532637	0.061785	0.080655	0.840224	0	0
28785	1.961826	0.043109	9.622797	0.050749	0.030805	0.153561	-0.220958	0.154743	-0.697004	-0.533969	0.061352	0.080750	0.839400	0	0
28786	1.876956	0.120003	9.759010	0.028411	0.023819	0.164054	-0.219604	0.152776	-0.702378	-0.535363	0.061192	0.080800	0.838519	0	0
28787	1.780107	0.217107	9.832840	0.028243	0.006339	0.165725	-0.219088	0.154420	-0.702480	-0.536761	0.061093	0.080826	0.837629	0	0
28788	1.753830	0.302238	9.837080	-0.005938	0.018622	0.178930	-0.217786	0.154982	-0.702738	-0.538252	0.061172	0.080606	0.836687	0	0
28789	1.822570	0.415297	9.875838	-0.069323	0.030953	0.200955	-0.217328	0.160517	-0.697437	-0.539902	0.061419	0.079659	0.835696	0	0
28790	1.925399	0.530607	9.904158	-0.109189	0.029525	0.198455	-0.216277	0.162325	-0.699357	-0.541496	0.061979	0.078504	0.834732	0	0
28791	1.910881	0.563634	10.001805	-0.116597	0.046887	0.208116	-0.214078	0.164794	-0.698546	-0.543184	0.062355	0.077074	0.833740	0	0
28792	1.901323	0.588302	9.973325	-0.124714	0.036645	0.197639	-0.212919	0.167804	-0.698235	-0.544763	0.062938	0.075751	0.832787	0	0
28793	1.884715	0.652099	9.923774	-0.088791	0.027855	0.185288	-0.211245	0.171086	-0.697403	-0.546257	0.063305	0.074674	0.831877	0	0
28794	1.880630	0.767342	9.821404	-0.066452	0.033067	0.178246	-0.210182	0.170991	-0.699881	-0.547704	0.063585	0.073867	0.830976	0	0
28795	1.927089	0.789759	9.733492	-0.056224	0.038377	0.169513	-0.210834	0.173866	-0.701119	-0.549092	0.063678	0.073020	0.830127	0	0
28796	1.955918	0.721782	9.712490	-0.049865	0.042277	0.141605	-0.208255	0.174673	-0.698134	-0.550247	0.063763	0.072324	0.829417	0	0
28797	1.941282	0.716970	9.720022	-0.022313	0.026303	0.144094	-0.208255	0.176597	-0.699136	-0.551433	0.063754	0.071849	0.828670	0	0
28798	2.007163	0.741117	9.680107	0.022989	0.028963	0.120426	-0.205385	0.176355	-0.699421	-0.552450	0.063533	0.071844	0.828011	0	0
28799	2.085394	0.780657	9.555389	0.078824	0.019105	0.109775	-0.204978	0.178306	-0.702243	-0.553408	0.063007	0.072279	0.827373	0	0
28800	2.104395	0.714173	9.626637	0.093975	0.038654	0.081884	-0.205093	0.176956	-0.703568	-0.554155	0.062285	0.072832	0.826879	0	0
28801	2.092013	0.682407	9.655522	0.086963	0.031744	0.080142	-0.205209	0.173133	-0.703512	-0.554879	0.061596	0.073294	0.826404	0	0
28802	2.023634	0.630122	9.607937	0.038691	0.053182	0.075105	-0.204437	0.173400	-0.702473	-0.555541	0.061055	0.073313	0.825997	0	0
28803	2.006568	0.613864	9.554836	0.001930	0.032704	0.062941	-0.202093	0.172598	-0.701986	-0.556071	0.060823	0.073087	0.825678	0	0
28804	2.116346	0.652367	9.499585	0.014992	0.055388	0.057746	-0.201952	0.172616	-0.703285	-0.556580	0.060383	0.072908	0.825383	0	0
28805	2.305604	0.586170	9.632272	0.062629	0.025600	0.036626	-0.201830	0.172604	-0.702247	-0.556922	0.059860	0.073251	0.825160	0	0
28806	2.558576	0.564996	9.594653	0.073757	0.034335	0.027937	-0.200354	0.173920	-0.708078	-0.557209	0.059245	0.073692	0.824971	0	0
28807	2.845504	0.535644	9.611819	0.106433	0.037649	0.019177	-0.200093	0.172551	-0.707587	-0.557440	0.058382	0.074360	0.824817	0	0
28808	3.006057	0.531693	9.625002	0.105857	0.034519	-0.005228	-0.200076	0.170381	-0.708668	-0.557465	0.057562	0.075085	0.824792	0	0
28809	2.947378	0.490499	9.664508	0.082998	0.040286	-0.026084	-0.197483	0.166816	-0.705379	-0.557308	0.056793	0.075596	0.824905	0	0
28810	2.790998	0.389207	9.727204	0.005750	0.034135	-0.039846	-0.197206	0.166845	-0.707459	-0.557003	0.056507	0.075517	0.825137	0	0
28811	2.668724	0.269660	9.658115	-0.097206	0.036835	-0.048267	-0.196180	0.167928	-0.705887	-0.556557	0.056768	0.074591	0.825505	0	0
28812	2.665809	0.184826	9.649713	-0.191128	0.032729	-0.074165	-0.197234	0.169821	-0.705322	-0.555845	0.057565	0.072913	0.826079	0	0
28813	2.857390	0.087730	9.721378	-0.274144	0.044789	-0.082570	-0.195709	0.176367	-0.703646	-0.555013	0.058733	0.070516	0.826764	0	0
28814	2.958716	-0.036004	9.857698	-0.321026	0.051435	-0.096341	-0.197026	0.180862	-0.703939	-0.554131	0.060073	0.067679	0.827496	0	0
28815	2.924058	-0.119323	9.956575	-0.326228	0.062937	-0.103267	-0.195225	0.186473	-0.703712	-0.553097	0.061380	0.064779	0.828323	0	0
28816	2.948124	-0.167926	9.943223	-0.308947	0.080417	-0.111982	-0.194623	0.191482	-0.699981	-0.552065	0.062405	0.061887	0.829156	0	0
28817	2.908737	-0.226964	10.044976	-0.233097	0.086157	-0.124397	-0.194652	0.196242	-0.698589	-0.550916	0.063006	0.059658	0.830038	0	0
28818	2.723337	-0.271240	10.242312	-0.195044	0.080591	-0.121057	-0.193751	0.199666	-0.698788	-0.549830	0.063397	0.057713	0.830865	0	0
28819	2.585066	-0.275386	9.845973	-0.149750	0.089777	-0.110721	-0.192456	0.202276	-0.699136	-0.548842	0.063527	0.056157	0.831615	0	0
28820	2.412539	-0.212135	9.967070	-0.116430	0.112946	-0.098573	-0.191690	0.204456	-0.698189	-0.548000	0.063230	0.054672	0.832291	0	0
28821	2.291110	-0.181441	9.919469	-0.063005	0.109176	-0.103995	-0.190004	0.205283	-0.697536	-0.547130	0.062733	0.053734	0.832962	0	0
28822	2.139964	-0.247197	9.837287	-0.003969	0.113877	-0.095449	-0.189095	0.206660	-0.697775	-0.546381	0.061814	0.053178	0.833558	0	0
28823	2.013734	-0.197476	9.828805	0.058255	0.115193	-0.095652	-0.187390	0.204635	-0.698216	-0.545656	0.060612	0.053214	0.834118	0	0
28824	1.892662	-0.112940	9.740805	0.120753	0.125112	-0.087111	-0.184762	0.204009	-0.700716	-0.545057	0.058922	0.053631	0.834604	0	0
28825	1.623035	-0.019225	9.816156	0.122498	0.125136	-0.085423	-0.184613	0.201844	-0.702058	-0.544459	0.057291	0.054140	0.835075	0	0
28826	1.373675	0.164467	9.640531	0.093026	0.104374	-0.078478	-0.182402	0.202134	-0.701679	-0.543899	0.055929	0.054433	0.835514	0	0
28827	1.196701	0.231657	9.408312	0.023857	0.089164	-0.073122	-0.182002	0.201602	-0.702471	-0.543327	0.055136	0.054299	0.835947	0	0
28828	1.184126	0.163651	9.422160	-0.083083	0.091583	-0.064948	-0.181104	0.203375	-0.701664	-0.542772	0.054846	0.053182	0.836398	0	0
28829	1.242550	0.179511	9.479141	-0.162550	0.086844	-0.060360	-0.179791	0.203266	-0.702844	-0.542201	0.055086	0.051486	0.836859	0	0
28830	1.272000	0.206869	9.396535	-0.216106	0.081953	-0.056728	-0.178904	0.207628	-0.701726	-0.541635	0.055602	0.049304	0.837323	0	0
28831	1.301465	0.238974	9.323680	-0.236533	0.067786	-0.035774	-0.177624	0.211038	-0.700499	-0.541214	0.056411	0.047074	0.837669	0	0
28832	1.277150	0.246216	9.346134	-0.208646	0.056837	-0.020190	-0.176479	0.215400	-0.699123	-0.540942	0.057113	0.045070	0.837907	0	0
28833	1.311156	0.249985	9.418034	-0.165005	0.050873	0.002350	-0.175064	0.217857	-0.698046	-0.540868	0.057691	0.043506	0.837998	0	0
28834	1.369991	0.322486	9.400760	-0.089007	0.029181	0.010791	-0.174824	0.222496	-0.697697	-0.540911	0.057992	0.042636	0.837994	0	0
28835	1.370766	0.439929	9.315256	-0.036985	0.033935	0.017618	-0.172614	0.223882	-0.697686	-0.541030	0.058025	0.042229	0.837936	0	0
28836	1.279403	0.597876	9.150141	0.016651	0.035277	0.020922	-0.172879	0.223461	-0.696913	-0.541221	0.057708	0.042205	0.837836	0	0
28837	1.148617	0.678066	9.023566	0.037380	0.023734	0.026033	-0.171837	0.224706	-0.697415	-0.541449	0.057427	0.042474	0.837694	0	0
28838	1.168531	0.691269	8.691609	0.062247	0.014064	0.020698	-0.170404	0.222523	-0.696429	-0.541658	0.057040	0.042947	0.837561	0	0
28839	1.112297	0.643282	8.684962	0.036713	-0.011767	0.010228	-0.171824	0.222392	-0.697980	-0.541738	0.057053	0.043414	0.837485	0	0
28840	1.030527	0.432718	8.913854	0.016543	-0.013789	0.034716	-0.173380	0.221977	-0.698757	-0.542015	0.057153	0.043647	0.837286	0	0
28841	0.873038	0.252217	9.556501	-0.003319	-0.018094	0.036506	-0.172871	0.221826	-0.697205	-0.542290	0.057440	0.043791	0.837081	0	0
28842	0.699983	0.273811	9.933648	-0.003431	-0.001961	0.064439	-0.172881	0.221948	-0.696033	-0.542815	0.057563	0.043776	0.836733	0	0
28843	0.537812	0.450715	10.085176	-0.024072	0.006032	0.067968	-0.170811	0.223593	-0.694976	-0.543352	0.057762	0.043581	0.836381	0	0
28844	0.471596	0.728569	9.812239	-0.066123	0.026398	0.075085	-0.170811	0.224142	-0.695225	-0.543952	0.057992	0.042882	0.836011	0	0
28845	0.506423	0.831835	9.665220	-0.040987	0.009424	0.087168	-0.170315	0.227403	-0.693606	-0.544642	0.058250	0.042504	0.835563	0	0
28846	0.646874	0.725671	9.718570	0.012324	-0.000493	0.078295	-0.169410	0.227813	-0.692955	-0.545308	0.058279	0.042605	0.835121	0	0
28847	0.816066	0.527744	9.707003	0.090167	-0.001147	0.078986	-0.169402	0.227001	-0.693491	-0.546001	0.057898	0.043376	0.834655	0	0
28848	1.078426	0.411424	9.486234	0.188737	-0.003709	0.080487	-0.169647	0.225924	-0.694939	-0.546776	0.056992	0.044966	0.834126	0	0
28849	1.312407	0.390232	9.025370	0.312273	-0.023959	0.086209	-0.168583	0.220751	-0.695178	-0.547641	0.055589	0.047710	0.833500	0	0
28850	1.511825	0.327933	8.797140	0.418108	-0.045545	0.073663	-0.168277	0.215058	-0.698149	-0.548457	0.053772	0.051444	0.832861	0	0
28851	1.544510	0.135697	9.035753	0.453159	-0.076127	0.107520	-0.169417	0.208919	-0.699301	-0.549531	0.052045	0.055639	0.831992	0	0
28852	1.317665	-0.165898	10.147964	0.463993	-0.076651	0.127555	-0.169777	0.203472	-0.700574	-0.550774	0.050262	0.059894	0.830984	0	0
28853	1.150558	-0.340663	10.718284	0.426865	-0.047145	0.153912	-0.169989	0.196956	-0.703558	-0.552215	0.048455	0.063670	0.829854	0	0
28854	1.143988	0.056287	9.944507	0.382531	-0.026059	0.174986	-0.170884	0.191069	-0.702887	-0.553814	0.046729	0.066943	0.828628	0	0
28855	1.142739	0.567648	9.356236	0.269078	-0.006279	0.199737	-0.170054	0.185798	-0.706374	-0.555569	0.045479	0.069152	0.827341	0	0
28856	1.133741	0.705463	9.411669	0.151299	-0.022835	0.198273	-0.169667	0.184424	-0.705364	-0.557250	0.045023	0.070481	0.826122	0	0
28857	1.205370	0.552073	9.838778	0.063728	-0.001555	0.214321	-0.168612	0.184179	-0.706805	-0.559028	0.044881	0.070951	0.824888	0	0
28858	1.286668	0.427854	10.474291	0.029541	0.014139	0.224963	-0.166672	0.185548	-0.705623	-0.560905	0.044816	0.071056	0.823607	0	0
28859	1.657308	0.530990	10.297724	0.027973	0.029781	0.226802	-0.165763	0.188436	-0.706612	-0.562786	0.044622	0.071045	0.822334	0	0
28860	1.902614	0.772547	9.772549	0.080867	0.025709	0.238856	-0.163421	0.188865	-0.706361	-0.564816	0.044181	0.071501	0.820926	0	0
28861	1.956502	0.731816	9.242934	0.119432	0.008146	0.229979	-0.162370	0.188340	-0.707158	-0.566741	0.043658	0.072372	0.819549	0	0
28862	2.042424	0.407806	9.064443	0.102297	0.008229	0.231820	-0.162636	0.189427	-0.707005	-0.568685	0.043235	0.073104	0.818159	0	0
28863	2.054720	-0.015625	8.934657	0.026440	0.009633	0.233834	-0.160932	0.189186	-0.708191	-0.570596	0.043240	0.073212	0.816818	0	0
28864	2.106672	-0.297139	8.890713	-0.068457	0.009391	0.237637	-0.158078	0.189194	-0.706653	-0.572508	0.043785	0.072538	0.815509	0	0
28865	2.130417	-0.413022	8.815883	-0.171507	0.016748	0.262396	-0.156405	0.193571	-0.706059	-0.574562	0.044892	0.070981	0.814140	0	0
28866	2.013404	-0.457756	8.781633	-0.248913	-0.004023	0.287845	-0.155538	0.201199	-0.704098	-0.576777	0.046616	0.068890	0.812656	0	0
28867	1.954628	-0.525110	8.772347	-0.303595	-0.011093	0.318511	-0.155306	0.207335	-0.703460	-0.579191	0.048755	0.066393	0.811020	0	0
28868	1.919964	-0.567152	9.089707	-0.294721	-0.035146	0.340225	-0.153783	0.213878	-0.701524	-0.581763	0.051030	0.064082	0.809223	0	0
28869	1.773518	-0.542637	9.621229	-0.235549	-0.050049	0.367030	-0.153560	0.218763	-0.699092	-0.584556	0.053121	0.062333	0.807210	0	0
28870	1.773783	-0.434534	9.942341	-0.133079	-0.037196	0.385948	-0.150985	0.223272	-0.697463	-0.587558	0.054496	0.061313	0.805013	0	0
28871	1.609211	-0.222865	10.244524	-0.089588	-0.028100	0.398014	-0.148015	0.227652	-0.696100	-0.590673	0.055572	0.060588	0.802712	0	0
28872	1.249217	-0.062675	10.964489	-0.083933	-0.007430	0.413690	-0.147119	0.230108	-0.695278	-0.593923	0.056435	0.059771	0.800311	0	0
28873	1.048934	0.174987	10.698918	-0.056901	0.009856	0.418836	-0.143244	0.234487	-0.693142	-0.597226	0.057012	0.059054	0.797862	0	0
28874	0.975462	0.428051	10.258744	-0.033912	0.001200	0.409108	-0.143003	0.237754	-0.692300	-0.600454	0.057503	0.058586	0.795435	0	0
28875	1.009921	0.514113	10.351173	0.046945	-0.007973	0.397504	-0.140927	0.239409	-0.692023	-0.603617	0.057573	0.058800	0.793016	0	0
28876	1.047657	0.355704	10.599836	0.109016	-0.004840	0.387761	-0.137900	0.241683	-0.696807	-0.606740	0.057237	0.059514	0.790600	0	0
28877	1.125236	0.242206	10.267165	0.160404	0.008612	0.397266	-0.135933	0.241447	-0.698254	-0.609957	0.056477	0.060512	0.788100	0	0
28878	1.223351	0.262524	9.669609	0.166075	-0.026276	0.394541	-0.132675	0.240656	-0.697903	-0.613130	0.055965	0.061803	0.785570	0	0
28879	1.431242	0.302947	8.924541	0.109039	-0.008166	0.385186	-0.130729	0.239564	-0.696380	-0.616192	0.055640	0.062501	0.783138	0	0
28880	1.623803	0.281565	8.513051	0.072742	-0.037795	0.397447	-0.129035	0.240404	-0.696765	-0.619305	0.055791	0.063127	0.780618	0	0
28881	1.805961	0.198926	8.381772	0.066901	-0.063677	0.378237	-0.128520	0.239576	-0.695616	-0.622234	0.056160	0.063848	0.778200	0	0
28882	1.890150	0.088131	8.678461	0.046096	-0.086420	0.385239	-0.126836	0.240951	-0.695082	-0.625185	0.056846	0.064573	0.775721	0	0
28883	1.859433	-0.068142	9.226525	0.027476	-0.094565	0.406220	-0.126198	0.242583	-0.694145	-0.628268	0.057723	0.065168	0.773111	0	0
28884	1.800839	0.008577	9.797919	0.012103	-0.076205	0.408922	-0.125120	0.242649	-0.698568	-0.631369	0.058556	0.065550	0.770486	0	0
28885	1.644328	0.371945	10.203759	-0.020391	-0.053426	0.420362	-0.122932	0.244276	-0.695954	-0.634539	0.059424	0.065505	0.767814	0	0
28886	1.489392	0.956652	10.346398	-0.075872	-0.014224	0.403106	-0.121659	0.248361	-0.694194	-0.637561	0.060332	0.064819	0.765294	0	0
28887	1.527142	1.578562	10.267222	-0.107409	0.000317	0.385734	-0.119470	0.252598	-0.692958	-0.640427	0.061311	0.063785	0.762906	0	0
28888	1.658723	1.960164	9.896772	-0.072338	-0.000818	0.335015	-0.117671	0.256833	-0.691849	-0.642927	0.062047	0.063080	0.760800	0	0
28889	1.732537	2.049855	9.630029	0.001684	-0.023375	0.292866	-0.115581	0.258648	-0.693387	-0.645122	0.062446	0.063095	0.758906	0	0
28890	1.889098	1.758136	9.549628	0.132957	-0.030677	0.248904	-0.114021	0.259206	-0.693127	-0.647075	0.062030	0.064194	0.757183	0	0
28891	2.008496	1.331921	9.368908	0.227197	-0.055346	0.216347	-0.112576	0.255807	-0.693074	-0.648797	0.061169	0.066185	0.755606	0	0
28892	2.145206	0.949512	9.164201	0.263414	-0.043172	0.201507	-0.113337	0.252810	-0.694167	-0.650443	0.059972	0.068380	0.754089	0	0
28893	2.180357	0.693260	9.043530	0.235769	-0.039391	0.196396	-0.112007	0.248609	-0.695558	-0.652017	0.058930	0.070357	0.752630	0	0
28894	2.096793	0.530003	8.946295	0.198543	-0.032826	0.187804	-0.111469	0.246033	-0.696521	-0.653516	0.058066	0.072002	0.751239	0	0
28895	1.955099	0.443176	9.006436	0.183870	-0.030042	0.186098	-0.110930	0.243593	-0.697482	-0.654977	0.057291	0.073541	0.749876	0	0
28896	1.974310	0.413093	9.078197	0.157763	-0.033242	0.179194	-0.110787	0.242105	-0.698422	-0.656374	0.056691	0.074886	0.748566	0	0
28897	1.954787	0.449465	9.316428	0.120896	-0.024426	0.189789	-0.109739	0.241849	-0.698954	-0.657823	0.056293	0.075918	0.747219	0	0
28898	2.057700	0.579335	9.344953	0.081943	-0.022381	0.188166	-0.108955	0.241311	-0.698970	-0.659247	0.056116	0.076619	0.745905	0	0
28899	2.179733	0.657601	9.415880	0.040214	-0.024580	0.179570	-0.108945	0.240229	-0.699770	-0.660568	0.056248	0.077062	0.744679	0	0
28900	2.274961	0.740303	9.545594	0.041991	-0.004451	0.174396	-0.108409	0.240257	-0.701592	-0.661873	0.056190	0.077354	0.743493	0	0
28901	2.262597	0.738562	9.712908	0.071179	-0.015116	0.170791	-0.106996	0.241613	-0.699757	-0.663149	0.056047	0.077978	0.742302	0	0
28902	2.364864	0.756777	9.742279	0.155680	-0.017413	0.163575	-0.106202	0.240266	-0.700569	-0.664424	0.055323	0.079206	0.741084	0	0
28903	2.327939	0.734730	10.009134	0.197014	-0.017651	0.157347	-0.104112	0.237824	-0.700112	-0.665661	0.054360	0.080796	0.739873	0	0
28904	1.974027	0.681444	10.713814	0.201055	0.013546	0.170464	-0.105002	0.234417	-0.701211	-0.667028	0.053110	0.082149	0.738583	0	0
28905	1.604383	0.773588	11.009348	0.176924	0.034844	0.165297	-0.103034	0.232948	-0.702294	-0.668347	0.051892	0.083228	0.737355	0	0
28906	1.521160	0.999001	10.443110	0.150683	0.040655	0.149648	-0.101059	0.230527	-0.703654	-0.669558	0.050760	0.084039	0.736242	0	0
28907	1.641628	1.092258	9.817023	0.119954	0.054751	0.160248	-0.100002	0.228090	-0.704359	-0.670822	0.049764	0.084561	0.735099	0	0
28908	1.917959	0.910266	9.817734	0.091795	0.030648	0.146367	-0.098438	0.228654	-0.704619	-0.671963	0.049097	0.085007	0.734050	0	0
28909	2.130437	0.668184	10.034538	0.087007	0.026801	0.163876	-0.096863	0.226217	-0.704938	-0.673208	0.048531	0.085474	0.732891	0	0
28910	2.080781	0.551411	10.317286	0.065695	0.027376	0.136907	-0.095820	0.225954	-0.704950	-0.674263	0.048056	0.085754	0.731920	0	0
28911	1.910613	0.551951	10.180803	0.014391	0.059118	0.146713	-0.094357	0.227387	-0.709219	-0.675372	0.047728	0.085479	0.730950	0	0
28912	1.755917	0.650055	9.769351	-0.058208	0.080907	0.136482	-0.092009	0.229337	-0.710497	-0.676415	0.047696	0.084492	0.730102	0	0
28913	1.581201	0.681145	9.507513	-0.089278	0.068004	0.143481	-0.091757	0.230974	-0.710207	-0.677455	0.047997	0.083397	0.729244	0	0
28914	1.561680	0.614191	9.211642	-0.078840	0.047700	0.153862	-0.088419	0.235049	-0.705994	-0.678577	0.048362	0.082475	0.728281	0	0
28915	1.509886	0.479523	9.138290	-0.049575	0.038817	0.150267	-0.086473	0.237800	-0.706214	-0.679657	0.048608	0.081859	0.727325	0	0
28916	1.282646	0.337005	9.252878	-0.021924	0.026355	0.153621	-0.084920	0.237936	-0.704924	-0.680786	0.048741	0.081496	0.726301	0	0
28917	1.106844	0.252355	9.362261	-0.019796	0.013759	0.176240	-0.082961	0.238238	-0.705711	-0.682046	0.048978	0.081242	0.725130	0	0
28918	0.924556	0.352164	9.697155	-0.057110	0.046929	0.195597	-0.082064	0.240693	-0.704890	-0.683474	0.049235	0.080462	0.723855	0	0
28919	0.718472	0.539830	10.007218	-0.089129	0.041893	0.199116	-0.081007	0.242375	-0.707593	-0.684884	0.049741	0.079482	0.722594	0	0
28920	0.612813	0.765019	9.918444	-0.100405	0.024413	0.207781	-0.078534	0.244042	-0.707967	-0.686359	0.050466	0.078536	0.721247	0	0
28921	0.665294	0.968091	9.731280	-0.091752	0.038408	0.204292	-0.077004	0.246614	-0.705070	-0.687797	0.050997	0.077536	0.719946	0	0
28922	0.808797	0.931964	9.594293	-0.055334	0.005232	0.184927	-0.076378	0.249189	-0.703076	-0.689096	0.051533	0.077058	0.718717	0	0
28923	0.953785	0.728535	9.440364	-0.018245	-0.016101	0.188290	-0.075855	0.250983	-0.704214	-0.690410	0.051921	0.076955	0.717437	0	0
28924	1.103072	0.423332	9.267940	-0.003010	-0.038819	0.179512	-0.075325	0.251550	-0.705505	-0.691658	0.052408	0.077159	0.716177	0	0
28925	1.242837	0.182181	9.237067	-0.006416	-0.059952	0.188231	-0.075057	0.250191	-0.705794	-0.692940	0.053020	0.077434	0.714862	0	0
28926	1.336759	0.009309	9.213069	-0.030487	-0.056337	0.190089	-0.074037	0.251266	-0.703572	-0.694229	0.053831	0.077556	0.713536	0	0
28927	1.489641	-0.062341	9.208518	-0.051977	-0.069497	0.200612	-0.073922	0.253577	-0.702748	-0.695562	0.054832	0.077561	0.712160	0	0
28928	1.625810	-0.073477	9.231846	-0.086364	-0.070296	0.209455	-0.074061	0.254797	-0.702203	-0.696939	0.056145	0.077370	0.710731	0	0
28929	1.825433	-0.016741	9.433832	-0.071483	-0.062737	0.216438	-0.072770	0.257812	-0.702154	-0.698372	0.057247	0.077179	0.709255	0	0
28930	1.971631	0.043695	9.562053	-0.036900	-0.069251	0.221570	-0.073303	0.259711	-0.701593	-0.699857	0.058216	0.077325	0.707695	0	0
28931	2.054362	0.052232	9.603843	-0.025898	-0.039916	0.237334	-0.071756	0.262309	-0.700774	-0.701474	0.058859	0.077288	0.706042	0	0
28932	2.107907	0.061120	9.636627	-0.046142	-0.035760	0.258347	-0.070983	0.264500	-0.700736	-0.703233	0.059684	0.077113	0.704241	0	0
28933	2.126870	-0.021790	9.656798	-0.089102	-0.017132	0.260281	-0.070219	0.266676	-0.699530	-0.704982	0.060633	0.076462	0.702480	0	0
28934	2.165236	-0.142194	9.540408	-0.045671	-0.018478	0.268891	-0.068912	0.267794	-0.700557	-0.706818	0.061339	0.076160	0.700604	0	0
28935	2.149823	-0.269061	9.611589	0.020689	-0.013321	0.295764	-0.068130	0.268489	-0.700939	-0.708874	0.061520	0.076235	0.698499	0	0
28936	2.127069	-0.387069	9.765383	0.047251	0.007122	0.314072	-0.066962	0.268081	-0.700175	-0.711089	0.061423	0.076373	0.696238	0	0
28937	2.153144	-0.536091	9.612554	0.020276	0.015662	0.338616	-0.064499	0.269184	-0.699132	-0.713452	0.061444	0.076217	0.693832	0	0
28938	2.186532	-0.584008	9.969417	-0.019513	0.030234	0.370188	-0.060852	0.271141	-0.699900	-0.716025	0.061702	0.075691	0.691211	0	0
28939	2.225227	-0.549777	10.356380	-0.035088	0.056911	0.398227	-0.058127	0.272797	-0.699237	-0.718778	0.061883	0.074821	0.688426	0	0
28940	2.173468	-0.555520	10.916757	-0.031601	0.084288	0.427949	-0.055514	0.273932	-0.700663	-0.721759	0.061897	0.073785	0.685411	0	0
28941	2.114336	-0.318767	10.623703	0.006040	0.106558	0.441822	-0.049015	0.276443	-0.699881	-0.724847	0.061473	0.072811	0.682287	0	0
28942	2.166230	0.078338	9.790472	0.049231	0.100156	0.446871	-0.045110	0.277573	-0.699886	-0.728020	0.060801	0.072202	0.679026	0	0
28943	2.166224	0.025461	9.523404	0.016849	0.111559	0.460957	-0.040554	0.278161	-0.699648	-0.731218	0.060285	0.071258	0.675728	0	0
28944	2.208025	-0.321867	9.512651	-0.021287	0.103180	0.454981	-0.035983	0.279321	-0.701476	-0.734375	0.060110	0.070142	0.672429	0	0
28945	2.145922	-0.537603	9.535226	-0.048105	0.084090	0.459380	-0.031294	0.282249	-0.702752	-0.737470	0.060260	0.068967	0.669142	0	0
28946	2.123766	-0.578861	9.552097	-0.023732	0.069699	0.473225	-0.027925	0.283488	-0.700933	-0.740682	0.060338	0.068065	0.665670	0	0
28947	2.046861	-0.381013	9.718901	0.000979	0.060930	0.464374	-0.023233	0.284636	-0.701724	-0.743791	0.060289	0.067388	0.662268	0	0
28948	1.916428	-0.173520	9.933078	0.035694	0.067559	0.471230	-0.019326	0.285769	-0.701989	-0.746994	0.059936	0.066894	0.658735	0	0
28949	1.834998	0.068877	10.025567	0.046005	0.067491	0.472034	-0.016203	0.285793	-0.701491	-0.750152	0.059512	0.066460	0.655220	0	0
28950	1.744292	0.343172	9.874199	0.046906	0.061075	0.440568	-0.013067	0.284603	-0.702057	-0.753120	0.059096	0.066103	0.651881	0	0
28951	1.657826	0.492173	9.636211	-0.010583	0.054856	0.424114	-0.007177	0.287723	-0.706844	-0.755892	0.059143	0.065420	0.648729	0	0
28952	1.531342	0.475229	9.510576	-0.038785	0.052026	0.399746	-0.004699	0.289262	-0.707871	-0.758553	0.059398	0.064600	0.645675	0	0
28953	1.411276	0.330593	9.513711	-0.014780	0.031803	0.397871	-0.001320	0.290243	-0.707227	-0.761113	0.059600	0.064072	0.642690	0	0
28954	1.320832	0.263156	9.536630	0.025302	0.022255	0.376786	0.000987	0.292127	-0.703309	-0.763586	0.059547	0.063900	0.639772	0	0
28955	1.233337	0.276286	9.514627	0.060284	0.011794	0.360938	0.004912	0.292192	-0.705414	-0.765919	0.059269	0.064020	0.636990	0	0
28956	1.243714	0.383246	9.491699	0.077100	0.006721	0.343420	0.005292	0.292727	-0.704238	-0.768170	0.058898	0.064314	0.634278	0	0
28957	1.283716	0.537566	9.333182	0.069678	0.000111	0.325094	0.009478	0.291696	-0.705847	-0.770256	0.058587	0.064596	0.631745	0	0
28958	1.406084	0.639622	9.227704	0.052028	-0.016237	0.317256	0.010505	0.292918	-0.704531	-0.772290	0.058536	0.064922	0.629227	0	0
28959	1.494059	0.679188	9.093077	0.047140	-0.018420	0.292849	0.013406	0.290117	-0.707464	-0.774132	0.058487	0.065221	0.626933	0	0
28960	1.669345	0.660291	8.909601	0.066978	-0.044310	0.263089	0.013158	0.289585	-0.708772	-0.775793	0.058461	0.065887	0.624809	0	0
28961	1.764211	0.647768	8.870916	0.091608	-0.052992	0.247308	0.013407	0.289295	-0.707221	-0.777340	0.058252	0.066760	0.622810	0	0
28962	1.848751	0.588468	9.119908	0.090925	-0.071018	0.224601	0.015637	0.288791	-0.708805	-0.778739	0.058181	0.067805	0.620953	0	0
28963	1.928151	0.494513	9.433895	0.066091	-0.077457	0.198513	0.014081	0.287414	-0.709081	-0.779942	0.058291	0.068740	0.619328	0	0
28964	1.876841	0.522801	9.769588	0.031323	-0.063891	0.184688	0.014617	0.287169	-0.710908	-0.781051	0.058612	0.069382	0.617826	0	0
28965	1.850356	0.649632	10.173902	0.068284	-0.046506	0.170660	0.013842	0.287584	-0.711934	-0.782098	0.058491	0.070106	0.616430	0	0
28966	1.824918	0.878071	10.168056	0.102969	-0.037433	0.135666	0.015796	0.285954	-0.711070	-0.782961	0.058055	0.071011	0.615272	0	0
28967	1.884259	0.973644	9.819414	0.132213	-0.021673	0.122538	0.016062	0.282532	-0.710100	-0.783761	0.057241	0.071961	0.614218	0	0
28968	1.957303	0.929866	9.550788	0.164616	-0.016270	0.098922	0.015310	0.280650	-0.712989	-0.784440	0.056165	0.073100	0.613316	0	0
28969	2.106974	0.681064	9.325894	0.170932	-0.021107	0.070152	0.015846	0.277520	-0.713314	-0.784935	0.055006	0.074317	0.612641	0	0
28970	2.193100	0.391108	9.140619	0.164033	-0.012203	0.062390	0.016654	0.275783	-0.715692	-0.785388	0.053883	0.075441	0.612022	0	0
28971	2.211217	0.153344	9.117448	0.157212	-0.010420	0.062442	0.016661	0.274009	-0.715727	-0.785830	0.052770	0.076502	0.611419	0	0
28972	2.209826	-0.093832	9.082487	0.153847	-0.003372	0.059880	0.017340	0.271313	-0.717863	-0.786264	0.051670	0.077494	0.610831	0	0
28973	2.174689	-0.268884	9.136492	0.139266	-0.003314	0.062553	0.017734	0.270498	-0.717882	-0.786698	0.050667	0.078398	0.610240	0	0
28974	2.184016	-0.286516	9.407183	0.161389	-0.003925	0.086916	0.016471	0.263958	-0.719819	-0.787295	0.049532	0.079427	0.609430	0	0
28975	2.111640	-0.142362	9.597328	0.194997	-0.004147	0.085048	0.017406	0.262492	-0.721933	-0.787887	0.048124	0.080672	0.608613	0	0
28976	2.129639	0.018058	9.562881	0.187287	-0.004166	0.090290	0.018204	0.259505	-0.722517	-0.788513	0.046789	0.081859	0.607748	0	0
28977	2.157295	0.237405	9.899469	0.106244	0.008519	0.097524	0.018989	0.258968	-0.722663	-0.789144	0.046020	0.082463	0.606906	0	0
28978	2.175404	0.467742	10.127488	0.038503	0.014478	0.083763	0.019261	0.257616	-0.723471	-0.789672	0.045739	0.082601	0.606221	0	0
28979	2.134968	0.697177	10.482741	0.011966	0.020328	0.057662	0.019908	0.259263	-0.723703	-0.790025	0.045612	0.082561	0.605775	0	0
28980	1.926510	0.853267	10.576936	-0.027744	0.032938	0.056022	0.018993	0.261171	-0.724178	-0.790367	0.045720	0.082164	0.605374	0	0
28981	1.826000	1.037408	10.025037	-0.017206	0.049331	0.017618	0.022133	0.258614	-0.724641	-0.790489	0.045608	0.081734	0.605283	0	0
28982	1.868763	0.827630	9.866115	0.013749	0.047508	0.007955	0.022523	0.258891	-0.724638	-0.790575	0.045260	0.081495	0.605228	0	0
28983	2.036371	0.373833	9.947783	0.047448	0.051671	0.000093	0.023435	0.257802	-0.724146	-0.790621	0.044608	0.081446	0.605223	0	0
28984	2.228948	0.031407	10.035303	0.089573	0.079900	0.012328	0.023979	0.257979	-0.727005	-0.790791	0.043468	0.081408	0.605090	0	0
28985	2.286773	-0.091506	9.911165	0.163719	0.081257	0.001670	0.024516	0.257049	-0.728585	-0.790919	0.041729	0.081835	0.604987	0	0
28986	2.170367	-0.112206	9.458401	0.185050	0.063167	0.034682	0.026212	0.255422	-0.728110	-0.791246	0.039954	0.082497	0.604588	0	0
28987	1.955972	-0.200287	9.249046	0.154365	0.085203	0.041786	0.026499	0.252171	-0.729864	-0.791611	0.038308	0.082825	0.604172	0	0
28988	1.755304	-0.342525	9.537340	0.129291	0.063425	0.049634	0.030161	0.252090	-0.731451	-0.792007	0.036984	0.083143	0.603692	0	0
28989	1.433602	-0.353936	9.941662	0.085893	0.068546	0.078514	0.030312	0.245397	-0.730933	-0.792551	0.036014	0.083173	0.603033	0	0
28990	1.274159	-0.130678	10.069575	0.043106	0.098465	0.087399	0.031238	0.245427	-0.732628	-0.793170	0.035192	0.082678	0.602335	0	0
28991	1.286586	0.289302	9.833161	0.059198	0.094384	0.118698	0.033203	0.243541	-0.733069	-0.793965	0.034303	0.082320	0.601387	0	0
28992	1.335319	0.642900	9.425490	0.072698	0.089248	0.109889	0.035424	0.242749	-0.733490	-0.794724	0.033320	0.082069	0.600473	0	0
28993	1.353223	0.763401	9.269423	0.086049	0.056060	0.104511	0.036862	0.242770	-0.734019	-0.795408	0.032428	0.082176	0.599601	0	0
28994	1.352508	0.667185	9.410913	0.033103	0.042541	0.099404	0.038833	0.242679	-0.736114	-0.796048	0.032032	0.082061	0.598788	0	0
28995	1.222766	0.541537	9.460542	-0.049518	0.020727	0.083876	0.040003	0.242823	-0.735860	-0.796534	0.032406	0.081637	0.598180	0	0
28996	1.049822	0.513642	9.483508	-0.122901	0.026561	0.084083	0.039068	0.246897	-0.734864	-0.797011	0.033336	0.080721	0.597618	0	0
28997	0.899186	0.585830	9.657489	-0.166926	0.009251	0.095472	0.040360	0.248677	-0.734319	-0.797515	0.034708	0.079671	0.597007	0	0
28998	0.802186	0.676932	9.835341	-0.149821	0.018039	0.084957	0.041129	0.253471	-0.735010	-0.797980	0.035904	0.078661	0.596449	0	0
28999	0.897813	0.797797	9.805800	-0.140750	0.026405	0.102401	0.041616	0.255343	-0.731599	-0.798544	0.036951	0.077614	0.595767	0	0
29000	1.110363	0.951075	9.827284	-0.063068	0.016992	0.104782	0.042002	0.258086	-0.732328	-0.799149	0.037477	0.077121	0.594986	0	0
29001	1.392800	0.964299	9.728949	0.024921	0.002292	0.104525	0.043560	0.257681	-0.731437	-0.799767	0.037333	0.077245	0.594149	0	0
29002	1.639961	0.755246	9.565316	0.064778	-0.003376	0.108813	0.043051	0.257146	-0.732743	-0.800426	0.036961	0.077674	0.593228	0	0
29003	1.818696	0.502652	9.441381	0.082158	-0.003566	0.109687	0.043583	0.256619	-0.733796	-0.801088	0.036400	0.078184	0.592301	0	0
29004	1.924858	0.312001	9.259479	0.096364	-0.003044	0.123639	0.044243	0.255815	-0.734466	-0.801843	0.035784	0.078792	0.591235	0	0
29005	1.841724	0.233117	9.214275	0.126221	-0.000942	0.142742	0.045158	0.254318	-0.734113	-0.802715	0.034888	0.079535	0.590005	0	0
29006	1.627080	0.151912	9.261657	0.173299	-0.005063	0.161758	0.044786	0.251323	-0.735078	-0.803713	0.033696	0.080600	0.588569	0	0
29007	1.491112	0.183289	9.163559	0.194062	-0.018388	0.168613	0.045980	0.249584	-0.736939	-0.804738	0.032381	0.081875	0.587065	0	0
29008	1.433123	0.251856	9.153769	0.166982	-0.005406	0.189646	0.047055	0.246212	-0.739351	-0.805890	0.031265	0.082895	0.585400	0	0
29009	1.467579	0.298854	9.047116	0.132453	-0.012213	0.194961	0.048620	0.244857	-0.738869	-0.807044	0.030430	0.083749	0.583729	0	0
29010	1.575044	0.366043	9.033485	0.093831	-0.013923	0.209034	0.049164	0.243250	-0.740983	-0.808270	0.029970	0.084404	0.581960	0	0
29011	1.793724	0.331551	9.129627	0.101664	-0.019383	0.214268	0.049807	0.243793	-0.740197	-0.809512	0.029446	0.085132	0.580151	0	0
29012	2.007334	0.297496	9.409893	0.098329	-0.026602	0.223891	0.050861	0.242174	-0.740886	-0.810804	0.029035	0.085910	0.578250	0	0
29013	2.138175	0.277516	9.798798	0.055322	-0.011573	0.227574	0.051661	0.240562	-0.742352	-0.812108	0.028864	0.086309	0.576367	0	0
29014	2.218558	0.291461	9.792297	0.009311	-0.001181	0.253044	0.050884	0.240288	-0.742872	-0.813554	0.029053	0.086358	0.574307	0	0
29015	2.250488	0.367463	9.918537	0.018229	0.025785	0.254837	0.054527	0.240590	-0.742372	-0.815026	0.029004	0.086239	0.572237	0	0
29016	2.197071	0.424066	10.109419	0.082420	0.037409	0.261649	0.056754	0.238709	-0.742945	-0.816570	0.028382	0.086389	0.570040	0	0
29017	2.123939	0.423393	10.227309	0.117423	0.054420	0.273796	0.059247	0.237936	-0.744666	-0.818190	0.027385	0.086603	0.567728	0	0
29018	2.046450	0.432099	9.938696	0.103413	0.074333	0.294812	0.061202	0.236584	-0.744187	-0.819944	0.026411	0.086560	0.565245	0	0
29019	2.065748	0.379858	9.818875	0.055229	0.094812	0.294146	0.063308	0.234990	-0.746052	-0.821682	0.025720	0.086089	0.562819	0	0
29020	2.089401	0.217177	9.586013	-0.005420	0.107126	0.317928	0.066958	0.236402	-0.746960	-0.823551	0.025473	0.085155	0.560235	0	0
29021	1.996134	0.068053	9.535202	-0.044375	0.133290	0.339923	0.071104	0.239153	-0.745377	-0.825535	0.025436	0.083802	0.557514	0	0
29022	1.849543	-0.032785	9.549257	-0.038671	0.125870	0.365168	0.073964	0.239993	-0.744861	-0.827653	0.025397	0.082513	0.554561	0	0
29023	1.757321	-0.025213	9.374759	-0.027947	0.129102	0.379086	0.077376	0.239653	-0.747750	-0.829831	0.025288	0.081277	0.551485	0	0
29024	1.675023	0.043771	9.346168	-0.075896	0.129145	0.400139	0.083596	0.243094	-0.745130	-0.832112	0.025568	0.079745	0.548248	0	0
29025	1.675120	0.086009	9.477504	-0.154141	0.128527	0.419552	0.089067	0.245617	-0.746159	-0.834450	0.026549	0.077809	0.544917	0	0
29026	1.751107	0.187035	9.501397	-0.205128	0.124467	0.423180	0.092690	0.249458	-0.744810	-0.836784	0.027949	0.075600	0.541568	0	0
29027	1.743896	0.249919	9.746985	-0.252778	0.116061	0.423289	0.097222	0.254951	-0.743956	-0.839066	0.029828	0.073230	0.538252	0	0
29028	1.710554	0.374044	9.742259	-0.276409	0.112934	0.412864	0.101886	0.258799	-0.742355	-0.841273	0.031878	0.070731	0.535014	0	0
29029	1.618608	0.512785	9.998148	-0.300730	0.127251	0.403354	0.104970	0.266726	-0.740793	-0.843398	0.034084	0.068013	0.531877	0	0
29030	1.433971	0.627175	10.333304	-0.320473	0.122643	0.374576	0.110146	0.271664	-0.738655	-0.845346	0.036426	0.065206	0.528972	0	0
29031	1.276258	0.673935	10.177823	-0.336356	0.131882	0.355429	0.114934	0.277564	-0.737405	-0.847164	0.038864	0.062266	0.526238	0	0
29032	1.196869	0.765703	9.842015	-0.338339	0.124011	0.308285	0.116711	0.283412	-0.734316	-0.848714	0.041306	0.059376	0.523882	0	0
29033	1.245638	0.731835	9.574091	-0.348548	0.108817	0.282113	0.123713	0.289470	-0.732948	-0.850089	0.043908	0.056588	0.521745	0	0
29034	1.230445	0.579452	9.318062	-0.338770	0.096946	0.257639	0.125507	0.295618	-0.732061	-0.851327	0.046464	0.053944	0.519782	0	0
29035	1.335678	0.265330	9.328107	-0.314649	0.089800	0.253236	0.128332	0.300250	-0.729133	-0.852524	0.048850	0.051501	0.517845	0	0
29036	1.444937	-0.123238	9.702579	-0.258173	0.084478	0.226077	0.130365	0.306367	-0.725521	-0.853598	0.050766	0.049395	0.516094	0	0
29037	1.423907	-0.257061	10.408107	-0.215014	0.064719	0.232890	0.133874	0.308447	-0.725375	-0.854705	0.052419	0.047689	0.514254	0	0
29038	1.263390	-0.170102	10.790737	-0.199474	0.071615	0.231089	0.137099	0.313372	-0.723743	-0.855813	0.053902	0.045992	0.512409	0	0
29039	1.216898	0.192682	10.724343	-0.224110	0.084420	0.210218	0.139149	0.318419	-0.721840	-0.856792	0.055509	0.044077	0.510768	0	0
29040	1.156090	0.569696	10.479325	-0.249105	0.083452	0.178835	0.139769	0.323181	-0.720193	-0.857589	0.057333	0.042053	0.509397	0	0
29041	1.111733	0.798784	9.989717	-0.222010	0.069651	0.161237	0.142767	0.326507	-0.721838	-0.858298	0.058956	0.040293	0.508159	0	0
29042	1.236208	0.780663	9.555635	-0.118028	0.048879	0.103323	0.145869	0.331166	-0.720860	-0.858765	0.059798	0.039276	0.507351	0	0
29043	1.222294	0.454470	9.432682	0.047255	0.039391	0.073189	0.146786	0.331733	-0.721764	-0.859170	0.059213	0.039190	0.506740	0	0
29044	1.198503	0.069613	9.134805	0.177480	-0.002864	0.034344	0.146376	0.330326	-0.718801	-0.859436	0.057753	0.040156	0.506381	0	0
29045	1.197598	-0.131719	8.904381	0.310896	-0.036844	0.021665	0.147972	0.325724	-0.720592	-0.859696	0.055263	0.042089	0.506060	0	0
29046	1.240517	-0.314776	8.743415	0.383927	-0.051111	0.005736	0.145813	0.322083	-0.725843	-0.859900	0.052259	0.044530	0.505824	0	0
29047	1.298239	-0.436357	8.718561	0.414831	-0.048540	-0.006537	0.144562	0.315836	-0.729334	-0.860044	0.048925	0.047107	0.505679	0	0
29048	1.355937	-0.523700	8.890301	0.390235	-0.055128	-0.022165	0.144370	0.309076	-0.734661	-0.860081	0.045873	0.049627	0.505662	0	0
29049	1.238787	-0.535265	9.149474	0.272662	-0.058618	-0.021847	0.141786	0.301944	-0.734003	-0.860051	0.043809	0.051580	0.505700	0	0
29050	1.103701	-0.314262	9.242898	0.132690	-0.064634	-0.014521	0.141808	0.298959	-0.735360	-0.859992	0.043024	0.052875	0.505734	0	0
29051	1.114926	-0.038662	9.333720	0.016965	-0.048038	-0.014163	0.141830	0.298582	-0.737966	-0.859890	0.043108	0.053439	0.505840	0	0
29052	1.100835	0.094791	9.568367	-0.069520	-0.028029	-0.023463	0.140784	0.299114	-0.737688	-0.859717	0.043871	0.053400	0.506074	0	0
29053	1.144721	0.145784	9.752079	-0.089166	-0.034500	-0.047844	0.139211	0.300870	-0.737382	-0.859405	0.044774	0.053322	0.506533	0	0
29054	1.236902	0.124051	9.890062	-0.073843	-0.039772	-0.055736	0.137630	0.301650	-0.735537	-0.859057	0.045617	0.053376	0.507042	0	0
29055	1.313590	-0.025296	10.167006	-0.023168	-0.054054	-0.064617	0.135548	0.302045	-0.736034	-0.858678	0.046039	0.053805	0.507599	0	0
29056	1.368407	-0.201766	10.279439	0.040059	-0.052006	-0.061279	0.135648	0.302961	-0.732770	-0.858347	0.045962	0.054545	0.508088	0	0
29057	1.394662	-0.289403	10.282428	0.093873	-0.034979	-0.059629	0.135391	0.302552	-0.733036	-0.858056	0.045285	0.055402	0.508548	0	0
29058	1.488805	-0.405102	10.356080	0.138949	-0.025764	-0.058835	0.134888	0.301477	-0.734742	-0.857794	0.044227	0.056418	0.508970	0	0
29059	1.573882	-0.441037	10.247077	0.153307	-0.006906	-0.043979	0.133912	0.299099	-0.741796	-0.857621	0.042911	0.057331	0.509273	0	0
29060	1.695802	-0.435007	10.045820	0.170833	0.016546	-0.043947	0.132240	0.298018	-0.744013	-0.857467	0.041373	0.058140	0.509566	0	0
29061	1.778688	-0.461772	9.767524	0.145171	0.017455	-0.033389	0.131827	0.295509	-0.740162	-0.857354	0.040020	0.058804	0.509789	0	0
29062	1.812614	-0.518454	9.598881	0.133143	0.014004	-0.029865	0.133669	0.294731	-0.742009	-0.857252	0.038826	0.059437	0.509979	0	0
29063	1.811957	-0.639388	9.560859	0.104796	0.019399	-0.026266	0.132913	0.290919	-0.743378	-0.857157	0.037829	0.059884	0.510162	0	0
29064	1.717794	-0.861159	9.935140	0.083870	0.040167	-0.006945	0.133973	0.290957	-0.745593	-0.857167	0.036937	0.060032	0.510192	0	0
29065	1.473887	-0.915163	10.179689	0.032590	0.057764	0.010670	0.133726	0.290427	-0.747030	-0.857254	0.036400	0.059774	0.510115	0	0
29066	1.164227	-0.652563	9.938790	-0.024046	0.083511	0.019553	0.134756	0.288770	-0.744732	-0.857386	0.036228	0.058990	0.509997	0	0
29067	0.903477	-0.355914	9.653667	-0.073964	0.102300	0.023167	0.135538	0.290974	-0.745733	-0.857523	0.036385	0.057800	0.509892	0	0
29068	1.002400	-0.165036	9.215889	-0.126977	0.108455	0.047754	0.136693	0.293705	-0.744909	-0.857772	0.036985	0.056267	0.509602	0	0
29069	1.114620	-0.126473	9.153319	-0.170517	0.072916	0.049537	0.139800	0.299058	-0.744826	-0.857987	0.038131	0.054824	0.509311	0	0
29070	1.196470	-0.254739	9.275497	-0.198776	0.084353	0.054913	0.140565	0.302198	-0.744251	-0.858227	0.039473	0.053129	0.508985	0	0
29071	1.115254	-0.365995	9.522738	-0.252927	0.073095	0.072485	0.142473	0.306538	-0.740542	-0.858519	0.041339	0.051255	0.508537	0	0
29072	0.956491	-0.402497	9.874516	-0.280415	0.074925	0.079531	0.145179	0.312146	-0.739413	-0.858834	0.043442	0.049215	0.508031	0	0
29073	0.754191	-0.371915	10.339625	-0.314798	0.081175	0.086596	0.148003	0.316915	-0.736482	-0.859160	0.045798	0.046945	0.507487	0	0
29074	0.567060	-0.299396	10.512033	-0.336081	0.089026	0.098857	0.148486	0.322352	-0.734300	-0.859536	0.048316	0.044491	0.506837	0	0
29075	0.385437	-0.165847	10.428550	-0.355842	0.091776	0.104113	0.150268	0.329443	-0.732356	-0.859916	0.050958	0.041901	0.506154	0	0
29076	0.394389	0.001036	9.815770	-0.305770	0.080075	0.107401	0.153359	0.335183	-0.730577	-0.860326	0.053263	0.039672	0.505400	0	0
29077	0.561911	-0.118572	9.526936	-0.237024	0.049944	0.101046	0.154105	0.340765	-0.728784	-0.860718	0.055075	0.038032	0.504663	0	0
29078	0.893043	-0.504739	9.511369	-0.106088	0.026354	0.087605	0.155773	0.342800	-0.726548	-0.861103	0.055925	0.037284	0.503969	0	0
29079	1.239676	-0.754037	9.398129	0.034076	0.011044	0.098571	0.156175	0.340899	-0.726978	-0.861613	0.055598	0.037348	0.503127	0	0
29080	1.441244	-0.793722	9.538172	0.130763	-0.021381	0.108701	0.155937	0.339559	-0.729211	-0.862216	0.054656	0.038192	0.502132	0	0
29081	1.442001	-0.687932	9.408923	0.216774	-0.038445	0.098795	0.157257	0.336578	-0.729928	-0.862804	0.053012	0.039605	0.501188	0	0
29082	1.291950	-0.568966	9.302714	0.237411	-0.067528	0.108210	0.155989	0.333874	-0.732960	-0.863435	0.051381	0.041383	0.500127	0	0
29083	1.215048	-0.426208	9.183048	0.230402	-0.060340	0.102117	0.155365	0.329792	-0.734464	-0.864026	0.049735	0.043054	0.499130	0	0
29084	1.154854	-0.314154	9.193297	0.218363	-0.055016	0.103891	0.155254	0.328173	-0.736054	-0.864619	0.048203	0.044630	0.498115	0	0
29085	1.196398	-0.294444	9.134513	0.203962	-0.077364	0.088173	0.153345	0.322871	-0.739261	-0.865109	0.046864	0.046323	0.497237	0	0
29086	1.181402	-0.362323	9.138735	0.210864	-0.084435	0.089882	0.153231	0.320972	-0.740337	-0.865605	0.045536	0.048122	0.496325	0	0
29087	1.239191	-0.421267	9.376245	0.188346	-0.093082	0.091685	0.153248	0.317841	-0.740918	-0.866088	0.044414	0.049873	0.495411	0	0
29088	1.530408	-0.520342	9.549688	0.197015	-0.096791	0.094323	0.150938	0.314029	-0.743574	-0.866583	0.043269	0.051708	0.494457	0	0
29089	1.686231	-0.460975	9.767250	0.197384	-0.084846	0.107459	0.149930	0.308993	-0.745484	-0.867142	0.042046	0.053431	0.493399	0	0
29090	1.754484	-0.396079	9.991755	0.193944	-0.083146	0.109225	0.149304	0.307379	-0.747849	-0.867707	0.040868	0.055125	0.492316	0	0
29091	1.798483	-0.346338	10.068921	0.216673	-0.058903	0.110974	0.150115	0.303861	-0.749742	-0.868294	0.039362	0.056722	0.491221	0	0
29092	1.783631	-0.360058	10.224016	0.201599	-0.025725	0.118091	0.148561	0.301802	-0.750031	-0.868927	0.037840	0.057952	0.490076	0	0
29093	1.708452	-0.334149	10.134122	0.217365	-0.004842	0.118089	0.150433	0.296678	-0.753522	-0.869570	0.036077	0.059084	0.488933	0	0
29094	1.622534	-0.464507	10.136671	0.214299	0.012538	0.125998	0.150067	0.294104	-0.755389	-0.870261	0.034261	0.060040	0.487716	0	0
29095	1.629850	-0.519524	9.837930	0.209429	0.022964	0.133896	0.152561	0.291549	-0.756496	-0.870984	0.032450	0.060891	0.486443	0	0
29096	1.661781	-0.530769	9.512610	0.214276	0.038429	0.149630	0.153236	0.287473	-0.757490	-0.871795	0.030522	0.061613	0.485021	0	0
29097	1.601237	-0.545991	9.179687	0.184544	0.033068	0.174114	0.154823	0.284505	-0.758988	-0.872699	0.028918	0.062248	0.483409	0	0
29098	1.535557	-0.568269	9.050150	0.170343	0.018768	0.202018	0.155897	0.282368	-0.761895	-0.873726	0.027501	0.062912	0.481548	0	0
29099	1.493632	-0.632861	9.217251	0.112498	0.015635	0.205668	0.157108	0.275438	-0.763469	-0.874741	0.026644	0.063348	0.479693	0	0
29100	1.395808	-0.664242	9.497485	0.064478	0.022740	0.219775	0.159348	0.274537	-0.766100	-0.875821	0.026143	0.063463	0.477731	0	0
29101	1.242190	-0.629292	9.968795	-0.029908	0.047543	0.241031	0.161535	0.279046	-0.764729	-0.876978	0.026412	0.062931	0.475660	0	0
29102	1.058053	-0.422982	10.331880	-0.119252	0.054811	0.265689	0.163343	0.281236	-0.763789	-0.878230	0.027398	0.061876	0.473427	0	0
29103	0.952637	-0.112862	10.464624	-0.222846	0.067791	0.269469	0.166190	0.285078	-0.763215	-0.879467	0.029278	0.060238	0.471224	0	0
29104	1.013437	0.248899	10.187528	-0.283448	0.089431	0.259209	0.166664	0.291325	-0.760238	-0.880642	0.031539	0.058103	0.469148	0	0
29105	1.136423	0.409519	9.833499	-0.307925	0.072225	0.255742	0.171313	0.297073	-0.757821	-0.881765	0.034127	0.056022	0.467104	0	0
29106	1.155954	0.352562	9.481184	-0.297498	0.060503	0.222538	0.173273	0.301357	-0.760479	-0.882728	0.036624	0.054087	0.465322	0	0
29107	1.154035	-0.009759	9.323545	-0.236396	0.049763	0.210154	0.175331	0.306004	-0.759364	-0.883628	0.038653	0.052549	0.463622	0	0
29108	1.111976	-0.479472	9.690672	-0.191754	0.042631	0.194349	0.178566	0.310120	-0.758527	-0.884469	0.040284	0.051272	0.462021	0	0
29109	1.025177	-0.680024	10.115927	-0.189501	0.072126	0.203160	0.179658	0.316320	-0.751399	-0.885352	0.041791	0.049754	0.460359	0	0
29110	0.999080	-0.510550	10.394942	-0.211801	0.084417	0.208474	0.182244	0.321258	-0.751321	-0.886248	0.043414	0.048008	0.458666	0	0
29111	1.059307	-0.167889	10.529166	-0.291139	0.093592	0.217429	0.186136	0.323329	-0.750139	-0.887145	0.045723	0.045822	0.456928	0	0
29112	1.017558	0.163841	10.413800	-0.351575	0.104548	0.219338	0.187653	0.328763	-0.746926	-0.888025	0.048496	0.043252	0.455180	0	0
29113	0.986373	0.572136	9.950648	-0.419412	0.105413	0.203786	0.191248	0.338052	-0.744691	-0.888774	0.051864	0.040374	0.453610	0	0
29114	0.988237	0.766307	9.290001	-0.444953	0.080305	0.154917	0.194735	0.346001	-0.744561	-0.889263	0.055548	0.037626	0.452449	0	0
29115	0.929521	0.628319	8.863287	-0.411741	0.033665	0.111077	0.197811	0.353505	-0.741838	-0.889532	0.059112	0.035461	0.451643	0	0
29116	1.000270	0.202643	8.671593	-0.337276	0.028451	0.074264	0.196555	0.359815	-0.734431	-0.889664	0.062043	0.033705	0.451124	0	0
29117	1.129288	-0.185657	8.786559	-0.247138	0.000062	0.054793	0.197314	0.365141	-0.734072	-0.889746	0.064264	0.032611	0.450731	0	0
29118	1.332356	-0.371844	9.004376	-0.162013	-0.024976	0.044931	0.197030	0.369770	-0.733330	-0.889827	0.065865	0.032139	0.450375	0	0
29119	1.514427	-0.368037	9.397278	-0.100259	-0.041065	0.032525	0.197294	0.370190	-0.733973	-0.889885	0.066958	0.032090	0.450102	0	0
29120	1.542313	-0.130474	9.622752	-0.055593	-0.055374	0.030592	0.197284	0.372097	-0.733676	-0.889961	0.067744	0.032377	0.449814	0	0
29121	1.407565	0.135010	9.644171	-0.034662	-0.051513	0.001708	0.196614	0.373159	-0.731832	-0.889920	0.068283	0.032736	0.449787	0	0
29122	1.254717	0.232233	9.750770	-0.060017	-0.068043	-0.041910	0.194532	0.375478	-0.733330	-0.889659	0.069142	0.033165	0.450140	0	0
29123	1.217918	0.211361	9.911112	-0.089618	-0.047422	-0.060957	0.194005	0.377248	-0.733422	-0.889299	0.070114	0.033278	0.450692	0	0
29124	1.291006	0.216220	9.853808	-0.083404	-0.067199	-0.083700	0.190874	0.379133	-0.733752	-0.888831	0.071164	0.033623	0.451424	0	0
29125	1.354342	0.202602	9.718994	-0.054280	-0.067215	-0.095987	0.190352	0.379950	-0.733992	-0.888330	0.071885	0.034093	0.452261	0	0
29126	1.363004	0.004253	9.650601	0.014331	-0.076097	-0.118869	0.188914	0.379791	-0.733336	-0.887768	0.072094	0.034984	0.453262	0	0
29127	1.386158	-0.241149	9.435942	0.086704	-0.079925	-0.131275	0.186566	0.380314	-0.733309	-0.887200	0.071601	0.036227	0.454353	0	0
29128	1.448321	-0.463169	9.271556	0.152266	-0.083804	-0.138424	0.183723	0.377988	-0.735152	-0.886638	0.070613	0.037826	0.455473	0	0
29129	1.474246	-0.608993	9.268881	0.206061	-0.089638	-0.128111	0.180904	0.373366	-0.738860	-0.886157	0.069108	0.039698	0.456480	0	0
29130	1.597768	-0.704881	9.284031	0.235275	-0.091516	-0.136022	0.179632	0.369419	-0.740746	-0.885650	0.067420	0.041742	0.457533	0	0
29131	1.567335	-0.837845	9.699263	0.214652	-0.088854	-0.132453	0.176391	0.367217	-0.741805	-0.885140	0.065839	0.043652	0.458570	0	0
29132	1.561534	-0.929171	10.061255	0.173820	-0.070600	-0.111336	0.174873	0.363566	-0.745763	-0.884702	0.064608	0.045211	0.459439	0	0
29133	1.526782	-0.935296	10.643023	0.098334	-0.028298	-0.103145	0.173702	0.362458	-0.745387	-0.884269	0.063797	0.046035	0.460303	0	0
29134	1.547778	-0.707640	10.452095	0.057146	0.010515	-0.104682	0.170468	0.359305	-0.746854	-0.883818	0.063228	0.046336	0.461217	0	0
29135	1.562178	-0.418264	9.952303	0.017787	0.011210	-0.123787	0.171511	0.359454	-0.746988	-0.883254	0.062939	0.046452	0.462324	0	0
29136	1.520013	-0.549388	9.990147	0.010418	-0.011249	-0.136033	0.170483	0.360152	-0.749046	-0.882617	0.062869	0.046750	0.463519	0	0
29137	1.586921	-0.763397	9.975870	0.031965	-0.015750	-0.139565	0.169184	0.358773	-0.748934	-0.881972	0.062575	0.047182	0.464740	0	0
29138	1.653594	-0.984183	10.135819	0.073580	0.007588	-0.146564	0.167757	0.359043	-0.749827	-0.881330	0.061855	0.047613	0.466009	0	0
29139	1.709909	-1.247452	10.634350	0.096097	0.023162	-0.153522	0.166966	0.357099	-0.747781	-0.880673	0.060819	0.048013	0.467344	0	0
29140	1.674837	-1.343816	11.035684	0.105391	0.064802	-0.142956	0.165284	0.355040	-0.748199	-0.880089	0.059553	0.048086	0.468598	0	0
29141	1.635677	-1.061167	10.527348	0.108924	0.073580	-0.141237	0.168088	0.352290	-0.755288	-0.879515	0.058186	0.048099	0.469845	0	0
29142	1.548066	-0.750886	9.972104	0.115636	0.089603	-0.155218	0.167832	0.351608	-0.755559	-0.878887	0.056706	0.048009	0.471208	0	0
29143	1.551377	-0.722070	9.338121	0.124215	0.091460	-0.160480	0.167068	0.348883	-0.756516	-0.878232	0.055118	0.047951	0.472622	0	0
29144	1.543587	-0.896511	8.875817	0.127459	0.084674	-0.170962	0.168101	0.346133	-0.754109	-0.877524	0.053550	0.047968	0.474113	0	0
29145	1.513064	-1.138242	8.810134	0.123778	0.062047	-0.174485	0.168637	0.345063	-0.755433	-0.876778	0.052112	0.048180	0.475629	0	0
29146	1.404835	-1.331967	8.853455	0.101318	0.037621	-0.165762	0.166452	0.344127	-0.758683	-0.876050	0.050999	0.048482	0.477058	0	0
29147	1.179861	-1.450802	9.239487	0.039344	0.044960	-0.158602	0.165808	0.341797	-0.758465	-0.875321	0.050406	0.048438	0.478462	0	0
29148	0.853753	-1.347668	9.824697	-0.006716	0.053621	-0.132332	0.167364	0.344410	-0.758814	-0.874703	0.050178	0.048067	0.479652	0	0
29149	0.649845	-1.189970	10.209337	-0.074862	0.061046	-0.126923	0.164476	0.346957	-0.757315	-0.874072	0.050521	0.047316	0.480840	0	0
29150	0.512220	-0.972228	10.380247	-0.137898	0.057936	-0.119813	0.165761	0.350924	-0.756986	-0.873443	0.051426	0.046270	0.481988	0	0
29151	0.546101	-0.657603	9.996574	-0.148538	0.045905	-0.123336	0.166143	0.352285	-0.756443	-0.872779	0.052477	0.045286	0.483168	0	0
29152	0.686011	-0.507312	9.685588	-0.136697	0.031036	-0.126898	0.165609	0.354732	-0.756002	-0.872103	0.053496	0.044485	0.484350	0	0
29153	0.877231	-0.685848	9.659261	-0.116589	-0.010031	-0.139237	0.164545	0.358532	-0.755140	-0.871349	0.054524	0.044146	0.485622	0	0
29154	1.080214	-0.921046	9.699645	-0.080276	-0.029713	-0.132364	0.163480	0.359311	-0.752779	-0.870643	0.055344	0.044151	0.486793	0	0
29155	1.269495	-1.009988	9.694007	-0.040725	-0.043985	-0.135970	0.160341	0.362555	-0.752693	-0.869927	0.055881	0.044475	0.487982	0	0
29156	1.269781	-0.961401	9.689850	-0.013403	-0.043068	-0.150881	0.160087	0.362015	-0.753351	-0.869158	0.056175	0.044932	0.489274	0	0
29157	1.211651	-0.933179	9.597174	-0.001370	-0.066847	-0.143146	0.156950	0.362791	-0.752404	-0.868414	0.056484	0.045653	0.490492	0	0
29158	1.209556	-0.923128	9.347997	0.014008	-0.078227	-0.146716	0.154618	0.363888	-0.754574	-0.867660	0.056714	0.046547	0.491715	0	0
29159	1.129243	-0.950191	9.223572	0.019583	-0.091063	-0.163352	0.150974	0.361936	-0.754197	-0.866811	0.056953	0.047592	0.493082	0	0
29160	1.158739	-0.947657	8.971136	0.009288	-0.092764	-0.159836	0.149404	0.362460	-0.753656	-0.865980	0.057289	0.048597	0.494403	0	0
29161	1.305006	-0.923325	8.851893	0.016319	-0.126382	-0.138998	0.145758	0.363526	-0.754388	-0.865227	0.057749	0.049919	0.495536	0	0
29162	1.426684	-0.910365	8.902531	0.013583	-0.129822	-0.143343	0.143013	0.364584	-0.753828	-0.864450	0.058238	0.051256	0.496696	0	0
29163	1.529028	-0.873057	8.961225	0.001632	-0.145736	-0.128513	0.139378	0.363333	-0.754866	-0.863723	0.058935	0.052670	0.497730	0	0
29164	1.626780	-0.791814	9.001282	-0.013829	-0.158064	-0.117156	0.136270	0.362233	-0.756684	-0.863043	0.059814	0.054099	0.498651	0	0
29165	1.627502	-0.642721	9.126861	-0.028047	-0.164753	-0.129360	0.132614	0.363971	-0.756623	-0.862275	0.060868	0.055535	0.499692	0	0
29166	1.657379	-0.480486	9.358480	-0.041951	-0.173472	-0.125865	0.128012	0.366606	-0.752642	-0.861511	0.062063	0.056960	0.500701	0	0
29167	1.687214	-0.311746	9.660404	-0.074625	-0.161121	-0.120512	0.125265	0.368759	-0.752320	-0.860753	0.063505	0.058126	0.501689	0	0
29168	1.736250	-0.214526	9.830130	-0.076767	-0.152053	-0.141415	0.121102	0.369689	-0.753571	-0.859897	0.064882	0.059202	0.502855	0	0
29169	1.834357	-0.065683	9.902614	-0.063340	-0.151921	-0.157154	0.115672	0.372310	-0.759976	-0.858958	0.066156	0.060369	0.504153	0	0
29170	1.844593	0.026183	9.927896	-0.028598	-0.127692	-0.158939	0.113584	0.374755	-0.760692	-0.858050	0.066985	0.061489	0.505452	0	0
29171	1.854089	-0.008245	9.961082	0.019791	-0.117495	-0.164279	0.110286	0.374384	-0.755480	-0.857144	0.067361	0.062782	0.506779	0	0
29172	1.916832	-0.128424	9.805395	0.043752	-0.103381	-0.183478	0.107830	0.373842	-0.757681	-0.856169	0.067430	0.064077	0.508254	0	0
29173	2.020299	-0.332977	9.785566	0.083611	-0.094952	-0.185277	0.104453	0.372452	-0.758334	-0.855205	0.067131	0.065515	0.509730	0	0
29174	2.006381	-0.615574	9.890813	0.089151	-0.082906	-0.178253	0.102903	0.373969	-0.760761	-0.854292	0.066710	0.066861	0.511140	0	0
29175	1.927243	-0.796743	10.093430	0.082899	-0.067497	-0.157248	0.097717	0.370662	-0.762347	-0.853482	0.066300	0.068045	0.512390	0	0
29176	1.882182	-0.982676	10.261298	0.068755	-0.048423	-0.143183	0.095751	0.372136	-0.761655	-0.852748	0.065900	0.068967	0.513538	0	0
29177	1.938489	-0.943194	10.158875	0.074082	-0.008736	-0.115170	0.094726	0.369680	-0.762605	-0.852182	0.065297	0.069578	0.514471	0	0
29178	1.948070	-0.662523	9.571912	0.067434	-0.015869	-0.097759	0.093821	0.368036	-0.762761	-0.851708	0.064771	0.070187	0.515239	0	0
29179	1.890885	-0.519870	9.226631	0.058844	-0.028109	-0.089073	0.091370	0.367500	-0.765481	-0.851251	0.064420	0.070869	0.515945	0	0
29180	1.900192	-0.588219	9.254497	0.083483	-0.035669	-0.066478	0.091634	0.366960	-0.765754	-0.850929	0.063882	0.071709	0.516426	0	0
29181	1.918614	-0.758837	9.304905	0.084584	-0.055208	-0.049071	0.090466	0.366268	-0.765889	-0.850673	0.063487	0.072732	0.516754	0	0
29182	1.996180	-0.769115	9.516020	0.120385	-0.039974	-0.038650	0.089178	0.363945	-0.766704	-0.850512	0.062677	0.073781	0.516969	0	0
29183	1.901180	-0.794591	9.479115	0.148105	-0.057800	-0.028327	0.089192	0.362731	-0.767897	-0.850398	0.061776	0.075143	0.517070	0	0
29184	1.791723	-0.756615	9.641973	0.193390	-0.067214	-0.007571	0.087672	0.356468	-0.770347	-0.850422	0.060508	0.076782	0.516939	0	0
29185	1.753150	-0.688663	9.672884	0.214391	-0.064055	0.003704	0.087190	0.352955	-0.773530	-0.850502	0.059102	0.078519	0.516709	0	0
29186	1.728886	-0.641903	9.853269	0.221432	-0.066001	0.011521	0.086422	0.351321	-0.774466	-0.850632	0.057604	0.080280	0.516394	0	0
29187	1.632099	-0.590155	9.638346	0.190401	-0.062244	0.013344	0.085154	0.347518	-0.776999	-0.850741	0.056397	0.081870	0.516097	0	0
29188	1.578657	-0.618746	9.411593	0.117088	-0.064147	0.058903	0.086472	0.344947	-0.777708	-0.851055	0.055815	0.083049	0.515455	0	0
29189	1.700651	-0.623515	9.089128	0.028944	-0.081061	0.066106	0.084933	0.343184	-0.779810	-0.851326	0.056123	0.083934	0.514829	0	0
29190	1.651170	-0.738659	9.224212	-0.069052	-0.089505	0.092541	0.083879	0.345903	-0.779749	-0.851679	0.057285	0.084350	0.514049	0	0
29191	1.533426	-0.836119	9.569334	-0.163448	-0.085785	0.120734	0.084384	0.346294	-0.777927	-0.852114	0.059302	0.084252	0.513115	0	0
29192	1.528296	-0.806378	9.957244	-0.284150	-0.090443	0.137645	0.084362	0.351889	-0.777817	-0.852564	0.062338	0.083545	0.512121	0	0
29193	1.577858	-0.543509	10.511842	-0.369629	-0.074826	0.178920	0.085615	0.359512	-0.775209	-0.853163	0.066096	0.082251	0.510860	0	0
29194	1.715753	-0.191819	10.867138	-0.400523	-0.041474	0.179965	0.085294	0.369849	-0.772536	-0.853763	0.069909	0.080501	0.509628	0	0
29195	1.976302	0.250812	10.804473	-0.407251	-0.014417	0.182672	0.087584	0.378573	-0.769784	-0.854374	0.073665	0.078485	0.508388	0	0
29196	2.150229	0.781299	10.326218	-0.339990	-0.022792	0.185908	0.089372	0.384437	-0.767993	-0.855040	0.076865	0.076878	0.507039	0	0
29197	2.308443	1.090254	9.699908	-0.300714	-0.018310	0.164859	0.090624	0.390412	-0.764508	-0.855611	0.079698	0.075442	0.505852	0	0
29198	2.293729	0.962996	9.146437	-0.239040	-0.049922	0.150639	0.091892	0.396136	-0.762846	-0.856136	0.082144	0.074603	0.504696	0	0
29199	2.123135	0.438580	8.852385	-0.212259	-0.048388	0.101745	0.093423	0.399121	-0.760201	-0.856423	0.084312	0.073921	0.503951	0	0
29200	1.966846	-0.111666	8.688372	-0.179701	-0.060574	0.085947	0.094955	0.403343	-0.758310	-0.856658	0.086253	0.073526	0.503281	0	0
29201	1.911860	-0.317679	8.923972	-0.112490	-0.092618	0.089164	0.093775	0.405517	-0.758389	-0.856927	0.087774	0.073733	0.502529	0	0
29202	1.896586	-0.429479	8.949366	-0.094910	-0.089435	0.099598	0.092192	0.407256	-0.756785	-0.857268	0.089146	0.073998	0.501666	0	0
29203	1.982118	-0.327977	9.142519	-0.121293	-0.099532	0.085695	0.092967	0.408215	-0.756512	-0.857502	0.090769	0.074221	0.500942	0	0
29204	2.180119	-0.121300	9.395099	-0.160753	-0.096075	0.101532	0.093199	0.414076	-0.755619	-0.857785	0.092738	0.074211	0.500097	0	0
29205	2.285084	-0.017960	9.626567	-0.124774	-0.103243	0.092691	0.092144	0.415693	-0.754801	-0.858043	0.094406	0.074439	0.499308	0	0
29206	2.263480	0.065340	9.792883	-0.038185	-0.086462	0.094220	0.092909	0.416773	-0.753226	-0.858405	0.095271	0.074965	0.498443	0	0
29207	2.219613	0.115567	10.114191	0.083226	-0.095910	0.079874	0.092147	0.414325	-0.754568	-0.858798	0.095094	0.076176	0.497614	0	0
29208	2.112448	0.122350	10.242658	0.168778	-0.076304	0.070942	0.091644	0.410229	-0.754904	-0.859245	0.094113	0.077667	0.496799	0	0
29209	2.000831	0.176670	10.246009	0.211477	-0.066536	0.043782	0.091691	0.403987	-0.757755	-0.859598	0.092641	0.079289	0.496208	0	0
29210	1.942850	0.208573	10.039591	0.226764	-0.057595	0.027176	0.092236	0.398813	-0.758379	-0.859889	0.091033	0.080948	0.495733	0	0
29211	1.933619	0.236286	9.735147	0.200315	-0.030536	-0.009312	0.090423	0.398126	-0.759419	-0.859991	0.089415	0.082243	0.495638	0	0
29212	2.001204	0.120439	9.622989	0.171528	-0.044177	-0.017096	0.090198	0.393510	-0.761586	-0.860011	0.088180	0.083552	0.495606	0	0
29213	2.087625	-0.047362	9.805025	0.139379	-0.019184	-0.037833	0.089434	0.390510	-0.762419	-0.859922	0.086994	0.084467	0.495815	0	0
29214	2.113773	-0.149773	9.827173	0.109668	-0.022226	-0.052568	0.088411	0.388333	-0.763753	-0.859726	0.086151	0.085311	0.496157	0	0
29215	2.160151	-0.164848	9.617677	0.078383	-0.018308	-0.062926	0.086723	0.386130	-0.763524	-0.859458	0.085456	0.085934	0.496633	0	0
29216	2.204077	-0.198462	9.330500	0.083053	-0.007343	-0.092557	0.085818	0.385170	-0.763926	-0.859050	0.084734	0.086552	0.497354	0	0
29217	2.264709	-0.228356	9.352884	0.072727	-0.007315	-0.090770	0.084793	0.381068	-0.764129	-0.858646	0.084008	0.087075	0.498083	0	0
29218	2.378769	-0.314747	9.174704	0.096269	-0.006983	-0.122214	0.084023	0.378882	-0.764556	-0.858101	0.083144	0.087781	0.499044	0	0
29219	2.436625	-0.448858	8.965669	0.095920	-0.004910	-0.141375	0.082990	0.374768	-0.763850	-0.857461	0.082167	0.088445	0.500187	0	0
29220	2.488776	-0.666508	9.072734	0.109742	0.000273	-0.146602	0.080926	0.371484	-0.764809	-0.856805	0.081130	0.089175	0.501349	0	0
29221	2.496509	-0.967662	9.303111	0.108073	0.008169	-0.150902	0.080286	0.368201	-0.764739	-0.856133	0.079987	0.089801	0.502568	0	0
29222	2.416656	-1.238168	9.683631	0.077261	0.033704	-0.151592	0.079385	0.366286	-0.765159	-0.855451	0.079055	0.090085	0.503825	0	0
29223	2.390969	-1.374588	10.188283	0.042511	0.073880	-0.139151	0.079137	0.365205	-0.766218	-0.854838	0.078166	0.089814	0.505050	0	0
29224	2.287277	-1.181317	10.350798	0.016205	0.101849	-0.126818	0.078885	0.361236	-0.765514	-0.854291	0.077434	0.089187	0.506198	0	0
29225	2.165327	-0.857237	10.111280	0.009491	0.102655	-0.114640	0.080060	0.359603	-0.765035	-0.853797	0.076708	0.088484	0.507264	0	0
29226	2.094259	-0.622832	9.600574	-0.011947	0.126536	-0.116294	0.081629	0.357430	-0.764699	-0.853302	0.076100	0.087495	0.508358	0	0
29227	2.094612	-0.619548	9.302823	-0.011613	0.100581	-0.129455	0.081356	0.357408	-0.763139	-0.852711	0.075555	0.086714	0.509564	0	0
29228	2.147029	-0.827834	9.221173	-0.020680	0.076360	-0.140808	0.082011	0.356459	-0.763162	-0.852035	0.075255	0.086127	0.510837	0	0
29229	2.192015	-1.055661	9.156364	-0.011486	0.072390	-0.117264	0.082663	0.355780	-0.762920	-0.851477	0.074872	0.085581	0.511915	0	0
29230	2.188549	-1.193858	9.365109	-0.006653	0.047957	-0.123438	0.081890	0.355786	-0.763954	-0.850875	0.074612	0.085294	0.513001	0	0
29231	2.110114	-1.249080	9.591292	-0.025819	0.035885	-0.125165	0.083174	0.354396	-0.761003	-0.850231	0.074543	0.084995	0.514127	0	0
29232	2.002878	-1.236059	9.814271	-0.061561	0.042767	-0.102379	0.083443	0.355097	-0.762290	-0.849696	0.074793	0.084455	0.515063	0	0
29233	1.870147	-1.045662	9.820047	-0.109649	0.051708	-0.090042	0.084207	0.355626	-0.760337	-0.849180	0.075389	0.083563	0.515971	0	0
29234	1.815146	-0.921432	9.602770	-0.125947	0.054416	-0.084777	0.083657	0.359146	-0.758445	-0.848691	0.076141	0.082579	0.516825	0	0
29235	1.845446	-0.782816	9.335306	-0.076694	0.037339	-0.076259	0.084690	0.359416	-0.757408	-0.848256	0.076543	0.081967	0.517575	0	0
29236	1.933835	-0.693461	9.087589	-0.012872	0.007027	-0.067806	0.084180	0.359155	-0.758709	-0.847905	0.076594	0.081957	0.518144	0	0
29237	2.054568	-0.833971	9.189327	0.021730	-0.000334	-0.064404	0.082344	0.359119	-0.757267	-0.847575	0.076371	0.082166	0.518683	0	0
29238	2.160290	-1.037906	9.331666	0.013060	-0.000270	-0.067829	0.083390	0.358036	-0.757166	-0.847234	0.076240	0.082352	0.519231	0	0
29239	2.223219	-1.041531	9.611003	-0.011753	-0.000340	-0.055533	0.082483	0.356113	-0.756937	-0.846923	0.076316	0.082385	0.519721	0	0
29240	2.316271	-0.917368	9.724411	-0.038280	0.003993	-0.043229	0.081833	0.358030	-0.757934	-0.846675	0.076618	0.082249	0.520101	0	0
29241	2.358741	-0.714511	9.784423	-0.015717	0.001051	-0.034594	0.082869	0.356658	-0.756540	-0.846470	0.076746	0.082237	0.520418	0	0
29242	2.347943	-0.485821	9.744349	0.036275	0.019888	-0.033846	0.083374	0.359246	-0.755713	-0.846348	0.076341	0.082349	0.520660	0	0
29243	2.363652	-0.326338	9.576783	0.101266	0.003189	-0.055905	0.082884	0.355033	-0.757611	-0.846122	0.075454	0.082947	0.521061	0	0
29244	2.408508	-0.208910	9.238471	0.130447	-0.015336	-0.056051	0.083689	0.350410	-0.758357	-0.845942	0.074414	0.083866	0.521356	0	0
29245	2.461817	-0.291780	9.008481	0.157680	-0.015182	-0.077050	0.082665	0.349055	-0.759935	-0.845628	0.073133	0.084933	0.521872	0	0
29246	2.351301	-0.486415	8.916263	0.159051	-0.038606	-0.085840	0.081511	0.345914	-0.760767	-0.845272	0.071950	0.086217	0.522403	0	0
29247	2.338293	-0.650314	8.822229	0.133165	-0.048073	-0.082288	0.080352	0.343178	-0.761202	-0.844879	0.071053	0.087444	0.522957	0	0
29248	2.318831	-0.638633	8.878530	0.136627	-0.062195	-0.075364	0.078930	0.341810	-0.761998	-0.844532	0.070191	0.088801	0.523405	0	0
29249	2.435479	-0.643234	8.984717	0.124375	-0.072603	-0.077083	0.077913	0.338818	-0.763738	-0.844133	0.069511	0.090191	0.523902	0	0
29250	2.487326	-0.480514	9.155311	0.103989	-0.069271	-0.059576	0.076110	0.335126	-0.764577	-0.843837	0.068976	0.091426	0.524236	0	0
29251	2.514844	-0.335936	9.229364	0.046836	-0.075839	-0.059439	0.074935	0.333464	-0.763562	-0.843470	0.068992	0.092429	0.524648	0	0
29252	2.476640	-0.181879	9.375282	0.020825	-0.082662	-0.057658	0.073126	0.331272	-0.764371	-0.843109	0.069230	0.093339	0.525036	0	0
29253	2.401875	-0.055677	9.434490	-0.020506	-0.077192	-0.051441	0.071555	0.331933	-0.763827	-0.842734	0.069831	0.093997	0.525441	0	0
29254	2.317005	-0.001741	9.451744	-0.067327	-0.096954	-0.048762	0.070774	0.333985	-0.764821	-0.842341	0.070896	0.094557	0.525828	0	0
29255	2.248160	-0.102003	9.572960	-0.089954	-0.069359	-0.069551	0.069466	0.334787	-0.764536	-0.841826	0.072021	0.094796	0.526455	0	0
29256	2.174103	-0.269745	9.654598	-0.081108	-0.073066	-0.060858	0.066977	0.337214	-0.764081	-0.841377	0.073065	0.095091	0.526977	0	0
29257	2.144542	-0.373926	9.440745	-0.060092	-0.061922	-0.055650	0.065003	0.337713	-0.761849	-0.840962	0.073910	0.095411	0.527462	0	0
29258	2.143338	-0.637738	9.153754	-0.018405	-0.066695	-0.048782	0.065791	0.336907	-0.762260	-0.840631	0.074403	0.095975	0.527818	0	0
29259	2.118043	-0.784285	9.256357	-0.021336	-0.056494	-0.031287	0.061617	0.336035	-0.761338	-0.840378	0.074918	0.096435	0.528065	0	0
29260	2.201632	-1.033851	9.371927	-0.038362	-0.045119	-0.027676	0.061616	0.336308	-0.761332	-0.840154	0.075487	0.096695	0.528292	0	0
29261	2.208315	-1.113142	9.513486	-0.047802	-0.034322	0.009028	0.062252	0.338625	-0.760512	-0.840114	0.076152	0.096800	0.528241	0	0
29262	2.376159	-1.082783	9.710989	-0.047679	-0.036269	0.016897	0.061338	0.339711	-0.760744	-0.840128	0.076795	0.096903	0.528108	0	0
29263	2.451139	-1.105949	9.992190	-0.010660	-0.012520	0.039551	0.063028	0.340270	-0.760486	-0.840297	0.077069	0.096999	0.527780	0	0
29264	2.564218	-0.935384	9.844322	0.049399	0.002510	0.054246	0.061735	0.336153	-0.759777	-0.840622	0.076728	0.097260	0.527264	0	0
29265	2.652114	-0.924110	9.634242	0.012298	0.001878	0.056979	0.062777	0.336164	-0.759785	-0.840914	0.076760	0.097346	0.526778	0	0
29266	2.520665	-0.969493	9.450212	-0.006332	-0.014914	0.080520	0.062949	0.335269	-0.764480	-0.841318	0.077004	0.097440	0.526080	0	0
29267	2.509667	-1.164909	9.571157	-0.012893	-0.008074	0.091045	0.065041	0.336399	-0.765902	-0.841758	0.077343	0.097455	0.525322	0	0
29268	2.309336	-1.313195	9.527673	-0.031971	-0.003158	0.122500	0.067114	0.337500	-0.764986	-0.842370	0.077782	0.097281	0.524309	0	0
29269	2.190735	-1.196175	9.573236	-0.063424	-0.003308	0.147857	0.067854	0.340464	-0.761296	-0.843071	0.078582	0.096947	0.523123	0	0
29270	2.230506	-1.018740	9.739475	-0.088824	-0.003587	0.174959	0.069931	0.341982	-0.761021	-0.843902	0.079555	0.096437	0.521728	0	0
29271	2.316236	-0.913102	9.777736	-0.101057	-0.013126	0.174970	0.070994	0.342574	-0.763875	-0.844700	0.080751	0.095966	0.520339	0	0
29272	2.394875	-0.741165	9.972052	-0.040085	-0.004358	0.195747	0.074631	0.343416	-0.762845	-0.845674	0.081335	0.095699	0.518712	0	0
29273	2.342551	-0.545783	9.903410	-0.017284	0.011058	0.206162	0.075936	0.344530	-0.763612	-0.846718	0.081725	0.095430	0.516994	0	0
29274	2.323971	-0.415671	9.784638	-0.048376	0.000721	0.213184	0.077729	0.345597	-0.760227	-0.847770	0.082369	0.095062	0.515233	0	0
29275	2.358407	-0.387232	9.600247	-0.108612	-0.000757	0.225568	0.080471	0.347282	-0.761772	-0.848820	0.083607	0.094401	0.513423	0	0
29276	2.480392	-0.348457	9.510824	-0.137642	0.000931	0.241372	0.082677	0.349760	-0.761740	-0.849935	0.085033	0.093548	0.511496	0	0
29277	2.650535	-0.397448	9.419039	-0.129675	-0.004578	0.251831	0.086057	0.352253	-0.761975	-0.851086	0.086493	0.092789	0.509472	0	0
29278	2.616548	-0.378071	9.449153	-0.067225	0.003579	0.258643	0.088784	0.354050	-0.761699	-0.852340	0.087321	0.092256	0.507327	0	0
29279	2.514652	-0.319353	9.486237	0.016274	0.016637	0.277605	0.091367	0.357336	-0.760484	-0.853755	0.087451	0.092034	0.504960	0	0
29280	2.456794	-0.226599	9.484052	0.015349	0.013171	0.277579	0.095419	0.356023	-0.761448	-0.855172	0.087543	0.091820	0.502579	0	0
29281	2.352467	-0.181620	9.448364	-0.038165	0.024121	0.276000	0.097508	0.356325	-0.762107	-0.856526	0.088093	0.091257	0.500275	0	0
29282	2.372477	-0.100927	9.378840	-0.089507	0.044364	0.291030	0.101794	0.357993	-0.761196	-0.857935	0.088936	0.090237	0.497891	0	0
29283	2.327280	0.026183	9.112957	-0.053184	0.031786	0.298716	0.105183	0.358029	-0.761349	-0.859381	0.089586	0.089508	0.495405	0	0
29284	2.327702	0.080638	9.016880	0.026205	0.025119	0.296715	0.108303	0.360519	-0.761583	-0.860889	0.089535	0.089221	0.492843	0	0
29285	2.244269	0.005856	9.259848	0.080032	0.052684	0.294888	0.111055	0.357551	-0.762180	-0.862439	0.088922	0.088968	0.490282	0	0
29286	2.258195	0.004073	9.850239	0.147726	0.062401	0.305193	0.115477	0.357032	-0.760923	-0.864114	0.087646	0.088948	0.487558	0	0
29287	2.351112	0.172897	10.315338	0.177208	0.084845	0.303427	0.119143	0.353801	-0.761662	-0.865803	0.086028	0.088877	0.484856	0	0
29288	2.510872	0.494246	10.543801	0.166868	0.107641	0.300026	0.125158	0.350599	-0.762807	-0.867500	0.084357	0.088563	0.482167	0	0
29289	2.665977	0.858943	10.806885	0.128679	0.143108	0.282782	0.128861	0.345229	-0.767095	-0.869079	0.082839	0.087761	0.479726	0	0
29290	2.672489	1.161277	10.898196	0.136932	0.167915	0.258375	0.133834	0.342565	-0.768482	-0.870616	0.081094	0.086817	0.477403	0	0
29291	2.681818	1.402854	10.334893	0.181164	0.189303	0.218154	0.139305	0.342892	-0.768515	-0.871951	0.078816	0.085908	0.475509	0	0
29292	2.505302	1.421493	9.443445	0.192051	0.163945	0.171783	0.143496	0.339672	-0.769647	-0.873082	0.076535	0.085326	0.473908	0	0
29293	2.182426	1.029425	8.932057	0.187431	0.163359	0.111596	0.148083	0.335365	-0.770934	-0.873879	0.074215	0.084750	0.472911	0	0
29294	1.987456	0.484120	8.570482	0.138246	0.125818	0.083744	0.150447	0.327728	-0.769671	-0.874503	0.072510	0.084310	0.472100	0	0
29295	2.030997	0.026983	8.611390	0.071253	0.105599	0.066492	0.153987	0.325327	-0.771302	-0.874946	0.071433	0.083721	0.471549	0	0
29296	2.150490	-0.324862	8.729516	0.044532	0.095190	0.070086	0.154770	0.323414	-0.770566	-0.875393	0.070683	0.083115	0.470939	0	0
29297	2.304867	-0.538456	8.829436	0.048055	0.077480	0.078795	0.156083	0.321658	-0.770999	-0.875850	0.069958	0.082657	0.470277	0	0
29298	2.279596	-0.652632	9.077764	0.091178	0.063114	0.080383	0.157390	0.320579	-0.771030	-0.876344	0.068960	0.082543	0.469524	0	0
29299	2.023997	-0.642426	9.231497	0.123315	0.045186	0.095900	0.160264	0.318559	-0.770960	-0.876903	0.067750	0.082714	0.468626	0	0
29300	1.885718	-0.541005	9.386240	0.158603	0.034458	0.095736	0.161310	0.315143	-0.769866	-0.877489	0.066307	0.083156	0.467656	0	0
29301	1.857465	-0.366628	9.442637	0.150111	0.028215	0.107932	0.161743	0.309583	-0.772446	-0.878102	0.064951	0.083593	0.466615	0	0
29302	1.819824	-0.120063	9.563228	0.110007	0.024329	0.097540	0.162799	0.306731	-0.772769	-0.878653	0.063983	0.083895	0.465658	0	0
29303	1.874078	0.026317	9.673006	0.077160	0.050050	0.088108	0.163855	0.302645	-0.772597	-0.879142	0.063141	0.083809	0.464865	0	0
29304	2.015822	0.129677	9.654256	0.102238	0.047804	0.052277	0.164659	0.299667	-0.773960	-0.879492	0.062094	0.083897	0.464327	0	0
29305	2.108202	0.102907	9.588794	0.113983	0.046211	0.036554	0.165439	0.298024	-0.772958	-0.879758	0.060899	0.084047	0.463953	0	0
29306	2.190313	-0.025221	9.478547	0.108228	0.050225	0.006951	0.166232	0.295853	-0.773396	-0.879897	0.059750	0.084168	0.463818	0	0
29307	2.266615	-0.279207	9.560327	0.101079	0.050463	-0.006944	0.165727	0.292303	-0.773722	-0.879955	0.058616	0.084249	0.463838	0	0
29308	2.253344	-0.470814	9.557905	0.089653	0.056014	-0.020833	0.167298	0.290958	-0.774019	-0.879958	0.057580	0.084250	0.463961	0	0
29309	2.215817	-0.654618	9.527103	0.098899	0.050908	-0.033073	0.168346	0.287269	-0.772930	-0.879891	0.056452	0.084338	0.464212	0	0
29310	2.174035	-0.766112	9.325534	0.058342	0.044198	-0.029482	0.166800	0.284810	-0.774006	-0.879827	0.055738	0.084302	0.464425	0	0
29311	2.054262	-0.880452	9.222567	0.023375	0.051229	-0.013667	0.167707	0.283575	-0.772738	-0.879806	0.055303	0.084031	0.464567	0	0
29312	1.907281	-1.040038	9.281796	-0.007298	0.034238	-0.027587	0.168482	0.283847	-0.772089	-0.879707	0.055215	0.083777	0.464810	0	0
29313	1.857427	-1.179319	9.624754	-0.002833	0.023506	-0.017154	0.166787	0.283554	-0.771822	-0.879631	0.055150	0.083634	0.464988	0	0
29314	1.924440	-1.272935	10.137558	-0.023815	0.044221	0.002181	0.167458	0.279747	-0.772421	-0.879677	0.055184	0.083200	0.464975	0	0
29315	1.975919	-1.200907	10.168868	-0.050243	0.059958	0.012770	0.167973	0.279605	-0.771648	-0.879743	0.055404	0.082503	0.464947	0	0
29316	1.986411	-0.852042	9.120433	-0.036071	0.082613	0.019727	0.168871	0.280690	-0.770335	-0.879898	0.055381	0.081664	0.464805	0	0
29317	2.055545	-0.703166	8.992640	-0.013160	0.036961	0.023014	0.170297	0.280143	-0.769186	-0.880012	0.055402	0.081341	0.464643	0	0
29318	2.034399	-0.943704	9.251178	0.004068	0.033351	0.019488	0.171217	0.279891	-0.770107	-0.880146	0.055255	0.081123	0.464444	0	0
29319	2.003626	-1.148721	9.597602	-0.020927	0.028188	0.023055	0.172105	0.281922	-0.768125	-0.880248	0.055399	0.080846	0.464282	0	0
29320	1.993770	-1.110751	9.903423	-0.100388	0.035737	0.023306	0.171448	0.282455	-0.767591	-0.880335	0.056166	0.080119	0.464152	0	0
29321	2.133551	-0.885880	10.092238	-0.181387	0.044860	0.034035	0.174438	0.283847	-0.767455	-0.880408	0.057665	0.078948	0.464029	0	0
29322	2.171786	-0.603620	9.998530	-0.209074	0.057377	0.030637	0.172719	0.285713	-0.765198	-0.880487	0.059292	0.077522	0.463915	0	0
29323	2.120089	-0.328928	9.780898	-0.231500	0.064565	0.032429	0.175160	0.290902	-0.763425	-0.880531	0.061144	0.075948	0.463852	0	0
29324	2.018958	-0.148262	9.764016	-0.200876	0.059421	0.014845	0.175652	0.293743	-0.761035	-0.880533	0.062677	0.074551	0.463871	0	0
29325	1.932155	-0.034542	9.644167	-0.196376	0.052891	-0.012253	0.176406	0.297003	-0.759158	-0.880374	0.064235	0.073269	0.464164	0	0
29326	1.893409	-0.053174	9.383323	-0.217299	0.053252	-0.021792	0.177173	0.297949	-0.757846	-0.880191	0.065913	0.071874	0.464493	0	0
29327	1.786248	-0.076203	9.353996	-0.217531	0.040266	-0.027076	0.177923	0.302026	-0.755823	-0.879932	0.067698	0.070612	0.464920	0	0
29328	1.703800	-0.061431	9.179374	-0.186901	0.021966	-0.041189	0.178161	0.304464	-0.754088	-0.879644	0.069240	0.069646	0.465384	0	0
29329	1.630731	-0.054638	9.280421	-0.111052	0.018023	-0.048411	0.177629	0.307188	-0.754031	-0.879338	0.070168	0.069085	0.465907	0	0
29330	1.625769	-0.034813	9.467239	-0.021344	0.003347	-0.048716	0.177098	0.308541	-0.753481	-0.879107	0.070336	0.069057	0.466321	0	0
29331	1.611074	-0.008028	9.690697	0.016498	0.018120	-0.062743	0.177355	0.306615	-0.752092	-0.878823	0.070118	0.069094	0.466883	0	0
29332	1.596918	0.104145	9.874200	0.054584	0.009812	-0.054168	0.175784	0.306177	-0.751050	-0.878628	0.069585	0.069369	0.467288	0	0
29333	1.609183	0.208305	10.323295	0.097501	0.027207	-0.072566	0.176057	0.304139	-0.751611	-0.878362	0.068588	0.069703	0.467887	0	0
29334	1.674677	0.242633	10.680587	0.133710	0.072026	-0.055962	0.175557	0.301008	-0.752708	-0.878268	0.067065	0.069804	0.468269	0	0
29335	1.767271	0.339565	11.062354	0.194579	0.075338	-0.077056	0.175577	0.298020	-0.753806	-0.878075	0.064968	0.070164	0.468871	0	0
29336	1.782647	0.440833	10.891546	0.258535	0.104789	-0.089380	0.176642	0.293397	-0.754424	-0.877939	0.062169	0.070585	0.469442	0	0
29337	1.761503	0.452625	10.279675	0.323964	0.101080	-0.100931	0.177707	0.287951	-0.754668	-0.877721	0.058781	0.071334	0.470173	0	0
29338	1.666746	0.332972	9.539318	0.363929	0.097937	-0.133339	0.178401	0.281159	-0.756755	-0.877406	0.055056	0.072332	0.471058	0	0
29339	1.607172	0.060688	9.185765	0.364559	0.078876	-0.140356	0.177537	0.272439	-0.758738	-0.876984	0.051379	0.073484	0.472080	0	0
29340	1.535303	-0.198911	9.011834	0.335872	0.056433	-0.142067	0.176936	0.265097	-0.761475	-0.876547	0.048090	0.074714	0.473043	0	0
29341	1.677855	-0.386268	8.942927	0.325489	0.026595	-0.131613	0.176039	0.260169	-0.761046	-0.876083	0.045010	0.076134	0.473979	0	0
29342	1.786352	-0.554888	8.962232	0.272416	0.013176	-0.143673	0.174382	0.254580	-0.762962	-0.875547	0.042480	0.077440	0.474991	0	0
29343	1.807619	-0.675764	8.901915	0.191738	0.022197	-0.124207	0.173744	0.251026	-0.763027	-0.875040	0.040611	0.078265	0.475952	0	0
29344	1.838643	-0.764350	8.987095	0.126276	-0.000368	-0.104876	0.175208	0.247519	-0.765184	-0.874618	0.039453	0.078978	0.476707	0	0
29345	1.821705	-0.735782	9.050840	0.088656	-0.014484	-0.079516	0.173389	0.245038	-0.764700	-0.874248	0.038711	0.079621	0.477340	0	0
29346	1.792948	-0.648766	9.106006	0.020241	-0.014527	-0.045311	0.171562	0.244877	-0.764171	-0.874038	0.038597	0.079927	0.477682	0	0
29347	1.871623	-0.527011	9.009080	-0.018097	-0.025242	-0.013830	0.172084	0.244884	-0.764304	-0.873930	0.038905	0.080135	0.477819	0	0
29348	1.765382	-0.348574	9.198074	-0.027348	-0.039485	0.007057	0.171302	0.244738	-0.764171	-0.873934	0.039368	0.080411	0.477728	0	0
29349	1.736001	-0.354626	9.329404	-0.034132	-0.041307	0.014047	0.168293	0.244552	-0.762595	-0.873939	0.039923	0.080675	0.477628	0	0
29350	1.774442	-0.387062	9.599212	-0.012805	-0.027884	0.034969	0.168299	0.244562	-0.763374	-0.874082	0.040227	0.080908	0.477300	0	0
29351	1.784215	-0.370690	9.647640	0.017224	-0.018052	0.060205	0.168945	0.244147	-0.762477	-0.874347	0.040265	0.081197	0.476763	0	0
29352	1.750638	-0.267127	9.746733	0.049175	-0.014782	0.059234	0.168171	0.244153	-0.763511	-0.874643	0.039985	0.081601	0.476175	0	0
29353	1.774981	-0.230478	9.925850	0.061123	-0.010178	0.090615	0.168441	0.242934	-0.764056	-0.875075	0.039629	0.082019	0.475338	0	0
29354	1.784097	-0.291417	10.162035	0.059786	0.024711	0.092472	0.168186	0.240469	-0.763583	-0.875568	0.039094	0.082115	0.474458	0	0
29355	1.754616	-0.358106	10.069767	0.072211	0.031450	0.102923	0.170280	0.238718	-0.763892	-0.876094	0.038458	0.082216	0.473519	0	0
29356	1.676419	-0.447856	9.905663	0.069428	0.029270	0.132578	0.170282	0.235838	-0.762780	-0.876789	0.037848	0.082303	0.472265	0	0
29357	1.592727	-0.616902	9.893085	0.073443	0.044720	0.148315	0.172763	0.233812	-0.762577	-0.877538	0.037180	0.082276	0.470930	0	0
29358	1.523956	-0.750921	9.774134	0.080729	0.026844	0.170924	0.174729	0.232203	-0.763272	-0.878412	0.036513	0.082422	0.469326	0	0
29359	1.538764	-0.767465	9.502398	0.065788	0.028303	0.197141	0.174751	0.229902	-0.764876	-0.879367	0.036038	0.082486	0.467558	0	0
29360	1.660482	-0.790876	9.329780	0.063017	0.022524	0.230299	0.175407	0.227719	-0.764404	-0.880487	0.035598	0.082564	0.465466	0	0
29361	1.748262	-0.773791	9.252943	0.033922	0.009309	0.249547	0.177890	0.226657	-0.764832	-0.881651	0.035547	0.082630	0.463251	0	0
29362	1.835982	-0.738894	9.321624	-0.035238	-0.010439	0.258426	0.178149	0.226520	-0.764577	-0.882824	0.036150	0.082531	0.460982	0	0
29363	1.817146	-0.627238	9.335753	-0.098929	-0.011929	0.272549	0.180488	0.227769	-0.764440	-0.884015	0.037400	0.082166	0.458658	0	0
29364	1.807880	-0.498813	9.582322	-0.148913	-0.011721	0.281405	0.182299	0.228179	-0.763016	-0.885235	0.039032	0.081546	0.456274	0	0
29365	1.708465	-0.361587	9.981204	-0.196931	-0.000268	0.296379	0.182810	0.230913	-0.762966	-0.886489	0.041120	0.080618	0.453814	0	0
29366	1.696932	-0.194848	10.276792	-0.224292	0.011080	0.307814	0.185390	0.236252	-0.762230	-0.887791	0.043336	0.079440	0.451263	0	0
29367	1.761401	0.045505	10.440935	-0.246588	0.031273	0.310540	0.187567	0.239784	-0.759189	-0.889088	0.045728	0.077997	0.448719	0	0
29368	1.767585	0.278186	10.465894	-0.262900	0.055036	0.308015	0.190814	0.243096	-0.759537	-0.890385	0.048088	0.076252	0.446193	0	0
29369	1.753986	0.388661	10.143359	-0.236394	0.070060	0.288774	0.192600	0.247448	-0.756867	-0.891591	0.050186	0.074512	0.443840	0	0
29370	1.846244	0.317119	9.956210	-0.166068	0.069073	0.263291	0.195970	0.250887	-0.756304	-0.892724	0.051585	0.073092	0.441634	0	0
29371	2.059841	0.177312	9.702338	-0.086537	0.068460	0.262230	0.197656	0.251303	-0.755529	-0.893869	0.052326	0.072040	0.439398	0	0
29372	2.181450	0.095477	9.325522	0.008951	0.064595	0.241903	0.199214	0.251172	-0.754763	-0.894984	0.052165	0.071442	0.437239	0	0
29373	2.151785	-0.039531	9.045864	0.066982	0.046536	0.253029	0.203398	0.248214	-0.755111	-0.896141	0.051625	0.071266	0.434957	0	0
29374	1.820183	-0.153469	9.071270	0.085211	0.049970	0.252946	0.206783	0.248794	-0.755124	-0.897328	0.050852	0.071125	0.432618	0	0
29375	1.398272	-0.257809	9.396688	0.089050	0.045105	0.231935	0.208108	0.244447	-0.755738	-0.898391	0.050102	0.071067	0.430503	0	0
29376	1.007722	-0.387881	9.829963	0.070869	0.050606	0.226727	0.209545	0.243095	-0.755645	-0.899442	0.049436	0.070871	0.428412	0	0
29377	0.863640	-0.400772	10.230160	0.035689	0.073538	0.228622	0.211887	0.243113	-0.755271	-0.900475	0.049027	0.070320	0.426375	0	0
29378	0.996254	-0.142454	10.472879	-0.040103	0.086113	0.239341	0.215282	0.243020	-0.756077	-0.901541	0.049216	0.069323	0.424259	0	0
29379	1.315424	0.308679	10.254035	-0.098857	0.096983	0.241288	0.216845	0.242073	-0.755587	-0.902568	0.049910	0.067972	0.422209	0	0
29380	1.605642	0.771525	9.876236	-0.122173	0.090663	0.211675	0.219949	0.245088	-0.754122	-0.903473	0.050799	0.066600	0.420382	0	0
29381	1.827183	1.137977	9.488967	-0.097166	0.069986	0.183624	0.223318	0.247427	-0.752931	-0.904228	0.051532	0.065523	0.418835	0	0
29382	1.844917	1.240824	9.393179	-0.027720	0.040596	0.133611	0.223325	0.247164	-0.753715	-0.904830	0.051723	0.065041	0.417584	0	0
29383	1.748705	1.004279	9.348454	0.076280	-0.008328	0.086948	0.223334	0.245255	-0.753883	-0.905216	0.051130	0.065442	0.416757	0	0
29384	1.674085	0.700406	9.229642	0.154637	-0.022041	0.036109	0.224905	0.245831	-0.755052	-0.905461	0.049869	0.066338	0.416237	0	0
29385	1.502435	0.455210	9.147800	0.189948	-0.040822	-0.004173	0.224413	0.242577	-0.757190	-0.905499	0.048309	0.067549	0.416143	0	0
29386	1.326408	0.278910	8.984725	0.198037	-0.045634	-0.030388	0.222862	0.237363	-0.756242	-0.905455	0.046709	0.068869	0.416204	0	0
29387	1.272335	0.154877	8.829261	0.164868	-0.041544	-0.049466	0.220278	0.234901	-0.757831	-0.905287	0.045338	0.070000	0.416534	0	0
29388	1.291025	0.037273	8.914312	0.126501	-0.048038	-0.063313	0.220158	0.231072	-0.757385	-0.905053	0.044375	0.071057	0.416967	0	0
29389	1.377733	-0.072741	9.138323	0.034860	-0.045604	-0.066501	0.218747	0.226698	-0.757980	-0.904748	0.044181	0.071688	0.417540	0	0
29390	1.503437	-0.168680	9.376159	-0.011906	-0.048760	-0.069831	0.217711	0.226425	-0.758758	-0.904422	0.044469	0.072177	0.418131	0	0
29391	1.477109	-0.090910	9.387559	-0.043213	-0.054544	-0.075002	0.214830	0.231453	-0.759288	-0.904040	0.045010	0.072565	0.418833	0	0
29392	1.567468	-0.047231	9.318304	-0.062718	-0.060207	-0.094142	0.214691	0.232261	-0.758492	-0.903569	0.045790	0.072955	0.419694	0	0
29393	1.611152	-0.067009	9.317013	-0.067614	-0.047193	-0.087104	0.213115	0.233051	-0.757426	-0.903128	0.046511	0.073179	0.420526	0	0
29394	1.605977	-0.129556	9.270243	-0.071475	-0.070604	-0.095876	0.208035	0.233826	-0.757894	-0.902635	0.047412	0.073627	0.421405	0	0
29395	1.712764	-0.183487	9.235535	-0.072496	-0.093381	-0.093299	0.207249	0.234636	-0.757742	-0.902127	0.048369	0.074251	0.422272	0	0
29396	1.692671	-0.248876	9.457805	-0.033633	-0.106006	-0.089081	0.204634	0.235970	-0.757308	-0.901653	0.049082	0.075175	0.423039	0	0
29397	1.735803	-0.338097	9.591117	-0.038107	-0.107639	-0.096034	0.201892	0.237580	-0.757257	-0.901136	0.049790	0.076074	0.423896	0	0
29398	1.803838	-0.330346	9.715551	-0.027454	-0.099175	-0.086435	0.198902	0.236600	-0.757644	-0.900676	0.050420	0.076961	0.424639	0	0
29399	1.779178	-0.324015	10.040632	-0.019723	-0.095733	-0.089066	0.195757	0.239699	-0.756911	-0.900203	0.050919	0.077828	0.425423	0	0
29400	1.817902	-0.346927	10.107201	0.010958	-0.071667	-0.080356	0.194844	0.239140	-0.756526	-0.899806	0.051092	0.078627	0.426094	0	0
29401	1.861956	-0.319637	10.019414	0.056479	-0.064758	-0.096166	0.192632	0.238161	-0.756400	-0.899363	0.050769	0.079544	0.426897	0	0
29402	2.032415	-0.292202	10.040078	0.077422	-0.056326	-0.090074	0.191470	0.236518	-0.756943	-0.898973	0.050269	0.080494	0.427600	0	0
29403	2.108872	-0.434513	10.559234	0.084416	-0.035409	-0.096109	0.188492	0.234322	-0.758264	-0.898564	0.049575	0.081268	0.428393	0	0
29404	2.132004	-0.572189	10.919898	0.093272	-0.000478	-0.102993	0.186537	0.231830	-0.756999	-0.898173	0.048682	0.081790	0.429215	0	0
29405	2.092936	-0.575440	11.024859	0.101957	0.031106	-0.115145	0.186022	0.230187	-0.757028	-0.897741	0.047537	0.082053	0.430196	0	0
29406	2.040673	-0.457572	10.502376	0.091798	0.055765	-0.116815	0.187853	0.229804	-0.757698	-0.897362	0.046399	0.082073	0.431106	0	0
29407	2.008243	-0.281331	9.953633	0.077139	0.091146	-0.130656	0.187993	0.227213	-0.757750	-0.896896	0.045211	0.081700	0.432271	0	0
29408	2.008316	-0.308209	9.749880	0.062597	0.099989	-0.128843	0.188521	0.226679	-0.758284	-0.896506	0.044129	0.081204	0.433284	0	0
29409	2.136349	-0.506188	9.555263	0.039970	0.100313	-0.139204	0.189834	0.226708	-0.759591	-0.895988	0.043238	0.080595	0.434557	0	0
29410	2.214061	-0.572514	9.346733	0.039272	0.098460	-0.132212	0.190600	0.226966	-0.757773	-0.895579	0.042367	0.080013	0.435592	0	0
29411	2.301889	-0.564175	9.182613	0.016283	0.105420	-0.119903	0.191254	0.226015	-0.757667	-0.895134	0.041700	0.079256	0.436709	0	0
29412	2.378570	-0.403864	8.892597	-0.004319	0.108998	-0.113734	0.190207	0.225997	-0.757010	-0.894768	0.041193	0.078378	0.437665	0	0
29413	2.238333	-0.268152	8.800926	-0.023368	0.075755	-0.098981	0.191756	0.226813	-0.755576	-0.894370	0.041044	0.077713	0.438610	0	0
29414	2.015076	-0.180392	8.720174	-0.066773	0.061332	-0.100685	0.193330	0.227394	-0.757135	-0.893979	0.041318	0.076982	0.439508	0	0
29415	1.733129	-0.092603	8.902252	-0.106648	0.044156	-0.097180	0.193056	0.228470	-0.756073	-0.893527	0.042060	0.076236	0.440487	0	0
29416	1.553049	-0.022469	9.285094	-0.135912	0.029292	-0.083212	0.192634	0.233771	-0.754667	-0.893131	0.043110	0.075477	0.441319	0	0
29417	1.422041	0.129154	9.723648	-0.153176	0.036380	-0.082302	0.193140	0.234714	-0.753223	-0.892713	0.044307	0.074586	0.442195	0	0
29418	1.354318	0.305715	10.272463	-0.139116	0.035982	-0.067540	0.192859	0.238524	-0.752497	-0.892392	0.045367	0.073746	0.442876	0	0
29419	1.321252	0.542636	10.603441	-0.111339	0.046148	-0.062386	0.191538	0.239169	-0.750527	-0.892086	0.046143	0.072936	0.443548	0	0
29420	1.312324	0.710956	10.753728	-0.031856	0.057831	-0.066091	0.191796	0.241364	-0.751265	-0.891842	0.046149	0.072377	0.444127	0	0
29421	1.239257	0.717776	10.852355	0.042588	0.076541	-0.068883	0.193999	0.239445	-0.748850	-0.891599	0.045387	0.071970	0.444760	0	0
29422	1.102402	0.596218	10.756944	0.091206	0.080484	-0.062917	0.194266	0.238497	-0.749260	-0.891475	0.044191	0.071757	0.445164	0	0
29423	1.031471	0.460170	10.383802	0.138964	0.103833	-0.066479	0.195710	0.235782	-0.749324	-0.891303	0.042427	0.071523	0.445718	0	0
29424	1.026876	0.375473	9.704807	0.174702	0.073545	-0.042244	0.195591	0.235523	-0.750497	-0.891266	0.040537	0.071732	0.445934	0	0
29425	1.058621	0.270631	9.063423	0.157969	0.040589	-0.044895	0.195465	0.233606	-0.750144	-0.891147	0.038886	0.072128	0.446254	0	0
29426	1.160348	0.132263	8.766156	0.142964	0.009299	-0.047529	0.194432	0.230728	-0.750063	-0.891008	0.037564	0.072768	0.446540	0	0
29427	1.322281	-0.067522	8.708730	0.089443	-0.029073	-0.029991	0.194973	0.227468	-0.750910	-0.890876	0.036842	0.073471	0.446749	0	0
29428	1.513606	-0.203739	8.806478	0.050067	-0.032632	-0.012397	0.194848	0.226103	-0.750936	-0.890829	0.036560	0.074057	0.446769	0	0
29429	1.702510	-0.323750	8.977142	-0.003496	-0.038468	-0.009597	0.193291	0.223351	-0.750459	-0.890745	0.036731	0.074425	0.446861	0	0
29430	1.699759	-0.328987	9.233764	-0.035271	-0.053390	0.007029	0.192764	0.224162	-0.750180	-0.890731	0.037318	0.074806	0.446776	0	0
29431	1.602509	-0.299911	9.313897	-0.085962	-0.038256	0.014180	0.192363	0.227574	-0.750500	-0.890723	0.038249	0.074799	0.446716	0	0
29432	1.554275	-0.208253	9.403474	-0.127290	-0.038957	0.023005	0.191569	0.227685	-0.749063	-0.890751	0.039603	0.074634	0.446570	0	0
29433	1.421311	-0.070549	9.345558	-0.113344	-0.039127	0.029906	0.190506	0.231486	-0.748202	-0.890799	0.040796	0.074506	0.446388	0	0
29434	1.397450	0.005228	9.315714	-0.104642	-0.044520	0.035959	0.190233	0.232838	-0.747394	-0.890882	0.041983	0.074486	0.446114	0	0
29435	1.450587	-0.060872	9.325651	-0.099621	-0.045321	0.028107	0.189706	0.233372	-0.746860	-0.890921	0.043077	0.074473	0.445935	0	0
29436	1.508284	-0.171200	9.380854	-0.075114	-0.053671	0.044606	0.187864	0.234699	-0.745262	-0.891046	0.044048	0.074662	0.445558	0	0
29437	1.600080	-0.304450	9.287257	-0.105761	-0.052015	0.063045	0.187349	0.235665	-0.746538	-0.891230	0.045255	0.074668	0.445068	0	0
29438	1.720524	-0.491281	9.407710	-0.148421	-0.036288	0.078954	0.188107	0.237421	-0.744431	-0.891487	0.046827	0.074360	0.444443	0	0
29439	1.758404	-0.666727	9.440654	-0.218679	-0.032679	0.102745	0.187685	0.240662	-0.742026	-0.891803	0.048994	0.073676	0.443688	0	0
29440	1.777204	-0.755745	9.574532	-0.248914	-0.029606	0.140362	0.185969	0.244044	-0.740909	-0.892275	0.051478	0.072832	0.442597	0	0
29441	1.879205	-0.785930	9.591114	-0.253062	-0.033908	0.189228	0.188943	0.246508	-0.739193	-0.892941	0.054031	0.071966	0.441086	0	0
29442	1.959674	-0.748226	9.630950	-0.229820	-0.047030	0.231000	0.188393	0.250028	-0.737302	-0.893799	0.056485	0.071313	0.439144	0	0
29443	2.001897	-0.598196	9.639374	-0.212901	-0.028864	0.286817	0.190339	0.252780	-0.737522	-0.894900	0.058736	0.070528	0.436726	0	0
29444	2.017040	-0.512876	9.594238	-0.195694	-0.005606	0.352246	0.189904	0.259573	-0.735307	-0.896307	0.060790	0.069582	0.433702	0	0
29445	1.988471	-0.412631	9.550325	-0.168610	-0.023413	0.414031	0.193279	0.261234	-0.734519	-0.897963	0.062713	0.068867	0.430102	0	0
29446	1.978686	-0.408444	9.618401	-0.125639	-0.004630	0.473271	0.194428	0.263268	-0.732539	-0.899904	0.064215	0.068137	0.425918	0	0
29447	1.931149	-0.544228	10.082408	-0.112001	0.013419	0.534352	0.198066	0.263287	-0.731266	-0.902092	0.065553	0.067255	0.421200	0	0
29448	1.931879	-0.732338	10.631714	-0.091188	0.068166	0.590295	0.205354	0.263895	-0.730527	-0.904556	0.066511	0.065936	0.415942	0	0
29449	1.966042	-0.724808	10.582611	-0.042720	0.094603	0.660014	0.208490	0.262292	-0.730841	-0.907303	0.066963	0.064524	0.410065	0	0
29450	2.055814	-0.471018	9.949834	0.025936	0.119595	0.706968	0.215140	0.259895	-0.730416	-0.910284	0.066718	0.063140	0.403665	0	0
29451	1.983935	-0.340618	9.626508	0.080406	0.125611	0.745178	0.221007	0.256251	-0.729100	-0.913388	0.065972	0.061886	0.396914	0	0
29452	1.854752	-0.401356	9.512417	0.121054	0.115894	0.788630	0.226620	0.253577	-0.729193	-0.916647	0.064918	0.060855	0.389667	0	0
29453	1.797670	-0.572066	9.629936	0.125229	0.121505	0.816556	0.233422	0.249154	-0.730367	-0.919941	0.063816	0.059763	0.382183	0	0
29454	1.729421	-0.609365	9.543824	0.089428	0.117044	0.840192	0.241530	0.242552	-0.730944	-0.923267	0.063068	0.058561	0.374395	0	0
29455	1.724100	-0.622743	9.880283	0.043055	0.113593	0.856021	0.248055	0.238515	-0.730421	-0.926520	0.062769	0.057199	0.366536	0	0
29456	1.534584	-0.538284	10.072284	-0.019584	0.082699	0.852591	0.254827	0.237066	-0.729329	-0.929659	0.063155	0.055895	0.358638	0	0
29457	1.510714	-0.416670	10.287620	-0.070463	0.087122	0.818719	0.261609	0.236044	-0.729657	-0.932558	0.063970	0.054380	0.351122	0	0
29458	1.357719	-0.339181	10.422994	-0.045159	0.068041	0.800243	0.266544	0.235518	-0.727364	-0.935357	0.064608	0.053145	0.343669	0	0
29459	1.292558	-0.260179	10.352991	-0.003386	0.051223	0.743357	0.273328	0.231480	-0.726583	-0.937903	0.064858	0.052235	0.336754	0	0
29460	1.385228	-0.213056	10.409627	0.071250	0.056307	0.716996	0.278692	0.228409	-0.727851	-0.940396	0.064392	0.051555	0.329927	0	0
29461	1.290674	-0.209115	10.126183	0.143129	0.046472	0.648705	0.281831	0.224752	-0.727685	-0.942624	0.063210	0.051230	0.323790	0	0
29462	1.152476	-0.106947	10.213145	0.215886	0.047109	0.578683	0.286804	0.217970	-0.727204	-0.944653	0.061338	0.051191	0.318193	0	0
29463	0.948447	-0.118012	9.835174	0.313145	0.048337	0.519056	0.291279	0.210670	-0.729327	-0.946499	0.058455	0.051465	0.313169	0	0
29464	0.715403	-0.117953	9.351503	0.427944	0.043983	0.473310	0.292890	0.203621	-0.731945	-0.948239	0.054530	0.052182	0.308458	0	0
29465	0.698788	-0.141484	8.857657	0.522085	0.022940	0.438954	0.296073	0.193304	-0.733988	-0.949862	0.049682	0.053383	0.304046	0	0
29466	0.864757	-0.087552	8.680276	0.625715	0.038029	0.429118	0.298861	0.183389	-0.735761	-0.951471	0.043871	0.054780	0.299629	0	0
29467	1.018200	-0.055229	8.711086	0.678831	0.016793	0.418457	0.302590	0.169273	-0.739182	-0.952995	0.037525	0.056515	0.295292	0	0
29468	1.055494	-0.268281	9.072771	0.666367	0.022403	0.397606	0.304218	0.156208	-0.741008	-0.954404	0.031352	0.058188	0.291108	0	0
29469	1.180164	-0.493264	9.567847	0.596857	0.012559	0.383872	0.304557	0.140545	-0.743396	-0.955685	0.025779	0.059732	0.287113	0	0
29470	1.111910	-0.402011	10.149355	0.517119	0.037882	0.364972	0.306194	0.128182	-0.746767	-0.956872	0.020964	0.060828	0.283294	0	0
29471	0.884659	-0.152237	10.126686	0.382659	0.039316	0.344372	0.309612	0.120574	-0.746940	-0.957931	0.017340	0.061511	0.279791	0	0
29472	0.731971	0.309016	9.797832	0.250277	0.065117	0.330800	0.312894	0.113231	-0.746588	-0.958933	0.014982	0.061599	0.276457	0	0
29473	0.656992	0.777405	9.641599	0.133156	0.053769	0.282201	0.312791	0.108879	-0.747972	-0.959754	0.013652	0.061452	0.273697	0	0
29474	0.660976	0.970939	9.256893	0.073423	0.050591	0.241347	0.315529	0.106300	-0.747003	-0.960449	0.012975	0.061203	0.271335	0	0
29475	0.741075	0.913338	9.135592	0.056695	0.023444	0.199468	0.316849	0.103730	-0.747842	-0.961003	0.012388	0.061143	0.269410	0	0
29476	0.855913	0.581882	9.169378	0.092461	-0.000403	0.142652	0.316578	0.104261	-0.746790	-0.961391	0.011607	0.061447	0.267986	0	0
29477	0.917569	0.300019	9.149416	0.147276	0.001349	0.115496	0.317904	0.100053	-0.747662	-0.961709	0.010149	0.061851	0.266809	0	0
29478	0.994487	0.129850	9.113743	0.218393	-0.012800	0.091727	0.318567	0.097057	-0.747725	-0.961960	0.008158	0.062616	0.265791	0	0
29479	1.130625	0.095462	9.044741	0.279076	-0.029270	0.107228	0.317939	0.092969	-0.748710	-0.962237	0.005513	0.063667	0.264605	0	0
29480	1.215380	0.035871	9.100039	0.321525	-0.046648	0.080035	0.316924	0.088059	-0.749838	-0.962425	0.002612	0.065031	0.263632	0	0
29481	1.265487	-0.093172	9.317362	0.319304	-0.067418	0.066049	0.315658	0.078356	-0.749889	-0.962549	-0.000334	0.066559	0.262810	0	0
29482	1.367436	-0.084800	9.579021	0.265608	-0.067004	0.061863	0.316063	0.075223	-0.750083	-0.962658	-0.002656	0.067971	0.262037	0	0
29483	1.477657	0.084126	9.801617	0.209698	-0.054786	0.032405	0.314785	0.070719	-0.751071	-0.962687	-0.004589	0.069092	0.261607	0	0
29484	1.507982	0.268899	9.750283	0.078133	-0.051021	0.024062	0.311940	0.068254	-0.752658	-0.962706	-0.005173	0.069857	0.261325	0	0
29485	1.438047	0.380954	9.768021	-0.040319	-0.067033	-0.008806	0.311419	0.068660	-0.752776	-0.962628	-0.004688	0.070442	0.261465	0	0
29486	1.404021	0.416036	9.914569	-0.130342	-0.041615	-0.025924	0.311140	0.070277	-0.751314	-0.962531	-0.003325	0.070569	0.261809	0	0
29487	1.379741	0.432798	9.954105	-0.168718	-0.035779	-0.044119	0.310344	0.073404	-0.750987	-0.962384	-0.001706	0.070518	0.262376	0	0
29488	1.486395	0.373025	10.008896	-0.120763	-0.028800	-0.067766	0.309810	0.075439	-0.750424	-0.962182	-0.000498	0.070545	0.263115	0	0
29489	1.466283	0.321235	10.318519	-0.057187	-0.027283	-0.085387	0.308234	0.077875	-0.749975	-0.961928	0.000001	0.070706	0.263999	0	0
29490	1.494399	0.180027	10.555543	-0.033049	0.002480	-0.102797	0.306916	0.079212	-0.748770	-0.961652	0.000258	0.070663	0.265014	0	0
29491	1.554942	0.105682	10.427192	-0.054678	0.022048	-0.114002	0.308088	0.081556	-0.749772	-0.961355	0.000592	0.070357	0.266170	0	0
29492	1.582079	0.136475	10.255109	-0.103581	0.036253	-0.104225	0.307026	0.082339	-0.747671	-0.961098	0.001436	0.069802	0.267237	0	0
29493	1.616920	0.180172	9.787663	-0.144725	0.068071	-0.104018	0.308043	0.086153	-0.746304	-0.960854	0.002529	0.068817	0.268359	0	0
29494	1.636527	0.156067	9.537498	-0.154801	0.087337	-0.100441	0.309849	0.087516	-0.744732	-0.960638	0.003731	0.067633	0.269419	0	0
29495	1.543194	-0.009750	9.459819	-0.147508	0.092348	-0.088234	0.311655	0.091488	-0.744407	-0.960446	0.004808	0.066409	0.270389	0	0
29496	1.396352	-0.177228	9.354300	-0.170717	0.107714	-0.053239	0.311640	0.094896	-0.744080	-0.960360	0.006139	0.064984	0.271011	0	0
29497	1.375369	-0.397871	9.569539	-0.314820	0.148486	-0.024769	0.315510	0.100640	-0.741917	-0.960356	0.008729	0.062768	0.271480	0	0
29498	1.812108	-0.555311	9.859842	-0.470924	0.157425	0.024645	0.317808	0.107180	-0.739208	-0.960469	0.012857	0.060044	0.271530	0	0
29499	2.059318	-0.616934	10.412519	-0.599296	0.145611	0.049458	0.319052	0.116436	-0.736178	-0.960586	0.018258	0.057080	0.271444	0	0
29500	1.937776	-0.582695	10.483603	-0.578581	0.128765	0.056306	0.322380	0.126125	-0.733414	-0.960694	0.023515	0.054332	0.271223	0	0
29501	1.404104	-0.338124	10.291200	-0.408705	0.107661	0.050407	0.323622	0.135791	-0.730376	-0.960776	0.027202	0.052251	0.270998	0	0
29502	0.988796	0.053324	9.454154	-0.229722	0.087731	0.026165	0.326982	0.138253	-0.728144	-0.960834	0.029202	0.050849	0.270850	0	0
29503	0.825527	0.350605	9.036051	-0.047401	0.060687	0.000201	0.327737	0.142336	-0.726640	-0.960843	0.029506	0.050210	0.270904	0	0
29504	0.947983	0.497112	9.081308	0.069286	0.033960	-0.023762	0.329299	0.144821	-0.727642	-0.960813	0.028755	0.050148	0.271104	0	0
29505	1.180439	0.376760	9.468858	0.130589	0.009421	-0.054487	0.329305	0.143183	-0.727674	-0.960698	0.027444	0.050496	0.271580	0	0
29506	1.266990	0.279063	9.896416	0.161113	0.008664	-0.080719	0.329054	0.139214	-0.726970	-0.960529	0.025850	0.050943	0.272252	0	0
29507	1.275381	0.110335	10.223083	0.184987	0.027178	-0.105137	0.328024	0.137576	-0.727775	-0.960294	0.023935	0.051281	0.273190	0	0
29508	1.133377	0.011452	10.496114	0.176114	0.029188	-0.117326	0.328681	0.135119	-0.727308	-0.960030	0.022122	0.051580	0.274214	0	0
29509	0.853005	-0.055740	10.644475	0.134880	0.045878	-0.153829	0.326873	0.131008	-0.727375	-0.959651	0.020606	0.051610	0.275647	0	0
29510	0.470472	-0.176904	10.484533	0.076889	0.057115	-0.165888	0.328831	0.130757	-0.727654	-0.959244	0.019642	0.051378	0.277173	0	0
29511	0.295415	-0.197202	10.260709	0.044718	0.071035	-0.143103	0.328179	0.131574	-0.728023	-0.958884	0.018920	0.050910	0.278553	0	0
29512	0.232198	-0.207740	10.165176	0.077770	0.056578	-0.127549	0.329089	0.132266	-0.728016	-0.958573	0.017970	0.050677	0.279726	0	0
29513	0.437383	-0.146876	9.769093	0.152272	0.025069	-0.105155	0.330277	0.130380	-0.729101	-0.958310	0.016359	0.050937	0.280679	0	0
29514	0.734863	-0.122755	9.331617	0.226482	0.013137	-0.105365	0.327805	0.127340	-0.728103	-0.958058	0.014116	0.051533	0.281548	0	0
29515	0.920006	-0.122212	9.138507	0.252191	-0.020363	-0.100275	0.330161	0.124085	-0.727924	-0.957789	0.011680	0.052507	0.282393	0	0
29516	1.041571	-0.160824	9.023781	0.230141	-0.022281	-0.081004	0.328621	0.121635	-0.729650	-0.957577	0.009514	0.053449	0.283017	0	0
29517	1.075598	-0.163748	9.042321	0.209840	-0.001345	-0.070413	0.328902	0.118100	-0.730500	-0.957386	0.007454	0.054119	0.283597	0	0
29518	0.983200	-0.132552	9.146585	0.153253	-0.001254	-0.049330	0.328391	0.115640	-0.730675	-0.957260	0.005982	0.054638	0.283959	0	0
29519	0.862418	0.028168	9.192820	0.101172	-0.027095	-0.045798	0.328139	0.115512	-0.731585	-0.957112	0.005053	0.055245	0.284359	0	0
29520	0.776166	0.257247	9.176284	0.043981	-0.028316	-0.049161	0.326715	0.114004	-0.732124	-0.956959	0.004704	0.055712	0.284788	0	0
29521	0.723642	0.414016	9.087729	0.000393	-0.050581	-0.054356	0.326454	0.113863	-0.731995	-0.956767	0.004797	0.056254	0.285324	0	0
29522	0.728947	0.473177	9.001290	-0.043200	-0.068442	-0.063008	0.323830	0.115868	-0.730638	-0.956543	0.005390	0.056857	0.285942	0	0
29523	0.806821	0.495621	9.106338	-0.057595	-0.081155	-0.082181	0.322533	0.115865	-0.731408	-0.956250	0.006101	0.057525	0.286775	0	0
29524	0.859616	0.414850	9.346073	-0.082162	-0.107144	-0.087398	0.320709	0.118592	-0.732640	-0.955928	0.007163	0.058388	0.287647	0	0
29525	0.934278	0.306059	9.468695	-0.078926	-0.102627	-0.100455	0.319129	0.119376	-0.731055	-0.955564	0.008124	0.059199	0.288665	0	0
29526	1.121319	0.274043	9.584971	-0.056451	-0.109036	-0.097016	0.317297	0.121954	-0.731251	-0.955209	0.008940	0.060154	0.289615	0	0
29527	1.273956	0.207002	9.822598	-0.057960	-0.100465	-0.090849	0.315075	0.123568	-0.731074	-0.954871	0.009701	0.061004	0.290527	0	0
29528	1.367903	0.077995	10.002591	-0.047495	-0.085691	-0.094297	0.313767	0.125745	-0.731541	-0.954535	0.010366	0.061762	0.291448	0	0
29529	1.377298	0.008181	9.943274	-0.041740	-0.065899	-0.078548	0.310912	0.124911	-0.732576	-0.954251	0.010885	0.062330	0.292235	0	0
29530	1.392221	0.013370	9.681530	-0.019166	-0.060823	-0.076856	0.311670	0.126803	-0.730466	-0.953983	0.011218	0.062931	0.292967	0	0
29531	1.397079	-0.025788	9.487176	0.000479	-0.038521	-0.059401	0.309077	0.125562	-0.731511	-0.953776	0.011273	0.063362	0.293547	0	0
29532	1.430930	-0.103830	9.274652	0.043573	-0.065126	-0.054357	0.307765	0.126907	-0.730956	-0.953575	0.011034	0.064186	0.294029	0	0
29533	1.445257	-0.147819	9.290642	0.081882	-0.053307	-0.047451	0.307256	0.125274	-0.731763	-0.953401	0.010376	0.064998	0.294440	0	0
29534	1.547434	-0.162589	9.229966	0.113404	-0.043310	-0.033541	0.306480	0.122804	-0.731287	-0.953282	0.009420	0.065817	0.294674	0	0
29535	1.590771	-0.236128	9.261813	0.120289	-0.032783	-0.040495	0.306111	0.120912	-0.733140	-0.953142	0.008353	0.066551	0.294994	0	0
29536	1.619045	-0.364375	9.423966	0.080633	-0.022009	-0.042074	0.304806	0.119934	-0.732370	-0.953006	0.007641	0.067071	0.295335	0	0
29537	1.629904	-0.479979	9.993439	0.045835	0.001226	-0.062822	0.305985	0.119819	-0.733160	-0.952815	0.007189	0.067268	0.295918	0	0
29538	1.576904	-0.690178	10.606618	0.004376	0.008502	-0.066150	0.305588	0.119120	-0.732132	-0.952623	0.007097	0.067273	0.296534	0	0
29539	1.469864	-0.661555	10.735393	-0.063706	0.024723	-0.064179	0.304275	0.121287	-0.731820	-0.952435	0.007641	0.066926	0.297204	0	0
29540	1.366139	-0.280591	9.726369	-0.147387	0.058854	-0.070882	0.303997	0.122906	-0.730488	-0.952251	0.008841	0.066001	0.297967	0	0
29541	1.120443	0.027062	9.092423	-0.233063	0.037500	-0.103914	0.305922	0.126585	-0.728481	-0.951932	0.010941	0.065032	0.299126	0	0
29542	1.144206	-0.072582	9.085613	-0.295297	0.048556	-0.110665	0.306036	0.130954	-0.728526	-0.951597	0.013554	0.063767	0.300357	0	0
29543	1.297526	-0.401649	9.532546	-0.323417	0.039593	-0.091357	0.306397	0.137091	-0.727759	-0.951288	0.016523	0.062505	0.301448	0	0
29544	1.407605	-0.635630	9.974567	-0.312973	0.039382	-0.089598	0.307384	0.145252	-0.724748	-0.950982	0.019346	0.061270	0.302497	0	0
29545	1.391630	-0.790689	10.401257	-0.244530	0.031642	-0.079335	0.306315	0.149456	-0.723360	-0.950701	0.021612	0.060322	0.303418	0	0
29546	1.313819	-0.791880	10.349773	-0.159517	0.032547	-0.065636	0.307075	0.153000	-0.722386	-0.950485	0.023010	0.059611	0.304131	0	0
29547	1.202560	-0.711264	10.169491	-0.086531	0.045833	-0.053627	0.307574	0.157225	-0.721528	-0.950318	0.023760	0.059003	0.304713	0	0
29548	1.102927	-0.688593	10.172114	-0.022336	0.049587	-0.044227	0.308739	0.156951	-0.720502	-0.950207	0.023815	0.058543	0.305141	0	0
29549	1.112350	-0.751261	10.125005	0.007194	0.056311	-0.041669	0.307963	0.157639	-0.721522	-0.950104	0.023659	0.058117	0.305556	0	0
29550	1.070968	-0.776355	10.011814	-0.020090	0.058917	-0.026759	0.307691	0.158305	-0.720468	-0.950051	0.023674	0.057571	0.305823	0	0
29551	1.052578	-0.649067	9.708998	-0.045862	0.062558	-0.020586	0.310164	0.159423	-0.720594	-0.950003	0.024024	0.056918	0.306069	0	0
29552	1.027257	-0.465477	9.368406	-0.099780	0.047417	-0.027476	0.310934	0.159138	-0.719046	-0.949924	0.024831	0.056237	0.306374	0	0
29553	1.037729	-0.346143	9.323863	-0.147887	0.033465	-0.006453	0.310917	0.162819	-0.718714	-0.949875	0.026250	0.055543	0.306535	0	0
29554	1.006030	-0.348814	9.370557	-0.180258	0.009363	-0.013409	0.311422	0.163760	-0.717141	-0.949789	0.027946	0.054974	0.306753	0	0
29555	0.959675	-0.390934	9.264502	-0.177722	-0.009938	-0.008241	0.312186	0.167583	-0.716682	-0.949697	0.029779	0.054598	0.306934	0	0
29556	0.929540	-0.541787	9.321156	-0.157256	-0.018664	-0.018781	0.311366	0.173420	-0.714743	-0.949576	0.031341	0.054367	0.307194	0	0
29557	0.915736	-0.763612	9.637896	-0.166161	-0.034261	-0.025754	0.310561	0.175848	-0.713001	-0.949413	0.033133	0.054260	0.307526	0	0
29558	0.861299	-0.835921	10.073914	-0.160847	-0.036213	-0.018794	0.310303	0.177221	-0.713882	-0.949279	0.034783	0.054185	0.307773	0	0
29559	0.771300	-0.729284	10.598038	-0.144956	-0.038439	0.000322	0.309764	0.181308	-0.713668	-0.949196	0.036401	0.054169	0.307842	0	0
29560	0.823866	-0.408298	10.942761	-0.148614	-0.015507	-0.013580	0.308694	0.185648	-0.712276	-0.949085	0.037874	0.053932	0.308049	0	0
29561	0.989638	0.031604	10.761194	-0.166479	0.000822	-0.041416	0.309860	0.187708	-0.712374	-0.948883	0.039538	0.053486	0.308540	0	0
29562	1.033978	0.465430	10.345082	-0.186633	0.008870	-0.091967	0.309822	0.192591	-0.709940	-0.948527	0.041253	0.052932	0.309504	0	0
29563	0.938811	0.702200	9.638862	-0.174331	-0.014597	-0.149685	0.308494	0.195559	-0.708184	-0.947972	0.042952	0.052645	0.311019	0	0
29564	0.855647	0.519696	9.086184	-0.130470	-0.028040	-0.196951	0.306653	0.197713	-0.707219	-0.947286	0.044194	0.052659	0.312926	0	0
29565	0.814678	0.174949	9.125801	-0.091541	-0.059337	-0.225036	0.304822	0.200154	-0.707418	-0.946499	0.045183	0.053081	0.315089	0	0
29566	1.041696	-0.097653	9.237730	-0.032629	-0.064565	-0.258303	0.303904	0.203293	-0.708129	-0.945632	0.045580	0.053775	0.317508	0	0
29567	1.279421	-0.179857	9.463490	-0.019993	-0.085639	-0.263586	0.300378	0.204071	-0.707569	-0.944727	0.045945	0.054687	0.319982	0	0
29568	1.479222	-0.103093	9.610073	0.020301	-0.075237	-0.281095	0.298278	0.206497	-0.706727	-0.943790	0.045862	0.055661	0.322581	0	0
29569	1.664421	-0.014769	9.820106	0.013412	-0.065858	-0.321151	0.294381	0.210321	-0.710002	-0.942710	0.045809	0.056520	0.325584	0	0
29570	1.650003	0.042151	9.951986	0.029201	-0.051446	-0.355181	0.293975	0.209745	-0.707932	-0.941533	0.045521	0.057331	0.328871	0	0
29571	1.512696	-0.113464	10.083679	0.041041	-0.035679	-0.415360	0.290321	0.212583	-0.708499	-0.940148	0.045046	0.058039	0.332752	0	0
29572	1.560067	-0.325686	10.142511	0.046901	-0.039317	-0.464204	0.288233	0.214480	-0.708967	-0.938593	0.044488	0.058843	0.337048	0	0
29573	1.641258	-0.526675	10.476723	0.045899	-0.031562	-0.514733	0.284059	0.215530	-0.708916	-0.936838	0.043894	0.059572	0.341845	0	0
29574	1.667852	-0.558338	10.465973	0.057199	-0.024002	-0.554861	0.280809	0.214136	-0.709180	-0.934953	0.043130	0.060305	0.346939	0	0
29575	1.749440	-0.395401	10.154092	0.054745	-0.004943	-0.594931	0.277297	0.215210	-0.710433	-0.932883	0.042315	0.060850	0.352472	0	0
29576	1.825650	-0.312957	9.882347	0.050494	0.010670	-0.637614	0.274291	0.217500	-0.710367	-0.930665	0.041438	0.061267	0.358319	0	0
29577	1.631267	-0.618565	10.233540	0.040755	0.025702	-0.697724	0.269592	0.217990	-0.709544	-0.928164	0.040584	0.061518	0.364801	0	0
29578	1.410493	-0.911278	10.316788	0.029969	0.043804	-0.729045	0.267235	0.222067	-0.709967	-0.925546	0.039717	0.061586	0.371476	0	0
29579	1.239993	-0.934500	10.354290	0.052102	0.068585	-0.756103	0.263568	0.225570	-0.709222	-0.922763	0.038571	0.061498	0.378469	0	0
29580	1.258868	-0.697034	9.935971	0.062518	0.058594	-0.786717	0.259909	0.228538	-0.709268	-0.919832	0.037310	0.061565	0.385651	0	0
29581	1.330288	-0.565619	9.849034	0.055837	0.062616	-0.815474	0.256782	0.230018	-0.709996	-0.916705	0.036116	0.061560	0.393138	0	0
29582	1.384080	-0.517691	9.863001	0.055609	0.062763	-0.825064	0.252858	0.232702	-0.709396	-0.913509	0.034874	0.061568	0.400618	0	0
29583	1.491823	-0.411167	9.803923	0.044561	0.048356	-0.847746	0.248948	0.234034	-0.709861	-0.910114	0.033821	0.061653	0.408348	0	0
29584	1.530779	-0.429623	9.686550	0.017884	0.041217	-0.879083	0.244512	0.237277	-0.710675	-0.906540	0.032971	0.061714	0.416281	0	0
29585	1.641941	-0.557064	9.711221	0.008920	0.032710	-0.891262	0.239544	0.240634	-0.710184	-0.902805	0.032286	0.061805	0.424359	0	0
29586	1.664268	-0.865273	9.909686	0.050753	0.044460	-0.884335	0.234052	0.243569	-0.709048	-0.899069	0.031119	0.061968	0.432281	0	0
29587	1.657862	-1.095424	10.095400	0.087865	0.047090	-0.851265	0.229885	0.245455	-0.710280	-0.895401	0.029702	0.062251	0.439887	0	0
29588	1.441338	-1.148496	9.794593	0.128157	0.046507	-0.828736	0.225200	0.244731	-0.710651	-0.891797	0.027862	0.062708	0.447203	0	0
29589	1.109009	-1.067418	9.304686	0.146444	0.025540	-0.774834	0.220778	0.245797	-0.712027	-0.888349	0.026079	0.063414	0.454021	0	0
29590	0.973582	-1.003450	8.892303	0.155439	-0.013421	-0.741856	0.217397	0.245911	-0.712910	-0.884986	0.024319	0.064495	0.460487	0	0
29591	1.041831	-0.984524	8.883733	0.131826	-0.046276	-0.700004	0.212052	0.247503	-0.713360	-0.881731	0.023051	0.065743	0.466581	0	0
29592	1.260443	-1.026536	9.001559	0.040724	-0.049565	-0.675285	0.206840	0.248000	-0.713573	-0.878530	0.022511	0.066588	0.472487	0	0
29593	1.459468	-1.032791	9.413295	-0.069022	-0.070653	-0.624398	0.200452	0.249305	-0.713761	-0.875488	0.023194	0.067087	0.477999	0	0
29594	1.439995	-0.984472	9.668643	-0.220361	-0.064848	-0.590801	0.195490	0.250885	-0.713045	-0.872544	0.025070	0.066800	0.483296	0	0
29595	1.179771	-0.877829	10.104698	-0.402194	-0.041646	-0.536173	0.188672	0.256518	-0.710418	-0.869792	0.028595	0.065418	0.488226	0	0
29596	0.895630	-0.741860	10.321407	-0.563583	-0.021852	-0.493834	0.187168	0.268613	-0.707312	-0.867172	0.033315	0.063059	0.492876	0	0
29597	0.710527	-0.737443	10.504904	-0.695509	-0.009384	-0.446340	0.183181	0.280397	-0.703156	-0.864691	0.039281	0.059913	0.497169	0	0
29598	0.773400	-0.787518	10.594739	-0.784828	0.003169	-0.426838	0.181004	0.293687	-0.697944	-0.862218	0.045829	0.056212	0.501318	0	0
29599	1.099783	-0.810014	10.180142	-0.797259	0.046208	-0.383889	0.176460	0.311177	-0.692114	-0.859906	0.052421	0.052037	0.505080	0	0
29600	1.373124	-0.786195	9.568905	-0.736460	0.032342	-0.364882	0.172974	0.324857	-0.686365	-0.857653	0.058435	0.048291	0.508611	0	0
29601	1.539289	-0.762578	9.059402	-0.670240	0.017389	-0.334569	0.171460	0.335424	-0.681211	-0.855528	0.064105	0.044976	0.511801	0	0
29602	1.587883	-0.818741	8.832322	-0.522945	0.002817	-0.312350	0.168268	0.344079	-0.677252	-0.853570	0.068459	0.042537	0.514706	0	0
29603	1.620935	-0.984600	8.880040	-0.398627	-0.033233	-0.304069	0.165213	0.351098	-0.673325	-0.851689	0.072082	0.041031	0.517442	0	0
29604	1.605497	-1.079550	9.138098	-0.320929	-0.046114	-0.302578	0.162449	0.355970	-0.672171	-0.849856	0.074966	0.040043	0.520117	0	0
29605	1.571231	-1.071963	9.356893	-0.289405	-0.049339	-0.281749	0.159526	0.363542	-0.668754	-0.848128	0.077754	0.039225	0.522585	0	0
29606	1.511667	-0.843828	9.405095	-0.302948	-0.029236	-0.274707	0.155591	0.367581	-0.667348	-0.846428	0.080405	0.038165	0.525012	0	0
29607	1.476914	-0.565493	9.283965	-0.352735	-0.036169	-0.252811	0.151895	0.373649	-0.664345	-0.844776	0.083663	0.036882	0.527251	0	0
29608	1.389892	-0.465296	9.289823	-0.426955	-0.021590	-0.253450	0.148978	0.379582	-0.660831	-0.843055	0.087327	0.035086	0.529530	0	0
29609	1.307500	-0.417859	9.234295	-0.473146	-0.011890	-0.235860	0.147362	0.386350	-0.657569	-0.841357	0.091462	0.032945	0.531665	0	0
29610	1.215167	-0.397542	9.224612	-0.491786	-0.012885	-0.218380	0.143902	0.394166	-0.652195	-0.839721	0.095633	0.030700	0.533649	0	0
29611	1.151836	-0.397656	9.284179	-0.485870	-0.014582	-0.223645	0.142541	0.401752	-0.648660	-0.838027	0.099868	0.028496	0.535653	0	0
29612	1.232047	-0.417471	9.257833	-0.444240	-0.009743	-0.219377	0.139090	0.408895	-0.644079	-0.836387	0.103618	0.026479	0.537604	0	0
29613	1.399471	-0.478285	9.359627	-0.360486	-0.019185	-0.218743	0.136692	0.414694	-0.640311	-0.834808	0.106806	0.024980	0.539504	0	0
29614	1.605713	-0.551957	9.496656	-0.261278	-0.044528	-0.215574	0.133651	0.420635	-0.637575	-0.833341	0.109212	0.024234	0.541320	0	0
29615	1.748542	-0.649475	9.644496	-0.146466	-0.050639	-0.219381	0.130633	0.423867	-0.636450	-0.831961	0.110770	0.024156	0.543127	0	0
29616	1.708633	-0.786862	9.808093	-0.057884	-0.077390	-0.228429	0.127632	0.423969	-0.636037	-0.830630	0.111656	0.024801	0.544952	0	0
29617	1.537166	-0.947688	9.998607	0.058677	-0.072871	-0.237486	0.125026	0.423806	-0.635892	-0.829364	0.111611	0.026045	0.546827	0	0
29618	1.439965	-0.936529	9.942905	0.146379	-0.090767	-0.250021	0.120090	0.421996	-0.636931	-0.828127	0.110867	0.027940	0.548756	0	0
29619	1.377492	-0.852877	9.669538	0.231076	-0.089598	-0.250286	0.116200	0.419379	-0.638124	-0.826965	0.109464	0.030277	0.550663	0	0
29620	1.348604	-0.813006	9.598142	0.286227	-0.096925	-0.253966	0.111550	0.416513	-0.641783	-0.825839	0.107592	0.032995	0.552563	0	0
29621	1.426064	-0.879389	9.614777	0.347992	-0.086499	-0.280265	0.107289	0.411039	-0.643938	-0.824614	0.105177	0.035978	0.554667	0	0
29622	1.479849	-0.863672	9.468494	0.404639	-0.102471	-0.290937	0.104721	0.406954	-0.646728	-0.823376	0.102342	0.039436	0.556797	0	0
29623	1.446339	-0.803119	9.286131	0.457631	-0.116478	-0.311206	0.099313	0.398488	-0.650752	-0.822040	0.099163	0.043302	0.559054	0	0
29624	1.436637	-0.816530	9.189322	0.492609	-0.133983	-0.324443	0.094687	0.391129	-0.655279	-0.820639	0.095759	0.047540	0.561357	0	0
29625	1.421335	-0.914811	9.309328	0.479597	-0.137369	-0.326150	0.087195	0.382919	-0.659543	-0.819176	0.092494	0.051708	0.563669	0	0
29626	1.313620	-0.993523	9.487432	0.448230	-0.149249	-0.333077	0.085153	0.377748	-0.662358	-0.817618	0.089529	0.055826	0.566012	0	0
29627	1.332227	-1.111902	9.642687	0.405138	-0.141984	-0.332042	0.079207	0.371584	-0.665293	-0.815999	0.086881	0.059604	0.568371	0	0
29628	1.379970	-1.226498	9.872374	0.344223	-0.130450	-0.317854	0.073536	0.365722	-0.670304	-0.814396	0.084663	0.062961	0.570637	0	0
29629	1.449229	-1.069568	9.674481	0.307516	-0.110278	-0.304613	0.068096	0.360090	-0.671674	-0.812830	0.082638	0.065889	0.572832	0	0
29630	1.454642	-1.000219	9.544607	0.278031	-0.134614	-0.297626	0.064216	0.355564	-0.673034	-0.811251	0.080992	0.068881	0.574950	0	0
29631	1.561831	-1.027454	9.289953	0.250620	-0.124005	-0.292265	0.059030	0.352808	-0.674999	-0.809671	0.079511	0.071574	0.577051	0	0
29632	1.770220	-1.184184	9.253857	0.218027	-0.115169	-0.286863	0.054881	0.347582	-0.675071	-0.808091	0.078244	0.074052	0.579123	0	0
29633	2.022320	-1.348960	9.252951	0.190477	-0.120366	-0.281507	0.051144	0.344588	-0.678740	-0.806505	0.077243	0.076357	0.581165	0	0
29634	2.171970	-1.547446	9.307196	0.192615	-0.138317	-0.257097	0.046093	0.339369	-0.680105	-0.805038	0.076337	0.078849	0.582983	0	0
29635	2.383229	-1.672566	9.043903	0.184882	-0.119571	-0.226449	0.043761	0.336896	-0.680657	-0.803750	0.075437	0.081075	0.584571	0	0
29636	2.419757	-1.686362	8.946020	0.136176	-0.147778	-0.188873	0.037909	0.334109	-0.680669	-0.802612	0.075094	0.083259	0.585869	0	0
29637	2.401002	-1.629074	8.608322	0.098705	-0.158416	-0.159149	0.035450	0.331091	-0.681360	-0.801607	0.075193	0.085247	0.586946	0	0
29638	2.332019	-1.751284	8.738913	0.036154	-0.160090	-0.135418	0.030248	0.329681	-0.681870	-0.800687	0.075768	0.086903	0.587883	0	0
29639	2.296119	-1.956397	9.317875	-0.050970	-0.160267	-0.089786	0.026217	0.328831	-0.682507	-0.799967	0.077157	0.087976	0.588524	0	0
29640	2.196840	-2.143707	10.092238	-0.190149	-0.123824	-0.069203	0.023719	0.329870	-0.680261	-0.799287	0.079387	0.087959	0.589153	0	0
29641	2.089132	-2.125891	10.760770	-0.392389	-0.071743	-0.012654	0.023171	0.333666	-0.678624	-0.798818	0.083064	0.086242	0.589535	0	0
29642	2.039171	-1.862295	11.107045	-0.573966	-0.006555	0.036874	0.023503	0.342365	-0.675468	-0.798526	0.087759	0.082938	0.589725	0	0
29643	2.151960	-1.311227	11.010601	-0.717331	0.055319	0.060106	0.022767	0.352386	-0.669681	-0.798263	0.093337	0.078212	0.589870	0	0
29644	2.414104	-0.702186	10.383741	-0.793670	0.101174	0.072642	0.023177	0.365123	-0.661901	-0.797989	0.099172	0.072711	0.589992	0	0
29645	2.619412	-0.263853	9.654081	-0.806148	0.091874	0.063909	0.024388	0.377898	-0.656463	-0.797594	0.105232	0.067161	0.590135	0	0
29646	2.797247	-0.323032	9.160078	-0.758135	0.083927	0.048075	0.026651	0.388364	-0.651209	-0.797100	0.110855	0.062024	0.590336	0	0
29647	2.965144	-0.787919	8.926845	-0.615155	0.065672	0.027617	0.026832	0.397853	-0.645828	-0.796590	0.115520	0.057857	0.590552	0	0
29648	3.066919	-1.274609	8.961144	-0.458810	0.034660	0.031501	0.027551	0.405726	-0.641782	-0.796245	0.119029	0.054893	0.590604	0	0
29649	3.068077	-1.412797	9.385257	-0.281325	0.039173	0.043227	0.029327	0.412258	-0.638809	-0.796164	0.121213	0.052903	0.590451	0	0
29650	3.069051	-1.208531	9.569721	-0.132571	0.035247	0.053229	0.029310	0.414977	-0.637977	-0.796323	0.122131	0.051834	0.590142	0	0
29651	2.860470	-1.016845	9.957373	-0.066699	0.046880	0.059999	0.030487	0.414859	-0.638507	-0.796598	0.122575	0.051040	0.589747	0	0
29652	2.467722	-0.740842	10.105952	-0.087285	0.089213	0.051368	0.030739	0.416496	-0.638217	-0.796827	0.122813	0.049811	0.589494	0	0
29653	2.045527	-0.526621	10.157491	-0.178131	0.118229	0.035927	0.032276	0.418392	-0.635853	-0.796857	0.123698	0.047821	0.589433	0	0
29654	1.783345	-0.424725	10.145629	-0.308652	0.143950	0.024118	0.034356	0.420326	-0.636090	-0.796670	0.125362	0.044883	0.589564	0	0
29655	1.677057	-0.331695	9.936355	-0.417414	0.164982	0.020977	0.036137	0.425770	-0.633398	-0.796319	0.127842	0.041119	0.589781	0	0
29656	1.701967	-0.248429	9.849807	-0.491941	0.156014	0.016802	0.038416	0.436123	-0.629964	-0.795832	0.130887	0.037013	0.590042	0	0
29657	1.838220	-0.267963	9.754382	-0.540351	0.153733	0.016959	0.038592	0.444643	-0.623563	-0.795254	0.134380	0.032612	0.590296	0	0
29658	1.930479	-0.311933	9.708046	-0.489489	0.141988	0.015924	0.041399	0.451306	-0.619296	-0.794717	0.137480	0.028631	0.590512	0	0
29659	1.925262	-0.347308	9.838400	-0.364383	0.121808	0.015506	0.044744	0.456765	-0.616615	-0.794324	0.139734	0.025523	0.590654	0	0
29660	1.998081	-0.383996	9.807143	-0.179623	0.118770	0.007995	0.045486	0.460554	-0.613429	-0.794142	0.140504	0.023567	0.590797	0	0
29661	1.915416	-0.357468	9.886904	0.037805	0.100664	0.000317	0.045093	0.458899	-0.612419	-0.794210	0.139664	0.023024	0.590927	0	0
29662	1.900742	-0.390198	9.785092	0.218838	0.100539	-0.021145	0.046423	0.458955	-0.615805	-0.794407	0.137369	0.023609	0.591177	0	0
29663	1.846193	-0.523250	10.007195	0.345811	0.066823	-0.049516	0.046465	0.453802	-0.618504	-0.794591	0.134249	0.025224	0.591579	0	0
29664	1.719366	-0.566358	10.053090	0.418298	0.066389	-0.054977	0.048083	0.448412	-0.622778	-0.794845	0.130560	0.027307	0.591971	0	0
29665	1.519924	-0.552509	10.053052	0.430021	0.063119	-0.070753	0.045792	0.441609	-0.626272	-0.794991	0.126761	0.029472	0.592497	0	0
29666	1.525242	-0.518493	9.825834	0.388126	0.067307	-0.091558	0.047271	0.437164	-0.629877	-0.794967	0.123290	0.031416	0.593161	0	0
29667	1.711532	-0.392450	9.256799	0.317109	0.067992	-0.098316	0.047582	0.432714	-0.633993	-0.794786	0.120331	0.032903	0.593930	0	0
29668	1.936220	-0.317615	8.899200	0.235299	0.038226	-0.110350	0.045517	0.429292	-0.634825	-0.794446	0.118238	0.034194	0.594732	0	0
29669	2.007782	-0.533640	9.063946	0.196714	0.034527	-0.136381	0.044784	0.424281	-0.638555	-0.793870	0.116414	0.035282	0.595796	0	0
29670	2.044831	-0.859195	9.063298	0.211827	0.018947	-0.153874	0.042587	0.421404	-0.639375	-0.793234	0.114606	0.036639	0.596911	0	0
29671	2.087077	-1.089858	9.257565	0.237633	0.032037	-0.167836	0.042864	0.419236	-0.640458	-0.792506	0.112462	0.038031	0.598198	0	0
29672	2.101036	-1.155637	9.488728	0.279457	0.042868	-0.157449	0.040567	0.415445	-0.644673	-0.791920	0.109970	0.039606	0.599334	0	0
29673	2.173941	-1.175445	9.467393	0.264060	0.042851	-0.150413	0.039822	0.411649	-0.647340	-0.791313	0.107562	0.041055	0.600473	0	0
29674	2.169521	-1.120735	9.352063	0.249392	0.051761	-0.152969	0.039199	0.407568	-0.648974	-0.790717	0.105254	0.042374	0.601575	0	0
29675	2.218100	-1.140287	9.326452	0.229812	0.059602	-0.143285	0.037263	0.404284	-0.649804	-0.790109	0.103025	0.043483	0.602680	0	0
29676	2.169168	-1.183722	9.341491	0.197166	0.042997	-0.127540	0.037027	0.400750	-0.651170	-0.789584	0.101193	0.044527	0.603601	0	0
29677	2.071453	-1.243953	9.376785	0.167587	0.032839	-0.132724	0.036790	0.398038	-0.652781	-0.788954	0.099628	0.045465	0.604614	0	0
29678	1.862080	-1.268610	9.354638	0.124761	0.034705	-0.116924	0.034723	0.395849	-0.653978	-0.788410	0.098422	0.046125	0.605471	0	0
29679	1.779477	-1.271359	9.228191	0.081504	0.021033	-0.113361	0.032515	0.395013	-0.654368	-0.787801	0.097619	0.046616	0.606356	0	0
29680	1.789007	-1.316960	9.174059	0.028132	0.005451	-0.097543	0.033171	0.394204	-0.654648	-0.787257	0.097360	0.046901	0.607082	0	0
29681	1.810848	-1.301597	9.304510	-0.035871	-0.009902	-0.092164	0.031074	0.396360	-0.654071	-0.786645	0.097684	0.046901	0.607822	0	0
29682	1.925103	-1.308097	9.364726	-0.099526	-0.022011	-0.072804	0.031591	0.396771	-0.653807	-0.786107	0.098608	0.046603	0.608391	0	0
29683	2.026576	-1.412098	9.472270	-0.153013	-0.022587	-0.069133	0.029603	0.400269	-0.651257	-0.785511	0.099947	0.045969	0.608990	0	0
29684	2.177662	-1.388233	9.391646	-0.194505	-0.026700	-0.067259	0.027381	0.401883	-0.651079	-0.784893	0.101649	0.045121	0.609569	0	0
29685	2.212435	-1.285474	9.290622	-0.178896	-0.032149	-0.061220	0.026830	0.405950	-0.649307	-0.784309	0.103263	0.044402	0.610103	0	0
29686	2.056294	-1.320234	9.482575	-0.136566	-0.035964	-0.060501	0.026027	0.408929	-0.648074	-0.783787	0.104569	0.043975	0.610581	0	0
29687	1.952585	-1.508030	9.864824	-0.109570	-0.026650	-0.057058	0.024441	0.410252	-0.645958	-0.783298	0.105611	0.043632	0.611054	0	0
29688	1.834534	-1.610640	10.456827	-0.032802	-0.000547	-0.036275	0.024832	0.411767	-0.646711	-0.783049	0.105898	0.043535	0.611331	0	0
29689	1.766337	-1.573970	10.705873	0.033220	0.017145	-0.027707	0.022474	0.410762	-0.644635	-0.782909	0.105564	0.043684	0.611557	0	0
29690	1.721876	-1.320591	10.434505	0.100963	0.050729	-0.025229	0.023537	0.409295	-0.646490	-0.782889	0.104494	0.043992	0.611744	0	0
29691	1.847518	-1.169401	9.833335	0.176938	0.071385	-0.037605	0.024083	0.405632	-0.647864	-0.782861	0.102694	0.044601	0.612040	0	0
29692	1.701788	-1.204819	9.417354	0.265928	0.074376	-0.042240	0.023462	0.403338	-0.650503	-0.782915	0.100180	0.045751	0.612302	0	0
29693	1.672139	-1.319001	9.229992	0.325476	0.042359	-0.033776	0.024552	0.396422	-0.653244	-0.783037	0.097394	0.047489	0.612463	0	0
29694	1.850742	-1.572823	9.217411	0.354931	0.015666	-0.021672	0.024347	0.391014	-0.657505	-0.783267	0.094550	0.049622	0.612446	0	0
29695	1.982029	-1.657540	8.874226	0.313252	-0.008475	-0.021592	0.024379	0.385572	-0.658911	-0.783410	0.092185	0.051672	0.612455	0	0
29696	1.845644	-1.692058	8.809094	0.240832	-0.020321	-0.009221	0.022847	0.382998	-0.661678	-0.783561	0.090460	0.053373	0.612373	0	0
29697	1.752945	-1.723369	8.859211	0.154856	-0.027023	0.013678	0.021805	0.382851	-0.661674	-0.783755	0.089477	0.054565	0.612163	0	0
29698	1.632087	-1.646030	8.543525	0.044902	-0.062926	0.020845	0.020772	0.381483	-0.662213	-0.783880	0.089565	0.055372	0.611918	0	0
29699	1.460183	-1.485124	8.612733	0.002555	-0.089002	0.034808	0.020401	0.379861	-0.663800	-0.784032	0.090171	0.056095	0.611569	0	0
29700	1.516903	-1.372894	8.516178	-0.014655	-0.118875	0.053087	0.019741	0.381489	-0.663504	-0.784269	0.091086	0.056948	0.611050	0	0
29701	1.590389	-1.313819	8.384585	-0.053288	-0.153341	0.041767	0.017506	0.382534	-0.661519	-0.784374	0.092529	0.057823	0.610617	0	0
29702	1.633656	-1.351255	8.663895	-0.075582	-0.165687	0.055766	0.015557	0.381976	-0.662036	-0.784536	0.094209	0.058667	0.610070	0	0
29703	1.769262	-1.399782	8.996599	-0.075062	-0.166178	0.080215	0.012685	0.383861	-0.662238	-0.784842	0.095926	0.059471	0.609331	0	0
29704	1.875817	-1.437505	9.252653	-0.062919	-0.176060	0.087152	0.010320	0.385316	-0.660374	-0.785194	0.097588	0.060444	0.608518	0	0
29705	2.111732	-1.350838	9.793176	-0.045138	-0.167075	0.108965	0.009004	0.387343	-0.659805	-0.785696	0.099096	0.061407	0.607528	0	0
29706	2.328555	-1.260537	10.019453	-0.025676	-0.145679	0.122079	0.008484	0.385144	-0.658935	-0.786310	0.100301	0.062332	0.606441	0	0
29707	2.475622	-1.079485	9.994423	-0.001058	-0.097838	0.122147	0.007189	0.384731	-0.659714	-0.786974	0.101054	0.063008	0.605384	0	0
29708	2.593176	-0.926377	10.105256	0.018408	-0.077284	0.136108	0.007447	0.384318	-0.659204	-0.787755	0.101506	0.063648	0.604225	0	0
29709	2.615202	-0.877148	10.245869	0.044604	-0.047799	0.136114	0.006155	0.384870	-0.660743	-0.788576	0.101610	0.064196	0.603077	0	0
29710	2.603422	-0.866562	9.955766	0.100317	-0.016781	0.139524	0.006947	0.383247	-0.661300	-0.789495	0.101053	0.064849	0.601897	0	0
29711	2.621676	-0.756589	9.433962	0.170829	-0.013455	0.121869	0.007491	0.380816	-0.662910	-0.790375	0.099950	0.065907	0.600810	0	0
29712	2.629327	-0.725820	9.279275	0.220758	-0.013665	0.112997	0.008172	0.378123	-0.665306	-0.791252	0.098404	0.067287	0.599757	0	0
29713	2.536420	-0.802704	9.280327	0.241650	-0.005095	0.114698	0.008064	0.374999	-0.666665	-0.792155	0.096693	0.068718	0.598681	0	0
29714	2.416649	-0.871100	9.412856	0.201039	-0.023481	0.083353	0.009657	0.371353	-0.668566	-0.792819	0.095340	0.070085	0.597860	0	0
29715	2.309213	-0.901278	9.591645	0.090518	-0.010389	0.081956	0.008646	0.368097	-0.670961	-0.793370	0.094839	0.070687	0.597137	0	0
29716	2.229326	-0.832529	9.582364	-0.045958	-0.025235	0.092759	0.009300	0.368245	-0.671353	-0.793851	0.095462	0.070583	0.596411	0	0
29717	2.259717	-0.633356	9.545760	-0.134235	-0.001617	0.079111	0.009290	0.369327	-0.670552	-0.794175	0.096690	0.069777	0.595876	0	0
29718	2.343159	-0.517164	9.509171	-0.155277	-0.024155	0.077364	0.011103	0.371936	-0.670384	-0.794457	0.098163	0.069027	0.595346	0	0
29719	2.441352	-0.385891	9.414351	-0.111998	-0.021048	0.080737	0.010167	0.375460	-0.669139	-0.794795	0.099329	0.068508	0.594762	0	0
29720	2.534477	-0.302392	9.253599	-0.039519	-0.007439	0.070101	0.010561	0.375331	-0.669404	-0.795155	0.099778	0.068321	0.594227	0	0
29721	2.536844	-0.321398	9.214537	0.034707	-0.029048	0.075059	0.008848	0.378168	-0.668427	-0.795597	0.099823	0.068749	0.593578	0	0
29722	2.368058	-0.415632	9.526989	0.052154	-0.025775	0.080237	0.009909	0.375736	-0.669522	-0.796095	0.099658	0.069243	0.592880	0	0
29723	1.999637	-0.527671	9.848640	0.036921	-0.011752	0.087257	0.011218	0.375209	-0.670061	-0.796623	0.099585	0.069532	0.592149	0	0
29724	1.539105	-0.553022	10.304391	0.011623	0.010907	0.105648	0.009662	0.372734	-0.669838	-0.797256	0.099543	0.069468	0.591311	0	0
29725	1.228221	-0.386778	10.657728	0.020895	0.047328	0.120490	0.010725	0.372228	-0.672194	-0.798006	0.099246	0.069140	0.590386	0	0
29726	1.040147	-0.091408	10.651751	0.060675	0.092786	0.104742	0.014245	0.373913	-0.673225	-0.798740	0.098327	0.068713	0.589597	0	0
29727	0.973784	0.164419	10.395452	0.083375	0.098625	0.115120	0.015818	0.372571	-0.673783	-0.799557	0.097188	0.068327	0.588723	0	0
29728	1.054569	0.540051	9.725880	0.100775	0.131013	0.109023	0.017915	0.371649	-0.674855	-0.800376	0.095726	0.067826	0.587907	0	0
29729	1.246230	0.728163	9.026867	0.117471	0.104965	0.094948	0.022108	0.367745	-0.675871	-0.801108	0.094230	0.067594	0.587177	0	0
29730	1.411136	0.551749	8.608967	0.132385	0.073709	0.076539	0.024341	0.366696	-0.677596	-0.801729	0.092829	0.067769	0.586533	0	0
29731	1.589267	0.187902	8.449568	0.121688	0.056472	0.064374	0.023432	0.364359	-0.676986	-0.802250	0.091547	0.067974	0.585998	0	0
29732	1.692417	-0.067825	8.448387	0.121638	0.001947	0.083452	0.023978	0.362480	-0.679105	-0.802840	0.090658	0.068654	0.585248	0	0
29733	1.698703	-0.205917	8.639960	0.123566	-0.019360	0.100848	0.024897	0.361265	-0.679395	-0.803521	0.089823	0.069444	0.584348	0	0
29734	1.642595	-0.209106	8.752580	0.140764	-0.037035	0.105101	0.026614	0.360632	-0.682017	-0.804227	0.089022	0.070529	0.583370	0	0
29735	1.639962	-0.199462	8.980356	0.146064	-0.060094	0.121594	0.026750	0.358994	-0.681921	-0.805016	0.088250	0.071756	0.582248	0	0
29736	1.542754	-0.142441	9.167414	0.130716	-0.063672	0.133821	0.026905	0.354915	-0.683041	-0.805853	0.087706	0.072970	0.581020	0	0
29737	1.486586	-0.107153	9.532372	0.113758	-0.070010	0.153033	0.025475	0.354356	-0.683171	-0.806784	0.087261	0.074054	0.579656	0	0
29738	1.435367	-0.052759	9.921698	0.079598	-0.067486	0.172319	0.027444	0.353026	-0.684381	-0.807789	0.087178	0.074968	0.578149	0	0
29739	1.450329	0.046957	10.111614	0.058569	-0.032608	0.184684	0.026023	0.351933	-0.685431	-0.808878	0.086966	0.075391	0.576601	0	0
29740	1.445945	0.166303	10.297415	0.014719	-0.036021	0.198747	0.027976	0.352498	-0.685434	-0.809996	0.087245	0.075654	0.574953	0	0
29741	1.420184	0.327435	10.232513	-0.043323	0.009639	0.212981	0.030303	0.354141	-0.683990	-0.811187	0.087614	0.075111	0.573287	0	0
29742	1.520554	0.410367	10.117586	-0.088583	0.008443	0.200031	0.032384	0.355804	-0.684362	-0.812249	0.088474	0.074419	0.571739	0	0
29743	1.754073	0.364210	9.939641	-0.138721	0.028174	0.189806	0.034447	0.357163	-0.682271	-0.813231	0.089474	0.073192	0.570345	0	0
29744	1.952441	0.156653	9.898210	-0.127255	0.024376	0.199409	0.035870	0.359221	-0.681982	-0.814258	0.090556	0.072149	0.568839	0	0
29745	2.102146	-0.025246	9.989004	-0.077876	0.039725	0.195862	0.037269	0.360966	-0.678580	-0.815330	0.090991	0.071168	0.567356	0	0
29746	2.071774	-0.221939	10.020801	-0.005400	0.037541	0.188683	0.039355	0.362087	-0.679223	-0.816408	0.090997	0.070720	0.565858	0	0
29747	2.155995	-0.394436	9.970400	0.087592	0.040628	0.169262	0.042618	0.361167	-0.679524	-0.817474	0.090055	0.070695	0.564472	0	0
29748	2.309522	-0.434826	9.552279	0.179999	0.031211	0.168990	0.045108	0.360389	-0.680856	-0.818599	0.088566	0.071363	0.562990	0	0
29749	2.597621	-0.326972	9.232422	0.316912	0.019059	0.152886	0.045416	0.351542	-0.682590	-0.819749	0.085865	0.072830	0.561547	0	0
29750	2.636025	-0.378126	9.439017	0.430646	0.012249	0.140337	0.046243	0.344756	-0.685067	-0.820896	0.082407	0.075087	0.560090	0	0
29751	2.504732	-0.330207	9.597680	0.530767	0.013346	0.134790	0.047455	0.339750	-0.687642	-0.822082	0.077979	0.077823	0.558609	0	0
29752	2.650389	-0.348280	9.802269	0.631612	0.026787	0.117116	0.049888	0.329612	-0.693703	-0.823223	0.072765	0.081098	0.557164	0	0
29753	2.943942	-0.813111	10.345714	0.717525	0.018714	0.132642	0.051270	0.319314	-0.698591	-0.824470	0.066780	0.084840	0.555511	0	0
29754	3.077346	-0.992646	9.795340	0.793842	0.021549	0.139440	0.052402	0.306147	-0.703533	-0.825758	0.060270	0.089037	0.553683	0	0
29755	2.869381	-0.462549	9.209689	0.827020	0.024643	0.158449	0.053020	0.293810	-0.709754	-0.827114	0.053391	0.093327	0.551653	0	0
29756	2.614523	0.036513	9.053206	0.814576	0.030298	0.146196	0.055574	0.281600	-0.713779	-0.828349	0.046659	0.097549	0.549678	0	0
29757	2.377025	0.164450	8.861986	0.709334	0.037199	0.152577	0.056318	0.269944	-0.719728	-0.829519	0.040688	0.101090	0.547745	0	0
29758	2.230449	0.095902	9.029028	0.540044	0.023473	0.162612	0.056896	0.259879	-0.722137	-0.830631	0.036280	0.103846	0.545849	0	0
29759	2.147263	0.170394	9.821274	0.375617	0.024757	0.155231	0.059301	0.250521	-0.725066	-0.831618	0.033156	0.105662	0.544194	0	0
29760	2.074568	0.320755	10.328672	0.213520	0.052014	0.163609	0.061281	0.247285	-0.726702	-0.832628	0.031305	0.106397	0.542614	0	0
29761	2.109902	0.502236	10.131913	0.097207	0.068469	0.174446	0.063247	0.244166	-0.726777	-0.833660	0.030282	0.106328	0.541099	0	0
29762	2.169721	0.682637	9.794152	0.051210	0.083065	0.160653	0.065982	0.244602	-0.726788	-0.834627	0.029612	0.105924	0.539723	0	0
29763	2.252633	0.672191	9.576614	0.068002	0.071004	0.143137	0.066896	0.242418	-0.726058	-0.835478	0.028789	0.105687	0.538497	0	0
29764	2.211996	0.394831	9.668026	0.103954	0.051668	0.132534	0.069642	0.242322	-0.727119	-0.836269	0.027818	0.105838	0.537288	0	0
29765	2.040737	0.222169	9.611418	0.079551	0.036255	0.127319	0.070040	0.242612	-0.728155	-0.836997	0.027076	0.105961	0.536167	0	0
29766	1.879675	0.134119	9.577569	0.032991	0.027794	0.134392	0.073839	0.239385	-0.729155	-0.837755	0.026827	0.105929	0.535000	0	0
29767	1.729002	0.185295	9.676199	-0.031916	0.035416	0.127597	0.073815	0.242095	-0.727543	-0.838450	0.027027	0.105461	0.533993	0	0
29768	1.632132	0.307463	9.898070	-0.101766	0.034037	0.137366	0.075245	0.243202	-0.727661	-0.839183	0.027879	0.104655	0.532956	0	0
29769	1.588455	0.334201	9.928513	-0.182765	0.048561	0.141995	0.075630	0.244295	-0.727383	-0.839922	0.029286	0.103262	0.531987	0	0
29770	1.603606	0.408109	9.817846	-0.221072	0.041146	0.133357	0.078193	0.249197	-0.724448	-0.840600	0.031097	0.101762	0.531101	0	0
29771	1.628874	0.591160	9.926394	-0.241955	0.033430	0.133382	0.078690	0.253419	-0.723329	-0.841250	0.033067	0.100177	0.530254	0	0
29772	1.701710	0.497222	9.584428	-0.207750	0.021180	0.120181	0.080219	0.259422	-0.721924	-0.841828	0.034859	0.098918	0.529458	0	0
29773	1.822595	0.360421	9.570004	-0.168537	0.001916	0.102600	0.079956	0.260515	-0.722160	-0.842299	0.036345	0.097995	0.528780	0	0
29774	1.933463	0.165942	9.511412	-0.125508	-0.012346	0.098110	0.081758	0.262969	-0.720566	-0.842754	0.037599	0.097460	0.528066	0	0
29775	1.970952	-0.100411	9.424438	-0.090512	0.006482	0.105073	0.081223	0.264865	-0.719746	-0.843267	0.038412	0.096911	0.527289	0	0
29776	1.950877	-0.188597	9.513226	-0.062946	-0.023586	0.113636	0.081212	0.265670	-0.718691	-0.843808	0.039213	0.096796	0.526384	0	0
29777	1.892324	-0.196459	9.611308	-0.034654	0.005647	0.129330	0.083282	0.267315	-0.717634	-0.844467	0.039590	0.096539	0.525346	0	0
29778	1.872522	-0.226993	9.754172	-0.065293	0.014309	0.146890	0.084323	0.268422	-0.718010	-0.845219	0.040244	0.096079	0.524170	0	0
29779	1.853620	-0.132030	9.741435	-0.073223	0.041992	0.167913	0.084577	0.270062	-0.717980	-0.846096	0.040797	0.095297	0.522854	0	0
29780	1.878584	-0.057456	9.562762	-0.105736	0.052569	0.178500	0.085728	0.272786	-0.716636	-0.847022	0.041623	0.094287	0.521470	0	0
29781	1.879023	-0.002840	9.452161	-0.130146	0.047644	0.171572	0.088205	0.271576	-0.716157	-0.847893	0.042636	0.093159	0.520174	0	0
29782	1.913324	0.026637	9.393682	-0.116238	0.033389	0.181960	0.090268	0.274859	-0.715069	-0.848813	0.043652	0.092255	0.518749	0	0
29783	1.917999	0.017928	9.519345	-0.126746	0.031789	0.176755	0.092331	0.276767	-0.713228	-0.849689	0.044726	0.091277	0.517393	0	0
29784	1.868730	-0.058496	9.664659	-0.151496	0.045826	0.183847	0.094924	0.278420	-0.712434	-0.850605	0.045979	0.090083	0.515986	0	0
29785	1.892552	-0.104782	9.881345	-0.178509	0.039117	0.176939	0.095033	0.282920	-0.711957	-0.851457	0.047457	0.088774	0.514673	0	0
29786	1.911563	-0.178066	9.908915	-0.240752	0.050171	0.170185	0.096835	0.285785	-0.710485	-0.852249	0.049435	0.087089	0.513463	0	0
29787	1.852512	-0.252570	10.107745	-0.286231	0.069630	0.175607	0.099414	0.291123	-0.709620	-0.853053	0.051673	0.084965	0.512261	0	0
29788	1.900491	-0.401721	9.949566	-0.301456	0.068430	0.149502	0.101451	0.295737	-0.705907	-0.853707	0.054056	0.082821	0.511275	0	0
29789	1.953661	-0.534109	9.588137	-0.290643	0.069850	0.166066	0.103774	0.299295	-0.704815	-0.854441	0.056327	0.080677	0.510146	0	0
29790	1.972862	-0.633175	9.312704	-0.285593	0.061174	0.161676	0.105300	0.303372	-0.702148	-0.855141	0.058621	0.078668	0.509027	0	0
29791	1.948729	-0.631130	9.146238	-0.270119	0.034748	0.169401	0.108141	0.309126	-0.701666	-0.855857	0.060905	0.076929	0.507820	0	0
29792	1.894666	-0.750469	9.005366	-0.254393	0.025761	0.178927	0.108364	0.311679	-0.698240	-0.856617	0.063125	0.075369	0.506499	0	0
29793	1.816657	-0.751210	9.133053	-0.237473	-0.002262	0.175298	0.109903	0.317009	-0.697627	-0.857338	0.065329	0.074111	0.505184	0	0
29794	1.904703	-0.669645	9.151548	-0.244531	-0.002143	0.170091	0.110915	0.321367	-0.695991	-0.858023	0.067598	0.072845	0.503906	0	0
29795	2.016484	-0.690285	9.175304	-0.234134	-0.012840	0.176156	0.112181	0.325990	-0.693571	-0.858727	0.069833	0.071695	0.502564	0	0
29796	2.075963	-0.469412	9.348969	-0.220778	-0.028519	0.165593	0.113071	0.327473	-0.691470	-0.859373	0.072026	0.070777	0.501280	0	0
29797	2.061555	-0.403212	9.519719	-0.193093	-0.037595	0.172457	0.111746	0.330310	-0.690106	-0.860057	0.074033	0.070051	0.499915	0	0
29798	2.008349	-0.314794	9.686838	-0.172826	-0.040942	0.154055	0.114081	0.333475	-0.690320	-0.860659	0.075867	0.069488	0.498680	0	0
29799	2.062494	-0.213052	9.662826	-0.139677	-0.046966	0.133005	0.115626	0.335657	-0.688990	-0.861170	0.077430	0.069138	0.497605	0	0
29800	2.058077	-0.144530	9.615481	-0.101781	-0.044517	0.126787	0.115100	0.335782	-0.688464	-0.861683	0.078651	0.068981	0.496546	0	0
29801	2.067785	-0.151731	9.600629	-0.052106	-0.056877	0.111781	0.112993	0.337512	-0.686597	-0.862145	0.079489	0.069169	0.495583	0	0
29802	2.098883	-0.235036	9.647145	-0.004926	-0.051692	0.092482	0.114818	0.338905	-0.687362	-0.862554	0.079887	0.069580	0.494749	0	0
29803	2.056829	-0.342160	9.709539	0.021396	-0.051519	0.069732	0.113789	0.336992	-0.688041	-0.862869	0.080033	0.070120	0.494101	0	0
29804	1.993030	-0.433901	9.714549	0.053352	-0.041150	0.062690	0.112484	0.336152	-0.687399	-0.863184	0.079854	0.070753	0.493488	0	0
29805	1.919874	-0.466946	9.686716	0.090910	-0.062177	0.050301	0.111195	0.334788	-0.688456	-0.863449	0.079435	0.071743	0.492949	0	0
29806	1.915432	-0.421623	9.542200	0.123236	-0.070815	0.030986	0.111336	0.334944	-0.689882	-0.863640	0.078777	0.073001	0.492535	0	0
29807	1.983545	-0.436110	9.482315	0.147484	-0.081607	0.037875	0.111216	0.332350	-0.689932	-0.863871	0.077953	0.074447	0.492045	0	0
29808	2.027066	-0.475782	9.524324	0.135748	-0.073004	0.050156	0.109805	0.331959	-0.692528	-0.864161	0.077211	0.075770	0.491451	0	0
29809	2.011659	-0.565852	9.780030	0.140619	-0.093958	0.044858	0.106568	0.328938	-0.693603	-0.864406	0.076511	0.077284	0.490894	0	0
29810	1.918591	-0.667190	9.797685	0.130585	-0.079130	0.051904	0.106469	0.325691	-0.696004	-0.864692	0.075844	0.078633	0.490279	0	0
29811	1.986427	-0.730184	9.734694	0.069409	-0.070877	0.055611	0.106728	0.324456	-0.695251	-0.864949	0.075655	0.079588	0.489700	0	0
29812	2.070730	-0.514120	9.445296	0.019899	-0.075601	0.048752	0.105817	0.323350	-0.694876	-0.865136	0.075925	0.080366	0.489199	0	0
29813	2.125873	-0.302051	9.100831	-0.030346	-0.068074	0.041925	0.105036	0.323068	-0.694746	-0.865251	0.076574	0.080820	0.488820	0	0
29814	2.140225	-0.396330	8.835262	-0.075523	-0.085094	0.036785	0.105559	0.322253	-0.694636	-0.865300	0.077706	0.081224	0.488488	0	0
29815	2.090760	-0.566431	8.671773	-0.113859	-0.107380	0.029864	0.103474	0.323330	-0.695119	-0.865257	0.079264	0.081621	0.488248	0	0
29816	1.977901	-0.723474	8.693933	-0.159916	-0.122626	0.022976	0.101480	0.328467	-0.692666	-0.865130	0.081299	0.081947	0.488084	0	0
29817	1.981957	-0.836691	8.832649	-0.197176	-0.150445	0.029998	0.098601	0.331164	-0.692333	-0.864977	0.083791	0.082311	0.487872	0	0
29818	2.054971	-0.802661	8.991237	-0.238745	-0.149240	0.026642	0.097403	0.334957	-0.690951	-0.864771	0.086640	0.082478	0.487711	0	0
29819	2.230605	-0.664470	9.308726	-0.298412	-0.149775	0.028575	0.095025	0.339551	-0.689026	-0.864511	0.090003	0.082343	0.487586	0	0
29820	2.362044	-0.614580	9.524296	-0.330653	-0.145897	0.016485	0.093031	0.343040	-0.685826	-0.864158	0.093620	0.082041	0.487582	0	0
29821	2.395264	-0.712282	9.773928	-0.319144	-0.142711	0.026946	0.091682	0.346662	-0.681848	-0.863855	0.097125	0.081744	0.487483	0	0
29822	2.409483	-0.768751	9.821216	-0.278795	-0.130494	0.008554	0.089180	0.351401	-0.680698	-0.863506	0.100210	0.081567	0.487507	0	0
29823	2.427276	-0.954417	10.355637	-0.224708	-0.104953	0.018963	0.087979	0.354228	-0.678556	-0.863272	0.102704	0.081410	0.487428	0	0
29824	2.473942	-0.799180	10.768348	-0.158755	-0.079371	0.023199	0.086649	0.359940	-0.677915	-0.863146	0.104514	0.081361	0.487275	0	0
29825	2.671400	-0.691704	10.992896	-0.067821	-0.038954	0.016092	0.086240	0.361830	-0.676576	-0.863110	0.105322	0.081398	0.487159	0	0
29826	2.686379	-0.623985	11.003198	0.007612	-0.008042	0.014210	0.086362	0.361131	-0.675162	-0.863174	0.105341	0.081554	0.487014	0	0
29827	2.603425	-0.675935	10.936585	0.092362	0.041493	-0.006838	0.087161	0.360343	-0.677001	-0.863261	0.104347	0.081699	0.487051	0	0
29828	2.491834	-0.676492	10.634102	0.168826	0.068858	-0.001770	0.087971	0.357648	-0.679138	-0.863483	0.102585	0.081994	0.486981	0	0
29829	2.383018	-0.655519	10.138176	0.218806	0.089836	-0.019325	0.087715	0.354357	-0.678162	-0.863674	0.100245	0.082346	0.487070	0	0
29830	2.210238	-0.741594	9.714836	0.281118	0.085040	-0.016053	0.089842	0.349502	-0.681130	-0.863944	0.097421	0.083063	0.487043	0	0
29831	2.092347	-0.989686	9.413816	0.325443	0.084648	-0.009200	0.089878	0.346126	-0.684054	-0.864271	0.094189	0.083965	0.486943	0	0
29832	2.053358	-1.074877	9.026135	0.346912	0.071484	-0.011917	0.092008	0.339352	-0.686410	-0.864594	0.090864	0.085113	0.486803	0	0
29833	2.004339	-1.171937	8.841887	0.361043	0.057129	0.006319	0.091273	0.333378	-0.689509	-0.864985	0.087473	0.086410	0.486501	0	0
29834	2.008545	-1.288352	8.830447	0.350076	0.034144	0.027233	0.093408	0.326886	-0.692639	-0.865447	0.084334	0.087859	0.485974	0	0
29835	2.028144	-1.239048	8.966276	0.318316	0.023618	0.042995	0.093192	0.321187	-0.695477	-0.865929	0.081514	0.089206	0.485350	0	0
29836	2.058105	-1.105877	8.972322	0.311795	0.005732	0.070866	0.093208	0.318878	-0.696432	-0.866519	0.078882	0.090676	0.484459	0	0
29837	2.071068	-0.924033	9.199769	0.282399	0.007648	0.072687	0.093774	0.312912	-0.699151	-0.867085	0.076482	0.091962	0.483587	0	0
29838	2.121573	-0.948332	9.602572	0.282955	0.000094	0.102335	0.094972	0.309668	-0.700782	-0.867787	0.074154	0.093315	0.482431	0	0
29839	2.222490	-0.346202	9.507129	0.280557	0.003369	0.118003	0.093980	0.303284	-0.704017	-0.868551	0.071832	0.094593	0.481156	0	0
29840	2.411064	-0.148079	9.442646	0.275960	0.005296	0.107563	0.094526	0.299209	-0.705140	-0.869260	0.069544	0.095862	0.479959	0	0
29841	2.438819	0.099747	9.837744	0.292957	0.015821	0.094442	0.095464	0.295551	-0.706647	-0.869916	0.067029	0.097107	0.478878	0	0
29842	2.374461	0.379120	10.085313	0.329089	0.030560	0.084746	0.097461	0.291107	-0.709866	-0.870561	0.064134	0.098424	0.477831	0	0
29843	2.449704	0.271137	9.694670	0.352652	0.023009	0.056763	0.097500	0.285402	-0.712056	-0.871063	0.061020	0.099914	0.477015	0	0
29844	2.420096	0.207859	9.733190	0.375066	0.038738	0.046278	0.098188	0.280109	-0.713984	-0.871539	0.057646	0.101401	0.476251	0	0
29845	2.405365	0.156222	9.585110	0.374905	0.035381	0.039293	0.097321	0.274818	-0.717198	-0.871958	0.054259	0.102898	0.475559	0	0
29846	2.354645	0.196890	9.458545	0.341553	0.034292	0.016695	0.098666	0.266109	-0.718288	-0.872251	0.051165	0.104278	0.475064	0	0
29847	2.308960	0.294209	9.473090	0.270664	0.038364	0.015151	0.100008	0.262613	-0.721484	-0.872485	0.048647	0.105266	0.474682	0	0
29848	2.202666	0.430808	9.494437	0.211400	0.047998	-0.009975	0.100824	0.257046	-0.723157	-0.872589	0.046594	0.105920	0.474550	0	0
29849	2.179140	0.571706	9.501829	0.142133	0.048604	-0.014151	0.100833	0.255825	-0.723701	-0.872625	0.045112	0.106220	0.474560	0	0
29850	2.194750	0.727960	9.406851	0.043077	0.037424	-0.031353	0.101631	0.253935	-0.724783	-0.872532	0.044556	0.106176	0.474794	0	0
29851	2.244057	0.869048	9.560246	-0.036584	0.050402	-0.041557	0.101222	0.256236	-0.723566	-0.872358	0.044589	0.105622	0.475234	0	0
29852	2.150279	0.703678	9.882059	-0.123446	0.037307	-0.057036	0.102530	0.256532	-0.724349	-0.872067	0.045459	0.104799	0.475867	0	0
29853	2.197152	0.704688	9.314464	-0.154952	0.044100	-0.079601	0.102517	0.258983	-0.723911	-0.871649	0.046507	0.103753	0.476760	0	0
29854	2.159571	0.575493	9.613703	-0.157084	0.017109	-0.086640	0.101195	0.259901	-0.721935	-0.871175	0.047736	0.102959	0.477677	0	0
29855	2.105353	0.459297	9.627828	-0.141077	0.043088	-0.079631	0.100645	0.264108	-0.720420	-0.870757	0.048662	0.101986	0.478553	0	0
29856	2.083338	0.430840	9.584352	-0.099003	0.035952	-0.089369	0.101943	0.266447	-0.720903	-0.870311	0.049292	0.101306	0.479444	0	0
29857	2.187356	0.323275	9.573155	-0.077612	0.028899	-0.097275	0.101659	0.267230	-0.718287	-0.869822	0.049712	0.100767	0.480400	0	0
29858	2.124835	0.385807	9.234120	-0.051357	0.049649	-0.092078	0.102446	0.267795	-0.719191	-0.869400	0.049859	0.100198	0.481267	0	0
29859	2.168740	0.469118	9.568398	-0.070814	0.033317	-0.102534	0.101398	0.268051	-0.718659	-0.868891	0.050191	0.099655	0.482263	0	0
29860	2.198341	0.495599	9.345354	-0.081962	0.041288	-0.102479	0.102952	0.268052	-0.717501	-0.868394	0.050633	0.099016	0.483243	0	0
29861	2.203465	0.523213	9.258471	-0.095291	0.022310	-0.110347	0.101229	0.273070	-0.716222	-0.867821	0.051220	0.098455	0.484324	0	0
29862	2.290474	0.413710	9.216166	-0.085146	0.010080	-0.116492	0.100962	0.273468	-0.715562	-0.867213	0.051828	0.098078	0.485424	0	0
29863	2.342684	0.228752	9.439906	-0.061266	0.001311	-0.128769	0.099649	0.275775	-0.715508	-0.866544	0.052205	0.097875	0.486618	0	0
29864	2.361526	0.147014	9.573886	-0.054238	-0.004127	-0.121814	0.099365	0.278618	-0.713891	-0.865909	0.052609	0.097773	0.487723	0	0
29865	2.356164	0.124062	9.898105	-0.050554	0.000899	-0.113084	0.098703	0.279281	-0.712834	-0.865318	0.052914	0.097620	0.488769	0	0
29866	2.336188	0.096513	10.210490	-0.066247	0.015158	-0.125207	0.097529	0.281328	-0.713695	-0.864679	0.053323	0.097295	0.489919	0	0
29867	2.287534	0.101585	10.228633	-0.115874	0.041578	-0.114528	0.098154	0.283901	-0.711571	-0.864082	0.053993	0.096470	0.491060	0	0
29868	2.224569	0.114061	10.026896	-0.151849	0.064550	-0.110881	0.098929	0.286644	-0.712042	-0.863514	0.054913	0.095290	0.492186	0	0
29869	2.224990	0.140945	9.790007	-0.189666	0.080565	-0.108986	0.097617	0.287167	-0.711243	-0.862935	0.056034	0.093762	0.493368	0	0
29870	2.229862	0.104214	9.595687	-0.198282	0.080653	-0.108958	0.097985	0.290430	-0.709883	-0.862356	0.057278	0.092213	0.494528	0	0
29871	2.204658	-0.089715	9.373192	-0.210622	0.073970	-0.120266	0.098228	0.291503	-0.708175	-0.861693	0.058603	0.090645	0.495816	0	0
29872	2.165298	-0.194430	9.215242	-0.195259	0.059973	-0.124708	0.099762	0.294630	-0.706047	-0.861015	0.059907	0.089298	0.497082	0	0
29873	2.074286	-0.398053	9.042550	-0.143045	0.057638	-0.110905	0.098425	0.297996	-0.703373	-0.860415	0.060746	0.088203	0.498213	0	0
29874	2.049185	-0.529025	9.053371	-0.106714	0.037998	-0.102334	0.098436	0.299936	-0.705673	-0.859868	0.061418	0.087470	0.499203	0	0
29875	2.070511	-0.621795	9.085453	-0.063374	0.021729	-0.090282	0.098917	0.302899	-0.702112	-0.859384	0.061777	0.087072	0.500062	0	0
29876	2.070282	-0.628518	9.254836	-0.030312	0.014237	-0.076441	0.098781	0.304673	-0.702206	-0.858991	0.061934	0.086909	0.500745	0	0
29877	2.060653	-0.590731	9.357281	-0.049909	0.024715	-0.067636	0.099427	0.305221	-0.701810	-0.858629	0.062189	0.086540	0.501398	0	0
29878	2.090245	-0.536786	9.284734	-0.064533	0.021249	-0.062372	0.099037	0.305218	-0.701937	-0.858297	0.062615	0.086137	0.501982	0	0
29879	2.107550	-0.504526	9.207319	-0.097337	0.000348	-0.050997	0.096922	0.309818	-0.700273	-0.857966	0.063422	0.085733	0.502516	0	0
29880	2.163921	-0.452964	9.109909	-0.142237	-0.008150	-0.044782	0.096655	0.310216	-0.699614	-0.857636	0.064679	0.085179	0.503012	0	0
29881	2.139292	-0.460125	9.337955	-0.176893	-0.004333	-0.049905	0.096883	0.312915	-0.696965	-0.857252	0.066198	0.084417	0.503598	0	0
29882	2.197568	-0.466319	9.413995	-0.197688	-0.012968	-0.048114	0.095560	0.316440	-0.696107	-0.856863	0.067951	0.083628	0.504157	0	0
29883	2.148480	-0.469866	9.773394	-0.218260	-0.009471	-0.041070	0.095009	0.320233	-0.694210	-0.856484	0.069862	0.082696	0.504694	0	0
29884	2.114299	-0.452305	9.968118	-0.207698	0.011401	-0.041047	0.095249	0.323910	-0.693360	-0.856138	0.071583	0.081643	0.505210	0	0
29885	2.143316	-0.472602	10.025264	-0.178229	0.019899	-0.041102	0.094959	0.326744	-0.690965	-0.855804	0.073003	0.080661	0.505731	0	0
29886	2.116475	-0.484566	10.030556	-0.134683	0.028126	-0.029869	0.096376	0.329479	-0.690272	-0.855580	0.074022	0.079826	0.506094	0	0
29887	2.150652	-0.490688	9.898942	-0.081398	0.043806	-0.050909	0.095061	0.330821	-0.689457	-0.855283	0.074485	0.079136	0.506636	0	0
29888	2.155433	-0.512195	9.864631	-0.046785	0.041757	-0.048397	0.096097	0.330408	-0.688433	-0.855041	0.074668	0.078643	0.507095	0	0
29889	2.207072	-0.461630	9.641421	-0.006988	0.038799	-0.045031	0.095319	0.331642	-0.689443	-0.854824	0.074526	0.078370	0.507524	0	0
29890	2.227042	-0.399683	9.511105	0.031028	0.031483	-0.041678	0.096622	0.331655	-0.689452	-0.854667	0.074101	0.078355	0.507852	0	0
29891	2.242121	-0.363187	9.271591	0.039318	0.045805	-0.064344	0.095437	0.332036	-0.688137	-0.854391	0.073516	0.078274	0.508415	0	0
29892	2.215393	-0.371817	9.194613	0.016538	0.021589	-0.067839	0.095977	0.331111	-0.690107	-0.854082	0.073244	0.078289	0.508969	0	0
29893	2.173636	-0.430247	9.243166	0.011158	0.034995	-0.083486	0.096881	0.330420	-0.688698	-0.853678	0.072943	0.078174	0.509708	0	0
29894	2.168546	-0.455248	9.313138	-0.014648	0.035092	-0.078175	0.095450	0.330272	-0.688951	-0.853305	0.072861	0.077922	0.510382	0	0
29895	2.129564	-0.450818	9.381891	-0.039027	0.023089	-0.080760	0.095177	0.331486	-0.688016	-0.852867	0.073055	0.077654	0.511127	0	0
29896	2.178542	-0.406955	9.328121	-0.059712	0.035516	-0.083279	0.095041	0.330790	-0.686989	-0.852435	0.073350	0.077172	0.511878	0	0
29897	2.169054	-0.370153	9.299811	-0.112617	0.029019	-0.088382	0.095549	0.333244	-0.686425	-0.851906	0.074138	0.076483	0.512748	0	0
29898	2.225086	-0.358486	9.298683	-0.110955	0.032560	-0.092731	0.094619	0.335542	-0.685334	-0.851378	0.074879	0.075771	0.513622	0	0
29899	2.244120	-0.436142	9.282612	-0.138007	0.025052	-0.102257	0.094996	0.338132	-0.684767	-0.850751	0.075896	0.074999	0.514623	0	0
29900	2.202462	-0.498250	9.224585	-0.129470	0.008375	-0.100585	0.093943	0.339616	-0.684211	-0.850150	0.076912	0.074403	0.515552	0	0
29901	2.123924	-0.614136	9.229591	-0.129407	0.003088	-0.097112	0.093139	0.342456	-0.682720	-0.849535	0.077977	0.073861	0.516483	0	0
29902	2.077126	-0.729271	9.141875	-0.108656	-0.026957	-0.085042	0.091817	0.343375	-0.680874	-0.848993	0.079011	0.073660	0.517246	0	0
29903	2.037786	-0.792468	9.180621	-0.082371	-0.027413	-0.069418	0.091031	0.344870	-0.680969	-0.848531	0.079859	0.073600	0.517881	0	0
29904	2.049520	-0.865477	9.188995	-0.042228	-0.017442	-0.057286	0.089850	0.346495	-0.680799	-0.848188	0.080300	0.073639	0.518369	0	0
29905	2.107346	-0.940153	9.312491	-0.015090	-0.033783	-0.034715	0.089705	0.347569	-0.679478	-0.847954	0.080641	0.073956	0.518654	0	0
29906	2.104896	-0.924214	9.409616	0.012047	-0.032511	-0.019091	0.090350	0.347153	-0.678452	-0.847844	0.080727	0.074374	0.518760	0	0
29907	2.141415	-0.894466	9.544776	0.012138	-0.029101	-0.015589	0.088673	0.345240	-0.679646	-0.847734	0.080832	0.074779	0.518866	0	0
29908	2.121195	-0.919699	10.087200	0.010803	-0.010114	-0.005060	0.088289	0.344972	-0.680298	-0.847711	0.080824	0.074989	0.518874	0	0
29909	2.262516	-0.850130	10.271347	0.002408	-0.000643	0.003731	0.087120	0.344692	-0.680685	-0.847714	0.080880	0.075087	0.518846	0	0
29910	2.253537	-0.686876	10.440931	0.002720	0.019308	0.011620	0.086713	0.345213	-0.678983	-0.847792	0.080800	0.074992	0.518745	0	0
29911	2.200995	-0.562426	10.201811	0.007878	0.028131	0.007245	0.088921	0.347832	-0.679337	-0.847840	0.080661	0.074870	0.518706	0	0
29912	2.162709	-0.528548	9.801283	0.028531	0.038685	-0.002393	0.088143	0.346320	-0.679102	-0.847898	0.080249	0.074759	0.518690	0	0
29913	2.099265	-0.633057	9.423575	0.057475	0.017778	-0.015623	0.088680	0.344290	-0.680054	-0.847859	0.079727	0.075001	0.518800	0	0
29914	2.035716	-0.761512	9.016478	0.079852	0.005473	-0.017467	0.089740	0.343779	-0.682021	-0.847867	0.079039	0.075451	0.518827	0	0
29915	1.996481	-0.858172	8.788429	0.107458	-0.019277	-0.010638	0.089601	0.342390	-0.680228	-0.847864	0.078293	0.076264	0.518827	0	0
29916	2.006038	-0.894333	8.758640	0.112738	-0.026422	-0.003691	0.087274	0.339787	-0.681302	-0.847913	0.077506	0.077140	0.518735	0	0
29917	2.088578	-0.910543	8.843661	0.105804	-0.051039	0.006742	0.087425	0.338449	-0.683277	-0.847972	0.076959	0.078202	0.518561	0	0
29918	2.171418	-0.882619	8.888145	0.074748	-0.063207	0.015531	0.087689	0.337907	-0.683420	-0.848064	0.076699	0.079178	0.518301	0	0
29919	2.224680	-0.844218	9.325673	0.039972	-0.068172	0.010393	0.085876	0.333925	-0.682965	-0.848075	0.076810	0.080045	0.518133	0	0
29920	2.288243	-0.750081	9.543440	0.021102	-0.064692	0.017438	0.083527	0.334857	-0.682930	-0.848124	0.077015	0.080753	0.517912	0	0
29921	2.288799	-0.611709	9.760871	-0.011646	-0.057536	0.021030	0.083786	0.334171	-0.682426	-0.848158	0.077520	0.081256	0.517703	0	0
29922	2.299046	-0.476112	10.002249	-0.035698	-0.025845	0.015946	0.084045	0.334994	-0.682541	-0.848194	0.078004	0.081342	0.517557	0	0
29923	2.285133	-0.361669	9.979989	-0.047879	-0.034505	0.017687	0.084056	0.335836	-0.684344	-0.848201	0.078693	0.081464	0.517423	0	0
29924	2.266393	-0.253718	9.889958	-0.046228	-0.018610	0.008118	0.083137	0.333893	-0.682556	-0.848197	0.079221	0.081441	0.517352	0	0
29925	2.283438	-0.262926	9.831328	-0.012129	-0.014105	-0.015517	0.081954	0.335238	-0.681872	-0.848076	0.079471	0.081600	0.517487	0	0
29926	2.280370	-0.392825	9.727865	0.019428	0.006488	-0.006816	0.082870	0.336490	-0.683023	-0.848065	0.079301	0.081715	0.517514	0	0
29927	2.245524	-0.546782	9.629637	0.079899	-0.008863	-0.003537	0.082350	0.336761	-0.683274	-0.848083	0.078752	0.082296	0.517475	0	0
29928	2.230066	-0.690155	9.657005	0.133756	0.001107	0.002453	0.082224	0.334295	-0.682672	-0.848205	0.077647	0.083042	0.517324	0	0
29929	2.263523	-0.799426	9.635308	0.184175	0.000514	0.014533	0.082117	0.331859	-0.684408	-0.848403	0.076183	0.084069	0.517051	0	0
29930	2.238706	-0.858853	9.760930	0.201448	-0.009298	0.017947	0.082917	0.329973	-0.685749	-0.848647	0.074569	0.085241	0.516693	0	0
29931	2.243708	-0.843853	9.717449	0.187830	0.002095	0.022379	0.082566	0.325089	-0.688440	-0.848884	0.073076	0.086268	0.516347	0	0
29932	2.249060	-0.770478	9.662686	0.145894	0.017944	0.034751	0.082058	0.322771	-0.689002	-0.849191	0.071808	0.086908	0.515913	0	0
29933	2.210693	-0.696018	9.543580	0.077792	0.013072	0.045388	0.082331	0.320733	-0.689563	-0.849472	0.071216	0.087258	0.515472	0	0
29934	2.172464	-0.601904	9.402960	0.039960	0.016756	0.053342	0.082871	0.320355	-0.691653	-0.849795	0.070870	0.087348	0.514973	0	0
29935	2.114547	-0.532669	9.332652	0.005316	0.016215	0.050808	0.084682	0.319804	-0.689858	-0.850055	0.070883	0.087294	0.514551	0	0
29936	2.095066	-0.546427	9.274800	-0.003462	-0.002082	0.052524	0.083906	0.321041	-0.691127	-0.850320	0.071003	0.087320	0.514091	0	0
29937	2.097429	-0.553994	9.298849	-0.018939	-0.002028	0.056059	0.085205	0.321047	-0.690617	-0.850573	0.071323	0.087292	0.513632	0	0
29938	2.114354	-0.566616	9.329752	-0.010221	-0.002161	0.059527	0.084941	0.321589	-0.690474	-0.850868	0.071507	0.087279	0.513120	0	0
29939	2.114175	-0.582058	9.409431	-0.001754	-0.000344	0.050787	0.085234	0.317523	-0.692504	-0.851108	0.071668	0.087328	0.512692	0	0
29940	2.126153	-0.597681	9.496090	0.005520	-0.000689	0.067342	0.086795	0.316436	-0.691758	-0.851461	0.071716	0.087378	0.512091	0	0
29941	2.177672	-0.543651	9.398827	0.018539	-0.014921	0.076860	0.086134	0.317650	-0.691080	-0.851835	0.071803	0.087636	0.511412	0	0
29942	2.214852	-0.422780	9.414215	-0.006604	-0.019105	0.076915	0.086793	0.317668	-0.691993	-0.852200	0.072059	0.087773	0.510743	0	0
29943	2.225559	-0.262219	9.372675	-0.020226	-0.011257	0.084811	0.087577	0.317268	-0.692137	-0.852589	0.072464	0.087796	0.510032	0	0
29944	2.257711	-0.170375	9.382924	-0.051803	-0.022136	0.070040	0.087161	0.320657	-0.690638	-0.852882	0.073115	0.087732	0.509459	0	0
29945	2.275089	-0.102997	9.422218	-0.078044	-0.024364	0.057894	0.086119	0.320647	-0.690631	-0.853079	0.074053	0.087591	0.509019	0	0
29946	2.258351	-0.035816	9.505877	-0.086767	-0.026020	0.056162	0.087012	0.321176	-0.688549	-0.853275	0.075009	0.087393	0.508585	0	0
29947	2.282985	0.033394	9.593451	-0.094243	-0.025574	0.031759	0.085709	0.322536	-0.689162	-0.853323	0.076064	0.087198	0.508380	0	0
29948	2.292761	0.068165	9.734141	-0.083921	-0.016848	0.026519	0.087270	0.323371	-0.689287	-0.853380	0.076922	0.086959	0.508197	0	0
29949	2.341243	0.047705	9.790836	-0.066923	-0.007099	0.009062	0.086731	0.326084	-0.688321	-0.853349	0.077622	0.086760	0.508176	0	0
29950	2.336054	0.017183	9.921258	-0.051460	-0.001003	0.002060	0.085048	0.325809	-0.689483	-0.853315	0.078102	0.086569	0.508192	0	0
29951	2.287393	0.003829	9.849561	-0.036059	0.013112	-0.011908	0.086448	0.328105	-0.686461	-0.853219	0.078411	0.086368	0.508340	0	0
29952	2.282674	0.000645	9.701940	-0.027677	0.016796	-0.025880	0.084891	0.327689	-0.687107	-0.853084	0.078573	0.086169	0.508575	0	0
29953	2.294955	-0.005267	9.568414	-0.010557	0.018573	-0.034646	0.084646	0.327573	-0.688926	-0.852897	0.078610	0.086067	0.508900	0	0
29954	2.287903	0.013169	9.442945	-0.005681	0.025834	-0.052089	0.085669	0.328652	-0.687094	-0.852664	0.078514	0.085925	0.509329	0	0
29955	2.288103	0.024211	9.322044	-0.012733	0.017211	-0.054712	0.086705	0.328103	-0.686073	-0.852372	0.078555	0.085838	0.509826	0	0
29956	2.302979	0.070303	9.312673	-0.031827	0.008604	-0.053811	0.084624	0.327538	-0.686199	-0.852094	0.078767	0.085711	0.510279	0	0
29957	2.297729	0.023142	9.411386	-0.044487	0.007355	-0.079068	0.085401	0.328638	-0.686183	-0.851644	0.079103	0.085565	0.511003	0	0
29958	2.267871	-0.056245	9.590103	-0.037929	-0.008282	-0.088721	0.084876	0.329450	-0.686033	-0.851172	0.079423	0.085579	0.511737	0	0
29959	2.223441	-0.139856	9.723097	-0.016961	0.012516	-0.088720	0.084626	0.328365	-0.686832	-0.850697	0.079484	0.085535	0.512523	0	0
29960	2.145234	-0.165398	9.898856	-0.005660	0.021177	-0.089609	0.083846	0.329184	-0.687460	-0.850273	0.079377	0.085465	0.513255	0	0
29961	2.111152	-0.160688	9.938447	0.027925	0.019253	-0.094079	0.083308	0.330800	-0.686125	-0.849812	0.079009	0.085594	0.514053	0	0
29962	2.108705	-0.181466	9.843787	0.056542	0.027787	-0.094137	0.082659	0.330799	-0.686511	-0.849411	0.078337	0.085789	0.514786	0	0
29963	2.096531	-0.206697	9.720235	0.093865	0.030933	-0.089004	0.082136	0.330103	-0.685871	-0.849036	0.077345	0.086151	0.515494	0	0
29964	2.147208	-0.318960	9.516519	0.142820	0.011468	-0.096162	0.082413	0.328072	-0.686952	-0.848692	0.076019	0.086933	0.516126	0	0
29965	2.198119	-0.387704	9.327943	0.193867	0.018111	-0.098023	0.080743	0.325073	-0.688557	-0.848331	0.074236	0.087924	0.516810	0	0
29966	2.177710	-0.566262	9.248399	0.207858	0.009130	-0.089352	0.080755	0.323718	-0.689363	-0.848048	0.072377	0.089054	0.517345	0	0
29967	2.122697	-0.818459	9.270290	0.237349	-0.006965	-0.080743	0.079999	0.319357	-0.690483	-0.847776	0.070374	0.090470	0.517820	0	0
29968	2.067519	-1.069885	9.442301	0.223993	-0.008953	-0.061501	0.078454	0.316076	-0.691315	-0.847621	0.068496	0.091815	0.518089	0	0
29969	2.041371	-1.341501	9.661776	0.217980	0.000989	-0.028283	0.077956	0.312949	-0.692672	-0.847606	0.066671	0.093028	0.518136	0	0
29970	2.030767	-1.468943	9.781259	0.205001	0.005730	0.006672	0.076440	0.307654	-0.696142	-0.847795	0.064941	0.094102	0.517853	0	0
29971	2.103639	-1.482166	9.822967	0.151902	0.003981	0.029513	0.078667	0.306183	-0.696836	-0.848032	0.063725	0.094909	0.517469	0	0
29972	2.172478	-1.356705	9.837688	0.087325	0.010636	0.078565	0.079343	0.301835	-0.697835	-0.848519	0.063035	0.095286	0.516684	0	0
29973	2.227499	-1.118214	9.738129	0.018620	0.025758	0.094491	0.079067	0.302358	-0.696264	-0.849025	0.062910	0.095180	0.515887	0	0
29974	2.321983	-0.813084	9.507869	-0.045139	0.014616	0.112071	0.080383	0.302391	-0.697832	-0.849586	0.063359	0.094816	0.514975	0	0
29975	2.382197	-0.530259	9.345873	-0.107399	0.018602	0.112242	0.080622	0.304144	-0.695981	-0.850094	0.064367	0.094113	0.514139	0	0
29976	2.461597	-0.284637	9.241009	-0.145609	0.022507	0.105373	0.081924	0.306077	-0.696732	-0.850558	0.065622	0.093168	0.513385	0	0
29977	2.481775	-0.151865	9.290854	-0.177135	0.012458	0.093214	0.082545	0.308371	-0.694093	-0.850912	0.067243	0.092176	0.512768	0	0
29978	2.438113	-0.108915	9.391737	-0.182446	0.005538	0.091455	0.084085	0.310821	-0.692368	-0.851259	0.068885	0.091195	0.512150	0	0
29979	2.365347	-0.060253	9.437690	-0.170772	0.014577	0.068752	0.084081	0.314933	-0.693716	-0.851486	0.070418	0.090234	0.511733	0	0
29980	2.287489	-0.043499	9.519621	-0.144182	0.003088	0.065140	0.083791	0.318455	-0.691826	-0.851712	0.071723	0.089487	0.511307	0	0
29981	2.228837	-0.070668	9.607747	-0.126539	0.005982	0.040668	0.085208	0.320091	-0.690506	-0.851815	0.072895	0.088844	0.511082	0	0
29982	2.189868	-0.061518	9.688672	-0.075367	0.021294	0.042300	0.087031	0.321343	-0.691014	-0.851999	0.073498	0.088311	0.510781	0	0
29983	2.204536	-0.047213	9.700643	-0.050404	0.015888	0.040468	0.085456	0.323232	-0.690446	-0.852164	0.073964	0.087970	0.510497	0	0
29984	2.233670	-0.038871	9.801772	-0.017810	0.019319	0.028176	0.085189	0.322670	-0.689416	-0.852305	0.074076	0.087757	0.510281	0	0
29985	2.294348	-0.056845	9.843694	-0.007575	0.030764	0.016851	0.086239	0.323516	-0.690706	-0.852395	0.074075	0.087523	0.510172	0	0
29986	2.296871	-0.037666	9.863277	0.025328	0.043662	0.014173	0.086895	0.321196	-0.690236	-0.852535	0.073680	0.087335	0.510028	0	0
29987	2.301642	-0.059253	9.836228	0.048415	0.048963	0.000168	0.088450	0.321609	-0.689330	-0.852596	0.073089	0.087243	0.510026	0	0
29988	2.296795	-0.086597	9.678582	0.063227	0.051436	0.003621	0.088467	0.319988	-0.690661	-0.852719	0.072322	0.087190	0.509940	0	0
29989	2.253310	-0.078735	9.440014	0.069134	0.047154	-0.001651	0.087946	0.319846	-0.690660	-0.852784	0.071560	0.087220	0.509934	0	0
29990	2.146153	-0.124695	9.289309	0.082954	0.043602	-0.001715	0.089920	0.317013	-0.691769	-0.852892	0.070659	0.087339	0.509858	0	0
29991	2.072516	-0.244887	9.240877	0.077104	0.040026	0.007015	0.089533	0.315092	-0.691284	-0.852999	0.069869	0.087462	0.509765	0	0
29992	2.027683	-0.419511	9.263638	0.090718	0.017236	0.005178	0.090079	0.314588	-0.694155	-0.853116	0.069043	0.087840	0.509618	0	0
29993	1.960944	-0.561875	9.459258	0.116883	0.018624	0.013835	0.091250	0.313498	-0.693406	-0.853266	0.068029	0.088342	0.509417	0	0
29994	1.938407	-0.650308	9.572309	0.141447	0.012880	0.032071	0.091020	0.307777	-0.694555	-0.853550	0.066816	0.088997	0.508986	0	0
29995	1.950427	-0.674730	9.576526	0.126346	0.024974	0.046982	0.091428	0.307122	-0.696390	-0.853878	0.065718	0.089469	0.508496	0	0
29996	1.953300	-0.615548	9.490144	0.119764	0.003652	0.072230	0.092607	0.306181	-0.696676	-0.854330	0.064774	0.090064	0.507752	0	0
29997	1.959008	-0.483747	9.419257	0.080176	0.017901	0.074989	0.093139	0.304968	-0.697483	-0.854762	0.064131	0.090342	0.507058	0	0
29998	2.018181	-0.362178	9.354252	0.036203	0.019893	0.080352	0.092890	0.302649	-0.697787	-0.855212	0.063827	0.090368	0.506333	0	0
29999	2.118692	-0.231994	9.356205	-0.011450	0.004449	0.083938	0.092902	0.303218	-0.699594	-0.855616	0.064044	0.090290	0.505635	0	0
30000	2.224133	-0.082891	9.399471	-0.047064	0.003031	0.078806	0.094199	0.302672	-0.698575	-0.855990	0.064535	0.090040	0.504985	0	0
30001	2.302792	0.054782	9.399614	-0.065614	-0.001853	0.064888	0.094456	0.303493	-0.698561	-0.856256	0.065230	0.089755	0.504494	0	0
30002	2.334866	0.139025	9.438809	-0.071049	-0.000774	0.054436	0.095348	0.305942	-0.697220	-0.856484	0.065924	0.089432	0.504075	0	0
30003	2.315464	0.176519	9.575370	-0.082708	-0.006553	0.038747	0.094693	0.307027	-0.697194	-0.856602	0.066764	0.089119	0.503819	0	0
30004	2.269232	0.195249	9.673547	-0.061597	-0.001067	0.014270	0.095200	0.308109	-0.696008	-0.856635	0.067342	0.088873	0.503730	0	0
30005	2.247136	0.170631	9.722128	-0.051528	0.010530	-0.004917	0.094815	0.307841	-0.696660	-0.856568	0.067784	0.088599	0.503833	0	0
30006	2.205406	0.126227	9.819302	-0.036151	-0.006175	-0.005882	0.094280	0.310285	-0.696088	-0.856514	0.068152	0.088538	0.503885	0	0
30007	2.200321	0.089787	9.826163	-0.012278	0.004459	-0.025981	0.094412	0.309603	-0.695973	-0.856362	0.068264	0.088526	0.504130	0	0
30008	2.214761	0.044546	9.735607	0.017086	0.000749	-0.026071	0.093748	0.310811	-0.694905	-0.856257	0.068121	0.088690	0.504299	0	0
30009	2.214450	-0.031826	9.618317	0.036193	0.014653	-0.029569	0.092070	0.307799	-0.695472	-0.856130	0.067760	0.088836	0.504538	0	0
30010	2.180082	-0.107861	9.496975	0.079121	0.010185	-0.041917	0.092070	0.308761	-0.695972	-0.855997	0.067024	0.089243	0.504790	0	0
30011	2.131166	-0.183294	9.332399	0.092952	-0.008350	-0.035033	0.093110	0.308630	-0.695593	-0.855859	0.066287	0.089876	0.505009	0	0
30012	2.128417	-0.255113	9.244283	0.102714	-0.008588	-0.024589	0.091823	0.307681	-0.697161	-0.855810	0.065460	0.090550	0.505079	0	0
30013	2.139900	-0.378682	9.215627	0.107286	-0.010549	-0.014126	0.091576	0.304953	-0.697472	-0.855783	0.064632	0.091261	0.505104	0	0
30014	2.129544	-0.473963	9.279878	0.102153	-0.019345	-0.008894	0.090809	0.303870	-0.698787	-0.855798	0.063878	0.092014	0.505038	0	0
30015	2.090306	-0.527026	9.280029	0.095660	0.001534	-0.000093	0.092118	0.301147	-0.698330	-0.855843	0.063105	0.092555	0.504959	0	0
30016	2.095104	-0.532294	9.313738	0.077120	0.006592	0.019166	0.092010	0.298984	-0.700060	-0.856008	0.062460	0.092941	0.504690	0	0
30017	2.134241	-0.489365	9.352181	0.068348	-0.016156	0.024363	0.092667	0.297626	-0.700092	-0.856141	0.062036	0.093481	0.504415	0	0
30018	2.177991	-0.471785	9.484580	0.032268	-0.016087	0.034941	0.092674	0.296539	-0.700503	-0.856328	0.061905	0.093824	0.504050	0	0
30019	2.182744	-0.459108	9.651703	0.010937	-0.017928	0.048955	0.091258	0.293531	-0.701201	-0.856548	0.062009	0.094075	0.503617	0	0
30020	2.153525	-0.431507	9.812560	-0.005418	-0.002034	0.045553	0.091125	0.293250	-0.700686	-0.856774	0.062141	0.094101	0.503211	0	0
30021	2.114899	-0.377822	9.816638	-0.031338	-0.001841	0.046490	0.091505	0.295847	-0.700638	-0.856970	0.062524	0.094002	0.502849	0	0
30022	2.091423	-0.259429	9.663918	-0.037263	-0.008037	0.056067	0.090591	0.297482	-0.701119	-0.857216	0.062970	0.093912	0.502390	0	0
30023	2.106667	-0.189253	9.451512	-0.061812	-0.015484	0.043899	0.091379	0.296950	-0.701654	-0.857367	0.063679	0.093777	0.502069	0	0
30024	2.165655	-0.106138	9.352070	-0.057753	-0.024132	0.036884	0.090960	0.299373	-0.699266	-0.857493	0.064362	0.093735	0.501774	0	0
30025	2.253752	-0.019506	9.351268	-0.054429	-0.038182	0.038584	0.091612	0.299107	-0.699276	-0.857599	0.065116	0.093834	0.501477	0	0
30026	2.341849	0.071711	9.374743	-0.065790	-0.039807	0.035128	0.091217	0.299233	-0.698751	-0.857700	0.065944	0.093888	0.501186	0	0
30027	2.366109	0.100706	9.587647	-0.065434	-0.020992	0.004654	0.090428	0.300588	-0.698589	-0.857644	0.066673	0.093808	0.501201	0	0
30028	2.341568	0.101252	9.777064	-0.083091	-0.032049	-0.006668	0.089256	0.301125	-0.698830	-0.857526	0.067572	0.093735	0.501296	0	0
30029	2.341488	0.100505	9.844845	-0.065740	-0.017279	-0.010165	0.088582	0.304379	-0.697592	-0.857397	0.068267	0.093631	0.501441	0	0
30030	2.356339	0.125691	9.750440	-0.052048	-0.007588	-0.020646	0.088059	0.305194	-0.697702	-0.857252	0.068764	0.093513	0.501642	0	0
30031	2.361071	0.083065	9.650460	-0.038476	-0.000431	-0.036361	0.088431	0.305443	-0.695492	-0.857027	0.069112	0.093418	0.501998	0	0
30032	2.326554	0.001055	9.630722	0.001040	-0.007567	-0.045216	0.087924	0.305461	-0.697306	-0.856809	0.069129	0.093586	0.502336	0	0
30033	2.286796	-0.148702	9.595613	0.020374	0.007934	-0.039986	0.087654	0.306680	-0.696761	-0.856613	0.068925	0.093717	0.502673	0	0
30034	2.269152	-0.264480	9.543530	0.056581	-0.001041	-0.041852	0.087660	0.305315	-0.696788	-0.856454	0.068437	0.094105	0.502939	0	0
30035	2.290570	-0.374768	9.403465	0.091317	0.003889	-0.038437	0.086631	0.302443	-0.697096	-0.856310	0.067649	0.094627	0.503193	0	0
30036	2.256062	-0.475070	9.281782	0.086443	0.000220	-0.024473	0.084810	0.302842	-0.697725	-0.856247	0.066917	0.095141	0.503300	0	0
30037	2.240801	-0.595936	9.248940	0.092582	0.008940	-0.026201	0.085868	0.299855	-0.698181	-0.856169	0.066109	0.095619	0.503450	0	0
30038	2.206187	-0.683440	9.287230	0.076674	-0.000111	-0.000008	0.085629	0.298789	-0.700408	-0.856231	0.065483	0.096072	0.503339	0	0
30039	2.220492	-0.732229	9.298311	0.033731	-0.001745	0.012331	0.084843	0.297677	-0.699385	-0.856296	0.065277	0.096322	0.503207	0	0
30040	2.244750	-0.742299	9.312134	0.004922	0.001553	0.036853	0.085362	0.299051	-0.699752	-0.856484	0.065295	0.096373	0.502875	0	0
30041	2.245396	-0.644430	9.240881	-0.038297	-0.012200	0.043907	0.085490	0.297951	-0.698995	-0.856651	0.065796	0.096332	0.502534	0	0
30042	2.358601	-0.417574	9.270548	-0.072668	-0.015688	0.057948	0.085485	0.300414	-0.699466	-0.856876	0.066586	0.096127	0.502085	0	0
30043	2.437350	-0.230837	9.443282	-0.083462	-0.027698	0.047472	0.085210	0.300937	-0.697895	-0.857014	0.067559	0.095991	0.501746	0	0
30044	2.486766	-0.081855	9.541104	-0.093858	-0.017095	0.044037	0.084952	0.301763	-0.698656	-0.857152	0.068524	0.095701	0.501435	0	0
30045	2.428679	-0.014196	9.613619	-0.062758	-0.012049	0.042200	0.085589	0.304492	-0.698088	-0.857291	0.069236	0.095540	0.501130	0	0
30046	2.353189	-0.018742	9.644351	-0.016299	-0.017510	0.035060	0.085983	0.304090	-0.698358	-0.857437	0.069529	0.095648	0.500819	0	0
30047	2.277313	-0.091181	9.669283	0.037229	-0.002001	0.024477	0.084660	0.304046	-0.695882	-0.857566	0.069313	0.095912	0.500578	0	0
30048	2.294276	-0.087377	9.751261	0.094342	0.004529	0.025204	0.084950	0.302858	-0.698895	-0.857757	0.068538	0.096392	0.500264	0	0
30049	2.565020	0.029094	9.763613	0.130210	-0.000803	0.010286	0.083925	0.298481	-0.698973	-0.857878	0.067503	0.097120	0.500056	0	0
30050	2.214680	-0.029690	9.424657	0.132197	0.007966	0.015488	0.084734	0.295512	-0.700985	-0.858058	0.066375	0.097768	0.499772	0	0
30051	2.198668	-0.274664	9.421539	0.133952	-0.000822	0.017225	0.084866	0.296202	-0.701492	-0.858214	0.065311	0.098509	0.499499	0	0
30052	2.163979	-0.362863	9.522770	0.103724	0.006442	0.013850	0.085905	0.295384	-0.700737	-0.858355	0.064435	0.099026	0.499269	0	0
30053	2.169305	-0.342552	9.217883	0.084257	0.015136	0.027883	0.084746	0.293608	-0.701542	-0.858545	0.063729	0.099374	0.498962	0	0
30054	2.120898	-0.325984	9.073974	0.068372	-0.012625	0.025223	0.085169	0.292426	-0.704946	-0.858701	0.063262	0.099872	0.498655	0	0
30055	2.140842	-0.261984	8.977582	0.049461	-0.033684	0.040043	0.085162	0.291455	-0.703666	-0.858880	0.063112	0.100457	0.498247	0	0
30056	2.189466	-0.267350	8.986067	0.020883	-0.051043	0.045319	0.084121	0.289524	-0.702917	-0.859064	0.063265	0.101035	0.497795	0	0
30057	2.214090	-0.212005	9.010496	-0.016393	-0.068300	0.048866	0.083209	0.290613	-0.703409	-0.859209	0.063863	0.101584	0.497354	0	0
30058	2.263064	-0.181955	8.888740	-0.088921	-0.071315	0.053433	0.083076	0.290609	-0.703148	-0.859340	0.065068	0.101784	0.496932	0	0
30059	2.321392	-0.192255	8.896931	-0.128976	-0.091927	0.049140	0.082021	0.293324	-0.702827	-0.859387	0.066753	0.101978	0.496587	0	0
30060	2.330713	-0.221433	9.114195	-0.153234	-0.093497	0.047469	0.079918	0.295198	-0.701477	-0.859414	0.068616	0.102051	0.496271	0	0
30061	2.468712	-0.313978	9.254953	-0.169083	-0.112572	0.042259	0.078720	0.297892	-0.699597	-0.859372	0.070743	0.102229	0.496008	0	0
30062	2.430808	-0.393367	10.099647	-0.159932	-0.077949	0.051063	0.078693	0.301282	-0.697842	-0.859422	0.072590	0.102132	0.495674	0	0
30063	2.575477	-0.507900	10.687833	-0.176963	-0.051737	0.051227	0.077650	0.303192	-0.698576	-0.859475	0.074490	0.101739	0.495381	0	0
30064	2.621945	-0.414208	10.959251	-0.148123	-0.022351	0.054715	0.074763	0.305055	-0.696960	-0.859602	0.075963	0.101220	0.495044	0	0
30065	2.572188	-0.222204	10.754924	-0.117467	0.003536	0.063392	0.076319	0.305882	-0.696436	-0.859812	0.077086	0.100633	0.494626	0	0
30066	2.504903	-0.098967	10.637179	-0.088180	0.035096	0.045927	0.079169	0.307121	-0.695003	-0.860012	0.077747	0.099926	0.494317	0	0
30067	2.481204	-0.023988	10.459636	-0.062191	0.057766	0.038924	0.078649	0.306843	-0.695005	-0.860197	0.078092	0.099160	0.494096	0	0
30068	2.488805	-0.007459	10.275696	-0.036606	0.061381	0.021413	0.080472	0.309330	-0.696008	-0.860340	0.078155	0.098500	0.493968	0	0
30069	2.447984	0.020891	9.938094	-0.014106	0.085905	0.010937	0.081234	0.310679	-0.694169	-0.860451	0.077912	0.097749	0.493962	0	0
30070	2.412055	0.044854	9.554317	0.018560	0.085867	0.002108	0.081760	0.310967	-0.694946	-0.860567	0.077361	0.097166	0.493963	0	0
30071	2.392381	-0.039594	9.304201	0.028830	0.086813	-0.004894	0.082416	0.309469	-0.694720	-0.860633	0.076724	0.096629	0.494052	0	0
30072	2.333023	-0.224895	9.206092	0.045915	0.071938	-0.010210	0.083197	0.311125	-0.695473	-0.860703	0.075992	0.096312	0.494105	0	0
30073	2.302889	-0.396413	9.155926	0.042241	0.048410	-0.011998	0.083202	0.309209	-0.695121	-0.860706	0.075422	0.096178	0.494212	0	0
30074	2.280239	-0.534124	9.115751	0.028070	0.042001	0.012459	0.085429	0.309525	-0.696819	-0.860854	0.075012	0.096014	0.494049	0	0
30075	2.216552	-0.594959	9.179304	0.020109	0.054541	-0.002313	0.084528	0.308984	-0.697862	-0.860894	0.074614	0.095711	0.494098	0	0
30076	2.192180	-0.585957	9.262311	-0.002026	0.036841	0.021248	0.084383	0.310196	-0.696669	-0.861032	0.074502	0.095433	0.493929	0	0
30077	2.172863	-0.563741	9.243705	-0.038168	0.033482	0.030061	0.086591	0.309932	-0.695650	-0.861168	0.074742	0.094998	0.493740	0	0
30078	2.124748	-0.477868	9.197618	-0.040687	0.035215	0.033545	0.086989	0.310221	-0.696687	-0.861347	0.074980	0.094536	0.493479	0	0
30079	2.117610	-0.448740	9.203039	-0.046906	0.023062	0.031780	0.086987	0.310218	-0.696427	-0.861475	0.075348	0.094146	0.493275	0	0
30080	2.124983	-0.418269	9.295302	-0.046668	0.015813	0.046586	0.087632	0.311313	-0.696150	-0.861686	0.075747	0.093809	0.492909	0	0
30081	2.129880	-0.411136	9.304976	-0.036426	0.005265	0.045654	0.087105	0.313083	-0.696242	-0.861873	0.076123	0.093612	0.492562	0	0
30082	2.155569	-0.233359	9.011544	-0.040362	-0.010171	0.032521	0.089178	0.315557	-0.695949	-0.861991	0.076584	0.093541	0.492297	0	0
30083	2.147409	0.022486	8.928217	-0.038792	-0.043540	0.043732	0.087864	0.314291	-0.694015	-0.862121	0.077214	0.093753	0.491931	0	0
30084	2.225564	0.104955	9.092217	-0.041297	-0.051805	0.014064	0.086830	0.314156	-0.694920	-0.862108	0.077870	0.094050	0.491793	0	0
30085	2.346000	-0.024546	9.516118	-0.052092	-0.060298	-0.001593	0.085278	0.313473	-0.696091	-0.861988	0.078649	0.094374	0.491818	0	0
30086	2.466611	-0.101888	10.052127	-0.059127	-0.051474	-0.010239	0.085130	0.316464	-0.695252	-0.861843	0.079434	0.094600	0.491903	0	0
30087	2.584481	-0.250969	10.492756	-0.017417	-0.022126	-0.013728	0.086031	0.317006	-0.694209	-0.861726	0.079711	0.094774	0.492030	0	0
30088	2.619724	-0.407625	10.804449	0.015864	0.009816	-0.009349	0.084854	0.317537	-0.693930	-0.861710	0.079547	0.094841	0.492070	0	0
30089	2.590706	-0.382742	10.771579	0.054869	0.031449	-0.013770	0.084878	0.313454	-0.694920	-0.861702	0.078934	0.094907	0.492171	0	0
30090	2.528559	-0.250129	10.460165	0.061101	0.064769	-0.019825	0.084357	0.313175	-0.694792	-0.861759	0.078093	0.094738	0.492238	0	0
30091	2.476131	-0.140689	10.041670	0.065655	0.078718	-0.015461	0.085931	0.312796	-0.695979	-0.861794	0.077150	0.094449	0.492381	0	0
30092	2.355098	-0.138467	9.494918	0.066178	0.082633	-0.034665	0.087371	0.310623	-0.695772	-0.861863	0.076150	0.094172	0.492468	0	0
30093	2.282102	-0.220547	9.071751	0.054897	0.072306	-0.034668	0.088676	0.311188	-0.696290	-0.861788	0.075311	0.093900	0.492780	0	0
30094	2.235087	-0.424959	8.716454	0.035373	0.079346	-0.025858	0.088682	0.310649	-0.696820	-0.861821	0.074612	0.093484	0.492907	0	0
30095	2.267820	-0.667271	8.654142	0.037714	0.040831	-0.023327	0.089479	0.309582	-0.698146	-0.861758	0.074093	0.093393	0.493114	0	0
30096	2.307753	-0.871540	8.877892	0.025122	0.040627	-0.008433	0.089348	0.309991	-0.698267	-0.861799	0.073695	0.093242	0.493130	0	0
30097	2.301947	-0.983585	9.137904	-0.003289	0.026648	0.002090	0.089594	0.309147	-0.696077	-0.861817	0.073633	0.093056	0.493144	0	0
30098	2.287073	-0.990613	9.346358	-0.017230	0.029675	0.035286	0.090122	0.309438	-0.697114	-0.862016	0.073698	0.092756	0.492842	0	0
30099	2.268287	-0.830266	9.566970	-0.027388	0.030407	0.047511	0.089361	0.307404	-0.698707	-0.862243	0.073876	0.092389	0.492488	0	0
30100	2.288913	-0.642799	9.498952	-0.058718	0.015820	0.046672	0.089885	0.307825	-0.699223	-0.862452	0.074377	0.091995	0.492119	0	0
30101	2.192127	-0.503777	9.733167	-0.067151	0.020968	0.056278	0.092609	0.309343	-0.698433	-0.862683	0.074953	0.091506	0.491719	0	0
30102	2.232572	-0.262657	9.626718	-0.072358	0.033314	0.052820	0.092057	0.310938	-0.695410	-0.862922	0.075493	0.090889	0.491330	0	0
30103	2.224639	0.032041	9.541516	-0.033556	0.031292	0.053540	0.092459	0.311781	-0.697085	-0.863173	0.075721	0.090476	0.490931	0	0
30104	2.260023	0.264506	9.563377	-0.016981	0.023724	0.028156	0.093091	0.314229	-0.695873	-0.863325	0.075808	0.090233	0.490695	0	0
30105	2.299386	0.327917	9.505265	0.007407	0.019636	0.000160	0.094654	0.314518	-0.695878	-0.863334	0.075682	0.090159	0.490711	0	0
30106	2.226397	0.333164	9.526394	0.015638	0.009338	-0.013861	0.093494	0.312742	-0.696684	-0.863313	0.075516	0.090235	0.490761	0	0
30107	2.245064	0.215346	9.630813	0.034450	0.017264	-0.027833	0.094279	0.312480	-0.696955	-0.863204	0.075133	0.090333	0.490993	0	0
30108	2.234488	0.092758	9.750364	0.027148	0.006171	-0.041787	0.093362	0.313150	-0.696675	-0.863053	0.074857	0.090513	0.491267	0	0
30109	2.236178	-0.063449	9.607680	0.012510	0.013338	-0.045198	0.094543	0.311115	-0.696723	-0.862839	0.074661	0.090548	0.491667	0	0
30110	2.227349	-0.355495	9.465727	0.020346	0.016835	-0.048672	0.093255	0.311538	-0.698784	-0.862683	0.074381	0.090612	0.491970	0	0
30111	2.259767	-0.655861	9.385650	0.032667	0.002547	-0.036501	0.093506	0.311662	-0.697615	-0.862516	0.074075	0.090833	0.492268	0	0
30112	2.253808	-0.803771	9.596734	0.013917	0.002479	-0.025963	0.094158	0.310297	-0.697126	-0.862446	0.073943	0.090971	0.492386	0	0
30113	2.321691	-0.815808	9.754785	0.005630	0.010148	-0.012820	0.092473	0.309470	-0.697780	-0.862382	0.073860	0.090979	0.492509	0	0
30114	2.361179	-0.689227	9.910622	-0.004080	0.036948	0.007341	0.092736	0.309750	-0.698166	-0.862477	0.073746	0.090703	0.492411	0	0
30115	2.383733	-0.598340	9.795184	-0.002325	0.047477	0.004742	0.094027	0.310156	-0.696868	-0.862527	0.073569	0.090338	0.492417	0	0
30116	2.347566	-0.581179	9.588053	0.015344	0.054141	0.018656	0.095460	0.309621	-0.696629	-0.862727	0.073210	0.090005	0.492180	0	0
30117	2.308518	-0.632480	9.428435	0.031801	0.041715	0.024676	0.095079	0.308534	-0.697297	-0.862895	0.072789	0.089846	0.491978	0	0
30118	2.327989	-0.637175	9.398866	0.060378	0.039693	0.028080	0.095993	0.309095	-0.697813	-0.863137	0.072126	0.089848	0.491650	0	0
30119	2.350602	-0.538848	9.269007	0.077817	0.053529	0.029805	0.096814	0.304771	-0.700631	-0.863372	0.071260	0.089812	0.491370	0	0
30120	2.348768	-0.436800	9.260818	0.107018	0.015578	0.040068	0.098117	0.303000	-0.699896	-0.863699	0.070320	0.090245	0.490850	0	0
30121	2.339205	-0.380027	9.402267	0.103548	0.032305	0.033141	0.097984	0.302857	-0.699508	-0.863948	0.069345	0.090519	0.490502	0	0
30122	2.373380	-0.335645	9.532846	0.109131	0.039842	0.048849	0.098531	0.300431	-0.701508	-0.864313	0.068280	0.090743	0.489966	0	0
30123	2.373988	-0.231244	9.529477	0.097030	0.061925	0.040213	0.100114	0.299379	-0.703488	-0.864616	0.067224	0.090725	0.489580	0	0
30124	2.306234	-0.176675	9.476134	0.076408	0.047928	0.052429	0.101144	0.301566	-0.702933	-0.864980	0.066406	0.090715	0.489050	0	0
30125	2.218581	-0.199465	9.410045	0.079678	0.050728	0.041948	0.100638	0.298702	-0.703505	-0.865268	0.065557	0.090709	0.488657	0	0
30126	2.165186	-0.193178	9.321789	0.053750	0.030711	0.050680	0.101566	0.296265	-0.704339	-0.865602	0.065015	0.090740	0.488131	0	0
30127	2.126444	-0.186505	9.187200	0.049297	0.039683	0.040243	0.102870	0.294906	-0.703855	-0.865851	0.064482	0.090681	0.487772	0	0
30128	2.088333	-0.054552	9.136695	0.039311	0.026035	0.026257	0.102757	0.294382	-0.705683	-0.866044	0.064067	0.090698	0.487481	0	0
30129	2.110163	-0.023217	9.359374	0.046265	0.013574	0.034926	0.101572	0.294214	-0.704119	-0.866240	0.063679	0.090853	0.487154	0	0
30130	2.166580	0.049438	9.330052	0.041772	0.010193	0.029697	0.102631	0.292602	-0.705327	-0.866430	0.063325	0.091015	0.486831	0	0
30131	2.230283	0.126511	9.334520	0.031970	0.002535	0.020983	0.103026	0.292201	-0.705728	-0.866539	0.063100	0.091205	0.486631	0	0
30132	2.259428	0.139547	9.450243	0.028333	0.008828	0.010549	0.103294	0.290156	-0.705640	-0.866633	0.062849	0.091326	0.486474	0	0
30133	2.244400	0.089746	9.575776	-0.003102	-0.001262	0.000149	0.102512	0.290697	-0.705884	-0.866615	0.062925	0.091391	0.486484	0	0
30134	2.224018	-0.042629	9.709942	0.009549	-0.001118	-0.015577	0.102518	0.290981	-0.706787	-0.866555	0.062863	0.091523	0.486574	0	0
30135	2.213802	-0.132015	9.679852	-0.011584	0.019836	-0.004981	0.102509	0.291516	-0.705867	-0.866526	0.062904	0.091367	0.486650	0	0
30136	2.213507	-0.192175	9.633003	-0.003103	0.009350	-0.008519	0.102769	0.292067	-0.706118	-0.866504	0.062907	0.091342	0.486692	0	0
30137	2.213516	-0.180602	9.684010	-0.003171	-0.008216	-0.003335	0.104069	0.291663	-0.705486	-0.866463	0.063013	0.091469	0.486728	0	0
30138	2.216585	-0.073661	9.668513	0.010481	0.000599	-0.013828	0.104066	0.292070	-0.705348	-0.866429	0.062934	0.091592	0.486777	0	0
30139	2.244125	0.045852	9.594526	0.014186	0.017094	-0.008567	0.103298	0.291809	-0.706906	-0.866396	0.062760	0.091587	0.486858	0	0
30140	2.269472	0.206665	9.518756	-0.017840	0.016474	-0.008489	0.102780	0.292633	-0.707666	-0.866374	0.062855	0.091430	0.486915	0	0
30141	2.267703	0.295542	9.384483	-0.014874	0.011551	-0.027712	0.103159	0.293306	-0.706616	-0.866224	0.062940	0.091343	0.487186	0	0
30142	2.207118	0.316690	9.274816	-0.017650	0.008225	-0.034704	0.103155	0.292887	-0.705845	-0.866071	0.063049	0.091275	0.487457	0	0
30143	2.162908	0.225936	9.175282	-0.005565	-0.000611	-0.033018	0.101582	0.294229	-0.705288	-0.865891	0.063102	0.091341	0.487758	0	0
30144	2.103609	0.084819	9.252116	0.018954	-0.012684	-0.054052	0.102639	0.292066	-0.706117	-0.865642	0.062980	0.091644	0.488159	0	0
30145	2.029523	-0.069403	9.428369	0.051105	-0.010405	-0.048900	0.102373	0.292330	-0.705591	-0.865410	0.062573	0.092081	0.488540	0	0
30146	1.955960	-0.126906	9.637460	0.076842	-0.018387	-0.054235	0.101468	0.289174	-0.704997	-0.865186	0.061977	0.092715	0.488892	0	0
30147	1.946267	-0.117278	9.652347	0.091634	-0.008014	-0.054251	0.100963	0.287821	-0.706318	-0.864955	0.061198	0.093329	0.489283	0	0
30148	1.975785	-0.073200	9.594188	0.099553	-0.019630	-0.042096	0.099422	0.286194	-0.708418	-0.864801	0.060423	0.094077	0.489508	0	0
30149	2.063644	-0.048488	9.485984	0.120660	0.001930	-0.035108	0.098378	0.283984	-0.707154	-0.864688	0.059358	0.094734	0.489710	0	0
30150	2.156664	0.006479	9.271564	0.116071	-0.025998	-0.034295	0.098787	0.283605	-0.709243	-0.864572	0.058480	0.095612	0.489851	0	0
30151	2.196128	0.070824	9.128727	0.111242	-0.035256	-0.052626	0.097752	0.281546	-0.709146	-0.864330	0.057662	0.096554	0.490190	0	0
30152	2.254688	0.099432	9.130202	0.081716	-0.044629	-0.054305	0.096334	0.279084	-0.709834	-0.864072	0.057152	0.097437	0.490529	0	0
30153	2.295840	0.076446	9.201556	0.059747	-0.061814	-0.063003	0.094523	0.278538	-0.711260	-0.863721	0.056901	0.098363	0.490992	0	0
30154	2.292581	-0.013886	9.471504	0.024430	-0.059027	-0.059392	0.092952	0.278098	-0.710088	-0.863384	0.056953	0.099091	0.491432	0	0
30155	2.286577	-0.125479	9.910686	0.000571	-0.035396	-0.054879	0.092434	0.278511	-0.710726	-0.863063	0.057093	0.099494	0.491897	0	0
30156	2.207279	-0.255321	10.520775	-0.004189	-0.006702	-0.048671	0.092297	0.278224	-0.709692	-0.862822	0.057143	0.099624	0.492288	0	0
30157	2.163474	-0.232078	10.648012	0.003054	0.002662	-0.037335	0.092301	0.278230	-0.710211	-0.862627	0.057090	0.099699	0.492621	0	0
30158	2.196141	-0.094097	10.436170	0.016988	0.031532	-0.044283	0.092300	0.280150	-0.710953	-0.862473	0.056771	0.099603	0.492948	0	0
30159	2.245764	-0.021268	9.956691	0.046613	0.054954	-0.044307	0.090747	0.280427	-0.712495	-0.862320	0.056075	0.099443	0.493327	0	0
30160	2.273077	-0.039349	9.374750	0.069366	0.040588	-0.026968	0.092053	0.279209	-0.712269	-0.862300	0.055274	0.099518	0.493436	0	0
30161	2.243551	-0.147796	9.107572	0.083234	0.052853	-0.033075	0.092570	0.280717	-0.712373	-0.862220	0.054288	0.099553	0.493679	0	0
30162	2.228310	-0.268475	9.057785	0.097111	0.042182	-0.027902	0.093502	0.277051	-0.713230	-0.862208	0.053240	0.099751	0.493775	0	0
30163	2.208429	-0.334181	9.088782	0.093216	0.019667	-0.038418	0.092328	0.277449	-0.713214	-0.862071	0.052333	0.100127	0.494034	0	0
30164	2.179088	-0.330686	9.234774	0.046975	0.028479	-0.022561	0.092626	0.274352	-0.716395	-0.862029	0.051793	0.100191	0.494151	0	0
30165	2.154932	-0.280618	9.335307	0.029707	0.009211	-0.012106	0.092756	0.273941	-0.716144	-0.861978	0.051517	0.100331	0.494241	0	0
30166	2.106474	-0.230080	9.412198	-0.011601	0.012906	-0.005009	0.093003	0.275844	-0.715329	-0.861968	0.051578	0.100230	0.494273	0	0
30167	2.080096	-0.164256	9.406482	-0.044265	0.013019	0.003798	0.094309	0.276137	-0.715852	-0.861960	0.051940	0.099964	0.494301	0	0
30168	2.041742	-0.057532	9.442781	-0.075471	-0.000771	0.007322	0.093782	0.277221	-0.715697	-0.861969	0.052630	0.099659	0.494274	0	0
30169	2.034911	0.034156	9.497508	-0.094571	-0.000584	0.004751	0.092206	0.278559	-0.714750	-0.861926	0.053492	0.099259	0.494338	0	0
30170	2.025450	0.103356	9.612501	-0.101584	-0.005768	0.003877	0.092186	0.280175	-0.713030	-0.861887	0.054431	0.098869	0.494382	0	0
30171	2.045564	0.217168	9.620920	-0.132291	0.001827	-0.018699	0.092314	0.281408	-0.713266	-0.861708	0.055578	0.098272	0.494686	0	0
30172	2.109336	0.294883	9.567290	-0.115875	-0.000077	-0.017007	0.092304	0.282491	-0.712596	-0.861573	0.056589	0.097775	0.494904	0	0
30173	2.141028	0.313552	9.610403	-0.086980	-0.013152	-0.032825	0.091762	0.284513	-0.710994	-0.861333	0.057401	0.097537	0.495275	0	0
30174	2.148239	0.289705	9.566318	-0.075064	-0.022777	-0.037246	0.091236	0.286011	-0.711090	-0.861091	0.058154	0.097447	0.495626	0	0
30175	2.138428	0.275280	9.561497	-0.050287	0.000143	-0.060804	0.090712	0.286550	-0.710946	-0.860745	0.058551	0.097291	0.496210	0	0
30176	2.155095	0.216630	9.584488	-0.035777	-0.015674	-0.062627	0.089285	0.286135	-0.711594	-0.860410	0.058905	0.097350	0.496737	0	0
30177	2.139615	0.084535	9.689491	-0.041067	-0.008504	-0.072173	0.090574	0.288321	-0.710781	-0.860004	0.059251	0.097318	0.497405	0	0
30178	2.139189	0.011681	9.693306	-0.032241	0.001865	-0.069545	0.089261	0.289117	-0.709976	-0.859653	0.059480	0.097249	0.497998	0	0
30179	2.136236	-0.064327	9.764924	-0.032205	0.003599	-0.069532	0.087439	0.288828	-0.710099	-0.859276	0.059690	0.097154	0.498641	0	0
30180	2.157888	-0.110429	9.746819	-0.031892	0.010406	-0.059039	0.088082	0.288546	-0.708940	-0.858992	0.059883	0.097007	0.499136	0	0
30181	2.170324	-0.089649	9.613670	-0.031778	0.013859	-0.055542	0.087296	0.291003	-0.709535	-0.858694	0.060050	0.096817	0.499665	0	0
30182	2.204612	-0.069477	9.518744	-0.028463	-0.000139	-0.055589	0.087297	0.291279	-0.709790	-0.858414	0.060271	0.096775	0.500127	0	0
30183	2.229453	-0.000638	9.419888	-0.028596	0.003483	-0.062560	0.086379	0.292771	-0.709754	-0.858073	0.060457	0.096695	0.500706	0	0
30184	2.244363	0.050361	9.405743	-0.032109	0.007062	-0.066032	0.085448	0.294929	-0.708406	-0.857732	0.060665	0.096577	0.501286	0	0
30185	2.239569	0.080934	9.498289	-0.059917	0.004727	-0.071194	0.083615	0.296682	-0.708099	-0.857328	0.061104	0.096335	0.501970	0	0
30186	2.283269	0.075075	9.555302	-0.059813	0.000223	-0.064221	0.084535	0.294095	-0.707896	-0.856992	0.061582	0.096138	0.502524	0	0
30187	2.263608	0.055049	9.625681	-0.066650	0.003735	-0.062447	0.083990	0.296661	-0.706154	-0.856626	0.062092	0.095865	0.503137	0	0
30188	2.205126	0.045535	9.653528	-0.051172	0.007211	-0.067724	0.083210	0.297891	-0.706903	-0.856268	0.062460	0.095653	0.503740	0	0
30189	2.200039	0.020561	9.721080	-0.032393	0.014280	-0.081712	0.082960	0.296396	-0.707580	-0.855835	0.062603	0.095472	0.504492	0	0
30190	2.209454	-0.042187	9.681231	-0.014708	0.013858	-0.064312	0.082043	0.296517	-0.707052	-0.855538	0.062625	0.095386	0.505008	0	0
30191	2.194537	-0.109318	9.617673	0.009525	0.022478	-0.067843	0.082039	0.296372	-0.706405	-0.855208	0.062381	0.095338	0.505606	0	0
30192	2.189471	-0.152477	9.573597	0.037436	0.027371	-0.059185	0.079827	0.295257	-0.706281	-0.854970	0.061896	0.095395	0.506059	0	0
30193	2.232990	-0.219721	9.474792	0.058395	0.023544	-0.048777	0.081912	0.296927	-0.707173	-0.854767	0.061248	0.095574	0.506447	0	0
30194	2.247316	-0.277496	9.420376	0.056589	0.027153	-0.054859	0.080876	0.295279	-0.707197	-0.854572	0.060603	0.095729	0.506824	0	0
30195	2.242212	-0.332495	9.349500	0.077724	0.012634	-0.031407	0.081677	0.293669	-0.708793	-0.854456	0.059867	0.096090	0.507038	0	0
30196	2.224612	-0.418008	9.414058	0.074461	0.002838	-0.019207	0.081555	0.292308	-0.709209	-0.854433	0.059225	0.096521	0.507070	0	0
30197	2.214577	-0.466675	9.432965	0.066086	0.008869	-0.010439	0.081424	0.292167	-0.708951	-0.854412	0.058634	0.096846	0.507112	0	0
30198	2.204803	-0.462381	9.491358	0.059515	0.005130	0.007013	0.081552	0.291067	-0.708194	-0.854500	0.058136	0.097165	0.506960	0	0
30199	2.187967	-0.423679	9.516508	0.017992	-0.001572	0.008853	0.080658	0.290674	-0.710274	-0.854538	0.058033	0.097325	0.506877	0	0
30200	2.222221	-0.373964	9.603582	-0.011334	-0.001428	0.012429	0.081176	0.290949	-0.710012	-0.854608	0.058179	0.097338	0.506740	0	0
30201	2.244462	-0.304359	9.657323	-0.035198	0.003754	0.026466	0.080267	0.289023	-0.709524	-0.854710	0.058524	0.097174	0.506560	0	0
30202	2.310710	-0.203306	9.686284	-0.048979	-0.001501	0.032597	0.080526	0.289710	-0.709642	-0.854863	0.059011	0.096986	0.506282	0	0
30203	2.340524	-0.096775	9.687112	-0.054085	0.000211	0.036972	0.082082	0.291223	-0.709364	-0.855002	0.059550	0.096752	0.506028	0	0
30204	2.355897	0.025132	9.625545	-0.048392	-0.001336	0.022984	0.081042	0.289843	-0.708994	-0.855112	0.060020	0.096571	0.505821	0	0
30205	2.353891	0.088834	9.573235	-0.025104	0.007323	0.017699	0.081567	0.290404	-0.709766	-0.855178	0.060257	0.096436	0.505708	0	0
30206	2.322659	0.147925	9.521534	-0.004742	-0.013663	0.010591	0.081286	0.292841	-0.708417	-0.855230	0.060407	0.096588	0.505572	0	0
30207	2.283751	0.132384	9.420527	-0.020426	-0.001089	-0.001545	0.081555	0.292993	-0.709455	-0.855193	0.060627	0.096561	0.505614	0	0
30208	2.254772	0.171401	9.426594	-0.004166	-0.008134	-0.005109	0.079985	0.293243	-0.708790	-0.855172	0.060729	0.096678	0.505615	0	0
30209	2.206131	0.197272	9.539454	-0.003239	-0.008200	-0.001633	0.080238	0.295017	-0.708627	-0.855138	0.060835	0.096797	0.505637	0	0
30210	2.237761	0.201595	9.562996	0.010422	0.000610	-0.012982	0.079717	0.294739	-0.708629	-0.855095	0.060760	0.096918	0.505695	0	0
30211	2.264325	0.181130	9.637143	0.023742	-0.021133	-0.026160	0.079066	0.293635	-0.708126	-0.854941	0.060674	0.097299	0.505893	0	0
30212	2.283825	0.195074	9.678049	0.047176	-0.006438	-0.027929	0.080382	0.293118	-0.709444	-0.854859	0.060302	0.097678	0.506003	0	0
30213	2.332500	0.194776	9.667236	0.068590	-0.009990	-0.034972	0.078823	0.292836	-0.709958	-0.854697	0.059765	0.098194	0.506240	0	0
30214	2.327537	0.184736	9.701103	0.096318	0.012628	-0.041966	0.078951	0.293520	-0.709946	-0.854567	0.058867	0.098664	0.506473	0	0
30215	2.380947	0.137252	9.563615	0.132304	-0.014680	-0.044753	0.076888	0.289552	-0.710788	-0.854387	0.057799	0.099550	0.506727	0	0
30216	2.361241	0.098426	9.578043	0.147860	-0.025352	-0.040466	0.076647	0.287382	-0.712128	-0.854275	0.056650	0.100606	0.506838	0	0
30217	2.278194	0.013464	9.423804	0.127273	-0.010279	-0.042113	0.076397	0.286162	-0.712929	-0.854106	0.055607	0.101427	0.507074	0	0
30218	2.195282	-0.015128	9.439838	0.111751	-0.011921	-0.040338	0.075756	0.283975	-0.713227	-0.853980	0.054699	0.102185	0.507233	0	0
30219	2.248467	-0.096853	9.326078	0.098290	-0.001512	-0.029786	0.074349	0.280433	-0.714846	-0.853864	0.053873	0.102778	0.507396	0	0
30220	2.216498	-0.141071	9.398819	0.082649	-0.022453	-0.024566	0.073300	0.280686	-0.714054	-0.853776	0.053285	0.103467	0.507467	0	0
30221	2.252900	-0.158335	9.395311	0.089763	-0.029707	-0.012389	0.073443	0.278099	-0.714495	-0.853713	0.052697	0.104249	0.507474	0	0
30222	2.214153	-0.117264	9.442791	0.062211	-0.018137	-0.012285	0.074235	0.278122	-0.715669	-0.853696	0.052271	0.104793	0.507434	0	0
30223	2.165730	-0.068699	9.478496	0.062373	-0.034986	0.003355	0.073982	0.277994	-0.716579	-0.853692	0.051961	0.105472	0.507332	0	0
30224	2.149127	0.018109	9.543062	0.041828	-0.029719	0.011269	0.071645	0.275924	-0.716603	-0.853751	0.051796	0.105997	0.507140	0	0
30225	2.147165	0.114369	9.619531	0.048116	-0.015893	0.017386	0.071141	0.275259	-0.718431	-0.853831	0.051525	0.106433	0.506942	0	0
30226	2.137884	0.187545	9.594155	0.066033	-0.017620	0.008597	0.072957	0.275677	-0.717656	-0.853914	0.051086	0.106979	0.506731	0	0
