# Supplementary material for: Identification of Haptic Based Guiding Using Hard Reins
Source: PLoS One. 2015 Jul 22;10(7):e0132020. doi: 10.1371/journal.pone.0132020 (PMC4511788; doi:10.1371/journal.pone.0132020)
Supplement: S1 File — (ZIP) [file pone.0132020.s001.zip › MotionData1/Subject1/T15/gc15.txt]

// Start Time: 0
// Sample rate: 50.0Hz
// Scenario: 4.0
// Firmware Version: 2.6.1
Counter	Acc_X	Acc_Y	Acc_Z	Gyr_X	Gyr_Y	Gyr_Z	Mag_X	Mag_Y	Mag_Z	Quat_w	Quat_x	Quat_y	Quat_z	AnalogIn_1	AnalogIn_2
28254	9.296791	0.726999	3.410982	0.183117	-0.134775	0.104389	-0.828447	0.180783	-0.090066	0.398937	-0.441478	-0.354843	-0.721133	0	0
28255	9.444309	0.737004	3.527705	0.181422	-0.116620	0.107876	-0.828036	0.181968	-0.088946	0.400036	-0.441989	-0.356126	-0.719577	0	0
28256	9.390959	0.890391	3.374097	0.161785	-0.080149	0.127129	-0.827629	0.183894	-0.087547	0.401295	-0.442386	-0.357024	-0.718186	0	0
28257	9.332797	1.003669	3.381643	0.153701	-0.052851	0.120958	-0.827495	0.184931	-0.086988	0.402591	-0.442592	-0.357791	-0.716951	0	0
28258	9.250480	1.088019	3.374962	0.145586	-0.020113	0.102486	-0.827923	0.187002	-0.087414	0.403818	-0.442529	-0.358440	-0.715974	0	0
28259	9.235927	1.113038	3.557772	0.120021	0.009137	0.078695	-0.826233	0.189331	-0.087310	0.404882	-0.442274	-0.358900	-0.715301	0	0
28260	9.197239	1.098893	3.606152	0.085466	0.051157	0.050470	-0.827920	0.190382	-0.088984	0.405728	-0.441755	-0.359062	-0.715061	0	0
28261	9.124733	1.045962	3.592299	0.056961	0.053195	0.017914	-0.826637	0.190196	-0.090136	0.406237	-0.441221	-0.359158	-0.715053	0	0
28262	9.134434	1.012678	3.678809	0.028537	0.066122	-0.010262	-0.825500	0.190460	-0.090863	0.406452	-0.440606	-0.359121	-0.715328	0	0
28263	9.141734	0.973807	3.611468	-0.000748	0.045489	-0.002416	-0.826766	0.189301	-0.091262	0.406534	-0.440289	-0.358924	-0.715576	0	0
28264	9.134556	0.896691	3.594753	-0.039053	0.063032	-0.022733	-0.826458	0.188380	-0.093950	0.406353	-0.439925	-0.358472	-0.716129	0	0
28265	9.066890	0.839095	3.612124	-0.066454	0.054191	-0.019294	-0.826886	0.188100	-0.093376	0.406056	-0.439752	-0.357841	-0.716719	0	0
28266	8.965327	0.822151	3.564795	-0.094074	0.036270	-0.033384	-0.826595	0.189260	-0.094801	0.405462	-0.439764	-0.357151	-0.717393	0	0
28267	9.003977	0.872579	3.550046	-0.101356	0.058097	-0.050967	-0.826588	0.188370	-0.095221	0.404799	-0.439590	-0.356391	-0.718251	0	0
28268	9.124917	0.858366	3.630919	-0.117791	0.052781	-0.042225	-0.827300	0.187801	-0.094500	0.404093	-0.439547	-0.355500	-0.719116	0	0
28269	9.076511	0.887499	3.664908	-0.123491	0.039220	-0.052747	-0.827993	0.186327	-0.095614	0.403252	-0.439591	-0.354663	-0.719974	0	0
28270	9.078814	1.007679	3.626325	-0.106997	0.049070	-0.049178	-0.827144	0.186897	-0.095913	0.402532	-0.439503	-0.353895	-0.720807	0	0
28271	9.114987	1.109058	3.688489	-0.109863	0.034581	-0.040366	-0.825867	0.185983	-0.096071	0.401823	-0.439568	-0.353118	-0.721544	0	0
28272	9.124606	1.166728	3.669138	-0.109267	0.027303	-0.068421	-0.827833	0.183946	-0.097021	0.400875	-0.439577	-0.352505	-0.722365	0	0
28273	9.148721	1.238882	3.661690	-0.089305	0.014436	-0.064827	-0.828124	0.183521	-0.095882	0.400008	-0.439618	-0.352063	-0.723036	0	0
28274	9.158388	1.243816	3.688062	-0.060037	0.014201	-0.055980	-0.828528	0.182180	-0.097850	0.399320	-0.439566	-0.351803	-0.723574	0	0
28275	9.093029	1.301597	3.669259	-0.052661	0.021410	-0.052449	-0.828116	0.181011	-0.095872	0.398728	-0.439453	-0.351542	-0.724096	0	0
28276	9.061544	1.344907	3.655028	-0.043674	0.016798	-0.062942	-0.827536	0.179658	-0.097007	0.398069	-0.439293	-0.351420	-0.724615	0	0
28277	8.957481	1.405275	3.660547	-0.023701	0.006667	-0.062870	-0.829093	0.178220	-0.096409	0.397477	-0.439134	-0.351472	-0.725011	0	0
28278	8.906678	1.417291	3.641675	0.005711	0.006442	-0.038226	-0.828946	0.177915	-0.096976	0.397178	-0.438938	-0.351641	-0.725212	0	0
28279	8.930883	1.400318	3.624682	0.004708	0.004626	-0.048759	-0.829210	0.174808	-0.098090	0.396805	-0.438730	-0.351845	-0.725443	0	0
28280	8.906656	1.441294	3.627230	-0.009842	0.006568	-0.041767	-0.828091	0.174949	-0.096553	0.396412	-0.438583	-0.351915	-0.725712	0	0
28281	8.964648	1.489771	3.708511	-0.016288	0.004807	-0.040013	-0.828519	0.174667	-0.096121	0.396011	-0.438488	-0.351927	-0.725983	0	0
28282	8.974270	1.551820	3.602603	0.000001	-0.009852	-0.041691	-0.827806	0.172587	-0.095982	0.395604	-0.438421	-0.352134	-0.726145	0	0
28283	8.969442	1.542197	3.602646	-0.020412	-0.020588	-0.071566	-0.829933	0.172489	-0.095381	0.394866	-0.438414	-0.352354	-0.726444	0	0
28284	8.986345	1.552845	3.809280	-0.050448	0.002352	-0.076934	-0.830770	0.171021	-0.096209	0.394025	-0.438333	-0.352301	-0.726975	0	0
28285	8.937864	1.672591	3.670090	-0.073465	-0.003817	-0.092745	-0.830346	0.170572	-0.095931	0.392959	-0.438339	-0.352162	-0.727616	0	0
28286	8.887110	1.643267	3.569506	-0.064552	-0.022953	-0.104991	-0.830210	0.167928	-0.094366	0.391761	-0.438397	-0.352227	-0.728195	0	0
28287	8.940315	1.634382	3.732614	-0.057408	-0.023922	-0.117263	-0.831193	0.167056	-0.094912	0.390515	-0.438398	-0.352390	-0.728785	0	0
28288	8.974088	1.727960	3.679397	-0.047365	-0.012215	-0.125126	-0.829769	0.163192	-0.094494	0.389283	-0.438238	-0.352625	-0.729426	0	0
28289	8.945069	1.729949	3.588246	-0.057213	0.005107	-0.123415	-0.831189	0.161168	-0.093189	0.388093	-0.438002	-0.352703	-0.730163	0	0
28290	8.911175	1.763705	3.588466	-0.057272	0.012366	-0.136581	-0.832030	0.158233	-0.093022	0.386817	-0.437661	-0.352818	-0.730989	0	0
28291	8.901446	1.812211	3.655817	-0.058994	0.017837	-0.124296	-0.832589	0.157942	-0.093718	0.385656	-0.437334	-0.352835	-0.731790	0	0
28292	8.915906	1.865107	3.646051	-0.049851	0.015950	-0.117237	-0.831725	0.155994	-0.094714	0.384568	-0.437002	-0.352906	-0.732526	0	0
28293	8.935165	1.951920	3.679499	-0.049579	0.034110	-0.096177	-0.831855	0.153922	-0.095410	0.383710	-0.436617	-0.352806	-0.733253	0	0
28294	8.966658	1.903673	3.669691	-0.031162	0.044845	-0.090892	-0.832279	0.150695	-0.094258	0.382993	-0.436096	-0.352785	-0.733948	0	0
28295	8.976337	1.894235	3.710501	-0.029382	0.033945	-0.083857	-0.833116	0.149226	-0.095086	0.382312	-0.435676	-0.352779	-0.734555	0	0
28296	8.969053	1.929935	3.626376	-0.031128	0.033961	-0.075075	-0.832978	0.149376	-0.094665	0.381674	-0.435289	-0.352732	-0.735139	0	0
28297	8.898890	1.951683	3.622062	-0.011042	0.016572	-0.055695	-0.833534	0.146874	-0.094928	0.381217	-0.435026	-0.352804	-0.735497	0	0
28298	8.915812	1.959050	3.655592	-0.012880	0.012052	-0.050426	-0.833385	0.146714	-0.095778	0.380762	-0.434816	-0.352866	-0.735826	0	0
28299	8.872229	2.007169	3.636637	-0.001860	0.006531	-0.034586	-0.832528	0.145510	-0.096353	0.380465	-0.434666	-0.352953	-0.736027	0	0
28300	8.848032	2.019145	3.617570	0.007442	0.016443	-0.024043	-0.833372	0.144638	-0.096618	0.380307	-0.434440	-0.353033	-0.736204	0	0
28301	8.848022	2.028776	3.617562	0.011933	0.011868	-0.027534	-0.833224	0.143892	-0.097042	0.380140	-0.434223	-0.353171	-0.736352	0	0
28302	8.852844	2.043287	3.631941	0.004952	0.027364	-0.002996	-0.834363	0.142600	-0.095745	0.380162	-0.434001	-0.353098	-0.736506	0	0
28303	8.872183	2.052937	3.641409	-0.001510	0.028319	-0.011785	-0.833356	0.144325	-0.098315	0.380110	-0.433769	-0.353007	-0.736714	0	0
28304	8.838270	2.101308	3.675277	-0.001519	0.021072	-0.001235	-0.834057	0.143153	-0.098722	0.380099	-0.433622	-0.352905	-0.736854	0	0
28305	8.833424	2.110921	3.670496	-0.041755	0.020492	-0.009226	-0.833775	0.143443	-0.098728	0.379863	-0.433610	-0.352536	-0.737160	0	0
28306	8.823804	2.053348	3.709081	-0.043433	0.028677	-0.002236	-0.833490	0.142846	-0.098730	0.379686	-0.433564	-0.352099	-0.737487	0	0
28307	8.831058	2.053483	3.737879	-0.036375	0.012280	-0.013607	-0.833215	0.141968	-0.097458	0.379412	-0.433575	-0.351820	-0.737754	0	0
28308	8.869764	2.046118	3.720773	-0.050294	0.006933	-0.036449	-0.835476	0.142599	-0.097989	0.378875	-0.433596	-0.351562	-0.738141	0	0
28309	8.886704	2.038724	3.691804	-0.071113	0.006203	-0.015438	-0.833066	0.143133	-0.098739	0.378414	-0.433777	-0.351058	-0.738511	0	0
28310	8.877040	2.024548	3.742375	-0.074890	0.008951	-0.033006	-0.833202	0.142541	-0.099158	0.377806	-0.433886	-0.350597	-0.738977	0	0
28311	8.886707	2.034067	3.723063	-0.089550	0.001811	-0.032151	-0.832788	0.141956	-0.097748	0.377126	-0.434109	-0.350046	-0.739454	0	0
28312	8.896400	2.014828	3.730221	-0.085935	-0.007293	-0.027748	-0.834482	0.141693	-0.098002	0.376447	-0.434400	-0.349539	-0.739870	0	0
28313	8.881874	2.020187	3.833705	-0.100380	-0.001714	-0.010240	-0.834477	0.141392	-0.098566	0.375868	-0.434765	-0.348825	-0.740286	0	0
28314	8.823828	2.038369	3.603306	-0.080272	0.005370	-0.022479	-0.833499	0.141682	-0.097169	0.375296	-0.434958	-0.348289	-0.740715	0	0
28315	8.848057	1.995046	3.612781	-0.080278	-0.015496	-0.003156	-0.834210	0.141112	-0.096589	0.374808	-0.435374	-0.347745	-0.740973	0	0
28316	8.891613	1.952931	3.867349	-0.094714	0.010039	-0.002361	-0.832789	0.140929	-0.097178	0.374338	-0.435656	-0.346997	-0.741396	0	0
28317	8.855318	1.981099	3.713718	-0.098289	0.007346	0.005541	-0.834070	0.141847	-0.096595	0.373915	-0.435999	-0.346195	-0.741783	0	0
28318	8.809434	1.918122	3.625147	-0.085572	-0.005465	0.003817	-0.832510	0.140634	-0.096615	0.373474	-0.436383	-0.345544	-0.742083	0	0
28319	8.872320	1.899775	3.824256	-0.085891	-0.022708	-0.010209	-0.834071	0.140083	-0.095880	0.372883	-0.436847	-0.345015	-0.742353	0	0
28320	8.891635	1.940359	3.761571	-0.091274	-0.016313	-0.004952	-0.835068	0.141877	-0.095730	0.372314	-0.437302	-0.344400	-0.742656	0	0
28321	8.898953	1.884526	3.672606	-0.104130	-0.019851	-0.017276	-0.834654	0.140998	-0.094177	0.371600	-0.437787	-0.343755	-0.743026	0	0
28322	8.853032	1.850925	3.680182	-0.074948	-0.023717	-0.018967	-0.834937	0.141593	-0.094316	0.370972	-0.438187	-0.343349	-0.743292	0	0
28323	8.886911	1.831675	3.691971	-0.085724	-0.001854	-0.020780	-0.834226	0.140839	-0.094466	0.370373	-0.438458	-0.342789	-0.743690	0	0
28324	8.899034	1.802778	3.694310	-0.074788	-0.012832	-0.012848	-0.834356	0.139650	-0.095449	0.369830	-0.438796	-0.342317	-0.743978	0	0
28325	8.896594	1.822127	3.711142	-0.087574	-0.012724	-0.011997	-0.834368	0.140548	-0.094321	0.369250	-0.439183	-0.341745	-0.744300	0	0
28326	8.928046	1.814712	3.682067	-0.065580	-0.003836	-0.011956	-0.834520	0.140711	-0.093188	0.368780	-0.439425	-0.341302	-0.744594	0	0
28327	8.940124	1.824676	3.751694	-0.058170	0.005184	-0.004928	-0.833378	0.139792	-0.094051	0.368443	-0.439594	-0.340852	-0.744867	0	0
28328	8.932853	1.846015	3.684411	-0.056216	0.010615	0.003851	-0.835372	0.140439	-0.092607	0.368180	-0.439747	-0.340355	-0.745134	0	0
28329	8.899022	1.812493	3.711132	-0.047089	0.012357	0.000351	-0.836217	0.140598	-0.093159	0.367955	-0.439840	-0.339937	-0.745381	0	0
28330	8.891795	1.779089	3.768914	-0.020724	0.004882	-0.004852	-0.836214	0.139564	-0.093155	0.367765	-0.439875	-0.339765	-0.745533	0	0
28331	8.886951	1.786258	3.756923	-0.034292	-0.002256	0.017943	-0.834378	0.139383	-0.092760	0.367678	-0.440089	-0.339419	-0.745607	0	0
28332	8.911140	1.783839	3.761556	-0.024131	0.008550	0.021464	-0.833959	0.139824	-0.092203	0.367681	-0.440198	-0.339091	-0.745690	0	0
28333	8.928079	1.774269	3.778270	-0.003152	0.012003	0.016242	-0.833527	0.140246	-0.093344	0.367766	-0.440186	-0.338933	-0.745728	0	0
28334	8.930544	1.728473	3.768673	0.009792	0.016438	0.028541	-0.835074	0.139678	-0.094164	0.368000	-0.440134	-0.338799	-0.745703	0	0
28335	8.920863	1.735649	3.756716	0.009848	0.022790	0.028535	-0.835078	0.140272	-0.093884	0.368270	-0.440035	-0.338643	-0.745699	0	0
28336	8.891837	1.738076	3.752118	0.027970	0.013567	0.021570	-0.833527	0.140687	-0.093487	0.368520	-0.439916	-0.338685	-0.745627	0	0
28337	8.877350	1.711736	3.776288	0.013431	0.022762	0.018883	-0.832948	0.140365	-0.094909	0.368734	-0.439771	-0.338599	-0.745646	0	0
28338	8.867669	1.718876	3.757118	0.036942	0.000788	0.014581	-0.835360	0.141011	-0.094307	0.368929	-0.439690	-0.338785	-0.745512	0	0
28339	8.901536	1.711700	3.776111	0.024473	0.020860	0.032076	-0.833508	0.140663	-0.095750	0.369283	-0.439563	-0.338730	-0.745437	0	0
28340	8.916059	1.699665	3.780823	0.039103	0.022553	0.032983	-0.834928	0.141581	-0.095448	0.369699	-0.439373	-0.338772	-0.745323	0	0
28341	8.867668	1.718973	3.776352	0.044406	0.015250	0.019845	-0.833645	0.141395	-0.096600	0.370031	-0.439173	-0.338940	-0.745200	0	0
28342	8.870082	1.726046	3.747478	0.048080	0.020661	0.016340	-0.834490	0.140967	-0.096867	0.370356	-0.438908	-0.339129	-0.745109	0	0
28343	8.889455	1.699656	3.771400	0.049734	-0.004761	0.021635	-0.833649	0.142137	-0.096320	0.370657	-0.438843	-0.339402	-0.744874	0	0
28344	8.891837	1.735790	3.776162	0.056202	0.013333	0.014616	-0.833920	0.141244	-0.097443	0.370980	-0.438596	-0.339687	-0.744729	0	0
28345	8.896655	1.755091	3.785728	0.053398	0.000656	0.021651	-0.834772	0.141560	-0.097148	0.371315	-0.438477	-0.339967	-0.744504	0	0
28346	8.901483	1.755642	3.896289	0.053258	0.001564	0.007606	-0.834215	0.142736	-0.096596	0.371531	-0.438305	-0.340303	-0.744344	0	0
28347	8.867583	1.812346	3.672894	0.086238	0.004012	0.014721	-0.833352	0.140348	-0.097307	0.371969	-0.438015	-0.340845	-0.744047	0	0
28348	8.853127	1.759243	3.641787	0.044055	-0.022867	0.014641	-0.834055	0.140357	-0.097862	0.372114	-0.438083	-0.341173	-0.743785	0	0
28349	8.908785	1.712101	3.857803	0.029638	0.000850	0.018072	-0.834489	0.142731	-0.097582	0.372319	-0.438038	-0.341291	-0.743654	0	0
28350	8.915963	1.798277	3.761509	0.052389	-0.010226	0.023430	-0.834206	0.141990	-0.097300	0.372609	-0.438010	-0.341595	-0.743386	0	0
28351	8.906333	1.754859	3.742381	0.038558	-0.024636	0.018139	-0.834632	0.143471	-0.097724	0.372766	-0.438122	-0.341874	-0.743113	0	0
28352	8.959538	1.750583	3.864613	0.038437	-0.037337	0.021664	-0.835058	0.143187	-0.097433	0.372892	-0.438340	-0.342184	-0.742778	0	0
28353	8.957089	1.788610	3.766025	0.038531	-0.021011	0.014634	-0.833657	0.144795	-0.096331	0.373035	-0.438413	-0.342465	-0.742534	0	0
28354	8.945014	1.776275	3.703613	0.014840	-0.020818	0.016330	-0.834097	0.145117	-0.094628	0.373070	-0.438581	-0.342559	-0.742374	0	0
28355	8.911231	1.699187	3.684688	0.019423	-0.022672	0.014568	-0.833098	0.142585	-0.094775	0.373123	-0.438737	-0.342704	-0.742188	0	0
28356	8.887016	1.728065	3.675225	0.009267	-0.029847	0.009295	-0.834799	0.143212	-0.094609	0.373050	-0.438967	-0.342822	-0.742034	0	0
28357	8.872449	1.783460	3.675286	-0.012727	-0.035109	0.007507	-0.833656	0.143469	-0.096043	0.372867	-0.439311	-0.342806	-0.741930	0	0
28358	8.906316	1.774022	3.723131	-0.020083	-0.033238	0.000464	-0.833962	0.144828	-0.093781	0.372593	-0.439644	-0.342760	-0.741892	0	0
28359	8.877377	1.698825	3.603191	-0.018209	-0.024192	-0.012723	-0.834255	0.145582	-0.092789	0.372273	-0.439858	-0.342751	-0.741929	0	0
28360	8.853209	1.681874	3.576935	-0.031510	-0.049509	-0.052217	-0.835520	0.142361	-0.092613	0.371497	-0.440176	-0.342909	-0.742057	0	0
28361	8.857939	1.783385	3.656158	-0.029905	-0.060407	-0.058317	-0.834831	0.141047	-0.089931	0.370663	-0.440546	-0.343149	-0.742144	0	0
28362	8.841070	1.720838	3.661141	-0.046422	-0.076605	-0.055720	-0.834697	0.141936	-0.089371	0.369704	-0.441105	-0.343314	-0.742213	0	0
28363	8.887099	1.650708	3.612776	-0.011665	-0.078713	-0.050384	-0.835413	0.140049	-0.087654	0.368946	-0.441570	-0.343721	-0.742126	0	0
28364	9.032259	1.614148	3.566065	0.041535	-0.061016	-0.039752	-0.836266	0.139631	-0.086931	0.368545	-0.441744	-0.344408	-0.741903	0	0
28365	9.143505	1.637367	3.428190	0.107937	-0.030703	0.009523	-0.836561	0.139946	-0.085654	0.368924	-0.441618	-0.345261	-0.741393	0	0
28366	9.196765	1.589088	3.418223	0.110748	0.012858	0.081422	-0.835428	0.139186	-0.085528	0.369980	-0.441407	-0.345653	-0.740810	0	0
28367	9.138593	1.714319	3.408929	0.110886	0.003808	0.114811	-0.835708	0.141247	-0.086664	0.371270	-0.441377	-0.345934	-0.740051	0	0
28368	9.027157	1.890381	3.438451	0.094818	0.011243	0.162191	-0.836841	0.144802	-0.087792	0.372854	-0.441510	-0.345860	-0.739209	0	0
28369	9.022224	1.988856	3.390321	0.062528	0.045103	0.200708	-0.834864	0.145942	-0.087830	0.374705	-0.441649	-0.345249	-0.738475	0	0
28370	9.060983	1.919561	3.505499	0.113082	0.041988	0.247324	-0.834304	0.149175	-0.088277	0.377094	-0.441780	-0.344811	-0.737384	0	0
28371	8.920691	1.927090	3.525752	0.092412	0.038566	0.290276	-0.833319	0.153720	-0.089445	0.379711	-0.442159	-0.344046	-0.736171	0	0
28372	8.794992	1.868695	3.368037	0.092966	0.037685	0.348181	-0.833056	0.160800	-0.089621	0.382735	-0.442735	-0.343026	-0.734733	0	0
28373	8.857796	1.930027	3.612763	0.103969	0.013124	0.393884	-0.831651	0.166813	-0.090802	0.386067	-0.443601	-0.341977	-0.732954	0	0
28374	8.828805	1.880506	3.810164	0.029376	-0.052499	0.386752	-0.832221	0.172126	-0.092230	0.388775	-0.445202	-0.340659	-0.731164	0	0
28375	8.833788	1.731413	3.846313	0.028261	-0.075184	0.377965	-0.830844	0.179645	-0.090587	0.391341	-0.446939	-0.339457	-0.729292	0	0
28376	8.858041	1.673146	3.757226	-0.091943	-0.096016	0.316264	-0.828623	0.185096	-0.087536	0.392827	-0.449084	-0.337725	-0.727978	0	0
28377	8.831477	1.620851	3.882484	-0.190246	-0.098866	0.242301	-0.829507	0.189129	-0.084851	0.393337	-0.451379	-0.335623	-0.727256	0	0
28378	8.911364	1.555388	3.814635	-0.267838	-0.137302	0.164929	-0.829252	0.192983	-0.082892	0.392782	-0.453996	-0.333447	-0.726927	0	0
28379	8.838963	1.389787	3.897043	-0.314025	-0.159627	0.113026	-0.828460	0.195390	-0.077116	0.391579	-0.456774	-0.331261	-0.726835	0	0
28380	8.938099	1.423030	3.833781	-0.366450	-0.173746	0.080463	-0.827923	0.198064	-0.074590	0.389826	-0.459750	-0.328884	-0.726981	0	0
28381	8.930867	1.394417	3.886751	-0.480471	-0.170989	0.087198	-0.827539	0.201489	-0.071075	0.387618	-0.463157	-0.325638	-0.727460	0	0
28382	8.921217	1.361259	3.992636	-0.559473	-0.207551	0.065984	-0.828170	0.202761	-0.063715	0.384730	-0.467061	-0.322032	-0.728102	0	0
28383	9.022882	1.311041	3.612061	-0.582594	-0.184693	0.101001	-0.826813	0.204570	-0.057521	0.382077	-0.470972	-0.318008	-0.728747	0	0
28384	8.882924	1.002160	3.430611	-0.602122	-0.186386	0.030674	-0.827430	0.204941	-0.051572	0.378755	-0.474745	-0.314143	-0.729710	0	0
28385	8.694284	0.967443	3.653210	-0.838489	-0.244379	-0.122531	-0.828891	0.206058	-0.046461	0.373032	-0.479309	-0.309505	-0.731653	0	0
28386	8.829407	1.283117	3.748136	-0.929107	-0.280878	-0.201597	-0.828664	0.203034	-0.038672	0.366139	-0.484193	-0.304689	-0.733937	0	0
28387	9.110074	1.188296	3.645184	-0.870294	-0.266869	-0.174283	-0.830420	0.201083	-0.030997	0.359751	-0.488794	-0.300095	-0.735937	0	0
28388	9.473013	1.079932	3.267556	-0.851757	-0.184489	-0.131351	-0.831040	0.197928	-0.023335	0.353918	-0.492836	-0.295065	-0.738100	0	0
28389	9.391016	0.814489	3.600159	-0.857244	-0.264297	-0.165563	-0.830956	0.195498	-0.015546	0.347609	-0.497319	-0.290464	-0.739914	0	0
28390	9.064618	0.703596	3.477612	-1.104254	-0.579947	-0.362353	-0.831739	0.191344	-0.004907	0.337646	-0.504363	-0.286071	-0.741469	0	0
28391	8.994406	0.803096	3.136639	-0.983782	-0.660762	-0.285582	-0.833970	0.186966	0.009718	0.328584	-0.511736	-0.282413	-0.741891	0	0
28392	8.970457	0.630673	2.357974	-0.738953	-0.322488	-0.211747	-0.835469	0.182395	0.021502	0.322161	-0.515976	-0.278999	-0.743061	0	0
28393	9.526738	0.585042	3.017523	-0.816291	-0.360908	-0.224176	-0.834387	0.179199	0.028570	0.315194	-0.520648	-0.275228	-0.744196	0	0
28394	9.347748	0.606285	2.881771	-0.944612	-0.394341	-0.259539	-0.835867	0.171663	0.039236	0.307134	-0.525835	-0.270741	-0.745564	0	0
28395	9.449047	0.833518	3.570868	-0.977949	-0.740727	-0.357410	-0.835666	0.164113	0.051854	0.297228	-0.533357	-0.267569	-0.745381	0	0
28396	9.148987	1.069346	2.507781	-0.919509	-0.743049	-0.380010	-0.837199	0.160026	0.067456	0.287404	-0.540577	-0.264917	-0.744979	0	0
28397	9.458382	1.229834	2.911710	-0.937114	-0.472469	-0.334729	-0.837416	0.151595	0.079660	0.278506	-0.545876	-0.261076	-0.745851	0	0
28398	9.594090	1.010236	2.372343	-0.891438	-0.356708	-0.261094	-0.836349	0.145477	0.089712	0.270588	-0.550345	-0.256760	-0.746979	0	0
28399	9.673913	0.973391	2.727620	-0.853112	-0.413241	-0.190739	-0.836714	0.138526	0.102054	0.263324	-0.555230	-0.252533	-0.747401	0	0
28400	9.824209	0.649586	2.534445	-0.860134	-0.487592	-0.102977	-0.834808	0.135051	0.112222	0.256365	-0.560888	-0.247866	-0.747158	0	0
28401	9.507543	0.512796	2.053613	-0.886929	-0.432928	-0.118942	-0.834860	0.131881	0.119591	0.249344	-0.566079	-0.242994	-0.747219	0	0
28402	9.449547	0.473549	1.892984	-0.791152	-0.332996	-0.130259	-0.836334	0.128603	0.127975	0.242979	-0.570213	-0.238616	-0.747583	0	0
28403	9.667241	0.445135	2.050097	-0.628319	-0.309836	-0.104454	-0.834960	0.123624	0.134622	0.237798	-0.573799	-0.235251	-0.747572	0	0
28404	9.863061	0.527282	2.164005	-0.600802	-0.335457	-0.049045	-0.832759	0.120569	0.143227	0.233074	-0.577623	-0.231793	-0.747194	0	0
28405	9.809928	0.463916	1.996146	-0.643113	-0.289736	-0.036056	-0.830974	0.119276	0.150135	0.228341	-0.581196	-0.227856	-0.747097	0	0
28406	9.546147	0.622503	1.858497	-0.634679	-0.266182	-0.032522	-0.831296	0.117861	0.155380	0.223710	-0.584554	-0.223888	-0.747077	0	0
28407	9.449360	0.643169	2.109230	-0.644042	-0.278787	-0.038674	-0.830764	0.114509	0.160619	0.218955	-0.587984	-0.219911	-0.746976	0	0
28408	9.381554	0.738856	1.967796	-0.581839	-0.259332	-0.042914	-0.829686	0.111907	0.167968	0.214539	-0.591100	-0.216353	-0.746837	0	0
28409	9.429975	0.695169	1.912180	-0.530536	-0.243428	-0.041065	-0.828005	0.109246	0.170922	0.210493	-0.593964	-0.213143	-0.746638	0	0
28410	9.493025	0.544910	1.733926	-0.513824	-0.223624	-0.042837	-0.827187	0.107209	0.175444	0.206555	-0.596622	-0.210012	-0.746507	0	0
28411	9.647808	0.545335	1.862625	-0.457239	-0.215026	-0.046221	-0.828493	0.103452	0.180715	0.202955	-0.599075	-0.207307	-0.746286	0	0
28412	9.652566	0.627051	1.836077	-0.439070	-0.226061	-0.040876	-0.828104	0.102312	0.185381	0.199453	-0.601570	-0.204708	-0.745940	0	0
28413	9.671921	0.628957	1.742168	-0.411440	-0.206329	-0.034689	-0.826574	0.100549	0.189183	0.196222	-0.603860	-0.202249	-0.745617	0	0
28414	9.744396	0.713138	1.746378	-0.374733	-0.190294	-0.021436	-0.825462	0.095255	0.193431	0.193310	-0.605977	-0.199927	-0.745287	0	0
28415	9.727608	0.571105	1.744213	-0.309235	-0.239830	-0.005455	-0.827206	0.095055	0.199118	0.190841	-0.608354	-0.198110	-0.744471	0	0
28416	9.662393	0.486707	1.699077	-0.247353	-0.283886	0.010523	-0.823140	0.093841	0.203866	0.188760	-0.610964	-0.196726	-0.743231	0	0
28417	9.512302	0.639801	1.459622	-0.151370	-0.211136	0.061595	-0.823031	0.095645	0.207109	0.187803	-0.612947	-0.195615	-0.742133	0	0
28418	9.560705	0.588072	1.718971	-0.060101	-0.240899	0.098692	-0.823208	0.094368	0.211786	0.187600	-0.615047	-0.194993	-0.740609	0	0
28419	9.635801	0.481398	1.593488	0.063374	-0.271852	0.151659	-0.819439	0.097002	0.216804	0.188508	-0.617243	-0.195031	-0.738539	0	0
28420	9.623856	0.359461	1.281121	0.103594	-0.277650	0.145596	-0.819065	0.101177	0.221307	0.189592	-0.619386	-0.195404	-0.736365	0	0
28421	9.836720	0.326118	1.414231	0.133994	-0.256130	0.162310	-0.817126	0.103395	0.225367	0.191042	-0.621340	-0.195863	-0.734219	0	0
28422	9.856094	0.317860	1.214543	0.177960	-0.229290	0.144832	-0.816598	0.107255	0.228454	0.192672	-0.622972	-0.196690	-0.732186	0	0
28423	9.895212	-0.076182	0.906832	0.144044	-0.173692	0.144588	-0.814936	0.110355	0.231525	0.194213	-0.624258	-0.197171	-0.730552	0	0
28424	9.868559	-0.046196	1.116174	-0.007723	-0.131627	0.079234	-0.813545	0.112709	0.233472	0.194401	-0.625396	-0.196864	-0.729611	0	0
28425	9.865826	0.271484	1.091892	-0.180798	-0.072120	0.078823	-0.814415	0.113489	0.235746	0.193631	-0.626438	-0.195184	-0.729373	0	0
28426	9.812646	0.224382	1.284660	-0.186341	-0.048480	0.048925	-0.813151	0.113621	0.236715	0.192642	-0.627253	-0.193601	-0.729357	0	0
28427	9.732741	0.309008	1.333260	-0.195456	-0.061084	0.069998	-0.814446	0.112646	0.239711	0.191736	-0.628220	-0.191846	-0.729227	0	0
28428	9.662740	0.185380	1.146340	-0.237193	-0.029904	0.052277	-0.812898	0.113360	0.240389	0.190484	-0.628998	-0.189832	-0.729412	0	0
28429	9.713494	0.214632	1.232498	-0.221283	-0.051830	0.017249	-0.810906	0.111245	0.239800	0.189047	-0.629839	-0.188200	-0.729482	0	0
28430	9.619198	0.185748	1.206764	-0.197436	-0.035686	0.010255	-0.810636	0.109786	0.241924	0.187726	-0.630497	-0.186750	-0.729628	0	0
28431	9.740222	0.094094	1.208359	-0.195545	-0.050229	0.029565	-0.811644	0.111152	0.243490	0.186543	-0.631296	-0.185222	-0.729630	0	0
28432	9.749846	0.146900	1.179394	-0.202933	-0.044731	0.015514	-0.811642	0.110561	0.243493	0.185213	-0.632033	-0.183719	-0.729710	0	0
28433	9.720784	0.190036	1.131486	-0.166543	-0.045034	0.001571	-0.811231	0.107922	0.246043	0.184017	-0.632684	-0.182568	-0.729738	0	0
28434	9.764432	0.074579	1.164921	-0.110020	-0.041884	-0.015877	-0.811921	0.106149	0.244648	0.183044	-0.633169	-0.181931	-0.729721	0	0
28435	9.752284	0.123136	1.241907	-0.084410	-0.033918	-0.012306	-0.811091	0.108068	0.246182	0.182287	-0.633560	-0.181446	-0.729692	0	0
28436	9.788456	0.242756	1.102098	-0.054948	-0.016918	0.003573	-0.810668	0.107032	0.246745	0.181854	-0.633796	-0.181045	-0.729695	0	0
28437	9.778877	0.155541	0.991643	-0.019940	0.004569	0.010630	-0.810114	0.107183	0.248150	0.181742	-0.633830	-0.180814	-0.729750	0	0
28438	9.740134	0.185411	1.174625	-0.027349	0.006457	0.003591	-0.809965	0.105552	0.247872	0.181523	-0.633845	-0.180569	-0.729852	0	0
28439	9.754568	0.257931	1.236972	-0.025589	-0.004437	0.014158	-0.808711	0.106433	0.249828	0.181386	-0.633962	-0.180291	-0.729854	0	0
28440	9.807760	0.277088	1.231759	-0.004506	0.000832	0.021228	-0.810400	0.105869	0.249009	0.181432	-0.634008	-0.180113	-0.729846	0	0
28441	9.773927	0.250571	1.215198	-0.019410	-0.009947	-0.006882	-0.810118	0.106746	0.248718	0.181170	-0.634116	-0.180023	-0.729840	0	0
28442	9.810220	0.231608	1.284672	-0.016393	0.009092	0.008891	-0.809980	0.106895	0.249139	0.181067	-0.634100	-0.179823	-0.729928	0	0
28443	9.744881	0.267758	1.273098	-0.032989	-0.000750	0.000096	-0.810126	0.106169	0.249993	0.180787	-0.634178	-0.179573	-0.729991	0	0
28444	9.701327	0.291546	1.203673	-0.027852	-0.031649	-0.010377	-0.809399	0.104216	0.248293	0.180396	-0.634447	-0.179483	-0.729877	0	0
28445	9.686890	0.214648	1.227884	-0.040447	-0.004327	-0.020993	-0.810118	0.104834	0.249433	0.179908	-0.634526	-0.179319	-0.729969	0	0
28446	9.749737	0.253075	1.227394	-0.029450	-0.006233	-0.010422	-0.808279	0.105385	0.249259	0.179554	-0.634611	-0.179174	-0.730018	0	0
28447	9.691636	0.306127	1.227775	-0.048053	-0.030579	-0.024464	-0.810269	0.104261	0.250853	0.178946	-0.634889	-0.179023	-0.729963	0	0
28448	9.691635	0.310700	1.179686	-0.035413	-0.031601	-0.041981	-0.809989	0.103377	0.251559	0.178276	-0.635113	-0.179078	-0.729918	0	0
28449	9.754465	0.363706	1.205631	-0.042842	-0.031549	-0.052515	-0.808565	0.101717	0.250977	0.177494	-0.635338	-0.179145	-0.729897	0	0
28450	9.759301	0.368332	1.169528	-0.042692	-0.022475	-0.044626	-0.809988	0.100728	0.252419	0.176775	-0.635503	-0.179148	-0.729927	0	0
28451	9.701255	0.368321	1.150718	-0.029893	-0.047969	-0.016483	-0.809433	0.100582	0.253684	0.176308	-0.635889	-0.179110	-0.729713	0	0
28452	9.781098	0.343933	1.111686	-0.031509	-0.029817	-0.012125	-0.807590	0.100981	0.253086	0.175887	-0.636145	-0.179002	-0.729618	0	0
28453	9.802901	0.305598	1.154835	-0.040701	-0.017049	-0.034112	-0.808154	0.098490	0.253813	0.175278	-0.636292	-0.178943	-0.729650	0	0
28454	9.783555	0.300885	1.169405	-0.071804	-0.024051	-0.035057	-0.807893	0.099395	0.256068	0.174440	-0.636536	-0.178675	-0.729704	0	0
28455	9.706144	0.315384	1.157938	-0.044310	-0.013378	-0.033249	-0.807885	0.097620	0.255793	0.173822	-0.636664	-0.178576	-0.729764	0	0
28456	9.735181	0.298719	1.203420	-0.042201	0.012016	-0.024505	-0.808726	0.096450	0.255246	0.173314	-0.636611	-0.178395	-0.729976	0	0
28457	9.686775	0.334686	1.160468	-0.029651	0.004648	-0.044641	-0.808445	0.094683	0.256239	0.172737	-0.636561	-0.178444	-0.730144	0	0
28458	9.706128	0.329963	1.184373	-0.027927	-0.017140	-0.033202	-0.810434	0.094880	0.257120	0.172205	-0.636680	-0.178472	-0.730159	0	0
28459	9.730340	0.308017	1.136129	-0.027060	-0.013530	-0.045493	-0.809150	0.093517	0.256397	0.171606	-0.636757	-0.178577	-0.730207	0	0
28460	9.710931	0.368210	1.131413	-0.037082	-0.009813	-0.043752	-0.809578	0.092941	0.256973	0.170952	-0.636819	-0.178594	-0.730302	0	0
28461	9.781029	0.406954	1.195784	-0.028094	-0.018965	-0.045463	-0.806185	0.092875	0.257200	0.170338	-0.636936	-0.178700	-0.730317	0	0
28462	9.754420	0.413986	1.150292	-0.020516	-0.002685	-0.030546	-0.807729	0.091273	0.256384	0.169899	-0.636941	-0.178742	-0.730406	0	0
28463	9.768932	0.411642	1.167018	-0.042625	-0.007958	-0.049021	-0.808157	0.090551	0.257101	0.169185	-0.636996	-0.178746	-0.730522	0	0
28464	9.720507	0.464692	1.169733	-0.008012	-0.024563	-0.037497	-0.809007	0.089835	0.257542	0.168735	-0.637127	-0.178960	-0.730460	0	0
28465	9.793030	0.502984	1.145129	-0.001640	-0.030972	-0.030440	-0.808857	0.087762	0.257266	0.168377	-0.637313	-0.179184	-0.730325	0	0
28466	9.914078	0.394076	1.067397	0.014374	0.007900	-0.019066	-0.807736	0.087606	0.258663	0.168261	-0.637202	-0.179387	-0.730398	0	0
28467	9.817428	0.300191	1.041733	0.003577	0.033396	-0.034947	-0.807006	0.087121	0.256107	0.168019	-0.636902	-0.179570	-0.730671	0	0
28468	9.720539	0.435583	1.126479	-0.011273	0.028087	-0.048988	-0.810127	0.088225	0.256719	0.167561	-0.636632	-0.179746	-0.730968	0	0
28469	9.672099	0.507566	1.064264	0.007210	0.026140	-0.017331	-0.809112	0.085821	0.254733	0.167457	-0.636410	-0.179855	-0.731158	0	0
28470	9.739884	0.444845	1.059011	0.042023	0.027664	-0.006733	-0.809118	0.086857	0.255011	0.167644	-0.636130	-0.180151	-0.731286	0	0
28471	9.730219	0.430753	1.126413	0.030852	0.020492	-0.024307	-0.808403	0.086245	0.254295	0.167629	-0.635898	-0.180487	-0.731409	0	0
28472	9.705938	0.520124	1.177007	0.010537	0.013401	-0.038366	-0.808402	0.084331	0.254869	0.167358	-0.635718	-0.180776	-0.731556	0	0
28473	9.672045	0.556105	1.141161	0.016214	0.020626	-0.020802	-0.808831	0.084052	0.255584	0.167276	-0.635515	-0.180982	-0.731700	0	0
28474	9.764071	0.444809	1.058834	0.039820	0.004076	-0.027768	-0.808668	0.084610	0.252750	0.167254	-0.635372	-0.181437	-0.731717	0	0
28475	9.802772	0.435558	1.145113	0.008633	0.004324	-0.043642	-0.808677	0.081974	0.254883	0.166927	-0.635260	-0.181760	-0.731808	0	0
28476	9.696200	0.575961	1.265990	-0.018828	0.010016	-0.047196	-0.808399	0.084328	0.254586	0.166400	-0.635136	-0.181898	-0.732001	0	0
28477	9.642909	0.671493	1.098003	0.012400	0.013399	-0.027793	-0.808388	0.083873	0.253456	0.166229	-0.634980	-0.182133	-0.732117	0	0
28478	9.669607	0.575309	1.129142	0.032402	-0.006730	-0.020723	-0.808679	0.082417	0.254882	0.166189	-0.634942	-0.182504	-0.732067	0	0
28479	9.720439	0.536676	1.121589	0.025416	0.000593	0.008202	-0.809516	0.082274	0.253623	0.166341	-0.634924	-0.182628	-0.732017	0	0
28480	9.773522	0.661911	1.145142	0.041615	-0.013154	0.003904	-0.809808	0.083321	0.254330	0.166530	-0.634962	-0.182923	-0.731868	0	0
28481	9.817066	0.652313	1.164066	0.043536	-0.003191	0.005649	-0.808806	0.082550	0.253186	0.166770	-0.634937	-0.183203	-0.731765	0	0
28482	9.763981	0.531699	1.102041	0.052790	-0.006894	0.014421	-0.810514	0.083480	0.254058	0.167118	-0.634930	-0.183501	-0.731617	0	0
28483	9.681721	0.551446	1.174754	0.058346	-0.003292	0.023205	-0.809099	0.082274	0.254465	0.167580	-0.634912	-0.183778	-0.731457	0	0
28484	9.655065	0.604318	1.148459	0.029215	0.007840	0.023134	-0.808808	0.083434	0.253040	0.167868	-0.634853	-0.183823	-0.731431	0	0
28485	9.681624	0.645486	1.203529	0.030806	-0.013044	0.021420	-0.809099	0.083451	0.254035	0.168124	-0.634949	-0.183927	-0.731262	0	0
28486	9.710734	0.556521	1.234644	0.050068	-0.017738	0.033736	-0.808959	0.084920	0.253602	0.168576	-0.635061	-0.184101	-0.731017	0	0
28487	9.778583	0.433465	1.200589	0.060249	-0.014203	0.038993	-0.808828	0.085960	0.254444	0.169145	-0.635148	-0.184310	-0.730757	0	0
28488	9.783481	0.375519	1.169345	0.060300	-0.006951	0.032827	-0.809812	0.086414	0.253610	0.169675	-0.635162	-0.184546	-0.730563	0	0
28489	9.749475	0.522260	1.135814	0.023518	-0.010283	0.010841	-0.808964	0.086250	0.253738	0.169812	-0.635230	-0.184659	-0.730443	0	0
28490	9.730090	0.556165	1.169588	0.036330	-0.008565	0.016142	-0.809402	0.087306	0.255014	0.170065	-0.635266	-0.184828	-0.730311	0	0
28491	9.764021	0.486295	1.169397	0.029162	-0.006693	0.026637	-0.809111	0.086848	0.254162	0.170360	-0.635328	-0.184876	-0.730176	0	0
28492	9.732611	0.452685	1.179271	0.010929	-0.001098	0.021311	-0.808274	0.088170	0.255133	0.170503	-0.635361	-0.184814	-0.730130	0	0
28493	9.725344	0.464685	1.169697	0.014559	-0.006570	0.024840	-0.807986	0.087128	0.254850	0.170693	-0.635443	-0.184766	-0.730026	0	0
28494	9.693859	0.503446	1.208364	0.024455	-0.008465	0.012588	-0.809390	0.087585	0.253456	0.170844	-0.635491	-0.184871	-0.729922	0	0
28495	9.684090	0.599666	1.189123	-0.005863	-0.022734	0.009048	-0.808410	0.087431	0.254714	0.170759	-0.635697	-0.184802	-0.729780	0	0
28496	9.730079	0.568142	1.157557	-0.011181	-0.011806	0.014281	-0.809540	0.087305	0.254592	0.170689	-0.635833	-0.184641	-0.729718	0	0
28497	9.759153	0.517504	1.150173	0.023406	-0.022986	0.010856	-0.808409	0.089341	0.253857	0.170802	-0.635994	-0.184775	-0.729518	0	0
28498	9.739823	0.498272	1.150330	0.010882	-0.004728	0.021328	-0.807994	0.088757	0.255267	0.170939	-0.636054	-0.184720	-0.729448	0	0
28499	9.749491	0.503242	1.183915	0.023640	-0.013902	0.030146	-0.808412	0.088756	0.254425	0.171211	-0.636184	-0.184717	-0.729271	0	0
28500	9.732559	0.507852	1.138354	0.010927	-0.010167	0.032746	-0.808425	0.088479	0.256124	0.171419	-0.636305	-0.184597	-0.729147	0	0
28501	9.710795	0.507630	1.088024	0.009197	-0.010149	0.042395	-0.808276	0.088467	0.255273	0.171695	-0.636455	-0.184405	-0.729000	0	0
28502	9.667299	0.466827	1.100396	0.021096	-0.013869	0.047681	-0.808282	0.089356	0.255552	0.172071	-0.636612	-0.184271	-0.728808	0	0
28503	9.701178	0.445412	1.160272	0.027562	-0.013012	0.057343	-0.806312	0.091389	0.256077	0.172567	-0.636778	-0.184122	-0.728583	0	0
28504	9.643119	0.459737	1.119812	0.057529	-0.031402	0.056563	-0.808011	0.091719	0.256103	0.173208	-0.637016	-0.184228	-0.728196	0	0
28505	9.705984	0.478904	1.119338	0.074986	-0.019753	0.060107	-0.806877	0.091988	0.255801	0.174014	-0.637154	-0.184419	-0.727835	0	0
28506	9.761664	0.426001	1.147825	0.038637	-0.003127	0.060864	-0.807027	0.092443	0.256650	0.174615	-0.637227	-0.184308	-0.727655	0	0
28507	9.797925	0.445171	1.140332	0.011142	0.004345	0.040612	-0.806184	0.095522	0.256198	0.174917	-0.637265	-0.184117	-0.727598	0	0
28508	9.735081	0.393014	1.282685	0.022042	0.013336	0.025689	-0.807041	0.096432	0.256774	0.175191	-0.637180	-0.184084	-0.727614	0	0
28509	9.771403	0.367805	1.068461	0.044294	0.024036	0.047667	-0.805339	0.096097	0.256324	0.175791	-0.637029	-0.184054	-0.727609	0	0
28510	9.890076	0.201992	1.163899	0.051619	0.033031	0.035347	-0.807334	0.097039	0.257767	0.176356	-0.636768	-0.184137	-0.727680	0	0
28511	9.769032	0.303799	1.265680	0.010948	0.018850	-0.003325	-0.805614	0.097270	0.255050	0.176365	-0.636619	-0.184196	-0.727794	0	0
28512	9.797917	0.445644	1.234098	0.000020	0.026201	0.000187	-0.808159	0.096732	0.255094	0.176335	-0.636433	-0.184142	-0.727977	0	0
28513	9.829367	0.440649	1.207425	0.027284	0.011452	0.000272	-0.806182	0.097725	0.255057	0.176460	-0.636315	-0.184310	-0.728007	0	0
28514	9.810080	0.387177	1.101822	0.029170	0.011431	0.000265	-0.807039	0.097311	0.256205	0.176588	-0.636186	-0.184493	-0.728043	0	0
28515	9.730262	0.382869	1.179345	0.001701	0.008038	-0.005067	-0.806034	0.096244	0.254920	0.176505	-0.636128	-0.184515	-0.728108	0	0
28516	9.759280	0.394500	1.106996	-0.000928	0.022570	-0.008597	-0.807447	0.095682	0.254945	0.176397	-0.635955	-0.184515	-0.728286	0	0
28517	9.730196	0.450184	1.160057	-0.001942	0.018955	-0.012093	-0.806890	0.098035	0.255068	0.176261	-0.635811	-0.184536	-0.728439	0	0
28518	9.739844	0.472104	1.212862	0.001743	0.024373	-0.010332	-0.807440	0.096850	0.253667	0.176163	-0.635616	-0.184565	-0.728626	0	0
28519	9.781013	0.426033	1.159705	0.013770	0.040598	-0.012088	-0.807708	0.095953	0.252120	0.176165	-0.635286	-0.184663	-0.728887	0	0
28520	9.742355	0.382839	1.176852	0.016472	0.030600	-0.008571	-0.808554	0.095378	0.251995	0.176183	-0.635023	-0.184775	-0.729084	0	0
28521	9.677060	0.373367	1.189358	0.003729	0.038877	-0.013882	-0.807841	0.095504	0.251275	0.176106	-0.634721	-0.184813	-0.729356	0	0
28522	9.732691	0.373187	1.169718	0.027449	0.033232	-0.009428	-0.806715	0.096224	0.251678	0.176193	-0.634417	-0.185007	-0.729550	0	0
28523	9.730260	0.383003	1.205792	0.023778	0.036892	-0.013828	-0.807417	0.096084	0.251124	0.176240	-0.634094	-0.185195	-0.729772	0	0
28524	9.691539	0.402466	1.234910	0.018263	0.024245	-0.003291	-0.808825	0.094782	0.250870	0.176295	-0.633883	-0.185297	-0.729915	0	0
28525	9.780986	0.441157	1.294332	0.017998	0.018787	-0.024335	-0.807539	0.095180	0.249150	0.176196	-0.633682	-0.185541	-0.730052	0	0
28526	9.855965	0.443283	1.260122	-0.010990	0.024469	-0.003346	-0.808391	0.095496	0.249445	0.176068	-0.633521	-0.185432	-0.730251	0	0
28527	9.822079	0.460672	1.356526	-0.034729	0.021047	0.003623	-0.808113	0.094761	0.250293	0.175843	-0.633448	-0.185109	-0.730450	0	0
28528	9.783449	0.402269	1.222217	-0.011607	0.040820	0.010660	-0.807536	0.094294	0.249154	0.175842	-0.633195	-0.184876	-0.730729	0	0
28529	9.701262	0.349728	1.282967	-0.015269	0.040859	0.007123	-0.809228	0.095498	0.248045	0.175803	-0.632949	-0.184637	-0.731012	0	0
28530	9.720553	0.396183	1.429448	-0.032758	0.033750	0.005345	-0.809351	0.095477	0.245784	0.175619	-0.632774	-0.184298	-0.731293	0	0
28531	9.698750	0.427732	1.472859	-0.021995	0.016425	0.003644	-0.808508	0.095173	0.246620	0.175467	-0.632711	-0.184074	-0.731440	0	0
28532	9.667283	0.454140	1.449024	-0.013196	-0.006338	-0.012095	-0.808941	0.094605	0.247902	0.175201	-0.632763	-0.184056	-0.731463	0	0
28533	9.725448	0.336156	1.463121	-0.028021	-0.024382	-0.026176	-0.808659	0.094601	0.248039	0.174720	-0.632954	-0.184046	-0.731416	0	0
28534	9.623796	0.415053	1.324352	-0.061040	-0.024115	-0.047297	-0.809223	0.093726	0.248052	0.173863	-0.633154	-0.183934	-0.731475	0	0
28535	9.696300	0.479525	1.239621	-0.017244	-0.024485	-0.047171	-0.809219	0.091075	0.248629	0.173296	-0.633287	-0.184137	-0.731443	0	0
28536	9.807487	0.551477	1.217112	0.006781	-0.017418	-0.013753	-0.806962	0.090448	0.249585	0.173123	-0.633383	-0.184293	-0.731362	0	0
28537	9.831737	0.488869	1.221794	0.019847	0.004254	-0.004990	-0.809645	0.091674	0.248634	0.173152	-0.633320	-0.184450	-0.731371	0	0
28538	9.839066	0.427941	1.077534	0.047607	0.027614	0.007320	-0.809502	0.091374	0.248491	0.173478	-0.633053	-0.184696	-0.731462	0	0
28539	9.976896	0.366316	0.908622	0.073878	0.070982	0.021344	-0.807833	0.090471	0.246237	0.174164	-0.632457	-0.184967	-0.731746	0	0
28540	10.083426	0.264579	0.816564	0.086828	0.092628	0.010796	-0.808821	0.091665	0.245541	0.174882	-0.631652	-0.185364	-0.732170	0	0
28541	10.040034	0.115642	0.869897	0.096757	0.177850	0.010669	-0.810916	0.091379	0.242322	0.175833	-0.630212	-0.185681	-0.733102	0	0
28542	9.861057	0.115690	0.827927	0.140616	0.179323	0.010767	-0.810906	0.093573	0.240332	0.177051	-0.628673	-0.186321	-0.733967	0	0
28543	9.798103	0.190078	0.761007	0.188204	0.209785	-0.004936	-0.810174	0.093380	0.237491	0.178520	-0.626803	-0.187348	-0.734949	0	0
28544	9.732725	0.251141	0.915308	0.214097	0.254964	-0.003168	-0.813086	0.093366	0.230465	0.180236	-0.624542	-0.188477	-0.736165	0	0
28545	9.744792	0.257163	1.158046	0.237597	0.238449	-0.004849	-0.814336	0.096304	0.226512	0.182065	-0.622361	-0.189812	-0.737218	0	0
28546	9.725441	0.257325	1.184634	0.279701	0.250812	-0.003011	-0.814305	0.098618	0.221974	0.184182	-0.619996	-0.191429	-0.738266	0	0
28547	9.686681	0.308572	1.309898	0.312553	0.263257	-0.009960	-0.815396	0.098884	0.217039	0.186482	-0.617468	-0.193296	-0.739320	0	0
28548	9.635873	0.318617	1.377580	0.365433	0.250133	-0.001042	-0.816487	0.100914	0.211389	0.189134	-0.614934	-0.195529	-0.740171	0	0
28549	9.618868	0.384193	1.485843	0.354234	0.245689	-0.018600	-0.818435	0.101207	0.207317	0.191588	-0.612419	-0.197782	-0.741025	0	0
28550	9.539020	0.397477	1.710012	0.337546	0.226790	-0.022130	-0.819818	0.103107	0.202804	0.193860	-0.610048	-0.199975	-0.741802	0	0
28551	9.565646	0.495923	1.589180	0.409341	0.213443	-0.025406	-0.818587	0.104453	0.196814	0.196529	-0.607629	-0.202733	-0.742336	0	0
28552	9.739800	0.472365	1.741800	0.465349	0.225692	0.008055	-0.821669	0.104478	0.193187	0.199793	-0.605053	-0.205684	-0.742757	0	0
28553	9.672121	0.415461	1.896213	0.454309	0.208559	0.016806	-0.821064	0.105593	0.188080	0.203030	-0.602638	-0.208518	-0.743052	0	0
28554	9.488102	0.624730	1.806025	0.410378	0.198963	0.020272	-0.822739	0.108247	0.184419	0.205989	-0.600367	-0.211030	-0.743367	0	0
28555	9.434684	0.836456	1.762966	0.410077	0.186266	0.008055	-0.823268	0.108505	0.179900	0.208838	-0.598164	-0.213626	-0.743607	0	0
28556	9.642631	0.918956	1.472868	0.500420	0.187299	0.001284	-0.823824	0.109828	0.178206	0.212158	-0.595726	-0.216935	-0.743666	0	0
28557	9.889594	0.685826	1.146679	0.710181	0.205510	0.048229	-0.824488	0.113464	0.171695	0.217120	-0.592796	-0.221473	-0.743237	0	0
28558	9.943058	0.412414	1.370107	0.721146	0.196344	0.050828	-0.824451	0.116065	0.166308	0.222125	-0.589872	-0.226091	-0.742694	0	0
28559	9.364818	0.587030	1.455934	0.502241	0.229067	0.043264	-0.824985	0.118095	0.161782	0.225856	-0.587163	-0.229040	-0.742812	0	0
28560	9.480522	1.008767	1.094106	0.463955	0.427204	0.078136	-0.826355	0.120273	0.155571	0.230057	-0.583114	-0.231049	-0.744089	0	0
28561	9.894232	0.874300	1.283534	0.685970	0.598751	0.260951	-0.827987	0.125373	0.145957	0.237298	-0.577680	-0.233237	-0.745370	0	0
28562	9.386620	0.498736	2.095381	0.672010	1.002820	0.358549	-0.829856	0.134390	0.129258	0.246095	-0.569408	-0.233766	-0.748709	0	0
28563	9.387123	-0.097622	3.192206	0.695758	0.842023	0.309496	-0.829452	0.139673	0.112821	0.254259	-0.562099	-0.235111	-0.751079	0	0
28564	9.255724	0.740093	2.653929	0.745914	1.389622	0.089738	-0.831672	0.143458	0.089361	0.262284	-0.549915	-0.236636	-0.756839	0	0
28565	9.552217	-0.642059	2.220122	1.062551	0.070337	0.370936	-0.831197	0.154563	0.079121	0.271020	-0.547460	-0.242418	-0.753704	0	0
28566	9.198571	-0.130501	2.347311	0.448178	0.204192	0.141245	-0.830459	0.158629	0.073999	0.274958	-0.545047	-0.244457	-0.753367	0	0
28567	9.207574	0.557196	2.178386	0.313366	0.288628	-0.212662	-0.832244	0.156391	0.068380	0.275703	-0.541507	-0.247160	-0.754764	0	0
28568	9.431891	1.109775	2.967299	0.292342	0.853340	-0.077294	-0.833265	0.153479	0.056245	0.278725	-0.534055	-0.247410	-0.758872	0	0
28569	9.507057	0.853723	3.774791	0.531383	0.345091	0.015121	-0.833358	0.154596	0.050018	0.282464	-0.530003	-0.250372	-0.759358	0	0
28570	8.938815	0.728320	3.569874	0.429168	0.019291	0.004721	-0.835016	0.156346	0.044663	0.284747	-0.528657	-0.253538	-0.758392	0	0
28571	8.907417	0.730344	3.007504	0.505471	0.062194	0.004860	-0.833699	0.155676	0.039694	0.287550	-0.526771	-0.257140	-0.757434	0	0
28572	9.454383	0.403225	2.748923	0.599021	0.028702	0.071763	-0.834536	0.158032	0.037434	0.291245	-0.525013	-0.261200	-0.755852	0	0
28573	9.548866	0.255714	2.647374	0.529563	0.029239	0.048749	-0.833956	0.157708	0.035870	0.294407	-0.523390	-0.264831	-0.754488	0	0
28574	9.459045	0.569849	2.849732	0.322225	-0.008984	-0.013055	-0.834266	0.158630	0.038700	0.295895	-0.522478	-0.267343	-0.753651	0	0
28575	9.240751	1.075378	2.851261	0.089264	-0.041511	-0.104731	-0.833890	0.156608	0.038549	0.295402	-0.522267	-0.268659	-0.753523	0	0
28576	9.085616	1.415147	2.866544	0.186430	-0.025918	-0.050908	-0.833578	0.156272	0.035291	0.295850	-0.521780	-0.270395	-0.753064	0	0
28577	9.153654	1.090583	2.976907	0.350022	-0.041727	0.087197	-0.834424	0.155549	0.035166	0.298157	-0.521312	-0.272675	-0.751655	0	0
28578	9.124915	0.806462	2.962923	0.329603	-0.124132	0.114386	-0.834296	0.157182	0.036148	0.300320	-0.521577	-0.274912	-0.749792	0	0
28579	9.197459	0.829932	2.863799	0.257624	-0.171672	0.067776	-0.834197	0.158704	0.040667	0.301638	-0.522296	-0.276981	-0.747999	0	0
28580	9.390808	0.974147	2.871886	0.196145	-0.280090	0.043241	-0.833670	0.159772	0.044898	0.302135	-0.523922	-0.279054	-0.745888	0	0
28581	9.419772	1.045651	2.736977	0.212363	-0.304733	0.043334	-0.832694	0.159329	0.046864	0.302657	-0.525692	-0.281308	-0.743581	0	0
28582	9.453649	1.026534	2.775213	0.233030	-0.269497	0.078435	-0.833732	0.161323	0.051824	0.303632	-0.527214	-0.283431	-0.741296	0	0
28583	9.371436	1.002714	2.802281	0.172641	-0.283513	0.073912	-0.831244	0.163257	0.058000	0.304223	-0.529019	-0.285160	-0.739102	0	0
28584	9.143880	1.237053	2.419069	0.076712	-0.246440	0.021919	-0.830695	0.162091	0.060543	0.304013	-0.530673	-0.286349	-0.737540	0	0
28585	9.163044	1.424680	2.392329	0.049001	-0.168169	0.021800	-0.831859	0.161566	0.064526	0.303887	-0.531848	-0.287091	-0.736457	0	0
28586	9.433927	1.411106	2.642810	0.054753	-0.131932	0.028787	-0.831450	0.163637	0.065642	0.303938	-0.532742	-0.287731	-0.735540	0	0
28587	9.632264	1.396802	2.727926	0.054901	-0.093847	0.011189	-0.831199	0.163818	0.069315	0.303974	-0.533319	-0.288349	-0.734864	0	0
28588	9.654158	1.387120	2.648087	0.066400	-0.104892	-0.006304	-0.830720	0.163460	0.069598	0.303906	-0.533876	-0.289178	-0.734162	0	0
28589	9.535647	1.398424	2.468624	0.060092	-0.095765	-0.013348	-0.831310	0.162767	0.072722	0.303781	-0.534380	-0.289974	-0.733533	0	0
28590	9.450953	1.441764	2.445164	0.029307	-0.061022	-0.018724	-0.831874	0.162629	0.072591	0.303549	-0.534690	-0.290463	-0.733209	0	0
28591	9.530640	1.567081	2.492565	0.038211	-0.019330	0.032175	-0.831464	0.162050	0.074425	0.303859	-0.534833	-0.290627	-0.732911	0	0
28592	9.487022	1.660337	2.353361	-0.000519	0.035439	0.038179	-0.831459	0.163220	0.073430	0.304165	-0.534692	-0.290300	-0.733017	0	0
28593	9.549915	1.632566	2.593350	-0.028196	0.041099	0.003871	-0.831449	0.164237	0.071870	0.304084	-0.534513	-0.289950	-0.733320	0	0
28594	9.545080	1.623355	2.675138	-0.030028	0.048376	-0.002290	-0.832296	0.163223	0.072029	0.303973	-0.534249	-0.289584	-0.733703	0	0
28595	9.511168	1.671702	2.704197	-0.078581	0.009719	-0.090978	-0.831165	0.162318	0.072439	0.302832	-0.534178	-0.289470	-0.734271	0	0
28596	9.380604	1.610392	2.921585	-0.135509	-0.047909	-0.180575	-0.832006	0.161002	0.072034	0.300571	-0.534421	-0.289574	-0.734982	0	0
28597	9.090154	1.836260	2.750416	-0.118220	-0.114285	-0.224274	-0.831881	0.155136	0.076159	0.297875	-0.534989	-0.290255	-0.735398	0	0
28598	8.964348	1.870250	2.770541	-0.143242	-0.074123	-0.199810	-0.831319	0.152923	0.077433	0.295347	-0.535385	-0.290477	-0.736041	0	0
28599	9.080539	1.769251	2.827477	-0.049492	-0.053048	-0.033779	-0.833733	0.149601	0.079750	0.294594	-0.535846	-0.290462	-0.736013	0	0
28600	9.351344	1.859972	2.753297	-0.128438	-0.277496	-0.067868	-0.834181	0.148757	0.082873	0.292521	-0.538074	-0.290683	-0.735127	0	0
28601	9.269020	1.933303	2.948584	-0.257623	-0.403470	-0.094329	-0.832682	0.147181	0.090352	0.289177	-0.541535	-0.290488	-0.733985	0	0
28602	9.012407	2.201378	2.563154	-0.288862	-0.518397	0.002344	-0.831334	0.145766	0.098822	0.286041	-0.546178	-0.289836	-0.732028	0	0
28603	9.210789	2.130045	2.797380	-0.392614	-0.061052	0.120833	-0.832786	0.147166	0.102801	0.284510	-0.548114	-0.286494	-0.732493	0	0
28604	9.505770	2.225945	2.802360	-0.258968	-0.111075	0.342394	-0.830555	0.149661	0.105724	0.285190	-0.550650	-0.283014	-0.731679	0	0
28605	8.292138	1.733904	2.275477	-0.207313	0.079169	0.364934	-0.830863	0.154994	0.106696	0.286845	-0.551710	-0.279283	-0.731668	0	0
28606	9.506191	1.834065	2.434824	-0.304978	-0.268696	0.201990	-0.828776	0.160584	0.108759	0.285811	-0.555115	-0.276695	-0.730479	0	0
28607	9.569441	1.440806	2.766471	-0.252383	-0.348971	0.232829	-0.826855	0.162972	0.114941	0.285043	-0.559043	-0.274580	-0.728579	0	0
28608	9.669238	0.850619	2.251710	-0.271013	-0.403347	0.189721	-0.827780	0.165882	0.123006	0.283713	-0.563277	-0.272673	-0.726551	0	0
28609	9.981751	0.360451	2.057486	-0.300265	-0.412260	0.159717	-0.823601	0.167348	0.130145	0.281956	-0.567571	-0.270783	-0.724597	0	0
28610	10.006154	0.136901	2.134426	-0.320013	-0.403020	0.179784	-0.823535	0.169500	0.138338	0.280263	-0.571881	-0.268560	-0.722690	0	0
28611	9.636241	0.033981	1.670786	-0.286117	-0.318887	0.189381	-0.822614	0.171333	0.145953	0.279042	-0.575508	-0.266321	-0.721110	0	0
28612	9.510696	-0.155769	1.246303	-0.272916	-0.234651	0.122567	-0.821959	0.173445	0.151450	0.277643	-0.578293	-0.264284	-0.720170	0	0
28613	9.498396	0.033118	1.460218	-0.267249	-0.131259	0.055796	-0.819592	0.173885	0.155794	0.276058	-0.580145	-0.262420	-0.719972	0	0
28614	9.556190	0.265455	1.716863	-0.150249	-0.069599	0.034989	-0.820173	0.174063	0.157500	0.275173	-0.581160	-0.261313	-0.719895	0	0
28615	9.720475	0.425589	2.008852	0.037938	-0.073840	0.081117	-0.819348	0.175988	0.159600	0.275693	-0.581817	-0.261335	-0.719157	0	0
28616	9.906963	0.183962	1.889878	0.213549	-0.100700	0.135928	-0.819644	0.177774	0.160446	0.277565	-0.582315	-0.262342	-0.717666	0	0
28617	9.851726	-0.192480	1.703056	0.251864	-0.122816	0.125425	-0.818955	0.181608	0.161267	0.279521	-0.582841	-0.263772	-0.715953	0	0
28618	9.566392	-0.259589	1.681152	0.277109	-0.137528	0.093886	-0.817407	0.182764	0.161802	0.281364	-0.583304	-0.265580	-0.714183	0	0
28619	9.527653	-0.207232	1.549158	0.379544	-0.158312	0.138928	-0.815460	0.187325	0.164014	0.284064	-0.583747	-0.267931	-0.711870	0	0
28620	9.789060	-0.375209	1.256470	0.506603	-0.099489	0.192659	-0.814908	0.191303	0.164270	0.288042	-0.583532	-0.270680	-0.709404	0	0
28621	9.888186	-0.345908	1.366318	0.499480	-0.052258	0.171528	-0.814775	0.194987	0.163828	0.291949	-0.582938	-0.273373	-0.707260	0	0
28622	9.839629	-0.178684	1.570898	0.544872	-0.038101	0.143573	-0.813361	0.199077	0.162372	0.295953	-0.582008	-0.276487	-0.705148	0	0
28623	9.933969	-0.199946	1.678418	0.702215	-0.044817	0.196606	-0.813230	0.203501	0.162068	0.301219	-0.580791	-0.280419	-0.702363	0	0
28624	10.031075	-0.533910	1.365427	0.728410	-0.066818	0.266827	-0.812941	0.210547	0.158638	0.307050	-0.579805	-0.284169	-0.699139	0	0
28625	9.936975	-0.751080	1.241270	0.673614	-0.071825	0.249096	-0.812098	0.216421	0.157185	0.312414	-0.578949	-0.287642	-0.696044	0	0
28626	9.823240	-0.686319	1.160303	0.585305	-0.072944	0.166411	-0.808991	0.222101	0.155695	0.316671	-0.578103	-0.290968	-0.693437	0	0
28627	9.827912	-0.493025	0.821110	0.594084	-0.044026	0.092737	-0.809843	0.224622	0.155132	0.320547	-0.576805	-0.294678	-0.691166	0	0
28628	9.820437	-0.278463	0.876288	0.621786	0.015646	0.084004	-0.809831	0.226372	0.153002	0.324678	-0.574947	-0.298427	-0.689174	0	0
28629	9.764662	-0.151962	1.119423	0.643486	0.030000	0.059490	-0.807841	0.232790	0.149406	0.328803	-0.572838	-0.302409	-0.687237	0	0
28630	9.597645	-0.021742	1.113324	0.649236	0.048135	0.079691	-0.808372	0.233935	0.144883	0.333136	-0.570607	-0.306244	-0.685305	0	0
28631	9.670238	-0.050959	1.069541	0.644107	0.073580	0.092805	-0.809504	0.237930	0.143470	0.337598	-0.568251	-0.309870	-0.683446	0	0
28632	9.769427	-0.077468	1.092881	0.619398	0.159079	0.106672	-0.808909	0.242294	0.138350	0.342259	-0.565399	-0.312948	-0.682090	0	0
28633	9.791293	-0.189831	1.256302	0.600634	0.191911	0.120594	-0.808581	0.243701	0.132397	0.347004	-0.562424	-0.315692	-0.680886	0	0
28634	9.798566	-0.218005	1.400528	0.530411	0.222429	0.099316	-0.808545	0.246891	0.126867	0.351288	-0.559379	-0.317962	-0.680141	0	0
28635	9.745191	-0.049639	1.352695	0.451782	0.258452	0.053490	-0.809909	0.248914	0.120091	0.354930	-0.556221	-0.319814	-0.679971	0	0
28636	9.711245	0.027926	1.446646	0.455732	0.321943	0.030617	-0.809855	0.249582	0.113439	0.358626	-0.552511	-0.321589	-0.680220	0	0
28637	9.604913	-0.065556	1.497989	0.492556	0.337994	0.046452	-0.810074	0.252007	0.104945	0.362679	-0.548611	-0.323456	-0.680343	0	0
28638	9.701836	-0.250621	1.588794	0.511224	0.354175	0.072757	-0.809737	0.255904	0.097002	0.367047	-0.544578	-0.325238	-0.680391	0	0
28639	9.648621	-0.245751	1.584370	0.438271	0.342085	0.093658	-0.812224	0.255880	0.089970	0.371115	-0.540964	-0.326438	-0.680492	0	0
28640	9.561384	-0.077262	1.551210	0.313731	0.386637	0.005588	-0.812152	0.255788	0.081341	0.374037	-0.537188	-0.327097	-0.681567	0	0
28641	9.483797	0.078938	1.948353	0.281643	0.446855	0.059869	-0.811814	0.259389	0.073399	0.377352	-0.533305	-0.327006	-0.682831	0	0
28642	9.353122	0.146604	1.961274	0.270087	0.447841	-0.012106	-0.812583	0.257541	0.064650	0.380099	-0.529188	-0.327213	-0.684409	0	0
28643	9.392011	-0.018720	1.653379	0.334349	0.481763	-0.024316	-0.813934	0.257636	0.057034	0.383210	-0.524560	-0.327781	-0.685964	0	0
28644	9.469769	-0.411830	2.018579	0.336061	0.549760	-0.121035	-0.816103	0.256679	0.046041	0.385867	-0.519101	-0.328599	-0.688232	0	0
28645	8.681450	-0.490435	1.004995	0.049770	0.826044	-0.426611	-0.816847	0.253474	0.034751	0.385825	-0.511832	-0.327941	-0.693990	0	0
28646	9.290615	-0.290452	2.642493	-0.233412	1.176814	-0.521607	-0.819067	0.244169	0.016157	0.384767	-0.502819	-0.324415	-0.702768	0	0
28647	9.889923	0.203818	2.957478	-0.067707	0.625622	-0.273767	-0.820638	0.237131	0.003766	0.384465	-0.497814	-0.322882	-0.707188	0	0
28648	9.807563	0.356423	2.640593	0.159852	0.179181	-0.104989	-0.821720	0.234589	-0.001298	0.385027	-0.495600	-0.323835	-0.708002	0	0
28649	9.802920	0.163680	2.611933	0.211497	0.100719	-0.081996	-0.823922	0.231616	-0.007472	0.385760	-0.493838	-0.325331	-0.708147	0	0
28650	9.967411	0.121312	2.851192	0.293385	0.129053	-0.136255	-0.825874	0.229267	-0.009976	0.386593	-0.491354	-0.327572	-0.708388	0	0
28651	9.904264	0.372446	2.981279	0.292106	0.212571	-0.138063	-0.824160	0.229946	-0.012270	0.387687	-0.488296	-0.329474	-0.709022	0	0
28652	10.024946	0.622725	2.994619	0.319163	0.324909	-0.055587	-0.824676	0.226953	-0.017058	0.389849	-0.484575	-0.330735	-0.709803	0	0
28653	9.719747	1.048364	3.285013	0.293021	0.254426	-0.018611	-0.823922	0.225409	-0.022014	0.391918	-0.481595	-0.331889	-0.710153	0	0
28654	9.225904	1.482579	3.312310	0.339314	0.081732	0.043244	-0.826841	0.225404	-0.028190	0.394060	-0.479833	-0.333758	-0.709284	0	0
28655	8.969362	1.671653	3.015901	0.520993	0.016827	0.226339	-0.824852	0.226971	-0.029785	0.398157	-0.478441	-0.336276	-0.706742	0	0
28656	8.935736	1.435835	3.030765	0.617433	0.034253	0.378302	-0.823160	0.232090	-0.031108	0.403820	-0.477009	-0.338673	-0.703344	0	0
28657	8.819772	1.285436	3.250522	0.528868	-0.039430	0.338649	-0.821163	0.237912	-0.035268	0.408525	-0.476320	-0.340912	-0.700004	0	0
28658	8.689138	1.300694	3.374082	0.423346	-0.076720	0.202421	-0.822309	0.241190	-0.034698	0.411625	-0.475820	-0.343210	-0.697400	0	0
28659	8.655493	1.093185	3.273518	0.403225	-0.042109	0.143481	-0.821044	0.243087	-0.034444	0.414338	-0.474972	-0.345490	-0.695242	0	0
28660	8.829781	0.912111	3.700351	0.468395	-0.192382	0.129741	-0.822041	0.245910	-0.034723	0.416727	-0.474819	-0.348913	-0.692203	0	0
28661	8.951097	0.492937	2.805767	0.362260	0.204974	0.048140	-0.820245	0.247551	-0.036486	0.419437	-0.472082	-0.350312	-0.691731	0	0
28662	9.555602	0.592076	3.541784	0.259353	0.147672	-0.045023	-0.819776	0.246604	-0.041441	0.420798	-0.469821	-0.351688	-0.691746	0	0
28663	9.478025	0.802213	3.176731	0.265930	0.094966	-0.079105	-0.819324	0.244794	-0.044129	0.421780	-0.467791	-0.353473	-0.691614	0	0
28664	9.347056	1.145421	3.403409	0.170459	0.104840	-0.127534	-0.821555	0.242592	-0.047195	0.421997	-0.465903	-0.354795	-0.692079	0	0
28665	9.216052	1.540601	3.432895	0.103662	0.018296	-0.143283	-0.822111	0.240090	-0.047458	0.421500	-0.464854	-0.356076	-0.692429	0	0
28666	9.080505	1.637371	3.486701	0.169431	0.021412	-0.134336	-0.822533	0.238918	-0.047304	0.421366	-0.463521	-0.357772	-0.692531	0	0
28667	9.245028	1.584160	3.485542	0.233909	0.044478	-0.088586	-0.822522	0.236992	-0.047862	0.421941	-0.461931	-0.359588	-0.692302	0	0
28668	9.303134	1.517196	3.590960	0.275962	0.022366	-0.056883	-0.823629	0.235659	-0.050385	0.422834	-0.460413	-0.361655	-0.691692	0	0
28669	9.211214	1.520201	3.682991	0.158178	-0.047452	-0.096568	-0.823338	0.233142	-0.050379	0.422670	-0.459742	-0.363366	-0.691341	0	0
28670	9.044214	1.638056	3.611987	0.049901	-0.046577	-0.164374	-0.825746	0.230106	-0.048911	0.421526	-0.459263	-0.364651	-0.691681	0	0
28671	9.034556	1.637100	3.419717	0.087142	0.047475	-0.181954	-0.824741	0.228301	-0.050052	0.420788	-0.457919	-0.365860	-0.692382	0	0
28672	8.964386	1.670668	3.372117	0.160055	0.014225	-0.160668	-0.824722	0.224747	-0.050886	0.420393	-0.456566	-0.367632	-0.692578	0	0
28673	8.937757	1.694759	3.367483	0.180168	-0.007702	-0.132505	-0.827401	0.221553	-0.050828	0.420217	-0.455388	-0.369488	-0.692472	0	0
28674	9.075562	1.743360	3.496268	0.081129	-0.005105	-0.181874	-0.828642	0.217860	-0.053338	0.419240	-0.454418	-0.370886	-0.692954	0	0
28675	9.012580	1.853376	3.333148	0.058954	0.018645	-0.239846	-0.829480	0.213891	-0.053166	0.417863	-0.453163	-0.372276	-0.693862	0	0
28676	9.172207	1.876159	3.122792	0.141737	0.076020	-0.227421	-0.828625	0.212395	-0.053315	0.417140	-0.451203	-0.373959	-0.694669	0	0
28677	9.223000	1.876047	3.115208	0.213179	0.066372	-0.186869	-0.829573	0.207065	-0.056389	0.416998	-0.449164	-0.375977	-0.694987	0	0
28678	9.273696	1.965440	3.191701	0.145474	0.045156	-0.174695	-0.830826	0.203387	-0.057484	0.416537	-0.447593	-0.377570	-0.695412	0	0
28679	9.138057	2.156020	3.228601	0.084587	-0.001516	-0.192288	-0.831108	0.199125	-0.056046	0.415518	-0.446536	-0.378999	-0.695924	0	0
28680	8.963947	2.122525	3.220283	0.229850	-0.022638	-0.158581	-0.831937	0.196469	-0.057436	0.415284	-0.445144	-0.381385	-0.695652	0	0
28681	9.119103	1.788402	2.892442	0.407368	0.037598	-0.088102	-0.832764	0.194988	-0.059397	0.416570	-0.442862	-0.384427	-0.694665	0	0
28682	9.288452	1.740326	2.956159	0.420558	0.048381	-0.047725	-0.833738	0.194104	-0.061075	0.418213	-0.440595	-0.387341	-0.693499	0	0
28683	9.176929	1.996251	3.067361	0.281671	-0.017622	-0.088280	-0.834425	0.191297	-0.062466	0.418716	-0.439206	-0.389732	-0.692736	0	0
28684	8.852557	2.280049	2.915627	0.287584	-0.076610	-0.075840	-0.835122	0.188798	-0.062727	0.419084	-0.438244	-0.392362	-0.691638	0	0
28685	8.821204	2.209161	2.694721	0.495747	0.067801	-0.012360	-0.833981	0.187880	-0.063590	0.421375	-0.435654	-0.395536	-0.690072	0	0
28686	9.177129	1.830487	2.661174	0.612279	0.189312	0.024536	-0.833809	0.187250	-0.066986	0.424878	-0.431867	-0.398831	-0.688406	0	0
28687	9.389923	1.864713	2.825486	0.553693	0.185239	0.019148	-0.834190	0.187056	-0.072072	0.428075	-0.428321	-0.401749	-0.686943	0	0
28688	9.072671	2.269825	2.861133	0.447123	0.122647	0.024330	-0.833573	0.185215	-0.077450	0.430576	-0.425666	-0.404172	-0.685607	0	0
28689	8.799095	2.569199	2.470992	0.523531	0.071234	0.047471	-0.831556	0.186012	-0.082014	0.433352	-0.423123	-0.407233	-0.683619	0	0
28690	8.716966	2.470259	2.401949	0.682041	0.155277	0.133715	-0.833232	0.187783	-0.085390	0.437702	-0.419650	-0.410630	-0.680950	0	0
28691	8.912750	2.545324	3.020759	0.690521	0.146182	0.205718	-0.832219	0.188764	-0.088381	0.442527	-0.416480	-0.413808	-0.677847	0	0
28692	9.011727	2.710322	3.303605	0.667879	0.053832	0.235658	-0.831625	0.190041	-0.092217	0.447042	-0.414138	-0.417085	-0.674302	0	0
28693	8.997201	2.733837	3.188287	0.551312	-0.001488	0.212643	-0.829070	0.194686	-0.094967	0.450683	-0.412576	-0.419912	-0.671074	0	0
28694	8.905305	2.751415	2.828304	0.564812	0.000188	0.174070	-0.828759	0.194056	-0.098082	0.454102	-0.410765	-0.422958	-0.667959	0	0
28695	8.936786	2.735540	2.554000	0.639280	0.044934	0.181214	-0.829876	0.196856	-0.100905	0.458054	-0.408333	-0.426265	-0.664642	0	0
28696	8.910068	2.837389	2.691156	0.716029	0.068817	0.176123	-0.828593	0.199907	-0.103203	0.462341	-0.405358	-0.429950	-0.661111	0	0
28697	8.905404	2.650370	2.842811	0.748959	0.029550	0.220080	-0.828850	0.200027	-0.106312	0.466880	-0.402647	-0.433857	-0.657014	0	0
28698	9.079862	2.457254	2.716326	0.792791	0.029114	0.227182	-0.828353	0.201697	-0.109112	0.471575	-0.399758	-0.437965	-0.652684	0	0
28699	9.333965	2.303375	2.829999	0.814461	-0.005572	0.232511	-0.826916	0.205464	-0.113112	0.476242	-0.396971	-0.442361	-0.648016	0	0
28700	9.486634	2.004879	2.882020	0.825408	-0.041974	0.255330	-0.824067	0.208323	-0.116566	0.480890	-0.394447	-0.446857	-0.643021	0	0
28701	9.370829	1.722858	2.782117	0.779776	-0.054311	0.246388	-0.823632	0.208007	-0.117703	0.485226	-0.392148	-0.451144	-0.638158	0	0
28702	8.984005	1.580199	2.549442	0.755198	-0.055904	0.234001	-0.823630	0.210945	-0.119130	0.489315	-0.389918	-0.455268	-0.633456	0	0
28703	8.785542	1.728816	2.363239	0.733458	-0.062954	0.262075	-0.823332	0.215039	-0.122406	0.493469	-0.387923	-0.459186	-0.628611	0	0
28704	8.959578	1.816442	2.602322	0.772530	-0.117700	0.314915	-0.821065	0.219401	-0.124443	0.497813	-0.386301	-0.463366	-0.623094	0	0
28705	9.162827	1.707066	2.932714	0.786591	-0.184970	0.327294	-0.820500	0.220862	-0.124882	0.501952	-0.385054	-0.467905	-0.617125	0	0
28706	9.269362	1.605002	2.775742	0.766281	-0.197544	0.301794	-0.820390	0.226634	-0.123353	0.505735	-0.383854	-0.472418	-0.611318	0	0
28707	9.433860	1.580488	2.736092	0.751681	-0.193819	0.297367	-0.819245	0.227184	-0.125072	0.509444	-0.382642	-0.476833	-0.605543	0	0
28708	9.477541	1.440433	2.666163	0.758893	-0.183018	0.263991	-0.818991	0.230450	-0.122827	0.512974	-0.381156	-0.481309	-0.599932	0	0
28709	9.574397	1.338687	2.569368	0.770031	-0.174960	0.269252	-0.818994	0.234278	-0.123975	0.516605	-0.379552	-0.485780	-0.594203	0	0
28710	9.823577	1.171814	2.568030	0.737630	-0.166506	0.290175	-0.818481	0.237721	-0.125178	0.520232	-0.378146	-0.489887	-0.588536	0	0
28711	9.995497	0.985643	2.461138	0.708531	-0.186253	0.311153	-0.817087	0.240220	-0.123656	0.523757	-0.377083	-0.493829	-0.582769	0	0
28712	10.111803	0.778202	2.417180	0.654148	-0.136836	0.292483	-0.817071	0.241377	-0.125924	0.527171	-0.375904	-0.497226	-0.577540	0	0
28713	10.087727	0.676635	2.321268	0.559299	-0.097971	0.250937	-0.815248	0.246362	-0.125834	0.530171	-0.374778	-0.500014	-0.573103	0	0
28714	9.797210	0.960746	2.241414	0.521508	-0.074964	0.192962	-0.814259	0.248991	-0.126711	0.532784	-0.373415	-0.502656	-0.569245	0	0
28715	9.557534	1.201131	2.098713	0.491495	-0.019353	0.154262	-0.814400	0.251053	-0.127566	0.535339	-0.371693	-0.504968	-0.565918	0	0
28716	9.584107	1.243797	1.973462	0.546767	0.029191	0.163121	-0.813384	0.252472	-0.131126	0.538372	-0.369431	-0.507279	-0.562445	0	0
28717	9.666396	1.177015	2.121980	0.557369	0.023639	0.128034	-0.813092	0.254220	-0.132836	0.541210	-0.366958	-0.509799	-0.559051	0	0
28718	9.593801	1.210925	2.141717	0.511715	0.032187	0.119144	-0.812779	0.255353	-0.136808	0.543851	-0.364622	-0.512030	-0.555970	0	0
28719	9.516310	1.304911	2.137398	0.491932	0.089522	0.099737	-0.811185	0.253214	-0.140503	0.546599	-0.361973	-0.513901	-0.553273	0	0
28720	9.477548	1.365327	2.171292	0.460240	0.115203	0.108417	-0.811580	0.255098	-0.144749	0.549393	-0.359383	-0.515409	-0.550786	0	0
28721	9.508984	1.365669	2.247998	0.423039	0.159059	0.092475	-0.809992	0.255026	-0.148453	0.552187	-0.356674	-0.516518	-0.548710	0	0
28722	9.596174	1.344931	2.381672	0.398390	0.180992	0.092399	-0.809772	0.255795	-0.152084	0.554986	-0.353965	-0.517359	-0.546844	0	0
28723	9.576899	1.270398	2.396299	0.353797	0.194061	0.090500	-0.807190	0.257168	-0.156942	0.557684	-0.351424	-0.517882	-0.545241	0	0
28724	9.564868	1.205509	2.415673	0.340869	0.205041	0.057091	-0.807420	0.256518	-0.163017	0.560195	-0.348706	-0.518383	-0.543934	0	0
28725	9.574551	1.191414	2.487742	0.291523	0.223586	0.032373	-0.805982	0.257048	-0.166014	0.562497	-0.346040	-0.518588	-0.543065	0	0
28726	9.506767	1.249490	2.526658	0.256563	0.217522	0.009492	-0.804938	0.255195	-0.171681	0.564506	-0.343473	-0.518712	-0.542492	0	0
28727	9.431698	1.343326	2.493471	0.247095	0.194916	-0.004520	-0.804908	0.256039	-0.175645	0.566294	-0.341013	-0.518951	-0.541952	0	0
28728	9.351911	1.319127	2.445988	0.258349	0.207543	0.014789	-0.804877	0.256000	-0.179323	0.568273	-0.338510	-0.519112	-0.541294	0	0
28729	9.240697	1.280383	2.369896	0.240877	0.209497	-0.009839	-0.804820	0.252103	-0.184682	0.570077	-0.335972	-0.519241	-0.540856	0	0
28730	9.105264	1.270833	2.346850	0.219806	0.206049	-0.018667	-0.803654	0.252331	-0.188804	0.571728	-0.333515	-0.519306	-0.540571	0	0
28731	8.994014	1.256893	2.414994	0.208461	0.162600	-0.020402	-0.803759	0.251994	-0.193045	0.573113	-0.331355	-0.519553	-0.540195	0	0
28732	8.935912	1.314518	2.367286	0.184947	0.179138	-0.009935	-0.802188	0.251796	-0.194767	0.574547	-0.329284	-0.519546	-0.539944	0	0
28733	9.051952	1.353836	2.558747	0.157368	0.150333	0.007597	-0.802857	0.249850	-0.198566	0.575844	-0.327625	-0.519488	-0.539627	0	0
28734	8.979409	1.339378	2.535246	0.131324	0.101546	-0.002939	-0.801979	0.249942	-0.202117	0.576733	-0.326313	-0.519612	-0.539354	0	0
28735	9.027743	1.391459	2.373765	0.059924	0.093036	-0.020631	-0.802250	0.249198	-0.203241	0.577260	-0.325377	-0.519447	-0.539515	0	0
28736	9.279164	1.506939	2.429537	0.048963	0.102179	-0.018877	-0.800409	0.250188	-0.203842	0.577794	-0.324454	-0.519172	-0.539763	0	0
28737	9.796748	1.479474	2.860949	0.068353	0.044813	-0.022266	-0.800524	0.248979	-0.206663	0.578088	-0.323720	-0.519335	-0.539732	0	0
28738	9.743463	1.554236	2.870894	0.056754	-0.042189	-0.004613	-0.801802	0.249011	-0.206077	0.577975	-0.323604	-0.519891	-0.539387	0	0
28739	9.641626	1.852615	2.332841	-0.036283	0.064687	-0.111951	-0.802941	0.248602	-0.205066	0.577550	-0.322901	-0.519663	-0.540482	0	0
28740	9.733343	2.038272	2.413764	0.036531	0.047760	-0.103808	-0.802354	0.246653	-0.206765	0.577302	-0.321901	-0.519910	-0.541107	0	0
28741	9.651151	1.990559	2.476914	0.056091	0.013113	-0.132692	-0.802626	0.245173	-0.207603	0.576792	-0.320835	-0.520545	-0.541673	0	0
28742	9.447981	2.000078	2.396646	0.074985	0.067432	-0.116924	-0.803737	0.241346	-0.208558	0.576697	-0.319437	-0.520927	-0.542233	0	0
28743	9.249526	2.132352	2.311435	0.133912	0.119608	-0.107169	-0.803591	0.240896	-0.208983	0.577124	-0.317476	-0.521286	-0.542584	0	0
28744	9.232532	2.192773	2.352382	0.163136	0.110308	-0.090400	-0.803128	0.236867	-0.212085	0.577672	-0.315473	-0.521809	-0.542666	0	0
28745	9.159958	2.205028	2.374541	0.170755	0.139298	-0.081644	-0.804225	0.233904	-0.215166	0.578452	-0.313323	-0.522169	-0.542735	0	0
28746	9.046293	2.172655	2.606206	0.168899	0.124827	-0.064974	-0.803216	0.232978	-0.217017	0.579226	-0.311338	-0.522555	-0.542680	0	0
28747	8.833377	2.143314	2.531196	0.101189	0.083703	-0.067745	-0.804800	0.231434	-0.219033	0.579569	-0.309961	-0.522811	-0.542855	0	0
28748	8.772920	2.131499	2.558094	0.082644	0.063892	-0.082687	-0.803512	0.229183	-0.219894	0.579657	-0.308712	-0.523135	-0.543162	0	0
28749	8.891373	2.182549	2.689422	0.045615	0.018816	-0.088846	-0.806052	0.229079	-0.220700	0.579373	-0.307896	-0.523528	-0.543548	0	0
28750	9.046074	2.262557	2.844503	0.034368	-0.024645	-0.065979	-0.806047	0.227602	-0.220694	0.578938	-0.307495	-0.524049	-0.543737	0	0
28751	9.041264	2.236032	2.834943	0.027064	-0.031843	-0.060728	-0.805766	0.227893	-0.220558	0.578484	-0.307208	-0.524547	-0.543902	0	0
28752	8.900987	2.242748	2.694111	-0.018412	-0.020571	-0.059096	-0.807193	0.226760	-0.218691	0.577945	-0.307126	-0.524735	-0.544340	0	0
28753	8.983113	2.346381	2.739107	-0.054806	0.005131	-0.062699	-0.807050	0.226608	-0.218834	0.577422	-0.307099	-0.524579	-0.545061	0	0
28754	9.224722	2.605977	2.725109	-0.056984	-0.011208	-0.069629	-0.809031	0.225030	-0.218229	0.576755	-0.307133	-0.524535	-0.545789	0	0
28755	9.524504	2.715327	3.011342	-0.015568	-0.064191	-0.062409	-0.807479	0.225004	-0.217688	0.575990	-0.307257	-0.524989	-0.546091	0	0
28756	9.652584	2.805356	3.236334	-0.032905	-0.042272	-0.069478	-0.809463	0.223429	-0.216800	0.575234	-0.307322	-0.525255	-0.546596	0	0
28757	9.601645	2.954603	3.217350	-0.070108	-0.005660	-0.073088	-0.808631	0.222845	-0.214548	0.574550	-0.307379	-0.525104	-0.547426	0	0
28758	9.427484	2.978501	3.132050	-0.113649	0.009239	-0.059168	-0.810331	0.222000	-0.213950	0.573869	-0.307682	-0.524598	-0.548455	0	0
28759	9.273005	2.762987	3.243603	-0.119070	-0.005251	-0.029372	-0.809853	0.221625	-0.214172	0.573275	-0.308244	-0.524039	-0.549294	0	0
28760	9.021709	2.517766	3.240830	-0.151841	-0.033990	-0.006667	-0.810724	0.221672	-0.211470	0.572537	-0.309277	-0.523407	-0.550086	0	0
28761	8.755886	2.302992	3.065032	-0.204605	-0.043522	0.001935	-0.810739	0.223456	-0.210346	0.571648	-0.310698	-0.522495	-0.551075	0	0
28762	8.620466	2.285855	2.969865	-0.241016	-0.045932	0.010620	-0.810759	0.225098	-0.208655	0.570661	-0.312394	-0.521383	-0.552192	0	0
28763	8.663967	2.319569	2.983945	-0.270477	-0.062032	0.000049	-0.811205	0.226311	-0.206532	0.569454	-0.314277	-0.520211	-0.553472	0	0
28764	8.755836	2.358050	3.002476	-0.294513	-0.078185	-0.015771	-0.812073	0.226942	-0.204398	0.567977	-0.316314	-0.519061	-0.554908	0	0
28765	8.833140	2.458616	2.915276	-0.276023	-0.063819	0.001836	-0.812376	0.228150	-0.202418	0.566744	-0.318241	-0.517853	-0.556194	0	0
28766	9.041069	2.530751	2.956975	-0.250231	-0.038636	0.012420	-0.811692	0.229782	-0.200315	0.565759	-0.319948	-0.516626	-0.557358	0	0
28767	9.263598	2.507024	3.090007	-0.204063	-0.008161	0.051102	-0.813547	0.229546	-0.198303	0.565312	-0.321405	-0.515338	-0.558165	0	0
28768	9.316899	2.408745	3.190677	-0.183852	0.011630	0.044079	-0.812004	0.233061	-0.198061	0.564969	-0.322617	-0.514091	-0.558962	0	0
28769	9.283053	2.389729	3.229408	-0.189055	0.031647	0.056319	-0.811443	0.235703	-0.198506	0.564800	-0.323789	-0.512639	-0.559788	0	0
28770	9.198371	2.416507	3.263664	-0.176745	0.051540	0.091428	-0.811729	0.236596	-0.198364	0.564947	-0.324977	-0.511049	-0.560405	0	0
28771	9.070150	2.339180	3.245778	-0.171879	0.055189	0.098415	-0.809811	0.237818	-0.197474	0.565187	-0.326131	-0.509417	-0.560978	0	0
28772	8.958942	2.281953	3.323573	-0.143949	0.074960	0.142314	-0.809818	0.240769	-0.197770	0.565840	-0.327259	-0.507708	-0.561212	0	0
28773	8.925138	2.228770	3.270970	-0.133058	0.063980	0.140586	-0.810101	0.244600	-0.199196	0.566483	-0.328353	-0.506101	-0.561375	0	0
28774	9.046089	2.200366	3.402344	-0.098312	0.071856	0.144163	-0.807550	0.246603	-0.200379	0.567278	-0.329246	-0.504657	-0.561351	0	0
28775	9.075245	2.056597	3.546504	-0.100290	0.050093	0.145025	-0.807285	0.249268	-0.199263	0.567982	-0.330249	-0.503291	-0.561276	0	0
28776	8.770610	1.959547	3.310786	-0.143273	0.142110	0.130733	-0.805725	0.252320	-0.200858	0.568900	-0.330933	-0.501235	-0.561783	0	0
28777	8.801916	2.085312	3.433073	-0.117616	0.156431	0.140459	-0.804016	0.255803	-0.203448	0.570051	-0.331409	-0.499176	-0.562168	0	0
28778	8.828550	2.056418	3.440115	-0.086659	0.136215	0.151083	-0.803161	0.259309	-0.205457	0.571237	-0.331900	-0.497400	-0.562249	0	0
28779	8.811664	2.015297	3.396995	-0.073384	0.159713	0.182666	-0.801176	0.262205	-0.207059	0.572783	-0.332309	-0.495423	-0.562180	0	0
28780	8.782554	2.102000	3.394732	-0.058695	0.155978	0.202033	-0.799750	0.265988	-0.209787	0.574440	-0.332778	-0.493516	-0.561889	0	0
28781	8.963865	2.188536	3.419784	-0.060797	0.148711	0.184514	-0.798745	0.268891	-0.212645	0.575978	-0.333179	-0.491660	-0.561705	0	0
28782	9.268639	2.148246	3.633975	-0.009778	0.121057	0.210994	-0.796616	0.272075	-0.214675	0.577670	-0.333602	-0.490193	-0.560998	0	0
28783	9.341388	1.946618	3.775459	0.004382	0.050159	0.225108	-0.794491	0.276001	-0.216424	0.579163	-0.334373	-0.489129	-0.559926	0	0
28784	9.128819	1.695214	3.512748	-0.072557	0.045320	0.169580	-0.794072	0.278648	-0.216725	0.580037	-0.335379	-0.487882	-0.559508	0	0
28785	8.930433	1.762181	3.367482	-0.158600	0.051468	0.129890	-0.792941	0.279068	-0.216746	0.580454	-0.336618	-0.486212	-0.559785	0	0
28786	8.734614	1.693605	3.080456	-0.181195	-0.004625	0.087769	-0.791698	0.283494	-0.214805	0.580257	-0.338132	-0.484918	-0.560199	0	0
28787	8.814525	1.606402	2.998199	-0.221253	0.002945	0.085013	-0.792414	0.285137	-0.214376	0.579970	-0.339785	-0.483326	-0.560872	0	0
28788	9.124265	1.445217	3.111472	-0.212330	-0.015315	0.077128	-0.789890	0.287762	-0.212731	0.579552	-0.341484	-0.481951	-0.561455	0	0
28789	9.288797	1.380078	3.131961	-0.212420	-0.015340	0.064830	-0.791592	0.290744	-0.213281	0.579087	-0.343087	-0.480578	-0.562134	0	0
28790	9.390489	1.278433	3.056769	-0.236028	0.006605	0.048929	-0.791331	0.292238	-0.211170	0.578528	-0.344662	-0.479034	-0.563063	0	0
28791	9.390541	1.216419	3.172224	-0.227093	0.001083	0.031388	-0.789789	0.293695	-0.210070	0.577897	-0.346095	-0.477594	-0.564055	0	0
28792	9.313172	1.194453	3.091062	-0.241428	0.015729	0.043614	-0.789230	0.295163	-0.209802	0.577326	-0.347618	-0.475979	-0.565066	0	0
28793	9.235906	1.069048	3.026814	-0.241084	0.046580	0.041787	-0.788674	0.296047	-0.208966	0.576916	-0.348922	-0.474155	-0.566214	0	0
28794	9.231186	0.951072	3.024540	-0.221005	0.057292	0.022485	-0.788121	0.297671	-0.207992	0.576487	-0.349989	-0.472484	-0.567388	0	0
28795	9.236111	0.864369	3.019766	-0.227262	0.059158	0.031222	-0.788409	0.298713	-0.207709	0.576117	-0.351089	-0.470697	-0.568568	0	0
28796	9.308885	0.758795	3.035803	-0.246561	0.053817	0.034685	-0.787383	0.301269	-0.207529	0.575645	-0.352376	-0.468853	-0.569773	0	0
28797	9.289569	0.725106	3.033567	-0.248513	0.050197	0.020635	-0.787386	0.302892	-0.207678	0.575091	-0.353598	-0.467028	-0.571072	0	0
28798	9.318577	0.739581	3.047769	-0.248606	0.041121	0.020651	-0.787262	0.303499	-0.205844	0.574465	-0.354899	-0.465288	-0.572315	0	0
28799	9.304051	0.758572	2.990158	-0.230694	0.030069	-0.010878	-0.785998	0.304956	-0.205305	0.573692	-0.355984	-0.463787	-0.573632	0	0
28800	9.289562	0.730018	3.052798	-0.216942	0.037220	-0.010864	-0.785711	0.305239	-0.205877	0.572974	-0.356974	-0.462358	-0.574888	0	0
28801	9.209731	0.753727	2.957191	-0.223376	0.040901	-0.023164	-0.785167	0.306284	-0.203768	0.572201	-0.357896	-0.460877	-0.576272	0	0
28802	9.216995	0.748707	2.918674	-0.203281	0.042547	-0.024873	-0.785019	0.306567	-0.204621	0.571469	-0.358710	-0.459540	-0.577559	0	0
28803	9.217010	0.732012	2.949943	-0.197917	0.046126	-0.042421	-0.785873	0.306151	-0.203756	0.570693	-0.359366	-0.458241	-0.578947	0	0
28804	9.255715	0.724695	2.942453	-0.183514	0.042363	-0.063443	-0.785607	0.307489	-0.202352	0.569803	-0.359888	-0.457154	-0.580358	0	0
28805	9.279839	0.787304	2.951843	-0.165390	0.051279	-0.084456	-0.786728	0.306322	-0.203177	0.568919	-0.360136	-0.456163	-0.581849	0	0
28806	9.362041	0.816242	2.984879	-0.143330	0.071056	-0.082665	-0.786159	0.306307	-0.203469	0.568189	-0.360172	-0.455211	-0.583284	0	0
28807	9.439463	0.787503	3.037230	-0.114177	0.067179	-0.084351	-0.785862	0.304813	-0.204599	0.567558	-0.360036	-0.454425	-0.584593	0	0
28808	9.371802	0.731842	2.960833	-0.119865	0.069025	-0.119483	-0.786858	0.304251	-0.203732	0.566684	-0.359781	-0.453752	-0.586119	0	0
28809	9.258098	0.767639	2.865464	-0.098014	0.072479	-0.132592	-0.787250	0.299806	-0.205969	0.565849	-0.359304	-0.453203	-0.587642	0	0
28810	9.299214	0.769877	2.843524	-0.059560	0.066722	-0.112306	-0.787253	0.299221	-0.205401	0.565220	-0.358751	-0.452868	-0.588842	0	0
28811	9.391147	0.743463	2.883746	-0.012383	0.039100	-0.117427	-0.787654	0.298025	-0.207652	0.564627	-0.358056	-0.452956	-0.589766	0	0
28812	9.410560	0.685289	2.811524	-0.003267	0.035385	-0.120923	-0.787364	0.295067	-0.207503	0.564005	-0.357329	-0.453159	-0.590645	0	0
28813	9.354934	0.694299	2.672476	-0.003326	0.033565	-0.131448	-0.790198	0.294690	-0.206748	0.563333	-0.356554	-0.453382	-0.591583	0	0
28814	9.333148	0.718018	2.595679	0.016736	0.029769	-0.131388	-0.790038	0.291134	-0.207583	0.562693	-0.355699	-0.453770	-0.592409	0	0
28815	9.342806	0.732595	2.624448	0.052999	0.009506	-0.138292	-0.791026	0.289681	-0.207278	0.562068	-0.354721	-0.454486	-0.593039	0	0
28816	9.342822	0.722625	2.557137	0.071274	-0.006975	-0.121555	-0.791012	0.285691	-0.207544	0.561510	-0.353820	-0.455368	-0.593429	0	0
28817	9.362247	0.654700	2.460880	0.074952	-0.023343	-0.108376	-0.792560	0.283800	-0.207793	0.560987	-0.353053	-0.456294	-0.593669	0	0
28818	9.374351	0.640479	2.508888	0.089717	-0.008941	-0.103098	-0.792824	0.280105	-0.208622	0.560594	-0.352142	-0.457229	-0.593862	0	0
28819	9.410584	0.679346	2.587932	0.129943	-0.002007	-0.096859	-0.792960	0.280690	-0.209471	0.560428	-0.350995	-0.458321	-0.593856	0	0
28820	9.415246	0.748643	2.561741	0.131889	-0.001977	-0.097730	-0.793569	0.277833	-0.208949	0.560243	-0.349830	-0.459447	-0.593848	0	0
28821	9.424827	0.833415	2.664985	0.115426	-0.003646	-0.090727	-0.792295	0.275895	-0.208254	0.560051	-0.348803	-0.460440	-0.593864	0	0
28822	9.415129	0.852968	2.720338	0.104300	-0.018071	-0.093365	-0.794256	0.273850	-0.209911	0.559720	-0.347907	-0.461475	-0.593898	0	0
28823	9.354581	0.941677	2.629346	0.111486	-0.023573	-0.100338	-0.795252	0.272553	-0.208757	0.559362	-0.346978	-0.462589	-0.593912	0	0
28824	9.298878	1.011797	2.672973	0.098398	-0.034354	-0.121402	-0.797641	0.268756	-0.209267	0.558767	-0.346080	-0.463775	-0.594072	0	0
28825	9.293874	1.166641	2.821948	0.102458	-0.074303	-0.125693	-0.798084	0.266581	-0.206280	0.557988	-0.345386	-0.465207	-0.594088	0	0
28826	9.322754	1.311027	2.816811	0.110375	-0.093426	-0.132632	-0.799628	0.265421	-0.207240	0.557089	-0.344718	-0.466830	-0.594047	0	0
28827	9.380706	1.395872	2.948553	0.105492	-0.105186	-0.148404	-0.799638	0.262344	-0.204962	0.556037	-0.344083	-0.468527	-0.594063	0	0
28828	9.366105	1.475865	3.051978	0.091142	-0.145001	-0.178206	-0.801479	0.259883	-0.203790	0.554555	-0.343612	-0.470475	-0.594182	0	0
28829	9.307845	1.683292	3.109937	0.072393	-0.179317	-0.187810	-0.802486	0.256981	-0.200790	0.552800	-0.343413	-0.472519	-0.594311	0	0
28830	9.210826	1.944180	3.254689	0.046692	-0.195403	-0.167608	-0.806459	0.252074	-0.197591	0.550983	-0.343533	-0.474439	-0.594400	0	0
28831	9.104273	2.069944	3.337110	0.046394	-0.240742	-0.146462	-0.807337	0.250805	-0.193610	0.549086	-0.344033	-0.476517	-0.594203	0	0
28832	9.026768	2.185185	3.251029	0.018865	-0.249585	-0.151754	-0.808790	0.247351	-0.187770	0.547000	-0.344698	-0.478508	-0.594142	0	0
28833	8.987946	2.314863	3.174270	-0.013318	-0.263839	-0.160554	-0.810791	0.245358	-0.184616	0.544694	-0.345587	-0.480398	-0.594219	0	0
28834	8.895903	2.454347	3.117126	-0.034463	-0.252776	-0.185157	-0.813229	0.242653	-0.179754	0.542201	-0.346394	-0.482196	-0.594573	0	0
28835	8.760289	2.636650	2.944861	-0.060071	-0.245299	-0.195713	-0.815668	0.239067	-0.174323	0.539601	-0.347250	-0.483819	-0.595119	0	0
28836	8.677874	2.837843	2.714490	-0.070631	-0.192579	-0.200141	-0.816687	0.236328	-0.169908	0.537173	-0.347817	-0.485119	-0.595927	0	0
28837	8.827775	2.904401	2.588319	-0.009639	-0.149521	-0.152639	-0.817824	0.233710	-0.168322	0.535459	-0.348033	-0.486371	-0.596321	0	0
28838	9.045375	2.983600	2.601090	0.037128	-0.071854	-0.088539	-0.818405	0.231975	-0.165900	0.534653	-0.347841	-0.487273	-0.596421	0	0
28839	9.432483	2.855763	2.665686	0.100011	-0.023390	-0.041084	-0.818130	0.231390	-0.164770	0.534596	-0.347259	-0.488116	-0.596122	0	0
28840	9.597072	2.717020	2.890597	0.117782	-0.016265	0.005424	-0.819258	0.229938	-0.164604	0.534898	-0.346763	-0.488872	-0.595519	0	0
28841	9.505182	2.693300	2.934565	0.110668	-0.016184	0.027336	-0.819404	0.230535	-0.164321	0.535319	-0.346413	-0.489502	-0.594826	0	0
28842	9.355153	2.774797	2.820189	0.137853	0.040789	0.053672	-0.817984	0.231529	-0.165339	0.536256	-0.345705	-0.489904	-0.594064	0	0
28843	9.200447	2.692806	2.749259	0.152347	0.097864	0.081689	-0.819947	0.231547	-0.167429	0.537700	-0.344718	-0.489982	-0.593268	0	0
28844	9.176362	2.587128	2.792798	0.205204	0.153711	0.118572	-0.818802	0.234155	-0.170006	0.539800	-0.343294	-0.489947	-0.592213	0	0
28845	9.123286	2.447811	2.841384	0.227488	0.173504	0.136113	-0.817499	0.234974	-0.173851	0.542188	-0.341714	-0.489869	-0.591009	0	0
28846	9.062799	2.471783	2.803338	0.262342	0.193188	0.135298	-0.815925	0.235803	-0.176285	0.544765	-0.339824	-0.489892	-0.589709	0	0
28847	8.958641	2.626118	2.823208	0.257070	0.211406	0.150215	-0.813334	0.237754	-0.182278	0.547510	-0.337920	-0.489724	-0.588399	0	0
28848	8.910121	2.766229	2.902789	0.260593	0.200505	0.157290	-0.812461	0.239177	-0.185694	0.550233	-0.336095	-0.489610	-0.586997	0	0
28849	8.856946	2.727945	2.934464	0.317292	0.209122	0.159157	-0.811592	0.242665	-0.189402	0.553205	-0.333906	-0.489765	-0.585321	0	0
28850	8.784446	2.670126	2.906189	0.333807	0.205366	0.167960	-0.809000	0.243734	-0.195108	0.556240	-0.331693	-0.490001	-0.583502	0	0
28851	8.743315	2.684632	2.906478	0.359321	0.190647	0.178573	-0.807556	0.247052	-0.199815	0.559355	-0.329461	-0.490423	-0.581431	0	0
28852	8.731181	2.723244	2.920961	0.379484	0.188678	0.193551	-0.807100	0.247886	-0.203929	0.562583	-0.327206	-0.490913	-0.579173	0	0
28853	8.699758	2.704018	2.918802	0.388693	0.174097	0.217280	-0.804949	0.250160	-0.208218	0.565914	-0.325080	-0.491451	-0.576663	0	0
28854	8.658725	2.610706	3.022561	0.408942	0.161249	0.248910	-0.802644	0.251533	-0.213638	0.569397	-0.323074	-0.492063	-0.573832	0	0
28855	8.624934	2.536365	3.070954	0.407188	0.144037	0.272601	-0.801911	0.254722	-0.217908	0.572931	-0.321271	-0.492677	-0.570794	0	0
28856	8.799032	2.579612	3.103307	0.443396	0.075684	0.314037	-0.799216	0.259661	-0.220520	0.576440	-0.319866	-0.493736	-0.567122	0	0
28857	9.152312	2.388616	3.524032	0.551715	-0.068600	0.325845	-0.796234	0.262382	-0.222845	0.579655	-0.318679	-0.496192	-0.562350	0	0
28858	9.442851	2.080514	3.620736	0.528959	-0.179161	0.326742	-0.795815	0.266499	-0.223718	0.582213	-0.318255	-0.499137	-0.557319	0	0
28859	9.409291	1.804538	3.311055	0.448477	-0.213013	0.314243	-0.796398	0.268298	-0.222302	0.584272	-0.318395	-0.501851	-0.552627	0	0
28860	8.993550	1.567239	2.922390	0.391730	-0.223440	0.271933	-0.794169	0.271827	-0.219524	0.585826	-0.318724	-0.504430	-0.548428	0	0
28861	8.577548	1.590077	2.557558	0.335001	-0.250173	0.266567	-0.795601	0.273643	-0.218093	0.587041	-0.319476	-0.506861	-0.544436	0	0
28862	8.577661	1.497389	2.319610	0.342980	-0.230268	0.313930	-0.794071	0.277469	-0.216437	0.588607	-0.320323	-0.509054	-0.540184	0	0
28863	8.935792	1.319243	2.425331	0.350613	-0.239424	0.361313	-0.794687	0.282253	-0.212204	0.590409	-0.321389	-0.511177	-0.535560	0	0
28864	9.344776	1.073962	2.600459	0.341390	-0.237587	0.343685	-0.793571	0.287251	-0.212244	0.592058	-0.322421	-0.513279	-0.531090	0	0
28865	9.739137	0.948631	2.686638	0.337883	-0.205850	0.327820	-0.792896	0.292575	-0.210297	0.593779	-0.323196	-0.515214	-0.526807	0	0
28866	9.983507	0.838988	2.975858	0.288212	-0.213640	0.296093	-0.789253	0.296517	-0.207544	0.595100	-0.324153	-0.517022	-0.522943	0	0
28867	10.099491	0.949648	2.991750	0.287348	-0.255409	0.243524	-0.790281	0.299527	-0.204145	0.595935	-0.325039	-0.519235	-0.519237	0	0
28868	10.309874	0.992586	2.973348	0.312821	-0.259272	0.241853	-0.789890	0.301915	-0.201049	0.596793	-0.325794	-0.521597	-0.515396	0	0
28869	10.218049	0.910648	2.930809	0.311900	-0.270148	0.244475	-0.789767	0.303995	-0.199645	0.597611	-0.326601	-0.523999	-0.511487	0	0
28870	9.985969	0.818365	2.706579	0.295027	-0.201048	0.211850	-0.789380	0.307859	-0.196556	0.598542	-0.326990	-0.526000	-0.508084	0	0
28871	9.773080	0.875784	2.573449	0.257201	-0.119061	0.183582	-0.788829	0.309778	-0.195583	0.599645	-0.327025	-0.527400	-0.505302	0	0
28872	9.574697	0.935807	2.483487	0.257646	-0.044646	0.157170	-0.788109	0.310632	-0.197296	0.600988	-0.326547	-0.528443	-0.502920	0	0
28873	9.497366	0.870845	2.469679	0.282705	-0.063018	0.109847	-0.788818	0.312413	-0.197858	0.602088	-0.325750	-0.529866	-0.500619	0	0
28874	9.410293	0.889241	2.273150	0.298240	-0.058613	0.100232	-0.784716	0.312919	-0.197928	0.603193	-0.324791	-0.531372	-0.498310	0	0
28875	9.473205	0.869450	2.186153	0.253660	-0.021067	0.074627	-0.785273	0.312037	-0.198622	0.604236	-0.323768	-0.532502	-0.496503	0	0
28876	9.492475	0.946584	2.209992	0.189452	0.004842	0.014786	-0.784140	0.313189	-0.199212	0.604893	-0.322691	-0.533355	-0.495487	0	0
28877	9.352055	1.088584	2.160413	0.141012	0.034280	-0.018683	-0.785271	0.312034	-0.198905	0.605398	-0.321576	-0.533889	-0.495019	0	0
28878	9.259978	1.268560	2.016683	0.103915	0.081778	-0.024053	-0.785255	0.312456	-0.200888	0.605995	-0.320428	-0.533975	-0.494942	0	0
28879	9.356639	1.350504	2.061591	0.116056	0.098019	0.000550	-0.785237	0.312285	-0.203010	0.606853	-0.319250	-0.533936	-0.494693	0	0
28880	9.429232	1.307666	2.181309	0.119838	0.108878	0.007554	-0.784098	0.313430	-0.204306	0.607799	-0.318039	-0.533833	-0.494423	0	0
28881	9.487326	1.255026	2.262672	0.091670	0.110927	0.021512	-0.782659	0.312194	-0.206730	0.608750	-0.317056	-0.533526	-0.494216	0	0
28882	9.501863	1.228570	2.272205	0.095490	0.114530	0.037306	-0.782777	0.312166	-0.209557	0.609794	-0.316120	-0.533173	-0.493909	0	0
28883	9.492211	1.197747	2.363663	0.100738	0.090898	0.035583	-0.781629	0.313153	-0.211844	0.610734	-0.315255	-0.532986	-0.493502	0	0
28884	9.458390	1.154607	2.392796	0.142874	0.096006	0.046195	-0.780471	0.313979	-0.215262	0.611871	-0.314167	-0.532949	-0.492827	0	0
28885	9.468113	1.106465	2.397573	0.161237	0.095858	0.056758	-0.779886	0.314239	-0.217536	0.613129	-0.313019	-0.532961	-0.491981	0	0
28886	9.451212	1.068479	2.498707	0.146821	0.128646	0.046138	-0.777762	0.316106	-0.218428	0.614446	-0.311745	-0.532739	-0.491386	0	0
28887	9.441538	1.075231	2.402601	0.128331	0.105196	0.039108	-0.778017	0.313869	-0.220961	0.615560	-0.310657	-0.532583	-0.490850	0	0
28888	9.376186	1.130302	2.323693	0.097048	0.103629	0.010089	-0.777159	0.314575	-0.222393	0.616410	-0.309618	-0.532380	-0.490660	0	0
28889	9.289095	1.145131	2.374807	0.069656	0.100239	0.014415	-0.777427	0.315151	-0.224372	0.617192	-0.308784	-0.532041	-0.490570	0	0
28890	9.163367	1.111079	2.269965	0.074968	0.076608	0.011815	-0.776557	0.315108	-0.226791	0.617837	-0.308020	-0.531890	-0.490402	0	0
28891	9.105378	1.062407	2.150215	0.096997	0.083685	0.010970	-0.774419	0.315632	-0.228950	0.618597	-0.307080	-0.531797	-0.490135	0	0
28892	9.110295	0.980664	2.174289	0.071250	0.071183	-0.003137	-0.773992	0.315326	-0.229098	0.619126	-0.306287	-0.531705	-0.490061	0	0
28893	9.177952	1.050165	2.130461	0.043794	0.069584	-0.006690	-0.773968	0.313825	-0.231355	0.619560	-0.305651	-0.531492	-0.490142	0	0
28894	9.187637	1.042734	2.091928	0.025133	0.062453	-0.050604	-0.773114	0.314390	-0.232220	0.619669	-0.304933	-0.531374	-0.490579	0	0
28895	9.105371	1.062759	2.219939	0.032132	0.037001	-0.055820	-0.773401	0.314548	-0.231792	0.619652	-0.304269	-0.531455	-0.490925	0	0
28896	9.003739	1.106537	2.278348	0.037276	0.015190	-0.069814	-0.774958	0.314138	-0.231623	0.619451	-0.303607	-0.531746	-0.491274	0	0
28897	9.081021	1.231094	2.174298	0.031561	-0.001111	-0.076791	-0.773832	0.313535	-0.230649	0.619125	-0.303022	-0.532124	-0.491635	0	0
28898	9.279253	1.318175	2.312227	0.062857	-0.057645	-0.083637	-0.775796	0.311788	-0.232024	0.618546	-0.302484	-0.533034	-0.491710	0	0
28899	9.434058	1.317338	2.190883	0.078347	-0.063241	-0.083585	-0.776368	0.308571	-0.230020	0.617996	-0.301879	-0.534046	-0.491675	0	0
28900	9.762862	1.442648	2.308592	0.111417	-0.025425	-0.081760	-0.777359	0.304619	-0.228572	0.617742	-0.300892	-0.534987	-0.491576	0	0
28901	10.009435	1.549646	2.590407	0.136532	-0.051052	-0.088658	-0.776520	0.307999	-0.228600	0.617405	-0.299840	-0.536224	-0.491296	0	0
28902	10.028719	1.612359	2.619066	0.185732	-0.055084	-0.090274	-0.777929	0.303312	-0.227566	0.617169	-0.298493	-0.537736	-0.490760	0	0
28903	9.912526	1.722527	2.470761	0.198661	-0.026149	-0.102539	-0.779474	0.304212	-0.229242	0.617078	-0.296858	-0.539161	-0.490302	0	0
28904	9.714065	1.861976	2.375926	0.189545	-0.018794	-0.106050	-0.778185	0.301518	-0.230101	0.616967	-0.295221	-0.540509	-0.489945	0	0
28905	9.476967	1.934312	2.329514	0.191654	0.004814	-0.096411	-0.779300	0.300637	-0.231776	0.617046	-0.293507	-0.541686	-0.489575	0	0
28906	9.351220	2.026002	2.257885	0.202700	0.019219	-0.079693	-0.778832	0.296427	-0.230139	0.617301	-0.291744	-0.542782	-0.489094	0	0
28907	9.421356	2.026225	2.322287	0.198963	-0.002527	-0.063877	-0.777119	0.295785	-0.231720	0.617515	-0.290194	-0.543940	-0.488458	0	0
28908	9.520578	1.931995	2.761619	0.185112	-0.105858	-0.074337	-0.778963	0.294063	-0.230551	0.617059	-0.289177	-0.545701	-0.487672	0	0
28909	9.295526	2.052489	2.719888	0.100342	-0.159599	-0.111304	-0.780807	0.293519	-0.229669	0.615896	-0.288740	-0.547480	-0.487408	0	0
28910	9.080117	2.224698	2.432810	0.069563	-0.132109	-0.111370	-0.781672	0.291792	-0.227102	0.614777	-0.288360	-0.548942	-0.487402	0	0
28911	9.036502	2.311071	2.360931	0.049468	-0.146451	-0.095582	-0.783536	0.291272	-0.223957	0.613611	-0.288254	-0.550342	-0.487355	0	0
28912	9.164703	2.287459	2.489843	0.038873	-0.131838	-0.062284	-0.784247	0.290408	-0.223234	0.612640	-0.288330	-0.551508	-0.487215	0	0
28913	9.370340	2.220664	2.671119	0.046993	-0.154598	-0.044698	-0.782847	0.288928	-0.220846	0.611666	-0.288556	-0.552795	-0.486845	0	0
28914	9.409049	2.208690	2.694889	-0.010641	-0.160485	-0.053606	-0.785291	0.288291	-0.215994	0.610432	-0.289122	-0.553866	-0.486841	0	0
28915	9.418640	2.292940	2.694750	-0.087293	-0.152595	-0.053777	-0.785744	0.288925	-0.212736	0.609033	-0.290104	-0.554510	-0.487274	0	0
28916	9.433105	2.350130	2.581598	-0.145599	-0.134883	-0.059188	-0.786045	0.289395	-0.210753	0.607520	-0.291334	-0.554781	-0.488120	0	0
28917	9.379811	2.436650	2.536235	-0.156742	-0.081229	-0.024161	-0.787056	0.289441	-0.208332	0.606457	-0.292551	-0.554561	-0.488965	0	0
28918	9.345848	2.431361	2.507983	-0.162397	-0.055706	0.017897	-0.786837	0.291893	-0.207139	0.605706	-0.293921	-0.554040	-0.489664	0	0
28919	9.365197	2.431357	2.512650	-0.122820	-0.032431	0.033758	-0.787130	0.291324	-0.205717	0.605292	-0.295012	-0.553517	-0.490111	0	0
28920	9.372504	2.378440	2.524661	-0.105439	-0.030761	0.033784	-0.786728	0.293991	-0.204038	0.604922	-0.296002	-0.553075	-0.490470	0	0
28921	9.345926	2.347424	2.572966	-0.068844	-0.018354	0.030335	-0.785606	0.295305	-0.203355	0.604728	-0.296676	-0.552739	-0.490680	0	0
28922	9.307266	2.302114	2.647817	-0.032095	-0.001401	0.040917	-0.785894	0.296200	-0.203071	0.604772	-0.297116	-0.552458	-0.490676	0	0
28923	9.229896	2.278008	2.619551	-0.011640	0.030202	0.049692	-0.784197	0.295579	-0.202671	0.605111	-0.297310	-0.552051	-0.490599	0	0
28924	9.034099	2.180905	2.404677	-0.044953	0.152092	0.072245	-0.783063	0.298200	-0.203975	0.606117	-0.297248	-0.550683	-0.490931	0	0
28925	9.128465	2.115027	2.735830	-0.027882	0.219117	0.088851	-0.782317	0.300198	-0.209230	0.607638	-0.296826	-0.548932	-0.491268	0	0
28926	9.007568	2.090392	2.590073	0.012109	0.168895	0.112699	-0.780040	0.302047	-0.211539	0.609103	-0.296552	-0.547619	-0.491084	0	0
28927	8.944652	2.135428	2.431814	0.037418	0.131484	0.118086	-0.780589	0.302625	-0.213796	0.610476	-0.296319	-0.546630	-0.490621	0	0
28928	9.033973	2.292526	2.577694	0.082802	0.105712	0.130553	-0.778866	0.306237	-0.218084	0.611888	-0.296020	-0.545994	-0.489751	0	0
28929	9.128211	2.383776	2.557697	0.121138	0.087252	0.156144	-0.776307	0.308376	-0.220399	0.613449	-0.295696	-0.545569	-0.488466	0	0
28930	9.176683	2.291829	2.480481	0.185289	0.106678	0.158885	-0.774160	0.310508	-0.224122	0.615303	-0.294915	-0.545338	-0.486861	0	0
28931	9.118612	2.302273	2.625153	0.227414	0.119056	0.167743	-0.772591	0.310166	-0.225561	0.617400	-0.293841	-0.545195	-0.485013	0	0
28932	9.012201	2.297325	2.568232	0.260249	0.122420	0.157283	-0.772151	0.313081	-0.228411	0.619541	-0.292510	-0.545226	-0.483049	0	0
28933	8.881506	2.393325	2.470534	0.256291	0.086168	0.159097	-0.769419	0.313559	-0.233834	0.621489	-0.291361	-0.545441	-0.480993	0	0
28934	8.866902	2.502966	2.246954	0.284161	0.018790	0.176835	-0.769243	0.313806	-0.238082	0.623219	-0.290477	-0.546165	-0.478461	0	0
28935	8.823277	2.585300	2.328951	0.322348	0.109237	0.182091	-0.768661	0.315539	-0.240646	0.625582	-0.288925	-0.546474	-0.475958	0	0
28936	8.929760	2.529465	2.268112	0.369875	0.088877	0.206794	-0.765529	0.316776	-0.243390	0.628065	-0.287328	-0.547067	-0.472964	0	0
28937	9.007267	2.411828	2.356599	0.415444	0.059466	0.226218	-0.764644	0.317890	-0.248078	0.630609	-0.285657	-0.547984	-0.469517	0	0
28938	9.123552	2.201076	2.610774	0.420689	0.019494	0.237635	-0.763914	0.319318	-0.251351	0.632979	-0.284222	-0.549143	-0.465830	0	0
28939	9.379994	2.156194	2.378127	0.438367	-0.064176	0.247442	-0.760920	0.320994	-0.254661	0.634979	-0.283085	-0.550863	-0.461751	0	0
28940	9.583549	1.743369	2.689531	0.468899	-0.147018	0.261558	-0.760923	0.323057	-0.255094	0.636648	-0.282234	-0.553205	-0.457151	0	0
28941	9.564600	1.352693	2.555349	0.406838	-0.147449	0.233233	-0.759927	0.323619	-0.255962	0.638003	-0.281588	-0.555321	-0.453077	0	0
28942	9.497055	1.192803	2.339589	0.357426	-0.154326	0.206759	-0.760341	0.326262	-0.258230	0.639037	-0.281163	-0.557331	-0.449401	0	0
28943	9.470537	1.126577	2.089792	0.340787	-0.199571	0.215542	-0.760063	0.325674	-0.257383	0.639809	-0.281064	-0.559509	-0.445642	0	0
28944	9.661800	0.938467	2.081336	0.406584	-0.256374	0.275405	-0.758655	0.327125	-0.257130	0.640690	-0.281152	-0.562172	-0.440945	0	0
28945	9.788142	0.367579	2.059239	0.452420	-0.287628	0.297355	-0.758105	0.327722	-0.255444	0.641609	-0.281174	-0.565147	-0.435761	0	0
28946	9.899962	-0.173166	1.804011	0.346834	-0.248717	0.250414	-0.759101	0.329809	-0.255578	0.642217	-0.281455	-0.567537	-0.431558	0	0
28947	10.093418	-0.121360	1.629448	0.154243	-0.225454	0.113927	-0.758848	0.333372	-0.253334	0.641826	-0.282072	-0.569311	-0.429394	0	0
28948	9.925987	0.422997	1.630228	0.100214	-0.268556	0.058700	-0.760159	0.331680	-0.248212	0.640782	-0.282928	-0.571290	-0.427758	0	0
28949	9.908712	0.742360	1.935436	0.126323	-0.150784	0.032357	-0.760585	0.330809	-0.247635	0.640381	-0.282940	-0.572689	-0.426479	0	0
28950	10.010390	0.646016	1.956410	0.223910	-0.073550	0.048264	-0.760865	0.330516	-0.247912	0.640752	-0.282106	-0.573970	-0.424749	0	0
28951	9.952583	0.405298	1.947411	0.227987	-0.026405	0.034110	-0.760872	0.331554	-0.247492	0.641353	-0.280946	-0.574995	-0.423222	0	0
28952	9.892233	0.289776	1.938329	0.186037	-0.011548	0.014653	-0.760567	0.329167	-0.249184	0.641824	-0.279898	-0.575807	-0.422097	0	0
28953	9.807443	0.433919	1.852278	0.162364	0.004988	0.009345	-0.759699	0.328684	-0.251319	0.642313	-0.278883	-0.576417	-0.421191	0	0
28954	9.773479	0.539732	1.818780	0.141590	0.026947	0.018069	-0.759400	0.329394	-0.253449	0.642893	-0.277976	-0.576783	-0.420404	0	0
28955	9.746872	0.539832	1.830995	0.150062	0.046850	0.028593	-0.759387	0.327317	-0.254289	0.643668	-0.276976	-0.577017	-0.419558	0	0
28956	9.676733	0.553424	1.641559	0.129920	0.041564	0.019781	-0.759519	0.328044	-0.255705	0.644304	-0.276091	-0.577232	-0.418867	0	0
28957	9.671798	0.658927	1.554956	0.088408	0.081841	0.038964	-0.759222	0.328903	-0.257694	0.645151	-0.275403	-0.576951	-0.418404	0	0
28958	9.681445	0.669586	1.761644	0.095781	0.114452	0.021387	-0.757496	0.327804	-0.260547	0.646119	-0.274441	-0.576547	-0.418099	0	0
28959	9.589541	0.658024	1.829644	0.068368	0.127387	0.004624	-0.757042	0.327022	-0.263805	0.647027	-0.273493	-0.575980	-0.418095	0	0
28960	9.480536	0.821973	1.844733	0.043225	0.180247	0.008920	-0.756728	0.326977	-0.267488	0.648175	-0.272523	-0.574963	-0.418351	0	0
28961	9.570005	0.820815	2.118166	0.028257	0.140451	0.017708	-0.755724	0.327234	-0.269204	0.649102	-0.271855	-0.574105	-0.418527	0	0
28962	9.574843	0.829832	1.997910	0.037381	0.133111	0.021255	-0.754711	0.327626	-0.272052	0.650011	-0.271189	-0.573332	-0.418607	0	0
28963	9.589463	0.719257	2.036362	0.040113	0.133082	0.015090	-0.754261	0.327879	-0.275173	0.650914	-0.270461	-0.572577	-0.418709	0	0
28964	9.558001	0.734040	2.094282	0.015400	0.136918	0.005374	-0.751696	0.327951	-0.277479	0.651717	-0.269829	-0.571728	-0.419027	0	0
28965	9.468410	0.830669	2.133326	0.017068	0.129658	0.000143	-0.751118	0.328071	-0.278903	0.652474	-0.269179	-0.570936	-0.419347	0	0
28966	9.390953	0.897759	2.047284	-0.003130	0.126195	-0.010415	-0.750545	0.328345	-0.279904	0.653097	-0.268624	-0.570120	-0.419844	0	0
28967	9.405472	0.888277	2.080845	0.014095	0.113349	-0.010360	-0.749393	0.328002	-0.282185	0.653707	-0.268001	-0.569448	-0.420204	0	0
28968	9.313636	0.820639	2.009443	0.027752	0.095095	-0.003302	-0.747665	0.326752	-0.285321	0.654265	-0.267412	-0.568946	-0.420391	0	0
28969	9.313662	0.796514	1.999846	0.007808	0.122474	-0.017432	-0.749359	0.327076	-0.285860	0.654879	-0.266752	-0.568205	-0.420855	0	0
28970	9.398352	0.762464	1.955978	0.007549	0.091609	-0.019152	-0.748481	0.325552	-0.288698	0.655295	-0.266221	-0.567681	-0.421253	0	0
28971	9.458824	0.766632	1.844936	-0.000824	0.077142	-0.026168	-0.747204	0.328463	-0.290287	0.655590	-0.265760	-0.567223	-0.421700	0	0
28972	9.512056	0.747171	1.820521	0.013076	0.091543	-0.017381	-0.745786	0.328431	-0.290594	0.656025	-0.265203	-0.566717	-0.422055	0	0
28973	9.599215	0.664905	1.764653	0.009254	0.074313	-0.026160	-0.745616	0.328097	-0.293849	0.656330	-0.264689	-0.566320	-0.422436	0	0
28974	9.536350	0.641105	1.801195	-0.012840	0.069956	-0.045522	-0.746044	0.327815	-0.293416	0.656455	-0.264232	-0.565920	-0.423063	0	0
28975	9.526614	0.703643	1.786790	-0.027525	0.073704	-0.056077	-0.744329	0.326288	-0.294853	0.656531	-0.263795	-0.565450	-0.423845	0	0
28976	9.565337	0.679486	1.781718	-0.029267	0.077345	-0.050825	-0.744046	0.326576	-0.295000	0.656631	-0.263384	-0.564945	-0.424619	0	0
28977	9.550762	0.733056	1.897186	-0.046256	0.050255	-0.083289	-0.745033	0.327034	-0.295552	0.656408	-0.263017	-0.564621	-0.425621	0	0
28978	9.516785	0.850992	1.880508	-0.068791	0.015948	-0.117494	-0.744615	0.327474	-0.294994	0.655771	-0.262751	-0.564524	-0.426894	0	0
28979	9.516750	0.891520	1.801134	-0.076313	0.014179	-0.142947	-0.745847	0.323770	-0.298495	0.655008	-0.262398	-0.564464	-0.428359	0	0
28980	9.594050	0.983244	1.870219	-0.052710	0.001283	-0.135829	-0.746008	0.323651	-0.296087	0.654251	-0.261983	-0.564579	-0.429618	0	0
28981	9.521524	0.931477	2.087175	-0.067772	-0.023996	-0.161302	-0.747124	0.321299	-0.297190	0.653212	-0.261634	-0.564850	-0.431052	0	0
28982	9.538296	1.104032	1.935443	-0.064352	-0.024039	-0.184062	-0.746861	0.319407	-0.294074	0.652068	-0.261130	-0.565203	-0.432624	0	0
28983	9.746069	1.339470	1.895265	-0.022594	-0.040731	-0.178608	-0.748970	0.317080	-0.294737	0.650973	-0.260461	-0.565821	-0.433868	0	0
28984	9.907965	1.475192	2.119972	-0.001285	-0.059073	-0.213600	-0.750261	0.315950	-0.292305	0.649662	-0.259529	-0.566746	-0.435182	0	0
28985	9.818409	1.528995	2.260030	0.007980	-0.044605	-0.204814	-0.752215	0.311837	-0.293953	0.648504	-0.258527	-0.567586	-0.436409	0	0
28986	9.506332	1.601456	2.216570	0.024519	-0.042885	-0.194238	-0.752075	0.311248	-0.293529	0.647431	-0.257464	-0.568464	-0.437487	0	0
28987	9.191801	1.721391	2.038450	0.030162	-0.042893	-0.176650	-0.753355	0.308634	-0.291799	0.646458	-0.256468	-0.569312	-0.438406	0	0
28988	9.102180	1.851533	2.038999	0.052158	-0.055748	-0.144959	-0.753766	0.306272	-0.292489	0.645593	-0.255562	-0.570264	-0.438973	0	0
28989	9.177150	1.847431	2.201945	0.073780	-0.094032	-0.132574	-0.754195	0.305698	-0.291772	0.644629	-0.254758	-0.571517	-0.439226	0	0
28990	9.341505	1.949080	2.354534	0.077226	-0.119468	-0.116709	-0.755466	0.303073	-0.291032	0.643584	-0.254129	-0.572914	-0.439303	0	0
28991	9.612146	2.185407	2.508642	0.072855	-0.170268	-0.127119	-0.755912	0.302079	-0.288050	0.642201	-0.253694	-0.574636	-0.439330	0	0
28992	9.723203	2.376130	2.644718	0.083279	-0.217538	-0.123473	-0.757613	0.300205	-0.287024	0.640572	-0.253416	-0.576701	-0.439162	0	0
28993	9.611815	2.519876	2.472308	0.096593	-0.165909	-0.111186	-0.759761	0.298957	-0.283446	0.639338	-0.252896	-0.578452	-0.438957	0	0
28994	9.399032	2.471435	2.353688	0.123161	-0.072636	-0.096342	-0.761023	0.296026	-0.283696	0.638759	-0.251883	-0.579691	-0.438749	0	0
28995	9.341030	2.423418	2.363768	0.143809	-0.031046	-0.074422	-0.761711	0.294251	-0.285374	0.638582	-0.250678	-0.580690	-0.438375	0	0
28996	9.360485	2.308384	2.474316	0.147768	-0.034690	-0.035827	-0.760157	0.294074	-0.285116	0.638548	-0.249690	-0.581639	-0.437730	0	0
28997	9.225144	2.214109	2.359977	0.102448	-0.025230	-0.018422	-0.760305	0.294821	-0.284551	0.638544	-0.249047	-0.582277	-0.437254	0	0
28998	9.239571	2.305259	2.297287	0.046120	0.000643	-0.009790	-0.759576	0.291690	-0.285964	0.638575	-0.248703	-0.582490	-0.437120	0	0
28999	9.258729	2.515883	2.056548	0.029525	-0.006492	-0.017659	-0.759017	0.292571	-0.285411	0.638501	-0.248446	-0.582687	-0.437111	0	0
29000	9.384329	2.684419	2.093961	0.009715	0.006384	0.015670	-0.759436	0.293013	-0.286255	0.638585	-0.248460	-0.582640	-0.437043	0	0
29001	9.437696	2.520990	2.165833	0.020661	0.006283	0.007757	-0.757886	0.293431	-0.285716	0.638675	-0.248350	-0.582653	-0.436957	0	0
29002	9.437763	2.453626	2.175504	0.020247	0.075243	-0.008146	-0.758434	0.292832	-0.287544	0.639082	-0.247857	-0.582272	-0.437150	0	0
29003	9.423261	2.434921	2.281413	0.017190	0.149685	-0.011768	-0.757571	0.293384	-0.289541	0.639912	-0.247027	-0.581401	-0.437565	0	0
29004	9.389421	2.413267	2.274465	-0.018390	0.140909	-0.002195	-0.755689	0.292410	-0.294237	0.640631	-0.246526	-0.580415	-0.438104	0	0
29005	9.283007	2.410763	2.224755	-0.025633	0.153678	-0.011885	-0.754968	0.291496	-0.295518	0.641375	-0.245948	-0.579328	-0.438778	0	0
29006	9.179023	2.387158	2.288045	-0.032581	0.162840	0.021422	-0.753821	0.293513	-0.298092	0.642285	-0.245580	-0.578078	-0.439302	0	0
29007	9.123486	2.304801	2.173113	0.000576	0.164391	0.046051	-0.754384	0.295286	-0.299081	0.643406	-0.245120	-0.576892	-0.439478	0	0
29008	9.140408	2.305225	2.261947	-0.012025	0.171766	0.063561	-0.750383	0.295450	-0.303816	0.644600	-0.244821	-0.575568	-0.439630	0	0
29009	9.162118	2.363010	2.268954	0.000779	0.175292	0.067112	-0.750353	0.297766	-0.308212	0.645873	-0.244430	-0.574258	-0.439694	0	0
29010	9.130678	2.358315	2.283613	0.009740	0.142561	0.081214	-0.747643	0.297095	-0.310659	0.647027	-0.244218	-0.573172	-0.439532	0	0
29011	9.094460	2.295845	2.298354	0.031923	0.146024	0.107572	-0.746623	0.298361	-0.314642	0.648381	-0.243983	-0.572085	-0.439082	0	0
29012	9.070302	2.276062	2.187951	0.087679	0.151007	0.105940	-0.744899	0.298882	-0.317927	0.649878	-0.243369	-0.571223	-0.438331	0	0
29013	9.036488	2.230272	2.169001	0.099730	0.145476	0.130535	-0.742900	0.299113	-0.320224	0.651490	-0.242825	-0.570377	-0.437341	0	0
29014	9.012263	2.271067	2.135485	0.099896	0.149115	0.148092	-0.741172	0.300806	-0.324363	0.653184	-0.242378	-0.569473	-0.436238	0	0
29015	9.084667	2.425188	2.163682	0.116342	0.164405	0.145520	-0.739729	0.300741	-0.327782	0.655002	-0.241726	-0.568535	-0.435097	0	0
29016	9.162033	2.454134	2.196752	0.129153	0.156134	0.162244	-0.737008	0.301969	-0.332076	0.656862	-0.241134	-0.567671	-0.433747	0	0
29017	9.181472	2.353642	2.326523	0.185666	0.152039	0.155336	-0.735152	0.304264	-0.334946	0.658810	-0.240130	-0.567085	-0.432113	0	0
29018	9.159766	2.291078	2.326732	0.215022	0.151805	0.169431	-0.732858	0.303297	-0.338233	0.660872	-0.239031	-0.566595	-0.430213	0	0
29019	9.026643	2.398925	2.190574	0.202039	0.128329	0.169456	-0.729988	0.304954	-0.343664	0.662773	-0.238097	-0.566193	-0.428330	0	0
29020	8.953974	2.516506	2.092434	0.208675	0.126484	0.204606	-0.730952	0.306559	-0.347333	0.664816	-0.237342	-0.565750	-0.426163	0	0
29021	8.992525	2.661108	2.132907	0.220370	0.095548	0.227527	-0.728103	0.307212	-0.349929	0.666811	-0.236748	-0.565497	-0.423707	0	0
29022	9.055519	2.550352	2.149367	0.264226	0.066154	0.258358	-0.728225	0.309250	-0.353049	0.668858	-0.236178	-0.565551	-0.420715	0	0
29023	9.084705	2.391215	2.110815	0.293428	0.024176	0.290914	-0.726221	0.310505	-0.356199	0.670870	-0.235748	-0.565920	-0.417243	0	0
29024	9.312196	2.278698	1.825541	0.311851	0.004028	0.318174	-0.723673	0.310745	-0.356525	0.672907	-0.235450	-0.566430	-0.413420	0	0
29025	9.285724	2.144011	1.845078	0.301852	-0.146506	0.363064	-0.721678	0.311275	-0.358400	0.674243	-0.236069	-0.567792	-0.408998	0	0
29026	9.334445	1.738087	2.525461	0.311235	-0.132038	0.378748	-0.721410	0.316733	-0.358569	0.675728	-0.236670	-0.569047	-0.404431	0	0
29027	9.380748	1.400317	2.397972	0.350160	-0.117847	0.410333	-0.721255	0.319066	-0.361128	0.677499	-0.237102	-0.570270	-0.399462	0	0
29028	9.279455	1.125012	2.201786	0.274661	-0.218871	0.411970	-0.720834	0.319797	-0.360997	0.678498	-0.238471	-0.571859	-0.394649	0	0
29029	9.163585	0.907946	2.092213	0.245723	-0.218627	0.425885	-0.719309	0.324366	-0.358919	0.679469	-0.240090	-0.573280	-0.389908	0	0
29030	9.357157	0.807827	2.345733	0.232559	-0.234877	0.401279	-0.719054	0.328661	-0.357244	0.680195	-0.241737	-0.574805	-0.385353	0	0
29031	9.231708	0.508142	2.082424	0.219860	-0.265631	0.413500	-0.719492	0.330159	-0.356112	0.680748	-0.243630	-0.576444	-0.380709	0	0
29032	9.415610	0.421318	2.105194	0.193060	-0.234617	0.337910	-0.718949	0.331207	-0.353720	0.681106	-0.245165	-0.577942	-0.376791	0	0
29033	9.899340	0.416317	2.207452	0.168216	-0.227214	0.315038	-0.718973	0.334327	-0.352036	0.681352	-0.246688	-0.579338	-0.373191	0	0
29034	10.467832	0.291455	2.436614	0.141890	-0.252491	0.255317	-0.720989	0.337942	-0.349189	0.681146	-0.248156	-0.580948	-0.370079	0	0
29035	10.789639	0.161284	2.496880	0.153863	-0.279885	0.183399	-0.720427	0.336758	-0.348344	0.680542	-0.249202	-0.582957	-0.367317	0	0
29036	10.993011	-0.041435	2.459496	0.140852	-0.258062	0.120113	-0.721605	0.338018	-0.343237	0.679786	-0.249904	-0.584924	-0.365108	0	0
29037	10.775438	-0.142544	2.398657	0.089237	-0.257656	0.047120	-0.723039	0.337923	-0.340949	0.678639	-0.250509	-0.586872	-0.363697	0	0
29038	10.281950	-0.037358	2.108856	0.104110	-0.228699	0.039237	-0.724469	0.336500	-0.338656	0.677658	-0.250877	-0.588698	-0.362319	0	0
29039	9.955268	0.144914	1.875476	0.120902	-0.187971	0.039264	-0.725472	0.335360	-0.336654	0.676963	-0.250968	-0.590301	-0.360944	0	0
29040	9.797855	0.347237	1.847610	0.153688	-0.098370	0.056824	-0.727035	0.334222	-0.335492	0.676931	-0.250632	-0.591373	-0.359480	0	0
29041	9.858266	0.397997	1.904829	0.191384	-0.051499	0.046336	-0.726037	0.330956	-0.335211	0.677240	-0.249794	-0.592283	-0.357979	0	0
29042	9.841303	0.438514	1.818367	0.173094	-0.021422	0.009408	-0.727443	0.329502	-0.335747	0.677538	-0.248767	-0.593019	-0.356911	0	0
29043	9.764036	0.299476	1.915215	0.146042	0.017826	0.002232	-0.726859	0.328438	-0.337450	0.677984	-0.247727	-0.593404	-0.356147	0	0
29044	9.585000	0.361902	1.829919	0.104536	0.069004	0.005588	-0.725985	0.325889	-0.339434	0.678632	-0.246818	-0.593290	-0.355733	0	0
29045	9.435041	0.366709	1.785329	0.090020	0.084560	-0.003245	-0.725392	0.323782	-0.341981	0.679314	-0.245888	-0.593034	-0.355502	0	0
29046	9.309209	0.429457	1.778985	0.099441	0.099029	0.019587	-0.725519	0.323914	-0.343678	0.680175	-0.244990	-0.592661	-0.355098	0	0
29047	9.294738	0.386288	1.807977	0.090668	0.112728	0.046740	-0.723791	0.323400	-0.347099	0.681201	-0.244252	-0.592091	-0.354591	0	0
29048	9.323799	0.347772	1.817413	0.118165	0.141528	0.028331	-0.722637	0.321583	-0.349091	0.682388	-0.243125	-0.591472	-0.354117	0	0
29049	9.299662	0.290512	1.913807	0.132770	0.137786	0.031863	-0.723866	0.319494	-0.353589	0.683608	-0.241922	-0.590912	-0.353520	0	0
29050	9.256141	0.278345	1.875666	0.101322	0.090857	0.028335	-0.723006	0.320492	-0.355305	0.684450	-0.241089	-0.590576	-0.353022	0	0
29051	9.323725	0.420144	1.846206	0.074012	0.091085	0.045859	-0.720155	0.319083	-0.357326	0.685300	-0.240536	-0.590091	-0.352561	0	0
29052	9.471191	0.485317	1.922012	0.051753	0.078543	0.024781	-0.719855	0.318173	-0.359025	0.685936	-0.240062	-0.589672	-0.352347	0	0
29053	9.454257	0.487847	1.941368	0.029462	0.076893	-0.020026	-0.718139	0.317822	-0.361032	0.686362	-0.239477	-0.589284	-0.352566	0	0
29054	9.432456	0.521512	1.927074	-0.000506	0.113431	-0.038565	-0.718963	0.316630	-0.363560	0.686854	-0.238865	-0.588592	-0.353178	0	0
29055	9.434855	0.549939	1.835671	-0.011185	0.157065	-0.052679	-0.717530	0.313783	-0.364703	0.687537	-0.238083	-0.587587	-0.354050	0	0
29056	9.459079	0.511406	1.840334	-0.024692	0.171694	-0.047474	-0.717504	0.316104	-0.368675	0.688278	-0.237379	-0.586426	-0.355005	0	0
29057	9.526868	0.446228	1.825466	-0.024451	0.202531	-0.054547	-0.716923	0.313572	-0.369523	0.689185	-0.236516	-0.585062	-0.356072	0	0
29058	9.587329	0.453264	1.805784	-0.036611	0.179024	-0.065072	-0.715904	0.311898	-0.372220	0.689874	-0.235763	-0.583846	-0.357232	0	0
29059	9.584935	0.420047	1.902000	-0.034282	0.144520	-0.077318	-0.714316	0.310944	-0.375638	0.690331	-0.235041	-0.582896	-0.358373	0	0
29060	9.541438	0.379305	1.926393	-0.029086	0.118162	-0.086059	-0.713585	0.309428	-0.377907	0.690605	-0.234328	-0.582173	-0.359486	0	0
29061	9.422922	0.381816	1.912832	-0.028429	0.081874	-0.080749	-0.711999	0.307740	-0.380896	0.690696	-0.233770	-0.581682	-0.360467	0	0
29062	9.333447	0.385648	1.692290	-0.018456	0.068177	-0.083337	-0.713546	0.305406	-0.381144	0.690710	-0.233179	-0.581335	-0.361381	0	0
29063	9.352818	0.347971	1.865286	-0.048777	0.084748	-0.121178	-0.713669	0.303915	-0.382692	0.690622	-0.232517	-0.580844	-0.362764	0	0
29064	9.227003	0.405212	1.721902	-0.048395	0.048441	-0.150954	-0.712527	0.303878	-0.383984	0.690203	-0.231812	-0.580679	-0.364273	0	0
29065	9.180995	0.458295	1.731812	-0.064961	0.034066	-0.149208	-0.712086	0.299288	-0.384254	0.689677	-0.231284	-0.580541	-0.365822	0	0
29066	9.219625	0.534770	1.630489	-0.036120	0.001150	-0.157849	-0.713065	0.298705	-0.385367	0.688984	-0.230624	-0.580760	-0.367194	0	0
29067	9.367095	0.615729	1.494706	-0.014423	-0.008131	-0.171797	-0.715044	0.296389	-0.384759	0.688242	-0.229771	-0.581148	-0.368504	0	0
29068	9.628201	0.707919	1.709108	0.000611	-0.056360	-0.162896	-0.715443	0.292541	-0.386292	0.687276	-0.229039	-0.581907	-0.369563	0	0
29069	9.797392	0.814122	1.811169	-0.004269	-0.056342	-0.189204	-0.718683	0.288764	-0.386647	0.686208	-0.228192	-0.582701	-0.370819	0	0
29070	9.947205	0.949341	1.932581	-0.006460	-0.086275	-0.187378	-0.719545	0.286150	-0.384075	0.684955	-0.227477	-0.583689	-0.372018	0	0
29071	9.787281	1.245441	1.880615	0.022602	-0.082861	-0.194263	-0.720381	0.283797	-0.384758	0.683768	-0.226514	-0.584772	-0.373087	0	0
29072	9.888586	1.524567	1.879647	0.051918	-0.095786	-0.148470	-0.720951	0.279694	-0.382750	0.682732	-0.225659	-0.585951	-0.373654	0	0
29073	9.912612	1.663157	2.155849	0.099203	-0.116111	-0.129872	-0.722505	0.277517	-0.382150	0.681757	-0.224672	-0.587397	-0.373757	0	0
29074	9.641716	1.661528	2.232362	0.132708	-0.082755	-0.086847	-0.725183	0.274910	-0.382377	0.681204	-0.223579	-0.588645	-0.373457	0	0
29075	9.419375	1.495107	2.109100	0.169917	-0.040386	-0.064043	-0.724327	0.274149	-0.382954	0.681075	-0.222211	-0.589688	-0.372864	0	0
29076	9.373426	1.488049	2.128676	0.188319	-0.038709	-0.048209	-0.725012	0.269574	-0.383913	0.681045	-0.220800	-0.590754	-0.372068	0	0
29077	9.520844	1.601422	2.214060	0.166200	-0.076636	-0.021855	-0.725432	0.267810	-0.383899	0.680847	-0.219839	-0.591932	-0.371127	0	0
29078	9.806005	1.835089	2.322382	0.150572	-0.149134	-0.048058	-0.727265	0.265193	-0.383574	0.680076	-0.219094	-0.593604	-0.370308	0	0
29079	10.013804	2.016778	2.604420	0.146236	-0.225316	-0.026862	-0.728964	0.262286	-0.382402	0.678927	-0.218787	-0.595725	-0.369191	0	0
29080	9.883146	2.065269	2.634186	0.160987	-0.202734	-0.030359	-0.729820	0.260252	-0.380823	0.677920	-0.218270	-0.597755	-0.368065	0	0
29081	9.776729	2.081128	2.406545	0.174677	-0.113005	-0.022539	-0.731251	0.259272	-0.378532	0.677512	-0.217377	-0.599200	-0.366992	0	0
29082	9.602593	2.074030	2.381376	0.147886	-0.050152	-0.020059	-0.731386	0.256324	-0.378234	0.677419	-0.216453	-0.600119	-0.366209	0	0
29083	9.486596	1.982304	2.300553	0.129983	-0.025495	-0.013139	-0.732072	0.254546	-0.380054	0.677470	-0.215595	-0.600784	-0.365530	0	0
29084	9.404424	1.924377	2.248307	0.096404	-0.030649	0.009587	-0.732497	0.253378	-0.379618	0.677491	-0.215121	-0.601317	-0.364893	0	0
29085	9.460089	1.895016	2.170988	0.081344	0.000326	0.028814	-0.733208	0.252956	-0.379038	0.677744	-0.214749	-0.601537	-0.364278	0	0
29086	9.564054	1.933334	2.160580	0.052508	0.016901	0.060328	-0.732490	0.253517	-0.380467	0.678140	-0.214706	-0.601478	-0.363665	0	0
29087	9.593113	1.897226	2.170014	0.014353	0.049871	0.046145	-0.730498	0.251698	-0.381058	0.678610	-0.214709	-0.601080	-0.363443	0	0
29088	9.588318	1.853945	2.179702	0.013938	0.095252	0.056605	-0.730634	0.252428	-0.382049	0.679381	-0.214619	-0.600357	-0.363253	0	0
29089	9.520718	1.735833	2.132206	0.036941	0.116838	0.046070	-0.728773	0.252511	-0.384627	0.680301	-0.214223	-0.599584	-0.363040	0	0
29090	9.477242	1.677946	2.098911	0.051826	0.145754	0.044298	-0.728762	0.252350	-0.385899	0.681408	-0.213618	-0.598679	-0.362814	0	0
29091	9.385285	1.719400	2.176486	0.046835	0.200262	0.050364	-0.725900	0.251663	-0.389480	0.682861	-0.212876	-0.597362	-0.362690	0	0
29092	9.307801	1.803889	2.198622	0.056146	0.223793	0.053006	-0.724878	0.252779	-0.393746	0.684470	-0.212007	-0.595917	-0.362541	0	0
29093	9.298021	1.909836	2.198607	0.074263	0.225459	0.040788	-0.722019	0.252097	-0.396903	0.686090	-0.210925	-0.594541	-0.362371	0	0
29094	9.307675	1.929142	2.210542	0.079546	0.216335	0.028532	-0.720133	0.247881	-0.400877	0.687610	-0.209772	-0.593278	-0.362227	0	0
29095	9.264177	1.890710	2.215699	0.119852	0.226900	0.032113	-0.717828	0.248077	-0.405867	0.689295	-0.208316	-0.592068	-0.361846	0	0
29096	9.249718	1.842362	2.172568	0.139140	0.239441	0.028621	-0.715822	0.247563	-0.408727	0.691066	-0.206671	-0.590854	-0.361396	0	0
29097	9.196535	1.809015	2.228281	0.136225	0.224951	0.021601	-0.713527	0.246006	-0.411871	0.692725	-0.205042	-0.589730	-0.360982	0	0
29098	9.138520	1.779956	2.178239	0.167397	0.228332	0.030439	-0.712782	0.245355	-0.416125	0.694486	-0.203248	-0.588682	-0.360324	0	0
29099	9.138477	1.825554	2.149351	0.207688	0.239801	0.035798	-0.711176	0.242318	-0.420948	0.696418	-0.201149	-0.587674	-0.359417	0	0
29100	9.133565	1.902518	2.132495	0.202168	0.237127	0.037563	-0.707447	0.241003	-0.426380	0.698315	-0.199118	-0.586666	-0.358513	0	0
29101	9.111713	1.982206	2.173462	0.209342	0.229815	0.035853	-0.705864	0.240055	-0.429231	0.700178	-0.197038	-0.585723	-0.357569	0	0
29102	9.099622	1.977627	2.216831	0.231055	0.195164	0.049988	-0.703976	0.235836	-0.433488	0.701917	-0.195025	-0.585076	-0.356321	0	0
29103	9.119038	1.910235	2.226361	0.227340	0.184301	0.049976	-0.701254	0.234120	-0.436921	0.703586	-0.193060	-0.584478	-0.355078	0	0
29104	9.099626	1.977409	2.173554	0.230965	0.162505	0.071970	-0.700090	0.232291	-0.440044	0.705199	-0.191289	-0.584008	-0.353606	0	0
29105	9.034282	2.016063	2.181213	0.225335	0.122644	0.097464	-0.699065	0.232669	-0.444307	0.706661	-0.189829	-0.583737	-0.351918	0	0
29106	8.988330	2.015998	2.155102	0.186773	0.090299	0.102678	-0.696920	0.230242	-0.446171	0.707868	-0.188800	-0.583555	-0.350344	0	0
29107	8.809390	1.982122	2.069883	0.213848	0.029301	0.122115	-0.696628	0.228166	-0.446450	0.708840	-0.187889	-0.583851	-0.348368	0	0
29108	8.954478	2.010942	2.097651	0.218685	0.042870	0.145815	-0.696336	0.229179	-0.447874	0.709973	-0.187052	-0.584028	-0.346211	0	0
29109	9.312495	1.966492	1.979666	0.270675	-0.022912	0.208334	-0.694631	0.229870	-0.449037	0.711034	-0.186417	-0.584723	-0.343189	0	0
29110	9.685230	1.683144	2.234431	0.314127	-0.104959	0.247092	-0.694350	0.230015	-0.448759	0.711814	-0.185999	-0.586076	-0.339470	0	0
29111	9.729089	1.333212	2.558972	0.286179	-0.199094	0.268114	-0.695908	0.229901	-0.448591	0.712054	-0.186198	-0.587950	-0.335595	0	0
29112	9.666348	1.197876	2.439327	0.254179	-0.218800	0.268907	-0.695796	0.229494	-0.444913	0.712104	-0.186712	-0.589851	-0.331847	0	0
29113	9.458604	0.940358	2.397778	0.189400	-0.233683	0.267822	-0.695956	0.231580	-0.443505	0.711935	-0.187709	-0.591628	-0.328467	0	0
29114	9.228992	0.793026	2.238489	0.112621	-0.239405	0.243033	-0.698687	0.233013	-0.438939	0.711490	-0.189142	-0.593238	-0.325693	0	0
29115	9.279856	0.725248	2.180470	0.072474	-0.226391	0.225355	-0.700402	0.233658	-0.437074	0.710987	-0.190692	-0.594645	-0.323313	0	0
29116	9.502389	0.696766	2.325528	0.097742	-0.274701	0.247414	-0.700444	0.237242	-0.433411	0.710302	-0.192366	-0.596434	-0.320519	0	0
29117	9.889367	0.710345	2.264988	0.115476	-0.311202	0.225583	-0.702192	0.238518	-0.427870	0.709359	-0.193880	-0.598567	-0.317709	0	0
29118	10.358706	0.580391	2.410729	0.139823	-0.330515	0.212483	-0.704349	0.240664	-0.424590	0.708287	-0.195220	-0.600934	-0.314796	0	0
29119	10.533063	0.363621	2.443292	0.140776	-0.312411	0.187841	-0.707639	0.240187	-0.420148	0.707244	-0.196329	-0.603209	-0.312089	0	0
29120	10.291282	0.277357	2.454746	0.124526	-0.228802	0.113072	-0.708656	0.240830	-0.417163	0.706426	-0.196854	-0.604988	-0.310161	0	0
29121	9.817152	0.368385	2.227326	0.125087	-0.147104	0.086653	-0.708824	0.240130	-0.413762	0.706024	-0.196946	-0.606233	-0.308583	0	0
29122	9.676665	0.579998	2.136817	0.145514	-0.110949	0.098991	-0.709255	0.240588	-0.413191	0.705909	-0.196872	-0.607266	-0.306857	0	0
29123	9.865316	0.580009	2.193141	0.229982	-0.089862	0.141293	-0.709685	0.240605	-0.412476	0.706222	-0.196378	-0.608315	-0.304366	0	0
29124	10.020212	0.469589	2.302696	0.294186	-0.048664	0.134348	-0.709390	0.241025	-0.414039	0.706877	-0.195276	-0.609284	-0.301605	0	0
29125	10.102585	0.334449	2.263736	0.318548	0.018270	0.131656	-0.709397	0.238974	-0.412474	0.707980	-0.193767	-0.609844	-0.298847	0	0
29126	10.010687	0.331644	2.158622	0.311509	0.063695	0.110518	-0.708665	0.237752	-0.414886	0.709266	-0.192056	-0.610103	-0.296362	0	0
29127	9.860646	0.411559	2.207738	0.307920	0.103660	0.080635	-0.707076	0.234295	-0.417585	0.710702	-0.190054	-0.610110	-0.294188	0	0
29128	9.633143	0.565617	2.137147	0.289849	0.137408	0.071805	-0.706055	0.232618	-0.420566	0.712268	-0.188036	-0.609845	-0.292242	0	0
29129	9.461309	0.681047	2.061372	0.304580	0.159990	0.065693	-0.704312	0.231055	-0.425398	0.713983	-0.185797	-0.609455	-0.290295	0	0
29130	9.403272	0.676003	1.999289	0.288266	0.181899	0.053338	-0.701448	0.231542	-0.429691	0.715747	-0.183546	-0.608888	-0.288569	0	0
29131	9.425135	0.579741	2.013633	0.284747	0.195533	0.049778	-0.700704	0.226774	-0.432229	0.717579	-0.181245	-0.608203	-0.286915	0	0
29132	9.488123	0.473873	2.044515	0.250244	0.223932	0.037348	-0.699251	0.225813	-0.436493	0.719468	-0.179043	-0.607240	-0.285603	0	0
29133	9.410759	0.440306	2.049916	0.208377	0.246057	0.025800	-0.696103	0.223057	-0.439645	0.721385	-0.176997	-0.606002	-0.284670	0	0
29134	9.410727	0.464879	2.148471	0.158889	0.255530	-0.003286	-0.692083	0.219814	-0.445357	0.723173	-0.175111	-0.604613	-0.284253	0	0
29135	9.449432	0.450764	2.225137	0.134756	0.223053	-0.015591	-0.691197	0.218425	-0.449326	0.724692	-0.173409	-0.603394	-0.284018	0	0
29136	9.422843	0.431762	2.268623	0.086575	0.182597	-0.060416	-0.687197	0.216678	-0.453204	0.725741	-0.171909	-0.602418	-0.284323	0	0
29137	9.323639	0.474954	2.211610	0.026088	0.173111	-0.080723	-0.688469	0.219203	-0.454326	0.726579	-0.170743	-0.601359	-0.285126	0	0
29138	9.270398	0.508545	2.173503	-0.021806	0.151716	-0.110639	-0.686722	0.214839	-0.458580	0.727108	-0.169815	-0.600379	-0.286394	0	0
29139	9.217208	0.489315	2.164291	-0.040402	0.131899	-0.133481	-0.685149	0.211992	-0.459443	0.727429	-0.168934	-0.599515	-0.287906	0	0
29140	9.197906	0.445717	2.106765	-0.077851	0.135827	-0.145871	-0.685132	0.210352	-0.460851	0.727661	-0.168245	-0.598545	-0.289736	0	0
29141	9.236638	0.407478	2.173832	-0.069701	0.132127	-0.149367	-0.683288	0.211044	-0.461733	0.727881	-0.167481	-0.597617	-0.291537	0	0
29142	9.236642	0.407248	2.128152	-0.059087	0.092109	-0.150167	-0.684555	0.208119	-0.461416	0.727863	-0.166757	-0.597021	-0.293212	0	0
29143	9.236631	0.419176	2.106503	-0.050213	0.059369	-0.146589	-0.683397	0.207327	-0.464262	0.727684	-0.166081	-0.596670	-0.294750	0	0
29144	9.270532	0.391963	1.971639	-0.012057	0.020029	-0.133286	-0.683398	0.205123	-0.463262	0.727360	-0.165326	-0.596706	-0.295899	0	0
29145	9.343060	0.425452	1.949443	-0.068693	0.002344	-0.117592	-0.684088	0.203644	-0.464800	0.726893	-0.165127	-0.596665	-0.297238	0	0
29146	9.372108	0.405894	1.898758	-0.072501	0.001451	-0.138663	-0.683666	0.200548	-0.463379	0.726340	-0.164832	-0.596664	-0.298753	0	0
29147	9.410793	0.424733	1.826332	-0.068978	-0.007664	-0.145656	-0.684218	0.198483	-0.464210	0.725724	-0.164501	-0.596739	-0.300278	0	0
29148	9.413222	0.415051	1.816705	-0.065414	0.009533	-0.175508	-0.684784	0.199083	-0.464486	0.725115	-0.163911	-0.596757	-0.302031	0	0
29149	9.386588	0.439433	1.869773	-0.107454	0.019860	-0.189659	-0.685330	0.195833	-0.465595	0.724461	-0.163514	-0.596585	-0.304146	0	0
29150	9.468757	0.508948	1.833052	-0.094870	0.014296	-0.203641	-0.686328	0.194392	-0.464157	0.723740	-0.162954	-0.596520	-0.306283	0	0
29151	9.550924	0.569390	1.906935	-0.098192	-0.032874	-0.217613	-0.687462	0.191768	-0.462996	0.722694	-0.162486	-0.596799	-0.308452	0	0
29152	9.533774	0.786314	1.950160	-0.145363	-0.076947	-0.231656	-0.688590	0.189875	-0.462686	0.721251	-0.162401	-0.597276	-0.310940	0	0
29153	9.739066	1.091162	1.828199	-0.117916	-0.050876	-0.234170	-0.689168	0.188283	-0.460689	0.720003	-0.162032	-0.597643	-0.313311	0	0
29154	10.000162	1.199818	1.965650	-0.101780	-0.058293	-0.247252	-0.691581	0.185987	-0.458942	0.718680	-0.161482	-0.598137	-0.315680	0	0
29155	10.004886	1.297083	2.157878	-0.096531	-0.074655	-0.244565	-0.692563	0.182466	-0.458627	0.717280	-0.160971	-0.598752	-0.317953	0	0
29156	9.821017	1.343367	2.212077	-0.051379	-0.049578	-0.216404	-0.693001	0.179991	-0.456063	0.716180	-0.160212	-0.599286	-0.319806	0	0
29157	9.576642	1.432810	2.213790	-0.020530	0.004664	-0.182161	-0.694957	0.177646	-0.458143	0.715567	-0.159275	-0.599467	-0.321300	0	0
29158	9.453131	1.591941	2.224180	-0.007631	-0.004480	-0.148736	-0.695102	0.176183	-0.457144	0.715018	-0.158463	-0.599706	-0.322476	0	0
29159	9.489215	1.780162	2.319933	0.005379	-0.000930	-0.108296	-0.695795	0.172059	-0.457398	0.714648	-0.157801	-0.599891	-0.323277	0	0
29160	9.622083	1.920730	2.542445	0.047874	-0.050269	-0.087034	-0.695513	0.170878	-0.456831	0.714110	-0.157109	-0.600537	-0.323604	0	0
29161	9.631654	2.012883	2.676939	0.099815	-0.047057	-0.090404	-0.695792	0.169702	-0.456822	0.713668	-0.156026	-0.601326	-0.323637	0	0
29162	9.737842	2.248580	2.659141	0.113046	-0.072586	-0.104316	-0.697198	0.165159	-0.456213	0.713038	-0.154837	-0.602367	-0.323661	0	0
29163	9.771512	2.427405	2.800601	0.141050	-0.105466	-0.088367	-0.698756	0.162692	-0.455045	0.712311	-0.153658	-0.603699	-0.323342	0	0
29164	9.607107	2.369492	2.727317	0.146626	-0.101870	-0.088377	-0.701727	0.160104	-0.454136	0.711603	-0.152420	-0.605027	-0.323004	0	0
29165	9.437837	2.340392	2.637215	0.156518	-0.040221	-0.067383	-0.700324	0.159207	-0.452458	0.711357	-0.151043	-0.605908	-0.322541	0	0
29166	9.181462	2.340543	2.593407	0.158956	-0.000272	-0.039356	-0.699303	0.154440	-0.454293	0.711438	-0.149683	-0.606475	-0.321929	0	0
29167	9.128272	2.325825	2.524084	0.159153	0.006993	-0.027083	-0.700991	0.152109	-0.454538	0.711609	-0.148376	-0.606963	-0.321236	0	0
29168	9.118519	2.402978	2.543326	0.177624	0.010490	0.001057	-0.701701	0.152714	-0.454529	0.711907	-0.147097	-0.607450	-0.320243	0	0
29169	9.087038	2.441546	2.543525	0.163249	0.014255	0.027353	-0.701813	0.147678	-0.456203	0.712299	-0.146064	-0.607815	-0.319149	0	0
29170	9.195787	2.537371	2.480141	0.167806	0.022370	0.022995	-0.701112	0.149437	-0.456081	0.712723	-0.144946	-0.608151	-0.318071	0	0
29171	9.248878	2.653061	2.520532	0.189020	0.055772	0.023910	-0.701657	0.149569	-0.458619	0.713390	-0.143571	-0.608302	-0.316907	0	0
29172	9.234372	2.652780	2.460531	0.222282	0.089986	0.034477	-0.699811	0.147611	-0.458641	0.714334	-0.141921	-0.608307	-0.315513	0	0
29173	9.227225	2.546664	2.422202	0.259284	0.122354	0.052048	-0.697944	0.144155	-0.460637	0.715587	-0.139999	-0.608157	-0.313815	0	0
29174	9.152342	2.452783	2.403591	0.274397	0.165796	0.060778	-0.698191	0.143820	-0.464876	0.717137	-0.137895	-0.607738	-0.312016	0	0
29175	9.118526	2.407163	2.418301	0.283830	0.180250	0.080075	-0.695602	0.141950	-0.469155	0.718850	-0.135780	-0.607198	-0.310045	0	0
29176	9.089508	2.402270	2.394475	0.307582	0.180965	0.080129	-0.693600	0.140559	-0.471162	0.720582	-0.133504	-0.606732	-0.307920	0	0
29177	9.118486	2.443422	2.447123	0.280375	0.191179	0.095857	-0.691454	0.139898	-0.473741	0.722388	-0.131471	-0.606067	-0.305865	0	0
29178	9.113668	2.430967	2.363019	0.292295	0.201961	0.087094	-0.690698	0.137173	-0.478552	0.724230	-0.129279	-0.605378	-0.303802	0	0
29179	9.104025	2.406529	2.288577	0.311421	0.194540	0.085390	-0.687276	0.135599	-0.481148	0.726046	-0.126940	-0.604781	-0.301634	0	0
29180	9.099230	2.372346	2.192469	0.291556	0.209219	0.090582	-0.684965	0.132698	-0.485701	0.727922	-0.124749	-0.604017	-0.299550	0	0
29181	9.123498	2.279094	2.327007	0.302658	0.229092	0.087047	-0.682678	0.130122	-0.487425	0.729920	-0.122374	-0.603124	-0.297461	0	0
29182	9.147746	2.232393	2.144144	0.300896	0.221835	0.093188	-0.680652	0.127818	-0.491975	0.731871	-0.120090	-0.602275	-0.295309	0	0
29183	9.104124	2.314557	2.192481	0.297239	0.217343	0.103734	-0.677216	0.126374	-0.496270	0.733819	-0.117885	-0.601415	-0.293109	0	0
29184	9.157315	2.333787	2.201694	0.289974	0.205610	0.123044	-0.673781	0.125372	-0.500566	0.735727	-0.115904	-0.600601	-0.290776	0	0
29185	9.191075	2.432592	2.230217	0.301008	0.214599	0.130982	-0.671922	0.123692	-0.502287	0.737721	-0.113837	-0.599723	-0.288343	0	0
29186	9.181330	2.507023	2.186951	0.288399	0.225599	0.143243	-0.669348	0.122869	-0.505297	0.739783	-0.111929	-0.598716	-0.285887	0	0
29187	9.215169	2.540023	2.056847	0.297882	0.236415	0.173101	-0.668168	0.121608	-0.510545	0.742001	-0.110068	-0.597603	-0.283179	0	0
29188	9.157130	2.521407	2.167882	0.273971	0.220288	0.170423	-0.664035	0.118840	-0.513006	0.744071	-0.108439	-0.596547	-0.280590	0	0
29189	9.065251	2.492580	2.154151	0.237428	0.206081	0.178242	-0.661041	0.120810	-0.516459	0.746034	-0.107137	-0.595466	-0.278165	0	0
29190	9.002308	2.550455	2.154564	0.208043	0.173671	0.194022	-0.659329	0.120905	-0.518185	0.747801	-0.106270	-0.594532	-0.275740	0	0
29191	9.007153	2.536427	2.238689	0.177237	0.157615	0.241351	-0.656903	0.121859	-0.521059	0.749567	-0.105922	-0.593566	-0.273145	0	0
29192	9.002479	2.368208	2.298967	0.159060	0.114227	0.288708	-0.654620	0.122523	-0.523646	0.751174	-0.106141	-0.592830	-0.270230	0	0
29193	9.079972	2.271742	2.288863	0.117298	0.105498	0.320189	-0.652644	0.125726	-0.524258	0.752764	-0.106847	-0.591996	-0.267340	0	0
29194	9.394422	2.238224	2.416423	0.148250	0.068933	0.355412	-0.650645	0.127723	-0.527129	0.754251	-0.107661	-0.591485	-0.263932	0	0
29195	9.559274	1.805170	3.002213	0.151326	-0.050853	0.408110	-0.649254	0.131549	-0.525754	0.755163	-0.109039	-0.591809	-0.260004	0	0
29196	9.654054	1.354671	2.973036	0.177199	-0.069228	0.437923	-0.649256	0.134935	-0.526758	0.756052	-0.110483	-0.592304	-0.255644	0	0
29197	9.497244	0.945910	3.032217	0.140917	-0.081620	0.453538	-0.648298	0.137899	-0.523957	0.756856	-0.112285	-0.592760	-0.251389	0	0
29198	9.284506	0.853963	2.879973	0.063774	-0.119103	0.421783	-0.649175	0.144424	-0.523122	0.757251	-0.114613	-0.593339	-0.247758	0	0
29199	9.221498	0.981427	2.834649	0.006909	-0.156735	0.434013	-0.651482	0.148645	-0.519424	0.757378	-0.117497	-0.594026	-0.244350	0	0
29200	9.207174	0.784477	2.923872	-0.024301	-0.179168	0.426894	-0.652072	0.155747	-0.519304	0.757296	-0.120666	-0.594813	-0.241123	0	0
29201	9.209858	0.521892	2.892811	-0.023954	-0.146519	0.417134	-0.650139	0.160181	-0.515252	0.757377	-0.123655	-0.595342	-0.238028	0	0
29202	9.449471	0.353189	2.927262	-0.007691	-0.133092	0.375876	-0.651013	0.166116	-0.514415	0.757440	-0.126279	-0.595860	-0.235135	0	0
29203	9.817187	0.275503	2.905404	-0.034696	-0.132948	0.309111	-0.652044	0.171777	-0.511734	0.757310	-0.128673	-0.596379	-0.232931	0	0
29204	10.213887	0.218223	3.118937	-0.012645	-0.150437	0.242487	-0.652213	0.175935	-0.509910	0.756934	-0.130578	-0.597173	-0.231052	0	0
29205	10.354331	0.045350	3.252691	-0.012136	-0.143226	0.181008	-0.654507	0.177784	-0.507051	0.756463	-0.132061	-0.597978	-0.229664	0	0
29206	10.228639	-0.022469	3.135855	-0.006077	-0.169597	0.158222	-0.654526	0.179868	-0.505503	0.755779	-0.133454	-0.599035	-0.228354	0	0
29207	9.914043	0.155612	3.029816	-0.019359	-0.174922	0.105581	-0.654565	0.182271	-0.501835	0.754929	-0.134614	-0.600157	-0.227534	0	0
29208	9.570397	0.364755	2.868666	-0.008394	-0.145948	0.079287	-0.657128	0.183080	-0.500098	0.754198	-0.135497	-0.601131	-0.226865	0	0
29209	9.280071	0.467730	2.675958	0.011925	-0.102541	0.058239	-0.657151	0.184138	-0.497839	0.753715	-0.135972	-0.601838	-0.226311	0	0
29210	9.183286	0.515503	2.573243	0.057733	-0.032156	0.002105	-0.659407	0.181674	-0.497791	0.753581	-0.135634	-0.602207	-0.225979	0	0
29211	9.217195	0.471874	2.524945	0.052958	-0.043023	-0.016329	-0.657724	0.182540	-0.496408	0.753342	-0.135215	-0.602659	-0.225820	0	0
29212	9.207748	0.245432	2.496347	0.053128	-0.032146	-0.022543	-0.658864	0.183162	-0.495684	0.753145	-0.134766	-0.603049	-0.225704	0	0
29213	9.183604	0.211253	2.395572	0.014058	-0.013683	-0.026178	-0.659435	0.182739	-0.494824	0.753009	-0.134516	-0.603205	-0.225892	0	0
29214	9.130309	0.295645	2.405510	-0.019122	-0.024301	-0.049040	-0.659548	0.178733	-0.496786	0.752703	-0.134428	-0.603410	-0.226417	0	0
29215	9.120553	0.375182	2.419942	-0.020754	-0.013385	-0.031488	-0.659561	0.179044	-0.495372	0.752509	-0.134410	-0.603491	-0.226854	0	0
29216	9.159276	0.360145	2.313884	-0.013318	-0.005288	-0.027970	-0.659556	0.179479	-0.496082	0.752372	-0.134365	-0.603536	-0.227215	0	0
29217	9.139939	0.345802	2.328462	-0.013244	0.009230	-0.035014	-0.659283	0.180221	-0.495240	0.752317	-0.134219	-0.603468	-0.227663	0	0
29218	9.159333	0.288768	2.482240	-0.007632	0.023709	-0.031526	-0.658993	0.179766	-0.495809	0.752354	-0.134045	-0.603313	-0.228054	0	0
29219	9.159302	0.335985	2.297073	0.003520	0.048107	-0.036780	-0.659283	0.178456	-0.494525	0.752552	-0.133674	-0.602993	-0.228465	0	0
29220	9.265696	0.360108	2.337149	0.018201	0.044356	-0.019181	-0.658572	0.179173	-0.495248	0.752775	-0.133333	-0.602725	-0.228636	0	0
29221	9.459170	0.365388	2.484796	0.050956	0.033188	-0.012063	-0.658277	0.178710	-0.496524	0.753002	-0.132791	-0.602592	-0.228554	0	0
29222	9.580134	0.336232	2.467106	0.091083	0.034654	-0.018992	-0.657856	0.176794	-0.495391	0.753264	-0.131923	-0.602563	-0.228270	0	0
29223	9.643024	0.331336	2.469055	0.104099	0.070834	-0.027782	-0.657132	0.176022	-0.497097	0.753752	-0.130801	-0.602288	-0.228033	0	0
29224	9.681714	0.324977	2.651501	0.107677	0.065368	-0.024261	-0.656402	0.175097	-0.499368	0.754206	-0.129707	-0.602070	-0.227729	0	0
29225	9.551108	0.318216	2.705355	0.146090	0.063261	-0.012766	-0.656814	0.173913	-0.500488	0.754734	-0.128377	-0.601926	-0.227114	0	0
29226	9.488205	0.346594	2.585578	0.146423	0.079603	0.007405	-0.655523	0.171511	-0.501631	0.755394	-0.127148	-0.601646	-0.226355	0	0
29227	9.507520	0.375783	2.650328	0.146641	0.094131	0.023190	-0.654523	0.171185	-0.502636	0.756186	-0.125962	-0.601220	-0.225502	0	0
29228	9.551123	0.306032	2.676514	0.160270	0.084031	0.023219	-0.653520	0.169677	-0.503637	0.756920	-0.124713	-0.600914	-0.224545	0	0
29229	9.493060	0.320588	2.681735	0.131843	0.094241	-0.003188	-0.652929	0.169046	-0.506332	0.757631	-0.123482	-0.600484	-0.223978	0	0
29230	9.415677	0.308520	2.653459	0.129902	0.081558	-0.006691	-0.651775	0.166052	-0.507894	0.758243	-0.122286	-0.600163	-0.223424	0	0
29231	9.352754	0.342611	2.711593	0.118341	0.052606	-0.047043	-0.652188	0.164722	-0.508730	0.758586	-0.120989	-0.600069	-0.223217	0	0
29232	9.256008	0.351754	2.587270	0.116400	0.034478	-0.047023	-0.650762	0.162620	-0.509310	0.758805	-0.119759	-0.600122	-0.222993	0	0
29233	9.227055	0.284167	2.544260	0.097943	0.021915	-0.064619	-0.650181	0.159940	-0.510157	0.758899	-0.118582	-0.600235	-0.223002	0	0
29234	9.265706	0.336761	2.481424	0.085050	0.018381	-0.073404	-0.649623	0.159352	-0.508890	0.758923	-0.117467	-0.600369	-0.223146	0	0
29235	9.352758	0.355940	2.490389	0.052225	0.016830	-0.064698	-0.650451	0.157282	-0.510707	0.758929	-0.116651	-0.600418	-0.223421	0	0
29236	9.376930	0.372636	2.466156	0.032117	0.022432	-0.073523	-0.650892	0.158047	-0.509005	0.758914	-0.115929	-0.600403	-0.223890	0	0
29237	9.326144	0.374658	2.375164	0.010199	0.022610	-0.078840	-0.651589	0.156283	-0.509552	0.758873	-0.115336	-0.600330	-0.224528	0	0
29238	9.430149	0.374382	2.350361	-0.008133	0.028185	-0.093805	-0.651161	0.154505	-0.509269	0.758800	-0.114783	-0.600203	-0.225397	0	0
29239	9.430176	0.336540	2.485031	-0.015844	-0.002606	-0.108715	-0.651706	0.152429	-0.511090	0.758509	-0.114270	-0.600297	-0.226386	0	0
29240	9.473630	0.431953	2.321146	0.006162	0.012628	-0.112163	-0.651130	0.149758	-0.511229	0.758315	-0.113532	-0.600341	-0.227287	0	0
29241	9.584753	0.562148	2.389951	-0.032453	0.010209	-0.131523	-0.652126	0.149197	-0.510362	0.758028	-0.112982	-0.600324	-0.228560	0	0
29242	9.623340	0.668350	2.454498	-0.049174	-0.007803	-0.138533	-0.651279	0.148299	-0.509806	0.757585	-0.112554	-0.600424	-0.229973	0	0
29243	9.603886	0.778836	2.396848	-0.034704	-0.011553	-0.146363	-0.653259	0.147897	-0.509772	0.757126	-0.111984	-0.600583	-0.231344	0	0
29244	9.647271	0.923540	2.458924	-0.041849	0.002129	-0.129688	-0.653110	0.144060	-0.509192	0.756768	-0.111529	-0.600612	-0.232655	0	0
29245	9.664152	0.967239	2.535702	-0.045718	-0.024148	-0.122633	-0.653828	0.143792	-0.507905	0.756273	-0.111215	-0.600811	-0.233896	0	0
29246	9.627906	0.938111	2.478288	-0.045776	-0.035037	-0.122626	-0.652686	0.142728	-0.508627	0.755701	-0.110918	-0.601102	-0.235136	0	0
29247	9.598735	1.082766	2.509638	-0.038798	-0.073192	-0.111995	-0.654827	0.142353	-0.506326	0.754941	-0.110732	-0.601675	-0.236199	0	0
29248	9.738798	1.301706	2.520458	-0.033574	-0.111344	-0.086424	-0.656235	0.138842	-0.505864	0.754006	-0.110739	-0.602528	-0.237005	0	0
29249	9.849936	1.415096	2.598895	-0.035493	-0.131286	-0.065311	-0.657675	0.139050	-0.502870	0.753007	-0.110945	-0.603493	-0.237631	0	0
29250	9.695053	1.497583	2.679300	-0.030127	-0.144006	-0.059125	-0.658674	0.137756	-0.501433	0.751940	-0.111169	-0.604567	-0.238174	0	0
29251	9.530452	1.637030	2.593835	-0.027832	-0.100441	-0.044226	-0.659690	0.138104	-0.498447	0.751182	-0.111366	-0.605291	-0.238632	0	0
29252	9.351508	1.603372	2.551893	-0.032239	-0.088591	-0.043388	-0.661106	0.137545	-0.498138	0.750483	-0.111569	-0.605924	-0.239131	0	0
29253	9.245124	1.565094	2.569531	-0.077246	-0.107275	-0.061036	-0.663676	0.139980	-0.496268	0.749587	-0.112049	-0.606597	-0.240009	0	0
29254	9.196713	1.580885	2.822320	-0.137711	-0.110395	-0.075221	-0.665663	0.137675	-0.494669	0.748558	-0.112901	-0.607174	-0.241360	0	0
29255	9.109561	1.680967	2.592066	-0.159798	-0.119295	-0.091031	-0.666538	0.138609	-0.491829	0.747419	-0.113840	-0.607766	-0.242952	0	0
29256	9.034512	1.757781	2.525232	-0.170819	-0.127364	-0.089273	-0.667536	0.138344	-0.490821	0.746208	-0.114894	-0.608400	-0.244587	0	0
29257	9.099738	1.830178	2.577590	-0.170820	-0.135525	-0.073447	-0.668415	0.138841	-0.487413	0.744994	-0.116055	-0.609057	-0.246098	0	0
29258	9.162472	1.979523	2.610670	-0.151047	-0.153840	-0.080358	-0.670415	0.138023	-0.484830	0.743658	-0.117080	-0.609920	-0.247512	0	0
29259	9.220507	2.007454	2.437116	-0.105957	-0.128810	-0.066228	-0.672985	0.141487	-0.483388	0.742572	-0.117777	-0.610672	-0.248586	0	0
29260	9.273734	1.988236	2.460785	-0.086565	-0.102658	-0.066219	-0.674138	0.138888	-0.479963	0.741653	-0.118282	-0.611293	-0.249561	0	0
29261	9.302748	2.002395	2.412477	-0.075528	-0.091866	-0.067956	-0.674436	0.140385	-0.478691	0.740822	-0.118644	-0.611843	-0.250509	0	0
29262	9.394649	2.016413	2.354091	-0.029655	-0.084986	-0.046786	-0.675862	0.140133	-0.477252	0.740124	-0.118802	-0.612450	-0.251013	0	0
29263	9.513147	2.030730	2.362831	-0.007199	-0.037078	-0.027481	-0.676423	0.139991	-0.477808	0.739810	-0.118762	-0.612715	-0.251313	0	0
29264	9.684943	1.962918	2.332780	0.009491	-0.029969	-0.006400	-0.676992	0.138095	-0.476659	0.739597	-0.118737	-0.612965	-0.251341	0	0
29265	9.680143	1.919929	2.400169	0.009765	-0.001836	-0.002938	-0.677836	0.138694	-0.477496	0.739581	-0.118628	-0.612981	-0.251401	0	0
29266	9.573751	1.891123	2.386544	0.026444	0.013470	0.007602	-0.678567	0.138885	-0.474797	0.739689	-0.118457	-0.612935	-0.251275	0	0
29267	9.547132	1.901084	2.444433	0.043079	0.046005	0.000580	-0.675872	0.139116	-0.475691	0.740014	-0.117997	-0.612675	-0.251167	0	0
29268	9.394855	1.804863	2.416773	0.057709	0.040452	0.000593	-0.675708	0.137614	-0.477809	0.740307	-0.117481	-0.612517	-0.250931	0	0
29269	9.244953	1.758736	2.297693	0.038430	0.040608	-0.022284	-0.674706	0.138020	-0.479384	0.740537	-0.116924	-0.612311	-0.251017	0	0
29270	9.227923	1.862043	2.249647	0.044649	0.035111	-0.032766	-0.676839	0.137048	-0.477647	0.740697	-0.116316	-0.612197	-0.251104	0	0
29271	9.266622	1.871119	2.150782	0.030849	0.033392	-0.046832	-0.675693	0.136271	-0.479077	0.740811	-0.115679	-0.612052	-0.251413	0	0
29272	9.264235	1.842026	2.109951	0.034394	0.018841	-0.047688	-0.675977	0.135837	-0.478788	0.740822	-0.115095	-0.612051	-0.251653	0	0
29273	9.351393	1.759821	2.066104	0.051952	0.035017	-0.044174	-0.675539	0.133751	-0.479635	0.740977	-0.114310	-0.611943	-0.251819	0	0
29274	9.428788	1.759803	2.084773	0.053806	0.042253	-0.046809	-0.674527	0.133704	-0.482198	0.741155	-0.113528	-0.611815	-0.251959	0	0
29275	9.414248	1.793263	2.031958	0.044479	0.034154	-0.062608	-0.675083	0.130466	-0.482175	0.741248	-0.112685	-0.611715	-0.252307	0	0
29276	9.428653	1.901509	2.017339	0.049852	0.033202	-0.067831	-0.674378	0.130160	-0.481760	0.741311	-0.111827	-0.611667	-0.252617	0	0
29277	9.418928	1.952034	2.007752	0.031538	0.022468	-0.060828	-0.673242	0.128514	-0.481630	0.741321	-0.111116	-0.611618	-0.253021	0	0
29278	9.380209	1.978259	1.945502	0.046145	0.033234	-0.073086	-0.674653	0.127656	-0.481745	0.741366	-0.110254	-0.611565	-0.253393	0	0
29279	9.356080	1.920465	1.936109	0.037246	0.034225	-0.050307	-0.672652	0.125971	-0.483610	0.741480	-0.109532	-0.611431	-0.253699	0	0
29280	9.298086	1.874371	1.850016	0.054003	0.044081	-0.027475	-0.674635	0.125573	-0.483151	0.741715	-0.108862	-0.611267	-0.253695	0	0
29281	9.298082	1.881363	1.804330	0.059807	0.047677	0.007639	-0.673351	0.125974	-0.484589	0.742080	-0.108292	-0.611027	-0.253449	0	0
29282	9.249698	1.898009	1.749371	0.053459	0.047734	0.011138	-0.673913	0.124657	-0.484574	0.742434	-0.107853	-0.610792	-0.253167	0	0
29283	9.215873	1.868732	1.663089	0.065622	0.042205	0.048024	-0.672066	0.125345	-0.485739	0.742873	-0.107498	-0.610563	-0.252580	0	0
29284	9.235192	1.897643	1.672541	0.061138	0.040433	0.062065	-0.671635	0.124446	-0.486166	0.743318	-0.107330	-0.610347	-0.251864	0	0
29285	9.307738	1.916480	1.609485	0.047874	0.055068	0.098880	-0.672772	0.126240	-0.486297	0.743942	-0.107384	-0.609924	-0.251022	0	0
29286	9.351390	1.800876	1.614069	0.054502	0.045039	0.132228	-0.669645	0.127043	-0.488191	0.744583	-0.107683	-0.609579	-0.249830	0	0
29287	9.491687	1.781674	1.665953	0.033604	0.055180	0.135673	-0.669372	0.129844	-0.488066	0.745280	-0.108066	-0.609080	-0.248800	0	0
29288	9.806005	1.873640	1.851115	0.018839	0.020812	0.169059	-0.669373	0.131463	-0.488639	0.745823	-0.108915	-0.608784	-0.247524	0	0
29289	9.903021	1.567585	2.297849	-0.005349	-0.044318	0.180410	-0.668819	0.132791	-0.487664	0.745979	-0.110107	-0.608879	-0.246288	0	0
29290	9.821084	1.260049	2.399678	-0.048921	-0.047578	0.196900	-0.667977	0.135431	-0.487830	0.746096	-0.111797	-0.608892	-0.245139	0	0
29291	9.489910	1.077494	2.387820	-0.102195	-0.077976	0.172184	-0.669855	0.139931	-0.484848	0.745914	-0.113745	-0.609006	-0.244513	0	0
29292	9.037596	1.120411	2.174706	-0.154160	-0.083859	0.175577	-0.670298	0.144818	-0.484437	0.745630	-0.116182	-0.609049	-0.244124	0	0
29293	8.960093	1.235482	2.054965	-0.178817	-0.089999	0.182576	-0.670317	0.147490	-0.483175	0.745304	-0.118793	-0.609046	-0.243870	0	0
29294	9.245486	1.228830	2.250035	-0.171815	-0.120022	0.187901	-0.671344	0.154470	-0.481491	0.744800	-0.121522	-0.609293	-0.243449	0	0
29295	9.548028	1.016685	2.281657	-0.149908	-0.142920	0.203735	-0.673357	0.156464	-0.478354	0.744227	-0.124175	-0.609720	-0.242794	0	0
29296	9.843393	0.720577	2.371103	-0.131627	-0.139486	0.191421	-0.671273	0.161619	-0.475722	0.743651	-0.126670	-0.610196	-0.242073	0	0
29297	10.063571	0.629442	2.504208	-0.179438	-0.134599	0.145650	-0.671872	0.165791	-0.473325	0.742939	-0.129171	-0.610554	-0.242034	0	0
29298	10.044209	0.625698	2.711119	-0.225366	-0.129687	0.112180	-0.674024	0.169550	-0.471184	0.742100	-0.131855	-0.610822	-0.242484	0	0
29299	9.877390	0.553865	2.741247	-0.250305	-0.143996	0.085788	-0.674899	0.171807	-0.468916	0.741082	-0.134539	-0.611146	-0.243303	0	0
29300	9.787937	0.529134	2.585644	-0.239185	-0.127755	0.080523	-0.675081	0.175393	-0.465392	0.740148	-0.137125	-0.611398	-0.244071	0	0
29301	9.802536	0.446953	2.525497	-0.212864	-0.137061	0.064783	-0.676962	0.178867	-0.461697	0.739161	-0.139388	-0.611780	-0.244819	0	0
29302	9.821897	0.446293	2.400335	-0.181030	-0.142782	0.052584	-0.677548	0.180669	-0.459998	0.738136	-0.141409	-0.612315	-0.245414	0	0
29303	9.836397	0.460571	2.371366	-0.130487	-0.106899	0.056173	-0.680263	0.183111	-0.457700	0.737422	-0.142940	-0.612683	-0.245759	0	0
29304	9.787929	0.563707	2.280274	-0.084588	-0.092744	0.075597	-0.680000	0.185190	-0.456157	0.736892	-0.144266	-0.613048	-0.245664	0	0
29305	9.705660	0.599822	2.256803	-0.055486	-0.096607	0.066903	-0.681435	0.187009	-0.454444	0.736371	-0.145287	-0.613505	-0.245481	0	0
29306	9.642731	0.647824	2.209138	-0.055152	-0.065746	0.075651	-0.681586	0.188643	-0.453883	0.736047	-0.146330	-0.613742	-0.245243	0	0
29307	9.604075	0.599973	2.257545	-0.085455	-0.051898	0.036933	-0.681888	0.190144	-0.452186	0.735681	-0.147279	-0.613839	-0.245528	0	0
29308	9.478323	0.594593	2.109403	-0.091504	-0.030966	0.049175	-0.681050	0.190729	-0.451071	0.735451	-0.148340	-0.613768	-0.245758	0	0
29309	9.512263	0.521927	2.032278	-0.104183	-0.012730	0.035065	-0.682619	0.193278	-0.450490	0.735291	-0.149322	-0.613533	-0.246226	0	0
29310	9.468776	0.476079	1.998973	-0.115137	-0.007199	0.024489	-0.681929	0.195051	-0.449094	0.735108	-0.150349	-0.613263	-0.246819	0	0
29311	9.391462	0.396453	1.941901	-0.113126	0.000050	0.031483	-0.681519	0.196091	-0.447691	0.735003	-0.151346	-0.612916	-0.247384	0	0
29312	9.393943	0.338450	1.898653	-0.114742	0.012766	0.038470	-0.682930	0.196262	-0.448234	0.734976	-0.152404	-0.612478	-0.247899	0	0
29313	9.425393	0.328894	1.922474	-0.107521	0.016328	0.025317	-0.681529	0.199045	-0.447703	0.734961	-0.153286	-0.612035	-0.248495	0	0
29314	9.522161	0.300248	1.998727	-0.089090	0.036134	0.027963	-0.681244	0.199038	-0.447850	0.735087	-0.154034	-0.611503	-0.248966	0	0
29315	9.580269	0.237735	2.032013	-0.063596	0.026844	0.028021	-0.679694	0.201367	-0.448027	0.735209	-0.154589	-0.611087	-0.249284	0	0
29316	9.570625	0.208761	2.012873	-0.048907	0.033982	0.028040	-0.681393	0.201698	-0.448000	0.735383	-0.155048	-0.610670	-0.249507	0	0
29317	9.570557	0.276246	2.027244	-0.040822	0.028471	0.022818	-0.679984	0.202853	-0.447745	0.735535	-0.155405	-0.610308	-0.249722	0	0
29318	9.558450	0.286088	2.065793	-0.026243	0.033797	0.015826	-0.676727	0.203960	-0.448511	0.735713	-0.155623	-0.609967	-0.249896	0	0
29319	9.527049	0.242871	2.080483	-0.010887	0.020965	0.007092	-0.678560	0.202813	-0.448759	0.735826	-0.155688	-0.609761	-0.250028	0	0
29320	9.478731	0.194380	1.999130	0.000164	0.022691	0.010614	-0.680686	0.204626	-0.449015	0.735963	-0.155708	-0.609575	-0.250062	0	0
29321	9.473901	0.193999	1.922229	-0.019603	0.064588	0.001739	-0.678137	0.204277	-0.449197	0.736314	-0.155701	-0.609036	-0.250350	0	0
29322	9.498090	0.187031	1.979761	-0.032511	0.056524	-0.003549	-0.678398	0.204256	-0.451739	0.736572	-0.155788	-0.608542	-0.250737	0	0
29323	9.469099	0.162453	1.871800	-0.039870	0.059296	-0.019371	-0.676853	0.206297	-0.451207	0.736804	-0.155821	-0.608024	-0.251290	0	0
29324	9.464240	0.170520	2.037724	-0.089430	0.054258	-0.040546	-0.676571	0.204233	-0.450354	0.736864	-0.156111	-0.607460	-0.252295	0	0
29325	9.314260	0.212951	1.815188	-0.088574	0.060599	-0.061603	-0.676128	0.204495	-0.452626	0.736919	-0.156249	-0.606877	-0.253451	0	0
29326	9.280466	0.154638	1.700078	-0.077417	0.061418	-0.045795	-0.677695	0.205570	-0.451756	0.737026	-0.156401	-0.606297	-0.254433	0	0
29327	9.401531	0.024340	1.677661	-0.076554	0.056850	-0.054591	-0.676554	0.203183	-0.451906	0.737090	-0.156511	-0.605762	-0.255451	0	0
29328	9.478971	-0.032756	1.835823	-0.122669	0.036339	-0.088036	-0.677687	0.205266	-0.452604	0.736865	-0.156802	-0.605315	-0.256977	0	0
29329	9.469236	0.029734	1.811801	-0.143948	0.049198	-0.133721	-0.677124	0.204082	-0.451759	0.736568	-0.156958	-0.604788	-0.258965	0	0
29330	9.478902	0.043898	1.758825	-0.148408	0.063748	-0.137255	-0.677971	0.204244	-0.452029	0.736335	-0.157070	-0.604145	-0.261052	0	0
29331	9.548975	0.111254	1.767875	-0.165096	0.063868	-0.163603	-0.677538	0.202752	-0.452595	0.736007	-0.157171	-0.603499	-0.263400	0	0
29332	9.568193	0.232222	1.890254	-0.213548	0.024314	-0.230333	-0.678098	0.199373	-0.452006	0.735181	-0.157298	-0.603115	-0.266495	0	0
29333	9.758961	0.560561	1.648166	-0.209688	0.056930	-0.225005	-0.678538	0.201314	-0.450875	0.734563	-0.157377	-0.602491	-0.269543	0	0
29334	10.097374	0.732656	1.974938	-0.204717	0.038718	-0.240718	-0.679516	0.198082	-0.451128	0.733792	-0.157342	-0.602027	-0.272684	0	0
29335	10.121480	0.794009	2.212734	-0.183346	0.000436	-0.252892	-0.681070	0.196345	-0.450812	0.732784	-0.157214	-0.601923	-0.275681	0	0
29336	9.944766	0.945888	2.201880	-0.179661	0.005878	-0.247592	-0.680806	0.194451	-0.447837	0.731821	-0.157038	-0.601767	-0.278665	0	0
29337	9.806676	1.181536	2.104122	-0.134635	0.034574	-0.231669	-0.681357	0.193119	-0.449095	0.731140	-0.156584	-0.601505	-0.281262	0	0
29338	9.724280	1.331594	2.236836	-0.149130	0.038355	-0.208860	-0.682481	0.191073	-0.449210	0.730518	-0.156323	-0.601126	-0.283822	0	0
29339	9.685459	1.440793	2.395713	-0.144686	0.011125	-0.182465	-0.682766	0.190935	-0.448921	0.729809	-0.156298	-0.600921	-0.286083	0	0
29340	9.511331	1.410651	2.574925	-0.145480	0.005727	-0.159661	-0.683902	0.188902	-0.447762	0.729127	-0.156399	-0.600706	-0.288210	0	0
29341	9.305637	1.519175	2.552297	-0.179227	-0.001223	-0.145671	-0.683911	0.190238	-0.447202	0.728390	-0.156875	-0.600426	-0.290392	0	0
29342	9.283628	1.775968	2.383950	-0.204885	-0.010082	-0.138633	-0.685322	0.187908	-0.446744	0.727573	-0.157577	-0.600115	-0.292693	0	0
29343	9.421273	1.983444	2.507797	-0.208860	-0.022759	-0.145592	-0.684905	0.188792	-0.446189	0.726652	-0.158321	-0.599895	-0.295022	0	0
29344	9.525422	1.825142	2.656229	-0.207374	-0.060895	-0.149967	-0.688195	0.190669	-0.442606	0.725478	-0.159129	-0.599954	-0.297344	0	0
29345	9.578758	1.695261	2.696818	-0.236721	-0.073372	-0.159706	-0.688766	0.190834	-0.442032	0.724158	-0.160129	-0.600029	-0.299865	0	0
29346	9.443199	1.820037	2.575089	-0.277086	-0.098434	-0.156230	-0.689776	0.189408	-0.439179	0.722621	-0.161505	-0.600153	-0.302575	0	0
29347	9.363262	1.949667	2.476993	-0.309941	-0.100876	-0.149253	-0.692210	0.190523	-0.436173	0.721034	-0.163168	-0.600173	-0.305415	0	0
29348	9.278459	2.103670	2.436614	-0.313675	-0.105369	-0.147464	-0.694780	0.192369	-0.434158	0.719401	-0.164883	-0.600205	-0.308269	0	0
29349	9.263851	2.213542	2.258716	-0.295206	-0.085558	-0.142149	-0.695091	0.192411	-0.430758	0.717935	-0.166421	-0.600130	-0.310995	0	0
29350	9.273501	2.242200	2.215345	-0.260478	-0.080401	-0.142064	-0.697794	0.192190	-0.428873	0.716541	-0.167703	-0.600125	-0.313522	0	0
29351	9.355747	2.236923	2.147429	-0.241913	-0.049711	-0.138546	-0.696687	0.193522	-0.426492	0.715377	-0.168756	-0.599938	-0.315963	0	0
29352	9.428358	2.183921	2.161367	-0.222485	-0.028098	-0.131518	-0.697832	0.193268	-0.424775	0.714380	-0.169664	-0.599649	-0.318271	0	0
29353	9.399286	2.236664	2.108643	-0.210250	-0.002778	-0.112202	-0.698537	0.193867	-0.425332	0.713625	-0.170490	-0.599172	-0.320415	0	0
29354	9.362998	2.241727	2.147372	-0.168669	0.010522	-0.062978	-0.700402	0.193643	-0.422188	0.713163	-0.171299	-0.598656	-0.321973	0	0
29355	9.326818	2.145309	2.114055	-0.128794	0.027460	-0.012031	-0.699266	0.194792	-0.423060	0.713045	-0.172039	-0.598047	-0.322970	0	0
29356	9.254354	2.049114	2.114663	-0.132248	0.023874	0.008999	-0.698856	0.194802	-0.421369	0.712955	-0.172972	-0.597428	-0.323814	0	0
29357	9.278562	2.038745	1.975047	-0.128056	0.065579	0.025630	-0.699563	0.197758	-0.422502	0.713186	-0.173802	-0.596481	-0.324606	0	0
29358	9.317230	2.076771	1.888180	-0.109595	0.079943	0.035322	-0.697151	0.198582	-0.423677	0.713552	-0.174550	-0.595487	-0.325224	0	0
29359	9.355983	2.014566	1.976905	-0.100233	0.103461	0.038807	-0.696727	0.202106	-0.424831	0.714097	-0.175133	-0.594334	-0.325824	0	0
29360	9.385075	1.938003	2.080139	-0.083354	0.123302	0.072148	-0.696160	0.203270	-0.425411	0.714882	-0.175772	-0.593048	-0.326101	0	0
29361	9.259295	1.965928	1.852629	-0.026258	0.173653	0.072227	-0.695304	0.204273	-0.426703	0.716077	-0.175792	-0.591573	-0.326146	0	0
29362	9.302835	1.952049	1.977345	-0.023991	0.217200	0.084457	-0.692458	0.206991	-0.429591	0.717558	-0.175772	-0.589783	-0.326145	0	0
29363	9.293198	1.909079	2.047174	-0.005838	0.211606	0.077475	-0.691581	0.207968	-0.433288	0.719024	-0.175548	-0.588088	-0.326098	0	0
29364	9.273816	1.933620	2.133849	0.041740	0.222117	0.084599	-0.688145	0.206965	-0.437726	0.720645	-0.175032	-0.586472	-0.325706	0	0
29365	9.273826	1.930800	2.052106	0.113251	0.228798	0.112844	-0.685445	0.210573	-0.440474	0.722527	-0.174097	-0.584973	-0.324733	0	0
29366	9.273794	1.953014	2.160280	0.148155	0.235790	0.137493	-0.683999	0.209328	-0.443746	0.724572	-0.173082	-0.583502	-0.323361	0	0
29367	9.177089	1.903144	2.269219	0.150098	0.235796	0.151520	-0.681861	0.213383	-0.447194	0.726671	-0.172077	-0.581995	-0.321902	0	0
29368	8.993170	2.009011	2.203157	0.177440	0.241034	0.142825	-0.678992	0.212393	-0.451481	0.728801	-0.170858	-0.580560	-0.320323	0	0
29369	8.949539	2.107567	2.160119	0.223354	0.235239	0.186844	-0.676818	0.212285	-0.457600	0.731119	-0.169517	-0.579218	-0.318176	0	0
29370	9.384898	2.084275	2.440661	0.305434	0.185556	0.245026	-0.674249	0.213382	-0.460618	0.733452	-0.168125	-0.578408	-0.315001	0	0
29371	9.917319	1.706850	3.182401	0.359255	0.048983	0.283850	-0.671406	0.214337	-0.462649	0.735204	-0.166927	-0.578677	-0.311037	0	0
29372	9.780145	0.975199	3.669662	0.429875	-0.176615	0.310437	-0.670992	0.216254	-0.462098	0.735822	-0.166125	-0.580781	-0.306043	0	0
29373	9.623500	0.441227	3.248090	0.348376	-0.063437	0.331026	-0.670842	0.216682	-0.463235	0.737016	-0.165629	-0.581736	-0.301591	0	0
29374	9.077010	0.362026	2.663102	0.202892	-0.169332	0.255320	-0.671703	0.218333	-0.462379	0.737102	-0.166142	-0.583166	-0.298322	0	0
29375	8.617142	0.708004	2.389689	0.048617	-0.222489	0.204200	-0.673427	0.221343	-0.460383	0.736470	-0.167595	-0.584590	-0.296274	0	0
29376	8.960412	0.876738	2.528895	0.023285	-0.182376	0.209404	-0.675017	0.222005	-0.456681	0.736030	-0.169201	-0.585645	-0.294365	0	0
29377	9.342882	0.540021	2.706696	0.115378	-0.224909	0.232420	-0.676452	0.226327	-0.455827	0.735567	-0.170335	-0.587226	-0.291707	0	0
29378	9.810174	0.039160	2.823903	0.174820	-0.229092	0.228944	-0.676778	0.229329	-0.451874	0.735150	-0.171078	-0.589023	-0.288684	0	0
29379	10.112673	-0.127386	2.826637	0.095740	-0.221265	0.142713	-0.678214	0.229973	-0.449589	0.734398	-0.171822	-0.590665	-0.286795	0	0
29380	10.315582	0.139090	2.733576	0.067360	-0.261010	0.078712	-0.680235	0.231536	-0.445319	0.733163	-0.172557	-0.592633	-0.285449	0	0
29381	10.213923	0.209436	2.808793	0.048025	-0.168273	0.077680	-0.683097	0.233252	-0.442167	0.732447	-0.173121	-0.593856	-0.284403	0	0
29382	9.839025	0.257872	2.280150	0.172746	-0.138419	0.096380	-0.685068	0.231662	-0.442693	0.732165	-0.172838	-0.595189	-0.282511	0	0
29383	9.865552	0.294109	2.789631	0.274566	-0.155568	0.085236	-0.684937	0.230496	-0.440993	0.731928	-0.171755	-0.596941	-0.280076	0	0
29384	9.647979	0.220217	2.396981	0.287514	-0.164744	0.094037	-0.689042	0.227638	-0.439781	0.731666	-0.170689	-0.598783	-0.277467	0	0
29385	9.570616	0.177481	2.493752	0.249875	-0.069147	0.078012	-0.689482	0.228256	-0.438079	0.731870	-0.169506	-0.599837	-0.275371	0	0
29386	9.541594	0.186548	2.373743	0.265453	0.009685	0.109543	-0.689036	0.228955	-0.440919	0.732643	-0.168215	-0.600304	-0.273081	0	0
29387	9.652908	0.130936	2.358549	0.265931	0.054135	0.118252	-0.687629	0.229231	-0.440094	0.733713	-0.166821	-0.600423	-0.270793	0	0
29388	9.604567	0.099685	2.354120	0.245473	0.018004	0.107710	-0.687316	0.227127	-0.442920	0.734487	-0.165637	-0.600769	-0.268643	0	0
29389	9.430350	0.176719	2.302436	0.201479	0.002955	0.102373	-0.685886	0.226197	-0.444354	0.735089	-0.164762	-0.601110	-0.266766	0	0
29390	9.297274	0.229714	2.269705	0.212535	0.021026	0.096243	-0.688139	0.226817	-0.445876	0.735789	-0.163743	-0.601357	-0.264901	0	0
29391	9.217443	0.253374	2.164481	0.219787	0.032757	0.074312	-0.686723	0.228553	-0.446614	0.736517	-0.162488	-0.601569	-0.263163	0	0
29392	9.190742	0.354180	2.094870	0.185109	0.050279	0.060192	-0.686712	0.227067	-0.447457	0.737243	-0.161381	-0.601581	-0.261781	0	0
29393	9.217300	0.402279	2.092233	0.148719	0.092307	0.033737	-0.684842	0.226991	-0.451024	0.738103	-0.160253	-0.601228	-0.260860	0	0
29394	9.364860	0.378203	2.134451	0.119402	0.119736	-0.006738	-0.685253	0.227571	-0.452859	0.738961	-0.159045	-0.600660	-0.260477	0	0
29395	9.454328	0.393000	2.229956	0.077240	0.136396	-0.040203	-0.684244	0.226056	-0.454567	0.739774	-0.157889	-0.599912	-0.260598	0	0
29396	9.536633	0.316175	2.296737	0.060617	0.139233	-0.068346	-0.683799	0.224550	-0.456407	0.740493	-0.156692	-0.599141	-0.261051	0	0
29397	9.570545	0.267792	2.260465	0.027726	0.139491	-0.076333	-0.684070	0.223070	-0.457245	0.741148	-0.155681	-0.598296	-0.261736	0	0
29398	9.633473	0.215326	2.377857	-0.025435	0.139913	-0.101923	-0.683331	0.223015	-0.461076	0.741644	-0.154920	-0.597344	-0.262954	0	0
29399	9.631024	0.235233	2.505285	-0.042320	0.102849	-0.112444	-0.682045	0.219736	-0.461366	0.741871	-0.154313	-0.596640	-0.264262	0	0
29400	9.539143	0.215588	2.402588	-0.011300	0.113479	-0.131696	-0.683725	0.217395	-0.462602	0.742151	-0.153331	-0.595966	-0.265567	0	0
29401	9.430345	0.181607	2.316857	-0.020505	0.099948	-0.133466	-0.681321	0.218230	-0.462786	0.742334	-0.152450	-0.595372	-0.266891	0	0
29402	9.323872	0.230087	2.351255	-0.038970	0.071987	-0.126445	-0.681439	0.215850	-0.464613	0.742331	-0.151820	-0.594920	-0.268263	0	0
29403	9.241576	0.297245	2.277270	-0.070238	0.070424	-0.152829	-0.681574	0.214225	-0.464887	0.742206	-0.151277	-0.594440	-0.269975	0	0
29404	9.120651	0.292415	2.239689	-0.061250	0.059468	-0.161573	-0.681277	0.213761	-0.466305	0.741997	-0.150634	-0.594070	-0.271718	0	0
29405	9.023952	0.253541	2.141852	-0.049511	0.041225	-0.165043	-0.683537	0.214391	-0.466978	0.741691	-0.149949	-0.593879	-0.273346	0	0
29406	8.932078	0.219850	2.118508	-0.074389	0.008770	-0.163316	-0.685238	0.211045	-0.465379	0.741149	-0.149533	-0.593848	-0.275104	0	0
29407	8.910281	0.253285	2.058533	-0.107670	-0.023633	-0.180896	-0.686084	0.209881	-0.465360	0.740320	-0.149369	-0.594000	-0.277091	0	0
29408	9.057693	0.392062	1.929917	-0.130791	-0.037990	-0.196685	-0.686661	0.206671	-0.462790	0.739321	-0.149293	-0.594205	-0.279349	0	0
29409	9.415456	0.580023	2.066598	-0.182020	-0.106577	-0.228254	-0.689639	0.207917	-0.462464	0.737745	-0.149633	-0.594829	-0.281994	0	0
29410	9.507117	0.807434	2.310978	-0.250668	-0.178615	-0.262494	-0.692069	0.207261	-0.459309	0.735528	-0.150446	-0.595821	-0.285241	0	0
29411	9.743809	1.148785	2.275311	-0.212363	-0.177123	-0.244758	-0.694499	0.206901	-0.456155	0.733419	-0.151109	-0.596890	-0.288073	0	0
29412	9.849952	1.421057	2.348846	-0.207390	-0.208020	-0.252533	-0.696086	0.205058	-0.451876	0.731097	-0.151743	-0.598188	-0.290933	0	0
29413	9.777046	1.765580	2.375545	-0.168995	-0.197415	-0.234820	-0.700069	0.202077	-0.448120	0.728941	-0.152198	-0.599499	-0.293397	0	0
29414	9.694645	1.925050	2.464974	-0.088138	-0.171718	-0.184605	-0.704327	0.200121	-0.445778	0.727199	-0.152259	-0.600764	-0.295096	0	0
29415	9.743122	1.819154	2.486345	-0.033764	-0.144028	-0.155577	-0.706760	0.198881	-0.442054	0.725791	-0.152038	-0.601951	-0.296253	0	0
29416	9.842359	1.746828	2.495296	-0.061765	-0.127470	-0.139884	-0.708043	0.197594	-0.440471	0.724476	-0.152050	-0.602896	-0.297541	0	0
29417	9.989674	1.961403	2.597428	-0.061898	-0.125657	-0.138953	-0.708902	0.196448	-0.438755	0.723180	-0.152071	-0.603835	-0.298778	0	0
29418	10.071650	2.214463	2.673560	-0.045702	-0.136674	-0.136202	-0.712182	0.194634	-0.435014	0.721839	-0.152018	-0.604883	-0.299927	0	0
29419	9.994054	2.407511	2.738885	-0.023838	-0.139551	-0.124693	-0.714032	0.192478	-0.432994	0.720555	-0.151880	-0.606005	-0.300816	0	0
29420	9.810299	2.354211	2.620057	-0.006745	-0.071620	-0.125635	-0.714332	0.191034	-0.430436	0.719694	-0.151411	-0.606682	-0.301748	0	0
29421	9.539527	2.241119	2.554808	-0.018580	-0.075132	-0.130960	-0.717029	0.191100	-0.429402	0.718788	-0.150993	-0.607359	-0.302754	0	0
29422	9.278309	2.257511	2.388404	-0.025314	-0.109546	-0.144974	-0.717308	0.188158	-0.428819	0.717608	-0.150650	-0.608279	-0.303875	0	0
29423	9.118590	2.367114	2.115396	-0.099979	-0.114360	-0.122301	-0.718467	0.187039	-0.425117	0.716364	-0.150978	-0.608970	-0.305261	0	0
29424	9.021855	2.364341	2.015125	-0.156507	-0.086680	-0.148800	-0.721300	0.186513	-0.424502	0.715105	-0.151485	-0.609327	-0.307242	0	0
29425	9.089548	2.402288	1.920833	-0.157001	-0.046756	-0.140064	-0.721602	0.186395	-0.422233	0.714126	-0.151896	-0.609379	-0.309207	0	0
29426	9.186269	2.428591	1.912893	-0.211641	-0.042681	-0.126149	-0.722463	0.186869	-0.420947	0.713112	-0.152799	-0.609209	-0.311428	0	0
29427	9.292677	2.433733	2.008282	-0.222667	-0.055297	-0.116503	-0.724746	0.187381	-0.418790	0.712046	-0.153841	-0.609073	-0.313614	0	0
29428	9.384580	2.440794	2.002796	-0.263657	-0.043175	-0.117489	-0.726734	0.187430	-0.418050	0.710968	-0.155162	-0.608723	-0.316080	0	0
29429	9.345917	2.402452	2.027152	-0.247115	-0.038766	-0.110447	-0.726179	0.187727	-0.416787	0.709972	-0.156355	-0.608371	-0.318398	0	0
29430	9.258863	2.390180	1.955670	-0.261400	-0.015045	-0.100863	-0.727046	0.188355	-0.414937	0.709112	-0.157665	-0.607793	-0.320765	0	0
29431	9.273384	2.380601	1.969998	-0.232720	0.011951	-0.082403	-0.727628	0.189565	-0.413376	0.708526	-0.158756	-0.607073	-0.322876	0	0
29432	9.263826	2.255859	2.056723	-0.228680	0.011033	-0.038548	-0.727354	0.190894	-0.412820	0.708067	-0.160126	-0.606308	-0.324640	0	0
29433	9.104290	2.164366	2.009877	-0.196437	0.008073	-0.008658	-0.727932	0.193127	-0.412255	0.707748	-0.161414	-0.605608	-0.326002	0	0
29434	9.128532	2.120267	1.865480	-0.163068	0.031395	0.021221	-0.728922	0.194618	-0.412811	0.707707	-0.162613	-0.604811	-0.326973	0	0
29435	9.285707	2.154030	1.922007	-0.146398	0.046680	0.040560	-0.728217	0.196813	-0.413398	0.707858	-0.163715	-0.603917	-0.327746	0	0
29436	9.322071	2.071998	1.897766	-0.129646	0.063784	0.056355	-0.727512	0.198420	-0.413699	0.708180	-0.164780	-0.602941	-0.328316	0	0
29437	9.351181	1.987569	1.873579	-0.098434	0.075319	0.059905	-0.727518	0.199017	-0.413136	0.708643	-0.165563	-0.601967	-0.328709	0	0
29438	9.380172	2.014397	1.950282	-0.050968	0.074934	0.065290	-0.726536	0.202538	-0.413450	0.709187	-0.166091	-0.601152	-0.328761	0	0
29439	9.380091	2.087133	2.051202	-0.032521	0.086597	0.084641	-0.724117	0.203354	-0.415474	0.709906	-0.166516	-0.600273	-0.328602	0	0
29440	9.336554	2.087295	2.070755	-0.007706	0.106363	0.084673	-0.722424	0.207298	-0.416368	0.710774	-0.166746	-0.599343	-0.328305	0	0
29441	9.288148	2.114165	2.133597	0.017328	0.147914	0.091703	-0.721849	0.207569	-0.417510	0.711964	-0.166654	-0.598177	-0.327900	0	0
29442	9.239814	2.077929	2.095511	0.025576	0.164174	0.074141	-0.721551	0.209016	-0.419785	0.713195	-0.166393	-0.596961	-0.327572	0	0
29443	9.191401	2.127954	1.975611	0.019285	0.160603	0.088185	-0.719259	0.210552	-0.423791	0.714448	-0.166220	-0.595713	-0.327201	0	0
29444	9.167078	2.269721	1.913162	0.004782	0.173433	0.093435	-0.716706	0.212404	-0.425255	0.715760	-0.166190	-0.594326	-0.326871	0	0
29445	9.121100	2.293792	1.899053	-0.024300	0.183662	0.098623	-0.715546	0.213376	-0.428957	0.717106	-0.166310	-0.592749	-0.326723	0	0
29446	9.070292	2.303934	1.985970	-0.055425	0.181203	0.093285	-0.713550	0.215523	-0.431545	0.718359	-0.166681	-0.591107	-0.326759	0	0
29447	9.157267	2.409228	1.884269	-0.046244	0.182935	0.102112	-0.711984	0.216950	-0.433275	0.719669	-0.166976	-0.589452	-0.326714	0	0
29448	9.307089	2.530256	2.056183	-0.091978	0.168797	0.121359	-0.709989	0.221011	-0.436438	0.720872	-0.167815	-0.587727	-0.326740	0	0
29449	9.389436	2.410192	2.142233	-0.091915	0.157906	0.137140	-0.708850	0.224804	-0.438737	0.722065	-0.168719	-0.586039	-0.326671	0	0
29450	9.462160	2.239487	2.209160	-0.097404	0.137982	0.149396	-0.706289	0.225323	-0.440620	0.723164	-0.169859	-0.584466	-0.326469	0	0
29451	9.679998	2.064406	2.404861	-0.097764	0.103478	0.140623	-0.704594	0.229705	-0.441940	0.724034	-0.170999	-0.583140	-0.326316	0	0
29452	9.588406	1.728613	2.629401	-0.134647	0.036645	0.151936	-0.703611	0.233078	-0.442254	0.724479	-0.172753	-0.582169	-0.326137	0	0
29453	9.511185	1.564274	2.483439	-0.152765	0.046766	0.141309	-0.702634	0.237047	-0.442145	0.724920	-0.174478	-0.581070	-0.326200	0	0
29454	9.458098	1.425563	2.652238	-0.227341	-0.006164	0.115709	-0.703490	0.240605	-0.442571	0.724830	-0.176831	-0.580164	-0.326744	0	0
29455	9.332421	1.334118	2.624380	-0.296384	-0.020138	0.050597	-0.703804	0.245063	-0.440605	0.724324	-0.179286	-0.579232	-0.328178	0	0
29456	9.216424	1.228770	2.707058	-0.314891	-0.039943	0.035627	-0.702699	0.247722	-0.438371	0.723609	-0.181917	-0.578416	-0.329744	0	0
29457	9.201997	1.142216	2.726468	-0.284149	-0.052913	0.008491	-0.702568	0.251410	-0.438530	0.722784	-0.184145	-0.577827	-0.331345	0	0
29458	9.410174	0.970873	2.705853	-0.236542	-0.071470	0.036674	-0.704311	0.253856	-0.433985	0.722021	-0.186316	-0.577485	-0.332388	0	0
29459	9.712694	0.780445	2.747075	-0.231428	-0.149577	0.068341	-0.705192	0.259210	-0.432154	0.720924	-0.188831	-0.577650	-0.333065	0	0
29460	10.039351	0.613201	3.095847	-0.231764	-0.204034	0.091188	-0.706647	0.263997	-0.429180	0.719574	-0.191721	-0.578168	-0.333434	0	0
29461	10.078374	0.285873	3.127084	-0.266635	-0.220108	0.066472	-0.707541	0.265249	-0.424219	0.717980	-0.194714	-0.578716	-0.334184	0	0
29462	9.696394	0.122375	3.060285	-0.247663	-0.151264	0.063742	-0.709568	0.269614	-0.420385	0.716798	-0.197379	-0.578843	-0.334938	0	0
29463	9.256260	0.083102	2.784637	-0.173382	-0.122805	0.057722	-0.709868	0.272143	-0.419259	0.715910	-0.199330	-0.579011	-0.335391	0	0
29464	9.210375	0.029258	2.597484	-0.076600	-0.060066	0.095596	-0.712728	0.274003	-0.416391	0.715694	-0.200648	-0.578988	-0.335106	0	0
29465	9.377419	-0.120672	2.514640	0.013190	-0.053561	0.119465	-0.711750	0.275912	-0.415566	0.715782	-0.201396	-0.579162	-0.334166	0	0
29466	9.653322	-0.319526	2.786873	0.066384	-0.066703	0.165195	-0.711896	0.278863	-0.416142	0.716044	-0.202117	-0.579522	-0.332542	0	0
29467	9.667838	-0.312932	2.666548	0.113941	-0.058028	0.163548	-0.710498	0.281209	-0.415044	0.716452	-0.202422	-0.579973	-0.330685	0	0
29468	9.628992	-0.159166	2.592175	0.168567	-0.068452	0.163731	-0.711060	0.281510	-0.415602	0.716899	-0.202408	-0.580682	-0.328476	0	0
29469	9.607017	0.043404	2.652277	0.203070	-0.064191	0.151571	-0.711369	0.283903	-0.413343	0.717404	-0.202030	-0.581490	-0.326166	0	0
29470	9.430223	0.277079	2.629335	0.215243	-0.086968	0.113071	-0.710789	0.282990	-0.414764	0.717660	-0.201449	-0.582579	-0.324013	0	0
29471	9.284978	0.418371	2.437940	0.255271	-0.073689	0.082471	-0.711074	0.284028	-0.414905	0.717981	-0.200326	-0.583757	-0.321869	0	0
29472	9.260760	0.458753	2.322679	0.269453	-0.022988	0.086839	-0.711082	0.284774	-0.414201	0.718621	-0.199002	-0.584604	-0.319720	0	0
29473	9.430085	0.439301	2.333479	0.296093	0.007622	0.076333	-0.711183	0.281930	-0.418007	0.719467	-0.197289	-0.585333	-0.317537	0	0
29474	9.497803	0.441766	2.364238	0.285400	0.034930	0.081539	-0.711032	0.280003	-0.418425	0.720452	-0.195622	-0.585818	-0.315432	0	0
29475	9.507514	0.407900	2.335343	0.276704	0.060417	0.104294	-0.710434	0.280833	-0.422541	0.721645	-0.194046	-0.586042	-0.313256	0	0
29476	9.468865	0.355137	2.364520	0.275014	0.050465	0.128859	-0.710290	0.281121	-0.422970	0.722832	-0.192689	-0.586277	-0.310909	0	0
29477	9.430131	0.398118	2.283023	0.271315	0.054122	0.118326	-0.710422	0.280524	-0.423814	0.724008	-0.191254	-0.586493	-0.308643	0	0
29478	9.434981	0.388311	2.249336	0.262266	0.071430	0.107750	-0.707703	0.281019	-0.427680	0.725215	-0.189799	-0.586567	-0.306559	0	0
29479	9.449488	0.390867	2.282887	0.238573	0.082511	0.102414	-0.707230	0.278742	-0.432630	0.726435	-0.188421	-0.586498	-0.304646	0	0
29480	9.432522	0.422396	2.323858	0.233977	0.094345	0.089231	-0.705660	0.280606	-0.434927	0.727656	-0.186990	-0.586346	-0.302902	0	0
29481	9.391414	0.421936	2.220775	0.219157	0.084474	0.069026	-0.704948	0.280585	-0.435505	0.728739	-0.185552	-0.586261	-0.301343	0	0
29482	9.386541	0.455746	2.240017	0.204263	0.061001	0.061130	-0.703789	0.279646	-0.438349	0.729611	-0.184283	-0.586304	-0.299927	0	0
29483	9.417871	0.571141	2.215652	0.166504	0.039526	0.049691	-0.703209	0.277262	-0.439197	0.730268	-0.183253	-0.586420	-0.298729	0	0
29484	9.386406	0.595118	2.187011	0.135370	0.039778	0.037336	-0.703769	0.278443	-0.440325	0.730810	-0.182415	-0.586450	-0.297857	0	0
29485	9.434775	0.604385	2.128948	0.126137	0.041653	0.021521	-0.702624	0.277226	-0.441470	0.731318	-0.181510	-0.586480	-0.297103	0	0
29486	9.517074	0.537069	2.171678	0.135013	0.023415	0.008387	-0.702601	0.276168	-0.443730	0.731675	-0.180551	-0.586680	-0.296412	0	0
29487	9.439705	0.508269	2.167458	0.127670	0.021665	0.002219	-0.703170	0.275447	-0.443152	0.732008	-0.179584	-0.586895	-0.295749	0	0
29488	9.347799	0.515046	2.052719	0.116483	-0.000022	-0.008309	-0.703163	0.275438	-0.444000	0.732123	-0.178771	-0.587228	-0.295295	0	0
29489	9.270373	0.546302	2.022004	0.103195	-0.031680	-0.037253	-0.705132	0.273257	-0.444525	0.731980	-0.177912	-0.587833	-0.294967	0	0
29490	9.144595	0.553700	2.020513	0.090283	-0.041545	-0.044294	-0.704275	0.272935	-0.445386	0.731697	-0.177201	-0.588456	-0.294854	0	0
29491	9.055093	0.579503	1.860060	0.104682	-0.057094	-0.058273	-0.703727	0.272211	-0.442987	0.731342	-0.176286	-0.589288	-0.294622	0	0
29492	9.115559	0.584010	1.816337	0.113750	-0.067159	-0.055601	-0.704279	0.269557	-0.443674	0.730899	-0.175442	-0.590178	-0.294445	0	0
29493	9.120404	0.578957	1.770625	0.108251	-0.059863	-0.067910	-0.707399	0.267863	-0.442201	0.730501	-0.174455	-0.591058	-0.294252	0	0
29494	9.062313	0.620118	1.799867	0.089609	-0.086931	-0.083707	-0.707529	0.263439	-0.441896	0.729826	-0.173655	-0.592075	-0.294357	0	0
29495	9.035579	0.745593	1.848046	0.072946	-0.104934	-0.083694	-0.708246	0.262582	-0.440466	0.729050	-0.172968	-0.593206	-0.294406	0	0
29496	9.279814	0.813933	1.625013	0.074707	-0.104990	-0.092435	-0.711939	0.262970	-0.438851	0.728202	-0.172299	-0.594318	-0.294655	0	0
29497	10.051140	1.002977	2.095268	0.048038	-0.153851	-0.138004	-0.713219	0.261826	-0.437693	0.726926	-0.171616	-0.595824	-0.295160	0	0
29498	10.087118	1.274389	2.455425	-0.004806	-0.275015	-0.190565	-0.716211	0.258382	-0.433951	0.724633	-0.171438	-0.598101	-0.296296	0	0
29499	9.796814	1.346587	2.366125	0.057979	-0.221039	-0.162393	-0.721328	0.256603	-0.430464	0.722891	-0.170732	-0.600158	-0.296799	0	0
29500	9.591241	1.341556	2.264247	0.101213	-0.228616	-0.120163	-0.722763	0.253863	-0.427033	0.721197	-0.170182	-0.602250	-0.296999	0	0
29501	9.513886	1.296109	2.300913	0.101145	-0.197720	-0.051770	-0.725323	0.251871	-0.424719	0.719989	-0.169755	-0.604068	-0.296481	0	0
29502	9.475170	1.326689	2.147298	0.051307	-0.169178	-0.041385	-0.727040	0.250312	-0.421854	0.718814	-0.169821	-0.605455	-0.296463	0	0
29503	9.540425	1.379315	2.098693	0.061502	-0.147492	-0.043127	-0.729030	0.250365	-0.420690	0.717863	-0.169580	-0.606776	-0.296207	0	0
29504	9.741135	1.410812	2.195776	0.095772	-0.183183	-0.048252	-0.731022	0.249536	-0.419097	0.716644	-0.169348	-0.608397	-0.295965	0	0
29505	10.270712	1.518547	2.227883	0.112962	-0.206962	-0.027074	-0.733576	0.248420	-0.417777	0.715461	-0.169007	-0.610263	-0.295181	0	0
29506	10.725320	1.609965	2.344701	0.151786	-0.258132	-0.009328	-0.735313	0.247622	-0.412794	0.713930	-0.168952	-0.612480	-0.294326	0	0
29507	10.853469	1.643892	2.425482	0.133548	-0.276127	0.018745	-0.738020	0.246375	-0.410197	0.712484	-0.168942	-0.614812	-0.292969	0	0
29508	10.553568	1.641251	2.293036	0.088141	-0.255764	0.016847	-0.739616	0.247340	-0.405789	0.711011	-0.169317	-0.616820	-0.292111	0	0
29509	9.980396	1.614092	1.994308	0.052664	-0.182815	0.046484	-0.741057	0.246814	-0.402510	0.710075	-0.169776	-0.618195	-0.291211	0	0
29510	9.583850	1.508204	1.889100	0.032118	-0.102723	0.112987	-0.742062	0.247735	-0.401082	0.709762	-0.170620	-0.618804	-0.290185	0	0
29511	9.313119	1.361005	1.744537	0.017256	-0.045413	0.114589	-0.742365	0.249679	-0.399388	0.709812	-0.171348	-0.618982	-0.289255	0	0
29512	9.293980	1.158314	1.648672	0.016967	-0.004578	0.131159	-0.743490	0.251900	-0.401077	0.710129	-0.172132	-0.618815	-0.288366	0	0
29513	9.395638	1.097210	1.496510	0.011466	0.017207	0.096885	-0.744915	0.254443	-0.400782	0.710503	-0.172610	-0.618560	-0.287705	0	0
29514	9.545531	1.141475	1.723784	0.014971	0.020801	0.088124	-0.740122	0.257162	-0.399740	0.710835	-0.173099	-0.618272	-0.287212	0	0
29515	9.543030	1.223409	1.738161	0.028657	0.037021	0.075871	-0.740115	0.257448	-0.400590	0.711300	-0.173267	-0.617960	-0.286629	0	0
29516	9.545314	1.360527	1.716394	0.046091	0.073171	0.056595	-0.741260	0.260430	-0.400160	0.711921	-0.173181	-0.617445	-0.286249	0	0
29517	9.499306	1.409025	1.771989	0.062565	0.085748	0.053117	-0.739529	0.259765	-0.403864	0.712680	-0.172825	-0.616921	-0.285704	0	0
29518	9.521101	1.382486	1.767043	0.104622	0.114427	0.029481	-0.739510	0.259151	-0.405984	0.713602	-0.171984	-0.616339	-0.285167	0	0
29519	9.569486	1.368162	1.805169	0.121342	0.141513	0.037381	-0.738213	0.259684	-0.408978	0.714758	-0.170949	-0.615609	-0.284469	0	0
29520	9.588904	1.286931	1.934924	0.105168	0.156175	0.053096	-0.737496	0.260541	-0.410409	0.715993	-0.170146	-0.614682	-0.283849	0	0
29521	9.598603	1.258317	1.992579	0.102783	0.192496	0.058300	-0.735769	0.259293	-0.413403	0.717486	-0.169224	-0.613493	-0.283202	0	0
29522	9.743584	1.393216	2.049112	0.092554	0.170798	0.070628	-0.734894	0.261302	-0.417246	0.718842	-0.168556	-0.612396	-0.282534	0	0
29523	9.721728	1.470897	2.169422	0.026660	0.167717	0.061715	-0.731052	0.262079	-0.420141	0.720059	-0.168267	-0.611158	-0.282288	0	0
29524	9.525756	1.524530	2.245342	0.019122	0.178679	0.024830	-0.731738	0.263538	-0.423249	0.721210	-0.167816	-0.609872	-0.282401	0	0
29525	9.409657	1.538530	2.123561	0.058456	0.200134	0.007348	-0.729445	0.261982	-0.426251	0.722520	-0.166868	-0.608576	-0.282409	0	0
29526	9.332382	1.418121	2.095373	0.077836	0.207242	0.016128	-0.727305	0.262947	-0.428695	0.723916	-0.165850	-0.607262	-0.282265	0	0
29527	9.240593	1.306952	1.985538	0.076267	0.225404	0.016072	-0.725134	0.262843	-0.434390	0.725427	-0.164751	-0.605812	-0.282143	0	0
29528	9.235769	1.297111	1.942304	0.069146	0.232726	0.028330	-0.723693	0.263368	-0.437811	0.726992	-0.163792	-0.604263	-0.281997	0	0
29529	9.284142	1.297063	1.946759	0.087185	0.201722	0.035435	-0.722543	0.262440	-0.439523	0.728424	-0.162794	-0.602977	-0.281628	0	0
29530	9.318119	1.204143	1.672500	0.092806	0.207097	0.031915	-0.720089	0.262771	-0.445507	0.729876	-0.161754	-0.601670	-0.281265	0	0
29531	9.090661	1.314792	1.587518	0.071798	0.117448	0.014452	-0.717956	0.263596	-0.447102	0.730711	-0.160978	-0.600987	-0.281003	0	0
29532	9.158182	1.480589	2.019658	0.081373	0.178199	0.031982	-0.716240	0.264422	-0.449539	0.731964	-0.160105	-0.599852	-0.280665	0	0
29533	9.182268	1.593005	1.879943	0.074343	0.221803	0.021410	-0.715077	0.264212	-0.453235	0.733443	-0.159055	-0.598398	-0.280504	0	0
29534	9.199190	1.613896	1.730738	0.116140	0.165204	0.054062	-0.712066	0.263365	-0.457667	0.734734	-0.158084	-0.597419	-0.279761	0	0
29535	9.380711	1.450100	2.244058	0.130617	0.141504	0.074264	-0.712183	0.264809	-0.461067	0.735964	-0.157159	-0.596623	-0.278747	0	0
29536	9.603272	1.431376	1.937106	0.181162	0.052122	0.089429	-0.709750	0.263254	-0.463788	0.736775	-0.156234	-0.596597	-0.277175	0	0
29537	9.770230	1.324958	2.366336	0.120403	-0.010893	0.104253	-0.708899	0.265146	-0.464801	0.737157	-0.155985	-0.596844	-0.275762	0	0
29538	9.896072	1.232150	2.617941	0.072594	-0.017778	0.074286	-0.708910	0.266925	-0.464101	0.737336	-0.155966	-0.597053	-0.274842	0	0
29539	9.552796	1.036490	2.868248	-0.015663	-0.075096	0.050388	-0.710887	0.268137	-0.465064	0.736974	-0.156573	-0.597481	-0.274539	0	0
29540	9.144249	0.843620	2.698282	-0.030879	-0.053166	0.040612	-0.710197	0.269910	-0.463668	0.736687	-0.157210	-0.597719	-0.274426	0	0
29541	9.236397	0.623279	2.476596	-0.007846	-0.060639	0.053792	-0.709774	0.270492	-0.463677	0.736432	-0.157740	-0.598055	-0.274073	0	0
29542	9.696084	0.476123	2.550294	-0.043311	-0.164752	0.067860	-0.711497	0.272765	-0.461537	0.735531	-0.158937	-0.599036	-0.273658	0	0
29543	10.090686	0.100855	2.725633	-0.080320	-0.256138	0.091498	-0.714074	0.274915	-0.458674	0.734090	-0.160765	-0.600548	-0.273146	0	0
29544	9.977413	-0.308067	2.765262	-0.055897	-0.261752	0.156395	-0.716097	0.275892	-0.453977	0.732818	-0.162852	-0.602057	-0.272001	0	0
29545	9.801219	-0.660303	2.569686	-0.029907	-0.218422	0.131739	-0.716427	0.279194	-0.449600	0.731783	-0.164456	-0.603357	-0.270940	0	0
29546	9.566545	-0.588189	2.479980	-0.046479	-0.236411	0.131734	-0.717738	0.283828	-0.446910	0.730590	-0.166279	-0.604729	-0.269986	0	0
29547	9.430808	-0.294386	2.456689	-0.038156	-0.157532	0.077314	-0.719753	0.286560	-0.443776	0.729754	-0.167455	-0.605645	-0.269465	0	0
29548	9.491065	-0.071386	2.294981	0.035515	-0.133667	0.028379	-0.721337	0.287508	-0.440925	0.729022	-0.167807	-0.606647	-0.268975	0	0
29549	9.541780	0.003367	2.333018	0.101076	-0.126956	0.008363	-0.722752	0.286802	-0.440616	0.728416	-0.167472	-0.607828	-0.268158	0	0
29550	9.626501	-0.055159	2.209830	0.165483	-0.082127	0.016348	-0.723602	0.285496	-0.440030	0.728179	-0.166662	-0.608822	-0.267048	0	0
29551	9.667542	0.030907	2.101268	0.182056	-0.069563	0.022540	-0.724455	0.286108	-0.439736	0.728091	-0.165673	-0.609775	-0.265726	0	0
29552	9.619079	0.120107	2.111166	0.156919	-0.033041	0.040881	-0.723890	0.284185	-0.438888	0.728190	-0.164969	-0.610337	-0.264600	0	0
29553	9.577958	0.127160	2.065779	0.171317	-0.040425	0.021621	-0.725009	0.283015	-0.439996	0.728255	-0.163979	-0.611048	-0.263393	0	0
29554	9.575502	0.165612	2.051341	0.174906	-0.045899	0.021646	-0.726126	0.283018	-0.441817	0.728257	-0.163044	-0.611784	-0.262256	0	0
29555	9.531960	0.175137	2.017991	0.163672	-0.051262	-0.008209	-0.725837	0.282269	-0.442243	0.728161	-0.161959	-0.612599	-0.261291	0	0
29556	9.473992	0.102512	1.922303	0.154861	-0.011269	-0.020585	-0.725698	0.280211	-0.441105	0.728231	-0.160816	-0.613098	-0.260633	0	0
29557	9.430470	0.074486	2.081326	0.098100	-0.010799	-0.038285	-0.727392	0.278621	-0.441070	0.728195	-0.159922	-0.613494	-0.260350	0	0
29558	9.556284	0.021915	2.195854	0.068756	-0.012389	-0.050650	-0.727661	0.278169	-0.442479	0.728050	-0.159200	-0.613829	-0.260408	0	0
29559	9.599845	0.002299	2.137849	0.025377	0.036960	-0.052575	-0.728369	0.275829	-0.441608	0.728154	-0.158628	-0.613710	-0.260747	0	0
29560	9.619088	0.105965	2.171284	-0.032995	0.086426	-0.091365	-0.728367	0.276710	-0.442178	0.728350	-0.158128	-0.613128	-0.261869	0	0
29561	9.643179	0.204481	2.139772	-0.113592	0.101585	-0.135428	-0.727500	0.274169	-0.443313	0.728411	-0.157894	-0.612304	-0.263762	0	0
29562	9.655285	0.185579	2.214231	-0.143654	0.121792	-0.147818	-0.727780	0.275054	-0.444019	0.728501	-0.157745	-0.611262	-0.266010	0	0
29563	9.551360	0.101808	2.282378	-0.161994	0.107436	-0.146992	-0.728059	0.274760	-0.444438	0.728483	-0.157780	-0.610279	-0.268286	0	0
29564	9.493379	0.041330	2.208319	-0.170081	0.122019	-0.154066	-0.727478	0.272376	-0.445286	0.728510	-0.157774	-0.609169	-0.270728	0	0
29565	9.435383	-0.013776	2.244852	-0.221330	0.111553	-0.162090	-0.727753	0.271194	-0.445842	0.728372	-0.158141	-0.608012	-0.273474	0	0
29566	9.319270	0.003249	2.245686	-0.263640	0.077429	-0.165657	-0.728324	0.272536	-0.445697	0.727936	-0.158862	-0.606980	-0.276492	0	0
29567	9.140342	-0.044951	2.184522	-0.253640	0.047425	-0.146305	-0.728604	0.272244	-0.445974	0.727386	-0.159739	-0.606165	-0.279208	0	0
29568	9.033936	-0.045666	2.012192	-0.282575	-0.029471	-0.150662	-0.731176	0.271739	-0.442818	0.726300	-0.160979	-0.605823	-0.282050	0	0
29569	9.046112	-0.127590	2.002553	-0.355878	0.054604	-0.167640	-0.731184	0.272926	-0.442257	0.725551	-0.162449	-0.604691	-0.285542	0	0
29570	9.164613	-0.111083	1.968014	-0.353339	0.050929	-0.186926	-0.731199	0.273240	-0.440560	0.724714	-0.163751	-0.603607	-0.289195	0	0
29571	9.251726	-0.149927	1.928941	-0.364783	-0.003440	-0.192154	-0.732632	0.273291	-0.438415	0.723505	-0.165308	-0.602891	-0.292807	0	0
29572	9.595094	-0.082104	2.109102	-0.352847	-0.065283	-0.214837	-0.734786	0.274551	-0.435131	0.721861	-0.166770	-0.602676	-0.296457	0	0
29573	9.570781	0.036424	2.212566	-0.373842	-0.134077	-0.242853	-0.737505	0.273615	-0.431121	0.719671	-0.168471	-0.602941	-0.300256	0	0
29574	9.652719	0.355173	1.947238	-0.337649	-0.165238	-0.237371	-0.741221	0.272119	-0.426102	0.717355	-0.169977	-0.603505	-0.303795	0	0
29575	9.923179	0.790332	1.904035	-0.323991	-0.230713	-0.254685	-0.744938	0.271360	-0.421227	0.714598	-0.171537	-0.604611	-0.307198	0	0
29576	10.060709	1.117956	1.982104	-0.302519	-0.239973	-0.272964	-0.747678	0.270010	-0.414527	0.711749	-0.172796	-0.605853	-0.310639	0	0
29577	9.963804	1.276962	1.975470	-0.245709	-0.225893	-0.252626	-0.749834	0.268329	-0.409957	0.709132	-0.173788	-0.607139	-0.313548	0	0
29578	9.883916	1.353880	1.927906	-0.181106	-0.181929	-0.210388	-0.755515	0.266413	-0.406601	0.707016	-0.174377	-0.608218	-0.315897	0	0
29579	9.905586	1.441139	2.050294	-0.140454	-0.168616	-0.154125	-0.757253	0.265027	-0.401332	0.705223	-0.175036	-0.609243	-0.317563	0	0
29580	9.844900	1.644434	2.242913	-0.142064	-0.160394	-0.117237	-0.761228	0.262771	-0.398852	0.703590	-0.175844	-0.610121	-0.319049	0	0
29581	9.631808	1.904197	2.131258	-0.154306	-0.113973	-0.090940	-0.761959	0.262374	-0.395867	0.702299	-0.176805	-0.610597	-0.320449	0	0
29582	9.539536	2.270185	2.112399	-0.170539	-0.099284	-0.061071	-0.762537	0.261518	-0.394157	0.701161	-0.177959	-0.610850	-0.321818	0	0
29583	9.505342	2.613862	1.982539	-0.174391	-0.102876	-0.065375	-0.763428	0.262471	-0.389477	0.699978	-0.179171	-0.611130	-0.323185	0	0
29584	9.548695	2.808155	1.852233	-0.121195	-0.092415	-0.037126	-0.765995	0.262695	-0.387173	0.699040	-0.180106	-0.611445	-0.324099	0	0
29585	9.669714	2.734972	1.697536	-0.042379	-0.066769	-0.034349	-0.767127	0.261983	-0.386868	0.698412	-0.180457	-0.611840	-0.324513	0	0
29586	9.703835	2.474856	1.687881	-0.016311	-0.049742	-0.006291	-0.767445	0.264093	-0.383476	0.698020	-0.180712	-0.612138	-0.324650	0	0
29587	9.510712	2.108928	1.636696	0.018830	-0.034591	0.005961	-0.768851	0.262198	-0.383870	0.697830	-0.180772	-0.612433	-0.324471	0	0
29588	9.486712	1.934819	1.478332	0.007046	0.028126	0.044423	-0.770264	0.263107	-0.384416	0.698122	-0.180921	-0.612172	-0.324251	0	0
29589	9.627049	1.874761	1.544675	-0.025272	0.085549	0.050402	-0.768580	0.264709	-0.383319	0.698731	-0.181169	-0.611405	-0.324250	0	0
29590	9.694721	1.911599	1.707641	-0.006901	0.109901	0.047790	-0.767425	0.264215	-0.385882	0.699506	-0.181175	-0.610519	-0.324244	0	0
29591	9.699359	2.102347	1.818048	0.047677	0.131230	0.018102	-0.766423	0.264769	-0.387457	0.700419	-0.180563	-0.609725	-0.324109	0	0
29592	9.624334	2.143678	1.876265	0.101700	0.170720	0.000635	-0.766976	0.264322	-0.388861	0.701600	-0.179332	-0.608845	-0.323889	0	0
29593	9.530031	2.119670	1.862548	0.131934	0.200417	-0.020401	-0.766372	0.264704	-0.393542	0.702957	-0.177665	-0.607903	-0.323637	0	0
29594	9.539723	2.105064	1.833637	0.186908	0.238975	-0.037873	-0.764065	0.263278	-0.398242	0.704570	-0.175382	-0.606880	-0.323293	0	0
29595	9.556775	1.980064	1.876891	0.260533	0.281935	-0.015846	-0.763158	0.259215	-0.403615	0.706650	-0.172566	-0.605760	-0.322369	0	0
29596	9.544824	1.831226	1.958845	0.326046	0.324973	0.018439	-0.760289	0.257490	-0.407616	0.709183	-0.169370	-0.604461	-0.320936	0	0
29597	9.428708	1.846123	2.014980	0.356711	0.361050	0.048301	-0.757394	0.257203	-0.415302	0.712085	-0.165998	-0.602956	-0.319100	0	0
29598	9.380169	2.014566	1.983941	0.362291	0.384606	0.044815	-0.755058	0.254416	-0.422968	0.715083	-0.162516	-0.601273	-0.317359	0	0
29599	9.321961	2.171338	2.022707	0.360546	0.397343	0.051852	-0.750732	0.252020	-0.431801	0.718182	-0.159009	-0.599481	-0.315520	0	0
29600	9.297651	2.289696	2.092512	0.377023	0.413552	0.050142	-0.748828	0.249694	-0.438613	0.721339	-0.155377	-0.597588	-0.313713	0	0
29601	9.188863	2.236953	2.105371	0.402629	0.395214	0.071271	-0.744368	0.247451	-0.446599	0.724509	-0.151675	-0.595878	-0.311465	0	0
29602	9.104204	2.241918	2.110794	0.384037	0.369054	0.057218	-0.740900	0.245820	-0.454571	0.727353	-0.148240	-0.594263	-0.309571	0	0
29603	9.007525	2.165529	2.212542	0.352140	0.362075	0.068534	-0.737727	0.241560	-0.460264	0.730200	-0.144978	-0.592608	-0.307579	0	0
29604	8.867256	2.155889	2.170298	0.361150	0.315749	0.099324	-0.736245	0.242035	-0.468355	0.732640	-0.142400	-0.591153	-0.305776	0	0
29605	8.746367	2.103564	2.262586	0.354605	0.265019	0.132701	-0.732510	0.240712	-0.474635	0.735081	-0.139785	-0.590097	-0.303152	0	0
29606	8.649703	2.021802	2.253742	0.365654	0.234100	0.170478	-0.729220	0.240453	-0.478791	0.736911	-0.138468	-0.588986	-0.301470	0	0
29607	8.905938	2.156729	2.347930	0.411336	0.182924	0.245286	-0.728033	0.238742	-0.484745	0.739260	-0.136335	-0.588526	-0.297563	0	0
29608	9.196200	2.086958	2.918082	0.446779	0.030202	0.296446	-0.724759	0.239386	-0.487348	0.740740	-0.135000	-0.589146	-0.293234	0	0
29609	9.138497	1.744928	2.870697	0.453997	-0.045162	0.342106	-0.725167	0.238786	-0.489037	0.742052	-0.133785	-0.590335	-0.288037	0	0
29610	9.375853	1.412696	2.941362	0.492791	-0.086310	0.426420	-0.724599	0.241713	-0.490473	0.743293	-0.133101	-0.591763	-0.282164	0	0
29611	9.574305	1.291974	2.930393	0.413904	-0.189113	0.482504	-0.721921	0.244761	-0.490389	0.744045	-0.133412	-0.593676	-0.275949	0	0
29612	9.753374	1.193581	3.044570	0.379027	-0.270485	0.545688	-0.723644	0.249977	-0.489251	0.744330	-0.134752	-0.595949	-0.269553	0	0
29613	10.082643	0.854135	3.143420	0.344081	-0.346452	0.580729	-0.723395	0.254869	-0.487013	0.744249	-0.136584	-0.598650	-0.262784	0	0
29614	10.136412	0.290905	3.186763	0.265727	-0.363980	0.583933	-0.724874	0.260276	-0.481353	0.743868	-0.139194	-0.601211	-0.256576	0	0
29615	9.725533	0.015866	2.954371	0.139859	-0.303978	0.500986	-0.726619	0.266549	-0.478098	0.743484	-0.141949	-0.603118	-0.251656	0	0
29616	9.430200	0.285199	2.807245	0.088975	-0.199204	0.426198	-0.727236	0.273540	-0.474581	0.743404	-0.144476	-0.604183	-0.247872	0	0
29617	9.476079	0.357528	2.840510	0.121459	-0.163211	0.348146	-0.727264	0.278282	-0.473045	0.743428	-0.146088	-0.605184	-0.244386	0	0
29618	9.587620	0.082464	2.753366	0.206977	-0.134941	0.264006	-0.728703	0.280696	-0.471051	0.743503	-0.146552	-0.606286	-0.241127	0	0
29619	9.658040	-0.201490	2.801168	0.265264	-0.138171	0.235997	-0.727716	0.281857	-0.471072	0.743597	-0.146354	-0.607598	-0.237631	0	0
29620	9.590274	-0.142110	2.621295	0.265050	-0.111881	0.178061	-0.727168	0.283339	-0.469531	0.743685	-0.145779	-0.608785	-0.234653	0	0
29621	9.551414	0.032923	2.467563	0.237435	-0.082640	0.123595	-0.728583	0.284397	-0.469937	0.743795	-0.144975	-0.609769	-0.232235	0	0
29622	9.469016	0.196723	2.460819	0.215469	-0.046164	0.086677	-0.729861	0.284136	-0.469207	0.743989	-0.144049	-0.610477	-0.230322	0	0
29623	9.367347	0.278901	2.495154	0.213667	-0.017105	0.063836	-0.730830	0.281775	-0.470879	0.744319	-0.142905	-0.610997	-0.228585	0	0
29624	9.178734	0.240394	2.443670	0.226318	-0.011761	0.035762	-0.730531	0.279394	-0.472006	0.744620	-0.141492	-0.611544	-0.227012	0	0
29625	9.115904	0.187363	2.412916	0.215002	-0.018944	-0.006393	-0.729393	0.279952	-0.472875	0.744774	-0.139912	-0.612175	-0.225784	0	0
29626	9.120804	0.129332	2.364842	0.185562	-0.032329	-0.025765	-0.731503	0.276596	-0.473109	0.744746	-0.138474	-0.612864	-0.224892	0	0
29627	9.203036	0.122508	2.467631	0.184632	-0.018719	-0.038072	-0.732059	0.273506	-0.473087	0.744783	-0.136928	-0.613463	-0.224082	0	0
29628	9.299891	0.014049	2.471820	0.211074	-0.018955	-0.046808	-0.732330	0.271289	-0.473780	0.744820	-0.135134	-0.614136	-0.223200	0	0
29629	9.309665	-0.082438	2.438168	0.234822	-0.017344	-0.053797	-0.735136	0.267933	-0.475276	0.744893	-0.133116	-0.614853	-0.222196	0	0
29630	9.396689	-0.039013	2.480773	0.227389	-0.019109	-0.062575	-0.735690	0.263957	-0.475250	0.744910	-0.131099	-0.615579	-0.221324	0	0
29631	9.527259	-0.002924	2.513450	0.220946	-0.007277	-0.076634	-0.735122	0.261589	-0.474683	0.744968	-0.129024	-0.616212	-0.220584	0	0
29632	9.546550	0.048018	2.595012	0.250743	-0.025673	-0.090568	-0.736233	0.258055	-0.475781	0.744905	-0.126673	-0.617069	-0.219765	0	0
29633	9.473925	0.101820	2.739755	0.235940	-0.024635	-0.108148	-0.737351	0.253942	-0.475886	0.744798	-0.124332	-0.617896	-0.219140	0	0
29634	9.430265	0.236053	2.610134	0.253271	-0.015704	-0.115981	-0.739443	0.249827	-0.477956	0.744734	-0.121778	-0.618708	-0.218500	0	0
29635	9.396251	0.390163	2.605448	0.240970	-0.048266	-0.125583	-0.739728	0.247334	-0.476809	0.744439	-0.119343	-0.619733	-0.217941	0	0
29636	9.285033	0.342541	2.678428	0.211887	-0.043471	-0.116901	-0.740834	0.242029	-0.477900	0.744142	-0.117150	-0.620654	-0.217526	0	0
29637	9.246382	0.312677	2.474372	0.211930	-0.026249	-0.139744	-0.742806	0.237349	-0.477281	0.743909	-0.114795	-0.621460	-0.217274	0	0
29638	9.314243	0.186619	2.322510	0.204597	-0.051613	-0.129224	-0.743941	0.234875	-0.475979	0.743517	-0.112596	-0.622433	-0.216985	0	0
29639	9.386995	0.012076	2.105737	0.155701	-0.039433	-0.111842	-0.744490	0.230305	-0.476233	0.743192	-0.110866	-0.623177	-0.216852	0	0
29640	9.512811	-0.042879	2.225076	0.089929	-0.036184	-0.119036	-0.746181	0.228271	-0.476338	0.742784	-0.109546	-0.623770	-0.217215	0	0
29641	9.536911	0.048281	2.167123	0.038772	-0.032140	-0.124404	-0.748171	0.225822	-0.474314	0.742345	-0.108597	-0.624217	-0.217907	0	0
29642	9.546540	0.098559	2.114118	0.007633	-0.024637	-0.143780	-0.748723	0.222874	-0.474858	0.741863	-0.107708	-0.624570	-0.218977	0	0
29643	9.631083	0.206870	2.132646	-0.031848	-0.013443	-0.175451	-0.751007	0.221474	-0.471985	0.741349	-0.106929	-0.624777	-0.220503	0	0
29644	9.642907	0.469713	2.218899	-0.095762	-0.051045	-0.229898	-0.752424	0.218416	-0.470534	0.740395	-0.106326	-0.625185	-0.222828	0	0
29645	9.456477	0.648974	2.383605	-0.126253	-0.005369	-0.196648	-0.754390	0.215348	-0.471196	0.739777	-0.106097	-0.625141	-0.225105	0	0
29646	9.376734	0.590462	2.215937	-0.115254	-0.023604	-0.182571	-0.754956	0.213889	-0.470614	0.739072	-0.105872	-0.625245	-0.227227	0	0
29647	9.383913	0.690186	1.941717	-0.184707	-0.041194	-0.177417	-0.756673	0.212476	-0.467892	0.738203	-0.106278	-0.625305	-0.229683	0	0
29648	9.782618	1.074317	1.842320	-0.252172	-0.002567	-0.182781	-0.756977	0.213244	-0.465627	0.737472	-0.107013	-0.624933	-0.232683	0	0
29649	10.096705	1.370168	2.354297	-0.306417	-0.091061	-0.207294	-0.759813	0.209485	-0.463442	0.736077	-0.108245	-0.625099	-0.236062	0	0
29650	10.047947	1.778215	2.094660	-0.383867	-0.121296	-0.254720	-0.762251	0.210458	-0.459869	0.734270	-0.109773	-0.625351	-0.240279	0	0
29651	9.699163	2.286073	1.966964	-0.411102	-0.095607	-0.240658	-0.765390	0.210113	-0.456703	0.732623	-0.111566	-0.625310	-0.244548	0	0
29652	9.292258	2.893571	1.529461	-0.415405	-0.004752	-0.175698	-0.765698	0.212210	-0.454444	0.731668	-0.113532	-0.624515	-0.248502	0	0
29653	9.112844	3.343141	1.350085	-0.230115	0.015585	-0.066354	-0.766999	0.214036	-0.451884	0.731325	-0.114801	-0.623890	-0.250491	0	0
29654	9.499944	3.238458	1.231938	-0.026814	0.004829	0.020136	-0.766587	0.214338	-0.450477	0.731349	-0.115124	-0.623760	-0.250597	0	0
29655	9.834286	2.638037	1.619476	0.073585	-0.075857	0.085270	-0.767598	0.215709	-0.448486	0.731160	-0.115336	-0.624388	-0.249484	0	0
29656	9.970094	2.272080	1.657250	0.079394	-0.077735	0.108014	-0.768172	0.217348	-0.448200	0.731009	-0.115638	-0.625024	-0.248190	0	0
29657	9.892687	2.281801	1.652999	0.056364	-0.008565	0.120155	-0.768185	0.218835	-0.447216	0.731305	-0.116021	-0.625074	-0.247012	0	0
29658	9.933650	2.426752	1.763178	-0.018578	0.048291	0.062019	-0.768889	0.218845	-0.447629	0.731712	-0.116440	-0.624598	-0.246813	0	0
29659	9.672306	2.561600	1.692849	-0.077314	0.023390	0.052285	-0.769328	0.221374	-0.446784	0.731883	-0.117289	-0.624161	-0.247009	0	0
29660	9.510455	2.373323	1.549929	-0.103820	0.052624	-0.002274	-0.768204	0.223126	-0.446527	0.732056	-0.117924	-0.623516	-0.247822	0	0
29661	9.343549	2.401880	1.435720	-0.145744	0.043860	-0.101522	-0.767917	0.223557	-0.447100	0.731890	-0.118257	-0.622938	-0.249599	0	0
29662	9.234603	2.512498	1.378724	-0.134150	0.114562	-0.094540	-0.767909	0.222076	-0.447518	0.732179	-0.118383	-0.621870	-0.251350	0	0
29663	9.411188	2.460980	1.716477	-0.084922	0.099645	-0.075112	-0.767908	0.223251	-0.448089	0.732494	-0.118288	-0.621000	-0.252626	0	0
29664	9.433141	2.296032	1.478429	-0.071491	0.026930	-0.048695	-0.767611	0.222050	-0.449362	0.732423	-0.118465	-0.620673	-0.253552	0	0
29665	9.563811	2.219657	1.648239	-0.085025	0.031579	-0.031201	-0.769878	0.221660	-0.448757	0.732423	-0.118809	-0.620247	-0.254430	0	0
29666	9.520272	2.210808	1.790417	-0.129157	0.040099	-0.075202	-0.768317	0.222651	-0.449777	0.732294	-0.119216	-0.619705	-0.255927	0	0
29667	9.360672	2.177412	1.806035	-0.131025	0.058268	-0.103326	-0.767611	0.223669	-0.449935	0.732217	-0.119375	-0.619049	-0.257654	0	0
29668	9.230095	2.153142	1.730073	-0.126300	0.065502	-0.097190	-0.767178	0.221737	-0.450216	0.732187	-0.119560	-0.618351	-0.259326	0	0
29669	9.225345	2.075550	1.619574	-0.119495	0.092667	-0.084063	-0.767744	0.222336	-0.450493	0.732381	-0.119660	-0.617445	-0.260883	0	0
29670	9.256703	2.166578	1.537526	-0.102862	0.092539	-0.055915	-0.766458	0.223178	-0.452215	0.732646	-0.119865	-0.616556	-0.262148	0	0
29671	9.317269	2.065443	1.551591	-0.054901	0.110303	-0.018990	-0.766455	0.221997	-0.452210	0.733192	-0.119843	-0.615609	-0.262853	0	0
29672	9.481822	1.969648	1.699532	-0.003225	0.149806	0.009142	-0.765866	0.223133	-0.455337	0.734095	-0.119571	-0.614481	-0.263098	0	0
29673	9.554424	1.914918	1.848111	0.013977	0.109749	0.037302	-0.764437	0.223086	-0.457058	0.734866	-0.119389	-0.613650	-0.262966	0	0
29674	9.535013	1.986543	1.723172	-0.001469	0.124389	0.030246	-0.764570	0.225139	-0.458762	0.735665	-0.119306	-0.612684	-0.263022	0	0
29675	9.505884	2.092519	1.723299	-0.016090	0.113634	0.046047	-0.763564	0.226276	-0.461048	0.736444	-0.119385	-0.611735	-0.263016	0	0
29676	9.394552	2.162661	1.755310	-0.011520	0.128128	0.035521	-0.761438	0.227111	-0.461793	0.737266	-0.119397	-0.610707	-0.263096	0	0
29677	9.276083	2.114868	1.792279	-0.017556	0.164490	0.037198	-0.761131	0.227221	-0.464770	0.738328	-0.119294	-0.609387	-0.263227	0	0
29678	9.152764	2.081322	1.788399	-0.017536	0.149990	0.051245	-0.759983	0.229826	-0.467630	0.739315	-0.119385	-0.608161	-0.263249	0	0
29679	9.457405	2.196213	1.742802	0.010355	0.166089	0.105739	-0.758126	0.229030	-0.469496	0.740595	-0.119484	-0.606818	-0.262706	0	0
29680	9.699451	1.976735	2.212449	0.085095	0.096532	0.172644	-0.756259	0.231017	-0.473496	0.741701	-0.119679	-0.606111	-0.261126	0	0
29681	9.815836	1.669487	2.428233	0.094997	0.032936	0.213039	-0.755279	0.233952	-0.473384	0.742549	-0.120147	-0.605843	-0.259115	0	0
29682	9.615383	1.378106	2.357807	0.070620	0.020451	0.235734	-0.752589	0.237426	-0.474858	0.743331	-0.121033	-0.605580	-0.257067	0	0
29683	9.347092	1.225204	2.037720	0.047393	0.042435	0.249650	-0.752167	0.240952	-0.475870	0.744265	-0.122053	-0.605068	-0.255080	0	0
29684	9.211765	1.095979	2.154219	0.018328	0.029998	0.275006	-0.750887	0.245478	-0.478316	0.745132	-0.123540	-0.604545	-0.253064	0	0
29685	9.158637	1.000556	2.313366	-0.003920	-0.006108	0.270582	-0.751468	0.250216	-0.478327	0.745752	-0.125191	-0.604232	-0.251166	0	0
29686	9.337611	0.998392	2.413040	0.037928	-0.031867	0.286515	-0.748369	0.253112	-0.477824	0.746288	-0.126757	-0.604195	-0.248868	0	0
29687	9.584454	0.838029	2.671028	0.068677	-0.079318	0.304163	-0.748684	0.258896	-0.476146	0.746630	-0.128252	-0.604557	-0.246184	0	0
29688	9.797540	0.590012	2.724972	0.062037	-0.111965	0.297112	-0.748987	0.262900	-0.475168	0.746721	-0.129908	-0.605151	-0.243566	0	0
29689	9.899198	0.510715	2.784400	0.063199	-0.082948	0.295304	-0.748445	0.268214	-0.474351	0.746998	-0.131400	-0.605526	-0.240970	0	0
29690	9.739591	0.491328	2.713454	0.067159	-0.021276	0.261878	-0.748177	0.271759	-0.473805	0.747546	-0.132586	-0.605489	-0.238702	0	0
29691	9.497675	0.539888	2.724799	0.066938	-0.006745	0.219740	-0.745641	0.273781	-0.473290	0.748099	-0.133410	-0.605395	-0.236743	0	0
29692	9.459013	0.492449	2.854950	0.103426	-0.003407	0.214542	-0.746341	0.277316	-0.475557	0.748684	-0.133988	-0.605368	-0.234623	0	0
29693	9.439853	0.306853	2.807156	0.109809	-0.007102	0.203985	-0.743802	0.280805	-0.475897	0.749248	-0.134397	-0.605392	-0.232518	0	0
29694	9.493187	0.188488	2.744352	0.103359	0.003814	0.175847	-0.743376	0.281382	-0.476331	0.749781	-0.134722	-0.605358	-0.230695	0	0
29695	9.556116	0.142724	2.758355	0.055455	-0.010340	0.135374	-0.742814	0.282848	-0.476346	0.750089	-0.135133	-0.605368	-0.229424	0	0
29696	9.594737	0.226615	2.695494	0.029715	0.011625	0.093185	-0.743529	0.284490	-0.476059	0.750377	-0.135491	-0.605214	-0.228676	0	0
29697	9.497867	0.351880	2.681674	-0.000061	0.008226	0.033474	-0.741822	0.283561	-0.476790	0.750487	-0.135662	-0.605095	-0.228529	0	0
29698	9.355181	0.337574	2.668302	0.003150	-0.002697	-0.012145	-0.742682	0.286828	-0.476790	0.750412	-0.135611	-0.605131	-0.228709	0	0
29699	9.227017	0.322640	2.534612	-0.013149	-0.038886	-0.077081	-0.742682	0.286240	-0.476505	0.749967	-0.135321	-0.605484	-0.229405	0	0
29700	9.023875	0.316938	2.300483	-0.014958	0.044631	-0.063156	-0.744660	0.284953	-0.476325	0.750038	-0.134985	-0.605193	-0.230136	0	0
29701	9.072280	0.267375	2.511745	0.005403	0.055372	-0.035055	-0.742959	0.284032	-0.476349	0.750285	-0.134596	-0.604825	-0.230529	0	0
29702	9.149696	0.268454	2.270752	0.030469	0.022460	-0.068291	-0.743097	0.283441	-0.476627	0.750270	-0.133939	-0.604811	-0.230994	0	0
29703	9.343226	0.220694	2.404016	0.062847	-0.017756	-0.080456	-0.743934	0.281825	-0.477455	0.750045	-0.133018	-0.605185	-0.231278	0	0
29704	9.614188	0.139053	2.524720	0.077849	-0.045145	-0.111990	-0.746479	0.279668	-0.476838	0.749583	-0.131895	-0.605845	-0.231691	0	0
29705	9.701180	0.216160	2.562490	0.053088	-0.044950	-0.119049	-0.746326	0.276708	-0.477111	0.749089	-0.130881	-0.606450	-0.232283	0	0
29706	9.764052	0.230402	2.540381	0.097585	0.008230	-0.090923	-0.747734	0.275699	-0.477508	0.749023	-0.129611	-0.606727	-0.232483	0	0
29707	9.783532	0.104889	2.482638	0.115891	0.018045	-0.104963	-0.749151	0.273523	-0.476485	0.749022	-0.128071	-0.606985	-0.232665	0	0
29708	9.686658	0.230336	2.504882	0.121046	0.014376	-0.132999	-0.748560	0.269949	-0.478177	0.748923	-0.126352	-0.607323	-0.233043	0	0
29709	9.526932	0.331339	2.436243	0.110202	0.027189	-0.131265	-0.750098	0.266869	-0.479129	0.748904	-0.124678	-0.607530	-0.233462	0	0
29710	9.517196	0.384780	2.527633	0.107459	0.125231	-0.117347	-0.751347	0.262597	-0.480504	0.749494	-0.122894	-0.606983	-0.233937	0	0
29711	9.430080	0.423673	2.576323	0.094604	0.114463	-0.112093	-0.750056	0.260489	-0.481790	0.750026	-0.121252	-0.606473	-0.234412	0	0
29712	9.304262	0.467488	2.634909	0.056636	0.153818	-0.105209	-0.749875	0.259995	-0.486318	0.750751	-0.119854	-0.605573	-0.235137	0	0
29713	9.236509	0.496527	2.644997	0.030898	0.127726	-0.098211	-0.749298	0.257026	-0.486597	0.751314	-0.118746	-0.604793	-0.235906	0	0
29714	9.202744	0.409311	2.527506	0.025411	0.116875	-0.098231	-0.747000	0.255760	-0.490167	0.751791	-0.117706	-0.604086	-0.236717	0	0
29715	9.144849	0.269068	2.391000	0.003537	0.106160	-0.097426	-0.746401	0.253059	-0.493136	0.752190	-0.116865	-0.603400	-0.237614	0	0
29716	9.217402	0.282993	2.308713	-0.015090	0.074533	-0.110585	-0.747107	0.252924	-0.493265	0.752332	-0.116155	-0.602928	-0.238711	0	0
29717	9.333431	0.352433	2.266937	-0.045294	0.077486	-0.119414	-0.747660	0.251448	-0.494240	0.752444	-0.115623	-0.602367	-0.240028	0	0
29718	9.461525	0.446235	2.285158	-0.084677	0.081423	-0.131771	-0.749478	0.249546	-0.496041	0.752493	-0.115290	-0.601698	-0.241708	0	0
29719	9.674229	0.581020	2.338793	-0.124897	0.107135	-0.152922	-0.747650	0.247169	-0.493797	0.752605	-0.115091	-0.600758	-0.243784	0	0
29720	9.836131	0.716379	2.491373	-0.165681	0.082040	-0.186298	-0.748498	0.246892	-0.493782	0.752423	-0.115038	-0.599944	-0.246361	0	0
29721	9.901249	0.901737	2.505172	-0.216851	0.109672	-0.209223	-0.746088	0.246542	-0.494245	0.752294	-0.115188	-0.598816	-0.249408	0	0
29722	9.830956	1.026228	2.822947	-0.232072	0.080776	-0.235527	-0.747075	0.247000	-0.494796	0.751891	-0.115341	-0.597892	-0.252747	0	0
29723	9.547915	1.084479	2.834584	-0.220845	0.107945	-0.230265	-0.749481	0.244401	-0.493755	0.751677	-0.115396	-0.596779	-0.255968	0	0
29724	9.250360	1.147202	2.774196	-0.280959	0.112105	-0.220754	-0.749314	0.243042	-0.496299	0.751425	-0.115920	-0.595463	-0.259514	0	0
29725	9.066335	1.365896	2.643128	-0.323288	0.081619	-0.223397	-0.750595	0.242783	-0.495286	0.750932	-0.116851	-0.594258	-0.263258	0	0
29726	9.046748	1.599701	2.691166	-0.336180	0.069041	-0.207558	-0.750172	0.241893	-0.494865	0.750369	-0.117977	-0.593087	-0.266975	0	0
29727	9.109559	1.681089	2.616108	-0.326823	0.065343	-0.172404	-0.750044	0.243967	-0.494027	0.749887	-0.119271	-0.591915	-0.270333	0	0
29728	9.051473	1.710599	2.722296	-0.364992	0.074752	-0.156709	-0.751190	0.245479	-0.492883	0.749435	-0.120898	-0.590544	-0.273841	0	0
29729	9.080445	1.758889	2.758109	-0.378148	0.053073	-0.175128	-0.751346	0.246383	-0.491470	0.748787	-0.122587	-0.589308	-0.277502	0	0
29730	9.133584	1.819678	2.892310	-0.360606	-0.003339	-0.193428	-0.752905	0.245535	-0.490874	0.747753	-0.124174	-0.588558	-0.281152	0	0
29731	9.157770	1.826477	2.815192	-0.381258	-0.063072	-0.202171	-0.753225	0.247354	-0.487057	0.746314	-0.126041	-0.588192	-0.284885	0	0
29732	9.268979	1.874548	2.831170	-0.366882	-0.101305	-0.184521	-0.755943	0.248035	-0.483761	0.744692	-0.128002	-0.588123	-0.288376	0	0
29733	9.278559	1.961691	2.927200	-0.391837	-0.130130	-0.182768	-0.758374	0.248999	-0.481038	0.742872	-0.130243	-0.588177	-0.291934	0	0
29734	9.220561	1.913492	2.901216	-0.376005	-0.114822	-0.165212	-0.760415	0.249409	-0.474074	0.741186	-0.132420	-0.588135	-0.295307	0	0
29735	9.266396	2.015670	3.124394	-0.387358	-0.148293	-0.163419	-0.763975	0.249805	-0.471470	0.739293	-0.134783	-0.588285	-0.298665	0	0
29736	9.234821	2.154894	3.033149	-0.400471	-0.177223	-0.168642	-0.765428	0.252236	-0.467779	0.737166	-0.137299	-0.588613	-0.302109	0	0
29737	9.200854	2.274498	2.869810	-0.398582	-0.165444	-0.172130	-0.768728	0.252948	-0.462634	0.735099	-0.139731	-0.588839	-0.305569	0	0
29738	9.191109	2.355762	2.749602	-0.394879	-0.157311	-0.173864	-0.771325	0.253064	-0.456650	0.733048	-0.142111	-0.589018	-0.309035	0	0
29739	9.200775	2.363019	2.759142	-0.380456	-0.159254	-0.193131	-0.775039	0.253772	-0.452772	0.730948	-0.144252	-0.589256	-0.312544	0	0
29740	9.094259	2.457097	2.764652	-0.402554	-0.153624	-0.217742	-0.776212	0.253259	-0.447658	0.728738	-0.146412	-0.589420	-0.316368	0	0
29741	9.176361	2.598560	2.672575	-0.384306	-0.158315	-0.207121	-0.778091	0.255994	-0.443960	0.726562	-0.148479	-0.589629	-0.319997	0	0
29742	9.311877	2.528442	2.652408	-0.352877	-0.135896	-0.186027	-0.780386	0.254757	-0.439673	0.724599	-0.150403	-0.589750	-0.323313	0	0
29743	9.386928	2.460676	2.603829	-0.350454	-0.101431	-0.154487	-0.783527	0.254414	-0.436225	0.722952	-0.152339	-0.589551	-0.326439	0	0
29744	9.398996	2.480258	2.671045	-0.341040	-0.086974	-0.130786	-0.784682	0.255791	-0.433948	0.721451	-0.154339	-0.589253	-0.329347	0	0
29745	9.369965	2.494359	2.594309	-0.320382	-0.058088	-0.093035	-0.785280	0.257756	-0.430834	0.720287	-0.156266	-0.588726	-0.331916	0	0
29746	9.292594	2.465680	2.614131	-0.308736	-0.005529	-0.065881	-0.785727	0.258675	-0.428567	0.719512	-0.158144	-0.587832	-0.334286	0	0
29747	9.215236	2.420439	2.691670	-0.273636	0.040475	-0.064995	-0.787876	0.259047	-0.425421	0.719081	-0.159561	-0.586693	-0.336532	0	0
29748	9.215207	2.437972	2.826295	-0.238924	0.047459	-0.063165	-0.787021	0.260787	-0.426857	0.718725	-0.160771	-0.585637	-0.338550	0	0
29749	9.169250	2.442661	2.788159	-0.232055	0.086434	-0.047402	-0.787030	0.262122	-0.426297	0.718681	-0.161826	-0.584268	-0.340500	0	0
29750	9.137772	2.472035	2.874918	-0.181210	0.145021	-0.026291	-0.785036	0.263977	-0.428602	0.719106	-0.162502	-0.582641	-0.342067	0	0
29751	9.149959	2.380360	2.841244	-0.113134	0.179856	-0.005134	-0.783335	0.265410	-0.429484	0.719937	-0.162620	-0.580928	-0.343173	0	0
29752	9.149963	2.366497	2.956660	-0.089112	0.202359	0.009806	-0.781183	0.265330	-0.432915	0.720963	-0.162644	-0.579139	-0.344032	0	0
29753	9.162049	2.362343	3.091214	-0.085392	0.203247	0.022096	-0.779464	0.266739	-0.436062	0.722063	-0.162631	-0.577299	-0.344822	0	0
29754	9.227392	2.321427	3.112409	-0.094543	0.172475	0.051064	-0.779456	0.268201	-0.437483	0.723042	-0.163033	-0.575635	-0.345361	0	0
29755	9.307411	2.112202	3.181718	-0.043282	0.168418	0.063426	-0.777456	0.269607	-0.440351	0.724148	-0.163065	-0.574118	-0.345555	0	0
29756	9.220569	1.899423	2.975759	-0.041251	0.154789	0.080948	-0.774619	0.269835	-0.441248	0.725213	-0.163311	-0.572713	-0.345537	0	0
29757	9.152896	1.846727	3.009956	-0.058954	0.128617	0.061617	-0.773477	0.271858	-0.443256	0.726054	-0.163581	-0.571429	-0.345768	0	0
29758	9.128834	1.721619	3.019851	-0.109671	0.053717	0.070335	-0.773187	0.275080	-0.445255	0.726388	-0.164612	-0.570536	-0.346051	0	0
29759	9.056499	1.509061	2.861871	-0.078279	0.065254	0.081751	-0.771207	0.278277	-0.446433	0.726903	-0.165355	-0.569610	-0.346141	0	0
29760	8.988943	1.345277	2.828839	-0.085528	0.059869	0.081698	-0.769506	0.279710	-0.447316	0.727350	-0.166253	-0.568735	-0.346213	0	0
29761	8.761578	1.368891	2.671799	-0.090989	0.050859	0.086086	-0.769238	0.282371	-0.446483	0.727774	-0.167165	-0.567861	-0.346316	0	0
29762	8.853362	1.489447	2.733541	-0.131332	0.042112	0.084278	-0.766981	0.285423	-0.446817	0.728048	-0.168473	-0.566950	-0.346599	0	0
29763	9.073373	1.566780	2.854488	-0.153570	0.035009	0.063197	-0.766986	0.286313	-0.446537	0.728194	-0.169767	-0.566011	-0.347195	0	0
29764	9.204127	1.421987	2.824800	-0.122805	0.041971	0.014087	-0.767560	0.288687	-0.446538	0.728234	-0.170614	-0.565247	-0.347939	0	0
29765	9.274405	1.277926	2.922979	-0.078766	0.075172	0.001828	-0.765147	0.288629	-0.447426	0.728518	-0.170878	-0.564379	-0.348623	0	0
29766	9.351862	1.215360	2.951315	-0.042357	0.081206	-0.019168	-0.764570	0.289780	-0.449139	0.728801	-0.170814	-0.563665	-0.349220	0	0
29767	9.380747	1.345835	3.051977	-0.051880	0.050436	-0.022630	-0.764285	0.290067	-0.449427	0.728904	-0.170834	-0.563113	-0.349884	0	0
29768	9.341997	1.403334	2.984894	-0.074998	0.030657	-0.037563	-0.763723	0.289766	-0.448869	0.728779	-0.171082	-0.562683	-0.350714	0	0
29769	9.334744	1.398578	2.994567	-0.061457	0.002422	-0.026087	-0.764553	0.288876	-0.450833	0.728582	-0.171322	-0.562454	-0.351373	0	0
29770	9.284019	1.335888	2.961329	-0.058123	-0.034812	-0.031313	-0.763719	0.289172	-0.449150	0.728140	-0.171711	-0.562548	-0.351948	0	0
29771	9.269527	1.316503	2.932600	-0.076465	-0.033761	-0.045404	-0.764870	0.290543	-0.447439	0.727644	-0.172082	-0.562564	-0.352767	0	0
29772	9.347003	1.239298	2.922480	-0.107420	-0.033517	-0.040230	-0.765439	0.288941	-0.446433	0.727090	-0.172777	-0.562489	-0.353688	0	0
29773	9.392990	1.205596	2.936597	-0.114684	-0.041624	-0.027958	-0.764460	0.290406	-0.445606	0.726542	-0.173556	-0.562397	-0.354577	0	0
29774	9.395483	1.128721	2.970301	-0.118426	-0.048858	-0.034998	-0.766166	0.292216	-0.445303	0.725898	-0.174415	-0.562383	-0.355495	0	0
29775	9.332571	1.162083	2.884180	-0.132686	-0.010624	-0.035074	-0.766478	0.294613	-0.442762	0.725465	-0.175179	-0.562014	-0.356586	0	0
29776	9.318086	1.128836	2.970866	-0.124933	0.017461	-0.008776	-0.765772	0.294895	-0.442633	0.725272	-0.175998	-0.561447	-0.357468	0	0
29777	9.279425	1.094945	2.923091	-0.122544	0.052846	0.018379	-0.764641	0.295755	-0.442938	0.725400	-0.176766	-0.560560	-0.358220	0	0
29778	9.318179	1.041751	2.889191	-0.108055	0.036384	0.017546	-0.766188	0.295187	-0.443759	0.725436	-0.177540	-0.559868	-0.358845	0	0
29779	9.255298	1.037102	2.904080	-0.132045	0.029318	-0.007077	-0.765629	0.296655	-0.443492	0.725321	-0.178324	-0.559163	-0.359788	0	0
29780	9.080968	1.238626	2.712848	-0.162633	0.051380	0.027973	-0.764500	0.297518	-0.443514	0.725377	-0.179498	-0.558145	-0.360670	0	0
29781	9.352016	1.029414	3.316914	-0.152417	0.060325	-0.059827	-0.764085	0.298846	-0.442819	0.725203	-0.180028	-0.557235	-0.362160	0	0
29782	9.216521	1.107391	2.986051	-0.124688	0.025647	0.010511	-0.762407	0.300896	-0.441299	0.725116	-0.180925	-0.556567	-0.362914	0	0
29783	9.248023	1.051752	2.942590	-0.058999	0.085011	0.050946	-0.762965	0.302515	-0.442854	0.725646	-0.181307	-0.555617	-0.363120	0	0
29784	9.410093	1.023179	3.052025	-0.086869	-0.127143	-0.003258	-0.762405	0.302071	-0.441870	0.724728	-0.182405	-0.556219	-0.363481	0	0
29785	9.177844	1.081269	3.046462	-0.143307	0.018530	-0.026391	-0.764811	0.302414	-0.441974	0.724451	-0.183213	-0.555586	-0.364593	0	0
29786	9.335037	1.088998	3.191967	-0.108010	0.060899	0.011377	-0.762845	0.303423	-0.440596	0.724589	-0.183864	-0.554718	-0.365311	0	0
29787	9.313284	1.076847	3.163285	-0.103018	0.021828	-0.008747	-0.761719	0.305026	-0.440480	0.724466	-0.184469	-0.554175	-0.366074	0	0
29788	9.293891	1.124784	3.115302	-0.099637	-0.001795	-0.015716	-0.761159	0.306198	-0.440211	0.724171	-0.185138	-0.553841	-0.366825	0	0
29789	9.255239	1.072215	3.182947	-0.100405	-0.014473	0.014119	-0.762565	0.307246	-0.441607	0.723933	-0.185986	-0.553527	-0.367338	0	0
29790	9.240754	1.052515	3.091707	-0.097772	-0.034461	0.017658	-0.762729	0.308307	-0.439346	0.723582	-0.186945	-0.553374	-0.367775	0	0
29791	9.293967	1.043218	3.173071	-0.095205	0.060795	0.010518	-0.762173	0.309339	-0.438510	0.723755	-0.187461	-0.552541	-0.368423	0	0
29792	9.284297	1.040704	3.149101	-0.099019	0.050839	-0.000009	-0.762452	0.311105	-0.439645	0.723805	-0.188019	-0.551797	-0.369156	0	0
29793	9.235895	1.076477	3.067680	-0.093571	0.036283	0.010563	-0.760903	0.310346	-0.438535	0.723844	-0.188617	-0.551147	-0.369745	0	0
29794	9.226199	1.095873	3.091778	-0.086392	0.027151	0.007085	-0.760484	0.310491	-0.437977	0.723813	-0.189208	-0.550607	-0.370308	0	0
29795	9.250392	1.079566	3.207019	-0.111070	0.040054	-0.007037	-0.761330	0.312564	-0.439104	0.723772	-0.189823	-0.549898	-0.371125	0	0
29796	9.216557	1.066778	3.048595	-0.121065	0.041944	-0.010574	-0.760761	0.312843	-0.439539	0.723688	-0.190513	-0.549154	-0.372035	0	0
29797	9.170604	1.066749	3.029697	-0.107459	0.029133	-0.008771	-0.760778	0.313748	-0.437845	0.723585	-0.191136	-0.548541	-0.372820	0	0
29798	9.199629	1.053013	3.178560	-0.108513	0.009186	0.000022	-0.760480	0.314018	-0.439690	0.723383	-0.191914	-0.548058	-0.373521	0	0
29799	9.250376	1.096419	3.207006	-0.106927	0.014601	-0.030684	-0.760506	0.314933	-0.437006	0.723117	-0.192470	-0.547594	-0.374432	0	0
29800	9.267304	1.105563	3.115512	-0.108489	0.041831	-0.029840	-0.759934	0.314913	-0.437722	0.722978	-0.192964	-0.546930	-0.375413	0	0
29801	9.264871	1.117774	3.149180	-0.137080	0.051121	-0.073796	-0.760656	0.315829	-0.436300	0.722688	-0.193366	-0.546170	-0.376867	0	0
29802	9.206807	1.132355	3.159209	-0.124327	0.041953	-0.066732	-0.759521	0.315803	-0.436601	0.722378	-0.193772	-0.545514	-0.378202	0	0
29803	9.201969	1.134672	3.140008	-0.133567	0.056534	-0.096608	-0.760366	0.314343	-0.436581	0.722033	-0.194006	-0.544771	-0.379808	0	0
29804	9.238224	1.154243	3.211856	-0.158189	0.056740	-0.089643	-0.760509	0.313319	-0.436008	0.721648	-0.194472	-0.543922	-0.381516	0	0
29805	9.216381	1.226635	3.238403	-0.136474	0.050210	-0.100974	-0.760644	0.312872	-0.436570	0.721241	-0.194727	-0.543219	-0.383154	0	0
29806	9.206662	1.265522	3.308166	-0.162151	0.056772	-0.117709	-0.760792	0.313618	-0.436146	0.720733	-0.195069	-0.542403	-0.385085	0	0
29807	9.172785	1.280091	3.322828	-0.176580	0.073232	-0.112497	-0.760802	0.313926	-0.435016	0.720322	-0.195461	-0.541398	-0.387065	0	0
29808	9.177651	1.251157	3.315603	-0.163693	0.062246	-0.089643	-0.759647	0.312697	-0.437293	0.719945	-0.195940	-0.540479	-0.388805	0	0
29809	9.134046	1.318791	3.347122	-0.196778	0.042561	-0.091437	-0.761629	0.314210	-0.437691	0.719403	-0.196709	-0.539569	-0.390678	0	0
29810	9.073545	1.350349	3.381198	-0.189338	0.044333	-0.073865	-0.762490	0.314242	-0.436263	0.718931	-0.197530	-0.538641	-0.392410	0	0
29811	9.129143	1.379327	3.414428	-0.216872	-0.002615	-0.038760	-0.760956	0.315710	-0.434172	0.718305	-0.198902	-0.537869	-0.393919	0	0
29812	9.158236	1.309513	3.423889	-0.234985	0.003884	-0.031808	-0.762666	0.316495	-0.433015	0.717683	-0.200433	-0.536964	-0.395509	0	0
29813	9.148601	1.273171	3.375904	-0.218598	0.006463	-0.044066	-0.761531	0.316321	-0.433316	0.717074	-0.201751	-0.536124	-0.397079	0	0
29814	9.109889	1.280767	3.438691	-0.238782	0.008446	-0.056404	-0.762401	0.319308	-0.431900	0.716364	-0.203155	-0.535215	-0.398867	0	0
29815	9.085683	1.300075	3.441257	-0.240482	0.013913	-0.045880	-0.761013	0.320785	-0.429241	0.715735	-0.204588	-0.534232	-0.400578	0	0
29816	9.090548	1.271262	3.458075	-0.247873	-0.002358	-0.040619	-0.762733	0.322759	-0.427382	0.715000	-0.206186	-0.533324	-0.402279	0	0
29817	9.076043	1.261799	3.487039	-0.246079	0.006698	-0.053793	-0.761748	0.325100	-0.427550	0.714280	-0.207643	-0.532379	-0.404056	0	0
29818	9.085778	1.203833	3.453356	-0.246190	0.006685	-0.072236	-0.763471	0.324872	-0.424550	0.713461	-0.209018	-0.531472	-0.405984	0	0
29819	9.085792	1.189425	3.460580	-0.231648	0.003841	-0.077466	-0.763748	0.324870	-0.425253	0.712650	-0.210255	-0.530648	-0.407842	0	0
29820	9.085807	1.177205	3.424526	-0.224461	-0.009833	-0.079189	-0.764343	0.325507	-0.421992	0.711752	-0.211502	-0.529955	-0.409662	0	0
29821	9.051920	1.203714	3.419943	-0.216956	0.014611	-0.079197	-0.763639	0.325349	-0.421578	0.711014	-0.212579	-0.529113	-0.411472	0	0
29822	9.044642	1.223107	3.444023	-0.209733	-0.002682	-0.068622	-0.764791	0.327458	-0.419871	0.710220	-0.213746	-0.528400	-0.413150	0	0
29823	9.071279	1.194055	3.419810	-0.189828	-0.013746	-0.080852	-0.765234	0.327784	-0.417884	0.709375	-0.214738	-0.527870	-0.414763	0	0
29824	9.090619	1.203608	3.410044	-0.177850	-0.012026	-0.068537	-0.766795	0.325468	-0.416434	0.708595	-0.215714	-0.527350	-0.416248	0	0
29825	9.071267	1.203819	3.446249	-0.186340	-0.032828	-0.079062	-0.766809	0.325486	-0.414736	0.707658	-0.216769	-0.526962	-0.417784	0	0
29826	9.076096	1.217929	3.381287	-0.153492	-0.034010	-0.080732	-0.767681	0.328180	-0.413035	0.706756	-0.217601	-0.526721	-0.419179	0	0
29827	9.034983	1.208627	3.434489	-0.153439	-0.039441	-0.067566	-0.767409	0.327894	-0.411624	0.705898	-0.218510	-0.526488	-0.420443	0	0
29828	9.066410	1.223098	3.448673	-0.148608	-0.017699	-0.056170	-0.769118	0.328384	-0.410466	0.705192	-0.219365	-0.526096	-0.421670	0	0
29829	9.148612	1.261158	3.380722	-0.153172	-0.006789	-0.066712	-0.771669	0.327706	-0.409714	0.704506	-0.220139	-0.525629	-0.422994	0	0
29830	9.124438	1.246833	3.397740	-0.133038	-0.017832	-0.049103	-0.768863	0.328267	-0.407074	0.703860	-0.220922	-0.525286	-0.424087	0	0
29831	9.100244	1.245056	3.515727	-0.122289	-0.019735	-0.068385	-0.770704	0.326541	-0.406188	0.703162	-0.221523	-0.525042	-0.425230	0	0
29832	9.189732	1.247379	3.524689	-0.104020	-0.011730	-0.073614	-0.770012	0.326399	-0.404359	0.702506	-0.221946	-0.524831	-0.426354	0	0
29833	9.182479	1.251719	3.428568	-0.111178	-0.008948	-0.062223	-0.772837	0.326745	-0.405022	0.701913	-0.222455	-0.524543	-0.427418	0	0
29834	9.119589	1.256628	3.429023	-0.097556	-0.001801	-0.078874	-0.772841	0.325868	-0.404169	0.701298	-0.222761	-0.524300	-0.428565	0	0
29835	9.056690	1.266570	3.472751	-0.087494	0.005385	-0.082371	-0.772412	0.324970	-0.404455	0.700744	-0.222937	-0.524056	-0.429676	0	0
29836	9.047021	1.264007	3.439164	-0.091278	0.001778	-0.096416	-0.773416	0.324713	-0.402740	0.700084	-0.223092	-0.523852	-0.430920	0	0
29837	9.046969	1.314615	3.448740	-0.093113	0.009053	-0.101682	-0.774539	0.324284	-0.403569	0.699451	-0.223189	-0.523600	-0.432202	0	0
29838	9.071150	1.319454	3.460581	-0.078571	-0.005583	-0.092851	-0.773980	0.324134	-0.402728	0.698793	-0.223304	-0.523492	-0.433335	0	0
29839	9.100193	1.300187	3.467597	-0.049133	0.008697	-0.080518	-0.774977	0.322397	-0.401290	0.698346	-0.223206	-0.523384	-0.434236	0	0
29840	9.119518	1.321948	3.491481	-0.045587	0.010477	-0.092792	-0.775683	0.321233	-0.400990	0.697843	-0.223022	-0.523305	-0.435234	0	0
29841	9.109829	1.343242	3.414598	-0.036468	0.019468	-0.105060	-0.775821	0.319319	-0.400697	0.697372	-0.222660	-0.523230	-0.436263	0	0
29842	9.042089	1.357982	3.453549	-0.016314	0.019318	-0.094481	-0.774827	0.319294	-0.401137	0.696972	-0.222222	-0.523220	-0.437136	0	0
29843	9.042109	1.338673	3.443948	0.001862	0.011906	-0.097943	-0.777088	0.318013	-0.400953	0.696576	-0.221664	-0.523349	-0.437896	0	0
29844	9.051705	1.415773	3.458241	0.016511	-0.001811	-0.072422	-0.777638	0.314326	-0.401494	0.696234	-0.221205	-0.523580	-0.438395	0	0
29845	9.085536	1.446985	3.450755	0.027516	0.013518	-0.080304	-0.778767	0.313168	-0.401470	0.695980	-0.220552	-0.523770	-0.438901	0	0
29846	9.114518	1.487931	3.462531	0.030364	0.006246	-0.055705	-0.777343	0.312981	-0.402483	0.695782	-0.220050	-0.523968	-0.439230	0	0
29847	9.087890	1.511985	3.450685	0.053181	0.011504	-0.060917	-0.777915	0.311970	-0.401338	0.695658	-0.219329	-0.524241	-0.439461	0	0
29848	9.085455	1.531043	3.409815	0.056965	0.033247	-0.067951	-0.778746	0.309170	-0.402444	0.695604	-0.218460	-0.524394	-0.439797	0	0
29849	9.075748	1.562380	3.414669	0.060685	0.033224	-0.057404	-0.779852	0.307689	-0.404966	0.695624	-0.217610	-0.524541	-0.440011	0	0
29850	9.051552	1.569821	3.450903	0.063530	0.038655	-0.048629	-0.778577	0.305749	-0.404413	0.695698	-0.216771	-0.524643	-0.440187	0	0
29851	9.066042	1.591504	3.457993	0.075410	0.038559	-0.045084	-0.777433	0.305269	-0.405703	0.695831	-0.215859	-0.524791	-0.440249	0	0
29852	9.095074	1.584214	3.452978	0.068227	0.042249	-0.034576	-0.779249	0.302922	-0.407643	0.695994	-0.215046	-0.524857	-0.440310	0	0
29853	9.090204	1.613245	3.479437	0.093854	0.059280	-0.041551	-0.778129	0.302326	-0.405961	0.696289	-0.213933	-0.524933	-0.440294	0	0
29854	9.073262	1.627558	3.448293	0.077234	0.040359	-0.045072	-0.776523	0.301643	-0.411644	0.696416	-0.213008	-0.525073	-0.440375	0	0
29855	9.041781	1.666126	3.448492	0.093734	0.042047	-0.036251	-0.777086	0.301650	-0.412059	0.696641	-0.212000	-0.525257	-0.440286	0	0
29856	9.061146	1.647079	3.496451	0.082774	0.040323	-0.034525	-0.776939	0.298846	-0.411625	0.696820	-0.211098	-0.525397	-0.440271	0	0
29857	9.046629	1.656440	3.438847	0.080879	0.043960	-0.048572	-0.776931	0.296187	-0.411614	0.696972	-0.210106	-0.525536	-0.440337	0	0
29858	9.036910	1.695290	3.501398	0.082843	0.049402	-0.032770	-0.778035	0.295292	-0.414563	0.697207	-0.209169	-0.525609	-0.440325	0	0
29859	9.027196	1.733923	3.520671	0.073747	0.047670	-0.024005	-0.777464	0.294098	-0.414708	0.697471	-0.208339	-0.525639	-0.440265	0	0
29860	8.988454	1.786364	3.405507	0.068364	0.052254	-0.018744	-0.776599	0.293324	-0.416417	0.697750	-0.207566	-0.525597	-0.440237	0	0
29861	9.012668	1.752986	3.477485	0.082080	0.047608	-0.009939	-0.776739	0.293325	-0.416556	0.698092	-0.206751	-0.525635	-0.440034	0	0
29862	8.998166	1.736543	3.554541	0.066604	0.052279	-0.008234	-0.776299	0.292120	-0.417973	0.698410	-0.206048	-0.525562	-0.439946	0	0
29863	9.010216	1.782148	3.530373	0.074802	0.053117	-0.009080	-0.774879	0.291201	-0.418275	0.698768	-0.205264	-0.525526	-0.439787	0	0
29864	9.012646	1.781513	3.405334	0.071814	0.033164	-0.023099	-0.776135	0.290323	-0.419948	0.698931	-0.204530	-0.525640	-0.439735	0	0
29865	9.027171	1.755736	3.549505	0.080792	0.018577	-0.022191	-0.776685	0.289432	-0.421492	0.699061	-0.203787	-0.525898	-0.439564	0	0
29866	9.056155	1.801097	3.481937	0.073672	0.040409	-0.022222	-0.775262	0.288805	-0.422220	0.699268	-0.203012	-0.525967	-0.439511	0	0
29867	9.051354	1.767277	3.457957	0.060017	0.045054	-0.025779	-0.775963	0.286162	-0.422055	0.699478	-0.202279	-0.525956	-0.439527	0	0
29868	8.993309	1.762645	3.477619	0.075661	0.040406	-0.005556	-0.774679	0.285535	-0.423064	0.699759	-0.201581	-0.525998	-0.439349	0	0
29869	8.964314	1.733761	3.470641	0.082944	0.054858	-0.025749	-0.774375	0.284031	-0.425043	0.700066	-0.200645	-0.526019	-0.439264	0	0
29870	8.896530	1.794160	3.492726	0.045324	0.042470	-0.032831	-0.774501	0.282985	-0.426451	0.700178	-0.200004	-0.525969	-0.439438	0	0
29871	8.944887	1.806345	3.535639	0.057338	0.044193	-0.013494	-0.774210	0.283262	-0.427589	0.700430	-0.199359	-0.525927	-0.439379	0	0
29872	8.949699	1.832748	3.521157	0.041807	0.037063	-0.006495	-0.775191	0.281506	-0.427990	0.700618	-0.198910	-0.525844	-0.439383	0	0
29873	8.978708	1.851747	3.477653	0.028217	0.038990	0.004008	-0.773495	0.282503	-0.428164	0.700861	-0.198583	-0.525676	-0.439344	0	0
29874	8.983554	1.839920	3.520904	0.029897	0.026271	0.000514	-0.773489	0.281025	-0.428299	0.700997	-0.198304	-0.525602	-0.439342	0	0
29875	8.952116	1.835140	3.518733	0.022647	0.029965	0.002245	-0.773070	0.281464	-0.427883	0.701173	-0.198046	-0.525477	-0.439327	0	0
29876	8.932837	1.767623	3.492482	0.020046	0.039060	0.003965	-0.771781	0.281124	-0.429600	0.701372	-0.197798	-0.525262	-0.439378	0	0
29877	8.928019	1.743797	3.540622	0.031922	0.035337	0.009256	-0.771632	0.281847	-0.430738	0.701625	-0.197490	-0.525126	-0.439275	0	0
29878	8.944928	1.763130	3.559717	0.017238	0.028198	0.009235	-0.772192	0.280674	-0.431007	0.701782	-0.197339	-0.524964	-0.439285	0	0
29879	8.964275	1.767795	3.535529	0.028174	0.011778	0.024203	-0.771347	0.283605	-0.431599	0.701970	-0.197239	-0.524948	-0.439050	0	0
29880	8.964277	1.763149	3.569192	0.039246	0.008975	0.042660	-0.770229	0.281833	-0.429346	0.702212	-0.197198	-0.524950	-0.438679	0	0
29881	8.978798	1.755832	3.554667	0.028260	0.013595	0.032974	-0.770067	0.282099	-0.431896	0.702447	-0.197136	-0.524904	-0.438385	0	0
29882	8.964270	1.765848	3.626893	0.015496	0.019150	0.032059	-0.771188	0.283138	-0.433580	0.702655	-0.197154	-0.524754	-0.438222	0	0
29883	8.949800	1.724844	3.607798	0.015610	0.019154	0.042579	-0.768923	0.282943	-0.433617	0.702937	-0.197207	-0.524595	-0.437937	0	0
29884	8.925632	1.701120	3.670505	0.032118	0.033540	0.037327	-0.769214	0.283989	-0.433050	0.703271	-0.197079	-0.524403	-0.437688	0	0
29885	8.908711	1.686918	3.713917	0.021176	0.033635	0.039050	-0.769634	0.283109	-0.433323	0.703624	-0.197011	-0.524173	-0.437427	0	0
29886	8.911159	1.658072	3.723539	0.016699	0.039117	0.042535	-0.768081	0.284112	-0.433211	0.703982	-0.196992	-0.523865	-0.437229	0	0
29887	8.891811	1.657943	3.692425	0.032099	0.029914	0.036441	-0.767931	0.283509	-0.434060	0.704325	-0.196849	-0.523714	-0.436922	0	0
29888	8.935350	1.653173	3.713749	0.048320	0.002555	0.040903	-0.766793	0.284949	-0.435358	0.704550	-0.196753	-0.523807	-0.436490	0	0
29889	8.974067	1.633952	3.732716	0.068325	-0.003059	0.037444	-0.767904	0.283181	-0.437171	0.704796	-0.196505	-0.524043	-0.435921	0	0
29890	9.007888	1.679354	3.674730	0.079099	-0.037629	0.053324	-0.767345	0.283178	-0.436332	0.704927	-0.196430	-0.524529	-0.435159	0	0
29891	9.010289	1.705324	3.573712	0.114644	-0.043371	0.050793	-0.766925	0.284352	-0.436202	0.705109	-0.196100	-0.525225	-0.434172	0	0
29892	9.007877	1.700379	3.547287	0.123237	-0.021654	0.072724	-0.767072	0.285244	-0.435921	0.705486	-0.195754	-0.525747	-0.433082	0	0
29893	8.911118	1.724004	3.430165	0.159856	-0.014689	0.074562	-0.766352	0.284184	-0.437060	0.706007	-0.195106	-0.526388	-0.431744	0	0
29894	8.891764	1.733348	3.367788	0.162739	-0.005636	0.080704	-0.765923	0.283581	-0.437347	0.706580	-0.194449	-0.526952	-0.430413	0	0
29895	8.944961	1.729521	3.578978	0.145143	-0.016381	0.069263	-0.765777	0.285191	-0.438488	0.707038	-0.193883	-0.527549	-0.429184	0	0
29896	8.954591	1.777439	3.535592	0.149044	0.008997	0.074519	-0.764921	0.284429	-0.439065	0.707627	-0.193231	-0.527959	-0.428001	0	0
29897	8.954645	1.726650	3.489952	0.139849	0.009062	0.061321	-0.764634	0.283536	-0.439207	0.708171	-0.192551	-0.528366	-0.426903	0	0
29898	9.022354	1.725076	3.674587	0.130520	-0.006287	0.060439	-0.765752	0.282659	-0.440458	0.708582	-0.192020	-0.528830	-0.425887	0	0
29899	9.061032	1.744339	3.686310	0.102982	-0.008793	0.046342	-0.765314	0.283221	-0.442307	0.708894	-0.191598	-0.529234	-0.425055	0	0
29900	9.065933	1.686248	3.626215	0.095831	0.005778	0.043660	-0.763749	0.282002	-0.442893	0.709233	-0.191166	-0.529497	-0.424354	0	0
29901	9.022403	1.681424	3.612111	0.086823	0.025816	0.035712	-0.763341	0.283485	-0.441492	0.709652	-0.190654	-0.529606	-0.423749	0	0
29902	8.969209	1.666961	3.593277	0.061217	0.011515	0.042685	-0.765026	0.282326	-0.442591	0.709942	-0.190450	-0.529679	-0.423264	0	0
29903	8.957115	1.666955	3.588557	0.055774	0.015190	0.042667	-0.763888	0.283031	-0.443603	0.710273	-0.190240	-0.529718	-0.422752	0	0
29904	8.964368	1.671699	3.576479	0.045740	0.004388	0.054944	-0.764170	0.283477	-0.443883	0.710553	-0.190233	-0.529755	-0.422239	0	0
29905	8.978862	1.690853	3.559528	0.044733	0.000761	0.047932	-0.761906	0.283430	-0.443920	0.710809	-0.190191	-0.529840	-0.421721	0	0
29906	8.995798	1.685988	3.554600	0.056562	0.006101	0.037422	-0.763181	0.283606	-0.443759	0.711043	-0.190008	-0.529943	-0.421279	0	0
29907	9.003023	1.714965	3.573757	0.046465	0.006183	0.033017	-0.762173	0.284152	-0.446041	0.711267	-0.189851	-0.530024	-0.420868	0	0
29908	8.973956	1.756058	3.597979	0.048993	-0.001098	0.018123	-0.762597	0.282688	-0.445603	0.711371	-0.189646	-0.530184	-0.420583	0	0
29909	8.973996	1.717440	3.578776	0.031784	0.008117	0.021571	-0.763876	0.283016	-0.445018	0.711530	-0.189524	-0.530212	-0.420335	0	0
29910	8.988523	1.700650	3.595513	0.038926	0.002605	0.007550	-0.762179	0.281953	-0.444475	0.711584	-0.189325	-0.530321	-0.420196	0	0
29911	8.998174	1.724772	3.607444	0.017118	0.011861	0.011880	-0.762305	0.281936	-0.446312	0.711694	-0.189241	-0.530278	-0.420101	0	0
29912	8.988502	1.724629	3.576260	-0.001243	0.009284	0.000431	-0.762168	0.283410	-0.446321	0.711679	-0.189260	-0.530185	-0.420235	0	0
29913	8.993330	1.729643	3.617093	-0.008533	0.017510	-0.004861	-0.763439	0.282550	-0.446296	0.711700	-0.189246	-0.530026	-0.420407	0	0
29914	9.022387	1.698253	3.607289	-0.003039	0.009297	0.003931	-0.761154	0.279829	-0.447878	0.711704	-0.189286	-0.529922	-0.420512	0	0
29915	9.022411	1.674153	3.602500	-0.019317	0.021228	0.008259	-0.762296	0.280453	-0.446872	0.711780	-0.189402	-0.529666	-0.420654	0	0
29916	9.012705	1.705490	3.607354	-0.033879	0.032238	0.003829	-0.762296	0.281483	-0.447301	0.711834	-0.189580	-0.529264	-0.420988	0	0
29917	9.022418	1.666931	3.602506	-0.026501	0.030364	0.012615	-0.760601	0.283217	-0.447619	0.711962	-0.189732	-0.528905	-0.421155	0	0
29918	8.995790	1.686425	3.641153	-0.026620	0.030365	0.000333	-0.762432	0.282951	-0.448437	0.712009	-0.189843	-0.528555	-0.421464	0	0
29919	8.964375	1.659952	3.634191	-0.023926	0.023085	0.000341	-0.761721	0.284108	-0.449302	0.712052	-0.189942	-0.528281	-0.421691	0	0
29920	8.988567	1.652754	3.646041	-0.028390	0.024939	0.010857	-0.761017	0.283215	-0.448603	0.712113	-0.190142	-0.527943	-0.421921	0	0
29921	8.964384	1.650309	3.631794	-0.023774	0.026720	0.014375	-0.760312	0.283645	-0.448475	0.712234	-0.190298	-0.527617	-0.422054	0	0
29922	8.925692	1.643217	3.646509	-0.019410	0.023049	-0.006675	-0.760019	0.283921	-0.449754	0.712229	-0.190348	-0.527363	-0.422356	0	0
29923	8.959567	1.628746	3.651082	-0.030353	0.014065	0.003839	-0.759609	0.283931	-0.448063	0.712227	-0.190549	-0.527119	-0.422574	0	0
29924	8.945024	1.657755	3.670398	-0.012008	0.026623	0.003873	-0.761155	0.284538	-0.449455	0.712296	-0.190591	-0.526850	-0.422775	0	0
29925	8.959557	1.636162	3.689544	0.002619	0.023782	0.009171	-0.761161	0.285575	-0.449176	0.712429	-0.190544	-0.526666	-0.422800	0	0
29926	8.978877	1.667286	3.660526	-0.004730	0.021116	0.007411	-0.759739	0.284508	-0.449619	0.712501	-0.190572	-0.526462	-0.422921	0	0
29927	8.949842	1.677008	3.670347	-0.013164	0.012107	-0.009269	-0.758599	0.283886	-0.450343	0.712466	-0.190590	-0.526329	-0.423138	0	0
29928	8.935346	1.667072	3.605546	-0.010420	0.013895	-0.013654	-0.759595	0.284502	-0.449905	0.712399	-0.190578	-0.526192	-0.423426	0	0
29929	8.969237	1.628998	3.703904	-0.019271	0.017613	0.017901	-0.761001	0.283048	-0.450441	0.712495	-0.190759	-0.525942	-0.423493	0	0
29930	8.906327	1.653167	3.704344	0.002438	0.011990	0.000413	-0.760581	0.284516	-0.450455	0.712503	-0.190738	-0.525846	-0.423609	0	0
29931	8.949888	1.631277	3.672788	0.000376	-0.000714	-0.017130	-0.759444	0.283016	-0.450467	0.712392	-0.190672	-0.525877	-0.423787	0	0
29932	8.978877	1.662762	3.718232	0.011381	-0.002613	-0.004807	-0.761432	0.283506	-0.449870	0.712317	-0.190622	-0.525933	-0.423866	0	0
29933	9.022399	1.681643	3.655388	0.015040	0.001885	-0.009185	-0.760012	0.281558	-0.449744	0.712282	-0.190482	-0.525992	-0.423914	0	0
29934	8.957098	1.679284	3.646250	0.031618	0.013555	-0.004775	-0.760860	0.280986	-0.449586	0.712333	-0.190216	-0.526020	-0.423913	0	0
29935	8.906317	1.667406	3.663460	0.021480	0.019080	-0.023240	-0.760297	0.282450	-0.449743	0.712341	-0.189884	-0.526011	-0.424061	0	0
29936	8.867617	1.672073	3.622867	0.024201	0.006360	-0.013563	-0.760860	0.282899	-0.450301	0.712298	-0.189661	-0.526072	-0.424156	0	0
29937	8.882118	1.679492	3.666032	0.029715	0.004505	-0.004771	-0.760840	0.280373	-0.451706	0.712322	-0.189430	-0.526167	-0.424101	0	0
29938	8.949842	1.677008	3.670347	0.015907	-0.008093	-0.004786	-0.761127	0.282296	-0.451992	0.712230	-0.189366	-0.526282	-0.424141	0	0
29939	8.966764	1.686541	3.655790	0.035163	-0.002806	0.000522	-0.759990	0.279619	-0.451575	0.712249	-0.189155	-0.526441	-0.424006	0	0
29940	8.969164	1.705822	3.660566	0.037039	0.004439	0.000522	-0.761124	0.278908	-0.451129	0.712285	-0.188917	-0.526547	-0.423921	0	0
29941	8.935303	1.710396	3.603107	0.020693	0.005484	0.007503	-0.760128	0.278292	-0.451567	0.712350	-0.188810	-0.526573	-0.423828	0	0
29942	8.911177	1.652505	3.574479	0.020666	0.000945	0.003984	-0.760133	0.279181	-0.451288	0.712349	-0.188723	-0.526626	-0.423801	0	0
29943	8.882126	1.672221	3.656420	0.036957	-0.008257	0.000527	-0.760703	0.278168	-0.450425	0.712342	-0.188522	-0.526832	-0.423646	0	0
29944	8.925638	1.696232	3.656083	0.031422	-0.016381	0.004042	-0.759829	0.277677	-0.453267	0.712276	-0.188426	-0.527057	-0.423520	0	0
29945	8.949813	1.710472	3.622235	0.036901	-0.013709	0.001424	-0.760127	0.279468	-0.452138	0.712244	-0.188254	-0.527300	-0.423348	0	0
29946	8.930447	1.729664	3.603127	0.038834	-0.010088	0.011082	-0.759710	0.278145	-0.450724	0.712245	-0.188128	-0.527493	-0.423162	0	0
29947	8.911096	1.729753	3.615289	0.030725	-0.000943	0.014560	-0.760130	0.278148	-0.451283	0.712324	-0.188014	-0.527594	-0.422953	0	0
29948	8.930450	1.724909	3.615152	0.036919	-0.013705	0.004060	-0.761114	0.277866	-0.451832	0.712277	-0.187874	-0.527820	-0.422812	0	0
29949	8.915927	1.734646	3.632080	0.030612	-0.006389	0.007547	-0.760821	0.276376	-0.452538	0.712298	-0.187747	-0.527973	-0.422644	0	0
29950	8.925611	1.725001	3.632017	0.042435	-0.011933	0.007580	-0.761395	0.277134	-0.451824	0.712284	-0.187580	-0.528203	-0.422453	0	0
29951	8.932841	1.749163	3.651179	0.036917	-0.022771	0.016363	-0.760972	0.278451	-0.452120	0.712267	-0.187524	-0.528482	-0.422157	0	0
29952	8.940090	1.754113	3.679973	0.024127	-0.022665	0.016333	-0.760829	0.276974	-0.451833	0.712201	-0.187577	-0.528695	-0.421978	0	0
29953	8.954615	1.744292	3.646215	0.029884	-0.010003	0.035635	-0.762251	0.276719	-0.450818	0.712320	-0.187618	-0.528817	-0.421607	0	0
29954	8.969146	1.727271	3.617271	0.015264	-0.023494	0.046145	-0.761678	0.277875	-0.452106	0.712357	-0.187897	-0.528942	-0.421264	0	0
29955	8.959496	1.700900	3.636598	0.036118	-0.039091	0.044453	-0.761973	0.278779	-0.450973	0.712370	-0.188064	-0.529281	-0.420741	0	0
29956	8.998199	1.696100	3.650744	0.024260	-0.031741	0.038272	-0.761839	0.279227	-0.450270	0.712344	-0.188275	-0.529516	-0.420395	0	0
29957	8.995765	1.712835	3.626706	0.026175	-0.015426	0.032117	-0.761270	0.280535	-0.451133	0.712412	-0.188347	-0.529666	-0.420058	0	0
29958	9.003018	1.715232	3.626651	0.016073	-0.018975	0.028588	-0.761131	0.279800	-0.450567	0.712401	-0.188506	-0.529796	-0.419841	0	0
29959	8.978848	1.700713	3.605201	0.024334	-0.017226	0.030357	-0.761841	0.278493	-0.449842	0.712448	-0.188589	-0.529955	-0.419522	0	0
29960	8.974022	1.688731	3.614863	0.009807	-0.033428	0.056666	-0.760998	0.278631	-0.449149	0.712467	-0.189003	-0.530108	-0.419110	0	0
29961	8.990973	1.660337	3.718146	0.017152	-0.009900	0.039093	-0.761285	0.280701	-0.449436	0.712576	-0.189152	-0.530168	-0.418782	0	0
29962	9.007884	1.690931	3.583358	0.008261	0.008317	0.046080	-0.761563	0.282024	-0.450569	0.712766	-0.189349	-0.530036	-0.418537	0	0
29963	8.945036	1.652576	3.598274	-0.008359	-0.007878	0.037274	-0.759874	0.281118	-0.449178	0.712830	-0.189662	-0.529978	-0.418361	0	0
29964	8.949911	1.614084	3.605483	0.007968	-0.024347	0.039957	-0.761851	0.281154	-0.449570	0.712824	-0.189961	-0.530090	-0.418093	0	0
29965	8.978897	1.647977	3.650924	-0.023991	-0.024083	0.042521	-0.761003	0.281432	-0.449585	0.712793	-0.190481	-0.530072	-0.417931	0	0
29966	9.041780	1.657102	3.568713	-0.008554	-0.015156	0.021492	-0.761438	0.282484	-0.448734	0.712726	-0.190762	-0.530084	-0.417902	0	0
29967	9.007909	1.666807	3.573761	-0.028606	-0.002288	0.011775	-0.760740	0.284100	-0.448187	0.712674	-0.191061	-0.529949	-0.418025	0	0
29968	9.003106	1.633072	3.566611	0.009708	-0.009862	0.014501	-0.760182	0.284393	-0.447348	0.712638	-0.191156	-0.530012	-0.417964	0	0
29969	8.978923	1.628353	3.578812	-0.021352	0.010349	-0.010173	-0.761455	0.283830	-0.447183	0.712575	-0.191234	-0.529860	-0.418229	0	0
29970	8.954715	1.647746	3.598207	-0.028727	0.006782	-0.013693	-0.763580	0.284906	-0.447295	0.712434	-0.191386	-0.529697	-0.418606	0	0
29971	8.974070	1.640592	3.617306	-0.026949	-0.013190	0.002132	-0.761601	0.285162	-0.447187	0.712287	-0.191668	-0.529665	-0.418768	0	0
29972	8.978909	1.642798	3.578801	-0.030488	-0.000460	0.001231	-0.761886	0.285171	-0.446899	0.712172	-0.191934	-0.529519	-0.419024	0	0
29973	9.007913	1.657516	3.641088	-0.041557	-0.011257	0.002099	-0.761750	0.285616	-0.446479	0.712007	-0.192311	-0.529413	-0.419268	0	0
29974	8.993381	1.679084	3.617134	-0.036081	-0.009487	0.000360	-0.760780	0.287093	-0.444520	0.711824	-0.192657	-0.529307	-0.419551	0	0
29975	8.988603	1.623499	3.573937	-0.041583	-0.004008	-0.013714	-0.761898	0.285628	-0.445628	0.711631	-0.192920	-0.529179	-0.419921	0	0
29976	8.988631	1.590085	3.631666	-0.027104	-0.016830	-0.015428	-0.761623	0.286368	-0.444928	0.711366	-0.193142	-0.529196	-0.420246	0	0
29977	9.012760	1.647818	3.629039	-0.021630	-0.016874	-0.011889	-0.761622	0.286366	-0.445069	0.711150	-0.193326	-0.529239	-0.420472	0	0
29978	9.022437	1.647670	3.602521	-0.034323	-0.007698	-0.011930	-0.761765	0.284900	-0.444353	0.710934	-0.193579	-0.529154	-0.420827	0	0
29979	8.993432	1.628477	3.607558	-0.019592	0.012145	-0.018947	-0.761757	0.284743	-0.445202	0.710846	-0.193590	-0.529013	-0.421149	0	0
29980	8.966876	1.580317	3.598174	-0.012304	0.001200	-0.012785	-0.762320	0.284309	-0.445473	0.710716	-0.193645	-0.528959	-0.421411	0	0
29981	8.983805	1.580389	3.617284	-0.004929	-0.005206	0.003914	-0.762474	0.285210	-0.444343	0.710661	-0.193745	-0.528958	-0.421459	0	0
29982	8.993460	1.601945	3.597962	-0.004927	0.004770	-0.005746	-0.762188	0.285201	-0.444631	0.710590	-0.193773	-0.528895	-0.421644	0	0
29983	9.003107	1.628438	3.602678	0.007916	0.008297	0.000430	-0.760492	0.285904	-0.444661	0.710617	-0.193707	-0.528859	-0.421675	0	0
29984	9.022451	1.633249	3.607342	0.009766	0.001026	0.011854	-0.762478	0.285804	-0.444063	0.710629	-0.193740	-0.528850	-0.421650	0	0
29985	9.044220	1.630930	3.631227	0.012600	0.015520	0.009209	-0.762480	0.286100	-0.443922	0.710740	-0.193656	-0.528765	-0.421608	0	0
29986	9.080468	1.662187	3.633341	0.027184	0.015397	0.009253	-0.762617	0.285951	-0.444344	0.710852	-0.193489	-0.528733	-0.421536	0	0
29987	9.080481	1.652423	3.606902	0.008215	0.033702	0.012692	-0.760633	0.285760	-0.444659	0.711065	-0.193378	-0.528494	-0.421527	0	0
29988	9.102238	1.659807	3.645205	0.024687	0.037198	0.016239	-0.761485	0.286516	-0.444648	0.711316	-0.193175	-0.528283	-0.421461	0	0
29989	9.099785	1.691291	3.681262	0.019969	0.049024	-0.011862	-0.761039	0.285009	-0.446629	0.711529	-0.192786	-0.528032	-0.421595	0	0
29990	9.099760	1.715403	3.688455	-0.011723	0.081952	-0.013730	-0.760035	0.283795	-0.447772	0.711826	-0.192487	-0.527409	-0.422009	0	0
29991	9.022329	1.749176	3.679376	-0.008901	0.097363	-0.019002	-0.760597	0.284242	-0.448472	0.712208	-0.192061	-0.526705	-0.422439	0	0
29992	8.998148	1.739824	3.727646	0.008402	0.093596	-0.018960	-0.759603	0.285689	-0.449344	0.712571	-0.191554	-0.526088	-0.422825	0	0
29993	8.886935	1.705616	3.596251	0.014233	0.111709	-0.003183	-0.755890	0.282922	-0.452505	0.713137	-0.190985	-0.525349	-0.423047	0	0
29994	8.841029	1.648376	3.690400	0.015954	0.098999	-0.003181	-0.757857	0.284563	-0.454744	0.713617	-0.190474	-0.524698	-0.423275	0	0
29995	8.886973	1.653463	3.757379	0.014265	0.106277	0.009093	-0.756131	0.281992	-0.457166	0.714206	-0.189991	-0.523973	-0.423399	0	0
29996	9.007953	1.614350	3.674782	0.024509	0.106183	0.030175	-0.755578	0.284057	-0.456335	0.714874	-0.189569	-0.523240	-0.423366	0	0
29997	8.925741	1.590433	3.682615	0.049108	0.098731	0.030234	-0.754148	0.285333	-0.458628	0.715577	-0.188980	-0.522675	-0.423140	0	0
29998	8.901556	1.572239	3.887169	0.035080	0.077075	0.017933	-0.753290	0.283980	-0.459202	0.716062	-0.188539	-0.522219	-0.423079	0	0
29999	8.886902	1.721117	3.805410	0.041424	0.066142	0.030287	-0.751859	0.285108	-0.461494	0.716579	-0.188142	-0.521853	-0.422832	0	0
30000	8.925560	1.766512	3.747388	0.028675	0.070777	0.030265	-0.751282	0.284494	-0.462633	0.717072	-0.187835	-0.521391	-0.422702	0	0
30001	8.969148	1.718078	3.703833	0.052431	0.067852	0.032070	-0.750291	0.285209	-0.462935	0.717625	-0.187362	-0.521056	-0.422387	0	0
30002	9.046563	1.696537	3.751370	0.059785	0.085021	0.021531	-0.749133	0.282357	-0.465064	0.718212	-0.186726	-0.520639	-0.422184	0	0
30003	9.061121	1.648486	3.775345	0.052788	0.116838	0.023216	-0.747709	0.284230	-0.466793	0.718982	-0.185997	-0.519969	-0.422021	0	0
30004	9.032116	1.620196	3.886177	0.058333	0.114992	0.035507	-0.747824	0.284787	-0.470189	0.719776	-0.185322	-0.519302	-0.421787	0	0
30005	8.998281	1.591441	3.903277	0.073142	0.150259	0.021447	-0.746105	0.283402	-0.472192	0.720747	-0.184296	-0.518478	-0.421591	0	0
30006	8.993417	1.615730	3.944165	0.062036	0.150346	0.005630	-0.745952	0.284561	-0.474038	0.721601	-0.183290	-0.517625	-0.421618	0	0
30007	8.918427	1.630117	3.911042	0.058648	0.173071	0.012614	-0.742816	0.285793	-0.477208	0.722622	-0.182226	-0.516589	-0.421600	0	0
30008	8.896688	1.596662	3.954505	0.060468	0.175780	0.008217	-0.741653	0.282493	-0.479759	0.723617	-0.181128	-0.515541	-0.421650	0	0
30009	8.804807	1.558859	4.070611	0.077065	0.196530	0.007337	-0.739782	0.280945	-0.482896	0.724766	-0.179803	-0.514419	-0.421615	0	0
30010	8.703156	1.630995	4.023210	0.071895	0.149386	-0.015415	-0.738636	0.281786	-0.484899	0.725538	-0.178615	-0.513647	-0.421732	0	0
30011	8.712791	1.664977	4.080814	0.074884	0.158451	0.010037	-0.737475	0.281285	-0.488170	0.726493	-0.177478	-0.512784	-0.421618	0	0
30012	8.678911	1.688788	4.018531	0.069220	0.134905	0.010938	-0.735331	0.279744	-0.490179	0.727298	-0.176501	-0.512058	-0.421523	0	0
30013	8.712791	1.660393	4.126499	0.065337	0.120414	0.000408	-0.734027	0.279090	-0.493593	0.727998	-0.175543	-0.511446	-0.421459	0	0
30014	8.649881	1.693707	4.030761	0.071763	0.107668	0.016245	-0.733732	0.279069	-0.495012	0.728685	-0.174690	-0.510917	-0.421266	0	0
30015	8.640234	1.662629	4.071729	0.041625	0.107009	0.014409	-0.732593	0.279625	-0.496165	0.729332	-0.174033	-0.510276	-0.421196	0	0
30016	8.678876	1.713506	4.145938	0.060528	0.091424	0.004834	-0.732287	0.278119	-0.498286	0.729866	-0.173272	-0.509837	-0.421116	0	0
30017	8.693406	1.698845	4.107375	0.063301	0.085956	0.012743	-0.730156	0.276888	-0.498881	0.730434	-0.172536	-0.509442	-0.420910	0	0
30018	8.698163	1.776074	4.145746	0.053994	0.067889	0.016274	-0.729289	0.276554	-0.500875	0.730886	-0.171978	-0.509128	-0.420735	0	0
30019	8.688536	1.737046	4.042465	0.053243	0.071524	0.025912	-0.730834	0.277159	-0.502550	0.731418	-0.171443	-0.508773	-0.420459	0	0
30020	8.693327	1.778283	4.104907	0.027583	0.063572	0.026748	-0.728705	0.275343	-0.502577	0.731842	-0.171152	-0.508359	-0.420339	0	0
30021	8.686063	1.785540	4.109763	0.010185	0.062806	0.021443	-0.726289	0.276898	-0.504463	0.732236	-0.170946	-0.507894	-0.420299	0	0
30022	8.703054	1.727564	4.076026	0.015673	0.064568	0.016176	-0.727133	0.276614	-0.505013	0.732599	-0.170686	-0.507440	-0.420320	0	0
30023	8.751449	1.703574	4.106947	0.013840	0.057322	0.023196	-0.726840	0.274390	-0.505292	0.732978	-0.170485	-0.507028	-0.420239	0	0
30024	8.734559	1.669469	4.022949	-0.004475	0.052020	0.016131	-0.725849	0.275693	-0.505879	0.733243	-0.170424	-0.506581	-0.420340	0	0
30025	8.744197	1.698830	4.119026	-0.006227	0.057489	0.024901	-0.726126	0.276868	-0.507012	0.733595	-0.170378	-0.506080	-0.420348	0	0
30026	8.703115	1.674137	3.984707	0.015582	0.052762	0.010914	-0.724563	0.276533	-0.507743	0.733874	-0.170142	-0.505721	-0.420390	0	0
30027	8.698376	1.566410	4.105042	0.019991	0.039114	0.003892	-0.724410	0.277398	-0.509447	0.734088	-0.169875	-0.505501	-0.420387	0	0
30028	8.686247	1.593409	4.203684	-0.011541	0.055733	0.042411	-0.723701	0.276205	-0.509171	0.734470	-0.169983	-0.504952	-0.420337	0	0
30029	8.722528	1.595520	4.155332	0.023871	0.062681	0.010898	-0.722820	0.276736	-0.513149	0.734839	-0.169625	-0.504563	-0.420303	0	0
30030	8.659728	1.515885	4.100558	0.039307	0.033523	0.024115	-0.721127	0.276707	-0.512611	0.735121	-0.169356	-0.504424	-0.420086	0	0
30031	8.582284	1.548123	4.264587	0.029923	0.024537	0.009187	-0.722273	0.277926	-0.511324	0.735300	-0.169106	-0.504344	-0.419969	0	0
30032	8.611174	1.680665	4.297928	0.028278	0.030011	0.035537	-0.719857	0.278157	-0.512779	0.735589	-0.168996	-0.504162	-0.419726	0	0
30033	8.625721	1.642268	4.326704	0.024492	0.019149	0.029389	-0.720415	0.279482	-0.514191	0.735817	-0.168909	-0.504064	-0.419479	0	0
30034	8.676400	1.753062	4.350286	0.024348	0.004633	0.035579	-0.720422	0.278462	-0.512913	0.735972	-0.168933	-0.504053	-0.419211	0	0
30035	8.606380	1.632788	4.350896	0.005095	-0.000656	0.022344	-0.721837	0.277608	-0.512603	0.736037	-0.169037	-0.504031	-0.419080	0	0
30036	8.591836	1.664108	4.350976	0.001343	-0.009698	0.021477	-0.719574	0.279182	-0.513071	0.736025	-0.169216	-0.504054	-0.419002	0	0
30037	8.606306	1.705063	4.360455	0.009593	-0.006133	0.025013	-0.720140	0.279487	-0.513205	0.736082	-0.169322	-0.504086	-0.418820	0	0
30038	8.618410	1.695367	4.350757	0.016791	-0.018899	0.025045	-0.720694	0.279336	-0.514610	0.736064	-0.169444	-0.504236	-0.418622	0	0
30039	8.630515	1.685622	4.331442	0.006814	-0.024259	0.037312	-0.721846	0.279385	-0.512186	0.736077	-0.169708	-0.504369	-0.418333	0	0
30040	8.601505	1.671244	4.336474	-0.006983	-0.024149	0.023233	-0.721844	0.280265	-0.512756	0.735981	-0.170022	-0.504459	-0.418265	0	0
30041	8.616027	1.666116	4.278670	-0.005284	-0.045945	0.028531	-0.721439	0.282193	-0.511214	0.735827	-0.170421	-0.504715	-0.418065	0	0
30042	8.618443	1.664032	4.343570	-0.021837	-0.051254	0.021476	-0.721286	0.280116	-0.511774	0.735567	-0.170942	-0.504947	-0.418029	0	0
30043	8.678845	1.728861	4.326245	-0.011056	-0.064054	0.018027	-0.722011	0.281183	-0.510069	0.735267	-0.171405	-0.505329	-0.417905	0	0
30044	8.751439	1.704156	4.222352	-0.020933	-0.065794	0.035556	-0.724003	0.281679	-0.508907	0.734987	-0.172059	-0.505645	-0.417747	0	0
30045	8.678952	1.627404	4.259008	-0.029109	-0.062091	0.031998	-0.724303	0.284060	-0.507780	0.734724	-0.172717	-0.505913	-0.417614	0	0
30046	8.635408	1.637026	4.244893	-0.030806	-0.048461	0.032855	-0.723747	0.283620	-0.506373	0.734505	-0.173355	-0.506065	-0.417552	0	0
30047	8.645082	1.637012	4.244822	-0.038215	-0.056570	0.028461	-0.724600	0.284819	-0.506364	0.734238	-0.174038	-0.506260	-0.417500	0	0
30048	8.700751	1.598336	4.230021	-0.047190	-0.049241	0.037198	-0.725181	0.285732	-0.504943	0.734004	-0.174821	-0.506341	-0.417486	0	0
30049	8.741907	1.564302	4.176854	-0.027192	-0.063933	0.039014	-0.724924	0.288701	-0.502980	0.733763	-0.175508	-0.506617	-0.417288	0	0
30050	8.746760	1.545228	4.215303	-0.059993	-0.060031	0.042435	-0.726070	0.287272	-0.500691	0.733470	-0.176457	-0.506713	-0.417284	0	0
30051	8.751585	1.561856	4.171977	-0.038162	-0.060217	0.032840	-0.725934	0.288894	-0.500700	0.733202	-0.177178	-0.506926	-0.417192	0	0
30052	8.778210	1.549366	4.090048	-0.041852	-0.073804	0.038991	-0.726516	0.288485	-0.498567	0.732860	-0.178030	-0.507205	-0.417090	0	0
30053	8.783103	1.489388	4.133337	-0.034213	-0.048452	0.051246	-0.727509	0.290862	-0.499127	0.732734	-0.178765	-0.507315	-0.416863	0	0
30054	8.732286	1.515850	4.114453	-0.050931	-0.067373	0.036318	-0.727666	0.290443	-0.497142	0.732397	-0.179644	-0.507514	-0.416837	0	0
30055	8.741930	1.547109	4.109549	-0.028937	-0.053036	0.033727	-0.727398	0.292957	-0.496308	0.732183	-0.180271	-0.507709	-0.416704	0	0
30056	8.732258	1.544704	4.107217	-0.027141	-0.058494	0.035493	-0.728121	0.294021	-0.494886	0.731925	-0.180937	-0.507941	-0.416585	0	0
30057	8.756459	1.516614	4.272958	-0.031568	-0.044837	0.042475	-0.728701	0.292874	-0.492749	0.731784	-0.181594	-0.508050	-0.416415	0	0
30058	8.775846	1.505354	3.955462	-0.032610	-0.053025	0.023182	-0.728563	0.294935	-0.493044	0.731496	-0.182211	-0.508242	-0.416417	0	0
30059	8.742014	1.467417	4.061528	-0.045339	-0.051094	0.028401	-0.729548	0.294359	-0.493591	0.731238	-0.182922	-0.508364	-0.416409	0	0
30060	8.761342	1.486782	4.087818	-0.024340	-0.036753	0.016152	-0.730138	0.296755	-0.491611	0.731016	-0.183377	-0.508483	-0.416453	0	0
30061	8.751662	1.489313	4.109525	-0.019860	-0.053118	0.024082	-0.729439	0.297046	-0.490633	0.730776	-0.183889	-0.508734	-0.416342	0	0
30062	8.785593	1.428565	4.008347	-0.023637	-0.060365	0.009152	-0.730590	0.298271	-0.488780	0.730405	-0.184402	-0.509041	-0.416391	0	0
30063	8.976698	1.392507	4.074300	-0.012610	-0.047772	0.007403	-0.730454	0.297832	-0.488073	0.730136	-0.184754	-0.509313	-0.416374	0	0
30064	8.804909	1.459992	4.039436	-0.005119	-0.035104	0.017947	-0.731437	0.297696	-0.488906	0.729969	-0.185065	-0.509498	-0.416302	0	0
30065	8.775949	1.395067	4.046913	-0.003148	-0.020600	0.016160	-0.731724	0.295941	-0.487761	0.729892	-0.185280	-0.509595	-0.416224	0	0
30066	8.775983	1.361337	4.042132	-0.012558	-0.040496	0.000359	-0.731038	0.297279	-0.485656	0.729607	-0.185582	-0.509819	-0.416314	0	0
30067	8.742135	1.351515	3.994302	-0.003395	-0.042384	0.003891	-0.732745	0.299384	-0.485354	0.729367	-0.185827	-0.510096	-0.416285	0	0
30068	8.763854	1.399706	4.008530	-0.009168	-0.053236	-0.017157	-0.731610	0.298181	-0.485226	0.728953	-0.186065	-0.510462	-0.416457	0	0
30069	8.841259	1.390082	4.032014	0.011002	-0.053403	-0.004823	-0.731332	0.298769	-0.484951	0.728647	-0.186207	-0.510895	-0.416398	0	0
30070	8.887209	1.399365	3.976373	0.023639	-0.060779	-0.015309	-0.732191	0.298946	-0.483805	0.728261	-0.186247	-0.511448	-0.416376	0	0
30071	8.911431	1.365490	3.949777	0.021783	-0.055331	-0.027613	-0.734176	0.296933	-0.482491	0.727870	-0.186202	-0.511982	-0.416423	0	0
30072	8.969489	1.360322	3.896463	0.060345	-0.037505	-0.020522	-0.733471	0.296038	-0.481933	0.727651	-0.185850	-0.512528	-0.416291	0	0
30073	8.899383	1.326647	3.882577	0.092501	-0.025054	-0.011696	-0.736578	0.295653	-0.482446	0.727612	-0.185247	-0.513107	-0.415915	0	0
30074	8.855837	1.331794	3.935785	0.089778	-0.025022	-0.008194	-0.735581	0.294301	-0.482739	0.727563	-0.184691	-0.513661	-0.415565	0	0
30075	8.867842	1.423094	3.901963	0.115382	-0.007087	-0.016907	-0.735723	0.293716	-0.482452	0.727635	-0.183820	-0.514213	-0.415141	0	0
30076	8.821820	1.488287	3.926289	0.124460	-0.015316	-0.009840	-0.735290	0.292813	-0.483162	0.727690	-0.182963	-0.514843	-0.414642	0	0
30077	8.872545	1.553337	3.949908	0.103413	-0.016053	-0.009872	-0.735847	0.290166	-0.483142	0.727722	-0.182252	-0.515396	-0.414211	0	0
30078	8.886998	1.613432	3.935328	0.118015	-0.010730	-0.012460	-0.735837	0.288388	-0.483700	0.727779	-0.181406	-0.515971	-0.413767	0	0
30079	8.809599	1.611406	3.988789	0.107882	-0.010640	-0.023020	-0.736957	0.286630	-0.484523	0.727791	-0.180572	-0.516526	-0.413418	0	0
30080	8.790229	1.630768	4.003340	0.087805	-0.017727	-0.013402	-0.737236	0.285160	-0.484370	0.727751	-0.179972	-0.517026	-0.413126	0	0
30081	8.804673	1.698183	4.007988	0.066008	-0.004840	-0.009065	-0.737374	0.285305	-0.484935	0.727774	-0.179489	-0.517340	-0.412903	0	0
30082	8.877203	1.731611	3.973771	0.070470	-0.015775	-0.008151	-0.737942	0.285026	-0.484500	0.727730	-0.179037	-0.517743	-0.412670	0	0
30083	8.848199	1.712333	3.961977	0.047733	-0.013769	-0.002071	-0.738223	0.284441	-0.484493	0.727703	-0.178760	-0.518034	-0.412474	0	0
30084	8.809511	1.702675	3.945438	0.020474	-0.011721	0.009266	-0.738500	0.283850	-0.485051	0.727665	-0.178743	-0.518171	-0.412376	0	0
30085	8.751458	1.707577	3.945858	0.024082	-0.015375	0.007523	-0.738788	0.282391	-0.483909	0.727626	-0.178693	-0.518358	-0.412231	0	0
30086	8.785356	1.669151	3.974493	0.014728	-0.022571	-0.013560	-0.737229	0.284416	-0.484933	0.727426	-0.178646	-0.518590	-0.412312	0	0
30087	8.833753	1.645040	3.981372	0.009215	-0.040675	0.000486	-0.738082	0.284144	-0.484352	0.727201	-0.178772	-0.518912	-0.412249	0	0
30088	8.860371	1.635164	3.940313	0.001190	-0.017022	-0.003074	-0.738649	0.282980	-0.483772	0.727048	-0.178855	-0.519030	-0.412335	0	0
30089	8.867593	1.682504	3.781540	0.004701	-0.022511	-0.017084	-0.739650	0.282131	-0.482196	0.726836	-0.178848	-0.519233	-0.412456	0	0
30090	8.891839	1.615529	3.875184	-0.023552	-0.029532	-0.004875	-0.740772	0.281847	-0.483308	0.726567	-0.179153	-0.519342	-0.412661	0	0
30091	8.843433	1.649210	3.856276	-0.041646	-0.005787	-0.009329	-0.739374	0.283016	-0.481779	0.726390	-0.179454	-0.519218	-0.412996	0	0
30092	8.857972	1.620431	3.882640	-0.032518	-0.012212	-0.003164	-0.739790	0.282279	-0.482477	0.726201	-0.179761	-0.519162	-0.413266	0	0
30093	8.833834	1.585912	3.714546	-0.041505	-0.014863	0.008221	-0.740368	0.282747	-0.481196	0.726051	-0.180190	-0.519073	-0.413456	0	0
30094	8.877420	1.519382	3.901814	-0.030908	-0.015873	-0.031262	-0.739233	0.283308	-0.481783	0.725728	-0.180355	-0.519100	-0.413915	0	0
30095	8.911089	1.711960	3.906220	-0.058280	-0.015639	-0.017237	-0.740665	0.283948	-0.479923	0.725438	-0.180777	-0.518992	-0.414376	0	0
30096	8.879725	1.639392	3.829572	-0.059839	0.007058	-0.016410	-0.740660	0.282469	-0.480058	0.725242	-0.181135	-0.518705	-0.414920	0	0
30097	8.870149	1.536173	3.887428	-0.038833	0.021396	-0.034835	-0.741238	0.283673	-0.479064	0.725105	-0.181171	-0.518442	-0.415474	0	0
30098	8.872576	1.528886	3.875395	-0.027021	0.026737	-0.047978	-0.740524	0.283651	-0.479783	0.724937	-0.181048	-0.518204	-0.416115	0	0
30099	8.882194	1.582092	3.925771	-0.060040	0.014306	-0.048906	-0.741944	0.281332	-0.478335	0.724666	-0.181194	-0.517929	-0.416868	0	0
30100	8.804818	1.544584	4.104283	-0.052864	-0.003881	-0.041861	-0.741516	0.281613	-0.478909	0.724321	-0.181412	-0.517795	-0.417536	0	0
30101	8.843583	1.481760	4.070391	-0.044192	-0.033013	-0.071653	-0.741802	0.282359	-0.478766	0.723738	-0.181522	-0.517969	-0.418284	0	0
30102	8.916051	1.582260	3.968801	-0.046011	-0.033913	-0.066361	-0.742522	0.280624	-0.476624	0.723146	-0.181690	-0.518125	-0.419040	0	0
30103	8.945013	1.653874	3.855530	-0.045928	-0.020311	-0.069867	-0.742809	0.280046	-0.475910	0.722631	-0.181769	-0.518195	-0.419807	0	0
30104	8.843803	1.364778	2.834692	-0.058388	-0.031157	-0.076079	-0.743373	0.280055	-0.476183	0.721991	-0.181962	-0.518297	-0.420698	0	0
30105	9.242170	1.643129	8.015154	-0.421530	0.162654	-0.051784	-0.742394	0.287405	-0.477505	0.721810	-0.184071	-0.515423	-0.423612	0	0
30106	8.838576	1.641273	4.190511	-0.414811	0.207784	-0.092120	-0.740857	0.289164	-0.475840	0.721667	-0.185741	-0.512314	-0.426886	0	0
30107	8.601867	1.319121	4.214141	-0.116628	0.027503	-0.071958	-0.741125	0.289592	-0.477818	0.721252	-0.186117	-0.511734	-0.428117	0	0
30108	8.836293	1.533646	3.854018	-0.111723	-0.066936	-0.038406	-0.741151	0.291683	-0.475563	0.720488	-0.187041	-0.511795	-0.428927	0	0
30109	8.978948	1.572415	3.944306	-0.190010	0.006272	-0.082553	-0.740024	0.291962	-0.475017	0.719778	-0.187981	-0.511072	-0.430567	0	0
30110	8.848082	1.818933	4.094126	-0.235438	0.019396	-0.051032	-0.740880	0.292282	-0.474297	0.719165	-0.189357	-0.510000	-0.432257	0	0
30111	8.760914	1.928936	3.921566	-0.268079	0.037820	-0.044085	-0.740321	0.292426	-0.473599	0.718625	-0.190916	-0.508635	-0.434074	0	0
30112	8.816743	1.719942	4.029521	-0.277126	0.014306	-0.017803	-0.742189	0.295589	-0.471318	0.718037	-0.192785	-0.507346	-0.435726	0	0
30113	8.780743	1.438420	4.051651	-0.282406	0.010720	-0.007354	-0.741911	0.296473	-0.471044	0.717480	-0.194748	-0.506034	-0.437293	0	0
30114	8.918633	1.409470	4.079519	-0.253629	-0.000440	-0.047641	-0.740817	0.300470	-0.467967	0.716722	-0.196357	-0.505004	-0.439003	0	0
30115	8.843469	1.592702	4.108770	-0.250066	0.028571	-0.077463	-0.741824	0.301541	-0.466398	0.716000	-0.197653	-0.503836	-0.440937	0	0
30116	8.751464	1.689117	4.104555	-0.226394	0.019320	-0.070353	-0.741689	0.302723	-0.466123	0.715287	-0.198863	-0.502822	-0.442705	0	0
30117	8.741724	1.756421	4.080528	-0.239002	0.014902	-0.041401	-0.741695	0.304055	-0.465845	0.714668	-0.200318	-0.501723	-0.444294	0	0
30118	8.751772	1.374114	4.181746	-0.213379	0.007421	-0.045817	-0.741716	0.305405	-0.463870	0.714021	-0.201609	-0.500797	-0.445792	0	0
30119	8.795351	1.328415	4.203103	-0.158974	0.006040	-0.090450	-0.741439	0.306584	-0.463597	0.713293	-0.202285	-0.500210	-0.447308	0	0
30120	8.794950	1.741800	4.060917	-0.108155	-0.036099	-0.061207	-0.742855	0.305438	-0.463003	0.712568	-0.202939	-0.500093	-0.448296	0	0
30121	8.978560	1.962343	3.924757	-0.175358	-0.013775	-0.031495	-0.742319	0.306641	-0.459904	0.711967	-0.204113	-0.499452	-0.449431	0	0
30122	8.872480	1.602435	4.137401	-0.241159	0.057562	-0.021314	-0.742314	0.307958	-0.461042	0.711612	-0.205494	-0.497984	-0.450991	0	0
30123	8.761434	1.386162	4.186474	-0.216480	0.055549	-0.028332	-0.742191	0.309892	-0.459496	0.711280	-0.206662	-0.496654	-0.452445	0	0
30124	8.655138	1.261079	4.177735	-0.151203	0.013269	-0.047462	-0.743172	0.309311	-0.460468	0.710765	-0.207471	-0.495957	-0.453647	0	0
30125	8.659981	1.251708	4.230601	-0.111491	-0.036058	-0.049062	-0.744324	0.309066	-0.457901	0.710097	-0.208204	-0.495793	-0.454535	0	0
30126	8.715496	1.367091	4.210868	-0.110076	-0.065117	-0.061275	-0.744629	0.311159	-0.456066	0.709211	-0.209010	-0.495866	-0.455469	0	0
30127	8.744416	1.477408	4.133630	-0.080978	-0.096202	-0.037441	-0.745209	0.310600	-0.454215	0.708359	-0.209857	-0.496241	-0.455996	0	0
30128	8.697933	2.007115	4.128729	0.050668	-0.071834	-0.005433	-0.747066	0.309189	-0.451490	0.708029	-0.209830	-0.496976	-0.455720	0	0
30129	8.834054	1.332651	4.099433	-0.045417	-0.029346	-0.010271	-0.748069	0.310990	-0.450774	0.707707	-0.210254	-0.496982	-0.456019	0	0
30130	8.872327	1.761042	4.079570	-0.004801	-0.009677	0.051339	-0.746788	0.310954	-0.451644	0.707830	-0.210616	-0.496905	-0.455745	0	0
30131	8.838582	1.643219	4.099147	0.025214	0.033657	0.096956	-0.745796	0.311374	-0.451945	0.708457	-0.210786	-0.496561	-0.455066	0	0
30132	8.836513	1.289530	4.142727	-0.030729	0.008685	0.070438	-0.744673	0.313569	-0.451690	0.708701	-0.211345	-0.496195	-0.454827	0	0
30133	8.805184	1.174062	4.152668	-0.030438	0.005922	-0.010323	-0.745813	0.313749	-0.450823	0.708584	-0.211503	-0.496020	-0.455125	0	0
30134	8.790547	1.303825	4.099775	-0.133179	-0.010492	-0.049126	-0.745826	0.314795	-0.449696	0.707971	-0.212282	-0.495575	-0.456200	0	0
30135	8.732398	1.405029	4.100117	-0.115907	-0.023323	-0.038514	-0.746960	0.314821	-0.449394	0.707399	-0.213038	-0.495277	-0.457058	0	0
30136	8.732486	1.313760	4.143467	-0.114928	-0.046911	-0.009546	-0.748401	0.315913	-0.446687	0.706823	-0.214049	-0.495087	-0.457683	0	0
30137	8.841434	1.207520	4.113907	-0.144591	-0.064855	-0.052616	-0.747565	0.316354	-0.445288	0.705915	-0.215128	-0.494980	-0.458692	0	0
30138	8.834006	1.383052	4.068137	-0.086185	-0.054442	-0.055955	-0.747851	0.316217	-0.444858	0.705153	-0.215735	-0.495075	-0.459477	0	0
30139	8.814661	1.380613	4.056259	-0.093414	-0.041680	-0.061255	-0.748423	0.314617	-0.443569	0.704428	-0.216303	-0.495056	-0.460341	0	0
30140	8.916236	1.387806	4.079554	-0.153676	-0.041195	-0.061395	-0.750975	0.316588	-0.443677	0.703556	-0.217299	-0.494755	-0.461528	0	0
30141	8.858261	1.317855	4.036757	-0.141822	-0.015899	-0.096520	-0.750719	0.316175	-0.440284	0.702687	-0.217914	-0.494406	-0.462933	0	0
30142	8.819537	1.342036	4.046638	-0.199148	-0.003621	-0.086138	-0.749878	0.317639	-0.439880	0.701781	-0.218932	-0.493681	-0.464598	0	0
30143	8.732347	1.453314	4.126525	-0.157225	-0.011202	-0.077229	-0.751732	0.317548	-0.438151	0.700986	-0.219728	-0.493182	-0.465951	0	0
30144	8.819540	1.335068	4.097133	-0.124498	-0.028730	-0.082420	-0.754427	0.316434	-0.436970	0.700132	-0.220356	-0.492968	-0.467164	0	0
30145	8.776041	1.296697	4.114312	-0.166575	-0.022945	-0.101846	-0.753877	0.317179	-0.435285	0.699138	-0.221150	-0.492558	-0.468706	0	0
30146	8.795196	1.496253	4.065924	-0.192251	-0.022734	-0.105365	-0.755866	0.316347	-0.433975	0.698053	-0.222108	-0.492032	-0.470420	0	0
30147	8.737083	1.549912	4.186518	-0.170026	-0.017437	-0.064943	-0.755734	0.315767	-0.432702	0.697246	-0.223079	-0.491482	-0.471729	0	0
30148	8.843740	1.322946	4.087349	-0.155458	-0.015778	-0.087778	-0.757306	0.316995	-0.431266	0.696353	-0.223833	-0.491038	-0.473152	0	0
30149	8.809870	1.332554	4.073163	-0.155437	-0.001262	-0.100958	-0.757033	0.314060	-0.428995	0.695484	-0.224448	-0.490521	-0.474673	0	0
30150	8.833960	1.424332	4.137827	-0.202877	-0.002677	-0.087884	-0.757036	0.315829	-0.429285	0.694545	-0.225465	-0.489758	-0.476351	0	0
30151	8.858234	1.333003	4.176193	-0.193803	-0.004575	-0.096659	-0.758756	0.317216	-0.427141	0.693587	-0.226382	-0.489068	-0.478019	0	0
30152	8.795350	1.323952	4.272830	-0.182814	0.009862	-0.105433	-0.758767	0.316200	-0.425438	0.692661	-0.227114	-0.488347	-0.479748	0	0
30153	8.751593	1.561395	4.080615	-0.157323	-0.015740	-0.078950	-0.760188	0.316531	-0.424851	0.691810	-0.227916	-0.487864	-0.481085	0	0
30154	8.724931	1.612381	4.157705	-0.118332	0.013014	-0.023598	-0.759352	0.318590	-0.424024	0.691435	-0.228583	-0.487242	-0.481936	0	0
30155	8.829159	1.381368	4.210026	-0.160195	0.026040	-0.033424	-0.759643	0.318605	-0.423171	0.690997	-0.229425	-0.486350	-0.483065	0	0
30156	8.776103	1.222766	4.253819	-0.137343	0.029481	-0.042192	-0.759202	0.318135	-0.424874	0.690570	-0.230049	-0.485564	-0.484167	0	0
30157	8.805056	1.308546	4.085239	-0.115509	0.024753	-0.046495	-0.760352	0.319946	-0.423448	0.690161	-0.230524	-0.484925	-0.485164	0	0
30158	8.645315	1.401217	4.273864	-0.047058	0.019693	-0.031393	-0.761629	0.318947	-0.422574	0.689940	-0.230630	-0.484616	-0.485737	0	0
30159	8.732316	1.477814	4.210655	0.006899	-0.001613	0.007400	-0.762326	0.319977	-0.424265	0.689947	-0.230649	-0.484627	-0.485707	0	0
30160	8.790494	1.352292	4.162247	0.097286	-0.008720	0.008474	-0.763460	0.320298	-0.424106	0.690116	-0.230087	-0.485124	-0.485237	0	0
30161	8.892118	1.322595	4.031698	0.008307	-0.017109	-0.041749	-0.761193	0.318923	-0.423996	0.689812	-0.229934	-0.485362	-0.485503	0	0
30162	8.441984	1.533443	4.655116	0.075147	0.000603	-0.004732	-0.761202	0.319817	-0.423292	0.689912	-0.229414	-0.485719	-0.485250	0	0
30163	8.823938	1.771072	4.144831	0.028924	-0.042651	-0.029273	-0.761901	0.319233	-0.423985	0.689592	-0.229302	-0.486203	-0.485273	0	0
30164	8.775717	1.626242	4.056344	0.064051	-0.032040	0.000598	-0.762889	0.318368	-0.423965	0.689533	-0.229043	-0.486718	-0.484962	0	0
30165	8.916362	1.246657	4.257584	0.134189	0.021824	0.022539	-0.764861	0.318102	-0.424922	0.690019	-0.228144	-0.487150	-0.484262	0	0
30166	8.751584	1.557380	4.239300	0.137576	0.014562	0.014732	-0.764422	0.318222	-0.426769	0.690420	-0.227222	-0.487666	-0.483603	0	0
30167	8.906713	1.247502	3.945099	0.082535	0.033985	-0.067981	-0.765839	0.318106	-0.426462	0.690408	-0.226179	-0.487967	-0.483805	0	0
30168	8.635750	1.292867	4.269213	0.031572	0.024492	-0.027728	-0.763582	0.318069	-0.425650	0.690409	-0.225735	-0.487997	-0.483981	0	0
30169	8.744426	1.467777	4.133638	0.055651	0.035188	0.010978	-0.764131	0.316588	-0.427050	0.690724	-0.225257	-0.487982	-0.483771	0	0
30170	8.790294	1.554430	4.142849	0.041751	0.035291	-0.008338	-0.764391	0.313622	-0.428730	0.690899	-0.224780	-0.487944	-0.483780	0	0
30171	8.776052	1.280159	4.176836	0.009731	0.028280	-0.026027	-0.764984	0.317346	-0.426898	0.690897	-0.224472	-0.487837	-0.484034	0	0
30172	8.655109	1.267252	4.447009	-0.174640	-0.031904	-0.065016	-0.765263	0.316022	-0.426887	0.689980	-0.225541	-0.487342	-0.485342	0	0
30173	8.712909	1.535648	4.215558	-0.093008	0.023677	-0.066572	-0.764968	0.315118	-0.428020	0.689526	-0.225766	-0.486859	-0.486366	0	0
30174	8.790235	1.603187	4.263023	-0.056288	0.036085	-0.047176	-0.765525	0.313059	-0.428285	0.689295	-0.225771	-0.486429	-0.487121	0	0
30175	8.918734	1.321998	3.920908	-0.057201	0.039664	-0.079711	-0.765533	0.314247	-0.427724	0.688934	-0.225608	-0.486039	-0.488095	0	0
30176	8.611365	1.497181	4.197097	0.009512	0.041000	-0.054077	-0.766090	0.311157	-0.427702	0.688838	-0.225104	-0.485909	-0.488592	0	0
30177	8.732274	1.516529	4.249092	0.029658	0.045366	-0.046128	-0.764372	0.310950	-0.429992	0.688864	-0.224478	-0.485828	-0.488925	0	0
30178	8.480754	1.472542	4.525052	-0.076799	0.007249	-0.071809	-0.764934	0.308897	-0.429691	0.688326	-0.224644	-0.485549	-0.489882	0	0
30179	8.615930	1.755681	4.374769	-0.001683	0.024781	-0.043490	-0.766056	0.308025	-0.430518	0.688194	-0.224345	-0.485449	-0.490304	0	0
30180	8.775749	1.574464	4.292004	0.082605	0.023166	-0.016121	-0.766471	0.307286	-0.431357	0.688361	-0.223609	-0.485716	-0.490142	0	0
30181	8.553181	1.604923	4.538840	0.056008	0.008909	-0.008274	-0.765902	0.306828	-0.431647	0.688453	-0.223161	-0.485928	-0.490006	0	0
30182	8.656974	1.834705	4.302277	0.065678	-0.015694	-0.020438	-0.765613	0.307404	-0.432503	0.688372	-0.222710	-0.486388	-0.489868	0	0
30183	8.751575	1.573796	4.152733	0.100515	-0.008754	-0.030076	-0.767167	0.304196	-0.431615	0.688371	-0.221936	-0.486988	-0.489625	0	0
30184	8.664335	1.733322	4.251816	0.065949	-0.009343	-0.002041	-0.766448	0.302108	-0.432184	0.688411	-0.221541	-0.487365	-0.489373	0	0
30185	8.703061	1.708995	4.213084	0.060723	0.001590	0.014602	-0.767014	0.301972	-0.432174	0.688589	-0.221207	-0.487599	-0.489040	0	0
30186	8.727335	1.615440	4.287516	0.075292	0.000558	0.008471	-0.765450	0.303108	-0.433478	0.688748	-0.220751	-0.487929	-0.488692	0	0
30187	8.703092	1.670923	4.302073	0.095372	0.011285	0.000620	-0.767142	0.301958	-0.433728	0.688982	-0.220063	-0.488296	-0.488307	0	0
30188	8.628128	1.656540	4.293015	0.057003	-0.009257	0.016345	-0.766590	0.302552	-0.432325	0.689089	-0.219820	-0.488586	-0.487974	0	0
30189	8.678898	1.680468	4.278199	0.055162	-0.002899	0.009320	-0.766012	0.301642	-0.433462	0.689207	-0.219520	-0.488835	-0.487694	0	0
30190	8.693377	1.709531	4.316538	0.095235	-0.015927	0.015582	-0.767850	0.302120	-0.433717	0.689362	-0.219041	-0.489359	-0.487163	0	0
30191	8.693469	1.620281	4.282950	0.164433	-0.050979	0.024547	-0.766285	0.299724	-0.433874	0.689557	-0.218296	-0.490437	-0.486137	0	0
30192	8.741881	1.593035	4.145576	0.171725	-0.063755	0.030722	-0.766556	0.297654	-0.434568	0.689719	-0.217594	-0.491629	-0.485017	0	0
30193	8.746574	1.746566	4.037224	0.175281	-0.071044	0.032536	-0.769954	0.298756	-0.434658	0.689874	-0.216909	-0.492878	-0.483835	0	0
30194	8.732093	1.704003	4.186430	0.188133	-0.058437	0.030781	-0.768532	0.297247	-0.434958	0.690090	-0.216069	-0.494108	-0.482646	0	0
30195	8.577085	1.920744	4.153726	0.363685	-0.054389	0.073368	-0.766952	0.293654	-0.436525	0.690922	-0.214203	-0.496056	-0.480283	0	0
30196	8.872353	1.748253	3.930516	0.292737	-0.044782	0.078423	-0.768087	0.294123	-0.436225	0.691650	-0.212808	-0.497586	-0.478269	0	0
30197	8.751565	1.597059	3.991629	0.171963	-0.032917	0.021912	-0.768076	0.292050	-0.436782	0.691922	-0.211905	-0.498569	-0.477252	0	0
30198	8.693480	1.631082	4.037706	0.067712	-0.033875	0.002363	-0.768215	0.291314	-0.436777	0.691858	-0.211632	-0.499107	-0.476903	0	0
30199	8.814297	1.746489	4.041538	-0.001995	-0.053282	-0.009153	-0.768778	0.290144	-0.436763	0.691510	-0.211875	-0.499466	-0.476924	0	0
30200	8.848142	1.756457	4.118219	-0.058577	-0.038303	-0.019837	-0.769783	0.290330	-0.435049	0.691051	-0.212386	-0.499479	-0.477349	0	0
30201	8.785295	1.722578	4.065812	-0.079820	-0.052655	-0.040062	-0.771062	0.289775	-0.434177	0.690393	-0.213009	-0.499527	-0.477973	0	0
30202	8.785233	1.780602	4.113851	-0.100736	-0.043401	-0.034845	-0.770796	0.290673	-0.432487	0.689744	-0.213761	-0.499404	-0.478701	0	0
30203	8.811820	1.799750	4.099215	-0.102716	-0.047025	-0.048880	-0.770801	0.289208	-0.431349	0.689021	-0.214470	-0.499321	-0.479511	0	0
30204	8.823969	1.746645	4.075127	-0.137797	-0.066721	-0.080543	-0.773645	0.292227	-0.430750	0.687955	-0.215360	-0.499277	-0.480687	0	0
30205	8.804626	1.728092	4.209922	-0.224063	-0.080542	-0.119352	-0.774795	0.291096	-0.428179	0.686460	-0.216712	-0.498989	-0.482512	0	0
30206	8.744223	1.672347	4.119047	-0.264579	-0.120141	-0.128187	-0.776092	0.290269	-0.425042	0.684616	-0.218488	-0.498798	-0.484524	0	0
30207	8.736839	1.804507	4.066099	-0.289329	-0.116311	-0.138747	-0.777411	0.291971	-0.420218	0.682693	-0.220359	-0.498472	-0.486721	0	0
30208	8.746548	1.766239	4.118954	-0.332311	-0.125940	-0.138848	-0.779567	0.291909	-0.416221	0.680601	-0.222570	-0.498002	-0.489121	0	0
30209	8.770726	1.766688	4.214947	-0.332814	-0.172217	-0.147566	-0.783557	0.290849	-0.412472	0.678240	-0.224960	-0.497849	-0.491456	0	0
30210	8.780447	1.736812	4.022559	-0.387788	-0.202634	-0.149416	-0.784166	0.292092	-0.407799	0.675568	-0.227860	-0.497634	-0.494012	0	0
30211	8.732014	1.785715	4.157512	-0.435688	-0.236714	-0.159132	-0.786346	0.294120	-0.401688	0.672567	-0.231196	-0.497416	-0.496769	0	0
30212	8.799702	1.814832	4.221909	-0.451537	-0.252930	-0.177569	-0.788382	0.295408	-0.395577	0.669322	-0.234623	-0.497262	-0.499691	0	0
30213	8.964478	1.533758	3.913188	-0.556964	-0.263034	-0.249826	-0.793236	0.294384	-0.389975	0.665408	-0.238436	-0.496793	-0.503564	0	0
30214	8.794949	1.764638	3.815664	-0.573425	-0.248363	-0.260360	-0.796439	0.293974	-0.379027	0.661427	-0.242225	-0.496152	-0.507616	0	0
30215	8.775543	1.824614	3.767671	-0.547624	-0.208650	-0.270865	-0.800164	0.294990	-0.373877	0.657641	-0.245575	-0.495377	-0.511667	0	0
30216	8.775586	1.783588	3.748470	-0.512822	-0.183537	-0.286620	-0.804029	0.293360	-0.367865	0.653940	-0.248483	-0.494639	-0.515705	0	0
30217	8.763369	1.899654	3.844635	-0.466771	-0.165735	-0.244384	-0.805498	0.293751	-0.361617	0.650653	-0.251195	-0.493894	-0.519251	0	0
30218	8.833714	1.706241	3.704832	-0.479633	-0.187433	-0.247940	-0.810061	0.292711	-0.357011	0.647169	-0.254081	-0.493222	-0.522826	0	0
30219	8.966938	1.508648	3.708828	-0.473899	-0.151212	-0.265569	-0.811235	0.291905	-0.351612	0.643783	-0.256642	-0.492369	-0.526547	0	0
30220	8.742761	0.661909	4.742586	-0.431994	-0.191423	-0.251622	-0.814113	0.291289	-0.345620	0.640343	-0.259208	-0.491950	-0.529866	0	0
30221	9.022194	1.897668	3.525383	-0.687741	-0.055033	-0.155530	-0.815584	0.293153	-0.339662	0.637412	-0.263150	-0.489026	-0.534146	0	0
30222	8.441972	1.584105	4.198264	-0.589515	0.125738	-0.169684	-0.815620	0.294965	-0.335991	0.635500	-0.265421	-0.485497	-0.538502	0	0
30223	9.119073	1.783302	3.313193	-0.946582	-0.053027	-0.347478	-0.817197	0.294581	-0.333416	0.630787	-0.270040	-0.481611	-0.545194	0	0
30224	8.867789	1.539639	3.142120	-0.448937	-0.082442	-0.207663	-0.819346	0.294658	-0.330269	0.627986	-0.272334	-0.480224	-0.548501	0	0
30225	9.064090	1.058551	4.237423	-0.320758	-0.054419	-0.177696	-0.821210	0.291785	-0.326265	0.625832	-0.273812	-0.479265	-0.551059	0	0
30226	9.104727	1.626274	3.202829	-0.299024	-0.127210	-0.122973	-0.823376	0.292178	-0.321138	0.623665	-0.275812	-0.478731	-0.552979	0	0
