# Supplementary material for: Identification of Haptic Based Guiding Using Hard Reins
Source: PLoS One. 2015 Jul 22;10(7):e0132020. doi: 10.1371/journal.pone.0132020 (PMC4511788; doi:10.1371/journal.pone.0132020)
Supplement: S1 File — (ZIP) [file pone.0132020.s001.zip › MotionData1/Subject1/T15/gh15.txt]

// Start Time: 0
// Sample rate: 50.0Hz
// Scenario: 4.0
// Firmware Version: 2.6.1
Counter	Acc_X	Acc_Y	Acc_Z	Gyr_X	Gyr_Y	Gyr_Z	Mag_X	Mag_Y	Mag_Z	Quat_w	Quat_x	Quat_y	Quat_z	AnalogIn_1	AnalogIn_2
28254	1.748461	-0.704264	9.583164	0.055003	0.058351	0.082861	-0.238350	1.084471	-0.640249	0.337912	-0.090869	-0.007483	-0.936751	0	0
28255	1.822839	-0.774313	9.675448	0.047901	0.065340	0.069578	-0.236098	1.083631	-0.641336	0.338587	-0.090172	-0.007711	-0.936573	0	0
28256	1.882437	-0.882922	9.704928	0.067631	0.068848	0.059120	-0.235848	1.085700	-0.640666	0.339620	-0.089363	-0.008130	-0.936273	0	0
28257	1.872442	-0.930862	9.733304	0.096345	0.060155	0.037261	-0.233853	1.083481	-0.641502	0.340035	-0.088550	-0.008850	-0.936193	0	0
28258	1.838676	-0.927928	9.820150	0.099921	0.068895	0.038209	-0.233317	1.082650	-0.642693	0.340872	-0.087628	-0.009586	-0.935968	0	0
28259	1.766312	-0.919867	9.912194	0.098191	0.074178	0.024138	-0.233570	1.081271	-0.643487	0.341167	-0.086676	-0.010275	-0.935942	0	0
28260	1.671973	-0.943137	9.927161	0.083006	0.079460	0.019664	-0.231712	1.080433	-0.645090	0.341782	-0.085711	-0.010829	-0.935800	0	0
28261	1.562983	-0.990244	9.975627	0.055273	0.072486	0.015052	-0.229461	1.078902	-0.645009	0.341956	-0.084917	-0.011115	-0.935805	0	0
28262	1.481119	-0.956017	9.947886	0.023074	0.058519	0.009512	-0.226946	1.078337	-0.646358	0.342392	-0.084352	-0.011184	-0.935696	0	0
28263	1.438553	-0.830594	9.954502	-0.016284	0.039285	0.002145	-0.228262	1.078345	-0.647121	0.342381	-0.084108	-0.010910	-0.935725	0	0
28264	1.429905	-0.686473	9.869713	-0.071775	0.044518	0.010605	-0.226949	1.078198	-0.645054	0.342698	-0.084000	-0.010135	-0.935628	0	0
28265	1.399011	-0.614322	9.789095	-0.100422	0.016541	0.008558	-0.227752	1.079997	-0.644763	0.342675	-0.084254	-0.009137	-0.935624	0	0
28266	1.420795	-0.605077	9.721720	-0.116491	0.013061	0.001376	-0.226833	1.083447	-0.649312	0.342871	-0.084593	-0.008059	-0.935531	0	0
28267	1.440058	-0.610274	9.644587	-0.117385	-0.006169	-0.002230	-0.225786	1.084822	-0.648922	0.342730	-0.085115	-0.006984	-0.935544	0	0
28268	1.493351	-0.586652	9.639591	-0.096821	-0.011433	-0.000348	-0.227511	1.085935	-0.648102	0.342907	-0.085616	-0.006174	-0.935439	0	0
28269	1.527335	-0.562777	9.668413	-0.044944	-0.006197	0.004449	-0.228985	1.087874	-0.644666	0.342891	-0.085890	-0.005768	-0.935423	0	0
28270	1.628610	-0.582826	9.662502	-0.003828	-0.021974	0.009063	-0.229254	1.088704	-0.644653	0.343233	-0.086171	-0.005857	-0.935271	0	0
28271	1.739555	-0.602819	9.699769	0.022195	-0.032458	-0.011971	-0.228846	1.086769	-0.645070	0.343120	-0.086460	-0.006182	-0.935284	0	0
28272	1.850561	-0.613280	9.708304	0.042871	-0.023692	-0.031210	-0.229108	1.087047	-0.646108	0.343117	-0.086595	-0.006747	-0.935268	0	0
28273	1.918259	-0.599554	9.650197	0.048196	-0.032468	-0.022408	-0.230157	1.085119	-0.644675	0.342927	-0.086796	-0.007326	-0.935315	0	0
28274	1.971390	-0.599852	9.688189	0.024907	-0.043002	-0.020870	-0.231467	1.084022	-0.645580	0.342978	-0.087174	-0.007779	-0.935257	0	0
28275	1.986478	-0.515814	9.679412	-0.016125	-0.023717	-0.042235	-0.231207	1.083744	-0.644020	0.342547	-0.087517	-0.007747	-0.935383	0	0
28276	1.962856	-0.441183	9.642020	-0.073421	-0.018493	-0.032036	-0.232657	1.084443	-0.645558	0.342407	-0.088002	-0.007206	-0.935393	0	0
28277	1.876088	-0.416612	9.590178	-0.114487	-0.013178	-0.049026	-0.233457	1.085413	-0.644883	0.341827	-0.088586	-0.006229	-0.935558	0	0
28278	1.769482	-0.464105	9.518450	-0.114414	0.002641	-0.058637	-0.233335	1.086931	-0.644479	0.341407	-0.089012	-0.005257	-0.935677	0	0
28279	1.679769	-0.516246	9.542658	-0.100125	-0.004339	-0.055899	-0.234528	1.087213	-0.643283	0.340774	-0.089465	-0.004392	-0.935869	0	0
28280	1.599884	-0.544426	9.562250	-0.069727	0.002674	-0.049466	-0.233999	1.087349	-0.644073	0.340479	-0.089739	-0.003830	-0.935952	0	0
28281	1.614336	-0.551564	9.624531	-0.024958	0.009684	-0.056171	-0.233886	1.089004	-0.641316	0.339911	-0.089804	-0.003620	-0.936153	0	0
28282	1.640656	-0.587643	9.691183	0.025146	0.011430	-0.057579	-0.233351	1.089140	-0.643673	0.339645	-0.089673	-0.003925	-0.936261	0	0
28283	1.686165	-0.640798	9.728633	0.066390	0.006221	-0.079352	-0.235576	1.085700	-0.643021	0.338941	-0.089458	-0.004602	-0.936534	0	0
28284	1.714919	-0.672263	9.737637	0.075322	0.011453	-0.074877	-0.237535	1.083503	-0.645232	0.338521	-0.089155	-0.005389	-0.936710	0	0
28285	1.676924	-0.582940	9.748605	0.061930	0.014095	-0.080223	-0.238836	1.081578	-0.647582	0.337805	-0.088882	-0.005996	-0.936991	0	0
28286	1.609862	-0.505490	9.735654	0.019904	0.018488	-0.084001	-0.236207	1.081839	-0.645138	0.337268	-0.088699	-0.006250	-0.937200	0	0
28287	1.583016	-0.543882	9.696990	-0.031969	0.018500	-0.087903	-0.238712	1.081576	-0.645103	0.336397	-0.088699	-0.005968	-0.937515	0	0
28288	1.565455	-0.635197	9.679268	-0.051656	0.009760	-0.089854	-0.236599	1.081288	-0.645268	0.335735	-0.088839	-0.005584	-0.937741	0	0
28289	1.565416	-0.640067	9.659986	-0.055200	0.004534	-0.098710	-0.238588	1.081850	-0.643274	0.334740	-0.089045	-0.005137	-0.938080	0	0
28290	1.537512	-0.490668	9.678767	-0.066803	0.006295	-0.104037	-0.239246	1.081301	-0.642878	0.333925	-0.089268	-0.004635	-0.938352	0	0
28291	1.518739	-0.413633	9.653378	-0.069550	-0.002475	-0.091731	-0.240955	1.082279	-0.646368	0.332983	-0.089587	-0.004070	-0.938659	0	0
28292	1.518906	-0.389647	9.632023	-0.055267	-0.017350	-0.088150	-0.241486	1.081038	-0.643369	0.332336	-0.089994	-0.003743	-0.938850	0	0
28293	1.528416	-0.409096	9.588456	-0.051741	-0.013001	-0.074016	-0.242018	1.082146	-0.644003	0.331575	-0.090351	-0.003366	-0.939087	0	0
28294	1.591287	-0.397503	9.607274	-0.037480	-0.025288	-0.066043	-0.242425	1.082975	-0.642291	0.331178	-0.090774	-0.003214	-0.939186	0	0
28295	1.632609	-0.361556	9.669818	-0.034800	-0.013945	-0.063345	-0.242949	1.082979	-0.643327	0.330531	-0.091084	-0.002993	-0.939385	0	0
28296	1.717442	-0.318792	9.712838	-0.042043	-0.014898	-0.045796	-0.245859	1.081888	-0.639638	0.330314	-0.091425	-0.002746	-0.939429	0	0
28297	1.790080	-0.290585	9.683696	-0.044736	-0.009674	-0.041406	-0.245065	1.081884	-0.640173	0.329863	-0.091729	-0.002405	-0.939559	0	0
28298	1.852945	-0.276865	9.611210	-0.032231	-0.011439	-0.035168	-0.246657	1.082997	-0.639615	0.329785	-0.092006	-0.002232	-0.939559	0	0
28299	1.905636	-0.335225	9.537984	-0.030454	-0.014945	-0.031669	-0.247175	1.082725	-0.641960	0.329438	-0.092315	-0.002042	-0.939651	0	0
28300	1.890724	-0.392968	9.494188	-0.005380	0.011317	-0.027873	-0.247175	1.083001	-0.642480	0.329466	-0.092290	-0.002041	-0.939644	0	0
28301	1.813189	-0.430751	9.525666	0.005393	-0.000010	-0.040157	-0.247845	1.082727	-0.639078	0.329072	-0.092343	-0.002152	-0.939776	0	0
28302	1.779474	-0.420601	9.612595	0.012543	0.002608	-0.040085	-0.247308	1.082173	-0.640658	0.329015	-0.092341	-0.002361	-0.939796	0	0
28303	1.777075	-0.420398	9.672702	0.026827	0.014829	-0.031126	-0.247309	1.082172	-0.640397	0.328726	-0.092185	-0.002621	-0.939912	0	0
28304	1.755006	-0.468244	9.701182	0.042933	0.013088	-0.032781	-0.250200	1.081084	-0.642061	0.328761	-0.091983	-0.003074	-0.939918	0	0
28305	1.730438	-0.525881	9.667085	0.028632	0.021850	-0.032857	-0.250191	1.079151	-0.641428	0.328458	-0.091755	-0.003330	-0.940045	0	0
28306	1.677205	-0.540000	9.633735	0.044769	0.037631	-0.034431	-0.249134	1.079698	-0.642744	0.328493	-0.091317	-0.003722	-0.940074	0	0
28307	1.672358	-0.544574	9.698615	0.030480	0.033261	-0.043363	-0.248598	1.078176	-0.642637	0.328092	-0.090974	-0.003967	-0.940246	0	0
28308	1.631523	-0.515295	9.730547	0.014394	0.049886	-0.043403	-0.247526	1.076238	-0.644108	0.328010	-0.090520	-0.004040	-0.940319	0	0
28309	1.595543	-0.481369	9.721634	-0.001814	0.048965	-0.020596	-0.248064	1.077622	-0.643564	0.327794	-0.090135	-0.003908	-0.940431	0	0
28310	1.595532	-0.481501	9.678372	-0.028667	0.041963	-0.019053	-0.248590	1.077072	-0.643301	0.327905	-0.089897	-0.003580	-0.940417	0	0
28311	1.624200	-0.524991	9.687239	-0.047510	0.039299	-0.008644	-0.248208	1.077621	-0.640167	0.327761	-0.089752	-0.003038	-0.940483	0	0
28312	1.566921	-0.428537	9.621548	-0.051938	0.041094	-0.015681	-0.247287	1.078997	-0.641473	0.327898	-0.089599	-0.002493	-0.940451	0	0
28313	1.576679	-0.414226	9.607208	-0.039470	0.041066	-0.002372	-0.246240	1.079128	-0.639399	0.327819	-0.089410	-0.002016	-0.940498	0	0
28314	1.542788	-0.428187	9.674634	-0.042203	0.020055	0.000181	-0.247547	1.079138	-0.643035	0.328116	-0.089424	-0.001617	-0.940394	0	0
28315	1.576333	-0.464543	9.669120	-0.030587	0.027038	0.005561	-0.245433	1.079126	-0.643589	0.328119	-0.089338	-0.001264	-0.940402	0	0
28316	1.610120	-0.467213	9.668797	-0.003791	0.016518	0.012757	-0.245818	1.079130	-0.646978	0.328587	-0.089259	-0.001228	-0.940246	0	0
28317	1.643791	-0.486675	9.682703	0.014146	0.014785	0.002293	-0.246217	1.079823	-0.646965	0.328599	-0.089140	-0.001340	-0.940252	0	0
28318	1.667799	-0.506105	9.682273	0.019428	0.016485	0.021712	-0.245821	1.079959	-0.647231	0.329176	-0.088986	-0.001515	-0.940065	0	0
28319	1.691881	-0.515863	9.698776	0.010487	0.004235	0.016306	-0.245571	1.079679	-0.642798	0.329317	-0.088979	-0.001615	-0.940016	0	0
28320	1.735034	-0.559496	9.697903	0.012282	0.009473	0.016316	-0.246629	1.080790	-0.644077	0.329830	-0.088914	-0.001750	-0.939842	0	0
28321	1.679500	-0.559039	9.705597	0.003322	0.021721	0.022480	-0.245564	1.079818	-0.645147	0.330022	-0.088767	-0.001721	-0.939789	0	0
28322	1.633579	-0.563594	9.672294	-0.016408	0.013841	0.031133	-0.246348	1.078718	-0.645407	0.330631	-0.088756	-0.001557	-0.939576	0	0
28323	1.599713	-0.570662	9.634051	-0.014652	-0.000150	0.035510	-0.245698	1.080786	-0.646180	0.330929	-0.088873	-0.001418	-0.939460	0	0
28324	1.565761	-0.591949	9.665342	-0.019987	0.004243	0.028443	-0.245583	1.082165	-0.643557	0.331538	-0.088964	-0.001257	-0.939237	0	0
28325	1.560955	-0.589440	9.687043	-0.028930	0.003367	0.026614	-0.246375	1.082169	-0.643545	0.331740	-0.089094	-0.000979	-0.939154	0	0
28326	1.532065	-0.577187	9.687433	-0.036106	-0.010626	0.026522	-0.245849	1.082304	-0.643160	0.332298	-0.089379	-0.000716	-0.938930	0	0
28327	1.551430	-0.572366	9.740195	-0.030738	-0.006267	0.026571	-0.244795	1.083266	-0.644211	0.332499	-0.089604	-0.000451	-0.938837	0	0
28328	1.563717	-0.541311	9.701993	-0.032528	-0.004518	0.028330	-0.244798	1.083403	-0.643687	0.333087	-0.089820	-0.000201	-0.938608	0	0
28329	1.590251	-0.544049	9.660875	-0.025337	-0.007998	0.021313	-0.243746	1.084226	-0.643825	0.333243	-0.090042	0.000003	-0.938532	0	0
28330	1.604596	-0.563455	9.643705	-0.018155	-0.014980	0.014283	-0.243364	1.085880	-0.642640	0.333729	-0.090308	0.000068	-0.938333	0	0
28331	1.643062	-0.587765	9.657514	-0.010953	-0.009721	0.005526	-0.244150	1.085195	-0.643287	0.333750	-0.090499	0.000117	-0.938308	0	0
28332	1.648027	-0.568583	9.650481	0.007856	-0.007084	0.002150	-0.245343	1.085891	-0.642740	0.334128	-0.090604	-0.000044	-0.938163	0	0
28333	1.648340	-0.525254	9.662993	0.010538	-0.014957	0.000387	-0.245868	1.085065	-0.642218	0.334120	-0.090772	-0.000220	-0.938149	0	0
28334	1.692105	-0.482404	9.629461	0.003408	0.002534	0.000395	-0.245988	1.084377	-0.644573	0.334482	-0.090801	-0.000310	-0.938017	0	0
28335	1.764746	-0.454153	9.614739	0.008793	-0.011466	-0.006681	-0.245855	1.083409	-0.643279	0.334406	-0.090943	-0.000468	-0.938031	0	0
28336	1.812949	-0.466600	9.599760	0.012387	-0.000976	-0.006634	-0.244942	1.084784	-0.642365	0.334737	-0.090975	-0.000663	-0.937909	0	0
28337	1.831938	-0.512464	9.594263	0.003481	0.006034	-0.013738	-0.245592	1.083684	-0.643411	0.334589	-0.090973	-0.000724	-0.937962	0	0
28338	1.841629	-0.507751	9.587023	0.004343	0.005142	-0.006687	-0.245866	1.084789	-0.642351	0.334906	-0.090975	-0.000822	-0.937849	0	0
28339	1.861122	-0.483800	9.603954	0.023156	0.009522	-0.010941	-0.245719	1.083132	-0.643806	0.334802	-0.090876	-0.001057	-0.937895	0	0
28340	1.865777	-0.507918	9.594023	0.001744	0.034031	-0.017183	-0.246385	1.083135	-0.642099	0.335012	-0.090615	-0.001043	-0.937846	0	0
28341	1.846313	-0.527126	9.555516	0.017812	0.020913	-0.011824	-0.245594	1.084236	-0.643797	0.334894	-0.090430	-0.001195	-0.937906	0	0
28342	1.872701	-0.551386	9.555010	0.010674	0.018291	-0.017185	-0.245860	1.084237	-0.643271	0.335131	-0.090286	-0.001319	-0.937835	0	0
28343	1.865666	-0.522438	9.565017	0.026745	0.032267	-0.005554	-0.245578	1.081198	-0.643305	0.335080	-0.089967	-0.001513	-0.937883	0	0
28344	1.841597	-0.512525	9.598986	0.012463	0.020915	-0.017146	-0.245844	1.081614	-0.643428	0.335291	-0.089793	-0.001642	-0.937824	0	0
28345	1.793317	-0.512000	9.647475	0.017748	0.035746	0.004108	-0.244116	1.079948	-0.644384	0.335322	-0.089473	-0.001735	-0.937844	0	0
28346	1.745065	-0.506739	9.671986	-0.000146	0.037500	0.003999	-0.243461	1.080358	-0.643607	0.335724	-0.089186	-0.001671	-0.937727	0	0
28347	1.677331	-0.525289	9.725230	0.007001	0.028765	0.002272	-0.243204	1.081185	-0.642950	0.335729	-0.088968	-0.001689	-0.937746	0	0
28348	1.650710	-0.534599	9.759000	0.014168	0.039267	0.002368	-0.242658	1.078421	-0.643638	0.336115	-0.088616	-0.001754	-0.937641	0	0
28349	1.619197	-0.551219	9.749467	0.017720	0.030522	0.005893	-0.243593	1.081188	-0.644902	0.336162	-0.088345	-0.001862	-0.937649	0	0
28350	1.590300	-0.539055	9.721016	0.019471	0.028766	0.014723	-0.243462	1.081740	-0.645682	0.336687	-0.088074	-0.002002	-0.937487	0	0
28351	1.590152	-0.558421	9.679937	0.026647	0.027035	0.011241	-0.241890	1.081177	-0.641272	0.336793	-0.087805	-0.002199	-0.937473	0	0
28352	1.601850	-0.611392	9.691245	0.030205	0.016529	0.012096	-0.241878	1.079520	-0.642203	0.337284	-0.087612	-0.002481	-0.937314	0	0
28353	1.604193	-0.621061	9.681499	0.039164	0.013041	0.008621	-0.243197	1.079528	-0.642313	0.337376	-0.087431	-0.002843	-0.937297	0	0
28354	1.555978	-0.608761	9.648410	0.024823	0.011294	0.014696	-0.241195	1.077033	-0.644719	0.337885	-0.087305	-0.003089	-0.937124	0	0
28355	1.524737	-0.589141	9.692165	0.004187	-0.004477	0.021551	-0.241064	1.077308	-0.644979	0.338068	-0.087405	-0.003167	-0.937049	0	0
28356	1.495957	-0.562377	9.719159	-0.023535	-0.004474	0.017837	-0.240936	1.077722	-0.644324	0.338576	-0.087591	-0.003013	-0.936849	0	0
28357	1.512870	-0.562385	9.759870	-0.030666	-0.004473	0.010730	-0.242786	1.078008	-0.644032	0.338626	-0.087806	-0.002770	-0.936811	0	0
28358	1.503351	-0.543038	9.769788	-0.037881	0.000742	0.024802	-0.243058	1.079390	-0.644145	0.339180	-0.087992	-0.002457	-0.936594	0	0
28359	1.522574	-0.557510	9.805506	-0.039650	-0.025489	0.011467	-0.242663	1.079664	-0.644279	0.339229	-0.088433	-0.002199	-0.936535	0	0
28360	1.590112	-0.567689	9.795193	-0.027042	-0.014969	-0.003405	-0.243986	1.079947	-0.643734	0.339527	-0.088728	-0.002066	-0.936400	0	0
28361	1.643223	-0.568244	9.749064	0.001542	-0.030733	0.003780	-0.243594	1.080221	-0.643215	0.339541	-0.089078	-0.002217	-0.936361	0	0
28362	1.648214	-0.544355	9.708439	-0.003738	-0.028937	-0.013871	-0.244656	1.080916	-0.642408	0.339764	-0.089425	-0.002359	-0.936247	0	0
28363	1.634076	-0.496073	9.730746	0.004307	-0.027190	-0.012030	-0.245842	1.080232	-0.641614	0.339633	-0.089731	-0.002539	-0.936265	0	0
28364	1.610164	-0.462292	9.704904	-0.016273	-0.037679	-0.013966	-0.246621	1.078995	-0.643442	0.339826	-0.090202	-0.002592	-0.936149	0	0
28365	1.605269	-0.467439	9.582315	-0.032470	-0.046455	0.007036	-0.247942	1.079140	-0.643159	0.339839	-0.090814	-0.002477	-0.936086	0	0
28366	1.653065	-0.535338	9.523442	-0.066352	-0.035040	-0.014345	-0.247830	1.082038	-0.642218	0.340014	-0.091430	-0.002057	-0.935963	0	0
28367	1.681906	-0.554777	9.532583	-0.066364	-0.042924	-0.014386	-0.248230	1.082592	-0.641815	0.339796	-0.092123	-0.001632	-0.935975	0	0
28368	1.691321	-0.590739	9.594576	-0.075305	-0.031567	-0.014422	-0.249303	1.084116	-0.639564	0.339967	-0.092739	-0.001118	-0.935853	0	0
28369	1.686827	-0.544907	9.626386	-0.073516	-0.035944	-0.016177	-0.251417	1.084541	-0.639267	0.339725	-0.093390	-0.000604	-0.935877	0	0
28370	1.633554	-0.563902	9.571349	-0.075293	-0.025421	-0.014376	-0.252473	1.084824	-0.639770	0.339888	-0.093949	-0.000069	-0.935762	0	0
28371	1.621145	-0.607409	9.470016	-0.064517	-0.021880	-0.019575	-0.251825	1.084403	-0.635737	0.339622	-0.094437	0.000405	-0.935809	0	0
28372	1.633301	-0.597721	9.522896	-0.055541	-0.031493	-0.030121	-0.251835	1.086060	-0.635328	0.339696	-0.094986	0.000715	-0.935726	0	0
28373	1.689032	-0.573832	9.611613	-0.050135	-0.025381	-0.038885	-0.252626	1.085926	-0.635318	0.339262	-0.095458	0.001025	-0.935835	0	0
28374	1.710708	-0.583461	9.664189	-0.039406	-0.014030	-0.035251	-0.253565	1.088279	-0.635019	0.339313	-0.095789	0.001237	-0.935783	0	0
28375	1.731863	-0.665297	9.699117	-0.016146	-0.031521	-0.041336	-0.253426	1.087173	-0.635032	0.338889	-0.096203	0.001205	-0.935894	0	0
28376	1.820727	-0.737666	9.856139	-0.012632	-0.031601	-0.031663	-0.253689	1.086069	-0.633603	0.338978	-0.096607	0.001111	-0.935821	0	0
28377	1.851904	-0.766862	9.826694	0.014237	-0.018468	-0.033197	-0.254747	1.086489	-0.633583	0.338659	-0.096796	0.000848	-0.935917	0	0
28378	1.863964	-0.767118	9.773714	0.015968	-0.025488	-0.020876	-0.256731	1.086914	-0.633026	0.338858	-0.097046	0.000520	-0.935819	0	0
28379	1.897699	-0.777003	9.773309	0.016076	-0.021944	-0.043785	-0.255263	1.085527	-0.635412	0.338442	-0.097261	0.000219	-0.935947	0	0
28380	1.917179	-0.755419	9.802229	0.000781	-0.023752	-0.026282	-0.256319	1.084703	-0.633838	0.338555	-0.097546	0.000035	-0.935877	0	0
28381	1.917366	-0.728992	9.792918	-0.039509	-0.025525	-0.020408	-0.257912	1.087198	-0.635225	0.338304	-0.097984	0.000265	-0.935922	0	0
28382	1.864492	-0.690432	9.683263	-0.073543	-0.002787	-0.002924	-0.258177	1.087199	-0.634960	0.338546	-0.098324	0.000872	-0.935798	0	0
28383	1.878977	-0.690574	9.673523	-0.112939	-0.025549	-0.003298	-0.259114	1.088308	-0.632846	0.338382	-0.099012	0.001806	-0.935784	0	0
28384	1.946292	-0.734205	9.734928	-0.148811	-0.018633	0.014940	-0.260322	1.090522	-0.630716	0.338696	-0.099755	0.003083	-0.935588	0	0
28385	1.950916	-0.763090	9.739363	-0.166745	-0.023906	0.021832	-0.261134	1.093564	-0.629891	0.338712	-0.100610	0.004549	-0.935484	0	0
28386	1.882826	-0.829891	9.743989	-0.166842	-0.025683	0.042099	-0.260093	1.094661	-0.627545	0.339249	-0.101481	0.005998	-0.935188	0	0
28387	1.776161	-0.886887	9.710607	-0.163196	-0.028233	0.027157	-0.259590	1.098524	-0.626731	0.339317	-0.102364	0.007424	-0.935057	0	0
28388	1.723199	-0.862566	9.663277	-0.148916	-0.032598	0.035198	-0.261585	1.100191	-0.624857	0.339799	-0.103239	0.008675	-0.934774	0	0
28389	1.767010	-0.814759	9.677868	-0.134625	-0.053608	0.034341	-0.262001	1.103507	-0.624556	0.339965	-0.104260	0.009755	-0.934590	0	0
28390	1.820137	-0.812917	9.629364	-0.120381	-0.064143	0.048491	-0.262544	1.104889	-0.622445	0.340604	-0.105333	0.010645	-0.934227	0	0
28391	1.877630	-0.873829	9.520017	-0.104264	-0.064131	0.048581	-0.262552	1.107652	-0.624637	0.340934	-0.106348	0.011420	-0.933983	0	0
28392	1.993034	-0.948863	9.659956	-0.075629	-0.081661	0.038099	-0.262839	1.110829	-0.623296	0.341540	-0.107433	0.011817	-0.933632	0	0
28393	1.955101	-0.850008	9.642193	-0.031732	-0.072866	0.029671	-0.263763	1.110834	-0.623282	0.341771	-0.108285	0.011863	-0.933449	0	0
28394	1.931986	-0.696755	9.360559	-0.027275	-0.060589	0.045654	-0.265496	1.112222	-0.620631	0.342476	-0.109007	0.011891	-0.933106	0	0
28395	2.038070	-0.721476	9.412233	-0.012994	-0.081626	0.045644	-0.266958	1.112229	-0.617475	0.342875	-0.109877	0.011741	-0.932859	0	0
28396	2.089717	-0.933062	9.567976	-0.002271	-0.060676	0.049260	-0.266831	1.113194	-0.617728	0.343656	-0.110514	0.011537	-0.932499	0	0
28397	2.074753	-1.000219	9.591367	0.038877	-0.063290	0.049541	-0.267233	1.114025	-0.617192	0.344146	-0.111035	0.010970	-0.932263	0	0
28398	2.089873	-0.913600	9.640299	0.081900	-0.074621	0.028677	-0.268027	1.114029	-0.616657	0.344828	-0.111514	0.009909	-0.931966	0	0
28399	2.167955	-0.798904	9.592877	0.098017	-0.078127	0.027021	-0.270108	1.109899	-0.618495	0.345174	-0.111973	0.008710	-0.931794	0	0
28400	2.209233	-0.765692	9.547239	0.098008	-0.053656	0.037679	-0.270368	1.108243	-0.616810	0.345918	-0.112199	0.007586	-0.931501	0	0
28401	2.218675	-0.790356	9.371429	0.099866	-0.044852	0.029790	-0.271696	1.108663	-0.615219	0.346288	-0.112344	0.006482	-0.931355	0	0
28402	2.177485	-0.809327	9.354743	0.071303	-0.046558	0.014604	-0.270616	1.105482	-0.616964	0.346804	-0.112596	0.005603	-0.931138	0	0
28403	2.170452	-0.780357	9.371960	0.062346	-0.029080	0.021659	-0.271409	1.105763	-0.616949	0.347054	-0.112726	0.004890	-0.931033	0	0
28404	2.129817	-0.722297	9.377785	0.033792	0.004188	0.014546	-0.271807	1.106732	-0.617978	0.347538	-0.112635	0.004535	-0.930865	0	0
28405	2.090900	-0.760580	9.344033	0.012314	0.016439	0.019726	-0.271405	1.106040	-0.618644	0.347710	-0.112517	0.004440	-0.930816	0	0
28406	2.065864	-0.885394	9.364445	0.015963	0.025228	0.005667	-0.271411	1.107006	-0.618504	0.348095	-0.112292	0.004313	-0.930700	0	0
28407	2.031563	-0.957034	9.445631	0.030213	0.018203	0.015432	-0.270881	1.106589	-0.618516	0.348248	-0.112096	0.004055	-0.930667	0	0
28408	1.997930	-0.932726	9.443797	0.051766	0.020883	-0.001128	-0.270083	1.106310	-0.619836	0.348620	-0.111787	0.003572	-0.930567	0	0
28409	1.993141	-0.927804	9.467929	0.057158	0.041005	-0.001014	-0.270739	1.105485	-0.619573	0.348649	-0.111284	0.003127	-0.930618	0	0
28410	2.017054	-0.961577	9.496175	0.050907	0.053241	-0.001030	-0.270071	1.104100	-0.619467	0.349013	-0.110676	0.002766	-0.930555	0	0
28411	2.031348	-0.990391	9.548594	0.043693	0.046203	0.007692	-0.268880	1.103265	-0.619232	0.349108	-0.110171	0.002479	-0.930580	0	0
28412	2.045536	-1.033680	9.586428	0.047274	0.058438	0.009511	-0.269134	1.102024	-0.619893	0.349561	-0.109527	0.002182	-0.930487	0	0
28413	2.021384	-1.033550	9.567410	0.055345	0.058460	0.006053	-0.267815	1.102293	-0.620302	0.349654	-0.108866	0.001833	-0.930530	0	0
28414	1.973296	-1.004339	9.558548	0.062457	0.053207	0.014918	-0.266870	1.100633	-0.623728	0.350176	-0.108217	0.001383	-0.930411	0	0
28415	1.910571	-0.998781	9.643270	0.028388	0.032182	0.021661	-0.265949	1.100490	-0.622699	0.350386	-0.107893	0.001216	-0.930369	0	0
28416	1.876576	-1.024995	9.636052	-0.009198	0.037426	0.024936	-0.266069	1.098834	-0.623497	0.350904	-0.107642	0.001391	-0.930203	0	0
28417	1.837699	-1.060579	9.698465	-0.048605	0.019911	0.026351	-0.264358	1.099653	-0.623514	0.351074	-0.107700	0.001910	-0.930131	0	0
28418	1.818425	-1.053315	9.665069	-0.089749	0.032159	0.027865	-0.263576	1.101444	-0.623770	0.351543	-0.107780	0.002818	-0.929942	0	0
28419	1.838066	-1.007812	9.651002	-0.121996	0.019885	0.032877	-0.263858	1.103654	-0.622177	0.351696	-0.108094	0.004033	-0.929844	0	0
28420	1.842997	-0.993434	9.646318	-0.131827	0.002399	0.025694	-0.265450	1.104490	-0.621100	0.352073	-0.108600	0.005228	-0.929636	0	0
28421	1.804422	-0.983628	9.608310	-0.139818	0.009441	0.015102	-0.263597	1.106278	-0.625680	0.352041	-0.109072	0.006559	-0.929585	0	0
28422	1.794679	-0.995564	9.613064	-0.155994	-0.008085	0.025495	-0.264011	1.108765	-0.624343	0.352408	-0.109761	0.007938	-0.929354	0	0
28423	1.823448	-1.022460	9.542809	-0.152381	-0.018557	0.016659	-0.264423	1.110976	-0.623532	0.352377	-0.110536	0.009292	-0.929261	0	0
28424	1.882122	-0.919690	9.478594	-0.146974	-0.027290	0.007860	-0.265506	1.112912	-0.618796	0.352582	-0.111374	0.010501	-0.929070	0	0
28425	1.993805	-0.836290	9.507429	-0.141593	-0.029070	0.004351	-0.264607	1.116220	-0.617079	0.352449	-0.112210	0.011702	-0.929006	0	0
28426	2.066224	-0.841491	9.564425	-0.129110	-0.037862	0.009673	-0.265017	1.118984	-0.617568	0.352721	-0.113084	0.012705	-0.928783	0	0
28427	2.121555	-0.870773	9.568418	-0.114777	-0.029121	0.008024	-0.266082	1.120647	-0.617666	0.352650	-0.113827	0.013655	-0.928706	0	0
28428	2.167279	-0.894963	9.639846	-0.063850	-0.039661	0.018911	-0.266612	1.120649	-0.616874	0.353060	-0.114487	0.014058	-0.928463	0	0
28429	2.133683	-0.865800	9.652488	-0.053937	-0.036117	0.004032	-0.266888	1.122031	-0.615812	0.353020	-0.115083	0.014407	-0.928399	0	0
28430	2.090076	-0.884782	9.626208	-0.025295	-0.032589	0.003382	-0.266894	1.123135	-0.615801	0.353343	-0.115544	0.014457	-0.928218	0	0
28431	2.036683	-0.918406	9.506115	-0.012710	-0.029024	-0.005314	-0.267826	1.122448	-0.612399	0.353262	-0.115931	0.014433	-0.928201	0	0
28432	2.039164	-0.906634	9.429321	-0.003757	-0.032506	-0.005258	-0.267572	1.123827	-0.611606	0.353532	-0.116316	0.014272	-0.928053	0	0
28433	2.056442	-0.856082	9.487434	-0.001991	-0.027286	0.000065	-0.269412	1.123147	-0.612629	0.353513	-0.116649	0.014157	-0.928020	0	0
28434	2.032295	-0.855907	9.482838	-0.003749	0.002466	0.001930	-0.270458	1.121634	-0.613151	0.353833	-0.116709	0.014129	-0.927891	0	0
28435	2.056837	-0.798585	9.413588	-0.007280	0.000743	-0.006908	-0.269668	1.121630	-0.612640	0.353738	-0.116802	0.014148	-0.927915	0	0
28436	2.120034	-0.741301	9.430525	-0.010915	0.000690	0.005394	-0.270204	1.123013	-0.612357	0.354121	-0.116903	0.014180	-0.927756	0	0
28437	2.129378	-0.786928	9.477986	0.017747	0.018193	0.002128	-0.268355	1.122727	-0.612519	0.354137	-0.116747	0.014031	-0.927772	0	0
28438	2.128716	-0.880612	9.515368	0.042713	0.025147	0.021701	-0.269683	1.123562	-0.611446	0.354729	-0.116429	0.013671	-0.927591	0	0
28439	2.056113	-0.904009	9.544566	0.074987	0.040945	0.011436	-0.269396	1.121353	-0.614475	0.354894	-0.115858	0.013079	-0.927608	0	0
28440	1.979005	-0.881692	9.567119	0.103619	0.037474	0.009897	-0.268731	1.121350	-0.616052	0.355442	-0.115210	0.012185	-0.927491	0	0
28441	1.945449	-0.849859	9.666311	0.119705	0.032217	0.010010	-0.269643	1.118455	-0.614370	0.355645	-0.114561	0.011144	-0.927507	0	0
28442	1.896890	-0.887861	9.699941	0.132169	0.037444	0.024224	-0.268047	1.116790	-0.615455	0.356348	-0.113808	0.010004	-0.927342	0	0
28443	1.876909	-0.979223	9.660609	0.148262	0.026965	0.024292	-0.267762	1.114719	-0.618091	0.356716	-0.113101	0.008697	-0.927300	0	0
28444	1.862149	-1.017549	9.674716	0.161670	0.012975	0.022573	-0.266960	1.112919	-0.617990	0.357453	-0.112469	0.007193	-0.927106	0	0
28445	1.847845	-0.993244	9.720782	0.166146	0.025215	0.024420	-0.266146	1.110431	-0.620247	0.357841	-0.111711	0.005719	-0.927059	0	0
28446	1.823679	-0.995497	9.708948	0.155410	0.009483	0.019886	-0.264826	1.109733	-0.619229	0.358557	-0.111132	0.004257	-0.926860	0	0
28447	1.811594	-0.997734	9.733060	0.146431	0.002469	0.024204	-0.265337	1.107250	-0.620030	0.358921	-0.110651	0.002891	-0.926781	0	0
28448	1.838268	-0.981194	9.704180	0.146461	-0.008012	0.015351	-0.265988	1.105459	-0.619515	0.359565	-0.110263	0.001446	-0.926581	0	0
28449	1.915897	-0.931305	9.699277	0.146421	-0.009805	0.024143	-0.266625	1.102978	-0.622141	0.359928	-0.109893	0.000042	-0.926485	0	0
28450	1.959533	-0.907586	9.701577	0.139268	-0.018562	0.020526	-0.267401	1.100636	-0.622936	0.360603	-0.109627	-0.001367	-0.926254	0	0
28451	2.012899	-0.872093	9.646247	0.112468	-0.032546	0.008817	-0.266468	1.098144	-0.621278	0.360785	-0.109588	-0.002553	-0.926185	0	0
28452	2.073610	-0.822248	9.583809	0.085626	-0.018573	0.014833	-0.266724	1.096627	-0.621158	0.361349	-0.109514	-0.003471	-0.925970	0	0
28453	2.163136	-0.794349	9.496837	0.033748	-0.022091	0.012661	-0.267514	1.097184	-0.622577	0.361481	-0.109664	-0.003886	-0.925900	0	0
28454	2.226223	-0.749392	9.415095	-0.005551	-0.022074	0.000030	-0.267237	1.095388	-0.623382	0.361806	-0.109950	-0.003989	-0.925738	0	0
28455	2.277124	-0.723273	9.434183	-0.034142	-0.002842	-0.003643	-0.267640	1.096495	-0.623235	0.361712	-0.110169	-0.003726	-0.925750	0	0
28456	2.284339	-0.728067	9.458099	-0.069959	0.002375	0.003160	-0.268978	1.098572	-0.621366	0.361996	-0.110463	-0.003141	-0.925606	0	0
28457	2.245816	-0.713246	9.487442	-0.055603	-0.001092	-0.007308	-0.268314	1.098017	-0.621643	0.361844	-0.110745	-0.002681	-0.925633	0	0
28458	2.207185	-0.712914	9.497393	-0.034122	0.009420	-0.006221	-0.269635	1.099405	-0.623437	0.362069	-0.110844	-0.002412	-0.925534	0	0
28459	2.144558	-0.690791	9.493381	-0.016156	0.023470	-0.017471	-0.269644	1.099542	-0.621085	0.361867	-0.110759	-0.002242	-0.925624	0	0
28460	2.130216	-0.671333	9.527375	0.014203	0.016450	-0.006693	-0.269649	1.100371	-0.621077	0.362141	-0.110618	-0.002395	-0.925533	0	0
28461	2.141973	-0.716994	9.570009	0.030307	0.020817	-0.006574	-0.268445	1.099399	-0.623977	0.362090	-0.110390	-0.002655	-0.925580	0	0
28462	2.083884	-0.735789	9.567891	0.050866	0.033946	0.001568	-0.268700	1.098435	-0.625027	0.362471	-0.109954	-0.003074	-0.925481	0	0
28463	2.013769	-0.749525	9.616405	0.058913	0.040954	0.003431	-0.268696	1.098159	-0.625813	0.362546	-0.109436	-0.003514	-0.925512	0	0
28464	1.950932	-0.758500	9.667315	0.053587	0.044483	-0.006272	-0.267105	1.096217	-0.624812	0.362855	-0.108892	-0.003927	-0.925453	0	0
28465	1.883212	-0.772491	9.638898	0.043777	0.044521	-0.012493	-0.266839	1.095248	-0.623782	0.362766	-0.108394	-0.004229	-0.925545	0	0
28466	1.839908	-0.750460	9.653945	0.026741	0.039262	-0.006451	-0.265652	1.096209	-0.625226	0.363060	-0.107995	-0.004414	-0.925476	0	0
28467	1.830375	-0.733490	9.673450	0.017751	0.032242	0.000513	-0.264864	1.095789	-0.623414	0.363063	-0.107703	-0.004501	-0.925508	0	0
28468	1.786737	-0.757230	9.663939	0.010601	0.037505	0.000489	-0.265120	1.094548	-0.623684	0.363396	-0.107379	-0.004534	-0.925415	0	0
28469	1.771866	-0.812274	9.716309	0.012325	0.018233	0.007473	-0.265645	1.095105	-0.625498	0.363457	-0.107233	-0.004608	-0.925407	0	0
28470	1.743287	-0.756729	9.717194	0.010585	0.018265	-0.003094	-0.265382	1.095379	-0.625630	0.363773	-0.107088	-0.004717	-0.925300	0	0
28471	1.794468	-0.689876	9.686277	0.010567	0.000756	-0.003158	-0.263925	1.094267	-0.625402	0.363733	-0.107106	-0.004845	-0.925312	0	0
28472	1.852496	-0.680614	9.717127	-0.000178	-0.002770	-0.003266	-0.264850	1.093995	-0.624346	0.364032	-0.107194	-0.004930	-0.925184	0	0
28473	1.886100	-0.709667	9.740536	0.019496	-0.004532	-0.002264	-0.264839	1.092891	-0.625794	0.364011	-0.107228	-0.005157	-0.925187	0	0
28474	1.937011	-0.679031	9.663542	0.014199	0.002494	-0.013740	-0.266672	1.091521	-0.627607	0.364213	-0.107214	-0.005366	-0.925108	0	0
28475	2.029308	-0.602902	9.625167	0.021364	-0.003645	-0.015483	-0.266023	1.092069	-0.625653	0.364071	-0.107232	-0.005622	-0.925160	0	0
28476	2.116684	-0.538833	9.562662	0.018664	-0.004546	-0.010231	-0.265106	1.092892	-0.625006	0.364340	-0.107267	-0.005897	-0.925049	0	0
28477	2.200935	-0.575601	9.551900	0.015917	-0.009847	0.002034	-0.264828	1.090820	-0.625684	0.364354	-0.107365	-0.006112	-0.925031	0	0
28478	2.207638	-0.650314	9.519739	0.023194	0.005960	-0.019021	-0.266145	1.090413	-0.625668	0.364514	-0.107286	-0.006396	-0.924975	0	0
28479	2.149787	-0.635466	9.508392	0.024988	0.002484	-0.020762	-0.265072	1.088199	-0.627012	0.364327	-0.107238	-0.006677	-0.925052	0	0
28480	2.169449	-0.587506	9.511177	0.014299	0.016488	-0.026954	-0.264555	1.089300	-0.625834	0.364421	-0.107092	-0.006852	-0.925031	0	0
28481	2.165225	-0.501052	9.456930	-0.023290	0.016479	-0.022802	-0.265988	1.088896	-0.630516	0.364163	-0.107093	-0.006642	-0.925134	0	0
28482	2.208437	-0.535189	9.415308	-0.023288	0.032213	-0.017477	-0.265205	1.090549	-0.630512	0.364302	-0.106940	-0.006401	-0.925098	0	0
28483	2.261198	-0.588305	9.483939	-0.009877	0.026942	-0.019189	-0.265203	1.089720	-0.629736	0.364093	-0.106798	-0.006279	-0.925198	0	0
28484	2.246512	-0.616944	9.519787	-0.001799	0.044445	-0.020831	-0.265216	1.091100	-0.628417	0.364210	-0.106454	-0.006194	-0.925192	0	0
28485	2.139860	-0.673785	9.536878	0.018714	0.033954	-0.010125	-0.265740	1.091380	-0.629842	0.364114	-0.106146	-0.006304	-0.925264	0	0
28486	2.013841	-0.737668	9.561264	0.017827	0.033993	-0.012751	-0.263879	1.089299	-0.630283	0.364314	-0.105827	-0.006428	-0.925221	0	0
28487	1.936374	-0.765838	9.590448	0.005338	0.053264	-0.016280	-0.264012	1.089437	-0.630280	0.364149	-0.105388	-0.006348	-0.925337	0	0
28488	1.922757	-0.643149	9.563136	-0.019745	0.045376	-0.010293	-0.263625	1.090539	-0.629491	0.364339	-0.105101	-0.006081	-0.925296	0	0
28489	2.000531	-0.573916	9.592102	-0.044829	0.037455	-0.006109	-0.263354	1.088881	-0.628989	0.364215	-0.104992	-0.005583	-0.925361	0	0
28490	2.016950	-0.643607	9.653646	-0.059205	0.038282	0.005224	-0.262837	1.090949	-0.629238	0.364498	-0.104916	-0.004959	-0.925262	0	0
28491	1.936506	-0.751054	9.705978	-0.051999	0.030459	-0.009730	-0.262435	1.090948	-0.631072	0.364332	-0.104897	-0.004424	-0.925332	0	0
28492	1.786767	-0.754664	9.716843	-0.030534	0.037498	-0.005980	-0.261512	1.090666	-0.630175	0.364542	-0.104724	-0.004080	-0.925270	0	0
28493	1.709513	-0.751698	9.703123	-0.025182	0.039264	-0.001504	-0.261255	1.092046	-0.630687	0.364481	-0.104524	-0.003747	-0.925319	0	0
28494	1.748275	-0.732877	9.664551	-0.020753	0.025246	0.005519	-0.260991	1.092321	-0.630950	0.364821	-0.104428	-0.003527	-0.925196	0	0
28495	1.833023	-0.699924	9.644972	-0.021639	0.014735	0.001051	-0.262306	1.090670	-0.629640	0.364786	-0.104440	-0.003310	-0.925209	0	0
28496	1.883452	-0.738833	9.634476	-0.027059	0.002453	0.008874	-0.260862	1.092458	-0.630297	0.365148	-0.104579	-0.003111	-0.925052	0	0
28497	1.859225	-0.750611	9.653776	-0.012698	0.014726	0.001979	-0.259679	1.093280	-0.630568	0.365131	-0.104558	-0.002974	-0.925061	0	0
28498	1.796664	-0.718904	9.637857	-0.025193	0.006015	-0.006930	-0.260456	1.092181	-0.632787	0.365353	-0.104657	-0.002797	-0.924963	0	0
28499	1.804246	-0.670938	9.611906	-0.041368	0.009472	0.010596	-0.258760	1.093274	-0.629016	0.365386	-0.104788	-0.002402	-0.924936	0	0
28500	1.845385	-0.659175	9.630914	-0.045856	0.000705	0.010521	-0.258226	1.092858	-0.630072	0.365760	-0.105012	-0.002037	-0.924764	0	0
28501	1.912735	-0.695796	9.625105	-0.035976	0.002458	0.002642	-0.260089	1.095906	-0.630797	0.365725	-0.105187	-0.001726	-0.924758	0	0
28502	1.927191	-0.700683	9.636941	-0.020762	-0.002788	0.000084	-0.259826	1.095904	-0.630540	0.366030	-0.105352	-0.001617	-0.924619	0	0
28503	1.917599	-0.691024	9.625117	-0.018064	0.012963	0.001928	-0.259037	1.095761	-0.629509	0.366008	-0.105365	-0.001435	-0.924627	0	0
28504	1.918052	-0.628416	9.649867	-0.016315	0.004193	0.008090	-0.260882	1.095772	-0.630003	0.366378	-0.105449	-0.001331	-0.924471	0	0
28505	1.942609	-0.570910	9.640703	-0.018053	0.013829	0.000186	-0.260364	1.097011	-0.629476	0.366339	-0.105454	-0.001150	-0.924486	0	0
28506	1.981193	-0.576214	9.577822	-0.043119	0.009442	0.003501	-0.260368	1.097702	-0.629469	0.366654	-0.105588	-0.000786	-0.924346	0	0
28507	2.048405	-0.634283	9.636659	-0.023449	0.009414	0.004492	-0.260108	1.097838	-0.628558	0.366649	-0.105656	-0.000572	-0.924340	0	0
28508	2.062558	-0.682375	9.676840	-0.009117	0.011166	0.000182	-0.259576	1.097144	-0.628443	0.366953	-0.105649	-0.000517	-0.924220	0	0
28509	1.963571	-0.677054	9.591234	-0.001965	0.023448	0.007361	-0.260230	1.097425	-0.630519	0.366997	-0.105509	-0.000449	-0.924219	0	0
28510	1.913229	-0.623920	9.534599	-0.016299	0.023455	0.013452	-0.259181	1.098248	-0.630004	0.367418	-0.105416	-0.000270	-0.924062	0	0
28511	1.937650	-0.585627	9.534829	-0.005551	0.016461	0.009099	-0.259473	1.098798	-0.622944	0.367474	-0.105354	-0.000196	-0.924047	0	0
28512	1.927929	-0.595098	9.558838	0.005228	0.026978	0.002167	-0.258800	1.097967	-0.625313	0.367811	-0.105149	-0.000213	-0.923937	0	0
28513	1.883996	-0.661956	9.606515	0.017664	0.012952	0.016304	-0.258279	1.098930	-0.624789	0.367957	-0.105035	-0.000361	-0.923891	0	0
28514	1.825961	-0.675698	9.683765	0.030223	0.009481	0.005822	-0.259068	1.100870	-0.628936	0.368374	-0.104899	-0.000672	-0.923740	0	0
28515	1.782542	-0.670431	9.722654	0.048091	0.014725	0.012152	-0.259325	1.099767	-0.629204	0.368514	-0.104655	-0.001098	-0.923712	0	0
28516	1.748552	-0.694379	9.669798	0.047219	0.006011	0.005953	-0.258270	1.098655	-0.627142	0.368933	-0.104489	-0.001577	-0.923563	0	0
28517	1.772451	-0.728314	9.645168	0.049837	-0.009763	0.016475	-0.257729	1.097134	-0.628471	0.369114	-0.104462	-0.002102	-0.923492	0	0
28518	1.835512	-0.690249	9.669095	0.055222	-0.013274	0.011203	-0.258119	1.096861	-0.629512	0.369596	-0.104444	-0.002721	-0.923300	0	0
28519	1.898162	-0.707694	9.629900	0.060597	-0.011532	0.011227	-0.259699	1.096317	-0.629624	0.369740	-0.104393	-0.003356	-0.923246	0	0
28520	1.917421	-0.715149	9.600808	0.053452	-0.025518	0.004949	-0.259163	1.095210	-0.630165	0.370158	-0.104493	-0.004010	-0.923064	0	0
28521	1.927251	-0.691173	9.600999	0.040926	-0.011536	0.009317	-0.260225	1.095215	-0.628452	0.370264	-0.104514	-0.004465	-0.923018	0	0
28522	1.884111	-0.642994	9.515405	0.030226	-0.028983	-0.001374	-0.259163	1.094104	-0.628348	0.370607	-0.104731	-0.004926	-0.922853	0	0
28523	1.893992	-0.611817	9.510871	0.010561	-0.007122	0.001209	-0.260211	1.093420	-0.629384	0.370606	-0.104824	-0.005093	-0.922842	0	0
28524	1.927719	-0.624004	9.544086	0.026670	-0.027241	-0.006690	-0.259688	1.093831	-0.628865	0.370906	-0.105037	-0.005521	-0.922695	0	0
28525	1.939390	-0.681690	9.586583	0.033802	-0.017642	0.000429	-0.260483	1.094112	-0.628328	0.370922	-0.105140	-0.005942	-0.922674	0	0
28526	1.912413	-0.739236	9.576541	0.068785	-0.004461	-0.015132	-0.259954	1.093141	-0.627040	0.371194	-0.104986	-0.006684	-0.922577	0	0
28527	1.902486	-0.777555	9.605026	0.074980	-0.009740	-0.002775	-0.260736	1.092318	-0.628473	0.371224	-0.104862	-0.007456	-0.922573	0	0
28528	1.873655	-0.758013	9.629534	0.076728	-0.002762	0.007849	-0.261922	1.091081	-0.626770	0.371706	-0.104664	-0.008239	-0.922395	0	0
28529	1.887902	-0.791799	9.629022	0.074988	-0.000991	-0.002743	-0.262816	1.087497	-0.629664	0.371737	-0.104457	-0.008974	-0.922399	0	0
28530	1.882750	-0.835201	9.580501	0.055360	0.000791	-0.013460	-0.260566	1.087210	-0.631137	0.372013	-0.104303	-0.009570	-0.922299	0	0
28531	1.839243	-0.839789	9.542369	0.032075	0.004290	-0.006554	-0.261221	1.086108	-0.630485	0.371965	-0.104204	-0.009887	-0.922326	0	0
28532	1.819876	-0.844639	9.479994	-0.005431	0.016574	-0.017351	-0.261224	1.086108	-0.629833	0.372146	-0.104129	-0.009868	-0.922262	0	0
28533	1.812943	-0.801275	9.485358	-0.039494	0.009536	-0.005278	-0.261499	1.087490	-0.628770	0.372036	-0.104247	-0.009497	-0.922297	0	0
28534	1.878464	-0.758301	9.547774	-0.051966	0.013029	-0.017704	-0.262824	1.087772	-0.627703	0.372175	-0.104378	-0.009064	-0.922230	0	0
28535	1.975261	-0.730121	9.571297	-0.059180	0.014714	-0.005438	-0.262559	1.087771	-0.628099	0.372044	-0.104520	-0.008489	-0.922273	0	0
28536	2.023623	-0.720864	9.575792	-0.062790	0.009436	-0.000209	-0.262694	1.089154	-0.629388	0.372335	-0.104727	-0.007951	-0.922136	0	0
28537	2.028801	-0.672754	9.590721	-0.056487	0.016448	-0.007180	-0.261908	1.089839	-0.628871	0.372191	-0.104844	-0.007397	-0.922186	0	0
28538	2.019409	-0.634299	9.557597	-0.060081	0.012948	-0.003682	-0.261783	1.090943	-0.628601	0.372454	-0.105009	-0.006875	-0.922065	0	0
28539	2.104321	-0.581782	9.643990	-0.069966	0.002391	0.000597	-0.261531	1.092322	-0.627547	0.372366	-0.105308	-0.006243	-0.922071	0	0
28540	2.155385	-0.533929	9.692166	-0.063695	0.009369	-0.000220	-0.260346	1.093282	-0.628339	0.372656	-0.105520	-0.005698	-0.921933	0	0
28541	2.198929	-0.524501	9.739966	-0.046772	0.016309	0.017539	-0.260228	1.094661	-0.626499	0.372748	-0.105608	-0.005217	-0.921889	0	0
28542	2.140804	-0.548121	9.732985	-0.002058	-0.006406	0.016033	-0.260230	1.094385	-0.625718	0.373223	-0.105737	-0.005279	-0.921681	0	0
28543	2.014835	-0.604812	9.750244	0.033772	-0.008088	0.005740	-0.259697	1.094521	-0.627292	0.373289	-0.105751	-0.005648	-0.921651	0	0
28544	1.922885	-0.632809	9.798783	0.060657	-0.021154	-0.009070	-0.260738	1.092456	-0.628080	0.373585	-0.105780	-0.006368	-0.921523	0	0
28545	1.913583	-0.584476	9.849890	0.055268	-0.023795	-0.006464	-0.260998	1.091076	-0.627045	0.373561	-0.105857	-0.007006	-0.921519	0	0
28546	1.904116	-0.555722	9.790217	0.078592	-0.025495	-0.018626	-0.261522	1.091079	-0.628212	0.373780	-0.105857	-0.007917	-0.921423	0	0
28547	1.908809	-0.572787	9.727494	0.087581	-0.035956	-0.029176	-0.261380	1.089145	-0.627842	0.373579	-0.105922	-0.008923	-0.921488	0	0
28548	1.889462	-0.575195	9.677162	0.082242	-0.030683	-0.032714	-0.262297	1.088460	-0.628487	0.373668	-0.105955	-0.009901	-0.921438	0	0
28549	1.909000	-0.544116	9.665335	0.072436	-0.044662	-0.044291	-0.262812	1.086392	-0.628761	0.373310	-0.106153	-0.010816	-0.921550	0	0
28550	1.981785	-0.494365	9.602792	0.069733	-0.032444	-0.034584	-0.264653	1.085160	-0.628746	0.373359	-0.106247	-0.011687	-0.921508	0	0
28551	2.025151	-0.504663	9.491744	0.082383	-0.039368	-0.060964	-0.264638	1.081983	-0.627863	0.372858	-0.106358	-0.012692	-0.921685	0	0
28552	2.094942	-0.536589	9.454725	0.091298	-0.024532	-0.048536	-0.265556	1.081298	-0.628379	0.372816	-0.106296	-0.013749	-0.921694	0	0
28553	2.116586	-0.546607	9.379919	0.084199	-0.011383	-0.055596	-0.266462	1.077574	-0.627096	0.372369	-0.106143	-0.014663	-0.921879	0	0
28554	2.163086	-0.462550	9.457392	0.084161	-0.009681	-0.048540	-0.268036	1.077723	-0.630204	0.372322	-0.105970	-0.015598	-0.921902	0	0
28555	2.258128	-0.347288	9.638148	0.084089	-0.001033	-0.034419	-0.269079	1.075104	-0.629431	0.372070	-0.105727	-0.016455	-0.922017	0	0
28556	2.214504	-0.370860	9.683917	0.060793	-0.009793	-0.031089	-0.267608	1.075238	-0.635458	0.372163	-0.105643	-0.017157	-0.921976	0	0
28557	2.117165	-0.471503	9.558626	0.047354	0.002485	-0.020557	-0.268401	1.074551	-0.633886	0.372000	-0.105508	-0.017650	-0.922048	0	0
28558	2.163188	-0.452533	9.587287	0.046439	-0.007162	-0.019728	-0.267597	1.073028	-0.634958	0.372166	-0.105455	-0.018196	-0.921976	0	0
28559	2.194989	-0.395077	9.580463	0.067809	0.006771	0.007797	-0.268531	1.071926	-0.629993	0.372287	-0.105211	-0.018834	-0.921943	0	0
28560	2.097795	-0.478582	9.553905	0.086565	0.011165	0.016774	-0.268388	1.070821	-0.631312	0.372818	-0.104845	-0.019641	-0.921753	0	0
28561	2.010012	-0.600301	9.639784	0.098224	0.000707	0.004484	-0.267454	1.070680	-0.634069	0.372939	-0.104542	-0.020583	-0.921718	0	0
28562	1.879377	-0.637396	9.760652	0.105393	0.009480	0.001073	-0.269159	1.068480	-0.633543	0.373350	-0.104118	-0.021586	-0.921577	0	0
28563	1.792386	-0.641894	9.641183	0.091124	0.014789	-0.004271	-0.267562	1.067091	-0.635148	0.373385	-0.103705	-0.022410	-0.921589	0	0
28564	1.898121	-0.706008	9.394391	0.064328	0.002572	-0.011600	-0.266755	1.064049	-0.634537	0.373646	-0.103494	-0.023075	-0.921491	0	0
28565	2.265873	-0.607775	9.421188	0.048207	-0.023786	-0.016309	-0.267280	1.064052	-0.635443	0.373517	-0.103594	-0.023654	-0.921517	0	0
28566	2.540926	-0.306478	9.547254	0.024944	-0.018655	-0.016484	-0.268203	1.063919	-0.635431	0.373685	-0.103723	-0.024040	-0.921425	0	0
28567	2.592006	-0.254034	9.523382	0.001716	0.004078	-0.016575	-0.269114	1.062959	-0.637515	0.373512	-0.103746	-0.024097	-0.921491	0	0
28568	2.523289	-0.407509	9.498177	0.004375	0.012838	-0.008604	-0.269383	1.062959	-0.636075	0.373703	-0.103664	-0.024164	-0.921421	0	0
28569	2.403800	-0.574556	9.624665	0.011594	0.023386	-0.023494	-0.267935	1.063780	-0.636219	0.373480	-0.103474	-0.024250	-0.921530	0	0
28570	2.246960	-0.558801	9.657443	0.033979	0.018195	-0.029468	-0.266478	1.062944	-0.636641	0.373511	-0.103228	-0.024591	-0.921536	0	0
28571	2.037457	-0.471188	9.458376	0.059154	0.027096	-0.047672	-0.267781	1.060881	-0.637948	0.373116	-0.102820	-0.025124	-0.921727	0	0
28572	1.948398	-0.427534	9.349092	0.039529	0.039404	-0.053900	-0.268831	1.060058	-0.638201	0.372918	-0.102351	-0.025460	-0.921850	0	0
28573	1.905508	-0.349950	9.441682	0.021614	0.006158	-0.061174	-0.268294	1.058813	-0.638744	0.372355	-0.102271	-0.025735	-0.922079	0	0
28574	2.047030	-0.148682	9.550925	-0.028479	0.027073	-0.059705	-0.270120	1.055924	-0.640050	0.372053	-0.102167	-0.025498	-0.922219	0	0
28575	2.216964	-0.029136	9.750313	-0.053667	0.012923	-0.038822	-0.270931	1.058966	-0.639747	0.371620	-0.102312	-0.025036	-0.922390	0	0
28576	2.099694	-0.220540	9.782770	-0.028608	0.037451	-0.035031	-0.268565	1.060610	-0.639766	0.371590	-0.102118	-0.024739	-0.922432	0	0
28577	1.834556	-0.483658	9.582555	0.012646	0.042873	-0.050541	-0.269091	1.059922	-0.639112	0.371124	-0.101736	-0.024787	-0.922661	0	0
28578	1.701816	-0.473057	9.564595	0.046685	0.041195	-0.059069	-0.269348	1.059510	-0.640418	0.370950	-0.101222	-0.025195	-0.922776	0	0
28579	1.838695	-0.245323	9.664570	0.034189	0.032402	-0.069762	-0.268007	1.055636	-0.640216	0.370326	-0.100849	-0.025493	-0.923059	0	0
28580	2.018713	-0.061399	9.705988	0.012696	0.044563	-0.061962	-0.267731	1.054531	-0.641798	0.370129	-0.100427	-0.025581	-0.923182	0	0
28581	2.052221	-0.102603	9.688402	-0.003534	0.030498	-0.038358	-0.268940	1.057022	-0.639666	0.369756	-0.100219	-0.025511	-0.923356	0	0
28582	2.099662	-0.220922	9.657792	-0.000034	0.025206	-0.022528	-0.268400	1.055362	-0.640474	0.369928	-0.100033	-0.025516	-0.923307	0	0
28583	2.065899	-0.215759	9.686983	0.019614	0.025198	-0.015325	-0.267339	1.054252	-0.640240	0.369789	-0.099795	-0.025657	-0.923384	0	0
28584	2.013499	-0.112141	9.616526	0.023200	0.033969	-0.011704	-0.268264	1.055639	-0.642040	0.370102	-0.099445	-0.025835	-0.923292	0	0
28585	1.902706	-0.070546	9.565086	0.003442	0.032216	0.005812	-0.268128	1.055086	-0.642439	0.370143	-0.099207	-0.025783	-0.923302	0	0
28586	1.873465	-0.108684	9.603354	-0.001939	0.014724	0.002185	-0.266540	1.054387	-0.642470	0.370580	-0.099130	-0.025788	-0.923135	0	0
28587	1.872915	-0.190027	9.744221	-0.010041	0.025171	0.011837	-0.268119	1.053567	-0.642454	0.370662	-0.099008	-0.025631	-0.923120	0	0
28588	1.915898	-0.257689	9.750282	0.010523	0.031278	0.016388	-0.267730	1.054393	-0.641799	0.371249	-0.098735	-0.025676	-0.922912	0	0
28589	1.876967	-0.296134	9.663655	0.033802	0.030443	0.014798	-0.268126	1.054395	-0.641924	0.371404	-0.098401	-0.025899	-0.922879	0	0
28590	1.842866	-0.334602	9.581793	0.040961	0.027846	0.015726	-0.267326	1.053701	-0.642987	0.372030	-0.098046	-0.026240	-0.922655	0	0
28591	1.850122	-0.334519	9.627396	0.044603	0.028745	0.000773	-0.266663	1.053283	-0.643263	0.372066	-0.097682	-0.026579	-0.922669	0	0
28592	1.896543	-0.262392	9.735975	0.033830	0.033938	0.007761	-0.266133	1.052590	-0.642755	0.372625	-0.097295	-0.026839	-0.922477	0	0
28593	1.911500	-0.199707	9.823088	0.015937	0.026920	0.003206	-0.266125	1.052315	-0.644717	0.372655	-0.097054	-0.026916	-0.922488	0	0
28594	1.811833	-0.290490	9.770030	0.005189	0.041815	0.011124	-0.265346	1.054243	-0.644056	0.373213	-0.096701	-0.026879	-0.922301	0	0
28595	1.706787	-0.456001	9.648866	-0.009045	0.037536	-0.005737	-0.263621	1.053130	-0.645007	0.373139	-0.096450	-0.026688	-0.922363	0	0
28596	1.672748	-0.487122	9.610348	-0.000048	0.039329	-0.015353	-0.264681	1.052997	-0.643687	0.373434	-0.096134	-0.026635	-0.922278	0	0
28597	1.639437	-0.417181	9.587405	-0.012575	0.031467	-0.016329	-0.264817	1.052720	-0.642121	0.373258	-0.095945	-0.026435	-0.922374	0	0
28598	1.603560	-0.366617	9.513792	-0.041202	0.023612	-0.017424	-0.264691	1.053962	-0.642372	0.373513	-0.095926	-0.026066	-0.922283	0	0
28599	1.577031	-0.359436	9.434793	-0.064408	0.028026	-0.026378	-0.264944	1.053689	-0.644982	0.373195	-0.095957	-0.025403	-0.922428	0	0
28600	1.649464	-0.362268	9.479799	-0.089525	0.013094	-0.017827	-0.265076	1.053828	-0.645240	0.373419	-0.096215	-0.024630	-0.922331	0	0
28601	1.680839	-0.369281	9.626053	-0.096713	0.016543	-0.014356	-0.264315	1.056307	-0.640526	0.373178	-0.096473	-0.023695	-0.922426	0	0
28602	1.678325	-0.385849	9.707598	-0.109279	0.018257	-0.007396	-0.264593	1.058241	-0.639589	0.373498	-0.096761	-0.022713	-0.922291	0	0
28603	1.661283	-0.404973	9.702719	-0.116471	0.004254	-0.003973	-0.264460	1.058102	-0.639592	0.373331	-0.097205	-0.021626	-0.922338	0	0
28604	1.779470	-0.425051	9.730309	-0.130860	0.005923	0.011748	-0.264078	1.061553	-0.641522	0.373778	-0.097694	-0.020470	-0.922132	0	0
28605	1.885787	-0.416203	9.748719	-0.157684	0.014635	0.009792	-0.265143	1.062801	-0.640841	0.373698	-0.098198	-0.018949	-0.922143	0	0
28606	1.953585	-0.392475	9.815701	-0.188163	-0.006419	0.014763	-0.265291	1.065287	-0.640292	0.374066	-0.099018	-0.017304	-0.921938	0	0
28607	2.113006	-0.393046	10.035428	-0.216899	-0.022298	0.026780	-0.265311	1.067771	-0.638439	0.374075	-0.100089	-0.015360	-0.921854	0	0
28608	2.238865	-0.355267	10.126104	-0.236651	-0.011897	0.042503	-0.264816	1.073015	-0.637611	0.374613	-0.101148	-0.013259	-0.921552	0	0
28609	2.313954	-0.317855	9.967265	-0.254637	-0.018944	0.065245	-0.264837	1.076052	-0.636797	0.374933	-0.102338	-0.010925	-0.921321	0	0
28610	2.214945	-0.310599	9.727867	-0.274308	-0.031994	0.065091	-0.265274	1.082129	-0.634903	0.375585	-0.103728	-0.008525	-0.920925	0	0
28611	2.151517	-0.390448	9.410254	-0.276114	-0.031061	0.077427	-0.265841	1.085995	-0.630025	0.375988	-0.105115	-0.006037	-0.920624	0	0
28612	2.056835	-0.461807	9.429477	-0.249284	-0.011797	0.084755	-0.265072	1.088751	-0.627790	0.376837	-0.106228	-0.003772	-0.920160	0	0
28613	2.160813	-0.447630	9.611398	-0.209984	-0.015377	0.093808	-0.266698	1.095940	-0.627433	0.377455	-0.107225	-0.001824	-0.919797	0	0
28614	2.346605	-0.472681	9.758514	-0.160025	-0.046991	0.112498	-0.265935	1.100906	-0.627395	0.378662	-0.108326	-0.000486	-0.919174	0	0
28615	2.307070	-0.593129	9.596446	-0.117070	-0.046937	0.114564	-0.263839	1.103104	-0.626621	0.379566	-0.109267	0.000499	-0.918689	0	0
28616	2.371104	-0.748282	9.360984	-0.091985	-0.050390	0.112045	-0.265058	1.106422	-0.623045	0.380790	-0.110142	0.001203	-0.918077	0	0
28617	2.481927	-0.778542	9.186639	-0.084782	-0.007526	0.119267	-0.265058	1.107251	-0.624342	0.381769	-0.110604	0.002037	-0.917614	0	0
28618	2.637015	-0.698380	9.054038	-0.081990	0.023980	0.108800	-0.263103	1.110830	-0.623292	0.382947	-0.110759	0.002932	-0.917102	0	0
28619	2.690146	-0.694286	8.955089	-0.084597	0.066863	0.107161	-0.261925	1.113034	-0.624332	0.383809	-0.110547	0.004020	-0.916763	0	0
28620	2.631938	-0.727696	8.892719	-0.071985	0.090546	0.096777	-0.261407	1.114826	-0.624192	0.384839	-0.110054	0.005071	-0.916385	0	0
28621	2.537549	-0.760367	8.979679	-0.046821	0.117732	0.077692	-0.258905	1.117023	-0.626428	0.385467	-0.109240	0.005961	-0.916213	0	0
28622	2.516325	-0.696928	9.220927	-0.037840	0.129087	0.067239	-0.257055	1.117289	-0.627759	0.386230	-0.108264	0.006819	-0.916001	0	0
28623	2.555017	-0.696525	9.451320	0.003336	0.135183	0.058733	-0.255206	1.118247	-0.629605	0.386735	-0.107106	0.007283	-0.915921	0	0
28624	2.501718	-0.715836	9.292936	0.028377	0.166701	0.074906	-0.252707	1.118370	-0.627553	0.387596	-0.105528	0.007693	-0.915737	0	0
28625	2.439310	-0.658113	9.133114	0.048190	0.187798	0.057538	-0.249140	1.117937	-0.628133	0.388130	-0.103722	0.007935	-0.915715	0	0
28626	2.397502	-0.431239	9.282687	0.072343	0.207022	0.061363	-0.245963	1.117230	-0.629886	0.388880	-0.101605	0.008089	-0.915633	0	0
28627	2.260695	-0.319099	9.424552	0.091152	0.233284	0.061657	-0.242001	1.117071	-0.630470	0.389487	-0.099222	0.008101	-0.915636	0	0
28628	2.018741	-0.393455	9.661313	0.122407	0.254284	0.074349	-0.239480	1.116645	-0.633907	0.390375	-0.096475	0.007996	-0.915552	0	0
28629	1.696510	-0.544682	9.724842	0.153744	0.264885	0.070274	-0.235626	1.114141	-0.637646	0.391113	-0.093558	0.007560	-0.915544	0	0
28630	1.466536	-0.626862	9.793175	0.208299	0.247460	0.068016	-0.230853	1.112184	-0.640871	0.392014	-0.090536	0.006637	-0.915469	0	0
28631	1.305201	-0.567483	9.922627	0.229809	0.256255	0.059451	-0.226486	1.111609	-0.643424	0.392718	-0.087396	0.005464	-0.915481	0	0
28632	1.131323	-0.575207	10.099484	0.253866	0.236998	0.071059	-0.221427	1.106890	-0.648770	0.393691	-0.084288	0.004085	-0.915361	0	0
28633	0.918145	-0.671980	10.157891	0.284211	0.202048	0.075602	-0.218109	1.104111	-0.649631	0.394584	-0.081421	0.002224	-0.915243	0	0
28634	0.760093	-0.824683	10.157499	0.298615	0.193405	0.052782	-0.216742	1.098583	-0.654145	0.395427	-0.078534	0.000251	-0.915134	0	0
28635	0.694219	-0.920262	10.195422	0.316455	0.140061	0.047431	-0.214327	1.092634	-0.655808	0.396081	-0.076093	-0.002153	-0.915055	0	0
28636	0.660188	-0.953493	10.253015	0.320090	0.109490	0.024438	-0.211533	1.089305	-0.657058	0.396711	-0.073886	-0.004679	-0.914953	0	0
28637	0.650183	-1.001550	10.242935	0.320047	0.058760	0.018961	-0.211498	1.084197	-0.658676	0.397097	-0.072160	-0.007435	-0.914905	0	0
28638	0.698332	-1.016844	10.083722	0.291422	0.027288	0.012456	-0.209876	1.079219	-0.661623	0.397611	-0.070815	-0.010034	-0.914762	0	0
28639	0.841537	-0.910115	9.956336	0.255665	-0.005958	-0.000280	-0.210647	1.076739	-0.663463	0.397765	-0.069924	-0.012449	-0.914734	0	0
28640	1.018911	-0.755313	9.906115	0.184006	-0.030551	0.012306	-0.210361	1.072872	-0.663376	0.398217	-0.069531	-0.014297	-0.914540	0	0
28641	1.222177	-0.698882	10.001144	0.107909	-0.055152	0.012492	-0.211131	1.071083	-0.666646	0.398376	-0.069674	-0.015534	-0.914440	0	0
28642	1.269916	-0.776255	9.990230	0.042654	-0.049902	0.000550	-0.211517	1.069013	-0.666138	0.398612	-0.070019	-0.016174	-0.914300	0	0
28643	1.254929	-0.839307	9.782945	-0.000239	-0.046351	-0.005040	-0.212715	1.070677	-0.665842	0.398537	-0.070505	-0.016386	-0.914292	0	0
28644	1.298598	-0.808601	9.710820	-0.016353	-0.063851	-0.006108	-0.214698	1.070687	-0.664768	0.398667	-0.071211	-0.016548	-0.914177	0	0
28645	1.458871	-0.686817	9.831006	-0.007349	-0.056892	-0.019260	-0.215625	1.070415	-0.663451	0.398456	-0.071818	-0.016738	-0.914218	0	0
28646	1.608650	-0.678331	9.841827	-0.009166	-0.058701	-0.014037	-0.217223	1.071389	-0.660806	0.398504	-0.072447	-0.016949	-0.914144	0	0
28647	1.685312	-0.760953	9.760905	0.019479	-0.065690	-0.017416	-0.217749	1.070562	-0.659892	0.398327	-0.073027	-0.017414	-0.914166	0	0
28648	1.713636	-0.850355	9.699550	0.060634	-0.074420	-0.018054	-0.219326	1.069190	-0.659620	0.398362	-0.073522	-0.018327	-0.914093	0	0
28649	1.791071	-0.829159	9.749596	0.094651	-0.058694	-0.018651	-0.221689	1.068929	-0.662721	0.398230	-0.073740	-0.019446	-0.914110	0	0
28650	1.890369	-0.791172	9.840503	0.110717	-0.037768	-0.006145	-0.222463	1.066172	-0.663258	0.398386	-0.073701	-0.020661	-0.914018	0	0
28651	1.993902	-0.830716	9.757442	0.114296	-0.081503	-0.016889	-0.222459	1.065481	-0.663135	0.398279	-0.074052	-0.022046	-0.914004	0	0
28652	2.042107	-0.840943	9.682404	0.087424	-0.057046	-0.001150	-0.225089	1.063562	-0.662853	0.398432	-0.074284	-0.023119	-0.913892	0	0
28653	2.028202	-0.754691	9.536911	0.042709	-0.044783	0.002118	-0.226134	1.061911	-0.663115	0.398453	-0.074592	-0.023688	-0.913844	0	0
28654	1.912592	-0.708512	9.399044	-0.019911	-0.009766	0.014172	-0.226668	1.063157	-0.663355	0.398657	-0.074823	-0.023578	-0.913739	0	0
28655	1.685268	-0.750514	9.241901	-0.073511	0.044565	0.015804	-0.227727	1.064130	-0.663852	0.398737	-0.074782	-0.022714	-0.913729	0	0
28656	1.565278	-0.650532	9.383481	-0.106701	0.039277	0.029695	-0.225618	1.065223	-0.665178	0.399020	-0.074916	-0.021604	-0.913621	0	0
28657	1.624702	-0.453013	9.630382	-0.138144	0.031274	0.049720	-0.225376	1.068812	-0.664624	0.399358	-0.075261	-0.020173	-0.913478	0	0
28658	1.707089	-0.414996	9.687788	-0.128396	0.016329	0.064699	-0.225651	1.070608	-0.664602	0.399933	-0.075698	-0.018929	-0.913217	0	0
28659	1.778348	-0.581416	9.718906	-0.143689	0.002273	0.076817	-0.224338	1.071291	-0.663702	0.400506	-0.076338	-0.017544	-0.912940	0	0
28660	1.749078	-0.617708	9.574541	-0.127561	0.006691	0.076955	-0.224893	1.074745	-0.661439	0.401180	-0.076862	-0.016336	-0.912623	0	0
28661	1.764038	-0.544010	9.330116	-0.127619	-0.001178	0.094565	-0.224520	1.078332	-0.661018	0.401925	-0.077473	-0.015098	-0.912264	0	0
28662	1.816035	-0.361835	9.259662	-0.129462	-0.015207	0.105098	-0.224792	1.079715	-0.661000	0.402844	-0.078209	-0.013939	-0.911815	0	0
28663	1.775759	-0.255510	9.318913	-0.158186	-0.010016	0.126088	-0.225466	1.082618	-0.661483	0.403848	-0.079033	-0.012441	-0.911321	0	0
28664	1.611323	-0.290097	9.387227	-0.176176	0.009205	0.150741	-0.223792	1.088269	-0.658972	0.405148	-0.079740	-0.010722	-0.910704	0	0
28665	1.330891	-0.338098	9.492439	-0.191540	0.012687	0.182435	-0.222362	1.091298	-0.657788	0.406637	-0.080498	-0.008787	-0.909994	0	0
28666	1.070091	-0.342899	9.617206	-0.196143	0.010928	0.207143	-0.221599	1.095435	-0.656192	0.408429	-0.081275	-0.006834	-0.909139	0	0
28667	0.998086	-0.284359	9.700213	-0.203260	0.030190	0.201905	-0.220308	1.099570	-0.654865	0.410081	-0.081917	-0.004700	-0.908351	0	0
28668	1.018179	-0.174063	9.638822	-0.185425	-0.010057	0.205432	-0.220071	1.103710	-0.653783	0.411872	-0.082840	-0.002934	-0.907464	0	0
28669	1.129429	-0.148622	9.590087	-0.169301	-0.043296	0.193066	-0.218254	1.109638	-0.655057	0.413462	-0.084005	-0.001420	-0.906637	0	0
28670	1.288198	-0.233977	9.611769	-0.149552	-0.074781	0.168357	-0.218550	1.114472	-0.653699	0.414970	-0.085366	-0.000280	-0.905821	0	0
28671	1.361777	-0.412544	9.609081	-0.119113	-0.099262	0.156096	-0.219371	1.117235	-0.649873	0.416262	-0.086828	0.000512	-0.905089	0	0
28672	1.380119	-0.551908	9.701052	-0.061727	-0.120182	0.119393	-0.219769	1.117652	-0.649863	0.417403	-0.088234	0.000625	-0.904428	0	0
28673	1.343919	-0.551390	9.778277	-0.004460	-0.102678	0.121645	-0.221629	1.118627	-0.647867	0.418480	-0.089248	0.000335	-0.903830	0	0
28674	1.364068	-0.436027	9.801060	0.024308	-0.083377	0.097269	-0.222156	1.119183	-0.649028	0.419508	-0.089961	-0.000197	-0.903283	0	0
28675	1.504553	-0.374721	9.757293	0.038709	-0.090360	0.077934	-0.224542	1.120576	-0.648195	0.420227	-0.090681	-0.000869	-0.902876	0	0
28676	1.576420	-0.443719	9.400183	0.055008	-0.091097	0.044538	-0.224149	1.120159	-0.646508	0.420828	-0.091334	-0.001762	-0.902529	0	0
28677	1.686841	-0.527172	9.133902	0.071182	-0.128645	0.025090	-0.225467	1.119061	-0.645193	0.421097	-0.092264	-0.002942	-0.902306	0	0
28678	1.928310	-0.524589	9.021294	0.087433	-0.149605	-0.010184	-0.227573	1.118382	-0.645690	0.421244	-0.093306	-0.004426	-0.902124	0	0
28679	2.097350	-0.521321	8.947772	0.089193	-0.163648	-0.005864	-0.231516	1.115642	-0.645657	0.421246	-0.094480	-0.005956	-0.901992	0	0
28680	2.193645	-0.560736	8.888807	0.091016	-0.175890	-0.015624	-0.234149	1.114552	-0.645759	0.421325	-0.095742	-0.007586	-0.901810	0	0
28681	2.120493	-0.658876	8.857066	0.087437	-0.171490	-0.013869	-0.236391	1.113044	-0.643520	0.421248	-0.096999	-0.009151	-0.901697	0	0
28682	2.052290	-0.738018	8.758207	0.069629	-0.156548	-0.026275	-0.240342	1.111270	-0.642695	0.421190	-0.098174	-0.010516	-0.901582	0	0
28683	2.086143	-0.731112	8.743574	0.044552	-0.140837	-0.015835	-0.241396	1.110585	-0.642163	0.421052	-0.099339	-0.011572	-0.901506	0	0
28684	2.057460	-0.694396	8.878832	0.032041	-0.123358	-0.017612	-0.242172	1.108657	-0.643476	0.421022	-0.100373	-0.012449	-0.901394	0	0
28685	2.086488	-0.702760	9.363963	0.023917	-0.095496	-0.007017	-0.245076	1.107290	-0.640834	0.420948	-0.101219	-0.013122	-0.901324	0	0
28686	1.781621	-0.811175	10.100774	-0.023662	-0.053637	0.019276	-0.245344	1.108535	-0.641863	0.421189	-0.101864	-0.013165	-0.901138	0	0
28687	1.279194	-0.860008	10.940915	-0.104270	0.023269	0.036713	-0.245082	1.108810	-0.641603	0.421395	-0.102177	-0.012124	-0.901021	0	0
28688	1.366269	-0.517697	11.415156	-0.200128	0.076411	0.067962	-0.242341	1.113213	-0.640426	0.421944	-0.102400	-0.009984	-0.900765	0	0
28689	1.390068	-0.216050	11.014656	-0.229548	0.082622	0.059022	-0.244865	1.114882	-0.638151	0.422227	-0.102699	-0.007534	-0.900622	0	0
28690	1.188785	-0.326059	10.707499	-0.206180	0.062679	0.038016	-0.242380	1.118734	-0.638151	0.422526	-0.103069	-0.005431	-0.900455	0	0
28691	1.309902	-0.606404	10.578256	-0.114781	0.058395	0.008616	-0.240807	1.121903	-0.640363	0.422469	-0.103089	-0.004160	-0.900486	0	0
28692	1.693248	-0.682334	10.321723	0.033968	0.056729	-0.034489	-0.239882	1.121484	-0.640120	0.422398	-0.102494	-0.004324	-0.900586	0	0
28693	2.152695	-0.574585	9.761419	0.195168	0.002583	-0.067099	-0.241193	1.121078	-0.641801	0.421974	-0.101706	-0.006162	-0.900864	0	0
28694	2.565485	-0.585743	9.524604	0.358054	-0.084874	-0.096309	-0.241818	1.113900	-0.639904	0.421649	-0.101012	-0.009903	-0.901061	0	0
28695	2.719198	-0.689196	9.120728	0.476196	-0.102292	-0.099094	-0.244536	1.105908	-0.642293	0.421200	-0.099987	-0.014763	-0.901318	0	0
28696	2.810535	-0.738920	8.823755	0.540587	-0.156483	-0.100615	-0.248971	1.097510	-0.643223	0.420950	-0.099162	-0.020450	-0.901416	0	0
28697	2.886022	-0.652744	8.881776	0.566407	-0.151329	-0.072217	-0.250361	1.088820	-0.646552	0.420798	-0.098209	-0.026317	-0.901438	0	0
28698	2.966800	-0.506109	9.060613	0.520601	-0.116511	-0.027483	-0.253736	1.080279	-0.648413	0.421135	-0.097116	-0.031578	-0.901231	0	0
28699	2.772187	-0.376385	9.299313	0.420097	-0.070330	0.045168	-0.252362	1.072265	-0.651125	0.421898	-0.096088	-0.035683	-0.900831	0	0
28700	2.486215	-0.190610	9.544250	0.237407	-0.039819	0.084600	-0.252863	1.067573	-0.650903	0.422953	-0.095532	-0.037956	-0.900302	0	0
28701	2.256103	0.042569	9.702732	0.004592	0.037005	0.144976	-0.251661	1.067154	-0.654581	0.424249	-0.095332	-0.037776	-0.899721	0	0
28702	2.160975	0.245491	9.749146	-0.267527	0.085850	0.185535	-0.250376	1.072117	-0.652723	0.425771	-0.095821	-0.034875	-0.899067	0	0
28703	2.185121	0.249701	9.614398	-0.501977	0.117261	0.205085	-0.246602	1.080656	-0.651651	0.427140	-0.097075	-0.029749	-0.898467	0	0
28704	2.320091	0.219267	9.444649	-0.661137	0.120755	0.188034	-0.245480	1.089761	-0.647661	0.428294	-0.098925	-0.023158	-0.897910	0	0
28705	2.459424	0.117243	9.471114	-0.714794	0.120713	0.180530	-0.241743	1.103408	-0.644318	0.429195	-0.101049	-0.016143	-0.897397	0	0
28706	2.549721	-0.090055	9.554473	-0.687871	0.115483	0.157725	-0.239984	1.113750	-0.636017	0.430002	-0.103048	-0.009364	-0.896879	0	0
28707	2.550294	-0.345227	9.484240	-0.589366	0.107703	0.137216	-0.238078	1.125198	-0.633713	0.430597	-0.104744	-0.003590	-0.896439	0	0
28708	2.523097	-0.436195	9.555530	-0.453387	0.085869	0.132829	-0.234967	1.133050	-0.630418	0.431380	-0.105991	0.000935	-0.895922	0	0
28709	2.334728	-0.443842	9.720495	-0.303974	0.071947	0.125989	-0.234490	1.142022	-0.630597	0.432152	-0.106779	0.003971	-0.895448	0	0
28710	2.034606	-0.535756	9.573019	-0.132117	0.070392	0.114093	-0.233327	1.145881	-0.629793	0.433088	-0.106777	0.005533	-0.894988	0	0
28711	1.768147	-0.649420	9.477878	0.024495	0.038195	0.099315	-0.230812	1.146284	-0.632961	0.433969	-0.106448	0.005449	-0.894601	0	0
28712	1.565105	-0.676783	9.450475	0.151598	0.019958	0.083489	-0.229759	1.146692	-0.632712	0.434937	-0.105669	0.004221	-0.894229	0	0
28713	1.473040	-0.721543	9.522855	0.217764	-0.007135	0.083009	-0.229205	1.142824	-0.634064	0.435877	-0.104902	0.002198	-0.893869	0	0
28714	1.465560	-0.759499	9.676297	0.247320	-0.023745	0.067294	-0.229721	1.140203	-0.633168	0.436798	-0.104096	-0.000093	-0.893516	0	0
28715	1.510550	-0.889222	9.842653	0.226672	-0.039558	0.072330	-0.229695	1.137028	-0.635420	0.437649	-0.103573	-0.002340	-0.893158	0	0
28716	1.500793	-0.907918	9.996337	0.200697	-0.067579	0.065867	-0.229950	1.134820	-0.634132	0.438514	-0.103360	-0.004409	-0.892750	0	0
28717	1.428149	-0.927415	9.727564	0.169448	-0.063994	0.059508	-0.231787	1.133035	-0.634383	0.439187	-0.103298	-0.006253	-0.892415	0	0
28718	1.355676	-0.927260	9.593603	0.153351	-0.074446	0.058496	-0.231509	1.131377	-0.635448	0.439947	-0.103353	-0.007938	-0.892021	0	0
28719	1.383832	-1.047245	9.755408	0.110361	-0.090247	0.058089	-0.233083	1.129176	-0.634663	0.440543	-0.103775	-0.009357	-0.891664	0	0
28720	1.422165	-1.090730	9.790628	0.058425	-0.066689	0.072755	-0.234919	1.128082	-0.636213	0.441340	-0.104179	-0.010147	-0.891214	0	0
28721	1.557432	-1.091208	9.979321	-0.002440	-0.083398	0.067800	-0.233876	1.128489	-0.633091	0.441907	-0.105030	-0.010503	-0.890829	0	0
28722	1.654055	-1.087109	9.992954	-0.049887	-0.081706	0.073600	-0.233893	1.130283	-0.631245	0.442622	-0.106045	-0.010398	-0.890355	0	0
28723	1.740578	-1.136605	9.758513	-0.088359	-0.090448	0.076781	-0.235224	1.131670	-0.630167	0.443177	-0.107333	-0.009997	-0.889929	0	0
28724	1.898653	-1.316032	9.690196	-0.056147	-0.140309	0.062654	-0.237342	1.132510	-0.629604	0.443774	-0.108896	-0.010107	-0.889440	0	0
28725	2.011370	-1.081724	9.518876	-0.011386	-0.116691	0.070133	-0.238676	1.134449	-0.628650	0.444350	-0.110073	-0.010506	-0.889003	0	0
28726	2.094849	-0.889895	9.539588	0.018941	-0.101026	0.095978	-0.238938	1.134728	-0.629819	0.445330	-0.110955	-0.011073	-0.888396	0	0
28727	2.025971	-1.065089	9.490101	0.088632	-0.090532	0.121183	-0.239608	1.135973	-0.628752	0.446470	-0.111459	-0.012185	-0.887746	0	0
28728	2.118752	-1.258386	9.439011	0.168147	-0.095831	0.145469	-0.240130	1.135148	-0.629144	0.448042	-0.111635	-0.013998	-0.886905	0	0
28729	2.211138	-1.511379	9.529036	0.242301	-0.078412	0.170663	-0.239061	1.132104	-0.628015	0.449791	-0.111346	-0.016355	-0.886015	0	0
28730	2.279576	-1.422788	10.358622	0.319018	-0.110133	0.189591	-0.239958	1.128520	-0.629604	0.451884	-0.110976	-0.019517	-0.884932	0	0
28731	1.980695	-1.317350	9.468365	0.392405	-0.050430	0.228364	-0.237295	1.124363	-0.629685	0.454305	-0.109767	-0.022999	-0.883759	0	0
28732	1.824175	-1.236227	8.855389	0.385290	-0.038909	0.239886	-0.237794	1.120086	-0.631026	0.456900	-0.108472	-0.026367	-0.882486	0	0
28733	1.772139	-1.084271	8.862391	0.304723	-0.038068	0.249922	-0.235665	1.118419	-0.633425	0.459403	-0.107550	-0.028980	-0.881216	0	0
28734	1.794812	-0.958815	9.046293	0.145426	-0.028549	0.255860	-0.234322	1.115375	-0.635173	0.461870	-0.107264	-0.030167	-0.879921	0	0
28735	1.791312	-0.777920	9.202218	-0.047109	-0.061067	0.279928	-0.233808	1.117581	-0.634767	0.464243	-0.108167	-0.029746	-0.878575	0	0
28736	1.714664	-0.695128	9.338419	-0.205576	-0.043673	0.303545	-0.233719	1.123240	-0.631840	0.466736	-0.109651	-0.027864	-0.877130	0	0
28737	1.594030	-0.688602	9.591887	-0.282569	-0.071700	0.298509	-0.231247	1.128334	-0.629868	0.469003	-0.111738	-0.025393	-0.875732	0	0
28738	1.716137	-0.505939	9.859706	-0.297020	-0.082347	0.318627	-0.231695	1.135100	-0.626008	0.471509	-0.113989	-0.022875	-0.874164	0	0
28739	2.001523	-0.454256	10.184694	-0.275678	-0.091286	0.336291	-0.229243	1.143923	-0.624652	0.474093	-0.116215	-0.020509	-0.872530	0	0
28740	2.392702	-0.463783	10.426352	-0.221015	-0.121106	0.302091	-0.229013	1.149721	-0.624467	0.476531	-0.118437	-0.018859	-0.870939	0	0
28741	2.672658	-0.483046	10.346807	-0.114611	-0.117685	0.320416	-0.231039	1.155529	-0.620593	0.479144	-0.120124	-0.018049	-0.869290	0	0
28742	2.846615	-0.456793	9.937038	-0.007078	-0.141170	0.288473	-0.230255	1.156905	-0.620591	0.481685	-0.121493	-0.018370	-0.867688	0	0
28743	2.967231	-0.465731	9.681139	0.103906	-0.168225	0.279459	-0.231197	1.159810	-0.620156	0.484182	-0.122568	-0.019769	-0.866114	0	0
28744	2.899163	-0.523470	9.503214	0.195319	-0.168075	0.251060	-0.233170	1.158578	-0.620008	0.486622	-0.123184	-0.022020	-0.864604	0	0
28745	2.599034	-0.624255	9.600780	0.243612	-0.202972	0.242541	-0.234230	1.159412	-0.620245	0.488950	-0.123877	-0.024854	-0.863114	0	0
28746	2.354762	-0.684250	9.808886	0.249920	-0.178422	0.233921	-0.234095	1.158583	-0.619733	0.491296	-0.124308	-0.027647	-0.861633	0	0
28747	2.184137	-0.572006	9.898169	0.190057	-0.127647	0.228454	-0.234210	1.156651	-0.621317	0.493441	-0.124606	-0.029666	-0.860296	0	0
28748	2.132805	-0.325853	10.036030	0.072034	-0.090926	0.218977	-0.233953	1.157478	-0.620790	0.495450	-0.125153	-0.030516	-0.859031	0	0
28749	2.134851	-0.037468	9.962420	-0.067313	-0.027887	0.190053	-0.234344	1.156375	-0.620404	0.496967	-0.125849	-0.029877	-0.858075	0	0
28750	2.170034	0.163471	9.692848	-0.160106	0.003723	0.150756	-0.234766	1.160796	-0.620223	0.498132	-0.126712	-0.028351	-0.857324	0	0
28751	2.216294	0.229245	9.296651	-0.195620	0.020511	0.106508	-0.232408	1.162853	-0.618541	0.498780	-0.127606	-0.026485	-0.856874	0	0
28752	2.206019	0.147163	9.170822	-0.113104	0.012791	0.063012	-0.232297	1.166581	-0.618506	0.499294	-0.128131	-0.025434	-0.856528	0	0
28753	2.083899	-0.044452	9.121605	0.005148	0.023441	0.033951	-0.230850	1.166157	-0.616704	0.499575	-0.127979	-0.025374	-0.856389	0	0
28754	1.844465	-0.095584	9.094243	0.146544	0.021820	0.027988	-0.231912	1.168374	-0.618494	0.500155	-0.127120	-0.026552	-0.856143	0	0
28755	1.661868	0.031156	9.174183	0.244951	0.000892	0.023422	-0.229783	1.166430	-0.620243	0.500643	-0.125954	-0.028670	-0.855962	0	0
28756	1.658151	0.185256	9.219247	0.294975	-0.021880	0.034309	-0.231076	1.161742	-0.620270	0.501478	-0.124724	-0.031333	-0.855560	0	0
28757	1.735746	0.234734	9.079752	0.291304	-0.044666	0.051813	-0.232225	1.157056	-0.623693	0.502245	-0.123716	-0.034041	-0.855152	0	0
28758	1.469797	0.182169	9.302550	0.282250	-0.055169	0.065872	-0.232467	1.154297	-0.625545	0.503316	-0.122841	-0.036721	-0.854538	0	0
28759	1.498604	0.135984	10.003551	0.205160	-0.001163	0.093670	-0.231912	1.149876	-0.626119	0.504345	-0.121897	-0.038413	-0.853992	0	0
28760	1.388342	0.274061	9.256243	0.133789	0.056772	0.086388	-0.230577	1.148351	-0.627982	0.505413	-0.120820	-0.039230	-0.853476	0	0
28761	0.977992	0.278932	9.802998	0.033406	-0.046482	0.079227	-0.230450	1.147935	-0.625900	0.506091	-0.121109	-0.039690	-0.853012	0	0
28762	1.145589	0.075811	9.876123	-0.043482	0.053154	0.092151	-0.228075	1.148198	-0.626325	0.506955	-0.120964	-0.039000	-0.852551	0	0
28763	1.298990	-0.070942	9.469349	-0.043315	0.004294	0.051375	-0.228087	1.149578	-0.624875	0.507324	-0.121182	-0.038566	-0.852320	0	0
28764	1.419537	-0.098292	9.484818	-0.011014	-0.027165	0.021494	-0.229535	1.151245	-0.628753	0.507564	-0.121530	-0.038641	-0.852124	0	0
28765	1.481540	-0.211436	9.610360	0.030168	-0.039416	0.008488	-0.230071	1.151109	-0.626266	0.507642	-0.121721	-0.039095	-0.852030	0	0
28766	1.542997	-0.397096	9.617309	0.087538	-0.046353	-0.018492	-0.229139	1.150967	-0.628370	0.507637	-0.121717	-0.040154	-0.851984	0	0
28767	1.711417	-0.482614	9.610065	0.168025	-0.072628	-0.018068	-0.230441	1.148212	-0.628769	0.507644	-0.121470	-0.041970	-0.851928	0	0
28768	1.957779	-0.470506	9.478298	0.237925	-0.072605	-0.038776	-0.232267	1.144633	-0.629169	0.507617	-0.120918	-0.044465	-0.851896	0	0
28769	2.153677	-0.428700	9.491508	0.327400	-0.074389	-0.039943	-0.234088	1.139948	-0.628927	0.507622	-0.119862	-0.047668	-0.851869	0	0
28770	2.209117	-0.439093	9.380357	0.427633	-0.053365	-0.035628	-0.235492	1.133606	-0.632102	0.507841	-0.118180	-0.051675	-0.851740	0	0
28771	2.155673	-0.484316	9.399525	0.504503	-0.046375	-0.017413	-0.236234	1.127537	-0.636590	0.508244	-0.115991	-0.056211	-0.851513	0	0
28772	2.063348	-0.562983	9.394610	0.563635	-0.032297	-0.031018	-0.237229	1.118984	-0.640054	0.508645	-0.113435	-0.061261	-0.851270	0	0
28773	1.976351	-0.576338	9.524988	0.581522	-0.025295	-0.030842	-0.235841	1.109728	-0.644345	0.509003	-0.110653	-0.066345	-0.851041	0	0
28774	1.963362	-0.373544	9.738927	0.543899	-0.007000	-0.020435	-0.238156	1.100352	-0.646231	0.509449	-0.107981	-0.071080	-0.850735	0	0
28775	2.027688	-0.162007	9.863376	0.452463	0.000712	0.017719	-0.237575	1.092204	-0.648279	0.510070	-0.105655	-0.074864	-0.850330	0	0
28776	2.172721	-0.141486	9.864763	0.348635	-0.001129	0.025728	-0.236896	1.088886	-0.648322	0.510681	-0.103957	-0.077856	-0.849904	0	0
28777	2.186584	-0.226052	9.774748	0.261006	0.031240	0.025187	-0.236328	1.083914	-0.651513	0.511175	-0.102346	-0.079836	-0.849619	0	0
28778	2.160560	-0.144656	9.583639	0.180431	0.039096	0.044043	-0.234863	1.081835	-0.652078	0.511791	-0.101178	-0.081172	-0.849261	0	0
28779	2.154343	0.004028	9.424377	0.121404	0.051355	0.047218	-0.235633	1.079217	-0.654182	0.512343	-0.100124	-0.081832	-0.848990	0	0
28780	2.149732	0.039659	9.266206	0.090979	0.044373	0.050507	-0.231271	1.078089	-0.654259	0.512927	-0.099373	-0.082375	-0.848673	0	0
28781	2.294392	0.007332	9.288619	0.085495	0.032026	0.071520	-0.233639	1.077136	-0.654755	0.513632	-0.098685	-0.082800	-0.848285	0	0
28782	2.322924	-0.059770	9.441417	0.099753	0.040715	0.082204	-0.232445	1.076577	-0.655823	0.514482	-0.097947	-0.083404	-0.847796	0	0
28783	2.444896	0.108088	9.586495	0.076324	0.033566	0.113724	-0.230722	1.075602	-0.656381	0.515535	-0.097327	-0.083699	-0.847199	0	0
28784	2.527376	0.160403	9.600805	0.052974	0.015999	0.127574	-0.230731	1.076568	-0.655457	0.516703	-0.097077	-0.083990	-0.846487	0	0
28785	2.546008	0.064090	9.613957	0.058280	0.020336	0.141702	-0.226756	1.075443	-0.658140	0.517963	-0.096688	-0.084174	-0.845743	0	0
28786	2.475644	0.016586	9.630842	0.068960	0.010711	0.150568	-0.228353	1.077385	-0.657444	0.519336	-0.096417	-0.084605	-0.844888	0	0
28787	2.379502	0.077625	9.682843	0.040265	0.014187	0.164510	-0.225708	1.077371	-0.659312	0.520764	-0.096192	-0.084644	-0.844031	0	0
28788	2.361107	0.205367	9.722924	0.011578	0.033382	0.182025	-0.224391	1.078055	-0.659586	0.522363	-0.096055	-0.084442	-0.843078	0	0
28789	2.427311	0.344488	9.767213	-0.036771	0.038568	0.190510	-0.224674	1.080817	-0.658510	0.523953	-0.096048	-0.083678	-0.842168	0	0
28790	2.490097	0.344071	9.790700	-0.095867	0.030638	0.197081	-0.221521	1.082871	-0.658015	0.525566	-0.096508	-0.082570	-0.841219	0	0
28791	2.484750	0.269739	9.852379	-0.101284	0.019239	0.202272	-0.220611	1.084937	-0.657617	0.527172	-0.097011	-0.081356	-0.840274	0	0
28792	2.474439	0.180633	9.788957	-0.110203	0.029759	0.200469	-0.218264	1.089618	-0.657084	0.528795	-0.097556	-0.080127	-0.839308	0	0
28793	2.450358	0.190406	9.777260	-0.086921	0.019291	0.193561	-0.217620	1.091685	-0.656029	0.530337	-0.097976	-0.079042	-0.838389	0	0
28794	2.445617	0.204691	9.717381	-0.060037	0.015833	0.184938	-0.215926	1.096095	-0.657055	0.531862	-0.098359	-0.078323	-0.837445	0	0
28795	2.493887	0.204034	9.625629	-0.047443	0.009749	0.170897	-0.214610	1.096778	-0.657068	0.533241	-0.098633	-0.077645	-0.836598	0	0
28796	2.527762	0.213405	9.630252	-0.052693	0.008924	0.144412	-0.214357	1.097881	-0.655755	0.534424	-0.099002	-0.077063	-0.835853	0	0
28797	2.532198	0.155893	9.711267	-0.020444	0.026429	0.138527	-0.213845	1.100363	-0.655347	0.535569	-0.098970	-0.076558	-0.835171	0	0
28798	2.584769	0.082896	9.570579	0.019002	0.022990	0.123795	-0.212792	1.100910	-0.655488	0.536662	-0.098822	-0.076520	-0.834490	0	0
28799	2.652108	0.048343	9.454240	0.087112	0.016068	0.100450	-0.212783	1.100635	-0.657710	0.537585	-0.098274	-0.077011	-0.833915	0	0
28800	2.681755	0.139718	9.522328	0.105093	0.023091	0.082110	-0.212129	1.101460	-0.657320	0.538417	-0.097630	-0.077733	-0.833387	0	0
28801	2.652934	0.163790	9.455560	0.081971	0.031919	0.055554	-0.211436	1.099112	-0.663099	0.538970	-0.096948	-0.078147	-0.833070	0	0
28802	2.609432	0.159261	9.436656	0.046171	0.051156	0.064187	-0.209598	1.100206	-0.662071	0.539623	-0.096373	-0.078245	-0.832704	0	0
28803	2.619591	0.228950	9.442176	0.005060	0.045917	0.052424	-0.209327	1.099791	-0.663385	0.540085	-0.095992	-0.077953	-0.832476	0	0
28804	2.710670	0.132173	9.488345	0.015814	0.044150	0.046280	-0.208543	1.098818	-0.659751	0.540554	-0.095625	-0.077853	-0.832224	0	0
28805	2.888713	0.041754	9.476156	0.052544	0.044136	0.035901	-0.208402	1.097990	-0.661067	0.540921	-0.094997	-0.077990	-0.832044	0	0
28806	3.139584	0.006014	9.439934	0.081190	0.040586	0.032491	-0.207341	1.098814	-0.663947	0.541349	-0.094293	-0.078468	-0.831801	0	0
28807	3.424356	-0.015647	9.374741	0.105456	0.048446	0.012341	-0.207467	1.098401	-0.664863	0.541570	-0.093339	-0.079062	-0.831708	0	0
28808	3.578116	-0.127303	9.434617	0.101046	0.052799	-0.002726	-0.206261	1.095080	-0.664784	0.541751	-0.092397	-0.079674	-0.831637	0	0
28809	3.538648	-0.246936	9.539330	0.075180	0.065075	-0.020508	-0.205855	1.093283	-0.664678	0.541681	-0.091460	-0.079976	-0.831758	0	0
28810	3.407653	-0.334525	9.664428	0.012602	0.069480	-0.035028	-0.205569	1.089830	-0.665369	0.541549	-0.090829	-0.079794	-0.831930	0	0
28811	3.252677	-0.393562	9.626632	-0.100065	0.086151	-0.044565	-0.204134	1.093275	-0.666140	0.541134	-0.090659	-0.078558	-0.832336	0	0
28812	3.242729	-0.432138	9.570997	-0.209168	0.072172	-0.059514	-0.203885	1.095482	-0.665599	0.540628	-0.091185	-0.076541	-0.832796	0	0
28813	3.389940	-0.443065	9.519131	-0.289688	0.058129	-0.063721	-0.201540	1.099472	-0.663376	0.539852	-0.092272	-0.073906	-0.833417	0	0
28814	3.551729	-0.444214	9.556176	-0.320957	0.072082	-0.070998	-0.201827	1.103202	-0.662943	0.539136	-0.093393	-0.070968	-0.834011	0	0
28815	3.498466	-0.463083	9.541998	-0.343265	0.086115	-0.079909	-0.201336	1.108030	-0.660291	0.538182	-0.094539	-0.067766	-0.834764	0	0
28816	3.495229	-0.578468	9.555120	-0.318161	0.086151	-0.092085	-0.200312	1.112580	-0.658825	0.537265	-0.095515	-0.064792	-0.835479	0	0
28817	3.478135	-0.607007	9.617426	-0.248393	0.072165	-0.093391	-0.200728	1.115343	-0.657355	0.536266	-0.096272	-0.062484	-0.836209	0	0
28818	3.330683	-0.620976	9.392622	-0.208876	0.080199	-0.117701	-0.199953	1.117824	-0.656690	0.535197	-0.096696	-0.060475	-0.836993	0	0
28819	3.151201	-0.393518	9.382366	-0.148080	0.065374	-0.110161	-0.201017	1.119625	-0.657178	0.534143	-0.096973	-0.059073	-0.837734	0	0
28820	2.987323	-0.353251	9.547671	-0.110524	0.100370	-0.099133	-0.200237	1.120863	-0.655872	0.533314	-0.096715	-0.057760	-0.838383	0	0
28821	2.853850	-0.445984	9.557370	-0.067641	0.079403	-0.091826	-0.199058	1.122099	-0.655617	0.532495	-0.096464	-0.056947	-0.838988	0	0
28822	2.721312	-0.408765	9.592588	-0.001411	0.104821	-0.089442	-0.198125	1.121266	-0.656814	0.531844	-0.095592	-0.056514	-0.839530	0	0
28823	2.581745	-0.340339	9.589772	0.054957	0.089136	-0.093438	-0.197853	1.120160	-0.657221	0.531133	-0.094610	-0.056684	-0.840079	0	0
28824	2.466326	-0.272073	9.596360	0.098740	0.081279	-0.082525	-0.197828	1.117953	-0.660899	0.530611	-0.093408	-0.057210	-0.840508	0	0
28825	2.230190	-0.209284	9.863488	0.116618	0.090047	-0.083166	-0.197555	1.116571	-0.661178	0.530043	-0.092096	-0.057882	-0.840965	0	0
28826	1.984844	-0.070689	9.727804	0.077208	0.102343	-0.065681	-0.196366	1.114077	-0.657565	0.529648	-0.090840	-0.058098	-0.841335	0	0
28827	1.818759	0.005057	9.691654	0.012771	0.086630	-0.065260	-0.196095	1.112833	-0.657581	0.529133	-0.090112	-0.057891	-0.841752	0	0
28828	1.807143	0.069988	9.658854	-0.092829	0.076105	-0.062525	-0.196883	1.112561	-0.658094	0.528596	-0.089979	-0.056812	-0.842177	0	0
28829	1.850830	0.103115	9.591563	-0.175221	0.072541	-0.044639	-0.195557	1.113937	-0.662148	0.528076	-0.090370	-0.055072	-0.842577	0	0
28830	1.885106	0.170063	9.548778	-0.223578	0.070752	-0.034419	-0.193466	1.116963	-0.661497	0.527663	-0.090987	-0.052896	-0.842909	0	0
28831	1.916925	0.232131	9.477116	-0.235306	0.055834	-0.015168	-0.193242	1.121240	-0.657019	0.527322	-0.091849	-0.050710	-0.843163	0	0
28832	1.881095	0.287645	9.449223	-0.205880	0.037441	0.002625	-0.194182	1.123868	-0.656587	0.527213	-0.092673	-0.048825	-0.843252	0	0
28833	1.914635	0.251230	9.424481	-0.155819	0.033929	0.011772	-0.193805	1.126627	-0.655782	0.527157	-0.093312	-0.047400	-0.843298	0	0
28834	1.962906	0.250587	9.337537	-0.082454	0.031323	0.014047	-0.192368	1.129657	-0.656557	0.527268	-0.093541	-0.046579	-0.843249	0	0
28835	1.982757	0.327196	9.270952	-0.041261	0.039224	0.010862	-0.192366	1.129658	-0.657210	0.527312	-0.093531	-0.046097	-0.843249	0	0
28836	1.881301	0.325290	9.175672	0.012372	0.041004	0.025391	-0.192233	1.129519	-0.657083	0.527614	-0.093184	-0.046014	-0.843103	0	0
28837	1.751009	0.342868	9.085670	0.048186	0.030585	0.019490	-0.193284	1.129802	-0.658892	0.527810	-0.092778	-0.046328	-0.843008	0	0
28838	1.736678	0.366849	9.025986	0.066060	0.009606	0.019555	-0.193274	1.128560	-0.659949	0.528115	-0.092408	-0.046870	-0.842827	0	0
28839	1.708062	0.415355	9.084471	0.033893	-0.014865	0.001626	-0.191676	1.125236	-0.658439	0.528126	-0.092451	-0.047321	-0.842791	0	0
28840	1.631315	0.483774	9.239734	0.012273	-0.030687	0.025236	-0.192999	1.126210	-0.659193	0.528439	-0.092706	-0.047621	-0.842550	0	0
28841	1.505122	0.389233	9.463248	0.001493	-0.025459	0.029596	-0.193001	1.126486	-0.658929	0.528650	-0.093017	-0.047827	-0.842371	0	0
28842	1.335734	0.333434	9.661143	0.004871	-0.009801	0.072890	-0.192085	1.127862	-0.659190	0.529405	-0.093156	-0.047913	-0.841877	0	0
28843	1.159836	0.383218	9.761770	-0.013923	0.000719	0.074614	-0.192745	1.127728	-0.658659	0.529995	-0.093339	-0.047798	-0.841492	0	0
28844	1.114658	0.479923	9.808936	-0.049783	0.009419	0.092040	-0.193282	1.128696	-0.657597	0.530890	-0.093614	-0.047308	-0.840925	0	0
28845	1.119231	0.446022	9.746019	-0.045274	0.012946	0.086792	-0.193547	1.129389	-0.658631	0.531558	-0.093854	-0.046841	-0.840502	0	0
28846	1.251703	0.401425	9.657843	0.010254	-0.002774	0.072113	-0.191310	1.130343	-0.658263	0.532394	-0.093899	-0.046945	-0.839962	0	0
28847	1.461242	0.323022	9.722427	0.087181	-0.011576	0.071680	-0.192359	1.129521	-0.659039	0.533048	-0.093625	-0.047728	-0.839533	0	0
28848	1.687327	0.200635	9.603709	0.191007	-0.008076	0.067072	-0.191820	1.127585	-0.659066	0.533985	-0.092749	-0.049380	-0.838939	0	0
28849	1.916655	0.195907	9.428635	0.303682	-0.050089	0.072962	-0.191531	1.124961	-0.661708	0.534827	-0.091640	-0.052183	-0.838355	0	0
28850	2.141337	0.219784	9.157795	0.394087	-0.088544	0.061089	-0.192287	1.119305	-0.662797	0.535847	-0.090347	-0.055972	-0.837599	0	0
28851	2.189634	0.215066	9.311138	0.446801	-0.135822	0.059520	-0.195812	1.113802	-0.664496	0.536643	-0.089183	-0.060450	-0.836903	0	0
28852	2.030025	0.169436	9.713351	0.476214	-0.109653	0.081007	-0.195759	1.106762	-0.668222	0.537845	-0.087633	-0.065016	-0.835952	0	0
28853	1.864897	0.032014	9.972758	0.455464	-0.039782	0.131352	-0.196769	1.099865	-0.669972	0.539285	-0.085657	-0.068979	-0.834911	0	0
28854	1.793008	0.113923	9.832522	0.404445	-0.006540	0.149646	-0.196730	1.094619	-0.672767	0.541010	-0.083674	-0.072322	-0.833712	0	0
28855	1.771163	0.445114	9.538503	0.310457	-0.017040	0.165746	-0.197483	1.089101	-0.674638	0.542611	-0.082306	-0.074914	-0.832578	0	0
28856	1.752712	0.572181	9.357468	0.186906	-0.001346	0.193135	-0.195771	1.089230	-0.674010	0.544505	-0.081488	-0.076378	-0.831288	0	0
28857	1.829570	0.507305	9.574764	0.096489	0.005547	0.199510	-0.193911	1.088254	-0.676137	0.546220	-0.081115	-0.077033	-0.830138	0	0
28858	1.954629	0.425568	9.906812	0.050741	0.061352	0.231920	-0.192860	1.088662	-0.675235	0.548358	-0.080548	-0.076990	-0.828787	0	0
28859	2.293064	0.471555	10.077462	0.046230	0.045467	0.230852	-0.191810	1.090590	-0.676798	0.550317	-0.080139	-0.076982	-0.827528	0	0
28860	2.507840	0.459555	9.847152	0.073967	0.024461	0.230916	-0.190624	1.091413	-0.677722	0.552420	-0.079749	-0.077332	-0.826131	0	0
28861	2.533606	0.361856	9.425220	0.113425	0.015832	0.219699	-0.189171	1.091405	-0.678136	0.554311	-0.079211	-0.078059	-0.824846	0	0
28862	2.618867	0.138902	9.095064	0.095590	0.015889	0.214218	-0.186523	1.091254	-0.680528	0.556298	-0.078756	-0.078650	-0.823495	0	0
28863	2.639373	-0.027680	8.943964	0.022163	0.024603	0.233064	-0.185864	1.091251	-0.680276	0.558227	-0.078672	-0.078572	-0.822204	0	0
28864	2.667320	-0.169973	8.889213	-0.062044	0.015789	0.253530	-0.183900	1.092619	-0.678204	0.560405	-0.079127	-0.077835	-0.820747	0	0
28865	2.693475	-0.227817	8.917163	-0.149818	0.015708	0.272255	-0.181546	1.096473	-0.678332	0.562505	-0.080116	-0.076370	-0.819352	0	0
28866	2.597185	-0.188343	8.995355	-0.216205	0.013866	0.308809	-0.180790	1.102544	-0.678022	0.565014	-0.081492	-0.074335	-0.817675	0	0
28867	2.525021	-0.149294	8.996427	-0.270055	0.001544	0.341886	-0.179231	1.106678	-0.678004	0.567559	-0.083332	-0.071914	-0.815942	0	0
28868	2.500568	-0.198952	9.212368	-0.263116	-0.033565	0.373524	-0.177177	1.115364	-0.675599	0.570473	-0.085409	-0.069706	-0.813884	0	0
28869	2.350178	-0.304897	9.577758	-0.186318	-0.051116	0.390778	-0.176965	1.123232	-0.673566	0.573427	-0.087236	-0.068223	-0.811737	0	0
28870	2.325506	-0.383572	9.742898	-0.089706	-0.045868	0.391489	-0.174226	1.127911	-0.672256	0.576581	-0.088433	-0.067474	-0.809433	0	0
28871	2.157081	-0.302504	9.867854	-0.046841	-0.033630	0.410415	-0.172135	1.130798	-0.671214	0.579808	-0.089327	-0.066997	-0.807066	0	0
28872	1.848498	-0.245836	10.308578	-0.036149	-0.002149	0.417750	-0.169516	1.134512	-0.671347	0.583213	-0.089879	-0.066402	-0.804596	0	0
28873	1.605556	-0.113975	10.336224	-0.037030	0.050383	0.430370	-0.166101	1.136979	-0.670853	0.586646	-0.090039	-0.065480	-0.802154	0	0
28874	1.498147	0.064548	10.238262	0.008634	0.005860	0.413870	-0.165057	1.138353	-0.669941	0.590026	-0.090258	-0.065198	-0.799670	0	0
28875	1.546267	0.040119	10.237566	0.058740	-0.015999	0.407087	-0.163225	1.141520	-0.670590	0.593297	-0.090355	-0.065436	-0.797216	0	0
28876	1.608529	-0.036941	10.365924	0.121429	-0.005495	0.393446	-0.157819	1.144530	-0.674428	0.596615	-0.089979	-0.066140	-0.794720	0	0
28877	1.685590	-0.062023	10.225576	0.169840	0.019050	0.383289	-0.156227	1.143141	-0.674466	0.599801	-0.089107	-0.067060	-0.792339	0	0
28878	1.738575	-0.068490	9.818878	0.182345	-0.001898	0.392989	-0.154779	1.144238	-0.675522	0.603099	-0.088338	-0.068219	-0.789819	0	0
28879	1.903329	0.022668	9.373884	0.130496	-0.024608	0.388983	-0.152531	1.143397	-0.675434	0.606245	-0.088044	-0.069077	-0.787365	0	0
28880	2.108371	0.001042	9.117110	0.082247	-0.059583	0.370821	-0.151610	1.143668	-0.675053	0.609221	-0.088317	-0.069813	-0.784969	0	0
28881	2.269686	-0.058565	8.913152	0.067820	-0.096384	0.389912	-0.150958	1.145736	-0.676218	0.612249	-0.088968	-0.070614	-0.782464	0	0
28882	2.385685	-0.047313	8.955541	0.071411	-0.110407	0.381923	-0.150033	1.145870	-0.676753	0.615254	-0.089709	-0.071564	-0.779932	0	0
28883	2.359071	-0.060934	9.152689	0.071341	-0.092977	0.396967	-0.147936	1.148067	-0.676240	0.618321	-0.090319	-0.072368	-0.777357	0	0
28884	2.308161	-0.095939	9.373834	0.053326	-0.072075	0.423349	-0.147954	1.149999	-0.674393	0.621624	-0.090901	-0.072900	-0.774601	0	0
28885	2.164672	0.091156	9.627172	0.042571	-0.059848	0.425153	-0.145316	1.150676	-0.675210	0.624886	-0.091449	-0.073248	-0.771874	0	0
28886	1.976304	0.420308	9.815236	-0.021786	-0.031835	0.416094	-0.141911	1.153832	-0.672880	0.628079	-0.092180	-0.072954	-0.769219	0	0
28887	2.006894	0.646123	9.803148	-0.061920	0.004931	0.400111	-0.140739	1.156449	-0.672611	0.631078	-0.092856	-0.072108	-0.766759	0	0
28888	2.111531	0.760538	9.731461	-0.057252	-0.004609	0.356926	-0.137588	1.159193	-0.672631	0.633779	-0.093555	-0.071423	-0.764507	0	0
28889	2.184006	0.764811	9.740498	0.024448	-0.021079	0.290472	-0.136546	1.162640	-0.674310	0.635985	-0.093799	-0.071504	-0.762635	0	0
28890	2.390956	0.666745	9.660678	0.125743	-0.027994	0.247928	-0.133108	1.161932	-0.675283	0.638019	-0.093432	-0.072468	-0.760888	0	0
28891	2.496005	0.506468	9.427206	0.215386	-0.047110	0.210562	-0.134704	1.161109	-0.670175	0.639765	-0.092603	-0.074252	-0.759350	0	0
28892	2.640035	0.394021	9.203562	0.251325	-0.057521	0.179884	-0.134674	1.158073	-0.673992	0.641334	-0.091610	-0.076417	-0.757930	0	0
28893	2.677758	0.272844	8.999962	0.231688	-0.069721	0.170854	-0.133465	1.155030	-0.675216	0.642763	-0.090824	-0.078516	-0.756599	0	0
28894	2.590396	0.215535	8.913536	0.210247	-0.070544	0.165424	-0.134224	1.151584	-0.678894	0.644189	-0.090178	-0.080468	-0.755257	0	0
28895	2.508176	0.197113	8.971714	0.190542	-0.074916	0.167046	-0.136065	1.150766	-0.679266	0.645536	-0.089699	-0.082299	-0.753966	0	0
28896	2.508124	0.189897	8.971631	0.166353	-0.062697	0.177487	-0.135921	1.149800	-0.681236	0.646996	-0.089286	-0.083856	-0.752591	0	0
28897	2.532148	0.168458	9.100959	0.147591	-0.053969	0.170318	-0.135907	1.148144	-0.682428	0.648338	-0.088932	-0.085230	-0.751322	0	0
28898	2.619612	0.240183	9.182743	0.097546	-0.036504	0.160310	-0.134579	1.146894	-0.682983	0.649632	-0.088752	-0.086115	-0.750124	0	0
28899	2.721755	0.340480	9.207048	0.057278	-0.026062	0.164450	-0.134315	1.146063	-0.681689	0.650867	-0.088774	-0.086641	-0.748989	0	0
28900	2.823547	0.388201	9.341307	0.059945	-0.033116	0.162657	-0.134321	1.147721	-0.682717	0.652133	-0.088816	-0.087218	-0.747815	0	0
28901	2.852845	0.427022	9.526559	0.090339	-0.017420	0.168218	-0.133650	1.146613	-0.684044	0.653428	-0.088568	-0.087940	-0.746628	0	0
28902	2.939454	0.380769	9.566136	0.165621	-0.013867	0.140546	-0.133249	1.146750	-0.685616	0.654632	-0.087755	-0.089200	-0.745520	0	0
28903	2.901117	0.417611	9.718302	0.219281	-0.017375	0.140940	-0.132436	1.143156	-0.686055	0.655830	-0.086646	-0.090916	-0.744388	0	0
28904	2.606816	0.443127	10.233049	0.228180	-0.005147	0.141131	-0.133470	1.140401	-0.687503	0.657077	-0.085360	-0.092581	-0.743231	0	0
28905	2.239846	0.444445	10.515020	0.197742	0.043866	0.151765	-0.132128	1.138186	-0.690548	0.658385	-0.083942	-0.093719	-0.742092	0	0
28906	2.148917	0.565003	10.380199	0.174498	0.036918	0.149863	-0.130267	1.135967	-0.690729	0.659689	-0.082702	-0.094701	-0.740947	0	0
28907	2.255826	0.668882	10.015162	0.114609	0.024710	0.144093	-0.129067	1.134719	-0.692196	0.660847	-0.081957	-0.095347	-0.739914	0	0
28908	2.530842	0.632939	9.973922	0.079707	-0.015598	0.134791	-0.128528	1.133750	-0.693911	0.661905	-0.081717	-0.095985	-0.738912	0	0
28909	2.766150	0.448082	9.900068	0.086918	0.003615	0.129520	-0.128531	1.134579	-0.694425	0.662909	-0.081299	-0.096579	-0.737980	0	0
28910	2.726651	0.328082	9.884609	0.076166	0.022859	0.138310	-0.126678	1.133740	-0.694461	0.664019	-0.080802	-0.096933	-0.736989	0	0
28911	2.557840	0.362724	9.771104	0.024300	0.056151	0.145163	-0.125891	1.133874	-0.693558	0.665136	-0.080428	-0.096705	-0.736053	0	0
28912	2.323849	0.402467	9.586118	-0.052627	0.050988	0.144666	-0.124319	1.136074	-0.693821	0.666209	-0.080586	-0.095917	-0.735168	0	0
28913	2.210679	0.451120	9.477098	-0.084931	0.040486	0.165587	-0.122220	1.137305	-0.692274	0.667369	-0.081070	-0.094969	-0.734185	0	0
28914	2.157454	0.441504	9.342859	-0.088459	0.042296	0.158535	-0.121563	1.139097	-0.694355	0.668505	-0.081544	-0.093964	-0.733228	0	0
28915	2.120735	0.374229	9.272706	-0.052639	0.037099	0.151727	-0.120382	1.140196	-0.694362	0.669582	-0.081819	-0.093281	-0.732300	0	0
28916	1.909966	0.275172	9.376730	-0.014278	0.030980	0.171411	-0.119088	1.145022	-0.694987	0.670857	-0.081891	-0.092885	-0.731175	0	0
28917	1.731265	0.271943	9.438318	-0.017011	0.017881	0.176682	-0.118033	1.145707	-0.695779	0.672126	-0.082081	-0.092560	-0.730029	0	0
28918	1.557705	0.307615	9.649318	-0.038608	0.003840	0.194152	-0.116193	1.146387	-0.695017	0.673514	-0.082536	-0.092149	-0.728749	0	0
28919	1.346147	0.430358	9.921730	-0.064632	0.010806	0.206407	-0.114363	1.149967	-0.695662	0.674951	-0.083107	-0.091480	-0.727438	0	0
28920	1.260068	0.546751	10.010331	-0.087011	0.026542	0.211635	-0.113593	1.152447	-0.693560	0.676433	-0.083739	-0.090547	-0.726104	0	0
28921	1.291241	0.517511	9.966466	-0.071803	0.009055	0.208144	-0.112684	1.155618	-0.694587	0.677871	-0.084350	-0.089815	-0.724782	0	0
28922	1.471988	0.470124	9.875438	-0.042251	-0.014569	0.197638	-0.111904	1.157271	-0.694060	0.679242	-0.084964	-0.089495	-0.723466	0	0
28923	1.596625	0.341528	9.827220	-0.033305	-0.035578	0.192277	-0.111658	1.159616	-0.692735	0.680553	-0.085606	-0.089342	-0.722175	0	0
28924	1.740177	0.161789	9.619630	0.003424	-0.046917	0.183617	-0.109149	1.160570	-0.694853	0.681829	-0.086130	-0.089583	-0.720878	0	0
28925	1.888858	0.020787	9.508574	-0.004654	-0.067940	0.185173	-0.109819	1.161125	-0.692748	0.683082	-0.086794	-0.089854	-0.719578	0	0
28926	1.965361	-0.081341	9.340909	-0.027953	-0.067085	0.197303	-0.109289	1.162228	-0.695095	0.684399	-0.087690	-0.089994	-0.718199	0	0
28927	2.119142	-0.181764	9.141353	-0.058342	-0.060969	0.197041	-0.108244	1.163879	-0.694964	0.685691	-0.088677	-0.089815	-0.716866	0	0
28928	2.254974	-0.098516	9.181994	-0.083462	-0.068054	0.209144	-0.110240	1.166375	-0.694256	0.687035	-0.089970	-0.089552	-0.715450	0	0
28929	2.423958	-0.104708	9.161239	-0.056608	-0.054097	0.211101	-0.107896	1.169397	-0.690214	0.688429	-0.090909	-0.089326	-0.714019	0	0
28930	2.598269	-0.043402	9.203700	-0.020029	-0.050702	0.234249	-0.107381	1.171327	-0.689681	0.690018	-0.091663	-0.089373	-0.712380	0	0
28931	2.656536	-0.000489	9.227724	-0.019110	-0.025355	0.236101	-0.106595	1.171460	-0.688255	0.691642	-0.092167	-0.089199	-0.710760	0	0
28932	2.719847	0.071344	9.283281	-0.033468	-0.005299	0.250162	-0.106087	1.175048	-0.688358	0.693359	-0.092704	-0.088821	-0.709063	0	0
28933	2.719602	0.037627	9.268476	-0.047840	-0.000082	0.264168	-0.103985	1.177522	-0.689801	0.695168	-0.093257	-0.088249	-0.707288	0	0
28934	2.738220	-0.058855	9.226349	-0.035358	-0.011464	0.271243	-0.102143	1.178064	-0.689041	0.697020	-0.093868	-0.087880	-0.705429	0	0
28935	2.752123	-0.140744	9.225287	0.028116	0.013007	0.289397	-0.100306	1.179158	-0.688013	0.699079	-0.093828	-0.087734	-0.703412	0	0
28936	2.718055	-0.176616	9.205942	0.066559	0.037498	0.303868	-0.096755	1.181901	-0.689084	0.701281	-0.093410	-0.087709	-0.701275	0	0
28937	2.761459	-0.188658	9.311176	0.045778	0.039984	0.346003	-0.093332	1.183263	-0.688992	0.703763	-0.093112	-0.087452	-0.698857	0	0
28938	2.723002	-0.173029	9.604897	-0.003599	0.048595	0.377405	-0.090701	1.185183	-0.689927	0.706398	-0.093174	-0.086786	-0.696268	0	0
28939	2.802258	-0.235922	9.690011	-0.005465	0.073004	0.398589	-0.088337	1.187655	-0.690721	0.709207	-0.093055	-0.085892	-0.693533	0	0
28940	2.761472	-0.210448	10.051159	0.014034	0.081615	0.432257	-0.083853	1.188183	-0.690784	0.712235	-0.092807	-0.085060	-0.690560	0	0
28941	2.693648	-0.241076	10.087442	0.042656	0.134097	0.448530	-0.077664	1.190635	-0.691115	0.715459	-0.091967	-0.084018	-0.687460	0	0
28942	2.654820	-0.258513	9.791965	0.089166	0.113171	0.454094	-0.072527	1.192126	-0.690917	0.718701	-0.090978	-0.083455	-0.684271	0	0
28943	2.664155	-0.302043	9.738510	0.030090	0.095662	0.455352	-0.067510	1.192514	-0.692556	0.721897	-0.090500	-0.082598	-0.681066	0	0
28944	2.715906	-0.490399	9.625343	-0.008418	0.088646	0.462925	-0.062512	1.196077	-0.693771	0.725056	-0.090385	-0.081534	-0.677847	0	0
28945	2.661787	-0.629469	9.629018	-0.020083	0.075530	0.465424	-0.058840	1.199923	-0.693397	0.728227	-0.090417	-0.080474	-0.674562	0	0
28946	2.608020	-0.718147	9.594815	0.010336	0.060696	0.462066	-0.055683	1.201563	-0.693168	0.731323	-0.090352	-0.079734	-0.671302	0	0
28947	2.526132	-0.690813	9.672744	0.044283	0.046699	0.467578	-0.051195	1.201954	-0.694407	0.734511	-0.090112	-0.079316	-0.667894	0	0
28948	2.435414	-0.550111	9.833765	0.069305	0.030950	0.465994	-0.046456	1.204275	-0.694978	0.737633	-0.089813	-0.079181	-0.664501	0	0
28949	2.310596	-0.447876	9.912925	0.094389	0.036241	0.459203	-0.042498	1.205359	-0.696594	0.740770	-0.089265	-0.079178	-0.661076	0	0
28950	2.234145	-0.331941	9.876464	0.073030	0.068670	0.445114	-0.038406	1.205890	-0.697956	0.743751	-0.088670	-0.078805	-0.657847	0	0
28951	2.133536	-0.215950	9.796951	0.024755	0.039861	0.430614	-0.033783	1.205589	-0.698682	0.746611	-0.088584	-0.078336	-0.654667	0	0
28952	2.041488	-0.253927	9.727612	-0.007352	0.032949	0.407466	-0.031417	1.207233	-0.698702	0.749223	-0.088789	-0.077732	-0.651720	0	0
28953	1.910843	-0.286748	9.673084	-0.005497	0.029533	0.393403	-0.026951	1.211076	-0.699254	0.751781	-0.088958	-0.077167	-0.648812	0	0
28954	1.838310	-0.296111	9.572661	0.053644	0.027882	0.376226	-0.025096	1.209270	-0.698255	0.754220	-0.088710	-0.077023	-0.646027	0	0
28955	1.746773	-0.264192	9.552188	0.091375	0.017507	0.340370	-0.021668	1.210909	-0.700380	0.756492	-0.088176	-0.077214	-0.643415	0	0
28956	1.759246	-0.208916	9.569539	0.106545	0.008739	0.346625	-0.018902	1.212275	-0.700931	0.758757	-0.087626	-0.077581	-0.640774	0	0
28957	1.779102	-0.132249	9.522182	0.080674	-0.012215	0.325223	-0.017835	1.211166	-0.702524	0.760882	-0.087341	-0.077934	-0.638245	0	0
28958	1.902383	-0.111801	9.444447	0.069987	-0.019212	0.314514	-0.015990	1.211432	-0.702289	0.762871	-0.087220	-0.078305	-0.635837	0	0
28959	1.994139	-0.110327	9.373975	0.073653	-0.038419	0.291535	-0.012819	1.210033	-0.701045	0.764740	-0.087122	-0.078837	-0.633535	0	0
28960	2.139045	-0.102332	9.211791	0.079137	-0.056738	0.265036	-0.012816	1.209481	-0.701051	0.766386	-0.087129	-0.079595	-0.631448	0	0
28961	2.288641	-0.115823	9.114211	0.102498	-0.069826	0.242203	-0.010838	1.209608	-0.700818	0.767931	-0.086968	-0.080594	-0.629463	0	0
28962	2.389857	-0.147575	9.213914	0.111597	-0.081156	0.202536	-0.012811	1.208376	-0.700800	0.769177	-0.086829	-0.081798	-0.627803	0	0
28963	2.453028	-0.097198	9.331713	0.079465	-0.063674	0.187374	-0.011223	1.208506	-0.702129	0.770353	-0.086766	-0.082656	-0.626256	0	0
28964	2.414883	-0.033854	9.498602	0.054471	-0.041806	0.176718	-0.010955	1.209749	-0.705515	0.771421	-0.086797	-0.083221	-0.624860	0	0
28965	2.415128	-0.006729	9.717617	0.080439	-0.041822	0.166334	-0.010419	1.208504	-0.705797	0.772478	-0.086572	-0.083936	-0.623488	0	0
28966	2.376946	0.058358	9.668224	0.117261	-0.011996	0.146469	-0.009213	1.206565	-0.707793	0.773434	-0.085907	-0.084689	-0.622293	0	0
28967	2.399380	0.163354	9.452935	0.140649	-0.008405	0.126405	-0.008154	1.205593	-0.707296	0.774316	-0.084973	-0.085556	-0.621204	0	0
28968	2.466877	0.150476	9.346457	0.148003	-0.003059	0.087686	-0.008795	1.203803	-0.709654	0.774935	-0.083964	-0.086480	-0.620441	0	0
28969	2.623002	0.038200	9.209231	0.162372	-0.003050	0.078912	-0.006800	1.200892	-0.709452	0.775539	-0.082792	-0.087486	-0.619702	0	0
28970	2.704136	-0.092733	9.072438	0.148135	-0.003013	0.064662	-0.007041	1.198133	-0.711565	0.776017	-0.081760	-0.088431	-0.619107	0	0
28971	2.732723	-0.145991	9.033126	0.146386	-0.016983	0.052243	-0.007422	1.196065	-0.712233	0.776425	-0.080785	-0.089476	-0.618572	0	0
28972	2.736995	-0.223067	9.008169	0.139261	-0.011717	0.046907	-0.005828	1.195505	-0.714351	0.776774	-0.079860	-0.090447	-0.618114	0	0
28973	2.693164	-0.275508	9.051205	0.146349	-0.016989	0.059277	-0.007663	1.193859	-0.715384	0.777221	-0.078902	-0.091494	-0.617520	0	0
28974	2.734047	-0.304192	9.213950	0.173066	-0.022328	0.080579	-0.008701	1.191379	-0.716177	0.777774	-0.077812	-0.092728	-0.616777	0	0
28975	2.678593	-0.298367	9.404361	0.212471	-0.011818	0.070344	-0.007358	1.187644	-0.717017	0.778339	-0.076328	-0.094140	-0.616035	0	0
28976	2.688746	-0.230944	9.455519	0.199883	-0.010117	0.083486	-0.007330	1.183917	-0.718752	0.778941	-0.074956	-0.095442	-0.615242	0	0
28977	2.723454	-0.110436	9.624840	0.126513	0.003814	0.083893	-0.007980	1.183093	-0.720317	0.779533	-0.074065	-0.096199	-0.614482	0	0
28978	2.738305	-0.066610	9.836711	0.060283	0.000251	0.081635	-0.006652	1.182673	-0.721908	0.780022	-0.073716	-0.096562	-0.613847	0	0
28979	2.702408	-0.027271	10.024935	0.026363	0.010757	0.062055	-0.006901	1.180327	-0.722450	0.780410	-0.073547	-0.096669	-0.613357	0	0
28980	2.503604	0.193695	10.202232	-0.018235	0.054561	0.040841	-0.006911	1.182537	-0.723211	0.780643	-0.073437	-0.096157	-0.613153	0	0
28981	2.364084	0.278061	9.906389	-0.027090	0.058186	0.030281	-0.005331	1.182942	-0.722839	0.780842	-0.073361	-0.095588	-0.612998	0	0
28982	2.421411	0.195362	9.751129	0.012362	0.018026	0.003958	-0.004009	1.183488	-0.724551	0.780851	-0.073199	-0.095577	-0.613008	0	0
28983	2.611280	0.073303	9.647147	0.039262	0.037264	-0.001143	-0.003484	1.183623	-0.724036	0.780886	-0.072704	-0.095602	-0.613018	0	0
28984	2.822595	-0.091925	9.638618	0.089398	0.033740	-0.009699	-0.004928	1.182527	-0.724416	0.780873	-0.071832	-0.095950	-0.613084	0	0
28985	2.872876	-0.150208	9.584640	0.155577	0.044230	0.001369	-0.004250	1.180314	-0.725754	0.781011	-0.070399	-0.096640	-0.612965	0	0
28986	2.762335	-0.068209	9.375041	0.168035	0.044259	0.022663	-0.003434	1.178517	-0.729832	0.781262	-0.068879	-0.097365	-0.612703	0	0
28987	2.561106	-0.177565	9.281789	0.158168	0.032952	0.026996	-0.004741	1.177145	-0.731262	0.781543	-0.067528	-0.098146	-0.612370	0	0
28988	2.389427	-0.214288	9.419839	0.130335	0.025056	0.041785	-0.003133	1.173685	-0.732757	0.781856	-0.066440	-0.098776	-0.611989	0	0
28989	2.097310	-0.211363	9.631485	0.090864	0.068765	0.071699	-0.002071	1.171883	-0.731485	0.782399	-0.065440	-0.098834	-0.611393	0	0
28990	1.907440	-0.091511	9.800333	0.072829	0.075710	0.100749	0.000190	1.170354	-0.734015	0.783076	-0.064551	-0.098676	-0.610646	0	0
28991	1.904181	0.127441	9.817298	0.076434	0.093204	0.100884	0.000448	1.171595	-0.734398	0.783809	-0.063534	-0.098427	-0.609851	0	0
28992	1.929356	0.273710	9.734646	0.096078	0.061711	0.103581	0.002575	1.170342	-0.737054	0.784491	-0.062552	-0.098518	-0.609060	0	0
28993	1.963488	0.319151	9.737277	0.086302	0.044243	0.084060	0.004161	1.170887	-0.738640	0.785078	-0.061732	-0.098716	-0.608355	0	0
28994	1.968082	0.285514	9.760884	0.047797	0.037218	0.088151	0.004701	1.168537	-0.738149	0.785617	-0.061262	-0.098716	-0.607708	0	0
28995	1.849677	0.272185	9.819433	-0.047055	0.026720	0.085691	0.006280	1.169495	-0.738555	0.786113	-0.061589	-0.098233	-0.607111	0	0
28996	1.673678	0.314159	9.725300	-0.124078	-0.003004	0.096541	0.005470	1.172122	-0.737472	0.786557	-0.062722	-0.097500	-0.606538	0	0
28997	1.519758	0.399710	9.780485	-0.158097	-0.020477	0.094530	0.006764	1.175981	-0.736670	0.786990	-0.064202	-0.096697	-0.605950	0	0
28998	1.448199	0.525154	9.720057	-0.168914	-0.016997	0.115660	0.005295	1.178197	-0.735190	0.787505	-0.065789	-0.095789	-0.605253	0	0
28999	1.540764	0.639679	9.653281	-0.152790	-0.008261	0.116687	0.006442	1.184541	-0.733839	0.788083	-0.067157	-0.094894	-0.604492	0	0
29000	1.729290	0.662418	9.704790	-0.074048	-0.018792	0.111002	0.006968	1.184124	-0.732806	0.788634	-0.068002	-0.094577	-0.603727	0	0
29001	2.052805	0.654959	9.663460	0.015497	-0.032810	0.092120	0.006685	1.187301	-0.732379	0.789152	-0.068156	-0.094902	-0.602982	0	0
29002	2.303424	0.585400	9.578783	0.056703	-0.013595	0.088878	0.006693	1.186058	-0.732652	0.789663	-0.067917	-0.095347	-0.602270	0	0
29003	2.471626	0.475272	9.388604	0.069156	-0.011899	0.110054	0.007754	1.186192	-0.734626	0.790343	-0.067539	-0.095820	-0.601344	0	0
29004	2.557575	0.344140	9.198894	0.074489	-0.011909	0.122380	0.006844	1.183987	-0.734764	0.791067	-0.067181	-0.096337	-0.600349	0	0
29005	2.479897	0.287050	9.208521	0.124550	-0.024137	0.127999	0.007513	1.183156	-0.736088	0.791876	-0.066461	-0.097232	-0.599217	0	0
29006	2.271733	0.218837	9.180693	0.167409	-0.017982	0.149531	0.008185	1.180805	-0.735599	0.792811	-0.065431	-0.098335	-0.597912	0	0
29007	2.119598	0.219866	9.129143	0.193346	-0.015306	0.154183	0.008736	1.178042	-0.737855	0.793823	-0.064138	-0.099555	-0.596506	0	0
29008	2.098508	0.311285	9.082309	0.179873	0.002161	0.172679	0.008480	1.177492	-0.739292	0.794910	-0.062912	-0.100556	-0.595020	0	0
29009	2.088820	0.306609	9.101565	0.144040	0.003878	0.182118	0.011410	1.174163	-0.741459	0.796067	-0.061922	-0.101310	-0.593446	0	0
29010	2.165668	0.248192	9.071390	0.104565	0.002048	0.205581	0.011813	1.173747	-0.742775	0.797298	-0.061328	-0.101844	-0.591763	0	0
29011	2.406905	0.212822	9.131390	0.109880	-0.032158	0.205415	0.014068	1.171802	-0.743089	0.798527	-0.060849	-0.102669	-0.590010	0	0
29012	2.633948	0.216268	9.264058	0.108020	-0.024411	0.219458	0.015533	1.170691	-0.745212	0.799804	-0.060397	-0.103425	-0.588191	0	0
29013	2.798650	0.282636	9.364342	0.068593	-0.000909	0.236841	0.016057	1.171793	-0.745992	0.801215	-0.060106	-0.103745	-0.586241	0	0
29014	2.820801	0.344662	9.254309	0.038179	0.034069	0.249090	0.018168	1.170952	-0.744466	0.802666	-0.059902	-0.103602	-0.584299	0	0
29015	2.851832	0.291745	9.332744	0.038110	0.033141	0.261401	0.019476	1.172464	-0.743687	0.804227	-0.059691	-0.103463	-0.582195	0	0
29016	2.808446	0.297417	9.503821	0.104332	0.047142	0.258420	0.022137	1.170656	-0.746748	0.805773	-0.058888	-0.103594	-0.580112	0	0
29017	2.760462	0.336674	9.634468	0.125861	0.089140	0.255224	0.025576	1.169257	-0.747075	0.807395	-0.057647	-0.103524	-0.577990	0	0
29018	2.655048	0.452997	9.651134	0.118579	0.115330	0.290568	0.027824	1.169245	-0.748154	0.809189	-0.056367	-0.103166	-0.575667	0	0
29019	2.635576	0.438086	9.444443	0.050574	0.120592	0.298910	0.032727	1.167287	-0.751120	0.811037	-0.055603	-0.102386	-0.573275	0	0
29020	2.649709	0.391937	9.333236	-0.021126	0.111780	0.325661	0.037214	1.168092	-0.752616	0.812941	-0.055509	-0.101235	-0.570786	0	0
29021	2.561531	0.219298	9.283945	-0.049790	0.124035	0.336944	0.041279	1.171935	-0.751465	0.814935	-0.055585	-0.099834	-0.568176	0	0
29022	2.425757	0.141147	9.337091	-0.017696	0.122269	0.360105	0.044959	1.173986	-0.750717	0.817017	-0.055437	-0.098593	-0.565411	0	0
29023	2.290568	0.146957	9.319098	-0.014203	0.127513	0.381340	0.051292	1.174504	-0.751330	0.819262	-0.055250	-0.097342	-0.562389	0	0
29024	2.199088	0.186158	9.320338	-0.053672	0.125728	0.403110	0.054583	1.176973	-0.752922	0.821545	-0.055417	-0.095843	-0.559291	0	0
29025	2.213044	0.109314	9.396241	-0.136110	0.127378	0.428048	0.060627	1.181082	-0.752451	0.823955	-0.056277	-0.093881	-0.555983	0	0
29026	2.280128	0.027744	9.635060	-0.186346	0.111506	0.445206	0.066016	1.183398	-0.750160	0.826350	-0.057651	-0.091732	-0.552637	0	0
29027	2.293412	-0.142916	9.705084	-0.225735	0.128963	0.451991	0.070732	1.189033	-0.749392	0.828803	-0.059265	-0.089243	-0.549189	0	0
29028	2.210920	-0.197577	9.709974	-0.240057	0.113242	0.448318	0.077692	1.194380	-0.748661	0.831139	-0.061074	-0.086775	-0.545846	0	0
29029	2.165170	-0.186885	9.943617	-0.279397	0.113224	0.435706	0.081482	1.199605	-0.746578	0.833412	-0.063205	-0.084129	-0.542542	0	0
29030	1.954311	-0.300212	10.100351	-0.302557	0.141294	0.416290	0.086587	1.206204	-0.745545	0.835506	-0.065352	-0.081101	-0.539520	0	0
29031	1.775325	-0.337642	9.988508	-0.314910	0.129209	0.377433	0.091823	1.212388	-0.743605	0.837411	-0.067636	-0.078159	-0.536712	0	0
29032	1.722850	-0.245911	9.963578	-0.332695	0.117035	0.350860	0.095999	1.218577	-0.740473	0.839071	-0.070108	-0.075210	-0.534217	0	0
29033	1.757239	-0.157831	9.752799	-0.344989	0.125914	0.308518	0.100963	1.226005	-0.738125	0.840544	-0.072599	-0.072172	-0.531984	0	0
29034	1.751893	-0.223364	9.545403	-0.336013	0.080498	0.294313	0.106326	1.232463	-0.735269	0.841844	-0.075246	-0.069550	-0.529904	0	0
29035	1.861853	-0.378296	9.499413	-0.303741	0.054286	0.273242	0.110499	1.239757	-0.732910	0.843076	-0.077737	-0.067354	-0.527866	0	0
29036	2.010583	-0.527485	9.856917	-0.253599	0.065594	0.257704	0.112034	1.243611	-0.725192	0.844204	-0.079741	-0.065317	-0.526018	0	0
29037	2.062760	-0.677722	10.412318	-0.191020	0.052376	0.249242	0.115312	1.246906	-0.724687	0.845375	-0.081273	-0.063747	-0.524092	0	0
29038	1.918135	-0.649368	10.663841	-0.171351	0.064619	0.249473	0.119364	1.253097	-0.723904	0.846513	-0.082580	-0.062156	-0.522239	0	0
29039	1.826480	-0.629864	10.515848	-0.212373	0.073470	0.226331	0.120414	1.256269	-0.727544	0.847544	-0.084160	-0.060311	-0.520527	0	0
29040	1.745561	-0.456785	10.278201	-0.231948	0.087564	0.213968	0.124075	1.260943	-0.725464	0.848450	-0.085836	-0.058238	-0.519011	0	0
29041	1.649540	-0.365734	9.919573	-0.214722	0.084266	0.173603	0.127229	1.264102	-0.726786	0.849197	-0.087337	-0.056328	-0.517748	0	0
29042	1.769458	-0.477574	9.833135	-0.124094	0.065170	0.112456	0.130377	1.266708	-0.725763	0.849657	-0.088152	-0.055092	-0.516988	0	0
29043	1.807121	-0.617045	9.939358	0.029961	0.046036	0.067646	0.131685	1.268357	-0.725114	0.850044	-0.087707	-0.054863	-0.516452	0	0
29044	1.729184	-0.699229	9.607422	0.173341	0.030525	0.022828	0.132883	1.265312	-0.723204	0.850281	-0.086124	-0.055537	-0.516257	0	0
29045	1.742560	-0.840223	9.153855	0.295174	-0.014766	-0.011718	0.132250	1.262279	-0.725705	0.850448	-0.083693	-0.057262	-0.516193	0	0
29046	1.746536	-0.951647	8.907397	0.384674	-0.055785	-0.023569	0.131380	1.255383	-0.729938	0.850561	-0.080731	-0.059801	-0.516191	0	0
29047	1.823446	-1.000517	8.853298	0.416938	-0.067128	-0.037505	0.128513	1.251120	-0.733332	0.850640	-0.077523	-0.062622	-0.516217	0	0
29048	1.927482	-0.981251	9.126604	0.373060	-0.084718	-0.042328	0.128834	1.243526	-0.737068	0.850598	-0.074796	-0.065359	-0.516350	0	0
29049	1.810474	-0.801917	9.269071	0.277361	-0.046244	-0.041936	0.127545	1.239116	-0.738789	0.850539	-0.072669	-0.067287	-0.516504	0	0
29050	1.647552	-0.618280	9.128386	0.146699	-0.028745	-0.025112	0.125463	1.235400	-0.741014	0.850437	-0.071590	-0.068365	-0.516680	0	0
29051	1.631093	-0.555665	9.112425	0.010664	-0.037539	-0.019068	0.125868	1.234570	-0.742334	0.850304	-0.071700	-0.068823	-0.516823	0	0
29052	1.651369	-0.429962	9.370853	-0.061764	-0.037583	-0.035443	0.124932	1.236232	-0.741520	0.849994	-0.072431	-0.068907	-0.517219	0	0
29053	1.697336	-0.424850	9.586818	-0.085921	-0.010528	-0.033776	0.124797	1.237200	-0.742161	0.849733	-0.073209	-0.068643	-0.517573	0	0
29054	1.823044	-0.415257	9.898280	-0.066198	-0.039441	-0.059334	0.122406	1.239145	-0.740931	0.849293	-0.073972	-0.068738	-0.518175	0	0
29055	1.875961	-0.448904	10.041637	-0.030421	-0.039473	-0.060862	0.121352	1.239565	-0.741955	0.848912	-0.074406	-0.069025	-0.518699	0	0
29056	1.940306	-0.565148	9.946015	0.034033	-0.037690	-0.065713	0.120691	1.239569	-0.741684	0.848516	-0.074303	-0.069629	-0.519280	0	0
29057	1.966995	-0.546232	9.907549	0.103829	-0.049912	-0.069658	0.118983	1.238474	-0.742060	0.848180	-0.073646	-0.070708	-0.519777	0	0
29058	2.078215	-0.527735	9.947659	0.127109	-0.027202	-0.067675	0.118871	1.235990	-0.743781	0.847847	-0.072698	-0.071708	-0.520315	0	0
29059	2.150576	-0.535841	9.841194	0.137843	-0.002723	-0.056955	0.117035	1.233791	-0.743252	0.847632	-0.071519	-0.072556	-0.520712	0	0
29060	2.265951	-0.606835	9.728827	0.154811	-0.011494	-0.049860	0.115733	1.231866	-0.745341	0.847414	-0.070268	-0.073554	-0.521097	0	0
29061	2.371765	-0.665589	9.662349	0.141430	-0.004501	-0.055262	0.114170	1.229666	-0.747558	0.847204	-0.069078	-0.074439	-0.521472	0	0
29062	2.385993	-0.695203	9.452793	0.125280	-0.009747	-0.041305	0.116565	1.226892	-0.748667	0.847013	-0.068074	-0.075263	-0.521796	0	0
29063	2.383280	-0.731761	9.288968	0.096636	-0.004489	-0.032686	0.114201	1.225663	-0.749949	0.846886	-0.067293	-0.075907	-0.522010	0	0
29064	2.283617	-0.826884	9.389676	0.085844	0.012984	-0.018595	0.115008	1.223312	-0.750245	0.846792	-0.066523	-0.076316	-0.522201	0	0
29065	2.109753	-0.832240	9.554543	0.032080	0.051428	0.005873	0.113559	1.222629	-0.749969	0.846864	-0.066037	-0.076128	-0.522174	0	0
29066	1.758550	-0.642011	9.516500	-0.007324	0.095220	0.028800	0.116472	1.222200	-0.752237	0.847011	-0.065663	-0.075322	-0.522099	0	0
29067	1.494660	-0.397261	9.439876	-0.069995	0.105756	0.044373	0.117640	1.224402	-0.750013	0.847257	-0.065783	-0.074113	-0.521858	0	0
29068	1.553326	-0.294601	9.339609	-0.139811	0.096974	0.050888	0.121586	1.226866	-0.750440	0.847426	-0.066539	-0.072585	-0.521702	0	0
29069	1.693580	-0.266835	9.338718	-0.170321	0.075893	0.064651	0.123944	1.229338	-0.749668	0.847685	-0.067674	-0.071088	-0.521341	0	0
29070	1.765358	-0.363270	9.447544	-0.200812	0.065322	0.073159	0.124712	1.232647	-0.748341	0.847897	-0.069127	-0.069493	-0.521021	0	0
29071	1.699755	-0.427017	9.670890	-0.235799	0.065253	0.087004	0.126917	1.238019	-0.745972	0.848212	-0.070885	-0.067727	-0.520504	0	0
29072	1.556973	-0.475889	9.842197	-0.282360	0.066989	0.090225	0.128214	1.242154	-0.746342	0.848443	-0.073032	-0.065680	-0.520094	0	0
29073	1.368525	-0.497689	10.098329	-0.301271	0.052949	0.105944	0.129479	1.249325	-0.742634	0.848787	-0.075410	-0.063655	-0.519443	0	0
29074	1.228521	-0.498249	10.344672	-0.331799	0.049393	0.121606	0.131019	1.255943	-0.741025	0.849110	-0.078087	-0.061474	-0.518783	0	0
29075	1.050299	-0.436354	10.467090	-0.340762	0.059907	0.125167	0.132947	1.262558	-0.736941	0.849510	-0.080756	-0.059157	-0.517989	0	0
29076	0.992106	-0.460805	10.188521	-0.324605	0.060871	0.121782	0.137003	1.267230	-0.734868	0.849841	-0.083307	-0.056916	-0.517292	0	0
29077	1.169824	-0.585916	9.841869	-0.244029	0.012831	0.105382	0.136831	1.273167	-0.732978	0.850175	-0.085367	-0.055504	-0.516560	0	0
29078	1.511514	-0.750149	9.704849	-0.120558	-0.028307	0.096307	0.138524	1.275918	-0.731149	0.850485	-0.086628	-0.055095	-0.515883	0	0
29079	1.862820	-0.925947	9.743057	0.013688	-0.027481	0.086571	0.137468	1.276753	-0.732299	0.850916	-0.086692	-0.055370	-0.515132	0	0
29080	2.108570	-1.004729	9.776081	0.140652	-0.062542	0.094329	0.137873	1.275094	-0.732191	0.851417	-0.085907	-0.056600	-0.514300	0	0
29081	2.089060	-1.028886	9.691854	0.229257	-0.078224	0.086109	0.137238	1.272061	-0.734301	0.851997	-0.084404	-0.058421	-0.513384	0	0
29082	1.928158	-0.898373	9.488055	0.262454	-0.078095	0.072332	0.136871	1.267645	-0.735384	0.852469	-0.082649	-0.060428	-0.512655	0	0
29083	1.847165	-0.739372	9.365607	0.250761	-0.085088	0.088142	0.135193	1.263238	-0.739058	0.853060	-0.081001	-0.062418	-0.511695	0	0
29084	1.791533	-0.748881	9.260230	0.230209	-0.080675	0.086263	0.136015	1.258954	-0.740679	0.853560	-0.079542	-0.064270	-0.510860	0	0
29085	1.819875	-0.835863	9.203709	0.212357	-0.077158	0.079071	0.135784	1.255229	-0.743977	0.854067	-0.078178	-0.066004	-0.510002	0	0
29086	1.829728	-0.811615	9.292827	0.205234	-0.072787	0.070223	0.135673	1.251639	-0.744011	0.854456	-0.076881	-0.067672	-0.509328	0	0
29087	1.891065	-0.677318	9.320278	0.212350	-0.074582	0.079089	0.132927	1.248480	-0.745959	0.854954	-0.075506	-0.069385	-0.508466	0	0
29088	2.149479	-0.674345	9.378166	0.198055	-0.074659	0.072738	0.135068	1.244742	-0.748509	0.855335	-0.074283	-0.071030	-0.507779	0	0
29089	2.306539	-0.661069	9.400998	0.214152	-0.057221	0.079041	0.133776	1.241298	-0.750874	0.855836	-0.072812	-0.072608	-0.506923	0	0
29090	2.403193	-0.654396	9.469937	0.217696	-0.046784	0.087887	0.133799	1.237846	-0.751692	0.856308	-0.071292	-0.074101	-0.506126	0	0
29091	2.440000	-0.572874	9.480171	0.210560	-0.018809	0.091467	0.134074	1.234530	-0.749509	0.856888	-0.069678	-0.075329	-0.505187	0	0
29092	2.396752	-0.545762	9.584200	0.215892	-0.006588	0.100378	0.135164	1.229831	-0.751661	0.857439	-0.067979	-0.076460	-0.504312	0	0
29093	2.324300	-0.547556	9.599225	0.212333	0.027540	0.105784	0.135980	1.226790	-0.753532	0.858118	-0.066136	-0.077296	-0.503274	0	0
29094	2.249515	-0.539549	9.667255	0.215920	0.034552	0.104095	0.138934	1.221254	-0.759115	0.858715	-0.064232	-0.078071	-0.502383	0	0
29095	2.228141	-0.486723	9.583930	0.215899	0.058167	0.118298	0.141070	1.218482	-0.761786	0.859472	-0.062220	-0.078658	-0.501248	0	0
29096	2.238177	-0.429500	9.445107	0.217581	0.052881	0.144738	0.142941	1.215574	-0.763802	0.860265	-0.060243	-0.079257	-0.500033	0	0
29097	2.194665	-0.429755	9.250808	0.212199	0.042421	0.149966	0.145336	1.213767	-0.766467	0.861155	-0.058374	-0.079945	-0.498612	0	0
29098	2.107513	-0.458172	9.174325	0.185217	0.040630	0.182388	0.145629	1.209624	-0.768080	0.862086	-0.056768	-0.080465	-0.497103	0	0
29099	2.078031	-0.529983	9.212208	0.136735	0.024798	0.212811	0.149078	1.206429	-0.767902	0.863219	-0.055695	-0.080896	-0.495183	0	0
29100	1.971188	-0.617687	9.361130	0.082981	0.010770	0.219429	0.151856	1.205863	-0.768995	0.864240	-0.055149	-0.081144	-0.493421	0	0
29101	1.831430	-0.584516	9.627086	0.002315	0.029912	0.248913	0.154237	1.204745	-0.768911	0.865471	-0.055247	-0.080847	-0.491295	0	0
29102	1.648815	-0.466781	9.908804	-0.106954	0.051693	0.272941	0.158569	1.207896	-0.767640	0.866657	-0.056188	-0.079775	-0.489270	0	0
29103	1.538570	-0.357033	10.122512	-0.200087	0.085724	0.295347	0.162253	1.209671	-0.767548	0.868033	-0.057795	-0.077970	-0.486928	0	0
29104	1.592244	-0.280469	10.127736	-0.272555	0.092683	0.296606	0.165406	1.211448	-0.766272	0.869247	-0.059989	-0.075716	-0.484848	0	0
29105	1.688750	-0.288763	10.021061	-0.310950	0.071716	0.275955	0.169324	1.216949	-0.763535	0.870427	-0.062603	-0.073497	-0.482738	0	0
29106	1.677949	-0.436533	9.649338	-0.297352	0.058758	0.242504	0.173628	1.223689	-0.760139	0.871309	-0.065132	-0.071447	-0.481116	0	0
29107	1.676215	-0.670613	9.391906	-0.239160	0.027360	0.231317	0.175576	1.228096	-0.758558	0.872264	-0.067299	-0.069984	-0.479301	0	0
29108	1.675027	-0.838769	9.457277	-0.181857	0.010779	0.214897	0.177790	1.232225	-0.756854	0.873025	-0.069032	-0.068920	-0.477820	0	0
29109	1.592951	-0.842261	9.679053	-0.167581	0.022995	0.221233	0.178824	1.235533	-0.756184	0.873962	-0.070587	-0.067842	-0.476031	0	0
29110	1.579946	-0.644057	9.965040	-0.187267	0.068411	0.228341	0.184087	1.237989	-0.755586	0.874812	-0.072099	-0.066237	-0.474466	0	0
29111	1.687719	-0.441842	10.298099	-0.255386	0.047260	0.240106	0.186580	1.240461	-0.755600	0.875777	-0.074310	-0.064511	-0.472579	0	0
29112	1.635119	-0.369198	10.323421	-0.333166	0.096245	0.240628	0.190496	1.246928	-0.754028	0.876589	-0.076971	-0.061961	-0.470987	0	0
29113	1.555328	-0.376480	10.098110	-0.418115	0.101551	0.237412	0.194278	1.252567	-0.750504	0.877422	-0.080335	-0.058985	-0.469252	0	0
29114	1.527857	-0.490549	9.693273	-0.451912	0.097346	0.201898	0.198307	1.259998	-0.744878	0.877939	-0.084001	-0.055896	-0.468020	0	0
29115	1.449236	-0.666696	9.307388	-0.424771	0.066990	0.136775	0.201021	1.267851	-0.741446	0.878237	-0.087515	-0.053268	-0.467123	0	0
29116	1.515849	-0.800111	9.108205	-0.356643	0.016375	0.098274	0.203476	1.274602	-0.737500	0.878276	-0.090661	-0.051419	-0.466657	0	0
29117	1.693933	-0.883446	9.052836	-0.261662	-0.000182	0.063590	0.203178	1.278191	-0.733543	0.878319	-0.093012	-0.050205	-0.466245	0	0
29118	1.889373	-0.913075	9.300758	-0.153382	-0.039584	0.041256	0.203952	1.281224	-0.733524	0.878233	-0.094603	-0.049845	-0.466126	0	0
29119	2.130921	-0.913921	9.639941	-0.077350	-0.044941	0.034661	0.203928	1.284676	-0.732445	0.878285	-0.095532	-0.049911	-0.465831	0	0
29120	2.133878	-0.841477	9.741690	-0.041495	-0.043166	0.018198	0.203794	1.284538	-0.731400	0.878197	-0.096145	-0.050126	-0.465848	0	0
29121	1.975269	-0.734417	9.739482	-0.032478	-0.050079	0.001566	0.203929	1.283708	-0.731019	0.878134	-0.096686	-0.050480	-0.465816	0	0
29122	1.801791	-0.680188	9.727182	-0.064517	-0.056944	-0.037400	0.202083	1.284410	-0.732681	0.877778	-0.097536	-0.050766	-0.466278	0	0
29123	1.792280	-0.660753	9.765942	-0.088610	-0.053423	-0.051655	0.201541	1.285516	-0.730442	0.877410	-0.098551	-0.050936	-0.466738	0	0
29124	1.850924	-0.564941	9.785764	-0.087651	-0.053413	-0.065746	0.199433	1.285252	-0.730935	0.876914	-0.099570	-0.051114	-0.467435	0	0
29125	1.908982	-0.546535	9.660501	-0.062430	-0.046323	-0.097269	0.198894	1.286358	-0.729349	0.876361	-0.100291	-0.051387	-0.468288	0	0
29126	1.903564	-0.623918	9.510650	-0.002369	-0.040976	-0.117090	0.196777	1.287060	-0.728919	0.875724	-0.100477	-0.051908	-0.469381	0	0
29127	1.912573	-0.710947	9.389403	0.075574	-0.060121	-0.142163	0.194670	1.285966	-0.728375	0.875088	-0.100025	-0.052993	-0.470540	0	0
29128	1.986821	-0.793550	9.308502	0.138217	-0.074095	-0.147081	0.191652	1.283498	-0.729137	0.874434	-0.099119	-0.054496	-0.471774	0	0
29129	2.044031	-0.895234	9.237143	0.195479	-0.077580	-0.146713	0.191015	1.281294	-0.732022	0.873878	-0.097697	-0.056304	-0.472887	0	0
29130	2.127889	-0.987291	9.235360	0.218718	-0.088101	-0.144863	0.186429	1.276625	-0.733827	0.873298	-0.096154	-0.058307	-0.474031	0	0
29131	2.117552	-1.085489	9.344874	0.213327	-0.081129	-0.141372	0.184738	1.271387	-0.732286	0.872769	-0.094600	-0.060228	-0.475077	0	0
29132	2.131807	-1.125763	9.582221	0.176664	-0.060180	-0.146868	0.182652	1.268362	-0.734373	0.872145	-0.093289	-0.061790	-0.476279	0	0
29133	2.107798	-1.115124	9.854130	0.104050	-0.034075	-0.115577	0.180829	1.264229	-0.734648	0.871655	-0.092484	-0.062758	-0.477205	0	0
29134	2.141895	-1.076700	9.921571	0.039686	0.025374	-0.112310	0.177688	1.262316	-0.738928	0.871116	-0.091981	-0.062888	-0.478269	0	0
29135	2.113398	-1.009173	9.908174	-0.003276	0.016619	-0.110870	0.178209	1.262312	-0.736977	0.870578	-0.091875	-0.062899	-0.479267	0	0
29136	2.107744	-1.124568	9.911702	-0.001447	0.009650	-0.122359	0.177683	1.261624	-0.736454	0.869943	-0.091798	-0.062979	-0.480422	0	0
29137	2.137857	-1.298441	9.760435	0.018320	0.010591	-0.137233	0.176895	1.261076	-0.736578	0.869292	-0.091522	-0.063172	-0.481628	0	0
29138	2.211733	-1.433877	9.705367	0.073875	0.004518	-0.156284	0.176904	1.258866	-0.735556	0.868556	-0.090793	-0.063691	-0.483022	0	0
29139	2.278662	-1.534909	9.871862	0.082861	0.027233	-0.163231	0.174816	1.255841	-0.737382	0.867842	-0.089870	-0.064079	-0.484424	0	0
29140	2.254056	-1.606185	10.097171	0.089989	0.051678	-0.156053	0.173122	1.252537	-0.737911	0.867143	-0.088773	-0.064265	-0.485852	0	0
29141	2.221063	-1.490649	10.041103	0.094471	0.098915	-0.141716	0.174986	1.251424	-0.740953	0.866583	-0.087425	-0.064074	-0.487120	0	0
29142	2.091781	-1.324642	9.726885	0.102640	0.093810	-0.159218	0.175390	1.250179	-0.741102	0.865901	-0.086011	-0.063959	-0.488597	0	0
29143	2.080097	-1.260533	9.424899	0.108103	0.084288	-0.174170	0.174342	1.248251	-0.740322	0.865177	-0.084603	-0.063992	-0.490119	0	0
29144	2.087043	-1.294953	9.198528	0.111758	0.081738	-0.185612	0.176087	1.244100	-0.741957	0.864358	-0.083151	-0.064048	-0.491802	0	0
29145	2.042892	-1.386420	9.063270	0.106387	0.062534	-0.187485	0.174512	1.243004	-0.742466	0.863543	-0.081868	-0.064277	-0.493416	0	0
29146	1.979468	-1.477193	9.106034	0.083014	0.032757	-0.173665	0.173606	1.239281	-0.741445	0.862710	-0.080914	-0.064603	-0.494986	0	0
29147	1.737915	-1.493972	9.295387	0.034630	0.028380	-0.165157	0.173219	1.238593	-0.743012	0.861917	-0.080441	-0.064757	-0.496422	0	0
29148	1.448833	-1.408872	9.644942	-0.004867	0.034454	-0.144178	0.173736	1.239971	-0.741962	0.861150	-0.080255	-0.064608	-0.497800	0	0
29149	1.280738	-1.290853	10.056320	-0.077418	0.046620	-0.134023	0.172048	1.235562	-0.742763	0.860431	-0.080673	-0.064017	-0.499052	0	0
29150	1.136711	-1.178369	10.291982	-0.127624	0.067543	-0.111342	0.173222	1.237212	-0.741459	0.859748	-0.081399	-0.062946	-0.500245	0	0
29151	1.147137	-1.070301	10.264294	-0.157204	0.051767	-0.102783	0.174666	1.239138	-0.742637	0.859119	-0.082483	-0.061876	-0.501280	0	0
29152	1.287341	-1.047543	10.198455	-0.147347	0.020267	-0.113435	0.172542	1.241635	-0.742841	0.858373	-0.083613	-0.061113	-0.502463	0	0
29153	1.460198	-1.186174	10.137690	-0.132144	-0.006001	-0.118786	0.172776	1.245222	-0.740198	0.857644	-0.084753	-0.060671	-0.503570	0	0
29154	1.693459	-1.318223	10.023604	-0.101687	-0.037499	-0.133752	0.170903	1.246610	-0.735195	0.856798	-0.085769	-0.060651	-0.504840	0	0
29155	1.845260	-1.362839	9.978521	-0.051583	-0.062005	-0.139698	0.170102	1.248962	-0.736465	0.855992	-0.086489	-0.061112	-0.506026	0	0
29156	1.864668	-1.348706	9.930449	-0.026455	-0.081194	-0.160734	0.167330	1.249115	-0.736421	0.855053	-0.087063	-0.061871	-0.507421	0	0
29157	1.801718	-1.365653	9.733723	-0.005869	-0.088132	-0.158827	0.164694	1.249130	-0.737164	0.854169	-0.087515	-0.062804	-0.508716	0	0
29158	1.777473	-1.368860	9.409442	-0.001404	-0.082834	-0.146425	0.162712	1.249555	-0.737130	0.853321	-0.087891	-0.063692	-0.509963	0	0
29159	1.703328	-1.263043	9.216626	0.011191	-0.093241	-0.158659	0.161120	1.250253	-0.735793	0.852443	-0.088226	-0.064755	-0.511238	0	0
29160	1.725690	-1.172110	9.121345	0.004972	-0.094964	-0.165746	0.158090	1.249303	-0.735757	0.851488	-0.088597	-0.065795	-0.512630	0	0
29161	1.861267	-1.124889	9.178398	-0.003190	-0.112560	-0.148278	0.154924	1.249321	-0.735970	0.850632	-0.089162	-0.066939	-0.513805	0	0
29162	1.994082	-1.125795	9.220502	-0.008573	-0.119609	-0.148384	0.151491	1.249339	-0.735395	0.849728	-0.089786	-0.068103	-0.515037	0	0
29163	2.091292	-1.037707	9.172609	-0.013093	-0.137146	-0.141441	0.149380	1.249904	-0.736533	0.848874	-0.090569	-0.069401	-0.516134	0	0
29164	2.181476	-0.920568	9.168371	-0.003288	-0.158176	-0.138806	0.145687	1.249371	-0.736090	0.847993	-0.091353	-0.070911	-0.517238	0	0
29165	2.191570	-0.858256	9.120934	-0.034624	-0.146826	-0.129289	0.142236	1.251874	-0.734446	0.847167	-0.092381	-0.072171	-0.518233	0	0
29166	2.196429	-0.855727	9.173795	-0.058848	-0.156495	-0.118929	0.140262	1.251609	-0.735464	0.846329	-0.093641	-0.073359	-0.519209	0	0
29167	2.226033	-0.775849	9.414793	-0.074906	-0.142531	-0.131330	0.137621	1.251485	-0.734641	0.845450	-0.094987	-0.074376	-0.520249	0	0
29168	2.294383	-0.675156	9.482655	-0.089237	-0.137330	-0.127892	0.135231	1.253845	-0.734451	0.844545	-0.096397	-0.075252	-0.521333	0	0
29169	2.376927	-0.613271	9.480250	-0.087340	-0.130305	-0.149013	0.131792	1.255521	-0.734774	0.843564	-0.097769	-0.076118	-0.522539	0	0
29170	2.377062	-0.594059	9.470857	-0.042552	-0.115400	-0.155678	0.129013	1.256364	-0.733940	0.842565	-0.098649	-0.077078	-0.523844	0	0
29171	2.381896	-0.594038	9.490043	0.005829	-0.105740	-0.167628	0.126487	1.256651	-0.728807	0.841589	-0.099091	-0.078242	-0.525155	0	0
29172	2.458706	-0.657302	9.447795	0.023827	-0.104821	-0.189558	0.121474	1.257232	-0.730292	0.840470	-0.099331	-0.079493	-0.526712	0	0
29173	2.557529	-0.682187	9.427429	0.075770	-0.102185	-0.198897	0.119378	1.254620	-0.730286	0.839393	-0.099141	-0.081027	-0.528228	0	0
29174	2.613478	-0.629296	9.562143	0.068550	-0.083020	-0.183028	0.117028	1.252978	-0.734967	0.838377	-0.098892	-0.082325	-0.529686	0	0
29175	2.530958	-0.690880	9.663088	0.071989	-0.081332	-0.154790	0.113344	1.250651	-0.734151	0.837539	-0.098660	-0.083621	-0.530851	0	0
29176	2.481803	-0.808590	9.585251	0.070176	-0.046339	-0.137942	0.112168	1.250935	-0.738047	0.836777	-0.098241	-0.084574	-0.531977	0	0
29177	2.559206	-0.789983	9.575184	0.062957	-0.030656	-0.119452	0.110596	1.248735	-0.737784	0.836155	-0.097845	-0.085364	-0.532901	0	0
29178	2.538441	-0.652894	9.519258	0.064692	-0.013186	-0.099955	0.109819	1.247221	-0.739485	0.835617	-0.097328	-0.085973	-0.533742	0	0
29179	2.464452	-0.527622	9.396362	0.068262	-0.021897	-0.096385	0.109831	1.244044	-0.737558	0.835128	-0.096860	-0.086695	-0.534475	0	0
29180	2.468807	-0.590525	9.287451	0.066348	-0.035061	-0.070024	0.109581	1.242389	-0.738876	0.834731	-0.096471	-0.087467	-0.535039	0	0
29181	2.501619	-0.730208	9.311999	0.082378	-0.037728	-0.055857	0.107979	1.241842	-0.732590	0.834457	-0.096005	-0.088358	-0.535405	0	0
29182	2.597477	-0.836424	9.430119	0.112769	-0.046521	-0.055720	0.106681	1.239365	-0.734815	0.834153	-0.095305	-0.089457	-0.535821	0	0
29183	2.471927	-0.835309	9.474475	0.157442	-0.053507	-0.044809	0.106437	1.236329	-0.735494	0.833991	-0.094310	-0.090872	-0.536010	0	0
29184	2.385436	-0.776641	9.562416	0.193996	-0.064920	-0.021638	0.104650	1.229991	-0.742449	0.833938	-0.093060	-0.092530	-0.536027	0	0
29185	2.335391	-0.689144	9.732089	0.230608	-0.079825	-0.014346	0.104685	1.225298	-0.744716	0.833978	-0.091619	-0.094525	-0.535865	0	0
29186	2.352804	-0.617195	9.708733	0.229708	-0.057098	-0.005449	0.103368	1.223923	-0.743404	0.834033	-0.090046	-0.096291	-0.535732	0	0
29187	2.222717	-0.568571	9.546986	0.196555	-0.062318	0.008442	0.102868	1.219508	-0.744093	0.834172	-0.088812	-0.097932	-0.535423	0	0
29188	2.194197	-0.501322	9.442257	0.117780	-0.050096	0.023798	0.103421	1.216192	-0.745962	0.834292	-0.088161	-0.099016	-0.535146	0	0
29189	2.295865	-0.468289	9.492230	0.028076	-0.083504	0.063532	0.102114	1.215787	-0.748819	0.834553	-0.088494	-0.099878	-0.534523	0	0
29190	2.257074	-0.491855	9.552378	-0.047237	-0.081852	0.096479	0.102374	1.216338	-0.748687	0.834875	-0.089463	-0.100278	-0.533782	0	0
29191	2.131399	-0.509835	9.644583	-0.160135	-0.088938	0.127385	0.103169	1.215919	-0.748703	0.835301	-0.091452	-0.100118	-0.532809	0	0
29192	2.131388	-0.514352	9.740665	-0.256938	-0.082071	0.164591	0.103796	1.220057	-0.746191	0.835794	-0.094240	-0.099339	-0.531695	0	0
29193	2.175607	-0.413278	9.871227	-0.348340	-0.082203	0.192127	0.103619	1.225855	-0.742736	0.836380	-0.097816	-0.098050	-0.530365	0	0
29194	2.316885	-0.250103	10.107413	-0.389560	-0.047352	0.210443	0.104354	1.233719	-0.739405	0.836988	-0.101573	-0.096227	-0.529031	0	0
29195	2.579772	0.036975	10.271873	-0.393207	-0.040504	0.224516	0.106286	1.239644	-0.735589	0.837713	-0.105317	-0.094308	-0.527496	0	0
29196	2.716327	0.223447	10.248806	-0.342982	-0.029978	0.202888	0.108092	1.245570	-0.733208	0.838323	-0.108579	-0.092590	-0.526167	0	0
29197	2.817641	0.225833	9.714415	-0.303402	-0.019316	0.174118	0.108846	1.251088	-0.731467	0.838872	-0.111396	-0.091013	-0.524978	0	0
29198	2.801590	0.022481	9.243561	-0.262104	-0.055876	0.144301	0.111201	1.252868	-0.728743	0.839223	-0.114058	-0.090000	-0.524019	0	0
29199	2.597912	-0.424068	8.992639	-0.228004	-0.073192	0.121552	0.112225	1.256451	-0.725329	0.839516	-0.116471	-0.089327	-0.523132	0	0
29200	2.473809	-0.559912	9.085878	-0.167116	-0.097608	0.100767	0.112056	1.260868	-0.722149	0.839689	-0.118515	-0.089208	-0.522416	0	0
29201	2.453646	-0.677636	9.077488	-0.115204	-0.102820	0.094940	0.108615	1.262544	-0.721819	0.839942	-0.120106	-0.089401	-0.521612	0	0
29202	2.444199	-0.648640	9.097130	-0.091972	-0.115947	0.097714	0.109929	1.263227	-0.721310	0.840162	-0.121611	-0.089829	-0.520835	0	0
29203	2.529436	-0.548262	9.104759	-0.109906	-0.116876	0.106386	0.108331	1.265030	-0.720223	0.840463	-0.123234	-0.090151	-0.519911	0	0
29204	2.742810	-0.429351	9.207629	-0.150186	-0.129218	0.104243	0.106210	1.266145	-0.719266	0.840622	-0.125304	-0.090377	-0.519121	0	0
29205	2.851942	-0.367344	9.313148	-0.114400	-0.131008	0.101832	0.106457	1.268076	-0.717684	0.840875	-0.127027	-0.090798	-0.518217	0	0
29206	2.832539	-0.385802	9.519792	-0.007831	-0.123959	0.077078	0.105525	1.269185	-0.716876	0.841080	-0.127845	-0.091753	-0.517515	0	0
29207	2.798472	-0.426051	9.642194	0.101396	-0.092423	0.067413	0.104224	1.265879	-0.716889	0.841462	-0.127513	-0.093007	-0.516752	0	0
29208	2.711111	-0.489950	9.759977	0.172990	-0.073149	0.066253	0.102665	1.262712	-0.718594	0.841889	-0.126536	-0.094485	-0.516027	0	0
29209	2.567546	-0.642766	9.759459	0.225134	-0.043231	0.019170	0.101898	1.259127	-0.720054	0.842220	-0.124851	-0.096019	-0.515614	0	0
29210	2.546050	-0.608997	9.736000	0.234160	-0.031812	0.006073	0.101669	1.253883	-0.721408	0.842456	-0.123085	-0.097543	-0.515366	0	0
29211	2.507727	-0.560988	9.607101	0.198466	-0.022126	-0.008226	0.101441	1.249882	-0.725231	0.842626	-0.121476	-0.098788	-0.515233	0	0
29212	2.565406	-0.597695	9.548501	0.160975	-0.022098	-0.026146	0.100681	1.245468	-0.726830	0.842620	-0.120243	-0.099894	-0.515320	0	0
29213	2.692667	-0.697404	9.515013	0.121726	0.002407	-0.044906	0.100565	1.243537	-0.728414	0.842528	-0.119110	-0.100577	-0.515600	0	0
29214	2.699156	-0.803251	9.525757	0.105683	0.004183	-0.059139	0.097810	1.240238	-0.727621	0.842308	-0.118174	-0.101216	-0.516050	0	0
29215	2.732529	-0.857075	9.313354	0.069947	0.024335	-0.059343	0.097422	1.238029	-0.726071	0.842101	-0.117347	-0.101463	-0.516528	0	0
29216	2.727737	-0.847799	9.188528	0.061126	0.011302	-0.087646	0.097438	1.236650	-0.728435	0.841691	-0.116720	-0.101846	-0.517263	0	0
29217	2.797287	-0.911204	9.081451	0.070203	0.034103	-0.106914	0.097585	1.233888	-0.728334	0.841245	-0.115793	-0.102069	-0.518151	0	0
29218	2.881059	-1.008704	8.872919	0.082850	0.028931	-0.129792	0.094694	1.231971	-0.728701	0.840655	-0.114849	-0.102464	-0.519240	0	0
29219	2.921745	-1.055149	8.732639	0.077573	0.037731	-0.143915	0.095230	1.229758	-0.727425	0.840024	-0.113812	-0.102741	-0.520432	0	0
29220	3.020470	-1.096591	8.803412	0.077610	0.030717	-0.156317	0.093530	1.227420	-0.727945	0.839288	-0.112875	-0.103124	-0.521748	0	0
29221	3.000138	-1.240536	8.871630	0.086557	0.028097	-0.159810	0.091952	1.226877	-0.728579	0.838567	-0.111809	-0.103554	-0.523049	0	0
29222	2.975595	-1.302258	9.075418	0.075786	0.046417	-0.152783	0.093422	1.224384	-0.729932	0.837856	-0.110808	-0.103790	-0.524354	0	0
29223	2.931900	-1.344270	9.382940	0.034550	0.083058	-0.133567	0.093304	1.221070	-0.728396	0.837266	-0.109927	-0.103461	-0.525546	0	0
29224	2.855454	-1.237045	9.644395	0.009383	0.105706	-0.108076	0.091984	1.220939	-0.727855	0.836761	-0.109219	-0.102801	-0.526625	0	0
29225	2.725619	-1.159016	9.660832	0.005870	0.140748	-0.112326	0.092256	1.219418	-0.727874	0.836306	-0.108300	-0.101815	-0.527728	0	0
29226	2.610445	-1.052649	9.542882	-0.013795	0.123313	-0.117760	0.094240	1.218994	-0.728431	0.835745	-0.107682	-0.100897	-0.528919	0	0
29227	2.630053	-1.011927	9.538374	-0.026276	0.107588	-0.132004	0.094507	1.218163	-0.727921	0.835112	-0.107187	-0.100038	-0.530180	0	0
29228	2.686551	-1.214502	9.506717	-0.026353	0.098799	-0.117996	0.096618	1.217599	-0.726914	0.834510	-0.106802	-0.099258	-0.531351	0	0
29229	2.717321	-1.299134	9.438185	-0.024530	0.079584	-0.129532	0.096220	1.218154	-0.727163	0.833860	-0.106449	-0.098642	-0.532556	0	0
29230	2.772429	-1.361868	9.513895	-0.021009	0.053298	-0.126989	0.094768	1.218438	-0.727530	0.833158	-0.106254	-0.098277	-0.533759	0	0
29231	2.685923	-1.307768	9.681095	-0.013040	0.044512	-0.115474	0.095153	1.219401	-0.725960	0.832557	-0.106012	-0.098001	-0.534796	0	0
29232	2.582849	-1.201165	9.671193	-0.062365	0.053212	-0.086671	0.094497	1.218853	-0.726216	0.832027	-0.106200	-0.097373	-0.535697	0	0
29233	2.455138	-1.161813	9.629487	-0.117868	0.054972	-0.078210	0.095802	1.220917	-0.725432	0.831521	-0.106812	-0.096407	-0.536535	0	0
29234	2.373675	-1.070024	9.549531	-0.117865	0.060253	-0.074621	0.096060	1.220638	-0.723350	0.831007	-0.107433	-0.095412	-0.537384	0	0
29235	2.412983	-0.972097	9.425344	-0.073153	0.041020	-0.070829	0.097363	1.222425	-0.721524	0.830573	-0.107753	-0.094792	-0.538101	0	0
29236	2.468889	-0.917528	9.322145	-0.010525	0.011304	-0.075771	0.095120	1.222437	-0.721621	0.830114	-0.107746	-0.094780	-0.538812	0	0
29237	2.591230	-1.029298	9.264526	0.023457	0.013028	-0.070288	0.096055	1.220913	-0.722172	0.829759	-0.107416	-0.094911	-0.539401	0	0
29238	2.726102	-1.082873	9.392529	0.030572	-0.000164	-0.068576	0.095000	1.220090	-0.720989	0.829374	-0.107136	-0.095209	-0.539996	0	0
29239	2.793942	-1.049862	9.349062	-0.003512	0.009387	-0.045892	0.094077	1.221477	-0.723703	0.829117	-0.107078	-0.095202	-0.540403	0	0
29240	2.880703	-1.074506	9.376870	-0.019626	-0.006390	-0.049623	0.094212	1.220095	-0.722152	0.828773	-0.107266	-0.095259	-0.540884	0	0
29241	2.922750	-0.939727	9.512645	-0.008962	-0.002963	-0.035422	0.094064	1.219540	-0.716672	0.828553	-0.107338	-0.095318	-0.541196	0	0
29242	2.906269	-0.881768	9.547101	0.041210	0.009324	-0.047333	0.094595	1.219538	-0.717464	0.828298	-0.106939	-0.095572	-0.541621	0	0
29243	2.902270	-0.764038	9.495615	0.101146	0.000596	-0.045139	0.094879	1.216775	-0.718670	0.828145	-0.106075	-0.096210	-0.541911	0	0
29244	2.931249	-0.755438	9.235901	0.130809	-0.004542	-0.069615	0.091212	1.214036	-0.722167	0.827847	-0.104988	-0.097087	-0.542421	0	0
29245	2.983719	-0.842836	9.104663	0.143412	-0.028975	-0.090790	0.091497	1.210997	-0.723246	0.827459	-0.103898	-0.098253	-0.543013	0	0
29246	2.862885	-0.854123	9.038281	0.154183	-0.039402	-0.099526	0.090201	1.209488	-0.727680	0.826990	-0.102776	-0.099578	-0.543699	0	0
29247	2.902856	-0.666881	9.020863	0.137152	-0.053427	-0.095268	0.087981	1.206740	-0.729763	0.826540	-0.101872	-0.100920	-0.544305	0	0
29248	2.834075	-0.838701	9.288656	0.134370	-0.065734	-0.085661	0.087083	1.203017	-0.731223	0.826091	-0.101072	-0.102339	-0.544871	0	0
29249	2.989213	-0.753545	9.216196	0.120059	-0.071019	-0.085812	0.084978	1.200266	-0.728476	0.825652	-0.100421	-0.103728	-0.545395	0	0
29250	3.042933	-0.667624	9.135007	0.107481	-0.074553	-0.072695	0.083672	1.197925	-0.728480	0.825225	-0.099905	-0.105058	-0.545880	0	0
29251	3.070449	-0.537645	9.237205	0.069820	-0.081627	-0.058881	0.082479	1.197240	-0.725726	0.824866	-0.099762	-0.106238	-0.546220	0	0
29252	3.044663	-0.435788	9.445287	0.033990	-0.074690	-0.052925	0.079057	1.196569	-0.727117	0.824465	-0.099875	-0.107147	-0.546628	0	0
29253	2.958072	-0.387123	9.408139	-0.030290	-0.058866	-0.077972	0.079844	1.196840	-0.726213	0.823924	-0.100414	-0.107613	-0.547253	0	0
29254	2.876098	-0.363016	9.216855	-0.080483	-0.072864	-0.057206	0.075896	1.196587	-0.728767	0.823397	-0.101454	-0.107888	-0.547799	0	0
29255	2.800801	-0.424921	9.231214	-0.100189	-0.086848	-0.057391	0.074696	1.198250	-0.727948	0.822866	-0.102744	-0.108181	-0.548300	0	0
29256	2.730805	-0.424035	9.342381	-0.091174	-0.067571	-0.069573	0.072962	1.199777	-0.725165	0.822258	-0.103830	-0.108364	-0.548971	0	0
29257	2.665170	-0.481572	9.236539	-0.064338	-0.050042	-0.060492	0.071634	1.200474	-0.723833	0.821783	-0.104617	-0.108551	-0.549495	0	0
29258	2.691193	-0.562982	9.422840	0.016110	-0.106054	-0.065424	0.070309	1.201171	-0.723414	0.821265	-0.105037	-0.109635	-0.549974	0	0
29259	2.650276	-0.884678	9.515629	-0.046647	-0.072901	-0.032333	0.069793	1.199794	-0.724595	0.820937	-0.105830	-0.110075	-0.550223	0	0
29260	2.756631	-0.862192	9.274634	-0.043084	-0.053668	-0.016398	0.068465	1.201735	-0.725339	0.820688	-0.106501	-0.110352	-0.550410	0	0
29261	2.794481	-0.968645	9.167336	-0.062802	-0.021331	0.002930	0.068184	1.203253	-0.722839	0.820593	-0.107184	-0.110242	-0.550441	0	0
29262	2.963379	-0.989062	9.213712	-0.036076	-0.027560	0.025076	0.065015	1.203961	-0.723436	0.820594	-0.107702	-0.110296	-0.550327	0	0
29263	3.060356	-0.941134	9.403291	-0.002152	-0.010160	0.042105	0.065407	1.204512	-0.723437	0.820791	-0.107874	-0.110388	-0.549981	0	0
29264	3.166632	-0.939376	9.462478	0.031794	-0.001475	0.054687	0.065802	1.205062	-0.723960	0.821064	-0.107722	-0.110571	-0.549567	0	0
29265	3.258162	-0.966992	9.317169	0.021066	0.033497	0.067042	0.067395	1.202844	-0.723223	0.821470	-0.107499	-0.110410	-0.549036	0	0
29266	3.079423	-0.975068	9.366686	0.012078	0.019529	0.070502	0.067929	1.202980	-0.725057	0.821837	-0.107410	-0.110296	-0.548527	0	0
29267	3.125582	-0.941262	9.527701	0.004731	-0.012086	0.098520	0.068456	1.203253	-0.725193	0.822346	-0.107612	-0.110388	-0.547705	0	0
29268	2.873842	-1.025883	9.528900	-0.009678	0.008923	0.124985	0.069783	1.202142	-0.725616	0.822975	-0.107820	-0.110184	-0.546759	0	0
29269	2.774937	-1.015172	9.633221	-0.043876	-0.005166	0.161723	0.071080	1.204619	-0.723261	0.823783	-0.108453	-0.109883	-0.545477	0	0
29270	2.828869	-0.904730	9.706126	-0.062707	-0.026207	0.163277	0.071737	1.204753	-0.722747	0.824521	-0.109331	-0.109636	-0.544235	0	0
29271	2.853295	-0.861993	9.586239	-0.069048	-0.015748	0.187064	0.074380	1.205983	-0.725647	0.825423	-0.110254	-0.109254	-0.542756	0	0
29272	2.945910	-0.742468	9.582007	-0.020738	-0.012270	0.190069	0.073837	1.208471	-0.725614	0.826365	-0.110738	-0.109090	-0.541255	0	0
29273	2.918197	-0.568790	9.675570	0.004221	-0.010574	0.209685	0.075432	1.207359	-0.727086	0.827470	-0.111049	-0.109035	-0.539512	0	0
29274	2.889858	-0.477387	9.604765	-0.019034	0.005179	0.214888	0.077014	1.205968	-0.724382	0.828560	-0.111452	-0.108707	-0.537819	0	0
29275	2.917062	-0.386331	9.562317	-0.092482	-0.008877	0.230174	0.079121	1.206232	-0.723628	0.829662	-0.112570	-0.108091	-0.536008	0	0
29276	3.025676	-0.387710	9.388323	-0.124724	-0.019400	0.238684	0.080158	1.209955	-0.724129	0.830723	-0.114006	-0.107371	-0.534204	0	0
29277	3.187247	-0.411284	9.170356	-0.117627	-0.036932	0.252722	0.081330	1.212434	-0.723861	0.831875	-0.115505	-0.106826	-0.532194	0	0
29278	3.155532	-0.456707	9.179720	-0.060362	-0.038655	0.251371	0.083295	1.214355	-0.722827	0.833038	-0.116521	-0.106591	-0.530197	0	0
29279	3.059572	-0.369306	9.200780	0.021922	-0.029883	0.260860	0.085793	1.215169	-0.721551	0.834391	-0.116827	-0.106718	-0.527972	0	0
29280	2.992289	-0.320887	9.132219	0.030851	-0.029862	0.267125	0.087512	1.215161	-0.722622	0.835732	-0.117054	-0.106871	-0.525765	0	0
29281	2.915635	-0.235962	9.179522	-0.026455	-0.015897	0.280015	0.088428	1.215984	-0.721714	0.837133	-0.117705	-0.106602	-0.523441	0	0
29282	2.896519	-0.204823	9.088717	-0.079320	0.001556	0.304380	0.090275	1.217356	-0.723817	0.838546	-0.118729	-0.105864	-0.521092	0	0
29283	2.850965	-0.156603	9.010353	-0.042616	-0.012391	0.298454	0.092502	1.218446	-0.720968	0.840015	-0.119506	-0.105454	-0.518626	0	0
29284	2.858062	-0.171627	8.834675	0.025426	-0.015823	0.292768	0.096862	1.217318	-0.720784	0.841447	-0.119729	-0.105416	-0.516255	0	0
29285	2.785652	-0.170708	8.950671	0.100606	0.001700	0.289874	0.097408	1.214830	-0.721861	0.843044	-0.119211	-0.105634	-0.513720	0	0
29286	2.839014	-0.150634	9.359012	0.167637	0.003352	0.295634	0.099922	1.213712	-0.722041	0.844634	-0.118145	-0.106154	-0.511241	0	0
29287	2.936252	-0.066592	9.561021	0.204377	0.064537	0.296107	0.102848	1.211212	-0.724461	0.846435	-0.116423	-0.106360	-0.508608	0	0
29288	3.106117	0.041126	9.825163	0.191857	0.085429	0.294294	0.106039	1.207191	-0.724810	0.848115	-0.114729	-0.106310	-0.506199	0	0
29289	3.261746	0.184961	10.065809	0.172210	0.124705	0.291627	0.109608	1.207034	-0.726432	0.849899	-0.112957	-0.105843	-0.503696	0	0
29290	3.300869	0.247700	10.232024	0.159850	0.183333	0.267955	0.112806	1.203152	-0.728869	0.851512	-0.111005	-0.104832	-0.501613	0	0
29291	3.268922	0.175299	10.070443	0.179757	0.211469	0.231192	0.119810	1.200628	-0.727826	0.853072	-0.108656	-0.103728	-0.499702	0	0
29292	3.015972	-0.062375	9.569995	0.194439	0.206571	0.161707	0.125380	1.196594	-0.729256	0.854231	-0.106172	-0.102816	-0.498444	0	0
29293	2.713399	-0.154704	9.280738	0.164249	0.185831	0.112145	0.128304	1.193265	-0.729594	0.855137	-0.103952	-0.101979	-0.497529	0	0
29294	2.504515	-0.319513	9.124427	0.112465	0.156234	0.082614	0.131481	1.192282	-0.730958	0.855757	-0.102336	-0.101172	-0.496962	0	0
29295	2.595162	-0.472050	9.025757	0.040972	0.140513	0.060832	0.134669	1.189642	-0.732599	0.856228	-0.101339	-0.100160	-0.496560	0	0
29296	2.729713	-0.564673	8.968254	0.012248	0.115073	0.074571	0.135319	1.188807	-0.728570	0.856662	-0.100775	-0.099216	-0.496116	0	0
29297	2.884607	-0.521994	9.162081	0.031860	0.072121	0.072754	0.138499	1.187410	-0.730068	0.857111	-0.100211	-0.098736	-0.495550	0	0
29298	2.837554	-0.685245	9.141382	0.090892	0.089636	0.082041	0.139556	1.186714	-0.729047	0.857632	-0.099107	-0.098392	-0.494938	0	0
29299	2.631963	-0.733986	9.195470	0.139102	0.083527	0.101806	0.140630	1.184914	-0.731561	0.858339	-0.097598	-0.098318	-0.494026	0	0
29300	2.477516	-0.725106	9.345913	0.172194	0.058195	0.093189	0.143817	1.181859	-0.732162	0.858955	-0.095963	-0.098634	-0.493213	0	0
29301	2.429634	-0.667033	9.337379	0.165926	0.076566	0.100286	0.144228	1.178819	-0.731546	0.859667	-0.094256	-0.098753	-0.492277	0	0
29302	2.364345	-0.683044	9.441103	0.122081	0.065190	0.094652	0.147149	1.175766	-0.731620	0.860239	-0.093019	-0.098759	-0.491511	0	0
29303	2.439392	-0.657121	9.457578	0.094389	0.074799	0.087418	0.148226	1.172723	-0.732973	0.860814	-0.091921	-0.098552	-0.490751	0	0
29304	2.535730	-0.691623	9.432316	0.098061	0.077448	0.068033	0.148249	1.169410	-0.733920	0.861243	-0.090803	-0.098360	-0.490246	0	0
29305	2.646819	-0.687902	9.359300	0.092816	0.079237	0.043298	0.150885	1.170224	-0.734604	0.861601	-0.089657	-0.098148	-0.489870	0	0
29306	2.704104	-0.784283	9.449025	0.101855	0.061772	0.015064	0.152368	1.166904	-0.738185	0.861759	-0.088530	-0.098158	-0.489794	0	0
29307	2.804715	-0.895846	9.403614	0.087623	0.065290	-0.001821	0.153438	1.165380	-0.739783	0.861875	-0.087461	-0.098086	-0.489797	0	0
29308	2.789810	-0.957899	9.523196	0.105576	0.028589	-0.029150	0.153186	1.163034	-0.739280	0.861779	-0.086422	-0.098437	-0.490080	0	0
29309	2.775009	-1.001123	9.508408	0.091293	0.049595	-0.030064	0.152134	1.160553	-0.736156	0.861741	-0.085381	-0.098548	-0.490306	0	0
29310	2.716446	-1.082768	9.402226	0.052837	0.044383	-0.033003	0.153199	1.158890	-0.736188	0.861587	-0.084717	-0.098508	-0.490700	0	0
29311	2.612269	-1.125719	9.248816	0.003593	0.052276	-0.019209	0.153868	1.158059	-0.737643	0.861529	-0.084441	-0.098161	-0.490920	0	0
29312	2.469809	-1.124575	9.259672	-0.016111	0.032190	-0.021145	0.154131	1.157919	-0.737126	0.861357	-0.084443	-0.097876	-0.491277	0	0
29313	2.474120	-1.201181	9.388535	-0.005484	0.023375	-0.003495	0.154926	1.157915	-0.737921	0.861339	-0.084412	-0.097724	-0.491345	0	0
29314	2.546447	-1.225065	9.627973	-0.012751	0.038999	0.018505	0.153081	1.156820	-0.736860	0.861354	-0.084394	-0.097361	-0.491394	0	0
29315	2.572682	-1.270949	9.634428	-0.041331	0.100217	0.024670	0.156510	1.156801	-0.736129	0.861517	-0.084331	-0.096351	-0.491317	0	0
29316	2.527819	-1.115518	9.223226	-0.041317	0.093299	0.031748	0.157292	1.158592	-0.736384	0.861629	-0.084304	-0.095368	-0.491318	0	0
29317	2.596042	-1.029542	9.197188	-0.010924	0.044308	0.024741	0.157818	1.158036	-0.735092	0.861763	-0.084263	-0.094993	-0.491163	0	0
29318	2.599778	-1.187791	9.368379	0.003400	0.058285	0.021334	0.160207	1.155814	-0.735150	0.861833	-0.084011	-0.094542	-0.491169	0	0
29319	2.541320	-1.263782	9.538648	-0.016406	0.037226	0.036973	0.161242	1.158292	-0.733444	0.862015	-0.084075	-0.094195	-0.490906	0	0
29320	2.590170	-1.191498	9.704888	-0.096077	0.052882	0.046138	0.163615	1.158694	-0.733345	0.862122	-0.084729	-0.093282	-0.490780	0	0
29321	2.706480	-1.136947	9.750175	-0.171267	0.051054	0.051727	0.163732	1.160626	-0.732414	0.862255	-0.086083	-0.092047	-0.490544	0	0
29322	2.731596	-1.000181	9.705868	-0.209710	0.054552	0.047956	0.165958	1.163236	-0.731638	0.862286	-0.087707	-0.090562	-0.490478	0	0
29323	2.689166	-0.855516	9.712704	-0.209644	0.059839	0.035681	0.164343	1.166695	-0.728185	0.862307	-0.089341	-0.089080	-0.490418	0	0
29324	2.564416	-0.741476	9.719898	-0.200655	0.059895	0.026996	0.165906	1.169447	-0.726876	0.862240	-0.090840	-0.087611	-0.490524	0	0
29325	2.463398	-0.680973	9.584474	-0.202388	0.052102	0.016427	0.167467	1.172890	-0.726082	0.862158	-0.092431	-0.086248	-0.490614	0	0
29326	2.396161	-0.623219	9.422290	-0.213931	0.047814	0.000502	0.167712	1.176065	-0.725793	0.861940	-0.094078	-0.084842	-0.490928	0	0
29327	2.285935	-0.502261	9.369354	-0.231759	0.030393	-0.017256	0.168998	1.180198	-0.723160	0.861638	-0.095996	-0.083551	-0.491308	0	0
29328	2.218448	-0.482667	9.312481	-0.189652	0.005977	-0.034635	0.167918	1.184070	-0.722453	0.861223	-0.097609	-0.082657	-0.491869	0	0
29329	2.170116	-0.487165	9.291217	-0.112612	-0.002681	-0.057001	0.167910	1.183792	-0.719583	0.860808	-0.098622	-0.082271	-0.492458	0	0
29330	2.170334	-0.462563	9.471749	-0.032177	-0.016724	-0.045891	0.166054	1.185459	-0.719930	0.860463	-0.098982	-0.082356	-0.492974	0	0
29331	2.151645	-0.375723	9.506556	0.011739	-0.018425	-0.063178	0.166052	1.185459	-0.719277	0.860127	-0.098987	-0.082720	-0.493498	0	0
29332	2.135487	-0.274309	9.594381	0.041315	-0.009658	-0.073481	0.165662	1.184633	-0.719671	0.859720	-0.098657	-0.083133	-0.494203	0	0
29333	2.191261	-0.249899	9.853744	0.089579	-0.011476	-0.069629	0.164622	1.182706	-0.720849	0.859435	-0.097940	-0.083821	-0.494725	0	0
29334	2.274220	-0.139052	10.133091	0.134376	-0.001009	-0.086896	0.162918	1.181750	-0.722791	0.859050	-0.096758	-0.084632	-0.495488	0	0
29335	2.370832	-0.143869	10.377345	0.187244	0.034831	-0.100515	0.161494	1.177754	-0.724115	0.858742	-0.094931	-0.085430	-0.496238	0	0
29336	2.399470	-0.189926	10.333308	0.244596	0.069867	-0.108799	0.163888	1.175671	-0.726131	0.858423	-0.092429	-0.086202	-0.497128	0	0
29337	2.360265	-0.260240	10.049242	0.294866	0.077017	-0.135719	0.162068	1.170848	-0.726020	0.858065	-0.089428	-0.087200	-0.498120	0	0
29338	2.250958	-0.337552	9.657549	0.320966	0.091185	-0.154838	0.162507	1.165049	-0.728957	0.857591	-0.086121	-0.088211	-0.499340	0	0
29339	2.180328	-0.414638	9.438567	0.324608	0.058921	-0.172541	0.162026	1.158701	-0.731754	0.857037	-0.082915	-0.089540	-0.500594	0	0
29340	2.143550	-0.491408	9.409162	0.308468	0.051921	-0.166520	0.161403	1.153459	-0.733755	0.856443	-0.079899	-0.090835	-0.501867	0	0
29341	2.294979	-0.586664	9.320239	0.306704	0.031796	-0.176362	0.160240	1.149323	-0.734170	0.855809	-0.076977	-0.092307	-0.503136	0	0
29342	2.391186	-0.635934	9.184255	0.254730	0.027362	-0.156525	0.158170	1.142707	-0.734988	0.855173	-0.074553	-0.093532	-0.504353	0	0
29343	2.444669	-0.585841	9.184369	0.166966	0.018536	-0.141342	0.159512	1.139801	-0.736604	0.854582	-0.072931	-0.094388	-0.505432	0	0
29344	2.459670	-0.511637	9.105782	0.118498	0.032439	-0.101099	0.158339	1.137461	-0.737132	0.854122	-0.071698	-0.094841	-0.506300	0	0
29345	2.443012	-0.475596	9.051063	0.070044	0.011381	-0.075079	0.157422	1.136361	-0.737129	0.853784	-0.071009	-0.095224	-0.506896	0	0
29346	2.412534	-0.350077	9.120063	0.022477	0.034022	-0.037420	0.158356	1.133732	-0.735863	0.853566	-0.070650	-0.095131	-0.507330	0	0
29347	2.461947	-0.196289	9.198312	-0.003546	0.016457	-0.027085	0.157429	1.134013	-0.735324	0.853422	-0.070615	-0.095066	-0.507589	0	0
29348	2.345741	-0.238616	9.218055	-0.027006	-0.000232	0.010600	0.155703	1.135541	-0.734891	0.853359	-0.070901	-0.094976	-0.507671	0	0
29349	2.316815	-0.233388	9.280851	-0.032436	-0.004638	0.021127	0.156903	1.134292	-0.736227	0.853420	-0.071267	-0.094912	-0.507531	0	0
29350	2.364843	-0.269917	9.255983	-0.002164	-0.022204	0.049460	0.157433	1.133737	-0.735980	0.853564	-0.071487	-0.095110	-0.507220	0	0
29351	2.345347	-0.296105	9.294305	0.021073	-0.018712	0.054929	0.157427	1.134012	-0.734671	0.853820	-0.071502	-0.095414	-0.506730	0	0
29352	2.328535	-0.286088	9.381085	0.051458	-0.018731	0.060442	0.156108	1.133605	-0.734133	0.854036	-0.071262	-0.095843	-0.506318	0	0
29353	2.355379	-0.252117	9.547076	0.071924	-0.028435	0.078175	0.156640	1.133050	-0.734669	0.854435	-0.070914	-0.096471	-0.505574	0	0
29354	2.406209	-0.242224	9.765456	0.062024	-0.027641	0.085137	0.156134	1.130016	-0.735736	0.854782	-0.070652	-0.097014	-0.504921	0	0
29355	2.379100	-0.318952	9.774422	0.060132	0.005541	0.116957	0.157202	1.128077	-0.736293	0.855399	-0.070271	-0.097264	-0.503879	0	0
29356	2.286629	-0.414764	9.668370	0.065458	-0.010172	0.123999	0.158909	1.127928	-0.733449	0.855956	-0.069929	-0.097646	-0.502907	0	0
29357	2.223636	-0.447607	9.779091	0.065376	-0.018956	0.136313	0.158385	1.127102	-0.733188	0.856648	-0.069645	-0.098118	-0.501674	0	0
29358	2.184816	-0.471518	9.726276	0.093922	0.003762	0.163046	0.159057	1.125719	-0.734517	0.857419	-0.069030	-0.098494	-0.500366	0	0
29359	2.150387	-0.553514	9.567010	0.083052	-0.011138	0.191989	0.159749	1.122127	-0.737958	0.858405	-0.068609	-0.098947	-0.498642	0	0
29360	2.304503	-0.612521	9.540968	0.074845	-0.029621	0.220883	0.160277	1.121986	-0.737576	0.859411	-0.068381	-0.099474	-0.496831	0	0
29361	2.415223	-0.661596	9.505801	0.042558	-0.024449	0.240010	0.161603	1.121289	-0.738255	0.860586	-0.068427	-0.099807	-0.494720	0	0
29362	2.478158	-0.638256	9.433426	-0.010332	-0.024524	0.264284	0.163067	1.119072	-0.738300	0.861749	-0.068949	-0.099838	-0.492613	0	0
29363	2.439713	-0.609304	9.364393	-0.074827	-0.022810	0.283225	0.163584	1.120173	-0.736991	0.863046	-0.070047	-0.099550	-0.490240	0	0
29364	2.415927	-0.565198	9.569391	-0.118753	-0.038629	0.291671	0.164094	1.124037	-0.738266	0.864231	-0.071601	-0.099146	-0.488005	0	0
29365	2.353898	-0.463352	9.681651	-0.160870	-0.007198	0.312663	0.166066	1.124854	-0.737504	0.865609	-0.073396	-0.098279	-0.485465	0	0
29366	2.306414	-0.352131	9.750634	-0.191327	-0.000229	0.321313	0.168261	1.129257	-0.730835	0.866910	-0.075416	-0.097166	-0.483051	0	0
29367	2.379287	-0.294725	9.832379	-0.216289	0.034751	0.309791	0.171017	1.132141	-0.731371	0.868251	-0.077481	-0.095664	-0.480609	0	0
29368	2.369768	-0.275386	9.839893	-0.241358	0.073209	0.324734	0.172568	1.135583	-0.727574	0.869580	-0.079581	-0.093666	-0.478251	0	0
29369	2.328382	-0.318688	9.731602	-0.225095	0.083817	0.295818	0.176637	1.140947	-0.730063	0.870868	-0.081467	-0.091701	-0.475965	0	0
29370	2.427397	-0.314880	9.656287	-0.146287	0.087355	0.283160	0.180826	1.145480	-0.728123	0.872069	-0.082628	-0.090064	-0.473874	0	0
29371	2.626157	-0.206173	9.530848	-0.072813	0.089135	0.264282	0.183860	1.145186	-0.727258	0.873319	-0.083130	-0.088800	-0.471718	0	0
29372	2.750868	-0.320691	9.367431	0.013133	0.080432	0.254245	0.185182	1.144765	-0.727282	0.874492	-0.082906	-0.087998	-0.469731	0	0
29373	2.704028	-0.448407	9.169291	0.081178	0.054290	0.241421	0.188087	1.144335	-0.727200	0.875719	-0.082210	-0.087785	-0.467603	0	0
29374	2.338413	-0.585164	9.134823	0.108015	0.047415	0.240794	0.191533	1.141554	-0.726888	0.876867	-0.081297	-0.087727	-0.465616	0	0
29375	1.936655	-0.716299	9.273773	0.110740	0.058031	0.230369	0.192604	1.139755	-0.728359	0.878059	-0.080313	-0.087627	-0.463556	0	0
29376	1.608591	-0.679043	9.608695	0.095503	0.044068	0.223257	0.195125	1.136564	-0.726992	0.879091	-0.079512	-0.087553	-0.461749	0	0
29377	1.483851	-0.575862	9.997897	0.059691	0.078998	0.228459	0.199754	1.135020	-0.727470	0.880242	-0.078864	-0.087024	-0.459762	0	0
29378	1.603382	-0.410501	10.106918	-0.017332	0.099867	0.249117	0.201992	1.135284	-0.726456	0.881343	-0.078819	-0.085918	-0.457864	0	0
29379	1.889487	-0.246877	10.072684	-0.074555	0.079678	0.236239	0.203720	1.134447	-0.728841	0.882416	-0.079341	-0.084752	-0.455922	0	0
29380	2.173145	-0.085822	9.978357	-0.087008	0.104995	0.230902	0.206347	1.134984	-0.726003	0.883379	-0.079869	-0.083296	-0.454230	0	0
29381	2.359475	-0.029671	9.938942	-0.070731	0.073561	0.185043	0.209897	1.139385	-0.729669	0.884207	-0.080332	-0.082239	-0.452727	0	0
29382	2.358529	-0.159748	9.872563	-0.016836	0.036974	0.128883	0.211215	1.139654	-0.729817	0.884711	-0.080460	-0.081784	-0.451801	0	0
29383	2.267809	-0.347092	9.726992	0.051346	-0.003081	0.079882	0.212933	1.139507	-0.730236	0.885095	-0.080099	-0.082041	-0.451065	0	0
29384	2.201273	-0.527572	9.528415	0.136585	-0.029112	0.024001	0.210677	1.139932	-0.727325	0.885194	-0.079082	-0.082948	-0.450885	0	0
29385	2.058866	-0.510414	9.270279	0.181520	-0.035913	-0.014415	0.210178	1.136760	-0.730222	0.885226	-0.077638	-0.084157	-0.450848	0	0
29386	1.846363	-0.504558	9.070297	0.182578	-0.046229	-0.047860	0.208619	1.132074	-0.729722	0.885026	-0.076230	-0.085481	-0.451232	0	0
29387	1.808019	-0.461198	8.994220	0.154000	-0.056681	-0.060420	0.208764	1.130693	-0.731174	0.884806	-0.075080	-0.086782	-0.451608	0	0
29388	1.812951	-0.444620	8.922267	0.091414	-0.049671	-0.066134	0.206013	1.128224	-0.732724	0.884437	-0.074479	-0.087738	-0.452246	0	0
29389	1.928359	-0.521801	9.146299	0.034151	-0.046253	-0.071882	0.205786	1.122565	-0.734082	0.884081	-0.074330	-0.088412	-0.452834	0	0
29390	2.083141	-0.495863	9.371178	-0.015875	-0.027069	-0.089846	0.204190	1.124921	-0.734296	0.883547	-0.074554	-0.088700	-0.453782	0	0
29391	2.056514	-0.505247	9.380913	-0.048118	-0.009600	-0.077676	0.202332	1.128384	-0.737105	0.883135	-0.074960	-0.088681	-0.454521	0	0
29392	2.131369	-0.505803	9.389874	-0.063368	-0.044623	-0.079699	0.202186	1.130318	-0.736170	0.882580	-0.075695	-0.088898	-0.455435	0	0
29393	2.179746	-0.496377	9.449649	-0.082140	-0.035899	-0.082462	0.201006	1.128943	-0.736035	0.882095	-0.076516	-0.088959	-0.456225	0	0
29394	2.170411	-0.452839	9.505507	-0.076771	-0.039401	-0.085068	0.198590	1.133372	-0.731516	0.881504	-0.077342	-0.089072	-0.457203	0	0
29395	2.247484	-0.482159	9.552572	-0.064264	-0.067417	-0.090396	0.198315	1.135583	-0.732142	0.880966	-0.078141	-0.089499	-0.458021	0	0
29396	2.261725	-0.518210	9.597698	-0.042775	-0.074408	-0.097326	0.196872	1.134349	-0.732524	0.880328	-0.078813	-0.090088	-0.459015	0	0
29397	2.285907	-0.511382	9.532678	-0.030321	-0.080560	-0.081401	0.193980	1.132846	-0.733279	0.879843	-0.079382	-0.090778	-0.459711	0	0
29398	2.324428	-0.526233	9.493721	-0.039246	-0.084927	-0.086783	0.191328	1.135070	-0.733216	0.879232	-0.080083	-0.091465	-0.460621	0	0
29399	2.343504	-0.564440	9.632512	-0.012434	-0.081463	-0.083067	0.187367	1.135091	-0.732634	0.878749	-0.080499	-0.092247	-0.461314	0	0
29400	2.364937	-0.607771	9.675089	0.012648	-0.077955	-0.089937	0.186316	1.134545	-0.733015	0.878170	-0.080708	-0.093114	-0.462204	0	0
29401	2.410494	-0.651555	9.630932	0.062773	-0.083183	-0.094899	0.184472	1.134279	-0.733643	0.877688	-0.080462	-0.094269	-0.462928	0	0
29402	2.581368	-0.730024	9.575682	0.073537	-0.077959	-0.098393	0.182623	1.134980	-0.734260	0.877114	-0.080129	-0.095424	-0.463836	0	0
29403	2.712921	-0.913165	9.798357	0.091504	-0.046505	-0.112329	0.181186	1.131949	-0.733355	0.876605	-0.079453	-0.096407	-0.464712	0	0
29404	2.712663	-0.955833	10.002153	0.102280	-0.008037	-0.115649	0.179488	1.129474	-0.734398	0.876048	-0.078525	-0.097098	-0.465775	0	0
29405	2.683412	-0.994082	10.004370	0.091588	0.053198	-0.107573	0.178966	1.129063	-0.735439	0.875652	-0.077398	-0.097209	-0.466684	0	0
29406	2.592379	-0.885763	9.799712	0.077354	0.081270	-0.111046	0.180156	1.128642	-0.735330	0.875184	-0.076275	-0.096999	-0.467788	0	0
29407	2.539797	-0.801931	9.551181	0.072094	0.086621	-0.126007	0.179906	1.126158	-0.735351	0.874715	-0.075153	-0.096743	-0.468900	0	0
29408	2.535358	-0.744448	9.460552	0.052494	0.104160	-0.136645	0.180167	1.127124	-0.735868	0.874131	-0.074114	-0.096237	-0.470255	0	0
29409	2.680567	-0.695440	9.339695	0.025629	0.104114	-0.128060	0.181767	1.124768	-0.736829	0.873628	-0.073323	-0.095616	-0.471439	0	0
29410	2.748443	-0.657597	9.303494	0.018415	0.093575	-0.117589	0.182547	1.126420	-0.736172	0.873103	-0.072647	-0.095028	-0.472635	0	0
29411	2.845659	-0.567228	9.214770	0.007712	0.090074	-0.122975	0.182146	1.127113	-0.735767	0.872592	-0.072096	-0.094449	-0.473777	0	0
29412	2.918441	-0.517514	9.140210	-0.001321	0.065533	-0.109041	0.182418	1.126007	-0.736305	0.872061	-0.071733	-0.094006	-0.474896	0	0
29413	2.773741	-0.487879	9.024035	-0.030824	0.052480	-0.114538	0.181625	1.126564	-0.736809	0.871523	-0.071717	-0.093573	-0.475971	0	0
29414	2.542422	-0.418676	9.041246	-0.053286	0.039373	-0.097924	0.181894	1.125458	-0.736563	0.870987	-0.071940	-0.093104	-0.477010	0	0
29415	2.297482	-0.233428	9.218531	-0.098049	0.034140	-0.097280	0.182530	1.128491	-0.734585	0.870462	-0.072616	-0.092500	-0.477982	0	0
29416	2.124583	-0.104095	9.384937	-0.133941	0.023607	-0.081644	0.181591	1.130843	-0.734155	0.869920	-0.073633	-0.091770	-0.478952	0	0
29417	2.031640	0.058684	9.680820	-0.134966	0.010403	-0.064022	0.182359	1.134566	-0.733477	0.869502	-0.074764	-0.091167	-0.479651	0	0
29418	1.953262	0.233272	9.943067	-0.141252	0.032227	-0.058648	0.179711	1.136100	-0.733552	0.869059	-0.075825	-0.090308	-0.480449	0	0
29419	1.924813	0.301387	10.121943	-0.087552	0.042722	-0.063487	0.179687	1.139689	-0.732341	0.868707	-0.076371	-0.089642	-0.481124	0	0
29420	1.920302	0.336037	10.430010	-0.027642	0.056664	-0.059474	0.179679	1.139964	-0.730641	0.868362	-0.076327	-0.089117	-0.481851	0	0
29421	1.886750	0.365722	10.613296	0.029666	0.051438	-0.075805	0.181524	1.139263	-0.728848	0.868047	-0.075779	-0.088938	-0.482537	0	0
29422	1.737023	0.366643	10.532884	0.080688	0.082997	-0.069104	0.181519	1.139538	-0.727801	0.867777	-0.074655	-0.088716	-0.483239	0	0
29423	1.673652	0.289685	10.373924	0.107480	0.062912	-0.060163	0.182201	1.137189	-0.730185	0.867606	-0.073367	-0.088789	-0.483729	0	0
29424	1.643601	0.149472	10.064942	0.129876	0.051624	-0.061816	0.181294	1.135814	-0.732796	0.867387	-0.071972	-0.089074	-0.484278	0	0
29425	1.655181	0.090684	9.746923	0.132502	0.021037	-0.049579	0.181705	1.133465	-0.733348	0.867246	-0.070661	-0.089614	-0.484624	0	0
29426	1.748770	0.021398	9.351170	0.112875	-0.014755	-0.062222	0.181330	1.130430	-0.734286	0.866957	-0.069733	-0.090393	-0.485130	0	0
29427	1.926456	-0.115085	9.218286	0.085908	-0.053328	-0.043251	0.179481	1.130578	-0.734126	0.866745	-0.069184	-0.091343	-0.485410	0	0
29428	2.116071	-0.275363	9.200387	0.040208	-0.074408	-0.034938	0.178168	1.129619	-0.734507	0.866474	-0.069202	-0.092266	-0.485716	0	0
29429	2.306558	-0.310865	9.087781	0.001626	-0.071016	-0.007071	0.176586	1.129351	-0.734486	0.866361	-0.069506	-0.092937	-0.485747	0	0
29430	2.349891	-0.330344	9.120831	-0.052090	-0.086802	-0.005775	0.174469	1.130191	-0.734184	0.866150	-0.070411	-0.093498	-0.485886	0	0
29431	2.224090	-0.363034	9.121540	-0.096882	-0.032594	0.022323	0.174321	1.131433	-0.731428	0.866145	-0.071414	-0.093340	-0.485779	0	0
29432	2.176011	-0.335905	9.218401	-0.131820	-0.027381	0.030917	0.174047	1.133368	-0.731796	0.866104	-0.072757	-0.092972	-0.485722	0	0
29433	2.039019	-0.245779	9.239845	-0.105920	-0.013374	0.045314	0.173498	1.135302	-0.729027	0.866220	-0.073765	-0.092585	-0.485437	0	0
29434	2.017595	-0.202345	9.230916	-0.109503	-0.018617	0.045285	0.172698	1.137517	-0.730298	0.866264	-0.074886	-0.092237	-0.485253	0	0
29435	2.060823	-0.236284	9.254187	-0.082726	-0.027402	0.056002	0.171898	1.139316	-0.730660	0.866434	-0.075767	-0.092074	-0.484843	0	0
29436	2.137670	-0.294715	9.219205	-0.082710	-0.036153	0.050649	0.173221	1.138757	-0.730816	0.866513	-0.076744	-0.092005	-0.484562	0	0
29437	2.212383	-0.314572	9.208718	-0.103408	-0.036240	0.076906	0.172144	1.141523	-0.729336	0.866759	-0.077866	-0.091802	-0.483982	0	0
29438	2.340159	-0.344347	9.236115	-0.146420	-0.046818	0.087084	0.171859	1.144838	-0.728516	0.866939	-0.079483	-0.091486	-0.483455	0	0
29439	2.393914	-0.260207	9.359189	-0.200192	-0.038170	0.106107	0.172098	1.147873	-0.726400	0.867242	-0.081481	-0.090809	-0.482706	0	0
29440	2.423473	-0.183065	9.492005	-0.240636	-0.038305	0.142825	0.173387	1.151731	-0.724032	0.867622	-0.083921	-0.089919	-0.481772	0	0
29441	2.523414	-0.051622	9.471024	-0.249794	-0.056809	0.184985	0.171636	1.156019	-0.720829	0.868235	-0.086508	-0.089098	-0.480360	0	0
29442	2.604802	0.183681	9.545128	-0.219646	-0.054360	0.245155	0.172134	1.160572	-0.719616	0.869088	-0.088934	-0.088356	-0.478507	0	0
29443	2.625357	0.361079	9.405192	-0.196607	-0.040470	0.303563	0.173436	1.162221	-0.717531	0.870312	-0.091078	-0.087543	-0.476023	0	0
29444	2.607133	0.517242	9.301397	-0.164590	-0.036174	0.351435	0.176840	1.165653	-0.715198	0.871733	-0.093026	-0.086810	-0.473173	0	0
29445	2.578320	0.543603	9.196201	-0.127250	-0.026646	0.409915	0.179214	1.166055	-0.715752	0.873511	-0.094580	-0.086104	-0.469701	0	0
29446	2.496523	0.587421	9.158957	-0.098872	-0.028490	0.466544	0.181318	1.168806	-0.717977	0.875520	-0.096012	-0.085505	-0.465763	0	0
29447	2.489130	0.559313	9.387016	-0.086680	-0.019946	0.536268	0.183947	1.170449	-0.717870	0.877895	-0.097270	-0.084803	-0.461138	0	0
29448	2.476369	0.454432	9.664710	-0.035026	0.018382	0.592273	0.189218	1.170695	-0.716119	0.880545	-0.098026	-0.083963	-0.456050	0	0
29449	2.497354	0.348560	9.704168	-0.001327	0.063695	0.670197	0.195023	1.169143	-0.713350	0.883625	-0.098240	-0.082778	-0.450225	0	0
29450	2.483871	0.160244	9.437751	0.068321	0.084675	0.713929	0.199512	1.168428	-0.712903	0.886912	-0.097875	-0.081695	-0.443998	0	0
29451	2.394063	0.093775	9.495441	0.125459	0.086395	0.739918	0.206263	1.165769	-0.714599	0.890358	-0.096901	-0.080800	-0.437429	0	0
29452	2.266048	0.085508	9.611813	0.153907	0.086328	0.777168	0.214730	1.162409	-0.715413	0.893912	-0.095807	-0.080012	-0.430512	0	0
29453	2.191965	-0.144726	9.641048	0.177008	0.098517	0.814364	0.221614	1.158367	-0.715297	0.897629	-0.094356	-0.079150	-0.423195	0	0
29454	2.063762	-0.514028	9.673959	0.163396	0.084468	0.849423	0.228650	1.151702	-0.716514	0.901377	-0.093228	-0.078342	-0.415560	0	0
29455	2.128647	-0.912198	10.197559	0.094375	0.074682	0.857584	0.235140	1.148077	-0.717301	0.905049	-0.092637	-0.077298	-0.407836	0	0
29456	1.856533	-1.145656	10.240483	0.030038	0.121130	0.850267	0.244380	1.146507	-0.715760	0.908571	-0.092551	-0.075598	-0.400271	0	0
29457	1.886303	-1.378593	10.437027	-0.002233	0.060727	0.839178	0.250728	1.143987	-0.715620	0.911938	-0.092858	-0.074298	-0.392717	0	0
29458	1.724413	-1.396238	10.546371	0.007822	0.100219	0.800666	0.258119	1.142703	-0.713786	0.915102	-0.093011	-0.072733	-0.385549	0	0
29459	1.663546	-1.465545	10.536487	0.069730	0.074114	0.755206	0.264741	1.138940	-0.714707	0.918102	-0.092529	-0.071660	-0.378671	0	0
29460	1.755916	-1.712152	10.355006	0.109351	0.072514	0.702545	0.270820	1.137111	-0.714426	0.920860	-0.091776	-0.070820	-0.372261	0	0
29461	1.663945	-1.736000	10.187290	0.188363	0.091966	0.652110	0.276385	1.131971	-0.712342	0.923501	-0.090060	-0.070117	-0.366223	0	0
29462	1.561294	-1.903957	10.058867	0.256692	0.079968	0.578545	0.282492	1.127245	-0.715223	0.925856	-0.087824	-0.069860	-0.360829	0	0
29463	1.335481	-1.734348	9.889724	0.351889	0.059277	0.499965	0.287286	1.120039	-0.715890	0.927988	-0.084607	-0.070185	-0.356025	0	0
29464	1.140143	-1.344712	9.388782	0.446997	0.038574	0.451387	0.289728	1.110086	-0.718767	0.929949	-0.080660	-0.071100	-0.351616	0	0
29465	1.110365	-0.768487	8.977479	0.547461	0.019548	0.404603	0.294276	1.100673	-0.721018	0.931801	-0.075687	-0.072556	-0.347498	0	0
29466	1.305139	-0.539690	8.786160	0.638811	-0.001403	0.385800	0.295794	1.089758	-0.722194	0.933564	-0.070041	-0.074560	-0.343502	0	0
29467	1.473081	-0.699092	8.999181	0.704928	-0.022494	0.393167	0.298259	1.076491	-0.726150	0.935355	-0.063725	-0.076954	-0.339306	0	0
29468	1.572696	-0.963308	9.370207	0.690715	-0.013777	0.361281	0.300979	1.064466	-0.729705	0.936948	-0.057610	-0.079259	-0.335452	0	0
29469	1.701665	-1.170438	9.607049	0.638851	-0.013841	0.346717	0.301876	1.049690	-0.735610	0.938435	-0.051850	-0.081373	-0.331708	0	0
29470	1.662867	-1.198483	9.775296	0.542290	0.022880	0.337337	0.304061	1.038219	-0.737846	0.939799	-0.046982	-0.082847	-0.328187	0	0
29471	1.452916	-0.849787	10.007031	0.415274	0.062228	0.336683	0.307016	1.031716	-0.742263	0.941128	-0.043069	-0.083511	-0.324730	0	0
29472	1.242546	-0.547898	9.875326	0.282973	0.089431	0.323609	0.310228	1.024243	-0.742908	0.942328	-0.040409	-0.083514	-0.321576	0	0
29473	1.175747	-0.438703	10.018956	0.139979	0.087723	0.283828	0.313944	1.020909	-0.743520	0.943355	-0.038959	-0.083066	-0.318846	0	0
29474	1.139495	-0.434432	9.750142	0.068549	0.076464	0.255087	0.316325	1.017304	-0.739153	0.944218	-0.038304	-0.082530	-0.316503	0	0
29475	1.233680	-0.421810	9.398584	0.043756	0.032896	0.194812	0.318981	1.015081	-0.740521	0.944867	-0.037861	-0.082325	-0.314668	0	0
29476	1.358845	-0.475912	9.329589	0.074424	0.033882	0.142121	0.319382	1.015080	-0.741963	0.945330	-0.037191	-0.082252	-0.313373	0	0
29477	1.436205	-0.466616	9.420356	0.140715	-0.004568	0.110720	0.321776	1.011476	-0.741513	0.945714	-0.035884	-0.082737	-0.312236	0	0
29478	1.525749	-0.438498	9.405486	0.223139	-0.030745	0.079483	0.320994	1.009685	-0.741258	0.945974	-0.033959	-0.083762	-0.311389	0	0
29479	1.677554	-0.483054	9.379631	0.267887	-0.053501	0.070861	0.319970	1.004997	-0.742594	0.946227	-0.031577	-0.085122	-0.310502	0	0
29480	1.775481	-0.633015	9.355432	0.316284	-0.065708	0.049080	0.318813	1.000033	-0.743148	0.946374	-0.028855	-0.086776	-0.309859	0	0
29481	1.802276	-0.604030	9.463685	0.322527	-0.079731	0.046427	0.319123	0.993267	-0.745440	0.946525	-0.026032	-0.088565	-0.309142	0	0
29482	1.937235	-0.647764	9.663899	0.287621	-0.081562	0.042587	0.318881	0.990231	-0.746772	0.946607	-0.023625	-0.090281	-0.308588	0	0
29483	2.053071	-0.660462	9.739661	0.215282	-0.058823	0.017431	0.316535	0.985550	-0.747305	0.946643	-0.021746	-0.091552	-0.308239	0	0
29484	2.073192	-0.547629	9.721558	0.105262	-0.035235	0.018494	0.316024	0.983068	-0.748105	0.946634	-0.020904	-0.092272	-0.308112	0	0
29485	1.977465	-0.426645	9.714162	-0.044974	-0.023842	0.005158	0.316017	0.984172	-0.747833	0.946605	-0.021387	-0.092417	-0.308124	0	0
29486	1.987662	-0.354294	9.803829	-0.139688	-0.025569	-0.025489	0.314422	0.985146	-0.746232	0.946408	-0.022795	-0.092299	-0.308664	0	0
29487	1.924472	-0.411490	9.815734	-0.182543	-0.011524	-0.042485	0.315197	0.987351	-0.745178	0.946210	-0.024512	-0.091916	-0.309254	0	0
29488	2.025869	-0.403705	9.473672	-0.146616	-0.002679	-0.060717	0.314915	0.990528	-0.745142	0.945912	-0.025884	-0.091567	-0.310155	0	0
29489	2.018342	-0.451017	9.713529	-0.067806	-0.030632	-0.091979	0.313039	0.995371	-0.744935	0.945567	-0.026543	-0.091736	-0.311100	0	0
29490	2.060008	-0.371366	9.911160	-0.037315	0.004344	-0.102205	0.313308	0.994817	-0.745336	0.945161	-0.026824	-0.091669	-0.312327	0	0
29491	2.143273	-0.206287	9.835432	-0.071199	0.020115	-0.120008	0.313294	0.996750	-0.744533	0.944771	-0.027342	-0.091358	-0.313551	0	0
29492	2.143912	-0.112882	9.706719	-0.115951	0.048091	-0.104350	0.312745	1.000205	-0.743969	0.944369	-0.028228	-0.090631	-0.314891	0	0
29493	2.158970	-0.024813	9.443233	-0.140966	0.049010	-0.104509	0.313518	1.002132	-0.742003	0.944029	-0.029334	-0.089826	-0.316037	0	0
29494	2.188590	0.070624	9.266227	-0.157112	0.053370	-0.088736	0.313234	1.005171	-0.741054	0.943662	-0.030606	-0.088913	-0.317270	0	0
29495	2.087909	0.181350	9.037646	-0.153543	0.095397	-0.067352	0.315729	1.006814	-0.740423	0.943470	-0.031719	-0.087621	-0.318089	0	0
29496	1.962712	0.235055	8.976856	-0.191218	0.104998	-0.041106	0.317553	1.010808	-0.740281	0.943278	-0.033190	-0.086096	-0.318923	0	0
29497	1.965526	0.288199	9.059157	-0.320234	0.140709	0.005674	0.318042	1.015774	-0.737236	0.943292	-0.035791	-0.083820	-0.319208	0	0
29498	2.448299	-0.100332	9.867665	-0.481667	0.089506	0.049891	0.322082	1.023898	-0.736041	0.943251	-0.040126	-0.081479	-0.319421	0	0
29499	2.797959	-0.531103	10.681643	-0.601792	0.106633	0.080588	0.323326	1.035350	-0.733205	0.943321	-0.045564	-0.078598	-0.319205	0	0
29500	2.592108	-0.952737	10.707413	-0.568789	0.113654	0.101977	0.326960	1.044027	-0.729910	0.943374	-0.050680	-0.075720	-0.318972	0	0
29501	2.079379	-1.053241	10.354984	-0.397774	0.104349	0.082183	0.328477	1.053406	-0.726315	0.943490	-0.054215	-0.073513	-0.318563	0	0
29502	1.523222	-0.800796	9.689746	-0.227483	0.103924	0.037835	0.332139	1.057250	-0.722937	0.943478	-0.056091	-0.071844	-0.318655	0	0
29503	1.382447	-0.552978	9.357340	-0.042207	0.037638	0.014373	0.333174	1.060558	-0.722659	0.943513	-0.056431	-0.071432	-0.318586	0	0
29504	1.513645	-0.447554	9.559301	0.073309	-0.021811	-0.029081	0.332658	1.059872	-0.725008	0.943359	-0.055822	-0.071944	-0.319033	0	0
29505	1.784008	-0.468147	9.806681	0.125279	-0.041983	-0.058826	0.332529	1.058906	-0.724233	0.943195	-0.054780	-0.072858	-0.319490	0	0
29506	1.874893	-0.593640	9.900588	0.151370	-0.039315	-0.093047	0.331081	1.055459	-0.719414	0.942871	-0.053442	-0.073821	-0.320450	0	0
29507	1.936154	-0.810228	10.017737	0.157767	-0.041022	-0.127437	0.331087	1.055460	-0.721111	0.942500	-0.052044	-0.074868	-0.321528	0	0
29508	1.781476	-0.832704	10.138981	0.148913	-0.012968	-0.143222	0.329511	1.053950	-0.720972	0.942031	-0.050606	-0.075603	-0.322957	0	0
29509	1.517024	-0.671635	10.224829	0.120396	0.020369	-0.159941	0.329427	1.049674	-0.727541	0.941574	-0.049339	-0.075966	-0.324398	0	0
29510	1.147099	-0.399362	10.226344	0.080216	0.062471	-0.164320	0.330215	1.050498	-0.727806	0.941063	-0.048285	-0.075781	-0.326076	0	0
29511	0.979501	-0.200647	10.285352	0.039859	0.067692	-0.142477	0.331006	1.050770	-0.728076	0.940654	-0.047619	-0.075421	-0.327435	0	0
29512	0.941411	-0.123461	10.260131	0.068456	0.083433	-0.128966	0.332327	1.050763	-0.728619	0.940266	-0.046633	-0.074984	-0.328790	0	0
29513	1.129105	-0.209658	10.079672	0.137232	0.058883	-0.105713	0.332853	1.050483	-0.727585	0.940012	-0.045093	-0.075002	-0.329726	0	0
29514	1.413917	-0.219852	9.831956	0.215943	0.023869	-0.103586	0.331541	1.049110	-0.727579	0.939722	-0.042935	-0.075599	-0.330702	0	0
29515	1.585332	-0.212689	9.465249	0.232977	0.002910	-0.107105	0.332356	1.045239	-0.727891	0.939454	-0.040673	-0.076457	-0.331551	0	0
29516	1.655536	-0.178115	9.152605	0.229370	-0.009322	-0.095727	0.332106	1.043446	-0.728819	0.939160	-0.038504	-0.077407	-0.332420	0	0
29517	1.701383	-0.181048	9.096898	0.206035	-0.018115	-0.080962	0.331076	1.040416	-0.731314	0.938941	-0.036585	-0.078362	-0.333032	0	0
29518	1.616960	-0.170523	9.177058	0.159453	-0.011148	-0.068914	0.331221	1.037653	-0.730429	0.938692	-0.035102	-0.079086	-0.333722	0	0
29519	1.496532	-0.130751	9.291512	0.096691	-0.023457	-0.046464	0.330443	1.036277	-0.732259	0.938538	-0.034254	-0.079714	-0.334093	0	0
29520	1.428625	-0.177760	9.476616	0.039445	-0.020847	-0.054796	0.331893	1.036546	-0.732278	0.938278	-0.033942	-0.080123	-0.334758	0	0
29521	1.351084	-0.215608	9.486464	-0.001758	-0.026979	-0.047172	0.330846	1.036000	-0.733835	0.938084	-0.034027	-0.080453	-0.335212	0	0
29522	1.334537	-0.165041	9.463154	-0.032141	-0.044449	-0.059778	0.330579	1.036830	-0.734084	0.937760	-0.034463	-0.080845	-0.335981	0	0
29523	1.414592	-0.115024	9.506299	-0.048193	-0.070688	-0.080271	0.328189	1.038776	-0.733245	0.937403	-0.035100	-0.081438	-0.336767	0	0
29524	1.492526	-0.024085	9.554739	-0.076841	-0.072486	-0.077849	0.327647	1.040435	-0.731914	0.936973	-0.036036	-0.081947	-0.337739	0	0
29525	1.528990	0.013732	9.429885	-0.080342	-0.098672	-0.099118	0.327108	1.042233	-0.731497	0.936514	-0.037049	-0.082698	-0.338717	0	0
29526	1.729014	-0.040882	9.384271	-0.074943	-0.111820	-0.108889	0.324980	1.044038	-0.729619	0.935945	-0.038073	-0.083593	-0.339955	0	0
29527	1.902837	-0.051393	9.536465	-0.057100	-0.102296	-0.099090	0.324973	1.045972	-0.730774	0.935487	-0.038880	-0.084457	-0.340911	0	0
29528	2.004517	-0.018213	9.634506	-0.060739	-0.091007	-0.085002	0.321265	1.048063	-0.730436	0.935012	-0.039723	-0.085194	-0.341932	0	0
29529	2.047927	-0.023591	9.559566	-0.062520	-0.067396	-0.077893	0.318626	1.048216	-0.730917	0.934649	-0.040480	-0.085706	-0.342706	0	0
29530	2.030191	-0.134596	9.395015	-0.051847	-0.053404	-0.055749	0.318861	1.052632	-0.729832	0.934302	-0.041137	-0.086109	-0.343472	0	0
29531	2.029886	-0.173438	9.276807	-0.001669	-0.055957	-0.069497	0.317936	1.050840	-0.726311	0.934000	-0.041297	-0.086721	-0.344118	0	0
29532	2.080503	-0.183720	9.189731	0.034053	-0.062104	-0.054294	0.316087	1.051403	-0.726799	0.933680	-0.041184	-0.087500	-0.344802	0	0
29533	2.070557	-0.220082	9.071634	0.076959	-0.060343	-0.041640	0.315039	1.050857	-0.728225	0.933501	-0.040656	-0.088415	-0.345117	0	0
29534	2.132047	-0.396546	8.939294	0.103879	-0.046299	-0.052019	0.315580	1.050027	-0.730722	0.933218	-0.039841	-0.089285	-0.345753	0	0
29535	2.251376	-0.594612	8.969634	0.114610	-0.037588	-0.050224	0.315058	1.050031	-0.732412	0.933041	-0.038889	-0.090127	-0.346121	0	0
29536	2.221381	-0.742917	9.160456	0.077041	0.020101	-0.041503	0.316246	1.051130	-0.734246	0.932820	-0.038111	-0.090278	-0.346764	0	0
29537	2.267101	-1.112736	9.468246	0.030487	-0.007954	-0.054376	0.317050	1.050022	-0.735836	0.932620	-0.037859	-0.090560	-0.347255	0	0
29538	2.271012	-1.260087	10.057743	0.000034	0.028662	-0.053629	0.316910	1.050021	-0.733484	0.932335	-0.037758	-0.090370	-0.348080	0	0
29539	2.170431	-1.141565	10.019116	-0.060724	0.105665	-0.047569	0.317420	1.050568	-0.729309	0.932225	-0.037993	-0.089279	-0.348630	0	0
29540	1.927886	-0.932420	9.365094	-0.130283	0.146148	-0.067185	0.320040	1.053868	-0.729316	0.931954	-0.038682	-0.087545	-0.349716	0	0
29541	1.659982	-0.565726	9.042362	-0.223305	0.116524	-0.071332	0.322391	1.058274	-0.729699	0.931700	-0.040384	-0.085796	-0.350632	0	0
29542	1.687904	-0.386886	9.392664	-0.295852	0.083175	-0.073724	0.324199	1.064891	-0.729139	0.931285	-0.042826	-0.084071	-0.351861	0	0
29543	1.914083	-0.512519	9.785822	-0.335335	0.076864	-0.061800	0.325210	1.071374	-0.727001	0.930966	-0.045720	-0.082292	-0.352761	0	0
29544	2.025323	-0.834979	10.016684	-0.327314	0.072421	-0.064506	0.326077	1.076750	-0.719388	0.930544	-0.048497	-0.080549	-0.353903	0	0
29545	2.013226	-0.841762	10.127264	-0.254011	0.056656	-0.057861	0.327093	1.082266	-0.717260	0.930241	-0.050718	-0.079244	-0.354683	0	0
29546	1.921691	-0.805422	9.979464	-0.157403	0.056718	-0.048306	0.327994	1.086128	-0.716974	0.929946	-0.051978	-0.078240	-0.355494	0	0
29547	1.781869	-0.766446	9.784043	-0.084012	0.044576	-0.051286	0.329437	1.087500	-0.716721	0.929737	-0.052670	-0.077648	-0.356070	0	0
29548	1.684407	-0.890539	9.855557	-0.028509	0.053372	-0.057897	0.330608	1.089011	-0.714504	0.929481	-0.052733	-0.077140	-0.356838	0	0
29549	1.712684	-0.993680	10.019959	-0.001734	0.069054	-0.043579	0.330321	1.092603	-0.713812	0.929360	-0.052585	-0.076609	-0.357290	0	0
29550	1.693406	-0.986468	9.969738	-0.026847	0.072527	-0.027880	0.331897	1.093698	-0.713302	0.929229	-0.052586	-0.075914	-0.357777	0	0
29551	1.651153	-0.813309	9.856732	-0.039452	0.028788	-0.019268	0.332147	1.095630	-0.712634	0.929143	-0.052954	-0.075609	-0.358010	0	0
29552	1.593962	-0.698215	9.594180	-0.096694	0.046322	-0.010764	0.334247	1.096031	-0.709920	0.929027	-0.053708	-0.074900	-0.358349	0	0
29553	1.598969	-0.674128	9.618447	-0.152227	0.020040	-0.005974	0.333425	1.100453	-0.708558	0.928920	-0.055165	-0.074264	-0.358538	0	0
29554	1.598835	-0.697724	9.767185	-0.195246	0.009477	0.002478	0.333545	1.101832	-0.707371	0.928766	-0.056976	-0.073535	-0.358804	0	0
29555	1.520665	-0.820077	9.670319	-0.182699	-0.014951	-0.007211	0.333389	1.105699	-0.706808	0.928605	-0.058839	-0.073113	-0.359005	0	0
29556	1.510086	-0.947571	9.637701	-0.155871	-0.052537	-0.015104	0.333892	1.108733	-0.704566	0.928364	-0.060492	-0.073112	-0.359355	0	0
29557	1.519457	-0.992867	9.793318	-0.141588	-0.067439	-0.016832	0.331888	1.112471	-0.703716	0.928149	-0.062156	-0.073328	-0.359582	0	0
29558	1.476201	-0.970234	10.005446	-0.138989	-0.055260	-0.000014	0.333313	1.116605	-0.702913	0.927968	-0.063672	-0.073403	-0.359768	0	0
29559	1.413195	-1.007623	10.202635	-0.134567	-0.053547	0.006200	0.329862	1.119661	-0.702047	0.927846	-0.065234	-0.073496	-0.359783	0	0
29560	1.446212	-1.122865	10.354839	-0.143437	-0.023809	-0.007012	0.330101	1.123249	-0.700970	0.927660	-0.066673	-0.073268	-0.360046	0	0
29561	1.615033	-1.155205	10.434726	-0.164767	0.017296	-0.029107	0.330218	1.125181	-0.699647	0.927439	-0.068232	-0.072615	-0.360456	0	0
29562	1.591961	-0.999217	10.261273	-0.175206	0.034961	-0.083708	0.329129	1.129880	-0.698017	0.927000	-0.069695	-0.071780	-0.361470	0	0
29563	1.471916	-0.888927	9.840587	-0.182025	0.037852	-0.145362	0.329103	1.133331	-0.696155	0.926355	-0.071251	-0.070950	-0.362982	0	0
29564	1.342385	-0.758888	9.562006	-0.169307	0.003054	-0.189382	0.329340	1.137334	-0.694813	0.925510	-0.072698	-0.070506	-0.364931	0	0
29565	1.330582	-0.720369	9.543324	-0.119065	-0.033581	-0.229670	0.326680	1.140385	-0.693959	0.924542	-0.073860	-0.070622	-0.367124	0	0
29566	1.559378	-0.804043	9.506742	-0.068889	-0.059821	-0.252395	0.323498	1.141920	-0.692068	0.923482	-0.074563	-0.071173	-0.369534	0	0
29567	1.766704	-0.849225	9.417912	-0.029387	-0.073777	-0.283949	0.320715	1.144421	-0.692784	0.922338	-0.075000	-0.072028	-0.372129	0	0
29568	1.974077	-0.889449	9.377207	-0.005218	-0.073818	-0.285605	0.316865	1.148032	-0.692168	0.921176	-0.075142	-0.072967	-0.374786	0	0
29569	2.147505	-0.953065	9.466307	-0.009532	-0.061558	-0.320025	0.312638	1.148883	-0.692226	0.919902	-0.075326	-0.073812	-0.377701	0	0
29570	2.111260	-1.298674	9.616461	-0.000420	-0.045732	-0.357855	0.309197	1.151112	-0.693065	0.918475	-0.075263	-0.074564	-0.381025	0	0
29571	1.978473	-1.634222	9.664219	0.020408	-0.021073	-0.408751	0.305875	1.151955	-0.687654	0.916891	-0.074962	-0.075220	-0.384752	0	0
29572	1.996608	-1.806847	9.890396	0.021542	-0.017485	-0.467814	0.302303	1.153355	-0.687194	0.915053	-0.074504	-0.075878	-0.389062	0	0
29573	2.114848	-1.826273	10.131892	0.014598	-0.005205	-0.518091	0.297550	1.154348	-0.688287	0.913012	-0.074126	-0.076450	-0.393788	0	0
29574	2.088605	-1.778277	10.029325	0.029121	0.014164	-0.554905	0.293061	1.156722	-0.691459	0.910820	-0.073403	-0.076911	-0.398877	0	0
29575	2.152007	-1.683370	9.765501	0.007926	0.028309	-0.604347	0.288159	1.159233	-0.689793	0.908400	-0.072899	-0.077214	-0.404393	0	0
29576	2.166118	-1.731983	9.635039	0.006372	0.019703	-0.655509	0.284574	1.161598	-0.687496	0.905727	-0.072278	-0.077603	-0.410381	0	0
29577	1.967055	-1.881710	9.716749	-0.005989	0.033826	-0.690767	0.279806	1.164524	-0.687134	0.902870	-0.071821	-0.077862	-0.416659	0	0
29578	1.746761	-1.959302	9.736984	-0.014710	0.063733	-0.732968	0.274261	1.166212	-0.689122	0.899811	-0.071140	-0.077816	-0.423348	0	0
29579	1.512476	-1.967061	9.748530	-0.005622	0.086609	-0.757424	0.267529	1.167630	-0.690833	0.896619	-0.070411	-0.077643	-0.430218	0	0
29580	1.543253	-1.717018	9.794400	0.017882	0.105953	-0.804725	0.262102	1.170698	-0.690982	0.893204	-0.069194	-0.077401	-0.437502	0	0
29581	1.622746	-1.409497	9.883770	0.021493	0.077944	-0.820624	0.258393	1.173065	-0.690902	0.889636	-0.068207	-0.077456	-0.444854	0	0
29582	1.677675	-1.157371	9.886195	-0.001670	0.063975	-0.845481	0.251927	1.174206	-0.692490	0.885875	-0.067306	-0.077520	-0.452422	0	0
29583	1.759975	-1.129195	9.871388	-0.028479	0.062214	-0.852751	0.246499	1.176720	-0.691599	0.881992	-0.066798	-0.077503	-0.460024	0	0
29584	1.779456	-1.103198	9.770578	-0.056994	0.057903	-0.876764	0.239491	1.178415	-0.690301	0.877914	-0.066380	-0.077378	-0.467838	0	0
29585	1.890694	-1.071320	9.467163	-0.040780	0.047482	-0.895208	0.232624	1.179695	-0.690968	0.873678	-0.066009	-0.077455	-0.475741	0	0
29586	1.935171	-0.940754	9.804749	-0.005140	0.013247	-0.880968	0.225632	1.180424	-0.692421	0.869444	-0.065334	-0.077959	-0.483446	0	0
29587	2.023298	-0.773131	9.786690	0.027088	0.062202	-0.869093	0.217971	1.181571	-0.692163	0.865254	-0.064310	-0.078208	-0.491003	0	0
29588	1.860685	-0.554992	9.917978	0.066296	0.034170	-0.844145	0.212033	1.182156	-0.693242	0.861131	-0.062935	-0.078843	-0.498274	0	0
29589	1.479461	-0.509001	9.828066	0.104552	0.042936	-0.790838	0.205329	1.179709	-0.696690	0.857241	-0.061380	-0.079581	-0.505013	0	0
29590	1.406784	-0.537678	9.703388	0.107056	-0.023569	-0.767251	0.198608	1.178503	-0.697122	0.853371	-0.059999	-0.080856	-0.511489	0	0
29591	1.464528	-0.558210	9.428672	0.081763	-0.037666	-0.711107	0.191751	1.178127	-0.697805	0.849709	-0.059092	-0.082105	-0.517456	0	0
29592	1.720608	-0.541074	9.393012	0.014484	-0.078065	-0.683618	0.184768	1.177752	-0.700184	0.846079	-0.058841	-0.083309	-0.523209	0	0
29593	1.953716	-0.364538	9.513199	-0.110142	-0.050343	-0.621019	0.178556	1.178751	-0.698905	0.842685	-0.059692	-0.083606	-0.528516	0	0
29594	1.979051	-0.205340	9.726306	-0.237460	-0.019956	-0.558372	0.171935	1.181271	-0.696560	0.839542	-0.061362	-0.082914	-0.533413	0	0
29595	1.774456	-0.121195	9.978987	-0.434530	0.000004	-0.508555	0.167413	1.186265	-0.694353	0.836523	-0.064754	-0.080987	-0.538032	0	0
29596	1.476900	-0.200309	10.091199	-0.585093	0.033135	-0.447780	0.164710	1.194838	-0.690179	0.833721	-0.069138	-0.077913	-0.542271	0	0
29597	1.297308	-0.326355	10.100913	-0.730237	0.059280	-0.397607	0.161991	1.205620	-0.684939	0.831056	-0.074742	-0.073801	-0.546180	0	0
29598	1.374335	-0.362832	10.167123	-0.800196	0.066137	-0.360234	0.158200	1.219169	-0.679525	0.828490	-0.080795	-0.069210	-0.549806	0	0
29599	1.658680	-0.442379	10.048394	-0.818260	0.081720	-0.315469	0.156521	1.232845	-0.674533	0.826098	-0.087038	-0.064346	-0.553034	0	0
29600	1.918970	-0.503068	9.742628	-0.782495	0.060703	-0.308319	0.154060	1.244039	-0.668117	0.823705	-0.092998	-0.059846	-0.556130	0	0
29601	2.073047	-0.558175	9.418615	-0.685938	0.031841	-0.291909	0.152004	1.254817	-0.663932	0.821418	-0.098423	-0.056099	-0.558961	0	0
29602	2.114651	-0.809489	9.141384	-0.558977	-0.007482	-0.277085	0.147721	1.263123	-0.660129	0.819282	-0.102934	-0.053370	-0.561545	0	0
29603	2.132046	-1.078945	9.162170	-0.415896	-0.054699	-0.276274	0.144762	1.270593	-0.656354	0.817241	-0.106631	-0.051829	-0.563968	0	0
29604	2.174727	-1.189806	9.198981	-0.329949	-0.061659	-0.291570	0.141279	1.277237	-0.652188	0.815188	-0.109558	-0.050845	-0.566463	0	0
29605	2.117442	-1.097809	9.248600	-0.297818	-0.063433	-0.275447	0.135441	1.281963	-0.651008	0.813240	-0.112337	-0.050042	-0.568786	0	0
29606	2.060797	-0.914593	9.241582	-0.301479	-0.063464	-0.256033	0.133445	1.284459	-0.650170	0.811390	-0.115057	-0.049193	-0.570954	0	0
29607	2.033572	-0.664714	9.086068	-0.344475	-0.059980	-0.238648	0.128648	1.290144	-0.645993	0.809571	-0.118203	-0.048053	-0.572986	0	0
29608	1.962640	-0.452595	9.055471	-0.423242	-0.040762	-0.224107	0.125706	1.295129	-0.643027	0.807741	-0.121790	-0.046284	-0.574960	0	0
29609	1.873746	-0.389362	9.056966	-0.505607	-0.018053	-0.206081	0.122482	1.302600	-0.638987	0.805898	-0.125996	-0.043836	-0.576830	0	0
29610	1.769383	-0.465309	9.124287	-0.518249	-0.004103	-0.178792	0.121221	1.312960	-0.634948	0.804183	-0.130152	-0.041167	-0.578494	0	0
29611	1.719644	-0.671371	9.254532	-0.495034	-0.014612	-0.176047	0.117222	1.317536	-0.630925	0.802483	-0.134241	-0.038706	-0.580088	0	0
29612	1.781368	-0.820843	9.297944	-0.466355	-0.004107	-0.185543	0.115581	1.325137	-0.626647	0.800753	-0.137971	-0.036344	-0.581754	0	0
29613	1.979442	-0.817097	9.454900	-0.367893	-0.025125	-0.205231	0.113952	1.330114	-0.621873	0.799017	-0.141071	-0.034740	-0.583493	0	0
29614	2.220374	-0.900094	9.670572	-0.271298	-0.021720	-0.202846	0.110231	1.333585	-0.619954	0.797423	-0.143331	-0.033679	-0.585182	0	0
29615	2.340317	-1.011625	9.685079	-0.163027	-0.042705	-0.211885	0.107823	1.336909	-0.616098	0.795914	-0.144885	-0.033421	-0.586866	0	0
29616	2.304912	-1.239425	9.822160	-0.051208	-0.067172	-0.219128	0.103722	1.340109	-0.618354	0.794513	-0.145650	-0.034034	-0.588538	0	0
29617	2.163779	-1.394253	9.956185	0.033002	-0.054828	-0.243135	0.101097	1.338467	-0.619636	0.793092	-0.145695	-0.035068	-0.590380	0	0
29618	2.032656	-1.489983	9.778367	0.131507	-0.045946	-0.254697	0.095304	1.336566	-0.620351	0.791744	-0.144871	-0.036642	-0.592294	0	0
29619	1.922031	-1.417796	9.506169	0.210322	-0.042317	-0.262868	0.092162	1.331888	-0.619827	0.790456	-0.143416	-0.038647	-0.594237	0	0
29620	1.873840	-1.403002	9.501948	0.274797	-0.045755	-0.275610	0.088507	1.326939	-0.622954	0.789172	-0.141446	-0.041099	-0.596247	0	0
29621	1.955603	-1.451630	9.539138	0.323222	-0.038718	-0.299059	0.084310	1.322682	-0.623455	0.787809	-0.139048	-0.043792	-0.598419	0	0
29622	1.991602	-1.480944	9.483212	0.382284	-0.041322	-0.300415	0.080787	1.317317	-0.626066	0.786497	-0.136188	-0.046884	-0.600563	0	0
29623	1.950191	-1.528939	9.413321	0.441474	-0.056075	-0.333518	0.078069	1.310431	-0.630010	0.785044	-0.132933	-0.050461	-0.602900	0	0
29624	1.904520	-1.495334	9.274707	0.470157	-0.078742	-0.347466	0.071549	1.302463	-0.639260	0.783506	-0.129577	-0.054437	-0.605281	0	0
29625	1.897708	-1.437319	9.352340	0.468399	-0.103220	-0.363416	0.066860	1.293792	-0.642539	0.781830	-0.126364	-0.058576	-0.607735	0	0
29626	1.786992	-1.388199	9.401927	0.432632	-0.101446	-0.368915	0.062428	1.286777	-0.646850	0.780049	-0.123418	-0.062525	-0.610232	0	0
29627	1.791965	-1.368922	9.426140	0.369939	-0.099752	-0.355265	0.056143	1.280185	-0.649954	0.778253	-0.120939	-0.066013	-0.612649	0	0
29628	1.879986	-1.220152	9.535241	0.337677	-0.101582	-0.346694	0.052365	1.272889	-0.652058	0.776446	-0.118741	-0.069352	-0.614998	0	0
29629	1.918849	-1.186921	9.489624	0.282146	-0.091140	-0.329441	0.047789	1.268360	-0.656734	0.774674	-0.116894	-0.072191	-0.617256	0	0
29630	1.928536	-1.180061	9.398293	0.255279	-0.094647	-0.322600	0.041493	1.262596	-0.658262	0.772889	-0.115306	-0.074938	-0.619460	0	0
29631	2.010544	-1.190573	9.315749	0.220318	-0.105195	-0.308819	0.039663	1.260397	-0.659431	0.771136	-0.114029	-0.077469	-0.621567	0	0
29632	2.246833	-1.238336	9.243464	0.187207	-0.098269	-0.303828	0.033499	1.255185	-0.661739	0.769364	-0.112998	-0.079797	-0.623652	0	0
29633	2.511706	-1.341585	9.189522	0.174645	-0.110598	-0.298776	0.029291	1.252999	-0.662481	0.767595	-0.112116	-0.082071	-0.625694	0	0
29634	2.700462	-1.285306	9.198153	0.169134	-0.115978	-0.268921	0.024842	1.247916	-0.664814	0.765986	-0.111361	-0.084381	-0.627490	0	0
29635	2.888951	-1.267406	9.239994	0.159978	-0.143255	-0.232132	0.019853	1.243939	-0.665561	0.764572	-0.110859	-0.086741	-0.628981	0	0
29636	2.939529	-1.278157	8.999098	0.133090	-0.128401	-0.211138	0.014989	1.241619	-0.667207	0.763258	-0.110504	-0.088854	-0.630342	0	0
29637	2.878507	-1.364719	8.852025	0.088157	-0.154704	-0.171904	0.011304	1.240121	-0.667297	0.762119	-0.110688	-0.090788	-0.631412	0	0
29638	2.812700	-1.446308	8.745907	0.027166	-0.165252	-0.139778	0.007621	1.238484	-0.668041	0.761095	-0.111436	-0.092433	-0.632275	0	0
29639	2.848539	-1.506111	8.944388	-0.058930	-0.167166	-0.101669	0.003149	1.235747	-0.667739	0.760216	-0.112895	-0.093459	-0.632923	0	0
29640	2.766802	-1.463758	9.214756	-0.181735	-0.116619	-0.044196	-0.000301	1.238250	-0.666356	0.759600	-0.115012	-0.093304	-0.633305	0	0
29641	2.685432	-1.370831	9.507333	-0.365332	-0.077435	-0.001297	-0.002455	1.242816	-0.661578	0.759079	-0.118327	-0.091592	-0.633568	0	0
29642	2.632799	-1.307389	9.669541	-0.555253	0.000200	0.069881	-0.001460	1.250816	-0.657336	0.758833	-0.122642	-0.088048	-0.633544	0	0
29643	2.744824	-1.178100	9.761389	-0.692251	0.033285	0.100716	0.000315	1.260884	-0.653085	0.758620	-0.127820	-0.083293	-0.633420	0	0
29644	2.977898	-1.001976	9.746983	-0.784431	0.082143	0.121335	0.000497	1.272064	-0.647754	0.758411	-0.133387	-0.077603	-0.633244	0	0
29645	3.118194	-0.960528	9.501106	-0.805806	0.090051	0.108843	0.003298	1.285852	-0.641132	0.758056	-0.139062	-0.071682	-0.633146	0	0
29646	3.281253	-1.111762	9.226381	-0.760921	0.059534	0.073739	0.004680	1.295922	-0.637658	0.757469	-0.144541	-0.066369	-0.633201	0	0
29647	3.463319	-1.306441	8.950994	-0.631995	0.061355	0.062261	0.006183	1.307096	-0.633001	0.756959	-0.149045	-0.061836	-0.633226	0	0
29648	3.567059	-1.321508	9.007606	-0.458400	0.005412	0.040377	0.005324	1.315796	-0.627809	0.756510	-0.152544	-0.058892	-0.633210	0	0
29649	3.603430	-1.306773	9.199730	-0.275986	0.003615	0.059311	0.005278	1.320073	-0.621760	0.756444	-0.154724	-0.057066	-0.632926	0	0
29650	3.588525	-1.364435	9.182372	-0.104168	0.001936	0.052620	0.006445	1.322827	-0.620184	0.756598	-0.155570	-0.056371	-0.632597	0	0
29651	3.383455	-1.338770	9.186839	-0.032561	0.016019	0.050616	0.005654	1.323247	-0.621212	0.756855	-0.155837	-0.056018	-0.632256	0	0
29652	2.987891	-1.277683	9.277475	-0.073684	0.066840	0.055917	0.006184	1.323106	-0.621483	0.757111	-0.156043	-0.055019	-0.631986	0	0
29653	2.600144	-1.139431	9.453049	-0.159540	0.101895	0.053797	0.006171	1.324209	-0.619644	0.757236	-0.156725	-0.053209	-0.631823	0	0
29654	2.350230	-0.977866	9.738255	-0.293683	0.124653	0.038904	0.008510	1.329995	-0.618839	0.757066	-0.158222	-0.050408	-0.631883	0	0
29655	2.238058	-0.798497	9.904713	-0.414537	0.157816	0.059359	0.011901	1.335637	-0.616484	0.756839	-0.160462	-0.046544	-0.631887	0	0
29656	2.287390	-0.652277	9.867515	-0.510203	0.159562	0.046347	0.013839	1.341701	-0.614756	0.756363	-0.163375	-0.042098	-0.632022	0	0
29657	2.421015	-0.537942	9.843643	-0.538902	0.146365	0.058410	0.017214	1.348860	-0.610297	0.755886	-0.166601	-0.037527	-0.632038	0	0
29658	2.502914	-0.565144	9.808976	-0.512068	0.131485	0.056760	0.016883	1.356728	-0.603947	0.755416	-0.169700	-0.033263	-0.632015	0	0
29659	2.489537	-0.747798	9.821412	-0.376059	0.110550	0.047068	0.018951	1.361823	-0.600011	0.755093	-0.171896	-0.030006	-0.631970	0	0
29660	2.565333	-0.952944	9.784753	-0.178249	0.087023	0.023688	0.020238	1.366233	-0.597767	0.754948	-0.172739	-0.028243	-0.631995	0	0
29661	2.518729	-1.055838	9.839249	0.033913	0.074030	-0.006543	0.021659	1.368570	-0.592935	0.754974	-0.172042	-0.027944	-0.632166	0	0
29662	2.460059	-1.156343	9.857826	0.229079	0.053174	-0.038684	0.020638	1.364297	-0.595834	0.755116	-0.170006	-0.029116	-0.632495	0	0
29663	2.438392	-1.151003	9.975840	0.345535	0.037528	-0.077540	0.020798	1.361675	-0.599518	0.755210	-0.167152	-0.031181	-0.633045	0	0
29664	2.310033	-1.202974	9.957123	0.418964	0.081340	-0.077699	0.019404	1.356026	-0.606865	0.755417	-0.163488	-0.033408	-0.633640	0	0
29665	2.126598	-1.189637	9.918001	0.427972	0.087553	-0.088126	0.019334	1.348850	-0.612940	0.755573	-0.159671	-0.035627	-0.634307	0	0
29666	2.093450	-1.093555	9.792014	0.390475	0.074495	-0.106038	0.019631	1.345398	-0.616635	0.755527	-0.156250	-0.037770	-0.635089	0	0
29667	2.287422	-0.973314	9.493707	0.311818	0.065755	-0.117244	0.018891	1.339330	-0.621645	0.755283	-0.153421	-0.039457	-0.635965	0	0
29668	2.480484	-0.982731	9.266018	0.231333	0.042998	-0.126779	0.017599	1.335472	-0.623231	0.754833	-0.151391	-0.040858	-0.636898	0	0
29669	2.561007	-1.197947	9.094614	0.177788	0.050058	-0.151881	0.016300	1.332027	-0.623506	0.754146	-0.149657	-0.041865	-0.638055	0	0
29670	2.564413	-1.390956	8.909710	0.188616	0.057136	-0.165911	0.015528	1.329961	-0.625865	0.753383	-0.147840	-0.042948	-0.639306	0	0
29671	2.621999	-1.444162	8.961475	0.222558	0.020368	-0.165827	0.014101	1.326933	-0.627963	0.752649	-0.145955	-0.044490	-0.640498	0	0
29672	2.694655	-1.420126	9.141376	0.242309	0.039596	-0.179733	0.011103	1.322671	-0.631354	0.751858	-0.143838	-0.046068	-0.641793	0	0
29673	2.755734	-1.324090	9.240491	0.261953	0.041294	-0.172535	0.009548	1.318399	-0.632678	0.751131	-0.141523	-0.047719	-0.643036	0	0
29674	2.753534	-1.292907	9.207222	0.229732	0.041285	-0.169237	0.008011	1.313302	-0.637536	0.750382	-0.139491	-0.049188	-0.644243	0	0
29675	2.826149	-1.267179	9.154017	0.213581	0.030750	-0.160597	0.007907	1.309023	-0.638752	0.749645	-0.137618	-0.050598	-0.645394	0	0
29676	2.763258	-1.283406	9.192827	0.197439	0.055222	-0.146512	0.006612	1.306546	-0.641760	0.748998	-0.135746	-0.051723	-0.646451	0	0
29677	2.685637	-1.339799	9.430780	0.152644	0.051672	-0.141558	0.005042	1.304760	-0.642668	0.748301	-0.134209	-0.052559	-0.647512	0	0
29678	2.482060	-1.446128	9.534658	0.107836	0.038555	-0.133083	0.005326	1.302136	-0.644135	0.747605	-0.133122	-0.053211	-0.648486	0	0
29679	2.370959	-1.445597	9.425069	0.062132	0.032433	-0.115779	0.003886	1.300211	-0.644132	0.746939	-0.132399	-0.053569	-0.649372	0	0
29680	2.398521	-1.306276	9.436047	0.016402	0.009622	-0.100314	0.002971	1.298697	-0.644133	0.746312	-0.132200	-0.053799	-0.650114	0	0
29681	2.434569	-1.330596	9.440263	-0.048085	0.004313	-0.087602	0.002433	1.301048	-0.645015	0.745666	-0.132497	-0.053613	-0.650809	0	0
29682	2.520856	-1.422496	9.496142	-0.110817	0.003340	-0.067841	0.000829	1.303264	-0.642880	0.745077	-0.133306	-0.053019	-0.651367	0	0
29683	2.606834	-1.553283	9.419393	-0.153798	-0.001071	-0.060291	-0.000246	1.305064	-0.640235	0.744463	-0.134444	-0.052150	-0.651905	0	0
29684	2.761133	-1.583729	9.295140	-0.196743	0.000641	-0.057123	-0.002519	1.309909	-0.639630	0.743818	-0.135915	-0.051001	-0.652426	0	0
29685	2.780127	-1.627334	9.241601	-0.173529	-0.018610	-0.050869	-0.002673	1.313499	-0.639200	0.743224	-0.137327	-0.050127	-0.652876	0	0
29686	2.644719	-1.654925	9.312149	-0.144918	-0.023830	-0.049764	-0.003214	1.314467	-0.637093	0.742693	-0.138574	-0.049490	-0.653265	0	0
29687	2.541427	-1.581701	9.398000	-0.102002	-0.018573	-0.043220	-0.004818	1.317098	-0.635346	0.742244	-0.139461	-0.049073	-0.653618	0	0
29688	2.446835	-1.643190	9.499050	-0.027732	0.005949	-0.040814	-0.004953	1.317928	-0.635858	0.741936	-0.139649	-0.048966	-0.653935	0	0
29689	2.354989	-1.661140	9.687098	0.041125	0.030430	-0.030511	-0.007313	1.315179	-0.635849	0.741793	-0.139158	-0.049101	-0.654192	0	0
29690	2.338308	-1.627571	9.610721	0.105600	0.080330	-0.025441	-0.007308	1.314351	-0.635858	0.741792	-0.137879	-0.049290	-0.654450	0	0
29691	2.408800	-1.556551	9.418660	0.176393	0.084783	-0.042535	-0.004790	1.311575	-0.634487	0.741782	-0.136021	-0.049920	-0.654803	0	0
29692	2.283399	-1.531679	9.367154	0.243519	0.114584	-0.036607	-0.004501	1.308675	-0.636740	0.741916	-0.133487	-0.050775	-0.655106	0	0
29693	2.249207	-1.586616	9.405272	0.318643	0.065628	-0.045050	-0.004860	1.304399	-0.640302	0.742060	-0.130695	-0.052478	-0.655372	0	0
29694	2.412097	-1.772848	9.483438	0.357985	0.039340	-0.050235	-0.002833	1.300526	-0.647813	0.742206	-0.127794	-0.054658	-0.655600	0	0
29695	2.513872	-1.716549	9.276520	0.309649	0.020079	-0.045384	-0.004381	1.295565	-0.649928	0.742296	-0.125368	-0.056640	-0.655798	0	0
29696	2.403541	-1.614443	9.350746	0.245151	0.020040	-0.029941	-0.004748	1.290734	-0.650101	0.742394	-0.123441	-0.058194	-0.655917	0	0
29697	2.316456	-1.628870	9.130223	0.137627	-0.006242	0.002693	-0.004994	1.288942	-0.652465	0.742561	-0.122494	-0.059182	-0.655817	0	0
29698	2.186872	-1.517036	9.190308	0.060487	-0.036066	0.035568	-0.006305	1.287707	-0.652979	0.742827	-0.122344	-0.059862	-0.655482	0	0
29699	2.007953	-1.549266	9.205900	0.012097	-0.043062	0.049335	-0.005112	1.286595	-0.652486	0.743123	-0.122596	-0.060238	-0.655064	0	0
29700	2.027459	-1.520761	9.138766	-0.011229	-0.092062	0.050752	-0.005643	1.287151	-0.652603	0.743372	-0.123354	-0.060845	-0.654584	0	0
29701	2.056751	-1.468838	8.889161	-0.059653	-0.109592	0.076778	-0.008021	1.288822	-0.654640	0.743718	-0.124589	-0.061207	-0.653922	0	0
29702	2.124686	-1.425875	8.953959	-0.057851	-0.148963	0.060774	-0.010529	1.289388	-0.655118	0.743928	-0.126072	-0.061918	-0.653332	0	0
29703	2.264843	-1.416873	9.109072	-0.059767	-0.163958	0.080048	-0.012389	1.291054	-0.654290	0.744259	-0.127663	-0.062675	-0.652574	0	0
29704	2.366732	-1.350410	9.080116	-0.056218	-0.169246	0.086206	-0.014250	1.290924	-0.650085	0.744618	-0.129282	-0.063516	-0.651764	0	0
29705	2.581809	-1.327996	9.092939	-0.033067	-0.158871	0.113669	-0.014657	1.291892	-0.648503	0.745199	-0.130664	-0.064365	-0.650740	0	0
29706	2.806805	-1.271750	9.182972	-0.025947	-0.143230	0.124293	-0.015584	1.293693	-0.650690	0.745858	-0.131911	-0.065160	-0.649654	0	0
29707	2.978449	-1.244244	9.177000	0.015264	-0.103020	0.124693	-0.016647	1.295080	-0.650661	0.746604	-0.132582	-0.065898	-0.648584	0	0
29708	3.053847	-1.167938	9.153193	0.049310	-0.074153	0.124158	-0.016630	1.293148	-0.652508	0.747398	-0.132819	-0.066664	-0.647543	0	0
29709	3.130703	-1.230636	9.296011	0.074354	-0.043589	0.130580	-0.016377	1.294112	-0.650935	0.748295	-0.132677	-0.067342	-0.646465	0	0
29710	3.111330	-1.239959	9.344138	0.112022	-0.031293	0.113279	-0.016096	1.291487	-0.651488	0.749123	-0.132159	-0.068207	-0.645520	0	0
29711	3.094353	-1.245121	9.185604	0.171987	-0.031239	0.113724	-0.014362	1.287611	-0.650378	0.750043	-0.131204	-0.069453	-0.644514	0	0
29712	3.111150	-1.259707	9.178082	0.223095	-0.032921	0.089409	-0.016455	1.286105	-0.653233	0.750854	-0.129846	-0.071077	-0.643666	0	0
29713	3.028829	-1.294731	9.312977	0.242786	-0.035531	0.083390	-0.016162	1.282238	-0.655234	0.751658	-0.128373	-0.072856	-0.642824	0	0
29714	2.946782	-1.291272	9.448312	0.198022	-0.059161	0.078595	-0.017987	1.281285	-0.660177	0.752342	-0.127364	-0.074530	-0.642032	0	0
29715	2.835828	-1.275788	9.509531	0.112170	-0.024164	0.078131	-0.016907	1.278104	-0.661792	0.752947	-0.126800	-0.075393	-0.641334	0	0
29716	2.744850	-1.164609	9.453914	-0.039060	-0.013691	0.087692	-0.016922	1.280037	-0.660859	0.753424	-0.127289	-0.075193	-0.640700	0	0
29717	2.770141	-1.003755	9.421898	-0.131211	-0.017218	0.087033	-0.018249	1.281287	-0.660826	0.753779	-0.128520	-0.074432	-0.640125	0	0
29718	2.853693	-0.800061	9.389873	-0.138379	-0.013754	0.092298	-0.016152	1.282655	-0.658755	0.754157	-0.129760	-0.073590	-0.639526	0	0
29719	2.936683	-0.671265	9.246435	-0.088198	-0.025950	0.076763	-0.017223	1.285422	-0.658973	0.754492	-0.130716	-0.073186	-0.638983	0	0
29720	3.040942	-0.609764	9.174143	-0.027325	-0.041677	0.067440	-0.017225	1.285698	-0.658840	0.754830	-0.131279	-0.073296	-0.638455	0	0
29721	3.048010	-0.633916	9.159384	0.038895	-0.043403	0.065266	-0.017771	1.288739	-0.658540	0.755243	-0.131382	-0.073857	-0.637881	0	0
29722	2.913162	-0.584432	9.266864	0.062073	-0.052162	0.078669	-0.018803	1.285984	-0.660771	0.755757	-0.131346	-0.074600	-0.637193	0	0
29723	2.526465	-0.636258	9.423419	0.040640	-0.021452	0.074320	-0.019326	1.285297	-0.661292	0.756245	-0.131299	-0.074994	-0.636577	0	0
29724	2.087719	-0.538474	9.606177	0.019067	0.009193	0.100857	-0.018795	1.285156	-0.661824	0.756886	-0.131213	-0.074970	-0.635835	0	0
29725	1.788737	-0.478195	9.679147	0.029782	0.028495	0.109917	-0.017744	1.286255	-0.662351	0.757625	-0.130937	-0.074855	-0.635024	0	0
29726	1.610923	-0.358643	9.780593	0.067398	0.086267	0.116644	-0.015894	1.285555	-0.661864	0.758479	-0.130008	-0.074532	-0.634234	0	0
29727	1.534781	-0.201614	9.811895	0.089793	0.100289	0.115150	-0.014699	1.284997	-0.663063	0.759384	-0.128797	-0.074227	-0.633433	0	0
29728	1.579495	-0.022052	9.654953	0.097956	0.114343	0.100307	-0.011656	1.283323	-0.662734	0.760186	-0.127446	-0.073904	-0.632782	0	0
29729	1.758548	0.035945	9.413739	0.112303	0.096857	0.095025	-0.008333	1.282203	-0.667887	0.760990	-0.126045	-0.073777	-0.632111	0	0
29730	1.922400	-0.009030	9.282027	0.118733	0.060194	0.050825	-0.007259	1.279298	-0.668455	0.761472	-0.124839	-0.074062	-0.631736	0	0
29731	2.115021	-0.083078	9.154540	0.110596	0.009399	0.057561	-0.007518	1.279162	-0.669366	0.761970	-0.123961	-0.074630	-0.631242	0	0
29732	2.250109	-0.103296	9.179579	0.124827	-0.027407	0.064535	-0.007247	1.277780	-0.669384	0.762468	-0.123273	-0.075601	-0.630659	0	0
29733	2.250159	-0.096103	9.172451	0.131909	-0.045806	0.075977	-0.007763	1.275573	-0.669137	0.763065	-0.122585	-0.076697	-0.629939	0	0
29734	2.204031	-0.131733	9.201280	0.151462	-0.095697	0.089163	-0.008793	1.273925	-0.673707	0.763695	-0.122143	-0.078327	-0.629060	0	0
29735	2.196454	-0.175249	9.109517	0.154979	-0.107952	0.101476	-0.008775	1.271716	-0.675296	0.764427	-0.121679	-0.080007	-0.628047	0	0
29736	2.119452	-0.145062	9.346057	0.160173	-0.127291	0.127903	-0.009800	1.269239	-0.680136	0.765284	-0.121398	-0.081886	-0.626816	0	0
29737	2.062404	-0.019438	9.381640	0.133307	-0.106318	0.139280	-0.009657	1.267444	-0.680156	0.766222	-0.121106	-0.083363	-0.625529	0	0
29738	2.043677	0.058149	9.536509	0.108145	-0.088914	0.164732	-0.009523	1.267167	-0.680422	0.767268	-0.121013	-0.084577	-0.624101	0	0
29739	2.058157	0.051363	9.714154	0.083018	-0.055762	0.185807	-0.010696	1.264411	-0.679909	0.768474	-0.120812	-0.085286	-0.622558	0	0
29740	2.101560	0.041506	9.747313	0.039998	-0.024351	0.210264	-0.007266	1.263287	-0.677883	0.769772	-0.120877	-0.085525	-0.620907	0	0
29741	2.031425	0.025335	9.786186	-0.021697	0.003649	0.208170	-0.006201	1.264250	-0.682329	0.771037	-0.121113	-0.085088	-0.619350	0	0
29742	2.147229	0.010063	9.806642	-0.083412	0.008853	0.204176	-0.002784	1.266717	-0.682226	0.772176	-0.121914	-0.084314	-0.617878	0	0
29743	2.366607	-0.039870	9.768125	-0.133435	0.030685	0.193242	0.000358	1.270842	-0.681841	0.773230	-0.122819	-0.082989	-0.616558	0	0
29744	2.564122	-0.104394	9.621477	-0.126289	0.034144	0.200286	0.001377	1.273871	-0.676343	0.774305	-0.123791	-0.081758	-0.615178	0	0
29745	2.730895	-0.422933	9.702897	-0.065462	0.001750	0.189921	0.003997	1.276203	-0.674792	0.775392	-0.124339	-0.081079	-0.613787	0	0
29746	2.690429	-0.679866	9.738746	0.000839	0.037678	0.178157	0.006251	1.276054	-0.677570	0.776487	-0.124285	-0.080630	-0.612470	0	0
29747	2.788275	-0.841786	9.736040	0.089478	0.015851	0.157513	0.007835	1.276046	-0.677724	0.777574	-0.123518	-0.080834	-0.611218	0	0
29748	2.886998	-0.870075	9.388780	0.197849	0.022955	0.145084	0.009959	1.274654	-0.679207	0.778691	-0.121996	-0.081744	-0.609980	0	0
29749	3.190629	-0.954562	9.277038	0.315964	-0.033038	0.128893	0.012094	1.269947	-0.678241	0.779828	-0.119750	-0.083754	-0.608698	0	0
29750	3.239417	-0.885227	9.265397	0.434169	-0.004989	0.115757	0.011616	1.264153	-0.682861	0.781006	-0.116530	-0.086354	-0.607448	0	0
29751	3.118707	-0.881833	9.280898	0.530853	-0.010149	0.102381	0.013129	1.256692	-0.688311	0.782220	-0.112454	-0.089532	-0.606193	0	0
29752	3.259470	-0.786399	9.386528	0.613262	-0.001394	0.081840	0.014780	1.247988	-0.693384	0.783354	-0.107777	-0.093225	-0.605020	0	0
29753	3.636283	-0.781161	9.700581	0.713469	0.003720	0.075421	0.013809	1.236674	-0.699226	0.784552	-0.102172	-0.097437	-0.603776	0	0
29754	3.756098	-0.903040	9.477036	0.799412	0.050987	0.084093	0.016407	1.224789	-0.705911	0.785855	-0.095712	-0.101831	-0.602413	0	0
29755	3.487003	-0.704538	9.207658	0.853096	0.047616	0.091649	0.016389	1.208914	-0.712597	0.787228	-0.088773	-0.106529	-0.600868	0	0
29756	3.219629	-0.269911	9.077971	0.829829	0.044194	0.097807	0.018443	1.198688	-0.717299	0.788512	-0.082120	-0.111132	-0.599295	0	0
29757	2.989186	-0.075883	9.017299	0.717103	0.058230	0.102433	0.020784	1.186253	-0.724900	0.789740	-0.076202	-0.114918	-0.597744	0	0
29758	2.835055	-0.025836	9.259540	0.566630	0.041502	0.126000	0.022308	1.176029	-0.728941	0.790901	-0.071666	-0.117935	-0.596181	0	0
29759	2.787054	0.000048	9.736115	0.410884	0.047491	0.128421	0.025008	1.167180	-0.731812	0.791990	-0.068263	-0.119953	-0.594730	0	0
29760	2.734916	0.131003	9.954373	0.224695	0.078854	0.151006	0.027018	1.162751	-0.733322	0.793072	-0.066239	-0.120618	-0.593380	0	0
29761	2.745322	0.241022	9.777700	0.108318	0.098047	0.175805	0.030057	1.163565	-0.735972	0.794283	-0.064992	-0.120405	-0.591940	0	0
29762	2.759385	0.189629	9.524635	0.067251	0.103363	0.164061	0.032571	1.160926	-0.733425	0.795354	-0.064088	-0.119931	-0.590695	0	0
29763	2.813490	-0.014855	9.649196	0.065477	0.073614	0.147137	0.034550	1.161883	-0.735012	0.796332	-0.063296	-0.119679	-0.589513	0	0
29764	2.853742	-0.134649	9.904630	0.090540	0.066586	0.134916	0.036668	1.160905	-0.735315	0.797192	-0.062390	-0.119653	-0.588453	0	0
29765	2.665480	-0.123444	9.942433	0.103107	0.070157	0.126266	0.038530	1.159100	-0.736667	0.798061	-0.061299	-0.119665	-0.587385	0	0
29766	2.501877	-0.031527	9.694953	0.045865	0.071983	0.129454	0.042089	1.158942	-0.735155	0.798863	-0.060711	-0.119336	-0.586422	0	0
29767	2.333461	0.058434	9.582079	-0.024004	0.045754	0.143020	0.043018	1.158800	-0.736477	0.799721	-0.060800	-0.118785	-0.585354	0	0
29768	2.221687	-0.043642	9.738088	-0.115353	0.049195	0.158237	0.046046	1.159749	-0.735991	0.800564	-0.061667	-0.117676	-0.584335	0	0
29769	2.204635	-0.067289	9.826887	-0.179737	0.054436	0.148973	0.047077	1.163057	-0.734407	0.801366	-0.062955	-0.116135	-0.583405	0	0
29770	2.222432	0.053248	9.962708	-0.229910	0.054358	0.160960	0.048763	1.167327	-0.733084	0.802148	-0.064712	-0.114312	-0.582498	0	0
29771	2.198131	0.031790	9.962670	-0.244177	0.057884	0.151179	0.051373	1.171869	-0.732165	0.802915	-0.066493	-0.112360	-0.581620	0	0
29772	2.260283	-0.048806	9.720872	-0.208266	0.048359	0.127585	0.053975	1.177100	-0.730064	0.803511	-0.068069	-0.110731	-0.580926	0	0
29773	2.377660	-0.177528	9.612632	-0.181480	-0.007637	0.125756	0.054220	1.179584	-0.728737	0.804090	-0.069697	-0.109683	-0.580130	0	0
29774	2.491038	-0.190721	9.520174	-0.131273	0.002028	0.108499	0.054985	1.183168	-0.726755	0.804565	-0.070903	-0.108885	-0.579476	0	0
29775	2.529853	-0.162477	9.416821	-0.096367	-0.004949	0.106962	0.057215	1.184813	-0.725858	0.805093	-0.071814	-0.108323	-0.578735	0	0
29776	2.519876	-0.205805	9.380358	-0.057978	-0.018962	0.122166	0.056674	1.186748	-0.725178	0.805670	-0.072567	-0.108108	-0.577878	0	0
29777	2.462348	-0.143111	9.285440	-0.035636	0.009039	0.139204	0.057586	1.187847	-0.723745	0.806440	-0.072946	-0.107762	-0.576819	0	0
29778	2.447953	-0.133083	9.381814	-0.045576	0.003729	0.156740	0.059437	1.187561	-0.724298	0.807241	-0.073506	-0.107409	-0.575693	0	0
29779	2.423431	-0.181379	9.256496	-0.059912	0.031722	0.172598	0.060746	1.190731	-0.726375	0.808206	-0.073988	-0.106715	-0.574405	0	0
29780	2.428198	-0.190964	9.280378	-0.084986	0.056182	0.183956	0.062310	1.192240	-0.723251	0.809170	-0.074595	-0.105690	-0.573157	0	0
29781	2.418557	-0.190668	9.352566	-0.106534	0.045638	0.195217	0.065330	1.193464	-0.720934	0.810239	-0.075400	-0.104599	-0.571741	0	0
29782	2.461966	-0.200453	9.409760	-0.101166	0.045618	0.193477	0.067419	1.197043	-0.720539	0.811228	-0.076207	-0.103558	-0.570418	0	0
29783	2.461600	-0.253220	9.457223	-0.110109	0.071844	0.198782	0.071104	1.198403	-0.719928	0.812333	-0.076896	-0.102232	-0.568990	0	0
29784	2.422405	-0.334399	9.552762	-0.131603	0.066581	0.198600	0.072674	1.200327	-0.719150	0.813342	-0.077835	-0.100842	-0.567668	0	0
29785	2.384874	-0.519137	9.608643	-0.178181	0.047314	0.201687	0.075812	1.204037	-0.716810	0.814377	-0.079221	-0.099325	-0.566259	0	0
29786	2.459203	-0.594165	9.645592	-0.229995	0.099779	0.197937	0.077389	1.205548	-0.717603	0.815328	-0.080770	-0.097106	-0.565054	0	0
29787	2.410331	-0.679889	9.803650	-0.272057	0.084018	0.190517	0.081037	1.211463	-0.713944	0.816246	-0.082704	-0.094766	-0.563846	0	0
29788	2.414545	-0.762069	9.682501	-0.299804	0.096266	0.199156	0.083892	1.217797	-0.710529	0.817127	-0.084840	-0.092178	-0.562679	0	0
29789	2.476968	-0.810825	9.628528	-0.292644	0.075275	0.193817	0.087555	1.222471	-0.709102	0.818018	-0.086996	-0.089790	-0.561441	0	0
29790	2.503466	-0.818381	9.584951	-0.271151	0.059551	0.185978	0.090951	1.227975	-0.707924	0.818808	-0.089088	-0.087673	-0.560294	0	0
29791	2.428071	-0.888059	9.416566	-0.272961	0.044725	0.190329	0.092092	1.231969	-0.701243	0.819650	-0.091255	-0.085650	-0.559026	0	0
29792	2.401206	-0.926679	9.303396	-0.247027	0.024639	0.190448	0.094172	1.236375	-0.699403	0.820429	-0.093348	-0.083945	-0.557795	0	0
29793	2.301641	-1.007437	9.382638	-0.233689	-0.022596	0.192148	0.095193	1.241062	-0.697022	0.821244	-0.095573	-0.082691	-0.556404	0	0
29794	2.378670	-1.037300	9.251848	-0.231877	-0.029582	0.188585	0.095966	1.244925	-0.698040	0.821972	-0.097839	-0.081517	-0.555108	0	0
29795	2.519122	-0.980790	9.212832	-0.217558	-0.055845	0.181515	0.097780	1.249609	-0.696193	0.822701	-0.100112	-0.080638	-0.553749	0	0
29796	2.577599	-0.911170	9.318876	-0.210394	-0.066367	0.174474	0.098680	1.251396	-0.692403	0.823330	-0.102392	-0.079897	-0.552503	0	0
29797	2.606644	-0.906161	9.458077	-0.201436	-0.062890	0.169255	0.097330	1.255683	-0.690773	0.823989	-0.104566	-0.079179	-0.551215	0	0
29798	2.539150	-0.893239	9.578977	-0.170993	-0.064618	0.160679	0.098768	1.257746	-0.690252	0.824566	-0.106500	-0.078653	-0.550056	0	0
29799	2.582491	-0.910444	9.568791	-0.140421	-0.068040	0.126507	0.097964	1.259960	-0.690218	0.825041	-0.108166	-0.078360	-0.549061	0	0
29800	2.597168	-0.884094	9.571371	-0.095680	-0.085519	0.120603	0.097158	1.262450	-0.690181	0.825454	-0.109562	-0.078461	-0.548148	0	0
29801	2.597261	-0.869787	9.530678	-0.045460	-0.097681	0.092731	0.097275	1.264934	-0.690028	0.825818	-0.110582	-0.078972	-0.547321	0	0
29802	2.642998	-0.889432	9.515637	-0.006010	-0.102886	0.073597	0.096883	1.264384	-0.690158	0.826059	-0.111294	-0.079760	-0.546698	0	0
29803	2.616276	-0.913143	9.558855	0.024540	-0.102809	0.043862	0.094111	1.264675	-0.690374	0.826226	-0.111727	-0.080751	-0.546211	0	0
29804	2.577294	-0.960988	9.544222	0.058589	-0.095764	0.035326	0.092538	1.261922	-0.689072	0.826325	-0.111837	-0.081874	-0.545871	0	0
29805	2.519572	-0.931394	9.636387	0.087172	-0.111518	0.039023	0.091762	1.261099	-0.692202	0.826526	-0.111795	-0.083284	-0.545362	0	0
29806	2.525013	-0.844949	9.603687	0.112264	-0.109741	0.032180	0.090172	1.261107	-0.690219	0.826657	-0.111535	-0.084819	-0.544981	0	0
29807	2.607295	-0.816993	9.516778	0.126568	-0.123745	0.033098	0.088875	1.258353	-0.692185	0.826854	-0.111227	-0.086551	-0.544471	0	0
29808	2.617254	-0.773894	9.478734	0.153456	-0.107974	0.028952	0.087830	1.256564	-0.692187	0.827012	-0.110614	-0.088299	-0.544077	0	0
29809	2.612224	-0.802644	9.502481	0.151666	-0.102730	0.029834	0.084163	1.253686	-0.695555	0.827232	-0.109980	-0.089997	-0.543592	0	0
29810	2.539249	-0.878867	9.559914	0.126601	-0.078245	0.037675	0.083395	1.249548	-0.695584	0.827425	-0.109435	-0.091342	-0.543184	0	0
29811	2.632586	-0.995139	9.528932	0.081889	-0.067771	0.035574	0.082858	1.249688	-0.693224	0.827627	-0.109192	-0.092364	-0.542751	0	0
29812	2.690922	-0.938207	9.418529	0.033588	-0.057287	0.038781	0.082205	1.249416	-0.694784	0.827745	-0.109303	-0.093030	-0.542435	0	0
29813	2.728177	-0.789752	9.294939	-0.016525	-0.060799	0.043712	0.080350	1.250254	-0.693964	0.827890	-0.109847	-0.093453	-0.542032	0	0
29814	2.721030	-0.770953	9.131789	-0.073758	-0.067769	0.039755	0.081550	1.250250	-0.697507	0.827892	-0.110903	-0.093624	-0.541784	0	0
29815	2.669610	-0.867057	9.034993	-0.098780	-0.088712	0.028921	0.080090	1.250809	-0.696044	0.827837	-0.112267	-0.093849	-0.541548	0	0
29816	2.533491	-0.991133	9.013111	-0.152527	-0.119316	0.033721	0.079796	1.253985	-0.692482	0.827661	-0.114249	-0.094025	-0.541371	0	0
29817	2.535243	-1.082644	8.980801	-0.190135	-0.137696	0.035124	0.076088	1.254970	-0.690327	0.827484	-0.116640	-0.094153	-0.541110	0	0
29818	2.615093	-1.063674	9.095691	-0.233151	-0.167513	0.038205	0.073686	1.258434	-0.688298	0.827183	-0.119553	-0.094284	-0.540912	0	0
29819	2.813393	-1.024232	9.128080	-0.290408	-0.168464	0.035970	0.072595	1.263686	-0.686663	0.826848	-0.122940	-0.094121	-0.540693	0	0
29820	2.934624	-0.959804	9.269573	-0.333361	-0.155421	0.037440	0.069652	1.268671	-0.683305	0.826420	-0.126613	-0.093609	-0.540588	0	0
29821	3.018898	-0.998500	9.415006	-0.320898	-0.164239	0.044511	0.066738	1.271172	-0.684411	0.826077	-0.130235	-0.093235	-0.540318	0	0
29822	2.989288	-1.085035	9.356586	-0.271638	-0.153687	0.037852	0.065374	1.277115	-0.681459	0.825712	-0.133385	-0.093039	-0.540140	0	0
29823	3.058329	-1.224892	9.416869	-0.225996	-0.136207	0.038197	0.063493	1.281543	-0.679036	0.825468	-0.136065	-0.092953	-0.539859	0	0
29824	3.123945	-1.171982	9.582743	-0.148958	-0.074978	0.031918	0.061073	1.286247	-0.673730	0.825278	-0.137774	-0.092770	-0.539749	0	0
29825	3.334293	-1.139520	9.723100	-0.075536	-0.055777	0.021889	0.060014	1.286253	-0.672931	0.825220	-0.138763	-0.092856	-0.539568	0	0
29826	3.334478	-1.117513	9.841115	0.005102	-0.006750	0.008558	0.060676	1.287770	-0.676059	0.825192	-0.138808	-0.092977	-0.539579	0	0
29827	3.271535	-1.138764	9.810170	0.083915	0.026561	0.002218	0.060159	1.285839	-0.675810	0.825326	-0.138018	-0.093272	-0.539526	0	0
29828	3.133740	-1.159407	9.787088	0.155619	0.066911	-0.012936	0.062026	1.283898	-0.678468	0.825455	-0.136403	-0.093626	-0.539679	0	0
29829	3.020496	-1.122633	9.726001	0.205796	0.082741	-0.022163	0.060988	1.280313	-0.677444	0.825672	-0.134279	-0.094147	-0.539788	0	0
29830	2.846973	-1.068946	9.535847	0.272080	0.081125	-0.033074	0.061806	1.276857	-0.679318	0.825847	-0.131607	-0.095038	-0.540023	0	0
29831	2.745435	-1.082841	9.452446	0.311496	0.074208	-0.043356	0.063021	1.274506	-0.683538	0.826071	-0.128629	-0.096224	-0.540188	0	0
29832	2.687472	-1.078135	9.270345	0.351665	0.065470	-0.020162	0.062934	1.268018	-0.685690	0.826393	-0.125393	-0.097658	-0.540198	0	0
29833	2.660866	-1.080678	9.157587	0.341787	0.051483	-0.013226	0.064034	1.262768	-0.689937	0.826778	-0.122310	-0.099153	-0.540044	0	0
29834	2.658124	-1.126357	9.157086	0.329188	0.039203	-0.001034	0.064609	1.257106	-0.694180	0.827134	-0.119418	-0.100658	-0.539868	0	0
29835	2.682375	-1.112100	9.161847	0.324508	0.016353	0.037616	0.066763	1.251297	-0.696881	0.827718	-0.116716	-0.102285	-0.539257	0	0
29836	2.716647	-1.045189	9.107044	0.296728	0.031184	0.053333	0.065470	1.248129	-0.699374	0.828295	-0.114190	-0.103614	-0.538658	0	0
29837	2.717627	-0.908117	9.101401	0.275210	0.051262	0.070019	0.066173	1.241913	-0.701535	0.829018	-0.111740	-0.104647	-0.537860	0	0
29838	2.766597	-0.819004	9.265431	0.298362	0.038928	0.086885	0.066851	1.239425	-0.702745	0.829764	-0.109193	-0.105880	-0.536989	0	0
29839	2.879179	-0.608292	9.242849	0.305524	0.072123	0.097641	0.070066	1.231814	-0.703914	0.830676	-0.106406	-0.106870	-0.535942	0	0
29840	2.986079	-0.517698	9.252582	0.300142	0.037104	0.090412	0.071555	1.227804	-0.708154	0.831431	-0.103855	-0.108125	-0.535019	0	0
29841	3.029708	-0.498459	9.362981	0.309161	0.065094	0.079993	0.072636	1.223103	-0.707564	0.832227	-0.101057	-0.109212	-0.534096	0	0
29842	2.982792	-0.305675	9.363198	0.366457	0.069506	0.075193	0.074266	1.216330	-0.710006	0.832969	-0.097766	-0.110563	-0.533274	0	0
29843	2.972283	-0.430118	9.542110	0.377306	0.065175	0.043508	0.076153	1.211766	-0.713866	0.833616	-0.094359	-0.112047	-0.532565	0	0
29844	3.010960	-0.421122	9.436132	0.382781	0.069608	0.024171	0.076735	1.204723	-0.717862	0.834085	-0.090871	-0.113533	-0.532124	0	0
29845	2.953039	-0.415903	9.422272	0.363052	0.045990	0.027485	0.077044	1.198786	-0.721059	0.834588	-0.087667	-0.115116	-0.531532	0	0
29846	2.910104	-0.338876	9.332201	0.341676	0.054802	0.011531	0.077891	1.191189	-0.724542	0.834918	-0.084584	-0.116516	-0.531208	0	0
29847	2.850596	-0.218190	9.319681	0.287184	0.048727	-0.008231	0.078449	1.187045	-0.726419	0.835150	-0.081958	-0.117704	-0.530993	0	0
29848	2.757050	-0.130809	9.340720	0.222801	0.046127	-0.017476	0.079532	1.182897	-0.727521	0.835207	-0.079878	-0.118570	-0.531027	0	0
29849	2.733473	-0.053434	9.413914	0.139585	0.051342	-0.016280	0.080611	1.180269	-0.729653	0.835272	-0.078460	-0.118957	-0.531050	0	0
29850	2.744107	0.081326	9.463438	0.055533	0.046086	-0.030106	0.080098	1.177925	-0.730060	0.835133	-0.077760	-0.118945	-0.531375	0	0
29851	2.793169	0.189122	9.445027	-0.037469	0.044323	-0.040475	0.081139	1.178746	-0.727195	0.834921	-0.077827	-0.118469	-0.531804	0	0
29852	2.666839	0.086315	9.324768	-0.112541	0.074134	-0.047944	0.080859	1.181647	-0.727423	0.834588	-0.078360	-0.117343	-0.532497	0	0
29853	2.759009	0.143336	9.329434	-0.166195	0.079351	-0.052738	0.082292	1.184124	-0.726245	0.834248	-0.079298	-0.115898	-0.533206	0	0
29854	2.719996	0.086333	9.466107	-0.166235	0.030359	-0.062611	0.082935	1.187158	-0.726356	0.833750	-0.080492	-0.114864	-0.534031	0	0
29855	2.647337	0.053484	9.550474	-0.146472	0.032163	-0.081833	0.082389	1.188817	-0.723850	0.833211	-0.081481	-0.113938	-0.534919	0	0
29856	2.647444	0.072351	9.428119	-0.109827	0.046160	-0.065648	0.082527	1.189923	-0.727367	0.832753	-0.082116	-0.113076	-0.535717	0	0
29857	2.753837	0.090901	9.473078	-0.074880	0.026922	-0.083997	0.083040	1.192543	-0.727609	0.832252	-0.082531	-0.112578	-0.536536	0	0
29858	2.666435	0.024310	9.497100	-0.069502	0.040943	-0.083013	0.081975	1.193239	-0.726020	0.831716	-0.082841	-0.111986	-0.537443	0	0
29859	2.753734	0.076470	9.472913	-0.080274	0.016415	-0.081433	0.080790	1.192416	-0.725226	0.831210	-0.083357	-0.111543	-0.538237	0	0
29860	2.763436	0.081322	9.511338	-0.081065	0.032199	-0.100771	0.081436	1.193240	-0.722617	0.830557	-0.083789	-0.110978	-0.539294	0	0
29861	2.763142	0.042612	9.436392	-0.101640	0.016469	-0.104508	0.081285	1.196140	-0.721933	0.829907	-0.084456	-0.110438	-0.540301	0	0
29862	2.840055	-0.006221	9.394310	-0.101636	0.016456	-0.104540	0.080738	1.198627	-0.720464	0.829185	-0.085141	-0.109893	-0.541412	0	0
29863	2.911713	-0.117293	9.435675	-0.074825	-0.006310	-0.106235	0.079154	1.198636	-0.720570	0.828519	-0.085708	-0.109690	-0.542382	0	0
29864	2.906632	-0.151060	9.392071	-0.053275	0.005985	-0.118374	0.079135	1.200844	-0.718720	0.827742	-0.086034	-0.109504	-0.543553	0	0
29865	2.949907	-0.180041	9.463465	-0.040755	0.018205	-0.115616	0.077812	1.200021	-0.716358	0.827078	-0.086179	-0.109294	-0.544582	0	0
29866	2.925666	-0.198565	9.636502	-0.074734	0.037425	-0.119319	0.077812	1.202233	-0.719992	0.826307	-0.086511	-0.108731	-0.545811	0	0
29867	2.860234	-0.233883	9.718375	-0.117726	0.068876	-0.102765	0.079510	1.204294	-0.718431	0.825698	-0.087031	-0.107673	-0.546860	0	0
29868	2.776063	-0.182963	9.637972	-0.165975	0.084671	-0.110072	0.079363	1.206227	-0.717104	0.824954	-0.087866	-0.106214	-0.548133	0	0
29869	2.800401	-0.154466	9.580409	-0.201749	0.077675	-0.113883	0.076976	1.207758	-0.716269	0.824212	-0.089019	-0.104631	-0.549366	0	0
29870	2.789869	-0.274810	9.526243	-0.212533	0.068918	-0.105201	0.077208	1.212589	-0.714919	0.823417	-0.090329	-0.103039	-0.550644	0	0
29871	2.753048	-0.356500	9.460731	-0.203573	0.074196	-0.105121	0.077587	1.214104	-0.712690	0.822708	-0.091526	-0.101468	-0.551796	0	0
29872	2.699325	-0.433660	9.260829	-0.199997	0.055007	-0.105160	0.078361	1.216861	-0.712152	0.821920	-0.092805	-0.100061	-0.553012	0	0
29873	2.628282	-0.572861	9.178127	-0.159751	0.031438	-0.106719	0.077270	1.220731	-0.708180	0.821191	-0.093878	-0.099086	-0.554088	0	0
29874	2.623128	-0.616292	9.119991	-0.123118	0.004328	-0.102151	0.078297	1.224729	-0.706589	0.820399	-0.094813	-0.098511	-0.555204	0	0
29875	2.623035	-0.630606	9.158281	-0.076626	-0.007924	-0.099217	0.076436	1.226257	-0.705240	0.819747	-0.095432	-0.098314	-0.556096	0	0
29876	2.675967	-0.659678	9.224785	-0.044494	-0.007980	-0.084026	0.075644	1.226261	-0.705228	0.819092	-0.095813	-0.098255	-0.557005	0	0
29877	2.690156	-0.702952	9.267426	-0.044575	0.011205	-0.061942	0.074579	1.227786	-0.704936	0.818694	-0.096103	-0.098045	-0.557577	0	0
29878	2.685613	-0.664299	9.311169	-0.066021	-0.004532	-0.073602	0.073381	1.229173	-0.704382	0.818055	-0.096655	-0.097823	-0.558457	0	0
29879	2.700234	-0.645223	9.294439	-0.100137	-0.013347	-0.050091	0.071940	1.228353	-0.705935	0.817644	-0.097551	-0.097494	-0.558961	0	0
29880	2.739108	-0.611860	9.292084	-0.142154	-0.018598	-0.059233	0.071392	1.231393	-0.705113	0.817014	-0.098814	-0.096951	-0.559754	0	0
29881	2.714324	-0.698477	9.219201	-0.171761	-0.018627	-0.040072	0.070978	1.233327	-0.703129	0.816579	-0.100338	-0.096255	-0.560238	0	0
29882	2.757600	-0.727444	9.295402	-0.195929	-0.025657	-0.042056	0.071610	1.237465	-0.701792	0.815983	-0.102095	-0.095451	-0.560926	0	0
29883	2.757924	-0.688374	9.488117	-0.221067	-0.018743	-0.026350	0.069994	1.241477	-0.699117	0.815567	-0.104036	-0.094467	-0.561340	0	0
29884	2.748008	-0.726561	9.559864	-0.223731	-0.008247	-0.029862	0.070637	1.243267	-0.697150	0.815019	-0.105932	-0.093349	-0.561968	0	0
29885	2.747465	-0.803438	9.587825	-0.202243	-0.004738	-0.033234	0.069027	1.246589	-0.695134	0.814590	-0.107635	-0.092363	-0.562429	0	0
29886	2.747559	-0.791309	9.621611	-0.150328	0.018015	-0.031890	0.069535	1.249761	-0.694588	0.814136	-0.108781	-0.091447	-0.563016	0	0
29887	2.790725	-0.832596	9.601537	-0.084105	0.012785	-0.035853	0.069918	1.251139	-0.693275	0.813832	-0.109420	-0.090985	-0.563407	0	0
29888	2.771232	-0.856540	9.587009	-0.048229	0.024215	-0.051410	0.070449	1.250584	-0.693158	0.813413	-0.109677	-0.090620	-0.564020	0	0
29889	2.805122	-0.840395	9.447508	0.000056	0.025097	-0.040485	0.068590	1.251974	-0.692202	0.813185	-0.109560	-0.090539	-0.564384	0	0
29890	2.848573	-0.838690	9.329389	0.016234	0.023394	-0.053601	0.068467	1.250041	-0.691436	0.812800	-0.109298	-0.090542	-0.564989	0	0
29891	2.843922	-0.810135	9.216799	0.019848	0.030426	-0.056183	0.067015	1.249911	-0.691023	0.812509	-0.108980	-0.090549	-0.565468	0	0
29892	2.824687	-0.795817	9.130609	0.005598	0.028725	-0.068619	0.068473	1.248937	-0.691316	0.812049	-0.108758	-0.090469	-0.566184	0	0
29893	2.790595	-0.836374	9.152067	0.005691	0.023535	-0.091546	0.066891	1.249498	-0.692592	0.811534	-0.108565	-0.090493	-0.566954	0	0
29894	2.756987	-0.809558	9.183908	-0.015853	0.032241	-0.074033	0.068340	1.249767	-0.692481	0.811027	-0.108491	-0.090270	-0.567728	0	0
29895	2.732935	-0.797247	9.215502	-0.037337	0.039227	-0.070631	0.067671	1.250736	-0.691286	0.810597	-0.108581	-0.089902	-0.568384	0	0
29896	2.791542	-0.708482	9.290521	-0.073070	0.037466	-0.084997	0.066600	1.252121	-0.689298	0.809947	-0.108934	-0.089318	-0.569335	0	0
29897	2.779468	-0.708388	9.290626	-0.094561	0.041827	-0.079847	0.068301	1.254045	-0.688260	0.809402	-0.109466	-0.088615	-0.570117	0	0
29898	2.849467	-0.713643	9.323608	-0.130338	0.023436	-0.089009	0.067253	1.252946	-0.688777	0.808696	-0.110351	-0.087832	-0.571068	0	0
29899	2.856705	-0.715965	9.369183	-0.149159	0.021658	-0.083869	0.065515	1.256269	-0.687674	0.808046	-0.111438	-0.086987	-0.571906	0	0
29900	2.817870	-0.742260	9.323552	-0.155441	0.009424	-0.082190	0.064173	1.259451	-0.686447	0.807298	-0.112617	-0.086158	-0.572856	0	0
29901	2.747550	-0.780437	9.244409	-0.134833	0.000734	-0.089105	0.065472	1.261652	-0.684094	0.806611	-0.113705	-0.085572	-0.573697	0	0
29902	2.689445	-0.799423	9.179801	-0.112531	-0.002765	-0.073961	0.064271	1.264006	-0.684053	0.805973	-0.114609	-0.085082	-0.574486	0	0
29903	2.650596	-0.828085	9.146160	-0.091082	-0.032483	-0.076549	0.062685	1.264014	-0.683506	0.805375	-0.115545	-0.085001	-0.575148	0	0
29904	2.689160	-0.838023	9.140906	-0.048262	-0.025553	-0.046265	0.060840	1.263748	-0.683742	0.804922	-0.116090	-0.085026	-0.575669	0	0
29905	2.737239	-0.869550	9.178583	-0.016099	-0.029084	-0.038135	0.061362	1.264021	-0.682442	0.804633	-0.116436	-0.085306	-0.575961	0	0
29906	2.751626	-0.886250	9.259981	0.010693	-0.018626	-0.026456	0.061088	1.263744	-0.679046	0.804358	-0.116485	-0.085590	-0.576293	0	0
29907	2.746540	-0.924475	9.331686	0.024943	-0.018664	-0.014024	0.059109	1.264031	-0.679535	0.804265	-0.116462	-0.085994	-0.576368	0	0
29908	2.823335	-0.996705	9.503234	0.015960	-0.009987	-0.008813	0.058582	1.263758	-0.679530	0.804086	-0.116437	-0.086215	-0.576589	0	0
29909	2.893338	-1.006286	9.694789	0.000639	0.009140	0.015790	0.059249	1.264308	-0.682407	0.804160	-0.116477	-0.086222	-0.576477	0	0
29910	2.919937	-1.006031	9.845973	-0.005535	0.054622	0.005325	0.059376	1.264445	-0.681102	0.804127	-0.116259	-0.085790	-0.576632	0	0
29911	2.842974	-0.962200	9.825511	0.015067	0.075649	0.007346	0.062012	1.263739	-0.679190	0.804225	-0.115793	-0.085355	-0.576652	0	0
29912	2.787103	-1.005352	9.729362	0.028538	0.069589	-0.003142	0.061619	1.263050	-0.678669	0.804208	-0.115206	-0.085011	-0.576845	0	0
29913	2.712019	-1.029538	9.494204	0.051824	0.059172	-0.004749	0.061627	1.261808	-0.679204	0.804265	-0.114528	-0.084935	-0.576912	0	0
29914	2.620113	-1.043824	9.307371	0.076894	0.037383	-0.009904	0.064408	1.262071	-0.682507	0.804257	-0.113729	-0.085141	-0.577051	0	0
29915	2.571604	-1.068026	9.134470	0.096592	0.002461	-0.018685	0.063370	1.259315	-0.682911	0.804235	-0.113008	-0.085795	-0.577126	0	0
29916	2.590932	-1.063661	9.038218	0.084013	-0.029039	-0.013606	0.063099	1.258486	-0.679520	0.804138	-0.112534	-0.086577	-0.577237	0	0
29917	2.660876	-1.073962	8.994236	0.089330	-0.029077	-0.001254	0.062322	1.257111	-0.681611	0.804180	-0.112071	-0.087424	-0.577141	0	0
29918	2.750425	-1.045784	8.998594	0.073150	-0.037892	0.012674	0.061535	1.256840	-0.682516	0.804222	-0.111757	-0.088187	-0.577028	0	0
29919	2.794133	-1.016799	9.149962	0.069584	-0.044917	0.003800	0.059719	1.252708	-0.684488	0.804255	-0.111553	-0.089043	-0.576889	0	0
29920	2.881571	-0.949775	9.267742	0.014040	-0.041516	0.017491	0.059462	1.251744	-0.684885	0.804268	-0.111737	-0.089492	-0.576766	0	0
29921	2.867453	-0.901250	9.369363	0.008629	-0.034557	0.026301	0.061163	1.253114	-0.683200	0.804371	-0.111987	-0.089891	-0.576511	0	0
29922	2.855803	-0.847699	9.547928	-0.023597	-0.018859	0.029658	0.060890	1.254773	-0.683310	0.804435	-0.112355	-0.089927	-0.576345	0	0
29923	2.854120	-0.746560	9.582752	-0.052152	0.009145	0.020760	0.060625	1.254221	-0.682136	0.804477	-0.112838	-0.089630	-0.576238	0	0
29924	2.825207	-0.736786	9.559080	-0.055754	0.003897	0.025132	0.061158	1.253113	-0.681764	0.804504	-0.113327	-0.089304	-0.576155	0	0
29925	2.834830	-0.741687	9.554134	-0.032419	-0.001307	0.007656	0.061688	1.253111	-0.682294	0.804483	-0.113699	-0.089220	-0.576124	0	0
29926	2.825048	-0.756292	9.472337	-0.003779	-0.004777	0.006973	0.062196	1.256422	-0.682008	0.804457	-0.113805	-0.089283	-0.576130	0	0
29927	2.805240	-0.823588	9.438087	0.071443	-0.004711	-0.006585	0.061153	1.253942	-0.681625	0.804469	-0.113348	-0.089841	-0.576117	0	0
29928	2.800234	-0.847661	9.418627	0.132334	-0.001167	-0.015824	0.060376	1.252843	-0.683974	0.804462	-0.112318	-0.090684	-0.576196	0	0
29929	2.819050	-0.919776	9.480123	0.193954	-0.016961	0.003051	0.060926	1.250356	-0.686357	0.804654	-0.110955	-0.092036	-0.575978	0	0
29930	2.823785	-0.934142	9.513563	0.205627	-0.011696	-0.005662	0.059370	1.245946	-0.686899	0.804775	-0.109404	-0.093375	-0.575890	0	0
29931	2.824014	-0.900616	9.465879	0.191264	-0.004724	0.008365	0.061113	1.242901	-0.689959	0.804999	-0.107999	-0.094607	-0.575640	0	0
29932	2.792974	-0.850002	9.421065	0.144691	0.019736	0.027521	0.060871	1.240556	-0.692459	0.805280	-0.106787	-0.095307	-0.575359	0	0
29933	2.785997	-0.811558	9.390324	0.094556	0.034577	0.039556	0.059688	1.239734	-0.692450	0.805613	-0.105964	-0.095632	-0.574990	0	0
29934	2.723505	-0.770238	9.372111	0.049752	0.028429	0.053334	0.062731	1.238060	-0.691990	0.805944	-0.105492	-0.095688	-0.574603	0	0
29935	2.682390	-0.779508	9.381973	0.004994	0.024920	0.056530	0.062730	1.239028	-0.693155	0.806271	-0.105462	-0.095558	-0.574172	0	0
29936	2.650963	-0.784102	9.372578	-0.017362	0.020559	0.052835	0.064046	1.239296	-0.692650	0.806522	-0.105575	-0.095292	-0.573843	0	0
29937	2.641164	-0.803304	9.360425	-0.011182	-0.000462	0.065140	0.064578	1.239294	-0.693703	0.806856	-0.105828	-0.095263	-0.573331	0	0
29938	2.631833	-0.755324	9.296166	0.001366	-0.003060	0.061711	0.064312	1.238881	-0.692528	0.807155	-0.105934	-0.095286	-0.572888	0	0
29939	2.680060	-0.765278	9.310056	0.001320	-0.024085	0.065142	0.064839	1.238739	-0.692146	0.807479	-0.106221	-0.095517	-0.572338	0	0
29940	2.692050	-0.779561	9.389099	0.012011	-0.041608	0.067792	0.064307	1.239156	-0.691481	0.807786	-0.106467	-0.095906	-0.571794	0	0
29941	2.766798	-0.794607	9.378668	0.024554	-0.029374	0.067902	0.065107	1.238324	-0.692676	0.808145	-0.106600	-0.096309	-0.571194	0	0
29942	2.781801	-0.726972	9.511500	0.013761	-0.052166	0.070391	0.064842	1.239016	-0.693449	0.808462	-0.106894	-0.096791	-0.570609	0	0
29943	2.762532	-0.715258	9.360390	-0.014798	-0.036370	0.063202	0.064584	1.238328	-0.693843	0.808744	-0.107380	-0.097030	-0.570077	0	0
29944	2.826054	-0.612305	9.368236	-0.048833	-0.046913	0.068205	0.063785	1.238331	-0.691873	0.808984	-0.108148	-0.097114	-0.569577	0	0
29945	2.792381	-0.592880	9.342313	-0.082768	-0.038132	0.057430	0.065360	1.239841	-0.691882	0.809157	-0.109187	-0.096987	-0.569155	0	0
29946	2.826464	-0.554625	9.354475	-0.085399	-0.036369	0.045959	0.063373	1.241233	-0.691968	0.809241	-0.110169	-0.096801	-0.568877	0	0
29947	2.845963	-0.530607	9.393037	-0.089874	-0.043378	0.043256	0.063491	1.242612	-0.690129	0.809319	-0.111280	-0.096690	-0.568569	0	0
29948	2.865301	-0.526102	9.342451	-0.095151	-0.031090	0.028279	0.062954	1.244824	-0.691143	0.809295	-0.112293	-0.096426	-0.568449	0	0
29949	2.908743	-0.533291	9.462162	-0.071830	-0.038953	0.009898	0.061101	1.244695	-0.689288	0.809206	-0.113199	-0.096419	-0.568398	0	0
29950	2.903978	-0.525883	9.512758	-0.059267	-0.011831	0.008328	0.062025	1.244829	-0.689823	0.809126	-0.113793	-0.096225	-0.568424	0	0
29951	2.865304	-0.530465	9.489006	-0.052028	-0.018767	-0.011019	0.061743	1.246209	-0.686672	0.808960	-0.114401	-0.096189	-0.568546	0	0
29952	2.870160	-0.525780	9.460177	-0.037612	-0.000347	-0.026708	0.060423	1.246078	-0.686522	0.808712	-0.114721	-0.096065	-0.568855	0	0
29953	2.884839	-0.497223	9.397892	-0.025047	-0.001194	-0.033667	0.059628	1.247464	-0.687672	0.808464	-0.114986	-0.096065	-0.569154	0	0
29954	2.894347	-0.516686	9.349519	-0.016055	-0.025646	-0.049556	0.058304	1.249405	-0.689852	0.808087	-0.115255	-0.096294	-0.569596	0	0
29955	2.880053	-0.487873	9.297100	-0.026724	-0.001120	-0.055702	0.056990	1.248031	-0.689062	0.807711	-0.115509	-0.096310	-0.570074	0	0
29956	2.894771	-0.454439	9.256500	-0.041032	-0.015109	-0.060260	0.056464	1.247896	-0.689447	0.807257	-0.115908	-0.096324	-0.570634	0	0
29957	2.909030	-0.488077	9.304057	-0.055322	-0.015110	-0.067425	0.055795	1.248866	-0.688383	0.806767	-0.116460	-0.096303	-0.571218	0	0
29958	2.894419	-0.507036	9.359242	-0.042694	0.000681	-0.086663	0.055127	1.249836	-0.687580	0.806172	-0.116757	-0.096211	-0.572012	0	0
29959	2.826903	-0.496578	9.460886	-0.039126	-0.001068	-0.087504	0.054595	1.251082	-0.688343	0.805598	-0.117074	-0.096191	-0.572759	0	0
29960	2.783265	-0.524718	9.585914	-0.012282	0.016423	-0.086359	0.052478	1.251230	-0.687004	0.805048	-0.117037	-0.096144	-0.573548	0	0
29961	2.749325	-0.543666	9.595602	0.012775	0.037426	-0.081688	0.052895	1.249988	-0.690939	0.804604	-0.116716	-0.096101	-0.574242	0	0
29962	2.730010	-0.543485	9.605385	0.047785	0.032253	-0.108763	0.052899	1.249021	-0.690688	0.804021	-0.116081	-0.096300	-0.575154	0	0
29963	2.729968	-0.548398	9.571681	0.072821	0.041875	-0.101496	0.052243	1.249716	-0.692760	0.803537	-0.115225	-0.096585	-0.575954	0	0
29964	2.768398	-0.573134	9.446091	0.115783	0.030535	-0.104763	0.051193	1.247512	-0.690677	0.803027	-0.114061	-0.097180	-0.576796	0	0
29965	2.836127	-0.554642	9.373618	0.158744	0.004313	-0.113371	0.049490	1.245865	-0.691712	0.802533	-0.112716	-0.098274	-0.577562	0	0
29966	2.820678	-0.686989	9.314549	0.202590	0.002595	-0.113960	0.051229	1.242818	-0.693466	0.802047	-0.111005	-0.099607	-0.578340	0	0
29967	2.769300	-0.780394	9.313919	0.226637	-0.018422	-0.096241	0.049144	1.239517	-0.695556	0.801697	-0.109262	-0.101255	-0.578870	0	0
29968	2.737266	-0.871412	9.356409	0.227434	-0.011472	-0.074191	0.047589	1.234969	-0.696361	0.801425	-0.107475	-0.102796	-0.579310	0	0
29969	2.727029	-0.955223	9.451669	0.216559	-0.002811	-0.044295	0.046558	1.231109	-0.697036	0.801372	-0.105776	-0.104202	-0.579445	0	0
29970	2.745940	-1.013010	9.479681	0.194922	0.012830	-0.004762	0.046591	1.227521	-0.700728	0.801490	-0.104179	-0.105286	-0.579375	0	0
29971	2.796441	-1.044469	9.546178	0.158948	0.021445	0.036399	0.048054	1.226548	-0.702327	0.801864	-0.102885	-0.106078	-0.578944	0	0
29972	2.847213	-1.035289	9.531425	0.115028	0.051109	0.062608	0.048744	1.222126	-0.703686	0.802333	-0.101777	-0.106323	-0.578445	0	0
29973	2.905645	-0.968412	9.526883	0.033460	0.062359	0.099060	0.050596	1.222255	-0.705411	0.802981	-0.101323	-0.105997	-0.577684	0	0
29974	2.959159	-0.911354	9.445363	-0.018506	0.064926	0.118074	0.051116	1.221007	-0.700992	0.803648	-0.101265	-0.105303	-0.576895	0	0
29975	2.998260	-0.844488	9.388114	-0.089171	0.052670	0.112230	0.053478	1.223204	-0.700875	0.804235	-0.101872	-0.104335	-0.576145	0	0
29976	3.040001	-0.744174	9.263933	-0.140194	0.038658	0.117106	0.055710	1.225677	-0.701537	0.804757	-0.102939	-0.103154	-0.575438	0	0
29977	3.040343	-0.696100	9.254869	-0.163460	0.028157	0.115146	0.054907	1.227476	-0.701377	0.805254	-0.104293	-0.101955	-0.574713	0	0
29978	3.009137	-0.669456	9.236217	-0.166950	0.014223	0.092174	0.056858	1.231331	-0.699540	0.805573	-0.105689	-0.100842	-0.574206	0	0
29979	2.929780	-0.623149	9.232628	-0.157957	0.005528	0.079906	0.059081	1.234080	-0.698241	0.805843	-0.107096	-0.099896	-0.573731	0	0
29980	2.850354	-0.588663	9.296197	-0.140049	-0.003192	0.072985	0.058805	1.235461	-0.697179	0.806065	-0.108355	-0.099098	-0.573322	0	0
29981	2.811865	-0.569031	9.325595	-0.116748	-0.007531	0.062580	0.058923	1.237808	-0.696896	0.806263	-0.109486	-0.098512	-0.572929	0	0
29982	2.778481	-0.510954	9.355392	-0.068333	0.003903	0.043609	0.059176	1.239463	-0.696361	0.806396	-0.110097	-0.098098	-0.572696	0	0
29983	2.802803	-0.487048	9.369877	-0.054054	-0.004866	0.048966	0.057984	1.238916	-0.694390	0.806586	-0.110692	-0.097863	-0.572354	0	0
29984	2.851106	-0.487293	9.412717	-0.020851	0.002169	0.028070	0.059555	1.240149	-0.692704	0.806677	-0.110915	-0.097752	-0.572201	0	0
29985	2.889896	-0.468134	9.484703	0.005089	0.009144	0.030037	0.060472	1.242216	-0.694134	0.806838	-0.110932	-0.097762	-0.571969	0	0
29986	2.909107	-0.484945	9.542025	0.028465	0.040673	0.012688	0.060073	1.242494	-0.693734	0.806931	-0.110523	-0.097639	-0.571938	0	0
29987	2.914063	-0.468073	9.566210	0.050913	0.037217	-0.006545	0.061806	1.240968	-0.696256	0.806961	-0.109972	-0.097726	-0.571987	0	0
29988	2.928476	-0.477873	9.544343	0.066098	0.052946	0.004190	0.061679	1.239725	-0.695613	0.807064	-0.109179	-0.097729	-0.571994	0	0
29989	2.865874	-0.448865	9.432259	0.073256	0.059977	0.009582	0.061965	1.236825	-0.697213	0.807232	-0.108332	-0.097742	-0.571916	0	0
29990	2.769438	-0.424352	9.337238	0.075082	0.047797	0.000776	0.062766	1.235993	-0.698539	0.807315	-0.107493	-0.097841	-0.571939	0	0
29991	2.691832	-0.469578	9.294127	0.071508	0.047829	0.000765	0.063033	1.235163	-0.698029	0.807419	-0.106718	-0.097950	-0.571920	0	0
29992	2.643321	-0.500393	9.318225	0.096525	0.042582	0.006223	0.063298	1.235161	-0.698555	0.807541	-0.105743	-0.098207	-0.571885	0	0
29993	2.594561	-0.567184	9.375559	0.114387	0.046076	0.012534	0.065558	1.232664	-0.699267	0.807754	-0.104639	-0.098560	-0.571726	0	0
29994	2.570090	-0.614863	9.452128	0.136703	0.048675	0.022395	0.063328	1.230744	-0.699905	0.808010	-0.103321	-0.098979	-0.571532	0	0
29995	2.548382	-0.610015	9.409111	0.148278	0.056531	0.038377	0.065985	1.228659	-0.701533	0.808414	-0.101906	-0.099411	-0.571139	0	0
29996	2.565461	-0.586037	9.428467	0.133880	0.061722	0.057676	0.067582	1.226165	-0.701321	0.808881	-0.100569	-0.099673	-0.570669	0	0
29997	2.555935	-0.566793	9.404737	0.087256	0.062539	0.080257	0.069983	1.222563	-0.702699	0.809465	-0.099652	-0.099663	-0.570002	0	0
29998	2.599425	-0.562411	9.375571	0.044279	0.054635	0.085190	0.070512	1.222836	-0.703618	0.809985	-0.099109	-0.099443	-0.569397	0	0
29999	2.671937	-0.553306	9.391874	0.001268	0.033581	0.092711	0.071698	1.223106	-0.703503	0.810524	-0.099063	-0.099164	-0.568686	0	0
30000	2.773396	-0.549164	9.431903	-0.034451	0.026577	0.073890	0.074853	1.223916	-0.701453	0.810876	-0.099306	-0.098735	-0.568216	0	0
30001	2.836436	-0.511364	9.369307	-0.061304	0.023056	0.077197	0.074198	1.224059	-0.703009	0.811254	-0.099814	-0.098202	-0.567681	0	0
30002	2.838985	-0.492171	9.359892	-0.070173	0.002109	0.054149	0.075243	1.225157	-0.701839	0.811432	-0.100466	-0.097787	-0.567382	0	0
30003	2.819728	-0.486901	9.461060	-0.077284	-0.004873	0.039097	0.075489	1.227364	-0.700384	0.811548	-0.101227	-0.097429	-0.567142	0	0
30004	2.783660	-0.467215	9.514471	-0.062881	-0.015315	0.015386	0.076409	1.227635	-0.699612	0.811503	-0.101879	-0.097238	-0.567123	0	0
30005	2.764563	-0.438040	9.567845	-0.053904	-0.015300	0.007532	0.074692	1.227920	-0.699583	0.811452	-0.102477	-0.097129	-0.567106	0	0
30006	2.750433	-0.389662	9.621397	-0.037753	-0.027519	-0.007362	0.074689	1.228473	-0.699839	0.811289	-0.102973	-0.097202	-0.567237	0	0
30007	2.740793	-0.387166	9.626315	-0.023337	-0.023964	-0.028389	0.073229	1.229723	-0.699282	0.811058	-0.103335	-0.097372	-0.567473	0	0
30008	2.769660	-0.399683	9.539402	0.001720	-0.021326	-0.026444	0.072443	1.228761	-0.699280	0.810832	-0.103457	-0.097638	-0.567728	0	0
30009	2.759879	-0.414281	9.460008	0.041096	-0.022171	-0.026158	0.071128	1.228907	-0.701086	0.810681	-0.103287	-0.098157	-0.567885	0	0
30010	2.750136	-0.424010	9.399896	0.068013	-0.024737	-0.041830	0.071263	1.228768	-0.701612	0.810433	-0.102876	-0.098843	-0.568195	0	0
30011	2.692293	-0.404682	9.280449	0.089538	-0.039535	-0.054039	0.070994	1.228631	-0.699912	0.810156	-0.102383	-0.099806	-0.568511	0	0
30012	2.701680	-0.438797	9.159808	0.086791	-0.043049	-0.038218	0.069424	1.227536	-0.701988	0.809923	-0.101928	-0.100742	-0.568759	0	0
30013	2.711069	-0.475090	9.113647	0.098360	-0.051817	-0.025838	0.067057	1.225892	-0.701707	0.809800	-0.101461	-0.101826	-0.568824	0	0
30014	2.720515	-0.506293	9.158870	0.096604	-0.027326	-0.027535	0.067619	1.221748	-0.704629	0.809654	-0.100847	-0.102680	-0.568988	0	0
30015	2.696104	-0.544455	9.201902	0.085714	-0.036150	0.002312	0.067629	1.220506	-0.705425	0.809693	-0.100423	-0.103537	-0.568852	0	0
30016	2.715265	-0.568459	9.266352	0.073212	-0.029160	-0.003053	0.065914	1.220101	-0.704881	0.809647	-0.100036	-0.104245	-0.568856	0	0
30017	2.753706	-0.597469	9.316156	0.065959	-0.011741	0.021612	0.065913	1.220377	-0.705009	0.809800	-0.099653	-0.104772	-0.568608	0	0
30018	2.809454	-0.571168	9.407306	0.043513	-0.020562	0.033739	0.064875	1.218036	-0.706322	0.809943	-0.099497	-0.105206	-0.568352	0	0
30019	2.826169	-0.599927	9.483738	0.040777	-0.003117	0.047869	0.064080	1.218316	-0.705785	0.810229	-0.099297	-0.105494	-0.567926	0	0
30020	2.777606	-0.640165	9.572618	0.007720	0.017012	0.040656	0.064355	1.216382	-0.705808	0.810416	-0.099225	-0.105413	-0.567688	0	0
30021	2.722153	-0.629941	9.628491	-0.016483	0.017864	0.049311	0.065669	1.217203	-0.705689	0.810675	-0.099371	-0.105203	-0.567331	0	0
30022	2.700595	-0.605705	9.633763	-0.041525	0.024863	0.049166	0.066066	1.217477	-0.706476	0.810878	-0.099660	-0.104772	-0.567069	0	0
30023	2.705674	-0.567561	9.535621	-0.041576	0.000365	0.056134	0.068167	1.217740	-0.703894	0.811132	-0.100114	-0.104553	-0.566666	0	0
30024	2.735006	-0.515146	9.447045	-0.048652	-0.001340	0.040219	0.066719	1.218302	-0.705955	0.811250	-0.100599	-0.104303	-0.566458	0	0
30025	2.831715	-0.496829	9.391145	-0.052253	-0.011866	0.043656	0.067242	1.218575	-0.704916	0.811409	-0.101196	-0.104134	-0.566154	0	0
30026	2.887513	-0.458950	9.335822	-0.061116	-0.032819	0.020597	0.067369	1.219402	-0.704910	0.811374	-0.101940	-0.104089	-0.566079	0	0
30027	2.906951	-0.444450	9.407921	-0.073625	-0.043322	0.011652	0.065238	1.221760	-0.703026	0.811297	-0.102856	-0.104088	-0.566025	0	0
30028	2.906822	-0.463588	9.441349	-0.073569	-0.052041	-0.004245	0.065778	1.220515	-0.704352	0.811089	-0.103783	-0.104155	-0.566141	0	0
30029	2.914415	-0.415483	9.461063	-0.080673	-0.046776	-0.014845	0.062443	1.225227	-0.701774	0.810849	-0.104748	-0.104170	-0.566304	0	0
30030	2.929081	-0.389272	9.417978	-0.066318	-0.039756	-0.020000	0.063622	1.225772	-0.700351	0.810565	-0.105532	-0.104192	-0.566562	0	0
30031	2.943580	-0.387053	9.393845	-0.048320	-0.042322	-0.042792	0.062827	1.227157	-0.701500	0.810204	-0.106180	-0.104384	-0.566921	0	0
30032	2.933601	-0.430403	9.350172	-0.016039	-0.027401	-0.053081	0.060441	1.228965	-0.701576	0.809800	-0.106451	-0.104627	-0.567402	0	0
30033	2.889694	-0.492553	9.364257	0.021583	-0.027356	-0.063381	0.059134	1.226210	-0.700670	0.809412	-0.106426	-0.105116	-0.567870	0	0
30034	2.879849	-0.516705	9.306383	0.034105	-0.029091	-0.061534	0.058619	1.224695	-0.701852	0.809019	-0.106290	-0.105668	-0.568353	0	0
30035	2.894125	-0.545747	9.284296	0.066207	-0.039631	-0.040200	0.059418	1.224415	-0.703303	0.808795	-0.105999	-0.106485	-0.568573	0	0
30036	2.884103	-0.594002	9.209324	0.076088	-0.034347	-0.045401	0.056910	1.223876	-0.702357	0.808524	-0.105572	-0.107299	-0.568886	0	0
30037	2.879087	-0.618192	9.151408	0.073332	-0.027379	-0.026013	0.055323	1.224713	-0.702716	0.808400	-0.105170	-0.108044	-0.568995	0	0
30038	2.876541	-0.637334	9.177648	0.055382	-0.036158	-0.017367	0.054549	1.222786	-0.704421	0.808261	-0.104951	-0.108724	-0.569103	0	0
30039	2.895558	-0.680660	9.215439	0.032884	-0.018754	0.015120	0.052998	1.218239	-0.706270	0.808337	-0.104873	-0.109126	-0.568932	0	0
30040	2.888407	-0.668497	9.242077	0.007824	0.004842	0.022957	0.054044	1.219752	-0.706010	0.808426	-0.104848	-0.109163	-0.568803	0	0
30041	2.907649	-0.678350	9.215361	-0.030732	0.005662	0.042058	0.054556	1.220023	-0.702098	0.808615	-0.105176	-0.108978	-0.568509	0	0
30042	3.014360	-0.614205	9.227195	-0.057662	-0.001421	0.059440	0.053753	1.221545	-0.701157	0.808828	-0.105758	-0.108654	-0.568160	0	0
30043	3.070201	-0.573605	9.275247	-0.082725	-0.011950	0.057447	0.055321	1.223746	-0.700376	0.809030	-0.106627	-0.108301	-0.567779	0	0
30044	3.116294	-0.544991	9.311229	-0.089836	0.010786	0.053063	0.056378	1.225122	-0.702989	0.809199	-0.107389	-0.107705	-0.567507	0	0
30045	3.058547	-0.517912	9.367315	-0.061225	0.016037	0.057718	0.055056	1.224853	-0.701927	0.809453	-0.107928	-0.107249	-0.567128	0	0
30046	2.957315	-0.492935	9.411736	-0.018110	0.026650	0.022858	0.055960	1.225535	-0.697365	0.809533	-0.107989	-0.106961	-0.567057	0	0
30047	2.879942	-0.506791	9.402631	0.033819	0.023209	0.014433	0.057280	1.224699	-0.696087	0.809652	-0.107670	-0.107032	-0.566935	0	0
30048	2.908934	-0.502428	9.330330	0.087506	0.019730	0.014806	0.057549	1.224975	-0.698178	0.809798	-0.106906	-0.107409	-0.566799	0	0
30049	3.122746	-0.316693	9.263327	0.141251	0.009225	0.001036	0.056526	1.222636	-0.703538	0.809940	-0.105782	-0.108217	-0.566654	0	0
30050	2.769360	-0.427491	9.096868	0.128826	0.065365	-0.000527	0.056276	1.220567	-0.704208	0.810086	-0.104409	-0.108474	-0.566651	0	0
30051	2.851475	-0.430113	9.235523	0.116151	0.002286	0.009698	0.056016	1.218219	-0.701355	0.810240	-0.103535	-0.109186	-0.566454	0	0
30052	2.788224	-0.501218	9.417907	0.091090	0.019756	0.011342	0.058404	1.216965	-0.702970	0.810365	-0.102738	-0.109587	-0.566343	0	0
30053	2.764164	-0.486804	9.350986	0.093689	-0.003005	0.025389	0.057367	1.214624	-0.704544	0.810578	-0.102091	-0.110196	-0.566037	0	0
30054	2.716011	-0.467170	9.356434	0.073036	-0.017026	0.037542	0.057111	1.213935	-0.705723	0.810784	-0.101679	-0.110764	-0.565705	0	0
30055	2.764222	-0.477316	9.307834	0.057810	-0.036281	0.036465	0.058163	1.214482	-0.705602	0.810985	-0.101520	-0.111426	-0.565315	0	0
30056	2.781151	-0.472741	9.274094	0.026466	-0.046797	0.040601	0.057260	1.212694	-0.708609	0.811133	-0.101656	-0.111970	-0.564971	0	0
30057	2.826979	-0.478086	9.215956	-0.014733	-0.059950	0.047289	0.057136	1.211452	-0.708881	0.811294	-0.102230	-0.112402	-0.564550	0	0
30058	2.836784	-0.454433	9.110395	-0.064821	-0.071310	0.043362	0.056199	1.213251	-0.708066	0.811334	-0.103249	-0.112626	-0.564263	0	0
30059	2.877649	-0.478938	9.066502	-0.113163	-0.087080	0.045580	0.054465	1.214640	-0.704892	0.811352	-0.104772	-0.112724	-0.563936	0	0
30060	2.913532	-0.527237	9.094477	-0.141894	-0.102017	0.062037	0.052999	1.216580	-0.704067	0.811375	-0.106611	-0.112741	-0.563555	0	0
30061	3.000201	-0.566179	9.165381	-0.161556	-0.095924	0.056594	0.051402	1.219904	-0.705577	0.811388	-0.108590	-0.112626	-0.563181	0	0
30062	3.069935	-0.614169	9.380530	-0.163349	-0.092480	0.052152	0.051920	1.221558	-0.705438	0.811350	-0.110534	-0.112456	-0.562892	0	0
30063	3.192692	-0.681346	9.748816	-0.154465	-0.052376	0.067283	0.050578	1.224602	-0.703951	0.811473	-0.112223	-0.112015	-0.562467	0	0
30064	3.255286	-0.714834	9.968999	-0.143670	-0.005177	0.062215	0.050161	1.225706	-0.699756	0.811595	-0.113529	-0.111234	-0.562184	0	0
30065	3.202314	-0.695038	10.015347	-0.116801	0.038571	0.067875	0.051849	1.229977	-0.698825	0.811863	-0.114401	-0.110265	-0.561813	0	0
30066	3.127976	-0.622304	10.014421	-0.095258	0.047376	0.055765	0.052376	1.231080	-0.700389	0.812066	-0.115009	-0.109337	-0.561575	0	0
30067	3.089698	-0.569368	9.924033	-0.064759	0.073679	0.049057	0.053949	1.231899	-0.698838	0.812324	-0.115236	-0.108394	-0.561338	0	0
30068	3.073241	-0.502331	9.780745	-0.028857	0.096505	0.035324	0.056592	1.232161	-0.700181	0.812545	-0.115006	-0.107464	-0.561244	0	0
30069	3.025005	-0.488096	9.593863	-0.009116	0.103575	0.030228	0.056038	1.234924	-0.697273	0.812792	-0.114589	-0.106611	-0.561134	0	0
30070	2.981364	-0.507481	9.435395	0.005305	0.093178	0.008279	0.057892	1.233533	-0.696923	0.812885	-0.114073	-0.105928	-0.561235	0	0
30071	2.949824	-0.524439	9.315304	0.025059	0.090624	-0.004795	0.060271	1.234212	-0.699041	0.812960	-0.113412	-0.105411	-0.561358	0	0
30072	2.905942	-0.581882	9.295795	0.040311	0.079300	-0.017059	0.060410	1.232830	-0.698796	0.812942	-0.112661	-0.105068	-0.561599	0	0
30073	2.850130	-0.617738	9.226168	0.034027	0.069697	-0.013604	0.061207	1.231997	-0.699077	0.812955	-0.112033	-0.104780	-0.561760	0	0
30074	2.806549	-0.632012	9.166296	0.039324	0.058316	0.000504	0.062817	1.228400	-0.700704	0.813014	-0.111426	-0.104583	-0.561831	0	0
30075	2.786996	-0.665467	9.187710	0.016033	0.039063	0.000263	0.064276	1.227564	-0.701649	0.813052	-0.111130	-0.104427	-0.561864	0	0
30076	2.767516	-0.689258	9.223655	-0.001907	0.047780	0.011619	0.064388	1.229356	-0.698630	0.813107	-0.110930	-0.104070	-0.561891	0	0
30077	2.750587	-0.693848	9.252588	-0.023467	0.048605	0.029973	0.064387	1.229909	-0.699277	0.813278	-0.110931	-0.103579	-0.561734	0	0
30078	2.700021	-0.674165	9.267671	-0.042332	0.037206	0.043030	0.065168	1.231009	-0.698233	0.813448	-0.111152	-0.103045	-0.561542	0	0
30079	2.680816	-0.659473	9.304056	-0.043210	0.016228	0.032382	0.065558	1.231559	-0.697450	0.813577	-0.111495	-0.102702	-0.561349	0	0
30080	2.685691	-0.654561	9.349734	-0.042389	0.003941	0.043797	0.065022	1.233771	-0.698465	0.813714	-0.111905	-0.102437	-0.561118	0	0
30081	2.695287	-0.664184	9.373574	-0.032569	-0.010064	0.043813	0.065013	1.234599	-0.697412	0.813892	-0.112317	-0.102352	-0.560793	0	0
30082	2.690694	-0.628340	9.285102	-0.034340	-0.017036	0.040261	0.066188	1.235973	-0.696111	0.813995	-0.112776	-0.102306	-0.560560	0	0
30083	2.691294	-0.541990	9.209182	-0.032602	-0.059025	0.041903	0.065266	1.235978	-0.696619	0.814112	-0.113457	-0.102619	-0.560195	0	0
30084	2.773405	-0.542463	9.263745	-0.032467	-0.078223	0.004799	0.064996	1.238190	-0.698421	0.813954	-0.114207	-0.103121	-0.560180	0	0
30085	2.898810	-0.569491	9.396940	-0.053043	-0.081780	-0.000697	0.062879	1.238477	-0.697080	0.813785	-0.115135	-0.103552	-0.560156	0	0
30086	3.019284	-0.613082	9.606895	-0.055724	-0.064356	-0.002465	0.062886	1.237787	-0.698131	0.813574	-0.115989	-0.103820	-0.560236	0	0
30087	3.173398	-0.678717	9.773046	-0.026993	-0.046877	-0.024285	0.060629	1.238903	-0.695997	0.813338	-0.116486	-0.104140	-0.560417	0	0
30088	3.230942	-0.739005	9.867990	0.019527	-0.013671	-0.015927	0.060759	1.239731	-0.696774	0.813185	-0.116430	-0.104431	-0.560596	0	0
30089	3.223575	-0.755821	9.855844	0.044654	0.024852	-0.020893	0.058665	1.236428	-0.696253	0.813126	-0.115948	-0.104567	-0.560757	0	0
30090	3.134808	-0.671294	9.742221	0.069767	0.052910	-0.022324	0.059464	1.235596	-0.697057	0.813072	-0.115102	-0.104608	-0.561002	0	0
30091	3.087041	-0.592060	9.575309	0.048354	0.077454	-0.023238	0.061050	1.235449	-0.697605	0.813057	-0.114292	-0.104340	-0.561238	0	0
30092	2.942299	-0.565123	9.362968	0.044814	0.086290	-0.023178	0.062120	1.233787	-0.698812	0.813013	-0.113460	-0.103972	-0.561539	0	0
30093	2.855319	-0.565090	9.152225	0.028751	0.070625	-0.031252	0.062918	1.233369	-0.700004	0.812923	-0.112838	-0.103658	-0.561853	0	0
30094	2.835678	-0.604023	8.954871	0.019846	0.060188	-0.038401	0.063177	1.234058	-0.699740	0.812730	-0.112340	-0.103378	-0.562283	0	0
30095	2.849365	-0.714877	8.919831	0.023345	0.028675	-0.029704	0.063305	1.234333	-0.698955	0.812598	-0.112001	-0.103375	-0.562542	0	0
30096	2.894507	-0.820799	9.004745	0.026869	0.027751	-0.020907	0.062389	1.232681	-0.698697	0.812470	-0.111648	-0.103377	-0.562797	0	0
30097	2.915819	-0.883165	9.114398	0.007882	0.016256	0.015900	0.063444	1.232261	-0.697672	0.812564	-0.111555	-0.103338	-0.562686	0	0
30098	2.891634	-0.892230	9.234671	-0.000225	0.031954	0.029118	0.063709	1.232259	-0.697938	0.812695	-0.111450	-0.103098	-0.562563	0	0
30099	2.896734	-0.858228	9.355186	-0.018212	0.030133	0.045725	0.063974	1.233640	-0.700539	0.812941	-0.111524	-0.102768	-0.562252	0	0
30100	2.882595	-0.809967	9.370282	-0.039739	0.031848	0.057925	0.063829	1.235297	-0.699476	0.813185	-0.111771	-0.102273	-0.561941	0	0
30101	2.829937	-0.746819	9.436353	-0.055817	0.026615	0.049004	0.066069	1.233764	-0.696131	0.813404	-0.112174	-0.101756	-0.561638	0	0
30102	2.825834	-0.645728	9.449568	-0.064807	0.042326	0.063116	0.065262	1.235701	-0.694794	0.813660	-0.112570	-0.101030	-0.561318	0	0
30103	2.797616	-0.539674	9.451030	-0.048633	0.044119	0.049172	0.066576	1.236799	-0.695064	0.813905	-0.112814	-0.100409	-0.561025	0	0
30104	2.831987	-0.462782	9.514105	-0.017223	0.024044	0.021135	0.067396	1.234449	-0.699277	0.813972	-0.112881	-0.100148	-0.560962	0	0
30105	2.856473	-0.414919	9.497621	0.005207	0.014458	0.005405	0.069239	1.235129	-0.699168	0.814002	-0.112806	-0.100118	-0.560938	0	0
30106	2.800989	-0.407262	9.500590	0.010631	-0.018723	-0.016686	0.067774	1.236794	-0.698085	0.813830	-0.112851	-0.100401	-0.561128	0	0
30107	2.846963	-0.395478	9.538783	0.021367	-0.018740	-0.017502	0.066985	1.236384	-0.698338	0.813717	-0.112803	-0.100756	-0.561237	0	0
30108	2.841813	-0.438865	9.495069	0.016101	-0.023926	-0.040476	0.065936	1.235700	-0.699112	0.813411	-0.112809	-0.101139	-0.561611	0	0
30109	2.846303	-0.484748	9.446435	0.001828	-0.025649	-0.049407	0.066718	1.236799	-0.697938	0.813090	-0.112925	-0.101475	-0.561992	0	0
30110	2.855156	-0.593423	9.324942	0.016148	-0.025624	-0.047563	0.064882	1.235429	-0.699099	0.812744	-0.112932	-0.101881	-0.562418	0	0
30111	2.902487	-0.724076	9.193250	0.011655	-0.025625	-0.040584	0.063174	1.234058	-0.698826	0.812483	-0.112977	-0.102262	-0.562717	0	0
30112	2.913970	-0.810389	9.312326	-0.003562	-0.000294	-0.035340	0.063177	1.233644	-0.699091	0.812205	-0.113015	-0.102336	-0.563096	0	0
30113	2.993602	-0.820413	9.383624	0.007079	0.013616	-0.012329	0.064231	1.233085	-0.697807	0.812137	-0.112908	-0.102343	-0.563215	0	0
30114	3.032392	-0.801254	9.455610	0.000744	0.031916	0.007067	0.062646	1.233646	-0.698038	0.812131	-0.112774	-0.102131	-0.563289	0	0
30115	3.032632	-0.767596	9.451189	-0.003759	0.059880	0.022123	0.062909	1.234059	-0.698560	0.812292	-0.112532	-0.101664	-0.563190	0	0
30116	2.989146	-0.767535	9.360237	0.016020	0.072201	0.007346	0.063436	1.234747	-0.699476	0.812348	-0.112047	-0.101211	-0.563287	0	0
30117	2.974581	-0.774938	9.261740	0.030297	0.070456	0.018023	0.066352	1.233075	-0.700581	0.812534	-0.111467	-0.100856	-0.563198	0	0
30118	2.960179	-0.762806	9.259601	0.068699	0.065187	0.032390	0.066359	1.231279	-0.699554	0.812791	-0.110617	-0.100730	-0.563017	0	0
30119	2.972375	-0.743836	9.202033	0.085702	0.073941	0.036071	0.067422	1.230860	-0.701011	0.813141	-0.109589	-0.100642	-0.562728	0	0
30120	2.934199	-0.678682	9.174272	0.108059	0.061713	0.036215	0.067963	1.229615	-0.702729	0.813450	-0.108444	-0.100760	-0.562482	0	0
30121	2.936676	-0.671361	9.215191	0.117867	0.052073	0.039777	0.070596	1.229185	-0.700162	0.813831	-0.107284	-0.101029	-0.562105	0	0
30122	2.994948	-0.630581	9.328115	0.099955	0.054647	0.041406	0.071670	1.226833	-0.701768	0.814156	-0.106249	-0.101154	-0.561809	0	0
30123	2.980652	-0.603982	9.338158	0.097335	0.076541	0.033545	0.073266	1.225444	-0.702850	0.814502	-0.105115	-0.101117	-0.561527	0	0
30124	2.913268	-0.572156	9.348718	0.086619	0.077441	0.029091	0.074351	1.221574	-0.704994	0.814771	-0.104046	-0.100997	-0.561357	0	0
30125	2.797572	-0.542402	9.345252	0.090986	0.062556	0.048496	0.075278	1.220740	-0.704755	0.815179	-0.103059	-0.101023	-0.560943	0	0
30126	2.759066	-0.522976	9.307354	0.062413	0.065217	0.037739	0.077124	1.220729	-0.704131	0.815449	-0.102266	-0.100855	-0.560726	0	0
30127	2.696238	-0.529656	9.322239	0.065071	0.065221	0.043063	0.077660	1.219346	-0.704283	0.815800	-0.101469	-0.100719	-0.560384	0	0
30128	2.663029	-0.447484	9.366731	0.049803	0.030213	0.044613	0.078598	1.217685	-0.705750	0.816060	-0.100982	-0.100760	-0.560086	0	0
30129	2.668041	-0.423338	9.410225	0.044467	0.010109	0.030405	0.077943	1.217413	-0.706526	0.816263	-0.100647	-0.100970	-0.559812	0	0
30130	2.721464	-0.380571	9.374206	0.051711	0.004023	0.011044	0.076774	1.215211	-0.708358	0.816304	-0.100257	-0.101268	-0.559768	0	0
30131	2.803687	-0.362111	9.328045	0.046289	-0.017009	0.017957	0.078734	1.216717	-0.705109	0.816412	-0.100046	-0.101722	-0.559567	0	0
30132	2.847037	-0.379200	9.356315	0.033774	-0.024018	0.012537	0.077818	1.215618	-0.705759	0.816417	-0.099961	-0.102147	-0.559497	0	0
30133	2.832349	-0.410074	9.447413	0.015948	-0.011754	-0.001651	0.078079	1.215754	-0.704978	0.816389	-0.099949	-0.102409	-0.559492	0	0
30134	2.829770	-0.434004	9.480808	0.003388	-0.015276	0.003526	0.077427	1.216450	-0.708356	0.816327	-0.100053	-0.102603	-0.559528	0	0
30135	2.812702	-0.457850	9.504715	-0.016255	-0.015258	-0.006310	0.077700	1.214515	-0.707987	0.816238	-0.100318	-0.102718	-0.559590	0	0
30136	2.836655	-0.482340	9.422512	-0.005506	0.002245	-0.001773	0.076521	1.214385	-0.710060	0.816159	-0.100391	-0.102725	-0.559690	0	0
30137	2.817694	-0.433954	9.466493	0.014172	-0.004750	-0.003402	0.076388	1.214662	-0.710316	0.816127	-0.100353	-0.102922	-0.559708	0	0
30138	2.820410	-0.390783	9.433318	0.003506	0.023266	-0.009538	0.075203	1.215221	-0.711859	0.816028	-0.100228	-0.102814	-0.559894	0	0
30139	2.856999	-0.338255	9.399960	0.010618	0.020614	0.001079	0.076374	1.216042	-0.708474	0.816044	-0.100081	-0.102780	-0.559904	0	0
30140	2.883859	-0.295302	9.356961	-0.016076	0.033796	-0.026383	0.076239	1.216595	-0.708597	0.815843	-0.100039	-0.102494	-0.560256	0	0
30141	2.857441	-0.275794	9.376640	-0.025073	0.030274	-0.016757	0.076887	1.216589	-0.705213	0.815733	-0.100111	-0.102200	-0.560458	0	0
30142	2.794737	-0.261195	9.271602	-0.010699	0.031216	-0.026317	0.076638	1.214658	-0.706403	0.815540	-0.100039	-0.101967	-0.560793	0	0
30143	2.712668	-0.255816	9.248338	-0.016892	0.009419	-0.047563	0.076623	1.216314	-0.704689	0.815244	-0.100128	-0.101919	-0.561217	0	0
30144	2.688179	-0.303716	9.252806	0.016262	0.009461	-0.058779	0.078224	1.215479	-0.708377	0.814882	-0.099923	-0.102048	-0.561755	0	0
30145	2.601022	-0.338775	9.363708	0.034073	-0.018548	-0.051685	0.076637	1.215487	-0.707309	0.814584	-0.099747	-0.102517	-0.562133	0	0
30146	2.557492	-0.350226	9.440860	0.066287	0.019937	-0.043371	0.076376	1.215627	-0.708479	0.814342	-0.099097	-0.102822	-0.562543	0	0
30147	2.518869	-0.349791	9.484459	0.086853	0.002453	-0.046798	0.075865	1.213145	-0.709148	0.814146	-0.098372	-0.103408	-0.562847	0	0
30148	2.571963	-0.354937	9.510378	0.102040	-0.006318	-0.044975	0.075353	1.211216	-0.710465	0.813901	-0.097576	-0.104129	-0.563206	0	0
30149	2.649184	-0.360506	9.459178	0.116391	0.004182	-0.048380	0.074175	1.209012	-0.709816	0.813725	-0.096596	-0.104867	-0.563493	0	0
30150	2.726460	-0.358815	9.422480	0.127129	-0.016817	-0.053687	0.073790	1.207220	-0.709959	0.813426	-0.095649	-0.105820	-0.563907	0	0
30151	2.777344	-0.330710	9.304600	0.112849	-0.025544	-0.060879	0.074195	1.206528	-0.711408	0.813142	-0.094852	-0.106792	-0.564268	0	0
30152	2.830779	-0.285604	9.246977	0.085950	-0.051821	-0.054126	0.072632	1.203223	-0.711939	0.812778	-0.094434	-0.107801	-0.564670	0	0
30153	2.847637	-0.290664	9.208320	0.057373	-0.044804	-0.063126	0.071184	1.203369	-0.713091	0.812406	-0.094196	-0.108619	-0.565090	0	0
30154	2.871634	-0.314625	9.299164	0.009035	-0.059713	-0.065309	0.068689	1.201865	-0.713982	0.811890	-0.094436	-0.109267	-0.565665	0	0
30155	2.866515	-0.359830	9.447697	-0.001760	-0.046649	-0.053015	0.067633	1.201732	-0.713706	0.811516	-0.094701	-0.109758	-0.566063	0	0
30156	2.813281	-0.384931	9.755497	-0.017906	-0.036211	-0.049566	0.066574	1.203258	-0.715372	0.811097	-0.095043	-0.110049	-0.566549	0	0
30157	2.769740	-0.398714	9.856655	-0.010733	0.003144	-0.044076	0.066049	1.203261	-0.716148	0.810818	-0.095107	-0.110074	-0.566932	0	0
30158	2.798976	-0.360634	9.799160	0.014338	0.041631	-0.034942	0.066178	1.202983	-0.714847	0.810597	-0.094762	-0.109903	-0.567339	0	0
30159	2.842739	-0.313415	9.621477	0.032337	0.054818	-0.048861	0.066444	1.202706	-0.714854	0.810389	-0.094177	-0.109757	-0.567762	0	0
30160	2.837814	-0.318936	9.376314	0.062781	0.056625	-0.046865	0.067499	1.202700	-0.714870	0.810166	-0.093341	-0.109751	-0.568220	0	0
30161	2.846857	-0.401154	9.255123	0.080582	0.024247	-0.032770	0.067128	1.201186	-0.719579	0.810059	-0.092558	-0.110112	-0.568430	0	0
30162	2.800312	-0.492353	9.201602	0.091357	0.032163	-0.037954	0.068190	1.200490	-0.719994	0.809891	-0.091637	-0.110460	-0.568751	0	0
30163	2.802687	-0.497241	9.182299	0.080546	0.000646	-0.030217	0.066090	1.198845	-0.720762	0.809771	-0.090995	-0.111011	-0.568918	0	0
30164	2.778589	-0.492080	9.235439	0.053705	-0.002859	-0.033062	0.066098	1.197188	-0.720126	0.809547	-0.090586	-0.111423	-0.569222	0	0
30165	2.764256	-0.472513	9.305486	0.026793	-0.008155	-0.020934	0.065170	1.197745	-0.719845	0.809420	-0.090442	-0.111732	-0.569364	0	0
30166	2.721037	-0.438464	9.318267	-0.001930	-0.010824	-0.001748	0.064782	1.197057	-0.721021	0.809320	-0.090563	-0.111863	-0.569462	0	0
30167	2.677930	-0.389874	9.367265	-0.041283	0.009288	-0.000178	0.065963	1.198432	-0.721286	0.809269	-0.090893	-0.111624	-0.569528	0	0
30168	2.653968	-0.365486	9.415818	-0.059235	0.005755	0.010264	0.066750	1.198427	-0.720123	0.809215	-0.091395	-0.111286	-0.569591	0	0
30169	2.635015	-0.316997	9.493447	-0.085186	0.009237	0.010101	0.065416	1.200505	-0.719168	0.809182	-0.092090	-0.110786	-0.569622	0	0
30170	2.634984	-0.321763	9.507813	-0.102176	0.017979	0.010008	0.065926	1.202711	-0.717849	0.809083	-0.092872	-0.110101	-0.569770	0	0
30171	2.644988	-0.273721	9.513085	-0.118246	-0.004746	-0.004284	0.065104	1.205059	-0.712852	0.808921	-0.093896	-0.109536	-0.569940	0	0
30172	2.703161	-0.242922	9.508131	-0.103857	-0.004722	-0.020051	0.064297	1.207411	-0.712294	0.808619	-0.094787	-0.109052	-0.570315	0	0
30173	2.724776	-0.259884	9.522169	-0.094919	-0.028340	-0.025368	0.064948	1.207959	-0.710862	0.808331	-0.095731	-0.108829	-0.570607	0	0
30174	2.741704	-0.255316	9.486026	-0.069801	-0.036169	-0.041078	0.063364	1.210593	-0.714859	0.807926	-0.096500	-0.108817	-0.571053	0	0
30175	2.722469	-0.243190	9.469507	-0.057216	-0.029132	-0.051526	0.061650	1.210326	-0.714836	0.807524	-0.097112	-0.108839	-0.571514	0	0
30176	2.756276	-0.243425	9.478827	-0.049119	-0.030867	-0.062058	0.060840	1.211433	-0.711549	0.807010	-0.097663	-0.108920	-0.572130	0	0
30177	2.751173	-0.281841	9.488042	-0.039246	-0.032596	-0.069929	0.059776	1.212267	-0.710480	0.806515	-0.098128	-0.109088	-0.572716	0	0
30178	2.775163	-0.303698	9.480374	-0.034749	-0.024719	-0.072523	0.059255	1.211995	-0.712041	0.805973	-0.098514	-0.109214	-0.573389	0	0
30179	2.775047	-0.320476	9.499409	-0.044600	-0.016859	-0.069046	0.056078	1.213669	-0.711715	0.805494	-0.098931	-0.109223	-0.573989	0	0
30180	2.813385	-0.361717	9.481780	-0.037446	-0.002876	-0.063675	0.056592	1.215598	-0.711182	0.805004	-0.099226	-0.109145	-0.574639	0	0
30181	2.798959	-0.349872	9.385907	-0.041040	0.012872	-0.053062	0.055276	1.214501	-0.710259	0.804652	-0.099460	-0.108918	-0.575135	0	0
30182	2.847193	-0.357538	9.361369	-0.032091	0.005870	-0.054800	0.055533	1.216018	-0.710639	0.804236	-0.099669	-0.108793	-0.575704	0	0
30183	2.859532	-0.319268	9.323249	-0.035643	0.004135	-0.060114	0.054739	1.216299	-0.710624	0.803838	-0.099903	-0.108675	-0.576241	0	0
30184	2.881263	-0.319452	9.318253	-0.037444	0.000625	-0.058384	0.054480	1.215333	-0.710369	0.803395	-0.100181	-0.108565	-0.576831	0	0
30185	2.876540	-0.304940	9.332880	-0.051705	0.003271	-0.069929	0.053947	1.216303	-0.710482	0.802922	-0.100538	-0.108372	-0.577463	0	0
30186	2.871902	-0.280630	9.405300	-0.062448	0.002381	-0.070887	0.053265	1.219344	-0.709266	0.802377	-0.100994	-0.108115	-0.578189	0	0
30187	2.876624	-0.295143	9.390673	-0.055309	0.017239	-0.061974	0.052887	1.217137	-0.710719	0.801960	-0.101308	-0.107780	-0.578775	0	0
30188	2.838060	-0.285205	9.395926	-0.064217	0.016393	-0.070840	0.052479	1.218658	-0.709653	0.801438	-0.101694	-0.107403	-0.579499	0	0
30189	2.804411	-0.265479	9.468544	-0.037386	0.030383	-0.066175	0.050352	1.221569	-0.709853	0.801029	-0.101782	-0.107070	-0.580111	0	0
30190	2.837986	-0.297084	9.443857	-0.030253	0.025120	-0.061753	0.050211	1.222397	-0.708537	0.800570	-0.101862	-0.106805	-0.580779	0	0
30191	2.809036	-0.292150	9.410517	0.003719	0.032124	-0.052658	0.050884	1.220185	-0.708961	0.800282	-0.101623	-0.106682	-0.581240	0	0
30192	2.803925	-0.330675	9.383681	0.034225	0.034805	-0.070055	0.051016	1.220737	-0.709741	0.799876	-0.101117	-0.106727	-0.581880	0	0
30193	2.847312	-0.340724	9.354351	0.052030	0.028635	-0.051457	0.051021	1.220047	-0.710009	0.799639	-0.100513	-0.106912	-0.582276	0	0
30194	2.871300	-0.362596	9.341876	0.061876	0.021640	-0.054066	0.050761	1.219911	-0.710920	0.799320	-0.099882	-0.107203	-0.582768	0	0
30195	2.851375	-0.446699	9.317047	0.068986	0.027751	-0.041666	0.050770	1.217977	-0.710286	0.799155	-0.099159	-0.107485	-0.583066	0	0
30196	2.846245	-0.492037	9.422318	0.082298	0.004077	-0.027566	0.050516	1.216598	-0.710818	0.798989	-0.098497	-0.108009	-0.583308	0	0
30197	2.836402	-0.516167	9.371655	0.069707	0.023287	-0.006441	0.051054	1.215491	-0.712143	0.799025	-0.097834	-0.108297	-0.583318	0	0
30198	2.836439	-0.511320	9.383727	0.058920	0.004020	-0.001302	0.049734	1.215498	-0.711862	0.798981	-0.097388	-0.108658	-0.583385	0	0
30199	2.829256	-0.503937	9.419925	0.030168	0.006570	0.024936	0.050679	1.211627	-0.711784	0.799142	-0.097175	-0.108819	-0.583170	0	0
30200	2.841275	-0.513476	9.477391	0.005096	0.009165	0.028280	0.052134	1.211066	-0.711681	0.799254	-0.097156	-0.108802	-0.583023	0	0
30201	2.875214	-0.494536	9.465300	-0.019972	0.019634	0.035179	0.052128	1.212586	-0.712449	0.799440	-0.097280	-0.108556	-0.582794	0	0
30202	2.923494	-0.497261	9.484078	-0.038777	0.009111	0.034988	0.051591	1.213969	-0.712166	0.799530	-0.097622	-0.108274	-0.582664	0	0
30203	2.952675	-0.468640	9.479349	-0.041471	0.012594	0.038503	0.052121	1.213138	-0.711399	0.799707	-0.097966	-0.107958	-0.582424	0	0
30204	2.962727	-0.413426	9.470284	-0.043194	0.012625	0.024401	0.052379	1.214517	-0.711912	0.799753	-0.098308	-0.107635	-0.582362	0	0
30205	2.933902	-0.391612	9.451556	-0.020783	0.012663	0.015766	0.053434	1.214235	-0.711408	0.799816	-0.098464	-0.107463	-0.582280	0	0
30206	2.919721	-0.348242	9.440161	-0.009152	0.017043	0.017642	0.053565	1.215893	-0.713744	0.799868	-0.098499	-0.107311	-0.582231	0	0
30207	2.857248	-0.304495	9.429186	-0.012697	0.003962	0.007023	0.052245	1.216453	-0.714632	0.799879	-0.098633	-0.107265	-0.582202	0	0
30208	2.809509	-0.227115	9.442504	-0.003705	-0.004747	-0.005250	0.053294	1.216999	-0.713729	0.799776	-0.098728	-0.107341	-0.582313	0	0
30209	2.804722	-0.222171	9.473846	-0.007273	-0.008243	-0.009692	0.052779	1.213410	-0.711537	0.799682	-0.098869	-0.107439	-0.582400	0	0
30210	2.823988	-0.227338	9.406326	0.001721	-0.018705	-0.021125	0.052237	1.215346	-0.710465	0.799475	-0.098985	-0.107674	-0.582621	0	0
30211	2.872290	-0.225399	9.377091	0.008900	-0.016952	-0.024605	0.051467	1.213833	-0.714255	0.799301	-0.099032	-0.107951	-0.582801	0	0
30212	2.872522	-0.194029	9.411098	0.034006	0.002312	-0.031396	0.051606	1.214248	-0.716864	0.799101	-0.098754	-0.108218	-0.583072	0	0
30213	2.910737	-0.256528	9.520603	0.069782	-0.001208	-0.032937	0.051608	1.212452	-0.714532	0.798955	-0.098212	-0.108733	-0.583269	0	0
30214	2.934400	-0.324076	9.514816	0.108289	-0.004682	-0.041501	0.048180	1.210812	-0.712668	0.798732	-0.097376	-0.109494	-0.583571	0	0
30215	2.963580	-0.295456	9.510087	0.127103	-0.016914	-0.050223	0.048456	1.209707	-0.714511	0.798522	-0.096451	-0.110486	-0.583826	0	0
30216	2.925364	-0.237371	9.530311	0.141476	-0.002884	-0.058856	0.048078	1.207225	-0.715575	0.798255	-0.095315	-0.111448	-0.584194	0	0
30217	2.843481	-0.203387	9.423257	0.110983	0.004104	-0.037871	0.047303	1.205020	-0.716499	0.798122	-0.094409	-0.112166	-0.584386	0	0
30218	2.770957	-0.212639	9.358886	0.094046	-0.015073	-0.055666	0.046535	1.201850	-0.718216	0.797810	-0.093726	-0.112944	-0.584772	0	0
30219	2.869943	-0.213575	9.305147	0.077039	0.004134	-0.046938	0.045478	1.202270	-0.718457	0.797590	-0.093081	-0.113472	-0.585073	0	0
30220	2.804813	-0.207887	9.425942	0.090316	-0.044901	-0.032901	0.043920	1.198413	-0.719516	0.797366	-0.092630	-0.114444	-0.585261	0	0
30221	2.848421	-0.184514	9.315281	0.073373	-0.013396	-0.032917	0.044558	1.199373	-0.714946	0.797203	-0.092131	-0.115077	-0.585437	0	0
30222	2.800087	-0.189034	9.286805	0.064279	-0.036190	-0.006616	0.042712	1.199245	-0.714920	0.797106	-0.091869	-0.115800	-0.585468	0	0
30223	2.756412	-0.219814	9.334895	0.042736	-0.011742	0.014469	0.042982	1.198139	-0.714935	0.797194	-0.091659	-0.116196	-0.585303	0	0
30224	2.732301	-0.214800	9.339968	0.033815	0.002265	0.012701	0.042761	1.194554	-0.721495	0.797246	-0.091434	-0.116420	-0.585222	0	0
30225	2.712655	-0.260377	9.330000	0.039249	0.004058	-0.001355	0.043819	1.194825	-0.722553	0.797257	-0.091139	-0.116682	-0.585201	0	0
30226	2.712557	-0.274734	9.353869	0.058890	-0.004706	0.004921	0.043553	1.193720	-0.720079	0.797266	-0.090747	-0.117114	-0.585164	0	0
