# Supplementary material for: Identification of Haptic Based Guiding Using Hard Reins
Source: PLoS One. 2015 Jul 22;10(7):e0132020. doi: 10.1371/journal.pone.0132020 (PMC4511788; doi:10.1371/journal.pone.0132020)
Supplement: S1 File — (ZIP) [file pone.0132020.s001.zip › MotionData1/Subject1/T15/sync15.txt]

// Start Time: 0
// Sample rate: 50.0Hz
// Scenario: 4.0
// Firmware Version: 2.6.1
Counter	Acc_X	Acc_Y	Acc_Z	Gyr_X	Gyr_Y	Gyr_Z	Mag_X	Mag_Y	Mag_Z	Quat_w	Quat_x	Quat_y	Quat_z	AnalogIn_1	AnalogIn_2
28254	1.127582	9.792098	0.280395	0.024463	0.308117	0.076365	-0.587210	-0.455616	-0.669852	0.272740	0.198751	-0.682589	-0.648215	0	0
28255	1.105353	9.694592	0.299707	-0.010292	0.316051	0.031227	-0.587212	-0.454442	-0.671584	0.275145	0.200511	-0.681725	-0.647565	0	0
28256	1.160114	9.647049	0.455813	-0.068611	0.300640	-0.012388	-0.584926	-0.454287	-0.674466	0.277357	0.202395	-0.680403	-0.647426	0	0
28257	1.270301	9.624795	0.671204	-0.085090	0.258609	-0.043680	-0.583178	-0.453966	-0.677881	0.279033	0.204081	-0.679048	-0.647599	0	0
28258	1.349714	9.674804	0.808072	-0.087756	0.159490	-0.062911	-0.581164	-0.452804	-0.681136	0.280007	0.205352	-0.677879	-0.648003	0	0
28259	1.355935	9.738043	0.875190	-0.089267	0.046492	-0.060108	-0.580624	-0.453043	-0.683601	0.280147	0.205759	-0.677048	-0.648681	0	0
28260	1.256873	9.719249	0.853033	-0.095439	-0.051720	-0.081950	-0.579277	-0.453719	-0.686363	0.279584	0.205769	-0.676377	-0.649620	0	0
28261	1.058221	9.703498	0.779652	-0.090815	-0.132099	-0.066491	-0.578072	-0.452195	-0.686055	0.278479	0.205053	-0.676017	-0.650695	0	0
28262	0.851382	9.838100	0.598964	-0.098085	-0.160581	-0.068420	-0.578877	-0.452608	-0.685787	0.277253	0.204236	-0.675663	-0.651842	0	0
28263	0.778816	9.955740	0.619922	-0.078370	-0.135702	-0.061115	-0.578210	-0.450905	-0.686557	0.276131	0.203494	-0.675399	-0.652823	0	0
28264	0.791144	9.955971	0.687703	-0.031488	-0.083877	-0.055337	-0.577935	-0.452894	-0.686624	0.275369	0.203270	-0.675291	-0.653326	0	0
28265	0.860453	9.874683	0.632668	-0.002674	-0.060607	-0.051572	-0.578739	-0.453712	-0.687186	0.274663	0.203162	-0.675331	-0.653616	0	0
28266	0.894545	9.865591	0.626561	-0.002585	-0.030423	-0.049617	-0.576591	-0.452962	-0.685008	0.274222	0.203308	-0.675281	-0.653807	0	0
28267	0.961659	9.898365	0.597079	0.038780	-0.015936	-0.045874	-0.577259	-0.454375	-0.684501	0.273771	0.203567	-0.675478	-0.653712	0	0
28268	0.982156	9.944849	0.474585	0.096284	-0.005808	-0.040328	-0.576585	-0.454995	-0.682895	0.273345	0.204072	-0.676029	-0.653163	0	0
28269	1.076050	9.839726	0.379561	0.141826	0.040221	-0.052281	-0.576178	-0.456427	-0.682673	0.273022	0.205021	-0.676730	-0.652275	0	0
28270	1.242337	9.653395	0.439030	0.120151	0.048830	-0.047904	-0.573083	-0.457350	-0.682603	0.272870	0.206003	-0.677268	-0.651470	0	0
28271	1.362623	9.689558	0.384673	0.077075	-0.024005	-0.065329	-0.574425	-0.457858	-0.683830	0.272161	0.206443	-0.677692	-0.651186	0	0
28272	1.283379	9.770658	0.362371	0.044420	-0.081178	-0.065783	-0.574695	-0.457946	-0.679744	0.271152	0.206477	-0.678057	-0.651216	0	0
28273	1.070650	9.737661	0.327204	0.019126	-0.115144	-0.067799	-0.573077	-0.459393	-0.680082	0.269930	0.206181	-0.678343	-0.651519	0	0
28274	0.906113	9.712819	0.254938	-0.024067	-0.096049	-0.064237	-0.573080	-0.458895	-0.677069	0.268977	0.205927	-0.678302	-0.652036	0	0
28275	0.877459	9.690450	0.249413	-0.052829	-0.057309	-0.058767	-0.572812	-0.458634	-0.676383	0.268353	0.205752	-0.677980	-0.652683	0	0
28276	0.954539	9.716126	0.261214	-0.046009	-0.025723	-0.039113	-0.570660	-0.458822	-0.676550	0.268083	0.205724	-0.677659	-0.653137	0	0
28277	1.157776	9.734381	0.267313	-0.067351	-0.004399	-0.045277	-0.571471	-0.457368	-0.677311	0.267937	0.205763	-0.677126	-0.653737	0	0
28278	1.298046	9.751493	0.281118	-0.047751	-0.062832	-0.048274	-0.570394	-0.457657	-0.678150	0.267356	0.205546	-0.676874	-0.654304	0	0
28279	1.253658	9.770096	0.156843	-0.037279	-0.126801	-0.046870	-0.570658	-0.459011	-0.680642	0.266310	0.204873	-0.676860	-0.654956	0	0
28280	1.146919	9.768154	0.112659	-0.008903	-0.158837	-0.036352	-0.570927	-0.459325	-0.679015	0.265082	0.204057	-0.677139	-0.655420	0	0
28281	1.021855	9.712472	0.065909	0.009125	-0.195860	-0.043575	-0.570792	-0.459508	-0.677388	0.263495	0.203030	-0.677615	-0.655886	0	0
28282	0.899995	9.734529	-0.010216	-0.003618	-0.208510	-0.040131	-0.572810	-0.459518	-0.674913	0.261889	0.201921	-0.678049	-0.656423	0	0
28283	0.782362	9.790651	-0.067209	-0.015786	-0.209058	-0.022467	-0.574428	-0.458090	-0.673759	0.260398	0.200599	-0.678434	-0.657024	0	0
28284	0.719647	9.770088	-0.102681	-0.000110	-0.178488	-0.031047	-0.573082	-0.458873	-0.671893	0.259052	0.199639	-0.678824	-0.657445	0	0
28285	0.680998	9.759674	-0.127861	-0.008058	-0.145666	-0.030853	-0.574425	-0.459572	-0.670947	0.257918	0.198810	-0.679075	-0.657883	0	0
28286	0.700243	9.774594	-0.079237	-0.028749	-0.143169	-0.030907	-0.573749	-0.460909	-0.668955	0.256868	0.198006	-0.679182	-0.658426	0	0
28287	0.748190	9.809457	-0.025069	0.003579	-0.135869	-0.027236	-0.576443	-0.459444	-0.668331	0.255799	0.197247	-0.679489	-0.658753	0	0
28288	0.855739	9.762855	-0.031046	0.005379	-0.146471	-0.029088	-0.575367	-0.459648	-0.666716	0.254672	0.196498	-0.679829	-0.659062	0	0
28289	0.849104	9.728746	-0.045436	-0.003947	-0.177840	-0.022242	-0.575365	-0.460201	-0.667279	0.253364	0.195408	-0.680201	-0.659507	0	0
28290	0.754751	9.722180	-0.033838	0.001563	-0.195405	-0.029389	-0.576707	-0.461203	-0.665525	0.251918	0.194338	-0.680633	-0.659931	0	0
28291	0.681150	9.759682	-0.079711	-0.007524	-0.194685	-0.025861	-0.577112	-0.460929	-0.664694	0.250476	0.193152	-0.681012	-0.660437	0	0
28292	0.641213	9.822079	-0.052520	-0.007077	-0.178331	-0.039895	-0.577916	-0.461798	-0.663079	0.249093	0.192243	-0.681319	-0.660908	0	0
28293	0.612138	9.821550	-0.053408	0.001789	-0.165988	-0.032709	-0.579669	-0.460389	-0.660969	0.247780	0.191317	-0.681670	-0.661308	0	0
28294	0.660761	9.812721	-0.061478	0.012787	-0.153316	-0.037908	-0.578994	-0.461241	-0.661550	0.246545	0.190613	-0.682046	-0.661586	0	0
28295	0.684250	9.847133	-0.080275	0.003227	-0.141517	-0.014883	-0.579262	-0.461849	-0.659523	0.245512	0.189730	-0.682377	-0.661882	0	0
28296	0.722580	9.857531	-0.156211	0.017451	-0.118546	-0.004089	-0.578993	-0.461858	-0.659391	0.244732	0.189039	-0.682758	-0.661975	0	0
28297	0.722774	9.847824	-0.156132	0.020200	-0.097231	-0.002176	-0.579665	-0.462157	-0.658030	0.244052	0.188405	-0.683116	-0.662038	0	0
28298	0.709534	9.779608	-0.175282	0.035743	-0.054389	-0.003615	-0.580876	-0.462035	-0.655969	0.243671	0.188173	-0.683464	-0.661886	0	0
28299	0.784329	9.683866	-0.119304	0.025356	-0.025760	-0.014087	-0.580205	-0.461594	-0.657325	0.243389	0.188107	-0.683659	-0.661807	0	0
28300	0.876834	9.666124	-0.101887	0.014673	-0.020422	-0.017643	-0.581004	-0.464150	-0.656309	0.243197	0.188155	-0.683755	-0.661765	0	0
28301	0.877038	9.661277	-0.068142	0.004295	-0.051986	-0.039096	-0.580336	-0.462740	-0.656680	0.242610	0.188034	-0.683827	-0.661940	0	0
28302	0.856750	9.692458	-0.155663	-0.007053	-0.080926	-0.023398	-0.580872	-0.463287	-0.656963	0.242014	0.187675	-0.683913	-0.662171	0	0
28303	0.836066	9.750341	-0.200066	-0.017537	-0.094889	-0.037662	-0.580605	-0.462435	-0.657348	0.241184	0.187208	-0.683947	-0.662571	0	0
28304	0.781955	9.788200	-0.211641	-0.022832	-0.113431	-0.044859	-0.581679	-0.463325	-0.654504	0.240248	0.186738	-0.683967	-0.663023	0	0
28305	0.743715	9.765661	-0.183757	-0.010118	-0.108794	-0.048317	-0.582757	-0.462901	-0.653388	0.239237	0.186269	-0.684062	-0.663421	0	0
28306	0.763317	9.749020	-0.221546	0.002454	-0.094553	-0.044653	-0.581816	-0.462790	-0.652987	0.238396	0.185994	-0.684200	-0.663659	0	0
28307	0.767987	9.756386	-0.231088	0.001957	-0.089704	-0.025175	-0.581409	-0.463954	-0.652076	0.237646	0.185523	-0.684373	-0.663882	0	0
28308	0.780537	9.742053	-0.184856	-0.006839	-0.086045	-0.032255	-0.580604	-0.463422	-0.651387	0.236971	0.185207	-0.684448	-0.664134	0	0
28309	0.763456	9.746597	-0.192636	-0.006917	-0.082578	-0.028693	-0.581678	-0.463951	-0.651936	0.236262	0.184787	-0.684537	-0.664412	0	0
28310	0.762354	9.804843	-0.173851	-0.015968	-0.082697	-0.026957	-0.582753	-0.464235	-0.650843	0.235662	0.184435	-0.684552	-0.664707	0	0
28311	0.742704	9.823911	-0.136081	-0.011985	-0.069911	-0.039237	-0.581951	-0.463001	-0.649859	0.234978	0.184159	-0.684559	-0.665019	0	0
28312	0.747246	9.836129	-0.155293	-0.010598	-0.067626	-0.023306	-0.581142	-0.463573	-0.650432	0.234512	0.183911	-0.684576	-0.665235	0	0
28313	0.787323	9.771311	-0.153574	-0.025010	-0.071301	-0.023380	-0.581947	-0.464109	-0.650985	0.233947	0.183486	-0.684528	-0.665600	0	0
28314	0.802509	9.737598	-0.162483	-0.010977	-0.079490	-0.011013	-0.581948	-0.463854	-0.649751	0.233481	0.183074	-0.684592	-0.665811	0	0
28315	0.826699	9.745324	-0.128096	-0.023682	-0.081460	-0.007536	-0.581677	-0.464707	-0.649918	0.232950	0.182476	-0.684605	-0.666148	0	0
28316	0.845319	9.786934	-0.108580	-0.011743	-0.089985	-0.018168	-0.581409	-0.464615	-0.648011	0.232372	0.182047	-0.684673	-0.666397	0	0
28317	0.802071	9.766727	-0.116977	-0.007100	-0.111066	-0.027119	-0.583296	-0.462879	-0.647660	0.231477	0.181424	-0.684829	-0.666718	0	0
28318	0.724687	9.760469	-0.102454	-0.007374	-0.098934	-0.014648	-0.583696	-0.464311	-0.646613	0.230854	0.180922	-0.684952	-0.666944	0	0
28319	0.633926	9.812228	-0.120073	-0.025515	-0.104535	-0.010302	-0.583027	-0.463159	-0.648081	0.230148	0.180185	-0.684999	-0.667339	0	0
28320	0.665175	9.817646	-0.167301	-0.011042	-0.093723	-0.011078	-0.583296	-0.463162	-0.647670	0.229621	0.179715	-0.685083	-0.667561	0	0
28321	0.690675	9.759849	-0.132380	-0.009502	-0.099261	-0.002272	-0.582623	-0.463514	-0.645374	0.228975	0.178996	-0.685239	-0.667817	0	0
28322	0.646949	9.763910	-0.138567	-0.025644	-0.086954	-0.002234	-0.585042	-0.463723	-0.646169	0.228569	0.178467	-0.685227	-0.668109	0	0
28323	0.641158	9.817217	-0.100631	-0.011091	-0.061895	-0.003798	-0.584642	-0.462605	-0.645865	0.228171	0.178004	-0.685283	-0.668311	0	0
28324	0.674983	9.822686	-0.099634	-0.005862	-0.057579	0.003311	-0.585577	-0.464727	-0.645106	0.227979	0.177690	-0.685344	-0.668398	0	0
28325	0.705155	9.769827	-0.088680	0.003404	-0.040434	-0.003628	-0.585578	-0.464283	-0.645909	0.227703	0.177403	-0.685448	-0.668461	0	0
28326	0.681374	9.749976	-0.070002	-0.010569	-0.040159	-0.019577	-0.585174	-0.464415	-0.646735	0.227510	0.177376	-0.685390	-0.668594	0	0
28327	0.661013	9.798159	-0.073397	-0.021621	-0.033403	-0.008957	-0.585712	-0.464545	-0.646733	0.227290	0.177116	-0.685302	-0.668828	0	0
28328	0.680517	9.793658	-0.065543	-0.010467	-0.022356	-0.020349	-0.585175	-0.464280	-0.646458	0.227205	0.177203	-0.685205	-0.668933	0	0
28329	0.683058	9.783992	-0.089465	0.000224	-0.009974	-0.014047	-0.583830	-0.464471	-0.645663	0.227072	0.177185	-0.685200	-0.668988	0	0
28330	0.675947	9.779009	-0.070387	-0.003242	-0.011650	-0.019372	-0.584642	-0.462760	-0.645326	0.227055	0.177355	-0.685129	-0.669021	0	0
28331	0.686275	9.754926	-0.021743	0.005738	-0.015129	-0.019369	-0.585579	-0.464337	-0.643595	0.226841	0.177352	-0.685164	-0.669059	0	0
28332	0.681197	9.764543	-0.034008	-0.010538	-0.001173	-0.014025	-0.583702	-0.462671	-0.643972	0.226949	0.177544	-0.685028	-0.669111	0	0
28333	0.675611	9.805714	-0.008009	-0.018033	-0.003275	-0.003454	-0.583969	-0.463225	-0.644259	0.226965	0.177457	-0.684905	-0.669254	0	0
28334	0.660601	9.832148	0.010589	-0.014270	0.002221	-0.008710	-0.584230	-0.465438	-0.646370	0.227163	0.177651	-0.684739	-0.669305	0	0
28335	0.665539	9.824952	-0.006056	-0.005433	0.023390	0.001178	-0.585041	-0.464012	-0.645906	0.227369	0.177739	-0.684649	-0.669304	0	0
28336	0.724156	9.804169	0.005529	0.005271	0.034020	0.006572	-0.584099	-0.464317	-0.645927	0.227830	0.178064	-0.684574	-0.669137	0	0
28337	0.714972	9.779726	0.012653	0.017010	0.016448	0.002079	-0.585174	-0.464551	-0.647012	0.227955	0.178151	-0.684651	-0.668993	0	0
28338	0.695806	9.762381	-0.026321	0.010653	0.039352	0.008400	-0.584098	-0.464902	-0.645129	0.228456	0.178511	-0.684604	-0.668775	0	0
28339	0.671447	9.769222	-0.022306	0.009263	0.041489	-0.006616	-0.583022	-0.464760	-0.646226	0.228707	0.178807	-0.684556	-0.668659	0	0
28340	0.709729	9.794193	-0.021319	0.003215	0.044385	0.018129	-0.584097	-0.465154	-0.646499	0.229336	0.179133	-0.684460	-0.668455	0	0
28341	0.733862	9.799487	-0.020619	0.005408	0.048311	0.004010	-0.582755	-0.464033	-0.647296	0.229712	0.179394	-0.684389	-0.668328	0	0
28342	0.768426	9.770985	-0.000084	0.009339	0.048652	-0.008360	-0.583428	-0.464046	-0.646062	0.230169	0.179931	-0.684280	-0.668138	0	0
28343	0.797396	9.776365	-0.001643	0.010933	0.055561	0.000524	-0.583022	-0.464871	-0.647592	0.230561	0.180276	-0.684222	-0.667968	0	0
28344	0.806693	9.795955	-0.003913	0.010915	0.041382	-0.001338	-0.582485	-0.464298	-0.648397	0.231037	0.180744	-0.684146	-0.667756	0	0
28345	0.809804	9.766883	0.030104	0.016014	0.037607	0.009263	-0.584636	-0.464406	-0.647694	0.231356	0.180922	-0.684179	-0.667563	0	0
28346	0.792841	9.761717	-0.001673	0.006986	0.041041	0.011029	-0.584101	-0.463744	-0.646181	0.231866	0.181241	-0.684113	-0.667367	0	0
28347	0.787842	9.768909	-0.004287	-0.000115	0.041958	0.007477	-0.583295	-0.463455	-0.647271	0.232232	0.181422	-0.684026	-0.667280	0	0
28348	0.809252	9.796006	0.039496	0.017702	0.044602	0.014616	-0.582352	-0.464055	-0.646756	0.232807	0.181801	-0.684019	-0.666984	0	0
28349	0.829139	9.769662	0.030676	0.013219	0.037497	0.012785	-0.583022	-0.464877	-0.647320	0.233154	0.181946	-0.684040	-0.666801	0	0
28350	0.788161	9.756779	0.019887	0.025024	0.050082	0.011144	-0.584097	-0.464840	-0.647851	0.233711	0.182384	-0.684068	-0.666458	0	0
28351	0.763059	9.800021	0.018790	0.008453	0.051370	0.025250	-0.582887	-0.464688	-0.649494	0.234245	0.182526	-0.684047	-0.666253	0	0
28352	0.801244	9.829845	0.019737	0.015681	0.047922	0.023472	-0.584235	-0.463506	-0.650258	0.234899	0.182857	-0.684036	-0.665944	0	0
28353	0.868088	9.758228	0.012699	0.024619	0.023152	0.021562	-0.582890	-0.463842	-0.649331	0.235186	0.182873	-0.684182	-0.665688	0	0
28354	0.851642	9.733655	0.022009	0.013969	0.003723	0.012568	-0.584236	-0.463568	-0.647536	0.235437	0.182948	-0.684251	-0.665507	0	0
28355	0.822228	9.750114	0.020982	0.008703	0.002030	0.007242	-0.585043	-0.463276	-0.647108	0.235513	0.182883	-0.684314	-0.665433	0	0
28356	0.768053	9.790400	0.004572	0.008530	0.005406	0.014346	-0.584909	-0.463289	-0.646702	0.235803	0.182951	-0.684345	-0.665280	0	0
28357	0.763427	9.778176	-0.002699	0.020977	0.013336	0.021511	-0.583156	-0.464868	-0.647590	0.236029	0.182893	-0.684490	-0.665067	0	0
28358	0.754044	9.761011	-0.012487	0.017990	0.012989	-0.001484	-0.584907	-0.463695	-0.647532	0.236262	0.183156	-0.684533	-0.664868	0	0
28359	0.749302	9.756070	-0.010188	0.003600	0.025270	0.000319	-0.585172	-0.465123	-0.646758	0.236461	0.183282	-0.684494	-0.664802	0	0
28360	0.748287	9.804604	-0.025029	0.001814	0.018187	-0.001502	-0.584366	-0.464827	-0.648120	0.236756	0.183538	-0.684418	-0.664705	0	0
28361	0.699795	9.806151	-0.021714	0.010657	0.025195	0.005654	-0.584637	-0.464270	-0.647417	0.236976	0.183643	-0.684437	-0.664578	0	0
28362	0.612279	9.811841	-0.070181	0.018494	0.050626	-0.013588	-0.584906	-0.464245	-0.648231	0.237373	0.184229	-0.684374	-0.664339	0	0
28363	0.585415	9.816205	-0.107148	0.014643	0.077800	0.000725	-0.584638	-0.463997	-0.647000	0.237912	0.184728	-0.684285	-0.664099	0	0
28364	0.605426	9.787437	-0.091873	0.025725	0.119764	-0.002511	-0.582753	-0.464584	-0.647994	0.238847	0.185719	-0.684124	-0.663653	0	0
28365	0.644673	9.768732	-0.061640	0.035988	0.159143	-0.009308	-0.582756	-0.463747	-0.647423	0.239835	0.186878	-0.683962	-0.663138	0	0
28366	0.660652	9.827291	-0.003817	0.033896	0.170322	-0.030469	-0.581814	-0.464046	-0.647716	0.240887	0.188387	-0.683685	-0.662615	0	0
28367	0.612029	9.836121	0.004254	0.050602	0.199256	-0.044366	-0.580462	-0.466327	-0.648486	0.241887	0.190086	-0.683453	-0.662005	0	0
28368	0.544759	9.800909	-0.031247	0.070943	0.219394	-0.060954	-0.578311	-0.466385	-0.648105	0.243005	0.192220	-0.683237	-0.661201	0	0
28369	0.488008	9.722190	-0.080541	0.069825	0.258953	-0.079253	-0.577502	-0.466901	-0.651127	0.244141	0.194599	-0.682912	-0.660422	0	0
28370	0.435328	9.694532	-0.053061	0.049185	0.303926	-0.107309	-0.574273	-0.467529	-0.651730	0.245566	0.197550	-0.682245	-0.659706	0	0
28371	0.362497	9.710211	0.007175	0.035023	0.357143	-0.106999	-0.571582	-0.467827	-0.653814	0.247251	0.200678	-0.681381	-0.659026	0	0
28372	0.306882	9.704347	0.010327	0.037037	0.414896	-0.104842	-0.567685	-0.467035	-0.655196	0.249427	0.204268	-0.680357	-0.658161	0	0
28373	0.328867	9.695035	0.006258	0.018219	0.495375	-0.093782	-0.564047	-0.469303	-0.658853	0.252163	0.208168	-0.679039	-0.657257	0	0
28374	0.528213	9.676812	0.084732	-0.000567	0.543151	-0.090044	-0.560014	-0.468754	-0.662151	0.255348	0.212370	-0.677449	-0.656323	0	0
28375	0.722645	9.658498	0.141390	-0.015138	0.548203	-0.083028	-0.554638	-0.467659	-0.665856	0.258569	0.216447	-0.675761	-0.655470	0	0
28376	0.858051	9.685239	0.210340	-0.037063	0.519408	-0.076240	-0.551273	-0.468831	-0.667567	0.261721	0.220268	-0.673990	-0.654768	0	0
28377	0.973179	9.740732	0.179752	-0.054285	0.470523	-0.046575	-0.548047	-0.468276	-0.670311	0.264730	0.223474	-0.672290	-0.654220	0	0
28378	1.023074	9.792620	0.190521	-0.058241	0.413512	-0.043430	-0.545890	-0.469629	-0.675283	0.267430	0.226326	-0.670697	-0.653776	0	0
28379	1.042945	9.766274	0.176886	-0.053670	0.364977	-0.020743	-0.542935	-0.468007	-0.680985	0.269890	0.228660	-0.669316	-0.653368	0	0
28380	1.069497	9.761894	0.115144	-0.063218	0.305072	-0.010551	-0.540785	-0.466996	-0.683974	0.272104	0.230584	-0.668031	-0.653089	0	0
28381	1.185880	9.759151	0.113922	-0.063307	0.243915	-0.018041	-0.539710	-0.466656	-0.687517	0.273791	0.232077	-0.666907	-0.653003	0	0
28382	1.247783	9.823399	0.168298	-0.067520	0.172505	-0.007920	-0.538098	-0.465824	-0.688326	0.275133	0.233091	-0.665957	-0.653048	0	0
28383	1.285563	9.875066	0.178696	-0.061168	0.058465	0.003737	-0.536622	-0.464656	-0.691302	0.275722	0.233229	-0.665402	-0.653316	0	0
28384	1.202555	9.902689	0.161497	-0.048869	-0.029359	-0.000305	-0.537830	-0.465201	-0.691033	0.275739	0.232939	-0.665141	-0.653678	0	0
28385	1.165211	9.817035	0.074334	-0.054543	-0.113779	-0.004385	-0.538230	-0.466319	-0.691337	0.275116	0.232021	-0.665085	-0.654324	0	0
28386	1.104548	9.694549	0.044509	-0.065482	-0.209625	-0.015623	-0.539313	-0.463840	-0.693287	0.273887	0.230622	-0.665167	-0.655250	0	0
28387	0.959469	9.677350	0.042594	-0.072438	-0.282066	-0.037293	-0.540926	-0.463815	-0.692722	0.271969	0.228767	-0.665374	-0.656487	0	0
28388	0.744593	9.755990	0.032999	-0.099240	-0.322848	-0.051740	-0.541866	-0.464690	-0.690697	0.269820	0.226766	-0.665452	-0.657987	0	0
28389	0.576119	9.816050	0.017747	-0.101363	-0.342653	-0.042997	-0.543748	-0.464336	-0.691889	0.267522	0.224468	-0.665606	-0.659556	0	0
28390	0.453292	9.789553	0.096025	-0.092125	-0.341475	-0.051775	-0.544288	-0.464081	-0.690104	0.265245	0.222378	-0.665759	-0.661028	0	0
28391	0.298360	9.786745	0.134623	-0.097348	-0.354644	-0.060684	-0.546174	-0.462939	-0.688547	0.262733	0.220125	-0.665915	-0.662627	0	0
28392	0.129630	9.856509	0.100031	-0.082416	-0.320399	-0.074528	-0.546978	-0.463771	-0.688564	0.260427	0.218354	-0.666008	-0.664028	0	0
28393	0.026143	9.815785	0.073090	-0.080090	-0.272988	-0.085685	-0.546984	-0.461788	-0.688500	0.258248	0.216851	-0.665995	-0.665383	0	0
28394	-0.024839	9.822145	0.085921	-0.067136	-0.220323	-0.089717	-0.549127	-0.464719	-0.688297	0.256484	0.215897	-0.665881	-0.666488	0	0
28395	0.108933	9.805156	0.128671	-0.043439	-0.152551	-0.089239	-0.546842	-0.464359	-0.687768	0.254998	0.215314	-0.665787	-0.667341	0	0
28396	0.325934	9.753267	0.212755	-0.049782	-0.086278	-0.110100	-0.545766	-0.464195	-0.689818	0.253978	0.215458	-0.665390	-0.668079	0	0
28397	0.650107	9.691196	0.401312	-0.087715	-0.154846	-0.117804	-0.545769	-0.463348	-0.689654	0.252381	0.214935	-0.664939	-0.669300	0	0
28398	0.535033	9.829883	0.141561	-0.114169	-0.206715	-0.079293	-0.544692	-0.463930	-0.690094	0.250894	0.213895	-0.664480	-0.670647	0	0
28399	0.632530	9.564615	0.175442	-0.247138	-0.281108	-0.100532	-0.545500	-0.463034	-0.691281	0.248911	0.212007	-0.663306	-0.673144	0	0
28400	0.408650	10.007260	0.381888	-0.172005	-0.202142	-0.104185	-0.546577	-0.462408	-0.692747	0.247416	0.211021	-0.662381	-0.674913	0	0
28401	0.363281	10.222502	0.422203	-0.039199	-0.125290	-0.110349	-0.546174	-0.463131	-0.686374	0.245955	0.210760	-0.662190	-0.675715	0	0
28402	0.455827	9.969287	0.499172	0.080179	-0.163532	-0.104927	-0.544558	-0.464364	-0.683708	0.244131	0.210614	-0.662879	-0.675746	0	0
28403	0.216525	9.520651	0.167822	0.016559	-0.163784	-0.045816	-0.544826	-0.464826	-0.681814	0.242732	0.209803	-0.663291	-0.676099	0	0
28404	0.274876	9.519288	0.217768	-0.114144	-0.131478	-0.066367	-0.543213	-0.463690	-0.689695	0.241882	0.209236	-0.662637	-0.677219	0	0
28405	0.549665	9.878737	0.478662	-0.121503	-0.178537	-0.070309	-0.545232	-0.463046	-0.691013	0.240508	0.208150	-0.662094	-0.678573	0	0
28406	0.330955	9.879604	0.298619	-0.111072	-0.159350	-0.052419	-0.545367	-0.462238	-0.695207	0.239542	0.207289	-0.661558	-0.679700	0	0
28407	0.240555	9.827005	0.503269	-0.148049	-0.121711	-0.077032	-0.544021	-0.462508	-0.697138	0.238551	0.206568	-0.660680	-0.681121	0	0
28408	0.342801	9.807014	0.521001	-0.140616	-0.132047	-0.087705	-0.544562	-0.461350	-0.697639	0.237567	0.206033	-0.659805	-0.682473	0	0
28409	0.310772	9.723902	0.597679	-0.131341	-0.138798	-0.099204	-0.544964	-0.461920	-0.697108	0.236275	0.205380	-0.659030	-0.683866	0	0
28410	0.340039	9.836104	0.597730	-0.081395	-0.158262	-0.085922	-0.545639	-0.461039	-0.697753	0.234986	0.204772	-0.658627	-0.684880	0	0
28411	0.333231	9.787411	0.436600	-0.089535	-0.176924	-0.053348	-0.544157	-0.461567	-0.700920	0.233670	0.203652	-0.658315	-0.685963	0	0
28412	0.351880	9.875178	0.756680	-0.034227	-0.210515	-0.041912	-0.543756	-0.460695	-0.702258	0.232297	0.202558	-0.658427	-0.686646	0	0
28413	0.187051	9.852750	0.607354	-0.002176	-0.162898	-0.087438	-0.545638	-0.460810	-0.701559	0.230660	0.201961	-0.658608	-0.687199	0	0
28414	0.334749	9.865145	0.640680	0.066245	-0.155202	-0.087208	-0.543757	-0.461283	-0.695195	0.229057	0.201699	-0.659209	-0.687236	0	0
28415	0.269735	9.708587	0.553204	0.086413	-0.193560	-0.039627	-0.544023	-0.462338	-0.692230	0.227366	0.200779	-0.660161	-0.687154	0	0
28416	0.110237	9.555173	0.496506	-0.021412	-0.181945	-0.043385	-0.544692	-0.463656	-0.689677	0.226071	0.199854	-0.660301	-0.687715	0	0
28417	0.155969	9.701667	0.554579	-0.091631	-0.226801	-0.050982	-0.544697	-0.462234	-0.689903	0.224438	0.198374	-0.660075	-0.688895	0	0
28418	0.204449	9.717123	0.654649	-0.097934	-0.279021	-0.026595	-0.547385	-0.462443	-0.690423	0.222794	0.196519	-0.659927	-0.690101	0	0
28419	0.012121	9.621371	0.543549	-0.162923	-0.231140	-0.044126	-0.547922	-0.462355	-0.693683	0.221315	0.194803	-0.659223	-0.691734	0	0
28420	0.039940	9.966627	0.789749	-0.161602	-0.170548	-0.084428	-0.548996	-0.462545	-0.696673	0.220122	0.193946	-0.658268	-0.693263	0	0
28421	0.122538	10.191463	0.737627	-0.033486	-0.179727	-0.064661	-0.547384	-0.462352	-0.694370	0.218587	0.193003	-0.658299	-0.693982	0	0
28422	0.123180	9.909864	0.696440	0.053361	-0.156416	-0.043009	-0.547386	-0.461861	-0.691085	0.217319	0.192405	-0.658891	-0.693985	0	0
28423	0.130541	9.737604	0.404275	-0.012704	-0.130791	-0.023590	-0.546850	-0.461467	-0.690262	0.216349	0.191578	-0.659035	-0.694380	0	0
28424	0.276402	9.742697	0.577224	-0.039330	-0.112935	-0.035089	-0.547919	-0.463227	-0.692758	0.215625	0.191052	-0.658895	-0.694883	0	0
28425	0.237553	9.746847	0.580815	-0.072188	-0.157903	-0.025746	-0.548731	-0.461824	-0.691341	0.214575	0.189920	-0.658678	-0.695724	0	0
28426	0.081819	9.804730	0.748924	-0.103362	-0.082663	-0.058930	-0.548465	-0.460675	-0.692260	0.213987	0.189605	-0.657986	-0.696645	0	0
28427	-0.071211	9.945186	0.760019	-0.083993	-0.061655	-0.039258	-0.548862	-0.462611	-0.693952	0.213498	0.189207	-0.657451	-0.697408	0	0
28428	-0.012767	9.878236	0.425297	-0.081861	0.027168	-0.035148	-0.547790	-0.461484	-0.694746	0.213759	0.189548	-0.656717	-0.697927	0	0
28429	0.166561	9.699460	0.824538	-0.044716	-0.065151	-0.027707	-0.547521	-0.461487	-0.694885	0.213253	0.189133	-0.656485	-0.698412	0	0
28430	0.075282	9.884721	0.719232	-0.014250	-0.031384	-0.016772	-0.546717	-0.460511	-0.694999	0.213133	0.189092	-0.656381	-0.698558	0	0
28431	0.165627	9.983473	0.788664	0.081899	0.019717	-0.036503	-0.547794	-0.459413	-0.698492	0.212883	0.189598	-0.656835	-0.698070	0	0
28432	0.287911	9.791471	0.692759	0.111238	-0.062709	-0.036955	-0.547517	-0.462607	-0.695466	0.212176	0.189737	-0.657635	-0.697493	0	0
28433	0.170201	9.716491	0.550089	0.060816	-0.073755	-0.003556	-0.545768	-0.462921	-0.695905	0.211582	0.189328	-0.658203	-0.697250	0	0
28434	0.071803	9.782674	0.508054	0.057434	-0.025785	-0.003240	-0.547789	-0.462138	-0.690953	0.211439	0.189373	-0.658617	-0.696890	0	0
28435	0.152972	9.730744	0.556675	0.060102	0.021083	-0.027703	-0.548327	-0.462173	-0.688905	0.211301	0.189783	-0.658932	-0.696522	0	0
28436	0.112244	9.851402	0.701360	0.045321	-0.051031	0.007153	-0.548454	-0.465058	-0.686546	0.211077	0.189549	-0.659337	-0.696270	0	0
28437	0.026568	9.893545	0.698412	0.074379	-0.062008	0.029293	-0.548458	-0.463954	-0.685284	0.210761	0.189035	-0.660035	-0.695845	0	0
28438	0.026825	9.735738	0.550359	0.020267	-0.066133	0.033527	-0.549535	-0.463372	-0.684844	0.210694	0.188494	-0.660339	-0.695723	0	0
28439	0.053029	9.755632	0.531754	-0.004558	-0.025271	0.026632	-0.549807	-0.462510	-0.685085	0.210751	0.188087	-0.660405	-0.695754	0	0
28440	0.106931	9.861008	0.614462	0.017461	-0.033531	0.008949	-0.550074	-0.462910	-0.685912	0.210741	0.187938	-0.660572	-0.695638	0	0
28441	0.154106	9.798741	0.577862	0.032094	-0.029655	0.001056	-0.550477	-0.463058	-0.685231	0.210522	0.187746	-0.660854	-0.695488	0	0
28442	0.197759	9.804394	0.622491	-0.000327	-0.018431	0.003667	-0.550477	-0.463076	-0.684415	0.210593	0.187685	-0.660860	-0.695477	0	0
28443	0.217659	9.765903	0.541544	0.008495	-0.017644	0.010772	-0.550214	-0.461389	-0.684091	0.210565	0.187463	-0.660970	-0.695441	0	0
28444	0.248517	9.674212	0.523924	-0.058203	0.010026	0.019578	-0.550883	-0.462158	-0.686968	0.211059	0.187387	-0.660540	-0.695721	0	0
28445	0.299730	9.791676	0.599236	-0.077667	0.008421	0.006227	-0.552495	-0.462385	-0.687774	0.211333	0.187194	-0.659987	-0.696214	0	0
28446	0.217503	9.795047	0.676128	-0.057605	0.010604	-0.003405	-0.551694	-0.460767	-0.685007	0.211631	0.187237	-0.659526	-0.696548	0	0
28447	0.267355	9.844502	0.658026	-0.068430	0.005183	-0.003486	-0.552500	-0.460988	-0.686911	0.211800	0.187105	-0.659026	-0.697006	0	0
28448	0.191589	9.736299	0.540967	-0.085898	0.040914	-0.016549	-0.551423	-0.460944	-0.689919	0.212294	0.187420	-0.658269	-0.697486	0	0
28449	0.120896	9.749577	0.495366	-0.143928	0.170046	-0.045063	-0.550886	-0.460314	-0.693173	0.213399	0.188550	-0.656812	-0.698218	0	0
28450	0.088517	9.717461	0.783490	-0.118834	0.290421	-0.122012	-0.550108	-0.449992	-0.699113	0.214836	0.191206	-0.655093	-0.698669	0	0
28451	0.283227	9.961359	1.050020	-0.092410	0.116760	-0.064750	-0.545542	-0.448051	-0.701828	0.215356	0.192201	-0.654066	-0.699199	0	0
28452	0.319496	10.049387	0.812147	0.002795	-0.076346	0.010338	-0.547422	-0.448691	-0.702916	0.215099	0.191703	-0.654230	-0.699261	0	0
28453	0.119416	9.856388	0.701542	0.060310	-0.067126	0.015936	-0.547689	-0.449560	-0.701852	0.214687	0.191212	-0.654819	-0.698970	0	0
28454	0.086169	9.705275	0.730549	0.021346	-0.022613	0.000198	-0.546888	-0.447633	-0.700164	0.214659	0.191180	-0.654982	-0.698835	0	0
28455	0.063220	9.758264	0.705372	-0.004153	-0.037270	0.008869	-0.547155	-0.448335	-0.700184	0.214515	0.190806	-0.655044	-0.698923	0	0
28456	0.062956	9.763108	0.652367	0.006794	-0.005177	0.009109	-0.548900	-0.449249	-0.701827	0.214697	0.190812	-0.655083	-0.698829	0	0
28457	0.120864	9.776298	0.654045	0.001597	-0.012109	0.000195	-0.549979	-0.448091	-0.701777	0.214647	0.190683	-0.655114	-0.698851	0	0
28458	0.155646	9.730802	0.636197	-0.003611	-0.011976	-0.006899	-0.549710	-0.447808	-0.702044	0.214690	0.190724	-0.655065	-0.698872	0	0
28459	0.102080	9.744396	0.644080	-0.012277	0.020126	-0.013782	-0.549168	-0.449567	-0.700064	0.214780	0.190882	-0.654903	-0.698953	0	0
28460	0.095975	9.831697	0.797301	0.005501	0.016549	-0.006683	-0.549170	-0.448997	-0.700182	0.214981	0.191127	-0.654861	-0.698864	0	0
28461	0.033129	9.806269	0.689643	0.006853	0.003735	0.008286	-0.549040	-0.447798	-0.697012	0.215080	0.191067	-0.654910	-0.698803	0	0
28462	0.013139	9.830177	0.650333	0.011428	0.057789	-0.018756	-0.549040	-0.447810	-0.696467	0.215444	0.191681	-0.654800	-0.698626	0	0
28463	-0.041998	9.804904	0.682533	0.008331	0.137899	-0.023545	-0.547962	-0.448524	-0.697320	0.216195	0.192771	-0.654509	-0.698367	0	0
28464	0.177557	9.852585	0.669653	0.048130	0.173851	-0.025008	-0.546077	-0.448908	-0.701032	0.217235	0.194344	-0.654382	-0.697727	0	0
28465	0.450610	9.784719	0.750763	0.057490	0.013276	0.000457	-0.547152	-0.449182	-0.700347	0.217243	0.194513	-0.654749	-0.697333	0	0
28466	0.346699	9.768267	0.742884	0.061564	-0.114522	0.027967	-0.547018	-0.449210	-0.699260	0.216736	0.193755	-0.655443	-0.697050	0	0
28467	0.134357	9.837238	0.706960	0.071408	-0.095086	-0.000124	-0.547154	-0.448974	-0.697072	0.216004	0.193201	-0.656140	-0.696775	0	0
28468	0.083905	9.807186	0.657492	0.071598	-0.054196	0.000152	-0.547690	-0.449836	-0.696004	0.215675	0.193065	-0.656719	-0.696369	0	0
28469	0.183167	9.811415	0.650877	0.084311	-0.102613	0.021078	-0.548490	-0.452455	-0.692266	0.215016	0.192347	-0.657561	-0.695977	0	0
28470	0.106295	9.763885	0.567029	0.086739	-0.081615	0.035386	-0.548736	-0.460152	-0.690061	0.214711	0.191810	-0.658375	-0.695450	0	0
28471	0.111666	9.744566	0.610671	0.051961	-0.094001	0.021051	-0.548599	-0.461191	-0.688189	0.214169	0.191083	-0.658972	-0.695252	0	0
28472	0.042226	9.820989	0.593520	-0.010616	0.051877	-0.002954	-0.549003	-0.461185	-0.688048	0.214667	0.191522	-0.658746	-0.695191	0	0
28473	0.306303	9.966598	0.716075	0.066784	-0.026163	0.016172	-0.548058	-0.462361	-0.687144	0.214510	0.191330	-0.659291	-0.694776	0	0
28474	0.304726	9.786913	0.616276	0.108908	-0.078222	0.014213	-0.548601	-0.460939	-0.686819	0.214059	0.191025	-0.660203	-0.694133	0	0
28475	0.340822	9.671036	0.570112	0.121329	-0.098652	0.017656	-0.550209	-0.462922	-0.685230	0.213329	0.190436	-0.661283	-0.693491	0	0
28476	0.277524	9.674735	0.503145	0.078144	-0.118491	0.013873	-0.550346	-0.462617	-0.679907	0.212640	0.189762	-0.662071	-0.693135	0	0
28477	0.243662	9.661977	0.444427	0.022602	-0.063843	0.014058	-0.551288	-0.462312	-0.679886	0.212303	0.189227	-0.662384	-0.693086	0	0
28478	0.296485	9.704217	0.554057	-0.024466	-0.069783	0.022697	-0.552362	-0.463017	-0.678943	0.212203	0.188626	-0.662370	-0.693294	0	0
28479	0.284472	9.815667	0.523960	-0.042730	-0.096737	0.027770	-0.554515	-0.462250	-0.679302	0.211867	0.187632	-0.662325	-0.693709	0	0
28480	0.264225	9.863855	0.556678	-0.009789	-0.053461	0.014891	-0.554516	-0.461961	-0.679565	0.211800	0.187233	-0.662362	-0.693802	0	0
28481	0.260643	9.810390	0.619561	0.010828	-0.043676	-0.014155	-0.553305	-0.462102	-0.680809	0.211424	0.186998	-0.662497	-0.693852	0	0
28482	0.245231	9.848948	0.587502	0.035757	-0.072047	-0.008951	-0.555183	-0.463805	-0.678799	0.210976	0.186717	-0.662845	-0.693730	0	0
28483	0.174056	9.769971	0.573877	0.037168	-0.086572	0.003357	-0.555723	-0.463072	-0.679314	0.210388	0.186124	-0.663285	-0.693648	0	0
28484	0.115142	9.676645	0.514998	-0.015410	-0.036974	-0.007082	-0.555186	-0.463028	-0.675642	0.210270	0.185956	-0.663211	-0.693799	0	0
28485	0.150438	9.728266	0.506063	-0.044968	-0.026463	-0.010653	-0.555320	-0.462981	-0.677545	0.210136	0.185701	-0.662929	-0.694179	0	0
28486	0.200610	9.896690	0.573736	-0.019849	-0.051093	-0.012520	-0.556531	-0.462796	-0.678206	0.209912	0.185477	-0.662839	-0.694392	0	0
28487	0.158702	9.803675	0.529820	0.014240	-0.040298	-0.006141	-0.555454	-0.463264	-0.677417	0.209607	0.185220	-0.663004	-0.694394	0	0
28488	0.113338	9.768864	0.526284	-0.011111	-0.017641	0.003661	-0.555993	-0.462802	-0.678485	0.209700	0.185139	-0.662935	-0.694454	0	0
28489	0.163185	9.828036	0.568291	-0.015270	-0.003184	-0.006883	-0.555187	-0.462735	-0.676041	0.209690	0.185083	-0.662816	-0.694585	0	0
28490	0.182858	9.808969	0.537744	-0.005495	-0.010301	-0.003365	-0.555189	-0.461996	-0.677379	0.209761	0.185100	-0.662761	-0.694613	0	0
28491	0.209094	9.833724	0.560028	0.013930	-0.008708	0.010844	-0.556668	-0.461971	-0.676952	0.209784	0.184949	-0.662889	-0.694523	0	0
28492	0.255841	9.786011	0.479974	0.024862	-0.012041	0.005547	-0.557478	-0.460980	-0.676093	0.209842	0.184953	-0.663067	-0.694335	0	0
28493	0.186068	9.760468	0.480433	0.010396	0.003704	0.010923	-0.556130	-0.462144	-0.676147	0.209954	0.184881	-0.663145	-0.694246	0	0
28494	0.256347	9.776320	0.578762	-0.007573	-0.008798	0.007232	-0.556398	-0.462408	-0.676697	0.210125	0.184846	-0.663088	-0.694258	0	0
28495	0.256651	9.756902	0.552437	-0.003846	-0.022816	0.000082	-0.556129	-0.462556	-0.676705	0.210012	0.184631	-0.663103	-0.694335	0	0
28496	0.279686	9.815582	0.543073	-0.014680	-0.040641	-0.001841	-0.555593	-0.461697	-0.677637	0.209927	0.184425	-0.663046	-0.694470	0	0
28497	0.225520	9.848579	0.483386	0.010253	-0.047767	0.007044	-0.556132	-0.461568	-0.676537	0.209671	0.184021	-0.663224	-0.694484	0	0
28498	0.135436	9.747412	0.481385	0.006938	-0.022758	0.001029	-0.558281	-0.462227	-0.676533	0.209668	0.183949	-0.663289	-0.694442	0	0
28499	0.106567	9.739607	0.499816	-0.012630	0.002077	-0.003287	-0.558280	-0.462516	-0.676270	0.209713	0.183912	-0.663184	-0.694538	0	0
28500	0.173801	9.779675	0.554538	-0.023137	0.005814	-0.013923	-0.557201	-0.463680	-0.676048	0.209857	0.184082	-0.662951	-0.694672	0	0
28501	0.055611	9.743538	0.505445	-0.028662	0.029484	-0.038514	-0.555462	-0.460765	-0.675157	0.209868	0.184435	-0.662613	-0.694898	0	0
28502	0.035318	9.791724	0.523717	-0.059266	0.123897	-0.055686	-0.554921	-0.461561	-0.678049	0.210572	0.185627	-0.661803	-0.695140	0	0
28503	-0.360790	9.813647	0.326034	-0.060261	0.409534	-0.102395	-0.554676	-0.453278	-0.681052	0.212709	0.188979	-0.660320	-0.694996	0	0
28504	-0.106755	9.745449	0.522113	-0.020956	0.577621	-0.197618	-0.550378	-0.451262	-0.686758	0.215301	0.194293	-0.658536	-0.694425	0	0
28505	0.080272	9.865382	0.642498	0.002105	0.538585	-0.192540	-0.544456	-0.452730	-0.690551	0.217531	0.199259	-0.657001	-0.693777	0	0
28506	0.131859	9.715809	0.683726	-0.064257	0.387020	-0.126534	-0.538943	-0.452853	-0.690756	0.219435	0.202673	-0.655432	-0.693672	0	0
28507	-0.150042	9.744674	0.624304	-0.085135	0.460129	-0.106620	-0.535449	-0.451976	-0.695399	0.221908	0.206332	-0.653603	-0.693532	0	0
28508	-0.109003	9.725980	0.454787	-0.120281	0.562416	-0.120225	-0.529795	-0.453387	-0.701367	0.225118	0.210796	-0.651234	-0.693384	0	0
28509	0.060782	9.865025	0.608200	-0.100453	0.511301	-0.131146	-0.525226	-0.452230	-0.706967	0.227774	0.214924	-0.649096	-0.693254	0	0
28510	0.088677	9.938370	0.695166	-0.078988	0.408786	-0.076933	-0.520794	-0.449947	-0.712121	0.230201	0.218139	-0.647413	-0.693021	0	0
28511	0.030986	9.908187	0.655106	-0.046959	0.362669	-0.070924	-0.516758	-0.450235	-0.715991	0.232186	0.220960	-0.646090	-0.692701	0	0
28512	0.175967	9.949673	0.779607	-0.015309	0.247183	-0.063644	-0.515144	-0.450222	-0.718188	0.233518	0.223113	-0.645233	-0.692362	0	0
28513	0.142402	9.944218	0.860466	0.041688	0.049853	0.025454	-0.513263	-0.449683	-0.718874	0.233952	0.223347	-0.645458	-0.691930	0	0
28514	-0.010722	9.800606	0.582419	0.060218	-0.007038	0.030499	-0.516489	-0.450361	-0.716951	0.234134	0.223316	-0.645922	-0.691445	0	0
28515	-0.042412	9.688359	0.582294	0.017681	0.027731	0.012034	-0.514875	-0.450417	-0.716155	0.234385	0.223428	-0.646002	-0.691249	0	0
28516	-0.092466	9.762705	0.551309	0.002455	-0.014772	0.035593	-0.515148	-0.449614	-0.713810	0.234686	0.223180	-0.646095	-0.691140	0	0
28517	-0.203426	9.733985	0.536084	-0.017934	0.069378	0.005151	-0.514204	-0.450322	-0.714798	0.235238	0.223541	-0.645816	-0.691096	0	0
28518	0.023574	9.806100	0.732682	-0.010426	0.075082	-0.006340	-0.515146	-0.449863	-0.715317	0.235862	0.224159	-0.645513	-0.690967	0	0
28519	0.075772	9.855595	0.690580	0.030357	-0.013669	0.001165	-0.515144	-0.450253	-0.716827	0.235743	0.224084	-0.645754	-0.690806	0	0
28520	-0.107058	9.769726	0.579696	0.046385	0.012834	0.012924	-0.515550	-0.449564	-0.715575	0.235988	0.224298	-0.646027	-0.690397	0	0
28521	-0.069846	9.731562	0.610013	0.032460	0.045030	0.000702	-0.515685	-0.449608	-0.713531	0.236239	0.224637	-0.646144	-0.690092	0	0
28522	-0.169830	9.758877	0.587480	0.016286	0.028973	-0.002967	-0.513801	-0.450192	-0.714662	0.236541	0.224989	-0.646137	-0.689881	0	0
28523	-0.093229	9.803963	0.570233	0.009630	0.055986	-0.018746	-0.513802	-0.449906	-0.714789	0.236780	0.225476	-0.646026	-0.689744	0	0
28524	0.076851	9.792490	0.633314	0.018470	0.022292	-0.018973	-0.514604	-0.451458	-0.714285	0.236913	0.225881	-0.646016	-0.689574	0	0
28525	0.093245	9.821919	0.638409	0.034690	-0.046548	0.001851	-0.513660	-0.452471	-0.714329	0.236575	0.225586	-0.646367	-0.689458	0	0
28526	0.080185	9.981901	0.583841	0.102056	-0.095621	0.031804	-0.514874	-0.451882	-0.707894	0.236113	0.225053	-0.647325	-0.688891	0	0
28527	0.275682	9.905339	0.609677	0.193708	-0.189641	0.054436	-0.515948	-0.452962	-0.703014	0.234853	0.223806	-0.649225	-0.687940	0	0
28528	0.333611	9.806865	0.679602	0.251758	-0.351514	0.076558	-0.519170	-0.454984	-0.698138	0.232736	0.221606	-0.651894	-0.686847	0	0
28529	0.179202	9.760358	0.607810	0.242217	-0.560053	0.128276	-0.524415	-0.454759	-0.696435	0.229455	0.217436	-0.655130	-0.686205	0	0
28530	-0.021990	9.861080	0.466067	0.208296	-0.688260	0.230830	-0.528553	-0.465763	-0.688299	0.226350	0.211874	-0.658546	-0.685706	0	0
28531	-0.083607	9.906082	0.425320	0.230045	-0.592334	0.242133	-0.534867	-0.467815	-0.685159	0.223647	0.206688	-0.661959	-0.684889	0	0
28532	-0.008296	9.703561	0.737293	0.223752	-0.595173	0.139527	-0.540919	-0.468150	-0.676791	0.220446	0.202360	-0.665032	-0.684241	0	0
28533	-0.033553	9.887528	0.041829	0.214219	-0.433016	0.121983	-0.546162	-0.469031	-0.670221	0.217993	0.199010	-0.667687	-0.683423	0	0
28534	0.121890	9.667033	0.288992	0.214244	-0.360483	0.065835	-0.549119	-0.470627	-0.659479	0.215786	0.196679	-0.670020	-0.682515	0	0
28535	0.044337	9.655908	0.219292	0.137783	-0.312470	0.039400	-0.552881	-0.472070	-0.654579	0.213717	0.194533	-0.671705	-0.682125	0	0
28536	0.003733	9.742562	0.188505	0.101780	-0.261432	0.048460	-0.554634	-0.470843	-0.650705	0.212300	0.192778	-0.672999	-0.681790	0	0
28537	-0.093886	9.755342	0.055419	0.084132	-0.132963	0.024497	-0.555305	-0.471309	-0.648261	0.211436	0.191841	-0.673898	-0.681435	0	0
28538	0.004090	9.451232	-0.004277	-0.033090	-0.062520	0.012195	-0.556249	-0.470431	-0.648494	0.211384	0.191415	-0.673774	-0.681693	0	0
28539	0.142742	9.570290	0.141110	-0.223076	-0.166810	0.030343	-0.557050	-0.472049	-0.651260	0.210919	0.189559	-0.672658	-0.683456	0	0
28540	0.139090	9.511961	0.151067	-0.426170	-0.305358	0.062418	-0.558134	-0.469139	-0.653469	0.210382	0.186362	-0.670429	-0.686683	0	0
28541	0.039907	9.898605	0.349726	-0.438776	-0.289502	0.064249	-0.559756	-0.465452	-0.658097	0.209722	0.182975	-0.668131	-0.690027	0	0
28542	0.005705	10.296130	0.473264	-0.166556	-0.092126	0.014193	-0.559889	-0.465333	-0.663131	0.209837	0.182144	-0.667121	-0.691188	0	0
28543	0.171286	10.153489	0.585342	0.072472	0.022776	-0.019719	-0.562581	-0.464421	-0.663070	0.209745	0.182544	-0.667534	-0.690712	0	0
28544	0.246942	9.732432	0.393443	0.094260	0.000080	-0.029515	-0.562577	-0.465856	-0.662300	0.209589	0.183085	-0.668080	-0.690088	0	0
28545	0.302546	9.602338	0.295024	0.026031	0.043913	-0.027685	-0.560428	-0.465056	-0.662299	0.209668	0.183586	-0.668113	-0.689899	0	0
28546	0.395107	9.715699	0.390894	-0.002849	0.033881	-0.026983	-0.560423	-0.466884	-0.662903	0.209957	0.184162	-0.667915	-0.689849	0	0
28547	0.390429	9.841861	0.474054	0.013688	0.033462	-0.040201	-0.558005	-0.466078	-0.663450	0.209903	0.184649	-0.667862	-0.689787	0	0
28548	0.351732	9.846019	0.525796	0.006210	0.034914	-0.029599	-0.558005	-0.466090	-0.662905	0.210154	0.185259	-0.667721	-0.689683	0	0
28549	0.303444	9.835431	0.517172	0.024226	0.027993	-0.031344	-0.558274	-0.466103	-0.662086	0.210106	0.185670	-0.667767	-0.689543	0	0
28550	0.345153	9.809484	0.513833	0.043253	0.056602	-0.031109	-0.557198	-0.466102	-0.663188	0.210404	0.186500	-0.667838	-0.689159	0	0
28551	0.391809	9.781200	0.527514	0.038429	0.047413	-0.020584	-0.556255	-0.467043	-0.660233	0.210534	0.187002	-0.667960	-0.688865	0	0
28552	0.391663	9.788481	0.527455	0.025987	0.045684	-0.026823	-0.554913	-0.466372	-0.659954	0.210785	0.187657	-0.667952	-0.688618	0	0
28553	0.368149	9.749209	0.507771	0.014245	0.050851	-0.024167	-0.554640	-0.467800	-0.659731	0.210959	0.188154	-0.667893	-0.688486	0	0
28554	0.271900	9.708617	0.471422	0.021917	0.048735	-0.008219	-0.554906	-0.468625	-0.660572	0.211367	0.188698	-0.667884	-0.688221	0	0
28555	0.159669	9.745422	0.467700	0.016251	0.062598	0.004252	-0.553562	-0.468354	-0.661396	0.211811	0.189090	-0.667867	-0.687993	0	0
28556	0.169724	9.847565	0.460016	0.010328	0.083317	0.027346	-0.554372	-0.467177	-0.662438	0.212715	0.189609	-0.667772	-0.687664	0	0
28557	0.306826	9.903463	0.483060	0.032220	0.097954	0.018634	-0.555311	-0.467713	-0.662853	0.213465	0.190182	-0.667815	-0.687232	0	0
28558	0.409062	9.885900	0.512810	0.046497	0.097972	0.023077	-0.553429	-0.467916	-0.662065	0.214343	0.190883	-0.667934	-0.686648	0	0
28559	0.487250	9.848474	0.476975	0.035682	0.057145	0.016579	-0.553967	-0.467781	-0.661237	0.214800	0.191195	-0.668082	-0.686273	0	0
28560	0.620535	9.724652	0.457927	0.035773	0.044838	0.011172	-0.554778	-0.466325	-0.662134	0.215256	0.191582	-0.668220	-0.685889	0	0
28561	0.527745	9.744807	0.365857	0.021851	0.002654	-0.013874	-0.552893	-0.467409	-0.660012	0.215167	0.191692	-0.668332	-0.685776	0	0
28562	0.369757	9.890027	0.371950	0.005619	-0.014337	-0.015773	-0.553964	-0.469090	-0.659781	0.215097	0.191784	-0.668340	-0.685766	0	0
28563	0.253529	9.902496	0.483839	0.009659	-0.004158	-0.030702	-0.552620	-0.468825	-0.660333	0.214871	0.191934	-0.668350	-0.685784	0	0
28564	0.040690	9.879211	0.475076	0.033720	0.021423	-0.050749	-0.551945	-0.469734	-0.658464	0.214746	0.192565	-0.668406	-0.685592	0	0
28565	-0.191921	9.874990	0.465562	0.058949	0.048200	-0.046911	-0.551945	-0.469712	-0.659416	0.214663	0.193289	-0.668610	-0.685215	0	0
28566	-0.268235	9.805626	0.420412	0.076846	0.159786	-0.023134	-0.551268	-0.471295	-0.659067	0.215555	0.194764	-0.668719	-0.684411	0	0
28567	-0.155840	9.759112	0.414583	0.075357	0.260105	-0.017215	-0.549117	-0.471023	-0.660717	0.217057	0.196776	-0.668632	-0.683445	0	0
28568	0.142217	9.774240	0.495834	0.060305	0.295706	0.012956	-0.547906	-0.471624	-0.660479	0.219109	0.198876	-0.668403	-0.682405	0	0
28569	0.410032	9.849512	0.590148	0.046136	0.318854	0.007691	-0.547642	-0.469918	-0.660971	0.221229	0.201055	-0.668024	-0.681453	0	0
28570	0.570990	9.806313	0.633930	0.055129	0.287069	0.002177	-0.544681	-0.470521	-0.662387	0.223139	0.203138	-0.667749	-0.680481	0	0
28571	0.641040	9.676477	0.507065	0.082381	0.277781	-0.008413	-0.542798	-0.470869	-0.661467	0.224799	0.205219	-0.667663	-0.679394	0	0
28572	0.612520	9.637110	0.436676	0.053381	0.272914	-0.001453	-0.542127	-0.470601	-0.661466	0.226573	0.207206	-0.667394	-0.678465	0	0
28573	0.556028	9.684645	0.499580	0.018234	0.240759	0.028299	-0.541722	-0.470850	-0.663386	0.228367	0.208641	-0.667022	-0.677790	0	0
28574	0.556652	9.791483	0.604714	0.001615	0.223428	0.040506	-0.539702	-0.471837	-0.665621	0.230212	0.209903	-0.666589	-0.677201	0	0
28575	0.634812	9.758913	0.590508	0.029900	0.214342	0.058203	-0.540780	-0.470803	-0.666392	0.232008	0.210983	-0.666411	-0.676429	0	0
28576	0.757133	9.688294	0.505724	0.051641	0.223507	0.054771	-0.540245	-0.469805	-0.667183	0.233824	0.212246	-0.666345	-0.675472	0	0
28577	0.888689	9.656696	0.522036	0.035619	0.200530	0.043937	-0.540514	-0.469783	-0.667860	0.235419	0.213335	-0.666200	-0.674718	0	0
28578	0.934258	9.793465	0.467035	0.002220	0.135591	0.069925	-0.539702	-0.471180	-0.669549	0.236856	0.213787	-0.666033	-0.674236	0	0
28579	0.868180	9.821395	0.440724	0.026171	0.110677	0.078695	-0.541044	-0.472323	-0.667800	0.238109	0.214012	-0.666106	-0.673651	0	0
28580	0.810667	9.757211	0.242045	0.028356	0.096912	0.096316	-0.541855	-0.470879	-0.668152	0.239399	0.214078	-0.666265	-0.673015	0	0
28581	0.793193	9.766594	0.140332	0.015682	0.099382	0.099834	-0.543204	-0.469451	-0.667273	0.240743	0.214059	-0.666337	-0.672471	0	0
28582	0.793162	9.766592	0.130702	-0.006389	0.098759	0.117443	-0.544553	-0.467695	-0.668290	0.242260	0.213912	-0.666300	-0.672009	0	0
28583	0.742212	9.639424	0.077137	0.013291	0.038598	0.111833	-0.546434	-0.468200	-0.669102	0.243285	0.213397	-0.666526	-0.671578	0	0
28584	0.651640	9.545519	-0.033262	-0.001057	-0.005764	0.102690	-0.548316	-0.468144	-0.669623	0.244002	0.212665	-0.666743	-0.671335	0	0
28585	0.526680	9.752040	0.074488	-0.028726	-0.056233	0.084615	-0.549126	-0.467288	-0.669041	0.244301	0.211591	-0.666859	-0.671450	0	0
28586	0.420780	10.196800	0.048624	-0.028044	-0.142286	0.076999	-0.550203	-0.467015	-0.667521	0.243996	0.210053	-0.667170	-0.671735	0	0
28587	0.244260	10.295556	0.032833	0.049947	-0.176503	0.048769	-0.553436	-0.464955	-0.667553	0.243085	0.208602	-0.668030	-0.671662	0	0
28588	0.002716	9.956121	-0.318669	0.114226	-0.194329	-0.000576	-0.554775	-0.466976	-0.664606	0.241624	0.207590	-0.669253	-0.671286	0	0
28589	-0.294376	9.504020	-0.553068	0.097661	-0.194988	-0.052704	-0.556653	-0.468733	-0.660283	0.239801	0.206812	-0.670263	-0.671171	0	0
28590	-0.607755	9.401216	-0.667831	-0.001768	-0.153882	-0.095996	-0.555851	-0.467662	-0.658351	0.238224	0.206445	-0.670402	-0.671708	0	0
28591	-0.824713	9.601211	-0.570077	-0.069711	-0.039884	-0.127270	-0.555038	-0.469525	-0.658284	0.237278	0.206814	-0.669763	-0.672566	0	0
28592	-0.874749	9.940184	-0.458620	-0.083295	0.051135	-0.109054	-0.553427	-0.468681	-0.659638	0.237205	0.207767	-0.668820	-0.673236	0	0
28593	-0.780383	10.087566	-0.343693	-0.052286	0.146528	-0.108376	-0.551275	-0.468834	-0.661302	0.237589	0.209311	-0.667893	-0.673542	0	0
28594	-0.652338	9.987930	-0.334197	-0.025014	0.217839	-0.106090	-0.547912	-0.468959	-0.665432	0.238611	0.211586	-0.666922	-0.673433	0	0
28595	-0.571602	9.707790	-0.329606	-0.038428	0.255809	-0.135955	-0.546159	-0.470365	-0.667677	0.239502	0.214086	-0.665763	-0.673473	0	0
28596	-0.459067	9.525326	-0.382551	-0.061006	0.303345	-0.124244	-0.543068	-0.469498	-0.671498	0.241037	0.216960	-0.664295	-0.673455	0	0
28597	-0.275432	9.567510	-0.292978	-0.096897	0.335873	-0.156904	-0.538499	-0.468083	-0.676000	0.242436	0.219996	-0.662490	-0.673746	0	0
28598	-0.188638	9.632232	-0.028408	-0.099991	0.348744	-0.174541	-0.534458	-0.470351	-0.680071	0.244021	0.223417	-0.660517	-0.673985	0	0
28599	-0.197720	9.617513	0.072530	-0.105104	0.371992	-0.181480	-0.530158	-0.469253	-0.682809	0.245502	0.226834	-0.658493	-0.674287	0	0
28600	-0.279699	9.572311	-0.078896	-0.131528	0.359883	-0.204603	-0.524641	-0.470154	-0.686172	0.246948	0.230370	-0.656210	-0.674785	0	0
28601	-0.254107	9.621325	-0.107368	-0.129963	0.391551	-0.190257	-0.519396	-0.470328	-0.690052	0.248543	0.233909	-0.653926	-0.675199	0	0
28602	0.016145	9.684495	-0.085108	-0.132456	0.438724	-0.156431	-0.514560	-0.468504	-0.694135	0.250801	0.237629	-0.651532	-0.675379	0	0
28603	0.430220	9.735729	0.124611	-0.106249	0.447125	-0.126334	-0.510257	-0.467908	-0.699750	0.253123	0.241175	-0.649392	-0.675317	0	0
28604	0.903803	9.802583	0.090494	-0.128596	0.387860	-0.109208	-0.505685	-0.467786	-0.703477	0.255397	0.244285	-0.647220	-0.675429	0	0
28605	1.301943	10.004013	0.041010	-0.141072	0.301261	-0.062156	-0.503266	-0.467033	-0.707839	0.257287	0.246328	-0.645351	-0.675758	0	0
28606	1.647037	10.243359	0.317005	-0.139103	0.209542	-0.018625	-0.500041	-0.465899	-0.711109	0.259426	0.247982	-0.643629	-0.675977	0	0
28607	1.773464	10.663258	0.794360	-0.186883	0.056046	-0.010972	-0.500043	-0.464678	-0.714883	0.260200	0.247906	-0.642201	-0.677065	0	0
28608	1.414053	11.076726	0.876503	-0.167866	-0.133967	-0.015605	-0.499778	-0.463193	-0.718107	0.260633	0.247525	-0.641029	-0.678147	0	0
28609	0.543385	10.636017	0.205547	0.058822	-0.277509	-0.033269	-0.501653	-0.465372	-0.720062	0.258511	0.245964	-0.642076	-0.678537	0	0
28610	-0.109540	9.468530	-0.573609	0.200803	-0.235159	-0.046487	-0.503531	-0.467437	-0.714659	0.256773	0.245671	-0.643732	-0.677733	0	0
28611	-0.484807	8.820809	-0.705417	0.043222	-0.142810	-0.025060	-0.504207	-0.466530	-0.710264	0.255602	0.244935	-0.644343	-0.677862	0	0
28612	-0.577726	9.210044	-0.041978	-0.185467	0.003096	0.001667	-0.503805	-0.466071	-0.712160	0.256484	0.244779	-0.642952	-0.678905	0	0
28613	-0.405451	10.194034	0.865842	-0.188008	0.068946	0.036459	-0.503137	-0.464126	-0.717281	0.257657	0.244492	-0.641599	-0.679843	0	0
28614	-0.214416	10.607790	1.041908	0.030332	0.080307	0.084009	-0.505560	-0.463079	-0.717218	0.259340	0.245144	-0.641576	-0.678990	0	0
28615	-0.061364	10.163840	0.655158	0.212595	0.112432	0.141362	-0.506362	-0.464946	-0.715363	0.260522	0.245513	-0.643084	-0.676975	0	0
28616	0.029059	9.437134	0.138626	0.197762	0.135723	0.164473	-0.507034	-0.465292	-0.711961	0.262566	0.246341	-0.644286	-0.674738	0	0
28617	0.003677	9.004551	0.112223	0.053355	0.172163	0.187263	-0.510259	-0.465800	-0.711259	0.264829	0.246398	-0.644666	-0.673468	0	0
28618	-0.043120	9.207654	0.390908	-0.124780	0.209705	0.190476	-0.511611	-0.463016	-0.713877	0.268052	0.246454	-0.643647	-0.673147	0	0
28619	-0.070881	9.809245	0.773091	-0.173589	0.248122	0.202918	-0.514573	-0.461132	-0.718821	0.271463	0.246314	-0.642322	-0.673097	0	0
28620	-0.085695	10.216840	0.959738	-0.065337	0.272328	0.196322	-0.514038	-0.459918	-0.722873	0.275185	0.247110	-0.641457	-0.672118	0	0
28621	-0.110220	10.240677	1.018988	0.049451	0.331350	0.221817	-0.515521	-0.458125	-0.725386	0.278699	0.248011	-0.641431	-0.670361	0	0
28622	-0.058624	10.083817	1.016940	0.085051	0.409180	0.250712	-0.516063	-0.457008	-0.724117	0.283125	0.249634	-0.641365	-0.667962	0	0
28623	0.212744	9.824115	0.887604	0.072104	0.495504	0.279469	-0.517005	-0.456345	-0.727354	0.288007	0.251314	-0.641141	-0.665456	0	0
28624	0.388347	9.754462	0.797227	0.031242	0.497430	0.259870	-0.517673	-0.457446	-0.728063	0.292869	0.253003	-0.640564	-0.663246	0	0
28625	0.430370	9.840197	0.831572	0.030545	0.482521	0.215554	-0.519020	-0.456500	-0.730876	0.297331	0.254869	-0.639899	-0.661184	0	0
28626	0.416451	9.798667	0.766461	0.048275	0.507092	0.162729	-0.518621	-0.454772	-0.732459	0.301490	0.257219	-0.639146	-0.659117	0	0
28627	0.462424	9.687835	0.809632	0.051614	0.513857	0.106195	-0.517007	-0.454762	-0.734521	0.305360	0.260040	-0.638210	-0.657132	0	0
28628	0.524374	9.630703	0.879368	0.039696	0.487836	0.075919	-0.514587	-0.454481	-0.736855	0.308885	0.262831	-0.637179	-0.655372	0	0
28629	0.561365	9.611961	0.962493	0.037653	0.424749	0.073732	-0.513785	-0.452460	-0.739251	0.311998	0.265217	-0.636309	-0.653779	0	0
28630	0.482237	9.697926	1.007562	0.032429	0.370868	0.057470	-0.510961	-0.452494	-0.740647	0.314685	0.267346	-0.635513	-0.652398	0	0
28631	0.329877	9.792259	0.939585	0.072211	0.317356	0.041370	-0.510017	-0.453324	-0.742455	0.316803	0.269338	-0.635099	-0.650955	0	0
28632	0.216649	9.867881	0.865728	0.098176	0.351026	0.018704	-0.508133	-0.453745	-0.744534	0.318929	0.271787	-0.634672	-0.649313	0	0
28633	0.201716	9.887031	0.862718	0.113356	0.367810	-0.007660	-0.505986	-0.452724	-0.741802	0.320929	0.274541	-0.634214	-0.647614	0	0
28634	0.294737	9.864458	1.012588	0.122778	0.380695	-0.021717	-0.502756	-0.453617	-0.743231	0.322884	0.277489	-0.633732	-0.645855	0	0
28635	0.424661	9.793989	1.033958	0.135738	0.366982	-0.037703	-0.501406	-0.455362	-0.742622	0.324614	0.280492	-0.633318	-0.644096	0	0
28636	0.480977	9.753734	0.961363	0.114372	0.322749	-0.053976	-0.498177	-0.456277	-0.743098	0.326010	0.283236	-0.632860	-0.642637	0	0
28637	0.560216	9.670205	0.966833	0.121330	0.289832	-0.050642	-0.494543	-0.457376	-0.742086	0.327201	0.285769	-0.632550	-0.641214	0	0
28638	0.580984	9.592892	0.915093	0.131690	0.263831	-0.038399	-0.492392	-0.457567	-0.742118	0.328278	0.288097	-0.632424	-0.639745	0	0
28639	0.615717	9.549823	0.897225	0.138875	0.249712	-0.040241	-0.491037	-0.461337	-0.739804	0.329229	0.290357	-0.632374	-0.638282	0	0
28640	0.707550	9.561198	0.885514	0.120937	0.242544	-0.043899	-0.488752	-0.460804	-0.740631	0.330157	0.292540	-0.632225	-0.636952	0	0
28641	0.711305	9.609815	0.846746	0.094869	0.217565	-0.049447	-0.486465	-0.461592	-0.739457	0.330972	0.294501	-0.631964	-0.635884	0	0
28642	0.762887	9.698147	0.854884	0.092454	0.198342	-0.063738	-0.484849	-0.462470	-0.739913	0.331576	0.296433	-0.631712	-0.634921	0	0
28643	0.773657	9.761458	0.828257	0.103187	0.184209	-0.063800	-0.482157	-0.463415	-0.738477	0.332063	0.298295	-0.631563	-0.633941	0	0
28644	0.721173	9.835759	0.794791	0.119709	0.182872	-0.076124	-0.480139	-0.464075	-0.736479	0.332406	0.300292	-0.631494	-0.632888	0	0
28645	0.799606	9.791057	0.790313	0.146780	0.199105	-0.075951	-0.477044	-0.465169	-0.735189	0.332778	0.302465	-0.631527	-0.631623	0	0
28646	0.877806	9.743913	0.696777	0.188761	0.212386	-0.095197	-0.474620	-0.466687	-0.733223	0.332974	0.304994	-0.631729	-0.630100	0	0
28647	0.903969	9.860894	0.511336	0.172538	0.226385	-0.091628	-0.473807	-0.468997	-0.732218	0.333339	0.307516	-0.631776	-0.628632	0	0
28648	1.058617	9.897696	0.597652	0.217881	0.247523	-0.067518	-0.472060	-0.468766	-0.731686	0.333830	0.310179	-0.632119	-0.626715	0	0
28649	1.116114	9.918152	0.515007	0.225301	0.184987	-0.052877	-0.468419	-0.472915	-0.727505	0.334012	0.312362	-0.632742	-0.624902	0	0
28650	1.113438	9.755415	0.174317	0.156095	0.174762	-0.023085	-0.467203	-0.474988	-0.724862	0.334510	0.314079	-0.633070	-0.623443	0	0
28651	1.019296	9.617761	0.191725	0.023347	0.142279	0.022289	-0.468013	-0.473969	-0.725228	0.335522	0.314839	-0.632804	-0.622784	0	0
28652	0.677049	9.759632	0.156078	-0.083641	0.110522	0.046575	-0.468013	-0.473956	-0.725773	0.336800	0.314910	-0.632068	-0.622806	0	0
28653	0.335820	9.869976	0.243473	-0.126989	0.161350	0.060977	-0.468018	-0.471917	-0.728158	0.338646	0.315037	-0.630920	-0.622905	0	0
28654	0.217106	9.998921	0.303854	-0.094455	0.198934	0.062223	-0.467478	-0.472131	-0.731712	0.340612	0.315523	-0.629861	-0.622659	0	0
28655	0.263995	9.839551	0.330568	-0.009532	0.224735	0.054694	-0.468825	-0.471213	-0.733301	0.342445	0.316481	-0.629202	-0.621833	0	0
28656	0.407850	9.667366	0.283322	-0.000747	0.175032	0.054380	-0.468019	-0.470952	-0.733166	0.343909	0.317179	-0.628780	-0.621096	0	0
28657	0.393900	9.739929	0.161981	-0.013961	0.099981	0.064470	-0.468560	-0.470108	-0.732315	0.345029	0.317283	-0.628548	-0.620656	0	0
28658	0.272489	9.849381	0.012992	-0.024880	0.092679	0.067951	-0.469094	-0.471204	-0.733434	0.346137	0.317303	-0.628299	-0.620281	0	0
28659	0.137398	9.883307	-0.340467	0.003275	0.134665	0.032982	-0.470040	-0.469285	-0.735812	0.347222	0.317881	-0.627953	-0.619729	0	0
28660	0.105462	9.860848	-0.618116	0.018119	0.207763	0.029974	-0.468021	-0.470033	-0.736132	0.348679	0.319000	-0.627447	-0.618847	0	0
28661	0.245441	9.797862	-0.435206	0.009330	0.236238	0.026560	-0.468964	-0.468960	-0.738674	0.350337	0.320269	-0.626762	-0.617949	0	0
28662	0.433413	9.745448	-0.337565	0.009177	0.204248	0.026313	-0.467886	-0.469819	-0.739396	0.351771	0.321351	-0.626198	-0.617144	0	0
28663	0.557275	9.745276	-0.256729	-0.025248	0.113469	0.018523	-0.467886	-0.469486	-0.741564	0.352717	0.321789	-0.625702	-0.616879	0	0
28664	0.483888	9.901742	-0.250532	-0.047372	0.024273	0.022313	-0.467890	-0.468393	-0.739758	0.353184	0.321590	-0.625406	-0.617016	0	0
28665	0.357351	10.054818	-0.212239	-0.033403	-0.032663	0.028201	-0.468155	-0.469464	-0.742241	0.353301	0.321038	-0.625406	-0.617235	0	0
28666	0.187394	10.173103	-0.329083	0.000767	-0.060750	0.024628	-0.470443	-0.469037	-0.740022	0.353100	0.320474	-0.625712	-0.617333	0	0
28667	0.029868	10.286767	-0.375698	0.029692	-0.053319	0.021260	-0.470982	-0.468477	-0.739180	0.352839	0.320064	-0.626154	-0.617247	0	0
28668	-0.017558	10.349020	-0.418547	0.090828	-0.013914	0.030554	-0.472461	-0.468758	-0.737810	0.352679	0.320069	-0.626870	-0.616610	0	0
28669	0.082453	10.311990	-0.448901	0.159093	0.020182	0.041575	-0.473394	-0.471455	-0.736660	0.352585	0.320443	-0.627915	-0.615404	0	0
28670	0.195898	9.959605	-0.519794	0.212338	0.026998	0.071836	-0.474336	-0.471660	-0.732979	0.352540	0.320864	-0.629366	-0.613727	0	0
28671	0.333051	9.631927	-0.602183	0.196135	0.026843	0.072654	-0.476221	-0.471443	-0.728183	0.352556	0.321214	-0.630712	-0.612150	0	0
28672	0.441555	9.529501	-0.658263	0.145981	0.010710	0.060882	-0.476214	-0.474042	-0.726088	0.352546	0.321363	-0.631776	-0.610980	0	0
28673	0.412096	9.558105	-0.596793	0.109834	-0.021596	0.060566	-0.478230	-0.474644	-0.722543	0.352455	0.321190	-0.632725	-0.610141	0	0
28674	0.300160	9.582779	-0.583563	0.098931	-0.044808	0.060406	-0.480249	-0.473745	-0.722626	0.352245	0.320838	-0.633691	-0.609444	0	0
28675	0.231266	9.520844	-0.534657	0.088188	-0.053705	0.056796	-0.481322	-0.474894	-0.720880	0.351994	0.320417	-0.634609	-0.608855	0	0
28676	0.164828	9.570618	-0.537071	0.020272	-0.062687	0.037088	-0.481320	-0.475750	-0.720636	0.351797	0.319846	-0.635074	-0.608785	0	0
28677	-0.005444	9.616091	-0.446348	0.000594	-0.066285	0.031732	-0.482261	-0.475747	-0.719807	0.351591	0.319202	-0.635422	-0.608879	0	0
28678	-0.179571	9.588648	-0.502038	-0.029431	-0.025307	0.017796	-0.483876	-0.475437	-0.719370	0.351661	0.318793	-0.635396	-0.609079	0	0
28679	-0.239115	9.640965	-0.607773	-0.036754	0.051472	0.002364	-0.482936	-0.474571	-0.720987	0.352139	0.318925	-0.635009	-0.609137	0	0
28680	-0.168412	9.739351	-0.620790	-0.026105	0.146105	-0.009393	-0.482663	-0.476003	-0.720628	0.353114	0.319737	-0.634317	-0.608869	0	0
28681	-0.037586	9.766018	-0.467724	-0.002331	0.212190	-0.012466	-0.481725	-0.474668	-0.724137	0.354407	0.321065	-0.633523	-0.608244	0	0
28682	0.060155	9.733810	-0.418743	0.007487	0.226373	-0.007061	-0.479168	-0.475274	-0.725004	0.355792	0.322464	-0.632755	-0.607494	0	0
28683	0.229750	9.727171	-0.478485	0.001381	0.279627	-0.005007	-0.478903	-0.473959	-0.727007	0.357539	0.324167	-0.631762	-0.606595	0	0
28684	0.420037	9.662649	-0.491417	-0.018638	0.272184	0.001917	-0.477826	-0.473924	-0.729606	0.359328	0.325669	-0.630704	-0.605834	0	0
28685	0.586602	9.553987	-0.620294	-0.031235	0.259683	-0.000000	-0.475404	-0.474527	-0.730471	0.361080	0.327098	-0.629593	-0.605178	0	0
28686	0.762834	9.479508	-0.542105	-0.083727	0.278465	0.014063	-0.473122	-0.473261	-0.732364	0.363197	0.328330	-0.628145	-0.604749	0	0
28687	0.789513	9.603805	-0.518151	-0.112780	0.244356	0.017279	-0.472584	-0.472625	-0.735891	0.365218	0.329259	-0.626646	-0.604582	0	0
28688	0.724313	9.716722	-0.496931	-0.070417	0.249256	0.049279	-0.470707	-0.470601	-0.739524	0.367319	0.330142	-0.625488	-0.604026	0	0
28689	0.692531	9.604471	-0.525947	-0.027043	0.286952	0.049668	-0.470174	-0.468571	-0.742053	0.369514	0.331434	-0.624450	-0.603053	0	0
28690	0.665470	9.482584	-0.655852	-0.042869	0.324324	0.042799	-0.467483	-0.469316	-0.743198	0.371937	0.332895	-0.623156	-0.602096	0	0
28691	0.703107	9.531815	-0.705621	-0.086401	0.364374	0.062360	-0.467080	-0.468523	-0.747263	0.374880	0.334347	-0.621505	-0.601173	0	0
28692	0.771692	9.503933	-0.652753	-0.096995	0.398232	0.127950	-0.465734	-0.468743	-0.751371	0.378441	0.335509	-0.619878	-0.599973	0	0
28693	0.878463	9.471867	-0.812930	-0.131896	0.438004	0.161672	-0.465202	-0.466417	-0.754435	0.382575	0.336603	-0.617988	-0.598686	0	0
28694	0.916135	9.550250	-0.667928	-0.184071	0.497807	0.170716	-0.463331	-0.462086	-0.759764	0.387281	0.337745	-0.615576	-0.597502	0	0
28695	0.972354	9.667810	-0.541911	-0.157394	0.545563	0.190535	-0.462927	-0.461388	-0.765875	0.392312	0.339188	-0.613183	-0.595860	0	0
28696	0.949958	9.822776	-0.514880	-0.130442	0.579397	0.197907	-0.460113	-0.458098	-0.770024	0.397473	0.340835	-0.610821	-0.593923	0	0
28697	0.920466	10.074707	-0.587497	-0.082993	0.630086	0.249654	-0.461191	-0.456532	-0.775408	0.403087	0.342687	-0.608692	-0.591253	0	0
28698	1.076150	10.558223	-0.420264	-0.091668	0.719006	0.319096	-0.459578	-0.455915	-0.779221	0.409636	0.344533	-0.606362	-0.588065	0	0
28699	1.347522	10.898225	0.170471	-0.071524	0.840932	0.358751	-0.459722	-0.452113	-0.784135	0.417084	0.346967	-0.603741	-0.584082	0	0
28700	1.643642	10.680287	0.467671	0.079852	0.917716	0.398553	-0.458645	-0.452041	-0.788367	0.424624	0.350138	-0.601777	-0.578759	0	0
28701	1.762681	9.604598	0.667208	0.230080	0.877221	0.361647	-0.457038	-0.450677	-0.781532	0.431183	0.353967	-0.600656	-0.572713	0	0
28702	1.794674	8.913261	0.290646	0.149240	0.792510	0.343201	-0.455426	-0.450412	-0.782360	0.437324	0.356965	-0.599339	-0.567553	0	0
28703	1.672144	8.981440	0.293593	-0.021239	0.788888	0.323217	-0.454888	-0.450091	-0.784535	0.443963	0.359363	-0.596937	-0.563402	0	0
28704	1.617235	9.570375	0.441532	-0.096543	0.777948	0.308750	-0.453814	-0.448140	-0.796469	0.450650	0.361366	-0.594075	-0.559826	0	0
28705	1.639773	10.170430	0.625465	-0.017277	0.741552	0.298123	-0.452606	-0.446922	-0.801347	0.456790	0.363618	-0.591732	-0.555858	0	0
28706	1.489814	10.201728	0.919131	0.077857	0.710256	0.301782	-0.450459	-0.445728	-0.799972	0.462339	0.366022	-0.590052	-0.551461	0	0
28707	1.303764	9.824506	1.017374	0.135438	0.724860	0.305646	-0.449381	-0.446297	-0.800956	0.467811	0.368790	-0.588583	-0.546550	0	0
28708	1.119381	9.374493	1.183622	0.094966	0.747532	0.309256	-0.448309	-0.444865	-0.802693	0.473481	0.371363	-0.586794	-0.541829	0	0
28709	0.968236	9.633916	1.008515	-0.029941	0.744871	0.301801	-0.449648	-0.446134	-0.807757	0.479604	0.373432	-0.584238	-0.537767	0	0
28710	1.054283	10.213278	1.218627	-0.073893	0.765946	0.298214	-0.447634	-0.444654	-0.812500	0.485858	0.375285	-0.581351	-0.533979	0	0
28711	1.334010	10.305763	1.356507	0.068359	0.745054	0.257790	-0.443879	-0.440424	-0.821532	0.491316	0.378043	-0.579074	-0.529496	0	0
28712	1.524749	9.940198	1.119575	0.184689	0.667378	0.202824	-0.441726	-0.441027	-0.822122	0.495445	0.381126	-0.577628	-0.524998	0	0
28713	1.542825	9.459813	0.738587	0.198746	0.608582	0.139747	-0.440104	-0.443754	-0.822229	0.498948	0.384448	-0.576203	-0.520808	0	0
28714	1.359969	9.155472	0.773788	0.025238	0.565600	0.092124	-0.436208	-0.443230	-0.818171	0.502464	0.386786	-0.573977	-0.518147	0	0
28715	1.120482	9.279808	0.934011	-0.114298	0.547516	0.056251	-0.432581	-0.441828	-0.821165	0.506355	0.388678	-0.570866	-0.516378	0	0
28716	1.063876	9.713346	1.097514	-0.113763	0.548052	0.035029	-0.430164	-0.439996	-0.829305	0.509980	0.390530	-0.567755	-0.514842	0	0
28717	1.082406	9.767097	1.165081	-0.012168	0.530181	0.001630	-0.425861	-0.439560	-0.834108	0.513061	0.393142	-0.565006	-0.512812	0	0
28718	1.136001	9.513169	1.183085	0.018712	0.522723	-0.009816	-0.421021	-0.439501	-0.835389	0.515772	0.395782	-0.562494	-0.510819	0	0
28719	1.217446	9.427244	1.104385	-0.019248	0.522197	-0.037357	-0.417254	-0.440295	-0.835459	0.518610	0.398515	-0.559563	-0.509038	0	0
28720	1.202082	9.609051	1.225314	-0.038042	0.465499	-0.051931	-0.413221	-0.439437	-0.839836	0.520994	0.400797	-0.556857	-0.507776	0	0
28721	1.151168	9.989276	1.319582	0.028996	0.397446	-0.081338	-0.407976	-0.439753	-0.843721	0.522696	0.403378	-0.554615	-0.506436	0	0
28722	1.168366	10.089115	1.256767	0.124474	0.391244	-0.085505	-0.403536	-0.440557	-0.844072	0.523863	0.406347	-0.552937	-0.504688	0	0
28723	1.332997	9.839618	1.160188	0.184050	0.375965	-0.094280	-0.400172	-0.441662	-0.842512	0.524735	0.409689	-0.551516	-0.502631	0	0
28724	1.435049	9.569565	1.071472	0.162850	0.345155	-0.114002	-0.394922	-0.444426	-0.838577	0.525341	0.412781	-0.550133	-0.500982	0	0
28725	1.566172	9.550091	1.027497	0.105748	0.328319	-0.135534	-0.391290	-0.445126	-0.836463	0.526051	0.415686	-0.548381	-0.499753	0	0
28726	1.623111	9.631249	1.151404	0.101531	0.278159	-0.121742	-0.387652	-0.447720	-0.838224	0.526502	0.418167	-0.546988	-0.498735	0	0
28727	1.655218	9.719224	1.130060	0.103191	0.247950	-0.121940	-0.384830	-0.447225	-0.837969	0.526840	0.420573	-0.545690	-0.497775	0	0
28728	1.732789	9.715775	1.113209	0.132478	0.240739	-0.107766	-0.380121	-0.448481	-0.837383	0.527030	0.422960	-0.544687	-0.496649	0	0
28729	1.772828	9.643666	1.057206	0.157967	0.229760	-0.086542	-0.377021	-0.451142	-0.835735	0.527207	0.425362	-0.543897	-0.495273	0	0
28730	1.775180	9.512608	0.974012	0.208564	0.219730	-0.095282	-0.372985	-0.452153	-0.832819	0.527020	0.427979	-0.543420	-0.493740	0	0
28731	1.770719	9.463954	0.788881	0.204142	0.202039	-0.100706	-0.369888	-0.454345	-0.826933	0.526772	0.430554	-0.542935	-0.492296	0	0
28732	1.795632	9.653749	0.667849	0.205292	0.184576	-0.113202	-0.368943	-0.456116	-0.824823	0.526308	0.433068	-0.542542	-0.491020	0	0
28733	1.722224	9.948600	0.774107	0.246501	0.163522	-0.110554	-0.365847	-0.457543	-0.821364	0.525612	0.435720	-0.542416	-0.489555	0	0
28734	1.612768	9.888378	1.036004	0.333937	0.129925	-0.088372	-0.363555	-0.460034	-0.820109	0.524412	0.438508	-0.543031	-0.487668	0	0
28735	1.615242	9.737892	0.868705	0.408374	0.099354	-0.049425	-0.361795	-0.464756	-0.813745	0.522947	0.441351	-0.544285	-0.485272	0	0
28736	1.903723	9.801353	0.525614	0.458432	0.120705	-0.032392	-0.362326	-0.467554	-0.808654	0.521406	0.444428	-0.545780	-0.482435	0	0
28737	2.158500	9.859352	0.220048	0.499543	0.122553	-0.020809	-0.361105	-0.472330	-0.799426	0.519783	0.447680	-0.547459	-0.479267	0	0
28738	1.817111	9.425857	-0.109736	0.501382	0.035760	-0.035403	-0.360021	-0.475929	-0.791928	0.517549	0.450571	-0.549560	-0.476564	0	0
28739	1.592957	9.096469	-0.263382	0.271669	0.007841	-0.064526	-0.360148	-0.479519	-0.783598	0.516095	0.452315	-0.550532	-0.475366	0	0
28740	1.266083	9.321161	-0.279923	0.011895	0.031658	-0.038603	-0.359874	-0.481083	-0.783652	0.516021	0.452663	-0.550301	-0.475381	0	0
28741	1.117382	9.772461	-0.003830	-0.082915	0.137677	-0.043519	-0.358928	-0.482496	-0.784799	0.516982	0.453077	-0.549009	-0.475437	0	0
28742	1.173380	9.909444	0.174994	-0.039576	0.216106	-0.035831	-0.357053	-0.479811	-0.786368	0.518164	0.454017	-0.547592	-0.474887	0	0
28743	1.568751	9.804970	0.385314	0.016691	0.220603	-0.053395	-0.354771	-0.478554	-0.787852	0.519078	0.455390	-0.546294	-0.474069	0	0
28744	1.945527	9.612731	0.292406	0.054452	0.137682	-0.066257	-0.354095	-0.479344	-0.791154	0.519258	0.456611	-0.545585	-0.473512	0	0
28745	2.123180	9.416862	0.053791	0.091664	0.013495	-0.065192	-0.352747	-0.480680	-0.789851	0.518645	0.457450	-0.545664	-0.473284	0	0
28746	1.981795	9.322037	-0.036495	0.071516	-0.109192	-0.073075	-0.351535	-0.481938	-0.785684	0.517376	0.457638	-0.546275	-0.473786	0	0
28747	1.622794	9.417455	-0.298590	0.040620	-0.169977	-0.071712	-0.351667	-0.482958	-0.784354	0.515964	0.457374	-0.547034	-0.474704	0	0
28748	1.341969	9.645412	-0.294484	0.039480	-0.126894	-0.089069	-0.352333	-0.484740	-0.786310	0.514666	0.457399	-0.547509	-0.475541	0	0
28749	1.205733	9.778879	-0.381520	0.083597	-0.091106	-0.083371	-0.352200	-0.484340	-0.785346	0.513431	0.457792	-0.548010	-0.475920	0	0
28750	1.156806	9.680886	-0.377467	0.122123	-0.030752	-0.066052	-0.351392	-0.484824	-0.783600	0.512386	0.458567	-0.548490	-0.475747	0	0
28751	1.287845	9.535168	-0.478268	0.091074	-0.003107	-0.043890	-0.352197	-0.485545	-0.782252	0.511784	0.459201	-0.548756	-0.475477	0	0
28752	1.481314	9.458582	-0.327315	0.053928	-0.024869	-0.038885	-0.351658	-0.486284	-0.781465	0.511208	0.459500	-0.549009	-0.475516	0	0
28753	1.653629	9.578242	-0.262747	0.046472	-0.110959	-0.011213	-0.351657	-0.486420	-0.781742	0.510376	0.459210	-0.549765	-0.475815	0	0
28754	1.608847	9.861452	-0.374587	0.060804	-0.208279	-0.025935	-0.354607	-0.489074	-0.780431	0.508825	0.458604	-0.551041	-0.476585	0	0
28755	1.259852	10.076015	-0.553019	0.050993	-0.327774	-0.016049	-0.356490	-0.489062	-0.779047	0.506750	0.457326	-0.552898	-0.477872	0	0
28756	0.793782	10.116112	-0.533922	-0.005099	-0.363966	-0.011052	-0.359584	-0.488752	-0.777094	0.504706	0.455555	-0.554704	-0.479630	0	0
28757	0.613674	10.173548	-0.412296	-0.083790	-0.282715	-0.016049	-0.361869	-0.488986	-0.776939	0.503481	0.453806	-0.555673	-0.481451	0	0
28758	0.821745	10.480809	-0.119353	-0.092328	-0.202620	-0.020933	-0.362815	-0.487240	-0.777961	0.502670	0.452414	-0.556195	-0.483003	0	0
28759	1.140857	10.540021	0.000728	0.014895	-0.216554	0.004877	-0.364962	-0.488245	-0.781373	0.501459	0.451359	-0.557393	-0.483866	0	0
28760	1.259283	10.056633	-0.088282	0.153011	-0.300850	0.009187	-0.367382	-0.488517	-0.779447	0.499133	0.450551	-0.559722	-0.484337	0	0
28761	1.079996	9.511978	-0.441140	0.187536	-0.387929	0.017649	-0.370198	-0.491338	-0.777190	0.496236	0.449450	-0.562658	-0.484934	0	0
28762	0.747328	9.260723	-0.694997	0.118774	-0.426095	0.026120	-0.374498	-0.492466	-0.773090	0.493429	0.447759	-0.565498	-0.486058	0	0
28763	0.339563	9.287308	-0.717340	0.042803	-0.406808	0.010181	-0.377457	-0.492430	-0.771693	0.491016	0.445880	-0.567769	-0.487578	0	0
28764	0.029409	9.422494	-0.609921	0.030830	-0.360304	-0.005413	-0.382024	-0.494405	-0.767481	0.488800	0.444234	-0.569703	-0.489050	0	0
28765	-0.166328	9.661723	-0.451630	0.045858	-0.331256	-0.024600	-0.384444	-0.494365	-0.766770	0.486611	0.442934	-0.571440	-0.490383	0	0
28766	-0.251912	9.822823	-0.441028	0.060394	-0.288510	-0.022501	-0.384306	-0.495467	-0.768306	0.484586	0.441878	-0.573074	-0.491433	0	0
28767	-0.185995	9.896832	-0.588815	0.092325	-0.255975	-0.032816	-0.386723	-0.496742	-0.765867	0.482564	0.441223	-0.574618	-0.492208	0	0
28768	0.049178	9.772436	-0.580660	0.123310	-0.223420	-0.007803	-0.389684	-0.496048	-0.762269	0.480690	0.440689	-0.576310	-0.492540	0	0
28769	0.234186	9.499049	-0.515145	0.059480	-0.188530	-0.037869	-0.388333	-0.498709	-0.758830	0.479162	0.440241	-0.577332	-0.493234	0	0
28770	0.313727	9.398532	-0.521574	-0.046821	-0.213477	-0.071971	-0.389679	-0.498084	-0.760020	0.477785	0.439318	-0.577839	-0.494796	0	0
28771	0.253927	9.479986	-0.524024	-0.081010	-0.262500	-0.114817	-0.390218	-0.497842	-0.757690	0.476055	0.438276	-0.578170	-0.496996	0	0
28772	0.148720	9.638292	-0.605480	-0.112167	-0.261516	-0.093672	-0.390758	-0.497257	-0.757938	0.474575	0.436925	-0.578476	-0.499241	0	0
28773	0.028053	9.849730	-0.642074	-0.097630	-0.240021	-0.095239	-0.391299	-0.495790	-0.759518	0.473130	0.435804	-0.578685	-0.501345	0	0
28774	0.017555	9.888381	-0.652316	-0.089457	-0.198222	-0.056929	-0.391298	-0.495678	-0.764418	0.472097	0.434662	-0.578953	-0.502997	0	0
28775	-0.069104	9.610054	-0.688985	-0.071936	-0.187921	-0.036443	-0.392374	-0.495345	-0.765484	0.471124	0.433588	-0.579287	-0.504451	0	0
28776	-0.251133	9.490216	-0.761072	-0.130303	-0.142287	-0.032751	-0.392112	-0.493094	-0.765005	0.470710	0.432392	-0.579184	-0.505979	0	0
28777	-0.221612	9.714097	-0.742596	-0.181653	-0.047138	-0.014638	-0.393185	-0.493592	-0.766916	0.471124	0.431393	-0.578382	-0.507363	0	0
28778	-0.029493	9.926361	-0.728673	-0.158479	0.016620	0.004357	-0.391847	-0.491294	-0.769581	0.471937	0.430653	-0.577545	-0.508189	0	0
28779	0.259202	9.907321	-0.758186	-0.084648	0.062442	0.011008	-0.391984	-0.490080	-0.772945	0.472686	0.430526	-0.576819	-0.508424	0	0
28780	0.612511	9.913718	-0.887015	-0.050199	0.097510	0.007729	-0.391585	-0.488660	-0.773448	0.473514	0.430686	-0.576164	-0.508260	0	0
28781	1.024072	10.193091	-0.799460	-0.033134	0.132263	0.047685	-0.391582	-0.489309	-0.776057	0.474627	0.430949	-0.575526	-0.507723	0	0
28782	1.446930	10.438714	-0.417613	0.016044	0.087372	0.083687	-0.390771	-0.490615	-0.775564	0.475496	0.430933	-0.575581	-0.506860	0	0
28783	1.694456	10.438361	-0.318537	0.006807	0.056228	0.154128	-0.393734	-0.488995	-0.775205	0.476540	0.430382	-0.575967	-0.505908	0	0
28784	1.710306	9.630237	-0.405838	0.032564	-0.018345	0.121937	-0.395078	-0.489292	-0.773292	0.476918	0.429685	-0.576775	-0.505224	0	0
28785	1.641697	9.374055	-0.726181	-0.008235	-0.113795	0.084100	-0.395345	-0.490160	-0.772227	0.476695	0.428599	-0.577598	-0.505416	0	0
28786	1.100440	9.211319	-0.471946	-0.065070	-0.196819	0.041075	-0.398438	-0.489731	-0.775446	0.476055	0.427004	-0.578409	-0.506441	0	0
28787	0.542019	9.601729	-0.622022	-0.131200	-0.241247	0.015939	-0.400997	-0.488089	-0.776452	0.475270	0.425080	-0.578919	-0.508211	0	0
28788	0.275583	9.878530	-0.357856	-0.105789	-0.187703	0.016402	-0.400999	-0.486900	-0.778865	0.474730	0.423478	-0.579367	-0.509542	0	0
28789	0.253881	9.999520	-0.325733	-0.066619	-0.086838	0.049880	-0.403154	-0.485730	-0.778258	0.474727	0.422454	-0.579601	-0.510126	0	0
28790	0.532143	9.946338	-0.037546	-0.057445	0.046241	0.065724	-0.403422	-0.485992	-0.778944	0.475584	0.421983	-0.579393	-0.509954	0	0
28791	1.021104	9.889688	0.180099	-0.043318	0.095744	0.083656	-0.403693	-0.485262	-0.779598	0.476709	0.421809	-0.579016	-0.509476	0	0
28792	1.423182	9.797463	0.289426	-0.045060	0.063952	0.075403	-0.404234	-0.484227	-0.780920	0.477665	0.421430	-0.578826	-0.509111	0	0
28793	1.609962	9.655186	0.209569	-0.031313	-0.013608	0.052815	-0.405444	-0.484045	-0.781445	0.477952	0.420930	-0.578902	-0.509169	0	0
28794	1.595717	9.625786	0.117876	-0.052822	-0.089851	0.036353	-0.405853	-0.482015	-0.783009	0.477851	0.419958	-0.579241	-0.509680	0	0
28795	1.501308	9.723593	0.003506	-0.040923	-0.119679	0.023842	-0.407458	-0.484685	-0.782395	0.477420	0.419035	-0.579654	-0.510374	0	0
28796	1.485246	9.803416	0.026483	-0.016387	-0.138724	0.011419	-0.407467	-0.482000	-0.782036	0.476756	0.418131	-0.580304	-0.510996	0	0
28797	1.418596	9.865326	0.033600	0.006306	-0.147209	0.002607	-0.408270	-0.483112	-0.782199	0.475860	0.417412	-0.580999	-0.511629	0	0
28798	1.359331	9.786558	-0.044658	0.032098	-0.153543	-0.020320	-0.410693	-0.482383	-0.780649	0.474741	0.416844	-0.581835	-0.512182	0	0
28799	1.308635	9.649687	-0.078883	0.051829	-0.139292	-0.014845	-0.410957	-0.484101	-0.779612	0.473611	0.416479	-0.582650	-0.512597	0	0
28800	1.357783	9.500069	-0.042544	0.021287	-0.127988	-0.014874	-0.411494	-0.484403	-0.778253	0.472714	0.415960	-0.583328	-0.513077	0	0
28801	1.454935	9.496982	0.003792	-0.032890	-0.104694	-0.004308	-0.410690	-0.483783	-0.775246	0.472193	0.415306	-0.583588	-0.513789	0	0
28802	1.552407	9.600717	0.058961	-0.047696	-0.129963	0.006066	-0.412174	-0.482314	-0.775999	0.471676	0.414325	-0.584007	-0.514580	0	0
28803	1.545800	9.687991	0.053285	-0.024002	-0.125945	-0.004445	-0.412979	-0.482868	-0.775735	0.470996	0.413599	-0.584413	-0.515324	0	0
28804	1.468598	9.662309	0.002964	-0.019648	-0.142930	-0.035464	-0.414594	-0.481900	-0.779226	0.470072	0.412925	-0.584863	-0.516198	0	0
28805	1.341386	9.713403	-0.049471	-0.007369	-0.157301	-0.025765	-0.413518	-0.482245	-0.777615	0.469031	0.412236	-0.585414	-0.517071	0	0
28806	1.233480	9.779420	-0.034022	-0.004134	-0.142619	-0.043322	-0.413921	-0.482566	-0.775578	0.468003	0.411682	-0.585906	-0.517886	0	0
28807	1.263080	9.760541	0.010360	-0.026798	-0.095150	-0.028951	-0.415131	-0.482507	-0.776924	0.467388	0.411239	-0.586049	-0.518630	0	0
28808	1.403390	9.770368	-0.009481	-0.036018	-0.070633	-0.016477	-0.415538	-0.481082	-0.776873	0.467049	0.410748	-0.586150	-0.519211	0	0
28809	1.608707	9.713423	0.180203	-0.028863	-0.045794	-0.011038	-0.415539	-0.480773	-0.777952	0.466828	0.410441	-0.586127	-0.519677	0	0
28810	1.797592	9.728994	0.229214	-0.012365	-0.040045	-0.021602	-0.415532	-0.482891	-0.778293	0.466544	0.410250	-0.586187	-0.520016	0	0
28811	1.946946	9.651591	0.219937	-0.011172	-0.037985	-0.032223	-0.415270	-0.480956	-0.776463	0.466193	0.410183	-0.586138	-0.520438	0	0
28812	1.927684	9.525005	0.227523	-0.040076	-0.051667	-0.064219	-0.415271	-0.480367	-0.777398	0.465731	0.410049	-0.585933	-0.521188	0	0
28813	1.797164	9.503213	0.202016	-0.053672	-0.042201	-0.092462	-0.413926	-0.480345	-0.779728	0.465223	0.410106	-0.585442	-0.522148	0	0
28814	1.689776	9.554682	0.289810	-0.048105	-0.040228	-0.098601	-0.413117	-0.481090	-0.778944	0.464681	0.410197	-0.584998	-0.523056	0	0
28815	1.605481	9.655117	0.324982	-0.044266	-0.022266	-0.104649	-0.410697	-0.481146	-0.778974	0.464191	0.410467	-0.584415	-0.523930	0	0
28816	1.649986	9.621944	0.394002	-0.045688	0.020573	-0.111462	-0.409083	-0.481290	-0.780496	0.463927	0.410961	-0.583647	-0.524631	0	0
28817	1.727657	9.623359	0.439706	-0.033133	0.033043	-0.107825	-0.407737	-0.481566	-0.782155	0.463704	0.411583	-0.582856	-0.525221	0	0
28818	1.853166	9.649914	0.443358	-0.018691	0.033217	-0.109575	-0.406125	-0.481021	-0.782837	0.463410	0.412256	-0.582178	-0.525704	0	0
28819	1.955144	9.637196	0.422510	0.004801	0.012259	-0.116730	-0.404509	-0.481719	-0.784922	0.462869	0.412986	-0.581652	-0.526190	0	0
28820	2.008679	9.623600	0.404997	0.012149	-0.007015	-0.125681	-0.403164	-0.481895	-0.784807	0.462129	0.413685	-0.581254	-0.526731	0	0
28821	2.017704	9.648033	0.347315	0.028326	-0.022838	-0.127502	-0.401550	-0.482262	-0.782795	0.461239	0.414389	-0.580976	-0.527263	0	0
28822	2.005496	9.516710	0.256454	0.024621	-0.028296	-0.124002	-0.399396	-0.483148	-0.783393	0.460333	0.415024	-0.580746	-0.527809	0	0
28823	1.985635	9.521192	0.135446	0.023049	-0.052899	-0.136534	-0.398588	-0.483755	-0.782469	0.459251	0.415585	-0.580551	-0.528524	0	0
28824	1.957766	9.705188	0.147646	-0.001007	-0.071404	-0.115512	-0.399121	-0.485112	-0.784550	0.458244	0.415822	-0.580417	-0.529358	0	0
28825	1.955121	9.845948	0.199464	-0.015328	-0.051963	-0.115439	-0.398049	-0.484029	-0.783438	0.457447	0.416077	-0.580112	-0.530181	0	0
28826	2.011237	9.934352	0.109042	0.018127	-0.080697	-0.092545	-0.396971	-0.484626	-0.783197	0.456428	0.416221	-0.580214	-0.530834	0	0
28827	2.011847	9.907661	0.133335	0.058575	-0.102480	-0.060731	-0.395759	-0.485516	-0.782695	0.455331	0.416215	-0.580769	-0.531175	0	0
28828	1.908860	9.937331	-0.057819	0.044561	-0.137572	-0.013233	-0.398182	-0.484605	-0.782910	0.454293	0.415716	-0.581598	-0.531547	0	0
28829	1.780167	10.051510	-0.180587	0.016425	-0.151270	0.027285	-0.398983	-0.486613	-0.781059	0.453562	0.414737	-0.582526	-0.531920	0	0
28830	1.790803	10.017725	-0.095750	0.033352	-0.178670	0.062523	-0.402888	-0.484717	-0.779454	0.452731	0.413525	-0.583794	-0.532181	0	0
28831	1.667084	9.879517	-0.238127	0.075452	-0.248417	0.092304	-0.405840	-0.486575	-0.781931	0.451539	0.411904	-0.585749	-0.532302	0	0
28832	1.405783	9.598013	-0.340314	0.083551	-0.318283	0.114940	-0.410947	-0.487336	-0.780670	0.449958	0.409867	-0.588120	-0.532598	0	0
28833	1.037688	9.435947	-0.504454	0.033961	-0.378103	0.142784	-0.415521	-0.486700	-0.779098	0.448435	0.407061	-0.590637	-0.533251	0	0
28834	0.612935	9.447647	-0.628313	-0.050696	-0.429328	0.170577	-0.421975	-0.486916	-0.775488	0.447029	0.403487	-0.592999	-0.534524	0	0
28835	0.162520	9.551146	-0.623658	-0.068162	-0.428076	0.184770	-0.428969	-0.485925	-0.774557	0.445824	0.399699	-0.595335	-0.535778	0	0
28836	-0.177511	9.479438	-0.539667	-0.020040	-0.380440	0.143750	-0.433813	-0.484836	-0.773921	0.444425	0.396667	-0.597512	-0.536769	0	0
28837	-0.329624	9.551921	-0.667654	-0.036029	-0.286667	0.085100	-0.438250	-0.484737	-0.773729	0.443371	0.394377	-0.598962	-0.537711	0	0
28838	-0.228479	9.815933	-0.738761	-0.031154	-0.157117	0.025795	-0.442556	-0.483798	-0.773240	0.442705	0.393188	-0.599615	-0.538403	0	0
28839	-0.089496	10.114611	-0.888409	0.024015	-0.072337	-0.003588	-0.443363	-0.483478	-0.774037	0.442206	0.392859	-0.600072	-0.538544	0	0
28840	-0.070909	9.911026	-0.893524	0.076162	-0.010926	-0.024245	-0.443090	-0.484935	-0.772590	0.441723	0.393230	-0.600458	-0.538239	0	0
28841	-0.230054	9.621673	-0.929927	0.008745	0.033643	-0.052414	-0.442818	-0.486237	-0.771681	0.441645	0.393710	-0.600161	-0.538284	0	0
28842	-0.346474	9.629273	-0.909484	-0.094305	0.163264	-0.080173	-0.442414	-0.486221	-0.772775	0.442567	0.394590	-0.598645	-0.538570	0	0
28843	-0.206587	9.927999	-0.772637	-0.129638	0.259236	-0.089441	-0.440267	-0.484345	-0.776417	0.444170	0.395907	-0.596441	-0.538728	0	0
28844	0.073401	10.005922	-0.644268	-0.032406	0.299081	-0.084529	-0.436368	-0.484076	-0.779722	0.445625	0.397811	-0.594633	-0.538122	0	0
28845	0.356263	9.676041	-0.647542	-0.000172	0.276186	-0.081970	-0.433274	-0.484238	-0.781943	0.446840	0.399752	-0.593064	-0.537408	0	0
28846	0.533028	9.429193	-0.722103	-0.032943	0.257855	-0.070724	-0.430181	-0.484274	-0.783478	0.448119	0.401341	-0.591484	-0.536901	0	0
28847	0.666954	9.397636	-0.722570	-0.079607	0.261138	-0.075298	-0.427898	-0.483119	-0.786736	0.449589	0.402803	-0.589571	-0.536680	0	0
28848	0.785876	9.513896	-0.702946	-0.110024	0.277004	-0.079744	-0.424807	-0.482290	-0.788925	0.451230	0.404191	-0.587449	-0.536586	0	0
28849	0.947000	9.584799	-0.652798	-0.090874	0.281900	-0.054938	-0.422116	-0.482874	-0.790882	0.452968	0.405588	-0.585458	-0.536244	0	0
28850	1.099940	9.570580	-0.662441	-0.103331	0.313809	-0.054805	-0.419963	-0.483112	-0.795001	0.454917	0.407044	-0.583299	-0.535844	0	0
28851	1.194640	9.458212	-0.547951	-0.068245	0.311502	-0.021134	-0.416606	-0.481480	-0.795396	0.456911	0.408493	-0.581426	-0.535079	0	0
28852	1.316472	9.409431	-0.649766	-0.081191	0.327007	-0.005184	-0.412709	-0.480362	-0.798674	0.459101	0.409820	-0.579517	-0.534260	0	0
28853	1.496834	9.361726	-0.629427	-0.075100	0.353491	0.040938	-0.410159	-0.478645	-0.801917	0.461694	0.411087	-0.577666	-0.533055	0	0
28854	1.600166	9.271341	-0.712236	-0.076750	0.366997	0.105541	-0.409486	-0.478586	-0.805191	0.464662	0.411982	-0.576047	-0.531535	0	0
28855	1.886844	9.431881	-1.012783	-0.115620	0.425001	0.156120	-0.409625	-0.476679	-0.807852	0.468441	0.412753	-0.574119	-0.529703	0	0
28856	2.105419	10.227318	-0.448770	-0.194446	0.479016	0.283431	-0.408954	-0.475568	-0.813680	0.473439	0.412627	-0.572078	-0.527562	0	0
28857	2.453658	11.080941	0.099524	-0.205426	0.498474	0.357659	-0.409366	-0.471893	-0.819004	0.479057	0.412167	-0.570138	-0.524943	0	0
28858	2.653539	11.111332	0.654292	-0.051907	0.490637	0.368641	-0.411251	-0.470786	-0.822079	0.483923	0.412241	-0.569115	-0.521521	0	0
28859	2.544377	10.021769	0.644718	0.181503	0.395437	0.342311	-0.415551	-0.471515	-0.823006	0.487259	0.413148	-0.569605	-0.517143	0	0
28860	2.179427	8.840143	0.406519	0.150492	0.337958	0.317226	-0.416894	-0.472095	-0.821102	0.490144	0.413693	-0.570119	-0.513402	0	0
28861	1.634658	8.432114	0.301402	-0.075170	0.276875	0.299469	-0.419049	-0.470586	-0.822935	0.493630	0.412947	-0.569671	-0.511155	0	0
28862	1.034435	9.091231	0.123943	-0.216344	0.235046	0.287375	-0.420936	-0.468746	-0.827075	0.497300	0.411345	-0.568643	-0.510033	0	0
28863	0.671860	9.900343	0.169301	-0.119799	0.310473	0.289973	-0.423901	-0.466054	-0.830222	0.501089	0.410599	-0.567728	-0.507940	0	0
28864	0.530989	10.300789	0.301580	0.066537	0.424483	0.273617	-0.424174	-0.464298	-0.832341	0.504564	0.411415	-0.567127	-0.504499	0	0
28865	0.821118	10.170158	0.788113	0.126315	0.551004	0.212658	-0.425252	-0.463417	-0.832572	0.508279	0.413551	-0.565888	-0.500400	0	0
28866	1.237493	9.968948	0.898701	0.045642	0.520453	0.127252	-0.422155	-0.465194	-0.832394	0.511609	0.415533	-0.564071	-0.497405	0	0
28867	1.320322	10.159787	0.704812	-0.054728	0.435017	0.096311	-0.421080	-0.464577	-0.835655	0.514805	0.416808	-0.561999	-0.495383	0	0
28868	1.205336	10.320342	0.611002	-0.079753	0.437561	0.056486	-0.417583	-0.464600	-0.838148	0.517833	0.418134	-0.559651	-0.493765	0	0
28869	1.198290	10.191552	0.635831	-0.068924	0.470375	0.027561	-0.414905	-0.460470	-0.841723	0.520919	0.419886	-0.557007	-0.492019	0	0
28870	1.294184	10.008797	0.683483	-0.067432	0.463908	0.038119	-0.410868	-0.461155	-0.846832	0.523932	0.421495	-0.554480	-0.490294	0	0
28871	1.517947	9.974018	0.714686	-0.079475	0.398052	0.072975	-0.408989	-0.460040	-0.847907	0.526859	0.422572	-0.552326	-0.488659	0	0
28872	1.691398	9.812106	0.894555	-0.006574	0.265067	0.082926	-0.407515	-0.458022	-0.850855	0.528728	0.423279	-0.551306	-0.487179	0	0
28873	1.668482	9.602899	0.758215	0.038214	0.141283	0.069914	-0.407779	-0.459413	-0.851715	0.529717	0.423733	-0.551057	-0.485990	0	0
28874	1.453178	9.550417	0.552198	0.023660	0.102855	0.036082	-0.406701	-0.459980	-0.852835	0.530344	0.424079	-0.550830	-0.485261	0	0
28875	1.220376	9.560760	0.573863	-0.014450	0.111914	0.015736	-0.406438	-0.458286	-0.852783	0.531127	0.424413	-0.550244	-0.484777	0	0
28876	1.132507	9.588295	0.551700	-0.017703	0.152869	-0.023777	-0.406035	-0.457978	-0.854276	0.531912	0.425109	-0.549296	-0.484382	0	0
28877	1.193698	9.448610	0.626851	0.014408	0.174070	-0.042999	-0.402269	-0.458335	-0.854877	0.532620	0.426226	-0.548262	-0.483794	0	0
28878	1.243965	9.366988	0.679563	0.033289	0.182131	-0.074724	-0.400923	-0.458926	-0.855184	0.533105	0.427618	-0.547180	-0.483256	0	0
28879	1.288798	9.547446	0.667540	0.018293	0.177041	-0.053603	-0.400116	-0.458633	-0.856409	0.533755	0.428831	-0.546094	-0.482692	0	0
28880	1.441047	9.710446	0.791348	0.027860	0.182107	-0.074802	-0.398236	-0.457974	-0.856138	0.534258	0.430191	-0.544982	-0.482182	0	0
28881	1.548189	9.673540	0.717881	0.095226	0.195778	-0.101046	-0.395005	-0.459294	-0.857444	0.534444	0.432162	-0.543956	-0.481371	0	0
28882	1.634114	9.480878	0.616050	0.090529	0.222934	-0.122113	-0.391373	-0.459950	-0.857235	0.534671	0.434312	-0.542714	-0.480585	0	0
28883	1.767817	9.463885	0.637133	0.041469	0.172530	-0.113778	-0.388548	-0.460292	-0.857552	0.534899	0.435945	-0.541494	-0.480228	0	0
28884	1.786619	9.619598	0.667830	0.033530	0.125760	-0.094663	-0.385449	-0.462651	-0.856711	0.534976	0.437175	-0.540611	-0.480020	0	0
28885	1.692045	9.753837	0.731319	0.024007	0.100414	-0.079812	-0.383704	-0.461511	-0.858737	0.535053	0.438180	-0.539840	-0.479885	0	0
28886	1.632991	9.796461	0.719556	0.039574	0.091104	-0.057710	-0.380477	-0.461909	-0.857018	0.535095	0.439077	-0.539328	-0.479594	0	0
28887	1.633473	9.774623	0.734179	0.068019	0.112262	-0.040687	-0.380744	-0.462488	-0.856216	0.535230	0.440160	-0.538875	-0.478958	0	0
28888	1.654168	9.694877	0.643939	0.095065	0.147048	-0.035958	-0.378865	-0.461420	-0.855250	0.535429	0.441500	-0.538426	-0.478006	0	0
28889	1.733028	9.604040	0.483348	0.118258	0.161203	-0.025196	-0.377918	-0.463569	-0.855194	0.535680	0.442998	-0.538019	-0.476797	0	0
28890	1.851732	9.489671	0.511927	0.132687	0.178178	-0.023296	-0.375898	-0.464783	-0.853759	0.535938	0.444618	-0.537634	-0.475432	0	0
28891	1.867620	9.650173	0.417319	0.137879	0.174492	-0.016239	-0.373745	-0.465423	-0.852715	0.536216	0.446226	-0.537289	-0.474000	0	0
28892	1.875278	9.635750	0.448958	0.190539	0.167450	-0.001091	-0.373338	-0.466877	-0.851542	0.536257	0.447981	-0.537329	-0.472248	0	0
28893	1.918897	9.486008	0.268472	0.256656	0.168372	-0.015906	-0.370638	-0.470677	-0.849245	0.535971	0.450184	-0.537577	-0.470192	0	0
28894	1.975934	9.307404	0.317308	0.280294	0.147543	-0.028349	-0.370905	-0.471942	-0.843290	0.535365	0.452465	-0.538016	-0.468186	0	0
28895	2.058058	9.294310	0.146602	0.264232	0.133361	-0.035576	-0.368745	-0.475163	-0.840968	0.534761	0.454633	-0.538396	-0.466336	0	0
28896	2.202986	9.316359	0.131625	0.253683	0.147681	-0.042622	-0.367128	-0.477157	-0.836012	0.534202	0.456843	-0.538635	-0.464538	0	0
28897	2.191355	9.413253	0.130537	0.260646	0.106803	-0.041095	-0.366856	-0.478397	-0.831697	0.533445	0.458880	-0.539115	-0.462840	0	0
28898	1.991808	9.642649	-0.211931	0.269573	0.076676	-0.042986	-0.364964	-0.482222	-0.827485	0.532421	0.460840	-0.539796	-0.461276	0	0
28899	1.727314	9.781080	-0.206649	0.204956	0.053267	-0.053895	-0.362540	-0.483565	-0.827012	0.531570	0.462392	-0.540242	-0.460180	0	0
28900	1.607020	9.985250	-0.170957	0.119259	0.103712	-0.037910	-0.361190	-0.485600	-0.826140	0.531405	0.463645	-0.540104	-0.459270	0	0
28901	1.571033	10.067122	-0.305080	0.096572	0.196292	-0.014395	-0.361050	-0.487309	-0.825925	0.532006	0.465062	-0.539472	-0.457884	0	0
28902	1.853735	10.009148	-0.175602	0.076575	0.296011	0.009987	-0.359170	-0.486660	-0.825245	0.533285	0.466699	-0.538340	-0.456060	0	0
28903	2.145920	9.854249	0.041560	0.079028	0.269335	0.047777	-0.357560	-0.485690	-0.825913	0.534642	0.468008	-0.537525	-0.454084	0	0
28904	2.273414	9.638061	-0.092519	0.078407	0.211198	0.061532	-0.357284	-0.488116	-0.825450	0.535685	0.468987	-0.537085	-0.452363	0	0
28905	2.305031	9.507540	-0.114637	0.057268	0.099999	0.092580	-0.356477	-0.488116	-0.826276	0.536443	0.469156	-0.537292	-0.451043	0	0
28906	2.161704	9.638453	-0.160947	0.024579	-0.018242	0.116503	-0.360106	-0.488498	-0.824476	0.536754	0.468516	-0.538090	-0.450386	0	0
28907	2.046135	9.842706	-0.163627	0.013353	-0.049661	0.160488	-0.362260	-0.487731	-0.824835	0.537223	0.467401	-0.539223	-0.449630	0	0
28908	1.887519	9.757276	-0.278586	-0.008933	-0.069989	0.183315	-0.365218	-0.487383	-0.824652	0.537713	0.465987	-0.540455	-0.449031	0	0
28909	1.673966	9.525200	-0.297832	-0.092150	-0.052575	0.169077	-0.368983	-0.486914	-0.828952	0.538692	0.464241	-0.541168	-0.448808	0	0
28910	1.649023	9.587884	-0.125746	-0.131464	-0.058875	0.122940	-0.370599	-0.485687	-0.831344	0.539536	0.462540	-0.541506	-0.449142	0	0
28911	1.714789	9.831854	-0.014833	-0.095280	-0.127421	0.103138	-0.372486	-0.484083	-0.831407	0.539824	0.460796	-0.542297	-0.449634	0	0
28912	1.762735	9.988098	0.038420	-0.015985	-0.237304	0.079679	-0.375845	-0.484526	-0.833425	0.538972	0.459150	-0.543909	-0.450392	0	0
28913	1.647195	10.053965	-0.061914	0.016361	-0.333592	0.065044	-0.380555	-0.483603	-0.831842	0.537445	0.457282	-0.546130	-0.451428	0	0
28914	1.330068	10.004491	-0.259042	0.047048	-0.402354	0.050632	-0.384047	-0.484659	-0.831699	0.535263	0.455381	-0.548768	-0.452742	0	0
28915	0.987232	9.915714	-0.403701	0.072218	-0.405866	-0.015535	-0.386331	-0.485333	-0.830877	0.532695	0.453926	-0.551238	-0.454229	0	0
28916	0.648345	9.644948	-0.448168	0.070266	-0.364572	-0.069119	-0.389825	-0.485942	-0.831673	0.530054	0.452964	-0.553217	-0.455870	0	0
28917	0.374651	9.506455	-0.501261	0.019351	-0.377131	-0.118801	-0.392382	-0.485040	-0.831341	0.527382	0.451933	-0.554793	-0.458071	0	0
28918	0.221408	9.532805	-0.510977	-0.014380	-0.347781	-0.131063	-0.392246	-0.485622	-0.830817	0.524917	0.450928	-0.556002	-0.460420	0	0
28919	0.128786	9.679210	-0.519738	-0.021420	-0.300772	-0.129002	-0.392247	-0.485704	-0.827278	0.522774	0.450100	-0.556911	-0.462566	0	0
28920	-0.005701	9.640369	-0.374320	0.022159	-0.224806	-0.130119	-0.391438	-0.486569	-0.827452	0.520821	0.449838	-0.557639	-0.464144	0	0
28921	-0.060620	9.585957	-0.457443	-0.006227	-0.177759	-0.136964	-0.391167	-0.486966	-0.828966	0.519230	0.449721	-0.557912	-0.465710	0	0
28922	0.007854	9.674592	-0.470454	-0.018017	-0.091227	-0.152379	-0.390092	-0.486553	-0.829510	0.518091	0.449986	-0.557656	-0.467026	0	0
28923	0.155890	9.784094	-0.483588	-0.009143	-0.023083	-0.136038	-0.388748	-0.486741	-0.828851	0.517359	0.450587	-0.557097	-0.467926	0	0
28924	0.249020	9.708082	-0.636631	0.007418	0.012791	-0.142843	-0.385248	-0.487970	-0.828251	0.516729	0.451417	-0.556461	-0.468579	0	0
28925	0.358697	9.520693	-0.858137	0.007401	0.108363	-0.124561	-0.383368	-0.487446	-0.828256	0.516690	0.452668	-0.555336	-0.468747	0	0
28926	0.573455	9.432330	-0.947172	-0.032541	0.207751	-0.094033	-0.379873	-0.487139	-0.826652	0.517547	0.453927	-0.553727	-0.468489	0	0
28927	0.720997	9.561240	-0.994169	-0.032401	0.282263	-0.086520	-0.376915	-0.487201	-0.826961	0.518817	0.455583	-0.551677	-0.467896	0	0
28928	0.900772	9.787848	-0.961475	-0.017500	0.319181	-0.099548	-0.371940	-0.487283	-0.828384	0.520184	0.457462	-0.549528	-0.467071	0	0
28929	1.132879	9.826055	-0.896865	-0.010447	0.304969	-0.097018	-0.368039	-0.487574	-0.831980	0.521415	0.459392	-0.547402	-0.466301	0	0
28930	1.270022	9.745997	-0.952235	0.002969	0.274075	-0.065373	-0.365077	-0.488784	-0.831645	0.522589	0.460970	-0.545732	-0.465385	0	0
28931	1.175960	9.598630	-0.970860	-0.052090	0.244282	-0.030346	-0.360241	-0.487662	-0.829895	0.523980	0.462029	-0.544030	-0.464764	0	0
28932	1.065562	9.557794	-0.884870	-0.100954	0.279033	-0.014339	-0.358229	-0.485826	-0.831630	0.525890	0.462803	-0.542078	-0.464117	0	0
28933	1.176757	9.574379	-0.871954	-0.070083	0.351264	-0.012037	-0.354865	-0.486558	-0.834008	0.528018	0.464160	-0.539805	-0.462993	0	0
28934	1.382994	9.447033	-0.835777	-0.005693	0.382428	0.008657	-0.352579	-0.486415	-0.836345	0.530135	0.465775	-0.537849	-0.461226	0	0
28935	1.680423	9.345605	-0.922176	0.007322	0.395328	-0.004540	-0.347599	-0.488074	-0.837002	0.532163	0.467688	-0.535727	-0.459421	0	0
28936	1.963839	9.472128	-0.936098	-0.028778	0.415376	0.036075	-0.344248	-0.485070	-0.835446	0.534672	0.469168	-0.533604	-0.457465	0	0
28937	2.219271	9.814222	-0.774366	-0.035150	0.404797	0.103104	-0.343972	-0.487324	-0.836339	0.537434	0.470296	-0.531736	-0.455239	0	0
28938	2.422253	10.160253	-0.313362	0.038900	0.397097	0.225220	-0.341822	-0.486970	-0.835400	0.540357	0.471018	-0.530903	-0.451994	0	0
28939	2.392745	10.040832	0.331788	0.072974	0.304417	0.245947	-0.340477	-0.487133	-0.835829	0.542720	0.471483	-0.530733	-0.448866	0	0
28940	2.519712	9.926564	-0.091952	-0.012398	0.289721	0.307458	-0.343976	-0.486228	-0.834669	0.545651	0.470968	-0.530637	-0.445958	0	0
28941	2.545998	9.606610	0.070150	-0.049495	0.318384	0.286311	-0.343572	-0.486385	-0.834407	0.548842	0.470583	-0.530028	-0.443164	0	0
28942	2.646889	9.462819	0.411352	-0.082138	0.247094	0.282192	-0.344381	-0.485536	-0.833553	0.551730	0.469598	-0.529734	-0.440969	0	0
28943	2.560379	9.966235	0.756364	-0.165252	0.196581	0.283366	-0.347078	-0.482721	-0.836154	0.554803	0.468021	-0.529264	-0.439350	0	0
28944	2.161644	10.772267	0.843967	-0.126391	0.157296	0.302738	-0.351112	-0.481811	-0.840844	0.557469	0.466240	-0.529384	-0.437723	0	0
28945	1.608103	10.344676	0.907239	0.220854	0.190010	0.247593	-0.353664	-0.483266	-0.836639	0.558538	0.466960	-0.530457	-0.434280	0	0
28946	1.291008	8.921135	0.479750	0.366020	0.252251	0.151337	-0.353655	-0.486950	-0.830494	0.558746	0.469140	-0.531460	-0.430418	0	0
28947	1.282879	8.314050	0.209649	0.067880	0.324537	0.073983	-0.353116	-0.487718	-0.828482	0.560477	0.470495	-0.530295	-0.428121	0	0
28948	1.457426	8.865910	0.641748	-0.349491	0.331937	0.064693	-0.350029	-0.485299	-0.831981	0.564101	0.469484	-0.527335	-0.428126	0	0
28949	1.689523	9.957766	1.220791	-0.432717	0.278749	0.067518	-0.349226	-0.483635	-0.837384	0.567893	0.467851	-0.524228	-0.428717	0	0
28950	1.767769	10.442307	1.431378	-0.182311	0.192636	0.076551	-0.347218	-0.480028	-0.842194	0.570050	0.467137	-0.522787	-0.428392	0	0
28951	1.786916	9.949832	1.312909	0.023686	0.167684	0.077056	-0.346683	-0.478847	-0.844750	0.571155	0.467564	-0.522295	-0.427053	0	0
28952	1.869668	9.419662	1.143716	-0.035080	0.150965	0.085614	-0.345878	-0.478425	-0.845427	0.572452	0.467473	-0.521749	-0.426081	0	0
28953	1.997533	9.545775	0.987807	-0.138658	0.135858	0.086047	-0.345884	-0.476137	-0.846306	0.574187	0.466782	-0.520785	-0.425684	0	0
28954	2.006272	9.725587	1.054123	-0.099567	0.106468	0.065636	-0.345345	-0.476612	-0.844693	0.575474	0.466245	-0.520112	-0.425358	0	0
28955	1.801833	9.639332	1.005169	-0.061727	0.114711	0.032262	-0.345750	-0.476147	-0.846035	0.576509	0.466182	-0.519342	-0.424966	0	0
28956	1.579763	9.579456	0.912143	-0.094696	0.100542	0.017977	-0.344544	-0.474082	-0.850749	0.577541	0.465897	-0.518496	-0.424910	0	0
28957	1.547627	9.724526	0.861916	-0.062157	0.154896	-0.011630	-0.343201	-0.473364	-0.852512	0.578594	0.466233	-0.517280	-0.424590	0	0
28958	1.704200	9.676404	1.021151	0.010599	0.170400	-0.037861	-0.341050	-0.473558	-0.852408	0.579261	0.467147	-0.516210	-0.423979	0	0
28959	1.881646	9.526682	1.008468	0.054092	0.162190	-0.050187	-0.341050	-0.473624	-0.849550	0.579642	0.468383	-0.515261	-0.423247	0	0
28960	1.926580	9.452234	0.952633	0.037258	0.125106	-0.066396	-0.338895	-0.475111	-0.848670	0.579830	0.469407	-0.514427	-0.422870	0	0
28961	1.876702	9.507154	0.854397	0.025499	0.100155	-0.068350	-0.334326	-0.474338	-0.849924	0.579949	0.470305	-0.513629	-0.422679	0	0
28962	1.841903	9.567225	0.958796	0.041655	0.082555	-0.070177	-0.333780	-0.477057	-0.849337	0.579884	0.471198	-0.513037	-0.422493	0	0
28963	1.854634	9.654849	0.939268	0.049008	0.065057	-0.079113	-0.332444	-0.474425	-0.848042	0.579666	0.472137	-0.512489	-0.422409	0	0
28964	1.952353	9.622640	0.981026	0.061644	0.074061	-0.079037	-0.329477	-0.477653	-0.846274	0.579425	0.473156	-0.511985	-0.422209	0	0
28965	2.041862	9.500448	0.924513	0.084859	0.047523	-0.076495	-0.327329	-0.476581	-0.845720	0.578961	0.474210	-0.511703	-0.422006	0	0
28966	2.088682	9.328928	0.852617	0.094036	0.037128	-0.084491	-0.326651	-0.478743	-0.844844	0.578355	0.475288	-0.511522	-0.421844	0	0
28967	2.168416	9.218702	0.846267	0.054474	0.022664	-0.088256	-0.324495	-0.480234	-0.843828	0.577863	0.476113	-0.511202	-0.421976	0	0
28968	2.156597	9.320446	0.816249	0.009268	-0.002694	-0.085025	-0.323962	-0.478855	-0.842700	0.577454	0.476537	-0.510888	-0.422437	0	0
28969	2.119699	9.470290	0.823615	-0.005146	0.000719	-0.084162	-0.323558	-0.478826	-0.844338	0.577156	0.476896	-0.510466	-0.422948	0	0
28970	2.049999	9.561275	0.815975	0.027130	-0.009748	-0.081464	-0.321810	-0.478885	-0.843544	0.576641	0.477375	-0.510284	-0.423329	0	0
28971	1.936888	9.634474	0.763806	0.070235	-0.009483	-0.077768	-0.320330	-0.479328	-0.844256	0.575962	0.478088	-0.510272	-0.423465	0	0
28972	1.917371	9.631685	0.705453	0.105205	0.035782	-0.098581	-0.318714	-0.480215	-0.844304	0.575233	0.479297	-0.510075	-0.423326	0	0
28973	1.988198	9.715504	0.639590	0.130941	0.071080	-0.078842	-0.315749	-0.482907	-0.841157	0.574671	0.480700	-0.509851	-0.422768	0	0
28974	2.156956	9.754977	0.605954	0.171263	0.085434	-0.069821	-0.314402	-0.484171	-0.836855	0.573997	0.482351	-0.509782	-0.421886	0	0
28975	2.257213	9.594148	0.639132	0.221457	0.093584	-0.094382	-0.311438	-0.486574	-0.833971	0.573050	0.484435	-0.509737	-0.420837	0	0
28976	2.349995	9.522978	0.406602	0.229898	0.092182	-0.106753	-0.310092	-0.487398	-0.830337	0.571965	0.486633	-0.509692	-0.419831	0	0
28977	2.448221	9.447067	0.333155	0.232588	0.078029	-0.108620	-0.307937	-0.489086	-0.826875	0.570827	0.488771	-0.509715	-0.418867	0	0
28978	2.540425	9.434170	0.285529	0.208299	0.058360	-0.112377	-0.305778	-0.492339	-0.823192	0.569645	0.490727	-0.509739	-0.418162	0	0
28979	2.557961	9.524309	0.268536	0.222462	0.017543	-0.110833	-0.302817	-0.493602	-0.820544	0.568243	0.492545	-0.510057	-0.417542	0	0
28980	2.626852	9.702767	0.187456	0.249217	-0.014318	-0.107437	-0.300386	-0.497396	-0.818244	0.566504	0.494400	-0.510681	-0.416949	0	0
28981	2.644542	9.557439	0.266129	0.285917	-0.048666	-0.072178	-0.300250	-0.498353	-0.813782	0.564618	0.496083	-0.511834	-0.416094	0	0
28982	2.583934	9.400946	0.039164	0.246128	-0.107641	-0.074423	-0.299574	-0.500303	-0.809767	0.562546	0.497356	-0.513129	-0.415786	0	0
28983	2.426977	9.490346	0.019229	0.141014	-0.122479	-0.050062	-0.299568	-0.502632	-0.807118	0.561098	0.497784	-0.514208	-0.415898	0	0
28984	2.263482	9.647590	-0.107340	0.045288	-0.156361	-0.043474	-0.299164	-0.502981	-0.804683	0.559899	0.497564	-0.515089	-0.416685	0	0
28985	2.151374	9.669826	-0.163908	0.042313	-0.114161	-0.025507	-0.300103	-0.503689	-0.803741	0.559092	0.497336	-0.515838	-0.417115	0	0
28986	2.108984	9.625370	-0.054138	0.049414	-0.103566	-0.020104	-0.299970	-0.503072	-0.806038	0.558240	0.497236	-0.516555	-0.417486	0	0
28987	2.015267	9.570251	-0.148075	0.051554	-0.168658	0.023715	-0.300640	-0.503900	-0.806330	0.557313	0.496572	-0.517894	-0.417858	0	0
28988	1.905347	9.585232	-0.324887	0.078526	-0.188789	0.055526	-0.301451	-0.502510	-0.804368	0.556189	0.495886	-0.519580	-0.418076	0	0
28989	1.852832	9.533290	-0.398325	0.114192	-0.211829	0.064346	-0.303322	-0.506784	-0.801489	0.554893	0.495173	-0.521619	-0.418103	0	0
28990	1.709895	9.630215	-0.535844	0.071728	-0.246832	0.098499	-0.307350	-0.508699	-0.800414	0.553674	0.493977	-0.523806	-0.418401	0	0
28991	1.386034	9.786962	-0.794917	-0.016339	-0.292593	0.120103	-0.309906	-0.508260	-0.798463	0.552820	0.491909	-0.526012	-0.419198	0	0
28992	1.010635	9.908823	-0.711065	-0.135370	-0.261127	0.100557	-0.313137	-0.506578	-0.800550	0.552544	0.489488	-0.527412	-0.420634	0	0
28993	0.797963	10.176897	-0.360927	-0.209198	-0.229044	0.072267	-0.314893	-0.503621	-0.804111	0.552746	0.486879	-0.528201	-0.422403	0	0
28994	0.807976	10.422283	-0.244514	-0.128901	-0.189205	0.070991	-0.318117	-0.504041	-0.807220	0.552684	0.484942	-0.529079	-0.423611	0	0
28995	0.924119	10.417097	-0.337202	0.047949	-0.158964	0.059338	-0.319599	-0.503158	-0.807174	0.551931	0.484129	-0.530488	-0.423762	0	0
28996	1.040942	10.110881	-0.581665	0.179416	-0.179070	0.054310	-0.321613	-0.504162	-0.804595	0.550352	0.484022	-0.532530	-0.423376	0	0
28997	1.070173	9.621031	-0.560221	0.229149	-0.151069	0.017528	-0.323627	-0.505941	-0.799181	0.548569	0.484471	-0.534446	-0.422762	0	0
28998	0.998403	9.316264	-0.654009	0.132625	-0.165457	-0.009359	-0.323621	-0.507971	-0.797204	0.547013	0.484498	-0.535901	-0.422906	0	0
28999	0.879952	9.408783	-0.740190	0.052084	-0.171038	-0.027305	-0.325643	-0.506555	-0.795092	0.545774	0.484140	-0.536946	-0.423588	0	0
29000	0.761959	9.746519	-0.666918	-0.006045	-0.157943	-0.073365	-0.323488	-0.507873	-0.795432	0.544655	0.483782	-0.537460	-0.424786	0	0
29001	0.644111	9.836640	-0.577330	0.047825	-0.130214	-0.097753	-0.324566	-0.507332	-0.793223	0.543340	0.483966	-0.537908	-0.425691	0	0
29002	0.633284	9.763609	-0.630072	0.062193	-0.106284	-0.125839	-0.322949	-0.508354	-0.793547	0.541941	0.484476	-0.538175	-0.426557	0	0
29003	0.633656	9.617953	-0.665071	0.052653	-0.070632	-0.132706	-0.322141	-0.509118	-0.791947	0.540757	0.485141	-0.538137	-0.427350	0	0
29004	0.669449	9.521496	-0.684911	0.056278	-0.013925	-0.123495	-0.319983	-0.511440	-0.791775	0.539890	0.485998	-0.537888	-0.427785	0	0
29005	0.822335	9.393180	-0.664807	0.035245	0.026320	-0.103882	-0.316763	-0.509128	-0.790784	0.539422	0.486840	-0.537381	-0.428056	0	0
29006	1.006942	9.352818	-0.788831	-0.000294	0.053007	-0.116236	-0.313398	-0.510511	-0.789506	0.539221	0.487639	-0.536561	-0.428429	0	0
29007	1.204635	9.395242	-0.850489	-0.033142	0.079720	-0.128589	-0.312459	-0.509947	-0.790316	0.539259	0.488478	-0.535347	-0.428944	0	0
29008	1.308765	9.513653	-0.896332	-0.036068	0.061792	-0.123435	-0.309365	-0.510610	-0.789284	0.539244	0.489155	-0.534292	-0.429505	0	0
29009	1.327685	9.533415	-0.919974	-0.025450	0.063485	-0.116322	-0.306678	-0.509507	-0.790642	0.539205	0.489901	-0.533255	-0.429992	0	0
29010	1.227424	9.444192	-0.999411	-0.036177	0.076720	-0.116244	-0.303451	-0.509568	-0.791226	0.539300	0.490602	-0.532153	-0.430440	0	0
29011	1.239490	9.446838	-0.999060	-0.091872	0.103791	-0.115364	-0.301169	-0.508469	-0.792035	0.539799	0.491160	-0.530613	-0.431078	0	0
29012	1.240117	9.551249	-0.908352	-0.104454	0.125848	-0.112617	-0.299287	-0.507896	-0.794217	0.540499	0.491679	-0.528970	-0.431629	0	0
29013	1.221145	9.543631	-0.824621	-0.066956	0.155106	-0.096396	-0.297810	-0.507357	-0.794490	0.541223	0.492492	-0.527349	-0.431778	0	0
29014	1.259562	9.430222	-0.887583	-0.065277	0.199263	-0.083733	-0.293376	-0.506454	-0.795057	0.542237	0.493382	-0.525617	-0.431603	0	0
29015	1.394024	9.369541	-0.902258	-0.083210	0.218656	-0.082808	-0.289611	-0.506340	-0.797685	0.543427	0.494306	-0.523645	-0.431445	0	0
29016	1.539741	9.355192	-0.897678	-0.099358	0.204417	-0.087402	-0.287328	-0.505388	-0.798226	0.544613	0.495044	-0.521716	-0.431441	0	0
29017	1.583621	9.348710	-0.857765	-0.151833	0.205497	-0.076961	-0.284641	-0.504248	-0.801216	0.546095	0.495498	-0.519546	-0.431664	0	0
29018	1.544869	9.367442	-0.731509	-0.182786	0.212000	-0.062866	-0.281955	-0.502824	-0.804198	0.547829	0.495677	-0.517332	-0.431921	0	0
29019	1.540015	9.367353	-0.734065	-0.196307	0.216346	-0.027516	-0.279003	-0.500551	-0.807428	0.549795	0.495668	-0.515152	-0.432039	0	0
29020	1.610323	9.358913	-0.779990	-0.187937	0.264526	0.004631	-0.276584	-0.499857	-0.809204	0.552104	0.495686	-0.512955	-0.431686	0	0
29021	1.778248	9.352270	-0.601461	-0.179396	0.312896	0.029681	-0.275115	-0.496449	-0.811018	0.554723	0.495878	-0.510594	-0.430907	0	0
29022	2.083106	9.617557	-0.622994	-0.179899	0.362043	0.056438	-0.271487	-0.495496	-0.812936	0.557694	0.496076	-0.508143	-0.429740	0	0
29023	2.361902	9.960046	-0.734980	-0.136469	0.394634	0.120364	-0.271760	-0.494191	-0.813980	0.560899	0.496371	-0.505956	-0.427806	0	0
29024	2.460025	10.097825	-0.258772	-0.083136	0.423797	0.182565	-0.272026	-0.494688	-0.816717	0.564206	0.496697	-0.504200	-0.425142	0	0
29025	2.492055	10.326612	-0.182481	-0.087093	0.410232	0.226651	-0.270680	-0.495156	-0.816203	0.567687	0.496762	-0.502656	-0.422251	0	0
29026	2.487145	10.588719	-0.081096	-0.028837	0.452079	0.208524	-0.270956	-0.493042	-0.815450	0.570943	0.497351	-0.501085	-0.419023	0	0
29027	2.281735	10.274308	0.422911	0.127678	0.414379	0.204399	-0.269344	-0.492833	-0.813828	0.573268	0.498736	-0.500294	-0.415130	0	0
29028	1.923611	9.374424	0.288716	0.229196	0.340659	0.234424	-0.270952	-0.495508	-0.806814	0.574761	0.500181	-0.500547	-0.411000	0	0
29029	1.626765	8.754797	-0.158660	0.104856	0.416393	0.255838	-0.272832	-0.496525	-0.803828	0.577402	0.501153	-0.499891	-0.406893	0	0
29030	1.687089	8.988930	-0.298198	-0.090557	0.532440	0.314297	-0.273365	-0.497763	-0.804952	0.581747	0.501107	-0.498110	-0.402926	0	0
29031	1.977211	9.477355	0.260697	-0.097435	0.533779	0.367232	-0.273641	-0.495632	-0.804880	0.586400	0.500792	-0.496476	-0.398565	0	0
29032	2.178671	10.090362	0.392249	0.017531	0.494764	0.367270	-0.276461	-0.496546	-0.805421	0.590184	0.500926	-0.495571	-0.393911	0	0
29033	2.338714	10.620096	0.696482	0.145870	0.461895	0.339107	-0.276731	-0.496744	-0.802700	0.593112	0.501852	-0.495147	-0.388834	0	0
29034	2.525145	10.832312	1.210949	0.215451	0.380489	0.312220	-0.281570	-0.497634	-0.796135	0.595088	0.502953	-0.495380	-0.384067	0	0
29035	2.604506	10.489020	1.148570	0.214051	0.298443	0.249803	-0.282639	-0.500542	-0.791858	0.596496	0.504056	-0.495719	-0.379978	0	0
29036	2.206272	9.826268	0.556377	0.162213	0.193639	0.153619	-0.282771	-0.501451	-0.789162	0.597204	0.504914	-0.496023	-0.377320	0	0
29037	1.757626	9.283998	0.110980	-0.054866	0.172775	0.058340	-0.283848	-0.501329	-0.787239	0.598610	0.504873	-0.495118	-0.376334	0	0
29038	1.520220	9.294267	0.209538	-0.283624	0.213072	0.004001	-0.281836	-0.499342	-0.789378	0.601095	0.503877	-0.492859	-0.376673	0	0
29039	1.519100	9.658436	0.620810	-0.323563	0.178841	0.008936	-0.280768	-0.496101	-0.795823	0.603683	0.502491	-0.490641	-0.377281	0	0
29040	1.592669	9.926858	1.054356	-0.258121	0.142976	0.044237	-0.280101	-0.494042	-0.799713	0.605837	0.501181	-0.489085	-0.377590	0	0
29041	1.706151	10.069720	1.054353	-0.136658	0.097120	0.070816	-0.278628	-0.491936	-0.800343	0.607306	0.500311	-0.488364	-0.377319	0	0
29042	1.646028	9.908394	0.950211	-0.010541	0.080562	0.064056	-0.279032	-0.491625	-0.801146	0.607992	0.500175	-0.488207	-0.376597	0	0
29043	1.494221	9.478360	0.813989	0.004438	0.097107	0.046581	-0.281318	-0.491739	-0.800033	0.608656	0.500284	-0.487889	-0.375789	0	0
29044	1.484004	9.245111	0.709514	-0.057407	0.138350	0.011302	-0.280106	-0.492488	-0.799527	0.609659	0.500337	-0.486938	-0.375326	0	0
29045	1.626239	9.422494	0.823276	-0.103679	0.154417	-0.006463	-0.279577	-0.489193	-0.801605	0.610937	0.500266	-0.485593	-0.375086	0	0
29046	1.702254	9.506417	0.865900	-0.054476	0.166030	-0.027473	-0.275674	-0.490701	-0.801564	0.611915	0.500632	-0.484282	-0.374699	0	0
29047	1.804465	9.483994	0.857169	0.012551	0.136897	-0.048689	-0.273931	-0.489061	-0.800714	0.612362	0.501411	-0.483261	-0.374244	0	0
29048	1.833894	9.455390	0.786069	0.066557	0.096631	-0.055853	-0.273391	-0.489967	-0.798843	0.612290	0.502394	-0.482683	-0.373789	0	0
29049	1.874770	9.344456	0.749644	0.084941	0.086511	-0.071777	-0.270429	-0.491485	-0.797428	0.612041	0.503538	-0.482123	-0.373379	0	0
29050	1.940188	9.214544	0.690042	0.091099	0.080174	-0.100981	-0.269089	-0.490112	-0.796855	0.611597	0.504829	-0.481506	-0.373161	0	0
29051	2.052204	9.192304	0.717720	0.064456	0.070552	-0.116179	-0.266128	-0.490995	-0.798416	0.611209	0.505998	-0.480742	-0.373199	0	0
29052	2.172974	9.230922	0.831871	0.069993	0.020288	-0.130660	-0.265590	-0.491193	-0.796522	0.610471	0.507077	-0.480259	-0.373563	0	0
29053	2.128603	9.266530	0.820611	0.068254	-0.008002	-0.137910	-0.263442	-0.490283	-0.795156	0.609607	0.508073	-0.479879	-0.374109	0	0
29054	1.992353	9.278614	0.729676	0.042606	-0.014903	-0.155685	-0.258867	-0.491721	-0.792668	0.608745	0.508976	-0.479376	-0.374929	0	0
29055	1.865013	9.455941	0.666655	0.000937	-0.021760	-0.180592	-0.257387	-0.492485	-0.791757	0.607997	0.509710	-0.478608	-0.376125	0	0
29056	1.791505	9.624547	0.711273	0.004465	-0.009395	-0.176073	-0.255238	-0.491710	-0.790667	0.607275	0.510495	-0.477823	-0.377223	0	0
29057	1.859827	9.732610	0.772737	0.032662	0.033629	-0.180151	-0.252280	-0.491809	-0.789343	0.606628	0.511625	-0.476837	-0.377980	0	0
29058	2.050126	9.784611	0.732446	0.072722	0.042430	-0.162330	-0.248517	-0.491650	-0.787748	0.605854	0.512953	-0.476060	-0.378400	0	0
29059	2.204661	9.801973	0.660024	0.101016	0.045751	-0.142803	-0.246369	-0.490557	-0.788146	0.605057	0.514356	-0.475451	-0.378536	0	0
29060	2.302705	9.726054	0.528797	0.151601	0.043685	-0.149746	-0.243401	-0.494231	-0.785439	0.603927	0.516103	-0.475027	-0.378496	0	0
29061	2.314944	9.590322	0.477237	0.168967	0.037036	-0.126744	-0.241250	-0.494827	-0.780172	0.602802	0.517795	-0.474812	-0.378248	0	0
29062	2.355678	9.484241	0.426327	0.182941	0.045606	-0.108967	-0.238962	-0.496107	-0.776154	0.601669	0.519540	-0.474701	-0.377798	0	0
29063	2.457423	9.476369	0.362104	0.191918	0.059880	-0.071736	-0.236675	-0.496820	-0.772118	0.600746	0.521180	-0.474724	-0.376979	0	0
29064	2.496426	9.457651	0.315296	0.213809	0.060385	-0.048685	-0.236805	-0.498541	-0.771083	0.599744	0.522875	-0.474950	-0.375942	0	0
29065	2.517532	9.351204	0.186753	0.235492	0.055317	-0.052183	-0.234785	-0.500116	-0.766255	0.598650	0.524648	-0.475270	-0.374808	0	0
29066	2.686812	9.373699	0.211037	0.235206	0.066578	-0.039773	-0.233707	-0.501214	-0.762762	0.597593	0.526447	-0.475580	-0.373577	0	0
29067	2.653313	9.615870	0.342990	0.248867	-0.040200	-0.031579	-0.233298	-0.503731	-0.758490	0.596058	0.527825	-0.476632	-0.372743	0	0
29068	2.544171	9.691540	0.028529	0.307227	-0.062941	-0.063340	-0.232086	-0.504872	-0.753229	0.593909	0.529676	-0.477852	-0.371985	0	0
29069	2.539489	9.555503	-0.011512	0.307595	-0.014805	-0.068328	-0.230462	-0.509484	-0.745362	0.592049	0.531653	-0.478777	-0.370938	0	0
29070	2.479876	9.272821	0.046566	0.271813	-0.032629	-0.079139	-0.229118	-0.509924	-0.739944	0.590165	0.533473	-0.479592	-0.370275	0	0
29071	2.314660	9.136279	-0.178945	0.141979	-0.072939	-0.076221	-0.228448	-0.509407	-0.738437	0.588881	0.534277	-0.480205	-0.370364	0	0
29072	2.113777	9.377833	-0.100269	-0.031365	-0.053654	-0.052738	-0.228174	-0.511116	-0.738359	0.588608	0.534102	-0.480160	-0.371110	0	0
29073	1.966521	9.739325	0.065809	-0.106899	-0.084201	0.006076	-0.228715	-0.509955	-0.738996	0.588907	0.532997	-0.480358	-0.371965	0	0
29074	1.910888	9.854841	0.063231	-0.054223	-0.061960	0.059436	-0.230333	-0.508514	-0.738386	0.589132	0.532117	-0.480874	-0.372203	0	0
29075	1.965560	9.647044	-0.053889	0.013179	-0.076497	0.094917	-0.230601	-0.508804	-0.737847	0.589160	0.531318	-0.481947	-0.371913	0	0
29076	1.973471	9.346143	-0.217479	0.033745	-0.118035	0.127441	-0.231950	-0.507876	-0.733716	0.588898	0.530419	-0.483478	-0.371623	0	0
29077	1.754236	9.366417	-0.441016	-0.046078	-0.142341	0.147422	-0.235442	-0.509080	-0.733305	0.589113	0.528769	-0.484995	-0.371657	0	0
29078	1.488419	9.791270	-0.579965	-0.157527	-0.174085	0.169899	-0.239752	-0.506555	-0.733990	0.589743	0.526323	-0.486367	-0.372337	0	0
29079	1.212513	10.274230	-0.476526	-0.296601	-0.181935	0.151769	-0.241641	-0.503516	-0.740952	0.591081	0.523030	-0.487193	-0.373773	0	0
29080	0.980228	10.537082	-0.230465	-0.316988	-0.189820	0.103949	-0.244331	-0.502495	-0.745654	0.592210	0.519892	-0.487705	-0.375691	0	0
29081	0.888229	10.690806	0.003874	-0.215881	-0.174600	0.026573	-0.246354	-0.499595	-0.752619	0.592662	0.517720	-0.488114	-0.377442	0	0
29082	0.849191	10.573565	-0.051807	-0.035843	-0.153584	0.029055	-0.246355	-0.499287	-0.753699	0.592219	0.516739	-0.489074	-0.378238	0	0
29083	0.690541	10.017181	-0.083773	0.105394	-0.128650	0.003193	-0.248103	-0.499269	-0.752724	0.591123	0.516775	-0.490287	-0.378334	0	0
29084	0.483487	9.425911	-0.314359	0.125649	-0.080329	-0.003431	-0.247967	-0.500244	-0.747446	0.590078	0.517184	-0.491254	-0.378152	0	0
29085	0.422852	9.279134	-0.488437	0.007571	0.010441	-0.047401	-0.249044	-0.499989	-0.745110	0.589957	0.517438	-0.490997	-0.378326	0	0
29086	0.598583	9.716879	-0.402092	-0.077367	0.066951	-0.059742	-0.247567	-0.499438	-0.745926	0.590470	0.517480	-0.490037	-0.378712	0	0
29087	0.802360	10.082302	-0.333598	-0.009539	0.065165	-0.107342	-0.245150	-0.498508	-0.745652	0.590460	0.518154	-0.489069	-0.379058	0	0
29088	0.825312	10.014737	-0.399788	0.069597	0.063890	-0.172525	-0.242191	-0.499199	-0.743257	0.589768	0.519603	-0.488098	-0.379404	0	0
29089	0.806154	9.737624	-0.542723	0.108176	0.064904	-0.200669	-0.237883	-0.500799	-0.745811	0.588773	0.521439	-0.487080	-0.379737	0	0
29090	0.765603	9.564512	-0.663026	0.094120	0.073930	-0.211245	-0.233846	-0.502219	-0.743589	0.587850	0.523255	-0.485936	-0.380136	0	0
29091	0.796166	9.489810	-0.666339	0.075014	0.122213	-0.228681	-0.230219	-0.501377	-0.740744	0.587179	0.525260	-0.484294	-0.380503	0	0
29092	0.951944	9.458652	-0.651694	0.060314	0.139531	-0.214505	-0.226191	-0.499663	-0.739237	0.586730	0.527134	-0.482614	-0.380738	0	0
29093	1.131497	9.452202	-0.626877	0.042690	0.160994	-0.225071	-0.221757	-0.498927	-0.738721	0.586413	0.529081	-0.480628	-0.381037	0	0
29094	1.270012	9.445013	-0.555168	0.000345	0.129682	-0.195377	-0.216514	-0.498758	-0.739049	0.586299	0.530468	-0.478873	-0.381495	0	0
29095	1.248335	9.425189	-0.637532	-0.057838	0.080835	-0.181720	-0.213559	-0.497705	-0.738504	0.586284	0.531310	-0.477195	-0.382446	0	0
29096	1.233971	9.420076	-0.613861	-0.071186	0.092425	-0.151626	-0.211136	-0.498416	-0.740871	0.586532	0.531921	-0.475615	-0.383185	0	0
29097	1.273171	9.401368	-0.598073	-0.105730	0.120148	-0.133883	-0.207913	-0.497215	-0.740870	0.587134	0.532405	-0.473773	-0.383872	0	0
29098	1.391726	9.418090	-0.556044	-0.141762	0.143785	-0.094973	-0.204959	-0.495681	-0.742762	0.588214	0.532524	-0.471918	-0.384338	0	0
29099	1.581169	9.538067	-0.437993	-0.140003	0.153589	-0.058707	-0.204160	-0.492940	-0.745678	0.589440	0.532574	-0.470145	-0.384562	0	0
29100	1.731310	9.565082	-0.306003	-0.104200	0.160819	-0.050629	-0.204162	-0.491917	-0.747007	0.590562	0.532763	-0.468571	-0.384501	0	0
29101	1.810951	9.469427	-0.249877	-0.073636	0.143344	-0.052428	-0.199588	-0.493195	-0.745332	0.591412	0.533126	-0.467149	-0.384422	0	0
29102	1.809032	9.309159	-0.335389	-0.081478	0.112567	-0.033191	-0.198247	-0.491798	-0.745847	0.592253	0.533182	-0.466034	-0.384403	0	0
29103	1.794510	9.289462	-0.453643	-0.150367	0.115060	-0.013934	-0.198523	-0.489192	-0.747938	0.593531	0.532793	-0.464693	-0.384596	0	0
29104	1.821385	9.421057	-0.321410	-0.164528	0.127686	0.046205	-0.197447	-0.488858	-0.751209	0.595182	0.532038	-0.463594	-0.384415	0	0
29105	1.819386	9.302082	-0.171322	-0.145206	0.138036	0.065783	-0.196779	-0.487237	-0.754569	0.596846	0.531386	-0.462562	-0.383978	0	0
29106	1.977232	9.142280	-0.314524	-0.124332	0.157008	0.096888	-0.196646	-0.486828	-0.754013	0.598608	0.530743	-0.461709	-0.383151	0	0
29107	2.273017	9.385559	-0.278395	-0.143191	0.226922	0.140520	-0.199070	-0.485171	-0.755837	0.600961	0.530083	-0.460553	-0.381772	0	0
29108	2.423573	9.674794	0.106803	-0.128494	0.259364	0.200837	-0.199342	-0.484142	-0.757163	0.603598	0.529312	-0.459620	-0.379799	0	0
29109	2.737787	10.195149	0.054744	-0.074550	0.305079	0.277240	-0.201762	-0.484096	-0.756724	0.606466	0.528704	-0.458977	-0.376843	0	0
29110	2.881712	10.566799	0.395786	-0.039625	0.349597	0.323552	-0.204718	-0.484708	-0.757936	0.609487	0.528224	-0.458474	-0.373237	0	0
29111	3.129281	10.809212	0.507475	0.031907	0.305552	0.332268	-0.207547	-0.482648	-0.758381	0.611994	0.527972	-0.458513	-0.369425	0	0
29112	2.930068	10.388071	0.764526	0.210228	0.209770	0.311051	-0.210229	-0.485529	-0.753676	0.612984	0.528536	-0.459706	-0.365474	0	0
29113	2.458094	9.272510	0.821048	0.296595	0.054554	0.287491	-0.215606	-0.486651	-0.748746	0.612768	0.529152	-0.462012	-0.362022	0	0
29114	1.843289	8.814548	-0.287275	0.128808	0.011870	0.299250	-0.220572	-0.490254	-0.741178	0.613219	0.528536	-0.464044	-0.359550	0	0
29115	1.675973	8.966899	-0.120234	-0.065483	0.128967	0.315330	-0.225009	-0.489998	-0.741662	0.615347	0.527058	-0.464721	-0.357201	0	0
29116	1.670869	9.777684	0.316435	-0.082232	0.202665	0.278574	-0.226492	-0.488988	-0.740931	0.617710	0.525914	-0.464705	-0.354822	0	0
29117	1.675177	10.821677	0.602380	0.028621	0.181756	0.299955	-0.228914	-0.488259	-0.739381	0.619513	0.525270	-0.465294	-0.351848	0	0
29118	1.684369	10.948150	1.242048	0.230921	0.217821	0.277812	-0.232405	-0.490215	-0.737088	0.620283	0.526106	-0.466270	-0.347928	0	0
29119	1.555547	10.074262	0.975071	0.303588	0.240102	0.191613	-0.235627	-0.492224	-0.732757	0.620511	0.527862	-0.466872	-0.344033	0	0
29120	1.204939	9.055488	0.167962	0.188069	0.226994	0.104666	-0.236167	-0.491868	-0.729199	0.620934	0.529258	-0.466716	-0.341325	0	0
29121	0.895881	8.680828	-0.296082	-0.083191	0.308218	0.033703	-0.237236	-0.494647	-0.724373	0.622956	0.529585	-0.464717	-0.339858	0	0
29122	0.873826	9.350491	0.020766	-0.352241	0.436975	-0.014972	-0.233216	-0.489670	-0.729162	0.626793	0.528878	-0.460764	-0.339286	0	0
29123	1.030337	10.368162	0.754523	-0.365912	0.411227	0.016554	-0.230265	-0.486749	-0.735912	0.630686	0.527865	-0.457037	-0.338689	0	0
29124	1.121450	10.821383	1.004258	-0.109144	0.364233	0.063869	-0.228648	-0.487375	-0.741126	0.633141	0.528058	-0.454755	-0.336874	0	0
29125	1.304065	10.402279	0.926362	0.153344	0.369686	0.077084	-0.227307	-0.486477	-0.738389	0.634274	0.529902	-0.453337	-0.333746	0	0
29126	1.492223	9.674946	0.655970	0.187239	0.386405	0.059611	-0.226634	-0.486816	-0.736637	0.635230	0.532051	-0.451872	-0.330479	0	0
29127	1.686851	9.258486	0.561571	0.058469	0.378985	0.028193	-0.223810	-0.487535	-0.732880	0.636723	0.533532	-0.449803	-0.328033	0	0
29128	1.818483	9.246326	0.724584	-0.081080	0.311338	-0.016029	-0.221259	-0.486319	-0.732870	0.638507	0.534057	-0.447512	-0.326842	0	0
29129	1.740465	9.533814	0.859644	-0.110854	0.215431	-0.030880	-0.219782	-0.485626	-0.733682	0.639962	0.534179	-0.445606	-0.326401	0	0
29130	1.694005	9.690778	0.953326	-0.092058	0.196863	-0.064533	-0.218703	-0.486482	-0.734540	0.641126	0.534470	-0.443743	-0.326176	0	0
29131	1.717799	9.725204	1.030829	0.016558	0.096608	-0.071915	-0.215214	-0.484460	-0.733562	0.641232	0.535201	-0.442789	-0.326067	0	0
29132	1.599171	9.572521	0.874274	0.092064	0.115662	-0.098043	-0.214401	-0.486769	-0.732557	0.640940	0.536556	-0.441863	-0.325668	0	0
29133	1.688236	9.472171	0.815175	0.080775	0.126566	-0.111283	-0.211851	-0.485458	-0.730501	0.640702	0.537970	-0.440710	-0.325367	0	0
29134	1.864463	9.509357	0.829931	0.079185	0.117028	-0.121115	-0.209297	-0.485545	-0.729308	0.640407	0.539347	-0.439606	-0.325163	0	0
29135	2.006917	9.536219	0.829286	0.101272	0.122106	-0.138727	-0.206342	-0.484807	-0.727412	0.639946	0.540991	-0.438398	-0.324969	0	0
29136	2.124318	9.482513	0.828479	0.122830	0.102780	-0.140575	-0.202841	-0.486778	-0.725337	0.639285	0.542683	-0.437417	-0.324771	0	0
29137	2.111295	9.397304	0.770948	0.139466	0.082950	-0.160092	-0.199345	-0.487088	-0.721575	0.638377	0.544526	-0.436467	-0.324750	0	0
29138	2.116983	9.353708	0.761822	0.128816	0.094504	-0.163587	-0.197194	-0.487156	-0.720785	0.637566	0.546325	-0.435429	-0.324714	0	0
29139	2.171543	9.296438	0.792816	0.112528	0.074814	-0.163774	-0.195444	-0.488065	-0.720018	0.636758	0.547973	-0.434423	-0.324872	0	0
29140	2.248553	9.317252	0.751691	0.104532	0.059850	-0.136505	-0.191550	-0.486791	-0.717707	0.636012	0.549383	-0.433671	-0.324955	0	0
29141	2.359556	9.348403	0.795786	0.108123	0.033329	-0.141111	-0.188855	-0.488898	-0.715082	0.635127	0.550754	-0.433041	-0.325206	0	0
29142	2.456052	9.379292	0.849068	0.110774	0.002391	-0.111265	-0.185631	-0.488166	-0.713190	0.634178	0.551905	-0.432810	-0.325414	0	0
29143	2.478473	9.462233	0.798577	0.118043	-0.013418	-0.116655	-0.186438	-0.488500	-0.710195	0.633124	0.553064	-0.432649	-0.325713	0	0
29144	2.492850	9.583870	0.747547	0.164590	-0.041583	-0.112276	-0.184015	-0.489591	-0.708352	0.631679	0.554414	-0.432864	-0.325937	0	0
29145	2.504200	9.613201	0.689899	0.186223	-0.028978	-0.111246	-0.182935	-0.491500	-0.706519	0.630207	0.555912	-0.433057	-0.325980	0	0
29146	2.495914	9.530503	0.613235	0.234822	-0.019729	-0.109259	-0.180922	-0.490165	-0.705002	0.628470	0.557757	-0.433376	-0.325757	0	0
29147	2.502341	9.440790	0.546705	0.258307	-0.038939	-0.115493	-0.179842	-0.492285	-0.700180	0.626544	0.559674	-0.433844	-0.325557	0	0
29148	2.519058	9.334279	0.562466	0.236578	-0.042787	-0.111165	-0.177153	-0.492674	-0.698317	0.624683	0.561457	-0.434296	-0.325460	0	0
29149	2.640030	9.336469	0.510794	0.200288	-0.071684	-0.105301	-0.176880	-0.494826	-0.691308	0.622979	0.562837	-0.434840	-0.325617	0	0
29150	2.787927	9.448391	0.468750	0.199167	-0.125831	-0.072976	-0.176882	-0.494479	-0.687892	0.621085	0.563943	-0.435897	-0.325907	0	0
29151	2.638666	9.416564	0.584774	0.245530	-0.178965	-0.066066	-0.176612	-0.495460	-0.682479	0.618794	0.565060	-0.437480	-0.326210	0	0
29152	2.399395	9.227698	0.369421	0.195635	-0.205530	-0.088429	-0.175669	-0.496410	-0.679115	0.616513	0.565945	-0.438924	-0.327054	0	0
29153	2.220367	9.447787	0.326157	0.096346	-0.224349	-0.080873	-0.175399	-0.497181	-0.676692	0.614820	0.566036	-0.440215	-0.328345	0	0
29154	1.972454	9.720036	0.287608	0.054682	-0.230265	-0.072157	-0.176470	-0.498393	-0.678353	0.613272	0.565893	-0.441436	-0.329844	0	0
29155	1.848697	9.853741	0.316503	0.039335	-0.156075	-0.057564	-0.175128	-0.497722	-0.678075	0.612278	0.565746	-0.442250	-0.330851	0	0
29156	1.962456	9.734419	0.282378	0.033282	-0.102781	-0.057261	-0.175129	-0.496967	-0.680093	0.611459	0.565823	-0.442701	-0.331629	0	0
29157	2.065272	9.644008	0.035857	0.027516	-0.099647	-0.042243	-0.175668	-0.496986	-0.678726	0.610835	0.565715	-0.443219	-0.332270	0	0
29158	2.010473	9.652679	-0.377537	0.016650	-0.137024	-0.045147	-0.176606	-0.497827	-0.678197	0.609997	0.565522	-0.443891	-0.333240	0	0
29159	2.070134	9.566360	-0.449681	0.032274	-0.140973	-0.023913	-0.175805	-0.496319	-0.676796	0.609224	0.565221	-0.444782	-0.333977	0	0
29160	1.941103	9.462049	-0.525073	-0.013426	-0.259721	0.015886	-0.174726	-0.497316	-0.677658	0.608211	0.564160	-0.446442	-0.335399	0	0
29161	1.536249	9.568788	-0.653852	-0.143849	-0.344787	0.066297	-0.178627	-0.496525	-0.677314	0.607813	0.561698	-0.448486	-0.337520	0	0
29162	1.175916	10.142458	-0.618685	-0.244903	-0.304262	0.082208	-0.180919	-0.494087	-0.682384	0.608111	0.558769	-0.450002	-0.339818	0	0
29163	0.913912	10.776181	-0.532808	-0.206317	-0.289853	0.087754	-0.183744	-0.493079	-0.686404	0.608351	0.556014	-0.451602	-0.341779	0	0
29164	0.594096	10.879613	-0.615622	-0.064222	-0.263159	0.062800	-0.187644	-0.492341	-0.689876	0.607746	0.554397	-0.453367	-0.343144	0	0
29165	0.473650	10.343338	-0.701934	0.070732	-0.192283	0.010683	-0.188991	-0.491448	-0.690376	0.606594	0.554024	-0.454874	-0.343789	0	0
29166	0.503901	9.902044	-0.818041	0.111257	-0.144200	-0.014506	-0.188315	-0.492980	-0.686075	0.605284	0.554228	-0.456085	-0.344164	0	0
29167	0.411859	9.526512	-0.870993	0.105454	-0.066753	0.015183	-0.188983	-0.494727	-0.683400	0.604503	0.554495	-0.456962	-0.343943	0	0
29168	0.304482	9.543971	-0.994785	0.038883	0.003513	0.026943	-0.191405	-0.494086	-0.684168	0.604409	0.554577	-0.457261	-0.343579	0	0
29169	0.294623	9.650593	-1.140329	0.035837	0.073044	0.018538	-0.189384	-0.495373	-0.685731	0.604641	0.554913	-0.457058	-0.342898	0	0
29170	0.398591	9.696199	-0.930456	0.036782	0.109369	-0.011315	-0.188984	-0.494437	-0.683663	0.604910	0.555519	-0.456497	-0.342189	0	0
29171	0.558620	9.718542	-0.766832	0.012720	0.124413	-0.052002	-0.188578	-0.495605	-0.682616	0.605243	0.556232	-0.455500	-0.341769	0	0
29172	0.668428	9.815221	-0.687158	0.035827	0.127795	-0.108519	-0.186828	-0.496070	-0.682651	0.605266	0.557336	-0.454284	-0.341549	0	0
29173	0.672558	9.841993	-0.745008	0.074991	0.127613	-0.159674	-0.184005	-0.495993	-0.682682	0.604881	0.558939	-0.452870	-0.341489	0	0
29174	0.627284	9.661513	-0.872623	0.108459	0.167809	-0.192002	-0.180643	-0.496403	-0.680555	0.604389	0.560993	-0.451189	-0.341218	0	0
29175	0.652623	9.351227	-0.948945	0.108861	0.205342	-0.199709	-0.177149	-0.496285	-0.676915	0.604005	0.563255	-0.449182	-0.340818	0	0
29176	0.748321	9.153886	-1.055255	0.042387	0.238524	-0.197947	-0.172975	-0.498328	-0.678528	0.604172	0.565167	-0.446808	-0.340476	0	0
29177	0.906770	9.239307	-0.993261	-0.030128	0.292347	-0.169579	-0.166928	-0.497340	-0.678294	0.605042	0.566752	-0.443958	-0.340026	0	0
29178	1.052655	9.489595	-0.798089	-0.049404	0.288342	-0.157335	-0.164245	-0.495136	-0.678254	0.606075	0.568086	-0.441192	-0.339560	0	0
29179	1.021591	9.722093	-0.723763	-0.048648	0.270528	-0.155683	-0.160487	-0.493290	-0.676059	0.606981	0.569418	-0.438478	-0.339227	0	0
29180	0.967139	9.886174	-0.813335	-0.017758	0.271992	-0.132584	-0.157794	-0.494484	-0.676130	0.607834	0.570768	-0.436050	-0.338559	0	0
29181	0.998724	9.770227	-0.753716	0.043497	0.315995	-0.093214	-0.154708	-0.492623	-0.673926	0.608604	0.572538	-0.433717	-0.337181	0	0
29182	1.074809	9.358910	-0.748278	0.036070	0.386526	-0.071568	-0.152289	-0.492728	-0.671779	0.609839	0.574323	-0.431115	-0.335245	0	0
29183	1.303146	9.202824	-0.802682	-0.023003	0.393418	-0.082361	-0.148527	-0.491842	-0.670977	0.611343	0.575887	-0.428137	-0.333636	0	0
29184	1.561393	9.275496	-0.684570	-0.086170	0.384800	-0.078256	-0.144760	-0.492451	-0.672947	0.613231	0.576931	-0.425086	-0.332265	0	0
29185	1.725492	9.336755	-0.521115	-0.097049	0.344831	-0.083009	-0.142611	-0.491616	-0.674444	0.614938	0.577861	-0.422146	-0.331241	0	0
29186	1.798946	9.333256	-0.306993	-0.135273	0.295452	-0.076393	-0.140198	-0.489415	-0.673992	0.616720	0.578283	-0.419482	-0.330576	0	0
29187	1.856116	9.392563	-0.247911	-0.173691	0.274209	-0.057216	-0.136566	-0.489744	-0.675680	0.618651	0.578378	-0.416868	-0.330108	0	0
29188	2.026205	9.385949	-0.151164	-0.154926	0.292910	-0.015525	-0.134822	-0.488163	-0.678373	0.620723	0.578403	-0.414498	-0.329157	0	0
29189	2.192909	9.073399	0.010377	-0.146318	0.268729	-0.005072	-0.135631	-0.487110	-0.680236	0.622645	0.578407	-0.412310	-0.328267	0	0
29190	2.427224	8.980538	-0.053951	-0.225923	0.243789	0.005966	-0.133214	-0.485982	-0.682407	0.624981	0.577726	-0.410132	-0.327755	0	0
29191	2.556518	9.055711	-0.079438	-0.281806	0.182223	0.031889	-0.131874	-0.483942	-0.686170	0.627456	0.576420	-0.408255	-0.327670	0	0
29192	2.398656	9.183932	-0.140617	-0.301955	0.097669	0.064026	-0.132011	-0.482709	-0.690350	0.629808	0.574534	-0.407069	-0.327944	0	0
29193	2.131862	9.421844	-0.234855	-0.367244	0.122374	0.120612	-0.132690	-0.479755	-0.694878	0.632816	0.572106	-0.405795	-0.327977	0	0
29194	2.017672	10.123842	0.273913	-0.459252	0.166687	0.167447	-0.136994	-0.478335	-0.702953	0.636664	0.569008	-0.404242	-0.327836	0	0
29195	2.242064	11.293198	0.438080	-0.460317	0.206630	0.278991	-0.139421	-0.475284	-0.709908	0.641041	0.565587	-0.403015	-0.326736	0	0
29196	2.217051	11.453051	1.201625	-0.191399	0.238080	0.322452	-0.139961	-0.474060	-0.713267	0.644133	0.563781	-0.402740	-0.324106	0	0
29197	1.845443	10.402424	1.217406	0.139565	0.138754	0.315907	-0.144800	-0.474843	-0.711329	0.644952	0.563812	-0.404098	-0.320714	0	0
29198	1.538360	9.362574	0.245688	0.182351	0.178283	0.275760	-0.148825	-0.477954	-0.707569	0.645527	0.564389	-0.405142	-0.317208	0	0
29199	1.685136	9.015633	0.019303	0.018432	0.362561	0.246354	-0.150976	-0.478238	-0.705374	0.647694	0.564613	-0.404269	-0.313483	0	0
29200	1.988755	9.390173	0.295411	-0.125925	0.401704	0.197438	-0.152724	-0.478192	-0.705625	0.650642	0.564198	-0.402442	-0.310461	0	0
29201	2.071513	9.925801	0.722408	-0.070603	0.231835	0.183213	-0.153665	-0.478475	-0.704669	0.652570	0.563672	-0.401771	-0.308229	0	0
29202	1.965379	10.186089	0.991619	0.077630	0.079666	0.131434	-0.154739	-0.479033	-0.703994	0.652860	0.563844	-0.402287	-0.306624	0	0
29203	1.741793	10.313107	0.832140	0.101268	-0.020864	0.105274	-0.157024	-0.479320	-0.701525	0.652562	0.563967	-0.403353	-0.305631	0	0
29204	1.434500	10.506580	0.679219	0.058030	-0.037229	0.104213	-0.158096	-0.480545	-0.702642	0.652407	0.563761	-0.404415	-0.304939	0	0
29205	1.175054	10.356191	0.458143	0.008552	0.049910	0.086118	-0.160786	-0.480395	-0.700290	0.652851	0.563578	-0.404622	-0.304050	0	0
29206	1.297660	10.023389	0.341644	-0.062940	0.173589	0.022137	-0.160654	-0.479549	-0.700264	0.653979	0.563554	-0.403476	-0.303194	0	0
29207	1.528521	9.750829	0.350785	-0.135715	0.198714	-0.011565	-0.158504	-0.478984	-0.702314	0.655531	0.563278	-0.401717	-0.302690	0	0
29208	1.636735	9.587738	0.586437	-0.171309	0.143923	-0.036804	-0.157165	-0.476838	-0.704575	0.656966	0.562687	-0.400100	-0.302819	0	0
29209	1.637271	9.597484	0.817480	-0.179883	0.020434	-0.007569	-0.156631	-0.475223	-0.707526	0.658059	0.561561	-0.399395	-0.303467	0	0
29210	1.553811	9.685815	1.040538	-0.141123	-0.077378	0.006082	-0.157439	-0.474566	-0.710628	0.658565	0.560324	-0.399561	-0.304433	0	0
29211	1.405447	9.603020	1.118457	-0.100372	-0.147582	0.018172	-0.158519	-0.472411	-0.716946	0.658616	0.559104	-0.400344	-0.305536	0	0
29212	1.263103	9.420772	0.939732	-0.077333	-0.169893	0.028753	-0.159587	-0.474621	-0.718367	0.658462	0.557913	-0.401436	-0.306611	0	0
29213	1.121567	9.330797	0.832553	-0.062461	-0.162277	0.012973	-0.160937	-0.472551	-0.720736	0.658218	0.556919	-0.402397	-0.307679	0	0
29214	0.998997	9.280021	0.838804	-0.072992	-0.119637	0.010589	-0.161745	-0.472589	-0.718276	0.658184	0.555983	-0.403064	-0.308571	0	0
29215	1.035629	9.402077	0.930485	-0.048280	-0.070391	-0.030585	-0.162289	-0.470132	-0.719825	0.658088	0.555546	-0.403216	-0.309362	0	0
29216	1.073841	9.422186	0.878545	0.018241	-0.023036	-0.053068	-0.162154	-0.470431	-0.719291	0.657739	0.555765	-0.403174	-0.309767	0	0
29217	1.178693	9.268720	0.878106	0.049111	0.037621	-0.086195	-0.160008	-0.468806	-0.718174	0.657361	0.556531	-0.402604	-0.309935	0	0
29218	1.345123	9.184343	0.859777	0.037799	0.075959	-0.093974	-0.158123	-0.469711	-0.717681	0.657175	0.557351	-0.401741	-0.309977	0	0
29219	1.345077	9.184340	0.845332	0.033675	0.070073	-0.109054	-0.156773	-0.471407	-0.719250	0.656939	0.558208	-0.400780	-0.310177	0	0
29220	1.293676	9.343640	0.924401	-0.003761	0.058597	-0.125155	-0.156237	-0.471016	-0.718290	0.656817	0.558824	-0.399727	-0.310686	0	0
29221	1.163707	9.540348	0.918928	-0.017472	0.076824	-0.148047	-0.152476	-0.469639	-0.720332	0.656768	0.559523	-0.398342	-0.311311	0	0
29222	1.098381	9.670264	1.007420	-0.014855	0.093548	-0.176216	-0.149522	-0.468313	-0.719370	0.656685	0.560376	-0.396735	-0.312000	0	0
29223	1.114673	9.816212	0.949044	0.011092	0.135185	-0.197094	-0.146164	-0.467235	-0.720328	0.656547	0.561639	-0.394775	-0.312507	0	0
29224	1.224854	9.905622	1.101003	0.060122	0.173208	-0.207337	-0.143748	-0.466214	-0.717872	0.656255	0.563351	-0.392700	-0.312654	0	0
29225	1.301322	9.960419	1.102936	0.069806	0.177580	-0.164862	-0.137963	-0.467504	-0.716892	0.656046	0.564997	-0.390820	-0.312477	0	0
29226	1.266344	9.998616	1.012505	0.076443	0.177106	-0.143618	-0.135544	-0.467506	-0.713106	0.655869	0.566573	-0.389124	-0.312113	0	0
29227	1.223720	9.939573	0.956275	0.123343	0.198829	-0.143319	-0.132178	-0.469323	-0.711434	0.655498	0.568545	-0.387388	-0.311462	0	0
29228	1.355131	9.801162	1.019127	0.152442	0.224148	-0.150163	-0.128019	-0.466649	-0.708672	0.655042	0.570783	-0.385577	-0.310575	0	0
29229	1.586699	9.737392	1.036343	0.154399	0.237661	-0.120061	-0.126670	-0.468448	-0.705750	0.654710	0.572976	-0.383811	-0.309423	0	0
29230	1.709229	9.676501	1.079080	0.158361	0.202682	-0.106152	-0.123440	-0.469853	-0.703382	0.654262	0.575007	-0.382404	-0.308342	0	0
29231	1.753659	9.628750	1.032658	0.190291	0.155594	-0.096635	-0.120213	-0.470260	-0.701253	0.653480	0.577073	-0.381418	-0.307361	0	0
29232	1.711261	9.564860	1.017395	0.210780	0.123692	-0.094110	-0.119403	-0.471799	-0.696818	0.652457	0.579150	-0.380753	-0.306452	0	0
29233	1.579363	9.596440	0.892744	0.196826	0.119592	-0.077352	-0.116578	-0.472773	-0.694295	0.651558	0.581059	-0.380133	-0.305519	0	0
29234	1.545778	9.581266	0.906272	0.182043	0.143898	-0.058670	-0.115103	-0.471746	-0.691147	0.650879	0.582869	-0.379449	-0.304366	0	0
29235	1.611029	9.597021	0.946672	0.153217	0.159577	-0.055139	-0.114834	-0.472450	-0.685452	0.650453	0.584517	-0.378564	-0.303215	0	0
29236	1.774315	9.556290	0.976063	0.161983	0.139973	-0.049968	-0.113349	-0.474831	-0.682006	0.649897	0.586146	-0.377891	-0.302101	0	0
29237	1.919504	9.563777	0.951575	0.159934	0.100784	-0.047604	-0.111735	-0.475504	-0.679050	0.649237	0.587615	-0.377454	-0.301211	0	0
29238	1.928036	9.612478	0.891287	0.201479	0.044609	-0.062865	-0.110389	-0.476491	-0.674467	0.648045	0.589257	-0.377439	-0.300588	0	0
29239	1.854792	9.504324	0.805600	0.216069	0.005935	-0.076306	-0.109850	-0.477120	-0.672314	0.646615	0.590897	-0.377620	-0.300221	0	0
29240	1.736136	9.482738	0.701015	0.178219	-0.003305	-0.075570	-0.108504	-0.477934	-0.669088	0.645336	0.592287	-0.377768	-0.300049	0	0
29241	1.748274	9.589766	0.616325	0.128038	0.012407	-0.080936	-0.107696	-0.478566	-0.667075	0.644441	0.593382	-0.377616	-0.299998	0	0
29242	1.830384	9.620398	0.717313	0.108109	-0.014421	-0.081192	-0.106891	-0.478518	-0.663814	0.643515	0.594305	-0.377590	-0.300191	0	0
29243	1.849207	9.645013	0.693631	0.083887	-0.061418	-0.058587	-0.106353	-0.478694	-0.662873	0.642679	0.594798	-0.377918	-0.300595	0	0
29244	1.810043	9.671011	0.735565	0.034612	-0.127967	-0.045016	-0.105412	-0.478423	-0.663283	0.641868	0.594769	-0.378615	-0.301506	0	0
29245	1.740951	9.711012	0.598334	0.005831	-0.159142	-0.016998	-0.105411	-0.478867	-0.662481	0.641258	0.594297	-0.379586	-0.302513	0	0
29246	1.764952	9.711440	0.526849	-0.009564	-0.140719	0.023736	-0.106353	-0.478530	-0.663821	0.640867	0.593683	-0.380638	-0.303225	0	0
29247	1.783396	9.748182	0.459733	-0.030339	-0.148049	0.025388	-0.107696	-0.479066	-0.663822	0.640646	0.592841	-0.381682	-0.304025	0	0
29248	1.794588	9.877024	0.213561	-0.067062	-0.196847	0.044408	-0.110114	-0.479392	-0.665711	0.640440	0.591606	-0.383040	-0.305155	0	0
29249	1.683902	10.069219	0.146125	-0.106846	-0.238081	0.044038	-0.111057	-0.478599	-0.668399	0.640382	0.589919	-0.384537	-0.306655	0	0
29250	1.445752	10.111029	0.208312	-0.136461	-0.293985	0.064854	-0.112002	-0.476822	-0.670782	0.640267	0.587855	-0.386419	-0.308489	0	0
29251	1.360515	10.034242	0.360343	-0.115374	-0.311984	0.080737	-0.114824	-0.477280	-0.672670	0.640074	0.585733	-0.388573	-0.310215	0	0
29252	1.237551	9.881497	0.364943	-0.057891	-0.370055	0.075274	-0.117514	-0.476601	-0.674796	0.639219	0.583881	-0.391237	-0.312115	0	0
29253	1.138797	9.794700	0.011103	0.000357	-0.399110	0.047014	-0.121818	-0.475704	-0.678666	0.637883	0.582347	-0.394098	-0.314108	0	0
29254	1.006684	9.695169	-0.242559	0.008064	-0.396848	0.029410	-0.125042	-0.476316	-0.679602	0.636373	0.580995	-0.396861	-0.316190	0	0
29255	0.916102	9.603693	-0.340941	0.007968	-0.389878	0.034785	-0.128537	-0.476488	-0.680928	0.634962	0.579577	-0.399600	-0.318171	0	0
29256	0.809485	9.582323	-0.469230	-0.001279	-0.384896	0.045424	-0.130818	-0.477644	-0.683799	0.633586	0.578121	-0.402338	-0.320109	0	0
29257	0.640766	9.535564	-0.469241	-0.001699	-0.395929	0.059537	-0.133641	-0.477847	-0.684454	0.632254	0.576519	-0.405210	-0.322003	0	0
29258	0.488108	9.625024	-0.662369	-0.039167	-0.378259	0.050726	-0.136734	-0.477282	-0.687396	0.631119	0.574805	-0.407802	-0.324013	0	0
29259	0.371001	9.673885	-0.598928	-0.037836	-0.355665	0.072115	-0.138212	-0.477390	-0.687382	0.630166	0.573053	-0.410357	-0.325743	0	0
29260	0.320531	9.791936	-0.485817	-0.067109	-0.312072	0.097060	-0.140903	-0.476580	-0.689095	0.629597	0.571174	-0.412695	-0.327186	0	0
29261	0.290351	9.864229	-0.376553	-0.076282	-0.275116	0.109645	-0.143994	-0.477418	-0.686498	0.629287	0.569292	-0.414813	-0.328380	0	0
29262	0.318160	9.913277	-0.469954	-0.050605	-0.242591	0.097551	-0.148166	-0.475878	-0.687625	0.628901	0.567731	-0.416765	-0.329350	0	0
29263	0.428391	9.954104	-0.608910	-0.009768	-0.177363	0.062711	-0.149506	-0.477248	-0.688335	0.628442	0.566794	-0.418206	-0.330014	0	0
29264	0.659682	9.919472	-0.495630	0.002238	-0.126542	0.025890	-0.151655	-0.477356	-0.693761	0.627998	0.566241	-0.419194	-0.330554	0	0
29265	0.861684	9.884299	-0.450648	-0.011426	-0.140122	-0.004342	-0.151383	-0.478197	-0.694472	0.627469	0.565706	-0.420008	-0.331440	0	0
29266	0.941621	9.871174	-0.546795	-0.014658	-0.153976	-0.020369	-0.153001	-0.476548	-0.696715	0.626850	0.565149	-0.420848	-0.332495	0	0
29267	0.977090	9.898510	-0.654241	0.007136	-0.142995	-0.025542	-0.153671	-0.477386	-0.696599	0.626122	0.564817	-0.421616	-0.333457	0	0
29268	0.974408	9.803793	-0.566946	0.006623	-0.125765	-0.003328	-0.153001	-0.476520	-0.697940	0.625556	0.564412	-0.422444	-0.334155	0	0
29269	0.973405	9.614421	-0.546290	0.018861	-0.097677	0.015463	-0.155422	-0.476185	-0.697765	0.625080	0.564138	-0.423194	-0.334559	0	0
29270	1.024119	9.508530	-0.505418	-0.013712	-0.043223	0.031615	-0.155420	-0.476940	-0.695746	0.625093	0.563733	-0.423635	-0.334659	0	0
29271	1.195970	9.521360	-0.495427	-0.015594	-0.018510	0.038801	-0.155691	-0.476524	-0.695049	0.625218	0.563416	-0.423904	-0.334619	0	0
29272	1.380890	9.631549	-0.336516	-0.008201	-0.002296	0.033575	-0.155421	-0.476804	-0.695470	0.625380	0.563173	-0.424119	-0.334453	0	0
29273	1.518543	9.551518	-0.230582	0.004271	-0.028850	0.033414	-0.157168	-0.477054	-0.695185	0.625330	0.562969	-0.424489	-0.334421	0	0
29274	1.510132	9.471243	-0.331341	-0.022930	-0.055839	0.036700	-0.155686	-0.477592	-0.697944	0.625357	0.562442	-0.425008	-0.334600	0	0
29275	1.454162	9.482366	-0.333142	-0.048251	-0.072990	0.038291	-0.158239	-0.478078	-0.698883	0.625430	0.561741	-0.425505	-0.335008	0	0
29276	1.450689	9.540569	-0.297579	-0.088914	-0.056657	0.047106	-0.159450	-0.477584	-0.700623	0.625857	0.560751	-0.425867	-0.335408	0	0
29277	1.531693	9.619730	-0.240322	-0.106715	-0.043274	0.075404	-0.160666	-0.475533	-0.702313	0.626507	0.559626	-0.426190	-0.335664	0	0
29278	1.666039	9.699860	-0.169400	-0.065534	-0.025399	0.086222	-0.162007	-0.476308	-0.704229	0.627065	0.558719	-0.426652	-0.335544	0	0
29279	1.765419	9.599717	-0.030786	-0.028832	-0.026089	0.126980	-0.164964	-0.476524	-0.704202	0.627526	0.557915	-0.427418	-0.335046	0	0
29280	1.832829	9.372738	-0.072743	-0.037248	0.006238	0.111242	-0.166309	-0.476508	-0.703505	0.628143	0.557183	-0.427916	-0.334472	0	0
29281	1.925034	9.238459	-0.119454	-0.076616	0.013199	0.104077	-0.168331	-0.474725	-0.705058	0.628963	0.556303	-0.428149	-0.334098	0	0
29282	2.011138	9.181763	-0.073052	-0.104019	0.001980	0.117163	-0.168193	-0.475852	-0.705504	0.629951	0.555109	-0.428482	-0.333795	0	0
29283	2.214280	9.202441	-0.081418	-0.107849	0.040705	0.132383	-0.170749	-0.474875	-0.708439	0.631158	0.553995	-0.428597	-0.333217	0	0
29284	2.407226	9.252069	-0.066242	-0.104920	0.063042	0.093591	-0.172902	-0.474215	-0.710299	0.632329	0.553093	-0.428413	-0.332731	0	0
29285	2.550777	9.371219	0.096146	-0.107158	0.064424	0.109465	-0.174245	-0.474398	-0.713286	0.633563	0.552149	-0.428257	-0.332154	0	0
29286	2.643759	9.348644	0.233978	-0.083197	0.045689	0.084644	-0.174249	-0.472819	-0.714188	0.634506	0.551362	-0.428205	-0.331727	0	0
29287	2.874980	9.644143	0.108850	-0.120970	0.084373	0.090017	-0.175058	-0.471906	-0.716056	0.635844	0.550465	-0.427775	-0.331211	0	0
29288	3.032821	10.071898	0.606369	-0.154005	0.071200	0.109215	-0.176269	-0.471259	-0.718336	0.637362	0.549203	-0.427461	-0.330792	0	0
29289	3.068629	10.487690	0.758398	-0.131885	-0.037758	0.136849	-0.178690	-0.470581	-0.720737	0.638402	0.547612	-0.428036	-0.330682	0	0
29290	2.717136	10.131735	0.788813	-0.001370	-0.141987	0.152596	-0.181515	-0.469918	-0.722045	0.638309	0.546428	-0.429823	-0.330500	0	0
29291	2.095973	9.392139	0.491270	0.041399	-0.179334	0.165042	-0.184337	-0.470562	-0.722033	0.637888	0.545341	-0.432028	-0.330234	0	0
29292	1.613121	8.757010	0.139409	-0.033665	-0.108764	0.160095	-0.186215	-0.471780	-0.722595	0.638135	0.544024	-0.433531	-0.329959	0	0
29293	1.426341	8.887140	0.142324	-0.172177	0.011476	0.211742	-0.189717	-0.469693	-0.723576	0.639846	0.541999	-0.434061	-0.329279	0	0
29294	1.718017	9.618327	0.425005	-0.186514	0.112431	0.224619	-0.195493	-0.470873	-0.728041	0.642085	0.540144	-0.433995	-0.328054	0	0
29295	2.069054	10.316623	0.878266	-0.056969	0.110882	0.189535	-0.196707	-0.469530	-0.729754	0.643522	0.539274	-0.434140	-0.326474	0	0
29296	2.171278	10.347646	1.210968	0.101628	0.002671	0.161902	-0.196844	-0.468869	-0.727552	0.643519	0.539183	-0.435374	-0.324983	0	0
29297	2.028491	9.939616	1.000230	0.093112	-0.071374	0.132280	-0.199526	-0.471397	-0.725832	0.643166	0.538926	-0.436870	-0.324099	0	0
29298	1.757734	9.638515	0.849755	-0.025604	-0.103393	0.091111	-0.203022	-0.471329	-0.725244	0.643154	0.537979	-0.437989	-0.324188	0	0
29299	1.586720	9.693666	0.767057	-0.127928	-0.076632	0.052099	-0.203836	-0.468705	-0.727601	0.643704	0.536634	-0.438365	-0.324816	0	0
29300	1.503372	9.954318	0.579579	-0.114970	-0.049642	0.043484	-0.204909	-0.469172	-0.730872	0.644251	0.535493	-0.438589	-0.325311	0	0
29301	1.540551	10.037535	0.599350	-0.040893	0.036237	0.047790	-0.206389	-0.468720	-0.730568	0.644809	0.535100	-0.438492	-0.324984	0	0
29302	1.684263	9.889635	0.660244	-0.069822	0.069524	0.058494	-0.205853	-0.468156	-0.730964	0.645685	0.534571	-0.438174	-0.324544	0	0
29303	1.878799	9.873755	0.765033	-0.135808	0.058989	0.067016	-0.207198	-0.467641	-0.733520	0.646907	0.533556	-0.437721	-0.324390	0	0
29304	2.098915	9.814659	1.022592	-0.168762	0.013921	0.045354	-0.207469	-0.466574	-0.736478	0.648023	0.532263	-0.437368	-0.324763	0	0
29305	2.153794	9.745259	1.077760	-0.183108	-0.099459	0.023355	-0.208282	-0.464202	-0.740206	0.648661	0.530613	-0.437553	-0.325939	0	0
29306	1.964903	9.722401	0.980659	-0.127180	-0.187424	0.003563	-0.208146	-0.464114	-0.744154	0.648535	0.529115	-0.438413	-0.327466	0	0
29307	1.696669	9.559735	0.968840	-0.080084	-0.228396	-0.014167	-0.209762	-0.463026	-0.746688	0.647932	0.527872	-0.439565	-0.329116	0	0
29308	1.430366	9.414093	0.908806	-0.101187	-0.211332	-0.029088	-0.211376	-0.462668	-0.748292	0.647450	0.526603	-0.440486	-0.330862	0	0
29309	1.394579	9.379453	0.869452	-0.125793	-0.170277	-0.043921	-0.212321	-0.461187	-0.750139	0.647234	0.525387	-0.440945	-0.332602	0	0
29310	1.452327	9.399921	0.866255	-0.121522	-0.125350	-0.061315	-0.211649	-0.460869	-0.752316	0.647126	0.524409	-0.441067	-0.334189	0	0
29311	1.487574	9.453968	0.857300	-0.088322	-0.103078	-0.087601	-0.211654	-0.458490	-0.757142	0.646856	0.523854	-0.440980	-0.335695	0	0
29312	1.601411	9.465750	0.908850	-0.059113	-0.051976	-0.094282	-0.210982	-0.458213	-0.757549	0.646630	0.523669	-0.440662	-0.336835	0	0
29313	1.727735	9.458337	0.956114	-0.012924	-0.016778	-0.099245	-0.210448	-0.457058	-0.759016	0.646302	0.523943	-0.440205	-0.337634	0	0
29314	1.838563	9.489478	0.944837	0.021100	-0.011384	-0.125651	-0.206682	-0.457767	-0.756632	0.645729	0.524552	-0.439728	-0.338407	0	0
29315	1.910851	9.507782	0.927659	0.024066	0.037584	-0.127113	-0.207084	-0.458053	-0.756092	0.645350	0.525371	-0.438898	-0.338937	0	0
29316	2.017574	9.517011	1.012712	0.019669	0.041200	-0.130666	-0.203322	-0.457114	-0.757603	0.644995	0.526167	-0.438048	-0.339474	0	0
29317	2.125116	9.482554	1.081269	-0.000791	0.020955	-0.109666	-0.200498	-0.457172	-0.757911	0.644734	0.526688	-0.437333	-0.340085	0	0
29318	2.149811	9.456297	1.060560	-0.009101	0.020689	-0.101740	-0.199693	-0.456939	-0.756551	0.644539	0.527102	-0.436668	-0.340666	0	0
29319	2.188013	9.471546	0.974954	-0.006035	0.012197	-0.116821	-0.197811	-0.456667	-0.757926	0.644245	0.527584	-0.435954	-0.341389	0	0
29320	2.192952	9.476498	1.035251	0.016538	0.008089	-0.086721	-0.197275	-0.456094	-0.758731	0.643909	0.528054	-0.435538	-0.341828	0	0
29321	2.163071	9.514796	1.024416	-0.002747	0.005798	-0.072646	-0.196603	-0.455959	-0.759143	0.643725	0.528337	-0.435111	-0.342282	0	0
29322	2.173044	9.514987	1.113790	0.007311	0.011350	-0.077887	-0.194990	-0.455854	-0.759158	0.643481	0.528720	-0.434687	-0.342687	0	0
29323	2.227664	9.457721	1.164044	0.039785	-0.007778	-0.084107	-0.193776	-0.456861	-0.759750	0.642978	0.529273	-0.434435	-0.343097	0	0
29324	2.254602	9.302827	1.040860	0.063254	-0.011075	-0.086704	-0.193240	-0.456505	-0.757293	0.642310	0.529976	-0.434300	-0.343433	0	0
29325	2.202508	9.229044	0.962785	0.054248	-0.035962	-0.090411	-0.192970	-0.457250	-0.755958	0.641591	0.530545	-0.434248	-0.343965	0	0
29326	2.087991	9.372619	0.910042	0.063632	-0.044387	-0.106328	-0.190416	-0.456843	-0.757746	0.640707	0.531221	-0.434222	-0.344600	0	0
29327	2.035994	9.561039	0.984058	0.107232	-0.050717	-0.123028	-0.188394	-0.458935	-0.755113	0.639531	0.532214	-0.434274	-0.345187	0	0
29328	2.005788	9.616326	0.977899	0.183339	-0.014193	-0.135812	-0.188125	-0.459164	-0.751582	0.638037	0.533885	-0.434309	-0.345327	0	0
29329	2.147634	9.548496	0.953876	0.236176	0.044392	-0.149445	-0.185163	-0.460837	-0.749628	0.636493	0.536135	-0.434056	-0.345009	0	0
29330	2.402230	9.417166	0.928978	0.273941	0.047347	-0.147589	-0.185162	-0.461494	-0.745700	0.634731	0.538638	-0.433943	-0.344498	0	0
29331	2.597562	9.338166	0.887423	0.302902	0.020304	-0.158319	-0.180718	-0.465198	-0.737019	0.632691	0.541247	-0.434022	-0.344063	0	0
29332	2.540318	9.264279	0.712898	0.274081	-0.051692	-0.169459	-0.179371	-0.466462	-0.732717	0.630411	0.543496	-0.434407	-0.344215	0	0
29333	2.306114	9.327994	0.628197	0.234458	-0.080402	-0.173253	-0.178292	-0.468004	-0.728422	0.628249	0.545370	-0.434804	-0.344703	0	0
29334	2.222043	9.646912	0.579880	0.096000	-0.070809	-0.177155	-0.174797	-0.467775	-0.729545	0.626820	0.546458	-0.434648	-0.345778	0	0
29335	2.121335	9.853873	0.695592	0.021414	-0.107563	-0.154627	-0.173454	-0.467092	-0.729811	0.625766	0.546808	-0.434580	-0.347216	0	0
29336	1.904154	9.835385	0.876836	0.002548	-0.115609	-0.123751	-0.171303	-0.467018	-0.729016	0.624834	0.546920	-0.434670	-0.348603	0	0
29337	1.851431	9.805297	0.875445	-0.055649	-0.067083	-0.092668	-0.170769	-0.465750	-0.729254	0.624594	0.546651	-0.434420	-0.349763	0	0
29338	1.975245	9.768684	0.711010	-0.050167	-0.083735	-0.064488	-0.170230	-0.466008	-0.730903	0.624293	0.546285	-0.434449	-0.350834	0	0
29339	2.065786	9.658610	0.290936	-0.010235	-0.080420	-0.041361	-0.171974	-0.466896	-0.733635	0.623930	0.546025	-0.434724	-0.351544	0	0
29340	2.093979	9.540139	0.027892	-0.030328	-0.119842	-0.036367	-0.170227	-0.466958	-0.732704	0.623461	0.545532	-0.435201	-0.352550	0	0
29341	2.074194	9.449965	0.100184	-0.101879	-0.233241	-0.005483	-0.172653	-0.464530	-0.737228	0.623059	0.543999	-0.436303	-0.354263	0	0
29342	1.977883	9.676427	0.196626	-0.146942	-0.402702	0.000373	-0.175880	-0.463783	-0.741797	0.622111	0.541610	-0.438325	-0.357083	0	0
29343	1.665266	10.161137	0.197820	-0.128425	-0.514442	-0.005540	-0.177767	-0.461984	-0.744168	0.620602	0.538892	-0.441070	-0.360424	0	0
29344	1.394354	10.476653	0.057132	-0.043888	-0.536822	-0.007136	-0.181396	-0.462005	-0.745760	0.618452	0.536669	-0.444231	-0.363541	0	0
29345	1.223683	10.366714	-0.192820	0.063274	-0.473103	-0.031099	-0.184357	-0.460896	-0.747869	0.615962	0.535382	-0.447252	-0.365955	0	0
29346	1.160294	9.989258	-0.394131	0.096213	-0.444045	-0.044920	-0.185702	-0.461073	-0.744999	0.613305	0.534504	-0.450127	-0.368167	0	0
29347	1.195584	9.671873	-0.433984	0.093442	-0.462798	-0.078638	-0.188923	-0.462991	-0.744615	0.610490	0.533640	-0.452917	-0.370671	0	0
29348	1.090204	9.354360	-0.507042	0.029681	-0.481781	-0.052399	-0.192418	-0.463156	-0.746214	0.607963	0.532225	-0.455717	-0.373417	0	0
29349	0.976210	9.493103	-0.424924	-0.071905	-0.509918	-0.028126	-0.192953	-0.463814	-0.747863	0.605964	0.529932	-0.458421	-0.376603	0	0
29350	0.712613	9.833048	-0.397061	-0.063329	-0.506697	-0.012122	-0.197122	-0.462954	-0.750238	0.603938	0.527647	-0.461216	-0.379640	0	0
29351	0.524275	9.805359	-0.349672	0.012444	-0.456335	-0.009752	-0.200082	-0.462301	-0.750999	0.601769	0.525970	-0.463983	-0.382033	0	0
29352	0.473832	9.527684	-0.426158	0.021279	-0.369790	-0.055118	-0.201965	-0.462123	-0.750699	0.599740	0.524895	-0.466031	-0.384204	0	0
29353	0.574842	9.442121	-0.446486	-0.009225	-0.295700	-0.113107	-0.203308	-0.462479	-0.752329	0.598005	0.524182	-0.467185	-0.386473	0	0
29354	0.690172	9.507341	-0.351962	-0.047555	-0.262957	-0.155484	-0.202230	-0.462878	-0.754534	0.596435	0.523562	-0.467791	-0.388998	0	0
29355	0.750914	9.615256	-0.389428	-0.023248	-0.238002	-0.185324	-0.202502	-0.462004	-0.755320	0.594742	0.523327	-0.468155	-0.391461	0	0
29356	0.701202	9.658038	-0.511641	0.005397	-0.199017	-0.206190	-0.199949	-0.461018	-0.757633	0.592986	0.523499	-0.468314	-0.393700	0	0
29357	0.640162	9.545250	-0.599326	0.043839	-0.148490	-0.187161	-0.198068	-0.460803	-0.756558	0.591335	0.524024	-0.468386	-0.395393	0	0
29358	0.564075	9.451605	-0.726134	0.036023	-0.089004	-0.186781	-0.195647	-0.461154	-0.756053	0.590002	0.524714	-0.468111	-0.396793	0	0
29359	0.515361	9.460429	-0.746954	-0.027691	-0.013242	-0.180297	-0.193228	-0.460633	-0.756473	0.589371	0.525328	-0.467127	-0.398075	0	0
29360	0.542690	9.441514	-0.654495	-0.068584	0.046258	-0.155297	-0.192152	-0.460605	-0.758800	0.589339	0.525785	-0.465804	-0.399069	0	0
29361	0.638068	9.416553	-0.540644	-0.094658	0.116017	-0.144347	-0.189472	-0.457384	-0.759817	0.589793	0.526358	-0.463972	-0.399776	0	0
29362	0.781134	9.547823	-0.455396	-0.119714	0.171739	-0.140571	-0.184097	-0.456340	-0.761344	0.590666	0.526941	-0.461779	-0.400258	0	0
29363	1.066227	9.599127	-0.413332	-0.107735	0.214678	-0.110266	-0.183020	-0.456415	-0.765309	0.591771	0.527673	-0.459485	-0.400302	0	0
29364	1.305076	9.537918	-0.376653	-0.090045	0.210135	-0.099681	-0.178996	-0.453062	-0.767290	0.592818	0.528386	-0.457397	-0.400203	0	0
29365	1.361055	9.412703	-0.325845	-0.099669	0.165215	-0.084094	-0.176574	-0.453677	-0.767611	0.593752	0.528841	-0.455563	-0.400309	0	0
29366	1.264003	9.408507	-0.386567	-0.152309	0.137790	-0.072034	-0.173749	-0.453994	-0.769016	0.594903	0.528765	-0.453797	-0.400708	0	0
29367	1.230311	9.381182	-0.483686	-0.151889	0.155874	-0.084284	-0.172274	-0.452241	-0.772790	0.596063	0.528869	-0.451805	-0.401097	0	0
29368	1.389324	9.306382	-0.487871	-0.116635	0.221002	-0.044889	-0.169994	-0.449996	-0.774106	0.597500	0.529206	-0.449831	-0.400734	0	0
29369	1.877163	9.538593	-0.335029	-0.150621	0.304307	0.027912	-0.169051	-0.450213	-0.777938	0.599766	0.529395	-0.447550	-0.399650	0	0
29370	2.629464	10.766107	0.059149	-0.251013	0.390986	0.158770	-0.168385	-0.447739	-0.781406	0.603468	0.528672	-0.445097	-0.397771	0	0
29371	3.107426	12.236326	1.068973	-0.223111	0.391663	0.287747	-0.168392	-0.444935	-0.786219	0.607535	0.527575	-0.443370	-0.394954	0	0
29372	3.262982	12.321762	1.749552	0.100412	0.302181	0.422515	-0.169599	-0.445714	-0.788136	0.609991	0.527423	-0.444226	-0.390382	0	0
29373	2.536309	10.036253	1.250999	0.636054	0.079955	0.384140	-0.173887	-0.451468	-0.780101	0.608502	0.529852	-0.448258	-0.384768	0	0
29374	1.854928	8.028232	-0.035441	0.657238	0.019034	0.262077	-0.181670	-0.457815	-0.767413	0.606086	0.532663	-0.452121	-0.380155	0	0
29375	1.497629	7.642987	-0.493663	0.105387	0.137136	0.257671	-0.183817	-0.459887	-0.761462	0.607151	0.532609	-0.453088	-0.377367	0	0
29376	1.433336	8.981917	-0.113349	-0.398970	0.222955	0.283111	-0.187584	-0.459206	-0.762622	0.611334	0.529664	-0.451801	-0.376301	0	0
29377	1.350332	10.641032	0.969312	-0.276679	0.185130	0.274335	-0.187991	-0.457384	-0.767461	0.614692	0.527380	-0.451103	-0.374873	0	0
29378	1.121446	10.806890	1.678410	0.185116	0.136890	0.225993	-0.190001	-0.459314	-0.767773	0.615169	0.527940	-0.452211	-0.371956	0	0
29379	0.962042	9.706636	1.041479	0.356243	0.139870	0.090496	-0.193095	-0.458954	-0.767997	0.614281	0.530196	-0.453172	-0.369036	0	0
29380	0.867782	9.248475	0.531697	0.057742	0.187010	0.022723	-0.192686	-0.460993	-0.766025	0.614899	0.531071	-0.452418	-0.367669	0	0
29381	0.695178	9.420149	0.681579	-0.313335	0.288038	0.016929	-0.191614	-0.459922	-0.764369	0.617944	0.530086	-0.449598	-0.367445	0	0
29382	0.694345	10.007663	1.059880	-0.426544	0.381224	0.057805	-0.189066	-0.457013	-0.770161	0.622122	0.528526	-0.446026	-0.366994	0	0
29383	0.801968	10.381083	1.428681	-0.270315	0.438925	0.079834	-0.185978	-0.454954	-0.776531	0.625809	0.528064	-0.442729	-0.365380	0	0
29384	1.189711	10.278889	1.540050	-0.101183	0.472199	0.087566	-0.184904	-0.453664	-0.784401	0.628748	0.528706	-0.439914	-0.362797	0	0
29385	1.422885	10.091309	1.283819	0.014613	0.370243	0.115530	-0.183424	-0.453673	-0.785509	0.630729	0.529602	-0.438254	-0.360050	0	0
29386	1.384325	9.804125	1.072961	0.080485	0.256715	0.090281	-0.182344	-0.455812	-0.779870	0.631757	0.530586	-0.437446	-0.357773	0	0
29387	1.201952	9.565317	0.907877	0.060332	0.225135	0.065316	-0.181938	-0.456973	-0.779095	0.632668	0.531461	-0.436591	-0.355907	0	0
29388	1.134963	9.530120	0.961455	-0.013001	0.285143	0.058412	-0.182077	-0.455292	-0.778086	0.634194	0.532087	-0.435095	-0.354083	0	0
29389	1.294601	9.567019	1.093662	-0.033902	0.317511	0.037296	-0.180737	-0.453552	-0.781178	0.635896	0.532809	-0.433160	-0.352311	0	0
29390	1.509433	9.493236	1.120070	0.009874	0.300725	0.012527	-0.179924	-0.455559	-0.780980	0.637195	0.533826	-0.431392	-0.350590	0	0
29391	1.688599	9.258577	1.115302	0.080640	0.238108	-0.019508	-0.177368	-0.455851	-0.783198	0.637735	0.535232	-0.430056	-0.349102	0	0
29392	1.705660	9.118074	1.025408	0.085067	0.146825	-0.066047	-0.175753	-0.456479	-0.782148	0.637689	0.536524	-0.429105	-0.348373	0	0
29393	1.639668	9.150867	1.056838	0.056759	0.088611	-0.094786	-0.172121	-0.457443	-0.780860	0.637451	0.537572	-0.428234	-0.348263	0	0
29394	1.623273	9.388494	1.203794	0.023452	0.049398	-0.102224	-0.171992	-0.455797	-0.778629	0.637191	0.538288	-0.427491	-0.348547	0	0
29395	1.542537	9.542394	1.168860	0.038873	0.035474	-0.109325	-0.171183	-0.456697	-0.777305	0.636773	0.539093	-0.426818	-0.348891	0	0
29396	1.541440	9.595781	1.158795	0.080892	0.007190	-0.137666	-0.167552	-0.457224	-0.776548	0.635898	0.540178	-0.426351	-0.349380	0	0
29397	1.507032	9.614574	1.126302	0.108348	0.045905	-0.147934	-0.167012	-0.457818	-0.775892	0.635014	0.541622	-0.425644	-0.349614	0	0
29398	1.636366	9.706754	1.221053	0.090373	0.022785	-0.153477	-0.162708	-0.458524	-0.774195	0.634096	0.542886	-0.425022	-0.350076	0	0
29399	1.727068	9.773944	1.204071	0.082146	0.047396	-0.144527	-0.159211	-0.458868	-0.775064	0.633373	0.544145	-0.424233	-0.350387	0	0
29400	1.835868	9.659388	1.164943	0.107925	0.017216	-0.137585	-0.159479	-0.459476	-0.773038	0.632389	0.545430	-0.423791	-0.350703	0	0
29401	1.940062	9.535039	1.140191	0.115280	0.019192	-0.142871	-0.156117	-0.459864	-0.771864	0.631376	0.546781	-0.423307	-0.351008	0	0
29402	2.073569	9.510748	1.052994	0.099916	-0.039370	-0.116798	-0.155312	-0.459647	-0.769823	0.630265	0.547727	-0.423304	-0.351532	0	0
29403	2.100103	9.508796	1.000863	0.131790	-0.072345	-0.102768	-0.153829	-0.461100	-0.769751	0.628921	0.548676	-0.423679	-0.352007	0	0
29404	2.071666	9.469433	0.956956	0.138260	-0.099533	-0.079926	-0.153689	-0.462843	-0.768039	0.627472	0.549492	-0.424389	-0.352464	0	0
29405	2.110869	9.436150	0.881377	0.183095	-0.125870	-0.078192	-0.152340	-0.464620	-0.766069	0.625711	0.550456	-0.425419	-0.352850	0	0
29406	2.096379	9.421312	0.804011	0.244400	-0.123495	-0.081515	-0.153822	-0.464127	-0.761405	0.623564	0.551853	-0.426640	-0.352993	0	0
29407	2.243024	9.341421	0.688749	0.303288	-0.070356	-0.052726	-0.153410	-0.467324	-0.758381	0.621468	0.553635	-0.427888	-0.352388	0	0
29408	2.457147	9.301611	0.705250	0.376046	-0.068916	-0.013635	-0.154750	-0.469681	-0.753130	0.619053	0.555743	-0.429600	-0.351238	0	0
29409	2.555714	9.390746	0.247809	0.417198	-0.107779	-0.010232	-0.154607	-0.473230	-0.746845	0.616311	0.557887	-0.431713	-0.350067	0	0
29410	2.446568	9.255233	0.132339	0.368440	-0.132268	-0.007857	-0.155270	-0.476736	-0.741640	0.613666	0.559685	-0.433806	-0.349255	0	0
29411	2.117998	9.203145	0.132278	0.223547	-0.226419	0.009726	-0.157553	-0.477848	-0.740287	0.611554	0.560112	-0.436077	-0.349445	0	0
29412	1.531047	9.449811	0.016113	0.008632	-0.261699	0.031050	-0.160510	-0.478076	-0.739715	0.610485	0.559073	-0.437917	-0.350677	0	0
29413	1.047452	9.984816	-0.084612	-0.160969	-0.180306	0.060300	-0.162660	-0.478247	-0.742419	0.610893	0.557086	-0.438836	-0.351977	0	0
29414	1.119612	10.641603	0.054678	-0.133257	-0.043021	0.055914	-0.164412	-0.476722	-0.745346	0.611656	0.555833	-0.438978	-0.352455	0	0
29415	1.575089	10.669302	0.179182	0.106639	-0.058187	0.033479	-0.166426	-0.477538	-0.744804	0.611010	0.556031	-0.439940	-0.352065	0	0
29416	1.718965	10.193623	-0.243719	0.260149	-0.195358	0.059603	-0.167229	-0.479181	-0.740353	0.608924	0.556626	-0.442415	-0.351635	0	0
29417	1.573430	9.676297	-0.480197	0.165596	-0.325471	0.074447	-0.172338	-0.479891	-0.735141	0.606904	0.556056	-0.445436	-0.352217	0	0
29418	1.159899	9.710034	-0.748316	-0.106140	-0.440976	0.120692	-0.175695	-0.481186	-0.737050	0.605962	0.553274	-0.448440	-0.354400	0	0
29419	0.809237	10.281450	-0.734500	-0.322331	-0.389857	0.136308	-0.178648	-0.481799	-0.744390	0.606544	0.549230	-0.450448	-0.357137	0	0
29420	0.821379	11.031826	-0.590537	-0.247934	-0.307170	0.126424	-0.185513	-0.478394	-0.749920	0.606981	0.546012	-0.452153	-0.359168	0	0
29421	0.994607	11.238906	-0.451975	0.083992	-0.268243	0.104678	-0.188609	-0.477131	-0.752431	0.605743	0.545006	-0.454685	-0.359591	0	0
29422	1.140537	10.287523	-0.161073	0.437779	-0.257171	0.137685	-0.190753	-0.480008	-0.748413	0.602687	0.546056	-0.458598	-0.358160	0	0
29423	1.070553	9.120948	-0.529957	0.412018	-0.274060	0.091597	-0.196126	-0.482481	-0.740258	0.599553	0.547063	-0.462247	-0.357191	0	0
29424	0.931986	8.715403	-0.923538	0.173073	-0.295208	0.073087	-0.198800	-0.487913	-0.735500	0.597512	0.546661	-0.465070	-0.357563	0	0
29425	0.978121	8.861918	-0.737866	0.033669	-0.219301	0.048361	-0.202835	-0.487692	-0.734901	0.596522	0.545794	-0.466786	-0.358303	0	0
29426	1.144116	9.292198	-0.711945	-0.033951	-0.245666	0.013446	-0.204718	-0.486998	-0.738534	0.595618	0.544600	-0.468242	-0.359721	0	0
29427	1.255636	9.670516	-0.612678	0.042669	-0.267050	-0.029813	-0.205793	-0.487275	-0.737713	0.594063	0.543980	-0.469841	-0.361144	0	0
29428	1.177268	9.579264	-0.679392	0.122623	-0.278091	-0.059669	-0.207539	-0.487811	-0.737301	0.591882	0.543936	-0.471647	-0.362433	0	0
29429	0.966975	9.415214	-0.771270	0.092575	-0.244231	-0.073637	-0.208885	-0.487538	-0.735506	0.589986	0.543901	-0.473041	-0.363758	0	0
29430	0.968429	9.342411	-0.770676	0.033613	-0.191212	-0.080552	-0.209288	-0.487843	-0.734149	0.588615	0.543737	-0.473891	-0.365114	0	0
29431	1.075410	9.339507	-0.680709	0.015537	-0.154234	-0.071557	-0.208474	-0.489932	-0.736542	0.587560	0.543569	-0.474477	-0.366304	0	0
29432	1.225207	9.342212	-0.810940	0.008012	-0.159909	-0.060154	-0.208606	-0.490767	-0.737112	0.586546	0.543268	-0.475158	-0.367490	0	0
29433	1.309831	9.341311	-0.880556	-0.005111	-0.156962	-0.039859	-0.209279	-0.490490	-0.736142	0.585698	0.542819	-0.475851	-0.368607	0	0
29434	1.270762	9.357597	-0.869841	-0.007757	-0.165789	-0.043453	-0.208336	-0.491028	-0.738349	0.584800	0.542321	-0.476597	-0.369800	0	0
29435	1.144982	9.442694	-1.021188	-0.015990	-0.166001	-0.038148	-0.208742	-0.489857	-0.739533	0.583966	0.541769	-0.477307	-0.371010	0	0
29436	1.018210	9.469518	-1.087870	-0.018010	-0.143220	-0.025603	-0.210493	-0.488804	-0.740431	0.583292	0.541204	-0.477981	-0.372027	0	0
29437	0.998463	9.493440	-1.050140	-0.056029	-0.097705	-0.009515	-0.211030	-0.489075	-0.740434	0.583096	0.540542	-0.478291	-0.372895	0	0
29438	1.065876	9.523800	-1.000154	-0.086647	-0.058184	-0.035898	-0.210362	-0.487347	-0.742292	0.583159	0.539940	-0.478157	-0.373840	0	0
29439	1.282505	9.610279	-0.926755	-0.100996	-0.038750	-0.034987	-0.211299	-0.488569	-0.743683	0.583386	0.539362	-0.477815	-0.374756	0	0
29440	1.414552	9.568990	-0.816470	-0.075060	-0.036007	-0.028730	-0.210899	-0.487250	-0.745960	0.583516	0.538872	-0.477636	-0.375486	0	0
29441	1.406563	9.479019	-0.844924	-0.075060	-0.079395	-0.036074	-0.211306	-0.485771	-0.748223	0.583401	0.538300	-0.477621	-0.376504	0	0
29442	1.340117	9.402553	-0.880088	-0.071516	-0.093596	-0.036135	-0.209697	-0.484373	-0.749014	0.583208	0.537648	-0.477750	-0.377569	0	0
29443	1.260220	9.294298	-0.770988	-0.083689	-0.072060	-0.048393	-0.209428	-0.484040	-0.751458	0.583123	0.537113	-0.477590	-0.378660	0	0
29444	1.227994	9.216034	-0.725648	-0.126370	-0.052468	-0.064306	-0.210377	-0.481117	-0.754348	0.583310	0.536427	-0.477123	-0.379934	0	0
29445	1.282537	9.153905	-0.730727	-0.174813	-0.040338	-0.067926	-0.209706	-0.480336	-0.758144	0.583786	0.535574	-0.476325	-0.381403	0	0
29446	1.368851	9.194308	-0.771714	-0.208490	-0.018886	-0.083827	-0.209034	-0.479911	-0.758819	0.584495	0.534626	-0.475239	-0.382999	0	0
29447	1.451951	9.399736	-0.787565	-0.205604	-0.038980	-0.060987	-0.207695	-0.477563	-0.763662	0.585164	0.533562	-0.474349	-0.384563	0	0
29448	1.604515	9.761789	-0.840982	-0.198672	-0.000186	-0.044851	-0.206625	-0.475373	-0.767553	0.586050	0.532551	-0.473398	-0.385784	0	0
29449	1.858836	10.149982	-0.739815	-0.163090	0.051130	-0.021499	-0.204882	-0.473002	-0.773762	0.587068	0.531891	-0.472352	-0.386428	0	0
29450	2.197851	10.415897	-0.685679	-0.100565	0.109700	0.005507	-0.204214	-0.471253	-0.776573	0.588135	0.531629	-0.471412	-0.386315	0	0
29451	2.407557	10.393026	-0.426305	-0.049281	0.111097	0.039221	-0.203006	-0.470751	-0.774937	0.589071	0.531571	-0.470782	-0.385736	0	0
29452	2.536470	10.468180	-0.572168	-0.057696	0.049707	0.074137	-0.204886	-0.471222	-0.777245	0.589878	0.530990	-0.470740	-0.385353	0	0
29453	2.514061	10.178915	-0.286613	0.010620	0.013032	0.070590	-0.204890	-0.469925	-0.778157	0.590164	0.530747	-0.471094	-0.384817	0	0
29454	2.301231	9.458920	-0.090314	0.033361	-0.086582	0.078937	-0.205429	-0.469466	-0.779089	0.589853	0.530142	-0.472247	-0.384716	0	0
29455	1.907838	8.738035	-0.284717	-0.114624	-0.167960	0.081609	-0.208384	-0.469914	-0.781248	0.589997	0.528400	-0.473250	-0.385657	0	0
29456	1.691157	8.908894	-0.283026	-0.352264	-0.150537	0.086321	-0.210811	-0.467194	-0.786171	0.591443	0.525231	-0.473327	-0.387671	0	0
29457	1.674223	9.843285	0.258268	-0.428441	-0.135672	0.107347	-0.212165	-0.463318	-0.793112	0.593482	0.521621	-0.473051	-0.389761	0	0
29458	1.527870	10.826308	0.800037	-0.267298	-0.166876	0.130617	-0.213918	-0.460528	-0.801718	0.594564	0.518669	-0.473767	-0.391178	0	0
29459	1.243641	11.124620	0.938316	0.011873	-0.128057	0.130019	-0.220910	-0.460022	-0.804343	0.594423	0.517587	-0.475270	-0.391003	0	0
29460	1.042984	10.475216	0.831137	0.176500	0.007708	0.124405	-0.222383	-0.462298	-0.802493	0.593998	0.517972	-0.476653	-0.389452	0	0
29461	0.903030	9.409328	0.430458	0.091569	0.071974	0.083967	-0.221041	-0.461840	-0.799089	0.594208	0.518367	-0.477032	-0.388141	0	0
29462	0.804779	8.960840	0.252687	-0.178032	0.167341	0.053717	-0.222656	-0.461042	-0.801360	0.596116	0.517616	-0.475702	-0.387850	0	0
29463	0.808796	9.310537	0.664227	-0.346241	0.226210	0.025251	-0.220237	-0.459845	-0.806525	0.599085	0.516283	-0.473147	-0.388177	0	0
29464	0.853096	10.049373	0.941665	-0.291245	0.241003	0.021935	-0.219709	-0.456013	-0.813489	0.601797	0.515290	-0.470751	-0.388214	0	0
29465	0.925498	10.587219	1.173337	-0.077391	0.242551	0.033180	-0.218099	-0.454571	-0.816185	0.603467	0.515594	-0.469163	-0.387139	0	0
29466	1.078685	10.437056	1.150283	0.139086	0.274037	0.020773	-0.216619	-0.454756	-0.815800	0.604107	0.517327	-0.468213	-0.384973	0	0
29467	1.157881	9.812124	0.791520	0.209564	0.309350	0.018584	-0.216476	-0.457962	-0.812092	0.604538	0.519683	-0.467243	-0.382293	0	0
29468	1.162176	9.321797	0.588324	0.076430	0.333858	-0.011711	-0.212983	-0.457526	-0.809939	0.605650	0.521410	-0.465509	-0.380290	0	0
29469	1.117275	9.381670	0.562421	-0.094866	0.338279	-0.033429	-0.208544	-0.458336	-0.810017	0.607585	0.522268	-0.462918	-0.379187	0	0
29470	1.022661	9.523194	0.659556	-0.106171	0.356210	-0.079310	-0.206261	-0.457057	-0.812454	0.609484	0.523279	-0.459986	-0.378314	0	0
29471	1.002724	9.566541	0.759724	-0.067889	0.372039	-0.095002	-0.201697	-0.454100	-0.816225	0.611179	0.524704	-0.456953	-0.377279	0	0
29472	1.065510	9.698772	0.755838	-0.037132	0.388392	-0.098356	-0.197122	-0.455004	-0.818487	0.612776	0.526332	-0.453969	-0.376022	0	0
29473	1.159558	9.744191	0.893190	-0.008471	0.445188	-0.083783	-0.194029	-0.455704	-0.815822	0.614510	0.528331	-0.450753	-0.374253	0	0
29474	1.373155	9.750510	1.034506	-0.003680	0.470372	-0.057135	-0.189336	-0.451570	-0.815471	0.616434	0.530267	-0.447590	-0.372142	0	0
29475	1.616748	9.699102	1.100144	0.017763	0.437677	-0.057330	-0.184488	-0.454258	-0.814389	0.618073	0.532255	-0.444641	-0.370115	0	0
29476	1.758722	9.599698	0.917482	0.040573	0.366490	-0.047128	-0.181805	-0.452170	-0.815442	0.619314	0.534017	-0.442318	-0.368281	0	0
29477	1.767100	9.536726	0.870068	0.032198	0.305020	-0.081141	-0.177902	-0.453704	-0.814311	0.620189	0.535687	-0.440108	-0.367029	0	0
29478	1.734892	9.570127	0.859199	0.057527	0.261088	-0.093713	-0.173866	-0.454394	-0.813019	0.620691	0.537364	-0.438240	-0.365962	0	0
29479	1.686257	9.564381	0.771087	0.080615	0.232653	-0.086737	-0.171982	-0.455013	-0.812652	0.620964	0.539079	-0.436622	-0.364910	0	0
29480	1.604355	9.543476	0.797619	0.086008	0.230915	-0.086713	-0.169024	-0.455411	-0.810657	0.621198	0.540784	-0.435078	-0.363832	0	0
29481	1.610078	9.509600	0.860640	0.085997	0.234450	-0.085808	-0.166604	-0.454973	-0.813667	0.621449	0.542522	-0.433470	-0.362733	0	0
29482	1.716999	9.492116	0.839980	0.056680	0.239042	-0.065559	-0.162840	-0.455106	-0.811673	0.621946	0.543976	-0.431877	-0.361601	0	0
29483	1.740379	9.516805	0.724961	0.050876	0.231530	-0.051483	-0.160689	-0.455152	-0.811836	0.622499	0.545322	-0.430346	-0.360447	0	0
29484	1.733824	9.599223	0.704880	0.040143	0.204946	-0.058761	-0.158407	-0.454462	-0.807209	0.622958	0.546516	-0.428937	-0.359524	0	0
29485	1.781387	9.663218	0.821407	0.068928	0.205195	-0.058685	-0.157462	-0.455937	-0.805634	0.623273	0.547897	-0.427595	-0.358472	0	0
29486	1.898461	9.723589	0.670477	0.106108	0.203164	-0.035620	-0.153833	-0.455655	-0.803079	0.623440	0.549392	-0.426556	-0.357129	0	0
29487	2.004138	9.623528	0.501150	0.136399	0.231451	-0.018562	-0.153564	-0.456300	-0.799971	0.623642	0.551100	-0.425513	-0.355384	0	0
29488	2.142048	9.492496	0.366748	0.157886	0.240372	-0.012270	-0.151408	-0.458102	-0.797739	0.623757	0.552942	-0.424550	-0.353467	0	0
29489	2.236869	9.355841	0.365874	0.176875	0.216766	0.014145	-0.150056	-0.460540	-0.797834	0.623790	0.554692	-0.423924	-0.351413	0	0
29490	2.340776	9.255770	0.403520	0.147960	0.221733	0.019371	-0.149652	-0.461049	-0.794586	0.623983	0.556263	-0.423213	-0.349440	0	0
29491	2.379749	9.237050	0.347082	0.139917	0.169537	0.041992	-0.149248	-0.461877	-0.789851	0.624122	0.557478	-0.422909	-0.347617	0	0
29492	2.423037	9.242682	0.276149	0.166547	0.144629	0.051633	-0.148443	-0.461379	-0.787665	0.623992	0.558754	-0.422918	-0.345788	0	0
29493	2.492075	9.171098	0.196960	0.200380	0.141861	0.031377	-0.149243	-0.464460	-0.782308	0.623647	0.560275	-0.422942	-0.343915	0	0
29494	2.580511	9.114442	0.214545	0.219500	0.149314	0.024394	-0.148428	-0.467040	-0.781856	0.623138	0.562004	-0.422948	-0.342003	0	0
29495	2.521207	9.188634	0.322901	0.221687	0.074505	0.030119	-0.148157	-0.468100	-0.779169	0.622390	0.563410	-0.423461	-0.340411	0	0
29496	2.319567	9.313625	0.192998	0.184157	-0.052127	0.031885	-0.147482	-0.469116	-0.778802	0.621248	0.564197	-0.424637	-0.339729	0	0
29497	2.312249	9.658202	0.052958	0.136946	-0.132575	0.032981	-0.150166	-0.471103	-0.775974	0.620115	0.564344	-0.426170	-0.339635	0	0
29498	1.999804	9.803068	0.263748	0.061616	-0.219612	0.074681	-0.152859	-0.469937	-0.774679	0.619093	0.563615	-0.428206	-0.340151	0	0
29499	1.556909	9.887278	0.225448	-0.106297	-0.182590	0.101009	-0.156086	-0.469844	-0.775456	0.619347	0.561786	-0.429603	-0.340950	0	0
29500	1.168021	10.171528	0.134336	-0.134046	-0.087100	0.112218	-0.157697	-0.470320	-0.777768	0.620116	0.560130	-0.430359	-0.341323	0	0
29501	1.254395	9.998322	0.297175	0.036394	0.014704	0.116924	-0.160117	-0.470271	-0.777466	0.620465	0.559791	-0.431104	-0.340304	0	0
29502	1.645089	9.607279	0.285634	0.142789	-0.025816	0.102784	-0.161998	-0.471128	-0.775292	0.619911	0.560098	-0.432370	-0.339199	0	0
29503	1.766687	9.449250	0.187045	0.083933	-0.183292	0.122792	-0.164280	-0.472532	-0.773540	0.619156	0.559352	-0.434535	-0.339044	0	0
29504	1.477439	9.827549	0.009211	-0.068082	-0.273877	0.137701	-0.168446	-0.472783	-0.776905	0.618820	0.557355	-0.436812	-0.340020	0	0
29505	1.264777	10.624795	-0.130917	-0.165494	-0.218221	0.154566	-0.172482	-0.471637	-0.779544	0.619398	0.554804	-0.438513	-0.340948	0	0
29506	1.324240	11.538671	-0.085434	-0.102446	-0.084787	0.174131	-0.176513	-0.471709	-0.784675	0.620194	0.553067	-0.439700	-0.340794	0	0
29507	1.394366	11.479289	0.256595	0.111703	0.029441	0.194963	-0.179471	-0.471943	-0.783831	0.620446	0.552904	-0.441023	-0.338884	0	0
29508	1.531453	10.668509	0.170627	0.164926	0.038758	0.159831	-0.181621	-0.472825	-0.780293	0.620253	0.553303	-0.442271	-0.336956	0	0
29509	1.475531	9.861542	0.386841	0.078109	-0.049258	0.093615	-0.185382	-0.474217	-0.777570	0.619992	0.553113	-0.443402	-0.336260	0	0
29510	1.157756	9.491616	0.261922	-0.027635	-0.208311	0.016323	-0.185917	-0.475030	-0.778680	0.619283	0.552121	-0.444734	-0.337436	0	0
29511	0.656769	9.290711	-0.019146	0.031652	-0.302776	-0.028175	-0.188744	-0.474156	-0.776848	0.617728	0.551335	-0.446597	-0.339106	0	0
29512	0.034418	9.077880	-0.433842	0.115896	-0.284901	-0.077149	-0.189684	-0.474443	-0.775757	0.615562	0.551380	-0.448365	-0.340636	0	0
29513	-0.142494	9.123171	-0.911443	0.089205	-0.114093	-0.091121	-0.190348	-0.477118	-0.775836	0.614287	0.551893	-0.448892	-0.341411	0	0
29514	0.067461	9.335789	-0.620136	0.051228	0.100552	-0.081972	-0.187121	-0.477302	-0.777241	0.614184	0.552870	-0.448041	-0.341135	0	0
29515	0.482349	9.462291	-0.444662	0.038914	0.169825	-0.081668	-0.186318	-0.476068	-0.776257	0.614471	0.554018	-0.446690	-0.340524	0	0
29516	1.012243	9.430668	-0.153730	0.083480	0.196431	-0.062030	-0.184029	-0.476948	-0.777266	0.614680	0.555426	-0.445471	-0.339451	0	0
29517	1.379349	9.403363	0.035881	0.030252	0.171124	-0.062443	-0.182681	-0.478408	-0.776784	0.615077	0.556441	-0.444183	-0.338755	0	0
29518	1.554869	9.459947	-0.050637	-0.027428	0.077672	-0.042043	-0.180802	-0.477010	-0.777850	0.615440	0.556674	-0.443424	-0.338708	0	0
29519	1.646892	9.451899	-0.124785	-0.045238	0.024581	-0.058370	-0.180129	-0.477494	-0.775967	0.615620	0.556708	-0.442803	-0.339137	0	0
29520	1.578127	9.338954	-0.357143	-0.046371	-0.031505	-0.092302	-0.178522	-0.475092	-0.777270	0.615434	0.556677	-0.442371	-0.340089	0	0
29521	1.444553	9.336519	-0.459923	-0.137319	-0.045671	-0.126241	-0.176640	-0.474972	-0.778242	0.615580	0.556207	-0.441490	-0.341734	0	0
29522	1.329084	9.533488	-0.476989	-0.206616	-0.080833	-0.166449	-0.175300	-0.473058	-0.782690	0.615809	0.555344	-0.440399	-0.344124	0	0
29523	1.292903	9.668795	-0.334683	-0.217504	-0.102235	-0.167505	-0.173959	-0.471437	-0.786739	0.615998	0.554367	-0.439354	-0.346689	0	0
29524	1.230881	9.861880	-0.335636	-0.237935	-0.115378	-0.146430	-0.171816	-0.467795	-0.793184	0.616307	0.553093	-0.438472	-0.349280	0	0
29525	1.228571	10.109464	-0.270170	-0.221868	-0.078995	-0.101954	-0.169801	-0.466929	-0.795903	0.616834	0.551880	-0.437621	-0.351330	0	0
29526	1.316307	10.217880	-0.198484	-0.095965	-0.043421	-0.058921	-0.170075	-0.465195	-0.797069	0.616974	0.551344	-0.437272	-0.352358	0	0
29527	1.367024	9.869226	-0.155781	0.019125	0.010554	-0.044952	-0.170348	-0.463773	-0.797020	0.616757	0.551684	-0.437027	-0.352509	0	0
29528	1.417001	9.408867	-0.285582	0.035334	0.042534	-0.038496	-0.167660	-0.463227	-0.798805	0.616618	0.552169	-0.436726	-0.352366	0	0
29529	1.419459	9.151573	-0.365414	-0.044715	0.090519	-0.064951	-0.168463	-0.464326	-0.799512	0.617031	0.552486	-0.435652	-0.352477	0	0
29530	1.455463	9.050267	-0.349101	-0.116468	0.116698	-0.069433	-0.166047	-0.462619	-0.802209	0.617941	0.552427	-0.434189	-0.352779	0	0
29531	1.568367	8.984346	-0.316251	-0.132722	0.130684	-0.064997	-0.164170	-0.460806	-0.802853	0.619011	0.552339	-0.432556	-0.353048	0	0
29532	1.733202	9.096576	-0.365000	-0.152746	0.144490	-0.054402	-0.162691	-0.460789	-0.805049	0.620289	0.552084	-0.430873	-0.353260	0	0
29533	1.963667	9.236726	-0.176030	-0.171731	0.161171	-0.015516	-0.160408	-0.459331	-0.809114	0.621879	0.551639	-0.429186	-0.353214	0	0
29534	2.257570	9.472702	-0.014724	-0.214527	0.064902	0.052614	-0.160417	-0.456141	-0.812279	0.623526	0.550251	-0.428370	-0.353465	0	0
29535	2.376433	10.062339	-0.092559	-0.212104	0.081579	0.098651	-0.160419	-0.454932	-0.815509	0.625403	0.548768	-0.427667	-0.353308	0	0
29536	2.655557	10.480153	0.375055	-0.129631	0.180387	0.159570	-0.161501	-0.452749	-0.816924	0.627444	0.547849	-0.427017	-0.351898	0	0
29537	2.912571	10.416886	0.778216	-0.094550	0.151561	0.187722	-0.161235	-0.451282	-0.819331	0.629296	0.546943	-0.426785	-0.350279	0	0
29538	3.057786	10.307852	0.793124	-0.145494	0.029353	0.186753	-0.164461	-0.451470	-0.820253	0.630863	0.545268	-0.427177	-0.349592	0	0
29539	2.861510	9.964437	0.936536	-0.170869	-0.150654	0.229780	-0.168771	-0.448725	-0.824336	0.631997	0.542615	-0.428817	-0.349664	0	0
29540	2.317664	9.755491	0.846797	-0.176519	-0.247339	0.324754	-0.174149	-0.447916	-0.829422	0.633020	0.539174	-0.431584	-0.349733	0	0
29541	1.709947	10.077042	0.767946	-0.145054	-0.171012	0.339608	-0.180470	-0.447151	-0.831639	0.634297	0.536117	-0.434025	-0.349096	0	0
29542	1.453436	10.628373	1.304778	-0.023334	-0.062654	0.314182	-0.185849	-0.446729	-0.832243	0.635240	0.534322	-0.436085	-0.347564	0	0
29543	1.268766	10.911494	1.407710	0.144193	-0.057569	0.309461	-0.191764	-0.447179	-0.831371	0.635337	0.533618	-0.438637	-0.345247	0	0
29544	0.954040	10.153207	1.329146	0.323365	-0.000351	0.284854	-0.197669	-0.450924	-0.828972	0.634586	0.534356	-0.441331	-0.342040	0	0
29545	0.804981	9.021583	0.699992	0.332876	0.087543	0.183871	-0.200888	-0.454273	-0.821824	0.633857	0.535896	-0.442920	-0.338914	0	0
29546	0.859124	8.449613	0.417093	0.152421	0.246504	0.129528	-0.199945	-0.455531	-0.817382	0.634570	0.537065	-0.442619	-0.336111	0	0
29547	1.132219	8.670670	0.801751	-0.116341	0.304765	0.091848	-0.200476	-0.457476	-0.818528	0.636881	0.536894	-0.440806	-0.334392	0	0
29548	1.470251	9.414855	1.263896	-0.213118	0.261964	0.065517	-0.198866	-0.456047	-0.820680	0.639398	0.536066	-0.438826	-0.333519	0	0
29549	1.506984	9.908350	1.432218	-0.105347	0.197147	0.027392	-0.198331	-0.454864	-0.823372	0.640950	0.535881	-0.437378	-0.332739	0	0
29550	1.430414	9.836544	1.290787	0.026052	0.187556	-0.007597	-0.198335	-0.453416	-0.824687	0.641609	0.536653	-0.436270	-0.331678	0	0
29551	1.411552	9.527865	1.042178	0.041157	0.205997	-0.029511	-0.195912	-0.453978	-0.827321	0.642217	0.537684	-0.434941	-0.330575	0	0
29552	1.396108	9.321230	0.985488	-0.024766	0.241458	-0.048043	-0.192826	-0.452089	-0.826342	0.643247	0.538482	-0.433094	-0.329697	0	0
29553	1.485090	9.264602	1.176415	-0.058548	0.273451	-0.058575	-0.190136	-0.452446	-0.825841	0.644579	0.539216	-0.430837	-0.328850	0	0
29554	1.705132	9.438547	1.347959	-0.076289	0.278899	-0.068381	-0.187448	-0.452262	-0.824232	0.645973	0.539888	-0.428461	-0.328116	0	0
29555	1.822562	9.659188	1.554518	-0.062491	0.209450	-0.059097	-0.184761	-0.451628	-0.823698	0.647045	0.540377	-0.426596	-0.327630	0	0
29556	1.875009	9.703838	1.560605	0.005039	0.104655	-0.112614	-0.182478	-0.450821	-0.824107	0.647105	0.541188	-0.425367	-0.327770	0	0
29557	1.862995	9.562807	1.469823	0.057773	0.043606	-0.142887	-0.180592	-0.452466	-0.822276	0.646546	0.542260	-0.424515	-0.328206	0	0
29558	1.894965	9.410441	1.421401	0.035494	-0.014818	-0.161012	-0.178439	-0.453088	-0.822048	0.645773	0.543082	-0.423892	-0.329173	0	0
29559	1.991306	9.443750	1.440957	-0.008572	-0.059410	-0.170299	-0.176830	-0.451413	-0.822558	0.645051	0.543492	-0.423339	-0.330621	0	0
29560	2.071045	9.595724	1.557807	0.000239	-0.139159	-0.177881	-0.174139	-0.452035	-0.822882	0.643884	0.543744	-0.423307	-0.332517	0	0
29561	2.056408	9.614889	1.648691	0.049618	-0.183994	-0.181549	-0.172531	-0.450369	-0.822983	0.642283	0.544148	-0.423688	-0.334460	0	0
29562	2.049413	9.469097	1.582172	0.071523	-0.224213	-0.165815	-0.169974	-0.451139	-0.822901	0.640401	0.544518	-0.424499	-0.336433	0	0
29563	2.060153	9.406166	1.515572	0.068244	-0.259364	-0.183730	-0.170509	-0.452304	-0.821026	0.638371	0.544778	-0.425412	-0.338710	0	0
29564	2.037302	9.332919	1.491350	0.044125	-0.274406	-0.159139	-0.171178	-0.453292	-0.820506	0.636435	0.544765	-0.426479	-0.341023	0	0
29565	2.041651	9.366991	1.549002	0.034535	-0.289189	-0.139818	-0.171444	-0.454290	-0.819990	0.634608	0.544499	-0.427703	-0.343312	0	0
29566	2.017167	9.376256	1.528922	0.050701	-0.328039	-0.145315	-0.170501	-0.455054	-0.818528	0.632442	0.544274	-0.429198	-0.345792	0	0
29567	2.015668	9.327674	1.514799	0.093293	-0.347723	-0.125855	-0.171034	-0.456908	-0.817492	0.630087	0.544093	-0.431067	-0.348044	0	0
29568	2.054854	9.415771	1.433489	0.103737	-0.353273	-0.113491	-0.172242	-0.457601	-0.816955	0.627616	0.543964	-0.433066	-0.350222	0	0
29569	2.053080	9.507992	1.454404	0.144787	-0.376260	-0.104672	-0.173446	-0.459855	-0.816333	0.624922	0.543888	-0.435402	-0.352255	0	0
29570	2.081838	9.513361	1.385435	0.219486	-0.375634	-0.104439	-0.174522	-0.459896	-0.813462	0.621735	0.544348	-0.437982	-0.353982	0	0
29571	2.360008	9.397013	1.245597	0.274172	-0.361201	-0.093619	-0.175991	-0.463276	-0.812873	0.618430	0.545049	-0.440731	-0.355277	0	0
29572	2.561505	9.439468	0.854257	0.276295	-0.364335	-0.037972	-0.177864	-0.466874	-0.808609	0.615194	0.545587	-0.443785	-0.356266	0	0
29573	2.332055	9.326012	0.388279	0.249034	-0.364878	-0.026502	-0.180546	-0.469585	-0.805125	0.612235	0.545791	-0.446823	-0.357253	0	0
29574	1.979558	9.142401	0.422178	0.168990	-0.293887	-0.049200	-0.183223	-0.474199	-0.798978	0.609837	0.545954	-0.448987	-0.358391	0	0
29575	1.933847	9.471718	0.307555	-0.026474	-0.243506	-0.068057	-0.183758	-0.475336	-0.798327	0.608766	0.545078	-0.450062	-0.360191	0	0
29576	1.884247	10.068053	0.648184	-0.177298	-0.252283	-0.051811	-0.184569	-0.473882	-0.799088	0.608424	0.543283	-0.450706	-0.362668	0	0
29577	1.745921	10.468550	0.819057	-0.158360	-0.301529	0.004524	-0.186183	-0.472892	-0.803531	0.608065	0.541053	-0.452048	-0.364926	0	0
29578	1.642891	10.495788	0.599033	-0.009424	-0.247611	0.031885	-0.188865	-0.475370	-0.803989	0.607128	0.539908	-0.453721	-0.366104	0	0
29579	1.760197	10.128864	0.123943	0.086007	-0.197257	0.041348	-0.189939	-0.475254	-0.807922	0.606045	0.539371	-0.455515	-0.366463	0	0
29580	2.025526	9.628677	-0.367265	0.098378	-0.197417	0.051969	-0.193701	-0.476635	-0.805744	0.604820	0.538967	-0.457383	-0.366754	0	0
29581	2.135066	9.315041	-0.662449	0.005347	-0.355188	0.071882	-0.196385	-0.477952	-0.807389	0.603553	0.537214	-0.459998	-0.368140	0	0
29582	1.889468	9.334846	-0.795314	-0.113378	-0.534875	0.105780	-0.201490	-0.479213	-0.809005	0.602099	0.534028	-0.463400	-0.370880	0	0
29583	1.282100	9.644268	-0.840361	-0.215454	-0.621111	0.105029	-0.209023	-0.477379	-0.813352	0.600866	0.529786	-0.466952	-0.374489	0	0
29584	0.751261	10.154163	-0.711246	-0.260858	-0.559070	0.096536	-0.213193	-0.476349	-0.816947	0.600004	0.525625	-0.469867	-0.378072	0	0
29585	0.589080	10.653757	-0.561111	-0.195171	-0.416020	0.087059	-0.218439	-0.474810	-0.823101	0.599499	0.522343	-0.472127	-0.380598	0	0
29586	0.658425	10.846816	-0.406373	-0.003005	-0.312179	0.052936	-0.222603	-0.476030	-0.821321	0.598255	0.520844	-0.474292	-0.381915	0	0
29587	0.469746	10.197624	-0.556517	0.220693	-0.274488	0.042458	-0.226901	-0.477958	-0.819427	0.596044	0.520810	-0.477033	-0.382005	0	0
29588	0.240530	9.338882	-1.052975	0.244077	-0.194856	-0.007254	-0.228237	-0.481112	-0.816517	0.593828	0.521511	-0.479118	-0.381890	0	0
29589	0.193806	8.847626	-1.301061	0.125665	-0.098280	-0.070625	-0.227422	-0.483840	-0.815798	0.592492	0.522142	-0.479837	-0.382201	0	0
29590	0.250123	8.838950	-1.174088	-0.048342	-0.009826	-0.111287	-0.228363	-0.483655	-0.816734	0.592286	0.522309	-0.479162	-0.383138	0	0
29591	0.362004	9.341099	-0.945750	-0.124827	0.022360	-0.107836	-0.227824	-0.484240	-0.816487	0.592672	0.522115	-0.478000	-0.384254	0	0
29592	0.427506	9.983210	-0.705448	-0.093573	0.054281	-0.128798	-0.225136	-0.483691	-0.818407	0.592938	0.522341	-0.476679	-0.385177	0	0
29593	0.378973	10.259100	-0.516436	0.028700	0.108344	-0.115697	-0.222180	-0.483193	-0.818426	0.592883	0.523443	-0.475543	-0.385171	0	0
29594	0.344951	10.013286	-0.563771	0.115519	0.199740	-0.114821	-0.218818	-0.483226	-0.820373	0.592797	0.525397	-0.474236	-0.384253	0	0
29595	0.539657	9.475449	-0.633179	0.094696	0.287019	-0.127608	-0.216663	-0.484449	-0.818667	0.593175	0.527645	-0.472216	-0.383074	0	0
29596	0.943870	9.123484	-0.721632	-0.041814	0.339257	-0.128658	-0.212087	-0.485948	-0.819722	0.594513	0.529255	-0.469399	-0.382242	0	0
29597	1.291799	9.202643	-0.559893	-0.116165	0.314267	-0.113221	-0.208060	-0.483586	-0.821736	0.596169	0.530281	-0.466473	-0.381822	0	0
29598	1.421246	9.188024	-0.336746	-0.138518	0.317840	-0.085011	-0.204164	-0.482394	-0.822015	0.598069	0.531016	-0.463633	-0.381287	0	0
29599	1.631450	9.471022	-0.289099	-0.225166	0.265572	-0.085676	-0.199459	-0.481848	-0.825866	0.600168	0.531063	-0.460718	-0.381455	0	0
29600	1.706574	9.860824	-0.130853	-0.175153	0.219648	-0.080545	-0.197046	-0.479140	-0.828939	0.601812	0.531173	-0.458340	-0.381578	0	0
29601	1.736316	9.837093	-0.071987	-0.080095	0.220141	-0.067874	-0.193288	-0.476917	-0.830818	0.602991	0.531826	-0.456341	-0.381204	0	0
29602	1.765116	9.611848	-0.050145	-0.037661	0.248944	-0.067554	-0.191132	-0.478071	-0.832106	0.604078	0.532807	-0.454375	-0.380460	0	0
29603	1.832253	9.397001	-0.101832	-0.043629	0.288141	-0.072631	-0.187101	-0.477298	-0.832809	0.605350	0.533948	-0.452076	-0.379576	0	0
29604	2.028548	8.934472	0.040083	-0.037943	0.360163	-0.070411	-0.184545	-0.477627	-0.833395	0.606919	0.535352	-0.449415	-0.378252	0	0
29605	2.266389	8.535788	-0.072382	-0.111876	0.354976	-0.065405	-0.181448	-0.479237	-0.834300	0.608880	0.536276	-0.446489	-0.377255	0	0
29606	2.561274	8.560550	-0.167033	-0.261611	0.348215	0.013586	-0.177557	-0.476173	-0.835881	0.611892	0.535883	-0.443493	-0.376473	0	0
29607	2.878089	9.275219	0.297091	-0.428161	0.366566	0.150987	-0.176493	-0.471795	-0.842425	0.616404	0.533916	-0.440458	-0.375469	0	0
29608	2.986307	10.267727	0.928449	-0.519654	0.344340	0.300771	-0.176498	-0.469058	-0.850508	0.621817	0.530619	-0.438024	-0.374062	0	0
29609	2.958274	10.772216	1.378761	-0.448481	0.286031	0.454426	-0.180810	-0.465086	-0.858637	0.627186	0.526827	-0.436999	-0.371649	0	0
29610	2.879398	10.838758	1.380653	-0.226295	0.265721	0.488602	-0.184848	-0.462873	-0.864511	0.631350	0.524200	-0.437103	-0.368174	0	0
29611	2.638792	10.654764	1.540760	-0.009171	0.300447	0.452430	-0.189012	-0.464074	-0.863548	0.634434	0.523175	-0.437577	-0.363742	0	0
29612	2.285480	10.687153	1.146914	0.080446	0.327236	0.405228	-0.192235	-0.465574	-0.862878	0.636917	0.523047	-0.437951	-0.359107	0	0
29613	1.781565	10.862470	0.781070	0.110778	0.315614	0.380607	-0.196399	-0.466904	-0.862463	0.639145	0.523124	-0.438362	-0.354505	0	0
29614	1.174459	10.200850	0.822798	0.191236	0.305805	0.299621	-0.198809	-0.470634	-0.858061	0.640547	0.524061	-0.438693	-0.350154	0	0
29615	0.450612	9.478794	0.353461	0.198889	0.306030	0.218511	-0.200679	-0.475201	-0.854783	0.641659	0.525372	-0.438599	-0.346250	0	0
29616	0.112637	9.200787	0.552214	0.050347	0.492282	0.185723	-0.200407	-0.475874	-0.856578	0.644194	0.526527	-0.436630	-0.342254	0	0
29617	0.535647	9.674605	0.889012	-0.140498	0.673093	0.217104	-0.197452	-0.475105	-0.856043	0.648633	0.526914	-0.432961	-0.337907	0	0
29618	1.253902	10.182922	1.306830	-0.084519	0.665119	0.273621	-0.195568	-0.475362	-0.859070	0.652873	0.527366	-0.429837	-0.332990	0	0
29619	1.828975	10.023421	1.282350	0.103336	0.580593	0.233766	-0.196915	-0.474979	-0.855909	0.655619	0.528914	-0.427627	-0.327947	0	0
29620	2.203789	9.428147	1.091316	0.107224	0.480781	0.172969	-0.194484	-0.478930	-0.852933	0.657674	0.530399	-0.425779	-0.323810	0	0
29621	2.285432	9.220851	1.076127	0.018451	0.309414	0.097323	-0.193410	-0.478438	-0.850750	0.659240	0.531056	-0.424333	-0.321441	0	0
29622	2.039397	9.396026	1.019109	-0.069005	0.137602	0.039416	-0.193946	-0.478961	-0.852123	0.660325	0.530831	-0.423454	-0.320743	0	0
29623	1.701149	9.598673	1.098677	-0.025042	0.058993	-0.003321	-0.192599	-0.479839	-0.852303	0.660730	0.530820	-0.422980	-0.320551	0	0
29624	1.431089	9.540371	1.167863	0.039233	0.016537	0.009046	-0.194478	-0.480900	-0.853541	0.660631	0.531050	-0.423085	-0.320236	0	0
29625	1.293096	9.397055	1.078047	0.066644	0.041906	-0.001276	-0.193403	-0.480648	-0.853273	0.660478	0.531590	-0.423023	-0.319740	0	0
29626	1.249616	9.386553	1.057533	0.068718	0.091747	-0.002708	-0.193806	-0.480950	-0.852053	0.660502	0.532305	-0.422662	-0.318977	0	0
29627	1.306774	9.455577	1.174317	0.069157	0.129358	-0.013093	-0.192326	-0.481308	-0.850311	0.660659	0.533197	-0.421961	-0.318088	0	0
29628	1.368508	9.534391	1.267094	0.074861	0.147412	-0.021820	-0.190302	-0.483928	-0.849330	0.660823	0.534210	-0.421147	-0.317126	0	0
29629	1.411825	9.566748	1.374100	0.098804	0.187085	-0.035650	-0.191241	-0.484769	-0.848801	0.660986	0.535578	-0.420031	-0.315956	0	0
29630	1.601292	9.553198	1.423348	0.101065	0.176042	-0.055205	-0.188148	-0.484843	-0.848704	0.661019	0.536991	-0.418930	-0.314949	0	0
29631	1.847805	9.586802	1.416216	0.130311	0.182921	-0.071038	-0.186532	-0.486041	-0.847536	0.660878	0.538697	-0.417746	-0.313901	0	0
29632	1.915842	9.578326	1.418367	0.123060	0.140325	-0.076653	-0.185053	-0.486298	-0.844020	0.660571	0.540229	-0.416829	-0.313132	0	0
29633	1.843526	9.557592	1.411490	0.138564	0.090229	-0.059226	-0.183565	-0.489473	-0.843051	0.660033	0.541643	-0.416345	-0.312469	0	0
29634	1.660410	9.500859	1.394262	0.130726	0.082469	-0.036271	-0.183966	-0.491002	-0.837784	0.659566	0.542874	-0.416049	-0.311710	0	0
29635	1.589910	9.417059	1.563649	0.111750	0.076100	-0.000993	-0.182752	-0.492490	-0.835940	0.659295	0.543820	-0.415887	-0.310850	0	0
29636	1.573847	9.504169	1.632310	0.113630	0.094844	0.032726	-0.183022	-0.492559	-0.832670	0.659185	0.544688	-0.415829	-0.309638	0	0
29637	1.580127	9.455747	1.779713	0.163332	0.111397	0.027680	-0.182211	-0.494204	-0.829736	0.658868	0.545959	-0.415747	-0.308181	0	0
29638	1.673888	9.486575	1.734212	0.207022	0.168882	0.019323	-0.182745	-0.495819	-0.826786	0.658511	0.547722	-0.415412	-0.306262	0	0
29639	1.859124	9.548195	1.686471	0.216853	0.171521	-0.011614	-0.181932	-0.498301	-0.824424	0.658027	0.549682	-0.414879	-0.304508	0	0
29640	2.022774	9.589995	1.585257	0.249908	0.186577	-0.033551	-0.182330	-0.500394	-0.819312	0.657336	0.551993	-0.414262	-0.302657	0	0
29641	2.243151	9.484756	1.633738	0.264737	0.167640	-0.053121	-0.180442	-0.503272	-0.813162	0.656443	0.554408	-0.413666	-0.300989	0	0
29642	2.513338	9.305159	1.636162	0.295951	0.147238	-0.079728	-0.180170	-0.504820	-0.807768	0.655182	0.557083	-0.413181	-0.299461	0	0
29643	2.610145	9.095729	1.804409	0.283081	0.045970	-0.087505	-0.178273	-0.510376	-0.802249	0.653584	0.559368	-0.413246	-0.298604	0	0
29644	2.738877	9.144151	1.432457	0.181208	-0.053285	-0.063727	-0.177464	-0.511590	-0.799574	0.652173	0.560618	-0.413812	-0.298559	0	0
29645	2.799988	9.463266	1.311560	0.117956	-0.150534	-0.071644	-0.178540	-0.511628	-0.796839	0.650743	0.561148	-0.414759	-0.299368	0	0
29646	2.496444	9.596122	1.195321	0.180034	-0.250929	-0.054346	-0.180414	-0.514760	-0.794331	0.648541	0.561755	-0.416658	-0.300371	0	0
29647	2.375783	9.542933	1.023509	0.270172	-0.232364	-0.055680	-0.181620	-0.516520	-0.790560	0.645963	0.562941	-0.418680	-0.300890	0	0
29648	2.824615	9.769487	0.301350	0.309732	-0.184276	-0.044730	-0.183228	-0.518868	-0.785442	0.643324	0.564535	-0.420582	-0.300907	0	0
29649	2.885516	9.775380	-0.329944	0.379362	-0.198432	-0.024267	-0.184157	-0.523362	-0.780129	0.640356	0.566372	-0.422885	-0.300559	0	0
29650	2.344175	9.168327	-0.606779	0.289747	-0.230708	0.025789	-0.186967	-0.528546	-0.773726	0.637827	0.567384	-0.425410	-0.300463	0	0
29651	1.745671	8.749591	-0.910862	-0.071270	-0.237461	0.065437	-0.191811	-0.527629	-0.771733	0.637498	0.565838	-0.427106	-0.301671	0	0
29652	1.468692	9.171844	-0.763666	-0.392518	-0.155957	0.110963	-0.194371	-0.525145	-0.778569	0.639396	0.562348	-0.427574	-0.303510	0	0
29653	1.602306	9.931725	-0.466795	-0.375057	-0.103158	0.104215	-0.197334	-0.522651	-0.785400	0.641446	0.559100	-0.427698	-0.305007	0	0
29654	2.101043	10.443295	-0.469793	-0.128053	-0.060838	0.060926	-0.200426	-0.522049	-0.789975	0.642100	0.557793	-0.428074	-0.305496	0	0
29655	2.542829	10.599362	-0.799248	0.028070	-0.120248	0.000823	-0.202170	-0.523233	-0.792172	0.641496	0.557521	-0.428955	-0.306024	0	0
29656	2.393019	10.341747	-0.748941	0.128888	-0.273443	-0.026322	-0.203382	-0.522655	-0.791458	0.639535	0.557582	-0.430991	-0.307155	0	0
29657	1.790343	9.867085	-1.192353	0.157120	-0.330512	-0.012290	-0.206196	-0.525731	-0.790435	0.637248	0.557550	-0.433533	-0.308386	0	0
29658	1.312769	9.467541	-1.454353	0.069606	-0.222703	-0.017052	-0.209958	-0.526828	-0.788247	0.635854	0.557340	-0.435107	-0.309426	0	0
29659	1.215345	9.293441	-1.171969	-0.042114	-0.119287	0.005384	-0.209018	-0.526893	-0.786354	0.635625	0.556627	-0.435774	-0.310240	0	0
29660	1.471473	9.366086	-0.957630	-0.092879	-0.086366	0.023936	-0.210361	-0.527124	-0.787299	0.635852	0.555624	-0.436204	-0.310966	0	0
29661	1.889867	9.546050	-0.869114	-0.061662	-0.068655	0.002828	-0.212110	-0.526640	-0.788080	0.635933	0.554965	-0.436471	-0.311603	0	0
29662	2.103233	9.554786	-0.785599	0.016330	-0.110801	-0.027305	-0.212651	-0.525661	-0.786952	0.635285	0.554801	-0.437113	-0.312316	0	0
29663	2.012448	9.259403	-0.701901	0.050486	-0.174311	-0.036415	-0.214257	-0.527859	-0.788367	0.634152	0.554699	-0.438181	-0.313300	0	0
29664	1.838869	8.964933	-0.736301	-0.006371	-0.182994	-0.064888	-0.215600	-0.528357	-0.790001	0.633193	0.554327	-0.439000	-0.314751	0	0
29665	1.750335	9.002151	-0.907810	-0.072535	-0.163695	-0.077327	-0.216417	-0.524625	-0.791233	0.632650	0.553661	-0.439382	-0.316475	0	0
29666	1.813884	9.226652	-0.854593	-0.142982	-0.142416	-0.098654	-0.215338	-0.525761	-0.792236	0.632513	0.552695	-0.439323	-0.318513	0	0
29667	1.859331	9.421718	-0.580238	-0.225332	-0.132862	-0.081194	-0.215746	-0.523820	-0.796118	0.632927	0.551178	-0.438997	-0.320762	0	0
29668	1.868005	9.485002	-0.503416	-0.219051	-0.172599	-0.054029	-0.215611	-0.523426	-0.801010	0.633211	0.549429	-0.439128	-0.323014	0	0
29669	1.807260	9.367370	-0.528466	-0.186365	-0.131351	-0.057180	-0.215884	-0.521293	-0.807202	0.633480	0.548055	-0.439043	-0.324930	0	0
29670	1.823243	9.309406	-0.438468	-0.171027	-0.096601	-0.018897	-0.215085	-0.518404	-0.810387	0.633940	0.546695	-0.439037	-0.326329	0	0
29671	1.996538	9.492197	-0.432122	-0.187024	-0.059339	-0.020523	-0.216026	-0.518056	-0.812271	0.634640	0.545389	-0.438690	-0.327619	0	0
29672	2.241078	9.758827	-0.359225	-0.167296	-0.048571	-0.016922	-0.215492	-0.516583	-0.815226	0.635292	0.544196	-0.438399	-0.328726	0	0
29673	2.493471	9.981893	-0.377235	-0.068375	-0.070792	-0.018587	-0.215226	-0.515079	-0.819267	0.635299	0.543593	-0.438525	-0.329542	0	0
29674	2.465704	9.714376	-0.116081	0.029385	-0.110165	-0.046812	-0.217240	-0.516351	-0.817378	0.634509	0.543574	-0.439112	-0.330314	0	0
29675	2.242318	9.232066	-0.225219	0.012340	-0.147553	-0.087701	-0.214689	-0.514820	-0.818720	0.633512	0.543528	-0.439617	-0.331626	0	0
29676	2.121337	9.072056	-0.405864	-0.101995	-0.130936	-0.116206	-0.216707	-0.514614	-0.819507	0.633111	0.542909	-0.439522	-0.333527	0	0
29677	2.071551	9.056613	-0.152102	-0.175171	-0.084925	-0.132049	-0.215493	-0.515108	-0.823895	0.633257	0.542074	-0.438764	-0.335600	0	0
29678	2.113478	9.159347	-0.040855	-0.217291	-0.075302	-0.103845	-0.214156	-0.512526	-0.826551	0.633760	0.540850	-0.437995	-0.337625	0	0
29679	2.323555	9.605018	0.227032	-0.237536	-0.038631	-0.082527	-0.212953	-0.509288	-0.832998	0.634608	0.539548	-0.437000	-0.339399	0	0
29680	2.607924	10.411297	0.205602	-0.225192	-0.024421	-0.004694	-0.211746	-0.507802	-0.837186	0.635704	0.538003	-0.436413	-0.340553	0	0
29681	2.723223	10.515385	0.535747	-0.115103	0.026506	0.059594	-0.212156	-0.505282	-0.841594	0.636662	0.537067	-0.436188	-0.340530	0	0
29682	2.586514	10.100221	0.669493	-0.010177	-0.016303	0.100360	-0.212827	-0.505534	-0.842275	0.636990	0.536455	-0.436847	-0.340036	0	0
29683	2.233228	9.554852	0.470182	0.007875	0.036931	0.109703	-0.216586	-0.507135	-0.842828	0.637508	0.536110	-0.437246	-0.339095	0	0
29684	1.918175	9.277217	0.255581	-0.000429	0.099409	0.096018	-0.217931	-0.507246	-0.842816	0.638271	0.535967	-0.437180	-0.337969	0	0
29685	1.700306	9.248976	0.157631	-0.002715	0.198894	0.098467	-0.218598	-0.508776	-0.843402	0.639511	0.536151	-0.436447	-0.336277	0	0
29686	1.658962	9.648806	0.336300	-0.036212	0.286994	0.120131	-0.216181	-0.507859	-0.842584	0.641360	0.536301	-0.435186	-0.334143	0	0
29687	1.764499	10.153299	0.872559	-0.002759	0.352134	0.123249	-0.215913	-0.507550	-0.843939	0.643337	0.536883	-0.433594	-0.331467	0	0
29688	1.831804	10.096282	1.103747	0.070344	0.334372	0.111853	-0.215774	-0.509013	-0.842081	0.644776	0.537898	-0.432330	-0.328664	0	0
29689	1.714315	9.640162	0.925443	0.027796	0.270820	0.077767	-0.215909	-0.509026	-0.841399	0.646073	0.538593	-0.431108	-0.326579	0	0
29690	1.492372	9.322954	0.781402	-0.094092	0.248965	0.056092	-0.214565	-0.508745	-0.842631	0.647837	0.538500	-0.429546	-0.325294	0	0
29691	1.412147	9.462305	0.816406	-0.170143	0.263846	0.075410	-0.213091	-0.506919	-0.843407	0.650147	0.537897	-0.427700	-0.324112	0	0
29692	1.521190	9.867299	1.067055	-0.143944	0.242137	0.100061	-0.212014	-0.506850	-0.847503	0.652283	0.537264	-0.426245	-0.322784	0	0
29693	1.716874	10.147605	1.104648	-0.045425	0.205381	0.110688	-0.211752	-0.504540	-0.849610	0.653775	0.537128	-0.425363	-0.321152	0	0
29694	1.804307	10.008383	1.050606	0.070464	0.129086	0.071651	-0.213893	-0.507871	-0.850510	0.654179	0.537647	-0.425180	-0.319700	0	0
29695	1.814345	9.719656	0.870138	0.077506	0.099699	0.039673	-0.211739	-0.508795	-0.849476	0.654328	0.538276	-0.424997	-0.318577	0	0
29696	1.856425	9.555342	0.877484	0.000251	0.076989	-0.003153	-0.211202	-0.508697	-0.848117	0.654651	0.538488	-0.424523	-0.318188	0	0
29697	1.857594	9.511675	0.971734	-0.062745	0.019809	-0.013442	-0.211342	-0.506365	-0.850764	0.655046	0.538170	-0.424129	-0.318439	0	0
29698	1.736347	9.497325	0.859793	-0.062530	-0.003030	-0.025051	-0.211745	-0.506293	-0.853481	0.655296	0.537808	-0.423862	-0.318890	0	0
29699	1.652477	9.325867	0.846476	-0.031157	-0.010922	-0.055036	-0.211480	-0.505173	-0.853175	0.655256	0.537777	-0.423544	-0.319447	0	0
29700	1.450038	9.268785	0.847916	-0.040025	-0.035684	-0.064016	-0.211748	-0.505160	-0.853444	0.655123	0.537625	-0.423350	-0.320231	0	0
29701	1.389866	9.369655	0.850123	-0.032361	0.016157	-0.072492	-0.210537	-0.505619	-0.853200	0.655143	0.537751	-0.422754	-0.320765	0	0
29702	1.401800	9.527686	1.022622	-0.001656	0.034245	-0.074062	-0.208384	-0.506071	-0.854194	0.655068	0.538117	-0.422169	-0.321075	0	0
29703	1.422676	9.715006	1.142214	0.054753	0.049474	-0.095020	-0.207711	-0.506533	-0.853263	0.654684	0.539020	-0.421508	-0.321213	0	0
29704	1.382136	9.799234	1.116262	0.097244	0.041157	-0.103775	-0.205152	-0.508172	-0.852393	0.654009	0.540181	-0.421033	-0.321261	0	0
29705	1.411267	9.777902	0.996952	0.105714	0.074315	-0.111496	-0.203673	-0.508231	-0.851322	0.653395	0.541568	-0.420280	-0.321160	0	0
29706	1.483668	9.803499	1.061570	0.101471	0.086872	-0.152999	-0.198970	-0.507844	-0.848232	0.652729	0.543108	-0.419250	-0.321261	0	0
29707	1.517706	9.808979	1.129978	0.107498	0.122923	-0.170440	-0.197079	-0.510600	-0.847390	0.652114	0.544908	-0.417860	-0.321273	0	0
29708	1.633941	9.815946	1.143121	0.109214	0.115790	-0.168739	-0.194389	-0.511130	-0.845532	0.651469	0.546652	-0.416577	-0.321284	0	0
29709	1.725096	9.739914	1.132049	0.141496	0.110644	-0.165151	-0.191160	-0.512110	-0.843150	0.650628	0.548604	-0.415400	-0.321184	0	0
29710	1.807847	9.603042	1.145250	0.153170	0.071820	-0.137085	-0.188471	-0.512527	-0.840062	0.649656	0.550357	-0.414712	-0.321042	0	0
29711	1.853240	9.526189	1.219442	0.150054	0.074072	-0.121175	-0.185779	-0.513892	-0.838912	0.648756	0.552053	-0.414041	-0.320816	0	0
29712	1.883981	9.563160	1.210477	0.143401	0.053331	-0.111612	-0.183757	-0.515993	-0.835871	0.647838	0.553575	-0.413577	-0.320647	0	0
29713	1.899920	9.616859	1.225005	0.171520	0.044977	-0.087713	-0.181606	-0.515775	-0.835208	0.646808	0.555166	-0.413348	-0.320270	0	0
29714	1.910426	9.578209	1.237655	0.205596	0.049577	-0.082273	-0.180792	-0.519047	-0.829331	0.645619	0.556953	-0.413267	-0.319671	0	0
29715	1.937597	9.544709	1.188189	0.264699	0.036519	-0.073334	-0.179988	-0.518590	-0.825376	0.644082	0.559046	-0.413470	-0.318855	0	0
29716	1.990066	9.450974	1.094214	0.279685	0.038947	-0.094495	-0.180111	-0.522976	-0.819388	0.642388	0.561319	-0.413619	-0.318084	0	0
29717	2.100262	9.382565	1.021079	0.280211	0.039437	-0.113960	-0.177419	-0.524570	-0.814432	0.640645	0.563670	-0.413622	-0.317438	0	0
29718	2.277783	9.366374	1.108497	0.250079	-0.001971	-0.139114	-0.176336	-0.527549	-0.809229	0.638797	0.565799	-0.413681	-0.317299	0	0
29719	2.336643	9.542210	0.904356	0.239936	-0.097948	-0.180442	-0.174185	-0.527970	-0.805454	0.636503	0.567707	-0.414058	-0.318007	0	0
29720	2.195614	9.568785	0.926308	0.225644	-0.147553	-0.193152	-0.172026	-0.530920	-0.802579	0.634007	0.569432	-0.414653	-0.319132	0	0
29721	2.123194	9.533469	0.794358	0.137848	-0.167418	-0.211216	-0.169606	-0.531322	-0.799896	0.631906	0.570576	-0.414968	-0.320841	0	0
29722	2.164076	9.638577	0.590200	0.029650	-0.195083	-0.208204	-0.168527	-0.532813	-0.797778	0.630271	0.570961	-0.415143	-0.323138	0	0
29723	1.967792	9.744249	0.499124	-0.003486	-0.235015	-0.187305	-0.169067	-0.531800	-0.798147	0.628771	0.570877	-0.415565	-0.325657	0	0
29724	1.710947	9.831818	0.302812	0.033594	-0.219469	-0.156973	-0.167717	-0.533464	-0.801077	0.627167	0.570985	-0.416193	-0.327750	0	0
29725	1.705056	9.746733	0.202167	0.077721	-0.184506	-0.117704	-0.167987	-0.533030	-0.801196	0.625635	0.571276	-0.416957	-0.329199	0	0
29726	1.848598	9.581820	0.101896	0.051112	-0.186926	-0.064781	-0.168659	-0.533505	-0.798344	0.624363	0.571210	-0.417961	-0.330452	0	0
29727	2.110067	9.355941	0.121253	-0.019511	-0.241905	-0.058330	-0.168926	-0.533757	-0.799438	0.623341	0.570444	-0.419101	-0.332256	0	0
29728	2.219153	9.472017	0.094837	-0.061594	-0.372128	-0.055787	-0.170808	-0.533676	-0.801048	0.621957	0.569015	-0.420931	-0.334975	0	0
29729	2.029746	9.701612	-0.105291	-0.012292	-0.489659	-0.068724	-0.173495	-0.534439	-0.802131	0.619807	0.567486	-0.423574	-0.338207	0	0
29730	1.678412	9.794753	-0.256398	0.052178	-0.532838	-0.063417	-0.176453	-0.534211	-0.802906	0.617046	0.566229	-0.426722	-0.341391	0	0
29731	1.387870	9.777340	-0.274812	0.061983	-0.534642	-0.059797	-0.181428	-0.533912	-0.804745	0.614278	0.564940	-0.429923	-0.344488	0	0
29732	1.212601	9.815430	-0.278071	0.038344	-0.515600	-0.047335	-0.184110	-0.536094	-0.805738	0.611687	0.563556	-0.432985	-0.347516	0	0
29733	1.155450	9.879934	-0.316421	0.023669	-0.514212	-0.036752	-0.185991	-0.536482	-0.805456	0.609265	0.561977	-0.436033	-0.350505	0	0
29734	1.176322	9.899715	-0.489255	0.062046	-0.514200	-0.024256	-0.190294	-0.536575	-0.803229	0.606596	0.560612	-0.439276	-0.353261	0	0
29735	1.230039	9.847260	-0.694238	0.084316	-0.526636	-0.017198	-0.194859	-0.538736	-0.803246	0.603808	0.559248	-0.442696	-0.355918	0	0
29736	1.279545	9.760740	-0.913537	0.078791	-0.558690	-0.017422	-0.198893	-0.538685	-0.801427	0.600837	0.557763	-0.446281	-0.358788	0	0
29737	1.169380	9.695623	-0.906797	0.064286	-0.584542	0.015989	-0.203731	-0.539565	-0.801399	0.597978	0.555895	-0.450134	-0.361639	0	0
29738	0.999274	9.716811	-0.916992	0.032559	-0.641693	0.014676	-0.208706	-0.539335	-0.800243	0.594963	0.553651	-0.454197	-0.364959	0	0
29739	0.791819	9.921831	-0.847872	0.025616	-0.655678	0.002223	-0.214207	-0.543013	-0.801115	0.591891	0.551322	-0.458218	-0.368437	0	0
29740	0.500093	9.979665	-0.765783	0.081953	-0.644096	-0.016032	-0.219721	-0.542745	-0.801042	0.588430	0.549453	-0.462270	-0.371696	0	0
29741	0.261959	9.761707	-0.805149	0.145080	-0.608073	-0.013773	-0.224020	-0.543833	-0.798712	0.584798	0.548047	-0.466319	-0.374436	0	0
29742	0.036249	9.500258	-1.021945	0.129732	-0.541960	-0.032782	-0.229392	-0.546334	-0.795461	0.581442	0.546878	-0.469823	-0.376984	0	0
29743	-0.064076	9.508121	-1.275442	0.052356	-0.437328	-0.048241	-0.231811	-0.546855	-0.795041	0.578934	0.545721	-0.472300	-0.379417	0	0
29744	-0.038011	9.688259	-1.093046	0.001353	-0.325909	-0.040633	-0.233825	-0.547504	-0.795584	0.577243	0.544636	-0.474004	-0.381421	0	0
29745	0.085950	9.802187	-1.027512	-0.003750	-0.288471	-0.045748	-0.235306	-0.546753	-0.795950	0.575724	0.543711	-0.475398	-0.383296	0	0
29746	0.147193	9.764453	-1.059050	0.023944	-0.244217	-0.063954	-0.236650	-0.546662	-0.798520	0.574198	0.543169	-0.476585	-0.384877	0	0
29747	0.147236	9.633356	-1.106206	0.035137	-0.226951	-0.075295	-0.236650	-0.546974	-0.797304	0.572625	0.542852	-0.477598	-0.386409	0	0
29748	0.163601	9.541402	-1.109824	0.028648	-0.186463	-0.060911	-0.237454	-0.547654	-0.797725	0.571354	0.542539	-0.478484	-0.387633	0	0
29749	0.171107	9.400730	-1.156679	0.006999	-0.158374	-0.053721	-0.237723	-0.547852	-0.795004	0.570328	0.542232	-0.479100	-0.388811	0	0
29750	0.219793	9.377329	-1.236856	-0.040376	-0.110620	-0.023513	-0.238128	-0.547393	-0.796074	0.569936	0.541637	-0.479485	-0.389739	0	0
29751	0.362775	9.520741	-1.101149	-0.086766	-0.069823	0.001316	-0.238401	-0.546282	-0.794810	0.570043	0.540886	-0.479522	-0.390580	0	0
29752	0.535525	9.873470	-0.961293	-0.116249	-0.058260	0.027764	-0.241628	-0.545563	-0.798153	0.570510	0.539813	-0.479590	-0.391297	0	0
29753	0.747527	10.195349	-0.865738	-0.084421	-0.021290	0.054560	-0.240556	-0.544424	-0.799491	0.571038	0.539015	-0.479641	-0.391565	0	0
29754	0.934451	10.312847	-0.793484	-0.009558	0.009623	0.053177	-0.241628	-0.545192	-0.801955	0.571354	0.538694	-0.479876	-0.391258	0	0
29755	1.103210	10.124133	-0.733921	0.045318	0.047256	0.060632	-0.242168	-0.544638	-0.800841	0.571532	0.538879	-0.480074	-0.390500	0	0
29756	1.317914	9.948396	-0.624900	0.016426	0.100062	0.073214	-0.242703	-0.545441	-0.802359	0.572217	0.538961	-0.480003	-0.389468	0	0
29757	1.502716	9.954202	-0.395394	-0.028229	0.085877	0.057023	-0.241630	-0.544327	-0.802608	0.572964	0.538889	-0.479676	-0.388872	0	0
29758	1.560725	10.047480	-0.623011	0.000973	0.090027	0.042985	-0.242436	-0.544579	-0.803151	0.573566	0.538987	-0.479439	-0.388141	0	0
29759	1.460077	9.730049	-0.732033	0.131347	0.102428	0.016989	-0.242710	-0.543521	-0.799573	0.573378	0.540082	-0.479423	-0.386915	0	0
29760	1.291103	9.192890	-0.841494	0.162638	0.096191	-0.008529	-0.240286	-0.544741	-0.798279	0.572933	0.541374	-0.479498	-0.385671	0	0
29761	1.170656	8.911525	-0.852696	0.038531	0.130611	-0.005124	-0.240150	-0.545697	-0.793817	0.573294	0.542149	-0.478843	-0.384861	0	0
29762	1.157605	9.103087	-0.705290	-0.089018	0.151037	-0.011590	-0.237595	-0.545718	-0.795482	0.574461	0.542222	-0.477616	-0.384542	0	0
29763	1.289754	9.571624	-0.411080	-0.110631	0.168615	-0.009833	-0.237062	-0.543987	-0.797339	0.575792	0.542306	-0.476142	-0.384262	0	0
29764	1.400138	9.896521	-0.241633	-0.067860	0.165084	0.004382	-0.236260	-0.542090	-0.800555	0.576966	0.542472	-0.475002	-0.383676	0	0
29765	1.497687	9.866732	-0.238415	0.013425	0.173124	-0.005056	-0.233301	-0.542296	-0.800733	0.577663	0.543259	-0.474003	-0.382748	0	0
29766	1.594317	9.640288	-0.233741	0.009457	0.188681	0.011816	-0.230746	-0.542452	-0.802674	0.578556	0.543925	-0.473059	-0.381618	0	0
29767	1.727859	9.504334	-0.247875	-0.042786	0.176693	0.011552	-0.231017	-0.541596	-0.802643	0.579642	0.544311	-0.471917	-0.380833	0	0
29768	1.755735	9.580108	-0.151300	-0.082276	0.124246	-0.002180	-0.229134	-0.541589	-0.804844	0.580672	0.544262	-0.470921	-0.380569	0	0
29769	1.700637	9.681076	-0.076719	-0.077038	0.085196	-0.003291	-0.229541	-0.540475	-0.803578	0.581461	0.544162	-0.470101	-0.380522	0	0
29770	1.554905	9.828953	-0.010088	-0.053621	0.039378	-0.012328	-0.228332	-0.540185	-0.805081	0.581895	0.544003	-0.469649	-0.380642	0	0
29771	1.417266	9.802177	-0.018925	-0.019980	0.009030	0.003529	-0.226857	-0.538803	-0.805053	0.582045	0.543908	-0.469529	-0.380698	0	0
29772	1.312001	9.717717	-0.117810	0.003305	0.002015	0.007122	-0.226857	-0.538642	-0.805865	0.582070	0.543848	-0.469615	-0.380639	0	0
29773	1.351738	9.669886	-0.116229	-0.032920	0.003273	0.015851	-0.227395	-0.538476	-0.806398	0.582312	0.543595	-0.469547	-0.380713	0	0
29774	1.409744	9.690368	-0.037570	-0.032952	-0.012679	0.013965	-0.228874	-0.538404	-0.808013	0.582489	0.543234	-0.469620	-0.380867	0	0
29775	1.459978	9.725267	-0.026663	-0.037518	-0.005689	0.017519	-0.227126	-0.538149	-0.808570	0.582725	0.542908	-0.469598	-0.380998	0	0
29776	1.495310	9.784177	0.022123	-0.037005	-0.005199	-0.001938	-0.226997	-0.536613	-0.807705	0.582901	0.542630	-0.469522	-0.381220	0	0
29777	1.508056	9.764996	0.099692	-0.010967	-0.006800	-0.000102	-0.227534	-0.536708	-0.809200	0.582924	0.542533	-0.469514	-0.381332	0	0
29778	1.482997	9.677141	0.051440	0.001907	-0.025926	-0.013435	-0.228076	-0.535424	-0.809016	0.582746	0.542454	-0.469647	-0.381552	0	0
29779	1.439850	9.642364	-0.017026	-0.010091	-0.004237	-0.031887	-0.227264	-0.537019	-0.808259	0.582660	0.542517	-0.469457	-0.381829	0	0
29780	1.440299	9.622952	0.002393	-0.009901	0.017188	-0.035285	-0.226188	-0.537173	-0.808822	0.582666	0.542639	-0.469173	-0.381995	0	0
29781	1.440345	9.622955	0.016838	-0.010051	0.031214	-0.027239	-0.225519	-0.536036	-0.809610	0.582767	0.542811	-0.468804	-0.382050	0	0
29782	1.433779	9.593708	0.055374	-0.024301	0.027692	-0.033493	-0.225523	-0.534608	-0.810108	0.582906	0.542879	-0.468415	-0.382218	0	0
29783	1.482579	9.696553	0.041652	-0.049894	-0.006518	-0.024966	-0.224451	-0.533185	-0.811437	0.583059	0.542660	-0.468128	-0.382647	0	0
29784	1.408864	9.753484	0.082291	-0.012228	-0.024029	-0.023179	-0.223639	-0.535025	-0.812323	0.582931	0.542555	-0.468139	-0.382976	0	0
29785	1.321691	9.732469	-0.026146	-0.028361	-0.022351	-0.024965	-0.223640	-0.534909	-0.811230	0.582896	0.542397	-0.468028	-0.383389	0	0
29786	1.259355	9.699780	-0.018184	-0.022090	-0.008167	-0.021303	-0.224176	-0.535337	-0.810556	0.582903	0.542286	-0.467920	-0.383668	0	0
29787	1.253930	9.726383	-0.032995	-0.037522	-0.006650	-0.016037	-0.223909	-0.534752	-0.811630	0.583025	0.542092	-0.467731	-0.383985	0	0
29788	1.268000	9.755774	0.003325	-0.029561	0.005690	-0.008866	-0.222431	-0.534194	-0.812719	0.583186	0.541933	-0.467580	-0.384150	0	0
29789	1.301438	9.785516	0.035422	-0.025917	0.027016	-0.006959	-0.224849	-0.534790	-0.815162	0.583440	0.541892	-0.467289	-0.384177	0	0
29790	1.374157	9.786837	0.047272	-0.008931	0.023520	-0.003408	-0.222300	-0.533017	-0.814725	0.583592	0.541895	-0.467144	-0.384118	0	0
29791	1.417725	9.787626	0.034160	-0.014678	0.019612	0.008917	-0.222166	-0.532718	-0.815534	0.583814	0.541814	-0.467027	-0.384038	0	0
29792	1.457541	9.730082	-0.000294	-0.009109	0.009189	0.000905	-0.222302	-0.532133	-0.816195	0.583917	0.541741	-0.466987	-0.384031	0	0
29793	1.458440	9.683971	-0.007140	0.000012	0.009374	-0.003483	-0.222299	-0.532967	-0.816903	0.583968	0.541761	-0.466921	-0.384007	0	0
29794	1.449119	9.659522	-0.043351	-0.018079	-0.012115	-0.003674	-0.221625	-0.533577	-0.815705	0.584003	0.541576	-0.466946	-0.384184	0	0
29795	1.424609	9.671214	-0.056228	-0.021702	-0.017481	-0.003714	-0.222572	-0.531872	-0.814957	0.584048	0.541364	-0.466954	-0.384406	0	0
29796	1.375629	9.699459	-0.038686	-0.024521	-0.042457	-0.037469	-0.222571	-0.532290	-0.815243	0.583846	0.541182	-0.466948	-0.384975	0	0
29797	1.297719	9.719896	-0.021973	-0.013798	-0.053950	-0.036609	-0.222433	-0.532964	-0.816901	0.583552	0.541027	-0.467023	-0.385547	0	0
29798	1.217228	9.745139	-0.024633	-0.029254	-0.063084	-0.032278	-0.220825	-0.531610	-0.815787	0.583301	0.540715	-0.467145	-0.386217	0	0
29799	1.248634	9.740848	-0.083819	-0.031713	-0.052262	-0.039295	-0.221638	-0.528986	-0.818144	0.583101	0.540473	-0.467126	-0.386880	0	0
29800	1.311410	9.741980	-0.151713	-0.017169	-0.052006	-0.044564	-0.222572	-0.531192	-0.819839	0.582786	0.540329	-0.467165	-0.387507	0	0
29801	1.360503	9.721028	-0.087459	-0.013600	-0.042258	-0.041850	-0.220824	-0.531075	-0.820536	0.582526	0.540241	-0.467145	-0.388044	0	0
29802	1.362275	9.757478	-0.063606	-0.017012	-0.067782	-0.053519	-0.221365	-0.530194	-0.821319	0.582102	0.540080	-0.467227	-0.388806	0	0
29803	1.342203	9.786242	-0.098141	-0.006442	-0.087384	-0.048303	-0.220827	-0.530200	-0.821597	0.581570	0.539886	-0.467462	-0.389589	0	0
29804	1.369559	9.757610	-0.058569	0.013630	-0.099353	-0.060700	-0.220020	-0.530552	-0.819439	0.580804	0.539813	-0.467806	-0.390417	0	0
29805	1.384669	9.723894	-0.091553	0.030525	-0.124191	-0.057271	-0.220158	-0.529133	-0.819391	0.579866	0.539728	-0.468352	-0.391275	0	0
29806	1.341598	9.689120	-0.135944	0.009928	-0.124280	-0.060860	-0.219887	-0.529995	-0.819150	0.579000	0.539535	-0.468824	-0.392255	0	0
29807	1.316868	9.712948	-0.141697	0.000454	-0.140735	-0.045961	-0.220826	-0.530663	-0.819978	0.578190	0.539153	-0.469409	-0.393274	0	0
29808	1.321267	9.737305	-0.129709	0.007510	-0.130182	-0.038801	-0.220691	-0.530628	-0.821613	0.577395	0.538817	-0.470024	-0.394169	0	0
29809	1.335636	9.752136	-0.090864	0.000029	-0.144663	-0.030965	-0.223649	-0.530894	-0.819408	0.576627	0.538343	-0.470710	-0.395121	0	0
29810	1.315938	9.766343	-0.098797	0.005097	-0.166176	-0.022242	-0.223513	-0.531470	-0.819156	0.575738	0.537770	-0.471609	-0.396123	0	0
29811	1.306828	9.737046	-0.098856	0.019300	-0.168011	-0.015134	-0.223921	-0.529899	-0.819236	0.574819	0.537235	-0.472591	-0.397014	0	0
29812	1.306760	9.737042	-0.120524	0.002614	-0.172145	0.002470	-0.226741	-0.530943	-0.820327	0.574009	0.536504	-0.473645	-0.397917	0	0
29813	1.330990	9.730195	-0.165467	0.018687	-0.200457	0.002335	-0.227950	-0.531179	-0.821137	0.573007	0.535748	-0.474903	-0.398879	0	0
29814	1.304147	9.736989	-0.180786	0.019439	-0.202362	0.007636	-0.227682	-0.531100	-0.818686	0.571982	0.534967	-0.476219	-0.399829	0	0
29815	1.301739	9.736946	-0.176045	0.016639	-0.213987	0.009321	-0.231178	-0.530866	-0.819183	0.570951	0.534105	-0.477581	-0.400829	0	0
29816	1.286424	9.770652	-0.208064	0.003612	-0.204756	0.027024	-0.232924	-0.531537	-0.819048	0.570070	0.533124	-0.478949	-0.401754	0	0
29817	1.281785	9.755999	-0.234576	0.023515	-0.218661	0.020811	-0.234538	-0.531371	-0.818479	0.569022	0.532221	-0.480423	-0.402675	0	0
29818	1.246553	9.701953	-0.220805	0.023020	-0.219127	0.039382	-0.237627	-0.532562	-0.819026	0.568013	0.531230	-0.482012	-0.403510	0	0
29819	1.234452	9.696875	-0.247619	0.012160	-0.222819	0.041096	-0.239641	-0.533347	-0.819845	0.567083	0.530142	-0.483568	-0.404387	0	0
29820	1.214621	9.720793	-0.236371	-0.005658	-0.219260	0.034877	-0.242332	-0.532769	-0.817616	0.566201	0.529004	-0.485012	-0.405381	0	0
29821	1.165543	9.749032	-0.250127	0.008690	-0.214764	0.037613	-0.243950	-0.531297	-0.818366	0.565308	0.527940	-0.486486	-0.406248	0	0
29822	1.186104	9.698430	-0.198561	0.016287	-0.209904	0.023519	-0.246369	-0.531836	-0.817130	0.564305	0.527014	-0.487901	-0.407147	0	0
29823	1.156976	9.690612	-0.261986	0.009211	-0.204545	0.020003	-0.249325	-0.532474	-0.817252	0.563382	0.526077	-0.489221	-0.408053	0	0
29824	1.156722	9.700316	-0.281325	0.000368	-0.185886	0.017443	-0.251473	-0.533403	-0.817802	0.562549	0.525183	-0.490401	-0.408935	0	0
29825	1.176314	9.690962	-0.275838	-0.006709	-0.184945	0.013002	-0.252684	-0.533080	-0.818322	0.561772	0.524267	-0.491505	-0.409852	0	0
29826	1.185521	9.715405	-0.275740	-0.004446	-0.186266	-0.004684	-0.253492	-0.533007	-0.814497	0.560870	0.523451	-0.492547	-0.410879	0	0
29827	1.155828	9.748855	-0.257646	0.006541	-0.175376	-0.009880	-0.257255	-0.533487	-0.814468	0.559972	0.522758	-0.493528	-0.411807	0	0
29828	1.127492	9.714356	-0.238997	0.022456	-0.186131	-0.001051	-0.256580	-0.534346	-0.814776	0.558940	0.522071	-0.494696	-0.412679	0	0
29829	1.050492	9.678967	-0.286831	0.019976	-0.180650	-0.008076	-0.259943	-0.533646	-0.817166	0.557949	0.521421	-0.495767	-0.413557	0	0
29830	1.020371	9.726970	-0.312191	-0.005196	-0.154281	-0.004445	-0.258868	-0.533375	-0.817714	0.557201	0.520725	-0.496622	-0.414415	0	0
29831	1.001364	9.831015	-0.301522	0.008148	-0.145454	0.002725	-0.261560	-0.532203	-0.816692	0.556485	0.520100	-0.497499	-0.415108	0	0
29832	1.077011	9.803254	-0.313435	0.018712	-0.129643	0.014338	-0.262631	-0.533906	-0.815508	0.555810	0.519543	-0.498412	-0.415614	0	0
29833	1.138836	9.736399	-0.344736	0.024365	-0.132020	0.004605	-0.263838	-0.534860	-0.815934	0.555081	0.519054	-0.499290	-0.416145	0	0
29834	1.156573	9.697879	-0.343901	0.002480	-0.133354	0.015135	-0.262901	-0.533915	-0.814825	0.554475	0.518387	-0.500156	-0.416743	0	0
29835	1.126852	9.728898	-0.349861	0.015087	-0.120848	0.017028	-0.265855	-0.534965	-0.815505	0.553899	0.517831	-0.500996	-0.417193	0	0
29836	1.111388	9.772313	-0.367515	0.015362	-0.122362	0.006412	-0.267737	-0.534896	-0.816570	0.553240	0.517320	-0.501811	-0.417720	0	0
29837	1.107229	9.738251	-0.364978	0.029574	-0.111795	0.015367	-0.268142	-0.534500	-0.814918	0.552625	0.516890	-0.502650	-0.418060	0	0
29838	1.136758	9.714510	-0.373522	0.017175	-0.088696	0.011935	-0.268676	-0.535929	-0.813869	0.552149	0.516503	-0.503312	-0.418370	0	0
29839	1.146193	9.726818	-0.378140	0.020262	-0.075917	-0.000354	-0.271776	-0.533300	-0.814156	0.551695	0.516250	-0.503830	-0.418657	0	0
29840	1.139084	9.719407	-0.373487	0.006573	-0.086832	0.004840	-0.272848	-0.534584	-0.812687	0.551250	0.515845	-0.504403	-0.419052	0	0
29841	1.156709	9.685740	-0.377507	0.020398	-0.066939	-0.003833	-0.271639	-0.534001	-0.814589	0.550824	0.515648	-0.504854	-0.419312	0	0
29842	1.147214	9.673428	-0.392149	0.014205	-0.043878	-0.003702	-0.271907	-0.534574	-0.814060	0.550523	0.515510	-0.505175	-0.419492	0	0
29843	1.126713	9.724032	-0.424455	0.010479	-0.040486	0.001616	-0.273252	-0.534556	-0.813499	0.550303	0.515343	-0.505465	-0.419636	0	0
29844	1.130979	9.758101	-0.393286	0.008660	-0.033432	0.003421	-0.273518	-0.535412	-0.812978	0.550111	0.515180	-0.505744	-0.419752	0	0
29845	1.175256	9.724916	-0.396492	0.021584	-0.024169	-0.007097	-0.273248	-0.535708	-0.812719	0.549878	0.515187	-0.505945	-0.419804	0	0
29846	1.175664	9.700644	-0.420369	0.028941	-0.021310	-0.012358	-0.273518	-0.536085	-0.808370	0.549578	0.515267	-0.506160	-0.419841	0	0
29847	1.175986	9.686086	-0.410620	0.025638	-0.002472	-0.020205	-0.273518	-0.535789	-0.808905	0.549379	0.515454	-0.506192	-0.419833	0	0
29848	1.156528	9.690589	-0.404029	0.027421	-0.011326	-0.021136	-0.274057	-0.535506	-0.808344	0.549098	0.515610	-0.506302	-0.419876	0	0
29849	1.156536	9.690589	-0.401622	0.016847	-0.003239	-0.028190	-0.272436	-0.537759	-0.810615	0.548906	0.515787	-0.506259	-0.419961	0	0
29850	1.141349	9.724301	-0.392713	0.011521	0.002983	-0.029933	-0.271633	-0.536975	-0.808557	0.548744	0.515962	-0.506177	-0.420057	0	0
29851	1.177684	9.720102	-0.425268	0.025765	0.020665	-0.020942	-0.271901	-0.537268	-0.807882	0.548657	0.516252	-0.506077	-0.419934	0	0
29852	1.161183	9.697954	-0.418386	0.032812	0.028548	-0.013792	-0.272440	-0.536840	-0.807453	0.548581	0.516567	-0.506030	-0.419705	0	0
29853	1.195090	9.691281	-0.467848	0.018428	0.031096	-0.013827	-0.271501	-0.536175	-0.806489	0.548614	0.516824	-0.505879	-0.419526	0	0
29854	1.209398	9.706109	-0.448263	0.016174	0.045710	0.005705	-0.270287	-0.537298	-0.808174	0.548793	0.517023	-0.505766	-0.419183	0	0
29855	1.224019	9.706377	-0.421336	0.021418	0.053582	0.012841	-0.270825	-0.537286	-0.808167	0.549036	0.517256	-0.505643	-0.418726	0	0
29856	1.238490	9.711496	-0.411301	0.014801	0.057608	-0.008376	-0.269751	-0.537216	-0.806135	0.549222	0.517566	-0.505388	-0.418407	0	0
29857	1.267818	9.697461	-0.422332	0.021118	0.066531	-0.007421	-0.269615	-0.537521	-0.805329	0.549448	0.517952	-0.505087	-0.417995	0	0
29858	1.287777	9.661404	-0.469593	0.016430	0.070739	0.000547	-0.269345	-0.537779	-0.806703	0.549727	0.518280	-0.504813	-0.417552	0	0
29859	1.302521	9.654391	-0.449829	0.002057	0.066219	-0.001299	-0.269347	-0.537706	-0.803704	0.550077	0.518528	-0.504467	-0.417201	0	0
29860	1.335840	9.688985	-0.424995	-0.008810	0.051908	-0.001434	-0.268268	-0.538062	-0.807814	0.550384	0.518648	-0.504181	-0.416994	0	0
29861	1.350096	9.708669	-0.391004	-0.010440	0.059139	-0.006702	-0.267465	-0.536963	-0.807107	0.550741	0.518823	-0.503795	-0.416771	0	0
29862	1.330294	9.727729	-0.401384	-0.005127	0.060873	-0.003134	-0.266927	-0.537278	-0.806306	0.551067	0.519009	-0.503465	-0.416507	0	0
29863	1.296951	9.688275	-0.464699	0.003824	0.059122	-0.001339	-0.266657	-0.537567	-0.806319	0.551374	0.519233	-0.503167	-0.416181	0	0
29864	1.297354	9.668861	-0.459726	-0.003430	0.057239	0.000395	-0.268542	-0.536507	-0.807352	0.551685	0.519393	-0.502885	-0.415911	0	0
29865	1.287123	9.700238	-0.431389	-0.022307	0.073040	0.002206	-0.265849	-0.537812	-0.808787	0.552212	0.519512	-0.502421	-0.415623	0	0
29866	1.301276	9.717487	-0.445529	-0.016024	0.058913	0.000363	-0.265581	-0.537066	-0.810673	0.552598	0.519611	-0.502074	-0.415404	0	0
29867	1.330509	9.713164	-0.425341	-0.010825	0.046382	0.005597	-0.265586	-0.535641	-0.811036	0.552947	0.519664	-0.501823	-0.415177	0	0
29868	1.330376	9.722875	-0.406160	-0.004362	0.041278	-0.001489	-0.265854	-0.535915	-0.811177	0.553174	0.519762	-0.501615	-0.415004	0	0
29869	1.335206	9.722962	-0.410827	-0.005309	0.041226	0.000275	-0.266126	-0.534971	-0.808828	0.553447	0.519849	-0.501389	-0.414804	0	0
29870	1.326081	9.693665	-0.415700	0.007560	0.038040	-0.010310	-0.264775	-0.537274	-0.808646	0.553561	0.520045	-0.501200	-0.414635	0	0
29871	1.345562	9.689162	-0.415069	0.006369	0.046615	0.002114	-0.265451	-0.535792	-0.810770	0.553809	0.520208	-0.501003	-0.414336	0	0
29872	1.364932	9.694372	-0.388033	0.002829	0.039563	-0.001484	-0.264642	-0.536512	-0.811075	0.553990	0.520337	-0.500834	-0.414137	0	0
29873	1.389087	9.699667	-0.380110	0.014480	0.039618	0.000315	-0.263570	-0.535401	-0.811188	0.554155	0.520524	-0.500702	-0.413842	0	0
29874	1.384502	9.685017	-0.389769	0.005528	0.028962	-0.003315	-0.263568	-0.536307	-0.808765	0.554262	0.520634	-0.500592	-0.413692	0	0
29875	1.350641	9.684404	-0.371545	-0.007159	0.019921	-0.001638	-0.264109	-0.535161	-0.808722	0.554434	0.520627	-0.500470	-0.413617	0	0
29876	1.330436	9.722878	-0.386900	-0.013557	0.018889	0.001875	-0.263305	-0.534034	-0.809240	0.554611	0.520564	-0.500365	-0.413588	0	0
29877	1.349649	9.732938	-0.379164	-0.009027	0.020729	0.001012	-0.263573	-0.534299	-0.809790	0.554809	0.520535	-0.500246	-0.413502	0	0
29878	1.340292	9.713346	-0.396154	0.006230	0.016388	0.001920	-0.263843	-0.534019	-0.809369	0.554870	0.520570	-0.500237	-0.413387	0	0
29879	1.296921	9.700420	-0.397388	0.006832	0.012572	0.012516	-0.264512	-0.535133	-0.809534	0.554993	0.520537	-0.500290	-0.413200	0	0
29880	1.228333	9.738018	-0.390147	-0.007466	0.003689	0.007123	-0.264108	-0.535407	-0.810364	0.555084	0.520417	-0.500322	-0.413190	0	0
29881	1.188912	9.776149	-0.353128	-0.009640	0.005098	0.021277	-0.264377	-0.535577	-0.808869	0.555291	0.520219	-0.500392	-0.413076	0	0
29882	1.149666	9.794855	-0.383361	0.017088	0.013035	0.032913	-0.265457	-0.533834	-0.809617	0.555406	0.520144	-0.500609	-0.412753	0	0
29883	1.174966	9.744335	-0.365352	0.007936	0.015474	0.039085	-0.264380	-0.534463	-0.808015	0.555645	0.519999	-0.500786	-0.412399	0	0
29884	1.155994	9.724571	-0.358564	0.007756	0.017074	0.046172	-0.265453	-0.535275	-0.808574	0.555885	0.519824	-0.501009	-0.412026	0	0
29885	1.175268	9.727346	-0.377251	-0.001937	0.031349	0.040924	-0.266124	-0.535518	-0.809663	0.556261	0.519681	-0.501065	-0.411630	0	0
29886	1.228188	9.745298	-0.390207	0.013346	0.038548	0.042774	-0.267201	-0.535572	-0.806248	0.556563	0.519640	-0.501176	-0.411138	0	0
29887	1.266752	9.750850	-0.422767	0.029925	0.049663	0.030513	-0.266527	-0.536015	-0.806134	0.556822	0.519802	-0.501206	-0.410546	0	0
29888	1.306321	9.703010	-0.474152	0.036943	0.081420	0.043109	-0.267604	-0.535578	-0.805562	0.557216	0.520066	-0.501177	-0.409712	0	0
29889	1.379888	9.655789	-0.500426	0.028360	0.131310	0.036315	-0.267735	-0.536699	-0.806005	0.557915	0.520524	-0.500775	-0.408669	0	0
29890	1.492399	9.614141	-0.438884	-0.003772	0.170252	0.032903	-0.265187	-0.534772	-0.806109	0.558922	0.520973	-0.500030	-0.407632	0	0
29891	1.597028	9.608767	-0.341748	-0.021483	0.173043	0.022231	-0.264380	-0.534617	-0.807475	0.560031	0.521387	-0.499118	-0.406696	0	0
29892	1.667832	9.597923	-0.245609	-0.006846	0.144187	0.007930	-0.263840	-0.535158	-0.809134	0.560818	0.521833	-0.498375	-0.405950	0	0
29893	1.663414	9.583282	-0.202303	-0.019158	0.103628	-0.010049	-0.263304	-0.534601	-0.809258	0.561441	0.522133	-0.497695	-0.405539	0	0
29894	1.566154	9.600940	-0.190977	-0.013305	0.047432	-0.036892	-0.263030	-0.536193	-0.808087	0.561598	0.522374	-0.497231	-0.405579	0	0
29895	1.444252	9.632711	-0.219031	-0.016873	0.001385	-0.046013	-0.261290	-0.533524	-0.808838	0.561556	0.522447	-0.496948	-0.405889	0	0
29896	1.292767	9.680934	-0.301077	-0.027792	0.004706	-0.040688	-0.260886	-0.534165	-0.806004	0.561564	0.522456	-0.496642	-0.406243	0	0
29897	1.228998	9.716189	-0.317743	-0.016772	0.001457	-0.049502	-0.259410	-0.533343	-0.806267	0.561506	0.522548	-0.496340	-0.406573	0	0
29898	1.144917	9.802060	-0.306528	-0.022417	0.031281	-0.035169	-0.259274	-0.533629	-0.806277	0.561639	0.522666	-0.495936	-0.406730	0	0
29899	1.176325	9.802627	-0.334456	-0.018664	0.054471	-0.036784	-0.258740	-0.532163	-0.808960	0.561903	0.522902	-0.495393	-0.406723	0	0
29900	1.267580	9.719313	-0.359914	-0.014277	0.080963	-0.027775	-0.258471	-0.532160	-0.809372	0.562267	0.523229	-0.494784	-0.406542	0	0
29901	1.321836	9.674173	-0.348279	-0.025936	0.089759	-0.027766	-0.256990	-0.532766	-0.809136	0.562780	0.523523	-0.494059	-0.406336	0	0
29902	1.360464	9.689445	-0.299063	-0.020699	0.086120	-0.022479	-0.256050	-0.532511	-0.808867	0.563224	0.523808	-0.493421	-0.406127	0	0
29903	1.410565	9.734056	-0.268975	-0.024139	0.080937	-0.029609	-0.254841	-0.532076	-0.810501	0.563677	0.524084	-0.492743	-0.405967	0	0
29904	1.466496	9.730219	-0.233527	-0.017108	0.086159	-0.022494	-0.254569	-0.532772	-0.811344	0.564101	0.524388	-0.492120	-0.405741	0	0
29905	1.476660	9.703697	-0.252274	-0.002804	0.054319	-0.024422	-0.252013	-0.533415	-0.810577	0.564333	0.524647	-0.491707	-0.405584	0	0
29906	1.443668	9.656974	-0.250526	-0.004369	0.043009	-0.035099	-0.250805	-0.532930	-0.808261	0.564429	0.524913	-0.491309	-0.405588	0	0
29907	1.409418	9.670917	-0.263719	-0.007427	0.031140	-0.023684	-0.252686	-0.533434	-0.809072	0.564576	0.525046	-0.491013	-0.405569	0	0
29908	1.390019	9.670564	-0.269126	-0.017508	0.016721	-0.019383	-0.251612	-0.532880	-0.809611	0.564673	0.525051	-0.490796	-0.405692	0	0
29909	1.296874	9.727139	-0.243524	-0.010406	0.016688	-0.015807	-0.250541	-0.531328	-0.810391	0.564797	0.525069	-0.490611	-0.405718	0	0
29910	1.301623	9.732081	-0.243416	-0.004943	0.030958	-0.015700	-0.248657	-0.531626	-0.811648	0.564915	0.525187	-0.490381	-0.405680	0	0
29911	1.323578	9.722768	-0.257115	-0.005076	0.032604	-0.010389	-0.248523	-0.531478	-0.812054	0.565112	0.525273	-0.490157	-0.405566	0	0
29912	1.364926	9.718665	-0.236557	-0.008914	0.032357	-0.001572	-0.247715	-0.531928	-0.811805	0.565314	0.525303	-0.489978	-0.405461	0	0
29913	1.384516	9.711740	-0.216645	-0.002933	0.025866	-0.024585	-0.247982	-0.532513	-0.810732	0.565409	0.525442	-0.489727	-0.405451	0	0
29914	1.408758	9.714609	-0.196665	-0.003251	0.018491	-0.014030	-0.248251	-0.532520	-0.810184	0.565462	0.525509	-0.489584	-0.405463	0	0
29915	1.389446	9.704544	-0.235698	0.007512	0.009689	-0.014047	-0.248521	-0.532183	-0.812213	0.565468	0.525588	-0.489524	-0.405425	0	0
29916	1.394326	9.702205	-0.240345	0.003027	-0.008041	-0.017712	-0.247852	-0.531103	-0.810551	0.565344	0.525601	-0.489536	-0.405566	0	0
29917	1.360280	9.704012	-0.265477	0.000511	-0.009668	-0.024795	-0.247855	-0.530103	-0.810927	0.565249	0.525614	-0.489501	-0.405724	0	0
29918	1.328975	9.693733	-0.266360	-0.014858	-0.009865	-0.022185	-0.248659	-0.530934	-0.810945	0.565191	0.525540	-0.489429	-0.405988	0	0
29919	1.316940	9.691088	-0.257080	-0.003419	-0.015322	-0.013340	-0.247582	-0.531207	-0.812464	0.565136	0.525451	-0.489470	-0.406130	0	0
29920	1.301754	9.724800	-0.248171	-0.008765	-0.008234	-0.014194	-0.248658	-0.531189	-0.812179	0.565087	0.525379	-0.489454	-0.406309	0	0
29921	1.282321	9.726875	-0.248783	0.003510	-0.017284	-0.003600	-0.247715	-0.531579	-0.814654	0.565026	0.525274	-0.489586	-0.406372	0	0
29922	1.287361	9.717256	-0.248556	0.002176	-0.008012	-0.019459	-0.247176	-0.531874	-0.814670	0.564900	0.525292	-0.489585	-0.406525	0	0
29923	1.282291	9.726873	-0.258413	0.003984	-0.016843	-0.021277	-0.247180	-0.530424	-0.816121	0.564766	0.525277	-0.489624	-0.406684	0	0
29924	1.267983	9.712046	-0.277999	-0.003449	-0.006502	-0.010621	-0.247179	-0.531364	-0.812202	0.564712	0.525226	-0.489638	-0.406807	0	0
29925	1.267853	9.719327	-0.273243	0.002218	-0.009748	-0.021234	-0.247313	-0.531367	-0.811928	0.564623	0.525230	-0.489629	-0.406937	0	0
29926	1.272772	9.721848	-0.234595	0.002112	-0.011613	-0.017712	-0.246241	-0.530262	-0.811769	0.564486	0.525224	-0.489658	-0.407100	0	0
29927	1.267572	9.738747	-0.239696	0.005476	-0.001179	-0.007025	-0.247856	-0.529656	-0.811866	0.564478	0.525212	-0.489688	-0.407089	0	0
29928	1.255549	9.731244	-0.256860	0.009479	-0.006087	-0.022954	-0.247315	-0.530486	-0.813261	0.564307	0.525294	-0.489690	-0.407218	0	0
29929	1.238714	9.721225	-0.278966	0.019752	-0.008262	-0.003481	-0.245698	-0.532119	-0.811699	0.564204	0.525317	-0.489837	-0.407155	0	0
29930	1.239296	9.692104	-0.278729	0.001835	0.009367	-0.003423	-0.245969	-0.531405	-0.811673	0.564230	0.525326	-0.489821	-0.407128	0	0
29931	1.248012	9.745673	-0.249978	0.003994	0.027429	-0.013915	-0.245024	-0.532603	-0.809816	0.564341	0.525457	-0.489647	-0.407013	0	0
29932	1.247397	9.777222	-0.245420	0.012692	0.023684	-0.003304	-0.246104	-0.531445	-0.809766	0.564379	0.525582	-0.489597	-0.406859	0	0
29933	1.267652	9.729033	-0.275730	0.016145	0.016492	0.001080	-0.245294	-0.532307	-0.810075	0.564434	0.525664	-0.489613	-0.406658	0	0
29934	1.283133	9.683190	-0.267687	0.003412	0.002096	0.003598	-0.246638	-0.532591	-0.808707	0.564443	0.525616	-0.489683	-0.406624	0	0
29935	1.272936	9.712139	-0.244146	-0.003869	0.005504	0.007134	-0.246104	-0.531153	-0.810165	0.564574	0.525510	-0.489711	-0.406544	0	0
29936	1.267575	9.736318	-0.254122	0.007057	0.012795	0.003679	-0.247180	-0.531147	-0.809335	0.564616	0.525525	-0.489736	-0.406436	0	0
29937	1.263086	9.716814	-0.263741	0.017889	0.009373	0.001925	-0.246097	-0.533740	-0.808614	0.564630	0.525584	-0.489804	-0.406259	0	0
29938	1.268218	9.699912	-0.280307	-0.012533	0.016360	-0.003430	-0.247176	-0.532903	-0.806940	0.564765	0.525538	-0.489691	-0.406267	0	0
29939	1.262793	9.726516	-0.295118	0.006586	0.002559	-0.014067	-0.245833	-0.531707	-0.811003	0.564739	0.525584	-0.489667	-0.406272	0	0
29940	1.233399	9.745405	-0.274497	0.014242	0.009296	0.003687	-0.246639	-0.532292	-0.809378	0.564727	0.525626	-0.489741	-0.406147	0	0
29941	1.217147	9.711124	-0.265108	0.000176	0.009483	-0.008729	-0.245426	-0.533327	-0.808745	0.564790	0.525639	-0.489679	-0.406117	0	0
29942	1.214597	9.715933	-0.274852	0.008844	0.009249	0.003675	-0.247040	-0.533296	-0.808453	0.564806	0.525649	-0.489731	-0.406019	0	0
29943	1.199842	9.725375	-0.282598	-0.004536	0.014558	0.000134	-0.246235	-0.532773	-0.807355	0.564953	0.525613	-0.489667	-0.405937	0	0
29944	1.246184	9.711651	-0.276258	0.005702	0.016731	-0.012207	-0.247309	-0.533001	-0.808712	0.564957	0.525714	-0.489582	-0.405905	0	0
29945	1.292943	9.673656	-0.291387	0.001900	0.023594	-0.003343	-0.247041	-0.532717	-0.808979	0.565100	0.525769	-0.489474	-0.405764	0	0
29946	1.253461	9.711782	-0.273628	-0.010916	0.002040	0.000906	-0.245296	-0.531791	-0.807879	0.565174	0.525653	-0.489471	-0.405814	0	0
29947	1.253297	9.721492	-0.264077	0.010816	0.005888	-0.003422	-0.245964	-0.533481	-0.807654	0.565183	0.525687	-0.489499	-0.405723	0	0
29948	1.246074	9.721362	-0.249854	-0.003520	0.019991	-0.003376	-0.246362	-0.535197	-0.806615	0.565287	0.525705	-0.489405	-0.405669	0	0
29949	1.243769	9.711607	-0.273924	0.000224	0.020153	-0.008666	-0.245560	-0.533148	-0.810236	0.565400	0.525764	-0.489281	-0.405585	0	0
29950	1.256126	9.699693	-0.273455	0.002008	0.016613	-0.008685	-0.244217	-0.532936	-0.808474	0.565437	0.525827	-0.489199	-0.405551	0	0
29951	1.282500	9.717167	-0.253519	0.007681	0.025772	-0.017457	-0.244081	-0.533355	-0.808898	0.565503	0.525993	-0.489027	-0.405451	0	0
29952	1.282862	9.700181	-0.246158	0.000639	0.018776	-0.024596	-0.244891	-0.532184	-0.809667	0.565491	0.526132	-0.488846	-0.405505	0	0
29953	1.273211	9.697578	-0.248842	-0.010506	0.014819	-0.012276	-0.245158	-0.533059	-0.808331	0.565620	0.526126	-0.488690	-0.405522	0	0
29954	1.285454	9.692946	-0.238802	-0.005159	0.013932	-0.010500	-0.245156	-0.533626	-0.808349	0.565674	0.526145	-0.488585	-0.405548	0	0
29955	1.282002	9.746293	-0.227274	-0.003248	0.018482	-0.014003	-0.243278	-0.532394	-0.808331	0.565775	0.526203	-0.488429	-0.405520	0	0
29956	1.282170	9.739014	-0.219992	-0.003083	0.013324	-0.021108	-0.243014	-0.530490	-0.811269	0.565772	0.526284	-0.488279	-0.405598	0	0
29957	1.282513	9.719597	-0.234279	-0.010320	0.014997	-0.019351	-0.243681	-0.531866	-0.812395	0.565872	0.526314	-0.488086	-0.405653	0	0
29958	1.282837	9.702609	-0.238955	-0.017795	-0.004798	-0.012427	-0.243277	-0.532190	-0.811048	0.565893	0.526195	-0.488026	-0.405851	0	0
29959	1.302611	9.681118	-0.252630	-0.021614	-0.001492	-0.003581	-0.244352	-0.532436	-0.811589	0.566036	0.526017	-0.487963	-0.405958	0	0
29960	1.292230	9.717345	-0.241185	-0.018823	-0.012006	-0.008943	-0.244352	-0.532455	-0.810772	0.566041	0.525846	-0.487958	-0.406179	0	0
29961	1.294239	9.739231	-0.234067	-0.010345	0.004352	-0.020306	-0.244489	-0.531895	-0.810344	0.566085	0.525836	-0.487820	-0.406295	0	0
29962	1.287101	9.731818	-0.239045	-0.014166	-0.008279	-0.014209	-0.242606	-0.531919	-0.811184	0.566064	0.525734	-0.487784	-0.406501	0	0
29963	1.255616	9.726389	-0.266450	-0.008779	-0.011793	-0.014206	-0.243146	-0.531044	-0.811694	0.566046	0.525638	-0.487776	-0.406659	0	0
29964	1.243145	9.750443	-0.226090	-0.022167	0.003252	-0.015919	-0.243145	-0.531494	-0.810619	0.566115	0.525543	-0.487634	-0.406856	0	0
29965	1.271981	9.760675	-0.239726	-0.010567	-0.002938	-0.013277	-0.242876	-0.531614	-0.811852	0.566153	0.525469	-0.487573	-0.406971	0	0
29966	1.307118	9.698193	-0.252621	0.003882	-0.008084	-0.015922	-0.243144	-0.531425	-0.813613	0.566029	0.525475	-0.487602	-0.407101	0	0
29967	1.302608	9.683547	-0.238205	-0.003468	-0.020679	-0.012488	-0.242606	-0.531554	-0.814713	0.565947	0.525365	-0.487676	-0.407270	0	0
29968	1.287207	9.731824	-0.205339	-0.012590	-0.015552	-0.007178	-0.243281	-0.530702	-0.814133	0.565909	0.525206	-0.487725	-0.407469	0	0
29969	1.281858	9.758431	-0.196075	-0.003617	-0.031435	-0.009020	-0.243011	-0.531306	-0.812793	0.565790	0.525033	-0.487877	-0.407675	0	0
29970	1.255633	9.731248	-0.230377	0.000098	-0.027763	-0.012514	-0.243819	-0.530752	-0.811404	0.565604	0.524922	-0.488018	-0.407905	0	0
29971	1.273227	9.697578	-0.244027	-0.007187	-0.036758	-0.010828	-0.242340	-0.530748	-0.813056	0.565470	0.524716	-0.488177	-0.408167	0	0
29972	1.263311	9.707108	-0.254032	0.000109	-0.025986	-0.012502	-0.244224	-0.530453	-0.811662	0.565293	0.524612	-0.488308	-0.408388	0	0
29973	1.268169	9.709626	-0.234644	-0.007337	-0.028044	-0.003700	-0.243417	-0.530311	-0.812484	0.565231	0.524406	-0.488454	-0.408564	0	0
29974	1.268202	9.707199	-0.239439	-0.010952	-0.031630	-0.003734	-0.242873	-0.532140	-0.813639	0.565121	0.524175	-0.488617	-0.408818	0	0
29975	1.253510	9.721502	-0.196666	0.007097	-0.045593	-0.008185	-0.243950	-0.531844	-0.813072	0.564879	0.524000	-0.488897	-0.409041	0	0
29976	1.209791	9.720705	-0.231704	-0.010668	-0.031369	-0.014328	-0.244087	-0.530963	-0.814268	0.564724	0.523821	-0.489006	-0.409354	0	0
29977	1.200002	9.725383	-0.232040	-0.007459	-0.029048	0.000728	-0.244091	-0.529522	-0.815311	0.564675	0.523590	-0.489180	-0.409512	0	0
29978	1.236645	9.711483	-0.228403	-0.007407	-0.017488	0.000795	-0.245703	-0.530095	-0.813404	0.564631	0.523411	-0.489303	-0.409651	0	0
29979	1.231490	9.728383	-0.219060	-0.000209	-0.022740	-0.000100	-0.244491	-0.530514	-0.814930	0.564571	0.523251	-0.489466	-0.409745	0	0
29980	1.229097	9.728341	-0.209504	-0.000148	-0.029763	-0.003681	-0.244356	-0.530655	-0.815072	0.564413	0.523087	-0.489663	-0.409936	0	0
29981	1.228699	9.750184	-0.197644	0.000071	-0.033098	-0.012543	-0.244630	-0.529088	-0.815154	0.564250	0.522947	-0.489820	-0.410153	0	0
29982	1.207010	9.740077	-0.222307	-0.003951	-0.028216	0.004278	-0.245163	-0.530486	-0.815466	0.564150	0.522727	-0.490036	-0.410311	0	0
29983	1.204684	9.735180	-0.222341	0.005317	-0.015496	-0.003567	-0.244624	-0.531077	-0.814946	0.564081	0.522646	-0.490161	-0.410361	0	0
29984	1.185267	9.737255	-0.218138	0.003352	-0.010355	0.003536	-0.246511	-0.529633	-0.814197	0.564027	0.522543	-0.490303	-0.410395	0	0
29985	1.187933	9.725165	-0.217965	0.001624	-0.010303	0.000879	-0.244225	-0.529683	-0.814361	0.564020	0.522441	-0.490407	-0.410411	0	0
29986	1.185837	9.705705	-0.237141	0.003317	0.002003	0.007153	-0.244763	-0.530016	-0.811642	0.564044	0.522375	-0.490495	-0.410358	0	0
29987	1.165853	9.736902	-0.228360	-0.005590	0.002015	0.003592	-0.245167	-0.529692	-0.812988	0.564145	0.522271	-0.490512	-0.410331	0	0
29988	1.175200	9.758924	-0.199352	0.003257	0.010805	0.010745	-0.246111	-0.528837	-0.812269	0.564224	0.522218	-0.490573	-0.410216	0	0
29989	1.204332	9.757025	-0.196036	0.001232	0.023863	0.021425	-0.245566	-0.530772	-0.814925	0.564469	0.522156	-0.490588	-0.409941	0	0
29990	1.226488	9.738005	-0.207249	0.004561	0.015672	0.030220	-0.248251	-0.532164	-0.813305	0.564644	0.522035	-0.490729	-0.409685	0	0
29991	1.243564	9.731030	-0.216302	-0.001107	0.008295	0.038992	-0.248526	-0.530333	-0.812561	0.564896	0.521809	-0.490913	-0.409405	0	0
29992	1.255678	9.731251	-0.215932	-0.008512	0.004503	0.046015	-0.248122	-0.530329	-0.813111	0.565151	0.521493	-0.491143	-0.409179	0	0
29993	1.292104	9.727056	-0.219597	-0.001368	0.002743	0.047786	-0.249471	-0.529166	-0.813057	0.565413	0.521200	-0.491403	-0.408879	0	0
29994	1.323679	9.727632	-0.194559	-0.003265	-0.002669	0.050390	-0.250275	-0.530003	-0.812803	0.565622	0.520861	-0.491719	-0.408642	0	0
29995	1.311743	9.717704	-0.199665	0.020150	-0.004230	0.049573	-0.251216	-0.529963	-0.813608	0.565744	0.520652	-0.492116	-0.408262	0	0
29996	1.301690	9.727226	-0.253006	0.023414	-0.006289	0.061950	-0.251616	-0.531071	-0.814320	0.565843	0.520392	-0.492621	-0.407846	0	0
29997	1.311318	9.729828	-0.257545	0.023556	-0.006156	0.056645	-0.252427	-0.529488	-0.814531	0.565966	0.520160	-0.493078	-0.407419	0	0
29998	1.301272	9.746638	-0.262795	0.009268	0.007991	0.054924	-0.254035	-0.531157	-0.814294	0.566179	0.519911	-0.493409	-0.407040	0	0
29999	1.341208	9.684241	-0.289986	0.022265	0.001383	0.039004	-0.254844	-0.530619	-0.812224	0.566273	0.519790	-0.493726	-0.406680	0	0
30000	1.354874	9.606806	-0.288982	0.009923	0.015678	0.031984	-0.255384	-0.530034	-0.812472	0.566427	0.519688	-0.493897	-0.406388	0	0
30001	1.342457	9.630862	-0.231770	-0.008027	-0.003898	0.026498	-0.254310	-0.529678	-0.810566	0.566601	0.519436	-0.494055	-0.406276	0	0
30002	1.282479	9.722025	-0.229484	-0.023046	-0.009076	0.014934	-0.254845	-0.530524	-0.810178	0.566736	0.519134	-0.494141	-0.406368	0	0
30003	1.262656	9.745943	-0.215829	0.010274	0.001849	0.015996	-0.255925	-0.529037	-0.812160	0.566799	0.519062	-0.494285	-0.406197	0	0
30004	1.253739	9.702080	-0.247066	0.005007	0.019626	0.014329	-0.255650	-0.530878	-0.812496	0.566926	0.519035	-0.494322	-0.406009	0	0
30005	1.224661	9.696693	-0.279213	-0.004722	0.024175	0.042626	-0.256055	-0.530283	-0.813289	0.567283	0.518839	-0.494415	-0.405648	0	0
30006	1.233860	9.728425	-0.235838	0.000982	0.051070	0.035739	-0.256995	-0.530850	-0.812343	0.567672	0.518810	-0.494369	-0.405196	0	0
30007	1.314082	9.717743	-0.226074	0.004960	0.078019	0.026182	-0.256321	-0.531426	-0.812642	0.568176	0.518970	-0.494109	-0.404602	0	0
30008	1.340957	9.703663	-0.246809	0.001114	0.080414	0.035905	-0.256733	-0.528603	-0.811728	0.568709	0.519059	-0.493898	-0.403996	0	0
30009	1.316125	9.737202	-0.223751	-0.004568	0.091617	0.048339	-0.257807	-0.529126	-0.812550	0.569417	0.519111	-0.493635	-0.403253	0	0
30010	1.344812	9.757143	-0.223021	0.009979	0.093650	0.043086	-0.257128	-0.531303	-0.810994	0.569997	0.519266	-0.493421	-0.402494	0	0
30011	1.345088	9.742582	-0.227717	0.008087	0.114795	0.050289	-0.255648	-0.531762	-0.811026	0.570759	0.519475	-0.493085	-0.401557	0	0
30012	1.360580	9.694310	-0.231692	-0.004541	0.107577	0.050202	-0.256055	-0.530972	-0.808000	0.571511	0.519567	-0.492769	-0.400755	0	0
30013	1.409670	9.663642	-0.229954	-0.008117	0.102260	0.048379	-0.257530	-0.532052	-0.808834	0.572285	0.519642	-0.492427	-0.399974	0	0
30014	1.487331	9.660197	-0.217916	-0.008221	0.111023	0.053722	-0.257533	-0.531180	-0.809760	0.573082	0.519704	-0.492097	-0.399155	0	0
30015	1.555347	9.656579	-0.191728	-0.000382	0.112574	0.029871	-0.256457	-0.531177	-0.810998	0.573792	0.519953	-0.491630	-0.398386	0	0
30016	1.618734	9.635880	-0.204071	0.007357	0.101633	0.007710	-0.255246	-0.530988	-0.814275	0.574279	0.520295	-0.491173	-0.397801	0	0
30017	1.624305	9.601995	-0.189200	0.006863	0.080810	0.022605	-0.254976	-0.531595	-0.812799	0.574767	0.520491	-0.490880	-0.397200	0	0
30018	1.613985	9.630938	-0.204179	-0.003491	0.069625	0.003937	-0.254709	-0.530729	-0.813728	0.575138	0.520662	-0.490544	-0.396855	0	0
30019	1.608473	9.667254	-0.185364	-0.021399	0.058939	-0.001493	-0.254442	-0.530376	-0.810859	0.575571	0.520724	-0.490140	-0.396644	0	0
30020	1.613219	9.674624	-0.170830	0.002139	0.048645	-0.008560	-0.254710	-0.530943	-0.810602	0.575761	0.520905	-0.489880	-0.396452	0	0
30021	1.594208	9.654859	-0.176079	0.004145	0.041766	-0.017433	-0.254173	-0.530512	-0.811412	0.575915	0.521123	-0.489595	-0.396295	0	0
30022	1.597443	9.611217	-0.194909	-0.002910	0.031214	-0.024594	-0.253904	-0.530386	-0.811002	0.575981	0.521284	-0.489332	-0.396311	0	0
30023	1.560926	9.615407	-0.220134	-0.010150	0.042619	-0.020999	-0.252964	-0.529942	-0.812769	0.576200	0.521440	-0.488967	-0.396239	0	0
30024	1.564543	9.683451	-0.179612	-0.022942	0.021980	-0.017639	-0.251752	-0.530555	-0.811986	0.576354	0.521416	-0.488712	-0.396360	0	0
30025	1.559021	9.722197	-0.148779	-0.007466	0.020508	-0.024674	-0.252958	-0.531956	-0.811472	0.576438	0.521516	-0.488467	-0.396410	0	0
30026	1.549880	9.692898	-0.158468	0.004228	0.018826	-0.024644	-0.251756	-0.529620	-0.809504	0.576406	0.521669	-0.488303	-0.396456	0	0
30027	1.545719	9.653977	-0.187190	0.004445	0.024336	-0.031678	-0.251348	-0.531218	-0.808199	0.576418	0.521887	-0.488047	-0.396468	0	0
30028	1.565333	9.639765	-0.205739	-0.005997	0.029889	-0.044056	-0.250812	-0.530824	-0.807375	0.576417	0.522120	-0.487677	-0.396617	0	0
30029	1.535911	9.648936	-0.254857	-0.003530	0.029688	-0.035201	-0.249467	-0.530302	-0.812958	0.576484	0.522329	-0.487340	-0.396659	0	0
30030	1.574115	9.688479	-0.186579	-0.002390	0.032588	-0.044031	-0.248257	-0.530015	-0.814325	0.576476	0.522592	-0.486970	-0.396778	0	0
30031	1.539070	9.750966	-0.144794	-0.002382	0.045878	-0.042174	-0.247586	-0.529939	-0.812151	0.576589	0.522904	-0.486509	-0.396769	0	0
30032	1.507846	9.730975	-0.181711	0.015518	0.044160	-0.038584	-0.246780	-0.530001	-0.810256	0.576565	0.523291	-0.486171	-0.396708	0	0
30033	1.492113	9.662711	-0.222603	0.018722	0.038499	-0.024458	-0.245701	-0.531140	-0.811122	0.576602	0.523609	-0.485928	-0.396532	0	0
30034	1.502106	9.653186	-0.188522	0.000860	0.053530	-0.027072	-0.243957	-0.529783	-0.810282	0.576747	0.523892	-0.485538	-0.396426	0	0
30035	1.520440	9.711785	-0.152292	0.008033	0.033212	-0.029839	-0.245433	-0.530863	-0.811117	0.576793	0.524153	-0.485256	-0.396360	0	0
30036	1.536984	9.736364	-0.130304	0.023834	0.040064	-0.013838	-0.244226	-0.529582	-0.812587	0.576801	0.524447	-0.485107	-0.396140	0	0
30037	1.530938	9.673135	-0.142049	0.021115	0.040018	-0.012958	-0.244222	-0.530708	-0.812896	0.576880	0.524727	-0.484927	-0.395876	0	0
30038	1.516877	9.648602	-0.144703	0.013625	0.032601	-0.003300	-0.243687	-0.530179	-0.811796	0.576948	0.524884	-0.484833	-0.395682	0	0
30039	1.501839	9.672606	-0.150160	0.003583	0.027073	0.001056	-0.244223	-0.530774	-0.810038	0.577112	0.524942	-0.484733	-0.395489	0	0
30040	1.521044	9.682666	-0.144832	-0.005410	0.023465	0.000116	-0.244491	-0.531045	-0.810316	0.577250	0.524936	-0.484635	-0.395416	0	0
30041	1.506876	9.665416	-0.135508	-0.011086	0.008996	0.007966	-0.243551	-0.530629	-0.810859	0.577432	0.524803	-0.484617	-0.395349	0	0
30042	1.463125	9.671905	-0.134492	-0.004163	-0.005369	0.015861	-0.244760	-0.531001	-0.811946	0.577486	0.524615	-0.484773	-0.395328	0	0
30043	1.463263	9.664624	-0.136840	-0.001407	-0.003525	0.014114	-0.244628	-0.530315	-0.811108	0.577581	0.524459	-0.484898	-0.395244	0	0
30044	1.443786	9.666697	-0.151897	-0.000605	-0.015120	0.015815	-0.245429	-0.531977	-0.811970	0.577569	0.524253	-0.485122	-0.395257	0	0
30045	1.419296	9.680820	-0.143126	-0.027372	-0.016016	0.006889	-0.245563	-0.532264	-0.811705	0.577710	0.523933	-0.485179	-0.395407	0	0
30046	1.421384	9.700280	-0.126358	-0.018169	-0.012207	-0.000132	-0.245435	-0.530023	-0.810681	0.577742	0.523716	-0.485233	-0.395581	0	0
30047	1.399554	9.699883	-0.134247	-0.009216	-0.012177	0.001670	-0.244630	-0.529619	-0.810541	0.577785	0.523542	-0.485311	-0.395653	0	0
30048	1.365748	9.691985	-0.144854	-0.012744	-0.022768	-0.002822	-0.245435	-0.530167	-0.810549	0.577727	0.523327	-0.485433	-0.395872	0	0
30049	1.360905	9.689468	-0.159427	0.001326	-0.017645	0.010518	-0.247320	-0.528957	-0.811986	0.577721	0.523151	-0.485629	-0.395872	0	0
30050	1.375040	9.709146	-0.163956	-0.005969	-0.007169	0.015863	-0.247049	-0.529967	-0.811477	0.577776	0.522944	-0.485789	-0.395872	0	0
30051	1.403906	9.719379	-0.167962	-0.020061	-0.012312	0.003402	-0.246780	-0.529835	-0.811340	0.577878	0.522702	-0.485831	-0.395990	0	0
30052	1.394357	9.714353	-0.153774	-0.011137	-0.007881	0.006997	-0.247855	-0.530247	-0.810796	0.577921	0.522506	-0.485927	-0.396068	0	0
30053	1.382390	9.704423	-0.168510	-0.003774	-0.003244	0.001748	-0.247857	-0.529693	-0.810233	0.577975	0.522403	-0.485972	-0.396071	0	0
30054	1.409282	9.695202	-0.153171	-0.007458	-0.000693	0.005283	-0.248658	-0.531161	-0.813404	0.578025	0.522263	-0.486033	-0.396105	0	0
30055	1.453153	9.683861	-0.146925	0.008777	0.012759	0.006295	-0.247587	-0.529335	-0.813766	0.578108	0.522275	-0.486059	-0.395938	0	0
30056	1.468165	9.662286	-0.134265	0.001765	-0.003060	-0.003556	-0.247586	-0.529769	-0.813371	0.578066	0.522224	-0.486122	-0.395989	0	0
30057	1.472659	9.676931	-0.153496	0.017625	-0.015636	0.007021	-0.249741	-0.528606	-0.812491	0.577967	0.522171	-0.486350	-0.395922	0	0
30058	1.458129	9.676668	-0.151532	-0.012089	-0.019441	0.006907	-0.248661	-0.530034	-0.813095	0.577957	0.521923	-0.486510	-0.396068	0	0
30059	1.460425	9.681563	-0.161128	-0.005718	-0.024634	0.003357	-0.248126	-0.529178	-0.813891	0.577922	0.521718	-0.486678	-0.396183	0	0
30060	1.441411	9.664227	-0.151951	-0.001226	-0.026376	0.003365	-0.248392	-0.530015	-0.814187	0.577809	0.521523	-0.486901	-0.396331	0	0
30061	1.404621	9.680549	-0.186906	-0.012970	-0.026521	0.005103	-0.248796	-0.529852	-0.814722	0.577807	0.521262	-0.487060	-0.396482	0	0
30062	1.400983	9.743603	-0.173049	-0.011647	-0.026947	0.022784	-0.251482	-0.530621	-0.815532	0.577819	0.520906	-0.487350	-0.396576	0	0
30063	1.393520	9.753178	-0.173350	0.003225	-0.015761	0.006990	-0.251219	-0.528626	-0.816288	0.577792	0.520773	-0.487519	-0.396582	0	0
30064	1.404325	9.692679	-0.203857	0.003167	-0.019362	0.008736	-0.251756	-0.529249	-0.813306	0.577710	0.520603	-0.487748	-0.396643	0	0
30065	1.419434	9.666251	-0.191158	-0.012961	-0.024743	0.005112	-0.250948	-0.529544	-0.813597	0.577714	0.520351	-0.487895	-0.396787	0	0
30066	1.423453	9.710023	-0.176921	-0.004995	-0.022139	0.010455	-0.252159	-0.529076	-0.814249	0.577667	0.520114	-0.488118	-0.396893	0	0
30067	1.442913	9.710379	-0.152253	0.003469	-0.024383	-0.003683	-0.252160	-0.528771	-0.815192	0.577551	0.520003	-0.488280	-0.397007	0	0
30068	1.438154	9.700578	-0.186028	0.016269	-0.011700	-0.008864	-0.252702	-0.527484	-0.815144	0.577366	0.520022	-0.488429	-0.397068	0	0
30069	1.467296	9.696251	-0.194730	0.016087	-0.020721	-0.003624	-0.251895	-0.527675	-0.813798	0.577201	0.519999	-0.488620	-0.397102	0	0
30070	1.462496	9.696165	-0.180433	0.005114	-0.006808	0.005273	-0.252968	-0.528494	-0.814084	0.577155	0.519905	-0.488769	-0.397110	0	0
30071	1.482092	9.684381	-0.189372	-0.003711	-0.010262	-0.001853	-0.252160	-0.529271	-0.811940	0.577151	0.519801	-0.488830	-0.397176	0	0
30072	1.482089	9.686810	-0.174946	-0.005283	-0.011834	-0.010710	-0.252965	-0.529831	-0.811404	0.577071	0.519705	-0.488883	-0.397353	0	0
30073	1.431201	9.690745	-0.147650	-0.007148	-0.015452	-0.008960	-0.251889	-0.529850	-0.811689	0.577031	0.519596	-0.488923	-0.397504	0	0
30074	1.421221	9.702701	-0.162490	0.001837	-0.002997	-0.006198	-0.254313	-0.528334	-0.813519	0.576971	0.519550	-0.488982	-0.397579	0	0
30075	1.428475	9.702832	-0.167083	0.010720	0.018216	0.001921	-0.253239	-0.527459	-0.815682	0.577045	0.519626	-0.488954	-0.397407	0	0
30076	1.477728	9.662456	-0.174896	0.012805	0.018499	-0.008689	-0.252966	-0.529199	-0.814243	0.577025	0.519744	-0.488916	-0.397328	0	0
30077	1.467625	9.681692	-0.182573	0.003900	0.018511	-0.012251	-0.252160	-0.528620	-0.815596	0.577079	0.519851	-0.488786	-0.397269	0	0
30078	1.450800	9.676533	-0.171014	0.018173	0.022054	-0.006876	-0.251891	-0.528934	-0.814520	0.577055	0.520004	-0.488760	-0.397136	0	0
30079	1.443225	9.690961	-0.176170	-0.004771	0.028478	-0.022819	-0.251081	-0.530104	-0.813750	0.577160	0.520153	-0.488483	-0.397129	0	0
30080	1.438090	9.710292	-0.145179	0.005918	0.025814	-0.019266	-0.251887	-0.530077	-0.814148	0.577168	0.520308	-0.488323	-0.397111	0	0
30081	1.430701	9.715013	-0.152663	0.014705	0.031002	-0.010363	-0.250139	-0.530428	-0.812954	0.577233	0.520520	-0.488173	-0.396924	0	0
30082	1.469734	9.703583	-0.144157	0.021904	0.031065	-0.010349	-0.250146	-0.528316	-0.812341	0.577219	0.520747	-0.488091	-0.396747	0	0
30083	1.491566	9.701551	-0.150694	0.009226	0.023805	-0.008671	-0.251489	-0.528566	-0.812469	0.577284	0.520890	-0.487969	-0.396615	0	0
30084	1.501703	9.684745	-0.116554	0.007282	0.023659	-0.003376	-0.249601	-0.530425	-0.813641	0.577337	0.520967	-0.487910	-0.396508	0	0
30085	1.496927	9.677373	-0.140718	-0.003420	0.023655	-0.006944	-0.249873	-0.529578	-0.813202	0.577474	0.521028	-0.487748	-0.396428	0	0
30086	1.538678	9.653857	-0.115186	-0.000155	0.002132	0.001760	-0.249340	-0.528070	-0.811525	0.577482	0.520953	-0.487810	-0.396440	0	0
30087	1.550086	9.685620	-0.139149	0.016106	-0.004756	-0.001772	-0.249068	-0.529222	-0.811021	0.577400	0.520987	-0.487917	-0.396382	0	0
30088	1.530780	9.677985	-0.161349	-0.004556	-0.028802	-0.007290	-0.249604	-0.529792	-0.810352	0.577244	0.520809	-0.488092	-0.396628	0	0
30089	1.518815	9.672915	-0.144827	-0.003614	-0.040264	-0.010895	-0.250409	-0.529984	-0.813481	0.577056	0.520633	-0.488278	-0.396903	0	0
30090	1.526114	9.673048	-0.134975	-0.018006	-0.038606	-0.010931	-0.250143	-0.529153	-0.812913	0.576907	0.520355	-0.488438	-0.397287	0	0
30091	1.516274	9.682582	-0.120905	-0.003395	-0.032975	-0.017920	-0.250146	-0.528165	-0.812745	0.576726	0.520242	-0.488548	-0.397563	0	0
30092	1.472994	9.657515	-0.170190	0.006667	-0.039832	-0.024993	-0.248797	-0.529628	-0.812127	0.576390	0.520173	-0.488736	-0.397910	0	0
30093	1.429411	9.656725	-0.161892	-0.017583	-0.039994	-0.026829	-0.250946	-0.530444	-0.811447	0.576212	0.519994	-0.488782	-0.398344	0	0
30094	1.438424	9.690875	-0.161873	-0.010260	-0.053981	-0.033972	-0.250273	-0.530378	-0.814994	0.575854	0.519810	-0.488942	-0.398904	0	0
30095	1.457972	9.681519	-0.170832	0.011189	-0.045085	-0.026779	-0.250811	-0.530391	-0.813898	0.575501	0.519777	-0.489133	-0.399223	0	0
30096	1.458105	9.671808	-0.190013	-0.004242	-0.054192	-0.023348	-0.250272	-0.530847	-0.813102	0.575156	0.519577	-0.489370	-0.399690	0	0
30097	1.452917	9.691136	-0.175874	-0.023230	-0.057973	-0.020780	-0.249740	-0.529018	-0.813049	0.574942	0.519265	-0.489528	-0.400210	0	0
30098	1.422672	9.753709	-0.148387	-0.008804	-0.056053	-0.021603	-0.250003	-0.530686	-0.814190	0.574617	0.519023	-0.489766	-0.400699	0	0
30099	1.427487	9.753796	-0.157869	-0.007286	-0.035054	-0.007319	-0.250819	-0.527873	-0.812455	0.574486	0.518828	-0.489926	-0.400944	0	0
30100	1.447086	9.739583	-0.181233	0.015737	-0.024587	0.008730	-0.251894	-0.527971	-0.813263	0.574306	0.518700	-0.490243	-0.400980	0	0
30101	1.486568	9.701455	-0.198992	0.028291	-0.024523	0.010531	-0.251891	-0.528755	-0.816148	0.574113	0.518664	-0.490577	-0.400894	0	0
30102	1.497026	9.657944	-0.232045	0.030403	-0.018910	-0.000035	-0.253238	-0.527862	-0.816648	0.573848	0.518684	-0.490877	-0.400880	0	0
30103	1.506912	9.648413	-0.231670	0.008694	-0.033359	0.001571	-0.251753	-0.529891	-0.816187	0.573678	0.518544	-0.491137	-0.400986	0	0
30104	1.501657	9.672596	-0.207941	-0.003758	-0.026241	-0.002843	-0.253229	-0.531065	-0.812939	0.573547	0.518357	-0.491322	-0.401189	0	0
30105	1.486524	9.706311	-0.182179	-0.007558	-0.033538	0.003288	-0.254717	-0.528350	-0.812425	0.573467	0.518114	-0.491528	-0.401366	0	0
30106	1.498516	9.713813	-0.174646	-0.003755	-0.029774	-0.003752	-0.254310	-0.529341	-0.812870	0.573312	0.517913	-0.491732	-0.401596	0	0
30107	1.545152	9.683099	-0.182612	0.017797	-0.040259	-0.003760	-0.253774	-0.528800	-0.812314	0.573040	0.517822	-0.492042	-0.401723	0	0
30108	1.575021	9.642370	-0.191017	0.010781	-0.036607	-0.009952	-0.254310	-0.529649	-0.811791	0.572752	0.517709	-0.492310	-0.401950	0	0
30109	1.574861	9.649650	-0.195892	0.003581	-0.041980	-0.010893	-0.254311	-0.529058	-0.812861	0.572518	0.517563	-0.492536	-0.402194	0	0
30110	1.565199	9.649475	-0.186558	0.005672	-0.050546	-0.023317	-0.255382	-0.530730	-0.813039	0.572132	0.517429	-0.492795	-0.402597	0	0
30111	1.536012	9.653800	-0.192301	0.003731	-0.050696	-0.018013	-0.254445	-0.529206	-0.812456	0.571826	0.517282	-0.493036	-0.402925	0	0
30112	1.525929	9.675467	-0.178330	-0.008753	-0.066627	-0.025225	-0.255784	-0.531026	-0.812090	0.571430	0.517012	-0.493317	-0.403491	0	0
30113	1.505979	9.704238	-0.174345	-0.005621	-0.075885	-0.009358	-0.255787	-0.530019	-0.812739	0.571083	0.516666	-0.493709	-0.403945	0	0
30114	1.496305	9.701633	-0.184251	-0.017873	-0.093375	-0.025420	-0.255921	-0.530465	-0.811662	0.570601	0.516238	-0.494103	-0.404692	0	0
30115	1.496372	9.696778	-0.193842	-0.018913	-0.082891	-0.018283	-0.256057	-0.529748	-0.811910	0.570252	0.515830	-0.494434	-0.405297	0	0
30116	1.501642	9.672596	-0.212756	-0.010370	-0.089495	-0.035980	-0.257671	-0.529245	-0.813645	0.569704	0.515508	-0.494785	-0.406050	0	0
30117	1.487475	9.648058	-0.249115	-0.005262	-0.092384	-0.025368	-0.259286	-0.529098	-0.812259	0.569208	0.515174	-0.495189	-0.406677	0	0
30118	1.477583	9.662448	-0.220639	-0.010393	-0.094831	-0.036008	-0.257943	-0.528556	-0.812530	0.568634	0.514832	-0.495565	-0.407453	0	0
30119	1.491480	9.696688	-0.208435	-0.023366	-0.104134	-0.023736	-0.259016	-0.529523	-0.812549	0.568180	0.514337	-0.495970	-0.408219	0	0
30120	1.477182	9.686720	-0.194355	-0.003567	-0.093345	-0.021833	-0.258209	-0.529073	-0.814450	0.567635	0.513968	-0.496438	-0.408872	0	0
30121	1.453295	9.666863	-0.209382	-0.006923	-0.092267	-0.030671	-0.259288	-0.528239	-0.812640	0.567125	0.513648	-0.496807	-0.409533	0	0
30122	1.443206	9.681242	-0.243502	-0.015633	-0.091190	-0.041298	-0.259824	-0.528966	-0.811295	0.566570	0.513314	-0.497114	-0.410347	0	0
30123	1.431206	9.673740	-0.253443	-0.019603	-0.111045	-0.030825	-0.259283	-0.529784	-0.813235	0.566031	0.512844	-0.497535	-0.411168	0	0
30124	1.410875	9.729213	-0.201525	-0.012370	-0.102094	-0.030745	-0.261435	-0.529424	-0.814424	0.565446	0.512429	-0.497971	-0.411962	0	0
30125	1.417495	9.763321	-0.191950	-0.021450	-0.088076	-0.025382	-0.261171	-0.527900	-0.813152	0.565051	0.512015	-0.498282	-0.412642	0	0
30126	1.447658	9.705603	-0.214661	-0.010962	-0.095362	-0.014790	-0.261169	-0.528448	-0.813987	0.564559	0.511558	-0.498763	-0.413300	0	0
30127	1.459071	9.613556	-0.252133	-0.012650	-0.113871	-0.021985	-0.261170	-0.528165	-0.813978	0.564003	0.511069	-0.499273	-0.414047	0	0
30128	1.448731	9.647356	-0.243077	-0.023562	-0.117606	-0.018506	-0.261975	-0.528675	-0.815619	0.563448	0.510465	-0.499808	-0.414902	0	0
30129	1.427320	9.753787	-0.210834	-0.029547	-0.088144	-0.025409	-0.262246	-0.527813	-0.815861	0.563091	0.510003	-0.500085	-0.415620	0	0
30130	1.445892	9.797823	-0.191338	-0.005420	-0.104028	-0.021905	-0.263591	-0.527930	-0.815576	0.562493	0.509570	-0.500603	-0.416337	0	0
30131	1.456441	9.754317	-0.195501	0.003345	-0.104174	-0.013038	-0.264938	-0.527065	-0.814851	0.561940	0.509163	-0.501169	-0.416901	0	0
30132	1.462290	9.703443	-0.199752	-0.000238	-0.127208	-0.017616	-0.265742	-0.527890	-0.815141	0.561215	0.508641	-0.501859	-0.417683	0	0
30133	1.487448	9.657774	-0.196228	-0.007446	-0.113998	-0.014906	-0.266549	-0.527579	-0.815530	0.560659	0.508139	-0.502425	-0.418360	0	0
30134	1.487615	9.645637	-0.220205	-0.003857	-0.127260	-0.016747	-0.266282	-0.527006	-0.816060	0.559958	0.507592	-0.503101	-0.419151	0	0
30135	1.477673	9.657594	-0.223007	-0.015455	-0.136117	-0.022142	-0.266547	-0.528400	-0.816783	0.559300	0.506986	-0.503720	-0.420017	0	0
30136	1.457656	9.691218	-0.209431	-0.009086	-0.135998	-0.024771	-0.266951	-0.527982	-0.816083	0.558546	0.506414	-0.504378	-0.420921	0	0
30137	1.421006	9.705119	-0.215476	-0.009150	-0.144913	-0.023937	-0.267493	-0.526522	-0.817392	0.557803	0.505813	-0.505062	-0.421807	0	0
30138	1.414102	9.685572	-0.222762	-0.019458	-0.141007	-0.041623	-0.268030	-0.526799	-0.817122	0.557001	0.505244	-0.505618	-0.422882	0	0
30139	1.404448	9.685398	-0.211020	-0.025387	-0.153940	-0.024041	-0.270851	-0.527886	-0.816307	0.556292	0.504511	-0.506282	-0.423894	0	0
30140	1.379585	9.718935	-0.197593	-0.019864	-0.157319	-0.029346	-0.270178	-0.527895	-0.816588	0.555460	0.503806	-0.506986	-0.424982	0	0
30141	1.350313	9.730543	-0.184135	-0.010779	-0.158935	-0.032859	-0.272335	-0.526011	-0.816229	0.554611	0.503176	-0.507692	-0.425992	0	0
30142	1.331275	9.708346	-0.213439	-0.015168	-0.156220	-0.036386	-0.271256	-0.527480	-0.815063	0.553728	0.502536	-0.508370	-0.427085	0	0
30143	1.302194	9.712677	-0.185477	-0.007023	-0.156109	-0.038122	-0.274215	-0.526834	-0.815553	0.552849	0.501964	-0.509048	-0.428090	0	0
30144	1.273461	9.692733	-0.200652	-0.010798	-0.164276	-0.032874	-0.274215	-0.526488	-0.818265	0.551912	0.501289	-0.509808	-0.429184	0	0
30145	1.236437	9.726048	-0.202039	-0.008991	-0.157173	-0.031932	-0.275292	-0.525871	-0.819322	0.551059	0.500668	-0.510511	-0.430168	0	0
30146	1.253592	9.716648	-0.201442	-0.010727	-0.148274	-0.032768	-0.275696	-0.525670	-0.821490	0.550202	0.500061	-0.511179	-0.431177	0	0
30147	1.239524	9.692116	-0.206503	-0.000629	-0.146238	-0.039792	-0.277442	-0.526061	-0.821210	0.549326	0.499572	-0.511814	-0.432106	0	0
30148	1.224810	9.699131	-0.216637	-0.021491	-0.141255	-0.032749	-0.277847	-0.525609	-0.822008	0.548554	0.498932	-0.512397	-0.433134	0	0
30149	1.200047	9.725386	-0.217595	-0.007428	-0.131710	-0.018495	-0.278515	-0.527374	-0.818516	0.547875	0.498359	-0.513026	-0.433907	0	0
30150	1.204506	9.744887	-0.217605	-0.005459	-0.125339	-0.023754	-0.279723	-0.528017	-0.820157	0.547142	0.497828	-0.513633	-0.434722	0	0
30151	1.214243	9.745066	-0.202864	-0.003739	-0.121855	-0.020192	-0.278514	-0.527660	-0.818389	0.546485	0.497327	-0.514213	-0.435437	0	0
30152	1.248491	9.726264	-0.220929	0.001820	-0.118119	-0.025462	-0.279590	-0.527488	-0.818644	0.545746	0.496877	-0.514800	-0.436183	0	0
30153	1.263284	9.716825	-0.201146	-0.003612	-0.119963	-0.024610	-0.279858	-0.527916	-0.818246	0.545076	0.496406	-0.515347	-0.436911	0	0
30154	1.263187	9.721678	-0.201185	-0.000835	-0.128721	-0.029078	-0.281609	-0.526385	-0.821444	0.544273	0.495907	-0.515965	-0.437748	0	0
30155	1.282974	9.702617	-0.195620	0.000405	-0.126625	-0.041441	-0.282012	-0.526709	-0.819271	0.543473	0.495514	-0.516480	-0.438578	0	0
30156	1.237263	9.677505	-0.247386	-0.004192	-0.139158	-0.039756	-0.281334	-0.528556	-0.819747	0.542590	0.495011	-0.517079	-0.439533	0	0
30157	1.171442	9.700589	-0.223100	-0.017736	-0.127805	-0.036176	-0.283758	-0.527512	-0.819549	0.541894	0.494486	-0.517545	-0.440433	0	0
30158	1.138782	9.763119	-0.193279	-0.010732	-0.096939	-0.023576	-0.283351	-0.528327	-0.821487	0.541325	0.494042	-0.517970	-0.441131	0	0
30159	1.131690	9.748420	-0.229496	-0.003546	-0.111061	-0.025409	-0.285504	-0.528007	-0.820907	0.540690	0.493612	-0.518458	-0.441817	0	0
30160	1.117954	9.699613	-0.282509	0.003677	-0.102135	-0.024438	-0.283888	-0.528604	-0.821217	0.540020	0.493228	-0.518968	-0.442466	0	0
30161	1.088464	9.728214	-0.230670	-0.008002	-0.091587	-0.023519	-0.285504	-0.527359	-0.824427	0.539513	0.492851	-0.519338	-0.443071	0	0
30162	1.041443	9.775913	-0.237287	-0.001249	-0.074293	-0.037524	-0.284965	-0.527630	-0.825531	0.538949	0.492626	-0.519615	-0.443683	0	0
30163	1.024458	9.770745	-0.276286	0.014690	-0.054043	-0.024079	-0.286039	-0.528326	-0.824996	0.538519	0.492543	-0.519877	-0.443990	0	0
30164	1.015251	9.746302	-0.276384	0.014834	-0.043287	-0.027543	-0.285766	-0.529613	-0.824769	0.538078	0.492487	-0.520109	-0.444314	0	0
30165	1.059122	9.734961	-0.270138	-0.007173	-0.024370	-0.008934	-0.285228	-0.529757	-0.825189	0.537975	0.492343	-0.520186	-0.444509	0	0
30166	1.117373	9.728733	-0.282747	0.009207	-0.015209	-0.014141	-0.284960	-0.529845	-0.821653	0.537768	0.492312	-0.520308	-0.444651	0	0
30167	1.161631	9.697978	-0.276342	0.012658	-0.011774	-0.007928	-0.285767	-0.529814	-0.822188	0.537636	0.492325	-0.520410	-0.444676	0	0
30168	1.178653	9.698289	-0.256564	0.003842	-0.007248	-0.014120	-0.286306	-0.529229	-0.822435	0.537490	0.492293	-0.520473	-0.444815	0	0
30169	1.185447	9.720260	-0.268557	0.002006	-0.015264	-0.014179	-0.285764	-0.530336	-0.824111	0.537364	0.492267	-0.520515	-0.444947	0	0
30170	1.185126	9.734818	-0.278306	0.020747	-0.008170	-0.007003	-0.285227	-0.530207	-0.824113	0.537166	0.492289	-0.520687	-0.444958	0	0
30171	1.179981	9.749290	-0.280981	-0.003390	-0.014420	-0.014190	-0.286034	-0.530358	-0.822883	0.537071	0.492238	-0.520701	-0.445114	0	0
30172	1.155931	9.739143	-0.286457	0.009258	-0.014273	-0.015912	-0.285232	-0.528700	-0.821886	0.536855	0.492215	-0.520815	-0.445267	0	0
30173	1.107145	9.757681	-0.268835	0.003687	-0.015364	-0.009738	-0.285228	-0.530122	-0.821659	0.536740	0.492175	-0.520886	-0.445367	0	0
30174	1.078666	9.728033	-0.264671	0.009246	-0.016945	-0.015912	-0.285492	-0.531633	-0.823476	0.536509	0.492138	-0.521016	-0.445535	0	0
30175	1.058977	9.742241	-0.270197	0.000208	-0.009975	-0.013240	-0.285762	-0.531208	-0.823186	0.536421	0.492124	-0.521024	-0.445647	0	0
30176	1.107145	9.757681	-0.268835	0.009017	0.005863	-0.003397	-0.285220	-0.532615	-0.824192	0.536364	0.492120	-0.521093	-0.445638	0	0
30177	1.107129	9.757680	-0.273650	0.010979	0.010456	-0.008666	-0.285496	-0.530031	-0.825330	0.536349	0.492232	-0.521061	-0.445569	0	0
30178	1.117485	9.723881	-0.277892	0.011104	0.011455	-0.013080	-0.285225	-0.530918	-0.824000	0.536264	0.492311	-0.521066	-0.445579	0	0
30179	1.127601	9.699786	-0.296658	0.016545	0.015078	-0.013925	-0.285496	-0.530242	-0.822341	0.536222	0.492501	-0.521008	-0.445488	0	0
30180	1.107972	9.713997	-0.282924	-0.003034	0.006264	-0.023764	-0.285494	-0.530937	-0.822908	0.536130	0.492535	-0.520927	-0.445655	0	0
30181	1.102902	9.723615	-0.292781	0.011318	0.016964	-0.020114	-0.285899	-0.530494	-0.823298	0.536095	0.492738	-0.520805	-0.445616	0	0
30182	1.090654	9.733105	-0.273971	0.009541	0.022283	-0.020083	-0.284824	-0.529939	-0.823837	0.536040	0.492890	-0.520713	-0.445621	0	0
30183	1.080962	9.732929	-0.274267	0.009573	0.034707	-0.019117	-0.284288	-0.529678	-0.823426	0.536109	0.493160	-0.520491	-0.445499	0	0
30184	1.100055	9.747841	-0.273793	0.009336	0.045112	-0.008448	-0.284015	-0.530820	-0.823330	0.536225	0.493350	-0.520335	-0.445331	0	0
30185	1.126543	9.758034	-0.263428	0.007558	0.039809	-0.010262	-0.282937	-0.531688	-0.823643	0.536369	0.493586	-0.520121	-0.445148	0	0
30186	1.141084	9.755868	-0.277409	0.018570	0.029474	-0.020021	-0.282673	-0.530325	-0.821559	0.536306	0.493816	-0.520032	-0.445071	0	0
30187	1.161358	9.710110	-0.286071	0.007664	0.041676	-0.013791	-0.281999	-0.531237	-0.819554	0.536443	0.494079	-0.519790	-0.444896	0	0
30188	1.161213	9.717390	-0.286130	0.007734	0.036430	-0.017361	-0.281996	-0.531766	-0.821205	0.536479	0.494266	-0.519632	-0.444830	0	0
30189	1.180309	9.729874	-0.300082	0.001846	0.032389	0.000272	-0.282535	-0.531310	-0.822002	0.536660	0.494383	-0.519484	-0.444656	0	0
30190	1.155803	9.743996	-0.296126	0.011187	0.024815	-0.013888	-0.281458	-0.532049	-0.821766	0.536633	0.494517	-0.519421	-0.444612	0	0
30191	1.131543	9.743554	-0.306497	0.016474	0.030949	-0.008522	-0.281726	-0.531861	-0.823527	0.536694	0.494752	-0.519303	-0.444415	0	0
30192	1.128375	9.782339	-0.297257	0.007575	0.043364	-0.010239	-0.279978	-0.532206	-0.822605	0.536798	0.494930	-0.519143	-0.444279	0	0
30193	1.153074	9.758511	-0.301134	0.018304	0.038078	-0.008476	-0.280651	-0.531867	-0.824357	0.536887	0.495206	-0.518994	-0.444037	0	0
30194	1.198112	9.686499	-0.308838	0.010570	0.018042	0.008163	-0.281720	-0.534177	-0.821423	0.536918	0.495182	-0.519083	-0.443922	0	0
30195	1.219964	9.686896	-0.293727	0.007301	0.023635	-0.003310	-0.280110	-0.533075	-0.821678	0.537010	0.495307	-0.518990	-0.443780	0	0
30196	1.209253	9.744970	-0.248755	0.001815	0.005810	-0.003443	-0.279980	-0.531495	-0.822718	0.536978	0.495253	-0.519039	-0.443822	0	0
30197	1.189785	9.744614	-0.275830	0.020984	0.002675	-0.014007	-0.279172	-0.531941	-0.822606	0.536847	0.495413	-0.519066	-0.443770	0	0
30198	1.185297	9.725110	-0.285450	0.014915	0.011688	-0.021038	-0.279170	-0.532674	-0.821540	0.536701	0.495544	-0.519056	-0.443812	0	0
30199	1.209215	9.744968	-0.260792	0.011067	-0.000962	-0.014066	-0.279977	-0.532983	-0.819634	0.536601	0.495634	-0.519059	-0.443828	0	0
30200	1.226502	9.725859	-0.279376	0.003837	-0.008134	-0.014137	-0.280111	-0.532647	-0.821801	0.536433	0.495578	-0.519146	-0.443993	0	0
30201	1.224325	9.711252	-0.293777	-0.001773	-0.008379	-0.006198	-0.278902	-0.532592	-0.819225	0.536394	0.495524	-0.519172	-0.444070	0	0
30202	1.224385	9.711255	-0.274516	0.007599	-0.014151	-0.021235	-0.280514	-0.533276	-0.818684	0.536147	0.495502	-0.519268	-0.444280	0	0
30203	1.184612	9.763944	-0.256876	-0.007021	-0.031297	-0.016080	-0.279440	-0.532737	-0.818543	0.535972	0.495368	-0.519345	-0.444549	0	0
30204	1.164506	9.802423	-0.240932	0.002844	-0.022390	-0.013337	-0.279438	-0.532964	-0.821002	0.535746	0.495248	-0.519499	-0.444776	0	0
30205	1.184582	9.763942	-0.266506	0.014476	-0.022358	-0.010651	-0.279974	-0.533801	-0.821023	0.535536	0.495241	-0.519651	-0.444860	0	0
30206	1.180972	9.695898	-0.304620	0.009358	-0.023919	-0.021281	-0.279170	-0.532803	-0.822089	0.535232	0.495187	-0.519805	-0.445106	0	0
30207	1.176111	9.695809	-0.309583	0.011151	-0.025682	-0.021286	-0.279301	-0.533820	-0.820895	0.534974	0.495202	-0.519908	-0.445280	0	0
30208	1.185272	9.720251	-0.323930	0.004030	-0.018586	-0.023033	-0.279166	-0.534260	-0.820366	0.534716	0.495152	-0.520001	-0.445537	0	0
30209	1.209063	9.744961	-0.308943	0.011030	-0.009854	-0.014121	-0.279976	-0.533115	-0.820047	0.534573	0.495198	-0.520055	-0.445594	0	0
30210	1.226002	9.750126	-0.284389	0.009587	-0.013959	-0.028302	-0.278092	-0.533725	-0.820089	0.534289	0.495227	-0.520120	-0.445825	0	0
30211	1.204026	9.764297	-0.246654	0.016929	-0.018189	-0.034491	-0.279706	-0.533518	-0.821289	0.533984	0.495373	-0.520145	-0.446000	0	0
30212	1.282118	9.731723	-0.282528	0.004754	-0.024095	-0.051380	-0.278763	-0.533939	-0.822403	0.533564	0.495445	-0.520134	-0.446435	0	0
30213	1.301483	9.722357	-0.349267	0.010615	-0.027165	-0.069065	-0.276612	-0.533721	-0.821740	0.533091	0.495694	-0.520009	-0.446869	0	0
30214	1.331203	9.679191	-0.420249	0.022870	-0.009734	-0.086599	-0.276613	-0.533765	-0.819835	0.532504	0.496118	-0.519820	-0.447318	0	0
30215	1.306361	9.707870	-0.430856	0.008809	-0.029018	-0.102676	-0.276074	-0.534234	-0.818494	0.531883	0.496520	-0.519532	-0.447945	0	0
30216	1.407039	9.792256	-0.250264	-0.003020	-0.022123	-0.097394	-0.275264	-0.535200	-0.820442	0.531309	0.496804	-0.519241	-0.448648	0	0
30217	1.526678	9.886690	-0.141384	0.020203	-0.057475	-0.097580	-0.273118	-0.533568	-0.819597	0.530510	0.497105	-0.519184	-0.449325	0	0
30218	1.613899	9.893131	-0.109868	0.053801	-0.116166	-0.085494	-0.273656	-0.533235	-0.821214	0.529230	0.497220	-0.519692	-0.450121	0	0
30219	1.644189	9.830561	-0.122910	0.088407	-0.205692	-0.048830	-0.274457	-0.535576	-0.817195	0.527546	0.496951	-0.520974	-0.450911	0	0
30220	1.567862	9.753908	-0.218559	0.082021	-0.291666	-0.026392	-0.274723	-0.536728	-0.816139	0.525489	0.496131	-0.522804	-0.452095	0	0
30221	1.466374	9.730212	-0.272048	0.049468	-0.359379	-0.032207	-0.276875	-0.537088	-0.810678	0.523269	0.494861	-0.524799	-0.453749	0	0
30222	1.306789	9.712751	-0.264777	0.043405	-0.423798	-0.018458	-0.280370	-0.537310	-0.809827	0.520738	0.493190	-0.527167	-0.455730	0	0
30223	1.117339	9.719014	-0.354893	0.076386	-0.464562	-0.013267	-0.283058	-0.538151	-0.807508	0.517901	0.491462	-0.529911	-0.457643	0	0
30224	1.011062	9.692804	-0.406103	0.098807	-0.441444	-0.005951	-0.287758	-0.539378	-0.811034	0.515043	0.489915	-0.532662	-0.459331	0	0
30225	0.963359	9.662812	-0.351973	0.098980	-0.423578	-0.009362	-0.291923	-0.540890	-0.808855	0.512308	0.488453	-0.535294	-0.460884	0	0
30226	0.816836	9.723275	-0.320816	0.061312	-0.415814	-0.012938	-0.293671	-0.541099	-0.804210	0.509720	0.486853	-0.537683	-0.462663	0	0
