# Supplementary material for: Identification of Haptic Based Guiding Using Hard Reins
Source: PLoS One. 2015 Jul 22;10(7):e0132020. doi: 10.1371/journal.pone.0132020 (PMC4511788; doi:10.1371/journal.pone.0132020)
Supplement: S1 File — (ZIP) [file pone.0132020.s001.zip › MotionData1/Subject1/T16/fc16.txt]

// Start Time: 0
// Sample rate: 50.0Hz
// Scenario: 4.0
// Firmware Version: 2.6.1
Counter	Acc_X	Acc_Y	Acc_Z	Gyr_X	Gyr_Y	Gyr_Z	Mag_X	Mag_Y	Mag_Z	Quat_w	Quat_x	Quat_y	Quat_z	AnalogIn_1	AnalogIn_2
35073	8.396206	0.549562	-5.037238	-0.000226	0.046891	0.007788	-0.574004	0.029270	0.651111	0.054322	-0.854263	-0.150938	-0.494472	0	0
35074	8.413516	0.548668	-4.979918	0.020072	0.039028	0.015186	-0.574878	0.031291	0.651246	0.054642	-0.854072	-0.150854	-0.494791	0	0
35075	8.457141	0.582071	-4.962008	0.036563	0.031512	0.017081	-0.574472	0.030864	0.648097	0.055102	-0.853916	-0.150834	-0.495015	0	0
35076	8.471132	0.538883	-5.003877	0.050004	0.028221	0.040964	-0.575611	0.032647	0.650204	0.055782	-0.853803	-0.150672	-0.495183	0	0
35077	8.529128	0.513799	-4.972392	0.059131	0.018996	0.041007	-0.575058	0.033247	0.649528	0.056535	-0.853732	-0.150566	-0.495253	0	0
35078	8.552993	0.479888	-4.987999	0.049448	-0.001975	0.022669	-0.574940	0.035246	0.649794	0.057076	-0.853740	-0.150578	-0.495174	0	0
35079	8.642002	0.447813	-4.993952	0.068761	-0.055727	-0.002886	-0.575246	0.036712	0.649321	0.057583	-0.853966	-0.150936	-0.494616	0	0
35080	8.615120	0.412070	-5.026998	0.078598	-0.067983	-0.045068	-0.574658	0.035112	0.649499	0.057935	-0.854181	-0.151703	-0.493967	0	0
35081	8.484970	0.393525	-5.022251	0.100257	-0.089623	-0.054199	-0.572264	0.036870	0.651003	0.058407	-0.854477	-0.152673	-0.493101	0	0
35082	8.388514	0.365058	-5.018829	0.069004	-0.091065	-0.059789	-0.572541	0.037637	0.653038	0.058575	-0.854785	-0.153542	-0.492277	0	0
35083	8.335663	0.331000	-4.983257	0.045286	-0.065231	-0.059893	-0.571417	0.036871	0.650712	0.058589	-0.854982	-0.154273	-0.491705	0	0
35084	8.335548	0.319007	-4.992993	0.039755	-0.026220	-0.065474	-0.569715	0.037349	0.652143	0.058576	-0.854978	-0.155003	-0.491482	0	0
35085	8.361867	0.287440	-5.003845	0.038302	0.004438	-0.054515	-0.570850	0.038185	0.653056	0.058668	-0.854843	-0.155611	-0.491514	0	0
35086	8.378650	0.336251	-5.035557	0.014743	0.009548	-0.046300	-0.570577	0.038373	0.652073	0.058595	-0.854707	-0.156040	-0.491624	0	0
35087	8.407659	0.394422	-5.048340	0.005594	0.003083	-0.045374	-0.570297	0.038383	0.651788	0.058452	-0.854612	-0.156409	-0.491690	0	0
35088	8.407938	0.467103	-5.043046	0.000197	0.005643	-0.041706	-0.571104	0.034961	0.651439	0.058262	-0.854513	-0.156713	-0.491787	0	0
35089	8.408133	0.525300	-5.042674	-0.018582	0.028993	-0.061957	-0.572829	0.036210	0.649975	0.057872	-0.854278	-0.157089	-0.492121	0	0
35090	8.410883	0.588102	-5.025458	-0.012930	0.021175	-0.054581	-0.573103	0.035498	0.649933	0.057542	-0.854085	-0.157450	-0.492378	0	0
35091	8.408113	0.637529	-5.092667	-0.017159	0.033374	-0.042675	-0.572829	0.036606	0.650709	0.057264	-0.853858	-0.157667	-0.492736	0	0
35092	8.449308	0.636836	-5.062810	-0.009052	0.031787	-0.047234	-0.574358	0.033810	0.649556	0.057013	-0.853625	-0.157967	-0.493073	0	0
35093	8.410633	0.603174	-5.063999	0.004065	0.027349	-0.035287	-0.573374	0.034369	0.649582	0.056941	-0.853426	-0.158230	-0.493341	0	0
35094	8.414674	0.692986	-4.892062	-0.004554	0.026107	-0.014177	-0.574488	0.033081	0.649795	0.056883	-0.853270	-0.158271	-0.493604	0	0
35095	8.432995	0.655497	-4.999275	0.004299	0.019383	-0.025165	-0.574763	0.032642	0.650054	0.056847	-0.853127	-0.158455	-0.493797	0	0
35096	8.439779	0.646469	-5.052729	0.006458	0.031618	-0.014171	-0.574786	0.033176	0.647962	0.056894	-0.852936	-0.158552	-0.494089	0	0
35097	8.370229	0.661019	-5.016216	0.025381	0.069013	0.005981	-0.576354	0.034196	0.648183	0.057269	-0.852585	-0.158547	-0.494654	0	0
35098	8.355791	0.665964	-5.015644	0.068131	0.082198	0.029898	-0.576941	0.035258	0.647263	0.058139	-0.852178	-0.158543	-0.495254	0	0
35099	8.420516	0.592921	-5.028203	0.080672	0.067989	0.020771	-0.578671	0.036269	0.644792	0.059054	-0.851822	-0.158687	-0.495712	0	0
35100	8.490613	0.567660	-4.989924	0.087324	0.060015	0.030903	-0.577549	0.037105	0.644975	0.060054	-0.851515	-0.158777	-0.496091	0	0
35101	8.500485	0.542793	-4.949392	0.079497	0.057268	0.046490	-0.579123	0.037894	0.644048	0.061070	-0.851251	-0.158703	-0.496443	0	0
35102	8.505307	0.498852	-4.930534	0.087512	0.061242	0.072186	-0.579152	0.040325	0.644342	0.062279	-0.851000	-0.158443	-0.496806	0	0
35103	8.459535	0.465009	-4.914550	0.096514	0.050429	0.067617	-0.580151	0.041057	0.644398	0.063534	-0.850791	-0.158276	-0.497059	0	0
35104	8.466774	0.440549	-4.902903	0.103262	0.044297	0.046534	-0.580759	0.042639	0.641668	0.064721	-0.850571	-0.158320	-0.497267	0	0
35105	8.524701	0.422902	-4.883444	0.102242	0.059367	0.041013	-0.580789	0.044674	0.641229	0.065907	-0.850269	-0.158402	-0.497602	0	0
35106	8.568407	0.424455	-4.841589	0.110734	0.066167	0.050206	-0.580106	0.046003	0.640314	0.067210	-0.849939	-0.158437	-0.497981	0	0
35107	8.544086	0.400626	-4.860159	0.117681	0.070697	0.035521	-0.582145	0.049026	0.637972	0.068518	-0.849558	-0.158634	-0.498390	0	0
35108	8.548693	0.376574	-4.877397	0.108412	0.059897	0.031846	-0.582740	0.051199	0.637831	0.069707	-0.849226	-0.158829	-0.498728	0	0
35109	8.467351	0.405393	-4.813778	0.103082	0.059510	0.038248	-0.583896	0.051758	0.635610	0.070887	-0.848912	-0.158937	-0.499062	0	0
35110	8.472103	0.351819	-4.799812	0.097826	0.081239	0.044619	-0.584213	0.054616	0.636075	0.072078	-0.848500	-0.158947	-0.499588	0	0
35111	8.481975	0.326952	-4.759279	0.113703	0.087155	0.021700	-0.586220	0.055862	0.634755	0.073309	-0.848011	-0.159228	-0.500150	0	0
35112	8.511019	0.316769	-4.738692	0.117136	0.083956	0.013459	-0.586111	0.057378	0.633149	0.074512	-0.847519	-0.159595	-0.500689	0	0
35113	8.535066	0.326441	-4.749191	0.131607	0.113004	0.004272	-0.588129	0.060017	0.632767	0.075849	-0.846855	-0.160093	-0.501452	0	0
35114	8.525200	0.302517	-4.768302	0.138457	0.108495	-0.013148	-0.588439	0.060713	0.630404	0.077138	-0.846176	-0.160774	-0.502183	0	0
35115	8.558994	0.277786	-4.750403	0.160031	0.100046	-0.026852	-0.591875	0.061526	0.626662	0.078538	-0.845500	-0.161687	-0.502811	0	0
35116	8.602442	0.291985	-4.747104	0.152855	0.099749	-0.021348	-0.592326	0.064078	0.627535	0.079894	-0.844835	-0.162517	-0.503447	0	0
35117	8.636237	0.301398	-4.743475	0.144348	0.085366	0.004359	-0.592382	0.066001	0.623546	0.081294	-0.844290	-0.163098	-0.503948	0	0
35118	8.660225	0.281907	-4.749331	0.167641	0.080868	-0.013938	-0.595233	0.067498	0.623242	0.082782	-0.843715	-0.163954	-0.504392	0	0
35119	8.631162	0.257978	-4.758062	0.148693	0.069218	-0.002956	-0.594992	0.070929	0.623597	0.084153	-0.843231	-0.164632	-0.504753	0	0
35120	8.621611	0.238381	-4.738508	0.152475	0.059669	0.002567	-0.597694	0.071578	0.622955	0.085560	-0.842798	-0.165288	-0.505026	0	0
35121	8.602601	0.216096	-4.694463	0.171219	0.047697	-0.013900	-0.596051	0.074402	0.620565	0.087030	-0.842381	-0.166189	-0.505174	0	0
35122	8.607669	0.183921	-4.648967	0.180248	0.075722	-0.021270	-0.597340	0.075043	0.619626	0.088576	-0.841798	-0.167169	-0.505554	0	0
35123	8.626718	0.145160	-4.662010	0.192745	0.065296	-0.032243	-0.599081	0.077713	0.618534	0.090163	-0.841236	-0.168316	-0.505828	0	0
35124	8.640995	0.125862	-4.677163	0.220002	0.065656	-0.039531	-0.599546	0.080349	0.617712	0.091937	-0.840629	-0.169665	-0.506067	0	0
35125	8.635549	0.078212	-4.737659	0.219960	0.045406	-0.039510	-0.599576	0.081852	0.616389	0.093682	-0.840123	-0.171027	-0.506129	0	0
35126	8.718715	0.055959	-4.569411	0.254916	0.046708	-0.032083	-0.601592	0.084743	0.616731	0.095750	-0.839584	-0.172498	-0.506138	0	0
35127	8.740853	0.044580	-4.816698	0.262606	0.069996	-0.021099	-0.601055	0.086102	0.615253	0.097989	-0.838934	-0.173895	-0.506309	0	0
35128	8.732967	-0.026712	-4.560821	0.260743	0.041326	-0.019228	-0.601978	0.090398	0.612980	0.100162	-0.838426	-0.175294	-0.506243	0	0
35129	8.710161	-0.048991	-4.695383	0.254892	0.028305	-0.032077	-0.602864	0.092754	0.612144	0.102210	-0.837963	-0.176781	-0.506082	0	0
35130	8.693671	-0.049533	-4.646459	0.225593	0.058062	-0.035855	-0.604051	0.095750	0.610076	0.104034	-0.837366	-0.178125	-0.506228	0	0
35131	8.645962	-0.020772	-4.596177	0.234699	0.082176	-0.039550	-0.605102	0.099441	0.608475	0.105970	-0.836627	-0.179514	-0.506556	0	0
35132	8.621700	-0.049582	-4.605119	0.209618	0.090308	-0.020353	-0.607396	0.100978	0.607176	0.107795	-0.835902	-0.180612	-0.506979	0	0
35133	8.654974	-0.151452	-4.621521	0.192001	0.080960	-0.063509	-0.607428	0.102496	0.605571	0.109251	-0.835163	-0.181983	-0.507395	0	0
35134	8.737371	-0.128458	-4.571311	0.200591	0.073859	-0.083644	-0.609291	0.103195	0.603649	0.110647	-0.834408	-0.183576	-0.507760	0	0
35135	8.718848	-0.061349	-4.502545	0.162132	0.066597	-0.083698	-0.611468	0.105804	0.600999	0.111726	-0.833730	-0.184977	-0.508128	0	0
35136	8.767220	-0.071756	-4.475436	0.157467	0.068677	-0.087371	-0.612183	0.106388	0.601042	0.112737	-0.833035	-0.186393	-0.508528	0	0
35137	8.767064	-0.095874	-4.485250	0.107235	0.063084	-0.083794	-0.612474	0.106707	0.600498	0.113352	-0.832431	-0.187518	-0.508967	0	0
35138	8.788634	-0.061677	-4.514820	0.102291	0.052821	-0.096624	-0.612770	0.107054	0.599389	0.113823	-0.831857	-0.188742	-0.509347	0	0
35139	8.786676	-0.050255	-4.461530	0.105156	0.045116	-0.091097	-0.613620	0.106807	0.598815	0.114351	-0.831329	-0.189936	-0.509646	0	0
35140	8.772036	-0.049833	-4.485135	0.084596	0.027634	-0.105795	-0.616023	0.106032	0.597798	0.114579	-0.830884	-0.191174	-0.509859	0	0
35141	8.772394	-0.021192	-4.451144	0.084329	0.020812	-0.114954	-0.616472	0.107378	0.596894	0.114766	-0.830455	-0.192486	-0.510022	0	0
35142	8.777379	-0.038589	-4.422458	0.074490	0.035362	-0.142525	-0.616466	0.107077	0.597159	0.114742	-0.829906	-0.193974	-0.510357	0	0
35143	8.705296	0.017657	-4.419395	0.076498	0.033065	-0.135183	-0.618467	0.107484	0.595361	0.114785	-0.829381	-0.195398	-0.510657	0	0
35144	8.705153	-0.013801	-4.424426	0.053146	0.039574	-0.119646	-0.618433	0.105162	0.595782	0.114704	-0.828877	-0.196576	-0.511041	0	0
35145	8.671683	-0.004272	-4.394126	0.059710	0.058835	-0.149948	-0.620978	0.104655	0.595208	0.114584	-0.828206	-0.198006	-0.511603	0	0
35146	8.691534	0.067760	-4.350919	0.068815	0.028318	-0.148029	-0.620813	0.102925	0.595240	0.114465	-0.827683	-0.199511	-0.511893	0	0
35147	8.723118	0.091477	-4.327790	0.053199	0.043317	-0.151742	-0.622377	0.102991	0.594409	0.114251	-0.827090	-0.200938	-0.512340	0	0
35148	8.701743	0.149621	-4.312119	0.044883	0.034238	-0.153574	-0.622379	0.102473	0.593243	0.113922	-0.826546	-0.202367	-0.512729	0	0
35149	8.687547	0.193167	-4.296810	0.043067	0.042526	-0.153586	-0.623938	0.101978	0.592093	0.113613	-0.825961	-0.203757	-0.513189	0	0
35150	8.654164	0.251324	-4.275858	0.052997	0.032579	-0.157218	-0.624620	0.100111	0.592266	0.113324	-0.825406	-0.205252	-0.513550	0	0
35151	8.611283	0.277597	-4.223357	0.053745	0.027367	-0.162717	-0.624749	0.098312	0.590879	0.113024	-0.824864	-0.206790	-0.513871	0	0
35152	8.602151	0.332878	-4.181591	0.045664	0.015902	-0.155365	-0.626433	0.097190	0.590825	0.112648	-0.824402	-0.208250	-0.514105	0	0
35153	8.636065	0.400618	-4.187249	0.029793	0.027767	-0.168243	-0.626562	0.096720	0.591647	0.112121	-0.823868	-0.209709	-0.514482	0	0
35154	8.761046	0.414933	-4.235309	0.011904	0.034342	-0.153578	-0.627814	0.094358	0.590377	0.111515	-0.823349	-0.210959	-0.514934	0	0
35155	8.890854	0.448714	-4.290670	0.004658	0.024970	-0.149875	-0.628233	0.093532	0.589763	0.110867	-0.822892	-0.212141	-0.515318	0	0
35156	9.005973	0.502510	-4.383999	-0.001758	0.017427	-0.114976	-0.628646	0.092541	0.589563	0.110314	-0.822553	-0.213026	-0.515614	0	0
35157	9.053374	0.493800	-4.482450	-0.006828	0.007274	-0.098447	-0.628321	0.089368	0.589644	0.109795	-0.822307	-0.213746	-0.515818	0	0
35158	9.090764	0.417518	-4.600292	-0.023980	-0.008162	-0.054420	-0.629881	0.089679	0.589679	0.109312	-0.822254	-0.214037	-0.515885	0	0
35159	8.974362	0.356209	-4.668804	-0.030269	-0.028049	-0.014066	-0.629707	0.086564	0.588632	0.108960	-0.822397	-0.213982	-0.515755	0	0
35160	8.860706	0.319363	-4.394254	0.003624	-0.046137	0.024545	-0.628548	0.085589	0.590544	0.109021	-0.822681	-0.213795	-0.515366	0	0
35161	8.732385	0.306696	-4.466835	0.006193	-0.044115	0.052041	-0.628717	0.087483	0.590097	0.109275	-0.823008	-0.213401	-0.514953	0	0
35162	8.610081	0.316287	-4.394563	0.004909	-0.055577	0.074056	-0.627586	0.088271	0.591269	0.109594	-0.823440	-0.212841	-0.514427	0	0
35163	8.605509	0.418327	-4.405805	0.000759	-0.033190	0.053841	-0.626733	0.087698	0.590942	0.109835	-0.823719	-0.212393	-0.514113	0	0
35164	8.567155	0.503613	-4.415892	-0.020623	0.024807	0.070228	-0.628736	0.090253	0.592255	0.110094	-0.823757	-0.211644	-0.514306	0	0
35165	8.586365	0.552376	-4.445279	-0.013289	0.032158	0.070242	-0.627893	0.090009	0.591098	0.110437	-0.823750	-0.210919	-0.514541	0	0
35166	8.677245	0.589520	-4.549888	-0.055247	0.008166	0.042694	-0.628033	0.090134	0.591532	0.110229	-0.823854	-0.210230	-0.514700	0	0
35167	8.750094	0.695349	-4.522936	-0.077044	-0.032690	0.018895	-0.627454	0.088719	0.590871	0.109639	-0.824144	-0.209676	-0.514589	0	0
35168	8.771921	0.812025	-4.554393	-0.122153	-0.059732	0.011533	-0.627014	0.087825	0.591377	0.108580	-0.824602	-0.208979	-0.514363	0	0
35169	8.798432	0.860609	-4.574392	-0.190493	-0.100902	0.026159	-0.626573	0.087189	0.592467	0.106939	-0.825379	-0.207862	-0.513914	0	0
35170	8.851176	0.902170	-4.626820	-0.262129	-0.131541	0.018745	-0.623559	0.085305	0.594729	0.104616	-0.826362	-0.206469	-0.513372	0	0
35171	8.915369	0.905670	-4.740313	-0.288847	-0.153436	0.048101	-0.621809	0.082846	0.597392	0.102153	-0.827546	-0.204724	-0.512660	0	0
35172	8.950986	0.862438	-4.790237	-0.322663	-0.144118	0.048020	-0.620062	0.079078	0.597423	0.099449	-0.828701	-0.202782	-0.512098	0	0
35173	8.979866	0.842784	-4.786614	-0.288617	-0.144650	0.055431	-0.618577	0.075858	0.601033	0.097032	-0.829836	-0.200969	-0.511438	0	0
35174	8.894577	0.798700	-4.889996	-0.253698	-0.183971	0.064708	-0.617383	0.072690	0.603657	0.094898	-0.831143	-0.199269	-0.510379	0	0
35175	8.873030	0.681535	-4.822319	-0.229730	-0.193696	0.072089	-0.614090	0.070816	0.605634	0.092948	-0.832490	-0.197665	-0.509166	0	0
35176	8.796225	0.620570	-4.757040	-0.189376	-0.184794	0.074881	-0.611780	0.069051	0.608619	0.091400	-0.833745	-0.196209	-0.507954	0	0
35177	8.784102	0.552491	-4.737706	-0.159228	-0.142386	0.103304	-0.610066	0.068137	0.609112	0.090294	-0.834815	-0.194655	-0.506992	0	0
35178	8.834519	0.467093	-4.725656	-0.098250	-0.114242	0.122644	-0.607507	0.068561	0.611381	0.089886	-0.835713	-0.193197	-0.506141	0	0
35179	8.882428	0.396521	-4.732738	-0.041072	-0.083916	0.136469	-0.605398	0.070467	0.612898	0.090049	-0.836437	-0.191909	-0.505406	0	0
35180	8.747982	0.377093	-4.660202	0.034841	-0.087627	0.101725	-0.604421	0.071858	0.613542	0.090700	-0.837036	-0.191275	-0.504537	0	0
35181	8.491514	0.361884	-4.476791	0.120203	-0.130994	0.082638	-0.602866	0.073178	0.615452	0.091852	-0.837744	-0.191292	-0.503146	0	0
35182	8.234874	0.317708	-4.303224	0.166985	-0.133139	0.053312	-0.602320	0.075544	0.616871	0.093275	-0.838355	-0.191765	-0.501685	0	0
35183	8.052143	0.323171	-4.252875	0.189818	-0.114442	0.015668	-0.599803	0.077541	0.616405	0.094708	-0.838779	-0.192674	-0.500357	0	0
35184	8.054664	0.322959	-4.238477	0.184252	-0.056627	-0.027560	-0.598418	0.080619	0.617718	0.096019	-0.838827	-0.193842	-0.499575	0	0
35185	8.174866	0.405529	-4.310070	0.200648	-0.013685	-0.068850	-0.598720	0.081798	0.617228	0.097316	-0.838566	-0.195415	-0.499149	0	0
35186	8.494999	0.481937	-4.389179	0.230252	0.025799	-0.129334	-0.598783	0.086285	0.616659	0.098671	-0.837948	-0.197596	-0.499061	0	0
35187	8.874301	0.545164	-4.601026	0.220377	0.041477	-0.158653	-0.599085	0.086932	0.615286	0.099791	-0.837206	-0.199965	-0.499141	0	0
35188	9.092243	0.560593	-4.780580	0.198976	0.029474	-0.171476	-0.600531	0.089262	0.615162	0.100678	-0.836507	-0.202333	-0.499181	0	0
35189	9.223370	0.464556	-4.921380	0.172476	-0.005612	-0.167793	-0.601953	0.088391	0.612854	0.101254	-0.836018	-0.204585	-0.498966	0	0
35190	9.159225	0.355414	-5.067040	0.160216	-0.066021	-0.142066	-0.600549	0.089100	0.612601	0.101764	-0.835886	-0.206602	-0.498251	0	0
35191	8.946263	0.212160	-5.122814	0.132016	-0.127621	-0.096216	-0.599686	0.089004	0.614288	0.102110	-0.836186	-0.208174	-0.497022	0	0
35192	8.696799	0.141197	-4.944859	0.121808	-0.165523	-0.063204	-0.598837	0.090055	0.616046	0.102482	-0.836745	-0.209439	-0.495470	0	0
35193	8.407359	0.046163	-4.939485	0.135099	-0.188914	-0.043034	-0.597419	0.091083	0.618081	0.102993	-0.837449	-0.210639	-0.493663	0	0
35194	8.254934	0.031917	-4.701986	0.097052	-0.205486	-0.026594	-0.594304	0.091554	0.619214	0.103255	-0.838300	-0.211513	-0.491787	0	0
35195	8.253989	0.131131	-4.865560	0.108394	-0.204480	-0.012799	-0.592191	0.093834	0.621887	0.103662	-0.839163	-0.212339	-0.489869	0	0
35196	8.285774	0.181326	-4.827773	0.135845	-0.171251	-0.015534	-0.589650	0.094498	0.622188	0.104376	-0.839820	-0.213276	-0.488182	0	0
35197	8.312284	0.251865	-4.857291	0.163809	-0.155843	0.002864	-0.590508	0.096155	0.623859	0.105430	-0.840413	-0.214187	-0.486534	0	0
35198	8.316386	0.267721	-4.956378	0.191270	-0.152231	0.002912	-0.586835	0.097464	0.625323	0.106735	-0.840952	-0.215209	-0.484864	0	0
35199	8.407125	0.268524	-5.063634	0.221201	-0.158883	-0.041046	-0.584328	0.100853	0.625794	0.108050	-0.841394	-0.216768	-0.483108	0	0
35200	8.469821	0.331421	-5.084893	0.216817	-0.172981	-0.066700	-0.582648	0.103325	0.627634	0.109194	-0.841840	-0.218531	-0.481275	0	0
35201	8.426322	0.380725	-5.121593	0.219035	-0.168111	-0.086893	-0.580531	0.104255	0.628522	0.110247	-0.842217	-0.220473	-0.479488	0	0
35202	8.353686	0.367205	-5.160029	0.237731	-0.143853	-0.108936	-0.579986	0.106758	0.630090	0.111423	-0.842395	-0.222651	-0.477893	0	0
35203	8.305436	0.340814	-5.155982	0.240339	-0.123181	-0.116320	-0.578042	0.109868	0.630550	0.112609	-0.842454	-0.224891	-0.476461	0	0
35204	8.223563	0.351051	-5.152853	0.255212	-0.103194	-0.143866	-0.578062	0.111848	0.631241	0.113859	-0.842324	-0.227403	-0.475199	0	0
35205	8.141933	0.321837	-5.101679	0.230184	-0.063723	-0.125648	-0.577784	0.112403	0.631557	0.115046	-0.842077	-0.229603	-0.474292	0	0
35206	8.155885	0.283597	-5.150761	0.230521	-0.031118	-0.116529	-0.575863	0.116049	0.629924	0.116379	-0.841683	-0.231679	-0.473656	0	0
35207	8.175228	0.271150	-5.137073	0.243132	-0.004776	-0.126637	-0.577293	0.117620	0.630603	0.117804	-0.841128	-0.233878	-0.473210	0	0
35208	8.273677	0.275940	-5.184203	0.250618	0.020786	-0.122972	-0.577332	0.119840	0.629326	0.119392	-0.840439	-0.236037	-0.472964	0	0
35209	8.292738	0.324964	-5.232907	0.260021	0.035928	-0.114708	-0.578496	0.121504	0.628024	0.121108	-0.839686	-0.238164	-0.472798	0	0
35210	8.313923	0.254957	-5.267973	0.251311	0.031297	-0.098210	-0.577675	0.122585	0.626242	0.122840	-0.838994	-0.240097	-0.472603	0	0
35211	8.333062	0.203843	-5.264191	0.236430	0.009684	-0.105549	-0.579846	0.126360	0.626216	0.124336	-0.838404	-0.242064	-0.472254	0	0
35212	8.313937	0.208591	-5.246536	0.226982	0.007599	-0.116578	-0.580435	0.127830	0.625747	0.125724	-0.837795	-0.244073	-0.471934	0	0
35213	8.299161	0.219005	-5.291811	0.199677	0.005513	-0.111125	-0.580698	0.128514	0.629476	0.126873	-0.837248	-0.245917	-0.471640	0	0
35214	8.308826	0.160353	-5.263568	0.178695	0.007306	-0.109341	-0.581046	0.132221	0.627303	0.127887	-0.836711	-0.247630	-0.471422	0	0
35215	8.282372	0.128743	-5.243461	0.179661	0.025708	-0.109379	-0.583054	0.134136	0.627017	0.128925	-0.836091	-0.249336	-0.471340	0	0
35216	8.275446	0.140457	-5.209308	0.156483	0.037354	-0.087419	-0.586041	0.134803	0.626096	0.129932	-0.835489	-0.250724	-0.471396	0	0
35217	8.244290	0.155016	-5.193554	0.114781	0.036598	-0.072822	-0.584358	0.135529	0.625416	0.130627	-0.834987	-0.251803	-0.471517	0	0
35218	8.275542	0.135412	-5.194851	0.083829	0.038210	-0.067376	-0.583798	0.135692	0.624854	0.131119	-0.834525	-0.252670	-0.471735	0	0
35219	8.266247	0.198293	-5.177185	0.076934	0.037246	-0.050863	-0.586060	0.135446	0.624719	0.131603	-0.834123	-0.253386	-0.471926	0	0
35220	8.319258	0.173534	-5.167251	0.061344	0.037182	-0.017852	-0.587481	0.135237	0.623586	0.132139	-0.833818	-0.253737	-0.472127	0	0
35221	8.339191	0.191762	-5.090580	0.039889	0.037018	0.001385	-0.586523	0.137537	0.623296	0.132561	-0.833598	-0.253842	-0.472341	0	0
35222	8.277048	0.215704	-5.034958	0.019886	0.059912	0.004054	-0.586815	0.138128	0.623052	0.132914	-0.833295	-0.253788	-0.472806	0	0
35223	8.238252	0.162740	-5.043515	0.026030	0.047314	0.029761	-0.586975	0.138767	0.621818	0.133381	-0.833116	-0.253577	-0.473103	0	0
35224	8.245270	0.133790	-5.058459	-0.026035	0.039887	0.033337	-0.587689	0.138819	0.620978	0.133439	-0.833042	-0.253087	-0.473479	0	0
35225	8.181194	0.064231	-4.901922	-0.024576	0.044180	0.053499	-0.589126	0.140295	0.620659	0.133590	-0.833004	-0.252442	-0.473846	0	0
35226	8.074830	-0.017356	-4.910554	-0.064235	0.054071	0.074473	-0.589679	0.139566	0.621044	0.133560	-0.833017	-0.251409	-0.474381	0	0
35227	7.959146	-0.116507	-4.870641	-0.093119	0.042155	0.089993	-0.589126	0.139900	0.619926	0.133312	-0.833170	-0.250134	-0.474856	0	0
35228	8.033259	-0.196496	-4.912583	-0.099370	0.082417	0.125704	-0.591240	0.139215	0.619903	0.133302	-0.833221	-0.248467	-0.475645	0	0
35229	8.270899	-0.172179	-5.042089	-0.077768	0.197639	0.169658	-0.591397	0.139444	0.618219	0.133952	-0.832805	-0.246390	-0.477268	0	0
35230	8.760417	-0.108635	-5.335353	-0.041855	0.305307	0.201781	-0.591993	0.140554	0.616310	0.135326	-0.831894	-0.244052	-0.479663	0	0
35231	8.976200	-0.181433	-5.445350	-0.010228	0.292099	0.222083	-0.596448	0.143813	0.612873	0.137022	-0.831046	-0.241727	-0.481826	0	0
35232	8.820492	-0.255110	-5.295075	-0.035534	0.228664	0.205577	-0.599179	0.145433	0.610024	0.138285	-0.830481	-0.239498	-0.483549	0	0
35233	8.448644	-0.396829	-5.021214	-0.159102	0.197572	0.206205	-0.600200	0.146556	0.607979	0.138441	-0.830237	-0.236707	-0.485295	0	0
35234	8.074326	-0.309157	-4.852049	-0.219731	0.198153	0.197765	-0.603600	0.146233	0.606858	0.138060	-0.830037	-0.233686	-0.487205	0	0
35235	7.949008	-0.469226	-4.785602	-0.198828	0.218574	0.224331	-0.606988	0.144375	0.604790	0.138025	-0.829767	-0.230516	-0.489182	0	0
35236	8.079911	-0.638041	-4.924453	-0.223057	0.249397	0.203126	-0.606447	0.145044	0.602701	0.137754	-0.829312	-0.227353	-0.491503	0	0
35237	8.462198	-0.553888	-5.071056	-0.174449	0.297445	0.168370	-0.608021	0.145172	0.600598	0.137828	-0.828469	-0.224648	-0.494143	0	0
35238	8.991764	-0.422494	-5.201119	-0.051534	0.313347	0.144863	-0.611595	0.146103	0.597432	0.138833	-0.827307	-0.222720	-0.496673	0	0
35239	9.211924	-0.470160	-5.378751	-0.015177	0.287957	0.137669	-0.615462	0.147495	0.593730	0.140052	-0.826201	-0.221064	-0.498907	0	0
35240	9.353177	-0.615900	-5.435710	-0.022489	0.227150	0.108395	-0.616914	0.148660	0.590983	0.140924	-0.825331	-0.219699	-0.500701	0	0
35241	8.994806	-0.560884	-5.371222	0.038067	0.117399	0.092104	-0.619051	0.149839	0.591077	0.141980	-0.824893	-0.218921	-0.501465	0	0
35242	8.357289	-0.685042	-5.181518	0.066658	0.057378	0.106781	-0.617931	0.150028	0.589803	0.143203	-0.824738	-0.218252	-0.501662	0	0
35243	8.099630	-0.961583	-5.040830	0.033927	0.025737	0.081894	-0.620234	0.153080	0.589874	0.143977	-0.824742	-0.217665	-0.501691	0	0
35244	8.003642	-1.068918	-4.943734	0.030769	0.041482	0.064393	-0.619125	0.153993	0.588504	0.144659	-0.824623	-0.217191	-0.501894	0	0
35245	8.079185	-0.973359	-4.875885	0.103603	0.060561	0.049858	-0.619980	0.154307	0.588248	0.145929	-0.824280	-0.217162	-0.502103	0	0
35246	8.137888	-1.067972	-4.724103	0.140487	0.076475	0.059083	-0.621852	0.156254	0.587255	0.147563	-0.823813	-0.217230	-0.502363	0	0
35247	8.204511	-1.224821	-4.457078	0.196916	0.036222	0.051914	-0.620486	0.158911	0.585424	0.149570	-0.823453	-0.217680	-0.502164	0	0
35248	8.427237	-1.279416	-4.301507	0.223383	-0.004216	0.019042	-0.620808	0.161668	0.585033	0.151510	-0.823174	-0.218613	-0.501635	0	0
35249	8.795754	-1.389050	-4.277355	0.289117	-0.051930	-0.016475	-0.621438	0.165639	0.583446	0.153756	-0.822956	-0.220209	-0.500610	0	0
35250	9.054194	-1.431630	-4.492619	0.234995	-0.082380	-0.088977	-0.621465	0.167394	0.582847	0.155077	-0.822803	-0.222206	-0.499570	0	0
35251	9.131457	-1.408050	-4.483277	0.222780	-0.201784	-0.123657	-0.619495	0.169554	0.585089	0.155923	-0.823183	-0.224570	-0.497620	0	0
35252	9.143645	-1.286429	-4.516757	0.183960	-0.328602	-0.125343	-0.618913	0.169448	0.587061	0.156090	-0.824239	-0.226990	-0.494714	0	0
35253	9.350257	-1.208755	-4.630261	0.101231	-0.384841	-0.134536	-0.614665	0.170168	0.588624	0.155479	-0.825667	-0.229112	-0.491537	0	0
35254	9.166468	-0.991685	-4.805553	0.026878	-0.468188	-0.169425	-0.610621	0.167766	0.595237	0.153808	-0.827523	-0.231331	-0.487888	0	0
35255	9.079813	-0.610747	-4.954423	-0.021922	-0.566323	-0.204192	-0.606587	0.165959	0.601462	0.151418	-0.829827	-0.233691	-0.483579	0	0
35256	8.842398	-0.311742	-5.243122	-0.180299	-0.595333	-0.204467	-0.599561	0.162386	0.607548	0.147554	-0.832478	-0.235376	-0.479381	0	0
35257	8.790944	-0.011657	-5.169190	-0.197133	-0.620302	-0.248462	-0.594343	0.157604	0.615417	0.143354	-0.835134	-0.237324	-0.475056	0	0
35258	8.258199	-0.019735	-5.190383	-0.257598	-0.650607	-0.248652	-0.586998	0.152488	0.623528	0.138488	-0.837977	-0.239066	-0.470599	0	0
35259	7.839333	-0.065611	-4.805440	-0.346188	-0.671956	-0.274571	-0.580300	0.143313	0.632526	0.132775	-0.840933	-0.240580	-0.466180	0	0
35260	7.543984	-0.031876	-4.994664	-0.344677	-0.569193	-0.331688	-0.575349	0.136842	0.639725	0.126971	-0.843219	-0.242474	-0.462673	0	0
35261	7.453664	-0.013900	-4.841405	-0.303221	-0.434825	-0.333669	-0.569703	0.129496	0.644028	0.121902	-0.844790	-0.244355	-0.460175	0	0
35262	7.560289	0.050158	-4.791833	-0.292444	-0.299632	-0.285196	-0.566851	0.120266	0.649516	0.117399	-0.845814	-0.245742	-0.458723	0	0
35263	7.926198	0.206744	-4.905950	-0.224644	-0.180032	-0.223674	-0.565076	0.114872	0.650437	0.114119	-0.846348	-0.246736	-0.458033	0	0
35264	8.119157	0.322135	-4.931738	-0.236072	-0.055306	-0.183461	-0.565128	0.109163	0.652489	0.111157	-0.846410	-0.247232	-0.458377	0	0
35265	8.369655	0.579096	-5.055377	-0.293265	0.019590	-0.138637	-0.564221	0.104030	0.651308	0.108177	-0.846299	-0.246960	-0.459442	0	0
35266	8.849934	0.744450	-5.340385	-0.344169	0.095775	-0.099277	-0.564125	0.097487	0.652739	0.105057	-0.845976	-0.246076	-0.461230	0	0
35267	9.225076	0.943142	-5.524623	-0.339245	0.066332	-0.082594	-0.567172	0.092099	0.652148	0.102054	-0.845817	-0.245064	-0.462733	0	0
35268	9.177171	1.025904	-5.522292	-0.265884	-0.002838	-0.068573	-0.566397	0.087171	0.652682	0.099494	-0.845927	-0.244378	-0.463452	0	0
35269	8.657626	0.998651	-5.387093	-0.178849	-0.107019	-0.087621	-0.566206	0.082895	0.651845	0.097393	-0.846383	-0.244325	-0.463093	0	0
35270	7.994284	0.924708	-5.130876	-0.091881	-0.179611	-0.112261	-0.564141	0.078253	0.654935	0.095670	-0.847025	-0.244986	-0.461929	0	0
35271	7.509886	0.963042	-4.841969	-0.028524	-0.169189	-0.137938	-0.561993	0.077011	0.656112	0.094449	-0.847493	-0.246116	-0.460719	0	0
35272	7.241811	1.095927	-4.664405	0.043417	-0.122283	-0.188371	-0.561363	0.074902	0.660792	0.093661	-0.847546	-0.247990	-0.459777	0	0
35273	7.559202	1.241227	-4.815429	0.073836	-0.001298	-0.226035	-0.561647	0.074245	0.659620	0.093308	-0.846919	-0.250183	-0.459815	0	0
35274	8.121142	1.445495	-5.151549	0.077988	0.110198	-0.287535	-0.561908	0.071997	0.658632	0.092935	-0.845613	-0.252836	-0.460843	0	0
35275	8.739967	1.611989	-5.593910	0.091367	0.168548	-0.306721	-0.564182	0.072087	0.657525	0.092772	-0.843970	-0.255636	-0.462340	0	0
35276	9.300589	1.550272	-5.987272	0.066825	0.185175	-0.303941	-0.567829	0.068900	0.656227	0.092418	-0.842266	-0.258300	-0.464034	0	0
35277	9.568517	1.542034	-6.236484	0.035700	0.094685	-0.296467	-0.568658	0.066667	0.655103	0.091629	-0.841025	-0.260823	-0.465030	0	0
35278	9.341437	1.359261	-6.231598	0.019563	-0.017556	-0.204642	-0.571175	0.064009	0.654394	0.090810	-0.840549	-0.262615	-0.465042	0	0
35279	8.616761	1.065701	-6.022830	-0.089184	-0.142149	-0.119523	-0.570288	0.062042	0.656104	0.089168	-0.840977	-0.263285	-0.464206	0	0
35280	7.980617	0.953775	-5.661593	-0.114512	-0.211451	-0.101258	-0.569103	0.059325	0.658332	0.087193	-0.841788	-0.263758	-0.462842	0	0
35281	7.385455	0.968358	-5.351790	-0.117464	-0.226221	-0.071998	-0.566228	0.057423	0.661019	0.085306	-0.842746	-0.263971	-0.461325	0	0
35282	7.005129	1.078335	-5.034908	-0.116656	-0.203960	-0.076675	-0.562799	0.055322	0.661705	0.083445	-0.843578	-0.264217	-0.460002	0	0
35283	6.974605	1.316178	-5.032216	-0.091226	-0.112945	-0.091419	-0.561899	0.053149	0.664678	0.081981	-0.843934	-0.264621	-0.459379	0	0
35284	7.263351	1.529499	-5.176894	-0.062770	0.008312	-0.133671	-0.562141	0.049725	0.664182	0.080873	-0.843590	-0.265416	-0.459749	0	0
35285	7.561250	1.687507	-5.360923	-0.041683	0.105659	-0.175907	-0.563538	0.047781	0.663223	0.080006	-0.842673	-0.266588	-0.460903	0	0
35286	7.854562	1.791481	-5.491992	-0.034652	0.145247	-0.190560	-0.565772	0.044982	0.662361	0.079237	-0.841518	-0.267881	-0.462395	0	0
35287	8.041581	1.840573	-5.633936	-0.049517	0.149569	-0.199727	-0.566892	0.043334	0.661135	0.078299	-0.840332	-0.269186	-0.463951	0	0
35288	8.103095	1.768950	-5.750234	-0.048526	0.112207	-0.159294	-0.569432	0.041736	0.659358	0.077470	-0.839415	-0.270177	-0.465173	0	0
35289	8.067831	1.606010	-5.878000	-0.095241	0.112338	-0.128227	-0.570816	0.037854	0.656861	0.076369	-0.838623	-0.270700	-0.466477	0	0
35290	8.026093	1.564428	-5.649650	-0.101710	0.106683	-0.095206	-0.572774	0.035890	0.656473	0.075375	-0.837941	-0.270906	-0.467743	0	0
35291	8.044165	1.542011	-5.795404	-0.101297	0.148395	-0.084266	-0.574174	0.034491	0.656116	0.074519	-0.837099	-0.271008	-0.469326	0	0
35292	8.049945	1.481759	-5.646250	-0.093284	0.154198	-0.058571	-0.577272	0.032328	0.654309	0.073896	-0.836281	-0.270909	-0.470937	0	0
35293	8.040028	1.521338	-5.698763	-0.104217	0.172646	-0.058619	-0.579517	0.030123	0.653059	0.073197	-0.835390	-0.270765	-0.472707	0	0
35294	7.968055	1.543245	-5.666942	-0.059339	0.199941	-0.024636	-0.580082	0.028134	0.649822	0.073140	-0.834417	-0.270506	-0.474579	0	0
35295	7.867718	1.447315	-5.514052	-0.048322	0.201431	0.011135	-0.583757	0.026567	0.647776	0.073310	-0.833531	-0.270024	-0.476381	0	0
35296	7.817196	1.388992	-5.478725	-0.083561	0.182019	0.029429	-0.585321	0.026503	0.646653	0.073260	-0.832800	-0.269210	-0.478125	0	0
35297	7.841485	1.364096	-5.443563	-0.086374	0.170861	0.062476	-0.587742	0.026629	0.644842	0.073272	-0.832220	-0.268141	-0.479731	0	0
35298	7.829893	1.426798	-5.411318	-0.112900	0.174388	0.097296	-0.588870	0.025828	0.643952	0.073281	-0.831721	-0.266624	-0.481437	0	0
35299	7.830041	1.482635	-5.415791	-0.150560	0.191279	0.124732	-0.592295	0.025515	0.639714	0.073107	-0.831247	-0.264714	-0.483332	0	0
35300	7.888080	1.503819	-5.398499	-0.180901	0.187794	0.154058	-0.594544	0.025063	0.640841	0.072860	-0.830872	-0.262384	-0.485281	0	0
35301	7.933338	1.484903	-5.458288	-0.187725	0.188580	0.172399	-0.595966	0.023797	0.637800	0.072594	-0.830550	-0.259899	-0.487206	0	0
35302	8.022223	1.533534	-5.514437	-0.223767	0.178196	0.194394	-0.598663	0.022959	0.635222	0.072160	-0.830340	-0.257027	-0.489148	0	0
35303	8.046403	1.538095	-5.505649	-0.228464	0.156052	0.226541	-0.600526	0.023787	0.633591	0.071727	-0.830328	-0.253915	-0.490855	0	0
35304	7.997539	1.490827	-5.571765	-0.237432	0.100129	0.238521	-0.604168	0.020170	0.632266	0.071195	-0.830603	-0.250659	-0.492139	0	0
35305	8.036311	1.480418	-5.539465	-0.255620	0.067529	0.245886	-0.603762	0.022000	0.632944	0.070399	-0.831073	-0.247314	-0.493150	0	0
35306	8.051007	1.518925	-5.525271	-0.228018	0.036523	0.255175	-0.603623	0.021480	0.631776	0.069868	-0.831675	-0.244006	-0.493859	0	0
35307	7.944710	1.525025	-5.562320	-0.230953	0.016358	0.284540	-0.603472	0.021156	0.632463	0.069331	-0.832455	-0.240496	-0.494342	0	0
35308	7.867896	1.500662	-5.513710	-0.212511	-0.021086	0.293793	-0.604324	0.021456	0.632490	0.068978	-0.833402	-0.236977	-0.494495	0	0
35309	7.812463	1.515705	-5.521202	-0.212913	-0.047260	0.315845	-0.602063	0.023031	0.634834	0.068582	-0.834537	-0.233338	-0.494366	0	0
35310	7.714036	1.540145	-5.483543	-0.186739	-0.069722	0.304905	-0.600641	0.022436	0.634783	0.068382	-0.835710	-0.229880	-0.494031	0	0
35311	7.852891	1.448062	-5.561803	-0.155791	-0.082342	0.299493	-0.599362	0.023050	0.636510	0.068289	-0.836921	-0.226685	-0.493472	0	0
35312	8.045057	1.416058	-5.627172	-0.083588	-0.080681	0.330864	-0.599368	0.024680	0.638454	0.069053	-0.838115	-0.223520	-0.492782	0	0
35313	8.480143	1.240997	-6.002084	0.018940	0.048559	0.352935	-0.599418	0.028695	0.638706	0.070969	-0.838661	-0.220646	-0.492875	0	0
35314	8.467471	1.145291	-5.731694	0.153208	0.115292	0.338399	-0.598397	0.034378	0.633951	0.074190	-0.838719	-0.218444	-0.493284	0	0
35315	8.436650	1.150186	-5.358517	0.252474	0.140212	0.285339	-0.601007	0.039435	0.634293	0.077928	-0.838472	-0.217218	-0.493667	0	0
35316	8.606929	1.195655	-4.862157	0.360188	0.105572	0.212260	-0.601390	0.046140	0.632591	0.082238	-0.838118	-0.217095	-0.493624	0	0
35317	8.581100	1.048313	-4.712389	0.446965	0.083188	0.243637	-0.601791	0.053474	0.629795	0.087272	-0.837875	-0.217216	-0.493119	0	0
35318	8.421667	0.574514	-4.562167	0.373269	0.084206	0.291096	-0.601470	0.061913	0.630604	0.092031	-0.837751	-0.216505	-0.492777	0	0
35319	8.473953	0.377849	-4.572651	0.341660	0.081597	0.305698	-0.604011	0.070584	0.627629	0.096489	-0.837704	-0.215573	-0.492412	0	0
35320	8.592164	0.371899	-4.552956	0.311901	0.023319	0.327780	-0.605663	0.077812	0.627389	0.100779	-0.837981	-0.214302	-0.491637	0	0
35321	8.911674	0.278664	-4.640395	0.273501	0.023502	0.327758	-0.604330	0.083186	0.625871	0.104653	-0.838301	-0.212892	-0.490893	0	0
35322	9.379474	0.113828	-4.530941	0.205673	0.028250	0.252456	-0.603010	0.090765	0.626333	0.107689	-0.838474	-0.211717	-0.490448	0	0
35323	9.744366	0.072195	-4.692207	0.180006	0.025297	0.180908	-0.604191	0.093992	0.625413	0.110072	-0.838552	-0.211065	-0.490068	0	0
35324	9.797970	0.034201	-4.600253	0.100603	-0.025407	0.123953	-0.602820	0.097419	0.625473	0.111483	-0.838820	-0.210509	-0.489528	0	0
35325	9.407475	0.066446	-4.628919	0.070373	-0.065143	0.126628	-0.602567	0.100779	0.627240	0.112500	-0.839339	-0.209867	-0.488681	0	0
35326	8.731417	0.027901	-4.473447	0.038046	-0.040670	0.147479	-0.600721	0.101378	0.629102	0.113468	-0.839798	-0.208822	-0.488116	0	0
35327	7.969740	-0.038839	-4.160363	0.024675	-0.030755	0.194981	-0.600342	0.104295	0.628147	0.114514	-0.840337	-0.207339	-0.487577	0	0
35328	7.547081	-0.313985	-3.856486	-0.049481	-0.002933	0.224025	-0.600924	0.106255	0.629410	0.115198	-0.840864	-0.205180	-0.487420	0	0
35329	7.463032	-0.469995	-3.752907	-0.100180	0.084917	0.234755	-0.600632	0.107000	0.631721	0.115638	-0.841053	-0.202611	-0.488064	0	0
35330	7.720713	-0.439836	-3.786503	-0.183653	0.192927	0.250079	-0.604616	0.108249	0.630987	0.115716	-0.840819	-0.199347	-0.489789	0	0
35331	8.389538	-0.335379	-3.970260	-0.149786	0.296459	0.274914	-0.604503	0.109082	0.628629	0.116370	-0.840087	-0.195941	-0.492258	0	0
35332	8.892935	-0.478240	-4.250896	-0.125390	0.362846	0.289616	-0.607666	0.111146	0.625671	0.117464	-0.838999	-0.192426	-0.495232	0	0
35333	9.478612	-0.588147	-4.500577	-0.064917	0.372878	0.290739	-0.611823	0.111788	0.619799	0.119066	-0.837782	-0.189201	-0.498144	0	0
35334	9.826903	-0.522812	-4.672602	0.028244	0.347128	0.287374	-0.616692	0.114724	0.617196	0.121401	-0.836548	-0.186478	-0.500674	0	0
35335	9.746110	-0.612706	-4.798190	0.026890	0.276146	0.242486	-0.618029	0.118303	0.615024	0.123356	-0.835581	-0.184217	-0.502644	0	0
35336	9.342458	-0.455806	-4.712020	0.034726	0.149272	0.206859	-0.620333	0.121499	0.615105	0.124972	-0.835160	-0.182438	-0.503593	0	0
35337	8.909605	-0.493327	-4.580131	0.048473	0.062223	0.182152	-0.620685	0.124825	0.611915	0.126415	-0.835117	-0.181049	-0.503805	0	0
35338	8.606145	-0.671952	-4.482987	-0.021062	0.054993	0.181934	-0.621546	0.127034	0.614046	0.127267	-0.835188	-0.179315	-0.504094	0	0
35339	8.409140	-0.691100	-4.398447	-0.031940	0.095486	0.181804	-0.621817	0.125108	0.612369	0.128101	-0.835071	-0.177476	-0.504727	0	0
35340	8.346216	-0.782867	-4.394277	-0.031378	0.157203	0.196359	-0.622149	0.127395	0.609823	0.129119	-0.834657	-0.175434	-0.505864	0	0
35341	8.428276	-0.866600	-4.342334	-0.013226	0.190848	0.187170	-0.625155	0.129503	0.608850	0.130311	-0.834033	-0.173515	-0.507248	0	0
35342	8.568098	-0.826228	-4.352131	-0.019531	0.214952	0.154124	-0.626905	0.132753	0.607654	0.131315	-0.833225	-0.171811	-0.508894	0	0
35343	8.654757	-0.790098	-4.379292	0.015963	0.221976	0.111998	-0.628912	0.132936	0.604567	0.132425	-0.832262	-0.170620	-0.510580	0	0
35344	8.681437	-0.780833	-4.360905	0.053700	0.201189	0.088256	-0.631791	0.135126	0.601897	0.133678	-0.831305	-0.169853	-0.512066	0	0
35345	8.679807	-0.772423	-4.264168	0.094307	0.159000	0.037022	-0.634076	0.135285	0.599379	0.134953	-0.830424	-0.169765	-0.513190	0	0
35346	8.699371	-0.797451	-4.216752	0.160927	0.135312	-0.001346	-0.634108	0.137198	0.598507	0.136523	-0.829501	-0.170378	-0.514063	0	0
35347	8.660574	-0.850415	-4.225308	0.204144	0.107133	-0.025091	-0.634128	0.138114	0.597431	0.138306	-0.828623	-0.171436	-0.514650	0	0
35348	8.689850	-0.987834	-4.121016	0.267210	0.044349	-0.056079	-0.636458	0.141988	0.595428	0.140319	-0.827919	-0.173175	-0.514657	0	0
35349	8.776826	-1.081527	-4.052413	0.324505	-0.013146	-0.098078	-0.639319	0.143807	0.594436	0.142523	-0.827352	-0.175616	-0.514136	0	0
35350	8.853579	-1.193642	-4.051183	0.367319	-0.041296	-0.137407	-0.639091	0.147314	0.593237	0.144795	-0.826786	-0.178660	-0.513362	0	0
35351	8.915099	-1.314056	-4.146060	0.353633	-0.061424	-0.169526	-0.637979	0.149140	0.593765	0.146795	-0.826273	-0.181899	-0.512481	0	0
35352	8.952604	-1.288102	-4.292225	0.297300	-0.113533	-0.219094	-0.637723	0.151818	0.594781	0.147934	-0.826007	-0.185359	-0.511342	0	0
35353	8.956063	-1.290634	-4.466290	0.235189	-0.154276	-0.211814	-0.638283	0.151397	0.594760	0.148574	-0.826042	-0.188467	-0.509961	0	0
35354	8.812634	-1.237970	-4.339806	0.216159	-0.223030	-0.231947	-0.636858	0.151449	0.596167	0.148769	-0.826409	-0.191777	-0.508073	0	0
35355	8.718898	-1.209139	-4.630807	0.186928	-0.267451	-0.226453	-0.635262	0.150398	0.599487	0.148725	-0.827041	-0.194918	-0.505857	0	0
35356	8.681900	-1.060372	-4.493184	0.200647	-0.365524	-0.250106	-0.633814	0.149118	0.601660	0.148419	-0.828088	-0.198503	-0.502831	0	0
35357	8.608349	-0.921070	-4.714170	0.195227	-0.423587	-0.310584	-0.630380	0.149376	0.607028	0.147712	-0.829291	-0.202604	-0.499410	0	0
35358	8.613543	-0.853466	-4.694599	0.192510	-0.470685	-0.338945	-0.626499	0.147238	0.611250	0.146673	-0.830649	-0.207029	-0.495629	0	0
35359	8.886666	-0.613615	-5.000360	0.166653	-0.434602	-0.385759	-0.620777	0.145461	0.616327	0.145326	-0.831738	-0.211614	-0.492252	0	0
35360	9.278318	-0.371193	-5.559339	0.136478	-0.319568	-0.396903	-0.618467	0.143567	0.619020	0.143843	-0.832256	-0.216011	-0.489897	0	0
35361	9.147650	-0.230294	-5.688803	0.161940	-0.317487	-0.402372	-0.617117	0.139243	0.621712	0.142608	-0.832692	-0.220532	-0.487496	0	0
35362	8.669875	-0.168320	-5.177762	0.161824	-0.436015	-0.393086	-0.612825	0.137707	0.625259	0.141089	-0.833700	-0.225174	-0.484082	0	0
35363	8.201687	-0.064861	-4.690963	0.075952	-0.459460	-0.384112	-0.608064	0.134449	0.631528	0.138897	-0.834933	-0.229317	-0.480633	0	0
35364	7.769258	0.092000	-4.586809	0.014236	-0.367041	-0.373435	-0.605561	0.128524	0.634250	0.136391	-0.835806	-0.232971	-0.478070	0	0
35365	7.545185	0.127679	-4.597520	0.010958	-0.254974	-0.369994	-0.603792	0.125428	0.638149	0.134185	-0.836137	-0.236394	-0.476431	0	0
35366	7.802843	0.111537	-4.614508	0.047496	-0.149314	-0.382884	-0.601354	0.124133	0.640312	0.132418	-0.835868	-0.239983	-0.475602	0	0
35367	8.116537	0.250028	-4.618091	0.077690	-0.005132	-0.361859	-0.603283	0.119875	0.639780	0.131397	-0.834914	-0.243317	-0.475867	0	0
35368	8.440013	0.358933	-4.590830	0.139491	0.087824	-0.316835	-0.603258	0.117336	0.638770	0.131280	-0.833533	-0.246470	-0.476697	0	0
35369	8.848451	0.304499	-4.724821	0.197784	0.160186	-0.265375	-0.607616	0.114576	0.637789	0.132121	-0.831848	-0.249347	-0.477910	0	0
35370	9.108008	0.225817	-4.780936	0.216572	0.188546	-0.215792	-0.610917	0.115695	0.633640	0.133374	-0.830114	-0.251888	-0.479243	0	0
35371	9.079030	0.328569	-4.832325	0.208148	0.157487	-0.219420	-0.612751	0.115429	0.633782	0.134511	-0.828521	-0.254429	-0.480338	0	0
35372	8.684602	0.378809	-4.754442	0.234678	0.142256	-0.182718	-0.612640	0.116269	0.631283	0.135953	-0.827050	-0.256838	-0.481186	0	0
35373	8.382676	0.334084	-4.516381	0.287650	0.131079	-0.184498	-0.615223	0.117709	0.629131	0.137844	-0.825545	-0.259502	-0.481802	0	0
35374	8.115155	0.458683	-4.264010	0.352670	0.117824	-0.213743	-0.618379	0.118805	0.625403	0.140045	-0.823926	-0.262763	-0.482172	0	0
35375	8.058826	0.724754	-4.182872	0.391405	0.167321	-0.274272	-0.620949	0.120312	0.624814	0.142445	-0.821836	-0.266608	-0.482923	0	0
35376	8.233711	1.013786	-4.127140	0.456071	0.243863	-0.325564	-0.623265	0.122507	0.621856	0.145282	-0.819123	-0.271093	-0.484189	0	0
35377	8.734115	1.187277	-4.306564	0.491987	0.339849	-0.360381	-0.627833	0.124005	0.619160	0.148536	-0.815763	-0.275868	-0.486174	0	0
35378	9.262383	1.211183	-4.558056	0.490432	0.425029	-0.428308	-0.634723	0.126806	0.611182	0.151638	-0.811759	-0.281068	-0.488931	0	0
35379	10.055963	1.262058	-4.790308	0.472501	0.415640	-0.483206	-0.641266	0.125374	0.604353	0.154316	-0.807624	-0.286609	-0.491718	0	0
35380	9.972786	1.196527	-4.922895	0.501966	0.294776	-0.464637	-0.645823	0.125746	0.601161	0.156939	-0.804045	-0.292323	-0.493385	0	0
35381	9.682138	0.908482	-4.991200	0.450172	0.130981	-0.402196	-0.649831	0.127141	0.597461	0.158988	-0.801499	-0.297519	-0.493766	0	0
35382	9.170749	0.622782	-4.937705	0.402055	0.016131	-0.343540	-0.651282	0.128435	0.595005	0.160578	-0.799743	-0.302193	-0.493259	0	0
35383	8.438924	0.448643	-4.768954	0.386909	-0.056411	-0.286750	-0.653822	0.128698	0.596321	0.162115	-0.798523	-0.306437	-0.492113	0	0
35384	7.852450	0.420919	-4.563620	0.343301	-0.071964	-0.273174	-0.651872	0.130710	0.595720	0.163306	-0.797475	-0.310382	-0.490946	0	0
35385	7.708562	0.571948	-4.537930	0.326854	-0.025750	-0.276039	-0.652159	0.131001	0.595741	0.164500	-0.796205	-0.314186	-0.490189	0	0
35386	7.877859	0.872114	-4.585784	0.309405	0.041293	-0.318303	-0.652748	0.131810	0.594097	0.165547	-0.794485	-0.318126	-0.490086	0	0
35387	8.175829	1.164143	-4.817253	0.286409	0.136340	-0.366106	-0.656279	0.130629	0.592923	0.166472	-0.792172	-0.322176	-0.490870	0	0
35388	8.486710	1.504038	-4.647914	0.356916	0.222246	-0.404513	-0.660566	0.131605	0.589057	0.168044	-0.789169	-0.326719	-0.492166	0	0
35389	8.625500	1.538897	-4.788147	0.349253	0.236990	-0.419201	-0.663416	0.130436	0.584477	0.169505	-0.786039	-0.331318	-0.493598	0	0
35390	8.568208	1.426166	-4.670794	0.364990	0.177466	-0.441124	-0.667943	0.129298	0.582748	0.170798	-0.783069	-0.336240	-0.494544	0	0
35391	8.477290	1.445186	-4.594804	0.299255	0.158786	-0.433897	-0.669932	0.128184	0.579722	0.171512	-0.780311	-0.340825	-0.495517	0	0
35392	8.385987	1.416100	-4.548099	0.308312	0.173336	-0.369696	-0.672475	0.127131	0.578547	0.172690	-0.777654	-0.344894	-0.496467	0	0
35393	8.424790	1.437345	-4.525257	0.335248	0.186946	-0.321020	-0.676326	0.126701	0.573880	0.174320	-0.775041	-0.348720	-0.497311	0	0
35394	8.540199	1.415024	-4.549043	0.366817	0.197462	-0.235620	-0.678929	0.128928	0.570360	0.176697	-0.772589	-0.351986	-0.497987	0	0
35395	8.699370	1.377086	-4.516594	0.403869	0.184323	-0.217145	-0.682802	0.130492	0.566103	0.179349	-0.770196	-0.355342	-0.498361	0	0
35396	8.718868	1.354613	-4.478821	0.409138	0.155174	-0.222592	-0.683419	0.132791	0.563418	0.181958	-0.767890	-0.358774	-0.498516	0	0
35397	8.570730	1.394923	-4.332917	0.435965	0.117300	-0.206902	-0.685854	0.133799	0.561237	0.184653	-0.765775	-0.362320	-0.498213	0	0
35398	8.425581	1.292058	-4.361977	0.419756	0.067481	-0.158272	-0.687760	0.137537	0.558939	0.187340	-0.764083	-0.365457	-0.497516	0	0
35399	8.366862	1.162310	-4.421015	0.365659	0.047369	-0.127185	-0.689645	0.140086	0.557416	0.189626	-0.762709	-0.368163	-0.496763	0	0
35400	8.355989	1.101122	-4.553862	0.339093	0.005691	-0.090484	-0.688849	0.143311	0.555910	0.191801	-0.761701	-0.370487	-0.495746	0	0
35401	8.475033	1.044256	-4.715694	0.342635	-0.016617	-0.024364	-0.689596	0.145945	0.555232	0.194174	-0.761051	-0.372411	-0.494377	0	0
35402	8.719746	1.039524	-4.852901	0.357322	-0.046735	0.049168	-0.688106	0.150824	0.554957	0.196979	-0.760768	-0.373853	-0.492611	0	0
35403	8.953166	0.954825	-5.168956	0.370286	-0.044612	0.122623	-0.687762	0.155675	0.552707	0.200170	-0.760733	-0.374845	-0.490620	0	0
35404	9.177788	0.873603	-5.378376	0.360957	-0.019468	0.181320	-0.687862	0.163303	0.552619	0.203750	-0.760781	-0.375236	-0.488771	0	0
35405	9.413591	0.833518	-5.406780	0.341952	-0.040391	0.225404	-0.687948	0.169790	0.552318	0.207230	-0.761147	-0.375292	-0.486689	0	0
35406	9.211635	0.746342	-5.310421	0.308214	-0.057468	0.265683	-0.685929	0.177270	0.551633	0.210670	-0.761780	-0.374848	-0.484559	0	0
35407	8.977332	0.656973	-5.034116	0.329142	-0.132164	0.234587	-0.684451	0.183024	0.551129	0.213740	-0.762630	-0.374954	-0.481789	0	0
35408	8.622699	0.665747	-4.779243	0.319998	-0.196191	0.241943	-0.681122	0.189212	0.552902	0.216627	-0.763792	-0.375028	-0.478590	0	0
35409	8.176124	0.656309	-4.564528	0.320104	-0.222513	0.249233	-0.678548	0.197946	0.552858	0.219344	-0.765123	-0.375161	-0.475110	0	0
35410	8.090237	0.457853	-4.369367	0.378752	-0.209943	0.251116	-0.675098	0.205451	0.554145	0.222664	-0.766223	-0.375458	-0.471544	0	0
35411	8.239575	0.327637	-4.322659	0.387952	-0.160014	0.247397	-0.672471	0.211083	0.555748	0.226115	-0.767067	-0.375769	-0.468271	0	0
35412	8.483656	0.366154	-4.249409	0.464083	-0.106735	0.215408	-0.672023	0.218943	0.553686	0.230298	-0.767319	-0.376488	-0.465233	0	0
35413	8.689289	0.360852	-4.143603	0.500051	-0.094292	0.190732	-0.669047	0.228996	0.553012	0.234581	-0.767346	-0.377585	-0.462148	0	0
35414	8.772044	0.227120	-3.980898	0.539423	-0.138698	0.161518	-0.668020	0.235707	0.550730	0.238958	-0.767321	-0.379120	-0.458679	0	0
35415	8.736266	0.075514	-3.869434	0.580058	-0.178135	0.110247	-0.665874	0.244734	0.550708	0.243160	-0.767187	-0.381370	-0.454812	0	0
35416	8.646692	-0.230448	-3.793197	0.588681	-0.171356	0.088162	-0.661593	0.252460	0.550159	0.247437	-0.766859	-0.383742	-0.451048	0	0
35417	8.765534	-0.572329	-3.860259	0.524000	-0.121413	0.056726	-0.661134	0.259991	0.548926	0.251179	-0.766345	-0.385974	-0.447937	0	0
35418	9.163310	-0.681003	-4.102904	0.487321	-0.019062	0.041872	-0.660959	0.266995	0.546812	0.255044	-0.765362	-0.387842	-0.445817	0	0
35419	9.481708	-0.601559	-4.406574	0.470305	0.063840	0.012418	-0.660907	0.272567	0.544610	0.258894	-0.763942	-0.389677	-0.444430	0	0
35420	9.674064	-0.621700	-4.452548	0.538681	0.018150	-0.026794	-0.661437	0.277972	0.540136	0.262975	-0.762355	-0.392184	-0.442550	0	0
35421	9.450792	-0.621569	-4.345160	0.557419	-0.110348	-0.066054	-0.662254	0.285666	0.538925	0.266457	-0.761128	-0.395433	-0.439679	0	0
35422	8.920938	-0.530504	-4.346490	0.490316	-0.183457	-0.104708	-0.662589	0.288765	0.537422	0.269019	-0.760206	-0.398832	-0.436633	0	0
35423	8.333978	-0.630550	-4.173012	0.379944	-0.155094	-0.129885	-0.661646	0.292220	0.537063	0.270687	-0.759356	-0.401883	-0.434278	0	0
35424	8.001264	-0.788868	-4.127783	0.268506	-0.093153	-0.130300	-0.659868	0.296269	0.536024	0.271804	-0.758510	-0.404252	-0.432858	0	0
35425	8.036957	-0.919360	-3.820781	0.204703	0.008337	-0.131508	-0.664425	0.297173	0.533715	0.272797	-0.757401	-0.406098	-0.432447	0	0
35426	8.443793	-0.941726	-4.174316	0.204200	0.144652	-0.130734	-0.664441	0.297666	0.532471	0.274383	-0.755689	-0.407536	-0.433085	0	0
35427	8.906245	-0.944629	-4.201293	0.283123	0.222483	-0.094818	-0.666465	0.297946	0.527407	0.277003	-0.753571	-0.408845	-0.433872	0	0
35428	9.220565	-0.907910	-4.391558	0.334500	0.273047	-0.094729	-0.671503	0.301713	0.522589	0.280245	-0.751070	-0.410211	-0.434837	0	0
35429	9.375917	-0.850685	-4.580576	0.388062	0.275531	-0.076239	-0.673841	0.303509	0.516064	0.283950	-0.748475	-0.411669	-0.435529	0	0
35430	9.399479	-0.874308	-4.639584	0.436402	0.200026	-0.109057	-0.678316	0.307281	0.510958	0.287580	-0.745912	-0.413774	-0.435550	0	0
35431	9.140764	-0.841003	-4.455773	0.407054	0.074641	-0.167685	-0.679093	0.311152	0.508516	0.290191	-0.743726	-0.416552	-0.434908	0	0
35432	8.761902	-0.631828	-4.302554	0.393688	0.027592	-0.182361	-0.681963	0.312488	0.505651	0.292457	-0.741702	-0.419498	-0.434015	0	0
35433	8.535192	-0.732318	-4.285069	0.382927	0.051186	-0.176981	-0.683717	0.314573	0.501831	0.294743	-0.739621	-0.422291	-0.433310	0	0
35434	8.472236	-0.794759	-4.297615	0.398264	0.092171	-0.155019	-0.684930	0.318384	0.497830	0.297425	-0.737389	-0.424853	-0.432777	0	0
35435	8.548966	-0.862932	-4.317837	0.468318	0.138983	-0.140271	-0.688106	0.320661	0.493469	0.300862	-0.734799	-0.427466	-0.432233	0	0
35436	8.650016	-0.868250	-4.336144	0.528867	0.182907	-0.138367	-0.691828	0.321499	0.489306	0.304941	-0.731824	-0.430164	-0.431744	0	0
35437	8.745902	-0.965615	-4.359690	0.570362	0.189516	-0.127281	-0.694089	0.327657	0.481777	0.309381	-0.728716	-0.432942	-0.431066	0	0
35438	8.777376	-1.053900	-4.303469	0.625095	0.198997	-0.134536	-0.696159	0.331263	0.476355	0.314230	-0.725332	-0.435952	-0.430232	0	0
35439	8.717314	-1.117204	-4.253325	0.623515	0.128264	-0.152800	-0.699127	0.338222	0.470301	0.318656	-0.722149	-0.439299	-0.428923	0	0
35440	8.787607	-1.162322	-4.181366	0.641929	0.118912	-0.182101	-0.703164	0.340050	0.463652	0.323048	-0.718780	-0.442946	-0.427545	0	0
35441	8.720763	-1.075139	-4.137234	0.644847	0.101999	-0.207760	-0.705384	0.343973	0.457684	0.327250	-0.715334	-0.446823	-0.426091	0	0
35442	8.718678	-1.197639	-4.043749	0.652605	0.082693	-0.224248	-0.707319	0.347878	0.451995	0.331346	-0.711833	-0.450889	-0.424504	0	0
35443	8.789253	-1.321300	-3.902262	0.604241	0.036487	-0.249961	-0.710525	0.351659	0.446311	0.334758	-0.708543	-0.455067	-0.422868	0	0
35444	8.873660	-1.282989	-3.910000	0.572863	0.030006	-0.294031	-0.712827	0.352448	0.442698	0.337726	-0.705151	-0.459428	-0.421461	0	0
35445	8.931196	-1.282879	-3.948385	0.562876	-0.016417	-0.286624	-0.715150	0.354153	0.438010	0.340424	-0.701997	-0.463830	-0.419730	0	0
35446	8.959428	-1.272129	-4.041161	0.554448	-0.071278	-0.323251	-0.716631	0.356555	0.433498	0.342649	-0.698894	-0.468633	-0.417758	0	0
35447	8.930003	-1.246646	-4.117191	0.554315	-0.141354	-0.321309	-0.717514	0.357697	0.431027	0.344534	-0.696074	-0.473628	-0.415276	0	0
35448	8.837635	-1.268989	-4.210504	0.557351	-0.197362	-0.339592	-0.721767	0.357673	0.429933	0.346085	-0.693352	-0.478944	-0.412433	0	0
35449	8.735716	-1.276785	-4.298533	0.554485	-0.270951	-0.371622	-0.723474	0.357884	0.429112	0.347113	-0.690763	-0.484693	-0.409184	0	0
35450	8.641087	-1.243274	-4.396228	0.541239	-0.318086	-0.383519	-0.723191	0.357880	0.429109	0.347756	-0.688312	-0.490617	-0.405694	0	0
35451	8.670698	-1.242935	-4.617147	0.503907	-0.327362	-0.411105	-0.722329	0.357927	0.430804	0.347962	-0.685866	-0.496577	-0.402395	0	0
35452	8.818554	-1.204702	-4.832580	0.458941	-0.306261	-0.453403	-0.724288	0.356236	0.430717	0.347779	-0.683239	-0.502552	-0.399594	0	0
35453	9.135270	-1.070417	-5.065778	0.407273	-0.249477	-0.475531	-0.726530	0.353615	0.429157	0.347417	-0.680430	-0.508249	-0.397491	0	0
35454	9.317790	-0.914533	-5.211689	0.350484	-0.214867	-0.481141	-0.728733	0.350499	0.431817	0.346813	-0.677616	-0.513617	-0.395923	0	0
35455	8.987184	-0.800929	-5.010172	0.352915	-0.269178	-0.451735	-0.730127	0.348670	0.431433	0.346041	-0.675143	-0.518965	-0.393844	0	0
35456	8.656639	-0.882555	-4.718140	0.253535	-0.338304	-0.431709	-0.731352	0.346147	0.433412	0.344314	-0.673352	-0.524007	-0.391741	0	0
35457	8.162217	-0.702014	-4.539047	0.126824	-0.331767	-0.413689	-0.730152	0.342543	0.436151	0.341817	-0.672058	-0.528392	-0.390258	0	0
35458	7.828188	-0.417649	-4.230005	0.109437	-0.254377	-0.384501	-0.731212	0.338154	0.438011	0.339727	-0.670646	-0.532233	-0.389292	0	0
35459	7.798075	-0.429985	-4.378723	0.078836	-0.139634	-0.377417	-0.733700	0.334926	0.440100	0.338052	-0.668929	-0.535510	-0.389210	0	0
35460	8.189913	-0.498724	-4.161933	0.058609	-0.047613	-0.390367	-0.735902	0.330610	0.440843	0.336690	-0.666830	-0.538470	-0.389907	0	0
35461	8.559368	-0.352140	-4.435673	0.009032	0.053043	-0.407044	-0.737826	0.326720	0.441610	0.335459	-0.664416	-0.541004	-0.391576	0	0
35462	8.847320	-0.105041	-4.386858	0.065288	0.123858	-0.361062	-0.742331	0.322667	0.437715	0.335170	-0.661764	-0.543205	-0.393267	0	0
35463	9.021524	-0.036771	-4.325293	0.079429	0.136554	-0.311453	-0.744574	0.320449	0.436747	0.335228	-0.659283	-0.545083	-0.394781	0	0
35464	9.144491	0.118333	-4.382022	0.081541	0.139607	-0.300392	-0.747640	0.315173	0.433895	0.335361	-0.656829	-0.546877	-0.396275	0	0
35465	9.159746	0.302202	-4.357239	0.010797	0.126325	-0.274782	-0.751599	0.313221	0.430976	0.335053	-0.654803	-0.548263	-0.397969	0	0
35466	9.050458	0.400260	-4.197918	-0.002491	0.082900	-0.287587	-0.753675	0.309525	0.430765	0.334370	-0.652911	-0.549823	-0.399499	0	0
35467	8.820851	0.515952	-4.024320	0.030248	0.066443	-0.292111	-0.757473	0.307459	0.430105	0.333788	-0.650949	-0.551589	-0.400749	0	0
35468	8.614740	0.610575	-3.919374	0.050529	0.088157	-0.287545	-0.760829	0.303954	0.429351	0.333473	-0.648847	-0.553334	-0.402014	0	0
35469	8.442176	0.707729	-3.839820	0.085137	0.110545	-0.294873	-0.763333	0.299487	0.427394	0.333477	-0.646496	-0.555179	-0.403253	0	0
35470	8.389633	0.765816	-3.803659	0.090744	0.160230	-0.294942	-0.766989	0.296486	0.425257	0.333785	-0.643916	-0.556879	-0.404778	0	0
35471	8.485409	0.888158	-3.934467	0.097718	0.233021	-0.280326	-0.770237	0.294373	0.422464	0.334602	-0.641091	-0.558259	-0.406683	0	0
35472	8.783159	0.951301	-4.097369	0.110415	0.306267	-0.257408	-0.774362	0.292699	0.416872	0.335995	-0.638042	-0.559295	-0.408899	0	0
35473	9.092685	0.995326	-4.287408	0.091863	0.341053	-0.236326	-0.777903	0.290646	0.412951	0.337546	-0.635020	-0.559989	-0.411368	0	0
35474	9.397966	1.009109	-4.390526	0.038190	0.323948	-0.223490	-0.783010	0.288407	0.407475	0.338704	-0.632314	-0.560431	-0.413976	0	0
35475	9.580201	1.028907	-4.515573	-0.023351	0.280084	-0.194138	-0.785846	0.286357	0.403264	0.339346	-0.630150	-0.560572	-0.416550	0	0
35476	9.440065	1.001279	-4.551577	-0.029761	0.216920	-0.153713	-0.788969	0.284599	0.399074	0.339769	-0.628479	-0.560660	-0.418607	0	0
35477	9.170070	0.896061	-4.520425	-0.051910	0.170656	-0.087693	-0.790220	0.282358	0.398237	0.340054	-0.627457	-0.560377	-0.420283	0	0
35478	8.843009	0.780151	-4.385757	-0.064309	0.140065	-0.069405	-0.794036	0.280800	0.396051	0.340169	-0.626705	-0.560032	-0.421769	0	0
35479	8.569097	0.809973	-4.295606	-0.086009	0.132048	-0.058476	-0.794883	0.280001	0.395017	0.340142	-0.626123	-0.559553	-0.423289	0	0
35480	8.441664	0.844530	-4.273705	-0.091843	0.167774	-0.040215	-0.796292	0.278658	0.393529	0.340358	-0.625511	-0.558807	-0.425003	0	0
35481	8.482297	0.832627	-4.311536	-0.137319	0.212705	-0.034864	-0.798139	0.277535	0.390642	0.340553	-0.624889	-0.557687	-0.427228	0	0
35482	8.539750	0.830443	-4.359594	-0.171535	0.232678	0.018267	-0.799860	0.277427	0.387534	0.340883	-0.624584	-0.556014	-0.429583	0	0
35483	8.589017	0.818469	-4.216582	-0.204952	0.221381	0.070536	-0.800149	0.277200	0.386389	0.341145	-0.624735	-0.553909	-0.431870	0	0
35484	8.708813	0.921942	-4.039223	-0.294208	0.199388	0.088797	-0.802431	0.278136	0.385620	0.340816	-0.625376	-0.551363	-0.434452	0	0
35485	8.804925	1.068763	-3.826877	-0.343944	0.144219	0.152154	-0.801577	0.276766	0.383967	0.340126	-0.626769	-0.548396	-0.436734	0	0
35486	8.759933	1.214722	-3.476406	-0.392856	0.052356	0.181593	-0.801300	0.278392	0.385908	0.338766	-0.628874	-0.545326	-0.438605	0	0
35487	8.937275	1.298775	-3.327896	-0.456481	-0.022502	0.205503	-0.801389	0.275429	0.387707	0.336678	-0.631643	-0.542075	-0.440260	0	0
35488	9.164343	1.402840	-3.611081	-0.533363	-0.059366	0.242174	-0.799540	0.277343	0.392061	0.334074	-0.635009	-0.538355	-0.441964	0	0
35489	9.224488	1.421417	-3.941722	-0.505791	-0.109435	0.216621	-0.797490	0.274912	0.396990	0.331232	-0.638348	-0.535077	-0.443272	0	0
35490	9.291826	1.249762	-4.196575	-0.465408	-0.166913	0.191078	-0.796029	0.274626	0.402343	0.328234	-0.641652	-0.532304	-0.444069	0	0
35491	9.494423	1.020504	-4.386812	-0.483161	-0.160300	0.174517	-0.793437	0.274193	0.407393	0.325053	-0.644879	-0.529535	-0.445043	0	0
35492	9.476449	0.839630	-4.452538	-0.457334	-0.221900	0.187476	-0.790542	0.271777	0.411748	0.321784	-0.648344	-0.526970	-0.445430	0	0
35493	9.577630	0.511452	-4.627550	-0.372872	-0.322863	0.240983	-0.789662	0.273840	0.419238	0.318733	-0.652253	-0.524758	-0.444527	0	0
35494	9.568409	0.105230	-4.711982	-0.314211	-0.402981	0.285197	-0.783401	0.275405	0.426361	0.315856	-0.656538	-0.522743	-0.442643	0	0
35495	9.450170	-0.127795	-4.634197	-0.215855	-0.406355	0.336716	-0.777157	0.278131	0.433274	0.313798	-0.660781	-0.520832	-0.440038	0	0
35496	9.027358	-0.229503	-4.423389	-0.226356	-0.367195	0.420029	-0.774891	0.282740	0.441194	0.312256	-0.665290	-0.518168	-0.437478	0	0
35497	8.575236	-0.254708	-4.295530	-0.227893	-0.353161	0.429997	-0.767383	0.285761	0.447546	0.310784	-0.669777	-0.515383	-0.434963	0	0
35498	8.255409	-0.226093	-3.911390	-0.319201	-0.345140	0.437092	-0.763151	0.289762	0.452574	0.308787	-0.674515	-0.512095	-0.432942	0	0
35499	7.780730	-0.297725	-3.565591	-0.391748	-0.258573	0.453223	-0.759733	0.292374	0.459790	0.306777	-0.679163	-0.508107	-0.431802	0	0
35500	7.373338	-0.503657	-3.186952	-0.492652	-0.198949	0.506037	-0.754222	0.296723	0.466103	0.304620	-0.684094	-0.503103	-0.431403	0	0
35501	7.442497	-0.939473	-3.095758	-0.594048	-0.015718	0.525679	-0.748815	0.296202	0.469137	0.302743	-0.688605	-0.496949	-0.432680	0	0
35502	8.387725	-1.080991	-3.888094	-0.695460	0.280851	0.532508	-0.746566	0.299442	0.472719	0.301657	-0.692127	-0.489354	-0.436458	0	0
35503	9.228423	-0.921257	-4.304980	-0.712475	0.524581	0.556142	-0.748855	0.299493	0.469485	0.301717	-0.694679	-0.480754	-0.441886	0	0
35504	9.878785	-0.841801	-4.063076	-0.701029	0.450397	0.582140	-0.749623	0.302913	0.467439	0.301592	-0.697572	-0.472193	-0.446619	0	0
35505	10.056323	-0.777604	-3.880885	-0.716816	0.240942	0.560477	-0.749628	0.302675	0.466432	0.300242	-0.701279	-0.464297	-0.449991	0	0
35506	9.761526	-0.764345	-3.990551	-0.912753	0.150570	0.494107	-0.744514	0.303680	0.470697	0.296772	-0.705599	-0.456216	-0.453788	0	0
35507	9.460630	-0.707351	-4.283283	-1.013606	0.108243	0.420506	-0.743451	0.301379	0.476211	0.292030	-0.709995	-0.448259	-0.457918	0	0
35508	9.093148	-0.592893	-4.486192	-0.995255	0.063048	0.358150	-0.743236	0.298688	0.481142	0.286899	-0.714176	-0.440924	-0.461766	0	0
35509	8.947337	-0.658014	-4.616433	-0.932772	0.098599	0.329723	-0.740120	0.291290	0.487309	0.282207	-0.717820	-0.433917	-0.465629	0	0
35510	8.893393	-0.738937	-4.701903	-0.819806	0.107001	0.275765	-0.739893	0.287596	0.492177	0.278069	-0.720818	-0.427747	-0.469181	0	0
35511	8.814572	-0.749356	-4.607233	-0.698166	0.079118	0.242998	-0.740673	0.284812	0.496403	0.274532	-0.723414	-0.422448	-0.472061	0	0
35512	8.750882	-0.731782	-4.438064	-0.598990	0.061473	0.224863	-0.738906	0.281198	0.499136	0.271534	-0.725708	-0.417776	-0.474426	0	0
35513	8.605552	-0.827013	-4.493638	-0.589017	0.076477	0.219303	-0.738294	0.279589	0.502430	0.268638	-0.727853	-0.413134	-0.476848	0	0
35514	8.369584	-0.993956	-4.398942	-0.546581	0.094054	0.230291	-0.739945	0.276950	0.503981	0.266162	-0.729814	-0.408554	-0.479179	0	0
35515	8.187037	-1.113206	-4.272116	-0.503904	0.116846	0.215601	-0.739044	0.274504	0.506653	0.264017	-0.731473	-0.404207	-0.481517	0	0
35516	8.254687	-1.138387	-4.238577	-0.475405	0.112763	0.221180	-0.737606	0.273818	0.508439	0.262075	-0.733073	-0.399956	-0.483690	0	0
35517	8.428655	-1.135556	-4.179845	-0.421167	0.095580	0.198415	-0.736575	0.271044	0.508963	0.260354	-0.734509	-0.396167	-0.485556	0	0
35518	8.607672	-1.074625	-4.116093	-0.373657	0.084476	0.197660	-0.739099	0.271080	0.511966	0.258922	-0.735850	-0.392638	-0.487154	0	0
35519	8.741651	-1.007359	-3.958824	-0.295981	0.004986	0.168622	-0.736247	0.270114	0.513153	0.257614	-0.737259	-0.389895	-0.487919	0	0
35520	8.890427	-1.028593	-3.720557	-0.173103	-0.099332	0.121351	-0.735099	0.270531	0.516002	0.256562	-0.738663	-0.388373	-0.487565	0	0
35521	9.089218	-1.179104	-3.813517	-0.138431	-0.159801	0.053631	-0.733371	0.269534	0.518191	0.255217	-0.740013	-0.387661	-0.486790	0	0
35522	9.065676	-1.146437	-4.066054	-0.165165	-0.201605	0.015099	-0.731061	0.268301	0.522059	0.253306	-0.741473	-0.387221	-0.485915	0	0
35523	8.996518	-1.033252	-4.330855	-0.193145	-0.266979	0.001381	-0.729877	0.267848	0.527971	0.250886	-0.743270	-0.386895	-0.484684	0	0
35524	9.131294	-0.948548	-4.388485	-0.272830	-0.292663	0.035259	-0.728380	0.264292	0.532552	0.247915	-0.745505	-0.386004	-0.483488	0	0
35525	8.948297	-0.876765	-4.400497	-0.273857	-0.334352	0.070162	-0.724659	0.264524	0.538341	0.244964	-0.748074	-0.384929	-0.481880	0	0
35526	8.962250	-0.790619	-4.501910	-0.355682	-0.355430	0.057204	-0.721747	0.261608	0.544082	0.241228	-0.750870	-0.383616	-0.480461	0	0
35527	9.053535	-0.429792	-4.691383	-0.473009	-0.347936	0.014829	-0.717523	0.256854	0.551679	0.236452	-0.753737	-0.382012	-0.479623	0	0
35528	9.223722	-0.121428	-4.628102	-0.491626	-0.265745	-0.003599	-0.714143	0.251022	0.558084	0.231730	-0.756150	-0.380265	-0.479517	0	0
35529	8.970666	0.073790	-4.404799	-0.528564	-0.229850	-0.018426	-0.711901	0.246039	0.565119	0.226810	-0.758405	-0.378344	-0.479828	0	0
35530	8.889914	0.188301	-3.681202	-0.569261	-0.308607	-0.024779	-0.708665	0.239160	0.569475	0.221222	-0.761068	-0.376456	-0.479705	0	0
35531	9.011307	0.459032	-3.679146	-0.581472	-0.281776	-0.072487	-0.705120	0.232395	0.577236	0.215428	-0.763426	-0.374780	-0.479907	0	0
35532	9.524911	0.678524	-4.039929	-0.391964	-0.098920	-0.119984	-0.704004	0.225800	0.582339	0.211506	-0.764291	-0.373986	-0.480894	0	0
35533	9.827279	0.750384	-4.852727	-0.297283	0.085458	-0.157662	-0.705217	0.221346	0.582638	0.208839	-0.763923	-0.373526	-0.482998	0	0
35534	9.981022	0.849049	-4.336078	-0.120766	-0.007461	-0.182794	-0.706113	0.215091	0.584380	0.207024	-0.763528	-0.374316	-0.483792	0	0
35535	9.526875	0.803678	-4.150301	-0.029127	-0.162436	-0.230184	-0.707490	0.212762	0.585381	0.205124	-0.763516	-0.376214	-0.483146	0	0
35536	8.929832	0.824671	-3.775167	0.090314	-0.224363	-0.203358	-0.707467	0.212896	0.588507	0.204006	-0.763646	-0.378626	-0.481527	0	0
35537	8.215965	0.714360	-3.493142	0.162959	-0.164702	-0.160353	-0.705588	0.211043	0.590499	0.203900	-0.763502	-0.380917	-0.479991	0	0
35538	7.814089	0.833327	-3.472505	0.131697	-0.103274	-0.171592	-0.706006	0.212078	0.592976	0.203707	-0.763076	-0.383031	-0.479068	0	0
35539	7.923682	1.107907	-3.750185	0.089716	0.009600	-0.178216	-0.706297	0.212124	0.592132	0.203619	-0.762168	-0.384748	-0.479175	0	0
35540	8.347211	1.340068	-3.923936	0.043756	0.147345	-0.199503	-0.709945	0.209210	0.591134	0.203582	-0.760604	-0.386140	-0.480553	0	0
35541	9.218210	1.433759	-4.134650	-0.019556	0.273900	-0.184946	-0.712930	0.208139	0.587553	0.203644	-0.758614	-0.386842	-0.483102	0	0
35542	9.924679	1.476123	-4.409595	0.032225	0.307916	-0.168228	-0.716457	0.205736	0.584885	0.204284	-0.756407	-0.387607	-0.485672	0	0
35543	9.850078	1.295309	-4.630213	0.119956	0.198700	-0.162430	-0.721445	0.205488	0.579816	0.205212	-0.754568	-0.388961	-0.487058	0	0
35544	9.430403	1.016022	-4.560781	0.006145	0.046118	-0.162546	-0.724814	0.202986	0.579125	0.204668	-0.753697	-0.390088	-0.487733	0	0
35545	8.842987	0.897263	-4.438134	-0.116865	-0.082776	-0.096661	-0.723107	0.203178	0.580538	0.203031	-0.753965	-0.390367	-0.487779	0	0
35546	8.207190	0.774296	-4.337861	-0.172433	-0.163132	-0.045415	-0.722609	0.199420	0.583698	0.200893	-0.754932	-0.390163	-0.487331	0	0
35547	7.774875	0.813882	-4.169256	-0.232660	-0.131970	-0.041995	-0.721987	0.196425	0.585914	0.198452	-0.755881	-0.389563	-0.487341	0	0
35548	7.727007	1.081945	-4.240599	-0.286764	-0.057735	-0.018331	-0.721367	0.193178	0.587405	0.195991	-0.756657	-0.388383	-0.488075	0	0
35549	8.141571	1.239825	-4.296138	-0.280662	0.052049	-0.005532	-0.722421	0.189020	0.590414	0.194074	-0.756933	-0.386907	-0.489582	0	0
35550	8.541792	1.509800	-4.384228	-0.260145	0.119660	0.003707	-0.723849	0.188716	0.588283	0.192606	-0.756864	-0.385336	-0.491504	0	0
35551	8.805852	1.521883	-4.519632	-0.268872	0.146607	0.016549	-0.725070	0.184843	0.588477	0.191244	-0.756727	-0.383564	-0.493629	0	0
35552	8.713777	1.452684	-4.555288	-0.289354	0.117845	0.005511	-0.726592	0.181208	0.586847	0.189552	-0.756717	-0.381829	-0.495637	0	0
35553	8.549259	1.320848	-4.583813	-0.334926	0.067810	-0.018414	-0.728362	0.176577	0.587991	0.187208	-0.756947	-0.380139	-0.497473	0	0
35554	8.424582	1.352344	-4.516140	-0.370963	-0.009121	-0.023887	-0.728031	0.172040	0.586570	0.184267	-0.757590	-0.378455	-0.498874	0	0
35555	8.357809	1.410135	-4.450463	-0.361084	-0.077526	0.011106	-0.727675	0.168816	0.590615	0.181311	-0.758685	-0.376675	-0.499640	0	0
35556	8.339793	1.505624	-4.328390	-0.319989	-0.119428	0.047972	-0.727351	0.166979	0.592765	0.178694	-0.760036	-0.374893	-0.499868	0	0
35557	8.350566	1.542597	-4.198112	-0.337454	-0.111112	0.079135	-0.726303	0.164367	0.595850	0.176122	-0.761493	-0.372768	-0.500154	0	0
35558	8.409269	1.684567	-4.146241	-0.321379	-0.109818	0.134257	-0.723714	0.162223	0.597675	0.173957	-0.763103	-0.370294	-0.500296	0	0
35559	8.534534	1.783753	-4.193758	-0.252934	-0.100576	0.161946	-0.724515	0.160362	0.600684	0.172475	-0.764648	-0.367935	-0.500190	0	0
35560	8.494854	1.781114	-4.337224	-0.171295	-0.136679	0.208028	-0.723072	0.159512	0.602884	0.171721	-0.766389	-0.365685	-0.499434	0	0
35561	8.420730	1.653125	-4.518867	-0.108498	-0.222384	0.237607	-0.720356	0.159578	0.606546	0.171268	-0.768556	-0.363674	-0.497725	0	0
35562	8.345233	1.473878	-4.855387	-0.078337	-0.292872	0.276259	-0.717259	0.162812	0.609978	0.170995	-0.771145	-0.361624	-0.495301	0	0
35563	8.356742	1.254546	-5.142281	-0.040819	-0.350481	0.314920	-0.712743	0.166672	0.614853	0.170971	-0.774089	-0.359564	-0.492208	0	0
35564	8.489491	1.147675	-5.379834	-0.035758	-0.412802	0.372840	-0.705940	0.168232	0.618995	0.171062	-0.777510	-0.357166	-0.488517	0	0
35565	8.641160	0.997389	-5.644948	0.021495	-0.381103	0.457319	-0.699743	0.173622	0.624375	0.172094	-0.780964	-0.354339	-0.484689	0	0
35566	9.066578	0.683422	-5.964847	0.085440	-0.312694	0.513338	-0.694981	0.180217	0.629136	0.174156	-0.784137	-0.351237	-0.481072	0	0
35567	9.509324	0.505794	-5.972901	0.107352	-0.218462	0.570188	-0.691109	0.187858	0.630427	0.176962	-0.787000	-0.347635	-0.477981	0	0
35568	9.491615	0.327576	-5.695614	0.190499	-0.240496	0.533658	-0.686118	0.196623	0.631921	0.180191	-0.789652	-0.344728	-0.474492	0	0
35569	9.594378	0.177797	-5.432310	0.178688	-0.279112	0.471307	-0.679148	0.205637	0.633552	0.182866	-0.792277	-0.342329	-0.470816	0	0
35570	9.302525	0.190782	-5.162848	0.191634	-0.288647	0.443766	-0.673156	0.214324	0.636306	0.185500	-0.794792	-0.340201	-0.467074	0	0
35571	8.947291	0.059142	-4.925776	0.140224	-0.225222	0.430626	-0.669969	0.219717	0.636755	0.187852	-0.797050	-0.337823	-0.464003	0	0
35572	8.625368	-0.023210	-4.764510	0.056046	-0.183869	0.356909	-0.666327	0.223865	0.638964	0.189349	-0.798997	-0.335543	-0.461694	0	0
35573	8.431477	0.193657	-4.379021	0.061632	-0.154258	0.290813	-0.662707	0.229073	0.640106	0.190661	-0.800574	-0.333769	-0.459704	0	0
35574	8.259791	0.155125	-4.128882	0.089575	-0.110676	0.236624	-0.661620	0.232641	0.640319	0.192114	-0.801698	-0.332459	-0.458086	0	0
35575	8.015556	0.100485	-3.905121	0.046523	-0.076974	0.196974	-0.659120	0.236862	0.641410	0.193131	-0.802623	-0.331213	-0.456940	0	0
35576	7.849930	-0.114098	-3.731239	0.062387	-0.054372	0.171210	-0.656019	0.238746	0.643057	0.194249	-0.803318	-0.330189	-0.455986	0	0
35577	7.727166	-0.393948	-3.595617	0.058059	-0.024115	0.141721	-0.655926	0.242616	0.643299	0.195285	-0.803789	-0.329331	-0.455333	0	0
35578	7.683322	-0.600137	-3.568751	0.024938	0.061650	0.124960	-0.655647	0.243301	0.643906	0.196273	-0.803871	-0.328281	-0.455522	0	0
35579	7.913414	-0.755704	-3.662914	0.009200	0.217604	0.135713	-0.658786	0.244033	0.641714	0.197689	-0.803309	-0.326769	-0.456986	0	0
35580	8.613827	-0.881874	-4.025691	-0.000301	0.357414	0.141099	-0.659969	0.245147	0.636978	0.199511	-0.802134	-0.324882	-0.459596	0	0
35581	9.365444	-1.009453	-4.310679	0.008661	0.450486	0.157620	-0.663572	0.247976	0.633222	0.201785	-0.800551	-0.322715	-0.462878	0	0
35582	9.914586	-1.047691	-4.640655	0.067406	0.454727	0.163338	-0.670435	0.249690	0.626876	0.204559	-0.798830	-0.320754	-0.465986	0	0
35583	10.166986	-1.214930	-4.960373	0.050736	0.376710	0.161613	-0.672337	0.251675	0.622201	0.206950	-0.797482	-0.318882	-0.468516	0	0
35584	9.919010	-1.033079	-5.007886	0.090778	0.249174	0.167375	-0.676528	0.255968	0.618117	0.209268	-0.796657	-0.317416	-0.469885	0	0
35585	9.406107	-0.932523	-5.002542	0.044191	0.101969	0.150906	-0.677978	0.257391	0.615953	0.210682	-0.796562	-0.316162	-0.470259	0	0
35586	8.762742	-0.873681	-4.712388	-0.051796	0.017787	0.128708	-0.677991	0.258797	0.616608	0.210948	-0.796993	-0.314816	-0.470312	0	0
35587	8.076167	-0.780673	-4.415565	-0.151539	0.029195	0.093500	-0.677989	0.258251	0.616007	0.210303	-0.797468	-0.313248	-0.470842	0	0
35588	7.805324	-0.693485	-4.264766	-0.165993	0.110188	0.093302	-0.677958	0.256209	0.616587	0.209778	-0.797589	-0.311449	-0.472064	0	0
35589	7.865505	-0.791365	-4.231421	-0.138826	0.221900	0.071152	-0.679368	0.255937	0.616725	0.209731	-0.797051	-0.309711	-0.474133	0	0
35590	8.116134	-0.793171	-4.228729	-0.115868	0.294137	0.032599	-0.682203	0.253880	0.612656	0.209885	-0.795997	-0.308240	-0.476786	0	0
35591	8.469806	-0.716657	-4.333248	-0.055675	0.342621	0.020798	-0.685764	0.254073	0.609868	0.210631	-0.794539	-0.307038	-0.479657	0	0
35592	8.727400	-0.791224	-4.333705	0.031158	0.337283	-0.016600	-0.690343	0.254707	0.604283	0.211850	-0.792799	-0.306569	-0.482292	0	0
35593	8.785665	-0.887512	-4.237475	0.078195	0.295777	-0.032958	-0.692940	0.256899	0.601469	0.213255	-0.791100	-0.306527	-0.484483	0	0
35594	8.826917	-0.927329	-4.183720	0.108112	0.211330	-0.069464	-0.697767	0.255732	0.597475	0.214437	-0.789630	-0.307109	-0.485990	0	0
35595	8.834231	-0.934847	-4.169549	0.119560	0.155100	-0.115230	-0.701215	0.256888	0.592620	0.215338	-0.788261	-0.308214	-0.487112	0	0
35596	8.878300	-1.004660	-4.050876	0.150032	0.097175	-0.133427	-0.702070	0.256935	0.591923	0.216187	-0.787050	-0.309749	-0.487720	0	0
35597	9.046412	-1.126813	-4.072453	0.181737	0.051574	-0.141535	-0.703490	0.256051	0.589897	0.217132	-0.785962	-0.311581	-0.487888	0	0
35598	9.161260	-1.160345	-4.163926	0.227808	0.016708	-0.160641	-0.705946	0.258779	0.587825	0.218208	-0.784881	-0.313881	-0.487674	0	0
35599	9.194202	-1.159196	-4.266603	0.242066	-0.038932	-0.169696	-0.705518	0.257954	0.586919	0.219207	-0.784003	-0.316418	-0.486998	0	0
35600	9.164490	-1.152720	-4.371733	0.234378	-0.126960	-0.175085	-0.706383	0.260451	0.589067	0.219806	-0.783549	-0.319170	-0.485661	0	0
35601	8.894276	-1.120971	-4.426640	0.196172	-0.227413	-0.156703	-0.705939	0.259133	0.589405	0.219908	-0.783715	-0.321788	-0.483615	0	0
35602	8.638473	-1.096559	-4.484549	0.197933	-0.327328	-0.149254	-0.704236	0.260143	0.591720	0.219701	-0.784374	-0.324596	-0.480756	0	0
35603	8.426304	-1.075345	-4.507878	0.188772	-0.386588	-0.143716	-0.700791	0.258477	0.595267	0.219289	-0.785342	-0.327415	-0.477442	0	0
35604	8.257017	-1.102359	-4.574189	0.216961	-0.445564	-0.144528	-0.697804	0.259671	0.599281	0.218859	-0.786509	-0.330520	-0.473561	0	0
35605	8.242513	-1.094859	-4.583260	0.235985	-0.452606	-0.150905	-0.692710	0.262253	0.603645	0.218559	-0.787625	-0.333748	-0.469565	0	0
35606	8.533748	-1.028713	-4.965713	0.191665	-0.392153	-0.173047	-0.690694	0.261619	0.607128	0.217963	-0.788461	-0.336827	-0.466228	0	0
35607	9.028049	-0.784650	-5.340107	0.045009	-0.235392	-0.199137	-0.686278	0.260581	0.609288	0.216653	-0.788786	-0.339056	-0.464671	0	0
35608	8.971763	-0.519333	-5.563333	-0.019182	-0.227498	-0.204756	-0.686921	0.256895	0.611331	0.214796	-0.789187	-0.341036	-0.463402	0	0
35609	8.791491	-0.410175	-4.930255	-0.081879	-0.321335	-0.142335	-0.682602	0.253474	0.615185	0.212449	-0.790363	-0.342406	-0.461465	0	0
35610	8.452612	-0.320845	-4.542591	-0.199722	-0.314390	-0.100415	-0.681407	0.250961	0.619125	0.209347	-0.791888	-0.342907	-0.459893	0	0
35611	8.294470	-0.087145	-4.525491	-0.175976	-0.203361	-0.111553	-0.677544	0.249194	0.621670	0.206799	-0.792808	-0.343344	-0.459135	0	0
35612	8.245490	-0.034209	-4.648922	-0.226578	-0.122715	-0.165006	-0.676885	0.243856	0.624730	0.203841	-0.793270	-0.343827	-0.459299	0	0
35613	8.198977	0.116850	-4.496434	-0.141985	-0.090258	-0.219927	-0.677541	0.240908	0.626394	0.201449	-0.793216	-0.345042	-0.459536	0	0
35614	8.206827	0.311514	-4.188685	-0.074427	-0.082443	-0.293170	-0.677631	0.236623	0.625843	0.199244	-0.792730	-0.347153	-0.459746	0	0
35615	8.511803	0.589927	-4.133057	-0.084115	-0.012705	-0.318877	-0.678386	0.230372	0.627443	0.197121	-0.791845	-0.349258	-0.460590	0	0
35616	9.185506	0.869857	-4.383488	-0.059350	0.070336	-0.289411	-0.679039	0.226477	0.627913	0.195579	-0.790625	-0.351098	-0.461943	0	0
35617	9.419268	0.960173	-4.729816	-0.030520	0.123940	-0.277456	-0.682820	0.222050	0.625547	0.194544	-0.789134	-0.352848	-0.463593	0	0
35618	9.321749	0.782343	-4.799795	0.060194	0.082660	-0.269008	-0.686038	0.219232	0.625401	0.194081	-0.787682	-0.355050	-0.464574	0	0
35619	8.980053	0.583919	-4.653039	0.089081	0.001911	-0.276268	-0.688572	0.217598	0.624331	0.193557	-0.786515	-0.357578	-0.464831	0	0
35620	8.511515	0.523898	-4.452327	0.175121	-0.018235	-0.237637	-0.689117	0.215354	0.623345	0.193782	-0.785408	-0.360258	-0.464539	0	0
35621	8.017903	0.416973	-4.357266	0.231379	0.004557	-0.223006	-0.690820	0.215544	0.622948	0.194631	-0.784130	-0.363017	-0.464196	0	0
35622	7.777675	0.456405	-4.277975	0.243098	0.051846	-0.199246	-0.691677	0.215606	0.621969	0.195817	-0.782690	-0.365567	-0.464125	0	0
35623	8.114011	0.694833	-4.511228	0.212312	0.152213	-0.196607	-0.694532	0.216722	0.620649	0.197172	-0.780844	-0.367735	-0.464948	0	0
35624	8.709141	0.816891	-4.882942	0.172680	0.264093	-0.184794	-0.699086	0.215348	0.614938	0.198649	-0.778592	-0.369421	-0.466756	0	0
35625	9.245032	0.869326	-5.095885	0.156448	0.293401	-0.179246	-0.702087	0.215697	0.611729	0.200160	-0.776243	-0.370907	-0.468840	0	0
35626	9.550018	0.805578	-5.204328	0.173348	0.246190	-0.158898	-0.707510	0.215913	0.606127	0.201692	-0.774149	-0.372422	-0.470442	0	0
35627	9.327774	0.661768	-5.213863	0.157650	0.142634	-0.120298	-0.708920	0.214311	0.604056	0.202922	-0.772709	-0.373753	-0.471225	0	0
35628	8.720706	0.485264	-5.115013	0.017095	0.081067	-0.102284	-0.711775	0.215700	0.603037	0.202895	-0.771910	-0.374423	-0.472013	0	0
35629	8.004470	0.482217	-4.873263	-0.070203	0.033604	-0.076837	-0.711725	0.211283	0.602192	0.202158	-0.771606	-0.374565	-0.472713	0	0
35630	7.620619	0.550259	-4.682130	-0.104412	0.015624	-0.053086	-0.712837	0.210125	0.602697	0.201178	-0.771545	-0.374411	-0.473351	0	0
35631	7.544248	0.681219	-4.642187	-0.084294	0.058114	-0.056779	-0.713941	0.207718	0.602274	0.200514	-0.771228	-0.374284	-0.474249	0	0
35632	7.787255	0.797224	-4.739894	-0.129907	0.148747	-0.060613	-0.714205	0.205484	0.601003	0.199800	-0.770556	-0.373799	-0.476022	0	0
35633	8.261693	0.984590	-4.855453	-0.127403	0.210479	-0.075255	-0.718733	0.204489	0.599283	0.199279	-0.769528	-0.373304	-0.478287	0	0
35634	8.665842	1.060968	-4.976353	-0.117401	0.260692	-0.082558	-0.720433	0.202933	0.596368	0.198974	-0.768203	-0.372822	-0.480912	0	0
35635	8.766235	1.027531	-5.067285	-0.137607	0.244317	-0.084393	-0.723530	0.199958	0.593519	0.198449	-0.766988	-0.372278	-0.483484	0	0
35636	8.563366	0.920000	-5.079723	-0.224706	0.220696	-0.055226	-0.725758	0.195665	0.590862	0.197298	-0.766158	-0.371138	-0.486140	0	0
35637	8.450912	0.802325	-4.926521	-0.290951	0.146489	-0.027749	-0.728139	0.193162	0.589878	0.195501	-0.765918	-0.369605	-0.488407	0	0
35638	8.277199	0.894850	-4.682699	-0.308175	0.089561	-0.014861	-0.730915	0.189435	0.590521	0.193420	-0.766023	-0.368002	-0.490277	0	0
35639	8.259214	0.965895	-4.546293	-0.320041	0.048516	0.025567	-0.732990	0.185869	0.590601	0.191292	-0.766499	-0.366104	-0.491786	0	0
35640	8.298247	1.011128	-4.503978	-0.289267	0.030212	0.084399	-0.733359	0.181962	0.591210	0.189619	-0.767210	-0.363939	-0.492933	0	0
35641	8.418625	1.061684	-4.539553	-0.229784	0.015917	0.121275	-0.729377	0.181654	0.593278	0.188528	-0.768012	-0.361809	-0.493670	0	0
35642	8.431366	1.222041	-4.208055	-0.144836	-0.002895	0.154543	-0.729343	0.180654	0.596049	0.188183	-0.768860	-0.359868	-0.493900	0	0
35643	8.467863	1.215614	-4.470340	-0.104931	-0.010907	0.210605	-0.729779	0.182060	0.596850	0.188390	-0.769873	-0.357716	-0.493806	0	0
35644	8.462548	1.055538	-4.466354	-0.075746	-0.064448	0.211637	-0.726405	0.182666	0.595155	0.188641	-0.771088	-0.355797	-0.493200	0	0
35645	8.748026	0.952627	-4.898005	-0.111722	-0.069235	0.233629	-0.725298	0.185454	0.596595	0.188694	-0.772475	-0.353543	-0.492630	0	0
35646	9.274492	0.818710	-5.314715	-0.081106	-0.042447	0.279606	-0.722895	0.186761	0.598496	0.189312	-0.773823	-0.351023	-0.492079	0	0
35647	9.971169	0.763849	-5.568188	0.012562	0.032025	0.388081	-0.722108	0.190567	0.596885	0.191435	-0.775006	-0.347989	-0.491550	0	0
35648	10.332021	0.455031	-5.516062	0.147006	0.047211	0.452579	-0.719087	0.197171	0.596136	0.194978	-0.776060	-0.345069	-0.490553	0	0
35649	10.261138	-0.112777	-5.094394	0.242889	-0.170014	0.430994	-0.715476	0.203894	0.598648	0.198395	-0.777905	-0.343213	-0.487554	0	0
35650	9.544733	0.051685	-4.324959	0.381151	-0.400120	0.358119	-0.709630	0.212611	0.600839	0.201745	-0.780312	-0.343032	-0.482432	0	0
35651	8.800681	0.044478	-3.939680	0.454967	-0.444614	0.387543	-0.704061	0.221297	0.603738	0.205643	-0.782854	-0.343058	-0.476615	0	0
35652	8.338590	-0.204470	-3.759765	0.377734	-0.375060	0.365121	-0.696089	0.230091	0.606622	0.209067	-0.785102	-0.342725	-0.471642	0	0
35653	8.197995	-0.172759	-3.879908	0.238778	-0.217045	0.283821	-0.692794	0.239937	0.610041	0.211546	-0.786598	-0.342039	-0.468531	0	0
35654	8.391418	0.205237	-3.957144	0.182721	-0.079612	0.158805	-0.690451	0.245581	0.611506	0.213473	-0.787125	-0.341777	-0.466961	0	0
35655	8.718417	0.468274	-3.851712	0.183406	-0.005553	0.075308	-0.688361	0.247598	0.610762	0.215261	-0.787020	-0.342016	-0.466140	0	0
35656	8.842931	0.547499	-3.677103	0.217119	-0.034592	0.004813	-0.687568	0.251233	0.609707	0.216889	-0.786730	-0.343024	-0.465133	0	0
35657	8.783567	0.218878	-3.734998	0.267081	-0.076215	-0.040971	-0.687587	0.252940	0.610098	0.218551	-0.786365	-0.344717	-0.463719	0	0
35658	8.620967	-0.065774	-3.762175	0.252878	-0.089845	-0.059413	-0.687058	0.255540	0.609689	0.219969	-0.786024	-0.346510	-0.462289	0	0
35659	8.352312	-0.288653	-3.818800	0.230600	-0.098501	-0.037519	-0.686793	0.257235	0.610217	0.221282	-0.785841	-0.348050	-0.460813	0	0
35660	8.165799	-0.480773	-3.861388	0.240970	-0.069769	0.004589	-0.685703	0.259589	0.608796	0.222969	-0.785646	-0.349235	-0.459435	0	0
35661	8.421944	-0.691829	-3.990705	0.236293	0.020250	0.024640	-0.684460	0.262410	0.609527	0.225028	-0.785111	-0.350041	-0.458731	0	0
35662	8.959263	-0.798668	-4.262712	0.242056	0.146709	0.020872	-0.686773	0.264720	0.607143	0.227528	-0.783985	-0.350572	-0.459019	0	0
35663	9.448272	-0.870819	-4.564089	0.261303	0.216952	0.048411	-0.687977	0.268087	0.603398	0.230582	-0.782559	-0.350854	-0.459712	0	0
35664	9.746683	-0.999755	-4.870785	0.246858	0.237118	0.052056	-0.690596	0.271468	0.599809	0.233590	-0.781088	-0.350974	-0.460602	0	0
35665	9.796126	-0.944422	-5.043777	0.248437	0.195118	0.046635	-0.693510	0.275455	0.595694	0.236457	-0.779767	-0.351252	-0.461164	0	0
35666	9.502482	-0.872206	-5.029909	0.262737	0.127216	0.041214	-0.693867	0.279613	0.593124	0.239158	-0.778703	-0.351799	-0.461153	0	0
35667	8.949862	-0.839399	-4.835109	0.223902	0.053989	0.033803	-0.694754	0.282242	0.592588	0.241276	-0.778035	-0.352393	-0.460724	0	0
35668	8.392920	-0.848893	-4.558295	0.184835	-0.005759	0.016273	-0.695098	0.284728	0.588921	0.242787	-0.777673	-0.353093	-0.460006	0	0
35669	8.105357	-0.842333	-4.354254	0.171409	-0.011852	-0.005822	-0.695113	0.286407	0.589877	0.244081	-0.777289	-0.353909	-0.459342	0	0
35670	7.995374	-0.806473	-4.258117	0.132665	0.066709	-0.025307	-0.695422	0.287499	0.588248	0.245245	-0.776573	-0.354507	-0.459472	0	0
35671	8.111109	-0.826924	-4.240839	0.147324	0.166661	-0.034591	-0.697157	0.289070	0.586095	0.246852	-0.775321	-0.354996	-0.460347	0	0
35672	8.322968	-0.823204	-4.268062	0.192481	0.238284	-0.063933	-0.700032	0.290966	0.583549	0.248908	-0.773523	-0.355742	-0.461687	0	0
35673	8.563745	-0.844085	-4.284450	0.250074	0.277385	-0.104208	-0.703197	0.292117	0.578692	0.251378	-0.771243	-0.356962	-0.463218	0	0
35674	8.722767	-0.881762	-4.271318	0.332081	0.277935	-0.116865	-0.707948	0.293990	0.571344	0.254405	-0.768698	-0.358659	-0.464483	0	0
35675	8.751623	-0.981861	-4.236817	0.391945	0.241915	-0.133216	-0.710695	0.295967	0.567102	0.257698	-0.766091	-0.360835	-0.465290	0	0
35676	8.848079	-1.060709	-4.195043	0.405814	0.185305	-0.156946	-0.712905	0.299698	0.562113	0.260758	-0.763612	-0.363401	-0.465663	0	0
35677	8.891142	-1.116570	-4.211511	0.412032	0.112794	-0.191686	-0.716204	0.301076	0.558547	0.263455	-0.761307	-0.366435	-0.465542	0	0
35678	8.818119	-1.101224	-3.691755	0.502636	0.031022	-0.215233	-0.717387	0.303117	0.555427	0.266406	-0.759042	-0.370284	-0.464514	0	0
35679	8.882503	-1.198058	-3.738274	0.564278	-0.027084	-0.231540	-0.718867	0.305642	0.551348	0.269549	-0.756791	-0.374675	-0.462849	0	0
35680	9.141125	-1.279303	-3.603544	0.535418	-0.040428	-0.283829	-0.722034	0.308927	0.549884	0.272150	-0.754461	-0.379364	-0.461310	0	0
35681	9.214448	-1.204928	-4.122726	0.494181	-0.045373	-0.321510	-0.722907	0.309481	0.547660	0.274264	-0.752090	-0.384131	-0.459982	0	0
35682	9.189938	-1.038181	-4.246330	0.516584	-0.125903	-0.330495	-0.724507	0.311221	0.544950	0.276158	-0.749971	-0.389292	-0.457965	0	0
35683	9.111626	-1.011142	-4.412313	0.562869	-0.234456	-0.333919	-0.725091	0.313195	0.545929	0.277978	-0.748170	-0.394956	-0.454949	0	0
35684	8.874670	-1.012943	-4.514577	0.615278	-0.322277	-0.315381	-0.724417	0.314975	0.544617	0.279885	-0.746662	-0.400962	-0.450988	0	0
35685	8.561698	-0.996601	-4.483441	0.666755	-0.427495	-0.329859	-0.723295	0.317277	0.547160	0.281699	-0.745373	-0.407557	-0.446051	0	0
35686	8.628998	-0.870626	-4.869207	0.630084	-0.416533	-0.403331	-0.721209	0.320113	0.547317	0.282908	-0.743789	-0.414495	-0.441514	0	0
35687	8.842113	-0.503928	-5.198469	0.624969	-0.311358	-0.467641	-0.721210	0.320788	0.548210	0.284236	-0.741433	-0.421545	-0.437935	0	0
35688	9.001445	-0.234830	-5.275139	0.668662	-0.272126	-0.478552	-0.720077	0.320628	0.548189	0.285959	-0.738685	-0.428739	-0.434459	0	0
35689	8.831130	0.002290	-4.965281	0.713676	-0.305997	-0.500420	-0.719421	0.323309	0.546083	0.287773	-0.735800	-0.436342	-0.430570	0	0
35690	8.852309	-0.010930	-4.714944	0.771068	-0.298047	-0.544354	-0.722412	0.324270	0.545039	0.289809	-0.732458	-0.444468	-0.426573	0	0
35691	8.741241	-0.097564	-4.706524	0.743868	-0.238829	-0.610606	-0.722283	0.323943	0.542891	0.291615	-0.728576	-0.452735	-0.423284	0	0
35692	8.546064	-0.110833	-4.699311	0.790376	-0.162522	-0.658396	-0.725413	0.323821	0.540505	0.293855	-0.723945	-0.461288	-0.420435	0	0
35693	8.149918	-0.208126	-4.470147	0.882049	-0.126285	-0.654701	-0.728016	0.325516	0.536101	0.296925	-0.718826	-0.470031	-0.417368	0	0
35694	7.775447	-0.261652	-4.260833	0.903371	-0.113923	-0.679539	-0.731482	0.327567	0.530595	0.300049	-0.713385	-0.478959	-0.414308	0	0
35695	7.745258	-0.114639	-4.176617	0.919151	-0.112283	-0.739133	-0.734898	0.326939	0.526904	0.303022	-0.707509	-0.488295	-0.411311	0	0
35696	7.461170	0.290041	-4.003929	0.958661	-0.114451	-0.798685	-0.737465	0.326032	0.522762	0.305956	-0.701130	-0.498158	-0.408225	0	0
35697	7.607034	0.618484	-3.978256	0.973628	-0.062823	-0.893160	-0.743745	0.325512	0.514854	0.308832	-0.693904	-0.508497	-0.405649	0	0
35698	8.126915	1.123199	-4.272195	0.918736	0.089449	-0.941035	-0.751089	0.321817	0.510442	0.311840	-0.685867	-0.518397	-0.404483	0	0
35699	8.952140	1.601884	-4.954547	0.771398	0.382606	-0.936962	-0.758188	0.317012	0.499297	0.315330	-0.677009	-0.526665	-0.406017	0	0
35700	9.723747	1.849211	-4.996285	0.861229	0.448730	-0.935764	-0.768688	0.313090	0.488807	0.319712	-0.667499	-0.534988	-0.407451	0	0
35701	10.053767	1.539750	-4.880206	1.071845	0.233394	-0.977193	-0.779333	0.309320	0.478187	0.324128	-0.657829	-0.545033	-0.406376	0	0
35702	9.557407	1.396171	-5.123457	1.125804	0.046210	-0.960413	-0.784876	0.306223	0.469827	0.327878	-0.648685	-0.555693	-0.403619	0	0
35703	9.236436	0.886403	-5.279033	1.010105	0.003986	-0.802910	-0.793112	0.304387	0.462989	0.331210	-0.640850	-0.564881	-0.400651	0	0
35704	8.533638	0.542895	-5.334702	0.938491	-0.010930	-0.674779	-0.797078	0.301284	0.457164	0.334470	-0.633929	-0.572943	-0.397493	0	0
35705	8.020115	0.429899	-5.318648	0.898681	-0.036400	-0.586861	-0.801092	0.301909	0.451573	0.337627	-0.627680	-0.580290	-0.394069	0	0
35706	7.736908	0.410406	-5.163252	0.826854	-0.043275	-0.499881	-0.804223	0.300997	0.447720	0.340611	-0.622131	-0.586780	-0.390675	0	0
35707	7.588750	0.545873	-5.060206	0.842325	-0.023290	-0.434742	-0.805419	0.302985	0.442755	0.344017	-0.616788	-0.592798	-0.387061	0	0
35708	7.680729	0.676216	-5.062796	0.784961	0.048262	-0.396388	-0.809158	0.303921	0.436614	0.347627	-0.611530	-0.598067	-0.384060	0	0
35709	7.854482	0.991618	-5.163859	0.666720	0.123872	-0.376465	-0.813158	0.303937	0.431694	0.351000	-0.606484	-0.602454	-0.382133	0	0
35710	8.008497	1.178693	-5.269852	0.588435	0.207487	-0.369349	-0.816605	0.303756	0.424772	0.354419	-0.601402	-0.606159	-0.381147	0	0
35711	8.124477	1.282204	-5.273515	0.504477	0.219291	-0.362149	-0.820619	0.303052	0.416972	0.357400	-0.596589	-0.609446	-0.380685	0	0
35712	8.191879	1.306239	-5.292788	0.466648	0.168990	-0.334596	-0.823926	0.303278	0.410499	0.359961	-0.592238	-0.612573	-0.380048	0	0
35713	8.163741	1.295326	-5.187939	0.392459	0.135821	-0.299825	-0.826629	0.301275	0.405298	0.361974	-0.588486	-0.615323	-0.379521	0	0
35714	8.120498	1.319793	-5.181331	0.343197	0.111127	-0.222811	-0.831151	0.298650	0.401635	0.363854	-0.585458	-0.617497	-0.378876	0	0
35715	8.127890	1.315258	-4.848293	0.251693	0.088705	-0.151371	-0.832896	0.299881	0.397619	0.365297	-0.583291	-0.618994	-0.378387	0	0
35716	8.210779	1.395926	-4.759077	0.147107	0.052174	-0.089087	-0.831789	0.300542	0.395524	0.366165	-0.582018	-0.619844	-0.378115	0	0
35717	8.274067	1.467544	-4.707835	0.121034	0.037594	0.033868	-0.832672	0.301813	0.393345	0.367224	-0.581664	-0.619952	-0.377456	0	0
35718	8.386810	1.492029	-4.784358	0.150566	0.016170	0.114733	-0.832848	0.304410	0.393226	0.368657	-0.581775	-0.619759	-0.376204	0	0
35719	8.364108	1.411031	-4.880658	0.227976	-0.043117	0.210385	-0.830775	0.308386	0.393597	0.370495	-0.582420	-0.619536	-0.373759	0	0
35720	8.473033	1.091657	-4.993097	0.313080	-0.097183	0.249143	-0.827611	0.313918	0.391221	0.372670	-0.583176	-0.619575	-0.370337	0	0
35721	8.769240	0.742866	-5.180368	0.331509	-0.091749	0.251007	-0.824575	0.319901	0.391425	0.374947	-0.583855	-0.619664	-0.366803	0	0
35722	9.032259	0.510429	-5.346314	0.370200	-0.064505	0.256559	-0.822673	0.325519	0.390625	0.377670	-0.584302	-0.619725	-0.363177	0	0
35723	9.575365	0.255520	-5.431092	0.459798	-0.088484	0.255012	-0.820807	0.333070	0.388529	0.380712	-0.584485	-0.620220	-0.358835	0	0
35724	9.719674	-0.174295	-5.284697	0.506972	-0.170005	0.246024	-0.817830	0.342721	0.387263	0.383521	-0.584696	-0.621203	-0.353764	0	0
35725	9.509648	-0.337320	-4.954223	0.449987	-0.270260	0.246009	-0.813961	0.349449	0.386656	0.385321	-0.585472	-0.622372	-0.348430	0	0
35726	9.054738	-0.451410	-4.527313	0.321047	-0.309288	0.287005	-0.810663	0.357414	0.387406	0.386295	-0.587104	-0.622960	-0.343519	0	0
35727	8.724989	-0.575891	-4.114813	0.192787	-0.271818	0.311388	-0.807021	0.362626	0.391382	0.386784	-0.589254	-0.622825	-0.339508	0	0
35728	8.908100	-0.816166	-4.016944	-0.007976	-0.131307	0.280495	-0.802826	0.367109	0.392473	0.386894	-0.591490	-0.621616	-0.337708	0	0
35729	9.104129	-0.487992	-4.357895	-0.092132	0.065684	0.192934	-0.800875	0.370709	0.394664	0.387396	-0.592849	-0.619893	-0.337917	0	0
35730	9.202271	-0.252716	-4.232008	-0.022315	0.148301	0.162723	-0.802365	0.374756	0.391814	0.388755	-0.593457	-0.618241	-0.338314	0	0
35731	9.036429	-0.163805	-3.903960	-0.041347	0.051916	0.111444	-0.800269	0.376206	0.390893	0.389199	-0.594154	-0.617221	-0.338443	0	0
35732	8.681823	-0.096540	-3.670446	-0.072492	-0.029133	0.049975	-0.799013	0.377621	0.390970	0.388781	-0.594858	-0.616756	-0.338533	0	0
35733	8.244539	-0.163977	-3.475782	-0.121297	0.005150	0.000174	-0.799277	0.376982	0.392349	0.388087	-0.595334	-0.616305	-0.339314	0	0
35734	8.005692	-0.269107	-3.467535	-0.202955	0.082045	-0.051562	-0.801648	0.374294	0.392204	0.387232	-0.595538	-0.615569	-0.341262	0	0
35735	8.112385	-0.383895	-3.643776	-0.179088	0.200856	-0.130618	-0.802743	0.371300	0.392027	0.386954	-0.594758	-0.614934	-0.344072	0	0
35736	8.697950	-0.476533	-3.915080	-0.131744	0.336457	-0.119626	-0.803879	0.370145	0.389556	0.387846	-0.593389	-0.613848	-0.347356	0	0
35737	9.524861	-0.493482	-4.170761	-0.017490	0.442186	-0.134999	-0.809256	0.367567	0.385195	0.389986	-0.591102	-0.612844	-0.350616	0	0
35738	9.937850	-0.464555	-4.374429	0.095702	0.401596	-0.106178	-0.812576	0.367999	0.377460	0.392660	-0.588681	-0.612199	-0.352825	0	0
35739	9.812508	-0.390433	-4.410323	0.229284	0.237939	-0.054288	-0.816272	0.365759	0.371545	0.395278	-0.586620	-0.612366	-0.353044	0	0
35740	9.366515	-0.474740	-4.399024	0.320943	0.114965	-0.035674	-0.817054	0.368867	0.367071	0.397761	-0.584738	-0.613216	-0.351901	0	0
35741	8.939663	-0.666260	-4.360153	0.262127	0.061980	-0.041334	-0.817787	0.370088	0.365879	0.399533	-0.583236	-0.614107	-0.350830	0	0
35742	8.409696	-0.760367	-4.297467	0.232294	0.052108	-0.061694	-0.820239	0.371855	0.362896	0.401014	-0.581761	-0.615036	-0.349962	0	0
35743	8.323076	-0.818517	-4.255958	0.237386	0.093724	-0.081048	-0.821420	0.373889	0.359917	0.402693	-0.579996	-0.615935	-0.349380	0	0
35744	8.383888	-0.727257	-4.221404	0.283174	0.144397	-0.083762	-0.820735	0.373608	0.356633	0.404952	-0.577851	-0.616788	-0.348820	0	0
35745	8.628100	-0.598725	-4.169311	0.310967	0.191687	-0.074531	-0.823347	0.375489	0.351391	0.407675	-0.575476	-0.617498	-0.348316	0	0
35746	8.760967	-0.488050	-4.173559	0.357176	0.226611	-0.059767	-0.826237	0.376411	0.345242	0.410942	-0.572872	-0.618122	-0.347664	0	0
35747	8.821833	-0.465175	-4.103220	0.415632	0.201641	-0.060511	-0.826888	0.378912	0.338461	0.414361	-0.570100	-0.619054	-0.346502	0	0
35748	8.741858	-0.551623	-4.124948	0.435109	0.161394	-0.081546	-0.830189	0.379233	0.332986	0.417578	-0.567243	-0.620315	-0.345071	0	0
35749	8.634130	-0.617950	-4.005405	0.437789	0.120964	-0.114540	-0.830395	0.380674	0.327127	0.420419	-0.564299	-0.621939	-0.343522	0	0
35750	8.661529	-0.637450	-4.192554	0.432625	0.096652	-0.169569	-0.834002	0.382993	0.322063	0.422898	-0.561103	-0.623934	-0.342093	0	0
35751	8.712217	-0.622643	-3.877918	0.484757	0.046666	-0.198726	-0.834168	0.382739	0.318506	0.425231	-0.557664	-0.626477	-0.340171	0	0
35752	8.700317	-0.716180	-4.129298	0.525960	0.013433	-0.229816	-0.836055	0.383441	0.313609	0.427482	-0.553951	-0.629444	-0.337931	0	0
35753	8.801919	-0.707830	-4.082317	0.556314	0.024309	-0.259112	-0.838055	0.382253	0.309160	0.429841	-0.549870	-0.632619	-0.335669	0	0
35754	8.927109	-0.737782	-4.084779	0.613841	0.035538	-0.264500	-0.841758	0.381916	0.305490	0.432567	-0.545445	-0.635930	-0.333119	0	0
35755	9.012943	-0.841674	-4.158717	0.627857	0.008979	-0.251585	-0.844373	0.383680	0.299674	0.435208	-0.541108	-0.639316	-0.330258	0	0
35756	9.040762	-1.027763	-4.221359	0.594342	-0.048798	-0.269019	-0.845530	0.382917	0.295103	0.437239	-0.536968	-0.642900	-0.327364	0	0
35757	8.954093	-0.988266	-4.227522	0.518433	-0.126239	-0.294748	-0.847525	0.381960	0.291803	0.438247	-0.533233	-0.646696	-0.324635	0	0
35758	8.807575	-0.880738	-4.211679	0.506923	-0.186409	-0.273584	-0.847521	0.380609	0.290018	0.438873	-0.529853	-0.650573	-0.321561	0	0
35759	8.698994	-0.899231	-4.222232	0.507990	-0.240483	-0.262512	-0.851197	0.380651	0.290339	0.439156	-0.526704	-0.654616	-0.318125	0	0
35760	8.776041	-0.855762	-4.248986	0.503758	-0.272506	-0.280798	-0.851451	0.377556	0.289014	0.439149	-0.523523	-0.658850	-0.314622	0	0
35761	8.871479	-0.693807	-4.439911	0.539015	-0.269575	-0.331158	-0.853434	0.378398	0.290077	0.439150	-0.519837	-0.663425	-0.311102	0	0
35762	8.996315	-0.576798	-4.550100	0.555893	-0.298815	-0.381501	-0.855796	0.374856	0.289736	0.438884	-0.515798	-0.668399	-0.307533	0	0
35763	9.460056	-0.465562	-4.769624	0.531736	-0.268653	-0.467735	-0.857319	0.372960	0.290766	0.438387	-0.511177	-0.673584	-0.304631	0	0
35764	9.745448	-0.243254	-5.039726	0.493153	-0.238276	-0.510893	-0.858258	0.368687	0.290224	0.437758	-0.506307	-0.678688	-0.302330	0	0
35765	9.735365	-0.152164	-5.135376	0.466141	-0.224155	-0.530227	-0.861303	0.362754	0.289031	0.436988	-0.501360	-0.683723	-0.300336	0	0
35766	9.202587	-0.196091	-4.835535	0.458793	-0.320558	-0.521028	-0.864082	0.359709	0.290426	0.435545	-0.496759	-0.689062	-0.297866	0	0
35767	8.658060	-0.300753	-4.161242	0.341348	-0.405322	-0.455173	-0.865126	0.354424	0.292939	0.433088	-0.493361	-0.694067	-0.295467	0	0
35768	8.110669	-0.307722	-3.896847	0.227961	-0.361279	-0.387678	-0.867159	0.349946	0.296929	0.430579	-0.490760	-0.698176	-0.293782	0	0
35769	7.955423	-0.402400	-3.988279	0.220203	-0.266425	-0.310821	-0.869469	0.344912	0.300603	0.428889	-0.488448	-0.701466	-0.292264	0	0
35770	8.112654	-0.380845	-4.230742	0.261903	-0.162086	-0.301700	-0.870284	0.343393	0.302500	0.428171	-0.485699	-0.704361	-0.290933	0	0
35771	8.434917	-0.196649	-4.391356	0.383212	-0.059906	-0.290518	-0.871684	0.341599	0.301409	0.428768	-0.482210	-0.707113	-0.289175	0	0
35772	8.864868	0.032675	-4.357630	0.482379	-0.003581	-0.281105	-0.871662	0.338815	0.299534	0.430274	-0.478180	-0.709834	-0.286956	0	0
35773	8.837400	0.318151	-4.291938	0.612630	-0.004847	-0.266123	-0.873376	0.337472	0.295215	0.432406	-0.473688	-0.712847	-0.283716	0	0
35774	8.723170	0.457920	-4.165977	0.674692	-0.028663	-0.302665	-0.875993	0.339912	0.290292	0.434552	-0.468702	-0.716268	-0.280077	0	0
35775	8.623402	0.712216	-4.088122	0.604843	-0.012411	-0.418419	-0.879375	0.336689	0.286721	0.436126	-0.463127	-0.719934	-0.277494	0	0
35776	8.341256	1.044526	-3.944965	0.505063	0.026414	-0.526035	-0.882485	0.333532	0.281735	0.437209	-0.457074	-0.723605	-0.276273	0	0
35777	8.369297	1.348973	-3.876394	0.472329	0.156943	-0.598737	-0.885836	0.327871	0.278011	0.438849	-0.450254	-0.726915	-0.276183	0	0
35778	8.795847	1.486686	-4.241701	0.445426	0.343003	-0.597146	-0.891334	0.321318	0.269718	0.441707	-0.443026	-0.729268	-0.277111	0	0
35779	9.558796	1.331006	-4.607009	0.392436	0.510501	-0.544166	-0.897824	0.312797	0.257910	0.445658	-0.435916	-0.730462	-0.278910	0	0
35780	10.199482	1.214114	-4.907103	0.352295	0.570604	-0.513030	-0.904340	0.306555	0.246528	0.449941	-0.429015	-0.731081	-0.281106	0	0
35781	10.079101	1.190394	-4.883431	0.467653	0.375366	-0.455633	-0.908014	0.301402	0.238446	0.453412	-0.422532	-0.732617	-0.281347	0	0
35782	9.647345	0.725884	-4.739874	0.479789	0.202344	-0.396777	-0.912572	0.298985	0.230545	0.455821	-0.416896	-0.734679	-0.280486	0	0
35783	9.057815	0.577357	-4.566616	0.406854	0.125495	-0.310694	-0.915393	0.294452	0.224194	0.457575	-0.412420	-0.736511	-0.279440	0	0
35784	8.032080	0.412485	-4.391644	0.268691	0.091745	-0.204720	-0.918238	0.293385	0.220470	0.458811	-0.409445	-0.737652	-0.278777	0	0
35785	7.625686	0.556029	-4.032503	0.163170	0.101575	-0.181139	-0.920187	0.289641	0.218270	0.459734	-0.407096	-0.738359	-0.278826	0	0
35786	7.595416	0.890310	-4.348042	0.107662	0.152886	-0.173950	-0.920490	0.290030	0.216314	0.460840	-0.404915	-0.738630	-0.279457	0	0
35787	7.800174	1.001852	-4.094095	0.007148	0.236912	-0.142093	-0.922174	0.285854	0.211108	0.462231	-0.403189	-0.738111	-0.281023	0	0
35788	8.233976	1.188932	-4.167071	-0.202383	0.299688	-0.148901	-0.922180	0.284157	0.207601	0.463231	-0.402203	-0.736720	-0.284416	0	0
35789	8.660667	1.581415	-4.001721	-0.120462	0.290844	-0.126540	-0.925013	0.280894	0.201756	0.464537	-0.401018	-0.735516	-0.287065	0	0
35790	8.885161	1.752996	-3.714303	-0.100621	0.200177	-0.057450	-0.927145	0.279386	0.197997	0.465467	-0.400508	-0.734496	-0.288877	0	0
35791	8.816521	1.817852	-3.271685	-0.144220	0.078639	0.037179	-0.926450	0.279315	0.196286	0.465584	-0.401239	-0.733543	-0.290091	0	0
35792	8.932898	1.927985	-3.227009	-0.281813	-0.065471	0.176657	-0.926038	0.281247	0.197820	0.464510	-0.404056	-0.732288	-0.291074	0	0
35793	9.107755	1.923023	-3.670792	-0.322248	-0.150835	0.315293	-0.924217	0.284780	0.201425	0.463028	-0.408307	-0.730747	-0.291375	0	0
35794	9.338518	1.750291	-4.291679	-0.249459	-0.179939	0.369621	-0.920676	0.288162	0.207554	0.461793	-0.412704	-0.729305	-0.290752	0	0
35795	10.033835	1.434392	-4.609608	-0.144926	-0.156365	0.373549	-0.918174	0.293836	0.211287	0.461147	-0.416557	-0.728037	-0.289458	0	0
35796	9.883883	0.953484	-4.476696	0.096908	-0.270238	0.325462	-0.914980	0.300523	0.214651	0.460548	-0.419279	-0.728170	-0.286127	0	0
35797	9.803849	0.579335	-4.384352	0.314157	-0.455905	0.185717	-0.913563	0.303413	0.219778	0.459079	-0.420491	-0.730357	-0.281091	0	0
35798	9.471061	0.244856	-4.584238	0.385477	-0.609241	0.128158	-0.911014	0.307083	0.226219	0.456626	-0.421379	-0.733649	-0.275121	0	0
35799	9.045616	0.006292	-4.654426	0.369101	-0.583897	0.196767	-0.905950	0.313295	0.232795	0.454436	-0.422743	-0.736462	-0.269070	0	0
35800	8.663442	-0.263425	-4.414831	0.363605	-0.506560	0.257071	-0.902851	0.318650	0.239903	0.452951	-0.424359	-0.738609	-0.263081	0	0
35801	8.214277	-0.416436	-4.162308	0.343220	-0.443487	0.310033	-0.898792	0.324961	0.244794	0.451947	-0.426265	-0.740170	-0.257275	0	0
35802	8.135232	-0.542854	-3.737457	0.248447	-0.407092	0.320776	-0.895160	0.331163	0.249115	0.450837	-0.428579	-0.741239	-0.252251	0	0
35803	8.040030	-0.695469	-3.519909	0.254009	-0.362850	0.318841	-0.891940	0.336900	0.254262	0.450045	-0.430719	-0.742117	-0.247393	0	0
35804	8.312766	-0.903721	-3.686061	0.112898	-0.169358	0.323782	-0.889057	0.343349	0.253788	0.450098	-0.433051	-0.741729	-0.244370	0	0
35805	8.795010	-1.104140	-4.183680	-0.077892	0.113934	0.308334	-0.886573	0.347532	0.252751	0.451369	-0.435422	-0.739663	-0.244073	0	0
35806	8.991748	-0.962573	-4.354371	-0.123721	0.177273	0.299029	-0.884936	0.351986	0.252306	0.452894	-0.437780	-0.737223	-0.244413	0	0
35807	9.144148	-0.779311	-4.356460	-0.022873	0.047039	0.286652	-0.883020	0.356586	0.251725	0.453854	-0.439894	-0.735672	-0.243509	0	0
35808	9.229816	-0.582231	-4.269004	-0.008980	-0.054894	0.235512	-0.880822	0.360923	0.250559	0.454008	-0.441822	-0.734831	-0.242267	0	0
35809	8.952509	-0.482375	-4.335279	-0.097801	-0.095067	0.202324	-0.878318	0.365390	0.252515	0.453382	-0.443995	-0.734104	-0.241668	0	0
35810	8.775555	-0.484179	-4.468774	-0.233506	-0.076896	0.119404	-0.877476	0.365419	0.251659	0.452094	-0.446135	-0.733326	-0.242502	0	0
35811	8.707581	-0.482822	-4.533858	-0.262736	-0.035742	0.047693	-0.877432	0.365959	0.258211	0.450790	-0.447771	-0.732610	-0.244074	0	0
35812	8.750012	-0.542456	-4.630040	-0.243206	0.055426	0.015467	-0.876715	0.365231	0.258158	0.450168	-0.448869	-0.731663	-0.246039	0	0
35813	8.862425	-0.544220	-4.738123	-0.113717	0.084760	-0.003575	-0.877553	0.364513	0.258405	0.450286	-0.449159	-0.730990	-0.247289	0	0
35814	8.777571	-0.637845	-4.764547	-0.029177	0.072576	0.011256	-0.880103	0.364436	0.257858	0.450738	-0.449215	-0.730510	-0.247782	0	0
35815	8.637657	-0.717080	-4.750169	0.011223	0.031375	0.020532	-0.878109	0.364200	0.259099	0.451086	-0.449251	-0.730278	-0.247769	0	0
35816	8.352761	-0.770205	-4.797833	0.062376	-0.001971	0.020612	-0.878431	0.366554	0.258116	0.451427	-0.449149	-0.730317	-0.247217	0	0
35817	8.270770	-0.840250	-4.775899	0.106047	-0.005257	0.011498	-0.878715	0.366831	0.258419	0.451910	-0.448782	-0.730525	-0.246385	0	0
35818	8.255989	-0.893242	-4.795016	0.195851	0.009910	0.015306	-0.879019	0.367493	0.256763	0.452923	-0.448006	-0.730862	-0.244933	0	0
35819	8.359226	-0.976236	-4.809081	0.278767	0.020456	0.035647	-0.879071	0.370185	0.254665	0.454422	-0.446969	-0.731264	-0.242840	0	0
35820	8.394557	-1.082384	-4.869067	0.315261	0.011371	0.032050	-0.878562	0.372638	0.251413	0.456015	-0.445764	-0.731800	-0.240443	0	0
35821	8.352873	-1.063083	-4.659646	0.342716	0.005858	-0.000919	-0.879310	0.374344	0.249118	0.457596	-0.444197	-0.732573	-0.237976	0	0
35822	8.293445	-1.118420	-4.841365	0.343230	0.012367	-0.017473	-0.877663	0.376479	0.246118	0.459191	-0.442490	-0.733375	-0.235600	0	0
35823	8.290925	-1.149240	-4.532283	0.350885	-0.032509	-0.068767	-0.879377	0.376861	0.244742	0.460355	-0.440469	-0.734626	-0.233206	0	0
35824	8.293736	-1.121367	-4.802746	0.305393	-0.047274	-0.127560	-0.880545	0.376024	0.238749	0.461079	-0.438251	-0.736086	-0.231341	0	0
35825	8.396924	-1.128669	-4.854964	0.323074	-0.062565	-0.149503	-0.879693	0.375997	0.239022	0.461699	-0.435826	-0.737748	-0.229383	0	0
35826	8.423588	-1.158398	-4.822337	0.323897	-0.076958	-0.186180	-0.880542	0.374946	0.237264	0.462137	-0.433157	-0.739621	-0.227522	0	0
35827	8.418450	-1.209028	-4.841800	0.308942	-0.074538	-0.164201	-0.883649	0.374290	0.236969	0.462560	-0.430706	-0.741351	-0.225675	0	0
35828	8.431850	-1.299962	-4.939515	0.250859	-0.066821	-0.182694	-0.884219	0.373393	0.234935	0.462756	-0.428363	-0.742979	-0.224374	0	0
35829	8.425147	-1.266684	-4.885906	0.154219	-0.083065	-0.168169	-0.886468	0.372546	0.235328	0.462433	-0.426612	-0.744405	-0.223650	0	0
35830	8.442289	-1.228258	-4.866972	0.072399	-0.123825	-0.144396	-0.887837	0.369105	0.235551	0.461522	-0.425499	-0.745726	-0.223252	0	0
35831	8.316702	-1.148829	-4.936639	0.026833	-0.163949	-0.133427	-0.887533	0.369112	0.238241	0.460127	-0.424774	-0.747086	-0.222967	0	0
35832	8.190994	-1.161871	-4.982749	0.008981	-0.199179	-0.113250	-0.887752	0.366620	0.242196	0.458448	-0.424354	-0.748470	-0.222579	0	0
35833	8.344132	-1.102531	-5.147514	-0.008295	-0.231511	-0.140721	-0.888579	0.366766	0.245331	0.456376	-0.423884	-0.750085	-0.222297	0	0
35834	8.535539	-0.901496	-5.409409	0.002313	-0.239922	-0.153465	-0.889067	0.363929	0.250543	0.454268	-0.423278	-0.751803	-0.221966	0	0
35835	8.641444	-0.760569	-5.484917	0.045168	-0.289734	-0.153257	-0.887050	0.362095	0.252109	0.451948	-0.422594	-0.753843	-0.221087	0	0
35836	8.807896	-0.703528	-5.485939	0.085633	-0.371588	-0.171353	-0.887554	0.359751	0.256077	0.449152	-0.421753	-0.756401	-0.219645	0	0
35837	9.123612	-0.452858	-5.897091	0.055258	-0.306880	-0.219131	-0.888337	0.357649	0.261054	0.446587	-0.420552	-0.758799	-0.218906	0	0
35838	8.957352	-0.317552	-5.952795	0.077321	-0.243567	-0.186172	-0.888001	0.356275	0.265499	0.444680	-0.419350	-0.760805	-0.218130	0	0
35839	8.522161	-0.488650	-5.444866	0.084454	-0.312079	-0.151290	-0.885965	0.354595	0.269767	0.442334	-0.418536	-0.762987	-0.216840	0	0
35840	8.250587	-0.584869	-5.000540	-0.011446	-0.356966	-0.105589	-0.886469	0.352912	0.274910	0.439356	-0.418575	-0.764949	-0.215903	0	0
35841	7.900579	-0.453839	-4.822339	-0.052691	-0.334616	-0.109425	-0.885574	0.352096	0.279527	0.436344	-0.418723	-0.766739	-0.215374	0	0
35842	7.820722	-0.403906	-4.886662	-0.018146	-0.225176	-0.093945	-0.883829	0.351001	0.283693	0.434364	-0.418591	-0.768044	-0.214984	0	0
35843	8.043384	-0.378581	-5.083236	0.053283	-0.129142	-0.101252	-0.882250	0.351111	0.286802	0.433384	-0.417893	-0.769123	-0.214463	0	0
35844	8.358671	-0.394775	-5.126535	0.153561	-0.056310	-0.122211	-0.883805	0.350862	0.286518	0.433355	-0.416434	-0.770175	-0.213582	0	0
35845	8.578752	-0.368453	-5.035557	0.233580	-0.073943	-0.138488	-0.884069	0.349691	0.287014	0.433469	-0.414545	-0.771548	-0.212064	0	0
35846	8.584141	-0.354849	-4.968035	0.287927	-0.060142	-0.125552	-0.885234	0.350830	0.284687	0.433956	-0.412478	-0.772907	-0.210141	0	0
35847	8.418596	-0.291528	-4.901042	0.265000	-0.037799	-0.129327	-0.882962	0.349418	0.283443	0.434493	-0.410440	-0.774137	-0.208488	0	0
35848	8.142482	-0.081564	-4.860361	0.220401	-0.006629	-0.157015	-0.886797	0.349300	0.281205	0.435043	-0.408304	-0.775238	-0.207441	0	0
35849	7.826448	0.112227	-4.678191	0.191377	0.030172	-0.218640	-0.887505	0.348247	0.279446	0.435614	-0.405744	-0.776372	-0.207024	0	0
35850	7.544517	0.334406	-4.460877	0.167296	0.101521	-0.304154	-0.889457	0.345049	0.277847	0.436473	-0.402471	-0.777474	-0.207467	0	0
35851	7.603900	0.623967	-4.383914	0.148890	0.233643	-0.388755	-0.891702	0.340854	0.273213	0.438089	-0.398339	-0.778298	-0.208941	0	0
35852	8.042322	0.908924	-4.524060	0.126473	0.421850	-0.423827	-0.896219	0.336339	0.267022	0.441006	-0.393631	-0.778355	-0.211498	0	0
35853	8.878918	0.923533	-4.787144	0.038665	0.577892	-0.439667	-0.901745	0.330881	0.256955	0.444728	-0.388833	-0.777577	-0.215406	0	0
35854	9.796431	0.939335	-5.181270	-0.022383	0.650046	-0.438791	-0.907797	0.322276	0.246696	0.448762	-0.384138	-0.776289	-0.220059	0	0
35855	10.106696	0.893581	-5.548255	0.056593	0.560208	-0.385224	-0.913743	0.315869	0.235581	0.452485	-0.379677	-0.775339	-0.223500	0	0
35856	9.786560	0.546445	-5.354965	0.138955	0.344636	-0.294919	-0.916871	0.312284	0.227593	0.455047	-0.376012	-0.775173	-0.225066	0	0
35857	9.263046	0.141450	-5.260730	0.031899	0.227660	-0.182260	-0.919672	0.308437	0.224828	0.456535	-0.373964	-0.774868	-0.226509	0	0
35858	8.391754	0.119683	-4.807983	-0.039513	0.114281	-0.102571	-0.920106	0.306904	0.221052	0.457066	-0.373115	-0.774611	-0.227713	0	0
35859	7.725686	0.175579	-4.647438	-0.155640	0.080725	-0.061586	-0.922231	0.306152	0.219466	0.456984	-0.373189	-0.774095	-0.229506	0	0
35860	7.577144	0.443425	-4.649799	-0.178752	0.141196	-0.040612	-0.923198	0.303901	0.218768	0.457342	-0.373391	-0.773160	-0.231604	0	0
35861	7.751010	0.646434	-4.688795	-0.164896	0.236009	-0.009468	-0.923219	0.304953	0.217842	0.458541	-0.373547	-0.771710	-0.233808	0	0
35862	8.073496	0.796095	-4.806164	-0.245669	0.321883	0.006846	-0.924943	0.304068	0.212985	0.460145	-0.373999	-0.769598	-0.236877	0	0
35863	8.442133	1.042353	-4.917382	-0.257751	0.352009	-0.002282	-0.924954	0.302802	0.209505	0.461893	-0.374353	-0.767348	-0.240192	0	0
35864	8.617149	1.218959	-4.797168	-0.287165	0.320872	-0.003135	-0.925835	0.302205	0.204374	0.463294	-0.374907	-0.765151	-0.243612	0	0
35865	8.611811	1.262044	-4.572042	-0.321439	0.256822	0.022605	-0.927423	0.301877	0.199834	0.464117	-0.375960	-0.763067	-0.246936	0	0
35866	8.367883	1.170280	-4.292978	-0.358770	0.158060	0.074014	-0.927001	0.301619	0.199105	0.464180	-0.377821	-0.761135	-0.249925	0	0
35867	8.219057	1.197838	-3.920071	-0.385082	0.055429	0.128247	-0.925567	0.301091	0.200617	0.463475	-0.380461	-0.759404	-0.252480	0	0
35868	8.319027	1.309723	-3.816797	-0.372692	-0.031388	0.225717	-0.926155	0.304020	0.202649	0.462411	-0.384001	-0.757713	-0.254144	0	0
35869	8.495917	1.301204	-3.997386	-0.317698	-0.057832	0.266272	-0.924045	0.307514	0.206957	0.461438	-0.387647	-0.756124	-0.255112	0	0
35870	8.757799	1.178073	-4.355820	-0.221075	-0.099728	0.255543	-0.923054	0.309095	0.209597	0.460503	-0.390874	-0.754995	-0.255219	0	0
35871	9.077930	1.083073	-4.672770	-0.135799	-0.131505	0.230113	-0.919149	0.314551	0.211460	0.459576	-0.393585	-0.754331	-0.254688	0	0
35872	9.388991	0.865195	-4.864573	-0.101404	-0.162068	0.217409	-0.918296	0.316910	0.215851	0.458533	-0.396126	-0.753929	-0.253818	0	0
35873	9.862632	0.648398	-5.221876	-0.097812	-0.119059	0.208229	-0.916202	0.320495	0.218323	0.457786	-0.398458	-0.753379	-0.253148	0	0
35874	10.033983	0.480195	-5.427454	-0.023412	-0.136681	0.254285	-0.913692	0.324660	0.220544	0.457331	-0.400849	-0.752899	-0.251618	0	0
35875	9.677073	0.053928	-5.281616	0.100290	-0.320608	0.243664	-0.910891	0.328378	0.223017	0.455938	-0.403042	-0.753615	-0.248481	0	0
35876	9.381806	-0.001367	-4.802320	0.210001	-0.506144	0.260631	-0.908758	0.331610	0.229718	0.453636	-0.405320	-0.755351	-0.243668	0	0
35877	8.741906	-0.213360	-4.572034	0.167876	-0.521303	0.329222	-0.904104	0.337875	0.238285	0.451183	-0.408322	-0.756755	-0.238808	0	0
35878	8.265506	-0.418566	-4.391298	0.059470	-0.434353	0.371864	-0.900010	0.342518	0.244913	0.449045	-0.411922	-0.757297	-0.234906	0	0
35879	8.145964	-0.258387	-4.337472	0.008000	-0.290222	0.349513	-0.897251	0.350734	0.249511	0.447707	-0.415225	-0.757150	-0.232097	0	0
35880	8.538408	0.010157	-4.495331	0.006278	-0.139977	0.270485	-0.893341	0.356298	0.252090	0.447325	-0.417593	-0.756635	-0.230261	0	0
35881	8.844873	0.209676	-4.524816	0.025687	-0.030767	0.198877	-0.891219	0.356798	0.252951	0.447668	-0.419067	-0.755978	-0.229070	0	0
35882	8.982524	0.276477	-4.515035	0.027974	-0.047830	0.114534	-0.889843	0.359931	0.253134	0.447711	-0.419941	-0.755746	-0.228149	0	0
35883	8.825979	0.199385	-4.471035	0.048107	-0.078987	0.048511	-0.890147	0.361383	0.252944	0.447440	-0.420285	-0.755983	-0.227261	0	0
35884	8.502829	-0.036919	-4.402517	-0.031777	-0.103827	0.004243	-0.889424	0.360750	0.253890	0.446556	-0.420718	-0.756328	-0.227050	0	0
35885	7.925101	-0.258271	-4.230175	-0.097877	-0.084697	-0.007087	-0.888954	0.358618	0.256161	0.445501	-0.421306	-0.756490	-0.227491	0	0
35886	7.643781	-0.535404	-4.033049	-0.120511	-0.033543	0.030305	-0.888539	0.360263	0.257677	0.444834	-0.422172	-0.756208	-0.228131	0	0
35887	7.732879	-0.799344	-3.929403	-0.073886	0.040347	0.055032	-0.888237	0.359615	0.259051	0.444968	-0.422837	-0.755603	-0.228641	0	0
35888	8.193900	-0.994866	-4.059034	-0.051486	0.187226	0.124642	-0.887973	0.359722	0.256787	0.446474	-0.423603	-0.754093	-0.229270	0	0
35889	8.709908	-0.985137	-4.331900	-0.013338	0.317144	0.169577	-0.888612	0.363080	0.253036	0.449213	-0.424224	-0.751898	-0.229981	0	0
35890	9.279921	-0.977517	-4.476360	0.081520	0.389485	0.220236	-0.888720	0.366768	0.245333	0.453014	-0.424638	-0.749364	-0.230033	0	0
35891	9.716334	-0.996364	-4.746436	0.071902	0.366669	0.203823	-0.888087	0.369316	0.240101	0.456551	-0.425004	-0.746969	-0.230150	0	0
35892	9.751634	-0.755436	-4.647148	0.096054	0.267942	0.160035	-0.887895	0.373298	0.235106	0.459352	-0.425168	-0.745252	-0.229844	0	0
35893	9.370141	-0.575803	-4.820121	0.061323	0.146049	0.105047	-0.887095	0.374634	0.231072	0.460963	-0.425344	-0.744247	-0.229549	0	0
35894	8.903164	-0.572703	-4.445138	0.074077	-0.005515	0.050169	-0.887708	0.376782	0.228520	0.461377	-0.425411	-0.744199	-0.228746	0	0
35895	8.466798	-0.620472	-4.450869	-0.053385	-0.059906	0.009529	-0.886553	0.375828	0.230008	0.460747	-0.425877	-0.744285	-0.228868	0	0
35896	8.120068	-0.630680	-4.411397	-0.075169	0.002864	-0.024641	-0.888108	0.377311	0.232525	0.460417	-0.426059	-0.744173	-0.229558	0	0
35897	8.043425	-0.699246	-4.322019	0.001912	0.077821	0.011149	-0.888801	0.375772	0.231868	0.461051	-0.425967	-0.743744	-0.229847	0	0
35898	8.253929	-0.910230	-4.432720	0.100001	0.143694	0.045194	-0.887829	0.375466	0.229006	0.462674	-0.425534	-0.743087	-0.229510	0	0
35899	8.549354	-1.030143	-4.507354	0.191604	0.183821	0.079302	-0.889864	0.376744	0.224146	0.465057	-0.424827	-0.742308	-0.228522	0	0
35900	8.720616	-1.031657	-4.484782	0.275057	0.157229	0.089639	-0.888495	0.378187	0.220680	0.467620	-0.423875	-0.741791	-0.226733	0	0
35901	8.754169	-1.134017	-4.464965	0.329918	0.114787	0.057690	-0.889015	0.382602	0.215860	0.470020	-0.422512	-0.741725	-0.224520	0	0
35902	8.736880	-1.211208	-4.486561	0.335368	0.041940	0.028437	-0.887091	0.385034	0.212593	0.471833	-0.421076	-0.742125	-0.222080	0	0
35903	8.630597	-1.251475	-4.502173	0.309857	-0.006885	-0.032126	-0.887971	0.385091	0.208779	0.473035	-0.419405	-0.742949	-0.219918	0	0
35904	8.594113	-1.243310	-4.549066	0.286279	-0.014270	-0.092728	-0.888270	0.385322	0.207096	0.473949	-0.417414	-0.744002	-0.218171	0	0
35905	8.737751	-1.154874	-4.708456	0.277696	0.019923	-0.109275	-0.889421	0.384387	0.203081	0.475037	-0.415257	-0.744938	-0.216720	0	0
35906	8.723337	-1.159727	-4.700702	0.288945	0.014859	-0.133105	-0.891131	0.384612	0.201977	0.476082	-0.412884	-0.746013	-0.215263	0	0
35907	8.747693	-1.170107	-4.663032	0.260849	-0.010448	-0.155137	-0.892563	0.383940	0.198548	0.476766	-0.410524	-0.747234	-0.214024	0	0
35908	8.665485	-1.125139	-4.717637	0.192767	0.012818	-0.171835	-0.893699	0.383180	0.196811	0.477308	-0.408317	-0.748258	-0.213458	0	0
35909	8.525311	-1.152701	-4.758470	0.124879	0.013431	-0.179347	-0.894517	0.379290	0.194308	0.477555	-0.406371	-0.749164	-0.213443	0	0
35910	8.396087	-1.085061	-4.671067	0.073884	-0.009256	-0.167496	-0.897153	0.375036	0.193925	0.477455	-0.404799	-0.750019	-0.213649	0	0
35911	8.330632	-1.118060	-4.707483	0.052489	-0.019716	-0.145520	-0.897295	0.374111	0.192309	0.477227	-0.403521	-0.750787	-0.213877	0	0
35912	8.261072	-1.123006	-4.663850	0.046534	-0.039044	-0.161115	-0.899263	0.374064	0.193884	0.476800	-0.402202	-0.751690	-0.214144	0	0
35913	8.205549	-1.039512	-4.711955	0.014747	-0.072633	-0.183145	-0.901175	0.369040	0.194296	0.475939	-0.400935	-0.752777	-0.214618	0	0
35914	8.299137	-0.912664	-4.816081	0.002508	-0.086415	-0.228987	-0.902273	0.366599	0.194579	0.474832	-0.399402	-0.754083	-0.215340	0	0
35915	8.482043	-0.820871	-4.885127	-0.000004	-0.103361	-0.252768	-0.904188	0.363055	0.197068	0.473524	-0.397743	-0.755555	-0.216128	0	0
35916	8.659417	-0.718041	-5.050516	-0.020596	-0.113315	-0.269258	-0.905421	0.360581	0.198058	0.472026	-0.396078	-0.757084	-0.217112	0	0
35917	8.726481	-0.688537	-5.115635	0.004009	-0.166645	-0.302139	-0.907043	0.355907	0.200048	0.470138	-0.394158	-0.759047	-0.217846	0	0
35918	8.730969	-0.663601	-5.168782	0.003909	-0.242349	-0.298345	-0.908921	0.349891	0.203090	0.467687	-0.392420	-0.761339	-0.218261	0	0
35919	8.821620	-0.560203	-5.330924	-0.001274	-0.272632	-0.283593	-0.910788	0.344337	0.208428	0.464999	-0.390888	-0.763695	-0.218523	0	0
35920	8.796659	-0.495105	-5.469667	-0.001076	-0.252697	-0.278118	-0.911582	0.342563	0.212576	0.462479	-0.389345	-0.765920	-0.218839	0	0
35921	8.771973	-0.550002	-5.522243	0.010104	-0.220034	-0.239627	-0.912484	0.337413	0.215238	0.460319	-0.387973	-0.767867	-0.219006	0	0
35922	8.700747	-0.534283	-5.391454	-0.054114	-0.211378	-0.212248	-0.913692	0.334125	0.218161	0.458046	-0.387075	-0.769514	-0.219579	0	0
35923	8.544568	-0.421089	-5.070855	-0.113242	-0.205637	-0.198614	-0.912498	0.331618	0.221960	0.455600	-0.386547	-0.770951	-0.220555	0	0
35924	8.325471	-0.375283	-4.755589	-0.166213	-0.207896	-0.159289	-0.914104	0.326056	0.224461	0.453028	-0.386554	-0.772117	-0.221758	0	0
35925	8.139003	-0.315583	-4.588801	-0.268423	-0.156417	-0.154091	-0.915428	0.322357	0.229911	0.450451	-0.386957	-0.772800	-0.223915	0	0
35926	8.139448	-0.238313	-4.564158	-0.325209	-0.107479	-0.091871	-0.915085	0.319878	0.233437	0.448179	-0.387975	-0.772878	-0.226428	0	0
35927	8.296178	-0.212765	-4.562607	-0.352858	-0.041587	-0.036937	-0.915608	0.317911	0.235586	0.446416	-0.389395	-0.772383	-0.229149	0	0
35928	8.500408	-0.188782	-4.649801	-0.367476	-0.004910	0.029088	-0.915862	0.316814	0.237503	0.445037	-0.391291	-0.771417	-0.231839	0	0
35929	8.819710	-0.173655	-4.499803	-0.317567	0.012140	0.081538	-0.915864	0.318021	0.239279	0.444090	-0.393334	-0.770281	-0.233964	0	0
35930	8.992887	-0.081635	-4.580562	-0.340579	0.019538	0.144845	-0.915155	0.318801	0.240739	0.443263	-0.395937	-0.768795	-0.236023	0	0
35931	8.959594	-0.052903	-4.535649	-0.373062	-0.046237	0.168742	-0.914593	0.320941	0.243843	0.441841	-0.399024	-0.767421	-0.237951	0	0
35932	8.806215	0.029640	-4.461740	-0.462811	-0.073628	0.168593	-0.913282	0.320440	0.247767	0.439852	-0.402554	-0.765936	-0.240463	0	0
35933	8.596948	0.181683	-4.477077	-0.537954	-0.074147	0.164755	-0.912138	0.321948	0.251818	0.437525	-0.406383	-0.764269	-0.243551	0	0
35934	8.325609	0.457544	-4.469963	-0.524118	0.002053	0.197680	-0.910703	0.322606	0.255530	0.435913	-0.410198	-0.762140	-0.246700	0	0
35935	8.152802	0.538050	-4.414664	-0.520400	0.068507	0.193887	-0.909559	0.323849	0.259140	0.434790	-0.413796	-0.759726	-0.250095	0	0
35936	8.231570	0.658994	-4.252565	-0.489724	0.119331	0.173722	-0.908157	0.325234	0.259780	0.434123	-0.416968	-0.757221	-0.253557	0	0
35937	8.646592	0.869731	-4.271544	-0.534475	0.199170	0.135095	-0.909535	0.323444	0.261523	0.433757	-0.419825	-0.754399	-0.257845	0	0
35938	9.173002	1.002445	-4.498101	-0.598776	0.285274	0.116612	-0.909865	0.325451	0.258818	0.433713	-0.422580	-0.751081	-0.263053	0	0
35939	9.713370	1.031057	-4.745184	-0.631213	0.319612	0.131292	-0.909579	0.323967	0.256738	0.433801	-0.425474	-0.747433	-0.268574	0	0
35940	9.933858	0.924280	-4.855579	-0.655048	0.281935	0.132250	-0.908449	0.322628	0.254376	0.433493	-0.428554	-0.743841	-0.274090	0	0
35941	9.666182	0.628959	-4.755703	-0.669339	0.187675	0.153372	-0.909130	0.322622	0.257642	0.432452	-0.432091	-0.740489	-0.279210	0	0
35942	9.148355	0.237045	-4.555312	-0.735734	0.081378	0.177096	-0.908107	0.322412	0.261587	0.430382	-0.436372	-0.737263	-0.284244	0	0
35943	8.541858	0.108321	-4.403029	-0.814083	0.018473	0.230112	-0.907506	0.321403	0.264352	0.427628	-0.441524	-0.733810	-0.289334	0	0
35944	8.128555	0.109211	-4.252296	-0.878513	-0.018982	0.288684	-0.906201	0.322928	0.270953	0.424456	-0.447448	-0.730018	-0.294450	0	0
35945	7.951751	0.244411	-4.114364	-0.878665	-0.015477	0.352896	-0.905162	0.323828	0.278652	0.421456	-0.453799	-0.725855	-0.299292	0	0
35946	8.072179	0.507074	-4.233101	-0.958871	0.068820	0.426078	-0.900498	0.326580	0.282606	0.418882	-0.460723	-0.720690	-0.304759	0	0
35947	8.330409	0.667980	-4.251371	-1.019316	0.139107	0.486491	-0.896806	0.327778	0.286330	0.416668	-0.468064	-0.714683	-0.310697	0	0
35948	8.774475	0.885606	-4.256898	-1.059729	0.169038	0.513108	-0.894278	0.331307	0.289786	0.414510	-0.475601	-0.708207	-0.316904	0	0
35949	8.943520	1.269820	-4.062641	-1.009990	0.131168	0.497775	-0.891444	0.334168	0.295040	0.412211	-0.482882	-0.702019	-0.322609	0	0
35950	8.968974	1.408738	-3.946742	-1.071181	0.073839	0.473922	-0.888038	0.336447	0.300251	0.409083	-0.490372	-0.695891	-0.328516	0	0
35951	8.862698	1.505048	-4.019436	-1.098890	-0.019769	0.439140	-0.886138	0.336733	0.308470	0.404997	-0.497966	-0.690127	-0.334262	0	0
35952	8.813912	1.650324	-4.156766	-1.022364	-0.080197	0.399022	-0.882105	0.337060	0.318088	0.400687	-0.505118	-0.684973	-0.339290	0	0
35953	8.802277	1.624618	-4.402883	-0.891098	-0.094258	0.381852	-0.879502	0.336960	0.325142	0.396842	-0.511610	-0.680334	-0.343391	0	0
35954	8.680341	1.506057	-4.539197	-0.728779	-0.089585	0.326138	-0.874653	0.337728	0.331379	0.393638	-0.517028	-0.676465	-0.346593	0	0
35955	8.579312	1.433289	-4.485167	-0.580194	-0.146949	0.276938	-0.874039	0.337973	0.337907	0.390619	-0.521693	-0.673554	-0.348682	0	0
35956	8.780433	1.202415	-4.554582	-0.501377	-0.162886	0.247759	-0.871318	0.339605	0.344785	0.387790	-0.525895	-0.671106	-0.350243	0	0
35957	9.032187	0.926546	-4.911218	-0.426455	-0.112140	0.305630	-0.867053	0.341018	0.349792	0.385882	-0.529994	-0.668398	-0.351348	0	0
35958	9.027280	0.672397	-5.125258	-0.267230	-0.050011	0.368186	-0.864227	0.343123	0.352873	0.385447	-0.533673	-0.665661	-0.351453	0	0
35959	9.015286	0.496776	-5.043827	-0.178124	-0.095512	0.385837	-0.862290	0.347871	0.355136	0.385234	-0.537268	-0.663307	-0.350659	0	0
35960	9.098870	0.420131	-4.798652	-0.129849	-0.157236	0.384209	-0.859496	0.353355	0.359704	0.384863	-0.540879	-0.661354	-0.349201	0	0
35961	8.816288	0.419058	-4.570693	-0.029032	-0.248814	0.401013	-0.853626	0.360337	0.362069	0.384477	-0.544515	-0.660003	-0.346520	0	0
35962	8.340792	0.361052	-4.335889	0.048879	-0.258574	0.373546	-0.850270	0.365568	0.365766	0.384354	-0.547697	-0.659095	-0.343357	0	0
35963	7.830635	0.124414	-4.144434	-0.032277	-0.232883	0.345673	-0.844937	0.370796	0.368876	0.383847	-0.550904	-0.657949	-0.340984	0	0
35964	7.441917	-0.041574	-3.860439	-0.060468	-0.210853	0.315198	-0.842439	0.376627	0.372335	0.383224	-0.553939	-0.656779	-0.339015	0	0
35965	7.387745	-0.483075	-3.822643	-0.113330	-0.129534	0.312127	-0.838512	0.380226	0.373940	0.382823	-0.556870	-0.655126	-0.337864	0	0
35966	7.959488	-0.571846	-4.013691	-0.098633	0.085339	0.291732	-0.836692	0.382436	0.375195	0.383842	-0.558884	-0.652805	-0.337876	0	0
35967	8.435804	-0.604438	-4.724977	-0.037983	0.345573	0.342896	-0.835933	0.387739	0.372402	0.387062	-0.560105	-0.649393	-0.338754	0	0
35968	8.812642	-0.774568	-4.534859	0.023058	0.377338	0.364130	-0.834920	0.392931	0.365916	0.390891	-0.561115	-0.645924	-0.339316	0	0
35969	9.299801	-0.817732	-4.466400	-0.038967	0.265580	0.312906	-0.834170	0.397485	0.360809	0.393471	-0.562394	-0.642958	-0.339850	0	0
35970	9.442227	-0.628937	-4.513975	-0.010245	0.114354	0.238941	-0.833096	0.400461	0.358434	0.394987	-0.563590	-0.641099	-0.339623	0	0
35971	9.409657	-0.509465	-4.724545	-0.006642	0.081564	0.171106	-0.833305	0.404712	0.356860	0.396078	-0.564447	-0.639753	-0.339466	0	0
35972	9.378055	-0.709440	-4.985545	-0.006062	0.087284	0.121500	-0.832772	0.406494	0.355550	0.397041	-0.564964	-0.638670	-0.339522	0	0
35973	9.327893	-0.954438	-5.135030	-0.012368	0.079488	0.020510	-0.833384	0.408894	0.353722	0.397574	-0.564887	-0.638161	-0.339984	0	0
35974	9.164392	-0.792930	-5.156848	0.039567	0.050521	-0.052758	-0.832521	0.408007	0.353942	0.397961	-0.564242	-0.638353	-0.340239	0	0
35975	8.876597	-0.788404	-4.981799	0.121139	-0.016842	-0.039702	-0.833683	0.409657	0.352923	0.398427	-0.563578	-0.639021	-0.339541	0	0
35976	8.558727	-0.908476	-4.903059	0.160287	-0.050128	-0.009381	-0.834967	0.409875	0.351815	0.399010	-0.563049	-0.639797	-0.338270	0	0
35977	8.150437	-0.849421	-4.752134	0.236365	-0.032306	-0.004748	-0.833846	0.410187	0.350974	0.400141	-0.562200	-0.640716	-0.336603	0	0
35978	7.852836	-0.985996	-4.538990	0.275494	-0.030170	-0.013015	-0.833045	0.412314	0.348407	0.401478	-0.561127	-0.641803	-0.334726	0	0
35979	7.762103	-1.147788	-4.362733	0.298982	-0.027725	-0.024944	-0.834802	0.414807	0.345037	0.402916	-0.559875	-0.643018	-0.332756	0	0
35980	7.969818	-1.279362	-4.245751	0.356693	-0.029643	-0.056915	-0.834862	0.417549	0.341950	0.404585	-0.558124	-0.644657	-0.330495	0	0
35981	8.239653	-1.317765	-4.236769	0.421564	-0.034914	-0.094347	-0.834477	0.418972	0.339201	0.406422	-0.555940	-0.646677	-0.327964	0	0
35982	8.333279	-1.312256	-3.974525	0.503927	-0.109131	-0.119730	-0.833403	0.421150	0.335501	0.408147	-0.553478	-0.649401	-0.324585	0	0
35983	8.586386	-1.377615	-3.936107	0.549950	-0.170736	-0.137847	-0.834720	0.422491	0.332055	0.409655	-0.550904	-0.652599	-0.320628	0	0
35984	9.167271	-1.363824	-4.544716	0.538690	-0.110519	-0.156205	-0.835774	0.425534	0.328997	0.411426	-0.548026	-0.655608	-0.317137	0	0
35985	9.935844	-1.158887	-5.579403	0.377316	0.143940	-0.197129	-0.835956	0.425370	0.323603	0.413836	-0.544742	-0.657249	-0.316260	0	0
35986	9.505757	-0.732953	-5.287585	0.375583	0.010066	-0.176746	-0.838276	0.425998	0.317430	0.415412	-0.542001	-0.659323	-0.314579	0	0
35987	9.285866	-0.774642	-4.417287	0.503704	-0.336072	-0.138351	-0.838734	0.428858	0.317897	0.415512	-0.540067	-0.663004	-0.310005	0	0
35988	9.017483	-0.492436	-4.342606	0.288160	-0.402683	-0.185471	-0.837737	0.429074	0.319035	0.413847	-0.538889	-0.666538	-0.306687	0	0
35989	8.976998	0.174628	-4.872992	0.223115	-0.235061	-0.306901	-0.838553	0.426233	0.318581	0.412565	-0.536659	-0.669806	-0.305201	0	0
35990	9.054907	0.440301	-5.193024	0.261546	-0.127329	-0.385858	-0.841341	0.423639	0.319579	0.411960	-0.533391	-0.673163	-0.304359	0	0
35991	8.687886	0.425362	-4.971659	0.365979	-0.095960	-0.486714	-0.843559	0.419816	0.319077	0.411804	-0.528913	-0.677220	-0.303384	0	0
35992	8.399059	0.325057	-4.575026	0.466256	-0.087537	-0.604050	-0.846905	0.414523	0.316652	0.411855	-0.523177	-0.682132	-0.302254	0	0
35993	8.187817	0.530695	-4.246934	0.630052	-0.100621	-0.702810	-0.851682	0.408421	0.310647	0.412349	-0.516092	-0.688062	-0.300313	0	0
35994	7.741827	0.651940	-4.012065	0.828906	-0.013034	-0.731995	-0.858285	0.400266	0.303114	0.414351	-0.507636	-0.694329	-0.297533	0	0
35995	7.324023	0.691333	-3.836758	0.861260	0.108417	-0.765239	-0.866043	0.393597	0.294977	0.417199	-0.498420	-0.700246	-0.295259	0	0
35996	7.332054	1.055734	-3.887824	0.806058	0.213820	-0.785641	-0.870726	0.389490	0.286404	0.420347	-0.489021	-0.705496	-0.294011	0	0
35997	7.897047	1.368616	-4.187117	0.772829	0.381872	-0.743598	-0.878379	0.382898	0.273735	0.424633	-0.479393	-0.709721	-0.293540	0	0
35998	9.108238	1.446288	-4.647380	0.675037	0.533962	-0.721744	-0.887459	0.376391	0.259811	0.429520	-0.469872	-0.712789	-0.294388	0	0
35999	10.209291	1.462531	-4.990394	0.730318	0.569870	-0.642546	-0.896089	0.366015	0.242522	0.435122	-0.460467	-0.715432	-0.294612	0	0
36000	10.348284	1.291479	-5.327636	0.898527	0.323507	-0.624398	-0.903619	0.360323	0.229059	0.439751	-0.451080	-0.719499	-0.292347	0	0
36001	9.851392	0.797608	-5.491023	0.874009	0.053561	-0.559065	-0.907170	0.355538	0.219298	0.442446	-0.443052	-0.724271	-0.288753	0	0
36002	9.355579	0.595215	-5.328867	0.681874	-0.073226	-0.478629	-0.910515	0.349311	0.215398	0.443570	-0.436774	-0.728635	-0.285596	0	0
36003	8.077917	0.402716	-5.311325	0.633431	-0.156047	-0.434861	-0.914151	0.344459	0.212861	0.443967	-0.431248	-0.732984	-0.282227	0	0
36004	7.473183	0.410613	-4.679942	0.539234	-0.212423	-0.460760	-0.917207	0.339256	0.211431	0.443454	-0.426075	-0.737393	-0.279394	0	0
36005	7.354214	0.661792	-4.900916	0.431698	-0.147857	-0.519789	-0.920812	0.332764	0.210067	0.442760	-0.420752	-0.741425	-0.277885	0	0
36006	7.485676	1.107312	-4.917421	0.347662	-0.000989	-0.492558	-0.923562	0.326096	0.209108	0.442866	-0.415578	-0.744425	-0.277482	0	0
36007	7.982822	1.512252	-4.993762	0.408912	0.123529	-0.435572	-0.926921	0.320750	0.204838	0.444285	-0.410195	-0.746785	-0.276881	0	0
36008	8.468978	1.573282	-5.098505	0.535128	0.157195	-0.371035	-0.930867	0.315128	0.197580	0.446645	-0.404622	-0.749045	-0.275174	0	0
36009	8.531034	1.461686	-5.128124	0.432863	0.133950	-0.362028	-0.932284	0.310643	0.189802	0.448411	-0.399623	-0.751068	-0.274092	0	0
36010	8.444599	1.554433	-5.126702	0.383072	0.081000	-0.336352	-0.935362	0.304905	0.184654	0.449651	-0.395170	-0.753061	-0.273044	0	0
36011	8.179943	1.487295	-5.044776	0.295135	0.032868	-0.266778	-0.936901	0.301238	0.180754	0.450345	-0.391763	-0.754747	-0.272154	0	0
36012	7.916441	1.423016	-4.815527	0.217145	-0.037294	-0.198979	-0.938838	0.297554	0.180259	0.450399	-0.389403	-0.756254	-0.271266	0	0
36013	7.848498	1.481094	-4.590378	0.214643	-0.087215	-0.149353	-0.940787	0.294205	0.178792	0.450178	-0.387563	-0.757789	-0.269982	0	0
36014	7.923731	1.545488	-4.549292	0.237697	-0.090699	-0.107066	-0.942183	0.293051	0.179300	0.450150	-0.385945	-0.759224	-0.268312	0	0
36015	8.224159	1.447171	-4.609479	0.244208	-0.079944	-0.070319	-0.941291	0.290129	0.179959	0.450303	-0.384545	-0.760490	-0.266472	0	0
36016	8.403544	1.340924	-4.737658	0.273657	-0.117355	-0.061008	-0.940437	0.289161	0.178898	0.450327	-0.383181	-0.761950	-0.264216	0	0
36017	8.571119	1.214834	-4.826875	0.290857	-0.163408	-0.029690	-0.942117	0.288414	0.180001	0.450122	-0.382094	-0.763547	-0.261514	0	0
36018	8.827700	0.980385	-5.200330	0.307747	-0.181275	0.054795	-0.942129	0.288749	0.179030	0.450083	-0.381620	-0.764926	-0.258225	0	0
36019	9.123074	0.730613	-5.536687	0.273225	-0.155983	0.128106	-0.939305	0.289941	0.180211	0.450266	-0.381791	-0.765825	-0.254969	0	0
36020	9.437304	0.594316	-5.665273	0.333130	-0.190548	0.181540	-0.937059	0.292002	0.181453	0.450565	-0.382186	-0.766804	-0.250873	0	0
36021	9.377076	0.267885	-5.525048	0.427384	-0.292898	0.225868	-0.936370	0.295423	0.184778	0.450515	-0.382742	-0.768305	-0.245461	0	0
36022	9.422714	0.005081	-5.122658	0.417958	-0.422821	0.227871	-0.934419	0.299692	0.188003	0.449444	-0.383662	-0.770321	-0.239602	0	0
36023	8.978281	-0.140491	-4.884757	0.323472	-0.432694	0.288148	-0.930486	0.304054	0.191639	0.448038	-0.385480	-0.771905	-0.234156	0	0
36024	8.682206	-0.338954	-4.759032	0.171338	-0.341353	0.337159	-0.928253	0.309648	0.197070	0.446875	-0.388131	-0.772499	-0.230006	0	0
36025	8.946478	-0.285778	-4.884514	0.062668	-0.182127	0.328498	-0.925862	0.313288	0.201243	0.446467	-0.390829	-0.772160	-0.227350	0	0
36026	9.042295	0.012101	-5.084229	-0.007455	0.002750	0.288675	-0.922207	0.316160	0.203088	0.447141	-0.393107	-0.770971	-0.226131	0	0
36027	9.165304	0.148298	-4.817402	-0.038739	0.042053	0.279433	-0.921721	0.322073	0.202604	0.447947	-0.395362	-0.769577	-0.225351	0	0
36028	8.816361	0.126245	-4.437334	-0.122456	-0.028841	0.235270	-0.919205	0.323408	0.200963	0.447797	-0.397806	-0.768470	-0.225126	0	0
36029	8.172853	0.063386	-4.114151	-0.299109	-0.048502	0.199946	-0.918948	0.326748	0.203153	0.446688	-0.400811	-0.767196	-0.226343	0	0
36030	7.649930	0.028770	-3.790462	-0.348503	-0.017079	0.197853	-0.916346	0.324794	0.206974	0.445630	-0.403944	-0.765656	-0.228065	0	0
36031	7.268535	-0.279575	-3.744391	-0.310781	0.056205	0.231626	-0.913231	0.326996	0.210908	0.445338	-0.406993	-0.763736	-0.229647	0	0
36032	7.545296	-0.691352	-3.926514	-0.319607	0.215951	0.224917	-0.913012	0.331881	0.210929	0.446224	-0.409659	-0.761088	-0.231967	0	0
36033	8.217825	-0.594734	-4.250563	-0.227417	0.367095	0.236021	-0.913041	0.330985	0.205771	0.448638	-0.411635	-0.757926	-0.234155	0	0
36034	9.391451	-0.662422	-4.521957	-0.165612	0.492277	0.206819	-0.912004	0.333918	0.198434	0.452191	-0.412807	-0.754439	-0.236507	0	0
36035	10.239872	-0.527996	-4.864415	-0.143700	0.515701	0.202436	-0.912107	0.336910	0.190262	0.455972	-0.413779	-0.750897	-0.238809	0	0
36036	9.918487	-0.468067	-5.004183	-0.060046	0.328569	0.201915	-0.913425	0.338250	0.186816	0.458695	-0.414803	-0.748386	-0.239700	0	0
36037	9.577307	-0.562515	-4.835029	0.044963	0.114919	0.181272	-0.913212	0.341581	0.183338	0.460188	-0.415698	-0.747191	-0.239016	0	0
36038	8.763108	-0.640176	-4.764021	-0.050769	-0.004970	0.170992	-0.912126	0.345019	0.183260	0.460374	-0.417240	-0.746352	-0.238589	0	0
36039	7.991994	-0.829828	-4.683277	-0.111457	0.003177	0.157815	-0.910556	0.345847	0.186414	0.460321	-0.418946	-0.745390	-0.238713	0	0
36040	7.819545	-1.035317	-4.460769	-0.128449	0.048832	0.132869	-0.910116	0.344822	0.186629	0.460489	-0.420430	-0.744272	-0.239265	0	0
36041	7.909654	-0.901022	-4.395628	-0.188871	0.154630	0.121615	-0.906892	0.347211	0.186748	0.461147	-0.421858	-0.742572	-0.240763	0	0
36042	8.164718	-0.809507	-4.481868	-0.135437	0.233325	0.128086	-0.907781	0.348251	0.183421	0.462640	-0.422892	-0.740596	-0.242165	0	0
36043	8.548376	-0.691167	-4.466459	-0.051787	0.297052	0.137428	-0.907548	0.350135	0.180136	0.464963	-0.423452	-0.738489	-0.243169	0	0
36044	8.575676	-0.653718	-4.380276	0.018932	0.303607	0.147664	-0.907746	0.350730	0.173940	0.467668	-0.423734	-0.736466	-0.243628	0	0
36045	8.603007	-0.623641	-4.286896	0.135847	0.262913	0.145219	-0.907823	0.354107	0.169617	0.470543	-0.423550	-0.734925	-0.243062	0	0
36046	8.620874	-0.774968	-4.404497	0.207233	0.211291	0.081185	-0.907043	0.355691	0.163474	0.473195	-0.422676	-0.734059	-0.242052	0	0
36047	8.577435	-0.916012	-4.353065	0.192540	0.137108	-0.017855	-0.907102	0.357764	0.159353	0.474982	-0.421328	-0.733927	-0.241301	0	0
36048	8.531180	-0.945894	-4.090652	0.246227	0.037024	-0.087333	-0.908791	0.356010	0.157559	0.476105	-0.419447	-0.734682	-0.240065	0	0
36049	8.618320	-1.125241	-3.964642	0.320771	0.017763	-0.138547	-0.912731	0.351949	0.153658	0.477258	-0.416884	-0.735921	-0.238438	0	0
36050	8.887180	-1.242426	-4.047927	0.338822	0.027858	-0.184370	-0.911615	0.352029	0.151668	0.478459	-0.413859	-0.737332	-0.236939	0	0
36051	9.133090	-1.357249	-4.294595	0.264829	0.022635	-0.215676	-0.912603	0.349235	0.147393	0.479221	-0.410975	-0.738716	-0.236105	0	0
36052	9.206342	-1.245486	-4.528497	0.223794	-0.034711	-0.239494	-0.915660	0.345232	0.147880	0.479344	-0.408230	-0.740364	-0.235454	0	0
36053	9.100071	-1.124797	-4.610695	0.171953	-0.153828	-0.215554	-0.915904	0.342089	0.147544	0.478411	-0.406201	-0.742359	-0.234578	0	0
36054	8.937031	-1.027511	-4.545991	0.151094	-0.224644	-0.200818	-0.918119	0.338913	0.148500	0.476911	-0.404526	-0.744575	-0.233499	0	0
36055	8.816262	-0.948113	-4.615838	0.151478	-0.269997	-0.181491	-0.920031	0.336146	0.152738	0.475100	-0.403113	-0.746923	-0.232133	0	0
36056	8.797007	-0.869967	-4.646010	0.131853	-0.300304	-0.228270	-0.920395	0.333145	0.155387	0.472883	-0.401492	-0.749544	-0.231019	0	0
36057	9.156744	-0.669515	-4.952853	0.079044	-0.269643	-0.290714	-0.921150	0.328885	0.160371	0.470516	-0.399593	-0.752140	-0.230704	0	0
36058	9.432105	-0.385478	-5.299474	0.054582	-0.168903	-0.325693	-0.924179	0.323659	0.162340	0.468736	-0.397294	-0.754330	-0.231150	0	0
36059	9.261580	-0.292570	-5.265920	0.080127	-0.170746	-0.327497	-0.925212	0.317248	0.164357	0.467018	-0.394874	-0.756590	-0.231388	0	0
36060	9.034463	-0.420260	-4.668868	0.090744	-0.290509	-0.328255	-0.925688	0.311151	0.165680	0.464442	-0.392653	-0.759419	-0.231083	0	0
36061	8.665978	-0.388056	-4.345688	-0.005764	-0.349798	-0.303640	-0.927133	0.306402	0.172057	0.461069	-0.391213	-0.762193	-0.231148	0	0
36062	8.259888	-0.301821	-4.233317	-0.025355	-0.302017	-0.287310	-0.928164	0.301048	0.175982	0.458028	-0.389853	-0.764618	-0.231482	0	0
36063	8.117930	-0.293875	-4.208632	-0.003013	-0.245578	-0.278210	-0.929495	0.297385	0.180725	0.455505	-0.388341	-0.766794	-0.231806	0	0
36064	8.324718	-0.270169	-4.276599	0.104146	-0.183135	-0.279888	-0.931369	0.291211	0.184041	0.453881	-0.386162	-0.768925	-0.231570	0	0
36065	8.657288	-0.155499	-4.322107	0.200656	-0.101037	-0.270564	-0.933020	0.288040	0.184708	0.453264	-0.383437	-0.770867	-0.230850	0	0
36066	8.768460	0.091928	-4.385040	0.283591	-0.084147	-0.248343	-0.934087	0.283025	0.184688	0.453155	-0.380447	-0.772824	-0.229465	0	0
36067	8.691916	0.232945	-4.371596	0.278200	-0.084418	-0.243759	-0.935182	0.279370	0.183336	0.453014	-0.377528	-0.774744	-0.228084	0	0
36068	8.394745	0.388301	-4.226615	0.219471	-0.100670	-0.247553	-0.936851	0.277230	0.183501	0.452524	-0.374861	-0.776606	-0.227123	0	0
36069	8.100079	0.538596	-4.067267	0.123529	-0.083930	-0.278082	-0.937632	0.272463	0.184202	0.451719	-0.372364	-0.778282	-0.227096	0	0
36070	7.930717	0.834345	-3.969630	0.054514	-0.027210	-0.331512	-0.939972	0.267064	0.183602	0.450985	-0.369612	-0.779735	-0.228063	0	0
36071	8.234637	1.173142	-4.075409	0.093400	0.090154	-0.324163	-0.943019	0.262474	0.184336	0.451309	-0.366486	-0.780711	-0.229122	0	0
36072	8.843653	1.018050	-4.403554	0.024609	0.220246	-0.276692	-0.944119	0.257251	0.179768	0.452511	-0.363728	-0.780757	-0.230985	0	0
36073	9.516093	0.958725	-4.673059	0.015141	0.285845	-0.262004	-0.945675	0.254084	0.174483	0.454209	-0.360980	-0.780422	-0.233087	0	0
36074	9.974028	0.925382	-4.958527	0.014545	0.281399	-0.216032	-0.948780	0.249562	0.167994	0.455982	-0.358580	-0.779931	-0.234963	0	0
36075	9.810789	0.612578	-5.055914	0.002222	0.183909	-0.155432	-0.949467	0.244934	0.162893	0.457079	-0.356952	-0.779628	-0.236312	0	0
36076	9.336913	0.225987	-5.093853	-0.119844	0.045842	-0.089555	-0.950288	0.243055	0.163350	0.456829	-0.356701	-0.779434	-0.237812	0	0
36077	8.688658	0.116695	-4.741809	-0.234833	-0.068064	0.002010	-0.949982	0.242652	0.165589	0.455485	-0.357978	-0.779153	-0.239387	0	0
36078	7.949173	0.116532	-4.702076	-0.406891	-0.120803	0.074084	-0.950215	0.241437	0.169908	0.453292	-0.360704	-0.778435	-0.241778	0	0
36079	7.520662	0.348787	-4.435736	-0.517055	-0.128621	0.131641	-0.948777	0.242476	0.174636	0.450757	-0.364407	-0.777258	-0.244735	0	0
36080	7.679171	0.551032	-4.590109	-0.655615	-0.035087	0.176247	-0.947166	0.241069	0.179350	0.448548	-0.368820	-0.775130	-0.248898	0	0
36081	7.961251	0.853664	-4.700138	-0.724469	0.094869	0.224646	-0.946756	0.242742	0.180301	0.447177	-0.373592	-0.772027	-0.253844	0	0
36082	8.369166	1.156920	-4.742403	-0.696326	0.189529	0.243040	-0.945370	0.245819	0.181615	0.446672	-0.378106	-0.768457	-0.258832	0	0
36083	8.686472	1.175539	-4.850770	-0.720824	0.224212	0.281545	-0.945113	0.247822	0.181738	0.446402	-0.382923	-0.764477	-0.263951	0	0
36084	8.716261	1.203077	-4.750252	-0.736495	0.185817	0.246722	-0.942609	0.250032	0.179868	0.445670	-0.387607	-0.760711	-0.269180	0	0
36085	8.586926	1.192860	-4.644029	-0.790622	0.128632	0.281549	-0.942330	0.251781	0.182242	0.444344	-0.392937	-0.756868	-0.274428	0	0
36086	8.375014	1.038014	-4.559816	-0.856846	0.077537	0.307123	-0.939912	0.252731	0.185538	0.442419	-0.398854	-0.752908	-0.279840	0	0
36087	8.275319	0.999497	-4.348602	-0.830170	0.025208	0.318248	-0.939527	0.256943	0.187499	0.440187	-0.404860	-0.749152	-0.284773	0	0
36088	8.282459	1.031988	-4.063624	-0.792164	-0.039287	0.379001	-0.936262	0.259224	0.192712	0.437779	-0.411295	-0.745481	-0.288867	0	0
36089	8.436728	1.103984	-4.088249	-0.783137	-0.052410	0.445151	-0.934264	0.261756	0.199086	0.435452	-0.418198	-0.741563	-0.292532	0	0
36090	8.632611	1.168999	-4.336704	-0.714021	-0.035348	0.496689	-0.931738	0.267290	0.205644	0.433670	-0.425094	-0.737497	-0.295506	0	0
36091	8.772922	1.156618	-4.571508	-0.631331	-0.057589	0.511589	-0.927841	0.273987	0.208577	0.432076	-0.431781	-0.733658	-0.297694	0	0
36092	8.777797	1.143611	-4.868886	-0.521950	-0.109705	0.500864	-0.923908	0.279815	0.214573	0.430526	-0.438040	-0.730369	-0.298878	0	0
36093	8.728185	1.119603	-5.041106	-0.444134	-0.185737	0.475425	-0.920561	0.286165	0.218906	0.428650	-0.443990	-0.727719	-0.299261	0	0
36094	8.948489	1.081440	-5.204188	-0.417713	-0.198427	0.471864	-0.916339	0.291816	0.225455	0.426784	-0.449813	-0.725182	-0.299392	0	0
36095	9.101062	0.971039	-5.370040	-0.313481	-0.200542	0.503278	-0.911572	0.298915	0.231664	0.425430	-0.455413	-0.722799	-0.298615	0	0
36096	9.225029	0.704199	-5.429557	-0.224030	-0.185394	0.492399	-0.907223	0.304914	0.236958	0.424561	-0.460488	-0.720635	-0.297294	0	0
36097	9.100023	0.406999	-5.264979	-0.142867	-0.257039	0.454062	-0.904884	0.312712	0.241392	0.423405	-0.465145	-0.719178	-0.295213	0	0
36098	8.966710	0.395345	-5.049918	-0.033250	-0.297809	0.452481	-0.900390	0.318157	0.246225	0.422467	-0.469427	-0.718198	-0.292149	0	0
36099	8.913558	0.056938	-4.924528	-0.023176	-0.281129	0.449657	-0.894653	0.324827	0.249138	0.421656	-0.473591	-0.717175	-0.289097	0	0
36100	8.907473	-0.109107	-5.017174	-0.108138	-0.199583	0.444741	-0.889618	0.332270	0.254091	0.421021	-0.477824	-0.715560	-0.287053	0	0
36101	8.785466	0.012160	-4.953847	-0.172624	-0.137352	0.422489	-0.886821	0.337474	0.258500	0.420430	-0.481985	-0.713594	-0.285854	0	0
36102	8.784681	0.116651	-4.788880	-0.108572	-0.116844	0.352868	-0.883450	0.340623	0.260649	0.420106	-0.485306	-0.712040	-0.284584	0	0
36103	8.692384	0.129009	-4.577612	-0.077586	-0.149659	0.283234	-0.879805	0.344622	0.262990	0.419477	-0.488094	-0.711047	-0.283224	0	0
36104	8.440970	0.162136	-4.384412	-0.112517	-0.208141	0.214397	-0.879300	0.350552	0.265057	0.418080	-0.490693	-0.710523	-0.282111	0	0
36105	8.080241	0.080494	-4.255508	-0.106600	-0.195821	0.160162	-0.875581	0.349994	0.269380	0.416627	-0.492848	-0.710229	-0.281245	0	0
36106	7.666210	-0.097829	-4.122825	-0.074678	-0.163353	0.152715	-0.872478	0.353064	0.273227	0.415553	-0.494719	-0.709915	-0.280338	0	0
36107	7.518388	-0.544119	-4.040493	-0.101464	-0.096859	0.134100	-0.871912	0.355053	0.276463	0.414750	-0.496384	-0.709344	-0.280029	0	0
36108	7.440872	-0.840427	-3.967061	-0.137931	0.021557	0.125518	-0.869923	0.354572	0.276839	0.414596	-0.497801	-0.708216	-0.280598	0	0
36109	7.986571	-0.905429	-4.108670	-0.115289	0.199778	0.132723	-0.868825	0.356618	0.275823	0.415821	-0.498677	-0.706376	-0.281864	0	0
36110	8.749204	-0.970311	-4.553086	-0.068272	0.398951	0.159250	-0.869152	0.357411	0.271483	0.418769	-0.498976	-0.703692	-0.283677	0	0
36111	9.565278	-1.026559	-4.946304	-0.001888	0.512730	0.165780	-0.869262	0.360840	0.263197	0.422846	-0.498710	-0.700676	-0.285557	0	0
36112	10.150980	-0.909679	-5.288713	0.026889	0.474132	0.150437	-0.871303	0.361219	0.256154	0.426754	-0.498305	-0.697961	-0.287097	0	0
36113	9.855648	-0.587489	-5.287645	0.119829	0.277499	0.123394	-0.871230	0.362281	0.249135	0.429656	-0.497877	-0.696474	-0.287120	0	0
36114	9.466279	-0.498679	-5.195207	0.131778	0.109082	0.074069	-0.871454	0.365689	0.244249	0.431314	-0.497520	-0.695991	-0.286425	0	0
36115	8.870575	-0.397101	-4.681912	0.017367	-0.031097	0.018916	-0.872593	0.365748	0.243413	0.431254	-0.497688	-0.696053	-0.286072	0	0
36116	8.080701	-0.404598	-4.611356	-0.074930	-0.053059	-0.043798	-0.872711	0.366013	0.246832	0.430414	-0.497870	-0.696258	-0.286520	0	0
36117	7.735003	-0.448320	-4.424794	-0.086500	0.022284	-0.073381	-0.871275	0.363739	0.245826	0.429943	-0.497690	-0.696252	-0.287552	0	0
36118	7.643532	-0.550283	-4.368896	-0.046566	0.119196	-0.095515	-0.872361	0.361364	0.247671	0.430292	-0.496899	-0.696051	-0.288884	0	0
36119	7.830447	-0.644910	-4.463463	0.122975	0.236462	-0.062317	-0.875358	0.360226	0.242527	0.432382	-0.495275	-0.695669	-0.289472	0	0
36120	8.118243	-0.856758	-4.550489	0.277358	0.296663	-0.043734	-0.877250	0.360431	0.236040	0.435718	-0.492919	-0.695374	-0.289198	0	0
36121	8.427032	-0.947349	-4.468422	0.323694	0.261218	-0.052707	-0.877748	0.362062	0.229345	0.438988	-0.490407	-0.695399	-0.288461	0	0
36122	8.478698	-0.922737	-4.342170	0.492466	0.202505	-0.064193	-0.877105	0.362557	0.222001	0.442648	-0.487222	-0.696207	-0.286309	0	0
36123	8.528177	-1.078986	-4.110733	0.537230	0.056419	-0.086819	-0.878706	0.362708	0.216499	0.445418	-0.484097	-0.697881	-0.283221	0	0
36124	8.441102	-1.203953	-3.789440	0.580760	-0.083238	-0.156277	-0.880294	0.362647	0.212401	0.447229	-0.480651	-0.700619	-0.279451	0	0
36125	8.690461	-1.423051	-3.858167	0.585358	-0.145496	-0.254333	-0.882688	0.360091	0.209571	0.448321	-0.476676	-0.704085	-0.275778	0	0
36126	9.012974	-1.278993	-4.279931	0.500877	-0.105091	-0.339815	-0.883379	0.358280	0.208614	0.449052	-0.472328	-0.707519	-0.273267	0	0
36127	9.255276	-0.986145	-4.543130	0.456348	-0.127622	-0.359958	-0.885327	0.354392	0.206405	0.449332	-0.468102	-0.710998	-0.271040	0	0
36128	9.240051	-0.935920	-4.663010	0.387064	-0.201120	-0.343458	-0.888395	0.350725	0.205921	0.448808	-0.464463	-0.714527	-0.268880	0	0
36129	9.180662	-0.957179	-4.854170	0.308589	-0.333732	-0.323236	-0.890885	0.347238	0.207427	0.447000	-0.461688	-0.718317	-0.266564	0	0
36130	9.137644	-0.696519	-4.918497	0.290004	-0.374779	-0.328680	-0.893321	0.342109	0.213081	0.444794	-0.459029	-0.722249	-0.264211	0	0
36131	8.982962	-0.487305	-5.065942	0.333995	-0.420525	-0.320267	-0.892841	0.339124	0.215157	0.442455	-0.456364	-0.726430	-0.261278	0	0
36132	8.905793	-0.389775	-5.424751	0.295786	-0.387522	-0.315818	-0.895000	0.334823	0.221426	0.440186	-0.453777	-0.730322	-0.258752	0	0
36133	8.840714	-0.355139	-5.441415	0.226521	-0.389365	-0.374685	-0.894627	0.329776	0.224508	0.437412	-0.451075	-0.734283	-0.256965	0	0
36134	8.717548	-0.162873	-5.247144	0.104414	-0.347220	-0.428199	-0.895077	0.323525	0.228938	0.434255	-0.448373	-0.737965	-0.256501	0	0
36135	8.872041	0.158193	-5.038261	0.137238	-0.277019	-0.402461	-0.896660	0.316501	0.231915	0.431806	-0.445545	-0.741288	-0.255979	0	0
36136	9.201954	0.097701	-5.041332	0.145083	-0.157960	-0.360364	-0.899685	0.310981	0.234007	0.430384	-0.442661	-0.743916	-0.255754	0	0
36137	9.171812	0.031756	-5.171073	0.221592	-0.090695	-0.380531	-0.900302	0.305015	0.235623	0.429731	-0.439136	-0.746524	-0.255329	0	0
36138	9.018037	-0.021591	-5.090789	0.322706	-0.056919	-0.365746	-0.902383	0.300815	0.233963	0.429812	-0.435177	-0.749163	-0.254241	0	0
36139	8.596327	-0.017910	-4.782713	0.456149	-0.068309	-0.368303	-0.904162	0.294775	0.231617	0.430361	-0.430655	-0.752179	-0.252095	0	0
36140	7.934774	0.073309	-4.366060	0.563546	-0.104695	-0.383752	-0.907097	0.290356	0.228818	0.431053	-0.425609	-0.755662	-0.249049	0	0
36141	7.321193	0.169453	-3.980156	0.569878	-0.073122	-0.422436	-0.907912	0.286976	0.227622	0.431884	-0.420163	-0.759149	-0.246236	0	0
36142	6.900919	0.541356	-3.643162	0.601294	-0.008968	-0.483058	-0.911270	0.282292	0.224526	0.433168	-0.413927	-0.762649	-0.243715	0	0
36143	7.062906	1.032638	-3.472099	0.614911	0.115368	-0.530821	-0.914348	0.275748	0.218194	0.435307	-0.406951	-0.765792	-0.241787	0	0
36144	7.947918	1.353836	-3.836447	0.470885	0.358350	-0.534922	-0.918714	0.269451	0.210189	0.438691	-0.399936	-0.767502	-0.241957	0	0
36145	9.191895	1.520736	-4.456780	0.239544	0.632114	-0.524517	-0.922801	0.261310	0.198665	0.443238	-0.393343	-0.767350	-0.244937	0	0
36146	10.928858	1.586579	-4.854655	0.238841	0.731914	-0.493098	-0.927625	0.254941	0.186409	0.448595	-0.386715	-0.766570	-0.248162	0	0
36147	10.937249	1.393570	-4.933525	0.504203	0.419951	-0.460916	-0.932613	0.249770	0.173237	0.452632	-0.379889	-0.767667	-0.247984	0	0
36148	10.355050	0.580039	-5.086143	0.476992	0.108520	-0.425873	-0.935117	0.243579	0.168339	0.454252	-0.374165	-0.769953	-0.246635	0	0
36149	9.498831	0.358854	-4.780192	0.289327	-0.031836	-0.382188	-0.935880	0.235114	0.165265	0.454169	-0.370006	-0.772203	-0.246026	0	0
36150	8.178889	0.254989	-4.659039	0.229102	-0.179047	-0.292454	-0.938616	0.229023	0.167177	0.452951	-0.367125	-0.774648	-0.244897	0	0
36151	7.523640	0.246015	-4.008968	0.195884	-0.286043	-0.290638	-0.938841	0.227227	0.171601	0.450765	-0.364707	-0.777454	-0.243647	0	0
36152	7.031487	0.433421	-4.160843	0.067875	-0.192434	-0.296626	-0.939740	0.222193	0.174837	0.448828	-0.362556	-0.779550	-0.243739	0	0
36153	7.335349	0.704028	-4.245325	-0.003588	-0.002572	-0.249245	-0.940641	0.216102	0.176165	0.448212	-0.360659	-0.780426	-0.244878	0	0
36154	7.995609	1.067650	-4.400501	-0.042707	0.204339	-0.225593	-0.943428	0.211510	0.173920	0.449147	-0.358545	-0.780219	-0.246922	0	0
36155	8.696345	1.507448	-4.650901	0.093124	0.302638	-0.148188	-0.944871	0.210233	0.168185	0.451500	-0.356244	-0.779589	-0.247950	0	0
36156	9.122414	1.407656	-4.667486	0.031400	0.279839	-0.162876	-0.944895	0.208776	0.162709	0.453424	-0.354133	-0.778965	-0.249422	0	0
36157	9.120168	1.473242	-4.674221	-0.066005	0.215536	-0.206997	-0.946880	0.205902	0.157447	0.454377	-0.352302	-0.778525	-0.251644	0	0
36158	8.895840	1.516684	-4.721106	-0.182695	0.115807	-0.181418	-0.948538	0.202242	0.156383	0.454215	-0.351417	-0.778162	-0.254280	0	0
36159	8.630428	1.358185	-4.697720	-0.275195	0.012357	-0.141144	-0.949343	0.198540	0.155875	0.453009	-0.351556	-0.777871	-0.257114	0	0
36160	8.463874	1.281809	-4.701651	-0.322908	-0.013552	-0.075180	-0.949581	0.196153	0.157712	0.451609	-0.352465	-0.777346	-0.259905	0	0
36161	8.250853	1.246656	-4.500670	-0.294488	-0.008512	-0.038476	-0.949529	0.193726	0.160252	0.450427	-0.353536	-0.776725	-0.262347	0	0
36162	8.380147	1.325915	-4.331070	-0.289350	0.054773	0.011947	-0.947537	0.193231	0.160910	0.449891	-0.354799	-0.775651	-0.264729	0	0
36163	8.557142	1.469112	-4.252213	-0.212548	0.145167	0.036792	-0.948228	0.190090	0.157744	0.450384	-0.355673	-0.774275	-0.266738	0	0
36164	8.577284	1.499171	-4.153733	-0.136364	0.170279	0.044254	-0.949561	0.193778	0.156288	0.451367	-0.356184	-0.772964	-0.268193	0	0
36165	8.581823	1.516701	-4.197268	-0.107628	0.149193	0.025995	-0.949574	0.193589	0.154292	0.452231	-0.356486	-0.771881	-0.269452	0	0
36166	8.580478	1.450762	-4.342580	-0.126122	0.103447	0.022346	-0.948022	0.193191	0.153119	0.452671	-0.356964	-0.770969	-0.270690	0	0
36167	8.492604	1.365537	-4.450963	-0.123878	0.028245	0.079323	-0.948183	0.194368	0.152627	0.452686	-0.358075	-0.770194	-0.271402	0	0
36168	8.432676	1.194001	-4.647915	-0.167508	-0.048322	0.130696	-0.948743	0.195010	0.154373	0.452099	-0.359982	-0.769466	-0.271922	0	0
36169	8.503827	1.083289	-4.747919	-0.223325	-0.176066	0.176664	-0.947329	0.196856	0.157309	0.450442	-0.362843	-0.768988	-0.272221	0	0
36170	8.337513	1.123568	-4.770423	-0.277169	-0.293147	0.228100	-0.945074	0.200594	0.162482	0.447830	-0.366651	-0.768695	-0.272254	0	0
36171	8.185386	1.173975	-4.832040	-0.316220	-0.388388	0.283203	-0.943382	0.205123	0.169268	0.444471	-0.371312	-0.768497	-0.272002	0	0
36172	8.151279	1.189496	-4.886220	-0.362261	-0.406525	0.342778	-0.941646	0.207002	0.177305	0.440957	-0.376664	-0.768008	-0.271742	0	0
36173	8.835452	1.250152	-5.247172	-0.398549	-0.310785	0.378490	-0.937130	0.212852	0.185564	0.438109	-0.382182	-0.766830	-0.271972	0	0
36174	10.225938	1.079592	-6.097414	-0.516015	0.080195	0.425602	-0.933772	0.218076	0.189401	0.437928	-0.387501	-0.763404	-0.274368	0	0
36175	10.120375	1.099722	-5.735835	-0.370733	0.145093	0.378977	-0.931580	0.222714	0.187970	0.438651	-0.391630	-0.760247	-0.276110	0	0
36176	9.754453	1.215927	-4.808320	-0.001817	-0.188246	0.251737	-0.930619	0.225532	0.188846	0.437936	-0.394084	-0.760053	-0.274280	0	0
36177	9.221686	1.138513	-4.182600	0.139192	-0.373968	0.207237	-0.926854	0.232312	0.193061	0.436226	-0.396086	-0.761223	-0.270854	0	0
36178	8.599584	0.782630	-4.081941	0.055518	-0.319325	0.218721	-0.925283	0.234066	0.197832	0.434634	-0.398387	-0.761869	-0.268211	0	0
36179	7.933036	0.321611	-4.074512	-0.034053	-0.243322	0.211777	-0.923869	0.237767	0.204002	0.433230	-0.400815	-0.761962	-0.266596	0	0
36180	7.633801	0.246431	-4.097629	-0.101998	-0.153707	0.193071	-0.922324	0.241802	0.209200	0.432192	-0.403156	-0.761552	-0.265922	0	0
36181	8.033222	0.327559	-4.208659	-0.107132	0.001174	0.191076	-0.919668	0.244077	0.208892	0.432297	-0.405086	-0.760463	-0.265934	0	0
36182	8.597351	0.518244	-4.257500	-0.066513	0.147553	0.191077	-0.919020	0.247605	0.207123	0.433685	-0.406450	-0.758846	-0.266211	0	0
36183	8.824823	0.622278	-4.178370	-0.002596	0.180981	0.183878	-0.919211	0.250817	0.206192	0.435559	-0.407388	-0.757277	-0.266187	0	0
36184	8.786158	0.495916	-4.139099	0.067735	0.106254	0.151991	-0.918287	0.253319	0.201806	0.437073	-0.407976	-0.756348	-0.265444	0	0
36185	8.572124	0.325949	-4.011425	0.059435	0.069572	0.118011	-0.917468	0.254810	0.200474	0.438178	-0.408438	-0.755691	-0.264782	0	0
36186	8.397305	0.188698	-3.812540	0.093610	0.102244	0.092278	-0.917208	0.256138	0.199705	0.439606	-0.408470	-0.755087	-0.264088	0	0
36187	8.464332	0.071927	-3.820639	0.075720	0.232932	0.093865	-0.915998	0.259147	0.196622	0.441947	-0.408243	-0.753847	-0.264075	0	0
36188	8.636435	-0.034175	-3.955790	0.055454	0.300087	0.080888	-0.917346	0.260927	0.190086	0.444675	-0.407830	-0.752307	-0.264524	0	0
36189	9.017796	0.066913	-3.918668	0.061298	0.328948	0.091967	-0.917824	0.261110	0.183584	0.447669	-0.407389	-0.750596	-0.265014	0	0
36190	9.237337	0.072227	-3.888195	0.054542	0.321256	0.114038	-0.917621	0.264232	0.178534	0.450632	-0.407162	-0.748808	-0.265400	0	0
36191	9.283850	0.041360	-3.781436	0.100326	0.262683	0.121570	-0.918087	0.265279	0.174920	0.453358	-0.406933	-0.747359	-0.265191	0	0
36192	9.282655	-0.063866	-3.890777	0.110954	0.184788	0.115271	-0.917626	0.269872	0.169110	0.455525	-0.406813	-0.746320	-0.264588	0	0
36193	9.165713	-0.275452	-3.965080	0.135768	0.152323	0.086863	-0.918215	0.270545	0.167315	0.457475	-0.406451	-0.745596	-0.263820	0	0
36194	9.131516	-0.484162	-3.936176	0.079208	0.119766	0.095021	-0.919422	0.273393	0.162404	0.458972	-0.406488	-0.744848	-0.263275	0	0
36195	9.112308	-0.554879	-3.897270	0.081183	0.125924	0.099588	-0.918313	0.273904	0.160441	0.460535	-0.406537	-0.744043	-0.262745	0	0
36196	9.208600	-0.699296	-3.848671	0.057550	0.121998	0.105053	-0.915666	0.276500	0.159445	0.461981	-0.406748	-0.743178	-0.262328	0	0
36197	9.377217	-0.693062	-3.859767	0.044546	0.139187	0.095862	-0.917828	0.278091	0.157015	0.463483	-0.406902	-0.742224	-0.262139	0	0
36198	9.559740	-0.654258	-3.955715	-0.009402	0.133988	0.062776	-0.916873	0.278551	0.153208	0.464637	-0.407063	-0.741303	-0.262453	0	0
36199	9.713328	-0.544485	-4.083936	-0.020819	0.098002	0.050014	-0.917449	0.279147	0.152968	0.465448	-0.407286	-0.740552	-0.262792	0	0
36200	9.790175	-0.437252	-4.163408	-0.015838	0.040081	0.002434	-0.918482	0.281540	0.151427	0.465716	-0.407285	-0.740289	-0.263058	0	0
36201	9.424395	-0.352600	-4.134683	0.062188	-0.088230	-0.043153	-0.917622	0.281062	0.152097	0.465241	-0.406922	-0.741001	-0.262456	0	0
36202	9.088901	-0.282743	-3.923606	0.132816	-0.227699	-0.055694	-0.919011	0.280664	0.154778	0.463978	-0.406496	-0.742610	-0.260798	0	0
36203	8.737794	-0.301010	-3.823635	0.175105	-0.289078	-0.110646	-0.917551	0.279451	0.158514	0.462291	-0.405628	-0.744814	-0.258852	0	0
36204	8.390713	-0.354508	-3.811003	0.195446	-0.279288	-0.138234	-0.918628	0.277157	0.161640	0.460674	-0.404424	-0.747145	-0.256895	0	0
36205	8.347064	-0.524454	-3.774246	0.209243	-0.237575	-0.175014	-0.918304	0.276112	0.165256	0.459334	-0.402775	-0.749441	-0.255192	0	0
36206	8.664519	-0.506096	-3.863296	0.243389	-0.139668	-0.242934	-0.918121	0.273875	0.166815	0.458672	-0.400209	-0.751650	-0.253920	0	0
36207	9.038465	-0.485800	-4.125949	0.294200	-0.029450	-0.270460	-0.920481	0.270327	0.166615	0.458980	-0.396914	-0.753569	-0.252845	0	0
36208	9.379612	-0.491294	-4.257105	0.342823	-0.008273	-0.302444	-0.922009	0.266461	0.163837	0.459538	-0.393093	-0.755641	-0.251612	0	0
36209	9.903086	-0.308858	-4.572604	0.359737	0.006765	-0.321568	-0.923101	0.261455	0.160699	0.460232	-0.389006	-0.757731	-0.250410	0	0
36210	9.754433	-0.135941	-4.549008	0.436440	-0.109700	-0.348763	-0.926161	0.257473	0.160763	0.460247	-0.384639	-0.760648	-0.248275	0	0
36211	9.481467	0.121493	-4.433253	0.427297	-0.250195	-0.401789	-0.928226	0.253585	0.161531	0.459025	-0.380247	-0.764350	-0.245922	0	0
36212	9.039289	0.356666	-4.376534	0.382740	-0.293255	-0.420216	-0.928727	0.250422	0.164597	0.457224	-0.376012	-0.768193	-0.243806	0	0
36213	8.617914	0.442007	-4.369881	0.247049	-0.266397	-0.433449	-0.931426	0.242390	0.167946	0.455087	-0.372213	-0.771591	-0.242900	0	0
36214	8.124939	0.497386	-4.261708	0.172460	-0.204333	-0.422779	-0.933855	0.234431	0.169737	0.453150	-0.368673	-0.774480	-0.242727	0	0
36215	7.842412	0.552313	-4.050294	0.176548	-0.141550	-0.411907	-0.934037	0.228130	0.172179	0.451744	-0.365039	-0.777021	-0.242718	0	0
36216	7.746634	0.490952	-3.945660	0.229337	-0.079072	-0.428448	-0.936538	0.223779	0.170796	0.450950	-0.360882	-0.779463	-0.242580	0	0
36217	7.744104	0.544838	-3.983863	0.285685	0.040133	-0.454214	-0.939687	0.215368	0.170300	0.451231	-0.355968	-0.781564	-0.242560	0	0
36218	8.029397	0.540490	-4.170895	0.353671	0.143118	-0.454189	-0.940805	0.211450	0.165530	0.452527	-0.350490	-0.783353	-0.242351	0	0
36219	8.173705	0.627752	-4.243358	0.401141	0.198797	-0.463317	-0.943842	0.204138	0.163117	0.454403	-0.344573	-0.784994	-0.242014	0	0
36220	8.413727	0.739903	-4.413444	0.457070	0.211596	-0.494359	-0.949189	0.197930	0.156544	0.456460	-0.338116	-0.786797	-0.241395	0	0
36221	8.670696	0.896377	-4.281933	0.545246	0.175758	-0.545427	-0.950254	0.189717	0.151364	0.458401	-0.330918	-0.789092	-0.240200	0	0
36222	8.676114	0.972666	-4.547348	0.579463	0.139894	-0.562731	-0.953443	0.182204	0.147239	0.460084	-0.323497	-0.791652	-0.238662	0	0
36223	8.555129	1.028731	-4.325059	0.603891	0.112768	-0.603941	-0.957627	0.174604	0.142268	0.461516	-0.315673	-0.794461	-0.237034	0	0
36224	8.573114	1.047929	-4.499525	0.582136	0.136920	-0.668251	-0.958409	0.165316	0.135459	0.462869	-0.307361	-0.797262	-0.235915	0	0
36225	8.798685	1.099194	-4.642897	0.582057	0.263112	-0.683998	-0.963404	0.155380	0.131483	0.465166	-0.298596	-0.799447	-0.235257	0	0
36226	8.851966	1.239815	-4.668128	0.555216	0.344216	-0.668547	-0.965440	0.144806	0.124888	0.468010	-0.289872	-0.801087	-0.234947	0	0
36227	9.002337	1.519990	-4.662263	0.460090	0.361562	-0.598944	-0.968380	0.137355	0.116514	0.470861	-0.282078	-0.802147	-0.235123	0	0
36228	9.017612	1.711823	-4.328239	0.343735	0.261490	-0.489774	-0.970273	0.126765	0.110200	0.472796	-0.275931	-0.803064	-0.235402	0	0
36229	8.824068	1.839597	-4.170405	0.186262	0.174403	-0.380767	-0.972195	0.119275	0.105215	0.473853	-0.271593	-0.803683	-0.236206	0	0
36230	8.728136	1.878505	-4.127915	0.063834	0.123916	-0.300192	-0.974115	0.113898	0.104046	0.474341	-0.268605	-0.804034	-0.237447	0	0
36231	8.822883	1.788012	-4.301136	0.053489	0.092766	-0.239602	-0.973799	0.109847	0.101522	0.474703	-0.266216	-0.804325	-0.238425	0	0
36232	8.941478	1.658759	-4.489995	0.079566	0.063563	-0.151418	-0.975195	0.107098	0.099379	0.475095	-0.264490	-0.804591	-0.238669	0	0
36233	9.060662	1.616280	-4.639661	0.112410	0.015172	-0.081527	-0.975031	0.105634	0.099853	0.475362	-0.263276	-0.804966	-0.238216	0	0
36234	9.108305	1.646172	-4.723376	0.101356	-0.058184	-0.008012	-0.975150	0.102715	0.097829	0.475173	-0.262885	-0.805482	-0.237278	0	0
36235	8.954229	1.598229	-4.684109	0.086575	-0.138837	0.063618	-0.975128	0.102985	0.101105	0.474474	-0.263327	-0.806143	-0.235937	0	0
36236	8.693668	1.522568	-4.691766	0.022830	-0.198831	0.114903	-0.974877	0.107287	0.104206	0.473232	-0.264636	-0.806812	-0.234680	0	0
36237	8.530830	1.551206	-4.571959	-0.034057	-0.259697	0.149730	-0.972474	0.109794	0.108025	0.471437	-0.266625	-0.807526	-0.233582	0	0
36238	8.398746	1.624528	-4.544802	-0.070348	-0.267746	0.162502	-0.972889	0.111872	0.112693	0.469495	-0.268912	-0.808164	-0.232664	0	0
36239	8.329078	1.688065	-4.544198	-0.059080	-0.264763	0.173525	-0.972332	0.116037	0.118476	0.467638	-0.271218	-0.808764	-0.231638	0	0
36240	8.357829	1.719856	-4.578883	-0.029603	-0.261594	0.180929	-0.969801	0.119280	0.121914	0.465889	-0.273445	-0.809400	-0.230317	0	0
36241	8.459050	1.799605	-4.611135	-0.047856	-0.278306	0.184625	-0.968940	0.120929	0.126118	0.463968	-0.275813	-0.810043	-0.229109	0	0
36242	8.516201	1.824780	-4.709730	-0.087186	-0.285589	0.185491	-0.968102	0.124701	0.131023	0.461867	-0.278391	-0.810629	-0.228161	0	0
36243	8.638515	1.795659	-4.772467	-0.128227	-0.286631	0.190021	-0.966943	0.125853	0.136469	0.459655	-0.281186	-0.811093	-0.227552	0	0
36244	8.755567	1.723444	-4.873937	-0.142076	-0.270700	0.217506	-0.963983	0.129730	0.141502	0.457582	-0.284237	-0.811373	-0.226939	0	0
36245	8.865098	1.568864	-4.978078	-0.138288	-0.252377	0.219315	-0.962133	0.132435	0.147322	0.455675	-0.287230	-0.811552	-0.226369	0	0
36246	8.999375	1.442244	-5.010496	-0.082249	-0.206471	0.188161	-0.960179	0.136151	0.150087	0.454217	-0.289619	-0.811739	-0.225583	0	0
36247	9.262465	1.253586	-5.185822	-0.046834	-0.122682	0.202798	-0.960584	0.136844	0.153677	0.453580	-0.291763	-0.811567	-0.224718	0	0
36248	8.963023	1.015352	-5.166514	0.088789	-0.099077	0.138690	-0.959510	0.141286	0.153661	0.453375	-0.292729	-0.811787	-0.223076	0	0
36249	8.531734	0.962900	-4.827045	0.249775	-0.190900	0.078497	-0.959095	0.142665	0.154735	0.452767	-0.292668	-0.812942	-0.220164	0	0
36250	8.027424	0.865894	-4.562432	0.340342	-0.242026	0.049274	-0.955967	0.143993	0.158898	0.451930	-0.292078	-0.814613	-0.216462	0	0
36251	7.574679	0.653973	-4.435767	0.327438	-0.228874	0.043591	-0.955956	0.145785	0.163403	0.451151	-0.291457	-0.816189	-0.212959	0	0
36252	7.381564	0.626661	-4.467371	0.333316	-0.155711	0.050778	-0.957520	0.147186	0.164640	0.450986	-0.290718	-0.817425	-0.209551	0	0
36253	7.565548	0.623206	-4.667517	0.306870	-0.054792	0.043258	-0.956692	0.148492	0.164147	0.451556	-0.289812	-0.818153	-0.206718	0	0
36254	8.071710	0.643122	-4.971351	0.278830	0.003093	0.048722	-0.957147	0.151331	0.165038	0.452517	-0.288967	-0.818547	-0.204223	0	0
36255	8.623372	0.643699	-5.303583	0.256463	0.020960	0.030410	-0.955639	0.153318	0.162172	0.453526	-0.288023	-0.818854	-0.202075	0	0
36256	8.907822	0.636626	-5.287696	0.241004	-0.015973	0.002974	-0.957078	0.154542	0.161129	0.454124	-0.287006	-0.819380	-0.200039	0	0
36257	8.843105	0.518730	-5.503442	0.172675	-0.119845	-0.011716	-0.956338	0.153546	0.163610	0.453649	-0.286378	-0.820270	-0.198361	0	0
36258	8.483641	0.478777	-5.229382	0.113523	-0.222171	-0.023674	-0.955359	0.155462	0.165279	0.452132	-0.286129	-0.821546	-0.196897	0	0
36259	8.116482	0.453647	-5.331760	0.059663	-0.244551	-0.017409	-0.955741	0.154420	0.169044	0.450293	-0.286211	-0.822786	-0.195812	0	0
36260	7.804168	0.402983	-5.187555	0.039536	-0.226274	0.015482	-0.953722	0.153506	0.172368	0.448604	-0.286619	-0.823815	-0.194764	0	0
36261	7.725251	0.380538	-5.100206	0.047516	-0.175965	0.035586	-0.953993	0.154504	0.175551	0.447393	-0.287056	-0.824564	-0.193733	0	0
