# Supplementary material for: Identification of Haptic Based Guiding Using Hard Reins
Source: PLoS One. 2015 Jul 22;10(7):e0132020. doi: 10.1371/journal.pone.0132020 (PMC4511788; doi:10.1371/journal.pone.0132020)
Supplement: S1 File — (ZIP) [file pone.0132020.s001.zip › MotionData1/Subject1/T16/fh16.txt]

// Start Time: 0
// Sample rate: 50.0Hz
// Scenario: 4.9
// Firmware Version: 2.6.1
Counter	Acc_X	Acc_Y	Acc_Z	Gyr_X	Gyr_Y	Gyr_Z	Mag_X	Mag_Y	Mag_Z	Quat_w	Quat_x	Quat_y	Quat_z	AnalogIn_1	AnalogIn_2
35073	2.086783	-0.248671	9.598086	0.064610	-0.002070	0.006744	-0.283813	0.102729	-0.552811	0.394121	-0.100702	-0.044139	-0.912458	0	0
35074	2.096450	-0.267738	9.558855	0.049134	0.005037	0.006812	-0.285639	0.102157	-0.552160	0.394171	-0.100533	-0.044585	-0.912433	0	0
35075	2.111072	-0.267646	9.539150	0.025197	0.015584	0.013892	-0.285387	0.102970	-0.551497	0.394312	-0.100366	-0.044755	-0.912382	0	0
35076	2.096527	-0.262431	9.517771	0.014035	-0.000223	0.024344	-0.284995	0.103388	-0.551881	0.394515	-0.100389	-0.044888	-0.912286	0	0
35077	2.113616	-0.259745	9.481099	0.002858	0.013024	0.020927	-0.285391	0.102689	-0.550853	0.394698	-0.100335	-0.044852	-0.912214	0	0
35078	2.169480	-0.281785	9.455284	-0.009013	0.012054	0.031437	-0.283566	0.103670	-0.551496	0.394946	-0.100341	-0.044718	-0.912113	0	0
35079	2.193974	-0.257507	9.435696	-0.012231	0.013650	0.041919	-0.284595	0.105053	-0.553799	0.395306	-0.100350	-0.044517	-0.911966	0	0
35080	2.208718	-0.228722	9.455133	-0.015575	0.025901	0.041963	-0.283310	0.105451	-0.551853	0.395651	-0.100260	-0.044258	-0.911838	0	0
35081	2.242982	-0.199592	9.428125	-0.012184	0.025915	0.039338	-0.283573	0.106405	-0.551962	0.395993	-0.100156	-0.044010	-0.911714	0	0
35082	2.255248	-0.180386	9.437799	-0.034500	0.018918	0.049850	-0.283843	0.107760	-0.551414	0.396387	-0.100207	-0.043599	-0.911556	0	0
35083	2.262673	-0.158607	9.437938	-0.057172	0.016596	0.042058	-0.283713	0.108035	-0.551540	0.396704	-0.100369	-0.042975	-0.911430	0	0
35084	2.262902	-0.112847	9.470057	-0.069083	0.013890	0.052548	-0.282535	0.108055	-0.552197	0.397086	-0.100605	-0.042265	-0.911271	0	0
35085	2.229106	-0.059551	9.505492	-0.068480	0.008795	0.043799	-0.282545	0.109413	-0.551651	0.397404	-0.100884	-0.041570	-0.911134	0	0
35086	2.209897	-0.006482	9.550270	-0.046768	0.015580	0.046363	-0.283069	0.109539	-0.551255	0.397749	-0.101013	-0.041062	-0.910992	0	0
35087	2.176205	0.061562	9.568964	-0.046829	0.017381	0.043740	-0.281781	0.111039	-0.550196	0.398091	-0.101129	-0.040533	-0.910853	0	0
35088	2.149464	0.075784	9.620625	-0.038259	0.026169	0.036756	-0.281262	0.111866	-0.550444	0.398371	-0.101123	-0.040072	-0.910752	0	0
35089	2.127576	0.085246	9.660003	-0.034974	0.020990	0.031495	-0.279697	0.113257	-0.551336	0.398614	-0.101155	-0.039652	-0.910660	0	0
35090	2.091107	0.090403	9.660918	-0.050634	0.033522	0.021103	-0.279957	0.114352	-0.551832	0.398742	-0.101125	-0.039064	-0.910633	0	0
35091	2.098410	0.085783	9.634052	-0.015955	0.013811	0.034903	-0.281143	0.116653	-0.551260	0.399032	-0.101148	-0.038846	-0.910513	0	0
35092	2.120107	0.044694	9.601493	0.004246	0.012313	0.010424	-0.279842	0.115839	-0.550636	0.399104	-0.101089	-0.038853	-0.910488	0	0
35093	2.115047	0.017667	9.635119	0.024975	0.008643	0.011228	-0.280890	0.116369	-0.550228	0.399217	-0.100986	-0.039054	-0.910441	0	0
35094	2.098147	0.035116	9.606706	0.033316	-0.011432	0.006780	-0.280861	0.113395	-0.552364	0.399263	-0.101026	-0.039423	-0.910400	0	0
35095	2.100534	0.018590	9.562837	0.052622	-0.002107	0.015475	-0.279563	0.112852	-0.551605	0.399438	-0.100914	-0.039917	-0.910314	0	0
35096	2.127266	0.008874	9.542713	0.043954	-0.010827	0.018097	-0.279175	0.110656	-0.550222	0.399605	-0.100910	-0.040369	-0.910222	0	0
35097	2.136792	-0.013795	9.609960	0.043678	0.001696	-0.000179	-0.279558	0.110938	-0.551253	0.399630	-0.100792	-0.040784	-0.910205	0	0
35098	2.146357	-0.026917	9.691867	0.016121	0.000055	0.005133	-0.280594	0.110937	-0.552025	0.399654	-0.100795	-0.040953	-0.910187	0	0
35099	2.138974	-0.041417	9.691831	0.010824	0.003706	-0.001819	-0.281648	0.110358	-0.550211	0.399632	-0.100790	-0.041063	-0.910192	0	0
35100	2.165672	-0.060626	9.652205	-0.002740	0.017697	0.003500	-0.281242	0.109563	-0.551787	0.399619	-0.100707	-0.040990	-0.910210	0	0
35101	2.187526	-0.074994	9.617600	0.004120	0.019449	0.000001	-0.278903	0.110538	-0.551525	0.399613	-0.100587	-0.040975	-0.910227	0	0
35102	2.184960	-0.108360	9.563922	0.032000	0.013801	0.012118	-0.279936	0.109170	-0.552064	0.399725	-0.100404	-0.041226	-0.910187	0	0
35103	2.160288	-0.166451	9.568506	0.059372	0.006782	0.001553	-0.279683	0.109436	-0.551281	0.399783	-0.100178	-0.041763	-0.910161	0	0
35104	2.155271	-0.199957	9.529408	0.059930	0.015173	0.022512	-0.279136	0.105638	-0.552658	0.400007	-0.099876	-0.042252	-0.910073	0	0
35105	2.135852	-0.199368	9.491129	0.052830	0.015381	0.013807	-0.280441	0.106171	-0.552638	0.400174	-0.099603	-0.042679	-0.910010	0	0
35106	2.126181	-0.189526	9.486650	0.049565	0.011741	0.024271	-0.278480	0.105240	-0.553060	0.400415	-0.099374	-0.043087	-0.909910	0	0
35107	2.131173	-0.183806	9.404301	0.042796	0.025781	0.024330	-0.279793	0.106996	-0.552627	0.400672	-0.099051	-0.043370	-0.909819	0	0
35108	2.126439	-0.166458	9.375605	0.016910	0.012747	0.032216	-0.278233	0.106183	-0.551875	0.400955	-0.098947	-0.043469	-0.909701	0	0
35109	2.107201	-0.129735	9.362045	-0.002273	0.013904	0.024418	-0.277320	0.108802	-0.553258	0.401163	-0.098912	-0.043387	-0.909617	0	0
35110	2.102301	-0.134602	9.366932	-0.023063	0.008819	0.024464	-0.277583	0.109070	-0.553121	0.401343	-0.099000	-0.043147	-0.909539	0	0
35111	2.141407	-0.098846	9.395590	-0.036845	0.007105	0.027991	-0.277851	0.110290	-0.552706	0.401546	-0.099168	-0.042773	-0.909449	0	0
35112	2.122162	-0.055298	9.423285	-0.040233	0.021156	0.025416	-0.277452	0.110307	-0.553747	0.401715	-0.099213	-0.042326	-0.909390	0	0
35113	2.132194	-0.002072	9.431075	-0.044548	0.017650	0.028032	-0.277727	0.110831	-0.552177	0.401916	-0.099316	-0.041841	-0.909312	0	0
35114	2.176047	0.023349	9.512739	-0.045466	0.017665	0.026295	-0.277729	0.111240	-0.552169	0.402083	-0.099415	-0.041359	-0.909250	0	0
35115	2.190635	0.034613	9.580352	-0.052555	0.012550	0.021069	-0.277605	0.110270	-0.550890	0.402209	-0.099594	-0.040832	-0.909198	0	0
35116	2.180838	0.027200	9.599841	-0.061418	0.005743	0.014097	-0.276713	0.113679	-0.550051	0.402252	-0.099860	-0.040265	-0.909176	0	0
35117	2.195570	0.053585	9.616824	-0.040566	0.017812	0.014070	-0.276703	0.112185	-0.550600	0.402328	-0.099942	-0.039837	-0.909152	0	0
35118	2.200448	0.055945	9.619165	-0.048608	0.014550	0.003618	-0.276966	0.112865	-0.550585	0.402280	-0.100073	-0.039360	-0.909179	0	0
35119	2.205365	0.060971	9.599755	-0.040946	0.014580	-0.001638	-0.277090	0.113971	-0.551860	0.402211	-0.100181	-0.038961	-0.909215	0	0
35120	2.195684	0.061533	9.556408	-0.030635	0.019840	-0.006889	-0.275925	0.113971	-0.550960	0.402097	-0.100186	-0.038639	-0.909279	0	0
35121	2.185712	0.013454	9.522059	-0.004943	-0.001288	-0.008765	-0.276698	0.113153	-0.551620	0.401993	-0.100293	-0.038642	-0.909313	0	0
35122	2.151558	0.003711	9.551763	0.002034	0.016224	-0.013973	-0.276578	0.113963	-0.550826	0.401840	-0.100197	-0.038638	-0.909391	0	0
35123	2.132048	-0.005727	9.542395	0.024650	0.013309	-0.006199	-0.275790	0.113019	-0.551109	0.401794	-0.100054	-0.038852	-0.909418	0	0
35124	2.107792	0.008956	9.550426	0.036423	-0.001496	-0.014131	-0.275537	0.115618	-0.551450	0.401681	-0.099981	-0.039233	-0.909460	0	0
35125	2.122284	-0.003646	9.581387	0.042233	0.014705	0.006836	-0.274756	0.113429	-0.550330	0.401771	-0.099760	-0.039590	-0.909429	0	0
35126	2.165768	-0.050545	9.618451	0.031755	0.008692	0.004245	-0.274619	0.114127	-0.551486	0.401813	-0.099620	-0.039868	-0.909413	0	0
35127	2.199776	-0.060536	9.617523	0.042797	0.012267	-0.006238	-0.275136	0.114128	-0.552001	0.401784	-0.099414	-0.040254	-0.909432	0	0
35128	2.187628	-0.060274	9.603281	0.048872	0.005166	-0.001917	-0.275002	0.113587	-0.552272	0.401786	-0.099236	-0.040708	-0.909430	0	0
35129	2.194906	-0.074308	9.549650	0.045484	0.001629	0.002447	-0.274332	0.109505	-0.552617	0.401834	-0.099120	-0.041154	-0.909401	0	0
35130	2.175436	-0.078785	9.530668	0.052270	-0.001837	-0.001947	-0.276419	0.109754	-0.552337	0.401822	-0.098992	-0.041666	-0.909397	0	0
35131	2.107061	-0.131044	9.480661	0.078301	-0.001195	0.001462	-0.274590	0.107174	-0.551882	0.401892	-0.098769	-0.042422	-0.909356	0	0
35132	2.075239	-0.157821	9.512489	0.082456	-0.010776	-0.002068	-0.274462	0.107857	-0.551869	0.401924	-0.098600	-0.043247	-0.909321	0	0
35133	2.053428	-0.145345	9.498644	0.085296	-0.012739	0.010125	-0.275238	0.105937	-0.551641	0.402075	-0.098457	-0.044101	-0.909229	0	0
35134	2.043611	-0.159824	9.498665	0.061977	-0.021370	0.014530	-0.277969	0.106877	-0.552642	0.402220	-0.098475	-0.044764	-0.909130	0	0
35135	2.059052	-0.032690	9.403276	0.036906	-0.001815	0.006796	-0.276267	0.105261	-0.552946	0.402298	-0.098424	-0.045135	-0.909083	0	0
35136	2.112175	-0.082845	9.507861	0.028271	-0.001781	0.006836	-0.276130	0.104450	-0.553482	0.402357	-0.098395	-0.045421	-0.909046	0	0
35137	2.131495	-0.111913	9.487633	0.009530	-0.015926	0.025174	-0.275876	0.103618	-0.552202	0.402569	-0.098591	-0.045580	-0.908923	0	0
35138	2.140885	-0.161115	9.539978	-0.002570	0.000008	0.017411	-0.276272	0.104978	-0.552172	0.402695	-0.098675	-0.045568	-0.908858	0	0
35139	2.165289	-0.146865	9.549301	0.002374	-0.015704	0.013866	-0.275356	0.103896	-0.552200	0.402797	-0.098891	-0.045669	-0.908785	0	0
35140	2.146070	-0.103076	9.555211	-0.009585	0.007165	0.010469	-0.274838	0.104995	-0.552442	0.402860	-0.098935	-0.045572	-0.908757	0	0
35141	2.131544	-0.093087	9.541162	-0.014468	-0.000943	0.027902	-0.276272	0.106626	-0.553049	0.403080	-0.099091	-0.045445	-0.908648	0	0
35142	2.160641	-0.112637	9.530528	-0.013980	-0.012109	0.015663	-0.276798	0.107985	-0.553018	0.403176	-0.099330	-0.045380	-0.908583	0	0
35143	2.189979	-0.088613	9.530192	-0.018007	-0.008793	0.027898	-0.274978	0.107311	-0.552266	0.403389	-0.099572	-0.045251	-0.908469	0	0
35144	2.197405	-0.069127	9.518193	0.011261	0.003392	0.017379	-0.276277	0.105382	-0.551775	0.403525	-0.099569	-0.045351	-0.908403	0	0
35145	2.204813	-0.049801	9.520718	0.021807	-0.009150	0.031268	-0.277063	0.106328	-0.551621	0.403808	-0.099655	-0.045581	-0.908257	0	0
35146	2.190324	-0.032586	9.511614	0.016841	-0.002233	0.038276	-0.276404	0.105524	-0.552290	0.404144	-0.099690	-0.045734	-0.908096	0	0
35147	2.175830	-0.024597	9.458799	0.016461	-0.001930	0.020830	-0.277837	0.104000	-0.551531	0.404330	-0.099728	-0.045897	-0.908001	0	0
35148	2.187962	-0.029605	9.463289	0.025252	0.001408	0.026050	-0.276015	0.105525	-0.552033	0.404565	-0.099690	-0.046124	-0.907889	0	0
35149	2.219672	-0.024535	9.419050	0.020878	-0.002041	0.025184	-0.276010	0.103748	-0.551809	0.404795	-0.099713	-0.046324	-0.907773	0	0
35150	2.229529	-0.009682	9.385139	0.011123	-0.024665	0.024276	-0.277054	0.104283	-0.551791	0.404984	-0.099969	-0.046530	-0.907651	0	0
35151	2.282941	-0.034181	9.364189	0.003393	-0.028172	0.027788	-0.277193	0.104131	-0.550624	0.405207	-0.100302	-0.046676	-0.907506	0	0
35152	2.302495	-0.015143	9.383377	0.011385	-0.021365	0.034763	-0.277191	0.104272	-0.551011	0.405497	-0.100532	-0.046860	-0.907342	0	0
35153	2.297403	-0.044757	9.431494	-0.018086	-0.040443	0.039159	-0.276157	0.104133	-0.549982	0.405796	-0.101070	-0.046852	-0.907149	0	0
35154	2.297128	-0.070279	9.544926	-0.002505	-0.028274	0.034791	-0.276158	0.106601	-0.550973	0.406076	-0.101418	-0.046938	-0.906981	0	0
35155	2.272787	-0.056397	9.625580	-0.009201	-0.024877	0.043538	-0.277725	0.104933	-0.549696	0.406430	-0.101782	-0.046943	-0.906781	0	0
35156	2.268192	0.010469	9.728322	-0.033585	-0.014017	0.031421	-0.278643	0.107109	-0.549906	0.406644	-0.102126	-0.046692	-0.906659	0	0
35157	2.292670	0.062158	9.864071	-0.076606	-0.015636	0.042009	-0.277078	0.107951	-0.550550	0.406920	-0.102679	-0.046050	-0.906506	0	0
35158	2.327156	0.157660	9.980844	-0.100774	0.017927	0.029959	-0.276706	0.109710	-0.549090	0.407073	-0.103006	-0.045063	-0.906450	0	0
35159	2.325042	0.215760	9.996246	-0.126699	0.031315	0.024833	-0.278146	0.111057	-0.548794	0.407161	-0.103330	-0.043797	-0.906435	0	0
35160	2.313168	0.259915	9.963254	-0.109420	0.033831	0.023911	-0.276592	0.113255	-0.548762	0.407251	-0.103545	-0.042672	-0.906424	0	0
35161	2.308378	0.269849	9.946559	-0.076652	0.044202	0.015993	-0.275294	0.113536	-0.548376	0.407315	-0.103546	-0.041823	-0.906434	0	0
35162	2.313024	0.203464	9.800244	-0.006100	0.035138	0.004428	-0.275288	0.113818	-0.549150	0.407333	-0.103320	-0.041649	-0.906460	0	0
35163	2.346323	0.039902	9.639778	0.056153	0.039973	0.000792	-0.275812	0.114357	-0.549006	0.407394	-0.102814	-0.042042	-0.906472	0	0
35164	2.314359	-0.052499	9.460044	0.114834	0.025566	0.001456	-0.274495	0.113295	-0.550334	0.407510	-0.102180	-0.043006	-0.906447	0	0
35165	2.286935	-0.175529	9.412927	0.140850	0.011255	0.010070	-0.275797	0.113009	-0.550330	0.407729	-0.101595	-0.044276	-0.906353	0	0
35166	2.254883	-0.257266	9.366504	0.125204	-0.002611	0.010952	-0.275788	0.110004	-0.550000	0.407919	-0.101178	-0.045438	-0.906256	0	0
35167	2.244960	-0.304890	9.291002	0.094274	-0.030656	0.031027	-0.275523	0.108779	-0.550026	0.408260	-0.101171	-0.046432	-0.906053	0	0
35168	2.286387	-0.295448	9.282917	0.079059	-0.030811	0.046777	-0.274474	0.109211	-0.551063	0.408728	-0.101214	-0.047257	-0.905795	0	0
35169	2.306205	-0.232623	9.293037	0.047984	-0.048226	0.057282	-0.277332	0.107273	-0.551081	0.409252	-0.101568	-0.047874	-0.905486	0	0
35170	2.326002	-0.151614	9.414785	0.017035	-0.051678	0.067825	-0.278109	0.106174	-0.551097	0.409821	-0.102064	-0.048199	-0.905155	0	0
35171	2.341012	-0.056057	9.541694	-0.031560	-0.058245	0.063580	-0.278640	0.106976	-0.550168	0.410316	-0.102838	-0.048130	-0.904847	0	0
35172	2.392202	0.004101	9.768946	-0.072911	-0.047535	0.066352	-0.276185	0.109716	-0.549094	0.410799	-0.103664	-0.047628	-0.904560	0	0
35173	2.451165	0.119134	9.856379	-0.138404	-0.034255	0.031688	-0.277627	0.111608	-0.548787	0.410905	-0.104646	-0.046529	-0.904456	0	0
35174	2.493250	0.249510	9.886315	-0.191250	-0.027634	0.024876	-0.278423	0.113224	-0.547711	0.410885	-0.105758	-0.044916	-0.904418	0	0
35175	2.566456	0.287622	9.894851	-0.205509	-0.019307	0.002270	-0.279225	0.116753	-0.546857	0.410657	-0.106869	-0.043189	-0.904475	0	0
35176	2.561658	0.292890	9.861142	-0.199178	-0.006584	-0.029988	-0.279117	0.120287	-0.545750	0.410146	-0.107798	-0.041476	-0.904676	0	0
35177	2.597796	0.238718	9.903115	-0.171616	0.000309	-0.037887	-0.279648	0.121640	-0.545200	0.409595	-0.108578	-0.040028	-0.904898	0	0
35178	2.657941	0.117038	9.885468	-0.151052	0.002055	-0.048387	-0.279658	0.122721	-0.544400	0.408964	-0.109224	-0.038734	-0.905162	0	0
35179	2.671682	-0.019672	9.946151	-0.167542	0.018086	-0.060488	-0.279925	0.125865	-0.545115	0.408216	-0.109821	-0.037283	-0.905488	0	0
35180	2.666851	-0.065228	9.679299	-0.165038	0.025236	-0.069196	-0.280588	0.126801	-0.544053	0.407391	-0.110305	-0.035791	-0.905861	0	0
35181	2.603934	-0.061496	9.390281	-0.140270	0.013019	-0.078038	-0.279830	0.129929	-0.542699	0.406508	-0.110834	-0.034635	-0.906238	0	0
35182	2.720650	-0.136651	9.071779	-0.116996	0.014686	-0.083312	-0.279311	0.131165	-0.542938	0.405610	-0.111212	-0.033637	-0.906632	0	0
35183	2.719566	-0.339638	8.991442	-0.089420	0.004023	-0.085147	-0.280613	0.131703	-0.543308	0.404714	-0.111618	-0.032995	-0.907006	0	0
35184	2.689452	-0.513261	8.912191	-0.084549	-0.025651	-0.088721	-0.281662	0.132779	-0.542890	0.403782	-0.112228	-0.032460	-0.907365	0	0
35185	2.691365	-0.605388	8.901152	-0.089823	-0.043132	-0.086129	-0.281155	0.133586	-0.541579	0.402859	-0.113067	-0.032009	-0.907687	0	0
35186	2.576706	-0.641691	8.980757	-0.101372	-0.025829	-0.069487	-0.282849	0.133842	-0.541562	0.402083	-0.113752	-0.031301	-0.907970	0	0
35187	2.459568	-0.678400	9.099150	-0.152517	-0.027065	-0.076332	-0.283891	0.134517	-0.541801	0.401182	-0.114701	-0.030203	-0.908287	0	0
35188	2.347275	-0.683205	9.401885	-0.202018	-0.023008	-0.088402	-0.284178	0.136120	-0.539301	0.400117	-0.115758	-0.028591	-0.908674	0	0
35189	2.181757	-0.657163	9.590077	-0.279676	-0.013698	-0.086432	-0.283685	0.139925	-0.537672	0.398977	-0.117087	-0.026288	-0.909075	0	0
35190	2.155232	-0.585822	9.744232	-0.369954	0.006624	-0.112289	-0.285517	0.143187	-0.538114	0.397501	-0.118538	-0.023059	-0.909621	0	0
35191	2.320808	-0.544722	9.849939	-0.423799	0.023002	-0.130381	-0.285936	0.146021	-0.535978	0.395790	-0.120090	-0.019345	-0.910250	0	0
35192	2.289110	-0.554272	9.860220	-0.444707	0.057627	-0.153776	-0.286104	0.151313	-0.533796	0.393842	-0.121360	-0.015283	-0.911003	0	0
35193	2.478553	-0.618733	9.835558	-0.466020	0.064343	-0.183316	-0.285871	0.155801	-0.532411	0.391587	-0.122686	-0.011084	-0.911858	0	0
35194	2.521370	-0.788965	9.832146	-0.462576	0.071387	-0.189387	-0.286939	0.159593	-0.531031	0.389274	-0.123890	-0.006847	-0.912727	0	0
35195	2.754111	-0.863023	10.203399	-0.403964	0.093819	-0.206020	-0.287883	0.164748	-0.529365	0.386871	-0.124699	-0.003130	-0.913658	0	0
35196	2.778339	-0.974419	9.721887	-0.345540	0.106941	-0.230565	-0.286203	0.166941	-0.528815	0.384316	-0.125116	0.000125	-0.914684	0	0
35197	2.540713	-1.364073	9.145620	-0.235269	0.128619	-0.263972	-0.286218	0.168975	-0.527866	0.381580	-0.124954	0.002361	-0.915848	0	0
35198	2.517683	-1.516802	9.366714	-0.222915	0.135367	-0.256997	-0.287382	0.169389	-0.529148	0.378922	-0.124636	0.004570	-0.916986	0	0
35199	2.268215	-1.774733	9.179962	-0.293464	0.141099	-0.249810	-0.285699	0.169389	-0.527862	0.376233	-0.124573	0.007415	-0.918082	0	0
35200	2.126238	-1.928491	9.147159	-0.327708	0.121823	-0.228837	-0.285448	0.172396	-0.528065	0.373694	-0.124770	0.010569	-0.919061	0	0
35201	2.368768	-2.029668	9.328958	-0.250961	0.087174	-0.182007	-0.285855	0.175112	-0.527359	0.371677	-0.125030	0.012923	-0.919814	0	0
35202	2.296754	-1.859192	9.333048	-0.105281	0.057516	-0.144166	-0.285468	0.175658	-0.527092	0.370194	-0.124977	0.013897	-0.920404	0	0
35203	2.805646	-1.371166	9.362136	-0.104981	0.058807	-0.123201	-0.285984	0.176897	-0.528362	0.368901	-0.124947	0.014879	-0.920912	0	0
35204	2.126971	-1.134593	8.248131	-0.396357	0.157673	-0.136167	-0.284814	0.177042	-0.528108	0.367105	-0.125043	0.018913	-0.921542	0	0
35205	1.388529	-1.584862	9.154563	-0.488571	0.128149	-0.155231	-0.284068	0.181661	-0.525946	0.365016	-0.125785	0.023653	-0.922161	0	0
35206	1.873709	-1.770015	9.499036	-0.324562	0.108384	-0.155667	-0.283177	0.184656	-0.524725	0.363128	-0.126073	0.026818	-0.922781	0	0
35207	1.577712	-1.585145	9.692503	-0.004567	0.077622	-0.128839	-0.282790	0.184791	-0.524335	0.361896	-0.125504	0.026954	-0.923338	0	0
35208	2.213148	-1.100278	9.689570	0.297782	0.026504	-0.142902	-0.283148	0.180447	-0.526365	0.360925	-0.124287	0.024094	-0.923962	0	0
35209	2.239048	-1.159068	10.157818	0.477457	0.011029	-0.139094	-0.285710	0.174449	-0.528802	0.360210	-0.122591	0.019518	-0.924575	0	0
35210	1.159777	-0.676811	9.526245	0.511527	0.003806	-0.116759	-0.286573	0.168204	-0.531904	0.359732	-0.120801	0.014632	-0.925087	0	0
35211	0.796029	-0.093184	9.269378	0.352403	0.005152	-0.115539	-0.286017	0.160853	-0.532831	0.359069	-0.119592	0.011222	-0.925549	0	0
35212	2.014830	-0.118965	9.337701	0.166699	0.004131	-0.147081	-0.287033	0.157041	-0.534326	0.357882	-0.119039	0.009492	-0.926099	0	0
35213	1.754201	-0.555462	9.504560	0.058059	0.028657	-0.152794	-0.290931	0.157154	-0.535465	0.356515	-0.118671	0.008835	-0.926680	0	0
35214	2.146073	-0.557442	9.379270	0.082803	0.045570	-0.135313	-0.291425	0.154035	-0.537340	0.355330	-0.118032	0.008044	-0.927224	0	0
35215	2.623101	-0.516536	9.480202	0.202542	0.089905	-0.131976	-0.291660	0.151739	-0.539461	0.354317	-0.116585	0.006277	-0.927808	0	0
35216	2.556093	-0.686660	9.772274	0.388703	0.076545	-0.150864	-0.290972	0.145079	-0.540895	0.353341	-0.114573	0.002740	-0.928448	0	0
35217	2.619444	-0.686360	9.695763	0.444070	0.082238	-0.151000	-0.290269	0.139538	-0.544644	0.352420	-0.112344	-0.001329	-0.929073	0	0
35218	2.474097	-0.596502	9.584189	0.429535	0.093496	-0.187594	-0.290607	0.131245	-0.547271	0.351134	-0.110025	-0.005226	-0.929824	0	0
35219	2.323871	-0.490658	9.567376	0.321600	0.091409	-0.220465	-0.290546	0.122284	-0.550692	0.349417	-0.108137	-0.008209	-0.930670	0	0
35220	2.498529	-0.577398	9.593581	0.174054	0.099127	-0.253123	-0.290518	0.116563	-0.551454	0.347227	-0.106652	-0.009781	-0.931645	0	0
35221	2.385951	-0.660628	9.745101	-0.011049	0.114761	-0.268247	-0.290247	0.117131	-0.553003	0.344703	-0.105701	-0.009639	-0.932692	0	0
35222	2.960446	-0.662847	9.499380	-0.215047	0.117982	-0.271044	-0.289992	0.116302	-0.551982	0.341936	-0.105382	-0.007539	-0.933765	0	0
35223	2.642838	-0.800913	9.940538	-0.399768	0.117494	-0.261816	-0.289097	0.118893	-0.551159	0.339051	-0.105742	-0.003761	-0.934799	0	0
35224	2.559803	-0.922513	9.587253	-0.498114	0.105019	-0.251100	-0.288983	0.124769	-0.551824	0.336156	-0.106505	0.000961	-0.935764	0	0
35225	2.222597	-1.125961	9.810039	-0.496585	0.109652	-0.265077	-0.288493	0.130490	-0.550676	0.333117	-0.107262	0.005616	-0.936748	0	0
35226	2.319202	-1.266664	9.728332	-0.456794	0.101410	-0.261698	-0.288628	0.132540	-0.551025	0.330146	-0.107914	0.009927	-0.937688	0	0
35227	2.238267	-1.405167	9.585387	-0.390903	0.101705	-0.254911	-0.288146	0.137013	-0.548344	0.327298	-0.108388	0.013582	-0.938586	0	0
35228	2.114064	-1.432747	9.541863	-0.313137	0.102933	-0.256896	-0.289457	0.140143	-0.548663	0.324513	-0.108548	0.016555	-0.939486	0	0
35229	2.039987	-1.570810	9.793398	-0.245078	0.101923	-0.228307	-0.289083	0.141630	-0.547338	0.322063	-0.108534	0.018881	-0.940287	0	0
35230	1.911795	-1.810348	10.044738	-0.166649	0.116712	-0.208425	-0.288688	0.142190	-0.548109	0.319881	-0.108080	0.020573	-0.941048	0	0
35231	1.843843	-1.798952	9.944785	-0.147508	0.142261	-0.175275	-0.287117	0.140846	-0.548536	0.318023	-0.107354	0.022185	-0.941724	0	0
35232	1.845440	-1.568227	9.710771	-0.140795	0.148755	-0.145645	-0.286712	0.140735	-0.550229	0.316447	-0.106501	0.023804	-0.942312	0	0
35233	1.887615	-1.464568	9.522430	-0.114558	0.136001	-0.124830	-0.286450	0.142249	-0.551110	0.315098	-0.105715	0.025149	-0.942818	0	0
35234	1.871479	-1.345863	9.335651	-0.079537	0.133652	-0.102276	-0.285144	0.143777	-0.552258	0.313999	-0.104800	0.026188	-0.943258	0	0
35235	1.779101	-1.348932	9.245742	-0.025648	0.113688	-0.079826	-0.283045	0.143684	-0.554093	0.313172	-0.103931	0.026676	-0.943615	0	0
35236	1.588505	-1.455941	9.413252	0.017794	0.116747	-0.072111	-0.282654	0.142865	-0.553722	0.312462	-0.102861	0.026775	-0.943965	0	0
35237	1.534841	-1.470536	9.457863	0.048414	0.105680	-0.050431	-0.281856	0.142350	-0.555556	0.311991	-0.101826	0.026580	-0.944239	0	0
35238	1.384583	-1.385651	9.360858	0.052977	0.096707	-0.034803	-0.281584	0.139901	-0.555865	0.311672	-0.100825	0.026323	-0.944459	0	0
35239	1.178652	-1.256272	9.234299	0.048189	0.098266	-0.016514	-0.280778	0.136927	-0.557487	0.311524	-0.099846	0.026151	-0.944616	0	0
35240	1.011459	-1.179537	9.009254	0.031341	0.080537	0.011361	-0.279600	0.136949	-0.558274	0.311622	-0.099053	0.026095	-0.944669	0	0
35241	1.045672	-1.160060	8.977267	-0.022285	0.045761	0.025378	-0.278682	0.138889	-0.559931	0.311815	-0.098773	0.026478	-0.944624	0	0
35242	1.094914	-1.099955	8.771196	-0.058348	0.037069	0.040287	-0.278562	0.139422	-0.558883	0.312111	-0.098662	0.027161	-0.944518	0	0
35243	1.209373	-1.086187	8.754223	-0.094873	0.009317	0.042947	-0.278432	0.140658	-0.559379	0.312408	-0.098944	0.028140	-0.944362	0	0
35244	1.304183	-1.119883	8.654712	-0.112059	-0.020560	0.060375	-0.276354	0.143140	-0.559864	0.312856	-0.099540	0.029171	-0.944120	0	0
35245	1.454798	-1.169299	8.616634	-0.098426	-0.048714	0.063773	-0.278190	0.145710	-0.559541	0.313362	-0.100374	0.030026	-0.943837	0	0
35246	1.566747	-1.144740	8.723345	-0.056755	-0.075640	0.085397	-0.278851	0.147198	-0.558988	0.314117	-0.101308	0.030387	-0.943474	0	0
35247	1.724929	-1.148083	8.683329	-0.020143	-0.110753	0.076493	-0.279132	0.148535	-0.557012	0.314840	-0.102478	0.030320	-0.943109	0	0
35248	1.775476	-1.204138	8.884730	0.003259	-0.103983	0.076459	-0.280693	0.147837	-0.557015	0.315578	-0.103493	0.030017	-0.942761	0	0
35249	1.743497	-1.234677	9.037560	0.023977	-0.123503	0.084193	-0.280963	0.146584	-0.555219	0.316422	-0.104643	0.029500	-0.942368	0	0
35250	1.686644	-1.329763	9.340150	0.041432	-0.113226	0.086792	-0.281751	0.147939	-0.555057	0.317300	-0.105621	0.028819	-0.941984	0	0
35251	1.671373	-1.404792	9.552486	0.060598	-0.106468	0.090252	-0.282419	0.148591	-0.553222	0.318232	-0.106491	0.028022	-0.941596	0	0
35252	1.690979	-1.350822	9.705328	0.065911	-0.110170	0.098947	-0.285284	0.149388	-0.553705	0.319248	-0.107358	0.027132	-0.941179	0	0
35253	1.800234	-1.347044	9.937699	0.080292	-0.094930	0.118157	-0.283848	0.147486	-0.553234	0.320461	-0.108046	0.026220	-0.940714	0	0
35254	1.953210	-1.342032	10.244131	0.082257	-0.072340	0.119986	-0.286443	0.143907	-0.552766	0.321677	-0.108500	0.025320	-0.940272	0	0
35255	2.079580	-1.358287	10.299086	0.106644	-0.056869	0.121725	-0.286831	0.145281	-0.553775	0.322940	-0.108743	0.024287	-0.939838	0	0
35256	2.064684	-1.402273	10.337541	0.162372	-0.050562	0.137283	-0.284879	0.144199	-0.553031	0.324403	-0.108729	0.022722	-0.939375	0	0
35257	2.208489	-1.408025	10.087191	0.217120	-0.029194	0.140694	-0.285773	0.141748	-0.554111	0.325955	-0.108350	0.020762	-0.938926	0	0
35258	2.269863	-1.405751	9.613702	0.263088	-0.026956	0.145805	-0.285496	0.139305	-0.554940	0.327594	-0.107782	0.018337	-0.938471	0	0
35259	2.294155	-1.466030	9.338705	0.293108	-0.033999	0.136983	-0.285742	0.136032	-0.555262	0.329189	-0.107201	0.015644	-0.938029	0	0
35260	2.327283	-1.644953	9.250656	0.282576	-0.027371	0.163223	-0.285973	0.132233	-0.557152	0.331006	-0.106569	0.013054	-0.937501	0	0
35261	2.249791	-1.627101	9.013017	0.230985	-0.041196	0.180763	-0.285840	0.132101	-0.557416	0.332939	-0.106254	0.010973	-0.936878	0	0
35262	2.030879	-1.633809	8.911451	0.145947	-0.033814	0.200188	-0.286479	0.130192	-0.557968	0.334955	-0.106130	0.009681	-0.936188	0	0
35263	1.770038	-1.709749	8.957553	0.001525	-0.039602	0.197071	-0.285438	0.130475	-0.557970	0.336795	-0.106561	0.009785	-0.935478	0	0
35264	1.680007	-1.695266	9.034891	-0.117385	-0.038954	0.213106	-0.285192	0.135258	-0.558397	0.338649	-0.107367	0.010954	-0.934703	0	0
35265	1.592127	-1.660463	9.468362	-0.199369	-0.050805	0.225509	-0.284443	0.139470	-0.556373	0.340539	-0.108571	0.012948	-0.933851	0	0
35266	1.508945	-1.627276	10.044543	-0.237810	-0.066787	0.255221	-0.284603	0.143265	-0.554479	0.342654	-0.110038	0.015192	-0.932871	0	0
35267	1.416923	-1.498429	10.317239	-0.252923	-0.044166	0.267516	-0.284371	0.148712	-0.553465	0.344871	-0.111346	0.017772	-0.931853	0	0
35268	1.438241	-1.178216	10.316463	-0.231912	-0.034029	0.279665	-0.284912	0.153343	-0.553241	0.347206	-0.112480	0.020101	-0.930802	0	0
35269	1.674715	-0.749061	9.953953	-0.203022	-0.044515	0.267328	-0.283907	0.157687	-0.550696	0.349468	-0.113613	0.022213	-0.929769	0	0
35270	1.949484	-0.413405	9.676386	-0.188516	-0.053374	0.267265	-0.284584	0.163130	-0.550066	0.351733	-0.114775	0.024057	-0.928726	0	0
35271	2.192999	-0.418148	9.477011	-0.127717	-0.059609	0.244428	-0.282266	0.167365	-0.548701	0.353862	-0.115792	0.025368	-0.927755	0	0
35272	2.378878	-0.713574	9.269986	-0.050234	-0.067861	0.230281	-0.282927	0.168031	-0.547904	0.355941	-0.116607	0.025834	-0.926845	0	0
35273	2.340709	-1.013590	9.213334	0.017004	-0.063768	0.216165	-0.281903	0.169522	-0.546324	0.357971	-0.117161	0.025738	-0.925995	0	0
35274	2.183011	-1.306272	9.464599	0.070685	-0.061561	0.216023	-0.282541	0.169536	-0.548007	0.360053	-0.117489	0.025089	-0.925164	0	0
35275	1.997450	-1.384202	9.632406	0.084622	-0.056431	0.217723	-0.283325	0.170073	-0.547861	0.362171	-0.117733	0.024392	-0.924325	0	0
35276	1.793839	-1.193889	9.920659	0.008924	-0.026220	0.223214	-0.282681	0.169793	-0.546833	0.364233	-0.117955	0.024451	-0.923484	0	0
35277	1.688424	-0.830948	10.325312	-0.041043	-0.004940	0.226858	-0.281120	0.171316	-0.547333	0.366270	-0.118173	0.025109	-0.922633	0	0
35278	1.715238	-0.380910	10.432782	-0.052141	0.006151	0.195478	-0.280605	0.173783	-0.547808	0.367994	-0.118324	0.025816	-0.921908	0	0
35279	1.883288	0.073607	10.464424	-0.017730	0.020838	0.188421	-0.280882	0.177870	-0.547596	0.369692	-0.118229	0.026287	-0.921227	0	0
35280	2.099134	0.326762	10.230622	0.048599	0.031650	0.137672	-0.279061	0.178708	-0.547723	0.370994	-0.117788	0.026092	-0.920765	0	0
35281	2.267099	0.264089	9.840904	0.082399	0.045213	0.094900	-0.278402	0.179139	-0.548888	0.371937	-0.117131	0.025583	-0.920483	0	0
35282	2.389719	-0.062941	9.467839	0.114170	0.028266	0.048580	-0.277230	0.177366	-0.548022	0.372492	-0.116500	0.024667	-0.920363	0	0
35283	2.406947	-0.490382	9.257989	0.138824	0.024974	0.024993	-0.277343	0.176156	-0.549603	0.372858	-0.115845	0.023454	-0.920330	0	0
35284	2.399612	-0.954234	9.067555	0.146079	0.016631	-0.002046	-0.277195	0.173303	-0.550439	0.372984	-0.115214	0.022141	-0.920390	0	0
35285	2.189000	-1.208598	8.967115	0.121864	0.016953	-0.007215	-0.278215	0.170857	-0.552037	0.373033	-0.114709	0.021008	-0.920460	0	0
35286	2.071383	-1.366878	8.885263	0.071362	0.000094	-0.019329	-0.278344	0.170996	-0.552293	0.372918	-0.114512	0.020302	-0.920547	0	0
35287	1.910235	-1.432770	9.042994	0.019262	0.004228	-0.033139	-0.277564	0.168805	-0.551043	0.372614	-0.114511	0.020039	-0.920676	0	0
35288	1.788448	-1.439865	9.120759	-0.052770	0.006134	-0.008517	-0.278866	0.171263	-0.552284	0.372455	-0.114720	0.020511	-0.920704	0	0
35289	1.703274	-1.386466	9.406748	-0.121920	0.015434	-0.011795	-0.277829	0.170442	-0.551269	0.372184	-0.115134	0.021622	-0.920736	0	0
35290	1.757277	-1.274567	9.562040	-0.137451	-0.000376	-0.001329	-0.277576	0.173041	-0.551610	0.371995	-0.115716	0.022857	-0.920710	0	0
35291	1.833596	-1.092370	9.708134	-0.095824	0.021123	-0.001395	-0.278761	0.175205	-0.551039	0.371848	-0.115977	0.023764	-0.920714	0	0
35292	1.926808	-0.948340	9.780663	-0.078965	0.018609	-0.017152	-0.277983	0.176168	-0.551026	0.371576	-0.116170	0.024512	-0.920780	0	0
35293	2.019482	-0.908070	9.798464	-0.037557	0.034158	-0.026813	-0.276944	0.176586	-0.550896	0.371258	-0.116101	0.024894	-0.920907	0	0
35294	2.084988	-0.967789	9.660522	-0.002825	0.046111	-0.025993	-0.278767	0.177117	-0.551132	0.370984	-0.115759	0.025034	-0.921056	0	0
35295	2.062006	-1.170593	9.580692	0.025101	0.051033	-0.019066	-0.278758	0.177131	-0.552300	0.370805	-0.115302	0.024904	-0.921189	0	0
35296	2.034023	-1.392984	9.520068	0.047304	0.044081	-0.031343	-0.277961	0.175105	-0.553254	0.370540	-0.114795	0.024568	-0.921368	0	0
35297	1.981973	-1.580557	9.402390	0.044018	0.058131	-0.033028	-0.278228	0.175092	-0.552474	0.370253	-0.114205	0.024278	-0.921564	0	0
35298	1.991421	-1.638398	9.357770	0.080229	0.043852	-0.031422	-0.278216	0.173189	-0.553030	0.370024	-0.113578	0.023638	-0.921750	0	0
35299	2.079036	-1.632035	9.372784	0.100648	0.031587	-0.040226	-0.277807	0.171163	-0.554371	0.369741	-0.113024	0.022726	-0.921955	0	0
35300	2.040087	-1.638777	9.354219	0.088603	0.021091	-0.033248	-0.278185	0.169120	-0.554928	0.369510	-0.112576	0.021922	-0.922122	0	0
35301	1.937957	-1.630459	9.339749	0.043390	0.016391	-0.043614	-0.276870	0.167094	-0.555497	0.369135	-0.112374	0.021485	-0.922307	0	0
35302	1.938081	-1.594860	9.412885	-0.014583	-0.000740	-0.038263	-0.278700	0.168576	-0.555454	0.368748	-0.112509	0.021547	-0.922444	0	0
35303	1.948224	-1.515341	9.457361	-0.065767	-0.019594	-0.037301	-0.278697	0.167345	-0.555219	0.368316	-0.113038	0.021998	-0.922541	0	0
35304	1.975542	-1.416257	9.475088	-0.093299	0.001620	-0.039784	-0.280518	0.167879	-0.555715	0.367823	-0.113442	0.022792	-0.922669	0	0
35305	2.027296	-1.321001	9.380828	-0.104018	-0.019175	-0.045048	-0.279213	0.169269	-0.556736	0.367275	-0.114110	0.023590	-0.922785	0	0
35306	2.080637	-1.369125	9.301437	-0.097371	-0.043665	-0.046868	-0.281050	0.170053	-0.555409	0.366725	-0.114948	0.024248	-0.922882	0	0
35307	2.007701	-1.377156	9.206165	-0.061139	-0.047371	-0.048740	-0.281719	0.170706	-0.553573	0.366198	-0.115720	0.024543	-0.922987	0	0
35308	2.046808	-1.387317	8.996908	-0.064621	-0.043775	-0.052204	-0.283937	0.171363	-0.553285	0.365635	-0.116440	0.024891	-0.923111	0	0
35309	2.105243	-1.403509	8.879118	-0.073518	-0.054950	-0.059178	-0.284451	0.171095	-0.554066	0.364998	-0.117331	0.025261	-0.923240	0	0
35310	2.153767	-1.458019	8.722274	-0.100778	-0.048855	-0.045113	-0.285247	0.172025	-0.552743	0.364459	-0.118228	0.025933	-0.923320	0	0
35311	2.223745	-1.551301	8.762909	-0.122416	-0.069805	-0.038110	-0.287859	0.172124	-0.551814	0.363962	-0.119431	0.026724	-0.923338	0	0
35312	2.255193	-1.557860	8.892825	-0.118042	-0.075192	-0.032898	-0.288517	0.172793	-0.551276	0.363519	-0.120631	0.027474	-0.923335	0	0
35313	2.256570	-1.625116	9.487412	-0.074588	-0.056442	-0.029470	-0.289317	0.173718	-0.549435	0.363154	-0.121535	0.027884	-0.923347	0	0
35314	2.216156	-1.462077	9.480983	-0.060587	-0.038208	-0.027738	-0.291154	0.174776	-0.548232	0.362819	-0.122183	0.028244	-0.923383	0	0
35315	2.178750	-1.208737	9.427348	-0.033173	-0.035617	-0.036566	-0.290647	0.176270	-0.547298	0.362432	-0.122748	0.028335	-0.923457	0	0
35316	2.209283	-1.017430	9.223577	-0.059101	-0.038943	-0.033028	-0.291554	0.176131	-0.547813	0.362050	-0.123398	0.028672	-0.923510	0	0
35317	2.218458	-1.091593	9.338520	-0.109301	-0.038516	-0.037231	-0.292351	0.177746	-0.546608	0.361562	-0.124268	0.029445	-0.923560	0	0
35318	2.222154	-1.235719	9.639013	-0.148820	-0.034905	-0.029237	-0.293407	0.179086	-0.545535	0.361101	-0.125204	0.030630	-0.923575	0	0
35319	2.209585	-1.266927	9.837385	-0.143502	-0.027151	-0.026611	-0.295104	0.179886	-0.545377	0.360663	-0.126091	0.031767	-0.923588	0	0
35320	2.236741	-1.157873	10.051362	-0.117460	-0.012539	-0.025779	-0.294972	0.180440	-0.545887	0.360264	-0.126706	0.032747	-0.923625	0	0
35321	2.212790	-1.069165	10.169389	-0.110557	0.003231	-0.031872	-0.294477	0.183012	-0.543892	0.359807	-0.127196	0.033675	-0.923702	0	0
35322	2.035228	-1.041900	10.256193	-0.098166	0.031116	-0.030986	-0.294351	0.183692	-0.543620	0.359370	-0.127339	0.034627	-0.923818	0	0
35323	1.837531	-1.107968	10.458344	-0.121968	0.045994	-0.020429	-0.293696	0.185488	-0.544888	0.358988	-0.127469	0.035823	-0.923903	0	0
35324	1.730716	-1.079555	10.386164	-0.095334	0.062902	0.003944	-0.295259	0.184100	-0.544255	0.358861	-0.127295	0.036908	-0.923933	0	0
35325	1.702351	-0.984295	10.133965	-0.039886	0.070338	0.007276	-0.293564	0.185493	-0.545149	0.358830	-0.126892	0.037464	-0.923978	0	0
35326	1.676308	-0.926840	9.786755	0.003544	0.083990	0.010664	-0.293176	0.186591	-0.545390	0.358886	-0.126166	0.037720	-0.924046	0	0
35327	1.698610	-0.937042	9.374517	0.046681	0.066185	0.013977	-0.293295	0.186195	-0.546565	0.359027	-0.125486	0.037464	-0.924094	0	0
35328	1.824592	-1.064841	9.200315	0.075972	0.044923	0.017352	-0.292113	0.185536	-0.547496	0.359248	-0.124859	0.036918	-0.924115	0	0
35329	1.892064	-1.197808	9.100021	0.062201	0.023000	0.027821	-0.291840	0.185009	-0.548806	0.359552	-0.124517	0.036377	-0.924064	0	0
35330	1.874614	-1.258974	9.157660	0.056878	0.013467	0.025197	-0.291834	0.185292	-0.549580	0.359833	-0.124246	0.035904	-0.924010	0	0
35331	1.750448	-1.249462	9.272031	0.029384	0.001243	0.038307	-0.291706	0.184605	-0.549075	0.360201	-0.124218	0.035600	-0.923882	0	0
35332	1.599306	-1.241703	9.566157	0.038609	-0.008082	0.069633	-0.292482	0.185154	-0.549967	0.360876	-0.124195	0.035274	-0.923634	0	0
35333	1.433720	-1.220888	9.788172	0.032898	-0.018855	0.090527	-0.290915	0.184215	-0.549997	0.361738	-0.124317	0.034933	-0.923293	0	0
35334	1.380126	-1.186606	10.022318	0.036866	0.011504	0.101059	-0.291831	0.185709	-0.550221	0.362693	-0.124109	0.034734	-0.922954	0	0
35335	1.395024	-1.117342	10.112538	0.086096	-0.003846	0.107846	-0.290391	0.185461	-0.551015	0.363776	-0.123886	0.033982	-0.922586	0	0
35336	1.585574	-1.029132	9.889078	0.113205	-0.002561	0.122617	-0.290398	0.187919	-0.551227	0.365033	-0.123523	0.033053	-0.922172	0	0
35337	1.848483	-1.025506	9.795899	0.159370	0.005556	0.135629	-0.289350	0.186978	-0.551512	0.366457	-0.122934	0.031691	-0.921733	0	0
35338	2.144404	-1.201898	9.713923	0.216707	0.015416	0.142532	-0.289740	0.185603	-0.551017	0.368009	-0.122019	0.029899	-0.921296	0	0
35339	2.209093	-1.413883	9.518148	0.224706	0.022285	0.146047	-0.288395	0.181016	-0.554103	0.369599	-0.121034	0.028005	-0.920849	0	0
35340	2.178952	-1.631397	9.237328	0.214024	0.037893	0.160095	-0.285893	0.178065	-0.556126	0.371295	-0.119915	0.026342	-0.920362	0	0
35341	2.059125	-1.757736	9.122087	0.146945	0.023268	0.179432	-0.286420	0.179972	-0.556345	0.373095	-0.119198	0.025213	-0.919759	0	0
35342	1.908103	-1.826930	8.911538	0.085371	0.025983	0.205769	-0.285890	0.180814	-0.557760	0.375062	-0.118655	0.024743	-0.919041	0	0
35343	1.834857	-1.870002	8.912617	0.063252	0.017112	0.224991	-0.284200	0.183297	-0.558633	0.377180	-0.118293	0.024427	-0.918229	0	0
35344	1.779254	-1.811082	8.895371	0.067030	-0.018361	0.256266	-0.282913	0.184658	-0.557317	0.379601	-0.118212	0.024018	-0.917253	0	0
35345	1.758196	-1.669886	8.873657	0.079666	-0.016236	0.281512	-0.280556	0.186211	-0.559640	0.382262	-0.118075	0.023505	-0.916178	0	0
35346	1.768860	-1.500553	8.916980	0.080023	-0.042078	0.311951	-0.280564	0.186885	-0.558978	0.385204	-0.118147	0.022951	-0.914949	0	0
35347	1.876422	-1.400299	8.986133	0.093651	-0.021620	0.334655	-0.279385	0.188691	-0.560639	0.388362	-0.117990	0.022359	-0.913648	0	0
35348	1.964763	-1.256282	9.063616	0.133263	-0.020772	0.369431	-0.277835	0.191156	-0.560212	0.391882	-0.117645	0.021467	-0.912210	0	0
35349	2.028412	-1.161344	9.208759	0.176694	-0.032776	0.386717	-0.275621	0.193923	-0.561472	0.395603	-0.117252	0.020131	-0.910684	0	0
35350	2.072492	-1.103949	9.252137	0.225801	-0.016992	0.412787	-0.273533	0.194499	-0.562255	0.399613	-0.116495	0.018462	-0.909064	0	0
35351	2.194368	-1.034031	9.419790	0.276517	-0.003821	0.435369	-0.271823	0.191385	-0.562848	0.403870	-0.115430	0.016383	-0.907357	0	0
35352	2.247947	-1.001865	9.542484	0.280551	0.009752	0.456336	-0.268955	0.192790	-0.563880	0.408310	-0.114198	0.014373	-0.905558	0	0
35353	2.211790	-0.952467	9.493180	0.288211	0.016183	0.487722	-0.266586	0.192715	-0.566884	0.413027	-0.112894	0.012320	-0.903610	0	0
35354	2.083332	-0.848007	9.584792	0.324777	0.036831	0.492005	-0.262657	0.192924	-0.569635	0.417814	-0.111222	0.010062	-0.901643	0	0
35355	1.986937	-0.693862	9.548056	0.409211	0.049825	0.515315	-0.260952	0.192686	-0.571080	0.422881	-0.109103	0.007080	-0.899566	0	0
35356	1.963067	-0.627364	9.479343	0.445223	0.063206	0.536171	-0.256621	0.190035	-0.573890	0.428159	-0.106676	0.003895	-0.897377	0	0
35357	2.006893	-0.634342	9.417706	0.411123	0.071033	0.553745	-0.252702	0.188994	-0.574847	0.433532	-0.104351	0.001019	-0.895075	0	0
35358	1.967690	-0.705456	9.294126	0.373468	0.071967	0.568686	-0.249272	0.186762	-0.579200	0.438985	-0.102144	-0.001451	-0.892668	0	0
35359	1.820218	-0.887980	9.672616	0.403228	0.092586	0.574763	-0.245337	0.187120	-0.582857	0.444496	-0.099650	-0.004140	-0.890211	0	0
35360	1.594358	-1.123005	10.250695	0.420943	0.104448	0.586951	-0.240895	0.185674	-0.583826	0.450119	-0.096935	-0.006871	-0.887665	0	0
35361	1.482889	-1.053539	10.200996	0.388838	0.125293	0.611502	-0.235137	0.185088	-0.586995	0.455901	-0.094204	-0.009237	-0.884983	0	0
35362	1.677613	-0.726383	9.656421	0.305121	0.101186	0.630859	-0.231988	0.185704	-0.590122	0.461755	-0.092037	-0.010915	-0.882152	0	0
35363	1.837074	-0.536417	9.473864	0.189629	0.077789	0.618921	-0.226250	0.187419	-0.591817	0.467368	-0.090632	-0.011731	-0.879327	0	0
35364	1.904379	-0.682425	9.455705	0.101723	0.078282	0.627927	-0.224150	0.186504	-0.593408	0.472964	-0.089603	-0.011725	-0.876436	0	0
35365	1.902519	-0.961523	9.674510	0.066096	0.059341	0.624519	-0.218430	0.190387	-0.593892	0.478474	-0.088935	-0.011537	-0.873510	0	0
35366	1.877437	-1.083135	9.716937	0.063663	0.048696	0.634972	-0.215450	0.197116	-0.595080	0.484062	-0.088340	-0.011330	-0.870489	0	0
35367	1.853361	-1.025439	9.786104	0.061514	0.047254	0.617519	-0.211024	0.200726	-0.596600	0.489468	-0.087793	-0.011162	-0.867519	0	0
35368	1.771165	-0.907285	9.920421	0.060020	0.036503	0.634915	-0.207138	0.205397	-0.596147	0.495011	-0.087314	-0.010982	-0.864418	0	0
35369	1.397671	-0.670165	10.058317	0.049653	0.012854	0.648752	-0.204274	0.206522	-0.596535	0.500634	-0.087118	-0.010848	-0.861196	0	0
35370	1.572615	-0.669281	10.281867	0.020498	0.045380	0.645470	-0.199832	0.210155	-0.599871	0.506191	-0.086755	-0.010271	-0.857985	0	0
35371	1.465723	-0.588766	10.546955	0.027411	0.054978	0.642837	-0.195174	0.214682	-0.598258	0.511707	-0.086298	-0.009734	-0.854760	0	0
35372	1.559170	-0.433374	10.469535	0.056869	0.076665	0.638449	-0.190348	0.217211	-0.600320	0.517200	-0.085474	-0.009315	-0.851535	0	0
35373	1.701850	-0.217958	10.193307	0.106436	0.078442	0.614756	-0.185805	0.221897	-0.600521	0.522504	-0.084400	-0.009359	-0.848398	0	0
35374	1.795654	-0.073014	9.742889	0.161921	0.075052	0.585795	-0.181892	0.226749	-0.603570	0.527602	-0.083031	-0.009885	-0.845366	0	0
35375	1.819818	-0.143667	9.528275	0.213895	0.064701	0.555095	-0.176931	0.226954	-0.605160	0.532450	-0.081504	-0.010974	-0.842457	0	0
35376	1.755319	-0.375113	9.436891	0.228783	0.045803	0.529716	-0.175477	0.224531	-0.606646	0.537080	-0.080018	-0.012264	-0.839638	0	0
35377	1.607660	-0.639767	9.560007	0.250406	0.034021	0.492990	-0.171805	0.224058	-0.609538	0.541395	-0.078545	-0.013877	-0.836976	0	0
35378	1.411875	-0.793376	9.775394	0.295272	0.049624	0.480680	-0.166584	0.223853	-0.610878	0.545641	-0.076656	-0.015743	-0.834357	0	0
35379	1.304794	-0.788112	9.821521	0.274012	0.057243	0.453706	-0.163548	0.221200	-0.614587	0.549619	-0.074849	-0.017451	-0.831873	0	0
35380	1.126137	-0.516427	9.974777	0.260133	0.062645	0.452835	-0.160789	0.218795	-0.616472	0.553570	-0.073036	-0.018972	-0.829377	0	0
35381	1.171192	-0.252474	10.214757	0.171588	0.063513	0.439121	-0.156753	0.221165	-0.617363	0.557324	-0.071732	-0.019799	-0.826954	0	0
35382	1.252307	0.254831	9.929580	0.080768	0.056055	0.406176	-0.154262	0.222039	-0.619831	0.560739	-0.070957	-0.019904	-0.824706	0	0
35383	1.272534	0.422507	10.115499	0.031570	0.055205	0.373158	-0.151010	0.224398	-0.620457	0.563827	-0.070486	-0.019672	-0.822644	0	0
35384	1.273385	0.494727	9.729140	0.027570	0.056359	0.308615	-0.148933	0.226328	-0.620434	0.566386	-0.069986	-0.019405	-0.820934	0	0
35385	1.338686	0.435405	9.775208	0.102680	0.045918	0.270004	-0.146843	0.226359	-0.621228	0.568661	-0.069168	-0.019888	-0.819417	0	0
35386	1.359855	0.244720	9.442743	0.211930	0.057002	0.238336	-0.143833	0.227097	-0.623312	0.570763	-0.067601	-0.021178	-0.818053	0	0
35387	1.198481	0.096351	9.376569	0.345957	0.038181	0.208225	-0.142108	0.223733	-0.625728	0.572684	-0.065445	-0.023744	-0.816815	0	0
35388	1.080770	-0.081182	9.279919	0.399255	0.038074	0.192368	-0.141554	0.218163	-0.627269	0.574506	-0.062952	-0.026703	-0.815639	0	0
35389	1.123888	-0.198081	9.282101	0.431592	0.015328	0.178272	-0.139428	0.214544	-0.630731	0.576210	-0.060478	-0.030114	-0.814504	0	0
35390	1.123574	-0.283679	9.121100	0.409004	0.022677	0.167899	-0.139388	0.209254	-0.633172	0.577815	-0.058045	-0.033255	-0.813422	0	0
35391	1.167236	-0.328922	9.008080	0.405338	0.001753	0.166989	-0.138044	0.205352	-0.636504	0.579384	-0.055826	-0.036532	-0.812320	0	0
35392	1.221051	-0.264702	9.085225	0.342363	0.002104	0.173282	-0.136960	0.200213	-0.639339	0.580968	-0.053946	-0.039246	-0.811188	0	0
35393	1.123777	-0.217494	9.281827	0.201430	0.004970	0.170193	-0.136177	0.198851	-0.638852	0.582438	-0.052881	-0.040841	-0.810125	0	0
35394	1.153609	-0.087818	9.384668	0.049095	-0.002548	0.165375	-0.135248	0.197515	-0.640443	0.583788	-0.052741	-0.041208	-0.809143	0	0
35395	1.231954	0.049236	9.660809	-0.051711	-0.002339	0.142991	-0.134209	0.199991	-0.641181	0.584897	-0.053198	-0.040807	-0.808332	0	0
35396	1.342111	0.201496	9.854115	-0.138478	-0.007676	0.132764	-0.133563	0.200127	-0.640663	0.585879	-0.054182	-0.039704	-0.807610	0	0
35397	1.330823	0.324587	9.706023	-0.208201	-0.013735	0.110256	-0.131890	0.205876	-0.640822	0.586630	-0.055633	-0.038124	-0.807042	0	0
35398	1.187614	0.361144	9.583957	-0.267207	-0.011286	0.098196	-0.132302	0.209681	-0.639966	0.587257	-0.057387	-0.036021	-0.806560	0	0
35399	1.203069	0.148837	9.895313	-0.236173	-0.007968	0.091164	-0.131568	0.216476	-0.637241	0.587833	-0.058945	-0.034191	-0.806107	0	0
35400	1.260741	0.026803	9.911613	-0.155308	-0.013583	0.075234	-0.132371	0.220278	-0.636382	0.588331	-0.060051	-0.033017	-0.805711	0	0
35401	1.464246	-0.093303	10.079517	-0.004569	-0.020359	0.094010	-0.130554	0.222481	-0.636612	0.589060	-0.060347	-0.033123	-0.805152	0	0
35402	1.677938	-0.177112	10.029810	0.149316	-0.016328	0.093615	-0.130422	0.221799	-0.636496	0.589890	-0.059687	-0.034408	-0.804540	0	0
35403	1.760356	-0.208230	10.146094	0.243100	-0.011260	0.111690	-0.129358	0.219099	-0.637985	0.590908	-0.058461	-0.036449	-0.803792	0	0
35404	1.582603	-0.212592	10.239717	0.262339	0.003423	0.115138	-0.130364	0.213107	-0.639653	0.591971	-0.056982	-0.038513	-0.803020	0	0
35405	1.370925	-0.201603	10.288342	0.251129	0.022907	0.107342	-0.129942	0.210965	-0.642555	0.592963	-0.055432	-0.040416	-0.802302	0	0
35406	1.405197	-0.172393	10.254070	0.241950	0.033284	0.117868	-0.127320	0.209370	-0.643903	0.594048	-0.053835	-0.042138	-0.801520	0	0
35407	1.484120	-0.020771	10.089775	0.240541	0.059443	0.122302	-0.126394	0.207068	-0.644604	0.595161	-0.052059	-0.043730	-0.800725	0	0
35408	1.649875	-0.005560	9.902164	0.184916	0.037201	0.118063	-0.126107	0.206014	-0.647353	0.596205	-0.050769	-0.044971	-0.799962	0	0
35409	1.664462	-0.079276	9.532779	0.100075	0.032755	0.111326	-0.123744	0.204008	-0.648708	0.597141	-0.050044	-0.045606	-0.799274	0	0
35410	1.761207	-0.195713	9.451413	0.082737	0.029413	0.108777	-0.123199	0.201581	-0.650577	0.598054	-0.049421	-0.046081	-0.798602	0	0
35411	1.748073	-0.324042	9.653257	0.120010	0.013188	0.119975	-0.123592	0.201161	-0.650063	0.599057	-0.048743	-0.046992	-0.797839	0	0
35412	1.680670	-0.252430	9.374993	0.137796	0.011626	0.104197	-0.122016	0.199825	-0.651139	0.599948	-0.047930	-0.048015	-0.797158	0	0
35413	1.593928	-0.142737	9.180033	0.116884	0.009544	0.137371	-0.120963	0.199852	-0.652445	0.601082	-0.047314	-0.048918	-0.796284	0	0
35414	1.470350	-0.088714	8.999657	0.011933	0.003649	0.122806	-0.121083	0.198769	-0.653244	0.602053	-0.047330	-0.048976	-0.795546	0	0
35415	1.202874	-0.041286	9.088825	-0.070738	-0.002932	0.139555	-0.120168	0.200704	-0.654511	0.603108	-0.047943	-0.048458	-0.794742	0	0
35416	1.052421	0.021118	9.049610	-0.087984	-0.023035	0.150858	-0.119410	0.204518	-0.653403	0.604241	-0.048786	-0.047869	-0.793865	0	0
35417	0.933150	0.074480	9.365438	-0.091320	-0.013452	0.153490	-0.119159	0.206840	-0.653360	0.605388	-0.049607	-0.047235	-0.792977	0	0
35418	0.930359	0.082655	9.726356	-0.097949	-0.020728	0.170936	-0.118140	0.210382	-0.652129	0.606672	-0.050502	-0.046543	-0.791980	0	0
35419	0.950018	0.224379	10.284759	-0.103220	-0.017238	0.169210	-0.118150	0.214483	-0.652828	0.607932	-0.051424	-0.045819	-0.790996	0	0
35420	0.983175	0.536860	10.535388	-0.101404	0.012500	0.164902	-0.118167	0.217065	-0.651998	0.609176	-0.052074	-0.044900	-0.790049	0	0
35421	0.958904	0.918529	10.279909	-0.074416	0.026873	0.132545	-0.116081	0.217226	-0.652269	0.610177	-0.052446	-0.044149	-0.789293	0	0
35422	0.889581	1.070722	9.959256	-0.090452	0.040617	0.105561	-0.116099	0.221178	-0.651932	0.610971	-0.052780	-0.043177	-0.788710	0	0
35423	0.901557	0.974705	9.633193	-0.080853	0.033280	0.071503	-0.114284	0.223378	-0.651902	0.611488	-0.053107	-0.042365	-0.788332	0	0
35424	0.919485	0.693849	9.556149	-0.003310	0.047011	0.050413	-0.111940	0.224499	-0.652416	0.611902	-0.052834	-0.042070	-0.788045	0	0
35425	0.867964	0.598463	9.442193	0.094882	0.029841	0.041357	-0.111418	0.224780	-0.652674	0.612273	-0.052093	-0.042677	-0.787773	0	0
35426	0.893873	0.466264	9.524449	0.142916	0.028869	0.023787	-0.110873	0.221666	-0.654167	0.612537	-0.051057	-0.043659	-0.787582	0	0
35427	0.864318	0.414960	9.577664	0.102916	0.025845	0.013430	-0.110859	0.220864	-0.655482	0.612689	-0.050279	-0.044362	-0.787475	0	0
35428	0.836454	0.276352	9.842649	0.061349	0.026207	0.008331	-0.110591	0.220604	-0.656268	0.612787	-0.049756	-0.044725	-0.787411	0	0
35429	0.774351	0.106533	10.103139	-0.002426	0.028318	0.013767	-0.110581	0.217327	-0.656072	0.612890	-0.049595	-0.044573	-0.787350	0	0
35430	0.735052	0.034538	10.059443	-0.076810	0.030723	0.008758	-0.109281	0.218158	-0.656065	0.612925	-0.049884	-0.043820	-0.787346	0	0
35431	0.754822	0.050992	9.872801	-0.107583	0.048333	0.015875	-0.108260	0.222390	-0.655470	0.613001	-0.050201	-0.042704	-0.787328	0	0
35432	0.847229	-0.000788	9.654456	-0.114721	0.030974	0.012376	-0.108133	0.224308	-0.655953	0.613051	-0.050721	-0.041650	-0.787313	0	0
35433	0.944087	-0.102398	9.549088	-0.109190	0.023638	0.029809	-0.108157	0.226467	-0.654093	0.613224	-0.051242	-0.040657	-0.787196	0	0
35434	1.001642	-0.248485	9.545680	-0.112355	0.044577	0.031646	-0.106738	0.231675	-0.654780	0.613432	-0.051649	-0.039528	-0.787065	0	0
35435	1.054692	-0.349837	9.451012	-0.084296	0.054641	0.043822	-0.106875	0.233310	-0.654747	0.613740	-0.051775	-0.038528	-0.786866	0	0
35436	1.064105	-0.398825	9.483992	-0.118270	0.047407	0.073565	-0.104544	0.234548	-0.653701	0.614270	-0.052212	-0.037313	-0.786482	0	0
35437	1.086017	-0.394288	9.495655	-0.128249	0.055981	0.087577	-0.104435	0.238220	-0.652721	0.614898	-0.052612	-0.035930	-0.786029	0	0
35438	1.061627	-0.408405	9.474229	-0.125892	0.064304	0.112015	-0.102500	0.240818	-0.651645	0.615729	-0.052977	-0.034532	-0.785417	0	0
35439	1.117972	-0.359376	9.386467	-0.096650	0.055377	0.110162	-0.101207	0.242737	-0.651357	0.616548	-0.053194	-0.033385	-0.784809	0	0
35440	1.249069	-0.399938	9.440967	-0.067071	0.070807	0.111890	-0.099654	0.243836	-0.650698	0.617407	-0.053145	-0.032408	-0.784177	0	0
35441	1.364994	-0.532966	9.528396	-0.088253	0.044865	0.102316	-0.097841	0.246171	-0.650535	0.618163	-0.053393	-0.031398	-0.783606	0	0
35442	1.493579	-0.583428	9.602180	-0.107225	0.027330	0.111942	-0.096804	0.248781	-0.651141	0.618988	-0.053932	-0.030375	-0.782957	0	0
35443	1.454294	-0.632332	9.665339	-0.153942	0.017167	0.113793	-0.096308	0.252040	-0.649522	0.619787	-0.054813	-0.029019	-0.782316	0	0
35444	1.330477	-0.592017	9.627615	-0.193533	0.006819	0.126067	-0.094236	0.254513	-0.649229	0.620664	-0.056051	-0.027439	-0.781589	0	0
35445	1.150778	-0.550489	9.523410	-0.233304	0.012481	0.122677	-0.093744	0.259275	-0.647841	0.621481	-0.057465	-0.025487	-0.780903	0	0
35446	1.189934	-0.521159	9.474502	-0.222274	0.044462	0.138439	-0.092334	0.263372	-0.646992	0.622438	-0.058590	-0.023441	-0.780121	0	0
35447	1.306221	-0.561256	9.718191	-0.153558	0.036261	0.123411	-0.089754	0.265692	-0.645017	0.623305	-0.059323	-0.021964	-0.779416	0	0
35448	1.325631	-0.555046	9.800147	-0.089394	0.037352	0.132825	-0.091064	0.268823	-0.645466	0.624286	-0.059674	-0.021001	-0.778630	0	0
35449	1.318787	-0.491037	9.723743	-0.022101	0.035172	0.129125	-0.088471	0.271575	-0.645301	0.625272	-0.059600	-0.020554	-0.777856	0	0
35450	1.394666	-0.441530	9.577433	0.034599	0.033233	0.115004	-0.087416	0.271057	-0.646747	0.626193	-0.059205	-0.020593	-0.777144	0	0
35451	1.450059	-0.511598	9.725261	0.071915	0.021129	0.087838	-0.086633	0.269969	-0.646384	0.626909	-0.058648	-0.020996	-0.776599	0	0
35452	1.353763	-0.725958	9.869696	0.086829	0.014497	0.059000	-0.087156	0.269275	-0.645875	0.627411	-0.058059	-0.021590	-0.776220	0	0
35453	1.147885	-0.944846	10.069860	0.088016	0.007916	0.034547	-0.085699	0.268091	-0.648246	0.627719	-0.057495	-0.022231	-0.775996	0	0
35454	0.925347	-1.098126	10.276186	0.080603	0.007523	0.010128	-0.086725	0.265087	-0.648816	0.627839	-0.056988	-0.022849	-0.775918	0	0
35455	0.758097	-1.026511	10.075280	0.097178	-0.001675	-0.017894	-0.086070	0.264551	-0.649091	0.627742	-0.056423	-0.023639	-0.776014	0	0
35456	0.813488	-0.789162	9.639171	0.125603	-0.008184	-0.056395	-0.086700	0.262518	-0.650685	0.627370	-0.055740	-0.024743	-0.776329	0	0
35457	0.975537	-0.577109	9.432657	0.174199	-0.024169	-0.115895	-0.088765	0.258549	-0.651267	0.626548	-0.054838	-0.026320	-0.777006	0	0
35458	0.943448	-0.661486	9.405566	0.181019	-0.055384	-0.185780	-0.088739	0.255707	-0.653140	0.625181	-0.054140	-0.028221	-0.778088	0	0
35459	0.862473	-0.775084	9.425188	0.184812	-0.078969	-0.239939	-0.093921	0.250209	-0.653990	0.623376	-0.053560	-0.030284	-0.779497	0	0
35460	0.900429	-0.903892	9.630687	0.211393	-0.092471	-0.283646	-0.097017	0.245833	-0.655612	0.621229	-0.052933	-0.032705	-0.781155	0	0
35461	1.147771	-1.007910	9.846230	0.244609	-0.112923	-0.336085	-0.098823	0.242274	-0.656058	0.618678	-0.052212	-0.035487	-0.783104	0	0
35462	1.425598	-0.930247	9.850602	0.236779	-0.108746	-0.377884	-0.103617	0.238285	-0.657270	0.615787	-0.051520	-0.038256	-0.785295	0	0
35463	1.377503	-0.809736	9.964796	0.242458	-0.120208	-0.426798	-0.106972	0.232400	-0.658400	0.612493	-0.050837	-0.041110	-0.787767	0	0
35464	1.167198	-0.964796	10.103025	0.188086	-0.134979	-0.458098	-0.113050	0.227192	-0.661315	0.608901	-0.050616	-0.043695	-0.790423	0	0
35465	1.015910	-1.041059	10.093328	0.120184	-0.158678	-0.471067	-0.118632	0.222499	-0.661367	0.605149	-0.050958	-0.045826	-0.793157	0	0
35466	1.041046	-0.928140	9.958776	0.033307	-0.157674	-0.490882	-0.123706	0.218752	-0.660235	0.601174	-0.051838	-0.047338	-0.796028	0	0
35467	1.261296	-0.748226	9.760146	-0.034177	-0.164205	-0.488945	-0.128898	0.216807	-0.661534	0.597167	-0.053143	-0.048272	-0.798898	0	0
35468	1.348506	-0.408346	9.685497	-0.057452	-0.165250	-0.520304	-0.135924	0.214141	-0.661147	0.592872	-0.054611	-0.049118	-0.801940	0	0
35469	1.416864	-0.370033	9.679622	-0.062083	-0.190762	-0.561353	-0.141668	0.213240	-0.659046	0.588221	-0.056258	-0.050019	-0.805189	0	0
35470	1.575985	-0.256706	9.403981	-0.104177	-0.209360	-0.579590	-0.147916	0.211674	-0.658772	0.583362	-0.058323	-0.050779	-0.808523	0	0
35471	1.758541	-0.211641	9.577143	-0.142918	-0.231506	-0.600449	-0.155209	0.208172	-0.657230	0.578282	-0.060753	-0.051288	-0.811954	0	0
35472	1.886939	-0.282211	9.713593	-0.184034	-0.222719	-0.588064	-0.162256	0.207806	-0.655239	0.573249	-0.063380	-0.051479	-0.815303	0	0
35473	1.923341	-0.265024	9.887312	-0.215132	-0.211976	-0.591426	-0.169306	0.208671	-0.653614	0.568157	-0.066074	-0.051283	-0.818659	0	0
35474	1.844760	-0.289450	10.402040	-0.218569	-0.219077	-0.586208	-0.177777	0.207344	-0.652281	0.563068	-0.068866	-0.051166	-0.821945	0	0
35475	1.735496	-0.268057	10.308027	-0.240392	-0.185902	-0.572114	-0.184422	0.206313	-0.651474	0.558082	-0.071492	-0.050596	-0.825151	0	0
35476	1.560681	-0.171293	10.473231	-0.289428	-0.190977	-0.558065	-0.190439	0.208409	-0.649183	0.553142	-0.074458	-0.049712	-0.828263	0	0
35477	1.654555	0.047780	10.343445	-0.353578	-0.164626	-0.536879	-0.195278	0.209702	-0.647305	0.548327	-0.077547	-0.048054	-0.831273	0	0
35478	1.796939	0.209917	10.056782	-0.430882	-0.138885	-0.525238	-0.201164	0.213174	-0.645896	0.543528	-0.080869	-0.045680	-0.834237	0	0
35479	1.975037	0.226682	9.718802	-0.471758	-0.127580	-0.503258	-0.206161	0.216069	-0.641259	0.538866	-0.084307	-0.042812	-0.837068	0	0
35480	1.991996	0.237339	9.839615	-0.428450	-0.150901	-0.487747	-0.211927	0.219252	-0.638429	0.534325	-0.087728	-0.040488	-0.839739	0	0
35481	1.952172	0.027266	9.551861	-0.340289	-0.142674	-0.494945	-0.218862	0.222838	-0.636102	0.529791	-0.090589	-0.038802	-0.842383	0	0
35482	1.940697	-0.225405	9.802738	-0.260445	-0.130331	-0.488138	-0.222274	0.224549	-0.633707	0.525366	-0.092936	-0.037779	-0.844942	0	0
35483	2.140560	-0.219249	9.529474	-0.213382	-0.110750	-0.479469	-0.226968	0.224768	-0.633150	0.521056	-0.094860	-0.036983	-0.847428	0	0
35484	2.236605	-0.053156	9.360147	-0.205830	-0.084907	-0.460232	-0.233478	0.222237	-0.632244	0.516900	-0.096542	-0.036155	-0.849816	0	0
35485	2.198355	0.045357	9.260749	-0.238524	-0.075953	-0.456640	-0.238442	0.222164	-0.630262	0.512742	-0.098311	-0.034954	-0.852179	0	0
35486	2.034449	-0.071768	9.444446	-0.274062	-0.089653	-0.456587	-0.241703	0.222536	-0.629842	0.508523	-0.100380	-0.033564	-0.854519	0	0
35487	1.970086	-0.237644	9.569466	-0.312577	-0.068493	-0.451172	-0.245885	0.222748	-0.628249	0.504310	-0.102461	-0.031690	-0.856837	0	0
35488	2.032059	-0.397137	9.897447	-0.373360	-0.059716	-0.430007	-0.248520	0.224047	-0.625089	0.500195	-0.104779	-0.029269	-0.859052	0	0
35489	2.096975	-0.476115	10.185348	-0.380714	-0.040675	-0.419443	-0.253897	0.230113	-0.623374	0.496160	-0.106969	-0.026639	-0.861205	0	0
35490	1.914650	-0.447849	10.185120	-0.400518	-0.020057	-0.386212	-0.256915	0.233204	-0.621993	0.492373	-0.109086	-0.023738	-0.863195	0	0
35491	1.631750	-0.531981	10.330876	-0.407140	0.008013	-0.387020	-0.259315	0.238446	-0.617588	0.488571	-0.110983	-0.020598	-0.865192	0	0
35492	1.431426	-0.659547	10.389372	-0.387489	0.023296	-0.366989	-0.262855	0.239746	-0.615200	0.484943	-0.112660	-0.017574	-0.867081	0	0
35493	1.431968	-0.597091	10.228038	-0.370642	0.024625	-0.347852	-0.264701	0.242164	-0.613582	0.481497	-0.114228	-0.014612	-0.868849	0	0
35494	1.559032	-0.549474	9.993361	-0.303350	0.049955	-0.325285	-0.267300	0.246539	-0.616334	0.478310	-0.115268	-0.012143	-0.870509	0	0
35495	1.666017	-0.560233	10.005263	-0.244132	0.068498	-0.313176	-0.268734	0.247346	-0.616568	0.475298	-0.115843	-0.010026	-0.872107	0	0
35496	1.665703	-0.609087	10.033628	-0.169295	0.072824	-0.292442	-0.269814	0.247824	-0.612006	0.472535	-0.116046	-0.008576	-0.873596	0	0
35497	1.890263	-0.572171	9.593179	-0.085990	0.075465	-0.278694	-0.272156	0.247806	-0.612379	0.469997	-0.115809	-0.007766	-0.875003	0	0
35498	2.329672	-0.406212	9.168972	-0.014969	0.080010	-0.271863	-0.272666	0.246719	-0.613176	0.467584	-0.115221	-0.007608	-0.876374	0	0
35499	2.690914	-0.265419	8.886634	0.063506	0.063618	-0.270355	-0.272894	0.243749	-0.615829	0.465280	-0.114397	-0.008174	-0.877702	0	0
35500	2.817154	-0.312740	8.897571	0.107669	0.052621	-0.261768	-0.273898	0.239955	-0.618753	0.463087	-0.113475	-0.009208	-0.878970	0	0
35501	2.635402	-0.503890	9.424414	0.156073	0.050474	-0.261919	-0.276639	0.237585	-0.616832	0.460951	-0.112348	-0.010661	-0.880221	0	0
35502	2.286615	-0.885215	10.378511	0.194981	0.070626	-0.234069	-0.276080	0.233807	-0.619766	0.459093	-0.110866	-0.012348	-0.881357	0	0
35503	1.978299	-1.073391	10.954320	0.204551	0.113881	-0.213063	-0.275787	0.229607	-0.621928	0.457440	-0.108959	-0.013878	-0.882431	0	0
35504	1.873374	-0.816116	10.376935	0.203141	0.147197	-0.212140	-0.278080	0.222527	-0.624907	0.455771	-0.106764	-0.015260	-0.883539	0	0
35505	1.767890	-0.297961	9.474014	0.173976	0.155288	-0.201644	-0.276482	0.219991	-0.628084	0.454183	-0.104628	-0.016317	-0.884593	0	0
35506	1.684368	-0.091405	9.076990	0.177097	0.142378	-0.209578	-0.276704	0.214971	-0.630518	0.452511	-0.102594	-0.017489	-0.885665	0	0
35507	1.556389	-0.280730	9.396829	0.187599	0.126364	-0.198312	-0.277592	0.211430	-0.631749	0.450953	-0.100650	-0.018796	-0.886656	0	0
35508	1.597450	-0.678569	9.784847	0.191256	0.112084	-0.186972	-0.276662	0.209135	-0.632970	0.449480	-0.098822	-0.020207	-0.887577	0	0
35509	1.669479	-0.812167	9.958018	0.195477	0.118486	-0.156411	-0.277656	0.204396	-0.636691	0.448293	-0.096915	-0.021570	-0.888355	0	0
35510	1.842955	-0.767840	9.545485	0.240645	0.119748	-0.146925	-0.275025	0.201168	-0.638331	0.447220	-0.094804	-0.023345	-0.889079	0	0
35511	1.897023	-0.366281	8.966482	0.249538	0.103670	-0.124357	-0.275769	0.195182	-0.640261	0.446359	-0.092793	-0.025223	-0.889672	0	0
35512	1.946845	-0.208922	8.744835	0.223437	0.070550	-0.115663	-0.275740	0.190286	-0.641525	0.445508	-0.091203	-0.027034	-0.890210	0	0
35513	1.868536	-0.295127	8.699417	0.202474	0.037473	-0.112210	-0.277003	0.187041	-0.644826	0.444687	-0.089996	-0.028783	-0.890688	0	0
35514	1.682176	-0.545828	8.688047	0.228705	0.001932	-0.086223	-0.275419	0.183247	-0.645690	0.444102	-0.089001	-0.030921	-0.891009	0	0
35515	1.472490	-0.637711	8.599583	0.269886	-0.022706	-0.090798	-0.276699	0.179152	-0.646540	0.443509	-0.088034	-0.033513	-0.891306	0	0
35516	1.486967	-0.687191	8.453281	0.268188	-0.073740	-0.067380	-0.279677	0.174621	-0.646608	0.443085	-0.087543	-0.036321	-0.891455	0	0
35517	1.509389	-0.618198	8.342378	0.201304	-0.092993	-0.034099	-0.281604	0.171349	-0.648346	0.442908	-0.087521	-0.038553	-0.891452	0	0
35518	1.456779	-0.459938	8.338583	0.106438	-0.095952	-0.021644	-0.282768	0.168881	-0.648256	0.442746	-0.087961	-0.039978	-0.891426	0	0
35519	1.556697	-0.415650	8.426484	-0.003764	-0.106047	0.003084	-0.282234	0.166848	-0.648949	0.442714	-0.088975	-0.040399	-0.891322	0	0
35520	1.580183	-0.506390	8.712754	-0.092962	-0.112091	0.036488	-0.285639	0.168706	-0.647460	0.442888	-0.090465	-0.040067	-0.891101	0	0
35521	1.506356	-0.600800	8.967324	-0.146050	-0.095344	0.050647	-0.288011	0.173306	-0.646184	0.443156	-0.092028	-0.039120	-0.890850	0	0
35522	1.571281	-0.695777	9.165420	-0.149417	-0.118314	0.064570	-0.286738	0.176292	-0.643928	0.443529	-0.093833	-0.038286	-0.890512	0	0
35523	1.784837	-0.780842	9.229486	-0.171258	-0.122205	0.094322	-0.289757	0.179245	-0.642420	0.444149	-0.095759	-0.037181	-0.890045	0	0
35524	1.855382	-0.749432	9.407461	-0.156540	-0.103684	0.127486	-0.291719	0.181272	-0.642366	0.445072	-0.097488	-0.036158	-0.889438	0	0
35525	2.068963	-0.788340	9.687657	-0.123301	-0.104348	0.146617	-0.293310	0.185192	-0.640720	0.446207	-0.099058	-0.035342	-0.888728	0	0
35526	1.928298	-0.727803	9.590084	-0.043734	-0.101426	0.148109	-0.291901	0.187502	-0.638867	0.447426	-0.100270	-0.035292	-0.887981	0	0
35527	2.126867	-0.885253	9.626835	-0.046471	-0.075580	0.167427	-0.292820	0.189677	-0.638948	0.448830	-0.101246	-0.035002	-0.887173	0	0
35528	2.111408	-0.989588	9.855706	-0.038026	-0.056803	0.188401	-0.294263	0.190470	-0.638013	0.450422	-0.102050	-0.034761	-0.886283	0	0
35529	2.164131	-1.153687	9.728680	-0.028041	-0.060725	0.209319	-0.295184	0.193329	-0.638210	0.452218	-0.102822	-0.034515	-0.885288	0	0
35530	2.378684	-1.155997	9.331482	0.027417	-0.085895	0.226561	-0.295184	0.194564	-0.638835	0.454203	-0.103600	-0.034947	-0.884164	0	0
35531	1.762078	-0.972391	9.009391	0.115624	-0.069445	0.261123	-0.294415	0.193591	-0.636782	0.456598	-0.103813	-0.035949	-0.882864	0	0
35532	1.901613	-1.121523	9.657727	0.049405	-0.079009	0.280522	-0.294934	0.195785	-0.638034	0.459077	-0.104448	-0.036488	-0.881480	0	0
35533	1.709457	-1.394621	10.360380	0.020323	-0.074643	0.290218	-0.292863	0.196884	-0.636989	0.461623	-0.105143	-0.036623	-0.880062	0	0
35534	1.651899	-1.271519	10.247252	-0.044822	-0.055169	0.307014	-0.293917	0.198776	-0.636425	0.464236	-0.106010	-0.036195	-0.878599	0	0
35535	1.721543	-0.677283	9.791683	-0.127478	-0.049529	0.325533	-0.292366	0.203714	-0.637248	0.466938	-0.107169	-0.034860	-0.877079	0	0
35536	1.952376	0.010790	9.285307	-0.197280	-0.082038	0.318625	-0.292658	0.209974	-0.636214	0.469472	-0.108983	-0.033205	-0.875566	0	0
35537	2.297151	0.255724	9.036304	-0.225591	-0.109593	0.304699	-0.292424	0.215150	-0.635336	0.471851	-0.111121	-0.031327	-0.874087	0	0
35538	2.542295	0.172289	9.148086	-0.221278	-0.130172	0.274147	-0.293772	0.220281	-0.632109	0.473939	-0.113450	-0.029737	-0.872712	0	0
35539	2.737236	-0.113387	9.589830	-0.228257	-0.130162	0.268998	-0.293162	0.225438	-0.629416	0.475981	-0.115776	-0.027992	-0.871352	0	0
35540	2.805857	-0.357077	10.064143	-0.196694	-0.140720	0.253216	-0.294374	0.231678	-0.627468	0.477900	-0.118071	-0.026690	-0.870033	0	0
35541	2.610664	-0.397247	10.336816	-0.137573	-0.130208	0.225137	-0.294014	0.234927	-0.625199	0.479654	-0.119955	-0.025799	-0.868837	0	0
35542	2.693770	-0.343881	10.275129	-0.138351	-0.104761	0.218240	-0.295075	0.238043	-0.624222	0.481337	-0.121647	-0.024873	-0.867697	0	0
35543	2.209172	0.014333	10.303527	-0.128253	-0.072867	0.195510	-0.294578	0.242403	-0.623361	0.482851	-0.122982	-0.023833	-0.866696	0	0
35544	2.127932	0.214868	10.010470	-0.172599	-0.050273	0.174733	-0.295644	0.245648	-0.621861	0.484122	-0.124355	-0.022401	-0.865829	0	0
35545	2.167619	0.283589	9.690954	-0.154070	-0.044729	0.150268	-0.294890	0.249868	-0.620486	0.485212	-0.125560	-0.021070	-0.865078	0	0
35546	2.298227	0.096097	9.423796	-0.135189	-0.034165	0.136324	-0.294780	0.252719	-0.619262	0.486197	-0.126602	-0.019932	-0.864400	0	0
35547	2.432933	-0.206503	9.246903	-0.090359	-0.020293	0.120584	-0.294012	0.255588	-0.618952	0.487111	-0.127285	-0.019085	-0.863804	0	0
35548	2.436617	-0.421930	9.190489	0.008402	-0.010616	0.123835	-0.294928	0.256532	-0.618797	0.488170	-0.127422	-0.019088	-0.863185	0	0
35549	2.460279	-0.552373	9.115454	0.099799	-0.016404	0.114846	-0.293500	0.258461	-0.619159	0.489274	-0.127147	-0.019882	-0.862583	0	0
35550	2.469648	-0.620134	9.090062	0.096430	-0.004107	0.112282	-0.293228	0.256971	-0.619839	0.490348	-0.126794	-0.020628	-0.862007	0	0
35551	2.427742	-0.712110	9.099405	0.063757	-0.003959	0.118487	-0.292194	0.257793	-0.619311	0.491437	-0.126593	-0.021054	-0.861406	0	0
35552	2.760590	-0.827391	8.949656	0.064041	-0.009507	0.132489	-0.292061	0.258074	-0.619826	0.492640	-0.126450	-0.021521	-0.860729	0	0
35553	2.058533	-0.602149	9.099814	0.103559	0.002834	0.118321	-0.291277	0.258908	-0.620465	0.493776	-0.125996	-0.022262	-0.860125	0	0
35554	2.124129	-0.562274	9.394234	0.081859	0.008271	0.113175	-0.290614	0.256463	-0.620777	0.494835	-0.125608	-0.022819	-0.859558	0	0
35555	2.066241	-0.492772	9.299719	0.065320	0.001467	0.111442	-0.289961	0.255649	-0.620668	0.495862	-0.125351	-0.023247	-0.858992	0	0
35556	2.276213	-0.414298	9.063566	0.035685	0.000971	0.101082	-0.289171	0.255395	-0.621587	0.496756	-0.125251	-0.023459	-0.858484	0	0
35557	2.363818	-0.378176	9.241214	0.058100	-0.003625	0.101888	-0.289958	0.255105	-0.620808	0.497688	-0.125075	-0.023870	-0.857959	0	0
35558	2.456471	-0.331214	9.312374	0.078415	-0.003506	0.083522	-0.289556	0.254851	-0.621985	0.498482	-0.124796	-0.024492	-0.857521	0	0
35559	2.475645	-0.363938	9.403464	0.095830	-0.000234	0.087849	-0.289426	0.255950	-0.622483	0.499339	-0.124403	-0.025237	-0.857058	0	0
35560	2.500072	-0.333395	9.475966	0.102336	-0.010565	0.074718	-0.289151	0.254603	-0.623680	0.500086	-0.124063	-0.026111	-0.856645	0	0
35561	2.592850	-0.296750	9.382345	0.126120	-0.008688	0.055474	-0.288888	0.253375	-0.623447	0.500697	-0.123587	-0.027208	-0.856322	0	0
35562	2.631676	-0.314114	9.386044	0.103012	-0.034447	0.038031	-0.287851	0.252554	-0.622431	0.501124	-0.123438	-0.028253	-0.856060	0	0
35563	2.713679	-0.431764	9.426054	0.047750	-0.025271	0.034754	-0.288897	0.251852	-0.621659	0.501454	-0.123497	-0.028800	-0.855841	0	0
35564	2.844247	-0.546141	9.571514	-0.002467	-0.032788	0.033168	-0.290454	0.251570	-0.622172	0.501702	-0.123861	-0.028939	-0.855638	0	0
35565	2.894578	-0.622572	9.859789	-0.050944	-0.029774	0.028103	-0.290991	0.253325	-0.621095	0.501850	-0.124458	-0.028682	-0.855473	0	0
35566	2.874662	-0.640388	10.169889	-0.057796	-0.029818	0.031613	-0.290212	0.252642	-0.620465	0.502021	-0.125073	-0.028335	-0.855294	0	0
35567	2.706274	-0.662034	10.502732	-0.041870	0.015547	0.028186	-0.290227	0.254402	-0.619392	0.502193	-0.125240	-0.027933	-0.855183	0	0
35568	2.600507	-0.497564	10.197622	-0.013889	0.046838	0.029901	-0.289703	0.255921	-0.620405	0.502426	-0.124979	-0.027579	-0.855095	0	0
35569	2.595575	-0.521096	10.134455	-0.017558	0.062888	0.012513	-0.290350	0.254823	-0.620421	0.502507	-0.124615	-0.027171	-0.855114	0	0
35570	2.613242	-0.822754	10.183015	0.007059	0.074746	0.022105	-0.288923	0.255653	-0.620156	0.502695	-0.124008	-0.026864	-0.855101	0	0
35571	2.567706	-1.132523	10.136079	0.007268	0.093149	0.018692	-0.288003	0.257460	-0.622075	0.502867	-0.123262	-0.026507	-0.855119	0	0
35572	2.586838	-1.250601	9.824062	0.040673	0.096063	0.040422	-0.285652	0.256395	-0.622372	0.503274	-0.122308	-0.026359	-0.855021	0	0
35573	2.640882	-1.250854	9.365233	0.033924	0.105743	0.042218	-0.285133	0.257358	-0.622616	0.503682	-0.121328	-0.026136	-0.854927	0	0
35574	2.670100	-1.296826	9.109694	-0.033449	0.109798	0.040689	-0.283817	0.255607	-0.623439	0.503987	-0.120630	-0.025283	-0.854872	0	0
35575	3.190261	-1.388764	9.118160	-0.076678	0.076551	0.054767	-0.280439	0.257549	-0.623296	0.504360	-0.120466	-0.024250	-0.854705	0	0
35576	2.120882	-0.936957	10.357392	-0.012415	0.075830	0.077054	-0.280043	0.258797	-0.624572	0.505009	-0.119960	-0.023707	-0.854408	0	0
35577	2.439881	-1.277077	8.379295	-0.083538	0.073383	0.056388	-0.279413	0.261515	-0.623225	0.505386	-0.119857	-0.022626	-0.854229	0	0
35578	2.047880	-1.221182	8.897565	-0.125703	0.037483	0.082515	-0.278251	0.263705	-0.622931	0.505930	-0.120252	-0.021301	-0.853885	0	0
35579	1.931641	-1.123222	8.908907	-0.212333	0.030392	0.077485	-0.277370	0.268881	-0.621538	0.506322	-0.121168	-0.019303	-0.853571	0	0
35580	1.658064	-1.172216	9.602105	-0.281240	0.035982	0.086393	-0.277655	0.271860	-0.619919	0.506704	-0.122363	-0.016653	-0.853230	0	0
35581	1.497001	-1.120195	10.291720	-0.229279	0.037174	0.093199	-0.276768	0.276222	-0.618931	0.507206	-0.123296	-0.014439	-0.852838	0	0
35582	1.298966	-0.815389	10.537896	-0.124604	0.046821	0.098094	-0.273143	0.280479	-0.618225	0.507889	-0.123604	-0.013057	-0.852409	0	0
35583	1.178681	-0.539817	10.733438	-0.010962	0.076392	0.108268	-0.272109	0.283222	-0.618568	0.508793	-0.123081	-0.012468	-0.851954	0	0
35584	1.204207	-0.365857	10.565852	0.079943	0.101100	0.106313	-0.272635	0.284444	-0.618540	0.509785	-0.121888	-0.012540	-0.851531	0	0
35585	1.385062	-0.339214	9.990688	0.164620	0.112842	0.099141	-0.269486	0.282316	-0.620422	0.510830	-0.120147	-0.013261	-0.851141	0	0
35586	1.525739	-0.532835	9.391527	0.170482	0.119207	0.083479	-0.268545	0.279076	-0.622440	0.511732	-0.118334	-0.014039	-0.850841	0	0
35587	1.645399	-0.952005	9.012377	0.120385	0.102951	0.085382	-0.266061	0.278291	-0.623252	0.512603	-0.116895	-0.014446	-0.850509	0	0
35588	1.794179	-1.326222	8.935823	0.121334	0.080908	0.094101	-0.263580	0.278326	-0.624048	0.513549	-0.115660	-0.014992	-0.850097	0	0
35589	2.026900	-1.496913	8.826335	0.159574	0.072514	0.105358	-0.260666	0.275687	-0.628925	0.514628	-0.114279	-0.015858	-0.849616	0	0
35590	1.993636	-1.502965	8.081335	0.194392	0.063410	0.118304	-0.257793	0.274080	-0.629107	0.515855	-0.112819	-0.017087	-0.849043	0	0
35591	1.823005	-1.433262	8.715740	0.121097	0.039114	0.139354	-0.259103	0.274466	-0.628311	0.517170	-0.111925	-0.017754	-0.848347	0	0
35592	1.759498	-1.448791	8.852565	0.069137	0.013177	0.146403	-0.257651	0.273963	-0.630539	0.518471	-0.111543	-0.018146	-0.847594	0	0
35593	1.789582	-1.286927	8.897753	0.037331	0.000921	0.162150	-0.255576	0.275066	-0.629883	0.519877	-0.111406	-0.018266	-0.846748	0	0
35594	1.771116	-1.093752	9.002613	-0.010389	-0.026790	0.169166	-0.256609	0.273424	-0.630297	0.521274	-0.111778	-0.018167	-0.845842	0	0
35595	1.772099	-0.889407	9.179814	0.007768	-0.049011	0.182987	-0.257391	0.275061	-0.630908	0.522811	-0.112218	-0.018270	-0.844832	0	0
35596	1.875020	-0.720421	9.402578	0.040318	-0.055303	0.175896	-0.255723	0.277098	-0.628803	0.524316	-0.112568	-0.018741	-0.843842	0	0
35597	1.986978	-0.675116	9.608848	0.040512	-0.053771	0.185509	-0.255717	0.277657	-0.629831	0.525907	-0.112876	-0.019143	-0.842802	0	0
35598	2.045293	-0.644192	9.840361	0.059578	-0.039938	0.182884	-0.254284	0.278632	-0.630341	0.527492	-0.112995	-0.019688	-0.841782	0	0
35599	2.162020	-0.645752	9.890905	0.049185	-0.022280	0.174260	-0.254425	0.278338	-0.628788	0.529000	-0.112991	-0.020014	-0.840828	0	0
35600	2.327603	-0.632143	9.848538	0.047580	-0.020644	0.179527	-0.253899	0.279587	-0.630066	0.530540	-0.113009	-0.020359	-0.839846	0	0
35601	2.371236	-0.670774	9.796139	0.068335	-0.024330	0.181211	-0.252467	0.279326	-0.629821	0.532122	-0.112925	-0.020858	-0.838844	0	0
35602	2.400318	-0.743280	9.525699	0.134967	-0.011643	0.177574	-0.251683	0.277553	-0.629342	0.533743	-0.112402	-0.021891	-0.837857	0	0
35603	2.424025	-0.887081	9.341526	0.130577	-0.031751	0.181036	-0.252189	0.276474	-0.630658	0.535387	-0.112054	-0.022960	-0.836826	0	0
35604	2.393709	-1.108517	9.196232	0.124254	-0.026793	0.202019	-0.249586	0.277457	-0.630917	0.537194	-0.111719	-0.023956	-0.835684	0	0
35605	2.377811	-1.329463	9.215243	0.108885	-0.030299	0.209053	-0.250876	0.277190	-0.632342	0.539042	-0.111486	-0.024808	-0.834500	0	0
35606	2.361364	-1.585374	9.543663	0.103096	-0.044550	0.224757	-0.249576	0.277885	-0.632337	0.541001	-0.111417	-0.025697	-0.833213	0	0
35607	2.271687	-1.824495	10.166960	0.089390	-0.018832	0.256288	-0.248268	0.277082	-0.632622	0.543217	-0.111203	-0.026265	-0.831781	0	0
35608	2.179324	-1.813645	10.135353	0.095356	-0.014154	0.289414	-0.245272	0.277662	-0.633022	0.545710	-0.110938	-0.026853	-0.830164	0	0
35609	2.215924	-1.487198	9.558105	0.054285	-0.005309	0.306970	-0.245149	0.279710	-0.632983	0.548303	-0.110813	-0.026991	-0.828466	0	0
35610	2.284813	-1.356671	9.553529	-0.023288	-0.017240	0.323733	-0.242805	0.281792	-0.633997	0.550935	-0.111230	-0.026575	-0.826675	0	0
35611	2.195935	-1.519467	9.858316	-0.024310	-0.013369	0.352537	-0.240607	0.284121	-0.633059	0.553805	-0.111612	-0.026051	-0.824721	0	0
35612	2.068734	-1.630361	9.888728	-0.003073	-0.005931	0.369934	-0.237638	0.288639	-0.631953	0.556833	-0.111832	-0.025687	-0.822661	0	0
35613	1.953249	-1.484048	9.477058	-0.007874	-0.021944	0.395161	-0.235678	0.289353	-0.632992	0.560055	-0.112198	-0.025290	-0.820433	0	0
35614	1.930420	-1.293039	9.121990	-0.042138	-0.032436	0.415266	-0.233488	0.291122	-0.630895	0.563385	-0.112863	-0.024701	-0.818076	0	0
35615	1.888995	-1.281790	9.234475	-0.075089	-0.042676	0.415326	-0.231416	0.294418	-0.630975	0.566674	-0.113775	-0.023841	-0.815701	0	0
35616	1.754484	-1.323828	9.629193	-0.076421	-0.048275	0.436236	-0.229485	0.299479	-0.630501	0.570113	-0.114763	-0.023037	-0.813185	0	0
35617	1.647518	-1.230222	10.027626	-0.065599	-0.036435	0.453660	-0.226387	0.305505	-0.629885	0.573706	-0.115567	-0.022164	-0.810565	0	0
35618	1.571970	-0.826851	10.044798	-0.051519	-0.041185	0.472741	-0.225238	0.308225	-0.628282	0.577447	-0.116358	-0.021478	-0.807808	0	0
35619	1.568408	-0.263821	9.614686	-0.057094	-0.042624	0.462223	-0.221211	0.313465	-0.629507	0.581093	-0.117152	-0.020694	-0.805095	0	0
35620	1.762897	0.063438	9.280748	-0.054005	-0.036258	0.446524	-0.218890	0.317294	-0.628410	0.584599	-0.117907	-0.019990	-0.802460	0	0
35621	2.002161	0.170095	9.107267	-0.032956	-0.050139	0.429003	-0.216955	0.320028	-0.627332	0.587981	-0.118610	-0.019492	-0.799894	0	0
35622	2.157210	0.084475	9.267098	0.050617	-0.064726	0.423519	-0.214617	0.322649	-0.627816	0.591396	-0.118970	-0.019819	-0.797310	0	0
35623	2.253364	-0.069620	9.519315	0.154107	-0.065400	0.412781	-0.212536	0.324999	-0.628564	0.594844	-0.118689	-0.020937	-0.794755	0	0
35624	2.194598	-0.086364	9.762538	0.175656	-0.058505	0.407499	-0.209917	0.322988	-0.629402	0.598260	-0.118250	-0.022242	-0.792217	0	0
35625	2.053898	0.010597	9.883378	0.124778	-0.038833	0.405056	-0.208592	0.322761	-0.632012	0.601593	-0.117931	-0.022988	-0.789715	0	0
35626	1.874405	0.113750	9.913202	0.100416	-0.008565	0.385112	-0.205092	0.324280	-0.630709	0.604732	-0.117539	-0.023423	-0.787359	0	0
35627	1.918960	0.207708	9.722249	0.084606	0.002317	0.369484	-0.202883	0.326214	-0.630947	0.607727	-0.117124	-0.023652	-0.785105	0	0
35628	1.972869	0.224573	9.471876	0.115501	-0.004768	0.362400	-0.199615	0.326541	-0.632652	0.610692	-0.116600	-0.024209	-0.782863	0	0
35629	2.167310	0.142928	9.241066	0.170421	-0.008411	0.344821	-0.198571	0.329024	-0.634039	0.613572	-0.115740	-0.025214	-0.780704	0	0
35630	2.312092	-0.108339	9.023514	0.192431	-0.020514	0.325580	-0.196479	0.327960	-0.634594	0.616313	-0.114856	-0.026511	-0.778629	0	0
35631	2.320583	-0.331248	8.981408	0.170408	-0.021520	0.343111	-0.194249	0.325673	-0.635434	0.619157	-0.114103	-0.027612	-0.776443	0	0
35632	2.256425	-0.481442	9.004962	0.164876	-0.028217	0.328286	-0.192021	0.324344	-0.636515	0.621868	-0.113447	-0.028738	-0.774328	0	0
35633	2.107696	-0.529006	9.031931	0.132135	-0.049123	0.341388	-0.189277	0.325209	-0.638076	0.624629	-0.113146	-0.029724	-0.772110	0	0
35634	2.066145	-0.544183	9.119832	0.101482	-0.034273	0.355471	-0.187972	0.325225	-0.638344	0.627462	-0.112937	-0.030366	-0.769815	0	0
35635	2.090277	-0.555428	9.240167	0.077223	-0.055197	0.362467	-0.186276	0.325796	-0.638994	0.630303	-0.113032	-0.030946	-0.767453	0	0
35636	2.201222	-0.694070	9.400261	0.079127	-0.063306	0.372938	-0.184079	0.328674	-0.638305	0.633218	-0.113189	-0.031577	-0.765001	0	0
35637	2.395023	-0.813827	9.544185	0.074075	-0.063432	0.378230	-0.182248	0.331037	-0.640349	0.636154	-0.113372	-0.032172	-0.762509	0	0
35638	2.560270	-0.853872	9.525272	0.063634	-0.057830	0.411452	-0.182380	0.331581	-0.640337	0.639324	-0.113595	-0.032605	-0.759802	0	0
35639	2.570024	-0.844566	9.554232	0.066128	-0.059544	0.407952	-0.179390	0.334073	-0.640829	0.642456	-0.113813	-0.033090	-0.757101	0	0
35640	2.608645	-0.893691	9.576851	0.031566	-0.071618	0.413263	-0.179011	0.335979	-0.640275	0.645578	-0.114343	-0.033366	-0.754349	0	0
35641	2.805891	-1.320659	9.404007	-0.009660	-0.052083	0.410023	-0.176149	0.337375	-0.640528	0.648618	-0.115001	-0.033236	-0.751642	0	0
35642	2.143134	-0.901403	12.395904	0.157057	-0.114702	0.409239	-0.172239	0.340437	-0.642314	0.651829	-0.115033	-0.034740	-0.748786	0	0
35643	2.397584	-2.203397	8.773821	0.044445	-0.036653	0.411677	-0.171338	0.343174	-0.642267	0.654926	-0.115224	-0.034909	-0.746041	0	0
35644	2.252663	-1.852379	9.629531	0.089730	-0.055043	0.442843	-0.169911	0.340847	-0.640505	0.658284	-0.115254	-0.035475	-0.743047	0	0
35645	2.645386	-1.272631	9.575450	0.017132	-0.053815	0.450908	-0.166268	0.343210	-0.641134	0.661610	-0.115770	-0.035510	-0.740006	0	0
35646	2.530717	-1.660080	10.022897	-0.008392	-0.032782	0.455430	-0.161428	0.345211	-0.644635	0.664968	-0.116280	-0.035191	-0.736925	0	0
35647	2.339703	-1.672249	11.053658	0.014743	-0.002787	0.474618	-0.158315	0.349613	-0.645091	0.668456	-0.116438	-0.034838	-0.733755	0	0
35648	2.068569	-1.411446	11.165317	0.077750	0.052493	0.488479	-0.154407	0.351575	-0.646119	0.672157	-0.115753	-0.034543	-0.730488	0	0
35649	2.067252	-0.914487	10.562319	0.073535	0.066558	0.491963	-0.151319	0.354155	-0.642715	0.675833	-0.115004	-0.034127	-0.727227	0	0
35650	2.259306	-0.725011	9.519531	0.027513	0.067180	0.481632	-0.144926	0.355195	-0.644558	0.679470	-0.114540	-0.033385	-0.723939	0	0
35651	2.476049	-1.115104	9.508972	-0.010632	0.074609	0.467883	-0.141544	0.357554	-0.645056	0.682844	-0.114294	-0.032335	-0.720843	0	0
35652	2.517011	-1.580459	9.636980	-0.020154	0.071216	0.462724	-0.137252	0.359784	-0.645432	0.686243	-0.114115	-0.031238	-0.717686	0	0
35653	2.477480	-1.652325	9.801501	0.004192	0.054187	0.476563	-0.132188	0.362829	-0.644890	0.689658	-0.113919	-0.030429	-0.714470	0	0
35654	2.405848	-1.443847	9.660861	0.034511	0.051273	0.483411	-0.128916	0.367827	-0.649230	0.693279	-0.113507	-0.029843	-0.711048	0	0
35655	2.262024	-1.144624	9.271391	-0.003679	0.036788	0.485168	-0.123190	0.370072	-0.649746	0.696708	-0.113495	-0.029093	-0.707722	0	0
35656	2.037137	-0.936868	9.095544	-0.047258	0.011933	0.481678	-0.119820	0.371177	-0.648191	0.700156	-0.113925	-0.028197	-0.704279	0	0
35657	1.903942	-0.849538	8.983653	-0.097679	-0.005019	0.476512	-0.117242	0.375828	-0.647079	0.703371	-0.114858	-0.027085	-0.700959	0	0
35658	1.733721	-0.835720	8.963571	-0.114500	-0.018621	0.464283	-0.113101	0.379670	-0.645606	0.706516	-0.115967	-0.025940	-0.697649	0	0
35659	1.553888	-0.800033	8.948864	-0.140241	-0.047792	0.446798	-0.109467	0.384352	-0.646189	0.709432	-0.117482	-0.024861	-0.694469	0	0
35660	1.583857	-0.659902	8.984061	-0.154617	-0.072836	0.435420	-0.106889	0.388590	-0.644826	0.712284	-0.119240	-0.023853	-0.691278	0	0
35661	1.643458	-0.424123	9.126462	-0.137747	-0.080660	0.423995	-0.105233	0.392666	-0.642162	0.715006	-0.120947	-0.023046	-0.688191	0	0
35662	1.647023	-0.161001	9.473913	-0.079960	-0.091034	0.388883	-0.102255	0.395962	-0.641599	0.717562	-0.122283	-0.022732	-0.685299	0	0
35663	1.699520	0.145557	9.806327	-0.004142	-0.059876	0.369540	-0.100585	0.398962	-0.640124	0.720055	-0.122863	-0.022754	-0.682575	0	0
35664	1.666414	0.363731	10.076512	0.071511	-0.039103	0.345801	-0.099651	0.399005	-0.642856	0.722476	-0.122743	-0.023152	-0.680019	0	0
35665	1.744267	0.392867	10.234918	0.162917	-0.000972	0.320358	-0.096651	0.398768	-0.643402	0.724836	-0.121689	-0.023943	-0.677666	0	0
35666	1.855347	0.232522	10.162280	0.262616	0.016300	0.285259	-0.092862	0.397862	-0.644356	0.727079	-0.119791	-0.025311	-0.675549	0	0
35667	2.048735	-0.056429	9.802649	0.319799	0.051028	0.271292	-0.091505	0.393021	-0.648875	0.729287	-0.117225	-0.026845	-0.673556	0	0
35668	2.222172	-0.446176	9.354885	0.349477	0.047158	0.279981	-0.087834	0.391173	-0.651015	0.731576	-0.114481	-0.028580	-0.671472	0	0
35669	2.361608	-0.770764	9.187255	0.363577	0.073301	0.275707	-0.084648	0.384300	-0.655327	0.733841	-0.111448	-0.030247	-0.669434	0	0
35670	2.340832	-1.030814	9.014561	0.370625	0.067948	0.280055	-0.080701	0.380146	-0.658293	0.736131	-0.108405	-0.031971	-0.667336	0	0
35671	2.189593	-1.106624	8.963712	0.380431	0.067714	0.292221	-0.077282	0.376114	-0.660474	0.738490	-0.105296	-0.033781	-0.665135	0	0
35672	2.102311	-1.034109	9.058760	0.388494	0.060390	0.309602	-0.074616	0.371980	-0.666027	0.740957	-0.102176	-0.035647	-0.662776	0	0
35673	2.122518	-0.903364	9.072259	0.357357	0.067657	0.307086	-0.072238	0.366978	-0.667830	0.743356	-0.099245	-0.037292	-0.660441	0	0
35674	2.128375	-0.710472	9.183817	0.279697	0.072503	0.313414	-0.067768	0.363519	-0.671436	0.745712	-0.096851	-0.038344	-0.658076	0	0
35675	2.021897	-0.575582	9.360090	0.235637	0.071041	0.316998	-0.065146	0.362199	-0.672909	0.748029	-0.094809	-0.039154	-0.655691	0	0
35676	1.988396	-0.423088	9.643876	0.281147	0.052360	0.315049	-0.061344	0.359257	-0.674681	0.750362	-0.092532	-0.040362	-0.653273	0	0
35677	2.095210	-0.426250	9.847153	0.377896	0.046306	0.316513	-0.059213	0.355096	-0.678544	0.752770	-0.089583	-0.042290	-0.650787	0	0
35678	2.124031	-0.503479	9.784862	0.410694	0.054908	0.309476	-0.055137	0.349845	-0.680883	0.755153	-0.086311	-0.044327	-0.648328	0	0
35679	2.225774	-0.595770	9.710987	0.392142	0.065264	0.324413	-0.052082	0.344752	-0.685809	0.757594	-0.083138	-0.046202	-0.645759	0	0
35680	2.328879	-0.766942	10.185535	0.354242	0.075931	0.324592	-0.049561	0.341280	-0.689920	0.759998	-0.080160	-0.047700	-0.643197	0	0
35681	2.242721	-0.890344	10.437557	0.337742	0.113314	0.342193	-0.044322	0.336438	-0.691350	0.762494	-0.077103	-0.048848	-0.640524	0	0
35682	2.024252	-0.824038	10.317654	0.334379	0.101900	0.351723	-0.039976	0.332988	-0.695734	0.765034	-0.074118	-0.049997	-0.637754	0	0
35683	1.998260	-0.683442	10.354150	0.324387	0.121033	0.362255	-0.035248	0.329527	-0.698952	0.767616	-0.071126	-0.050986	-0.634908	0	0
35684	1.860457	-0.540845	10.296415	0.321249	0.133167	0.372729	-0.031576	0.321917	-0.698478	0.770256	-0.068049	-0.051793	-0.631975	0	0
35685	1.797883	-0.483406	9.979100	0.302210	0.129878	0.372756	-0.028146	0.317353	-0.701838	0.772855	-0.065175	-0.052563	-0.629034	0	0
35686	1.665825	-0.598766	9.978087	0.219634	0.137314	0.385222	-0.021964	0.316409	-0.708782	0.775475	-0.062860	-0.052688	-0.626028	0	0
35687	1.461030	-0.628454	10.188184	0.158255	0.144211	0.420284	-0.019352	0.315761	-0.709463	0.778253	-0.061032	-0.052408	-0.622776	0	0
35688	1.230552	-0.537619	10.054379	0.128032	0.132176	0.427269	-0.013994	0.315567	-0.711582	0.781040	-0.059480	-0.051972	-0.619466	0	0
35689	1.151652	-0.383903	9.603234	0.107766	0.144377	0.443903	-0.007245	0.316422	-0.709147	0.783901	-0.058047	-0.051352	-0.616029	0	0
35690	1.211245	-0.233158	9.313478	0.070603	0.118263	0.457012	-0.003328	0.316611	-0.710340	0.786798	-0.057043	-0.050651	-0.612478	0	0
35691	1.235957	-0.186185	9.216735	-0.015743	0.099500	0.469421	0.002539	0.316130	-0.710911	0.789688	-0.056863	-0.049603	-0.608851	0	0
35692	1.249767	-0.303882	9.314003	-0.064075	0.087493	0.476521	0.007744	0.317273	-0.710926	0.792578	-0.057115	-0.048308	-0.605165	0	0
35693	1.269483	-0.258071	9.326305	-0.077639	0.086501	0.489640	0.011635	0.320580	-0.710499	0.795512	-0.057507	-0.046970	-0.601372	0	0
35694	1.434749	-0.311714	9.220040	-0.060766	0.061136	0.481699	0.015561	0.321882	-0.713358	0.798381	-0.057891	-0.045898	-0.597603	0	0
35695	1.571908	-0.175834	9.117123	-0.092794	0.056092	0.483528	0.020216	0.326405	-0.711356	0.801216	-0.058584	-0.044715	-0.593819	0	0
35696	1.588272	0.047146	8.693815	-0.149629	0.032413	0.466157	0.023450	0.327363	-0.709023	0.803890	-0.059841	-0.043351	-0.590171	0	0
35697	1.491301	0.060440	8.444456	-0.207267	0.005209	0.450529	0.027074	0.332853	-0.708811	0.806400	-0.061739	-0.041918	-0.586643	0	0
35698	1.344645	0.011810	8.786097	-0.215374	-0.048417	0.420729	0.029643	0.337489	-0.706532	0.808694	-0.063978	-0.040844	-0.583312	0	0
35699	1.007799	-0.406150	9.751503	-0.187819	-0.046801	0.411930	0.032489	0.343251	-0.706829	0.810933	-0.065999	-0.039961	-0.580030	0	0
35700	0.730283	-0.758482	10.222579	-0.178753	-0.017206	0.413730	0.035598	0.347648	-0.706895	0.813188	-0.067755	-0.038849	-0.576736	0	0
35701	0.726889	-0.595474	9.750454	-0.206241	-0.006499	0.417308	0.037635	0.351163	-0.702686	0.815429	-0.069677	-0.037517	-0.573422	0	0
35702	0.758860	-0.186403	9.387540	-0.216706	-0.013401	0.420767	0.041645	0.356512	-0.701831	0.817666	-0.071720	-0.036149	-0.570064	0	0
35703	0.896700	0.084411	9.373685	-0.226481	-0.002646	0.407735	0.045268	0.360353	-0.700613	0.819804	-0.073763	-0.034664	-0.566814	0	0
35704	0.979547	0.195075	9.838187	-0.208650	-0.006194	0.398084	0.047293	0.365634	-0.695850	0.821885	-0.075687	-0.033298	-0.563621	0	0
35705	1.363913	0.211898	9.994180	-0.164990	0.032374	0.363235	0.050398	0.369338	-0.695021	0.823800	-0.076996	-0.031898	-0.560721	0	0
35706	1.602778	0.312550	10.145042	-0.105710	0.039114	0.346536	0.055229	0.371875	-0.697732	0.825658	-0.077798	-0.030776	-0.557933	0	0
35707	1.875680	0.309326	9.785221	-0.043966	0.049558	0.319385	0.057561	0.375172	-0.697684	0.827406	-0.077992	-0.029945	-0.555356	0	0
35708	2.066757	0.062874	9.535194	0.026566	0.044679	0.263395	0.060045	0.374388	-0.698497	0.828888	-0.077643	-0.029578	-0.553210	0	0
35709	1.852389	-0.410458	9.484987	0.157500	0.042401	0.237727	0.062509	0.373298	-0.696718	0.830323	-0.076188	-0.029993	-0.551234	0	0
35710	1.616064	-0.916299	9.318614	0.286294	0.045111	0.229523	0.065788	0.370758	-0.698349	0.831803	-0.073671	-0.031082	-0.549281	0	0
35711	1.414827	-1.242957	9.163665	0.365049	0.044574	0.229294	0.068313	0.365509	-0.702106	0.833325	-0.070484	-0.032633	-0.547299	0	0
35712	1.346896	-1.263532	8.881679	0.418231	0.040374	0.250922	0.070055	0.361074	-0.706100	0.834985	-0.066899	-0.034468	-0.545102	0	0
35713	1.278383	-1.284915	9.112956	0.383656	0.023016	0.258818	0.073887	0.353925	-0.709643	0.836638	-0.063691	-0.036283	-0.542829	0	0
35714	1.185422	-1.343934	9.254683	0.265116	0.012819	0.295762	0.077450	0.347032	-0.712141	0.838401	-0.061549	-0.037487	-0.540268	0	0
35715	1.010676	-1.264901	9.267108	0.080655	0.013894	0.318074	0.079411	0.345142	-0.712192	0.840156	-0.060954	-0.037699	-0.537588	0	0
35716	0.953389	-1.088759	9.186202	-0.100642	0.023055	0.324707	0.082007	0.349820	-0.713288	0.841833	-0.061836	-0.036827	-0.534918	0	0
35717	0.928008	-0.855201	9.156219	-0.264790	0.026877	0.328656	0.084068	0.352413	-0.711693	0.843416	-0.064078	-0.035068	-0.532272	0	0
35718	0.967366	-0.759687	9.268037	-0.377416	0.010289	0.325446	0.086375	0.359650	-0.710400	0.844889	-0.067359	-0.032824	-0.529668	0	0
35719	1.085921	-0.822018	9.545253	-0.398279	-0.016825	0.332435	0.088923	0.364802	-0.705773	0.846352	-0.070954	-0.030717	-0.526983	0	0
35720	1.250911	-0.896596	9.576695	-0.327767	-0.032101	0.322625	0.090172	0.372005	-0.702524	0.847789	-0.074034	-0.029094	-0.524334	0	0
35721	1.344767	-1.017259	9.880282	-0.228169	-0.051797	0.301375	0.093144	0.376253	-0.701684	0.849167	-0.076362	-0.028198	-0.521814	0	0
35722	1.395463	-1.076512	9.931531	-0.152139	-0.068219	0.307227	0.095593	0.378432	-0.699451	0.850620	-0.078134	-0.027811	-0.519199	0	0
35723	1.482075	-1.164448	10.354383	-0.064194	-0.049457	0.289605	0.097399	0.382129	-0.699132	0.852043	-0.079054	-0.027759	-0.516723	0	0
35724	1.549416	-1.277978	10.472263	-0.001313	-0.033956	0.272043	0.098447	0.381873	-0.699664	0.853424	-0.079354	-0.027888	-0.514385	0	0
35725	1.501218	-1.199759	10.459964	0.039184	-0.013043	0.258013	0.099618	0.381609	-0.699418	0.854763	-0.079200	-0.028086	-0.512170	0	0
35726	1.516503	-1.101638	10.354482	0.109198	-0.012933	0.220293	0.102492	0.381240	-0.700355	0.855962	-0.078432	-0.028643	-0.510252	0	0
35727	1.560429	-1.087016	10.314939	0.167410	0.012790	0.222818	0.103937	0.378255	-0.700553	0.857217	-0.077041	-0.029304	-0.508315	0	0
35728	1.540892	-1.064563	10.494866	0.233558	0.021357	0.201712	0.105666	0.375857	-0.703859	0.858415	-0.075026	-0.030215	-0.506540	0	0
35729	1.364940	-1.125350	10.861222	0.249254	0.035210	0.201687	0.107404	0.367984	-0.705713	0.859616	-0.072814	-0.031116	-0.504767	0	0
35730	1.308128	-0.901152	10.604253	0.236180	0.053906	0.190405	0.108997	0.364477	-0.707741	0.860753	-0.070607	-0.031768	-0.503100	0	0
35731	1.296229	-0.570484	9.902290	0.201570	0.056920	0.189599	0.111750	0.363298	-0.709471	0.861851	-0.068687	-0.032249	-0.501453	0	0
35732	1.278279	-0.409247	9.382054	0.158547	0.036707	0.168709	0.112945	0.360325	-0.710837	0.862805	-0.067227	-0.032674	-0.499980	0	0
35733	1.311964	-0.543953	9.025887	0.120298	0.023164	0.161820	0.114921	0.359557	-0.713333	0.863688	-0.066166	-0.033057	-0.498570	0	0
35734	1.149928	-0.778858	9.103759	0.061322	0.006239	0.156711	0.117648	0.362590	-0.713682	0.864501	-0.065693	-0.033268	-0.497208	0	0
35735	0.979256	-0.835840	9.121416	-0.000977	-0.023102	0.165511	0.117650	0.362044	-0.713693	0.865302	-0.065910	-0.033443	-0.495773	0	0
35736	0.841893	-0.597297	9.166721	-0.082216	-0.024253	0.169188	0.118281	0.361058	-0.710731	0.866067	-0.066834	-0.033196	-0.494328	0	0
35737	0.621358	-0.417321	9.305113	-0.196879	-0.018301	0.181699	0.119046	0.363648	-0.709906	0.866812	-0.068717	-0.032342	-0.492817	0	0
35738	0.452152	-0.139161	9.743927	-0.264846	-0.002251	0.193230	0.121354	0.368692	-0.707747	0.867567	-0.071121	-0.030986	-0.491232	0	0
35739	0.543400	0.075850	9.764249	-0.320463	-0.008706	0.185516	0.121608	0.375273	-0.710087	0.868233	-0.074003	-0.029425	-0.489724	0	0
35740	0.648366	0.158524	9.888895	-0.282952	-0.015714	0.167078	0.123927	0.380471	-0.709352	0.868822	-0.076621	-0.028115	-0.488351	0	0
35741	0.903267	0.100499	10.109760	-0.150577	-0.033893	0.143137	0.124899	0.382841	-0.701782	0.869387	-0.078112	-0.027623	-0.487135	0	0
35742	1.262411	-0.090553	9.987377	0.006185	-0.029457	0.114855	0.125933	0.383525	-0.701127	0.869933	-0.078269	-0.027882	-0.486121	0	0
35743	1.446095	-0.324039	9.887811	0.157765	-0.038133	0.091762	0.126597	0.382728	-0.702316	0.870484	-0.077076	-0.028965	-0.485261	0	0
35744	1.525773	-0.472812	9.670801	0.273821	-0.014514	0.089772	0.125875	0.379246	-0.708092	0.871113	-0.074824	-0.030414	-0.484396	0	0
35745	1.287060	-0.537598	9.568866	0.382776	-0.005607	0.086831	0.126305	0.375194	-0.711031	0.871804	-0.071509	-0.032310	-0.483528	0	0
35746	1.266786	-0.733273	9.280866	0.444381	0.001529	0.051797	0.127641	0.369770	-0.712705	0.872354	-0.067679	-0.034471	-0.482939	0	0
35747	1.221892	-0.880912	9.497695	0.416789	0.002569	0.052763	0.126653	0.362708	-0.716082	0.872876	-0.064018	-0.036484	-0.482346	0	0
35748	1.216591	-1.008921	9.224838	0.374553	0.003762	0.054644	0.128774	0.356200	-0.717653	0.873365	-0.060785	-0.038286	-0.481740	0	0
35749	1.342736	-1.091574	9.138433	0.288976	0.002661	0.053173	0.129627	0.345614	-0.721502	0.873785	-0.058247	-0.039684	-0.481178	0	0
35750	1.483830	-1.102189	9.110812	0.204638	-0.000522	0.070878	0.131091	0.342384	-0.723912	0.874234	-0.056524	-0.040696	-0.480484	0	0
35751	1.532208	-1.121317	9.266790	0.137271	-0.003603	0.074566	0.130477	0.341750	-0.728205	0.874657	-0.055365	-0.041414	-0.479787	0	0
35752	1.726197	-1.191102	9.500999	0.092754	-0.003672	0.093924	0.131014	0.340544	-0.729531	0.875145	-0.054645	-0.041903	-0.478935	0	0
35753	1.775253	-1.116654	9.534821	0.043108	-0.024164	0.087033	0.132191	0.340838	-0.730313	0.875564	-0.054434	-0.042353	-0.478154	0	0
35754	1.755768	-1.096014	9.659038	0.047459	-0.031283	0.092230	0.132422	0.341480	-0.726926	0.876006	-0.054242	-0.042867	-0.477320	0	0
35755	1.770665	-0.996912	9.904630	0.061210	-0.034039	0.092176	0.130748	0.340533	-0.728880	0.876451	-0.053939	-0.043495	-0.476479	0	0
35756	1.779178	-1.215020	9.867434	0.114837	-0.024756	0.086836	0.132735	0.338271	-0.731925	0.876905	-0.053123	-0.044276	-0.475663	0	0
35757	1.732927	-1.187278	10.028686	0.185614	-0.041094	0.090936	0.131706	0.337046	-0.732980	0.877402	-0.051781	-0.045568	-0.474772	0	0
35758	1.677926	-1.044675	9.906092	0.239989	-0.027355	0.082942	0.133825	0.333553	-0.735661	0.877894	-0.049877	-0.046968	-0.473929	0	0
35759	1.542294	-0.987216	9.643728	0.275474	-0.018782	0.081089	0.132665	0.331366	-0.736215	0.878389	-0.047649	-0.048501	-0.473086	0	0
35760	1.513554	-0.936784	9.495005	0.294251	-0.039845	0.080091	0.132698	0.325653	-0.737625	0.878873	-0.045326	-0.050267	-0.472230	0	0
35761	1.470090	-0.871326	9.535678	0.312176	-0.073270	0.086036	0.131455	0.321205	-0.742897	0.879364	-0.043046	-0.052454	-0.471291	0	0
35762	1.324042	-0.909708	9.388400	0.318290	-0.071527	0.086876	0.130450	0.316174	-0.745066	0.879856	-0.040664	-0.054609	-0.470337	0	0
35763	1.061876	-0.819145	9.303744	0.260738	-0.060712	0.098362	0.129447	0.310735	-0.747372	0.880373	-0.038790	-0.056438	-0.469312	0	0
35764	1.012724	-0.850850	9.575585	0.204669	-0.072721	0.108957	0.130109	0.309798	-0.748304	0.880908	-0.037425	-0.058060	-0.468219	0	0
35765	1.122295	-1.153845	10.113476	0.153928	-0.049716	0.107479	0.128976	0.305731	-0.751232	0.881423	-0.036451	-0.059286	-0.467172	0	0
35766	1.321399	-1.140980	10.552112	0.079010	-0.032541	0.153137	0.130411	0.306159	-0.751624	0.882136	-0.036031	-0.059950	-0.465773	0	0
35767	1.504616	-0.718042	9.914745	-0.000984	-0.016381	0.167351	0.130027	0.306716	-0.752779	0.882888	-0.036313	-0.060140	-0.464299	0	0
35768	1.561566	-0.167655	9.703371	-0.092627	-0.010447	0.170201	0.130284	0.307262	-0.752640	0.883625	-0.037315	-0.059804	-0.462859	0	0
35769	1.685091	0.161040	9.734249	-0.179654	-0.019990	0.152096	0.131569	0.309855	-0.751689	0.884231	-0.039184	-0.059204	-0.461622	0	0
35770	1.737761	0.083708	10.102351	-0.253504	-0.001598	0.126215	0.130504	0.314749	-0.751067	0.884698	-0.041541	-0.058062	-0.460666	0	0
35771	1.671518	0.010253	10.211782	-0.277447	0.014248	0.129817	0.132543	0.321698	-0.748738	0.885168	-0.044102	-0.056716	-0.459690	0	0
35772	1.546950	-0.098792	10.072687	-0.285431	0.023349	0.114156	0.133821	0.326338	-0.747877	0.885565	-0.046619	-0.055211	-0.458861	0	0
35773	1.372019	-0.104155	9.815179	-0.260445	0.007473	0.116626	0.134556	0.330940	-0.744287	0.885963	-0.049049	-0.054006	-0.457982	0	0
35774	1.273833	-0.299662	9.572558	-0.223220	0.000208	0.119117	0.135064	0.336003	-0.745100	0.886384	-0.051123	-0.052987	-0.457058	0	0
35775	1.311734	-0.562168	9.137001	-0.152787	-0.007579	0.137237	0.135035	0.340212	-0.743459	0.886911	-0.052675	-0.052395	-0.455926	0	0
35776	1.335912	-0.664845	8.745193	-0.077482	-0.022241	0.146581	0.136440	0.342379	-0.741090	0.887514	-0.053574	-0.052225	-0.454667	0	0
35777	1.408938	-0.669746	8.692595	0.000488	-0.041475	0.163756	0.135903	0.345368	-0.740508	0.888219	-0.053939	-0.052619	-0.453198	0	0
35778	1.454289	-0.710460	9.267176	0.009663	-0.042943	0.189909	0.136311	0.344026	-0.741966	0.889049	-0.054181	-0.053006	-0.451495	0	0
35779	1.369075	-0.581654	9.977922	-0.029814	-0.037702	0.203975	0.136579	0.345414	-0.743628	0.889915	-0.054820	-0.053206	-0.449684	0	0
35780	1.123875	-0.337990	10.742420	-0.127599	0.004625	0.223513	0.137877	0.350085	-0.745234	0.890837	-0.056086	-0.052533	-0.447777	0	0
35781	1.060955	0.214261	11.114891	-0.227358	0.045359	0.236066	0.141118	0.352290	-0.744435	0.891770	-0.058109	-0.051079	-0.445825	0	0
35782	1.070032	0.901000	10.901722	-0.308791	0.077735	0.221495	0.144200	0.359800	-0.742492	0.892600	-0.060661	-0.048945	-0.444060	0	0
35783	1.210029	1.416945	10.227941	-0.318731	0.077028	0.168276	0.145734	0.364024	-0.740863	0.893173	-0.063286	-0.046826	-0.442769	0	0
35784	1.318054	1.558243	10.096721	-0.252736	0.068760	0.109620	0.147879	0.371350	-0.735801	0.893515	-0.065322	-0.045088	-0.441963	0	0
35785	1.214085	1.193496	9.798562	-0.096495	0.049147	0.064643	0.149807	0.376270	-0.734939	0.893749	-0.065999	-0.044254	-0.441473	0	0
35786	1.171975	0.571743	9.427527	0.044166	0.020908	0.018850	0.149939	0.377234	-0.735570	0.893859	-0.065553	-0.044314	-0.441311	0	0
35787	1.222918	0.120095	9.405396	0.171996	0.027101	0.006339	0.150875	0.374811	-0.737442	0.894001	-0.063883	-0.044895	-0.441209	0	0
35788	1.360161	-0.160899	9.248120	0.251199	0.022366	-0.009557	0.150771	0.372380	-0.739567	0.894116	-0.061566	-0.045874	-0.441205	0	0
35789	1.586420	-0.188249	9.131137	0.296445	0.010306	0.009504	0.150564	0.363541	-0.742075	0.894332	-0.058856	-0.047151	-0.441003	0	0
35790	1.484278	-0.157079	9.245308	0.280692	0.005296	0.003411	0.150742	0.359087	-0.745799	0.894501	-0.056355	-0.048404	-0.440850	0	0
35791	1.304103	-0.156728	9.353580	0.208331	0.010985	0.011462	0.151546	0.356797	-0.747538	0.894663	-0.054427	-0.049285	-0.440667	0	0
35792	1.025221	-0.365916	9.611253	0.113107	0.013661	0.000388	0.152598	0.355588	-0.748218	0.894721	-0.053387	-0.049726	-0.440626	0	0
35793	0.633841	-0.593298	10.285263	0.028524	0.033615	-0.005445	0.153127	0.354509	-0.748763	0.894720	-0.052950	-0.049615	-0.440693	0	0
35794	0.516969	-0.567822	10.486851	-0.050596	0.062084	0.000081	0.152865	0.356974	-0.749751	0.894713	-0.053161	-0.048901	-0.440762	0	0
35795	0.474959	-0.224738	10.662179	-0.082766	0.069438	-0.006824	0.154416	0.358342	-0.748827	0.894665	-0.053543	-0.047969	-0.440917	0	0
35796	0.608177	0.087423	10.644176	-0.053570	0.076309	-0.013879	0.156472	0.359829	-0.746086	0.894600	-0.053711	-0.047122	-0.441118	0	0
35797	0.727798	0.420518	9.839949	0.029607	0.074468	-0.040318	0.157508	0.358046	-0.744570	0.894467	-0.053026	-0.046648	-0.441522	0	0
35798	1.014550	0.332128	9.708593	0.136704	0.037340	-0.066851	0.157525	0.357936	-0.746650	0.894250	-0.051639	-0.047017	-0.442086	0	0
35799	1.474786	0.001394	9.848202	0.235146	0.005509	-0.098522	0.157472	0.356133	-0.755254	0.893929	-0.049385	-0.048095	-0.442876	0	0
35800	1.736044	-0.239998	9.964625	0.278031	-0.001671	-0.112557	0.156849	0.351780	-0.756763	0.893552	-0.046885	-0.049461	-0.443756	0	0
35801	1.754961	-0.378451	9.739482	0.281108	-0.014550	-0.126543	0.156702	0.349419	-0.753562	0.893103	-0.044304	-0.050939	-0.444757	0	0
35802	1.663180	-0.359886	9.228604	0.247778	-0.020848	-0.147419	0.152831	0.343399	-0.755210	0.892532	-0.042140	-0.052357	-0.445949	0	0
35803	1.628768	-0.452401	9.061030	0.186754	-0.047215	-0.161269	0.151563	0.340970	-0.758365	0.891855	-0.040542	-0.053727	-0.447286	0	0
35804	1.617069	-0.686489	9.607545	0.103855	-0.048453	-0.159259	0.151345	0.338014	-0.762187	0.891146	-0.039779	-0.054753	-0.448641	0	0
35805	1.519585	-0.948648	10.564798	-0.006500	-0.009188	-0.165783	0.148485	0.336073	-0.761944	0.890383	-0.039746	-0.054926	-0.450134	0	0
35806	1.253956	-0.996254	10.686466	-0.116412	0.024627	-0.149701	0.148979	0.340015	-0.760443	0.889664	-0.040622	-0.054306	-0.451552	0	0
35807	0.906636	-0.574552	10.133966	-0.182271	0.058195	-0.130327	0.147909	0.342707	-0.758305	0.889021	-0.041873	-0.053072	-0.452849	0	0
35808	0.713822	-0.335377	9.725406	-0.193571	0.070747	-0.137295	0.147230	0.347598	-0.757165	0.888341	-0.043234	-0.051688	-0.454214	0	0
35809	0.628337	-0.420372	9.576066	-0.179414	0.065176	-0.121657	0.148492	0.350566	-0.753481	0.887733	-0.044424	-0.050395	-0.455430	0	0
35810	0.664839	-0.819900	9.680902	-0.135977	0.061192	-0.114769	0.147565	0.354925	-0.753649	0.887168	-0.045328	-0.049347	-0.456556	0	0
35811	0.816095	-1.175365	9.662665	-0.075234	0.062324	-0.108776	0.147064	0.356048	-0.756609	0.886658	-0.045616	-0.048546	-0.457602	0	0
35812	0.878940	-1.271624	9.538791	0.017185	0.076873	-0.080201	0.150185	0.356484	-0.756234	0.886326	-0.045106	-0.048043	-0.458349	0	0
35813	0.840107	-1.307136	9.268025	0.081534	0.063829	-0.057752	0.148637	0.355257	-0.757545	0.886119	-0.044032	-0.047924	-0.458866	0	0
35814	0.857261	-1.315329	9.117408	0.100830	0.056450	-0.042126	0.150167	0.353986	-0.752907	0.885985	-0.042893	-0.047969	-0.459228	0	0
35815	0.928761	-1.178581	8.986967	0.101066	0.028081	-0.016916	0.149669	0.352507	-0.755009	0.885954	-0.041841	-0.048241	-0.459356	0	0
35816	1.017147	-1.029551	9.049994	0.025171	0.016152	-0.001902	0.150345	0.351591	-0.757629	0.885953	-0.041576	-0.048279	-0.459378	0	0
35817	1.164113	-0.851726	9.097551	-0.064884	0.004564	-0.001667	0.150864	0.354201	-0.758620	0.885910	-0.042121	-0.047994	-0.459440	0	0
35818	1.174791	-0.682260	9.128770	-0.154862	-0.019363	0.007234	0.151244	0.354737	-0.757574	0.885858	-0.043619	-0.047515	-0.459450	0	0
35819	1.153388	-0.581012	9.208179	-0.220285	-0.017325	0.019629	0.148977	0.361494	-0.754179	0.885832	-0.045658	-0.046703	-0.459386	0	0
35820	1.279988	-0.537721	9.365660	-0.237905	-0.036379	0.014409	0.149479	0.365312	-0.753589	0.885757	-0.047972	-0.045989	-0.459368	0	0
35821	1.481989	-0.499885	9.518901	-0.199968	-0.041977	0.014311	0.149707	0.369931	-0.751812	0.885695	-0.049948	-0.045495	-0.459325	0	0
35822	1.662097	-0.473306	9.609540	-0.122391	-0.044250	0.007127	0.148257	0.373869	-0.751465	0.885634	-0.051272	-0.045385	-0.459309	0	0
35823	1.793576	-0.459787	9.601853	-0.075883	-0.053326	0.004368	0.146822	0.374949	-0.751693	0.885579	-0.052207	-0.045572	-0.459290	0	0
35824	1.798422	-0.478386	9.524003	-0.006821	-0.029129	-0.010592	0.146696	0.373857	-0.751714	0.885504	-0.052430	-0.045868	-0.459381	0	0
35825	1.672045	-0.489756	9.333077	0.034767	-0.032091	-0.005508	0.146289	0.376022	-0.750630	0.885470	-0.052293	-0.046386	-0.459409	0	0
35826	1.564728	-0.544091	9.281519	0.067036	-0.041537	-0.028319	0.146176	0.374264	-0.751962	0.885344	-0.051910	-0.047141	-0.459618	0	0
35827	1.608205	-0.581870	9.371977	0.090013	-0.033316	-0.009161	0.144891	0.373592	-0.753783	0.885321	-0.051296	-0.047930	-0.459650	0	0
35828	1.690926	-0.545869	9.564262	0.103872	-0.015907	-0.014375	0.144370	0.372902	-0.753533	0.885288	-0.050476	-0.048620	-0.459732	0	0
35829	1.744573	-0.490104	9.747816	0.098796	-0.001926	-0.014316	0.143612	0.371284	-0.755637	0.885258	-0.049647	-0.049179	-0.459821	0	0
35830	1.783954	-0.412748	9.745587	0.095287	0.006918	-0.019517	0.143378	0.368714	-0.757633	0.885208	-0.048795	-0.049630	-0.459960	0	0
35831	1.886151	-0.390587	9.857331	0.110817	-0.009081	-0.012615	0.143381	0.369406	-0.758399	0.885185	-0.047902	-0.050313	-0.460023	0	0
35832	1.973441	-0.423985	9.956523	0.133816	0.013192	0.001355	0.142888	0.365601	-0.760028	0.885250	-0.046691	-0.050875	-0.459961	0	0
35833	1.919951	-0.434658	9.865607	0.167189	0.009703	-0.012716	0.142909	0.364536	-0.762126	0.885259	-0.045224	-0.051658	-0.460003	0	0
35834	1.797274	-0.599300	9.924202	0.180783	0.021500	0.008211	0.143199	0.361840	-0.764518	0.885377	-0.043562	-0.052360	-0.459857	0	0
35835	1.694459	-0.728261	9.813373	0.182323	0.012902	0.001200	0.144129	0.358309	-0.765114	0.885452	-0.041966	-0.053183	-0.459766	0	0
35836	1.577189	-0.823608	9.746935	0.201833	0.031808	0.013400	0.145066	0.356575	-0.767491	0.885603	-0.040073	-0.053888	-0.459563	0	0
35837	1.444418	-0.977747	10.181174	0.207287	0.033307	0.023855	0.145096	0.353602	-0.769757	0.885796	-0.038185	-0.054640	-0.459261	0	0
35838	1.317184	-1.075176	10.311041	0.189124	0.053959	0.051870	0.146686	0.350228	-0.771522	0.886123	-0.036324	-0.055075	-0.458729	0	0
35839	1.314297	-0.833953	9.789175	0.170509	0.049457	0.073688	0.146334	0.344658	-0.773706	0.886534	-0.034725	-0.055499	-0.458008	0	0
35840	1.346145	-0.462774	9.340988	0.129830	0.038379	0.079843	0.148561	0.343055	-0.774663	0.886955	-0.033476	-0.055789	-0.457251	0	0
35841	1.463918	-0.312225	9.243569	0.066726	0.037069	0.081769	0.150529	0.341723	-0.775742	0.887356	-0.032864	-0.055848	-0.456509	0	0
35842	1.502392	-0.335167	9.532880	0.025060	0.039223	0.073185	0.150662	0.342553	-0.776505	0.887708	-0.032537	-0.055654	-0.455871	0	0
35843	1.394469	-0.445665	9.732325	-0.017914	0.021779	0.090703	0.152744	0.343668	-0.776758	0.888112	-0.032758	-0.055461	-0.455091	0	0
35844	1.175696	-0.402855	9.762197	-0.055833	0.029080	0.092540	0.153381	0.346946	-0.776569	0.888518	-0.033206	-0.054982	-0.454323	0	0
35845	0.923759	-0.229678	9.661535	-0.061010	0.046783	0.086442	0.154033	0.347640	-0.776949	0.888901	-0.033691	-0.054370	-0.453613	0	0
35846	0.807591	-0.144837	9.541953	-0.082068	0.026097	0.082055	0.155975	0.349426	-0.776409	0.889248	-0.034379	-0.053802	-0.452948	0	0
35847	0.861314	-0.102136	9.589741	-0.063173	0.016327	0.081977	0.159228	0.351374	-0.776913	0.889591	-0.035009	-0.053446	-0.452267	0	0
35848	0.851726	-0.086934	9.539337	-0.028484	0.015102	0.087974	0.160137	0.353575	-0.777656	0.889976	-0.035274	-0.053216	-0.451516	0	0
35849	0.818498	-0.009978	9.190148	0.003890	-0.021701	0.083398	0.159590	0.358194	-0.776523	0.890328	-0.035469	-0.053495	-0.450773	0	0
35850	0.945600	0.035692	8.911864	0.005290	-0.039062	0.076379	0.159855	0.357931	-0.777049	0.890639	-0.035672	-0.053903	-0.450094	0	0
35851	0.994701	0.062331	8.659321	0.003473	-0.071523	0.086762	0.160240	0.356827	-0.775775	0.890977	-0.036090	-0.054618	-0.449304	0	0
35852	0.919535	-0.223656	9.119405	-0.010636	-0.082661	0.076327	0.159990	0.355331	-0.776322	0.891261	-0.036630	-0.055344	-0.448608	0	0
35853	0.852008	-0.428479	9.696678	-0.048279	-0.070394	0.086954	0.159720	0.358470	-0.776648	0.891580	-0.037499	-0.055812	-0.447843	0	0
35854	0.663546	-0.492368	10.353804	-0.085743	-0.051225	0.104546	0.159756	0.359625	-0.781690	0.891975	-0.038583	-0.055910	-0.446952	0	0
35855	0.615209	-0.332770	10.884979	-0.125093	-0.037261	0.120382	0.159740	0.362619	-0.781112	0.892429	-0.039995	-0.055717	-0.445944	0	0
35856	0.676330	0.146799	10.929132	-0.170143	-0.014057	0.111816	0.161106	0.368018	-0.775303	0.892836	-0.041671	-0.055103	-0.445052	0	0
35857	0.777992	0.829357	10.583027	-0.191102	-0.001491	0.104876	0.162640	0.371695	-0.773554	0.893208	-0.043476	-0.054290	-0.444232	0	0
35858	0.931783	1.241230	10.091446	-0.232004	-0.017942	0.064801	0.162894	0.374568	-0.774019	0.893373	-0.045695	-0.053456	-0.443779	0	0
35859	1.102172	1.194535	9.791478	-0.241589	-0.018902	0.021242	0.163143	0.378945	-0.774714	0.893333	-0.047952	-0.052599	-0.443722	0	0
35860	1.332758	0.673281	9.778731	-0.235023	-0.038031	0.007303	0.163375	0.383569	-0.773327	0.893220	-0.050256	-0.051957	-0.443772	0	0
35861	1.495449	0.150170	9.547213	-0.152015	-0.035087	0.000169	0.162285	0.387464	-0.769217	0.893115	-0.051762	-0.051649	-0.443845	0	0
35862	1.532903	-0.132580	9.406744	-0.077690	-0.005660	-0.017375	0.161226	0.390995	-0.768751	0.892980	-0.052505	-0.051428	-0.444055	0	0
35863	1.571189	-0.278983	9.227039	-0.003088	-0.009912	-0.005373	0.160713	0.391001	-0.769656	0.892940	-0.052568	-0.051561	-0.444113	0	0
35864	1.590112	-0.401303	9.079598	0.026794	-0.006951	0.013752	0.160733	0.388700	-0.771130	0.893001	-0.052399	-0.051799	-0.443982	0	0
35865	1.663050	-0.427697	8.995222	0.031325	-0.017709	0.027678	0.163193	0.389662	-0.769700	0.893121	-0.052214	-0.052142	-0.443723	0	0
35866	1.745177	-0.475297	9.285594	0.008543	-0.002179	0.046126	0.162684	0.388715	-0.770754	0.893318	-0.052204	-0.052240	-0.443315	0	0
35867	1.825070	-0.486584	9.586218	-0.022499	-0.014398	0.055793	0.163207	0.388723	-0.771017	0.893535	-0.052510	-0.052306	-0.442834	0	0
35868	1.749167	-0.474309	10.072355	-0.070586	-0.007295	0.068156	0.163981	0.388994	-0.770238	0.893785	-0.053240	-0.052087	-0.442267	0	0
35869	1.467675	-0.334065	10.119590	-0.133014	0.000426	0.056963	0.165157	0.389012	-0.770766	0.893955	-0.054472	-0.051532	-0.441840	0	0
35870	1.245548	-0.070463	9.939631	-0.205833	0.004726	0.047529	0.165527	0.392825	-0.769915	0.894043	-0.056347	-0.050619	-0.441531	0	0
35871	1.086206	0.114691	9.781317	-0.265225	0.007455	0.019752	0.166663	0.396485	-0.767125	0.893971	-0.058697	-0.049433	-0.441505	0	0
35872	1.115231	0.117432	9.950158	-0.292033	0.001243	-0.016817	0.166620	0.400536	-0.763799	0.893713	-0.061325	-0.048207	-0.441807	0	0
35873	1.288387	-0.084333	10.722862	-0.263174	0.008299	-0.043866	0.167627	0.405294	-0.761636	0.893349	-0.063605	-0.047053	-0.442343	0	0
35874	1.631592	-0.338263	11.471528	-0.215074	0.025564	-0.065677	0.166022	0.411938	-0.759546	0.892919	-0.065415	-0.045979	-0.443060	0	0
35875	1.876247	-0.176230	11.114712	-0.130547	0.032056	-0.074610	0.166530	0.413570	-0.758739	0.892509	-0.066385	-0.045218	-0.443820	0	0
35876	1.661007	0.273771	10.094725	-0.024400	0.021632	-0.113418	0.167164	0.411766	-0.755793	0.891990	-0.066488	-0.045057	-0.444863	0	0
35877	1.388383	0.187726	9.746325	0.025733	-0.017781	-0.176515	0.165739	0.412037	-0.756816	0.891205	-0.066227	-0.045499	-0.446427	0	0
35878	1.215436	-0.253259	9.811831	0.052552	-0.018998	-0.220189	0.163925	0.411211	-0.757598	0.890236	-0.065775	-0.046114	-0.448361	0	0
35879	1.218777	-0.552258	9.630761	0.056867	-0.027971	-0.260321	0.161337	0.409290	-0.758786	0.889083	-0.065236	-0.046837	-0.450646	0	0
35880	1.125880	-0.599198	9.777501	0.094485	-0.004173	-0.290028	0.158733	0.407620	-0.758151	0.887821	-0.064312	-0.047553	-0.453184	0	0
35881	1.152818	-0.593205	9.653491	0.132215	-0.003342	-0.304089	0.155756	0.403776	-0.758594	0.886515	-0.062966	-0.048423	-0.455831	0	0
35882	1.174641	-0.623946	9.562970	0.150906	-0.002345	-0.319836	0.153685	0.402266	-0.759518	0.885135	-0.061517	-0.049397	-0.458597	0	0
35883	1.202092	-0.548886	9.338248	0.182655	0.002888	-0.332131	0.150851	0.397071	-0.760897	0.883712	-0.059679	-0.050456	-0.461460	0	0
35884	1.229042	-0.542786	9.204555	0.223108	-0.014004	-0.332294	0.147240	0.392836	-0.763291	0.882288	-0.057637	-0.051871	-0.464279	0	0
35885	1.267431	-0.651483	9.127069	0.228221	-0.009564	-0.339258	0.144917	0.388867	-0.764132	0.880824	-0.055451	-0.053252	-0.467160	0	0
35886	1.320750	-0.688329	9.125313	0.195399	-0.016380	-0.335681	0.140373	0.384452	-0.763796	0.879338	-0.053660	-0.054559	-0.470009	0	0
35887	1.364596	-0.669868	9.177825	0.122822	-0.015867	-0.334590	0.137532	0.382266	-0.765766	0.877808	-0.052438	-0.055499	-0.472889	0	0
35888	1.393463	-0.668596	9.479807	0.048859	-0.006839	-0.321258	0.134681	0.378419	-0.765821	0.876296	-0.051896	-0.056021	-0.475682	0	0
35889	1.271086	-0.711029	9.900870	-0.037305	0.004149	-0.314008	0.132091	0.376495	-0.766749	0.874772	-0.051998	-0.056015	-0.478470	0	0
35890	1.124383	-0.771578	10.222975	-0.082319	0.026775	-0.288531	0.129732	0.378095	-0.765662	0.873349	-0.052462	-0.055600	-0.481059	0	0
35891	1.046114	-0.783921	10.522395	-0.123008	0.047580	-0.261321	0.128933	0.380942	-0.764821	0.872041	-0.053131	-0.054770	-0.483448	0	0
35892	1.016843	-0.811917	10.442778	-0.118200	0.075373	-0.252536	0.127884	0.380920	-0.763905	0.870785	-0.053694	-0.053738	-0.485760	0	0
35893	1.168682	-0.712154	10.082376	-0.062549	0.076458	-0.236985	0.127350	0.381170	-0.762468	0.869630	-0.053708	-0.052932	-0.487911	0	0
35894	1.427623	-0.603683	9.729310	0.048246	0.077215	-0.228557	0.126303	0.380603	-0.761563	0.868569	-0.052826	-0.052682	-0.489921	0	0
35895	1.558929	-0.660668	9.512414	0.174014	0.053690	-0.237689	0.125283	0.377608	-0.762913	0.867511	-0.050902	-0.053233	-0.491935	0	0
35896	1.667261	-0.865260	9.492473	0.289801	0.038746	-0.234542	0.122837	0.374060	-0.764783	0.866508	-0.048107	-0.054504	-0.493841	0	0
35897	1.717641	-0.991766	9.479824	0.368821	0.028840	-0.253969	0.123020	0.366183	-0.767535	0.865427	-0.044623	-0.056245	-0.495863	0	0
35898	1.663963	-0.997295	9.582669	0.432270	0.013771	-0.269904	0.120860	0.357737	-0.770282	0.864273	-0.040696	-0.058452	-0.497955	0	0
35899	1.557337	-0.923497	9.576498	0.471451	-0.010722	-0.284069	0.117659	0.349282	-0.773151	0.863019	-0.036518	-0.061061	-0.500136	0	0
35900	1.487763	-0.785119	9.408181	0.446919	-0.006734	-0.299713	0.115903	0.339764	-0.777090	0.861660	-0.032547	-0.063525	-0.502441	0	0
35901	1.437770	-0.625170	9.249403	0.368459	-0.021451	-0.322231	0.112813	0.334985	-0.779239	0.860124	-0.029298	-0.065725	-0.504984	0	0
35902	1.307055	-0.505276	9.263813	0.251656	-0.045321	-0.355136	0.108951	0.329254	-0.782180	0.858357	-0.027164	-0.067551	-0.507860	0	0
35903	1.287733	-0.487700	9.225773	0.176306	-0.094137	-0.379484	0.105845	0.324861	-0.782503	0.856393	-0.025905	-0.069418	-0.510981	0	0
35904	1.384926	-0.482859	9.371281	0.107079	-0.101749	-0.418539	0.102217	0.320738	-0.782947	0.854202	-0.025252	-0.071006	-0.514451	0	0
35905	1.526227	-0.399691	9.642778	0.060834	-0.127579	-0.424568	0.096241	0.318232	-0.783603	0.851919	-0.025129	-0.072581	-0.518009	0	0
35906	1.689474	-0.366782	9.612845	0.033444	-0.132247	-0.448903	0.091691	0.316415	-0.783736	0.849492	-0.025239	-0.074054	-0.521768	0	0
35907	1.687902	-0.230146	9.549459	0.025348	-0.137238	-0.459376	0.085318	0.316367	-0.784860	0.846976	-0.025454	-0.075538	-0.525622	0	0
35908	1.741103	-0.284166	9.564407	0.032980	-0.168232	-0.491745	0.080379	0.315373	-0.785623	0.844255	-0.025724	-0.077321	-0.529710	0	0
35909	1.721103	-0.350993	9.697076	0.028316	-0.174987	-0.504830	0.072044	0.312546	-0.784320	0.841426	-0.026088	-0.079153	-0.533907	0	0
35910	1.699327	-0.379527	9.440542	0.016925	-0.181765	-0.510052	0.065533	0.312758	-0.784529	0.838540	-0.026549	-0.080965	-0.538135	0	0
35911	1.789547	-0.373875	9.298118	-0.017400	-0.188731	-0.496003	0.059015	0.312822	-0.783832	0.835686	-0.027388	-0.082665	-0.542259	0	0
35912	1.882335	-0.348615	9.136545	-0.098744	-0.207398	-0.492320	0.052498	0.313985	-0.783762	0.832798	-0.028968	-0.084057	-0.546390	0	0
35913	1.912293	-0.263708	8.897379	-0.192295	-0.222347	-0.494712	0.047004	0.315678	-0.781612	0.829822	-0.031461	-0.085088	-0.550605	0	0
35914	1.923975	-0.350983	8.878920	-0.320743	-0.233921	-0.476042	0.038630	0.321575	-0.779619	0.826875	-0.035043	-0.085471	-0.554747	0	0
35915	1.879590	-0.447952	8.902775	-0.409736	-0.254361	-0.467115	0.030237	0.329910	-0.776279	0.823886	-0.039548	-0.085557	-0.558863	0	0
35916	1.851468	-0.630294	9.171986	-0.490937	-0.293393	-0.449527	0.022630	0.337027	-0.773099	0.820892	-0.044886	-0.085465	-0.562865	0	0
35917	1.949886	-0.827316	9.353328	-0.578798	-0.311459	-0.430095	0.014741	0.346715	-0.768439	0.817900	-0.051138	-0.085053	-0.566736	0	0
35918	2.117685	-0.818049	9.482741	-0.664612	-0.318383	-0.398437	0.006585	0.356801	-0.763119	0.814989	-0.058077	-0.084151	-0.570385	0	0
35919	2.282340	-0.900339	9.773134	-0.743881	-0.350393	-0.333713	-0.001971	0.368241	-0.757250	0.812305	-0.065982	-0.083058	-0.573505	0	0
35920	2.410048	-0.651528	10.001305	-0.768508	-0.347139	-0.310957	-0.009765	0.381717	-0.749919	0.809678	-0.073995	-0.081731	-0.576425	0	0
35921	2.615233	-0.542427	9.852856	-0.748453	-0.335807	-0.267351	-0.017419	0.394797	-0.743636	0.807255	-0.081905	-0.080439	-0.578931	0	0
35922	2.686616	-0.753228	10.204100	-0.676978	-0.324538	-0.246557	-0.024291	0.406103	-0.736614	0.804971	-0.089088	-0.079398	-0.581189	0	0
35923	2.628220	-0.819350	9.863140	-0.572232	-0.318985	-0.204111	-0.031411	0.417426	-0.731147	0.802977	-0.095526	-0.078933	-0.582985	0	0
35924	2.326259	-0.934006	9.490800	-0.458892	-0.294010	-0.173880	-0.036964	0.425613	-0.724715	0.801264	-0.100827	-0.078842	-0.584461	0	0
35925	1.853854	-1.094334	8.991010	-0.400441	-0.270612	-0.125199	-0.042752	0.432467	-0.720904	0.799879	-0.105655	-0.078904	-0.585496	0	0
35926	2.012067	-1.540312	8.811533	-0.382260	-0.241435	-0.104165	-0.047758	0.440289	-0.717469	0.798650	-0.110084	-0.078765	-0.586376	0	0
35927	1.824628	-1.892913	9.236947	-0.295585	-0.228591	-0.024122	-0.050941	0.445520	-0.712799	0.797971	-0.113899	-0.078985	-0.586541	0	0
35928	1.440404	-1.837232	9.328930	-0.250667	-0.187883	0.035111	-0.053329	0.450919	-0.709950	0.797724	-0.117070	-0.079033	-0.586247	0	0
35929	1.513595	-1.813039	9.279162	-0.233411	-0.147944	0.094496	-0.054011	0.456353	-0.708670	0.797861	-0.119991	-0.078820	-0.585498	0	0
35930	1.548560	-1.616632	9.489361	-0.159391	-0.132063	0.155370	-0.055213	0.459589	-0.706520	0.798457	-0.122200	-0.078812	-0.584228	0	0
35931	1.729835	-1.427622	9.376496	-0.095624	-0.098569	0.212856	-0.054849	0.465041	-0.705767	0.799483	-0.123806	-0.078850	-0.582479	0	0
35932	1.994820	-1.055622	9.332092	0.053278	-0.081318	0.261319	-0.052250	0.467527	-0.706127	0.800988	-0.124101	-0.079546	-0.580249	0	0
35933	2.250838	-0.933324	9.487709	0.210948	-0.050136	0.306333	-0.050411	0.467021	-0.707838	0.802964	-0.123032	-0.080852	-0.577560	0	0
35934	2.394096	-0.969428	9.568623	0.352730	-0.027309	0.337413	-0.047765	0.466288	-0.712675	0.805299	-0.120669	-0.082751	-0.574530	0	0
35935	2.589289	-0.910886	9.390633	0.409002	-0.017936	0.377422	-0.042384	0.463112	-0.716281	0.807916	-0.117870	-0.084845	-0.571122	0	0
35936	2.683111	-0.710666	9.209738	0.416780	0.000690	0.410590	-0.039058	0.456528	-0.721758	0.810725	-0.114885	-0.086795	-0.567445	0	0
35937	2.694059	-0.469788	9.367861	0.390244	0.007667	0.422876	-0.034712	0.453901	-0.726514	0.813549	-0.112121	-0.088516	-0.563678	0	0
35938	2.819918	-0.470131	9.960526	0.356261	0.041664	0.436181	-0.028399	0.448020	-0.731349	0.816417	-0.109412	-0.089755	-0.559854	0	0
35939	2.839871	-0.256782	10.626468	0.330677	0.058156	0.449373	-0.023275	0.446768	-0.736344	0.819317	-0.106858	-0.090693	-0.555945	0	0
35940	2.796756	-0.052583	11.071000	0.293705	0.091638	0.446934	-0.017498	0.444153	-0.740851	0.822173	-0.104385	-0.091156	-0.552111	0	0
35941	2.716586	0.362297	10.928653	0.284617	0.116017	0.460057	-0.009532	0.441794	-0.742383	0.825088	-0.101875	-0.091338	-0.548187	0	0
35942	2.769204	0.936063	10.361818	0.248210	0.153341	0.444511	-0.002205	0.439174	-0.745343	0.827895	-0.099429	-0.091041	-0.544441	0	0
35943	2.882691	1.101247	9.821656	0.218004	0.161275	0.404494	0.004860	0.437510	-0.748543	0.830437	-0.097149	-0.090532	-0.541054	0	0
35944	2.813848	0.934403	9.598135	0.189684	0.133916	0.383569	0.010894	0.433107	-0.751788	0.832803	-0.095233	-0.090135	-0.537816	0	0
35945	2.860914	0.645864	9.534835	0.201830	0.135370	0.341707	0.017688	0.430599	-0.753184	0.834934	-0.093158	-0.089810	-0.534921	0	0
35946	2.752828	0.474141	9.563940	0.176439	0.131466	0.326070	0.023570	0.430553	-0.755824	0.836949	-0.091310	-0.089414	-0.532151	0	0
35947	2.635239	0.325301	9.506432	0.110402	0.132310	0.307072	0.028283	0.429677	-0.758472	0.838784	-0.089976	-0.088657	-0.529609	0	0
35948	2.459046	0.152039	9.508035	0.038471	0.136612	0.293329	0.034533	0.427540	-0.757260	0.840486	-0.089225	-0.087513	-0.527222	0	0
35949	2.230338	0.149411	9.484227	0.042557	0.136832	0.281943	0.041295	0.428550	-0.756380	0.842114	-0.088404	-0.086377	-0.524945	0	0
35950	2.196533	0.184256	9.432241	0.041263	0.119574	0.270549	0.046239	0.428591	-0.755765	0.843666	-0.087698	-0.085410	-0.522725	0	0
35951	2.169545	0.141065	9.408039	0.062406	0.119783	0.248682	0.051105	0.427478	-0.761146	0.845109	-0.086759	-0.084545	-0.520688	0	0
35952	2.268792	0.066580	9.482161	0.068232	0.105793	0.244288	0.054496	0.427793	-0.761813	0.846521	-0.085873	-0.083857	-0.518648	0	0
35953	2.321972	0.053703	9.727695	0.081726	0.097080	0.233768	0.059455	0.424289	-0.761398	0.847872	-0.084868	-0.083295	-0.516694	0	0
35954	2.444227	0.127146	9.575812	0.078604	0.093962	0.211972	0.063092	0.425408	-0.760753	0.849103	-0.083928	-0.082787	-0.514904	0	0
35955	2.581393	0.198791	9.135455	0.041707	0.089445	0.186781	0.066746	0.422436	-0.760318	0.850162	-0.083261	-0.082125	-0.513370	0	0
35956	2.654748	0.224506	8.947706	-0.000363	0.072613	0.167673	0.069474	0.422590	-0.759555	0.851074	-0.083064	-0.081429	-0.511999	0	0
35957	2.575436	0.083039	9.511627	-0.049458	0.059372	0.141619	0.072210	0.422343	-0.759450	0.851794	-0.083292	-0.080596	-0.510895	0	0
35958	2.408770	-0.046283	9.922792	-0.072162	0.057075	0.131203	0.075973	0.422633	-0.757913	0.852445	-0.083755	-0.079696	-0.509874	0	0
35959	2.399693	0.042574	9.795952	-0.078159	0.039260	0.103245	0.075992	0.424447	-0.761124	0.852925	-0.084295	-0.078920	-0.509102	0	0
35960	2.388631	0.158575	9.410492	-0.122658	0.051418	0.078969	0.078060	0.424580	-0.759188	0.853254	-0.085178	-0.077854	-0.508567	0	0
35961	2.474297	0.208509	9.217961	-0.198832	0.018416	0.049447	0.078405	0.427806	-0.755102	0.853338	-0.086809	-0.076689	-0.508327	0	0
35962	2.567680	-0.107159	8.937733	-0.240937	0.014005	0.018201	0.079558	0.430120	-0.753767	0.853220	-0.088843	-0.075392	-0.508368	0	0
35963	2.680219	-0.393715	9.083580	-0.196414	-0.000115	0.002380	0.079266	0.432264	-0.750866	0.853045	-0.090518	-0.074445	-0.508507	0	0
35964	2.708369	-0.610384	8.900688	-0.138019	-0.006376	-0.015228	0.078979	0.434005	-0.748493	0.852826	-0.091753	-0.073874	-0.508736	0	0
35965	2.726470	-0.820735	9.032854	-0.069277	-0.024199	-0.027665	0.078722	0.433046	-0.748380	0.852590	-0.092458	-0.073816	-0.509012	0	0
35966	2.705542	-0.985754	9.486144	-0.049819	-0.000967	-0.018915	0.078438	0.433282	-0.745647	0.852437	-0.092909	-0.073651	-0.509210	0	0
35967	2.455841	-1.140230	10.041711	-0.092952	0.027467	-0.029193	0.079078	0.433957	-0.744600	0.852208	-0.093563	-0.073039	-0.509562	0	0
35968	2.280996	-1.112635	9.876669	-0.057818	0.063822	-0.020502	0.079462	0.432990	-0.743323	0.852086	-0.093751	-0.072283	-0.509838	0	0
35969	2.142445	-0.784408	9.274439	-0.016070	0.086288	-0.016259	0.079326	0.429137	-0.740800	0.852036	-0.093461	-0.071551	-0.510078	0	0
35970	2.094488	-0.687867	9.141342	0.025233	0.068527	-0.015577	0.079594	0.428328	-0.741337	0.852019	-0.092922	-0.071173	-0.510258	0	0
35971	1.997912	-0.888765	9.605554	0.056709	0.078551	-0.005163	0.081974	0.428681	-0.745892	0.852087	-0.092058	-0.070867	-0.510344	0	0
35972	1.849917	-1.177208	9.905075	0.086196	0.085328	-0.006964	0.081984	0.425951	-0.745816	0.852182	-0.090919	-0.070649	-0.510419	0	0
35973	1.810366	-1.274512	9.955445	0.104900	0.090066	0.014806	0.084485	0.422998	-0.747709	0.852402	-0.089598	-0.070469	-0.510310	0	0
35974	1.915858	-1.175459	9.695367	0.146043	0.119287	0.026112	0.085899	0.417494	-0.742893	0.852742	-0.087798	-0.070238	-0.510087	0	0
35975	2.007450	-0.989401	9.260113	0.165589	0.102913	0.059145	0.088928	0.414008	-0.745450	0.853246	-0.085927	-0.070219	-0.509565	0	0
35976	2.183233	-0.895739	9.213807	0.177746	0.083351	0.072155	0.090658	0.410102	-0.748136	0.853818	-0.084072	-0.070414	-0.508889	0	0
35977	2.302425	-0.915398	9.142984	0.196984	0.080375	0.083450	0.092896	0.405632	-0.749018	0.854448	-0.082073	-0.070731	-0.508113	0	0
35978	2.360451	-1.020362	8.931940	0.186944	0.059116	0.106115	0.095404	0.400082	-0.750573	0.855176	-0.080285	-0.071152	-0.507114	0	0
35979	2.370169	-1.055027	8.766591	0.175973	0.056393	0.118355	0.097769	0.395197	-0.750816	0.855940	-0.078627	-0.071547	-0.506029	0	0
35980	2.328813	-1.047723	8.796703	0.163344	0.043918	0.139284	0.099352	0.391676	-0.751675	0.856796	-0.077141	-0.071951	-0.504750	0	0
35981	2.184995	-1.058157	8.974192	0.203058	0.015488	0.150407	0.099496	0.386346	-0.750871	0.857703	-0.075494	-0.072814	-0.503333	0	0
35982	1.990519	-1.031948	8.950005	0.258840	0.014764	0.172015	0.103166	0.382027	-0.751761	0.858764	-0.073359	-0.073923	-0.501675	0	0
35983	1.784109	-0.939187	9.062618	0.295297	0.014390	0.180590	0.105029	0.377166	-0.754337	0.859875	-0.070953	-0.075236	-0.499921	0	0
35984	1.703268	-0.929833	9.597248	0.302649	0.015684	0.201497	0.103291	0.369596	-0.761354	0.861094	-0.068458	-0.076534	-0.497969	0	0
35985	1.560448	-1.017954	10.654867	0.256685	0.043528	0.222641	0.108022	0.363121	-0.763592	0.862390	-0.066266	-0.077369	-0.495890	0	0
35986	1.584243	-1.046108	10.988021	0.200605	0.094221	0.243892	0.112188	0.359592	-0.761743	0.863802	-0.064290	-0.077453	-0.493674	0	0
35987	1.905729	-0.398880	9.713919	0.142623	0.108187	0.278962	0.116122	0.355555	-0.763149	0.865334	-0.062802	-0.077124	-0.491229	0	0
35988	2.220626	0.184130	9.644735	0.056318	0.120899	0.287087	0.118731	0.353529	-0.762818	0.866865	-0.061975	-0.076238	-0.488765	0	0
35989	2.361053	0.142041	10.050049	0.002414	0.123202	0.272453	0.123966	0.353346	-0.765845	0.868273	-0.061620	-0.075095	-0.486484	0	0
35990	2.367735	-0.299782	10.491498	0.003641	0.133473	0.279507	0.127616	0.351876	-0.765511	0.869732	-0.061181	-0.073846	-0.484117	0	0
35991	2.269384	-0.506010	10.340729	0.054718	0.115506	0.288035	0.132818	0.349034	-0.763266	0.871225	-0.060424	-0.073015	-0.481648	0	0
35992	2.260729	-0.449972	9.668676	0.122004	0.127530	0.275648	0.136725	0.348524	-0.763045	0.872715	-0.058980	-0.072389	-0.479217	0	0
35993	2.409273	-0.200052	8.681018	0.189048	0.081621	0.280544	0.140660	0.342567	-0.763709	0.874208	-0.057218	-0.072510	-0.476685	0	0
35994	2.393425	-0.087849	8.203614	0.197049	0.027543	0.275988	0.146158	0.337175	-0.764633	0.875657	-0.055596	-0.073115	-0.474118	0	0
35995	2.327009	-0.270845	7.902334	0.226842	-0.019767	0.273156	0.147361	0.332020	-0.766041	0.877041	-0.053993	-0.074313	-0.471553	0	0
35996	2.090261	-0.711737	8.448682	0.160719	-0.055858	0.264538	0.147411	0.329765	-0.771149	0.878321	-0.053076	-0.075482	-0.469082	0	0
35997	1.785962	-1.073205	8.888773	0.037593	-0.060479	0.283196	0.148466	0.327051	-0.771469	0.879601	-0.053347	-0.076147	-0.466537	0	0
35998	1.585697	-1.083100	9.500940	-0.093997	-0.061773	0.314080	0.149778	0.325706	-0.772025	0.880959	-0.054733	-0.076148	-0.463808	0	0
35999	1.406893	-0.753074	10.085977	-0.234619	-0.061004	0.331008	0.150123	0.328658	-0.767814	0.882293	-0.057440	-0.075521	-0.461039	0	0
36000	1.306887	-0.272601	10.613230	-0.334450	-0.011419	0.335740	0.151901	0.332722	-0.764112	0.883621	-0.060728	-0.073950	-0.458320	0	0
36001	1.455815	0.267943	10.782115	-0.438320	0.001650	0.330814	0.154993	0.339151	-0.762970	0.884842	-0.064923	-0.071819	-0.455722	0	0
36002	1.605777	0.919160	10.599081	-0.509231	0.000994	0.298699	0.158201	0.346792	-0.760506	0.885856	-0.069668	-0.069360	-0.453426	0	0
36003	1.925331	1.327953	9.817944	-0.475568	0.017249	0.254162	0.160091	0.353300	-0.755718	0.886661	-0.074033	-0.066957	-0.451518	0	0
36004	2.012305	1.169893	9.557054	-0.367205	-0.012401	0.201454	0.161184	0.361696	-0.749848	0.887273	-0.077511	-0.065324	-0.449969	0	0
36005	1.999471	0.557817	9.166112	-0.184813	-0.028828	0.161683	0.161796	0.365758	-0.746917	0.887822	-0.079420	-0.064701	-0.448641	0	0
36006	2.019707	-0.174015	9.043859	0.051053	-0.042100	0.114806	0.162061	0.364533	-0.746942	0.888341	-0.079261	-0.065278	-0.447557	0	0
36007	1.953457	-0.692744	9.033162	0.225457	-0.059033	0.107316	0.161838	0.360746	-0.749742	0.888944	-0.077626	-0.066806	-0.446418	0	0
36008	2.006530	-0.835212	8.705488	0.266832	-0.064477	0.101966	0.161091	0.354755	-0.751282	0.889552	-0.075641	-0.068556	-0.445281	0	0
36009	1.987087	-0.848622	8.616168	0.180558	-0.055104	0.103987	0.160353	0.345207	-0.752113	0.890097	-0.074393	-0.069856	-0.444199	0	0
36010	2.045897	-0.762576	8.691087	-0.000408	-0.052406	0.128074	0.159948	0.344495	-0.750046	0.890621	-0.074750	-0.070291	-0.443018	0	0
36011	2.036381	-0.673218	8.958894	-0.194077	-0.045651	0.123415	0.159818	0.346142	-0.750922	0.890973	-0.076815	-0.069833	-0.442029	0	0
36012	2.007658	-0.539965	9.222927	-0.326978	-0.046607	0.135123	0.160020	0.351267	-0.746019	0.891272	-0.080059	-0.068764	-0.441018	0	0
36013	1.911288	-0.323584	9.484863	-0.349764	-0.035690	0.119485	0.159734	0.355342	-0.744769	0.891473	-0.083460	-0.067530	-0.440171	0	0
36014	1.836817	-0.153302	9.508376	-0.296903	-0.040841	0.091375	0.158121	0.361562	-0.741519	0.891584	-0.086380	-0.066576	-0.439527	0	0
36015	1.815434	-0.047280	9.595116	-0.219379	-0.020139	0.072004	0.157834	0.363988	-0.739392	0.891681	-0.088502	-0.065811	-0.439022	0	0
36016	1.946471	-0.129733	9.486811	-0.131834	-0.029154	0.047328	0.158339	0.365615	-0.738195	0.891743	-0.089868	-0.065516	-0.438664	0	0
36017	2.274106	-0.216047	9.795171	-0.011038	-0.031828	0.040053	0.159367	0.365603	-0.736385	0.891875	-0.090152	-0.065795	-0.438296	0	0
36018	2.396444	-0.446954	10.169162	0.096756	-0.018454	0.021506	0.155996	0.362711	-0.736937	0.892033	-0.089415	-0.066429	-0.438028	0	0
36019	2.379940	-0.707986	10.521721	0.154472	-0.009965	0.006561	0.155230	0.359435	-0.737385	0.892179	-0.088103	-0.067269	-0.437868	0	0
36020	2.178987	-0.917182	10.719488	0.130334	0.036005	-0.014180	0.154735	0.354255	-0.738132	0.892246	-0.086804	-0.067597	-0.437941	0	0
36021	2.004214	-0.923370	10.316702	0.113160	0.043224	-0.014139	0.154742	0.352481	-0.738167	0.892298	-0.085611	-0.067799	-0.438038	0	0
36022	1.955960	-0.912267	10.008081	0.111182	0.047020	-0.028090	0.155664	0.350722	-0.738597	0.892292	-0.084425	-0.067955	-0.438257	0	0
36023	1.852640	-1.084965	10.121798	0.117514	0.026323	-0.047354	0.156337	0.347195	-0.739710	0.892188	-0.083243	-0.068354	-0.438633	0	0
36024	1.700421	-1.323763	10.104967	0.147140	0.034807	-0.043926	0.155054	0.341585	-0.739421	0.892133	-0.081778	-0.068791	-0.438951	0	0
36025	1.426761	-1.474564	10.346403	0.143651	0.054285	-0.056097	0.154013	0.340479	-0.739046	0.892028	-0.080234	-0.069058	-0.439408	0	0
36026	1.299606	-1.511543	10.716813	0.092907	0.044778	-0.040288	0.154158	0.337759	-0.739619	0.891947	-0.079212	-0.069165	-0.439740	0	0
36027	1.429210	-1.485916	10.273554	0.024670	0.065557	-0.048739	0.154936	0.336662	-0.738608	0.891785	-0.078681	-0.068798	-0.440222	0	0
36028	1.651875	-1.377378	9.722800	-0.042899	0.034522	-0.041634	0.154418	0.336251	-0.738872	0.891587	-0.078913	-0.068400	-0.440643	0	0
36029	1.686826	-1.314295	9.258051	-0.104045	0.014418	-0.062452	0.156102	0.338038	-0.738589	0.891227	-0.079752	-0.067933	-0.441293	0	0
36030	1.751581	-1.557824	8.841511	-0.145476	-0.009851	-0.053646	0.154522	0.338269	-0.736496	0.890865	-0.081086	-0.067489	-0.441848	0	0
36031	1.737810	-1.811486	8.964112	-0.137010	-0.034405	-0.053715	0.153064	0.340411	-0.734366	0.890479	-0.082454	-0.067309	-0.442401	0	0
36032	1.628873	-2.108251	9.107666	-0.114202	-0.032137	-0.043292	0.151490	0.341613	-0.733552	0.890167	-0.083615	-0.067192	-0.442828	0	0
36033	1.581766	-2.249228	9.162432	-0.120518	-0.045717	-0.011903	0.150169	0.342532	-0.731707	0.889967	-0.084932	-0.067155	-0.442984	0	0
36034	1.579888	-2.064920	9.617834	-0.141869	-0.042344	0.002109	0.148722	0.343044	-0.730128	0.889829	-0.086413	-0.066969	-0.443004	0	0
36035	1.619616	-1.798319	10.281656	-0.165695	-0.046149	0.026575	0.148309	0.346024	-0.728769	0.889756	-0.088167	-0.066702	-0.442846	0	0
36036	1.722845	-1.552987	10.624131	-0.121038	-0.008334	0.040502	0.149073	0.347515	-0.727317	0.889835	-0.089335	-0.066274	-0.442516	0	0
36037	1.925596	-1.101999	10.069029	-0.072976	-0.019043	0.035077	0.148536	0.349818	-0.726489	0.889897	-0.090148	-0.066167	-0.442243	0	0
36038	2.123117	-0.746221	9.348060	-0.052430	-0.008473	0.024567	0.148531	0.350085	-0.725964	0.889968	-0.090696	-0.066059	-0.442005	0	0
36039	2.181797	-0.767022	8.988094	-0.065020	-0.022035	0.007129	0.149044	0.350351	-0.725054	0.889910	-0.091434	-0.066041	-0.441971	0	0
36040	2.257253	-1.182739	8.990118	-0.066957	-0.034138	-0.002440	0.148909	0.350618	-0.724658	0.889833	-0.092206	-0.066122	-0.441954	0	0
36041	2.347582	-1.517940	9.162416	-0.057928	-0.029218	0.008938	0.147334	0.351680	-0.723587	0.889783	-0.092927	-0.066203	-0.441891	0	0
36042	2.410619	-1.552707	9.184676	-0.025176	-0.034699	0.007096	0.148120	0.352520	-0.724615	0.889772	-0.093338	-0.066463	-0.441788	0	0
36043	2.454781	-1.499151	9.135998	0.045923	-0.001979	0.003493	0.147083	0.351418	-0.724629	0.889810	-0.093027	-0.066774	-0.441729	0	0
36044	2.319278	-1.403746	8.954065	0.095870	-0.014491	0.001535	0.146296	0.351677	-0.724099	0.889891	-0.092269	-0.067391	-0.441632	0	0
36045	2.178897	-1.303822	8.806205	0.062960	-0.010614	-0.002753	0.146309	0.350050	-0.724910	0.889910	-0.091852	-0.067865	-0.441608	0	0
36046	1.984853	-1.213879	8.724809	0.022976	-0.018882	-0.008806	0.145794	0.347721	-0.724563	0.889879	-0.091755	-0.068210	-0.441638	0	0
36047	2.000029	-1.112187	8.735590	0.010497	-0.034369	-0.017544	0.145659	0.347849	-0.724040	0.889767	-0.091904	-0.068679	-0.441759	0	0
36048	2.035116	-0.933003	8.747015	0.055212	-0.046907	-0.019468	0.143972	0.347294	-0.724558	0.889693	-0.091637	-0.069425	-0.441847	0	0
36049	2.176861	-0.799780	8.881216	0.097921	-0.068070	-0.030110	0.142297	0.343601	-0.725137	0.889582	-0.091149	-0.070593	-0.441987	0	0
36050	2.303499	-0.710198	9.242723	0.106231	-0.060961	-0.045801	0.140620	0.343334	-0.726948	0.889426	-0.090472	-0.071713	-0.442260	0	0
36051	2.368781	-0.698512	9.672327	0.104267	-0.050307	-0.059709	0.139821	0.340143	-0.723370	0.889199	-0.089828	-0.072779	-0.442674	0	0
36052	2.459041	-0.632783	9.804336	0.064456	-0.039461	-0.065660	0.138793	0.338233	-0.724179	0.888931	-0.089412	-0.073540	-0.443170	0	0
36053	2.557292	-0.468820	9.826189	0.094612	-0.025598	-0.073560	0.136458	0.337127	-0.724833	0.888649	-0.088732	-0.074358	-0.443734	0	0
36054	2.587261	-0.347062	9.766705	0.105608	-0.011435	-0.089261	0.133902	0.334570	-0.729669	0.888330	-0.087809	-0.075073	-0.444437	0	0
36055	2.489076	-0.487453	9.808131	0.117257	-0.014660	-0.110239	0.133403	0.332402	-0.731266	0.887910	-0.086849	-0.075927	-0.445318	0	0
36056	2.298230	-0.720803	9.547745	0.153528	-0.007727	-0.119055	0.133520	0.328815	-0.727961	0.887500	-0.085460	-0.076849	-0.446245	0	0
36057	2.009531	-0.976627	9.640350	0.131363	0.006408	-0.115478	0.131194	0.325528	-0.728788	0.887080	-0.084275	-0.077582	-0.447177	0	0
36058	1.895579	-1.265541	9.956026	0.140487	0.016562	-0.101505	0.131722	0.324445	-0.729072	0.886749	-0.082907	-0.078215	-0.447978	0	0
36059	1.963271	-1.311498	10.108755	0.171948	0.016898	-0.085878	0.130464	0.320933	-0.732897	0.886499	-0.081337	-0.079010	-0.448622	0	0
36060	2.142676	-1.133313	9.438940	0.143712	0.016061	-0.071839	0.130359	0.317952	-0.734643	0.886301	-0.079965	-0.079637	-0.449149	0	0
36061	2.253511	-0.963259	9.119223	0.067161	0.005802	-0.048969	0.129442	0.315327	-0.732740	0.886118	-0.079410	-0.080032	-0.449537	0	0
36062	2.238103	-1.080900	9.234114	-0.058993	-0.010856	-0.041660	0.129167	0.315578	-0.731175	0.885869	-0.079979	-0.079962	-0.449940	0	0
36063	2.168976	-1.236601	9.320652	-0.141296	-0.007178	-0.015235	0.128111	0.317466	-0.730222	0.885659	-0.081363	-0.079511	-0.450184	0	0
36064	2.065496	-1.357972	9.841839	-0.153458	-0.014127	-0.015219	0.126680	0.319650	-0.731467	0.885445	-0.082805	-0.079023	-0.450428	0	0
36065	1.963576	-1.329333	9.745337	-0.140894	-0.021573	0.009127	0.125886	0.321269	-0.730651	0.885330	-0.084274	-0.078681	-0.450442	0	0
36066	1.891229	-1.219364	9.734048	-0.106450	-0.027018	0.007244	0.126623	0.325189	-0.727073	0.885243	-0.085375	-0.078500	-0.450437	0	0
36067	1.891603	-1.183735	9.584441	-0.158546	-0.011225	0.028370	0.127261	0.327918	-0.726635	0.885204	-0.086967	-0.077967	-0.450302	0	0
36068	1.886922	-1.232488	9.167436	-0.217267	-0.026569	0.035476	0.125150	0.331150	-0.724869	0.885144	-0.089069	-0.077258	-0.450132	0	0
36069	1.964112	-1.381748	8.996476	-0.255983	-0.026370	0.040849	0.126442	0.333067	-0.724451	0.885054	-0.091604	-0.076410	-0.449944	0	0
36070	2.065017	-1.605854	8.990955	-0.255818	-0.054656	0.058253	0.125620	0.337387	-0.721374	0.885030	-0.094189	-0.075755	-0.449567	0	0
36071	2.122022	-1.780026	9.333368	-0.250255	-0.063838	0.078303	0.125461	0.341183	-0.719611	0.885072	-0.096879	-0.075230	-0.449002	0	0
36072	2.066615	-1.976178	9.995222	-0.223837	-0.075928	0.105249	0.124397	0.344158	-0.718247	0.885259	-0.099311	-0.074860	-0.448163	0	0
36073	1.923402	-1.843201	10.373263	-0.195757	-0.058030	0.119141	0.123972	0.347669	-0.715708	0.885529	-0.101524	-0.074486	-0.447195	0	0
36074	1.832148	-1.532677	10.897895	-0.153827	-0.023602	0.129542	0.123965	0.348755	-0.715297	0.885924	-0.103119	-0.073941	-0.446136	0	0
36075	1.788122	-1.130585	11.006320	-0.165576	-0.002727	0.141799	0.124202	0.352015	-0.713936	0.886360	-0.104819	-0.073178	-0.444999	0	0
36076	1.786253	-0.666324	10.727288	-0.105517	-0.002882	0.127616	0.126261	0.354879	-0.712207	0.886807	-0.105892	-0.072666	-0.443937	0	0
36077	1.881045	-0.365218	10.201598	0.011834	0.010466	0.115951	0.127178	0.356268	-0.713485	0.887322	-0.105915	-0.072590	-0.442913	0	0
36078	1.930019	-0.445400	9.511749	0.099644	0.010186	0.097386	0.128746	0.355469	-0.713772	0.887864	-0.105087	-0.072905	-0.441973	0	0
36079	1.991125	-0.856380	9.315646	0.101108	-0.010662	0.088651	0.128871	0.356285	-0.713497	0.888335	-0.104378	-0.073435	-0.441104	0	0
36080	1.993624	-1.273435	9.275757	0.061434	-0.012102	0.087062	0.129398	0.354653	-0.713533	0.888772	-0.103979	-0.073790	-0.440259	0	0
36081	2.104197	-1.498209	9.323266	0.010009	-0.010276	0.102959	0.131368	0.352091	-0.714376	0.889210	-0.104089	-0.073899	-0.439330	0	0
36082	2.191310	-1.572300	9.371041	0.000533	-0.010902	0.143130	0.131363	0.352906	-0.714100	0.889833	-0.104267	-0.073918	-0.438021	0	0
36083	2.172754	-1.412110	9.385855	0.000568	0.001369	0.141401	0.131101	0.352627	-0.713844	0.890435	-0.104442	-0.073842	-0.436767	0	0
36084	2.249440	-1.205830	9.328916	-0.013021	-0.003156	0.157118	0.133989	0.351730	-0.716219	0.891106	-0.104716	-0.073718	-0.435351	0	0
36085	2.218916	-1.004660	9.378484	-0.028152	-0.004278	0.179813	0.134487	0.353346	-0.714114	0.891837	-0.105198	-0.073526	-0.433768	0	0
36086	2.134407	-0.878484	9.447600	-0.062666	0.024102	0.171245	0.135522	0.354443	-0.713710	0.892524	-0.105808	-0.072926	-0.432305	0	0
36087	2.147711	-0.675092	9.481662	-0.069651	0.031206	0.167778	0.138116	0.355001	-0.712679	0.893180	-0.106488	-0.072247	-0.430895	0	0
36088	2.246130	-0.482008	9.503927	-0.062926	0.018907	0.167719	0.142010	0.356118	-0.711647	0.893855	-0.107117	-0.071699	-0.429428	0	0
36089	2.334364	-0.357351	9.576295	-0.056167	0.031234	0.157268	0.141480	0.358293	-0.711470	0.894476	-0.107656	-0.071085	-0.428101	0	0
36090	2.460564	-0.352223	9.893030	-0.020724	0.046704	0.151997	0.144083	0.357767	-0.710980	0.895138	-0.107778	-0.070484	-0.426784	0	0
36091	2.460423	-0.385689	9.846558	0.020017	0.069204	0.146712	0.145653	0.357383	-0.711778	0.895819	-0.107452	-0.069864	-0.425537	0	0
36092	2.456275	-0.307778	9.608079	0.014593	0.072979	0.134516	0.148248	0.357805	-0.710749	0.896466	-0.107132	-0.069199	-0.424361	0	0
36093	2.360279	-0.154508	9.210585	0.004749	0.071625	0.120550	0.150599	0.356740	-0.711047	0.897019	-0.106902	-0.068518	-0.423361	0	0
36094	2.294680	-0.139294	9.202633	-0.031033	0.071299	0.104941	0.152167	0.356900	-0.711704	0.897489	-0.106977	-0.067707	-0.422474	0	0
36095	2.154786	-0.280251	9.547646	-0.043322	0.068896	0.096243	0.155285	0.355547	-0.710195	0.897884	-0.107158	-0.066870	-0.421722	0	0
36096	2.154335	-0.355638	9.561109	-0.077703	0.081351	0.098132	0.156707	0.356643	-0.709404	0.898276	-0.107605	-0.065777	-0.420945	0	0
36097	2.087087	-0.245840	9.341489	-0.077619	0.098935	0.094668	0.157988	0.359366	-0.707932	0.898645	-0.107951	-0.064523	-0.420262	0	0
36098	2.244028	-0.107184	8.971840	-0.064401	0.090492	0.071934	0.160052	0.359081	-0.705356	0.898932	-0.108225	-0.063429	-0.419745	0	0
36099	2.287223	-0.177445	9.146578	-0.032146	0.066007	0.056085	0.161596	0.359615	-0.703279	0.899165	-0.108264	-0.062702	-0.419344	0	0
36100	2.333663	-0.469513	9.623135	-0.004939	0.069607	0.031635	0.161462	0.359609	-0.702888	0.899329	-0.108066	-0.062088	-0.419134	0	0
36101	2.224898	-0.693481	9.988036	0.046839	0.072793	0.024525	0.164101	0.359551	-0.707063	0.899520	-0.107336	-0.061664	-0.418975	0	0
36102	2.254300	-0.675749	9.898031	0.072486	0.071934	0.012238	0.165015	0.359289	-0.707205	0.899688	-0.106420	-0.061375	-0.418890	0	0
36103	2.279089	-0.644135	9.653383	0.032750	0.074897	0.011488	0.165684	0.357402	-0.708545	0.899810	-0.105794	-0.060886	-0.418859	0	0
36104	2.181967	-0.673586	9.318683	-0.012893	0.077634	-0.023276	0.167731	0.356268	-0.703518	0.899740	-0.105600	-0.060225	-0.419153	0	0
36105	2.078890	-0.860093	9.144093	-0.033972	0.072864	-0.039799	0.169532	0.356388	-0.700802	0.899574	-0.105549	-0.059530	-0.419622	0	0
36106	1.946646	-1.052970	8.909560	0.002071	0.058814	-0.048669	0.167853	0.357215	-0.702851	0.899399	-0.105284	-0.059127	-0.420121	0	0
36107	1.862440	-1.334734	8.774337	-0.003521	0.039017	-0.062650	0.167859	0.356676	-0.703381	0.899147	-0.105090	-0.058889	-0.420740	0	0
36108	1.680897	-1.576756	8.852558	0.033819	0.037799	-0.057531	0.167859	0.355579	-0.702883	0.898956	-0.104622	-0.058819	-0.421275	0	0
36109	1.582367	-1.743310	9.065515	0.063992	0.012996	-0.051580	0.167591	0.353093	-0.700723	0.898805	-0.103942	-0.059088	-0.421727	0	0
36110	1.411016	-1.834165	9.513651	0.105751	0.023014	-0.043836	0.167857	0.352282	-0.701130	0.898736	-0.102899	-0.059440	-0.422080	0	0
36111	1.254902	-1.813568	9.967864	0.138896	0.026008	-0.029990	0.167489	0.351215	-0.703356	0.898760	-0.101501	-0.059882	-0.422306	0	0
36112	1.113965	-1.705038	10.360031	0.160135	0.046546	-0.014323	0.168280	0.348493	-0.703285	0.898882	-0.099887	-0.060221	-0.422382	0	0
36113	1.076190	-1.519432	10.286073	0.188032	0.056707	-0.005679	0.168958	0.346072	-0.705544	0.899073	-0.097921	-0.060562	-0.422389	0	0
36114	1.204597	-1.287091	9.807048	0.197449	0.063758	-0.010929	0.167157	0.338815	-0.704894	0.899253	-0.095899	-0.060900	-0.422420	0	0
36115	1.351687	-1.167820	9.442192	0.237523	0.026897	-0.018121	0.168869	0.335017	-0.705370	0.899413	-0.093597	-0.061724	-0.422477	0	0
36116	1.462902	-1.345283	9.161098	0.257930	0.005919	-0.026929	0.168487	0.331597	-0.704915	0.899538	-0.091265	-0.062853	-0.422554	0	0
36117	1.510214	-1.643018	8.831347	0.252289	-0.020002	-0.040907	0.168505	0.328194	-0.705501	0.899574	-0.089018	-0.064181	-0.422758	0	0
36118	1.560079	-1.898322	8.613509	0.222460	-0.033452	-0.059143	0.167240	0.323985	-0.708171	0.899496	-0.087149	-0.065542	-0.423104	0	0
36119	1.466302	-2.111900	8.685266	0.176036	-0.079006	-0.030344	0.165479	0.321321	-0.714703	0.899459	-0.085861	-0.067073	-0.423204	0	0
36120	1.531470	-2.220687	8.595055	0.093124	-0.085441	-0.026611	0.164456	0.317634	-0.715287	0.899370	-0.085395	-0.068327	-0.423288	0	0
36121	1.614354	-2.213027	8.496408	0.051829	-0.118726	-0.003023	0.161558	0.317006	-0.710994	0.899310	-0.085432	-0.069671	-0.423190	0	0
36122	1.816303	-2.214710	8.491719	0.015902	-0.132876	0.020624	0.158958	0.315753	-0.711000	0.899310	-0.085895	-0.070982	-0.422878	0	0
36123	1.999449	-2.122814	8.379849	0.029742	-0.159447	0.034483	0.157662	0.315338	-0.711518	0.899354	-0.086355	-0.072576	-0.422418	0	0
36124	2.220656	-2.131194	8.527147	0.041366	-0.180169	0.062339	0.155350	0.312895	-0.714406	0.899516	-0.086818	-0.074384	-0.421664	0	0
36125	2.334961	-2.111961	8.674886	0.066478	-0.188385	0.069237	0.151969	0.312047	-0.714658	0.899708	-0.087123	-0.076373	-0.420834	0	0
36126	2.450283	-2.243718	9.307080	0.059392	-0.181943	0.098098	0.148712	0.310092	-0.713634	0.900022	-0.087458	-0.078240	-0.419749	0	0
36127	2.454339	-2.265074	9.919207	0.067665	-0.157845	0.111234	0.148216	0.306557	-0.714998	0.900405	-0.087683	-0.079931	-0.418561	0	0
36128	2.484624	-2.062304	9.996447	0.112569	-0.144788	0.146015	0.147441	0.305461	-0.715274	0.900990	-0.087421	-0.081645	-0.417024	0	0
36129	2.496166	-1.721745	10.139028	0.115432	-0.106371	0.146083	0.143824	0.303551	-0.718142	0.901592	-0.087045	-0.083046	-0.415522	0	0
36130	2.366593	-1.402917	10.161085	0.106981	-0.081825	0.147869	0.144098	0.300280	-0.718208	0.902221	-0.086572	-0.084166	-0.414028	0	0
36131	2.144080	-1.186543	10.082147	0.133242	-0.047023	0.149577	0.144624	0.298921	-0.718238	0.902894	-0.085794	-0.085102	-0.412527	0	0
36132	1.837913	-1.106710	10.124249	0.203009	-0.022661	0.128453	0.144524	0.295674	-0.720508	0.903568	-0.084192	-0.086100	-0.411173	0	0
36133	1.652725	-1.185754	9.953087	0.240252	-0.026426	0.131801	0.146778	0.289994	-0.722713	0.904268	-0.082340	-0.087300	-0.409754	0	0
36134	1.548496	-1.199570	9.526772	0.255918	-0.022993	0.133491	0.144703	0.287792	-0.722871	0.904993	-0.080265	-0.088513	-0.408302	0	0
36135	1.609285	-1.223409	9.440292	0.238826	-0.031808	0.145739	0.143957	0.283173	-0.725034	0.905731	-0.078454	-0.089738	-0.406748	0	0
36136	1.599336	-1.234530	9.575943	0.208027	-0.021268	0.155454	0.145833	0.279156	-0.729670	0.906497	-0.076823	-0.090721	-0.405131	0	0
36137	1.615884	-1.266729	9.841417	0.187773	-0.019772	0.177332	0.145473	0.275358	-0.731690	0.907322	-0.075451	-0.091599	-0.403340	0	0
36138	1.740652	-1.132857	9.930019	0.169898	-0.019920	0.192218	0.146671	0.272116	-0.733320	0.908196	-0.074193	-0.092387	-0.401423	0	0
36139	2.112744	-0.761294	9.841978	0.184843	-0.018622	0.208770	0.147446	0.268820	-0.731053	0.909134	-0.072868	-0.093214	-0.399345	0	0
36140	2.573463	-0.279788	9.399982	0.180333	-0.046750	0.219187	0.148502	0.264735	-0.730880	0.910085	-0.071647	-0.094266	-0.397148	0	0
36141	2.892604	0.102201	8.848472	0.151644	-0.079256	0.191271	0.148296	0.262348	-0.736509	0.910859	-0.070848	-0.095527	-0.395211	0	0
36142	3.000797	0.235875	8.528298	0.115443	-0.117127	0.174697	0.146614	0.260975	-0.737173	0.911507	-0.070453	-0.096992	-0.393426	0	0
36143	2.926663	0.039869	8.532063	0.095576	-0.133881	0.140698	0.144939	0.257693	-0.737874	0.911979	-0.070333	-0.098569	-0.391959	0	0
36144	2.733919	-0.346642	9.175010	0.057390	-0.133467	0.129487	0.144948	0.256472	-0.738418	0.912385	-0.070487	-0.099987	-0.390624	0	0
36145	2.541360	-0.671715	9.968932	0.012458	-0.128766	0.125281	0.142075	0.256022	-0.737367	0.912735	-0.071093	-0.101204	-0.389381	0	0
36146	2.399301	-0.667779	10.822055	-0.055964	-0.071688	0.134350	0.142471	0.258091	-0.738888	0.913135	-0.072046	-0.101612	-0.388162	0	0
36147	2.241340	-0.155163	11.121105	-0.092142	-0.027587	0.127527	0.142587	0.259992	-0.738072	0.913517	-0.073204	-0.101490	-0.387075	0	0
36148	2.279554	0.549144	11.052775	-0.128275	0.025259	0.120736	0.142576	0.262171	-0.737770	0.913907	-0.074426	-0.100742	-0.386117	0	0
36149	2.362394	1.336585	10.674705	-0.151579	0.055908	0.078950	0.143095	0.262722	-0.737763	0.914139	-0.075719	-0.099652	-0.385597	0	0
36150	2.283728	1.896355	9.938808	-0.130406	0.049750	0.028203	0.145151	0.266679	-0.736142	0.914205	-0.076769	-0.098743	-0.385467	0	0
36151	2.255621	1.943489	9.208974	-0.067894	0.029375	-0.029622	0.145924	0.266261	-0.734857	0.914057	-0.077243	-0.098287	-0.385841	0	0
36152	2.038376	1.401750	9.201438	0.101882	-0.005956	-0.082530	0.144898	0.264628	-0.736050	0.913833	-0.076272	-0.098872	-0.386415	0	0
36153	1.812597	0.632711	9.123074	0.287903	-0.026032	-0.114486	0.143355	0.261625	-0.737137	0.913571	-0.073592	-0.100350	-0.387172	0	0
36154	1.709923	0.135646	9.157105	0.481532	-0.036231	-0.115043	0.142620	0.255652	-0.740105	0.913432	-0.069240	-0.102698	-0.387688	0	0
36155	1.660210	-0.059736	9.085262	0.598770	-0.052682	-0.124142	0.139812	0.245283	-0.742365	0.913285	-0.063793	-0.105618	-0.388183	0	0
36156	1.530884	-0.117222	9.116484	0.585573	-0.049495	-0.097941	0.139369	0.235107	-0.747236	0.913211	-0.058556	-0.108472	-0.388394	0	0
36157	1.582209	-0.076474	9.123141	0.509786	-0.052663	-0.083769	0.136556	0.226103	-0.749469	0.913106	-0.053949	-0.111008	-0.388593	0	0
36158	1.713866	0.028267	9.426643	0.354544	-0.046554	-0.069331	0.136346	0.219592	-0.752711	0.912967	-0.050839	-0.112915	-0.388789	0	0
36159	1.758443	0.202807	9.631466	0.178530	-0.046394	-0.053126	0.134551	0.212481	-0.752838	0.912788	-0.049253	-0.114080	-0.389073	0	0
36160	1.832448	0.415984	9.831317	0.077319	-0.048288	-0.052845	0.131961	0.209734	-0.753392	0.912561	-0.048699	-0.114915	-0.389430	0	0
36161	1.935975	0.625055	9.720533	0.049861	-0.034189	-0.047498	0.130921	0.208904	-0.753271	0.912352	-0.048230	-0.115458	-0.389816	0	0
36162	1.975861	0.780599	9.670984	0.053992	-0.044669	-0.049295	0.130934	0.208100	-0.754456	0.912127	-0.047880	-0.116166	-0.390176	0	0
36163	1.989578	0.629890	9.680628	0.155618	-0.041635	-0.068755	0.128862	0.205904	-0.755003	0.911876	-0.046434	-0.117193	-0.390631	0	0
36164	1.953974	0.349454	9.607247	0.255687	-0.049230	-0.077767	0.127076	0.199082	-0.756422	0.911621	-0.044229	-0.118743	-0.391013	0	0
36165	1.894652	0.148422	9.395125	0.352307	-0.058545	-0.085044	0.125803	0.193350	-0.757304	0.911360	-0.041030	-0.120694	-0.391372	0	0
36166	1.944946	-0.015629	9.265734	0.391326	-0.058901	-0.081645	0.123887	0.189410	-0.760094	0.911112	-0.037621	-0.122861	-0.391619	0	0
36167	1.990987	-0.063693	9.186513	0.364990	-0.053754	-0.064097	0.122630	0.182332	-0.762431	0.910916	-0.034314	-0.124806	-0.391764	0	0
36168	2.044479	-0.069072	9.192464	0.287190	-0.075169	-0.055200	0.121606	0.177135	-0.762266	0.910691	-0.031949	-0.126700	-0.391879	0	0
36169	2.185118	-0.198752	8.957371	0.167803	-0.049266	-0.035555	0.119682	0.173319	-0.764145	0.910530	-0.030464	-0.127821	-0.392005	0	0
36170	2.528361	-0.085188	9.396531	0.093019	-0.047445	-0.014352	0.118256	0.171120	-0.763918	0.910430	-0.029811	-0.128688	-0.392004	0	0
36171	2.842769	-0.027720	9.223035	0.048562	-0.047541	0.008497	0.117232	0.169765	-0.765495	0.910406	-0.029478	-0.129318	-0.391880	0	0
36172	3.022667	-0.035248	9.325298	0.073011	-0.036545	0.015465	0.117090	0.169471	-0.763942	0.910429	-0.029002	-0.129998	-0.391635	0	0
36173	3.117440	-0.367535	9.889746	0.047971	-0.030940	0.050498	0.117117	0.166493	-0.765818	0.910588	-0.028688	-0.130472	-0.391131	0	0
36174	2.973259	-0.238970	11.107849	-0.029288	0.013058	0.059546	0.114247	0.166458	-0.765279	0.910821	-0.029006	-0.130288	-0.390627	0	0
36175	2.630436	-0.054683	11.830177	-0.116655	0.061479	0.077317	0.116317	0.168928	-0.764726	0.911156	-0.029876	-0.129271	-0.390117	0	0
36176	2.390796	0.422452	11.009665	-0.105609	0.113845	0.087806	0.118002	0.170167	-0.764324	0.911608	-0.030531	-0.127862	-0.389475	0	0
36177	2.274310	0.995173	9.349989	-0.016079	0.119838	0.071769	0.119428	0.172091	-0.764297	0.912023	-0.030242	-0.126703	-0.388903	0	0
36178	2.324074	1.046352	8.632939	0.102508	0.092269	0.052151	0.121391	0.170753	-0.764856	0.912365	-0.029039	-0.126310	-0.388320	0	0
36179	2.524287	0.394988	8.996725	0.164527	0.082254	0.039833	0.123483	0.168865	-0.765038	0.912658	-0.027207	-0.126206	-0.387798	0	0
36180	2.750798	0.032706	9.097704	0.154005	0.059538	0.039001	0.125207	0.163990	-0.766574	0.912922	-0.025642	-0.126315	-0.387246	0	0
36181	2.834418	0.168926	9.005713	0.100088	0.035523	0.036471	0.124564	0.161388	-0.766361	0.913121	-0.024592	-0.126396	-0.386820	0	0
36182	2.801488	0.381849	9.091820	-0.008925	0.045204	0.029812	0.126503	0.162757	-0.765179	0.913285	-0.024560	-0.126007	-0.386560	0	0
36183	2.587539	0.417339	9.121477	-0.074824	0.038880	0.022971	0.126239	0.163024	-0.764912	0.913392	-0.025086	-0.125389	-0.386477	0	0
36184	2.315506	0.525101	9.245504	-0.085312	0.009157	0.032460	0.127412	0.165233	-0.766046	0.913502	-0.025894	-0.125033	-0.386277	0	0
36185	2.043215	0.598301	9.422309	-0.076894	-0.001267	0.027996	0.127531	0.165765	-0.764868	0.913576	-0.026597	-0.124771	-0.386140	0	0
36186	1.975236	0.620923	9.404832	-0.016640	-0.020890	0.026007	0.126088	0.166283	-0.763809	0.913638	-0.026887	-0.124956	-0.385912	0	0
36187	2.002698	0.735127	9.371929	-0.002904	-0.022707	0.024209	0.125826	0.165730	-0.763428	0.913690	-0.026984	-0.125172	-0.385712	0	0
36188	2.127326	0.863105	9.554872	-0.004817	-0.029689	0.021586	0.125046	0.166273	-0.763802	0.913727	-0.027194	-0.125485	-0.385509	0	0
36189	2.293415	0.982474	9.605998	-0.022568	-0.027520	0.001595	0.125056	0.166564	-0.765224	0.913680	-0.027450	-0.125672	-0.385540	0	0
36190	2.432107	0.999717	9.695040	-0.012272	-0.029363	-0.000164	0.123483	0.166532	-0.763915	0.913631	-0.027700	-0.125959	-0.385546	0	0
36191	2.551220	1.006882	9.832810	-0.005779	-0.027397	-0.019348	0.124401	0.165591	-0.764330	0.913508	-0.027769	-0.126213	-0.385749	0	0
36192	2.611260	0.881921	9.892592	0.049448	-0.034804	-0.021252	0.123761	0.163405	-0.764628	0.913391	-0.027448	-0.126794	-0.385858	0	0
36193	2.630056	0.767598	9.900215	0.075393	-0.020918	-0.028251	0.122714	0.163525	-0.764098	0.913264	-0.026736	-0.127304	-0.386042	0	0
36194	2.637161	0.719805	9.826739	0.091666	-0.006826	-0.042209	0.120373	0.163781	-0.764596	0.913104	-0.025898	-0.127797	-0.386314	0	0
36195	2.583693	0.716225	9.752871	0.095828	-0.011988	-0.047478	0.119864	0.159677	-0.764153	0.912917	-0.024940	-0.128310	-0.386649	0	0
36196	2.544494	0.654337	9.673000	0.095781	-0.015436	-0.049232	0.120253	0.159542	-0.763899	0.912724	-0.024086	-0.128900	-0.386961	0	0
36197	2.548811	0.580294	9.780794	0.095682	-0.015369	-0.054456	0.118967	0.156947	-0.764720	0.912503	-0.023136	-0.129445	-0.387358	0	0
36198	2.474780	0.433459	9.947466	0.111310	0.007360	-0.063154	0.118193	0.156813	-0.765496	0.912285	-0.022034	-0.129890	-0.387788	0	0
36199	2.454287	0.277085	10.057081	0.134237	0.029740	-0.054421	0.120162	0.152740	-0.765590	0.912128	-0.020563	-0.130173	-0.388143	0	0
36200	2.493209	0.272095	10.039164	0.118898	0.047291	-0.052576	0.117955	0.149984	-0.765108	0.912005	-0.019249	-0.130280	-0.388463	0	0
36201	2.468906	0.254192	9.920838	0.096635	0.049097	-0.044658	0.121218	0.150714	-0.766416	0.911900	-0.018066	-0.130241	-0.388779	0	0
36202	2.537104	0.171605	9.433879	0.105647	0.082286	-0.045447	0.121221	0.149071	-0.765929	0.911844	-0.016747	-0.129975	-0.389059	0	0
36203	2.629253	0.037054	9.018258	0.087052	0.075144	-0.026199	0.121758	0.147317	-0.767135	0.911840	-0.015589	-0.129663	-0.389221	0	0
36204	2.629235	0.007029	8.879831	0.080172	0.047914	-0.013171	0.123593	0.145158	-0.767580	0.911863	-0.014676	-0.129606	-0.389220	0	0
36205	2.540764	-0.147389	8.865150	0.047619	0.034796	0.003462	0.123851	0.144196	-0.766822	0.911915	-0.014094	-0.129511	-0.389152	0	0
36206	2.430309	-0.307011	8.899324	0.015239	0.029466	0.024476	0.123851	0.142824	-0.766200	0.912049	-0.013894	-0.129364	-0.388893	0	0
36207	2.344152	-0.453372	9.032388	-0.029305	0.022490	0.043778	0.123722	0.144196	-0.766951	0.912230	-0.014137	-0.129083	-0.388553	0	0
36208	2.324423	-0.455666	9.255547	-0.047113	0.011769	0.064733	0.124235	0.145562	-0.766668	0.912485	-0.014628	-0.128849	-0.388015	0	0
36209	2.350701	-0.451229	9.712581	-0.035260	0.026961	0.087428	0.125663	0.146391	-0.766402	0.912839	-0.014985	-0.128504	-0.387282	0	0
36210	2.484996	-0.296375	10.091786	-0.007125	0.036809	0.108316	0.127229	0.146824	-0.767054	0.913300	-0.015069	-0.128190	-0.386294	0	0
36211	2.662258	0.045289	10.005399	0.012095	0.045214	0.118742	0.127871	0.145444	-0.765268	0.913804	-0.014979	-0.127860	-0.385214	0	0
36212	2.692761	0.231716	9.803981	0.038222	0.044860	0.129988	0.128405	0.144920	-0.766581	0.914362	-0.014647	-0.127643	-0.383973	0	0
36213	2.637432	0.300079	9.590758	0.059421	0.058482	0.144775	0.129713	0.145628	-0.767615	0.914986	-0.014118	-0.127374	-0.382593	0	0
36214	2.586671	0.308215	9.332995	0.045218	0.051894	0.129959	0.131037	0.142244	-0.768729	0.915551	-0.013693	-0.127120	-0.381339	0	0
36215	2.500292	0.453431	8.998112	0.041731	0.044964	0.132534	0.132869	0.141726	-0.769532	0.916105	-0.013371	-0.126911	-0.380088	0	0
36216	2.335779	0.578386	8.800323	0.018717	0.019207	0.120276	0.134170	0.142286	-0.769660	0.916583	-0.013302	-0.126856	-0.378955	0	0
36217	2.175574	0.622312	8.683596	0.009077	0.000077	0.122836	0.133907	0.142142	-0.769271	0.917035	-0.013438	-0.126936	-0.377828	0	0
36218	2.058880	0.654030	8.759374	-0.021120	-0.009400	0.129855	0.134823	0.142020	-0.769670	0.917503	-0.013855	-0.126991	-0.376656	0	0
36219	1.976608	0.780663	9.005181	-0.016315	-0.017116	0.118456	0.134943	0.145436	-0.769993	0.917911	-0.014277	-0.127130	-0.375599	0	0
36220	1.982294	0.960487	9.201293	-0.026671	-0.024160	0.125428	0.133903	0.143646	-0.769502	0.918336	-0.014796	-0.127299	-0.374479	0	0
36221	2.007784	1.145593	9.123446	-0.024534	-0.043223	0.115757	0.134417	0.146109	-0.769717	0.918697	-0.015374	-0.127642	-0.373453	0	0
36222	2.173978	1.275122	9.133555	0.003606	-0.039703	0.099124	0.134426	0.145575	-0.770636	0.919007	-0.015640	-0.128071	-0.372531	0	0
36223	2.330136	1.383530	9.305807	0.015279	-0.050130	0.086863	0.133640	0.146659	-0.770609	0.919255	-0.015826	-0.128626	-0.371720	0	0
36224	2.509758	1.336694	9.451097	0.028717	-0.057933	0.072880	0.131836	0.144611	-0.771935	0.919446	-0.015895	-0.129320	-0.371003	0	0
36225	2.660233	1.299756	9.602042	0.037952	-0.049942	0.057203	0.131045	0.145001	-0.771013	0.919585	-0.015823	-0.129960	-0.370436	0	0
36226	2.747547	1.296436	9.834819	0.061043	-0.037680	0.041486	0.130944	0.142163	-0.773275	0.919693	-0.015477	-0.130592	-0.369960	0	0
36227	2.756487	1.201711	10.053579	0.079024	-0.028915	0.029260	0.131074	0.141067	-0.772778	0.919762	-0.014906	-0.131194	-0.369600	0	0
36228	2.757027	1.275633	9.952935	0.097168	-0.000874	0.017067	0.131208	0.140250	-0.772795	0.919833	-0.014060	-0.131625	-0.369303	0	0
36229	2.711443	1.378473	9.907031	0.089680	0.005783	-0.010823	0.129922	0.137929	-0.773740	0.919798	-0.013200	-0.131952	-0.369304	0	0
36230	2.548519	1.389911	9.877063	0.086153	0.017359	-0.019529	0.130190	0.136022	-0.773779	0.919760	-0.012338	-0.132179	-0.369349	0	0
36231	2.406360	1.257429	10.115723	0.065250	0.044068	-0.040333	0.130460	0.134531	-0.774330	0.919662	-0.011511	-0.132063	-0.369660	0	0
36232	2.255125	1.213803	10.227541	0.048073	0.068797	-0.047208	0.131895	0.134000	-0.774350	0.919585	-0.010772	-0.131680	-0.370011	0	0
36233	2.164589	1.150097	10.352199	0.029005	0.086603	-0.058448	0.131911	0.132378	-0.775551	0.919471	-0.010084	-0.131035	-0.370541	0	0
36234	2.137832	1.136615	10.275151	0.042951	0.114602	-0.066263	0.132415	0.133865	-0.774097	0.919374	-0.009200	-0.130213	-0.371095	0	0
36235	2.093408	0.997941	10.119257	0.022275	0.128861	-0.072262	0.133452	0.132908	-0.773084	0.919261	-0.008388	-0.129150	-0.371766	0	0
36236	2.075602	0.797980	9.777875	0.019685	0.114899	-0.069662	0.135944	0.130626	-0.774186	0.919152	-0.007710	-0.128238	-0.372364	0	0
36237	2.174532	0.598833	9.491915	0.024249	0.098895	-0.054858	0.137878	0.131163	-0.771982	0.919062	-0.007014	-0.127455	-0.372868	0	0
36238	2.217553	0.407538	9.197672	0.022389	0.076197	-0.054021	0.138419	0.130376	-0.774078	0.918955	-0.006477	-0.126908	-0.373327	0	0
36239	2.277834	0.261861	8.935154	0.021132	0.063583	-0.029608	0.140365	0.130110	-0.773059	0.918913	-0.005983	-0.126439	-0.373599	0	0
36240	2.335350	0.097028	8.870954	0.005834	0.049444	-0.013877	0.141157	0.130134	-0.774362	0.918922	-0.005749	-0.126073	-0.373704	0	0
36241	2.420144	0.042398	8.916638	-0.027014	0.030309	-0.005966	0.141513	0.130632	-0.770330	0.918923	-0.005870	-0.125734	-0.373815	0	0
36242	2.478056	-0.010811	9.074332	-0.082083	0.005861	0.015948	0.140461	0.131704	-0.769523	0.918979	-0.006645	-0.125438	-0.373762	0	0
36243	2.555940	0.041577	9.325068	-0.131089	0.005961	0.029184	0.140975	0.132384	-0.768994	0.919073	-0.007879	-0.124939	-0.373675	0	0
36244	2.522416	0.157113	9.438854	-0.178417	0.014938	0.036309	0.141506	0.135563	-0.771792	0.919212	-0.009529	-0.124198	-0.373543	0	0
36245	2.372109	0.296660	9.667048	-0.212651	0.036050	0.044283	0.142252	0.138808	-0.768877	0.919386	-0.011431	-0.123119	-0.373418	0	0
36246	2.231735	0.467833	9.880938	-0.261024	0.055738	0.039208	0.142618	0.143576	-0.768007	0.919563	-0.013694	-0.121693	-0.373373	0	0
36247	2.110293	0.583374	10.282438	-0.295506	0.069959	0.039322	0.144417	0.149047	-0.767653	0.919737	-0.016224	-0.119990	-0.373394	0	0
36248	2.135282	0.717891	10.390302	-0.354337	0.095052	0.027344	0.145688	0.153950	-0.766008	0.919887	-0.019183	-0.117854	-0.373564	0	0
36249	2.260346	1.166544	9.667487	-0.361139	0.123210	0.023921	0.146164	0.158276	-0.762421	0.920033	-0.022089	-0.115413	-0.373807	0	0
36250	2.407341	1.229817	9.098468	-0.335683	0.105820	0.009852	0.148192	0.166445	-0.759420	0.920106	-0.024817	-0.113248	-0.374118	0	0
36251	2.499927	1.156734	8.611081	-0.250031	0.074138	-0.013148	0.150523	0.172760	-0.760741	0.920063	-0.026833	-0.111681	-0.374556	0	0
36252	2.561523	0.842181	8.474443	-0.144823	0.028449	-0.046689	0.150363	0.177789	-0.759343	0.919874	-0.028030	-0.110955	-0.375147	0	0
36253	2.496480	0.564330	8.629358	-0.039093	0.010507	-0.067962	0.149453	0.177371	-0.759345	0.919606	-0.028284	-0.110782	-0.375835	0	0
36254	2.368331	0.320607	8.820111	0.025869	-0.000616	-0.059454	0.151157	0.176306	-0.760157	0.919395	-0.028003	-0.110969	-0.376316	0	0
36255	2.265060	0.182814	9.069902	0.047654	-0.000911	-0.052539	0.149603	0.174659	-0.760567	0.919197	-0.027525	-0.111225	-0.376761	0	0
36256	2.056294	0.313060	9.306578	0.069851	-0.007921	-0.059646	0.149348	0.173841	-0.760841	0.918981	-0.026869	-0.111644	-0.377210	0	0
36257	2.056959	0.512148	9.740342	0.042285	0.007949	-0.058665	0.147777	0.174362	-0.760041	0.918767	-0.026397	-0.111798	-0.377720	0	0
36258	2.102268	0.769278	9.718746	-0.019837	0.016213	-0.054119	0.148696	0.173833	-0.760707	0.918573	-0.026480	-0.111656	-0.378227	0	0
36259	2.214728	0.849121	9.654338	-0.051099	0.011248	-0.057523	0.147763	0.175438	-0.758851	0.918341	-0.026845	-0.111423	-0.378832	0	0
36260	2.346572	0.916561	9.598989	-0.056761	0.019535	-0.081893	0.147896	0.175170	-0.759117	0.918036	-0.027223	-0.111118	-0.379634	0	0
36261	2.426762	0.880480	9.507045	-0.039603	0.024781	-0.090635	0.147887	0.176802	-0.758695	0.917695	-0.027388	-0.110813	-0.380534	0	0
