# Supplementary material for: Identification of Haptic Based Guiding Using Hard Reins
Source: PLoS One. 2015 Jul 22;10(7):e0132020. doi: 10.1371/journal.pone.0132020 (PMC4511788; doi:10.1371/journal.pone.0132020)
Supplement: S1 File — (ZIP) [file pone.0132020.s001.zip › MotionData1/Subject1/T16/gc16.txt]

// Start Time: 0
// Sample rate: 50.0Hz
// Scenario: 4.0
// Firmware Version: 2.6.1
Counter	Acc_X	Acc_Y	Acc_Z	Gyr_X	Gyr_Y	Gyr_Z	Mag_X	Mag_Y	Mag_Z	Quat_w	Quat_x	Quat_y	Quat_z	AnalogIn_1	AnalogIn_2
35073	8.867104	2.071591	3.670979	-0.008866	-0.024152	0.001399	-0.839704	0.013435	0.019156	-0.194835	0.501289	0.252861	0.804245	0	0
35074	8.898541	2.076360	3.670745	-0.014363	-0.015041	-0.010032	-0.839128	0.013559	0.018014	-0.194567	0.501415	0.252807	0.804249	0	0
35075	8.871919	2.095562	3.651690	-0.027043	-0.014929	0.002228	-0.839139	0.015927	0.018429	-0.194339	0.501586	0.252588	0.804266	0	0
35076	8.886465	2.057238	3.694892	-0.027004	-0.009486	0.000455	-0.839003	0.014165	0.019708	-0.194102	0.501719	0.252367	0.804309	0	0
35077	8.833231	2.085905	3.635150	-0.013425	-0.016857	-0.006516	-0.840126	0.013147	0.019023	-0.193867	0.501857	0.252305	0.804299	0	0
35078	8.857432	2.062339	3.743185	-0.019887	-0.007734	-0.022347	-0.837583	0.012511	0.019692	-0.193487	0.501905	0.252252	0.804378	0	0
35079	8.871947	2.064385	3.675758	-0.034251	0.002368	-0.005718	-0.838428	0.014143	0.018708	-0.193203	0.501929	0.251981	0.804515	0	0
35080	8.852612	2.056828	3.603777	-0.018010	-0.018641	-0.010041	-0.839416	0.011952	0.019158	-0.192904	0.502092	0.251903	0.804510	0	0
35081	8.891336	2.025787	3.666030	-0.009869	-0.031411	-0.004748	-0.838307	0.012694	0.021684	-0.192666	0.502344	0.251888	0.804415	0	0
35082	8.876798	2.052280	3.663711	-0.019951	-0.024072	-0.016183	-0.838594	0.014176	0.021541	-0.192296	0.502538	0.251837	0.804398	0	0
35083	8.896131	2.071354	3.632298	-0.016430	-0.031367	-0.024057	-0.839437	0.012273	0.021563	-0.191870	0.502753	0.251866	0.804356	0	0
35084	8.886438	2.090532	3.613119	-0.017147	-0.005953	-0.026719	-0.838303	0.011659	0.021547	-0.191471	0.502771	0.251853	0.804444	0	0
35085	8.891297	2.071167	3.593866	-0.021606	-0.009542	-0.011811	-0.837731	0.009874	0.021545	-0.191172	0.502851	0.251737	0.804501	0	0
35086	8.852605	2.064026	3.598963	-0.016119	-0.004140	-0.017074	-0.838307	0.011369	0.022114	-0.190862	0.502876	0.251681	0.804577	0	0
35087	8.879215	2.056910	3.627625	-0.003467	-0.009695	-0.025813	-0.839016	0.011091	0.022410	-0.190541	0.502888	0.251781	0.804614	0	0
35088	8.896149	2.052166	3.646739	-0.016243	-0.018660	-0.015303	-0.837453	0.009581	0.022249	-0.190207	0.503034	0.251742	0.804614	0	0
35089	8.900982	2.056950	3.641892	-0.008798	-0.016900	0.000510	-0.837893	0.010197	0.023810	-0.190053	0.503180	0.251681	0.804578	0	0
35090	8.886452	2.076159	3.627557	-0.014359	-0.009601	-0.017059	-0.837746	0.009893	0.023243	-0.189738	0.503245	0.251649	0.804622	0	0
35091	8.891261	2.102720	3.644330	-0.001499	-0.009699	-0.004736	-0.838310	0.010197	0.022968	-0.189597	0.503306	0.251659	0.804614	0	0
35092	8.886456	2.071417	3.641986	0.007665	-0.012495	0.000547	-0.839880	0.009068	0.024980	-0.189524	0.503398	0.251719	0.804555	0	0
35093	8.891294	2.071385	3.637142	0.007611	-0.009778	-0.009109	-0.837321	0.009148	0.023522	-0.189393	0.503432	0.251824	0.804532	0	0
35094	8.896099	2.100390	3.661126	0.005904	-0.002498	0.000537	-0.837746	0.007686	0.024102	-0.189340	0.503446	0.251853	0.804527	0	0
35095	8.891253	2.109979	3.651537	0.002113	-0.015172	-0.002963	-0.837319	0.006791	0.024099	-0.189217	0.503548	0.251893	0.804479	0	0
35096	8.891294	2.071337	3.627525	0.022332	-0.009892	0.004967	-0.837745	0.008274	0.023816	-0.189265	0.503601	0.252047	0.804386	0	0
35097	8.891279	2.085831	3.637130	0.005045	0.010208	-0.008260	-0.837748	0.008866	0.023955	-0.189179	0.503480	0.252089	0.804469	0	0
35098	8.898506	2.114711	3.637054	0.002344	0.004792	0.004034	-0.836760	0.008849	0.024222	-0.189154	0.503451	0.252058	0.804503	0	0
35099	8.891255	2.109882	3.632303	0.006007	-0.004308	0.014583	-0.836889	0.009424	0.022524	-0.189220	0.503503	0.252020	0.804467	0	0
35100	8.881587	2.104960	3.608335	-0.005917	-0.000586	0.002263	-0.838171	0.008872	0.023679	-0.189126	0.503528	0.251942	0.804497	0	0
35101	8.862228	2.114643	3.613277	-0.020497	-0.000462	0.005740	-0.836319	0.009260	0.022090	-0.188997	0.503577	0.251728	0.804564	0	0
35102	8.871929	2.085847	3.634868	0.005852	-0.000687	-0.010000	-0.837874	0.008702	0.022118	-0.188865	0.503549	0.251807	0.804588	0	0
35103	8.886451	2.078494	3.613129	-0.012340	-0.004165	0.000491	-0.836745	0.008683	0.022524	-0.188726	0.503599	0.251692	0.804625	0	0
35104	8.867065	2.114636	3.613241	-0.002358	-0.002432	-0.006500	-0.836178	0.006905	0.023089	-0.188571	0.503611	0.251688	0.804655	0	0
35105	8.852556	2.112226	3.608541	-0.008670	-0.000561	0.000502	-0.837173	0.008107	0.023100	-0.188459	0.503626	0.251595	0.804702	0	0
35106	8.867079	2.100264	3.627679	-0.005159	-0.004227	-0.012651	-0.836889	0.008689	0.022810	-0.188243	0.503640	0.251607	0.804739	0	0
35107	8.886408	2.119520	3.632330	-0.007021	-0.006028	-0.013525	-0.836601	0.008087	0.022383	-0.188013	0.503660	0.251609	0.804780	0	0
35108	8.886400	2.129065	3.615493	-0.008763	-0.009638	0.000519	-0.835613	0.006747	0.023222	-0.187864	0.503759	0.251532	0.804777	0	0
35109	8.869455	2.134403	3.714187	0.000297	-0.002450	-0.011756	-0.836592	0.006900	0.021822	-0.187694	0.503741	0.251576	0.804814	0	0
35110	8.816231	2.157999	3.603960	0.005748	-0.004311	-0.016121	-0.836324	0.009266	0.022657	-0.187508	0.503726	0.251695	0.804830	0	0
35111	8.847736	2.095320	3.596568	-0.019736	-0.005920	-0.009174	-0.837164	0.007801	0.022111	-0.187249	0.503779	0.251572	0.804895	0	0
35112	8.876750	2.095871	3.714165	-0.027218	-0.013120	-0.018838	-0.836025	0.006593	0.021814	-0.186844	0.503892	0.251451	0.804956	0	0
35113	8.862209	2.133855	3.603644	0.001335	-0.014250	0.011958	-0.836872	0.006607	0.021545	-0.186840	0.504026	0.251406	0.804887	0	0
35114	8.867118	2.061694	3.618093	0.001322	-0.016976	0.009311	-0.837161	0.007356	0.021971	-0.186799	0.504187	0.251382	0.804803	0	0
35115	8.871918	2.095587	3.656498	0.007556	-0.013403	-0.009977	-0.835190	0.008064	0.022926	-0.186653	0.504247	0.251496	0.804764	0	0
35116	8.920292	2.100015	3.593630	0.013108	-0.004384	-0.011727	-0.835463	0.006292	0.022372	-0.186532	0.504232	0.251648	0.804754	0	0
35117	8.898495	2.128962	3.598574	0.009481	-0.019767	0.009352	-0.836047	0.005884	0.024648	-0.186535	0.504389	0.251692	0.804641	0	0
35118	8.896066	2.138669	3.613010	0.026920	-0.002670	0.004108	-0.835891	0.006746	0.022660	-0.186617	0.504374	0.251873	0.804575	0	0
35119	8.886432	2.097718	3.605901	0.000363	-0.007901	-0.003857	-0.835454	0.004368	0.022097	-0.186497	0.504419	0.251888	0.804570	0	0
35120	8.862228	2.114643	3.613277	-0.010666	-0.013253	-0.006506	-0.836172	0.005572	0.022812	-0.186275	0.504533	0.251839	0.804566	0	0
35121	8.867064	2.114733	3.632475	0.015050	-0.002570	0.002317	-0.835755	0.005868	0.023652	-0.186293	0.504523	0.251930	0.804539	0	0
35122	8.886439	2.090508	3.608311	0.002215	-0.006101	-0.002979	-0.834624	0.004963	0.024062	-0.186182	0.504564	0.251953	0.804532	0	0
35123	8.886423	2.102764	3.651578	-0.003333	0.001200	-0.017040	-0.836040	0.005287	0.024084	-0.185961	0.504510	0.251987	0.804606	0	0
35124	8.857405	2.104790	3.567639	-0.012553	-0.005989	-0.024072	-0.836311	0.004395	0.022960	-0.185609	0.504523	0.251999	0.804675	0	0
35125	8.920317	2.075903	3.586437	0.009486	-0.004355	-0.009986	-0.835755	0.004984	0.023939	-0.185496	0.504507	0.252111	0.804676	0	0
35126	8.925160	2.070995	3.569576	0.009451	0.006525	-0.026675	-0.835460	0.004376	0.022805	-0.185266	0.504373	0.252290	0.804757	0	0
35127	8.951738	2.099774	3.554932	0.029624	0.004549	-0.011697	-0.834889	0.003475	0.022517	-0.185263	0.504244	0.252555	0.804756	0	0
35128	8.944443	2.133842	3.624682	0.041435	-0.000078	-0.009023	-0.834901	0.003196	0.024075	-0.185314	0.504149	0.252912	0.804691	0	0
35129	8.886412	2.114753	3.641951	0.024171	0.004610	-0.005568	-0.834456	0.002866	0.021663	-0.185334	0.504045	0.253102	0.804692	0	0
35130	8.823507	2.134131	3.647203	0.031515	0.000932	0.004110	-0.834589	0.002564	0.020817	-0.185450	0.503992	0.253315	0.804632	0	0
35131	8.838018	2.134158	3.656714	0.047951	0.015309	-0.009909	-0.834454	0.001246	0.022095	-0.185581	0.503746	0.253698	0.804635	0	0
35132	8.867029	2.150750	3.613212	0.045203	0.000814	0.004150	-0.835306	0.004504	0.021245	-0.185766	0.503668	0.254021	0.804539	0	0
35133	8.881538	2.157732	3.569824	0.038896	0.004494	0.009398	-0.834736	0.003015	0.021242	-0.185980	0.503576	0.254253	0.804474	0	0
35134	8.939567	2.176907	3.569384	0.029543	-0.008146	-0.002886	-0.835009	0.001831	0.020545	-0.186000	0.503583	0.254498	0.804387	0	0
35135	8.920219	2.174540	3.571932	0.040590	0.009004	-0.009904	-0.834723	0.000645	0.020686	-0.186078	0.503402	0.254833	0.804376	0	0
35136	8.837944	2.211067	3.630205	0.047971	0.008057	0.004161	-0.834449	0.001386	0.021386	-0.186290	0.503262	0.255162	0.804311	0	0
35137	8.808936	2.196543	3.606386	0.051625	0.008028	0.002410	-0.833590	0.002533	0.019811	-0.186521	0.503099	0.255525	0.804244	0	0
35138	8.847622	2.215394	3.536365	0.029578	0.000936	-0.008156	-0.834166	0.002263	0.021095	-0.186527	0.503018	0.255783	0.804211	0	0
35139	8.871772	2.249234	3.569820	0.025858	-0.013547	0.002393	-0.835295	0.001988	0.020832	-0.186572	0.503077	0.255981	0.804101	0	0
35140	8.852445	2.225309	3.594024	0.044159	0.000820	-0.008120	-0.835017	0.002578	0.021249	-0.186651	0.502970	0.256355	0.804030	0	0
35141	8.813778	2.191757	3.613568	0.044062	-0.015508	-0.004599	-0.833889	0.001529	0.022084	-0.186726	0.502993	0.256738	0.803877	0	0
35142	8.808938	2.191886	3.637646	0.026600	-0.013555	-0.020440	-0.833468	0.002408	0.022215	-0.186580	0.503003	0.257059	0.803802	0	0
35143	8.869383	2.206654	3.718937	0.045672	-0.024601	-0.015988	-0.834179	0.003015	0.022365	-0.186549	0.503065	0.257529	0.803619	0	0
35144	8.794380	2.249010	3.503066	0.038504	-0.017283	-0.013369	-0.833882	0.000049	0.021807	-0.186507	0.503102	0.257916	0.803482	0	0
35145	8.828251	2.239378	3.512444	0.049389	-0.030078	-0.008063	-0.833613	0.000355	0.023358	-0.186544	0.503222	0.258386	0.803247	0	0
35146	8.842730	2.266203	3.584444	0.051310	-0.024641	0.002471	-0.834320	0.000370	0.023370	-0.186677	0.503334	0.258811	0.803009	0	0
35147	8.852391	2.287372	3.488186	0.054994	-0.022862	0.002486	-0.832623	0.000630	0.023341	-0.186845	0.503412	0.259260	0.802776	0	0
35148	8.954011	2.246583	3.545179	0.072861	-0.035738	-0.030810	-0.835458	-0.001366	0.024669	-0.186787	0.503487	0.260044	0.802489	0	0
35149	9.007206	2.267845	3.479858	0.050931	-0.033755	-0.036122	-0.833204	0.001397	0.024904	-0.186596	0.503560	0.260675	0.802283	0	0
35150	8.987853	2.274890	3.439121	0.036746	-0.004591	-0.016885	-0.833482	-0.000517	0.024916	-0.186556	0.503487	0.261045	0.802218	0	0
35151	8.924890	2.349812	3.477988	0.049671	0.000768	0.000706	-0.833192	0.001234	0.023489	-0.186744	0.503382	0.261417	0.802119	0	0
35152	8.857141	2.378634	3.444800	0.056075	-0.001091	0.004239	-0.834038	0.000218	0.023507	-0.186979	0.503299	0.261829	0.801982	0	0
35153	8.784615	2.342749	3.469401	0.040692	0.009028	0.007687	-0.834040	0.000956	0.023504	-0.187198	0.503162	0.262078	0.801935	0	0
35154	8.782175	2.364421	3.469402	0.057181	0.017060	0.007722	-0.834325	-0.000213	0.024080	-0.187508	0.502943	0.262444	0.801881	0	0
35155	8.818448	2.364755	3.546073	0.067146	0.000650	0.019175	-0.833049	-0.001714	0.024348	-0.187930	0.502854	0.262864	0.801700	0	0
35156	8.837818	2.345393	3.531522	0.060612	-0.008379	0.009514	-0.832619	-0.000845	0.023489	-0.188206	0.502836	0.263297	0.801504	0	0
35157	8.801531	2.352670	3.531781	0.056120	-0.008334	0.018279	-0.834042	-0.000955	0.024361	-0.188541	0.502837	0.263650	0.801309	0	0
35158	8.808793	2.340949	3.596653	0.066235	0.005196	0.014771	-0.833188	-0.000978	0.023781	-0.188923	0.502713	0.264076	0.801156	0	0
35159	8.724141	2.340941	3.570824	0.063971	-0.037433	0.004288	-0.833191	-0.001563	0.024350	-0.189109	0.502895	0.264617	0.800820	0	0
35160	8.721751	2.312054	3.570865	0.053005	-0.037345	0.000744	-0.834333	-0.000645	0.025214	-0.189201	0.503099	0.265088	0.800514	0	0
35161	8.774916	2.360078	3.560821	0.040928	-0.053588	-0.004515	-0.834204	0.000399	0.026339	-0.189157	0.503430	0.265520	0.800173	0	0
35162	8.789340	2.451325	3.517364	0.056421	-0.075483	0.020147	-0.833217	0.000089	0.026890	-0.189323	0.503983	0.265994	0.799628	0	0
35163	8.927135	2.527750	3.434550	0.047339	-0.071794	0.025412	-0.833811	0.001313	0.029725	-0.189501	0.504526	0.266362	0.799121	0	0
35164	8.968278	2.498968	3.467932	0.041162	-0.057222	0.035902	-0.834368	0.000136	0.029173	-0.189760	0.505004	0.266597	0.798679	0	0
35165	8.784538	2.426578	3.382780	0.042163	-0.066287	0.046424	-0.833821	0.002208	0.030570	-0.190094	0.505569	0.266808	0.798172	0	0
35166	8.697371	2.522985	3.378530	0.062645	-0.051904	0.085088	-0.833124	0.002061	0.031975	-0.190869	0.506094	0.266956	0.797604	0	0
35167	8.692392	2.662716	3.395282	0.076776	-0.084688	0.071158	-0.832711	0.004126	0.032525	-0.191524	0.506804	0.267355	0.796862	0	0
35168	8.692442	2.614456	3.373682	0.045595	-0.111656	0.078127	-0.833444	0.006381	0.034791	-0.192002	0.507816	0.267519	0.796047	0	0
35169	8.774698	2.594988	3.356268	0.056622	-0.108125	0.082535	-0.832617	0.006538	0.037324	-0.192581	0.508780	0.267745	0.795215	0	0
35170	8.919774	2.640455	3.343149	0.060515	-0.111785	0.120301	-0.834334	0.007479	0.039188	-0.193462	0.509878	0.267808	0.794277	0	0
35171	8.876187	2.686531	3.396324	0.057122	-0.102660	0.146616	-0.833641	0.009691	0.040158	-0.194564	0.510967	0.267703	0.793343	0	0
35172	8.837474	2.710130	3.290800	0.035180	-0.124252	0.162395	-0.832829	0.014136	0.042955	-0.195621	0.512319	0.267377	0.792320	0	0
35173	8.859170	2.784611	3.266538	0.027252	-0.116914	0.193978	-0.830866	0.016178	0.044329	-0.196904	0.513702	0.266822	0.791293	0	0
35174	8.880948	2.774900	3.256770	0.011854	-0.118598	0.209738	-0.831176	0.021810	0.045442	-0.198231	0.515177	0.266055	0.790261	0	0
35175	8.885840	2.733139	3.093277	0.017603	-0.124993	0.241345	-0.832888	0.023922	0.046310	-0.199812	0.516763	0.265198	0.789115	0	0
35176	8.929551	2.559681	3.083482	0.076241	-0.126385	0.258996	-0.832219	0.028223	0.049252	-0.201834	0.518295	0.264694	0.787763	0	0
35177	8.876473	2.436368	2.963757	0.094658	-0.144678	0.285360	-0.830700	0.032801	0.052038	-0.204101	0.519990	0.264255	0.786207	0	0
35178	8.944169	2.440082	3.242155	0.155038	-0.161478	0.331155	-0.830736	0.039322	0.053991	-0.207006	0.521817	0.264064	0.784300	0	0
35179	8.833042	2.323702	3.048316	0.145312	-0.181343	0.375007	-0.830365	0.046443	0.057633	-0.210136	0.523918	0.263627	0.782211	0	0
35180	8.818755	2.108832	2.925977	0.247873	-0.182186	0.398017	-0.829835	0.052217	0.059864	-0.213987	0.525868	0.263844	0.779781	0	0
35181	8.973757	1.899313	2.958675	0.391432	-0.196075	0.433432	-0.829746	0.059490	0.063369	-0.218815	0.527688	0.265040	0.776801	0	0
35182	9.104345	1.909307	3.068310	0.420709	-0.216270	0.469512	-0.829226	0.067189	0.066015	-0.224025	0.529684	0.266282	0.773526	0	0
35183	9.186578	1.922975	2.937867	0.468163	-0.231190	0.481063	-0.829562	0.075354	0.069240	-0.229515	0.531686	0.267876	0.769984	0	0
35184	9.164949	1.787869	2.875624	0.554361	-0.228256	0.515456	-0.827634	0.085829	0.071711	-0.235737	0.533539	0.269905	0.766104	0	0
35185	9.099948	1.493709	2.770551	0.713734	-0.227737	0.558762	-0.826540	0.096891	0.072211	-0.243111	0.535083	0.272927	0.761639	0	0
35186	9.090426	1.348748	2.667355	0.807531	-0.221226	0.623882	-0.824341	0.106934	0.076235	-0.251489	0.536483	0.276248	0.756721	0	0
35187	9.235669	1.232569	2.587047	0.862674	-0.190848	0.629217	-0.823395	0.118152	0.077303	-0.260248	0.537462	0.279873	0.751716	0	0
35188	9.337384	1.106909	2.523896	0.926556	-0.196838	0.624963	-0.822023	0.128627	0.078650	-0.269280	0.538251	0.283959	0.746419	0	0
35189	9.402907	0.889998	2.497146	1.005187	-0.177545	0.606646	-0.818531	0.142739	0.078815	-0.278609	0.538553	0.288663	0.740954	0	0
35190	9.584411	0.788477	2.469456	1.050714	-0.170697	0.580401	-0.818279	0.155868	0.077622	-0.287983	0.538530	0.293767	0.735359	0	0
35191	9.693418	0.638064	2.274036	1.078594	-0.112885	0.564567	-0.816472	0.165878	0.077832	-0.297506	0.537872	0.298967	0.729934	0	0
35192	9.652492	0.459189	2.120608	1.126475	-0.087876	0.571626	-0.814082	0.175708	0.076052	-0.307368	0.536837	0.304336	0.724369	0	0
35193	9.623548	0.391080	1.974214	1.081199	-0.049402	0.565310	-0.812825	0.186886	0.073861	-0.317013	0.535554	0.309266	0.719055	0	0
35194	9.705873	0.308567	1.867892	1.022798	-0.012664	0.520352	-0.808992	0.195327	0.069233	-0.326092	0.533985	0.313838	0.714163	0	0
35195	9.802693	0.249793	1.698933	1.008858	0.072720	0.502650	-0.808705	0.204881	0.065225	-0.335197	0.531724	0.318105	0.709733	0	0
35196	10.083478	0.018953	1.836518	0.970788	0.131060	0.467329	-0.806983	0.213351	0.059217	-0.343986	0.529008	0.322032	0.705776	0	0
35197	10.306108	-0.110344	2.041764	0.809517	0.119631	0.405500	-0.805691	0.222130	0.053780	-0.351425	0.526670	0.325177	0.702410	0	0
35198	10.311014	-0.184694	2.099491	0.626714	0.064828	0.319114	-0.804828	0.229894	0.049204	-0.357092	0.525046	0.327648	0.699613	0	0
35199	10.189848	0.039923	2.205981	0.522678	0.051152	0.240831	-0.803388	0.233512	0.044920	-0.361609	0.523610	0.329851	0.697331	0	0
35200	10.015618	0.126733	2.183141	0.509688	0.053083	0.215365	-0.802809	0.238193	0.041635	-0.365851	0.522119	0.332051	0.695188	0	0
35201	9.856109	0.013281	2.078611	0.506200	0.109357	0.162599	-0.801380	0.241236	0.038768	-0.369911	0.520048	0.334312	0.693507	0	0
35202	9.682091	-0.109464	2.036705	0.520992	0.150069	0.130954	-0.800217	0.243823	0.034210	-0.373853	0.517566	0.336599	0.692142	0	0
35203	9.643537	-0.249336	1.979398	0.514059	0.174627	0.138768	-0.799750	0.246114	0.028249	-0.377987	0.514905	0.338774	0.690819	0	0
35204	9.561317	-0.268329	2.008866	0.506572	0.172874	0.116806	-0.800970	0.247102	0.021472	-0.381793	0.512250	0.340916	0.689645	0	0
35205	9.546871	-0.335622	2.028260	0.444512	0.178824	0.107856	-0.801782	0.249279	0.016240	-0.385352	0.509693	0.342732	0.688659	0	0
35206	9.643503	-0.227013	2.109211	0.374560	0.170296	0.056831	-0.798082	0.253004	0.012343	-0.388117	0.507298	0.344320	0.688083	0	0
35207	9.735225	-0.041598	2.142050	0.293523	0.170924	-0.017029	-0.800173	0.251241	0.009272	-0.390011	0.504935	0.345748	0.688034	0	0
35208	9.764205	-0.016474	2.358202	0.292169	0.165481	-0.055635	-0.799421	0.251171	0.004024	-0.391567	0.502488	0.347356	0.688132	0	0
35209	9.662653	-0.043121	2.296455	0.285729	0.174606	-0.076732	-0.801356	0.249680	-0.001032	-0.393017	0.499912	0.349007	0.688346	0	0
35210	9.611851	-0.040177	2.388186	0.302060	0.170851	-0.081956	-0.801593	0.250216	-0.006691	-0.394485	0.497268	0.350812	0.688504	0	0
35211	9.507814	-0.010889	2.437007	0.277248	0.181945	-0.111864	-0.802545	0.248128	-0.010487	-0.395670	0.494541	0.352539	0.688906	0	0
35212	9.401408	-0.009366	2.231016	0.249252	0.198515	-0.101420	-0.804216	0.246215	-0.012999	-0.396815	0.491843	0.353948	0.689456	0	0
35213	9.403934	-0.131210	2.418630	0.263381	0.177516	-0.138252	-0.807024	0.246832	-0.015927	-0.397726	0.489097	0.355716	0.689974	0	0
35214	9.445159	-0.237374	2.384756	0.305307	0.178061	-0.153973	-0.807555	0.245033	-0.019448	-0.398712	0.486114	0.357850	0.690409	0	0
35215	9.353339	-0.321817	2.322984	0.324019	0.196074	-0.125893	-0.810756	0.242088	-0.024760	-0.400062	0.483031	0.359890	0.690732	0	0
35216	9.353292	-0.271464	2.282071	0.334861	0.199607	-0.141653	-0.811276	0.239540	-0.029269	-0.401344	0.479807	0.362073	0.691094	0	0
35217	9.304818	-0.179359	2.390542	0.312685	0.187094	-0.152202	-0.811521	0.237437	-0.033076	-0.402415	0.476723	0.364183	0.691497	0	0
35218	9.246580	0.026807	2.198458	0.266459	0.165677	-0.196108	-0.812749	0.234756	-0.037573	-0.402860	0.473795	0.366279	0.692142	0	0
35219	9.483335	0.305514	2.153224	0.232972	0.234889	-0.215504	-0.815092	0.230606	-0.043460	-0.403279	0.470459	0.367935	0.693295	0	0
35220	9.652415	0.486224	2.707229	0.239837	0.209446	-0.208395	-0.814191	0.225960	-0.047983	-0.403662	0.467276	0.369720	0.694275	0	0
35221	9.584589	0.583052	2.791795	0.269492	0.166566	-0.211759	-0.816552	0.224923	-0.052892	-0.404014	0.464267	0.371874	0.694937	0	0
35222	9.405466	0.723054	2.812223	0.240301	0.144162	-0.178424	-0.817647	0.220190	-0.055542	-0.404356	0.461635	0.373776	0.695471	0	0
35223	9.240806	0.913556	2.825293	0.221892	0.118939	-0.159964	-0.817607	0.217490	-0.059352	-0.404663	0.459333	0.375543	0.695866	0	0
35224	9.080931	1.154660	2.847903	0.250691	0.069736	-0.143981	-0.818991	0.216009	-0.062436	-0.405006	0.457296	0.377654	0.695865	0	0
35225	9.032399	1.315844	2.809657	0.219580	0.046418	-0.120291	-0.820382	0.213358	-0.064383	-0.405300	0.455650	0.379509	0.695765	0	0
35226	9.046550	1.677042	2.826090	0.184425	0.017678	-0.123757	-0.821771	0.211735	-0.066900	-0.405278	0.454315	0.381272	0.695686	0	0
35227	8.988075	2.105578	2.806933	0.196046	-0.011422	-0.097258	-0.820627	0.209489	-0.067475	-0.405399	0.453249	0.383092	0.695311	0	0
35228	9.041000	2.391999	2.806313	0.233259	-0.048007	-0.065456	-0.821745	0.208170	-0.068725	-0.405750	0.452391	0.385192	0.694505	0	0
35229	9.393858	2.645190	2.986254	0.335609	-0.068801	-0.001929	-0.822594	0.209512	-0.069141	-0.406936	0.451518	0.387780	0.692937	0	0
35230	9.558362	2.597607	3.146177	0.394398	-0.109179	0.091275	-0.822022	0.208168	-0.069428	-0.408855	0.451026	0.390530	0.690579	0	0
35231	9.534244	2.530146	3.129578	0.368933	-0.118037	0.107004	-0.822305	0.210528	-0.070283	-0.410742	0.450766	0.393049	0.688197	0	0
35232	9.529271	2.667300	3.112673	0.314142	-0.142977	0.138532	-0.821892	0.211564	-0.069303	-0.412480	0.451007	0.395159	0.685786	0	0
35233	9.645277	2.751707	3.174268	0.286496	-0.148210	0.120945	-0.821897	0.213337	-0.069311	-0.413960	0.451334	0.397164	0.683518	0	0
35234	9.434861	2.765180	2.920941	0.242866	-0.218529	0.319260	-0.821483	0.215401	-0.068902	-0.416300	0.453091	0.398272	0.680281	0	0
35235	9.311602	2.641989	3.282583	0.140438	-0.079859	0.039731	-0.822340	0.217488	-0.068755	-0.416833	0.453222	0.399358	0.679230	0	0
35236	8.967817	3.006606	2.919348	0.080303	-0.061185	0.038774	-0.820517	0.219238	-0.067378	-0.417148	0.453464	0.399970	0.678514	0	0
35237	9.072005	2.818783	2.942783	0.133470	-0.071606	0.067829	-0.819949	0.219371	-0.067671	-0.417870	0.453677	0.400848	0.677409	0	0
35238	9.122663	2.955781	2.911045	0.132909	-0.148728	0.089026	-0.821657	0.221772	-0.067370	-0.418413	0.454490	0.401954	0.675871	0	0
35239	9.176027	2.835730	2.514048	0.140892	-0.094377	0.093343	-0.820248	0.221605	-0.066543	-0.419245	0.454924	0.402861	0.674523	0	0
35240	9.253508	2.726443	2.826127	0.144167	-0.115279	0.074918	-0.821675	0.222089	-0.065390	-0.419855	0.455416	0.403951	0.673158	0	0
35241	9.055306	2.619411	2.551171	0.081114	0.000470	0.035977	-0.820545	0.224423	-0.065985	-0.420407	0.455227	0.404319	0.672721	0	0
35242	8.992365	2.681725	2.477047	0.110229	0.014743	0.009717	-0.819394	0.224671	-0.068269	-0.420978	0.454703	0.404950	0.672338	0	0
35243	8.963257	2.763795	2.510853	0.137535	0.026316	-0.006010	-0.820091	0.223347	-0.069101	-0.421605	0.453931	0.405782	0.671966	0	0
35244	9.006801	2.751935	2.558630	0.176099	0.032360	0.016888	-0.820645	0.223344	-0.070507	-0.422493	0.453098	0.406680	0.671426	0	0
35245	9.006926	2.624467	2.585180	0.199789	0.043948	-0.007674	-0.820352	0.223914	-0.071929	-0.423459	0.451934	0.407864	0.670884	0	0
35246	9.036010	2.571033	2.500861	0.223776	0.069149	-0.009415	-0.820032	0.222831	-0.075892	-0.424618	0.450492	0.409100	0.670368	0	0
35247	9.026321	2.576348	2.597099	0.200196	0.082965	-0.001593	-0.820591	0.222098	-0.076446	-0.425780	0.449084	0.410092	0.669970	0	0
35248	8.982743	2.624224	2.530058	0.183793	0.090360	-0.006017	-0.820146	0.220003	-0.078142	-0.426826	0.447703	0.410925	0.669718	0	0
35249	8.982709	2.662527	2.486751	0.185770	0.110306	-0.007783	-0.819379	0.218000	-0.084514	-0.427988	0.446144	0.411731	0.669522	0	0
35250	9.060085	2.686306	2.450102	0.202742	0.139212	0.029087	-0.818805	0.217832	-0.085371	-0.429589	0.444471	0.412348	0.669229	0	0
35251	9.161674	2.674566	2.538327	0.252321	0.147887	0.059030	-0.818073	0.219994	-0.089072	-0.431642	0.442643	0.413139	0.668632	0	0
35252	9.159368	2.556914	2.600951	0.251004	0.159716	0.103735	-0.818737	0.219365	-0.094011	-0.434038	0.440925	0.413655	0.667896	0	0
35253	9.098925	2.539775	2.526874	0.258695	0.171467	0.134448	-0.818139	0.220195	-0.098128	-0.436709	0.439215	0.414048	0.667038	0	0
35254	9.050555	2.532782	2.558489	0.275447	0.164099	0.181881	-0.816424	0.224259	-0.101712	-0.439742	0.437676	0.414354	0.665866	0	0
35255	8.973230	2.460646	2.554304	0.323136	0.145585	0.223243	-0.814977	0.225072	-0.105843	-0.443167	0.436211	0.414891	0.664220	0	0
35256	8.869299	2.393110	2.499820	0.320007	0.158342	0.266199	-0.814676	0.228428	-0.109258	-0.446916	0.434850	0.415137	0.662445	0	0
35257	8.770205	2.325663	2.464535	0.344890	0.136387	0.311900	-0.812950	0.231890	-0.113830	-0.450967	0.433699	0.415460	0.660248	0	0
35258	9.152288	2.396982	2.394366	0.369887	0.147045	0.350591	-0.808836	0.236208	-0.116605	-0.455425	0.432518	0.415701	0.657806	0	0
35259	9.532016	2.337630	3.146581	0.509860	0.033405	0.426523	-0.808104	0.244109	-0.122453	-0.460487	0.431744	0.417059	0.653919	0	0
35260	9.438341	1.669267	3.306492	0.532094	-0.012129	0.477358	-0.805561	0.249653	-0.124075	-0.465782	0.431360	0.418514	0.649478	0	0
35261	9.351600	1.350870	3.163129	0.484845	-0.013565	0.478921	-0.802019	0.253549	-0.125990	-0.470841	0.431187	0.419659	0.645192	0	0
35262	9.293396	1.514210	3.072059	0.426534	-0.005814	0.490221	-0.801167	0.261032	-0.129149	-0.475745	0.431272	0.420306	0.641104	0	0
35263	9.230543	1.482933	3.058118	0.378800	-0.048970	0.499807	-0.798218	0.267182	-0.128658	-0.480294	0.431878	0.420811	0.636959	0	0
35264	9.317789	1.302563	3.122543	0.334497	-0.121212	0.508526	-0.797099	0.273649	-0.129553	-0.484395	0.433184	0.421309	0.632623	0	0
35265	9.381122	0.847889	3.211409	0.319617	-0.182811	0.515475	-0.795585	0.281471	-0.127348	-0.488189	0.434956	0.421980	0.628027	0	0
35266	9.352508	0.458956	2.942656	0.265151	-0.170598	0.504706	-0.791080	0.289207	-0.127455	-0.491722	0.436863	0.422267	0.623740	0	0
35267	9.429947	0.431520	2.776218	0.203090	-0.132924	0.458875	-0.790540	0.294673	-0.126356	-0.494834	0.438625	0.422180	0.620090	0	0
35268	9.587185	0.402651	2.825583	0.180959	-0.107375	0.406133	-0.788298	0.301129	-0.126137	-0.497625	0.440115	0.422038	0.616889	0	0
35269	9.720299	0.313506	2.851130	0.171617	-0.100981	0.370105	-0.784651	0.306541	-0.124240	-0.500166	0.441442	0.421968	0.613927	0	0
35270	9.703547	0.114892	3.087033	0.141728	-0.147026	0.331424	-0.783828	0.312149	-0.123145	-0.502138	0.443041	0.422098	0.611068	0	0
35271	9.362499	0.154788	2.784149	0.121669	-0.116005	0.288342	-0.781300	0.315505	-0.122211	-0.503883	0.444353	0.422143	0.608644	0	0
35272	9.164044	0.298372	2.554672	0.158390	-0.083628	0.277892	-0.780468	0.320513	-0.121963	-0.505859	0.445245	0.422283	0.606251	0	0
35273	9.241461	0.274497	2.616637	0.209522	-0.060470	0.256918	-0.779066	0.324915	-0.122005	-0.508029	0.445633	0.422710	0.603850	0	0
35274	9.425350	0.202118	2.639395	0.226686	-0.046133	0.218316	-0.778217	0.325781	-0.122306	-0.510095	0.445692	0.423328	0.601627	0	0
35275	9.507551	0.247036	2.499310	0.227260	-0.035289	0.163912	-0.776948	0.327085	-0.122332	-0.511881	0.445436	0.424139	0.599725	0	0
35276	9.618835	0.211412	2.628357	0.235986	-0.051715	0.135865	-0.777227	0.328999	-0.123468	-0.513461	0.445125	0.425203	0.597849	0	0
35277	9.681795	0.134397	2.652002	0.226649	-0.060731	0.116530	-0.774816	0.330120	-0.124503	-0.514847	0.444817	0.426344	0.596072	0	0
35278	9.701116	0.163259	2.651838	0.215139	-0.075181	0.065631	-0.775955	0.331329	-0.124207	-0.515809	0.444447	0.427712	0.594533	0	0
35279	9.686700	0.064704	2.678470	0.207652	-0.084204	0.047171	-0.776239	0.331042	-0.123918	-0.516593	0.444075	0.429163	0.593084	0	0
35280	9.565796	0.038219	2.643311	0.167154	-0.014897	0.039954	-0.776228	0.330881	-0.125191	-0.517443	0.443483	0.430044	0.592147	0	0
35281	9.534394	-0.004949	2.667619	0.144506	0.025208	0.016141	-0.775667	0.330581	-0.124491	-0.518231	0.442652	0.430688	0.591611	0	0
35282	9.469056	0.024354	2.730583	0.113584	0.047250	0.009899	-0.774228	0.331405	-0.127631	-0.518931	0.441839	0.431062	0.591333	0	0
35283	9.435166	0.053222	2.716382	0.098028	0.061892	-0.009456	-0.774221	0.330660	-0.128194	-0.519520	0.440919	0.431350	0.591292	0	0
35284	9.367454	0.043693	2.716884	0.061971	0.034958	-0.038472	-0.776456	0.326549	-0.130121	-0.519650	0.440239	0.431694	0.591434	0	0
35285	9.275559	0.031598	2.679097	0.039799	0.026060	-0.064845	-0.776582	0.326679	-0.132101	-0.519501	0.439593	0.432065	0.591774	0	0
35286	9.198052	0.140102	2.689192	0.021107	0.006250	-0.091166	-0.775165	0.325619	-0.131836	-0.519020	0.439062	0.432551	0.592235	0	0
35287	9.120622	0.182995	2.579126	0.041190	0.004275	-0.091105	-0.776717	0.324026	-0.131804	-0.518628	0.438424	0.433156	0.592609	0	0
35288	9.077130	0.144187	2.509751	0.049435	-0.015748	-0.071763	-0.777691	0.322258	-0.133195	-0.518288	0.437961	0.433836	0.592750	0	0
35289	9.091669	0.124456	2.420703	0.024803	-0.017368	-0.072700	-0.777136	0.322850	-0.132075	-0.517840	0.437615	0.434374	0.593004	0	0
35290	9.210213	0.099986	2.376580	0.011977	-0.030888	-0.065693	-0.777691	0.320199	-0.132337	-0.517304	0.437463	0.434882	0.593212	0	0
35291	9.326375	0.032450	2.385404	0.002826	-0.031738	-0.070115	-0.778257	0.319622	-0.132184	-0.516713	0.437328	0.435351	0.593483	0	0
35292	9.478837	-0.052102	2.372337	-0.004532	-0.035332	-0.077164	-0.778539	0.318449	-0.131891	-0.516018	0.437235	0.435835	0.593800	0	0
35293	9.488575	-0.112512	2.331443	-0.019504	-0.057006	-0.104390	-0.778969	0.316404	-0.130460	-0.515015	0.437216	0.436449	0.594233	0	0
35294	9.590073	-0.014632	2.195982	-0.041308	-0.036882	-0.110580	-0.780243	0.312753	-0.129009	-0.513946	0.437181	0.436863	0.594880	0	0
35295	9.710993	-0.004939	2.243176	-0.044413	0.026656	-0.107154	-0.780803	0.311726	-0.129419	-0.513183	0.436781	0.436910	0.595799	0	0
35296	9.771594	-0.148913	2.355852	-0.084334	0.070525	-0.128404	-0.781508	0.309677	-0.128975	-0.512288	0.436246	0.436593	0.597191	0	0
35297	9.696513	-0.052171	2.421237	-0.084714	0.046944	-0.142395	-0.784470	0.308107	-0.129485	-0.511224	0.435778	0.436445	0.598551	0	0
35298	9.664952	0.074943	2.315576	-0.091603	0.103262	-0.147716	-0.781763	0.304497	-0.130363	-0.510326	0.434994	0.436001	0.600209	0	0
35299	9.667323	0.104922	2.531919	-0.110640	0.117955	-0.137248	-0.783561	0.301538	-0.134283	-0.509487	0.434252	0.435308	0.601960	0	0
35300	9.599564	0.129802	2.671841	-0.126298	0.107211	-0.137270	-0.784120	0.299482	-0.134265	-0.508516	0.433661	0.434589	0.603724	0	0
35301	9.502703	0.249960	2.600323	-0.139031	0.130913	-0.153099	-0.783966	0.298580	-0.135396	-0.507511	0.432912	0.433721	0.605728	0	0
35302	9.439677	0.394289	2.557389	-0.144964	0.092854	-0.161804	-0.785072	0.295920	-0.137630	-0.506244	0.432390	0.433064	0.607627	0	0
35303	9.492704	0.568137	2.672265	-0.101803	0.017195	-0.145764	-0.783944	0.292961	-0.135938	-0.504947	0.432171	0.432961	0.608935	0	0
35304	9.536115	0.697886	2.633373	-0.105827	0.009044	-0.175564	-0.786752	0.290340	-0.137720	-0.503397	0.431898	0.433021	0.610368	0	0
35305	9.429543	0.847386	2.648456	-0.111620	-0.003602	-0.192201	-0.786736	0.285612	-0.137841	-0.501680	0.431650	0.433159	0.611857	0	0
35306	9.279444	0.991893	2.615775	-0.136970	0.022037	-0.187875	-0.788154	0.283585	-0.136677	-0.499970	0.431397	0.433011	0.613537	0	0
35307	9.221277	1.116785	2.539161	-0.145898	0.039364	-0.177357	-0.788561	0.279745	-0.137361	-0.498376	0.431116	0.432656	0.615279	0	0
35308	9.226048	1.188689	2.476557	-0.158608	0.031309	-0.158051	-0.788426	0.276660	-0.135511	-0.496790	0.431040	0.432193	0.616939	0	0
35309	9.245312	1.270712	2.514817	-0.154682	0.053067	-0.140498	-0.790254	0.275505	-0.136466	-0.495439	0.430873	0.431553	0.618588	0	0
35310	9.412099	1.371618	2.520730	-0.158955	0.076689	-0.121202	-0.792797	0.273197	-0.136131	-0.494269	0.430673	0.430700	0.620256	0	0
35311	9.428905	1.489939	2.595043	-0.143491	0.062059	-0.101811	-0.792495	0.272137	-0.137971	-0.493239	0.430558	0.429915	0.621698	0	0
35312	9.443278	1.627282	2.621273	-0.090710	0.034416	-0.082309	-0.791914	0.268282	-0.138247	-0.492424	0.430444	0.429527	0.622690	0	0
35313	9.370548	1.805077	2.527893	-0.090765	0.016286	-0.062935	-0.791633	0.268867	-0.138254	-0.491663	0.430519	0.429128	0.623515	0	0
35314	9.351290	1.704558	2.641116	-0.088949	0.034414	-0.085799	-0.791905	0.266063	-0.138521	-0.490829	0.430382	0.428763	0.624516	0	0
35315	9.218204	1.778505	2.466516	-0.052346	0.006916	-0.048800	-0.792461	0.261941	-0.138211	-0.490279	0.430386	0.428589	0.625065	0	0
35316	9.259527	1.575990	2.423103	-0.018803	0.024800	0.002106	-0.792743	0.263565	-0.138921	-0.490252	0.430343	0.428329	0.625294	0	0
35317	9.307925	1.549532	2.442005	-0.033583	0.015836	-0.010209	-0.792164	0.262359	-0.140057	-0.490060	0.430364	0.428064	0.625611	0	0
35318	9.356256	1.585937	2.513750	-0.022466	0.026640	0.003854	-0.792463	0.262974	-0.138357	-0.490033	0.430337	0.427762	0.625858	0	0
35319	9.433664	1.569333	2.585326	-0.009394	0.035616	0.032829	-0.791164	0.262916	-0.141350	-0.490298	0.430299	0.427367	0.625945	0	0
35320	9.443378	1.526225	2.633376	-0.003776	0.033764	0.051262	-0.791597	0.263671	-0.140638	-0.490685	0.430334	0.426948	0.625905	0	0
35321	9.443369	1.531307	2.686266	-0.045983	0.012334	0.049434	-0.791590	0.262632	-0.141058	-0.490796	0.430692	0.426368	0.625967	0	0
35322	9.346503	1.651708	2.662832	-0.077384	0.021656	0.000231	-0.790463	0.263940	-0.140941	-0.490492	0.430946	0.425766	0.626439	0	0
35323	9.389945	1.745587	2.672056	-0.066639	0.027000	-0.024296	-0.790752	0.263364	-0.140085	-0.490114	0.430998	0.425302	0.627014	0	0
35324	9.440723	1.759908	2.662056	-0.085300	0.014426	-0.059421	-0.790178	0.260989	-0.140084	-0.489367	0.431085	0.424939	0.627783	0	0
35325	9.496278	1.829984	2.728913	-0.108650	-0.011713	-0.089261	-0.791467	0.262800	-0.138938	-0.488233	0.431308	0.424682	0.628687	0	0
35326	9.491344	1.926246	2.719253	-0.104030	-0.018090	-0.069912	-0.792154	0.258521	-0.139758	-0.487205	0.431641	0.424408	0.629440	0	0
35327	9.517928	1.952447	2.670952	-0.118812	-0.023426	-0.085727	-0.792436	0.257054	-0.139322	-0.485996	0.431999	0.424129	0.630317	0	0
35328	9.549327	1.988974	2.762055	-0.159996	-0.028531	-0.087566	-0.792444	0.255004	-0.137615	-0.484567	0.432594	0.423626	0.631347	0	0
35329	9.537245	1.983813	2.690020	-0.162971	-0.044851	-0.102471	-0.793595	0.254169	-0.135045	-0.482966	0.433227	0.423243	0.632395	0	0
35330	9.496131	1.983632	2.642235	-0.188620	-0.030133	-0.131510	-0.793885	0.251829	-0.133332	-0.481122	0.433781	0.422752	0.633747	0	0
35331	9.476791	1.969482	2.695282	-0.211742	-0.044468	-0.152614	-0.794455	0.251551	-0.132756	-0.478987	0.434429	0.422273	0.635239	0	0
35332	9.355865	1.976036	2.527861	-0.210488	-0.020875	-0.142987	-0.794465	0.250092	-0.131051	-0.477014	0.434972	0.421647	0.636766	0	0
35333	9.278567	1.884227	2.441947	-0.217713	-0.015373	-0.149178	-0.795040	0.246142	-0.128478	-0.474989	0.435471	0.420971	0.638384	0	0
35334	9.215656	1.906182	2.480856	-0.226104	-0.018932	-0.164987	-0.798168	0.244016	-0.126012	-0.472802	0.435981	0.420322	0.640085	0	0
35335	9.254326	1.953209	2.268960	-0.237662	0.001118	-0.152737	-0.797036	0.241051	-0.124885	-0.470727	0.436447	0.419451	0.641865	0	0
35336	9.355878	1.970832	2.450928	-0.204871	-0.000965	-0.150019	-0.798305	0.241071	-0.125430	-0.468803	0.436793	0.418786	0.643470	0	0
35337	9.263952	1.987773	2.441969	-0.204860	-0.000954	-0.149140	-0.799439	0.238447	-0.124268	-0.466878	0.437127	0.418116	0.645076	0	0
35338	9.225095	2.151242	2.382013	-0.213814	0.018187	-0.140370	-0.799725	0.237574	-0.123552	-0.465049	0.437427	0.417254	0.646750	0	0
35339	9.224991	2.259352	2.336244	-0.206564	0.032640	-0.157016	-0.800287	0.233166	-0.122392	-0.463197	0.437514	0.416448	0.648538	0	0
35340	9.244328	2.266825	2.391395	-0.185600	0.042446	-0.168386	-0.800285	0.231398	-0.121960	-0.461404	0.437403	0.415772	0.650322	0	0
35341	9.217785	2.204304	2.398853	-0.155051	0.063987	-0.142908	-0.801558	0.228922	-0.121079	-0.459992	0.437100	0.415091	0.651959	0	0
35342	9.258876	2.235275	2.345633	-0.147739	0.054852	-0.131461	-0.801553	0.227443	-0.121215	-0.458651	0.436883	0.414439	0.653462	0	0
35343	9.341120	2.223284	2.378702	-0.145795	0.038509	-0.098089	-0.801978	0.226864	-0.120922	-0.457460	0.436886	0.413739	0.654737	0	0
35344	9.389576	2.136734	2.416887	-0.125280	0.045614	-0.055948	-0.801815	0.226246	-0.123186	-0.456673	0.436935	0.412944	0.655755	0	0
35345	9.346183	1.992393	2.426939	-0.119377	0.056471	-0.024394	-0.802667	0.225531	-0.122603	-0.456150	0.437002	0.412014	0.656659	0	0
35346	9.322021	1.968378	2.431943	-0.109934	0.058227	0.010721	-0.801825	0.225817	-0.121911	-0.455915	0.437173	0.410968	0.657364	0	0
35347	9.196194	2.021677	2.461670	-0.087777	0.079847	0.021285	-0.803527	0.226886	-0.121887	-0.455924	0.437129	0.409939	0.658029	0	0
35348	9.126032	2.041115	2.476593	-0.061986	0.095985	0.033614	-0.802945	0.226413	-0.123593	-0.456203	0.436925	0.408936	0.658595	0	0
35349	9.123624	2.031415	2.462193	-0.032381	0.117532	0.058226	-0.800955	0.227686	-0.125046	-0.456849	0.436530	0.407940	0.659027	0	0
35350	9.215545	2.010193	2.576943	0.010267	0.093583	0.056599	-0.800955	0.229745	-0.125904	-0.457585	0.436104	0.407322	0.659180	0	0
35351	9.152654	2.012876	2.613465	0.014710	0.073595	0.063654	-0.801093	0.230039	-0.126328	-0.458290	0.435805	0.406814	0.659202	0	0
35352	9.123487	2.170908	2.433229	0.040502	0.077026	0.091836	-0.799100	0.230867	-0.128062	-0.459321	0.435492	0.406317	0.658997	0	0
35353	9.162110	2.243248	2.466547	0.061585	0.073233	0.112971	-0.799100	0.232338	-0.128634	-0.460551	0.435180	0.405907	0.658598	0	0
35354	9.244430	2.161123	2.437162	0.076901	0.054939	0.102483	-0.798388	0.234084	-0.129786	-0.461720	0.434887	0.405703	0.658098	0	0
35355	9.244555	2.029095	2.514205	0.098907	0.032994	0.132366	-0.797961	0.235691	-0.130649	-0.463073	0.434744	0.405641	0.657279	0	0
35356	9.300262	1.949635	2.528288	0.124809	0.032791	0.171022	-0.797546	0.238343	-0.130525	-0.464808	0.434652	0.405555	0.656168	0	0
35357	9.372822	1.940528	2.652788	0.130834	-0.018070	0.185140	-0.796707	0.241134	-0.130410	-0.466434	0.434907	0.405709	0.654748	0	0
35358	9.476895	1.865933	2.690557	0.106151	-0.052349	0.214946	-0.794869	0.242864	-0.130872	-0.468027	0.435633	0.405702	0.653131	0	0
35359	9.651208	1.685822	2.831282	0.082079	-0.092100	0.211387	-0.796726	0.247044	-0.130293	-0.469306	0.436703	0.405766	0.651457	0	0
35360	9.564342	1.474389	2.892196	0.053140	-0.085498	0.225293	-0.796494	0.251517	-0.125930	-0.470594	0.437932	0.405518	0.649856	0	0
35361	9.429152	1.214792	2.936672	0.051433	-0.077313	0.214676	-0.793395	0.254857	-0.125429	-0.471816	0.439057	0.405294	0.648348	0	0
35362	9.313219	1.046702	2.990550	0.042164	-0.107170	0.219033	-0.792566	0.257807	-0.124182	-0.472923	0.440447	0.405101	0.646717	0	0
35363	9.289188	0.887935	3.010089	0.025460	-0.138800	0.209339	-0.792886	0.260362	-0.120650	-0.473743	0.442066	0.405017	0.645063	0	0
35364	9.318442	0.647742	3.130285	0.015835	-0.189552	0.191768	-0.792639	0.264375	-0.117841	-0.474217	0.443998	0.405158	0.643297	0	0
35365	9.241187	0.517169	2.996316	-0.019132	-0.203804	0.158324	-0.794100	0.267404	-0.113585	-0.474242	0.446035	0.405313	0.641770	0	0
35366	9.144490	0.480399	2.838371	-0.029905	-0.180127	0.145973	-0.791878	0.270944	-0.109816	-0.474251	0.447931	0.405315	0.640440	0	0
35367	9.122824	0.383789	2.771288	-0.031686	-0.178304	0.140677	-0.792754	0.272319	-0.107119	-0.474207	0.449788	0.405340	0.639155	0	0
35368	9.294724	0.205605	2.815858	-0.024223	-0.187453	0.162605	-0.791660	0.275582	-0.103755	-0.474313	0.451767	0.405333	0.637683	0	0
35369	9.345616	0.106686	2.789120	-0.046412	-0.187302	0.121285	-0.792253	0.276952	-0.101063	-0.474038	0.453667	0.405388	0.636502	0	0
35370	9.481057	0.113586	2.764082	-0.067113	-0.237976	0.100247	-0.792163	0.279517	-0.095839	-0.473342	0.455913	0.405625	0.635263	0	0
35371	9.551317	-0.009062	2.811754	-0.076095	-0.204347	0.077336	-0.791780	0.281768	-0.091752	-0.472580	0.457879	0.405764	0.634326	0	0
35372	9.539357	-0.130186	2.660471	-0.063155	-0.172717	0.050094	-0.793090	0.282575	-0.087771	-0.471843	0.459484	0.405942	0.633600	0	0
35373	9.609533	-0.157222	2.571023	-0.028364	-0.132197	0.015898	-0.791424	0.283318	-0.084123	-0.471202	0.460516	0.406319	0.633086	0	0
35374	9.691789	-0.169880	2.471857	0.000735	-0.133366	0.000175	-0.792300	0.283810	-0.081139	-0.470600	0.461366	0.406942	0.632515	0	0
35375	9.527267	-0.109931	2.376839	0.013026	-0.173388	-0.019038	-0.792600	0.283102	-0.078867	-0.469761	0.462321	0.407933	0.631803	0	0
35376	9.454566	0.041283	2.264246	0.053610	-0.151919	0.014416	-0.792620	0.283569	-0.076604	-0.469415	0.463096	0.408910	0.630860	0	0
35377	9.558434	0.189645	2.114302	0.090610	-0.110485	0.035557	-0.792921	0.283156	-0.074334	-0.469535	0.463511	0.409840	0.629862	0	0
35378	9.635738	0.281066	2.123280	0.117989	-0.058106	-0.013563	-0.793214	0.282292	-0.072768	-0.469691	0.463277	0.410908	0.629221	0	0
35379	9.580085	0.300676	2.176564	0.156613	-0.009417	-0.027573	-0.793221	0.282595	-0.072062	-0.470133	0.462486	0.412069	0.628714	0	0
35380	9.531734	0.272246	2.253877	0.155095	0.032344	-0.033784	-0.793763	0.280810	-0.074310	-0.470705	0.461423	0.413038	0.628430	0	0
35381	9.567965	0.315892	2.325705	0.147788	0.051455	-0.048734	-0.794187	0.280965	-0.074445	-0.471223	0.460202	0.413952	0.628337	0	0
35382	9.555785	0.397961	2.364196	0.142523	0.068753	-0.034709	-0.794583	0.279466	-0.077262	-0.471878	0.458964	0.414673	0.628275	0	0
35383	9.579926	0.448266	2.320701	0.124527	0.090681	-0.024235	-0.795285	0.279767	-0.078101	-0.472604	0.457706	0.415139	0.628339	0	0
35384	9.560503	0.522880	2.311165	0.100953	0.106309	-0.017273	-0.794127	0.278535	-0.080662	-0.473331	0.456500	0.415339	0.628537	0	0
35385	9.483066	0.566113	2.268419	0.088260	0.118217	-0.019064	-0.794380	0.277030	-0.083764	-0.474037	0.455260	0.415421	0.628850	0	0
35386	9.454014	0.594974	2.254182	0.099497	0.125401	0.009041	-0.793806	0.278186	-0.085052	-0.475000	0.454048	0.415400	0.629014	0	0
35387	9.376602	0.604975	2.305229	0.092322	0.138178	0.012517	-0.795048	0.277878	-0.088710	-0.476003	0.452793	0.415267	0.629247	0	0
35388	9.347524	0.662617	2.269331	0.097728	0.141762	0.002009	-0.793058	0.277237	-0.089589	-0.476977	0.451456	0.415185	0.629525	0	0
35389	9.371656	0.715645	2.288345	0.097726	0.157183	-0.010283	-0.793032	0.276616	-0.092416	-0.477938	0.449959	0.415096	0.629926	0	0
35390	9.415183	0.725186	2.283211	0.105113	0.158030	0.000268	-0.792160	0.277011	-0.095263	-0.479000	0.448473	0.414989	0.630250	0	0
35391	9.400702	0.696232	2.266510	0.083881	0.154561	-0.027867	-0.792560	0.276547	-0.098084	-0.479774	0.446985	0.414901	0.630776	0	0
35392	9.395884	0.663322	2.422850	0.084857	0.134612	0.004618	-0.793103	0.277117	-0.101049	-0.480672	0.445759	0.414757	0.631055	0	0
35393	9.342719	0.619895	2.389614	0.090375	0.130942	0.009012	-0.792793	0.275753	-0.103737	-0.481608	0.444539	0.414656	0.631268	0	0
35394	9.347655	0.525726	2.336761	0.121592	0.128872	0.025740	-0.792358	0.276467	-0.105304	-0.482772	0.443261	0.414673	0.631267	0	0
35395	9.439528	0.545796	2.523606	0.154119	0.092311	0.032890	-0.791913	0.276432	-0.107717	-0.483978	0.442075	0.415052	0.630925	0	0
35396	9.415313	0.581557	2.446817	0.143271	0.097848	0.039009	-0.792177	0.275532	-0.109548	-0.485189	0.440942	0.415292	0.630630	0	0
35397	9.299164	0.639220	2.389916	0.150663	0.095990	0.052205	-0.791468	0.278752	-0.110989	-0.486514	0.439828	0.415544	0.630221	0	0
35398	9.243445	0.735217	2.313309	0.143239	0.103307	0.032018	-0.791157	0.277828	-0.113962	-0.487701	0.438628	0.415786	0.629980	0	0
35399	9.265158	0.792821	2.284252	0.150423	0.091449	0.032944	-0.791710	0.277529	-0.115366	-0.488882	0.437462	0.416141	0.629641	0	0
35400	9.299042	0.764268	2.360964	0.150269	0.074209	0.033836	-0.791565	0.278404	-0.116222	-0.489976	0.436424	0.416552	0.629239	0	0
35401	9.550602	0.731037	2.527452	0.167216	0.045006	0.023380	-0.790704	0.279990	-0.118224	-0.490974	0.435426	0.417280	0.628670	0	0
35402	9.710095	0.861317	2.627161	0.156779	0.000624	0.035734	-0.789413	0.278471	-0.119653	-0.491814	0.434815	0.418092	0.627897	0	0
35403	9.545512	0.967944	2.717234	0.153711	-0.018386	0.023485	-0.789828	0.278468	-0.120779	-0.492486	0.434281	0.419043	0.627105	0	0
35404	9.472765	1.153531	2.736849	0.147309	-0.025568	0.041074	-0.790115	0.278184	-0.120207	-0.493196	0.433908	0.419893	0.626236	0	0
35405	9.479920	1.247840	2.820869	0.105098	-0.044271	0.042775	-0.790403	0.278784	-0.119921	-0.493668	0.433854	0.420582	0.625438	0	0
35406	9.373495	1.248216	2.864923	0.097333	-0.075964	0.019976	-0.790121	0.278780	-0.119785	-0.493822	0.433949	0.421463	0.624658	0	0
35407	9.279142	1.272408	2.860784	0.111504	-0.097862	-0.009795	-0.790988	0.277643	-0.117218	-0.493767	0.433974	0.422683	0.623859	0	0
35408	9.390298	1.375792	2.864696	0.108975	-0.146865	-0.036035	-0.791843	0.277226	-0.116353	-0.493317	0.434218	0.424225	0.622998	0	0
35409	9.627176	1.522617	2.925357	0.105552	-0.195866	-0.053486	-0.793554	0.275365	-0.114053	-0.492545	0.434694	0.426078	0.622011	0	0
35410	9.718970	1.635757	2.948637	0.087658	-0.250172	-0.054305	-0.793309	0.275701	-0.109672	-0.491449	0.435600	0.428075	0.620871	0	0
35411	9.912407	1.686416	3.024119	0.076693	-0.204745	-0.095617	-0.794191	0.274878	-0.105409	-0.490246	0.436087	0.429972	0.620170	0	0
35412	9.907499	1.763101	2.951964	0.079321	-0.213843	-0.097333	-0.795053	0.271968	-0.102835	-0.488998	0.436618	0.431921	0.619427	0	0
35413	9.844741	1.631046	3.005424	0.057690	-0.191880	-0.093940	-0.796197	0.270388	-0.100828	-0.487773	0.437119	0.433624	0.618850	0	0
35414	9.612653	1.532365	2.944690	0.017095	-0.173365	-0.066011	-0.797067	0.269401	-0.097979	-0.486621	0.437831	0.434853	0.618390	0	0
35415	9.303183	1.426068	2.783547	-0.020743	-0.147614	-0.048618	-0.798219	0.268861	-0.095411	-0.485522	0.438632	0.435653	0.618123	0	0
35416	9.099966	1.488166	2.626299	-0.049441	-0.107427	-0.032930	-0.797964	0.268156	-0.091733	-0.484566	0.439404	0.436001	0.618080	0	0
35417	9.032278	1.454440	2.602778	-0.047326	-0.106517	-0.002223	-0.798978	0.268499	-0.089171	-0.483815	0.440279	0.436231	0.617884	0	0
35418	9.071000	1.434904	2.559234	-0.024395	-0.114870	0.018024	-0.799131	0.268223	-0.087610	-0.483252	0.441195	0.436546	0.617448	0	0
35419	9.225792	1.443940	2.485968	0.005889	-0.099712	0.021596	-0.799141	0.268677	-0.086622	-0.482911	0.441872	0.436966	0.616934	0	0
35420	9.390334	1.376016	2.431927	0.002527	-0.074297	0.025933	-0.798167	0.268384	-0.084514	-0.482692	0.442441	0.437216	0.616520	0	0
35421	9.395233	1.317985	2.383853	0.026303	-0.073591	0.025098	-0.798330	0.270033	-0.082537	-0.482577	0.442872	0.437619	0.616014	0	0
35422	9.429021	1.408428	2.186382	0.068779	-0.024945	0.032185	-0.798906	0.270056	-0.081396	-0.482904	0.442845	0.438009	0.615500	0	0
35423	9.479804	1.427030	2.070591	0.098368	-0.001597	0.051541	-0.798894	0.270041	-0.082811	-0.483584	0.442600	0.438392	0.614869	0	0
35424	9.518428	1.494846	2.161616	0.076671	0.022182	0.060250	-0.799467	0.271533	-0.082525	-0.484327	0.442366	0.438479	0.614390	0	0
35425	9.479609	1.619757	2.094478	0.112518	0.045492	0.070868	-0.799313	0.271220	-0.083941	-0.485393	0.441847	0.438635	0.613811	0	0
35426	9.511021	1.653343	2.079795	0.108979	0.063665	0.067336	-0.797043	0.272638	-0.085116	-0.486503	0.441231	0.438688	0.613338	0	0
35427	9.564134	1.740543	2.199550	0.113752	0.094485	0.070839	-0.797745	0.274410	-0.086528	-0.487786	0.440403	0.438613	0.612967	0	0
35428	9.539927	1.766747	2.137194	0.106402	0.114496	0.042721	-0.797176	0.276750	-0.087679	-0.488954	0.439378	0.438509	0.612847	0	0
35429	9.547180	1.766882	2.165992	0.099353	0.130896	0.057601	-0.795580	0.273872	-0.091372	-0.490249	0.438336	0.438225	0.612761	0	0
35430	9.479476	1.750008	2.142458	0.109539	0.160756	0.040907	-0.795977	0.273994	-0.094621	-0.491621	0.437001	0.437920	0.612834	0	0
35431	9.399719	1.689938	2.143090	0.116090	0.171601	0.044401	-0.794686	0.275270	-0.097195	-0.493082	0.435566	0.437595	0.612914	0	0
35432	9.278771	1.706825	2.115108	0.134512	0.177820	0.056723	-0.794377	0.277291	-0.101029	-0.494730	0.434068	0.437286	0.612869	0	0
35433	9.220767	1.663563	2.113163	0.154728	0.196713	0.049714	-0.794060	0.276506	-0.104852	-0.496495	0.432307	0.437048	0.612856	0	0
35434	9.167540	1.682769	2.087090	0.176540	0.182021	0.053299	-0.793182	0.279248	-0.109265	-0.498317	0.430554	0.436986	0.612655	0	0
35435	9.123997	1.692270	2.048932	0.200269	0.173666	0.060389	-0.792314	0.281709	-0.112403	-0.500236	0.428749	0.437092	0.612282	0	0
35436	9.024808	1.716444	2.040019	0.238600	0.166107	0.067513	-0.793263	0.280057	-0.116767	-0.502334	0.426840	0.437422	0.611662	0	0
35437	8.949827	1.728012	1.925153	0.251513	0.164196	0.081590	-0.790981	0.281901	-0.119642	-0.504551	0.424921	0.437793	0.610907	0	0
35438	8.853038	1.766943	1.978722	0.267644	0.125969	0.088704	-0.790244	0.281702	-0.123050	-0.506718	0.423196	0.438405	0.609871	0	0
35439	8.920710	1.808354	2.093599	0.314953	0.100180	0.104657	-0.789356	0.283108	-0.128165	-0.509052	0.421440	0.439382	0.608439	0	0
35440	9.399573	1.823178	2.306473	0.403717	0.025003	0.114635	-0.789622	0.284122	-0.130570	-0.511496	0.419741	0.441216	0.606232	0	0
35441	10.004377	1.644235	2.802289	0.484338	-0.062806	0.146497	-0.788047	0.285391	-0.133290	-0.514060	0.418279	0.443864	0.603133	0	0
35442	10.227287	1.235528	2.981314	0.492440	-0.104639	0.160512	-0.789031	0.286433	-0.134411	-0.516557	0.417094	0.446687	0.599727	0	0
35443	10.014808	0.863169	3.081744	0.455501	-0.095232	0.187512	-0.788611	0.287018	-0.134137	-0.519077	0.416138	0.449133	0.596379	0	0
35444	9.415287	0.578488	2.793035	0.349156	-0.081610	0.192419	-0.786783	0.289350	-0.133611	-0.521246	0.415682	0.450826	0.593521	0	0
35445	8.965480	0.534511	2.536696	0.245261	-0.064396	0.176332	-0.786216	0.292281	-0.134765	-0.522948	0.415573	0.451891	0.591286	0	0
35446	9.110614	0.519911	2.547669	0.226977	-0.079682	0.190350	-0.784947	0.294173	-0.134936	-0.524596	0.415724	0.452849	0.588983	0	0
35447	9.371954	0.380793	2.726193	0.200995	-0.118519	0.180655	-0.784968	0.295966	-0.133104	-0.525887	0.416178	0.453909	0.586691	0	0
35448	9.430063	0.313610	2.788335	0.208139	-0.124035	0.165744	-0.785116	0.298920	-0.133397	-0.527101	0.416570	0.455083	0.584409	0	0
35449	9.797719	0.293949	2.814516	0.261970	-0.104563	0.146549	-0.784975	0.300388	-0.133972	-0.528502	0.416460	0.456558	0.582066	0	0
35450	10.112218	0.207634	2.975779	0.276103	-0.168224	0.160691	-0.785277	0.301596	-0.132132	-0.529757	0.416720	0.458374	0.579306	0	0
35451	10.354203	0.091553	2.942850	0.265540	-0.218995	0.144915	-0.783744	0.305420	-0.130759	-0.530630	0.417238	0.460469	0.576466	0	0
35452	10.213870	0.140047	2.970283	0.221350	-0.058897	0.155140	-0.782048	0.307742	-0.131363	-0.532116	0.417124	0.461402	0.574429	0	0
35453	10.029992	0.202698	2.928298	0.236169	-0.010914	0.130552	-0.780646	0.309790	-0.130546	-0.533735	0.416526	0.462272	0.572659	0	0
35454	9.817173	0.192560	2.766371	0.267313	-0.021130	0.145552	-0.781628	0.310094	-0.131663	-0.535521	0.415902	0.463298	0.570612	0	0
35455	9.488263	0.173182	2.648576	0.267825	0.021550	0.153382	-0.781066	0.312883	-0.132250	-0.537546	0.415048	0.464070	0.568699	0	0
35456	9.222121	0.276229	2.477329	0.275908	0.084135	0.179668	-0.779061	0.314285	-0.135544	-0.540040	0.413928	0.464431	0.566854	0	0
35457	9.212437	0.279064	2.559143	0.275988	0.118612	0.155928	-0.776642	0.316279	-0.137856	-0.542554	0.412482	0.464705	0.565281	0	0
35458	9.144775	0.216641	2.574114	0.266264	0.069684	0.130501	-0.776897	0.317720	-0.141821	-0.544652	0.411259	0.465284	0.563677	0	0
35459	8.994905	0.121010	2.664244	0.273246	0.051484	0.105938	-0.775462	0.318550	-0.144395	-0.546552	0.409967	0.466102	0.562100	0	0
35460	8.989944	0.255222	2.541553	0.274903	0.040577	0.100728	-0.775447	0.319855	-0.146665	-0.548372	0.408715	0.467002	0.560489	0	0
35461	9.086720	0.235284	2.435075	0.253291	0.046194	0.126996	-0.774583	0.321879	-0.149235	-0.550276	0.407654	0.467643	0.558860	0	0
35462	9.280287	0.162745	2.428911	0.247835	0.058005	0.114670	-0.775147	0.321593	-0.149366	-0.552134	0.406515	0.468229	0.557365	0	0
35463	9.522247	0.063966	2.484926	0.244388	0.078878	0.116372	-0.772292	0.322828	-0.152814	-0.554088	0.405265	0.468675	0.555959	0	0
35464	9.565850	-0.010272	2.576031	0.233091	0.049923	0.104078	-0.772413	0.326189	-0.156506	-0.555785	0.404193	0.469264	0.554547	0	0
35465	9.536851	-0.041163	2.648396	0.242528	0.084336	0.105800	-0.771682	0.324673	-0.158776	-0.557692	0.402869	0.469703	0.553223	0	0
35466	9.531980	-0.000640	2.566653	0.246287	0.089751	0.112835	-0.772805	0.327039	-0.160749	-0.559664	0.401543	0.470096	0.551859	0	0
35467	9.522285	0.014111	2.624414	0.251492	0.064303	0.109372	-0.769398	0.328134	-0.162366	-0.561525	0.400292	0.470674	0.550383	0	0
35468	9.411006	0.042682	2.529033	0.314936	0.025669	0.092028	-0.769661	0.329440	-0.165197	-0.563348	0.398828	0.471882	0.548546	0	0
35469	9.357848	-0.001109	2.423669	0.347907	0.038098	0.085060	-0.769930	0.328692	-0.166605	-0.565327	0.397056	0.473223	0.546636	0	0
35470	9.338490	0.013074	2.366097	0.390545	-0.001269	0.093115	-0.770204	0.331040	-0.168592	-0.567308	0.395313	0.474977	0.544321	0	0
35471	9.459373	0.063453	2.365173	0.460028	0.029903	0.078340	-0.768766	0.330540	-0.171160	-0.569639	0.392908	0.476986	0.541866	0	0
35472	9.597205	0.090023	2.421846	0.488077	0.018765	0.065268	-0.768165	0.330043	-0.175130	-0.571929	0.390351	0.479249	0.539300	0	0
35473	9.730178	0.140651	2.473728	0.504556	0.014998	0.082002	-0.767425	0.329694	-0.178820	-0.574356	0.387773	0.481546	0.536527	0	0
35474	9.790800	-0.006810	2.372426	0.508262	0.013133	0.078470	-0.767105	0.327874	-0.182638	-0.576740	0.385174	0.483875	0.533739	0	0
35475	9.681965	-0.025133	2.527109	0.537237	0.193502	0.085314	-0.766506	0.327822	-0.186468	-0.580144	0.381451	0.485277	0.531446	0	0
35476	9.449748	0.003837	2.475888	0.551754	0.150773	0.116997	-0.765189	0.328035	-0.191727	-0.583516	0.378040	0.486858	0.528738	0	0
35477	9.352957	0.047414	2.495794	0.587633	0.069734	0.127725	-0.764865	0.328124	-0.196685	-0.586695	0.374861	0.489053	0.525447	0	0
35478	9.343227	0.102766	2.488607	0.611350	0.074077	0.124280	-0.763402	0.326416	-0.201796	-0.589925	0.371507	0.491341	0.522068	0	0
35479	9.294894	0.066445	2.433691	0.625624	0.057614	0.096244	-0.762222	0.325596	-0.207189	-0.592978	0.367985	0.493885	0.518692	0	0
35480	9.299739	0.061514	2.412022	0.633025	0.082952	0.080433	-0.762465	0.326140	-0.212140	-0.596055	0.364215	0.496355	0.515459	0	0
35481	9.178864	0.015186	2.261473	0.647273	0.035650	0.077005	-0.760464	0.325927	-0.214436	-0.598930	0.360553	0.499173	0.511968	0	0
35482	9.159518	0.015008	2.220742	0.669134	0.013699	0.092882	-0.761826	0.324565	-0.220210	-0.601803	0.356959	0.502151	0.508191	0	0
35483	9.287644	0.079725	2.200519	0.641345	0.003008	0.059504	-0.762086	0.321304	-0.221748	-0.604355	0.353382	0.505154	0.504673	0	0
35484	9.338336	0.180767	2.200066	0.642995	0.006614	0.041102	-0.762029	0.319465	-0.227967	-0.606790	0.349688	0.508188	0.501268	0	0
35485	9.338304	0.218960	2.135120	0.603287	0.046871	0.054129	-0.761292	0.319414	-0.231376	-0.609356	0.346069	0.510713	0.498089	0	0
35486	9.430223	0.215931	2.038280	0.587339	0.088735	0.066327	-0.760124	0.317874	-0.235067	-0.612090	0.342413	0.512839	0.495071	0	0
35487	9.526985	0.196818	2.095291	0.576695	0.131461	0.060978	-0.759926	0.313973	-0.240431	-0.614989	0.338549	0.514656	0.492242	0	0
35488	9.662465	0.151503	2.219361	0.520123	0.163663	0.032710	-0.759320	0.314941	-0.245539	-0.617678	0.334735	0.516074	0.489993	0	0
35489	9.703579	0.119871	2.642238	0.460287	0.135125	0.015037	-0.758994	0.311203	-0.249208	-0.619943	0.331315	0.517423	0.488031	0	0
35490	9.628481	0.258433	2.407055	0.428459	0.169858	-0.007863	-0.756827	0.310073	-0.254050	-0.622135	0.327809	0.518467	0.486498	0	0
35491	9.778337	0.359437	2.427516	0.446668	0.167884	-0.002521	-0.758201	0.307695	-0.258121	-0.624412	0.324210	0.519581	0.484802	0	0
35492	9.831431	0.447667	2.751633	0.427334	0.090002	-0.034042	-0.757017	0.306134	-0.263794	-0.626037	0.320945	0.521185	0.483155	0	0
35493	9.608818	0.562470	2.536782	0.427049	0.082748	-0.064721	-0.757269	0.304629	-0.266896	-0.627483	0.317545	0.522915	0.481654	0	0
35494	9.618402	0.649322	2.575109	0.411919	0.059267	-0.097175	-0.758928	0.300495	-0.269964	-0.628569	0.314184	0.524818	0.480369	0	0
35495	9.502127	0.836823	2.484444	0.396894	0.042150	-0.123470	-0.761163	0.298149	-0.272606	-0.629402	0.310850	0.526825	0.479250	0	0
35496	9.410045	1.005756	2.537873	0.404008	0.039385	-0.132186	-0.759705	0.293504	-0.276006	-0.630172	0.307438	0.528909	0.478144	0	0
35497	9.380747	1.280213	2.528246	0.382061	0.059537	-0.141849	-0.760951	0.289522	-0.277808	-0.630941	0.304006	0.530774	0.477255	0	0
35498	9.390159	1.544983	2.518344	0.359936	0.032511	-0.123371	-0.762338	0.286131	-0.279893	-0.631557	0.300945	0.532644	0.476296	0	0
35499	9.360899	1.780955	2.515961	0.356231	0.039813	-0.123331	-0.761733	0.282685	-0.283284	-0.632213	0.297859	0.534439	0.475354	0	0
35500	9.259150	1.958550	2.374708	0.310549	0.032941	-0.116366	-0.762566	0.278120	-0.283534	-0.632701	0.295136	0.536038	0.474603	0	0
35501	9.229831	2.256913	2.331402	0.328609	0.012847	-0.102181	-0.763958	0.274883	-0.285054	-0.633214	0.292457	0.537797	0.473585	0	0
35502	9.224801	2.449550	2.336091	0.411139	-0.011376	-0.017659	-0.765072	0.271940	-0.286155	-0.634204	0.289838	0.539846	0.471534	0	0
35503	9.253918	2.355684	2.350380	0.484752	0.000745	0.036887	-0.765053	0.270444	-0.287847	-0.635743	0.286964	0.541998	0.468744	0	0
35504	9.370050	2.314826	2.397650	0.443070	-0.049752	0.016661	-0.764753	0.269534	-0.289546	-0.636750	0.284502	0.544318	0.466182	0	0
35505	9.297432	2.381860	2.301955	0.429151	-0.078670	0.019315	-0.766156	0.268371	-0.290508	-0.637589	0.282245	0.546744	0.463561	0	0
35506	9.219955	2.468175	2.208684	0.338562	-0.012576	0.034830	-0.766289	0.265419	-0.290493	-0.638563	0.280373	0.548270	0.461550	0	0
35507	9.345514	2.689011	2.113821	0.303674	-0.019564	0.029552	-0.765847	0.265389	-0.292481	-0.639402	0.278689	0.549698	0.459707	0	0
35508	9.567783	2.934470	2.155273	0.359742	-0.079921	0.049140	-0.766564	0.266592	-0.291909	-0.640116	0.277065	0.551699	0.457291	0	0
35509	9.630774	2.828504	2.166921	0.403945	-0.066669	0.077285	-0.767386	0.263044	-0.293720	-0.641175	0.275210	0.553742	0.454449	0	0
35510	9.698570	2.756079	2.147250	0.415302	-0.005983	0.057912	-0.766809	0.260369	-0.294142	-0.642486	0.272917	0.555489	0.451841	0	0
35511	9.630803	2.790468	2.263123	0.462741	0.002714	0.050997	-0.767089	0.261401	-0.294850	-0.643947	0.270211	0.557407	0.449017	0	0
35512	9.459233	2.636494	2.235650	0.486598	0.011603	0.043978	-0.767899	0.259456	-0.298790	-0.645460	0.267292	0.559377	0.446132	0	0
35513	9.275499	2.563824	2.095200	0.481599	0.058840	0.040373	-0.767588	0.257355	-0.301333	-0.647207	0.264140	0.561022	0.443404	0	0
35514	9.118376	2.477192	2.057950	0.481784	0.047974	0.065810	-0.766154	0.256713	-0.303335	-0.648982	0.261196	0.562655	0.440476	0	0
35515	9.079721	2.447473	1.882745	0.477580	0.078857	0.068388	-0.766835	0.254340	-0.305578	-0.650924	0.258126	0.564054	0.437621	0	0
35516	9.195744	2.528733	1.797681	0.462940	0.106171	0.038507	-0.764246	0.253647	-0.310287	-0.652831	0.254879	0.565273	0.435103	0	0
35517	9.263398	2.596069	1.801941	0.492896	0.096843	0.033345	-0.763650	0.251389	-0.313117	-0.654729	0.251418	0.566687	0.432417	0	0
35518	9.272969	2.697317	1.830640	0.495523	0.087753	0.036899	-0.764035	0.248994	-0.316921	-0.656577	0.248015	0.568146	0.429657	0	0
35519	9.243901	2.754390	1.681741	0.513018	0.076730	0.065053	-0.763152	0.246579	-0.320038	-0.658512	0.244675	0.569673	0.426578	0	0
35520	9.217265	2.776607	1.782897	0.537133	0.087450	0.105467	-0.760704	0.245006	-0.324458	-0.660721	0.241375	0.571113	0.423102	0	0
35521	9.200425	2.673786	1.917743	0.521784	0.100289	0.110649	-0.761235	0.244678	-0.328552	-0.662967	0.238121	0.572380	0.419707	0	0
35522	9.125438	2.688028	1.855768	0.543157	0.123722	0.129978	-0.759230	0.243136	-0.330842	-0.665460	0.234754	0.573513	0.416096	0	0
35523	9.268132	2.688228	1.936470	0.576397	0.120742	0.184473	-0.758338	0.242476	-0.335665	-0.668216	0.231458	0.574663	0.411920	0	0
35524	9.297109	2.722679	2.092508	0.559734	0.080060	0.207308	-0.757445	0.240637	-0.340200	-0.670773	0.228586	0.575936	0.407566	0	0
35525	9.195569	2.683982	2.028366	0.571323	0.099960	0.258196	-0.755292	0.241438	-0.344201	-0.673647	0.225815	0.576993	0.402848	0	0
35526	9.316499	2.697653	1.909662	0.639796	0.153852	0.312708	-0.752993	0.241349	-0.348201	-0.677182	0.222695	0.577805	0.397457	0	0
35527	9.384587	2.281608	2.498551	0.740095	0.089542	0.363813	-0.751824	0.242014	-0.352893	-0.680725	0.219406	0.579313	0.390988	0	0
35528	9.418856	1.876892	2.460162	0.687227	0.050039	0.388209	-0.747828	0.243068	-0.357350	-0.683981	0.216785	0.580783	0.384533	0	0
35529	9.389818	1.873163	2.667144	0.610196	0.018016	0.385427	-0.745831	0.245068	-0.359938	-0.686828	0.214759	0.582157	0.378469	0	0
35530	9.578412	1.921883	2.834026	0.625890	-0.100070	0.432143	-0.744957	0.247962	-0.363927	-0.689168	0.213359	0.584263	0.371702	0	0
35531	9.511269	1.309923	3.205273	0.614212	-0.239699	0.465477	-0.742987	0.248966	-0.362973	-0.690743	0.212713	0.587187	0.364470	0	0
35532	9.236103	0.805945	2.491221	0.435893	-0.200164	0.434165	-0.744845	0.253882	-0.362681	-0.692027	0.212988	0.589217	0.358550	0	0
35533	9.209379	0.951245	2.173934	0.183660	-0.190868	0.384450	-0.743024	0.256517	-0.361449	-0.692623	0.214648	0.590373	0.354485	0	0
35534	9.211379	1.374754	2.130297	0.157263	-0.208816	0.325722	-0.743347	0.261723	-0.358636	-0.692840	0.216231	0.591668	0.350921	0	0
35535	9.351756	1.282913	2.100495	0.260949	-0.077184	0.359129	-0.742515	0.265554	-0.357959	-0.694160	0.216800	0.592338	0.346807	0	0
35536	9.700359	0.928416	2.562262	0.376407	0.054290	0.273147	-0.741229	0.267867	-0.360254	-0.696202	0.215626	0.592664	0.342869	0	0
35537	10.005391	0.639601	2.668461	0.420937	0.024845	0.269716	-0.740655	0.269022	-0.361683	-0.698133	0.214190	0.593346	0.338634	0	0
35538	10.068534	0.366016	2.860564	0.410091	-0.025915	0.215276	-0.737531	0.269828	-0.363295	-0.699544	0.212701	0.594445	0.334712	0	0
35539	9.957283	0.370268	2.717117	0.372903	0.007057	0.202860	-0.736084	0.269170	-0.366853	-0.701014	0.211258	0.595207	0.331177	0	0
35540	9.787965	0.389271	2.617359	0.325009	0.045584	0.216737	-0.735215	0.269128	-0.369132	-0.702650	0.210128	0.595498	0.327889	0	0
35541	9.575020	0.497601	2.553911	0.343707	0.049057	0.157125	-0.733230	0.270113	-0.370017	-0.704139	0.208472	0.595945	0.324927	0	0
35542	9.432200	0.629404	2.391357	0.384954	0.057810	0.169531	-0.732358	0.270656	-0.372864	-0.705796	0.206596	0.596426	0.321632	0	0
35543	9.333094	0.576233	2.322400	0.435098	0.037444	0.176682	-0.731762	0.271488	-0.376840	-0.707444	0.204443	0.597188	0.317952	0	0
35544	9.294438	0.542027	2.212114	0.426746	0.030242	0.160868	-0.730036	0.270241	-0.379693	-0.708967	0.202299	0.597992	0.314399	0	0
35545	9.299294	0.525070	2.192858	0.422652	-0.006033	0.143351	-0.729716	0.269307	-0.383656	-0.710196	0.200164	0.599066	0.310927	0	0
35546	9.255722	0.563510	2.164294	0.419498	-0.016910	0.104754	-0.729156	0.269155	-0.382957	-0.711220	0.197877	0.600271	0.307710	0	0
35547	9.294368	0.618717	2.142328	0.420734	0.008492	0.120536	-0.729139	0.268986	-0.384938	-0.712435	0.195568	0.601259	0.304429	0	0
35548	9.376639	0.580171	2.160993	0.412103	0.052118	0.134492	-0.727974	0.266273	-0.387776	-0.713924	0.193294	0.601870	0.301169	0	0
35549	9.497584	0.561180	2.249083	0.404446	0.046710	0.100253	-0.727386	0.264468	-0.389758	-0.715251	0.190856	0.602553	0.298193	0	0
35550	9.514535	0.537321	2.297064	0.366008	0.057904	0.076447	-0.725652	0.262329	-0.393174	-0.716489	0.188538	0.603077	0.295626	0	0
35551	9.434638	0.619249	2.287964	0.341910	0.039953	0.054492	-0.724505	0.262139	-0.394890	-0.717501	0.186287	0.603692	0.293335	0	0
35552	9.444292	0.638568	2.302303	0.296284	0.065725	0.030660	-0.725048	0.260797	-0.397139	-0.718504	0.184168	0.604025	0.291527	0	0
35553	9.497540	0.604613	2.268282	0.274339	0.060451	0.028853	-0.724467	0.259589	-0.398559	-0.719426	0.182184	0.604332	0.289860	0	0
35554	9.526647	0.522640	2.253710	0.296002	0.022155	0.034201	-0.722591	0.257593	-0.402119	-0.720163	0.180210	0.604962	0.287942	0	0
35555	9.575135	0.400170	2.330393	0.316246	0.021991	0.050014	-0.722996	0.255811	-0.403802	-0.720978	0.178162	0.605616	0.285793	0	0
35556	9.642855	0.400263	2.368366	0.273958	0.007804	0.030627	-0.722986	0.254180	-0.404361	-0.721566	0.176365	0.606282	0.284007	0	0
35557	9.606604	0.382809	2.238815	0.242950	0.011681	0.023525	-0.721836	0.254281	-0.406503	-0.722103	0.174712	0.606839	0.282469	0	0
35558	9.570361	0.348891	2.186213	0.206217	0.008339	-0.004649	-0.722398	0.251638	-0.406058	-0.722467	0.173188	0.607364	0.281348	0	0
35559	9.473619	0.353364	2.090745	0.188788	-0.002403	-0.008187	-0.722940	0.248382	-0.407733	-0.722729	0.171774	0.607920	0.280340	0	0
35560	9.410804	0.290400	1.999893	0.149562	-0.003898	-0.011805	-0.724055	0.248384	-0.409696	-0.722896	0.170649	0.608383	0.279591	0	0
35561	9.381865	0.208392	1.961703	0.102320	0.023707	-0.020750	-0.723074	0.248376	-0.408580	-0.723131	0.169711	0.608526	0.279242	0	0
35562	9.410886	0.208495	1.990342	0.069726	0.049385	-0.013841	-0.722494	0.246729	-0.409573	-0.723477	0.169006	0.608382	0.279088	0	0
35563	9.507589	0.251687	1.989600	0.067912	0.059370	-0.019109	-0.721082	0.248763	-0.410030	-0.723873	0.168229	0.608167	0.278996	0	0
35564	9.575246	0.318986	1.986647	0.021121	0.059737	-0.043773	-0.722777	0.249677	-0.410713	-0.724112	0.167675	0.607859	0.279383	0	0
35565	9.691278	0.372447	2.117991	0.019665	0.040670	-0.080595	-0.722051	0.247873	-0.412274	-0.724141	0.166927	0.607748	0.279996	0	0
35566	9.691168	0.483122	2.103476	-0.009728	0.035465	-0.091161	-0.722045	0.247571	-0.412839	-0.724049	0.166370	0.607608	0.280867	0	0
35567	9.807088	0.665560	2.030352	-0.027378	0.022888	-0.105176	-0.722468	0.245518	-0.412257	-0.723821	0.165865	0.607533	0.281912	0	0
35568	9.831074	0.851804	2.207941	-0.034355	-0.024230	-0.108598	-0.722331	0.246109	-0.411979	-0.723271	0.165555	0.607783	0.282967	0	0
35569	9.700399	0.921624	2.170371	-0.002440	-0.013594	-0.122562	-0.724883	0.245284	-0.411084	-0.722812	0.164866	0.608069	0.283925	0	0
35570	9.560019	1.022732	2.128037	-0.030769	-0.024229	-0.112063	-0.724183	0.244691	-0.409961	-0.722254	0.164512	0.608331	0.284988	0	0
35571	9.373672	1.138208	2.057176	-0.014233	-0.009824	-0.112018	-0.725738	0.243838	-0.409790	-0.721826	0.163961	0.608538	0.285946	0	0
35572	9.305891	1.209760	1.903739	-0.012080	0.004690	-0.089196	-0.725316	0.243832	-0.409514	-0.721539	0.163527	0.608605	0.286775	0	0
35573	9.361496	1.233752	1.903314	0.006294	0.015426	-0.083893	-0.725316	0.242361	-0.408942	-0.721377	0.162927	0.608641	0.287447	0	0
35574	9.376039	1.204792	1.893614	0.042906	-0.003013	-0.053951	-0.724185	0.241898	-0.408675	-0.721234	0.162330	0.608865	0.287671	0	0
35575	9.443757	1.204909	1.936396	0.057784	-0.003123	-0.017935	-0.725037	0.241183	-0.408092	-0.721232	0.161812	0.609075	0.287523	0	0
35576	9.477586	1.238516	1.926504	0.071362	-0.025011	-0.006456	-0.726309	0.241943	-0.408499	-0.721135	0.161366	0.609461	0.287198	0	0
35577	9.516140	1.392009	1.820310	0.079305	-0.042327	-0.015147	-0.726327	0.243143	-0.406806	-0.720936	0.160822	0.610011	0.286836	0	0
35578	9.540133	1.575603	1.949815	0.081010	-0.050492	-0.004558	-0.726602	0.241961	-0.407362	-0.720705	0.160388	0.610604	0.286395	0	0
35579	9.573811	1.767661	1.850838	0.111908	-0.039868	-0.023752	-0.726178	0.243425	-0.407800	-0.720547	0.159548	0.611243	0.285900	0	0
35580	9.651108	1.868627	1.842978	0.152422	-0.016600	0.001792	-0.726046	0.242845	-0.406526	-0.720654	0.158541	0.611785	0.285029	0	0
35581	9.788948	1.890260	1.875613	0.203940	0.024712	0.011524	-0.726748	0.242264	-0.406937	-0.721133	0.157066	0.612163	0.283820	0	0
35582	9.859072	1.888864	2.096295	0.242044	0.002626	0.015151	-0.725336	0.241945	-0.406393	-0.721534	0.155435	0.612797	0.282328	0	0
35583	9.699447	1.884165	2.073422	0.250273	-0.011937	0.029225	-0.724889	0.239847	-0.408372	-0.721904	0.153834	0.613536	0.280649	0	0
35584	9.592940	1.966350	2.107793	0.229164	0.002761	0.004600	-0.726574	0.239866	-0.409901	-0.722251	0.152221	0.614144	0.279301	0	0
35585	9.452695	1.930336	2.087209	0.202798	0.022041	-0.007787	-0.725435	0.238951	-0.410340	-0.722646	0.150638	0.614555	0.278232	0	0
35586	9.264119	1.860154	1.961217	0.229539	0.040891	-0.006014	-0.724579	0.238189	-0.410917	-0.723192	0.148849	0.614900	0.277013	0	0
35587	9.249660	1.802734	2.028689	0.235564	0.017241	-0.027047	-0.723567	0.237554	-0.413195	-0.723546	0.146919	0.615459	0.275874	0	0
35588	9.331821	1.879411	1.979941	0.214253	0.001064	-0.044604	-0.722843	0.235164	-0.414329	-0.723712	0.145108	0.616101	0.274962	0	0
35589	9.380152	1.927199	1.921847	0.205828	-0.015211	-0.051609	-0.723677	0.232661	-0.415153	-0.723748	0.143328	0.616844	0.274136	0	0
35590	9.414164	1.777819	1.909698	0.224361	0.004592	-0.048116	-0.723951	0.229564	-0.415135	-0.723934	0.141411	0.617488	0.273188	0	0
35591	9.469771	1.797155	1.940532	0.196765	-0.007894	-0.057813	-0.722957	0.230129	-0.415720	-0.723979	0.139635	0.618156	0.272472	0	0
35592	9.447972	1.833010	1.882959	0.181314	-0.007763	-0.049943	-0.723651	0.226595	-0.415976	-0.724017	0.138050	0.618769	0.271783	0	0
35593	9.447935	1.869184	1.894952	0.184936	-0.016861	-0.041138	-0.722941	0.224223	-0.415412	-0.724029	0.136485	0.619442	0.271007	0	0
35594	9.491503	1.835522	1.916299	0.174047	-0.016773	-0.034151	-0.724211	0.223655	-0.415671	-0.724040	0.135074	0.620076	0.270234	0	0
35595	9.491525	1.811544	1.935553	0.165845	-0.017612	-0.032421	-0.722510	0.222440	-0.415553	-0.724041	0.133700	0.620687	0.269512	0	0
35596	9.472142	1.849814	1.880365	0.170337	-0.025816	-0.032389	-0.723908	0.221123	-0.417081	-0.723992	0.132349	0.621371	0.268734	0	0
35597	9.462479	1.842376	1.834760	0.133845	-0.007378	-0.051808	-0.723899	0.219052	-0.417355	-0.723958	0.131057	0.621844	0.268365	0	0
35598	9.438386	1.753065	1.782115	0.140392	0.003454	-0.051828	-0.722903	0.219613	-0.418223	-0.723995	0.129723	0.622258	0.267952	0	0
35599	9.518255	1.699931	1.771958	0.130441	0.016226	-0.057144	-0.723599	0.216375	-0.418480	-0.724086	0.128358	0.622556	0.267672	0	0
35600	9.556885	1.767431	1.800472	0.129329	0.003528	-0.062378	-0.722603	0.216642	-0.419205	-0.724078	0.127037	0.622951	0.267403	0	0
35601	9.568948	1.800925	1.761888	0.104555	-0.007162	-0.065924	-0.722884	0.214144	-0.418482	-0.723964	0.125865	0.623358	0.267318	0	0
35602	9.566515	1.819910	1.706592	0.088383	0.022007	-0.065994	-0.723873	0.213722	-0.418464	-0.724008	0.124769	0.623513	0.267352	0	0
35603	9.597941	1.838942	1.670283	0.086764	0.032911	-0.051965	-0.724144	0.211946	-0.419301	-0.724156	0.123705	0.623563	0.267328	0	0
35604	9.612501	1.786221	1.723114	0.097706	0.023750	-0.044921	-0.724138	0.210173	-0.419294	-0.724277	0.122666	0.623703	0.267152	0	0
35605	9.634291	1.762258	1.751825	0.093976	0.012890	-0.043166	-0.721856	0.209368	-0.421167	-0.724331	0.121657	0.623906	0.266994	0	0
35606	9.573818	1.767260	1.771497	0.081993	0.011176	-0.055480	-0.722857	0.211461	-0.420735	-0.724324	0.120701	0.624106	0.266979	0	0
35607	9.508459	1.820397	1.786357	0.082692	-0.010599	-0.055439	-0.722286	0.210856	-0.421025	-0.724183	0.119759	0.624462	0.266952	0	0
35608	9.423779	1.853865	1.714820	0.063391	-0.024954	-0.058092	-0.723692	0.209401	-0.421562	-0.723921	0.119016	0.624876	0.267026	0	0
35609	9.399518	1.930749	1.676466	0.058814	-0.017657	-0.064236	-0.721706	0.206706	-0.421158	-0.723682	0.118209	0.625230	0.267204	0	0
35610	9.409175	1.949910	1.659550	0.063296	-0.023141	-0.067723	-0.723969	0.206456	-0.421261	-0.723405	0.117401	0.625641	0.267349	0	0
35611	9.346283	1.954964	1.688857	0.060528	-0.037623	-0.055426	-0.723400	0.205116	-0.421123	-0.723065	0.116689	0.626133	0.267430	0	0
35612	9.380111	1.997680	1.575574	0.060641	-0.021300	-0.059820	-0.723412	0.204543	-0.419423	-0.722815	0.115945	0.626513	0.267537	0	0
35613	9.491269	2.094059	1.622769	0.056914	-0.032161	-0.048380	-0.722842	0.202614	-0.419141	-0.722523	0.115287	0.626947	0.267596	0	0
35614	9.508193	2.098995	1.651492	0.073162	-0.038653	-0.062372	-0.724817	0.202646	-0.419957	-0.722171	0.114483	0.627488	0.267622	0	0
35615	9.486432	2.098615	1.569907	0.047796	-0.019390	-0.062457	-0.726228	0.202081	-0.420215	-0.721909	0.113766	0.627820	0.267856	0	0
35616	9.496085	2.118007	1.598672	0.064222	-0.017709	-0.062415	-0.724526	0.200423	-0.420094	-0.721677	0.112970	0.628186	0.267961	0	0
35617	9.500800	2.243011	1.562471	0.085972	-0.019706	-0.072859	-0.724389	0.197778	-0.418528	-0.721426	0.111911	0.628633	0.268031	0	0
35618	9.423451	2.194938	1.555863	0.122767	-0.010916	-0.051735	-0.725654	0.197204	-0.419354	-0.721330	0.110741	0.629093	0.267698	0	0
35619	9.505707	2.180031	1.487954	0.143949	0.005232	-0.048195	-0.724219	0.196267	-0.421355	-0.721364	0.109351	0.629486	0.267253	0	0
35620	9.554019	2.237959	1.530831	0.159582	0.014183	-0.037623	-0.724351	0.194787	-0.421912	-0.721500	0.107935	0.629845	0.266613	0	0
35621	9.568507	2.271085	1.420102	0.156267	0.041432	-0.027124	-0.724063	0.192714	-0.421766	-0.721827	0.106490	0.629985	0.265978	0	0
35622	9.621737	2.244911	1.496671	0.177535	0.064853	-0.016580	-0.723476	0.191204	-0.423751	-0.722354	0.104942	0.630000	0.265125	0	0
35623	9.595136	2.237922	1.535339	0.174992	0.064891	0.007982	-0.724011	0.188822	-0.426562	-0.722937	0.103519	0.629980	0.264143	0	0
35624	9.486306	2.221583	1.605871	0.149282	0.054225	0.000904	-0.723146	0.187902	-0.428129	-0.723410	0.102312	0.629975	0.263328	0	0
35625	9.350937	2.158375	1.445826	0.107596	0.070909	0.008664	-0.720865	0.188129	-0.430148	-0.723959	0.101362	0.629731	0.262772	0	0
35626	9.346015	2.251768	1.344806	0.113134	0.080843	0.007813	-0.720706	0.186780	-0.431701	-0.724578	0.100390	0.629429	0.262161	0	0
35627	9.370196	2.261143	1.301345	0.124404	0.095276	0.030641	-0.720121	0.185567	-0.433545	-0.725351	0.099391	0.629028	0.261364	0	0
35628	9.408894	2.252062	1.421283	0.128211	0.092537	0.056977	-0.718967	0.185517	-0.436111	-0.726184	0.098587	0.628629	0.260313	0	0
35629	9.394408	2.223326	1.447859	0.106086	0.076381	0.046406	-0.716681	0.183824	-0.438123	-0.726858	0.097868	0.628300	0.259497	0	0
35630	9.331558	2.194165	1.376214	0.069574	0.073053	0.044560	-0.717798	0.184269	-0.440087	-0.727476	0.097462	0.627900	0.258884	0	0
35631	9.336359	2.237070	1.291995	0.053457	0.104037	0.049759	-0.716243	0.186005	-0.440545	-0.728278	0.097073	0.627229	0.258402	0	0
35632	9.331619	2.136202	1.340197	0.047774	0.084115	0.040969	-0.715370	0.186693	-0.443675	-0.728933	0.096775	0.626695	0.257962	0	0
35633	9.312348	2.068140	1.205754	0.038872	0.091445	0.051454	-0.713090	0.186481	-0.445410	-0.729643	0.096535	0.626076	0.257547	0	0
35634	9.285764	2.053406	1.141045	0.030010	0.100600	0.070724	-0.712221	0.187762	-0.448260	-0.730460	0.096509	0.625345	0.257016	0	0
35635	9.331688	2.095934	0.994014	0.032351	0.135064	0.095272	-0.712354	0.187755	-0.449248	-0.731546	0.096478	0.624349	0.256362	0	0
35636	9.563761	2.211419	1.045118	0.020026	0.165109	0.131219	-0.709786	0.189148	-0.452268	-0.732907	0.096737	0.623059	0.255512	0	0
35637	9.651017	1.987331	1.511092	0.054521	0.127638	0.151470	-0.707224	0.193197	-0.455582	-0.734106	0.096911	0.622116	0.254300	0	0
35638	9.641647	1.688407	1.432063	0.047233	0.110442	0.149645	-0.706922	0.194050	-0.458138	-0.735194	0.097225	0.621274	0.253090	0	0
35639	9.617421	1.713429	1.612540	0.034426	0.099679	0.165426	-0.705060	0.196928	-0.461860	-0.736229	0.097704	0.620469	0.251870	0	0
35640	9.460373	1.536182	1.748471	0.055481	0.065966	0.200569	-0.703498	0.198655	-0.463167	-0.737173	0.098384	0.619921	0.250189	0	0
35641	9.380618	1.464656	1.864517	0.087707	0.062103	0.237484	-0.702080	0.203184	-0.465191	-0.738200	0.099013	0.619451	0.248067	0	0
35642	9.424192	1.403426	2.147953	0.158889	0.017994	0.289467	-0.701077	0.203736	-0.466908	-0.739160	0.099598	0.619418	0.245039	0	0
35643	9.700036	1.264735	2.415329	0.205562	-0.096735	0.318655	-0.699382	0.208709	-0.468372	-0.739506	0.100249	0.620318	0.241424	0	0
35644	10.053207	1.207157	2.557052	0.206990	-0.142151	0.323976	-0.701661	0.210540	-0.467211	-0.739585	0.101081	0.621535	0.237677	0	0
35645	10.067817	1.101663	2.648394	0.186804	-0.154692	0.321284	-0.700832	0.213049	-0.465820	-0.739537	0.102024	0.622797	0.234093	0	0
35646	9.922816	0.999682	2.435556	0.154049	-0.141726	0.304489	-0.699156	0.214956	-0.463875	-0.739497	0.103123	0.623888	0.230812	0	0
35647	9.729305	1.032741	2.251814	0.148868	-0.129865	0.321141	-0.700150	0.218217	-0.464722	-0.739544	0.104287	0.624860	0.227484	0	0
35648	9.647119	0.984736	2.257262	0.154975	-0.076360	0.337744	-0.698739	0.220548	-0.465038	-0.739969	0.105434	0.625417	0.224013	0	0
35649	9.623071	0.845134	2.257552	0.209322	-0.011480	0.320203	-0.698750	0.223946	-0.465052	-0.740799	0.105877	0.625633	0.220431	0	0
35650	9.778069	0.638047	2.295056	0.256526	-0.051817	0.321198	-0.697332	0.225533	-0.465931	-0.741426	0.106110	0.626234	0.216468	0	0
35651	9.957064	0.618908	2.370701	0.244594	-0.042668	0.307116	-0.695355	0.230059	-0.467116	-0.742048	0.106278	0.626754	0.212721	0	0
35652	10.029511	0.729621	2.384507	0.180087	-0.054873	0.253477	-0.693516	0.232083	-0.467721	-0.742409	0.106658	0.627269	0.209731	0	0
35653	9.777909	0.806091	2.198750	0.117749	-0.052545	0.212973	-0.694085	0.233275	-0.467858	-0.742620	0.107197	0.627681	0.207462	0	0
35654	9.545645	0.887760	2.094592	0.079566	-0.001408	0.175973	-0.692244	0.235591	-0.468889	-0.743039	0.107725	0.627665	0.205732	0	0
35655	9.359507	0.793778	2.023900	0.063161	0.009621	0.156585	-0.692669	0.237366	-0.469455	-0.743460	0.108185	0.627557	0.204290	0	0
35656	9.325741	0.704385	1.952092	0.036752	0.033415	0.130143	-0.689967	0.238030	-0.471342	-0.743954	0.108672	0.627241	0.203206	0	0
35657	9.352479	0.571881	1.942387	0.031897	0.011658	0.109066	-0.690106	0.239501	-0.472195	-0.744255	0.109063	0.627103	0.202314	0	0
35658	9.410659	0.446249	1.872341	0.026498	0.028013	0.091452	-0.688128	0.240495	-0.472091	-0.744622	0.109395	0.626847	0.201577	0	0
35659	9.522037	0.328052	1.859602	0.002835	0.039074	0.081703	-0.686981	0.242807	-0.474808	-0.745008	0.109779	0.626476	0.201098	0	0
35660	9.461624	0.268256	1.920199	-0.036299	0.070247	0.060489	-0.685994	0.243968	-0.474829	-0.745507	0.110300	0.625811	0.201032	0	0
35661	9.434981	0.313567	1.826590	-0.075543	0.094150	0.034928	-0.684711	0.245403	-0.476413	-0.746055	0.110868	0.624922	0.201449	0	0
35662	9.493022	0.318441	1.855013	-0.086624	0.099672	0.015591	-0.683572	0.246106	-0.477567	-0.746591	0.111424	0.623984	0.202065	0	0
35663	9.568038	0.270809	1.979526	-0.058518	0.093986	0.000735	-0.681571	0.246924	-0.480150	-0.747086	0.111654	0.623168	0.202627	0	0
35664	9.609165	0.261118	1.979234	-0.092684	0.072470	-0.024769	-0.680443	0.248378	-0.480175	-0.747361	0.112059	0.622464	0.203552	0	0
35665	9.662354	0.275969	2.075004	-0.103046	0.061655	-0.047593	-0.680147	0.248502	-0.481879	-0.747504	0.112391	0.621851	0.204713	0	0
35666	9.599496	0.247220	2.085104	-0.131517	0.069139	-0.079272	-0.678027	0.249640	-0.481918	-0.747600	0.112754	0.621151	0.206282	0	0
35667	9.451953	0.256730	2.018854	-0.166255	0.073061	-0.093402	-0.678301	0.251401	-0.483620	-0.747645	0.113253	0.620370	0.208187	0	0
35668	9.401148	0.275678	1.942273	-0.224925	0.071715	-0.125128	-0.677726	0.250789	-0.484475	-0.747548	0.114024	0.619503	0.210680	0	0
35669	9.289876	0.290241	1.933457	-0.241594	0.058245	-0.140946	-0.676870	0.252529	-0.485912	-0.747306	0.114824	0.618721	0.213384	0	0
35670	9.260884	0.265699	1.832709	-0.279963	0.057645	-0.149817	-0.674625	0.253096	-0.483829	-0.746993	0.115883	0.617859	0.216385	0	0
35671	9.306820	0.284891	1.832358	-0.314666	0.061552	-0.154287	-0.674485	0.254124	-0.484119	-0.746642	0.117143	0.616899	0.219636	0	0
35672	9.275427	0.241225	1.758091	-0.366028	0.058326	-0.186885	-0.675196	0.256204	-0.484399	-0.746130	0.118612	0.615870	0.223440	0	0
35673	9.188443	0.154610	1.744371	-0.401218	0.023215	-0.218540	-0.673656	0.257076	-0.482730	-0.745271	0.120209	0.615059	0.227646	0	0
35674	9.239193	0.206882	1.621340	-0.439761	0.008089	-0.228248	-0.673104	0.258554	-0.481613	-0.744238	0.122080	0.614261	0.232143	0	0
35675	9.555824	0.413922	1.710220	-0.449732	-0.028172	-0.272919	-0.673962	0.259759	-0.481038	-0.742840	0.123823	0.613759	0.236972	0	0
35676	9.555710	0.506720	1.969807	-0.482227	-0.129549	-0.329011	-0.674284	0.263051	-0.477651	-0.740627	0.125712	0.613970	0.242300	0	0
35677	9.753829	0.741056	1.708507	-0.515832	-0.091195	-0.341355	-0.676995	0.263134	-0.475060	-0.738544	0.127668	0.613822	0.247944	0	0
35678	9.777757	0.991929	1.811512	-0.528061	-0.111049	-0.344806	-0.678437	0.265405	-0.472640	-0.736289	0.129744	0.613756	0.253672	0	0
35679	9.748558	1.147232	2.044813	-0.544591	-0.099098	-0.351849	-0.680028	0.266068	-0.468796	-0.734031	0.131857	0.613557	0.259538	0	0
35680	9.743376	1.502953	1.924347	-0.584895	-0.085156	-0.365912	-0.681619	0.266438	-0.464810	-0.731740	0.134142	0.613126	0.265779	0	0
35681	9.847133	1.748418	1.933006	-0.516090	-0.072996	-0.319187	-0.682496	0.268109	-0.462114	-0.729703	0.136165	0.612714	0.271244	0	0
35682	10.021127	1.861163	2.378838	-0.448134	-0.118004	-0.307534	-0.684224	0.268770	-0.458834	-0.727494	0.137888	0.612763	0.276154	0	0
35683	9.917003	1.979483	2.417970	-0.431557	-0.135343	-0.263569	-0.685079	0.268501	-0.457969	-0.725296	0.139791	0.612918	0.280598	0	0
35684	9.776493	2.203740	2.447665	-0.439134	-0.146149	-0.272297	-0.686529	0.271222	-0.454844	-0.722981	0.141732	0.613112	0.285138	0	0
35685	9.604512	2.477415	2.241931	-0.440549	-0.117068	-0.245067	-0.687985	0.272774	-0.450582	-0.720896	0.143745	0.613046	0.289519	0	0
35686	9.626170	2.574461	2.395567	-0.398657	-0.122844	-0.238794	-0.688434	0.274286	-0.448175	-0.718839	0.145525	0.613107	0.293586	0	0
35687	9.420817	2.357080	2.197690	-0.413220	-0.113658	-0.266980	-0.691865	0.274398	-0.444157	-0.716713	0.147181	0.613093	0.297955	0	0
35688	9.362794	2.344388	2.051464	-0.432966	-0.086272	-0.261799	-0.693434	0.275181	-0.443003	-0.714726	0.148949	0.612793	0.302434	0	0
35689	9.428059	2.398792	1.877835	-0.429404	-0.093579	-0.267027	-0.693322	0.275510	-0.439610	-0.712661	0.150646	0.612552	0.306921	0	0
35690	9.399126	2.302751	1.921402	-0.403779	-0.093785	-0.263481	-0.693886	0.274195	-0.439312	-0.710630	0.152207	0.612364	0.311203	0	0
35691	9.370104	2.307269	1.854290	-0.430648	-0.048187	-0.251317	-0.696049	0.274584	-0.434608	-0.708854	0.153856	0.611739	0.315643	0	0
35692	9.439976	2.581373	1.803067	-0.461365	-0.030677	-0.214483	-0.695204	0.273541	-0.433769	-0.707239	0.155920	0.610816	0.320010	0	0
35693	9.490600	2.740767	1.915568	-0.441272	-0.015409	-0.214416	-0.697057	0.274625	-0.432611	-0.705727	0.157752	0.609835	0.324292	0	0
35694	9.442316	2.649412	1.928017	-0.371244	0.016708	-0.173947	-0.698183	0.274935	-0.433443	-0.704641	0.159266	0.608776	0.327882	0	0
35695	9.411058	2.461802	1.954845	-0.342176	0.047345	-0.123069	-0.698769	0.275854	-0.431456	-0.703941	0.160739	0.607506	0.331009	0	0
35696	9.408626	2.476202	1.945234	-0.306352	0.059763	-0.108077	-0.698768	0.275559	-0.431455	-0.703417	0.162051	0.606235	0.333799	0	0
35697	9.369982	2.420947	1.957582	-0.322398	0.065361	-0.070404	-0.698483	0.277169	-0.432316	-0.703017	0.163636	0.604802	0.336460	0	0
35698	9.374847	2.392036	1.955166	-0.290912	0.094150	-0.047557	-0.697627	0.278321	-0.433467	-0.702915	0.165085	0.603230	0.338779	0	0
35699	9.345901	2.303703	2.094898	-0.225100	0.105414	-0.049195	-0.696350	0.276819	-0.433340	-0.702974	0.165973	0.601797	0.340765	0	0
35700	9.316978	2.207128	2.032676	-0.171855	0.122220	-0.038583	-0.696326	0.277083	-0.436313	-0.703259	0.166541	0.600408	0.342345	0	0
35701	9.210493	2.265371	2.093514	-0.149838	0.129322	-0.027999	-0.694782	0.277655	-0.435067	-0.703654	0.166940	0.599021	0.343768	0	0
35702	9.159562	2.405086	2.093772	-0.120581	0.130913	-0.015612	-0.694459	0.277306	-0.439599	-0.704149	0.167255	0.597704	0.344891	0	0
35703	9.113544	2.458715	2.211874	-0.067791	0.105093	0.000353	-0.693729	0.276085	-0.441870	-0.704629	0.167324	0.596717	0.345584	0	0
35704	9.012012	2.410448	2.159761	-0.025622	0.108390	0.012720	-0.693015	0.276945	-0.443017	-0.705244	0.167216	0.595837	0.345901	0	0
35705	8.898340	2.410289	2.095676	0.014958	0.120787	0.047023	-0.692979	0.274987	-0.446547	-0.706116	0.166920	0.594945	0.345801	0	0
35706	8.736217	2.478233	2.154508	0.032121	0.100708	0.050611	-0.690693	0.273735	-0.448702	-0.706912	0.166656	0.594254	0.345492	0	0
35707	8.620056	2.556994	1.984589	0.050900	0.122358	0.089260	-0.691370	0.272535	-0.451799	-0.707997	0.166345	0.593401	0.344885	0	0
35708	8.658673	2.641080	1.960196	0.082201	0.122116	0.127093	-0.689658	0.274248	-0.454098	-0.709263	0.166106	0.592601	0.343772	0	0
35709	8.876328	2.653522	2.102852	0.114376	0.083759	0.204451	-0.689622	0.272436	-0.457770	-0.710616	0.166154	0.592043	0.341911	0	0
35710	9.098973	2.527913	2.084497	0.157637	-0.025501	0.246795	-0.687072	0.273264	-0.458382	-0.711536	0.166591	0.592345	0.339251	0	0
35711	9.263641	2.305208	2.369584	0.173690	-0.103667	0.281979	-0.687209	0.274145	-0.459232	-0.712130	0.167307	0.593183	0.336173	0	0
35712	9.520265	2.032038	2.699722	0.171402	-0.159023	0.281978	-0.687650	0.274910	-0.457530	-0.712385	0.168303	0.594411	0.332952	0	0
35713	9.186902	1.634304	2.507735	0.138359	-0.197768	0.264290	-0.688935	0.276127	-0.456666	-0.712286	0.169474	0.595816	0.330047	0	0
35714	9.049393	1.312289	2.109893	0.071203	-0.191788	0.269310	-0.691781	0.276351	-0.454922	-0.712118	0.171213	0.596952	0.327449	0	0
35715	9.151099	1.177982	2.241494	-0.011738	-0.263723	0.246355	-0.693087	0.277743	-0.451510	-0.711293	0.173561	0.598351	0.325444	0	0
35716	9.376140	1.074122	2.239935	-0.047875	-0.227156	0.249713	-0.694949	0.279280	-0.449505	-0.710628	0.176144	0.599370	0.323630	0	0
35717	9.526416	0.749218	2.306421	-0.033303	-0.236380	0.239151	-0.696418	0.282025	-0.444116	-0.709891	0.178513	0.600504	0.321842	0	0
35718	9.797424	0.615010	2.506510	-0.046356	-0.252639	0.225071	-0.698149	0.285045	-0.441270	-0.708980	0.181016	0.601739	0.320142	0	0
35719	10.133738	0.489705	2.581091	-0.065160	-0.297905	0.204879	-0.700873	0.287057	-0.437838	-0.707689	0.183604	0.603256	0.318667	0	0
35720	10.474853	0.400518	2.658013	-0.058108	-0.319783	0.198769	-0.703318	0.288480	-0.433700	-0.706250	0.186241	0.604961	0.317093	0	0
35721	10.383142	0.207698	2.589116	-0.021179	-0.276533	0.188220	-0.704791	0.290936	-0.427743	-0.705100	0.188352	0.606482	0.315496	0	0
35722	10.010664	0.233352	2.317729	-0.029517	-0.176627	0.166132	-0.706373	0.292766	-0.425320	-0.704463	0.190135	0.607315	0.314244	0	0
35723	9.722833	0.266055	2.036102	-0.018239	-0.140408	0.155586	-0.707510	0.292500	-0.424734	-0.704032	0.191603	0.607941	0.313107	0	0
35724	9.662272	0.380471	1.791215	0.022079	-0.120780	0.151302	-0.708239	0.294896	-0.423034	-0.703780	0.192754	0.608566	0.311748	0	0
35725	9.802459	0.467541	1.910334	0.099005	-0.112327	0.184846	-0.709531	0.294799	-0.420748	-0.703830	0.193492	0.609300	0.309738	0	0
35726	9.674472	0.263137	1.921052	0.104863	-0.071537	0.174220	-0.708260	0.294924	-0.420487	-0.704103	0.194046	0.609787	0.307807	0	0
35727	9.768859	0.207465	1.889153	0.116584	0.025444	0.161827	-0.709110	0.295972	-0.420760	-0.704949	0.194100	0.609646	0.306110	0	0
35728	9.826868	0.250460	1.838204	0.103509	0.011015	0.142522	-0.708815	0.296097	-0.422322	-0.705620	0.194215	0.609605	0.304570	0	0
35729	9.730075	0.298634	1.814829	0.077956	0.016679	0.138075	-0.706820	0.296334	-0.424054	-0.706260	0.194429	0.609452	0.303252	0	0
35730	9.642987	0.317830	1.776981	0.076345	0.040294	0.138044	-0.706244	0.295869	-0.425052	-0.707040	0.194618	0.609127	0.301963	0	0
35731	9.635745	0.303420	1.781855	0.056356	0.067674	0.119528	-0.705674	0.296736	-0.425773	-0.707889	0.194722	0.608584	0.301001	0	0
35732	9.676868	0.293922	1.820030	0.041795	0.100445	0.091367	-0.704818	0.297593	-0.426923	-0.708824	0.194691	0.607817	0.300371	0	0
35733	9.749470	0.250624	1.848386	-0.007774	0.117153	0.038565	-0.702823	0.297829	-0.428654	-0.709602	0.194613	0.606888	0.300463	0	0
35734	9.846241	0.224106	1.869339	-0.042558	0.131933	0.011255	-0.702231	0.295724	-0.431061	-0.710321	0.194597	0.605798	0.300972	0	0
35735	9.759203	0.192779	1.838745	-0.064119	0.191997	-0.014334	-0.700512	0.295663	-0.433494	-0.711280	0.194378	0.604270	0.301920	0	0
35736	9.720529	0.168725	1.831835	-0.054978	0.222763	-0.047706	-0.698919	0.295733	-0.437766	-0.712341	0.193820	0.602607	0.303099	0	0
35737	9.696309	0.197882	1.877669	-0.087413	0.197612	-0.077582	-0.696627	0.294327	-0.440628	-0.713089	0.193373	0.601086	0.304640	0	0
35738	9.630977	0.222297	1.926212	-0.105353	0.162364	-0.110924	-0.695891	0.293836	-0.443751	-0.713489	0.192974	0.599817	0.306453	0	0
35739	9.546275	0.270575	1.926791	-0.116533	0.157920	-0.131997	-0.694886	0.292031	-0.444892	-0.713768	0.192533	0.598591	0.308472	0	0
35740	9.444685	0.275589	1.937147	-0.153427	0.136444	-0.156631	-0.695139	0.287437	-0.446707	-0.713772	0.192280	0.597440	0.310843	0	0
35741	9.287519	0.241353	1.786854	-0.133294	0.130844	-0.153953	-0.693289	0.288859	-0.448442	-0.713779	0.191914	0.596392	0.313058	0	0
35742	9.261014	0.153883	1.621224	-0.123735	0.147102	-0.130277	-0.693135	0.287516	-0.449429	-0.713973	0.191577	0.595197	0.315089	0	0
35743	9.256248	0.072591	1.731921	-0.142208	0.110964	-0.119767	-0.692841	0.285142	-0.449848	-0.713942	0.191548	0.594194	0.317063	0	0
35744	9.207844	0.106211	1.700992	-0.151582	0.111032	-0.149619	-0.691972	0.285392	-0.452411	-0.713800	0.191404	0.593201	0.319322	0	0
35745	9.130463	0.082700	1.790534	-0.161357	0.067552	-0.182066	-0.692804	0.283918	-0.453806	-0.713267	0.191288	0.592562	0.321761	0	0
35746	9.048180	0.121877	1.896892	-0.180193	0.028691	-0.206627	-0.691813	0.281689	-0.453105	-0.712389	0.191271	0.592165	0.324435	0	0
35747	9.072250	0.244263	1.824488	-0.208147	0.020724	-0.262813	-0.694208	0.278487	-0.453193	-0.711213	0.191165	0.591856	0.327625	0	0
35748	9.163998	0.410078	1.790023	-0.212556	-0.028264	-0.293429	-0.695756	0.277625	-0.453871	-0.709637	0.191049	0.591911	0.330994	0	0
35749	9.342634	0.742808	1.937511	-0.241191	-0.107905	-0.333675	-0.697886	0.272086	-0.450982	-0.707382	0.191181	0.592527	0.334623	0	0
35750	9.410046	1.060166	1.869441	-0.258202	-0.149512	-0.342353	-0.701025	0.270268	-0.447244	-0.704812	0.191495	0.593362	0.338365	0	0
35751	9.816158	1.279014	1.938423	-0.224254	-0.148898	-0.300082	-0.704137	0.267977	-0.446475	-0.702431	0.191839	0.594241	0.341564	0	0
35752	9.859649	1.297403	2.255455	-0.165458	-0.217416	-0.279670	-0.706709	0.264969	-0.442458	-0.699825	0.192096	0.595728	0.344170	0	0
35753	9.598384	1.345967	2.262132	-0.108239	-0.190607	-0.231300	-0.709826	0.259593	-0.439978	-0.697636	0.192171	0.597148	0.346106	0	0
35754	9.661034	1.595436	2.097981	-0.087790	-0.176244	-0.190833	-0.712945	0.258634	-0.438932	-0.695716	0.192266	0.598432	0.347696	0	0
35755	9.815555	1.851548	2.322645	-0.069769	-0.211762	-0.155577	-0.715646	0.256790	-0.436899	-0.693725	0.192593	0.599975	0.348831	0	0
35756	9.810586	1.981612	2.332192	-0.066055	-0.216314	-0.134469	-0.716518	0.255806	-0.433767	-0.691791	0.193014	0.601495	0.349822	0	0
35757	9.824945	2.131078	2.375242	-0.062939	-0.183654	-0.111650	-0.719223	0.253527	-0.431024	-0.690128	0.193450	0.602772	0.350666	0	0
35758	9.868316	2.294849	2.398835	-0.025414	-0.185762	-0.085189	-0.721494	0.250934	-0.429136	-0.688623	0.193775	0.604122	0.351122	0	0
35759	9.931044	2.453594	2.386226	0.009435	-0.178780	-0.062256	-0.724910	0.248968	-0.426100	-0.687299	0.193983	0.605515	0.351203	0	0
35760	9.984285	2.410918	2.532532	0.036730	-0.220728	-0.025291	-0.726344	0.249019	-0.423954	-0.685904	0.194368	0.607200	0.350805	0	0
35761	9.556467	2.154485	2.165609	-0.006424	-0.209449	0.008744	-0.727775	0.246861	-0.421232	-0.684608	0.195213	0.608602	0.350439	0	0
35762	9.447659	2.130183	2.089487	-0.036549	-0.016862	-0.089871	-0.728347	0.244526	-0.419656	-0.684084	0.194986	0.608758	0.351318	0	0
35763	9.147663	2.237344	1.769419	-0.065715	-0.045628	-0.062675	-0.728478	0.242456	-0.420070	-0.683417	0.195221	0.608964	0.352125	0	0
35764	9.350845	2.220359	1.801608	-0.055975	-0.020297	-0.011785	-0.728202	0.244225	-0.419940	-0.683107	0.195614	0.608922	0.352581	0	0
35765	9.389647	2.119087	1.782173	-0.035992	-0.049503	0.000562	-0.730322	0.243528	-0.420044	-0.682698	0.196040	0.609134	0.352771	0	0
35766	9.404107	2.165173	1.854158	-0.036531	-0.005934	0.005780	-0.729065	0.244407	-0.418370	-0.682574	0.196358	0.609028	0.353018	0	0
35767	9.396911	2.104994	1.854259	-0.040978	0.012246	-0.003045	-0.729632	0.243536	-0.417933	-0.682519	0.196574	0.608805	0.353389	0	0
35768	9.433240	2.056741	1.844416	-0.045864	0.071268	0.003877	-0.728759	0.243489	-0.420777	-0.682841	0.196667	0.608143	0.353853	0	0
35769	9.471985	2.008665	1.870619	-0.040175	0.079391	0.019664	-0.730174	0.241163	-0.419895	-0.683276	0.196775	0.607418	0.354198	0	0
35770	9.505928	1.928983	1.834372	-0.043760	0.102995	-0.003209	-0.727886	0.239763	-0.422190	-0.683769	0.196697	0.606560	0.354759	0	0
35771	9.440620	1.931536	1.844464	-0.016305	0.119107	-0.011942	-0.728022	0.239464	-0.422753	-0.684379	0.196306	0.605709	0.355255	0	0
35772	9.409178	1.936156	1.796605	0.003947	0.118952	0.007414	-0.727426	0.238238	-0.425870	-0.685098	0.195911	0.604888	0.355486	0	0
35773	9.380167	1.930911	1.703055	0.028605	0.129630	-0.006582	-0.725719	0.237015	-0.426459	-0.685876	0.195206	0.604111	0.355694	0	0
35774	9.421278	1.944846	1.613785	0.036270	0.154974	0.009207	-0.725404	0.237410	-0.430428	-0.686880	0.194471	0.603152	0.355787	0	0
35775	9.534947	1.936017	1.805303	0.051695	0.156657	0.003973	-0.723961	0.236317	-0.433277	-0.687901	0.193573	0.602249	0.355835	0	0
35776	9.452762	1.897036	1.690530	0.077624	0.187302	0.009251	-0.722666	0.234792	-0.435273	-0.689175	0.192437	0.601212	0.355738	0	0
35777	9.409259	1.867968	1.642787	0.143643	0.199475	0.028691	-0.720948	0.234437	-0.437564	-0.690712	0.190900	0.600290	0.355142	0	0
35778	9.438210	1.935676	1.709839	0.154430	0.179429	0.036658	-0.719768	0.231411	-0.442098	-0.692178	0.189425	0.599521	0.354375	0	0
35779	9.421166	2.051095	1.676210	0.163604	0.200225	0.026151	-0.716620	0.229244	-0.445395	-0.693740	0.187730	0.598663	0.353674	0	0
35780	9.350961	2.118441	1.643008	0.183772	0.206423	0.032350	-0.714313	0.226789	-0.449668	-0.695399	0.185927	0.597812	0.352806	0	0
35781	9.319514	2.118694	1.684111	0.203945	0.208083	0.042925	-0.714131	0.225999	-0.454196	-0.697131	0.184020	0.597003	0.351757	0	0
35782	9.312214	2.157529	1.744239	0.192912	0.199107	0.047306	-0.710141	0.224117	-0.456800	-0.698804	0.182267	0.596198	0.350713	0	0
35783	9.164644	2.189022	1.740483	0.178529	0.197441	0.076236	-0.709834	0.221139	-0.458490	-0.700532	0.180769	0.595304	0.349559	0	0
35784	9.101703	2.244514	1.745706	0.173281	0.228347	0.074440	-0.706820	0.219847	-0.463063	-0.702428	0.179208	0.594167	0.348489	0	0
35785	9.046047	2.277878	1.661936	0.169951	0.237465	0.102510	-0.705651	0.220955	-0.467898	-0.704457	0.177782	0.592906	0.347269	0	0
35786	9.021895	2.244123	1.645310	0.142721	0.235882	0.119989	-0.702796	0.219983	-0.470488	-0.706490	0.176678	0.591518	0.346068	0	0
35787	9.128353	2.210162	1.625326	0.120591	0.188872	0.141054	-0.701207	0.219764	-0.474192	-0.708265	0.175992	0.590353	0.344777	0	0
35788	9.481465	2.205865	1.829517	0.136445	0.121567	0.153471	-0.698503	0.219542	-0.475933	-0.709718	0.175522	0.589685	0.343169	0	0
35789	9.544674	1.837687	2.360699	0.135830	0.032659	0.169277	-0.697770	0.219055	-0.478773	-0.710686	0.175428	0.589624	0.341311	0	0
35790	9.622426	1.474503	2.454194	0.150295	0.018902	0.148177	-0.697912	0.219499	-0.478915	-0.711534	0.175179	0.589737	0.339475	0	0
35791	9.322697	1.266776	2.711406	0.079565	-0.049438	0.158559	-0.697354	0.219056	-0.477790	-0.711878	0.175701	0.590083	0.337878	0	0
35792	8.870514	1.184063	2.411838	0.000237	-0.044226	0.141659	-0.697226	0.219953	-0.476522	-0.712063	0.176694	0.590144	0.336861	0	0
35793	9.013040	1.366462	2.338520	-0.016098	-0.042281	0.161854	-0.697515	0.222615	-0.476812	-0.712289	0.177892	0.590108	0.335815	0	0
35794	9.257465	1.203719	2.601337	-0.003416	-0.067805	0.179430	-0.700359	0.221367	-0.474637	-0.712452	0.179213	0.590254	0.334507	0	0
35795	9.419695	1.007088	2.804675	0.025580	-0.095280	0.179486	-0.699257	0.225061	-0.472407	-0.712495	0.180395	0.590698	0.332993	0	0
35796	9.666529	0.865403	2.947244	0.010685	-0.116968	0.166284	-0.698286	0.225948	-0.470446	-0.712343	0.181701	0.591261	0.331606	0	0
35797	10.019572	0.944558	2.990281	-0.009493	-0.136792	0.186477	-0.700283	0.228951	-0.469719	-0.712095	0.183311	0.591865	0.330171	0	0
35798	10.537104	0.988350	3.229296	-0.002620	-0.169561	0.186559	-0.701300	0.230475	-0.467161	-0.711669	0.185004	0.592716	0.328618	0	0
35799	10.687173	0.875020	3.237909	-0.000689	-0.139663	0.162807	-0.703306	0.231725	-0.464587	-0.711336	0.186420	0.593405	0.327291	0	0
35800	10.464787	0.758878	3.059308	-0.016884	-0.086000	0.117911	-0.702634	0.233815	-0.461211	-0.711146	0.187532	0.593736	0.326465	0	0
35801	10.014891	0.803956	2.798088	-0.037590	-0.047688	0.100263	-0.702784	0.235301	-0.460648	-0.711084	0.188539	0.593764	0.325972	0	0
35802	9.770489	0.933552	2.645895	0.001749	-0.008073	0.068742	-0.701658	0.233373	-0.459244	-0.711231	0.188971	0.593693	0.325528	0	0
35803	9.642243	0.991439	2.629955	0.073421	0.051245	0.065336	-0.702924	0.234566	-0.460643	-0.711851	0.188659	0.593442	0.324811	0	0
35804	9.506935	0.852111	2.652695	0.130326	0.079827	0.063640	-0.701078	0.234226	-0.461238	-0.712744	0.187861	0.593172	0.323809	0	0
35805	9.371533	0.818000	2.533499	0.146634	0.076062	0.044367	-0.699366	0.232262	-0.462106	-0.713579	0.186822	0.593018	0.322851	0	0
35806	9.337674	0.813356	2.557792	0.128172	0.068950	0.026778	-0.700062	0.231378	-0.463223	-0.714280	0.185855	0.592885	0.322102	0	0
35807	9.182867	0.814302	2.700775	0.095530	0.098282	0.025776	-0.698348	0.231177	-0.464949	-0.715090	0.184998	0.592438	0.321619	0	0
35808	9.052281	0.804102	2.550268	0.113918	0.096327	0.036350	-0.697759	0.230253	-0.467360	-0.715955	0.184101	0.592044	0.320936	0	0
35809	9.042644	0.770216	2.511898	0.139748	0.087058	0.075905	-0.696889	0.228738	-0.469349	-0.716938	0.183260	0.591724	0.319810	0	0
35810	9.071671	0.760955	2.593438	0.134063	0.049000	0.093489	-0.697303	0.226968	-0.469900	-0.717740	0.182706	0.591625	0.318508	0	0
35811	9.163546	0.794585	2.604761	0.099430	0.052909	0.099555	-0.694459	0.226451	-0.471360	-0.718520	0.182404	0.591374	0.317387	0	0
35812	9.255407	0.842563	2.596838	0.065730	0.076764	0.087174	-0.695595	0.226185	-0.470774	-0.719337	0.182216	0.590867	0.316586	0	0
35813	9.211891	0.818771	2.640452	0.061333	0.111282	0.070436	-0.692603	0.227571	-0.473659	-0.720299	0.181830	0.590126	0.316004	0	0
35814	9.240901	0.833197	2.645037	0.070012	0.092136	0.037140	-0.691030	0.226930	-0.475380	-0.721055	0.181266	0.589612	0.315565	0	0
35815	9.216688	0.857406	2.664428	0.079757	0.072997	0.023152	-0.691870	0.226052	-0.476212	-0.721673	0.180589	0.589288	0.315145	0	0
35816	9.202186	0.845535	2.693395	0.075782	0.062130	-0.004929	-0.691144	0.224689	-0.477916	-0.722127	0.179830	0.589082	0.314921	0	0
35817	9.221552	0.837750	2.587472	0.062102	0.060418	-0.005836	-0.690576	0.225264	-0.478352	-0.722548	0.179149	0.588844	0.314790	0	0
35818	9.332756	0.890648	2.605851	0.032792	0.059738	-0.012032	-0.687174	0.224011	-0.478544	-0.722887	0.178669	0.588532	0.314869	0	0
35819	9.274721	0.880910	2.567814	0.008863	0.062647	-0.041933	-0.689422	0.224626	-0.480633	-0.723111	0.178154	0.588174	0.315316	0	0
35820	9.303802	0.827658	2.519560	-0.003848	0.052768	-0.027921	-0.688848	0.223720	-0.481346	-0.723292	0.177866	0.587824	0.315712	0	0
35821	9.255476	0.788724	2.423774	-0.014913	0.033801	-0.027932	-0.688566	0.223128	-0.480923	-0.723348	0.177698	0.587574	0.316144	0	0
35822	9.274933	0.682641	2.399675	-0.022026	0.033860	-0.012179	-0.688559	0.223119	-0.481772	-0.723436	0.177695	0.587276	0.316500	0	0
35823	9.345124	0.632026	2.408821	-0.058778	0.014183	-0.022783	-0.688273	0.223698	-0.482346	-0.723314	0.177939	0.587020	0.317115	0	0
35824	9.294336	0.638681	2.281760	-0.066504	-0.002108	-0.062267	-0.686282	0.222174	-0.482938	-0.722954	0.178072	0.586931	0.318024	0	0
35825	9.231579	0.515662	2.217403	-0.088498	-0.000124	-0.086048	-0.688556	0.222233	-0.481769	-0.722492	0.178210	0.586798	0.319241	0	0
35826	9.236460	0.474556	2.183741	-0.085502	-0.001954	-0.056211	-0.688282	0.222091	-0.480640	-0.722110	0.178528	0.586630	0.320234	0	0
35827	9.183257	0.474198	2.097577	-0.099715	-0.042683	-0.080764	-0.690131	0.220521	-0.479047	-0.721392	0.178920	0.586758	0.321397	0	0
35828	9.081650	0.498377	2.088682	-0.116534	-0.076115	-0.093043	-0.689713	0.220669	-0.478205	-0.720401	0.179477	0.587092	0.322696	0	0
35829	9.105755	0.600629	1.843187	-0.122233	-0.072467	-0.126376	-0.690558	0.219945	-0.478471	-0.719315	0.179863	0.587443	0.324261	0	0
35830	9.424989	0.626892	1.891323	-0.108034	-0.092590	-0.147361	-0.693685	0.218112	-0.476148	-0.718062	0.180093	0.588016	0.325870	0	0
35831	9.647368	0.761615	1.935270	-0.112388	-0.127073	-0.184143	-0.694979	0.217429	-0.473435	-0.716476	0.180250	0.588892	0.327685	0	0
35832	9.826187	0.922753	1.953066	-0.074060	-0.109256	-0.191048	-0.696407	0.215119	-0.471137	-0.715022	0.180055	0.589761	0.329402	0	0
35833	9.768063	1.002119	1.919766	-0.087164	-0.129112	-0.206831	-0.699952	0.212846	-0.469371	-0.713385	0.179906	0.590770	0.331220	0	0
35834	9.845179	1.283726	1.926186	-0.043225	-0.096803	-0.206694	-0.699817	0.208879	-0.467092	-0.712009	0.179338	0.591679	0.332863	0	0
35835	9.898158	1.512523	1.956868	-0.010197	-0.087076	-0.180242	-0.702101	0.207331	-0.464218	-0.710837	0.178659	0.592591	0.334107	0	0
35836	9.893270	1.549468	2.120364	0.025658	-0.082805	-0.145055	-0.702805	0.205428	-0.463915	-0.709853	0.177942	0.593507	0.334956	0	0
35837	9.530502	1.500419	2.315396	0.006467	-0.100738	-0.129311	-0.705347	0.202530	-0.463436	-0.708796	0.177491	0.594477	0.335713	0	0
35838	9.235384	1.553097	2.173253	-0.002679	-0.100639	-0.137224	-0.707609	0.201101	-0.463252	-0.707694	0.177050	0.595416	0.336605	0	0
35839	9.102227	1.681029	2.200569	-0.041498	-0.149302	-0.137227	-0.709039	0.196441	-0.459670	-0.706231	0.177052	0.596578	0.337616	0	0
35840	9.254257	2.020717	2.288139	-0.100475	-0.197817	-0.127563	-0.712474	0.195970	-0.454942	-0.704398	0.177696	0.597849	0.338859	0	0
35841	9.553954	2.248456	2.179976	-0.102620	-0.230495	-0.117802	-0.713349	0.194402	-0.451242	-0.702399	0.178512	0.599334	0.339953	0	0
35842	9.655393	2.395118	2.169499	-0.107591	-0.254062	-0.132661	-0.716777	0.195099	-0.447792	-0.700191	0.179356	0.600978	0.341159	0	0
35843	9.689291	2.361168	2.130810	-0.064519	-0.267112	-0.100956	-0.719350	0.194153	-0.444350	-0.698087	0.180124	0.602807	0.341839	0	0
35844	9.713615	2.235211	1.986479	-0.050699	-0.210952	-0.045738	-0.721224	0.192174	-0.439499	-0.696531	0.180936	0.604180	0.342160	0	0
35845	9.723520	2.015453	1.856755	-0.008073	-0.169568	-0.029946	-0.722518	0.191637	-0.436929	-0.695352	0.181401	0.605388	0.342178	0	0
35846	9.815451	1.986887	1.947469	0.010351	-0.173342	-0.002699	-0.724666	0.192596	-0.434209	-0.694273	0.181923	0.606624	0.341900	0	0
35847	9.430861	2.022723	1.781950	-0.019900	-0.158504	0.069168	-0.725824	0.192357	-0.431076	-0.693474	0.183029	0.607530	0.341321	0	0
35848	9.564002	1.870673	2.223488	-0.019782	0.133669	0.005562	-0.723557	0.191719	-0.431110	-0.694233	0.182757	0.606519	0.341724	0	0
35849	9.566292	2.018798	1.997349	0.010788	0.081685	0.004868	-0.725518	0.192764	-0.433912	-0.694729	0.182437	0.605979	0.341846	0	0
35850	9.607343	2.067931	2.203776	0.051110	0.093168	0.023387	-0.724085	0.190947	-0.435343	-0.695432	0.181915	0.605457	0.341617	0	0
35851	9.699299	2.024264	2.164671	0.085875	0.063848	0.061236	-0.721962	0.190314	-0.435234	-0.696149	0.181472	0.605192	0.340862	0	0
35852	9.641317	1.956963	2.169958	0.113566	0.107177	0.048064	-0.721521	0.190432	-0.437223	-0.697131	0.180619	0.604739	0.340111	0	0
35853	9.624521	1.840358	1.958600	0.144900	0.132312	0.042815	-0.720074	0.190657	-0.441068	-0.698302	0.179417	0.604228	0.339251	0	0
35854	9.510694	1.976200	2.127620	0.170911	0.193835	0.046335	-0.718919	0.187367	-0.442629	-0.699902	0.177856	0.603364	0.338315	0	0
35855	9.409091	2.000111	2.065832	0.205839	0.182686	0.085926	-0.716920	0.188483	-0.445073	-0.701624	0.176312	0.602623	0.336874	0	0
35856	9.317130	2.053117	2.047226	0.223212	0.191628	0.081579	-0.713914	0.187202	-0.448654	-0.703409	0.174605	0.601877	0.335370	0	0
35857	9.225203	2.074752	2.014221	0.264676	0.223971	0.093925	-0.712745	0.185219	-0.452344	-0.705496	0.172550	0.601017	0.333586	0	0
35858	9.191395	2.019477	2.024130	0.294283	0.268195	0.092168	-0.710148	0.183927	-0.457758	-0.707885	0.170143	0.599937	0.331701	0	0
35859	9.181780	1.961588	2.000204	0.336547	0.292349	0.095734	-0.705562	0.181407	-0.463766	-0.710488	0.167356	0.598811	0.329582	0	0
35860	9.162389	2.009429	1.932987	0.333926	0.308703	0.093087	-0.702691	0.179238	-0.467766	-0.713163	0.164532	0.597551	0.327507	0	0
35861	9.133326	2.048017	1.937977	0.340048	0.272364	0.101055	-0.698836	0.179117	-0.471791	-0.715640	0.161808	0.596546	0.325284	0	0
35862	9.128439	2.105345	1.846604	0.330897	0.234341	0.138833	-0.697514	0.177264	-0.476899	-0.717987	0.159517	0.595709	0.322768	0	0
35863	9.244456	2.177788	1.922634	0.339733	0.181644	0.167903	-0.695208	0.175693	-0.481317	-0.720113	0.157480	0.595226	0.319912	0	0
35864	9.331549	2.149277	2.023000	0.346859	0.141664	0.191659	-0.691363	0.173819	-0.483494	-0.722080	0.155678	0.595003	0.316759	0	0
35865	9.321907	2.101989	2.191408	0.403826	0.170252	0.210170	-0.689917	0.172869	-0.486769	-0.724345	0.153459	0.594716	0.313189	0	0
35866	9.471990	1.960666	2.377960	0.373728	0.161419	0.222361	-0.688204	0.172668	-0.488494	-0.726537	0.151580	0.594364	0.309675	0	0
35867	9.537417	1.792324	2.911367	0.350994	0.059995	0.238181	-0.685771	0.174057	-0.492219	-0.728124	0.150243	0.594646	0.306037	0	0
35868	9.220864	1.501334	2.885066	0.303945	-0.017637	0.236330	-0.684064	0.173128	-0.492951	-0.729165	0.149498	0.595340	0.302553	0	0
35869	9.061543	1.199971	2.756645	0.216155	-0.040520	0.215010	-0.684903	0.174015	-0.494497	-0.729863	0.149308	0.595962	0.299729	0	0
35870	8.926264	1.036337	2.733724	0.097168	-0.093980	0.219137	-0.684643	0.175069	-0.492100	-0.730074	0.150197	0.596605	0.297482	0	0
35871	8.921493	0.996246	2.421236	-0.005632	-0.140359	0.184724	-0.684663	0.176124	-0.490124	-0.729745	0.151742	0.597330	0.296047	0	0
35872	9.521372	0.933582	2.580395	-0.057456	-0.201708	0.172395	-0.685249	0.178662	-0.488710	-0.728933	0.153796	0.598364	0.294896	0	0
35873	10.251966	0.739715	3.017601	-0.085925	-0.306809	0.163653	-0.688142	0.183656	-0.483024	-0.727413	0.156293	0.600087	0.293833	0	0
35874	10.682831	0.394963	3.048394	-0.104337	-0.317618	0.140734	-0.692157	0.185127	-0.477304	-0.725723	0.158842	0.601862	0.293014	0	0
35875	10.499145	0.278703	2.857489	-0.147664	-0.224723	0.085193	-0.694191	0.188325	-0.472190	-0.724353	0.161076	0.602919	0.293012	0	0
35876	10.121644	0.467030	2.855285	-0.176653	-0.153674	0.043822	-0.693358	0.188769	-0.470507	-0.723239	0.163080	0.603438	0.293585	0	0
35877	9.623171	0.703178	2.752947	-0.159062	-0.075740	-0.003580	-0.693945	0.191602	-0.469095	-0.722482	0.164425	0.603519	0.294531	0	0
35878	9.347362	0.796756	2.610629	-0.077144	0.021608	-0.026309	-0.693679	0.192061	-0.467120	-0.722376	0.164776	0.603174	0.295302	0	0
35879	9.318476	0.659471	2.591718	0.012690	0.038120	-0.006845	-0.694524	0.193543	-0.468245	-0.722579	0.164525	0.602941	0.295421	0	0
35880	9.313735	0.567723	2.538933	0.047569	0.049626	-0.003288	-0.694229	0.191757	-0.468949	-0.722915	0.164029	0.602724	0.295318	0	0
35881	9.335587	0.490261	2.461900	0.067630	0.048541	-0.012032	-0.695221	0.191044	-0.468506	-0.723255	0.163322	0.602586	0.295158	0	0
35882	9.342828	0.506958	2.432982	0.065227	0.085765	-0.010325	-0.693082	0.188330	-0.469519	-0.723817	0.162549	0.602170	0.295057	0	0
35883	9.236393	0.523763	2.392874	0.058937	0.103972	-0.019138	-0.693358	0.189210	-0.470651	-0.724455	0.161700	0.601615	0.295088	0	0
35884	9.125046	0.615282	2.367165	0.082491	0.076575	-0.008496	-0.691192	0.186022	-0.474635	-0.724994	0.160836	0.601314	0.294851	0	0
35885	9.042798	0.625180	2.396610	0.084174	0.065680	-0.013744	-0.689774	0.184077	-0.474225	-0.725457	0.159953	0.601101	0.294627	0	0
35886	9.001679	0.620766	2.464233	0.102349	0.052838	-0.008423	-0.688632	0.185071	-0.475805	-0.725877	0.159029	0.601024	0.294249	0	0
35887	9.248398	0.601478	2.529766	0.091388	0.069230	-0.022509	-0.688614	0.184461	-0.477642	-0.726346	0.158032	0.600819	0.294048	0	0
35888	9.231447	0.616240	2.587580	0.100464	0.080043	-0.037417	-0.687472	0.183836	-0.478649	-0.726836	0.156873	0.600582	0.293940	0	0
35889	9.333019	0.621328	2.670984	0.065595	0.083942	-0.059442	-0.687752	0.182072	-0.478353	-0.727243	0.155800	0.600250	0.294184	0	0
35890	9.400746	0.616473	2.682514	0.058188	0.069478	-0.055930	-0.687738	0.181466	-0.479766	-0.727543	0.154875	0.599991	0.294457	0	0
35891	9.487858	0.575512	2.701145	0.059544	0.045847	-0.089251	-0.685729	0.178153	-0.481907	-0.727623	0.153782	0.599962	0.294892	0	0
35892	9.492698	0.563989	2.804503	0.070228	0.034866	-0.107644	-0.688004	0.177036	-0.480167	-0.727583	0.152554	0.600071	0.295407	0	0
35893	9.405584	0.611869	2.725760	0.029986	0.040640	-0.124411	-0.688408	0.173487	-0.481277	-0.727481	0.151482	0.600044	0.296264	0	0
35894	9.366872	0.626348	2.721222	0.031904	0.033378	-0.105088	-0.687404	0.170802	-0.481848	-0.727390	0.150529	0.600050	0.296959	0	0
35895	9.323356	0.613914	2.630188	0.046400	0.029622	-0.119092	-0.687114	0.170493	-0.482559	-0.727261	0.149404	0.600141	0.297659	0	0
35896	9.250786	0.630438	2.544151	0.020959	0.037096	-0.115649	-0.687951	0.168434	-0.483244	-0.727132	0.148476	0.600097	0.298525	0	0
35897	9.216956	0.606000	2.462672	0.012756	0.037161	-0.119184	-0.687365	0.166043	-0.484800	-0.726995	0.147576	0.600032	0.299435	0	0
35898	9.265324	0.619876	2.363733	0.035639	0.042407	-0.119129	-0.686797	0.166176	-0.485093	-0.726910	0.146498	0.599998	0.300238	0	0
35899	9.439507	0.574250	2.437030	0.022580	0.023434	-0.131428	-0.687059	0.162476	-0.486204	-0.726666	0.145498	0.600078	0.301153	0	0
35900	9.386414	0.449572	2.524073	0.020084	-0.021023	-0.171779	-0.687053	0.160704	-0.486197	-0.726021	0.144397	0.600534	0.302326	0	0
35901	9.265284	0.649410	2.491135	-0.029466	-0.053260	-0.159523	-0.689039	0.158542	-0.484881	-0.725153	0.143842	0.601052	0.303641	0	0
35902	9.207183	0.720607	2.270308	-0.030816	-0.056854	-0.101582	-0.689052	0.157675	-0.483038	-0.724426	0.143645	0.601510	0.304563	0	0
35903	9.405501	0.752854	2.038023	-0.051838	-0.132961	-0.140126	-0.691314	0.154629	-0.482138	-0.723101	0.143616	0.602508	0.305752	0	0
35904	9.574649	0.893381	2.262675	-0.080112	-0.196263	-0.162892	-0.694170	0.154277	-0.478977	-0.721273	0.143826	0.603908	0.307206	0	0
35905	9.680707	1.263624	2.189470	-0.087231	-0.172605	-0.143534	-0.696168	0.153751	-0.476678	-0.719639	0.144154	0.605082	0.308570	0	0
35906	9.816059	1.350471	2.262943	-0.008013	-0.133308	-0.087208	-0.698178	0.153091	-0.473104	-0.718518	0.144112	0.606135	0.309136	0	0
35907	9.803949	1.365092	2.294275	0.001094	-0.130659	-0.090697	-0.699321	0.151363	-0.471097	-0.717423	0.143996	0.607200	0.309641	0	0
35908	9.632123	1.470941	2.228124	0.025195	-0.092721	-0.083646	-0.700738	0.149922	-0.470360	-0.716606	0.143606	0.608057	0.310031	0	0
35909	9.627095	1.672552	2.102974	0.057151	-0.024900	-0.034461	-0.700178	0.149331	-0.469376	-0.716407	0.143101	0.608456	0.309943	0	0
35910	9.689821	1.831383	2.107195	0.101031	-0.025252	-0.015007	-0.700877	0.146097	-0.469209	-0.716321	0.142375	0.608966	0.309475	0	0
35911	9.684836	1.966965	2.256186	0.131674	-0.069041	-0.002561	-0.701724	0.146847	-0.469764	-0.716056	0.141666	0.609864	0.308643	0	0
35912	9.646008	2.101592	2.205870	0.148182	-0.069163	0.013309	-0.701592	0.144795	-0.467918	-0.715853	0.140914	0.610790	0.307625	0	0
35913	9.565968	2.325626	2.208677	0.163128	-0.032962	0.030025	-0.703439	0.146020	-0.467468	-0.715950	0.140063	0.611477	0.306420	0	0
35914	9.515033	2.467821	2.223359	0.199093	-0.018708	0.068738	-0.703696	0.142902	-0.469432	-0.716293	0.139129	0.612117	0.304763	0	0
35915	9.345646	2.563429	2.036985	0.203502	-0.018742	0.046833	-0.705398	0.141029	-0.468264	-0.716580	0.138041	0.612797	0.303213	0	0
35916	9.195649	2.638547	1.612464	0.226616	0.060944	0.097706	-0.702567	0.142000	-0.468739	-0.717525	0.136856	0.612901	0.301299	0	0
35917	9.461473	2.826142	2.127287	0.212913	0.111815	-0.035735	-0.700836	0.140159	-0.471873	-0.718369	0.134792	0.612778	0.300465	0	0
35918	9.330794	2.914300	1.906977	0.266169	0.078749	0.033784	-0.701678	0.138401	-0.472134	-0.719272	0.132878	0.612955	0.298792	0	0
35919	9.364842	2.699267	2.243502	0.303136	0.116573	0.048681	-0.699650	0.134181	-0.476111	-0.720510	0.130660	0.612943	0.296806	0	0
35920	9.396267	2.729767	2.094182	0.323336	0.127286	0.048728	-0.699336	0.133253	-0.479509	-0.721823	0.128265	0.612912	0.294717	0	0
35921	9.413042	2.877149	2.202132	0.336543	0.176196	0.062772	-0.696474	0.129183	-0.481661	-0.723494	0.125706	0.612535	0.292500	0	0
35922	9.393716	2.839518	2.373007	0.384470	0.204866	0.092672	-0.694041	0.128070	-0.484526	-0.725462	0.122916	0.612046	0.289820	0	0
35923	9.285035	2.685244	2.304203	0.411869	0.193755	0.092711	-0.692724	0.125487	-0.488782	-0.727395	0.119932	0.611700	0.286943	0	0
35924	9.234349	2.583922	2.249357	0.433991	0.211721	0.090959	-0.689706	0.120807	-0.492490	-0.729436	0.116735	0.611283	0.283955	0	0
35925	9.200544	2.530788	2.206371	0.435250	0.251636	0.085632	-0.687543	0.118653	-0.496479	-0.731696	0.113362	0.610560	0.281045	0	0
35926	9.239293	2.482458	2.182085	0.441776	0.253395	0.097043	-0.685088	0.115451	-0.501175	-0.733977	0.110028	0.609822	0.278008	0	0
35927	9.190973	2.429515	2.172863	0.428836	0.230818	0.097026	-0.681225	0.111788	-0.504901	-0.736099	0.106819	0.609190	0.275020	0	0
35928	9.103954	2.381190	2.113432	0.434474	0.224434	0.117218	-0.678921	0.109778	-0.508893	-0.738216	0.103732	0.608594	0.271828	0	0
35929	9.014430	2.419553	2.056352	0.446373	0.222532	0.122522	-0.677324	0.107636	-0.512872	-0.740338	0.100562	0.608013	0.268527	0	0
35930	8.987731	2.515761	2.030022	0.447504	0.249753	0.125146	-0.673603	0.105007	-0.516884	-0.742606	0.097356	0.607225	0.265210	0	0
35931	9.060198	2.607262	2.053461	0.460629	0.269619	0.154136	-0.671008	0.101805	-0.521299	-0.745070	0.094136	0.606269	0.261624	0	0
35932	9.079488	2.656016	2.178302	0.498981	0.252990	0.181464	-0.668846	0.098328	-0.524716	-0.747511	0.090869	0.605503	0.257559	0	0
35933	9.123062	2.603833	2.346325	0.524524	0.223760	0.214016	-0.664693	0.096710	-0.530013	-0.749861	0.087642	0.604959	0.253083	0	0
35934	8.997283	2.613554	2.328002	0.505973	0.193070	0.208745	-0.663954	0.092536	-0.532130	-0.751966	0.084634	0.604594	0.248699	0	0
35935	8.958549	2.661071	2.191203	0.460750	0.204346	0.245493	-0.660239	0.091240	-0.535864	-0.754172	0.082114	0.603969	0.244343	0	0
35936	8.946601	2.518837	2.150533	0.462977	0.204341	0.284075	-0.657802	0.089090	-0.538867	-0.756446	0.079850	0.603311	0.239645	0	0
35937	9.190957	2.439509	2.244984	0.426383	0.204611	0.275198	-0.655083	0.088409	-0.542163	-0.758651	0.077758	0.602541	0.235260	0	0
35938	9.365085	2.415265	2.739011	0.497861	0.104235	0.322875	-0.653210	0.086564	-0.545440	-0.760391	0.075692	0.602655	0.229964	0	0
35939	9.239854	1.873775	2.745176	0.443015	-0.020560	0.298193	-0.653496	0.088339	-0.545726	-0.761260	0.074129	0.603580	0.225121	0	0
35940	9.394663	1.854575	2.801763	0.413262	-0.096549	0.314893	-0.652344	0.084171	-0.546576	-0.761662	0.073111	0.604999	0.220230	0	0
35941	9.573707	1.803071	2.665858	0.343256	-0.179488	0.319217	-0.652668	0.085699	-0.542332	-0.761504	0.072782	0.606866	0.215702	0	0
35942	9.545127	1.348691	2.786651	0.287825	-0.264348	0.303280	-0.656088	0.087123	-0.540018	-0.760734	0.073014	0.609268	0.211530	0	0
35943	9.260126	0.967361	2.519765	0.160043	-0.256964	0.258987	-0.657393	0.089249	-0.537034	-0.759812	0.073880	0.611353	0.208509	0	0
35944	9.064178	1.028769	2.227825	0.040981	-0.248751	0.192013	-0.661255	0.091438	-0.533018	-0.758698	0.075274	0.613180	0.206693	0	0
35945	9.170253	1.384421	2.125781	-0.016802	-0.241940	0.170901	-0.663274	0.093292	-0.529172	-0.757536	0.076913	0.614836	0.205428	0	0
35946	9.424212	1.365972	2.359560	0.087848	-0.280923	0.183486	-0.665003	0.094544	-0.525895	-0.756230	0.077964	0.616996	0.203357	0	0
35947	9.501966	1.004941	2.402562	0.122792	-0.250385	0.162380	-0.668020	0.096868	-0.521469	-0.755091	0.078511	0.618997	0.201287	0	0
35948	9.661843	0.763656	2.343889	0.134197	-0.177930	0.125402	-0.670305	0.097823	-0.519313	-0.754325	0.078646	0.620507	0.199450	0	0
35949	9.840909	0.685959	2.265707	0.086321	-0.187569	0.079655	-0.671883	0.096999	-0.516453	-0.753371	0.078833	0.622018	0.198273	0	0
35950	9.821496	0.748657	2.280223	0.023834	-0.195236	0.040919	-0.673881	0.095884	-0.514010	-0.752236	0.079305	0.623500	0.197738	0	0
35951	9.700501	0.822720	2.131982	-0.021603	-0.154030	0.019713	-0.675615	0.097435	-0.510309	-0.751281	0.079868	0.624588	0.197706	0	0
35952	9.707691	0.896846	2.033294	-0.039736	-0.122132	0.002099	-0.677609	0.099846	-0.509720	-0.750469	0.080438	0.625421	0.197925	0	0
35953	9.690689	0.978146	1.917947	-0.072466	-0.096462	-0.008521	-0.677615	0.098382	-0.508440	-0.749775	0.081096	0.625997	0.198467	0	0
35954	9.724499	1.033264	1.876782	-0.072137	-0.051099	-0.013828	-0.677919	0.098267	-0.505888	-0.749349	0.081661	0.626246	0.199056	0	0
35955	9.712440	0.997241	1.891325	-0.099438	-0.011869	-0.047301	-0.678630	0.099610	-0.506023	-0.749083	0.082113	0.626165	0.200123	0	0
35956	9.676198	0.958798	1.896430	-0.103113	0.012650	-0.078944	-0.678633	0.099173	-0.505455	-0.748898	0.082379	0.625925	0.201452	0	0
35957	9.666514	0.968407	1.889280	-0.124915	0.038232	-0.093068	-0.676942	0.099736	-0.504778	-0.748830	0.082638	0.625453	0.203059	0	0
35958	9.722157	0.947129	1.982658	-0.127016	0.025535	-0.110613	-0.677496	0.098850	-0.505897	-0.748638	0.082858	0.625092	0.204783	0	0
35959	9.739197	0.834203	2.033115	-0.157873	0.053002	-0.123037	-0.676646	0.099714	-0.506339	-0.748568	0.083148	0.624463	0.206828	0	0
35960	9.724809	0.713616	1.987637	-0.192193	0.093203	-0.130222	-0.677194	0.099113	-0.508309	-0.748697	0.083595	0.623471	0.209161	0	0
35961	9.613506	0.757142	1.993223	-0.213963	0.118801	-0.139076	-0.676776	0.099849	-0.507753	-0.748948	0.084073	0.622239	0.211724	0	0
35962	9.499744	0.841587	1.996390	-0.239580	0.100886	-0.123300	-0.675214	0.099222	-0.508200	-0.749088	0.084902	0.621073	0.214306	0	0
35963	9.419916	0.853708	1.989750	-0.236301	0.077264	-0.144323	-0.674072	0.100805	-0.509924	-0.749036	0.085606	0.620101	0.217005	0	0
35964	9.405408	0.853523	1.948984	-0.234564	0.064545	-0.143424	-0.672948	0.101234	-0.509095	-0.748897	0.086355	0.619223	0.219679	0	0
35965	9.415112	0.822319	1.970577	-0.201939	0.028890	-0.135410	-0.672790	0.099150	-0.510363	-0.748583	0.086966	0.618672	0.222049	0	0
35966	9.410304	0.786626	2.052386	-0.213189	0.002666	-0.143312	-0.673652	0.101097	-0.509508	-0.748069	0.087689	0.618296	0.224529	0	0
35967	9.352382	0.659196	2.069743	-0.211316	-0.003696	-0.138946	-0.673102	0.100811	-0.507534	-0.747527	0.088426	0.617964	0.226947	0	0
35968	9.316057	0.723053	1.831934	-0.206244	-0.044586	-0.150269	-0.673669	0.100530	-0.507241	-0.746698	0.089167	0.617954	0.229401	0	0
35969	9.386254	0.651668	2.019012	-0.235546	-0.067931	-0.133655	-0.674951	0.102332	-0.506945	-0.745738	0.090269	0.618033	0.231863	0	0
35970	9.325762	0.689539	1.872763	-0.246553	-0.066032	-0.145959	-0.676805	0.102976	-0.505502	-0.744717	0.091441	0.618068	0.234579	0	0
35971	9.299060	0.779107	1.961843	-0.275441	-0.014062	-0.153096	-0.676969	0.102566	-0.502667	-0.743994	0.092599	0.617662	0.237472	0	0
35972	9.323153	0.868394	2.009680	-0.287020	0.021429	-0.147882	-0.677681	0.102586	-0.502090	-0.743437	0.093898	0.616932	0.240582	0	0
35973	9.410162	0.940030	1.917623	-0.331592	0.058072	-0.165564	-0.675130	0.103559	-0.502985	-0.743058	0.095227	0.615853	0.243971	0	0
35974	9.414927	0.994057	2.129120	-0.365268	0.007527	-0.200672	-0.676417	0.104927	-0.501838	-0.742065	0.097125	0.615020	0.248309	0	0
35975	9.361544	1.176541	2.016361	-0.412499	-0.026581	-0.241061	-0.677832	0.106132	-0.502386	-0.740870	0.098798	0.614420	0.252663	0	0
35976	9.392559	1.586860	2.229780	-0.432177	-0.049992	-0.244488	-0.677721	0.108081	-0.499424	-0.739226	0.101253	0.613826	0.257898	0	0
35977	9.363421	1.720562	1.999074	-0.399305	-0.055708	-0.237343	-0.678308	0.107972	-0.496867	-0.737835	0.102920	0.613442	0.262101	0	0
35978	9.728372	1.994239	1.948099	-0.356866	-0.027032	-0.192441	-0.680292	0.109487	-0.497124	-0.736519	0.105025	0.612796	0.266443	0	0
35979	10.033032	2.062556	2.215096	-0.273022	-0.061295	-0.154440	-0.680303	0.110090	-0.495994	-0.735415	0.106280	0.612679	0.269245	0	0
35980	9.970203	1.986796	2.451236	-0.239991	-0.066071	-0.125422	-0.681035	0.109252	-0.492865	-0.734096	0.108126	0.612528	0.272434	0	0
35981	9.655803	1.958470	2.472790	-0.254155	-0.038686	-0.105327	-0.682042	0.111206	-0.491584	-0.733269	0.109478	0.612231	0.274780	0	0
35982	9.278426	2.035321	2.326419	-0.286906	-0.047446	-0.087833	-0.682060	0.112700	-0.490033	-0.732221	0.111566	0.611809	0.277661	0	0
35983	9.111353	2.223202	2.296231	-0.299574	-0.063633	-0.048310	-0.682927	0.114801	-0.488613	-0.731334	0.113662	0.611492	0.279837	0	0
35984	9.205750	2.153242	2.295599	-0.235346	-0.080481	0.007137	-0.683504	0.118358	-0.488619	-0.730514	0.115775	0.611386	0.281342	0	0
35985	9.510730	1.928740	2.264702	-0.150728	-0.050349	0.042357	-0.684664	0.121064	-0.486348	-0.730124	0.117295	0.611277	0.281960	0	0
35986	9.822778	1.867025	2.529347	-0.166246	-0.113784	0.007289	-0.683713	0.120947	-0.481551	-0.729183	0.118978	0.611606	0.282976	0	0
35987	9.800819	2.050481	2.618316	-0.203562	-0.171551	-0.015498	-0.685707	0.124683	-0.481393	-0.727819	0.120868	0.612293	0.284196	0	0
35988	9.481285	2.327389	2.533871	-0.254403	-0.134792	-0.010341	-0.686165	0.126205	-0.477996	-0.726612	0.123081	0.612549	0.285778	0	0
35989	9.234424	2.507026	2.278271	-0.286625	-0.080051	0.008859	-0.688606	0.128947	-0.474855	-0.725766	0.125454	0.612292	0.287443	0	0
35990	9.036103	2.511214	2.096992	-0.286797	-0.071889	-0.029765	-0.689468	0.129569	-0.473570	-0.724844	0.127582	0.612016	0.289413	0	0
35991	9.045694	2.602238	2.007890	-0.282947	-0.036537	-0.040307	-0.690774	0.134345	-0.471447	-0.724115	0.129492	0.611503	0.291469	0	0
35992	9.169073	2.573298	2.033458	-0.244494	-0.044115	-0.017393	-0.689664	0.136115	-0.469491	-0.723438	0.131314	0.611120	0.293130	0	0
35993	9.362660	2.485949	1.955179	-0.231243	-0.013391	0.001892	-0.689390	0.137445	-0.468935	-0.723031	0.133031	0.610526	0.294597	0	0
35994	9.626254	2.519724	2.044588	-0.235088	0.013819	-0.042015	-0.689681	0.139522	-0.468657	-0.722647	0.134447	0.609781	0.296432	0	0
35995	9.626183	2.582879	2.155133	-0.268148	-0.005863	-0.037667	-0.688709	0.140702	-0.466980	-0.722111	0.136159	0.609066	0.298421	0	0
35996	9.507767	2.472938	2.281110	-0.208589	0.055406	0.033443	-0.689854	0.144567	-0.466836	-0.722232	0.137719	0.607989	0.299606	0	0
35997	9.486253	2.229151	2.151635	-0.253967	0.084794	0.013931	-0.688577	0.146009	-0.467712	-0.722411	0.139365	0.606582	0.301260	0	0
35998	9.304841	2.236874	2.198636	-0.266565	0.104886	0.014747	-0.688427	0.147761	-0.469420	-0.722690	0.141072	0.604993	0.302988	0	0
35999	9.210576	2.183429	2.076750	-0.202247	0.106194	0.056130	-0.687316	0.153062	-0.468896	-0.723190	0.142528	0.603518	0.304053	0	0
36000	9.321915	2.097004	2.157752	-0.165667	0.075049	0.096605	-0.685338	0.153026	-0.468503	-0.723669	0.144094	0.602327	0.304538	0	0
36001	9.399422	1.970331	2.364057	-0.157179	-0.007596	0.106351	-0.683649	0.158300	-0.469403	-0.723694	0.145868	0.601734	0.304804	0	0
36002	9.234929	2.005888	2.206547	-0.144343	0.025869	0.072121	-0.684501	0.159793	-0.469537	-0.723828	0.147280	0.600995	0.305264	0	0
36003	9.181633	2.097140	2.144351	-0.083573	0.092526	0.068692	-0.682687	0.164349	-0.468171	-0.724445	0.147985	0.599953	0.305508	0	0
36004	9.176705	2.179465	2.235683	-0.033170	0.128417	0.063520	-0.682513	0.161362	-0.470991	-0.725331	0.148225	0.598822	0.305512	0	0
36005	9.053336	2.201050	2.183672	0.002709	0.139034	0.084655	-0.680521	0.162780	-0.472728	-0.726400	0.148251	0.597679	0.305195	0	0
36006	8.852676	2.121316	2.069798	0.074071	0.120327	0.112907	-0.678253	0.166113	-0.474478	-0.727543	0.148034	0.596857	0.304187	0	0
36007	8.801947	2.067843	1.954807	0.154946	0.139643	0.151675	-0.677678	0.168150	-0.476336	-0.729040	0.147347	0.596069	0.302476	0	0
36008	9.005135	2.043781	2.015854	0.213823	0.140982	0.209732	-0.674542	0.168646	-0.479220	-0.730797	0.146623	0.595371	0.299953	0	0
36009	9.191407	1.980210	2.353547	0.257221	0.068043	0.246770	-0.674811	0.168930	-0.480915	-0.732290	0.145964	0.595263	0.296831	0	0
36010	9.452835	1.761158	2.435965	0.308073	0.020410	0.257436	-0.672687	0.170797	-0.481807	-0.733591	0.145191	0.595642	0.293214	0	0
36011	9.470019	1.462831	2.960214	0.335966	-0.141323	0.268156	-0.670833	0.169270	-0.482962	-0.733992	0.144690	0.597252	0.289155	0	0
36012	9.221409	0.979845	2.596974	0.279040	-0.200769	0.243403	-0.673983	0.170998	-0.479239	-0.733867	0.144686	0.599171	0.285483	0	0
36013	9.149014	0.827536	2.450967	0.207661	-0.198393	0.202824	-0.674560	0.170877	-0.477814	-0.733530	0.144899	0.600906	0.282576	0	0
36014	9.235993	0.937100	2.241071	0.143443	-0.208787	0.174638	-0.674859	0.171639	-0.476256	-0.732946	0.145496	0.602584	0.280203	0	0
36015	9.661755	0.854998	2.314964	0.133893	-0.263199	0.183454	-0.676595	0.173487	-0.472414	-0.732042	0.146317	0.604603	0.277779	0	0
36016	10.126524	0.450988	2.540303	0.176007	-0.292621	0.218603	-0.677601	0.173969	-0.470702	-0.731104	0.147172	0.606906	0.274758	0	0
36017	10.310742	0.041951	2.642674	0.108346	-0.319321	0.213111	-0.680486	0.175714	-0.464860	-0.729883	0.148519	0.609207	0.272176	0	0
36018	10.199556	-0.014253	2.446382	-0.023284	-0.281979	0.138143	-0.684498	0.178064	-0.459852	-0.728474	0.150311	0.610990	0.270969	0	0
36019	10.083113	0.348589	2.273829	-0.092857	-0.246931	0.091512	-0.685098	0.179002	-0.456167	-0.727047	0.152193	0.612387	0.270596	0	0
36020	9.860353	0.598846	2.183891	-0.067013	-0.208092	0.095092	-0.686263	0.182303	-0.453473	-0.725898	0.153837	0.613569	0.270074	0	0
36021	9.821756	0.506785	2.059225	0.011310	-0.024529	0.091509	-0.686854	0.182789	-0.450636	-0.725987	0.154365	0.613628	0.269396	0	0
36022	9.945359	0.224353	2.424002	0.043027	0.109481	0.029908	-0.686415	0.184821	-0.453199	-0.726775	0.153959	0.612898	0.269167	0	0
36023	9.681861	0.103420	2.238492	0.004922	0.137931	0.010438	-0.686259	0.184212	-0.454614	-0.727631	0.153605	0.611884	0.269362	0	0
36024	9.546342	0.178184	2.224996	-0.044219	0.161036	0.006795	-0.682690	0.182776	-0.457779	-0.728539	0.153543	0.610580	0.269903	0	0
36025	9.575325	0.223641	2.176662	-0.062904	0.110369	0.009462	-0.681556	0.182898	-0.458081	-0.729117	0.153758	0.609584	0.270470	0	0
36026	9.580158	0.228401	2.167005	-0.083462	0.056089	0.008607	-0.680986	0.185088	-0.459374	-0.729321	0.154288	0.608931	0.271088	0	0
36027	9.529330	0.262304	2.191392	-0.085478	0.056104	-0.012452	-0.680423	0.185669	-0.459244	-0.729472	0.154687	0.608304	0.271863	0	0
36028	9.410816	0.253311	2.283627	-0.098542	0.052585	-0.042324	-0.680137	0.185806	-0.459674	-0.729490	0.155029	0.607711	0.272942	0	0
36029	9.343075	0.277220	2.231209	-0.122430	0.078173	-0.089797	-0.681272	0.187158	-0.459803	-0.729504	0.155173	0.606941	0.274534	0	0
36030	9.309115	0.373646	2.245804	-0.155423	0.080261	-0.102142	-0.680838	0.186843	-0.460799	-0.729427	0.155505	0.606075	0.276455	0	0
36031	9.221992	0.431181	2.171861	-0.146263	0.093800	-0.112655	-0.679847	0.187264	-0.460959	-0.729429	0.155644	0.605157	0.278376	0	0
36032	9.258241	0.464748	2.154739	-0.146001	0.129183	-0.116200	-0.677992	0.186177	-0.462399	-0.729618	0.155682	0.603978	0.280412	0	0
36033	9.352663	0.372926	2.115656	-0.160571	0.147425	-0.137339	-0.677562	0.187780	-0.463687	-0.729844	0.155631	0.602662	0.282675	0	0
36034	9.449332	0.436252	2.288005	-0.146060	0.167261	-0.158376	-0.677534	0.187449	-0.466941	-0.730117	0.155342	0.601253	0.285119	0	0
36035	9.546146	0.359600	2.393148	-0.128193	0.128990	-0.165322	-0.676964	0.186256	-0.466945	-0.730192	0.154942	0.600199	0.287355	0	0
36036	9.681635	0.307002	2.505202	-0.117718	0.092587	-0.182812	-0.675389	0.183405	-0.468090	-0.729999	0.154471	0.599457	0.289639	0	0
36037	9.650209	0.292470	2.478997	-0.092442	0.056084	-0.180953	-0.676375	0.183419	-0.468640	-0.729639	0.153932	0.599058	0.291653	0	0
36038	9.672004	0.268241	2.454814	-0.100278	0.036157	-0.227461	-0.676930	0.181505	-0.469189	-0.728991	0.153238	0.598838	0.294080	0	0
36039	9.589671	0.369287	2.416865	-0.089566	-0.003840	-0.210687	-0.676221	0.178105	-0.468054	-0.728181	0.152682	0.598925	0.296192	0	0
36040	9.531585	0.412430	2.361956	-0.042204	-0.024183	-0.201761	-0.680321	0.177300	-0.468266	-0.727335	0.151879	0.599275	0.297970	0	0
36041	9.420332	0.407696	2.345943	-0.054569	-0.045868	-0.242135	-0.679617	0.175377	-0.467137	-0.726224	0.151010	0.599815	0.300027	0	0
36042	9.342862	0.493683	2.187757	-0.055361	-0.033154	-0.242131	-0.680466	0.170391	-0.465262	-0.725181	0.150075	0.600247	0.302147	0	0
36043	9.255795	0.502642	2.029704	-0.061896	0.023176	-0.214135	-0.682736	0.169856	-0.464374	-0.724548	0.149225	0.600218	0.304139	0	0
36044	9.304110	0.546731	2.192806	-0.065877	0.208333	-0.217885	-0.681293	0.166848	-0.466648	-0.724999	0.147782	0.598823	0.306509	0	0
36045	9.376707	0.514985	2.124981	-0.077507	0.136721	-0.228355	-0.681266	0.164754	-0.469045	-0.724969	0.146622	0.597937	0.308856	0	0
36046	9.265358	0.599755	2.193045	-0.115592	0.096203	-0.259969	-0.679698	0.162648	-0.469628	-0.724538	0.145622	0.597255	0.311650	0	0
36047	9.154012	0.688927	2.179361	-0.111055	0.063529	-0.224795	-0.680384	0.158810	-0.470732	-0.724020	0.144959	0.596785	0.314054	0	0
36048	9.103189	0.715729	2.227795	-0.111553	0.092592	-0.202014	-0.679528	0.158195	-0.471310	-0.723744	0.144282	0.596049	0.316390	0	0
36049	9.168379	0.831122	2.212800	-0.137364	0.075555	-0.207287	-0.680934	0.155710	-0.471559	-0.723304	0.143881	0.595378	0.318832	0	0
36050	9.231219	0.881296	2.154597	-0.189876	0.049647	-0.237199	-0.681082	0.156164	-0.470851	-0.722535	0.143697	0.594745	0.321826	0	0
36051	9.366540	1.004014	2.179955	-0.215839	0.020808	-0.245964	-0.681489	0.153795	-0.472107	-0.721519	0.143813	0.594266	0.324924	0	0
36052	9.663826	1.210877	2.228105	-0.228643	0.035408	-0.245953	-0.680640	0.153190	-0.471836	-0.720567	0.143895	0.593612	0.328179	0	0
36053	9.820815	1.405068	2.587440	-0.242207	-0.008040	-0.268699	-0.683749	0.150598	-0.471491	-0.719249	0.144162	0.593276	0.331545	0	0
36054	9.815767	1.621440	2.524790	-0.207708	-0.028278	-0.258881	-0.685464	0.150654	-0.469482	-0.717888	0.144226	0.593153	0.334672	0	0
36055	9.866327	1.838955	2.704563	-0.233181	-0.022600	-0.233448	-0.686743	0.149215	-0.468322	-0.716596	0.144680	0.592887	0.337702	0	0
36056	9.597672	2.022269	2.694355	-0.242430	-0.042445	-0.219366	-0.686331	0.149811	-0.467058	-0.715218	0.145271	0.592679	0.340722	0	0
36057	9.321738	2.238753	2.575981	-0.270896	0.017729	-0.186117	-0.687753	0.149849	-0.466186	-0.714255	0.146131	0.591913	0.343692	0	0
36058	9.186064	2.469984	2.557550	-0.314407	0.036272	-0.156354	-0.688335	0.149439	-0.464193	-0.713436	0.147338	0.590791	0.346795	0	0
36059	9.316499	2.638610	2.614162	-0.190491	-0.020990	-0.108550	-0.688045	0.149278	-0.464905	-0.712618	0.148207	0.590453	0.348678	0	0
36060	9.452025	2.529347	2.947455	-0.149092	-0.097549	-0.092587	-0.690042	0.148455	-0.462746	-0.711465	0.149073	0.590757	0.350145	0	0
36061	9.389089	2.577737	2.976727	-0.140223	-0.139346	-0.076706	-0.690628	0.148786	-0.460474	-0.710128	0.150175	0.591381	0.351332	0	0
36062	9.401238	2.510950	3.104119	-0.140325	-0.163837	-0.062653	-0.691790	0.150025	-0.457347	-0.708693	0.151390	0.592136	0.352435	0	0
36063	9.258572	2.490980	2.922452	-0.178925	-0.173512	-0.094331	-0.694793	0.151449	-0.454191	-0.707026	0.152771	0.592883	0.353928	0	0
36064	8.948895	2.600830	2.655347	-0.220614	-0.164061	-0.074236	-0.697371	0.153747	-0.451328	-0.705415	0.154487	0.593363	0.355588	0	0
36065	8.999660	2.615976	2.808837	-0.220687	-0.116894	-0.126070	-0.699087	0.152038	-0.448604	-0.703897	0.155762	0.593599	0.357641	0	0
36066	8.910014	2.797483	2.491980	-0.223687	-0.154981	-0.118958	-0.699124	0.153704	-0.444790	-0.702165	0.157199	0.594064	0.359640	0	0
36067	9.021370	2.691870	2.587424	-0.130720	-0.137570	-0.044191	-0.702396	0.154380	-0.443041	-0.700951	0.158391	0.594627	0.360553	0	0
36068	9.331139	2.508677	2.633395	-0.124798	-0.085029	-0.051302	-0.702553	0.155874	-0.441771	-0.700024	0.159285	0.594844	0.361601	0	0
36069	9.476126	2.645474	2.588948	-0.127047	-0.105906	-0.072301	-0.703700	0.155621	-0.439912	-0.698898	0.160162	0.595238	0.362741	0	0
36070	9.408363	2.681870	2.625477	-0.127545	-0.057795	-0.069726	-0.704576	0.156555	-0.437071	-0.698056	0.160870	0.595279	0.363980	0	0
36071	9.311640	2.653427	2.686314	-0.071734	-0.060045	-0.052051	-0.706850	0.156026	-0.435616	-0.697364	0.161307	0.595514	0.364728	0	0
36072	9.186018	2.513441	2.581558	-0.075186	-0.063637	-0.038051	-0.706996	0.156475	-0.435333	-0.696685	0.161856	0.595734	0.365421	0	0
36073	9.137635	2.532216	2.471299	-0.120975	-0.074156	-0.048672	-0.708993	0.157125	-0.433605	-0.695840	0.162702	0.595879	0.366420	0	0
36074	9.147272	2.561601	2.572184	-0.128340	-0.077719	-0.046924	-0.709718	0.157455	-0.431755	-0.694953	0.163625	0.596013	0.367473	0	0
36075	9.171553	2.469957	2.548039	-0.142832	-0.054022	-0.064562	-0.711144	0.158675	-0.430888	-0.694131	0.164447	0.595957	0.368748	0	0
36076	9.089335	2.450867	2.558272	-0.133599	-0.048641	-0.059290	-0.709737	0.157333	-0.429348	-0.693363	0.165219	0.595888	0.369957	0	0
36077	9.118291	2.518333	2.577240	-0.119016	-0.037875	-0.068027	-0.711166	0.159291	-0.428484	-0.692661	0.165789	0.595809	0.371143	0	0
36078	9.132775	2.551665	2.507383	-0.113526	-0.041552	-0.062733	-0.712875	0.158750	-0.427039	-0.691945	0.166386	0.595765	0.372280	0	0
36079	9.084373	2.580664	2.514926	-0.056600	-0.008433	-0.055614	-0.713447	0.157888	-0.425894	-0.691567	0.166482	0.595688	0.373061	0	0
36080	9.127970	2.522600	2.471378	-0.034373	0.015881	-0.046829	-0.712593	0.157864	-0.426474	-0.691387	0.166404	0.595516	0.373703	0	0
36081	9.123175	2.479319	2.481065	-0.021573	0.017589	-0.048567	-0.712305	0.157263	-0.426900	-0.691248	0.166199	0.595376	0.374274	0	0
36082	9.113434	2.551245	2.418567	-0.013147	0.045651	-0.050319	-0.711741	0.157990	-0.426913	-0.691265	0.165846	0.595082	0.374866	0	0
36083	9.098907	2.565761	2.428278	-0.017684	0.044786	-0.045060	-0.712301	0.156227	-0.427037	-0.691308	0.165528	0.594761	0.375438	0	0
36084	8.987708	2.512547	2.347389	-0.004709	0.070089	-0.055608	-0.712013	0.156216	-0.427608	-0.691464	0.164992	0.594338	0.376056	0	0
36085	8.987689	2.538594	2.260814	-0.009313	0.057422	-0.048574	-0.710725	0.154848	-0.428755	-0.691582	0.164545	0.593964	0.376625	0	0
36086	8.992475	2.593767	2.222265	-0.015697	0.049312	-0.037155	-0.711442	0.155904	-0.428041	-0.691663	0.164276	0.593611	0.377150	0	0
36087	9.026329	2.605439	2.159497	0.012320	0.091741	-0.005546	-0.711269	0.155566	-0.431721	-0.692181	0.163802	0.593010	0.377351	0	0
36088	9.050473	2.644166	2.207375	0.027023	0.091629	0.011172	-0.710564	0.156438	-0.431737	-0.692766	0.163361	0.592446	0.377353	0	0
36089	9.060111	2.689435	2.115905	0.030553	0.049867	0.040208	-0.710263	0.155674	-0.433578	-0.693237	0.163188	0.592128	0.377062	0	0
36090	9.098921	2.576319	2.134948	-0.011511	0.062895	0.011103	-0.709690	0.156095	-0.434580	-0.693593	0.163116	0.591619	0.377239	0	0
36091	8.929604	2.595285	2.027977	0.016459	0.069968	0.070836	-0.708985	0.157408	-0.434738	-0.694274	0.163144	0.591059	0.376852	0	0
36092	8.992634	2.466633	1.837684	0.014557	0.022786	0.097193	-0.709138	0.159191	-0.434036	-0.694746	0.163569	0.590780	0.376233	0	0
36093	9.137665	2.539639	2.033715	-0.003458	0.070115	0.090087	-0.707699	0.160309	-0.437319	-0.695466	0.163849	0.590112	0.375829	0	0
36094	9.297288	2.551269	1.998880	0.010435	0.079064	0.106791	-0.706291	0.160585	-0.436494	-0.696310	0.164130	0.589415	0.375239	0	0
36095	9.355401	2.477082	2.104304	0.047780	0.022516	0.156955	-0.705436	0.161737	-0.437646	-0.697080	0.164626	0.589161	0.373988	0	0
36096	9.374955	2.270100	2.123564	0.060532	-0.010257	0.176282	-0.706012	0.165440	-0.437794	-0.697731	0.165311	0.589154	0.372480	0	0
36097	9.537021	2.241793	2.285893	-0.010379	0.015730	0.190114	-0.706026	0.166634	-0.436666	-0.698484	0.166434	0.588673	0.371326	0	0
36098	9.418756	1.987034	2.339859	-0.010314	-0.009662	0.209384	-0.706026	0.172226	-0.438672	-0.699139	0.167806	0.588339	0.370005	0	0
36099	9.269028	1.769812	2.189661	-0.053786	0.023357	0.195140	-0.704626	0.175453	-0.438143	-0.699877	0.169236	0.587633	0.369079	0	0
36100	9.394728	1.837279	2.236773	-0.097584	0.057270	0.168685	-0.703915	0.178672	-0.439725	-0.700623	0.170729	0.586572	0.368664	0	0
36101	9.510735	1.892123	2.642203	-0.092507	0.034551	0.163470	-0.702103	0.183232	-0.438076	-0.701238	0.172202	0.585695	0.368201	0	0
36102	9.423806	1.738750	2.758368	-0.089340	-0.012659	0.147698	-0.702394	0.185601	-0.438082	-0.701498	0.173784	0.585182	0.367779	0	0
36103	9.394810	1.707689	2.797073	-0.083694	0.001820	0.152071	-0.701562	0.189874	-0.437548	-0.701892	0.175248	0.584583	0.367286	0	0
36104	9.375422	1.739405	2.874126	-0.067592	-0.030973	0.151280	-0.702847	0.192120	-0.437112	-0.702093	0.176763	0.584269	0.366674	0	0
36105	9.370651	1.667512	2.939135	-0.060356	-0.029221	0.138989	-0.704139	0.195113	-0.435972	-0.702295	0.178098	0.583992	0.366082	0	0
36106	9.457879	1.508665	2.974691	-0.060658	-0.056464	0.123190	-0.701315	0.195946	-0.435597	-0.702264	0.179476	0.583934	0.365560	0	0
36107	9.651519	1.363803	2.949352	-0.079282	-0.096272	0.112637	-0.703041	0.197782	-0.432888	-0.701942	0.181035	0.584102	0.365141	0	0
36108	9.743673	1.113558	3.004180	-0.099538	-0.123349	0.107297	-0.703630	0.202090	-0.431765	-0.701380	0.182851	0.584393	0.364852	0	0
36109	9.705150	0.951520	2.848316	-0.125100	-0.108645	0.074709	-0.704212	0.204917	-0.430918	-0.700760	0.184557	0.584545	0.364940	0	0
36110	9.705171	0.923066	2.934893	-0.115867	-0.096012	0.075583	-0.704245	0.207166	-0.427814	-0.700211	0.186194	0.584641	0.365008	0	0
36111	9.564945	0.872352	2.863831	-0.114813	-0.076052	0.064136	-0.705965	0.209435	-0.426098	-0.699758	0.187651	0.584619	0.365166	0	0
36112	9.468082	0.983511	2.917342	-0.093903	-0.074393	0.059819	-0.705420	0.210480	-0.423989	-0.699319	0.188958	0.584672	0.365249	0	0
36113	9.879208	1.040196	2.818121	-0.070437	-0.067393	0.024795	-0.707125	0.212142	-0.423827	-0.698855	0.189844	0.584823	0.365436	0	0
36114	9.506704	1.060520	2.921805	-0.038537	-0.111197	-0.046164	-0.709402	0.213235	-0.422662	-0.697918	0.190275	0.585535	0.365861	0	0
36115	9.332570	1.064720	2.749967	-0.033585	-0.002316	-0.010314	-0.708286	0.212349	-0.420412	-0.697776	0.190461	0.585432	0.366200	0	0
36116	9.250376	1.037571	2.594311	0.010661	0.026366	0.003789	-0.709004	0.212523	-0.419269	-0.697921	0.190338	0.585269	0.366250	0	0
36117	9.189744	1.208271	2.529700	-0.000509	0.020109	-0.008473	-0.709560	0.213259	-0.420678	-0.697980	0.190224	0.585126	0.366423	0	0
36118	9.150969	1.287620	2.498663	-0.015350	-0.000637	-0.011972	-0.709558	0.213697	-0.421105	-0.697863	0.190282	0.585088	0.366677	0	0
36119	9.095410	1.217799	2.482296	-0.000410	0.031005	-0.010241	-0.709427	0.214296	-0.420119	-0.697980	0.190119	0.584873	0.366881	0	0
36120	9.112451	1.113908	2.414937	-0.025519	0.084736	-0.020926	-0.709270	0.214863	-0.422105	-0.698308	0.189885	0.584217	0.367423	0	0
36121	9.235788	1.130432	2.385171	-0.029041	0.110154	-0.030611	-0.708557	0.214547	-0.422681	-0.698757	0.189514	0.583384	0.368085	0	0
36122	9.412340	1.121753	2.624315	-0.044112	0.059457	-0.023563	-0.707564	0.213200	-0.422409	-0.698894	0.189484	0.582841	0.368699	0	0
36123	9.458333	1.087687	2.566304	-0.031543	0.045725	-0.038439	-0.705850	0.212703	-0.424133	-0.698932	0.189325	0.582463	0.369306	0	0
36124	9.501856	1.092947	2.666961	-0.037071	0.053933	-0.048993	-0.707403	0.213613	-0.424960	-0.698956	0.189116	0.582033	0.370044	0	0
36125	9.429255	1.136185	2.626584	-0.045330	0.055820	-0.056026	-0.707541	0.212582	-0.424954	-0.698961	0.188916	0.581566	0.370870	0	0
36126	9.434104	1.121963	2.672241	0.003651	0.099898	-0.027889	-0.706411	0.211236	-0.424259	-0.699406	0.188375	0.580925	0.371311	0	0
36127	9.245584	1.000895	2.481376	-0.018154	0.106430	-0.039390	-0.706679	0.211812	-0.426238	-0.699817	0.187896	0.580172	0.371955	0	0
36128	9.235892	1.001916	2.681000	-0.043927	0.097575	-0.049098	-0.705538	0.210601	-0.426818	-0.700080	0.187571	0.579410	0.372813	0	0
36129	9.090791	1.001052	2.468081	-0.045084	0.139345	-0.021074	-0.703390	0.209937	-0.429539	-0.700696	0.187267	0.578291	0.373543	0	0
36130	9.115005	0.972198	2.482353	-0.054295	0.132157	-0.024603	-0.704087	0.211997	-0.431659	-0.701229	0.187026	0.577200	0.374352	0	0
36131	9.064187	0.998721	2.475490	-0.059855	0.043265	-0.051701	-0.702667	0.212404	-0.432391	-0.701146	0.187012	0.576756	0.375198	0	0
36132	8.996493	0.967644	2.500052	-0.036818	0.055794	-0.040264	-0.703792	0.210653	-0.432507	-0.701211	0.186842	0.576294	0.375870	0	0
36133	8.945756	0.921430	2.392268	-0.038891	0.026767	-0.047263	-0.702802	0.209751	-0.432095	-0.701087	0.186773	0.576037	0.376529	0	0
36134	8.911925	0.897041	2.320407	-0.042737	0.013179	-0.061301	-0.704925	0.208617	-0.431630	-0.700815	0.186684	0.575890	0.377304	0	0
36135	9.139213	0.970974	2.246558	-0.055953	-0.031206	-0.063002	-0.704214	0.209481	-0.432353	-0.700264	0.186867	0.576006	0.378058	0	0
36136	9.443850	1.067915	2.460638	-0.045705	-0.071250	-0.089222	-0.706920	0.208381	-0.429898	-0.699393	0.186956	0.576491	0.378887	0	0
36137	9.685583	1.181923	2.699207	-0.069290	-0.123708	-0.108485	-0.707497	0.208552	-0.428758	-0.698109	0.187324	0.577288	0.379859	0	0
36138	9.644199	1.453748	2.641585	-0.075991	-0.134537	-0.120704	-0.707805	0.208590	-0.425781	-0.696693	0.187681	0.578155	0.380961	0	0
36139	9.680223	1.729376	2.405478	-0.061320	-0.116517	-0.122371	-0.709930	0.204811	-0.424032	-0.695407	0.187886	0.578955	0.381993	0	0
36140	9.825172	1.900194	2.423514	-0.030490	-0.129483	-0.120478	-0.713911	0.204473	-0.421701	-0.694102	0.187907	0.579957	0.382836	0	0
36141	9.767155	1.857623	2.558612	0.039135	-0.143631	-0.072921	-0.715063	0.203344	-0.418988	-0.693032	0.187803	0.581233	0.382889	0	0
36142	9.689841	1.771224	2.590503	0.074276	-0.097630	-0.071167	-0.715789	0.200880	-0.415853	-0.692293	0.187262	0.582319	0.382841	0	0
36143	9.389832	1.863266	2.614258	0.054803	-0.039347	-0.055481	-0.716499	0.200310	-0.415273	-0.691924	0.186750	0.582898	0.382878	0	0
36144	9.220352	2.050508	2.456662	0.057271	0.038691	-0.055531	-0.715774	0.198507	-0.416692	-0.692007	0.185894	0.582945	0.383073	0	0
36145	9.249133	2.291391	2.489915	0.020299	0.042610	-0.099440	-0.715473	0.197154	-0.418389	-0.691882	0.185047	0.582905	0.383769	0	0
36146	9.365066	2.434477	2.729379	0.050938	-0.006628	-0.076452	-0.718169	0.195893	-0.417066	-0.691606	0.184288	0.583278	0.384064	0	0
36147	9.423225	2.307688	2.906973	0.073240	-0.054006	-0.090413	-0.717732	0.193957	-0.417772	-0.691050	0.183493	0.584089	0.384214	0	0
36148	9.449898	2.235724	2.966944	0.063874	-0.017613	-0.048378	-0.719723	0.191507	-0.415748	-0.690841	0.182849	0.584536	0.384216	0	0
36149	9.394314	2.183241	3.046734	0.042308	0.004360	-0.030924	-0.720285	0.190337	-0.415733	-0.690798	0.182386	0.584712	0.384247	0	0
36150	9.229777	2.250897	3.047881	0.031609	0.004485	0.002408	-0.721980	0.189190	-0.415701	-0.690854	0.182178	0.584789	0.384127	0	0
36151	9.152310	2.323045	3.009919	0.005413	-0.006158	0.049763	-0.719578	0.191354	-0.416032	-0.690993	0.182476	0.584745	0.383802	0	0
36152	9.062788	2.352215	3.039401	-0.051297	-0.041059	0.074248	-0.720017	0.192410	-0.414756	-0.690907	0.183435	0.584688	0.383587	0	0
36153	8.997436	2.416419	2.861910	-0.074114	-0.018198	0.046978	-0.722164	0.195574	-0.413036	-0.690821	0.184306	0.584423	0.383729	0	0
36154	9.021529	2.512467	2.818379	-0.063351	-0.009227	0.018936	-0.722596	0.196475	-0.412467	-0.690684	0.184905	0.584199	0.384028	0	0
36155	9.118299	2.479236	2.940317	-0.034491	-0.024000	-0.004677	-0.722039	0.197505	-0.411773	-0.690439	0.185217	0.584218	0.384289	0	0
36156	9.147418	2.380688	2.981057	-0.039770	0.009607	-0.020554	-0.721599	0.197035	-0.413477	-0.690306	0.185346	0.584029	0.384754	0	0
36157	9.215114	2.400309	3.071909	-0.041632	0.028668	-0.039884	-0.721739	0.195859	-0.413186	-0.690221	0.185293	0.583718	0.385402	0	0
36158	9.188440	2.472357	3.028768	-0.043559	0.017798	-0.038101	-0.721036	0.196145	-0.412774	-0.690059	0.185316	0.583490	0.386026	0	0
36159	9.154628	2.410563	3.178130	-0.021310	0.057554	-0.037242	-0.724138	0.195900	-0.413996	-0.690192	0.185020	0.583049	0.386595	0	0
36160	9.002355	2.336828	2.835492	-0.018947	0.099274	-0.034674	-0.722575	0.196154	-0.414872	-0.690563	0.184578	0.582346	0.387203	0	0
36161	8.987793	2.360107	3.150539	-0.002533	0.102793	-0.027621	-0.720309	0.196400	-0.415193	-0.691032	0.184028	0.581644	0.387684	0	0
36162	9.125647	2.360508	3.269745	0.009644	0.126287	-0.008314	-0.719001	0.194123	-0.418459	-0.691715	0.183434	0.580816	0.387989	0	0
36163	9.101433	2.405196	3.053501	0.018559	0.180664	0.014469	-0.720127	0.194874	-0.419435	-0.692836	0.182675	0.579575	0.388202	0	0
36164	8.995006	2.414742	3.006186	0.035706	0.142427	0.028600	-0.718532	0.191998	-0.422986	-0.693800	0.182052	0.578666	0.388129	0	0
36165	8.963693	2.273422	3.141169	0.035523	0.175073	-0.032911	-0.717385	0.193134	-0.425133	-0.694733	0.180917	0.577609	0.388564	0	0
36166	8.794374	2.285663	3.132779	0.123026	0.181676	0.055042	-0.715666	0.192337	-0.427280	-0.696180	0.179687	0.576715	0.387873	0	0
36167	8.920205	2.236694	3.006877	0.137522	0.181525	0.035766	-0.714223	0.192420	-0.430700	-0.697596	0.178209	0.575879	0.387253	0	0
36168	8.992563	2.429725	3.111979	0.164410	0.235761	0.046339	-0.712481	0.192183	-0.435822	-0.699387	0.176427	0.574777	0.386474	0	0
36169	9.084518	2.372486	3.245993	0.202905	0.137442	0.060585	-0.709068	0.191504	-0.437573	-0.700753	0.174798	0.574449	0.385226	0	0
36170	9.263536	2.342917	3.162964	0.203165	0.168265	0.057036	-0.709321	0.191178	-0.440964	-0.702256	0.173066	0.573942	0.384025	0	0
36171	9.319249	2.256380	3.205904	0.216102	0.163625	0.078113	-0.706750	0.190065	-0.443407	-0.703853	0.171339	0.573442	0.382621	0	0
36172	9.350843	2.106894	3.172136	0.212152	0.111926	0.086033	-0.706001	0.187939	-0.447514	-0.705150	0.169922	0.573308	0.381060	0	0
36173	9.147883	1.890977	3.265157	0.147784	0.056207	0.074479	-0.705713	0.187927	-0.448084	-0.705994	0.169062	0.573303	0.379887	0	0
36174	8.833652	1.721313	2.950227	0.076453	0.019597	0.070799	-0.704290	0.187887	-0.449098	-0.706469	0.168866	0.573327	0.379054	0	0
36175	8.637801	1.686298	2.634322	0.043426	-0.008263	0.063728	-0.704138	0.189048	-0.450804	-0.706724	0.168927	0.573398	0.378444	0	0
36176	8.623254	1.731481	2.518987	0.023697	-0.048045	0.035664	-0.703870	0.189504	-0.449112	-0.706588	0.169158	0.573759	0.378047	0	0
36177	8.732033	1.796129	2.479671	-0.001107	-0.056025	0.028616	-0.705434	0.189397	-0.448237	-0.706360	0.169516	0.574059	0.377857	0	0
36178	8.937597	1.815278	2.516622	0.035241	-0.053630	0.011160	-0.705304	0.190586	-0.447253	-0.706118	0.169546	0.574544	0.377558	0	0
36179	9.259175	1.916209	2.571893	0.038794	-0.030107	-0.013399	-0.705576	0.188224	-0.447663	-0.705946	0.169284	0.574885	0.377479	0	0
36180	9.486457	1.979098	2.695203	0.074482	0.004060	-0.027377	-0.707132	0.187813	-0.447636	-0.705957	0.168598	0.575175	0.377322	0	0
36181	9.607388	1.972290	2.812135	0.090017	0.009371	-0.025592	-0.705576	0.186605	-0.447090	-0.706051	0.167757	0.575452	0.377099	0	0
36182	9.363161	1.907952	2.874078	0.141426	0.025319	-0.011475	-0.705981	0.186294	-0.449346	-0.706355	0.166610	0.575817	0.376481	0	0
36183	9.413851	1.974967	3.287188	0.141295	0.010830	0.007859	-0.703564	0.184466	-0.449944	-0.706667	0.165593	0.576219	0.375728	0	0
36184	9.341393	1.896650	3.013694	0.104224	0.130914	0.019884	-0.705538	0.183614	-0.450474	-0.707633	0.164492	0.575643	0.375277	0	0
36185	9.302634	1.970493	2.845618	0.138422	0.062577	0.030606	-0.702969	0.182652	-0.452776	-0.708321	0.163431	0.575629	0.374464	0	0
36186	9.239843	1.883429	2.749977	0.109073	0.025617	0.042848	-0.704675	0.182696	-0.451899	-0.708772	0.162822	0.575777	0.373647	0	0
36187	9.210852	1.845327	2.824752	0.100411	0.072885	0.049774	-0.703514	0.182490	-0.455172	-0.709525	0.162104	0.575516	0.372931	0	0
36188	9.201271	1.749148	2.846539	0.090897	0.105642	0.074255	-0.703080	0.184088	-0.456884	-0.710522	0.161505	0.574976	0.372125	0	0
36189	9.128685	1.782477	2.750871	0.069591	0.084033	0.056689	-0.701231	0.182273	-0.457331	-0.711313	0.161005	0.574508	0.371553	0	0
36190	9.167420	1.739471	2.827560	0.071091	0.065861	0.036521	-0.702069	0.183011	-0.459019	-0.711907	0.160477	0.574236	0.371063	0	0
36191	9.206038	1.807675	2.995521	0.039007	0.067942	0.028558	-0.700071	0.181919	-0.460604	-0.712451	0.160094	0.573814	0.370839	0	0
36192	9.157625	1.850792	2.938137	0.068854	0.055894	0.007595	-0.700777	0.183109	-0.461163	-0.712875	0.159453	0.573650	0.370552	0	0
36193	9.201193	1.817142	2.961889	0.044828	0.027952	0.000546	-0.699211	0.181594	-0.461748	-0.713094	0.159017	0.573579	0.370429	0	0
36194	9.235084	1.783628	3.009754	0.046669	0.029750	0.000539	-0.699206	0.181440	-0.462314	-0.713307	0.158590	0.573531	0.370277	0	0
36195	9.186680	1.821773	2.921119	0.039385	0.029812	0.001409	-0.698358	0.183337	-0.462902	-0.713530	0.158192	0.573425	0.370181	0	0
36196	9.065732	1.845458	2.808982	0.006470	0.033713	-0.013588	-0.698354	0.182155	-0.462897	-0.713649	0.157956	0.573221	0.370368	0	0
36197	9.065725	1.850370	2.828212	0.008329	0.013748	0.012769	-0.697778	0.181248	-0.463751	-0.713772	0.157906	0.573098	0.370342	0	0
36198	9.104478	1.797298	2.818356	0.021154	0.020893	0.007513	-0.699202	0.183349	-0.463454	-0.713919	0.157734	0.573007	0.370274	0	0
36199	9.150439	1.787781	2.854092	0.015616	0.020024	0.002234	-0.699742	0.178618	-0.464840	-0.714051	0.157550	0.572883	0.370290	0	0
36200	9.225432	1.768724	2.916070	0.025012	0.028121	0.028569	-0.696202	0.179721	-0.465469	-0.714324	0.157441	0.572722	0.370057	0	0
36201	9.307658	1.769075	3.009236	0.049514	0.020654	0.023373	-0.697477	0.181368	-0.465880	-0.714591	0.157135	0.572687	0.369728	0	0
36202	9.302814	1.774067	3.042927	0.054312	0.042399	0.030377	-0.697187	0.180911	-0.466590	-0.714997	0.156778	0.572528	0.369340	0	0
36203	9.259266	1.783859	3.062471	0.038743	0.038903	0.028590	-0.696771	0.182680	-0.466180	-0.715369	0.156512	0.572314	0.369063	0	0
36204	9.157640	1.829536	3.019900	0.030455	0.037163	0.021561	-0.695064	0.184399	-0.467913	-0.715675	0.156295	0.572118	0.368867	0	0
36205	9.075415	1.822290	2.991655	0.030707	0.040811	0.046124	-0.695627	0.184112	-0.468186	-0.716110	0.156180	0.571833	0.368512	0	0
36206	9.070525	1.875251	2.989244	0.035980	0.033503	0.032119	-0.695191	0.183648	-0.469323	-0.716442	0.155996	0.571667	0.368201	0	0
36207	9.118857	1.913834	3.015306	0.023055	0.023623	0.028601	-0.694212	0.183348	-0.467923	-0.716703	0.155899	0.571505	0.367988	0	0
36208	9.157531	1.942497	2.981340	0.010311	0.033702	0.023302	-0.694206	0.184517	-0.469060	-0.716963	0.155848	0.571256	0.367888	0	0
36209	9.104371	1.889695	2.998601	0.017715	0.037278	0.028564	-0.693922	0.185687	-0.469636	-0.717292	0.155740	0.570976	0.367727	0	0
36210	9.123747	1.860885	3.020122	0.019529	0.033632	0.030321	-0.694330	0.184351	-0.471038	-0.717593	0.155662	0.570751	0.367523	0	0
36211	9.133437	1.846376	3.010446	0.013193	0.033685	0.035568	-0.692915	0.184470	-0.471062	-0.717920	0.155640	0.570469	0.367331	0	0
36212	9.133430	1.851288	3.029676	0.014031	0.030954	0.030309	-0.692907	0.183430	-0.471624	-0.718196	0.155612	0.570243	0.367154	0	0
36213	9.172129	1.846755	3.096717	0.013995	0.030953	0.028553	-0.692066	0.184452	-0.471076	-0.718483	0.155554	0.569995	0.367003	0	0
36214	9.181786	1.861380	3.135103	0.020355	0.028181	0.030330	-0.692627	0.185782	-0.472205	-0.718752	0.155492	0.569811	0.366787	0	0
36215	9.109267	1.818225	3.150093	0.035934	0.030784	0.032105	-0.693745	0.185199	-0.473599	-0.719085	0.155297	0.569639	0.366485	0	0
36216	9.089922	1.808939	3.212753	0.030257	0.008150	0.032994	-0.692472	0.187527	-0.474479	-0.719266	0.155251	0.569632	0.366161	0	0
36217	9.128556	1.876123	3.178756	0.043104	0.013488	0.039180	-0.692757	0.186800	-0.473905	-0.719537	0.155109	0.569598	0.365741	0	0
36218	9.109229	1.856722	3.145253	0.061454	0.015156	0.046237	-0.692180	0.187217	-0.475331	-0.719854	0.154888	0.569634	0.365154	0	0
36219	9.101962	1.868698	3.130871	0.067055	0.011489	0.065564	-0.692173	0.187502	-0.476323	-0.720247	0.154731	0.569661	0.364404	0	0
36220	9.085068	1.832609	3.131024	0.056947	-0.001130	0.068180	-0.692458	0.187657	-0.476178	-0.720543	0.154727	0.569762	0.363659	0	0
36221	9.099539	1.875803	3.106840	0.059779	0.011550	0.068182	-0.691192	0.187347	-0.475065	-0.720934	0.154636	0.569757	0.362931	0	0
36222	9.111693	1.817785	3.063522	0.067160	0.005136	0.079603	-0.690487	0.188807	-0.475366	-0.721322	0.154600	0.569833	0.362056	0	0
36223	9.148042	1.754819	3.000797	0.058255	0.019722	0.085692	-0.691478	0.190594	-0.475923	-0.721819	0.154592	0.569735	0.361221	0	0
36224	9.148025	1.771672	3.000783	0.074807	0.022315	0.098896	-0.689202	0.190532	-0.477376	-0.722385	0.154548	0.569683	0.360189	0	0
36225	9.191668	1.658791	3.067876	0.105691	0.007534	0.091940	-0.691184	0.190868	-0.477345	-0.722906	0.154276	0.569834	0.359018	0	0
36226	9.109404	1.678756	3.183866	0.087388	0.011328	0.086626	-0.688641	0.191116	-0.476963	-0.723383	0.154111	0.569924	0.357985	0	0
36227	9.228008	1.664413	2.283813	0.139058	0.019927	0.113085	-0.688639	0.191702	-0.477390	-0.724098	0.153676	0.570072	0.356488	0	0
36228	9.293357	1.580033	2.757046	0.170777	-0.062007	0.072870	-0.688894	0.191378	-0.480639	-0.724233	0.153088	0.571009	0.354963	0	0
36229	9.211035	1.628240	3.221632	0.132705	0.007298	0.050749	-0.688194	0.191668	-0.479803	-0.724641	0.152390	0.571319	0.353931	0	0
36230	9.157830	1.627955	3.149893	0.116671	0.049175	0.051534	-0.688181	0.191062	-0.481215	-0.725249	0.151679	0.571288	0.353040	0	0
36231	9.150541	1.663898	3.113853	0.105575	0.040188	0.044508	-0.687602	0.190152	-0.482353	-0.725779	0.151025	0.571271	0.352257	0	0
36232	9.172269	1.702495	3.135302	0.090770	0.020346	0.044509	-0.685621	0.189965	-0.482243	-0.726157	0.150562	0.571368	0.351519	0	0
36233	9.157758	1.702493	3.130599	0.101840	0.038403	0.039246	-0.684750	0.189920	-0.484804	-0.726651	0.149911	0.571358	0.350792	0	0
36234	9.131095	1.755741	3.178836	0.105558	0.027502	0.063852	-0.686451	0.190104	-0.484636	-0.727158	0.149426	0.571424	0.349839	0	0
36235	9.177060	1.750518	3.111185	0.085354	0.020395	0.054162	-0.684461	0.188582	-0.485086	-0.727576	0.149043	0.571463	0.349070	0	0
36236	9.162575	1.721807	3.142569	0.078017	0.012292	0.057656	-0.685452	0.187425	-0.484641	-0.727931	0.148775	0.571552	0.348296	0	0
36237	9.169871	1.683117	3.111292	0.076235	0.013210	0.058520	-0.682758	0.188982	-0.485824	-0.728309	0.148508	0.571604	0.347536	0	0
36238	9.201293	1.702477	3.139898	0.072564	0.033193	0.037429	-0.683891	0.189153	-0.485806	-0.728704	0.148092	0.571551	0.346971	0	0
36239	9.181898	1.750511	3.111149	0.061577	0.026028	0.042690	-0.683884	0.188556	-0.486369	-0.729077	0.147797	0.571481	0.346429	0	0
36240	9.181909	1.740808	3.096731	0.035850	0.044368	0.001357	-0.682597	0.187042	-0.487374	-0.729357	0.147403	0.571272	0.346352	0	0
36241	9.177101	1.707328	3.140071	0.032256	0.066170	-0.015363	-0.681743	0.188196	-0.488384	-0.729714	0.146850	0.570893	0.346459	0	0
36242	9.152919	1.707097	3.087354	0.015802	0.066302	-0.020667	-0.682721	0.186581	-0.489352	-0.730012	0.146401	0.570486	0.346691	0	0
36243	9.133574	1.702383	3.101924	0.012063	0.062702	-0.027694	-0.681586	0.185671	-0.489366	-0.730276	0.145938	0.570080	0.346998	0	0
36244	9.119085	1.678305	3.097241	0.004556	0.037356	-0.027686	-0.680024	0.184750	-0.489671	-0.730368	0.145631	0.569856	0.347302	0	0
36245	9.073112	1.695360	3.124010	0.012006	0.040939	-0.011874	-0.679317	0.183707	-0.489112	-0.730563	0.145334	0.569585	0.347461	0	0
36246	9.041643	1.721853	3.117006	0.005443	0.039174	-0.030311	-0.679032	0.183846	-0.489400	-0.730656	0.144999	0.569354	0.347782	0	0
36247	9.060953	1.762656	3.097597	0.012965	0.040938	-0.003079	-0.679735	0.182384	-0.489382	-0.730882	0.144746	0.569074	0.347871	0	0
36248	9.104497	1.750820	3.150183	0.011999	0.026429	0.007465	-0.678025	0.181892	-0.490682	-0.731045	0.144622	0.568904	0.347859	0	0
36249	9.104502	1.745981	3.145378	0.026737	0.028130	0.021538	-0.677044	0.181737	-0.489424	-0.731304	0.144452	0.568730	0.347671	0	0
36250	9.104480	1.769959	3.126125	0.017617	0.028205	0.023277	-0.677872	0.182315	-0.492243	-0.731539	0.144371	0.568543	0.347515	0	0
36251	9.147983	1.799065	3.181081	0.013854	0.022789	0.019773	-0.678170	0.183960	-0.490971	-0.731742	0.144305	0.568365	0.347405	0	0
36252	9.152850	1.770057	3.159431	0.034794	0.018982	0.014556	-0.676736	0.182435	-0.492687	-0.731919	0.144081	0.568319	0.347202	0	0
36253	9.143165	1.779799	3.178728	0.020902	0.012738	-0.002141	-0.676171	0.183602	-0.492984	-0.731999	0.143873	0.568270	0.347198	0	0
36254	9.128637	1.787480	3.265382	0.000787	0.022886	-0.013611	-0.678697	0.181567	-0.494773	-0.732052	0.143724	0.568117	0.347399	0	0
36255	9.104466	1.784356	3.116496	0.000870	0.030138	-0.017129	-0.678134	0.180677	-0.494071	-0.732150	0.143517	0.567894	0.347644	0	0
36256	9.046477	1.724290	3.124182	0.020898	0.010020	-0.006541	-0.676440	0.180500	-0.493532	-0.732182	0.143306	0.567895	0.347661	0	0
36257	9.119037	1.717408	3.212615	0.037289	-0.001003	0.004041	-0.676014	0.180196	-0.493538	-0.732229	0.143061	0.567995	0.347499	0	0
36258	9.167368	1.760648	3.207418	0.028095	0.002694	-0.004748	-0.677003	0.181096	-0.494091	-0.732237	0.142833	0.568072	0.347452	0	0
36259	9.143169	1.779484	3.116217	0.037310	0.015319	-0.010002	-0.678708	0.179962	-0.492926	-0.732327	0.142452	0.568073	0.347415	0	0
36260	9.102061	1.769963	3.126142	0.035595	0.020786	-0.002997	-0.678409	0.178759	-0.494341	-0.732454	0.142115	0.568041	0.347338	0	0
36261	9.114169	1.753213	3.150110	0.036940	-0.008278	-0.031042	-0.677841	0.177715	-0.494205	-0.732337	0.141700	0.568244	0.347424	0	0
