# Supplementary material for: Identification of Haptic Based Guiding Using Hard Reins
Source: PLoS One. 2015 Jul 22;10(7):e0132020. doi: 10.1371/journal.pone.0132020 (PMC4511788; doi:10.1371/journal.pone.0132020)
Supplement: S1 File — (ZIP) [file pone.0132020.s001.zip › MotionData1/Subject1/T16/gh16.txt]

// Start Time: 0
// Sample rate: 50.0Hz
// Scenario: 4.0
// Firmware Version: 2.6.1
Counter	Acc_X	Acc_Y	Acc_Z	Gyr_X	Gyr_Y	Gyr_Z	Mag_X	Mag_Y	Mag_Z	Quat_w	Quat_x	Quat_y	Quat_z	AnalogIn_1	AnalogIn_2
35073	2.682946	-0.394771	9.434326	0.064383	0.023160	-0.008263	-0.302379	1.011867	-0.542030	-0.214334	0.142624	0.016874	0.966144	0	0
35074	2.692497	-0.409336	9.414849	0.046463	0.013524	-0.004909	-0.301181	1.008408	-0.539473	-0.214525	0.142457	0.017353	0.966118	0	0
35075	2.702214	-0.399908	9.376420	0.024929	0.017862	0.010811	-0.302244	1.009242	-0.538404	-0.214645	0.142316	0.017556	0.966108	0	0
35076	2.697422	-0.395031	9.386131	0.007902	0.016094	0.015970	-0.302512	1.011453	-0.540858	-0.215001	0.142210	0.017630	0.966044	0	0
35077	2.711817	-0.407244	9.361833	-0.002890	0.026555	0.031784	-0.302255	1.011727	-0.539424	-0.215286	0.142047	0.017512	0.966006	0	0
35078	2.750290	-0.429266	9.337214	-0.003796	0.016050	0.031723	-0.301989	1.010897	-0.538653	-0.215767	0.141969	0.017449	0.965911	0	0
35079	2.764838	-0.419861	9.303550	-0.006515	0.023027	0.042301	-0.301707	1.008688	-0.540245	-0.216148	0.141851	0.017285	0.965846	0	0
35080	2.791324	-0.429763	9.279174	-0.005634	0.019519	0.044929	-0.300390	1.008957	-0.540262	-0.216749	0.141746	0.017177	0.965729	0	0
35081	2.832436	-0.420537	9.254892	-0.014593	0.022999	0.049272	-0.301181	1.009928	-0.541937	-0.217186	0.141648	0.016923	0.965650	0	0
35082	2.827778	-0.396448	9.255209	-0.030683	0.012510	0.042955	-0.301704	1.009655	-0.542715	-0.217728	0.141665	0.016590	0.965531	0	0
35083	2.820720	-0.372178	9.308423	-0.056673	0.022967	0.054265	-0.300137	1.012407	-0.542842	-0.218154	0.141661	0.015921	0.965447	0	0
35084	2.820762	-0.367280	9.337319	-0.066574	0.017684	0.064748	-0.299237	1.014747	-0.539831	-0.218863	0.141709	0.015200	0.965291	0	0
35085	2.813524	-0.367149	9.361416	-0.045077	0.001961	0.054275	-0.300167	1.015994	-0.540065	-0.219302	0.141884	0.014689	0.965174	0	0
35086	2.775100	-0.337941	9.376504	-0.048623	0.012478	0.049899	-0.298327	1.016121	-0.538265	-0.219881	0.141942	0.014172	0.965041	0	0
35087	2.751098	-0.318438	9.400969	-0.046761	0.017765	0.034962	-0.299134	1.018610	-0.537967	-0.220133	0.141964	0.013639	0.964988	0	0
35088	2.714890	-0.318007	9.449353	-0.042280	0.016025	0.031474	-0.297285	1.018600	-0.538778	-0.220551	0.141971	0.013203	0.964898	0	0
35089	2.695579	-0.319982	9.540824	-0.032447	-0.000599	0.026202	-0.298070	1.018053	-0.539555	-0.220736	0.142137	0.012861	0.964835	0	0
35090	2.695707	-0.303065	9.567454	-0.032444	0.016012	0.029789	-0.298067	1.017777	-0.540080	-0.221148	0.142122	0.012522	0.964748	0	0
35091	2.702953	-0.303093	9.577004	-0.009127	-0.004943	0.011376	-0.298079	1.017775	-0.536556	-0.221223	0.142274	0.012438	0.964709	0	0
35092	2.731797	-0.322480	9.602970	-0.001973	-0.004955	0.011415	-0.297828	1.018601	-0.534333	-0.221511	0.142392	0.012468	0.964625	0	0
35093	2.722311	-0.298345	9.605732	0.023108	0.002064	0.007225	-0.297290	1.017770	-0.535915	-0.221592	0.142402	0.012687	0.964602	0	0
35094	2.717439	-0.303228	9.569668	0.033812	-0.013682	0.010772	-0.298081	1.019018	-0.537979	-0.221932	0.142524	0.013083	0.964501	0	0
35095	2.693247	-0.307982	9.526562	0.032035	-0.014537	0.009001	-0.297017	1.017494	-0.538010	-0.222041	0.142673	0.013424	0.964449	0	0
35096	2.717618	-0.274697	9.461843	0.033928	-0.015356	-0.012135	-0.297293	1.018737	-0.536558	-0.222166	0.142808	0.013859	0.964394	0	0
35097	2.736965	-0.270089	9.444906	0.033878	-0.018883	-0.001579	-0.298085	1.018189	-0.535508	-0.222174	0.142992	0.014245	0.964359	0	0
35098	2.751223	-0.303742	9.487657	0.017780	0.002966	0.001896	-0.298609	1.018330	-0.536673	-0.222417	0.142987	0.014464	0.964301	0	0
35099	2.753493	-0.323083	9.460979	0.003549	0.010005	-0.014048	-0.298330	1.016811	-0.538519	-0.222265	0.142957	0.014512	0.964340	0	0
35100	2.775226	-0.323231	9.467999	-0.000085	0.017838	0.000046	-0.297537	1.015702	-0.537368	-0.222465	0.142849	0.014528	0.964309	0	0
35101	2.801735	-0.330662	9.465281	0.010711	0.026608	-0.010427	-0.297284	1.016528	-0.535536	-0.222361	0.142643	0.014604	0.964363	0	0
35102	2.808957	-0.333175	9.448367	0.039238	0.012572	0.009114	-0.297548	1.016667	-0.535661	-0.222713	0.142499	0.014999	0.964297	0	0
35103	2.765455	-0.337704	9.429463	0.051805	0.017858	0.002188	-0.297277	1.015977	-0.536716	-0.222788	0.142287	0.015473	0.964303	0	0
35104	2.770043	-0.371414	9.429036	0.055331	0.009088	0.010985	-0.297265	1.014321	-0.537255	-0.223173	0.142141	0.016027	0.964227	0	0
35105	2.736156	-0.380932	9.376346	0.055263	0.013443	0.028633	-0.297259	1.013493	-0.537785	-0.223507	0.141968	0.016506	0.964167	0	0
35106	2.726529	-0.376090	9.362064	0.048175	0.009984	0.012712	-0.296334	1.013074	-0.537542	-0.223902	0.141829	0.016987	0.964087	0	0
35107	2.726427	-0.388307	9.299438	0.040988	0.012600	0.021480	-0.296066	1.012106	-0.537034	-0.224147	0.141695	0.017338	0.964044	0	0
35108	2.726422	-0.388365	9.280210	0.028461	0.016097	0.023164	-0.295535	1.012242	-0.538476	-0.224618	0.141542	0.017601	0.963952	0	0
35109	2.692824	-0.359239	9.280835	-0.005571	0.016954	0.030865	-0.294756	1.014169	-0.538077	-0.224888	0.141472	0.017478	0.963901	0	0
35110	2.702398	-0.371318	9.287824	-0.019950	0.000301	0.039507	-0.295942	1.013900	-0.537801	-0.225450	0.141583	0.017287	0.963757	0	0
35111	2.733823	-0.366746	9.290009	-0.027102	-0.010200	0.035002	-0.295670	1.014038	-0.540414	-0.225725	0.141824	0.017011	0.963662	0	0
35112	2.726481	-0.381062	9.309134	-0.028854	0.002060	0.029745	-0.295674	1.015280	-0.541185	-0.226183	0.141937	0.016744	0.963543	0	0
35113	2.721849	-0.352272	9.273455	-0.041329	0.009084	0.021758	-0.294892	1.015551	-0.538975	-0.226314	0.142021	0.016305	0.963507	0	0
35114	2.765442	-0.337866	9.376588	-0.039557	-0.006692	0.018176	-0.296746	1.016665	-0.538806	-0.226643	0.142241	0.015971	0.963403	0	0
35115	2.799156	-0.352399	9.429004	-0.055620	0.009047	0.011934	-0.295167	1.016518	-0.537526	-0.226658	0.142357	0.015408	0.963391	0	0
35116	2.763142	-0.323269	9.424843	-0.039506	0.009066	0.010306	-0.295556	1.016521	-0.539217	-0.226913	0.142424	0.015051	0.963327	0	0
35117	2.799509	-0.304201	9.460798	-0.027839	0.009071	0.001571	-0.295174	1.019279	-0.539847	-0.226868	0.142475	0.014772	0.963335	0	0
35118	2.811612	-0.299536	9.443924	-0.030552	0.003808	0.006817	-0.292931	1.019405	-0.540272	-0.227118	0.142571	0.014520	0.963265	0	0
35119	2.814203	-0.275445	9.463406	-0.019791	0.005568	0.001619	-0.293998	1.019686	-0.537382	-0.227084	0.142638	0.014329	0.963266	0	0
35120	2.814285	-0.263478	9.444316	-0.024180	0.012608	-0.014246	-0.295572	1.018590	-0.538152	-0.227124	0.142633	0.014146	0.963260	0	0
35121	2.799912	-0.246587	9.425406	-0.023287	0.009116	-0.014244	-0.295709	1.019696	-0.538400	-0.226932	0.142672	0.013939	0.963303	0	0
35122	2.775798	-0.241618	9.416059	-0.009044	0.002096	-0.000058	-0.293866	1.019961	-0.537903	-0.227149	0.142735	0.013909	0.963243	0	0
35123	2.766018	-0.258393	9.411143	0.005360	0.014390	-0.015770	-0.293873	1.020789	-0.537373	-0.226984	0.142658	0.013972	0.963292	0	0
35124	2.732250	-0.253289	9.421107	0.033975	0.016147	-0.012020	-0.295302	1.017623	-0.538426	-0.227142	0.142486	0.014340	0.963275	0	0
35125	2.722659	-0.245807	9.483763	0.033901	0.002112	-0.001494	-0.294905	1.017759	-0.538953	-0.227153	0.142463	0.014688	0.963271	0	0
35126	2.770564	-0.301400	9.516357	0.039308	0.023101	-0.004930	-0.293850	1.015819	-0.535595	-0.227399	0.142213	0.015083	0.963243	0	0
35127	2.842851	-0.323569	9.529899	0.042861	0.002081	-0.005888	-0.293586	1.016371	-0.536768	-0.227380	0.142169	0.015525	0.963247	0	0
35128	2.821189	-0.313779	9.530198	0.046413	0.033552	0.009240	-0.293456	1.016231	-0.535858	-0.227779	0.141804	0.015945	0.963200	0	0
35129	2.811399	-0.332871	9.554096	0.044631	0.017817	0.002120	-0.293839	1.016512	-0.540026	-0.227842	0.141605	0.016358	0.963207	0	0
35130	2.789525	-0.349794	9.469974	0.050855	-0.001419	0.007387	-0.291457	1.014566	-0.539037	-0.228218	0.141566	0.016902	0.963115	0	0
35131	2.721902	-0.351633	9.482553	0.062533	-0.001374	-0.003082	-0.292777	1.013882	-0.537719	-0.228253	0.141510	0.017537	0.963103	0	0
35132	2.673456	-0.370688	9.420264	0.091140	0.005640	0.005976	-0.292109	1.012222	-0.537223	-0.228667	0.141311	0.018454	0.963017	0	0
35133	2.639578	-0.380103	9.401221	0.094728	-0.007457	0.000676	-0.293423	1.011678	-0.537992	-0.228783	0.141238	0.019405	0.962982	0	0
35134	2.620326	-0.370375	9.387079	0.068770	0.000407	0.005811	-0.293145	1.008916	-0.537502	-0.229165	0.141139	0.020119	0.962891	0	0
35135	2.663888	-0.356343	9.367639	0.046392	0.009130	0.010956	-0.291562	1.010288	-0.539600	-0.229315	0.141018	0.020548	0.962864	0	0
35136	2.704909	-0.361386	9.396067	0.015976	-0.015374	0.001820	-0.292357	1.010016	-0.538155	-0.229600	0.141190	0.020798	0.962765	0	0
35137	2.716945	-0.366328	9.383889	0.001683	0.009114	0.004444	-0.290775	1.010283	-0.538437	-0.229625	0.141169	0.020803	0.962762	0	0
35138	2.736384	-0.349621	9.391124	-0.001926	0.002096	0.008795	-0.292093	1.009738	-0.537770	-0.229946	0.141216	0.020830	0.962678	0	0
35139	2.753151	-0.368957	9.402773	-0.005527	-0.001420	0.012272	-0.294338	1.010855	-0.538900	-0.230034	0.141314	0.020775	0.962644	0	0
35140	2.751086	-0.320769	9.424975	-0.013589	-0.001432	0.013985	-0.293409	1.010022	-0.539183	-0.230385	0.141423	0.020690	0.962546	0	0
35141	2.724655	-0.303615	9.461451	-0.014496	-0.007557	0.013967	-0.292741	1.010711	-0.542710	-0.230475	0.141601	0.020559	0.962501	0	0
35142	2.751208	-0.303926	9.427571	-0.009138	0.005552	0.021096	-0.293534	1.011267	-0.543214	-0.230907	0.141634	0.020492	0.962394	0	0
35143	2.777856	-0.292086	9.434688	-0.009166	-0.014582	0.021017	-0.293278	1.011817	-0.541908	-0.231072	0.141869	0.020418	0.962321	0	0
35144	2.785060	-0.297019	9.412938	0.011425	-0.007574	0.021190	-0.291962	1.010704	-0.539068	-0.231525	0.141981	0.020577	0.962192	0	0
35145	2.809283	-0.285292	9.376814	0.023058	0.005543	0.025724	-0.292486	1.010155	-0.539326	-0.231785	0.141949	0.020760	0.962131	0	0
35146	2.780338	-0.280314	9.357894	0.015872	-0.008452	0.028274	-0.293023	1.010847	-0.537745	-0.232310	0.142060	0.020954	0.961983	0	0
35147	2.756176	-0.282516	9.362885	0.023068	-0.015419	0.017734	-0.292362	1.010568	-0.537758	-0.232489	0.142228	0.021197	0.961910	0	0
35148	2.782889	-0.261106	9.353287	0.017627	-0.008470	0.036221	-0.293687	1.011955	-0.538246	-0.233100	0.142337	0.021398	0.961742	0	0
35149	2.821482	-0.266300	9.326457	0.017677	-0.011949	0.024741	-0.293804	1.009748	-0.539049	-0.233339	0.142485	0.021571	0.961658	0	0
35150	2.831112	-0.271105	9.352756	0.015819	-0.018986	0.037034	-0.293020	1.011124	-0.539048	-0.233948	0.142700	0.021777	0.961473	0	0
35151	2.857860	-0.247085	9.410481	0.012224	-0.014641	0.040544	-0.293145	1.010021	-0.539318	-0.234331	0.142891	0.021882	0.961349	0	0
35152	2.899048	-0.228135	9.419957	-0.002059	-0.026009	0.029816	-0.292888	1.011538	-0.539828	-0.234844	0.143213	0.021944	0.961175	0	0
35153	2.877130	-0.254393	9.429458	-0.005647	-0.019014	0.033341	-0.292901	1.013193	-0.538637	-0.235130	0.143489	0.021899	0.961065	0	0
35154	2.876935	-0.280923	9.405121	0.001519	-0.041737	0.025376	-0.295531	1.010999	-0.537445	-0.235590	0.143953	0.022037	0.960880	0	0
35155	2.852647	-0.300019	9.390691	-0.003907	-0.034763	0.040345	-0.295274	1.011825	-0.536918	-0.235942	0.144377	0.022035	0.960729	0	0
35156	2.857520	-0.295129	9.429158	-0.023563	-0.022520	0.036720	-0.295138	1.011549	-0.537445	-0.236483	0.144718	0.021871	0.960549	0	0
35157	2.896515	-0.247123	9.496668	-0.068275	-0.012050	0.032904	-0.294352	1.012373	-0.537449	-0.236676	0.145076	0.021209	0.960462	0	0
35158	2.954782	-0.204217	9.518289	-0.109413	0.003667	0.032652	-0.294361	1.013615	-0.536914	-0.237057	0.145367	0.020164	0.960347	0	0
35159	2.901584	-0.217902	9.626740	-0.106727	0.021156	0.034508	-0.293987	1.016925	-0.536104	-0.237216	0.145498	0.019055	0.960310	0	0
35160	2.906713	-0.174772	9.586335	-0.116511	0.029930	0.025665	-0.293601	1.018302	-0.535574	-0.237529	0.145553	0.017891	0.960247	0	0
35161	2.916559	-0.150598	9.651419	-0.077143	0.024681	0.022409	-0.293611	1.018577	-0.532961	-0.237613	0.145576	0.017079	0.960237	0	0
35162	2.911427	-0.193779	9.675000	-0.025110	0.037008	-0.005373	-0.291894	1.018844	-0.534029	-0.237756	0.145342	0.016820	0.960242	0	0
35163	2.939963	-0.254238	9.640411	0.042858	0.012526	-0.004986	-0.293218	1.019541	-0.533741	-0.237749	0.145192	0.017234	0.960259	0	0
35164	2.947131	-0.261804	9.544129	0.098337	0.009058	-0.004596	-0.293470	1.018854	-0.536093	-0.238069	0.144932	0.018225	0.960201	0	0
35165	2.915783	-0.256659	9.573298	0.128779	-0.008406	-0.015002	-0.294236	1.015547	-0.537941	-0.238086	0.144778	0.019530	0.960194	0	0
35166	2.888885	-0.304459	9.604225	0.125054	-0.024216	0.011347	-0.293723	1.016370	-0.535200	-0.238581	0.144776	0.020832	0.960044	0	0
35167	2.862466	-0.282774	9.549425	0.105338	-0.036464	0.016459	-0.294245	1.015545	-0.535461	-0.238860	0.144952	0.021934	0.959924	0	0
35168	2.896257	-0.281001	9.428987	0.071254	-0.045252	0.035558	-0.294767	1.014444	-0.535073	-0.239495	0.145285	0.022734	0.959697	0	0
35169	2.949363	-0.281607	9.366035	0.043449	-0.055794	0.049401	-0.295015	1.013481	-0.538080	-0.239995	0.145802	0.023240	0.959481	0	0
35170	2.939750	-0.276589	9.409435	0.017417	-0.052351	0.067731	-0.295283	1.013620	-0.537292	-0.240854	0.146339	0.023493	0.959178	0	0
35171	2.929434	-0.370153	9.461323	-0.027291	-0.052350	0.059457	-0.297270	1.015425	-0.537766	-0.241348	0.146996	0.023296	0.958958	0	0
35172	3.006248	-0.435557	9.505571	-0.073815	-0.052388	0.057319	-0.296222	1.016523	-0.537379	-0.241970	0.147751	0.022689	0.958700	0	0
35173	3.039954	-0.450201	9.521935	-0.125740	-0.038440	0.067551	-0.295964	1.017764	-0.537893	-0.242400	0.148516	0.021500	0.958500	0	0
35174	3.080971	-0.455289	9.535943	-0.188164	-0.008635	0.030181	-0.297577	1.020393	-0.533536	-0.242581	0.149124	0.019728	0.958398	0	0
35175	3.146299	-0.436616	9.516367	-0.209542	0.000136	0.012419	-0.297200	1.023565	-0.533249	-0.242364	0.149712	0.017723	0.958401	0	0
35176	3.146586	-0.393603	9.425532	-0.191583	0.003683	0.001999	-0.295502	1.024244	-0.529483	-0.242261	0.150205	0.015929	0.958381	0	0
35177	3.199832	-0.379323	9.511758	-0.187886	-0.001530	-0.027968	-0.297371	1.027842	-0.529158	-0.241687	0.150753	0.014198	0.958467	0	0
35178	3.252552	-0.437330	9.553896	-0.173463	0.012500	-0.048988	-0.297642	1.028533	-0.528103	-0.241109	0.151110	0.012632	0.958578	0	0
35179	3.285540	-0.552924	9.590736	-0.189630	0.015949	-0.035911	-0.298435	1.030610	-0.531072	-0.240456	0.151497	0.010856	0.958703	0	0
35180	3.239733	-0.538531	9.461516	-0.184129	0.016051	-0.061405	-0.297791	1.032676	-0.530148	-0.239728	0.151844	0.009196	0.958848	0	0
35181	3.194306	-0.469010	9.270439	-0.157253	0.010869	-0.064720	-0.298479	1.035714	-0.526715	-0.238845	0.152203	0.007790	0.959024	0	0
35182	3.268917	-0.501083	9.197327	-0.130354	-0.011838	-0.082257	-0.300859	1.036279	-0.526151	-0.237985	0.152687	0.006743	0.959169	0	0
35183	3.314296	-0.568985	9.131264	-0.109761	0.000415	-0.080326	-0.300605	1.037795	-0.525748	-0.237022	0.153038	0.005846	0.959357	0	0
35184	3.284589	-0.669885	9.094310	-0.110670	-0.024058	-0.083957	-0.299942	1.037378	-0.526023	-0.236168	0.153592	0.005017	0.959484	0	0
35185	3.269398	-0.766154	9.035654	-0.101730	-0.032787	-0.083937	-0.302988	1.039465	-0.525956	-0.235179	0.154248	0.004282	0.959625	0	0
35186	3.181768	-0.861871	8.972822	-0.112541	-0.036288	-0.067278	-0.304441	1.040025	-0.526320	-0.234470	0.154924	0.003438	0.959693	0	0
35187	3.057796	-0.976355	8.972576	-0.137620	-0.039766	-0.063054	-0.303402	1.041951	-0.524881	-0.233626	0.155736	0.002337	0.959771	0	0
35188	2.943107	-1.145983	9.053329	-0.205603	-0.011769	-0.061688	-0.305258	1.043202	-0.524058	-0.232822	0.156394	0.000534	0.959862	0	0
35189	2.758880	-1.247675	9.149883	-0.289696	0.006619	-0.062202	-0.304756	1.046649	-0.522465	-0.231749	0.157113	-0.002150	0.960002	0	0
35190	2.720033	-1.280707	9.260392	-0.362935	0.044260	-0.082863	-0.305568	1.048999	-0.520342	-0.230489	0.157598	-0.005561	0.960212	0	0
35191	2.873736	-1.401829	9.370631	-0.436236	0.054710	-0.098413	-0.305999	1.053554	-0.517810	-0.228831	0.158188	-0.009721	0.960478	0	0
35192	2.822998	-1.397423	9.109155	-0.473569	0.121333	-0.125738	-0.305497	1.057277	-0.516476	-0.226965	0.158186	-0.014302	0.960864	0	0
35193	3.052856	-1.345202	9.468274	-0.480770	0.058232	-0.144590	-0.304218	1.062652	-0.513832	-0.224786	0.158843	-0.018836	0.961190	0	0
35194	3.077188	-1.323363	9.593289	-0.475324	0.128198	-0.144303	-0.305027	1.065830	-0.514049	-0.222716	0.158774	-0.023419	0.961582	0	0
35195	3.358853	-1.749506	8.600588	-0.441076	0.097809	-0.183084	-0.305065	1.070521	-0.510609	-0.220212	0.158970	-0.027606	0.962015	0	0
35196	3.293700	-2.072113	8.333073	-0.332670	0.044644	-0.224823	-0.305865	1.071906	-0.510583	-0.217590	0.159405	-0.030506	0.962452	0	0
35197	3.066668	-2.073234	8.173994	-0.290375	0.150670	-0.242564	-0.305081	1.073282	-0.510581	-0.214730	0.158782	-0.033279	0.963105	0	0
35198	3.044311	-1.842690	8.787288	-0.265411	0.128680	-0.245065	-0.305083	1.073972	-0.511096	-0.211972	0.158264	-0.035684	0.963715	0	0
35199	2.831684	-1.532290	9.073882	-0.331688	0.212579	-0.211639	-0.305106	1.076593	-0.508982	-0.209316	0.157117	-0.039041	0.964353	0	0
35200	2.733601	-1.423757	9.708056	-0.333798	0.112665	-0.187306	-0.303537	1.079346	-0.509501	-0.207006	0.156873	-0.042164	0.964760	0	0
35201	2.986636	-1.510864	10.183138	-0.248151	0.077444	-0.156954	-0.302619	1.080445	-0.509895	-0.205055	0.156827	-0.044515	0.965078	0	0
35202	2.875339	-1.532494	9.905062	-0.112172	0.093283	-0.140009	-0.303674	1.081003	-0.510657	-0.203551	0.156291	-0.045532	0.965436	0	0
35203	3.331357	-1.524891	8.048234	-0.183583	0.121471	-0.117612	-0.304460	1.079627	-0.510136	-0.202058	0.155673	-0.047408	0.965759	0	0
35204	2.425372	-1.920007	7.880871	-0.401935	0.146177	-0.099533	-0.302893	1.082655	-0.510391	-0.200456	0.155191	-0.051395	0.965967	0	0
35205	2.027890	-2.178696	9.578089	-0.471911	0.102217	-0.119558	-0.303713	1.086247	-0.508255	-0.198501	0.155331	-0.056029	0.966090	0	0
35206	2.441239	-1.791362	9.876990	-0.282274	0.080208	-0.121832	-0.301367	1.091203	-0.508241	-0.196905	0.155257	-0.058690	0.966271	0	0
35207	2.240022	-1.550596	9.444085	0.032830	0.125083	-0.129828	-0.302422	1.091208	-0.508225	-0.195617	0.154172	-0.058473	0.966719	0	0
35208	2.813324	-1.773855	10.258516	0.326070	-0.107824	-0.171066	-0.301331	1.086235	-0.510379	-0.194600	0.154750	-0.054809	0.967047	0	0
35209	2.833359	-1.336249	10.263375	0.492663	0.031316	-0.165740	-0.304976	1.078250	-0.511186	-0.193728	0.153685	-0.049895	0.967658	0	0
35210	1.756966	-0.225401	9.761504	0.481913	0.006304	-0.149487	-0.305320	1.071630	-0.515031	-0.193095	0.152836	-0.044977	0.968159	0	0
35211	1.282614	-0.351301	9.067179	0.388889	0.034519	-0.128782	-0.305147	1.065419	-0.516792	-0.192412	0.151895	-0.041104	0.968616	0	0
35212	2.514191	-1.015470	8.952783	0.158907	-0.074307	-0.154266	-0.308672	1.060471	-0.519137	-0.191312	0.152446	-0.039143	0.968828	0	0
35213	2.299809	-0.607005	9.055463	0.034747	0.091059	-0.151783	-0.312359	1.059386	-0.518961	-0.189842	0.151639	-0.038760	0.969259	0	0
35214	2.676388	-0.622169	8.989552	0.070358	0.002564	-0.136979	-0.313265	1.058565	-0.522740	-0.188783	0.151609	-0.037825	0.969507	0	0
35215	3.078819	-1.072973	8.891973	0.199313	0.055031	-0.146634	-0.314565	1.056089	-0.524050	-0.187624	0.150841	-0.035772	0.969930	0	0
35216	3.169544	-1.226762	9.170614	0.362256	0.049818	-0.179015	-0.316634	1.049199	-0.524478	-0.186575	0.149815	-0.032033	0.970422	0	0
35217	3.135630	-1.240995	9.149113	0.435732	0.077013	-0.194234	-0.316188	1.042298	-0.527816	-0.185297	0.148408	-0.027652	0.971018	0	0
35218	3.040936	-1.316892	9.257208	0.425066	0.093674	-0.208340	-0.316009	1.035535	-0.530235	-0.184021	0.146839	-0.023343	0.971612	0	0
35219	2.848307	-1.581931	9.400023	0.305351	0.130502	-0.242563	-0.314628	1.026697	-0.533345	-0.182062	0.145161	-0.020264	0.972302	0	0
35220	3.032377	-1.506299	9.432952	0.142534	0.128661	-0.249083	-0.314055	1.020899	-0.537066	-0.179936	0.143771	-0.018710	0.972935	0	0
35221	2.969380	-1.204587	9.619618	-0.026537	0.186323	-0.242981	-0.314303	1.018969	-0.538256	-0.177480	0.142151	-0.018968	0.973619	0	0
35222	3.499783	-0.987230	9.689642	-0.245758	0.156357	-0.250091	-0.313117	1.019376	-0.538792	-0.174770	0.141183	-0.021244	0.974203	0	0
35223	3.248505	-1.013539	9.883775	-0.433738	0.184288	-0.228383	-0.311690	1.022542	-0.536955	-0.171873	0.140302	-0.025480	0.974744	0	0
35224	3.053152	-1.313054	9.757043	-0.519691	0.156339	-0.222061	-0.313546	1.024070	-0.536911	-0.169021	0.139798	-0.030467	0.975172	0	0
35225	2.800162	-1.568779	9.645731	-0.510618	0.160877	-0.246625	-0.311730	1.029305	-0.536626	-0.165833	0.139278	-0.035393	0.975627	0	0
35226	2.829031	-1.579081	9.496356	-0.474934	0.116252	-0.232435	-0.311755	1.031649	-0.533209	-0.162939	0.139085	-0.039861	0.975970	0	0
35227	2.762355	-1.444245	9.373507	-0.408629	0.139086	-0.242393	-0.311249	1.035373	-0.533180	-0.159931	0.138605	-0.043764	0.976368	0	0
35228	2.636612	-1.467447	9.331066	-0.333556	0.112876	-0.230452	-0.311262	1.036476	-0.531472	-0.157240	0.138210	-0.046849	0.976718	0	0
35229	2.558816	-1.543528	9.422190	-0.253103	0.114620	-0.216636	-0.310481	1.039234	-0.533023	-0.154704	0.137707	-0.049232	0.977077	0	0
35230	2.476962	-1.513583	9.567441	-0.174464	0.122462	-0.196621	-0.311137	1.039514	-0.534315	-0.152553	0.136951	-0.050823	0.977440	0	0
35231	2.396026	-1.349508	9.531571	-0.153125	0.135538	-0.161113	-0.311132	1.039653	-0.536010	-0.150683	0.136057	-0.052336	0.977775	0	0
35232	2.408791	-1.251153	9.479719	-0.138034	0.135481	-0.132788	-0.310466	1.039374	-0.537589	-0.149196	0.135083	-0.053678	0.978065	0	0
35233	2.405783	-1.330820	9.375485	-0.131844	0.138961	-0.113358	-0.309149	1.039919	-0.537865	-0.147818	0.134096	-0.055047	0.978334	0	0
35234	2.401357	-1.270983	9.268061	-0.081814	0.131956	-0.095379	-0.308095	1.039637	-0.536840	-0.146778	0.133053	-0.055883	0.978586	0	0
35235	2.304886	-1.257864	9.379598	-0.015686	0.109209	-0.087020	-0.307695	1.039359	-0.537893	-0.145827	0.132169	-0.056101	0.978835	0	0
35236	2.151987	-1.371534	9.571877	0.016431	0.104817	-0.073566	-0.307950	1.039086	-0.539849	-0.145152	0.131235	-0.055964	0.979069	0	0
35237	2.115457	-1.414558	9.566892	0.043204	0.089937	-0.062848	-0.306880	1.037977	-0.542356	-0.144525	0.130434	-0.055607	0.979289	0	0
35238	1.943002	-1.216136	9.517787	0.075289	0.089933	-0.032561	-0.305156	1.036864	-0.543176	-0.144345	0.129539	-0.054924	0.979473	0	0
35239	1.740943	-1.104199	9.427087	0.050141	0.084699	-0.009768	-0.306589	1.034941	-0.545000	-0.144251	0.128741	-0.054555	0.979613	0	0
35240	1.571803	-1.117476	9.373116	0.019616	0.052343	0.004922	-0.305799	1.035489	-0.545529	-0.144405	0.128274	-0.054410	0.979659	0	0
35241	1.656147	-1.142130	9.391332	-0.023439	0.040882	0.024803	-0.304996	1.035487	-0.549065	-0.144579	0.127981	-0.054739	0.979654	0	0
35242	1.672948	-1.152280	9.261290	-0.053912	0.037364	0.038662	-0.305802	1.037284	-0.547860	-0.145010	0.127750	-0.055332	0.979587	0	0
35243	1.808212	-1.143996	9.168891	-0.092516	-0.016951	0.054009	-0.304746	1.037693	-0.548786	-0.145413	0.128099	-0.056287	0.979427	0	0
35244	1.880571	-1.154316	9.124887	-0.102384	-0.034469	0.055613	-0.305529	1.034936	-0.546452	-0.146005	0.128634	-0.057269	0.979212	0	0
35245	2.010694	-1.195900	9.229034	-0.088191	-0.067807	0.069644	-0.307000	1.037704	-0.545358	-0.146595	0.129460	-0.058122	0.978965	0	0
35246	2.149485	-1.368188	9.086462	-0.054243	-0.080080	0.080347	-0.307151	1.040740	-0.544673	-0.147565	0.130360	-0.058591	0.978671	0	0
35247	2.272295	-1.412753	8.983950	-0.016634	-0.108054	0.068140	-0.309530	1.041305	-0.544371	-0.148256	0.131475	-0.058680	0.978413	0	0
35248	2.342512	-1.384601	8.930794	-0.002324	-0.105444	0.071764	-0.309277	1.041993	-0.542410	-0.149224	0.132551	-0.058592	0.978126	0	0
35249	2.305990	-1.427522	8.959455	0.017308	-0.116825	0.078917	-0.310082	1.044896	-0.543283	-0.150070	0.133696	-0.058348	0.977855	0	0
35250	2.249798	-1.522904	9.086221	0.054918	-0.108053	0.070406	-0.310616	1.044622	-0.540928	-0.151111	0.134712	-0.057692	0.977594	0	0
35251	2.259758	-1.488573	9.326864	0.071789	-0.108155	0.092556	-0.312331	1.043664	-0.539346	-0.152158	0.135680	-0.056947	0.977341	0	0
35252	2.279201	-1.474007	9.420594	0.086982	-0.084572	0.100678	-0.313252	1.043669	-0.539854	-0.153522	0.136399	-0.056053	0.977080	0	0
35253	2.375803	-1.474557	9.487048	0.087004	-0.080227	0.095376	-0.313377	1.042290	-0.539604	-0.154600	0.137066	-0.055205	0.976864	0	0
35254	2.544619	-1.509140	9.619781	0.099418	-0.078600	0.116560	-0.316676	1.042998	-0.540330	-0.156137	0.137699	-0.054220	0.976586	0	0
35255	2.670245	-1.504931	9.743720	0.119094	-0.060292	0.120255	-0.315748	1.041750	-0.539574	-0.157491	0.138107	-0.053122	0.976371	0	0
35256	2.660128	-1.571906	9.839171	0.176344	-0.040182	0.126019	-0.317060	1.040515	-0.539566	-0.159201	0.138236	-0.051458	0.976165	0	0
35257	2.799644	-1.640963	9.635293	0.212175	-0.026169	0.126279	-0.314414	1.039812	-0.540918	-0.160723	0.138161	-0.049515	0.976027	0	0
35258	2.833472	-1.627766	9.317911	0.265965	-0.017320	0.114367	-0.316248	1.037199	-0.540133	-0.162414	0.137926	-0.046999	0.975904	0	0
35259	2.872720	-1.541541	9.299336	0.305237	-0.050597	0.126875	-0.317020	1.035272	-0.542620	-0.164079	0.137943	-0.044111	0.975758	0	0
35260	2.938928	-1.402376	9.358046	0.290819	-0.064676	0.144350	-0.316206	1.031956	-0.543579	-0.166087	0.138109	-0.041320	0.975517	0	0
35261	2.814029	-1.633541	8.952703	0.244309	-0.029601	0.160879	-0.317638	1.029480	-0.544887	-0.167988	0.138011	-0.039112	0.975296	0	0
35262	2.559468	-1.771394	8.842761	0.147547	-0.054082	0.184809	-0.317108	1.028787	-0.544510	-0.170155	0.138294	-0.037794	0.974933	0	0
35263	2.359598	-1.701733	9.090427	0.025756	-0.070764	0.197147	-0.316053	1.029334	-0.545304	-0.172123	0.138952	-0.037712	0.974497	0	0
35264	2.244050	-1.657004	9.264979	-0.090661	-0.047233	0.221978	-0.316856	1.031408	-0.545532	-0.174304	0.139559	-0.038782	0.973980	0	0
35265	2.184364	-1.577995	9.780719	-0.158849	-0.071893	0.242562	-0.318726	1.035421	-0.545203	-0.176458	0.140522	-0.040571	0.973381	0	0
35266	2.095223	-1.555106	9.959599	-0.198332	-0.043109	0.271485	-0.316524	1.041619	-0.543739	-0.178971	0.141256	-0.042764	0.972722	0	0
35267	2.008667	-1.503815	9.994582	-0.222548	-0.043127	0.283680	-0.317355	1.047143	-0.541584	-0.181421	0.142022	-0.045288	0.972042	0	0
35268	2.041256	-1.335773	9.972199	-0.198375	-0.042250	0.282123	-0.314886	1.052926	-0.540390	-0.184042	0.142741	-0.047495	0.971338	0	0
35269	2.235702	-1.154875	9.847628	-0.189417	-0.046658	0.283034	-0.313734	1.057749	-0.538141	-0.186530	0.143467	-0.049685	0.970647	0	0
35270	2.470809	-1.027328	9.683639	-0.167892	-0.058041	0.273416	-0.312964	1.061609	-0.538505	-0.189129	0.144286	-0.051551	0.969925	0	0
35271	2.697048	-1.123669	9.430631	-0.132013	-0.072001	0.255922	-0.314174	1.065895	-0.538967	-0.191444	0.145161	-0.053081	0.969257	0	0
35272	2.861704	-1.388060	9.123348	-0.061990	-0.068358	0.212290	-0.314065	1.069759	-0.538669	-0.193625	0.145909	-0.053808	0.968672	0	0
35273	2.851381	-1.479513	9.079126	0.031065	-0.084933	0.207606	-0.313139	1.069340	-0.538687	-0.195713	0.146625	-0.053656	0.968152	0	0
35274	2.722863	-1.555381	9.110606	0.085651	-0.085753	0.204499	-0.313943	1.069204	-0.535022	-0.198033	0.147256	-0.052909	0.967626	0	0
35275	2.536864	-1.567997	9.229830	0.108011	-0.064729	0.209195	-0.314738	1.069484	-0.534224	-0.200235	0.147624	-0.052052	0.967163	0	0
35276	2.347503	-1.378286	9.435526	0.045345	-0.040262	0.219492	-0.314228	1.072932	-0.534850	-0.202630	0.147888	-0.051803	0.966637	0	0
35277	2.261473	-1.259107	9.649133	-0.013712	-0.012311	0.223614	-0.313709	1.074033	-0.534195	-0.204763	0.147979	-0.052244	0.966150	0	0
35278	2.243664	-1.056173	9.896761	-0.014584	0.012146	0.220213	-0.311475	1.075401	-0.534215	-0.207069	0.147857	-0.052679	0.965653	0	0
35279	2.423238	-0.934732	9.954288	0.004421	0.034057	0.178104	-0.310825	1.079264	-0.537710	-0.208761	0.147478	-0.052957	0.965331	0	0
35280	2.643051	-0.922270	9.870821	0.047490	0.040200	0.155468	-0.308856	1.081186	-0.538243	-0.210579	0.146992	-0.052745	0.965022	0	0
35281	2.770635	-0.971940	9.684092	0.055006	0.064861	0.088599	-0.309101	1.080499	-0.542422	-0.211462	0.146256	-0.052447	0.964957	0	0
35282	2.904751	-1.120352	9.472137	0.087410	0.043982	0.044635	-0.308574	1.080082	-0.541782	-0.212275	0.145708	-0.051695	0.964902	0	0
35283	2.917503	-1.358957	9.344310	0.116172	0.032712	0.014794	-0.307768	1.078284	-0.542856	-0.212549	0.145196	-0.050619	0.964976	0	0
35284	2.877647	-1.522830	9.138485	0.127041	0.031956	-0.009819	-0.307502	1.077178	-0.541696	-0.212905	0.144706	-0.049379	0.965035	0	0
35285	2.722275	-1.632794	8.963117	0.112744	0.037283	-0.008113	-0.308028	1.077734	-0.543119	-0.212950	0.144175	-0.048312	0.965159	0	0
35286	2.591266	-1.716174	8.891189	0.062685	0.023354	-0.020841	-0.307876	1.074697	-0.543803	-0.213105	0.143909	-0.047660	0.965197	0	0
35287	2.470418	-1.736406	9.045813	0.014277	0.016312	-0.007092	-0.308137	1.074699	-0.544713	-0.213029	0.143791	-0.047508	0.965239	0	0
35288	2.326075	-1.662912	9.115196	-0.044766	0.026823	-0.007427	-0.308143	1.074698	-0.543016	-0.213159	0.143714	-0.047919	0.965201	0	0
35289	2.239892	-1.560966	9.198826	-0.130669	0.030303	-0.006233	-0.308140	1.073869	-0.542372	-0.212877	0.143766	-0.049203	0.965191	0	0
35290	2.283792	-1.503289	9.295244	-0.127157	0.017999	0.002556	-0.307898	1.077456	-0.542079	-0.213006	0.143947	-0.050402	0.965074	0	0
35291	2.380967	-1.422210	9.314565	-0.109273	0.028457	0.007998	-0.309759	1.078431	-0.539562	-0.212892	0.143962	-0.051496	0.965039	0	0
35292	2.478220	-1.331408	9.367643	-0.069838	0.031961	-0.006694	-0.308707	1.079254	-0.540092	-0.213024	0.143892	-0.052155	0.964985	0	0
35293	2.538684	-1.317494	9.352861	-0.044710	0.054724	-0.016136	-0.307931	1.081457	-0.539298	-0.212755	0.143528	-0.052640	0.965072	0	0
35294	2.578877	-1.435814	9.303087	-0.016091	0.052976	-0.013325	-0.308702	1.080360	-0.543213	-0.212911	0.143146	-0.052814	0.965085	0	0
35295	2.568615	-1.519934	9.297402	0.019776	0.061776	-0.028026	-0.309758	1.081194	-0.544363	-0.212616	0.142584	-0.052672	0.965241	0	0
35296	2.567467	-1.681021	9.314787	0.026918	0.042536	-0.031601	-0.306329	1.079656	-0.541820	-0.212669	0.142221	-0.052381	0.965299	0	0
35297	2.508472	-1.829400	9.407320	0.052001	0.047813	-0.040226	-0.306728	1.080210	-0.541809	-0.212310	0.141734	-0.051885	0.965476	0	0
35298	2.510252	-1.916189	9.346224	0.075243	0.037327	-0.037468	-0.307113	1.079385	-0.543377	-0.212361	0.141320	-0.051112	0.965567	0	0
35299	2.608765	-1.986551	9.397438	0.105644	0.002316	-0.045349	-0.307878	1.076078	-0.545617	-0.212052	0.141162	-0.050004	0.965716	0	0
35300	2.577277	-2.000678	9.416775	0.086887	0.004083	-0.052522	-0.308389	1.073873	-0.546805	-0.211939	0.141048	-0.049034	0.965807	0	0
35301	2.492853	-1.990161	9.494531	0.046571	-0.011681	-0.047560	-0.309171	1.073050	-0.548107	-0.211533	0.141152	-0.048476	0.965909	0	0
35302	2.478867	-1.922468	9.572337	-0.017789	-0.009928	-0.062105	-0.311285	1.073337	-0.547550	-0.211164	0.141398	-0.048476	0.965954	0	0
35303	2.508641	-1.811970	9.602190	-0.048289	-0.015240	-0.046473	-0.311021	1.074165	-0.548851	-0.210638	0.141737	-0.048837	0.966001	0	0
35304	2.548082	-1.697059	9.526264	-0.101998	-0.032759	-0.043390	-0.313003	1.073622	-0.547130	-0.210317	0.142370	-0.049633	0.965937	0	0
35305	2.611277	-1.635413	9.396646	-0.096575	-0.028358	-0.050387	-0.313946	1.076663	-0.546433	-0.209690	0.142940	-0.050429	0.965948	0	0
35306	2.625916	-1.611739	9.310272	-0.083986	-0.025691	-0.060857	-0.316184	1.075433	-0.545628	-0.209215	0.143476	-0.051041	0.965939	0	0
35307	2.557895	-1.664520	9.180471	-0.073344	-0.032692	-0.038763	-0.316978	1.075437	-0.544702	-0.208736	0.144036	-0.051622	0.965929	0	0
35308	2.569826	-1.677316	8.959114	-0.075112	-0.046642	-0.041472	-0.318711	1.078206	-0.544126	-0.208471	0.144746	-0.052132	0.965852	0	0
35309	2.654217	-1.690429	8.818841	-0.073352	-0.064148	-0.036260	-0.321467	1.076842	-0.545925	-0.208031	0.145612	-0.052652	0.965789	0	0
35310	2.683314	-1.671606	8.756319	-0.092986	-0.080740	-0.050565	-0.322528	1.078228	-0.546417	-0.207651	0.146692	-0.053253	0.965674	0	0
35311	2.760575	-1.672298	8.726805	-0.109155	-0.078173	-0.034836	-0.324898	1.079071	-0.549114	-0.207180	0.147773	-0.054093	0.965564	0	0
35312	2.794121	-1.710840	8.793365	-0.127087	-0.078215	-0.028818	-0.326364	1.081149	-0.548288	-0.206948	0.148887	-0.055060	0.965388	0	0
35313	2.827642	-1.758473	9.032864	-0.069843	-0.088746	-0.034632	-0.327031	1.081566	-0.546838	-0.206542	0.149994	-0.055500	0.965278	0	0
35314	2.789471	-1.695446	9.096404	-0.039415	-0.053759	-0.027211	-0.327432	1.080323	-0.543060	-0.206425	0.150689	-0.055676	0.965185	0	0
35315	2.732391	-1.574617	9.136740	-0.023319	-0.058999	-0.027072	-0.330203	1.080753	-0.543535	-0.206144	0.151411	-0.055737	0.965128	0	0
35316	2.772040	-1.430823	9.068354	-0.044713	-0.038859	-0.035948	-0.330732	1.080479	-0.542617	-0.205924	0.151978	-0.055981	0.965072	0	0
35317	2.748127	-1.401442	9.177049	-0.098388	-0.044999	-0.042518	-0.331142	1.081860	-0.540639	-0.205371	0.152730	-0.056764	0.965026	0	0
35318	2.805784	-1.447196	9.305805	-0.137826	-0.027592	-0.026030	-0.333260	1.083252	-0.540985	-0.205106	0.153374	-0.057943	0.964910	0	0
35319	2.786672	-1.424789	9.505706	-0.141435	-0.038126	-0.027851	-0.334591	1.085330	-0.540813	-0.204623	0.154140	-0.059169	0.964816	0	0
35320	2.842806	-1.343294	9.556629	-0.113662	-0.018890	-0.031105	-0.336051	1.086856	-0.540646	-0.204354	0.154655	-0.060122	0.964731	0	0
35321	2.826662	-1.237320	9.562793	-0.098440	0.003854	-0.026479	-0.333955	1.087671	-0.537798	-0.203923	0.154927	-0.061006	0.964723	0	0
35322	2.643316	-1.216320	9.670363	-0.109211	0.026605	-0.014963	-0.335945	1.089752	-0.538009	-0.203814	0.154986	-0.062030	0.964672	0	0
35323	2.464914	-1.180773	9.828529	-0.123596	0.037086	-0.000874	-0.334767	1.091816	-0.538789	-0.203568	0.154967	-0.063249	0.964647	0	0
35324	2.349076	-1.172511	9.875287	-0.103915	0.051106	0.002880	-0.335554	1.093341	-0.542677	-0.203670	0.154771	-0.064291	0.964588	0	0
35325	2.300992	-1.141057	9.813577	-0.055633	0.072109	0.018310	-0.336084	1.093896	-0.542924	-0.203691	0.154253	-0.064940	0.964624	0	0
35326	2.281740	-1.126930	9.664898	0.001684	0.075677	0.011703	-0.335034	1.094719	-0.542802	-0.204079	0.153603	-0.065019	0.964640	0	0
35327	2.300894	-1.146631	9.563565	0.050001	0.047721	0.005779	-0.333840	1.094437	-0.544258	-0.204156	0.153103	-0.064565	0.964734	0	0
35328	2.436101	-1.147836	9.514318	0.083979	0.026701	0.005910	-0.336733	1.094454	-0.546824	-0.204676	0.152764	-0.063737	0.964732	0	0
35329	2.505684	-1.206445	9.402490	0.069568	0.017902	0.026891	-0.335537	1.092653	-0.546338	-0.205004	0.152493	-0.063051	0.964751	0	0
35330	2.495901	-1.223250	9.387961	0.033734	-0.011854	0.028284	-0.336195	1.093071	-0.547499	-0.205674	0.152612	-0.062665	0.964614	0	0
35331	2.363054	-1.229324	9.422684	0.033649	-0.018859	0.044157	-0.335414	1.094447	-0.546714	-0.206135	0.152754	-0.062265	0.964519	0	0
35332	2.228243	-1.174999	9.539832	0.049676	-0.031116	0.054853	-0.336604	1.093486	-0.544487	-0.207082	0.153008	-0.061729	0.964311	0	0
35333	2.073940	-1.144620	9.642453	0.038819	-0.010167	0.084860	-0.336598	1.093763	-0.546572	-0.207938	0.153019	-0.061348	0.964149	0	0
35334	2.011140	-1.148763	9.700628	0.053097	-0.008424	0.092036	-0.337132	1.096528	-0.549408	-0.209200	0.153021	-0.060888	0.963905	0	0
35335	2.021087	-1.110194	9.753860	0.086162	0.005543	0.103787	-0.336339	1.097353	-0.550978	-0.210300	0.152757	-0.060102	0.963757	0	0
35336	2.214988	-1.006187	9.652442	0.131761	0.015986	0.117339	-0.335146	1.097624	-0.553342	-0.211853	0.152338	-0.058983	0.963552	0	0
35337	2.474833	-1.133766	9.494919	0.147877	0.017695	0.119125	-0.333821	1.097756	-0.555188	-0.213186	0.151810	-0.057638	0.963423	0	0
35338	2.734031	-1.352652	9.365191	0.200651	0.023773	0.126461	-0.335919	1.095835	-0.555697	-0.214875	0.151160	-0.055893	0.963252	0	0
35339	2.800586	-1.497755	9.276429	0.218603	0.037795	0.119545	-0.332225	1.094434	-0.553679	-0.216305	0.150288	-0.053904	0.963182	0	0
35340	2.766448	-1.541070	9.182495	0.205050	0.038623	0.151175	-0.331408	1.092499	-0.557626	-0.218222	0.149469	-0.052187	0.962972	0	0
35341	2.650162	-1.593142	9.161269	0.162037	0.041240	0.166757	-0.329694	1.092075	-0.556742	-0.220016	0.148664	-0.050822	0.962761	0	0
35342	2.490803	-1.587438	9.047349	0.100156	0.034216	0.199817	-0.329166	1.093454	-0.559216	-0.222247	0.148090	-0.050177	0.962371	0	0
35343	2.399317	-1.548303	9.026958	0.084797	0.028044	0.231440	-0.327327	1.095791	-0.560787	-0.224554	0.147548	-0.049627	0.961947	0	0
35344	2.337113	-1.466147	8.992390	0.075771	0.008785	0.244559	-0.327066	1.097033	-0.562084	-0.227192	0.147250	-0.049224	0.961394	0	0
35345	2.309201	-1.316859	8.975120	0.093443	-0.003560	0.291384	-0.324839	1.100058	-0.562870	-0.230101	0.146959	-0.048609	0.960778	0	0
35346	2.295758	-1.167891	8.890429	0.089793	-0.001838	0.310786	-0.321817	1.101697	-0.562117	-0.233391	0.146696	-0.048145	0.960047	0	0
35347	2.371113	-1.096498	8.832918	0.100402	-0.026399	0.333678	-0.321690	1.102386	-0.561851	-0.236722	0.146585	-0.047465	0.959282	0	0
35348	2.456367	-0.995915	8.907843	0.164754	-0.029954	0.346463	-0.320519	1.106660	-0.564175	-0.240443	0.146392	-0.046272	0.958444	0	0
35349	2.534115	-0.929197	8.900729	0.216503	-0.031788	0.378546	-0.316558	1.105534	-0.563594	-0.244368	0.146033	-0.044519	0.957589	0	0
35350	2.559291	-0.789505	9.027092	0.257498	-0.047630	0.407003	-0.314970	1.106079	-0.565831	-0.248770	0.145750	-0.042486	0.956590	0	0
35351	2.680675	-0.699062	9.024681	0.311196	-0.031907	0.409196	-0.312861	1.106896	-0.566769	-0.253113	0.145142	-0.039853	0.955657	0	0
35352	2.711639	-0.757185	8.973276	0.307475	-0.016242	0.446215	-0.311544	1.108132	-0.568473	-0.257913	0.144411	-0.037479	0.954579	0	0
35353	2.670741	-0.735276	8.954654	0.316376	0.001238	0.462221	-0.307314	1.106729	-0.568812	-0.262740	0.143450	-0.034941	0.953503	0	0
35354	2.545540	-0.688199	9.086056	0.361006	-0.000538	0.481970	-0.302819	1.108917	-0.575384	-0.267918	0.142406	-0.032149	0.952317	0	0
35355	2.439931	-0.605005	9.280191	0.448591	-0.001440	0.498510	-0.300946	1.106562	-0.579090	-0.273258	0.141098	-0.028381	0.951113	0	0
35356	2.445289	-0.532741	9.329042	0.461117	0.025657	0.505761	-0.298429	1.105998	-0.581352	-0.278754	0.139516	-0.024741	0.949852	0	0
35357	2.478693	-0.586184	9.241620	0.432426	0.039614	0.524969	-0.294456	1.105150	-0.584683	-0.284285	0.137846	-0.021262	0.948540	0	0
35358	2.402844	-0.720676	9.113351	0.398453	0.055403	0.526539	-0.289694	1.104435	-0.587373	-0.289851	0.136140	-0.018329	0.947162	0	0
35359	2.276166	-0.886990	9.461017	0.437667	0.029967	0.542591	-0.286775	1.103455	-0.590559	-0.295531	0.134530	-0.014792	0.945698	0	0
35360	2.129357	-0.833860	9.943563	0.471593	0.083246	0.561580	-0.280564	1.102871	-0.593008	-0.301493	0.132329	-0.011296	0.944174	0	0
35361	2.003131	-0.930997	10.104560	0.428530	0.123412	0.594029	-0.273284	1.101869	-0.598870	-0.307605	0.129839	-0.008197	0.942578	0	0
35362	2.148777	-0.821780	10.010828	0.331853	0.130325	0.609191	-0.268785	1.101294	-0.601946	-0.313793	0.127603	-0.006224	0.940857	0	0
35363	2.276544	-0.847259	9.870039	0.235158	0.105767	0.619812	-0.262991	1.104576	-0.604872	-0.319870	0.125864	-0.004927	0.939051	0	0
35364	2.362117	-1.035673	9.823874	0.127744	0.095210	0.626859	-0.258251	1.105102	-0.603112	-0.325939	0.124594	-0.004783	0.937132	0	0
35365	2.377358	-1.269002	9.854707	0.084776	0.091688	0.628242	-0.252464	1.108936	-0.604727	-0.331882	0.123465	-0.004873	0.935193	0	0
35366	2.311653	-1.338374	9.811216	0.098192	0.079476	0.626540	-0.245114	1.114277	-0.602959	-0.337895	0.122428	-0.004953	0.933174	0	0
35367	2.293123	-1.229844	9.860690	0.097198	0.049690	0.638788	-0.242230	1.118127	-0.604269	-0.343928	0.121644	-0.004812	0.931071	0	0
35368	2.205350	-1.014646	10.008122	0.084703	0.040082	0.626393	-0.236177	1.121131	-0.605114	-0.349897	0.121012	-0.004883	0.928927	0	0
35369	1.801062	-0.821376	10.042673	0.041710	0.046275	0.638598	-0.233818	1.125398	-0.607718	-0.355834	0.120442	-0.005253	0.926741	0	0
35370	1.939810	-1.007353	10.142682	0.080961	0.019944	0.652806	-0.227780	1.130196	-0.607240	-0.362015	0.119996	-0.005319	0.924401	0	0
35371	1.841077	-0.972605	10.242471	0.062257	0.068961	0.645832	-0.221447	1.132648	-0.611879	-0.368014	0.119130	-0.005599	0.922140	0	0
35372	1.954629	-0.959518	10.092633	0.097268	0.049783	0.618674	-0.215142	1.137307	-0.611928	-0.373870	0.118340	-0.005580	0.919884	0	0
35373	2.085117	-0.941781	9.933091	0.140315	0.065570	0.605795	-0.211061	1.139217	-0.612754	-0.379564	0.117208	-0.005087	0.917697	0	0
35374	2.181401	-0.979128	9.763597	0.188712	0.046387	0.586660	-0.206730	1.142782	-0.612524	-0.385200	0.116098	-0.004177	0.915492	0	0
35375	2.208750	-1.203343	9.659842	0.230965	0.036023	0.541057	-0.200142	1.145646	-0.615336	-0.390381	0.114890	-0.002669	0.913453	0	0
35376	2.169044	-1.352219	9.639246	0.256173	0.022139	0.502401	-0.198959	1.147021	-0.616253	-0.395304	0.113736	-0.000949	0.911481	0	0
35377	2.057575	-1.408875	9.704447	0.299170	0.001216	0.483274	-0.195384	1.146175	-0.618796	-0.400012	0.112576	0.001371	0.909569	0	0
35378	1.888472	-1.417299	9.664952	0.318089	0.011836	0.458827	-0.191413	1.145327	-0.621605	-0.404590	0.111263	0.003744	0.907697	0	0
35379	1.783045	-1.296753	9.489400	0.303833	0.001424	0.448172	-0.189294	1.142830	-0.619965	-0.408960	0.110076	0.006128	0.905868	0	0
35380	1.629002	-1.232466	9.669316	0.277094	0.031215	0.429636	-0.186769	1.141714	-0.623538	-0.413210	0.108746	0.008082	0.904083	0	0
35381	1.713842	-0.852815	9.764276	0.232401	0.031175	0.419667	-0.182667	1.141141	-0.626477	-0.417226	0.107572	0.009715	0.902361	0	0
35382	1.795714	-0.897907	10.171620	0.083922	0.024081	0.395606	-0.179244	1.142779	-0.627296	-0.420955	0.107103	0.009993	0.900681	0	0
35383	1.806788	-0.694132	9.981600	0.095752	0.034698	0.361408	-0.177144	1.145253	-0.628347	-0.424286	0.106454	0.010432	0.899189	0	0
35384	1.794689	-1.033345	9.924931	0.038790	0.047102	0.298410	-0.175036	1.146346	-0.629412	-0.427085	0.105957	0.010310	0.897923	0	0
35385	1.883086	-0.825099	9.820815	0.082775	-0.008790	0.254488	-0.171877	1.147709	-0.629838	-0.429429	0.105739	0.010922	0.896823	0	0
35386	1.874679	-0.642922	9.597067	0.219090	0.002807	0.195649	-0.169236	1.147281	-0.629882	-0.431497	0.104854	0.012717	0.895910	0	0
35387	1.768069	-0.690473	9.506113	0.331885	-0.011951	0.180581	-0.168431	1.145483	-0.631087	-0.433432	0.103580	0.015650	0.895077	0	0
35388	1.666402	-0.723499	9.458544	0.394632	0.009148	0.162635	-0.167861	1.140237	-0.634671	-0.435373	0.101871	0.019022	0.894266	0	0
35389	1.704729	-0.758267	9.198252	0.409090	0.017998	0.140730	-0.166770	1.135126	-0.636566	-0.437021	0.099982	0.022547	0.893592	0	0
35390	1.717946	-0.599533	9.228803	0.428716	-0.025759	0.140742	-0.166473	1.130847	-0.638962	-0.438786	0.098427	0.026399	0.892795	0	0
35391	1.778330	-0.595386	9.165843	0.410852	0.009219	0.146010	-0.165115	1.125458	-0.641254	-0.440466	0.096606	0.029963	0.892053	0	0
35392	1.782831	-0.643336	9.227739	0.355408	0.006587	0.136772	-0.163631	1.121311	-0.644189	-0.442129	0.095078	0.033023	0.891286	0	0
35393	1.737154	-0.622971	9.478315	0.231866	0.026605	0.150936	-0.163737	1.117862	-0.645788	-0.443677	0.093892	0.034898	0.890571	0	0
35394	1.747023	-0.598525	9.632326	0.076166	0.021281	0.148900	-0.162142	1.116889	-0.647909	-0.445196	0.093472	0.035395	0.889838	0	0
35395	1.824681	-0.546070	9.680326	-0.031213	0.014220	0.148078	-0.160034	1.116600	-0.646509	-0.446464	0.093563	0.034974	0.889209	0	0
35396	1.938657	-0.483924	9.843485	-0.101019	0.014134	0.147544	-0.158625	1.120454	-0.640880	-0.447825	0.093994	0.033929	0.888519	0	0
35397	1.911481	-0.229060	9.745708	-0.170686	0.042172	0.133101	-0.157589	1.123208	-0.639825	-0.448837	0.094455	0.032153	0.888026	0	0
35398	1.732463	-0.280061	9.914901	-0.245818	0.015963	0.114875	-0.155646	1.128027	-0.637718	-0.449776	0.095508	0.029847	0.887519	0	0
35399	1.814758	-0.254136	9.950540	-0.231475	-0.008532	0.100772	-0.155539	1.133963	-0.640271	-0.450422	0.096679	0.027786	0.887131	0	0
35400	1.843224	-0.324237	9.908631	-0.146465	-0.018996	0.096045	-0.155561	1.136584	-0.638157	-0.451270	0.097589	0.026536	0.886638	0	0
35401	2.067699	-0.329222	9.637462	0.008375	-0.050431	0.082898	-0.156235	1.138657	-0.637343	-0.451977	0.098045	0.026809	0.886220	0	0
35402	2.292405	-0.305036	9.467567	0.158760	-0.059139	0.069805	-0.155702	1.137688	-0.637230	-0.452874	0.097925	0.028471	0.885723	0	0
35403	2.403087	-0.367742	9.694209	0.246254	-0.081137	0.098509	-0.156750	1.136590	-0.637747	-0.453939	0.097590	0.030983	0.885130	0	0
35404	2.210059	-0.346952	9.708130	0.266008	-0.045193	0.093558	-0.156698	1.129138	-0.640432	-0.455131	0.096866	0.033505	0.884506	0	0
35405	2.007219	-0.349897	9.801174	0.254397	-0.021531	0.093618	-0.157982	1.125007	-0.643585	-0.456172	0.095966	0.035823	0.883976	0	0
35406	2.076033	-0.186464	9.937046	0.272232	-0.025974	0.102553	-0.156517	1.123896	-0.645968	-0.457453	0.095043	0.038304	0.883310	0	0
35407	2.154591	-0.354464	10.256486	0.250750	-0.005064	0.100645	-0.155445	1.122235	-0.647958	-0.458552	0.094017	0.040505	0.882752	0	0
35408	2.340316	-0.375924	10.004688	0.181938	0.026421	0.098441	-0.155164	1.119750	-0.648900	-0.459718	0.093042	0.041951	0.882180	0	0
35409	2.308778	-0.390653	9.826943	0.108532	0.033412	0.113802	-0.154113	1.120020	-0.648131	-0.460812	0.092340	0.042706	0.881647	0	0
35410	2.416420	-0.526823	9.617762	0.096080	0.005471	0.094169	-0.152265	1.121253	-0.650495	-0.461861	0.091941	0.043496	0.881101	0	0
35411	2.425665	-0.584622	9.617017	0.121093	-0.001539	0.100480	-0.153316	1.119464	-0.648670	-0.462832	0.091492	0.044533	0.880587	0	0
35412	2.308766	-0.375432	9.298383	0.167652	0.026546	0.111580	-0.151987	1.117662	-0.648578	-0.464100	0.090584	0.045838	0.879946	0	0
35413	2.264123	-0.199761	9.214267	0.099638	0.030038	0.119078	-0.150664	1.118070	-0.650421	-0.465226	0.089973	0.046523	0.879378	0	0
35414	2.104770	-0.198368	9.263724	0.027946	0.013386	0.137928	-0.150521	1.117104	-0.651999	-0.466607	0.089840	0.046638	0.878653	0	0
35415	1.844432	-0.138280	9.372409	-0.066936	0.014272	0.144377	-0.150005	1.119033	-0.651987	-0.467797	0.090157	0.045908	0.878026	0	0
35416	1.658351	-0.156273	9.306514	-0.084931	0.023024	0.170767	-0.148976	1.121786	-0.648843	-0.469382	0.090480	0.044958	0.877196	0	0
35417	1.550504	-0.044565	9.380829	-0.063483	-0.015439	0.163788	-0.146226	1.124393	-0.647424	-0.470729	0.091044	0.044372	0.876445	0	0
35418	1.579449	-0.049543	9.399749	-0.086814	0.003744	0.183944	-0.144123	1.126038	-0.648222	-0.472447	0.091550	0.043487	0.875512	0	0
35419	1.593699	-0.096467	9.822075	-0.090417	0.005415	0.177733	-0.144788	1.128251	-0.650278	-0.473898	0.092058	0.042548	0.874720	0	0
35420	1.637389	-0.072095	10.038280	-0.076039	0.030763	0.165580	-0.143103	1.132934	-0.649213	-0.475469	0.092268	0.041646	0.873889	0	0
35421	1.560640	0.005093	9.914855	-0.074132	0.045726	0.148066	-0.140989	1.132647	-0.649901	-0.476690	0.092325	0.040679	0.873263	0	0
35422	1.474364	0.105894	9.623550	-0.081083	0.075625	0.119979	-0.139423	1.135399	-0.649506	-0.477865	0.092150	0.039561	0.872690	0	0
35423	1.472312	0.160835	9.494419	-0.080953	0.045982	0.086403	-0.137594	1.137458	-0.648078	-0.478540	0.092203	0.038588	0.872358	0	0
35424	1.488704	0.090821	9.450212	-0.018180	0.031211	0.051542	-0.136942	1.139526	-0.649111	-0.479162	0.092088	0.038294	0.872042	0	0
35425	1.473597	0.004348	9.449348	0.087511	0.011194	0.020505	-0.136537	1.137867	-0.649134	-0.479404	0.091605	0.039016	0.871928	0	0
35426	1.507391	-0.000433	9.545135	0.126844	0.000670	0.022502	-0.135473	1.138554	-0.652797	-0.479887	0.091050	0.040159	0.871668	0	0
35427	1.468442	-0.047881	9.660287	0.094645	-0.003709	0.015202	-0.135455	1.135932	-0.653737	-0.480083	0.090654	0.041015	0.871562	0	0
35428	1.501478	-0.162895	9.886997	0.057955	-0.003761	0.009609	-0.137165	1.134975	-0.653459	-0.480362	0.090463	0.041587	0.871401	0	0
35429	1.450643	-0.186014	10.062614	-0.012736	0.012819	0.010923	-0.136263	1.136624	-0.650064	-0.480431	0.090428	0.041423	0.871374	0	0
35430	1.419042	-0.214689	10.043331	-0.080752	0.046032	0.024650	-0.134945	1.137446	-0.651119	-0.480735	0.090476	0.040533	0.871243	0	0
35431	1.438111	-0.244201	9.879399	-0.123688	0.044297	0.026085	-0.133642	1.139094	-0.649296	-0.480849	0.090699	0.039226	0.871217	0	0
35432	1.505726	-0.235873	9.628963	-0.118261	0.053089	0.022619	-0.132341	1.142261	-0.649284	-0.481092	0.090866	0.037977	0.871121	0	0
35433	1.582912	-0.244061	9.508037	-0.118219	0.054855	0.017316	-0.131556	1.143637	-0.649804	-0.481138	0.090963	0.036669	0.871142	0	0
35434	1.655803	-0.179835	9.460079	-0.112942	0.053044	0.038489	-0.130774	1.145289	-0.649800	-0.481513	0.091111	0.035450	0.870969	0	0
35435	1.655859	-0.170376	9.407313	-0.113010	0.068755	0.059696	-0.129198	1.145556	-0.648124	-0.481936	0.091075	0.034081	0.870793	0	0
35436	1.708914	-0.178183	9.349086	-0.113078	0.072211	0.077315	-0.126834	1.149962	-0.652554	-0.482656	0.091071	0.032734	0.870447	0	0
35437	1.698390	-0.296232	9.258896	-0.120335	0.079173	0.102822	-0.126202	1.154098	-0.651348	-0.483449	0.090994	0.031212	0.870071	0	0
35438	1.659001	-0.397336	9.130695	-0.118605	0.093166	0.123147	-0.123976	1.156294	-0.650446	-0.484560	0.090849	0.029673	0.869522	0	0
35439	1.690684	-0.695678	9.179866	-0.091828	0.079143	0.130269	-0.120179	1.159170	-0.647082	-0.485615	0.090643	0.028369	0.868998	0	0
35440	1.853852	-0.849982	9.474699	-0.054206	0.089581	0.114633	-0.119396	1.160684	-0.647079	-0.486717	0.090214	0.027416	0.868456	0	0
35441	1.987014	-0.811525	9.805655	-0.081056	0.089481	0.107348	-0.116378	1.162046	-0.644762	-0.487584	0.089865	0.026173	0.868044	0	0
35442	2.090715	-0.835845	9.982327	-0.100893	0.050869	0.124647	-0.113492	1.164238	-0.643871	-0.488743	0.090002	0.024996	0.867413	0	0
35443	2.081769	-0.734885	9.940305	-0.147391	0.052625	0.120814	-0.113251	1.168378	-0.643964	-0.489654	0.090306	0.023344	0.866913	0	0
35444	1.890510	-0.792226	9.578391	-0.204667	0.050965	0.132781	-0.111400	1.168921	-0.646335	-0.490793	0.090951	0.021261	0.866255	0	0
35445	1.699972	-0.746379	9.140749	-0.222520	0.045854	0.134471	-0.109847	1.172499	-0.643452	-0.491748	0.091689	0.018977	0.865689	0	0
35446	1.716679	-0.773042	9.116265	-0.188602	0.024836	0.146968	-0.106596	1.178691	-0.640308	-0.493044	0.092483	0.017152	0.864905	0	0
35447	1.883025	-0.823649	9.508397	-0.149271	0.029968	0.145442	-0.105829	1.182275	-0.639371	-0.494152	0.093002	0.015570	0.864246	0	0
35448	1.870425	-0.902425	9.671027	-0.083059	0.031718	0.140628	-0.104790	1.185167	-0.639227	-0.495490	0.093216	0.014629	0.863473	0	0
35449	1.886651	-0.996417	9.650580	-0.023906	0.017797	0.114550	-0.102955	1.188333	-0.641312	-0.496444	0.093219	0.014218	0.862932	0	0
35450	1.962576	-1.182424	9.580493	0.044105	-0.004919	0.106092	-0.101105	1.187771	-0.641345	-0.497629	0.093112	0.014593	0.862255	0	0
35451	2.024157	-1.355602	9.736591	0.085302	-0.025908	0.085992	-0.100842	1.186526	-0.638882	-0.498430	0.092952	0.015364	0.861795	0	0
35452	1.933378	-1.561225	9.905648	0.097953	-0.017089	0.055257	-0.100824	1.184042	-0.640082	-0.499221	0.092673	0.016311	0.861350	0	0
35453	1.750704	-1.785401	10.065671	0.087326	-0.011752	0.027007	-0.099769	1.184451	-0.640877	-0.499518	0.092375	0.017069	0.861195	0	0
35454	1.555998	-2.004591	10.252292	0.073070	-0.011689	0.007527	-0.102112	1.181291	-0.644657	-0.499841	0.092166	0.017815	0.861015	0	0
35455	1.388852	-2.075706	10.166396	0.100042	-0.009802	-0.018667	-0.102113	1.181982	-0.645303	-0.499759	0.091776	0.018687	0.861086	0	0
35456	1.385759	-2.158593	9.795354	0.123582	-0.014841	-0.071391	-0.102098	1.181017	-0.648184	-0.499389	0.091327	0.019949	0.861320	0	0
35457	1.524531	-2.333301	9.647947	0.159616	-0.039201	-0.129448	-0.104185	1.177717	-0.649490	-0.498402	0.090869	0.021552	0.861901	0	0
35458	1.515160	-2.298980	9.835884	0.184967	-0.025075	-0.196176	-0.105225	1.175653	-0.650408	-0.496951	0.090176	0.023502	0.862760	0	0
35459	1.404133	-2.293176	9.877766	0.174443	-0.042430	-0.249152	-0.108105	1.171113	-0.649235	-0.494940	0.089642	0.025324	0.863920	0	0
35460	1.418093	-2.363384	9.763881	0.202435	-0.063261	-0.308959	-0.112555	1.166446	-0.651563	-0.492475	0.089164	0.027711	0.865304	0	0
35461	1.686772	-2.274056	9.772202	0.223199	-0.080729	-0.354754	-0.114241	1.162039	-0.652494	-0.489573	0.088690	0.030206	0.866914	0	0
35462	1.955095	-2.239562	9.938519	0.241260	-0.108723	-0.404146	-0.119491	1.158204	-0.653627	-0.486272	0.088385	0.033234	0.868690	0	0
35463	1.926694	-2.170860	10.309669	0.228924	-0.073702	-0.445510	-0.124455	1.151055	-0.655581	-0.482572	0.087793	0.035798	0.870710	0	0
35464	1.687618	-1.839141	10.421292	0.163730	-0.066618	-0.471376	-0.128630	1.143902	-0.657154	-0.478593	0.087471	0.038003	0.872842	0	0
35465	1.530668	-1.498914	10.378491	0.098421	-0.098068	-0.478898	-0.134147	1.139515	-0.656331	-0.474456	0.087701	0.039548	0.875006	0	0
35466	1.525944	-1.473448	10.042356	0.017048	-0.096267	-0.479470	-0.138343	1.137055	-0.659424	-0.470237	0.088330	0.040617	0.877169	0	0
35467	1.700460	-1.372312	9.739192	-0.047333	-0.122504	-0.487109	-0.144263	1.134050	-0.659103	-0.465870	0.089456	0.040984	0.879365	0	0
35468	1.756929	-1.588407	10.005395	-0.082975	-0.139975	-0.533320	-0.150450	1.132152	-0.659289	-0.461042	0.090912	0.041425	0.881737	0	0
35469	1.822224	-1.237723	10.016073	-0.089119	-0.149564	-0.560664	-0.157184	1.130806	-0.655024	-0.455953	0.092437	0.041596	0.884213	0	0
35470	1.945752	-0.842353	9.844110	-0.119480	-0.192409	-0.579497	-0.165230	1.129192	-0.652308	-0.450628	0.094499	0.041992	0.886703	0	0
35471	2.133198	-0.625497	9.662331	-0.169541	-0.202927	-0.586076	-0.170759	1.125217	-0.649001	-0.445182	0.096848	0.041712	0.889209	0	0
35472	2.252863	-0.434356	9.550539	-0.221417	-0.213449	-0.589130	-0.178403	1.123326	-0.647469	-0.439628	0.099543	0.041303	0.891691	0	0
35473	2.308741	-0.386709	9.543394	-0.240192	-0.192478	-0.585673	-0.186455	1.122402	-0.644354	-0.434084	0.102114	0.040352	0.894156	0	0
35474	2.313797	-0.366426	9.896875	-0.237609	-0.224062	-0.582249	-0.194242	1.123410	-0.644487	-0.428534	0.104971	0.039833	0.896523	0	0
35475	2.121114	-0.304103	10.122766	-0.260966	-0.202235	-0.561127	-0.201630	1.122483	-0.642427	-0.423147	0.107722	0.038716	0.898801	0	0
35476	2.043768	0.021364	10.175242	-0.312842	-0.178627	-0.557806	-0.208103	1.123760	-0.641794	-0.417716	0.110493	0.037299	0.901062	0	0
35477	2.102960	0.198495	10.046988	-0.386418	-0.184004	-0.508995	-0.214574	1.123794	-0.639607	-0.412632	0.113618	0.034925	0.903109	0	0
35478	2.253294	0.297180	9.667096	-0.475766	-0.134989	-0.511248	-0.220806	1.126309	-0.634137	-0.407416	0.116680	0.031804	0.905200	0	0
35479	2.430851	0.473973	9.730083	-0.501020	-0.164896	-0.476312	-0.226648	1.128821	-0.627238	-0.402463	0.120109	0.028296	0.907081	0	0
35480	2.469542	0.141961	9.798033	-0.484937	-0.150049	-0.470935	-0.233021	1.132717	-0.621621	-0.397560	0.123346	0.025105	0.908901	0	0
35481	2.330626	-0.371839	9.742854	-0.383814	-0.171808	-0.482675	-0.238313	1.134815	-0.620346	-0.392653	0.126363	0.022708	0.910681	0	0
35482	2.393328	-0.377676	9.566802	-0.304131	-0.156013	-0.484697	-0.244919	1.135679	-0.618671	-0.387818	0.128927	0.021202	0.912428	0	0
35483	2.597502	-0.182834	9.307719	-0.247750	-0.161265	-0.480796	-0.250872	1.137366	-0.616215	-0.383075	0.131312	0.020014	0.914117	0	0
35484	2.695168	-0.021118	8.955443	-0.252211	-0.128015	-0.463074	-0.254960	1.135178	-0.613042	-0.378487	0.133416	0.018846	0.915747	0	0
35485	2.660465	-0.148158	9.009560	-0.270188	-0.119312	-0.444685	-0.259985	1.134927	-0.608793	-0.374029	0.135509	0.017266	0.917301	0	0
35486	2.548597	-0.268953	9.335991	-0.307718	-0.080836	-0.453629	-0.266190	1.135650	-0.608300	-0.369441	0.137383	0.015399	0.918913	0	0
35487	2.491032	-0.217698	9.433210	-0.359694	-0.056409	-0.430984	-0.270160	1.135946	-0.605105	-0.364973	0.139228	0.012758	0.920461	0	0
35488	2.589882	-0.244444	9.590672	-0.393789	-0.053021	-0.413635	-0.274141	1.138174	-0.601890	-0.360619	0.141161	0.009941	0.921916	0	0
35489	2.663464	-0.422982	9.597597	-0.418894	-0.011102	-0.390815	-0.277597	1.141780	-0.600236	-0.356416	0.142801	0.006550	0.923327	0	0
35490	2.450765	-0.450247	9.577489	-0.431475	0.030903	-0.366023	-0.280523	1.144417	-0.597555	-0.352435	0.144091	0.003018	0.924672	0	0
35491	2.182812	-0.449505	9.923488	-0.431569	0.028258	-0.355386	-0.282790	1.146221	-0.593327	-0.348521	0.145403	-0.000672	0.925954	0	0
35492	2.006662	-0.435719	10.050139	-0.426224	0.083366	-0.337471	-0.283859	1.148159	-0.592508	-0.344792	0.146180	-0.004380	0.927216	0	0
35493	1.991879	-0.469938	9.833572	-0.388689	0.079894	-0.323109	-0.286261	1.150930	-0.589051	-0.341218	0.146850	-0.007892	0.928409	0	0
35494	2.088216	-0.497863	9.599296	-0.332367	0.085139	-0.305086	-0.286275	1.152862	-0.588249	-0.337915	0.147281	-0.010780	0.929519	0	0
35495	2.223573	-0.481872	9.668009	-0.263525	0.077210	-0.297603	-0.288671	1.154806	-0.585061	-0.334746	0.147540	-0.013145	0.930593	0	0
35496	2.237888	-0.506037	9.667607	-0.197365	0.095561	-0.281202	-0.290789	1.154816	-0.582811	-0.331856	0.147413	-0.014847	0.931623	0	0
35497	2.421254	-0.520211	9.432738	-0.115063	0.083316	-0.275412	-0.292761	1.153999	-0.583311	-0.329101	0.147112	-0.015867	0.932630	0	0
35498	2.827138	-0.478891	9.035563	-0.039930	0.067523	-0.263572	-0.294068	1.151245	-0.582274	-0.326612	0.146721	-0.016034	0.933563	0	0
35499	3.189230	-0.487336	8.770376	0.042403	0.043006	-0.267571	-0.294823	1.147387	-0.586477	-0.324159	0.146286	-0.015438	0.934496	0	0
35500	3.319094	-0.560628	8.729959	0.099698	0.048255	-0.272475	-0.294133	1.143520	-0.588875	-0.321804	0.145619	-0.014221	0.935433	0	0
35501	3.163785	-0.678620	9.076025	0.156827	0.037706	-0.256220	-0.297031	1.140221	-0.584427	-0.319615	0.144871	-0.012529	0.936323	0	0
35502	2.882717	-0.830971	9.663116	0.192561	0.067417	-0.252287	-0.298058	1.135810	-0.585369	-0.317583	0.143722	-0.010533	0.937216	0	0
35503	2.602660	-0.832709	9.953913	0.197838	0.116375	-0.225559	-0.298812	1.130985	-0.588276	-0.315725	0.142101	-0.008742	0.938109	0	0
35504	2.423781	-0.849072	9.652447	0.194332	0.161102	-0.220079	-0.300352	1.126166	-0.592738	-0.313981	0.140060	-0.007072	0.939015	0	0
35505	2.359457	-0.382604	9.442063	0.172833	0.154998	-0.207802	-0.298728	1.120914	-0.595946	-0.312243	0.138150	-0.005654	0.939887	0	0
35506	2.191289	-0.261097	9.420877	0.176347	0.137526	-0.197190	-0.298168	1.117739	-0.600032	-0.310699	0.136383	-0.004110	0.940664	0	0
35507	2.147125	-0.361509	9.506625	0.170988	0.142779	-0.200744	-0.297610	1.113734	-0.602038	-0.309019	0.134587	-0.002670	0.941481	0	0
35508	2.193748	-0.603963	9.779819	0.176207	0.102435	-0.188585	-0.298102	1.108079	-0.603130	-0.307560	0.133148	-0.001030	0.942166	0	0
35509	2.268733	-0.924365	9.804330	0.201257	0.140024	-0.179543	-0.299133	1.104220	-0.603675	-0.306116	0.131279	0.000675	0.942899	0	0
35510	2.469838	-0.488507	9.699455	0.242210	0.083038	-0.145935	-0.297637	1.098141	-0.606629	-0.305139	0.129818	0.002940	0.943413	0	0
35511	2.453593	-0.388151	9.441187	0.238617	0.100557	-0.130006	-0.297612	1.095106	-0.609009	-0.304205	0.128206	0.005061	0.943927	0	0
35512	2.539107	-0.244870	9.321930	0.220666	0.067285	-0.123202	-0.297981	1.091244	-0.610216	-0.303420	0.126957	0.007142	0.944334	0	0
35513	2.460893	-0.374350	9.253822	0.202720	0.060295	-0.112785	-0.298612	1.087108	-0.611683	-0.302594	0.125835	0.009035	0.944733	0	0
35514	2.298149	-0.507787	9.248885	0.222364	0.038473	-0.110937	-0.296731	1.082268	-0.613587	-0.301931	0.124852	0.011204	0.945052	0	0
35515	2.053538	-0.604836	9.136923	0.268767	-0.007829	-0.094849	-0.297488	1.077719	-0.615969	-0.301347	0.124173	0.013902	0.945292	0	0
35516	2.027390	-0.540327	8.928799	0.275885	-0.034917	-0.087821	-0.299181	1.074416	-0.616629	-0.300967	0.123722	0.016771	0.945426	0	0
35517	2.046009	-0.295604	8.777637	0.209583	-0.058582	-0.068956	-0.299820	1.070417	-0.616137	-0.300543	0.123700	0.019028	0.945521	0	0
35518	1.993165	-0.252285	8.651215	0.101134	-0.069167	-0.027461	-0.300597	1.068489	-0.616927	-0.300529	0.124106	0.020276	0.945446	0	0
35519	2.089743	-0.257520	8.758471	0.005196	-0.105190	0.003399	-0.303478	1.064916	-0.617180	-0.300525	0.125151	0.020651	0.945302	0	0
35520	2.104202	-0.262370	8.782324	-0.102294	-0.088677	0.034392	-0.305329	1.064649	-0.615328	-0.300847	0.126366	0.019959	0.945053	0	0
35521	2.045559	-0.364751	8.973921	-0.134698	-0.113276	0.064019	-0.305617	1.068377	-0.614634	-0.301238	0.127917	0.018958	0.944740	0	0
35522	2.131342	-0.526459	9.009775	-0.159782	-0.088842	0.076201	-0.305903	1.071552	-0.613293	-0.301915	0.129313	0.017676	0.944358	0	0
35523	2.315043	-0.503623	9.080553	-0.157233	-0.111709	0.097233	-0.308040	1.075151	-0.611659	-0.302590	0.130921	0.016411	0.943944	0	0
35524	2.392327	-0.504029	9.144773	-0.142114	-0.096046	0.120285	-0.307813	1.079150	-0.607707	-0.303698	0.132339	0.015260	0.943409	0	0
35525	2.664742	-0.586140	9.730298	-0.106574	-0.141796	0.144940	-0.310739	1.082892	-0.606843	-0.304883	0.134083	0.014502	0.942793	0	0
35526	2.366553	-0.730043	9.103943	-0.045573	-0.052327	0.152832	-0.309300	1.083159	-0.603730	-0.306417	0.134799	0.014082	0.942199	0	0
35527	2.729183	-0.679251	9.334522	-0.024253	-0.117246	0.161460	-0.311160	1.084963	-0.603031	-0.307869	0.136062	0.014001	0.941545	0	0
35528	2.631088	-0.894489	9.486709	-0.029663	-0.057798	0.182766	-0.310116	1.086060	-0.601601	-0.309694	0.136785	0.013706	0.940846	0	0
35529	2.748455	-1.025528	9.407282	-0.017216	-0.061352	0.200407	-0.311181	1.087860	-0.601828	-0.311528	0.137504	0.013459	0.940139	0	0
35530	2.944793	-0.938842	9.940127	0.057704	-0.124548	0.220057	-0.310401	1.090203	-0.602208	-0.313796	0.138587	0.014140	0.939216	0	0
35531	2.229029	-0.714469	9.126938	0.095370	-0.033236	0.251782	-0.310416	1.092687	-0.601922	-0.316269	0.138694	0.014786	0.938360	0	0
35532	2.484861	-1.085430	9.596329	0.087914	-0.155937	0.266100	-0.311859	1.092420	-0.603991	-0.318981	0.139980	0.015786	0.937234	0	0
35533	2.275941	-1.277029	10.117455	0.024300	-0.044089	0.303063	-0.310826	1.094897	-0.601633	-0.321832	0.140417	0.015708	0.936195	0	0
35534	2.242779	-1.183309	10.005860	-0.003440	-0.047573	0.306404	-0.310847	1.097933	-0.600558	-0.324777	0.140983	0.015446	0.935096	0	0
35535	2.238562	-0.757789	9.929075	-0.089456	-0.047659	0.337589	-0.308768	1.102890	-0.599758	-0.327785	0.141817	0.014253	0.933939	0	0
35536	2.442630	-0.579607	9.727483	-0.160952	-0.058164	0.322911	-0.307343	1.105779	-0.597010	-0.330643	0.142995	0.012529	0.932776	0	0
35537	2.793341	-0.491714	9.475519	-0.209265	-0.082726	0.322388	-0.307394	1.113231	-0.594586	-0.333325	0.144543	0.010358	0.931608	0	0
35538	3.005316	-0.563265	9.427204	-0.228853	-0.115960	0.292088	-0.306105	1.117087	-0.592218	-0.335789	0.146479	0.008239	0.930442	0	0
35539	3.223359	-0.802897	9.487458	-0.203708	-0.126464	0.265682	-0.306141	1.121502	-0.589042	-0.337936	0.148410	0.006359	0.929372	0	0
35540	3.306764	-0.966330	9.739614	-0.175023	-0.154465	0.237528	-0.308023	1.127309	-0.588434	-0.339964	0.150515	0.004952	0.928302	0	0
35541	3.147089	-1.012775	9.875045	-0.122219	-0.128183	0.238044	-0.307531	1.131030	-0.584359	-0.341968	0.152185	0.003879	0.927298	0	0
35542	3.221814	-0.695685	9.935726	-0.096180	-0.131668	0.217114	-0.309676	1.135872	-0.582451	-0.343918	0.153806	0.003158	0.926312	0	0
35543	2.666195	-0.707636	9.329933	-0.131653	0.001644	0.203417	-0.307590	1.140001	-0.582050	-0.345584	0.154305	0.001614	0.925613	0	0
35544	2.684435	-0.524624	9.447240	-0.147747	-0.073579	0.176622	-0.308269	1.143179	-0.581617	-0.347088	0.155563	0.000281	0.924840	0	0
35545	2.615021	-0.437608	9.410386	-0.151169	-0.038501	0.153853	-0.307504	1.146486	-0.579508	-0.348259	0.156498	-0.001218	0.924242	0	0
35546	2.797968	-0.505188	9.013882	-0.135833	-0.040174	0.136275	-0.306999	1.149380	-0.577921	-0.349426	0.157405	-0.002490	0.923644	0	0
35547	2.898771	-0.588065	8.911119	-0.099082	-0.033146	0.125949	-0.306893	1.153244	-0.576709	-0.350416	0.158111	-0.003469	0.923145	0	0
35548	2.936415	-0.727763	8.942835	-0.002363	-0.019096	0.109041	-0.307295	1.153797	-0.575784	-0.351570	0.158357	-0.003534	0.922664	0	0
35549	2.964775	-0.812332	8.888743	0.088890	-0.040059	0.106081	-0.306249	1.155724	-0.576303	-0.352671	0.158471	-0.002711	0.922227	0	0
35550	2.998477	-0.827013	8.893091	0.101426	-0.019076	0.109760	-0.305447	1.154616	-0.577501	-0.354031	0.158350	-0.001814	0.921729	0	0
35551	2.954350	-0.920385	8.921238	0.094262	-0.004204	0.114161	-0.306355	1.152690	-0.578942	-0.355211	0.158118	-0.001072	0.921316	0	0
35552	3.250267	-0.746174	9.228316	0.115612	-0.038501	0.123825	-0.305310	1.155031	-0.579717	-0.356744	0.158124	0.000006	0.920723	0	0
35553	2.542670	-1.072242	8.550526	0.076527	0.135079	0.129617	-0.306097	1.153931	-0.579194	-0.358035	0.156674	0.000069	0.920470	0	0
35554	2.701354	-0.848168	9.082872	0.110317	-0.031284	0.113386	-0.306611	1.152554	-0.580766	-0.359462	0.156630	0.001091	0.919920	0	0
35555	2.530101	-0.831411	9.406591	0.071021	0.040443	0.109882	-0.303965	1.151436	-0.581339	-0.360561	0.156069	0.001473	0.919585	0	0
35556	2.807591	-0.851272	9.125180	0.050461	0.003684	0.102469	-0.303044	1.151569	-0.580830	-0.361830	0.155918	0.001843	0.919111	0	0
35557	2.839225	-0.820008	9.204577	0.054051	-0.005075	0.095409	-0.303447	1.152675	-0.580682	-0.362767	0.155837	0.002261	0.918754	0	0
35558	2.964658	-0.835715	9.107181	0.087207	0.013301	0.092154	-0.303044	1.152536	-0.582386	-0.364023	0.155463	0.002954	0.918319	0	0
35559	2.988835	-0.833330	9.162276	0.096200	-0.006799	0.074515	-0.302501	1.150325	-0.583200	-0.364832	0.155246	0.003805	0.918032	0	0
35560	3.012816	-0.859682	9.257900	0.114202	0.005482	0.051766	-0.302104	1.150047	-0.583078	-0.365780	0.154843	0.004840	0.917717	0	0
35561	3.123930	-0.855645	9.288232	0.110615	-0.010299	0.048125	-0.302631	1.150326	-0.583850	-0.366366	0.154607	0.005884	0.917517	0	0
35562	3.167351	-0.865283	9.393494	0.105282	-0.024300	0.033038	-0.301569	1.149216	-0.583877	-0.367161	0.154507	0.006981	0.917209	0	0
35563	3.268670	-0.880412	9.423689	0.048023	-0.022598	0.031711	-0.303006	1.147016	-0.584399	-0.367497	0.154617	0.007528	0.917051	0	0
35564	3.384485	-0.895544	9.489809	-0.005611	-0.031374	0.016269	-0.302473	1.146738	-0.585324	-0.367962	0.154986	0.007660	0.916801	0	0
35565	3.447188	-0.910143	9.594848	-0.042320	-0.025309	0.020406	-0.304449	1.146749	-0.586207	-0.368052	0.155458	0.007415	0.916687	0	0
35566	3.394011	-0.919186	9.648076	-0.035202	-0.026194	0.027517	-0.303019	1.147981	-0.582171	-0.368572	0.155890	0.007238	0.916406	0	0
35567	3.273776	-0.855120	9.842118	-0.030732	-0.005205	0.029432	-0.304878	1.149647	-0.581213	-0.368763	0.156140	0.007018	0.916289	0	0
35568	3.143556	-0.825693	9.694572	-0.034291	0.019346	0.036593	-0.304350	1.150197	-0.582259	-0.369344	0.156152	0.006664	0.916055	0	0
35569	3.123588	-0.912510	9.568772	-0.010919	0.037797	0.020960	-0.305140	1.150201	-0.582900	-0.369490	0.155936	0.006485	0.916034	0	0
35570	3.146909	-1.028131	9.572048	-0.005571	0.049151	0.028059	-0.305402	1.150479	-0.583676	-0.370013	0.155570	0.006292	0.915887	0	0
35571	3.150064	-1.259328	9.482842	0.015998	0.075457	0.015929	-0.303430	1.152954	-0.586031	-0.370157	0.154910	0.006227	0.915941	0	0
35572	3.139670	-1.360416	9.433703	0.049923	0.089431	0.037358	-0.303151	1.151297	-0.587748	-0.370834	0.153970	0.006376	0.915824	0	0
35573	3.187876	-1.366236	9.226533	0.026628	0.087676	0.049507	-0.301963	1.151291	-0.587766	-0.371304	0.153163	0.006307	0.915770	0	0
35574	3.194638	-1.429245	9.088759	-0.030602	0.092944	0.047335	-0.299994	1.151693	-0.585834	-0.371909	0.152490	0.005683	0.915641	0	0
35575	3.729605	-1.254683	9.333695	-0.066526	0.052446	0.059133	-0.300259	1.153214	-0.588034	-0.372321	0.152360	0.004879	0.915500	0	0
35576	2.854622	-1.317975	7.641351	-0.018751	0.180808	0.065520	-0.299194	1.153072	-0.590661	-0.373077	0.150839	0.004001	0.915448	0	0
35577	2.987438	-1.329843	8.031814	-0.045087	-0.125528	0.050069	-0.299201	1.154452	-0.590908	-0.373431	0.152262	0.004071	0.915068	0	0
35578	2.680810	-1.340273	8.558269	-0.142578	0.112307	0.097881	-0.298156	1.157208	-0.592332	-0.374289	0.151833	0.002264	0.914795	0	0
35579	2.504835	-1.304605	8.762078	-0.211632	0.002054	0.095272	-0.298454	1.160243	-0.587730	-0.374808	0.152710	0.000257	0.914439	0	0
35580	2.191613	-1.219243	9.135878	-0.268960	0.045758	0.112739	-0.297951	1.164381	-0.587436	-0.375591	0.153363	-0.002480	0.914005	0	0
35581	2.112838	-1.102188	9.459951	-0.210000	0.005476	0.113064	-0.295880	1.168646	-0.583118	-0.376273	0.154192	-0.004523	0.913577	0	0
35582	1.877316	-0.955072	9.776110	-0.102679	0.029981	0.122840	-0.294055	1.171948	-0.582200	-0.377444	0.154364	-0.005691	0.913058	0	0
35583	1.757756	-0.799360	10.052914	0.004721	0.055373	0.116727	-0.293531	1.172773	-0.582591	-0.378488	0.153916	-0.005976	0.912700	0	0
35584	1.746221	-0.726847	10.140367	0.099651	0.077292	0.101654	-0.291409	1.173040	-0.586405	-0.379836	0.152892	-0.005432	0.912315	0	0
35585	1.902498	-0.815314	9.924104	0.155154	0.103542	0.108261	-0.290076	1.171377	-0.587616	-0.381031	0.151422	-0.004521	0.912067	0	0
35586	2.060434	-1.000814	9.442343	0.146378	0.121147	0.087919	-0.288995	1.170685	-0.594034	-0.382356	0.149819	-0.003692	0.911781	0	0
35587	2.187672	-1.096410	9.180584	0.121397	0.097573	0.071739	-0.287129	1.169020	-0.596820	-0.383166	0.148527	-0.003017	0.911655	0	0
35588	2.340670	-1.307352	9.018218	0.104263	0.080872	0.099665	-0.285819	1.170946	-0.597473	-0.384548	0.147451	-0.002435	0.911249	0	0
35589	2.579822	-1.310144	9.501598	0.185489	0.005455	0.106950	-0.285807	1.168185	-0.596456	-0.385774	0.146748	-0.000880	0.910847	0	0
35590	2.414649	-1.445924	9.511076	0.196240	0.071970	0.122271	-0.286837	1.165431	-0.599078	-0.387435	0.145396	0.000530	0.910359	0	0
35591	2.395131	-1.474576	9.530142	0.144208	0.026421	0.138469	-0.283138	1.165412	-0.600831	-0.388884	0.144656	0.001571	0.909858	0	0
35592	2.289364	-1.404274	9.440536	0.090514	0.031689	0.145194	-0.281942	1.164578	-0.601901	-0.390594	0.144079	0.002141	0.909215	0	0
35593	2.376920	-1.311653	9.277417	0.047447	-0.010359	0.164110	-0.281942	1.165407	-0.603198	-0.392135	0.144046	0.002399	0.908556	0	0
35594	2.322464	-1.161952	9.327675	0.033121	-0.005118	0.167595	-0.280360	1.165122	-0.602442	-0.393925	0.144028	0.002552	0.907784	0	0
35595	2.330655	-1.031910	9.401200	0.042027	-0.025265	0.169372	-0.280890	1.165401	-0.602431	-0.395504	0.144148	0.002807	0.907078	0	0
35596	2.413305	-0.955558	9.410978	0.054518	-0.027931	0.176493	-0.278789	1.166908	-0.602057	-0.397398	0.144252	0.003231	0.906232	0	0
35597	2.534250	-0.927552	9.439096	0.071507	-0.027972	0.178348	-0.279318	1.166496	-0.601009	-0.399098	0.144277	0.003753	0.905478	0	0
35598	2.594632	-0.927819	9.505866	0.064289	-0.042897	0.185271	-0.278261	1.166628	-0.601806	-0.401075	0.144477	0.004312	0.904570	0	0
35599	2.732733	-0.866112	9.587098	0.065252	-0.033298	0.171183	-0.278006	1.167731	-0.601016	-0.402697	0.144575	0.004813	0.903831	0	0
35600	2.853430	-0.869668	9.518723	0.042848	-0.024603	0.183352	-0.276167	1.169930	-0.602588	-0.404656	0.144694	0.005112	0.902935	0	0
35601	2.913678	-0.886939	9.530021	0.067056	-0.033334	0.169376	-0.276706	1.170345	-0.599966	-0.406260	0.144787	0.005641	0.902196	0	0
35602	2.944660	-0.940458	9.411374	0.122509	-0.033319	0.176812	-0.275783	1.170617	-0.600238	-0.408278	0.144660	0.006705	0.901298	0	0
35603	2.977671	-1.046990	9.265663	0.129650	-0.033311	0.183885	-0.276049	1.170480	-0.599453	-0.410099	0.144503	0.007784	0.900487	0	0
35604	2.919243	-1.113822	9.284626	0.117135	-0.040287	0.178485	-0.274976	1.169510	-0.602872	-0.412130	0.144458	0.008827	0.899557	0	0
35605	2.928313	-1.195717	9.269186	0.110774	-0.042086	0.199561	-0.275763	1.169515	-0.604165	-0.414058	0.144461	0.009753	0.898661	0	0
35606	2.924925	-1.334881	9.370959	0.097261	-0.050890	0.213500	-0.274573	1.168680	-0.603669	-0.416353	0.144594	0.010608	0.897569	0	0
35607	2.839683	-1.446315	9.680446	0.109592	-0.024774	0.255096	-0.273125	1.169224	-0.603816	-0.418775	0.144452	0.011366	0.896455	0	0
35608	2.747803	-1.464670	9.736304	0.105870	-0.003845	0.291295	-0.272075	1.170046	-0.603693	-0.421744	0.144133	0.011985	0.895106	0	0
35609	2.763157	-1.337868	9.554975	0.075382	0.010121	0.315821	-0.271294	1.173356	-0.606021	-0.424657	0.143826	0.012196	0.893774	0	0
35610	2.811894	-1.275756	9.540849	-0.003416	0.001310	0.327550	-0.269718	1.175142	-0.606941	-0.427755	0.143926	0.011758	0.892285	0	0
35611	2.729539	-1.317767	9.750167	-0.021452	-0.012763	0.348527	-0.265403	1.179533	-0.603570	-0.430810	0.144236	0.011151	0.890772	0	0
35612	2.603621	-1.365064	9.693029	0.008899	0.002994	0.369983	-0.263970	1.181871	-0.602002	-0.434271	0.144270	0.010750	0.889089	0	0
35613	2.464108	-1.282803	9.495701	0.014183	-0.008347	0.391191	-0.261870	1.185035	-0.604482	-0.437746	0.144384	0.010373	0.887369	0	0
35614	2.387151	-1.234499	9.364737	-0.014568	-0.028487	0.415617	-0.256871	1.187216	-0.604276	-0.441544	0.144802	0.009832	0.885423	0	0
35615	2.358353	-1.210162	9.384492	-0.046917	-0.047799	0.439998	-0.255181	1.192177	-0.605296	-0.445345	0.145531	0.009010	0.883407	0	0
35616	2.223145	-1.213371	9.563469	-0.041563	-0.060033	0.434741	-0.254273	1.194103	-0.604116	-0.449228	0.146343	0.008338	0.881311	0	0
35617	2.107338	-1.202520	9.670340	-0.025633	-0.054855	0.471920	-0.252852	1.199478	-0.604345	-0.453323	0.147030	0.007678	0.879102	0	0
35618	2.026841	-0.980413	9.736075	0.004805	-0.039092	0.472267	-0.249314	1.203600	-0.604228	-0.457581	0.147445	0.007264	0.876828	0	0
35619	1.999723	-0.716052	9.597551	0.001294	-0.042536	0.461720	-0.247760	1.208007	-0.603294	-0.461609	0.147886	0.006796	0.874643	0	0
35620	2.170000	-0.535251	9.379456	-0.029070	-0.054779	0.452633	-0.245676	1.211860	-0.601982	-0.465618	0.148588	0.006186	0.872401	0	0
35621	2.387919	-0.446172	9.176719	0.003232	-0.078368	0.431593	-0.242263	1.214187	-0.601097	-0.469363	0.149322	0.005953	0.870268	0	0
35622	2.600683	-0.409323	9.184920	0.082021	-0.102866	0.412636	-0.240428	1.216247	-0.601366	-0.473193	0.149914	0.006599	0.868085	0	0
35623	2.682354	-0.472235	9.270013	0.173376	-0.100205	0.390361	-0.238581	1.217204	-0.603081	-0.476812	0.150031	0.008024	0.866069	0	0
35624	2.653284	-0.488536	9.371017	0.193060	-0.089713	0.390546	-0.238572	1.216791	-0.604912	-0.480609	0.149975	0.009606	0.863962	0	0
35625	2.499057	-0.446248	9.435321	0.146575	-0.054696	0.390388	-0.236342	1.219678	-0.606092	-0.484172	0.149824	0.010593	0.861985	0	0
35626	2.330232	-0.420551	9.542820	0.112573	-0.047678	0.390219	-0.233690	1.219943	-0.610697	-0.487842	0.149787	0.011280	0.859911	0	0
35627	2.347355	-0.382862	9.326804	0.094855	-0.023083	0.364632	-0.231716	1.221589	-0.612016	-0.491094	0.149605	0.011713	0.858084	0	0
35628	2.427694	-0.292060	9.336768	0.128920	-0.043179	0.344535	-0.229742	1.222683	-0.612557	-0.494358	0.149438	0.012583	0.856224	0	0
35629	2.630285	-0.322876	9.214499	0.168389	-0.031790	0.328938	-0.226182	1.221558	-0.610403	-0.497397	0.148963	0.013754	0.854528	0	0
35630	2.801071	-0.411200	9.082229	0.189906	-0.033538	0.321973	-0.225921	1.221832	-0.610013	-0.500525	0.148404	0.015128	0.852773	0	0
35631	2.797466	-0.579365	9.138007	0.188997	-0.047537	0.318357	-0.224729	1.223070	-0.613412	-0.503485	0.147960	0.016583	0.851079	0	0
35632	2.758626	-0.607910	9.142820	0.178232	-0.044046	0.325346	-0.221820	1.222641	-0.614896	-0.506607	0.147546	0.017904	0.849270	0	0
35633	2.603702	-0.664131	9.239645	0.152219	-0.059793	0.332182	-0.221029	1.223880	-0.616592	-0.509612	0.147393	0.019096	0.847470	0	0
35634	2.579529	-0.666465	9.201373	0.116372	-0.059820	0.346026	-0.221044	1.226502	-0.616696	-0.512777	0.147427	0.019938	0.845534	0	0
35635	2.586833	-0.659203	9.235041	0.096696	-0.038843	0.349482	-0.219463	1.227046	-0.617106	-0.515837	0.147382	0.020531	0.843664	0	0
35636	2.714875	-0.654998	9.363765	0.092147	-0.047684	0.359951	-0.216706	1.228549	-0.615828	-0.519060	0.147437	0.021082	0.841662	0	0
35637	2.892952	-0.742790	9.423706	0.089375	-0.058280	0.373918	-0.213946	1.229913	-0.615335	-0.522294	0.147597	0.021686	0.839615	0	0
35638	3.042003	-0.835380	9.414145	0.074975	-0.057492	0.392257	-0.212242	1.232251	-0.616120	-0.525737	0.147827	0.022094	0.837412	0	0
35639	3.055748	-0.941136	9.472895	0.080257	-0.063666	0.407226	-0.209886	1.236656	-0.618200	-0.529218	0.148090	0.022609	0.835157	0	0
35640	3.086810	-1.321694	9.376925	0.037324	-0.043542	0.410426	-0.209899	1.239141	-0.618437	-0.532735	0.148402	0.022600	0.832862	0	0
35641	3.219145	-1.389916	9.427872	0.024779	-0.058464	0.408463	-0.208211	1.242857	-0.616729	-0.536125	0.148917	0.022627	0.830591	0	0
35642	2.952700	-2.146267	8.383229	0.144879	-0.026593	0.397066	-0.206632	1.243677	-0.617136	-0.539682	0.148503	0.023440	0.828336	0	0
35643	2.979026	-1.510874	8.587381	0.094458	-0.302256	0.383481	-0.204795	1.245737	-0.617665	-0.542890	0.150661	0.025398	0.825788	0	0
35644	2.841852	-1.788307	8.751206	0.078521	0.027492	0.437410	-0.199789	1.247505	-0.618768	-0.546707	0.150170	0.025303	0.823359	0	0
35645	3.115394	-1.357422	8.777834	0.046095	-0.100385	0.449053	-0.198231	1.252190	-0.619528	-0.550410	0.150937	0.025672	0.820736	0	0
35646	2.978161	-1.653142	9.253883	0.038877	-0.058468	0.459696	-0.193622	1.253959	-0.620363	-0.554298	0.151372	0.025683	0.818035	0	0
35647	2.905722	-1.670142	9.802277	0.076366	-0.055066	0.465275	-0.191512	1.254638	-0.621172	-0.558168	0.151599	0.026021	0.815346	0	0
35648	2.563569	-1.584016	10.351778	0.129960	-0.020107	0.480880	-0.187838	1.258483	-0.622233	-0.562347	0.151213	0.026528	0.812525	0	0
35649	2.545592	-1.396300	10.342074	0.113966	0.037656	0.474849	-0.184284	1.259568	-0.621754	-0.566352	0.150464	0.026624	0.809875	0	0
35650	2.652101	-1.347783	9.961985	0.062114	0.049929	0.479788	-0.179945	1.263272	-0.624002	-0.570409	0.149886	0.026187	0.807144	0	0
35651	2.935634	-1.533818	9.625738	0.001361	0.039438	0.465093	-0.173892	1.266690	-0.625365	-0.574141	0.149753	0.025373	0.804545	0	0
35652	2.995159	-1.647714	9.498940	0.000474	0.022833	0.461463	-0.171270	1.269437	-0.625377	-0.577933	0.149733	0.024621	0.801852	0	0
35653	2.992603	-1.666981	9.484322	0.037100	0.027189	0.475842	-0.166399	1.271481	-0.626214	-0.581776	0.149493	0.024147	0.799128	0	0
35654	2.896867	-1.550513	9.573007	0.060284	-0.001689	0.483006	-0.163389	1.275467	-0.625959	-0.585787	0.149322	0.023982	0.796229	0	0
35655	2.732829	-1.525368	9.512224	0.031638	-0.020010	0.482787	-0.159314	1.279034	-0.627812	-0.589639	0.149489	0.023728	0.793357	0	0
35656	2.540388	-1.422781	9.534290	-0.014905	-0.051459	0.477125	-0.156298	1.280811	-0.625491	-0.593444	0.150147	0.023264	0.790404	0	0
35657	2.376270	-1.407389	9.430137	-0.063184	-0.029531	0.478670	-0.152375	1.286172	-0.624715	-0.597092	0.150940	0.022315	0.787528	0	0
35658	2.216933	-1.397021	9.268203	-0.090015	-0.043452	0.476715	-0.149492	1.288640	-0.623168	-0.600751	0.151975	0.021210	0.784571	0	0
35659	2.036530	-1.294955	9.150765	-0.098888	-0.042475	0.464395	-0.145046	1.295240	-0.623170	-0.604204	0.153066	0.020068	0.781733	0	0
35660	2.049308	-1.194253	9.079713	-0.125676	-0.059939	0.450057	-0.142441	1.300885	-0.622762	-0.607582	0.154433	0.018826	0.778871	0	0
35661	2.093425	-1.103197	9.080379	-0.105853	-0.070369	0.416684	-0.139832	1.304181	-0.619898	-0.610622	0.155760	0.017864	0.776248	0	0
35662	2.092844	-0.852513	9.256307	-0.032471	-0.082617	0.406648	-0.137213	1.306927	-0.618997	-0.613758	0.156722	0.017548	0.773584	0	0
35663	2.134885	-0.713409	9.233510	0.028515	-0.061555	0.382512	-0.133799	1.309392	-0.618632	-0.616724	0.157140	0.017623	0.771134	0	0
35664	2.116976	-0.520478	9.356050	0.093066	-0.050997	0.354866	-0.133007	1.309941	-0.619683	-0.619623	0.157071	0.018158	0.768808	0	0
35665	2.214061	-0.453662	9.430484	0.175655	-0.005407	0.306270	-0.129314	1.310750	-0.621036	-0.622228	0.156122	0.019137	0.766872	0	0
35666	2.354053	-0.462017	9.414761	0.274243	0.001663	0.271724	-0.127332	1.310187	-0.621202	-0.624754	0.154504	0.020865	0.765098	0	0
35667	2.517564	-0.552858	9.227247	0.311933	0.040186	0.263263	-0.123348	1.306854	-0.623384	-0.627232	0.152341	0.022676	0.763452	0	0
35668	2.704517	-0.742477	9.045607	0.346039	0.047223	0.245823	-0.121740	1.303810	-0.625526	-0.629647	0.149915	0.024703	0.761879	0	0
35669	2.864560	-0.980050	8.844420	0.369321	0.066466	0.251257	-0.118787	1.299382	-0.633054	-0.632101	0.147190	0.026814	0.760306	0	0
35670	2.856616	-1.076332	8.800121	0.385420	0.071725	0.254901	-0.114788	1.294946	-0.637856	-0.634624	0.144325	0.028972	0.758672	0	0
35671	2.706742	-1.103560	8.952512	0.383543	0.080445	0.272579	-0.112923	1.292729	-0.639603	-0.637236	0.141411	0.031080	0.756946	0	0
35672	2.624533	-1.126227	9.195699	0.395993	0.064659	0.277914	-0.108923	1.288293	-0.644667	-0.639909	0.138532	0.033326	0.755126	0	0
35673	2.629898	-1.053875	9.273392	0.361959	0.068114	0.284739	-0.105457	1.283307	-0.647118	-0.642550	0.135851	0.035334	0.753277	0	0
35674	2.642772	-0.938831	9.173662	0.290392	0.082099	0.289577	-0.103057	1.280535	-0.649792	-0.645142	0.133516	0.036655	0.751413	0	0
35675	2.550367	-0.697057	9.347878	0.250091	0.082062	0.294644	-0.099604	1.278034	-0.652610	-0.647688	0.131452	0.037721	0.749532	0	0
35676	2.516961	-0.648021	9.567433	0.308165	0.064523	0.302068	-0.096034	1.277463	-0.654236	-0.650369	0.129134	0.039270	0.747531	0	0
35677	2.603441	-0.715620	9.705304	0.390501	0.054020	0.290251	-0.091241	1.272195	-0.658406	-0.653028	0.126362	0.041577	0.745559	0	0
35678	2.656906	-0.667932	9.705391	0.424496	0.067999	0.295830	-0.087784	1.269418	-0.661749	-0.655781	0.123253	0.043978	0.743522	0	0
35679	2.728523	-0.779503	9.583323	0.401222	0.067988	0.300906	-0.087475	1.264588	-0.666760	-0.658506	0.120311	0.046263	0.741454	0	0
35680	2.857864	-0.929408	9.657392	0.383320	0.068809	0.299826	-0.082950	1.260012	-0.671051	-0.661200	0.117462	0.048344	0.739378	0	0
35681	2.790821	-0.860507	9.995231	0.354608	0.095834	0.316484	-0.079611	1.256823	-0.677658	-0.663966	0.114630	0.050085	0.737225	0	0
35682	2.559685	-0.769335	10.118440	0.345566	0.094080	0.334120	-0.075093	1.253074	-0.681157	-0.666851	0.111856	0.051678	0.734934	0	0
35683	2.525303	-0.848558	10.079372	0.341927	0.088820	0.346406	-0.070579	1.249738	-0.684129	-0.669788	0.109172	0.053336	0.732545	0	0
35684	2.405569	-0.708137	10.074810	0.346363	0.087084	0.355308	-0.066347	1.247507	-0.683694	-0.672790	0.106449	0.054955	0.730070	0	0
35685	2.328467	-0.681362	9.982052	0.318682	0.107252	0.351686	-0.063420	1.245147	-0.687024	-0.675719	0.103784	0.056307	0.727642	0	0
35686	2.179969	-0.509586	9.932435	0.260489	0.113384	0.363701	-0.058766	1.241536	-0.692090	-0.678674	0.101450	0.057112	0.725154	0	0
35687	2.009260	-0.411554	10.093656	0.191459	0.125560	0.393270	-0.052811	1.240125	-0.695195	-0.681756	0.099528	0.057365	0.722504	0	0
35688	1.770083	-0.426637	10.057092	0.152895	0.137820	0.417775	-0.049382	1.240659	-0.696025	-0.684978	0.097775	0.057168	0.719706	0	0
35689	1.673916	-0.361508	9.873613	0.146508	0.122068	0.445915	-0.043832	1.240078	-0.698073	-0.688366	0.096200	0.057055	0.716688	0	0
35690	1.698911	-0.237194	9.689769	0.094530	0.092298	0.461312	-0.039346	1.239501	-0.697624	-0.691785	0.095197	0.056706	0.713552	0	0
35691	1.689036	-0.261713	9.511724	0.015735	0.087030	0.477463	-0.033813	1.240851	-0.697825	-0.695223	0.094781	0.055859	0.710325	0	0
35692	1.717224	-0.372518	9.529434	-0.032675	0.075594	0.493779	-0.029207	1.243173	-0.698655	-0.698709	0.094792	0.054686	0.706986	0	0
35693	1.721124	-0.502435	9.527906	-0.036204	0.055512	0.476029	-0.023427	1.247144	-0.698442	-0.702039	0.094949	0.053681	0.703736	0	0
35694	1.898613	-0.669847	9.505224	-0.011257	0.025692	0.490115	-0.017375	1.250424	-0.699546	-0.705461	0.095155	0.053010	0.700328	0	0
35695	2.053638	-0.601424	9.466220	-0.048839	0.029135	0.493346	-0.013961	1.252475	-0.698272	-0.708854	0.095592	0.052081	0.696905	0	0
35696	2.054081	-0.534550	9.313170	-0.131079	0.008188	0.475065	-0.009912	1.257696	-0.695410	-0.712007	0.096756	0.050709	0.693623	0	0
35697	1.937586	-0.606738	9.005717	-0.190059	-0.014443	0.460481	-0.006248	1.262368	-0.694637	-0.714978	0.098479	0.049137	0.690430	0	0
35698	1.762861	-0.730167	9.097133	-0.175714	-0.072092	0.433967	-0.003911	1.266909	-0.691495	-0.717732	0.100490	0.048067	0.687351	0	0
35699	1.510763	-0.871850	9.313980	-0.170271	-0.040528	0.420065	-0.000524	1.274896	-0.692511	-0.720400	0.102223	0.046848	0.684382	0	0
35700	1.288835	-0.849901	9.633389	-0.150608	-0.026527	0.420323	0.001298	1.277921	-0.690421	-0.723077	0.103730	0.045633	0.681408	0	0
35701	1.255392	-0.799128	9.634261	-0.161371	-0.010796	0.430896	0.005495	1.282177	-0.690442	-0.725815	0.105182	0.044233	0.678361	0	0
35702	1.247129	-0.595437	9.367499	-0.213259	-0.018641	0.435826	0.009417	1.286985	-0.688496	-0.728505	0.107093	0.042519	0.675281	0	0
35703	1.387528	-0.541758	9.189057	-0.204180	-0.029953	0.408508	0.013860	1.292894	-0.686156	-0.731008	0.108957	0.040978	0.672366	0	0
35704	1.447341	-0.621409	9.250113	-0.170108	-0.012443	0.395566	0.016741	1.295086	-0.683829	-0.733446	0.110490	0.039550	0.669541	0	0
35705	1.841326	-0.575681	9.477961	-0.136028	-0.009046	0.372803	0.020142	1.299345	-0.682533	-0.735768	0.111689	0.038348	0.666859	0	0
35706	2.131199	-0.567718	9.675029	-0.100981	0.017160	0.341341	0.023555	1.304021	-0.685670	-0.737910	0.112492	0.037223	0.664417	0	0
35707	2.333498	-0.637229	9.482620	-0.036405	-0.014249	0.302856	0.027228	1.306484	-0.683875	-0.739857	0.112964	0.036805	0.662190	0	0
35708	2.568128	-0.913746	9.321199	0.050617	-0.008895	0.255803	0.028943	1.306751	-0.684420	-0.741580	0.112786	0.036974	0.660281	0	0
35709	2.372816	-1.206185	9.148885	0.161794	0.029818	0.219747	0.031841	1.307011	-0.683809	-0.743205	0.111478	0.037644	0.658636	0	0
35710	2.145166	-1.296069	9.063294	0.269310	0.023010	0.187073	0.034377	1.303134	-0.685843	-0.744720	0.109438	0.039095	0.657181	0	0
35711	1.944879	-1.271008	8.882656	0.362293	0.037074	0.211663	0.036931	1.298707	-0.692451	-0.746498	0.106592	0.041041	0.655511	0	0
35712	1.879918	-1.241313	8.989305	0.415052	0.016090	0.209351	0.038829	1.291936	-0.696201	-0.748287	0.103515	0.043475	0.653805	0	0
35713	1.938904	-1.114994	9.547826	0.399629	-0.010359	0.233811	0.041245	1.287786	-0.701499	-0.750199	0.100709	0.045996	0.651877	0	0
35714	1.823686	-1.022324	9.670053	0.290372	0.024548	0.263152	0.042473	1.282398	-0.704312	-0.752185	0.098533	0.047496	0.649810	0	0
35715	1.588393	-1.160931	9.362861	0.114867	0.047282	0.307825	0.047232	1.281130	-0.705179	-0.754299	0.097520	0.047652	0.647496	0	0
35716	1.520611	-1.180069	9.223831	-0.060680	0.027947	0.345267	0.049870	1.281945	-0.706647	-0.756457	0.098003	0.046768	0.644966	0	0
35717	1.484445	-1.174740	9.301111	-0.232504	0.043620	0.355537	0.055117	1.285780	-0.704600	-0.758519	0.099653	0.044652	0.642436	0	0
35718	1.543216	-1.068603	9.551773	-0.332716	0.040037	0.348624	0.057712	1.291561	-0.701711	-0.760409	0.102116	0.041920	0.639995	0	0
35719	1.634981	-1.077987	9.863308	-0.354265	0.011940	0.348329	0.062926	1.300087	-0.698052	-0.762257	0.104880	0.039262	0.637513	0	0
35720	1.804986	-1.276815	9.773035	-0.318463	-0.018678	0.337815	0.065249	1.306974	-0.694495	-0.764033	0.107600	0.037077	0.635060	0	0
35721	1.897994	-1.436601	9.669455	-0.205659	-0.056218	0.313770	0.068909	1.311645	-0.692677	-0.765764	0.109647	0.035918	0.632687	0	0
35722	1.930488	-1.619686	9.657456	-0.117997	-0.046589	0.320565	0.069540	1.316472	-0.692378	-0.767610	0.111001	0.035234	0.630247	0	0
35723	2.032432	-1.893746	9.961054	-0.044556	-0.061462	0.290112	0.072959	1.317695	-0.691373	-0.769350	0.111840	0.035160	0.627978	0	0
35724	2.113067	-1.764205	10.055578	0.002082	-0.042197	0.269374	0.074410	1.317411	-0.690876	-0.770994	0.112224	0.035253	0.625884	0	0
35725	2.060213	-1.721018	9.885893	0.053203	-0.017599	0.254884	0.076391	1.317539	-0.691949	-0.772626	0.112026	0.035495	0.623891	0	0
35726	2.071514	-1.827116	9.826896	0.113260	-0.042000	0.224369	0.079030	1.317801	-0.692769	-0.774099	0.111534	0.036331	0.622101	0	0
35727	2.132202	-1.786333	9.947008	0.200091	-0.040243	0.212659	0.078520	1.315873	-0.694608	-0.775612	0.110331	0.037711	0.620347	0	0
35728	2.138076	-1.644114	10.063953	0.258408	-0.036670	0.176113	0.080394	1.313104	-0.698057	-0.776929	0.108661	0.039460	0.618883	0	0
35729	1.989198	-1.536249	10.350073	0.279025	-0.006918	0.169382	0.082407	1.310060	-0.702816	-0.778258	0.106624	0.041118	0.617458	0	0
35730	1.942006	-1.377565	10.210506	0.256718	0.047348	0.176515	0.083349	1.307018	-0.703382	-0.779592	0.104448	0.042202	0.616073	0	0
35731	1.871688	-1.072344	9.952658	0.213795	0.040404	0.178028	0.088122	1.304786	-0.706739	-0.780910	0.102627	0.043078	0.614647	0	0
35732	1.884844	-0.912152	9.673195	0.163817	0.038739	0.158307	0.089203	1.301469	-0.708616	-0.782028	0.101218	0.043677	0.613416	0	0
35733	1.863060	-0.912621	9.464286	0.099435	0.010799	0.147174	0.090525	1.301462	-0.709419	-0.783019	0.100457	0.044114	0.612244	0	0
35734	1.766523	-0.906893	9.518059	0.065376	-0.011955	0.152159	0.091333	1.298974	-0.710239	-0.783970	0.100126	0.044511	0.611052	0	0
35735	1.568219	-0.944194	9.399173	-0.002635	0.003837	0.162349	0.094359	1.300614	-0.710790	-0.784944	0.100211	0.044360	0.609797	0	0
35736	1.414186	-0.870992	9.348470	-0.085070	-0.034670	0.179295	0.094222	1.300890	-0.709741	-0.785896	0.101210	0.043990	0.608431	0	0
35737	1.181188	-0.363822	9.433218	-0.154869	0.009065	0.194977	0.096703	1.304741	-0.708697	-0.786914	0.102459	0.042828	0.606988	0	0
35738	1.053353	-0.352349	9.713242	-0.256987	0.003726	0.211872	0.098382	1.309561	-0.706586	-0.787897	0.104589	0.041079	0.605469	0	0
35739	1.090367	-0.587534	9.979393	-0.303536	0.008905	0.209724	0.099395	1.315489	-0.704194	-0.788837	0.106993	0.038986	0.603961	0	0
35740	1.185163	-0.505996	10.142941	-0.303518	-0.012125	0.195534	0.103448	1.320158	-0.701468	-0.789654	0.109575	0.037097	0.602548	0	0
35741	1.478642	-0.653484	9.852715	-0.129722	-0.018999	0.152605	0.104466	1.325810	-0.699992	-0.790414	0.110735	0.036324	0.601384	0	0
35742	1.800781	-0.857725	9.953334	0.013535	-0.038248	0.120835	0.106309	1.325938	-0.699236	-0.791113	0.110941	0.036633	0.600409	0	0
35743	1.972840	-1.109258	9.936941	0.147913	-0.022426	0.087404	0.107372	1.324966	-0.699784	-0.791785	0.109900	0.037627	0.599653	0	0
35744	2.051577	-0.898767	9.756027	0.243737	-0.017112	0.075808	0.107404	1.320274	-0.701397	-0.792470	0.108140	0.039200	0.598966	0	0
35745	1.818104	-1.119271	9.414231	0.375382	0.014588	0.067222	0.108783	1.313922	-0.708136	-0.793270	0.105067	0.041287	0.598314	0	0
35746	1.837190	-1.137610	8.971640	0.448928	-0.014969	0.031524	0.108430	1.307852	-0.710540	-0.793888	0.101646	0.044118	0.597883	0	0
35747	1.793274	-1.210845	9.293225	0.459624	-0.031632	0.026245	0.111381	1.301628	-0.714301	-0.794479	0.098164	0.047119	0.597450	0	0
35748	1.759109	-1.258875	9.230481	0.371996	0.033972	0.034658	0.111435	1.294867	-0.718806	-0.795036	0.095060	0.049097	0.597052	0	0
35749	1.895344	-1.113629	9.096388	0.294990	0.019906	0.048136	0.110686	1.288938	-0.721202	-0.795598	0.092591	0.050686	0.596558	0	0
35750	2.045096	-1.114243	9.277743	0.216159	0.012771	0.061585	0.111770	1.285483	-0.723863	-0.796139	0.090865	0.051876	0.595999	0	0
35751	2.112334	-1.174181	9.512002	0.144488	0.006531	0.073339	0.112835	1.284373	-0.724804	-0.796697	0.089695	0.052655	0.595362	0	0
35752	2.330558	-1.378667	9.267433	0.074715	0.016117	0.078050	0.114827	1.282707	-0.726156	-0.797206	0.089084	0.052961	0.594745	0	0
35753	2.410793	-1.302311	9.272426	0.043328	-0.003191	0.088317	0.115491	1.282152	-0.726563	-0.797754	0.088803	0.053213	0.594030	0	0
35754	2.294125	-1.413918	9.445190	0.049559	-0.003194	0.090133	0.116813	1.281869	-0.726847	-0.798295	0.088514	0.053511	0.593318	0	0
35755	2.310889	-1.781074	9.762873	0.044166	-0.011993	0.082045	0.116554	1.281594	-0.727759	-0.798798	0.088292	0.053853	0.592643	0	0
35756	2.279644	-1.424699	9.815307	0.097866	0.009006	0.085236	0.118012	1.281311	-0.729350	-0.799350	0.087543	0.054343	0.591965	0	0
35757	2.284102	-1.481961	9.978037	0.167679	0.021255	0.078724	0.118166	1.279242	-0.732374	-0.799956	0.086148	0.055160	0.591275	0	0
35758	2.245666	-1.452900	9.945056	0.226730	-0.018936	0.068453	0.118718	1.275375	-0.733074	-0.800489	0.084524	0.056649	0.590646	0	0
35759	2.077188	-1.370287	9.788838	0.266106	-0.046832	0.063423	0.118760	1.271237	-0.738335	-0.801041	0.082746	0.058610	0.589958	0	0
35760	2.063918	-1.199466	9.771690	0.298339	-0.064298	0.054822	0.116942	1.267660	-0.740692	-0.801506	0.080809	0.060895	0.589364	0	0
35761	2.021234	-1.086444	9.655594	0.304551	-0.088780	0.062747	0.116970	1.263105	-0.741130	-0.802045	0.078975	0.063421	0.588613	0	0
35762	1.843184	-0.989537	9.429926	0.297486	-0.078159	0.052239	0.115949	1.259387	-0.744805	-0.802464	0.077125	0.065812	0.588023	0	0
35763	1.597157	-0.947075	9.317177	0.266071	-0.095618	0.072298	0.114924	1.255529	-0.747177	-0.803009	0.075647	0.068157	0.587204	0	0
35764	1.563360	-0.948907	9.418387	0.219491	-0.098287	0.080769	0.113909	1.251259	-0.751902	-0.803503	0.074560	0.070228	0.586423	0	0
35765	1.742150	-0.944599	9.710103	0.169260	-0.094089	0.101507	0.112348	1.248508	-0.753472	-0.804138	0.073869	0.071965	0.585429	0	0
35766	1.950465	-0.861368	9.930370	0.097519	-0.054067	0.143374	0.113282	1.246847	-0.754024	-0.804919	0.073550	0.072917	0.584277	0	0
35767	2.100763	-0.778491	9.886766	0.011577	-0.043662	0.158619	0.114204	1.248775	-0.756629	-0.805802	0.073876	0.073285	0.582970	0	0
35768	2.130998	-0.596513	9.696330	-0.074379	-0.053322	0.175614	0.114984	1.249737	-0.755066	-0.806639	0.074960	0.073203	0.581683	0	0
35769	2.242672	-0.515409	9.761189	-0.179905	-0.053368	0.162490	0.115873	1.255390	-0.754501	-0.807388	0.076894	0.072533	0.580474	0	0
35770	2.315455	-0.467873	9.761107	-0.246017	-0.054232	0.140844	0.116628	1.260353	-0.752114	-0.807889	0.079342	0.071486	0.579578	0	0
35771	2.228191	-0.515215	9.787753	-0.263853	-0.019208	0.137333	0.118309	1.266417	-0.752471	-0.808438	0.081740	0.070074	0.578650	0	0
35772	2.146302	-0.485689	9.796009	-0.283488	-0.024413	0.124865	0.117741	1.272907	-0.751484	-0.808828	0.084303	0.068581	0.577916	0	0
35773	1.941906	-0.364001	9.741491	-0.271859	-0.021724	0.128571	0.118227	1.278838	-0.749345	-0.809304	0.086770	0.067147	0.577053	0	0
35774	1.890953	-0.392951	9.582977	-0.226186	-0.027771	0.121846	0.120037	1.282413	-0.744639	-0.809712	0.088885	0.066014	0.576288	0	0
35775	1.919089	-0.499996	9.257052	-0.147489	-0.024230	0.140032	0.120799	1.286549	-0.742913	-0.810352	0.090362	0.065303	0.575239	0	0
35776	1.930954	-0.520198	8.973123	-0.056274	-0.045176	0.152075	0.121041	1.290412	-0.743008	-0.811048	0.091222	0.065257	0.574126	0	0
35777	1.995901	-0.554454	8.948134	0.011677	-0.060936	0.158656	0.121824	1.291788	-0.743007	-0.811910	0.091630	0.065741	0.572787	0	0
35778	2.054401	-0.486748	9.215180	0.041879	-0.075090	0.195824	0.122880	1.292197	-0.743802	-0.812916	0.091894	0.066460	0.571233	0	0
35779	2.006439	-0.451604	9.574097	0.013188	-0.045439	0.208072	0.124345	1.290672	-0.745405	-0.814066	0.092230	0.066780	0.569501	0	0
35780	1.770356	-0.385984	9.980650	-0.088901	0.013078	0.234051	0.126573	1.293144	-0.745414	-0.815221	0.093081	0.066000	0.567798	0	0
35781	1.709051	-0.191891	10.372752	-0.187397	0.047067	0.251129	0.130654	1.294502	-0.745463	-0.816483	0.094538	0.064376	0.565928	0	0
35782	1.676206	-0.061388	10.492300	-0.285717	0.099543	0.241824	0.134959	1.300549	-0.741553	-0.817558	0.096504	0.061769	0.564332	0	0
35783	1.799380	0.283576	10.353406	-0.291720	0.064674	0.180009	0.137815	1.307710	-0.740090	-0.818313	0.098646	0.059469	0.563113	0	0
35784	1.867384	-0.013808	10.808439	-0.243253	0.020969	0.119312	0.140683	1.311971	-0.737481	-0.818700	0.100628	0.057866	0.562366	0	0
35785	1.747904	-0.158785	10.286278	-0.125669	0.038798	0.055926	0.143820	1.315817	-0.735402	-0.818898	0.101465	0.056826	0.562034	0	0
35786	1.720123	-0.309563	9.674334	0.010560	0.009327	0.012745	0.145258	1.317189	-0.733975	-0.818947	0.101371	0.056855	0.561977	0	0
35787	1.803804	-0.416932	9.383976	0.144882	-0.018537	-0.012853	0.144875	1.315259	-0.734641	-0.818999	0.100265	0.057869	0.561996	0	0
35788	1.978035	-0.360995	9.243722	0.237164	-0.027224	-0.038685	0.144632	1.313053	-0.737008	-0.818963	0.098490	0.059523	0.562190	0	0
35789	2.210460	-0.278393	9.319573	0.291645	-0.051824	-0.026095	0.143112	1.306027	-0.743580	-0.819057	0.096359	0.061650	0.562192	0	0
35790	2.134946	-0.371476	9.362414	0.273682	-0.025614	-0.004980	0.142884	1.300370	-0.744546	-0.819238	0.094295	0.063462	0.562076	0	0
35791	1.949299	-0.670494	9.423065	0.196744	-0.002842	-0.003703	0.142111	1.298167	-0.746253	-0.819387	0.092677	0.064633	0.561995	0	0
35792	1.658211	-0.853534	9.387423	0.134161	0.032238	-0.003981	0.143452	1.295400	-0.747997	-0.819472	0.091431	0.065186	0.562011	0	0
35793	1.338909	-0.937045	9.579082	0.044721	0.083886	-0.001728	0.145320	1.292354	-0.749099	-0.819546	0.090566	0.064782	0.562090	0	0
35794	1.216538	-0.838833	9.922542	-0.017978	0.095184	0.007598	0.147170	1.292068	-0.749652	-0.819602	0.090219	0.063954	0.562159	0	0
35795	1.169611	-0.654973	10.150975	-0.056436	0.130131	0.009253	0.149281	1.292195	-0.749944	-0.819676	0.089913	0.062580	0.562254	0	0
35796	1.283938	-0.546835	10.410793	-0.042993	0.121327	-0.004797	0.152703	1.292866	-0.749076	-0.819657	0.089616	0.061409	0.562459	0	0
35797	1.339416	-0.554559	10.386192	0.034015	0.124864	-0.016577	0.155468	1.293126	-0.748071	-0.819663	0.088566	0.060598	0.562705	0	0
35798	1.628821	-0.604988	10.363889	0.118290	0.051447	-0.075364	0.157597	1.290907	-0.749691	-0.819349	0.087297	0.060970	0.563320	0	0
35799	2.077185	-0.709907	10.231437	0.209674	0.035688	-0.103987	0.156833	1.286772	-0.750765	-0.818958	0.085252	0.061953	0.564094	0	0
35800	2.336841	-0.866135	10.143283	0.258091	0.023454	-0.128459	0.156737	1.281805	-0.752901	-0.818439	0.082962	0.063387	0.565028	0	0
35801	2.354876	-1.039971	9.972895	0.251894	0.024386	-0.139112	0.156116	1.276012	-0.754384	-0.817864	0.080623	0.064737	0.566045	0	0
35802	2.229164	-1.049623	9.642206	0.231435	-0.013945	-0.167554	0.155348	1.272014	-0.754673	-0.817066	0.078736	0.066357	0.567274	0	0
35803	2.166741	-0.989892	9.352627	0.184945	-0.058473	-0.180353	0.153278	1.266644	-0.757305	-0.816136	0.077400	0.068043	0.568596	0	0
35804	2.196013	-0.949179	9.369666	0.095507	-0.045376	-0.184483	0.150528	1.264728	-0.760023	-0.815105	0.076788	0.069161	0.570021	0	0
35805	2.092150	-0.961961	9.644397	-0.022673	0.006132	-0.160463	0.148428	1.263222	-0.760528	-0.814164	0.076801	0.069128	0.571367	0	0
35806	1.896713	-0.945471	9.819313	-0.121173	0.087413	-0.123819	0.149339	1.264596	-0.759093	-0.813399	0.077238	0.067880	0.572546	0	0
35807	1.487414	-0.774133	9.747908	-0.183862	0.107602	-0.102014	0.150243	1.265417	-0.754922	-0.812731	0.078022	0.066051	0.573600	0	0
35808	1.281057	-0.585420	9.583623	-0.205292	0.093707	-0.110047	0.149691	1.269008	-0.753834	-0.811975	0.079117	0.064258	0.574725	0	0
35809	1.174689	-0.599284	9.497861	-0.203446	0.098153	-0.118798	0.153889	1.272297	-0.752821	-0.811181	0.080091	0.062397	0.575915	0	0
35810	1.235985	-0.806663	9.480528	-0.158771	0.088506	-0.108875	0.154522	1.275604	-0.750449	-0.810461	0.080838	0.060913	0.576981	0	0
35811	1.389280	-0.981058	9.472394	-0.085528	0.079679	-0.084663	0.154223	1.277949	-0.744288	-0.809942	0.080978	0.059847	0.577802	0	0
35812	1.436605	-1.116168	9.456012	0.003890	0.083165	-0.071704	0.155284	1.276424	-0.743275	-0.809554	0.080460	0.059315	0.578472	0	0
35813	1.431224	-1.193096	9.455173	0.072654	0.060387	-0.050151	0.156874	1.275588	-0.744090	-0.809349	0.079451	0.059288	0.578901	0	0
35814	1.464966	-1.205107	9.546072	0.098512	0.041088	-0.038592	0.157155	1.274760	-0.747757	-0.809203	0.078430	0.059617	0.579211	0	0
35815	1.508637	-1.174378	9.481158	0.089503	0.020939	-0.029043	0.158226	1.273237	-0.749876	-0.809107	0.077527	0.059988	0.579427	0	0
35816	1.606480	-0.997336	9.422265	0.028529	-0.004528	-0.004899	0.159038	1.271855	-0.753295	-0.809075	0.077357	0.060255	0.579468	0	0
35817	1.725260	-0.931138	9.349901	-0.057440	-0.004616	0.013840	0.158246	1.272274	-0.754062	-0.809098	0.077821	0.059949	0.579405	0	0
35818	1.737713	-0.878304	9.355208	-0.157705	-0.009924	0.024552	0.158760	1.273512	-0.751970	-0.809084	0.079206	0.059157	0.579319	0	0
35819	1.735577	-0.839766	9.367686	-0.225708	-0.016941	0.023158	0.158595	1.275994	-0.746722	-0.809017	0.081112	0.057970	0.579268	0	0
35820	1.832414	-0.806710	9.412894	-0.235615	-0.025757	0.033604	0.159099	1.279303	-0.745131	-0.808977	0.083224	0.056847	0.579136	0	0
35821	2.017858	-0.875509	9.410503	-0.191741	-0.024032	0.026811	0.158805	1.283306	-0.743260	-0.808948	0.084905	0.055914	0.579023	0	0
35822	2.196118	-0.934734	9.374638	-0.130855	-0.015294	0.020172	0.159855	1.284681	-0.743784	-0.808918	0.086100	0.055324	0.578945	0	0
35823	2.321606	-0.945373	9.361416	-0.059193	-0.024009	-0.000525	0.159319	1.285787	-0.743243	-0.808840	0.086705	0.055191	0.578977	0	0
35824	2.321704	-0.931001	9.342354	-0.014407	-0.011728	-0.007200	0.157981	1.286897	-0.739558	-0.808747	0.086924	0.055269	0.579067	0	0
35825	2.191178	-0.947015	9.278405	0.030404	-0.015127	-0.022709	0.159042	1.286063	-0.739843	-0.808621	0.086753	0.055611	0.579235	0	0
35826	2.099991	-0.864728	9.212845	0.054530	-0.046581	-0.022602	0.158658	1.285514	-0.742322	-0.808485	0.086606	0.056383	0.579373	0	0
35827	2.144193	-0.761661	9.208841	0.087687	-0.044812	-0.032920	0.158142	1.283723	-0.742854	-0.808331	0.086147	0.057313	0.579564	0	0
35828	2.202360	-0.733135	9.247121	0.093912	-0.028240	-0.020490	0.158680	1.282202	-0.743399	-0.808247	0.085577	0.058163	0.579681	0	0
35829	2.279599	-0.742875	9.404963	0.091244	-0.018660	-0.025791	0.156612	1.275866	-0.744997	-0.808150	0.084951	0.058902	0.579834	0	0
35830	2.335595	-0.680629	9.453263	0.094862	0.002321	-0.029218	0.157421	1.273101	-0.745689	-0.808031	0.084191	0.059518	0.580047	0	0
35831	2.439795	-0.633000	9.563465	0.111712	-0.017037	-0.004517	0.157679	1.274757	-0.746590	-0.808073	0.083413	0.060354	0.580016	0	0
35832	2.541202	-0.638281	9.668277	0.130580	-0.001297	-0.020217	0.156386	1.270900	-0.747914	-0.808021	0.082392	0.061197	0.580146	0	0
35833	2.492288	-0.724504	9.662901	0.152035	-0.007404	-0.018324	0.157726	1.269238	-0.751083	-0.808017	0.081236	0.062209	0.580206	0	0
35834	2.382963	-0.817410	9.677197	0.165531	0.010159	-0.030484	0.157746	1.266755	-0.752935	-0.807944	0.079859	0.063171	0.580396	0	0
35835	2.273815	-0.884007	9.643725	0.175263	0.010144	-0.005721	0.158032	1.263441	-0.753755	-0.808037	0.078431	0.064174	0.580350	0	0
35836	2.141109	-0.866397	9.558553	0.198563	0.005848	-0.012571	0.157934	1.257645	-0.753811	-0.808079	0.076823	0.065347	0.580376	0	0
35837	2.051589	-0.898621	9.804095	0.205605	0.002283	0.005106	0.158764	1.252674	-0.757005	-0.808248	0.075209	0.066583	0.580212	0	0
35838	1.967095	-0.902138	10.011472	0.191181	0.037193	0.033345	0.160375	1.249630	-0.759931	-0.808569	0.073509	0.067426	0.579885	0	0
35839	1.917139	-0.789404	9.782477	0.176807	0.052942	0.058013	0.161453	1.246313	-0.761024	-0.809051	0.071871	0.068046	0.579345	0	0
35840	1.913246	-0.648432	9.466890	0.142765	0.030221	0.070056	0.163056	1.243544	-0.762381	-0.809533	0.070627	0.068636	0.578755	0	0
35841	2.024846	-0.572615	9.375472	0.081872	0.016167	0.080119	0.164125	1.239673	-0.759956	-0.810046	0.069989	0.068991	0.578073	0	0
35842	2.072785	-0.625605	9.472986	0.033517	0.019604	0.086801	0.167294	1.239794	-0.761047	-0.810542	0.069703	0.069023	0.577407	0	0
35843	1.990205	-0.696706	9.607469	-0.007633	0.047584	0.089253	0.168488	1.237855	-0.760040	-0.811065	0.069621	0.068602	0.576732	0	0
35844	1.731944	-0.684645	9.746826	-0.039838	0.037140	0.081127	0.169552	1.237988	-0.762665	-0.811487	0.069824	0.068073	0.576177	0	0
35845	1.483833	-0.596422	9.649041	-0.064910	0.028463	0.086295	0.172326	1.236731	-0.761936	-0.811939	0.070310	0.067475	0.575551	0	0
35846	1.373881	-0.439203	9.656604	-0.074832	-0.010027	0.093198	0.174538	1.239338	-0.757376	-0.812379	0.071076	0.067119	0.574877	0	0
35847	1.442257	-0.335987	9.762948	-0.059631	-0.011815	0.092419	0.174539	1.239200	-0.757508	-0.812841	0.071745	0.066866	0.574170	0	0
35848	1.461549	-0.340831	9.801179	-0.030978	-0.015305	0.085558	0.175723	1.239884	-0.757650	-0.813260	0.072181	0.066810	0.573528	0	0
35849	1.398395	-0.388811	9.681005	-0.002336	-0.044984	0.077741	0.176673	1.236982	-0.760564	-0.813657	0.072554	0.067159	0.572877	0	0
35850	1.534425	-0.270198	9.488928	0.013768	-0.120191	0.061712	0.176415	1.235880	-0.760571	-0.813907	0.073209	0.068231	0.572311	0	0
35851	1.514922	-0.303058	9.705019	0.015484	-0.172717	0.056242	0.175474	1.237539	-0.758061	-0.814105	0.074146	0.069730	0.571728	0	0
35852	1.514660	-0.332596	9.483574	-0.013166	-0.135102	0.077317	0.175219	1.235608	-0.757554	-0.814407	0.075117	0.070757	0.571044	0	0
35853	1.475264	-0.442564	9.602817	-0.032955	-0.153526	0.091191	0.172857	1.234241	-0.758576	-0.814778	0.076354	0.071791	0.570222	0	0
35854	1.339753	-0.493376	9.944677	-0.054449	-0.111581	0.098258	0.170988	1.239221	-0.760325	-0.815175	0.077542	0.072373	0.569420	0	0
35855	1.330677	-0.424737	10.344500	-0.110047	-0.068000	0.127979	0.170197	1.239502	-0.761094	-0.815754	0.078931	0.072230	0.568417	0	0
35856	1.379976	-0.289897	10.518666	-0.147652	-0.001615	0.149102	0.173219	1.239484	-0.757485	-0.816450	0.080289	0.071347	0.567338	0	0
35857	1.434500	-0.093208	10.482003	-0.167254	-0.001595	0.133123	0.176109	1.241400	-0.757249	-0.817056	0.081752	0.070320	0.566384	0	0
35858	1.537044	0.069057	10.321959	-0.217999	0.002009	0.083426	0.176867	1.245120	-0.753831	-0.817322	0.083617	0.069062	0.565883	0	0
35859	1.701328	0.090825	9.993937	-0.260746	-0.024131	0.040686	0.177101	1.249397	-0.752226	-0.817304	0.085890	0.067758	0.565725	0	0
35860	1.929587	-0.058646	9.675411	-0.256074	-0.046776	-0.001750	0.176809	1.252986	-0.750098	-0.817016	0.088282	0.066754	0.565893	0	0
35861	2.080394	-0.231719	9.306811	-0.174610	-0.051962	-0.003891	0.175476	1.256306	-0.751480	-0.816794	0.089976	0.066202	0.566012	0	0
35862	2.133124	-0.280810	9.118331	-0.094912	-0.062385	-0.016587	0.175203	1.256030	-0.748477	-0.816548	0.091129	0.066251	0.566176	0	0
35863	2.176416	-0.300795	8.985544	-0.032294	-0.058870	-0.009083	0.174147	1.256864	-0.749497	-0.816418	0.091697	0.066569	0.566234	0	0
35864	2.209991	-0.330216	8.888783	-0.001904	-0.041385	0.005287	0.172686	1.258252	-0.748939	-0.816389	0.091987	0.066952	0.566184	0	0
35865	2.286589	-0.422400	8.826978	0.015073	-0.032659	0.014213	0.173361	1.255903	-0.749494	-0.816451	0.092042	0.067308	0.566044	0	0
35866	2.392430	-0.489606	9.142533	-0.002081	-0.039813	0.036920	0.172055	1.255221	-0.752092	-0.816603	0.092345	0.067648	0.565735	0	0
35867	2.488516	-0.571079	9.486850	-0.014683	-0.008454	0.052750	0.172592	1.253147	-0.751337	-0.816870	0.092539	0.067610	0.565322	0	0
35868	2.451252	-0.728420	9.850671	-0.054138	0.010688	0.066601	0.172593	1.252871	-0.751340	-0.817171	0.093003	0.067215	0.564858	0	0
35869	2.129777	-0.773849	9.905796	-0.116741	0.055367	0.071680	0.174294	1.252583	-0.746801	-0.817491	0.093686	0.066063	0.564417	0	0
35870	1.859188	-0.788951	9.782983	-0.206184	0.058079	0.069357	0.175985	1.255333	-0.744581	-0.817694	0.095126	0.064420	0.564072	0	0
35871	1.694412	-0.867212	9.725824	-0.254367	0.051199	0.039056	0.177677	1.257807	-0.742102	-0.817692	0.096930	0.062552	0.563978	0	0
35872	1.714025	-0.833016	9.947156	-0.282876	0.030230	-0.000003	0.178696	1.262216	-0.738942	-0.817409	0.099108	0.060770	0.564205	0	0
35873	1.931039	-0.891088	10.386832	-0.261373	0.035371	-0.017538	0.180510	1.265931	-0.735801	-0.817060	0.101016	0.059042	0.564556	0	0
35874	2.317111	-0.950050	10.966837	-0.204103	0.043937	-0.033092	0.178368	1.271325	-0.735453	-0.816665	0.102451	0.057625	0.565014	0	0
35875	2.572428	-1.043192	11.047680	-0.146712	0.066668	-0.057361	0.179418	1.270213	-0.731957	-0.816219	0.103223	0.056331	0.565649	0	0
35876	2.223030	-1.254284	10.341683	-0.031893	0.040832	-0.111173	0.179539	1.273527	-0.734405	-0.815560	0.103226	0.055994	0.566632	0	0
35877	1.927112	-1.426311	9.962530	0.005968	-0.006955	-0.177977	0.178488	1.271737	-0.732711	-0.814543	0.103102	0.056288	0.568086	0	0
35878	1.750021	-1.531566	9.698480	0.013390	0.006393	-0.225420	0.175989	1.270370	-0.732425	-0.813260	0.102865	0.056607	0.569932	0	0
35879	1.709286	-1.487908	9.713754	0.054690	-0.023243	-0.265739	0.173365	1.267348	-0.731632	-0.811776	0.102387	0.057398	0.572050	0	0
35880	1.664138	-1.382060	9.604806	0.074441	-0.015308	-0.274341	0.171525	1.265701	-0.730577	-0.810257	0.101748	0.058292	0.574224	0	0
35881	1.686546	-1.281779	9.420708	0.098877	0.001474	-0.325192	0.167971	1.266412	-0.734040	-0.808477	0.100732	0.059191	0.576814	0	0
35882	1.714319	-1.109146	9.314302	0.126652	0.005000	-0.328472	0.166670	1.262692	-0.733013	-0.806695	0.099520	0.060274	0.579402	0	0
35883	1.722284	-1.006016	9.238512	0.174146	0.034786	-0.333285	0.164312	1.260912	-0.734691	-0.804943	0.097693	0.061344	0.582031	0	0
35884	1.765150	-1.092663	9.328473	0.203700	0.012051	-0.349045	0.160923	1.254306	-0.735619	-0.803098	0.095804	0.062835	0.584728	0	0
35885	1.780784	-0.931719	9.301349	0.189404	0.014675	-0.350874	0.158054	1.250182	-0.738096	-0.801221	0.093957	0.064167	0.587451	0	0
35886	1.824561	-0.884323	9.181349	0.176872	0.010300	-0.347457	0.154770	1.246472	-0.735995	-0.799334	0.092292	0.065512	0.590132	0	0
35887	1.897233	-0.851321	9.147454	0.108780	-0.010768	-0.332183	0.152285	1.243726	-0.737550	-0.797452	0.091249	0.066552	0.592718	0	0
35888	1.917617	-0.706737	9.288335	0.035329	0.004877	-0.312374	0.150189	1.242359	-0.739229	-0.795622	0.090767	0.067070	0.595188	0	0
35889	1.821135	-0.695949	9.423879	-0.046999	0.027590	-0.306696	0.147281	1.242650	-0.738007	-0.793758	0.090752	0.066853	0.597698	0	0
35890	1.685995	-0.689552	9.598159	-0.097274	0.058980	-0.264614	0.144902	1.243214	-0.737444	-0.792112	0.091031	0.066105	0.599919	0	0
35891	1.620864	-0.688263	9.853491	-0.138476	0.085158	-0.254231	0.143308	1.244879	-0.737142	-0.790504	0.091423	0.064829	0.602115	0	0
35892	1.602165	-0.605940	9.984379	-0.124208	0.114850	-0.238139	0.145525	1.247764	-0.734537	-0.789017	0.091596	0.063452	0.604183	0	0
35893	1.724923	-0.659927	9.946649	-0.072403	0.114789	-0.217542	0.144331	1.248875	-0.734247	-0.787698	0.091303	0.062299	0.606065	0	0
35894	1.974268	-0.907453	9.864745	0.027772	0.097257	-0.214356	0.144194	1.248874	-0.732809	-0.786468	0.090399	0.061958	0.607830	0	0
35895	2.068501	-1.226651	9.545424	0.156668	0.086857	-0.222352	0.142630	1.245571	-0.732949	-0.785300	0.088473	0.062421	0.609574	0	0
35896	2.165709	-1.473178	9.402356	0.273103	0.062468	-0.253391	0.142249	1.240740	-0.729076	-0.784016	0.085827	0.063880	0.611451	0	0
35897	2.200817	-1.631908	9.496363	0.360822	0.048500	-0.268708	0.140837	1.236057	-0.732755	-0.782695	0.082515	0.065934	0.613379	0	0
35898	2.186238	-1.652662	9.751004	0.435146	0.018791	-0.298239	0.140507	1.226399	-0.735586	-0.781214	0.078834	0.068762	0.615436	0	0
35899	2.036756	-1.620224	9.752667	0.448640	0.031116	-0.310381	0.137416	1.217587	-0.742543	-0.779655	0.074921	0.071526	0.617584	0	0
35900	1.984515	-1.494916	9.696878	0.429015	-0.010810	-0.333544	0.134317	1.208220	-0.746505	-0.777884	0.071442	0.074569	0.619865	0	0
35901	1.892946	-1.465572	9.621099	0.328922	-0.010739	-0.357148	0.132620	1.204364	-0.745212	-0.775874	0.068689	0.076950	0.622399	0	0
35902	1.762513	-1.469479	9.583725	0.235898	-0.031691	-0.368437	0.129228	1.199001	-0.746910	-0.773698	0.066810	0.078976	0.625052	0	0
35903	1.738734	-1.420908	9.675816	0.167979	-0.049163	-0.393653	0.125295	1.196264	-0.749488	-0.771290	0.065519	0.080670	0.627943	0	0
35904	1.822220	-1.233390	9.859906	0.105359	-0.094699	-0.413650	0.120445	1.192979	-0.752840	-0.768665	0.065005	0.082392	0.630984	0	0
35905	1.972811	-1.111810	9.888844	0.046416	-0.115696	-0.444137	0.116105	1.190795	-0.752796	-0.765775	0.065029	0.083863	0.634293	0	0
35906	2.138464	-0.906516	9.803255	0.025014	-0.122702	-0.458423	0.110429	1.192483	-0.754390	-0.762759	0.065269	0.085318	0.637699	0	0
35907	2.114202	-0.920905	9.755232	0.003583	-0.155898	-0.476317	0.105161	1.191822	-0.755621	-0.759566	0.065854	0.086841	0.641234	0	0
35908	2.157266	-0.985391	10.013680	-0.000899	-0.190927	-0.492369	0.101208	1.191015	-0.755309	-0.756220	0.066696	0.088668	0.644842	0	0
35909	2.121819	-0.874706	9.938352	0.005477	-0.175110	-0.509854	0.093279	1.191885	-0.752570	-0.752755	0.067362	0.090368	0.648580	0	0
35910	2.112507	-0.817714	9.674720	-0.017724	-0.194281	-0.521528	0.086424	1.191923	-0.753509	-0.749159	0.068323	0.092124	0.652385	0	0
35911	2.208196	-0.602354	9.556203	-0.058864	-0.206541	-0.524498	0.078793	1.191001	-0.757710	-0.745479	0.069663	0.093646	0.656230	0	0
35912	2.310828	-0.430241	9.470776	-0.125139	-0.201369	-0.505570	0.071654	1.193247	-0.756666	-0.741860	0.071483	0.094735	0.659969	0	0
35913	2.320945	-0.363259	9.377728	-0.233448	-0.210157	-0.494923	0.065572	1.195626	-0.756289	-0.738200	0.074173	0.095109	0.663712	0	0
35914	2.357572	-0.308084	9.423710	-0.351710	-0.255757	-0.474803	0.056808	1.201743	-0.749570	-0.734515	0.078054	0.095071	0.667351	0	0
35915	2.305825	-0.458668	9.600272	-0.431503	-0.261115	-0.446344	0.050950	1.208950	-0.745495	-0.730919	0.082585	0.094459	0.670832	0	0
35916	2.310071	-0.544851	9.743445	-0.508565	-0.285697	-0.432918	0.043914	1.215612	-0.743625	-0.727292	0.087848	0.093548	0.674224	0	0
35917	2.422342	-0.386216	9.994249	-0.591051	-0.317360	-0.410730	0.035398	1.226007	-0.739086	-0.723670	0.093943	0.092230	0.677474	0	0
35918	2.621790	-0.185688	10.009254	-0.692358	-0.312312	-0.363887	0.028461	1.236393	-0.733658	-0.720227	0.100772	0.090196	0.680429	0	0
35919	2.843207	0.039514	10.283914	-0.752652	-0.354590	-0.306348	0.019122	1.249827	-0.725292	-0.717021	0.108369	0.087935	0.682938	0	0
35920	2.883155	-0.097155	9.738842	-0.788524	-0.316097	-0.262440	0.011628	1.263112	-0.716172	-0.714054	0.115989	0.085155	0.685144	0	0
35921	3.108732	-0.287194	9.518410	-0.756382	-0.359870	-0.255417	0.005845	1.276525	-0.706033	-0.711078	0.123682	0.082842	0.687174	0	0
35922	3.208723	-0.161726	9.903524	-0.679566	-0.344267	-0.231903	-0.002416	1.287332	-0.700059	-0.708323	0.130727	0.080962	0.688937	0	0
35923	3.133485	-0.200959	9.466313	-0.566902	-0.303965	-0.192140	-0.008305	1.297573	-0.692168	-0.705981	0.136730	0.079471	0.690348	0	0
35924	2.833632	-0.247895	9.083826	-0.459664	-0.326592	-0.159630	-0.014170	1.306989	-0.689898	-0.703966	0.142144	0.078879	0.691379	0	0
35925	2.308681	-0.693494	8.323774	-0.420247	-0.249332	-0.129019	-0.018459	1.315566	-0.684397	-0.702257	0.146770	0.077921	0.692259	0	0
35926	2.518721	-0.697719	8.264234	-0.361371	-0.305420	-0.105065	-0.025223	1.318774	-0.678912	-0.700739	0.151382	0.077776	0.692819	0	0
35927	2.394656	-0.500700	8.666524	-0.293675	-0.260119	-0.034726	-0.029884	1.323904	-0.674614	-0.699834	0.155256	0.077621	0.692895	0	0
35928	2.033937	-0.623511	8.485570	-0.249203	-0.219887	0.039849	-0.033085	1.327646	-0.670614	-0.699534	0.158597	0.077429	0.692462	0	0
35929	2.077193	-0.652713	8.484861	-0.210115	-0.206917	0.105369	-0.033902	1.332619	-0.671335	-0.699758	0.161606	0.077246	0.691560	0	0
35930	2.135004	-0.672437	8.474523	-0.142296	-0.155419	0.160661	-0.034457	1.335657	-0.668425	-0.700501	0.163844	0.077147	0.690291	0	0
35931	2.286234	-0.461844	8.511689	-0.047630	-0.129309	0.207263	-0.033822	1.338689	-0.666447	-0.701746	0.165240	0.077366	0.688667	0	0
35932	2.566860	-0.391712	8.565351	0.089066	-0.096239	0.259415	-0.032514	1.340890	-0.666837	-0.703585	0.165522	0.078283	0.686617	0	0
35933	2.828225	-0.316362	8.703357	0.249090	-0.109480	0.281615	-0.031434	1.337573	-0.668583	-0.705835	0.164743	0.080276	0.684260	0	0
35934	2.967674	-0.408178	8.922206	0.376035	-0.061480	0.312608	-0.029804	1.331631	-0.672451	-0.708515	0.162802	0.082824	0.681646	0	0
35935	3.148396	-0.462449	8.939249	0.433147	-0.051104	0.348243	-0.026327	1.325956	-0.676736	-0.711536	0.160366	0.085549	0.678735	0	0
35936	3.232754	-0.482543	8.875803	0.461736	-0.033645	0.364348	-0.024192	1.323047	-0.679016	-0.714685	0.157661	0.088394	0.675688	0	0
35937	3.242417	-0.489158	9.096752	0.438329	-0.025017	0.392397	-0.020435	1.314887	-0.683982	-0.717987	0.155039	0.090897	0.672455	0	0
35938	3.398369	-0.304069	9.458036	0.389918	-0.012943	0.407932	-0.017361	1.311147	-0.689417	-0.721288	0.152737	0.093035	0.669148	0	0
35939	3.417066	-0.403980	9.867699	0.375537	0.020183	0.420248	-0.014282	1.307546	-0.696807	-0.724674	0.150276	0.094744	0.665799	0	0
35940	3.384168	-0.282900	10.052029	0.350481	0.086606	0.436198	-0.007912	1.301715	-0.698267	-0.728150	0.147613	0.095850	0.662435	0	0
35941	3.294950	0.064873	10.289922	0.321888	0.100589	0.427321	-0.001667	1.297683	-0.704927	-0.731536	0.144996	0.096601	0.659166	0	0
35942	3.334995	0.270577	10.017960	0.288881	0.168854	0.434413	0.005760	1.293504	-0.709518	-0.734946	0.142229	0.096697	0.655953	0	0
35943	3.423703	0.191914	9.689434	0.230877	0.151455	0.403932	0.010529	1.291133	-0.711832	-0.738055	0.139908	0.096508	0.652983	0	0
35944	3.357310	0.028535	9.577575	0.209567	0.163816	0.373850	0.017405	1.288198	-0.711835	-0.740914	0.137693	0.096201	0.650256	0	0
35945	3.385283	-0.113434	9.628575	0.209692	0.127145	0.333146	0.022706	1.284857	-0.713515	-0.743478	0.135612	0.096153	0.647769	0	0
35946	3.306945	-0.259794	9.545855	0.181074	0.149918	0.338303	0.027600	1.281932	-0.712574	-0.746027	0.133660	0.095810	0.645290	0	0
35947	3.204592	-0.384597	9.372262	0.111498	0.156189	0.297294	0.033161	1.279142	-0.714121	-0.748231	0.132085	0.094960	0.643185	0	0
35948	3.004266	-0.373188	9.446221	0.061384	0.155344	0.296986	0.038179	1.278010	-0.714078	-0.750342	0.130949	0.093859	0.641116	0	0
35949	2.808319	-0.424380	9.509810	0.050743	0.152817	0.273155	0.043476	1.278123	-0.720421	-0.752292	0.129821	0.092673	0.639231	0	0
35950	2.755658	-0.356884	9.424520	0.057925	0.128375	0.263458	0.048231	1.276302	-0.719206	-0.754145	0.128848	0.091794	0.637367	0	0
35951	2.740968	-0.385582	9.441141	0.075844	0.124897	0.256524	0.051679	1.274905	-0.722274	-0.755982	0.127687	0.090996	0.635537	0	0
35952	2.827482	-0.446163	9.514202	0.081225	0.106509	0.245883	0.055120	1.273783	-0.723773	-0.757719	0.126659	0.090452	0.633749	0	0
35953	2.914227	-0.477596	9.681326	0.097379	0.099494	0.228316	0.058821	1.272797	-0.724491	-0.759369	0.125466	0.090018	0.632071	0	0
35954	3.000390	-0.584169	9.657727	0.083117	0.109993	0.219391	0.063044	1.271255	-0.722483	-0.760934	0.124377	0.089491	0.630477	0	0
35955	3.150457	-0.526063	9.378312	0.046574	0.103056	0.194400	0.064908	1.268485	-0.723060	-0.762300	0.123519	0.088755	0.629098	0	0
35956	3.202925	-0.615668	9.311939	0.014431	0.082094	0.174671	0.068085	1.267640	-0.724814	-0.763466	0.123087	0.088064	0.627864	0	0
35957	3.144363	-0.708281	9.551714	-0.041879	0.076848	0.153087	0.072290	1.268444	-0.721737	-0.764433	0.123038	0.087029	0.626841	0	0
35958	2.999195	-0.756804	9.831197	-0.061513	0.087363	0.137149	0.074394	1.270089	-0.722405	-0.765272	0.123119	0.085867	0.625961	0	0
35959	2.965357	-0.759136	9.768975	-0.064171	0.089144	0.133622	0.075982	1.267595	-0.719975	-0.766095	0.123148	0.084625	0.625117	0	0
35960	2.950849	-0.757073	9.620116	-0.114994	0.068263	0.092650	0.076755	1.270212	-0.718786	-0.766569	0.123720	0.083328	0.624598	0	0
35961	3.003950	-0.748954	9.264056	-0.204308	0.080599	0.070890	0.079505	1.271713	-0.715550	-0.766813	0.124828	0.081357	0.624337	0	0
35962	3.078110	-0.843606	9.175808	-0.245381	0.040405	0.042208	0.081591	1.274461	-0.713205	-0.766787	0.126530	0.079524	0.624263	0	0
35963	3.199913	-1.027787	9.033245	-0.205892	0.043966	0.019527	0.081961	1.278323	-0.711998	-0.766669	0.127847	0.077896	0.624344	0	0
35964	3.198950	-1.155870	8.832303	-0.139648	0.021301	0.010213	0.083654	1.281073	-0.710300	-0.766557	0.128831	0.076909	0.624403	0	0
35965	3.237046	-1.228584	8.747022	-0.074206	0.017890	-0.016663	0.081527	1.283016	-0.708682	-0.766356	0.129288	0.076362	0.624621	0	0
35966	3.208001	-1.240184	8.812029	-0.062617	0.023118	-0.007743	0.082042	1.283149	-0.705296	-0.766228	0.129656	0.075864	0.624763	0	0
35967	2.995474	-1.256588	9.198210	-0.094790	0.044993	-0.020182	0.081256	1.282602	-0.705942	-0.765997	0.130110	0.074994	0.625057	0	0
35968	2.795788	-1.151752	9.150667	-0.069701	0.096669	-0.010918	0.083880	1.283690	-0.703622	-0.765898	0.130070	0.073894	0.625318	0	0
35969	2.644203	-1.069389	8.955848	-0.016057	0.083618	0.000066	0.084288	1.282585	-0.705596	-0.765923	0.129697	0.073195	0.625447	0	0
35970	2.591197	-1.054396	9.004544	0.026869	0.079254	0.002143	0.084690	1.281202	-0.704964	-0.766014	0.129035	0.072815	0.625516	0	0
35971	2.533737	-0.995271	9.315752	0.050106	0.076593	-0.001199	0.085474	1.279953	-0.700812	-0.766111	0.128198	0.072585	0.625596	0	0
35972	2.383048	-1.137800	9.514891	0.072437	0.100207	0.007873	0.086409	1.278016	-0.701106	-0.766308	0.127061	0.072321	0.625618	0	0
35973	2.344044	-1.190308	9.548271	0.109091	0.107205	0.015215	0.088138	1.276628	-0.702712	-0.766603	0.125586	0.072200	0.625567	0	0
35974	2.461354	-0.991829	9.470230	0.123340	0.100150	0.031161	0.088429	1.273039	-0.704840	-0.767007	0.124076	0.072225	0.625371	0	0
35975	2.538809	-0.961615	9.323305	0.141166	0.103615	0.051557	0.090301	1.269717	-0.706729	-0.767563	0.122402	0.072285	0.625011	0	0
35976	2.733057	-0.813874	9.366588	0.169731	0.076415	0.057805	0.092292	1.266945	-0.705612	-0.768168	0.120702	0.072749	0.624545	0	0
35977	2.828910	-0.915749	9.330943	0.189329	0.064989	0.073719	0.093636	1.263627	-0.707492	-0.768887	0.118919	0.073383	0.623928	0	0
35978	2.903634	-0.926690	9.089838	0.173190	0.064982	0.087681	0.095106	1.261826	-0.709881	-0.769665	0.117286	0.073920	0.623214	0	0
35979	2.872377	-0.902863	8.936567	0.162297	0.028205	0.115683	0.095540	1.255613	-0.710733	-0.770578	0.115979	0.074626	0.622245	0	0
35980	2.828645	-0.940932	8.960540	0.169377	0.014187	0.128025	0.097551	1.250910	-0.712245	-0.771558	0.114721	0.075482	0.621160	0	0
35981	2.707172	-1.043424	8.955604	0.210460	0.008953	0.142420	0.099685	1.249660	-0.717249	-0.772670	0.113189	0.076611	0.619919	0	0
35982	2.519088	-1.005902	8.948044	0.255189	0.005518	0.143679	0.099448	1.246073	-0.718978	-0.773824	0.111333	0.078046	0.618636	0	0
35983	2.291987	-1.023235	8.993064	0.305203	-0.003199	0.159937	0.100285	1.239721	-0.721533	-0.775127	0.109157	0.079835	0.617162	0	0
35984	2.234875	-0.911572	9.182302	0.314921	-0.017265	0.178497	0.100583	1.233094	-0.720559	-0.776521	0.107005	0.081775	0.615531	0	0
35985	2.117907	-0.736153	9.617930	0.281758	0.029877	0.194348	0.101414	1.228399	-0.724272	-0.778020	0.104828	0.083119	0.613829	0	0
35986	2.218402	-0.543076	10.090339	0.221625	0.080374	0.238150	0.105545	1.223549	-0.728298	-0.779748	0.102847	0.083662	0.611896	0	0
35987	2.423054	-0.272164	9.538918	0.156332	0.141588	0.267862	0.109393	1.220216	-0.729434	-0.781644	0.101015	0.083284	0.609830	0	0
35988	2.717948	-0.226763	9.407115	0.086391	0.066226	0.282864	0.112035	1.218959	-0.728703	-0.783473	0.100211	0.083065	0.607642	0	0
35989	2.896213	-0.299111	9.798894	0.009494	0.104596	0.271791	0.116398	1.217141	-0.728526	-0.785199	0.099759	0.082080	0.605618	0	0
35990	2.955370	-0.481156	10.195247	0.013015	0.137723	0.282447	0.120488	1.217119	-0.728850	-0.786999	0.099094	0.080854	0.603552	0	0
35991	2.818132	-0.763759	10.241248	0.055968	0.129036	0.275662	0.122994	1.215723	-0.726422	-0.788800	0.098135	0.079957	0.601473	0	0
35992	2.800864	-0.803211	9.880442	0.140136	0.102919	0.263850	0.125125	1.212400	-0.726879	-0.790562	0.096661	0.079786	0.599419	0	0
35993	2.930293	-0.588909	9.502060	0.202778	0.036501	0.253505	0.129103	1.209066	-0.727494	-0.792283	0.095087	0.080529	0.597295	0	0
35994	2.927841	-0.580555	9.081592	0.222474	-0.000149	0.251765	0.131503	1.205742	-0.729651	-0.793956	0.093567	0.081677	0.595153	0	0
35995	2.806073	-0.719586	8.924827	0.221580	-0.054298	0.239238	0.132448	1.203253	-0.731779	-0.795518	0.092385	0.083274	0.593028	0	0
35996	2.679636	-0.841252	8.929325	0.168664	-0.082318	0.258149	0.131945	1.197596	-0.729478	-0.797084	0.091786	0.084747	0.590805	0	0
35997	2.331663	-0.883510	9.167370	0.055793	-0.103335	0.274965	0.133418	1.194414	-0.730445	-0.798646	0.092250	0.085722	0.588477	0	0
35998	2.167426	-0.895922	9.408978	-0.058041	-0.103458	0.312948	0.132870	1.197591	-0.730014	-0.800294	0.093631	0.085975	0.585979	0	0
35999	1.970196	-0.797197	9.729056	-0.182518	-0.075560	0.336887	0.134203	1.196066	-0.731354	-0.802005	0.095883	0.085264	0.583373	0	0
36000	1.884979	-0.564931	9.958377	-0.301562	-0.040656	0.352075	0.135356	1.200613	-0.728978	-0.803685	0.098877	0.083550	0.580803	0	0
36001	2.036385	-0.334635	10.147180	-0.393738	-0.000548	0.363882	0.138607	1.206114	-0.724796	-0.805378	0.102393	0.080967	0.578209	0	0
36002	2.187542	-0.133714	10.167412	-0.455316	0.018700	0.335301	0.142240	1.213821	-0.720077	-0.806816	0.106260	0.077898	0.575925	0	0
36003	2.388174	-0.097490	9.940183	-0.463128	-0.009185	0.280462	0.144169	1.220295	-0.716649	-0.807902	0.110301	0.075060	0.574015	0	0
36004	2.519732	-0.260806	9.567055	-0.384091	-0.017730	0.221023	0.146615	1.229666	-0.714766	-0.808693	0.113708	0.072813	0.572524	0	0
36005	2.487695	-0.677685	9.230877	-0.201263	-0.055925	0.149893	0.146193	1.231874	-0.710561	-0.809262	0.115797	0.071998	0.571404	0	0
36006	2.548074	-1.012595	9.192859	0.024313	-0.115271	0.108940	0.145660	1.234363	-0.713400	-0.809794	0.116375	0.073002	0.570405	0	0
36007	2.542651	-1.090037	9.023781	0.203408	-0.122112	0.078488	0.145019	1.231883	-0.714459	-0.810369	0.115517	0.075118	0.569487	0	0
36008	2.552291	-1.083756	8.742578	0.255376	-0.140383	0.064707	0.142681	1.226928	-0.716821	-0.810885	0.114333	0.077694	0.568644	0	0
36009	2.582292	-0.935370	8.578195	0.178407	-0.129038	0.078311	0.139947	1.220318	-0.716323	-0.811414	0.113723	0.079727	0.567731	0	0
36010	2.640270	-0.931101	8.548903	0.004692	-0.123921	0.110532	0.137308	1.220056	-0.715372	-0.811901	0.114515	0.080691	0.566738	0	0
36011	2.655322	-0.858472	8.741876	-0.188616	-0.101299	0.122428	0.136901	1.221576	-0.714699	-0.812275	0.116767	0.080371	0.565787	0	0
36012	2.653527	-0.785050	9.151304	-0.312229	-0.078733	0.148932	0.137138	1.225024	-0.712580	-0.812649	0.119904	0.079128	0.564768	0	0
36013	2.534336	-0.908943	9.232622	-0.342542	-0.035814	0.134776	0.137097	1.230129	-0.709397	-0.812946	0.123043	0.077390	0.563906	0	0
36014	2.459007	-0.971229	9.122002	-0.288719	-0.005084	0.115907	0.138901	1.235776	-0.706366	-0.813199	0.125546	0.075719	0.563216	0	0
36015	2.418690	-0.869788	9.157163	-0.204497	0.001998	0.091905	0.138089	1.238816	-0.705410	-0.813440	0.127311	0.074501	0.562633	0	0
36016	2.531016	-0.706093	9.489738	-0.118489	0.003742	0.059046	0.139649	1.239909	-0.700464	-0.813585	0.128335	0.073787	0.562286	0	0
36017	2.911448	-0.862715	9.580789	-0.002094	-0.000678	0.036820	0.140163	1.241147	-0.698632	-0.813770	0.128424	0.073800	0.561996	0	0
36018	3.016020	-1.101260	9.706924	0.096439	0.012481	0.011068	0.140043	1.239492	-0.699430	-0.813924	0.127615	0.074283	0.561894	0	0
36019	3.033616	-1.344111	9.776081	0.148461	0.037035	-0.013194	0.140353	1.233419	-0.702627	-0.814046	0.126235	0.074903	0.561946	0	0
36020	2.813197	-1.445197	9.978702	0.133235	0.058046	-0.009663	0.139437	1.232044	-0.702496	-0.814162	0.124855	0.075249	0.562040	0	0
36021	2.646134	-1.504316	9.883329	0.105599	0.089633	-0.020283	0.140398	1.229420	-0.709062	-0.814227	0.123524	0.075209	0.562245	0	0
36022	2.544863	-1.479823	9.769124	0.125297	0.052967	-0.030809	0.142517	1.227200	-0.708072	-0.814219	0.122218	0.075581	0.562492	0	0
36023	2.524310	-1.661582	10.055614	0.119048	0.033706	-0.048585	0.142009	1.224719	-0.709525	-0.814097	0.121070	0.076104	0.562847	0	0
36024	2.334984	-1.797261	10.036460	0.148664	0.084536	-0.053442	0.142396	1.224025	-0.705753	-0.814001	0.119381	0.076376	0.563309	0	0
36025	2.069331	-1.806710	10.202071	0.148635	0.072334	-0.055175	0.142015	1.221405	-0.705773	-0.813903	0.117764	0.076752	0.563739	0	0
36026	1.987965	-1.709347	10.372127	0.098540	0.093306	-0.055423	0.143754	1.219465	-0.709473	-0.813751	0.116430	0.076675	0.564247	0	0
36027	2.060714	-1.662215	10.239857	0.021516	0.104609	-0.031280	0.147721	1.217235	-0.708772	-0.813662	0.115675	0.076035	0.564616	0	0
36028	2.248857	-1.683657	10.000055	-0.048298	0.086197	-0.024862	0.146666	1.216964	-0.708237	-0.813508	0.115597	0.075152	0.564973	0	0
36029	2.228301	-1.843494	9.589827	-0.126963	0.072294	-0.034315	0.147306	1.219168	-0.706267	-0.813204	0.116230	0.073937	0.565440	0	0
36030	2.334095	-1.898106	9.304691	-0.152009	0.044323	-0.036398	0.147020	1.221929	-0.704539	-0.812830	0.117224	0.072821	0.565918	0	0
36031	2.275432	-1.989753	9.073422	-0.134161	-0.010728	-0.036463	0.148456	1.223438	-0.702718	-0.812441	0.118390	0.072244	0.566308	0	0
36032	2.197298	-2.113864	9.188030	-0.110068	-0.021237	-0.029280	0.147386	1.224547	-0.700212	-0.812108	0.119418	0.071890	0.566615	0	0
36033	2.125665	-2.002491	9.245206	-0.118307	-0.044935	0.004101	0.146582	1.226483	-0.699919	-0.811940	0.120681	0.071631	0.566621	0	0
36034	2.141150	-1.867512	9.378808	-0.132761	-0.060777	0.026869	0.145509	1.228420	-0.697796	-0.811864	0.122158	0.071402	0.566441	0	0
36035	2.188172	-1.717811	9.687752	-0.141810	-0.045158	0.046255	0.145222	1.231595	-0.696455	-0.811903	0.123641	0.070957	0.566119	0	0
36036	2.309474	-1.645940	9.903832	-0.106931	-0.006753	0.055433	0.145738	1.232696	-0.695016	-0.812057	0.124623	0.070400	0.565754	0	0
36037	2.462609	-1.498657	9.692710	-0.061227	0.017761	0.053200	0.146388	1.234348	-0.695010	-0.812278	0.125099	0.069889	0.565395	0	0
36038	2.632917	-1.308684	9.328116	-0.045000	0.014329	0.036560	0.146922	1.233517	-0.695287	-0.812416	0.125444	0.069535	0.565163	0	0
36039	2.670749	-1.415356	9.148716	-0.082529	-0.011868	0.022063	0.146106	1.236281	-0.692898	-0.812412	0.126244	0.069187	0.565034	0	0
36040	2.742046	-1.572537	9.054966	-0.086030	-0.025821	0.002550	0.146497	1.236830	-0.692377	-0.812277	0.127126	0.068969	0.565056	0	0
36041	2.847003	-1.749304	8.934264	-0.071679	-0.006570	0.002659	0.146737	1.238483	-0.688188	-0.812178	0.127804	0.068671	0.565082	0	0
36042	2.899704	-1.807525	8.906704	-0.035005	-0.032806	-0.002482	0.145155	1.238492	-0.688425	-0.812074	0.128308	0.068805	0.565101	0	0
36043	2.948018	-1.803254	8.853462	0.044646	-0.024037	-0.002764	0.145155	1.237939	-0.687647	-0.812078	0.128151	0.069322	0.565067	0	0
36044	2.820381	-1.756422	8.898362	0.073275	-0.018755	-0.001608	0.145046	1.235733	-0.690538	-0.812128	0.127696	0.069952	0.565020	0	0
36045	2.678545	-1.662057	8.720420	0.066160	-0.011675	-0.003331	0.145723	1.233522	-0.691876	-0.812164	0.127305	0.070497	0.564990	0	0
36046	2.486272	-1.539855	8.865281	0.039354	-0.001140	-0.011339	0.144794	1.234493	-0.691982	-0.812127	0.127019	0.070805	0.565069	0	0
36047	2.486852	-1.462537	8.981525	0.019694	-0.024761	-0.026534	0.144667	1.233942	-0.692508	-0.811962	0.127065	0.071224	0.565243	0	0
36048	2.525608	-1.443782	8.921324	0.060786	-0.034405	-0.013059	0.142966	1.231467	-0.692246	-0.811919	0.126792	0.071926	0.565277	0	0
36049	2.647136	-1.334023	8.943167	0.100214	-0.064135	-0.034923	0.141126	1.230649	-0.692879	-0.811779	0.126404	0.073133	0.565410	0	0
36050	2.782658	-1.296261	9.052985	0.118237	-0.065869	-0.066555	0.140747	1.227891	-0.693031	-0.811481	0.125803	0.074482	0.565795	0	0
36051	2.884827	-1.197841	9.250310	0.105653	-0.065965	-0.058732	0.138904	1.226796	-0.692231	-0.811208	0.125368	0.075769	0.566112	0	0
36052	2.958104	-1.085013	9.366336	0.084223	-0.039759	-0.063201	0.136676	1.225153	-0.693649	-0.810902	0.124898	0.076709	0.566528	0	0
36053	3.060076	-1.006561	9.325501	0.086122	-0.034481	-0.084329	0.135232	1.223642	-0.693250	-0.810480	0.124429	0.077666	0.567104	0	0
36054	3.094080	-0.980244	9.366367	0.102292	-0.023968	-0.096516	0.133274	1.222413	-0.697148	-0.810019	0.123696	0.078623	0.567791	0	0
36055	3.009459	-0.994087	9.342904	0.119361	0.002332	-0.103322	0.131704	1.220904	-0.698314	-0.809555	0.122738	0.079498	0.568538	0	0
36056	2.807806	-1.165690	9.342671	0.125659	-0.009825	-0.115631	0.131593	1.216764	-0.697439	-0.809022	0.121720	0.080496	0.569375	0	0
36057	2.534776	-1.192080	9.455277	0.123041	0.002514	-0.129630	0.129230	1.215121	-0.697942	-0.808409	0.120709	0.081423	0.570329	0	0
36058	2.464798	-1.190974	9.638549	0.134546	-0.015042	-0.111969	0.129502	1.214568	-0.699518	-0.807898	0.119651	0.082509	0.571119	0	0
36059	2.560821	-1.273211	9.732908	0.151517	0.004144	-0.103012	0.125844	1.209344	-0.701080	-0.807468	0.118417	0.083549	0.571833	0	0
36060	2.736074	-1.068697	9.416506	0.148806	-0.004625	-0.089850	0.125074	1.206313	-0.702142	-0.807103	0.117203	0.084605	0.572443	0	0
36061	2.794133	-1.052469	9.365721	0.053821	-0.032715	-0.065103	0.124420	1.207146	-0.704995	-0.806740	0.117001	0.085340	0.572886	0	0
36062	2.822789	-1.098305	9.393787	-0.066147	-0.003067	-0.041216	0.123886	1.208253	-0.704976	-0.806402	0.117552	0.085096	0.573285	0	0
36063	2.747147	-1.208320	9.405191	-0.142272	-0.008348	-0.027691	0.123081	1.209637	-0.703384	-0.806043	0.118827	0.084467	0.573621	0	0
36064	2.667010	-1.279095	9.652614	-0.168403	-0.029446	-0.000637	0.123324	1.212119	-0.701536	-0.805792	0.120388	0.083801	0.573746	0	0
36065	2.521871	-1.311890	9.569372	-0.137996	-0.018896	0.007592	0.122249	1.214055	-0.698891	-0.805627	0.121715	0.083237	0.573779	0	0
36066	2.464462	-1.238974	9.671646	-0.121983	-0.038177	0.020005	0.121848	1.215991	-0.700692	-0.805539	0.122970	0.082882	0.573686	0	0
36067	2.486186	-1.234848	9.503272	-0.164907	-0.010178	0.027722	0.120772	1.218894	-0.699603	-0.805461	0.124475	0.082065	0.573589	0	0
36068	2.439758	-1.307055	9.368255	-0.224092	-0.041704	0.050970	0.121533	1.223029	-0.697486	-0.805416	0.126596	0.081113	0.573323	0	0
36069	2.540414	-1.413682	9.363757	-0.253642	-0.053117	0.052424	0.120437	1.227173	-0.692599	-0.805325	0.129078	0.080098	0.573039	0	0
36070	2.626206	-1.570874	9.303530	-0.245733	-0.082055	0.076112	0.119894	1.229798	-0.692565	-0.805354	0.131624	0.079314	0.572529	0	0
36071	2.683053	-1.727486	9.358919	-0.260108	-0.095225	0.082958	0.118418	1.232980	-0.690554	-0.805383	0.134423	0.078559	0.571941	0	0
36072	2.692559	-1.760154	9.711753	-0.210125	-0.127680	0.090237	0.116940	1.238095	-0.691002	-0.805492	0.136952	0.078326	0.571220	0	0
36073	2.552839	-1.719944	9.920109	-0.160150	-0.094499	0.123370	0.117967	1.241400	-0.688375	-0.805877	0.138968	0.078077	0.570222	0	0
36074	2.481697	-1.545501	10.153449	-0.136933	-0.073550	0.134241	0.116630	1.242924	-0.685599	-0.806370	0.140631	0.077763	0.569159	0	0
36075	2.420182	-1.371530	10.256921	-0.139658	-0.019363	0.157380	0.117548	1.243194	-0.684697	-0.807031	0.142067	0.076967	0.567973	0	0
36076	2.392567	-1.181296	10.259346	-0.074239	-0.015793	0.136769	0.118844	1.246775	-0.683898	-0.807667	0.142896	0.076541	0.566918	0	0
36077	2.467937	-1.098745	9.918370	0.021620	0.000061	0.124309	0.118316	1.247055	-0.684409	-0.808383	0.142878	0.076539	0.565901	0	0
36078	2.494430	-1.095376	9.514418	0.096937	-0.027765	0.092155	0.119121	1.245533	-0.685611	-0.808998	0.142358	0.077242	0.565058	0	0
36079	2.580747	-1.178125	9.416588	0.094306	-0.043485	0.077940	0.120709	1.244834	-0.686034	-0.809521	0.141954	0.078065	0.564297	0	0
36080	2.599444	-1.264869	9.413026	0.047681	-0.045299	0.098718	0.121099	1.245384	-0.685382	-0.810087	0.141936	0.078623	0.563411	0	0
36081	2.714607	-1.362592	9.211432	0.014538	-0.055822	0.108962	0.119388	1.245117	-0.686011	-0.810660	0.142268	0.079049	0.562443	0	0
36082	2.791698	-1.382908	9.056718	-0.002557	-0.078608	0.127236	0.120581	1.244283	-0.686298	-0.811285	0.142866	0.079553	0.561317	0	0
36083	2.825935	-1.325213	9.133993	-0.000875	-0.056827	0.155524	0.119659	1.244288	-0.686545	-0.812094	0.143365	0.079834	0.559979	0	0
36084	2.842917	-1.315593	9.177217	0.000055	-0.041956	0.151175	0.119901	1.247322	-0.685214	-0.812880	0.143756	0.080020	0.558711	0	0
36085	2.826613	-1.229139	9.091831	-0.017863	-0.008731	0.168813	0.120700	1.245938	-0.685239	-0.813772	0.144133	0.079796	0.557344	0	0
36086	2.750406	-1.081688	9.137444	-0.050957	0.012261	0.172224	0.121757	1.246900	-0.687334	-0.814642	0.144652	0.079226	0.556019	0	0
36087	2.751448	-0.939468	9.242414	-0.061737	0.022709	0.182784	0.124514	1.247573	-0.684890	-0.815570	0.145216	0.078479	0.554616	0	0
36088	2.790962	-0.823669	9.457303	-0.056289	0.034946	0.163489	0.127280	1.247972	-0.684275	-0.816396	0.145645	0.077706	0.553396	0	0
36089	3.042097	-0.816660	9.243722	-0.052664	0.073401	0.170635	0.127813	1.247141	-0.684552	-0.817304	0.145839	0.076613	0.552156	0	0
36090	2.984038	-0.837295	9.426641	-0.011520	0.082140	0.170976	0.129916	1.248233	-0.684051	-0.818264	0.145646	0.075689	0.550910	0	0
36091	3.066261	-0.814444	9.243539	0.019078	0.114594	0.146627	0.132262	1.250150	-0.679239	-0.819170	0.145005	0.074690	0.549869	0	0
36092	3.008635	-0.763923	9.100416	0.024461	0.092779	0.141331	0.136221	1.249576	-0.678783	-0.820021	0.144435	0.073920	0.548853	0	0
36093	2.912597	-0.686261	9.082911	0.004824	0.082334	0.128859	0.137154	1.247915	-0.678814	-0.820780	0.144073	0.073133	0.547919	0	0
36094	2.844983	-0.685790	9.064273	-0.023784	0.079738	0.123375	0.141386	1.247894	-0.682010	-0.821452	0.143956	0.072232	0.547062	0	0
36095	2.728694	-0.746683	9.304911	-0.052378	0.094614	0.112664	0.142432	1.248716	-0.680713	-0.822045	0.143978	0.071054	0.546318	0	0
36096	2.723663	-0.775449	9.323851	-0.074668	0.089402	0.093092	0.144252	1.250221	-0.675636	-0.822474	0.144206	0.069836	0.545769	0	0
36097	2.679842	-0.823373	9.270804	-0.088090	0.096415	0.096549	0.147534	1.251858	-0.673842	-0.822927	0.144493	0.068470	0.545184	0	0
36098	2.771994	-0.764373	9.136100	-0.062959	0.075468	0.077258	0.148711	1.253784	-0.674102	-0.823275	0.144689	0.067453	0.544733	0	0
36099	2.853334	-0.873035	9.203846	-0.052164	0.068476	0.059639	0.148724	1.253648	-0.677497	-0.823557	0.144805	0.066567	0.544385	0	0
36100	2.919511	-1.079820	9.393166	-0.012740	0.078967	0.044037	0.150452	1.251845	-0.678585	-0.823798	0.144544	0.065843	0.544177	0	0
36101	2.831741	-1.203583	9.596784	0.042861	0.101781	0.016324	0.152420	1.253628	-0.678336	-0.824002	0.143667	0.065263	0.544170	0	0
36102	2.806912	-1.295143	9.480585	0.057199	0.103572	0.014664	0.153218	1.252796	-0.678878	-0.824192	0.142678	0.064758	0.544203	0	0
36103	2.833714	-1.257279	9.346202	0.021491	0.114108	0.003871	0.156390	1.251813	-0.679197	-0.824304	0.141902	0.063980	0.544329	0	0
36104	2.734097	-1.343061	9.355688	-0.024966	0.110664	-0.013210	0.156909	1.252223	-0.677504	-0.824232	0.141533	0.063010	0.544647	0	0
36105	2.622091	-1.467737	9.199003	-0.039186	0.124759	-0.026469	0.159269	1.253590	-0.675569	-0.824096	0.141181	0.061859	0.545075	0	0
36106	2.471195	-1.628145	9.056664	-0.013183	0.084644	-0.047557	0.159150	1.252487	-0.677405	-0.823838	0.140834	0.061217	0.545628	0	0
36107	2.393236	-1.721591	8.974548	-0.006023	0.065448	-0.051974	0.160987	1.253443	-0.676249	-0.823571	0.140518	0.060771	0.546161	0	0
36108	2.223944	-1.758663	9.004423	0.019930	0.058509	-0.056173	0.160729	1.252478	-0.676385	-0.823295	0.140036	0.060537	0.546727	0	0
36109	2.136456	-1.839479	9.095575	0.066378	0.041009	-0.047078	0.158881	1.251935	-0.675057	-0.823141	0.139259	0.060680	0.547141	0	0
36110	1.986655	-1.857020	9.269708	0.109262	0.053248	-0.034348	0.161272	1.249162	-0.675382	-0.823101	0.138083	0.060947	0.547470	0	0
36111	1.837196	-1.830886	9.569312	0.140479	0.055827	-0.019968	0.160871	1.247505	-0.670955	-0.823206	0.136624	0.061329	0.547635	0	0
36112	1.699802	-1.804943	9.837567	0.162730	0.058395	-0.000370	0.163004	1.245287	-0.673750	-0.823425	0.135000	0.061799	0.547656	0	0
36113	1.644303	-1.801861	9.917393	0.173494	0.093392	0.001613	0.163554	1.241143	-0.673539	-0.823714	0.133061	0.062012	0.547672	0	0
36114	1.750583	-1.795660	9.856463	0.204003	0.094298	-0.015815	0.163857	1.237004	-0.678022	-0.823924	0.130890	0.062434	0.547831	0	0
36115	1.880880	-1.806587	9.761482	0.220161	0.065451	-0.033464	0.164669	1.234240	-0.679497	-0.824059	0.128688	0.063170	0.548066	0	0
36116	1.991459	-1.870549	9.577139	0.251521	0.040996	-0.045703	0.165871	1.232440	-0.680577	-0.824127	0.126396	0.064331	0.548362	0	0
36117	2.016435	-2.083262	9.295690	0.218424	0.017424	-0.047836	0.165907	1.227058	-0.682197	-0.824141	0.124460	0.065469	0.548649	0	0
36118	2.042187	-2.192113	9.159629	0.200480	-0.018439	-0.044599	0.165529	1.224438	-0.683000	-0.824106	0.122915	0.066838	0.548884	0	0
36119	1.989190	-2.174810	9.177108	0.153899	-0.060439	-0.045072	0.163320	1.220173	-0.685489	-0.823997	0.121943	0.068259	0.549090	0	0
36120	2.061847	-2.141976	9.087935	0.096487	-0.099013	-0.020970	0.162152	1.217419	-0.686673	-0.823906	0.121712	0.069693	0.549097	0	0
36121	2.134614	-2.090247	8.886021	0.033815	-0.102541	-0.007348	0.159921	1.217433	-0.689901	-0.823825	0.121993	0.070757	0.549021	0	0
36122	2.342727	-2.024836	8.784037	0.008586	-0.144657	0.022229	0.157017	1.217449	-0.689335	-0.823828	0.122767	0.072030	0.548677	0	0
36123	2.492088	-2.069740	8.638031	0.031807	-0.146442	0.034677	0.154914	1.215804	-0.688537	-0.823939	0.123346	0.073398	0.548199	0	0
36124	2.714618	-2.018477	8.665541	0.053191	-0.176282	0.045242	0.153748	1.211669	-0.687777	-0.824098	0.123942	0.075148	0.547589	0	0
36125	2.786773	-2.057629	8.630821	0.079916	-0.193837	0.066492	0.151251	1.210579	-0.688663	-0.824399	0.124424	0.077140	0.546749	0	0
36126	2.941630	-2.019797	8.812574	0.079848	-0.192197	0.077029	0.148209	1.211285	-0.687436	-0.824741	0.124910	0.079126	0.545837	0	0
36127	2.946293	-2.052597	9.110172	0.100266	-0.185324	0.106266	0.145843	1.210332	-0.688192	-0.825281	0.125225	0.081117	0.544656	0	0
36128	2.990351	-1.971037	9.151587	0.124438	-0.138115	0.116309	0.146251	1.208536	-0.688738	-0.825930	0.125079	0.082851	0.543444	0	0
36129	3.015001	-1.903624	9.236266	0.131520	-0.122435	0.135808	0.144547	1.207303	-0.689769	-0.826710	0.124830	0.084463	0.542064	0	0
36130	2.866062	-1.800893	9.416579	0.129789	-0.092663	0.127153	0.142985	1.204829	-0.691858	-0.827454	0.124401	0.085835	0.540812	0	0
36131	2.620777	-1.659379	9.449163	0.156648	-0.073348	0.129283	0.143675	1.201791	-0.695683	-0.828263	0.123677	0.087186	0.539520	0	0
36132	2.365304	-1.594497	9.565070	0.219268	-0.052296	0.135190	0.143559	1.199998	-0.697265	-0.829189	0.122295	0.088697	0.538165	0	0
36133	2.201870	-1.487349	9.579729	0.262365	-0.053914	0.102084	0.143068	1.194895	-0.699266	-0.829990	0.120559	0.090483	0.537024	0	0
36134	2.071919	-1.423912	9.543126	0.262368	-0.046876	0.104806	0.141765	1.191866	-0.699015	-0.830796	0.118761	0.092217	0.535882	0	0
36135	2.154379	-1.371832	9.480527	0.242625	-0.066165	0.114273	0.139686	1.188014	-0.701762	-0.831616	0.117255	0.093976	0.534635	0	0
36136	2.150739	-1.210208	9.626616	0.229114	-0.074984	0.128272	0.141023	1.184004	-0.700387	-0.832470	0.115905	0.095736	0.533286	0	0
36137	2.185581	-1.068304	9.714468	0.201222	-0.063732	0.164254	0.139073	1.179598	-0.701184	-0.833500	0.114766	0.097186	0.531659	0	0
36138	2.326411	-0.963264	9.815401	0.193984	-0.059463	0.180936	0.138829	1.177392	-0.703290	-0.834597	0.113674	0.098568	0.529916	0	0
36139	2.682232	-0.845652	9.856944	0.201056	-0.085850	0.191382	0.139796	1.173526	-0.709607	-0.835737	0.112671	0.100164	0.528031	0	0
36140	3.144245	-0.729487	9.695672	0.201055	-0.089463	0.195663	0.138493	1.171187	-0.710394	-0.836877	0.111692	0.101815	0.526114	0	0
36141	3.468303	-0.655671	9.491844	0.167989	-0.120122	0.183778	0.137986	1.167325	-0.709903	-0.837890	0.111142	0.103537	0.524278	0	0
36142	3.526001	-0.683359	9.236273	0.109986	-0.131403	0.153337	0.137214	1.165122	-0.711870	-0.838651	0.111101	0.105106	0.522756	0	0
36143	3.407029	-0.767260	9.024840	0.095814	-0.167988	0.116116	0.135112	1.163754	-0.711982	-0.839168	0.111346	0.106933	0.521502	0	0
36144	3.280736	-0.867412	8.986325	0.058287	-0.167926	0.105287	0.132217	1.163494	-0.713638	-0.839573	0.111878	0.108591	0.520393	0	0
36145	3.113996	-0.894059	9.285472	0.010806	-0.155723	0.113835	0.130378	1.161848	-0.713104	-0.839988	0.112777	0.109879	0.519257	0	0
36146	2.999068	-0.767130	9.600358	-0.034864	-0.112927	0.126928	0.129325	1.162821	-0.715297	-0.840455	0.113828	0.110566	0.518125	0	0
36147	2.841580	-0.510305	9.811357	-0.083182	-0.040361	0.144557	0.128262	1.164760	-0.716306	-0.841046	0.114946	0.110359	0.516962	0	0
36148	2.877595	-0.207020	9.977962	-0.099143	0.008630	0.124399	0.129037	1.166963	-0.714991	-0.841555	0.115905	0.109693	0.516060	0	0
36149	2.961946	0.105213	10.048117	-0.128525	0.033134	0.099637	0.129561	1.167512	-0.714993	-0.841940	0.116961	0.108678	0.515410	0	0
36150	2.852208	0.297966	9.878239	-0.138067	0.064815	0.048651	0.131383	1.170537	-0.712903	-0.842071	0.117875	0.107426	0.515249	0	0
36151	2.755585	0.302651	9.590725	-0.064393	0.028340	-0.021401	0.132167	1.170670	-0.710956	-0.841901	0.118267	0.106916	0.515543	0	0
36152	2.575394	0.096853	9.474553	0.068199	-0.015179	-0.069923	0.130316	1.170679	-0.709753	-0.841577	0.117728	0.107541	0.516065	0	0
36153	2.385421	-0.127934	9.415927	0.242007	-0.053415	-0.131346	0.128231	1.167794	-0.712360	-0.841111	0.115827	0.109420	0.516859	0	0
36154	2.293035	-0.211735	9.305207	0.442560	-0.089970	-0.168775	0.125792	1.159253	-0.717628	-0.840616	0.112416	0.112721	0.517707	0	0
36155	2.274316	-0.125270	9.217439	0.576718	-0.109181	-0.159911	0.124664	1.151256	-0.721344	-0.840287	0.107936	0.116819	0.518286	0	0
36156	2.176344	0.021948	9.131053	0.582054	-0.102165	-0.147449	0.120513	1.142863	-0.727629	-0.839987	0.103433	0.120914	0.518752	0	0
36157	2.212730	0.045642	9.106977	0.490623	-0.095289	-0.107562	0.117805	1.134323	-0.731327	-0.839801	0.099642	0.124375	0.518977	0	0
36158	2.396804	0.114734	9.360939	0.345496	-0.097263	-0.075189	0.115879	1.126882	-0.734242	-0.839599	0.097183	0.127122	0.519104	0	0
36159	2.459900	0.151026	9.591533	0.173669	-0.060659	-0.062227	0.113002	1.122481	-0.734242	-0.839357	0.095913	0.128590	0.519369	0	0
36160	2.529836	0.136238	9.653246	0.076938	-0.053771	-0.040022	0.112087	1.120553	-0.733334	-0.839125	0.095527	0.129542	0.519580	0	0
36161	2.609723	0.164447	9.643268	0.051120	-0.036246	-0.063075	0.111571	1.119315	-0.734774	-0.838791	0.095144	0.130162	0.520034	0	0
36162	2.614417	0.149589	9.515679	0.062754	-0.018736	-0.054998	0.110653	1.118215	-0.734510	-0.838512	0.094675	0.130760	0.520418	0	0
36163	2.599226	0.048928	9.593964	0.145195	-0.018653	-0.085256	0.108818	1.116293	-0.734632	-0.838174	0.093372	0.131736	0.520953	0	0
36164	2.603164	-0.071735	9.472375	0.248983	-0.086807	-0.102392	0.106477	1.111614	-0.736339	-0.837727	0.091634	0.133919	0.521424	0	0
36165	2.561580	-0.143803	9.394998	0.348455	0.037488	-0.098575	0.107045	1.105539	-0.737974	-0.837570	0.088309	0.135489	0.521844	0	0
36166	2.578638	-0.117890	9.260561	0.388604	-0.076215	-0.103096	0.106549	1.100850	-0.739318	-0.837237	0.085343	0.138308	0.522131	0	0
36167	2.607589	-0.116211	9.096904	0.360037	-0.004475	-0.091594	0.104752	1.093685	-0.741972	-0.837047	0.082142	0.140277	0.522425	0	0
36168	2.714596	-0.004558	8.914610	0.263363	-0.043003	-0.088038	0.101626	1.088044	-0.744069	-0.836711	0.080071	0.142147	0.522778	0	0
36169	2.777118	-0.045511	9.052993	0.184492	-0.011654	-0.053283	0.102435	1.085832	-0.745408	-0.836554	0.078429	0.143226	0.522984	0	0
36170	3.173811	0.049877	9.009810	0.091260	-0.046859	-0.022466	0.101662	1.083491	-0.746855	-0.836413	0.077910	0.144175	0.523026	0	0
36171	3.429859	0.060054	9.058188	0.058019	-0.052267	0.004512	0.100221	1.081290	-0.745942	-0.836397	0.077631	0.144892	0.522895	0	0
36172	3.661879	0.087220	9.094953	0.079426	-0.066360	0.014245	0.099443	1.078948	-0.746214	-0.836408	0.077367	0.145913	0.522633	0	0
36173	3.776563	-0.088778	9.250561	0.068609	-0.033229	0.036242	0.098656	1.079091	-0.747506	-0.836591	0.076961	0.146511	0.522233	0	0
36174	3.674058	-0.257165	9.768632	0.022837	0.029600	0.070486	0.098781	1.078951	-0.745421	-0.836989	0.076752	0.146391	0.521660	0	0
36175	3.349182	-0.120494	10.373843	-0.085528	0.113460	0.101834	0.100501	1.078804	-0.746623	-0.837607	0.076975	0.144911	0.521047	0	0
36176	3.007766	0.095366	10.090869	-0.102358	0.204614	0.100432	0.103130	1.079617	-0.745480	-0.838316	0.076943	0.142648	0.520535	0	0
36177	2.804232	0.354892	9.494772	-0.012823	0.131361	0.083324	0.107082	1.081253	-0.746568	-0.838916	0.076431	0.141407	0.519983	0	0
36178	2.854671	0.329276	9.111910	0.103638	0.093037	0.050537	0.107887	1.078626	-0.746215	-0.839359	0.075181	0.141189	0.519509	0	0
36179	3.115302	-0.028915	9.050266	0.166279	0.070270	0.041068	0.108964	1.075584	-0.747436	-0.839784	0.073426	0.141425	0.519009	0	0
36180	3.340933	-0.222692	9.180679	0.159129	0.064946	0.032956	0.111871	1.074464	-0.747230	-0.840134	0.071831	0.141743	0.518580	0	0
36181	3.428633	-0.117340	9.248427	0.089340	0.036908	0.023528	0.111114	1.071020	-0.751429	-0.840359	0.070883	0.141880	0.518307	0	0
36182	3.434578	0.038914	9.235752	-0.009105	0.012382	0.022752	0.112028	1.071843	-0.750260	-0.840459	0.070960	0.141775	0.518163	0	0
36183	3.174267	0.105923	9.248383	-0.080788	-0.013850	0.038087	0.112423	1.072393	-0.750913	-0.840566	0.071734	0.141452	0.517972	0	0
36184	2.952919	0.218364	9.273214	-0.100454	-0.006794	0.036296	0.112393	1.075427	-0.747228	-0.840642	0.072697	0.141025	0.517830	0	0
36185	2.663824	0.305495	9.500222	-0.071767	0.019523	0.026126	0.113694	1.078180	-0.746568	-0.840739	0.073203	0.140475	0.517750	0	0
36186	2.584482	0.351978	9.554315	-0.018089	0.026543	0.028337	0.113314	1.077356	-0.749833	-0.840882	0.073289	0.140200	0.517582	0	0
36187	2.606550	0.399823	9.525834	0.008699	0.000287	0.033728	0.112529	1.076394	-0.749831	-0.841051	0.073220	0.140217	0.517312	0	0
36188	2.725116	0.432672	9.558836	-0.003795	0.009003	0.028352	0.112521	1.077222	-0.749040	-0.841178	0.073277	0.140163	0.517112	0	0
36189	2.845950	0.446158	9.557948	-0.014481	-0.001501	0.014104	0.114504	1.075969	-0.748168	-0.841226	0.073378	0.140086	0.517039	0	0
36190	2.988251	0.421124	9.599693	-0.025139	-0.010254	-0.007202	0.113440	1.077769	-0.748787	-0.841129	0.073664	0.140110	0.517151	0	0
36191	3.142648	0.398467	9.662991	-0.009059	-0.010317	-0.003613	0.114343	1.077484	-0.742409	-0.841077	0.073740	0.140149	0.517214	0	0
36192	3.190501	0.337850	9.625831	0.018783	-0.017257	-0.028134	0.112764	1.076941	-0.742651	-0.840893	0.073663	0.140474	0.517436	0	0
36193	3.219263	0.308673	9.596407	0.059125	-0.006715	-0.041914	0.112511	1.075286	-0.743055	-0.840698	0.073095	0.140865	0.517727	0	0
36194	3.180619	0.308858	9.558289	0.084171	0.009043	-0.034613	0.110955	1.073365	-0.747618	-0.840564	0.072324	0.141313	0.517930	0	0
36195	3.146683	0.292154	9.515129	0.087863	0.012617	-0.057476	0.110439	1.071436	-0.747630	-0.840335	0.071394	0.141702	0.518324	0	0
36196	3.102984	0.261080	9.467082	0.084356	0.026664	-0.068017	0.111514	1.069085	-0.749366	-0.840053	0.070482	0.142027	0.518818	0	0
36197	3.102683	0.217890	9.500236	0.080745	0.012653	-0.066341	0.111257	1.069364	-0.751969	-0.839770	0.069602	0.142387	0.519296	0	0
36198	3.039604	0.175228	9.545953	0.102219	0.030160	-0.062587	0.111008	1.065914	-0.750434	-0.839530	0.068530	0.142770	0.519720	0	0
36199	3.017388	0.108017	9.533355	0.104005	0.052028	-0.055452	0.110738	1.065776	-0.748343	-0.839374	0.067268	0.142914	0.520099	0	0
36200	3.044039	0.122086	9.482817	0.109400	0.091390	-0.048225	0.113388	1.063277	-0.747886	-0.839298	0.065837	0.142810	0.520433	0	0
36201	3.034445	0.131731	9.466187	0.080686	0.093093	-0.029037	0.112719	1.064660	-0.747340	-0.839318	0.064599	0.142472	0.520648	0	0
36202	3.072800	0.097287	9.311646	0.077145	0.089627	-0.034378	0.113788	1.062308	-0.747510	-0.839286	0.063468	0.142206	0.520910	0	0
36203	3.158797	-0.026673	9.107597	0.069944	0.079119	-0.023060	0.115774	1.061193	-0.747682	-0.839308	0.062410	0.141929	0.521079	0	0
36204	3.163284	-0.072600	9.044543	0.062719	0.068599	-0.009942	0.117030	1.051942	-0.752491	-0.839367	0.061543	0.141749	0.521137	0	0
36205	3.071024	-0.143890	9.092587	0.047422	0.038844	-0.001338	0.117023	1.051941	-0.750403	-0.839428	0.060927	0.141686	0.521127	0	0
36206	2.969263	-0.191229	9.083307	0.003487	0.009962	0.010595	0.117674	1.055251	-0.753381	-0.839470	0.060893	0.141676	0.521066	0	0
36207	2.906376	-0.205213	9.069269	-0.024349	0.005552	0.031540	0.118596	1.055246	-0.753004	-0.839612	0.061108	0.141502	0.520860	0	0
36208	2.877338	-0.216725	9.163117	-0.041545	-0.019041	0.064815	0.117926	1.057044	-0.752976	-0.839868	0.061680	0.141469	0.520389	0	0
36209	2.927974	-0.233363	9.357161	-0.018386	-0.012137	0.084371	0.117113	1.059946	-0.751630	-0.840262	0.062020	0.141445	0.519718	0	0
36210	3.070799	-0.190539	9.567915	0.003899	0.017481	0.105750	0.117895	1.061874	-0.752014	-0.840807	0.062078	0.141315	0.518864	0	0
36211	3.231246	-0.042490	9.625913	0.040492	0.015635	0.124496	0.118300	1.060078	-0.751646	-0.841483	0.061844	0.141343	0.517787	0	0
36212	3.255921	0.034022	9.540059	0.054825	0.027892	0.127298	0.120157	1.058964	-0.752729	-0.842185	0.061450	0.141376	0.516682	0	0
36213	3.183723	0.072645	9.401732	0.063780	0.026190	0.129152	0.120167	1.057860	-0.753785	-0.842911	0.060980	0.141437	0.515537	0	0
36214	3.132985	0.072667	9.279599	0.054830	0.036712	0.136192	0.121746	1.057851	-0.752765	-0.843667	0.060553	0.141390	0.514362	0	0
36215	3.039330	0.147736	9.206767	0.042359	0.015788	0.120210	0.121219	1.057854	-0.753018	-0.844315	0.060311	0.141437	0.513313	0	0
36216	2.899800	0.223201	9.146352	0.029791	-0.008673	0.124494	0.122821	1.055500	-0.754631	-0.844930	0.060312	0.141650	0.512242	0	0
36217	2.721373	0.262832	9.066632	0.011882	-0.031356	0.123464	0.122694	1.054949	-0.755026	-0.845507	0.060574	0.141938	0.511178	0	0
36218	2.620256	0.306756	9.015137	-0.006015	-0.045316	0.121561	0.122956	1.054947	-0.754769	-0.846030	0.061061	0.142279	0.510159	0	0
36219	2.563035	0.403915	9.180175	-0.025699	-0.059322	0.113470	0.122153	1.057437	-0.755515	-0.846491	0.061765	0.142614	0.509215	0	0
36220	2.535104	0.548598	9.230146	-0.020348	-0.061082	0.116183	0.120571	1.057445	-0.755752	-0.846951	0.062446	0.143018	0.508252	0	0
36221	2.584216	0.663580	9.202204	-0.020344	-0.075084	0.112617	0.119771	1.058968	-0.755595	-0.847386	0.063175	0.143508	0.507298	0	0
36222	2.748965	0.739319	9.220881	-0.009528	-0.087335	0.091469	0.119106	1.059800	-0.755576	-0.847688	0.063861	0.144205	0.506509	0	0
36223	2.932409	0.728277	9.223977	0.011962	-0.085625	0.088049	0.117390	1.059809	-0.755159	-0.848001	0.064328	0.144961	0.505709	0	0
36224	3.132505	0.678944	9.332237	0.019222	-0.082146	0.063369	0.116596	1.060089	-0.754752	-0.848184	0.064704	0.145776	0.505120	0	0
36225	3.269990	0.658493	9.287556	0.031832	-0.082132	0.045794	0.114752	1.060099	-0.755638	-0.848300	0.064922	0.146632	0.504650	0	0
36226	3.356970	0.662858	9.363763	0.040801	-0.070789	0.042348	0.114249	1.058448	-0.759823	-0.848406	0.065027	0.147473	0.504213	0	0
36227	3.390216	0.581142	9.468284	0.073129	-0.054129	0.017943	0.112937	1.057351	-0.760075	-0.848447	0.064715	0.148319	0.503936	0	0
36228	3.368583	0.595684	9.449410	0.094676	-0.033091	0.008493	0.113601	1.055553	-0.758537	-0.848471	0.064122	0.149135	0.503731	0	0
36229	3.376202	0.648497	9.435533	0.086756	-0.011167	-0.013506	0.111106	1.054187	-0.759295	-0.848424	0.063434	0.149707	0.503727	0	0
36230	3.202779	0.707786	9.505004	0.075295	0.014313	-0.045157	0.111111	1.053635	-0.760084	-0.848234	0.062687	0.150056	0.504036	0	0
36231	3.028818	0.688058	9.688932	0.065436	0.018698	-0.045168	0.111510	1.052114	-0.758409	-0.848058	0.061977	0.150286	0.504352	0	0
36232	2.917771	0.691435	9.723577	0.041316	0.044095	-0.046981	0.112571	1.050865	-0.758045	-0.847883	0.061364	0.150213	0.504743	0	0
36233	2.840556	0.697071	9.796408	0.030665	0.076501	-0.058374	0.112578	1.050176	-0.758966	-0.847704	0.060630	0.149780	0.505259	0	0
36234	2.816329	0.683108	9.887783	0.032480	0.104488	-0.058257	0.113398	1.045755	-0.759936	-0.847557	0.059770	0.149157	0.505794	0	0
36235	2.748615	0.671376	9.811325	0.027193	0.143907	-0.062539	0.113799	1.044925	-0.759950	-0.847454	0.058708	0.148132	0.506391	0	0
36236	2.757415	0.553271	9.752212	0.019965	0.117648	-0.053901	0.116940	1.047805	-0.757751	-0.847337	0.057894	0.147330	0.506915	0	0
36237	2.853364	0.467924	9.615815	0.016430	0.108920	-0.062813	0.118128	1.047108	-0.756731	-0.847172	0.057096	0.146544	0.507508	0	0
36238	2.915158	0.334679	9.459935	0.021721	0.093152	-0.047013	0.119721	1.045581	-0.757162	-0.847053	0.056401	0.145955	0.507953	0	0
36239	2.938776	0.266580	9.273891	0.016260	0.079135	-0.025972	0.121838	1.045571	-0.759021	-0.847030	0.055811	0.145400	0.508217	0	0
36240	2.995960	0.160190	9.236124	0.005437	0.054598	-0.013842	0.122633	1.045291	-0.759689	-0.847014	0.055499	0.145035	0.508382	0	0
36241	3.084913	0.106460	9.196285	-0.013446	0.052777	0.007125	0.122760	1.045427	-0.758515	-0.847102	0.055350	0.144538	0.508392	0	0
36242	3.140177	0.067595	9.212186	-0.068080	0.029982	0.011907	0.122751	1.046393	-0.757592	-0.847139	0.055823	0.143994	0.508434	0	0
36243	3.204912	0.004396	9.160430	-0.112946	0.024648	0.039727	0.124326	1.047212	-0.756694	-0.847296	0.056719	0.143217	0.508293	0	0
36244	3.161647	0.033495	9.127491	-0.148802	0.048229	0.062481	0.124034	1.052182	-0.756510	-0.847567	0.057856	0.142079	0.508032	0	0
36245	2.998058	0.116790	9.206767	-0.191779	0.057854	0.070197	0.125738	1.053277	-0.755350	-0.847876	0.059303	0.140606	0.507760	0	0
36246	2.846533	0.197696	9.321962	-0.228440	0.092855	0.072760	0.125707	1.055344	-0.749717	-0.848208	0.060902	0.138678	0.507546	0	0
36247	2.711521	0.221024	9.527679	-0.270520	0.101582	0.076050	0.128054	1.059195	-0.748410	-0.848549	0.062802	0.136428	0.507353	0	0
36248	2.765615	0.351016	9.701748	-0.327712	0.138282	0.066961	0.129990	1.065256	-0.746030	-0.848838	0.065003	0.133612	0.507343	0	0
36249	2.824235	0.448719	9.553358	-0.350931	0.148792	0.065073	0.133525	1.071034	-0.747984	-0.849116	0.067325	0.130556	0.507370	0	0
36250	2.997466	0.367342	9.339434	-0.343627	0.113878	0.027927	0.135855	1.077922	-0.746776	-0.849143	0.069733	0.127889	0.507679	0	0
36251	3.054747	0.279701	9.140858	-0.262990	0.073751	-0.003383	0.137808	1.082742	-0.747411	-0.849017	0.071602	0.125963	0.508110	0	0
36252	3.121159	0.117483	8.960571	-0.168045	0.030997	-0.034617	0.138052	1.085501	-0.746082	-0.848732	0.072858	0.124934	0.508662	0	0
36253	3.048044	0.024190	8.940903	-0.061468	0.000504	-0.066551	0.138303	1.087155	-0.745025	-0.848332	0.073317	0.124704	0.509319	0	0
36254	2.939422	0.029865	8.946712	0.000253	-0.018693	-0.068781	0.138035	1.087156	-0.743977	-0.847931	0.073356	0.124977	0.509915	0	0
36255	2.854767	0.006827	9.062538	0.048526	-0.032684	-0.066699	0.135665	1.086479	-0.744078	-0.847568	0.073055	0.125593	0.510410	0	0
36256	2.662802	0.172300	9.200685	0.057435	-0.021304	-0.057693	0.135655	1.086615	-0.741467	-0.847259	0.072636	0.126171	0.510840	0	0
36257	2.673399	0.297822	9.375077	0.032360	-0.018732	-0.056085	0.135400	1.085789	-0.742515	-0.846955	0.072410	0.126576	0.511276	0	0
36258	2.727043	0.369634	9.399473	-0.010576	0.031955	-0.043880	0.134348	1.085243	-0.742505	-0.846734	0.072313	0.126345	0.511712	0	0
36259	2.828510	0.373871	9.470747	-0.057070	0.031919	-0.053062	0.133290	1.086768	-0.744300	-0.846445	0.072585	0.125860	0.512272	0	0
36260	2.932252	0.361033	9.469705	-0.058828	0.044146	-0.056589	0.134347	1.086624	-0.744579	-0.846139	0.072817	0.125289	0.512884	0	0
36261	3.026055	0.309722	9.446675	-0.044378	0.047694	-0.084706	0.135917	1.088271	-0.743673	-0.845714	0.072861	0.124758	0.513706	0	0
