# Supplementary material for: Identification of Haptic Based Guiding Using Hard Reins
Source: PLoS One. 2015 Jul 22;10(7):e0132020. doi: 10.1371/journal.pone.0132020 (PMC4511788; doi:10.1371/journal.pone.0132020)
Supplement: S1 File — (ZIP) [file pone.0132020.s001.zip › MotionData1/Subject1/T16/sync16.txt]

// Start Time: 0
// Sample rate: 50.0Hz
// Scenario: 4.0
// Firmware Version: 2.6.1
Counter	Acc_X	Acc_Y	Acc_Z	Gyr_X	Gyr_Y	Gyr_Z	Mag_X	Mag_Y	Mag_Z	Quat_w	Quat_x	Quat_y	Quat_z	AnalogIn_1	AnalogIn_2
35073	1.111856	9.747662	-0.379200	-0.005157	-0.024112	-0.015928	-0.640286	-0.438126	-0.567837	-0.069158	0.004325	0.720669	0.689807	0	0
35074	1.107267	9.735441	-0.374434	-0.015406	-0.018325	-0.001776	-0.641763	-0.438960	-0.567030	-0.069117	0.004407	0.720567	0.689918	0	0
35075	1.136716	9.716554	-0.378202	-0.010886	-0.013841	-0.001739	-0.640956	-0.438985	-0.566768	-0.069039	0.004552	0.720487	0.690008	0	0
35076	1.146241	9.728868	-0.353930	-0.012151	-0.004501	-0.020252	-0.640152	-0.437842	-0.567966	-0.068973	0.004400	0.720398	0.690108	0	0
35077	1.130979	9.762576	-0.369096	0.002840	-0.004661	-0.008711	-0.639616	-0.437448	-0.567142	-0.068914	0.004422	0.720408	0.690104	0	0
35078	1.165647	9.729220	-0.346115	0.015556	-0.004442	-0.013097	-0.640423	-0.437439	-0.566724	-0.068898	0.004303	0.720509	0.690000	0	0
35079	1.146977	9.685179	-0.396909	-0.005547	-0.017396	0.000023	-0.640420	-0.438403	-0.567981	-0.068808	0.004482	0.720469	0.690050	0	0
35080	1.137479	9.675296	-0.397126	-0.041173	-0.019123	-0.014243	-0.640690	-0.437632	-0.570405	-0.068689	0.004481	0.720190	0.690354	0	0
35081	1.086769	9.790905	-0.375482	-0.042995	-0.022696	-0.014266	-0.640424	-0.436971	-0.568616	-0.068460	0.004621	0.719895	0.690683	0	0
35082	1.116317	9.764735	-0.393636	-0.053530	0.004018	-0.019437	-0.640151	-0.438409	-0.567984	-0.068461	0.004443	0.719515	0.691080	0	0
35083	1.082841	9.747137	-0.360828	-0.025587	-0.011642	-0.023863	-0.639885	-0.437402	-0.568909	-0.068246	0.004425	0.719333	0.691291	0	0
35084	1.107335	9.742732	-0.307083	-0.010528	-0.006419	-0.014064	-0.639614	-0.437660	-0.570282	-0.068224	0.004314	0.719256	0.691373	0	0
35085	1.092415	9.757025	-0.336536	-0.008162	-0.007596	-0.001683	-0.640421	-0.437481	-0.571084	-0.068193	0.004416	0.719191	0.691443	0	0
35086	1.088075	9.727812	-0.360522	-0.005077	-0.016957	-0.017644	-0.640288	-0.437204	-0.570941	-0.068071	0.004350	0.719160	0.691489	0	0
35087	1.078459	9.727639	-0.336742	-0.010509	-0.013490	-0.015870	-0.640287	-0.437481	-0.571222	-0.067899	0.004392	0.719083	0.691585	0	0
35088	1.073125	9.754249	-0.322663	-0.025010	-0.025212	-0.014222	-0.639213	-0.436957	-0.570400	-0.067740	0.004421	0.718919	0.691771	0	0
35089	1.033967	9.775388	-0.309580	-0.009052	-0.015564	-0.003494	-0.639349	-0.436394	-0.570108	-0.067639	0.004566	0.718853	0.691848	0	0
35090	1.039752	9.726939	-0.318667	-0.011615	-0.017233	-0.008816	-0.638944	-0.436957	-0.570676	-0.067579	0.004566	0.718776	0.691934	0	0
35091	1.059478	9.707874	-0.332361	-0.014077	-0.017034	-0.017667	-0.639077	-0.437219	-0.571500	-0.067369	0.004622	0.718677	0.692057	0	0
35092	1.041757	9.746395	-0.328381	0.001702	-0.026142	-0.003528	-0.639612	-0.438340	-0.571530	-0.067286	0.004709	0.718698	0.692043	0	0
35093	1.034876	9.726850	-0.328445	0.000393	-0.000912	-0.017514	-0.639080	-0.436523	-0.570933	-0.067194	0.004645	0.718689	0.692062	0	0
35094	1.074083	9.703283	-0.341508	-0.013901	0.006147	-0.020173	-0.640153	-0.437200	-0.571215	-0.067223	0.004402	0.718580	0.692174	0	0
35095	1.102377	9.747498	-0.312085	-0.019550	0.009419	-0.010453	-0.638541	-0.436517	-0.571756	-0.067254	0.004331	0.718425	0.692332	0	0
35096	1.089689	9.781258	-0.279027	-0.005439	0.009275	0.000199	-0.638671	-0.438229	-0.571129	-0.067451	0.004205	0.718372	0.692368	0	0
35097	1.092782	9.742468	-0.312342	0.000265	0.013140	-0.010365	-0.639751	-0.436640	-0.571337	-0.067509	0.004096	0.718352	0.692384	0	0
35098	1.054275	9.727202	-0.323038	0.005382	-0.003019	-0.002486	-0.638406	-0.436967	-0.570819	-0.067602	0.004025	0.718383	0.692344	0	0
35099	1.059154	9.724862	-0.327685	0.003812	0.006033	-0.009507	-0.638408	-0.436268	-0.570388	-0.067616	0.003969	0.718392	0.692333	0	0
35100	1.073368	9.742114	-0.322564	0.005716	-0.007131	-0.015778	-0.638944	-0.436942	-0.571357	-0.067591	0.003826	0.718428	0.692299	0	0
35101	1.082940	9.747143	-0.329530	0.014652	-0.010656	-0.014006	-0.637199	-0.436012	-0.570393	-0.067455	0.003846	0.718524	0.692213	0	0
35102	1.093333	9.713346	-0.321734	0.005319	-0.001305	0.000168	-0.637465	-0.437004	-0.570150	-0.067582	0.003778	0.718553	0.692171	0	0
35103	1.112508	9.723403	-0.326036	0.002182	-0.023918	-0.021208	-0.638543	-0.435969	-0.570921	-0.067301	0.003847	0.718571	0.692178	0	0
35104	1.078444	9.727638	-0.341558	0.012494	-0.027828	-0.003512	-0.638812	-0.436258	-0.570383	-0.067220	0.003923	0.718668	0.692086	0	0
35105	1.059075	9.727287	-0.337335	0.002003	-0.017009	-0.013196	-0.637466	-0.436764	-0.568235	-0.067043	0.004002	0.718680	0.692089	0	0
35106	1.068851	9.727468	-0.310556	-0.003380	-0.028543	-0.015942	-0.637464	-0.436979	-0.571239	-0.066876	0.004000	0.718668	0.692119	0	0
35107	1.058569	9.756413	-0.313497	-0.009222	-0.032542	-0.000071	-0.636928	-0.436431	-0.570955	-0.066678	0.004288	0.718613	0.692193	0	0
35108	1.060395	9.773431	-0.395417	-0.025548	-0.062018	-0.000310	-0.637200	-0.435593	-0.570107	-0.066375	0.004647	0.718468	0.692370	0	0
35109	1.048496	9.770793	-0.342802	0.007306	-0.022364	-0.010561	-0.637066	-0.435307	-0.570372	-0.066179	0.004778	0.718521	0.692333	0	0
35110	1.049467	9.727116	-0.311148	0.017841	-0.028717	-0.001727	-0.638001	-0.437398	-0.570974	-0.066116	0.004858	0.718655	0.692200	0	0
35111	1.088666	9.703549	-0.326618	-0.016311	-0.019222	-0.001781	-0.637201	-0.435490	-0.568469	-0.066002	0.005047	0.718542	0.692326	0	0
35112	1.098118	9.713429	-0.340847	-0.016216	-0.008510	-0.003482	-0.638406	-0.437124	-0.570143	-0.066066	0.005001	0.718427	0.692440	0	0
35113	1.068499	9.742025	-0.329935	-0.019848	-0.005029	-0.001698	-0.638273	-0.436598	-0.568493	-0.066055	0.005095	0.718280	0.692593	0	0
35114	1.033640	9.794806	-0.290479	-0.016568	-0.001753	0.010715	-0.637468	-0.436000	-0.570662	-0.066272	0.005099	0.718157	0.692700	0	0
35115	1.032788	9.833630	-0.314871	-0.005455	-0.015533	-0.003485	-0.638141	-0.435701	-0.570645	-0.066174	0.005243	0.718117	0.692750	0	0
35116	1.034146	9.765680	-0.314316	0.010567	-0.003173	0.005488	-0.637471	-0.435203	-0.568321	-0.066341	0.005207	0.718183	0.692665	0	0
35117	1.035325	9.707438	-0.309026	0.013277	-0.001373	0.005510	-0.636793	-0.436752	-0.569468	-0.066407	0.005305	0.718263	0.692575	0	0
35118	1.024760	9.750944	-0.309679	0.003170	-0.015813	0.010691	-0.638276	-0.435729	-0.569282	-0.066531	0.005386	0.718286	0.692539	0	0
35119	1.058626	9.753986	-0.311070	0.010566	-0.013795	0.003647	-0.638954	-0.433712	-0.570026	-0.066495	0.005558	0.718355	0.692469	0	0
35120	1.051561	9.741718	-0.323230	0.006912	-0.015649	0.005394	-0.638277	-0.435163	-0.569263	-0.066583	0.005598	0.718405	0.692409	0	0
35121	1.060998	9.751598	-0.342274	0.009030	0.002368	-0.003327	-0.637874	-0.435150	-0.570221	-0.066615	0.005609	0.718453	0.692356	0	0
35122	1.061376	9.734613	-0.330097	0.014512	-0.000166	-0.006862	-0.638544	-0.435830	-0.570780	-0.066736	0.005441	0.718545	0.692249	0	0
35123	1.097605	9.742555	-0.319416	0.019771	0.000639	-0.001544	-0.638278	-0.434879	-0.569254	-0.066769	0.005470	0.718669	0.692117	0	0
35124	1.078226	9.744633	-0.303176	0.031683	0.006247	-0.008540	-0.637469	-0.436088	-0.566851	-0.066910	0.005250	0.718876	0.691890	0	0
35125	1.053931	9.741760	-0.340009	0.019481	-0.012032	0.007225	-0.638279	-0.434908	-0.568029	-0.066912	0.005430	0.719006	0.691754	0	0
35126	1.080106	9.766512	-0.336985	0.030539	-0.011696	-0.002470	-0.638278	-0.435232	-0.566269	-0.066980	0.005365	0.719217	0.691529	0	0
35127	1.087702	9.747227	-0.355865	0.037716	-0.016970	-0.002482	-0.639219	-0.435493	-0.566266	-0.066881	0.005497	0.719477	0.691267	0	0
35128	1.106989	9.752432	-0.355312	0.032198	-0.017124	0.001916	-0.638144	-0.435266	-0.564909	-0.066942	0.005497	0.719702	0.691027	0	0
35129	1.082453	9.766552	-0.360986	0.019803	-0.024123	-0.007004	-0.638139	-0.436960	-0.565237	-0.066759	0.005658	0.719843	0.690896	0	0
35130	1.068528	9.737168	-0.351563	0.044783	-0.009953	0.003778	-0.636128	-0.434887	-0.564920	-0.066893	0.005605	0.720150	0.690563	0	0
35131	1.079195	9.683950	-0.379722	0.030503	-0.000229	0.001144	-0.637337	-0.435606	-0.563295	-0.066939	0.005653	0.720348	0.690352	0	0
35132	1.073859	9.705701	-0.396901	0.008973	0.009390	0.000255	-0.638003	-0.437551	-0.564304	-0.067182	0.005469	0.720395	0.690280	0	0
35133	1.080260	9.751944	-0.380202	0.007075	0.009289	0.003781	-0.637066	-0.436150	-0.564542	-0.067313	0.005486	0.720426	0.690236	0	0
35134	1.091672	9.793425	-0.341648	0.034201	-0.002753	-0.003289	-0.637871	-0.436736	-0.562917	-0.067445	0.005344	0.720655	0.689985	0	0
35135	1.078210	9.732485	-0.384933	0.032419	-0.000104	-0.003271	-0.638946	-0.437284	-0.562649	-0.067462	0.005357	0.720867	0.689762	0	0
35136	1.107160	9.742723	-0.362456	0.039763	0.011605	-0.006717	-0.637872	-0.436616	-0.561959	-0.067677	0.005084	0.721125	0.689473	0	0
35137	1.170083	9.748721	-0.353348	0.034048	-0.010860	0.001064	-0.636799	-0.435794	-0.561809	-0.067646	0.005202	0.721355	0.689235	0	0
35138	1.155638	9.733887	-0.416269	0.052214	-0.000822	-0.003230	-0.638683	-0.435647	-0.560147	-0.067797	0.005030	0.721707	0.688853	0	0
35139	1.166762	9.661259	-0.422602	0.036170	0.011576	-0.006737	-0.638139	-0.437161	-0.562655	-0.067875	0.004937	0.721936	0.688605	0	0
35140	1.194878	9.707892	-0.434127	0.016299	0.016659	-0.003238	-0.637600	-0.437778	-0.561046	-0.068161	0.004658	0.722028	0.688482	0	0
35141	1.155077	9.758150	-0.440542	0.021769	0.032704	-0.003111	-0.638005	-0.437381	-0.559394	-0.068416	0.004455	0.722144	0.688337	0	0
35142	1.119670	9.704095	-0.482145	0.014790	0.038150	-0.010160	-0.637332	-0.437680	-0.559412	-0.068799	0.003989	0.722211	0.688231	0	0
35143	1.115589	9.781702	-0.516558	0.017922	0.028892	0.005703	-0.636659	-0.437683	-0.559964	-0.069087	0.003880	0.722303	0.688107	0	0
35144	1.016916	9.881882	-0.431272	0.090473	0.113237	-0.000587	-0.638006	-0.437113	-0.558704	-0.070088	0.002907	0.722837	0.687449	0	0
35145	1.018865	9.789670	-0.396814	0.119013	0.107923	0.008312	-0.639379	-0.427860	-0.559070	-0.070967	0.002202	0.723567	0.686593	0	0
35146	1.169417	9.651598	-0.410411	0.100515	0.110851	0.027695	-0.639785	-0.426840	-0.559849	-0.072149	0.001439	0.724168	0.685838	0	0
35147	1.190675	9.659252	-0.537403	0.096807	0.022182	0.016505	-0.638972	-0.428870	-0.558699	-0.072463	0.001397	0.724803	0.685133	0	0
35148	1.023410	9.653785	-0.583419	0.066813	0.049914	-0.001055	-0.640314	-0.430000	-0.557493	-0.073002	0.000871	0.725216	0.684640	0	0
35149	1.068469	9.703156	-0.584816	0.028671	0.067873	0.014842	-0.639514	-0.427743	-0.557838	-0.073636	0.000553	0.725351	0.684430	0	0
35150	1.175965	9.656550	-0.607646	0.015527	0.030082	0.028683	-0.640052	-0.427762	-0.556470	-0.074235	0.000413	0.725425	0.684286	0	0
35151	1.179796	9.705172	-0.622339	0.016762	0.000304	0.010812	-0.641129	-0.427476	-0.555495	-0.074351	0.000538	0.725529	0.684163	0	0
35152	1.210355	9.773714	-0.489517	0.061050	-0.006211	0.002056	-0.640588	-0.428936	-0.554186	-0.074511	0.000414	0.725942	0.683708	0	0
35153	1.117172	9.684613	-0.628920	0.035781	-0.015368	0.003714	-0.640591	-0.427803	-0.554150	-0.074465	0.000580	0.726187	0.683452	0	0
35154	1.210169	9.649893	-0.563214	0.016066	0.004033	0.003755	-0.641667	-0.427643	-0.553859	-0.074720	0.000422	0.726285	0.683321	0	0
35155	1.172047	9.598208	-0.681952	-0.037389	0.016461	-0.014001	-0.641936	-0.427445	-0.556029	-0.074784	0.000297	0.726007	0.683609	0	0
35156	1.225609	9.594330	-0.629726	-0.095960	0.032677	-0.042384	-0.640322	-0.427630	-0.555782	-0.074933	-0.000310	0.725317	0.684325	0	0
35157	1.263462	9.648431	-0.580826	-0.132195	0.012690	-0.037333	-0.638841	-0.428048	-0.557584	-0.074811	-0.000507	0.724392	0.685317	0	0
35158	1.244853	9.856874	-0.551675	-0.106980	-0.022481	-0.044557	-0.639246	-0.427428	-0.559466	-0.074556	-0.000754	0.723665	0.686112	0	0
35159	1.047909	9.998950	-0.621381	0.011221	-0.037987	-0.024797	-0.637065	-0.436647	-0.561425	-0.074153	-0.000619	0.723761	0.686055	0	0
35160	1.263157	9.687284	-0.431876	0.038375	-0.023433	-0.028194	-0.636121	-0.437846	-0.559567	-0.074013	-0.000860	0.724031	0.685784	0	0
35161	1.113937	10.063249	-0.795572	0.085210	0.012488	0.044704	-0.636794	-0.438013	-0.557794	-0.074451	-0.000623	0.724598	0.685139	0	0
35162	1.230148	9.856601	-0.605085	0.136383	0.040209	0.020266	-0.639210	-0.439393	-0.556993	-0.075099	-0.001018	0.725492	0.684120	0	0
35163	1.250659	9.784133	-0.707423	0.153875	-0.022094	0.028764	-0.636924	-0.439804	-0.553764	-0.075176	-0.000711	0.726552	0.682986	0	0
35164	1.188859	9.710173	-0.790609	0.136372	0.022463	0.018403	-0.638138	-0.438687	-0.551806	-0.075682	-0.000999	0.727457	0.681966	0	0
35165	1.165411	9.678193	-0.742942	0.130851	0.001059	0.019139	-0.638948	-0.437853	-0.550271	-0.075861	-0.000902	0.728340	0.681003	0	0
35166	1.171220	9.622458	-0.790489	0.132753	0.017097	0.018365	-0.638808	-0.439697	-0.550333	-0.076345	-0.001172	0.729221	0.680005	0	0
35167	1.210451	9.591604	-0.842013	0.107608	0.038179	0.020183	-0.639350	-0.438904	-0.547304	-0.076802	-0.001303	0.729917	0.679206	0	0
35168	1.317391	9.571693	-0.872283	0.092484	0.045301	0.014855	-0.640424	-0.439443	-0.547445	-0.077450	-0.001741	0.730500	0.678504	0	0
35169	1.361131	9.567633	-0.861281	0.066487	0.046952	0.011238	-0.640825	-0.440331	-0.545425	-0.077912	-0.001964	0.730909	0.678010	0	0
35170	1.379851	9.601960	-0.856151	0.066507	0.031040	0.007594	-0.639749	-0.440676	-0.543815	-0.078393	-0.002324	0.731326	0.677504	0	0
35171	1.358975	9.654975	-0.992000	0.049219	0.028938	0.014605	-0.639216	-0.439143	-0.543226	-0.078747	-0.002385	0.731632	0.677132	0	0
35172	1.330535	9.625329	-0.975798	0.053442	0.009239	0.021572	-0.641365	-0.440258	-0.541875	-0.079162	-0.002484	0.731977	0.676710	0	0
35173	1.326718	9.571850	-0.987548	0.053368	0.023329	0.026970	-0.641366	-0.439981	-0.541594	-0.079560	-0.002420	0.732316	0.676297	0	0
35174	1.352071	9.509187	-1.029629	0.037057	0.028395	0.032253	-0.641237	-0.437847	-0.542071	-0.080184	-0.002553	0.732535	0.675985	0	0
35175	1.401424	9.461527	-1.051827	0.005780	0.034533	0.025114	-0.642174	-0.439217	-0.543194	-0.080653	-0.002539	0.732545	0.675919	0	0
35176	1.407515	9.398519	-1.055980	-0.038484	0.027808	0.030238	-0.642975	-0.441178	-0.543384	-0.081243	-0.002603	0.732253	0.676164	0	0
35177	1.410358	9.498103	-1.061458	-0.094450	0.021875	0.035324	-0.642174	-0.439050	-0.544278	-0.081692	-0.002346	0.731596	0.676822	0	0
35178	1.359892	9.606437	-1.008457	-0.093977	0.024094	0.017664	-0.643787	-0.439240	-0.546718	-0.082157	-0.002416	0.730931	0.677484	0	0
35179	1.295501	9.551859	-1.022057	-0.065211	0.057936	0.025060	-0.642982	-0.438383	-0.547789	-0.082800	-0.002501	0.730441	0.677933	0	0
35180	1.225453	9.533589	-1.062586	-0.076334	0.089402	0.042925	-0.644325	-0.438595	-0.549551	-0.083896	-0.002825	0.729841	0.678444	0	0
35181	1.146731	9.597712	-1.026969	-0.114550	0.143583	0.067920	-0.643927	-0.436851	-0.551815	-0.085456	-0.003137	0.728945	0.679211	0	0
35182	1.118745	9.670037	-0.989857	-0.125654	0.202527	0.089482	-0.643935	-0.433635	-0.556070	-0.087687	-0.003839	0.727909	0.680033	0	0
35183	1.085587	9.761691	-0.933790	-0.093343	0.258498	0.102321	-0.645142	-0.434413	-0.557989	-0.090314	-0.004701	0.727051	0.680602	0	0
35184	1.020298	9.765369	-0.863603	-0.075560	0.337240	0.124111	-0.646894	-0.432529	-0.564173	-0.093751	-0.006105	0.726223	0.681009	0	0
35185	0.975141	9.715994	-0.893504	-0.079175	0.426598	0.140597	-0.647705	-0.430433	-0.568183	-0.097855	-0.007847	0.725288	0.681410	0	0
35186	0.857228	9.796395	-0.885692	-0.084360	0.485177	0.142746	-0.646902	-0.428604	-0.574536	-0.102483	-0.010108	0.724230	0.681825	0	0
35187	0.812949	9.863589	-0.668494	-0.035973	0.568626	0.164652	-0.647444	-0.426625	-0.579914	-0.107767	-0.012691	0.723411	0.681837	0	0
35188	0.741169	9.833165	-0.566954	-0.000429	0.688905	0.202679	-0.646909	-0.424948	-0.585588	-0.114256	-0.015988	0.722662	0.681506	0	0
35189	0.660873	9.734608	-0.522935	0.020595	0.811594	0.245986	-0.647316	-0.423088	-0.592061	-0.121826	-0.019704	0.721894	0.680911	0	0
35190	0.790855	9.552477	-0.421281	0.014950	0.987502	0.285970	-0.648266	-0.419201	-0.599825	-0.131005	-0.024433	0.720800	0.680212	0	0
35191	1.017671	9.512917	-0.221438	-0.036668	1.139908	0.290267	-0.646652	-0.418355	-0.607445	-0.141228	-0.029987	0.719083	0.679761	0	0
35192	1.353119	9.625848	0.038364	-0.078882	1.218429	0.265798	-0.645046	-0.414735	-0.618517	-0.151903	-0.036276	0.716839	0.679523	0	0
35193	1.673983	9.631706	0.375559	-0.048948	1.226873	0.223431	-0.642496	-0.411568	-0.629343	-0.162254	-0.042877	0.714671	0.679029	0	0
35194	1.989987	9.622901	0.616423	-0.024811	1.187085	0.187814	-0.641020	-0.409169	-0.642632	-0.172123	-0.049601	0.712593	0.678325	0	0
35195	2.303733	9.711149	0.755380	0.014876	1.086625	0.166002	-0.638062	-0.407787	-0.650251	-0.181012	-0.055751	0.710863	0.677348	0	0
35196	2.538667	9.836792	0.732754	0.045958	0.935091	0.120870	-0.633360	-0.405582	-0.658408	-0.188556	-0.061356	0.709504	0.676230	0	0
35197	2.660606	9.800163	0.741587	0.066792	0.820260	0.061826	-0.630933	-0.406585	-0.666506	-0.194790	-0.066522	0.708419	0.675111	0	0
35198	2.630410	9.600540	0.662726	0.081763	0.713774	0.022309	-0.626363	-0.405469	-0.670337	-0.200054	-0.071393	0.707562	0.673971	0	0
35199	2.569984	9.463491	0.616167	0.026508	0.611100	-0.015633	-0.623673	-0.405160	-0.674173	-0.204299	-0.075603	0.706487	0.673366	0	0
35200	2.532283	9.409399	0.615418	-0.036458	0.527376	-0.031385	-0.619636	-0.405454	-0.677772	-0.207933	-0.079332	0.705118	0.673260	0	0
35201	2.475707	9.456928	0.651840	-0.052895	0.449115	-0.036348	-0.616005	-0.404845	-0.683244	-0.210950	-0.082425	0.703782	0.673348	0	0
35202	2.433935	9.504737	0.772969	-0.040288	0.369563	-0.050958	-0.614659	-0.404782	-0.687344	-0.213330	-0.085213	0.702672	0.673410	0	0
35203	2.375485	9.518241	0.768667	-0.015473	0.284425	-0.051413	-0.610892	-0.405107	-0.689306	-0.215054	-0.087377	0.701901	0.673389	0	0
35204	2.282647	9.560258	0.799203	0.030991	0.201288	-0.053549	-0.609546	-0.405377	-0.691237	-0.216157	-0.089188	0.701618	0.673093	0	0
35205	2.160995	9.592042	0.850597	0.052679	0.169678	-0.062500	-0.607931	-0.405663	-0.692764	-0.216942	-0.090799	0.701532	0.672714	0	0
35206	2.110577	9.685803	0.826677	0.073105	0.147411	-0.089977	-0.606043	-0.407412	-0.692570	-0.217372	-0.092584	0.701612	0.672249	0	0
35207	2.025824	9.812937	0.885707	0.100966	0.105955	-0.129927	-0.603084	-0.407798	-0.691119	-0.217214	-0.094342	0.701919	0.671735	0	0
35208	1.929402	9.777193	0.825242	0.137530	0.083751	-0.154684	-0.599851	-0.409572	-0.691214	-0.216694	-0.096286	0.702504	0.671014	0	0
35209	1.843900	9.693104	0.847326	0.157629	0.086843	-0.165189	-0.599308	-0.411328	-0.689370	-0.216111	-0.098285	0.703189	0.670195	0	0
35210	1.810750	9.651231	0.829773	0.158070	0.079279	-0.182908	-0.595534	-0.414729	-0.687072	-0.215340	-0.100431	0.703888	0.669391	0	0
35211	1.807748	9.563785	0.861636	0.172400	0.074021	-0.181125	-0.592573	-0.415712	-0.684278	-0.214544	-0.102486	0.704672	0.668510	0	0
35212	1.812403	9.571151	0.847279	0.174194	0.093507	-0.177459	-0.589875	-0.418770	-0.683455	-0.213886	-0.104718	0.705445	0.667559	0	0
35213	1.913182	9.621531	0.845177	0.216191	0.101561	-0.164923	-0.590403	-0.421893	-0.682733	-0.213347	-0.106932	0.706465	0.666300	0	0
35214	2.090179	9.517942	0.981385	0.235301	0.140005	-0.166423	-0.589045	-0.426809	-0.679911	-0.213016	-0.109518	0.707547	0.664836	0	0
35215	2.187930	9.471159	0.941406	0.231457	0.095485	-0.164971	-0.586614	-0.430626	-0.676657	-0.212418	-0.111720	0.708664	0.663470	0	0
35216	2.087693	9.386796	0.900450	0.234922	0.063502	-0.165138	-0.583785	-0.432610	-0.673349	-0.211547	-0.113782	0.709896	0.662080	0	0
35217	1.772557	9.235395	0.689708	0.237353	-0.001461	-0.199061	-0.581494	-0.434753	-0.668813	-0.210029	-0.115590	0.711202	0.660846	0	0
35218	1.610291	9.412056	0.307857	0.203624	0.065931	-0.204002	-0.578393	-0.437889	-0.665000	-0.208949	-0.117873	0.712167	0.659746	0	0
35219	1.650016	9.874044	0.457250	0.169890	0.133457	-0.177185	-0.574619	-0.441145	-0.662834	-0.208612	-0.120271	0.712757	0.658782	0	0
35220	1.743940	10.035980	0.523908	0.229920	0.214299	-0.153522	-0.571385	-0.443542	-0.660498	-0.208884	-0.123223	0.713632	0.657201	0	0
35221	1.947069	9.694942	0.527900	0.242497	0.274581	-0.141635	-0.568552	-0.446487	-0.658583	-0.209699	-0.126444	0.714429	0.655461	0	0
35222	2.264884	9.385081	0.207784	0.197813	0.319677	-0.110593	-0.565858	-0.448286	-0.657038	-0.211037	-0.129707	0.714907	0.653871	0	0
35223	2.490555	9.228938	0.076264	0.132808	0.289776	-0.073897	-0.563435	-0.449197	-0.656823	-0.212545	-0.132303	0.715019	0.652739	0	0
35224	2.568147	9.201197	-0.087249	0.063923	0.214372	-0.068418	-0.559934	-0.450713	-0.656096	-0.213576	-0.134290	0.714886	0.652142	0	0
35225	2.398787	9.176268	-0.152441	-0.028015	0.131167	-0.043561	-0.558583	-0.452406	-0.657801	-0.214367	-0.135284	0.714318	0.652299	0	0
35226	2.088295	9.199772	-0.089928	-0.112979	0.046929	-0.010706	-0.558857	-0.450801	-0.659517	-0.214816	-0.135389	0.713463	0.653066	0	0
35227	1.698161	9.306784	-0.160483	-0.178144	0.004398	-0.004027	-0.558589	-0.450187	-0.661816	-0.215164	-0.134947	0.712237	0.654379	0	0
35228	1.476544	9.691162	-0.372397	-0.224411	-0.005201	0.008182	-0.559260	-0.450401	-0.664131	-0.215514	-0.134336	0.710787	0.655965	0	0
35229	1.409002	10.141464	-0.495824	-0.206100	0.013896	0.033115	-0.558054	-0.448667	-0.666813	-0.216208	-0.133631	0.709402	0.657378	0	0
35230	1.361395	10.310514	-0.688737	-0.127476	0.018389	0.021905	-0.558052	-0.448862	-0.670634	-0.216685	-0.133286	0.708550	0.658209	0	0
35231	1.234896	10.298485	-0.914000	-0.124634	0.019396	0.017534	-0.560476	-0.447164	-0.674229	-0.217202	-0.132906	0.707667	0.659065	0	0
35232	1.201347	10.278454	-0.919693	-0.142644	0.000639	0.014713	-0.559130	-0.447456	-0.675207	-0.217525	-0.132462	0.706741	0.660041	0	0
35233	1.148798	10.457129	-1.081535	-0.159674	-0.038348	0.039173	-0.560749	-0.445524	-0.677442	-0.217819	-0.131475	0.705781	0.661168	0	0
35234	1.048594	10.598526	-1.220486	-0.111676	-0.041168	0.061427	-0.561019	-0.445062	-0.678786	-0.218115	-0.130492	0.705209	0.661875	0	0
35235	1.071021	10.416840	-1.406196	0.033075	-0.023290	0.070843	-0.561283	-0.446466	-0.679101	-0.218465	-0.129806	0.705535	0.661546	0	0
35236	1.177563	10.171148	-1.454033	0.161601	-0.030343	0.076493	-0.563168	-0.446400	-0.673900	-0.218581	-0.129386	0.706766	0.660276	0	0
35237	1.243959	9.783948	-1.295007	0.174253	-0.040813	0.072927	-0.564779	-0.447694	-0.671471	-0.218632	-0.128881	0.708068	0.658961	0	0
35238	1.036392	9.663602	-1.781929	0.106580	-0.121345	0.033362	-0.565586	-0.447890	-0.668335	-0.217892	-0.128048	0.709074	0.658287	0	0
35239	0.779153	9.882249	-2.041832	0.109354	-0.127537	-0.003746	-0.566788	-0.451022	-0.666515	-0.216899	-0.127379	0.710042	0.657700	0	0
35240	0.534669	9.790447	-1.759766	0.106659	-0.065639	-0.027178	-0.566383	-0.451639	-0.664769	-0.216160	-0.127348	0.710846	0.657081	0	0
35241	0.482904	9.374399	-1.594520	0.098698	-0.031120	-0.059668	-0.567053	-0.452838	-0.661258	-0.215490	-0.127694	0.711467	0.656561	0	0
35242	0.486977	9.075891	-1.423632	0.052507	0.018627	-0.073633	-0.565574	-0.452881	-0.660868	-0.215117	-0.128433	0.711672	0.656317	0	0
35243	0.543019	9.188584	-1.384245	-0.026307	0.062597	-0.080689	-0.563150	-0.453938	-0.660522	-0.215127	-0.129282	0.711247	0.656608	0	0
35244	0.769178	9.391754	-1.393281	-0.044523	0.101228	-0.066412	-0.562879	-0.454328	-0.662308	-0.215522	-0.130311	0.710644	0.656928	0	0
35245	0.878555	9.398609	-1.250353	-0.019772	0.088651	-0.052297	-0.561268	-0.453330	-0.664202	-0.215889	-0.131147	0.710245	0.657073	0	0
35246	0.904248	9.331105	-1.215353	-0.037754	0.092059	-0.052335	-0.560057	-0.453493	-0.664494	-0.216309	-0.132039	0.709720	0.657323	0	0
35247	0.865251	9.344966	-1.197396	-0.083129	0.112575	-0.034657	-0.559516	-0.454321	-0.666026	-0.217041	-0.132774	0.708878	0.657842	0	0
35248	0.879243	9.388928	-1.093785	-0.096967	0.144029	-0.016825	-0.558714	-0.452602	-0.667614	-0.218145	-0.133631	0.707894	0.658362	0	0
35249	0.784538	9.416354	-0.978940	-0.162935	0.178639	-0.000880	-0.558442	-0.453061	-0.672536	-0.219667	-0.134391	0.706425	0.659279	0	0
35250	0.816794	9.620860	-0.984308	-0.201221	0.230059	-0.007759	-0.556296	-0.450757	-0.676301	-0.221588	-0.135533	0.704568	0.660389	0	0
35251	1.044802	9.872630	-0.868475	-0.142371	0.268109	-0.015351	-0.552932	-0.451023	-0.680436	-0.223610	-0.137032	0.703009	0.661059	0	0
35252	1.210795	9.836816	-0.718673	-0.036625	0.261526	-0.000071	-0.552936	-0.449273	-0.682559	-0.225578	-0.138696	0.702167	0.660939	0	0
35253	1.339883	9.671643	-0.792906	-0.035682	0.268651	-0.000042	-0.551862	-0.448379	-0.685539	-0.227554	-0.140328	0.701324	0.660812	0	0
35254	1.310540	9.591018	-0.617465	-0.064558	0.273657	0.003441	-0.548098	-0.447559	-0.688009	-0.229671	-0.141986	0.700263	0.660851	0	0
35255	1.239570	9.512051	-0.566087	-0.048616	0.288650	0.049577	-0.547559	-0.447659	-0.690334	-0.232127	-0.143373	0.699349	0.660660	0	0
35256	1.293337	9.362509	-0.601825	-0.032955	0.377637	0.051959	-0.547558	-0.447732	-0.693333	-0.235233	-0.145439	0.698312	0.660207	0	0
35257	1.544264	9.187425	-0.530214	-0.043572	0.448610	0.091230	-0.545274	-0.446428	-0.696860	-0.239068	-0.147599	0.697099	0.659631	0	0
35258	2.095218	9.556744	-0.246475	-0.155035	0.553348	0.170090	-0.544339	-0.443787	-0.701689	-0.244338	-0.149690	0.694983	0.659463	0	0
35259	2.663041	10.567286	0.220713	-0.264833	0.542167	0.299456	-0.544747	-0.441613	-0.709515	-0.250515	-0.150467	0.692349	0.659738	0	0
35260	2.820019	10.550766	0.707114	-0.155533	0.450724	0.368127	-0.549063	-0.436554	-0.715567	-0.256353	-0.150493	0.690727	0.659190	0	0
35261	2.558493	9.759430	0.382481	0.028966	0.313244	0.380301	-0.550006	-0.435632	-0.717706	-0.261028	-0.149931	0.690681	0.657529	0	0
35262	2.252142	9.268305	0.039763	-0.048110	0.328738	0.373181	-0.552974	-0.432429	-0.718385	-0.265872	-0.149372	0.690051	0.656376	0	0
35263	2.128726	9.598636	-0.115769	-0.234555	0.377432	0.353476	-0.555134	-0.429125	-0.724246	-0.271196	-0.148709	0.688028	0.656473	0	0
35264	2.029458	10.264479	0.285402	-0.200514	0.356395	0.353432	-0.559714	-0.426093	-0.728181	-0.276310	-0.148052	0.686255	0.656344	0	0
35265	1.564824	10.285217	0.636896	0.015907	0.307259	0.328251	-0.563486	-0.423206	-0.732812	-0.280599	-0.147783	0.685990	0.654860	0	0
35266	0.975146	9.682150	0.428358	0.156557	0.308463	0.253713	-0.563491	-0.421629	-0.733578	-0.284196	-0.148488	0.686512	0.652599	0	0
35267	0.605540	9.354978	0.277453	0.061211	0.396063	0.201028	-0.564834	-0.422177	-0.733035	-0.288180	-0.149795	0.686077	0.651008	0	0
35268	0.709052	9.400560	0.342876	-0.102207	0.533051	0.143016	-0.563494	-0.420118	-0.737616	-0.292964	-0.151969	0.684074	0.650477	0	0
35269	1.148146	9.762978	0.464352	-0.152667	0.611379	0.123795	-0.561611	-0.419476	-0.742794	-0.298220	-0.154584	0.681462	0.650214	0	0
35270	1.496293	9.812998	0.510769	-0.093519	0.655009	0.106499	-0.558655	-0.418310	-0.747150	-0.303562	-0.157817	0.679045	0.649493	0	0
35271	1.711381	9.481888	0.527089	-0.064262	0.639744	0.087009	-0.555030	-0.415356	-0.755951	-0.308607	-0.161121	0.676806	0.648642	0	0
35272	1.906614	9.303365	0.592203	-0.092789	0.563634	0.063409	-0.552613	-0.413615	-0.760146	-0.313033	-0.164049	0.674549	0.648138	0	0
35273	2.031343	9.492558	0.609047	-0.082208	0.455541	0.052106	-0.549796	-0.410573	-0.765802	-0.316615	-0.166329	0.672665	0.647775	0	0
35274	2.074415	9.532190	0.684696	-0.062747	0.372189	0.049853	-0.550328	-0.412387	-0.766535	-0.319595	-0.168189	0.671152	0.647399	0	0
35275	1.950917	9.646475	0.672822	-0.082134	0.306890	0.022875	-0.547778	-0.410359	-0.770995	-0.321980	-0.169698	0.669670	0.647358	0	0
35276	1.906063	9.718497	0.738306	-0.101342	0.293118	-0.002023	-0.544686	-0.409136	-0.777939	-0.324169	-0.171284	0.668054	0.647518	0	0
35277	1.982222	9.802428	0.826673	-0.096857	0.272747	-0.039293	-0.541188	-0.409147	-0.780977	-0.325942	-0.172937	0.666467	0.647825	0	0
35278	2.015984	9.822470	0.899777	-0.055283	0.198906	-0.059094	-0.539040	-0.407865	-0.783413	-0.327042	-0.174435	0.665349	0.648018	0	0
35279	2.065064	9.799089	0.944791	-0.030275	0.115731	-0.066632	-0.538231	-0.408608	-0.782765	-0.327474	-0.175468	0.664650	0.648238	0	0
35280	2.008326	9.734945	0.991679	0.010747	0.043130	-0.065185	-0.537428	-0.407185	-0.783818	-0.327378	-0.176209	0.664456	0.648284	0	0
35281	1.909485	9.708876	0.993657	0.019684	0.007726	-0.068897	-0.535404	-0.409510	-0.783372	-0.326990	-0.176720	0.664428	0.648369	0	0
35282	1.869474	9.649887	0.997689	0.024963	0.032440	-0.059871	-0.534868	-0.408956	-0.783361	-0.326834	-0.177405	0.664370	0.648320	0	0
35283	1.962962	9.586040	1.034742	0.019120	0.028448	-0.044020	-0.533795	-0.407847	-0.783337	-0.326746	-0.177883	0.664312	0.648293	0	0
35284	2.078731	9.386658	1.131276	0.026243	0.047920	-0.037704	-0.531369	-0.409596	-0.783695	-0.326832	-0.178522	0.664251	0.648136	0	0
35285	2.211040	9.316231	1.140683	-0.007997	0.012191	-0.042487	-0.531903	-0.410994	-0.784006	-0.326696	-0.178794	0.664071	0.648315	0	0
35286	2.237731	9.297282	1.030909	-0.023199	0.020165	-0.010659	-0.531503	-0.409870	-0.783974	-0.326854	-0.178903	0.663830	0.648452	0	0
35287	2.230175	9.321428	1.093085	-0.029624	-0.018012	0.020903	-0.531502	-0.410147	-0.784256	-0.326969	-0.178486	0.663719	0.648622	0	0
35288	2.231333	9.268044	1.122410	-0.033325	-0.019908	0.024416	-0.531502	-0.409839	-0.785336	-0.327106	-0.178069	0.663607	0.648783	0	0
35289	2.094961	9.318990	1.238206	-0.006419	-0.079964	0.017069	-0.534732	-0.409217	-0.784460	-0.326746	-0.177348	0.663840	0.648923	0	0
35290	1.980457	9.477141	1.281645	0.029813	-0.098917	0.004702	-0.535538	-0.409488	-0.784187	-0.326112	-0.176751	0.664361	0.648872	0	0
35291	1.865774	9.645000	1.329819	0.059880	-0.087695	-0.007492	-0.535136	-0.409418	-0.781465	-0.325425	-0.176358	0.665002	0.648667	0	0
35292	1.801904	9.687538	1.327538	0.101309	-0.058161	-0.037220	-0.535135	-0.409730	-0.780249	-0.324661	-0.176534	0.665779	0.648204	0	0
35293	1.769432	9.599544	1.233321	0.122274	-0.010889	-0.072202	-0.534325	-0.410910	-0.779071	-0.323955	-0.177272	0.666456	0.647660	0	0
35294	1.736081	9.560089	1.167598	0.114112	0.016363	-0.098565	-0.535260	-0.413513	-0.775875	-0.323261	-0.178376	0.666965	0.647180	0	0
35295	1.763084	9.667397	1.186876	0.121564	0.021982	-0.107357	-0.534584	-0.414677	-0.775239	-0.322547	-0.179559	0.667463	0.646696	0	0
35296	1.847976	9.797611	1.263125	0.135972	0.006199	-0.110975	-0.530411	-0.416535	-0.772624	-0.321665	-0.180749	0.668120	0.646124	0	0
35297	1.982471	9.855886	1.242740	0.196262	-0.014535	-0.114486	-0.530002	-0.418553	-0.771604	-0.320525	-0.181982	0.669198	0.645228	0	0
35298	2.079526	9.838218	1.166411	0.247135	-0.035746	-0.102104	-0.528919	-0.421221	-0.767617	-0.319212	-0.183195	0.670718	0.643956	0	0
35299	2.159226	9.698839	0.965288	0.290464	-0.052101	-0.109153	-0.527702	-0.424233	-0.761189	-0.317681	-0.184448	0.672522	0.642474	0	0
35300	2.230659	9.486480	0.754833	0.280672	-0.076845	-0.082821	-0.527158	-0.426753	-0.756918	-0.316147	-0.185368	0.674413	0.640981	0	0
35301	2.205500	9.393761	0.644024	0.255525	-0.100045	-0.088341	-0.527154	-0.428683	-0.753166	-0.314488	-0.186057	0.676170	0.639746	0	0
35302	2.121454	9.355823	0.651360	0.206552	-0.122059	-0.078006	-0.527149	-0.430776	-0.748466	-0.312812	-0.186419	0.677728	0.638813	0	0
35303	2.182371	9.444311	0.546641	0.150266	-0.158394	-0.066053	-0.527413	-0.432828	-0.745260	-0.311095	-0.186250	0.679026	0.638321	0	0
35304	2.167127	9.475592	0.521864	0.134411	-0.218410	-0.089470	-0.527140	-0.434609	-0.742052	-0.308824	-0.185848	0.680394	0.638085	0	0
35305	1.998144	9.433677	0.468849	0.123586	-0.268123	-0.096855	-0.526867	-0.436428	-0.737210	-0.306211	-0.185100	0.681795	0.638066	0	0
35306	1.803973	9.430141	0.356996	0.076890	-0.248973	-0.096833	-0.528613	-0.437587	-0.734366	-0.303786	-0.184373	0.682866	0.638290	0	0
35307	1.773496	9.482985	0.249741	0.040643	-0.232696	-0.084458	-0.528070	-0.439478	-0.732799	-0.301644	-0.183511	0.683642	0.638725	0	0
35308	1.757525	9.511798	-0.020584	0.046429	-0.213725	-0.094919	-0.529678	-0.441302	-0.732022	-0.299525	-0.182902	0.684406	0.639077	0	0
35309	1.851433	9.515911	-0.188652	0.053641	-0.181790	-0.089404	-0.528871	-0.441691	-0.728230	-0.297672	-0.182435	0.685097	0.639337	0	0
35310	1.955457	9.520224	-0.221601	0.037576	-0.172941	-0.092957	-0.529678	-0.441994	-0.726595	-0.295857	-0.182045	0.685681	0.639665	0	0
35311	1.930655	9.534329	-0.311539	0.022959	-0.233475	-0.095151	-0.529544	-0.442387	-0.721978	-0.293665	-0.181194	0.686313	0.640238	0	0
35312	1.776239	9.487822	-0.385738	-0.000533	-0.262110	-0.096254	-0.530075	-0.444955	-0.720693	-0.291285	-0.180142	0.686901	0.640990	0	0
35313	1.461652	9.467550	-0.361537	-0.047123	-0.276447	-0.072553	-0.530347	-0.444137	-0.719028	-0.289064	-0.178655	0.687243	0.642045	0	0
35314	1.142202	9.568571	-0.343215	-0.062582	-0.270549	-0.065425	-0.529539	-0.443951	-0.721756	-0.286934	-0.177158	0.687501	0.643138	0	0
35315	0.918749	9.705314	-0.399250	-0.048366	-0.196252	-0.045411	-0.531958	-0.444629	-0.720660	-0.285433	-0.175997	0.687645	0.643971	0	0
35316	0.981001	9.745287	-0.388012	0.000632	-0.095424	-0.042859	-0.530075	-0.444839	-0.719599	-0.284536	-0.175649	0.687844	0.644250	0	0
35317	1.281856	9.726468	-0.402711	0.026245	-0.012470	-0.044081	-0.532901	-0.444195	-0.720090	-0.284172	-0.175878	0.687946	0.644239	0	0
35318	1.543111	9.736053	-0.498279	0.025860	0.007493	-0.059924	-0.531286	-0.444695	-0.718491	-0.283828	-0.176381	0.687984	0.644212	0	0
35319	1.719907	9.843637	-0.626067	0.033121	-0.010084	-0.065358	-0.528592	-0.446469	-0.718035	-0.283328	-0.176793	0.688088	0.644208	0	0
35320	1.778920	9.803439	-0.611916	0.075244	-0.069202	-0.069152	-0.528588	-0.447794	-0.715898	-0.282313	-0.177009	0.688644	0.644001	0	0
35321	1.717021	9.729475	-0.726401	0.098632	-0.121268	-0.077349	-0.529122	-0.449538	-0.713496	-0.280853	-0.176972	0.689463	0.643772	0	0
35322	1.615099	9.732478	-0.748809	0.103435	-0.134184	-0.057060	-0.528855	-0.449027	-0.711303	-0.279418	-0.176767	0.690401	0.643448	0	0
35323	1.623739	9.786043	-0.744134	0.084170	-0.135619	-0.077468	-0.528854	-0.449663	-0.708327	-0.277881	-0.176599	0.691167	0.643338	0	0
35324	1.647896	9.784050	-0.781894	0.101651	-0.130641	-0.057052	-0.529251	-0.452279	-0.705137	-0.276473	-0.176411	0.692079	0.643015	0	0
35325	1.754323	9.785975	-0.836418	0.096322	-0.151862	-0.063415	-0.528037	-0.453760	-0.703565	-0.274890	-0.176076	0.692991	0.642804	0	0
35326	1.834051	9.896650	-0.984058	0.076302	-0.154890	-0.055559	-0.529249	-0.453374	-0.700677	-0.273371	-0.175656	0.693804	0.642689	0	0
35327	1.916417	10.131191	-1.048297	0.079862	-0.192949	-0.061122	-0.530328	-0.452851	-0.697651	-0.271543	-0.174994	0.694725	0.642650	0	0
35328	1.945482	10.165729	-0.835824	0.148243	-0.249022	-0.071004	-0.528439	-0.455230	-0.694753	-0.269149	-0.174277	0.696220	0.642233	0	0
35329	1.899412	10.028934	-0.939719	0.194500	-0.298732	-0.058782	-0.530317	-0.457239	-0.691799	-0.266396	-0.173225	0.698159	0.641561	0	0
35330	1.759587	9.754504	-0.903423	0.161002	-0.320470	-0.054564	-0.531121	-0.458756	-0.686662	-0.263584	-0.171970	0.699939	0.641120	0	0
35331	1.557166	9.663414	-1.111161	0.098754	-0.318520	-0.047621	-0.532734	-0.459537	-0.681901	-0.260921	-0.170457	0.701321	0.641104	0	0
35332	1.437646	9.709804	-1.059811	0.075011	-0.284514	-0.028889	-0.535151	-0.460964	-0.679058	-0.258669	-0.169024	0.702484	0.641122	0	0
35333	1.314666	9.557057	-1.060025	0.110894	-0.264863	-0.020661	-0.534344	-0.461646	-0.674867	-0.256529	-0.167695	0.703840	0.640844	0	0
35334	1.306423	9.343263	-1.183845	0.111216	-0.229177	-0.025723	-0.537838	-0.462460	-0.672945	-0.254628	-0.166694	0.705085	0.640494	0	0
35335	1.429411	9.469286	-1.349532	0.089527	-0.224128	-0.021366	-0.537030	-0.463105	-0.670387	-0.252800	-0.165576	0.706192	0.640289	0	0
35336	1.505941	9.536232	-1.251397	0.107198	-0.215410	-0.008016	-0.538777	-0.464002	-0.666582	-0.251119	-0.164532	0.707397	0.639889	0	0
35337	1.449002	9.234173	-1.236421	0.091816	-0.257299	-0.045439	-0.540390	-0.464595	-0.663857	-0.248893	-0.163377	0.708556	0.639772	0	0
35338	1.375749	9.019211	-1.232233	0.038020	-0.278831	-0.056329	-0.541461	-0.466603	-0.661730	-0.246569	-0.162101	0.709386	0.640077	0	0
35339	1.307762	9.037407	-1.157423	-0.079127	-0.302972	-0.055070	-0.542006	-0.464387	-0.658928	-0.244230	-0.160298	0.709539	0.641257	0	0
35340	1.229959	9.298183	-1.123261	-0.171714	-0.288534	-0.023436	-0.541734	-0.465212	-0.660320	-0.242389	-0.158215	0.709087	0.642970	0	0
35341	1.186504	9.545023	-1.044609	-0.135171	-0.246982	-0.037203	-0.542951	-0.463075	-0.659555	-0.240645	-0.156507	0.708762	0.644400	0	0
35342	1.120329	9.577806	-1.070960	-0.070270	-0.218018	-0.035917	-0.544293	-0.463863	-0.660927	-0.239063	-0.155211	0.708762	0.645303	0	0
35343	1.114860	9.470880	-1.176242	-0.078913	-0.168202	-0.040037	-0.544028	-0.462730	-0.661166	-0.237765	-0.154167	0.708600	0.646209	0	0
35344	1.118909	9.514653	-1.152375	-0.129089	-0.096759	-0.069799	-0.542954	-0.461861	-0.663058	-0.236917	-0.153757	0.707872	0.647415	0	0
35345	1.131653	9.616854	-1.075722	-0.147885	-0.056084	-0.066955	-0.544032	-0.460955	-0.664378	-0.236342	-0.153466	0.706954	0.648696	0	0
35346	1.184346	9.646941	-1.083961	-0.120982	-0.029382	-0.058755	-0.543088	-0.460986	-0.670112	-0.236032	-0.153437	0.706132	0.649711	0	0
35347	1.224625	9.565127	-1.125439	-0.109228	-0.030070	-0.026901	-0.541478	-0.459871	-0.670912	-0.235839	-0.153124	0.705464	0.650579	0	0
35348	1.348605	9.649905	-1.237824	-0.070370	-0.016258	0.003340	-0.542013	-0.460385	-0.672693	-0.235941	-0.152854	0.705035	0.651071	0	0
35349	1.449026	9.612896	-1.138171	-0.032800	-0.001973	0.014136	-0.541479	-0.459286	-0.671710	-0.236094	-0.152615	0.704864	0.651257	0	0
35350	1.527976	9.536639	-1.178505	-0.022862	0.026474	0.017872	-0.542286	-0.459242	-0.672789	-0.236507	-0.152619	0.704668	0.651318	0	0
35351	1.584385	9.501247	-1.190950	-0.027272	0.045997	0.017972	-0.542421	-0.459261	-0.671834	-0.237015	-0.152679	0.704427	0.651380	0	0
35352	1.545842	9.490838	-1.182425	-0.045165	0.090207	0.021744	-0.542961	-0.458245	-0.672340	-0.237924	-0.153005	0.703943	0.651496	0	0
35353	1.601600	9.625380	-1.095067	-0.061296	0.129108	0.025459	-0.541083	-0.456384	-0.675026	-0.239116	-0.153472	0.703296	0.651648	0	0
35354	1.629639	9.718166	-0.839733	-0.071754	0.157696	0.016752	-0.541616	-0.457700	-0.678877	-0.240508	-0.154209	0.702466	0.651856	0	0
35355	1.732528	9.661769	-0.848186	-0.054083	0.200041	0.036508	-0.540811	-0.456850	-0.679676	-0.242259	-0.155077	0.701710	0.651816	0	0
35356	1.905246	9.749870	-0.855587	-0.063896	0.271818	0.079331	-0.541490	-0.454678	-0.680960	-0.244831	-0.156120	0.700749	0.651640	0	0
35357	2.073883	10.061253	-0.744432	-0.086019	0.276505	0.098689	-0.540412	-0.454908	-0.684386	-0.247572	-0.156967	0.699687	0.651543	0	0
35358	2.234504	10.292380	-0.608846	-0.016030	0.278712	0.105947	-0.539337	-0.454608	-0.686160	-0.250286	-0.157985	0.699050	0.650943	0	0
35359	2.246182	9.967299	-0.500114	0.031032	0.231538	0.088119	-0.540684	-0.453388	-0.688556	-0.252458	-0.158899	0.698835	0.650113	0	0
35360	2.089127	9.588172	-0.441891	-0.029819	0.156951	0.062746	-0.541226	-0.451890	-0.691499	-0.254057	-0.159386	0.698338	0.649904	0	0
35361	1.962799	9.617448	-0.352104	-0.149462	0.109125	0.085959	-0.542038	-0.449810	-0.694827	-0.255647	-0.159057	0.697251	0.650528	0	0
35362	1.781754	9.968615	-0.206242	-0.193985	0.107546	0.134455	-0.541771	-0.448589	-0.698878	-0.257628	-0.158305	0.695920	0.651355	0	0
35363	1.584834	10.142273	-0.069157	-0.066979	0.146843	0.170501	-0.542584	-0.446254	-0.700972	-0.259899	-0.157844	0.695398	0.651122	0	0
35364	1.489478	9.851675	0.132322	0.065729	0.218324	0.201462	-0.545539	-0.447480	-0.700160	-0.262667	-0.158011	0.695569	0.649786	0	0
35365	1.520660	9.293906	0.342107	0.035526	0.260918	0.194578	-0.548505	-0.444985	-0.700862	-0.265722	-0.158386	0.695441	0.648588	0	0
35366	1.560433	9.260653	0.447092	-0.084212	0.251030	0.194129	-0.547701	-0.443804	-0.703694	-0.268903	-0.158417	0.694528	0.648249	0	0
35367	1.628171	9.766841	0.536830	-0.152344	0.195028	0.206781	-0.551204	-0.441115	-0.706154	-0.271873	-0.157774	0.693359	0.648417	0	0
35368	1.578844	10.071841	0.658194	-0.069844	0.161833	0.211243	-0.551340	-0.440508	-0.707767	-0.274520	-0.157149	0.692792	0.648060	0	0
35369	1.515688	9.823067	0.576285	0.020657	0.140014	0.189311	-0.555382	-0.437488	-0.711709	-0.276720	-0.156741	0.692854	0.647157	0	0
35370	1.432120	9.607897	0.382760	0.013918	0.147427	0.174340	-0.556187	-0.437876	-0.712530	-0.278899	-0.156512	0.692802	0.646332	0	0
35371	1.495075	9.618755	0.432756	-0.035583	0.169098	0.144249	-0.557539	-0.435585	-0.712167	-0.281093	-0.156446	0.692339	0.645894	0	0
35372	1.542711	9.673037	0.510842	-0.038774	0.178317	0.130138	-0.557811	-0.434408	-0.713761	-0.283278	-0.156572	0.691783	0.645503	0	0
35373	1.606405	9.637777	0.503433	-0.016844	0.220418	0.125159	-0.558350	-0.433741	-0.717547	-0.285672	-0.157021	0.691256	0.644904	0	0
35374	1.716004	9.598488	0.425245	-0.014602	0.259798	0.115673	-0.559831	-0.432826	-0.718862	-0.288289	-0.157843	0.690592	0.644250	0	0
35375	1.785070	9.415239	0.416710	-0.052632	0.286596	0.061789	-0.558085	-0.431645	-0.722659	-0.290784	-0.159051	0.689531	0.643967	0	0
35376	1.801788	9.187346	0.433387	-0.118952	0.273783	-0.018063	-0.557547	-0.431767	-0.724031	-0.292796	-0.160579	0.687931	0.644387	0	0
35377	1.879880	9.300447	0.550480	-0.175856	0.231477	-0.052132	-0.554591	-0.430325	-0.728106	-0.294371	-0.161854	0.686042	0.645365	0	0
35378	1.873668	9.635365	0.699422	-0.149989	0.144756	-0.059694	-0.553110	-0.430422	-0.731532	-0.295280	-0.162750	0.684542	0.646316	0	0
35379	1.701732	9.763347	0.784658	-0.070305	0.056517	-0.059978	-0.553115	-0.428187	-0.736227	-0.295432	-0.163257	0.683828	0.646874	0	0
35380	1.502582	9.769433	0.691837	-0.021115	0.038915	-0.051050	-0.552710	-0.428782	-0.735434	-0.295466	-0.163794	0.683485	0.647086	0	0
35381	1.387859	9.786757	0.543748	0.016466	0.052232	-0.073805	-0.551232	-0.428511	-0.736396	-0.295355	-0.164626	0.683320	0.647100	0	0
35382	1.352733	9.720570	0.514282	0.056049	0.100346	-0.064521	-0.548942	-0.429709	-0.735917	-0.295598	-0.165884	0.683269	0.646720	0	0
35383	1.443035	9.564409	0.494159	0.053532	0.150899	-0.096045	-0.547326	-0.430633	-0.734331	-0.295954	-0.167616	0.683011	0.646383	0	0
35384	1.696273	9.501028	0.468706	0.019967	0.176007	-0.115492	-0.545574	-0.431763	-0.736295	-0.296438	-0.169598	0.682416	0.646273	0	0
35385	1.837723	9.459900	0.487801	0.000796	0.158732	-0.142215	-0.543149	-0.433046	-0.738408	-0.296636	-0.171538	0.681709	0.646416	0	0
35386	1.837753	9.459901	0.497431	0.008546	0.145142	-0.165264	-0.539788	-0.432862	-0.737488	-0.296604	-0.173625	0.681040	0.646579	0	0
35387	1.806849	9.432638	0.515947	0.019573	0.133049	-0.175908	-0.535212	-0.434103	-0.737446	-0.296376	-0.175682	0.680465	0.646734	0	0
35388	1.750078	9.477729	0.475348	0.022850	0.107984	-0.168090	-0.533056	-0.435266	-0.738326	-0.296045	-0.177588	0.679988	0.646867	0	0
35389	1.675990	9.554074	0.520644	0.050008	0.108362	-0.174179	-0.528480	-0.436177	-0.740316	-0.295605	-0.179561	0.679678	0.646849	0	0
35390	1.615717	9.650080	0.460295	0.071247	0.148925	-0.153508	-0.525787	-0.437668	-0.739851	-0.295558	-0.181774	0.679413	0.646531	0	0
35391	1.632540	9.771762	0.416562	0.070986	0.191181	-0.136449	-0.524035	-0.439017	-0.738417	-0.295884	-0.184087	0.679054	0.646104	0	0
35392	1.771577	9.842255	0.376965	0.108862	0.241159	-0.130738	-0.520803	-0.440193	-0.739855	-0.296528	-0.186841	0.678795	0.645291	0	0
35393	1.942954	9.762830	0.421340	0.158927	0.273157	-0.112731	-0.517839	-0.442291	-0.737914	-0.297397	-0.189777	0.678792	0.644035	0	0
35394	2.051876	9.742939	0.251508	0.199693	0.287958	-0.086005	-0.515554	-0.441770	-0.738196	-0.298463	-0.192788	0.679051	0.642373	0	0
35395	2.214916	9.692478	0.141342	0.237150	0.336648	-0.064389	-0.512451	-0.445738	-0.735228	-0.299920	-0.196030	0.679436	0.640302	0	0
35396	2.343677	9.527288	-0.036415	0.236806	0.350477	-0.048405	-0.509216	-0.447764	-0.736693	-0.301567	-0.199289	0.679797	0.638136	0	0
35397	2.401684	9.319582	0.135443	0.233569	0.326891	-0.066256	-0.505719	-0.448177	-0.734568	-0.302947	-0.202460	0.680161	0.636093	0	0
35398	2.381686	9.362926	0.216350	0.217095	0.277816	-0.064853	-0.503834	-0.449391	-0.732995	-0.304020	-0.205296	0.680564	0.634239	0	0
35399	2.391016	9.746663	0.223371	0.182572	0.194034	-0.068168	-0.500598	-0.452695	-0.728235	-0.304584	-0.207473	0.680986	0.632805	0	0
35400	2.298494	9.885784	0.200223	0.268117	0.127569	-0.047976	-0.500049	-0.456717	-0.726465	-0.304629	-0.209393	0.682191	0.630850	0	0
35401	2.298712	9.589587	-0.067153	0.367558	0.136741	-0.061732	-0.499782	-0.456738	-0.719657	-0.304456	-0.211719	0.683954	0.628242	0	0
35402	2.221684	9.374512	-0.491578	0.320755	0.104413	-0.065586	-0.498022	-0.461134	-0.715189	-0.304110	-0.213765	0.685510	0.626018	0	0
35403	2.085734	9.231218	-0.701697	0.147939	0.111751	-0.062504	-0.496539	-0.462632	-0.713211	-0.304226	-0.215265	0.685959	0.624954	0	0
35404	2.070080	9.313493	-0.534287	0.006937	0.093202	-0.043619	-0.495730	-0.463198	-0.714056	-0.304613	-0.216137	0.685625	0.624832	0	0
35405	2.097147	9.430521	-0.433233	-0.025978	0.027009	-0.002607	-0.494925	-0.462647	-0.714184	-0.304898	-0.216165	0.685373	0.624959	0	0
35406	2.062693	9.468746	-0.357545	-0.033953	-0.045423	0.047301	-0.494255	-0.461608	-0.716883	-0.304993	-0.215425	0.685401	0.625137	0	0
35407	1.956212	9.447384	-0.442500	-0.089347	-0.107398	0.089193	-0.496408	-0.460992	-0.716838	-0.305068	-0.213788	0.685361	0.625707	0	0
35408	1.834969	9.663651	-0.630807	-0.129793	-0.140407	0.115400	-0.498835	-0.458749	-0.719461	-0.305142	-0.211694	0.685221	0.626535	0	0
35409	1.684735	9.923122	-0.517010	-0.130206	-0.144320	0.129538	-0.503403	-0.459926	-0.719173	-0.305300	-0.209422	0.685119	0.627333	0	0
35410	1.399134	10.155855	-0.460126	-0.172474	-0.140280	0.095004	-0.506636	-0.458111	-0.720848	-0.305332	-0.207334	0.684662	0.628509	0	0
35411	1.337355	10.620869	-0.200728	-0.251305	-0.108687	0.085222	-0.507855	-0.454917	-0.722910	-0.305702	-0.205220	0.683589	0.630188	0	0
35412	1.408443	11.000909	0.152459	-0.191744	-0.123908	0.074663	-0.509877	-0.452800	-0.726632	-0.305758	-0.203317	0.682909	0.631514	0	0
35413	1.338592	10.863698	0.189868	-0.034971	-0.208307	0.053417	-0.512703	-0.452162	-0.726851	-0.304801	-0.201451	0.683431	0.632009	0	0
35414	1.000191	10.267596	-0.220446	0.105728	-0.299902	0.028627	-0.514044	-0.453548	-0.726880	-0.302763	-0.199661	0.685064	0.631789	0	0
35415	0.502269	9.411272	-0.602397	0.142896	-0.277393	-0.008090	-0.516732	-0.454288	-0.722786	-0.300576	-0.198323	0.686788	0.631383	0	0
35416	0.187820	9.104516	-0.809538	0.013663	-0.207389	-0.007961	-0.518208	-0.455712	-0.721043	-0.299120	-0.197090	0.687476	0.631712	0	0
35417	0.230886	9.416063	-0.552986	-0.095831	-0.093730	0.033062	-0.519288	-0.454252	-0.721801	-0.298917	-0.195919	0.687217	0.632453	0	0
35418	0.491482	9.969446	-0.491389	-0.070215	0.007857	0.033711	-0.521174	-0.453044	-0.723102	-0.299374	-0.195514	0.686810	0.632805	0	0
35419	0.720153	10.187240	-0.380093	0.092345	0.068220	0.022168	-0.519826	-0.453931	-0.722874	-0.299840	-0.196011	0.687235	0.631968	0	0
35420	0.813844	9.839343	-0.538290	0.208931	0.099725	0.010356	-0.518480	-0.454862	-0.720740	-0.300240	-0.197191	0.688267	0.630286	0	0
35421	0.941772	9.229879	-0.717535	0.238152	0.153436	0.005488	-0.519684	-0.457343	-0.716447	-0.300893	-0.198780	0.689319	0.628323	0	0
35422	1.145339	8.966518	-0.851331	0.087568	0.188134	-0.010706	-0.519683	-0.457812	-0.714555	-0.301995	-0.200282	0.689276	0.627363	0	0
35423	1.397210	9.233284	-0.758952	-0.043770	0.162341	-0.018425	-0.517669	-0.456693	-0.715905	-0.303116	-0.201242	0.688479	0.627390	0	0
35424	1.581733	9.484269	-0.603523	-0.055843	0.138870	-0.043421	-0.516992	-0.458075	-0.718137	-0.303977	-0.202246	0.687610	0.627604	0	0
35425	1.612611	9.387719	-0.645178	-0.037100	0.083050	-0.080853	-0.515917	-0.457495	-0.719766	-0.304145	-0.203159	0.686968	0.627931	0	0
35426	1.515511	9.385950	-0.705920	-0.074756	0.039473	-0.093604	-0.513359	-0.457897	-0.723351	-0.304056	-0.203835	0.686174	0.628623	0	0
35427	1.317254	9.477026	-0.746393	-0.126490	0.015548	-0.115097	-0.511743	-0.458457	-0.725295	-0.303723	-0.204288	0.685105	0.629801	0	0
35428	1.049666	9.629955	-0.861680	-0.148237	-0.008700	-0.113497	-0.509998	-0.457345	-0.726096	-0.303328	-0.204574	0.683951	0.631151	0	0
35429	0.927330	9.681138	-0.904337	-0.126261	0.053791	-0.116538	-0.507715	-0.456393	-0.726637	-0.303241	-0.205282	0.682763	0.632248	0	0
35430	0.963450	9.577410	-0.866337	-0.117074	0.116012	-0.112580	-0.506102	-0.455622	-0.730990	-0.303645	-0.206449	0.681423	0.633120	0	0
35431	1.110759	9.470831	-0.940453	-0.151946	0.173525	-0.076984	-0.503813	-0.455819	-0.737017	-0.304671	-0.207569	0.679787	0.634019	0	0
35432	1.407311	9.442235	-0.844474	-0.188234	0.236725	-0.055542	-0.500317	-0.455258	-0.740309	-0.306403	-0.208895	0.677738	0.634942	0	0
35433	1.653761	9.485554	-0.810757	-0.163541	0.252428	-0.034203	-0.497627	-0.454621	-0.746042	-0.308255	-0.210187	0.675868	0.635612	0	0
35434	1.819566	9.435154	-0.812510	-0.138467	0.298569	-0.021486	-0.495746	-0.454079	-0.746863	-0.310491	-0.211802	0.674009	0.635962	0	0
35435	1.986313	9.345935	-0.760981	-0.077843	0.287940	-0.001948	-0.494676	-0.451743	-0.750887	-0.312600	-0.213363	0.672633	0.635863	0	0
35436	2.093977	9.279904	-0.853471	-0.050861	0.271381	0.029838	-0.493466	-0.451638	-0.750489	-0.314773	-0.214712	0.671518	0.635516	0	0
35437	2.138698	8.984546	-0.837834	-0.019303	0.266376	0.027255	-0.491044	-0.451612	-0.754059	-0.316794	-0.216118	0.670636	0.634966	0	0
35438	2.214888	8.808709	-0.846206	-0.046452	0.257152	0.031522	-0.489161	-0.451643	-0.754626	-0.318865	-0.217372	0.669589	0.634607	0	0
35439	2.413113	9.358552	-0.603541	-0.126523	0.250432	0.061215	-0.489564	-0.451373	-0.759790	-0.321224	-0.218102	0.668145	0.634688	0	0
35440	2.701803	10.963634	-0.349210	-0.204624	0.313118	0.162020	-0.488363	-0.447425	-0.766215	-0.324832	-0.218325	0.666186	0.634835	0	0
35441	2.883957	11.950240	0.633521	-0.097329	0.331353	0.254313	-0.486479	-0.447541	-0.769237	-0.328888	-0.218367	0.665067	0.633904	0	0
35442	2.901767	11.800059	0.719456	0.217934	0.309686	0.375398	-0.490650	-0.446873	-0.769439	-0.332886	-0.218519	0.666240	0.630524	0	0
35443	2.580725	9.924957	0.793562	0.480137	0.273093	0.361103	-0.494545	-0.449034	-0.764015	-0.335956	-0.219374	0.669158	0.625489	0	0
35444	2.128537	8.231925	0.397662	0.328797	0.174955	0.320396	-0.498575	-0.451210	-0.757772	-0.338435	-0.219389	0.671324	0.621816	0	0
35445	1.462046	8.025561	-0.138804	-0.042207	0.150157	0.259124	-0.501806	-0.450041	-0.756061	-0.341176	-0.218382	0.671143	0.620866	0	0
35446	0.998804	8.956697	0.266047	-0.242756	0.184014	0.223402	-0.503693	-0.448027	-0.761559	-0.344362	-0.217165	0.669492	0.621317	0	0
35447	0.840049	9.956491	0.824161	-0.162790	0.255435	0.203756	-0.504504	-0.446234	-0.764761	-0.347718	-0.216772	0.668061	0.621125	0	0
35448	0.797580	10.446147	1.213961	-0.013687	0.327199	0.157807	-0.504508	-0.444748	-0.767710	-0.350950	-0.217674	0.667175	0.619943	0	0
35449	0.921504	10.564931	1.298716	0.089124	0.429104	0.099514	-0.505849	-0.445455	-0.772621	-0.354260	-0.219930	0.666449	0.618043	0	0
35450	1.176585	10.409333	1.274015	0.112204	0.469631	0.051172	-0.503968	-0.444629	-0.773434	-0.357491	-0.222856	0.665584	0.616063	0	0
35451	1.377184	10.043952	1.090344	0.073297	0.453154	0.057108	-0.501279	-0.445049	-0.770210	-0.360719	-0.225477	0.664549	0.614343	0	0
35452	1.473815	9.790786	0.926709	0.029052	0.494178	0.036892	-0.497238	-0.446779	-0.773037	-0.364195	-0.228339	0.663021	0.612884	0	0
35453	1.617646	9.625887	0.917923	-0.063706	0.510110	0.008388	-0.494555	-0.444209	-0.776527	-0.367797	-0.231125	0.660793	0.612094	0	0
35454	1.752492	9.657457	0.839975	-0.113417	0.489087	-0.021107	-0.491325	-0.444114	-0.783918	-0.371200	-0.233816	0.658242	0.611767	0	0
35455	1.778204	9.599671	0.942306	-0.109283	0.393181	-0.024365	-0.487693	-0.444090	-0.788591	-0.373920	-0.235924	0.656059	0.611645	0	0
35456	1.763813	9.604274	1.018864	-0.124151	0.311184	-0.021399	-0.484470	-0.442118	-0.791290	-0.376173	-0.237489	0.654077	0.611781	0	0
35457	1.746660	9.485003	0.973498	-0.078095	0.244476	-0.004874	-0.482050	-0.441501	-0.795930	-0.377957	-0.238671	0.652671	0.611723	0	0
35458	1.737051	9.232350	0.939000	-0.061673	0.211213	0.015312	-0.480706	-0.441223	-0.797026	-0.379630	-0.239618	0.651525	0.611539	0	0
35459	1.724259	9.144724	0.939269	-0.079337	0.168042	0.029132	-0.481247	-0.439571	-0.800508	-0.381123	-0.240103	0.650473	0.611539	0	0
35460	1.662650	9.315968	0.931271	-0.075628	0.141620	0.020140	-0.479637	-0.437993	-0.802928	-0.382401	-0.240536	0.649514	0.611591	0	0
35461	1.487482	9.579821	0.851686	-0.050655	0.134532	0.027275	-0.479905	-0.438371	-0.804708	-0.383594	-0.240937	0.648755	0.611491	0	0
35462	1.449244	9.802474	0.894572	0.029459	0.185644	0.001329	-0.478022	-0.438389	-0.805821	-0.384784	-0.242160	0.648222	0.610826	0	0
35463	1.551945	10.017982	1.009241	0.077078	0.247921	-0.019375	-0.476677	-0.438275	-0.805969	-0.386115	-0.244046	0.647688	0.609800	0	0
35464	1.771990	9.929731	1.059991	0.126801	0.278666	-0.022605	-0.473984	-0.439313	-0.806715	-0.387512	-0.246355	0.647327	0.608367	0	0
35465	1.910040	9.543796	0.893813	0.148118	0.305062	-0.040061	-0.471827	-0.441081	-0.805980	-0.388907	-0.248992	0.646941	0.606813	0	0
35466	1.894387	9.320144	0.663920	0.103820	0.307071	-0.064923	-0.468196	-0.441290	-0.806710	-0.390276	-0.251648	0.646213	0.605613	0	0
35467	1.856212	9.295178	0.696639	0.055572	0.326463	-0.074666	-0.464425	-0.442941	-0.806535	-0.391823	-0.254273	0.645080	0.604725	0	0
35468	1.854570	9.397122	0.820999	0.043780	0.323694	-0.038481	-0.462539	-0.444092	-0.807685	-0.393598	-0.256615	0.643979	0.603756	0	0
35469	1.844013	9.460063	0.945379	0.059873	0.323745	-0.034897	-0.459445	-0.444100	-0.810446	-0.395349	-0.258977	0.642967	0.602680	0	0
35470	1.850878	9.600990	0.939712	0.094899	0.309817	-0.034883	-0.457830	-0.444389	-0.811836	-0.396917	-0.261410	0.642224	0.601390	0	0
35471	1.810861	9.799341	1.033280	0.122645	0.290450	-0.033154	-0.455139	-0.444728	-0.812151	-0.398294	-0.263803	0.641711	0.599980	0	0
35472	1.732340	9.967850	1.024784	0.159354	0.281733	-0.027779	-0.453388	-0.445939	-0.810576	-0.399542	-0.266268	0.641474	0.598313	0	0
35473	1.611470	9.936514	0.925019	0.203163	0.288894	-0.015189	-0.451368	-0.446699	-0.810352	-0.400796	-0.268852	0.641481	0.596308	0	0
35474	1.545472	9.828490	0.832331	0.221529	0.336287	-0.020111	-0.448137	-0.448567	-0.806363	-0.402261	-0.271832	0.641402	0.594051	0	0
35475	1.562767	9.683141	0.785813	0.235938	0.378013	-0.012723	-0.446240	-0.453137	-0.806806	-0.403999	-0.275055	0.641231	0.591568	0	0
35476	1.584756	9.537871	0.691292	0.218281	0.450759	-0.012310	-0.444087	-0.454149	-0.801960	-0.406231	-0.278633	0.640669	0.588967	0	0
35477	1.651221	9.383720	0.810045	0.213041	0.507528	-0.008438	-0.440318	-0.455400	-0.800682	-0.408868	-0.282486	0.639817	0.586228	0	0
35478	1.830284	9.406397	0.863515	0.191240	0.547903	0.005856	-0.437094	-0.454353	-0.800141	-0.411880	-0.286390	0.638715	0.583421	0	0
35479	1.950965	9.442581	0.934350	0.203467	0.551222	0.020031	-0.433045	-0.459104	-0.801023	-0.414963	-0.290259	0.637663	0.580466	0	0
35480	1.995297	9.414259	0.979255	0.213033	0.561624	0.034263	-0.430624	-0.459311	-0.800649	-0.418137	-0.294132	0.636669	0.577322	0	0
35481	1.963045	9.326276	0.954856	0.203284	0.572294	0.030776	-0.425647	-0.460051	-0.798143	-0.421391	-0.298031	0.635511	0.574224	0	0
35482	1.983838	9.253823	0.941597	0.193412	0.583688	-0.001894	-0.424028	-0.461794	-0.797946	-0.424522	-0.302154	0.634158	0.571251	0	0
35483	2.069832	9.333079	1.044745	0.169857	0.567433	0.000556	-0.419181	-0.463895	-0.797798	-0.427643	-0.306052	0.632691	0.568467	0	0
35484	2.110203	9.503752	1.092842	0.181051	0.532499	-0.020868	-0.416217	-0.465700	-0.796257	-0.430352	-0.309933	0.631383	0.565770	0	0
35485	2.102024	9.673540	1.110568	0.219277	0.488963	-0.044902	-0.412312	-0.467520	-0.794999	-0.432542	-0.313864	0.630349	0.563078	0	0
35486	2.108740	9.824177	1.119267	0.294950	0.440990	-0.056473	-0.408679	-0.468315	-0.794931	-0.434092	-0.317928	0.629929	0.560067	0	0
35487	2.106736	9.911527	1.036698	0.381275	0.405351	-0.059968	-0.405446	-0.470913	-0.790013	-0.435137	-0.322166	0.630080	0.556654	0	0
35488	2.155966	9.839567	0.822095	0.422413	0.385960	-0.052893	-0.402345	-0.474235	-0.784299	-0.435925	-0.326434	0.630585	0.552967	0	0
35489	2.256948	9.593751	0.547802	0.422806	0.393377	-0.065227	-0.398979	-0.475826	-0.780167	-0.436706	-0.330796	0.630959	0.549320	0	0
35490	2.309311	9.366481	0.344096	0.352840	0.364644	-0.078004	-0.396146	-0.479359	-0.777317	-0.437425	-0.334782	0.631053	0.546217	0	0
35491	2.189871	9.296351	0.451696	0.275025	0.344122	-0.065976	-0.393178	-0.482955	-0.771883	-0.438361	-0.338213	0.630797	0.543642	0	0
35492	2.269397	9.409445	0.255885	0.178510	0.344875	-0.057450	-0.390218	-0.483929	-0.769497	-0.439637	-0.341185	0.630071	0.541593	0	0
35493	2.307350	9.456263	0.290398	0.141009	0.300633	-0.042833	-0.389137	-0.485691	-0.767932	-0.440868	-0.343635	0.629337	0.539894	0	0
35494	2.195378	9.466359	0.200223	0.137546	0.260043	-0.020975	-0.387257	-0.485218	-0.765759	-0.441937	-0.345730	0.628873	0.538220	0	0
35495	2.078794	9.452087	0.030649	0.091728	0.263245	-0.022836	-0.384966	-0.486706	-0.765017	-0.443204	-0.347628	0.628096	0.536862	0	0
35496	2.083687	9.425455	-0.123067	0.046483	0.257310	-0.014172	-0.384022	-0.487234	-0.767633	-0.444602	-0.349259	0.627168	0.535731	0	0
35497	2.073868	9.410697	-0.255658	0.019014	0.244235	0.001578	-0.381601	-0.487246	-0.769569	-0.446128	-0.350573	0.626162	0.534779	0	0
35498	2.035679	9.477961	-0.411404	-0.002608	0.236936	0.001473	-0.382407	-0.487467	-0.771474	-0.447648	-0.351774	0.625109	0.533952	0	0
35499	2.006620	9.584241	-0.499761	-0.006243	0.218278	-0.000422	-0.379990	-0.486087	-0.772275	-0.449084	-0.352847	0.624072	0.533251	0	0
35500	1.806039	9.655844	-0.631636	-0.010542	0.175962	0.018788	-0.379717	-0.487201	-0.773404	-0.450340	-0.353576	0.623305	0.532605	0	0
35501	1.683563	9.709449	-0.703203	0.014672	0.220438	0.026250	-0.379589	-0.485401	-0.771713	-0.451851	-0.354587	0.622460	0.531640	0	0
35502	1.645966	9.898126	-0.672078	0.030648	0.236312	0.037011	-0.378916	-0.485385	-0.773082	-0.453428	-0.355705	0.621701	0.530438	0	0
35503	1.619969	9.965614	-0.803379	0.084905	0.250330	0.063799	-0.378781	-0.485529	-0.773089	-0.455067	-0.356959	0.621220	0.528753	0	0
35504	1.794265	9.706573	-0.969402	0.138730	0.334655	0.052107	-0.377431	-0.487304	-0.771255	-0.456941	-0.358987	0.620629	0.526452	0	0
35505	1.994146	9.375165	-1.165388	0.100398	0.325798	0.037759	-0.375546	-0.488191	-0.771578	-0.458843	-0.360866	0.619785	0.524505	0	0
35506	2.070856	9.386247	-1.362923	0.032849	0.273824	0.031014	-0.376083	-0.488251	-0.774570	-0.460601	-0.362213	0.618827	0.523165	0	0
35507	1.974817	9.816617	-1.426892	-0.021356	0.209448	0.026900	-0.374337	-0.487432	-0.774973	-0.462154	-0.362987	0.617836	0.522430	0	0
35508	1.733178	10.290494	-1.274187	0.003947	0.119481	0.006100	-0.375008	-0.487678	-0.775927	-0.462928	-0.363545	0.617343	0.521939	0	0
35509	1.318898	10.251396	-1.471967	0.110712	0.064189	-0.023880	-0.374739	-0.487703	-0.775113	-0.462831	-0.364489	0.617528	0.521147	0	0
35510	1.043237	9.845826	-1.532735	0.164279	0.163231	-0.056595	-0.373929	-0.489181	-0.773264	-0.462962	-0.366401	0.617439	0.519795	0	0
35511	1.026800	9.707158	-1.474418	0.074367	0.274095	-0.040246	-0.371236	-0.490609	-0.769391	-0.464198	-0.368372	0.616402	0.518528	0	0
35512	1.192065	9.790259	-1.571080	0.018855	0.388989	-0.030882	-0.368281	-0.489392	-0.769795	-0.466375	-0.370611	0.614597	0.517119	0	0
35513	1.330145	9.809770	-1.468290	0.076524	0.471009	-0.019601	-0.366663	-0.490679	-0.770945	-0.468901	-0.373481	0.612715	0.514999	0	0
35514	1.382201	9.643216	-1.385995	0.165313	0.509487	-0.034996	-0.362087	-0.491747	-0.772259	-0.471224	-0.377029	0.611064	0.512247	0	0
35515	1.376712	9.400330	-1.588951	0.215583	0.517725	-0.027697	-0.357779	-0.493615	-0.769373	-0.473441	-0.380826	0.609618	0.509108	0	0
35516	1.387531	9.126220	-1.430077	0.180915	0.579854	0.000887	-0.353879	-0.494056	-0.766436	-0.476281	-0.384552	0.607819	0.505798	0	0
35517	1.357187	8.980034	-1.218063	0.072862	0.598377	0.005979	-0.350650	-0.494580	-0.765401	-0.479670	-0.387852	0.605356	0.503022	0	0
35518	1.341137	9.101155	-0.930594	-0.023908	0.592678	-0.012051	-0.346483	-0.494072	-0.767068	-0.483275	-0.390710	0.602373	0.500936	0	0
35519	1.486807	9.353861	-0.788407	-0.038064	0.599908	-0.020935	-0.342177	-0.494507	-0.770946	-0.486932	-0.393624	0.599198	0.498919	0	0
35520	1.764328	9.550692	-0.689898	-0.028979	0.629323	-0.019906	-0.337198	-0.495440	-0.772397	-0.490704	-0.396662	0.595936	0.496719	0	0
35521	1.972483	9.586042	-0.553782	-0.000155	0.629569	-0.055228	-0.332897	-0.494396	-0.772822	-0.494178	-0.400084	0.592623	0.494488	0	0
35522	2.086536	9.481313	-0.402647	0.092244	0.603531	-0.048940	-0.327786	-0.494649	-0.773163	-0.497124	-0.403727	0.589934	0.491783	0	0
35523	2.048860	9.172311	-0.471284	0.094545	0.584509	-0.070250	-0.322673	-0.495949	-0.771085	-0.499843	-0.407453	0.587210	0.489207	0	0
35524	1.936783	8.966360	-0.425023	-0.018338	0.588494	-0.054633	-0.318100	-0.495689	-0.774672	-0.503087	-0.410475	0.583990	0.487206	0	0
35525	2.023017	8.997043	-0.552603	-0.153305	0.590091	-0.021468	-0.312988	-0.496045	-0.776650	-0.507055	-0.412671	0.580189	0.485777	0	0
35526	2.229867	9.544659	0.104399	-0.260983	0.653439	0.042169	-0.310041	-0.492245	-0.778469	-0.512102	-0.414186	0.575815	0.484396	0	0
35527	2.789094	10.336530	0.305763	-0.296985	0.688874	0.180923	-0.306817	-0.490169	-0.785659	-0.518170	-0.414919	0.571595	0.482309	0	0
35528	3.293461	10.607896	0.567145	-0.223023	0.705882	0.311095	-0.304665	-0.489545	-0.790296	-0.524593	-0.415286	0.568188	0.479063	0	0
35529	3.875497	10.623336	0.782289	-0.035925	0.629643	0.367642	-0.307627	-0.488269	-0.793489	-0.530084	-0.415978	0.566243	0.474703	0	0
35530	4.010829	10.718093	1.257558	0.019521	0.509448	0.358161	-0.309238	-0.488767	-0.794849	-0.534533	-0.416345	0.565190	0.470629	0	0
35531	3.331689	10.147336	0.552535	0.176047	0.193610	0.309080	-0.309780	-0.487603	-0.795622	-0.536369	-0.416402	0.566286	0.467159	0	0
35532	1.873920	8.727318	-0.352930	0.319644	0.032816	0.167449	-0.313001	-0.490201	-0.790356	-0.535988	-0.417235	0.568347	0.464341	0	0
35533	0.620377	8.097627	-0.665895	0.139529	0.145883	0.060059	-0.314739	-0.493932	-0.786642	-0.536533	-0.418278	0.568483	0.462605	0	0
35534	0.132592	8.574358	-0.159670	-0.218906	0.401066	0.044730	-0.313534	-0.492423	-0.785654	-0.539906	-0.418605	0.565559	0.461968	0	0
35535	0.382772	9.783106	0.744032	-0.360263	0.512484	0.095266	-0.310852	-0.489070	-0.792388	-0.544754	-0.418449	0.561528	0.461335	0	0
35536	0.757961	10.591073	1.096101	-0.161333	0.524100	0.126782	-0.307761	-0.487867	-0.798515	-0.548938	-0.419190	0.558498	0.459377	0	0
35537	1.183486	10.494389	0.926934	0.092480	0.605894	0.106798	-0.305342	-0.487205	-0.798931	-0.552423	-0.421852	0.556038	0.455732	0	0
35538	1.574301	9.819288	0.693662	0.119985	0.657858	0.064729	-0.302114	-0.487452	-0.797614	-0.555844	-0.425062	0.553262	0.451952	0	0
35539	1.856648	9.474803	0.435309	-0.003757	0.655445	0.048370	-0.299016	-0.488914	-0.798787	-0.559700	-0.427705	0.549797	0.448918	0	0
35540	1.989917	9.618039	0.563497	-0.068268	0.607395	0.028372	-0.295118	-0.488116	-0.800442	-0.563441	-0.429811	0.546249	0.446553	0	0
35541	2.033986	9.859189	0.693024	-0.028770	0.527990	0.017357	-0.290008	-0.487755	-0.802806	-0.566524	-0.431886	0.543212	0.444349	0	0
35542	1.893488	9.854211	0.683936	0.035213	0.472874	0.038454	-0.288664	-0.487659	-0.802137	-0.569102	-0.433904	0.540893	0.441911	0	0
35543	1.672584	9.493329	0.593217	0.078351	0.453655	0.038532	-0.284629	-0.487912	-0.801375	-0.571384	-0.436125	0.538815	0.439310	0	0
35544	1.618808	9.252002	0.458578	0.026485	0.500413	0.035157	-0.282476	-0.488399	-0.800871	-0.574112	-0.438215	0.536259	0.436793	0	0
35545	1.790897	9.281850	0.651403	0.005449	0.524694	0.017521	-0.279516	-0.488892	-0.800922	-0.576972	-0.440425	0.533334	0.434377	0	0
35546	1.990143	9.423872	0.942915	0.005438	0.487556	0.010154	-0.276156	-0.488557	-0.800405	-0.579587	-0.442452	0.530624	0.432150	0	0
35547	2.176764	9.572936	1.118436	0.037329	0.423603	-0.016729	-0.272255	-0.488923	-0.800735	-0.581594	-0.444571	0.528242	0.430192	0	0
35548	2.220296	9.578582	1.124543	0.096059	0.366774	-0.035484	-0.267546	-0.489629	-0.799451	-0.582953	-0.446835	0.526397	0.428264	0	0
35549	2.207169	9.490937	1.018881	0.128726	0.324787	-0.052439	-0.265932	-0.489663	-0.799607	-0.583862	-0.449236	0.524807	0.426461	0	0
35550	2.156359	9.354060	0.948542	0.098456	0.305340	-0.067669	-0.262433	-0.490929	-0.797373	-0.584736	-0.451409	0.523175	0.424973	0	0
35551	2.152825	9.305454	1.057129	0.042589	0.274714	-0.070692	-0.260278	-0.492005	-0.795935	-0.585682	-0.453180	0.521416	0.423946	0	0
35552	2.177641	9.405443	1.105282	0.015048	0.250091	-0.055033	-0.256518	-0.490397	-0.795654	-0.586690	-0.454560	0.519799	0.423058	0	0
35553	2.152320	9.587061	1.141652	0.009173	0.209777	-0.044703	-0.254363	-0.491259	-0.797342	-0.587554	-0.455718	0.518389	0.422344	0	0
35554	1.999526	9.700807	1.059071	0.055802	0.193178	-0.041096	-0.252883	-0.491922	-0.794656	-0.588135	-0.457022	0.517335	0.421417	0	0
35555	1.848571	9.751486	1.159977	0.076880	0.225628	-0.016040	-0.251936	-0.493656	-0.794179	-0.588887	-0.458493	0.516240	0.420110	0	0
35556	1.930912	9.760267	1.196140	0.099952	0.259172	0.001910	-0.249519	-0.492736	-0.793496	-0.589782	-0.460108	0.515175	0.418394	0	0
35557	2.052794	9.745499	1.325171	0.097661	0.267573	0.021377	-0.246828	-0.493565	-0.790966	-0.590803	-0.461677	0.514082	0.416564	0	0
35558	2.199672	9.675337	1.344652	0.110476	0.263464	0.012520	-0.247091	-0.495712	-0.789806	-0.591708	-0.463311	0.513074	0.414705	0	0
35559	2.279121	9.574814	1.309332	0.153523	0.239781	0.014259	-0.246551	-0.496162	-0.789282	-0.592291	-0.465123	0.512335	0.412753	0	0
35560	2.305973	9.434492	1.251032	0.175390	0.203019	-0.001820	-0.244266	-0.496437	-0.785776	-0.592517	-0.466959	0.511878	0.410918	0	0
35561	2.365590	9.353028	1.195701	0.181079	0.182083	-0.016089	-0.243588	-0.498492	-0.783399	-0.592546	-0.468842	0.511445	0.409268	0	0
35562	2.463850	9.306272	1.317027	0.177613	0.129963	-0.030602	-0.241836	-0.499993	-0.781560	-0.592264	-0.470534	0.511289	0.407928	0	0
35563	2.541072	9.314950	1.266371	0.170615	0.059271	-0.050542	-0.239951	-0.500917	-0.780250	-0.591572	-0.472020	0.511374	0.407107	0	0
35564	2.548351	9.414601	1.131033	0.187922	-0.005022	-0.069467	-0.241158	-0.502384	-0.776878	-0.590389	-0.473419	0.511871	0.406576	0	0
35565	2.485032	9.510530	0.873193	0.208941	-0.036444	-0.086384	-0.240080	-0.503152	-0.775417	-0.588880	-0.474916	0.512506	0.406218	0	0
35566	2.348399	9.430363	0.845532	0.187769	-0.048641	-0.104176	-0.239267	-0.505971	-0.770750	-0.587329	-0.476312	0.513089	0.406094	0	0
35567	2.180046	9.356900	0.792774	0.126157	-0.070814	-0.092092	-0.238192	-0.505738	-0.769665	-0.586012	-0.477205	0.513558	0.406353	0	0
35568	2.350439	9.527476	0.570430	0.041562	-0.030796	-0.085068	-0.237387	-0.505228	-0.768023	-0.585324	-0.477715	0.513531	0.406780	0	0
35569	2.450952	9.597278	0.606690	0.023096	-0.059695	-0.072960	-0.235901	-0.507034	-0.771096	-0.584636	-0.477946	0.513608	0.407400	0	0
35570	2.263402	9.506469	0.505328	0.050101	-0.083343	-0.042920	-0.236568	-0.508857	-0.771284	-0.583808	-0.478076	0.514123	0.407786	0	0
35571	2.144263	9.387769	0.401460	0.012764	-0.064614	-0.022550	-0.236978	-0.507047	-0.769449	-0.583350	-0.477965	0.514428	0.408187	0	0
35572	2.148561	9.395116	0.273950	-0.018510	-0.054890	0.004822	-0.237113	-0.506742	-0.770255	-0.583190	-0.477564	0.514724	0.408511	0	0
35573	2.101402	9.556902	0.177398	-0.009898	-0.067573	0.017151	-0.238324	-0.506091	-0.772672	-0.582987	-0.477103	0.515144	0.408810	0	0
35574	2.088624	9.697463	0.089282	0.022112	-0.069434	0.031384	-0.239128	-0.507187	-0.773515	-0.582667	-0.476742	0.515818	0.408838	0	0
35575	2.091130	9.799459	-0.007702	0.052776	-0.054955	0.031571	-0.239930	-0.508604	-0.772734	-0.582287	-0.476624	0.516489	0.408669	0	0
35576	2.028871	9.740051	-0.143973	0.117774	-0.054244	0.024726	-0.241142	-0.507827	-0.774466	-0.581560	-0.476915	0.517433	0.408170	0	0
35577	1.973485	9.573949	-0.312931	0.143500	-0.025242	0.010870	-0.243551	-0.511731	-0.774837	-0.580813	-0.477554	0.518203	0.407509	0	0
35578	1.868562	9.470072	-0.426103	0.127020	0.002662	0.026940	-0.244091	-0.511190	-0.773178	-0.580343	-0.478116	0.518864	0.406678	0	0
35579	1.649899	9.495234	-0.437817	0.065978	0.004045	0.021500	-0.244094	-0.510853	-0.769353	-0.580155	-0.478374	0.519197	0.406218	0	0
35580	1.535129	9.653372	-0.478642	0.031805	0.040958	0.026954	-0.243553	-0.511536	-0.771016	-0.580339	-0.478539	0.519247	0.405697	0	0
35581	1.515678	9.905498	-0.440217	0.039607	0.084091	0.011333	-0.243285	-0.511400	-0.771015	-0.580644	-0.479028	0.518956	0.405054	0	0
35582	1.570726	10.061865	-0.439707	0.074207	0.118409	0.001918	-0.244899	-0.511083	-0.770849	-0.580922	-0.479880	0.518610	0.404089	0	0
35583	1.655245	9.951725	-0.465170	0.101371	0.154200	0.002219	-0.242209	-0.511453	-0.769803	-0.581249	-0.481065	0.518113	0.402846	0	0
35584	1.717363	9.748927	-0.495436	0.085563	0.170354	-0.009225	-0.241933	-0.513751	-0.768791	-0.581694	-0.482248	0.517455	0.401634	0	0
35585	1.773613	9.599432	-0.511841	0.078348	0.175585	-0.007452	-0.240320	-0.513807	-0.767994	-0.582194	-0.483438	0.516689	0.400463	0	0
35586	1.838596	9.515654	-0.417737	0.076506	0.182622	-0.004773	-0.239513	-0.514196	-0.764202	-0.582759	-0.484590	0.515942	0.399211	0	0
35587	1.852237	9.566886	-0.379188	0.096653	0.161042	0.011943	-0.238969	-0.516506	-0.762921	-0.583164	-0.485729	0.515424	0.397901	0	0
35588	1.956739	9.546930	-0.414347	0.122114	0.177438	0.005034	-0.238163	-0.516100	-0.762917	-0.583515	-0.487070	0.514933	0.396380	0	0
35589	2.052611	9.483126	-0.389258	0.122736	0.157717	0.011964	-0.237626	-0.515977	-0.762647	-0.583769	-0.488347	0.514535	0.394949	0	0
35590	2.115907	9.469709	-0.384807	0.097681	0.131972	0.001982	-0.236543	-0.518268	-0.762734	-0.583989	-0.489378	0.514194	0.393790	0	0
35591	2.118771	9.576583	-0.337380	0.079333	0.113801	0.011527	-0.236946	-0.518407	-0.762461	-0.584223	-0.490229	0.513878	0.392797	0	0
35592	2.069460	9.614527	-0.363252	0.093850	0.103404	0.005327	-0.236676	-0.519008	-0.761258	-0.584324	-0.491105	0.513704	0.391778	0	0
35593	2.031252	9.584702	-0.371421	0.108311	0.100921	0.002714	-0.235866	-0.520184	-0.760216	-0.584311	-0.492119	0.513532	0.390749	0	0
35594	2.085308	9.561415	-0.285331	0.075978	0.095409	-0.000972	-0.235864	-0.520785	-0.758737	-0.584432	-0.492891	0.513302	0.389896	0	0
35595	2.114025	9.588646	-0.229288	0.079367	0.102335	0.007915	-0.234788	-0.521128	-0.757262	-0.584586	-0.493714	0.513033	0.388977	0	0
35596	2.082904	9.571089	-0.218074	0.090323	0.079551	-0.001914	-0.234789	-0.520715	-0.756703	-0.584550	-0.494510	0.512946	0.388134	0	0
35597	2.066856	9.512526	-0.297565	0.099300	0.077822	-0.001005	-0.233977	-0.522736	-0.755961	-0.584442	-0.495400	0.512853	0.387284	0	0
35598	2.066227	9.536786	-0.343506	0.093634	0.075755	0.008689	-0.233709	-0.522805	-0.753242	-0.584409	-0.496145	0.512852	0.386379	0	0
35599	2.119123	9.562025	-0.318001	0.088255	0.096985	0.011447	-0.234648	-0.523359	-0.752840	-0.584500	-0.496979	0.512665	0.385417	0	0
35600	2.224408	9.636769	-0.274409	0.099937	0.095315	0.011446	-0.234787	-0.522257	-0.751304	-0.584543	-0.497819	0.512589	0.384368	0	0
35601	2.346343	9.609859	-0.205467	0.100103	0.076009	0.001571	-0.234108	-0.524275	-0.750560	-0.584429	-0.498689	0.512521	0.383503	0	0
35602	2.323277	9.551176	-0.205732	0.095928	0.047939	-0.015412	-0.232490	-0.525722	-0.750899	-0.584146	-0.499462	0.512569	0.382865	0	0
35603	2.237338	9.476782	-0.260769	0.086107	0.010730	-0.024498	-0.231147	-0.525520	-0.748728	-0.583667	-0.500130	0.512700	0.382547	0	0
35604	2.177276	9.548505	-0.407591	0.087371	0.026998	-0.034986	-0.231679	-0.527503	-0.748241	-0.583243	-0.500871	0.512739	0.382171	0	0
35605	2.272339	9.640051	-0.424623	0.082058	0.047407	-0.034896	-0.229261	-0.526746	-0.746610	-0.582932	-0.501708	0.512590	0.381749	0	0
35606	2.374468	9.641917	-0.305953	0.105315	0.039524	-0.031362	-0.230470	-0.527788	-0.743224	-0.582494	-0.502580	0.512643	0.381198	0	0
35607	2.399804	9.581682	-0.338423	0.108587	0.017997	-0.022651	-0.230201	-0.527838	-0.741322	-0.581947	-0.503392	0.512829	0.380711	0	0
35608	2.389675	9.591201	-0.415839	0.119415	0.023419	-0.022579	-0.230195	-0.530309	-0.738678	-0.581386	-0.504238	0.513074	0.380118	0	0
35609	2.348195	9.483631	-0.416300	0.165996	0.005894	-0.017227	-0.229114	-0.531757	-0.738465	-0.580509	-0.505305	0.513577	0.379362	0	0
35610	2.289176	9.268918	-0.507969	0.127739	-0.017011	-0.003324	-0.229649	-0.532912	-0.736997	-0.579770	-0.505944	0.514184	0.378817	0	0
35611	2.220201	9.287062	-0.746138	0.060715	-0.033046	0.010528	-0.229925	-0.531115	-0.734756	-0.579330	-0.506106	0.514656	0.378634	0	0
35612	2.099803	9.488798	-0.758576	0.031817	-0.022757	0.015826	-0.229380	-0.533374	-0.735653	-0.579118	-0.506068	0.515030	0.378500	0	0
35613	2.038353	9.647903	-0.792957	0.064756	0.004579	0.000199	-0.230727	-0.532513	-0.734792	-0.578810	-0.506450	0.515247	0.378164	0	0
35614	1.968347	9.525260	-0.712332	0.093476	-0.002340	0.002031	-0.230455	-0.533683	-0.733471	-0.578336	-0.506914	0.515669	0.377693	0	0
35615	1.880359	9.310024	-0.771184	0.059656	0.014519	-0.008546	-0.229779	-0.535172	-0.731075	-0.578069	-0.507351	0.515764	0.377385	0	0
35616	1.812574	9.299079	-0.816513	0.007668	0.038167	-0.012078	-0.228571	-0.534343	-0.731335	-0.578187	-0.507546	0.515554	0.377230	0	0
35617	1.788205	9.301061	-0.846163	-0.031753	0.034454	-0.019292	-0.228571	-0.534497	-0.730795	-0.578441	-0.507589	0.515133	0.377356	0	0
35618	1.704616	9.369952	-0.786659	-0.051651	0.055444	-0.012133	-0.228028	-0.535722	-0.733565	-0.578947	-0.507505	0.514600	0.377420	0	0
35619	1.707107	9.389434	-0.642291	-0.069537	0.077545	-0.012937	-0.226954	-0.535130	-0.735738	-0.579635	-0.507463	0.513816	0.377489	0	0
35620	1.782099	9.395650	-0.647259	-0.081722	0.101735	-0.024330	-0.226422	-0.533147	-0.736225	-0.580484	-0.507441	0.512838	0.377543	0	0
35621	1.883553	9.421773	-0.588974	-0.106587	0.124868	-0.033125	-0.224675	-0.532592	-0.737454	-0.581521	-0.507469	0.511535	0.377679	0	0
35622	2.059491	9.604620	-0.512736	-0.126457	0.154769	-0.025972	-0.224811	-0.531720	-0.738241	-0.582859	-0.507392	0.510070	0.377701	0	0
35623	2.288836	9.773863	-0.494938	-0.131289	0.148204	-0.049073	-0.222388	-0.532128	-0.741416	-0.584077	-0.507440	0.508454	0.377933	0	0
35624	2.377275	9.746358	-0.292211	-0.066779	0.114865	-0.044686	-0.221050	-0.529698	-0.743669	-0.584834	-0.507653	0.507349	0.377962	0	0
35625	2.258005	9.394605	-0.375065	-0.020843	0.059527	-0.020984	-0.220244	-0.529414	-0.744486	-0.585148	-0.507863	0.506812	0.377913	0	0
35626	2.217662	9.092834	-0.475133	-0.066787	0.081146	-0.048372	-0.218631	-0.528973	-0.746807	-0.585718	-0.507965	0.505886	0.378134	0	0
35627	2.416689	9.208123	-0.421749	-0.149686	0.122877	-0.037806	-0.215940	-0.529138	-0.748478	-0.586945	-0.507740	0.504408	0.378508	0	0
35628	2.649482	9.459977	-0.325028	-0.153437	0.110357	-0.035309	-0.215671	-0.528962	-0.750247	-0.588148	-0.507374	0.503047	0.378942	0	0
35629	2.788110	9.554741	-0.340747	-0.099560	0.091239	-0.034413	-0.214601	-0.526960	-0.752101	-0.588979	-0.507294	0.501966	0.379192	0	0
35630	2.776000	9.442857	-0.277685	-0.063751	0.086051	-0.028139	-0.213791	-0.527510	-0.753627	-0.589624	-0.507320	0.501128	0.379262	0	0
35631	2.691139	9.324791	-0.267362	-0.067763	0.066146	-0.015879	-0.210838	-0.525894	-0.752928	-0.590245	-0.507228	0.500416	0.379361	0	0
35632	2.692198	9.271402	-0.269334	-0.104736	0.069304	-0.012436	-0.210839	-0.525431	-0.754548	-0.591072	-0.506868	0.499601	0.379629	0	0
35633	2.597075	9.191999	-0.194620	-0.136335	0.067169	-0.008990	-0.209225	-0.525147	-0.756192	-0.592077	-0.506330	0.498662	0.380014	0	0
35634	2.526616	9.079049	-0.195930	-0.118078	0.060466	-0.019565	-0.208823	-0.524505	-0.759854	-0.592895	-0.505886	0.497816	0.380440	0	0
35635	2.638437	9.081091	-0.076964	-0.136770	0.118949	-0.017508	-0.208551	-0.525015	-0.762598	-0.594133	-0.505573	0.496529	0.380606	0	0
35636	2.967721	9.601739	0.039949	-0.199844	0.140605	0.021235	-0.206275	-0.521480	-0.764554	-0.595910	-0.504739	0.495103	0.380793	0	0
35637	3.227450	10.004625	0.410789	-0.148947	0.136372	0.067257	-0.205735	-0.521860	-0.767025	-0.597626	-0.503980	0.494100	0.380411	0	0
35638	3.169352	9.688012	0.733973	-0.017386	0.050048	0.079513	-0.206268	-0.523227	-0.768697	-0.598249	-0.503593	0.494205	0.379809	0	0
35639	2.835864	9.220672	0.390243	-0.056852	-0.007741	0.100338	-0.207611	-0.523892	-0.769248	-0.598925	-0.502655	0.494587	0.379486	0	0
35640	2.573824	8.946418	0.100209	-0.139836	0.065683	0.121841	-0.209224	-0.523940	-0.771683	-0.600402	-0.501385	0.494341	0.379154	0	0
35641	2.457155	9.199198	0.056205	-0.223601	0.154384	0.173439	-0.210304	-0.522017	-0.774060	-0.602994	-0.499689	0.493485	0.378394	0	0
35642	2.561280	9.854153	0.328891	-0.228591	0.246033	0.205780	-0.210842	-0.521794	-0.777043	-0.606111	-0.498143	0.492229	0.377087	0	0
35643	2.681702	10.436584	0.698916	-0.151096	0.249564	0.234277	-0.211782	-0.521694	-0.780435	-0.609029	-0.496926	0.491364	0.375113	0	0
35644	2.559382	10.550930	1.060209	-0.038332	0.159661	0.241141	-0.214342	-0.519883	-0.782662	-0.610888	-0.496019	0.491517	0.373084	0	0
35645	1.896475	10.213572	0.830569	-0.006416	0.053980	0.208903	-0.215818	-0.520815	-0.783765	-0.612021	-0.495068	0.492250	0.371521	0	0
35646	1.214346	9.841860	0.436901	-0.054363	0.132796	0.166996	-0.218106	-0.520026	-0.784939	-0.613549	-0.494326	0.492128	0.370147	0	0
35647	1.033277	9.794868	0.361887	-0.101601	0.326621	0.150450	-0.218640	-0.521431	-0.784978	-0.616255	-0.494101	0.490526	0.368073	0	0
35648	1.302082	9.862905	0.723496	-0.064612	0.471326	0.137276	-0.217568	-0.519982	-0.787395	-0.619367	-0.494675	0.488128	0.365256	0	0
35649	1.956121	9.918497	0.969434	-0.047970	0.525076	0.128680	-0.215147	-0.520201	-0.786477	-0.622664	-0.495603	0.485360	0.362067	0	0
35650	2.602661	9.862281	1.203949	-0.040551	0.454595	0.106889	-0.213264	-0.520251	-0.786228	-0.625441	-0.496398	0.482971	0.359376	0	0
35651	2.859290	9.638743	1.239991	-0.056428	0.274174	0.063201	-0.211918	-0.520530	-0.787752	-0.627312	-0.496658	0.481398	0.357863	0	0
35652	2.727603	9.405706	1.045124	-0.109666	0.106181	0.006305	-0.210436	-0.521386	-0.789023	-0.628388	-0.496255	0.480424	0.357845	0	0
35653	2.293856	9.264304	0.943810	-0.147915	-0.046882	-0.002647	-0.210576	-0.518900	-0.792210	-0.628932	-0.495101	0.480208	0.358775	0	0
35654	1.929195	9.311089	0.884120	-0.155101	-0.098311	-0.011760	-0.211928	-0.516411	-0.794293	-0.629185	-0.493768	0.480261	0.360096	0	0
35655	1.647456	9.356967	0.983456	-0.133863	-0.125038	-0.002966	-0.211396	-0.514097	-0.796813	-0.629274	-0.492427	0.480577	0.361352	0	0
35656	1.498673	9.293584	1.051588	-0.098216	-0.065813	-0.013051	-0.211932	-0.514614	-0.798458	-0.629399	-0.491579	0.480614	0.362238	0	0
35657	1.518359	9.269658	0.994597	-0.075091	0.030566	-0.019436	-0.210990	-0.514585	-0.800648	-0.629877	-0.491259	0.480073	0.362559	0	0
35658	1.701149	9.338520	0.985243	-0.069047	0.091431	-0.033216	-0.209382	-0.512623	-0.801284	-0.630540	-0.491262	0.479125	0.362657	0	0
35659	1.943163	9.374484	1.103135	-0.024856	0.106920	-0.068399	-0.207901	-0.512903	-0.802945	-0.630955	-0.491775	0.478037	0.362676	0	0
35660	2.156463	9.388076	1.196241	0.007868	0.088048	-0.084380	-0.206018	-0.512958	-0.802424	-0.631037	-0.492495	0.477136	0.362742	0	0
35661	2.370811	9.338560	1.222451	0.020854	0.049581	-0.105849	-0.203596	-0.513256	-0.804233	-0.630817	-0.493264	0.476389	0.363061	0	0
35662	2.497398	9.314156	1.245778	0.037924	0.012527	-0.111364	-0.201174	-0.513897	-0.803465	-0.630294	-0.494030	0.475936	0.363521	0	0
35663	2.594214	9.325626	1.277550	0.027044	-0.034599	-0.150622	-0.198758	-0.512536	-0.803449	-0.629484	-0.494737	0.475523	0.364503	0	0
35664	2.627587	9.352936	1.273554	0.004479	-0.070258	-0.154465	-0.198216	-0.513688	-0.803220	-0.628574	-0.495195	0.475254	0.365801	0	0
35665	2.660306	9.411792	1.262077	-0.006872	-0.123142	-0.176951	-0.195794	-0.513989	-0.804893	-0.627418	-0.495478	0.475144	0.367540	0	0
35666	2.622899	9.347997	1.292705	-0.018010	-0.141259	-0.167367	-0.192167	-0.512640	-0.805573	-0.626232	-0.495595	0.475168	0.369371	0	0
35667	2.577223	9.325316	1.267402	-0.016673	-0.171783	-0.155169	-0.190823	-0.512375	-0.806125	-0.624976	-0.495520	0.475434	0.371252	0	0
35668	2.615204	9.367277	1.280287	-0.023056	-0.178989	-0.153477	-0.188270	-0.511238	-0.808842	-0.623680	-0.495395	0.475738	0.373202	0	0
35669	2.612060	9.391489	1.205382	-0.000801	-0.212673	-0.150085	-0.187599	-0.510831	-0.808701	-0.622171	-0.495226	0.476344	0.375167	0	0
35670	2.622212	9.362537	1.167395	0.024613	-0.228200	-0.160714	-0.186252	-0.511530	-0.810510	-0.620370	-0.495243	0.477091	0.377173	0	0
35671	2.777218	9.367778	1.167298	0.041503	-0.231779	-0.153646	-0.185047	-0.510235	-0.806395	-0.618547	-0.495264	0.477956	0.379040	0	0
35672	2.896828	9.328681	1.190522	0.104927	-0.283019	-0.144959	-0.183963	-0.512661	-0.806759	-0.616136	-0.495488	0.479414	0.380827	0	0
35673	2.915118	9.246462	1.090597	0.162072	-0.353793	-0.139926	-0.182217	-0.512166	-0.805401	-0.613182	-0.495698	0.481556	0.382617	0	0
35674	3.040733	9.253588	1.005328	0.194282	-0.374940	-0.136450	-0.184500	-0.513382	-0.805686	-0.609900	-0.496065	0.483947	0.384366	0	0
35675	2.989827	9.374044	0.995635	0.220497	-0.401115	-0.111775	-0.184488	-0.517223	-0.805130	-0.606525	-0.496279	0.486734	0.385908	0	0
35676	2.813346	9.433934	0.746630	0.227511	-0.441101	-0.111082	-0.185026	-0.517377	-0.804039	-0.602829	-0.496450	0.489758	0.387650	0	0
35677	2.621264	9.556665	0.559262	0.206160	-0.435766	-0.119030	-0.185556	-0.520091	-0.802622	-0.599307	-0.496446	0.492647	0.389450	0	0
35678	2.469959	9.587893	0.426797	0.191569	-0.413072	-0.107403	-0.186362	-0.520711	-0.799499	-0.595913	-0.496469	0.495358	0.391187	0	0
35679	2.300128	9.575086	0.289280	0.133342	-0.405320	-0.081856	-0.186895	-0.522924	-0.795205	-0.593026	-0.495941	0.497946	0.392953	0	0
35680	2.284296	9.628199	0.216175	0.046405	-0.443738	-0.068226	-0.186894	-0.523345	-0.795355	-0.590329	-0.494767	0.500444	0.395313	0	0
35681	2.328937	9.784353	-0.009920	0.041246	-0.497515	-0.052684	-0.188641	-0.523774	-0.793442	-0.587529	-0.493163	0.503342	0.397802	0	0
35682	2.369452	9.777778	-0.268615	0.034424	-0.554734	-0.042465	-0.192810	-0.523663	-0.794070	-0.584407	-0.491324	0.506548	0.400598	0	0
35683	2.198939	9.675134	-0.422326	-0.006483	-0.641312	-0.007739	-0.195505	-0.521898	-0.794118	-0.581256	-0.488608	0.510290	0.403743	0	0
35684	1.900467	9.795942	-0.543132	-0.094181	-0.681403	0.000634	-0.198190	-0.522832	-0.800111	-0.578247	-0.485255	0.513886	0.407529	0	0
35685	1.872976	10.222722	-0.412387	-0.147430	-0.630608	0.014038	-0.202763	-0.522067	-0.804119	-0.575869	-0.481619	0.517055	0.411184	0	0
35686	1.866791	10.591652	-0.039822	-0.111621	-0.646361	0.016679	-0.206800	-0.520781	-0.806619	-0.573139	-0.478182	0.520412	0.414759	0	0
35687	1.557822	10.270441	-0.138358	0.042964	-0.707279	0.015090	-0.211370	-0.521655	-0.807138	-0.569395	-0.475283	0.524764	0.417755	0	0
35688	1.142018	9.563703	-0.432254	0.140411	-0.705504	-0.025133	-0.215271	-0.521166	-0.805987	-0.564925	-0.473215	0.529258	0.420492	0	0
35689	0.869146	9.213987	-0.791863	0.057172	-0.658054	-0.032080	-0.218898	-0.522660	-0.805176	-0.561103	-0.470827	0.533102	0.423424	0	0
35690	0.829865	9.451162	-0.987441	-0.044162	-0.549636	0.007198	-0.222935	-0.521378	-0.807539	-0.558421	-0.468166	0.536049	0.426190	0	0
35691	1.041124	9.634698	-0.467181	-0.060113	-0.452081	0.013011	-0.226162	-0.521918	-0.805475	-0.556392	-0.465743	0.538411	0.428515	0	0
35692	1.129242	9.709124	-0.489111	-0.043471	-0.455170	-0.071850	-0.227508	-0.521462	-0.805445	-0.553848	-0.463891	0.540441	0.431255	0	0
35693	1.178758	9.659043	-0.475177	0.065079	-0.453848	-0.159919	-0.229121	-0.521674	-0.806931	-0.550448	-0.463081	0.542517	0.433864	0	0
35694	1.043832	9.479364	-0.591106	0.071611	-0.447468	-0.200485	-0.227506	-0.522016	-0.806008	-0.546831	-0.462575	0.544378	0.436637	0	0
35695	0.752132	9.488613	-0.807155	0.055136	-0.408954	-0.182540	-0.227776	-0.521751	-0.804906	-0.543585	-0.462024	0.546024	0.439211	0	0
35696	0.649471	9.525588	-0.849101	0.046953	-0.291422	-0.192401	-0.225491	-0.521842	-0.803301	-0.540947	-0.462005	0.546946	0.441336	0	0
35697	0.731492	9.522206	-0.990996	0.042121	-0.199706	-0.163553	-0.224546	-0.523028	-0.801988	-0.538958	-0.462206	0.547462	0.442917	0	0
35698	0.983625	9.519500	-0.983238	0.007229	-0.111258	-0.156079	-0.221323	-0.521685	-0.801983	-0.537640	-0.462562	0.547397	0.444226	0	0
35699	1.154608	9.452200	-0.987112	0.019580	-0.061798	-0.138077	-0.220787	-0.520848	-0.801962	-0.536610	-0.463120	0.547177	0.445160	0	0
35700	1.255534	9.240391	-1.064265	-0.009788	-0.066122	-0.116990	-0.218228	-0.522313	-0.802448	-0.535786	-0.463365	0.546975	0.446145	0	0
35701	1.300417	9.182945	-1.028752	-0.078859	-0.044306	-0.087901	-0.216887	-0.520877	-0.804597	-0.535523	-0.463203	0.546451	0.447268	0	0
35702	1.391039	9.267137	-0.964017	-0.169049	-0.008874	-0.041126	-0.215409	-0.520024	-0.806221	-0.536086	-0.462433	0.545581	0.448451	0	0
35703	1.600667	9.479738	-0.776233	-0.212152	0.037874	-0.003890	-0.214872	-0.519369	-0.810565	-0.537260	-0.461466	0.544406	0.449469	0	0
35704	1.801294	9.527091	-0.645254	-0.186211	0.037147	0.035037	-0.214608	-0.517534	-0.810509	-0.538489	-0.460389	0.543562	0.450124	0	0
35705	1.922238	9.427331	-0.583015	-0.156088	0.036971	0.052788	-0.215687	-0.516474	-0.812369	-0.539653	-0.459405	0.542905	0.450529	0	0
35706	1.967374	9.323743	-0.758988	-0.147836	0.045183	0.082924	-0.215692	-0.514632	-0.812310	-0.540958	-0.458305	0.542409	0.450680	0	0
35707	1.989350	9.176044	-0.872749	-0.106884	0.058376	0.102590	-0.216500	-0.514324	-0.812563	-0.542237	-0.457406	0.542090	0.450441	0	0
35708	2.017485	9.200814	-1.016511	-0.094605	0.152899	0.131520	-0.218382	-0.514564	-0.812548	-0.544093	-0.456807	0.541474	0.449551	0	0
35709	2.475816	9.597586	-0.726192	-0.107792	0.242635	0.167292	-0.218518	-0.513957	-0.814162	-0.546664	-0.456370	0.540449	0.448108	0	0
35710	3.230507	10.227950	-0.279289	-0.129886	0.252869	0.251958	-0.221476	-0.514185	-0.813590	-0.549743	-0.455357	0.539678	0.446296	0	0
35711	3.948864	10.677970	-0.198049	-0.108810	0.249226	0.336694	-0.223494	-0.513525	-0.815588	-0.553116	-0.453992	0.539388	0.443864	0	0
35712	4.077248	10.651230	0.379029	0.063684	0.069867	0.314828	-0.226725	-0.512960	-0.812263	-0.554591	-0.452881	0.540760	0.441482	0	0
35713	3.432397	9.751054	0.775272	0.234773	-0.181764	0.336026	-0.231560	-0.515345	-0.808469	-0.554078	-0.451477	0.544376	0.439114	0	0
35714	2.361744	8.663404	0.225830	0.157647	-0.337299	0.303255	-0.242446	-0.518387	-0.800812	-0.552859	-0.449152	0.548338	0.438103	0	0
35715	1.754488	8.409566	-0.272350	-0.091761	-0.260000	0.289863	-0.248366	-0.517735	-0.798542	-0.553167	-0.445828	0.550728	0.438112	0	0
35716	1.667264	9.165427	-0.092960	-0.310989	-0.114496	0.299815	-0.253345	-0.516636	-0.798175	-0.555240	-0.441897	0.551362	0.438675	0	0
35717	1.738230	10.312622	0.463870	-0.191761	-0.041257	0.292624	-0.258590	-0.516324	-0.800284	-0.557189	-0.438958	0.552089	0.438240	0	0
35718	1.857201	10.989719	0.972760	0.120298	0.003696	0.272606	-0.263166	-0.515130	-0.798284	-0.557873	-0.438072	0.553830	0.436053	0	0
35719	1.978688	10.734596	0.992857	0.345601	0.070449	0.239244	-0.267198	-0.516221	-0.796093	-0.557829	-0.438911	0.556026	0.432457	0	0
35720	1.995843	9.870665	0.966199	0.287042	0.126398	0.185522	-0.270017	-0.518894	-0.787973	-0.558066	-0.439953	0.557418	0.429288	0	0
35721	1.785698	9.177366	0.647218	-0.012666	0.156470	0.160103	-0.271760	-0.521047	-0.785025	-0.559717	-0.439600	0.557224	0.427750	0	0
35722	1.454742	8.986850	0.551836	-0.255576	0.198609	0.097808	-0.272434	-0.520138	-0.786895	-0.562364	-0.438409	0.555485	0.427763	0	0
35723	1.183105	9.253826	0.642592	-0.353879	0.228523	0.076520	-0.272577	-0.516918	-0.791149	-0.565533	-0.436921	0.553034	0.428282	0	0
35724	1.200848	9.647472	1.073480	-0.285231	0.291368	0.076222	-0.270974	-0.512524	-0.798926	-0.568717	-0.436071	0.550529	0.428161	0	0
35725	1.530629	10.134136	1.132890	-0.174723	0.305521	0.118117	-0.270845	-0.510500	-0.800769	-0.571677	-0.435702	0.548557	0.427124	0	0
35726	1.919145	10.109635	1.212402	-0.048936	0.290492	0.122750	-0.269499	-0.511311	-0.797678	-0.574012	-0.435931	0.547253	0.425428	0	0
35727	2.184658	9.641039	0.978541	0.053047	0.239303	0.070548	-0.269770	-0.510430	-0.798736	-0.575399	-0.436843	0.546406	0.423705	0	0
35728	2.210302	9.189952	0.876810	-0.000531	0.169216	0.009830	-0.267486	-0.509954	-0.797113	-0.576375	-0.437449	0.545504	0.422913	0	0
35729	2.126132	9.154435	0.860051	-0.108954	0.098793	-0.020115	-0.267080	-0.510523	-0.797408	-0.577314	-0.437327	0.544377	0.423211	0	0
35730	2.037925	9.463585	0.975377	-0.176322	0.031971	-0.037548	-0.267761	-0.507600	-0.800575	-0.578110	-0.436598	0.543311	0.424246	0	0
35731	1.992725	9.797788	1.053316	-0.111850	0.013592	-0.063107	-0.264936	-0.507620	-0.802516	-0.578409	-0.436337	0.542466	0.425187	0	0
35732	1.992640	9.792925	0.995575	-0.005906	0.027470	-0.084787	-0.262924	-0.505658	-0.803566	-0.578237	-0.436833	0.541938	0.425584	0	0
35733	1.996076	9.593903	0.826264	0.042720	0.041103	-0.116362	-0.262520	-0.505976	-0.802491	-0.577778	-0.437877	0.541352	0.425880	0	0
35734	2.119761	9.462623	0.790126	0.028929	0.069879	-0.133924	-0.260366	-0.506894	-0.801728	-0.577472	-0.439018	0.540512	0.426187	0	0
35735	2.303774	9.487822	0.891875	0.020509	0.080995	-0.154257	-0.255525	-0.507030	-0.800700	-0.577161	-0.440308	0.539430	0.426649	0	0
35736	2.487407	9.525147	0.950189	0.067305	-0.005347	-0.169735	-0.253507	-0.507400	-0.798964	-0.576126	-0.441544	0.539025	0.427282	0	0
35737	2.388282	9.387398	0.924113	0.101892	-0.004717	-0.183740	-0.249338	-0.507518	-0.798063	-0.574867	-0.443089	0.538652	0.427848	0	0
35738	2.486034	9.238667	1.007676	0.071649	0.000677	-0.196195	-0.245973	-0.508750	-0.797189	-0.573728	-0.444516	0.538110	0.428578	0	0
35739	2.579851	9.274357	1.010286	0.064594	-0.018714	-0.205204	-0.244631	-0.508290	-0.793920	-0.572468	-0.445892	0.537560	0.429522	0	0
35740	2.693773	9.259420	0.920010	0.049886	-0.004958	-0.191039	-0.241269	-0.508433	-0.791104	-0.571413	-0.447138	0.536976	0.430362	0	0
35741	2.846216	9.279185	0.967871	0.062169	-0.021064	-0.182298	-0.238579	-0.508639	-0.791005	-0.570253	-0.448353	0.536534	0.431187	0	0
35742	2.824867	9.346751	0.774122	0.087169	-0.067087	-0.182508	-0.234814	-0.508744	-0.790236	-0.568731	-0.449496	0.536498	0.432052	0	0
35743	2.852090	9.434637	0.740592	0.132653	-0.062711	-0.200027	-0.233872	-0.509099	-0.788078	-0.566959	-0.451011	0.536521	0.432772	0	0
35744	2.944014	9.446017	0.757771	0.210119	-0.097395	-0.208868	-0.229969	-0.510680	-0.784906	-0.564600	-0.452856	0.537063	0.433258	0	0
35745	3.057716	9.336410	0.766902	0.257865	-0.119024	-0.180587	-0.228619	-0.512820	-0.779542	-0.562046	-0.454708	0.538037	0.433430	0	0
35746	3.159129	9.105191	0.721205	0.307522	-0.107793	-0.150312	-0.226466	-0.514181	-0.771846	-0.559431	-0.456732	0.539313	0.433099	0	0
35747	3.417347	9.012753	0.554094	0.322523	-0.083099	-0.100648	-0.224308	-0.517038	-0.766924	-0.557127	-0.458640	0.540732	0.432282	0	0
35748	3.611465	8.996852	0.526469	0.337410	-0.112503	-0.056627	-0.223226	-0.519948	-0.758585	-0.554741	-0.460295	0.542578	0.431277	0	0
35749	3.479534	9.098798	0.069079	0.316355	-0.189138	-0.021784	-0.223758	-0.522290	-0.754840	-0.552238	-0.461249	0.544927	0.430508	0	0
35750	2.926060	9.037784	0.168105	0.236881	-0.306079	-0.031501	-0.224694	-0.524616	-0.751363	-0.549356	-0.461366	0.547511	0.430791	0	0
35751	2.441572	9.487801	0.015033	0.074787	-0.330582	-0.032074	-0.226173	-0.524910	-0.749448	-0.547145	-0.460415	0.549545	0.432030	0	0
35752	2.127079	9.945773	0.021185	-0.005713	-0.260809	-0.005308	-0.228060	-0.523463	-0.748834	-0.545732	-0.459244	0.550944	0.433281	0	0
35753	2.017410	10.113729	0.122473	0.038108	-0.177470	0.019248	-0.228324	-0.525163	-0.748613	-0.544746	-0.458467	0.552210	0.433732	0	0
35754	1.995391	9.991940	0.055312	0.129330	-0.154232	0.045332	-0.229803	-0.525799	-0.744121	-0.543515	-0.458210	0.553841	0.433468	0	0
35755	2.172195	9.820320	-0.299062	0.117865	-0.193924	0.064469	-0.232623	-0.527173	-0.743179	-0.542262	-0.457545	0.555744	0.433305	0	0
35756	2.139998	9.445848	-0.581286	0.089023	-0.287160	0.085029	-0.235716	-0.527460	-0.739883	-0.540643	-0.456266	0.558096	0.433653	0	0
35757	1.719970	9.328960	-0.788285	-0.033059	-0.373781	0.093035	-0.238271	-0.527845	-0.739048	-0.539187	-0.453840	0.560437	0.434990	0	0
35758	1.380894	9.796193	-0.833511	-0.241539	-0.336299	0.087373	-0.240961	-0.527287	-0.742132	-0.538793	-0.450541	0.561613	0.437386	0	0
35759	1.602088	10.669340	-0.484252	-0.271407	-0.225994	0.076399	-0.244466	-0.523851	-0.746203	-0.539146	-0.447567	0.562018	0.439479	0	0
35760	1.849309	10.994331	0.038452	-0.079306	-0.214118	0.094678	-0.245543	-0.523358	-0.748081	-0.538731	-0.445623	0.563268	0.440363	0	0
35761	1.720201	10.358332	-0.350694	0.146106	-0.294198	0.101125	-0.249048	-0.521134	-0.742655	-0.536926	-0.444459	0.565970	0.440278	0	0
35762	1.365302	9.409946	-0.537385	0.214751	-0.317348	0.124300	-0.251864	-0.523974	-0.739581	-0.534737	-0.443466	0.569189	0.439793	0	0
35763	0.969528	8.798254	-0.795275	0.020716	-0.306352	0.115040	-0.255626	-0.525679	-0.735642	-0.533454	-0.441504	0.571442	0.440404	0	0
35764	0.930218	9.059721	-0.846600	-0.172664	-0.250377	0.086500	-0.259662	-0.524623	-0.740465	-0.533181	-0.438941	0.572418	0.442025	0	0
35765	1.129226	9.684830	-0.647810	-0.164326	-0.164193	0.056945	-0.260470	-0.523985	-0.742750	-0.533248	-0.436960	0.572819	0.443385	0	0
35766	1.309095	9.940595	-0.401083	0.003360	-0.149284	-0.020289	-0.262090	-0.521675	-0.742929	-0.532306	-0.436389	0.573563	0.444118	0	0
35767	1.279175	9.801636	-0.776491	0.119739	-0.163246	-0.099559	-0.261280	-0.523034	-0.740122	-0.530427	-0.436833	0.574521	0.444691	0	0
35768	1.172222	9.413673	-1.024798	0.136286	-0.135451	-0.139952	-0.260605	-0.524258	-0.736900	-0.528447	-0.437713	0.575255	0.445233	0	0
35769	1.122140	9.366635	-1.064497	0.089966	-0.062816	-0.144923	-0.257514	-0.523954	-0.734747	-0.527057	-0.438717	0.575336	0.445787	0	0
35770	1.244161	9.337298	-0.983497	0.028903	0.009404	-0.137607	-0.255900	-0.524152	-0.733955	-0.526388	-0.439659	0.574834	0.446297	0	0
35771	1.440939	9.440407	-0.951756	-0.017263	0.057432	-0.153406	-0.253615	-0.523569	-0.736959	-0.526112	-0.440691	0.573757	0.446991	0	0
35772	1.605942	9.450697	-0.823998	-0.014971	0.065016	-0.171072	-0.250388	-0.523366	-0.736718	-0.525802	-0.441839	0.572616	0.447684	0	0
35773	1.608938	9.416761	-0.857352	-0.020344	0.043743	-0.175644	-0.247697	-0.523711	-0.736761	-0.525353	-0.442924	0.571493	0.448574	0	0
35774	1.588498	9.353275	-0.823798	-0.017738	0.038364	-0.173011	-0.244069	-0.523129	-0.734877	-0.524891	-0.443947	0.570468	0.449407	0	0
35775	1.534475	9.381422	-0.869000	-0.058042	0.048821	-0.178364	-0.241516	-0.522489	-0.734478	-0.524618	-0.444873	0.569131	0.450504	0	0
35776	1.567548	9.430579	-0.829839	-0.114390	0.125752	-0.144463	-0.237892	-0.520139	-0.735534	-0.525207	-0.445615	0.567336	0.451347	0	0
35777	1.741053	9.501716	-0.695057	-0.135347	0.154638	-0.096648	-0.234664	-0.519864	-0.738423	-0.526242	-0.446147	0.565453	0.451980	0	0
35778	1.878321	9.552764	-0.650306	-0.099198	0.201136	-0.094502	-0.231978	-0.518490	-0.739228	-0.527409	-0.447021	0.563547	0.452135	0	0
35779	2.025182	9.383083	-0.497673	-0.058476	0.209723	-0.067826	-0.230098	-0.517356	-0.741120	-0.528538	-0.448037	0.561847	0.451927	0	0
35780	2.057824	9.196742	-0.548226	-0.065783	0.182990	-0.068019	-0.228220	-0.515675	-0.742177	-0.529567	-0.448850	0.560304	0.451832	0	0
35781	2.073970	9.109635	-0.590405	-0.118326	0.187533	-0.054008	-0.225528	-0.516611	-0.741149	-0.530901	-0.449362	0.558513	0.451975	0	0
35782	2.171011	9.123547	-0.471982	-0.168954	0.190456	-0.045332	-0.224185	-0.515733	-0.743725	-0.532532	-0.449531	0.556558	0.452298	0	0
35783	2.370780	9.202435	-0.413486	-0.200630	0.173287	-0.008458	-0.222846	-0.513749	-0.745039	-0.534363	-0.449274	0.554677	0.452705	0	0
35784	2.642823	9.280192	-0.499608	-0.193866	0.197749	0.011992	-0.221640	-0.511681	-0.749890	-0.536398	-0.449017	0.552821	0.452823	0	0
35785	2.787175	9.345939	-0.421048	-0.165434	0.208297	0.027142	-0.220705	-0.509373	-0.752550	-0.538430	-0.448889	0.551077	0.452665	0	0
35786	2.981657	9.223249	-0.240829	-0.119209	0.199330	0.046637	-0.219767	-0.508107	-0.753065	-0.540287	-0.448843	0.549700	0.452173	0	0
35787	3.280218	9.318488	-0.261273	-0.127555	0.176983	0.085299	-0.220033	-0.508920	-0.754451	-0.542249	-0.448431	0.548567	0.451607	0	0
35788	3.374042	9.652816	0.095364	-0.207837	0.132873	0.116549	-0.221385	-0.506437	-0.756262	-0.544447	-0.447215	0.547457	0.451516	0	0
35789	3.345165	10.385449	0.185243	-0.234898	0.042446	0.168904	-0.223003	-0.504486	-0.759313	-0.546541	-0.445128	0.546955	0.451658	0	0
35790	2.981147	10.466277	0.544186	-0.080547	-0.016858	0.174381	-0.225965	-0.503389	-0.760877	-0.547608	-0.443609	0.547485	0.451217	0	0
35791	2.265832	9.627894	0.506893	0.071034	-0.119806	0.144331	-0.228256	-0.501137	-0.764047	-0.547344	-0.442585	0.549142	0.450528	0	0
35792	1.518683	8.643248	0.209739	0.030654	-0.122899	0.109034	-0.231747	-0.503376	-0.761763	-0.547040	-0.441554	0.550460	0.450301	0	0
35793	1.318232	8.916324	-0.142716	-0.216966	0.040358	0.109343	-0.233631	-0.502742	-0.762810	-0.548761	-0.439871	0.549780	0.450685	0	0
35794	1.562530	9.879736	0.418413	-0.253024	0.194172	0.134861	-0.236461	-0.500983	-0.762448	-0.551559	-0.438564	0.548192	0.450478	0	0
35795	1.840711	10.552412	0.662605	-0.036343	0.217082	0.110839	-0.236600	-0.499076	-0.765109	-0.553451	-0.438665	0.547344	0.449088	0	0
35796	2.104343	10.494102	0.890199	0.184531	0.175017	0.054620	-0.233649	-0.496764	-0.763842	-0.553857	-0.440124	0.547469	0.447003	0	0
35797	2.310391	10.473552	0.773905	0.159925	0.064705	0.013128	-0.236060	-0.500193	-0.760247	-0.553609	-0.441160	0.547909	0.445747	0	0
35798	2.240560	10.705346	0.847047	0.051321	-0.068663	0.011938	-0.236062	-0.499991	-0.756699	-0.553074	-0.441025	0.548597	0.445699	0	0
35799	1.740221	10.463177	0.510942	0.047674	-0.150381	-0.066267	-0.235790	-0.501174	-0.754833	-0.551784	-0.440920	0.549369	0.446451	0	0
35800	1.043207	9.741612	0.100199	-0.007732	-0.101159	-0.136660	-0.235522	-0.500885	-0.755372	-0.550668	-0.441131	0.549313	0.447686	0	0
35801	0.592913	9.432385	-0.161646	-0.168035	0.021141	-0.176930	-0.234315	-0.499433	-0.758063	-0.550757	-0.441229	0.547668	0.449492	0	0
35802	0.511540	9.795089	0.153291	-0.299509	0.166963	-0.149891	-0.230557	-0.496589	-0.762238	-0.552330	-0.441102	0.544763	0.451214	0	0
35803	0.726343	10.284570	0.659315	-0.259814	0.222476	-0.078765	-0.226529	-0.494035	-0.766426	-0.554337	-0.441077	0.541999	0.452105	0	0
35804	1.024962	10.421109	0.917808	-0.109050	0.251735	-0.058732	-0.223843	-0.492671	-0.766822	-0.555930	-0.441881	0.539875	0.451905	0	0
35805	1.334947	9.953348	0.957330	0.007259	0.213129	-0.039215	-0.223042	-0.490706	-0.766767	-0.556869	-0.443088	0.538524	0.451178	0	0
35806	1.420046	9.423219	0.764136	0.012505	0.159871	-0.041299	-0.220753	-0.491429	-0.768452	-0.557502	-0.444054	0.537533	0.450628	0	0
35807	1.402511	9.192263	0.659419	-0.045303	0.118442	-0.039962	-0.218878	-0.489064	-0.768398	-0.558154	-0.444548	0.536461	0.450612	0	0
35808	1.448461	9.321764	0.679110	-0.077600	0.100573	-0.047266	-0.216861	-0.488944	-0.769507	-0.558842	-0.444777	0.535364	0.450838	0	0
35809	1.432494	9.651644	0.777238	-0.021678	0.102956	-0.052392	-0.216454	-0.489938	-0.769816	-0.559243	-0.445403	0.534423	0.450838	0	0
35810	1.494175	9.711021	0.730537	0.054990	0.110015	-0.023831	-0.214708	-0.489314	-0.767909	-0.559495	-0.446289	0.533975	0.450181	0	0
35811	1.534470	9.629210	0.693874	0.112505	0.197953	-0.072601	-0.213099	-0.488463	-0.763405	-0.559708	-0.448204	0.533009	0.449155	0	0
35812	1.649395	9.208881	0.662055	0.112250	0.125989	-0.074837	-0.210676	-0.489727	-0.760205	-0.559556	-0.449752	0.532498	0.448404	0	0
35813	1.582860	9.129981	0.583575	0.021204	0.163080	-0.096084	-0.208256	-0.489499	-0.760226	-0.559884	-0.451121	0.531208	0.448150	0	0
35814	1.637182	9.347044	0.737672	-0.042431	0.140741	-0.077001	-0.206636	-0.491186	-0.762479	-0.560494	-0.451879	0.529907	0.448165	0	0
35815	1.637544	9.577681	0.774459	-0.041752	0.126396	-0.071797	-0.203949	-0.490422	-0.761396	-0.561016	-0.452600	0.528645	0.448273	0	0
35816	1.694002	9.685536	0.915002	-0.017984	0.111965	-0.055037	-0.202336	-0.489786	-0.766026	-0.561459	-0.453249	0.527712	0.448162	0	0
35817	1.811770	9.605127	0.861447	0.041511	0.107245	-0.059323	-0.200722	-0.489833	-0.765638	-0.561558	-0.454283	0.526986	0.447845	0	0
35818	1.903462	9.499972	0.836167	0.059783	0.104108	-0.069909	-0.199913	-0.490742	-0.763906	-0.561539	-0.455410	0.526376	0.447442	0	0
35819	1.963741	9.505915	0.775382	0.039370	0.071499	-0.052513	-0.198443	-0.488015	-0.760701	-0.561492	-0.456229	0.525874	0.447256	0	0
35820	2.018566	9.550607	0.767098	0.043352	0.040961	-0.038564	-0.197905	-0.488206	-0.759079	-0.561355	-0.456816	0.525686	0.447050	0	0
35821	2.010108	9.603857	0.727920	0.059912	0.005190	-0.024595	-0.196554	-0.490179	-0.760930	-0.560995	-0.457301	0.525779	0.446897	0	0
35822	2.004738	9.623176	0.684278	0.089330	0.026421	-0.010220	-0.196956	-0.490815	-0.757540	-0.560697	-0.457932	0.526008	0.446355	0	0
35823	2.072555	9.607401	0.570928	0.090356	0.031852	-0.013730	-0.196286	-0.490135	-0.756981	-0.560391	-0.458643	0.526141	0.445853	0	0
35824	2.218778	9.563927	0.551671	0.138832	0.047205	-0.006437	-0.196016	-0.491060	-0.754017	-0.559991	-0.459622	0.526490	0.444933	0	0
35825	2.251539	9.486828	0.461780	0.178537	0.026433	0.020075	-0.196010	-0.493414	-0.750279	-0.559407	-0.460614	0.527206	0.443793	0	0
35826	2.358620	9.343112	0.461336	0.211865	0.053300	0.023870	-0.195746	-0.492444	-0.743440	-0.558835	-0.461867	0.527981	0.442288	0	0
35827	2.558219	9.298180	0.450949	0.225766	0.058282	0.043354	-0.196140	-0.495922	-0.739733	-0.558309	-0.463124	0.528842	0.440605	0	0
35828	2.729097	9.247880	0.521570	0.229004	0.047370	0.054750	-0.197753	-0.496681	-0.735925	-0.557756	-0.464278	0.529864	0.438861	0	0
35829	2.926578	9.290293	0.392502	0.233946	0.002733	0.064163	-0.198823	-0.499127	-0.733267	-0.556999	-0.465203	0.531174	0.437255	0	0
35830	2.869329	9.366939	0.399796	0.266091	-0.073366	0.060249	-0.200161	-0.501709	-0.730610	-0.555650	-0.466000	0.533050	0.435838	0	0
35831	2.768199	9.399053	0.044984	0.231119	-0.102851	0.017545	-0.200696	-0.503078	-0.726017	-0.554148	-0.466675	0.534724	0.434977	0	0
35832	2.762431	9.471795	0.212769	0.179396	-0.099286	-0.000282	-0.202311	-0.503113	-0.722866	-0.552795	-0.467196	0.536077	0.434474	0	0
35833	2.509955	9.481771	0.142356	0.108796	-0.171103	0.002630	-0.202848	-0.503737	-0.719883	-0.551439	-0.466960	0.537532	0.434653	0	0
35834	2.148901	9.705835	0.042923	0.049002	-0.166688	0.018457	-0.202978	-0.505487	-0.717622	-0.550412	-0.466365	0.538773	0.435056	0	0
35835	2.151671	9.948662	0.151912	-0.021389	-0.091300	0.038155	-0.204727	-0.505179	-0.716911	-0.550247	-0.465562	0.539388	0.435362	0	0
35836	2.441863	9.985490	0.182205	0.048222	-0.061126	0.065023	-0.205403	-0.504398	-0.713199	-0.549994	-0.465168	0.540262	0.435020	0	0
35837	2.748486	9.660882	0.061662	0.151314	-0.091568	0.109304	-0.207286	-0.504679	-0.711416	-0.549340	-0.464918	0.541966	0.433992	0	0
35838	2.930115	9.266019	-0.175329	0.145906	-0.155285	0.167211	-0.211587	-0.505786	-0.708268	-0.548561	-0.464095	0.544253	0.432995	0	0
35839	2.909141	9.071406	-0.371903	0.083622	-0.235636	0.194809	-0.214541	-0.507141	-0.708005	-0.547815	-0.462364	0.546857	0.432512	0	0
35840	2.661888	9.052339	-0.506934	0.029055	-0.334922	0.199366	-0.219783	-0.508185	-0.706615	-0.546725	-0.459939	0.549758	0.432797	0	0
35841	2.170325	9.378422	-0.613549	-0.118526	-0.418517	0.184320	-0.224487	-0.509230	-0.705777	-0.545848	-0.456349	0.552428	0.434303	0	0
35842	1.541115	9.862273	-0.333189	-0.272897	-0.476967	0.157051	-0.229331	-0.507866	-0.710852	-0.545151	-0.451872	0.554576	0.437113	0	0
35843	1.062622	10.310008	-0.137002	-0.319010	-0.476719	0.130467	-0.234179	-0.505099	-0.715338	-0.544583	-0.447220	0.556403	0.440273	0	0
35844	0.666208	10.492165	-0.186651	-0.158867	-0.441913	0.071155	-0.239295	-0.502288	-0.721453	-0.543160	-0.443967	0.558443	0.442731	0	0
35845	0.393571	10.477456	-0.657108	0.064060	-0.357241	0.030032	-0.241587	-0.500202	-0.723538	-0.541060	-0.442492	0.560817	0.443777	0	0
35846	0.513292	10.275685	-0.858939	0.233630	-0.137814	-0.012249	-0.242796	-0.500769	-0.722317	-0.539215	-0.443169	0.562566	0.443133	0	0
35847	0.530401	9.470054	-0.532165	0.293538	-0.048327	-0.015003	-0.243863	-0.504288	-0.716152	-0.537603	-0.444576	0.564059	0.441784	0	0
35848	0.476666	8.959243	-0.821244	0.189350	-0.033246	-0.085920	-0.241979	-0.504961	-0.713471	-0.536210	-0.445887	0.564715	0.441318	0	0
35849	0.569428	9.145411	-0.969054	0.079530	0.045382	-0.138831	-0.240896	-0.508234	-0.707868	-0.535508	-0.447274	0.564188	0.441440	0	0
35850	0.702236	9.565396	-0.773156	0.047427	0.066688	-0.147687	-0.237806	-0.507511	-0.705429	-0.535036	-0.448611	0.563403	0.441658	0	0
35851	0.704744	9.924732	-0.778197	0.055327	0.090442	-0.170512	-0.236600	-0.505801	-0.707022	-0.534536	-0.450263	0.562367	0.441902	0	0
35852	0.861930	9.808622	-0.854345	0.080718	0.142179	-0.168361	-0.233643	-0.505315	-0.706496	-0.534243	-0.452223	0.561230	0.441702	0	0
35853	1.111260	9.451423	-0.904181	0.062881	0.184668	-0.166415	-0.230144	-0.506289	-0.704662	-0.534238	-0.454318	0.559727	0.441464	0	0
35854	1.337468	9.285590	-0.927283	-0.018009	0.226587	-0.162907	-0.225307	-0.505333	-0.701826	-0.534883	-0.456088	0.557720	0.441398	0	0
35855	1.574677	9.338473	-0.689302	-0.093582	0.215397	-0.166812	-0.220463	-0.505944	-0.704764	-0.535749	-0.457483	0.555350	0.441893	0	0
35856	1.684380	9.447293	-0.566392	-0.097855	0.184667	-0.147603	-0.217912	-0.504580	-0.705022	-0.536584	-0.458548	0.553276	0.442376	0	0
35857	1.722198	9.491674	-0.589639	-0.073050	0.165924	-0.136162	-0.215495	-0.503175	-0.706912	-0.537209	-0.459659	0.551396	0.442813	0	0
35858	1.737345	9.453101	-0.641844	-0.072059	0.189081	-0.101532	-0.210118	-0.502439	-0.707359	-0.538148	-0.460623	0.549618	0.442879	0	0
35859	1.733221	9.394748	-0.781153	-0.069138	0.213249	-0.071303	-0.209312	-0.501800	-0.711299	-0.539297	-0.461602	0.547796	0.442721	0	0
35860	1.682011	9.306436	-0.671323	-0.066555	0.249512	-0.026847	-0.207702	-0.500421	-0.711273	-0.540865	-0.462447	0.546058	0.442074	0	0
35861	1.570360	9.100507	-0.490241	-0.102630	0.296001	-0.049620	-0.205956	-0.500086	-0.709103	-0.542709	-0.463485	0.543734	0.441591	0	0
35862	1.690078	9.275028	-0.617878	-0.121946	0.362637	-0.089952	-0.202463	-0.498378	-0.712903	-0.544859	-0.464863	0.540834	0.441055	0	0
35863	2.041682	9.558193	-0.305904	-0.107576	0.460189	-0.073466	-0.199912	-0.497027	-0.712616	-0.547495	-0.466712	0.537472	0.439947	0	0
35864	2.702831	9.968339	-0.173159	-0.087264	0.514153	-0.017525	-0.195068	-0.497623	-0.716234	-0.550594	-0.468536	0.534214	0.438105	0	0
35865	3.247793	10.179771	0.284913	-0.024953	0.514253	0.073592	-0.193860	-0.496835	-0.714724	-0.553767	-0.470246	0.531594	0.435452	0	0
35866	3.783585	10.082701	0.494671	0.038819	0.415743	0.161450	-0.192924	-0.495295	-0.714821	-0.556503	-0.471358	0.530247	0.432393	0	0
35867	3.827096	9.959676	0.448789	0.035610	0.245423	0.252292	-0.194536	-0.496001	-0.713327	-0.558746	-0.471239	0.530229	0.429644	0	0
35868	3.693806	9.600397	0.483519	-0.064461	0.071918	0.330478	-0.198433	-0.497051	-0.713043	-0.560860	-0.469384	0.531135	0.427796	0	0
35869	3.211366	9.450815	0.260407	-0.149737	0.007592	0.312235	-0.203947	-0.496604	-0.714599	-0.562979	-0.466852	0.531941	0.426781	0	0
35870	2.818223	9.375721	0.388532	-0.103303	-0.019878	0.287537	-0.209867	-0.495420	-0.716943	-0.564591	-0.464605	0.532983	0.425802	0	0
35871	2.437631	9.499906	0.378322	-0.027267	-0.047189	0.266461	-0.212556	-0.495003	-0.720031	-0.565651	-0.462754	0.534404	0.424630	0	0
35872	2.163527	10.373746	0.452388	0.013805	-0.086168	0.202709	-0.217529	-0.496174	-0.719603	-0.566000	-0.461335	0.535915	0.423804	0	0
35873	1.892665	11.388490	0.908250	0.070906	-0.081747	0.151647	-0.220220	-0.495706	-0.718739	-0.565924	-0.460507	0.537405	0.422917	0	0
35874	1.452805	10.841572	0.913322	0.224651	-0.075511	0.058575	-0.222909	-0.496613	-0.713560	-0.564744	-0.461096	0.539079	0.421721	0	0
35875	0.890138	9.534925	0.207796	0.227708	-0.037443	-0.044414	-0.223712	-0.498401	-0.708977	-0.563337	-0.462410	0.540059	0.420909	0	0
35876	0.632225	8.821349	-0.016207	-0.049563	0.112224	-0.080482	-0.221425	-0.499108	-0.705212	-0.563848	-0.462991	0.538873	0.421106	0	0
35877	0.816080	9.130602	0.295237	-0.348310	0.293067	-0.052031	-0.219013	-0.495799	-0.709765	-0.566833	-0.462504	0.535507	0.421927	0	0
35878	1.179980	9.921388	0.801156	-0.298337	0.263229	0.022956	-0.217404	-0.493576	-0.715569	-0.569729	-0.461751	0.532886	0.422169	0	0
35879	1.442304	10.161647	0.966275	-0.023661	0.151671	0.062816	-0.219018	-0.492894	-0.718934	-0.570920	-0.461900	0.532200	0.421262	0	0
35880	1.537015	9.755500	0.762811	0.073839	0.097016	0.076918	-0.217674	-0.492642	-0.718942	-0.571434	-0.462276	0.532340	0.419975	0	0
35881	1.543045	9.420572	0.556088	0.036015	0.057683	0.072145	-0.219290	-0.492073	-0.717406	-0.571881	-0.462326	0.532476	0.419138	0	0
35882	1.496761	9.303201	0.507407	-0.005730	0.037413	0.014435	-0.219286	-0.493360	-0.716903	-0.572182	-0.462329	0.532332	0.418906	0	0
35883	1.506637	9.308245	0.596742	-0.028346	0.034415	-0.015718	-0.218210	-0.493511	-0.717601	-0.572428	-0.462389	0.531919	0.419029	0	0
35884	1.548914	9.384274	0.650427	-0.056656	0.039954	-0.033467	-0.216058	-0.493409	-0.718032	-0.572779	-0.462367	0.531323	0.419329	0	0
35885	1.562941	9.411234	0.657876	-0.020680	0.005660	-0.072477	-0.217140	-0.491382	-0.718771	-0.572594	-0.462658	0.530838	0.419875	0	0
35886	1.499695	9.308130	0.700044	0.024342	-0.009050	-0.109544	-0.216332	-0.491684	-0.718790	-0.571989	-0.463297	0.530511	0.420407	0	0
35887	1.433229	9.355474	0.673574	0.014633	0.007806	-0.147469	-0.213914	-0.491031	-0.718797	-0.571330	-0.464202	0.529808	0.421192	0	0
35888	1.465142	9.460444	0.697834	0.010396	0.046977	-0.150780	-0.210822	-0.490702	-0.717733	-0.570912	-0.465215	0.528908	0.421771	0	0
35889	1.598670	9.576971	0.739570	0.026330	0.049491	-0.174619	-0.209477	-0.490746	-0.717205	-0.570298	-0.466509	0.527881	0.422459	0	0
35890	1.601941	9.674149	0.854487	0.038031	0.020447	-0.146485	-0.207724	-0.492467	-0.718099	-0.569626	-0.467543	0.527267	0.422989	0	0
35891	1.538989	9.660861	0.790066	0.052349	0.016939	-0.143795	-0.204501	-0.490482	-0.721342	-0.568843	-0.468685	0.526673	0.423519	0	0
35892	1.581810	9.707767	0.831950	0.048747	0.070034	-0.134638	-0.201947	-0.490295	-0.719731	-0.568430	-0.469926	0.525874	0.423690	0	0
35893	1.678175	9.733790	0.813045	0.075014	0.081095	-0.105332	-0.200601	-0.491078	-0.717865	-0.568037	-0.471267	0.525186	0.423582	0	0
35894	1.696024	9.690417	0.818735	0.107585	0.119595	-0.104986	-0.197908	-0.492358	-0.714259	-0.567730	-0.472893	0.524492	0.423040	0	0
35895	1.795691	9.660657	0.725726	0.124250	0.137037	-0.085390	-0.194684	-0.491475	-0.712770	-0.567479	-0.474641	0.523786	0.422294	0	0
35896	1.937260	9.621964	0.797767	0.114516	0.169881	-0.086126	-0.193873	-0.493441	-0.708212	-0.567478	-0.476417	0.522921	0.421367	0	0
35897	2.082820	9.624612	0.859989	0.133714	0.137635	-0.069508	-0.192261	-0.493085	-0.706857	-0.567252	-0.478128	0.522325	0.420470	0	0
35898	2.223558	9.632031	0.960544	0.178450	0.113889	-0.064249	-0.189971	-0.494487	-0.703659	-0.566740	-0.479912	0.522146	0.419348	0	0
35899	2.418064	9.596716	0.933077	0.219893	0.114292	-0.065925	-0.188218	-0.496567	-0.701295	-0.565999	-0.481978	0.522064	0.418080	0	0
35900	2.554692	9.414684	0.837537	0.240519	0.104704	-0.030579	-0.188213	-0.498638	-0.697548	-0.565275	-0.483894	0.522354	0.416483	0	0
35901	2.570840	9.186762	0.673649	0.211697	0.104412	-0.028893	-0.187004	-0.498930	-0.692259	-0.564683	-0.485657	0.522477	0.415077	0	0
35902	2.634583	9.129641	0.543634	0.154633	0.103585	-0.014941	-0.185253	-0.500172	-0.689323	-0.564429	-0.486996	0.522485	0.413841	0	0
35903	2.716669	9.376314	0.467259	0.129441	0.068921	0.012139	-0.185786	-0.501887	-0.688146	-0.564232	-0.487913	0.522675	0.412788	0	0
35904	2.471727	9.500530	0.434732	0.118244	0.006473	0.016174	-0.185917	-0.503342	-0.686421	-0.563773	-0.488481	0.523231	0.412038	0	0
35905	2.438939	9.682006	0.408284	0.050665	0.031454	-0.010400	-0.187801	-0.503056	-0.684618	-0.563683	-0.488903	0.523205	0.411695	0	0
35906	2.309895	9.822888	0.343078	0.002886	-0.030062	0.015603	-0.186856	-0.504226	-0.683986	-0.563593	-0.488673	0.523488	0.411730	0	0
35907	2.038877	9.902924	0.216200	0.017051	-0.031961	0.024535	-0.187800	-0.503336	-0.684764	-0.563484	-0.488455	0.523855	0.411672	0	0
35908	1.807649	9.910838	-0.046130	0.031170	0.026282	0.046227	-0.188204	-0.503358	-0.683397	-0.563678	-0.488456	0.524086	0.411110	0	0
35909	1.652504	9.869151	-0.320194	0.026380	0.029473	0.058651	-0.188738	-0.504492	-0.682883	-0.563983	-0.488367	0.524310	0.410512	0	0
35910	1.725223	9.831603	-0.553594	0.034689	0.072212	0.058942	-0.189820	-0.502780	-0.682270	-0.564451	-0.488509	0.524358	0.409636	0	0
35911	1.871462	9.761408	-0.736346	0.022356	0.065263	0.048225	-0.191162	-0.503269	-0.684313	-0.564917	-0.488601	0.524311	0.408944	0	0
35912	1.875376	9.778452	-0.924123	0.009073	-0.004601	0.028290	-0.190756	-0.504436	-0.683266	-0.564982	-0.488445	0.524538	0.408750	0	0
35913	1.754535	9.773840	-0.845949	0.003127	-0.045937	0.007698	-0.191562	-0.504701	-0.683265	-0.564789	-0.488189	0.524842	0.408932	0	0
35914	1.490644	9.637959	-0.848207	0.019431	-0.072293	-0.000313	-0.191025	-0.504442	-0.682718	-0.564331	-0.487964	0.525353	0.409176	0	0
35915	1.189455	9.409137	-0.968867	0.034678	-0.046645	-0.026545	-0.192361	-0.507219	-0.683882	-0.563831	-0.488074	0.525617	0.409396	0	0
35916	0.966437	9.385652	-1.132008	0.000912	0.003010	-0.033352	-0.192100	-0.504701	-0.682714	-0.563723	-0.488225	0.525467	0.409556	0	0
35917	0.918539	9.467315	-1.201499	-0.060254	0.060948	-0.024323	-0.191423	-0.505944	-0.684806	-0.564246	-0.488245	0.524736	0.409751	0	0
35918	0.835977	9.611485	-1.108828	-0.099228	0.128489	-0.036381	-0.189543	-0.504678	-0.686285	-0.565272	-0.488360	0.523452	0.409840	0	0
35919	0.708979	9.856768	-1.401044	-0.131416	0.146095	-0.040765	-0.188873	-0.504124	-0.686411	-0.566501	-0.488430	0.521855	0.410098	0	0
35920	0.656040	10.088866	-1.349052	-0.077674	0.247141	-0.081500	-0.186719	-0.504705	-0.687954	-0.567851	-0.489385	0.519763	0.409749	0	0
35921	0.745975	9.998279	-1.071177	0.050688	0.316054	-0.091289	-0.183904	-0.501694	-0.686118	-0.568840	-0.491463	0.517681	0.408525	0	0
35922	0.825900	9.868629	-1.139965	0.054876	0.360890	-0.105144	-0.182017	-0.503154	-0.686188	-0.570021	-0.493747	0.515360	0.407055	0	0
35923	0.990636	9.759953	-1.081129	0.082768	0.423102	-0.094083	-0.179869	-0.502580	-0.682516	-0.571361	-0.496460	0.512761	0.405153	0	0
35924	1.195152	9.724830	-1.007183	0.116109	0.471249	-0.087527	-0.174222	-0.502309	-0.681484	-0.572856	-0.499433	0.510127	0.402707	0	0
35925	1.302157	9.581110	-1.031703	0.105225	0.518883	-0.075780	-0.170454	-0.503315	-0.678563	-0.574612	-0.502554	0.507136	0.400093	0	0
35926	1.414239	9.529721	-1.167499	0.063725	0.535255	-0.068752	-0.165875	-0.505544	-0.678689	-0.576738	-0.505360	0.503992	0.397463	0	0
35927	1.579222	9.537582	-1.061389	0.048571	0.558357	-0.036864	-0.162653	-0.504271	-0.675688	-0.579093	-0.508092	0.500714	0.394690	0	0
35928	1.759717	9.506888	-0.891922	0.056757	0.522293	-0.013242	-0.160230	-0.505078	-0.673836	-0.581374	-0.510498	0.497870	0.391818	0	0
35929	1.698726	9.214500	-0.564195	0.049805	0.495027	-0.027566	-0.156737	-0.504550	-0.669500	-0.583411	-0.512912	0.494988	0.389281	0	0
35930	1.672703	9.063516	-0.549411	-0.036540	0.466894	-0.034193	-0.155930	-0.504884	-0.668158	-0.585785	-0.514637	0.491973	0.387257	0	0
35931	1.728018	9.224756	-0.433379	-0.110137	0.503668	-0.035979	-0.151625	-0.505395	-0.668770	-0.588626	-0.516165	0.488354	0.385491	0	0
35932	1.906392	9.543605	-0.261800	-0.123234	0.494296	-0.020223	-0.149481	-0.502413	-0.671151	-0.591604	-0.517394	0.484891	0.383651	0	0
35933	2.055920	9.827928	-0.232876	-0.048204	0.489125	-0.000616	-0.145312	-0.502533	-0.670113	-0.594164	-0.519031	0.481760	0.381424	0	0
35934	2.048127	9.745255	-0.153051	0.065146	0.481185	-0.000308	-0.145171	-0.504787	-0.670869	-0.596150	-0.521205	0.479175	0.378606	0	0
35935	2.120206	9.280449	-0.219551	0.106211	0.527228	0.021338	-0.141406	-0.504958	-0.667241	-0.598148	-0.523765	0.476502	0.375279	0	0
35936	2.249590	8.874957	-0.183634	0.014938	0.522562	0.035155	-0.140871	-0.504819	-0.661521	-0.600697	-0.525597	0.473644	0.372252	0	0
35937	2.815318	9.307631	-0.193610	-0.140345	0.553688	0.091306	-0.138990	-0.503990	-0.662470	-0.604354	-0.526401	0.470243	0.369500	0	0
35938	3.425004	10.250937	0.058713	-0.219877	0.523789	0.196776	-0.139263	-0.502552	-0.663101	-0.608703	-0.526027	0.467328	0.366579	0	0
35939	3.960962	10.661266	0.457233	-0.129290	0.456367	0.295501	-0.140606	-0.502720	-0.666769	-0.612583	-0.525520	0.465619	0.363000	0	0
35940	4.140738	10.458220	0.844635	0.042836	0.325385	0.330526	-0.144908	-0.503203	-0.666053	-0.615076	-0.525371	0.465553	0.359064	0	0
35941	3.935295	10.049066	0.740311	0.071431	0.116457	0.302821	-0.146922	-0.504599	-0.664985	-0.616352	-0.524774	0.466700	0.356249	0	0
35942	3.151630	9.624503	0.093567	0.046050	-0.100089	0.275038	-0.153376	-0.505065	-0.662881	-0.616630	-0.523369	0.468961	0.354863	0	0
35943	2.063058	8.988096	-0.209470	0.056717	-0.134033	0.209706	-0.157007	-0.505302	-0.661212	-0.616480	-0.522207	0.471109	0.353989	0	0
35944	1.093681	8.747166	-0.177218	-0.001176	-0.048239	0.169628	-0.160493	-0.508622	-0.661278	-0.616869	-0.521182	0.472326	0.353201	0	0
35945	0.675727	9.098908	0.163582	-0.134837	0.136963	0.184608	-0.163319	-0.507978	-0.661769	-0.618886	-0.519927	0.471979	0.351983	0	0
35946	0.955641	9.846901	0.664839	-0.161090	0.308463	0.217345	-0.164535	-0.505225	-0.669295	-0.621948	-0.518937	0.470669	0.349794	0	0
35947	1.540909	10.080898	0.981947	-0.033485	0.351949	0.230255	-0.167627	-0.505755	-0.667777	-0.624587	-0.518851	0.469559	0.346699	0	0
35948	2.059160	9.604768	0.917188	0.100106	0.302103	0.207276	-0.169773	-0.507742	-0.665501	-0.626210	-0.519499	0.469130	0.343365	0	0
35949	2.367753	9.163656	0.684442	0.032694	0.251080	0.162490	-0.171393	-0.506389	-0.661079	-0.627785	-0.519776	0.468519	0.340895	0	0
35950	2.526992	9.198104	0.674625	-0.077953	0.178448	0.113902	-0.171658	-0.507491	-0.662201	-0.629424	-0.519315	0.467760	0.339614	0	0
35951	2.537623	9.428946	0.894681	-0.113036	0.115295	0.067399	-0.171929	-0.506811	-0.660677	-0.630798	-0.518644	0.467011	0.339120	0	0
35952	2.351912	9.483826	0.760981	-0.068860	-0.003853	0.010236	-0.172870	-0.507051	-0.661628	-0.631184	-0.518105	0.466890	0.339393	0	0
35953	2.127768	9.499150	0.486777	-0.068210	-0.063490	-0.023684	-0.172601	-0.506720	-0.663936	-0.631181	-0.517534	0.466948	0.340189	0	0
35954	1.958295	9.498507	0.539356	-0.063460	-0.080103	-0.069711	-0.172338	-0.504187	-0.669579	-0.630910	-0.517142	0.466912	0.341336	0	0
35955	1.837964	9.493922	0.778835	-0.062881	-0.052993	-0.087197	-0.170860	-0.503515	-0.669438	-0.630708	-0.516939	0.466588	0.342457	0	0
35956	1.964957	9.467110	0.915336	-0.047561	-0.018349	-0.116132	-0.168981	-0.502454	-0.668199	-0.630483	-0.517076	0.465974	0.343500	0	0
35957	2.197595	9.481050	0.994589	-0.049412	-0.032548	-0.117166	-0.168709	-0.503584	-0.668648	-0.630204	-0.517165	0.465411	0.344640	0	0
35958	2.399321	9.581822	1.043350	-0.047780	-0.098171	-0.122935	-0.166293	-0.502056	-0.669716	-0.629583	-0.517055	0.465261	0.346138	0	0
35959	2.495991	9.600574	1.075063	-0.015171	-0.154348	-0.140896	-0.166293	-0.501232	-0.674730	-0.628481	-0.517038	0.465462	0.347892	0	0
35960	2.407683	9.518849	0.991121	0.021309	-0.196111	-0.165779	-0.164281	-0.499760	-0.672935	-0.626893	-0.517218	0.465943	0.349840	0	0
35961	2.418038	9.339375	0.833912	-0.023297	-0.197919	-0.180067	-0.163607	-0.500025	-0.674450	-0.625493	-0.517166	0.466183	0.352094	0	0
35962	2.439672	9.344621	0.810463	-0.030938	-0.212555	-0.166043	-0.160653	-0.498531	-0.674572	-0.624090	-0.516956	0.466575	0.354366	0	0
35963	2.462966	9.289220	0.929553	-0.014895	-0.214326	-0.160705	-0.159040	-0.498099	-0.676484	-0.622638	-0.516792	0.467046	0.356533	0	0
35964	2.441717	9.381084	0.920986	-0.017032	-0.246523	-0.153844	-0.159304	-0.499783	-0.676944	-0.621038	-0.516483	0.467755	0.358835	0	0
35965	2.361619	9.503437	0.888718	-0.015052	-0.226866	-0.157236	-0.157157	-0.498124	-0.677325	-0.619538	-0.516241	0.468319	0.361034	0	0
35966	2.322089	9.556138	0.983399	0.010090	-0.226698	-0.155383	-0.155010	-0.496259	-0.680422	-0.617876	-0.516171	0.468987	0.363109	0	0
35967	2.268232	9.584293	0.991163	0.056840	-0.199793	-0.148865	-0.154201	-0.497159	-0.679099	-0.616160	-0.516417	0.469684	0.364770	0	0
35968	2.354327	9.629544	0.911615	0.083700	-0.167823	-0.137987	-0.155544	-0.497676	-0.679917	-0.614450	-0.516927	0.470341	0.366084	0	0
35969	2.520925	9.545177	0.946252	0.119955	-0.189347	-0.117711	-0.152324	-0.495540	-0.677434	-0.612572	-0.517436	0.471366	0.367191	0	0
35970	2.605810	9.415620	0.913725	0.160773	-0.213499	-0.133663	-0.152320	-0.497019	-0.674757	-0.610256	-0.518225	0.472600	0.368346	0	0
35971	2.638050	9.253551	0.889457	0.158950	-0.231251	-0.135550	-0.152049	-0.497724	-0.675192	-0.607916	-0.518881	0.473933	0.369579	0	0
35972	2.723110	9.218664	0.743078	0.147504	-0.267364	-0.117265	-0.150706	-0.497399	-0.672200	-0.605463	-0.519303	0.475522	0.370968	0	0
35973	2.873763	9.299067	0.607471	0.154223	-0.296076	-0.104200	-0.150971	-0.498828	-0.671426	-0.602957	-0.519514	0.477393	0.372348	0	0
35974	2.757106	9.282363	0.399397	0.219531	-0.343723	-0.097196	-0.150566	-0.499750	-0.668736	-0.599825	-0.519978	0.479803	0.373659	0	0
35975	2.390645	9.164026	0.261457	0.220621	-0.327655	-0.100538	-0.151502	-0.501781	-0.665794	-0.596829	-0.520428	0.482125	0.374842	0	0
35976	2.347369	9.046729	0.398230	0.097947	-0.286450	-0.082966	-0.152045	-0.500405	-0.663427	-0.594641	-0.520296	0.483796	0.376344	0	0
35977	2.098743	9.241285	0.410798	-0.029200	-0.396598	-0.059269	-0.151907	-0.501214	-0.665362	-0.592756	-0.518778	0.485796	0.378831	0	0
35978	1.771645	9.822824	0.276007	-0.123533	-0.412243	-0.034860	-0.153792	-0.500265	-0.667761	-0.591274	-0.516610	0.487614	0.381762	0	0
35979	1.521546	10.226140	0.373618	-0.131356	-0.326115	0.002834	-0.156078	-0.500008	-0.670451	-0.590475	-0.514441	0.489112	0.384004	0	0
35980	1.508568	10.109352	0.130964	-0.070947	-0.158271	-0.004730	-0.157698	-0.497777	-0.673356	-0.590064	-0.513396	0.489778	0.385184	0	0
35981	1.767916	9.834858	-0.061220	-0.041796	-0.053249	0.001297	-0.156756	-0.497956	-0.672692	-0.590123	-0.512813	0.489994	0.385595	0	0
35982	2.041818	9.584923	-0.094260	-0.071211	-0.098323	0.016781	-0.157564	-0.497642	-0.673217	-0.590087	-0.511891	0.490414	0.386339	0	0
35983	2.179215	9.616544	-0.131206	-0.099947	-0.232953	0.058235	-0.160263	-0.494137	-0.674980	-0.589781	-0.509987	0.491758	0.387615	0	0
35984	2.196546	9.820766	-0.259801	-0.066453	-0.346637	0.064676	-0.162411	-0.494868	-0.677975	-0.588679	-0.507890	0.493899	0.389316	0	0
35985	2.166887	10.084836	-0.308443	-0.025241	-0.385406	0.064554	-0.164560	-0.495606	-0.680698	-0.587253	-0.505791	0.496454	0.390951	0	0
35986	2.203076	10.189864	-0.464599	0.048455	-0.386655	0.068304	-0.167785	-0.496058	-0.682446	-0.585368	-0.504181	0.499283	0.392253	0	0
35987	2.067003	9.939759	-0.620955	0.047454	-0.398361	0.037328	-0.171013	-0.495990	-0.682134	-0.583381	-0.502581	0.502046	0.393738	0	0
35988	1.756175	9.497151	-0.540492	-0.031389	-0.446549	0.016523	-0.174913	-0.495857	-0.683991	-0.581373	-0.500511	0.504633	0.396030	0	0
35989	1.343468	9.312460	-0.392882	-0.136162	-0.481454	0.024907	-0.177740	-0.494794	-0.684196	-0.579808	-0.497564	0.507067	0.398918	0	0
35990	1.117735	9.437019	-0.480190	-0.183256	-0.465324	0.039054	-0.179624	-0.493968	-0.687417	-0.578527	-0.494401	0.509248	0.401921	0	0
35991	1.045139	9.668752	-0.515461	-0.110282	-0.415005	0.078511	-0.182988	-0.492663	-0.691422	-0.577346	-0.491589	0.511636	0.404030	0	0
35992	0.962452	9.681817	-0.522911	-0.009626	-0.361179	0.093334	-0.187558	-0.493346	-0.694115	-0.575936	-0.489552	0.514165	0.405305	0	0
35993	0.944182	9.361022	-0.660675	-0.035515	-0.330305	0.058108	-0.188103	-0.490781	-0.694162	-0.574706	-0.487623	0.516240	0.406735	0	0
35994	1.067686	9.368119	-0.647309	-0.105453	-0.291795	-0.012619	-0.191328	-0.491198	-0.697407	-0.573676	-0.485852	0.517451	0.408764	0	0
35995	1.245647	9.701523	-0.514369	-0.130004	-0.264901	-0.100988	-0.192271	-0.490553	-0.699827	-0.572572	-0.484474	0.517972	0.411281	0	0
35996	1.294507	10.032559	-0.602030	-0.090863	-0.277479	-0.154013	-0.190655	-0.490795	-0.703259	-0.570955	-0.483566	0.518464	0.413967	0	0
35997	1.274349	10.044313	-0.771248	-0.023048	-0.249241	-0.194279	-0.190121	-0.489372	-0.704037	-0.569006	-0.483351	0.518868	0.416389	0	0
35998	1.206189	9.788155	-0.949547	0.053228	-0.197549	-0.209593	-0.188510	-0.488541	-0.704846	-0.566865	-0.483874	0.519226	0.418251	0	0
35999	1.138892	9.616984	-1.085130	0.042992	-0.161679	-0.189920	-0.185017	-0.487509	-0.703900	-0.565049	-0.484383	0.519413	0.419885	0	0
36000	1.148056	9.524902	-1.067303	-0.010810	-0.110554	-0.154397	-0.183401	-0.488261	-0.703671	-0.563895	-0.484616	0.519270	0.421341	0	0
36001	1.208540	9.424048	-0.970801	-0.054341	-0.058988	-0.132997	-0.182059	-0.487159	-0.703651	-0.563309	-0.484718	0.518734	0.422666	0	0
36002	1.215158	9.346492	-0.900201	-0.084433	-0.031273	-0.113465	-0.180856	-0.484605	-0.704944	-0.563091	-0.484654	0.518032	0.423890	0	0
36003	1.230399	9.337075	-0.738374	-0.127543	0.010955	-0.109800	-0.178299	-0.484859	-0.708797	-0.563310	-0.484525	0.516897	0.425128	0	0
36004	1.265424	9.531927	-0.695437	-0.169820	0.016057	-0.042727	-0.178167	-0.483629	-0.713118	-0.564048	-0.483811	0.515907	0.426164	0	0
36005	1.390827	9.704151	-0.572524	-0.140523	0.088557	-0.015686	-0.176961	-0.481897	-0.715664	-0.565123	-0.483457	0.514730	0.426565	0	0
36006	1.590776	9.746609	-0.687073	-0.044336	0.138851	-0.002729	-0.176829	-0.481204	-0.715098	-0.566052	-0.483765	0.513774	0.426136	0	0
36007	1.828111	9.624672	-0.746274	0.065273	0.265319	0.026669	-0.175888	-0.481257	-0.713749	-0.567216	-0.485108	0.512677	0.424380	0	0
36008	2.237841	9.651551	-0.531690	0.068727	0.343176	0.044763	-0.173873	-0.480797	-0.711169	-0.568838	-0.486671	0.511272	0.422109	0	0
36009	2.864298	10.284370	-0.767598	-0.013225	0.322305	0.143232	-0.173600	-0.481920	-0.711890	-0.571165	-0.487192	0.510086	0.419794	0	0
36010	3.599328	10.564880	0.451677	0.065467	0.400815	0.306449	-0.176558	-0.482148	-0.711318	-0.574174	-0.487621	0.509600	0.415762	0	0
36011	3.733555	9.979874	0.886301	0.114929	0.150839	0.365106	-0.178575	-0.482785	-0.706275	-0.575934	-0.486985	0.511018	0.412318	0	0
36012	3.404749	8.876551	0.309191	0.043757	0.014626	0.381825	-0.183949	-0.484689	-0.704366	-0.577374	-0.485290	0.513007	0.409825	0	0
36013	3.035328	8.432865	0.248241	-0.170784	0.011441	0.328188	-0.190539	-0.484506	-0.705645	-0.579660	-0.482582	0.513877	0.408705	0	0
36014	2.790736	9.096072	0.661823	-0.322337	-0.078636	0.323617	-0.195248	-0.482825	-0.712347	-0.582135	-0.478672	0.514608	0.408864	0	0
36015	2.410122	10.480233	0.930982	-0.276754	-0.154655	0.285278	-0.200898	-0.481578	-0.717690	-0.583890	-0.474865	0.515789	0.409314	0	0
36016	1.859333	11.188868	1.370935	-0.019366	-0.110069	0.223681	-0.202918	-0.480343	-0.720078	-0.584339	-0.473097	0.517446	0.408628	0	0
36017	1.453208	10.341489	0.950809	0.266650	-0.042652	0.110214	-0.207889	-0.482108	-0.718442	-0.583362	-0.473827	0.519346	0.406763	0	0
36018	1.134485	9.007745	0.575552	0.219049	0.021358	0.020432	-0.207213	-0.484118	-0.711841	-0.582527	-0.475034	0.520241	0.405405	0	0
36019	0.851078	8.626311	0.516772	-0.139335	0.102987	-0.024294	-0.208155	-0.483810	-0.711956	-0.583671	-0.474699	0.518991	0.405755	0	0
36020	1.058120	9.474921	0.834487	-0.465816	0.251967	0.025056	-0.206007	-0.482034	-0.717372	-0.587295	-0.472818	0.515774	0.406823	0	0
36021	1.671624	10.415915	1.513036	-0.364289	0.228991	0.056864	-0.204670	-0.478282	-0.727756	-0.590461	-0.471256	0.513232	0.407268	0	0
36022	2.163923	10.305912	1.683041	-0.039720	0.135037	0.085464	-0.203334	-0.475184	-0.728216	-0.591701	-0.471086	0.512705	0.406326	0	0
36023	2.369351	9.428368	1.327649	0.023089	0.037942	0.077966	-0.205211	-0.477124	-0.728257	-0.592144	-0.470917	0.512962	0.405553	0	0
36024	2.296026	9.152670	0.925460	-0.098871	-0.086682	0.041460	-0.207096	-0.476212	-0.729023	-0.592346	-0.469721	0.513299	0.406217	0	0
36025	2.000666	9.370647	0.869013	-0.130299	-0.132987	-0.003081	-0.208442	-0.475546	-0.731982	-0.592304	-0.468363	0.513562	0.407512	0	0
36026	1.762933	9.640668	0.970416	-0.086414	-0.143486	-0.031263	-0.208172	-0.475628	-0.734849	-0.591859	-0.467383	0.513940	0.408805	0	0
36027	1.716616	9.671398	1.079499	-0.034239	-0.104109	-0.023768	-0.206562	-0.474223	-0.735912	-0.591424	-0.466822	0.514319	0.409600	0	0
36028	1.834331	9.464746	0.978749	-0.015128	-0.079914	-0.060700	-0.208177	-0.473613	-0.736146	-0.590850	-0.466674	0.514473	0.410401	0	0
36029	1.979901	9.205196	0.922585	0.008257	-0.069169	-0.091520	-0.206827	-0.475331	-0.736762	-0.590115	-0.466856	0.514500	0.411217	0	0
36030	2.103909	9.064217	0.927454	-0.005985	-0.070964	-0.131381	-0.206294	-0.473613	-0.738075	-0.589253	-0.467162	0.514307	0.412346	0	0
36031	2.058953	9.138662	0.976066	-0.023637	-0.097345	-0.149282	-0.204545	-0.473801	-0.737829	-0.588284	-0.467333	0.514096	0.413795	0	0
36032	1.983560	9.282960	1.037661	-0.021732	-0.134405	-0.160113	-0.202261	-0.473274	-0.738384	-0.587048	-0.467430	0.514073	0.415467	0	0
36033	1.971493	9.413841	1.113336	-0.003731	-0.151943	-0.163709	-0.200651	-0.471850	-0.740263	-0.585641	-0.467562	0.514194	0.417151	0	0
36034	1.930868	9.505354	1.106585	0.034101	-0.174611	-0.169035	-0.200923	-0.470680	-0.741585	-0.583894	-0.467859	0.514593	0.418772	0	0
36035	1.889683	9.621130	1.075560	0.053639	-0.230513	-0.202921	-0.197693	-0.471795	-0.739479	-0.581643	-0.468194	0.515221	0.420755	0	0
36036	1.704630	9.659039	1.043115	0.078339	-0.183917	-0.209578	-0.195141	-0.470598	-0.738653	-0.579463	-0.468913	0.515661	0.422419	0	0
36037	1.720663	9.584072	1.041765	0.055831	-0.144334	-0.235918	-0.194198	-0.471482	-0.738147	-0.577495	-0.469789	0.515630	0.424174	0	0
36038	1.754256	9.579812	0.908019	0.054063	-0.097409	-0.228555	-0.189896	-0.471193	-0.736554	-0.575785	-0.470824	0.515372	0.425662	0	0
36039	1.850132	9.639820	0.949025	0.049712	-0.052142	-0.226536	-0.186536	-0.470260	-0.737380	-0.574354	-0.472002	0.514820	0.426957	0	0
36040	1.941356	9.690033	0.989963	0.076832	-0.065067	-0.233629	-0.183847	-0.470334	-0.736869	-0.572676	-0.473326	0.514442	0.428199	0	0
36041	2.020712	9.604080	1.017120	0.123301	-0.074714	-0.222951	-0.181963	-0.470698	-0.735268	-0.570792	-0.474801	0.514347	0.429194	0	0
36042	2.051305	9.517233	0.946495	0.136312	-0.080377	-0.205266	-0.178331	-0.471379	-0.733970	-0.568867	-0.476248	0.514439	0.430035	0	0
36043	2.128905	9.508926	0.908015	0.159428	-0.080442	-0.194601	-0.177114	-0.473557	-0.732965	-0.566903	-0.477744	0.514665	0.430699	0	0
36044	2.186335	9.534237	0.834960	0.169248	-0.072466	-0.190110	-0.175233	-0.473534	-0.729717	-0.564920	-0.479327	0.514919	0.431241	0	0
36045	2.171742	9.529112	0.786405	0.208964	-0.062291	-0.192568	-0.172002	-0.474797	-0.727344	-0.562820	-0.481156	0.515264	0.431538	0	0
36046	2.240802	9.472104	0.805805	0.242222	-0.060274	-0.190696	-0.169851	-0.475082	-0.723291	-0.560538	-0.483199	0.515753	0.431642	0	0
36047	2.339766	9.396233	0.965889	0.277713	-0.055113	-0.171125	-0.167973	-0.474080	-0.719467	-0.558237	-0.485313	0.516456	0.431412	0	0
36048	2.520367	9.326675	0.923810	0.258951	-0.068362	-0.144782	-0.165949	-0.476924	-0.714951	-0.556019	-0.487169	0.517275	0.431203	0	0
36049	2.669725	9.353650	0.807826	0.263486	-0.083284	-0.114835	-0.164996	-0.481091	-0.713462	-0.553890	-0.488764	0.518350	0.430847	0	0
36050	2.520270	9.520849	0.585321	0.278446	-0.146298	-0.078913	-0.164456	-0.482048	-0.709413	-0.551447	-0.490043	0.519996	0.430544	0	0
36051	2.299263	9.650349	0.490899	0.293069	-0.154841	-0.088601	-0.164458	-0.482158	-0.704648	-0.548916	-0.491335	0.521721	0.430218	0	0
36052	2.376744	9.659040	0.522098	0.280144	-0.142847	-0.074438	-0.165122	-0.485346	-0.700930	-0.546491	-0.492604	0.523367	0.429856	0	0
36053	2.554590	9.511768	0.651440	0.222429	-0.189457	-0.078490	-0.163912	-0.485437	-0.698222	-0.544173	-0.493284	0.525027	0.429992	0	0
36054	2.570120	9.546011	0.413335	0.088100	-0.289920	-0.053030	-0.165794	-0.486036	-0.694950	-0.542005	-0.492754	0.526744	0.431237	0	0
36055	2.308733	9.614074	0.190551	-0.007960	-0.327678	-0.034063	-0.166597	-0.487116	-0.696474	-0.540290	-0.491331	0.528382	0.433003	0	0
36056	1.801170	9.619397	-0.101905	-0.056938	-0.378089	-0.027349	-0.168885	-0.486516	-0.695611	-0.538470	-0.489488	0.530064	0.435297	0	0
36057	1.481577	9.567449	-0.327977	-0.084200	-0.348515	-0.011254	-0.170770	-0.485720	-0.697470	-0.537104	-0.487431	0.531585	0.437433	0	0
36058	1.575117	9.605553	-0.397613	-0.110335	-0.347826	0.024011	-0.173190	-0.485586	-0.700843	-0.535915	-0.485146	0.533107	0.439574	0	0
36059	1.763279	9.880856	-0.470949	-0.126005	-0.418158	0.058825	-0.176149	-0.484537	-0.706496	-0.534671	-0.482171	0.535145	0.441879	0	0
36060	1.705037	10.107984	-0.594815	-0.101781	-0.456040	0.088723	-0.180190	-0.482260	-0.708963	-0.533128	-0.479092	0.537578	0.444134	0	0
36061	1.497035	10.312975	-0.699037	-0.091683	-0.448705	0.082653	-0.184486	-0.484063	-0.712513	-0.531635	-0.476019	0.540024	0.446256	0	0
36062	1.287407	10.372289	-0.703510	-0.071648	-0.452813	0.039413	-0.187987	-0.482195	-0.716226	-0.529722	-0.473360	0.542316	0.448575	0	0
36063	1.097913	10.123639	-0.883182	0.036477	-0.444752	0.037208	-0.190671	-0.483815	-0.717064	-0.527409	-0.471219	0.545071	0.450212	0	0
36064	0.893614	9.661099	-0.962996	0.054542	-0.421575	0.040131	-0.194973	-0.484289	-0.716757	-0.525050	-0.469345	0.547746	0.451676	0	0
36065	0.688267	9.502001	-0.992170	-0.031110	-0.425072	0.079676	-0.198201	-0.484224	-0.716308	-0.523321	-0.466701	0.550262	0.453361	0	0
36066	0.555998	9.829770	-0.897596	-0.129014	-0.385810	0.112344	-0.202505	-0.483777	-0.719104	-0.522326	-0.463615	0.552237	0.455270	0	0
36067	0.480704	10.481463	-0.668908	-0.187112	-0.374206	0.198860	-0.207075	-0.484015	-0.722601	-0.522108	-0.459728	0.554298	0.456953	0	0
36068	0.705777	10.114106	-0.789223	-0.056856	-0.303461	0.187313	-0.212995	-0.482850	-0.724128	-0.521560	-0.456963	0.556502	0.457674	0	0
36069	0.973272	9.684399	-0.917396	0.090529	-0.254837	0.069582	-0.216760	-0.483041	-0.724363	-0.520115	-0.455789	0.558594	0.457940	0	0
36070	1.101300	9.599337	-0.821348	0.017754	-0.235120	-0.033101	-0.217028	-0.483139	-0.725998	-0.518588	-0.454948	0.559767	0.459075	0	0
36071	1.024054	9.731473	-0.656204	-0.001368	-0.290410	-0.068870	-0.217967	-0.484316	-0.723164	-0.516712	-0.453910	0.560977	0.460737	0	0
36072	0.775730	9.775512	-0.731561	0.022583	-0.336644	-0.097327	-0.219042	-0.484279	-0.723695	-0.514290	-0.452978	0.562397	0.462630	0	0
36073	0.546668	9.686367	-0.920873	0.080178	-0.319439	-0.127036	-0.220519	-0.485083	-0.724249	-0.511589	-0.452557	0.563847	0.464269	0	0
36074	0.455275	9.517193	-0.999435	0.056163	-0.281337	-0.130375	-0.219037	-0.485923	-0.726201	-0.509162	-0.452231	0.564974	0.465881	0	0
36075	0.510931	9.401677	-0.989634	0.034538	-0.215148	-0.117650	-0.218500	-0.485702	-0.724020	-0.507277	-0.452015	0.565701	0.467263	0	0
36076	0.645939	9.442973	-0.954507	0.012699	-0.173042	-0.101568	-0.219175	-0.484682	-0.724524	-0.505785	-0.451803	0.566199	0.468480	0	0
36077	0.819008	9.523805	-0.896845	-0.020355	-0.149113	-0.073270	-0.219981	-0.484925	-0.725476	-0.504717	-0.451373	0.566522	0.469656	0	0
36078	0.919851	9.583906	-0.817170	0.004428	-0.165203	-0.060945	-0.219447	-0.483502	-0.726254	-0.503494	-0.450922	0.567122	0.470675	0	0
36079	0.959607	9.545793	-0.748258	0.003959	-0.174487	-0.045101	-0.219174	-0.484922	-0.726439	-0.502296	-0.450339	0.567806	0.471689	0	0
36080	0.936223	9.499241	-0.772698	-0.048500	-0.161011	-0.032795	-0.220525	-0.482590	-0.727846	-0.501465	-0.449480	0.568258	0.472846	0	0
36081	0.920920	9.515942	-0.908102	-0.061843	-0.160939	-0.004540	-0.220387	-0.484025	-0.727213	-0.500823	-0.448404	0.568738	0.473970	0	0
36082	0.974180	9.529054	-0.843977	-0.084553	-0.112623	0.011598	-0.220930	-0.482156	-0.727827	-0.500636	-0.447339	0.568973	0.474890	0	0
36083	1.049782	9.634819	-0.794309	-0.082034	-0.077341	0.024186	-0.222809	-0.483196	-0.730019	-0.500690	-0.446397	0.569062	0.475613	0	0
36084	1.224896	9.618586	-0.702150	-0.033370	-0.033467	0.029000	-0.224289	-0.482513	-0.733521	-0.500806	-0.445863	0.569222	0.475801	0	0
36085	1.420721	9.534754	-0.618474	-0.013760	-0.006014	0.040689	-0.225502	-0.481630	-0.733751	-0.501038	-0.445508	0.569351	0.475734	0	0
36086	1.611448	9.445961	-0.645653	-0.004487	-0.008330	0.030056	-0.226578	-0.481306	-0.734409	-0.501173	-0.445231	0.569527	0.475640	0	0
36087	1.719415	9.379947	-0.641842	-0.028505	-0.031230	0.049263	-0.226849	-0.480566	-0.735471	-0.501372	-0.444629	0.569755	0.475721	0	0
36088	1.727166	9.358240	-0.626996	-0.050285	-0.040433	0.054439	-0.228597	-0.480482	-0.737355	-0.501643	-0.443832	0.569982	0.475907	0	0
36089	1.695977	9.340679	-0.637450	-0.059558	-0.038998	0.065036	-0.229267	-0.481323	-0.737102	-0.502014	-0.442942	0.570176	0.476113	0	0
36090	1.772696	9.376055	-0.678694	-0.065199	0.012083	0.083010	-0.229806	-0.480713	-0.738439	-0.502786	-0.442156	0.570194	0.476008	0	0
36091	1.952740	9.340479	-0.682530	-0.068340	0.046134	0.071687	-0.231020	-0.479577	-0.737298	-0.503718	-0.441582	0.569953	0.475845	0	0
36092	2.115545	9.333733	-0.590820	-0.094766	0.086303	0.056794	-0.231294	-0.477991	-0.738197	-0.504916	-0.441147	0.569340	0.475712	0	0
36093	2.196109	9.310923	-0.549659	-0.084155	0.087112	0.063887	-0.232100	-0.477900	-0.741318	-0.506120	-0.440722	0.568790	0.475484	0	0
36094	2.372638	9.445214	-0.593400	-0.108135	0.105869	0.088643	-0.233176	-0.477385	-0.744149	-0.507638	-0.440129	0.568152	0.475177	0	0
36095	2.482908	9.777393	-0.414383	-0.163321	0.120289	0.134492	-0.236405	-0.476515	-0.747898	-0.509721	-0.439043	0.567377	0.474878	0	0
36096	2.384135	10.144625	-0.208342	-0.165401	0.054534	0.132298	-0.235599	-0.475945	-0.748842	-0.511402	-0.437663	0.566916	0.474895	0	0
36097	2.163357	10.305717	-0.030971	-0.058675	0.041765	0.109603	-0.237484	-0.475005	-0.750833	-0.512466	-0.436869	0.566930	0.474462	0	0
36098	1.914040	9.917620	-0.081433	0.071597	0.020418	0.081656	-0.239371	-0.473850	-0.749820	-0.512674	-0.436825	0.567544	0.473543	0	0
36099	1.525984	9.191989	-0.150457	0.077953	0.023042	0.048215	-0.238558	-0.475827	-0.750983	-0.512743	-0.436989	0.568034	0.472729	0	0
36100	1.353444	9.062599	-0.347359	-0.059137	0.111873	0.075808	-0.239369	-0.474392	-0.750927	-0.514013	-0.436740	0.567533	0.472181	0	0
36101	1.693654	9.758231	-0.269948	-0.171274	0.214972	0.112258	-0.238829	-0.474779	-0.753126	-0.516558	-0.436166	0.566134	0.471614	0	0
36102	2.145647	10.259296	0.207158	-0.046341	0.226664	0.151492	-0.240579	-0.474147	-0.754175	-0.518772	-0.436091	0.565427	0.470098	0	0
36103	2.291720	10.011919	0.386833	0.100826	0.166438	0.156847	-0.241928	-0.472854	-0.753572	-0.520063	-0.436434	0.565749	0.467961	0	0
36104	2.084877	9.668282	0.253084	0.059754	0.084897	0.131505	-0.244879	-0.475153	-0.755383	-0.520914	-0.436352	0.566184	0.466563	0	0
36105	1.781594	9.798720	0.204276	-0.059351	0.055256	0.138077	-0.247572	-0.473653	-0.756256	-0.522183	-0.435443	0.566251	0.465912	0	0
36106	1.417807	10.078597	0.359511	-0.073626	0.055250	0.132792	-0.249050	-0.473852	-0.758425	-0.523452	-0.434519	0.566220	0.465388	0	0
36107	1.200541	10.288294	0.421073	-0.020325	0.099211	0.098799	-0.247705	-0.474015	-0.758855	-0.524607	-0.434249	0.566055	0.464540	0	0
36108	1.059575	10.261428	0.125667	0.060121	0.168282	0.065053	-0.250668	-0.472692	-0.757960	-0.525617	-0.434932	0.565756	0.463121	0	0
36109	1.020892	9.974237	-0.123713	0.091497	0.218796	0.046051	-0.250126	-0.474152	-0.756651	-0.526703	-0.436113	0.565236	0.461409	0	0
36110	1.097848	9.762002	-0.119750	0.025994	0.259974	0.012506	-0.248510	-0.474762	-0.756418	-0.528132	-0.437332	0.564063	0.460055	0	0
36111	1.132657	9.757805	0.131709	-0.038907	0.250506	0.013997	-0.246091	-0.474430	-0.754800	-0.529802	-0.438158	0.562618	0.459116	0	0
36112	1.305902	9.843504	0.276002	-0.031849	0.233648	0.015634	-0.244479	-0.473856	-0.756708	-0.531344	-0.438928	0.561324	0.458182	0	0
36113	1.456370	9.831668	0.266265	0.014805	0.202934	0.015552	-0.243669	-0.474725	-0.756745	-0.532507	-0.439816	0.560372	0.457146	0	0
36114	1.510317	9.551036	0.226707	0.035938	0.200895	0.033287	-0.244482	-0.472698	-0.757760	-0.533642	-0.440693	0.559636	0.455877	0	0
36115	1.625359	9.242379	0.169976	-0.014071	0.194569	-0.015546	-0.241790	-0.473301	-0.758901	-0.534736	-0.441563	0.558451	0.455206	0	0
36116	1.696148	9.231536	0.261300	-0.100989	0.148168	-0.038234	-0.241117	-0.473310	-0.759181	-0.535852	-0.441866	0.557052	0.455313	0	0
36117	1.715672	9.501381	0.474113	-0.118933	0.114466	-0.047368	-0.239506	-0.472460	-0.760808	-0.536813	-0.441987	0.555672	0.455750	0	0
36118	1.732302	9.657063	0.584185	-0.051194	0.035657	-0.037063	-0.237895	-0.471165	-0.763237	-0.537086	-0.442037	0.555106	0.456069	0	0
36119	1.696440	9.501038	0.521672	-0.005762	-0.006071	-0.060158	-0.238972	-0.470691	-0.764298	-0.536817	-0.442287	0.554829	0.456480	0	0
36120	1.611910	9.353837	0.452784	-0.015734	-0.045250	-0.097545	-0.237626	-0.471017	-0.763780	-0.536208	-0.442494	0.554591	0.457284	0	0
36121	1.531315	9.498028	0.401077	-0.051742	-0.057959	-0.099494	-0.236282	-0.470567	-0.766233	-0.535671	-0.442480	0.554204	0.458394	0	0
36122	1.453576	9.749091	0.394389	-0.036288	-0.051535	-0.138298	-0.234130	-0.470597	-0.767076	-0.534931	-0.442774	0.553723	0.459555	0	0
36123	1.413953	9.796928	0.428922	-0.008294	-0.018453	-0.136224	-0.234133	-0.469458	-0.767312	-0.534246	-0.443381	0.553154	0.460451	0	0
36124	1.404909	9.762776	0.419273	0.003619	0.007513	-0.139553	-0.231308	-0.469960	-0.766816	-0.533648	-0.444164	0.552534	0.461134	0	0
36125	1.584273	9.775751	0.506528	-0.019746	0.069343	-0.130432	-0.230102	-0.468392	-0.768414	-0.533521	-0.445084	0.551463	0.461675	0	0
36126	1.826772	9.787447	0.624617	0.021046	0.085094	-0.105506	-0.227276	-0.469178	-0.767928	-0.533428	-0.446128	0.550659	0.461735	0	0
36127	1.934754	9.709288	0.556301	0.049802	0.069360	-0.106419	-0.226470	-0.468774	-0.767788	-0.533104	-0.447282	0.550016	0.461760	0	0
36128	2.004054	9.623140	0.467601	0.078925	0.082291	-0.115980	-0.223509	-0.469871	-0.766223	-0.532686	-0.448678	0.549444	0.461568	0	0
36129	2.142249	9.489694	0.407851	0.085410	0.052468	-0.094071	-0.221896	-0.469798	-0.764878	-0.532170	-0.449866	0.549115	0.461399	0	0
36130	2.243665	9.496381	0.331473	0.077836	0.015765	-0.086394	-0.220545	-0.471689	-0.764137	-0.531527	-0.450785	0.549023	0.461352	0	0
36131	2.242373	9.554617	0.290069	0.099307	-0.001879	-0.084673	-0.219878	-0.470687	-0.759072	-0.530700	-0.451734	0.549095	0.461290	0	0
36132	2.318449	9.619109	0.229328	0.155815	0.008217	-0.042013	-0.218802	-0.470923	-0.756096	-0.529866	-0.452787	0.549602	0.460612	0	0
36133	2.328139	9.614427	0.198366	0.236567	0.017520	-0.031092	-0.218790	-0.475062	-0.754868	-0.528778	-0.454244	0.550452	0.459410	0	0
36134	2.393451	9.508801	0.258942	0.327515	-0.001971	-0.002653	-0.218521	-0.475414	-0.752158	-0.527284	-0.455937	0.551975	0.457620	0	0
36135	2.587710	9.691944	-0.001281	0.344485	-0.011628	0.034426	-0.220661	-0.480350	-0.744936	-0.525847	-0.457448	0.553773	0.455589	0	0
36136	2.658151	9.819469	0.086581	0.416022	-0.036218	0.046847	-0.221196	-0.482631	-0.731518	-0.523971	-0.459165	0.556091	0.453194	0	0
36137	2.549200	9.647527	-0.197119	0.445112	-0.030439	0.038172	-0.222667	-0.486160	-0.724531	-0.521981	-0.461070	0.558456	0.450641	0	0
36138	2.459358	9.325471	0.016803	0.364015	-0.023253	0.043297	-0.223605	-0.488297	-0.716961	-0.520383	-0.462578	0.560437	0.448479	0	0
36139	1.979558	9.273034	-0.291216	0.184720	-0.194944	0.055896	-0.225881	-0.491317	-0.718939	-0.518748	-0.462268	0.562561	0.448032	0	0
36140	1.548339	9.721586	-0.469122	0.021007	-0.127222	0.064737	-0.226422	-0.490480	-0.717816	-0.518244	-0.461401	0.563636	0.448158	0	0
36141	1.527504	10.051377	-0.378365	0.000690	0.036712	0.044493	-0.229379	-0.490592	-0.722280	-0.518708	-0.461240	0.563677	0.447737	0	0
36142	1.897639	9.975562	-0.303844	0.072049	0.130490	0.016946	-0.228975	-0.490592	-0.722694	-0.519204	-0.462059	0.563424	0.446634	0	0
36143	2.147037	9.606219	-0.408955	0.133435	0.063888	-0.001006	-0.228699	-0.493236	-0.718968	-0.519006	-0.462960	0.563708	0.445571	0	0
36144	2.052890	9.206367	-0.514748	0.103535	-0.114480	0.010176	-0.228699	-0.493918	-0.713950	-0.517945	-0.462888	0.564833	0.445456	0	0
36145	1.729777	9.113101	-0.581735	0.012222	-0.275856	0.031920	-0.231254	-0.493860	-0.713918	-0.516537	-0.461455	0.566490	0.446472	0	0
36146	1.237476	9.478014	-0.676630	-0.102506	-0.311724	0.075630	-0.233675	-0.493285	-0.717958	-0.515599	-0.459062	0.568010	0.448090	0	0
36147	0.810280	9.960621	-0.900409	-0.132082	-0.252628	0.047704	-0.237575	-0.493486	-0.717646	-0.515038	-0.456902	0.568957	0.449739	0	0
36148	0.737073	10.226332	-0.914289	-0.065871	-0.144522	0.013245	-0.239055	-0.492797	-0.721421	-0.514594	-0.455795	0.569487	0.450698	0	0
36149	0.967738	10.099436	-0.814776	0.008916	-0.068592	-0.010836	-0.239185	-0.494217	-0.721193	-0.514157	-0.455534	0.569838	0.451017	0	0
36150	1.325286	9.904423	-0.874551	0.007532	-0.082369	-0.028679	-0.240935	-0.493610	-0.721153	-0.513543	-0.455322	0.570187	0.451489	0	0
36151	1.533079	9.949472	-0.791480	-0.010719	-0.124389	-0.060882	-0.239997	-0.492706	-0.718274	-0.512646	-0.454997	0.570503	0.452435	0	0
36152	1.446931	9.884785	-0.851411	0.011680	-0.211068	-0.071952	-0.241069	-0.493953	-0.718438	-0.511081	-0.454470	0.571331	0.453689	0	0
36153	1.242127	9.715997	-0.769760	0.094771	-0.263128	-0.024234	-0.241877	-0.493818	-0.717334	-0.509069	-0.453848	0.572993	0.454478	0	0
36154	0.808660	9.348850	-0.674371	0.071003	-0.307153	-0.051005	-0.243220	-0.494480	-0.718021	-0.506772	-0.453062	0.574666	0.455714	0	0
36155	0.432850	9.443969	-0.888835	-0.005261	-0.323561	-0.061874	-0.244428	-0.494839	-0.719654	-0.504672	-0.451879	0.575986	0.457549	0	0
36156	0.289830	9.553036	-0.975895	-0.025590	-0.273828	-0.066895	-0.244697	-0.494673	-0.720462	-0.502923	-0.450839	0.576967	0.459262	0	0
36157	0.325678	9.587679	-0.917281	-0.044433	-0.200552	-0.123961	-0.244425	-0.495768	-0.722408	-0.501400	-0.450391	0.577183	0.461091	0	0
36158	0.402532	9.744443	-0.916105	-0.052625	-0.181266	-0.151293	-0.243617	-0.495768	-0.723235	-0.499912	-0.450122	0.577187	0.462961	0	0
36159	0.378009	9.875087	-0.949138	-0.043100	-0.168304	-0.168862	-0.241744	-0.492685	-0.723566	-0.498342	-0.450098	0.577025	0.464875	0	0
36160	0.209486	9.930286	-1.010094	0.007768	-0.147983	-0.182681	-0.240397	-0.493267	-0.724281	-0.496622	-0.450460	0.576996	0.466398	0	0
36161	0.022156	9.834629	-1.072897	0.023306	-0.093605	-0.147759	-0.237980	-0.492702	-0.720477	-0.495261	-0.451007	0.576845	0.467503	0	0
36162	0.048882	9.704018	-1.109608	0.003578	-0.001645	-0.133971	-0.237170	-0.493536	-0.722012	-0.494628	-0.451747	0.576287	0.468146	0	0
36163	0.307588	9.616464	-1.091379	-0.029163	0.073917	-0.108005	-0.235290	-0.492455	-0.721590	-0.494639	-0.452602	0.575225	0.468615	0	0
36164	0.511905	9.595906	-0.988662	-0.025963	0.097504	-0.089325	-0.232595	-0.494167	-0.723857	-0.494918	-0.453401	0.574238	0.468758	0	0
36165	0.635280	9.488903	-0.969625	-0.031282	0.093998	-0.092924	-0.230445	-0.493354	-0.724401	-0.495114	-0.454260	0.573126	0.469080	0	0
36166	0.692080	9.419521	-1.073279	-0.049159	0.118740	-0.092828	-0.228700	-0.492537	-0.724667	-0.495601	-0.455063	0.571907	0.469276	0	0
36167	0.839089	9.461031	-1.073895	-0.082226	0.148845	-0.062715	-0.226686	-0.491136	-0.726007	-0.496477	-0.455757	0.570415	0.469492	0	0
36168	1.132468	9.849943	-0.880057	-0.127875	0.179797	-0.034454	-0.225610	-0.490814	-0.728734	-0.497941	-0.456118	0.568787	0.469566	0	0
36169	1.502420	10.293656	-0.650580	-0.090835	0.168865	-0.009759	-0.225615	-0.488935	-0.730308	-0.499216	-0.456558	0.567394	0.469470	0	0
36170	1.832644	10.620093	-0.695869	0.020407	0.149158	-0.000781	-0.224267	-0.490225	-0.731046	-0.499984	-0.457320	0.566764	0.468672	0	0
36171	2.040067	10.788935	-0.714851	0.131697	0.117082	0.004616	-0.222654	-0.489646	-0.733226	-0.500021	-0.458536	0.566746	0.467465	0	0
36172	2.218229	10.544589	-0.332001	0.221307	0.099810	0.015357	-0.220902	-0.491325	-0.729759	-0.499661	-0.459978	0.567373	0.465669	0	0
36173	2.142188	9.887764	-0.165683	0.238091	0.039482	0.051311	-0.222781	-0.492947	-0.725158	-0.498994	-0.461081	0.568460	0.463964	0	0
36174	1.899910	9.310385	-0.717626	0.197764	0.014352	0.009562	-0.222507	-0.495351	-0.719518	-0.498226	-0.462035	0.569372	0.462720	0	0
36175	1.573525	8.867460	-0.960216	0.212308	0.072959	0.016267	-0.222908	-0.496588	-0.714649	-0.497708	-0.463350	0.570016	0.461167	0	0
36176	1.158207	8.636559	-1.163803	0.139962	0.087785	-0.034152	-0.222900	-0.499622	-0.712159	-0.497420	-0.464602	0.570089	0.460128	0	0
36177	0.979342	8.759568	-1.001709	0.065099	0.148040	-0.051652	-0.221021	-0.498240	-0.712545	-0.497696	-0.465914	0.569363	0.459400	0	0
36178	1.030510	9.148945	-0.757532	0.002674	0.178196	-0.069370	-0.219144	-0.496762	-0.710884	-0.498396	-0.467096	0.568189	0.458894	0	0
36179	1.191701	9.608291	-0.534580	-0.006140	0.165962	-0.080145	-0.216987	-0.498518	-0.710694	-0.498971	-0.468296	0.566909	0.458628	0	0
36180	1.360909	9.892982	-0.411170	0.014711	0.131850	-0.059132	-0.215103	-0.498973	-0.711276	-0.499396	-0.469266	0.566065	0.458217	0	0
36181	1.457574	9.897157	-0.473232	0.041386	0.101678	-0.052188	-0.213893	-0.498702	-0.711962	-0.499513	-0.470246	0.565455	0.457838	0	0
36182	1.455583	9.739313	-0.565987	0.015816	0.099331	-0.038129	-0.211607	-0.498934	-0.710362	-0.499844	-0.470952	0.564876	0.457467	0	0
36183	1.447678	9.642059	-0.613642	-0.038416	0.096877	-0.029467	-0.211473	-0.498798	-0.710223	-0.500415	-0.471378	0.564034	0.457443	0	0
36184	1.451354	9.712536	-0.539434	-0.075421	0.084969	-0.027897	-0.210808	-0.496258	-0.710421	-0.501140	-0.471502	0.563156	0.457602	0	0
36185	1.391202	9.827982	-0.438638	-0.068862	0.082620	-0.038494	-0.209189	-0.497340	-0.714289	-0.501735	-0.471757	0.562204	0.457858	0	0
36186	1.339120	9.878011	-0.498389	-0.022167	0.059893	-0.038482	-0.207175	-0.496517	-0.715103	-0.502019	-0.472094	0.561644	0.457887	0	0
36187	1.259756	9.837722	-0.558295	0.046197	0.062192	-0.036464	-0.207444	-0.496524	-0.714555	-0.501966	-0.472819	0.561332	0.457580	0	0
36188	1.257555	9.696873	-0.610261	0.084100	0.062594	-0.039872	-0.206099	-0.496577	-0.713619	-0.501755	-0.473707	0.561238	0.457007	0	0
36189	1.284257	9.573548	-0.608511	0.076228	0.068984	-0.013334	-0.207171	-0.498019	-0.711474	-0.501705	-0.474482	0.561139	0.456380	0	0
36190	1.380463	9.611710	-0.601032	0.045461	0.073892	-0.006349	-0.206097	-0.497508	-0.710107	-0.501892	-0.475039	0.560970	0.455801	0	0
36191	1.528914	9.711514	-0.544268	0.037625	0.060869	0.014723	-0.205291	-0.497382	-0.710249	-0.502111	-0.475420	0.560872	0.455284	0	0
36192	1.628891	9.810440	-0.493801	0.043038	0.066258	0.014747	-0.204753	-0.497709	-0.708904	-0.502363	-0.475812	0.560829	0.454648	0	0
36193	1.618731	9.713151	-0.488564	0.060566	0.034093	0.026979	-0.204482	-0.498436	-0.708385	-0.502383	-0.476112	0.561033	0.454060	0	0
36194	1.565252	9.571358	-0.667275	0.041243	0.045850	0.011986	-0.206230	-0.498440	-0.706458	-0.502516	-0.476416	0.561072	0.453546	0	0
36195	1.529655	9.410486	-0.676783	0.000152	0.048430	0.001280	-0.205287	-0.499166	-0.706629	-0.502792	-0.476615	0.560812	0.453352	0	0
36196	1.406597	9.398553	-0.579363	-0.033632	0.041444	-0.015643	-0.205018	-0.499194	-0.705679	-0.503133	-0.476679	0.560400	0.453416	0	0
36197	1.328719	9.537945	-0.568361	-0.050689	0.051966	-0.015618	-0.205288	-0.498892	-0.706211	-0.503597	-0.476731	0.559813	0.453572	0	0
36198	1.305888	9.726897	-0.464566	-0.026210	0.054128	-0.022606	-0.203408	-0.497771	-0.707559	-0.503940	-0.476928	0.559338	0.453569	0	0
36199	1.348476	9.771362	-0.511741	-0.009988	0.048976	-0.024366	-0.202867	-0.498602	-0.708955	-0.504155	-0.477218	0.558909	0.453554	0	0
36200	1.382227	9.781687	-0.503561	-0.002583	0.074020	-0.027727	-0.202199	-0.497166	-0.710414	-0.504474	-0.477652	0.558416	0.453350	0	0
36201	1.386449	9.801176	-0.578205	-0.008186	0.048992	-0.024368	-0.202199	-0.497232	-0.707556	-0.504682	-0.477949	0.557997	0.453322	0	0
36202	1.402002	9.752908	-0.562919	-0.010339	0.053959	-0.010200	-0.201122	-0.497521	-0.708395	-0.505005	-0.478155	0.557653	0.453168	0	0
36203	1.386099	9.694352	-0.596668	-0.015899	0.043133	-0.005859	-0.198973	-0.496733	-0.707850	-0.505303	-0.478280	0.557319	0.453114	0	0
36204	1.366315	9.596890	-0.570059	-0.032585	0.023061	0.008997	-0.199774	-0.498493	-0.710622	-0.505647	-0.478127	0.557122	0.453134	0	0
36205	1.342339	9.581887	-0.582718	-0.033545	0.030075	0.012581	-0.201659	-0.497421	-0.712200	-0.506043	-0.477998	0.556863	0.453146	0	0
36206	1.394599	9.643533	-0.528619	-0.056074	0.045807	0.016132	-0.201661	-0.496889	-0.710684	-0.506657	-0.477789	0.556479	0.453153	0	0
36207	1.461417	9.700584	-0.498111	-0.056271	0.029700	0.020431	-0.201127	-0.495469	-0.711326	-0.507197	-0.477496	0.556159	0.453250	0	0
36208	1.494860	9.720610	-0.526124	-0.046886	0.005349	0.001732	-0.201929	-0.496965	-0.713272	-0.507477	-0.477230	0.555952	0.453470	0	0
36209	1.436827	9.709843	-0.551896	-0.014946	-0.022311	-0.019549	-0.200855	-0.496262	-0.714079	-0.507353	-0.477130	0.555895	0.453785	0	0
36210	1.311717	9.654158	-0.613091	0.003969	-0.052258	-0.024955	-0.201394	-0.495954	-0.714608	-0.506949	-0.477010	0.556083	0.454132	0	0
36211	1.169523	9.612735	-0.621957	-0.004808	-0.045945	-0.031981	-0.202342	-0.493852	-0.712621	-0.506588	-0.476923	0.556132	0.454566	0	0
36212	1.102813	9.674642	-0.634100	-0.029306	-0.022436	-0.020402	-0.199914	-0.496149	-0.713814	-0.506529	-0.476744	0.556039	0.454933	0	0
36213	1.105180	9.803352	-0.606111	-0.035335	0.023809	-0.022784	-0.201263	-0.494670	-0.715112	-0.506742	-0.476770	0.555638	0.455159	0	0
36214	1.212013	9.802870	-0.547461	-0.026629	0.038676	-0.009425	-0.200185	-0.495211	-0.717322	-0.507059	-0.476821	0.555300	0.455165	0	0
36215	1.322815	9.717486	-0.536195	-0.005297	0.047467	0.002170	-0.200991	-0.495171	-0.718265	-0.507374	-0.476967	0.555035	0.454984	0	0
36216	1.393584	9.684778	-0.589144	-0.010720	0.051826	0.003936	-0.198972	-0.495761	-0.719261	-0.507749	-0.477084	0.554766	0.454770	0	0
36217	1.398896	9.670315	-0.533504	-0.005720	0.016091	0.012562	-0.198844	-0.493803	-0.718246	-0.507941	-0.477026	0.554710	0.454685	0	0
36218	1.385043	9.631218	-0.562522	-0.005890	0.008844	0.017825	-0.199783	-0.494632	-0.718262	-0.508118	-0.476895	0.554748	0.454580	0	0
36219	1.345859	9.654785	-0.542236	-0.026350	0.009779	0.008933	-0.200593	-0.493446	-0.719712	-0.508358	-0.476721	0.554615	0.454656	0	0
36220	1.302472	9.649147	-0.502601	-0.019819	0.009161	0.000118	-0.199784	-0.494336	-0.718797	-0.508523	-0.476618	0.554503	0.454716	0	0
36221	1.229375	9.672099	-0.480945	-0.026570	0.009516	-0.016684	-0.200324	-0.492955	-0.722833	-0.508647	-0.476584	0.554248	0.454924	0	0
36222	1.167734	9.724388	-0.483231	-0.031963	0.011245	-0.016679	-0.198706	-0.494251	-0.723575	-0.508805	-0.476522	0.553989	0.455126	0	0
36223	1.131314	9.723724	-0.508416	-0.019526	0.032441	-0.006770	-0.198976	-0.493961	-0.723562	-0.509066	-0.476574	0.553696	0.455137	0	0
36224	1.067671	9.754128	-0.515413	-0.003192	0.041551	-0.010184	-0.199383	-0.493159	-0.721079	-0.509283	-0.476760	0.553445	0.455003	0	0
36225	1.032777	9.804478	-0.502420	-0.009942	0.084405	-0.019651	-0.198708	-0.494011	-0.721660	-0.509725	-0.477171	0.552866	0.454782	0	0
36226	1.096492	9.764360	-0.533864	-0.010036	0.099367	-0.013379	-0.197094	-0.494265	-0.718417	-0.510280	-0.477603	0.552274	0.454426	0	0
36227	1.150937	9.714372	-0.493300	-0.012220	0.098114	0.000741	-0.197228	-0.494218	-0.720321	-0.510899	-0.477953	0.551710	0.454048	0	0
36228	1.184885	9.724707	-0.422524	-0.026641	0.105066	0.002499	-0.194675	-0.493569	-0.720330	-0.511635	-0.478237	0.551088	0.453674	0	0
36229	1.203379	9.763880	-0.458362	-0.018628	0.106824	0.006067	-0.196284	-0.494923	-0.721445	-0.512355	-0.478564	0.550474	0.453263	0	0
36230	1.232469	9.764409	-0.452658	-0.010939	0.132132	-0.007899	-0.196423	-0.493633	-0.721947	-0.513116	-0.479106	0.549735	0.452726	0	0
36231	1.305607	9.746317	-0.431019	0.001098	0.139635	-0.019322	-0.195486	-0.492256	-0.721096	-0.513806	-0.479820	0.548919	0.452178	0	0
36232	1.342095	9.727550	-0.506791	0.000393	0.123037	0.004434	-0.193330	-0.493439	-0.721159	-0.514518	-0.480311	0.548334	0.451556	0	0
36233	1.352230	9.713173	-0.458226	0.003650	0.110358	0.014969	-0.194405	-0.493698	-0.721155	-0.515189	-0.480715	0.547844	0.450955	0	0
36234	1.403525	9.699543	-0.418032	0.016143	0.108601	0.018522	-0.193330	-0.493741	-0.720352	-0.515808	-0.481143	0.547471	0.450243	0	0
36235	1.469333	9.681315	-0.415875	0.006840	0.067525	0.022637	-0.191982	-0.494622	-0.720396	-0.516266	-0.481324	0.547255	0.449787	0	0
36236	1.427127	9.729101	-0.431975	0.002924	0.054803	0.032275	-0.192924	-0.494455	-0.720516	-0.516715	-0.481367	0.547165	0.449335	0	0
36237	1.378365	9.740352	-0.452814	0.010307	0.053258	0.025227	-0.191847	-0.494927	-0.719590	-0.517092	-0.481485	0.547052	0.448912	0	0
36238	1.388748	9.708983	-0.433001	0.019274	0.046222	0.025209	-0.193063	-0.493206	-0.719248	-0.517383	-0.481612	0.547046	0.448448	0	0
36239	1.411106	9.680257	-0.441727	-0.006199	0.036901	0.033906	-0.192931	-0.492365	-0.718949	-0.517790	-0.481522	0.546986	0.448148	0	0
36240	1.413028	9.704567	-0.446666	-0.001749	0.026271	0.033851	-0.195486	-0.492288	-0.719734	-0.518112	-0.481402	0.547030	0.447850	0	0
36241	1.398097	9.728576	-0.418418	0.010041	0.015833	0.028518	-0.194266	-0.495444	-0.719306	-0.518303	-0.481330	0.547128	0.447588	0	0
36242	1.359149	9.732721	-0.446124	0.019247	-0.001610	0.017836	-0.194945	-0.493452	-0.718961	-0.518300	-0.481283	0.547333	0.447392	0	0
36243	1.360111	9.684186	-0.448136	0.030380	0.004101	0.006416	-0.195751	-0.494032	-0.717608	-0.518230	-0.481383	0.547476	0.447189	0	0
36244	1.361169	9.625937	-0.481366	0.019476	0.005676	0.010815	-0.195479	-0.494740	-0.717907	-0.518234	-0.481408	0.547610	0.446993	0	0
36245	1.370785	9.626110	-0.505145	0.013573	0.009533	-0.003326	-0.196292	-0.493078	-0.715391	-0.518233	-0.481498	0.547604	0.446905	0	0
36246	1.403742	9.670403	-0.533356	0.006040	0.009997	-0.024573	-0.195756	-0.493750	-0.705203	-0.518167	-0.481666	0.547486	0.446946	0	0
36247	1.403118	9.709238	-0.485522	0.016558	0.011602	-0.013923	-0.196028	-0.492561	-0.707341	-0.518116	-0.481838	0.547432	0.446885	0	0
36248	1.373879	9.718419	-0.476859	0.014909	0.024120	-0.017378	-0.195760	-0.492007	-0.707053	-0.518116	-0.482075	0.547315	0.446772	0	0
36249	1.379822	9.665120	-0.466646	0.018452	0.032063	-0.013780	-0.195483	-0.494475	-0.710951	-0.518169	-0.482346	0.547166	0.446601	0	0
36250	1.360669	9.650205	-0.486379	0.013065	0.018747	-0.016529	-0.195216	-0.493593	-0.712560	-0.518154	-0.482546	0.547072	0.446519	0	0
36251	1.362949	9.655100	-0.500790	0.011275	0.025822	-0.015605	-0.194948	-0.493137	-0.714183	-0.518200	-0.482761	0.546914	0.446426	0	0
36252	1.369330	9.698913	-0.505739	0.005723	0.023867	-0.010334	-0.194405	-0.494572	-0.713963	-0.518275	-0.482911	0.546791	0.446327	0	0
36253	1.377725	9.767041	-0.486737	0.009161	0.030834	-0.003211	-0.194677	-0.493732	-0.713252	-0.518415	-0.483069	0.546658	0.446156	0	0
36254	1.397848	9.733421	-0.466608	0.010780	0.043077	0.005710	-0.195218	-0.493042	-0.711861	-0.518641	-0.483243	0.546536	0.445854	0	0
36255	1.399253	9.650899	-0.542976	0.028962	0.050469	0.000515	-0.195216	-0.493644	-0.710382	-0.518810	-0.483569	0.546409	0.445460	0	0
36256	1.404717	9.617009	-0.561811	0.017991	0.032509	0.003902	-0.194539	-0.494679	-0.715328	-0.518937	-0.483744	0.546364	0.445178	0	0
36257	1.379267	9.684525	-0.519770	0.008739	0.045482	0.015451	-0.194406	-0.494131	-0.714630	-0.519243	-0.483860	0.546245	0.444839	0	0
36258	1.456123	9.719908	-0.517678	-0.000575	0.054861	0.028725	-0.194942	-0.494966	-0.714787	-0.519692	-0.483902	0.546122	0.444422	0	0
36259	1.499942	9.713422	-0.497026	0.021146	0.030374	0.019785	-0.193732	-0.495078	-0.711127	-0.519877	-0.483989	0.546159	0.444063	0	0
36260	1.506046	9.652843	-0.481938	0.019047	0.015914	0.028528	-0.195616	-0.495079	-0.709198	-0.520016	-0.483961	0.546325	0.443728	0	0
36261	1.500669	9.677020	-0.496729	0.015763	0.023260	0.017956	-0.194674	-0.495047	-0.711524	-0.520183	-0.483996	0.546368	0.443441	0	0
