# Supplementary material for: Identification of Haptic Based Guiding Using Hard Reins
Source: PLoS One. 2015 Jul 22;10(7):e0132020. doi: 10.1371/journal.pone.0132020 (PMC4511788; doi:10.1371/journal.pone.0132020)
Supplement: S1 File — (ZIP) [file pone.0132020.s001.zip › MotionData1/Subject1/T17/fc17.txt]

// Start Time: 0
// Sample rate: 50.0Hz
// Scenario: 4.0
// Firmware Version: 2.6.1
Counter	Acc_X	Acc_Y	Acc_Z	Gyr_X	Gyr_Y	Gyr_Z	Mag_X	Mag_Y	Mag_Z	Quat_w	Quat_x	Quat_y	Quat_z	AnalogIn_1	AnalogIn_2
38029	8.743650	0.160959	-4.816043	0.260019	-0.183067	-0.161987	-0.684442	-0.341805	0.602563	0.207533	0.792574	-0.321952	0.474450	0	0
38030	8.702357	0.171579	-4.862741	0.237797	-0.154623	-0.174931	-0.680323	-0.341426	0.605239	0.205999	0.794321	-0.319813	0.473644	0	0
38031	8.734698	0.071341	-4.999874	0.210399	-0.108273	-0.178742	-0.678578	-0.341594	0.611022	0.204818	0.795811	-0.317651	0.473108	0	0
38032	8.956006	0.075325	-5.051604	0.195250	-0.048883	-0.169643	-0.676876	-0.341245	0.612161	0.203923	0.796945	-0.315521	0.473013	0	0
38033	8.980574	0.162136	-5.027802	0.219325	0.014475	-0.199039	-0.676008	-0.341764	0.613679	0.203151	0.797925	-0.312900	0.473434	0	0
38034	8.972075	0.216307	-4.903938	0.242632	-0.014195	-0.213618	-0.674050	-0.339801	0.614067	0.202192	0.799116	-0.310118	0.473666	0	0
38035	8.804811	0.227220	-4.726108	0.252957	-0.035064	-0.235616	-0.672902	-0.340045	0.615741	0.201166	0.800496	-0.307140	0.473713	0	0
38036	8.569715	0.231921	-4.591677	0.240560	-0.021227	-0.221028	-0.670063	-0.338541	0.619351	0.200229	0.801724	-0.304310	0.473859	0	0
38037	8.360678	0.261611	-4.525693	0.214488	-0.023899	-0.237630	-0.668369	-0.338014	0.619793	0.199550	0.802963	-0.301469	0.473863	0	0
38038	8.276887	0.295394	-4.469197	0.190869	0.007233	-0.234067	-0.666357	-0.340086	0.620352	0.199162	0.803977	-0.298717	0.474050	0	0
38039	8.339917	0.211362	-4.385143	0.160263	0.046963	-0.219506	-0.666633	-0.340921	0.619877	0.199041	0.804704	-0.296133	0.474489	0	0
38040	8.423138	0.163944	-4.509342	0.131718	0.060280	-0.193884	-0.665514	-0.339001	0.621404	0.199087	0.805222	-0.293864	0.475002	0	0
38041	8.613791	0.147461	-4.465853	0.133979	0.076006	-0.179183	-0.665206	-0.340481	0.622158	0.199069	0.805629	-0.291668	0.475672	0	0
38042	8.671419	0.186435	-4.508818	0.114275	0.071417	-0.162680	-0.665369	-0.338226	0.623152	0.199136	0.805960	-0.289706	0.476281	0	0
38043	8.661292	0.162967	-4.561734	0.101125	0.061637	-0.105808	-0.667046	-0.341114	0.621003	0.198990	0.806151	-0.288284	0.476882	0	0
38044	8.651814	0.199338	-4.556312	0.086478	0.060757	-0.105831	-0.666882	-0.342046	0.622360	0.198988	0.806302	-0.286950	0.477431	0	0
38045	8.614013	0.298293	-4.501111	0.101593	0.045692	-0.085581	-0.666600	-0.342309	0.621774	0.198694	0.806508	-0.285720	0.477943	0	0
38046	8.597333	0.341986	-4.495371	0.096152	0.048358	-0.083757	-0.667466	-0.340870	0.622014	0.198467	0.806675	-0.284531	0.478464	0	0
38047	8.566235	0.351564	-4.469990	0.114639	0.047859	-0.076384	-0.666631	-0.340001	0.621635	0.198029	0.806868	-0.283307	0.479047	0	0
38048	8.571138	0.366017	-4.465249	0.121719	0.059486	-0.086478	-0.666345	-0.339760	0.622498	0.197638	0.807037	-0.281949	0.479724	0	0
38049	8.570901	0.356676	-4.491871	0.132608	0.070776	-0.091066	-0.668640	-0.338482	0.620616	0.197189	0.807192	-0.280473	0.480512	0	0
38050	8.532319	0.396021	-4.511912	0.129021	0.100242	-0.091122	-0.668358	-0.338745	0.620030	0.196879	0.807186	-0.278967	0.481525	0	0
38051	8.517896	0.427769	-4.520827	0.113792	0.098831	-0.113170	-0.668905	-0.339645	0.620971	0.196765	0.807226	-0.277347	0.482440	0	0
38052	8.578464	0.485310	-4.503393	0.097341	0.109017	-0.113195	-0.670192	-0.338479	0.621056	0.196834	0.807175	-0.275786	0.483391	0	0
38053	8.739934	0.515840	-4.514064	0.081191	0.119491	-0.102191	-0.670480	-0.338979	0.619611	0.196986	0.807016	-0.274370	0.484400	0	0
38054	8.936869	0.491210	-4.589225	0.053780	0.128824	-0.102223	-0.670755	-0.339950	0.618986	0.197409	0.806746	-0.273072	0.485409	0	0
38055	9.133556	0.437742	-4.683888	0.003622	0.124781	-0.061909	-0.672726	-0.340910	0.618661	0.198005	0.806293	-0.272346	0.486326	0	0
38056	9.315403	0.358218	-4.816816	-0.032447	0.121950	-0.042683	-0.672748	-0.340785	0.616118	0.198812	0.805722	-0.271956	0.487161	0	0
38057	9.262176	0.278479	-4.810514	-0.084436	0.091912	0.000364	-0.674476	-0.339917	0.613639	0.199723	0.805083	-0.272225	0.487695	0	0
38058	9.080034	0.258519	-4.673393	-0.119991	0.047004	0.044371	-0.676147	-0.342574	0.612638	0.200608	0.804462	-0.273112	0.487859	0	0
38059	8.825398	0.278450	-4.579196	-0.166805	0.026818	0.075460	-0.678710	-0.342840	0.610095	0.201635	0.803768	-0.274517	0.487792	0	0
38060	8.643289	0.307215	-4.458668	-0.182268	0.007848	0.115801	-0.679264	-0.344633	0.608713	0.202564	0.803012	-0.276360	0.487611	0	0
38061	8.523234	0.336581	-4.415338	-0.221146	0.005234	0.099193	-0.678973	-0.345613	0.608082	0.203850	0.802240	-0.278263	0.487263	0	0
38062	8.499781	0.369774	-4.346610	-0.257906	0.039019	0.089894	-0.680104	-0.347198	0.605584	0.205593	0.801242	-0.280194	0.487066	0	0
38063	8.568911	0.478591	-4.179398	-0.240191	0.030957	0.069793	-0.680660	-0.349107	0.603628	0.207243	0.800378	-0.281898	0.486804	0	0
38064	8.639215	0.667600	-4.204950	-0.256988	0.044676	0.056939	-0.682062	-0.351555	0.601220	0.209154	0.799435	-0.283548	0.486579	0	0
38065	8.685073	0.681783	-4.201742	-0.246482	0.031825	0.040476	-0.683896	-0.353423	0.598854	0.210998	0.798626	-0.285042	0.486239	0	0
38066	8.812718	0.705391	-4.220855	-0.190593	0.047458	0.007559	-0.683318	-0.355363	0.597168	0.212624	0.797940	-0.285964	0.486115	0	0
38067	8.786430	0.712513	-4.195670	-0.157860	0.073731	-0.002516	-0.686272	-0.356745	0.596968	0.214087	0.797230	-0.286592	0.486267	0	0
38068	8.690206	0.686079	-4.163257	-0.106626	0.045775	0.000357	-0.686831	-0.357842	0.596054	0.215072	0.796748	-0.287050	0.486353	0	0
38069	8.660307	0.636783	-4.268744	-0.079667	0.020902	-0.016085	-0.686375	-0.362017	0.593096	0.215826	0.796499	-0.287302	0.486277	0	0
38070	8.630902	0.567108	-4.301916	-0.044403	0.040068	0.000450	-0.686375	-0.362154	0.592945	0.216303	0.796175	-0.287478	0.486493	0	0
38071	8.684116	0.620042	-4.298730	-0.031979	0.063118	-0.016058	-0.687518	-0.361672	0.592278	0.216798	0.795823	-0.287407	0.486890	0	0
38072	8.833426	0.694756	-4.342475	-0.019594	0.086071	0.000490	-0.687665	-0.361642	0.591714	0.217204	0.795330	-0.287353	0.487545	0	0
38073	9.035957	0.768730	-4.359230	0.013599	0.113198	0.007908	-0.688679	-0.360956	0.589783	0.217363	0.794763	-0.287141	0.488523	0	0
38074	9.233531	0.918593	-4.426030	0.030750	0.122945	-0.001183	-0.690257	-0.360807	0.587257	0.217486	0.794201	-0.286754	0.489609	0	0
38075	9.272645	0.931976	-4.359771	0.076125	0.114369	-0.013914	-0.691970	-0.360425	0.585880	0.217259	0.793824	-0.286058	0.490727	0	0
38076	9.153172	0.938376	-4.232069	0.091853	0.095558	-0.039566	-0.692391	-0.360173	0.586750	0.217004	0.793636	-0.285123	0.491686	0	0
38077	9.019776	0.941499	-4.033816	0.122474	0.083514	-0.056027	-0.693394	-0.359952	0.585498	0.216529	0.793628	-0.283931	0.492597	0	0
38078	8.909733	0.948195	-3.933036	0.116667	0.058267	-0.065193	-0.693247	-0.359321	0.587237	0.216098	0.793747	-0.282752	0.493274	0	0
38079	8.832375	0.856490	-3.925910	0.119382	0.045583	-0.100068	-0.692707	-0.358386	0.585590	0.215758	0.794040	-0.281305	0.493778	0	0
38080	8.814952	0.784410	-3.966792	0.157434	0.046342	-0.114693	-0.693849	-0.356977	0.586539	0.215213	0.794440	-0.279557	0.494365	0	0
38081	8.813407	0.596869	-4.086318	0.135672	0.042352	-0.108342	-0.693694	-0.357989	0.586616	0.214774	0.794802	-0.277969	0.494869	0	0
38082	8.819718	0.491106	-4.159710	0.123785	0.046132	-0.109307	-0.694836	-0.356451	0.587857	0.214468	0.795111	-0.276429	0.495368	0	0
38083	8.801138	0.597339	-4.114842	0.101325	0.015586	-0.090018	-0.693411	-0.357196	0.587939	0.214136	0.795477	-0.275213	0.495601	0	0
38084	8.854606	0.625437	-4.068348	0.088930	-0.009397	-0.071633	-0.695083	-0.357453	0.590773	0.213767	0.795879	-0.274265	0.495640	0	0
38085	8.826361	0.678126	-4.004145	0.078703	-0.024065	-0.041345	-0.692557	-0.356841	0.589228	0.213264	0.796257	-0.273632	0.495599	0	0
38086	8.853696	0.647222	-3.884592	0.114103	-0.058953	-0.013688	-0.692255	-0.357884	0.589868	0.212279	0.796794	-0.273137	0.495432	0	0
38087	8.793653	0.747297	-3.901018	0.146649	-0.053584	-0.028311	-0.691293	-0.354010	0.592653	0.211090	0.797425	-0.272334	0.495368	0	0
38088	8.829169	0.809118	-4.008226	0.159280	-0.055984	-0.034691	-0.690163	-0.352158	0.595592	0.209842	0.798103	-0.271419	0.495308	0	0
38089	8.834558	0.724484	-4.209469	0.132536	-0.079212	-0.076016	-0.689874	-0.351666	0.597179	0.208932	0.798956	-0.270356	0.494898	0	0
38090	8.860892	0.624597	-4.189366	0.124582	-0.070524	-0.066880	-0.686762	-0.351174	0.597888	0.208090	0.799712	-0.269402	0.494553	0	0
38091	8.869337	0.483394	-3.973204	0.118069	-0.102176	0.001044	-0.687600	-0.351360	0.599018	0.206851	0.800436	-0.269074	0.494078	0	0
38092	8.878552	0.447480	-4.012431	0.171497	-0.114248	0.015843	-0.685054	-0.349265	0.602384	0.205109	0.801276	-0.268643	0.493678	0	0
38093	8.703950	0.614054	-4.224629	0.138223	-0.102526	0.036846	-0.683513	-0.347336	0.603624	0.203529	0.801943	-0.268501	0.493326	0	0
38094	8.590377	0.717849	-4.309080	0.094942	-0.066610	0.022930	-0.685346	-0.347078	0.604792	0.202494	0.802367	-0.268410	0.493113	0	0
38095	8.535003	0.727912	-4.306943	0.065514	-0.049527	0.015494	-0.683648	-0.346040	0.606541	0.201745	0.802679	-0.268346	0.492945	0	0
38096	8.772503	0.362225	-4.289223	0.085265	-0.047642	-0.000994	-0.684087	-0.343823	0.608384	0.200946	0.803058	-0.268056	0.492813	0	0
38097	8.838940	0.554483	-4.193833	0.090601	-0.037198	-0.006456	-0.682426	-0.341771	0.607080	0.200136	0.803418	-0.267668	0.492767	0	0
38098	9.039804	0.477714	-4.361271	0.084356	-0.026524	0.032079	-0.683555	-0.340977	0.608841	0.199243	0.803598	-0.267613	0.492866	0	0
38099	9.154182	0.303539	-4.453643	0.061653	-0.014906	0.070548	-0.684705	-0.339124	0.609535	0.198344	0.803583	-0.267942	0.493074	0	0
38100	9.191772	0.309834	-4.580616	-0.057304	0.029062	0.064745	-0.684140	-0.339262	0.609238	0.198573	0.803120	-0.268731	0.493305	0	0
38101	9.236062	0.317682	-4.466276	-0.115707	0.011996	0.106882	-0.684290	-0.338011	0.610168	0.198990	0.802521	-0.270173	0.493325	0	0
38102	9.111885	0.336108	-4.328657	-0.160352	0.013496	0.114113	-0.685408	-0.340205	0.608340	0.199759	0.801795	-0.271894	0.493250	0	0
38103	8.900558	0.385114	-4.255215	-0.246244	0.013429	0.118497	-0.686547	-0.341209	0.605738	0.201167	0.800889	-0.274069	0.492945	0	0
38104	8.679317	0.434674	-4.217631	-0.200137	0.017953	0.132304	-0.687674	-0.342815	0.603664	0.202178	0.800000	-0.276124	0.492828	0	0
38105	8.484481	0.411052	-4.162188	-0.187670	0.027896	0.118503	-0.687364	-0.344841	0.603817	0.203155	0.799132	-0.277977	0.492793	0	0
38106	8.521343	0.336372	-4.038445	-0.218152	-0.000989	0.110231	-0.689802	-0.344480	0.600179	0.204361	0.798353	-0.279977	0.492425	0	0
38107	8.792728	0.548915	-3.936094	-0.228813	-0.011683	0.090139	-0.690769	-0.346732	0.599480	0.205694	0.797665	-0.281884	0.491896	0	0
38108	9.017474	0.555282	-4.166687	-0.254844	0.008883	0.071748	-0.689346	-0.347858	0.598546	0.207406	0.796862	-0.283730	0.491418	0	0
38109	8.972484	0.551098	-4.372768	-0.222300	0.020827	0.055259	-0.689926	-0.350698	0.592138	0.208948	0.796116	-0.285255	0.491090	0	0
38110	8.985548	0.460751	-4.513947	-0.220978	-0.005746	0.037853	-0.690178	-0.353002	0.592280	0.210520	0.795537	-0.286705	0.490512	0	0
38111	8.918157	0.378160	-4.468485	-0.231329	-0.038615	0.064468	-0.690703	-0.355623	0.593113	0.211915	0.795030	-0.288470	0.489698	0	0
38112	8.845171	0.321351	-4.533761	-0.254408	-0.051238	0.091943	-0.690420	-0.356691	0.591343	0.213347	0.794442	-0.290594	0.488774	0	0
38113	8.780010	0.258568	-4.519656	-0.277758	-0.072527	0.110258	-0.692662	-0.358378	0.591258	0.214784	0.793858	-0.293019	0.487644	0	0
38114	8.667999	0.223045	-4.344195	-0.284872	-0.084138	0.119413	-0.692048	-0.361855	0.591601	0.216224	0.793271	-0.295575	0.486419	0	0
38115	8.616890	0.395699	-4.172071	-0.259617	-0.083933	0.176375	-0.691774	-0.362077	0.590168	0.217156	0.792571	-0.298456	0.485386	0	0
38116	8.656627	0.505554	-4.066557	-0.241423	-0.027742	0.236911	-0.690636	-0.363458	0.588653	0.217845	0.791437	-0.301605	0.484980	0	0
38117	8.742159	0.372923	-4.167242	-0.292640	-0.032168	0.236812	-0.692366	-0.361915	0.587066	0.218894	0.790213	-0.305005	0.484376	0	0
38118	8.763889	0.331232	-4.144171	-0.291848	-0.022407	0.196423	-0.694628	-0.363354	0.584872	0.220188	0.789047	-0.308057	0.483760	0	0
38119	8.810177	0.339782	-4.083042	-0.296971	-0.059846	0.145102	-0.696325	-0.364269	0.583556	0.221623	0.788209	-0.310807	0.482710	0	0
38120	8.801414	0.567588	-4.066736	-0.321226	-0.077317	0.130438	-0.697433	-0.365584	0.584334	0.223291	0.787428	-0.313591	0.481413	0	0
38121	8.983699	0.523882	-4.158382	-0.307134	-0.068641	0.108460	-0.695874	-0.367217	0.581949	0.224952	0.786706	-0.316112	0.480171	0	0
38122	9.146293	0.590792	-4.350023	-0.312738	-0.059041	0.102969	-0.696407	-0.370724	0.580318	0.226742	0.785921	-0.318598	0.478969	0	0
38123	9.376507	0.544769	-4.474879	-0.355726	-0.049367	0.067124	-0.697526	-0.372515	0.579083	0.229039	0.785109	-0.320976	0.477618	0	0
38124	9.352197	0.557509	-4.507704	-0.389287	-0.074715	0.045990	-0.695511	-0.376196	0.577274	0.231642	0.784389	-0.323400	0.475908	0	0
38125	9.029792	0.578437	-4.452030	-0.299709	-0.138790	0.049872	-0.695598	-0.379971	0.578030	0.233288	0.784166	-0.325574	0.473985	0	0
38126	8.726707	0.557690	-4.373196	-0.238297	-0.194876	0.060107	-0.695551	-0.382772	0.579413	0.234248	0.784300	-0.327670	0.471842	0	0
38127	8.533412	0.481913	-4.407525	-0.241089	-0.189216	0.057283	-0.693533	-0.385009	0.580387	0.235230	0.784413	-0.329735	0.469721	0	0
38128	8.470530	0.531539	-4.457991	-0.265407	-0.167590	0.035172	-0.693467	-0.389114	0.581971	0.236604	0.784422	-0.331690	0.467635	0	0
38129	8.452065	0.649766	-4.403388	-0.267327	-0.147066	0.030565	-0.691592	-0.391744	0.582214	0.238051	0.784350	-0.333563	0.465685	0	0
38130	8.509537	0.647550	-4.449031	-0.248885	-0.121490	0.033324	-0.691541	-0.395629	0.582253	0.239454	0.784174	-0.335312	0.464003	0	0
38131	8.528902	0.647260	-4.437680	-0.248340	-0.135685	0.055374	-0.690114	-0.397316	0.581000	0.240671	0.783998	-0.337258	0.462257	0	0
38132	8.590406	0.668337	-4.594437	-0.259073	-0.156534	0.066409	-0.687819	-0.398731	0.582732	0.241875	0.783838	-0.339387	0.460338	0	0
38133	8.574394	0.617500	-4.772919	-0.293901	-0.150676	0.062644	-0.686350	-0.401854	0.584364	0.243360	0.783581	-0.341630	0.458329	0	0
38134	8.532928	0.590076	-4.515501	-0.347489	-0.160509	0.044198	-0.685739	-0.406647	0.582216	0.245342	0.783279	-0.343998	0.456011	0	0
38135	8.500289	0.699913	-4.730962	-0.383642	-0.139163	0.058779	-0.685261	-0.410553	0.582533	0.247580	0.782742	-0.346583	0.453761	0	0
38136	8.548353	0.734625	-4.452331	-0.381782	-0.143435	0.130385	-0.682704	-0.412250	0.581127	0.249486	0.781957	-0.349721	0.451658	0	0
38137	8.575584	0.659320	-4.637421	-0.385584	-0.108047	0.155083	-0.682525	-0.415924	0.579762	0.251403	0.780911	-0.352978	0.449867	0	0
38138	8.508059	0.659893	-4.644554	-0.375899	-0.044690	0.203618	-0.685334	-0.418264	0.578508	0.253274	0.779407	-0.356407	0.448722	0	0
38139	8.440274	0.673112	-4.690244	-0.371530	0.022218	0.223692	-0.684901	-0.421646	0.574041	0.255225	0.777540	-0.359794	0.448152	0	0
38140	8.377517	0.603006	-4.673861	-0.386143	0.028691	0.223628	-0.687977	-0.424337	0.574185	0.257336	0.775580	-0.363222	0.447576	0	0
38141	8.510887	0.704805	-4.919738	-0.429939	0.016575	0.229106	-0.690396	-0.424885	0.571482	0.259683	0.773537	-0.366913	0.446745	0	0
38142	8.678926	0.875463	-5.074673	-0.371539	-0.036945	0.229366	-0.691238	-0.427042	0.568804	0.261403	0.771855	-0.370472	0.445712	0	0
38143	8.845623	0.983297	-5.065711	-0.265383	-0.076220	0.235197	-0.691814	-0.427509	0.566796	0.262100	0.770604	-0.373704	0.444768	0	0
38144	9.079983	1.097636	-5.035082	-0.128355	-0.148390	0.235651	-0.695499	-0.425687	0.568930	0.261496	0.770009	-0.376513	0.443784	0	0
38145	9.095064	1.184249	-4.991601	-0.031393	-0.232025	0.244252	-0.695199	-0.425127	0.572079	0.259761	0.770012	-0.379174	0.442531	0	0
38146	8.960453	1.048036	-4.890834	0.029612	-0.298948	0.204973	-0.692381	-0.422442	0.575055	0.257503	0.770593	-0.381433	0.440894	0	0
38147	8.728991	0.945022	-4.863525	0.083334	-0.323348	0.162840	-0.691529	-0.419148	0.580921	0.254892	0.771586	-0.383185	0.439151	0	0
38148	8.512870	0.837921	-4.720870	0.126464	-0.327312	0.133507	-0.688961	-0.417314	0.586680	0.252085	0.772794	-0.384527	0.437471	0	0
38149	8.296498	0.664727	-4.892657	0.092640	-0.289967	0.094761	-0.686441	-0.412141	0.591798	0.249824	0.773907	-0.385617	0.435838	0	0
38150	8.131135	0.630172	-4.761090	0.157345	-0.269067	0.048937	-0.683571	-0.411357	0.598338	0.247363	0.775248	-0.386011	0.434508	0	0
38151	8.101566	0.590052	-4.827881	0.241343	-0.189268	0.034277	-0.682023	-0.408407	0.602193	0.244597	0.776511	-0.385729	0.434069	0	0
38152	8.050203	0.481983	-4.879807	0.276469	-0.136013	-0.027248	-0.680196	-0.405038	0.606212	0.242054	0.777844	-0.384685	0.434034	0	0
38153	8.119533	0.389771	-4.911987	0.292580	-0.092605	-0.045639	-0.679254	-0.399981	0.608362	0.239605	0.779106	-0.383317	0.434341	0	0
38154	8.227961	0.306092	-4.877939	0.312130	-0.085760	-0.068540	-0.677555	-0.398023	0.611870	0.237152	0.780450	-0.381667	0.434726	0	0
38155	8.363896	0.117357	-4.980875	0.282987	-0.067335	-0.066795	-0.677000	-0.394642	0.616044	0.234961	0.781645	-0.380109	0.435134	0	0
38156	8.435229	0.016082	-5.061500	0.204415	-0.015417	-0.068871	-0.675706	-0.394247	0.619316	0.233613	0.782420	-0.378749	0.435652	0	0
38157	8.517167	0.025245	-5.064505	0.206554	0.009826	-0.059711	-0.675463	-0.390695	0.620103	0.232277	0.783064	-0.377395	0.436385	0	0
38158	8.651674	-0.038360	-5.094105	0.106409	0.016481	-0.042465	-0.675200	-0.389654	0.619315	0.231701	0.783365	-0.376595	0.436841	0	0
38159	8.668601	0.093125	-5.142192	0.070967	0.026923	0.000599	-0.675186	-0.389471	0.621452	0.231226	0.783389	-0.376264	0.437335	0	0
38160	8.560754	0.170910	-5.099003	0.014989	0.020717	0.029853	-0.676051	-0.388031	0.621692	0.231065	0.783189	-0.376416	0.437647	0	0
38161	8.472240	0.199679	-5.027870	-0.056026	0.008062	0.044403	-0.677045	-0.387866	0.621570	0.231321	0.782836	-0.377028	0.437617	0	0
38162	8.186611	0.243640	-4.900955	-0.109634	0.023733	0.091935	-0.677746	-0.389220	0.620075	0.231877	0.782098	-0.378207	0.437625	0	0
38163	8.007107	0.179363	-4.715911	-0.141534	-0.002440	0.099211	-0.678598	-0.389322	0.619510	0.232522	0.781383	-0.379645	0.437315	0	0
38164	7.805960	0.149307	-4.539497	-0.147809	-0.023168	0.106528	-0.679163	-0.390521	0.617740	0.233134	0.780701	-0.381213	0.436843	0	0
38165	7.812227	0.075329	-4.632004	-0.167241	0.013337	0.128440	-0.680868	-0.391517	0.615143	0.233910	0.779740	-0.382952	0.436623	0	0
38166	7.989662	0.039027	-4.730667	-0.137875	0.023313	0.130347	-0.680878	-0.389859	0.616523	0.234513	0.778783	-0.384546	0.436606	0	0
38167	8.262243	-0.029930	-4.975618	-0.118408	0.037855	0.102875	-0.684123	-0.391461	0.615036	0.235112	0.777923	-0.385813	0.436700	0	0
38168	8.513025	0.126533	-5.020210	-0.078929	0.045060	0.073658	-0.684848	-0.391353	0.613066	0.235591	0.777220	-0.386662	0.436942	0	0
38169	8.760582	0.025223	-5.370719	-0.052193	0.044910	0.045293	-0.686273	-0.391003	0.612251	0.235952	0.776704	-0.387174	0.437210	0	0
38170	8.891333	-0.018257	-5.272025	-0.053389	0.032815	0.001291	-0.687689	-0.391240	0.611683	0.236497	0.776397	-0.387374	0.437286	0	0
38171	9.115727	0.017992	-5.560383	-0.078545	0.050905	-0.052877	-0.687271	-0.390946	0.611414	0.237514	0.776172	-0.387225	0.437265	0	0
38172	9.011051	0.099305	-5.420668	-0.079640	0.074381	-0.061180	-0.687809	-0.394691	0.608776	0.238697	0.775861	-0.386954	0.437413	0	0
38173	8.887024	0.190640	-5.294657	-0.064573	0.129981	-0.084188	-0.689495	-0.397128	0.606230	0.240046	0.775443	-0.386312	0.437984	0	0
38174	8.777807	0.276378	-5.120926	0.002961	0.150434	-0.091433	-0.689214	-0.398182	0.604178	0.241013	0.775110	-0.385260	0.438967	0	0
38175	8.691736	0.348975	-5.064092	0.042702	0.145861	-0.109705	-0.690340	-0.399931	0.602095	0.241703	0.774974	-0.383910	0.440011	0	0
38176	8.628154	0.410262	-4.899473	0.009673	0.109050	-0.108792	-0.690230	-0.399479	0.598721	0.242535	0.774901	-0.382793	0.440654	0	0
38177	8.539298	0.591530	-4.626844	-0.011471	0.081626	-0.142721	-0.689654	-0.400880	0.597778	0.243543	0.775037	-0.381578	0.440910	0	0
38178	8.499749	0.661833	-4.784332	0.003790	0.096853	-0.120695	-0.691028	-0.404286	0.597294	0.244425	0.775046	-0.380422	0.441406	0	0
38179	8.410841	0.549829	-4.704440	0.023493	0.079228	-0.135346	-0.691024	-0.406039	0.594917	0.245122	0.775247	-0.379113	0.441793	0	0
38180	8.410540	0.482063	-4.714532	0.041685	0.072027	-0.138981	-0.690447	-0.406908	0.594857	0.245695	0.775523	-0.377708	0.442193	0	0
38181	8.468367	0.423128	-4.690508	0.054332	0.081640	-0.146308	-0.689019	-0.407803	0.595070	0.246209	0.775826	-0.376169	0.442687	0	0
38182	8.464260	0.417037	-4.596189	0.070893	0.082284	-0.142606	-0.689725	-0.408597	0.593894	0.246609	0.776139	-0.374578	0.443265	0	0
38183	8.468592	0.383710	-4.644879	0.083490	0.072561	-0.149912	-0.689437	-0.409693	0.592689	0.246878	0.776562	-0.372902	0.443787	0	0
38184	8.435440	0.409756	-4.580665	0.113588	0.083551	-0.119592	-0.690291	-0.409121	0.593016	0.246847	0.776883	-0.371296	0.444588	0	0
38185	8.478906	0.462950	-4.591606	0.136248	0.085597	-0.092923	-0.688871	-0.409170	0.593566	0.246501	0.777161	-0.369793	0.445546	0	0
38186	8.450047	0.455734	-4.580912	0.168621	0.090256	-0.080028	-0.688868	-0.409722	0.593107	0.245890	0.777435	-0.368232	0.446697	0	0
38187	8.512221	0.407348	-4.622201	0.183468	0.091633	-0.072657	-0.691461	-0.406890	0.591892	0.245107	0.777721	-0.366658	0.447923	0	0
38188	8.546005	0.402146	-4.613836	0.184040	0.090558	-0.085493	-0.691442	-0.406599	0.594744	0.244398	0.778046	-0.364979	0.449116	0	0
38189	8.622886	0.406882	-4.645667	0.185650	0.117004	-0.096526	-0.690878	-0.406464	0.594747	0.243795	0.778302	-0.363144	0.450485	0	0
38190	8.656486	0.397125	-4.659065	0.174872	0.118449	-0.089204	-0.693301	-0.405928	0.593387	0.243277	0.778482	-0.361410	0.451846	0	0
38191	8.705057	0.396123	-4.610162	0.153459	0.113581	-0.068121	-0.692327	-0.403452	0.595375	0.242781	0.778564	-0.359946	0.453137	0	0
38192	8.685988	0.400773	-4.585263	0.126309	0.116684	-0.057171	-0.693752	-0.402844	0.595143	0.242482	0.778517	-0.358674	0.454387	0	0
38193	8.719811	0.356480	-4.555415	0.088744	0.118574	-0.025131	-0.694334	-0.402076	0.594347	0.242312	0.778260	-0.357824	0.455586	0	0
38194	8.821087	0.345888	-4.542363	0.062266	0.107231	0.012477	-0.696348	-0.400658	0.592471	0.242163	0.777844	-0.357412	0.456697	0	0
38195	8.912460	0.328510	-4.560386	0.052036	0.103750	0.040924	-0.698210	-0.399435	0.591573	0.241924	0.777326	-0.357278	0.457809	0	0
38196	8.950911	0.311348	-4.566767	0.038228	0.085266	0.073965	-0.699067	-0.398712	0.591769	0.241600	0.776731	-0.357505	0.458812	0	0
38197	8.924239	0.282554	-4.575620	0.036649	0.086563	0.083125	-0.700621	-0.399234	0.591184	0.241225	0.776102	-0.357810	0.459835	0	0
38198	8.799275	0.273089	-4.527528	0.044462	0.053901	0.105186	-0.702914	-0.397165	0.590769	0.240599	0.775550	-0.358328	0.460690	0	0
38199	8.661877	0.259505	-4.527309	0.022327	0.041378	0.099625	-0.704501	-0.394042	0.592113	0.240096	0.775032	-0.358936	0.461350	0	0
38200	8.589119	0.265710	-4.589767	-0.005150	0.028561	0.099575	-0.705911	-0.395112	0.590926	0.239787	0.774497	-0.359696	0.461816	0	0
38201	8.610458	0.305870	-4.341503	0.018039	0.013101	0.079477	-0.705391	-0.392061	0.590120	0.239308	0.774171	-0.360235	0.462193	0	0
38202	8.667123	0.297749	-4.488607	0.007924	0.044784	0.073908	-0.707366	-0.391800	0.591289	0.239073	0.773684	-0.360694	0.462770	0	0
38203	8.701267	0.243137	-4.412943	0.021086	0.014532	0.055631	-0.708675	-0.388913	0.591483	0.238686	0.773443	-0.361030	0.463112	0	0
38204	8.758685	0.292234	-4.487237	0.040276	0.009200	0.020828	-0.708265	-0.388836	0.589783	0.238320	0.773388	-0.361017	0.463402	0	0
38205	8.777750	0.297349	-4.516903	0.051473	0.027205	0.027248	-0.709979	-0.386858	0.591057	0.237875	0.773262	-0.360962	0.463883	0	0
38206	8.782498	0.287683	-4.521975	0.073014	0.025307	0.011694	-0.709826	-0.388252	0.590118	0.237357	0.773242	-0.360689	0.464394	0	0
38207	8.748436	0.288492	-4.564175	0.111813	0.003263	-0.006556	-0.709862	-0.384853	0.591182	0.236515	0.773492	-0.360149	0.464827	0	0
38208	8.709764	0.249947	-4.562980	0.106934	-0.003442	-0.017580	-0.708187	-0.382353	0.592456	0.235762	0.773793	-0.359552	0.465170	0	0
38209	8.676480	0.259149	-4.508533	0.093138	-0.007678	-0.054308	-0.709029	-0.382914	0.592429	0.235247	0.774219	-0.358754	0.465337	0	0
38210	8.676444	0.293359	-4.527633	0.115340	0.003736	-0.046019	-0.709032	-0.382095	0.593330	0.234591	0.774604	-0.357888	0.465695	0	0
38211	8.719870	0.278329	-4.514862	0.102639	0.035028	-0.045169	-0.710289	-0.382439	0.594880	0.234113	0.774819	-0.357016	0.466247	0	0
38212	8.806481	0.277956	-4.532597	0.113046	0.010382	-0.064360	-0.708615	-0.380601	0.594979	0.233581	0.775232	-0.355997	0.466605	0	0
38213	8.873978	0.335972	-4.554067	0.118041	0.018893	-0.083609	-0.708891	-0.380768	0.595538	0.233104	0.775693	-0.354792	0.466996	0	0
38214	8.927185	0.364527	-4.541378	0.126838	-0.002566	-0.094551	-0.706921	-0.379938	0.595571	0.232561	0.776302	-0.353506	0.467230	0	0
38215	8.884112	0.344792	-4.494000	0.130914	-0.025547	-0.111034	-0.707190	-0.380146	0.596977	0.231955	0.777094	-0.352128	0.467256	0	0
38216	8.787456	0.306920	-4.512372	0.147834	-0.037522	-0.127527	-0.705923	-0.378665	0.598617	0.231277	0.778027	-0.350566	0.467213	0	0
38217	8.686109	0.273733	-4.516045	0.151797	-0.034525	-0.116541	-0.704220	-0.378187	0.600048	0.230501	0.778923	-0.349067	0.467227	0	0
38218	8.633305	0.259107	-4.482764	0.162391	-0.032778	-0.131217	-0.703371	-0.377402	0.601364	0.229742	0.779874	-0.347394	0.467260	0	0
38219	8.584924	0.232945	-4.495618	0.166493	-0.022677	-0.115642	-0.702939	-0.377457	0.602348	0.228886	0.780739	-0.345803	0.467416	0	0
38220	8.618517	0.181737	-4.492377	0.174962	-0.038025	-0.105509	-0.701950	-0.375863	0.604706	0.227889	0.781649	-0.344282	0.467506	0	0
38221	8.632624	0.167615	-4.531645	0.160957	-0.045664	-0.115618	-0.699135	-0.374090	0.605782	0.226995	0.782602	-0.342767	0.467460	0	0
38222	8.665980	0.197308	-4.593088	0.145224	-0.062079	-0.086250	-0.699109	-0.374775	0.608006	0.226056	0.783484	-0.341588	0.467300	0	0
38223	8.713679	0.227102	-4.669559	0.099171	-0.078819	-0.096393	-0.696425	-0.373724	0.609180	0.225440	0.784381	-0.340586	0.466823	0	0
38224	8.737353	0.293526	-4.752140	0.099117	-0.098139	-0.096348	-0.695854	-0.373502	0.610322	0.224785	0.785359	-0.339622	0.466198	0	0
38225	8.703397	0.325858	-4.794138	0.075332	-0.096230	-0.096401	-0.692458	-0.372489	0.612054	0.224295	0.786280	-0.338768	0.465501	0	0
38226	8.616564	0.394910	-4.833920	0.075067	-0.082699	-0.107443	-0.690881	-0.372897	0.613997	0.223931	0.787166	-0.337790	0.464889	0	0
38227	8.537001	0.454085	-4.864377	0.068195	-0.094828	-0.089095	-0.688893	-0.372566	0.615416	0.223466	0.788038	-0.337023	0.464193	0	0
38228	8.496248	0.480832	-4.848185	0.060817	-0.068765	-0.093743	-0.688016	-0.373278	0.617913	0.223196	0.788778	-0.336187	0.463672	0	0
38229	8.515399	0.444332	-4.849139	0.042723	-0.076564	-0.085509	-0.686896	-0.372960	0.616931	0.222977	0.789493	-0.335525	0.463039	0	0
38230	8.501066	0.480800	-4.848365	0.013108	-0.055353	-0.100279	-0.686029	-0.373343	0.618599	0.223159	0.790084	-0.334829	0.462447	0	0
38231	8.472259	0.522278	-4.851849	0.018692	-0.035230	-0.098465	-0.685887	-0.373216	0.618889	0.223327	0.790596	-0.334082	0.462030	0	0
38232	8.450274	0.532707	-4.894438	0.006198	-0.026640	-0.087496	-0.684184	-0.373801	0.618552	0.223599	0.790995	-0.333453	0.461670	0	0
38233	8.477484	0.565437	-4.817945	0.009833	0.004867	-0.091196	-0.683036	-0.374440	0.619493	0.223936	0.791278	-0.332715	0.461555	0	0
38234	8.514433	0.548462	-5.017511	0.025365	0.065125	-0.098604	-0.682725	-0.376473	0.619788	0.224413	0.791332	-0.331703	0.461959	0	0
38235	8.548005	0.549190	-4.728898	0.042156	0.059863	-0.119650	-0.682883	-0.376373	0.617812	0.224808	0.791526	-0.330466	0.462321	0	0
38236	8.611594	0.529354	-4.910155	0.032792	0.073408	-0.129778	-0.682903	-0.375457	0.616736	0.225396	0.791658	-0.329152	0.462744	0	0
38237	8.564304	0.593967	-4.821006	0.054901	0.082205	-0.124241	-0.683187	-0.375446	0.616597	0.225784	0.791790	-0.327769	0.463312	0	0
38238	8.555037	0.603142	-4.777120	0.064258	0.107623	-0.118757	-0.684039	-0.375685	0.615882	0.226183	0.791795	-0.326317	0.464132	0	0
38239	8.516354	0.584127	-4.785460	0.084581	0.107120	-0.111387	-0.683746	-0.377341	0.614359	0.226357	0.791832	-0.324840	0.465020	0	0
38240	8.588084	0.579717	-4.855806	0.054788	0.089676	-0.094888	-0.683053	-0.376736	0.613540	0.226661	0.791817	-0.323662	0.465719	0	0
38241	8.627115	0.612759	-4.808739	0.065368	0.051635	-0.105802	-0.683069	-0.375179	0.614062	0.226779	0.792048	-0.322443	0.466114	0	0
38242	8.588973	0.665968	-4.777979	0.040883	0.045629	-0.096663	-0.683485	-0.376285	0.613288	0.227057	0.792210	-0.321412	0.466415	0	0
38243	8.564991	0.709839	-4.781628	0.042968	0.033917	-0.085628	-0.683211	-0.375975	0.612738	0.227201	0.792406	-0.320497	0.466642	0	0
38244	8.512047	0.714971	-4.774783	0.030182	0.024629	-0.083813	-0.683638	-0.375689	0.612902	0.227437	0.792599	-0.319665	0.466770	0	0
38245	8.487652	0.691272	-4.803012	0.010639	0.014116	-0.060906	-0.682773	-0.376590	0.613404	0.227657	0.792734	-0.319141	0.466791	0	0
38246	8.382132	0.710648	-4.745797	0.003143	0.014493	-0.067362	-0.681944	-0.376089	0.611727	0.227998	0.792859	-0.318590	0.466789	0	0
38247	8.286186	0.666653	-4.670030	-0.020825	0.016586	-0.039911	-0.684611	-0.376569	0.613565	0.228377	0.792844	-0.318373	0.466777	0	0
38248	8.107735	0.555952	-4.639922	-0.068514	0.001947	-0.008840	-0.684026	-0.378550	0.612727	0.228972	0.792678	-0.318649	0.466580	0	0
38249	7.848839	0.467621	-4.427911	-0.117185	0.011258	0.052462	-0.684896	-0.377219	0.612252	0.229666	0.792172	-0.319627	0.466428	0	0
38250	7.604146	0.360123	-4.240711	-0.204173	0.023230	0.117355	-0.685321	-0.378276	0.610489	0.230813	0.791189	-0.321482	0.466255	0	0
38251	7.530201	0.198352	-4.074743	-0.214656	0.091166	0.197935	-0.686459	-0.379022	0.608469	0.231853	0.789613	-0.323880	0.466753	0	0
38252	7.738515	0.052855	-4.184935	-0.234207	0.200748	0.276651	-0.691315	-0.377089	0.605803	0.233063	0.787202	-0.326716	0.468244	0	0
38253	8.544840	-0.093377	-4.554219	-0.274505	0.364062	0.291135	-0.696156	-0.377374	0.601438	0.235016	0.783878	-0.329484	0.470895	0	0
38254	9.187476	0.034423	-5.017047	-0.307128	0.500519	0.323118	-0.703308	-0.377347	0.591447	0.237549	0.779689	-0.332307	0.474582	0	0
38255	9.653454	-0.029666	-5.184656	-0.355987	0.475526	0.345171	-0.710455	-0.377088	0.582605	0.240227	0.775406	-0.335597	0.477925	0	0
38256	9.709610	-0.075243	-5.071107	-0.446705	0.339277	0.318610	-0.716614	-0.375896	0.574944	0.243304	0.771597	-0.339406	0.479839	0	0
38257	9.309986	-0.023631	-4.732143	-0.522067	0.203026	0.320447	-0.721725	-0.377849	0.569486	0.246441	0.768234	-0.343931	0.480411	0	0
38258	8.665362	-0.128441	-4.534800	-0.517901	0.120217	0.347961	-0.726266	-0.379831	0.564446	0.249159	0.765138	-0.348816	0.480427	0	0
38259	8.520427	-0.302410	-4.506359	-0.570165	0.126418	0.307415	-0.731122	-0.380291	0.557803	0.252439	0.762008	-0.353636	0.480167	0	0
38260	8.914627	-0.049812	-4.741683	-0.507349	0.203146	0.254318	-0.733960	-0.383656	0.551101	0.255801	0.758809	-0.357516	0.480580	0	0
38261	9.294121	0.003324	-4.924617	-0.416995	0.258335	0.205862	-0.736400	-0.384352	0.545554	0.258850	0.755742	-0.360470	0.481572	0	0
38262	9.540005	-0.105896	-4.866890	-0.350009	0.229269	0.181302	-0.743081	-0.385005	0.540476	0.261448	0.753041	-0.362953	0.482535	0	0
38263	9.393745	-0.179311	-4.741122	-0.346513	0.166614	0.181369	-0.744954	-0.385177	0.535807	0.263735	0.750655	-0.365608	0.483002	0	0
38264	8.914354	-0.356652	-4.647052	-0.382202	0.098852	0.221648	-0.747927	-0.386987	0.532604	0.265895	0.748322	-0.368877	0.482953	0	0
38265	8.532977	-0.591858	-4.629492	-0.372365	0.016688	0.254708	-0.749364	-0.388428	0.527284	0.267454	0.746296	-0.372594	0.482374	0	0
38266	8.376801	-0.707941	-4.211351	-0.301563	-0.024961	0.238356	-0.749408	-0.386712	0.524558	0.268464	0.744685	-0.375916	0.481725	0	0
38267	8.237199	-0.777966	-4.160691	-0.258531	-0.014074	0.238381	-0.749984	-0.385318	0.525643	0.269125	0.743151	-0.379036	0.481280	0	0
38268	8.267863	-0.915375	-3.877701	-0.214077	-0.028195	0.225637	-0.753122	-0.384593	0.523593	0.269524	0.741821	-0.381840	0.480891	0	0
38269	8.443138	-0.863612	-3.671351	-0.200134	-0.063739	0.203754	-0.754563	-0.383621	0.521825	0.269719	0.740800	-0.384551	0.480195	0	0
38270	8.844189	-0.851186	-3.543752	-0.160580	-0.051107	0.176378	-0.755169	-0.381385	0.520413	0.269868	0.739901	-0.386789	0.479700	0	0
38271	9.136041	-0.678803	-3.891719	-0.151203	-0.032608	0.114054	-0.754314	-0.381167	0.521552	0.270245	0.739199	-0.388514	0.479176	0	0
38272	9.321429	-0.685394	-4.219961	-0.201004	-0.064773	0.101192	-0.755164	-0.381283	0.521269	0.270997	0.738540	-0.390422	0.478215	0	0
38273	9.675896	-0.586560	-4.541762	-0.276986	-0.093734	0.067224	-0.755166	-0.381269	0.520987	0.272283	0.737965	-0.392566	0.476616	0	0
38274	9.551331	-0.352820	-4.545242	-0.358061	-0.157145	0.053415	-0.752295	-0.385142	0.519866	0.274055	0.737493	-0.395114	0.474219	0	0
38275	9.356720	-0.261524	-4.199193	-0.334641	-0.282491	0.053644	-0.751402	-0.388337	0.520224	0.275077	0.737689	-0.397938	0.470949	0	0
38276	9.327663	-0.058633	-4.303067	-0.413729	-0.318424	0.042560	-0.748534	-0.390593	0.521331	0.276661	0.737840	-0.401094	0.467091	0	0
38277	9.175978	0.112952	-4.359080	-0.514949	-0.290954	0.018455	-0.744794	-0.395790	0.520544	0.279130	0.737681	-0.404504	0.462915	0	0
38278	9.054710	0.320730	-4.237244	-0.564707	-0.271611	0.004575	-0.742464	-0.400598	0.521071	0.282175	0.737298	-0.407924	0.458658	0	0
38279	9.129395	0.344620	-4.249544	-0.543552	-0.218206	0.003633	-0.739578	-0.406020	0.519286	0.285199	0.736731	-0.411121	0.454827	0	0
38280	9.223884	0.369894	-4.194940	-0.484150	-0.175637	-0.002715	-0.737267	-0.410314	0.518145	0.288057	0.736120	-0.413821	0.451556	0	0
38281	9.223479	0.338893	-4.233775	-0.414762	-0.168092	-0.009021	-0.733383	-0.415398	0.517931	0.290383	0.735707	-0.416174	0.448566	0	0
38282	8.964976	0.323047	-4.001981	-0.348565	-0.185803	0.005765	-0.731799	-0.418506	0.516304	0.292152	0.735468	-0.418339	0.445788	0	0
38283	8.687160	0.351302	-3.793333	-0.311217	-0.214593	0.037949	-0.729512	-0.420534	0.515871	0.293305	0.735343	-0.420694	0.443012	0	0
38284	8.437577	0.458595	-3.706002	-0.296460	-0.208750	0.077390	-0.727735	-0.424476	0.519433	0.294267	0.735037	-0.423208	0.440480	0	0
38285	8.346246	0.522242	-3.702172	-0.281302	-0.154446	0.092004	-0.726605	-0.424752	0.518839	0.295211	0.734487	-0.425638	0.438420	0	0
38286	8.423210	0.709758	-3.800449	-0.282320	-0.093110	0.082774	-0.725320	-0.426831	0.516854	0.296529	0.733675	-0.427778	0.436804	0	0
38287	8.486266	0.925683	-3.840048	-0.320678	-0.037632	0.080824	-0.726008	-0.429059	0.515587	0.298307	0.732528	-0.429941	0.435392	0	0
38288	8.583869	1.157023	-3.781802	-0.347179	0.009752	0.044055	-0.725590	-0.431158	0.511342	0.300705	0.731225	-0.431765	0.434127	0	0
38289	8.702302	1.301904	-3.797364	-0.345903	0.065618	0.018326	-0.725455	-0.432979	0.507401	0.303383	0.729804	-0.433257	0.433166	0	0
38290	8.942377	1.362741	-3.938800	-0.334690	0.116984	0.021995	-0.725989	-0.437413	0.504152	0.306241	0.728151	-0.434531	0.432661	0	0
38291	9.237206	1.317043	-4.121628	-0.331217	0.148083	0.010993	-0.727127	-0.438691	0.501249	0.309199	0.726431	-0.435640	0.432334	0	0
38292	9.467204	1.273836	-4.275443	-0.344032	0.175097	0.007294	-0.728689	-0.442225	0.494665	0.312433	0.724541	-0.436657	0.432154	0	0
38293	9.533421	1.173116	-4.394522	-0.338823	0.151713	-0.001841	-0.729821	-0.444997	0.489968	0.315512	0.722816	-0.437680	0.431769	0	0
38294	9.429179	0.938354	-4.375246	-0.315607	0.119218	0.047744	-0.731235	-0.447109	0.486590	0.318113	0.721061	-0.439030	0.431424	0	0
38295	9.156885	0.781739	-4.308110	-0.310389	0.062160	0.077124	-0.732643	-0.449257	0.483918	0.320248	0.719449	-0.440774	0.430758	0	0
38296	8.834582	0.748831	-4.216558	-0.305375	0.009210	0.099166	-0.734055	-0.451111	0.481123	0.322063	0.717959	-0.442791	0.429820	0	0
38297	8.420674	0.804439	-4.166898	-0.321838	-0.001063	0.100905	-0.735480	-0.452363	0.477799	0.323893	0.716462	-0.444948	0.428715	0	0
38298	8.359499	0.960834	-4.042814	-0.305387	0.023832	0.099078	-0.736048	-0.453275	0.476047	0.325767	0.714895	-0.446908	0.427873	0	0
38299	8.453669	1.034767	-4.359874	-0.358079	0.090116	0.071365	-0.737478	-0.454895	0.471424	0.328381	0.713005	-0.448701	0.427150	0	0
38300	8.633335	1.138464	-4.230647	-0.363530	0.116163	0.036506	-0.738599	-0.457333	0.468731	0.331342	0.711114	-0.450149	0.426491	0	0
38301	8.853794	1.236617	-4.431495	-0.426355	0.140953	0.010711	-0.740159	-0.460746	0.462581	0.334921	0.709032	-0.451618	0.425608	0	0
38302	8.940851	1.257415	-4.400797	-0.395508	0.173861	-0.002104	-0.739016	-0.464152	0.458389	0.338522	0.706939	-0.452719	0.425072	0	0
38303	8.833231	1.273827	-4.302460	-0.370982	0.135026	0.030103	-0.740151	-0.467442	0.452525	0.341588	0.704955	-0.454093	0.424447	0	0
38304	8.686241	1.172424	-4.258975	-0.354103	0.084029	0.050356	-0.742985	-0.469764	0.448014	0.344256	0.703123	-0.455681	0.423628	0	0
38305	8.579824	1.120196	-4.286737	-0.372242	0.057796	0.058588	-0.742990	-0.472395	0.443031	0.346849	0.701313	-0.457512	0.422538	0	0
38306	8.541226	1.171763	-4.313944	-0.372147	0.040893	0.064120	-0.742989	-0.474529	0.439638	0.349379	0.699519	-0.459408	0.421369	0	0
38307	8.518922	1.234651	-4.109795	-0.348552	0.013398	0.060551	-0.742711	-0.475965	0.436569	0.351584	0.697951	-0.461295	0.420070	0	0
38308	8.539961	1.353386	-3.933474	-0.306086	-0.015448	0.079062	-0.744146	-0.477025	0.432266	0.353323	0.696539	-0.463204	0.418853	0	0
38309	8.535238	1.421543	-3.949761	-0.291234	-0.060444	0.092019	-0.743589	-0.477912	0.429654	0.354648	0.695324	-0.465319	0.417406	0	0
38310	8.645250	1.422219	-4.057739	-0.284015	-0.067809	0.123263	-0.743872	-0.478971	0.427890	0.355799	0.693990	-0.467619	0.416075	0	0
38311	8.664018	1.479072	-4.147446	-0.256007	-0.109684	0.114220	-0.744162	-0.478393	0.427929	0.356551	0.692988	-0.469907	0.414519	0	0
38312	8.678474	1.530194	-4.169393	-0.214233	-0.133194	0.105174	-0.745147	-0.478808	0.427912	0.356980	0.692247	-0.472015	0.412991	0	0
38313	8.609273	1.450769	-4.358150	-0.196340	-0.204508	0.096113	-0.744845	-0.479326	0.429577	0.356942	0.691925	-0.474261	0.410986	0	0
38314	8.767109	1.271264	-4.437689	-0.185563	-0.257682	0.092551	-0.743111	-0.481954	0.429821	0.356629	0.691845	-0.476600	0.408678	0	0
38315	9.063601	1.131730	-4.676748	-0.175137	-0.230787	0.136607	-0.741981	-0.481160	0.430852	0.356147	0.691501	-0.479123	0.406727	0	0
38316	9.162867	1.041728	-4.888783	-0.120400	-0.177208	0.193518	-0.742276	-0.479224	0.432535	0.355350	0.690830	-0.481598	0.405639	0	0
38317	9.436848	0.914225	-4.928847	-0.067809	-0.141418	0.240398	-0.743445	-0.476067	0.433027	0.354126	0.689994	-0.484077	0.405182	0	0
38318	9.467636	0.881478	-4.674165	0.011505	-0.176045	0.199327	-0.743455	-0.473481	0.436024	0.352393	0.689748	-0.486046	0.404754	0	0
38319	9.460277	0.911703	-4.393491	0.068011	-0.212847	0.195838	-0.743507	-0.467994	0.438494	0.350061	0.689886	-0.487911	0.404298	0	0
38320	9.323302	0.833964	-4.311578	0.054635	-0.230286	0.210480	-0.744043	-0.467498	0.443206	0.347716	0.689945	-0.489965	0.403738	0	0
38321	9.113345	0.728676	-4.306828	-0.021182	-0.208119	0.212068	-0.742519	-0.463475	0.445711	0.345951	0.689660	-0.492277	0.402928	0	0
38322	8.781556	0.656544	-4.178944	-0.081509	-0.185923	0.211833	-0.743953	-0.461617	0.446408	0.344752	0.689048	-0.494726	0.402002	0	0
38323	8.748313	0.660799	-4.117284	-0.095187	-0.172832	0.177831	-0.742516	-0.461102	0.450111	0.343805	0.688522	-0.496969	0.400947	0	0
38324	8.570107	0.544791	-4.053403	-0.139250	-0.168679	0.171258	-0.743396	-0.457718	0.451748	0.343245	0.687833	-0.499302	0.399707	0	0
38325	8.358685	0.267134	-3.854064	-0.194098	-0.179737	0.172917	-0.743954	-0.458283	0.451718	0.342960	0.687006	-0.501922	0.398090	0	0
38326	8.050933	0.043718	-3.670092	-0.247821	-0.184114	0.216763	-0.743819	-0.457452	0.452336	0.342882	0.685763	-0.505044	0.396348	0	0
38327	7.899196	-0.272413	-3.526377	-0.273906	-0.103731	0.258711	-0.743835	-0.456162	0.452417	0.343179	0.683909	-0.508295	0.395136	0	0
38328	8.063767	-0.531594	-3.635674	-0.331248	0.053140	0.286783	-0.746991	-0.455067	0.448690	0.344587	0.681065	-0.511396	0.394823	0	0
38329	8.612247	-0.299699	-3.855164	-0.367018	0.234845	0.300339	-0.749581	-0.455309	0.442748	0.347068	0.677312	-0.514113	0.395576	0	0
38330	9.171003	0.045644	-4.040482	-0.342873	0.347004	0.304053	-0.754745	-0.454024	0.435792	0.349975	0.673141	-0.516333	0.397239	0	0
38331	9.792373	0.210125	-4.154438	-0.304613	0.364261	0.262053	-0.759348	-0.452590	0.428557	0.352834	0.669247	-0.518062	0.399034	0	0
38332	10.040958	0.287504	-4.448264	-0.283804	0.276354	0.192557	-0.763517	-0.452145	0.420831	0.355402	0.666105	-0.519521	0.400115	0	0
38333	9.922143	0.373239	-4.269343	-0.351776	0.151548	0.126552	-0.766815	-0.451845	0.415780	0.357999	0.663566	-0.521265	0.399750	0	0
38334	9.462739	0.301158	-4.438628	-0.449464	0.046406	0.040158	-0.768516	-0.454989	0.410073	0.361068	0.661521	-0.523174	0.397880	0	0
38335	8.861244	0.176958	-4.264763	-0.427412	0.008944	0.047453	-0.767096	-0.457568	0.406497	0.363726	0.659668	-0.525188	0.395878	0	0
38336	8.370207	-0.015636	-4.112385	-0.391323	0.046509	0.093206	-0.768792	-0.459151	0.404146	0.366188	0.657532	-0.527195	0.394492	0	0
38337	8.239853	-0.185046	-4.069966	-0.274735	0.095075	0.137344	-0.770233	-0.459774	0.399728	0.367926	0.655403	-0.528868	0.394177	0	0
38338	8.336242	-0.278411	-4.030700	-0.222650	0.137492	0.164912	-0.772537	-0.458440	0.396716	0.369470	0.653133	-0.530334	0.394532	0	0
38339	8.501205	-0.181502	-3.929954	-0.127801	0.161014	0.152270	-0.775674	-0.459188	0.392448	0.370530	0.651195	-0.531274	0.395475	0	0
38340	8.706785	-0.118417	-3.859934	-0.062781	0.155343	0.121266	-0.777134	-0.456645	0.390921	0.371293	0.649668	-0.531751	0.396628	0	0
38341	8.838749	-0.211040	-3.894459	0.021046	0.129080	0.110474	-0.778301	-0.455492	0.388312	0.371376	0.648624	-0.531944	0.397998	0	0
38342	8.882421	-0.197232	-3.862185	0.108465	0.072750	0.031836	-0.778759	-0.453163	0.387896	0.370942	0.648533	-0.531464	0.399191	0	0
38343	8.900834	-0.204934	-3.660019	0.188479	-0.013040	-0.046773	-0.780314	-0.452083	0.389821	0.369809	0.649508	-0.530494	0.399946	0	0
38344	9.047167	-0.277703	-3.733495	0.252842	-0.058016	-0.097910	-0.778539	-0.450716	0.391842	0.368258	0.651157	-0.529076	0.400572	0	0
38345	9.171141	-0.334796	-3.881021	0.274226	-0.099301	-0.116141	-0.777654	-0.451067	0.395780	0.366383	0.653151	-0.527623	0.400962	0	0
38346	9.203049	-0.390375	-4.092729	0.303565	-0.121675	-0.112386	-0.775813	-0.449240	0.398995	0.364216	0.655306	-0.526132	0.401380	0	0
38347	9.163383	-0.456452	-4.207622	0.274401	-0.159768	-0.105065	-0.772633	-0.450475	0.405549	0.361968	0.657470	-0.524961	0.401408	0	0
38348	9.229686	-0.542689	-4.321779	0.237290	-0.167180	-0.055580	-0.770510	-0.448509	0.408770	0.359761	0.659255	-0.524262	0.401378	0	0
38349	9.158085	-0.336068	-4.320169	0.225154	-0.139113	-0.031773	-0.769641	-0.446908	0.413965	0.357642	0.660761	-0.523689	0.401543	0	0
38350	9.156560	-0.222964	-4.254155	0.250516	-0.157400	-0.004146	-0.767217	-0.445188	0.419152	0.355186	0.662274	-0.523233	0.401825	0	0
38351	9.236650	-0.034280	-4.260751	0.192675	-0.188295	-0.007831	-0.766504	-0.443767	0.422211	0.352924	0.663726	-0.523116	0.401576	0	0
38352	9.343927	0.270103	-4.228961	0.107836	-0.222730	-0.028053	-0.765345	-0.443678	0.425890	0.351164	0.665111	-0.523299	0.400587	0	0
38353	9.710278	0.569822	-4.346992	-0.020906	-0.183805	-0.055767	-0.761922	-0.444149	0.428521	0.350533	0.666036	-0.523697	0.399079	0	0
38354	9.957903	0.822732	-4.528523	0.011864	-0.108499	-0.068578	-0.759083	-0.444240	0.429480	0.350168	0.666835	-0.523590	0.398204	0	0
38355	9.868390	0.709347	-4.525915	0.094879	-0.119091	-0.111563	-0.757343	-0.445703	0.432348	0.349328	0.668196	-0.522924	0.397536	0	0
38356	9.513776	0.622964	-4.228182	0.197569	-0.171463	-0.166417	-0.754470	-0.446794	0.436079	0.347780	0.670401	-0.521640	0.396867	0	0
38357	8.931463	0.647966	-3.800536	0.255119	-0.195442	-0.202195	-0.751002	-0.445257	0.440557	0.345825	0.673083	-0.519986	0.396205	0	0
38358	8.242911	0.825600	-3.483762	0.278302	-0.162956	-0.226172	-0.748118	-0.445879	0.446442	0.344007	0.675828	-0.517938	0.395796	0	0
38359	7.734762	1.078133	-3.240882	0.296214	-0.119800	-0.242785	-0.746344	-0.448477	0.451930	0.342322	0.678542	-0.515569	0.395708	0	0
38360	7.637470	1.364003	-3.167745	0.280454	-0.028454	-0.292482	-0.743355	-0.447829	0.455343	0.341436	0.681084	-0.512586	0.395983	0	0
38361	8.005941	1.678843	-3.329236	0.255852	0.117943	-0.336679	-0.739640	-0.450220	0.456008	0.341612	0.683177	-0.508904	0.396972	0	0
38362	8.596877	1.858378	-3.644861	0.246781	0.258709	-0.347781	-0.737800	-0.451578	0.453780	0.342628	0.684721	-0.504677	0.398828	0	0
38363	9.192180	1.880135	-3.952016	0.216980	0.326864	-0.375350	-0.736650	-0.452497	0.454562	0.344274	0.686012	-0.500143	0.400898	0	0
38364	9.893489	1.915811	-4.267876	0.220227	0.279857	-0.387046	-0.736893	-0.457515	0.451415	0.345718	0.687542	-0.495652	0.402609	0	0
38365	9.953387	1.759210	-4.556170	0.209454	0.164733	-0.369471	-0.736303	-0.460322	0.449817	0.346572	0.689394	-0.491721	0.403528	0	0
38366	9.659408	1.556404	-4.469201	0.209728	0.001106	-0.343613	-0.732619	-0.460542	0.450193	0.346524	0.691766	-0.488518	0.403399	0	0
38367	9.012695	1.472321	-4.549431	0.163078	-0.095396	-0.299666	-0.729705	-0.463997	0.455191	0.346132	0.694142	-0.486141	0.402524	0	0
38368	8.575254	1.329550	-4.343174	0.129995	-0.161746	-0.298821	-0.726677	-0.467028	0.457382	0.345653	0.696658	-0.484119	0.401023	0	0
38369	8.166954	1.520332	-4.249363	0.137582	-0.145883	-0.288794	-0.720674	-0.469198	0.461581	0.345141	0.699080	-0.482082	0.399701	0	0
38370	8.094861	1.686350	-4.293896	0.164814	-0.052007	-0.305397	-0.718929	-0.471227	0.464271	0.344965	0.701293	-0.479483	0.399103	0	0
38371	8.120309	1.913086	-4.216072	0.230530	0.061963	-0.321003	-0.714643	-0.473525	0.465787	0.344922	0.703343	-0.476119	0.399560	0	0
38372	8.267298	1.980345	-4.245286	0.274514	0.112838	-0.357659	-0.713480	-0.476382	0.465030	0.344963	0.705501	-0.472133	0.400449	0	0
38373	8.424129	1.969129	-4.214992	0.274655	0.141471	-0.389786	-0.710065	-0.477077	0.466370	0.345250	0.707683	-0.467813	0.401421	0	0
38374	8.511152	1.985110	-4.186740	0.259855	0.127071	-0.394357	-0.707214	-0.479099	0.465650	0.345593	0.709874	-0.463554	0.402197	0	0
38375	8.559778	2.005965	-4.140112	0.280499	0.112874	-0.373174	-0.706888	-0.481481	0.467198	0.345624	0.712081	-0.459403	0.403031	0	0
38376	8.497439	2.049763	-4.118171	0.270787	0.080377	-0.321763	-0.702063	-0.481638	0.468842	0.345366	0.714133	-0.455758	0.403759	0	0
38377	8.488379	1.980526	-4.014415	0.231405	0.032215	-0.284152	-0.700460	-0.484326	0.470359	0.345010	0.716062	-0.452700	0.404086	0	0
38378	8.547587	2.155759	-3.911619	0.219343	-0.004692	-0.251038	-0.697881	-0.485616	0.472379	0.344441	0.717937	-0.450053	0.404203	0	0
38379	8.598085	2.279977	-3.977917	0.226592	-0.023512	-0.182146	-0.695322	-0.485990	0.473323	0.343451	0.719599	-0.447926	0.404452	0	0
38380	8.643547	2.338755	-4.044454	0.258916	-0.011531	-0.137123	-0.693910	-0.484531	0.475385	0.342100	0.721111	-0.445955	0.405081	0	0
38381	8.584605	2.316714	-4.177663	0.338327	-0.061545	-0.104794	-0.693455	-0.484848	0.478761	0.339819	0.722951	-0.444053	0.405811	0	0
38382	8.656663	2.331246	-4.214080	0.450393	-0.085097	-0.085251	-0.691614	-0.482490	0.482859	0.336541	0.725159	-0.441924	0.406924	0	0
38383	8.864714	2.225233	-4.374732	0.562732	-0.051751	-0.062123	-0.689789	-0.478446	0.487772	0.332493	0.727497	-0.439365	0.408846	0	0
38384	8.923399	2.027532	-4.491745	0.703413	-0.016398	-0.074774	-0.688393	-0.472643	0.495066	0.327611	0.730179	-0.436014	0.411584	0	0
38385	9.138113	1.746848	-4.651369	0.814938	0.002176	-0.081931	-0.689002	-0.465865	0.500739	0.322011	0.733144	-0.432055	0.414895	0	0
38386	9.059744	1.442276	-4.684241	0.946654	-0.044368	-0.079834	-0.687046	-0.459368	0.508355	0.315209	0.736650	-0.427698	0.418407	0	0
38387	8.811645	1.317027	-4.617806	1.062973	-0.107796	-0.103436	-0.686526	-0.450071	0.518001	0.307348	0.740823	-0.422819	0.421832	0	0
38388	8.665681	1.286999	-4.472442	1.099334	-0.157443	-0.106988	-0.684298	-0.440590	0.529202	0.298982	0.745236	-0.417878	0.424983	0	0
38389	8.466091	1.282808	-4.416694	1.079495	-0.119198	-0.099791	-0.683529	-0.429501	0.537400	0.290862	0.749315	-0.412894	0.428305	0	0
38390	8.401795	1.428270	-4.379523	1.077600	-0.041328	-0.109083	-0.680183	-0.419688	0.547336	0.283077	0.752999	-0.407587	0.432126	0	0
38391	8.417687	1.420780	-4.191755	1.085824	-0.000413	-0.147663	-0.679654	-0.411374	0.556496	0.275538	0.756603	-0.401775	0.436128	0	0
38392	8.373616	1.266887	-3.906077	1.117630	-0.024845	-0.187961	-0.678996	-0.402454	0.564984	0.267796	0.760463	-0.395554	0.439908	0	0
38393	8.566641	1.030942	-3.774733	1.142132	0.002687	-0.233829	-0.676809	-0.392069	0.572416	0.260152	0.764355	-0.388732	0.443813	0	0
38394	8.793713	0.832560	-3.929451	1.221594	0.065877	-0.246608	-0.677756	-0.379254	0.581163	0.252154	0.768106	-0.381255	0.448414	0	0
38395	8.993503	0.523525	-4.137012	1.189389	0.111036	-0.260521	-0.677257	-0.369300	0.589151	0.244614	0.771515	-0.373626	0.453136	0	0
38396	9.050814	0.489883	-4.190100	1.206556	0.093199	-0.301745	-0.675927	-0.359521	0.594569	0.237013	0.775076	-0.365611	0.457613	0	0
38397	9.007114	0.383440	-4.186744	1.217908	0.013132	-0.349336	-0.674553	-0.351861	0.602121	0.229225	0.779090	-0.357284	0.461329	0	0
38398	8.818419	0.315330	-4.252597	1.235040	-0.047266	-0.387799	-0.670950	-0.339771	0.612480	0.221214	0.783426	-0.348680	0.464469	0	0
38399	8.538713	0.115180	-4.190300	1.230808	-0.042271	-0.410848	-0.670433	-0.331783	0.619494	0.213337	0.787683	-0.339823	0.467508	0	0
38400	8.473969	-0.095350	-4.370417	1.215898	-0.013733	-0.425659	-0.665989	-0.321260	0.626346	0.205703	0.791684	-0.330839	0.470605	0	0
38401	8.822688	-0.258273	-4.700956	1.225080	0.081764	-0.435848	-0.664206	-0.312316	0.633975	0.198330	0.795166	-0.321442	0.474395	0	0
38402	9.179799	-0.291573	-4.936758	1.271572	0.194206	-0.454222	-0.664876	-0.300800	0.639804	0.190988	0.798122	-0.311421	0.479105	0	0
38403	9.373886	-0.085472	-4.855713	1.343769	0.233018	-0.459569	-0.665275	-0.289751	0.643335	0.183190	0.800894	-0.300856	0.484248	0	0
38404	9.366112	-0.035687	-4.946888	1.370381	0.118145	-0.479516	-0.664843	-0.277014	0.647388	0.174887	0.804156	-0.290180	0.488409	0	0
38405	8.996593	0.051985	-4.780318	1.376634	0.037034	-0.510634	-0.662400	-0.264748	0.654510	0.166418	0.807752	-0.279273	0.491781	0	0
38406	8.594993	0.068031	-4.680651	1.377944	0.014215	-0.562062	-0.661506	-0.253699	0.660578	0.158081	0.811425	-0.267944	0.494778	0	0
38407	8.289825	0.122340	-4.591587	1.394014	0.039246	-0.613511	-0.658335	-0.244221	0.665676	0.149909	0.814961	-0.255995	0.497828	0	0
38408	8.088600	0.136323	-4.443869	1.431109	0.093907	-0.668618	-0.658143	-0.233462	0.672017	0.141807	0.818218	-0.243297	0.501215	0	0
38409	8.097065	0.158501	-4.294277	1.532831	0.148953	-0.701530	-0.657743	-0.218145	0.676232	0.133140	0.821212	-0.229649	0.505119	0	0
38410	8.236968	0.167023	-4.280129	1.596447	0.237723	-0.726289	-0.657594	-0.205936	0.679405	0.124225	0.823651	-0.215303	0.509717	0	0
38411	8.488947	0.010956	-4.348544	1.625500	0.298460	-0.741900	-0.657886	-0.193221	0.681196	0.115257	0.825591	-0.200522	0.514691	0	0
38412	8.651682	-0.110187	-4.442379	1.577940	0.331080	-0.745703	-0.659433	-0.180864	0.684819	0.106716	0.827046	-0.185870	0.519672	0	0
38413	8.800214	-0.246307	-4.497132	1.516168	0.322030	-0.729284	-0.662677	-0.169817	0.686393	0.098564	0.828205	-0.171611	0.524319	0	0
38414	8.874537	-0.353492	-4.500610	1.447778	0.271768	-0.716493	-0.665408	-0.155944	0.685871	0.090782	0.829303	-0.157831	0.528303	0	0
38415	8.896351	-0.470941	-4.434557	1.399985	0.225918	-0.686246	-0.667070	-0.146799	0.687594	0.083154	0.830343	-0.144543	0.531717	0	0
38416	8.882070	-0.554076	-4.376592	1.316612	0.202153	-0.654270	-0.668602	-0.136523	0.689669	0.075985	0.831195	-0.131968	0.534721	0	0
38417	8.857745	-0.568141	-4.399930	1.220291	0.191703	-0.628758	-0.669730	-0.126271	0.689189	0.069457	0.831831	-0.120083	0.537413	0	0
38418	8.911639	-0.535911	-4.300282	1.102365	0.200866	-0.591362	-0.670830	-0.118171	0.688573	0.063696	0.832140	-0.109126	0.539979	0	0
38419	8.852135	-0.522141	-4.211008	1.000630	0.177254	-0.561251	-0.672896	-0.110999	0.689609	0.058593	0.832362	-0.098959	0.542170	0	0
38420	8.817038	-0.548111	-4.064932	0.915490	0.136638	-0.524657	-0.674270	-0.103877	0.688510	0.053944	0.832609	-0.089577	0.543900	0	0
38421	8.754216	-0.581518	-4.072463	0.850069	0.083956	-0.502698	-0.675308	-0.099466	0.689788	0.049673	0.833007	-0.080747	0.545080	0	0
38422	8.681060	-0.633151	-4.161854	0.761135	0.040010	-0.471631	-0.675376	-0.093485	0.691014	0.045928	0.833495	-0.072683	0.545797	0	0
38423	8.684544	-0.667435	-4.319218	0.693883	0.010541	-0.452456	-0.675714	-0.088906	0.691587	0.042616	0.834044	-0.065148	0.546178	0	0
38424	8.750231	-0.679424	-4.543982	0.618219	-0.026098	-0.404826	-0.674356	-0.084612	0.691560	0.039645	0.834672	-0.058439	0.546201	0	0
38425	8.792650	-0.602448	-4.699661	0.558244	-0.065708	-0.385594	-0.673520	-0.082155	0.693973	0.037044	0.835447	-0.052230	0.545827	0	0
38426	8.945737	-0.569847	-4.859768	0.458554	-0.115639	-0.345301	-0.673826	-0.078958	0.696302	0.035029	0.836396	-0.046919	0.544989	0	0
38427	8.964730	-0.479242	-4.934769	0.368381	-0.204467	-0.286593	-0.670721	-0.077361	0.697931	0.033401	0.837754	-0.042621	0.543356	0	0
38428	8.969226	-0.395783	-5.011690	0.276905	-0.253309	-0.281176	-0.668159	-0.077224	0.700182	0.032494	0.839316	-0.038881	0.541278	0	0
38429	8.868633	-0.371752	-4.942552	0.193505	-0.308556	-0.246398	-0.662776	-0.076010	0.703041	0.032067	0.841129	-0.035904	0.538688	0	0
38430	8.875267	-0.350570	-4.718017	0.113220	-0.364449	-0.231773	-0.658787	-0.074901	0.708457	0.032223	0.843186	-0.033493	0.535609	0	0
38431	8.988097	-0.174336	-4.537507	0.005850	-0.311819	-0.213655	-0.654740	-0.079177	0.712260	0.033194	0.844917	-0.031801	0.532919	0	0
38432	8.965940	0.095613	-4.402064	-0.124711	-0.230879	-0.175456	-0.650725	-0.082734	0.713132	0.035102	0.846140	-0.031095	0.530893	0	0
38433	8.935927	0.416165	-4.058261	-0.275386	-0.229621	-0.127981	-0.648404	-0.086294	0.714587	0.038021	0.847289	-0.031594	0.528826	0	0
38434	8.977379	0.747412	-3.825760	-0.517386	-0.261756	-0.071440	-0.644755	-0.093110	0.717526	0.042691	0.848468	-0.033857	0.526434	0	0
38435	8.990156	1.068004	-3.867627	-0.587840	-0.241460	-0.037605	-0.640487	-0.103705	0.721073	0.047779	0.849476	-0.036772	0.524172	0	0
38436	9.229119	1.275371	-3.904199	-0.520638	-0.159468	0.005607	-0.637442	-0.108565	0.722440	0.052105	0.850031	-0.039658	0.522646	0	0
38437	9.113322	1.417881	-3.981067	-0.471779	-0.156586	-0.014493	-0.635092	-0.115482	0.721984	0.056119	0.850590	-0.042115	0.521128	0	0
38438	8.783331	1.625533	-3.740312	-0.374969	-0.222950	-0.081212	-0.631883	-0.121404	0.724416	0.059631	0.851550	-0.043537	0.519049	0	0
38439	8.461471	1.933315	-3.735930	-0.283804	-0.200019	-0.162754	-0.632767	-0.129591	0.724478	0.062805	0.852473	-0.043772	0.517136	0	0
38440	8.527874	1.905438	-3.861787	-0.244452	-0.107502	-0.171995	-0.629706	-0.135339	0.726356	0.065728	0.852929	-0.043677	0.516028	0	0
38441	8.629813	1.706961	-4.304106	-0.172731	0.032219	-0.139987	-0.628682	-0.137547	0.727058	0.067945	0.852696	-0.043376	0.516151	0	0
38442	8.769249	1.222259	-4.761771	-0.093393	0.154470	-0.062098	-0.627947	-0.139845	0.726766	0.069120	0.851843	-0.043255	0.517411	0	0
38443	9.171924	1.008533	-4.949727	-0.069601	0.224551	-0.001556	-0.632337	-0.141885	0.722854	0.069828	0.850620	-0.043468	0.519307	0	0
38444	9.414680	0.993269	-5.024125	-0.037320	0.254798	0.108616	-0.636035	-0.141186	0.721516	0.069688	0.849203	-0.044445	0.521558	0	0
38445	9.289907	0.973712	-4.947119	-0.054867	0.180883	0.144457	-0.639738	-0.141120	0.718438	0.069492	0.848143	-0.045852	0.523185	0	0
38446	8.971363	1.182329	-4.784083	-0.087225	0.100278	0.106872	-0.641174	-0.140312	0.717085	0.069713	0.847490	-0.047180	0.524095	0	0
38447	8.572980	1.367676	-4.652030	-0.073952	0.077205	0.059167	-0.643998	-0.140570	0.717380	0.070081	0.846993	-0.048034	0.524770	0	0
38448	8.270057	1.417381	-4.582404	-0.059220	0.106905	-0.008808	-0.644699	-0.141795	0.716176	0.070674	0.846377	-0.048229	0.525667	0	0
38449	8.155032	1.397565	-4.491272	-0.033128	0.185776	-0.067634	-0.647128	-0.141490	0.713668	0.071419	0.845396	-0.047714	0.527188	0	0
38450	8.204587	1.331429	-4.288236	-0.025490	0.253543	-0.062216	-0.649395	-0.142232	0.711942	0.072075	0.844051	-0.047173	0.529300	0	0
38451	8.307039	1.279754	-4.106408	-0.044105	0.263570	-0.075094	-0.653371	-0.142757	0.709255	0.072994	0.842644	-0.046594	0.531461	0	0
38452	8.383229	1.228518	-3.583004	-0.110258	0.184663	-0.076908	-0.655938	-0.142334	0.707322	0.074407	0.841598	-0.046426	0.532935	0	0
38453	8.435555	1.211192	-3.043994	-0.249698	0.052462	-0.076943	-0.658587	-0.146512	0.705386	0.076972	0.841153	-0.047078	0.533217	0	0
38454	8.527511	1.278162	-3.022841	-0.541476	-0.060025	-0.028669	-0.659198	-0.154244	0.704907	0.081643	0.841039	-0.049802	0.532454	0	0
38455	8.693163	1.194460	-3.377419	-0.747443	-0.133285	0.006843	-0.658793	-0.163467	0.705175	0.087859	0.841096	-0.053951	0.530969	0	0
38456	8.747538	1.107418	-3.785830	-0.790107	-0.200660	0.059153	-0.656982	-0.171995	0.705474	0.094069	0.841389	-0.058847	0.528916	0	0
38457	9.773907	0.957625	-4.366272	-0.887460	-0.075640	0.133271	-0.654891	-0.180908	0.704754	0.100819	0.840825	-0.064733	0.527881	0	0
38458	9.918223	0.716684	-4.919152	-0.903205	0.089078	0.244896	-0.656762	-0.191357	0.701425	0.107166	0.839230	-0.071498	0.528296	0	0
38459	9.017420	0.073529	-4.590129	-0.918589	-0.214443	0.175319	-0.655770	-0.204968	0.697161	0.113822	0.839197	-0.078054	0.526023	0	0
38460	8.213982	-0.559142	-3.829884	-0.990900	-0.478955	0.164330	-0.652777	-0.215530	0.700439	0.120889	0.840389	-0.085223	0.521411	0	0
38461	7.902965	-1.394323	-2.876807	-1.052890	-0.479944	0.274142	-0.646842	-0.225172	0.701620	0.127907	0.841308	-0.093605	0.516797	0	0
38462	8.994666	-1.572558	-3.720755	-1.128079	-0.113167	0.400220	-0.645021	-0.236018	0.699364	0.135206	0.839995	-0.102967	0.515291	0	0
38463	9.574464	-0.561060	-4.581282	-1.181226	0.274657	0.603468	-0.650316	-0.246780	0.691797	0.142289	0.836268	-0.113767	0.517173	0	0
38464	9.761983	0.137297	-4.313202	-1.169953	0.305984	0.788957	-0.654517	-0.254685	0.684256	0.148327	0.832013	-0.126007	0.519495	0	0
38465	10.444297	0.538069	-3.816767	-1.197599	0.037862	0.811586	-0.659294	-0.261188	0.677660	0.154102	0.828913	-0.138940	0.519473	0	0
38466	10.243494	0.536000	-3.917969	-1.213965	-0.052243	0.685942	-0.664910	-0.268274	0.671459	0.160512	0.826257	-0.151034	0.518386	0	0
38467	9.556963	0.671476	-4.253741	-1.530571	0.024568	0.537332	-0.667089	-0.278572	0.665167	0.170380	0.822733	-0.163378	0.517096	0	0
38468	8.962633	0.790562	-4.501277	-1.612428	-0.017212	0.421505	-0.670768	-0.294226	0.657136	0.181404	0.819252	-0.175208	0.514997	0	0
38469	8.297383	0.673613	-4.472329	-1.465270	-0.063125	0.317096	-0.671591	-0.310873	0.650858	0.191631	0.816253	-0.185479	0.512452	0	0
38470	7.969947	0.416897	-4.326487	-1.275673	-0.082090	0.222876	-0.672320	-0.325124	0.642603	0.200732	0.813722	-0.194010	0.509827	0	0
38471	8.120412	0.179834	-4.089691	-1.061017	-0.096512	0.176522	-0.671797	-0.335806	0.637394	0.208246	0.811678	-0.201076	0.507327	0	0
38472	8.518956	0.228352	-4.299938	-1.184182	-0.009957	0.214772	-0.673722	-0.345409	0.628592	0.216728	0.808749	-0.208857	0.505305	0	0
38473	8.804608	0.277714	-4.153289	-0.928368	-0.003349	0.340127	-0.675632	-0.354831	0.621926	0.222469	0.805990	-0.216340	0.504069	0	0
38474	8.857677	-0.074658	-4.307335	-0.928364	-0.032324	0.409857	-0.676412	-0.361603	0.619525	0.227802	0.803134	-0.224411	0.502714	0	0
38475	8.668290	-0.094539	-4.172358	-0.903511	-0.076546	0.454897	-0.678672	-0.366110	0.612463	0.232543	0.800388	-0.232821	0.501096	0	0
38476	8.485844	-0.284697	-4.002518	-0.785277	-0.105396	0.500068	-0.682204	-0.369411	0.607613	0.236066	0.797864	-0.241021	0.499594	0	0
38477	8.376088	-0.495578	-3.772728	-0.667483	-0.162880	0.531535	-0.683321	-0.371475	0.606078	0.238276	0.795783	-0.249033	0.497932	0	0
38478	8.482849	-0.739077	-3.575403	-0.606334	-0.179130	0.492214	-0.686175	-0.371430	0.603132	0.240196	0.793953	-0.256414	0.496182	0	0
38479	8.573765	-0.598878	-3.408802	-0.538026	-0.226646	0.452099	-0.687295	-0.372812	0.602348	0.241565	0.792598	-0.263281	0.494083	0	0
38480	8.922600	-0.483274	-3.532209	-0.502676	-0.246095	0.407330	-0.687569	-0.373122	0.602898	0.242882	0.791482	-0.269607	0.491809	0	0
38481	9.036165	-0.360905	-3.854509	-0.518237	-0.288563	0.411073	-0.685871	-0.374880	0.600079	0.244095	0.790509	-0.276179	0.489119	0	0
38482	9.501873	-0.129397	-4.182021	-0.499053	-0.297701	0.411257	-0.687272	-0.375201	0.601206	0.245201	0.789565	-0.282617	0.486407	0	0
38483	9.943007	0.193360	-4.609471	-0.563306	-0.224700	0.396471	-0.687701	-0.375971	0.599461	0.246986	0.788133	-0.289114	0.484002	0	0
38484	9.818108	0.495976	-4.684955	-0.643652	-0.258275	0.407399	-0.686670	-0.380075	0.597777	0.249333	0.786562	-0.296094	0.481125	0	0
38485	9.783258	0.782449	-4.329116	-0.767006	-0.393441	0.394580	-0.685502	-0.382564	0.598318	0.252196	0.785338	-0.303939	0.476721	0	0
38486	10.198689	1.104664	-4.342552	-0.882727	-0.380986	0.377963	-0.683463	-0.387981	0.596684	0.256155	0.783710	-0.312084	0.472002	0	0
38487	10.375312	1.257591	-4.625947	-0.879837	-0.290720	0.409077	-0.683998	-0.392939	0.592411	0.260107	0.781510	-0.320253	0.468000	0	0
38488	10.319892	0.813393	-4.747547	-0.812518	-0.241741	0.387018	-0.683666	-0.398281	0.589806	0.263862	0.779227	-0.327719	0.464524	0	0
38489	9.570919	0.825910	-4.383695	-0.707310	-0.334493	0.328495	-0.680203	-0.403774	0.589287	0.266649	0.777809	-0.334516	0.460447	0	0
38490	8.835151	0.831443	-3.868204	-0.627248	-0.358097	0.315697	-0.680730	-0.407186	0.588653	0.268870	0.776677	-0.340829	0.456419	0	0
38491	8.003340	0.854124	-3.315191	-0.574994	-0.344009	0.320202	-0.679013	-0.409580	0.587069	0.270606	0.775585	-0.346933	0.452634	0	0
38492	7.360723	0.945804	-2.942723	-0.551889	-0.289098	0.290682	-0.678149	-0.411012	0.586688	0.272565	0.774345	-0.352484	0.449281	0	0
38493	7.167306	1.358725	-2.889318	-0.565965	-0.162298	0.232672	-0.678380	-0.415828	0.585255	0.275244	0.772691	-0.357336	0.446655	0	0
38494	7.885580	1.616063	-3.286495	-0.585443	0.071903	0.199417	-0.682483	-0.418698	0.580579	0.279132	0.770002	-0.361310	0.445687	0	0
38495	8.895837	1.704772	-3.560422	-0.642368	0.281875	0.204705	-0.683757	-0.423989	0.571616	0.284110	0.766184	-0.365017	0.446102	0	0
38496	10.610451	1.865287	-3.773263	-0.520835	0.391719	0.153782	-0.688467	-0.425543	0.563770	0.288840	0.762350	-0.367419	0.447657	0	0
38497	9.981510	2.039802	-4.156829	-0.413151	0.253002	0.157762	-0.692153	-0.429039	0.557068	0.292157	0.759421	-0.369792	0.448529	0	0
38498	10.010896	1.657609	-4.244964	-0.465284	0.088650	0.137676	-0.695832	-0.432174	0.551805	0.295401	0.757116	-0.372685	0.447907	0	0
38499	9.823786	1.539703	-4.395745	-0.511646	-0.083880	0.130455	-0.697214	-0.437795	0.546648	0.298327	0.755467	-0.376259	0.445757	0	0
38500	8.719284	1.305104	-4.404278	-0.573109	-0.192770	0.133895	-0.698051	-0.439576	0.545127	0.301333	0.754068	-0.380416	0.442563	0	0
38501	7.917090	1.198168	-4.326663	-0.633488	-0.225889	0.102440	-0.696424	-0.445465	0.544459	0.304743	0.752738	-0.384717	0.438760	0	0
38502	7.703416	1.310499	-4.272045	-0.637954	-0.172296	0.067451	-0.693974	-0.450811	0.541267	0.308583	0.751245	-0.388561	0.435233	0	0
38503	7.852735	1.387637	-4.315774	-0.636908	-0.035520	0.059021	-0.695086	-0.454901	0.537053	0.312918	0.749177	-0.391931	0.432673	0	0
38504	8.180464	1.507254	-4.365900	-0.598488	0.084599	0.081934	-0.696306	-0.464099	0.528553	0.317378	0.746573	-0.394885	0.431237	0	0
38505	8.536962	1.607414	-4.426890	-0.560683	0.159609	0.120520	-0.698002	-0.467809	0.522668	0.321620	0.743605	-0.397742	0.430596	0	0
38506	8.744026	1.674539	-4.477676	-0.511809	0.138047	0.172089	-0.700858	-0.470007	0.515614	0.325234	0.740639	-0.400795	0.430163	0	0
38507	8.714757	1.771162	-4.253722	-0.520258	0.088669	0.135465	-0.702533	-0.475036	0.510214	0.328807	0.738002	-0.403794	0.429174	0	0
38508	8.590302	1.777199	-4.456765	-0.506021	0.060845	0.122659	-0.704805	-0.477612	0.504831	0.332261	0.735541	-0.406685	0.428006	0	0
38509	8.414084	1.809610	-3.889559	-0.463533	-0.024444	0.113686	-0.706792	-0.480738	0.498844	0.335036	0.733625	-0.409632	0.426318	0	0
38510	8.276719	1.805726	-3.889277	-0.498869	-0.065681	0.096218	-0.706506	-0.482883	0.495590	0.338018	0.731799	-0.412700	0.424138	0	0
38511	8.354937	2.003244	-3.830527	-0.421846	-0.055460	0.137695	-0.706619	-0.486907	0.492646	0.340247	0.730022	-0.415727	0.422457	0	0
38512	8.452050	2.133001	-3.792248	-0.325199	-0.022117	0.192012	-0.709447	-0.488732	0.489725	0.341722	0.728175	-0.418597	0.421622	0	0
38513	8.667067	2.212765	-4.065479	-0.214084	-0.009613	0.240893	-0.710745	-0.487510	0.488680	0.342188	0.726460	-0.421327	0.421482	0	0
38514	8.717611	2.163052	-4.362389	-0.109172	-0.063996	0.268705	-0.713488	-0.487149	0.482210	0.341586	0.725186	-0.423982	0.421501	0	0
38515	8.484774	1.996590	-4.485205	-0.127054	-0.173910	0.259587	-0.715460	-0.486643	0.484245	0.340640	0.724370	-0.427034	0.420588	0	0
38516	8.473764	1.911250	-4.625451	-0.217960	-0.272842	0.255876	-0.716223	-0.484178	0.481147	0.339983	0.723642	-0.430754	0.418575	0	0
38517	8.568835	1.805556	-4.750472	-0.179845	-0.361492	0.321240	-0.715399	-0.481918	0.481706	0.338341	0.723142	-0.435098	0.416270	0	0
38518	8.727319	1.707844	-4.781192	-0.163565	-0.369297	0.452515	-0.716256	-0.478938	0.485727	0.336036	0.722110	-0.440316	0.414438	0	0
38519	9.285928	1.699786	-4.835953	-0.048453	-0.281076	0.575675	-0.718817	-0.472564	0.494370	0.332718	0.720555	-0.445653	0.414116	0	0
38520	10.156551	1.652671	-5.035493	0.250722	-0.097359	0.695429	-0.721725	-0.465026	0.496996	0.327595	0.718642	-0.449957	0.416862	0	0
38521	10.458693	1.095256	-4.680850	0.414628	-0.097582	0.629669	-0.727383	-0.454290	0.496873	0.321509	0.717543	-0.453102	0.420074	0	0
38522	10.286839	0.643063	-3.967203	0.583290	-0.289808	0.384304	-0.730572	-0.444362	0.503619	0.314399	0.718837	-0.454356	0.421885	0	0
38523	9.978520	0.654784	-3.955596	0.595268	-0.385150	0.189887	-0.726921	-0.435742	0.514327	0.307536	0.721436	-0.454446	0.422410	0	0
38524	9.084666	0.330902	-4.107859	0.543742	-0.307320	0.134351	-0.727772	-0.426416	0.529657	0.301649	0.723751	-0.454073	0.423097	0	0
38525	8.212865	0.165444	-3.970050	0.372725	-0.261551	0.097025	-0.727216	-0.421841	0.535890	0.297328	0.725515	-0.454019	0.423191	0	0
38526	7.738047	-0.071797	-3.572184	0.370667	-0.259521	0.122578	-0.724786	-0.417770	0.545900	0.292946	0.727119	-0.454129	0.423377	0	0
38527	7.005390	-0.397459	-3.136266	0.309379	-0.162719	0.181744	-0.724948	-0.412065	0.552777	0.289166	0.727863	-0.454650	0.424137	0	0
38528	7.094743	-0.500868	-3.067816	0.282215	-0.030814	0.178732	-0.725686	-0.408151	0.555297	0.286220	0.727960	-0.454863	0.425736	0	0
38529	7.551473	-0.448499	-3.234318	0.286293	0.141319	0.211602	-0.728347	-0.401336	0.552065	0.283859	0.727187	-0.454812	0.428683	0	0
38530	8.400638	-0.594101	-3.672836	0.287526	0.314119	0.204137	-0.732641	-0.397264	0.552503	0.282327	0.725686	-0.454192	0.432874	0	0
38531	9.427705	-0.540238	-4.249560	0.276005	0.486554	0.095783	-0.735689	-0.393316	0.549237	0.282100	0.723886	-0.452346	0.437940	0	0
38532	10.312842	-0.153405	-4.625563	0.308396	0.549187	0.035435	-0.741984	-0.390289	0.545236	0.282196	0.722146	-0.449713	0.443428	0	0
38533	10.754004	0.028516	-4.679524	0.281355	0.419185	-0.004657	-0.746579	-0.387970	0.540465	0.282056	0.721064	-0.447274	0.447724	0	0
38534	10.454645	0.188379	-4.507861	0.280895	0.167462	-0.029982	-0.749204	-0.385351	0.534844	0.280925	0.721198	-0.445358	0.450122	0	0
38535	9.812183	0.076670	-4.339630	0.213700	0.014920	-0.064893	-0.750347	-0.383008	0.537270	0.279736	0.721987	-0.443914	0.451024	0	0
38536	9.012223	-0.071439	-4.267199	0.087232	-0.051049	-0.067069	-0.748621	-0.382935	0.541084	0.279187	0.722728	-0.443199	0.450881	0	0
38537	8.476112	-0.133248	-4.078464	0.046019	-0.076191	-0.031447	-0.748046	-0.382726	0.542508	0.278652	0.723308	-0.443005	0.450472	0	0
38538	8.110464	-0.161022	-3.985257	0.159035	-0.011257	0.015384	-0.748300	-0.383421	0.545018	0.277391	0.723698	-0.442457	0.451162	0	0
38539	8.206476	-0.248851	-3.996667	0.385078	0.080366	0.043212	-0.748052	-0.380564	0.545336	0.274755	0.724176	-0.440835	0.453589	0	0
38540	8.472799	-0.289508	-3.818481	0.578163	0.129937	0.005947	-0.748679	-0.374222	0.548149	0.271118	0.725102	-0.437917	0.457112	0	0
38541	8.804755	-0.316988	-3.572612	0.763375	0.071503	-0.041235	-0.750146	-0.367778	0.552109	0.266072	0.726971	-0.433950	0.460876	0	0
38542	9.037456	-0.424138	-3.661726	0.857404	-0.053514	-0.140837	-0.750630	-0.359979	0.557421	0.260257	0.730045	-0.429133	0.463837	0	0
38543	9.109213	-0.589569	-3.660657	0.822394	-0.144546	-0.280243	-0.747129	-0.352508	0.565224	0.254921	0.733995	-0.423659	0.465596	0	0
38544	9.176710	-0.781015	-3.886659	0.763313	-0.209295	-0.364696	-0.743721	-0.347713	0.574844	0.250125	0.738402	-0.417969	0.466372	0	0
38545	9.124962	-0.846947	-4.005931	0.638949	-0.245850	-0.394269	-0.740251	-0.349260	0.581800	0.246209	0.742736	-0.412706	0.466260	0	0
38546	9.117533	-0.898445	-4.320008	0.553124	-0.305372	-0.348483	-0.735018	-0.345602	0.587647	0.242469	0.746904	-0.408313	0.465428	0	0
38547	9.356129	-0.786239	-4.673622	0.587039	-0.291119	-0.278644	-0.730424	-0.344458	0.598019	0.238181	0.750767	-0.404224	0.464997	0	0
38548	9.143359	-0.573731	-4.855106	0.604965	-0.316547	-0.254728	-0.725339	-0.339700	0.604929	0.233544	0.754657	-0.400270	0.464472	0	0
38549	8.961433	-0.428213	-4.760395	0.548234	-0.438711	-0.241811	-0.717806	-0.337350	0.613223	0.228760	0.758888	-0.396944	0.462810	0	0
38550	8.610278	-0.387859	-4.691441	0.401750	-0.575207	-0.231854	-0.710509	-0.337128	0.623937	0.224502	0.763336	-0.394661	0.459521	0	0
38551	8.258270	-0.355768	-4.728794	0.213959	-0.596203	-0.273552	-0.703806	-0.334876	0.634500	0.221757	0.767585	-0.392951	0.455221	0	0
38552	7.777362	-0.159043	-4.678123	0.141011	-0.488371	-0.273939	-0.696370	-0.337171	0.640803	0.220005	0.771153	-0.391311	0.451437	0	0
38553	7.406464	-0.181152	-4.642656	0.137414	-0.301024	-0.221110	-0.690356	-0.339404	0.646274	0.218752	0.773643	-0.389680	0.449193	0	0
38554	7.454516	-0.242220	-4.635190	0.155174	-0.106715	-0.192023	-0.685493	-0.340976	0.650380	0.218002	0.775177	-0.387756	0.448577	0	0
38555	7.791485	-0.095144	-4.748286	0.192508	0.049920	-0.179258	-0.684086	-0.340553	0.650110	0.217493	0.776035	-0.385428	0.449347	0	0
38556	8.392503	0.105500	-5.015840	0.202518	0.207579	-0.196767	-0.686353	-0.340368	0.650001	0.217610	0.776266	-0.382565	0.451333	0	0
38557	8.546370	0.326980	-5.155420	0.220815	0.246629	-0.234348	-0.687075	-0.340274	0.648314	0.217882	0.776493	-0.379245	0.453607	0	0
38558	8.570558	0.446163	-5.194196	0.192789	0.238022	-0.289419	-0.687807	-0.339456	0.646530	0.218602	0.776895	-0.375627	0.455578	0	0
38559	8.317148	0.529803	-4.969191	0.136596	0.164330	-0.364687	-0.687228	-0.341532	0.644694	0.219806	0.777779	-0.371843	0.456595	0	0
38560	8.212901	0.756707	-4.835789	0.083049	0.200640	-0.385018	-0.686882	-0.347223	0.643342	0.221668	0.778439	-0.368053	0.457639	0	0
38561	8.363381	1.089672	-5.148435	0.127101	0.263175	-0.384953	-0.687443	-0.349104	0.640820	0.223399	0.778895	-0.363919	0.459325	0	0
38562	8.896887	1.068232	-5.637141	0.175453	0.371301	-0.298680	-0.689134	-0.350715	0.639035	0.224755	0.778630	-0.359976	0.462209	0	0
38563	9.180097	0.970645	-5.742575	0.147510	0.360167	-0.248207	-0.691398	-0.353074	0.635083	0.226041	0.778155	-0.356579	0.465008	0	0
38564	9.047446	1.050516	-5.481047	0.139118	0.280573	-0.210483	-0.694234	-0.354592	0.631756	0.226944	0.777877	-0.353691	0.467232	0	0
38565	8.749967	0.967386	-5.274805	0.069494	0.185090	-0.135298	-0.695675	-0.354949	0.627779	0.227684	0.777620	-0.351923	0.468634	0	0
38566	8.104920	0.814535	-5.111576	-0.002780	0.153466	-0.097931	-0.695511	-0.356679	0.627811	0.228709	0.777208	-0.350853	0.469619	0	0
38567	7.739017	0.738427	-5.030753	-0.060821	0.134812	-0.077002	-0.696070	-0.358307	0.626014	0.230008	0.776680	-0.350263	0.470298	0	0
38568	7.724740	0.718698	-4.998946	-0.056915	0.136091	-0.067826	-0.696615	-0.361212	0.623853	0.231250	0.776116	-0.349720	0.471024	0	0
38569	7.739560	0.732598	-4.958345	-0.058532	0.163387	-0.062360	-0.699764	-0.360425	0.620532	0.232558	0.775406	-0.349166	0.471959	0	0
38570	7.900125	0.831246	-4.804282	-0.079209	0.179045	-0.014655	-0.700336	-0.361840	0.617331	0.233870	0.774396	-0.349037	0.473062	0	0
38571	8.143017	1.016424	-4.635824	-0.106151	0.125156	0.011161	-0.700593	-0.364246	0.616616	0.235065	0.773496	-0.349365	0.473702	0	0
38572	8.222764	1.211266	-4.379074	-0.218992	0.057343	0.042305	-0.702820	-0.368286	0.614684	0.236764	0.772529	-0.350623	0.473504	0	0
38573	8.240088	1.396395	-4.088650	-0.314043	-0.017734	0.055129	-0.703522	-0.370301	0.612013	0.238861	0.771651	-0.352604	0.472409	0	0
38574	8.216400	1.539751	-4.096492	-0.415128	-0.079443	0.044955	-0.702500	-0.374090	0.609782	0.241574	0.770839	-0.355126	0.470462	0	0
38575	8.475034	1.538296	-4.304248	-0.443208	-0.096340	0.022038	-0.702735	-0.379151	0.607484	0.244545	0.770113	-0.357634	0.468210	0	0
38576	9.180158	1.475696	-4.707850	-0.442138	-0.070269	-0.010901	-0.700562	-0.383334	0.607059	0.247750	0.769364	-0.359813	0.466084	0	0
38577	10.376137	1.303570	-5.159511	-0.462698	0.140073	0.018307	-0.701070	-0.389912	0.603534	0.251735	0.767467	-0.361779	0.465554	0	0
38578	10.393281	0.996328	-4.683879	-0.251892	0.101948	-0.032637	-0.701891	-0.394450	0.599573	0.254192	0.766443	-0.362470	0.465368	0	0
38579	10.079113	0.429395	-4.559880	-0.243559	-0.033210	-0.052752	-0.700418	-0.400791	0.596469	0.256196	0.766143	-0.363300	0.464114	0	0
38580	10.315060	-0.088313	-4.057570	-0.148020	-0.127099	0.004456	-0.701084	-0.403281	0.597595	0.256855	0.766303	-0.364378	0.462638	0	0
38581	10.212677	-0.827686	-4.205910	-0.277247	-0.067525	0.123243	-0.697949	-0.405049	0.597454	0.258173	0.765424	-0.366795	0.461447	0	0
38582	9.822140	-0.897807	-4.196592	-0.470850	-0.021430	0.269506	-0.698475	-0.408999	0.596078	0.260454	0.763279	-0.371103	0.460273	0	0
38583	9.243052	-0.605665	-3.796207	-0.520559	-0.065292	0.403378	-0.702294	-0.410810	0.593167	0.262329	0.760683	-0.376761	0.458907	0	0
38584	8.816893	-0.666011	-3.413501	-0.588898	-0.195746	0.462086	-0.704127	-0.413080	0.590208	0.263953	0.758238	-0.383515	0.456422	0	0
38585	8.188937	-0.523569	-3.036419	-0.601077	-0.193711	0.487648	-0.706376	-0.414596	0.589568	0.265540	0.755612	-0.390475	0.453948	0	0
38586	7.808692	-0.711975	-2.892988	-0.751525	-0.112765	0.463257	-0.706075	-0.417227	0.587416	0.268667	0.752261	-0.397691	0.451402	0	0
38587	7.898301	-0.723829	-3.140385	-0.915140	0.070117	0.414941	-0.710015	-0.423415	0.579981	0.273950	0.747765	-0.404756	0.449412	0	0
38588	8.598151	-0.585599	-3.687414	-0.874599	0.253886	0.406629	-0.713854	-0.427500	0.570693	0.279678	0.742517	-0.411030	0.448891	0	0
38589	9.265746	-0.405819	-4.061461	-0.756838	0.400409	0.416884	-0.722234	-0.431979	0.559156	0.285065	0.736822	-0.416405	0.449931	0	0
38590	10.048770	-0.270346	-4.447362	-0.627854	0.372721	0.384331	-0.729639	-0.434248	0.549165	0.289513	0.731695	-0.421014	0.451167	0	0
38591	9.904104	-0.020396	-4.563514	-0.536356	0.189408	0.335259	-0.735764	-0.435385	0.542067	0.292719	0.727826	-0.425352	0.451288	0	0
38592	9.571536	-0.208237	-4.487082	-0.547195	-0.025116	0.257484	-0.736758	-0.438806	0.535911	0.295438	0.725193	-0.429791	0.449547	0	0
38593	8.680004	-0.314230	-4.432691	-0.675864	-0.069685	0.204789	-0.738302	-0.442043	0.532038	0.299110	0.722577	-0.434534	0.446761	0	0
38594	7.967309	-0.317513	-4.355332	-0.727921	-0.044701	0.171459	-0.738380	-0.448791	0.528924	0.303405	0.719804	-0.439165	0.443804	0	0
38595	7.901901	-0.460350	-4.339324	-0.657352	0.011114	0.204503	-0.739796	-0.452622	0.522462	0.307262	0.716814	-0.443540	0.441634	0	0
38596	7.939189	-0.345531	-4.240933	-0.469477	0.085495	0.245155	-0.743918	-0.454446	0.517002	0.309927	0.713862	-0.447125	0.440937	0	0
38597	8.160369	-0.329129	-4.314317	-0.309502	0.179621	0.265553	-0.746630	-0.455862	0.511555	0.311750	0.710887	-0.449857	0.441679	0	0
38598	8.402976	-0.223940	-4.148786	-0.200727	0.229712	0.223553	-0.750506	-0.454952	0.505981	0.313228	0.708202	-0.451636	0.443128	0	0
38599	8.705930	-0.251067	-3.913908	-0.137082	0.161406	0.146780	-0.754652	-0.454107	0.501822	0.314258	0.706363	-0.452811	0.444134	0	0
38600	8.865504	-0.323179	-3.504874	-0.094455	0.043251	0.041567	-0.757061	-0.454848	0.500098	0.314944	0.705651	-0.453411	0.444167	0	0
38601	9.132296	-0.459777	-3.225878	0.003580	-0.093323	-0.112132	-0.754480	-0.457877	0.499459	0.314977	0.706553	-0.452931	0.443199	0	0
38602	9.495358	-0.515284	-3.616642	0.013794	-0.122279	-0.243220	-0.751615	-0.459587	0.501166	0.315410	0.708204	-0.451558	0.441655	0	0
38603	9.517241	-0.380552	-4.268776	-0.020733	-0.127720	-0.303832	-0.749974	-0.464489	0.503819	0.316303	0.710038	-0.449933	0.439725	0	0
38604	9.777237	-0.246044	-4.668940	-0.081946	-0.118352	-0.302064	-0.743942	-0.469750	0.506549	0.317684	0.711623	-0.448540	0.437585	0	0
38605	9.403903	0.069174	-4.469342	-0.062563	-0.217405	-0.248672	-0.741055	-0.473318	0.507999	0.318219	0.713456	-0.447770	0.434993	0	0
38606	9.074671	0.212082	-4.103429	-0.080788	-0.356636	-0.230171	-0.736888	-0.477342	0.509549	0.318205	0.715740	-0.447634	0.431376	0	0
38607	8.534203	0.706280	-3.780467	-0.287293	-0.442166	-0.208443	-0.730296	-0.482175	0.512159	0.319156	0.717624	-0.448817	0.426285	0	0
38608	8.718413	1.239694	-3.868423	-0.384066	-0.355400	-0.206808	-0.725921	-0.490178	0.515583	0.321201	0.718798	-0.450119	0.421371	0	0
38609	9.467406	1.390557	-4.298845	-0.361501	-0.165844	-0.203220	-0.721314	-0.496957	0.514547	0.323891	0.719210	-0.450743	0.417926	0	0
38610	9.748509	1.184461	-4.629553	-0.287739	0.066014	-0.172231	-0.717884	-0.502924	0.509039	0.326983	0.718742	-0.450511	0.416571	0	0
38611	9.724787	0.991292	-4.499486	-0.072912	0.021334	-0.174526	-0.716427	-0.506911	0.507783	0.328317	0.719167	-0.449522	0.415857	0	0
38612	9.297386	0.887455	-3.947930	0.190072	-0.132243	-0.176615	-0.716107	-0.508727	0.509509	0.327098	0.721098	-0.447918	0.415205	0	0
38613	8.667369	0.914671	-3.477316	0.359953	-0.156872	-0.113969	-0.711683	-0.507680	0.516050	0.324262	0.723395	-0.446140	0.415346	0	0
38614	7.945995	0.770752	-3.216969	0.239019	-0.114137	-0.055723	-0.711942	-0.507549	0.519320	0.322262	0.724858	-0.445135	0.415431	0	0
38615	7.865570	0.884414	-3.691496	0.009903	-0.010634	-0.082042	-0.709262	-0.506211	0.520512	0.322479	0.725262	-0.444561	0.415172	0	0
38616	8.486287	1.188383	-4.258639	-0.131832	0.143323	-0.060373	-0.709957	-0.508799	0.517806	0.324329	0.724478	-0.444227	0.415458	0	0
38617	8.934752	1.120665	-4.507745	-0.193355	0.276918	0.020120	-0.711680	-0.509425	0.513532	0.326870	0.722569	-0.444303	0.416707	0	0
38618	9.585587	1.159590	-4.498014	-0.106375	0.289393	0.056207	-0.714544	-0.510783	0.506956	0.328695	0.720731	-0.444225	0.418534	0	0
38619	9.675291	1.465323	-4.557348	-0.008875	0.141545	0.092488	-0.718509	-0.512829	0.503039	0.328998	0.719659	-0.444488	0.419858	0	0
38620	9.292833	1.369273	-4.427725	-0.102445	0.007102	0.096093	-0.719947	-0.512144	0.501254	0.329373	0.718830	-0.445611	0.419794	0	0
38621	8.498288	1.422527	-4.363845	-0.298713	-0.076634	0.086503	-0.719939	-0.512854	0.501068	0.330812	0.717741	-0.447762	0.418234	0	0
38622	7.925438	1.359576	-4.251041	-0.383791	-0.115217	0.055985	-0.720903	-0.517246	0.497117	0.332823	0.716664	-0.450169	0.415897	0	0
38623	7.824257	1.348050	-4.242501	-0.391342	-0.083205	0.043967	-0.720033	-0.521107	0.493466	0.335065	0.715468	-0.452410	0.413718	0	0
38624	7.861937	1.212722	-4.297935	-0.365023	0.028175	0.058506	-0.720297	-0.525203	0.489102	0.337569	0.713824	-0.454265	0.412487	0	0
38625	8.138250	1.236557	-4.411981	-0.364548	0.132756	0.065741	-0.720874	-0.527920	0.483128	0.340497	0.711707	-0.455812	0.412031	0	0
38626	8.685534	1.427320	-4.457776	-0.330821	0.160367	0.128310	-0.722312	-0.528959	0.478400	0.343059	0.709297	-0.457559	0.412126	0	0
38627	8.825859	1.596079	-4.457093	-0.343139	0.111834	0.187147	-0.726010	-0.530387	0.473528	0.345227	0.706763	-0.459938	0.412020	0	0
38628	8.820315	1.558357	-4.534429	-0.428280	0.017576	0.228413	-0.727997	-0.533513	0.467541	0.347400	0.704118	-0.463276	0.410983	0	0
38629	8.648672	1.639264	-4.329408	-0.481811	-0.067448	0.220168	-0.729139	-0.536631	0.461122	0.349567	0.701658	-0.467059	0.409066	0	0
38630	8.478016	1.869665	-4.060646	-0.474821	-0.153957	0.218494	-0.730562	-0.538423	0.457055	0.351294	0.699557	-0.471095	0.406547	0	0
38631	8.411612	2.121935	-4.029946	-0.446878	-0.171933	0.240627	-0.731273	-0.540389	0.453396	0.352627	0.697510	-0.475215	0.404109	0	0
38632	8.518125	2.203262	-4.001997	-0.324197	-0.133610	0.240844	-0.731691	-0.541746	0.451898	0.353292	0.695716	-0.478702	0.402503	0	0
38633	8.628543	2.173959	-4.044967	-0.202121	-0.149426	0.222774	-0.734254	-0.541352	0.450530	0.353088	0.694500	-0.481610	0.401310	0	0
38634	8.843357	2.137002	-4.294795	-0.109800	-0.131585	0.182586	-0.734812	-0.541385	0.451384	0.352504	0.693711	-0.483822	0.400527	0	0
38635	9.118073	1.890459	-4.499919	-0.037801	-0.037663	0.195435	-0.735941	-0.541654	0.451378	0.351808	0.692749	-0.485479	0.400800	0	0
38636	9.081483	1.686615	-4.470894	0.046742	-0.016482	0.206536	-0.738514	-0.540536	0.449914	0.350603	0.691919	-0.486831	0.401649	0	0
38637	9.485312	1.329407	-4.449677	0.123007	-0.026722	0.252611	-0.738818	-0.538279	0.450908	0.348615	0.691192	-0.488193	0.402975	0	0
38638	9.555664	0.844480	-4.494118	0.200358	-0.105687	0.276678	-0.741975	-0.533188	0.453666	0.345620	0.690911	-0.489707	0.404198	0	0
38639	9.714567	0.330719	-4.604863	0.218009	-0.132252	0.320745	-0.743998	-0.528660	0.455812	0.342175	0.690589	-0.491513	0.405486	0	0
38640	9.494458	0.121519	-4.622150	0.220187	-0.127890	0.401405	-0.746577	-0.523382	0.460418	0.338415	0.689832	-0.493863	0.407070	0	0
38641	9.219510	-0.288311	-4.479270	0.157035	-0.121341	0.432344	-0.749299	-0.518892	0.463560	0.334975	0.688681	-0.496631	0.408495	0	0
38642	8.918580	-0.237216	-4.153662	0.093049	-0.136761	0.367966	-0.752497	-0.511703	0.464608	0.332167	0.687673	-0.499274	0.409263	0	0
38643	8.473893	-0.074347	-3.768808	0.012907	-0.126068	0.313596	-0.753635	-0.509388	0.467598	0.330170	0.686627	-0.501813	0.409530	0	0
38644	8.119395	-0.002395	-3.523190	-0.105197	-0.040285	0.268208	-0.757919	-0.507505	0.465773	0.329608	0.685050	-0.504252	0.409627	0	0
38645	7.706414	-0.045969	-3.312370	-0.173033	0.043434	0.255004	-0.761650	-0.505419	0.462539	0.329974	0.682976	-0.506580	0.409923	0	0
38646	7.620066	-0.309474	-3.149018	-0.276172	0.126562	0.254612	-0.762225	-0.507216	0.458322	0.331472	0.680206	-0.509063	0.410244	0	0
38647	8.013295	-0.606398	-3.276775	-0.348541	0.236479	0.237812	-0.765783	-0.508905	0.452866	0.334076	0.676823	-0.511338	0.410897	0	0
38648	8.677913	-0.712734	-3.292662	-0.299833	0.363612	0.267196	-0.770939	-0.508732	0.445132	0.336873	0.672914	-0.513179	0.412735	0	0
38649	9.468540	-0.759134	-3.863613	-0.240914	0.482410	0.267270	-0.777246	-0.509630	0.433233	0.339870	0.668685	-0.514354	0.415677	0	0
38650	10.421396	-0.680530	-4.077487	-0.242837	0.496761	0.261955	-0.785123	-0.508560	0.422747	0.342970	0.664392	-0.515447	0.418652	0	0
38651	10.844910	-0.380048	-4.282194	-0.253055	0.365903	0.235672	-0.789595	-0.507195	0.413948	0.345557	0.660724	-0.516827	0.420624	0	0
38652	10.498821	-0.130403	-4.270038	-0.193084	0.127993	0.176492	-0.792880	-0.507367	0.409717	0.346762	0.658564	-0.518384	0.421103	0	0
38653	10.055853	-0.142633	-4.210072	-0.218658	-0.069891	0.128946	-0.794879	-0.507635	0.407027	0.347306	0.657384	-0.520410	0.419999	0	0
38654	9.125693	-0.155542	-4.204355	-0.303247	-0.133724	0.119499	-0.796292	-0.509748	0.403649	0.348114	0.656224	-0.522957	0.417974	0	0
38655	8.528771	-0.347637	-4.033520	-0.306415	-0.134940	0.137688	-0.796292	-0.510014	0.403207	0.348850	0.654952	-0.525624	0.416007	0	0
38656	8.365440	-0.596184	-3.859945	-0.303723	-0.092442	0.165080	-0.797744	-0.508583	0.400902	0.349676	0.653367	-0.528309	0.414401	0	0
38657	8.226368	-0.625672	-3.758314	-0.131253	0.013141	0.207424	-0.800032	-0.507878	0.398984	0.349748	0.651710	-0.530178	0.414561	0	0
38658	8.245723	-0.752773	-3.694648	0.009393	0.077919	0.225932	-0.802626	-0.505966	0.396011	0.349174	0.650181	-0.531360	0.415930	0	0
38659	8.424463	-0.864530	-3.593362	0.080104	0.047741	0.204121	-0.807786	-0.501920	0.394330	0.348062	0.649130	-0.532205	0.417422	0	0
38660	8.694637	-0.891332	-3.545668	0.081876	0.002046	0.137271	-0.807948	-0.499536	0.395615	0.346979	0.648637	-0.532768	0.418372	0	0
38661	8.863046	-0.840830	-3.602363	0.074305	-0.059875	0.064910	-0.809134	-0.496144	0.394280	0.345910	0.648751	-0.533104	0.418650	0	0
38662	9.093799	-0.865845	-3.666713	0.035617	-0.103115	-0.010292	-0.808110	-0.497152	0.396899	0.345183	0.649323	-0.533266	0.418159	0	0
38663	9.280437	-0.857550	-3.840311	0.017878	-0.148268	-0.054261	-0.808106	-0.497711	0.396581	0.344506	0.650244	-0.533369	0.417152	0	0
38664	9.150043	-0.853717	-3.876474	-0.015420	-0.237913	-0.093668	-0.806637	-0.499376	0.400714	0.343737	0.651643	-0.533663	0.415222	0	0
38665	9.202920	-0.800196	-3.916751	-0.042640	-0.304801	-0.112864	-0.804376	-0.498591	0.401592	0.342858	0.653311	-0.534170	0.412668	0	0
38666	9.450498	-0.518615	-4.426606	-0.099999	-0.230870	-0.144206	-0.802908	-0.499724	0.406608	0.342882	0.654652	-0.534450	0.410153	0	0
38667	9.433926	-0.253836	-4.810746	-0.189676	-0.139802	-0.153674	-0.800467	-0.503418	0.404936	0.344007	0.655345	-0.534721	0.407745	0	0
38668	9.172358	-0.182476	-4.389857	-0.250792	-0.221710	-0.137179	-0.798304	-0.506346	0.405299	0.345032	0.656079	-0.535623	0.404501	0	0
38669	8.977825	-0.225461	-3.977052	-0.353276	-0.349296	-0.124367	-0.794016	-0.509320	0.405921	0.345979	0.656881	-0.537456	0.399933	0	0
38670	8.811015	0.028560	-3.843549	-0.438297	-0.343783	-0.120861	-0.791118	-0.514280	0.406433	0.347498	0.657343	-0.539615	0.394919	0	0
38671	8.733684	0.270955	-3.974347	-0.459115	-0.231524	-0.088029	-0.787820	-0.518841	0.404557	0.349613	0.657078	-0.541668	0.390660	0	0
38672	8.813910	0.273356	-4.194730	-0.487089	-0.073175	-0.055293	-0.788081	-0.522153	0.401801	0.352639	0.655916	-0.543475	0.387368	0	0
38673	8.809609	0.135897	-4.069857	-0.406528	-0.039254	-0.057045	-0.788636	-0.525132	0.398219	0.355314	0.654889	-0.544830	0.384750	0	0
38674	8.785273	0.098141	-3.774498	-0.336807	-0.072369	-0.045848	-0.787790	-0.528055	0.393068	0.357312	0.654180	-0.546099	0.382300	0	0
38675	8.581724	0.182723	-3.645557	-0.296199	-0.095617	-0.029242	-0.785514	-0.530552	0.390481	0.358844	0.653591	-0.547398	0.380007	0	0
38676	8.378428	0.239355	-3.782517	-0.308083	-0.056952	0.001831	-0.785371	-0.531495	0.389145	0.360548	0.652654	-0.548800	0.377978	0	0
38677	8.420073	0.354270	-4.053865	-0.358421	0.006042	0.029179	-0.787063	-0.532963	0.387368	0.362815	0.651121	-0.550338	0.376210	0	0
38678	8.674099	0.562235	-4.322887	-0.412208	0.098222	0.062042	-0.788655	-0.533931	0.381230	0.365814	0.648874	-0.551949	0.374828	0	0
38679	9.159228	0.810427	-4.638939	-0.433923	0.147856	0.066647	-0.790249	-0.535416	0.373925	0.369199	0.646304	-0.553479	0.373689	0	0
38680	9.626859	1.089790	-4.739151	-0.427769	0.146590	0.058550	-0.791716	-0.536023	0.366249	0.372564	0.643811	-0.554927	0.372506	0	0
38681	9.742561	1.318178	-4.831364	-0.419078	0.095924	0.012830	-0.792147	-0.537706	0.362605	0.375752	0.641762	-0.556225	0.370898	0	0
38682	9.420655	1.274819	-4.684337	-0.418308	0.046359	-0.022031	-0.793302	-0.539950	0.355956	0.378784	0.640100	-0.557473	0.368808	0	0
38683	8.820713	1.113078	-4.604981	-0.457486	0.051774	-0.051636	-0.795579	-0.541701	0.351334	0.382196	0.638405	-0.558645	0.366443	0	0
38684	8.203902	1.008235	-4.239591	-0.507863	0.026854	-0.050919	-0.792740	-0.545521	0.346249	0.385782	0.636606	-0.560087	0.363604	0	0
38685	7.878470	0.832699	-4.180254	-0.460272	0.051435	-0.018850	-0.794716	-0.549242	0.340650	0.389072	0.634692	-0.561454	0.361329	0	0
38686	7.841992	0.701830	-4.167665	-0.376743	0.128175	0.017864	-0.795743	-0.550211	0.334364	0.392127	0.632621	-0.562442	0.360118	0	0
38687	8.118719	0.681038	-4.209552	-0.306852	0.219414	0.091317	-0.797637	-0.550265	0.327294	0.394977	0.630060	-0.563278	0.360187	0	0
38688	8.419717	0.708553	-4.249616	-0.230068	0.280100	0.152000	-0.799688	-0.549027	0.320305	0.397466	0.627245	-0.563970	0.361278	0	0
38689	8.876801	0.687132	-4.339316	-0.268409	0.300107	0.221724	-0.803427	-0.548357	0.313723	0.400041	0.623788	-0.565151	0.362574	0	0
38690	9.157477	0.863630	-4.266534	-0.312511	0.254135	0.254838	-0.809506	-0.543485	0.304309	0.402511	0.620132	-0.566866	0.363433	0	0
38691	9.241051	1.104079	-4.156978	-0.366496	0.211626	0.260368	-0.813097	-0.543521	0.297397	0.405036	0.616355	-0.568973	0.363760	0	0
38692	9.305113	1.318242	-4.066187	-0.381589	0.144093	0.251323	-0.817145	-0.540567	0.291244	0.407301	0.612812	-0.571335	0.363516	0	0
38693	9.156661	1.444466	-3.997008	-0.324025	0.054379	0.224042	-0.819761	-0.538795	0.285287	0.408785	0.609961	-0.573677	0.362955	0	0
38694	8.991376	1.382944	-3.843880	-0.326693	-0.035959	0.132382	-0.821929	-0.537966	0.280825	0.410102	0.607954	-0.575831	0.361424	0	0
38695	8.865108	1.474001	-3.696047	-0.318914	-0.067251	0.084725	-0.823387	-0.536631	0.277522	0.411352	0.606349	-0.577787	0.359571	0	0
38696	8.855812	1.519810	-3.671246	-0.246322	-0.051322	0.060990	-0.823530	-0.536219	0.277974	0.412341	0.605129	-0.579267	0.358111	0	0
38697	8.836282	1.532583	-3.709080	-0.166725	-0.035106	0.094149	-0.824691	-0.534706	0.276804	0.412818	0.603972	-0.580593	0.357366	0	0
38698	8.762067	1.399875	-3.900413	-0.147186	-0.055486	0.141889	-0.827545	-0.534121	0.274601	0.412891	0.602698	-0.582221	0.356784	0	0
38699	8.727218	1.299622	-4.001216	-0.125059	-0.091999	0.151139	-0.827560	-0.532572	0.275265	0.412579	0.601581	-0.583971	0.356169	0	0
38700	8.683068	1.345186	-4.120044	-0.108312	-0.134346	0.165915	-0.830701	-0.531035	0.274258	0.411868	0.600601	-0.585927	0.355434	0	0
38701	8.672375	1.410516	-4.283475	-0.105821	-0.197874	0.197222	-0.830876	-0.527382	0.276047	0.410651	0.599665	-0.588314	0.354478	0	0
38702	8.762714	1.409579	-4.441454	-0.109506	-0.249604	0.200983	-0.831305	-0.526284	0.277254	0.409140	0.598872	-0.590949	0.353181	0	0
38703	8.920333	1.345088	-4.597532	-0.140429	-0.262792	0.208303	-0.834589	-0.522338	0.279942	0.407698	0.597947	-0.593779	0.351666	0	0
38704	9.128553	1.272925	-4.750722	-0.100258	-0.229277	0.201016	-0.833471	-0.519347	0.283094	0.406243	0.597105	-0.596285	0.350538	0	0
38705	9.421227	1.038993	-4.821166	-0.047626	-0.187554	0.179054	-0.836618	-0.515914	0.284473	0.404787	0.596458	-0.598296	0.349895	0	0
38706	9.307869	0.864362	-4.760092	0.003101	-0.184694	0.158910	-0.836220	-0.513504	0.285045	0.403125	0.596116	-0.600004	0.349471	0	0
38707	9.077852	0.666135	-4.506398	0.151875	-0.245301	0.117013	-0.835371	-0.511526	0.288420	0.400344	0.596840	-0.601173	0.349425	0	0
38708	8.836923	0.377523	-4.378492	0.226350	-0.242434	0.095034	-0.837062	-0.508481	0.294296	0.397220	0.597972	-0.601941	0.349734	0	0
38709	8.567095	0.272010	-4.325609	0.175666	-0.202816	0.111313	-0.838488	-0.504804	0.298933	0.394563	0.598666	-0.602812	0.350053	0	0
38710	8.460957	0.297346	-4.350461	0.115651	-0.134965	0.118408	-0.838530	-0.499910	0.301791	0.392660	0.598834	-0.603669	0.350428	0	0
38711	8.531052	0.367209	-4.352627	0.049871	-0.077568	0.116380	-0.838654	-0.499078	0.305387	0.391489	0.598558	-0.604512	0.350754	0	0
38712	8.616912	0.610295	-4.260047	0.064926	-0.063395	0.063229	-0.840506	-0.497645	0.306061	0.390512	0.598609	-0.604931	0.351034	0	0
38713	8.579369	0.657577	-4.149636	0.050876	-0.058751	0.016401	-0.839643	-0.497741	0.307747	0.389800	0.598874	-0.605097	0.351088	0	0
38714	8.539837	0.547363	-4.228589	0.045938	-0.035433	-0.035060	-0.841810	-0.495058	0.306519	0.389453	0.599342	-0.604890	0.351033	0	0
38715	8.404775	0.382671	-4.173885	-0.005852	0.014140	-0.061905	-0.841847	-0.493513	0.304349	0.389798	0.599603	-0.604501	0.350875	0	0
38716	8.245783	0.159319	-4.072773	0.011296	0.026669	-0.072972	-0.839543	-0.495775	0.305744	0.390164	0.599950	-0.603941	0.350837	0	0
38717	8.158606	-0.122246	-4.008545	0.032231	0.064873	-0.082232	-0.841279	-0.494463	0.303009	0.390657	0.600304	-0.603098	0.351134	0	0
38718	8.083161	-0.349006	-3.698013	0.084609	0.108416	-0.043706	-0.841977	-0.495039	0.303262	0.390975	0.600470	-0.602138	0.352142	0	0
38719	8.380135	-0.647919	-3.807690	0.016432	0.196509	-0.003594	-0.842818	-0.497202	0.300726	0.392077	0.599820	-0.601306	0.353443	0	0
38720	8.888774	-0.708627	-4.068662	0.028123	0.308046	0.011026	-0.844008	-0.495781	0.295583	0.393735	0.598732	-0.600081	0.355523	0	0
38721	9.680963	-0.635807	-4.489131	0.033552	0.441778	-0.005519	-0.846934	-0.491990	0.289614	0.396206	0.597276	-0.598200	0.358384	0	0
38722	10.257792	-0.408006	-4.779758	0.095777	0.467624	-0.007118	-0.849540	-0.491072	0.283461	0.398466	0.595976	-0.595971	0.361740	0	0
38723	10.508894	0.018631	-4.897483	0.120253	0.310791	-0.032389	-0.849735	-0.490361	0.277839	0.399721	0.595475	-0.594119	0.364219	0	0
38724	10.076631	0.382520	-4.859620	0.205760	0.105336	-0.097075	-0.851456	-0.489937	0.275615	0.399489	0.596447	-0.592388	0.365700	0	0
38725	9.423429	0.414946	-4.583764	0.133778	-0.067877	-0.171393	-0.849861	-0.491779	0.277468	0.398918	0.598199	-0.591164	0.365442	0	0
38726	8.433383	0.607397	-4.308760	0.047900	-0.119474	-0.263414	-0.846868	-0.491683	0.280421	0.398900	0.600341	-0.589905	0.363980	0	0
38727	7.784721	0.803695	-4.138288	0.087691	-0.057893	-0.250694	-0.845827	-0.494118	0.282809	0.398945	0.602336	-0.588329	0.363187	0	0
38728	7.682623	0.596211	-4.164809	0.164275	0.082867	-0.206784	-0.843389	-0.497008	0.282322	0.399206	0.603864	-0.586172	0.363848	0	0
38729	7.989183	0.304639	-4.284459	0.298820	0.226573	-0.151681	-0.841820	-0.498165	0.281951	0.399278	0.605075	-0.583280	0.366395	0	0
38730	8.388201	0.152327	-4.348685	0.441723	0.318287	-0.120290	-0.842119	-0.497933	0.280268	0.398910	0.606326	-0.579671	0.370434	0	0
38731	8.860602	0.119545	-4.323087	0.595992	0.309249	-0.097853	-0.842164	-0.494349	0.280493	0.397440	0.608070	-0.575645	0.375400	0	0
38732	8.992741	0.002905	-4.014769	0.661269	0.193705	-0.108532	-0.843026	-0.490803	0.284691	0.394944	0.610542	-0.571736	0.379966	0	0
38733	8.879531	-0.142038	-3.637072	0.708539	0.011241	-0.170581	-0.842452	-0.489796	0.287441	0.391317	0.614215	-0.567966	0.383438	0	0
38734	8.810531	-0.303382	-3.145190	0.748821	-0.132853	-0.258386	-0.840450	-0.486093	0.296298	0.386956	0.619062	-0.564030	0.385873	0	0
38735	8.983424	-0.498672	-3.140851	0.702604	-0.204996	-0.373970	-0.836116	-0.487074	0.306114	0.382878	0.624616	-0.559800	0.387147	0	0
38736	9.212386	-0.335187	-3.515510	0.661273	-0.228281	-0.412485	-0.831074	-0.488203	0.315773	0.379066	0.630282	-0.555538	0.387855	0	0
38737	9.425424	-0.212937	-4.061345	0.681615	-0.191639	-0.408783	-0.828419	-0.490464	0.325809	0.375277	0.635814	-0.551049	0.388913	0	0
38738	10.145053	-0.192794	-4.493937	0.694627	-0.071484	-0.414307	-0.824405	-0.488566	0.335667	0.372076	0.640924	-0.545981	0.390743	0	0
38739	9.894693	0.457325	-4.736382	0.586095	-0.155055	-0.459301	-0.820218	-0.491243	0.341978	0.369255	0.646155	-0.541332	0.391273	0	0
38740	9.221839	1.094343	-4.144245	0.628730	-0.379898	-0.445119	-0.812755	-0.492764	0.353006	0.364876	0.652311	-0.537399	0.390587	0	0
38741	8.916474	1.198458	-3.791555	0.584480	-0.495169	-0.410192	-0.808693	-0.493804	0.364097	0.359991	0.658513	-0.534250	0.389031	0	0
38742	8.928141	1.273971	-4.182816	0.381485	-0.325981	-0.458570	-0.801648	-0.495893	0.375093	0.357525	0.663552	-0.530928	0.387286	0	0
38743	9.041934	1.666676	-4.590322	0.390159	-0.083950	-0.534103	-0.796580	-0.501293	0.380942	0.356553	0.668049	-0.526183	0.386926	0	0
38744	8.898474	1.282806	-4.283102	0.555985	0.011355	-0.535853	-0.788549	-0.505891	0.387095	0.354972	0.672751	-0.520416	0.388030	0	0
38745	8.533896	0.906816	-3.904756	0.701173	-0.008664	-0.579712	-0.783957	-0.508061	0.391733	0.352449	0.678220	-0.513826	0.389590	0	0
38746	8.290236	0.929217	-3.639451	0.912750	0.052795	-0.540901	-0.778665	-0.507806	0.399492	0.348630	0.683934	-0.506411	0.392733	0	0
38747	8.257022	0.776646	-3.817953	0.864823	0.177488	-0.499024	-0.774949	-0.507545	0.404716	0.345562	0.688700	-0.498978	0.396611	0	0
38748	8.405781	0.863840	-4.248083	0.745164	0.274339	-0.433313	-0.772926	-0.507819	0.409639	0.343515	0.692285	-0.492093	0.400730	0	0
38749	8.924659	1.102014	-4.558215	0.696889	0.287586	-0.357125	-0.771203	-0.506661	0.414797	0.341530	0.695217	-0.485843	0.404953	0	0
38750	9.281354	1.255488	-4.616449	0.609170	0.226102	-0.277266	-0.770788	-0.505017	0.416313	0.339518	0.697676	-0.480688	0.408553	0	0
38751	9.325153	1.273950	-4.569656	0.575338	0.120370	-0.231270	-0.769516	-0.503700	0.418367	0.337027	0.700193	-0.476326	0.411408	0	0
38752	9.147171	1.303891	-4.538650	0.549970	0.051300	-0.214726	-0.768636	-0.503362	0.422915	0.334310	0.702808	-0.472406	0.413679	0	0
38753	8.573421	1.308369	-4.570304	0.418001	0.003924	-0.218706	-0.766356	-0.502157	0.426936	0.332298	0.705173	-0.469141	0.414988	0	0
38754	8.101281	1.365762	-4.262408	0.348101	0.006613	-0.231777	-0.765199	-0.501257	0.431658	0.330844	0.707348	-0.466062	0.415918	0	0
38755	7.885743	1.369159	-4.401673	0.283100	0.036738	-0.271460	-0.763035	-0.501532	0.436580	0.330145	0.709351	-0.462859	0.416637	0	0
38756	7.814289	1.451133	-4.328416	0.281583	0.117466	-0.267004	-0.759916	-0.503080	0.434894	0.329814	0.710984	-0.459429	0.417911	0	0
38757	8.015350	1.410606	-4.485963	0.272158	0.218230	-0.288255	-0.759347	-0.503368	0.434729	0.330088	0.712249	-0.455538	0.419796	0	0
38758	8.342340	1.465665	-4.604116	0.301138	0.292558	-0.237772	-0.760474	-0.504709	0.433097	0.330286	0.713049	-0.451643	0.422483	0	0
38759	8.555092	1.506846	-4.532092	0.291569	0.283654	-0.148716	-0.759245	-0.502609	0.430949	0.330118	0.713441	-0.448430	0.425363	0	0
38760	8.742979	1.551980	-4.560565	0.248589	0.220378	-0.072491	-0.762661	-0.501908	0.429467	0.329659	0.713600	-0.446167	0.427826	0	0
38761	8.614282	1.552843	-4.376996	0.207596	0.110328	0.014752	-0.763374	-0.500403	0.431269	0.328611	0.713709	-0.445039	0.429621	0	0
38762	8.323311	1.627699	-4.020204	0.088340	0.008224	0.048592	-0.763537	-0.498680	0.431378	0.327831	0.713699	-0.445026	0.430247	0	0
38763	8.243552	1.804968	-3.815576	0.030509	-0.044290	0.082531	-0.763716	-0.497133	0.429209	0.327068	0.713587	-0.445647	0.430370	0	0
38764	8.507262	1.790835	-3.984956	-0.016059	-0.065761	0.121981	-0.764982	-0.496494	0.431246	0.326417	0.713194	-0.446898	0.430220	0	0
38765	8.841926	1.651701	-4.273750	-0.039516	-0.092886	0.100916	-0.766404	-0.495763	0.431447	0.325859	0.712978	-0.448108	0.429741	0	0
38766	8.881091	1.610657	-4.488050	0.021998	-0.160661	0.046085	-0.767670	-0.495124	0.433483	0.324909	0.713376	-0.449083	0.428781	0	0
38767	8.960026	1.542827	-4.534924	0.056419	-0.214570	0.037985	-0.766248	-0.494253	0.435791	0.323390	0.714274	-0.449825	0.427656	0	0
38768	9.074235	1.368946	-4.649028	0.073485	-0.231601	0.060977	-0.763833	-0.493282	0.438663	0.321967	0.714772	-0.451383	0.426254	0	0
38769	9.313625	1.145616	-4.758474	0.062343	-0.230331	0.087576	-0.763952	-0.492082	0.443557	0.320118	0.715524	-0.452500	0.425198	0	0
38770	9.463806	1.001053	-4.907550	0.182119	-0.193784	0.149233	-0.763853	-0.486789	0.447006	0.317553	0.715960	-0.453844	0.424956	0	0
38771	9.092259	0.629536	-4.497513	0.258121	-0.256988	0.122742	-0.762860	-0.483361	0.453021	0.314025	0.717277	-0.454455	0.424702	0	0
38772	9.261682	0.314848	-4.269178	0.270220	-0.318311	0.100833	-0.761921	-0.476695	0.457539	0.310359	0.718827	-0.455290	0.423881	0	0
38773	9.475731	0.003620	-4.501442	0.163270	-0.227449	0.127077	-0.759931	-0.474115	0.462925	0.307620	0.719684	-0.456233	0.423411	0	0
38774	9.867805	-0.054698	-4.878816	0.038739	-0.059946	0.104610	-0.760953	-0.470196	0.465447	0.306664	0.719512	-0.457082	0.423481	0	0
38775	9.652559	0.246430	-4.796337	0.007266	-0.022149	0.088894	-0.759996	-0.468421	0.464132	0.306143	0.719188	-0.457778	0.423656	0	0
38776	9.482123	0.261810	-4.408207	-0.006548	-0.075968	0.126551	-0.759573	-0.466955	0.466346	0.305332	0.718857	-0.459002	0.423479	0	0
38777	9.051064	0.030906	-3.963626	-0.076992	-0.155326	0.099811	-0.760989	-0.467192	0.465778	0.304759	0.718786	-0.460537	0.422344	0	0
38778	8.321342	-0.115201	-3.536309	-0.225567	-0.176514	0.088372	-0.761270	-0.466138	0.467830	0.305221	0.718378	-0.462718	0.420315	0	0
38779	7.619431	-0.308364	-3.231115	-0.361569	-0.151276	0.131932	-0.760964	-0.468668	0.466535	0.306571	0.717258	-0.465662	0.417987	0	0
38780	7.415919	-0.653794	-3.225756	-0.486383	-0.027220	0.171761	-0.763519	-0.469378	0.464248	0.309236	0.715019	-0.469056	0.416061	0	0
38781	7.740800	-0.707243	-3.569184	-0.549877	0.181700	0.239256	-0.764109	-0.471092	0.458336	0.313028	0.711389	-0.472502	0.415549	0	0
38782	8.321746	-0.527024	-3.930326	-0.432293	0.441156	0.300695	-0.770841	-0.471050	0.447917	0.316946	0.706724	-0.475079	0.417596	0	0
38783	9.451457	-0.388585	-4.358159	-0.301273	0.605277	0.325723	-0.778606	-0.468615	0.435957	0.320588	0.701636	-0.476726	0.421500	0	0
38784	10.357910	-0.137163	-4.414576	-0.239574	0.556382	0.312399	-0.787223	-0.465621	0.424607	0.323613	0.696975	-0.478167	0.425273	0	0
38785	10.305421	-0.074290	-4.373554	-0.275445	0.260965	0.266004	-0.791846	-0.462739	0.417180	0.325653	0.693654	-0.480362	0.426670	0	0
38786	10.138786	-0.028573	-4.439490	-0.332706	0.009213	0.167165	-0.794141	-0.461856	0.414565	0.327303	0.691683	-0.482936	0.425699	0	0
38787	9.364781	-0.002732	-4.511827	-0.408458	-0.081682	0.148642	-0.796559	-0.462813	0.411410	0.329104	0.689929	-0.485985	0.423684	0	0
38788	8.584305	-0.109876	-4.430195	-0.432467	-0.092385	0.141083	-0.797686	-0.463888	0.410220	0.331050	0.688165	-0.489117	0.421427	0	0
38789	8.583733	-0.303996	-4.421777	-0.320909	-0.106418	0.139456	-0.797996	-0.462926	0.408300	0.332151	0.686824	-0.491799	0.419622	0	0
38790	8.338214	-0.253952	-4.407438	-0.164633	-0.057709	0.163495	-0.798125	-0.463266	0.409413	0.332322	0.685676	-0.493827	0.418981	0	0
38791	8.251708	-0.204984	-4.396636	-0.028672	-0.007553	0.180186	-0.800553	-0.462034	0.408522	0.331727	0.684681	-0.495230	0.419424	0	0
38792	8.211127	-0.175418	-4.049504	0.055656	-0.010120	0.187702	-0.802020	-0.457854	0.408798	0.330521	0.683938	-0.496341	0.420274	0	0
38793	8.231899	-0.248901	-3.826115	0.087023	-0.032631	0.130909	-0.801910	-0.454484	0.410425	0.329213	0.683672	-0.497001	0.420953	0	0
38794	8.135810	-0.285328	-3.772033	0.068159	-0.076272	0.044664	-0.803202	-0.452629	0.411120	0.328191	0.683957	-0.497295	0.420940	0	0
38795	8.341504	-0.356591	-3.630427	0.121921	-0.151211	-0.059677	-0.802889	-0.452405	0.415241	0.326855	0.685248	-0.496893	0.420355	0	0
38796	8.701818	-0.513927	-4.021752	0.146185	-0.181839	-0.178824	-0.801478	-0.451076	0.417011	0.325712	0.687338	-0.495671	0.419272	0	0
38797	9.026542	-0.384173	-4.463016	0.167500	-0.185445	-0.272290	-0.796610	-0.452546	0.421974	0.324779	0.689965	-0.493722	0.417977	0	0
38798	9.164323	-0.269498	-4.766947	0.136957	-0.251377	-0.244677	-0.794716	-0.453685	0.426986	0.323624	0.692628	-0.492298	0.416146	0	0
38799	9.153305	-0.301164	-4.930998	0.115897	-0.379232	-0.198648	-0.787140	-0.455710	0.433588	0.321773	0.695512	-0.491689	0.413482	0	0
38800	8.977125	-0.250664	-4.986884	0.111639	-0.426490	-0.147229	-0.784216	-0.457762	0.442218	0.319515	0.698315	-0.491593	0.410611	0	0
38801	8.656910	-0.312295	-4.924584	0.085030	-0.496896	-0.108709	-0.781188	-0.458004	0.449117	0.316914	0.701113	-0.492095	0.407246	0	0
38802	8.386992	-0.163989	-4.990819	0.035198	-0.507199	-0.088640	-0.775028	-0.458535	0.457952	0.314539	0.703681	-0.492954	0.403601	0	0
38803	8.366693	0.135497	-5.248986	-0.025465	-0.402916	-0.074207	-0.770320	-0.458563	0.462865	0.313019	0.705549	-0.493828	0.400442	0	0
38804	8.368264	0.269332	-5.103240	-0.072820	-0.288520	-0.076290	-0.766865	-0.460291	0.467684	0.312423	0.706815	-0.494505	0.397831	0	0
38805	8.487576	0.398720	-4.688971	-0.161268	-0.285126	-0.098429	-0.763721	-0.461583	0.469556	0.312533	0.707890	-0.495369	0.394745	0	0
38806	8.666780	0.661765	-4.686711	-0.182612	-0.215689	-0.149882	-0.761976	-0.464144	0.471363	0.313358	0.708875	-0.495724	0.391868	0	0
38807	8.997089	0.802339	-5.033907	-0.162103	-0.034987	-0.153716	-0.757719	-0.464809	0.471847	0.314927	0.709227	-0.495407	0.390372	0	0
38808	9.227027	0.751923	-5.192598	-0.138365	0.068877	-0.166644	-0.757674	-0.469192	0.470297	0.316909	0.709312	-0.494569	0.389675	0	0
38809	9.172501	0.650745	-5.034209	-0.077893	0.064771	-0.162873	-0.756242	-0.472236	0.467400	0.318409	0.709579	-0.493540	0.389270	0	0
38810	8.614496	0.668179	-4.595339	0.069955	-0.028120	-0.096477	-0.754237	-0.474000	0.467554	0.318160	0.710352	-0.492696	0.389133	0	0
38811	7.861056	0.633774	-4.166406	0.198259	-0.079275	-0.081622	-0.753824	-0.471414	0.470404	0.316672	0.711654	-0.491624	0.389325	0	0
38812	7.325396	0.703565	-3.665226	0.215495	-0.075349	-0.120224	-0.750121	-0.471609	0.473191	0.315246	0.713184	-0.490190	0.389491	0	0
38813	7.326334	1.153146	-3.734797	0.126440	0.036829	-0.175559	-0.747851	-0.470615	0.475640	0.315204	0.714259	-0.488355	0.389859	0	0
38814	8.123450	1.579401	-4.290831	0.024991	0.311904	-0.164038	-0.751109	-0.470947	0.474659	0.317195	0.713886	-0.486121	0.391716	0	0
38815	9.282870	1.471668	-4.822833	-0.019373	0.554757	-0.138599	-0.752842	-0.471646	0.468963	0.320567	0.712274	-0.483465	0.395176	0	0
38816	10.516670	1.354891	-5.082304	0.038636	0.633983	-0.168647	-0.756297	-0.472849	0.459427	0.324026	0.710659	-0.480090	0.399355	0	0
38817	10.612498	1.374702	-5.163056	0.197015	0.433497	-0.179006	-0.759441	-0.473685	0.454019	0.325419	0.710377	-0.476644	0.402837	0	0
38818	9.688229	1.120860	-4.917577	0.182260	0.192420	-0.090802	-0.760019	-0.473075	0.453496	0.325417	0.710590	-0.474660	0.404801	0	0
38819	8.983275	0.928823	-4.694391	0.177988	-0.013272	-0.024597	-0.760576	-0.473913	0.453166	0.324190	0.711298	-0.473831	0.405512	0	0
38820	7.613532	0.633669	-4.389041	0.075045	-0.144821	0.004432	-0.760580	-0.471765	0.456276	0.322964	0.712070	-0.474054	0.404875	0	0
38821	7.089422	0.732835	-4.274588	-0.012332	-0.134435	-0.013285	-0.759298	-0.470769	0.459019	0.322469	0.712598	-0.474467	0.403856	0	0
38822	7.156221	0.879876	-4.423475	-0.105111	-0.026096	-0.003511	-0.757593	-0.471368	0.458965	0.323118	0.712346	-0.474973	0.403185	0	0
38823	7.670677	0.927147	-4.601832	-0.175869	0.182187	-0.002031	-0.758159	-0.472423	0.457204	0.325243	0.711013	-0.475102	0.403677	0	0
38824	8.325617	1.123386	-4.750655	-0.112260	0.349362	0.034702	-0.761909	-0.471684	0.449209	0.327569	0.709033	-0.474687	0.405763	0	0
38825	8.762328	1.207137	-4.715715	-0.096743	0.373324	0.066004	-0.766220	-0.470971	0.441926	0.329757	0.706845	-0.474345	0.408200	0	0
38826	8.875839	1.152231	-4.659930	-0.225419	0.308186	0.084226	-0.768085	-0.470927	0.438687	0.332476	0.704404	-0.474863	0.409609	0	0
38827	8.894217	1.114645	-4.759899	-0.412563	0.217113	0.107857	-0.771389	-0.472187	0.430279	0.335967	0.701586	-0.476609	0.409569	0	0
38828	8.494232	1.167565	-4.157620	-0.472446	0.056625	0.144639	-0.773526	-0.474465	0.424630	0.338969	0.699030	-0.479391	0.408217	0	0
38829	8.285866	1.299200	-3.738328	-0.564403	-0.125809	0.181443	-0.774106	-0.475300	0.421324	0.341566	0.696711	-0.483403	0.405275	0	0
38830	8.412773	1.519901	-3.625689	-0.612359	-0.186207	0.209042	-0.774684	-0.475890	0.418884	0.344090	0.694310	-0.487993	0.401745	0	0
38831	8.751767	1.605978	-4.072603	-0.624241	-0.175134	0.242109	-0.774402	-0.477748	0.415647	0.346593	0.691630	-0.492793	0.398342	0	0
38832	8.917041	1.644890	-4.527820	-0.600567	-0.154438	0.234810	-0.775517	-0.481019	0.412335	0.349059	0.688949	-0.497365	0.395139	0	0
38833	9.041805	1.718120	-4.628630	-0.505801	-0.185102	0.189202	-0.775668	-0.481493	0.410323	0.350876	0.686926	-0.501325	0.392036	0	0
38834	9.178560	1.696245	-4.696691	-0.468761	-0.126682	0.165349	-0.776933	-0.483384	0.408233	0.352827	0.684893	-0.504772	0.389408	0	0
38835	9.253741	1.467367	-4.848342	-0.440705	-0.109065	0.115800	-0.777493	-0.484740	0.406736	0.354848	0.683135	-0.507679	0.386874	0	0
38836	9.496739	1.434607	-4.884215	-0.407178	-0.090978	0.136070	-0.779073	-0.484584	0.404069	0.356659	0.681296	-0.510540	0.384680	0	0
38837	9.361149	1.117180	-4.832903	-0.271108	-0.149316	0.165710	-0.777685	-0.483518	0.402422	0.357113	0.680018	-0.513259	0.382899	0	0
38838	9.419802	0.788506	-4.588439	-0.173962	-0.246236	0.180702	-0.779956	-0.481847	0.404249	0.356362	0.679355	-0.516074	0.380987	0	0
38839	9.356718	0.609215	-4.567924	-0.153964	-0.274170	0.246808	-0.780249	-0.479919	0.406073	0.355059	0.678535	-0.519328	0.379239	0	0
38840	9.230519	0.460445	-4.619732	-0.227151	-0.194713	0.307044	-0.780985	-0.476952	0.407399	0.354440	0.676820	-0.522993	0.377843	0	0
38841	9.004818	0.465507	-4.517052	-0.307396	-0.163664	0.314132	-0.781589	-0.473401	0.408478	0.354482	0.674662	-0.526873	0.376270	0	0
38842	8.770988	0.472871	-4.220810	-0.369801	-0.153911	0.306613	-0.783599	-0.471472	0.407910	0.355022	0.672266	-0.530897	0.374388	0	0
38843	8.525046	0.504824	-3.943279	-0.407244	-0.152023	0.275299	-0.785890	-0.470480	0.406010	0.355927	0.669881	-0.534822	0.372211	0	0
38844	8.114147	0.442292	-3.766479	-0.474025	-0.134148	0.239259	-0.786459	-0.472053	0.403082	0.357508	0.667358	-0.538690	0.369641	0	0
38845	7.878150	0.277840	-3.676597	-0.583929	-0.082645	0.228792	-0.788759	-0.470876	0.400344	0.360117	0.664291	-0.542677	0.366791	0	0
38846	7.782739	0.023151	-3.442798	-0.626664	-0.029612	0.267106	-0.788920	-0.472358	0.395435	0.363145	0.660639	-0.546866	0.364169	0	0
38847	7.897696	-0.320330	-3.388948	-0.635152	0.068636	0.349484	-0.791941	-0.472020	0.389533	0.366445	0.656112	-0.551241	0.362448	0	0
38848	8.550325	-0.585904	-3.639732	-0.649906	0.198460	0.398889	-0.796962	-0.470751	0.382859	0.370358	0.650756	-0.555487	0.361642	0	0
38849	9.240808	-0.423689	-4.162098	-0.591146	0.338389	0.461339	-0.805702	-0.468657	0.372304	0.374414	0.644715	-0.559371	0.362299	0	0
38850	10.244933	-0.244847	-4.642944	-0.579279	0.410724	0.487175	-0.811201	-0.466271	0.360603	0.378681	0.638271	-0.563071	0.363541	0	0
38851	10.686527	-0.059482	-4.952946	-0.667807	0.309892	0.470766	-0.816971	-0.463547	0.350909	0.382972	0.631895	-0.567324	0.363572	0	0
38852	10.297502	0.272632	-4.919323	-0.631574	0.037134	0.348287	-0.822006	-0.461533	0.343715	0.385910	0.627311	-0.571682	0.361572	0	0
38853	9.620157	0.502872	-4.733064	-0.633484	-0.155651	0.228284	-0.823611	-0.459499	0.340882	0.388169	0.624063	-0.576007	0.357892	0	0
38854	8.504306	0.653182	-4.504356	-0.755201	-0.181069	0.161807	-0.824728	-0.462361	0.338021	0.391260	0.620791	-0.580421	0.353053	0	0
38855	7.657436	0.683654	-4.342047	-0.750829	-0.127158	0.149623	-0.826140	-0.465012	0.333900	0.394651	0.617369	-0.584496	0.348524	0	0
38856	7.468825	0.337346	-4.279278	-0.650112	0.029421	0.204527	-0.825748	-0.465362	0.329198	0.398127	0.613455	-0.587910	0.345730	0	0
38857	7.698765	0.096681	-4.357081	-0.498988	0.148916	0.232167	-0.828344	-0.465836	0.322108	0.401261	0.609534	-0.590474	0.344671	0	0
38858	8.131340	0.039566	-4.484746	-0.227179	0.227483	0.262016	-0.831550	-0.461523	0.317308	0.403096	0.606249	-0.591951	0.345789	0	0
38859	8.660993	-0.129193	-4.476668	-0.132325	0.270635	0.245705	-0.835020	-0.459847	0.310644	0.404652	0.603275	-0.592821	0.347677	0	0
38860	9.047451	-0.084724	-4.379717	-0.072795	0.198345	0.221259	-0.839072	-0.455938	0.305543	0.405510	0.600938	-0.593619	0.349359	0	0
38861	9.029452	-0.096582	-4.210034	-0.014468	0.056451	0.158286	-0.839821	-0.452895	0.305315	0.405381	0.599695	-0.594410	0.350298	0	0
38862	8.790209	-0.014972	-4.021804	-0.050264	-0.079729	0.064807	-0.840550	-0.451027	0.305581	0.404994	0.599348	-0.595312	0.349808	0	0
38863	8.522866	-0.022392	-3.690588	0.000073	-0.184070	-0.026735	-0.838555	-0.450473	0.308289	0.403994	0.600103	-0.595915	0.348641	0	0
38864	8.478765	-0.293988	-3.668970	-0.004333	-0.236513	-0.120307	-0.839235	-0.450090	0.312429	0.403042	0.601587	-0.596176	0.346733	0	0
38865	8.695532	-0.310647	-3.986374	0.032838	-0.178097	-0.174430	-0.836206	-0.453531	0.314169	0.402389	0.603327	-0.595749	0.345201	0	0
38866	8.891591	-0.217352	-4.534178	0.017014	-0.118232	-0.157081	-0.833744	-0.455892	0.317540	0.402136	0.604701	-0.595231	0.343980	0	0
38867	9.247463	-0.169757	-4.653461	-0.035439	-0.128618	-0.133227	-0.831874	-0.456762	0.320018	0.402044	0.605745	-0.595084	0.342504	0	0
38868	9.678038	0.118094	-5.184612	-0.104736	-0.073027	-0.164522	-0.831121	-0.460228	0.320077	0.402819	0.606515	-0.594753	0.340801	0	0
38869	9.548477	0.608272	-5.319087	-0.155314	-0.094884	-0.135175	-0.827696	-0.462042	0.320781	0.403656	0.606967	-0.594865	0.338805	0	0
38870	9.269339	0.801176	-4.730077	-0.170091	-0.322397	-0.149532	-0.825081	-0.465934	0.323063	0.403287	0.608221	-0.595845	0.335254	0	0
38871	8.864338	1.098378	-4.256456	-0.301633	-0.413094	-0.199218	-0.821614	-0.469328	0.326643	0.403322	0.609520	-0.597323	0.330184	0	0
38872	8.572903	1.539903	-4.114655	-0.356173	-0.315391	-0.261862	-0.816736	-0.474311	0.326992	0.404481	0.610644	-0.598181	0.325098	0	0
38873	8.654193	1.742882	-4.283043	-0.247457	-0.072956	-0.256486	-0.812698	-0.479861	0.327456	0.406389	0.611363	-0.597731	0.322180	0	0
38874	8.849538	1.303957	-4.387417	-0.199749	0.093077	-0.201636	-0.810104	-0.485496	0.324244	0.408828	0.611419	-0.596775	0.320760	0	0
38875	8.759027	1.107630	-4.167913	-0.038096	0.135606	-0.182165	-0.809519	-0.488541	0.321639	0.410456	0.611867	-0.595247	0.320664	0	0
38876	8.506212	1.065840	-3.813309	0.120298	0.121555	-0.140594	-0.806683	-0.490077	0.319815	0.410907	0.612770	-0.593515	0.321571	0	0
38877	8.142132	1.069469	-3.531545	0.243890	0.122486	-0.101888	-0.806698	-0.488528	0.320479	0.410470	0.613933	-0.591620	0.323398	0	0
38878	7.776912	1.097042	-3.406592	0.202198	0.149382	-0.089238	-0.807854	-0.487308	0.319433	0.410414	0.614769	-0.589817	0.325169	0	0
38879	7.931721	1.263217	-3.401636	0.066604	0.177978	-0.098662	-0.806122	-0.489260	0.320569	0.411380	0.614996	-0.588281	0.326301	0	0
38880	8.527430	1.530604	-3.760346	-0.004590	0.281671	-0.102472	-0.807249	-0.491535	0.317462	0.413411	0.614623	-0.586517	0.327609	0	0
38881	9.410849	1.666784	-4.251450	-0.067536	0.413016	-0.075075	-0.808710	-0.491508	0.311525	0.416498	0.613377	-0.584581	0.329489	0	0
38882	10.162459	1.910628	-4.384253	-0.099112	0.456470	-0.027289	-0.809586	-0.493598	0.304601	0.419872	0.611578	-0.582846	0.331618	0	0
38883	10.627929	2.111820	-4.438893	-0.019518	0.317486	-0.045097	-0.811253	-0.494487	0.297850	0.421999	0.610653	-0.581314	0.333305	0	0
38884	9.911157	1.884638	-4.481203	0.107368	0.090071	-0.068540	-0.811848	-0.493247	0.296232	0.422109	0.611167	-0.580172	0.334214	0	0
38885	9.418900	1.596615	-4.445346	0.018745	-0.013469	-0.089808	-0.811008	-0.493205	0.295093	0.422227	0.611763	-0.579633	0.333911	0	0
38886	8.358957	1.349878	-4.296199	-0.029557	-0.086178	-0.076293	-0.811382	-0.494691	0.299114	0.422175	0.612332	-0.579642	0.332916	0	0
38887	7.685558	1.184048	-4.054698	-0.109075	-0.093682	-0.072935	-0.808670	-0.496194	0.299560	0.422552	0.612557	-0.579969	0.331450	0	0
38888	7.584435	1.279738	-4.084109	-0.156443	-0.031293	-0.036432	-0.807663	-0.497370	0.299760	0.423462	0.612175	-0.580409	0.330222	0	0
38889	7.757831	1.454302	-4.171584	-0.106197	0.090540	0.018591	-0.810076	-0.498356	0.297171	0.424584	0.611271	-0.580506	0.330286	0	0
38890	8.282549	1.554073	-4.292010	-0.131897	0.229405	0.070750	-0.810394	-0.497747	0.293668	0.426500	0.609505	-0.580412	0.331247	0	0
38891	8.651315	1.692788	-4.341131	-0.154793	0.265270	0.135899	-0.813421	-0.496584	0.288526	0.428539	0.607128	-0.580634	0.332588	0	0
38892	8.938507	1.729021	-4.300909	-0.214676	0.219201	0.124915	-0.816031	-0.494853	0.283415	0.430710	0.604714	-0.581178	0.333231	0	0
38893	9.034900	1.884430	-4.366305	-0.271831	0.152734	0.115779	-0.816926	-0.494310	0.278497	0.432861	0.602313	-0.582138	0.333115	0	0
38894	8.827259	1.925631	-4.435568	-0.327898	0.076790	0.079047	-0.819490	-0.496035	0.273452	0.435031	0.600137	-0.583385	0.332034	0	0
38895	8.487165	1.909768	-4.159658	-0.372700	-0.032340	0.057043	-0.820081	-0.496678	0.269166	0.436894	0.598242	-0.585117	0.329952	0	0
38896	8.251400	2.013881	-3.843388	-0.392754	-0.078704	0.031361	-0.818085	-0.498654	0.267747	0.438689	0.596560	-0.586954	0.327342	0	0
38897	8.298375	2.138304	-3.742881	-0.371689	-0.060353	0.031407	-0.818678	-0.498492	0.264645	0.440455	0.594896	-0.588633	0.324975	0	0
38898	8.515635	2.170243	-3.707318	-0.345319	-0.012094	0.055293	-0.818103	-0.499879	0.263418	0.442269	0.593048	-0.590147	0.323137	0	0
38899	8.761227	2.232266	-3.759578	-0.323714	-0.000413	0.075566	-0.820119	-0.499913	0.258900	0.443950	0.591127	-0.591654	0.321594	0	0
38900	8.798596	2.195043	-3.896489	-0.241289	-0.032494	0.116149	-0.820982	-0.499823	0.257355	0.444825	0.589430	-0.593275	0.320511	0	0
38901	8.789537	2.095856	-4.090040	-0.238774	-0.078420	0.145565	-0.822415	-0.498763	0.256726	0.445310	0.587713	-0.595258	0.319314	0	0
38902	9.170117	2.000070	-4.380270	-0.306386	-0.084209	0.217073	-0.824443	-0.496204	0.255063	0.445929	0.585279	-0.597899	0.317981	0	0
38903	9.499102	1.906377	-4.798995	-0.311806	-0.047732	0.317981	-0.827046	-0.493316	0.252718	0.446463	0.582094	-0.600972	0.317286	0	0
38904	9.692617	1.750061	-4.638164	-0.271736	-0.090190	0.349347	-0.827647	-0.491243	0.251720	0.446405	0.579022	-0.604278	0.316707	0	0
38905	9.630363	1.459562	-4.463811	-0.182250	-0.186341	0.351453	-0.831392	-0.485752	0.252383	0.445227	0.576631	-0.607729	0.316126	0	0
38906	9.513870	1.229039	-3.852241	-0.121087	-0.305574	0.324191	-0.832862	-0.480493	0.254144	0.443057	0.575034	-0.611357	0.315085	0	0
38907	9.213579	1.101756	-3.969969	-0.134309	-0.305415	0.305690	-0.834767	-0.477995	0.258490	0.441005	0.573487	-0.614897	0.313892	0	0
38908	9.092490	0.928052	-3.973819	-0.169133	-0.240751	0.365106	-0.835661	-0.473334	0.260491	0.439360	0.571205	-0.618592	0.313100	0	0
38909	8.899560	0.719929	-3.905157	-0.227851	-0.160980	0.418925	-0.839837	-0.465805	0.263695	0.438359	0.568069	-0.622410	0.312641	0	0
38910	8.727824	0.615631	-3.633705	-0.211655	-0.120167	0.473899	-0.843447	-0.460411	0.263359	0.437341	0.564520	-0.626295	0.312737	0	0
38911	8.743072	0.448295	-3.461448	-0.215885	-0.089641	0.517867	-0.847218	-0.453172	0.263565	0.436383	0.560562	-0.630287	0.313174	0	0
38912	8.970285	0.418635	-3.359024	-0.278919	-0.032003	0.480997	-0.850697	-0.448379	0.260781	0.436248	0.556365	-0.634000	0.313353	0	0
38913	9.097681	0.513412	-3.440468	-0.359490	0.005650	0.440448	-0.853041	-0.443358	0.258851	0.436909	0.551934	-0.637553	0.313059	0	0
38914	9.181059	0.412059	-3.521544	-0.402825	-0.019323	0.429391	-0.859344	-0.438564	0.256945	0.437672	0.547449	-0.641268	0.312278	0	0
38915	9.066978	0.267962	-3.566528	-0.416006	-0.040636	0.416503	-0.862551	-0.432786	0.254503	0.438395	0.543030	-0.645024	0.311244	0	0
38916	8.934082	0.103678	-3.543304	-0.462187	-0.067276	0.401718	-0.865061	-0.426819	0.250933	0.439228	0.538571	-0.648939	0.309675	0	0
38917	8.822980	0.029299	-3.544465	-0.453265	-0.064939	0.392519	-0.867931	-0.424283	0.249986	0.440038	0.534177	-0.652739	0.308143	0	0
38918	8.802855	-0.069080	-3.611989	-0.502293	-0.039668	0.403371	-0.871419	-0.419843	0.245621	0.441225	0.529407	-0.656613	0.306444	0	0
38919	8.845036	-0.130714	-3.739576	-0.524019	0.004389	0.406923	-0.874624	-0.413942	0.243613	0.442786	0.524349	-0.660348	0.304858	0	0
38920	8.997465	-0.216475	-3.934248	-0.533469	0.027432	0.392200	-0.877550	-0.408815	0.239711	0.444574	0.519265	-0.663904	0.303232	0	0
38921	9.236937	-0.196045	-4.136314	-0.518643	0.056697	0.395903	-0.880856	-0.407935	0.234554	0.446447	0.514098	-0.667275	0.301881	0	0
38922	9.433313	-0.039212	-4.360034	-0.473581	0.058151	0.370359	-0.884481	-0.403119	0.231348	0.448159	0.509290	-0.670345	0.300691	0	0
38923	9.417861	0.111411	-4.551717	-0.382657	0.012847	0.354108	-0.887253	-0.399005	0.227523	0.449136	0.505105	-0.673241	0.299819	0	0
38924	9.184368	0.144337	-4.533108	-0.307574	-0.064951	0.295608	-0.888763	-0.393511	0.224481	0.449378	0.501884	-0.675952	0.298767	0	0
38925	8.715643	0.140740	-4.380331	-0.285758	-0.125536	0.227747	-0.889932	-0.390353	0.224973	0.449291	0.499381	-0.678517	0.297271	0	0
38926	8.398162	0.137062	-4.300847	-0.292281	-0.117720	0.188198	-0.891381	-0.387873	0.224717	0.449406	0.497099	-0.680859	0.295565	0	0
38927	8.162204	0.040832	-4.234676	-0.255714	-0.065944	0.181698	-0.892540	-0.385303	0.225456	0.449699	0.494855	-0.682821	0.294355	0	0
38928	8.238774	-0.114865	-4.238555	-0.236834	0.017951	0.194437	-0.893282	-0.383229	0.224460	0.450434	0.492369	-0.684403	0.293723	0	0
38929	8.421430	-0.227512	-4.253367	-0.172689	0.102594	0.223811	-0.895150	-0.382768	0.221531	0.451337	0.489706	-0.685558	0.294097	0	0
38930	8.719574	-0.316278	-4.301330	-0.081952	0.157627	0.223950	-0.897779	-0.378800	0.217695	0.452174	0.487297	-0.686189	0.295338	0	0
38931	8.931357	-0.385597	-4.307286	-0.067624	0.145391	0.213022	-0.898991	-0.374062	0.215311	0.452878	0.485047	-0.686779	0.296589	0	0
38932	9.071289	-0.396637	-4.281190	-0.028338	0.090073	0.182019	-0.900766	-0.370393	0.211448	0.453109	0.483361	-0.687344	0.297677	0	0
38933	9.028354	-0.392221	-4.226413	0.004690	0.003117	0.125326	-0.902209	-0.367818	0.212190	0.452741	0.482460	-0.687934	0.298337	0	0
38934	8.924911	-0.382038	-4.207985	0.012006	-0.046510	0.061168	-0.903045	-0.368148	0.213311	0.452196	0.482194	-0.688410	0.298494	0	0
38935	8.850321	-0.371947	-4.197883	0.026640	-0.077631	-0.004834	-0.902774	-0.366487	0.214547	0.451554	0.482527	-0.688671	0.298327	0	0
38936	8.764118	-0.333265	-4.143681	0.067502	-0.086152	-0.049712	-0.902620	-0.366429	0.216249	0.450798	0.483392	-0.688626	0.298173	0	0
38937	8.790753	-0.382459	-4.106349	0.084491	-0.096202	-0.098296	-0.900898	-0.366724	0.218765	0.450025	0.484683	-0.688345	0.297893	0	0
38938	8.783386	-0.289483	-4.163440	0.110360	-0.101073	-0.156950	-0.899976	-0.370086	0.222513	0.449277	0.486522	-0.687716	0.297478	0	0
38939	8.837963	-0.268881	-4.281293	0.124084	-0.118463	-0.189917	-0.899123	-0.369063	0.224836	0.448426	0.488684	-0.686967	0.296948	0	0
38940	8.873499	-0.190020	-4.393222	0.099315	-0.158760	-0.222916	-0.897034	-0.375038	0.228693	0.447526	0.491091	-0.686300	0.295876	0	0
38941	8.903494	-0.192791	-4.563450	0.093197	-0.199871	-0.243048	-0.894596	-0.375262	0.232482	0.446417	0.493713	-0.685736	0.294492	0	0
38942	8.919057	-0.166238	-4.742608	0.065513	-0.238108	-0.248544	-0.892811	-0.379253	0.237033	0.445206	0.496369	-0.685383	0.292677	0	0
38943	9.011110	-0.036025	-4.735540	0.061575	-0.244899	-0.257675	-0.889040	-0.383703	0.241536	0.443975	0.499071	-0.685026	0.290782	0	0
38944	9.168950	0.106414	-4.950666	-0.015619	-0.244776	-0.270620	-0.886675	-0.388577	0.246310	0.443176	0.501526	-0.684811	0.288272	0	0
38945	9.072610	0.197256	-4.982704	-0.050254	-0.273719	-0.262390	-0.882351	-0.392162	0.250578	0.442308	0.503834	-0.684865	0.285438	0	0
38946	8.848238	0.134138	-4.680028	-0.148868	-0.352682	-0.246908	-0.879023	-0.395963	0.253709	0.441360	0.505830	-0.685607	0.281568	0	0
38947	8.603452	0.212170	-4.583405	-0.330982	-0.386602	-0.210545	-0.876369	-0.402205	0.256977	0.440970	0.506843	-0.687188	0.276458	0	0
38948	8.320170	0.339149	-4.499517	-0.425663	-0.351810	-0.126407	-0.872056	-0.405059	0.261008	0.441069	0.506761	-0.689272	0.271210	0	0
38949	8.132640	0.344611	-4.446573	-0.450116	-0.263165	-0.022031	-0.871149	-0.408869	0.262178	0.441590	0.505584	-0.691551	0.266721	0	0
38950	8.183358	0.326979	-4.424429	-0.457767	-0.210947	0.029264	-0.870263	-0.411886	0.261838	0.442379	0.503880	-0.693850	0.262637	0	0
38951	8.316840	0.492675	-4.372784	-0.407560	-0.153677	0.055021	-0.868688	-0.413480	0.261582	0.443218	0.502043	-0.695889	0.259324	0	0
38952	8.570778	0.664889	-4.328016	-0.364715	-0.094411	0.078953	-0.868273	-0.413431	0.260447	0.444201	0.500081	-0.697652	0.256683	0	0
38953	8.756660	0.814211	-4.348488	-0.327502	-0.036650	0.097350	-0.869112	-0.415342	0.258635	0.445331	0.497988	-0.699156	0.254694	0	0
38954	8.775565	0.839117	-4.407005	-0.335967	-0.016857	0.121166	-0.868717	-0.414377	0.256424	0.446592	0.495648	-0.700693	0.252821	0	0
38955	8.645485	0.830205	-4.397367	-0.345375	-0.013495	0.111019	-0.868296	-0.415692	0.253787	0.447928	0.493308	-0.702189	0.250877	0	0
38956	8.400519	0.854890	-4.301086	-0.352846	0.032873	0.135658	-0.869150	-0.415780	0.252939	0.449573	0.490652	-0.703597	0.249190	0	0
38957	8.183976	0.772920	-4.223471	-0.307744	0.061713	0.142981	-0.870611	-0.413497	0.250829	0.451161	0.488055	-0.704800	0.248017	0	0
38958	8.015708	0.685588	-4.133204	-0.246726	0.098959	0.163178	-0.872071	-0.412154	0.247385	0.452673	0.485507	-0.705765	0.247519	0	0
38959	8.096530	0.708898	-4.285838	-0.247877	0.169714	0.181432	-0.873818	-0.410643	0.243528	0.454625	0.482630	-0.706503	0.247461	0	0
38960	8.684870	0.888776	-4.625519	-0.236461	0.279979	0.186933	-0.875565	-0.409534	0.239080	0.457295	0.479501	-0.706717	0.248012	0	0
38961	9.269438	1.230271	-4.898786	-0.265103	0.346324	0.205300	-0.878489	-0.406419	0.232218	0.460502	0.475923	-0.706783	0.248783	0	0
38962	9.990662	1.396405	-5.187969	-0.310419	0.359566	0.220050	-0.881117	-0.404843	0.224406	0.463984	0.472000	-0.706943	0.249332	0	0
38963	10.067485	1.457337	-5.250834	-0.269889	0.283115	0.203760	-0.884335	-0.401395	0.216717	0.466749	0.468547	-0.707272	0.249749	0	0
38964	9.730679	1.319732	-5.120773	-0.351338	0.165238	0.144971	-0.887244	-0.399427	0.209783	0.469216	0.465427	-0.708057	0.248734	0	0
38965	9.117249	1.183226	-4.927218	-0.501745	0.099692	0.137289	-0.886847	-0.400337	0.204762	0.471911	0.461797	-0.709482	0.246330	0	0
38966	8.337793	0.937711	-4.655699	-0.590714	0.063047	0.166331	-0.889000	-0.399994	0.201404	0.474684	0.457629	-0.711399	0.243233	0	0
38967	7.922739	0.837467	-4.377537	-0.600327	0.087644	0.215723	-0.889924	-0.398084	0.195013	0.477521	0.452974	-0.713431	0.240424	0	0
38968	7.720531	0.731219	-4.305448	-0.597073	0.143446	0.298162	-0.892657	-0.396988	0.191141	0.480538	0.447604	-0.715519	0.238255	0	0
38969	7.782817	0.643610	-4.315595	-0.569543	0.222650	0.327450	-0.896292	-0.395034	0.181803	0.483889	0.441936	-0.717271	0.236784	0	0
38970	8.062616	0.619203	-4.270661	-0.559150	0.288400	0.367798	-0.898963	-0.391483	0.171849	0.487562	0.435861	-0.718809	0.235844	0	0
38971	8.430490	0.779670	-4.133610	-0.599370	0.284733	0.370590	-0.901210	-0.386602	0.163957	0.491332	0.429544	-0.720445	0.234616	0	0
38972	8.653944	0.926241	-3.969508	-0.627262	0.242974	0.393621	-0.904159	-0.382147	0.156187	0.494855	0.423007	-0.722394	0.233090	0	0
38973	8.748573	1.086094	-3.643492	-0.721953	0.158979	0.386288	-0.905982	-0.377668	0.147557	0.498139	0.416212	-0.724914	0.230488	0	0
38974	8.858238	1.347272	-3.285975	-0.787029	0.059067	0.428608	-0.910757	-0.373794	0.140477	0.500852	0.408994	-0.728190	0.227176	0	0
38975	9.107429	1.563296	-3.250407	-0.874340	-0.028912	0.458033	-0.914143	-0.366864	0.135134	0.503154	0.401280	-0.732173	0.223011	0	0
38976	9.277509	1.780926	-3.472747	-0.894876	-0.124215	0.452706	-0.916463	-0.363973	0.132645	0.504818	0.393683	-0.736573	0.218249	0	0
38977	9.250337	1.813305	-3.882161	-0.864745	-0.209066	0.423525	-0.917125	-0.359153	0.128418	0.505736	0.386591	-0.741159	0.213218	0	0
38978	9.392230	1.738939	-4.197141	-0.804357	-0.306862	0.363248	-0.920008	-0.354549	0.129301	0.505793	0.380431	-0.745799	0.207919	0	0
38979	9.650480	1.611325	-4.400874	-0.802795	-0.293146	0.350412	-0.921467	-0.349750	0.131600	0.505914	0.374308	-0.750262	0.202610	0	0
38980	9.595019	1.413541	-4.631981	-0.758465	-0.299662	0.365138	-0.923762	-0.347408	0.131485	0.505764	0.368287	-0.754651	0.197659	0	0
38981	10.014103	1.093861	-4.524130	-0.643143	-0.302004	0.400278	-0.924244	-0.342547	0.132219	0.505049	0.362558	-0.758909	0.193739	0	0
38982	9.435208	0.691622	-4.425390	-0.431185	-0.448097	0.367700	-0.927247	-0.338326	0.135064	0.502506	0.358410	-0.763321	0.190714	0	0
38983	8.882943	0.353074	-4.027704	-0.174564	-0.559273	0.395740	-0.927553	-0.332340	0.142102	0.498099	0.355528	-0.767873	0.189388	0	0
38984	8.553590	-0.388094	-3.923598	-0.210097	-0.505862	0.426590	-0.929969	-0.325996	0.151308	0.494162	0.352118	-0.772288	0.188117	0	0
38985	8.464588	-0.710370	-4.076964	-0.307534	-0.300179	0.455355	-0.931565	-0.318958	0.157858	0.492064	0.347596	-0.775948	0.186961	0	0
38986	8.785890	-0.595221	-4.332199	-0.478667	-0.100569	0.467630	-0.932485	-0.312153	0.160135	0.492081	0.341757	-0.778944	0.185215	0	0
38987	8.826294	-0.201166	-4.261091	-0.419806	-0.039029	0.544800	-0.935852	-0.305600	0.156610	0.492195	0.335466	-0.781767	0.184520	0	0
38988	8.915480	-0.206043	-3.945607	-0.440561	-0.045442	0.591595	-0.937657	-0.297905	0.155693	0.492232	0.328711	-0.784765	0.183850	0	0
38989	8.709577	-0.358127	-3.709422	-0.557754	-0.033840	0.586697	-0.940626	-0.289739	0.151415	0.492710	0.321366	-0.787868	0.182277	0	0
38990	8.512133	-0.356995	-3.689953	-0.660656	-0.031675	0.569933	-0.945020	-0.280030	0.148381	0.493546	0.313628	-0.791028	0.179789	0	0
38991	8.308604	-0.414592	-3.808325	-0.722125	0.008718	0.558679	-0.945665	-0.275042	0.146574	0.494860	0.305568	-0.794010	0.176890	0	0
38992	8.542953	-0.508230	-4.001280	-0.775318	0.046768	0.479633	-0.948908	-0.268257	0.141220	0.496751	0.297792	-0.796579	0.173262	0	0
38993	8.937235	-0.343580	-4.188871	-0.699634	0.052247	0.400969	-0.949855	-0.263016	0.137306	0.498546	0.290973	-0.798707	0.169867	0	0
38994	9.423096	-0.179595	-4.375060	-0.592223	0.074984	0.309514	-0.951365	-0.260713	0.128963	0.500351	0.285376	-0.800218	0.166912	0	0
38995	9.552842	-0.135952	-4.442432	-0.499313	-0.003768	0.267646	-0.952283	-0.256315	0.127547	0.501297	0.280688	-0.801827	0.164280	0	0
38996	9.368979	-0.289487	-4.470374	-0.469871	-0.076234	0.245731	-0.953725	-0.253475	0.128730	0.501615	0.276446	-0.803656	0.161546	0	0
38997	8.934063	-0.428274	-4.561297	-0.479510	-0.123284	0.230984	-0.954889	-0.250481	0.129638	0.501575	0.272329	-0.805681	0.158547	0	0
38998	8.622697	-0.720299	-4.503246	-0.539862	-0.125016	0.230753	-0.955769	-0.248958	0.128183	0.501684	0.267918	-0.807774	0.155029	0	0
38999	8.417875	-0.792028	-4.471898	-0.537399	-0.126484	0.254561	-0.956540	-0.244719	0.127039	0.501704	0.263304	-0.809915	0.151664	0	0
39000	8.335052	-0.965495	-4.513411	-0.495223	-0.067712	0.285698	-0.955606	-0.241346	0.125399	0.502039	0.258566	-0.811740	0.148922	0	0
39001	8.400129	-1.034275	-4.482476	-0.369052	-0.012521	0.311552	-0.958212	-0.236446	0.126014	0.502427	0.254146	-0.813155	0.147500	0	0
39002	8.504081	-1.094130	-4.414288	-0.366941	0.009091	0.319795	-0.959141	-0.232510	0.122302	0.502977	0.249648	-0.814449	0.146161	0	0
39003	8.677979	-0.971664	-4.415162	-0.343407	0.002182	0.311653	-0.960911	-0.227812	0.120913	0.503396	0.245321	-0.815715	0.144983	0	0
39004	8.783830	-0.925765	-4.457469	-0.343955	-0.002116	0.291502	-0.962394	-0.222874	0.120386	0.503816	0.241174	-0.816926	0.143654	0	0
39005	8.851437	-0.918874	-4.462264	-0.316999	-0.019494	0.242081	-0.961434	-0.218660	0.118425	0.504073	0.237567	-0.818063	0.142286	0	0
39006	8.769609	-0.872134	-4.468561	-0.244880	-0.070819	0.172557	-0.964445	-0.215992	0.117771	0.503849	0.234983	-0.819169	0.140999	0	0
39007	8.624842	-0.843957	-4.504028	-0.204629	-0.120547	0.108457	-0.964468	-0.214530	0.117296	0.503192	0.233173	-0.820323	0.139638	0	0
39008	8.537683	-0.849945	-4.553949	-0.153444	-0.118531	0.071828	-0.963897	-0.213905	0.119030	0.502498	0.231939	-0.821294	0.138480	0	0
39009	8.438505	-0.960777	-4.555794	-0.119077	-0.115656	0.021384	-0.965027	-0.213499	0.119917	0.501797	0.231263	-0.822094	0.137397	0	0
39010	8.536742	-1.053178	-4.589056	-0.112060	-0.098266	0.007611	-0.965317	-0.212921	0.119956	0.501260	0.230734	-0.822753	0.136302	0	0
39011	8.584577	-1.033377	-4.643858	-0.086360	-0.085547	0.009488	-0.965465	-0.212748	0.119401	0.500745	0.230276	-0.823327	0.135500	0	0
39012	8.604015	-0.994771	-4.639503	-0.084787	-0.097947	0.001264	-0.965176	-0.212521	0.120547	0.500154	0.229935	-0.823929	0.134598	0	0
39013	8.659476	-0.917179	-4.667642	-0.028470	-0.110171	-0.012346	-0.966291	-0.213406	0.121352	0.499331	0.229977	-0.824496	0.134111	0	0
39014	8.609007	-0.785349	-4.705959	-0.011105	-0.107237	-0.047175	-0.966516	-0.216266	0.124010	0.498557	0.230416	-0.824932	0.133553	0	0
39015	8.563787	-0.732354	-4.655612	0.029927	-0.142993	-0.082823	-0.965099	-0.215899	0.124870	0.497422	0.231372	-0.825419	0.133123	0	0
39016	8.840241	-0.599008	-4.797936	0.012118	-0.121124	-0.169983	-0.965066	-0.217151	0.126917	0.496641	0.232958	-0.825606	0.132112	0	0
39017	8.892626	-0.327550	-4.993784	0.012088	-0.063457	-0.210398	-0.966311	-0.219297	0.127078	0.496369	0.234769	-0.825419	0.131087	0	0
39018	8.817728	-0.336434	-5.015196	0.022615	-0.106929	-0.223173	-0.964715	-0.221944	0.127747	0.495747	0.236825	-0.825389	0.129930	0	0
39019	8.680868	-0.355158	-4.633376	-0.011130	-0.165318	-0.247024	-0.963198	-0.228142	0.130463	0.494731	0.238952	-0.825642	0.128292	0	0
39020	8.448975	-0.306198	-4.725836	-0.110063	-0.156450	-0.252783	-0.962590	-0.230386	0.132017	0.494047	0.240656	-0.825944	0.125774	0	0
39021	8.386376	-0.146633	-4.476070	-0.111428	-0.129842	-0.236291	-0.962811	-0.234467	0.133181	0.493542	0.242149	-0.826160	0.123446	0	0
39022	8.514438	0.060935	-4.829759	-0.103425	-0.042459	-0.218929	-0.961927	-0.237607	0.132408	0.493733	0.243461	-0.825960	0.121423	0	0
39023	8.916728	0.229050	-4.918590	-0.071300	0.027438	-0.186749	-0.960589	-0.242387	0.132663	0.494365	0.244546	-0.825462	0.120053	0	0
39024	9.193851	0.310006	-4.952582	-0.031549	0.054006	-0.138926	-0.961570	-0.243894	0.131444	0.495076	0.245434	-0.824888	0.119254	0	0
39025	9.400846	0.367497	-5.008259	0.026834	0.020497	-0.072639	-0.960420	-0.245345	0.131342	0.495272	0.246070	-0.824583	0.119241	0	0
39026	9.429498	0.211658	-4.976530	0.059294	-0.027057	-0.017464	-0.960702	-0.245348	0.131486	0.494947	0.246502	-0.824598	0.119593	0	0
39027	9.064612	0.294743	-4.831902	0.097179	-0.078166	0.002816	-0.960006	-0.244757	0.130950	0.494066	0.246981	-0.824881	0.120293	0	0
39028	8.647397	0.494080	-4.648327	0.138643	-0.077308	0.015688	-0.960544	-0.245577	0.133171	0.493089	0.247591	-0.825130	0.121339	0	0
39029	8.131778	0.673915	-4.405641	0.160246	-0.100887	0.006516	-0.960418	-0.244159	0.133543	0.491859	0.248377	-0.825453	0.122520	0	0
39030	7.744054	0.901023	-4.140964	0.160410	-0.093546	-0.056879	-0.959310	-0.243566	0.136632	0.490780	0.249711	-0.825569	0.123348	0	0
39031	7.525115	1.263630	-3.939584	0.130840	-0.033322	-0.140515	-0.959146	-0.244627	0.137697	0.490359	0.251482	-0.825224	0.123730	0	0
39032	7.778904	1.616590	-3.990254	0.128911	0.117094	-0.192029	-0.957397	-0.249070	0.136835	0.491260	0.253516	-0.824001	0.124162	0	0
39033	8.244807	1.811170	-4.276950	0.077189	0.303674	-0.229005	-0.957699	-0.250018	0.132811	0.493858	0.255334	-0.821831	0.124513	0	0
39034	8.937188	1.940794	-4.541137	-0.042798	0.452692	-0.249498	-0.957661	-0.256888	0.126287	0.498014	0.256568	-0.818996	0.124099	0	0
39035	9.590851	2.046586	-4.816110	0.010409	0.450751	-0.278600	-0.958809	-0.261301	0.116952	0.502029	0.258273	-0.816016	0.124017	0	0
39036	9.472018	1.706602	-5.079591	0.203309	0.315440	-0.272593	-0.956998	-0.263288	0.110008	0.504433	0.261085	-0.813463	0.125137	0	0
39037	9.299499	1.393241	-5.130739	0.175602	0.159684	-0.268820	-0.955848	-0.266335	0.107256	0.505619	0.263893	-0.811735	0.125687	0	0
39038	8.868018	1.174589	-5.055640	0.156714	-0.025533	-0.204460	-0.953781	-0.272716	0.107686	0.505276	0.266338	-0.811120	0.125874	0	0
39039	8.116519	0.986648	-4.932138	0.094212	-0.093996	-0.105568	-0.955454	-0.273102	0.110229	0.504405	0.267727	-0.811199	0.125913	0	0
39040	7.605708	0.790178	-4.841849	0.027881	-0.093050	-0.089325	-0.954002	-0.274137	0.113268	0.503710	0.268671	-0.811389	0.125456	0	0
39041	7.543364	0.955938	-4.872254	-0.060922	-0.035509	-0.062051	-0.953993	-0.275781	0.111606	0.503672	0.268852	-0.811483	0.124610	0	0
39042	7.774947	1.129758	-4.932820	-0.126016	0.064699	-0.040206	-0.954083	-0.276952	0.111016	0.504608	0.268425	-0.811201	0.123576	0	0
39043	8.083578	1.385785	-5.017576	-0.117577	0.151056	-0.005351	-0.954407	-0.275647	0.107983	0.506162	0.267631	-0.810575	0.123051	0	0
39044	8.353283	1.403708	-5.049285	-0.094888	0.179035	0.019485	-0.955018	-0.276437	0.100852	0.507864	0.266734	-0.809832	0.122876	0	0
39045	8.474736	1.445065	-4.942443	-0.131982	0.150624	0.003896	-0.954473	-0.277125	0.097119	0.509436	0.265793	-0.809245	0.122275	0	0
39046	8.441198	1.479104	-4.931304	-0.158057	0.088743	-0.007068	-0.955355	-0.275588	0.095381	0.510604	0.264898	-0.808962	0.121213	0	0
39047	8.324000	1.507671	-4.830113	-0.206091	0.022763	0.051650	-0.954362	-0.276680	0.093886	0.511275	0.263349	-0.809238	0.119910	0	0
39048	8.273908	1.521769	-4.770175	-0.207750	-0.042684	0.099459	-0.956070	-0.276067	0.093657	0.511378	0.261496	-0.809961	0.118642	0	0
39049	8.250749	1.598348	-4.681850	-0.192711	-0.071679	0.152764	-0.955871	-0.272127	0.089508	0.511121	0.259310	-0.810961	0.117710	0	0
39050	8.341163	1.644303	-4.539999	-0.138673	-0.083329	0.191459	-0.956611	-0.269800	0.089236	0.510600	0.257108	-0.812040	0.117364	0	0
39051	8.396402	1.661305	-4.570941	-0.086942	-0.097555	0.211783	-0.957667	-0.266879	0.085744	0.509783	0.255014	-0.813190	0.117517	0	0
39052	8.453463	1.625662	-4.655436	-0.002906	-0.134501	0.210175	-0.958696	-0.262782	0.087570	0.508471	0.253410	-0.814408	0.118238	0	0
39053	8.428031	1.459874	-4.757019	0.060317	-0.199445	0.184674	-0.958000	-0.260732	0.089534	0.506473	0.252407	-0.815825	0.119185	0	0
39054	8.585298	1.390831	-4.937373	0.104478	-0.207329	0.192099	-0.960014	-0.254715	0.100371	0.504309	0.251578	-0.817227	0.120503	0	0
39055	8.795652	1.236207	-5.091180	0.168546	-0.180084	0.258262	-0.960571	-0.252232	0.105634	0.502098	0.250496	-0.818586	0.122746	0	0
39056	9.040003	0.915034	-5.141061	0.260730	-0.166938	0.281359	-0.961319	-0.246006	0.110849	0.499751	0.249668	-0.819797	0.125891	0	0
39057	9.255510	0.613450	-5.189735	0.328820	-0.214162	0.298997	-0.963614	-0.241004	0.115152	0.496790	0.249091	-0.821199	0.129558	0	0
39058	9.543675	0.208275	-5.147597	0.373477	-0.282033	0.262487	-0.965065	-0.235054	0.120357	0.493219	0.249115	-0.822754	0.133241	0	0
39059	9.296361	0.042628	-4.963093	0.419611	-0.390099	0.218630	-0.965648	-0.230162	0.126337	0.488661	0.249864	-0.824658	0.136812	0	0
39060	8.979727	-0.089363	-4.720221	0.394986	-0.413226	0.189172	-0.967643	-0.224069	0.134674	0.484021	0.250755	-0.826591	0.139974	0	0
39061	8.850878	-0.237693	-4.803329	0.317545	-0.351431	0.159504	-0.965763	-0.221941	0.143434	0.480090	0.251424	-0.828247	0.142505	0	0
39062	9.004423	-0.135162	-4.934010	0.209721	-0.202993	0.115059	-0.965321	-0.219788	0.149233	0.477737	0.251728	-0.829203	0.144299	0	0
39063	8.793123	-0.027665	-4.881927	0.228533	-0.133714	0.093854	-0.967322	-0.217117	0.151120	0.475915	0.252194	-0.829754	0.146323	0	0
39064	8.524882	-0.174978	-4.607147	0.214063	-0.143394	0.101107	-0.967922	-0.213450	0.152772	0.474058	0.252543	-0.830372	0.148233	0	0
39065	8.313924	-0.133931	-4.483044	0.220988	-0.148174	0.087328	-0.967050	-0.213063	0.156331	0.472139	0.253043	-0.830973	0.150127	0	0
39066	7.949004	-0.111474	-4.336290	0.201536	-0.117967	0.043158	-0.966868	-0.210985	0.160062	0.470604	0.253774	-0.831331	0.151722	0	0
39067	7.565400	-0.126792	-4.078074	0.164369	-0.068558	0.017235	-0.968029	-0.208142	0.161102	0.469592	0.254466	-0.831454	0.153017	0	0
39068	7.499443	-0.263112	-3.825280	0.109071	0.017682	-0.006897	-0.966728	-0.209651	0.162129	0.469494	0.254970	-0.831183	0.153951	0	0
39069	8.056876	-0.359357	-3.994103	0.079616	0.178581	-0.030967	-0.966909	-0.208621	0.158794	0.470826	0.255282	-0.830148	0.154947	0	0
39070	8.797009	-0.375639	-4.253781	0.129102	0.357215	-0.046601	-0.967231	-0.208653	0.153692	0.473552	0.255682	-0.828138	0.156725	0	0
39071	9.559034	-0.446096	-4.463905	0.162097	0.441500	-0.053862	-0.966999	-0.208896	0.146871	0.476880	0.256154	-0.825651	0.158969	0	0
39072	9.877986	-0.465181	-4.654708	0.196655	0.344757	-0.052661	-0.968613	-0.208805	0.139664	0.479324	0.256937	-0.823550	0.161239	0	0
39073	9.939653	-0.580974	-4.732651	0.251323	0.193303	-0.046815	-0.969175	-0.210944	0.136558	0.480353	0.258164	-0.822096	0.163615	0	0
39074	9.496505	-0.585571	-4.699199	0.272107	0.006866	-0.072267	-0.969468	-0.210884	0.135431	0.479845	0.260014	-0.821425	0.165537	0	0
39075	8.708240	-0.515397	-4.454278	0.271178	-0.120945	-0.093323	-0.968444	-0.211626	0.138493	0.478310	0.262228	-0.821312	0.167041	0	0
39076	8.266470	-0.556552	-4.227873	0.217972	-0.160430	-0.094379	-0.968124	-0.211976	0.142579	0.476598	0.264273	-0.821461	0.167974	0	0
39077	7.962677	-0.485816	-4.278854	0.189166	-0.068880	-0.085463	-0.968379	-0.212139	0.145972	0.475688	0.265937	-0.821246	0.168981	0	0
39078	8.010646	-0.527224	-4.290580	0.162572	0.087658	-0.069245	-0.967798	-0.213295	0.145894	0.476112	0.267092	-0.820365	0.170235	0	0
39079	8.155151	-0.533277	-4.279220	0.159125	0.205863	-0.074947	-0.967008	-0.214349	0.141512	0.477516	0.268056	-0.818912	0.171779	0	0
39080	8.525946	-0.564645	-4.305369	0.169402	0.264720	-0.073110	-0.968141	-0.216057	0.138582	0.479374	0.268969	-0.817153	0.173542	0	0
39081	8.737649	-0.641141	-4.318617	0.161406	0.256876	-0.063903	-0.967064	-0.214022	0.134873	0.481163	0.269759	-0.815465	0.175295	0	0
39082	8.967993	-0.665438	-4.436089	0.137306	0.224405	-0.073031	-0.967346	-0.216152	0.131483	0.482770	0.270581	-0.813942	0.176684	0	0
39083	9.183255	-0.630007	-4.658891	0.080924	0.185217	-0.091384	-0.968502	-0.215995	0.128670	0.484236	0.271326	-0.812654	0.177456	0	0
39084	9.148648	-0.601415	-4.783019	0.049565	0.120859	-0.060151	-0.968203	-0.218885	0.125935	0.485211	0.271801	-0.811814	0.177912	0	0
39085	8.984805	-0.592968	-4.784082	0.034763	0.059188	-0.060116	-0.968218	-0.218134	0.125274	0.485721	0.272289	-0.811299	0.178120	0	0
39086	8.765209	-0.620140	-4.812280	0.040881	0.019748	-0.032568	-0.967081	-0.219113	0.124351	0.485849	0.272677	-0.811039	0.178363	0	0
39087	8.536262	-0.545305	-4.846709	0.039459	0.031729	-0.017948	-0.968243	-0.217721	0.122749	0.486048	0.272894	-0.810764	0.178741	0	0
39088	8.322101	-0.427244	-4.857255	0.024584	0.050745	-0.028129	-0.967248	-0.218425	0.122128	0.486463	0.273111	-0.810394	0.178958	0	0
39089	8.151258	-0.445978	-4.817170	0.004515	0.064522	-0.027312	-0.967090	-0.219589	0.122337	0.487038	0.273175	-0.809996	0.179096	0	0
39090	8.120216	-0.436497	-4.784545	0.020918	0.087752	-0.031909	-0.967967	-0.218086	0.121306	0.487769	0.273339	-0.809441	0.179366	0	0
39091	8.175751	-0.431919	-4.791319	0.062084	0.117387	-0.067617	-0.967351	-0.220326	0.119086	0.488685	0.273916	-0.808571	0.179916	0	0
39092	8.305454	-0.451617	-4.837363	0.103645	0.137015	-0.089565	-0.967927	-0.220521	0.117379	0.489690	0.274860	-0.807465	0.180707	0	0
39093	8.387314	-0.432559	-4.854794	0.109227	0.138868	-0.120734	-0.966369	-0.222283	0.114702	0.490742	0.276056	-0.806255	0.181435	0	0
39094	8.492936	-0.432601	-4.907055	0.133239	0.132983	-0.146348	-0.966212	-0.224367	0.113152	0.491731	0.277608	-0.804952	0.182174	0	0
39095	8.561535	-0.479632	-5.052444	0.148313	0.082227	-0.159999	-0.965917	-0.226569	0.111027	0.492283	0.279413	-0.803833	0.182864	0	0
39096	8.526279	-0.468739	-4.942355	0.188787	0.052151	-0.182814	-0.965610	-0.228308	0.111199	0.492527	0.281676	-0.802715	0.183643	0	0
39097	8.482355	-0.479665	-5.008419	0.189817	0.022478	-0.210305	-0.964728	-0.230378	0.112053	0.492567	0.284196	-0.801663	0.184246	0	0
39098	8.419916	-0.533254	-4.958122	0.188778	-0.004818	-0.246988	-0.962418	-0.233868	0.112095	0.492465	0.287074	-0.800631	0.184545	0	0
39099	8.424297	-0.517888	-5.020990	0.201320	-0.023691	-0.255190	-0.961510	-0.237679	0.113265	0.492174	0.290090	-0.799644	0.184884	0	0
39100	8.469625	-0.488143	-5.092542	0.233373	-0.002540	-0.256066	-0.960055	-0.240856	0.113052	0.491968	0.293250	-0.798475	0.185498	0	0
39101	8.416772	-0.517319	-5.059353	0.300392	0.002281	-0.247700	-0.958862	-0.244686	0.114502	0.491567	0.296640	-0.797180	0.186735	0	0
39102	8.361677	-0.637014	-4.966282	0.300166	-0.041657	-0.252247	-0.958096	-0.246899	0.118324	0.490832	0.300162	-0.796068	0.187780	0	0
39103	8.376495	-0.674618	-4.885057	0.299822	-0.080596	-0.263229	-0.955966	-0.250094	0.119186	0.489786	0.303818	-0.795112	0.188684	0	0
39104	8.425248	-0.627155	-4.833429	0.283719	-0.104540	-0.246685	-0.954194	-0.253742	0.122625	0.488575	0.307325	-0.794331	0.189430	0	0
39105	8.572157	-0.606099	-4.853279	0.263722	-0.073257	-0.244904	-0.952733	-0.256687	0.123560	0.487647	0.310635	-0.793440	0.190156	0	0
39106	8.783494	-0.511222	-4.986172	0.234105	-0.026048	-0.262413	-0.951125	-0.259403	0.125641	0.487229	0.313867	-0.792301	0.190669	0	0
39107	8.959828	-0.425406	-4.968052	0.219900	-0.032531	-0.244942	-0.949658	-0.262390	0.127424	0.486749	0.316878	-0.791276	0.191170	0	0
39108	9.336114	-0.311640	-4.969306	0.148140	-0.032293	-0.259662	-0.946214	-0.265910	0.127737	0.486539	0.319675	-0.790322	0.190993	0	0
39109	9.398751	-0.024251	-5.092967	0.053097	-0.016554	-0.256144	-0.946988	-0.271122	0.128694	0.486729	0.321927	-0.789490	0.190169	0	0
39110	9.131886	0.128468	-4.767971	0.000668	-0.090252	-0.223120	-0.944105	-0.274928	0.129136	0.486457	0.323824	-0.789206	0.188815	0	0
39111	8.855048	0.101352	-4.409957	-0.118424	-0.160067	-0.221460	-0.943604	-0.279239	0.131837	0.485997	0.325236	-0.789497	0.186340	0	0
39112	8.625459	0.182867	-4.219674	-0.183550	-0.152420	-0.193185	-0.941726	-0.281085	0.133687	0.485769	0.326112	-0.789948	0.183473	0	0
39113	8.591709	0.192885	-4.225593	-0.177581	-0.070185	-0.183218	-0.938713	-0.284162	0.133891	0.486133	0.326763	-0.790023	0.181009	0	0
39114	8.587667	0.279364	-4.162074	-0.056848	-0.022577	-0.153680	-0.938102	-0.288287	0.132776	0.486438	0.327703	-0.789732	0.179756	0	0
39115	8.655606	0.312217	-4.116090	0.017824	0.011107	-0.135215	-0.937792	-0.289645	0.133964	0.486717	0.328775	-0.789210	0.179335	0	0
39116	8.690782	0.504583	-4.012283	0.080637	0.013186	-0.111195	-0.933659	-0.291878	0.134209	0.486775	0.329983	-0.788634	0.179492	0	0
39117	8.629571	0.768358	-3.938224	0.128075	-0.003434	-0.112879	-0.935040	-0.293647	0.135529	0.486536	0.331440	-0.788054	0.180001	0	0
39118	8.568860	1.019063	-3.794218	0.198247	0.006315	-0.156768	-0.934036	-0.294536	0.135747	0.486230	0.333588	-0.787144	0.180839	0	0
39119	8.613309	1.209561	-3.736665	0.174341	0.044055	-0.232990	-0.930449	-0.297807	0.136783	0.486426	0.336128	-0.785840	0.181282	0	0
39120	8.997613	1.350482	-3.957855	0.112805	0.176373	-0.255242	-0.930413	-0.301473	0.135277	0.487913	0.338322	-0.783915	0.181538	0	0
39121	9.507821	1.127814	-4.258590	0.074214	0.301004	-0.241687	-0.929819	-0.306032	0.131302	0.490469	0.339970	-0.781493	0.182012	0	0
39122	9.984886	0.855565	-4.461788	0.087402	0.292948	-0.228748	-0.927421	-0.308815	0.125719	0.492894	0.341612	-0.779114	0.182587	0	0
39123	10.133059	0.656659	-4.536261	0.146944	0.155452	-0.178866	-0.927536	-0.312423	0.123085	0.493943	0.343384	-0.777469	0.183437	0	0
39124	9.698296	0.305406	-4.517460	0.135498	-0.029081	-0.110847	-0.926360	-0.316420	0.122115	0.493474	0.344930	-0.776982	0.183862	0	0
39125	9.173224	0.167228	-4.426258	0.044561	-0.159085	-0.043052	-0.926898	-0.316708	0.125220	0.492179	0.345713	-0.777539	0.183507	0	0
39126	8.413441	0.237963	-4.237956	-0.081347	-0.240512	0.013571	-0.924325	-0.315570	0.130509	0.490584	0.345609	-0.778916	0.182128	0	0
39127	7.938287	0.423261	-4.061968	-0.227423	-0.236348	0.026057	-0.925026	-0.314531	0.132990	0.489496	0.344656	-0.780579	0.179729	0	0
39128	7.956633	0.733040	-4.021881	-0.311315	-0.167486	0.033212	-0.923674	-0.316381	0.133908	0.489219	0.343133	-0.782068	0.176901	0	0
39129	8.089759	0.994482	-4.056557	-0.461854	-0.047424	0.003436	-0.924685	-0.315716	0.132401	0.490438	0.340866	-0.783124	0.173200	0	0
39130	8.515505	1.339839	-3.992930	-0.571164	0.061069	0.012379	-0.924127	-0.318069	0.127429	0.492854	0.337818	-0.783842	0.169012	0	0
39131	8.903870	1.514442	-4.015978	-0.567230	0.117890	0.017916	-0.923460	-0.317045	0.123943	0.495673	0.334618	-0.784270	0.165104	0	0
39132	9.127995	1.651844	-4.071775	-0.600379	0.115712	0.010585	-0.925046	-0.318450	0.117917	0.498583	0.331323	-0.784708	0.160850	0	0
39133	9.256431	1.595339	-4.265359	-0.644310	0.063191	0.014266	-0.923662	-0.319355	0.112461	0.501198	0.327835	-0.785463	0.156121	0	0
39134	9.026788	1.542800	-4.025222	-0.617642	-0.007459	-0.007643	-0.923834	-0.320501	0.106580	0.503188	0.324765	-0.786423	0.151221	0	0
39135	8.838018	1.508965	-4.115004	-0.587131	-0.033998	-0.027778	-0.923829	-0.322390	0.104052	0.504878	0.322022	-0.787380	0.146397	0	0
39136	8.811911	1.426206	-3.718419	-0.544792	-0.023664	-0.018543	-0.922557	-0.323201	0.102571	0.506488	0.319410	-0.788224	0.141954	0	0
39137	8.875952	1.417777	-3.846477	-0.531718	0.036866	-0.014935	-0.921442	-0.324845	0.097638	0.508510	0.316725	-0.788734	0.137848	0	0
39138	8.965159	1.490233	-3.871080	-0.425621	0.103295	-0.022144	-0.921723	-0.326846	0.094539	0.510720	0.314552	-0.788715	0.134722	0	0
39139	9.138827	1.532612	-3.867637	-0.315010	0.114094	0.008380	-0.921763	-0.327012	0.089143	0.512618	0.312670	-0.788578	0.132683	0	0
39140	9.238672	1.475453	-3.999873	-0.221341	0.120614	0.018623	-0.920864	-0.324592	0.087682	0.514257	0.311187	-0.788307	0.131426	0	0
39141	9.117154	1.414697	-4.106839	-0.136720	0.076977	0.005054	-0.920479	-0.323837	0.083900	0.515305	0.310291	-0.788105	0.130657	0	0
39142	9.026706	1.501190	-3.999024	-0.102292	0.014800	-0.035155	-0.921327	-0.324629	0.082724	0.515807	0.309981	-0.788051	0.129732	0	0
39143	8.875849	1.510350	-3.879793	-0.091076	-0.007849	-0.058065	-0.922442	-0.325773	0.082947	0.516126	0.309928	-0.788027	0.128732	0	0
39144	8.672211	1.568259	-3.751022	-0.039987	0.003552	-0.098388	-0.921843	-0.328369	0.082920	0.516427	0.310453	-0.787753	0.127938	0	0
39145	8.625177	1.586081	-3.609046	0.006518	0.024082	-0.105673	-0.921430	-0.329104	0.080178	0.516755	0.311238	-0.787289	0.127558	0	0
39146	8.673691	1.590060	-3.569770	0.047744	0.065504	-0.107482	-0.919159	-0.328784	0.081735	0.517282	0.312204	-0.786554	0.127597	0	0
39147	8.771890	1.536750	-3.624517	0.101087	0.111996	-0.101935	-0.918849	-0.332664	0.078654	0.518003	0.313336	-0.785522	0.128254	0	0
39148	8.884203	1.454671	-3.711380	0.154513	0.094425	-0.087113	-0.919975	-0.333214	0.078489	0.518394	0.314658	-0.784559	0.129328	0	0
39149	8.970510	1.374343	-3.734456	0.188164	0.046460	-0.055768	-0.916849	-0.333869	0.079127	0.518265	0.315960	-0.783893	0.130702	0	0
39150	8.930189	1.297218	-3.929110	0.204392	-0.036327	-0.057467	-0.918526	-0.333969	0.081687	0.517431	0.317475	-0.783630	0.131908	0	0
39151	8.885709	1.260434	-4.055709	0.215463	-0.118026	-0.046324	-0.917800	-0.334350	0.083357	0.515910	0.319057	-0.783801	0.133023	0	0
39152	8.678777	1.300395	-4.033216	0.223719	-0.195743	-0.071915	-0.916053	-0.335990	0.086922	0.513778	0.320990	-0.784281	0.133795	0	0
39153	8.399106	1.346528	-4.070767	0.236752	-0.255625	-0.057168	-0.916694	-0.337167	0.093514	0.511115	0.322945	-0.785084	0.134577	0	0
39154	8.103193	1.269733	-3.975657	0.251657	-0.302640	-0.042458	-0.916516	-0.337112	0.098193	0.508003	0.324923	-0.786151	0.135370	0	0
39155	7.956572	1.250613	-3.919572	0.227939	-0.284246	-0.041649	-0.915889	-0.336678	0.106716	0.505109	0.326742	-0.787141	0.136064	0	0
39156	8.229814	1.295136	-4.127575	0.198690	-0.178763	-0.017039	-0.915283	-0.337585	0.110338	0.503097	0.328081	-0.787715	0.136973	0	0
39157	9.001614	1.291987	-4.658891	0.139263	0.054575	0.028504	-0.913716	-0.338469	0.110268	0.503059	0.328434	-0.787338	0.138429	0	0
39158	9.934757	1.430025	-4.953768	0.156762	0.296913	0.043053	-0.914188	-0.336057	0.108156	0.504841	0.328434	-0.785762	0.140873	0	0
39159	10.437039	1.446571	-4.825097	0.355252	0.265002	0.045444	-0.914536	-0.334081	0.103182	0.505716	0.329446	-0.784060	0.144799	0	0
39160	9.870351	1.342212	-4.521966	0.539489	0.042100	-0.056742	-0.916236	-0.333776	0.103359	0.504368	0.332500	-0.782872	0.148888	0	0
39161	9.468708	1.229742	-4.063220	0.615457	-0.179985	-0.136161	-0.913645	-0.335135	0.106791	0.501135	0.336882	-0.782388	0.152456	0	0
39162	8.760657	0.999901	-3.912630	0.565365	-0.309906	-0.150005	-0.912579	-0.335459	0.115972	0.497048	0.341304	-0.782561	0.155091	0	0
39163	8.031757	0.792459	-3.973682	0.396097	-0.300404	-0.118433	-0.912663	-0.335791	0.122754	0.493554	0.344611	-0.783019	0.156615	0	0
39164	7.606766	0.706759	-4.050137	0.287538	-0.272339	-0.075675	-0.910027	-0.337279	0.131705	0.490568	0.347003	-0.783648	0.157568	0	0
39165	7.577166	0.713039	-4.140779	0.273896	-0.153218	-0.050208	-0.909671	-0.338901	0.138260	0.488526	0.348930	-0.783784	0.158976	0	0
39166	8.067738	0.794252	-4.305944	0.291825	-0.004570	-0.009920	-0.910105	-0.337646	0.139193	0.487508	0.350396	-0.783307	0.161214	0	0
39167	8.550937	0.831865	-4.471118	0.344421	0.066422	0.034221	-0.909430	-0.335737	0.138172	0.486795	0.351647	-0.782537	0.164351	0	0
39168	9.009733	0.826283	-4.657400	0.398347	0.038751	0.034465	-0.910428	-0.334883	0.138661	0.485661	0.353200	-0.781813	0.167783	0	0
39169	9.316465	0.744164	-4.843326	0.434709	-0.012334	-0.004790	-0.909585	-0.334063	0.139271	0.484065	0.355315	-0.781114	0.171155	0	0
39170	9.348976	0.660704	-4.965863	0.428242	-0.087833	-0.034973	-0.909868	-0.331134	0.144133	0.481937	0.357756	-0.780680	0.174027	0	0
39171	9.150694	0.641351	-5.045533	0.429712	-0.135197	-0.044119	-0.907698	-0.332106	0.148586	0.479449	0.360352	-0.780412	0.176726	0	0
39172	8.926508	0.634005	-4.742501	0.455528	-0.180300	-0.031192	-0.908347	-0.332702	0.155074	0.476471	0.363053	-0.780352	0.179497	0	0
39173	8.624045	0.619488	-4.586351	0.441433	-0.172325	-0.011110	-0.908475	-0.330915	0.159722	0.473571	0.365496	-0.780325	0.182305	0	0
39174	8.359873	0.444187	-4.396449	0.387452	-0.161309	0.021718	-0.907613	-0.329014	0.164650	0.470876	0.367404	-0.780461	0.184852	0	0
39175	8.229211	0.367999	-4.433124	0.310182	-0.106628	0.034283	-0.909279	-0.327976	0.170400	0.468872	0.368739	-0.780505	0.187088	0	0
39176	8.203711	0.282820	-4.577657	0.227562	-0.020707	0.048641	-0.909147	-0.326062	0.172361	0.467801	0.369421	-0.780357	0.189031	0	0
39177	8.304326	0.361188	-4.687193	0.184722	0.019620	0.085228	-0.910447	-0.323891	0.172509	0.467144	0.369529	-0.780223	0.190990	0	0
39178	8.543895	0.264376	-4.827223	0.135718	0.013429	0.099856	-0.909475	-0.321538	0.174064	0.466577	0.369314	-0.780272	0.192581	0	0
39179	8.805758	0.171226	-4.890765	0.126838	-0.040757	0.114647	-0.911757	-0.320336	0.173736	0.465604	0.369035	-0.780634	0.194003	0	0
39180	8.875405	0.185774	-4.927093	0.117781	-0.096267	0.089042	-0.911200	-0.318701	0.175392	0.464266	0.369029	-0.781186	0.194996	0	0
39181	8.793647	0.208005	-4.914228	0.104343	-0.133942	0.103744	-0.911785	-0.316051	0.177264	0.462667	0.368907	-0.781979	0.195847	0	0
39182	8.653501	0.109665	-4.921705	0.091849	-0.126992	0.079804	-0.911064	-0.315211	0.180428	0.461199	0.368913	-0.782684	0.196481	0	0
39183	8.513962	0.080993	-4.880441	0.054310	-0.119439	0.077849	-0.912766	-0.313699	0.182381	0.459945	0.368732	-0.783407	0.196875	0	0
39184	8.458329	0.047604	-4.893071	0.011965	-0.109463	0.066721	-0.913180	-0.312426	0.185866	0.458934	0.368436	-0.784136	0.196888	0	0
39185	8.402981	0.042987	-4.881369	0.010621	-0.053154	0.079462	-0.914302	-0.312198	0.187450	0.458356	0.367909	-0.784645	0.197192	0	0
39186	8.301649	0.053676	-4.901665	0.012777	-0.020580	0.088568	-0.914185	-0.309934	0.188157	0.457994	0.367272	-0.785043	0.197639	0	0
39187	8.185740	0.050042	-4.931171	0.015199	0.001210	0.108698	-0.915919	-0.306904	0.188505	0.457767	0.366429	-0.785399	0.198312	0	0
39188	8.191142	0.073378	-4.866002	-0.005292	0.023366	0.093031	-0.916485	-0.307427	0.187628	0.457806	0.365585	-0.785646	0.198798	0	0
39189	8.388464	0.092259	-4.928712	-0.000190	0.050101	0.077476	-0.917030	-0.304783	0.188432	0.458080	0.364819	-0.785694	0.199386	0	0
39190	8.513232	0.121580	-5.010484	0.016098	0.035682	0.072055	-0.916785	-0.302968	0.186559	0.458179	0.364212	-0.785765	0.199988	0	0
39191	8.649854	0.087743	-5.090696	0.021484	0.010032	0.070294	-0.917087	-0.302191	0.185477	0.458072	0.363681	-0.785926	0.200567	0	0
39192	8.637690	0.102665	-5.111884	0.033601	-0.031046	0.048360	-0.919070	-0.300818	0.187425	0.457630	0.363474	-0.786180	0.200955	0	0
39193	8.611262	0.107591	-5.103617	0.026190	-0.066015	0.048397	-0.918927	-0.300568	0.188148	0.456951	0.363290	-0.786599	0.201192	0	0
39194	8.551349	0.083052	-5.050810	-0.001450	-0.084036	0.042851	-0.917936	-0.300712	0.187846	0.456230	0.363073	-0.787145	0.201087	0	0
39195	8.436249	0.063367	-4.969336	-0.029089	-0.063186	0.033561	-0.919353	-0.299354	0.189929	0.455802	0.362747	-0.787608	0.200831	0	0
39196	8.407586	0.058250	-4.934480	-0.010481	-0.036176	0.042724	-0.919226	-0.298209	0.189999	0.455491	0.362391	-0.787953	0.200827	0	0
39197	8.479919	0.043030	-4.922791	-0.003194	-0.002769	0.038111	-0.918814	-0.296543	0.191092	0.455435	0.362026	-0.788105	0.201014	0	0
39198	8.506738	0.037419	-4.880351	-0.008974	-0.002097	0.027094	-0.917825	-0.297212	0.189765	0.455418	0.361735	-0.788233	0.201075	0	0
39199	8.465985	0.047094	-4.857024	-0.016502	-0.015513	0.020671	-0.919816	-0.296997	0.188947	0.455345	0.361472	-0.788406	0.201033	0	0
39200	8.477966	0.044688	-4.864734	-0.018806	-0.030173	0.004176	-0.919954	-0.297016	0.189372	0.455189	0.361369	-0.788601	0.200809	0	0
39201	8.494611	0.052276	-4.896709	-0.026172	-0.048558	0.004195	-0.919526	-0.296907	0.189942	0.454924	0.361258	-0.788884	0.200496	0	0
39202	8.472528	0.072633	-4.956140	-0.040922	-0.073261	0.002367	-0.919805	-0.296528	0.191102	0.454510	0.361157	-0.789311	0.199934	0	0
39203	8.402322	0.093209	-5.006522	-0.053516	-0.083905	0.011521	-0.920059	-0.297755	0.192729	0.454049	0.360934	-0.789836	0.199310	0	0
39204	8.320107	0.113797	-5.051623	-0.046063	-0.069426	0.015167	-0.918660	-0.296356	0.193086	0.453658	0.360701	-0.790301	0.198780	0	0
39205	8.242752	0.090381	-5.073039	-0.023680	-0.035055	-0.006888	-0.919490	-0.297382	0.193739	0.453511	0.360663	-0.790477	0.198483	0	0
39206	8.112650	0.086384	-5.068199	-0.022236	0.010021	0.008612	-0.920751	-0.297569	0.195015	0.453674	0.360433	-0.790510	0.198399	0	0
39207	8.014418	0.056824	-4.982589	-0.014559	0.046197	0.018639	-0.919933	-0.295805	0.193984	0.454084	0.360075	-0.790392	0.198580	0	0
39208	8.070078	-0.019592	-4.919950	0.001839	0.053736	0.014990	-0.921617	-0.297458	0.193046	0.454493	0.359816	-0.790202	0.198872	0	0
39209	8.344707	0.007868	-4.942119	0.016833	0.062420	-0.006952	-0.921082	-0.296222	0.191134	0.454968	0.359769	-0.789856	0.199243	0	0
39210	8.745126	0.064625	-5.224849	0.038910	0.067996	-0.038026	-0.921363	-0.296764	0.190535	0.455463	0.360067	-0.789336	0.199637	0	0
39211	9.071414	0.187443	-5.151708	0.069824	0.004667	-0.072637	-0.919793	-0.297661	0.190748	0.455422	0.360896	-0.788909	0.199919	0	0
39212	9.036000	0.300374	-5.415356	0.068055	-0.081353	-0.096358	-0.920207	-0.297049	0.193058	0.454748	0.362083	-0.788800	0.199737	0	0
39213	8.922791	0.327921	-5.420605	0.069132	-0.135254	-0.119230	-0.919577	-0.300625	0.195379	0.453696	0.363556	-0.788841	0.199292	0	0
39214	8.665095	0.270957	-5.377522	0.090406	-0.183833	-0.140280	-0.916726	-0.303576	0.193041	0.452218	0.365391	-0.788988	0.198713	0	0
39215	8.157383	0.258632	-5.276485	0.089981	-0.193197	-0.155058	-0.917245	-0.303580	0.199140	0.450697	0.367355	-0.789112	0.198053	0	0
39216	7.888427	0.234521	-5.145807	0.083393	-0.151389	-0.131340	-0.914561	-0.304520	0.196929	0.449479	0.369013	-0.789153	0.197573	0	0
39217	7.814470	0.170332	-5.022682	0.092659	-0.087810	-0.133282	-0.914518	-0.307696	0.197155	0.448731	0.370607	-0.788872	0.197416	0	0
39218	7.879681	0.096441	-4.972461	0.069246	-0.006352	-0.093081	-0.913940	-0.307774	0.198562	0.448630	0.371617	-0.788424	0.197534	0	0
39219	8.079549	0.065999	-4.977719	0.070781	0.051569	-0.075697	-0.913564	-0.310981	0.205161	0.448946	0.372382	-0.787771	0.197979	0	0
39220	8.330002	0.118160	-5.020563	0.070417	0.067971	-0.056392	-0.912710	-0.311554	0.204833	0.449349	0.372976	-0.787115	0.198555	0	0
