# Supplementary material for: Identification of Haptic Based Guiding Using Hard Reins
Source: PLoS One. 2015 Jul 22;10(7):e0132020. doi: 10.1371/journal.pone.0132020 (PMC4511788; doi:10.1371/journal.pone.0132020)
Supplement: S1 File — (ZIP) [file pone.0132020.s001.zip › MotionData1/Subject1/T17/fh17.txt]

// Start Time: 0
// Sample rate: 50.0Hz
// Scenario: 4.9
// Firmware Version: 2.6.1
Counter	Acc_X	Acc_Y	Acc_Z	Gyr_X	Gyr_Y	Gyr_Z	Mag_X	Mag_Y	Mag_Z	Quat_w	Quat_x	Quat_y	Quat_z	AnalogIn_1	AnalogIn_2
38029	2.028719	-1.140395	9.082796	0.052487	0.019353	-0.019345	-0.239939	-0.431487	-0.648255	0.502231	0.096254	-0.066322	0.856797	0	0
38030	1.997712	-1.010319	9.196732	0.051200	0.006670	0.008517	-0.239293	-0.429979	-0.648360	0.502179	0.096505	-0.065899	0.856831	0	0
38031	2.001405	-0.718451	9.578483	0.018646	0.008338	0.026035	-0.239693	-0.430408	-0.647068	0.501949	0.096590	-0.065798	0.856964	0	0
38032	1.988514	-0.344201	9.986001	-0.012429	0.026014	0.026138	-0.238645	-0.430252	-0.647851	0.501818	0.096345	-0.065840	0.857065	0	0
38033	1.955379	-0.142373	10.197848	-0.048308	0.032948	0.045428	-0.239043	-0.429718	-0.647189	0.501503	0.095865	-0.066200	0.857276	0	0
38034	1.934354	0.008316	10.195637	-0.062504	0.035076	0.029756	-0.239819	-0.428071	-0.648579	0.501398	0.095288	-0.066630	0.857368	0	0
38035	1.942471	0.107725	9.978971	-0.085102	0.035366	0.024578	-0.238920	-0.425611	-0.648277	0.501300	0.094609	-0.067260	0.857452	0	0
38036	1.986812	0.135393	9.636974	-0.065338	0.045911	0.014084	-0.238911	-0.425186	-0.649567	0.501363	0.093933	-0.067647	0.857459	0	0
38037	2.074895	0.162188	9.339955	-0.055498	0.007531	0.006977	-0.238121	-0.425165	-0.650611	0.501369	0.093649	-0.068138	0.857448	0	0
38038	2.156592	-0.040980	9.211703	-0.011920	-0.029361	-0.001945	-0.238919	-0.424237	-0.649029	0.501469	0.093897	-0.068429	0.857339	0	0
38039	2.155749	-0.182021	9.236346	0.029575	-0.024385	-0.005526	-0.239944	-0.427241	-0.649600	0.501481	0.094320	-0.068337	0.857293	0	0
38040	2.121071	-0.283898	9.257486	0.029736	-0.019202	-0.002017	-0.238377	-0.426943	-0.650384	0.501553	0.094690	-0.068221	0.857219	0	0
38041	2.062525	-0.291706	9.350726	0.038420	-0.026341	0.003163	-0.240338	-0.425604	-0.649955	0.501480	0.095167	-0.068069	0.857221	0	0
38042	2.116069	-0.262154	9.490331	0.038305	-0.028061	-0.000324	-0.240616	-0.423850	-0.648620	0.501482	0.095658	-0.067921	0.857177	0	0
38043	2.186890	-0.198316	9.588866	0.019241	-0.022646	-0.003737	-0.240606	-0.426441	-0.648671	0.501490	0.096011	-0.067907	0.857134	0	0
38044	2.252695	-0.167984	9.648304	-0.010237	-0.038232	-0.000198	-0.240888	-0.424281	-0.647069	0.501551	0.096344	-0.068228	0.857035	0	0
38045	2.291304	-0.212630	9.704882	-0.018077	-0.022294	-0.010586	-0.243502	-0.422401	-0.646754	0.501654	0.096510	-0.068524	0.856933	0	0
38046	2.310357	-0.294711	9.650010	-0.024920	-0.025798	-0.007076	-0.242854	-0.422125	-0.646493	0.501786	0.096668	-0.068901	0.856807	0	0
38047	2.358227	-0.449462	9.559545	-0.006447	-0.013830	-0.000095	-0.243244	-0.422129	-0.646491	0.501792	0.096814	-0.069067	0.856774	0	0
38048	2.379612	-0.555457	9.470385	0.014820	-0.007318	0.019065	-0.242845	-0.422248	-0.647534	0.501691	0.096994	-0.069038	0.856815	0	0
38049	2.401557	-0.575877	9.324325	0.030130	-0.016027	0.011149	-0.243887	-0.423769	-0.646778	0.501563	0.097337	-0.068919	0.856861	0	0
38050	2.416200	-0.582478	9.251261	0.068760	-0.007964	0.034613	-0.242845	-0.424307	-0.646536	0.501268	0.097783	-0.068446	0.857020	0	0
38051	2.397063	-0.528742	9.235520	0.066739	-0.016531	0.025863	-0.244791	-0.426099	-0.646557	0.500977	0.098307	-0.068037	0.857163	0	0
38052	2.358449	-0.472658	9.242053	0.060074	-0.013147	0.036347	-0.244291	-0.425852	-0.644090	0.500654	0.098754	-0.067664	0.857330	0	0
38053	2.343961	-0.448536	9.266941	0.032395	-0.012923	0.035552	-0.245857	-0.426147	-0.643565	0.500316	0.099071	-0.067547	0.857500	0	0
38054	2.358520	-0.414581	9.477719	-0.001956	-0.025200	0.052191	-0.246238	-0.425450	-0.645106	0.499905	0.099300	-0.067781	0.857695	0	0
38055	2.387469	-0.403361	9.758050	-0.040223	-0.010705	0.035776	-0.247415	-0.424508	-0.644950	0.499637	0.099236	-0.068277	0.857819	0	0
38056	2.441196	-0.310105	10.063188	-0.065878	-0.007284	0.048946	-0.245329	-0.424759	-0.645099	0.499341	0.098993	-0.068968	0.857964	0	0
38057	2.441790	-0.175974	10.224872	-0.107540	0.002798	0.038616	-0.246116	-0.422580	-0.645440	0.499125	0.098473	-0.069977	0.858068	0	0
38058	2.442477	-0.061653	10.202273	-0.113322	0.040475	0.035239	-0.246886	-0.421197	-0.647485	0.499024	0.097593	-0.070822	0.858158	0	0
38059	2.423497	-0.022527	9.970849	-0.102534	0.031971	0.018602	-0.247551	-0.418756	-0.646913	0.498994	0.096860	-0.071618	0.858192	0	0
38060	2.384605	-0.044814	9.821325	-0.072899	0.045684	0.022910	-0.246131	-0.416017	-0.646610	0.498975	0.096144	-0.072080	0.858245	0	0
38061	2.369673	-0.158022	9.534376	-0.024606	0.045472	0.015798	-0.246642	-0.417380	-0.647152	0.498903	0.095685	-0.072134	0.858334	0	0
38062	2.335130	-0.290801	9.276654	0.026972	0.029525	0.007758	-0.245340	-0.416954	-0.647413	0.498928	0.095615	-0.071807	0.858354	0	0
38063	2.247018	-0.409723	9.124471	0.075397	0.025689	0.008476	-0.244554	-0.418038	-0.647440	0.498809	0.095831	-0.071096	0.858459	0	0
38064	2.212419	-0.515466	9.055976	0.087602	0.013234	0.017132	-0.246485	-0.421041	-0.648783	0.498667	0.096199	-0.070336	0.858563	0	0
38065	2.187674	-0.574224	9.121078	0.079039	0.027329	0.013711	-0.244807	-0.420498	-0.647226	0.498499	0.096416	-0.069594	0.858696	0	0
38066	2.212056	-0.569360	9.101216	0.046282	0.001102	0.029436	-0.244946	-0.419415	-0.646685	0.498262	0.096674	-0.069260	0.858832	0	0
38067	2.261235	-0.468512	9.162043	0.007456	-0.000455	0.034776	-0.245067	-0.420775	-0.647100	0.497963	0.096760	-0.069295	0.858993	0	0
38068	2.276491	-0.331622	9.282269	-0.061613	0.003489	0.038467	-0.246635	-0.419427	-0.647063	0.497746	0.096455	-0.069883	0.859105	0	0
38069	2.306232	-0.223466	9.355753	-0.100966	-0.008227	0.024586	-0.245466	-0.420518	-0.646184	0.497633	0.096075	-0.070879	0.859132	0	0
38070	2.331292	-0.081403	9.439512	-0.130970	-0.013512	0.040349	-0.246249	-0.417783	-0.647293	0.497460	0.095568	-0.072150	0.859183	0	0
38071	2.399496	-0.055998	9.503666	-0.130394	-0.006293	0.024676	-0.246905	-0.416152	-0.647386	0.497374	0.095025	-0.073387	0.859188	0	0
38072	2.457598	-0.077580	9.654543	-0.102702	0.005751	0.021153	-0.246119	-0.414215	-0.648912	0.497351	0.094507	-0.074300	0.859180	0	0
38073	2.437461	-0.157154	9.842716	-0.062675	-0.008208	0.000069	-0.245600	-0.413116	-0.649153	0.497410	0.094334	-0.074939	0.859109	0	0
38074	2.369127	-0.172295	9.948183	-0.015002	-0.001632	0.003430	-0.246648	-0.413136	-0.648367	0.497456	0.094328	-0.075120	0.859067	0	0
38075	2.308353	-0.175867	9.879326	0.016133	0.021032	-0.006201	-0.248207	-0.411498	-0.649622	0.497517	0.094298	-0.074926	0.859052	0	0
38076	2.267359	-0.144533	9.711246	0.022845	0.015891	-0.013225	-0.246249	-0.414353	-0.648913	0.497700	0.094341	-0.074680	0.858963	0	0
38077	2.209110	-0.156471	9.518739	0.024765	0.015788	-0.005390	-0.245222	-0.414229	-0.647101	0.497742	0.094397	-0.074434	0.858954	0	0
38078	2.194313	-0.217894	9.377786	0.010745	0.009039	-0.012343	-0.246782	-0.414926	-0.647103	0.497919	0.094438	-0.074326	0.858856	0	0
38079	2.203823	-0.265975	9.328461	-0.003095	0.013570	-0.015773	-0.243898	-0.414592	-0.649714	0.498076	0.094381	-0.074317	0.858772	0	0
38080	2.225808	-0.246984	9.350013	-0.016941	0.016316	-0.017468	-0.244952	-0.413525	-0.648647	0.498335	0.094225	-0.074408	0.858631	0	0
38081	2.272003	-0.229317	9.472671	-0.023843	0.007518	-0.012233	-0.244941	-0.414606	-0.649447	0.498476	0.094112	-0.074608	0.858544	0	0
38082	2.330670	-0.167565	9.549667	-0.031070	-0.013360	-0.015756	-0.244693	-0.413662	-0.648392	0.498711	0.094139	-0.074969	0.858373	0	0
38083	2.350507	-0.086181	9.637526	-0.024617	-0.025421	-0.029770	-0.244952	-0.414074	-0.648398	0.498979	0.094318	-0.075321	0.858167	0	0
38084	2.311869	-0.023431	9.699837	-0.021142	-0.028994	-0.026314	-0.246770	-0.413809	-0.649159	0.499284	0.094536	-0.075665	0.857936	0	0
38085	2.214548	-0.027180	9.675400	-0.026381	-0.023598	-0.031531	-0.246508	-0.413667	-0.649417	0.499570	0.094689	-0.076015	0.857721	0	0
38086	2.117030	-0.078688	9.580078	-0.004011	-0.013074	-0.042045	-0.246640	-0.413671	-0.649157	0.500024	0.094867	-0.076120	0.857428	0	0
38087	2.067634	-0.222895	9.489588	0.002740	-0.028790	-0.044719	-0.246386	-0.412856	-0.648753	0.500393	0.095216	-0.076226	0.857164	0	0
38088	2.093317	-0.403119	9.525166	0.004843	-0.027312	-0.030742	-0.245598	-0.414484	-0.648791	0.500738	0.095550	-0.076338	0.856916	0	0
38089	2.207223	-0.481752	9.523836	0.025921	-0.001338	-0.028087	-0.247395	-0.418028	-0.650405	0.500963	0.095765	-0.076122	0.856779	0	0
38090	2.368063	-0.453168	9.447897	0.046902	-0.006999	-0.014186	-0.246762	-0.418600	-0.647824	0.501129	0.096125	-0.075786	0.856672	0	0
38091	2.461055	-0.366311	9.422775	0.050100	-0.006866	-0.024657	-0.246766	-0.418056	-0.647684	0.501297	0.096507	-0.075397	0.856565	0	0
38092	2.446754	-0.322082	9.384998	0.068701	-0.008453	-0.042168	-0.246378	-0.417371	-0.647673	0.501668	0.097011	-0.074853	0.856339	0	0
38093	2.378829	-0.292074	9.357942	0.054789	-0.001220	-0.049099	-0.245464	-0.419966	-0.646692	0.502044	0.097388	-0.074373	0.856117	0	0
38094	2.378823	-0.296714	9.338508	0.044105	-0.009701	-0.059559	-0.246003	-0.420822	-0.644109	0.502589	0.097791	-0.074030	0.855781	0	0
38095	2.410151	-0.345724	9.356455	0.043787	-0.023546	-0.068310	-0.247298	-0.421510	-0.644632	0.503123	0.098319	-0.073740	0.855431	0	0
38096	2.451255	-0.376043	9.432547	0.009371	-0.016379	-0.064690	-0.246898	-0.421902	-0.645681	0.503731	0.098610	-0.073721	0.855042	0	0
38097	2.427015	-0.354321	9.462468	-0.018465	-0.031877	-0.065531	-0.247156	-0.423548	-0.645192	0.504296	0.098895	-0.074010	0.854651	0	0
38098	2.402588	-0.348120	9.579330	-0.037507	-0.028206	-0.068085	-0.247026	-0.422449	-0.645691	0.504974	0.099053	-0.074449	0.854194	0	0
38099	2.407182	-0.373656	9.690228	-0.047610	-0.016905	-0.061041	-0.246883	-0.424074	-0.646503	0.505539	0.099060	-0.074917	0.853818	0	0
38100	2.436146	-0.385261	9.839499	-0.071476	0.001476	-0.053934	-0.247147	-0.422161	-0.646983	0.506156	0.098781	-0.075510	0.853432	0	0
38101	2.484951	-0.343001	9.930973	-0.073834	0.013601	-0.047783	-0.245206	-0.420790	-0.646061	0.506656	0.098384	-0.076061	0.853133	0	0
38102	2.514589	-0.288629	9.819695	-0.047082	0.020472	-0.052205	-0.245455	-0.421597	-0.647114	0.507270	0.098063	-0.076354	0.852778	0	0
38103	2.441987	-0.256818	9.632983	-0.024497	0.023786	-0.048789	-0.245196	-0.420088	-0.647605	0.507737	0.097831	-0.076432	0.852520	0	0
38104	2.325184	-0.288110	9.480289	-0.003809	0.023738	-0.052354	-0.245182	-0.420890	-0.648919	0.508309	0.097702	-0.076338	0.852203	0	0
38105	2.271238	-0.394889	9.300858	0.022186	0.006831	-0.043754	-0.244145	-0.421709	-0.648034	0.508674	0.097847	-0.076108	0.851988	0	0
38106	2.251546	-0.454245	9.196363	0.048265	0.000391	-0.035124	-0.244144	-0.422531	-0.647790	0.509028	0.098169	-0.075707	0.851776	0	0
38107	2.222067	-0.507148	9.174502	0.052029	-0.001608	-0.021184	-0.243105	-0.422800	-0.647284	0.509165	0.098520	-0.075288	0.851690	0	0
38108	2.182751	-0.574718	9.169606	0.034901	0.000189	-0.015894	-0.243097	-0.423884	-0.647824	0.509352	0.098763	-0.075018	0.851574	0	0
38109	2.194811	-0.564314	9.317159	0.003907	-0.015543	-0.002762	-0.244268	-0.423620	-0.648070	0.509369	0.098973	-0.075100	0.851533	0	0
38110	2.275828	-0.413571	9.450591	-0.046053	-0.024165	0.011313	-0.244144	-0.423628	-0.647292	0.509367	0.098992	-0.075669	0.851481	0	0
38111	2.352389	-0.201560	9.534156	-0.078728	-0.021476	0.021001	-0.245314	-0.423500	-0.647541	0.509258	0.098813	-0.076506	0.851492	0	0
38112	2.457898	-0.026566	9.650420	-0.090145	-0.017813	0.014066	-0.243493	-0.421290	-0.648290	0.509292	0.098550	-0.077422	0.851420	0	0
38113	2.541000	0.070396	9.816933	-0.107063	-0.032346	0.000122	-0.244539	-0.418289	-0.649132	0.509380	0.098334	-0.078532	0.851290	0	0
38114	2.614277	0.150506	9.978590	-0.108059	-0.035827	-0.002497	-0.244273	-0.417454	-0.650286	0.509569	0.098144	-0.079676	0.851093	0	0
38115	2.648110	0.120514	10.030644	-0.048403	-0.023990	-0.006990	-0.244792	-0.417319	-0.650540	0.509666	0.098160	-0.080233	0.850980	0	0
38116	2.567849	0.080147	9.792240	0.005824	-0.042874	-0.049081	-0.244927	-0.417739	-0.649768	0.510180	0.098644	-0.080404	0.850600	0	0
38117	2.477020	-0.112593	9.513175	0.040177	-0.034057	-0.066597	-0.246224	-0.419116	-0.649786	0.510690	0.099244	-0.080196	0.850244	0	0
38118	2.422395	-0.333612	9.349081	0.045336	-0.041032	-0.068363	-0.246228	-0.420769	-0.648520	0.511338	0.099928	-0.080004	0.849792	0	0
38119	2.333701	-0.547522	9.227033	0.039747	-0.056443	-0.083212	-0.247033	-0.420540	-0.645654	0.511970	0.100730	-0.079898	0.849327	0	0
38120	2.337391	-0.785853	9.046819	0.043244	-0.059067	-0.084078	-0.246784	-0.420830	-0.644103	0.512693	0.101573	-0.079795	0.848800	0	0
38121	2.472365	-0.957366	9.307574	0.010575	-0.054606	-0.079567	-0.247664	-0.422846	-0.647122	0.513323	0.102209	-0.079939	0.848329	0	0
38122	2.500906	-1.064757	9.339280	-0.017903	-0.026901	-0.052350	-0.247406	-0.424221	-0.646112	0.513864	0.102440	-0.080222	0.847947	0	0
38123	2.520299	-1.042628	9.518305	-0.052355	-0.025009	-0.047008	-0.247932	-0.422450	-0.646334	0.514304	0.102479	-0.080789	0.847622	0	0
38124	2.575880	-0.670327	9.609478	-0.114252	-0.007278	-0.034595	-0.247911	-0.422417	-0.648929	0.514782	0.102035	-0.081803	0.847287	0	0
38125	2.710346	-0.128381	9.662508	-0.164548	-0.006910	-0.034483	-0.248174	-0.419543	-0.649910	0.515244	0.101334	-0.083244	0.846951	0	0
38126	2.850922	0.191159	9.629915	-0.222368	-0.005969	-0.065725	-0.248322	-0.417787	-0.648576	0.516095	0.100348	-0.085135	0.846362	0	0
38127	2.906605	0.155945	9.698338	-0.215871	-0.005727	-0.084920	-0.247789	-0.415019	-0.651382	0.517031	0.099416	-0.086950	0.845716	0	0
38128	2.895799	-0.019309	9.751777	-0.183264	0.008309	-0.104147	-0.247659	-0.412823	-0.652378	0.518217	0.098538	-0.088402	0.844941	0	0
38129	2.826268	-0.275221	9.681951	-0.115812	-0.005363	-0.100006	-0.248963	-0.411878	-0.652610	0.519178	0.098135	-0.089356	0.844298	0	0
38130	2.712965	-0.539728	9.545224	-0.044823	0.007313	-0.104530	-0.246882	-0.411175	-0.652611	0.520257	0.097980	-0.089645	0.843621	0	0
38131	2.605135	-0.711367	9.346745	0.001850	0.000892	-0.104684	-0.246222	-0.411430	-0.653530	0.521145	0.098141	-0.089572	0.843062	0	0
38132	2.483185	-0.781979	9.242032	0.033250	-0.000378	-0.092581	-0.245315	-0.411976	-0.652768	0.522032	0.098448	-0.089255	0.842510	0	0
38133	2.421674	-0.879687	9.346167	0.059276	-0.000635	-0.089167	-0.244389	-0.413591	-0.653845	0.522731	0.098908	-0.088724	0.842080	0	0
38134	2.297365	-0.889883	9.486892	0.047908	-0.008132	-0.052537	-0.244642	-0.416874	-0.653258	0.523243	0.099322	-0.088361	0.841751	0	0
38135	2.408657	-0.970177	9.638124	0.079630	-0.001840	-0.028161	-0.245810	-0.417566	-0.653393	0.523405	0.099843	-0.087726	0.841655	0	0
38136	2.443098	-0.916433	9.579989	0.041576	0.002211	0.008595	-0.245041	-0.418950	-0.651219	0.523383	0.100087	-0.087419	0.841671	0	0
38137	2.368015	-0.871271	9.504893	0.017078	-0.002402	0.036549	-0.245569	-0.416497	-0.651427	0.523062	0.100228	-0.087380	0.841858	0	0
38138	2.241612	-0.864509	9.430435	-0.025990	-0.019738	0.050560	-0.245050	-0.416219	-0.651425	0.522722	0.100268	-0.087797	0.842021	0	0
38139	2.173107	-0.913383	9.513638	-0.084156	-0.007412	0.071694	-0.245935	-0.417559	-0.654041	0.522202	0.099888	-0.088670	0.842298	0	0
38140	2.179949	-0.968219	9.638593	-0.119219	-0.002160	0.085775	-0.246997	-0.415680	-0.652439	0.521661	0.099263	-0.089814	0.842585	0	0
38141	2.287033	-0.955085	9.684727	-0.142257	-0.002251	0.099814	-0.247646	-0.412391	-0.654187	0.520965	0.098507	-0.091175	0.842959	0	0
38142	2.399420	-0.880523	9.658982	-0.153892	0.015931	0.113865	-0.249475	-0.410360	-0.654394	0.520219	0.097523	-0.092542	0.843384	0	0
38143	2.462605	-0.909315	9.579639	-0.174296	0.006149	0.133099	-0.251170	-0.406126	-0.656116	0.519277	0.096498	-0.094162	0.843904	0	0
38144	2.511223	-0.939986	9.461870	-0.172334	0.018295	0.137498	-0.250774	-0.405291	-0.657141	0.518349	0.095375	-0.095694	0.844429	0	0
38145	2.501051	-1.035850	9.359057	-0.158193	0.005666	0.155746	-0.251694	-0.402020	-0.657590	0.517194	0.094415	-0.097205	0.845072	0	0
38146	2.491512	-1.040859	9.160681	-0.168542	0.000488	0.158376	-0.252879	-0.397113	-0.658264	0.516053	0.093443	-0.098815	0.845691	0	0
38147	2.516228	-1.021405	8.918283	-0.185373	-0.003213	0.180221	-0.253412	-0.393569	-0.658451	0.514701	0.092395	-0.100628	0.846416	0	0
38148	2.589740	-0.948305	8.835311	-0.217367	-0.022340	0.188985	-0.256022	-0.388938	-0.659899	0.513312	0.091333	-0.102796	0.847114	0	0
38149	2.709853	-0.814709	8.732755	-0.268281	-0.026451	0.196104	-0.257735	-0.380755	-0.661155	0.511869	0.090041	-0.105449	0.847799	0	0
38150	2.796045	-0.633578	8.747869	-0.316884	-0.037428	0.194464	-0.259435	-0.375019	-0.662978	0.510493	0.088590	-0.108540	0.848392	0	0
38151	2.855349	-0.451079	8.879832	-0.358638	-0.038740	0.185851	-0.260238	-0.368202	-0.663358	0.509190	0.086953	-0.112015	0.848892	0	0
38152	2.831704	-0.279147	9.153982	-0.369341	-0.043764	0.176254	-0.261297	-0.362751	-0.663763	0.507998	0.085304	-0.115563	0.849298	0	0
38153	2.820255	-0.120808	9.330816	-0.382250	-0.034307	0.137922	-0.263140	-0.353606	-0.665648	0.507111	0.083562	-0.119166	0.849503	0	0
38154	2.791340	-0.049046	9.448715	-0.334580	-0.028865	0.103770	-0.265105	-0.346371	-0.667569	0.506502	0.082044	-0.122278	0.849572	0	0
38155	2.695907	-0.117591	9.575837	-0.262106	-0.028657	0.058195	-0.266540	-0.342823	-0.668787	0.506189	0.080955	-0.124751	0.849503	0	0
38156	2.656319	-0.215242	9.657677	-0.127016	-0.028344	0.029895	-0.265898	-0.340635	-0.668749	0.506063	0.080569	-0.126038	0.849425	0	0
38157	2.611745	-0.332346	9.746618	-0.016899	-0.031425	0.006892	-0.266028	-0.338167	-0.669868	0.505983	0.080803	-0.126386	0.849399	0	0
38158	2.571967	-0.477702	9.752730	0.082715	-0.029906	-0.024786	-0.266301	-0.339012	-0.667936	0.506168	0.081557	-0.125857	0.849295	0	0
38159	2.464084	-0.603905	9.835741	0.170686	-0.012797	-0.042442	-0.267864	-0.341497	-0.666805	0.506379	0.082639	-0.124464	0.849270	0	0
38160	2.400907	-0.609483	9.730596	0.196104	-0.009044	-0.067811	-0.268110	-0.344771	-0.666997	0.506885	0.083840	-0.122833	0.849088	0	0
38161	2.318190	-0.633966	9.594158	0.168765	0.016507	-0.065926	-0.267330	-0.347234	-0.665753	0.507331	0.084685	-0.121274	0.848962	0	0
38162	2.230472	-0.694113	9.394382	0.133805	-0.001343	-0.077223	-0.268100	-0.350929	-0.665430	0.507988	0.085515	-0.120126	0.848649	0	0
38163	2.186369	-0.793052	9.156731	0.106050	0.020146	-0.093653	-0.266804	-0.352161	-0.664035	0.508726	0.086038	-0.119046	0.848306	0	0
38164	2.154172	-0.922066	8.995849	0.085319	0.006274	-0.089263	-0.265478	-0.356226	-0.665163	0.509522	0.086573	-0.118259	0.847884	0	0
38165	2.185131	-1.061769	8.874515	0.078214	-0.000532	-0.097094	-0.265212	-0.358959	-0.664569	0.510287	0.087130	-0.117511	0.847471	0	0
38166	2.223084	-1.227347	8.893070	0.059342	-0.039213	-0.075319	-0.265217	-0.359106	-0.663793	0.510891	0.087907	-0.117184	0.847072	0	0
38167	2.251168	-1.389513	9.049901	0.047635	-0.049994	-0.054358	-0.266773	-0.361443	-0.663568	0.511261	0.088675	-0.116985	0.846796	0	0
38168	2.274753	-1.506890	9.110633	0.027409	-0.055509	-0.029875	-0.266900	-0.362675	-0.663332	0.511479	0.089375	-0.117050	0.846582	0	0
38169	2.322723	-1.596418	9.268039	0.016951	-0.069477	-0.028122	-0.268992	-0.363393	-0.662033	0.511631	0.090118	-0.117236	0.846385	0	0
38170	2.421962	-1.661784	9.395552	0.008883	-0.062849	-0.005377	-0.269635	-0.364348	-0.662566	0.511640	0.090758	-0.117517	0.846272	0	0
38171	2.477458	-1.698734	9.621322	0.006095	-0.072189	0.029509	-0.270812	-0.363544	-0.662282	0.511310	0.091401	-0.117863	0.846355	0	0
38172	2.603836	-1.708029	9.705428	-0.021108	-0.049488	0.040141	-0.271873	-0.362761	-0.660312	0.510974	0.091721	-0.118371	0.846452	0	0
38173	2.791604	-1.639109	9.692388	-0.010883	-0.032568	0.066349	-0.272908	-0.363310	-0.660835	0.510392	0.091900	-0.118699	0.846738	0	0
38174	2.994242	-1.556308	9.509729	-0.019221	-0.034536	0.082090	-0.272659	-0.359759	-0.661027	0.509725	0.092053	-0.119153	0.847059	0	0
38175	3.159970	-1.536750	9.368180	-0.011690	-0.003395	0.096135	-0.273439	-0.360038	-0.661156	0.508924	0.091951	-0.119379	0.847520	0	0
38176	3.271975	-1.543814	9.261389	0.012062	-0.000382	0.113537	-0.274487	-0.359783	-0.660495	0.508003	0.091936	-0.119423	0.848068	0	0
38177	3.442966	-1.428753	9.259077	0.016913	0.005045	0.097852	-0.276189	-0.358717	-0.659813	0.507169	0.091917	-0.119382	0.848575	0	0
38178	3.613819	-1.317266	9.360823	0.037477	-0.003869	0.096038	-0.276313	-0.360081	-0.659968	0.506370	0.092080	-0.119213	0.849057	0	0
38179	3.584073	-1.432355	9.255767	0.068798	0.020431	0.092533	-0.276318	-0.359129	-0.659690	0.505549	0.092211	-0.118668	0.849609	0	0
38180	3.423175	-1.498216	9.190756	0.094851	0.018448	0.097666	-0.276592	-0.357918	-0.658626	0.504705	0.092474	-0.117899	0.850189	0	0
38181	3.209035	-1.501260	9.193238	0.113553	0.011561	0.086220	-0.277243	-0.357786	-0.658748	0.503882	0.092923	-0.117029	0.850748	0	0
38182	3.034656	-1.377479	9.109449	0.122423	0.027213	0.090559	-0.276983	-0.358608	-0.658247	0.503080	0.093259	-0.115974	0.851330	0	0
38183	2.943230	-1.183376	9.186955	0.115039	0.017040	0.076561	-0.276850	-0.358876	-0.658513	0.502341	0.093685	-0.115062	0.851843	0	0
38184	2.919695	-1.035681	9.238022	0.085976	0.036357	0.084533	-0.278270	-0.363263	-0.657939	0.501633	0.093766	-0.114266	0.852359	0	0
38185	2.891334	-0.882984	9.279588	0.042465	0.024565	0.078500	-0.278281	-0.362456	-0.657015	0.500953	0.093763	-0.113940	0.852803	0	0
38186	2.808683	-0.854030	9.359382	0.013180	0.035281	0.078601	-0.277244	-0.361218	-0.656998	0.500359	0.093495	-0.113763	0.853204	0	0
38187	2.634187	-0.731344	9.374843	-0.019853	0.049789	0.064742	-0.277511	-0.359859	-0.656840	0.499883	0.092980	-0.113826	0.853531	0	0
38188	2.503085	-0.674756	9.407729	-0.074414	0.043272	0.063112	-0.277755	-0.360386	-0.658536	0.499515	0.092223	-0.114343	0.853760	0	0
38189	2.439264	-0.755218	9.490373	-0.092797	0.055931	0.045756	-0.275811	-0.357087	-0.659005	0.499275	0.091307	-0.114971	0.853914	0	0
38190	2.429593	-0.740790	9.510170	-0.098846	0.071818	0.038838	-0.274897	-0.356251	-0.659644	0.499178	0.090210	-0.115532	0.854011	0	0
38191	2.395640	-0.716507	9.535510	-0.090997	0.068185	0.044031	-0.275023	-0.354462	-0.661036	0.498966	0.089196	-0.116071	0.854169	0	0
38192	2.341377	-0.858380	9.457271	-0.043104	0.062974	0.021203	-0.273975	-0.354578	-0.661824	0.498963	0.088472	-0.116185	0.854230	0	0
38193	2.380050	-1.260384	9.784759	0.019148	0.069518	0.014985	-0.273963	-0.354286	-0.663377	0.498903	0.088025	-0.115744	0.854372	0	0
38194	2.445923	-0.889837	9.367251	0.072630	0.053336	0.021729	-0.273698	-0.354413	-0.663900	0.498781	0.087960	-0.114917	0.854561	0	0
38195	2.448152	-0.905539	9.468659	0.134244	0.040987	-0.000289	-0.272392	-0.357001	-0.663181	0.498717	0.088345	-0.113615	0.854733	0	0
38196	2.416883	-0.791679	9.732474	0.168564	0.042614	-0.009994	-0.271865	-0.358907	-0.663093	0.498787	0.088885	-0.111995	0.854850	0	0
38197	2.404865	-0.758058	9.774388	0.181915	0.048144	-0.033573	-0.271608	-0.362752	-0.660833	0.498971	0.089478	-0.110211	0.854912	0	0
38198	2.400058	-0.752871	9.747942	0.193658	0.039527	-0.045845	-0.269647	-0.366014	-0.660262	0.499340	0.090206	-0.108362	0.854857	0	0
38199	2.404898	-0.808267	9.485570	0.188148	0.026668	-0.056328	-0.271582	-0.367926	-0.661584	0.499687	0.091036	-0.106604	0.854787	0	0
38200	2.385186	-0.879303	9.339751	0.182753	0.033076	-0.070247	-0.270276	-0.372297	-0.660121	0.500250	0.091792	-0.104857	0.854593	0	0
38201	2.397025	-0.965109	9.188152	0.171236	0.016691	-0.077228	-0.267670	-0.375287	-0.658900	0.500776	0.092643	-0.103272	0.854386	0	0
38202	2.433402	-1.007865	9.075336	0.143830	0.008807	-0.063206	-0.268573	-0.377478	-0.658936	0.501285	0.093405	-0.101984	0.854159	0	0
38203	2.476617	-1.110097	9.068040	0.106700	0.012593	-0.064814	-0.267930	-0.379680	-0.656907	0.501759	0.093954	-0.100986	0.853940	0	0
38204	2.583456	-1.149762	9.060165	0.085099	-0.001353	-0.058664	-0.268690	-0.384045	-0.657506	0.502252	0.094506	-0.100253	0.853675	0	0
38205	2.665798	-1.213731	9.074300	0.051401	0.012967	-0.065483	-0.268684	-0.384996	-0.657784	0.502782	0.094780	-0.099731	0.853394	0	0
38206	2.707017	-1.229196	9.123970	0.016975	0.006059	-0.055799	-0.267376	-0.385523	-0.658323	0.503307	0.094925	-0.099544	0.853090	0	0
38207	2.724033	-1.234085	9.113823	0.010077	0.013140	-0.058373	-0.267922	-0.385018	-0.655454	0.503814	0.094986	-0.099391	0.852802	0	0
38208	2.748452	-1.210501	9.157173	-0.015794	0.027360	-0.061744	-0.266612	-0.384445	-0.656620	0.504423	0.094793	-0.099368	0.852465	0	0
38209	2.875143	-1.182435	9.154647	-0.003856	0.041433	-0.074806	-0.265293	-0.386189	-0.657962	0.505110	0.094565	-0.099187	0.852105	0	0
38210	3.006322	-1.183185	9.340447	0.044127	0.027222	-0.086304	-0.265422	-0.386875	-0.657715	0.505872	0.094699	-0.098631	0.851703	0	0
38211	3.103878	-1.117545	9.474707	0.071503	0.020117	-0.094245	-0.264628	-0.388630	-0.658534	0.506629	0.095061	-0.097910	0.851295	0	0
38212	3.167946	-0.961299	9.562609	0.100421	0.014024	-0.110053	-0.263852	-0.391376	-0.656516	0.507524	0.095616	-0.096918	0.850813	0	0
38213	3.166227	-0.842105	9.540134	0.093021	0.018834	-0.132709	-0.263065	-0.393005	-0.656553	0.508583	0.096141	-0.095995	0.850226	0	0
38214	3.127596	-0.786181	9.561191	0.087500	0.025290	-0.150131	-0.261502	-0.393538	-0.656315	0.509836	0.096574	-0.095017	0.849536	0	0
38215	3.052621	-0.698673	9.607747	0.065459	0.015221	-0.164072	-0.260716	-0.396817	-0.655347	0.511181	0.097025	-0.094324	0.848754	0	0
38216	3.026202	-0.642423	9.589789	0.057467	0.037452	-0.183186	-0.259282	-0.398720	-0.654745	0.512753	0.097231	-0.093505	0.847872	0	0
38217	2.955976	-0.595087	9.533980	0.046156	0.015385	-0.215505	-0.258229	-0.401712	-0.654681	0.514549	0.097634	-0.092930	0.846801	0	0
38218	2.883223	-0.573865	9.427016	0.016348	0.008929	-0.232024	-0.255624	-0.402920	-0.654204	0.516545	0.097915	-0.092559	0.845593	0	0
38219	2.761674	-0.560371	9.398542	0.016395	0.024777	-0.237233	-0.255082	-0.407272	-0.654813	0.518556	0.098108	-0.092167	0.844381	0	0
38220	2.693629	-0.556736	9.342061	0.000397	0.037587	-0.263329	-0.252209	-0.408328	-0.655373	0.520851	0.098092	-0.091750	0.843015	0	0
38221	2.635252	-0.560676	9.304617	-0.008277	0.028019	-0.260724	-0.252608	-0.408894	-0.654083	0.523081	0.098150	-0.091526	0.841651	0	0
38222	2.591266	-0.562073	9.465402	-0.025523	0.053632	-0.270201	-0.250240	-0.411302	-0.655965	0.525458	0.097871	-0.091234	0.840233	0	0
38223	2.576825	-0.558190	9.344738	-0.008706	0.048602	-0.289457	-0.246324	-0.412621	-0.656538	0.527940	0.097778	-0.090876	0.838726	0	0
38224	2.557278	-0.547310	9.473660	0.011190	0.055459	-0.291243	-0.245792	-0.416028	-0.656349	0.530455	0.097694	-0.090244	0.837215	0	0
38225	2.552764	-0.481989	9.496483	0.024089	0.058916	-0.294768	-0.244478	-0.418605	-0.656538	0.532950	0.097691	-0.089548	0.835705	0	0
38226	2.543270	-0.445241	9.473015	0.046241	0.058988	-0.308794	-0.240453	-0.418171	-0.655390	0.535567	0.097779	-0.088585	0.834123	0	0
38227	2.577412	-0.431018	9.477271	0.032444	0.062578	-0.308739	-0.238346	-0.421955	-0.656518	0.538163	0.097800	-0.087781	0.832532	0	0
38228	2.691921	-0.396104	9.523544	0.042683	0.059029	-0.312254	-0.235071	-0.425597	-0.657262	0.540809	0.097868	-0.086843	0.830907	0	0
38229	2.772260	-0.371094	9.614044	0.028699	0.045124	-0.312242	-0.232579	-0.429661	-0.657619	0.543412	0.098017	-0.086161	0.829260	0	0
38230	2.786990	-0.369988	9.502352	0.015097	0.059159	-0.308672	-0.230628	-0.431429	-0.656499	0.546039	0.097931	-0.085452	0.827617	0	0
38231	2.743476	-0.334848	9.431226	-0.014351	0.045367	-0.305147	-0.227878	-0.434808	-0.656845	0.548614	0.097837	-0.085133	0.825956	0	0
38232	2.723858	-0.347594	9.501708	-0.071651	0.047756	-0.318058	-0.225002	-0.436820	-0.657294	0.551386	0.097377	-0.085192	0.824156	0	0
38233	2.633851	-0.358150	9.428584	-0.103478	0.047928	-0.311873	-0.222524	-0.436515	-0.657955	0.554095	0.096778	-0.085587	0.822367	0	0
38234	2.494937	-0.400435	9.409401	-0.114655	0.051543	-0.311847	-0.219907	-0.437018	-0.659282	0.556843	0.096042	-0.085984	0.820554	0	0
38235	2.407161	-0.442744	9.352721	-0.147665	0.055487	-0.322217	-0.217298	-0.436163	-0.660192	0.559673	0.095141	-0.086685	0.818658	0	0
38236	2.402267	-0.465929	9.258084	-0.140634	0.067692	-0.323074	-0.214947	-0.437362	-0.660622	0.562535	0.094136	-0.087191	0.816756	0	0
38237	2.479924	-0.496018	9.284914	-0.109160	0.067156	-0.306579	-0.211295	-0.437729	-0.661175	0.565198	0.093340	-0.087524	0.814972	0	0
38238	2.514120	-0.472115	9.291728	-0.072929	0.061633	-0.306697	-0.209203	-0.438107	-0.661976	0.567845	0.092750	-0.087525	0.813196	0	0
38239	2.555315	-0.499287	9.302495	-0.029401	0.069855	-0.296325	-0.205406	-0.439684	-0.663851	0.570341	0.092374	-0.087203	0.811526	0	0
38240	2.537910	-0.523281	9.510765	0.021778	0.066651	-0.286014	-0.202662	-0.441837	-0.664043	0.572729	0.092263	-0.086424	0.809938	0	0
38241	2.572072	-0.490499	9.592757	0.045544	0.073155	-0.268617	-0.199809	-0.441552	-0.662760	0.574923	0.092264	-0.085499	0.808481	0	0
38242	2.689393	-0.390086	9.639898	0.047353	0.065977	-0.259912	-0.197701	-0.444238	-0.664515	0.577062	0.092281	-0.084539	0.807055	0	0
38243	2.714433	-0.255089	9.704188	0.025092	0.049220	-0.240715	-0.195354	-0.445856	-0.664174	0.579021	0.092335	-0.083943	0.805707	0	0
38244	2.753941	-0.162773	9.665854	0.013586	0.061163	-0.217973	-0.193387	-0.449931	-0.664008	0.580844	0.092159	-0.083321	0.804478	0	0
38245	2.651908	-0.109923	9.794856	0.016630	0.043189	-0.188396	-0.192073	-0.451821	-0.664574	0.582378	0.092170	-0.082877	0.803412	0	0
38246	2.593653	-0.085170	9.796555	0.047563	0.056533	-0.163164	-0.189858	-0.452072	-0.664594	0.583721	0.092184	-0.082058	0.802520	0	0
38247	2.467753	0.013538	9.747604	0.083940	0.022775	-0.143335	-0.188033	-0.454246	-0.663871	0.584811	0.092712	-0.081231	0.801749	0	0
38248	2.318233	0.197145	9.501884	0.118587	-0.000377	-0.127845	-0.187257	-0.455892	-0.662481	0.585758	0.093568	-0.080208	0.801062	0	0
38249	2.296918	0.257864	9.295032	0.184201	-0.013995	-0.124598	-0.187774	-0.460831	-0.660627	0.586571	0.094959	-0.078803	0.800442	0	0
38250	2.290032	0.261770	8.946616	0.249992	-0.025956	-0.115233	-0.187241	-0.466296	-0.659569	0.587269	0.096779	-0.076888	0.799898	0	0
38251	2.129160	0.214521	8.954501	0.291280	-0.047196	-0.115434	-0.187759	-0.471373	-0.657588	0.587872	0.099053	-0.074823	0.799372	0	0
38252	2.108760	0.086573	9.127466	0.337956	-0.073969	-0.104295	-0.187235	-0.477950	-0.654864	0.588350	0.101763	-0.072497	0.798895	0	0
38253	1.995974	0.015179	9.526105	0.334578	-0.077554	-0.099068	-0.187238	-0.483168	-0.652111	0.588743	0.104513	-0.070270	0.798449	0	0
38254	1.880995	-0.012621	9.935100	0.302682	-0.035811	-0.074445	-0.188931	-0.488948	-0.649356	0.589030	0.106688	-0.068031	0.798143	0	0
38255	1.832938	0.085279	9.898867	0.254501	-0.019757	-0.070788	-0.188016	-0.493735	-0.647638	0.589312	0.108473	-0.066118	0.797855	0	0
38256	1.895911	0.394084	9.579810	0.180247	-0.011334	-0.067956	-0.187245	-0.496900	-0.644850	0.589703	0.109724	-0.064719	0.797510	0	0
38257	2.080739	0.701426	9.078761	0.132333	-0.012227	-0.042531	-0.189063	-0.498694	-0.644612	0.589895	0.110701	-0.063755	0.797311	0	0
38258	2.093068	0.705140	8.952635	0.097740	-0.015448	-0.042439	-0.188282	-0.501568	-0.643246	0.590163	0.111482	-0.063066	0.797058	0	0
38259	2.251618	0.436835	9.388204	0.069606	-0.021996	-0.063253	-0.187636	-0.500472	-0.643100	0.590583	0.112175	-0.062630	0.796685	0	0
38260	2.380936	0.127123	9.639859	0.052727	-0.008122	-0.054388	-0.187767	-0.501847	-0.642347	0.591002	0.112639	-0.062243	0.796338	0	0
38261	2.307128	-0.015336	9.629851	0.032373	-0.001169	-0.042093	-0.188557	-0.502142	-0.641179	0.591307	0.112931	-0.062002	0.796089	0	0
38262	2.322164	0.004680	9.344107	-0.024407	-0.011449	-0.026259	-0.189326	-0.502954	-0.642357	0.591582	0.112949	-0.062280	0.795861	0	0
38263	2.317925	0.033527	8.933039	-0.097452	-0.014653	-0.006872	-0.189071	-0.501862	-0.642208	0.591744	0.112558	-0.063192	0.795724	0	0
38264	2.375855	-0.044773	8.945112	-0.160213	-0.018831	0.009017	-0.189457	-0.501859	-0.642724	0.591886	0.111808	-0.064635	0.795608	0	0
38265	2.453161	-0.137849	8.961370	-0.206827	-0.035252	0.017850	-0.189848	-0.499119	-0.643966	0.591957	0.110918	-0.066570	0.795520	0	0
38266	2.555629	-0.113152	8.843145	-0.234285	-0.042246	0.030135	-0.190499	-0.495421	-0.645706	0.591984	0.109902	-0.068762	0.795455	0	0
38267	2.643279	-0.108761	8.816973	-0.227375	-0.065204	0.040529	-0.192334	-0.492987	-0.645386	0.591870	0.109116	-0.071069	0.795445	0	0
38268	2.770010	-0.080321	8.780556	-0.206704	-0.067105	0.038735	-0.194029	-0.489853	-0.646481	0.591764	0.108454	-0.073196	0.795421	0	0
38269	2.789576	-0.102507	8.576421	-0.215265	-0.091712	0.052650	-0.195336	-0.484246	-0.648569	0.591514	0.107948	-0.075586	0.795453	0	0
38270	2.818122	-0.184592	8.734382	-0.220278	-0.098870	0.063126	-0.198090	-0.480874	-0.647704	0.591195	0.107440	-0.078033	0.795523	0	0
38271	2.889426	-0.412193	9.068440	-0.199490	-0.106151	0.066572	-0.199395	-0.477736	-0.648802	0.590797	0.107136	-0.080407	0.795623	0	0
38272	2.941366	-0.618031	9.425045	-0.188529	-0.108488	0.092734	-0.201871	-0.474058	-0.650270	0.590194	0.106866	-0.082689	0.795873	0	0
38273	2.979057	-0.763081	9.782845	-0.149713	-0.081266	0.115401	-0.204476	-0.471616	-0.651242	0.589368	0.106622	-0.084580	0.796319	0	0
38274	2.671727	-0.760671	10.463025	-0.108364	-0.068087	0.144060	-0.208271	-0.468663	-0.650378	0.588295	0.106460	-0.086040	0.796977	0	0
38275	2.950149	-0.737182	9.657987	-0.058741	-0.056349	0.153577	-0.206462	-0.465099	-0.650321	0.587084	0.106520	-0.087103	0.797746	0	0
38276	2.716981	-0.653318	9.717829	-0.047746	-0.030453	0.171019	-0.208945	-0.462395	-0.650380	0.585767	0.106389	-0.087887	0.798645	0	0
38277	2.692076	-0.768687	9.634446	-0.045500	-0.029057	0.191958	-0.211558	-0.460375	-0.650322	0.584255	0.106274	-0.088726	0.799675	0	0
38278	2.832281	-0.925357	9.645925	-0.074492	-0.011544	0.199981	-0.213131	-0.458212	-0.650009	0.582743	0.105810	-0.089644	0.800737	0	0
38279	2.875013	-1.103269	9.678720	-0.082732	0.002311	0.209665	-0.216007	-0.454827	-0.650182	0.581150	0.105211	-0.090622	0.801862	0	0
38280	2.821247	-1.130291	9.749788	-0.103530	0.003626	0.245487	-0.217195	-0.451435	-0.649717	0.579309	0.104414	-0.091731	0.803171	0	0
38281	2.792876	-1.028205	9.538845	-0.107812	0.007181	0.246365	-0.219806	-0.448863	-0.650167	0.577445	0.103597	-0.092926	0.804481	0	0
38282	2.769698	-0.867998	9.335874	-0.100865	-0.005203	0.255010	-0.220456	-0.447496	-0.650915	0.575510	0.102876	-0.094072	0.805826	0	0
38283	2.765666	-0.745369	9.223923	-0.040565	-0.021358	0.254774	-0.222551	-0.443967	-0.651091	0.573473	0.102668	-0.094902	0.807206	0	0
38284	2.884819	-0.751616	9.257398	0.030154	-0.044713	0.258882	-0.225432	-0.441551	-0.650244	0.571324	0.103013	-0.095221	0.808647	0	0
38285	3.018796	-0.700759	9.383342	0.084215	-0.051068	0.245639	-0.227658	-0.441043	-0.648920	0.569196	0.103769	-0.095208	0.810051	0	0
38286	3.033667	-0.657014	9.366674	0.064630	-0.059071	0.263116	-0.230146	-0.438894	-0.648211	0.566955	0.104422	-0.095334	0.811523	0	0
38287	2.985386	-0.593355	9.354169	0.000021	-0.058077	0.233636	-0.233023	-0.438393	-0.646882	0.564998	0.104770	-0.096036	0.812759	0	0
38288	2.912961	-0.518558	9.231013	-0.041478	-0.068281	0.238069	-0.233954	-0.435552	-0.645781	0.563055	0.104920	-0.097049	0.813967	0	0
38289	2.815656	-0.517560	9.216328	-0.059044	-0.064381	0.223288	-0.237722	-0.436948	-0.646171	0.561230	0.104995	-0.098257	0.815072	0	0
38290	2.742347	-0.538262	9.389620	-0.050687	-0.069518	0.212774	-0.239944	-0.434513	-0.646237	0.559495	0.105126	-0.099323	0.816118	0	0
38291	2.754128	-0.546528	9.689439	-0.076527	-0.055362	0.211151	-0.243755	-0.428292	-0.644920	0.557791	0.105038	-0.100607	0.817138	0	0
38292	2.798548	-0.398708	9.896305	-0.093995	-0.044605	0.200758	-0.245856	-0.426420	-0.643570	0.556216	0.104735	-0.101874	0.818093	0	0
38293	2.865426	-0.149418	10.128307	-0.121491	-0.027017	0.204364	-0.247406	-0.425318	-0.645615	0.554638	0.104166	-0.103352	0.819051	0	0
38294	2.896298	0.136900	10.112302	-0.113021	0.002923	0.186953	-0.247693	-0.420010	-0.644860	0.553243	0.103380	-0.104496	0.819948	0	0
38295	2.922487	0.420381	9.917208	-0.082201	0.017854	0.170306	-0.250173	-0.417712	-0.645186	0.551947	0.102690	-0.105356	0.820798	0	0
38296	2.913910	0.550627	9.558525	-0.031042	0.013636	0.141342	-0.250304	-0.417166	-0.645305	0.550851	0.102315	-0.105720	0.821534	0	0
38297	2.831308	0.527213	9.325259	0.014778	0.003437	0.106277	-0.251608	-0.416633	-0.645285	0.549965	0.102342	-0.105785	0.822116	0	0
38298	2.832789	0.332315	9.169925	0.054513	0.013775	0.097487	-0.251741	-0.416638	-0.645024	0.549145	0.102483	-0.105401	0.822696	0	0
38299	2.814620	0.122084	9.099563	0.040426	0.000049	0.088785	-0.252658	-0.416108	-0.644488	0.548373	0.102694	-0.105248	0.823204	0	0
38300	2.842966	-0.005495	9.201197	0.047129	0.014237	0.071379	-0.253427	-0.416370	-0.645916	0.547776	0.102818	-0.104896	0.823630	0	0
38301	2.777273	-0.034785	9.047351	0.063306	0.022274	0.055646	-0.252140	-0.417478	-0.643610	0.547277	0.103005	-0.104394	0.824003	0	0
38302	2.860693	0.085806	9.051983	0.061999	0.012889	0.041667	-0.253699	-0.418312	-0.643615	0.546910	0.103252	-0.103896	0.824278	0	0
38303	2.912525	0.216234	9.069590	0.047609	-0.002463	0.025087	-0.253967	-0.417915	-0.642826	0.546652	0.103588	-0.103622	0.824441	0	0
38304	2.910107	0.211801	9.033267	0.022823	0.001700	-0.003613	-0.253200	-0.418066	-0.641017	0.546688	0.103760	-0.103462	0.824416	0	0
38305	2.883259	0.215836	9.128365	0.017124	-0.006682	-0.022814	-0.253725	-0.419724	-0.639748	0.546854	0.104014	-0.103408	0.824281	0	0
38306	2.841733	0.205486	9.218755	0.023129	-0.016607	-0.059499	-0.254598	-0.419811	-0.644417	0.547333	0.104396	-0.103287	0.823929	0	0
38307	2.878053	0.157610	9.130077	0.033119	-0.018142	-0.076968	-0.253699	-0.418175	-0.643612	0.547917	0.104886	-0.103102	0.823502	0	0
38308	2.974988	0.084266	9.102584	0.020267	-0.026288	-0.108332	-0.251859	-0.420326	-0.644706	0.548795	0.105382	-0.103007	0.822866	0	0
38309	3.003354	-0.063791	9.080453	0.035634	-0.020959	-0.121426	-0.253962	-0.423532	-0.640859	0.549738	0.105957	-0.102769	0.822192	0	0
38310	3.001892	-0.307045	9.130286	0.053680	-0.020985	-0.129303	-0.253185	-0.424492	-0.639845	0.550745	0.106615	-0.102346	0.821486	0	0
38311	3.107950	-0.443540	9.319576	0.074846	-0.017337	-0.152001	-0.252666	-0.428606	-0.637723	0.551898	0.107409	-0.101735	0.820684	0	0
38312	3.141800	-0.510115	9.167743	0.077008	-0.000045	-0.141480	-0.251865	-0.430214	-0.639447	0.553004	0.108035	-0.100992	0.819948	0	0
38313	3.199976	-0.544789	9.185274	0.056429	-0.000025	-0.134429	-0.251603	-0.432679	-0.638459	0.554047	0.108573	-0.100462	0.819238	0	0
38314	3.185570	-0.529092	9.093830	0.045165	-0.006942	-0.132676	-0.250804	-0.434015	-0.640049	0.555103	0.109070	-0.100028	0.818510	0	0
38315	3.099339	-0.639402	9.479197	0.045387	0.013988	-0.132616	-0.250406	-0.435097	-0.640462	0.556154	0.109433	-0.099518	0.817810	0	0
38316	2.886565	-0.735060	9.954852	0.047881	0.024596	-0.142207	-0.249253	-0.435253	-0.638007	0.557310	0.109697	-0.098874	0.817065	0	0
38317	2.687388	-0.624602	10.217655	0.055359	0.048751	-0.125628	-0.247420	-0.437963	-0.638073	0.558325	0.109821	-0.098092	0.816450	0	0
38318	2.693966	-0.390557	9.898837	0.060517	0.043468	-0.122195	-0.246887	-0.440135	-0.638509	0.559329	0.109980	-0.097263	0.815840	0	0
38319	2.743683	-0.259438	9.635662	0.062256	0.046981	-0.122198	-0.244545	-0.441074	-0.637895	0.560305	0.110149	-0.096432	0.815246	0	0
38320	2.815707	-0.420634	9.670440	0.058749	0.045284	-0.125653	-0.244265	-0.442688	-0.639486	0.561340	0.110286	-0.095603	0.814613	0	0
38321	2.843340	-0.655894	9.852873	0.043165	0.059507	-0.136004	-0.242835	-0.444598	-0.638366	0.562459	0.110257	-0.094841	0.813934	0	0
38322	2.784436	-0.765779	9.738880	-0.012388	0.063039	-0.111408	-0.241280	-0.446791	-0.636343	0.563471	0.109836	-0.094506	0.813329	0	0
38323	3.456798	-0.676488	9.482518	-0.102953	0.066949	-0.103189	-0.239705	-0.445384	-0.638533	0.564488	0.108896	-0.094933	0.812701	0	0
38324	2.479377	-0.671052	8.870859	-0.173379	0.085162	-0.095240	-0.237848	-0.446135	-0.642456	0.565566	0.107371	-0.095801	0.812052	0	0
38325	2.546401	-0.803598	9.172475	-0.183751	0.064061	-0.086520	-0.236542	-0.445018	-0.643482	0.566528	0.105980	-0.096918	0.811432	0	0
38326	2.512085	-0.904404	8.876466	-0.177923	0.053932	-0.055162	-0.235647	-0.439822	-0.643776	0.567240	0.104644	-0.098039	0.810973	0	0
38327	2.574930	-1.000662	8.752592	-0.176238	0.023163	-0.044768	-0.235646	-0.437900	-0.644777	0.567811	0.103586	-0.099373	0.810547	0	0
38328	2.423117	-1.132342	8.926118	-0.177130	0.022572	-0.008141	-0.235506	-0.435138	-0.647320	0.568105	0.102462	-0.100714	0.810318	0	0
38329	2.397349	-1.297080	9.357734	-0.176811	0.009959	0.011029	-0.235658	-0.433664	-0.645343	0.568207	0.101448	-0.102185	0.810189	0	0
38330	2.368223	-1.241053	9.581940	-0.164418	0.021270	0.059863	-0.235665	-0.429971	-0.646179	0.567931	0.100337	-0.103498	0.810355	0	0
38331	2.364544	-1.000321	9.764608	-0.157837	0.033067	0.082532	-0.234845	-0.426472	-0.652607	0.567456	0.099165	-0.104752	0.810671	0	0
38332	2.346168	-0.797120	9.840556	-0.117350	0.028639	0.120757	-0.237208	-0.422957	-0.651873	0.566645	0.098197	-0.105701	0.811233	0	0
38333	2.419822	-0.676768	9.874463	-0.075590	0.026302	0.136329	-0.235511	-0.421013	-0.653275	0.565643	0.097481	-0.106370	0.811931	0	0
38334	2.515158	-0.613717	9.805369	-0.033754	0.030972	0.151056	-0.237365	-0.416689	-0.651489	0.564506	0.096934	-0.106657	0.812749	0	0
38335	2.600976	-0.521038	9.698181	0.028865	0.042499	0.164865	-0.237504	-0.415469	-0.650945	0.563186	0.096641	-0.106406	0.813732	0	0
38336	2.689131	-0.479789	9.411050	0.072472	0.045411	0.181326	-0.238551	-0.416723	-0.649664	0.561716	0.096543	-0.105778	0.814841	0	0
38337	2.631227	-0.440286	9.175688	0.127760	0.025695	0.188944	-0.239986	-0.416741	-0.649394	0.560082	0.096916	-0.104836	0.816042	0	0
38338	2.536415	-0.454827	9.027566	0.135866	0.008718	0.210664	-0.239329	-0.417549	-0.649674	0.558273	0.097441	-0.103924	0.817335	0	0
38339	2.349243	-0.460784	8.833280	0.138214	-0.021831	0.212285	-0.241150	-0.417015	-0.650170	0.556383	0.098232	-0.103180	0.818622	0	0
38340	2.266326	-0.489428	8.854155	0.116153	-0.037792	0.237589	-0.243502	-0.416775	-0.649370	0.554311	0.098999	-0.102714	0.819993	0	0
38341	2.208065	-0.480807	8.778151	0.100586	-0.071966	0.252356	-0.246908	-0.417939	-0.646253	0.552071	0.099945	-0.102588	0.821404	0	0
38342	2.300362	-0.499152	8.829021	0.085347	-0.086208	0.273310	-0.250815	-0.417705	-0.646220	0.549675	0.100901	-0.102676	0.822881	0	0
38343	2.412446	-0.473337	8.821957	0.057844	-0.106396	0.289921	-0.252147	-0.415156	-0.643824	0.547125	0.101852	-0.103122	0.824407	0	0
38344	2.565254	-0.518110	9.021157	0.061851	-0.112200	0.317835	-0.255270	-0.415184	-0.644062	0.544353	0.102844	-0.103590	0.826058	0	0
38345	2.713279	-0.541403	9.257090	0.056738	-0.124623	0.327437	-0.259975	-0.413886	-0.642445	0.541463	0.103897	-0.104180	0.827750	0	0
38346	2.769056	-0.557364	9.340310	0.086965	-0.116718	0.362273	-0.263102	-0.412272	-0.643040	0.538274	0.105013	-0.104508	0.829645	0	0
38347	2.820257	-0.476434	9.664699	0.133891	-0.105037	0.370894	-0.266248	-0.409592	-0.641667	0.534949	0.106271	-0.104393	0.831648	0	0
38348	2.849481	-0.441986	9.819460	0.159204	-0.079708	0.411018	-0.269639	-0.409223	-0.641116	0.531303	0.107413	-0.103971	0.833889	0	0
38349	2.756802	-0.429487	10.078409	0.155005	-0.048755	0.442506	-0.275409	-0.408244	-0.636642	0.527397	0.108234	-0.103447	0.836324	0	0
38350	2.694136	-0.372903	9.838558	0.170085	-0.019833	0.486140	-0.277778	-0.405563	-0.634755	0.523146	0.108850	-0.102693	0.839002	0	0
38351	2.562361	-0.476446	9.646444	0.198134	0.012546	0.526262	-0.281045	-0.404790	-0.633678	0.518528	0.109287	-0.101563	0.841944	0	0
38352	2.493297	-0.631559	9.679727	0.255810	0.054146	0.573320	-0.283532	-0.403600	-0.632599	0.513507	0.109630	-0.099793	0.845183	0	0
38353	2.428724	-0.808583	9.935328	0.336742	0.073582	0.627230	-0.286148	-0.402136	-0.631772	0.507906	0.110151	-0.097273	0.848785	0	0
38354	2.370518	-0.732847	10.155643	0.380194	0.118380	0.697868	-0.288195	-0.405666	-0.634683	0.501719	0.110451	-0.094252	0.852758	0	0
38355	2.312814	-0.588149	10.284930	0.395433	0.166460	0.742422	-0.291601	-0.405183	-0.632312	0.495101	0.110348	-0.090869	0.856995	0	0
38356	2.268258	-0.370104	9.916224	0.389894	0.184874	0.798282	-0.293845	-0.403056	-0.629658	0.488023	0.110022	-0.087528	0.861434	0	0
38357	2.536779	0.076445	9.272383	0.375018	0.205565	0.824541	-0.293602	-0.402396	-0.627700	0.480680	0.109387	-0.084195	0.865963	0	0
38358	2.636558	0.397003	8.739592	0.319829	0.195345	0.837734	-0.297254	-0.401206	-0.627520	0.473287	0.108580	-0.081440	0.870389	0	0
38359	2.980670	0.497992	8.338452	0.217827	0.173209	0.847603	-0.299589	-0.398607	-0.629919	0.465810	0.107444	-0.079635	0.874720	0	0
38360	3.210519	0.302570	8.492571	0.137808	0.137169	0.839069	-0.302994	-0.393869	-0.629672	0.458479	0.106272	-0.078728	0.878809	0	0
38361	3.354984	0.094283	8.779215	0.092436	0.114894	0.827846	-0.305109	-0.386393	-0.629251	0.451194	0.105076	-0.078268	0.882756	0	0
38362	3.502463	-0.002985	9.120632	0.098978	0.102710	0.816489	-0.308249	-0.380959	-0.629901	0.444004	0.104033	-0.077822	0.886556	0	0
38363	3.094693	0.276065	9.664230	0.112743	0.072692	0.831976	-0.311656	-0.375537	-0.629771	0.436564	0.103291	-0.077370	0.890369	0	0
38364	3.082961	0.372059	9.772393	0.146983	0.097294	0.807512	-0.315589	-0.366835	-0.630611	0.429337	0.102498	-0.076503	0.894042	0	0
38365	2.481247	0.764945	10.268828	0.208049	0.110045	0.754904	-0.317039	-0.362487	-0.630386	0.422460	0.101878	-0.074936	0.897515	0	0
38366	2.581061	1.131767	9.942484	0.295180	0.129487	0.704089	-0.319254	-0.361277	-0.630736	0.416027	0.101489	-0.072495	0.900758	0	0
38367	2.557482	1.703590	10.050431	0.371249	0.144173	0.627960	-0.320451	-0.358994	-0.628735	0.410105	0.101321	-0.069151	0.903751	0	0
38368	2.565606	1.761722	9.615284	0.438883	0.144865	0.558847	-0.320715	-0.361061	-0.627346	0.404785	0.101482	-0.065192	0.906422	0	0
38369	2.575094	1.690470	9.466368	0.525256	0.129744	0.483546	-0.320441	-0.362683	-0.628288	0.399965	0.102152	-0.060329	0.908820	0	0
38370	2.437232	1.428643	9.545718	0.598248	0.142590	0.413596	-0.320947	-0.369801	-0.626736	0.395731	0.103059	-0.054776	0.910920	0	0
38371	2.204616	1.139023	9.358128	0.688613	0.130672	0.357467	-0.321338	-0.374469	-0.624618	0.391850	0.104428	-0.048266	0.912808	0	0
38372	2.011830	0.967696	8.977617	0.737827	0.131145	0.311952	-0.321597	-0.382016	-0.621259	0.388321	0.106032	-0.041371	0.914468	0	0
38373	2.054157	0.696452	8.890463	0.766910	0.134723	0.292722	-0.321069	-0.388861	-0.618930	0.384901	0.107684	-0.034045	0.916022	0	0
38374	2.028687	0.548277	9.140730	0.718042	0.115191	0.278866	-0.320280	-0.397896	-0.615737	0.381641	0.109359	-0.027353	0.917411	0	0
38375	2.135395	0.489012	9.149528	0.638488	0.118449	0.274769	-0.320268	-0.405563	-0.613551	0.378474	0.110663	-0.021242	0.918727	0	0
38376	2.116143	0.541679	9.230616	0.522577	0.111469	0.274207	-0.319879	-0.410775	-0.610929	0.375432	0.111622	-0.016351	0.919959	0	0
38377	1.941468	0.644338	9.301479	0.383948	0.089925	0.269279	-0.320926	-0.414361	-0.608656	0.372567	0.112224	-0.012681	0.921108	0	0
38378	1.840031	0.787695	9.366389	0.283129	0.062067	0.258125	-0.320660	-0.416271	-0.608435	0.369913	0.112739	-0.010159	0.922145	0	0
38379	1.835788	0.933626	9.562248	0.182678	0.087570	0.240158	-0.322091	-0.417655	-0.607933	0.367530	0.112614	-0.008315	0.923131	0	0
38380	1.852900	0.993934	9.802394	0.113434	0.068750	0.245539	-0.322094	-0.416973	-0.607919	0.365174	0.112441	-0.007319	0.924095	0	0
38381	2.011282	1.059042	9.937661	0.060984	0.085362	0.212612	-0.321844	-0.416300	-0.606999	0.363178	0.111889	-0.006570	0.924954	0	0
38382	2.057781	1.116283	9.993086	0.055507	0.066224	0.209087	-0.322373	-0.414398	-0.606828	0.361218	0.111530	-0.006077	0.925768	0	0
38383	1.957966	1.130365	10.114223	0.101354	0.050655	0.179236	-0.321846	-0.413834	-0.607860	0.359481	0.111445	-0.005037	0.926460	0	0
38384	1.923795	1.120462	10.158450	0.145984	0.050552	0.165146	-0.324184	-0.414534	-0.608246	0.357822	0.111558	-0.003713	0.927095	0	0
38385	1.957737	1.105271	10.188923	0.180295	0.036389	0.159779	-0.323660	-0.415485	-0.608139	0.356173	0.111887	-0.001964	0.927695	0	0
38386	1.928578	1.101275	10.133856	0.244016	0.058986	0.138718	-0.323011	-0.418362	-0.606642	0.354650	0.112272	0.000327	0.928234	0	0
38387	1.870385	1.057714	9.727846	0.259260	0.050405	0.126430	-0.323535	-0.419471	-0.605621	0.353218	0.112750	0.002901	0.928717	0	0
38388	1.889647	0.959210	9.401580	0.244308	0.038464	0.117728	-0.323139	-0.422752	-0.604780	0.351881	0.113324	0.005146	0.929145	0	0
38389	1.981286	0.771696	9.166795	0.231023	0.030055	0.103818	-0.322485	-0.425210	-0.604053	0.350687	0.113891	0.007408	0.929512	0	0
38390	2.063040	0.596607	9.133362	0.163622	0.025293	0.104032	-0.324310	-0.426878	-0.603035	0.349566	0.114303	0.008873	0.929871	0	0
38391	2.189158	0.550458	9.258107	0.055084	0.029320	0.118341	-0.323539	-0.425514	-0.602364	0.348432	0.114266	0.009466	0.930295	0	0
38392	2.507228	0.945444	9.728485	-0.005015	0.046832	0.136024	-0.324834	-0.425516	-0.603264	0.347204	0.113892	0.009401	0.930801	0	0
38393	2.572865	1.293110	9.405079	0.012384	0.038445	0.109752	-0.323530	-0.424128	-0.604155	0.346196	0.113625	0.009631	0.931206	0	0
38394	2.571732	1.108042	9.460575	0.040231	0.035242	0.078281	-0.324043	-0.423024	-0.605557	0.345452	0.113510	0.010013	0.931493	0	0
38395	2.526175	0.821044	9.549541	0.049201	0.046189	0.045163	-0.324568	-0.420839	-0.606160	0.345001	0.113298	0.010673	0.931678	0	0
38396	2.520681	0.718791	9.582107	0.051671	0.044515	0.039056	-0.323927	-0.423593	-0.603622	0.344608	0.113131	0.011239	0.931837	0	0
38397	2.488206	0.963504	9.426552	0.034063	0.062497	0.019064	-0.324179	-0.423856	-0.604534	0.344413	0.112718	0.011831	0.931952	0	0
38398	2.449166	1.329932	9.243829	0.021595	0.068134	0.004242	-0.323910	-0.423841	-0.605574	0.344374	0.112224	0.012236	0.932021	0	0
38399	2.380006	1.564015	9.200338	0.024362	0.061581	-0.021116	-0.321432	-0.424359	-0.605862	0.344564	0.111784	0.012779	0.931996	0	0
38400	2.476740	1.465843	9.223338	0.031190	0.077423	-0.033277	-0.320006	-0.424354	-0.605093	0.344862	0.111231	0.013348	0.931944	0	0
38401	2.461110	1.353026	9.561038	0.037367	0.083175	-0.069901	-0.319334	-0.423904	-0.607815	0.345488	0.110631	0.014138	0.931772	0	0
38402	2.333202	1.168955	9.844633	-0.006096	0.099557	-0.090660	-0.316730	-0.424976	-0.607336	0.346355	0.109735	0.014501	0.931550	0	0
38403	2.190312	0.933218	10.202891	-0.118642	0.119944	-0.111202	-0.314622	-0.425877	-0.609965	0.347530	0.108249	0.014003	0.931294	0	0
38404	1.988376	0.925834	10.149345	-0.168822	0.131883	-0.119776	-0.312657	-0.424468	-0.612028	0.348841	0.106483	0.012993	0.931022	0	0
38405	1.753300	1.016899	9.778390	-0.143250	0.128559	-0.134738	-0.310825	-0.422927	-0.613828	0.350257	0.104827	0.012319	0.930688	0	0
38406	1.563966	1.020379	9.390604	-0.090061	0.118897	-0.149782	-0.307942	-0.422459	-0.616306	0.351760	0.103452	0.012029	0.930278	0	0
38407	1.541666	0.906591	9.161922	-0.033200	0.088738	-0.146538	-0.306625	-0.422970	-0.618013	0.353173	0.102549	0.012253	0.929840	0	0
38408	1.591524	0.655821	8.973202	0.000896	0.071295	-0.164099	-0.305689	-0.424982	-0.620007	0.354719	0.101934	0.012655	0.929314	0	0
38409	1.634684	0.514045	8.810398	0.012748	0.030061	-0.158997	-0.302175	-0.428518	-0.618154	0.356205	0.101739	0.013104	0.928760	0	0
38410	1.668632	0.482828	8.753486	0.031634	0.000970	-0.152149	-0.301392	-0.429742	-0.617794	0.357620	0.101888	0.013529	0.928194	0	0
38411	1.717163	0.458236	8.744752	0.021110	-0.034054	-0.143485	-0.300568	-0.432411	-0.621876	0.358959	0.102322	0.013799	0.927625	0	0
38412	1.867593	0.432363	8.992697	0.017537	-0.082441	-0.126138	-0.300697	-0.432685	-0.621881	0.360155	0.103198	0.013769	0.927065	0	0
38413	1.857892	0.490147	9.262479	0.026842	-0.102664	-0.124484	-0.301994	-0.435159	-0.621401	0.361318	0.104295	0.013812	0.926489	0	0
38414	1.683441	0.631632	9.333890	0.003465	-0.106841	-0.122724	-0.303051	-0.438761	-0.617829	0.362500	0.105346	0.013559	0.925911	0	0
38415	1.676726	0.774917	9.551558	-0.034812	-0.110826	-0.129616	-0.304080	-0.440398	-0.618632	0.363774	0.106294	0.013002	0.925311	0	0
38416	1.859224	0.814860	9.748857	-0.134734	-0.117453	-0.110128	-0.305129	-0.438911	-0.618336	0.364984	0.106942	0.011418	0.924781	0	0
38417	2.014961	0.855054	9.944357	-0.204828	-0.081728	-0.128990	-0.305129	-0.437538	-0.619088	0.366425	0.107003	0.009389	0.924226	0	0
38418	2.010201	0.895120	10.056405	-0.230030	-0.093782	-0.128955	-0.306437	-0.434817	-0.619545	0.367904	0.107080	0.007030	0.923651	0	0
38419	1.922894	0.923771	9.947462	-0.186763	-0.095873	-0.125615	-0.307987	-0.429187	-0.623707	0.369291	0.107338	0.005109	0.923080	0	0
38420	1.821130	0.967638	9.790648	-0.097461	-0.101346	-0.149464	-0.308247	-0.429737	-0.623586	0.370809	0.107971	0.003969	0.922403	0	0
38421	1.781751	0.878816	9.732188	-0.011185	-0.105375	-0.155830	-0.306683	-0.432601	-0.622355	0.372284	0.108962	0.003668	0.921693	0	0
38422	1.804953	0.675200	9.690017	0.068073	-0.105752	-0.169994	-0.308647	-0.434970	-0.619921	0.373818	0.110249	0.004058	0.920917	0	0
38423	1.804497	0.569922	9.552951	0.097556	-0.111290	-0.164852	-0.310589	-0.436892	-0.620464	0.375253	0.111699	0.004743	0.920155	0	0
38424	1.790097	0.590258	9.480942	0.096056	-0.111437	-0.154386	-0.310703	-0.440161	-0.620917	0.376608	0.113143	0.005353	0.919422	0	0
38425	1.829401	0.607191	9.235750	0.044372	-0.111139	-0.147254	-0.312260	-0.442912	-0.620310	0.377937	0.114391	0.005525	0.918721	0	0
38426	1.950797	0.594575	9.404660	-0.038508	-0.101835	-0.146965	-0.310854	-0.441567	-0.617698	0.379374	0.115238	0.004926	0.918026	0	0
38427	2.143079	0.602761	9.393073	-0.072424	-0.106755	-0.153829	-0.312547	-0.443779	-0.616691	0.380894	0.116005	0.004041	0.917304	0	0
38428	2.135550	0.598392	9.574762	-0.109455	-0.088998	-0.155414	-0.312549	-0.442685	-0.616929	0.382488	0.116463	0.002849	0.916587	0	0
38429	2.135721	0.643618	9.655296	-0.145700	-0.078221	-0.157026	-0.314344	-0.444855	-0.619295	0.384117	0.116690	0.001398	0.915880	0	0
38430	2.024498	0.763590	9.647468	-0.159695	-0.072693	-0.165722	-0.313684	-0.442639	-0.621463	0.385863	0.116804	-0.000180	0.915132	0	0
38431	1.888494	0.810699	9.663385	-0.147930	-0.062818	-0.184944	-0.313440	-0.441976	-0.619764	0.387746	0.116879	-0.001561	0.914325	0	0
38432	1.970722	0.761740	9.856893	-0.134488	-0.074125	-0.197208	-0.314217	-0.441428	-0.620527	0.389743	0.117103	-0.002877	0.913444	0	0
38433	2.091881	0.655048	9.753313	-0.112116	-0.056613	-0.211150	-0.313162	-0.442220	-0.621848	0.391818	0.117259	-0.003876	0.912532	0	0
38434	2.064270	0.534868	9.887818	-0.103678	-0.052999	-0.223367	-0.313152	-0.444126	-0.622145	0.394024	0.117409	-0.004799	0.911557	0	0
38435	2.128850	0.358613	9.973396	-0.108946	-0.058182	-0.226826	-0.312620	-0.444926	-0.623203	0.396233	0.117592	-0.005763	0.910570	0	0
38436	2.332160	0.195362	10.092270	-0.133252	-0.045646	-0.238881	-0.310791	-0.444625	-0.623989	0.398617	0.117557	-0.006909	0.909526	0	0
38437	2.341036	0.049520	10.104515	-0.178357	-0.039875	-0.250928	-0.311180	-0.443803	-0.624619	0.401120	0.117300	-0.008417	0.908445	0	0
38438	2.093426	0.052288	9.606698	-0.238801	-0.016400	-0.261195	-0.311168	-0.443783	-0.626177	0.403829	0.116577	-0.010379	0.907317	0	0
38439	1.996863	0.101532	9.178684	-0.306365	-0.026231	-0.264539	-0.309342	-0.439096	-0.628695	0.406594	0.115681	-0.012990	0.906162	0	0
38440	2.069617	0.036685	9.059871	-0.386034	-0.041336	-0.266077	-0.307269	-0.436348	-0.628656	0.409508	0.114583	-0.016382	0.904934	0	0
38441	2.194600	-0.178480	9.325077	-0.431942	-0.063845	-0.262474	-0.307651	-0.433182	-0.631187	0.412374	0.113514	-0.020298	0.903687	0	0
38442	2.421355	-0.425966	9.800525	-0.473808	-0.046398	-0.250026	-0.307896	-0.428907	-0.635126	0.415221	0.112092	-0.024521	0.902455	0	0
38443	2.458907	-0.547046	10.405614	-0.517503	-0.023570	-0.242831	-0.306190	-0.423381	-0.639314	0.417989	0.110301	-0.029083	0.901262	0	0
38444	2.132871	-0.507560	10.600126	-0.533259	0.013072	-0.228779	-0.306591	-0.416952	-0.641003	0.420720	0.108080	-0.033618	0.900102	0	0
38445	1.929580	-0.353321	10.418177	-0.495263	0.049192	-0.206157	-0.303970	-0.411000	-0.645838	0.423130	0.105708	-0.037718	0.899091	0	0
38446	1.755630	-0.218656	10.007693	-0.457487	0.076714	-0.190534	-0.301885	-0.406449	-0.648230	0.425529	0.103210	-0.041353	0.898088	0	0
38447	1.562423	-0.132408	9.161178	-0.435059	0.068854	-0.190668	-0.299662	-0.401199	-0.651778	0.427723	0.100900	-0.044838	0.897141	0	0
38448	1.396857	-0.230838	8.752025	-0.388022	0.053396	-0.169934	-0.298098	-0.396515	-0.654164	0.429798	0.098895	-0.047962	0.896211	0	0
38449	1.449523	-0.397763	8.661275	-0.344564	0.057311	-0.163046	-0.297169	-0.392912	-0.657995	0.431632	0.097055	-0.050706	0.895378	0	0
38450	1.794555	-0.450963	8.814757	-0.314449	0.029771	-0.156174	-0.295598	-0.389865	-0.660413	0.433435	0.095570	-0.053279	0.894518	0	0
38451	2.183966	-0.407247	8.949226	-0.312144	0.028062	-0.166595	-0.295220	-0.386038	-0.660730	0.435243	0.094133	-0.055858	0.893634	0	0
38452	2.554427	-0.294274	8.981015	-0.341466	0.031625	-0.162964	-0.291694	-0.381322	-0.664168	0.437098	0.092516	-0.058653	0.892718	0	0
38453	2.720859	-0.121199	9.003845	-0.346700	0.017534	-0.156003	-0.291812	-0.377737	-0.667342	0.438825	0.091021	-0.061606	0.891826	0	0
38454	2.628782	-0.002059	9.276402	-0.310943	0.003540	-0.171872	-0.290249	-0.375252	-0.668473	0.440693	0.089791	-0.064242	0.890842	0	0
38455	2.476511	-0.147184	9.788693	-0.250384	-0.008665	-0.203489	-0.290121	-0.371685	-0.669962	0.442728	0.088984	-0.066409	0.889755	0	0
38456	2.445879	-0.353185	10.004361	-0.151640	0.003395	-0.240359	-0.288817	-0.371259	-0.670353	0.445051	0.088503	-0.067563	0.888556	0	0
38457	2.555527	-0.556719	10.986715	-0.039609	0.011403	-0.258061	-0.287250	-0.370688	-0.671132	0.447391	0.088490	-0.067719	0.887370	0	0
38458	2.205941	-1.012075	12.271458	0.045855	0.066447	-0.251171	-0.285677	-0.373125	-0.671320	0.449709	0.088333	-0.066831	0.886280	0	0
38459	2.310600	-0.879730	10.755354	0.075701	0.103075	-0.249420	-0.283705	-0.376095	-0.672301	0.451925	0.088015	-0.065560	0.885279	0	0
38460	2.360838	-0.126625	8.895873	0.092676	0.094583	-0.254815	-0.280170	-0.379872	-0.672920	0.454331	0.087815	-0.064135	0.884171	0	0
38461	2.189910	0.142099	8.651858	0.027771	0.058876	-0.279207	-0.278311	-0.382955	-0.675849	0.456816	0.087690	-0.063460	0.882951	0	0
38462	1.811759	-0.580106	10.165882	-0.059869	0.040395	-0.292930	-0.276756	-0.384597	-0.674205	0.459610	0.087300	-0.063591	0.881529	0	0
38463	1.702614	-1.537276	11.428243	-0.090594	0.078375	-0.262981	-0.273483	-0.384811	-0.676310	0.462061	0.086445	-0.063882	0.880310	0	0
38464	1.824806	-1.528709	10.997019	-0.090994	0.110868	-0.218389	-0.272546	-0.386958	-0.678435	0.464288	0.085240	-0.064028	0.879245	0	0
38465	1.873501	-0.886417	9.942202	-0.126735	0.119596	-0.191289	-0.270064	-0.386510	-0.679613	0.466159	0.083806	-0.064510	0.878357	0	0
38466	1.934147	-0.576603	9.533635	-0.144573	0.086705	-0.198335	-0.268112	-0.383748	-0.680741	0.468171	0.082556	-0.065249	0.877350	0	0
38467	1.771917	-0.817909	9.751841	-0.184234	0.062338	-0.186075	-0.265746	-0.385199	-0.682863	0.470000	0.081350	-0.066506	0.876390	0	0
38468	1.667451	-1.235511	9.624836	-0.202597	0.095564	-0.178050	-0.264442	-0.382988	-0.684128	0.471879	0.079735	-0.067728	0.875435	0	0
38469	1.637400	-1.442997	9.315104	-0.193515	0.060054	-0.145889	-0.261824	-0.381981	-0.686204	0.473354	0.078476	-0.069114	0.874643	0	0
38470	1.492043	-1.392283	9.011712	-0.179465	0.035223	-0.125097	-0.260771	-0.381130	-0.688012	0.474678	0.077463	-0.070457	0.873908	0	0
38471	1.589313	-1.072399	8.541916	-0.132520	0.001210	-0.093952	-0.259733	-0.380165	-0.688001	0.475606	0.076971	-0.071634	0.873351	0	0
38472	1.622407	-0.833994	8.467072	-0.146426	-0.030352	-0.080065	-0.260382	-0.378109	-0.689254	0.476440	0.076657	-0.073032	0.872809	0	0
38473	1.661548	-0.800211	8.454544	-0.212162	-0.057994	-0.069483	-0.260769	-0.376186	-0.690641	0.477169	0.076283	-0.075205	0.872259	0	0
38474	1.822379	-0.730377	8.599507	-0.254597	-0.082339	-0.060686	-0.261950	-0.372920	-0.690958	0.477865	0.075893	-0.077808	0.871683	0	0
38475	1.953545	-0.738140	8.760998	-0.314109	-0.096129	-0.048318	-0.263125	-0.368408	-0.692679	0.478451	0.075348	-0.081069	0.871112	0	0
38476	2.065566	-0.683049	8.960140	-0.357636	-0.118526	-0.050858	-0.264185	-0.363233	-0.692830	0.479095	0.074771	-0.084747	0.870457	0	0
38477	2.187849	-0.554223	9.068096	-0.316400	-0.120493	-0.058827	-0.266292	-0.357802	-0.692449	0.479741	0.074436	-0.088136	0.869793	0	0
38478	2.339165	-0.475399	9.065723	-0.191932	-0.132077	-0.051358	-0.267605	-0.355773	-0.692140	0.480241	0.074770	-0.090436	0.869252	0	0
38479	2.529176	-0.440420	9.047307	-0.048700	-0.131293	-0.061342	-0.269970	-0.351987	-0.691270	0.480693	0.075819	-0.091546	0.868795	0	0
38480	2.742465	-0.560125	9.171412	0.065152	-0.130294	-0.072964	-0.272571	-0.352695	-0.691265	0.481180	0.077392	-0.091586	0.868382	0	0
38481	2.612207	-0.764067	9.278044	0.146596	-0.113411	-0.074024	-0.271754	-0.356473	-0.693941	0.481606	0.079242	-0.090911	0.868051	0	0
38482	2.404313	-0.928533	9.387030	0.207382	-0.089377	-0.074147	-0.275008	-0.360483	-0.692179	0.482036	0.081144	-0.089518	0.867781	0	0
38483	2.329313	-1.167054	9.944626	0.275671	-0.058913	-0.049818	-0.275516	-0.365956	-0.691244	0.482191	0.083121	-0.087482	0.867715	0	0
38484	2.284643	-1.294238	10.067320	0.330559	-0.033245	-0.042920	-0.275539	-0.373126	-0.685153	0.482291	0.085101	-0.084774	0.867737	0	0
38485	2.270328	-1.268515	9.946965	0.352957	-0.004062	-0.020230	-0.277217	-0.378883	-0.684215	0.482160	0.086948	-0.081830	0.867909	0	0
38486	2.125070	-1.079090	10.270173	0.346410	0.016786	-0.009724	-0.276442	-0.381629	-0.682198	0.481982	0.088541	-0.078769	0.868130	0	0
38487	2.041799	-1.049023	10.909257	0.286522	0.058935	0.001027	-0.274739	-0.388457	-0.680266	0.481765	0.089497	-0.076111	0.868389	0	0
38488	1.930784	-0.865106	11.045176	0.239916	0.088267	-0.006639	-0.273419	-0.394178	-0.679869	0.481714	0.089951	-0.073633	0.868584	0	0
38489	2.075552	-0.368456	10.356485	0.192087	0.115492	0.011859	-0.273023	-0.394715	-0.680271	0.481525	0.089946	-0.071522	0.868866	0	0
38490	2.264421	0.151324	9.517000	0.150046	0.110965	-0.006381	-0.270541	-0.397972	-0.679704	0.481559	0.089769	-0.069714	0.869012	0	0
38491	2.544029	0.369561	8.659023	0.142209	0.076554	-0.031738	-0.270120	-0.401077	-0.681974	0.481763	0.089893	-0.068180	0.869008	0	0
38492	2.722841	0.071773	8.231814	0.143380	0.036553	-0.044011	-0.270882	-0.406130	-0.682068	0.482083	0.090356	-0.066755	0.868893	0	0
38493	2.680485	-0.504039	8.316595	0.144017	0.013929	-0.051873	-0.270364	-0.407914	-0.680808	0.482414	0.091055	-0.065500	0.868732	0	0
38494	2.482075	-1.040321	8.899434	0.151636	-0.001813	-0.058016	-0.269318	-0.415031	-0.678099	0.482818	0.091900	-0.064175	0.868518	0	0
38495	2.265440	-1.372013	9.432344	0.155766	0.011752	-0.037049	-0.269572	-0.417493	-0.677756	0.483003	0.092672	-0.062860	0.868429	0	0
38496	2.041201	-1.348529	9.897856	0.101351	0.030830	-0.003724	-0.268529	-0.417071	-0.678015	0.482988	0.092957	-0.061863	0.868478	0	0
38497	1.879931	-0.949684	10.391466	0.022916	0.083318	0.027993	-0.266691	-0.418949	-0.679103	0.482775	0.092423	-0.061419	0.868685	0	0
38498	1.939662	-0.331773	10.217304	-0.057974	0.102946	0.043056	-0.266679	-0.417285	-0.681278	0.482546	0.091283	-0.061501	0.868927	0	0
38499	2.045352	0.182185	9.750077	-0.137164	0.124402	0.053773	-0.265913	-0.415105	-0.680462	0.482281	0.089598	-0.062264	0.869195	0	0
38500	2.114411	0.291328	9.483722	-0.171470	0.098721	0.038969	-0.264095	-0.411116	-0.681695	0.482184	0.087950	-0.063349	0.869339	0	0
38501	2.032927	0.058158	9.341865	-0.171402	0.097000	0.038974	-0.263075	-0.407022	-0.680973	0.482058	0.086343	-0.064520	0.869484	0	0
38502	1.975939	-0.164493	9.107592	-0.146719	0.081353	0.024914	-0.262147	-0.406302	-0.683302	0.482050	0.084974	-0.065460	0.869553	0	0
38503	2.009622	-0.232616	9.096160	-0.094892	0.061616	0.031697	-0.260983	-0.403696	-0.683519	0.481897	0.084047	-0.066126	0.869677	0	0
38504	1.999449	-0.317015	9.054035	-0.057019	0.045624	0.030676	-0.259508	-0.402243	-0.689473	0.481741	0.083416	-0.066464	0.869799	0	0
38505	1.868373	-0.260187	9.065135	-0.003519	0.029460	0.034809	-0.259886	-0.403873	-0.690281	0.481463	0.083205	-0.066490	0.869971	0	0
38506	1.730185	-0.185484	9.001601	0.043120	-0.002523	0.048509	-0.260172	-0.404602	-0.686788	0.481033	0.083463	-0.066203	0.870206	0	0
38507	1.587196	-0.087168	9.001461	0.060332	-0.014898	0.051880	-0.261215	-0.404478	-0.686648	0.480525	0.083929	-0.065891	0.870465	0	0
38508	1.854673	-0.086360	9.159925	0.063951	-0.031002	0.067567	-0.261476	-0.405441	-0.686146	0.479892	0.084523	-0.065576	0.870781	0	0
38509	2.005653	-0.029032	9.346095	0.044651	-0.048334	0.064104	-0.261446	-0.408688	-0.688287	0.479269	0.085194	-0.065565	0.871059	0	0
38510	2.225477	0.098692	9.258100	-0.002033	-0.061241	0.071202	-0.263924	-0.410089	-0.687258	0.478645	0.085731	-0.065973	0.871319	0	0
38511	2.186924	0.187495	9.378885	-0.055271	-0.063990	0.050401	-0.264727	-0.406426	-0.686272	0.478216	0.086069	-0.066891	0.871451	0	0
38512	2.118687	0.170969	9.389911	-0.096732	-0.062790	0.050516	-0.266035	-0.404803	-0.686231	0.477846	0.086180	-0.068112	0.871549	0	0
38513	2.016012	0.103018	9.468788	-0.105158	-0.083335	0.029540	-0.268125	-0.402364	-0.686557	0.477627	0.086459	-0.069531	0.871529	0	0
38514	1.925449	0.043659	9.639507	-0.104459	-0.077929	0.019080	-0.270217	-0.397321	-0.687872	0.477523	0.086687	-0.070865	0.871456	0	0
38515	1.966759	0.015262	9.541307	-0.069878	-0.081711	0.020722	-0.271779	-0.397472	-0.687863	0.477351	0.087120	-0.071949	0.871418	0	0
38516	2.073599	-0.028989	9.509157	-0.012316	-0.080149	0.004006	-0.272446	-0.397503	-0.685912	0.477305	0.087818	-0.072478	0.871329	0	0
38517	2.063142	-0.136696	9.599865	0.049747	-0.092819	0.001183	-0.274007	-0.396830	-0.686407	0.477191	0.088930	-0.072549	0.871273	0	0
38518	2.078388	-0.392283	9.874293	0.076043	-0.058099	-0.000508	-0.275305	-0.398347	-0.686168	0.477121	0.089860	-0.072199	0.871245	0	0
38519	2.125473	-0.614053	10.138784	0.106769	-0.053438	0.016894	-0.275827	-0.400000	-0.685288	0.476846	0.090886	-0.071595	0.871339	0	0
38520	2.143826	-0.743980	10.460930	0.094661	-0.008263	0.034522	-0.277389	-0.403033	-0.683908	0.476496	0.091445	-0.070877	0.871531	0	0
38521	2.103751	-0.582377	10.144579	0.063814	0.012942	0.038135	-0.277898	-0.405626	-0.684215	0.476122	0.091671	-0.070348	0.871754	0	0
38522	2.209590	-0.069324	9.539336	0.028733	0.044627	0.045263	-0.276587	-0.407247	-0.684515	0.475786	0.091446	-0.069964	0.871992	0	0
38523	2.308981	0.252215	9.357619	-0.013602	0.043130	0.050596	-0.275033	-0.405598	-0.684235	0.475396	0.091030	-0.069972	0.872248	0	0
38524	2.376980	0.229781	9.358150	-0.060384	0.054119	0.040309	-0.276839	-0.405041	-0.686547	0.475184	0.090303	-0.070315	0.872411	0	0
38525	2.464044	0.116200	9.245576	-0.093559	0.028231	0.035123	-0.276843	-0.404223	-0.686531	0.474991	0.089648	-0.071075	0.872522	0	0
38526	2.549431	0.108427	9.003810	-0.085251	0.012598	0.026344	-0.277228	-0.402434	-0.688051	0.474898	0.089174	-0.071820	0.872561	0	0
38527	2.464750	0.138847	8.732622	-0.035624	0.000343	0.008701	-0.277233	-0.402717	-0.687278	0.474862	0.089061	-0.072184	0.872561	0	0
38528	2.391139	0.025776	8.698818	0.034278	-0.001826	0.003257	-0.276441	-0.403379	-0.688205	0.474853	0.089297	-0.071933	0.872563	0	0
38529	2.294647	-0.185813	9.032138	0.090562	0.004707	0.003122	-0.276432	-0.404875	-0.688624	0.474757	0.089751	-0.071172	0.872631	0	0
38530	2.115077	-0.422955	9.546169	0.116677	0.011405	0.006555	-0.279022	-0.406524	-0.689676	0.474641	0.090261	-0.070141	0.872725	0	0
38531	1.816706	-0.563320	10.180532	0.107202	0.049525	0.029343	-0.276294	-0.407878	-0.688294	0.474332	0.090381	-0.069040	0.872968	0	0
38532	1.742438	-0.648056	10.878301	0.019770	0.091805	0.043678	-0.277198	-0.408699	-0.688823	0.474049	0.089702	-0.068509	0.873234	0	0
38533	1.937643	-0.504427	11.127625	-0.079873	0.139511	0.052844	-0.275113	-0.406756	-0.689839	0.473765	0.088125	-0.068626	0.873540	0	0
38534	2.143629	-0.277645	10.871886	-0.173273	0.171255	0.077635	-0.273396	-0.405054	-0.693712	0.473442	0.085812	-0.069437	0.873881	0	0
38535	2.218574	-0.039631	10.360284	-0.217663	0.185948	0.058599	-0.272222	-0.401334	-0.695725	0.473255	0.083168	-0.070535	0.874150	0	0
38536	2.087316	-0.124582	9.802846	-0.200633	0.184409	0.044573	-0.269872	-0.397734	-0.698138	0.473272	0.080630	-0.071495	0.874300	0	0
38537	1.835427	-0.432915	9.346699	-0.125181	0.166898	0.018997	-0.266215	-0.396584	-0.699959	0.473337	0.078616	-0.071837	0.874421	0	0
38538	1.928708	-0.774795	9.022521	-0.021538	0.135439	0.024758	-0.265291	-0.395458	-0.702020	0.473356	0.077365	-0.071446	0.874554	0	0
38539	2.127120	-0.961258	9.049179	0.068283	0.121564	0.026252	-0.263065	-0.396240	-0.703220	0.473170	0.076662	-0.070325	0.874807	0	0
38540	2.283416	-0.892899	8.891596	0.099548	0.096534	0.045295	-0.261366	-0.396488	-0.703886	0.472853	0.076313	-0.069072	0.875109	0	0
38541	2.342879	-0.736476	8.747187	0.074940	0.075007	0.038320	-0.261994	-0.400299	-0.704994	0.472521	0.076048	-0.068136	0.875385	0	0
38542	2.367430	-0.688706	8.798141	0.016133	0.053453	0.047152	-0.261989	-0.401939	-0.704767	0.472197	0.075682	-0.067816	0.875616	0	0
38543	2.476447	-0.730768	9.005654	-0.037639	0.031054	0.049013	-0.261981	-0.400828	-0.706303	0.471825	0.075272	-0.068097	0.875830	0	0
38544	2.444474	-0.729096	9.318731	-0.091484	0.033374	0.036962	-0.261450	-0.399297	-0.708354	0.471643	0.074582	-0.068805	0.875932	0	0
38545	2.366419	-0.675147	9.769194	-0.132879	0.019467	0.049241	-0.262226	-0.397788	-0.709617	0.471330	0.073830	-0.069987	0.876070	0	0
38546	2.113601	-0.579070	10.057241	-0.134854	0.017911	0.040473	-0.261715	-0.396564	-0.708948	0.471137	0.073069	-0.071150	0.876144	0	0
38547	1.895116	-0.439437	10.330589	-0.099125	0.035663	0.008972	-0.262237	-0.393002	-0.710562	0.471163	0.072360	-0.071927	0.876125	0	0
38548	1.724648	-0.407249	10.625509	-0.050793	0.054699	-0.001609	-0.260145	-0.392832	-0.711612	0.471312	0.071702	-0.072150	0.876081	0	0
38549	1.603843	-0.317938	10.324520	0.013264	0.077097	-0.006997	-0.259868	-0.394586	-0.712946	0.471428	0.071165	-0.071723	0.876098	0	0
38550	1.541144	-0.293805	9.946209	0.085421	0.068162	-0.023821	-0.260377	-0.394848	-0.714246	0.471699	0.071045	-0.070675	0.876047	0	0
38551	1.526144	-0.409947	9.705219	0.140197	0.055895	-0.044942	-0.258544	-0.399067	-0.713563	0.472041	0.071313	-0.069197	0.875959	0	0
38552	1.496607	-0.523086	9.423450	0.152057	0.041982	-0.051989	-0.257881	-0.403158	-0.713128	0.472528	0.071754	-0.067671	0.875779	0	0
38553	1.455130	-0.601884	9.118237	0.118915	0.031983	-0.063261	-0.257482	-0.406161	-0.712671	0.473027	0.072140	-0.066474	0.875570	0	0
38554	1.325757	-0.691956	9.023101	0.073994	0.041185	-0.068349	-0.257330	-0.410241	-0.713530	0.473684	0.072232	-0.065621	0.875271	0	0
38555	1.324991	-0.809317	9.101342	0.024115	0.020258	-0.049061	-0.256284	-0.411734	-0.713308	0.474119	0.072258	-0.065316	0.875056	0	0
38556	1.416794	-0.898863	9.226262	-0.013949	-0.000585	-0.042006	-0.256136	-0.412254	-0.715266	0.474563	0.072283	-0.065449	0.874804	0	0
38557	1.460367	-0.942641	9.200422	-0.053916	-0.019486	-0.043677	-0.257185	-0.411314	-0.714851	0.474981	0.072281	-0.066020	0.874534	0	0
38558	1.475756	-0.811401	9.172882	-0.065595	-0.031181	-0.017520	-0.257178	-0.411441	-0.715632	0.475208	0.072314	-0.066765	0.874352	0	0
38559	1.638012	-0.556069	9.003297	-0.066069	-0.042323	-0.030637	-0.258080	-0.413082	-0.716047	0.475505	0.072444	-0.067560	0.874118	0	0
38560	1.775093	-0.414030	9.002152	-0.078689	-0.068306	-0.040262	-0.258593	-0.412526	-0.717201	0.475913	0.072754	-0.068580	0.873791	0	0
38561	1.754450	-0.546540	9.368741	-0.084723	-0.081743	-0.073415	-0.259641	-0.411037	-0.717164	0.476569	0.073169	-0.069694	0.873310	0	0
38562	1.733106	-0.786626	9.806445	-0.056713	-0.069936	-0.064715	-0.260684	-0.411323	-0.716903	0.477164	0.073616	-0.070511	0.872882	0	0
38563	1.693583	-0.856117	9.975842	-0.032871	-0.068096	-0.082221	-0.261597	-0.412158	-0.716264	0.477867	0.074163	-0.071099	0.872404	0	0
38564	1.661637	-0.537589	9.729325	-0.025966	-0.051416	-0.086596	-0.263531	-0.412695	-0.718467	0.478642	0.074609	-0.071543	0.871904	0	0
38565	1.659101	-0.180584	9.492363	-0.061080	-0.063957	-0.101397	-0.263406	-0.411605	-0.718317	0.479535	0.074995	-0.072336	0.871315	0	0
38566	1.816206	0.005537	9.220227	-0.091143	-0.075565	-0.124891	-0.262494	-0.411870	-0.718199	0.480679	0.075366	-0.073435	0.870560	0	0
38567	1.957609	0.023057	9.062264	-0.105898	-0.081809	-0.164099	-0.264704	-0.412160	-0.718578	0.482136	0.075735	-0.074649	0.869618	0	0
38568	1.980868	-0.163946	9.054223	-0.096116	-0.086693	-0.191158	-0.263655	-0.412687	-0.719245	0.483844	0.076229	-0.075795	0.868527	0	0
38569	1.994834	-0.271001	9.066902	-0.068650	-0.077944	-0.205156	-0.265593	-0.414878	-0.720053	0.485628	0.076774	-0.076633	0.867409	0	0
38570	2.014501	-0.255508	8.967406	-0.043343	-0.091743	-0.227075	-0.264545	-0.415819	-0.720338	0.487594	0.077594	-0.077316	0.866172	0	0
38571	2.097301	-0.250917	8.926823	-0.029918	-0.093318	-0.244551	-0.265461	-0.416246	-0.719691	0.489672	0.078492	-0.077861	0.864869	0	0
38572	2.233328	-0.281732	8.974084	-0.002752	-0.105524	-0.261213	-0.266499	-0.419133	-0.718702	0.491877	0.079655	-0.078232	0.863476	0	0
38573	2.328155	-0.306095	8.908600	-0.009916	-0.114094	-0.269050	-0.266349	-0.421706	-0.720051	0.494127	0.080851	-0.078689	0.862038	0	0
38574	2.335127	-0.313787	9.160117	-0.013412	-0.108804	-0.272510	-0.266353	-0.422399	-0.719156	0.496429	0.081997	-0.079158	0.860563	0	0
38575	2.436939	-0.345734	9.336468	-0.041255	-0.115550	-0.277661	-0.266478	-0.425685	-0.718311	0.498768	0.083060	-0.079888	0.859040	0	0
38576	2.443785	-0.391344	9.505133	-0.056846	-0.103988	-0.284553	-0.267246	-0.427181	-0.719243	0.501202	0.083957	-0.080695	0.857459	0	0
38577	2.293179	-0.548232	10.641845	-0.056489	-0.070073	-0.282711	-0.266189	-0.429343	-0.720072	0.503625	0.084556	-0.081322	0.855920	0	0
38578	2.308005	-0.436012	11.018361	-0.104663	-0.038279	-0.284230	-0.265781	-0.431232	-0.721410	0.506150	0.084646	-0.082207	0.854336	0	0
38579	2.197235	-0.203882	11.184012	-0.112895	0.004568	-0.281508	-0.265105	-0.431187	-0.724529	0.508662	0.084315	-0.082930	0.852805	0	0
38580	2.178835	-0.065209	10.949149	-0.129784	0.038755	-0.277892	-0.264317	-0.432679	-0.724564	0.511220	0.083612	-0.083644	0.851274	0	0
38581	2.226251	-0.219593	11.265433	-0.090064	0.077164	-0.297935	-0.260792	-0.433863	-0.725262	0.513905	0.082784	-0.083773	0.849724	0	0
38582	2.289755	-0.548251	11.525602	-0.030911	0.111622	-0.299707	-0.257368	-0.436789	-0.728589	0.516710	0.081975	-0.083263	0.848150	0	0
38583	2.370991	-0.517177	10.846278	0.074693	0.137198	-0.305173	-0.254484	-0.441396	-0.728830	0.519361	0.081488	-0.081671	0.846731	0	0
38584	2.302599	-0.344839	9.799581	0.147088	0.119380	-0.307217	-0.249264	-0.448188	-0.727053	0.522299	0.081519	-0.079625	0.845114	0	0
38585	2.315026	-0.415999	9.200284	0.212815	0.118087	-0.307408	-0.246627	-0.455794	-0.727610	0.524826	0.081915	-0.076963	0.843756	0	0
38586	2.332510	-0.783653	9.071174	0.231660	0.085583	-0.305771	-0.244489	-0.461588	-0.731633	0.527585	0.082678	-0.074374	0.842192	0	0
38587	2.164420	-1.197213	9.287062	0.213248	0.072145	-0.277824	-0.241224	-0.468401	-0.729713	0.529810	0.083445	-0.071984	0.840926	0	0
38588	1.987268	-1.507997	9.434413	0.148027	0.066210	-0.258455	-0.239505	-0.474107	-0.730226	0.532075	0.083906	-0.070226	0.839598	0	0
38589	1.699246	-1.638115	9.572371	0.055893	0.085451	-0.214548	-0.237168	-0.479583	-0.726845	0.533898	0.083680	-0.069149	0.838551	0	0
38590	1.495534	-1.515346	9.603033	-0.038248	0.076700	-0.167241	-0.235197	-0.481044	-0.728445	0.535466	0.083003	-0.068965	0.837634	0	0
38591	1.550934	-1.218215	9.467984	-0.099613	0.086158	-0.128680	-0.232691	-0.480696	-0.732481	0.536695	0.081877	-0.069260	0.836933	0	0
38592	1.757289	-0.930580	9.196157	-0.156253	0.060700	-0.095441	-0.230081	-0.479975	-0.733524	0.537723	0.080652	-0.070207	0.836314	0	0
38593	1.874675	-0.841044	9.129352	-0.157074	0.044791	-0.085009	-0.229811	-0.478586	-0.735316	0.538601	0.079533	-0.071245	0.835768	0	0
38594	1.937770	-0.863785	9.161466	-0.171483	0.030582	-0.065805	-0.228249	-0.478571	-0.735327	0.539351	0.078457	-0.072502	0.835278	0	0
38595	2.055254	-0.780222	8.975943	-0.149027	0.021604	-0.061527	-0.226152	-0.478803	-0.736904	0.540005	0.077561	-0.073623	0.834840	0	0
38596	2.206706	-0.688650	8.918064	-0.097605	0.014447	-0.076512	-0.225878	-0.476584	-0.739589	0.540769	0.077027	-0.074341	0.834331	0	0
38597	2.241082	-0.628614	8.949598	-0.066425	-0.006995	-0.062708	-0.225868	-0.477529	-0.740386	0.541346	0.076821	-0.074935	0.833923	0	0
38598	2.136584	-0.605903	8.952335	-0.046743	-0.006971	-0.071507	-0.225857	-0.477923	-0.741562	0.542006	0.076738	-0.075348	0.833465	0	0
38599	2.046417	-0.645499	8.871539	-0.018371	-0.014069	-0.075981	-0.224969	-0.475481	-0.739833	0.542650	0.076865	-0.075576	0.833014	0	0
38600	1.934542	-0.662484	8.738303	-0.009817	-0.022809	-0.076920	-0.224956	-0.476559	-0.740893	0.543308	0.077118	-0.075762	0.832544	0	0
38601	1.905401	-0.673200	8.632298	0.007589	-0.042369	-0.063075	-0.224445	-0.479314	-0.738354	0.543802	0.077614	-0.075941	0.832159	0	0
38602	1.894800	-0.759284	8.962999	0.000643	-0.065223	-0.054386	-0.223909	-0.480382	-0.739807	0.544233	0.078259	-0.076288	0.831785	0	0
38603	2.029986	-0.873704	9.328667	-0.020629	-0.068924	-0.037726	-0.225478	-0.481917	-0.738268	0.544516	0.078804	-0.076869	0.831494	0	0
38604	2.088042	-0.852090	9.744052	-0.047236	-0.056636	-0.033242	-0.226878	-0.482567	-0.741906	0.544810	0.079102	-0.077583	0.831207	0	0
38605	2.126600	-0.828315	10.198655	-0.074572	-0.049729	-0.020051	-0.227268	-0.482295	-0.742157	0.545003	0.079179	-0.078524	0.830985	0	0
38606	2.168221	-0.479802	9.597396	-0.065857	-0.014598	-0.029607	-0.227135	-0.478996	-0.744041	0.545313	0.079023	-0.079167	0.830736	0	0
38607	2.091915	-0.269495	9.294680	-0.031427	-0.016472	-0.033238	-0.225310	-0.478838	-0.744310	0.545607	0.079069	-0.079557	0.830501	0	0
38608	2.139369	-0.432704	9.530944	0.012431	-0.021954	-0.042078	-0.226072	-0.479502	-0.746395	0.545955	0.079411	-0.079580	0.830238	0	0
38609	2.203388	-0.995098	10.296191	0.051457	-0.027702	-0.038643	-0.226605	-0.480212	-0.744588	0.546218	0.080007	-0.079339	0.830030	0	0
38610	2.083974	-1.291818	11.103352	0.052433	0.015502	-0.015825	-0.226995	-0.481998	-0.743841	0.546343	0.080236	-0.078847	0.829973	0	0
38611	2.057400	-0.879064	10.891948	0.014956	0.050559	-0.001709	-0.223231	-0.484176	-0.741314	0.546390	0.079950	-0.078509	0.830001	0	0
38612	2.145297	-0.119741	10.198627	-0.009215	0.068301	0.000084	-0.221792	-0.483876	-0.742357	0.546481	0.079390	-0.078252	0.830019	0	0
38613	2.216820	0.315465	9.416332	-0.035505	0.076750	-0.016429	-0.221654	-0.483040	-0.743640	0.546712	0.078620	-0.078172	0.829948	0	0
38614	2.211305	0.139536	9.087115	-0.032421	0.056856	-0.027820	-0.218758	-0.483511	-0.747305	0.547045	0.078050	-0.078149	0.829785	0	0
38615	2.230854	-0.635446	9.356472	-0.003285	0.041055	-0.041819	-0.218222	-0.484443	-0.748755	0.547433	0.077775	-0.077977	0.829571	0	0
38616	2.161383	-1.230372	9.654658	0.009228	0.038953	-0.029596	-0.216413	-0.484858	-0.746828	0.547731	0.077583	-0.077705	0.829418	0	0
38617	2.060699	-1.375942	9.727542	0.004970	0.065615	-0.001595	-0.215384	-0.484868	-0.745278	0.547797	0.077120	-0.077370	0.829449	0	0
38618	1.892092	-1.073830	9.755106	-0.001589	0.073311	0.014961	-0.214073	-0.485390	-0.746077	0.547757	0.076550	-0.077033	0.829559	0	0
38619	1.830892	-0.723435	9.722771	-0.046204	0.092735	0.025567	-0.213141	-0.484251	-0.749177	0.547657	0.075559	-0.076995	0.829720	0	0
38620	1.958829	-0.500060	9.616470	-0.121854	0.114078	0.037183	-0.210651	-0.483928	-0.751265	0.547555	0.073974	-0.077449	0.829888	0	0
38621	2.066829	-0.354390	9.528892	-0.161714	0.103857	0.039015	-0.207800	-0.481313	-0.750845	0.547436	0.072246	-0.078316	0.830037	0	0
38622	2.130916	-0.264566	9.257534	-0.228148	0.089104	0.012126	-0.205699	-0.478795	-0.754186	0.547597	0.070306	-0.079771	0.829959	0	0
38623	2.029069	-0.209980	9.229190	-0.239163	0.073855	-0.009714	-0.204665	-0.473583	-0.755649	0.547908	0.068442	-0.081408	0.829750	0	0
38624	1.829587	-0.221784	9.134367	-0.231051	0.068992	-0.032461	-0.201501	-0.475413	-0.759602	0.548421	0.066688	-0.082965	0.829400	0	0
38625	1.875368	-0.295236	9.156474	-0.200630	0.048151	-0.055272	-0.199935	-0.471275	-0.761999	0.549058	0.065283	-0.084388	0.828946	0	0
38626	1.979198	-0.399951	9.326900	-0.125159	0.019801	-0.069500	-0.198645	-0.467440	-0.762193	0.549758	0.064549	-0.085311	0.828446	0	0
38627	2.000889	-0.402056	9.500684	-0.039245	0.007169	-0.086354	-0.198515	-0.467027	-0.762445	0.550510	0.064397	-0.085599	0.827928	0	0
38628	1.969412	-0.354434	9.608614	0.015033	-0.007221	-0.086562	-0.197084	-0.466329	-0.762571	0.551238	0.064671	-0.085499	0.827432	0	0
38629	1.984307	-0.296689	9.642987	0.053544	-0.017812	-0.098048	-0.196807	-0.467947	-0.763903	0.552006	0.065246	-0.085144	0.826912	0	0
38630	2.028974	-0.151159	9.617395	0.075174	-0.027939	-0.129549	-0.195501	-0.470398	-0.763182	0.553036	0.066060	-0.084633	0.826211	0	0
38631	1.981270	0.009727	9.591735	0.038428	-0.041413	-0.141716	-0.194980	-0.473275	-0.761814	0.554153	0.066782	-0.084498	0.825418	0	0
38632	1.886768	0.055479	9.478359	0.011496	-0.045689	-0.185283	-0.195230	-0.475593	-0.762117	0.555669	0.067436	-0.084574	0.824337	0	0
38633	1.835645	0.023506	9.336244	-0.001491	-0.071279	-0.214981	-0.192882	-0.476112	-0.762404	0.557388	0.068240	-0.084876	0.823078	0	0
38634	1.789042	-0.048481	9.297559	0.016569	-0.076825	-0.256917	-0.192863	-0.479651	-0.762992	0.559465	0.069239	-0.085034	0.821568	0	0
38635	1.721753	-0.255673	9.649635	0.062332	-0.079140	-0.298912	-0.191555	-0.482235	-0.762533	0.561816	0.070530	-0.084787	0.819878	0	0
38636	1.735398	-0.370306	9.909160	0.146330	-0.084569	-0.328812	-0.190767	-0.486608	-0.761326	0.564371	0.072380	-0.083872	0.818054	0	0
38637	1.764581	-0.297195	10.299314	0.228410	-0.090781	-0.363959	-0.189463	-0.492080	-0.759106	0.567111	0.074748	-0.082272	0.816106	0	0
38638	1.799422	-0.134094	10.448514	0.315692	-0.086454	-0.402591	-0.187490	-0.499713	-0.757971	0.570127	0.077629	-0.079927	0.813966	0	0
38639	1.867949	-0.059754	10.477042	0.381965	-0.093180	-0.449902	-0.186063	-0.506979	-0.753969	0.573419	0.080947	-0.077006	0.811608	0	0
38640	1.881644	-0.162441	10.753683	0.438183	-0.087745	-0.490159	-0.183445	-0.516812	-0.751065	0.577012	0.084602	-0.073599	0.809001	0	0
38641	1.916225	-0.125760	10.482250	0.442913	-0.072437	-0.518043	-0.179520	-0.529230	-0.747572	0.580774	0.088138	-0.069992	0.806247	0	0
38642	2.021968	-0.038143	9.938743	0.457634	-0.083305	-0.551260	-0.176387	-0.541537	-0.742772	0.584805	0.091904	-0.066346	0.803216	0	0
38643	2.039516	-0.033478	9.502617	0.426134	-0.082695	-0.570357	-0.173117	-0.553144	-0.739258	0.588939	0.095449	-0.062877	0.800054	0	0
38644	1.815408	-0.153449	9.111457	0.353584	-0.103142	-0.562379	-0.168797	-0.567473	-0.735415	0.593082	0.098762	-0.060165	0.796794	0	0
38645	1.973944	-0.210917	8.477507	0.334193	-0.129034	-0.570221	-0.166185	-0.576766	-0.731981	0.597219	0.102124	-0.057702	0.793455	0	0
38646	2.297805	-0.550809	8.673397	0.258199	-0.162024	-0.556050	-0.162810	-0.582375	-0.728091	0.601300	0.105325	-0.056097	0.790062	0	0
38647	2.372247	-0.725944	8.649817	0.145458	-0.178235	-0.529570	-0.160190	-0.591106	-0.725944	0.605235	0.107920	-0.055475	0.786744	0	0
38648	2.152659	-0.738954	9.119542	-0.010141	-0.160090	-0.499436	-0.158624	-0.594104	-0.724975	0.609108	0.109448	-0.056029	0.783498	0	0
38649	1.899078	-0.732641	9.624223	-0.180696	-0.140752	-0.481475	-0.155743	-0.595696	-0.726325	0.613003	0.109734	-0.057793	0.780285	0	0
38650	1.696283	-0.720464	10.437707	-0.328116	-0.117765	-0.433903	-0.154179	-0.592661	-0.727835	0.616695	0.108945	-0.060643	0.777265	0	0
38651	1.596798	-0.613744	10.741733	-0.406912	-0.061413	-0.424815	-0.149874	-0.589861	-0.730147	0.620406	0.107169	-0.063730	0.774306	0	0
38652	1.743948	-0.454876	10.527544	-0.433658	-0.053124	-0.385458	-0.148039	-0.585434	-0.733709	0.623831	0.105189	-0.067048	0.771541	0	0
38653	1.900214	-0.418942	10.229080	-0.402121	-0.039598	-0.372409	-0.144653	-0.579773	-0.736478	0.627106	0.103223	-0.070006	0.768884	0	0
38654	2.133169	-0.633387	9.685597	-0.349306	-0.037134	-0.334123	-0.142306	-0.572473	-0.740247	0.630019	0.101605	-0.072624	0.766472	0	0
38655	2.341508	-0.864058	9.311925	-0.254695	-0.050440	-0.313449	-0.139178	-0.568321	-0.742524	0.632651	0.100601	-0.074581	0.764244	0	0
38656	2.385435	-0.932096	8.845102	-0.178697	-0.058587	-0.275305	-0.136834	-0.567611	-0.742917	0.634905	0.100177	-0.076085	0.762281	0	0
38657	2.472973	-0.951705	8.794380	-0.123114	-0.066271	-0.259773	-0.137869	-0.565417	-0.744684	0.636966	0.100091	-0.077202	0.760457	0	0
38658	2.582621	-0.928190	8.777657	-0.122365	-0.063355	-0.226606	-0.136451	-0.564052	-0.743629	0.638774	0.100022	-0.078354	0.758831	0	0
38659	2.619961	-0.805825	8.657484	-0.136058	-0.077447	-0.212659	-0.133319	-0.562776	-0.745054	0.640470	0.099906	-0.079701	0.757274	0	0
38660	2.659719	-0.660656	8.668317	-0.173815	-0.073000	-0.200333	-0.134624	-0.559637	-0.746152	0.642114	0.099559	-0.081329	0.755754	0	0
38661	2.669967	-0.536526	8.849004	-0.208090	-0.080943	-0.181076	-0.133456	-0.555791	-0.747383	0.643628	0.098989	-0.083285	0.754326	0	0
38662	2.689762	-0.457836	8.961035	-0.202903	-0.077503	-0.181085	-0.133465	-0.553335	-0.747465	0.645140	0.098472	-0.085180	0.752889	0	0
38663	2.825912	-0.430094	9.200388	-0.215460	-0.074283	-0.162702	-0.132427	-0.548391	-0.749322	0.646517	0.097794	-0.087175	0.751567	0	0
38664	2.933366	-0.312483	9.456211	-0.191706	-0.036150	-0.158295	-0.132691	-0.545105	-0.750425	0.647872	0.097017	-0.088740	0.750316	0	0
38665	3.021613	-0.219851	9.351386	-0.179297	-0.029459	-0.146097	-0.133748	-0.540063	-0.750838	0.649119	0.096229	-0.090198	0.749166	0	0
38666	3.060076	-0.261271	9.555696	-0.131638	-0.010595	-0.148788	-0.131405	-0.537983	-0.751722	0.650360	0.095641	-0.091155	0.748048	0	0
38667	3.051264	-0.403887	10.168814	-0.085022	0.014756	-0.123537	-0.129846	-0.535503	-0.752464	0.651381	0.095120	-0.091649	0.747165	0	0
38668	2.932999	-0.286036	9.919014	-0.061850	0.044041	-0.104365	-0.127752	-0.534918	-0.754025	0.652272	0.094536	-0.091771	0.746447	0	0
38669	2.838103	0.031316	9.388253	-0.039212	0.066701	-0.104419	-0.126987	-0.531916	-0.753453	0.653151	0.093913	-0.091607	0.745776	0	0
38670	2.867719	0.053344	9.128832	-0.011377	0.064630	-0.095784	-0.125417	-0.532164	-0.754248	0.653946	0.093498	-0.091226	0.745178	0	0
38671	2.710803	-0.087391	9.466977	0.001140	0.073028	-0.081847	-0.123862	-0.531062	-0.753848	0.654623	0.093075	-0.090745	0.744696	0	0
38672	2.553967	-0.192928	9.914568	0.026821	0.080267	-0.057487	-0.121522	-0.531046	-0.753345	0.655111	0.092758	-0.090012	0.744395	0	0
38673	2.498515	-0.070597	10.089483	0.012858	0.100031	-0.031243	-0.119174	-0.531154	-0.753753	0.655423	0.092163	-0.089311	0.744278	0	0
38674	2.459189	0.226579	9.804098	-0.037095	0.093254	-0.017200	-0.118137	-0.528543	-0.754489	0.655681	0.091294	-0.089006	0.744195	0	0
38675	2.434125	0.458487	9.483559	-0.094256	0.114282	0.009163	-0.116314	-0.528250	-0.754626	0.655803	0.089853	-0.089041	0.744258	0	0
38676	2.344157	0.455185	9.412959	-0.117322	0.105493	0.024892	-0.113977	-0.524946	-0.755227	0.655830	0.088329	-0.089291	0.744387	0	0
38677	2.335654	0.251138	9.434461	-0.149726	0.096641	0.045916	-0.112546	-0.522190	-0.756351	0.655709	0.086622	-0.089882	0.744623	0	0
38678	2.200210	0.012115	9.644817	-0.152014	0.099337	0.094782	-0.112549	-0.517803	-0.758083	0.655237	0.084853	-0.090491	0.745168	0	0
38679	2.009496	-0.102894	9.877584	-0.151633	0.101946	0.148853	-0.111389	-0.512460	-0.759025	0.654351	0.082993	-0.091140	0.746076	0	0
38680	1.921146	-0.203367	10.033140	-0.136378	0.104059	0.172364	-0.111780	-0.509307	-0.760519	0.653286	0.081220	-0.091666	0.747140	0	0
38681	1.955249	-0.194105	10.047010	-0.119898	0.118185	0.208123	-0.110742	-0.507107	-0.761132	0.651940	0.079382	-0.092008	0.748470	0	0
38682	2.048516	-0.086312	9.884181	-0.144891	0.125577	0.248342	-0.110623	-0.502185	-0.761945	0.650325	0.077322	-0.092518	0.750027	0	0
38683	2.081352	0.053244	9.529517	-0.165106	0.126247	0.272814	-0.111142	-0.498071	-0.764068	0.648525	0.075064	-0.093187	0.751729	0	0
38684	2.192031	0.205776	9.257976	-0.177475	0.093086	0.277116	-0.109847	-0.492855	-0.765663	0.646676	0.073007	-0.094172	0.753400	0	0
38685	2.309207	0.240539	9.095976	-0.177624	0.072944	0.279689	-0.112455	-0.488221	-0.767371	0.644770	0.071063	-0.095282	0.755079	0	0
38686	2.343091	0.211029	9.104457	-0.181514	0.063611	0.263981	-0.111562	-0.483027	-0.767535	0.642980	0.069213	-0.096476	0.756623	0	0
38687	2.323109	0.137483	9.186187	-0.170693	0.055042	0.248230	-0.113127	-0.478381	-0.769380	0.641276	0.067481	-0.097624	0.758077	0	0
38688	2.253864	0.003645	9.490932	-0.163370	0.055316	0.226409	-0.112872	-0.473173	-0.771097	0.639742	0.065846	-0.098707	0.759376	0	0
38689	2.391490	-0.154366	9.625924	-0.144827	0.060773	0.201114	-0.114956	-0.471547	-0.771830	0.638374	0.064283	-0.099589	0.760545	0	0
38690	2.417560	-0.234539	9.832390	-0.150228	0.057424	0.192412	-0.114957	-0.465513	-0.774438	0.637083	0.062748	-0.100534	0.761631	0	0
38691	2.364245	-0.188467	9.877855	-0.122595	0.060750	0.190584	-0.114448	-0.462918	-0.774261	0.635773	0.061339	-0.101238	0.762746	0	0
38692	2.204055	-0.105370	9.950527	-0.078086	0.083643	0.161702	-0.113797	-0.460442	-0.775385	0.634698	0.060094	-0.101448	0.763712	0	0
38693	2.198787	-0.207807	9.779718	-0.028165	0.076427	0.153694	-0.112889	-0.458792	-0.775749	0.633624	0.059202	-0.101304	0.764692	0	0
38694	2.241954	-0.338037	9.670341	0.037024	0.092178	0.122166	-0.114702	-0.457423	-0.777526	0.632786	0.058660	-0.100555	0.765525	0	0
38695	2.193264	-0.383816	9.457764	0.116158	0.086640	0.106215	-0.113409	-0.459346	-0.775496	0.631998	0.058653	-0.099213	0.766352	0	0
38696	2.221914	-0.506270	9.314939	0.173406	0.087846	0.113045	-0.111712	-0.461518	-0.775032	0.631151	0.059016	-0.097442	0.767249	0	0
38697	2.255563	-0.574715	9.332555	0.211337	0.080585	0.111182	-0.112495	-0.463311	-0.774023	0.630256	0.059655	-0.095414	0.768189	0	0
38698	2.197401	-0.537615	9.315059	0.253165	0.085301	0.125016	-0.112103	-0.467285	-0.772286	0.629256	0.060528	-0.093052	0.769230	0	0
38699	2.173848	-0.442902	9.108741	0.262068	0.074502	0.142390	-0.111202	-0.471134	-0.769252	0.628075	0.061507	-0.090692	0.770398	0	0
38700	2.188680	-0.408703	9.077412	0.257188	0.086628	0.151159	-0.109635	-0.474953	-0.768040	0.626869	0.062369	-0.088307	0.771588	0	0
38701	2.215339	-0.414500	9.142082	0.247158	0.086428	0.166894	-0.110163	-0.476342	-0.766506	0.625507	0.063145	-0.086005	0.772889	0	0
38702	2.378454	-0.364447	9.318184	0.200910	0.085492	0.187982	-0.109641	-0.480999	-0.764523	0.624036	0.063631	-0.084082	0.774248	0	0
38703	2.334714	-0.313045	9.532977	0.208369	0.092909	0.210650	-0.110685	-0.482523	-0.763507	0.622355	0.064082	-0.082073	0.775778	0	0
38704	2.261831	-0.251694	9.748585	0.178733	0.104966	0.234305	-0.110402	-0.488111	-0.763619	0.620549	0.064240	-0.080229	0.777403	0	0
38705	2.320606	-0.126931	10.054054	0.147198	0.122381	0.249274	-0.110939	-0.488964	-0.761295	0.618619	0.064053	-0.078538	0.779128	0	0
38706	2.476933	0.017503	10.260709	0.120661	0.153972	0.249452	-0.108856	-0.490728	-0.760436	0.616771	0.063455	-0.076852	0.780808	0	0
38707	2.473838	0.236111	9.808738	0.108074	0.164395	0.263447	-0.108855	-0.491550	-0.760192	0.614776	0.062694	-0.075219	0.782600	0	0
38708	2.323772	0.329664	9.585958	0.074823	0.150943	0.251259	-0.108590	-0.490992	-0.760962	0.612943	0.061834	-0.073911	0.784228	0	0
38709	2.177336	0.237147	9.505708	0.040603	0.137584	0.232118	-0.106274	-0.490738	-0.757598	0.611204	0.060896	-0.072953	0.785747	0	0
38710	2.063687	-0.053548	9.542931	0.042963	0.137819	0.217296	-0.105740	-0.490986	-0.759165	0.609670	0.059965	-0.071955	0.787102	0	0
38711	2.242638	-0.246702	9.531206	0.071366	0.130631	0.212879	-0.104922	-0.491606	-0.763467	0.608051	0.059288	-0.070790	0.788510	0	0
38712	2.300976	-0.227057	9.685084	0.134359	0.131054	0.209216	-0.105449	-0.492034	-0.762433	0.606512	0.058972	-0.069107	0.789867	0	0
38713	2.068265	-0.125161	9.430438	0.206737	0.114041	0.207163	-0.104150	-0.495044	-0.760684	0.604836	0.059258	-0.066976	0.791313	0	0
38714	1.769456	-0.065520	9.317137	0.244010	0.100341	0.179050	-0.103654	-0.499332	-0.755578	0.603449	0.059868	-0.064594	0.792523	0	0
38715	1.465648	-0.043810	9.125938	0.323151	0.117744	0.153522	-0.102596	-0.504921	-0.755046	0.602118	0.060861	-0.061483	0.793706	0	0
38716	1.361396	0.001863	9.027312	0.360804	0.098414	0.145485	-0.103010	-0.507158	-0.751063	0.600889	0.062213	-0.058163	0.794783	0	0
38717	1.554419	0.140955	9.029676	0.363482	0.079535	0.121016	-0.102095	-0.514552	-0.748099	0.599750	0.063767	-0.054935	0.795748	0	0
38718	1.564547	0.201969	8.991574	0.320042	0.088835	0.107208	-0.101976	-0.519233	-0.744556	0.598820	0.064972	-0.051972	0.796550	0	0
38719	1.472193	0.288680	9.343572	0.282401	0.076226	0.093305	-0.101677	-0.526443	-0.745868	0.597939	0.066078	-0.049386	0.797285	0	0
38720	1.330229	0.259047	9.939583	0.300364	0.071763	0.087993	-0.099855	-0.529582	-0.744385	0.597159	0.067311	-0.046669	0.797930	0	0
38721	1.222330	0.219957	10.486252	0.349972	0.085795	0.059096	-0.099748	-0.534831	-0.739036	0.596498	0.068751	-0.043453	0.798483	0	0
38722	1.231983	0.288030	10.908258	0.437718	0.106465	0.033601	-0.096882	-0.540289	-0.736697	0.596083	0.070549	-0.039397	0.798846	0	0
38723	1.208461	0.463403	11.090455	0.490731	0.129321	0.000345	-0.095716	-0.548520	-0.732063	0.595789	0.072494	-0.034742	0.799108	0	0
38724	1.258335	0.582205	10.623734	0.480280	0.139198	-0.007455	-0.094277	-0.555081	-0.729865	0.595759	0.074293	-0.030130	0.799152	0	0
38725	1.215428	0.609220	9.969008	0.436666	0.139086	-0.027406	-0.091290	-0.563845	-0.724865	0.595702	0.075838	-0.025818	0.799200	0	0
38726	1.034383	0.362645	9.579893	0.352668	0.122417	-0.032447	-0.089091	-0.569746	-0.720323	0.596023	0.077017	-0.022315	0.798954	0	0
38727	1.296294	0.072226	8.860345	0.363951	0.103038	-0.027237	-0.087781	-0.577268	-0.717754	0.595993	0.078412	-0.018797	0.798931	0	0
38728	1.294157	-0.250792	9.100321	0.439153	0.060212	-0.010969	-0.085965	-0.582749	-0.714369	0.595904	0.080604	-0.014977	0.798860	0	0
38729	1.366889	-0.322731	8.964460	0.511936	0.040166	0.005352	-0.084924	-0.590974	-0.710384	0.595461	0.083378	-0.010685	0.798975	0	0
38730	1.397042	-0.144148	9.034095	0.498915	0.015608	0.016646	-0.085199	-0.598682	-0.705080	0.594999	0.086277	-0.006670	0.799055	0	0
38731	1.454446	0.116825	9.094589	0.387448	0.000525	0.028250	-0.085084	-0.604743	-0.700267	0.594448	0.088625	-0.003636	0.799227	0	0
38732	1.414204	0.320503	9.144418	0.294599	-0.021404	0.024070	-0.085743	-0.609838	-0.696987	0.594058	0.090602	-0.001477	0.799302	0	0
38733	1.366336	0.479867	9.256739	0.270255	-0.044030	0.030160	-0.085885	-0.614385	-0.693440	0.593583	0.092610	0.000348	0.799426	0	0
38734	1.532262	0.558676	9.244344	0.287201	-0.043964	0.016172	-0.087691	-0.620415	-0.692636	0.593241	0.094722	0.002322	0.799430	0	0
38735	1.449057	0.499790	9.366479	0.305832	-0.052608	0.002131	-0.088498	-0.624579	-0.687519	0.592946	0.097010	0.004401	0.799365	0	0
38736	1.637571	0.327938	9.616309	0.276753	-0.059732	0.017946	-0.090068	-0.629271	-0.684484	0.592579	0.099185	0.006197	0.799358	0	0
38737	1.724362	0.248564	9.923067	0.178428	-0.031033	0.013977	-0.090993	-0.632457	-0.681295	0.592304	0.100550	0.007363	0.799382	0	0
38738	1.582834	0.225282	10.163266	0.045564	-0.010826	0.015277	-0.091510	-0.634376	-0.680939	0.592178	0.100964	0.007603	0.799421	0	0
38739	1.392198	0.159230	10.578305	-0.086886	0.017856	0.031426	-0.091653	-0.631792	-0.680498	0.592025	0.100368	0.006913	0.799616	0	0
38740	1.443456	0.474622	9.891616	-0.157551	0.056154	0.025604	-0.092960	-0.629616	-0.680965	0.592007	0.099044	0.005917	0.799802	0	0
38741	1.460426	0.751472	9.205169	-0.146978	0.051596	0.038611	-0.091269	-0.625623	-0.682587	0.591851	0.097823	0.004936	0.800074	0	0
38742	1.439497	0.549709	9.469094	-0.120566	0.030546	0.028900	-0.091521	-0.625613	-0.683623	0.591771	0.096923	0.004080	0.800248	0	0
38743	1.529102	0.159544	10.003783	-0.115573	0.049306	0.047315	-0.091536	-0.622343	-0.683300	0.591513	0.095908	0.003322	0.800564	0	0
38744	1.641744	0.275519	9.964095	-0.155053	0.068719	0.052724	-0.091787	-0.620547	-0.685340	0.591265	0.094498	0.002393	0.800918	0	0
38745	1.704897	1.047279	9.702467	-0.208857	0.055110	0.058875	-0.091256	-0.617232	-0.688135	0.590998	0.092888	0.000905	0.801306	0	0
38746	1.476072	1.835229	9.520444	-0.261708	0.036865	0.031818	-0.091271	-0.610945	-0.689180	0.591014	0.091102	-0.001047	0.801500	0	0
38747	1.200696	2.131731	9.259869	-0.298996	0.026534	-0.005686	-0.091792	-0.606422	-0.691294	0.591340	0.089184	-0.003357	0.801468	0	0
38748	0.950115	1.799124	9.682182	-0.317602	0.016510	-0.025723	-0.089704	-0.601043	-0.694320	0.591861	0.087230	-0.005825	0.801285	0	0
38749	1.037324	1.354210	9.901412	-0.245918	0.019531	-0.034584	-0.089976	-0.592831	-0.696753	0.592364	0.085672	-0.007710	0.801065	0	0
38750	1.174014	1.095634	10.352150	-0.197609	0.018268	-0.039909	-0.090757	-0.589408	-0.698368	0.592883	0.084414	-0.009194	0.800799	0	0
38751	1.369850	1.252017	10.105329	-0.159334	0.008947	-0.022590	-0.089199	-0.588440	-0.698231	0.593211	0.083447	-0.010451	0.800642	0	0
38752	1.555290	1.365568	10.228556	-0.104564	0.014122	-0.047141	-0.089712	-0.587334	-0.699763	0.593717	0.082775	-0.011209	0.800327	0	0
38753	1.521777	1.412309	9.978208	-0.046474	0.000157	-0.071785	-0.088553	-0.585423	-0.698955	0.594343	0.082553	-0.011570	0.799880	0	0
38754	1.215532	1.362817	9.422895	0.025273	-0.032996	-0.098303	-0.089065	-0.585688	-0.699995	0.595147	0.083035	-0.011528	0.799232	0	0
38755	1.019153	1.380200	8.880524	0.123931	-0.051525	-0.124848	-0.088936	-0.588296	-0.698619	0.596049	0.084240	-0.010780	0.798444	0	0
38756	1.001355	1.246902	8.876616	0.182840	-0.069884	-0.151229	-0.089077	-0.590372	-0.696322	0.597137	0.085960	-0.009654	0.797461	0	0
38757	1.124781	1.127175	8.852693	0.140977	-0.092176	-0.159861	-0.088953	-0.592988	-0.694297	0.598295	0.087589	-0.008974	0.796423	0	0
38758	1.277366	1.020617	8.932388	0.052814	-0.107382	-0.154378	-0.090263	-0.594797	-0.692506	0.599508	0.088830	-0.009106	0.795372	0	0
38759	1.364943	1.012848	8.908465	-0.046764	-0.123224	-0.155863	-0.088572	-0.596566	-0.691514	0.600792	0.089580	-0.010108	0.794306	0	0
38760	1.402626	0.840173	9.130293	-0.156297	-0.112899	-0.151999	-0.090279	-0.593449	-0.691181	0.602166	0.089608	-0.011936	0.793236	0	0
38761	1.679859	0.873272	9.434254	-0.218416	-0.121454	-0.141333	-0.090921	-0.590423	-0.693714	0.603481	0.089310	-0.014305	0.792231	0	0
38762	1.816511	0.949310	9.475759	-0.197936	-0.124995	-0.150112	-0.092493	-0.587435	-0.693904	0.604861	0.089183	-0.016538	0.791149	0	0
38763	1.904868	1.098073	9.562993	-0.108917	-0.118701	-0.150355	-0.091981	-0.584699	-0.694113	0.606140	0.089530	-0.018021	0.790097	0	0
38764	1.874834	1.003272	9.818968	-0.022256	-0.122433	-0.177650	-0.092766	-0.585947	-0.693094	0.607579	0.090450	-0.018825	0.788867	0	0
38765	1.748329	1.004486	9.807381	-0.008289	-0.101478	-0.181141	-0.094067	-0.585548	-0.693336	0.609008	0.091279	-0.019382	0.787655	0	0
38766	1.893403	1.210335	9.516436	-0.033659	-0.086992	-0.199344	-0.093684	-0.585829	-0.692306	0.610629	0.091853	-0.020041	0.786317	0	0
38767	1.901770	1.367183	9.373213	-0.052301	-0.086479	-0.220239	-0.092133	-0.585558	-0.691014	0.612402	0.092306	-0.020819	0.784863	0	0
38768	1.949772	1.291735	9.574397	-0.064464	-0.080215	-0.226275	-0.091358	-0.584462	-0.690738	0.614264	0.092642	-0.021654	0.783345	0	0
38769	2.067988	1.189509	9.947893	-0.092044	-0.063425	-0.230476	-0.091084	-0.584438	-0.692427	0.616151	0.092677	-0.022596	0.781830	0	0
38770	2.008529	1.104308	10.456471	-0.093709	-0.033594	-0.240849	-0.090312	-0.584994	-0.691015	0.618158	0.092470	-0.023359	0.780246	0	0
38771	2.060591	1.211621	10.149325	-0.072271	-0.014241	-0.256563	-0.088242	-0.579369	-0.691959	0.620233	0.092250	-0.023821	0.778610	0	0
38772	1.944893	1.415659	10.225112	-0.181885	0.007597	-0.257092	-0.085790	-0.576910	-0.690370	0.622463	0.091177	-0.025002	0.776918	0	0
38773	1.978260	1.234367	9.911868	-0.183756	0.018364	-0.271863	-0.083434	-0.574398	-0.693064	0.624755	0.090016	-0.026115	0.775175	0	0
38774	2.023454	0.845730	11.002022	-0.091535	0.048736	-0.259777	-0.082655	-0.576726	-0.691687	0.626948	0.089186	-0.026338	0.773491	0	0
38775	1.976630	0.751021	11.042912	-0.073395	0.104312	-0.247458	-0.077976	-0.574085	-0.691929	0.628964	0.088043	-0.026080	0.771993	0	0
38776	1.868744	0.948287	10.626952	-0.044001	0.121761	-0.253641	-0.073551	-0.573360	-0.691946	0.631238	0.086939	-0.025501	0.770279	0	0
38777	1.792101	1.049824	10.063644	-0.038586	0.133983	-0.249288	-0.069777	-0.572777	-0.691962	0.633235	0.085786	-0.024784	0.768792	0	0
38778	1.762879	0.944208	9.539872	-0.049700	0.142905	-0.250973	-0.066126	-0.572048	-0.692883	0.635611	0.084478	-0.024130	0.766994	0	0
38779	1.859617	0.761110	9.121034	-0.007216	0.137278	-0.245849	-0.058304	-0.573602	-0.693359	0.637544	0.083502	-0.023159	0.765525	0	0
38780	1.833521	0.485389	9.272657	0.042982	0.133347	-0.244236	-0.054522	-0.573144	-0.694285	0.639807	0.082854	-0.021862	0.763744	0	0
38781	1.738608	0.111968	9.533427	0.058019	0.134775	-0.233782	-0.051788	-0.575588	-0.693055	0.641581	0.082315	-0.020425	0.762352	0	0
38782	1.589878	-0.272878	9.991382	0.006770	0.147056	-0.216131	-0.046974	-0.575409	-0.692696	0.643423	0.081331	-0.019314	0.760933	0	0
38783	1.449238	-0.505758	10.528785	-0.065835	0.166310	-0.187945	-0.043726	-0.574427	-0.692311	0.644947	0.079746	-0.018658	0.759827	0	0
38784	1.305158	-0.527821	10.880428	-0.079265	0.180176	-0.175672	-0.041281	-0.570195	-0.690688	0.646448	0.077951	-0.018010	0.758752	0	0
38785	1.039058	-0.364250	10.341748	-0.054546	0.190310	-0.156589	-0.035926	-0.569295	-0.693045	0.647721	0.076244	-0.017137	0.757859	0	0
38786	0.744232	-0.085825	9.974840	-0.064839	0.179874	-0.146200	-0.030552	-0.570009	-0.697122	0.648989	0.074537	-0.016404	0.756960	0	0
38787	0.637136	-0.135810	9.749024	-0.089538	0.164679	-0.163629	-0.026626	-0.570078	-0.699488	0.650330	0.072786	-0.015947	0.755988	0	0
38788	0.705281	-0.195919	9.424597	-0.134216	0.156070	-0.149553	-0.023249	-0.566901	-0.699969	0.651630	0.070810	-0.015887	0.755058	0	0
38789	0.735109	-0.167329	9.010317	-0.143431	0.150703	-0.134715	-0.020931	-0.564450	-0.697861	0.652782	0.068800	-0.015944	0.754246	0	0
38790	0.803945	-0.083227	8.813820	-0.123596	0.134741	-0.128712	-0.017536	-0.562755	-0.699799	0.653894	0.067050	-0.015956	0.753440	0	0
38791	0.935849	-0.031305	8.625093	-0.076594	0.138519	-0.114869	-0.014302	-0.560012	-0.698470	0.654844	0.065562	-0.015601	0.752754	0	0
38792	0.970144	-0.022546	8.464637	-0.052972	0.103583	-0.125501	-0.012225	-0.558080	-0.698577	0.655869	0.064507	-0.015286	0.751958	0	0
38793	0.974681	-0.106025	8.327765	-0.042068	0.088171	-0.095912	-0.009617	-0.557499	-0.699364	0.656642	0.063621	-0.015016	0.751364	0	0
38794	1.062001	-0.148328	8.354199	-0.077151	0.068557	-0.110675	-0.006231	-0.554448	-0.700756	0.657561	0.062668	-0.015122	0.750638	0	0
38795	1.110712	-0.125321	8.430875	-0.096172	0.030823	-0.093276	-0.005450	-0.553891	-0.701010	0.658337	0.061859	-0.015642	0.750014	0	0
38796	1.110984	-0.044710	8.603909	-0.085953	0.007926	-0.088144	-0.005702	-0.552645	-0.702672	0.659074	0.061300	-0.016227	0.749400	0	0
38797	1.023324	0.038065	9.088900	-0.103113	0.000840	-0.076793	-0.005705	-0.550591	-0.703281	0.659724	0.060668	-0.017009	0.748862	0	0
38798	1.010880	0.090693	9.608038	-0.144777	0.002951	-0.083646	-0.004405	-0.548525	-0.703899	0.660459	0.059758	-0.018071	0.748263	0	0
38799	1.003705	0.179175	9.953251	-0.170892	-0.010871	-0.083617	-0.004409	-0.545924	-0.704627	0.661194	0.058765	-0.019433	0.747657	0	0
38800	1.004687	0.408771	10.261547	-0.174370	-0.003885	-0.083608	-0.004808	-0.541275	-0.705831	0.661939	0.057710	-0.020760	0.747044	0	0
38801	1.052392	0.647161	10.176682	-0.126276	0.015305	-0.102902	-0.003628	-0.538644	-0.707995	0.662794	0.056819	-0.021601	0.746330	0	0
38802	0.924090	0.727812	10.006478	-0.088526	0.011761	-0.113519	-0.003500	-0.537274	-0.708358	0.663714	0.056221	-0.022167	0.745541	0	0
38803	0.728786	0.613113	9.994830	-0.067710	-0.004220	-0.104921	-0.001951	-0.535496	-0.707556	0.664544	0.055858	-0.022692	0.744812	0	0
38804	0.693993	0.455052	9.828753	-0.037523	0.000948	-0.112835	-0.002614	-0.535658	-0.705996	0.665426	0.055680	-0.022950	0.744030	0	0
38805	0.737901	0.423571	9.568240	-0.000186	-0.024076	-0.094689	-0.001705	-0.535653	-0.705743	0.666137	0.055904	-0.023102	0.743372	0	0
38806	0.742392	0.378702	9.671602	0.071984	-0.043683	-0.105416	-0.001049	-0.536188	-0.706018	0.666892	0.056785	-0.022847	0.742636	0	0
38807	0.768303	0.320019	10.130165	0.163990	-0.050051	-0.083882	-0.001182	-0.539349	-0.704261	0.667422	0.058288	-0.021952	0.742071	0	0
38808	0.667213	0.161484	10.498241	0.203619	-0.055552	-0.088370	-0.001700	-0.541546	-0.703522	0.667966	0.060130	-0.020808	0.741466	0	0
38809	0.672871	0.279045	10.398101	0.176915	-0.032530	-0.093473	-0.002514	-0.542840	-0.698868	0.668559	0.061581	-0.019685	0.740844	0	0
38810	0.617532	0.702954	9.858258	0.125683	-0.024869	-0.103827	-0.003159	-0.545719	-0.698271	0.669264	0.062678	-0.018904	0.740135	0	0
38811	0.571633	1.045984	9.162101	0.021145	-0.037444	-0.133263	-0.003160	-0.545995	-0.698016	0.670244	0.063122	-0.018931	0.739209	0	0
38812	0.573166	1.202633	8.602614	-0.035265	-0.079238	-0.163768	-0.002645	-0.546272	-0.697247	0.671482	0.063555	-0.019668	0.738029	0	0
38813	0.664494	1.028287	8.714233	-0.029490	-0.114530	-0.201358	-0.003173	-0.546014	-0.696459	0.672978	0.064235	-0.020533	0.736582	0	0
38814	0.767433	0.431038	9.308613	-0.011007	-0.138958	-0.220588	-0.004210	-0.547252	-0.696476	0.674597	0.065281	-0.021456	0.734981	0	0
38815	0.885515	-0.016603	10.190455	-0.023004	-0.128504	-0.223939	-0.004735	-0.547127	-0.695950	0.676244	0.066106	-0.022349	0.733365	0	0
38816	0.937284	-0.219431	10.714158	-0.098906	-0.108753	-0.227117	-0.004093	-0.545488	-0.695663	0.677967	0.066337	-0.023707	0.731709	0	0
38817	0.943044	-0.034326	10.871607	-0.150376	-0.071742	-0.223390	-0.002915	-0.544369	-0.696948	0.679698	0.065875	-0.025144	0.730095	0	0
38818	0.827308	0.504327	10.538160	-0.135142	-0.059287	-0.237432	-0.003328	-0.540291	-0.696086	0.681520	0.065500	-0.026426	0.728383	0	0
38819	0.833331	1.022262	10.007924	-0.072848	-0.064434	-0.265599	-0.002263	-0.541617	-0.698327	0.683499	0.065515	-0.027212	0.726496	0	0
38820	1.000668	1.265771	9.586265	-0.010882	-0.093999	-0.300757	0.000340	-0.540495	-0.698713	0.685682	0.066256	-0.027785	0.724347	0	0
38821	1.273153	1.203559	9.293404	-0.047414	-0.093557	-0.312814	0.000071	-0.542021	-0.696923	0.687967	0.066667	-0.028550	0.722110	0	0
38822	1.446846	0.926421	9.198289	-0.087738	-0.103368	-0.337965	0.000339	-0.540635	-0.698456	0.690448	0.066957	-0.029719	0.719664	0	0
38823	1.528036	0.640452	9.095501	-0.123976	-0.104853	-0.338694	0.002933	-0.539801	-0.697679	0.692948	0.066934	-0.031102	0.717200	0	0
38824	1.687704	0.536417	9.380857	-0.080445	-0.100227	-0.326558	0.002418	-0.539249	-0.698573	0.695326	0.067247	-0.032204	0.714817	0	0
38825	1.843519	0.575038	9.498859	0.062801	-0.102991	-0.333940	0.004238	-0.540882	-0.697450	0.697648	0.068515	-0.032251	0.712427	0	0
38826	1.966084	0.720266	9.439991	0.177940	-0.104947	-0.322067	0.004232	-0.541989	-0.696174	0.699799	0.070657	-0.031545	0.710136	0	0
38827	1.981290	0.845210	9.543102	0.185656	-0.098843	-0.325571	0.006057	-0.544712	-0.695201	0.701958	0.072762	-0.030706	0.707826	0	0
38828	2.039983	0.902617	9.574038	0.097845	-0.089889	-0.352326	0.007354	-0.547725	-0.693193	0.704367	0.074242	-0.030438	0.705286	0	0
38829	2.006057	0.922554	9.553315	-0.018812	-0.079317	-0.356324	0.008780	-0.551290	-0.690676	0.706878	0.074791	-0.030895	0.702691	0	0
38830	1.923027	0.883669	9.622469	-0.141863	-0.083393	-0.369942	0.009301	-0.549362	-0.691681	0.709569	0.074537	-0.032255	0.699940	0	0
38831	1.871387	0.833104	9.845677	-0.153985	-0.074499	-0.375115	0.012153	-0.544963	-0.692134	0.712291	0.074110	-0.033621	0.697151	0	0
38832	1.834892	0.819649	9.773697	-0.082951	-0.046971	-0.380483	0.014491	-0.542205	-0.692746	0.715004	0.074022	-0.034303	0.694344	0	0
38833	1.666856	0.773716	9.667978	-0.019652	-0.060966	-0.405152	0.017369	-0.542157	-0.694324	0.717816	0.074473	-0.034620	0.691373	0	0
38834	1.644104	0.628164	9.678536	-0.000300	-0.050776	-0.396446	0.018918	-0.541614	-0.692896	0.720553	0.075007	-0.034743	0.688455	0	0
38835	1.683862	0.413094	10.001397	-0.028145	-0.043414	-0.410268	0.020207	-0.541072	-0.691597	0.723387	0.075276	-0.034990	0.685434	0	0
38836	1.617213	0.301424	10.274923	-0.090111	-0.023783	-0.408283	0.024385	-0.542523	-0.692304	0.726258	0.074978	-0.035524	0.682397	0	0
38837	1.525050	0.360060	10.311782	-0.152450	-0.010888	-0.418552	0.026991	-0.539750	-0.693826	0.729227	0.074123	-0.036378	0.679272	0	0
38838	1.558362	0.600495	10.052963	-0.138826	-0.009960	-0.425590	0.030370	-0.537395	-0.694064	0.732229	0.073380	-0.037130	0.676075	0	0
38839	1.604277	0.588000	10.269618	-0.114967	-0.000254	-0.444811	0.032987	-0.536937	-0.695891	0.735322	0.072734	-0.037632	0.672751	0	0
38840	1.683552	0.463033	10.534743	-0.047965	0.009402	-0.429251	0.035852	-0.535262	-0.696658	0.738259	0.072526	-0.037625	0.669551	0	0
38841	1.710710	0.521585	10.486528	-0.017599	0.015234	-0.425836	0.040267	-0.534139	-0.695759	0.741131	0.072484	-0.037373	0.666389	0	0
38842	1.673766	0.783809	10.067433	-0.005493	0.024865	-0.427625	0.045087	-0.535049	-0.695552	0.744011	0.072483	-0.036969	0.663194	0	0
38843	1.650610	0.909778	9.667869	-0.040269	0.037670	-0.442336	0.046631	-0.532730	-0.694349	0.746990	0.072131	-0.036690	0.659892	0	0
38844	1.611509	0.830426	9.411013	-0.000307	0.017916	-0.425936	0.051710	-0.531032	-0.695261	0.749820	0.072212	-0.036304	0.656687	0	0
38845	1.647339	0.676951	9.214317	0.041292	0.012284	-0.420820	0.056131	-0.531547	-0.694264	0.752560	0.072633	-0.035696	0.653532	0	0
38846	1.678472	0.568716	9.100690	0.091577	-0.002274	-0.408781	0.058604	-0.533171	-0.693405	0.755179	0.073528	-0.034872	0.650448	0	0
38847	1.351507	0.445695	9.285647	0.161034	-0.004721	-0.395071	0.061995	-0.536149	-0.692579	0.757630	0.074954	-0.033632	0.647494	0	0
38848	1.019065	0.257324	9.678010	0.164680	-0.005715	-0.388135	0.066170	-0.538838	-0.692402	0.760034	0.076413	-0.032372	0.644563	0	0
38849	0.970958	0.045034	10.257148	0.113292	-0.008375	-0.367038	0.068503	-0.540754	-0.690119	0.762315	0.077474	-0.031478	0.641781	0	0
38850	0.937759	-0.111672	10.846417	0.112375	0.033197	-0.349456	0.070574	-0.541851	-0.688078	0.764490	0.078273	-0.030287	0.639149	0	0
38851	0.827508	-0.214283	10.992765	0.117334	0.063509	-0.335433	0.075912	-0.542485	-0.687740	0.766568	0.078872	-0.028829	0.636649	0	0
38852	0.700116	-0.024135	10.577154	0.153193	0.077962	-0.321584	0.079038	-0.546431	-0.686022	0.768530	0.079687	-0.027057	0.634256	0	0
38853	0.609769	0.180008	9.744468	0.172206	0.074446	-0.319948	0.082153	-0.546005	-0.684997	0.770450	0.080611	-0.025164	0.631882	0	0
38854	0.655260	0.333201	9.024129	0.159975	0.053608	-0.316498	0.088159	-0.551134	-0.684621	0.772347	0.081628	-0.023540	0.629494	0	0
38855	0.852201	0.247564	8.713310	0.125157	0.017105	-0.312974	0.089976	-0.552772	-0.683109	0.774230	0.082534	-0.022383	0.627100	0	0
38856	1.044017	0.127406	8.455381	0.066635	-0.005509	-0.293637	0.091923	-0.553175	-0.682092	0.776025	0.083194	-0.021820	0.624811	0	0
38857	1.175472	0.140712	8.467060	0.004251	-0.043689	-0.283078	0.092969	-0.555215	-0.681750	0.777793	0.083531	-0.021915	0.622560	0	0
38858	1.327391	0.356040	8.631248	-0.019323	-0.044095	-0.250734	0.095306	-0.553145	-0.681856	0.779371	0.083753	-0.022224	0.620542	0	0
38859	1.537817	0.622453	8.959441	-0.000120	-0.046316	-0.235960	0.096754	-0.552832	-0.683937	0.780838	0.084065	-0.022411	0.618646	0	0
38860	1.577519	0.794660	9.159500	0.039377	-0.040113	-0.208156	0.096867	-0.552720	-0.681859	0.782094	0.084710	-0.022361	0.616971	0	0
38861	1.515299	0.979400	9.182936	0.059185	-0.060476	-0.199577	0.096878	-0.555584	-0.681915	0.783274	0.085570	-0.022328	0.615354	0	0
38862	1.520883	1.096267	9.145734	0.018422	-0.043119	-0.173253	0.098947	-0.554077	-0.680862	0.784326	0.086061	-0.022460	0.613939	0	0
38863	1.652750	1.159335	9.046744	-0.010766	-0.033393	-0.167894	0.099459	-0.553399	-0.680073	0.785371	0.086207	-0.022679	0.612574	0	0
38864	1.813672	1.216237	9.043838	-0.006841	-0.030312	-0.146944	0.099480	-0.553915	-0.682420	0.786281	0.086415	-0.022888	0.611368	0	0
38865	1.881220	1.178118	9.366154	0.017706	-0.034359	-0.128692	0.100249	-0.554476	-0.680619	0.787056	0.086795	-0.022984	0.610312	0	0
38866	1.883240	1.174253	9.714682	0.042469	-0.012152	-0.112124	0.102068	-0.554190	-0.680237	0.787713	0.087271	-0.022779	0.609403	0	0
38867	1.881366	1.308084	9.905471	0.033961	-0.008727	-0.105124	0.102846	-0.554736	-0.679605	0.788333	0.087629	-0.022604	0.608557	0	0
38868	1.815390	1.347345	10.357866	0.006585	0.022888	-0.104965	0.104541	-0.554442	-0.680000	0.788984	0.087607	-0.022347	0.607725	0	0
38869	1.736717	1.253163	10.595605	-0.013875	0.049234	-0.104831	0.104142	-0.554459	-0.678959	0.789654	0.087241	-0.022011	0.606920	0	0
38870	1.569507	1.290701	10.183583	-0.025667	0.077381	-0.104750	0.105944	-0.552964	-0.677126	0.790340	0.086635	-0.021520	0.606131	0	0
38871	1.366165	1.359505	9.605789	-0.000779	0.065157	-0.108391	0.107398	-0.554837	-0.678860	0.791021	0.086279	-0.020977	0.605312	0	0
38872	1.214186	1.164281	9.599257	0.019186	0.071181	-0.110179	0.110127	-0.553995	-0.678604	0.791700	0.086065	-0.020259	0.604478	0	0
38873	1.187070	0.722906	9.806651	0.012163	0.065200	-0.117982	0.111694	-0.555620	-0.678387	0.792425	0.085810	-0.019627	0.603584	0	0
38874	1.307764	0.588930	9.976271	-0.054479	0.060454	-0.121256	0.114546	-0.553004	-0.678097	0.793229	0.085079	-0.019429	0.602638	0	0
38875	1.519140	0.933083	9.857657	-0.121019	0.073181	-0.121903	0.115725	-0.551885	-0.679381	0.794089	0.083719	-0.019534	0.601690	0	0
38876	1.511229	1.239459	9.813781	-0.199415	0.053075	-0.136593	0.118315	-0.548450	-0.679333	0.795099	0.081885	-0.020254	0.600584	0	0
38877	1.351430	1.330800	9.579089	-0.186461	0.064276	-0.181121	0.120402	-0.544034	-0.681728	0.796360	0.080076	-0.020777	0.599139	0	0
38878	1.260784	1.178806	9.346600	-0.120999	0.032350	-0.179658	0.122488	-0.542637	-0.682754	0.797551	0.078997	-0.021157	0.597682	0	0
38879	1.091111	0.860444	9.295145	-0.035303	0.014756	-0.209608	0.124309	-0.540427	-0.683502	0.798843	0.078694	-0.021147	0.595995	0	0
38880	1.049842	0.466980	9.351023	0.006466	-0.008596	-0.191443	0.126658	-0.540121	-0.684292	0.799989	0.078879	-0.021083	0.594433	0	0
38881	1.086689	0.190062	9.782017	-0.010714	0.001975	-0.193942	0.128468	-0.539574	-0.682996	0.801160	0.078837	-0.021037	0.592862	0	0
38882	1.222099	0.116761	10.160369	-0.039227	0.024323	-0.164106	0.129510	-0.538192	-0.683626	0.802179	0.078454	-0.021002	0.591534	0	0
38883	1.300021	0.194774	10.508309	-0.058085	0.052415	-0.167454	0.132115	-0.536655	-0.684523	0.803236	0.077719	-0.020849	0.590201	0	0
38884	1.354542	0.359716	10.475504	-0.095811	0.071804	-0.160320	0.132107	-0.534060	-0.684732	0.804281	0.076600	-0.020770	0.588925	0	0
38885	1.088097	0.524669	10.251586	-0.156581	0.084890	-0.177611	0.135891	-0.532640	-0.686289	0.805473	0.074878	-0.020927	0.587510	0	0
38886	0.583683	0.691455	9.607089	-0.248683	0.072123	-0.194925	0.138485	-0.527553	-0.687376	0.806828	0.072532	-0.021718	0.585915	0	0
38887	0.234734	0.827022	9.031187	-0.290886	0.045008	-0.215887	0.140173	-0.523564	-0.688738	0.808320	0.069953	-0.022945	0.584122	0	0
38888	0.212339	0.698567	8.811982	-0.339906	0.000148	-0.226330	0.142256	-0.517781	-0.691366	0.809884	0.067297	-0.024828	0.582188	0	0
38889	0.447106	0.485214	8.827733	-0.312328	-0.028208	-0.219454	0.144344	-0.511442	-0.694892	0.811371	0.064956	-0.026759	0.580294	0	0
38890	0.676891	0.293791	9.059383	-0.267692	-0.053924	-0.223089	0.146039	-0.507306	-0.697030	0.812832	0.063196	-0.028662	0.578351	0	0
38891	0.729818	0.225742	9.246034	-0.191419	-0.072317	-0.205029	0.146952	-0.504550	-0.698540	0.814127	0.062077	-0.030254	0.576566	0	0
38892	0.824755	0.273589	9.455153	-0.181188	-0.073246	-0.209411	0.146948	-0.502087	-0.699141	0.815431	0.061128	-0.031822	0.574738	0	0
38893	0.897914	0.334232	9.621377	-0.204237	-0.077978	-0.232029	0.148495	-0.497430	-0.699451	0.816873	0.059937	-0.033512	0.572716	0	0
38894	0.874035	0.460351	9.868249	-0.308716	-0.092505	-0.257949	0.147472	-0.493021	-0.703771	0.818506	0.058071	-0.035939	0.570424	0	0
38895	0.817042	0.685160	9.775924	-0.374551	-0.105977	-0.256084	0.146687	-0.486723	-0.706238	0.820150	0.055649	-0.038812	0.568112	0	0
38896	0.804045	0.920645	9.561683	-0.430894	-0.115327	-0.296098	0.148365	-0.478222	-0.708420	0.822024	0.052924	-0.042099	0.565423	0	0
38897	0.931030	0.995085	9.535600	-0.433341	-0.130655	-0.320546	0.147327	-0.468622	-0.713288	0.824009	0.050182	-0.045470	0.562515	0	0
38898	1.110645	0.955076	9.722143	-0.415152	-0.139055	-0.353735	0.147304	-0.462071	-0.713549	0.826138	0.047743	-0.048832	0.559313	0	0
38899	1.343390	0.835129	9.853059	-0.424828	-0.155878	-0.393828	0.149126	-0.454919	-0.716797	0.828463	0.045250	-0.052328	0.555755	0	0
38900	1.610851	0.847269	10.084316	-0.432423	-0.153669	-0.424287	0.148857	-0.447252	-0.719241	0.830927	0.042782	-0.055870	0.551913	0	0
38901	1.891042	0.871449	9.874822	-0.431357	-0.144422	-0.458242	0.149628	-0.438205	-0.722185	0.833550	0.040221	-0.059285	0.547778	0	0
38902	2.063444	0.866752	10.166139	-0.392605	-0.145824	-0.501942	0.150925	-0.432162	-0.724413	0.836360	0.038082	-0.062507	0.543272	0	0
38903	2.245842	0.501899	10.534414	-0.379230	-0.129800	-0.533267	0.151959	-0.423383	-0.727494	0.839308	0.035941	-0.065495	0.538499	0	0
38904	2.125965	0.060783	11.010269	-0.408164	-0.094033	-0.573174	0.152479	-0.418028	-0.729859	0.842462	0.033434	-0.068334	0.533357	0	0
38905	1.935820	-0.039740	10.809863	-0.452137	-0.054931	-0.588656	0.154149	-0.408030	-0.731753	0.845697	0.030322	-0.071063	0.528041	0	0
38906	1.874287	0.139916	10.194056	-0.466364	-0.020966	-0.621698	0.157775	-0.398284	-0.733795	0.849086	0.026967	-0.073572	0.522411	0	0
38907	1.981136	0.077373	10.059961	-0.485242	-0.007943	-0.661707	0.160636	-0.390166	-0.737161	0.852642	0.023389	-0.076056	0.516400	0	0
38908	2.178934	-0.220449	10.060838	-0.506520	0.006703	-0.696432	0.164268	-0.380547	-0.739855	0.856334	0.019601	-0.078509	0.510044	0	0
38909	2.250386	-0.478819	10.103930	-0.509551	0.047566	-0.738137	0.170494	-0.368037	-0.742770	0.860203	0.015602	-0.080625	0.503296	0	0
38910	2.191129	-0.660890	9.933234	-0.500339	0.070686	-0.765130	0.174254	-0.357323	-0.745703	0.864158	0.011594	-0.082474	0.496280	0	0
38911	2.030002	-0.774805	9.823966	-0.470151	0.079166	-0.813182	0.178801	-0.348787	-0.748425	0.868277	0.007846	-0.084104	0.488836	0	0
38912	1.907434	-0.954510	9.708029	-0.368857	0.100355	-0.817780	0.184388	-0.340380	-0.750897	0.872354	0.004875	-0.085030	0.481399	0	0
38913	1.931366	-1.029619	9.677355	-0.262683	0.103175	-0.825921	0.190226	-0.332536	-0.751823	0.876398	0.002829	-0.085434	0.473941	0	0
38914	2.061330	-1.255249	9.787351	-0.115204	0.098740	-0.840275	0.195417	-0.327572	-0.752023	0.880439	0.002103	-0.085151	0.466447	0	0
38915	1.982692	-1.395028	9.758124	0.035204	0.094102	-0.838980	0.199580	-0.325342	-0.752528	0.884400	0.002729	-0.084224	0.459059	0	0
38916	1.744588	-1.360000	9.628545	0.146276	0.094764	-0.819281	0.205577	-0.325134	-0.753606	0.888208	0.004311	-0.082752	0.451908	0	0
38917	1.574650	-1.311406	9.536321	0.225925	0.084428	-0.808236	0.210650	-0.327288	-0.751867	0.891889	0.006637	-0.081029	0.444887	0	0
38918	1.565037	-1.264287	9.672791	0.253937	0.047822	-0.774409	0.214934	-0.327540	-0.750215	0.895328	0.009349	-0.079483	0.438160	0	0
38919	1.576859	-1.311216	9.737218	0.194182	0.026582	-0.731547	0.218333	-0.331328	-0.750054	0.898510	0.011574	-0.078406	0.431738	0	0
38920	1.529783	-1.449605	9.777493	0.093057	0.030259	-0.696344	0.221577	-0.329942	-0.749271	0.901508	0.012856	-0.077714	0.425534	0	0
38921	1.412317	-1.574339	9.734852	-0.042207	0.039839	-0.683716	0.224960	-0.328128	-0.749909	0.904433	0.012840	-0.077521	0.419318	0	0
38922	1.309673	-1.660367	9.692419	-0.152645	0.054026	-0.644110	0.227819	-0.322346	-0.751893	0.907176	0.011762	-0.077653	0.413356	0	0
38923	1.279608	-1.773834	9.880340	-0.258664	0.052201	-0.592334	0.231716	-0.317932	-0.752743	0.909676	0.009636	-0.078246	0.407767	0	0
38924	1.212510	-1.667234	9.510567	-0.319802	0.057198	-0.545064	0.235200	-0.307518	-0.753733	0.911958	0.006949	-0.079040	0.402538	0	0
38925	1.214016	-1.497067	9.045694	-0.353670	0.044660	-0.506643	0.237673	-0.301869	-0.756236	0.914039	0.003898	-0.080082	0.397623	0	0
38926	1.244256	-1.381971	8.710110	-0.383531	0.027023	-0.480449	0.238833	-0.294331	-0.758174	0.915969	0.000698	-0.081405	0.392903	0	0
38927	1.434399	-1.348056	8.568202	-0.399523	0.009181	-0.452516	0.240366	-0.285854	-0.758539	0.917739	-0.002688	-0.082946	0.388417	0	0
38928	1.711345	-1.372744	8.830189	-0.431845	-0.017501	-0.415815	0.241372	-0.277392	-0.758121	0.919312	-0.006211	-0.084859	0.384220	0	0
38929	1.857664	-1.242285	9.211190	-0.476312	-0.045827	-0.378246	0.242409	-0.265864	-0.762835	0.920677	-0.010154	-0.087194	0.380326	0	0
38930	1.897545	-1.004108	9.591342	-0.523255	-0.044279	-0.347591	0.243426	-0.255740	-0.764462	0.921890	-0.014473	-0.089691	0.376650	0	0
38931	1.860015	-0.724372	9.785031	-0.578281	-0.037107	-0.333487	0.242487	-0.247147	-0.765066	0.923004	-0.019418	-0.092324	0.373045	0	0
38932	1.817083	-0.566701	9.827004	-0.603378	-0.028110	-0.336901	0.243500	-0.234284	-0.767548	0.924096	-0.024544	-0.094964	0.369360	0	0
38933	1.841473	-0.559463	9.812017	-0.596010	-0.005627	-0.326388	0.245045	-0.223594	-0.770335	0.925123	-0.029757	-0.097369	0.365761	0	0
38934	1.958211	-0.597661	9.663515	-0.542240	0.007905	-0.324741	0.243440	-0.212423	-0.770365	0.926138	-0.034459	-0.099441	0.362205	0	0
38935	2.055166	-0.693776	9.500119	-0.472618	0.008789	-0.304856	0.243159	-0.202305	-0.772501	0.927068	-0.038579	-0.101257	0.358891	0	0
38936	1.991637	-0.783006	9.277581	-0.386027	0.008078	-0.299007	0.244307	-0.195334	-0.772763	0.927989	-0.041858	-0.102749	0.355707	0	0
38937	1.836300	-0.768958	9.005370	-0.285683	-0.003225	-0.290637	0.244551	-0.187673	-0.774302	0.928887	-0.044194	-0.104006	0.352702	0	0
38938	1.758200	-0.800390	9.055148	-0.180248	-0.007530	-0.289221	0.245310	-0.182486	-0.773946	0.929813	-0.045515	-0.104906	0.349814	0	0
38939	1.792188	-0.789903	9.177985	-0.100763	-0.019596	-0.284248	0.244522	-0.180994	-0.773911	0.930733	-0.046063	-0.105665	0.347058	0	0
38940	1.786792	-0.877463	9.198652	-0.050395	-0.024552	-0.272189	0.243737	-0.177578	-0.775007	0.931623	-0.046134	-0.106261	0.344469	0	0
38941	1.733181	-0.864006	9.340503	-0.001687	-0.030453	-0.254911	0.244389	-0.175787	-0.775886	0.932461	-0.045735	-0.106769	0.342089	0	0
38942	1.621230	-0.854141	9.413439	0.019230	-0.020164	-0.251472	0.243463	-0.174309	-0.774812	0.933304	-0.045194	-0.107073	0.339758	0	0
38943	1.435768	-0.903591	9.639754	0.036855	-0.021415	-0.235848	0.244377	-0.173472	-0.775581	0.934094	-0.044476	-0.107357	0.337588	0	0
38944	1.325407	-1.016416	9.831959	0.065079	-0.003559	-0.219310	0.243341	-0.172651	-0.776596	0.934855	-0.043596	-0.107336	0.335596	0	0
38945	1.409955	-1.098594	9.954730	0.089564	0.006567	-0.211479	0.244385	-0.174558	-0.775991	0.935606	-0.042501	-0.107168	0.333693	0	0
38946	1.551925	-0.993126	9.744743	0.143655	0.021596	-0.194140	0.243198	-0.173495	-0.774664	0.936333	-0.040997	-0.106637	0.332006	0	0
38947	1.654981	-0.898666	9.462867	0.177918	0.000445	-0.197785	0.245295	-0.175648	-0.775370	0.937057	-0.039061	-0.106227	0.330324	0	0
38948	1.673828	-0.987256	9.558012	0.200622	0.014172	-0.194311	0.244005	-0.177838	-0.775793	0.937787	-0.036997	-0.105574	0.328695	0	0
38949	1.686880	-1.226820	9.701983	0.252465	0.003232	-0.192720	0.243884	-0.178922	-0.776463	0.938510	-0.034372	-0.104890	0.327132	0	0
38950	1.583917	-1.347971	9.763164	0.276891	-0.000607	-0.182338	0.243246	-0.184396	-0.775527	0.939194	-0.031556	-0.104119	0.325696	0	0
38951	1.481587	-1.380559	9.716642	0.320361	0.000671	-0.172007	0.244032	-0.187813	-0.774431	0.939847	-0.028312	-0.103225	0.324393	0	0
38952	1.476349	-1.448278	9.698852	0.342187	-0.010208	-0.158139	0.243660	-0.191903	-0.774898	0.940438	-0.024876	-0.102323	0.323244	0	0
38953	1.494999	-1.584628	9.723111	0.362312	-0.012296	-0.147719	0.243681	-0.198868	-0.774255	0.940983	-0.021233	-0.101401	0.322208	0	0
38954	1.409727	-1.621704	9.630133	0.388797	-0.008469	-0.125117	0.244743	-0.205275	-0.773739	0.941450	-0.017397	-0.100321	0.321411	0	0
38955	1.392665	-1.647107	9.526061	0.375354	-0.002466	-0.111106	0.242679	-0.211439	-0.773326	0.941859	-0.013718	-0.099247	0.320723	0	0
38956	1.427086	-1.632587	9.283368	0.368737	-0.023733	-0.088466	0.243730	-0.216903	-0.771882	0.942161	-0.010058	-0.098368	0.320242	0	0
38957	1.410738	-1.538817	9.156766	0.347282	-0.041278	-0.072766	0.242330	-0.223590	-0.772782	0.942379	-0.006578	-0.097736	0.319885	0	0
38958	1.530460	-1.475461	9.041114	0.331183	-0.065190	-0.046609	0.241305	-0.228376	-0.772609	0.942479	-0.003180	-0.097361	0.319757	0	0
38959	1.617708	-1.502353	9.210609	0.331548	-0.066402	-0.029150	0.239245	-0.236592	-0.771716	0.942509	0.000171	-0.097006	0.319792	0	0
38960	1.626733	-1.550360	9.594663	0.294322	-0.073833	0.011071	0.237448	-0.243156	-0.771832	0.942394	0.003194	-0.096828	0.320168	0	0
38961	1.616503	-1.566391	9.955405	0.249849	-0.056304	0.025210	0.237052	-0.243855	-0.770804	0.942244	0.005666	-0.096632	0.320633	0	0
38962	1.582009	-1.572406	10.307167	0.124231	-0.045261	0.046540	0.235492	-0.246611	-0.769808	0.942043	0.006960	-0.096730	0.321170	0	0
38963	1.503434	-1.628936	10.651964	-0.066867	-0.016244	0.068110	0.235768	-0.249602	-0.770388	0.941809	0.006250	-0.097167	0.321737	0	0
38964	1.500670	-1.361314	10.157104	-0.268268	0.016402	0.093181	0.232101	-0.243771	-0.770507	0.941536	0.003604	-0.097948	0.322339	0	0
38965	1.596206	-0.929275	9.642946	-0.427142	0.022779	0.101478	0.233367	-0.236267	-0.769591	0.941234	-0.000672	-0.099172	0.322867	0	0
38966	1.723510	-0.796755	9.632208	-0.472312	0.000351	0.103296	0.232967	-0.229288	-0.771658	0.940886	-0.005198	-0.100760	0.323349	0	0
38967	1.772611	-0.809154	9.178163	-0.394701	-0.019404	0.103019	0.231017	-0.223541	-0.774647	0.940499	-0.009034	-0.102271	0.323913	0	0
38968	1.882235	-0.762894	9.299763	-0.224364	-0.080034	0.096257	0.231647	-0.218901	-0.774301	0.940081	-0.010960	-0.103809	0.324578	0	0
38969	1.974330	-0.785427	9.510365	-0.042622	-0.086956	0.111427	0.229300	-0.216185	-0.775140	0.939618	-0.011269	-0.104814	0.325584	0	0
38970	1.928632	-0.708908	9.430196	0.073953	-0.115271	0.081334	0.225920	-0.217857	-0.775019	0.939238	-0.010260	-0.105715	0.326422	0	0
38971	1.949190	-0.554213	9.252766	0.101299	-0.134611	0.077696	0.222664	-0.218439	-0.774617	0.938845	-0.009017	-0.106705	0.327265	0	0
38972	2.008038	-0.509150	9.082576	0.071785	-0.139563	0.074282	0.220063	-0.220381	-0.774118	0.938456	-0.007942	-0.107841	0.328035	0	0
38973	1.973711	-0.552654	9.092433	0.013013	-0.130293	0.069245	0.218493	-0.221231	-0.772825	0.938083	-0.007521	-0.109083	0.328701	0	0
38974	1.961558	-0.540953	9.141301	-0.023489	-0.127228	0.058890	0.215393	-0.223966	-0.774673	0.937746	-0.007364	-0.110416	0.329222	0	0
38975	2.038150	-0.684301	9.534542	-0.023414	-0.121195	0.058938	0.213696	-0.222343	-0.774889	0.937410	-0.007295	-0.111695	0.329749	0	0
38976	2.132707	-0.674430	9.885970	-0.014505	-0.114518	0.069415	0.210966	-0.221677	-0.775765	0.937049	-0.007107	-0.112879	0.330374	0	0
38977	2.104402	-0.532692	9.820852	-0.038827	-0.088715	0.053838	0.209387	-0.221718	-0.773678	0.936762	-0.007276	-0.113907	0.330831	0	0
38978	2.275737	-0.340938	9.906782	-0.016254	-0.053854	0.046028	0.207304	-0.221737	-0.773793	0.936544	-0.007279	-0.114529	0.331232	0	0
38979	2.344466	-0.198121	10.108173	-0.007782	-0.028345	0.029501	0.206523	-0.221196	-0.774036	0.936408	-0.007311	-0.114896	0.331490	0	0
38980	2.215368	-0.147853	10.491974	0.047595	0.020435	0.012011	0.205226	-0.223122	-0.773805	0.936392	-0.006922	-0.114613	0.331641	0	0
38981	2.110643	-0.129544	10.673810	0.059490	0.051302	-0.010632	0.205360	-0.225172	-0.773327	0.936485	-0.006526	-0.114017	0.331592	0	0
38982	2.019735	0.023449	10.077671	0.086671	0.054208	-0.033417	0.207836	-0.225693	-0.773355	0.936660	-0.005832	-0.113292	0.331358	0	0
38983	2.080504	0.242551	9.091602	0.093284	0.068600	-0.053479	0.208495	-0.227871	-0.773273	0.936915	-0.005105	-0.112429	0.330943	0	0
38984	2.193105	0.284665	8.707077	0.081795	0.050199	-0.096229	0.211118	-0.233305	-0.773008	0.937290	-0.004372	-0.111761	0.330119	0	0
38985	2.262866	-0.157100	9.314121	0.006943	0.028222	-0.114328	0.210200	-0.233324	-0.772223	0.937694	-0.004231	-0.111571	0.329035	0	0
38986	2.327339	-0.650960	10.027071	-0.025871	0.030145	-0.118520	0.211223	-0.229638	-0.771639	0.938114	-0.004417	-0.111446	0.327876	0	0
38987	2.457515	-0.821791	10.229841	0.060658	0.041682	-0.120444	0.212157	-0.230692	-0.773873	0.938553	-0.003803	-0.110957	0.326792	0	0
38988	2.747612	-0.878751	9.447598	0.102474	0.080796	-0.125645	0.212931	-0.231244	-0.772721	0.939053	-0.002942	-0.109936	0.325707	0	0
38989	2.374402	-0.746927	8.789888	0.115730	0.048769	-0.138063	0.215268	-0.232329	-0.771461	0.939553	-0.001809	-0.109205	0.324516	0	0
38990	2.299676	-0.918596	9.447693	0.036415	0.070281	-0.139504	0.214501	-0.234236	-0.772272	0.940079	-0.001519	-0.108496	0.323230	0	0
38991	2.337916	-1.425664	9.618748	0.009046	0.084402	-0.139323	0.215922	-0.233278	-0.771355	0.940615	-0.001507	-0.107775	0.321908	0	0
38992	1.783575	-1.182976	10.492054	0.069716	0.076722	-0.123053	0.217618	-0.235041	-0.770882	0.941091	-0.000943	-0.106899	0.320810	0	0
38993	1.824177	-1.938741	9.444153	0.017334	0.106461	-0.095699	0.219696	-0.233657	-0.770870	0.941507	-0.000994	-0.105936	0.319909	0	0
38994	1.698876	-1.664518	9.765686	0.015926	0.104397	-0.075685	0.221377	-0.229679	-0.771323	0.941858	-0.001075	-0.104970	0.319191	0	0
38995	1.631727	-1.544613	9.509892	-0.052825	0.111718	-0.060660	0.222935	-0.229670	-0.770815	0.942163	-0.001866	-0.104173	0.318548	0	0
38996	1.671372	-1.428056	9.474320	-0.061281	0.099292	-0.044977	0.225023	-0.231427	-0.770475	0.942405	-0.002689	-0.103501	0.318045	0	0
38997	1.647615	-1.307695	9.583109	-0.023316	0.080529	-0.037306	0.226060	-0.230326	-0.770461	0.942601	-0.003144	-0.102899	0.317655	0	0
38998	1.721383	-1.206940	9.413366	0.007886	0.067012	-0.026096	0.226961	-0.230333	-0.769169	0.942751	-0.003233	-0.102311	0.317399	0	0
38999	1.814146	-1.184214	9.261443	0.042109	0.042363	-0.030616	0.227623	-0.230310	-0.770472	0.942888	-0.002968	-0.101858	0.317140	0	0
39000	1.862776	-1.164248	9.393761	0.080170	0.042004	-0.028105	0.227345	-0.231849	-0.767644	0.943020	-0.002294	-0.101276	0.316940	0	0
39001	1.878005	-1.057463	9.382824	0.131177	0.030137	-0.020446	0.229318	-0.236465	-0.767878	0.943113	-0.001169	-0.100654	0.316868	0	0
39002	1.949649	-0.866557	9.403255	0.116482	0.007306	-0.007393	0.228413	-0.238933	-0.767530	0.943142	-0.000063	-0.100284	0.316901	0	0
39003	2.115616	-0.757509	9.509921	0.149340	0.025440	-0.012655	0.229463	-0.241243	-0.767453	0.943202	0.001242	-0.099650	0.316920	0	0
39004	2.181864	-0.638085	9.633564	0.214916	0.014393	-0.010262	0.228303	-0.248096	-0.765762	0.943241	0.003257	-0.098900	0.317023	0	0
39005	2.221318	-0.569234	9.522265	0.239106	0.024776	-0.014667	0.230395	-0.252040	-0.765075	0.943298	0.005418	-0.097990	0.317109	0	0
39006	2.386993	-0.563943	9.353883	0.179502	0.026951	-0.014463	0.230006	-0.254375	-0.764079	0.943357	0.007063	-0.097233	0.317133	0	0
39007	2.450492	-0.557667	9.175770	0.114651	0.018682	-0.012545	0.230657	-0.257523	-0.762718	0.943402	0.008076	-0.096780	0.317114	0	0
39008	2.319370	-0.496680	9.249877	0.147572	0.032469	-0.014373	0.230398	-0.258896	-0.762224	0.943464	0.009402	-0.096072	0.317107	0	0
39009	2.224872	-0.457781	9.097667	0.189017	0.028711	-0.014524	0.230670	-0.262717	-0.761911	0.943514	0.011095	-0.095293	0.317140	0	0
39010	1.989002	-0.440694	9.052516	0.174967	0.011456	-0.017188	0.232747	-0.265452	-0.759772	0.943557	0.012749	-0.094695	0.317128	0	0
39011	1.911039	-0.443300	9.129332	0.121282	0.016353	-0.024007	0.231716	-0.269423	-0.759323	0.943628	0.013853	-0.094247	0.317004	0	0
39012	1.911334	-0.413005	9.023231	0.045156	0.012602	-0.025544	0.232497	-0.270240	-0.758826	0.943713	0.014286	-0.094048	0.316792	0	0
39013	1.916912	-0.277820	9.085552	-0.017005	0.005948	-0.017544	0.231846	-0.270796	-0.758572	0.943772	0.014115	-0.094139	0.316596	0	0
39014	1.858829	-0.196349	9.226053	-0.082856	-0.000487	-0.020876	0.231975	-0.271619	-0.758070	0.943847	0.013377	-0.094470	0.316306	0	0
39015	1.963809	-0.154872	9.124956	-0.155606	-0.009518	-0.023295	0.231957	-0.268216	-0.757484	0.943927	0.011958	-0.095147	0.315922	0	0
39016	1.982420	-0.227280	9.513283	-0.170756	-0.008896	-0.004918	0.231946	-0.265491	-0.757301	0.943951	0.010401	-0.095837	0.315695	0	0
39017	2.013095	-0.291551	10.034603	-0.085609	-0.015265	0.019255	0.230891	-0.263051	-0.756856	0.943879	0.009626	-0.096353	0.315777	0	0
39018	2.135284	-0.221016	9.926259	0.072777	-0.012274	0.029280	0.230764	-0.264145	-0.756747	0.943766	0.010346	-0.096309	0.316105	0	0
39019	2.432919	-0.131138	9.688245	0.196692	-0.012646	0.045525	0.228674	-0.265685	-0.755204	0.943583	0.012213	-0.095916	0.316705	0	0
39020	2.341373	0.020513	9.653781	0.250685	-0.013360	0.066269	0.228161	-0.269795	-0.754242	0.943325	0.014580	-0.095323	0.317551	0	0
39021	2.272804	-0.056519	9.649426	0.240262	-0.030813	0.070609	0.227778	-0.275823	-0.752411	0.943028	0.016905	-0.094970	0.318422	0	0
39022	2.154620	-0.240752	9.940058	0.204691	-0.001150	0.088245	0.227925	-0.281422	-0.751872	0.942707	0.018778	-0.094411	0.319433	0	0
39023	1.910730	-0.296915	10.160364	0.220601	-0.001498	0.103869	0.227921	-0.283487	-0.750355	0.942324	0.020794	-0.093850	0.320600	0	0
39024	1.866594	-0.313487	10.376620	0.248881	0.023317	0.121298	0.226241	-0.288559	-0.749663	0.941901	0.022973	-0.092924	0.321963	0	0
39025	1.813219	-0.245018	10.591879	0.296016	0.065702	0.124757	0.226252	-0.294030	-0.748472	0.941482	0.025458	-0.091488	0.323409	0	0
39026	1.832760	-0.200835	10.751845	0.320654	0.096829	0.131751	0.227948	-0.300183	-0.746008	0.941056	0.028066	-0.089639	0.324948	0	0
39027	1.775041	-0.106800	10.633465	0.357954	0.145105	0.156183	0.229785	-0.309474	-0.743347	0.940566	0.030842	-0.087258	0.326758	0	0
39028	1.698441	0.013509	10.128529	0.377124	0.172227	0.150941	0.231339	-0.314000	-0.740202	0.940096	0.033718	-0.084518	0.328540	0	0
39029	1.782365	0.085978	9.435205	0.391900	0.174785	0.152649	0.233967	-0.322857	-0.738966	0.939597	0.036716	-0.081742	0.330344	0	0
39030	1.913787	-0.015855	8.883566	0.365212	0.155628	0.163166	0.235535	-0.329693	-0.736515	0.939042	0.039523	-0.079199	0.332213	0	0
39031	1.961492	-0.234151	8.613042	0.365144	0.132867	0.166619	0.235680	-0.337627	-0.734594	0.938438	0.042395	-0.076909	0.334098	0	0
39032	1.930560	-0.527909	8.643469	0.278979	0.106975	0.186012	0.236598	-0.345154	-0.731892	0.937774	0.044536	-0.075118	0.336086	0	0
39033	1.845887	-0.793359	9.009644	0.181033	0.088802	0.217665	0.238669	-0.347897	-0.729105	0.937022	0.045774	-0.073877	0.338284	0	0
39034	1.674738	-0.873146	9.334459	0.077492	0.088587	0.224929	0.238280	-0.352564	-0.727116	0.936289	0.046058	-0.072954	0.340470	0	0
39035	1.490674	-0.647798	9.731706	-0.013007	0.084857	0.280958	0.237502	-0.352703	-0.727503	0.935395	0.045420	-0.072432	0.343114	0	0
39036	1.395639	-0.175578	10.123147	-0.103387	0.079861	0.307315	0.239578	-0.353381	-0.726233	0.934441	0.043980	-0.072245	0.345928	0	0
39037	1.374917	0.459879	10.181092	-0.163193	0.082093	0.307426	0.237232	-0.352858	-0.726206	0.933502	0.041918	-0.072271	0.348702	0	0
39038	1.432585	1.106507	9.825809	-0.191572	0.058147	0.293423	0.237746	-0.350668	-0.726426	0.932596	0.039740	-0.072585	0.351306	0	0
39039	1.528264	1.634034	9.676163	-0.232143	0.034334	0.274242	0.236451	-0.348749	-0.728197	0.931743	0.037247	-0.073287	0.353691	0	0
39040	1.661120	1.848676	9.477625	-0.262597	0.029173	0.230700	0.236441	-0.346158	-0.728146	0.931041	0.034553	-0.074096	0.355638	0	0
39041	1.747789	1.683200	9.449057	-0.223734	0.008433	0.197413	0.236040	-0.343296	-0.728217	0.930416	0.032323	-0.074987	0.357293	0	0
39042	1.862174	1.255667	9.391908	-0.145260	-0.011577	0.153576	0.234735	-0.340845	-0.728938	0.929904	0.030923	-0.075729	0.358590	0	0
39043	1.879864	0.908307	9.183187	-0.084757	-0.022512	0.153406	0.233038	-0.339494	-0.729159	0.929359	0.030155	-0.076404	0.359924	0	0
39044	1.883151	0.620293	9.106380	-0.066017	-0.020625	0.135942	0.232907	-0.338400	-0.729526	0.928874	0.029538	-0.076940	0.361111	0	0
39045	1.857857	0.439297	9.031756	-0.110727	-0.008080	0.137867	0.232364	-0.336244	-0.727793	0.928397	0.028504	-0.077575	0.362282	0	0
39046	1.820811	0.347227	9.045828	-0.190135	-0.001365	0.138121	0.230819	-0.336506	-0.729864	0.927948	0.026662	-0.078382	0.363399	0	0
39047	1.735873	0.400522	9.121180	-0.224474	-0.007439	0.152142	0.228976	-0.333263	-0.728878	0.927442	0.024569	-0.079430	0.364608	0	0
39048	1.760486	0.476424	9.262112	-0.220943	-0.011970	0.159094	0.228973	-0.330524	-0.729734	0.926903	0.022463	-0.080452	0.365887	0	0
39049	1.802366	0.586532	9.369238	-0.159002	-0.020202	0.151908	0.228066	-0.327919	-0.731493	0.926361	0.021039	-0.081382	0.367137	0	0
39050	1.829899	0.731241	9.431188	-0.088326	-0.022401	0.146452	0.226102	-0.325896	-0.731180	0.925823	0.020210	-0.082011	0.368398	0	0
39051	1.835126	0.814933	9.541205	-0.040363	-0.031279	0.132324	0.226084	-0.324690	-0.729469	0.925313	0.019962	-0.082609	0.369558	0	0
39052	1.830274	0.817400	9.541352	-0.000989	-0.038332	0.118232	0.224791	-0.325375	-0.730252	0.924845	0.020023	-0.083057	0.370625	0	0
39053	1.878800	0.769796	9.418502	0.022433	-0.067836	0.095412	0.222439	-0.327332	-0.728326	0.924425	0.020543	-0.083758	0.371484	0	0
39054	1.824800	0.692375	9.438015	0.042759	-0.069412	0.076159	0.221399	-0.327202	-0.728576	0.924075	0.021158	-0.084323	0.372193	0	0
39055	1.755068	0.475924	9.751280	-0.005906	-0.082044	0.067557	0.218272	-0.327647	-0.728173	0.923750	0.021507	-0.085259	0.372765	0	0
39056	1.712417	0.289758	9.938456	-0.090140	-0.066122	0.039950	0.218139	-0.324908	-0.729157	0.923564	0.020914	-0.086280	0.373025	0	0
39057	1.670786	0.273834	10.094137	-0.109861	-0.050260	0.040049	0.215399	-0.323297	-0.729235	0.923389	0.020212	-0.087303	0.373259	0	0
39058	1.622983	0.385576	9.903149	-0.086245	-0.041165	0.010328	0.216307	-0.322197	-0.729220	0.923331	0.019587	-0.088073	0.373254	0	0
39059	1.705827	0.404354	9.896661	-0.003651	-0.053864	-0.000405	0.213711	-0.324404	-0.729245	0.923281	0.019922	-0.088725	0.373206	0	0
39060	1.861335	0.362043	9.870677	0.051290	-0.045234	-0.021446	0.213979	-0.326311	-0.729284	0.923309	0.020610	-0.089013	0.373031	0	0
39061	1.977093	0.215974	10.040238	0.074552	-0.032193	-0.031909	0.213178	-0.323468	-0.728184	0.923379	0.021623	-0.089167	0.372765	0	0
39062	1.999814	-0.001300	10.356197	0.063115	-0.022299	-0.047520	0.212267	-0.324849	-0.727556	0.923522	0.022358	-0.089193	0.372359	0	0
39063	2.018898	-0.067009	10.357243	0.094708	0.012313	-0.042270	0.212519	-0.325957	-0.726021	0.923664	0.023401	-0.088859	0.372024	0	0
39064	2.138508	-0.073597	9.981546	0.112459	0.010755	-0.060628	0.212644	-0.324592	-0.725996	0.923873	0.024480	-0.088393	0.371546	0	0
39065	2.151193	-0.052786	9.625657	0.143595	0.021124	-0.065054	0.212900	-0.327889	-0.723985	0.924091	0.025967	-0.087792	0.371045	0	0
39066	2.072984	-0.156428	9.400831	0.142606	0.026591	-0.075506	0.213035	-0.328704	-0.724132	0.924356	0.027279	-0.087063	0.370463	0	0
39067	2.013757	-0.368070	9.050557	0.132074	0.012829	-0.080738	0.211724	-0.331337	-0.721837	0.924622	0.028701	-0.086578	0.369803	0	0
39068	1.871763	-0.547240	8.901182	0.087054	-0.013955	-0.075453	0.212244	-0.333116	-0.720967	0.924862	0.029650	-0.086429	0.369162	0	0
39069	1.739554	-0.647935	9.111012	0.081018	-0.035909	-0.065911	0.213034	-0.336526	-0.720390	0.925044	0.030754	-0.086583	0.368581	0	0
39070	1.646216	-0.724238	9.499447	0.043264	-0.045543	-0.049259	0.212252	-0.338318	-0.719511	0.925171	0.031392	-0.086896	0.368134	0	0
39071	1.436221	-0.745517	10.051149	0.004567	-0.035750	-0.043910	0.211206	-0.336689	-0.719731	0.925294	0.031746	-0.087329	0.367691	0	0
39072	1.207642	-0.629832	10.522915	-0.053734	-0.037461	-0.019365	0.210941	-0.336013	-0.719457	0.925349	0.031430	-0.087933	0.367435	0	0
39073	1.082765	-0.321819	10.641552	-0.110560	0.008546	-0.026098	0.211198	-0.335056	-0.719440	0.925482	0.030515	-0.088373	0.367072	0	0
39074	1.079732	-0.045215	10.432508	-0.122309	0.031251	-0.017308	0.209380	-0.332184	-0.721447	0.925608	0.029310	-0.088593	0.366799	0	0
39075	1.236892	0.118455	9.995421	-0.100112	0.003127	-0.015704	0.210538	-0.330547	-0.720515	0.925694	0.028489	-0.089038	0.366540	0	0
39076	1.485529	0.093090	9.461531	-0.038377	-0.018068	-0.029864	0.210919	-0.329324	-0.719845	0.925798	0.028253	-0.089404	0.366206	0	0
39077	1.659019	-0.229568	9.312510	0.013437	-0.039527	-0.026528	0.208577	-0.330441	-0.719590	0.925852	0.028644	-0.089821	0.365936	0	0
39078	1.766112	-0.650081	9.284682	0.050938	-0.048825	-0.012647	0.209624	-0.330149	-0.720371	0.925839	0.029332	-0.090149	0.365834	0	0
39079	1.745237	-0.901865	9.242844	0.017243	-0.048518	-0.016014	0.208057	-0.329347	-0.720214	0.925845	0.029766	-0.090635	0.365664	0	0
39080	1.640503	-0.934166	9.172172	-0.016821	-0.053872	0.008480	0.208062	-0.330164	-0.720360	0.925769	0.029826	-0.091264	0.365695	0	0
39081	1.594574	-0.871275	9.227390	-0.034592	-0.071636	0.034636	0.207020	-0.330449	-0.720228	0.925584	0.029797	-0.092162	0.365941	0	0
39082	1.502759	-0.722134	9.420475	-0.031876	-0.057700	0.036384	0.203763	-0.331169	-0.719700	0.925404	0.029706	-0.092889	0.366219	0	0
39083	1.568889	-0.583139	9.750188	-0.059605	-0.069864	0.041662	0.203760	-0.329939	-0.719935	0.925201	0.029415	-0.093858	0.366508	0	0
39084	1.532747	-0.476199	9.984964	-0.076741	-0.050531	0.041752	0.201279	-0.328603	-0.719632	0.925022	0.028878	-0.094685	0.366791	0	0
39085	1.507057	-0.286855	10.002780	-0.123134	-0.032809	0.048892	0.201267	-0.326700	-0.719075	0.924844	0.027843	-0.095540	0.367098	0	0
39086	1.673408	-0.151272	9.904026	-0.150858	-0.020276	0.042041	0.200101	-0.326291	-0.719968	0.924709	0.026509	-0.096358	0.367323	0	0
39087	1.922059	-0.103016	9.736760	-0.149218	-0.000906	0.029912	0.198783	-0.323036	-0.719505	0.924634	0.025133	-0.097006	0.367437	0	0
39088	2.130890	-0.207397	9.575504	-0.118533	-0.000829	0.008931	0.199571	-0.321645	-0.721041	0.924628	0.024058	-0.097518	0.367388	0	0
39089	2.349291	-0.363883	9.289813	-0.047656	-0.001360	0.007026	0.200077	-0.321526	-0.719225	0.924610	0.023649	-0.097794	0.367387	0	0
39090	2.533295	-0.548462	9.157042	0.047262	-0.000209	-0.002796	0.200740	-0.323148	-0.719911	0.924607	0.024116	-0.097687	0.367393	0	0
39091	2.737024	-0.671071	9.111854	0.097177	-0.014545	-0.007299	0.199166	-0.321808	-0.719224	0.924593	0.025114	-0.097556	0.367397	0	0
39092	2.921895	-0.686824	9.075886	0.134109	0.001147	-0.024777	0.199423	-0.322361	-0.718458	0.924650	0.026400	-0.097112	0.367280	0	0
39093	3.019403	-0.644595	9.132339	0.114401	0.004644	-0.017721	0.198395	-0.325916	-0.718520	0.924685	0.027505	-0.096747	0.367208	0	0
39094	2.963879	-0.557383	9.190548	0.082392	-0.007421	-0.012445	0.197744	-0.327020	-0.718018	0.924698	0.028333	-0.096576	0.367156	0	0
39095	2.888768	-0.484916	9.280472	0.038133	-0.015756	-0.015847	0.198136	-0.328523	-0.717531	0.924725	0.028815	-0.096689	0.367021	0	0
39096	2.673009	-0.347165	9.282574	0.001852	-0.001368	-0.020110	0.198771	-0.329641	-0.714961	0.924796	0.028883	-0.096755	0.366820	0	0
39097	2.418339	-0.218103	9.222504	0.003224	-0.013368	-0.029797	0.197464	-0.329660	-0.714433	0.924886	0.029054	-0.096975	0.366522	0	0
39098	2.204616	-0.152959	9.204158	0.036144	-0.011864	-0.026439	0.197204	-0.331172	-0.713681	0.924959	0.029484	-0.097011	0.366294	0	0
39099	2.014986	-0.140764	9.126396	0.087902	-0.018279	-0.028385	0.198249	-0.331568	-0.713956	0.925013	0.030457	-0.096968	0.366089	0	0
39100	1.902783	-0.192951	9.104034	0.143190	-0.030080	-0.025102	0.196429	-0.334599	-0.712964	0.925030	0.031943	-0.096781	0.365969	0	0
39101	1.776224	-0.201417	9.089890	0.198512	-0.041032	-0.020080	0.196302	-0.338439	-0.711480	0.924992	0.034011	-0.096544	0.365940	0	0
39102	1.717972	-0.192716	9.006622	0.195407	-0.044764	-0.002647	0.195905	-0.341060	-0.709452	0.924889	0.036011	-0.096308	0.366071	0	0
39103	1.786551	-0.122483	8.967301	0.183506	-0.043968	0.006988	0.194599	-0.345606	-0.706935	0.924748	0.037919	-0.096159	0.366274	0	0
39104	1.839710	-0.149332	9.159374	0.147297	-0.071095	0.023602	0.193038	-0.348638	-0.705685	0.924534	0.039545	-0.096352	0.366591	0	0
39105	1.775926	-0.204195	9.341644	0.096624	-0.078877	0.041170	0.191220	-0.350019	-0.705699	0.924263	0.040737	-0.096854	0.367013	0	0
39106	1.663399	-0.245614	9.663231	0.063215	-0.079747	0.055211	0.188999	-0.352249	-0.703650	0.923955	0.041587	-0.097447	0.367535	0	0
39107	1.590209	-0.237649	9.878086	0.023892	-0.081555	0.076244	0.188089	-0.352667	-0.703652	0.923580	0.042068	-0.098249	0.368209	0	0
39108	1.532409	-0.125990	9.922169	0.011441	-0.073055	0.097218	0.186636	-0.352851	-0.701049	0.923144	0.042374	-0.098987	0.369069	0	0
39109	1.483227	-0.148790	10.266768	0.023258	-0.059547	0.118154	0.183523	-0.355057	-0.701589	0.922634	0.042710	-0.099597	0.370139	0	0
39110	1.515214	-0.108998	10.155228	0.054756	-0.054793	0.133776	0.180400	-0.356458	-0.701074	0.922057	0.043312	-0.100022	0.371390	0	0
39111	1.562180	-0.042818	9.840350	0.065597	-0.049915	0.152946	0.180002	-0.357433	-0.699793	0.921406	0.043955	-0.100391	0.372827	0	0
39112	1.650068	-0.022425	9.683663	0.050167	-0.060456	0.163438	0.176892	-0.360185	-0.700343	0.920711	0.044506	-0.100898	0.374340	0	0
39113	1.778656	-0.077447	9.730752	0.086386	-0.053667	0.156400	0.176354	-0.362687	-0.697013	0.920029	0.045341	-0.101219	0.375827	0	0
39114	1.707830	-0.109180	9.802146	0.088436	-0.064477	0.175546	0.174541	-0.366530	-0.696556	0.919260	0.046247	-0.101625	0.377486	0	0
39115	1.645077	-0.032732	9.741737	0.072848	-0.066078	0.175569	0.171679	-0.368338	-0.696052	0.918493	0.046974	-0.102113	0.379128	0	0
39116	1.655722	0.088203	9.551950	0.038193	-0.078061	0.178240	0.169714	-0.366730	-0.695228	0.917716	0.047466	-0.102833	0.380748	0	0
39117	1.710033	0.198373	9.423949	0.014031	-0.081436	0.182658	0.167123	-0.368655	-0.696025	0.916928	0.047697	-0.103683	0.382385	0	0
39118	1.817539	0.229218	9.184644	-0.004503	-0.093320	0.170478	0.163729	-0.369800	-0.694466	0.916176	0.047864	-0.104701	0.383884	0	0
39119	1.841314	0.113603	9.085608	-0.027780	-0.107238	0.177499	0.161385	-0.371743	-0.693578	0.915393	0.047815	-0.105941	0.385416	0	0
39120	1.832247	-0.127835	9.416483	-0.062203	-0.122950	0.188921	0.159556	-0.370812	-0.693158	0.914560	0.047547	-0.107461	0.387003	0	0
39121	1.978978	-0.314733	9.962430	-0.089603	-0.112485	0.195183	0.156819	-0.368921	-0.693750	0.913723	0.046922	-0.108990	0.388625	0	0
39122	2.119422	-0.342875	10.423625	-0.115075	-0.095153	0.209292	0.152380	-0.368434	-0.692540	0.912855	0.046041	-0.110469	0.390350	0	0
39123	2.230263	-0.057951	10.691435	-0.151593	-0.058522	0.226937	0.151329	-0.366539	-0.692236	0.911970	0.044595	-0.111754	0.392215	0	0
39124	2.352435	0.459937	10.734722	-0.175064	-0.024924	0.213110	0.148209	-0.366836	-0.692739	0.911177	0.042887	-0.112827	0.393937	0	0
39125	2.433364	0.905803	10.298571	-0.166711	0.003381	0.192194	0.145351	-0.365344	-0.694247	0.910492	0.041113	-0.113592	0.395488	0	0
39126	2.524859	1.070287	9.838802	-0.105029	0.020958	0.160656	0.145477	-0.361919	-0.695349	0.909920	0.039920	-0.113947	0.396823	0	0
39127	2.478086	0.904864	9.469530	-0.050022	0.013839	0.146526	0.145212	-0.361792	-0.694826	0.909372	0.039244	-0.114140	0.398089	0	0
39128	2.363803	0.456705	9.260001	0.003173	-0.003728	0.129775	0.143521	-0.363451	-0.694327	0.908844	0.039169	-0.114277	0.399262	0	0
39129	2.205395	-0.021705	9.186640	0.025770	-0.014416	0.133193	0.143380	-0.360177	-0.694521	0.908283	0.039319	-0.114422	0.400480	0	0
39130	2.111284	-0.339440	9.019660	0.021003	-0.012820	0.146312	0.142742	-0.362495	-0.695081	0.907673	0.039422	-0.114576	0.401806	0	0
39131	2.001274	-0.435221	8.986942	-0.030775	-0.016829	0.149934	0.139872	-0.362944	-0.694161	0.907061	0.039043	-0.114973	0.403109	0	0
39132	1.862920	-0.348281	9.134217	-0.061319	-0.020549	0.178767	0.139725	-0.361325	-0.692830	0.906336	0.038394	-0.115541	0.404638	0	0
39133	1.795175	-0.222438	9.440203	-0.090464	-0.039054	0.200585	0.137380	-0.361624	-0.692559	0.905511	0.037496	-0.116394	0.406321	0	0
39134	1.681703	-0.013463	9.726639	-0.086787	-0.032262	0.211024	0.136084	-0.361078	-0.693578	0.904641	0.036626	-0.117181	0.408107	0	0
39135	1.544398	0.243985	9.818212	-0.076523	-0.046366	0.216140	0.133204	-0.359210	-0.692482	0.903731	0.035860	-0.118040	0.409941	0	0
39136	1.502292	0.517285	9.718970	-0.102719	-0.038937	0.203990	0.131776	-0.358806	-0.693243	0.902879	0.034882	-0.118950	0.411635	0	0
39137	1.610251	0.676341	9.738110	-0.116883	-0.042159	0.192683	0.129955	-0.357174	-0.694236	0.902075	0.033765	-0.119921	0.413207	0	0
39138	1.789914	0.620707	9.800957	-0.117405	-0.027731	0.162231	0.130208	-0.355811	-0.693952	0.901407	0.032656	-0.120775	0.414503	0	0
39139	2.032307	0.472332	9.861034	-0.072725	-0.029693	0.149937	0.127603	-0.355288	-0.694183	0.900773	0.031946	-0.121432	0.415742	0	0
39140	2.323432	0.356351	10.026975	0.025134	-0.027394	0.118316	0.126029	-0.355047	-0.692869	0.900232	0.032175	-0.121675	0.416824	0	0
39141	2.604772	0.221598	10.142031	0.104393	-0.046376	0.114601	0.126177	-0.356802	-0.694202	0.899664	0.033185	-0.121736	0.417952	0	0
39142	2.790134	0.265527	9.976165	0.147111	-0.056042	0.097026	0.123706	-0.359291	-0.693454	0.899135	0.034656	-0.121721	0.418975	0	0
39143	2.853978	0.307165	9.672653	0.131178	-0.063527	0.083098	0.122015	-0.361227	-0.692701	0.898663	0.036037	-0.121819	0.419840	0	0
39144	2.800483	0.273480	9.467622	0.062036	-0.076368	0.048366	0.121105	-0.363017	-0.692081	0.898335	0.036888	-0.122326	0.420320	0	0
39145	2.727130	0.162812	9.215952	0.013303	-0.079176	0.031926	0.118890	-0.362492	-0.692184	0.898099	0.037354	-0.123047	0.420573	0	0
39146	2.665357	-0.006228	9.185921	-0.031361	-0.097703	0.011077	0.117445	-0.361428	-0.691115	0.897936	0.037502	-0.124124	0.420591	0	0
39147	2.579280	-0.170213	9.156522	-0.068077	-0.093527	-0.012352	0.115104	-0.360074	-0.692110	0.897897	0.037359	-0.125304	0.420338	0	0
39148	2.510540	-0.258020	9.248858	-0.069869	-0.102249	-0.012372	0.113930	-0.358717	-0.692464	0.897839	0.037210	-0.126574	0.420095	0	0
39149	2.573311	-0.322815	9.353012	-0.078377	-0.101433	-0.007094	0.112229	-0.354631	-0.693281	0.897768	0.037003	-0.127871	0.419872	0	0
39150	2.631563	-0.329223	9.448417	-0.059943	-0.104691	-0.031569	0.111452	-0.352710	-0.694795	0.897789	0.036975	-0.129114	0.419449	0	0
39151	2.650970	-0.325333	9.520656	-0.047798	-0.068747	-0.045456	0.111060	-0.352717	-0.694533	0.897907	0.036956	-0.129975	0.418931	0	0
39152	2.709319	-0.342325	9.475487	-0.047452	-0.065495	-0.031481	0.109755	-0.352323	-0.694386	0.897961	0.036879	-0.130814	0.418561	0	0
39153	2.719123	-0.362404	9.307923	-0.028542	-0.062009	-0.038502	0.109095	-0.350147	-0.694339	0.898050	0.036998	-0.131538	0.418132	0	0
39154	2.675574	-0.364329	9.076482	-0.023707	-0.066125	-0.053365	0.108966	-0.349324	-0.694841	0.898192	0.037163	-0.132275	0.417580	0	0
39155	2.656135	-0.400671	8.865784	-0.008186	-0.074087	-0.052561	0.106092	-0.348680	-0.694029	0.898315	0.037536	-0.133018	0.417045	0	0
39156	2.727962	-0.602746	8.866090	0.002287	-0.069828	-0.052548	0.105443	-0.347860	-0.694658	0.898432	0.037950	-0.133679	0.416544	0	0
39157	2.764574	-0.911691	9.340212	-0.018251	-0.067232	-0.047205	0.105432	-0.346094	-0.694104	0.898544	0.038193	-0.134406	0.416047	0	0
39158	2.703333	-1.222447	10.274144	-0.054050	-0.048075	-0.034803	0.104654	-0.344176	-0.695359	0.898642	0.037985	-0.135113	0.415624	0	0
39159	2.614848	-1.246100	10.946479	-0.058033	-0.001515	0.000226	0.103606	-0.345019	-0.694199	0.898660	0.037512	-0.135425	0.415527	0	0
39160	2.561350	-0.843791	10.822705	-0.050137	0.031102	0.035134	0.103350	-0.343093	-0.695718	0.898558	0.036920	-0.135429	0.415800	0	0
39161	2.577483	-0.292574	10.128078	-0.046991	0.050710	0.017674	0.104907	-0.342126	-0.695450	0.898570	0.036297	-0.135227	0.415895	0	0
39162	2.654329	0.215738	9.315228	-0.054368	0.037955	0.007144	0.105175	-0.342661	-0.696112	0.898596	0.035676	-0.135178	0.415909	0	0
39163	2.696058	0.191240	8.863604	-0.068732	0.030625	-0.015509	0.106482	-0.340993	-0.697516	0.898725	0.034999	-0.135238	0.415667	0	0
39164	2.710684	-0.249248	8.738364	-0.027693	-0.000946	-0.027882	0.105966	-0.342500	-0.697412	0.898835	0.034826	-0.135415	0.415386	0	0
39165	2.689451	-0.568659	8.666518	-0.005479	-0.029016	-0.031486	0.106085	-0.339773	-0.697230	0.898927	0.034992	-0.135746	0.415065	0	0
39166	2.681176	-0.706281	8.826960	-0.014261	-0.049974	-0.029761	0.104640	-0.337612	-0.696658	0.898988	0.035141	-0.136308	0.414737	0	0
39167	2.639914	-0.654472	9.002965	-0.028234	-0.042746	-0.038433	0.103596	-0.337626	-0.696391	0.899097	0.035166	-0.136855	0.414317	0	0
39168	2.516132	-0.535763	9.339196	-0.059358	-0.042547	-0.036625	0.104635	-0.335424	-0.697134	0.899207	0.034890	-0.137534	0.413877	0	0
39169	2.377170	-0.532558	9.596661	-0.093593	-0.019660	-0.031247	0.101515	-0.335721	-0.697637	0.899340	0.034216	-0.138143	0.413440	0	0
39170	2.245058	-0.574937	10.020370	-0.122822	-0.007264	-0.029394	0.103599	-0.334054	-0.698398	0.899478	0.033217	-0.138769	0.413013	0	0
39171	2.259557	-0.562208	10.175162	-0.120472	0.027424	-0.016217	0.103201	-0.332147	-0.698488	0.899622	0.032074	-0.139063	0.412691	0	0
39172	2.372854	-0.371243	9.938002	-0.085799	0.044665	-0.017145	0.104639	-0.329381	-0.700391	0.899777	0.031173	-0.139073	0.412418	0	0
39173	2.524883	-0.223774	9.653328	-0.040900	0.047858	-0.019006	0.106720	-0.329501	-0.700019	0.899934	0.030664	-0.138851	0.412187	0	0
39174	2.665971	-0.284972	9.370779	0.006911	0.042024	-0.005180	0.106204	-0.326342	-0.702160	0.900012	0.030590	-0.138507	0.412139	0	0
39175	2.796640	-0.451211	9.157186	0.053999	0.034110	-0.024494	0.107106	-0.328268	-0.700128	0.900143	0.031005	-0.138017	0.411985	0	0
39176	2.922068	-0.655357	9.083593	0.089049	0.003335	-0.030749	0.106850	-0.329226	-0.700145	0.900233	0.031869	-0.137674	0.411838	0	0
39177	2.896794	-0.801716	9.169250	0.051948	0.007109	-0.031490	0.107369	-0.329909	-0.699642	0.900355	0.032388	-0.137437	0.411609	0	0
39178	2.823403	-0.853030	9.257373	0.019231	0.006399	-0.026168	0.106983	-0.330043	-0.700161	0.900456	0.032604	-0.137355	0.411400	0	0
39179	2.708900	-0.839653	9.453891	-0.021124	0.012663	-0.016456	0.107633	-0.329901	-0.700034	0.900547	0.032417	-0.137373	0.411209	0	0
39180	2.575439	-0.754807	9.567128	-0.060024	0.020012	-0.018967	0.108797	-0.329765	-0.699131	0.900662	0.031853	-0.137497	0.410960	0	0
39181	2.458779	-0.704396	9.708539	-0.062440	0.024298	-0.011992	0.108666	-0.326337	-0.700620	0.900764	0.031233	-0.137578	0.410757	0	0
39182	2.395316	-0.737896	9.714370	-0.057903	0.031166	-0.005886	0.108920	-0.323875	-0.700963	0.900852	0.030620	-0.137598	0.410602	0	0
39183	2.395387	-0.751014	9.583446	-0.054529	0.031229	-0.010257	0.110087	-0.323596	-0.700577	0.900954	0.030032	-0.137581	0.410429	0	0
39184	2.439012	-0.798898	9.489758	-0.029977	0.037831	0.001913	0.109199	-0.324666	-0.702928	0.900987	0.029640	-0.137427	0.410436	0	0
39185	2.550564	-0.881376	9.398849	-0.012585	0.019130	0.014046	0.108543	-0.324543	-0.702402	0.900959	0.029438	-0.137351	0.410537	0	0
39186	2.603838	-0.943900	9.304729	-0.002008	0.025948	0.019282	0.111027	-0.325601	-0.703089	0.900908	0.029319	-0.137195	0.410710	0	0
39187	2.579786	-0.911243	9.223434	0.011483	0.012032	0.010473	0.111153	-0.324645	-0.703071	0.900878	0.029363	-0.137082	0.410810	0	0
39188	2.555766	-0.859920	9.210194	0.002920	0.005876	0.017449	0.110246	-0.326158	-0.702835	0.900800	0.029375	-0.137085	0.410980	0	0
39189	2.540999	-0.888918	9.210122	-0.030763	0.007006	0.017551	0.110889	-0.325203	-0.702302	0.900746	0.029043	-0.137192	0.411085	0	0
39190	2.511672	-0.903663	9.249326	-0.081486	-0.001608	0.033373	0.110109	-0.324522	-0.702802	0.900622	0.028302	-0.137615	0.411268	0	0
39191	2.462815	-0.914246	9.366513	-0.101891	0.016773	0.040457	0.109325	-0.322613	-0.703408	0.900507	0.027252	-0.137931	0.411485	0	0
39192	2.419090	-0.890255	9.425970	-0.108708	0.015869	0.045699	0.109322	-0.321795	-0.703392	0.900359	0.026177	-0.138311	0.411751	0	0
39193	2.492213	-0.866703	9.434300	-0.098270	0.012190	0.050901	0.109315	-0.320845	-0.702984	0.900191	0.025157	-0.138653	0.412066	0	0
39194	2.609197	-0.840608	9.398075	-0.112476	-0.001532	0.040451	0.109837	-0.315487	-0.705609	0.900054	0.024123	-0.139205	0.412241	0	0
39195	2.706954	-0.775392	9.350746	-0.103590	0.021072	0.042242	0.109843	-0.314105	-0.707010	0.899933	0.023030	-0.139487	0.412472	0	0
39196	2.775044	-0.776306	9.380633	-0.103700	0.010567	0.042224	0.109439	-0.314130	-0.705320	0.899785	0.022028	-0.139893	0.412712	0	0
39197	2.818751	-0.791284	9.384253	-0.084669	0.012158	0.042181	0.109968	-0.312055	-0.707230	0.899646	0.021145	-0.140180	0.412966	0	0
39198	2.847986	-0.772808	9.446788	-0.076072	0.005060	0.043883	0.108930	-0.311098	-0.708243	0.899482	0.020409	-0.140522	0.413241	0	0
39199	2.799907	-0.684295	9.381370	-0.065650	0.008474	0.045590	0.108933	-0.313564	-0.707382	0.899318	0.019713	-0.140766	0.413550	0	0
39200	2.746670	-0.635209	9.373613	-0.084959	0.008854	0.032550	0.109187	-0.311787	-0.707479	0.899198	0.018901	-0.141108	0.413733	0	0
39201	2.693105	-0.639697	9.382050	-0.073024	0.013304	0.022925	0.109437	-0.308782	-0.707552	0.899134	0.018157	-0.141337	0.413827	0	0
39202	2.712295	-0.686046	9.388210	-0.065852	0.026259	0.028182	0.109439	-0.307269	-0.708561	0.899066	0.017446	-0.141443	0.413970	0	0
39203	2.697653	-0.684031	9.436997	-0.053848	0.020953	0.026386	0.110083	-0.306040	-0.708152	0.898994	0.016842	-0.141526	0.414122	0	0
39204	2.678098	-0.698483	9.442085	-0.021374	0.026272	0.007115	0.108663	-0.306035	-0.709699	0.898994	0.016565	-0.141443	0.414162	0	0
39205	2.675792	-0.697288	9.335630	-0.012600	0.034929	0.008857	0.109707	-0.305883	-0.710093	0.899007	0.016303	-0.141229	0.414216	0	0
39206	2.678242	-0.701734	9.296774	0.013096	0.026993	0.001782	0.109313	-0.306441	-0.709452	0.899025	0.016340	-0.140997	0.414255	0	0
39207	2.629543	-0.724634	9.210415	0.007909	0.013864	0.006988	0.111001	-0.305609	-0.709189	0.899013	0.016357	-0.140888	0.414317	0	0
39208	2.585828	-0.728108	9.119376	0.013607	0.012357	-0.008741	0.109824	-0.305491	-0.708659	0.899060	0.016471	-0.140784	0.414246	0	0
39209	2.639035	-0.782074	9.129484	0.011128	0.007000	-0.001757	0.111267	-0.306421	-0.709466	0.899074	0.016562	-0.140724	0.414233	0	0
39210	2.643270	-0.847692	9.353609	0.010889	0.001868	-0.010484	0.108513	-0.305929	-0.707360	0.899105	0.016701	-0.140724	0.414160	0	0
39211	2.628123	-0.903200	9.556536	-0.009491	0.010529	0.001817	0.110740	-0.306847	-0.708562	0.899112	0.016586	-0.140719	0.414150	0	0
39212	2.618330	-0.885308	9.702279	-0.011326	0.005313	0.000061	0.110090	-0.308636	-0.707813	0.899109	0.016496	-0.140782	0.414139	0	0
39213	2.662399	-0.846392	9.660657	-0.023423	0.014195	-0.003365	0.109438	-0.306448	-0.708804	0.899145	0.016248	-0.140801	0.414064	0	0
39214	2.706746	-0.786513	9.478908	-0.019658	0.022747	0.007114	0.110880	-0.309437	-0.708614	0.899138	0.016001	-0.140742	0.414108	0	0
39215	2.726306	-0.804166	9.303889	-0.010153	0.020946	0.007085	0.112321	-0.308449	-0.710162	0.899139	0.015833	-0.140649	0.414146	0	0
39216	2.755801	-0.797046	9.075732	0.010407	0.020959	-0.001696	0.110475	-0.306033	-0.708414	0.899172	0.015872	-0.140482	0.414129	0	0
39217	2.775279	-0.806274	9.017046	0.002687	0.006897	0.007013	0.110614	-0.306019	-0.709453	0.899150	0.015884	-0.140465	0.414182	0	0
39218	2.804274	-0.833665	9.057144	-0.002614	-0.008832	0.008736	0.110618	-0.306425	-0.709721	0.899095	0.015917	-0.140620	0.414248	0	0
39219	2.770187	-0.812929	9.184120	-0.014998	-0.001498	-0.006914	0.109825	-0.304666	-0.709162	0.899122	0.015828	-0.140753	0.414147	0	0
39220	2.706724	-0.809685	9.379315	-0.033833	0.002013	0.000120	0.109561	-0.303302	-0.709393	0.899125	0.015547	-0.140939	0.414088	0	0
