# Supplementary material for: Identification of Haptic Based Guiding Using Hard Reins
Source: PLoS One. 2015 Jul 22;10(7):e0132020. doi: 10.1371/journal.pone.0132020 (PMC4511788; doi:10.1371/journal.pone.0132020)
Supplement: S1 File — (ZIP) [file pone.0132020.s001.zip › MotionData1/Subject1/T17/gc17.txt]

// Start Time: 0
// Sample rate: 50.0Hz
// Scenario: 4.0
// Firmware Version: 2.6.1
Counter	Acc_X	Acc_Y	Acc_Z	Gyr_X	Gyr_Y	Gyr_Z	Mag_X	Mag_Y	Mag_Z	Quat_w	Quat_x	Quat_y	Quat_z	AnalogIn_1	AnalogIn_2
38029	8.896996	1.186462	3.849398	0.034581	-0.059044	-0.055720	-0.783059	-0.299328	0.013070	-0.253817	-0.544583	0.084915	-0.794856	0	0
38030	8.894553	1.215089	3.796498	0.005397	-0.047921	-0.064571	-0.782506	-0.300794	0.015190	-0.254338	-0.545027	0.084660	-0.794412	0	0
38031	8.911373	1.321264	3.849183	0.001864	-0.024294	-0.066339	-0.782364	-0.300209	0.014902	-0.254897	-0.545271	0.084378	-0.794096	0	0
38032	8.935450	1.432000	3.853725	-0.020180	-0.031372	-0.068109	-0.783494	-0.301072	0.014924	-0.255593	-0.545521	0.084260	-0.793713	0	0
38033	8.950135	1.263121	3.788840	-0.031696	-0.009507	-0.061185	-0.781515	-0.301845	0.015461	-0.256305	-0.545557	0.084236	-0.793460	0	0
38034	8.983895	1.359701	3.853430	-0.078295	-0.016376	-0.050733	-0.781792	-0.302877	0.015187	-0.257195	-0.545523	0.084638	-0.793153	0	0
38035	8.867831	1.330753	3.808620	-0.073048	-0.032751	-0.066505	-0.780940	-0.304958	0.015607	-0.258154	-0.545642	0.084972	-0.792724	0	0
38036	8.879975	1.214323	4.594824	-0.334052	0.009349	-0.083027	-0.779208	-0.305477	0.011760	-0.260717	-0.544767	0.087159	-0.792249	0	0
38037	8.867823	1.344858	3.741290	-0.050493	0.014262	-0.038426	-0.780204	-0.305302	0.012342	-0.261371	-0.544546	0.087346	-0.792165	0	0
38038	8.930602	1.446210	3.805664	-0.049026	-0.016605	-0.040111	-0.780198	-0.306487	0.012064	-0.262013	-0.544579	0.087574	-0.791905	0	0
38039	8.853361	1.289785	3.796738	-0.085465	-0.023560	-0.034966	-0.780187	-0.307090	0.010934	-0.262796	-0.544562	0.088156	-0.791593	0	0
38040	8.833924	1.369724	3.888177	-0.079688	0.007262	-0.022689	-0.780184	-0.308860	0.011225	-0.263491	-0.544309	0.088661	-0.791479	0	0
38041	8.887141	1.369330	3.825278	-0.061792	-0.031010	-0.027858	-0.779203	-0.308573	0.012339	-0.264081	-0.544407	0.089115	-0.791164	0	0
38042	8.906532	1.330562	3.781891	-0.052614	-0.023834	-0.033119	-0.778630	-0.307858	0.011195	-0.264680	-0.544480	0.089427	-0.790878	0	0
38043	8.901699	1.321278	3.849253	-0.030553	-0.007675	-0.029581	-0.778770	-0.309769	0.011771	-0.265134	-0.544477	0.089564	-0.790713	0	0
38044	8.918567	1.379350	3.911594	-0.045087	-0.000289	-0.022591	-0.778898	-0.310372	0.010361	-0.265633	-0.544374	0.089815	-0.790588	0	0
38045	8.901639	1.379157	3.868441	-0.024185	-0.007723	-0.027797	-0.777757	-0.312467	0.010068	-0.266038	-0.544387	0.089911	-0.790432	0	0
38046	8.838730	1.401052	3.895330	-0.017494	0.001319	0.001170	-0.778481	-0.311108	0.011489	-0.266198	-0.544323	0.090067	-0.790404	0	0
38047	8.879887	1.362409	3.883039	-0.027572	-0.007678	0.003782	-0.779335	-0.311672	0.012355	-0.266372	-0.544297	0.090362	-0.790330	0	0
38048	8.945177	1.379031	3.856102	-0.019304	-0.004123	0.007314	-0.779607	-0.312121	0.011229	-0.266490	-0.544266	0.090581	-0.790286	0	0
38049	8.979073	1.345214	3.843860	-0.028363	-0.002237	0.011671	-0.777326	-0.311454	0.008925	-0.266609	-0.544188	0.090911	-0.790262	0	0
38050	8.988749	1.340603	3.887070	-0.013654	-0.000536	0.023988	-0.778173	-0.312175	0.008942	-0.266570	-0.544128	0.091168	-0.790287	0	0
38051	8.964545	1.359754	3.858380	-0.023634	0.012249	0.017809	-0.778312	-0.311881	0.008518	-0.266628	-0.543944	0.091457	-0.790361	0	0
38052	8.911300	1.398112	3.810652	-0.002668	0.013894	0.012601	-0.777606	-0.311305	0.008504	-0.266629	-0.543809	0.091525	-0.790445	0	0
38053	8.877468	1.364687	3.856608	-0.006125	0.033893	0.014311	-0.777895	-0.310114	0.008787	-0.266639	-0.543503	0.091598	-0.790644	0	0
38054	8.906512	1.343060	3.873243	0.002682	0.012031	-0.002318	-0.778884	-0.311272	0.009091	-0.266727	-0.543412	0.091546	-0.790683	0	0
38055	8.916221	1.313913	3.825111	0.022981	0.027289	0.004725	-0.777741	-0.312486	0.008229	-0.266648	-0.543245	0.091356	-0.790847	0	0
38056	8.964614	1.292270	3.844009	0.028396	0.020887	0.003865	-0.776756	-0.311617	0.008492	-0.266557	-0.543146	0.091113	-0.790973	0	0
38057	8.940362	1.355060	3.875391	0.037479	0.013563	0.010931	-0.777612	-0.313210	0.009928	-0.266337	-0.543120	0.090879	-0.791091	0	0
38058	8.848365	1.441930	3.888013	0.020128	0.015535	0.012660	-0.777033	-0.312943	0.008360	-0.266218	-0.543034	0.090764	-0.791204	0	0
38059	8.887133	1.374315	3.858934	0.042078	0.022603	0.005668	-0.778172	-0.311441	0.008514	-0.266023	-0.542953	0.090441	-0.791362	0	0
38060	8.925833	1.367374	3.925976	0.061246	0.020632	0.010102	-0.778165	-0.309683	0.007091	-0.265700	-0.542939	0.089969	-0.791535	0	0
38061	8.925806	1.393906	3.935572	0.048632	0.024376	0.028502	-0.778311	-0.311441	0.008233	-0.265290	-0.542841	0.089713	-0.791768	0	0
38062	8.853244	1.389562	4.008234	0.041120	0.008112	0.021480	-0.778321	-0.311281	0.009365	-0.264979	-0.542860	0.089499	-0.791883	0	0
38063	8.790282	1.459839	4.080765	0.017296	0.010133	0.014414	-0.777469	-0.311449	0.009069	-0.264840	-0.542804	0.089450	-0.791974	0	0
38064	8.816873	1.476531	4.056514	0.037448	-0.002730	0.037300	-0.778597	-0.310549	0.008234	-0.264414	-0.542885	0.089379	-0.792068	0	0
38065	8.896730	1.437722	4.022303	0.028249	-0.013556	0.037286	-0.779173	-0.309642	0.009089	-0.264015	-0.543023	0.089427	-0.792101	0	0
38066	8.901611	1.394354	4.017494	0.037281	-0.037221	0.047858	-0.778615	-0.308171	0.009498	-0.263472	-0.543368	0.089505	-0.792037	0	0
38067	8.838776	1.346224	4.003566	0.015427	-0.034315	0.046911	-0.780466	-0.306647	0.010371	-0.263049	-0.543628	0.089761	-0.791971	0	0
38068	8.843596	1.365380	3.984281	0.015455	-0.029780	0.046033	-0.779760	-0.306954	0.010643	-0.262647	-0.543857	0.089982	-0.791921	0	0
38069	8.930646	1.398277	3.848979	0.024432	-0.048926	0.046093	-0.779907	-0.308416	0.011784	-0.262168	-0.544256	0.090200	-0.791781	0	0
38070	8.949978	1.408315	3.935384	0.020927	-0.038907	0.057482	-0.780767	-0.307796	0.012928	-0.261640	-0.544561	0.090466	-0.791716	0	0
38071	8.940310	1.403466	3.925841	-0.015204	-0.009565	0.072274	-0.780910	-0.306320	0.012499	-0.261205	-0.544520	0.091035	-0.791822	0	0
38072	8.891957	1.384156	3.902167	-0.018967	-0.016794	0.063493	-0.780213	-0.304261	0.013045	-0.260863	-0.544540	0.091590	-0.791857	0	0
38073	8.853411	1.243823	3.753499	-0.004454	-0.031446	0.052983	-0.781210	-0.305704	0.014341	-0.260503	-0.544718	0.092027	-0.791803	0	0
38074	8.935788	1.090247	3.878044	0.028271	-0.044430	0.046019	-0.780786	-0.306007	0.014477	-0.260021	-0.545095	0.092187	-0.791683	0	0
38075	9.075976	1.190817	3.809618	0.020886	-0.037132	0.033738	-0.781493	-0.305698	0.014346	-0.259667	-0.545402	0.092336	-0.791571	0	0
38076	9.078355	1.238552	3.727817	0.037542	-0.020933	0.044301	-0.780518	-0.303638	0.015453	-0.259166	-0.545619	0.092350	-0.791584	0	0
38077	8.976756	1.250850	3.750187	0.037520	-0.008223	0.028488	-0.782500	-0.303598	0.015485	-0.258788	-0.545745	0.092265	-0.791630	0	0
38078	8.921172	1.205177	3.748226	0.032179	-0.000912	0.033717	-0.781385	-0.301539	0.016731	-0.258417	-0.545799	0.092211	-0.791720	0	0
38079	8.945366	1.195693	3.784122	0.013723	0.008297	0.000312	-0.782503	-0.303299	0.015767	-0.258406	-0.545760	0.092120	-0.791762	0	0
38080	8.916317	1.215299	3.844424	-0.011967	0.017579	-0.022575	-0.782505	-0.303592	0.016051	-0.258742	-0.545605	0.092062	-0.791765	0	0
38081	8.855844	1.215705	3.907377	-0.031337	0.012295	-0.040169	-0.781788	-0.303764	0.015050	-0.259301	-0.545454	0.092097	-0.791682	0	0
38082	8.882456	1.206277	3.955276	-0.043605	0.006930	-0.082316	-0.781639	-0.304660	0.014485	-0.260270	-0.545357	0.091990	-0.791444	0	0
38083	8.896892	1.276403	4.020029	-0.085996	0.001820	-0.119252	-0.780496	-0.307345	0.014195	-0.261743	-0.545218	0.092053	-0.791046	0	0
38084	8.887207	1.288370	4.003260	-0.098926	-0.008966	-0.126286	-0.779512	-0.307062	0.014885	-0.263345	-0.545140	0.092185	-0.790553	0	0
38085	8.887288	1.206537	4.008134	-0.086394	-0.029042	-0.140291	-0.779493	-0.309147	0.013337	-0.264957	-0.545261	0.092216	-0.789927	0	0
38086	8.887333	1.167676	3.940846	-0.053269	-0.023864	-0.118288	-0.777804	-0.311671	0.015443	-0.266233	-0.545411	0.092070	-0.789411	0	0
38087	8.935754	1.128574	3.839545	0.001865	-0.002542	-0.101517	-0.778075	-0.314770	0.015178	-0.267079	-0.545519	0.091548	-0.789111	0	0
38088	8.969696	1.058074	3.714332	0.060572	0.006046	-0.083850	-0.777218	-0.314650	0.014173	-0.267490	-0.545704	0.090612	-0.788952	0	0
38089	9.047077	1.079287	3.646430	0.124635	0.021844	-0.080198	-0.777499	-0.316708	0.014611	-0.267515	-0.545929	0.089179	-0.788951	0	0
38090	9.095286	1.243002	3.660370	0.159378	0.014313	-0.053736	-0.776095	-0.316870	0.016003	-0.267155	-0.546284	0.087605	-0.789004	0	0
38091	9.061241	1.426100	3.674895	0.163186	0.025192	-0.034390	-0.775951	-0.318789	0.016434	-0.266607	-0.546544	0.086112	-0.789173	0	0
38092	8.993391	1.551516	3.699331	0.165058	0.021569	-0.016801	-0.774687	-0.319097	0.017688	-0.265931	-0.546822	0.084676	-0.789365	0	0
38093	8.954610	1.633455	3.704356	0.148520	0.015359	-0.018568	-0.775808	-0.319676	0.016577	-0.265329	-0.547104	0.083410	-0.789506	0	0
38094	8.944888	1.681572	3.694771	0.139475	0.019069	-0.009807	-0.774979	-0.317608	0.018252	-0.264732	-0.547325	0.082218	-0.789678	0	0
38095	8.949699	1.705737	3.713950	0.115984	0.022000	0.019098	-0.775389	-0.319972	0.017420	-0.264017	-0.547436	0.081395	-0.789927	0	0
38096	8.915827	1.717826	3.714188	0.111327	0.015688	0.014709	-0.774417	-0.319380	0.019383	-0.263380	-0.547587	0.080572	-0.790119	0	0
38097	8.886821	1.696395	3.752886	0.095984	0.033968	0.016397	-0.775843	-0.318160	0.020250	-0.262807	-0.547551	0.079858	-0.790407	0	0
38098	8.886852	1.660524	3.801000	0.079516	0.024125	0.021625	-0.775699	-0.317578	0.019679	-0.262292	-0.547546	0.079298	-0.790638	0	0
38099	8.886852	1.658250	3.827449	0.075773	0.025966	0.009327	-0.774985	-0.317600	0.018960	-0.261880	-0.547524	0.078724	-0.790847	0	0
38100	8.947327	1.653163	3.790947	0.068447	0.022388	0.009316	-0.776115	-0.318757	0.019125	-0.261525	-0.547512	0.078191	-0.791025	0	0
38101	8.959407	1.658481	3.894238	0.061156	0.026083	0.011048	-0.775419	-0.318756	0.020529	-0.261180	-0.547449	0.077740	-0.791228	0	0
38102	8.925590	1.619683	3.829602	0.059569	0.038804	0.021549	-0.775126	-0.317303	0.018820	-0.260787	-0.547275	0.077300	-0.791521	0	0
38103	8.915960	1.571692	3.858562	0.064331	0.051474	0.030306	-0.775694	-0.316113	0.018541	-0.260293	-0.547003	0.076862	-0.791914	0	0
38104	8.877281	1.561561	3.748257	0.074215	0.025984	0.032994	-0.776555	-0.315932	0.019969	-0.259718	-0.546959	0.076402	-0.792178	0	0
38105	8.867631	1.523807	3.897423	0.068705	0.022409	0.035605	-0.777946	-0.316081	0.017162	-0.259135	-0.546924	0.076034	-0.792428	0	0
38106	8.867524	1.634385	3.863674	0.037552	0.030825	0.017997	-0.776971	-0.314905	0.018556	-0.258884	-0.546757	0.075770	-0.792650	0	0
38107	8.848148	1.667707	3.782043	0.035560	0.006341	0.022421	-0.776398	-0.315809	0.017985	-0.258576	-0.546773	0.075632	-0.792753	0	0
38108	8.853063	1.595182	3.724363	0.019883	-0.002619	0.005705	-0.776679	-0.314923	0.017420	-0.258496	-0.546834	0.075529	-0.792747	0	0
38109	8.896672	1.522793	3.704870	0.029853	0.004540	-0.015358	-0.777248	-0.316084	0.018283	-0.258516	-0.546879	0.075235	-0.792737	0	0
38110	9.003113	1.512471	3.598312	-0.010273	0.006665	-0.016330	-0.775835	-0.316110	0.018543	-0.258781	-0.546806	0.075226	-0.792702	0	0
38111	9.012824	1.483141	3.514116	-0.037582	0.014140	-0.019921	-0.776108	-0.316412	0.017417	-0.259211	-0.546604	0.075420	-0.792682	0	0
38112	9.109505	1.554873	3.443627	-0.030337	0.030392	-0.040963	-0.775967	-0.316119	0.017413	-0.259797	-0.546310	0.075373	-0.792698	0	0
38113	9.080376	1.647179	3.597638	-0.050245	0.046912	-0.026095	-0.775530	-0.315555	0.015705	-0.260368	-0.545822	0.075551	-0.792830	0	0
38114	8.973942	1.670783	3.473374	-0.066500	0.059758	-0.022635	-0.775929	-0.318374	0.013743	-0.261032	-0.545185	0.075816	-0.793024	0	0
38115	8.918295	1.669574	3.694975	-0.067486	0.041644	-0.005070	-0.775228	-0.318381	0.014439	-0.261526	-0.544678	0.076261	-0.793167	0	0
38116	8.906063	1.793299	3.877688	-0.099473	0.018345	0.029135	-0.774805	-0.317799	0.014430	-0.261923	-0.544244	0.077175	-0.793246	0	0
38117	8.789879	1.862036	4.106887	-0.136867	-0.001267	0.065059	-0.774914	-0.317395	0.010467	-0.262208	-0.543839	0.078658	-0.793284	0	0
38118	8.453632	1.894962	4.332914	-0.205881	-0.057819	0.063203	-0.777181	-0.316758	0.010502	-0.262856	-0.543701	0.080804	-0.792948	0	0
38119	8.334939	2.080108	4.251885	-0.257454	-0.123614	0.084271	-0.777599	-0.314992	0.009086	-0.263552	-0.543923	0.083655	-0.792268	0	0
38120	8.581621	2.101458	4.259682	-0.274153	-0.163425	0.098337	-0.778746	-0.314656	0.010660	-0.264202	-0.544404	0.086809	-0.791382	0	0
38121	8.697843	1.971532	4.309429	-0.329165	-0.193844	0.095582	-0.778764	-0.310660	0.011351	-0.265142	-0.544967	0.090461	-0.790271	0	0
38122	8.451138	1.960576	4.453092	-0.444958	-0.261835	0.073440	-0.777209	-0.311572	0.011895	-0.266821	-0.545777	0.095087	-0.788602	0	0
38123	8.301242	1.925493	4.136852	-0.489741	-0.261480	0.050510	-0.778928	-0.309451	0.013612	-0.268927	-0.546456	0.099921	-0.786817	0	0
38124	8.751182	1.866533	4.032633	-0.507349	-0.292249	0.048755	-0.780351	-0.308530	0.014198	-0.271088	-0.547328	0.104976	-0.784808	0	0
38125	9.051227	1.736078	4.030548	-0.551471	-0.315528	0.031106	-0.780654	-0.307321	0.016178	-0.273616	-0.548243	0.110319	-0.782556	0	0
38126	9.075685	1.466322	4.016163	-0.563548	-0.273688	0.055528	-0.780239	-0.305846	0.016731	-0.276034	-0.548766	0.115793	-0.780547	0	0
38127	9.012963	1.307189	3.951836	-0.644344	-0.313876	0.027264	-0.780532	-0.307887	0.018726	-0.279079	-0.549367	0.121822	-0.778119	0	0
38128	8.790531	1.257197	3.523137	-0.661138	-0.338259	-0.013122	-0.779975	-0.308035	0.019850	-0.282468	-0.550150	0.127851	-0.775371	0	0
38129	8.580317	1.077555	3.168987	-0.633275	-0.314893	-0.006110	-0.779424	-0.307881	0.021538	-0.285682	-0.550773	0.133601	-0.772778	0	0
38130	8.534535	0.899682	3.212743	-0.675679	-0.370806	-0.007942	-0.779844	-0.308466	0.021264	-0.289034	-0.551698	0.139848	-0.769760	0	0
38131	8.278192	0.866260	3.195409	-0.767556	-0.427204	-0.027411	-0.779856	-0.309186	0.022966	-0.292961	-0.552762	0.146824	-0.766205	0	0
38132	8.128356	0.770951	2.872005	-0.839460	-0.471112	-0.087222	-0.778605	-0.311244	0.026350	-0.297635	-0.554010	0.154160	-0.762050	0	0
38133	8.650819	0.757154	2.673453	-0.849350	-0.440256	-0.103062	-0.779599	-0.313280	0.027507	-0.302520	-0.554950	0.161358	-0.757942	0	0
38134	9.352156	0.783292	3.283801	-0.950186	-0.389546	-0.064740	-0.777891	-0.314798	0.026920	-0.307711	-0.555099	0.169384	-0.753982	0	0
38135	9.419966	0.639701	3.951810	-1.007914	-0.442619	-0.131552	-0.778171	-0.316856	0.027358	-0.313614	-0.555502	0.177598	-0.749348	0	0
38136	8.986688	1.004597	3.618080	-1.108003	-0.567005	-0.178933	-0.775206	-0.318673	0.028874	-0.320147	-0.556546	0.186681	-0.743581	0	0
38137	8.926201	1.062584	3.164068	-1.016254	-0.551428	-0.151507	-0.774636	-0.324428	0.030587	-0.325967	-0.557614	0.195134	-0.738062	0	0
38138	9.501904	0.985765	3.373904	-1.042442	-0.406076	-0.149130	-0.774058	-0.325190	0.029449	-0.332139	-0.557464	0.203320	-0.733198	0	0
38139	9.550417	0.836958	3.479459	-1.179183	-0.554712	-0.198445	-0.772644	-0.329485	0.031143	-0.339103	-0.557942	0.212665	-0.726969	0	0
38140	9.564971	0.823176	3.137958	-1.262564	-0.652990	-0.258186	-0.770091	-0.334252	0.032253	-0.346670	-0.558895	0.222606	-0.719655	0	0
38141	9.477545	1.184076	3.066174	-1.189972	-0.739747	-0.199892	-0.768681	-0.337070	0.033941	-0.353173	-0.560452	0.232570	-0.712091	0	0
38142	9.574377	1.108655	2.938102	-1.082064	-0.658055	-0.158508	-0.768977	-0.342198	0.037364	-0.358877	-0.561635	0.241702	-0.705233	0	0
38143	9.545321	1.171847	2.570409	-0.981901	-0.477352	-0.054050	-0.767992	-0.344124	0.038771	-0.363697	-0.561542	0.249992	-0.699928	0	0
38144	9.808940	1.208714	2.318408	-0.877518	-0.258634	-0.025978	-0.764996	-0.345834	0.036465	-0.368215	-0.560198	0.256929	-0.696120	0	0
38145	9.976063	0.929486	2.853568	-0.885388	-0.322089	-0.024237	-0.764559	-0.347477	0.035616	-0.372602	-0.559184	0.264096	-0.691907	0	0
38146	10.121453	0.725428	2.056858	-0.798585	-0.467149	-0.011584	-0.764836	-0.347331	0.034912	-0.375968	-0.559443	0.271297	-0.687073	0	0
38147	9.976410	0.664447	1.858413	-0.794063	-0.317484	-0.076722	-0.766106	-0.348488	0.034797	-0.380161	-0.558795	0.277478	-0.682811	0	0
38148	9.880035	0.280097	2.001282	-0.824572	-0.257346	-0.096283	-0.764959	-0.349413	0.033367	-0.384761	-0.557663	0.283543	-0.678656	0	0
38149	10.078612	0.052375	1.778824	-0.776780	-0.283167	-0.048793	-0.764091	-0.350336	0.031517	-0.388699	-0.556688	0.289601	-0.674642	0	0
38150	10.112505	0.036909	1.586247	-0.748622	-0.285185	0.040789	-0.763526	-0.351818	0.032222	-0.391819	-0.555564	0.295987	-0.670983	0	0
38151	9.918849	0.194003	1.650045	-0.870279	-0.351338	-0.022568	-0.764353	-0.351387	0.029403	-0.395831	-0.554533	0.303053	-0.666311	0	0
38152	9.865369	0.452395	1.789673	-0.883585	-0.390227	-0.025122	-0.763492	-0.354362	0.029119	-0.399768	-0.553681	0.310344	-0.661294	0	0
38153	9.749472	0.264123	1.660842	-0.805602	-0.477978	-0.013462	-0.763208	-0.353486	0.028686	-0.402895	-0.553620	0.317485	-0.656036	0	0
38154	9.439970	0.214152	1.211141	-0.774306	-0.306693	0.037275	-0.762517	-0.354363	0.030943	-0.406012	-0.552374	0.324002	-0.651966	0	0
38155	9.648033	0.108365	1.777115	-0.812588	-0.275526	0.027458	-0.763211	-0.354071	0.029255	-0.409488	-0.550747	0.330554	-0.647867	0	0
38156	9.972034	0.204501	1.837181	-0.739817	-0.490319	0.013026	-0.763076	-0.355390	0.030532	-0.411909	-0.550826	0.337424	-0.642703	0	0
38157	9.752039	0.137568	1.391648	-0.639915	-0.526501	0.078236	-0.763243	-0.353884	0.032934	-0.413213	-0.551277	0.344122	-0.637910	0	0
38158	9.909420	-0.008406	1.135764	-0.643043	-0.567358	0.057195	-0.763697	-0.353544	0.036336	-0.414493	-0.552018	0.350881	-0.632735	0	0
38159	9.781159	0.063939	1.122217	-0.538667	-0.658931	0.083904	-0.762624	-0.352020	0.042821	-0.414675	-0.553631	0.357474	-0.627495	0	0
38160	9.716043	-0.119278	1.055522	-0.460535	-0.623269	0.098038	-0.762679	-0.351655	0.049330	-0.414433	-0.555264	0.363487	-0.622740	0	0
38161	9.629069	-0.188307	0.709999	-0.462682	-0.665920	0.085790	-0.763728	-0.350089	0.055708	-0.414095	-0.557158	0.369599	-0.617654	0	0
38162	9.778881	-0.062148	0.944420	-0.376624	-0.663880	0.133413	-0.762663	-0.351205	0.064044	-0.412968	-0.559188	0.375414	-0.613050	0	0
38163	9.779131	-0.292068	0.706583	-0.249649	-0.174905	0.162867	-0.764376	-0.348208	0.064767	-0.412766	-0.558612	0.378585	-0.611761	0	0
38164	9.781835	-0.528528	0.127326	-0.309204	-0.174434	0.210943	-0.765548	-0.345780	0.068596	-0.412595	-0.557604	0.382371	-0.610439	0	0
38165	9.895358	-0.415499	0.612067	-0.305405	-0.141774	0.220584	-0.767534	-0.341614	0.067620	-0.412457	-0.556364	0.386064	-0.609338	0	0
38166	9.876219	-0.636311	0.742218	-0.315640	-0.050952	0.202831	-0.769660	-0.338919	0.066936	-0.412840	-0.554586	0.389329	-0.608621	0	0
38167	9.789328	-0.823656	0.805516	-0.310166	-0.016529	0.155360	-0.770631	-0.336864	0.063830	-0.413596	-0.552802	0.392164	-0.607911	0	0
38168	9.665923	-0.765983	0.748668	-0.219542	-0.044508	0.104727	-0.771896	-0.334935	0.062144	-0.414063	-0.551751	0.394269	-0.607186	0	0
38169	9.537560	-0.594709	0.778318	-0.236294	-0.038920	0.069616	-0.772175	-0.332139	0.060580	-0.414835	-0.550737	0.396270	-0.606276	0	0
38170	9.576037	-0.375497	0.813922	-0.174554	-0.057573	0.064578	-0.771039	-0.333050	0.060424	-0.415239	-0.550106	0.397928	-0.605486	0	0
38171	9.571157	-0.323069	0.705723	-0.185834	-0.081085	0.048801	-0.773036	-0.331223	0.061722	-0.415688	-0.549634	0.399680	-0.604451	0	0
38172	9.605111	-0.414692	0.688720	-0.155150	-0.115834	0.036612	-0.773036	-0.331813	0.061866	-0.415917	-0.549545	0.401304	-0.603299	0	0
38173	9.735801	-0.492207	0.632530	-0.178840	-0.117474	0.038299	-0.773181	-0.329745	0.061577	-0.416241	-0.549359	0.403104	-0.602042	0	0
38174	9.905217	-0.594061	0.535204	-0.151232	-0.102301	0.041838	-0.772755	-0.332551	0.062431	-0.416470	-0.549177	0.404676	-0.600995	0	0
38175	9.975419	-0.658879	0.592447	-0.154146	-0.110458	0.027786	-0.775311	-0.330575	0.062747	-0.416744	-0.549091	0.406240	-0.599827	0	0
38176	9.798729	-0.521943	0.483029	-0.189717	-0.088377	0.010152	-0.773747	-0.333265	0.062875	-0.417427	-0.548790	0.407807	-0.598563	0	0
38177	9.760023	-0.507877	0.396747	-0.135640	-0.066134	0.011134	-0.773750	-0.333262	0.063158	-0.417875	-0.548581	0.408983	-0.597639	0	0
38178	9.876282	-0.671691	0.410457	-0.112724	-0.065431	0.013783	-0.773486	-0.331183	0.064701	-0.418203	-0.548447	0.410009	-0.596829	0	0
38179	9.830287	-0.633053	0.420378	-0.162232	-0.066844	-0.009142	-0.773472	-0.333702	0.064004	-0.418910	-0.548213	0.411236	-0.595702	0	0
38180	9.696916	-0.281715	0.348938	-0.133091	-0.057985	-0.008998	-0.774470	-0.331759	0.064154	-0.419516	-0.548039	0.412228	-0.594750	0	0
38181	9.803430	-0.373409	0.338618	-0.121060	-0.061720	0.010323	-0.774616	-0.332046	0.064723	-0.419899	-0.547866	0.413295	-0.593898	0	0
38182	9.895540	-0.571160	0.299638	-0.117124	-0.049063	0.019045	-0.775197	-0.332898	0.066859	-0.420284	-0.547590	0.414304	-0.593177	0	0
38183	9.808610	-0.710839	0.266727	-0.099596	-0.036500	0.017278	-0.775323	-0.332915	0.065022	-0.420608	-0.547328	0.415177	-0.592578	0	0
38184	9.842464	-0.705953	0.290518	-0.097731	-0.023817	0.010248	-0.773626	-0.332506	0.064992	-0.421045	-0.547017	0.415918	-0.592035	0	0
38185	9.876348	-0.729970	0.311929	-0.020890	-0.009929	0.015673	-0.774753	-0.331901	0.064159	-0.421056	-0.546936	0.416207	-0.591899	0	0
38186	9.992463	-0.747092	0.291860	0.034118	0.004130	0.029828	-0.774039	-0.331924	0.063440	-0.420772	-0.546933	0.416156	-0.592140	0	0
38187	9.980392	-0.777900	0.385740	0.052322	0.007612	0.021081	-0.774054	-0.331610	0.065137	-0.420420	-0.547035	0.415970	-0.592426	0	0
38188	9.905332	-0.695907	0.391030	0.062326	0.007542	0.021123	-0.774622	-0.331743	0.065430	-0.420046	-0.547167	0.415689	-0.592767	0	0
38189	9.837411	-0.505196	0.473116	0.028442	0.011467	0.017570	-0.773749	-0.333116	0.063016	-0.419861	-0.547161	0.415609	-0.592960	0	0
38190	9.730899	-0.406740	0.392069	0.061140	-0.010566	0.022966	-0.775334	-0.331430	0.065723	-0.419407	-0.547387	0.415422	-0.593203	0	0
38191	9.820465	-0.483830	0.408307	0.091208	-0.009016	0.011611	-0.773781	-0.332781	0.066694	-0.418828	-0.547790	0.415023	-0.593519	0	0
38192	9.924486	-0.507733	0.472482	0.092018	-0.009036	0.001078	-0.774498	-0.332313	0.067694	-0.418341	-0.548227	0.414526	-0.593807	0	0
38193	9.926981	-0.575634	0.376348	0.099405	0.010850	-0.017374	-0.774928	-0.330973	0.067837	-0.417970	-0.548665	0.413837	-0.594143	0	0
38194	9.880884	-0.440354	0.453511	0.070169	0.032876	-0.033237	-0.775493	-0.333759	0.068707	-0.417979	-0.548903	0.413105	-0.594427	0	0
38195	10.001773	-0.410745	0.630520	0.070072	0.019268	-0.020926	-0.776055	-0.333458	0.068149	-0.417826	-0.549183	0.412534	-0.594673	0	0
38196	9.953509	-0.507752	0.477079	0.092082	0.005476	-0.005960	-0.773362	-0.333224	0.067538	-0.417440	-0.549561	0.411937	-0.595008	0	0
38197	9.871317	-0.559990	0.597935	0.112208	0.019840	-0.015602	-0.773377	-0.333204	0.069378	-0.417025	-0.549990	0.411141	-0.595453	0	0
38198	9.856744	-0.502017	0.631654	0.132246	0.023309	-0.019933	-0.772813	-0.333066	0.069510	-0.416572	-0.550486	0.410151	-0.595994	0	0
38199	9.791565	-0.622565	0.579335	0.194090	-0.013496	-0.018892	-0.774365	-0.333776	0.069255	-0.415588	-0.551465	0.408986	-0.596576	0	0
38200	9.888450	-0.753190	0.484967	0.243441	-0.015737	-0.019676	-0.774244	-0.334195	0.071802	-0.414360	-0.552651	0.407495	-0.597353	0	0
38201	10.062675	-0.839745	0.558297	0.324846	0.005354	-0.022159	-0.774824	-0.335342	0.073939	-0.412743	-0.554066	0.405449	-0.598552	0	0
38202	9.910246	-0.782065	0.494448	0.457046	-0.008422	-0.027079	-0.773722	-0.335916	0.077744	-0.410397	-0.556109	0.402599	-0.600193	0	0
38203	9.760307	-0.792018	0.387359	0.621594	0.010204	-0.023205	-0.773176	-0.334872	0.079712	-0.407138	-0.558694	0.398734	-0.602587	0	0
38204	9.779759	-0.879617	0.209372	0.697047	0.044066	0.003241	-0.772939	-0.335261	0.085370	-0.403453	-0.561242	0.394368	-0.605563	0	0
38205	9.668537	-0.908779	0.123655	0.765176	0.087081	0.022645	-0.773391	-0.332569	0.087630	-0.399375	-0.563711	0.389547	-0.609084	0	0
38206	9.591235	-0.986773	-0.087293	0.822821	0.072092	0.042091	-0.773299	-0.331920	0.093286	-0.394810	-0.566377	0.384476	-0.612797	0	0
38207	9.802081	-1.378931	-0.449154	0.972127	0.286795	0.066657	-0.774886	-0.328319	0.095560	-0.389992	-0.568191	0.377804	-0.618328	0	0
38208	10.147938	-1.401386	-0.028511	0.954121	0.339555	0.059522	-0.775613	-0.325925	0.096977	-0.385530	-0.569561	0.370904	-0.624017	0	0
38209	9.847861	-1.250992	0.108198	0.941191	0.339704	0.051618	-0.776055	-0.322362	0.097818	-0.381095	-0.570871	0.364065	-0.629547	0	0
38210	9.450893	-0.906041	-0.350803	0.965886	0.458406	0.043709	-0.776348	-0.319696	0.097953	-0.377017	-0.571477	0.356472	-0.635767	0	0
38211	9.509260	-1.278530	0.278993	1.024491	0.631241	-0.004747	-0.778737	-0.318638	0.095582	-0.373416	-0.571327	0.347605	-0.642897	0	0
38212	9.906037	-1.394610	0.290615	1.013402	0.647600	-0.040790	-0.779283	-0.318210	0.093042	-0.370178	-0.571050	0.338420	-0.649878	0	0
38213	9.847814	-1.239202	0.536149	0.833067	0.887730	-0.116970	-0.778230	-0.317574	0.085380	-0.369152	-0.568745	0.329116	-0.657220	0	0
38214	9.692941	-1.227771	1.325873	0.782066	1.036124	-0.120815	-0.781228	-0.319717	0.072420	-0.368943	-0.565173	0.319444	-0.665143	0	0
38215	9.644581	-1.203484	0.876607	0.763369	1.150559	-0.199972	-0.779154	-0.319876	0.061349	-0.369590	-0.560949	0.309060	-0.673218	0	0
38216	9.847609	-1.145835	1.863233	0.706492	1.113877	-0.153552	-0.779171	-0.322091	0.047350	-0.370137	-0.556487	0.299307	-0.680982	0	0
38217	9.532813	-0.788344	2.004689	0.534662	0.691561	-0.156850	-0.779238	-0.324096	0.039152	-0.370276	-0.554230	0.292325	-0.685763	0	0
38218	9.223160	-0.734335	2.122313	0.393496	0.482200	-0.227997	-0.776784	-0.327148	0.034597	-0.371128	-0.553033	0.286580	-0.688687	0	0
38219	9.453025	-0.826140	2.125517	0.601730	0.442375	-0.173932	-0.777003	-0.330167	0.028104	-0.370245	-0.552726	0.279930	-0.692135	0	0
38220	9.521185	-1.250797	1.961874	0.737625	0.419492	-0.083291	-0.777834	-0.332232	0.026711	-0.367974	-0.552765	0.272812	-0.696146	0	0
38221	9.460733	-1.276572	2.084955	0.501921	0.352442	-0.146963	-0.774839	-0.333353	0.024262	-0.367162	-0.552574	0.267318	-0.698853	0	0
38222	9.285991	-0.699510	2.362252	0.384149	0.242723	-0.212785	-0.773968	-0.336046	0.022702	-0.367238	-0.552848	0.262573	-0.700393	0	0
38223	8.995547	-0.496831	2.366613	0.467208	0.165846	-0.234385	-0.771698	-0.339043	0.023103	-0.366711	-0.554033	0.257510	-0.701612	0	0
38224	9.421568	-0.802564	2.017535	0.747523	0.168956	-0.141630	-0.771150	-0.341091	0.026074	-0.364056	-0.555934	0.250863	-0.703895	0	0
38225	9.422036	-1.278861	2.097261	0.709518	0.191030	-0.151525	-0.770583	-0.343605	0.026925	-0.361625	-0.557562	0.244451	-0.706113	0	0
38226	9.291173	-1.016655	2.016258	0.308923	0.221504	-0.269173	-0.768457	-0.346743	0.027611	-0.362409	-0.557764	0.239975	-0.707086	0	0
38227	9.160035	-0.507179	2.271654	0.093371	0.274068	-0.413556	-0.766441	-0.351683	0.025335	-0.365439	-0.557177	0.236146	-0.707279	0	0
38228	9.261312	-0.217330	2.487062	0.042463	0.269026	-0.467130	-0.761863	-0.357577	0.021606	-0.369205	-0.556521	0.232266	-0.707125	0	0
38229	9.619255	-0.214448	2.683999	0.114956	0.301082	-0.442419	-0.760640	-0.366838	0.014268	-0.372359	-0.555862	0.228013	-0.707373	0	0
38230	9.507805	-0.024000	2.701488	-0.021720	0.265909	-0.476003	-0.754931	-0.374076	0.011234	-0.376516	-0.554973	0.224537	-0.706982	0	0
38231	9.263032	0.462812	2.726922	-0.150888	0.201645	-0.548073	-0.751908	-0.380971	0.007676	-0.381647	-0.554227	0.221936	-0.705636	0	0
38232	9.235982	0.887796	2.967201	-0.139280	0.130784	-0.581200	-0.745898	-0.390446	0.003232	-0.386871	-0.554046	0.219205	-0.703784	0	0
38233	9.284025	1.215347	3.005051	0.107265	0.112460	-0.527850	-0.742473	-0.396437	0.002070	-0.390208	-0.554844	0.215220	-0.702543	0	0
38234	9.085517	1.416434	2.720229	0.227229	0.135148	-0.392399	-0.739055	-0.404774	0.002616	-0.392059	-0.555613	0.210927	-0.702207	0	0
38235	8.852882	1.873428	2.565279	0.087540	0.041955	-0.388991	-0.735493	-0.408996	0.001302	-0.394369	-0.556501	0.208111	-0.701049	0	0
38236	8.847420	2.481257	2.786016	0.159445	-0.091065	-0.338478	-0.730675	-0.412633	0.001946	-0.395731	-0.558462	0.205477	-0.699497	0	0
38237	9.169078	2.500391	2.853375	0.367404	-0.154484	-0.282599	-0.729006	-0.417045	0.007032	-0.395322	-0.561590	0.202054	-0.698221	0	0
38238	9.466833	2.262710	2.594136	0.328337	-0.272236	-0.379992	-0.725378	-0.423087	0.015489	-0.395643	-0.565540	0.198710	-0.695806	0	0
38239	9.361314	3.754748	2.911055	0.101099	-0.297500	-0.354687	-0.723970	-0.428845	0.018462	-0.396939	-0.568725	0.197279	-0.692873	0	0
38240	9.193838	4.349301	2.839666	0.357640	-0.334869	-0.164328	-0.722462	-0.432641	0.025671	-0.395447	-0.572774	0.195203	-0.690976	0	0
38241	9.801317	3.971872	2.648002	0.603368	-0.243451	-0.037562	-0.719705	-0.432164	0.034256	-0.391775	-0.576914	0.191863	-0.690558	0	0
38242	10.399027	3.667946	2.706394	0.605730	-0.189046	0.072887	-0.721061	-0.430268	0.043326	-0.387475	-0.580434	0.188846	-0.690867	0	0
38243	10.326876	3.297368	2.245603	0.560621	-0.145106	0.162147	-0.721561	-0.428103	0.051533	-0.382835	-0.583301	0.186549	-0.691662	0	0
38244	10.435626	3.322755	3.014155	0.378285	-0.002060	0.068497	-0.723301	-0.426691	0.056083	-0.380218	-0.584624	0.184347	-0.692579	0	0
38245	10.079937	3.508575	2.521322	0.326380	0.005643	0.064899	-0.723328	-0.425038	0.058624	-0.377893	-0.585708	0.182509	-0.693421	0	0
38246	9.876948	3.330621	2.503716	0.381433	0.056063	0.143893	-0.723341	-0.424874	0.060180	-0.374830	-0.586486	0.180502	-0.694950	0	0
38247	9.669291	2.979498	2.519945	0.390772	0.118635	0.191126	-0.725486	-0.422596	0.061903	-0.371452	-0.586778	0.178517	-0.697027	0	0
38248	9.342949	2.806372	2.469576	0.330964	0.089187	0.147090	-0.727493	-0.420022	0.064048	-0.368712	-0.587112	0.176749	-0.698649	0	0
38249	8.943843	2.840138	2.366676	0.244989	0.104432	0.102984	-0.727507	-0.415736	0.064171	-0.366775	-0.587102	0.175306	-0.700040	0	0
38250	8.808355	2.897248	2.194512	0.285373	0.115910	0.113610	-0.728652	-0.413343	0.064745	-0.364575	-0.587128	0.173557	-0.701601	0	0
38251	8.822899	2.868141	2.155961	0.296766	0.143953	0.134656	-0.730086	-0.412113	0.066603	-0.362180	-0.586961	0.171782	-0.703416	0	0
38252	8.793973	2.771785	2.137017	0.313181	0.123859	0.146982	-0.730377	-0.409743	0.066598	-0.359589	-0.586960	0.170000	-0.705176	0	0
38253	8.740837	2.694955	2.163914	0.287498	0.098669	0.153952	-0.733514	-0.407442	0.068620	-0.357031	-0.587030	0.168557	-0.706762	0	0
38254	8.760122	2.757584	2.175744	0.276492	0.096945	0.153944	-0.735496	-0.404311	0.067507	-0.354552	-0.587063	0.167168	-0.708311	0	0
38255	8.895544	2.779196	2.203588	0.292651	0.057785	0.166329	-0.735813	-0.400731	0.070186	-0.351806	-0.587406	0.165895	-0.709695	0	0
38256	8.994793	2.685760	2.323153	0.316609	0.080269	0.169844	-0.736817	-0.398634	0.071042	-0.348943	-0.587657	0.164371	-0.711252	0	0
38257	9.031279	2.474180	2.390378	0.331605	0.107366	0.178567	-0.739082	-0.396233	0.070220	-0.345958	-0.587748	0.162709	-0.713016	0	0
38258	8.944164	2.531169	2.208244	0.273536	0.152305	0.169610	-0.741657	-0.394085	0.072800	-0.343458	-0.587322	0.161237	-0.714907	0	0
38259	8.973181	2.508845	2.563882	0.246228	0.171601	0.170384	-0.743219	-0.390957	0.072246	-0.341133	-0.586656	0.159905	-0.716864	0	0
38260	9.137589	2.571137	2.550609	0.262908	0.184163	0.193246	-0.743926	-0.386824	0.070542	-0.338569	-0.585913	0.158535	-0.718988	0	0
38261	9.273032	2.566569	2.638581	0.296327	0.207494	0.241562	-0.745766	-0.383842	0.069568	-0.335491	-0.585028	0.157128	-0.721456	0	0
38262	9.297427	2.348051	2.758795	0.313039	0.209180	0.265237	-0.749744	-0.378888	0.069471	-0.332143	-0.584140	0.155727	-0.724023	0	0
38263	9.188779	2.151084	2.817451	0.269363	0.178712	0.302852	-0.751728	-0.375312	0.068497	-0.328726	-0.583255	0.154958	-0.726458	0	0
38264	9.000169	2.114669	2.703454	0.238094	0.169894	0.274694	-0.755136	-0.369195	0.067678	-0.325674	-0.582367	0.154281	-0.728685	0	0
38265	8.874305	2.215513	2.612929	0.201128	0.221029	0.278072	-0.757403	-0.366203	0.066853	-0.322892	-0.580968	0.153717	-0.731155	0	0
38266	8.818718	2.163211	2.728783	0.191460	0.242909	0.300819	-0.760223	-0.361155	0.063764	-0.320026	-0.579336	0.153292	-0.733795	0	0
38267	8.850280	2.038286	2.791165	0.200537	0.215615	0.318396	-0.762065	-0.356407	0.062217	-0.316937	-0.577891	0.152972	-0.736337	0	0
38268	8.879401	1.932796	2.887209	0.216838	0.186447	0.330730	-0.764483	-0.349574	0.061095	-0.313601	-0.576689	0.152704	-0.738760	0	0
38269	8.898827	1.860309	2.841445	0.207669	0.152044	0.356185	-0.767032	-0.344517	0.059417	-0.310085	-0.575656	0.152740	-0.741038	0	0
38270	8.930300	1.835835	2.771511	0.185492	0.123176	0.350023	-0.770138	-0.339165	0.056615	-0.306701	-0.574770	0.153023	-0.743073	0	0
38271	9.012604	1.750011	2.963322	0.165742	0.081582	0.325435	-0.772721	-0.332741	0.058469	-0.303540	-0.574159	0.153402	-0.744764	0	0
38272	9.032067	1.643588	2.871904	0.217469	0.024891	0.338771	-0.775846	-0.327661	0.057932	-0.299869	-0.574106	0.153657	-0.746237	0	0
38273	9.274179	1.395468	2.913614	0.235659	-0.000698	0.346691	-0.776440	-0.323199	0.059621	-0.296014	-0.574269	0.153878	-0.747605	0	0
38274	9.419636	1.046786	3.037858	0.231702	-0.062388	0.358961	-0.781003	-0.316884	0.061366	-0.291993	-0.574855	0.154417	-0.748623	0	0
38275	9.216813	0.711782	2.909782	0.147674	-0.071688	0.334112	-0.782744	-0.313852	0.065344	-0.288618	-0.575292	0.155431	-0.749386	0	0
38276	9.095990	0.607999	2.824195	0.083813	-0.046674	0.300551	-0.784465	-0.306578	0.065341	-0.285885	-0.575410	0.156679	-0.750083	0	0
38277	9.216722	0.796410	2.981842	0.079911	-0.049366	0.291818	-0.786463	-0.301220	0.065351	-0.283244	-0.575539	0.157891	-0.750732	0	0
38278	9.366764	0.700588	3.120271	0.087213	-0.085718	0.331350	-0.789043	-0.299361	0.068498	-0.280216	-0.575894	0.159416	-0.751273	0	0
38279	9.364525	0.513263	3.211803	0.091760	-0.104809	0.340989	-0.789929	-0.293411	0.070751	-0.277043	-0.576381	0.160976	-0.751744	0	0
38280	9.357434	0.358534	3.082150	0.057870	-0.115441	0.323335	-0.792791	-0.288310	0.072615	-0.274168	-0.576882	0.162737	-0.752035	0	0
38281	9.415524	0.324305	2.995200	0.028359	-0.131557	0.298709	-0.793817	-0.282212	0.074587	-0.271627	-0.577450	0.164602	-0.752115	0	0
38282	9.580177	0.136489	3.037427	0.028245	-0.162427	0.309237	-0.795832	-0.276832	0.076578	-0.268941	-0.578234	0.166625	-0.752032	0	0
38283	9.732856	-0.167054	3.043771	0.009992	-0.153244	0.282783	-0.797284	-0.273372	0.079700	-0.266582	-0.578930	0.168595	-0.751897	0	0
38284	9.839478	-0.369363	3.059987	0.013323	-0.172360	0.252931	-0.799306	-0.268866	0.082827	-0.264385	-0.579830	0.170430	-0.751566	0	0
38285	9.909692	-0.441719	3.054725	0.018516	-0.172432	0.214316	-0.799901	-0.267052	0.085659	-0.262451	-0.580799	0.171992	-0.751139	0	0
38286	9.851652	-0.444428	2.978214	0.029239	-0.176161	0.186264	-0.800071	-0.263628	0.087770	-0.260655	-0.581875	0.173330	-0.750625	0	0
38287	9.634011	-0.489508	3.047161	0.081878	-0.181120	0.151274	-0.801809	-0.260895	0.091465	-0.258803	-0.583176	0.174076	-0.750083	0	0
38288	9.343758	-0.438342	2.606853	0.072019	-0.147467	0.121383	-0.802134	-0.258776	0.095707	-0.257287	-0.584255	0.174635	-0.749635	0	0
38289	9.392166	-0.483600	2.717133	0.073105	-0.107558	0.102015	-0.801594	-0.256400	0.097952	-0.255978	-0.585063	0.174972	-0.749374	0	0
38290	9.249339	-0.337691	2.487247	0.106393	-0.052471	0.095040	-0.802733	-0.255779	0.098534	-0.254625	-0.585561	0.174877	-0.749468	0	0
38291	9.362929	-0.264784	2.654657	0.165147	-0.005765	0.098649	-0.803186	-0.252498	0.100650	-0.252976	-0.585844	0.174247	-0.749952	0	0
38292	9.478962	-0.197763	2.610478	0.193844	-0.021461	0.056637	-0.802638	-0.251014	0.102332	-0.251450	-0.586395	0.173189	-0.750280	0	0
38293	9.512811	-0.192513	2.706397	0.211409	-0.066084	0.023391	-0.803225	-0.250387	0.104603	-0.249986	-0.587374	0.171925	-0.750294	0	0
38294	9.420938	-0.221776	2.606113	0.198433	-0.076873	0.004059	-0.803934	-0.250371	0.104757	-0.248731	-0.588437	0.170663	-0.750166	0	0
38295	9.316961	-0.245770	2.592467	0.195807	-0.067766	0.004909	-0.803515	-0.249785	0.105172	-0.247490	-0.589416	0.169413	-0.750091	0	0
38296	9.290466	-0.361027	2.645648	0.189959	-0.009639	0.003911	-0.802837	-0.250497	0.108984	-0.246398	-0.589950	0.168046	-0.750338	0	0
38297	9.367776	-0.247144	2.334839	0.161309	-0.092946	-0.066215	-0.804276	-0.251321	0.112125	-0.245848	-0.591149	0.166699	-0.749876	0	0
38298	9.304894	-0.269973	2.563723	0.144168	-0.011088	-0.010212	-0.804121	-0.251930	0.110710	-0.245128	-0.591602	0.165596	-0.749998	0	0
38299	9.474354	-0.424237	2.577036	0.126311	0.041660	-0.024397	-0.804269	-0.251330	0.111276	-0.244691	-0.591632	0.164432	-0.750373	0	0
38300	9.493713	-0.433956	2.564882	0.098689	0.056380	-0.070116	-0.802147	-0.252549	0.111812	-0.244798	-0.591565	0.163148	-0.750671	0	0
38301	9.541969	-0.311497	2.513940	0.083929	0.071003	-0.098218	-0.802157	-0.251654	0.112657	-0.245210	-0.591390	0.161797	-0.750967	0	0
38302	9.493532	-0.273759	2.822010	0.027919	0.164040	-0.112513	-0.802531	-0.255830	0.108153	-0.246228	-0.590407	0.160530	-0.751679	0	0
38303	9.345964	-0.231016	2.661967	0.007496	0.149683	-0.144125	-0.801950	-0.258214	0.107305	-0.247560	-0.589524	0.159291	-0.752199	0	0
38304	9.154903	-0.251976	2.747529	-0.034488	0.146425	-0.140725	-0.802623	-0.259421	0.103642	-0.249127	-0.588559	0.158368	-0.752631	0	0
38305	9.043631	-0.232889	2.681007	-0.065891	0.121274	-0.161827	-0.801599	-0.262426	0.100808	-0.250975	-0.587730	0.157649	-0.752816	0	0
38306	9.087255	-0.312889	2.584582	-0.096212	0.110610	-0.182963	-0.799868	-0.264710	0.097676	-0.253165	-0.586941	0.157031	-0.752828	0	0
38307	9.145389	-0.390478	2.492858	-0.142855	0.096457	-0.186582	-0.800117	-0.267837	0.094864	-0.255605	-0.586137	0.156813	-0.752675	0	0
38308	9.346210	-0.467576	2.539540	-0.158561	0.075691	-0.188361	-0.798394	-0.270552	0.092866	-0.258143	-0.585454	0.156719	-0.752360	0	0
38309	9.377605	-0.419472	2.539271	-0.196165	0.053313	-0.183144	-0.797781	-0.276361	0.089485	-0.260793	-0.584826	0.157037	-0.751868	0	0
38310	9.464558	-0.296961	2.509685	-0.201634	0.060611	-0.182254	-0.796772	-0.279200	0.088349	-0.263510	-0.584126	0.157339	-0.751401	0	0
38311	9.464474	-0.221793	2.615412	-0.211275	0.013509	-0.186587	-0.796040	-0.283366	0.086940	-0.266203	-0.583754	0.157859	-0.750631	0	0
38312	9.459480	-0.060770	2.557615	-0.242711	0.002866	-0.216443	-0.794880	-0.285779	0.084525	-0.269321	-0.583423	0.158420	-0.749658	0	0
38313	9.584963	0.221141	2.638213	-0.257737	-0.003373	-0.239214	-0.794289	-0.289500	0.082975	-0.272645	-0.583126	0.159026	-0.748559	0	0
38314	9.705602	0.501160	2.819829	-0.245124	0.008323	-0.246148	-0.791714	-0.293119	0.080968	-0.276001	-0.582780	0.159413	-0.747515	0	0
38315	9.642530	0.691209	2.772049	-0.236906	0.019155	-0.247851	-0.790266	-0.298927	0.079271	-0.279297	-0.582371	0.159747	-0.746537	0	0
38316	9.545564	0.915038	2.729298	-0.224158	0.097126	-0.211010	-0.789099	-0.302085	0.076294	-0.282404	-0.581351	0.159931	-0.746124	0	0
38317	9.496989	1.121869	2.671782	-0.231410	0.094482	-0.191666	-0.789062	-0.304486	0.072766	-0.285364	-0.580292	0.160336	-0.745735	0	0
38318	9.511347	1.262311	2.835053	-0.211456	0.060772	-0.156440	-0.788179	-0.308519	0.070222	-0.287927	-0.579481	0.160842	-0.745272	0	0
38319	9.506357	1.411806	2.878245	-0.211434	0.047181	-0.128305	-0.786458	-0.311085	0.068365	-0.290221	-0.578720	0.161594	-0.744810	0	0
38320	9.380417	1.580595	2.893453	-0.217153	0.010053	-0.108926	-0.785160	-0.313496	0.066373	-0.292377	-0.578186	0.162562	-0.744171	0	0
38321	9.293310	1.614443	2.896466	-0.151502	-0.028571	-0.075367	-0.784439	-0.314115	0.065090	-0.293809	-0.578071	0.163388	-0.743514	0	0
38322	9.201355	1.658073	2.928358	-0.155357	-0.041234	-0.084128	-0.784987	-0.316041	0.063551	-0.295337	-0.578054	0.164189	-0.742745	0	0
38323	9.104562	1.719892	2.746290	-0.162616	-0.046613	-0.077101	-0.785399	-0.316930	0.062429	-0.296820	-0.578038	0.165134	-0.741957	0	0
38324	9.102150	1.719483	2.664563	-0.140729	-0.028660	-0.101642	-0.784120	-0.319023	0.062559	-0.298412	-0.577997	0.165686	-0.741228	0	0
38325	9.225389	1.830217	2.697232	-0.141004	-0.041375	-0.112125	-0.782691	-0.321423	0.061838	-0.300040	-0.578059	0.166245	-0.740396	0	0
38326	9.375223	1.950591	2.739316	-0.130947	-0.052346	-0.087481	-0.782974	-0.321859	0.061986	-0.301429	-0.578194	0.166876	-0.739584	0	0
38327	9.525176	1.943800	2.868057	-0.095065	-0.043561	-0.055814	-0.782112	-0.322481	0.060701	-0.302374	-0.578313	0.167420	-0.738982	0	0
38328	9.443110	1.773058	2.883221	-0.065511	-0.047412	-0.020683	-0.780702	-0.322209	0.061243	-0.302899	-0.578496	0.167939	-0.738506	0	0
38329	9.433535	1.676649	2.859327	-0.099685	-0.016271	0.001987	-0.782521	-0.323669	0.059298	-0.303493	-0.578300	0.168763	-0.738228	0	0
38330	9.448102	1.623515	2.830412	-0.094153	-0.007250	-0.005044	-0.782666	-0.323368	0.059582	-0.304135	-0.578072	0.169461	-0.737982	0	0
38331	9.419118	1.580392	2.864319	-0.131391	-0.072288	-0.027000	-0.782519	-0.323820	0.059016	-0.305035	-0.578239	0.170517	-0.737237	0	0
38332	9.397273	1.666539	2.753812	-0.137028	-0.074066	-0.043661	-0.782230	-0.325451	0.059018	-0.306095	-0.578436	0.171512	-0.736411	0	0
38333	9.341667	1.647118	2.706149	-0.144243	-0.055860	-0.055994	-0.781379	-0.324882	0.058577	-0.307312	-0.578489	0.172439	-0.735646	0	0
38334	9.438332	1.737940	2.601985	-0.122484	-0.045176	-0.082253	-0.780812	-0.327691	0.059429	-0.308619	-0.578582	0.173013	-0.734890	0	0
38335	9.534963	1.848848	2.661295	-0.112354	-0.023484	-0.083982	-0.781082	-0.329909	0.058735	-0.309916	-0.578539	0.173438	-0.734278	0	0
38336	9.585736	1.858936	2.766704	-0.074994	-0.032862	-0.076858	-0.779655	-0.331718	0.058012	-0.310930	-0.578676	0.173658	-0.733689	0	0
38337	9.486564	1.866306	2.767422	-0.065983	-0.023861	-0.101421	-0.779359	-0.332182	0.056594	-0.312089	-0.578807	0.173637	-0.733098	0	0
38338	9.326891	1.916508	2.650739	-0.075993	-0.008346	-0.117252	-0.778790	-0.332933	0.056588	-0.313444	-0.578830	0.173551	-0.732522	0	0
38339	9.254243	2.012421	2.552616	-0.074850	0.019781	-0.117261	-0.777921	-0.335477	0.055170	-0.314849	-0.578638	0.173360	-0.732116	0	0
38340	9.239736	2.007640	2.555130	-0.061707	0.043278	-0.097956	-0.776349	-0.338618	0.054450	-0.316074	-0.578291	0.173122	-0.731919	0	0
38341	9.249515	1.901778	2.571975	-0.066914	0.041516	-0.069034	-0.777462	-0.340091	0.052777	-0.317120	-0.577879	0.173079	-0.731803	0	0
38342	9.324523	1.877275	2.508936	-0.059331	0.070480	-0.068178	-0.775621	-0.340572	0.052749	-0.318154	-0.577288	0.172906	-0.731861	0	0
38343	9.404346	1.863196	2.604535	-0.077349	0.081523	-0.047177	-0.775460	-0.341776	0.050912	-0.319172	-0.576510	0.172933	-0.732025	0	0
38344	9.421401	1.728881	2.710308	-0.055083	0.094056	-0.020849	-0.776717	-0.341477	0.048808	-0.319877	-0.575676	0.172927	-0.732374	0	0
38345	9.361010	1.652002	2.725237	-0.043722	0.124827	-0.008598	-0.776268	-0.341811	0.045972	-0.320494	-0.574619	0.172789	-0.732967	0	0
38346	9.317406	1.712716	2.816869	-0.045345	0.133031	0.014215	-0.775256	-0.343330	0.043981	-0.320960	-0.573467	0.172794	-0.733664	0	0
38347	9.302917	1.686388	2.843443	-0.010519	0.131848	0.031844	-0.776234	-0.341266	0.041724	-0.321104	-0.572392	0.172617	-0.734481	0	0
38348	9.312642	1.633589	2.879479	0.042673	0.160449	0.030165	-0.776064	-0.342482	0.038755	-0.320991	-0.571292	0.171976	-0.735537	0	0
38349	9.245046	1.499352	2.976253	0.055851	0.173067	0.059978	-0.777882	-0.341442	0.035809	-0.320620	-0.570075	0.171337	-0.736791	0	0
38350	9.022514	1.527676	2.799940	0.048678	0.187659	0.052925	-0.778573	-0.341890	0.033982	-0.320350	-0.568751	0.170694	-0.738080	0	0
38351	8.850668	1.661978	2.647213	0.047071	0.209469	0.057312	-0.778404	-0.339721	0.029866	-0.320110	-0.567237	0.169983	-0.739511	0	0
38352	8.882103	1.657784	2.779221	0.063373	0.180310	0.077570	-0.778808	-0.338561	0.027038	-0.319562	-0.565967	0.169394	-0.740856	0	0
38353	8.971555	1.696208	2.785749	0.050524	0.174962	0.078436	-0.779634	-0.337985	0.024077	-0.319086	-0.564679	0.168883	-0.742159	0	0
38354	8.966716	1.705421	2.701627	0.044108	0.158682	0.089854	-0.780176	-0.338593	0.021400	-0.318540	-0.563478	0.168592	-0.743372	0	0
38355	8.988467	1.719943	2.723095	0.023085	0.150690	0.096839	-0.782434	-0.336201	0.019729	-0.318042	-0.562248	0.168462	-0.744545	0	0
38356	8.983633	1.708422	2.824119	-0.013914	0.111972	0.080999	-0.780442	-0.335518	0.018278	-0.317783	-0.561227	0.168682	-0.745376	0	0
38357	8.973843	1.821750	2.855354	-0.063440	0.085165	0.088841	-0.779573	-0.335561	0.015858	-0.317720	-0.560221	0.169355	-0.746006	0	0
38358	9.051097	1.961479	2.895549	-0.091338	0.045460	0.079210	-0.780982	-0.332891	0.014172	-0.317808	-0.559448	0.170362	-0.746319	0	0
38359	9.263931	1.961672	2.994973	-0.069536	0.014421	0.105633	-0.783527	-0.332402	0.013645	-0.317536	-0.558920	0.171395	-0.746595	0	0
38360	9.491486	1.752483	3.113694	-0.041570	-0.041183	0.118010	-0.783243	-0.331672	0.013355	-0.316908	-0.558883	0.172523	-0.746629	0	0
38361	9.605360	1.552631	3.141877	-0.038791	-0.049390	0.121491	-0.784939	-0.331200	0.012814	-0.316238	-0.558899	0.173614	-0.746648	0	0
38362	9.583820	1.308014	3.324958	-0.040538	-0.051185	0.124055	-0.785248	-0.327335	0.014501	-0.315523	-0.558933	0.174786	-0.746652	0	0
38363	9.274563	0.985254	3.207267	-0.048204	-0.111002	0.114371	-0.785272	-0.326569	0.017045	-0.314851	-0.559389	0.176099	-0.746285	0	0
38364	9.008690	0.820916	3.007384	-0.080932	-0.117071	0.116010	-0.786819	-0.326697	0.015939	-0.314323	-0.559794	0.177748	-0.745813	0	0
38365	8.926422	0.854720	3.003149	-0.074046	-0.156142	0.107307	-0.787561	-0.325313	0.019624	-0.313765	-0.560515	0.179357	-0.745122	0	0
38366	9.047375	0.835329	3.011899	-0.059596	-0.181679	0.116149	-0.788999	-0.324520	0.022050	-0.312982	-0.561467	0.181037	-0.744327	0	0
38367	9.110328	0.763238	3.057178	-0.030425	-0.205510	0.134661	-0.788454	-0.324064	0.024303	-0.311884	-0.562637	0.182628	-0.743515	0	0
38368	9.163526	0.768423	3.145744	0.005238	-0.214868	0.156699	-0.789480	-0.320321	0.027134	-0.310380	-0.563956	0.184161	-0.742767	0	0
38369	9.158792	0.662680	3.181928	0.019765	-0.224065	0.151452	-0.791791	-0.319038	0.032261	-0.308836	-0.565382	0.185529	-0.741986	0	0
38370	9.076697	0.529852	3.076849	0.024468	-0.220475	0.151425	-0.791686	-0.317229	0.035930	-0.307242	-0.566806	0.186900	-0.741217	0	0
38371	9.110656	0.442547	2.961267	0.044479	-0.242429	0.156748	-0.792716	-0.314362	0.039614	-0.305479	-0.568425	0.188170	-0.740384	0	0
38372	9.420343	0.343437	2.971106	0.086402	-0.271840	0.177933	-0.793896	-0.312659	0.044720	-0.303237	-0.570359	0.189389	-0.739507	0	0
38373	9.880027	0.203334	3.011139	0.115374	-0.306613	0.184170	-0.795501	-0.310948	0.049834	-0.300738	-0.572605	0.190483	-0.738509	0	0
38374	10.303507	-0.018282	3.109205	0.155719	-0.316056	0.211439	-0.795130	-0.309124	0.055480	-0.297774	-0.574992	0.191521	-0.737587	0	0
38375	10.361875	-0.336264	3.089803	0.147109	-0.292402	0.229738	-0.797166	-0.307100	0.061306	-0.294771	-0.577125	0.192600	-0.736845	0	0
38376	10.137182	-0.572356	2.995466	0.087278	-0.261047	0.225979	-0.796809	-0.303197	0.067935	-0.292177	-0.578864	0.194045	-0.736136	0	0
38377	9.721113	-0.495860	2.767634	0.049812	-0.233500	0.182864	-0.799817	-0.301473	0.071514	-0.290183	-0.580355	0.195398	-0.735392	0	0
38378	9.483747	-0.135695	2.507009	0.056296	-0.188167	0.156583	-0.800572	-0.297573	0.075755	-0.288411	-0.581592	0.196451	-0.734831	0	0
38379	9.439973	0.102707	2.504730	0.091479	-0.112219	0.151363	-0.799744	-0.296385	0.077859	-0.286639	-0.582368	0.196966	-0.734773	0	0
38380	9.541690	-0.034457	2.547376	0.186985	-0.051310	0.151480	-0.799761	-0.294010	0.078981	-0.284423	-0.582975	0.196643	-0.735238	0	0
38381	9.696563	-0.111778	2.536690	0.199918	-0.033290	0.147963	-0.801066	-0.291442	0.081821	-0.282194	-0.583482	0.196116	-0.735836	0	0
38382	9.725513	-0.039546	2.546037	0.207540	0.010204	0.146189	-0.801233	-0.290230	0.084366	-0.280002	-0.583702	0.195426	-0.736681	0	0
38383	9.672333	-0.072954	2.589729	0.205845	0.037442	0.132098	-0.801817	-0.287547	0.085496	-0.277989	-0.583729	0.194564	-0.737650	0	0
38384	9.565802	0.042452	2.527903	0.212920	0.004734	0.142715	-0.803107	-0.284558	0.086353	-0.275776	-0.584005	0.193825	-0.738456	0	0
38385	9.391615	0.085998	2.519523	0.187263	0.007681	0.127736	-0.805390	-0.281251	0.087367	-0.273841	-0.584203	0.193157	-0.739195	0	0
38386	9.280327	0.124151	2.414517	0.164458	0.014224	0.119784	-0.805542	-0.282117	0.088930	-0.272100	-0.584313	0.192618	-0.739891	0	0
38387	9.115873	0.121188	2.257039	0.142414	0.072504	0.145101	-0.805530	-0.280073	0.086657	-0.270420	-0.583871	0.192206	-0.740962	0	0
38388	9.033721	0.041678	2.221639	0.155376	0.112317	0.117855	-0.806957	-0.277381	0.087093	-0.268933	-0.583229	0.191454	-0.742203	0	0
38389	9.106266	0.060564	2.168200	0.117101	0.118066	0.119519	-0.808087	-0.277360	0.086828	-0.267673	-0.582426	0.190958	-0.743415	0	0
38390	9.304626	0.017782	2.335085	0.107524	0.098153	0.091433	-0.808086	-0.275007	0.085828	-0.266633	-0.581806	0.190444	-0.744405	0	0
38391	9.469076	0.034572	2.369934	0.137987	0.054319	0.072265	-0.808507	-0.274414	0.085266	-0.265478	-0.581621	0.189689	-0.745156	0	0
38392	9.556185	-0.001695	2.364518	0.097781	0.054634	0.065142	-0.809635	-0.273219	0.084289	-0.264608	-0.581347	0.189211	-0.745800	0	0
38393	9.585167	0.036977	2.402743	0.103026	0.049138	0.046743	-0.809213	-0.271754	0.083992	-0.263834	-0.581154	0.188583	-0.746383	0	0
38394	9.643191	0.056418	2.455198	0.077251	0.048429	0.024750	-0.810052	-0.271455	0.082731	-0.263370	-0.580948	0.188038	-0.746845	0	0
38395	9.568199	0.066330	2.489397	0.070135	0.067556	0.028217	-0.809771	-0.271899	0.083153	-0.262959	-0.580565	0.187501	-0.747422	0	0
38396	9.396502	0.042303	2.449799	0.048302	0.071381	0.028149	-0.810043	-0.272202	0.081885	-0.262682	-0.580103	0.187133	-0.747971	0	0
38397	9.202961	0.099754	2.328548	0.011703	0.051738	0.035118	-0.809899	-0.272796	0.081886	-0.262527	-0.579672	0.187116	-0.748363	0	0
38398	9.120724	0.109070	2.242587	0.000866	0.051837	0.045624	-0.809882	-0.272523	0.079762	-0.262360	-0.579198	0.187256	-0.748754	0	0
38399	9.130405	0.104095	2.213669	-0.000223	0.033693	0.042134	-0.810021	-0.272377	0.079339	-0.262186	-0.578858	0.187418	-0.749037	0	0
38400	9.246578	0.031477	2.169603	0.004587	0.042717	0.057917	-0.811296	-0.271466	0.079214	-0.261884	-0.578440	0.187622	-0.749415	0	0
38401	9.314364	-0.033531	2.188395	0.009549	-0.002714	0.040422	-0.811440	-0.272344	0.079786	-0.261595	-0.578403	0.187799	-0.749500	0	0
38402	9.297361	0.045531	2.106709	0.003927	-0.015373	0.037814	-0.811432	-0.272500	0.078938	-0.261346	-0.578453	0.188050	-0.749485	0	0
38403	9.299758	0.064982	2.145144	-0.010912	-0.031587	0.029028	-0.811728	-0.272184	0.080356	-0.261205	-0.578602	0.188392	-0.749333	0	0
38404	9.072417	0.064471	1.978507	-0.003734	-0.037083	0.010619	-0.811157	-0.274704	0.080641	-0.261163	-0.578846	0.188600	-0.749107	0	0
38405	8.932162	0.051696	1.792009	-0.014204	0.026521	-0.007043	-0.810309	-0.273247	0.080338	-0.261419	-0.578620	0.188609	-0.749190	0	0
38406	9.094141	0.123719	1.797979	0.000645	0.092612	-0.040416	-0.810721	-0.274580	0.079218	-0.261968	-0.578003	0.188142	-0.749592	0	0
38407	9.372276	0.117198	2.017146	0.020066	0.040701	-0.055218	-0.810575	-0.276648	0.079508	-0.262411	-0.577853	0.187582	-0.749693	0	0
38408	9.440115	0.006022	1.951825	0.048469	-0.037600	-0.079644	-0.810987	-0.277538	0.078386	-0.262741	-0.578408	0.186876	-0.749326	0	0
38409	9.933462	0.045168	2.217468	0.057577	-0.006869	-0.096315	-0.809282	-0.280230	0.078511	-0.263182	-0.578790	0.185925	-0.749112	0	0
38410	9.802897	-0.020716	2.482945	0.034471	-0.104676	-0.135761	-0.809288	-0.283165	0.080364	-0.263891	-0.579913	0.185177	-0.748179	0	0
38411	9.836813	-0.055636	2.251915	0.089349	-0.092445	-0.145301	-0.807606	-0.286563	0.083606	-0.264351	-0.581110	0.183932	-0.747395	0	0
38412	10.032597	0.028610	2.781761	0.117454	-0.179788	-0.160900	-0.806193	-0.290415	0.085297	-0.264627	-0.583053	0.182616	-0.746105	0	0
38413	9.667334	0.063453	2.902210	0.113473	-0.197864	-0.180199	-0.804664	-0.293944	0.089816	-0.265010	-0.585157	0.181264	-0.744650	0	0
38414	9.565658	0.155068	2.898070	0.117675	-0.141616	-0.167956	-0.804535	-0.298933	0.093231	-0.265399	-0.586822	0.179800	-0.743556	0	0
38415	9.442002	0.472249	2.740033	0.136111	-0.168997	-0.216062	-0.804117	-0.303789	0.095793	-0.265965	-0.588825	0.177989	-0.742204	0	0
38416	9.555372	0.784821	2.690864	0.153391	-0.147370	-0.227373	-0.801029	-0.308087	0.100430	-0.266571	-0.590725	0.175922	-0.740969	0	0
38417	9.850286	0.939097	2.813606	0.202082	-0.176841	-0.251744	-0.800195	-0.313088	0.104117	-0.266997	-0.593010	0.173425	-0.739578	0	0
38418	9.937352	0.950642	2.740833	0.216619	-0.198746	-0.237632	-0.798238	-0.316629	0.108346	-0.267209	-0.595462	0.170964	-0.738103	0	0
38419	9.952083	0.736080	2.688006	0.211207	-0.239532	-0.201665	-0.796857	-0.320881	0.114002	-0.267098	-0.598131	0.168857	-0.736468	0	0
38420	9.995710	0.644528	2.687762	0.125333	-0.263332	-0.190453	-0.795323	-0.325740	0.118526	-0.267395	-0.600717	0.167521	-0.734558	0	0
38421	9.922915	0.889649	2.577497	0.059961	-0.231922	-0.170405	-0.791827	-0.328260	0.124423	-0.267967	-0.602859	0.166688	-0.732782	0	0
38422	9.763210	0.959815	2.600245	0.055246	-0.164697	-0.145042	-0.791266	-0.331208	0.126124	-0.268505	-0.604450	0.165867	-0.731460	0	0
38423	9.518910	0.976898	2.575569	0.022932	-0.119025	-0.129386	-0.789019	-0.333881	0.129212	-0.269188	-0.605588	0.165245	-0.730407	0	0
38424	9.429404	1.000597	2.475224	0.007132	-0.078947	-0.097879	-0.787320	-0.337153	0.130331	-0.269816	-0.606340	0.164833	-0.729644	0	0
38425	9.492223	1.065605	2.493947	-0.014721	-0.080580	-0.083870	-0.786768	-0.339207	0.132736	-0.270459	-0.607018	0.164655	-0.728883	0	0
38426	9.663923	1.091784	2.483054	-0.002533	-0.053469	-0.069823	-0.786488	-0.340534	0.133586	-0.270977	-0.607511	0.164409	-0.728334	0	0
38427	9.683316	1.048383	2.475734	0.002132	-0.044436	-0.069833	-0.784232	-0.342335	0.135255	-0.271477	-0.607945	0.164093	-0.727857	0	0
38428	9.758314	1.049502	2.241971	0.002806	0.009085	-0.051464	-0.784222	-0.345731	0.135411	-0.271936	-0.607966	0.163754	-0.727745	0	0
38429	9.763215	0.977729	2.333356	0.023970	0.033412	-0.057608	-0.782794	-0.347100	0.134403	-0.272343	-0.607871	0.163140	-0.727810	0	0
38430	9.608513	0.893161	2.228768	-0.008226	0.071812	-0.027923	-0.781928	-0.348905	0.132982	-0.272800	-0.607366	0.162855	-0.728124	0	0
38431	9.482709	0.931602	2.176761	-0.021493	0.110052	-0.017467	-0.782626	-0.348609	0.131718	-0.273316	-0.606523	0.162606	-0.728689	0	0
38432	9.458467	0.977879	2.275476	-0.039976	0.102947	-0.031534	-0.782885	-0.350840	0.129751	-0.274037	-0.605710	0.162440	-0.729131	0	0
38433	9.451099	1.086437	2.316314	-0.105932	0.103485	-0.052727	-0.782009	-0.352805	0.127198	-0.275312	-0.604738	0.162609	-0.729420	0	0
38434	9.404953	1.274538	2.364583	-0.133616	0.100087	-0.072928	-0.781984	-0.355485	0.125228	-0.276898	-0.603752	0.162885	-0.729574	0	0
38435	9.414483	1.428098	2.263409	-0.146599	0.094741	-0.086074	-0.779969	-0.357188	0.121806	-0.278648	-0.602781	0.163169	-0.729648	0	0
38436	9.467610	1.496352	2.445690	-0.121711	0.125401	-0.077263	-0.778957	-0.358559	0.119814	-0.280232	-0.601647	0.163258	-0.729957	0	0
38437	9.458143	1.289268	2.436311	-0.126103	0.150830	-0.096665	-0.778640	-0.360373	0.116421	-0.282028	-0.600334	0.163167	-0.730367	0	0
38438	9.378454	1.159536	2.468254	-0.138762	0.155478	-0.094983	-0.777337	-0.364851	0.114579	-0.283892	-0.598955	0.163190	-0.730772	0	0
38439	9.231007	1.072755	2.404487	-0.142492	0.136463	-0.094115	-0.777999	-0.366365	0.109785	-0.285743	-0.597689	0.163271	-0.731069	0	0
38440	9.218809	1.183182	2.337166	-0.146160	0.132868	-0.087947	-0.775841	-0.370426	0.107079	-0.287563	-0.596436	0.163455	-0.731337	0	0
38441	9.216332	1.241003	2.344350	-0.151741	0.131098	-0.094965	-0.776247	-0.371177	0.105108	-0.289464	-0.595178	0.163611	-0.731577	0	0
38442	9.247725	1.289217	2.365720	-0.148342	0.107475	-0.096668	-0.774934	-0.373018	0.101132	-0.291309	-0.594114	0.163825	-0.731662	0	0
38443	9.264686	1.260252	2.356003	-0.139078	0.096518	-0.070312	-0.774618	-0.376451	0.098453	-0.292897	-0.593099	0.164132	-0.731782	0	0
38444	9.267076	1.279970	2.447331	-0.137321	0.074740	-0.050970	-0.773597	-0.379599	0.096044	-0.294298	-0.592225	0.164640	-0.731814	0	0
38445	9.216342	1.226812	2.394851	-0.122765	0.061918	-0.049178	-0.772876	-0.381103	0.094907	-0.295577	-0.591473	0.165052	-0.731814	0	0
38446	9.042205	1.222098	2.364872	-0.124549	0.050160	-0.035133	-0.771726	-0.382620	0.093338	-0.296738	-0.590789	0.165627	-0.731767	0	0
38447	8.935662	1.356316	2.214072	-0.126433	0.036577	-0.026310	-0.771995	-0.383662	0.092073	-0.297829	-0.590171	0.166274	-0.731675	0	0
38448	8.974217	1.500676	2.206460	-0.091675	0.027231	0.001905	-0.770844	-0.386062	0.090791	-0.298491	-0.589688	0.166899	-0.731653	0	0
38449	9.037039	1.563288	2.227588	-0.019206	0.034819	0.043330	-0.769992	-0.385789	0.090351	-0.298438	-0.589285	0.167175	-0.731936	0	0
38450	9.170170	1.452731	2.303642	0.043118	0.016167	0.091744	-0.770414	-0.384607	0.089504	-0.297629	-0.589134	0.167375	-0.732341	0	0
38451	9.641879	1.384569	2.290634	0.124436	-0.001785	0.121797	-0.771137	-0.383838	0.091069	-0.296095	-0.589295	0.167169	-0.732880	0	0
38452	10.038743	1.127237	2.937098	0.192277	-0.113043	0.176446	-0.771171	-0.382764	0.094744	-0.293572	-0.590387	0.167161	-0.733018	0	0
38453	9.809536	0.563990	2.895955	0.131139	-0.161533	0.190254	-0.772627	-0.380329	0.098720	-0.291226	-0.591618	0.167779	-0.732820	0	0
38454	9.405848	0.333489	2.903900	-0.013355	-0.173033	0.149484	-0.773640	-0.379250	0.100996	-0.290007	-0.592588	0.169287	-0.732173	0	0
38455	8.955876	0.485064	2.277145	-0.130152	-0.161176	0.122900	-0.773525	-0.379072	0.104107	-0.289696	-0.593163	0.171420	-0.731333	0	0
38456	9.178225	0.664670	2.150352	-0.142521	-0.122978	0.142183	-0.774391	-0.377269	0.105387	-0.289374	-0.593399	0.173681	-0.730736	0	0
38457	9.613758	0.449841	2.642625	-0.094946	-0.160574	0.205478	-0.774688	-0.376067	0.106660	-0.288246	-0.593921	0.176045	-0.730192	0	0
38458	9.790699	0.080687	2.535846	-0.113046	-0.157746	0.196571	-0.776415	-0.374231	0.109369	-0.287291	-0.594393	0.178513	-0.729585	0	0
38459	9.720501	0.140762	2.493032	-0.190794	-0.133528	0.152490	-0.776705	-0.370978	0.109077	-0.287159	-0.594528	0.181186	-0.728867	0	0
38460	9.720347	0.294858	2.495312	-0.187765	-0.079106	0.140180	-0.778688	-0.371525	0.109394	-0.287193	-0.594305	0.183633	-0.728424	0	0
38461	9.921178	0.208191	2.554023	-0.160865	-0.030347	0.140165	-0.776569	-0.369356	0.109067	-0.287156	-0.593789	0.185719	-0.728330	0	0
38462	10.160835	-0.010696	2.663046	-0.108597	0.007300	0.122640	-0.777129	-0.370529	0.108799	-0.287004	-0.593191	0.187235	-0.728489	0	0
38463	10.320846	-0.404803	2.854540	-0.090713	-0.038247	0.109480	-0.777543	-0.368621	0.106816	-0.286753	-0.592988	0.188654	-0.728387	0	0
38464	10.122740	-0.626296	2.798466	-0.109348	-0.087091	0.096274	-0.778115	-0.368161	0.107389	-0.286615	-0.593122	0.190286	-0.727907	0	0
38465	9.904983	-0.533047	2.607639	-0.132380	0.011110	0.074174	-0.778535	-0.367570	0.106545	-0.286956	-0.592505	0.191664	-0.727914	0	0
38466	9.764570	-0.391496	2.469101	-0.131271	0.046499	0.062756	-0.778819	-0.365944	0.106118	-0.287440	-0.591666	0.192869	-0.728087	0	0
38467	9.662847	-0.244884	2.390384	-0.130414	0.064643	0.041709	-0.778087	-0.366284	0.103277	-0.288103	-0.590725	0.193891	-0.728317	0	0
38468	9.556350	-0.160958	2.292519	-0.083171	0.070602	0.008487	-0.778494	-0.366592	0.101304	-0.288746	-0.589952	0.194356	-0.728566	0	0
38469	9.512779	-0.122590	2.249529	-0.039299	0.097459	-0.012495	-0.778035	-0.368557	0.097909	-0.289325	-0.589139	0.194303	-0.729008	0	0
38470	9.503202	-0.223524	2.283341	-0.014577	0.114491	-0.026525	-0.778297	-0.369902	0.095938	-0.289904	-0.588310	0.193936	-0.729545	0	0
38471	9.498325	-0.182685	2.264109	-0.033959	0.106476	-0.042346	-0.777720	-0.370811	0.094942	-0.290682	-0.587504	0.193647	-0.729962	0	0
38472	9.454686	-0.085905	2.346094	-0.061821	0.093996	-0.079233	-0.777137	-0.371138	0.093094	-0.291879	-0.586789	0.193370	-0.730132	0	0
38473	9.357956	-0.102639	2.342006	-0.072584	0.110430	-0.075777	-0.774282	-0.372993	0.090791	-0.293132	-0.585904	0.193158	-0.730397	0	0
38474	9.324122	-0.129120	2.332658	-0.063326	0.143015	-0.096866	-0.777070	-0.374460	0.086315	-0.294561	-0.584857	0.192646	-0.730796	0	0
38475	9.343488	-0.150502	2.395045	-0.075659	0.195749	-0.096970	-0.774762	-0.376622	0.081900	-0.296145	-0.583378	0.192084	-0.731486	0	0
38476	9.377365	-0.174191	2.481370	-0.083098	0.188547	-0.104006	-0.775292	-0.378568	0.078379	-0.297827	-0.581948	0.191539	-0.732085	0	0
38477	9.321715	-0.159299	2.553893	-0.098171	0.157818	-0.125940	-0.773555	-0.381006	0.074682	-0.299675	-0.580729	0.191089	-0.732417	0	0
38478	9.241945	-0.202686	2.520851	-0.100123	0.145132	-0.132962	-0.772954	-0.383122	0.071285	-0.301581	-0.579615	0.190627	-0.732637	0	0
38479	9.237103	-0.197888	2.516074	-0.095057	0.123299	-0.160124	-0.771786	-0.385251	0.067737	-0.303588	-0.578719	0.190062	-0.732663	0	0
38480	9.314451	-0.149779	2.529896	-0.092115	0.048855	-0.163517	-0.769483	-0.388878	0.064460	-0.305486	-0.578387	0.189654	-0.732242	0	0
38481	9.300013	-0.212961	2.409839	-0.085263	-0.022891	-0.151135	-0.768470	-0.390986	0.062613	-0.307087	-0.578571	0.189519	-0.731461	0	0
38482	9.179246	-0.376690	2.372386	-0.094993	0.135984	-0.183001	-0.767031	-0.393253	0.060618	-0.309305	-0.577626	0.188748	-0.731473	0	0
38483	9.213017	-0.294373	2.473052	-0.135399	0.129961	-0.197111	-0.766703	-0.397729	0.056953	-0.311813	-0.576619	0.188249	-0.731331	0	0
38484	9.203209	-0.159608	2.458588	-0.120846	0.118057	-0.182986	-0.764401	-0.401355	0.053818	-0.314142	-0.575718	0.187721	-0.731180	0	0
38485	9.217738	-0.178769	2.482540	-0.120950	0.092655	-0.168917	-0.762788	-0.403812	0.048000	-0.316282	-0.574969	0.187400	-0.730929	0	0
38486	9.145191	-0.193034	2.497508	-0.122223	0.038232	-0.156571	-0.763059	-0.405294	0.047021	-0.318273	-0.574592	0.187283	-0.730392	0	0
38487	9.004921	-0.211770	2.561059	-0.114462	0.000067	-0.172309	-0.760195	-0.408337	0.044157	-0.320219	-0.574543	0.187192	-0.729602	0	0
38488	8.946915	-0.241314	2.414846	-0.167134	0.040416	-0.190045	-0.758466	-0.411206	0.041594	-0.322713	-0.574063	0.187201	-0.728878	0	0
38489	9.135423	-0.087766	2.362854	-0.246941	0.059173	-0.248132	-0.758011	-0.414197	0.039052	-0.326074	-0.573292	0.187455	-0.727924	0	0
38490	9.432713	0.100674	2.576913	-0.278067	-0.015008	-0.269118	-0.756685	-0.419145	0.034665	-0.329668	-0.572990	0.187995	-0.726401	0	0
38491	9.551077	0.227146	2.864458	-0.321084	-0.093607	-0.291906	-0.752827	-0.423242	0.031789	-0.333471	-0.573152	0.189036	-0.724264	0	0
38492	9.724868	0.583086	2.838855	-0.364870	-0.059685	-0.300734	-0.751230	-0.427151	0.028384	-0.337696	-0.572925	0.190163	-0.722189	0	0
38493	9.821227	0.970584	2.842644	-0.372836	-0.092295	-0.321671	-0.749353	-0.431503	0.025541	-0.341996	-0.572935	0.191397	-0.719827	0	0
38494	9.729024	1.275851	2.718047	-0.330579	-0.090791	-0.276740	-0.747056	-0.435562	0.023257	-0.345777	-0.572977	0.192510	-0.717688	0	0
38495	9.779748	1.338687	2.780136	-0.215346	-0.095348	-0.237830	-0.744768	-0.438729	0.021535	-0.348554	-0.573369	0.193094	-0.715872	0	0
38496	9.699876	1.378322	2.977838	-0.179745	-0.109219	-0.214030	-0.743610	-0.442758	0.019977	-0.350976	-0.573930	0.193545	-0.714116	0	0
38497	9.641783	1.440010	2.781061	-0.152988	-0.113054	-0.178841	-0.741627	-0.444271	0.020376	-0.352936	-0.574541	0.194076	-0.712512	0	0
38498	9.653645	1.662070	2.896199	-0.178613	-0.100128	-0.182375	-0.740337	-0.445790	0.018946	-0.355137	-0.574970	0.194664	-0.710910	0	0
38499	9.563802	2.011518	2.939847	-0.162433	-0.102961	-0.187514	-0.740044	-0.449633	0.019241	-0.357231	-0.575484	0.195169	-0.709305	0	0
38500	9.418400	2.302492	2.830076	-0.140298	-0.091311	-0.159324	-0.737341	-0.451178	0.018071	-0.359060	-0.575933	0.195584	-0.707901	0	0
38501	9.319112	2.432211	2.744142	-0.116537	-0.096027	-0.146944	-0.735492	-0.452258	0.017338	-0.360618	-0.576474	0.195962	-0.706563	0	0
38502	9.427948	2.443675	2.661592	-0.061567	-0.091041	-0.128382	-0.735214	-0.452993	0.018185	-0.361772	-0.577140	0.195995	-0.705419	0	0
38503	9.568413	2.253705	2.747275	-0.016192	-0.073256	-0.074811	-0.732657	-0.455116	0.017870	-0.362290	-0.577735	0.195990	-0.704667	0	0
38504	9.532380	1.996707	2.858344	-0.031539	-0.078567	-0.060868	-0.736054	-0.455047	0.017925	-0.362819	-0.578287	0.196156	-0.703896	0	0
38505	9.254325	1.926004	2.603176	-0.093269	-0.047197	-0.069854	-0.734090	-0.454771	0.019873	-0.363802	-0.578406	0.196622	-0.703160	0	0
38506	9.244403	2.198989	2.307300	-0.138611	-0.005088	-0.071696	-0.733368	-0.456716	0.018879	-0.365168	-0.578072	0.197210	-0.702562	0	0
38507	9.357879	2.382862	2.517897	-0.158817	-0.023055	-0.047105	-0.732628	-0.457507	0.015332	-0.366420	-0.577734	0.198175	-0.701916	0	0
38508	9.428159	2.238643	2.584821	-0.133142	-0.023270	-0.038303	-0.732624	-0.456336	0.014337	-0.367483	-0.577479	0.198984	-0.701342	0	0
38509	9.452402	2.176338	2.649610	-0.102096	-0.001759	-0.061089	-0.731042	-0.459342	0.012484	-0.368551	-0.577223	0.199385	-0.700877	0	0
38510	9.379866	2.147883	2.715079	-0.104734	0.012792	-0.064636	-0.732305	-0.459919	0.011375	-0.369706	-0.576869	0.199710	-0.700468	0	0
38511	9.249310	2.095062	2.706458	-0.129360	0.018447	-0.073495	-0.730303	-0.459838	0.008936	-0.371061	-0.576393	0.200150	-0.700018	0	0
38512	9.138103	2.046858	2.664033	-0.129204	0.027530	-0.070011	-0.729721	-0.461636	0.007661	-0.372423	-0.575853	0.200560	-0.699621	0	0
38513	9.022125	1.935834	2.576013	-0.150763	0.038610	-0.050801	-0.728845	-0.461686	0.004534	-0.373784	-0.575106	0.201200	-0.699326	0	0
38514	8.944825	1.846420	2.487692	-0.130477	0.043894	-0.041130	-0.727542	-0.462044	0.001118	-0.374983	-0.574386	0.201724	-0.699125	0	0
38515	9.007714	1.848395	2.419912	-0.135259	0.093847	-0.010487	-0.728238	-0.462045	-0.000286	-0.376085	-0.573226	0.202276	-0.699326	0	0
38516	9.089939	1.846544	2.553952	-0.109662	0.087291	0.007133	-0.727507	-0.463119	-0.002699	-0.376912	-0.572181	0.202767	-0.699594	0	0
38517	9.089993	1.795840	2.525141	-0.124124	0.096482	0.010584	-0.729175	-0.462093	-0.006638	-0.377808	-0.570998	0.203349	-0.699908	0	0
38518	9.128728	1.761894	2.488822	-0.101837	0.132593	0.015849	-0.728868	-0.462277	-0.009473	-0.378621	-0.569645	0.203664	-0.700480	0	0
38519	9.157770	1.738127	2.558353	-0.095414	0.136170	0.017609	-0.729406	-0.462006	-0.012861	-0.379384	-0.568275	0.203932	-0.701101	0	0
38520	9.201309	1.731082	2.606126	-0.076210	0.136920	0.022918	-0.729657	-0.463218	-0.016248	-0.380009	-0.566971	0.204090	-0.701772	0	0
38521	9.254515	1.729008	2.687485	-0.051461	0.143979	0.031743	-0.729363	-0.462060	-0.017956	-0.380439	-0.565681	0.204098	-0.702578	0	0
38522	9.322169	1.796392	2.701361	-0.034267	0.121153	0.043240	-0.728488	-0.461522	-0.021227	-0.380650	-0.564603	0.204136	-0.703319	0	0
38523	9.382540	1.874436	2.917241	-0.020128	0.079302	0.044223	-0.729034	-0.460654	-0.024052	-0.380683	-0.563859	0.204236	-0.703868	0	0
38524	9.297892	1.874270	2.860157	0.003666	0.070046	0.058331	-0.731007	-0.460330	-0.025153	-0.380470	-0.563253	0.204287	-0.704454	0	0
38525	9.220551	1.821225	2.822297	0.003614	0.053719	0.063602	-0.732423	-0.459122	-0.025418	-0.380183	-0.562738	0.204424	-0.704981	0	0
38526	9.118988	1.811042	2.683599	0.000424	0.086424	0.078468	-0.732137	-0.456630	-0.026707	-0.379877	-0.561962	0.204547	-0.705728	0	0
38527	9.034350	1.796602	2.660187	0.020833	0.102609	0.098673	-0.732390	-0.456222	-0.030526	-0.379346	-0.561095	0.204571	-0.706696	0	0
38528	9.024774	1.700241	2.645909	0.012014	0.117205	0.114405	-0.732384	-0.454317	-0.031949	-0.378788	-0.560069	0.204701	-0.707771	0	0
38529	8.932882	1.692548	2.526373	-0.021548	0.102981	0.149442	-0.735080	-0.452339	-0.031772	-0.378135	-0.558932	0.205305	-0.708843	0	0
38530	8.795033	1.675924	2.532203	-0.013498	0.074803	0.156509	-0.735209	-0.448821	-0.034615	-0.377330	-0.558020	0.206008	-0.709786	0	0
38531	8.809531	1.717638	2.214699	-0.002202	0.074708	0.189902	-0.737752	-0.447008	-0.035713	-0.376222	-0.557071	0.206806	-0.710887	0	0
38532	9.227854	1.768539	2.879989	-0.011663	0.015819	0.244376	-0.739158	-0.445079	-0.037538	-0.374665	-0.556398	0.208212	-0.711826	0	0
38533	9.394912	1.579233	3.104924	0.047966	-0.082676	0.271803	-0.741457	-0.440281	-0.035257	-0.372366	-0.556579	0.209693	-0.712455	0	0
38534	9.472651	1.230385	3.176769	0.124462	-0.170411	0.324665	-0.743608	-0.436964	-0.033114	-0.369082	-0.557563	0.211268	-0.712929	0	0
38535	9.308609	0.806680	3.135036	0.084702	-0.184586	0.358701	-0.748747	-0.431213	-0.029941	-0.365737	-0.558410	0.213344	-0.713372	0	0
38536	9.120161	0.604313	3.054832	-0.024368	-0.149197	0.360094	-0.750055	-0.425258	-0.028106	-0.363062	-0.558605	0.216091	-0.713758	0	0
38537	9.091150	0.612725	2.804993	-0.069862	-0.150644	0.370524	-0.753484	-0.420144	-0.026090	-0.360555	-0.558603	0.219207	-0.714080	0	0
38538	9.248466	0.497656	2.948193	-0.060835	-0.161622	0.369655	-0.757469	-0.416210	-0.024910	-0.357978	-0.558716	0.222306	-0.714331	0	0
38539	9.473563	0.326990	3.066902	-0.062377	-0.156178	0.395055	-0.761756	-0.408124	-0.022893	-0.355229	-0.558707	0.225519	-0.714703	0	0
38540	9.739737	0.213039	2.985709	-0.117763	-0.179384	0.337017	-0.764169	-0.402769	-0.024009	-0.353148	-0.558800	0.228896	-0.714588	0	0
38541	9.841322	0.210590	3.006607	-0.152936	-0.180947	0.280774	-0.766755	-0.398548	-0.021013	-0.351654	-0.558889	0.232201	-0.714189	0	0
38542	9.984115	0.121176	2.981594	-0.166790	-0.055648	0.234929	-0.769314	-0.394067	-0.021274	-0.350851	-0.558147	0.234914	-0.714276	0	0
38543	10.107544	0.034854	3.086550	-0.197309	0.003523	0.123311	-0.769023	-0.391435	-0.023271	-0.351151	-0.557121	0.237006	-0.714239	0	0
38544	10.010797	0.039583	3.041572	-0.215246	0.002735	0.048676	-0.770419	-0.390547	-0.025799	-0.352083	-0.556224	0.238819	-0.713875	0	0
38545	9.938265	0.015360	2.991632	-0.180834	-0.006630	0.020681	-0.770265	-0.389389	-0.027788	-0.352995	-0.555567	0.240257	-0.713454	0	0
38546	9.885197	-0.124418	2.948857	-0.149550	-0.001437	0.034754	-0.770969	-0.389086	-0.028343	-0.353648	-0.554961	0.241536	-0.713170	0	0
38547	9.865929	-0.201674	2.900975	-0.120499	0.000123	0.006721	-0.770393	-0.388668	-0.029628	-0.354337	-0.554500	0.242444	-0.712879	0	0
38548	9.846521	-0.148412	2.953968	-0.113109	0.038171	-0.017871	-0.770967	-0.386880	-0.029343	-0.355255	-0.553866	0.243029	-0.712715	0	0
38549	9.706116	-0.023131	2.930849	-0.105918	0.043569	-0.031874	-0.771223	-0.387939	-0.032165	-0.356241	-0.553239	0.243466	-0.712561	0	0
38550	9.449669	0.049235	2.884578	-0.091193	0.067066	-0.042389	-0.769510	-0.389611	-0.033318	-0.357284	-0.552535	0.243656	-0.712520	0	0
38551	9.144800	0.178896	2.728018	-0.102118	0.069001	-0.042392	-0.769616	-0.390389	-0.037275	-0.358384	-0.551763	0.243918	-0.712476	0	0
38552	8.900406	0.298982	2.599874	-0.120442	0.080056	-0.062609	-0.767911	-0.389991	-0.038295	-0.359761	-0.550909	0.244157	-0.712361	0	0
38553	8.839902	0.342045	2.528153	-0.103978	0.070857	-0.049384	-0.770152	-0.390269	-0.040946	-0.360924	-0.550132	0.244385	-0.712295	0	0
38554	8.917384	0.255330	2.542084	-0.100514	0.074433	-0.080114	-0.767447	-0.391521	-0.042400	-0.362301	-0.549430	0.244405	-0.712131	0	0
38555	9.091656	0.122982	2.605834	-0.074675	0.094169	-0.070454	-0.766576	-0.392449	-0.044674	-0.363507	-0.548643	0.244225	-0.712185	0	0
38556	9.314239	0.044014	2.765358	-0.093111	0.083408	-0.077520	-0.766406	-0.392341	-0.048074	-0.364845	-0.547895	0.244173	-0.712094	0	0
38557	9.411069	-0.051728	2.904176	-0.100545	0.063501	-0.072271	-0.765406	-0.393550	-0.048792	-0.366128	-0.547234	0.244280	-0.711907	0	0
38558	9.449765	-0.049378	2.903892	-0.095240	0.050745	-0.079260	-0.764675	-0.394771	-0.051063	-0.367409	-0.546713	0.244352	-0.711623	0	0
38559	9.469034	0.025603	2.978222	-0.099018	0.041707	-0.077485	-0.764363	-0.395696	-0.054178	-0.368664	-0.546224	0.244501	-0.711299	0	0
38560	9.439967	0.064398	3.024084	-0.088392	-0.000112	-0.069499	-0.764913	-0.396294	-0.055864	-0.369713	-0.546064	0.244764	-0.710787	0	0
38561	9.389184	0.054867	3.029271	-0.103206	-0.014509	-0.080929	-0.764067	-0.396896	-0.055309	-0.370876	-0.545965	0.245131	-0.710130	0	0
38562	9.309348	0.083343	2.924043	-0.110692	-0.045294	-0.073879	-0.763212	-0.397215	-0.055888	-0.371964	-0.546052	0.245694	-0.709299	0	0
38563	9.164208	0.111916	2.819293	-0.093438	0.038066	-0.065166	-0.763487	-0.398691	-0.056302	-0.373089	-0.545576	0.245882	-0.709009	0	0
38564	9.241635	0.064705	3.027937	-0.087261	0.126039	-0.067034	-0.762608	-0.398452	-0.059996	-0.374420	-0.544516	0.245678	-0.709193	0	0
38565	9.202958	0.045369	3.001788	-0.083976	0.096061	-0.082789	-0.762307	-0.399069	-0.061838	-0.375758	-0.543704	0.245487	-0.709174	0	0
38566	9.149710	0.083944	2.997338	-0.093312	0.065295	-0.073988	-0.760729	-0.399863	-0.064125	-0.377020	-0.543067	0.245514	-0.708983	0	0
38567	9.086794	0.117574	2.964110	-0.088177	0.012634	-0.059860	-0.759597	-0.401358	-0.063571	-0.378012	-0.542772	0.245792	-0.708584	0	0
38568	8.997357	0.073692	2.830160	-0.095808	-0.034489	-0.058950	-0.760569	-0.400331	-0.066106	-0.378934	-0.542794	0.246294	-0.707900	0	0
38569	8.859578	0.005490	2.634072	-0.111032	-0.007141	-0.065183	-0.761556	-0.401052	-0.066370	-0.380036	-0.542565	0.246781	-0.707315	0	0
38570	8.932166	-0.032532	2.753786	-0.137484	-0.000576	-0.067019	-0.759135	-0.401561	-0.067964	-0.381324	-0.542207	0.247404	-0.706679	0	0
38571	8.995013	0.017242	2.616243	-0.145092	-0.028662	-0.075759	-0.758849	-0.401570	-0.068252	-0.382628	-0.542024	0.248158	-0.705849	0	0
38572	9.036178	-0.033172	2.656856	-0.132681	-0.072326	-0.075685	-0.758133	-0.402773	-0.068825	-0.383771	-0.542209	0.248973	-0.704799	0	0
38573	9.106327	-0.047358	2.728483	-0.134832	-0.087749	-0.096734	-0.758980	-0.402906	-0.069093	-0.385016	-0.542532	0.249769	-0.703589	0	0
38574	9.314224	0.074318	2.568183	-0.129688	-0.110512	-0.108936	-0.758121	-0.403819	-0.069952	-0.386278	-0.543077	0.250527	-0.702206	0	0
38575	9.531843	0.125208	2.696382	-0.144629	-0.119490	-0.130004	-0.758121	-0.405584	-0.069237	-0.387725	-0.543665	0.251334	-0.700664	0	0
38576	9.623743	0.132440	2.724556	-0.156826	-0.132115	-0.154584	-0.756000	-0.406508	-0.068702	-0.389396	-0.544364	0.252115	-0.698911	0	0
38577	9.628451	0.260131	2.743652	-0.149802	-0.139435	-0.172077	-0.754873	-0.408732	-0.067296	-0.391109	-0.545171	0.252806	-0.697074	0	0
38578	9.521898	0.394919	2.705852	-0.167168	-0.128393	-0.180877	-0.754736	-0.409464	-0.066446	-0.393023	-0.545863	0.253497	-0.695202	0	0
38579	9.536237	0.584173	2.522869	-0.130640	-0.103298	-0.200075	-0.750762	-0.415150	-0.065637	-0.394910	-0.546557	0.253757	-0.693490	0	0
38580	9.654589	0.736328	2.651711	-0.082921	-0.067388	-0.191193	-0.752603	-0.415700	-0.065322	-0.396585	-0.547176	0.253564	-0.692115	0	0
38581	9.835864	0.852179	2.760888	-0.059144	-0.078468	-0.160374	-0.750047	-0.417528	-0.065639	-0.397865	-0.547875	0.253446	-0.690870	0	0
38582	9.896255	0.913225	2.947931	-0.035560	-0.102241	-0.141845	-0.748636	-0.419906	-0.064236	-0.398849	-0.548793	0.253332	-0.689615	0	0
38583	9.731661	1.031780	3.016356	-0.059653	-0.154640	-0.122506	-0.747805	-0.421520	-0.061555	-0.399676	-0.549915	0.253724	-0.688097	0	0
38584	9.535551	1.243112	2.854126	-0.055084	-0.161003	-0.110151	-0.747671	-0.420924	-0.060852	-0.400396	-0.551076	0.254151	-0.686590	0	0
38585	9.462803	1.426510	2.917019	-0.081752	-0.179818	-0.101372	-0.747549	-0.421932	-0.058161	-0.401134	-0.552222	0.254906	-0.684957	0	0
38586	9.469938	1.546938	2.928890	-0.058061	-0.174565	-0.103925	-0.747283	-0.424418	-0.055183	-0.401789	-0.553443	0.255440	-0.683386	0	0
38587	9.448199	1.518043	2.921860	-0.087090	-0.161618	-0.097876	-0.746176	-0.425145	-0.051943	-0.402580	-0.554427	0.256170	-0.681848	0	0
38588	9.399998	1.347081	2.903117	-0.101679	-0.167854	-0.101458	-0.745332	-0.423831	-0.051821	-0.403472	-0.555416	0.256986	-0.680207	0	0
38589	9.286372	1.305715	2.783767	-0.179853	-0.144518	-0.094666	-0.746178	-0.429409	-0.050085	-0.404799	-0.555894	0.258290	-0.678532	0	0
38590	9.269383	1.368070	2.730947	-0.232838	-0.138642	-0.104437	-0.745618	-0.427352	-0.050103	-0.406510	-0.556155	0.259860	-0.676694	0	0
38591	9.254831	1.411270	2.699762	-0.262139	-0.142033	-0.110634	-0.743918	-0.428862	-0.049841	-0.408404	-0.556313	0.261615	-0.674744	0	0
38592	9.298309	1.468999	2.701802	-0.271224	-0.134701	-0.108894	-0.743207	-0.428291	-0.050422	-0.410361	-0.556391	0.263398	-0.672796	0	0
38593	9.303181	1.439786	2.639279	-0.248974	-0.102219	-0.105379	-0.742061	-0.430392	-0.051280	-0.412245	-0.556309	0.264923	-0.671111	0	0
38594	9.404782	1.434104	2.496689	-0.233876	-0.062428	-0.091348	-0.740487	-0.431328	-0.053000	-0.414061	-0.555998	0.266251	-0.669724	0	0
38595	9.520864	1.448389	2.498234	-0.233479	-0.022512	-0.082616	-0.741041	-0.429861	-0.054979	-0.415913	-0.555377	0.267463	-0.668607	0	0
38596	9.549895	1.432063	2.611036	-0.224102	0.004640	-0.077369	-0.740744	-0.432533	-0.055679	-0.417754	-0.554614	0.268521	-0.667669	0	0
38597	9.542706	1.364674	2.613548	-0.194353	0.039797	-0.052789	-0.740156	-0.433455	-0.057949	-0.419354	-0.553653	0.269372	-0.667120	0	0
38598	9.506458	1.328869	2.664331	-0.183013	0.068756	-0.037015	-0.740142	-0.432296	-0.060077	-0.420866	-0.552519	0.270109	-0.666809	0	0
38599	9.477443	1.317032	2.695808	-0.193736	0.080653	-0.021265	-0.740821	-0.432464	-0.063320	-0.422361	-0.551197	0.270955	-0.666616	0	0
38600	9.414601	1.276015	2.660237	-0.197863	0.115179	-0.009046	-0.740080	-0.431198	-0.067866	-0.423891	-0.549611	0.271747	-0.666632	0	0
38601	9.390410	1.283092	2.624344	-0.216938	0.111714	0.004956	-0.738065	-0.432458	-0.071431	-0.425419	-0.547905	0.272755	-0.666650	0	0
38602	9.390457	1.241824	2.557058	-0.200469	0.109759	0.006744	-0.738047	-0.431451	-0.073983	-0.426839	-0.546295	0.273672	-0.666689	0	0
38603	9.342213	1.107387	2.620031	-0.196926	0.102469	-0.005561	-0.737733	-0.429877	-0.078240	-0.428299	-0.544759	0.274525	-0.666659	0	0
38604	9.318102	1.044087	2.473598	-0.187385	0.138683	-0.002966	-0.738260	-0.431093	-0.082471	-0.429787	-0.543032	0.275174	-0.666843	0	0
38605	9.286674	1.029700	2.476243	-0.190785	0.164124	-0.000379	-0.737095	-0.430715	-0.086454	-0.431343	-0.541091	0.275747	-0.667179	0	0
38606	9.347143	1.020368	2.552746	-0.156060	0.154770	0.017265	-0.738353	-0.429827	-0.088702	-0.432564	-0.539330	0.276224	-0.667616	0	0
38607	9.313279	1.025112	2.528947	-0.136010	0.160048	0.006776	-0.737750	-0.428708	-0.093528	-0.433761	-0.537628	0.276485	-0.668105	0	0
38608	9.318092	1.046907	2.555341	-0.136219	0.136458	0.008566	-0.737579	-0.427718	-0.097355	-0.434880	-0.536094	0.276860	-0.668455	0	0
38609	9.380948	1.059833	2.749617	-0.167345	0.145786	-0.003805	-0.737693	-0.428781	-0.100321	-0.436272	-0.534375	0.277333	-0.668728	0	0
38610	9.204352	1.102850	2.635467	-0.160031	0.160252	-0.021350	-0.735955	-0.426805	-0.105735	-0.437781	-0.532656	0.277601	-0.669001	0	0
38611	9.119686	1.130969	2.458147	-0.143509	0.163748	-0.019552	-0.734381	-0.427300	-0.107598	-0.439196	-0.530960	0.277749	-0.669360	0	0
38612	9.163216	1.126696	2.578046	-0.138317	0.121971	-0.005447	-0.734923	-0.426879	-0.110704	-0.440372	-0.529544	0.278121	-0.669555	0	0
38613	9.163203	1.145568	2.501094	-0.149383	0.105725	-0.003690	-0.733775	-0.425597	-0.112993	-0.441547	-0.528163	0.278645	-0.669654	0	0
38614	9.177729	1.140246	2.404821	-0.147792	0.078479	-0.007160	-0.733742	-0.425051	-0.117241	-0.442662	-0.526997	0.279263	-0.669579	0	0
38615	9.134288	1.044081	2.419642	-0.165960	0.061400	0.015609	-0.735134	-0.424315	-0.120193	-0.443668	-0.525784	0.280195	-0.669478	0	0
38616	9.083539	1.000796	2.415240	-0.168622	0.067778	0.014704	-0.735112	-0.422577	-0.123456	-0.444713	-0.524533	0.281112	-0.669381	0	0
38617	8.998873	1.010746	2.454319	-0.182482	0.025265	0.040174	-0.735388	-0.421993	-0.124586	-0.445536	-0.523417	0.282443	-0.669147	0	0
38618	9.122208	1.038811	2.325968	-0.173136	0.026088	0.064780	-0.735665	-0.419346	-0.126291	-0.446149	-0.522280	0.283837	-0.669037	0	0
38619	9.688001	1.193327	2.574157	-0.135127	-0.012370	0.091301	-0.735936	-0.418178	-0.128131	-0.446271	-0.521481	0.285285	-0.668963	0	0
38620	9.632755	0.740084	3.389979	-0.064645	-0.134491	0.133615	-0.738480	-0.417542	-0.128799	-0.445400	-0.521702	0.287029	-0.668626	0	0
38621	9.734643	0.475168	2.925426	-0.036604	-0.123861	0.170472	-0.737934	-0.413849	-0.127692	-0.444158	-0.521857	0.288727	-0.668600	0	0
38622	9.497821	0.247942	3.153342	-0.120942	-0.154000	0.149178	-0.740084	-0.410976	-0.125547	-0.443413	-0.521910	0.291010	-0.668063	0	0
38623	9.265585	0.323412	2.775103	-0.180853	-0.138975	0.162198	-0.743076	-0.409271	-0.123807	-0.442930	-0.521543	0.293694	-0.667495	0	0
38624	9.415355	0.511028	2.783473	-0.176998	-0.135370	0.197357	-0.743368	-0.405575	-0.124101	-0.442203	-0.521074	0.296516	-0.667095	0	0
38625	9.705857	0.205048	3.300922	-0.179127	-0.197060	0.228944	-0.745652	-0.400796	-0.123518	-0.441084	-0.520895	0.299787	-0.666514	0	0
38626	9.887470	-0.009446	3.309387	-0.189738	-0.175218	0.236740	-0.747225	-0.397654	-0.122799	-0.440034	-0.520507	0.303069	-0.666027	0	0
38627	9.846549	-0.208995	3.353126	-0.238413	-0.113112	0.234735	-0.751347	-0.393427	-0.122183	-0.439428	-0.519475	0.306389	-0.665714	0	0
38628	9.793383	-0.247801	3.281418	-0.293691	-0.096365	0.148572	-0.751919	-0.390466	-0.122611	-0.439732	-0.518363	0.309549	-0.664917	0	0
38629	9.653010	-0.156238	3.255922	-0.323056	-0.054392	0.087915	-0.754463	-0.385856	-0.124712	-0.440713	-0.517006	0.312405	-0.663988	0	0
38630	9.619221	-0.228378	3.263440	-0.264814	-0.022229	0.027442	-0.755308	-0.384226	-0.125837	-0.441893	-0.515895	0.314413	-0.663119	0	0
38631	9.643514	-0.329847	3.200835	-0.188465	-0.037400	-0.004848	-0.753599	-0.384421	-0.126997	-0.442840	-0.515300	0.315817	-0.662282	0	0
38632	9.759722	-0.427159	3.034170	-0.096356	-0.048168	-0.014284	-0.755005	-0.383521	-0.128392	-0.443344	-0.515232	0.316607	-0.661620	0	0
38633	9.791111	-0.374228	3.036302	-0.067487	-0.077449	-0.021183	-0.754465	-0.382911	-0.125574	-0.443647	-0.515487	0.317303	-0.660885	0	0
38634	9.730475	-0.201060	2.983710	-0.050061	-0.058526	-0.022878	-0.753606	-0.383824	-0.126433	-0.443935	-0.515720	0.317787	-0.660277	0	0
38635	9.633695	-0.167186	2.989198	-0.011537	-0.005305	-0.055319	-0.752760	-0.384279	-0.125879	-0.444402	-0.515854	0.317618	-0.659940	0	0
38636	9.411112	-0.101875	2.985962	-0.013431	0.011967	-0.080786	-0.752325	-0.385036	-0.126873	-0.445107	-0.515967	0.317248	-0.659554	0	0
38637	9.183663	-0.000832	2.905796	-0.030099	0.013929	-0.111523	-0.751473	-0.385645	-0.126885	-0.446101	-0.516067	0.316825	-0.659007	0	0
38638	9.028839	0.037374	2.798704	-0.035588	0.008543	-0.110645	-0.750608	-0.387449	-0.128165	-0.447105	-0.516198	0.316462	-0.658399	0	0
38639	8.932158	-0.018475	2.676838	-0.028285	-0.013287	-0.096573	-0.749061	-0.388498	-0.126629	-0.447904	-0.516436	0.316225	-0.657782	0	0
38640	8.985521	-0.163457	2.587608	-0.033220	0.026671	-0.084384	-0.749458	-0.391026	-0.129017	-0.448779	-0.516374	0.315899	-0.657391	0	0
38641	9.121018	-0.223350	2.685242	-0.026566	0.052017	-0.077393	-0.748049	-0.390458	-0.128477	-0.449647	-0.516129	0.315458	-0.657202	0	0
38642	9.237252	-0.369875	2.785492	-0.027408	0.044757	-0.065135	-0.747321	-0.391970	-0.130322	-0.450422	-0.515912	0.315112	-0.657008	0	0
38643	9.266335	-0.427723	2.780518	-0.014593	0.055531	-0.075663	-0.746473	-0.391544	-0.130337	-0.451226	-0.515690	0.314587	-0.656882	0	0
38644	9.324313	-0.358003	2.777633	0.000040	0.053596	-0.065075	-0.745032	-0.393078	-0.132901	-0.451886	-0.515538	0.314020	-0.656819	0	0
38645	9.377432	-0.264272	2.760339	0.054760	0.048609	-0.059646	-0.745602	-0.393208	-0.132326	-0.452203	-0.515624	0.313155	-0.656946	0	0
38646	9.493596	-0.340953	2.865341	0.109859	0.079912	-0.051675	-0.744881	-0.393681	-0.133750	-0.452290	-0.515752	0.311816	-0.657423	0	0
38647	9.585567	-0.417307	3.028221	0.116878	0.061695	-0.064818	-0.743190	-0.396207	-0.131928	-0.452359	-0.516046	0.310457	-0.657787	0	0
38648	9.459728	-0.347349	3.019467	0.111464	0.094412	-0.089431	-0.742615	-0.396819	-0.132783	-0.452728	-0.516201	0.308846	-0.658170	0	0
38649	9.365335	-0.282180	3.024912	0.120371	0.083457	-0.101668	-0.742042	-0.399194	-0.132783	-0.453087	-0.516478	0.307175	-0.658487	0	0
38650	9.309587	-0.173162	3.143039	0.134573	0.043431	-0.098049	-0.740629	-0.400691	-0.131950	-0.453234	-0.517097	0.305596	-0.658635	0	0
38651	9.220023	-0.098528	3.117186	0.152377	0.005177	-0.110226	-0.739781	-0.401737	-0.131394	-0.453240	-0.518057	0.304024	-0.658605	0	0
38652	9.108768	-0.089533	2.959310	0.132630	0.034384	-0.106799	-0.738370	-0.404114	-0.129991	-0.453425	-0.518750	0.302452	-0.658656	0	0
38653	9.106311	-0.048722	2.935251	0.112352	0.018214	-0.112081	-0.737222	-0.405335	-0.131420	-0.453687	-0.519443	0.301073	-0.658560	0	0
38654	9.164420	-0.106784	2.896406	0.101488	0.022830	-0.110370	-0.736372	-0.407854	-0.130574	-0.454020	-0.520079	0.299739	-0.658438	0	0
38655	9.193515	-0.181243	2.939531	0.032057	0.033368	-0.131629	-0.734129	-0.408021	-0.128063	-0.454871	-0.520364	0.298719	-0.658089	0	0
38656	9.198347	-0.174101	2.925064	-0.019335	0.015633	-0.146645	-0.733692	-0.410988	-0.128340	-0.456047	-0.520605	0.298022	-0.657400	0	0
38657	9.154778	-0.142689	2.934974	-0.070574	0.002448	-0.145867	-0.733258	-0.411744	-0.129193	-0.457430	-0.520665	0.297744	-0.656516	0	0
38658	9.048356	-0.135672	2.863618	-0.127280	0.000192	-0.160918	-0.731128	-0.413268	-0.129505	-0.459213	-0.520553	0.297751	-0.655357	0	0
38659	8.912924	-0.143033	2.797293	-0.195163	-0.015587	-0.190024	-0.729113	-0.417177	-0.132068	-0.461475	-0.520286	0.298142	-0.653800	0	0
38660	8.857339	-0.181835	2.725603	-0.239095	-0.017957	-0.207687	-0.727957	-0.420468	-0.133771	-0.464085	-0.519911	0.298717	-0.651986	0	0
38661	8.835564	-0.163209	2.593512	-0.319355	-0.007324	-0.214907	-0.726682	-0.420642	-0.133791	-0.467168	-0.519077	0.299747	-0.649972	0	0
38662	9.087085	-0.139714	2.550783	-0.370697	-0.001503	-0.245736	-0.724092	-0.422808	-0.138069	-0.470744	-0.518080	0.300895	-0.647654	0	0
38663	9.304832	-0.225594	2.770455	-0.407468	-0.013927	-0.258990	-0.721231	-0.424965	-0.140937	-0.474529	-0.516989	0.302291	-0.645109	0	0
38664	9.616715	-0.100816	2.777692	-0.495482	-0.013253	-0.295139	-0.720634	-0.425899	-0.144339	-0.479009	-0.515600	0.304029	-0.642085	0	0
38665	9.894392	0.345649	3.068620	-0.620137	-0.001357	-0.328683	-0.717189	-0.429267	-0.148909	-0.484343	-0.513587	0.306354	-0.638582	0	0
38666	10.000463	0.685686	3.211825	-0.653404	-0.002900	-0.348858	-0.714998	-0.433369	-0.155437	-0.489966	-0.511489	0.308750	-0.634811	0	0
38667	9.927575	1.013247	3.216899	-0.701256	-0.018827	-0.359402	-0.710267	-0.436190	-0.161729	-0.495803	-0.509228	0.311485	-0.630748	0	0
38668	9.704696	1.388381	3.064348	-0.701529	-0.026059	-0.369834	-0.707530	-0.438071	-0.166718	-0.501672	-0.507043	0.314156	-0.626529	0	0
38669	9.549683	1.614462	2.973934	-0.679440	-0.028019	-0.336378	-0.704371	-0.440841	-0.171145	-0.507164	-0.504815	0.316877	-0.622524	0	0
38670	9.452754	1.783911	3.128377	-0.681702	-0.072436	-0.327514	-0.703180	-0.443441	-0.177238	-0.512461	-0.502823	0.319834	-0.618271	0	0
38671	9.370286	2.033438	2.934031	-0.731026	-0.085627	-0.309999	-0.699319	-0.444305	-0.181684	-0.517805	-0.500545	0.323260	-0.613869	0	0
38672	9.389286	2.384841	2.919180	-0.712459	-0.062159	-0.274793	-0.694883	-0.445192	-0.187130	-0.522902	-0.498103	0.326579	-0.609765	0	0
38673	9.350343	2.616837	3.080361	-0.632215	-0.100885	-0.223600	-0.692864	-0.445133	-0.191692	-0.527117	-0.496094	0.329873	-0.605988	0	0
38674	9.326326	2.461843	2.893130	-0.533332	-0.113490	-0.190036	-0.693535	-0.444724	-0.196211	-0.530591	-0.494581	0.332764	-0.602604	0	0
38675	9.452171	2.384759	2.921125	-0.472895	-0.096758	-0.186419	-0.692655	-0.446546	-0.199189	-0.533769	-0.493233	0.335230	-0.599526	0	0
38676	9.606965	2.375518	3.042619	-0.442471	-0.178681	-0.168688	-0.691517	-0.445399	-0.200345	-0.536416	-0.492493	0.338010	-0.596203	0	0
38677	9.640973	2.235440	2.965548	-0.449906	-0.209484	-0.163433	-0.691501	-0.447479	-0.201468	-0.538938	-0.491841	0.341033	-0.592736	0	0
38678	9.529914	2.047100	2.824661	-0.537228	-0.197877	-0.156685	-0.688946	-0.446953	-0.202645	-0.541883	-0.490635	0.344516	-0.589024	0	0
38679	9.442811	2.098959	2.580019	-0.569846	-0.179461	-0.153261	-0.689765	-0.445208	-0.206884	-0.544999	-0.489091	0.348112	-0.585307	0	0
38680	9.358142	2.118103	2.532537	-0.547490	-0.149680	-0.131304	-0.688753	-0.445844	-0.209162	-0.547973	-0.487423	0.351493	-0.581891	0	0
38681	9.346089	2.074954	2.566320	-0.493234	-0.125612	-0.109279	-0.689589	-0.444078	-0.211420	-0.550611	-0.485798	0.354538	-0.578904	0	0
38682	9.273599	1.993884	2.701555	-0.479542	-0.127526	-0.108393	-0.688998	-0.443973	-0.214402	-0.553166	-0.484265	0.357494	-0.575927	0	0
38683	9.152719	1.941000	2.683247	-0.446945	-0.116916	-0.157488	-0.687153	-0.443723	-0.215141	-0.555860	-0.482994	0.359971	-0.572850	0	0
38684	9.063244	1.922091	2.727193	-0.419463	-0.097170	-0.167110	-0.686414	-0.445249	-0.218259	-0.558545	-0.481807	0.362111	-0.569882	0	0
38685	8.954473	1.859220	2.641485	-0.388025	-0.061123	-0.164467	-0.683857	-0.445313	-0.219433	-0.561173	-0.480550	0.363889	-0.567222	0	0
38686	8.896425	1.872951	2.483216	-0.389775	-0.050225	-0.172378	-0.684389	-0.444756	-0.223672	-0.563892	-0.479262	0.365559	-0.564536	0	0
38687	8.968978	1.873268	2.566835	-0.353366	-0.083183	-0.145921	-0.681528	-0.446471	-0.226683	-0.566149	-0.478241	0.367341	-0.561980	0	0
38688	9.162580	1.757841	2.649664	-0.291614	-0.159918	-0.105331	-0.681654	-0.446488	-0.228521	-0.567602	-0.477863	0.369388	-0.559489	0	0
38689	9.249669	1.738573	2.673086	-0.286354	-0.181751	-0.107925	-0.681805	-0.445885	-0.227672	-0.568947	-0.477624	0.371523	-0.556907	0	0
38690	9.273778	1.829248	2.518963	-0.274318	-0.141940	-0.128982	-0.680960	-0.445161	-0.227406	-0.570501	-0.477321	0.373248	-0.554418	0	0
38691	9.189109	1.853013	2.433008	-0.278297	-0.079286	-0.126435	-0.679942	-0.448453	-0.229531	-0.572280	-0.476617	0.374656	-0.552236	0	0
38692	9.266455	1.903493	2.439615	-0.261443	-0.029519	-0.122933	-0.680495	-0.445956	-0.231938	-0.574148	-0.475733	0.375689	-0.550354	0	0
38693	9.312489	1.814891	2.547543	-0.235473	0.013825	-0.119441	-0.677940	-0.446607	-0.232685	-0.576023	-0.474728	0.376354	-0.548806	0	0
38694	9.273862	1.742721	2.547884	-0.225955	0.059119	-0.124761	-0.675923	-0.449342	-0.235961	-0.578057	-0.473560	0.376668	-0.547460	0	0
38695	9.273806	1.800454	2.538220	-0.195468	0.086103	-0.105402	-0.674477	-0.450734	-0.239092	-0.579931	-0.472331	0.376757	-0.546477	0	0
38696	9.293107	1.848552	2.533231	-0.166814	0.093146	-0.065840	-0.673602	-0.448134	-0.243080	-0.581484	-0.471092	0.376825	-0.545849	0	0
38697	9.208415	1.887199	2.533819	-0.129153	0.092862	-0.035029	-0.672173	-0.449505	-0.244229	-0.582682	-0.469943	0.376841	-0.545551	0	0
38698	9.118860	1.959123	2.447861	-0.147791	0.114822	0.007038	-0.672154	-0.447910	-0.247066	-0.583825	-0.468419	0.377019	-0.545517	0	0
38699	9.051064	2.038261	2.366546	-0.113127	0.100031	0.021200	-0.671280	-0.446930	-0.250481	-0.584664	-0.467111	0.377167	-0.545637	0	0
38700	9.031760	1.997130	2.321040	-0.083826	0.089815	0.038824	-0.672679	-0.446039	-0.252726	-0.585238	-0.465974	0.377290	-0.545909	0	0
38701	9.089861	1.939590	2.385577	-0.089242	0.068997	0.067783	-0.670680	-0.445955	-0.254882	-0.585593	-0.464800	0.377705	-0.546243	0	0
38702	9.109251	1.896371	2.414322	-0.092992	0.036368	0.088867	-0.672385	-0.445323	-0.254291	-0.585732	-0.463711	0.378422	-0.546523	0	0
38703	9.196365	1.843857	2.529134	-0.077535	-0.010931	0.133707	-0.673518	-0.442650	-0.255133	-0.585367	-0.462793	0.379545	-0.546913	0	0
38704	9.414192	1.692148	2.585368	-0.054930	-0.080090	0.175941	-0.675358	-0.438198	-0.256820	-0.584412	-0.462229	0.381139	-0.547303	0	0
38705	9.530574	1.387354	2.810768	-0.084499	-0.157886	0.204852	-0.677076	-0.435637	-0.255388	-0.583125	-0.461801	0.383486	-0.547397	0	0
38706	9.569487	1.179834	2.728908	-0.177779	-0.193434	0.205504	-0.678671	-0.431878	-0.252265	-0.582132	-0.461023	0.386543	-0.546959	0	0
38707	9.480119	1.045798	2.859500	-0.278666	-0.223462	0.173669	-0.684190	-0.428382	-0.253604	-0.581647	-0.459932	0.390181	-0.545809	0	0
38708	9.313335	0.951497	2.730965	-0.366260	-0.217298	0.158507	-0.684494	-0.424082	-0.252627	-0.581669	-0.458354	0.394180	-0.544238	0	0
38709	9.356943	0.881515	2.711469	-0.377218	-0.226289	0.162865	-0.688461	-0.420906	-0.253284	-0.581661	-0.456730	0.398307	-0.542605	0	0
38710	9.594248	0.593007	2.859036	-0.362882	-0.279061	0.176062	-0.692446	-0.416971	-0.252103	-0.581300	-0.455417	0.402708	-0.540844	0	0
38711	9.734969	0.150061	2.908858	-0.364577	-0.292685	0.182110	-0.694733	-0.411599	-0.251381	-0.580837	-0.454125	0.407221	-0.539045	0	0
38712	9.682083	-0.159010	2.714751	-0.390035	-0.275266	0.148605	-0.698564	-0.408860	-0.251189	-0.580734	-0.452723	0.411602	-0.537004	0	0
38713	9.515141	-0.110344	2.768824	-0.432437	-0.282173	0.108150	-0.700432	-0.404078	-0.249622	-0.580988	-0.451258	0.416063	-0.534519	0	0
38714	9.357711	0.124812	2.567824	-0.384946	-0.234473	0.066138	-0.702287	-0.400637	-0.249041	-0.581443	-0.449987	0.419786	-0.532180	0	0
38715	9.304482	0.144079	2.553772	-0.309548	-0.165215	0.060089	-0.703006	-0.396341	-0.249330	-0.581865	-0.448793	0.422678	-0.530435	0	0
38716	9.461736	0.109764	2.478118	-0.237845	-0.102309	0.052280	-0.705838	-0.394810	-0.249715	-0.582274	-0.447721	0.424777	-0.529214	0	0
38717	9.711006	-0.042029	2.526911	-0.190282	-0.095470	0.052354	-0.706985	-0.394180	-0.248142	-0.582487	-0.446876	0.426590	-0.528235	0	0
38718	9.744946	-0.121504	2.531536	-0.208693	-0.112570	0.047048	-0.707552	-0.390489	-0.249423	-0.582742	-0.446045	0.428566	-0.527055	0	0
38719	9.759475	-0.136105	2.504995	-0.212385	-0.100755	0.027715	-0.707549	-0.389756	-0.249992	-0.583154	-0.445198	0.430412	-0.525810	0	0
38720	9.628841	-0.102678	2.412155	-0.231932	-0.022553	0.007389	-0.708680	-0.387969	-0.250830	-0.584101	-0.443924	0.431804	-0.524693	0	0
38721	9.614335	-0.107520	2.402648	-0.213903	-0.037225	-0.005714	-0.709525	-0.387516	-0.251526	-0.584962	-0.442871	0.433135	-0.523525	0	0
38722	9.546564	-0.059244	2.407912	-0.195636	-0.051875	0.013665	-0.709093	-0.385769	-0.253097	-0.585583	-0.441931	0.434531	-0.522467	0	0
38723	9.440086	0.003147	2.336511	-0.153670	-0.051304	0.010268	-0.710093	-0.386030	-0.251806	-0.586028	-0.441231	0.435698	-0.521588	0	0
38724	9.522198	0.119025	2.422371	-0.157163	-0.012260	-0.000291	-0.710502	-0.385747	-0.253781	-0.586720	-0.440368	0.436596	-0.520787	0	0
38725	9.599523	0.191185	2.431364	-0.164309	0.029526	-0.019648	-0.709643	-0.382834	-0.256072	-0.587717	-0.439312	0.437210	-0.520040	0	0
38726	9.510082	0.147533	2.343095	-0.158070	0.109336	-0.017993	-0.709630	-0.382703	-0.257630	-0.589033	-0.437885	0.437318	-0.519663	0	0
38727	9.541532	0.142611	2.330848	-0.160562	0.147460	-0.028579	-0.708764	-0.382596	-0.259767	-0.590570	-0.436273	0.437177	-0.519393	0	0
38728	9.556090	0.087701	2.426957	-0.207564	0.100657	-0.033912	-0.708029	-0.382203	-0.263177	-0.592142	-0.434664	0.437520	-0.518664	0	0
38729	9.512557	0.080761	2.470558	-0.255593	0.059304	-0.058549	-0.707580	-0.381948	-0.266157	-0.593855	-0.433072	0.438258	-0.517412	0	0
38730	9.527062	0.085651	2.489682	-0.311395	0.040707	-0.052514	-0.705563	-0.382916	-0.270007	-0.595702	-0.431233	0.439406	-0.515848	0	0
38731	9.522237	0.073669	2.499344	-0.321553	0.040784	-0.067460	-0.704705	-0.381621	-0.271583	-0.597653	-0.429374	0.440549	-0.514164	0	0
38732	9.464269	-0.005742	2.490215	-0.337965	0.045455	-0.076303	-0.705249	-0.380461	-0.274692	-0.599743	-0.427447	0.441693	-0.512351	0	0
38733	9.348233	-0.063545	2.452642	-0.350882	0.038303	-0.092138	-0.703381	-0.379356	-0.278407	-0.601921	-0.425523	0.442885	-0.510367	0	0
38734	9.220104	-0.116734	2.371876	-0.352638	0.045582	-0.099188	-0.703221	-0.377764	-0.281246	-0.604175	-0.423597	0.443994	-0.508338	0	0
38735	9.181482	-0.184646	2.261617	-0.365253	0.052943	-0.095734	-0.701057	-0.380656	-0.285090	-0.606479	-0.421515	0.445144	-0.506316	0	0
38736	9.232320	-0.232727	2.290136	-0.363687	0.026605	-0.100972	-0.700325	-0.377464	-0.289220	-0.608687	-0.419613	0.446403	-0.504132	0	0
38737	9.203270	-0.208536	2.304754	-0.376864	0.000393	-0.120271	-0.700306	-0.376017	-0.292056	-0.610909	-0.417821	0.447816	-0.501674	0	0
38738	9.181506	-0.208697	2.266445	-0.366139	-0.016035	-0.132510	-0.698449	-0.377695	-0.293495	-0.613076	-0.416248	0.449202	-0.499093	0	0
38739	9.121023	-0.194101	2.278896	-0.384668	-0.032216	-0.148328	-0.697431	-0.377161	-0.296910	-0.615303	-0.414683	0.450722	-0.496276	0	0
38740	9.043598	-0.158346	2.185666	-0.370131	-0.038684	-0.151786	-0.695720	-0.377506	-0.298352	-0.617460	-0.413271	0.452172	-0.493447	0	0
38741	9.053285	-0.161277	2.084618	-0.379456	-0.046791	-0.171102	-0.694981	-0.378590	-0.301614	-0.619691	-0.411898	0.453648	-0.490436	0	0
38742	9.416018	-0.092094	2.062678	-0.379643	-0.074047	-0.156996	-0.694684	-0.377289	-0.303747	-0.621731	-0.410610	0.455326	-0.487369	0	0
38743	9.802814	0.065787	2.449215	-0.399002	-0.162841	-0.169169	-0.693265	-0.377912	-0.304050	-0.623479	-0.409658	0.457610	-0.483785	0	0
38744	9.819671	0.138122	2.475480	-0.382919	-0.199268	-0.167309	-0.694097	-0.379682	-0.305444	-0.624985	-0.408988	0.460022	-0.480106	0	0
38745	9.923472	0.337904	2.496197	-0.393950	-0.200993	-0.160260	-0.693802	-0.382058	-0.306005	-0.626467	-0.408192	0.462536	-0.476423	0	0
38746	9.799943	0.516199	2.487338	-0.379630	-0.230126	-0.154881	-0.693397	-0.377773	-0.305181	-0.627729	-0.407615	0.465157	-0.472689	0	0
38747	9.628162	0.587663	2.286576	-0.339981	-0.208652	-0.133736	-0.693673	-0.379248	-0.305453	-0.628803	-0.407055	0.467551	-0.469371	0	0
38748	9.507198	0.619116	2.282625	-0.305870	-0.190757	-0.110858	-0.693105	-0.379263	-0.305745	-0.629718	-0.406535	0.469739	-0.466401	0	0
38749	9.478075	0.715632	2.316419	-0.284272	-0.201824	-0.130075	-0.694251	-0.378633	-0.304314	-0.630559	-0.406264	0.471830	-0.463381	0	0
38750	9.627906	0.831627	2.445060	-0.262679	-0.230136	-0.124690	-0.694828	-0.380373	-0.302316	-0.631159	-0.406252	0.473995	-0.460354	0	0
38751	9.845344	1.065419	2.558686	-0.244761	-0.262047	-0.110501	-0.694405	-0.379939	-0.302325	-0.631447	-0.406405	0.476349	-0.457385	0	0
38752	10.152365	1.212018	2.594792	-0.223032	-0.284024	-0.094578	-0.696124	-0.380466	-0.299606	-0.631475	-0.406736	0.478781	-0.454505	0	0
38753	10.280399	1.352388	2.776467	-0.244818	-0.225783	-0.124507	-0.694429	-0.380496	-0.299209	-0.631984	-0.406780	0.480833	-0.451582	0	0
38754	9.953778	1.474350	2.519093	-0.259267	-0.205677	-0.132440	-0.697000	-0.381886	-0.295906	-0.632688	-0.406697	0.482768	-0.448595	0	0
38755	9.685301	1.499983	2.273393	-0.306010	-0.145377	-0.118586	-0.695854	-0.383103	-0.297052	-0.633792	-0.405955	0.484597	-0.445729	0	0
38756	9.487021	1.461017	2.128213	-0.280958	-0.123782	-0.101894	-0.696434	-0.382192	-0.295772	-0.634828	-0.405211	0.486223	-0.443152	0	0
38757	9.332358	1.333379	2.076553	-0.278015	-0.132860	-0.079095	-0.695992	-0.381634	-0.298046	-0.635690	-0.404390	0.487996	-0.440712	0	0
38758	9.274440	1.205767	2.057846	-0.262214	-0.142046	-0.043977	-0.696287	-0.381613	-0.296626	-0.636292	-0.403554	0.489881	-0.438512	0	0
38759	9.351834	1.214894	1.980336	-0.271332	-0.091139	0.013860	-0.695148	-0.379879	-0.298068	-0.636911	-0.402132	0.491723	-0.436855	0	0
38760	9.569524	1.204989	1.988371	-0.285284	-0.034777	0.036575	-0.697395	-0.377206	-0.301156	-0.637769	-0.400278	0.493342	-0.435478	0	0
38761	9.651695	1.262988	2.055043	-0.320680	-0.014521	0.047010	-0.697254	-0.375884	-0.301588	-0.638807	-0.398036	0.495036	-0.434088	0	0
38762	9.680764	1.214939	2.083721	-0.313153	-0.018201	0.076858	-0.697648	-0.374444	-0.305833	-0.639670	-0.395725	0.496821	-0.432889	0	0
38763	9.712268	1.152417	2.107585	-0.344915	0.007460	0.069713	-0.696811	-0.370619	-0.305722	-0.640800	-0.393113	0.498557	-0.431600	0	0
38764	9.618008	1.085073	2.093903	-0.365085	0.014881	0.045064	-0.697924	-0.366500	-0.309542	-0.642154	-0.390475	0.500217	-0.430059	0	0
38765	9.596263	1.061054	2.098890	-0.357467	0.036606	0.059088	-0.698181	-0.363438	-0.313796	-0.643509	-0.387700	0.501764	-0.428741	0	0
38766	9.538311	0.964837	2.099391	-0.393932	0.042350	0.051947	-0.697445	-0.360988	-0.318206	-0.645064	-0.384713	0.503384	-0.427193	0	0
38767	9.502128	0.868564	2.094926	-0.404959	0.042433	0.036099	-0.699119	-0.357305	-0.322440	-0.646710	-0.381710	0.504992	-0.425496	0	0
38768	9.509377	0.868917	2.167001	-0.408762	0.022506	0.041379	-0.696979	-0.356928	-0.324599	-0.648244	-0.378752	0.506746	-0.423716	0	0
38769	9.560180	0.863711	2.104122	-0.410869	-0.011969	0.041421	-0.697966	-0.350438	-0.327441	-0.649593	-0.375903	0.508733	-0.421803	0	0
38770	9.552941	0.849083	2.065719	-0.398131	-0.005730	0.027399	-0.698493	-0.349593	-0.332389	-0.650982	-0.373191	0.510555	-0.419863	0	0
38771	9.555405	0.803420	2.082568	-0.394174	0.034161	0.020325	-0.698781	-0.345903	-0.333249	-0.652570	-0.370352	0.512076	-0.418055	0	0
38772	9.528804	0.800907	2.053913	-0.414082	0.075150	-0.003471	-0.697635	-0.341824	-0.336399	-0.654538	-0.367343	0.513306	-0.416120	0	0
38773	9.497367	0.796102	2.046934	-0.401377	0.062346	0.000084	-0.697330	-0.338914	-0.340095	-0.656360	-0.364431	0.514580	-0.414233	0	0
38774	9.439286	0.832108	2.008861	-0.397508	0.058705	0.030821	-0.695749	-0.336770	-0.343810	-0.658019	-0.361409	0.515956	-0.412533	0	0
38775	9.402994	0.848724	1.951410	-0.375507	0.054903	0.044923	-0.695007	-0.333591	-0.349072	-0.659502	-0.358456	0.517318	-0.411033	0	0
38776	9.366735	0.829396	1.927648	-0.364715	0.022154	0.057272	-0.695277	-0.331395	-0.351482	-0.660725	-0.355653	0.518880	-0.409532	0	0
38777	9.320781	0.838548	1.819784	-0.377639	0.005923	0.052877	-0.695965	-0.328462	-0.354880	-0.661910	-0.352837	0.520588	-0.407884	0	0
38778	9.313501	0.867147	1.759707	-0.348562	-0.012465	0.055612	-0.697233	-0.324324	-0.357141	-0.662884	-0.350281	0.522293	-0.406323	0	0
38779	9.364282	0.885919	1.677575	-0.354005	0.000269	0.045060	-0.694674	-0.323212	-0.358886	-0.663970	-0.347678	0.523900	-0.404713	0	0
38780	9.492514	0.842441	1.686291	-0.339710	-0.027999	0.036348	-0.696529	-0.318154	-0.359019	-0.664892	-0.345336	0.525591	-0.403007	0	0
38781	9.625590	0.793971	1.661315	-0.312261	-0.030960	0.045186	-0.696657	-0.317138	-0.361002	-0.665653	-0.343130	0.527226	-0.401498	0	0
38782	9.782865	0.733536	1.657811	-0.304937	-0.041924	0.057494	-0.697911	-0.314635	-0.364247	-0.666284	-0.340955	0.528932	-0.400058	0	0
38783	9.957126	0.606319	1.784068	-0.306765	-0.058253	0.073277	-0.698184	-0.311847	-0.366519	-0.666754	-0.338741	0.530812	-0.398662	0	0
38784	9.976608	0.448798	2.062950	-0.299538	-0.076449	0.083803	-0.699605	-0.310045	-0.366503	-0.667065	-0.336595	0.532805	-0.397300	0	0
38785	9.754214	0.346725	1.809805	-0.353890	-0.041514	0.079213	-0.701598	-0.304398	-0.367203	-0.667744	-0.333962	0.534769	-0.395739	0	0
38786	9.611580	0.274977	1.863800	-0.375672	-0.028616	0.076487	-0.700448	-0.302090	-0.370203	-0.668577	-0.331147	0.536706	-0.394072	0	0
38787	9.381912	0.187531	1.644356	-0.406688	-0.031078	0.064983	-0.701304	-0.298385	-0.370771	-0.669523	-0.328187	0.538746	-0.392155	0	0
38788	9.336182	-0.043188	1.712197	-0.386439	-0.001309	0.041237	-0.701859	-0.294709	-0.373467	-0.670655	-0.325373	0.540409	-0.390272	0	0
38789	9.343622	-0.230819	1.745956	-0.409303	-0.013832	0.038518	-0.703113	-0.291765	-0.376855	-0.671783	-0.322459	0.542239	-0.388207	0	0
38790	9.392186	-0.405206	1.553401	-0.329416	0.033580	0.028957	-0.702666	-0.289448	-0.380410	-0.672949	-0.319949	0.543391	-0.386651	0	0
38791	9.723633	-0.519757	1.849203	-0.305932	0.007049	0.034289	-0.702528	-0.287092	-0.380847	-0.673856	-0.317662	0.544654	-0.385177	0	0
38792	9.888222	-0.653940	2.023622	-0.295905	-0.101034	0.035298	-0.703656	-0.284572	-0.382254	-0.674143	-0.315856	0.546592	-0.383410	0	0
38793	9.938951	-0.604991	2.196319	-0.287023	-0.127413	0.043261	-0.702675	-0.281490	-0.382284	-0.674209	-0.314158	0.548705	-0.381667	0	0
38794	9.764782	-0.580669	2.195167	-0.264640	-0.091269	0.062574	-0.704800	-0.278649	-0.383110	-0.674335	-0.312370	0.550533	-0.380278	0	0
38795	9.721274	-0.604946	2.142611	-0.248044	-0.066000	0.052044	-0.705509	-0.276572	-0.383674	-0.674570	-0.310645	0.552103	-0.378995	0	0
38796	9.730998	-0.648576	2.087277	-0.267997	-0.042255	0.037916	-0.706788	-0.272714	-0.384518	-0.675059	-0.308780	0.553527	-0.377568	0	0
38797	9.740641	-0.615006	2.063137	-0.236999	-0.017116	0.008130	-0.705638	-0.272025	-0.386946	-0.675688	-0.307182	0.554581	-0.376198	0	0
38798	9.813264	-0.686819	2.166048	-0.234206	-0.018955	0.016896	-0.707910	-0.269615	-0.386919	-0.676272	-0.305569	0.555649	-0.374883	0	0
38799	9.806073	-0.745026	2.079594	-0.226893	-0.022652	0.015151	-0.707466	-0.268764	-0.389477	-0.676805	-0.304016	0.556718	-0.373597	0	0
38800	9.936645	-0.709059	2.088228	-0.246181	-0.012535	-0.005956	-0.707030	-0.267169	-0.391472	-0.677539	-0.302422	0.557711	-0.372075	0	0
38801	9.953506	-0.639264	2.088048	-0.246120	-0.006180	-0.000681	-0.706471	-0.264965	-0.391491	-0.678273	-0.300760	0.558685	-0.370621	0	0
38802	9.810753	-0.581635	2.016916	-0.244080	0.042807	-0.027055	-0.705041	-0.265012	-0.393212	-0.679379	-0.299090	0.559224	-0.369132	0	0
38803	9.909912	-0.576894	2.030613	-0.247605	0.070044	-0.038502	-0.704747	-0.261648	-0.395779	-0.680674	-0.297342	0.559565	-0.367637	0	0
38804	9.634181	-0.569552	1.974919	-0.238597	0.075431	-0.063943	-0.703881	-0.261980	-0.397631	-0.682073	-0.295791	0.559745	-0.366019	0	0
38805	9.585872	-0.643509	2.095546	-0.222772	0.086213	-0.038493	-0.702998	-0.260717	-0.402180	-0.683376	-0.294148	0.559877	-0.364708	0	0
38806	9.643853	-0.576232	2.085450	-0.232568	0.089933	-0.007788	-0.701429	-0.258115	-0.404622	-0.684624	-0.292266	0.560095	-0.363545	0	0
38807	9.607586	-0.583704	2.025615	-0.229139	0.064495	-0.011259	-0.700431	-0.256968	-0.405917	-0.685716	-0.290501	0.560472	-0.362317	0	0
38808	9.537391	-0.526024	1.985208	-0.280292	0.073990	-0.024544	-0.701406	-0.255054	-0.408456	-0.687064	-0.288441	0.560915	-0.360720	0	0
38809	9.520345	-0.417294	2.057372	-0.305730	0.114128	-0.043060	-0.698404	-0.252357	-0.413046	-0.688760	-0.286144	0.561127	-0.358982	0	0
38810	9.474398	-0.422187	2.028860	-0.316834	0.101515	-0.050093	-0.698237	-0.251216	-0.416591	-0.690445	-0.283869	0.561427	-0.357076	0	0
38811	9.430895	-0.460352	2.086912	-0.327859	0.101608	-0.059785	-0.696373	-0.249223	-0.420168	-0.692177	-0.281551	0.561744	-0.355055	0	0
38812	9.488933	-0.450760	2.096097	-0.364519	0.100081	-0.074785	-0.694213	-0.247401	-0.425306	-0.694058	-0.279083	0.562139	-0.352697	0	0
38813	9.513162	-0.494083	2.105572	-0.382883	0.094778	-0.084485	-0.694484	-0.246823	-0.427002	-0.695973	-0.276537	0.562613	-0.350166	0	0
38814	9.508371	-0.537606	2.067175	-0.410162	0.120399	-0.103022	-0.692324	-0.242498	-0.432999	-0.698170	-0.273831	0.562929	-0.347399	0	0
38815	9.467265	-0.554083	2.129999	-0.431221	0.116948	-0.106585	-0.691039	-0.240773	-0.435009	-0.700392	-0.270983	0.563334	-0.344491	0	0
38816	9.426128	-0.537023	2.159137	-0.443401	0.088013	-0.112718	-0.687900	-0.238220	-0.439034	-0.702501	-0.268199	0.563941	-0.341366	0	0
38817	9.360791	-0.503269	2.149970	-0.441559	0.081659	-0.103045	-0.686309	-0.235942	-0.444022	-0.704509	-0.265368	0.564614	-0.338315	0	0
38818	9.358350	-0.479262	2.135543	-0.447087	0.089865	-0.117104	-0.686134	-0.233632	-0.448846	-0.706622	-0.262565	0.565185	-0.335128	0	0
38819	9.382556	-0.503131	2.183471	-0.438127	0.073455	-0.119700	-0.685128	-0.232495	-0.451132	-0.708600	-0.259867	0.565836	-0.331942	0	0
38820	9.372972	-0.580887	2.039348	-0.423565	0.067876	-0.129328	-0.683841	-0.228418	-0.454284	-0.710537	-0.257361	0.566427	-0.328729	0	0
38821	9.397116	-0.533099	1.974217	-0.434334	0.075227	-0.113553	-0.679848	-0.227065	-0.458318	-0.712463	-0.254638	0.567045	-0.325600	0	0
38822	9.518044	-0.535237	2.062294	-0.465783	0.030104	-0.111813	-0.681534	-0.223809	-0.460993	-0.714205	-0.251845	0.568064	-0.322162	0	0
38823	9.501037	-0.557871	1.942567	-0.470952	0.042891	-0.112739	-0.679842	-0.220946	-0.464126	-0.716006	-0.248949	0.569007	-0.318733	0	0
38824	9.498713	-0.651823	1.930639	-0.443344	0.063531	-0.113601	-0.678258	-0.218068	-0.468411	-0.717854	-0.246208	0.569685	-0.315479	0	0
38825	9.520546	-0.721420	1.981026	-0.423288	0.073339	-0.129380	-0.676832	-0.215166	-0.470711	-0.719729	-0.243641	0.570193	-0.312264	0	0
38826	9.571285	-0.668529	1.980613	-0.405476	0.040513	-0.145076	-0.674264	-0.212890	-0.474019	-0.721422	-0.241413	0.570817	-0.308930	0	0
38827	9.556808	-0.697787	1.903805	-0.364215	0.047436	-0.134461	-0.674671	-0.212610	-0.476278	-0.722995	-0.239372	0.571296	-0.305941	0	0
38828	9.643894	-0.712289	1.917607	-0.365481	0.003880	-0.130899	-0.670843	-0.209604	-0.478052	-0.724314	-0.237455	0.572076	-0.302841	0	0
38829	9.522875	-0.625473	1.911207	-0.358682	-0.034280	-0.148366	-0.672247	-0.209002	-0.479730	-0.725425	-0.235774	0.573081	-0.299579	0	0
38830	9.425990	-0.481263	1.834861	-0.347668	-0.030725	-0.139534	-0.671238	-0.207867	-0.482299	-0.726508	-0.234134	0.574020	-0.296426	0	0
38831	9.401690	-0.365821	1.803689	-0.367715	-0.009690	-0.151866	-0.670677	-0.204928	-0.482746	-0.727768	-0.232327	0.574847	-0.293135	0	0
38832	9.387086	-0.269691	1.765248	-0.370031	-0.032369	-0.183409	-0.669949	-0.205998	-0.484735	-0.728999	-0.230773	0.575744	-0.289522	0	0
38833	9.404005	-0.250880	1.680960	-0.349170	-0.036183	-0.197388	-0.670523	-0.204211	-0.484450	-0.730171	-0.229434	0.576586	-0.285935	0	0
38834	9.568479	-0.251319	1.641290	-0.296980	-0.022110	-0.192010	-0.667095	-0.204172	-0.488186	-0.731295	-0.228426	0.577160	-0.282694	0	0
38835	9.769312	-0.347180	1.786562	-0.279529	-0.029520	-0.169163	-0.666823	-0.202545	-0.487490	-0.732244	-0.227408	0.577806	-0.279722	0	0
38836	9.725925	-0.389947	1.810612	-0.297509	-0.058467	-0.199878	-0.666376	-0.201506	-0.488083	-0.733162	-0.226538	0.578615	-0.276330	0	0
38837	9.740294	-0.231918	1.642079	-0.295702	-0.049416	-0.207740	-0.666229	-0.200339	-0.489222	-0.734121	-0.225674	0.579350	-0.272930	0	0
38838	9.822328	-0.045748	1.821649	-0.324382	-0.085467	-0.197185	-0.666097	-0.199447	-0.488379	-0.734915	-0.224658	0.580420	-0.269334	0	0
38839	9.846297	0.168647	1.852554	-0.299332	-0.121968	-0.205799	-0.666936	-0.196795	-0.490641	-0.735433	-0.223948	0.581687	-0.265754	0	0
38840	9.904270	0.240970	1.888136	-0.278494	-0.142101	-0.196928	-0.666531	-0.196484	-0.488385	-0.735773	-0.223413	0.583034	-0.262291	0	0
38841	9.894527	0.301646	1.981924	-0.243734	-0.135114	-0.188066	-0.666249	-0.197959	-0.487676	-0.736022	-0.223039	0.584275	-0.259129	0	0
38842	9.749481	0.215905	2.124906	-0.207189	-0.139019	-0.181860	-0.666406	-0.196172	-0.486549	-0.736163	-0.222927	0.585433	-0.256194	0	0
38843	9.493204	0.117346	2.081177	-0.175193	-0.144702	-0.180932	-0.667122	-0.197765	-0.484974	-0.736171	-0.223036	0.586572	-0.253458	0	0
38844	9.357852	0.039559	1.894696	-0.162668	-0.090351	-0.171339	-0.668554	-0.198745	-0.482540	-0.736459	-0.223064	0.587271	-0.250966	0	0
38845	9.575379	0.193295	1.888173	-0.203959	-0.193490	-0.187931	-0.667432	-0.196989	-0.482000	-0.736248	-0.223120	0.588816	-0.247896	0	0
38846	9.662143	0.469617	2.281615	-0.225822	-0.124339	-0.223111	-0.666292	-0.199082	-0.482151	-0.736591	-0.223069	0.589796	-0.244570	0	0
38847	9.652253	0.686216	2.262276	-0.222535	-0.146141	-0.231796	-0.668430	-0.199608	-0.480133	-0.736791	-0.223124	0.590925	-0.241168	0	0
38848	9.555358	0.849225	2.094553	-0.215152	-0.148909	-0.215937	-0.668021	-0.198568	-0.478729	-0.736930	-0.223164	0.592061	-0.237897	0	0
38849	9.710103	0.901815	2.064528	-0.189651	-0.196301	-0.168408	-0.668867	-0.201643	-0.477853	-0.736591	-0.223202	0.593609	-0.235037	0	0
38850	9.719714	0.955325	2.175010	-0.184086	-0.197238	-0.149076	-0.670012	-0.201605	-0.476419	-0.736200	-0.223185	0.595164	-0.232330	0	0
38851	9.664055	0.988932	2.139326	-0.140126	-0.179444	-0.149864	-0.670872	-0.201720	-0.474989	-0.735794	-0.223436	0.596502	-0.229934	0	0
38852	9.787351	1.037373	2.232152	-0.134004	-0.101459	-0.145548	-0.670322	-0.201564	-0.473159	-0.735843	-0.223543	0.597234	-0.227761	0	0
38853	9.898497	1.157161	2.147093	-0.152189	-0.097688	-0.135030	-0.671461	-0.201386	-0.472434	-0.735909	-0.223427	0.598023	-0.225581	0	0
38854	9.927464	1.214888	2.144430	-0.140598	-0.063279	-0.089398	-0.672028	-0.200931	-0.472427	-0.736067	-0.223061	0.598609	-0.223865	0	0
38855	9.917776	1.229250	2.125255	-0.151029	-0.034139	-0.056110	-0.672605	-0.199728	-0.471573	-0.736329	-0.222339	0.599098	-0.222411	0	0
38856	9.816245	1.185483	2.010627	-0.139221	0.023862	-0.021067	-0.670484	-0.198887	-0.471753	-0.736849	-0.221378	0.599189	-0.221400	0	0
38857	9.666380	1.103242	1.891575	-0.097924	0.097965	0.028055	-0.672027	-0.198873	-0.473426	-0.737595	-0.220250	0.598770	-0.221175	0	0
38858	9.622966	0.978259	1.920846	-0.064592	0.114044	0.061427	-0.670039	-0.195832	-0.475311	-0.738305	-0.219145	0.598211	-0.221416	0	0
38859	9.618239	0.853874	2.079664	-0.013133	0.102762	0.113305	-0.668060	-0.193956	-0.475777	-0.738702	-0.218122	0.597753	-0.222337	0	0
38860	9.613429	0.829672	2.053272	0.021892	0.138772	0.114214	-0.667763	-0.190595	-0.478626	-0.739250	-0.217284	0.596932	-0.223538	0	0
38861	9.574735	0.824902	2.051154	0.088927	0.161831	0.138036	-0.666901	-0.189452	-0.480626	-0.739718	-0.216735	0.595859	-0.225377	0	0
38862	9.499784	0.800768	2.018061	0.140433	0.195901	0.146005	-0.664902	-0.188926	-0.482926	-0.740271	-0.216453	0.594413	-0.227641	0	0
38863	9.507021	0.815397	2.056465	0.206257	0.191742	0.165477	-0.663759	-0.187198	-0.484933	-0.740590	-0.216539	0.592903	-0.230442	0	0
38864	9.410177	0.916440	2.013813	0.224067	0.153490	0.155062	-0.662042	-0.187403	-0.487083	-0.740676	-0.216915	0.591588	-0.233174	0	0
38865	9.332663	1.036739	1.975813	0.263367	0.154998	0.164835	-0.660483	-0.186407	-0.487679	-0.740640	-0.217510	0.590203	-0.236223	0	0
38866	9.322880	1.142856	2.009458	0.308713	0.147364	0.144796	-0.658640	-0.187920	-0.487561	-0.740514	-0.218583	0.588699	-0.239361	0	0
38867	9.288941	1.224473	1.951937	0.306897	0.159175	0.136021	-0.658907	-0.188524	-0.489252	-0.740457	-0.219657	0.587103	-0.242454	0	0
38868	9.259860	1.282297	1.952102	0.337939	0.158021	0.141376	-0.657491	-0.189436	-0.488988	-0.740318	-0.220935	0.585425	-0.245754	0	0
38869	9.279098	1.343107	2.557789	0.355875	0.150645	0.136165	-0.655761	-0.192748	-0.491550	-0.740081	-0.222387	0.583754	-0.249107	0	0
38870	8.940546	1.362737	1.579303	0.330509	0.208932	0.171147	-0.655766	-0.192742	-0.490983	-0.740157	-0.223302	0.581766	-0.252690	0	0
38871	9.071219	1.272560	1.876552	0.366991	0.288501	0.201820	-0.654480	-0.191606	-0.492849	-0.740506	-0.224103	0.579170	-0.256888	0	0
38872	9.264609	1.382680	1.807729	0.372148	0.234002	0.227388	-0.651913	-0.191683	-0.495155	-0.740459	-0.224927	0.576991	-0.261171	0	0
38873	9.753151	1.365483	2.357157	0.403944	0.121198	0.241651	-0.650768	-0.193194	-0.496158	-0.739619	-0.226198	0.575599	-0.265487	0	0
38874	10.063116	0.994015	2.307109	0.496421	-0.004824	0.277055	-0.650785	-0.192877	-0.494178	-0.737747	-0.228274	0.574942	-0.270301	0	0
38875	9.983891	0.360987	2.793867	0.501755	-0.082874	0.319118	-0.653488	-0.192511	-0.492720	-0.735260	-0.230355	0.574939	-0.275271	0	0
38876	9.769091	-0.078265	2.519303	0.465992	-0.040841	0.325886	-0.653804	-0.191286	-0.489182	-0.733070	-0.232005	0.574705	-0.280171	0	0
38877	9.513056	-0.401771	2.268989	0.420168	-0.063163	0.294129	-0.655092	-0.193008	-0.486890	-0.730910	-0.233562	0.574690	-0.284518	0	0
38878	9.227721	-0.450662	2.040303	0.223665	-0.188588	0.269233	-0.658379	-0.190252	-0.484017	-0.728559	-0.234174	0.576064	-0.287253	0	0
38879	9.242251	-0.488040	2.271037	0.157577	-0.203473	0.246264	-0.661249	-0.188231	-0.480017	-0.726319	-0.234478	0.577690	-0.289405	0	0
38880	9.191649	-0.694094	2.454300	0.181112	-0.216370	0.228727	-0.665118	-0.184562	-0.475724	-0.724004	-0.235087	0.579278	-0.291528	0	0
38881	9.228266	-1.013062	2.233099	0.192037	-0.249154	0.232232	-0.667126	-0.184046	-0.472722	-0.721440	-0.235845	0.581087	-0.293665	0	0
38882	9.475111	-1.132661	1.981349	0.137733	-0.265114	0.180331	-0.669856	-0.183644	-0.467867	-0.719068	-0.236559	0.583025	-0.295064	0	0
38883	10.043306	-0.947687	2.063601	0.094012	-0.293871	0.132063	-0.672161	-0.181339	-0.463877	-0.716752	-0.237317	0.585193	-0.295799	0	0
38884	10.406129	-0.994874	2.359118	0.127747	-0.365876	0.104149	-0.677733	-0.179835	-0.458132	-0.714021	-0.238695	0.587688	-0.296347	0	0
38885	10.147488	-1.157815	2.438077	0.171741	-0.343528	0.091888	-0.680744	-0.180609	-0.453268	-0.711328	-0.240380	0.589869	-0.297127	0	0
38886	9.629866	-1.091963	1.980185	0.169348	-0.301740	0.070776	-0.683340	-0.178730	-0.448139	-0.708954	-0.242054	0.591687	-0.297827	0	0
38887	9.344342	-0.943931	1.652765	0.212434	-0.273042	0.056836	-0.685512	-0.180389	-0.441587	-0.706665	-0.244016	0.593146	-0.298763	0	0
38888	9.300627	-0.752025	1.501459	0.245677	-0.229751	0.063931	-0.688517	-0.180287	-0.437717	-0.704535	-0.246051	0.594195	-0.300036	0	0
38889	9.455403	-0.733007	1.497908	0.320967	-0.195892	0.085138	-0.690519	-0.182280	-0.434421	-0.702335	-0.248371	0.594840	-0.302000	0	0
38890	9.726398	-0.848330	1.623449	0.321175	-0.168700	0.082448	-0.691680	-0.183987	-0.430433	-0.700308	-0.250638	0.595263	-0.303994	0	0
38891	9.840149	-0.907130	1.454367	0.290531	-0.114034	0.063869	-0.692702	-0.183338	-0.426881	-0.698717	-0.252615	0.595357	-0.305826	0	0
38892	9.900593	-0.883180	1.446693	0.204888	-0.038955	0.005656	-0.693834	-0.185669	-0.426003	-0.697977	-0.254125	0.595023	-0.306913	0	0
38893	9.924649	-0.771377	1.662810	0.201144	-0.017141	-0.013663	-0.691737	-0.186269	-0.422780	-0.697419	-0.255637	0.594512	-0.307915	0	0
38894	9.706908	-0.708590	1.637903	0.172127	-0.007796	0.000306	-0.690888	-0.186580	-0.422651	-0.696960	-0.256853	0.594043	-0.308846	0	0
38895	9.677959	-0.767323	1.441012	0.186583	0.050163	0.021315	-0.691745	-0.188319	-0.421073	-0.696726	-0.257845	0.593193	-0.310178	0	0
38896	9.740854	-0.777022	1.445369	0.164068	0.095708	0.010671	-0.691028	-0.190552	-0.421358	-0.696865	-0.258622	0.592051	-0.311399	0	0
38897	9.818263	-0.795937	1.536181	0.120735	0.155950	0.008730	-0.689039	-0.190160	-0.422383	-0.697463	-0.258897	0.590632	-0.312525	0	0
38898	9.890811	-0.786269	1.564495	0.078238	0.223434	-0.010761	-0.687888	-0.190796	-0.424381	-0.698640	-0.258802	0.588807	-0.313416	0	0
38899	9.953643	-0.746980	1.734707	0.075210	0.207125	-0.019514	-0.685035	-0.192354	-0.426543	-0.699740	-0.258762	0.587095	-0.314208	0	0
38900	9.900489	-0.797812	1.665413	0.085775	0.156221	-0.019436	-0.683600	-0.194174	-0.428257	-0.700524	-0.258979	0.585688	-0.314906	0	0
38901	9.840058	-0.836146	1.685120	0.040184	0.171115	-0.031862	-0.681879	-0.194090	-0.430974	-0.701536	-0.258875	0.584302	-0.315312	0	0
38902	9.745723	-0.833283	1.748318	0.026635	0.183947	-0.026650	-0.679892	-0.194432	-0.431571	-0.702654	-0.258630	0.582865	-0.315683	0	0
38903	9.624813	-0.854928	1.717963	0.010974	0.186798	-0.051271	-0.677610	-0.194500	-0.433590	-0.703890	-0.258381	0.581407	-0.315822	0	0
38904	9.513596	-0.900289	1.762089	0.020266	0.214860	-0.063588	-0.674175	-0.195501	-0.437887	-0.705315	-0.258207	0.579673	-0.315974	0	0
38905	9.455629	-0.982023	1.769792	0.069465	0.207197	-0.072258	-0.673306	-0.197310	-0.439592	-0.706578	-0.258423	0.577827	-0.316356	0	0
38906	9.395205	-1.020745	1.712563	0.044661	0.203763	-0.093385	-0.670320	-0.196652	-0.441483	-0.707963	-0.258626	0.576011	-0.316407	0	0
38907	9.383050	-0.958155	1.707792	0.036314	0.218341	-0.121490	-0.668321	-0.198480	-0.442923	-0.709523	-0.258850	0.574058	-0.316276	0	0
38908	9.421707	-0.919497	1.745947	0.054234	0.200035	-0.138964	-0.666032	-0.201206	-0.444788	-0.710997	-0.259392	0.572113	-0.316046	0	0
38909	9.368467	-0.895051	1.804018	0.058998	0.160965	-0.181899	-0.662040	-0.203973	-0.447389	-0.712352	-0.260300	0.570333	-0.315465	0	0
38910	9.283771	-0.851589	1.804601	0.062249	0.132811	-0.199398	-0.662306	-0.207814	-0.447934	-0.713604	-0.261453	0.568677	-0.314672	0	0
38911	9.170081	-0.834858	1.747716	0.067558	0.121882	-0.210777	-0.656494	-0.210005	-0.448303	-0.714795	-0.262704	0.567067	-0.313829	0	0
38912	9.179726	-0.796813	1.656252	0.062016	0.120105	-0.217797	-0.655334	-0.214478	-0.450001	-0.716024	-0.263997	0.565447	-0.312866	0	0
38913	9.319921	-0.710349	1.655157	0.032786	0.131218	-0.224875	-0.653904	-0.216880	-0.450863	-0.717394	-0.265044	0.563836	-0.311748	0	0
38914	9.387534	-0.604226	1.712279	-0.000334	0.135106	-0.251258	-0.651056	-0.220197	-0.451744	-0.718966	-0.266028	0.562206	-0.310228	0	0
38915	9.443018	-0.468878	1.831977	-0.042691	0.122745	-0.269738	-0.647068	-0.223840	-0.453351	-0.720616	-0.266806	0.560763	-0.308336	0	0
38916	9.493546	-0.220029	2.018939	-0.078107	0.066784	-0.276710	-0.646498	-0.227388	-0.452496	-0.722078	-0.267579	0.559788	-0.306009	0	0
38917	9.662642	0.005206	1.854029	-0.065280	0.063038	-0.256425	-0.642094	-0.229707	-0.453690	-0.723400	-0.268300	0.558873	-0.303922	0	0
38918	10.034868	0.223213	2.223794	-0.085832	0.048668	-0.266926	-0.641228	-0.232835	-0.454540	-0.724740	-0.269013	0.558069	-0.301569	0	0
38919	10.068592	0.351334	2.336444	-0.051385	-0.077741	-0.261384	-0.640100	-0.236532	-0.452702	-0.725242	-0.270283	0.558110	-0.299140	0	0
38920	9.923457	0.368257	2.308640	-0.013597	-0.049898	-0.248166	-0.640398	-0.239744	-0.449712	-0.725769	-0.271709	0.557846	-0.297056	0	0
38921	9.768546	0.488671	2.271205	-0.036295	-0.042427	-0.236796	-0.637419	-0.241432	-0.449895	-0.726344	-0.272842	0.557644	-0.294982	0	0
38922	9.642641	0.623645	2.264802	-0.046132	-0.042312	-0.205198	-0.635711	-0.245305	-0.449623	-0.726866	-0.273766	0.557532	-0.293045	0	0
38923	9.647161	0.936901	2.319812	-0.086576	-0.058299	-0.200808	-0.636578	-0.247177	-0.446771	-0.727378	-0.274377	0.557686	-0.290905	0	0
38924	9.738861	1.139436	2.405531	-0.094005	-0.070934	-0.185839	-0.636298	-0.247916	-0.446206	-0.727807	-0.274927	0.557969	-0.288761	0	0
38925	9.828253	1.226679	2.544254	-0.094362	-0.105411	-0.181386	-0.634607	-0.250884	-0.444240	-0.728013	-0.275508	0.558535	-0.286585	0	0
38926	9.883571	1.539555	2.538787	-0.096414	-0.101766	-0.192722	-0.634323	-0.251479	-0.444101	-0.728289	-0.276164	0.559024	-0.284289	0	0
38927	10.091327	1.778250	2.666905	-0.008741	-0.098852	-0.167880	-0.633476	-0.255319	-0.442400	-0.728250	-0.277275	0.559330	-0.282703	0	0
38928	9.897856	1.725007	3.033811	0.027022	-0.227937	-0.115003	-0.634510	-0.255244	-0.437289	-0.727251	-0.278749	0.560597	-0.281311	0	0
38929	9.564314	1.525936	2.610854	-0.022134	0.044671	-0.196261	-0.635066	-0.259218	-0.436980	-0.728129	-0.279519	0.559810	-0.279841	0	0
38930	9.322395	1.601870	2.321643	-0.086015	0.059717	-0.219232	-0.634619	-0.262640	-0.438387	-0.729343	-0.279943	0.559005	-0.277857	0	0
38931	9.114272	1.745081	2.015300	-0.112811	0.110772	-0.206163	-0.632348	-0.263577	-0.438845	-0.730863	-0.279923	0.557954	-0.275987	0	0
38932	9.278535	1.911037	2.506840	-0.076639	0.077833	-0.182303	-0.628656	-0.263520	-0.440321	-0.732041	-0.280155	0.557089	-0.274371	0	0
38933	9.307540	1.957508	2.182014	-0.086536	-0.009226	-0.192724	-0.626957	-0.266205	-0.439488	-0.732775	-0.280582	0.556875	-0.272405	0	0
38934	9.466956	2.044728	2.411934	-0.073467	0.017935	-0.189213	-0.626503	-0.270566	-0.442707	-0.733623	-0.281039	0.556415	-0.270586	0	0
38935	9.583042	2.054234	2.420695	-0.034650	0.055728	-0.168101	-0.624110	-0.270893	-0.441046	-0.734500	-0.281534	0.555648	-0.269266	0	0
38936	9.554056	2.024877	2.319951	0.009774	0.073533	-0.118004	-0.622553	-0.273133	-0.440213	-0.735226	-0.282053	0.554752	-0.268588	0	0
38937	9.534781	1.948033	2.353814	0.006534	0.111677	-0.111939	-0.621401	-0.274357	-0.442067	-0.736143	-0.282390	0.553617	-0.268064	0	0
38938	9.428399	1.909574	2.335389	0.003122	0.115354	-0.090904	-0.618129	-0.276799	-0.443101	-0.737043	-0.282596	0.552506	-0.267664	0	0
38939	9.351044	1.861877	2.403312	0.036168	0.100592	-0.053965	-0.618260	-0.276810	-0.444372	-0.737658	-0.282862	0.551534	-0.267696	0	0
38940	9.283381	1.799453	2.418283	0.065772	0.105819	-0.015307	-0.616693	-0.277002	-0.445529	-0.738124	-0.283137	0.550537	-0.268171	0	0
38941	9.157611	1.806402	2.327834	0.066097	0.127611	-0.003049	-0.616124	-0.278046	-0.445393	-0.738664	-0.283271	0.549428	-0.268818	0	0
38942	9.247097	1.813395	2.307940	0.058785	0.124031	0.000453	-0.614547	-0.279281	-0.447395	-0.739205	-0.283359	0.548358	-0.269422	0	0
38943	9.278467	1.881051	2.365359	0.053556	0.145862	0.014470	-0.613844	-0.278406	-0.447127	-0.739830	-0.283256	0.547194	-0.270178	0	0
38944	9.263997	1.837785	2.375117	0.077388	0.146579	0.023290	-0.612266	-0.279642	-0.449129	-0.740377	-0.283293	0.545970	-0.271115	0	0
38945	9.268875	1.803708	2.302980	0.106803	0.142714	0.047930	-0.610137	-0.281458	-0.449156	-0.740741	-0.283411	0.544776	-0.272397	0	0
38946	9.254506	1.765831	2.350856	0.137443	0.112474	0.049803	-0.609131	-0.281158	-0.450188	-0.740855	-0.283840	0.543713	-0.273760	0	0
38947	9.254503	1.770573	2.336427	0.175815	0.112161	0.054285	-0.609128	-0.281897	-0.450184	-0.740834	-0.284518	0.542572	-0.275374	0	0
38948	9.220661	1.751315	2.327073	0.194274	0.113837	0.075382	-0.608278	-0.280738	-0.450769	-0.740718	-0.285222	0.541411	-0.277236	0	0
38949	9.244817	1.778053	2.384577	0.210790	0.111896	0.092104	-0.606872	-0.281639	-0.449373	-0.740483	-0.285954	0.540276	-0.279315	0	0
38950	9.264167	1.775689	2.398863	0.214482	0.097355	0.113192	-0.608137	-0.281917	-0.450201	-0.740106	-0.286646	0.539283	-0.281516	0	0
38951	9.225470	1.780235	2.334227	0.212664	0.079230	0.130764	-0.605729	-0.283588	-0.449950	-0.739572	-0.287273	0.538489	-0.283792	0	0
38952	9.119017	1.813941	2.303722	0.234652	0.089950	0.129053	-0.607009	-0.283849	-0.449079	-0.739042	-0.288046	0.537531	-0.286194	0	0
38953	9.003024	1.708302	2.328698	0.243829	0.077187	0.141346	-0.606459	-0.283251	-0.447392	-0.738366	-0.288851	0.536685	-0.288704	0	0
38954	8.872427	1.705579	2.228675	0.245832	0.082630	0.151871	-0.607594	-0.283813	-0.446805	-0.737687	-0.289599	0.535807	-0.291309	0	0
38955	8.872371	1.774647	2.079554	0.273494	0.100553	0.165976	-0.607588	-0.284114	-0.447370	-0.736965	-0.290421	0.534764	-0.294220	0	0
38956	9.022275	1.825152	2.112077	0.284559	0.089574	0.197625	-0.605766	-0.283835	-0.445420	-0.736062	-0.291183	0.533843	-0.297382	0	0
38957	9.215746	1.835271	2.264529	0.348432	0.061830	0.232922	-0.606896	-0.283961	-0.445542	-0.734697	-0.292309	0.533044	-0.301063	0	0
38958	9.402160	1.634190	2.547035	0.426925	0.001312	0.296321	-0.609472	-0.283285	-0.442390	-0.732586	-0.293846	0.532614	-0.305441	0	0
38959	9.429090	1.279577	2.893342	0.437543	-0.069541	0.320913	-0.609788	-0.282649	-0.438708	-0.729958	-0.295542	0.532741	-0.309843	0	0
38960	9.460719	1.114555	2.643202	0.437344	-0.122189	0.333231	-0.613219	-0.282241	-0.434691	-0.727003	-0.297321	0.533261	-0.314165	0	0
38961	9.323153	0.809363	2.716584	0.405783	-0.201776	0.334930	-0.616661	-0.280496	-0.429973	-0.723678	-0.299106	0.534459	-0.318089	0	0
38962	9.178335	0.524395	2.501489	0.331764	-0.225682	0.322427	-0.620093	-0.279499	-0.426100	-0.720477	-0.300485	0.536001	-0.321441	0	0
38963	9.274956	0.667734	2.308325	0.247116	-0.189616	0.316956	-0.623960	-0.277892	-0.421232	-0.717714	-0.301164	0.537538	-0.324407	0	0
38964	9.531260	0.730653	2.445849	0.237732	-0.207707	0.316979	-0.627828	-0.275988	-0.416224	-0.714879	-0.301827	0.539213	-0.327259	0	0
38965	9.918326	0.627935	2.717192	0.285672	-0.258946	0.325916	-0.632697	-0.273463	-0.410353	-0.711567	-0.302946	0.541124	-0.330275	0	0
38966	10.324886	0.380759	2.993319	0.313888	-0.291874	0.350543	-0.635441	-0.269513	-0.405231	-0.707902	-0.304230	0.543225	-0.333504	0	0
38967	10.363889	0.081848	2.930766	0.328339	-0.281146	0.299593	-0.638897	-0.268191	-0.398671	-0.704391	-0.305848	0.545040	-0.336483	0	0
38968	10.107863	-0.264897	2.846365	0.205625	-0.298304	0.240431	-0.641912	-0.267192	-0.393814	-0.701355	-0.306978	0.547187	-0.338309	0	0
38969	9.742564	-0.159925	2.550819	0.126730	-0.286771	0.170922	-0.646909	-0.265565	-0.389211	-0.698839	-0.307884	0.549306	-0.339256	0	0
38970	9.469061	0.051304	2.345877	0.096720	-0.210303	0.105861	-0.648652	-0.264591	-0.384234	-0.697058	-0.308682	0.550778	-0.339807	0	0
38971	9.507673	0.147003	2.237325	0.159566	-0.098312	0.084833	-0.650655	-0.263787	-0.381941	-0.695761	-0.309643	0.551196	-0.340912	0	0
38972	9.575578	-0.042810	2.333155	0.171276	-0.083918	0.042672	-0.652510	-0.264467	-0.379926	-0.694655	-0.310876	0.551334	-0.341820	0	0
38973	9.645731	-0.041343	2.166746	0.220959	-0.033530	0.032202	-0.652107	-0.264300	-0.377386	-0.693699	-0.312328	0.550924	-0.343098	0	0
38974	9.701359	-0.052639	2.329839	0.157076	-0.051140	0.058394	-0.650981	-0.266965	-0.375695	-0.692759	-0.313262	0.550928	-0.344137	0	0
38975	9.643269	0.006581	2.121044	0.166351	-0.038515	0.058417	-0.652114	-0.267234	-0.375392	-0.691852	-0.314203	0.550817	-0.345280	0	0
38976	9.536762	0.088791	2.160223	0.188298	-0.031417	0.061109	-0.654548	-0.267149	-0.372098	-0.690909	-0.315269	0.550582	-0.346569	0	0
38977	9.497993	0.174611	1.980116	0.186420	-0.062246	0.085741	-0.651871	-0.266306	-0.371014	-0.689708	-0.316277	0.550647	-0.347935	0	0
38978	9.478656	0.169388	1.893708	0.208535	-0.044280	0.088403	-0.654150	-0.267713	-0.368706	-0.688531	-0.317373	0.550512	-0.349480	0	0
38979	9.473861	0.126095	1.900991	0.197720	-0.011533	0.068140	-0.655002	-0.268280	-0.368123	-0.687629	-0.318375	0.550128	-0.350946	0	0
38980	9.454499	0.147283	1.800136	0.161658	0.032321	0.074147	-0.656142	-0.268248	-0.367256	-0.687066	-0.318957	0.549580	-0.352376	0	0
38981	9.464182	0.139985	1.788050	0.151208	0.083225	0.081075	-0.654160	-0.269614	-0.366858	-0.686783	-0.319232	0.548746	-0.353975	0	0
38982	9.507748	0.117791	1.696387	0.146453	0.177621	0.065143	-0.655023	-0.267519	-0.366004	-0.687093	-0.319243	0.547220	-0.355721	0	0
38983	9.628700	0.080206	1.916727	0.123113	0.243140	0.050951	-0.652726	-0.268488	-0.369433	-0.687875	-0.318919	0.545286	-0.357467	0	0
38984	9.672324	-0.022511	2.089600	0.101266	0.268719	0.031532	-0.651137	-0.269003	-0.373137	-0.688937	-0.318473	0.543180	-0.359020	0	0
38985	9.706157	0.001806	2.147035	0.060530	0.232742	0.003405	-0.647716	-0.269103	-0.376022	-0.690024	-0.318008	0.541382	-0.360060	0	0
38986	9.648145	-0.031935	2.123444	0.030509	0.158570	-0.021152	-0.647145	-0.267061	-0.377456	-0.690896	-0.317753	0.540117	-0.360512	0	0
38987	9.556161	0.040526	2.143291	0.029142	0.113221	-0.024592	-0.645701	-0.270657	-0.379445	-0.691533	-0.317650	0.539165	-0.360808	0	0
38988	9.541634	0.055065	2.157811	0.042582	0.106751	-0.047365	-0.644279	-0.271431	-0.380031	-0.692179	-0.317806	0.538129	-0.360978	0	0
38989	9.546538	-0.007854	2.095315	0.049776	0.096699	-0.056124	-0.642010	-0.271188	-0.380635	-0.692772	-0.318074	0.537115	-0.361114	0	0
38990	9.539318	-0.046219	2.124251	0.040362	0.070457	-0.064899	-0.642137	-0.271499	-0.382330	-0.693292	-0.318438	0.536281	-0.361034	0	0
38991	9.546565	-0.036599	2.124190	0.060310	0.045797	-0.054286	-0.641708	-0.274014	-0.381902	-0.693570	-0.318951	0.535587	-0.361078	0	0
38992	9.551447	-0.070919	2.003968	0.062132	0.027630	-0.041978	-0.640577	-0.274036	-0.381779	-0.693707	-0.319498	0.535044	-0.361137	0	0
38993	9.609508	-0.094426	2.133394	0.040358	0.036888	-0.031519	-0.639723	-0.276119	-0.381501	-0.693918	-0.319781	0.534556	-0.361204	0	0
38994	9.585235	-0.003193	2.075795	-0.018465	0.026467	-0.066724	-0.638576	-0.277927	-0.382644	-0.694395	-0.319906	0.534232	-0.360656	0	0
38995	9.476408	-0.012904	2.028512	-0.008128	0.057245	-0.066745	-0.637442	-0.280012	-0.382087	-0.694996	-0.319966	0.533665	-0.360285	0	0
38996	9.420780	-0.017467	2.062582	-0.061864	0.081283	-0.077439	-0.636721	-0.279749	-0.383798	-0.695941	-0.319647	0.533081	-0.359606	0	0
38997	9.435282	-0.012346	2.127387	-0.072850	0.095887	-0.094157	-0.634882	-0.278608	-0.384116	-0.697051	-0.319262	0.532390	-0.358822	0	0
38998	9.464271	0.023652	2.112720	-0.128022	0.081802	-0.126730	-0.633292	-0.281919	-0.386817	-0.698383	-0.318742	0.531880	-0.357447	0	0
38999	9.469156	-0.022233	2.086275	-0.115541	0.063536	-0.147748	-0.633288	-0.279423	-0.388243	-0.699644	-0.318457	0.531393	-0.355956	0	0
39000	9.435221	0.054690	2.052801	-0.140416	0.058291	-0.167088	-0.630734	-0.281691	-0.388275	-0.701029	-0.318145	0.530958	-0.354155	0	0
39001	9.478708	0.098277	2.114959	-0.156311	0.024843	-0.172337	-0.628727	-0.283383	-0.390706	-0.702293	-0.317839	0.530804	-0.352150	0	0
39002	9.517367	0.139075	2.100217	-0.167721	-0.012279	-0.186345	-0.626756	-0.284587	-0.389035	-0.703449	-0.317684	0.530893	-0.349840	0	0
39003	9.604349	0.228147	2.123552	-0.177032	-0.023099	-0.189838	-0.626743	-0.284897	-0.390449	-0.704577	-0.317488	0.531088	-0.347445	0	0
39004	9.623517	0.397351	2.262722	-0.206940	-0.075481	-0.203842	-0.625452	-0.286711	-0.391877	-0.705573	-0.317364	0.531695	-0.344598	0	0
39005	9.565251	0.623312	2.176409	-0.239940	-0.066134	-0.220550	-0.624753	-0.288481	-0.390183	-0.706764	-0.317032	0.532303	-0.341509	0	0
39006	9.831044	0.892127	2.087695	-0.210166	-0.003780	-0.200297	-0.622466	-0.289144	-0.392623	-0.708125	-0.316616	0.532416	-0.338891	0	0
39007	9.937343	0.998847	2.274364	-0.151528	0.005738	-0.168551	-0.621905	-0.290621	-0.391494	-0.709229	-0.316383	0.532372	-0.336861	0	0
39008	9.821428	0.816118	2.289786	-0.114386	0.017263	-0.115874	-0.621463	-0.291681	-0.393195	-0.710106	-0.316121	0.532273	-0.335414	0	0
39009	9.567460	0.823742	2.296444	-0.129635	0.022874	-0.091354	-0.621026	-0.292589	-0.394330	-0.710967	-0.315573	0.532274	-0.334101	0	0
39010	9.361831	0.874122	2.201734	-0.174489	0.018718	-0.105488	-0.618893	-0.292644	-0.395497	-0.712002	-0.314822	0.532395	-0.332410	0	0
39011	9.325320	1.096157	2.297991	-0.203931	0.026227	-0.124822	-0.617470	-0.293566	-0.396083	-0.713221	-0.313910	0.532510	-0.330469	0	0
39012	9.218724	1.249326	2.563115	-0.169448	-0.008492	-0.094829	-0.615765	-0.293462	-0.396960	-0.714052	-0.313225	0.532837	-0.328793	0	0
39013	9.264658	1.279974	2.447349	-0.119656	0.042816	-0.089499	-0.615903	-0.293758	-0.397239	-0.714973	-0.312671	0.532661	-0.327601	0	0
39014	9.414615	1.284335	2.400569	-0.147377	0.043911	-0.131682	-0.613193	-0.294428	-0.399545	-0.716131	-0.312164	0.532422	-0.325940	0	0
39015	9.511147	1.491691	2.488652	-0.171571	0.027766	-0.153604	-0.613172	-0.295927	-0.401520	-0.717337	-0.311628	0.532318	-0.323963	0	0
39016	9.651208	1.699418	2.662972	-0.164801	-0.030357	-0.135908	-0.612331	-0.294609	-0.400974	-0.718161	-0.311257	0.532650	-0.321944	0	0
39017	9.651043	1.860980	2.713331	-0.141342	-0.081343	-0.103277	-0.611761	-0.296391	-0.400834	-0.718523	-0.311022	0.533383	-0.320145	0	0
39018	9.643696	1.959276	2.629155	-0.120402	-0.081517	-0.106710	-0.611061	-0.295807	-0.400140	-0.718836	-0.310976	0.534026	-0.318410	0	0
39019	9.578300	2.041800	2.742567	-0.095754	-0.069907	-0.110160	-0.612048	-0.296086	-0.400406	-0.719136	-0.311069	0.534504	-0.316836	0	0
39020	9.430954	1.858426	2.621175	-0.088312	-0.049104	-0.133034	-0.610914	-0.298171	-0.399849	-0.719601	-0.311290	0.534727	-0.315183	0	0
39021	9.293247	1.717986	2.422740	-0.111894	-0.043469	-0.138399	-0.610919	-0.299490	-0.398853	-0.720178	-0.311333	0.534975	-0.313398	0	0
39022	9.256961	1.729738	2.355676	-0.126644	-0.041542	-0.160372	-0.608077	-0.300739	-0.399743	-0.720883	-0.311398	0.535175	-0.311363	0	0
39023	9.298018	1.785342	2.413034	-0.159762	-0.044910	-0.182372	-0.608790	-0.300864	-0.399024	-0.721732	-0.311336	0.535439	-0.308996	0	0
39024	9.353629	1.808995	2.345289	-0.157746	-0.023157	-0.182386	-0.607648	-0.302813	-0.399458	-0.722692	-0.311234	0.535528	-0.306691	0	0
39025	9.351154	1.857587	2.431821	-0.155814	-0.005017	-0.182394	-0.608060	-0.305175	-0.400149	-0.723733	-0.311075	0.535485	-0.304463	0	0
39026	9.235046	1.874321	2.374953	-0.141214	-0.007849	-0.182354	-0.606206	-0.303464	-0.402451	-0.724716	-0.311041	0.535408	-0.302289	0	0
39027	9.196364	1.871171	2.216556	-0.118817	0.012849	-0.150734	-0.604355	-0.305723	-0.402896	-0.725635	-0.310926	0.535215	-0.300539	0	0
39028	9.273692	1.947685	2.134183	-0.071678	0.027000	-0.090943	-0.602106	-0.303984	-0.401808	-0.726307	-0.310800	0.534956	-0.299507	0	0
39029	9.206065	1.842436	2.250168	-0.056155	0.001486	-0.066333	-0.601358	-0.308464	-0.404914	-0.726713	-0.310723	0.534918	-0.298667	0	0
39030	9.298028	1.798380	2.134127	-0.017597	0.004789	-0.048699	-0.601364	-0.307279	-0.404636	-0.726971	-0.310829	0.534789	-0.298161	0	0
39031	9.423825	1.774009	2.111590	0.002712	0.015503	-0.032870	-0.599677	-0.307594	-0.403248	-0.727169	-0.310961	0.534577	-0.297921	0	0
39032	9.566460	1.832112	2.216288	0.028656	0.040705	-0.002986	-0.599670	-0.308485	-0.403668	-0.727338	-0.311052	0.534190	-0.298106	0	0
39033	9.539802	1.880557	2.266933	0.039621	0.038811	0.004950	-0.600227	-0.309957	-0.404219	-0.727432	-0.311183	0.533816	-0.298409	0	0
39034	9.568844	1.870399	2.170558	0.067121	0.049466	0.004125	-0.600809	-0.307277	-0.403372	-0.727507	-0.311489	0.533273	-0.298877	0	0
39035	9.578542	1.844083	2.206573	0.114983	0.083562	0.016474	-0.598545	-0.308206	-0.402981	-0.727570	-0.311974	0.532384	-0.299803	0	0
39036	9.510808	1.851649	2.255147	0.111547	0.098126	0.028731	-0.598537	-0.309687	-0.403399	-0.727690	-0.312326	0.531429	-0.300838	0	0
39037	9.409241	1.837161	2.217433	0.164665	0.106778	0.037616	-0.597825	-0.308383	-0.404407	-0.727653	-0.312991	0.530284	-0.302252	0	0
39038	9.312434	1.899768	2.191642	0.152838	0.101448	0.049894	-0.596542	-0.310480	-0.404702	-0.727594	-0.313517	0.529245	-0.303667	0	0
39039	9.293025	1.966784	2.107580	0.177771	0.133912	0.051685	-0.596254	-0.310492	-0.405272	-0.727612	-0.314120	0.527903	-0.305333	0	0
39040	9.302699	1.966794	2.112318	0.198137	0.135575	0.085078	-0.596249	-0.311382	-0.405552	-0.727476	-0.314684	0.526583	-0.307347	0	0
39041	9.288191	1.966609	2.071551	0.241354	0.159727	0.096559	-0.594407	-0.311422	-0.405865	-0.727283	-0.315432	0.524993	-0.309750	0	0
39042	9.230135	1.985289	1.939725	0.268090	0.162242	0.122074	-0.595110	-0.311119	-0.406421	-0.726942	-0.316222	0.523371	-0.312478	0	0
39043	9.191467	1.951810	1.973695	0.274046	0.176737	0.164182	-0.593980	-0.310845	-0.406299	-0.726506	-0.316797	0.521759	-0.315588	0	0
39044	9.186620	1.959198	2.004980	0.256730	0.171442	0.174679	-0.591853	-0.311776	-0.406471	-0.726067	-0.317193	0.520259	-0.318663	0	0
39045	9.237356	2.009972	2.062270	0.294064	0.154807	0.187088	-0.594688	-0.310389	-0.406431	-0.725362	-0.317859	0.518802	-0.321963	0	0
39046	9.244798	1.804136	2.305215	0.336297	0.136339	0.232789	-0.592561	-0.311320	-0.406603	-0.724280	-0.318633	0.517473	-0.325750	0	0
39047	9.201550	1.524390	2.199971	0.361834	0.099827	0.246868	-0.594141	-0.310818	-0.404032	-0.722857	-0.319649	0.516368	-0.329648	0	0
39048	9.332217	1.477639	2.037968	0.358914	0.065345	0.253922	-0.594136	-0.310676	-0.404599	-0.721239	-0.320698	0.515527	-0.333465	0	0
39049	9.283868	1.430954	2.314851	0.307936	-0.011354	0.246860	-0.596133	-0.309586	-0.403156	-0.719389	-0.321684	0.515385	-0.336715	0	0
39050	9.433909	1.351015	2.260926	0.301957	-0.077570	0.250427	-0.597582	-0.308485	-0.399599	-0.717206	-0.322809	0.515736	-0.339744	0	0
39051	9.663790	1.237882	2.331466	0.279850	-0.095567	0.243355	-0.599320	-0.307369	-0.395189	-0.715001	-0.323888	0.516269	-0.342543	0	0
39052	9.867087	1.082628	2.635450	0.246373	-0.142502	0.221358	-0.601901	-0.306245	-0.391613	-0.712741	-0.324979	0.517165	-0.344860	0	0
39053	9.751191	0.846635	3.069258	0.236548	-0.209551	0.206430	-0.603916	-0.304397	-0.388334	-0.710197	-0.326321	0.518526	-0.346793	0	0
39054	9.400732	0.626346	2.730592	0.269533	-0.184420	0.164293	-0.608469	-0.304126	-0.385430	-0.707826	-0.328004	0.519444	-0.348675	0	0
39055	9.183316	0.375434	2.564085	0.196402	-0.180204	0.121924	-0.609915	-0.305824	-0.381154	-0.705843	-0.329389	0.520447	-0.349890	0	0
39056	9.270180	0.596097	2.423823	0.132852	-0.150644	0.142857	-0.613485	-0.303651	-0.378133	-0.704157	-0.330097	0.521522	-0.351019	0	0
39057	9.425008	0.557661	2.485234	0.286014	-0.133786	0.103705	-0.613798	-0.303460	-0.374591	-0.702173	-0.332037	0.521815	-0.352723	0	0
39058	9.628360	0.356191	2.695489	0.288141	-0.102060	0.104498	-0.615656	-0.303105	-0.372581	-0.700351	-0.333858	0.521869	-0.354542	0	0
39059	9.855886	0.187202	2.669922	0.259302	-0.077351	0.114894	-0.616252	-0.303350	-0.368891	-0.698699	-0.335344	0.521887	-0.356368	0	0
39060	9.967197	0.138594	2.611445	0.244529	-0.066375	0.078857	-0.617689	-0.302999	-0.366463	-0.697287	-0.336864	0.521750	-0.357897	0	0
39061	10.025053	0.322065	2.726278	0.257111	-0.026568	0.028861	-0.618278	-0.303253	-0.363622	-0.696205	-0.338594	0.521124	-0.359280	0	0
39062	9.925865	0.350691	2.645234	0.230125	-0.000921	0.048075	-0.620399	-0.304684	-0.363298	-0.695285	-0.339935	0.520473	-0.360736	0	0
39063	9.783132	0.386774	2.598162	0.219443	0.049989	0.026050	-0.619004	-0.305275	-0.360630	-0.694733	-0.341135	0.519435	-0.362161	0	0
39064	9.635501	0.478529	2.608783	0.200875	0.051959	-0.009958	-0.618992	-0.307938	-0.361043	-0.694390	-0.342383	0.518318	-0.363239	0	0
39065	9.521770	0.538451	2.523011	0.220852	0.039101	-0.009881	-0.617014	-0.310035	-0.359934	-0.693901	-0.343814	0.517222	-0.364383	0	0
39066	9.470948	0.581110	2.374283	0.215357	0.053655	-0.030961	-0.617014	-0.311800	-0.359219	-0.693588	-0.345260	0.515964	-0.365393	0	0
39067	9.570003	0.687235	2.440793	0.176996	0.082993	-0.054756	-0.615615	-0.312839	-0.356973	-0.693634	-0.346454	0.514564	-0.366148	0	0
39068	9.511848	0.795541	2.417087	0.158587	0.077704	-0.062666	-0.615034	-0.314636	-0.358107	-0.693752	-0.347580	0.513233	-0.366727	0	0
39069	9.344988	0.773757	2.346195	0.147696	0.095042	-0.079397	-0.614309	-0.318645	-0.358668	-0.694047	-0.348649	0.511767	-0.367200	0	0
39070	9.323268	0.730198	2.295900	0.168089	0.123912	-0.076764	-0.611484	-0.318402	-0.358149	-0.694414	-0.349742	0.510028	-0.367887	0	0
39071	9.371645	0.725372	2.307571	0.113352	0.131614	-0.080415	-0.610901	-0.320347	-0.359424	-0.695015	-0.350439	0.508427	-0.368304	0	0
39072	9.395772	0.774118	2.432378	0.085813	0.141818	-0.102422	-0.609185	-0.322758	-0.360574	-0.695850	-0.351022	0.506772	-0.368454	0	0
39073	9.453840	0.757021	2.400712	0.057740	0.145679	-0.080557	-0.608315	-0.324126	-0.362563	-0.696714	-0.351279	0.505274	-0.368635	0	0
39074	9.536055	0.773934	2.436162	0.031450	0.173110	-0.084159	-0.605477	-0.324193	-0.363459	-0.697826	-0.351273	0.503662	-0.368743	0	0
39075	9.545633	0.865698	2.493719	0.003648	0.158811	-0.112267	-0.604035	-0.328377	-0.365162	-0.699057	-0.351260	0.502157	-0.368475	0	0
39076	9.497207	0.918736	2.494030	-0.003939	0.151609	-0.136835	-0.601187	-0.326837	-0.367763	-0.700374	-0.351348	0.500637	-0.367959	0	0
39077	9.366627	0.890088	2.504624	-0.040248	0.158281	-0.122024	-0.599187	-0.328961	-0.369201	-0.701788	-0.351075	0.499259	-0.367398	0	0
39078	9.265106	0.834392	2.411645	-0.072676	0.212992	-0.135352	-0.597463	-0.329030	-0.372343	-0.703639	-0.350446	0.497560	-0.366761	0	0
39079	9.303769	0.865864	2.457018	-0.050709	0.197398	-0.107189	-0.594591	-0.333848	-0.375482	-0.705222	-0.349878	0.495992	-0.366386	0	0
39080	9.352173	0.832304	2.499969	-0.085783	0.174077	-0.130067	-0.591750	-0.334066	-0.376660	-0.706898	-0.349268	0.494628	-0.365582	0	0
39081	9.344913	0.832485	2.533681	-0.113263	0.162509	-0.128363	-0.590307	-0.333395	-0.380224	-0.708596	-0.348487	0.493457	-0.364621	0	0
39082	9.255448	0.806159	2.539165	-0.117005	0.156193	-0.135394	-0.587024	-0.334674	-0.383103	-0.710305	-0.347742	0.492310	-0.363557	0	0
39083	9.170804	0.803489	2.462849	-0.144187	0.169129	-0.128458	-0.585164	-0.334589	-0.385539	-0.712135	-0.346713	0.491198	-0.362463	0	0
39084	9.182900	0.794205	2.534896	-0.146433	0.147359	-0.154765	-0.583153	-0.333197	-0.389682	-0.713963	-0.345882	0.490147	-0.361080	0	0
39085	9.187760	0.779291	2.443510	-0.132797	0.143607	-0.161749	-0.580867	-0.335919	-0.391264	-0.715738	-0.345184	0.489055	-0.359712	0	0
39086	9.132174	0.726990	2.559364	-0.141479	0.114639	-0.188077	-0.578015	-0.337770	-0.393143	-0.717498	-0.344665	0.488098	-0.357999	0	0
39087	9.144215	0.782200	2.530380	-0.152787	0.089315	-0.202097	-0.576008	-0.337548	-0.396290	-0.719211	-0.344211	0.487321	-0.356053	0	0
39088	9.325475	0.930702	2.430359	-0.162268	0.067587	-0.214331	-0.573146	-0.340884	-0.398869	-0.720896	-0.343833	0.486678	-0.353881	0	0
39089	9.559930	1.068664	2.642514	-0.144767	0.016607	-0.233491	-0.571718	-0.340928	-0.400308	-0.722327	-0.343841	0.486282	-0.351492	0	0
39090	9.612998	1.208442	2.685290	-0.128957	-0.029809	-0.249153	-0.571138	-0.344783	-0.400584	-0.723535	-0.344212	0.486097	-0.348891	0	0
39091	9.646702	1.367206	2.668084	-0.065052	-0.031234	-0.236671	-0.567749	-0.344549	-0.399791	-0.724458	-0.344975	0.485751	-0.346697	0	0
39092	9.593235	1.516113	2.656678	0.007893	-0.039042	-0.248752	-0.566452	-0.348625	-0.400893	-0.725138	-0.346361	0.485152	-0.344727	0	0
39093	9.544462	1.895410	2.901962	-0.015678	-0.056024	-0.178494	-0.566178	-0.349944	-0.399335	-0.725562	-0.347282	0.485010	-0.343104	0	0
39094	9.350967	1.904819	2.802388	0.041425	-0.033773	-0.145042	-0.564473	-0.352636	-0.399068	-0.725787	-0.348388	0.484613	-0.342065	0	0
39095	9.080000	1.970808	2.919719	0.067448	-0.006708	-0.111663	-0.562203	-0.354308	-0.399099	-0.725929	-0.349419	0.484058	-0.341499	0	0
39096	8.910771	1.918900	2.603633	0.075058	-0.008574	-0.088838	-0.562923	-0.355455	-0.397242	-0.725964	-0.350409	0.483557	-0.341118	0	0
39097	8.992941	1.965637	2.824188	0.046436	0.026171	-0.041554	-0.560658	-0.356384	-0.396850	-0.726098	-0.350836	0.483079	-0.341073	0	0
39098	9.142935	1.913430	3.017882	0.036860	-0.041807	-0.018685	-0.561220	-0.357556	-0.396978	-0.725867	-0.351322	0.483196	-0.340899	0	0
39099	9.152591	1.925830	3.092334	0.016560	-0.075206	-0.006403	-0.562355	-0.358707	-0.396246	-0.725495	-0.351707	0.483678	-0.340609	0	0
39100	9.266229	1.973327	2.995294	0.007429	-0.117777	0.039281	-0.562663	-0.357786	-0.393556	-0.724802	-0.351959	0.484649	-0.340446	0	0
39101	9.672429	2.087310	3.275938	0.064096	-0.114625	0.067531	-0.563813	-0.358035	-0.391413	-0.723819	-0.352464	0.485512	-0.340783	0	0
39102	9.621581	2.120042	3.545562	0.034261	-0.187856	0.079840	-0.565385	-0.357838	-0.389689	-0.722549	-0.352950	0.487040	-0.340794	0	0
39103	9.362740	2.184170	3.297356	0.030984	-0.132467	0.058713	-0.566527	-0.356772	-0.388968	-0.721625	-0.353316	0.488110	-0.340842	0	0
39104	9.036173	2.250830	3.054451	0.034261	-0.073486	0.053390	-0.569244	-0.356388	-0.385811	-0.720999	-0.353540	0.488717	-0.341065	0	0
39105	8.828348	2.183876	3.009995	0.031508	-0.053532	0.041065	-0.568822	-0.356930	-0.385286	-0.720518	-0.353727	0.489151	-0.341266	0	0
39106	8.770295	2.193338	2.959922	0.029271	-0.089814	0.027068	-0.569542	-0.355282	-0.384432	-0.719920	-0.354098	0.489799	-0.341215	0	0
39107	8.821155	2.125851	2.959605	0.040180	-0.100800	0.029725	-0.568983	-0.357049	-0.382877	-0.719215	-0.354563	0.490501	-0.341209	0	0
39108	9.055840	2.059940	2.847348	-0.013605	-0.078625	0.009378	-0.570697	-0.355671	-0.381582	-0.718882	-0.354674	0.491151	-0.340860	0	0
39109	9.283135	2.108432	2.980287	-0.021628	-0.031396	-0.006481	-0.570421	-0.355226	-0.380881	-0.718860	-0.354636	0.491435	-0.340535	0	0
39110	9.399195	2.139922	3.051542	-0.015690	0.009392	0.012797	-0.572114	-0.355493	-0.381418	-0.718956	-0.354415	0.491471	-0.340512	0	0
39111	9.435491	2.120801	3.089761	0.010027	0.020072	0.021616	-0.570285	-0.354928	-0.380318	-0.718980	-0.354291	0.491376	-0.340728	0	0
39112	9.273525	2.023011	3.225663	-0.011691	0.034794	0.025899	-0.570421	-0.354639	-0.381166	-0.719142	-0.353947	0.491263	-0.340907	0	0
39113	9.167142	1.986935	3.202427	-0.020648	0.071165	0.003879	-0.570553	-0.354058	-0.382440	-0.719587	-0.353514	0.490840	-0.341026	0	0
39114	9.075203	2.006902	3.316083	-0.037138	0.064967	0.007358	-0.570252	-0.354970	-0.384281	-0.720050	-0.352975	0.490530	-0.341053	0	0
39115	8.983282	2.021302	3.280679	-0.046448	0.052343	-0.003178	-0.571229	-0.353791	-0.386392	-0.720519	-0.352454	0.490304	-0.340927	0	0
39116	9.012307	2.023497	3.246805	-0.057320	0.057874	0.000302	-0.568118	-0.353850	-0.386019	-0.721042	-0.351827	0.490089	-0.340778	0	0
39117	9.036466	2.050066	3.270650	-0.055596	0.048784	0.000325	-0.568822	-0.353546	-0.386574	-0.721514	-0.351234	0.489929	-0.340620	0	0
39118	9.031690	1.992049	3.222646	-0.029737	0.086677	-0.008452	-0.567956	-0.352702	-0.388856	-0.722110	-0.350749	0.489382	-0.340643	0	0
39119	9.099417	1.996266	3.123573	-0.040584	0.104898	-0.017271	-0.567100	-0.351257	-0.390292	-0.722864	-0.350159	0.488702	-0.340628	0	0
39120	9.092195	1.962571	3.123653	-0.037085	0.088533	-0.020761	-0.566942	-0.352752	-0.391703	-0.723535	-0.349675	0.488121	-0.340532	0	0
39121	9.070448	1.929588	3.260882	-0.049782	0.092280	-0.012033	-0.563963	-0.352085	-0.392745	-0.724241	-0.349034	0.487580	-0.340465	0	0
39122	9.075390	1.823697	3.270550	-0.036621	0.123025	-0.004170	-0.564237	-0.350031	-0.394589	-0.725021	-0.348353	0.486806	-0.340609	0	0
39123	9.027053	1.794466	3.189182	-0.007476	0.048407	0.061806	-0.564366	-0.351074	-0.395715	-0.725114	-0.347807	0.486693	-0.341131	0	0
39124	8.838284	1.923712	2.983688	-0.013060	0.067507	0.026696	-0.563095	-0.349331	-0.396026	-0.725435	-0.347335	0.486347	-0.341421	0	0
39125	8.833305	2.036237	3.334656	-0.034531	0.108557	0.056449	-0.563079	-0.349204	-0.398008	-0.725932	-0.346414	0.485870	-0.341980	0	0
39126	8.872011	2.049412	3.093935	-0.008414	0.091975	0.023196	-0.562778	-0.349527	-0.399993	-0.726368	-0.345908	0.485318	-0.342350	0	0
39127	8.992868	2.119452	3.172337	-0.007881	0.062922	0.016235	-0.559667	-0.348998	-0.399904	-0.726688	-0.345531	0.484940	-0.342588	0	0
39128	9.133167	2.111548	3.077551	-0.015283	0.057512	0.007453	-0.560515	-0.348101	-0.400460	-0.727033	-0.345170	0.484607	-0.342691	0	0
39129	9.162281	2.022376	3.067794	-0.021471	0.012162	-0.037279	-0.561497	-0.348385	-0.401292	-0.727337	-0.345127	0.484458	-0.342298	0	0
39130	9.307394	2.029383	3.066728	-0.058223	-0.009334	-0.041720	-0.561341	-0.349583	-0.402563	-0.727675	-0.344920	0.484589	-0.341603	0	0
39131	9.510571	2.028620	2.973882	-0.073202	-0.060054	-0.034661	-0.561061	-0.348261	-0.402715	-0.727798	-0.344736	0.485151	-0.340728	0	0
39132	9.433530	1.656436	3.147856	-0.117540	-0.117772	-0.055854	-0.559792	-0.349458	-0.401740	-0.727860	-0.344534	0.486223	-0.339268	0	0
39133	9.274020	1.542960	3.038517	-0.159015	-0.084748	-0.041109	-0.560356	-0.347979	-0.402586	-0.728178	-0.343839	0.487231	-0.337843	0	0
39134	8.969328	1.510453	2.711385	-0.175412	-0.100930	-0.037629	-0.560083	-0.347825	-0.401459	-0.728453	-0.343068	0.488435	-0.336291	0	0
39135	8.771097	1.425549	2.527773	-0.167984	-0.119121	-0.017428	-0.562630	-0.346449	-0.401989	-0.728548	-0.342304	0.489802	-0.334873	0	0
39136	8.918680	1.391066	2.416126	-0.138533	-0.092165	-0.020903	-0.563342	-0.346134	-0.401555	-0.728678	-0.341688	0.490872	-0.333650	0	0
39137	9.182243	1.444744	2.632946	-0.182611	-0.105433	-0.024484	-0.564478	-0.342575	-0.402400	-0.728907	-0.340804	0.492160	-0.332154	0	0
39138	9.390201	1.501719	2.532805	-0.184984	-0.059162	-0.026281	-0.564466	-0.344650	-0.403099	-0.729370	-0.339764	0.493122	-0.330772	0	0
39139	9.576435	1.492516	2.670900	-0.151177	-0.034052	-0.042028	-0.565039	-0.341687	-0.403386	-0.729895	-0.338956	0.493723	-0.329543	0	0
39140	9.632028	1.514998	2.848391	-0.150976	0.002246	-0.047336	-0.564463	-0.341417	-0.404670	-0.730612	-0.338062	0.494051	-0.328381	0	0
39141	9.627110	1.594504	2.857980	-0.140149	-0.012355	-0.042006	-0.564182	-0.339655	-0.405107	-0.731202	-0.337261	0.494456	-0.327279	0	0
39142	9.547234	1.645727	2.966713	-0.140210	-0.006896	-0.049026	-0.564028	-0.340556	-0.406237	-0.731838	-0.336483	0.494806	-0.326127	0	0
39143	9.443240	1.643074	2.888134	-0.147477	0.011310	-0.068376	-0.562465	-0.339124	-0.407543	-0.732653	-0.335681	0.494970	-0.324874	0	0
39144	9.353792	1.604419	2.835926	-0.170141	0.024207	-0.068458	-0.562161	-0.339892	-0.409667	-0.733603	-0.334676	0.495122	-0.323533	0	0
39145	9.281285	1.556085	2.778792	-0.178201	0.049678	-0.082565	-0.560455	-0.339495	-0.410829	-0.734751	-0.333591	0.495053	-0.322150	0	0
39146	9.264356	1.556037	2.764490	-0.170147	0.074999	-0.129966	-0.560014	-0.338788	-0.412962	-0.736143	-0.332725	0.494622	-0.320525	0	0
39147	9.240077	1.643049	2.824703	-0.196659	0.060715	-0.112440	-0.559445	-0.337627	-0.413825	-0.737496	-0.331613	0.494427	-0.318865	0	0
39148	9.216038	1.493900	2.841830	-0.165499	0.073159	-0.119441	-0.557296	-0.338292	-0.416688	-0.738822	-0.330731	0.494024	-0.317331	0	0
39149	9.254634	1.588272	2.947260	-0.181902	0.076933	-0.109810	-0.555001	-0.338966	-0.420119	-0.740190	-0.329659	0.493666	-0.315814	0	0
39150	9.249804	1.590153	2.841505	-0.161829	0.093086	-0.131719	-0.555543	-0.337661	-0.423511	-0.741634	-0.328797	0.493060	-0.314266	0	0
39151	9.228012	1.605116	2.937823	-0.165379	0.100388	-0.122960	-0.552562	-0.336262	-0.425123	-0.743096	-0.327834	0.492427	-0.312807	0	0
39152	9.218364	1.578647	2.937915	-0.121441	0.096406	-0.105306	-0.549852	-0.338991	-0.426571	-0.744332	-0.327132	0.491750	-0.311667	0	0
39153	9.215939	1.581276	2.981208	-0.133947	0.116482	-0.091321	-0.548705	-0.337709	-0.428859	-0.745665	-0.326194	0.490998	-0.310648	0	0
39154	9.094966	1.624574	2.938779	-0.152272	0.114827	-0.098376	-0.548119	-0.337157	-0.431418	-0.747065	-0.325165	0.490300	-0.309463	0	0
39155	9.068269	1.713863	2.972562	-0.147008	0.093015	-0.094804	-0.546695	-0.335873	-0.433004	-0.748329	-0.324217	0.489748	-0.308275	0	0
39156	9.118992	1.779010	3.015415	-0.118553	0.107304	-0.084206	-0.544257	-0.337729	-0.436149	-0.749533	-0.323392	0.489044	-0.307334	0	0
39157	9.167393	1.745596	3.087217	-0.092173	0.096197	-0.082382	-0.543123	-0.335988	-0.437024	-0.750591	-0.322781	0.488337	-0.306516	0	0
39158	9.186752	1.735877	3.075062	-0.109594	0.096331	-0.092956	-0.541685	-0.336340	-0.439593	-0.751735	-0.322098	0.487656	-0.305515	0	0
39159	9.230265	1.750827	3.187732	-0.103375	0.083577	-0.094677	-0.540541	-0.336966	-0.440742	-0.752801	-0.321500	0.487035	-0.304508	0	0
39160	9.118873	1.878897	3.248549	-0.103511	0.074525	-0.092884	-0.539105	-0.337611	-0.443026	-0.753813	-0.320927	0.486496	-0.303467	0	0
39161	9.065709	1.833172	3.236953	-0.074195	0.070665	-0.079658	-0.537691	-0.338374	-0.442622	-0.754674	-0.320513	0.485931	-0.302671	0	0
39162	9.031823	1.848225	3.347785	-0.072471	0.052518	-0.068222	-0.537393	-0.337810	-0.444610	-0.755402	-0.320121	0.485540	-0.301896	0	0
39163	9.075338	1.872066	3.313788	-0.056909	0.045131	-0.054127	-0.535404	-0.337712	-0.445492	-0.756004	-0.319790	0.485195	-0.301295	0	0
39164	8.993062	1.915404	3.290311	-0.095776	0.085390	-0.048998	-0.535668	-0.337878	-0.447751	-0.756906	-0.319027	0.484687	-0.300655	0	0
39165	9.034123	1.963930	3.376525	-0.101391	0.078177	-0.051623	-0.532822	-0.337661	-0.449639	-0.757800	-0.318246	0.484233	-0.299961	0	0
39166	9.002700	1.953813	3.270975	-0.112432	0.061025	-0.048996	-0.532816	-0.336786	-0.450775	-0.758634	-0.317429	0.483957	-0.299162	0	0
39167	8.968884	1.908120	3.271259	-0.125365	0.038448	-0.047255	-0.531241	-0.335370	-0.453495	-0.759397	-0.316564	0.483887	-0.298257	0	0
39168	8.968875	1.906392	3.405900	-0.139711	0.053102	-0.026250	-0.530530	-0.335093	-0.453933	-0.760208	-0.315451	0.483824	-0.297471	0	0
39169	9.022098	1.896537	3.376668	-0.121333	0.052950	-0.012165	-0.530795	-0.335110	-0.456051	-0.760920	-0.314402	0.483740	-0.296897	0	0
39170	8.978674	1.792542	3.271282	-0.110411	0.027453	0.000154	-0.531069	-0.333056	-0.457895	-0.761433	-0.313459	0.483866	-0.296372	0	0
39171	8.997973	1.831690	3.400939	-0.126902	0.025781	0.001879	-0.529660	-0.331165	-0.457926	-0.761987	-0.312379	0.484048	-0.295791	0	0
39172	9.060884	1.809758	3.366838	-0.130682	0.015816	-0.005140	-0.529514	-0.329555	-0.459068	-0.762520	-0.311342	0.484304	-0.295091	0	0
39173	9.060869	1.824204	3.366826	-0.123200	0.017580	0.015941	-0.530353	-0.328668	-0.460614	-0.762978	-0.310244	0.484580	-0.294609	0	0
39174	8.993181	1.790526	3.352923	-0.121374	0.009407	0.021210	-0.528790	-0.328560	-0.461348	-0.763371	-0.309169	0.484937	-0.294135	0	0
39175	8.998065	1.744750	3.348116	-0.114037	0.012973	0.018579	-0.529641	-0.325744	-0.462195	-0.763768	-0.308141	0.485228	-0.293703	0	0
39176	9.036727	1.780855	3.357421	-0.106676	0.020170	0.021231	-0.529217	-0.324722	-0.462490	-0.764165	-0.307145	0.485459	-0.293331	0	0
39177	9.080241	1.795648	3.438836	-0.093966	0.016436	0.021269	-0.530059	-0.322949	-0.464040	-0.764508	-0.306247	0.485671	-0.293027	0	0
39178	9.123818	1.756917	3.409698	-0.086574	0.027256	0.017755	-0.529764	-0.322676	-0.465603	-0.764887	-0.305398	0.485777	-0.292746	0	0
39179	9.150451	1.728095	3.431165	-0.071789	0.050724	0.014243	-0.530323	-0.322673	-0.466442	-0.765347	-0.304603	0.485640	-0.292600	0	0
39180	9.085143	1.728399	3.472515	-0.084550	0.053560	0.014206	-0.529766	-0.321201	-0.465892	-0.765855	-0.303712	0.485526	-0.292386	0	0
39181	9.061018	1.665862	3.477551	-0.073395	0.068899	0.018583	-0.527772	-0.320228	-0.467768	-0.766394	-0.302829	0.485266	-0.292320	0	0
39182	8.974023	1.593474	3.420543	-0.053293	0.061479	0.021254	-0.528337	-0.318599	-0.468474	-0.766825	-0.302118	0.485022	-0.292332	0	0
39183	8.988540	1.584089	3.473338	-0.047664	0.070514	0.031783	-0.526907	-0.316881	-0.470910	-0.767254	-0.301362	0.484714	-0.292497	0	0
39184	9.007865	1.608184	3.482795	-0.059704	0.052463	0.031784	-0.527607	-0.317906	-0.471460	-0.767628	-0.300578	0.484588	-0.292532	0	0
39185	8.988529	1.598340	3.434859	-0.049697	0.056005	0.021271	-0.526602	-0.317503	-0.473318	-0.768022	-0.299899	0.484365	-0.292562	0	0
39186	8.964340	1.598521	3.463886	-0.037762	0.061357	0.024801	-0.526318	-0.316038	-0.473895	-0.768393	-0.299290	0.484085	-0.292676	0	0
39187	8.959486	1.613071	3.483144	-0.027633	0.063096	0.035357	-0.526325	-0.315147	-0.473475	-0.768714	-0.298691	0.483785	-0.292942	0	0
39188	8.954681	1.579421	3.492824	-0.035077	0.054078	0.025689	-0.526878	-0.314269	-0.475309	-0.769037	-0.298120	0.483555	-0.293055	0	0
39189	8.915955	1.608369	3.493083	-0.029569	0.063111	0.021309	-0.526023	-0.312823	-0.476603	-0.769404	-0.297574	0.483217	-0.293203	0	0
39190	8.891769	1.608284	3.469217	-0.015975	0.053925	0.017842	-0.524885	-0.312558	-0.477330	-0.769693	-0.297186	0.482909	-0.293346	0	0
39191	8.925652	1.579804	3.560355	-0.000585	0.030210	0.029310	-0.522759	-0.312900	-0.477646	-0.769791	-0.296921	0.482763	-0.293598	0	0
39192	8.932901	1.584705	3.579532	0.001284	0.033826	0.031943	-0.526167	-0.313111	-0.476175	-0.769888	-0.296660	0.482599	-0.293877	0	0
39193	8.954659	1.598863	3.528872	0.003118	0.037435	0.028438	-0.524743	-0.312856	-0.477331	-0.770012	-0.296406	0.482384	-0.294162	0	0
39194	9.003034	1.598731	3.516497	0.042218	0.013517	0.035585	-0.525577	-0.312269	-0.479301	-0.769881	-0.296499	0.482269	-0.294600	0	0
39195	9.027225	1.589331	3.569222	0.019324	0.008259	0.033780	-0.524582	-0.312296	-0.479883	-0.769800	-0.296429	0.482246	-0.294918	0	0
39196	9.007886	1.579706	3.564563	0.044958	0.022567	0.026799	-0.524740	-0.311388	-0.478187	-0.769728	-0.296560	0.482026	-0.295332	0	0
39197	8.986115	1.579932	3.603190	0.054010	0.020679	0.020679	-0.524590	-0.311402	-0.479180	-0.769643	-0.296784	0.481767	-0.295753	0	0
39198	8.949812	1.599465	3.646716	0.043090	0.014430	0.033826	-0.525455	-0.311071	-0.477469	-0.769517	-0.296891	0.481635	-0.296188	0	0
39199	8.920774	1.622929	3.517079	0.050318	0.009827	0.025960	-0.524456	-0.314044	-0.477331	-0.769374	-0.297092	0.481485	-0.296599	0	0
39200	8.954633	1.614000	3.665904	0.044843	0.011692	0.029450	-0.526709	-0.314013	-0.478709	-0.769242	-0.297243	0.481356	-0.297001	0	0
39201	9.022321	1.652214	3.624505	0.037530	0.006302	0.035595	-0.525577	-0.314036	-0.478727	-0.769092	-0.297309	0.481300	-0.297415	0	0
39202	9.031998	1.647530	3.653290	0.039240	0.005375	0.023313	-0.524304	-0.313177	-0.478894	-0.768965	-0.297463	0.481218	-0.297722	0	0
39203	8.976426	1.594343	3.593632	0.061251	0.001571	0.033887	-0.525021	-0.313740	-0.477606	-0.768726	-0.297734	0.481122	-0.298222	0	0
39204	8.940116	1.621087	3.634748	0.050117	-0.019201	0.036525	-0.526167	-0.311492	-0.476748	-0.768408	-0.297982	0.481235	-0.298611	0	0
39205	8.959436	1.652223	3.608135	0.030048	-0.019038	0.039118	-0.526735	-0.313391	-0.475881	-0.768147	-0.298050	0.481406	-0.298940	0	0
39206	9.002940	1.690340	3.540466	0.053971	-0.006532	0.049703	-0.526312	-0.312220	-0.476035	-0.767838	-0.298226	0.481449	-0.299487	0	0
39207	9.031981	1.675742	3.518627	0.059286	-0.008405	0.030410	-0.525183	-0.313270	-0.475341	-0.767567	-0.298528	0.481425	-0.299921	0	0
39208	9.036845	1.646953	3.540254	0.052121	0.001638	0.035637	-0.527444	-0.313963	-0.475442	-0.767344	-0.298734	0.481368	-0.300376	0	0
39209	8.993331	1.623063	3.564634	0.043125	0.011702	0.039982	-0.527155	-0.313535	-0.476298	-0.767188	-0.298806	0.481266	-0.300866	0	0
39210	8.976365	1.656867	3.579156	0.030204	0.001828	0.035584	-0.528866	-0.311718	-0.475429	-0.767033	-0.298841	0.481274	-0.301212	0	0
39211	8.966680	1.666585	3.593644	0.045811	-0.000106	0.049666	-0.527599	-0.312325	-0.474456	-0.766783	-0.298922	0.481283	-0.301754	0	0
39212	9.022337	1.642208	3.549981	0.045862	-0.006464	0.060202	-0.528163	-0.313052	-0.474444	-0.766466	-0.298986	0.481380	-0.302342	0	0
39213	9.041630	1.699900	3.537771	0.050349	0.004380	0.042663	-0.528732	-0.313773	-0.473866	-0.766244	-0.299122	0.481320	-0.302865	0	0
39214	9.036771	1.723825	3.506532	0.055842	-0.008363	0.058496	-0.529998	-0.314491	-0.474408	-0.765892	-0.299275	0.481396	-0.303482	0	0
39215	8.976332	1.697359	3.492569	0.068804	0.004244	0.064645	-0.527181	-0.314091	-0.473041	-0.765548	-0.299447	0.481346	-0.304261	0	0
39216	9.003039	1.593867	3.506884	0.074328	-0.003063	0.072540	-0.529874	-0.312854	-0.473002	-0.765123	-0.299657	0.481367	-0.305088	0	0
39217	9.065907	1.613010	3.501601	0.065162	0.002445	0.063742	-0.529311	-0.313450	-0.472442	-0.764782	-0.299811	0.481339	-0.305836	0	0
39218	9.080377	1.658514	3.458181	0.065079	-0.006630	0.064644	-0.529465	-0.313137	-0.471026	-0.764390	-0.299999	0.481390	-0.306549	0	0
39219	9.041677	1.660882	3.439228	0.065179	0.011517	0.056723	-0.530459	-0.313554	-0.470442	-0.764112	-0.300159	0.481271	-0.307271	0	0
39220	9.046549	1.627096	3.424794	0.071759	0.026890	0.061098	-0.531598	-0.312492	-0.470003	-0.763872	-0.300312	0.481035	-0.308088	0	0
