# Supplementary material for: Identification of Haptic Based Guiding Using Hard Reins
Source: PLoS One. 2015 Jul 22;10(7):e0132020. doi: 10.1371/journal.pone.0132020 (PMC4511788; doi:10.1371/journal.pone.0132020)
Supplement: S1 File — (ZIP) [file pone.0132020.s001.zip › MotionData1/Subject1/T17/gh17.txt]

// Start Time: 0
// Sample rate: 50.0Hz
// Scenario: 4.0
// Firmware Version: 2.6.1
Counter	Acc_X	Acc_Y	Acc_Z	Gyr_X	Gyr_Y	Gyr_Z	Mag_X	Mag_Y	Mag_Z	Quat_w	Quat_x	Quat_y	Quat_z	AnalogIn_1	AnalogIn_2
38029	2.640445	-0.939115	9.115933	0.053666	0.014410	-0.004984	-0.252736	0.474667	-0.639224	-0.612218	-0.098980	0.112176	-0.776408	0	0
38030	2.630810	-0.938760	9.207347	0.048270	0.002142	-0.005067	-0.252463	0.472733	-0.638856	-0.612209	-0.099326	0.111818	-0.776422	0	0
38031	2.636516	-0.822734	9.410513	0.031999	0.002017	0.026554	-0.253503	0.472880	-0.643275	-0.611980	-0.099564	0.111646	-0.776597	0	0
38032	2.628435	-0.610248	9.660570	-0.009215	0.035162	0.043156	-0.252318	0.473149	-0.643290	-0.611688	-0.099248	0.111581	-0.776877	0	0
38033	2.571717	-0.443289	9.843229	-0.035150	0.036894	0.036852	-0.251662	0.473421	-0.642645	-0.611485	-0.098787	0.111720	-0.777075	0	0
38034	2.567368	-0.378128	9.904099	-0.061059	0.045641	0.029659	-0.253913	0.472603	-0.638704	-0.611355	-0.098089	0.111979	-0.777229	0	0
38035	2.577021	-0.378270	9.882384	-0.080787	0.040368	0.038306	-0.252739	0.475495	-0.639737	-0.611191	-0.097312	0.112444	-0.777388	0	0
38036	2.596454	-0.359444	9.795913	-0.071760	0.031674	0.020716	-0.251019	0.476316	-0.642887	-0.611132	-0.096666	0.112864	-0.777454	0	0
38037	2.658778	-0.418173	9.626466	-0.052974	0.014198	0.020763	-0.250503	0.478245	-0.642745	-0.611047	-0.096278	0.113248	-0.777513	0	0
38038	2.752405	-0.491388	9.519070	-0.032323	-0.024241	-0.003939	-0.252216	0.478807	-0.643888	-0.611075	-0.096336	0.113679	-0.777422	0	0
38039	2.783057	-0.590634	9.390286	0.008868	-0.029446	-0.009853	-0.252077	0.476045	-0.641569	-0.611119	-0.096698	0.113818	-0.777321	0	0
38040	2.710754	-0.568663	9.311853	0.026725	-0.067901	-0.010715	-0.253003	0.476326	-0.641160	-0.611093	-0.097463	0.114050	-0.777212	0	0
38041	2.686700	-0.554175	9.268967	0.033895	-0.045146	-0.005282	-0.253796	0.476330	-0.640626	-0.611060	-0.098093	0.114092	-0.777153	0	0
38042	2.720618	-0.539891	9.307292	0.032975	-0.060914	-0.005354	-0.253808	0.477709	-0.639308	-0.610992	-0.098836	0.114238	-0.777090	0	0
38043	2.788715	-0.473003	9.331507	0.014171	-0.059204	-0.001968	-0.255917	0.477444	-0.639148	-0.610936	-0.099450	0.114520	-0.777015	0	0
38044	2.871069	-0.439782	9.393665	-0.018957	-0.035651	0.008431	-0.257495	0.476901	-0.639521	-0.610839	-0.099664	0.114928	-0.777003	0	0
38045	2.916434	-0.512251	9.406860	-0.023396	-0.025154	0.003121	-0.257897	0.478007	-0.639504	-0.610820	-0.099777	0.115299	-0.776949	0	0
38046	2.942296	-0.608783	9.367074	-0.023369	-0.006777	0.003161	-0.256722	0.477999	-0.636260	-0.610804	-0.099745	0.115560	-0.776927	0	0
38047	2.983018	-0.652602	9.298925	-0.007257	0.008969	0.007722	-0.257378	0.477865	-0.636773	-0.610772	-0.099687	0.115603	-0.776953	0	0
38048	3.009237	-0.698684	9.240489	0.017788	0.001979	0.008744	-0.256723	0.477722	-0.635480	-0.610680	-0.099833	0.115497	-0.777022	0	0
38049	3.009098	-0.715741	9.168194	0.048172	0.010724	0.021332	-0.257240	0.478832	-0.640158	-0.610488	-0.100086	0.115116	-0.777197	0	0
38050	3.011438	-0.725454	9.144029	0.058922	0.000244	0.016083	-0.256451	0.478137	-0.638481	-0.610296	-0.100488	0.114707	-0.777357	0	0
38051	2.999504	-0.706103	9.149161	0.064242	0.006343	0.028487	-0.257623	0.476902	-0.640693	-0.610026	-0.100868	0.114239	-0.777588	0	0
38052	2.960844	-0.710508	9.183091	0.057930	-0.003296	0.035466	-0.257219	0.475106	-0.640195	-0.609678	-0.101269	0.113878	-0.777862	0	0
38053	2.953751	-0.691049	9.236249	0.040032	-0.013801	0.031778	-0.258673	0.474837	-0.638741	-0.609383	-0.101656	0.113727	-0.778064	0	0
38054	2.970818	-0.671610	9.344476	0.014932	-0.010357	0.040415	-0.258410	0.474559	-0.638095	-0.609028	-0.101845	0.113749	-0.778315	0	0
38055	3.004885	-0.640144	9.495955	-0.028926	-0.015656	0.038307	-0.259735	0.475808	-0.638193	-0.608750	-0.101819	0.114153	-0.778476	0	0
38056	3.060398	-0.647449	9.608348	-0.066566	0.008752	0.055724	-0.258954	0.477598	-0.638448	-0.608381	-0.101345	0.114709	-0.778745	0	0
38057	3.062737	-0.657169	9.581779	-0.100528	0.015761	0.050213	-0.259486	0.479120	-0.639469	-0.608119	-0.100626	0.115493	-0.778927	0	0
38058	3.077913	-0.561077	9.582753	-0.111226	0.028012	0.045788	-0.260018	0.480089	-0.639712	-0.607893	-0.099742	0.116269	-0.779101	0	0
38059	3.024956	-0.536698	9.554650	-0.113805	0.059562	0.032688	-0.259766	0.482572	-0.640474	-0.607829	-0.098621	0.116873	-0.779204	0	0
38060	3.000568	-0.570196	9.549669	-0.080676	0.054346	0.025861	-0.258979	0.483672	-0.641258	-0.607760	-0.097740	0.117232	-0.779315	0	0
38061	2.954267	-0.623293	9.371611	-0.034951	0.043956	0.006778	-0.257410	0.485180	-0.639701	-0.607801	-0.097251	0.117291	-0.779335	0	0
38062	2.903276	-0.657098	9.198622	0.016075	0.024788	0.000044	-0.258987	0.484913	-0.640724	-0.607803	-0.097219	0.117049	-0.779374	0	0
38063	2.835351	-0.697728	9.109817	0.060768	0.009073	0.007376	-0.258314	0.482702	-0.641278	-0.607705	-0.097583	0.116576	-0.779476	0	0
38064	2.796678	-0.702302	9.088468	0.078692	0.005610	0.000456	-0.257527	0.481868	-0.638427	-0.607620	-0.098080	0.115963	-0.779571	0	0
38065	2.796594	-0.716498	9.165213	0.075015	-0.018935	0.012672	-0.258574	0.480494	-0.638686	-0.607434	-0.098742	0.115554	-0.779693	0	0
38066	2.825573	-0.714481	9.112112	0.049919	-0.011970	0.025725	-0.258303	0.480494	-0.640778	-0.607157	-0.099172	0.115297	-0.779892	0	0
38067	2.855031	-0.647356	9.115033	0.001560	-0.013765	0.035063	-0.259500	0.481880	-0.639963	-0.606875	-0.099323	0.115452	-0.780070	0	0
38068	2.908640	-0.582554	9.206642	-0.041432	-0.026073	0.039106	-0.258832	0.481187	-0.641285	-0.606567	-0.099293	0.116006	-0.780231	0	0
38069	2.923340	-0.555939	9.295745	-0.095148	0.001858	0.052033	-0.260433	0.482712	-0.638636	-0.606265	-0.098715	0.116838	-0.780414	0	0
38070	2.918343	-0.579901	9.312336	-0.127307	0.005373	0.041233	-0.259779	0.484365	-0.639673	-0.606059	-0.097917	0.117873	-0.780520	0	0
38071	3.005274	-0.580515	9.333209	-0.130842	0.010613	0.032388	-0.259934	0.486848	-0.637298	-0.605954	-0.097078	0.118911	-0.780548	0	0
38072	3.070483	-0.580849	9.390323	-0.107593	0.000092	0.030736	-0.261127	0.488787	-0.638696	-0.605802	-0.096453	0.119814	-0.780606	0	0
38073	3.048854	-0.570647	9.525214	-0.060991	0.010622	0.013496	-0.261009	0.490718	-0.637634	-0.605776	-0.096060	0.120289	-0.780601	0	0
38074	2.990745	-0.594083	9.578320	-0.030507	0.015919	-0.000350	-0.260203	0.490164	-0.641044	-0.605817	-0.095815	0.120465	-0.780573	0	0
38075	2.935164	-0.598577	9.540294	0.026772	0.014216	-0.003447	-0.260729	0.490443	-0.641947	-0.605843	-0.095946	0.120216	-0.780574	0	0
38076	2.884510	-0.588765	9.473550	0.030413	0.030012	-0.010393	-0.260589	0.489753	-0.643130	-0.605919	-0.095972	0.119821	-0.780573	0	0
38077	2.817019	-0.569222	9.399854	0.028669	0.021322	-0.020986	-0.258996	0.488227	-0.643692	-0.606089	-0.096078	0.119495	-0.780478	0	0
38078	2.797766	-0.559510	9.380904	0.019672	0.017804	-0.010482	-0.259521	0.487263	-0.642910	-0.606164	-0.096134	0.119258	-0.780450	0	0
38079	2.807358	-0.569184	9.387920	-0.003617	0.013409	-0.006267	-0.259260	0.486847	-0.641353	-0.606241	-0.096086	0.119243	-0.780398	0	0
38080	2.845658	-0.617464	9.427892	-0.014344	0.003777	-0.012570	-0.257683	0.487528	-0.640848	-0.606348	-0.096048	0.119354	-0.780302	0	0
38081	2.874760	-0.602973	9.521538	-0.017965	-0.001514	-0.007337	-0.259271	0.489055	-0.641983	-0.606429	-0.096030	0.119539	-0.780213	0	0
38082	2.928377	-0.535883	9.574720	-0.024182	-0.005015	-0.019734	-0.259271	0.488917	-0.641723	-0.606588	-0.096010	0.119773	-0.780056	0	0
38083	2.967367	-0.487928	9.625405	-0.030467	-0.008546	-0.017153	-0.259542	0.489056	-0.639891	-0.606750	-0.095981	0.120086	-0.779885	0	0
38084	2.924075	-0.463559	9.618849	-0.033133	-0.008525	-0.020678	-0.259014	0.490158	-0.641715	-0.606925	-0.095934	0.120411	-0.779705	0	0
38085	2.817565	-0.496708	9.518446	-0.017889	-0.018949	-0.028508	-0.258477	0.487808	-0.640703	-0.607151	-0.096075	0.120676	-0.779471	0	0
38086	2.716067	-0.503527	9.389463	-0.007102	-0.025866	-0.038116	-0.259024	0.489051	-0.636898	-0.607415	-0.096343	0.120886	-0.779199	0	0
38087	2.657796	-0.544299	9.278943	0.005458	-0.018816	-0.040630	-0.259814	0.488779	-0.637019	-0.607714	-0.096635	0.120951	-0.778920	0	0
38088	2.691046	-0.621572	9.263348	0.005411	-0.036332	-0.035433	-0.260331	0.486712	-0.636510	-0.607933	-0.097057	0.121130	-0.778669	0	0
38089	2.806352	-0.704386	9.218141	0.019735	-0.025856	-0.033578	-0.261375	0.486858	-0.639885	-0.608154	-0.097481	0.121130	-0.778443	0	0
38090	2.946106	-0.744185	9.144377	0.034074	-0.029366	-0.037941	-0.261370	0.486168	-0.640284	-0.608373	-0.098025	0.121041	-0.778217	0	0
38091	3.062043	-0.740267	9.148229	0.047536	-0.018884	-0.044007	-0.260323	0.484227	-0.634839	-0.608656	-0.098578	0.120775	-0.777968	0	0
38092	3.042595	-0.761468	9.244287	0.051116	-0.011895	-0.044838	-0.260851	0.485197	-0.636126	-0.608930	-0.099099	0.120440	-0.777739	0	0
38093	2.984614	-0.767966	9.331232	0.058310	-0.003126	-0.052670	-0.261369	0.482577	-0.634578	-0.609287	-0.099607	0.119988	-0.777464	0	0
38094	2.994208	-0.777618	9.345459	0.062818	-0.008358	-0.062354	-0.260033	0.481329	-0.637612	-0.609693	-0.100192	0.119523	-0.777142	0	0
38095	3.037760	-0.765895	9.357234	0.034172	-0.010137	-0.059937	-0.260950	0.479678	-0.636440	-0.610122	-0.100616	0.119296	-0.776786	0	0
38096	3.062064	-0.744401	9.369288	0.026987	-0.011911	-0.054712	-0.260423	0.479399	-0.636059	-0.610495	-0.101001	0.119138	-0.776467	0	0
38097	3.033272	-0.717791	9.345809	-0.006922	-0.010114	-0.073442	-0.260162	0.480225	-0.636447	-0.611070	-0.101192	0.119218	-0.775978	0	0
38098	3.002149	-0.681366	9.380143	-0.040924	-0.007498	-0.072783	-0.260157	0.478569	-0.635289	-0.611659	-0.101149	0.119542	-0.775469	0	0
38099	2.995479	-0.601865	9.405149	-0.080336	0.002083	-0.060682	-0.260416	0.478295	-0.636201	-0.612222	-0.100781	0.120130	-0.774981	0	0
38100	3.068152	-0.571033	9.448136	-0.087509	0.005542	-0.057213	-0.260161	0.479397	-0.635541	-0.612752	-0.100333	0.120751	-0.774524	0	0
38101	3.087524	-0.566117	9.532143	-0.083939	0.013390	-0.055403	-0.258313	0.479387	-0.635831	-0.613290	-0.099849	0.121302	-0.774074	0	0
38102	3.135803	-0.566664	9.476442	-0.066065	0.016875	-0.048224	-0.258582	0.480769	-0.636857	-0.613745	-0.099434	0.121698	-0.773705	0	0
38103	3.044116	-0.554133	9.407681	-0.034679	0.024826	-0.059390	-0.258976	0.480633	-0.636852	-0.614278	-0.099169	0.121794	-0.773301	0	0
38104	2.942769	-0.541549	9.331793	-0.004320	0.019597	-0.045055	-0.256731	0.480069	-0.636892	-0.614649	-0.099108	0.121698	-0.773029	0	0
38105	2.870344	-0.536429	9.248360	0.029729	0.016167	-0.054487	-0.257522	0.480212	-0.637270	-0.615070	-0.099299	0.121353	-0.772724	0	0
38106	2.853123	-0.579692	9.214364	0.034142	0.016148	-0.040359	-0.257910	0.479248	-0.637795	-0.615358	-0.099496	0.120985	-0.772527	0	0
38107	2.845843	-0.584475	9.204759	0.043016	-0.003120	-0.029789	-0.258430	0.477595	-0.637282	-0.615551	-0.099886	0.120678	-0.772371	0	0
38108	2.816733	-0.603445	9.219212	0.042980	-0.004881	-0.022742	-0.259347	0.475943	-0.636240	-0.615666	-0.100279	0.120388	-0.772273	0	0
38109	2.828905	-0.593552	9.339388	0.005271	-0.008477	0.001639	-0.258417	0.474006	-0.635230	-0.615648	-0.100438	0.120435	-0.772260	0	0
38110	2.923606	-0.524158	9.464342	-0.030600	-0.012075	0.015446	-0.258144	0.473453	-0.636805	-0.615538	-0.100386	0.120797	-0.772298	0	0
38111	2.974782	-0.459556	9.483871	-0.070003	-0.008626	0.023981	-0.257508	0.478280	-0.638202	-0.615423	-0.100055	0.121447	-0.772331	0	0
38112	3.069185	-0.428923	9.517055	-0.096858	-0.019165	0.022843	-0.257512	0.479799	-0.639492	-0.615312	-0.099642	0.122371	-0.772326	0	0
38113	3.160985	-0.429098	9.694108	-0.125566	-0.021889	0.034047	-0.259096	0.480498	-0.640244	-0.615157	-0.099059	0.123540	-0.772339	0	0
38114	3.233009	-0.493980	9.897024	-0.103952	-0.024482	-0.003734	-0.261639	0.485616	-0.637806	-0.615246	-0.098676	0.124525	-0.772159	0	0
38115	3.266030	-0.604786	9.926709	-0.071704	-0.029711	-0.015006	-0.262568	0.486863	-0.638301	-0.615405	-0.098546	0.125278	-0.771927	0	0
38116	3.185616	-0.700897	9.753258	-0.019664	-0.029570	-0.042816	-0.260058	0.485607	-0.637308	-0.615716	-0.098768	0.125605	-0.771597	0	0
38117	3.081240	-0.768222	9.493823	0.012652	-0.045175	-0.063761	-0.261113	0.485337	-0.637034	-0.616148	-0.099338	0.125755	-0.771154	0	0
38118	3.013173	-0.825960	9.315899	0.030587	-0.053845	-0.070699	-0.261106	0.483404	-0.635748	-0.616592	-0.100092	0.125816	-0.770692	0	0
38119	2.925398	-0.936615	9.087067	0.029739	-0.050261	-0.074208	-0.260567	0.482298	-0.637333	-0.617080	-0.100819	0.125856	-0.770200	0	0
38120	2.902583	-1.090147	9.160002	0.034205	-0.055509	-0.076864	-0.261624	0.482580	-0.637053	-0.617564	-0.101616	0.125893	-0.769701	0	0
38121	3.075329	-0.904312	9.021255	0.023522	-0.028414	-0.075974	-0.263340	0.481346	-0.634691	-0.618098	-0.102139	0.125845	-0.769211	0	0
38122	3.114178	-0.875642	9.057299	-0.008792	-0.029369	-0.054190	-0.263076	0.480516	-0.633399	-0.618478	-0.102441	0.126074	-0.768828	0	0
38123	3.144560	-1.019896	9.153915	-0.051809	-0.001455	-0.034176	-0.263066	0.479274	-0.634194	-0.618800	-0.102241	0.126485	-0.768528	0	0
38124	3.163561	-1.067798	9.268561	-0.092142	0.010719	-0.018583	-0.262806	0.480515	-0.634968	-0.619043	-0.101674	0.127143	-0.768299	0	0
38125	3.312063	-0.902730	9.355698	-0.155626	0.015908	-0.027851	-0.262555	0.482998	-0.635469	-0.619443	-0.100691	0.128255	-0.767921	0	0
38126	3.424789	-0.674875	9.434252	-0.220803	0.043891	-0.051125	-0.261106	0.484371	-0.637304	-0.620109	-0.099114	0.129663	-0.767352	0	0
38127	3.498795	-0.460957	9.575466	-0.228810	0.029873	-0.067957	-0.260857	0.487544	-0.638321	-0.620901	-0.097625	0.131213	-0.766638	0	0
38128	3.478583	-0.585874	9.574204	-0.198341	0.029916	-0.079210	-0.260862	0.489339	-0.639868	-0.621737	-0.096330	0.132507	-0.765902	0	0
38129	3.414338	-0.785451	9.428264	-0.137390	0.013422	-0.105279	-0.260331	0.488922	-0.640142	-0.622699	-0.095588	0.133425	-0.765053	0	0
38130	3.278398	-0.880996	9.298558	-0.071137	0.000408	-0.115393	-0.259029	0.491260	-0.639094	-0.623650	-0.095357	0.133894	-0.764225	0	0
38131	3.184261	-0.871079	9.155284	-0.020132	0.003971	-0.111450	-0.258508	0.491947	-0.638443	-0.624532	-0.095429	0.133971	-0.763482	0	0
38132	3.080907	-0.803018	9.125714	0.023587	-0.013536	-0.088239	-0.259163	0.491399	-0.638960	-0.625161	-0.095859	0.133828	-0.762938	0	0
38133	3.028325	-0.727969	9.151064	0.055778	-0.011780	-0.083562	-0.258499	0.490015	-0.637940	-0.625735	-0.096487	0.133450	-0.762454	0	0
38134	2.936064	-0.801466	9.263972	0.052110	-0.006568	-0.065936	-0.259675	0.488365	-0.638200	-0.626174	-0.097013	0.133067	-0.762095	0	0
38135	3.073021	-0.564002	9.400108	0.060822	-0.046102	-0.028121	-0.259532	0.486709	-0.638740	-0.626274	-0.097858	0.132916	-0.761930	0	0
38136	3.099186	-0.621713	9.471319	0.051768	-0.010326	0.003644	-0.258855	0.486294	-0.643321	-0.626181	-0.098317	0.132627	-0.761998	0	0
38137	3.023774	-0.695996	9.370175	0.017627	-0.013866	0.035995	-0.259900	0.484644	-0.643322	-0.625877	-0.098560	0.132664	-0.762210	0	0
38138	2.856668	-0.762227	9.308369	-0.025389	0.003634	0.057812	-0.260962	0.485201	-0.642256	-0.625457	-0.098359	0.132928	-0.762535	0	0
38139	2.805338	-0.848460	9.293400	-0.070222	-0.003403	0.076844	-0.262295	0.485482	-0.638580	-0.624943	-0.097913	0.133604	-0.762896	0	0
38140	2.794883	-0.963465	9.412335	-0.098922	0.008784	0.091636	-0.262578	0.488933	-0.638803	-0.624338	-0.097168	0.134429	-0.763341	0	0
38141	2.910852	-0.959165	9.541164	-0.142006	0.010398	0.118607	-0.261789	0.491829	-0.642961	-0.623592	-0.096108	0.135601	-0.763878	0	0
38142	3.000309	-0.940887	9.454082	-0.161703	0.027860	0.129079	-0.263911	0.494601	-0.643815	-0.622786	-0.094774	0.136822	-0.764483	0	0
38143	3.060508	-0.960938	9.342779	-0.163600	0.003321	0.148343	-0.262879	0.498735	-0.644050	-0.621819	-0.093590	0.138230	-0.765163	0	0
38144	3.086907	-0.980681	9.246190	-0.161809	-0.010661	0.146533	-0.263693	0.502051	-0.642961	-0.620820	-0.092526	0.139706	-0.765835	0	0
38145	3.117726	-1.058141	9.163321	-0.162774	0.008544	0.169483	-0.265415	0.504822	-0.645517	-0.619691	-0.091277	0.141094	-0.766645	0	0
38146	3.102988	-1.091817	9.124607	-0.156517	0.019046	0.174852	-0.267161	0.508693	-0.642712	-0.618497	-0.089979	0.142370	-0.767525	0	0
38147	3.086336	-1.055696	9.096326	-0.174465	-0.001089	0.181710	-0.266390	0.512829	-0.643727	-0.617264	-0.088714	0.143918	-0.768377	0	0
38148	3.151729	-1.025248	8.995172	-0.210404	-0.028286	0.209536	-0.269844	0.517540	-0.644150	-0.615776	-0.087396	0.145929	-0.769341	0	0
38149	3.248119	-1.045935	8.768188	-0.255131	-0.043152	0.209128	-0.269600	0.524304	-0.649697	-0.614331	-0.085920	0.148382	-0.770193	0	0
38150	3.306090	-1.041754	8.710055	-0.304424	-0.045840	0.228130	-0.270816	0.529140	-0.649239	-0.612748	-0.084128	0.151238	-0.771096	0	0
38151	3.363784	-1.080462	8.783616	-0.348208	-0.044100	0.213691	-0.272444	0.535909	-0.647321	-0.611328	-0.082085	0.154421	-0.771813	0	0
38152	3.348927	-1.135352	8.886456	-0.364191	-0.040552	0.184500	-0.274053	0.542543	-0.650362	-0.610115	-0.079952	0.157664	-0.772340	0	0
38153	3.343962	-1.156725	8.963161	-0.361428	-0.037023	0.166024	-0.276738	0.550837	-0.650500	-0.609064	-0.077849	0.160866	-0.772724	0	0
38154	3.300435	-1.170331	9.122001	-0.338888	-0.036063	0.123902	-0.279139	0.556785	-0.652492	-0.608289	-0.075930	0.163835	-0.772902	0	0
38155	3.227906	-1.186234	9.242611	-0.259940	-0.026311	0.076946	-0.279441	0.563963	-0.653199	-0.607852	-0.074506	0.166115	-0.772898	0	0
38156	3.196264	-1.226391	9.401043	-0.141718	-0.045468	0.040727	-0.279056	0.565616	-0.652928	-0.607557	-0.073992	0.167553	-0.772869	0	0
38157	3.178861	-1.298222	9.462853	-0.010809	-0.036547	-0.019980	-0.280520	0.567279	-0.651845	-0.607663	-0.074322	0.167893	-0.772680	0	0
38158	3.120634	-1.334066	9.390843	0.089428	-0.056588	-0.029884	-0.280778	0.566729	-0.652369	-0.607722	-0.075417	0.167560	-0.772600	0	0
38159	3.041065	-1.314495	9.295622	0.158461	-0.050341	-0.055763	-0.284309	0.560676	-0.651070	-0.607954	-0.076938	0.166644	-0.772465	0	0
38160	2.988401	-1.249229	9.267986	0.177357	-0.045891	-0.076728	-0.283119	0.558874	-0.648888	-0.608322	-0.078563	0.165529	-0.772252	0	0
38161	2.918750	-1.195841	9.245168	0.154181	-0.029217	-0.090022	-0.283901	0.556670	-0.647985	-0.608853	-0.079947	0.164484	-0.771914	0	0
38162	2.844024	-1.176146	9.202779	0.120236	0.004056	-0.091002	-0.283491	0.554184	-0.647885	-0.609457	-0.080861	0.163494	-0.771552	0	0
38163	2.788241	-1.209450	9.181247	0.073720	0.009315	-0.091312	-0.283479	0.551009	-0.646090	-0.610125	-0.081454	0.162825	-0.771104	0	0
38164	2.797598	-1.248324	9.077375	0.066607	0.016346	-0.096634	-0.281081	0.548514	-0.649022	-0.610839	-0.081954	0.162169	-0.770624	0	0
38165	2.768553	-1.257733	9.072711	0.061197	0.026825	-0.084292	-0.280548	0.546855	-0.648003	-0.611490	-0.082318	0.161488	-0.770211	0	0
38166	2.826369	-1.277383	9.086407	0.046767	-0.009981	-0.070453	-0.280918	0.544375	-0.651283	-0.611972	-0.082858	0.161167	-0.769838	0	0
38167	2.884000	-1.325646	9.181488	0.039524	-0.010056	-0.054675	-0.280642	0.542303	-0.651308	-0.612353	-0.083321	0.160896	-0.769541	0	0
38168	2.888283	-1.402590	9.199793	0.039455	-0.004847	-0.038813	-0.280908	0.541614	-0.649484	-0.612603	-0.083726	0.160626	-0.769355	0	0
38169	2.935759	-1.516098	9.169239	0.016072	-0.021534	-0.017051	-0.282879	0.540107	-0.649208	-0.612696	-0.084069	0.160633	-0.769242	0	0
38170	3.005667	-1.533423	9.187663	0.024924	-0.021604	0.003255	-0.282227	0.540516	-0.647649	-0.612603	-0.084447	0.160612	-0.769279	0	0
38171	3.065796	-1.567509	9.205979	0.003340	-0.012067	0.029542	-0.281723	0.542167	-0.643726	-0.612363	-0.084563	0.160697	-0.769439	0	0
38172	3.157679	-1.549117	9.162138	-0.003903	-0.008637	0.050627	-0.282251	0.542722	-0.644495	-0.611948	-0.084589	0.160858	-0.769733	0	0
38173	3.345943	-1.560285	9.136352	-0.012924	-0.012225	0.066351	-0.282507	0.542034	-0.645411	-0.611438	-0.084548	0.161102	-0.770092	0	0
38174	3.529322	-1.576504	9.019222	-0.009407	-0.003549	0.085738	-0.281998	0.545067	-0.645258	-0.610764	-0.084445	0.161304	-0.770595	0	0
38175	3.707568	-1.635898	8.928078	-0.000496	-0.005351	0.095425	-0.284108	0.545907	-0.646523	-0.610029	-0.084388	0.161444	-0.771154	0	0
38176	3.798788	-1.708998	8.851947	0.019187	-0.001861	0.098184	-0.284496	0.544668	-0.646660	-0.609231	-0.084427	0.161425	-0.771785	0	0
38177	3.958100	-1.719667	8.915340	0.021862	-0.008916	0.096364	-0.284765	0.544944	-0.645609	-0.608461	-0.084544	0.161430	-0.772378	0	0
38178	4.134638	-1.682615	8.897420	0.042383	-0.000247	0.112361	-0.286886	0.546335	-0.644780	-0.607531	-0.084689	0.161233	-0.773135	0	0
38179	4.112505	-1.735638	8.805674	0.065759	0.020824	0.095864	-0.285827	0.546330	-0.645840	-0.606772	-0.084858	0.160737	-0.773815	0	0
38180	3.937793	-1.854528	8.808218	0.097948	0.017379	0.098757	-0.287410	0.545924	-0.645037	-0.605932	-0.085225	0.159991	-0.774587	0	0
38181	3.724963	-1.900961	8.811923	0.124852	0.017481	0.084910	-0.287267	0.544959	-0.646745	-0.605199	-0.085806	0.159063	-0.775288	0	0
38182	3.556538	-1.817702	8.867208	0.119459	0.014008	0.088449	-0.287127	0.544130	-0.647538	-0.604415	-0.086345	0.158162	-0.776023	0	0
38183	3.489945	-1.677461	8.939091	0.106960	0.008777	0.079574	-0.287127	0.543026	-0.645984	-0.603721	-0.086898	0.157428	-0.776651	0	0
38184	3.467341	-1.465288	9.049876	0.090848	0.003507	0.077723	-0.288447	0.541513	-0.642847	-0.603022	-0.087363	0.156802	-0.777268	0	0
38185	3.420271	-1.296344	9.119518	0.055048	0.015731	0.082840	-0.289245	0.542345	-0.642435	-0.602356	-0.087547	0.156435	-0.777837	0	0
38186	3.350598	-1.247605	9.149520	0.019297	0.012258	0.072905	-0.288850	0.541652	-0.641013	-0.601774	-0.087519	0.156309	-0.778316	0	0
38187	3.198745	-1.208035	9.117638	-0.018217	0.026319	0.063925	-0.288063	0.543028	-0.642055	-0.601336	-0.087208	0.156432	-0.778665	0	0
38188	3.034601	-1.197358	9.044673	-0.077245	0.045611	0.066261	-0.288332	0.543581	-0.641524	-0.600944	-0.086350	0.156851	-0.778979	0	0
38189	2.978876	-1.225572	9.114527	-0.095108	0.040383	0.055548	-0.288996	0.546623	-0.645137	-0.600659	-0.085477	0.157476	-0.779169	0	0
38190	2.976141	-1.273362	9.210135	-0.109411	0.047369	0.051933	-0.289130	0.548281	-0.647206	-0.600407	-0.084434	0.158123	-0.779346	0	0
38191	2.949100	-1.344868	9.353746	-0.075324	0.043914	0.027486	-0.288747	0.549934	-0.646282	-0.600329	-0.083692	0.158542	-0.779401	0	0
38192	2.926969	-1.402260	9.406151	-0.034112	0.043954	0.013682	-0.286911	0.551856	-0.646552	-0.600305	-0.083189	0.158590	-0.779463	0	0
38193	2.976635	-1.555852	9.644291	0.026590	0.019371	0.029845	-0.287573	0.552688	-0.647316	-0.600085	-0.083241	0.158357	-0.779674	0	0
38194	3.032534	-1.499165	9.447386	0.091231	0.064980	0.000520	-0.286761	0.548820	-0.646845	-0.600088	-0.083347	0.157290	-0.779877	0	0
38195	3.013271	-1.491769	9.457251	0.137741	0.012526	-0.011660	-0.286358	0.547438	-0.646865	-0.600088	-0.084181	0.156193	-0.780008	0	0
38196	3.061882	-1.450951	9.558241	0.157538	0.044037	-0.029914	-0.286357	0.547300	-0.646736	-0.600234	-0.084896	0.154708	-0.780114	0	0
38197	3.018188	-1.486351	9.668764	0.168327	0.037069	-0.046600	-0.287251	0.542337	-0.646902	-0.600516	-0.085772	0.153190	-0.780100	0	0
38198	3.018539	-1.435975	9.626081	0.173759	0.056345	-0.053529	-0.285389	0.538876	-0.645921	-0.600849	-0.086525	0.151483	-0.780094	0	0
38199	3.009079	-1.402748	9.455907	0.187264	0.042428	-0.071091	-0.285370	0.535426	-0.645694	-0.601310	-0.087506	0.149759	-0.779962	0	0
38200	2.961336	-1.321029	9.315461	0.189944	0.045956	-0.064856	-0.283106	0.531550	-0.645636	-0.601698	-0.088452	0.147978	-0.779896	0	0
38201	2.981157	-1.246973	9.200781	0.155930	0.037205	-0.060718	-0.282957	0.529066	-0.646446	-0.602094	-0.089267	0.146534	-0.779770	0	0
38202	2.980932	-1.273870	9.056273	0.139894	0.046003	-0.069617	-0.281353	0.526022	-0.647545	-0.602558	-0.089919	0.145138	-0.779598	0	0
38203	3.038339	-1.349001	9.016460	0.105814	0.017963	-0.059425	-0.280818	0.523534	-0.645751	-0.602958	-0.090579	0.144202	-0.779386	0	0
38204	3.153557	-1.443863	8.963906	0.073638	0.003959	-0.070337	-0.281606	0.521882	-0.643928	-0.603414	-0.091161	0.143572	-0.779082	0	0
38205	3.225595	-1.497600	8.878550	0.030655	0.023158	-0.054750	-0.281600	0.520501	-0.643420	-0.603851	-0.091324	0.143200	-0.778792	0	0
38206	3.263859	-1.548513	8.843987	0.021725	0.028407	-0.056580	-0.279350	0.520767	-0.646192	-0.604290	-0.091381	0.142841	-0.778511	0	0
38207	3.253783	-1.604020	8.756916	-0.008656	0.044176	-0.058513	-0.279072	0.519387	-0.648036	-0.604821	-0.091152	0.142651	-0.778160	0	0
38208	3.291973	-1.666812	8.770285	-0.016734	0.033657	-0.056872	-0.279345	0.520768	-0.647758	-0.605297	-0.090937	0.142559	-0.777832	0	0
38209	3.407610	-1.710454	8.951439	0.005636	0.010871	-0.069175	-0.275913	0.518816	-0.645350	-0.605849	-0.091075	0.142459	-0.777405	0	0
38210	3.552057	-1.778300	9.156100	0.040601	0.019590	-0.088337	-0.275911	0.517711	-0.644187	-0.606508	-0.091360	0.141979	-0.776945	0	0
38211	3.663786	-1.692128	9.305134	0.082665	0.016926	-0.095108	-0.276964	0.516060	-0.641969	-0.607197	-0.091962	0.141232	-0.776472	0	0
38212	3.712394	-1.649155	9.324435	0.090793	-0.003161	-0.118038	-0.275239	0.513428	-0.640586	-0.608009	-0.092769	0.140471	-0.775878	0	0
38213	3.727127	-1.613338	9.276653	0.084630	0.012629	-0.133883	-0.274834	0.512184	-0.641257	-0.608987	-0.093479	0.139711	-0.775163	0	0
38214	3.679481	-1.523859	9.314143	0.073935	0.003910	-0.146297	-0.275721	0.507084	-0.643382	-0.610050	-0.094166	0.139012	-0.774369	0	0
38215	3.614709	-1.465515	9.351423	0.059787	0.030236	-0.176234	-0.274791	0.505975	-0.643407	-0.611399	-0.094653	0.138306	-0.773372	0	0
38216	3.559378	-1.436234	9.347430	0.047372	0.031180	-0.200090	-0.272142	0.502786	-0.641652	-0.612943	-0.095039	0.137595	-0.772228	0	0
38217	3.502009	-1.354049	9.334450	0.026843	0.017226	-0.214355	-0.271080	0.501400	-0.641421	-0.614593	-0.095482	0.137192	-0.770932	0	0
38218	3.432740	-1.245504	9.259389	0.009968	0.032178	-0.234646	-0.268958	0.498352	-0.639656	-0.616437	-0.095678	0.136730	-0.769516	0	0
38219	3.312644	-1.155599	9.251845	0.001084	0.011257	-0.254117	-0.267093	0.495583	-0.640756	-0.618403	-0.096064	0.136526	-0.767926	0	0
38220	3.232840	-1.165242	9.040929	-0.018520	0.027087	-0.261226	-0.266948	0.493927	-0.641818	-0.620466	-0.096158	0.136287	-0.766291	0	0
38221	3.155691	-1.145631	8.964912	-0.041679	0.037660	-0.278951	-0.265882	0.493370	-0.643928	-0.622690	-0.096111	0.136224	-0.764502	0	0
38222	3.117356	-1.104368	8.989752	-0.029173	0.048152	-0.271753	-0.263768	0.491978	-0.642799	-0.624864	-0.095991	0.135923	-0.762795	0	0
38223	3.142083	-1.029417	9.180264	-0.016575	0.083130	-0.282105	-0.259532	0.489333	-0.643020	-0.627139	-0.095756	0.135378	-0.761052	0	0
38224	3.094218	-0.971139	9.239027	-0.011243	0.083990	-0.274988	-0.257537	0.486149	-0.642821	-0.629362	-0.095478	0.134712	-0.759368	0	0
38225	3.079687	-0.975954	9.200644	0.003163	0.100664	-0.288917	-0.255279	0.483376	-0.642883	-0.631683	-0.095241	0.133896	-0.757613	0	0
38226	3.055784	-0.942063	9.210853	0.020221	0.084964	-0.306459	-0.252640	0.483086	-0.642926	-0.634103	-0.095194	0.132952	-0.755762	0	0
38227	3.104587	-0.874744	9.326566	0.016632	0.069186	-0.311833	-0.250119	0.481003	-0.643898	-0.636530	-0.095307	0.132207	-0.753835	0	0
38228	3.259840	-0.783787	9.578624	0.030048	0.051614	-0.322407	-0.248118	0.477129	-0.643966	-0.639005	-0.095594	0.131383	-0.751846	0	0
38229	3.322946	-0.738587	9.576195	0.017530	0.062088	-0.320707	-0.245991	0.474634	-0.644806	-0.641476	-0.095777	0.130663	-0.749842	0	0
38230	3.323449	-0.664409	9.452070	-0.016470	0.048104	-0.320988	-0.244393	0.472141	-0.645377	-0.643967	-0.095788	0.130210	-0.747781	0	0
38231	3.294927	-0.597184	9.340132	-0.041581	0.034100	-0.308861	-0.241072	0.467155	-0.644042	-0.646355	-0.095786	0.130122	-0.745734	0	0
38232	3.251079	-0.649830	9.315871	-0.086293	0.037616	-0.312695	-0.237644	0.466998	-0.643443	-0.648827	-0.095411	0.130263	-0.743608	0	0
38233	3.173167	-0.736105	9.219418	-0.126495	0.072652	-0.313735	-0.236316	0.466164	-0.644906	-0.651369	-0.094578	0.130550	-0.741438	0	0
38234	3.010766	-0.817070	9.070881	-0.140816	0.073591	-0.308513	-0.233150	0.466975	-0.646512	-0.653892	-0.093575	0.130862	-0.739286	0	0
38235	2.921262	-0.835920	8.970496	-0.161357	0.078019	-0.313027	-0.231165	0.467242	-0.649019	-0.656453	-0.092470	0.131368	-0.737062	0	0
38236	2.914832	-0.724962	9.058348	-0.169428	0.076244	-0.311308	-0.227590	0.466810	-0.652339	-0.659013	-0.091261	0.131869	-0.734836	0	0
38237	3.033648	-0.658323	9.130189	-0.141769	0.077913	-0.295263	-0.224024	0.466930	-0.654349	-0.661410	-0.090260	0.132241	-0.732737	0	0
38238	3.067648	-0.629858	9.086963	-0.091641	0.079682	-0.298419	-0.221518	0.467193	-0.654906	-0.663794	-0.089520	0.132157	-0.730684	0	0
38239	3.115987	-0.625279	9.134665	-0.039755	0.066555	-0.301628	-0.218605	0.463312	-0.651857	-0.666116	-0.089286	0.131850	-0.728652	0	0
38240	3.101816	-0.586184	9.298664	-0.016539	0.070888	-0.294385	-0.217267	0.461097	-0.653726	-0.668377	-0.089103	0.131277	-0.726704	0	0
38241	3.145695	-0.533155	9.447903	0.027173	0.070796	-0.269400	-0.215142	0.458878	-0.654433	-0.670399	-0.089241	0.130479	-0.724966	0	0
38242	3.304610	-0.264551	9.598627	0.035113	0.061919	-0.249984	-0.211829	0.456101	-0.654641	-0.672270	-0.089409	0.129628	-0.723364	0	0
38243	3.335255	-0.031478	9.601042	0.031486	0.072369	-0.234955	-0.208660	0.455532	-0.654695	-0.674032	-0.089521	0.128817	-0.721854	0	0
38244	3.364902	0.062096	9.601862	0.015244	0.048674	-0.211357	-0.207197	0.453454	-0.654868	-0.675616	-0.089601	0.128232	-0.720466	0	0
38245	3.299700	0.058127	9.710529	0.016957	0.049513	-0.197227	-0.205206	0.451512	-0.655439	-0.677082	-0.089734	0.127712	-0.719164	0	0
38246	3.236580	0.006167	9.861887	0.050813	0.031958	-0.175009	-0.203747	0.450262	-0.655735	-0.678345	-0.090127	0.127016	-0.718048	0	0
38247	3.145472	0.093808	9.974235	0.084679	0.016166	-0.152747	-0.202550	0.448461	-0.655640	-0.679384	-0.090901	0.126271	-0.717099	0	0
38248	2.942456	0.079936	9.639359	0.127664	0.014558	-0.152374	-0.201342	0.444315	-0.654917	-0.680386	-0.091912	0.125160	-0.716213	0	0
38249	2.913354	0.069830	9.406369	0.174070	-0.027418	-0.131910	-0.202651	0.441285	-0.652840	-0.681135	-0.093577	0.124084	-0.715474	0	0
38250	2.888500	-0.026422	9.328570	0.239475	-0.039574	-0.153517	-0.202628	0.436869	-0.652231	-0.681964	-0.095737	0.122538	-0.714663	0	0
38251	2.760293	-0.061175	9.435024	0.302050	-0.070167	-0.153142	-0.201033	0.432856	-0.649164	-0.682679	-0.098601	0.120810	-0.713885	0	0
38252	2.705501	0.047117	9.314171	0.344076	-0.072762	-0.143992	-0.202452	0.426101	-0.647122	-0.683283	-0.101698	0.118750	-0.713218	0	0
38253	2.611439	0.066727	9.195042	0.335087	-0.067495	-0.129905	-0.202561	0.420719	-0.644825	-0.683785	-0.104731	0.116780	-0.712623	0	0
38254	2.502049	-0.037941	9.295722	0.299176	-0.043065	-0.099228	-0.203326	0.413959	-0.641227	-0.684132	-0.107255	0.114880	-0.712223	0	0
38255	2.473816	0.063538	9.374040	0.256163	-0.006393	-0.075590	-0.202649	0.409263	-0.638674	-0.684388	-0.109238	0.113098	-0.711961	0	0
38256	2.543433	0.346530	9.282962	0.180974	0.002299	-0.061969	-0.201724	0.405390	-0.632725	-0.684640	-0.110586	0.111768	-0.711721	0	0
38257	2.672816	0.542714	9.272084	0.134432	-0.024870	-0.065048	-0.201713	0.403044	-0.631965	-0.684930	-0.111847	0.110980	-0.711368	0	0
38258	2.644333	0.282402	9.019390	0.105823	-0.000330	-0.057277	-0.201443	0.401662	-0.631461	-0.685226	-0.112693	0.110208	-0.711069	0	0
38259	2.865213	0.098401	9.188409	0.068185	-0.053792	-0.065783	-0.200363	0.399727	-0.635411	-0.685562	-0.113702	0.110083	-0.710604	0	0
38260	2.999923	0.020892	9.354589	0.041314	-0.013654	-0.052676	-0.201797	0.396975	-0.635678	-0.685885	-0.114195	0.109866	-0.710247	0	0
38261	2.941810	-0.002581	9.395679	0.012633	-0.029414	-0.047643	-0.201679	0.397110	-0.631894	-0.686181	-0.114627	0.109986	-0.709873	0	0
38262	2.958722	0.001796	9.297046	-0.037581	-0.031223	-0.021582	-0.201941	0.396974	-0.632283	-0.686351	-0.114670	0.110485	-0.709624	0	0
38263	2.942048	0.039838	9.110166	-0.102029	-0.017233	-0.006124	-0.201684	0.398629	-0.633053	-0.686498	-0.114181	0.111381	-0.709421	0	0
38264	3.004094	-0.064001	9.132470	-0.178250	-0.040093	0.023158	-0.202477	0.400014	-0.634854	-0.686501	-0.113271	0.112990	-0.709310	0	0
38265	3.083327	-0.124981	9.056581	-0.209605	-0.040132	0.033468	-0.204336	0.402784	-0.635581	-0.686459	-0.112160	0.114850	-0.709228	0	0
38266	3.162501	-0.193265	8.951770	-0.223982	-0.047168	0.047401	-0.204349	0.406926	-0.638672	-0.686327	-0.110957	0.116858	-0.709217	0	0
38267	3.247253	-0.164653	9.085955	-0.216950	-0.090996	0.058727	-0.207131	0.408873	-0.638480	-0.686047	-0.110128	0.119149	-0.709235	0	0
38268	3.384806	-0.171098	8.902040	-0.213324	-0.087486	0.054321	-0.208606	0.413849	-0.639582	-0.685798	-0.109276	0.121364	-0.709233	0	0
38269	3.374573	-0.243882	8.670570	-0.215141	-0.089209	0.065750	-0.211800	0.418834	-0.639224	-0.685460	-0.108443	0.123642	-0.709294	0	0
38270	3.422391	-0.311516	8.698220	-0.211631	-0.113743	0.072708	-0.212614	0.422012	-0.638136	-0.685037	-0.107764	0.126044	-0.709383	0	0
38271	3.503815	-0.408166	8.761297	-0.197401	-0.119060	0.087726	-0.213825	0.426710	-0.638723	-0.684477	-0.107241	0.128430	-0.709574	0	0
38272	3.570814	-0.499555	8.935112	-0.185845	-0.108645	0.101904	-0.218453	0.428943	-0.638892	-0.683817	-0.106665	0.130643	-0.709894	0	0
38273	3.590552	-0.446279	9.103788	-0.145610	-0.078078	0.112883	-0.218466	0.432256	-0.640686	-0.683069	-0.106177	0.132413	-0.710359	0	0
38274	3.415252	-0.655764	9.367260	-0.109963	-0.040525	0.146768	-0.220586	0.434752	-0.641933	-0.682094	-0.105575	0.133669	-0.711150	0	0
38275	3.535164	-0.433069	9.349559	-0.081370	-0.075552	0.146859	-0.222176	0.436141	-0.642026	-0.681034	-0.105464	0.135001	-0.711930	0	0
38276	3.381524	-0.645776	9.401313	-0.047410	-0.023056	0.168446	-0.224181	0.438910	-0.638706	-0.679855	-0.105134	0.135715	-0.712969	0	0
38277	3.308778	-0.686288	9.338988	-0.049253	-0.014309	0.184341	-0.226571	0.442235	-0.639420	-0.678573	-0.104752	0.136440	-0.714108	0	0
38278	3.452208	-0.885069	9.196071	-0.081499	0.003137	0.199949	-0.228427	0.443901	-0.639375	-0.677234	-0.103961	0.137251	-0.715338	0	0
38279	3.524403	-0.925922	9.392053	-0.070935	-0.005742	0.229919	-0.228306	0.446661	-0.640785	-0.675654	-0.103308	0.138122	-0.716758	0	0
38280	3.474553	-1.144302	9.426023	-0.087119	0.011717	0.250101	-0.229900	0.448878	-0.641130	-0.673967	-0.102347	0.138966	-0.718318	0	0
38281	3.402555	-1.079098	9.328856	-0.096027	0.027507	0.249249	-0.230974	0.452610	-0.641729	-0.672311	-0.101257	0.139812	-0.719859	0	0
38282	3.364050	-1.059657	9.295765	-0.071987	0.020473	0.274088	-0.232844	0.456207	-0.641013	-0.670437	-0.100301	0.140510	-0.721603	0	0
38283	3.313520	-1.037349	9.382977	-0.019198	-0.007492	0.263815	-0.235485	0.457602	-0.642264	-0.668540	-0.099956	0.141051	-0.723304	0	0
38284	3.434192	-1.045598	9.353002	0.059531	-0.011003	0.265220	-0.237362	0.462165	-0.640885	-0.666541	-0.100117	0.140998	-0.725134	0	0
38285	3.580714	-1.154923	9.369707	0.100713	-0.039001	0.250372	-0.239208	0.461761	-0.640079	-0.664567	-0.100820	0.140868	-0.726871	0	0
38286	3.605056	-1.128575	9.396236	0.082820	-0.018032	0.255602	-0.240273	0.462317	-0.638230	-0.662596	-0.101200	0.140683	-0.728652	0	0
38287	3.552157	-1.094715	9.322579	0.023795	-0.030249	0.248103	-0.242652	0.463435	-0.638575	-0.660719	-0.101333	0.141055	-0.730265	0	0
38288	3.441157	-1.079782	9.203541	-0.018199	-0.047669	0.233674	-0.243851	0.464958	-0.637628	-0.658960	-0.101290	0.141779	-0.731718	0	0
38289	3.330612	-1.002242	9.109253	-0.031572	-0.058096	0.223016	-0.246107	0.467178	-0.637050	-0.657275	-0.101294	0.142713	-0.733050	0	0
38290	3.258187	-1.001513	9.162760	-0.044083	-0.072068	0.214083	-0.249286	0.469956	-0.637496	-0.655643	-0.101287	0.143766	-0.734306	0	0
38291	3.280909	-0.866672	9.269861	-0.049458	-0.066854	0.214963	-0.251553	0.473417	-0.635992	-0.654016	-0.101246	0.144878	-0.735543	0	0
38292	3.322543	-0.785218	9.270438	-0.075348	-0.040615	0.210467	-0.252890	0.475631	-0.634515	-0.652480	-0.100807	0.145950	-0.736754	0	0
38293	3.430184	-0.595572	9.425504	-0.086985	-0.039806	0.208626	-0.255010	0.478680	-0.636540	-0.650971	-0.100328	0.147151	-0.737915	0	0
38294	3.426174	-0.482375	9.465293	-0.089570	-0.017905	0.192849	-0.257139	0.482832	-0.637902	-0.649607	-0.099653	0.148161	-0.739005	0	0
38295	3.446403	-0.352853	9.399314	-0.070691	0.011876	0.184305	-0.257950	0.485871	-0.637207	-0.648331	-0.098933	0.148878	-0.740077	0	0
38296	3.412587	-0.348337	9.217004	-0.027554	0.024263	0.151194	-0.259139	0.487121	-0.638612	-0.647272	-0.098409	0.149112	-0.741026	0	0
38297	3.359879	-0.290197	9.218127	0.017290	0.008605	0.123295	-0.258741	0.487119	-0.639270	-0.646354	-0.098373	0.149135	-0.741827	0	0
38298	3.349783	-0.348139	9.121414	0.040686	0.016569	0.098815	-0.260336	0.489336	-0.639485	-0.645603	-0.098425	0.148862	-0.742529	0	0
38299	3.339070	-0.490438	8.966057	0.040726	-0.010486	0.085477	-0.260858	0.487267	-0.637671	-0.644913	-0.098738	0.148794	-0.743100	0	0
38300	3.398819	-0.579651	9.046229	0.055147	-0.008705	0.059997	-0.262454	0.489069	-0.636716	-0.644397	-0.099129	0.148538	-0.743547	0	0
38301	3.309090	-0.631983	9.007948	0.058812	0.017605	0.049562	-0.261384	0.487547	-0.638574	-0.643997	-0.099403	0.148119	-0.743941	0	0
38302	3.406335	-0.541269	9.032186	0.069528	-0.015664	0.044221	-0.262046	0.487964	-0.638298	-0.643576	-0.099961	0.147785	-0.744297	0	0
38303	3.469077	-0.548807	9.086835	0.058018	0.008852	0.023057	-0.263623	0.487421	-0.639063	-0.643360	-0.100335	0.147401	-0.744509	0	0
38304	3.420508	-0.586933	9.079605	0.019643	0.015904	0.003424	-0.263619	0.485765	-0.637514	-0.643338	-0.100398	0.147194	-0.744561	0	0
38305	3.405902	-0.603627	9.089152	0.004590	0.008989	-0.033719	-0.262297	0.484100	-0.635593	-0.643598	-0.100511	0.147150	-0.744329	0	0
38306	3.349726	-0.692212	9.079005	0.012731	0.013430	-0.052150	-0.261119	0.485336	-0.635207	-0.643996	-0.100629	0.146955	-0.744007	0	0
38307	3.395910	-0.649323	9.064680	0.005667	-0.024135	-0.083183	-0.262166	0.484376	-0.635984	-0.644575	-0.101068	0.147066	-0.743425	0	0
38308	3.487823	-0.626165	9.006474	0.003987	0.004757	-0.097211	-0.261634	0.483821	-0.636389	-0.645303	-0.101260	0.146946	-0.742790	0	0
38309	3.525585	-0.744672	8.889424	0.011260	-0.001292	-0.121885	-0.259781	0.482707	-0.636297	-0.646196	-0.101625	0.146830	-0.741987	0	0
38310	3.520496	-0.782926	8.951515	0.034609	-0.008243	-0.144658	-0.259246	0.480772	-0.635281	-0.647226	-0.102180	0.146519	-0.741073	0	0
38311	3.640802	-0.841727	8.906541	0.070408	0.000489	-0.143532	-0.258844	0.479942	-0.635817	-0.648218	-0.102950	0.145934	-0.740215	0	0
38312	3.679818	-0.791271	8.988499	0.063244	0.010951	-0.140906	-0.258433	0.476904	-0.635201	-0.649216	-0.103543	0.145289	-0.739384	0	0
38313	3.762066	-0.770311	8.973610	0.034681	0.017951	-0.153445	-0.256846	0.475514	-0.634325	-0.650339	-0.103970	0.144850	-0.738422	0	0
38314	3.718235	-0.818360	8.879705	0.040025	0.016219	-0.146358	-0.256034	0.471646	-0.633985	-0.651407	-0.104381	0.144337	-0.737523	0	0
38315	3.664520	-0.906414	9.049793	0.034611	0.005695	-0.144679	-0.255230	0.469710	-0.634407	-0.652444	-0.104890	0.143991	-0.736602	0	0
38316	3.466526	-0.915796	9.409492	0.034538	0.020527	-0.134002	-0.255506	0.469986	-0.631400	-0.653428	-0.105215	0.143502	-0.735778	0	0
38317	3.273807	-0.860497	9.697788	0.059612	0.033673	-0.142520	-0.254176	0.468323	-0.631697	-0.654460	-0.105674	0.142788	-0.734933	0	0
38318	3.269880	-0.728720	9.521490	0.057841	0.058187	-0.133601	-0.252841	0.465556	-0.632006	-0.655469	-0.105874	0.141881	-0.734180	0	0
38319	3.299320	-0.661815	9.452308	0.034563	0.026695	-0.137403	-0.253362	0.465284	-0.633305	-0.656478	-0.106208	0.141396	-0.733323	0	0
38320	3.391038	-0.671765	9.578779	0.047062	0.030137	-0.133807	-0.250448	0.463612	-0.634410	-0.657458	-0.106543	0.140751	-0.732521	0	0
38321	3.455589	-0.761353	9.548352	0.041748	0.045890	-0.140875	-0.250171	0.459469	-0.631193	-0.658509	-0.106786	0.140081	-0.731669	0	0
38322	3.380388	-0.808908	9.536438	-0.028170	0.052826	-0.110505	-0.246742	0.459175	-0.630857	-0.659428	-0.106426	0.139862	-0.730936	0	0
38323	4.011703	-0.659931	9.525494	-0.087316	0.015850	-0.099774	-0.245420	0.459997	-0.633217	-0.660271	-0.105982	0.140379	-0.730139	0	0
38324	2.968545	-0.989104	9.336039	-0.157008	0.149130	-0.078401	-0.243826	0.459852	-0.636374	-0.661225	-0.104024	0.140498	-0.729535	0	0
38325	3.182452	-0.789035	9.237956	-0.198343	0.000328	-0.079262	-0.244235	0.462752	-0.637383	-0.662009	-0.102924	0.141945	-0.728699	0	0
38326	3.071820	-0.725720	9.210798	-0.182269	0.058060	-0.054216	-0.243461	0.465508	-0.636976	-0.662678	-0.101428	0.142874	-0.728119	0	0
38327	3.192369	-0.746450	9.031672	-0.182468	-0.024242	-0.029880	-0.243346	0.469096	-0.637856	-0.663046	-0.100537	0.144413	-0.727603	0	0
38328	3.007800	-0.894016	9.070022	-0.181641	-0.008485	-0.012169	-0.242306	0.472402	-0.639013	-0.663311	-0.099469	0.145820	-0.727229	0	0
38329	3.046646	-0.871981	9.295855	-0.181039	-0.040160	0.037054	-0.246135	0.474632	-0.641281	-0.663163	-0.098600	0.147515	-0.727139	0	0
38330	3.023355	-0.755992	9.412749	-0.163256	-0.000005	0.070842	-0.246276	0.477256	-0.643080	-0.662810	-0.097471	0.148813	-0.727349	0	0
38331	3.019127	-0.671789	9.408947	-0.150858	-0.014059	0.095573	-0.246166	0.481534	-0.643952	-0.662243	-0.096517	0.150164	-0.727715	0	0
38332	3.005161	-0.599462	9.429126	-0.106216	0.012134	0.124209	-0.247100	0.483609	-0.644048	-0.661460	-0.095597	0.151017	-0.728372	0	0
38333	3.082597	-0.571661	9.279770	-0.068688	0.029604	0.144798	-0.248295	0.485824	-0.645443	-0.660519	-0.094790	0.151520	-0.729227	0	0
38334	3.174444	-0.562479	9.370410	-0.009683	0.043546	0.156706	-0.247513	0.487614	-0.645698	-0.659449	-0.094230	0.151491	-0.730273	0	0
38335	3.252104	-0.510008	9.423217	0.042977	0.041713	0.183504	-0.248050	0.488858	-0.645025	-0.658135	-0.094008	0.151131	-0.731560	0	0
38336	3.324928	-0.455382	9.382360	0.097551	0.016351	0.178513	-0.248184	0.489135	-0.644890	-0.656757	-0.094320	0.150517	-0.732884	0	0
38337	3.257054	-0.491011	9.356099	0.135072	0.001491	0.187558	-0.249368	0.488865	-0.645136	-0.655261	-0.094991	0.149745	-0.734293	0	0
38338	3.160282	-0.514497	9.294177	0.151137	-0.003733	0.196494	-0.251357	0.489979	-0.643790	-0.653661	-0.095774	0.148885	-0.735791	0	0
38339	2.982053	-0.450507	9.315678	0.154673	-0.029064	0.198257	-0.251877	0.487911	-0.642498	-0.652015	-0.096776	0.148172	-0.737262	0	0
38340	2.895476	-0.401665	9.336213	0.140207	-0.054482	0.223649	-0.254250	0.486819	-0.640907	-0.650141	-0.097821	0.147748	-0.738863	0	0
38341	2.818517	-0.353383	9.198038	0.107872	-0.070253	0.250708	-0.256626	0.486970	-0.640478	-0.648085	-0.098736	0.147688	-0.740558	0	0
38342	2.924856	-0.339872	9.168436	0.095274	-0.103547	0.257517	-0.259790	0.486435	-0.639913	-0.645919	-0.099801	0.147946	-0.742253	0	0
38343	2.992548	-0.326219	9.086295	0.075458	-0.108874	0.287297	-0.261654	0.487823	-0.637131	-0.643556	-0.100732	0.148402	-0.744087	0	0
38344	3.161167	-0.380764	8.983273	0.057469	-0.131694	0.303766	-0.266423	0.491161	-0.636243	-0.641028	-0.101692	0.149165	-0.745984	0	0
38345	3.291313	-0.415478	8.974541	0.075237	-0.145781	0.327590	-0.271456	0.493118	-0.633277	-0.638295	-0.102833	0.149895	-0.748022	0	0
38346	3.354546	-0.355569	9.063607	0.109162	-0.133602	0.345496	-0.273570	0.493543	-0.632849	-0.635382	-0.104073	0.150322	-0.750242	0	0
38347	3.403451	-0.271649	9.102604	0.137730	-0.103921	0.367842	-0.276882	0.495631	-0.631735	-0.632327	-0.105235	0.150353	-0.752650	0	0
38348	3.423788	-0.127638	9.056017	0.173395	-0.085617	0.402558	-0.280713	0.495512	-0.629851	-0.628967	-0.106432	0.150047	-0.755353	0	0
38349	3.348013	0.075558	9.241661	0.180463	-0.067311	0.423884	-0.283103	0.498147	-0.629267	-0.625476	-0.107499	0.149575	-0.758189	0	0
38350	3.261571	0.152402	8.981326	0.185739	-0.012210	0.468228	-0.286147	0.498852	-0.627387	-0.621689	-0.108115	0.148780	-0.761366	0	0
38351	3.054271	0.206669	8.894815	0.223193	-0.009570	0.499427	-0.289979	0.499839	-0.626797	-0.617634	-0.108888	0.147687	-0.764761	0	0
38352	3.001204	0.216536	8.840110	0.299067	0.030603	0.552133	-0.291581	0.502330	-0.625183	-0.613108	-0.109747	0.145844	-0.768624	0	0
38353	2.909257	0.186376	8.967933	0.371309	0.033135	0.600271	-0.293952	0.501515	-0.624633	-0.608134	-0.110944	0.143440	-0.772845	0	0
38354	2.822700	0.233253	9.132647	0.442695	0.103879	0.659236	-0.296992	0.501392	-0.622500	-0.602667	-0.111947	0.140148	-0.777572	0	0
38355	2.774330	0.215125	9.373189	0.444227	0.137827	0.719296	-0.299501	0.501543	-0.621678	-0.596765	-0.112586	0.136644	-0.782639	0	0
38356	2.664255	0.346694	9.644826	0.452988	0.177068	0.765376	-0.300291	0.500167	-0.619723	-0.590473	-0.112917	0.132932	-0.787985	0	0
38357	2.882122	0.428557	9.442007	0.438522	0.187442	0.807560	-0.303204	0.502390	-0.619917	-0.583858	-0.112987	0.129239	-0.793499	0	0
38358	2.925757	0.454468	9.374635	0.357882	0.183861	0.833388	-0.305064	0.504056	-0.618698	-0.577045	-0.112600	0.126294	-0.798993	0	0
38359	3.239837	0.152536	8.969499	0.264847	0.168083	0.834268	-0.307313	0.506553	-0.620858	-0.570292	-0.111764	0.124098	-0.804286	0	0
38360	3.506266	-0.075337	9.065520	0.195032	0.136489	0.826467	-0.308537	0.512631	-0.619996	-0.563570	-0.110813	0.122702	-0.809354	0	0
38361	3.644474	-0.335954	9.138239	0.153784	0.090920	0.829430	-0.311595	0.516373	-0.618999	-0.556800	-0.109967	0.121819	-0.814274	0	0
38362	3.805790	-0.408728	9.347505	0.158221	0.066344	0.824018	-0.314283	0.523699	-0.616668	-0.549973	-0.109364	0.121094	-0.819088	0	0
38363	3.431526	-0.073386	9.513209	0.125151	0.089162	0.820512	-0.317999	0.528826	-0.618257	-0.543225	-0.108377	0.120437	-0.823806	0	0
38364	3.307124	-0.923781	9.538153	0.250502	0.056948	0.785926	-0.320791	0.532981	-0.618565	-0.536527	-0.108383	0.118942	-0.828399	0	0
38365	2.831232	-0.610010	9.468959	0.263348	0.116714	0.737099	-0.323451	0.536583	-0.617836	-0.530278	-0.108003	0.116894	-0.832752	0	0
38366	2.856986	-0.382048	9.360804	0.381708	0.123000	0.686918	-0.324771	0.539076	-0.621706	-0.524270	-0.108262	0.113830	-0.836937	0	0
38367	2.957458	-0.517251	9.449710	0.383832	0.159858	0.620919	-0.326366	0.541846	-0.622698	-0.518847	-0.108281	0.110409	-0.840763	0	0
38368	2.888139	-0.074731	9.260724	0.504093	0.147873	0.544325	-0.327673	0.539092	-0.621401	-0.513872	-0.109114	0.106019	-0.844269	0	0
38369	2.983639	-0.229203	9.327822	0.559898	0.146278	0.468002	-0.329776	0.535513	-0.617490	-0.509473	-0.110312	0.101005	-0.847388	0	0
38370	2.909800	-0.075753	8.981738	0.594377	0.131738	0.368690	-0.330153	0.530822	-0.615182	-0.505813	-0.111914	0.095729	-0.849979	0	0
38371	2.713052	-0.237692	9.008011	0.701917	0.079451	0.313796	-0.329058	0.525160	-0.617473	-0.502445	-0.114542	0.089666	-0.852285	0	0
38372	2.532067	-0.217357	8.904058	0.736183	0.096279	0.263060	-0.329023	0.518260	-0.615976	-0.499433	-0.117246	0.083234	-0.854337	0	0
38373	2.603916	0.032649	9.043303	0.783653	0.082278	0.245758	-0.329767	0.507912	-0.612675	-0.496491	-0.120304	0.076367	-0.856266	0	0
38374	2.623659	0.085992	9.233611	0.725587	0.122496	0.232264	-0.329077	0.500317	-0.608847	-0.493712	-0.122741	0.069850	-0.858082	0	0
38375	2.742691	0.181603	9.341833	0.646838	0.097931	0.225414	-0.329435	0.492452	-0.606701	-0.491066	-0.124990	0.064044	-0.859727	0	0
38376	2.735863	0.235021	9.489110	0.539353	0.092575	0.245769	-0.329819	0.487622	-0.602177	-0.488334	-0.126748	0.059284	-0.861366	0	0
38377	2.557387	0.260881	9.625535	0.422076	0.099534	0.259094	-0.330983	0.483488	-0.601939	-0.485646	-0.127852	0.055441	-0.862976	0	0
38378	2.432152	0.307532	9.617538	0.313871	0.115311	0.251361	-0.330455	0.481276	-0.598446	-0.483140	-0.128306	0.052519	-0.864497	0	0
38379	2.425168	0.343688	9.625224	0.204693	0.103029	0.252292	-0.328052	0.477952	-0.601255	-0.480775	-0.128324	0.050523	-0.865930	0	0
38380	2.456404	0.315220	9.833718	0.140323	0.099501	0.234167	-0.328332	0.480714	-0.601224	-0.478622	-0.128083	0.049155	-0.867237	0	0
38381	2.625705	0.348017	9.979239	0.086602	0.108140	0.240809	-0.327803	0.480573	-0.601494	-0.476501	-0.127494	0.048140	-0.868547	0	0
38382	2.669057	0.326567	10.154061	0.077750	0.094159	0.210713	-0.328602	0.481681	-0.601080	-0.474621	-0.127009	0.047310	-0.869693	0	0
38383	2.563387	0.411219	10.038183	0.108339	0.094299	0.177503	-0.328328	0.480300	-0.601750	-0.473011	-0.126671	0.046090	-0.870684	0	0
38384	2.488919	0.469183	9.926535	0.147783	0.080395	0.160154	-0.328847	0.480304	-0.604091	-0.471471	-0.126661	0.044651	-0.871596	0	0
38385	2.564284	0.538508	9.979555	0.194347	0.068154	0.147222	-0.329376	0.480583	-0.604080	-0.469998	-0.126968	0.042765	-0.872440	0	0
38386	2.510894	0.507113	9.801807	0.210578	0.071763	0.125337	-0.329627	0.478929	-0.605136	-0.468672	-0.127343	0.040773	-0.873194	0	0
38387	2.435619	0.441075	10.037225	0.262441	0.003549	0.105205	-0.329351	0.475891	-0.603605	-0.467447	-0.128548	0.038540	-0.873775	0	0
38388	2.452597	0.459434	9.792149	0.241067	0.021112	0.095424	-0.328818	0.474508	-0.603105	-0.466316	-0.129519	0.036482	-0.874325	0	0
38389	2.576240	0.539181	9.443514	0.233922	-0.006850	0.094377	-0.330380	0.469547	-0.600782	-0.465213	-0.130685	0.034533	-0.874818	0	0
38390	2.664180	0.682582	9.369901	0.176599	-0.018283	0.107140	-0.331418	0.466793	-0.600924	-0.464043	-0.131694	0.033237	-0.875338	0	0
38391	2.728158	0.509181	9.458682	0.083485	0.005242	0.124113	-0.331298	0.468448	-0.600387	-0.462877	-0.132047	0.032592	-0.875926	0	0
38392	3.095906	0.607369	9.471058	-0.002482	0.008567	0.141031	-0.333412	0.469288	-0.600608	-0.461652	-0.131979	0.032784	-0.876575	0	0
38393	3.108143	0.290033	9.551421	-0.007720	-0.000117	0.105645	-0.334740	0.470398	-0.599794	-0.460763	-0.131970	0.032951	-0.877038	0	0
38394	3.160606	0.202569	9.398552	0.026368	-0.000052	0.090002	-0.335673	0.472059	-0.599502	-0.459943	-0.132127	0.032862	-0.877448	0	0
38395	3.125805	0.063350	9.402059	0.053421	0.012319	0.046167	-0.335801	0.472337	-0.601063	-0.459495	-0.132319	0.032375	-0.877672	0	0
38396	3.116384	0.101452	9.253571	0.049984	0.043893	0.028647	-0.337518	0.471379	-0.598959	-0.459197	-0.132219	0.031796	-0.877864	0	0
38397	3.094262	0.387553	9.158514	0.044683	0.047435	0.018996	-0.337510	0.470551	-0.599881	-0.459008	-0.132079	0.031204	-0.878005	0	0
38398	2.999272	0.611907	9.135476	0.012573	0.040508	-0.003218	-0.337768	0.469587	-0.599756	-0.459038	-0.131847	0.030926	-0.878034	0	0
38399	2.951601	0.703284	9.007157	0.014499	0.044981	-0.027824	-0.335910	0.468612	-0.601620	-0.459297	-0.131609	0.030558	-0.877947	0	0
38400	3.048450	0.740879	8.963494	0.028906	0.037139	-0.048916	-0.335629	0.466818	-0.603730	-0.459708	-0.131496	0.030092	-0.877765	0	0
38401	3.061586	0.548669	9.064514	0.015555	0.054647	-0.063094	-0.334709	0.466812	-0.602831	-0.460276	-0.131195	0.029634	-0.877528	0	0
38402	2.951110	0.283671	9.430132	-0.044331	0.066890	-0.084664	-0.333249	0.466391	-0.604684	-0.461104	-0.130494	0.029628	-0.877198	0	0
38403	2.876305	0.278246	9.824863	-0.128412	0.114060	-0.086855	-0.331534	0.467211	-0.606398	-0.462084	-0.129020	0.030138	-0.876883	0	0
38404	2.649345	0.277998	9.951793	-0.174923	0.133339	-0.087940	-0.329809	0.466651	-0.608387	-0.463128	-0.127134	0.030967	-0.876579	0	0
38405	2.393785	0.339630	9.791279	-0.172914	0.146665	-0.127437	-0.326647	0.468981	-0.611543	-0.464525	-0.125181	0.031668	-0.876095	0	0
38406	2.208498	0.436674	9.592113	-0.110222	0.124934	-0.141078	-0.325189	0.468560	-0.612874	-0.465945	-0.123683	0.031901	-0.875545	0	0
38407	2.186446	0.393419	9.548545	-0.051165	0.102233	-0.147780	-0.322013	0.467440	-0.614238	-0.467351	-0.122689	0.031715	-0.874942	0	0
38408	2.229555	0.344859	9.509162	-0.018906	0.079527	-0.164391	-0.320941	0.465641	-0.616229	-0.468845	-0.122021	0.031331	-0.874250	0	0
38409	2.292360	0.349060	9.470215	-0.001091	0.037508	-0.158263	-0.319337	0.462874	-0.617977	-0.470258	-0.121829	0.030998	-0.873530	0	0
38410	2.311804	0.365833	9.499080	0.016664	-0.011535	-0.142453	-0.318281	0.462177	-0.616956	-0.471485	-0.122117	0.030757	-0.872837	0	0
38411	2.360275	0.391780	9.455700	0.014859	-0.039532	-0.146100	-0.318651	0.460388	-0.621665	-0.472746	-0.122668	0.030664	-0.872080	0	0
38412	2.533769	0.337756	9.535295	0.012979	-0.078112	-0.140150	-0.318901	0.457768	-0.621166	-0.473934	-0.123518	0.030773	-0.871311	0	0
38413	2.533518	0.303966	9.496455	0.025422	-0.086889	-0.123355	-0.320478	0.456258	-0.620374	-0.474966	-0.124527	0.030844	-0.870603	0	0
38414	2.350580	0.384816	9.513384	0.018291	-0.102567	-0.133967	-0.322589	0.455993	-0.619562	-0.476081	-0.125612	0.031030	-0.869830	0	0
38415	2.353414	0.440410	9.610132	-0.047167	-0.119289	-0.109823	-0.325221	0.454627	-0.618883	-0.477074	-0.126552	0.031905	-0.869119	0	0
38416	2.515562	0.487541	9.705408	-0.141111	-0.111506	-0.110521	-0.324279	0.452553	-0.620745	-0.478182	-0.126948	0.033548	-0.868390	0	0
38417	2.669852	0.452615	9.689256	-0.212626	-0.095795	-0.119850	-0.325872	0.454079	-0.620444	-0.479474	-0.126897	0.035738	-0.867597	0	0
38418	2.664945	0.438531	9.790076	-0.232343	-0.099328	-0.116486	-0.327730	0.456988	-0.621692	-0.480746	-0.126750	0.038107	-0.866813	0	0
38419	2.575069	0.366840	9.713120	-0.196464	-0.073001	-0.126689	-0.328257	0.455610	-0.619610	-0.482079	-0.126581	0.040041	-0.866010	0	0
38420	2.471425	0.396250	9.627832	-0.116793	-0.088656	-0.137581	-0.329830	0.455206	-0.621678	-0.483386	-0.126905	0.041331	-0.865173	0	0
38421	2.408795	0.416129	9.676668	-0.017420	-0.099081	-0.154496	-0.329579	0.457550	-0.621789	-0.484718	-0.127835	0.041803	-0.864268	0	0
38422	2.466227	0.343492	9.665725	0.034523	-0.112171	-0.169177	-0.330621	0.454795	-0.621018	-0.486091	-0.129107	0.041857	-0.863305	0	0
38423	2.471186	0.362600	9.634658	0.082823	-0.123530	-0.167982	-0.330872	0.452036	-0.619997	-0.487396	-0.130737	0.041563	-0.862337	0	0
38424	2.451514	0.318908	9.454075	0.082856	-0.126977	-0.171518	-0.333356	0.447357	-0.618701	-0.488715	-0.132372	0.041268	-0.861355	0	0
38425	2.475861	0.356290	9.156280	0.025579	-0.116472	-0.156910	-0.332955	0.445699	-0.617419	-0.489999	-0.133655	0.041447	-0.860418	0	0
38426	2.610842	0.321604	9.169137	-0.031745	-0.125302	-0.146834	-0.335050	0.442812	-0.617025	-0.491254	-0.134702	0.042163	-0.859504	0	0
38427	2.778897	0.185549	9.151702	-0.081857	-0.100880	-0.138377	-0.336097	0.441990	-0.618061	-0.492524	-0.135318	0.043219	-0.858628	0	0
38428	2.798447	0.214583	9.257614	-0.115811	-0.081651	-0.145606	-0.336362	0.441715	-0.617146	-0.493897	-0.135575	0.044443	-0.857736	0	0
38429	2.784025	0.219889	9.382773	-0.152507	-0.067691	-0.142296	-0.335577	0.443367	-0.618055	-0.495305	-0.135560	0.045941	-0.856846	0	0
38430	2.651453	0.254482	9.345861	-0.166751	-0.036137	-0.147525	-0.335840	0.443369	-0.618181	-0.496779	-0.135176	0.047374	-0.855975	0	0
38431	2.523000	0.188183	9.360628	-0.164001	-0.025572	-0.159778	-0.336630	0.444064	-0.619859	-0.498367	-0.134749	0.048738	-0.855042	0	0
38432	2.584989	0.072671	9.498158	-0.148739	-0.025577	-0.175573	-0.336895	0.445447	-0.621798	-0.500054	-0.134376	0.049926	-0.854047	0	0
38433	2.726566	-0.057778	9.673285	-0.129870	-0.018599	-0.196631	-0.335566	0.443369	-0.621317	-0.501909	-0.134077	0.050916	-0.852947	0	0
38434	2.719907	0.019654	9.808820	-0.119050	-0.022071	-0.219461	-0.336344	0.442133	-0.623144	-0.503928	-0.133844	0.051774	-0.851741	0	0
38435	2.752728	-0.115534	9.730076	-0.131560	-0.015064	-0.219562	-0.334766	0.442399	-0.622122	-0.505975	-0.133516	0.052732	-0.850518	0	0
38436	2.944298	-0.342894	9.802715	-0.160183	-0.022122	-0.226951	-0.332256	0.442248	-0.623205	-0.508106	-0.133077	0.053929	-0.849241	0	0
38437	2.953409	-0.415506	9.676828	-0.206610	0.019904	-0.233321	-0.331719	0.442247	-0.626083	-0.510380	-0.132082	0.055338	-0.847941	0	0
38438	2.664010	-0.360612	9.586226	-0.244129	0.027016	-0.241399	-0.329740	0.442098	-0.626115	-0.512761	-0.130803	0.056977	-0.846593	0	0
38439	2.563401	-0.244636	9.501907	-0.328268	0.016522	-0.234063	-0.329342	0.443340	-0.628718	-0.515186	-0.129210	0.059435	-0.845196	0	0
38440	2.621461	-0.226193	9.388661	-0.405236	-0.014988	-0.235631	-0.327490	0.444021	-0.631610	-0.517686	-0.127452	0.062659	-0.843700	0	0
38441	2.765444	-0.352387	9.388371	-0.466082	-0.023789	-0.237938	-0.327917	0.450925	-0.633884	-0.520274	-0.125486	0.066484	-0.842109	0	0
38442	2.986411	-0.522141	9.497470	-0.498423	-0.039679	-0.218067	-0.327662	0.453684	-0.635948	-0.522698	-0.123435	0.070640	-0.840571	0	0
38443	3.073015	-0.568467	9.513014	-0.518119	0.010998	-0.201321	-0.326102	0.459749	-0.639565	-0.525036	-0.120878	0.074773	-0.839127	0	0
38444	2.730417	-0.531665	9.662996	-0.532457	0.055652	-0.187058	-0.324551	0.466642	-0.641868	-0.527280	-0.117818	0.078750	-0.837791	0	0
38445	2.494491	-0.431202	9.666187	-0.503829	0.075834	-0.179636	-0.322993	0.473397	-0.646000	-0.529436	-0.114768	0.082442	-0.836498	0	0
38446	2.351039	-0.223901	9.448701	-0.473391	0.107397	-0.166873	-0.320226	0.476559	-0.650316	-0.531455	-0.111564	0.085669	-0.835326	0	0
38447	2.085542	-0.198520	9.206142	-0.456466	0.088239	-0.149105	-0.318144	0.482344	-0.651856	-0.533286	-0.108623	0.088921	-0.834206	0	0
38448	1.932541	-0.313438	8.989841	-0.410848	0.090947	-0.139924	-0.316705	0.486754	-0.656010	-0.534967	-0.105862	0.091738	-0.833179	0	0
38449	1.981948	-0.492125	8.886419	-0.346441	0.039376	-0.150264	-0.316599	0.493655	-0.659857	-0.536626	-0.103905	0.094318	-0.832070	0	0
38450	2.316027	-0.715643	9.005941	-0.324201	0.009478	-0.135379	-0.316210	0.496415	-0.662445	-0.538079	-0.102279	0.096851	-0.831041	0	0
38451	2.718968	-0.757574	8.905849	-0.310767	0.023377	-0.131834	-0.314247	0.499164	-0.662709	-0.539520	-0.100627	0.099238	-0.830026	0	0
38452	3.101707	-0.591897	9.002989	-0.351937	0.003992	-0.136693	-0.315443	0.501793	-0.664491	-0.540995	-0.098896	0.102028	-0.828936	0	0
38453	3.285337	-0.587487	9.340326	-0.350192	-0.015370	-0.142099	-0.313347	0.506199	-0.667611	-0.542506	-0.097367	0.104947	-0.827764	0	0
38454	3.166999	-0.928024	9.366272	-0.332174	-0.003894	-0.168396	-0.314943	0.509521	-0.669380	-0.544206	-0.095839	0.107583	-0.826487	0	0
38455	3.030081	-1.167217	9.451223	-0.262220	-0.009876	-0.210214	-0.314162	0.512277	-0.670930	-0.546187	-0.094819	0.109685	-0.825020	0	0
38456	2.991313	-1.190496	9.605104	-0.154746	0.009434	-0.232268	-0.311790	0.512817	-0.671352	-0.548253	-0.094215	0.110720	-0.823580	0	0
38457	3.146450	-1.118522	9.941061	-0.051808	0.002392	-0.252730	-0.312046	0.511300	-0.670842	-0.550388	-0.094294	0.110986	-0.822109	0	0
38458	2.911970	-1.176969	10.680239	0.033232	0.075844	-0.260614	-0.309391	0.508940	-0.672210	-0.552576	-0.094207	0.110080	-0.820772	0	0
38459	2.947810	-1.225774	10.542377	0.061903	0.149332	-0.244296	-0.306706	0.501889	-0.674278	-0.554689	-0.093693	0.108605	-0.819601	0	0
38460	2.824204	-0.917773	9.484708	0.063947	0.133034	-0.274176	-0.302722	0.497452	-0.675034	-0.557018	-0.093318	0.107117	-0.818259	0	0
38461	2.690943	-0.629419	9.056571	-0.011201	0.067533	-0.281902	-0.300752	0.496197	-0.670641	-0.559410	-0.093107	0.106659	-0.816710	0	0
38462	2.393540	-0.704482	9.707176	-0.090952	0.038589	-0.282528	-0.298622	0.494393	-0.673300	-0.561837	-0.092648	0.106954	-0.815056	0	0
38463	2.451919	-1.014569	10.702898	-0.127845	0.100397	-0.247429	-0.295974	0.493966	-0.675693	-0.564083	-0.091470	0.107284	-0.813593	0	0
38464	2.456092	-1.103833	10.624928	-0.108249	0.140591	-0.214556	-0.292799	0.493398	-0.677835	-0.566074	-0.090009	0.107207	-0.812382	0	0
38465	2.462093	-0.920539	10.016536	-0.133377	0.143251	-0.179433	-0.290682	0.492836	-0.678916	-0.567810	-0.088371	0.107392	-0.811326	0	0
38466	2.520739	-0.815922	9.769688	-0.151298	0.088163	-0.182398	-0.288440	0.492823	-0.678820	-0.569512	-0.087056	0.107990	-0.810195	0	0
38467	2.380352	-0.865063	9.859258	-0.194296	0.124878	-0.163162	-0.287114	0.493646	-0.682485	-0.571143	-0.085198	0.108780	-0.809138	0	0
38468	2.243357	-1.105196	9.636572	-0.215820	0.130173	-0.145679	-0.285017	0.495981	-0.682494	-0.572639	-0.083134	0.109691	-0.808172	0	0
38469	2.222852	-1.268815	9.562767	-0.210602	0.109133	-0.117546	-0.282363	0.496383	-0.687879	-0.573889	-0.081254	0.110735	-0.807333	0	0
38470	2.088682	-1.121058	9.560817	-0.174897	0.067164	-0.110318	-0.279997	0.498303	-0.688940	-0.574992	-0.079894	0.111705	-0.806550	0	0
38471	2.132797	-1.025633	9.417333	-0.148166	-0.004580	-0.102443	-0.278680	0.497052	-0.686363	-0.575938	-0.079266	0.112902	-0.805770	0	0
38472	2.157554	-0.934954	9.245121	-0.157204	-0.018603	-0.081396	-0.279220	0.499401	-0.686723	-0.576687	-0.078667	0.114245	-0.805103	0	0
38473	2.197065	-0.810409	9.174111	-0.206571	-0.065919	-0.058121	-0.278968	0.502160	-0.687873	-0.577249	-0.078142	0.116294	-0.804458	0	0
38474	2.365389	-0.905863	9.063412	-0.273758	-0.107980	-0.050019	-0.281612	0.504522	-0.689637	-0.577724	-0.077553	0.119113	-0.803761	0	0
38475	2.466915	-0.885532	8.892132	-0.335545	-0.122017	-0.038206	-0.282953	0.509360	-0.691265	-0.578151	-0.076708	0.122535	-0.803021	0	0
38476	2.597549	-0.852836	8.905801	-0.343663	-0.158818	-0.034907	-0.284300	0.514335	-0.691456	-0.578480	-0.076105	0.126218	-0.802271	0	0
38477	2.727766	-0.880107	8.971658	-0.311447	-0.158854	-0.038243	-0.287084	0.517110	-0.691647	-0.578827	-0.075695	0.129658	-0.801510	0	0
38478	2.853278	-0.881669	8.780693	-0.187860	-0.157896	-0.057639	-0.290544	0.522096	-0.691023	-0.579198	-0.076015	0.132066	-0.800819	0	0
38479	3.036501	-0.919542	8.660913	-0.057223	-0.184998	-0.063895	-0.292661	0.523211	-0.690719	-0.579514	-0.077325	0.133605	-0.800209	0	0
38480	3.267410	-1.046409	8.662269	0.054708	-0.175367	-0.081644	-0.295162	0.521568	-0.689393	-0.579865	-0.079222	0.134152	-0.799678	0	0
38481	3.189995	-1.069548	8.763611	0.127235	-0.135090	-0.084478	-0.297128	0.518680	-0.687956	-0.580262	-0.081237	0.133921	-0.799226	0	0
38482	2.972872	-1.043554	8.845094	0.197041	-0.135012	-0.090069	-0.297895	0.513578	-0.686430	-0.580618	-0.083647	0.133088	-0.798858	0	0
38483	2.943213	-1.143873	8.998010	0.266775	-0.121917	-0.078954	-0.299457	0.508617	-0.684368	-0.580865	-0.086362	0.131671	-0.798624	0	0
38484	2.939756	-1.294857	9.166941	0.313298	-0.058970	-0.065203	-0.301271	0.501450	-0.681802	-0.581007	-0.088806	0.129485	-0.798610	0	0
38485	2.908306	-1.306329	9.268021	0.349083	-0.027490	-0.057774	-0.302302	0.496073	-0.679752	-0.581124	-0.091216	0.126881	-0.798672	0	0
38486	2.798024	-1.203621	9.539328	0.356122	-0.003078	-0.031151	-0.301491	0.491099	-0.677204	-0.581011	-0.093416	0.124056	-0.798943	0	0
38487	2.754929	-1.163668	9.910274	0.302464	0.056336	-0.029552	-0.301199	0.485716	-0.676479	-0.581037	-0.094845	0.121356	-0.799171	0	0
38488	2.668757	-1.065988	10.171700	0.251472	0.122762	-0.018188	-0.298662	0.479906	-0.675922	-0.581064	-0.095413	0.118646	-0.799490	0	0
38489	2.694532	-0.835576	10.077993	0.205847	0.164722	-0.003347	-0.298767	0.475491	-0.676486	-0.581095	-0.095374	0.116104	-0.799846	0	0
38490	2.870686	-0.501530	9.650116	0.171959	0.159526	-0.015924	-0.294785	0.471330	-0.677110	-0.581216	-0.095182	0.113816	-0.800109	0	0
38491	3.119269	-0.507152	9.232129	0.138029	0.117572	-0.032251	-0.292403	0.469937	-0.677290	-0.581482	-0.095160	0.112062	-0.800166	0	0
38492	3.280060	-0.636816	8.926430	0.125611	0.075656	-0.060759	-0.291588	0.465931	-0.677342	-0.581912	-0.095418	0.110591	-0.800027	0	0
38493	3.221067	-0.778590	8.819562	0.127469	0.041629	-0.083788	-0.290922	0.464133	-0.676327	-0.582512	-0.096008	0.109325	-0.799694	0	0
38494	3.059754	-1.049161	8.805826	0.147014	0.016263	-0.061714	-0.289057	0.460811	-0.676388	-0.582867	-0.096866	0.108027	-0.799508	0	0
38495	2.861603	-1.071429	8.884187	0.145155	0.032012	-0.043994	-0.288118	0.456941	-0.674353	-0.583116	-0.097597	0.106722	-0.799413	0	0
38496	2.620672	-1.001600	9.081738	0.112803	0.041588	-0.015035	-0.288349	0.453909	-0.678946	-0.583156	-0.098003	0.105595	-0.799484	0	0
38497	2.502141	-0.706030	9.477904	0.055391	0.098297	0.025373	-0.286888	0.453213	-0.680802	-0.583007	-0.097604	0.104687	-0.799760	0	0
38498	2.548471	-0.309190	9.590218	-0.039538	0.129662	0.053057	-0.285564	0.452930	-0.681999	-0.582739	-0.096346	0.104331	-0.800155	0	0
38499	2.622005	-0.158093	9.636984	-0.114723	0.120850	0.056010	-0.285690	0.450584	-0.679802	-0.582532	-0.094739	0.104674	-0.800452	0	0
38500	2.674375	-0.264269	9.656941	-0.175642	0.104166	0.066923	-0.283983	0.454164	-0.683446	-0.582249	-0.092877	0.105568	-0.800759	0	0
38501	2.581378	-0.432352	9.511610	-0.199736	0.105121	0.056173	-0.281621	0.457879	-0.686315	-0.582101	-0.090896	0.106679	-0.800947	0	0
38502	2.527238	-0.569485	9.361494	-0.143332	0.073719	0.042364	-0.281106	0.461051	-0.687857	-0.581949	-0.089492	0.107467	-0.801110	0	0
38503	2.575822	-0.528990	9.356733	-0.098604	0.045732	0.036414	-0.279134	0.463387	-0.689952	-0.581801	-0.088594	0.108092	-0.801233	0	0
38504	2.595456	-0.485761	9.385901	-0.053907	0.024727	0.038428	-0.280334	0.464220	-0.687577	-0.581541	-0.088107	0.108445	-0.801428	0	0
38505	2.446140	-0.431544	9.431073	0.010462	-0.004102	0.040610	-0.280067	0.464219	-0.688625	-0.581209	-0.088236	0.108484	-0.801649	0	0
38506	2.325668	-0.392315	9.367673	0.044405	-0.034682	0.046080	-0.279932	0.464772	-0.690317	-0.580735	-0.088789	0.108401	-0.801943	0	0
38507	2.181041	-0.353015	9.266029	0.075686	-0.034636	0.056935	-0.280846	0.462983	-0.690060	-0.580182	-0.089517	0.108100	-0.802303	0	0
38508	2.442631	-0.239784	9.207394	0.067595	-0.092438	0.050445	-0.283479	0.461340	-0.688471	-0.579568	-0.090666	0.108167	-0.802609	0	0
38509	2.664851	-0.236213	9.368945	0.055006	-0.073326	0.065333	-0.284142	0.462034	-0.688584	-0.578923	-0.091573	0.108259	-0.802959	0	0
38510	2.852983	-0.270947	9.501510	-0.002262	-0.096152	0.055954	-0.286531	0.462597	-0.685281	-0.578318	-0.092342	0.108912	-0.803218	0	0
38511	2.818410	-0.376641	9.457333	-0.057728	-0.075157	0.060903	-0.287576	0.461499	-0.686320	-0.577809	-0.092616	0.109915	-0.803416	0	0
38512	2.726479	-0.400026	9.441033	-0.104213	-0.085611	0.049094	-0.290084	0.460960	-0.684721	-0.577374	-0.092717	0.111321	-0.803524	0	0
38513	2.605189	-0.476142	9.409961	-0.116677	-0.074174	0.039374	-0.290881	0.462206	-0.685088	-0.577092	-0.092665	0.112767	-0.803531	0	0
38514	2.552219	-0.456324	9.463520	-0.095141	-0.063636	0.027251	-0.292859	0.463874	-0.687782	-0.576845	-0.092666	0.113953	-0.803540	0	0
38515	2.562093	-0.423036	9.362877	-0.070016	-0.060958	0.015114	-0.294581	0.465126	-0.687743	-0.576729	-0.092801	0.114919	-0.803471	0	0
38516	2.687608	-0.428961	9.318465	-0.007359	-0.071450	0.007564	-0.296182	0.466236	-0.684055	-0.576533	-0.093395	0.115424	-0.803470	0	0
38517	2.686949	-0.520415	9.298193	0.030279	-0.046921	0.001741	-0.296179	0.465546	-0.683801	-0.576447	-0.094009	0.115487	-0.803451	0	0
38518	2.681154	-0.657273	9.361560	0.087569	-0.046895	-0.006681	-0.296961	0.463342	-0.682897	-0.576312	-0.094969	0.115075	-0.803494	0	0
38519	2.748700	-0.669556	9.449759	0.112624	-0.004949	0.002440	-0.296015	0.460026	-0.684119	-0.576190	-0.095718	0.114233	-0.803613	0	0
38520	2.772896	-0.666943	9.579361	0.119732	0.017735	0.016663	-0.296665	0.458926	-0.684903	-0.575907	-0.096317	0.113211	-0.803889	0	0
38521	2.720220	-0.601823	9.503657	0.086572	0.070185	0.046602	-0.296398	0.455886	-0.680892	-0.575540	-0.096260	0.112186	-0.804303	0	0
38522	2.765623	-0.323856	9.280547	0.028402	0.071923	0.057688	-0.295726	0.454227	-0.681701	-0.575064	-0.095852	0.111624	-0.804769	0	0
38523	2.860502	-0.223738	9.228006	-0.002884	0.059665	0.049478	-0.296516	0.454232	-0.681950	-0.574747	-0.095361	0.111380	-0.805088	0	0
38524	2.927877	-0.257866	9.251066	-0.075376	0.064860	0.054228	-0.296780	0.455476	-0.684022	-0.574395	-0.094417	0.111692	-0.805407	0	0
38525	3.011733	-0.349937	9.244477	-0.096859	0.040346	0.048652	-0.295192	0.455607	-0.685871	-0.574151	-0.093545	0.112316	-0.805596	0	0
38526	3.079276	-0.355659	9.118855	-0.089619	0.024651	0.029243	-0.294526	0.457538	-0.691081	-0.573997	-0.092866	0.112953	-0.805695	0	0
38527	2.962751	-0.430413	8.758499	-0.048391	0.006426	0.018050	-0.294791	0.457263	-0.690297	-0.573914	-0.092586	0.113358	-0.805730	0	0
38528	2.885412	-0.437259	8.682181	0.021469	-0.015344	-0.001763	-0.294254	0.456985	-0.692396	-0.573863	-0.092902	0.113301	-0.805738	0	0
38529	2.813059	-0.429065	8.817487	0.084069	-0.031081	-0.003106	-0.296885	0.453824	-0.688995	-0.573785	-0.093710	0.112837	-0.805765	0	0
38530	2.696603	-0.511759	9.007405	0.125251	-0.024928	-0.012462	-0.297140	0.452307	-0.689136	-0.573707	-0.094712	0.111989	-0.805822	0	0
38531	2.420643	-0.614660	9.260954	0.109061	0.017914	0.011423	-0.297649	0.449551	-0.689939	-0.573542	-0.095250	0.111052	-0.806005	0	0
38532	2.368252	-0.526308	9.704637	0.030167	0.057980	0.046264	-0.297634	0.447896	-0.691521	-0.573174	-0.094972	0.110550	-0.806369	0	0
38533	2.614953	-0.483723	10.101953	-0.078190	0.099740	0.068461	-0.296699	0.446235	-0.692074	-0.572818	-0.093708	0.110699	-0.806749	0	0
38534	2.817802	-0.485046	10.186707	-0.166829	0.157323	0.096158	-0.294722	0.448296	-0.695215	-0.572340	-0.091444	0.111263	-0.807270	0	0
38535	2.847783	-0.675901	9.987181	-0.234764	0.201083	0.099303	-0.293155	0.452981	-0.698715	-0.571987	-0.088428	0.112120	-0.807738	0	0
38536	2.672022	-0.932699	9.721376	-0.199673	0.185554	0.057212	-0.290265	0.456831	-0.701852	-0.571875	-0.085790	0.112752	-0.808014	0	0
38537	2.429467	-1.075854	9.481489	-0.144990	0.190979	0.041818	-0.290271	0.458764	-0.703268	-0.571888	-0.083432	0.112888	-0.808233	0	0
38538	2.508970	-1.098432	9.379603	-0.034016	0.150795	0.026594	-0.286045	0.459294	-0.705936	-0.571834	-0.082057	0.112353	-0.808486	0	0
38539	2.760042	-1.107553	9.396559	0.060808	0.122755	0.021819	-0.285237	0.457635	-0.708052	-0.571757	-0.081450	0.111202	-0.808761	0	0
38540	2.910388	-1.017513	9.336214	0.095649	0.099965	0.029014	-0.284031	0.454041	-0.707584	-0.571516	-0.081225	0.109910	-0.809130	0	0
38541	2.954098	-0.979708	9.225718	0.080389	0.087697	0.039430	-0.283765	0.452658	-0.705775	-0.571239	-0.081001	0.108825	-0.809495	0	0
38542	2.983197	-0.960863	9.170406	0.026637	0.043927	0.043282	-0.283337	0.449070	-0.709471	-0.570882	-0.080818	0.108424	-0.809819	0	0
38543	3.074363	-1.045599	9.221519	-0.043241	0.042082	0.060343	-0.282692	0.451827	-0.709714	-0.570484	-0.080243	0.108630	-0.810129	0	0
38544	3.059211	-1.141405	9.314279	-0.086204	0.036810	0.059113	-0.282565	0.452930	-0.710227	-0.570086	-0.079456	0.109197	-0.810410	0	0
38545	2.947602	-1.221724	9.506585	-0.125585	0.028056	0.053520	-0.282429	0.452930	-0.711403	-0.569791	-0.078540	0.110157	-0.810577	0	0
38546	2.730274	-1.226762	9.664619	-0.129062	0.068369	0.038722	-0.280852	0.455269	-0.713753	-0.569635	-0.077274	0.110875	-0.810711	0	0
38547	2.475035	-1.128296	9.752071	-0.105756	0.059712	0.024856	-0.281769	0.455413	-0.715695	-0.569589	-0.076247	0.111473	-0.810758	0	0
38548	2.355150	-1.016061	9.968293	-0.044821	0.086008	0.006945	-0.279253	0.454296	-0.716918	-0.569643	-0.075353	0.111384	-0.810816	0	0
38549	2.182179	-0.891986	9.988035	0.008955	0.114094	-0.004821	-0.278191	0.453877	-0.718113	-0.569811	-0.074566	0.110713	-0.810862	0	0
38550	2.118985	-0.947041	9.913444	0.085930	0.082683	-0.018463	-0.277521	0.452218	-0.718661	-0.569962	-0.074472	0.109562	-0.810921	0	0
38551	2.118281	-1.043438	9.849854	0.119988	0.068744	-0.034144	-0.275641	0.447379	-0.720173	-0.570234	-0.074712	0.108219	-0.810888	0	0
38552	2.072183	-1.067718	9.657706	0.137994	0.045241	-0.060520	-0.273508	0.442675	-0.719208	-0.570651	-0.075263	0.106828	-0.810729	0	0
38553	2.021538	-1.048991	9.360344	0.111177	0.016450	-0.066081	-0.274011	0.438400	-0.719243	-0.571131	-0.075905	0.105825	-0.810462	0	0
38554	1.905888	-1.009896	9.265657	0.062839	0.000733	-0.062921	-0.271900	0.436593	-0.716422	-0.571562	-0.076392	0.105294	-0.810182	0	0
38555	1.920494	-0.995402	9.323379	0.014522	-0.014158	-0.068616	-0.271873	0.433006	-0.718285	-0.572102	-0.076727	0.105240	-0.809775	0	0
38556	2.016991	-1.010398	9.384860	-0.013337	-0.016889	-0.044190	-0.271747	0.433833	-0.718148	-0.572409	-0.076903	0.105440	-0.809516	0	0
38557	2.081864	-1.058732	9.475072	-0.037590	-0.025719	-0.028569	-0.271748	0.433557	-0.717368	-0.572653	-0.076987	0.105900	-0.809275	0	0
38558	2.074742	-1.039625	9.412867	-0.059050	-0.039697	-0.034056	-0.270426	0.432998	-0.717263	-0.572876	-0.077076	0.106608	-0.809016	0	0
38559	2.217067	-1.055589	9.274464	-0.071596	-0.050224	-0.028941	-0.272262	0.432733	-0.719978	-0.573124	-0.077161	0.107481	-0.808717	0	0
38560	2.330369	-1.078483	9.155459	-0.082296	-0.069459	-0.039699	-0.273311	0.432188	-0.720750	-0.573353	-0.077368	0.108540	-0.808393	0	0
38561	2.334535	-1.176618	9.322530	-0.089416	-0.083454	-0.057450	-0.273208	0.433978	-0.715254	-0.573807	-0.077650	0.109727	-0.807884	0	0
38562	2.328813	-1.308203	9.537367	-0.053573	-0.067704	-0.071260	-0.273078	0.434805	-0.716161	-0.574260	-0.078043	0.110518	-0.807416	0	0
38563	2.290433	-1.276266	9.658232	-0.032091	-0.046716	-0.070131	-0.272812	0.434114	-0.715520	-0.574811	-0.078370	0.111020	-0.806923	0	0
38564	2.247818	-1.153630	9.539843	-0.026645	-0.029161	-0.077918	-0.271339	0.432452	-0.719212	-0.575358	-0.078611	0.111369	-0.806461	0	0
38565	2.224898	-0.980432	9.489158	-0.052532	-0.037872	-0.091312	-0.271993	0.432180	-0.720509	-0.576105	-0.078769	0.111965	-0.805830	0	0
38566	2.333868	-0.931369	9.294111	-0.096213	-0.036057	-0.120721	-0.272108	0.431079	-0.723650	-0.577020	-0.078717	0.112878	-0.805053	0	0
38567	2.475847	-0.995451	9.150352	-0.108635	-0.060507	-0.147388	-0.270919	0.431073	-0.724190	-0.578234	-0.078796	0.114012	-0.804014	0	0
38568	2.477901	-1.043779	9.082485	-0.113809	-0.070015	-0.191527	-0.270134	0.432449	-0.724710	-0.579715	-0.078991	0.115208	-0.802756	0	0
38569	2.499592	-1.048832	9.058207	-0.081570	-0.080487	-0.200149	-0.271721	0.431904	-0.722473	-0.581303	-0.079449	0.116201	-0.801419	0	0
38570	2.533758	-0.996389	8.991221	-0.058142	-0.070779	-0.231663	-0.270529	0.431346	-0.722888	-0.583039	-0.080022	0.116920	-0.799995	0	0
38571	2.592673	-0.862154	8.992256	-0.036666	-0.095276	-0.238635	-0.269069	0.429820	-0.723056	-0.584874	-0.080904	0.117609	-0.798464	0	0
38572	2.728189	-0.820066	8.943504	-0.022183	-0.082978	-0.270238	-0.269450	0.427338	-0.723205	-0.586910	-0.081823	0.118083	-0.796805	0	0
38573	2.810436	-0.796921	8.856541	-0.020404	-0.081246	-0.264950	-0.267593	0.425396	-0.723122	-0.588949	-0.082723	0.118543	-0.795138	0	0
38574	2.839925	-0.729422	8.982036	-0.043651	-0.095263	-0.275742	-0.266270	0.423456	-0.721335	-0.591051	-0.083614	0.119256	-0.793376	0	0
38575	2.941426	-0.720375	9.053365	-0.048089	-0.091789	-0.284604	-0.264147	0.421237	-0.721389	-0.593245	-0.084460	0.119984	-0.791537	0	0
38576	2.934144	-0.729557	9.178295	-0.056188	-0.097078	-0.279397	-0.265321	0.419312	-0.721782	-0.595378	-0.085294	0.120803	-0.789719	0	0
38577	2.856606	-0.784942	9.745517	-0.079531	-0.088441	-0.275131	-0.264792	0.419171	-0.722052	-0.597518	-0.085916	0.121767	-0.787885	0	0
38578	2.895589	-0.745866	10.038837	-0.090235	-0.027276	-0.272354	-0.261350	0.417359	-0.722905	-0.599714	-0.085984	0.122442	-0.786103	0	0
38579	2.787559	-0.662727	10.208959	-0.124198	-0.004529	-0.277760	-0.261475	0.416946	-0.724212	-0.602005	-0.085677	0.123247	-0.784258	0	0
38580	2.758763	-0.638360	10.238328	-0.136678	0.039215	-0.275918	-0.257643	0.416927	-0.726358	-0.604334	-0.084947	0.123882	-0.782444	0	0
38581	2.792112	-0.703447	10.275745	-0.111559	0.058479	-0.286263	-0.253941	0.415527	-0.726950	-0.606747	-0.084227	0.124191	-0.780602	0	0
38582	2.892520	-0.850425	10.446230	-0.052434	0.121437	-0.289193	-0.249714	0.415367	-0.728581	-0.609214	-0.083379	0.123658	-0.778855	0	0
38583	2.969363	-0.904501	10.262291	0.031795	0.153008	-0.302594	-0.245475	0.412723	-0.729716	-0.611739	-0.082810	0.122256	-0.777156	0	0
38584	2.856334	-0.827780	9.894033	0.124839	0.118139	-0.300222	-0.240426	0.407177	-0.731674	-0.614129	-0.083081	0.120353	-0.775538	0	0
38585	2.849077	-0.819101	9.567341	0.167923	0.100783	-0.326394	-0.235652	0.402183	-0.731013	-0.616647	-0.083778	0.118191	-0.773795	0	0
38586	2.887297	-0.870543	9.359733	0.192889	0.065791	-0.312258	-0.232591	0.396922	-0.730328	-0.618990	-0.084886	0.116069	-0.772123	0	0
38587	2.770514	-0.992343	9.344920	0.171310	0.077138	-0.285928	-0.228078	0.390549	-0.728503	-0.621148	-0.085740	0.114062	-0.770593	0	0
38588	2.610977	-1.015148	9.346034	0.113934	0.093725	-0.256284	-0.226218	0.388055	-0.728425	-0.623138	-0.086077	0.112420	-0.769189	0	0
38589	2.314154	-0.993135	9.495452	0.045732	0.098038	-0.214378	-0.221694	0.382236	-0.730378	-0.624866	-0.085903	0.111307	-0.767968	0	0
38590	2.138332	-0.931458	9.552955	-0.040386	0.100563	-0.165587	-0.218250	0.379733	-0.730716	-0.626305	-0.085120	0.110886	-0.766943	0	0
38591	2.197250	-0.794979	9.501143	-0.112194	0.104783	-0.111451	-0.214185	0.382746	-0.728921	-0.627381	-0.083784	0.111022	-0.766190	0	0
38592	2.342238	-0.777202	9.391945	-0.146319	0.089819	-0.085357	-0.212338	0.384393	-0.731803	-0.628261	-0.082333	0.111546	-0.765550	0	0
38593	2.462169	-0.888872	9.360786	-0.180453	0.065230	-0.062842	-0.209845	0.386588	-0.732080	-0.628973	-0.080813	0.112491	-0.764989	0	0
38594	2.504562	-1.038368	9.346685	-0.171580	0.059068	-0.048744	-0.207342	0.388922	-0.734966	-0.629559	-0.079396	0.113431	-0.764516	0	0
38595	2.600688	-1.097398	9.164927	-0.159062	0.037208	-0.048769	-0.206284	0.390160	-0.738101	-0.630110	-0.078210	0.114402	-0.764040	0	0
38596	2.745797	-1.062770	9.060729	-0.116088	0.005728	-0.060941	-0.205503	0.392502	-0.738872	-0.630677	-0.077565	0.115244	-0.763511	0	0
38597	2.784911	-0.993558	8.984281	-0.089171	0.009269	-0.073945	-0.203256	0.392214	-0.739953	-0.631331	-0.077067	0.115844	-0.762930	0	0
38598	2.669531	-0.920438	9.005343	-0.058777	-0.025684	-0.078207	-0.203404	0.394975	-0.739923	-0.631950	-0.077041	0.116433	-0.762330	0	0
38599	2.592279	-0.915244	8.933969	-0.033817	-0.029189	-0.056864	-0.202626	0.396902	-0.739133	-0.632384	-0.077169	0.116871	-0.761890	0	0
38600	2.500703	-0.888201	8.891810	-0.014099	-0.062361	-0.072667	-0.201829	0.395794	-0.739156	-0.632883	-0.077699	0.117355	-0.761347	0	0
38601	2.447855	-0.847133	8.815831	0.010956	-0.058830	-0.069802	-0.201967	0.395932	-0.737457	-0.633345	-0.078352	0.117631	-0.760853	0	0
38602	2.481710	-0.846781	9.017424	-0.008847	-0.093911	-0.059514	-0.203811	0.395804	-0.737821	-0.633694	-0.079141	0.118284	-0.760380	0	0
38603	2.633113	-0.953313	9.173513	-0.028617	-0.078286	-0.041168	-0.202761	0.396350	-0.737440	-0.633946	-0.079657	0.119007	-0.760003	0	0
38604	2.673606	-1.035042	9.292392	-0.051936	-0.078348	-0.032558	-0.204082	0.398567	-0.740269	-0.634148	-0.080021	0.119912	-0.759654	0	0
38605	2.726558	-1.068263	9.575147	-0.066326	-0.046969	-0.014955	-0.205677	0.399264	-0.737889	-0.634266	-0.080029	0.120744	-0.759422	0	0
38606	2.758908	-0.929480	9.422649	-0.067079	-0.004917	-0.028885	-0.204633	0.401881	-0.739053	-0.634533	-0.079736	0.121300	-0.759142	0	0
38607	2.695116	-0.731850	9.391826	-0.051935	-0.043402	-0.023566	-0.204511	0.402983	-0.738001	-0.634709	-0.079820	0.121995	-0.758875	0	0
38608	2.728426	-0.801813	9.407557	0.008968	-0.053857	-0.040808	-0.205425	0.402161	-0.739300	-0.634948	-0.080395	0.122275	-0.758569	0	0
38609	2.847249	-1.078476	9.689349	0.040187	-0.057464	-0.030118	-0.205166	0.402711	-0.738776	-0.635082	-0.081178	0.122355	-0.758360	0	0
38610	2.782462	-1.365890	9.919727	0.053626	0.002001	-0.024562	-0.205433	0.402712	-0.737989	-0.635228	-0.081593	0.121954	-0.758258	0	0
38611	2.746501	-0.994923	10.013227	0.030317	0.040428	-0.003361	-0.205160	0.401607	-0.738787	-0.635286	-0.081537	0.121508	-0.758287	0	0
38612	2.773105	-0.644635	9.795917	-0.010774	0.075441	0.000060	-0.202529	0.402421	-0.738297	-0.635389	-0.080956	0.121150	-0.758321	0	0
38613	2.798605	-0.443908	9.432696	-0.048290	0.065010	-0.005497	-0.202002	0.403247	-0.739602	-0.635556	-0.080216	0.121141	-0.758260	0	0
38614	2.793386	-0.492531	9.249529	-0.051780	0.055467	-0.023185	-0.201498	0.406279	-0.737753	-0.635839	-0.079555	0.121200	-0.758084	0	0
38615	2.858183	-0.887373	9.287690	-0.034787	0.037968	-0.030275	-0.199797	0.408615	-0.737755	-0.636150	-0.079138	0.121243	-0.757859	0	0
38616	2.802926	-1.185211	9.279936	0.014372	0.059841	-0.014020	-0.198884	0.409023	-0.735547	-0.636318	-0.078853	0.120781	-0.757821	0	0
38617	2.686873	-1.203707	9.227851	0.023354	0.075643	-0.015628	-0.196502	0.407216	-0.734949	-0.636517	-0.078505	0.120159	-0.757789	0	0
38618	2.513736	-1.101433	9.196874	0.008893	0.111465	0.028529	-0.194128	0.407755	-0.735762	-0.636433	-0.077741	0.119444	-0.758052	0	0
38619	2.418616	-0.898410	9.276936	-0.048431	0.128041	0.045863	-0.192007	0.409403	-0.741780	-0.636283	-0.076463	0.119078	-0.758365	0	0
38620	2.574140	-0.764636	9.373265	-0.094988	0.146310	0.056142	-0.190440	0.412707	-0.742814	-0.636106	-0.074742	0.118949	-0.758706	0	0
38621	2.660312	-0.875491	9.522658	-0.163026	0.144480	0.059112	-0.187551	0.416142	-0.745042	-0.635957	-0.072593	0.119358	-0.758974	0	0
38622	2.688633	-0.967121	9.518957	-0.214889	0.134859	0.048980	-0.185723	0.420549	-0.747114	-0.635905	-0.070204	0.120205	-0.759109	0	0
38623	2.590800	-1.139646	9.481768	-0.252353	0.096475	0.012435	-0.185484	0.425240	-0.747593	-0.636109	-0.067908	0.121564	-0.758931	0	0
38624	2.371113	-1.128622	9.380445	-0.239698	0.087880	-0.015631	-0.183132	0.429091	-0.747721	-0.636499	-0.065795	0.122853	-0.758582	0	0
38625	2.429486	-1.071234	9.419055	-0.194915	0.038926	-0.041043	-0.183410	0.431853	-0.748211	-0.636993	-0.064364	0.124103	-0.758087	0	0
38626	2.538323	-1.050144	9.514493	-0.126847	0.024943	-0.062657	-0.181051	0.435290	-0.749518	-0.637588	-0.063503	0.124905	-0.757527	0	0
38627	2.596969	-0.956503	9.611197	-0.049848	0.006594	-0.081548	-0.179870	0.436664	-0.750305	-0.638253	-0.063292	0.125236	-0.756930	0	0
38628	2.553385	-0.975199	9.678652	0.019965	-0.027472	-0.098779	-0.180141	0.438046	-0.750287	-0.638962	-0.063810	0.125237	-0.756288	0	0
38629	2.558162	-0.984651	9.745795	0.059369	-0.029203	-0.109077	-0.181459	0.437777	-0.750270	-0.639719	-0.064601	0.124951	-0.755628	0	0
38630	2.616504	-0.927653	9.657023	0.057648	-0.041415	-0.124998	-0.178548	0.435553	-0.749422	-0.640586	-0.065497	0.124740	-0.754851	0	0
38631	2.548683	-0.956052	9.635653	0.030930	-0.046580	-0.153394	-0.178818	0.435829	-0.747850	-0.641672	-0.066292	0.124749	-0.753857	0	0
38632	2.441864	-1.032494	9.534755	-0.005560	-0.028954	-0.188824	-0.178936	0.433346	-0.747873	-0.643073	-0.066769	0.124892	-0.752596	0	0
38633	2.378517	-1.109158	9.471932	-0.015291	-0.058598	-0.220720	-0.177893	0.434719	-0.746701	-0.644677	-0.067438	0.125279	-0.751098	0	0
38634	2.309474	-1.308316	9.451012	0.002777	-0.046233	-0.255810	-0.177747	0.431406	-0.745300	-0.646554	-0.068180	0.125424	-0.749392	0	0
38635	2.250593	-1.444339	9.651836	0.059287	-0.067137	-0.299546	-0.177215	0.430990	-0.745835	-0.648679	-0.069488	0.125247	-0.747462	0	0
38636	2.284499	-1.438985	9.915974	0.142582	-0.067120	-0.325389	-0.174427	0.426281	-0.743575	-0.650948	-0.071377	0.124432	-0.745445	0	0
38637	2.279532	-1.462573	10.055139	0.216165	-0.076626	-0.379526	-0.173358	0.422825	-0.741929	-0.653530	-0.073865	0.123079	-0.743165	0	0
38638	2.310734	-1.491460	10.126637	0.268292	-0.061646	-0.428455	-0.172271	0.415642	-0.739277	-0.656452	-0.076658	0.121212	-0.740609	0	0
38639	2.322950	-1.470055	10.078712	0.361602	-0.050993	-0.480604	-0.169329	0.406793	-0.736278	-0.659670	-0.080019	0.118523	-0.737824	0	0
38640	2.421261	-1.232422	10.171923	0.401068	-0.056228	-0.504991	-0.167961	0.395744	-0.732494	-0.663016	-0.083732	0.115571	-0.734876	0	0
38641	2.398541	-1.030442	10.095131	0.437101	-0.021105	-0.545086	-0.163834	0.386750	-0.728731	-0.666626	-0.087433	0.112059	-0.731716	0	0
38642	2.462498	-0.858519	9.849011	0.415751	-0.033276	-0.568174	-0.161423	0.377627	-0.724422	-0.670387	-0.091138	0.108783	-0.728314	0	0
38643	2.480568	-0.686362	9.562433	0.380059	-0.045445	-0.584303	-0.157423	0.367944	-0.721186	-0.674242	-0.094664	0.105800	-0.724736	0	0
38644	2.269671	-0.452384	9.244895	0.322833	-0.041843	-0.581065	-0.151572	0.357975	-0.718764	-0.678115	-0.097811	0.103235	-0.721066	0	0
38645	2.304253	-0.694354	9.645576	0.285118	-0.157403	-0.597688	-0.149693	0.349406	-0.713920	-0.681981	-0.101500	0.101670	-0.717121	0	0
38646	2.711435	-0.468161	9.144769	0.229680	-0.104989	-0.575057	-0.146639	0.344283	-0.711668	-0.685775	-0.104456	0.100198	-0.713276	0	0
38647	2.808971	-0.325591	8.823519	0.104316	-0.157524	-0.558530	-0.144770	0.337923	-0.707585	-0.689493	-0.106861	0.099964	-0.709357	0	0
38648	2.589029	-0.357192	8.940413	-0.055111	-0.122628	-0.515450	-0.141461	0.335973	-0.708045	-0.693101	-0.107917	0.100694	-0.705567	0	0
38649	2.337816	-0.378324	9.254772	-0.200362	-0.126294	-0.458301	-0.139733	0.334309	-0.709132	-0.696428	-0.107883	0.102500	-0.702028	0	0
38650	2.195177	-0.416687	9.717004	-0.338288	-0.086206	-0.429176	-0.138440	0.338993	-0.709496	-0.699730	-0.106623	0.105057	-0.698550	0	0
38651	2.137504	-0.388704	10.068710	-0.429728	-0.044388	-0.387380	-0.135683	0.341186	-0.709647	-0.702850	-0.104319	0.107956	-0.695316	0	0
38652	2.273385	-0.298264	10.102225	-0.465599	-0.027000	-0.364691	-0.133071	0.347245	-0.712236	-0.705852	-0.101678	0.111046	-0.692173	0	0
38653	2.416121	-0.252127	9.822736	-0.435265	-0.010425	-0.332715	-0.128882	0.354124	-0.714841	-0.708590	-0.099021	0.113785	-0.689310	0	0
38654	2.635246	-0.331472	9.603633	-0.374447	-0.027938	-0.327125	-0.127181	0.359913	-0.720550	-0.711196	-0.096984	0.116285	-0.686493	0	0
38655	2.865967	-0.473798	9.268344	-0.285047	-0.037583	-0.305452	-0.127328	0.364331	-0.723375	-0.713534	-0.095542	0.118203	-0.683937	0	0
38656	2.884248	-0.609519	8.978225	-0.204668	-0.056832	-0.271478	-0.125348	0.367222	-0.728725	-0.715533	-0.094842	0.119795	-0.681665	0	0
38657	2.982921	-0.651578	8.847110	-0.143925	-0.081358	-0.253536	-0.126276	0.368331	-0.729092	-0.717310	-0.094647	0.121114	-0.679588	0	0
38658	3.067107	-0.693531	8.713717	-0.137767	-0.088409	-0.228875	-0.124700	0.369979	-0.729882	-0.718902	-0.094588	0.122514	-0.677660	0	0
38659	3.127452	-0.694245	8.633878	-0.144150	-0.095473	-0.202529	-0.125263	0.373291	-0.725144	-0.720303	-0.094429	0.123991	-0.675923	0	0
38660	3.159150	-0.651228	8.624486	-0.174616	-0.119997	-0.199315	-0.124210	0.374390	-0.726453	-0.721679	-0.094281	0.125894	-0.674123	0	0
38661	3.178291	-0.675474	8.609622	-0.194372	-0.088564	-0.173802	-0.127513	0.377445	-0.729635	-0.722930	-0.093683	0.127693	-0.672525	0	0
38662	3.208080	-0.564800	8.697158	-0.228398	-0.093858	-0.171414	-0.127399	0.380618	-0.729866	-0.724188	-0.092934	0.129793	-0.670872	0	0
38663	3.358665	-0.449877	8.908674	-0.230330	-0.111499	-0.150370	-0.127542	0.383932	-0.732180	-0.725271	-0.092206	0.132028	-0.669364	0	0
38664	3.496687	-0.393524	8.811997	-0.215905	-0.056380	-0.155380	-0.128228	0.387937	-0.731086	-0.726448	-0.091274	0.133785	-0.667865	0	0
38665	3.557497	-0.331500	8.800169	-0.180219	-0.057316	-0.132218	-0.128768	0.391115	-0.732481	-0.727424	-0.090534	0.135318	-0.666594	0	0
38666	3.605848	-0.326781	8.893537	-0.133700	-0.034602	-0.126526	-0.129176	0.394292	-0.734401	-0.728355	-0.090014	0.136393	-0.665428	0	0
38667	3.663707	-0.350301	9.214814	-0.097932	-0.006686	-0.122669	-0.129706	0.395261	-0.735166	-0.729254	-0.089533	0.137027	-0.664376	0	0
38668	3.548012	-0.320533	9.216155	-0.062145	0.058059	-0.102747	-0.127601	0.395940	-0.734930	-0.730085	-0.088886	0.136972	-0.663561	0	0
38669	3.375204	-0.165948	8.988703	-0.041561	0.065141	-0.094552	-0.126688	0.398143	-0.735705	-0.730842	-0.088310	0.136739	-0.662852	0	0
38670	3.405328	-0.002889	8.903797	-0.027268	0.045895	-0.091848	-0.125503	0.398827	-0.736238	-0.731553	-0.087983	0.136551	-0.662151	0	0
38671	3.305963	-0.059265	9.091467	-0.001417	0.041484	-0.077563	-0.123661	0.399230	-0.735610	-0.732127	-0.087842	0.136245	-0.661597	0	0
38672	3.177423	-0.148572	9.447244	0.025368	0.082545	-0.063108	-0.122336	0.398948	-0.736937	-0.732651	-0.087618	0.135466	-0.661207	0	0
38673	3.149717	0.020793	9.704185	0.012752	0.101697	-0.043707	-0.120755	0.398939	-0.736440	-0.733069	-0.087137	0.134654	-0.660973	0	0
38674	3.084847	0.405963	9.649089	-0.037441	0.112146	-0.017501	-0.120486	0.398938	-0.738009	-0.733384	-0.086196	0.134112	-0.660857	0	0
38675	3.057624	0.655863	9.500786	-0.084920	0.108627	-0.000174	-0.117592	0.400579	-0.738820	-0.733607	-0.084898	0.133932	-0.660814	0	0
38676	2.951504	0.677958	9.376982	-0.123577	0.092832	0.039179	-0.117338	0.403339	-0.740623	-0.733598	-0.083374	0.134149	-0.660974	0	0
38677	2.961181	0.680303	9.381732	-0.155885	0.094518	0.060977	-0.115240	0.405535	-0.740763	-0.733455	-0.081570	0.134590	-0.661269	0	0
38678	2.820570	0.599888	9.468541	-0.154298	0.096194	0.103314	-0.116038	0.408301	-0.743203	-0.733049	-0.079712	0.135038	-0.661853	0	0
38679	2.628480	0.409468	9.631436	-0.133040	0.085634	0.142218	-0.116067	0.413821	-0.744061	-0.732333	-0.078022	0.135452	-0.662762	0	0
38680	2.523852	0.297355	9.669503	-0.118915	0.092562	0.184649	-0.115279	0.414921	-0.744845	-0.731353	-0.076335	0.135755	-0.663978	0	0
38681	2.586439	0.270363	9.654233	-0.108391	0.094189	0.232291	-0.115693	0.418373	-0.745326	-0.730025	-0.074641	0.136003	-0.665580	0	0
38682	2.643900	0.202470	9.621714	-0.120087	0.109881	0.251618	-0.115190	0.423615	-0.746848	-0.728611	-0.072740	0.136236	-0.667289	0	0
38683	2.677045	0.110751	9.601146	-0.135437	0.106304	0.281425	-0.116259	0.426519	-0.747586	-0.726980	-0.070697	0.136603	-0.669210	0	0
38684	2.777224	-0.065361	9.682374	-0.148055	0.065996	0.286406	-0.117322	0.429286	-0.749891	-0.725273	-0.068838	0.137364	-0.671098	0	0
38685	2.887406	-0.184641	9.497398	-0.162356	0.043264	0.280879	-0.120254	0.434684	-0.750054	-0.723562	-0.067023	0.138365	-0.672920	0	0
38686	2.905143	-0.397238	9.235240	-0.174855	0.018833	0.273607	-0.119481	0.439373	-0.752367	-0.721883	-0.065303	0.139636	-0.674628	0	0
38687	2.879290	-0.633004	9.151038	-0.167673	0.010131	0.266540	-0.122672	0.444082	-0.752533	-0.720212	-0.063694	0.140901	-0.676302	0	0
38688	2.829829	-0.796147	9.159204	-0.169353	0.011954	0.241843	-0.122694	0.447946	-0.752756	-0.718717	-0.062104	0.142161	-0.677776	0	0
38689	2.998378	-0.871310	9.392412	-0.169244	0.003185	0.208256	-0.124813	0.450718	-0.754784	-0.717419	-0.060615	0.143450	-0.679013	0	0
38690	3.042676	-0.753900	9.359734	-0.132416	0.046976	0.191071	-0.125367	0.455551	-0.754858	-0.716288	-0.059122	0.144174	-0.680184	0	0
38691	3.000117	-0.632774	9.534534	-0.107462	0.041669	0.207129	-0.127225	0.457907	-0.755328	-0.715007	-0.057821	0.144767	-0.681516	0	0
38692	2.839448	-0.809875	9.413716	-0.083136	0.089049	0.186344	-0.126711	0.460527	-0.755832	-0.713929	-0.056401	0.144851	-0.682746	0	0
38693	2.808440	-1.093471	9.405917	-0.024016	0.073380	0.165522	-0.127251	0.462185	-0.755155	-0.712924	-0.055540	0.144623	-0.683914	0	0
38694	2.837101	-1.137049	9.385942	0.051326	0.092728	0.130877	-0.126714	0.462184	-0.757642	-0.712153	-0.055134	0.143730	-0.684938	0	0
38695	2.804140	-1.016740	9.317912	0.119409	0.078815	0.111092	-0.126973	0.461081	-0.757388	-0.711444	-0.055338	0.142451	-0.685924	0	0
38696	2.839317	-0.824651	9.300591	0.172304	0.082368	0.090371	-0.126191	0.459694	-0.752456	-0.710860	-0.055923	0.140779	-0.686828	0	0
38697	2.903544	-0.623088	9.309564	0.230425	0.064850	0.094278	-0.126177	0.456657	-0.751442	-0.710179	-0.057039	0.138829	-0.687836	0	0
38698	2.841791	-0.473969	9.150787	0.273328	0.087610	0.115874	-0.126157	0.452241	-0.749790	-0.709356	-0.058270	0.136439	-0.689059	0	0
38699	2.759925	-0.430996	8.837150	0.280501	0.092935	0.123035	-0.123097	0.447532	-0.749753	-0.708475	-0.059513	0.133962	-0.690344	0	0
38700	2.799009	-0.368735	8.847142	0.284003	0.082388	0.137122	-0.122425	0.444216	-0.747969	-0.707484	-0.060825	0.131545	-0.691710	0	0
38701	2.833878	-0.224309	8.973475	0.248104	0.101525	0.164262	-0.122680	0.440489	-0.744479	-0.706333	-0.061730	0.129258	-0.693235	0	0
38702	3.012881	-0.186666	9.155018	0.240843	0.094395	0.179994	-0.122666	0.438005	-0.744243	-0.705062	-0.062599	0.127077	-0.694853	0	0
38703	2.954855	-0.200298	9.268318	0.221044	0.115316	0.208135	-0.122511	0.433865	-0.744026	-0.703627	-0.063168	0.124912	-0.696646	0	0
38704	2.863380	-0.161032	9.291189	0.195929	0.129289	0.225661	-0.123034	0.432211	-0.742729	-0.702094	-0.063419	0.122824	-0.698539	0	0
38705	2.920907	-0.228125	9.520642	0.176134	0.122183	0.241316	-0.122887	0.429174	-0.742109	-0.700450	-0.063590	0.120947	-0.700499	0	0
38706	3.084864	-0.267422	9.672590	0.147454	0.148312	0.255240	-0.121698	0.429444	-0.743168	-0.698750	-0.063330	0.119081	-0.702536	0	0
38707	3.034672	-0.194885	9.669050	0.120664	0.176325	0.252532	-0.119579	0.428329	-0.743994	-0.697112	-0.062725	0.117225	-0.704527	0	0
38708	2.926005	-0.196352	9.698812	0.097441	0.169372	0.240914	-0.117599	0.428595	-0.744805	-0.695558	-0.061984	0.115553	-0.706403	0	0
38709	2.750699	-0.394928	9.597100	0.047393	0.157219	0.226421	-0.120647	0.427780	-0.739287	-0.694115	-0.061039	0.114333	-0.708101	0	0
38710	2.657768	-0.553420	9.442266	0.049213	0.150295	0.221121	-0.119066	0.428324	-0.739827	-0.692692	-0.060119	0.113120	-0.709766	0	0
38711	2.802791	-0.535209	9.474871	0.079631	0.127520	0.214171	-0.117483	0.429006	-0.740888	-0.691272	-0.059627	0.111873	-0.711387	0	0
38712	2.905649	-0.675183	9.582928	0.154800	0.120509	0.205820	-0.118006	0.428181	-0.740888	-0.689855	-0.059665	0.110105	-0.713033	0	0
38713	2.656336	-0.755284	9.495234	0.197837	0.113661	0.185902	-0.117477	0.426797	-0.739083	-0.688540	-0.060123	0.108101	-0.714571	0	0
38714	2.341722	-0.844950	9.258986	0.253406	0.108608	0.169628	-0.116676	0.423755	-0.736777	-0.687296	-0.060964	0.105687	-0.716057	0	0
38715	2.023160	-0.814080	9.103470	0.317934	0.103550	0.149037	-0.115333	0.418780	-0.735542	-0.686147	-0.062357	0.102867	-0.717448	0	0
38716	1.929925	-0.679007	8.990467	0.380703	0.080944	0.115987	-0.115455	0.415053	-0.732315	-0.685162	-0.064325	0.099696	-0.718663	0	0
38717	2.143080	-0.589097	9.047341	0.373616	0.065166	0.094683	-0.114641	0.409251	-0.729384	-0.684308	-0.066426	0.096700	-0.719694	0	0
38718	2.132424	-0.396106	9.208273	0.325328	0.096619	0.094484	-0.114748	0.403592	-0.727090	-0.683509	-0.067921	0.093803	-0.720696	0	0
38719	2.048353	-0.341782	9.454763	0.286884	0.073876	0.074767	-0.113026	0.401789	-0.726351	-0.682849	-0.069380	0.091353	-0.721497	0	0
38720	1.951162	-0.436227	9.783774	0.307454	0.070363	0.066095	-0.113931	0.396824	-0.723516	-0.682228	-0.070967	0.088743	-0.722255	0	0
38721	1.856212	-0.556970	10.170143	0.363065	0.075669	0.025981	-0.112333	0.392260	-0.720324	-0.681854	-0.072967	0.085687	-0.722779	0	0
38722	1.851850	-0.500747	10.454422	0.450837	0.097556	0.005558	-0.110718	0.384798	-0.717421	-0.681572	-0.075386	0.081809	-0.723245	0	0
38723	1.867150	-0.389974	10.537277	0.490342	0.135215	-0.015149	-0.108319	0.377883	-0.713221	-0.681423	-0.077844	0.077384	-0.723612	0	0
38724	1.926097	-0.246559	10.394217	0.465468	0.168526	-0.039868	-0.107491	0.370150	-0.711222	-0.681481	-0.079882	0.072878	-0.723803	0	0
38725	1.825806	-0.078404	10.070161	0.426181	0.161634	-0.049801	-0.103892	0.361297	-0.707711	-0.681623	-0.081727	0.068700	-0.723873	0	0
38726	1.707381	0.247016	10.002824	0.340261	0.118788	-0.053122	-0.099657	0.356580	-0.704169	-0.681823	-0.083278	0.065426	-0.723811	0	0
38727	1.836538	0.081697	9.754667	0.343771	0.076787	-0.044504	-0.097919	0.350912	-0.701772	-0.681917	-0.085163	0.062418	-0.723769	0	0
38728	1.974692	-0.177382	9.543810	0.420683	0.079412	-0.031687	-0.095656	0.345654	-0.699119	-0.681846	-0.087531	0.058848	-0.723852	0	0
38729	1.988271	-0.302725	9.489378	0.497530	0.039167	-0.020727	-0.093769	0.335982	-0.694807	-0.681588	-0.090718	0.055002	-0.724005	0	0
38730	2.017445	-0.274185	9.458211	0.501047	0.042629	-0.004830	-0.094267	0.327150	-0.688885	-0.681195	-0.093881	0.051121	-0.724256	0	0
38731	2.017986	-0.197345	9.418233	0.413307	0.023343	0.003288	-0.094239	0.319972	-0.684912	-0.680802	-0.096591	0.048016	-0.724482	0	0
38732	2.039063	0.043489	9.574634	0.305803	0.000473	0.023610	-0.092522	0.317891	-0.682219	-0.680347	-0.098712	0.045863	-0.724762	0	0
38733	1.957830	0.171017	9.384534	0.265608	-0.011696	0.010991	-0.092640	0.313888	-0.679778	-0.680010	-0.100665	0.044073	-0.724921	0	0
38734	2.111864	0.100029	9.372775	0.286168	-0.043218	0.005679	-0.094068	0.308651	-0.677720	-0.679672	-0.102976	0.042341	-0.725017	0	0
38735	2.009504	-0.029261	9.304878	0.311301	-0.009900	-0.001061	-0.094847	0.304928	-0.674875	-0.679364	-0.105230	0.040199	-0.725104	0	0
38736	2.205072	-0.037567	9.447296	0.266486	-0.056372	-0.001619	-0.095372	0.302307	-0.671370	-0.679082	-0.107504	0.038689	-0.725116	0	0
38737	2.298616	-0.127162	9.488719	0.184223	-0.001312	0.001458	-0.094708	0.299542	-0.668015	-0.678884	-0.108834	0.037420	-0.725170	0	0
38738	2.178281	-0.073098	9.557673	0.049962	-0.001352	0.011099	-0.096802	0.296793	-0.668272	-0.678761	-0.109233	0.037120	-0.725241	0	0
38739	2.020667	0.164632	9.816520	-0.095070	0.026546	0.032263	-0.096934	0.297070	-0.668528	-0.678652	-0.108452	0.037723	-0.725429	0	0
38740	2.040393	0.226545	9.663247	-0.155882	0.052791	0.038093	-0.096685	0.299829	-0.668765	-0.678579	-0.107052	0.038579	-0.725659	0	0
38741	2.017329	0.387012	9.381697	-0.138880	0.037101	0.041731	-0.095931	0.304791	-0.666379	-0.678450	-0.105892	0.039440	-0.725904	0	0
38742	2.031917	0.399101	9.439390	-0.121936	0.000340	0.041718	-0.096991	0.307006	-0.668429	-0.678290	-0.105100	0.040409	-0.726115	0	0
38743	2.165977	0.225856	9.758289	-0.109474	0.015968	0.050594	-0.095685	0.309483	-0.669076	-0.678055	-0.104289	0.041211	-0.726407	0	0
38744	2.281063	0.107435	9.866488	-0.131024	0.036862	0.069837	-0.098065	0.312257	-0.671622	-0.677712	-0.103159	0.042027	-0.726841	0	0
38745	2.306824	0.331101	9.926518	-0.182925	0.026329	0.067695	-0.098069	0.313914	-0.673432	-0.677429	-0.101770	0.043315	-0.727225	0	0
38746	2.067899	0.695404	9.682820	-0.247178	0.036985	0.042744	-0.099151	0.320131	-0.675703	-0.677397	-0.099863	0.044947	-0.727420	0	0
38747	1.729512	0.993366	9.513721	-0.302543	-0.025815	0.007033	-0.098516	0.325649	-0.677876	-0.677644	-0.098066	0.047393	-0.727280	0	0
38748	1.564321	1.191958	9.539061	-0.325648	0.004028	-0.018491	-0.100109	0.329247	-0.680817	-0.678115	-0.095893	0.049759	-0.726972	0	0
38749	1.655115	1.043413	9.959558	-0.259466	-0.024032	-0.033157	-0.099885	0.337112	-0.682178	-0.678603	-0.094384	0.051829	-0.726570	0	0
38750	1.867103	0.969816	10.028982	-0.184295	-0.010085	-0.034402	-0.100156	0.339460	-0.683977	-0.679042	-0.093279	0.053247	-0.726200	0	0
38751	2.025377	0.810388	10.208438	-0.180838	-0.027703	-0.018663	-0.100321	0.342632	-0.679898	-0.679342	-0.092319	0.054779	-0.725927	0	0
38752	2.212701	0.664811	10.272442	-0.077002	-0.025961	-0.031205	-0.100065	0.344563	-0.680796	-0.679644	-0.092056	0.055529	-0.725621	0	0
38753	2.200863	0.363904	10.158530	-0.057136	-0.029330	-0.070781	-0.099804	0.345252	-0.681185	-0.680206	-0.091977	0.056126	-0.725059	0	0
38754	1.843881	0.435003	9.688970	0.012897	-0.022019	-0.108883	-0.099936	0.347325	-0.684555	-0.680993	-0.092340	0.056125	-0.724273	0	0
38755	1.563347	0.387953	9.318331	0.104327	-0.054996	-0.145263	-0.099665	0.345114	-0.683015	-0.681930	-0.093581	0.055652	-0.723268	0	0
38756	1.632663	0.623364	9.397346	0.163422	-0.105711	-0.170544	-0.100049	0.342632	-0.682120	-0.682975	-0.095609	0.055076	-0.722060	0	0
38757	1.758882	0.713836	9.416524	0.136607	-0.095255	-0.173365	-0.099373	0.338902	-0.680732	-0.684056	-0.097370	0.054609	-0.720836	0	0
38758	1.891608	0.707458	9.242265	0.034618	-0.105782	-0.174184	-0.099508	0.338626	-0.679428	-0.685251	-0.098517	0.054959	-0.719517	0	0
38759	1.996801	0.887935	9.539043	-0.072892	-0.136567	-0.159219	-0.102269	0.335604	-0.676807	-0.686405	-0.099131	0.056295	-0.718228	0	0
38760	1.966074	0.658255	9.072823	-0.163157	-0.046393	-0.143716	-0.102552	0.338088	-0.675473	-0.687596	-0.098479	0.057687	-0.717068	0	0
38761	2.351462	0.520706	9.120790	-0.237585	-0.123559	-0.132347	-0.103498	0.342648	-0.676197	-0.688718	-0.097852	0.060144	-0.715874	0	0
38762	2.438144	0.486324	9.110033	-0.196300	-0.074540	-0.146000	-0.102193	0.344572	-0.675414	-0.689947	-0.097174	0.061967	-0.714626	0	0
38763	2.544160	0.438814	9.574821	-0.116786	-0.128888	-0.149194	-0.102479	0.347885	-0.674594	-0.691057	-0.097433	0.063587	-0.713375	0	0
38764	2.452166	0.405890	9.584849	-0.024430	-0.095508	-0.183626	-0.104039	0.346792	-0.679279	-0.692366	-0.098114	0.064288	-0.711948	0	0
38765	2.371166	0.569186	9.294218	-0.010034	-0.062175	-0.182455	-0.102193	0.346091	-0.678139	-0.693644	-0.098659	0.064656	-0.710594	0	0
38766	2.477743	0.614134	9.320252	-0.037747	-0.088438	-0.195993	-0.101532	0.344707	-0.676075	-0.695059	-0.099204	0.065392	-0.709066	0	0
38767	2.478354	0.698409	9.352459	-0.061790	-0.079649	-0.219031	-0.100610	0.345530	-0.677125	-0.696630	-0.099542	0.066216	-0.707399	0	0
38768	2.531888	0.755717	9.352656	-0.090450	-0.091056	-0.215760	-0.101675	0.346916	-0.676573	-0.698225	-0.099750	0.067323	-0.705691	0	0
38769	2.657003	0.687846	9.499804	-0.098417	-0.080577	-0.236102	-0.100359	0.347184	-0.676199	-0.699942	-0.099855	0.068398	-0.703869	0	0
38770	2.666393	0.640578	9.797194	-0.101056	-0.056992	-0.247510	-0.099585	0.350492	-0.676830	-0.701789	-0.099769	0.069310	-0.701951	0	0
38771	2.681251	0.693283	9.766428	-0.090288	-0.018501	-0.241998	-0.096801	0.349098	-0.678844	-0.703571	-0.099503	0.069890	-0.700144	0	0
38772	2.663403	0.926487	8.901656	-0.154534	-0.004313	-0.251155	-0.096947	0.351997	-0.679595	-0.705520	-0.098671	0.070801	-0.698207	0	0
38773	2.580058	0.740674	9.275161	-0.201193	-0.121586	-0.267802	-0.093922	0.354051	-0.680404	-0.707505	-0.098367	0.072863	-0.696025	0	0
38774	2.758114	0.632865	9.868414	-0.127753	0.011241	-0.261587	-0.091046	0.357346	-0.678849	-0.709505	-0.097625	0.073465	-0.694028	0	0
38775	2.699415	0.525410	9.973432	-0.093722	0.077724	-0.252293	-0.088412	0.358436	-0.679661	-0.711409	-0.096688	0.073386	-0.692216	0	0
38776	2.577247	0.665608	9.889578	-0.068638	0.121509	-0.243073	-0.084578	0.356898	-0.679734	-0.713283	-0.095587	0.072810	-0.690500	0	0
38777	2.449541	0.709402	9.727756	-0.063189	0.136477	-0.251740	-0.081679	0.358401	-0.681590	-0.715185	-0.094460	0.072101	-0.688760	0	0
38778	2.410719	0.689847	9.525985	-0.093664	0.142603	-0.232542	-0.076131	0.357406	-0.682858	-0.717013	-0.093026	0.071555	-0.687109	0	0
38779	2.467592	0.546740	9.278708	-0.052515	0.128644	-0.228809	-0.071783	0.359177	-0.684603	-0.718731	-0.092016	0.070853	-0.685521	0	0
38780	2.466193	0.351864	9.257253	0.015561	0.128711	-0.245975	-0.068222	0.358743	-0.684139	-0.720528	-0.091469	0.069643	-0.683830	0	0
38781	2.411171	0.083241	9.365192	0.028039	0.144437	-0.235294	-0.063740	0.359133	-0.684334	-0.722215	-0.090938	0.068271	-0.682257	0	0
38782	2.298828	-0.102626	9.647619	-0.015095	0.153069	-0.200341	-0.059509	0.358697	-0.686751	-0.723736	-0.089971	0.067135	-0.680885	0	0
38783	2.190674	-0.379749	9.986641	-0.084972	0.177478	-0.184932	-0.055544	0.358401	-0.688640	-0.725195	-0.088359	0.066339	-0.679620	0	0
38784	2.092335	-0.637472	10.402708	-0.079762	0.198358	-0.156653	-0.051341	0.359204	-0.685173	-0.726495	-0.086586	0.065353	-0.678555	0	0
38785	1.759040	-0.635819	10.093168	-0.067197	0.247490	-0.142178	-0.045929	0.359175	-0.686691	-0.727685	-0.084589	0.063958	-0.677665	0	0
38786	1.429749	-0.421622	10.084052	-0.054672	0.247583	-0.140181	-0.040782	0.361910	-0.692352	-0.728879	-0.082652	0.062458	-0.676760	0	0
38787	1.335386	-0.440795	9.865941	-0.110129	0.256381	-0.135237	-0.036431	0.362163	-0.692676	-0.730051	-0.080259	0.061281	-0.675891	0	0
38788	1.364890	-0.359944	9.638299	-0.136943	0.247667	-0.137214	-0.031174	0.365032	-0.692075	-0.731278	-0.077718	0.060338	-0.674945	0	0
38789	1.331836	-0.242958	9.269814	-0.153077	0.254703	-0.117878	-0.026295	0.365558	-0.693057	-0.732354	-0.075000	0.059466	-0.674164	0	0
38790	1.380756	-0.145665	8.962883	-0.137937	0.195241	-0.110922	-0.021418	0.366498	-0.693905	-0.733367	-0.072787	0.058933	-0.673352	0	0
38791	1.477011	-0.187763	8.812561	-0.095946	0.178603	-0.098374	-0.018791	0.369659	-0.696262	-0.734214	-0.070982	0.058243	-0.672681	0	0
38792	1.536566	-0.305677	8.945279	-0.055726	0.149703	-0.101755	-0.015231	0.370053	-0.696573	-0.735071	-0.069673	0.057497	-0.671945	0	0
38793	1.529790	-0.238452	8.888431	-0.065577	0.114729	-0.108104	-0.011535	0.370310	-0.698192	-0.735920	-0.068522	0.057063	-0.671171	0	0
38794	1.626370	-0.239266	8.868361	-0.087161	0.074420	-0.095219	-0.009446	0.373196	-0.696890	-0.736709	-0.067484	0.057086	-0.670409	0	0
38795	1.684201	-0.254342	8.805202	-0.103304	0.039414	-0.095482	-0.008124	0.374156	-0.699510	-0.737452	-0.066552	0.057470	-0.669651	0	0
38796	1.645970	-0.200840	8.899878	-0.094448	0.002641	-0.088481	-0.008008	0.376363	-0.698577	-0.738147	-0.065938	0.058074	-0.668893	0	0
38797	1.604451	-0.276507	9.219009	-0.096313	-0.004426	-0.083243	-0.006168	0.377871	-0.699112	-0.738776	-0.065344	0.058744	-0.668199	0	0
38798	1.635500	-0.340186	9.710695	-0.134045	-0.013339	-0.065960	-0.006175	0.379389	-0.699488	-0.739332	-0.064530	0.059745	-0.667574	0	0
38799	1.631713	-0.202313	9.955050	-0.177922	0.004079	-0.059144	-0.006189	0.383116	-0.701669	-0.739854	-0.063258	0.060910	-0.667011	0	0
38800	1.625776	-0.023871	10.089337	-0.173431	-0.009924	-0.069701	-0.006063	0.385048	-0.703217	-0.740455	-0.062133	0.062145	-0.666336	0	0
38801	1.672059	0.033398	10.058352	-0.137528	0.000626	-0.090550	-0.004764	0.387524	-0.701647	-0.741155	-0.061199	0.063045	-0.665560	0	0
38802	1.537807	0.173559	9.931342	-0.081989	0.005974	-0.098866	-0.003979	0.388624	-0.701778	-0.741902	-0.060663	0.063535	-0.664729	0	0
38803	1.359801	0.268809	9.950796	-0.075695	0.011285	-0.104016	-0.002660	0.389445	-0.702964	-0.742658	-0.060120	0.063931	-0.663896	0	0
38804	1.309167	0.276678	10.035440	-0.058725	0.003407	-0.102143	-0.003844	0.390834	-0.706325	-0.743410	-0.059775	0.064284	-0.663051	0	0
38805	1.383599	0.218281	10.005287	-0.010469	-0.027230	-0.097530	-0.003458	0.391935	-0.705276	-0.744057	-0.059962	0.064529	-0.662284	0	0
38806	1.383576	0.213603	10.048493	0.077179	-0.072699	-0.104107	-0.003060	0.392762	-0.707231	-0.744695	-0.061132	0.064547	-0.661457	0	0
38807	1.406163	-0.011951	10.281233	0.127283	-0.072720	-0.111731	-0.002521	0.389999	-0.706223	-0.745321	-0.062647	0.064204	-0.660644	0	0
38808	1.346887	-0.194494	10.212352	0.180959	-0.038576	-0.098897	-0.003568	0.387519	-0.704405	-0.745872	-0.064362	0.063285	-0.659945	0	0
38809	1.307851	-0.251784	10.255290	0.168457	-0.021072	-0.100688	-0.002759	0.382131	-0.700556	-0.746427	-0.065825	0.062282	-0.659268	0	0
38810	1.231423	-0.124587	9.969011	0.111302	0.023622	-0.102650	-0.002095	0.380471	-0.699017	-0.747077	-0.066612	0.061355	-0.658539	0	0
38811	1.164776	0.017192	9.757318	0.015719	-0.006007	-0.138647	-0.000381	0.379909	-0.698005	-0.747990	-0.066846	0.061212	-0.657491	0	0
38812	1.112579	0.156203	9.463756	-0.045839	-0.018118	-0.172574	0.000806	0.379902	-0.698023	-0.749180	-0.066777	0.061584	-0.656108	0	0
38813	1.174806	0.083117	9.318178	-0.048483	-0.084545	-0.197536	0.000807	0.379488	-0.697636	-0.750470	-0.067072	0.062403	-0.654524	0	0
38814	1.326951	-0.261162	9.596502	-0.026044	-0.116056	-0.231975	0.000276	0.380457	-0.698401	-0.751966	-0.067829	0.063340	-0.652637	0	0
38815	1.455918	-0.470505	9.895803	-0.052903	-0.105654	-0.234865	0.000812	0.378798	-0.698034	-0.753481	-0.068243	0.064315	-0.650748	0	0
38816	1.537456	-0.556999	10.134439	-0.108397	-0.062017	-0.224584	0.001468	0.381004	-0.700632	-0.755006	-0.068022	0.065385	-0.648894	0	0
38817	1.503665	-0.558758	10.259685	-0.153149	-0.041935	-0.218663	0.000676	0.380870	-0.700360	-0.756516	-0.067244	0.066536	-0.647097	0	0
38818	1.384891	-0.285899	10.307107	-0.158441	-0.030511	-0.231787	0.003165	0.384445	-0.701406	-0.758126	-0.066446	0.067687	-0.645173	0	0
38819	1.343893	0.065006	10.119227	-0.081312	-0.039111	-0.267296	0.004480	0.384714	-0.700640	-0.759892	-0.066216	0.068313	-0.643050	0	0
38820	1.495303	0.308528	9.914034	-0.041794	-0.067025	-0.301466	0.004616	0.384437	-0.701428	-0.761834	-0.066583	0.068941	-0.640642	0	0
38821	1.763479	0.339046	9.565989	-0.055143	-0.082758	-0.312261	0.007119	0.385252	-0.702241	-0.763827	-0.066860	0.069699	-0.638153	0	0
38822	1.925624	0.394931	9.377772	-0.123904	-0.105463	-0.342837	0.005670	0.385536	-0.702999	-0.766047	-0.066872	0.071116	-0.635329	0	0
38823	1.983653	0.408600	9.276488	-0.157915	-0.112475	-0.339598	0.007377	0.386631	-0.702753	-0.768240	-0.066576	0.072741	-0.632521	0	0
38824	2.191148	0.387440	9.178321	-0.088166	-0.144000	-0.337506	0.007895	0.389251	-0.704301	-0.770356	-0.067101	0.074232	-0.629713	0	0
38825	2.345249	0.323859	9.229135	0.047849	-0.140508	-0.341849	0.007379	0.387460	-0.704832	-0.772382	-0.068577	0.074780	-0.627002	0	0
38826	2.460966	0.296561	9.249452	0.157023	-0.147502	-0.348169	0.006060	0.386224	-0.702607	-0.774372	-0.071021	0.074748	-0.624273	0	0
38827	2.509073	0.269778	9.265553	0.168712	-0.119504	-0.353290	0.008449	0.382760	-0.701242	-0.776376	-0.073319	0.074378	-0.621557	0	0
38828	2.549979	0.247958	9.313016	0.074795	-0.100296	-0.355685	0.009244	0.381238	-0.699964	-0.778490	-0.074832	0.074484	-0.618713	0	0
38829	2.558004	0.354021	9.410299	-0.036151	-0.095099	-0.356458	0.009782	0.379579	-0.700250	-0.780659	-0.075400	0.075202	-0.615818	0	0
38830	2.459712	0.453414	9.414694	-0.172096	-0.095083	-0.367973	0.011102	0.380539	-0.702087	-0.783018	-0.074962	0.076780	-0.612673	0	0
38831	2.408104	0.326478	9.459343	-0.189969	-0.090692	-0.373385	0.013452	0.383146	-0.699618	-0.785382	-0.074321	0.078402	-0.609511	0	0
38832	2.380692	0.204353	9.566326	-0.109386	-0.081027	-0.386881	0.014113	0.383834	-0.701187	-0.787797	-0.074302	0.079473	-0.606250	0	0
38833	2.219311	0.263159	9.508310	-0.041296	-0.059922	-0.398583	0.016357	0.383822	-0.701743	-0.790200	-0.074665	0.079932	-0.603008	0	0
38834	2.177563	0.162743	9.598844	-0.026968	-0.070403	-0.407338	0.018868	0.385052	-0.705422	-0.792664	-0.075244	0.080402	-0.599632	0	0
38835	2.289310	-0.087664	9.796881	-0.057395	-0.045986	-0.405798	0.020585	0.384767	-0.705712	-0.795106	-0.075401	0.080841	-0.596310	0	0
38836	2.216287	-0.173249	9.938324	-0.129896	-0.035524	-0.401000	0.023216	0.385028	-0.704314	-0.797603	-0.074945	0.081651	-0.592912	0	0
38837	2.146812	-0.097958	9.999873	-0.171935	-0.000544	-0.394977	0.024529	0.386815	-0.705621	-0.800076	-0.073906	0.082413	-0.589596	0	0
38838	2.150486	0.079828	9.944205	-0.166456	-0.007479	-0.418717	0.028490	0.387623	-0.708282	-0.802696	-0.073005	0.083200	-0.586027	0	0
38839	2.204085	0.144498	9.992553	-0.132447	0.003877	-0.418432	0.032448	0.388431	-0.710291	-0.805250	-0.072272	0.083675	-0.582536	0	0
38840	2.305363	0.120094	10.135599	-0.064412	0.034467	-0.421389	0.035477	0.390209	-0.712016	-0.807814	-0.071945	0.083524	-0.579037	0	0
38841	2.334885	0.196788	10.121806	-0.021401	0.053739	-0.428929	0.038634	0.390605	-0.710494	-0.810360	-0.071826	0.082942	-0.575568	0	0
38842	2.239740	0.406087	9.894312	-0.039267	0.076537	-0.420970	0.043916	0.390301	-0.711882	-0.812907	-0.071457	0.082301	-0.572104	0	0
38843	2.188012	0.610089	9.618317	-0.060683	0.059123	-0.429937	0.047082	0.390699	-0.712839	-0.815460	-0.070989	0.081901	-0.568576	0	0
38844	2.171170	0.624123	9.445582	-0.044600	0.038161	-0.426360	0.051050	0.389298	-0.713957	-0.817982	-0.070797	0.081597	-0.565009	0	0
38845	2.197388	0.580226	9.315071	-0.003490	0.027668	-0.415538	0.054999	0.391071	-0.714782	-0.820356	-0.070968	0.081141	-0.561601	0	0
38846	2.196513	0.459792	9.256014	0.073444	0.001463	-0.419501	0.057917	0.389124	-0.716542	-0.822703	-0.071940	0.080477	-0.558130	0	0
38847	1.925399	0.365841	9.302937	0.127977	-0.010712	-0.414681	0.061625	0.386344	-0.716365	-0.824917	-0.073405	0.079599	-0.554787	0	0
38848	1.579300	0.248910	9.508862	0.118022	-0.026437	-0.400636	0.063207	0.386197	-0.716129	-0.827075	-0.074882	0.078927	-0.551462	0	0
38849	1.597860	0.134163	9.786170	0.091083	-0.017794	-0.384975	0.065609	0.379835	-0.713750	-0.829118	-0.076045	0.078323	-0.548312	0	0
38850	1.622719	-0.115108	10.133978	0.085615	0.017078	-0.363806	0.068779	0.378714	-0.713417	-0.831099	-0.076984	0.077494	-0.545291	0	0
38851	1.539617	-0.260636	10.310869	0.085536	0.055512	-0.340766	0.072873	0.379107	-0.715824	-0.832940	-0.077646	0.076334	-0.542545	0	0
38852	1.404330	-0.267000	10.244670	0.135690	0.094073	-0.338458	0.074994	0.376473	-0.714578	-0.834773	-0.078563	0.074609	-0.539830	0	0
38853	1.251209	-0.059748	9.986409	0.138342	0.095883	-0.322477	0.080541	0.374786	-0.714156	-0.836484	-0.079408	0.072826	-0.537295	0	0
38854	1.300328	0.068497	9.576488	0.124947	0.085442	-0.319067	0.083471	0.370217	-0.715029	-0.838187	-0.080266	0.071244	-0.534720	0	0
38855	1.464500	0.071339	9.351594	0.089157	0.032955	-0.328374	0.086906	0.368542	-0.714054	-0.839904	-0.081023	0.070237	-0.532037	0	0
38856	1.658379	0.177274	9.093981	0.035354	0.017992	-0.298891	0.087960	0.366741	-0.710956	-0.841502	-0.081473	0.069713	-0.529507	0	0
38857	1.766071	0.385103	8.903174	-0.007720	-0.031935	-0.279105	0.090595	0.367969	-0.712289	-0.842975	-0.081720	0.069803	-0.527108	0	0
38858	1.941360	0.585658	8.865514	-0.040061	-0.045178	-0.252083	0.090861	0.367692	-0.712426	-0.844330	-0.081836	0.070247	-0.524857	0	0
38859	2.133018	0.704952	9.038273	0.001868	-0.068924	-0.236039	0.091665	0.367137	-0.715184	-0.845531	-0.082333	0.070639	-0.522789	0	0
38860	2.184854	0.863200	9.008401	0.034988	-0.062802	-0.235758	0.093779	0.366712	-0.715742	-0.846718	-0.083162	0.070852	-0.520704	0	0
38861	2.147111	0.988518	8.993344	0.041127	-0.051489	-0.203913	0.093250	0.365609	-0.713266	-0.847720	-0.083888	0.070924	-0.518944	0	0
38862	2.136128	1.142410	8.951948	0.006194	-0.034026	-0.188208	0.094040	0.366019	-0.713535	-0.848696	-0.084289	0.071082	-0.517259	0	0
38863	2.254826	1.198826	8.826599	-0.022507	-0.039333	-0.170834	0.094172	0.366709	-0.714835	-0.849582	-0.084402	0.071416	-0.515739	0	0
38864	2.433583	1.207122	8.849186	-0.008301	-0.035070	-0.146095	0.095089	0.368913	-0.716653	-0.850353	-0.084654	0.071694	-0.514386	0	0
38865	2.544694	1.202339	9.141379	0.004183	-0.027295	-0.142492	0.095360	0.366979	-0.715502	-0.851072	-0.084930	0.071823	-0.513132	0	0
38866	2.539339	1.121321	9.376022	0.025539	-0.007270	-0.117611	0.097866	0.367656	-0.716838	-0.851690	-0.085305	0.071715	-0.512058	0	0
38867	2.548916	1.107079	9.462296	0.025536	0.023317	-0.110459	0.098394	0.367239	-0.716329	-0.852259	-0.085497	0.071340	-0.511132	0	0
38868	2.500588	1.093849	9.731735	-0.001338	0.030263	-0.108861	0.099970	0.369163	-0.717769	-0.852885	-0.085444	0.071059	-0.510134	0	0
38869	2.427305	0.969965	9.932824	-0.030900	0.084444	-0.091265	0.101559	0.369432	-0.719878	-0.853444	-0.084839	0.070473	-0.509382	0	0
38870	2.243545	0.937625	9.900391	-0.035359	0.093254	-0.091216	0.104456	0.370382	-0.720434	-0.854056	-0.084161	0.069843	-0.508554	0	0
38871	2.006895	0.945855	9.628546	-0.017411	0.107385	-0.090955	0.106832	0.368712	-0.718399	-0.854614	-0.083559	0.068994	-0.507831	0	0
38872	1.874366	0.646371	9.671909	0.018352	0.086438	-0.094318	0.109470	0.369250	-0.719477	-0.855190	-0.083376	0.068147	-0.507005	0	0
38873	1.886302	0.285859	9.790233	-0.004875	0.058460	-0.115816	0.111977	0.369651	-0.720555	-0.855828	-0.083140	0.067630	-0.506035	0	0
38874	1.982759	0.265980	9.827625	-0.063019	0.131866	-0.098385	0.114760	0.368948	-0.723214	-0.856517	-0.082035	0.066801	-0.505159	0	0
38875	2.166472	0.288963	9.946471	-0.137251	0.103810	-0.116704	0.117130	0.371006	-0.725578	-0.857295	-0.080432	0.066563	-0.504129	0	0
38876	2.109496	0.424237	9.991778	-0.194526	0.082809	-0.120678	0.120015	0.376651	-0.730132	-0.858161	-0.078462	0.066799	-0.502932	0	0
38877	1.999107	0.530037	9.700740	-0.198811	0.105711	-0.147000	0.120532	0.380928	-0.734273	-0.859132	-0.076341	0.066831	-0.501596	0	0
38878	1.844272	0.492470	9.605510	-0.129819	0.072614	-0.175655	0.124999	0.384354	-0.735090	-0.860205	-0.075014	0.066786	-0.499959	0	0
38879	1.688537	0.329769	9.487219	-0.058178	0.062241	-0.190134	0.126032	0.386831	-0.732993	-0.861247	-0.074344	0.066451	-0.498307	0	0
38880	1.620215	0.233790	9.388168	-0.009852	0.039563	-0.196910	0.128411	0.387924	-0.736150	-0.862304	-0.074228	0.066075	-0.496544	0	0
38881	1.712053	0.242862	9.442757	-0.022391	0.052634	-0.191694	0.130390	0.387499	-0.735792	-0.863314	-0.073908	0.065640	-0.494892	0	0
38882	1.826991	0.098491	9.716490	-0.047598	0.045482	-0.168182	0.132223	0.390111	-0.736186	-0.864249	-0.073418	0.065420	-0.493360	0	0
38883	1.922561	-0.050738	9.925444	-0.054809	0.067258	-0.156765	0.134078	0.389964	-0.738564	-0.865114	-0.072717	0.065042	-0.491996	0	0
38884	1.960443	-0.165577	10.221810	-0.083470	0.086420	-0.153421	0.138025	0.392566	-0.740425	-0.866019	-0.071705	0.064655	-0.490602	0	0
38885	1.699556	-0.178041	10.199885	-0.165648	0.144258	-0.166070	0.140397	0.393657	-0.741494	-0.867051	-0.069661	0.064143	-0.489137	0	0
38886	1.162141	-0.020603	9.975611	-0.244360	0.136565	-0.166473	0.144871	0.397913	-0.745825	-0.868148	-0.067017	0.064098	-0.487564	0	0
38887	0.778870	0.082565	9.701316	-0.308767	0.086865	-0.175792	0.147490	0.402178	-0.747518	-0.869273	-0.063994	0.064764	-0.485876	0	0
38888	0.751022	0.245813	9.530393	-0.337301	0.037971	-0.206091	0.147719	0.409768	-0.750187	-0.870535	-0.061047	0.066000	-0.483825	0	0
38889	1.016479	0.222148	9.547057	-0.330251	-0.023369	-0.201060	0.149000	0.417213	-0.751437	-0.871698	-0.058371	0.067702	-0.481821	0	0
38890	1.233105	0.126426	9.471987	-0.273853	-0.040875	-0.211369	0.151084	0.423827	-0.755056	-0.872871	-0.056359	0.069314	-0.479704	0	0
38891	1.284366	-0.138160	9.598284	-0.217581	-0.065418	-0.202309	0.150657	0.427139	-0.751494	-0.873926	-0.054857	0.070834	-0.477732	0	0
38892	1.350517	-0.345253	9.686659	-0.176444	-0.091675	-0.209217	0.149983	0.430455	-0.752756	-0.874976	-0.053937	0.072423	-0.475671	0	0
38893	1.449207	-0.395904	9.891912	-0.201454	-0.100461	-0.227099	0.150364	0.433352	-0.753255	-0.876098	-0.052746	0.074151	-0.473467	0	0
38894	1.447934	-0.243670	10.119588	-0.307031	-0.095280	-0.231348	0.151405	0.439145	-0.758693	-0.877300	-0.050715	0.076377	-0.471105	0	0
38895	1.400657	-0.099189	10.054363	-0.394635	-0.105736	-0.249603	0.149659	0.446331	-0.761466	-0.878595	-0.047861	0.079046	-0.468542	0	0
38896	1.338838	0.044730	9.768150	-0.432082	-0.122236	-0.274554	0.149758	0.454475	-0.765431	-0.880000	-0.044889	0.082072	-0.465671	0	0
38897	1.425667	0.034092	9.656725	-0.458799	-0.147544	-0.306588	0.148138	0.462903	-0.768585	-0.881507	-0.041704	0.085375	-0.462511	0	0
38898	1.624764	-0.156947	9.828255	-0.451519	-0.152803	-0.341022	0.147179	0.470084	-0.769935	-0.883146	-0.038756	0.088727	-0.458997	0	0
38899	1.838999	-0.252363	9.846939	-0.451382	-0.142302	-0.369265	0.146734	0.478090	-0.769066	-0.884882	-0.035662	0.091918	-0.455262	0	0
38900	2.109756	-0.215454	10.022875	-0.470932	-0.182566	-0.415452	0.146694	0.485542	-0.769774	-0.886773	-0.032742	0.095588	-0.451026	0	0
38901	2.350905	-0.260665	10.010661	-0.463611	-0.152818	-0.442688	0.146923	0.493408	-0.772700	-0.888762	-0.029662	0.098901	-0.446588	0	0
38902	2.533713	-0.354084	9.815742	-0.447287	-0.178954	-0.493841	0.144776	0.501148	-0.774940	-0.890921	-0.027007	0.102401	-0.441639	0	0
38903	2.715419	-0.614615	10.027480	-0.436349	-0.170179	-0.543188	0.143681	0.508882	-0.776151	-0.893244	-0.024358	0.105717	-0.436285	0	0
38904	2.641647	-0.805932	10.198958	-0.464934	-0.073104	-0.530729	0.144438	0.516884	-0.779476	-0.895591	-0.021117	0.108328	-0.430971	0	0
38905	2.376187	-0.775711	9.966068	-0.496883	-0.035269	-0.570387	0.145174	0.526815	-0.779910	-0.898093	-0.017371	0.110690	-0.425295	0	0
38906	2.322587	-0.833805	9.708705	-0.514635	-0.014159	-0.588934	0.148041	0.534805	-0.783267	-0.900660	-0.013493	0.112961	-0.419367	0	0
38907	2.390798	-1.082576	9.544232	-0.543041	-0.000048	-0.631454	0.149844	0.543628	-0.785425	-0.903351	-0.009252	0.115182	-0.413043	0	0
38908	2.555132	-1.399189	9.462268	-0.569724	0.033227	-0.656313	0.153484	0.553544	-0.786686	-0.906134	-0.004755	0.117231	-0.406394	0	0
38909	2.625662	-1.666698	9.468197	-0.583776	0.080562	-0.702141	0.155667	0.564434	-0.787525	-0.909070	0.000105	0.118871	-0.399325	0	0
38910	2.455226	-1.860414	9.395340	-0.563873	0.122717	-0.737077	0.161298	0.572546	-0.789487	-0.912132	0.004814	0.120065	-0.391889	0	0
38911	2.318367	-1.748920	9.325703	-0.520751	0.126363	-0.771930	0.165198	0.583427	-0.791265	-0.915240	0.009206	0.121023	-0.384192	0	0
38912	2.185280	-1.449667	9.315871	-0.441881	0.137852	-0.795885	0.170036	0.590853	-0.791786	-0.918396	0.012786	0.121590	-0.376299	0	0
38913	2.235448	-1.531266	9.501961	-0.327312	0.131745	-0.812732	0.175002	0.598691	-0.791653	-0.921533	0.015376	0.121751	-0.368399	0	0
38914	2.366974	-1.712530	9.551616	-0.173289	0.138808	-0.841621	0.180781	0.602385	-0.790921	-0.924750	0.016429	0.121299	-0.360352	0	0
38915	2.298029	-1.558332	9.462656	-0.023833	0.151136	-0.842195	0.184720	0.604432	-0.789395	-0.927926	0.016253	0.120165	-0.352490	0	0
38916	2.063107	-1.318297	9.491476	0.111145	0.117063	-0.823593	0.188927	0.604546	-0.785935	-0.930963	0.014616	0.118880	-0.344907	0	0
38917	1.973518	-1.027742	9.894545	0.191507	0.088104	-0.805411	0.192114	0.600250	-0.785112	-0.933838	0.012260	0.117559	-0.337605	0	0
38918	1.998605	-0.902305	10.078424	0.209256	0.077502	-0.780633	0.197932	0.596768	-0.783930	-0.936566	0.009622	0.116285	-0.330498	0	0
38919	2.027078	-0.967926	9.928417	0.148246	0.063425	-0.744138	0.200047	0.594962	-0.782415	-0.939083	0.007657	0.115318	-0.323677	0	0
38920	1.948991	-1.076104	9.747596	0.044308	0.063373	-0.707000	0.203224	0.592736	-0.782224	-0.941430	0.006604	0.114695	-0.317033	0	0
38921	1.861141	-1.200837	9.633963	-0.082037	0.082524	-0.657622	0.207689	0.592709	-0.776812	-0.943580	0.006970	0.114268	-0.310728	0	0
38922	1.764561	-1.204421	9.788569	-0.199445	0.077149	-0.619701	0.211491	0.595999	-0.775793	-0.945565	0.008358	0.114266	-0.304598	0	0
38923	1.799301	-1.074734	9.813794	-0.292743	0.085723	-0.563058	0.213175	0.600681	-0.774728	-0.947330	0.010838	0.114439	-0.298919	0	0
38924	1.727189	-1.021886	9.608336	-0.360886	0.090927	-0.523846	0.219482	0.607273	-0.779195	-0.948946	0.013904	0.114776	-0.293486	0	0
38925	1.724028	-1.123177	9.511065	-0.394164	0.073360	-0.488923	0.221948	0.614159	-0.779164	-0.950386	0.017399	0.115350	-0.288371	0	0
38926	1.724089	-1.104861	9.208454	-0.414926	0.077676	-0.438822	0.223757	0.620082	-0.778219	-0.951656	0.021036	0.115948	-0.283663	0	0
38927	1.947022	-0.996006	9.193362	-0.425837	-0.000303	-0.422486	0.225688	0.628628	-0.778816	-0.952740	0.024698	0.117295	-0.279137	0	0
38928	2.239825	-0.915915	9.388831	-0.451090	-0.014520	-0.387551	0.226831	0.636487	-0.779016	-0.953681	0.028477	0.118852	-0.274873	0	0
38929	2.423740	-0.864129	9.488780	-0.487081	-0.026946	-0.349133	0.226375	0.645734	-0.776961	-0.954445	0.032721	0.120599	-0.270960	0	0
38930	2.428684	-0.849596	9.534568	-0.542679	-0.027034	-0.323103	0.228044	0.654557	-0.778203	-0.955096	0.037414	0.122497	-0.267184	0	0
38931	2.392644	-0.820782	9.427059	-0.598253	-0.006965	-0.291695	0.226691	0.663813	-0.783701	-0.955613	0.042822	0.124329	-0.263653	0	0
38932	2.342087	-0.798797	9.408522	-0.623333	-0.018336	-0.288374	0.228338	0.674981	-0.782702	-0.956065	0.048349	0.126334	-0.260082	0	0
38933	2.366337	-0.782356	9.341208	-0.623276	0.027164	-0.285567	0.229080	0.684499	-0.784185	-0.956509	0.054066	0.127898	-0.256535	0	0
38934	2.481983	-0.817111	9.282130	-0.574094	0.023641	-0.279094	0.229264	0.696777	-0.781587	-0.956929	0.059239	0.129358	-0.253068	0	0
38935	2.597719	-0.841981	9.309686	-0.508812	0.039343	-0.268028	0.230524	0.706844	-0.781245	-0.957333	0.063883	0.130501	-0.249804	0	0
38936	2.525053	-0.872733	9.293136	-0.406830	0.027145	-0.267313	0.231668	0.714841	-0.781966	-0.957770	0.067476	0.131492	-0.246645	0	0
38937	2.346030	-0.917202	9.238893	-0.295871	0.016750	-0.271783	0.231237	0.721053	-0.782159	-0.958248	0.069989	0.132326	-0.243623	0	0
38938	2.287845	-0.948147	9.195779	-0.202894	-0.023461	-0.265952	0.232792	0.726151	-0.782523	-0.958724	0.071505	0.133296	-0.240766	0	0
38939	2.315850	-1.085335	9.237220	-0.127809	-0.046222	-0.258475	0.229591	0.730858	-0.779949	-0.959183	0.072247	0.134318	-0.238131	0	0
38940	2.325582	-1.071347	9.117129	-0.059762	-0.044416	-0.265020	0.231046	0.730575	-0.780757	-0.959715	0.072341	0.135142	-0.235479	0	0
38941	2.273219	-0.965090	9.123610	-0.029311	-0.053125	-0.273604	0.230354	0.732645	-0.774593	-0.960258	0.072077	0.136011	-0.232829	0	0
38942	2.179593	-0.889662	9.168545	-0.009694	-0.033900	-0.253963	0.230096	0.731266	-0.774212	-0.960802	0.071730	0.136606	-0.230333	0	0
38943	2.051317	-0.934050	9.270082	0.012670	-0.011138	-0.249284	0.229435	0.731546	-0.774068	-0.961365	0.071170	0.136959	-0.227937	0	0
38944	1.905571	-1.057676	9.370858	0.042146	0.021228	-0.232194	0.230122	0.728784	-0.777499	-0.961960	0.070481	0.136887	-0.225669	0	0
38945	1.977182	-1.178089	9.503443	0.082306	0.025520	-0.212549	0.228803	0.728791	-0.777478	-0.962529	0.069369	0.136703	-0.223692	0	0
38946	2.131455	-1.215419	9.487263	0.131541	0.044741	-0.212174	0.230514	0.728505	-0.776072	-0.963167	0.067902	0.136187	-0.221700	0	0
38947	2.223172	-1.223191	9.539255	0.170859	0.018460	-0.210251	0.231448	0.726568	-0.775844	-0.963771	0.065912	0.135872	-0.219866	0	0
38948	2.261214	-1.305349	9.511546	0.180705	0.027204	-0.208412	0.231857	0.722701	-0.773540	-0.964396	0.063936	0.135412	-0.217980	0	0
38949	2.255684	-1.401672	9.460016	0.226345	0.037726	-0.206296	0.232149	0.718698	-0.774889	-0.965037	0.061449	0.134785	-0.216242	0	0
38950	2.168432	-1.448874	9.532327	0.267456	0.041226	-0.197157	0.232954	0.714967	-0.772851	-0.965694	0.058682	0.133992	-0.214564	0	0
38951	2.061643	-1.524949	9.551600	0.297821	0.045609	-0.184568	0.234436	0.711649	-0.776299	-0.966319	0.055548	0.133119	-0.213122	0	0
38952	2.085742	-1.534494	9.637802	0.320172	0.028973	-0.188001	0.234724	0.706679	-0.775308	-0.966948	0.052257	0.132323	-0.211593	0	0
38953	2.068584	-1.568210	9.579883	0.356768	0.034198	-0.165686	0.233702	0.700337	-0.774312	-0.967521	0.048557	0.131420	-0.210414	0	0
38954	1.993694	-1.572464	9.570867	0.392408	0.014918	-0.138158	0.234516	0.693982	-0.770343	-0.968032	0.044602	0.130579	-0.209459	0	0
38955	1.974341	-1.577138	9.566174	0.395925	0.028009	-0.120457	0.236660	0.687070	-0.768617	-0.968487	0.040577	0.129625	-0.208767	0	0
38956	1.998437	-1.582328	9.503419	0.369011	-0.002637	-0.111959	0.235249	0.680869	-0.769962	-0.968880	0.036846	0.128988	-0.208027	0	0
38957	1.979689	-1.500608	9.437226	0.352836	-0.021026	-0.099784	0.235806	0.674655	-0.768205	-0.969181	0.033173	0.128584	-0.207494	0	0
38958	2.101329	-1.371924	9.355943	0.345509	-0.056993	-0.070016	0.235312	0.668172	-0.767218	-0.969383	0.029610	0.128507	-0.207138	0	0
38959	2.175014	-1.199232	9.386132	0.331068	-0.073706	-0.047259	0.233764	0.661694	-0.766346	-0.969474	0.026114	0.128637	-0.207099	0	0
38960	2.215203	-1.319796	9.389206	0.320231	-0.050160	-0.019092	0.231153	0.655912	-0.764276	-0.969549	0.022875	0.128529	-0.207200	0	0
38961	2.207276	-1.424655	9.686084	0.269942	-0.081785	0.003312	0.230778	0.652188	-0.764307	-0.969490	0.020032	0.128847	-0.207571	0	0
38962	2.144052	-1.495437	9.974216	0.142731	-0.046948	0.040399	0.229868	0.649018	-0.762890	-0.969394	0.018597	0.129064	-0.208017	0	0
38963	2.129993	-1.433025	9.898149	-0.054233	0.001914	0.084099	0.230666	0.647634	-0.762393	-0.969207	0.019192	0.129224	-0.208738	0	0
38964	2.063189	-1.308522	9.542058	-0.260108	0.019370	0.118843	0.229739	0.648743	-0.763151	-0.968947	0.021899	0.129621	-0.209428	0	0
38965	2.141210	-1.209935	9.732383	-0.417629	-0.001737	0.118492	0.229701	0.655643	-0.763604	-0.968591	0.026064	0.130564	-0.210011	0	0
38966	2.341987	-1.169749	10.014707	-0.471372	-0.012376	0.120647	0.229787	0.663370	-0.763137	-0.968207	0.030754	0.131705	-0.210437	0	0
38967	2.286730	-1.122005	9.756171	-0.378373	-0.057793	0.126480	0.230267	0.672337	-0.764100	-0.967735	0.034433	0.133099	-0.211158	0	0
38968	2.435277	-1.288779	9.868333	-0.195836	-0.106758	0.105522	0.226044	0.673879	-0.765847	-0.967318	0.036236	0.134573	-0.211832	0	0
38969	2.511730	-1.398100	9.707795	-0.020368	-0.124141	0.082024	0.223260	0.676102	-0.765261	-0.966964	0.036253	0.135864	-0.212622	0	0
38970	2.504193	-1.099947	9.658415	0.087010	-0.179193	0.066810	0.222873	0.675001	-0.766049	-0.966625	0.035114	0.137452	-0.213330	0	0
38971	2.456110	-1.061888	9.397303	0.124658	-0.169478	0.061861	0.218670	0.671987	-0.765884	-0.966296	0.033601	0.138880	-0.214137	0	0
38972	2.529594	-0.909208	9.174913	0.087118	-0.165089	0.061617	0.214723	0.670215	-0.765451	-0.965979	0.032483	0.140333	-0.214792	0	0
38973	2.495954	-0.880595	9.007298	0.032566	-0.150192	0.064818	0.212874	0.670915	-0.765807	-0.965633	0.031898	0.141772	-0.215490	0	0
38974	2.505069	-0.953149	8.900639	0.003103	-0.148403	0.054020	0.210112	0.668998	-0.764741	-0.965326	0.031619	0.143245	-0.215930	0	0
38975	2.591904	-0.972512	9.082321	-0.002342	-0.167732	0.060045	0.206815	0.669015	-0.764690	-0.964949	0.031322	0.144931	-0.216536	0	0
38976	2.698178	-0.972961	9.206373	-0.010394	-0.131059	0.067133	0.203771	0.670826	-0.764496	-0.964632	0.031232	0.146261	-0.217064	0	0
38977	2.659630	-0.962833	9.274116	-0.012979	-0.089037	0.055824	0.203505	0.670274	-0.763062	-0.964371	0.031196	0.147212	-0.217587	0	0
38978	2.833290	-0.990686	9.260281	0.007699	-0.075039	0.038344	0.201405	0.669459	-0.764474	-0.964203	0.031012	0.147971	-0.217844	0	0
38979	2.882593	-0.851419	9.309523	0.028412	-0.031271	0.021043	0.201405	0.669459	-0.764474	-0.964114	0.030643	0.148289	-0.218073	0	0
38980	2.805135	-0.886069	9.578967	0.071459	-0.001495	0.000326	0.199302	0.668090	-0.764194	-0.964157	0.029949	0.148211	-0.218031	0	0
38981	2.705081	-0.706236	9.927979	0.098349	0.047475	-0.004528	0.200771	0.665323	-0.764896	-0.964261	0.029029	0.147625	-0.218091	0	0
38982	2.547413	-0.808166	10.014688	0.089582	0.108808	-0.029018	0.202612	0.665450	-0.763879	-0.964536	0.028358	0.146453	-0.217755	0	0
38983	2.599478	-0.598811	9.394180	0.079932	0.100231	-0.055514	0.203923	0.664889	-0.760512	-0.964821	0.027647	0.145413	-0.217280	0	0
38984	2.686407	-0.592871	9.198828	0.063015	0.011086	-0.094752	0.203412	0.662685	-0.761831	-0.965087	0.026924	0.145259	-0.216293	0	0
38985	2.825490	-0.733061	9.328199	-0.012083	0.026779	-0.107652	0.205657	0.662397	-0.762129	-0.965350	0.026853	0.145144	-0.215199	0	0
38986	2.905740	-1.002089	9.648866	-0.042473	0.066946	-0.113101	0.206973	0.661975	-0.760718	-0.965704	0.027242	0.144683	-0.213869	0	0
38987	3.044586	-1.171509	9.657737	0.039939	0.073977	-0.133700	0.208825	0.660861	-0.760496	-0.966103	0.026730	0.144009	-0.212585	0	0
38988	3.273508	-0.899266	9.603615	0.149057	0.048562	-0.129484	0.208699	0.660586	-0.761802	-0.966508	0.025203	0.143322	-0.211392	0	0
38989	2.788167	-1.241088	9.846609	0.099022	0.117777	-0.133052	0.211199	0.659605	-0.758457	-0.966976	0.024212	0.142099	-0.210187	0	0
38990	2.872409	-1.271375	9.595587	0.016780	0.130047	-0.138920	0.212261	0.658081	-0.757966	-0.967473	0.024119	0.140905	-0.208711	0	0
38991	2.847176	-1.427131	9.721391	-0.011958	0.075767	-0.135828	0.215164	0.658065	-0.758663	-0.967854	0.024116	0.140321	-0.207332	0	0
38992	2.422242	-2.037650	7.982825	0.083249	0.207537	-0.132854	0.216469	0.659713	-0.757361	-0.968456	0.023547	0.138237	-0.205985	0	0
38993	2.577822	-1.566395	8.325772	0.052432	-0.009632	-0.116199	0.218587	0.657907	-0.756498	-0.968687	0.022796	0.138340	-0.204907	0	0
38994	2.251895	-1.580853	9.059034	-0.004919	0.173914	-0.063004	0.220692	0.657757	-0.755096	-0.969073	0.023107	0.136745	-0.204120	0	0
38995	2.235648	-1.493709	9.199570	-0.040873	0.157188	-0.035109	0.222796	0.659678	-0.756414	-0.969342	0.023731	0.135401	-0.203663	0	0
38996	2.231402	-1.416310	9.330276	-0.058807	0.107302	-0.044218	0.224240	0.659946	-0.754867	-0.969582	0.024455	0.134557	-0.202996	0	0
38997	2.255727	-1.396758	9.493719	-0.026710	0.082738	-0.030862	0.225819	0.659936	-0.753978	-0.969743	0.024809	0.133901	-0.202618	0	0
38998	2.299341	-1.377696	9.546435	0.029589	0.051218	-0.026171	0.227925	0.660477	-0.753613	-0.969890	0.024585	0.133416	-0.202258	0	0
38999	2.351917	-1.455010	9.566723	0.041207	0.038958	-0.027925	0.229125	0.658401	-0.754174	-0.970002	0.024208	0.133045	-0.202012	0	0
39000	2.410923	-1.310883	9.656795	0.085980	0.033707	-0.039063	0.229272	0.655640	-0.753942	-0.970162	0.023383	0.132620	-0.201619	0	0
39001	2.406701	-1.220022	9.470415	0.125338	0.040733	-0.029034	0.230463	0.654391	-0.753060	-0.970297	0.022199	0.132061	-0.201474	0	0
39002	2.516021	-1.124982	9.367221	0.130666	0.017086	-0.023805	0.230477	0.652045	-0.753083	-0.970411	0.020926	0.131703	-0.201293	0	0
39003	2.649717	-0.996591	9.220940	0.168230	0.002202	-0.020071	0.231551	0.649142	-0.753911	-0.970481	0.019262	0.131430	-0.201299	0	0
39004	2.732234	-0.939436	9.244918	0.220194	0.009218	-0.033779	0.229720	0.645011	-0.751576	-0.970616	0.017091	0.130970	-0.201146	0	0
39005	2.781091	-0.860473	9.235791	0.243406	-0.001310	-0.024835	0.229086	0.640322	-0.751091	-0.970695	0.014681	0.130584	-0.201203	0	0
39006	2.952607	-0.849884	9.203190	0.177212	0.012625	-0.023553	0.230953	0.635205	-0.748691	-0.970796	0.012945	0.130175	-0.201101	0	0
39007	2.994106	-0.787635	9.215564	0.125305	0.013463	-0.020404	0.230162	0.634381	-0.747252	-0.970863	0.011713	0.129888	-0.201042	0	0
39008	2.875651	-0.805965	9.211569	0.154840	-0.003102	-0.027266	0.230181	0.630516	-0.746507	-0.970941	0.010157	0.129677	-0.200882	0	0
39009	2.766719	-0.839198	9.077539	0.186211	0.009229	-0.032251	0.230203	0.627343	-0.747583	-0.971027	0.008308	0.129313	-0.200787	0	0
39010	2.539757	-0.837276	9.127586	0.164695	-0.000358	-0.027088	0.231541	0.624300	-0.747894	-0.971103	0.006662	0.129055	-0.200646	0	0
39011	2.487575	-0.706864	9.167989	0.103866	0.009256	-0.027455	0.230491	0.621406	-0.744776	-0.971168	0.005621	0.128857	-0.200490	0	0
39012	2.471163	-0.639285	9.202555	0.039414	0.003974	-0.022639	0.229974	0.619891	-0.745305	-0.971230	0.005205	0.128808	-0.200235	0	0
39013	2.498266	-0.564830	9.236823	-0.037594	-0.011833	-0.014439	0.231290	0.620022	-0.744541	-0.971233	0.005512	0.129098	-0.200025	0	0
39014	2.431968	-0.383673	9.318789	-0.105599	-0.013601	-0.014886	0.231026	0.620161	-0.744796	-0.971248	0.006479	0.129509	-0.199655	0	0
39015	2.538216	-0.380053	9.200150	-0.170042	-0.006648	-0.004785	0.229423	0.623067	-0.743699	-0.971228	0.008089	0.130015	-0.199366	0	0
39016	2.571138	-0.175024	9.476204	-0.184458	-0.012007	0.009215	0.229944	0.624859	-0.744733	-0.971187	0.009857	0.130565	-0.199125	0	0
39017	2.640904	-0.220418	9.753868	-0.087906	-0.015579	0.017800	0.229796	0.627343	-0.744054	-0.971114	0.010667	0.130994	-0.199160	0	0
39018	2.742530	-0.187899	9.635601	0.065971	-0.015560	0.025068	0.228883	0.625692	-0.744317	-0.971061	0.010017	0.131078	-0.199396	0	0
39019	3.037605	-0.118336	9.540125	0.205510	-0.040099	0.029449	0.226789	0.622668	-0.744055	-0.970959	0.007927	0.131163	-0.199928	0	0
39020	2.951096	-0.059888	9.555963	0.259145	-0.012109	0.048483	0.226018	0.618255	-0.742521	-0.970873	0.005438	0.130826	-0.200649	0	0
39021	2.880406	-0.150883	9.507460	0.233199	-0.029572	0.043829	0.226708	0.612732	-0.742325	-0.970747	0.003102	0.130756	-0.201352	0	0
39022	2.790738	-0.198081	9.574985	0.212498	-0.012135	0.073717	0.225677	0.607907	-0.741053	-0.970596	0.001098	0.130511	-0.202262	0	0
39023	2.543603	-0.316206	9.643052	0.210685	0.008903	0.082640	0.225957	0.604732	-0.740567	-0.970431	-0.000898	0.130113	-0.203308	0	0
39024	2.468716	-0.320431	9.643650	0.273274	0.014166	0.093711	0.224922	0.599630	-0.737992	-0.970261	-0.003412	0.129488	-0.204486	0	0
39025	2.454345	-0.305725	9.696816	0.310793	0.059609	0.118828	0.222576	0.593846	-0.736448	-0.970070	-0.006231	0.128393	-0.206012	0	0
39026	2.432988	-0.257077	9.820130	0.341201	0.079708	0.124423	0.224320	0.587902	-0.735229	-0.969897	-0.009230	0.126992	-0.207575	0	0
39027	2.391951	-0.252232	9.726810	0.362758	0.152355	0.130145	0.226195	0.582096	-0.733749	-0.969770	-0.012346	0.124886	-0.209280	0	0
39028	2.273823	-0.222665	9.656069	0.377072	0.168141	0.137399	0.227811	0.575186	-0.732276	-0.969647	-0.015492	0.122550	-0.211013	0	0
39029	2.356136	-0.185544	9.420258	0.396776	0.178659	0.142856	0.231136	0.568267	-0.729003	-0.969484	-0.018864	0.120114	-0.212880	0	0
39030	2.491822	-0.119442	9.359763	0.377088	0.150639	0.137298	0.232362	0.559979	-0.726494	-0.969303	-0.022048	0.117944	-0.214602	0	0
39031	2.512200	-0.302954	9.177227	0.343050	0.143642	0.147559	0.233042	0.554592	-0.723557	-0.969064	-0.024965	0.115962	-0.216437	0	0
39032	2.523763	-0.375115	9.205138	0.276716	0.103333	0.161891	0.233074	0.547967	-0.721796	-0.968769	-0.027250	0.114470	-0.218267	0	0
39033	2.445851	-0.470188	9.377758	0.208508	0.080474	0.195677	0.234404	0.544923	-0.720020	-0.968364	-0.028934	0.113405	-0.220393	0	0
39034	2.279288	-0.468333	9.559466	0.111657	0.089099	0.241750	0.233901	0.541063	-0.720834	-0.967907	-0.029559	0.112434	-0.222802	0	0
39035	2.094370	-0.331661	9.735674	0.023768	0.081999	0.280816	0.234704	0.538298	-0.719568	-0.967354	-0.029340	0.111785	-0.225543	0	0
39036	2.023702	-0.094369	10.073076	-0.050652	0.079238	0.306761	0.234308	0.538576	-0.719821	-0.966772	-0.028344	0.111290	-0.228392	0	0
39037	1.982018	0.149376	10.234859	-0.103512	0.071298	0.316980	0.232846	0.540240	-0.719260	-0.966144	-0.026871	0.111037	-0.231334	0	0
39038	1.974262	0.420720	10.069812	-0.167887	0.071323	0.313048	0.232976	0.540653	-0.719519	-0.965551	-0.024751	0.110887	-0.234100	0	0
39039	2.072047	0.592650	9.912324	-0.207133	0.036390	0.280923	0.232046	0.541348	-0.718585	-0.964972	-0.022407	0.111197	-0.236563	0	0
39040	2.179271	0.731105	9.843294	-0.246391	0.018923	0.254136	0.229921	0.543567	-0.717878	-0.964456	-0.019717	0.111721	-0.238652	0	0
39041	2.241495	0.657982	9.685699	-0.237254	-0.014196	0.206469	0.228849	0.548128	-0.720556	-0.963983	-0.017305	0.112572	-0.240345	0	0
39042	2.394888	0.502351	9.521563	-0.161959	-0.042100	0.171596	0.227915	0.549512	-0.719615	-0.963565	-0.015666	0.113464	-0.241708	0	0
39043	2.408142	0.337916	9.267206	-0.109985	-0.059494	0.155137	0.225005	0.552427	-0.721891	-0.963131	-0.014663	0.114437	-0.243037	0	0
39044	2.409780	0.236234	9.054529	-0.088500	-0.071690	0.154352	0.223950	0.553538	-0.723691	-0.962702	-0.013823	0.115433	-0.244313	0	0
39045	2.416887	0.219143	8.989382	-0.117081	-0.069915	0.145334	0.220511	0.555212	-0.723622	-0.962274	-0.012801	0.116526	-0.245534	0	0
39046	2.387830	0.209595	8.939052	-0.170762	-0.061167	0.148507	0.218393	0.556604	-0.723706	-0.961872	-0.011150	0.117620	-0.246664	0	0
39047	2.315340	0.198548	9.074138	-0.203091	-0.078724	0.165848	0.216258	0.561307	-0.724149	-0.961383	-0.009311	0.119013	-0.247977	0	0
39048	2.368228	0.160164	9.241474	-0.179792	-0.082235	0.151879	0.214147	0.562424	-0.725672	-0.960937	-0.007621	0.120330	-0.249124	0	0
39049	2.411637	0.152579	9.231399	-0.149331	-0.052488	0.152194	0.211480	0.566991	-0.724673	-0.960497	-0.006262	0.121336	-0.250367	0	0
39050	2.457622	0.162310	9.384928	-0.081313	-0.052497	0.143863	0.209105	0.567004	-0.724245	-0.960090	-0.005454	0.122119	-0.251562	0	0
39051	2.469868	0.179691	9.594112	-0.029327	-0.047224	0.119584	0.209102	0.568109	-0.725148	-0.959726	-0.005288	0.122773	-0.252634	0	0
39052	2.494336	0.220749	9.712137	0.019047	-0.040212	0.105861	0.207638	0.569495	-0.723546	-0.959421	-0.005459	0.123183	-0.253590	0	0
39053	2.517957	0.146104	9.744722	0.033411	-0.047188	0.091819	0.204342	0.569237	-0.723368	-0.959121	-0.005943	0.123677	-0.254470	0	0
39054	2.487620	-0.041506	9.665920	0.040579	-0.061144	0.086506	0.203030	0.568555	-0.724268	-0.958833	-0.006399	0.124232	-0.255274	0	0
39055	2.403887	-0.267169	9.591948	-0.021996	-0.053220	0.077248	0.200918	0.568428	-0.723324	-0.958565	-0.006391	0.124924	-0.255944	0	0
39056	2.330375	-0.415795	9.566840	-0.086265	-0.024275	0.052204	0.200235	0.571605	-0.721978	-0.958416	-0.005579	0.125448	-0.256262	0	0
39057	2.325716	-0.396119	9.696887	-0.104180	-0.036550	0.049388	0.198782	0.572441	-0.722469	-0.958243	-0.004772	0.126186	-0.256563	0	0
39058	2.258673	-0.314050	9.621502	-0.066402	0.000315	0.018994	0.199029	0.574370	-0.720888	-0.958208	-0.004129	0.126421	-0.256588	0	0
39059	2.326689	-0.259128	9.664806	-0.020713	-0.018907	-0.000138	0.197971	0.574928	-0.720867	-0.958180	-0.004140	0.126770	-0.256520	0	0
39060	2.461810	-0.272344	9.620229	0.044723	0.003874	-0.019007	0.198499	0.574649	-0.720616	-0.958243	-0.004601	0.126684	-0.256322	0	0
39061	2.596345	-0.369550	9.637177	0.068078	-0.001357	-0.041827	0.198357	0.575753	-0.719429	-0.958339	-0.005473	0.126636	-0.255967	0	0
39062	2.610256	-0.455720	9.809107	0.055544	0.034458	-0.034765	0.198617	0.575475	-0.717870	-0.958479	-0.005979	0.126228	-0.255634	0	0
39063	2.653123	-0.540166	9.831800	0.075342	0.052871	-0.055732	0.199018	0.574369	-0.717626	-0.958677	-0.006798	0.125641	-0.255158	0	0
39064	2.710759	-0.577388	9.604960	0.096781	0.054626	-0.041491	0.199676	0.573812	-0.716467	-0.958854	-0.007657	0.124934	-0.254817	0	0
39065	2.713305	-0.553854	9.441782	0.127370	0.051245	-0.074757	0.201005	0.571597	-0.715857	-0.959091	-0.008999	0.124231	-0.254223	0	0
39066	2.643306	-0.548614	9.403993	0.123822	0.053035	-0.080041	0.201266	0.570904	-0.713911	-0.959358	-0.010170	0.123467	-0.253546	0	0
39067	2.574806	-0.668702	9.285439	0.098740	0.048683	-0.072310	0.202711	0.571172	-0.712495	-0.959583	-0.011235	0.122863	-0.252940	0	0
39068	2.419684	-0.749290	9.278641	0.093310	0.005854	-0.071593	0.203373	0.570064	-0.711472	-0.959770	-0.012222	0.122630	-0.252298	0	0
39069	2.315551	-0.796096	9.437622	0.084321	-0.022142	-0.075266	0.203506	0.569372	-0.710698	-0.959914	-0.013317	0.122740	-0.251639	0	0
39070	2.226320	-0.785277	9.601943	0.050190	-0.046700	-0.057955	0.201931	0.568692	-0.711855	-0.960006	-0.014006	0.123121	-0.251066	0	0
39071	2.038388	-0.734922	9.858898	0.008844	-0.039798	-0.021161	0.201271	0.567866	-0.710157	-0.960001	-0.014337	0.123593	-0.250832	0	0
39072	1.826560	-0.648403	10.082828	-0.049305	-0.015301	-0.021420	0.202059	0.568828	-0.710812	-0.960055	-0.013946	0.123927	-0.250484	0	0
39073	1.699663	-0.500365	10.191372	-0.086138	0.009112	0.016356	0.201514	0.571729	-0.710644	-0.960031	-0.013179	0.124160	-0.250502	0	0
39074	1.678700	-0.394229	10.238436	-0.127233	0.012627	0.002879	0.199679	0.570498	-0.711934	-0.960069	-0.011939	0.124424	-0.250285	0	0
39075	1.816256	-0.398438	9.999270	-0.098564	0.012649	0.001288	0.201255	0.572007	-0.712334	-0.960089	-0.011052	0.124639	-0.250145	0	0
39076	2.059972	-0.413268	9.703789	-0.051963	-0.011810	-0.014391	0.203069	0.577103	-0.711659	-0.960135	-0.010614	0.124948	-0.249833	0	0
39077	2.227870	-0.568806	9.606822	-0.001842	-0.046793	-0.026569	0.201884	0.576833	-0.711513	-0.960139	-0.010832	0.125483	-0.249540	0	0
39078	2.322787	-0.798440	9.475986	0.024994	-0.046790	-0.022921	0.199502	0.577950	-0.711074	-0.960153	-0.011231	0.125935	-0.249241	0	0
39079	2.321963	-0.909474	9.344936	0.012461	-0.050272	-0.019520	0.200022	0.579327	-0.711068	-0.960132	-0.011572	0.126467	-0.249035	0	0
39080	2.211137	-0.872675	9.298248	-0.014520	-0.064303	0.008472	0.199228	0.579193	-0.710275	-0.960053	-0.011593	0.127189	-0.248970	0	0
39081	2.162988	-0.852982	9.322924	-0.017226	-0.094034	0.003956	0.196862	0.578378	-0.710899	-0.959921	-0.011713	0.128214	-0.248948	0	0
39082	2.078915	-0.794289	9.425264	-0.019167	-0.094104	0.034818	0.195661	0.580316	-0.710079	-0.959741	-0.011728	0.129237	-0.249113	0	0
39083	2.153473	-0.837991	9.481798	-0.048754	-0.074062	0.052266	0.193683	0.581708	-0.712384	-0.959516	-0.011417	0.130149	-0.249518	0	0
39084	2.115602	-0.731788	9.507380	-0.059491	-0.050453	0.059355	0.191562	0.582270	-0.710128	-0.959339	-0.010902	0.130856	-0.249854	0	0
39085	2.062498	-0.728968	9.507871	-0.102398	-0.032941	0.055597	0.190505	0.583104	-0.710887	-0.959164	-0.009957	0.131501	-0.250226	0	0
39086	2.226792	-0.713659	9.427319	-0.145241	-0.004955	0.043005	0.191017	0.586552	-0.712295	-0.959099	-0.008524	0.131984	-0.250274	0	0
39087	2.448908	-0.715742	9.312421	-0.149664	0.003766	0.037653	0.189946	0.588351	-0.710696	-0.959018	-0.007050	0.132390	-0.250415	0	0
39088	2.651098	-0.804135	9.237560	-0.120074	0.017752	0.029031	0.188884	0.590565	-0.712093	-0.959014	-0.005818	0.132590	-0.250358	0	0
39089	2.853040	-0.921889	8.998937	-0.042998	0.017819	0.006603	0.188875	0.592774	-0.713245	-0.959019	-0.005367	0.132597	-0.250344	0	0
39090	3.065021	-0.995574	9.039520	0.041160	0.010808	-0.008750	0.190179	0.594698	-0.712202	-0.959092	-0.005748	0.132457	-0.250128	0	0
39091	3.248263	-1.033204	8.999054	0.096663	-0.004947	-0.019039	0.190188	0.591799	-0.710013	-0.959121	-0.006722	0.132343	-0.250053	0	0
39092	3.463416	-0.998882	8.973558	0.119924	-0.014620	-0.020724	0.188092	0.589327	-0.710006	-0.959172	-0.007945	0.132250	-0.249872	0	0
39093	3.553257	-0.932016	9.045652	0.122650	-0.013762	-0.031289	0.190202	0.589177	-0.709778	-0.959213	-0.009206	0.132171	-0.249712	0	0
39094	3.538899	-0.917149	9.151694	0.089567	-0.024264	-0.042138	0.188374	0.585322	-0.708484	-0.959297	-0.010194	0.132244	-0.249312	0	0
39095	3.433071	-0.858579	9.158088	0.044746	-0.017297	-0.021247	0.188639	0.585321	-0.709010	-0.959312	-0.010703	0.132410	-0.249144	0	0
39096	3.213823	-0.789516	9.160773	0.010799	-0.003227	-0.028413	0.188241	0.584771	-0.707443	-0.959392	-0.010867	0.132478	-0.248794	0	0
39097	2.975341	-0.706120	9.082076	-0.007076	-0.010138	-0.032003	0.186396	0.585195	-0.708455	-0.959447	-0.010873	0.132713	-0.248455	0	0
39098	2.749414	-0.555474	9.004044	0.012640	-0.008295	-0.035277	0.187178	0.585742	-0.706635	-0.959535	-0.011078	0.132824	-0.248049	0	0
39099	2.571190	-0.491425	9.044771	0.079804	-0.025689	-0.054170	0.186924	0.585054	-0.708204	-0.959614	-0.011986	0.132993	-0.247610	0	0
39100	2.455965	-0.398843	9.138156	0.155802	-0.039670	-0.048328	0.186133	0.584092	-0.706635	-0.959673	-0.013659	0.133049	-0.247265	0	0
39101	2.364842	-0.311393	9.188015	0.200556	-0.046627	-0.055033	0.184814	0.580922	-0.701297	-0.959705	-0.015780	0.133116	-0.246975	0	0
39102	2.300952	-0.128135	9.176253	0.198637	-0.058921	-0.028599	0.183778	0.577063	-0.700407	-0.959676	-0.017886	0.133254	-0.246873	0	0
39103	2.361825	-0.058756	9.210173	0.184227	-0.079984	-0.014687	0.182735	0.574309	-0.699505	-0.959559	-0.019882	0.133683	-0.246941	0	0
39104	2.455904	-0.078161	9.396598	0.148287	-0.098488	0.007859	0.181176	0.571006	-0.700819	-0.959390	-0.021553	0.134331	-0.247107	0	0
39105	2.390483	-0.113346	9.521731	0.111433	-0.088091	0.044646	0.179862	0.569909	-0.700288	-0.959125	-0.022794	0.135025	-0.247643	0	0
39106	2.288863	-0.145799	9.661630	0.065742	-0.102989	0.049567	0.177879	0.569366	-0.697914	-0.958863	-0.023626	0.135929	-0.248087	0	0
39107	2.201944	-0.145030	9.691228	0.038842	-0.083768	0.067090	0.175118	0.567863	-0.697757	-0.958563	-0.024127	0.136759	-0.248741	0	0
39108	2.148953	-0.125462	9.663071	0.027975	-0.085568	0.096103	0.175234	0.570070	-0.696954	-0.958218	-0.024488	0.137601	-0.249568	0	0
39109	2.120172	-0.100919	9.750121	0.040426	-0.071619	0.114761	0.172077	0.568569	-0.696660	-0.957814	-0.024905	0.138310	-0.250684	0	0
39110	2.153936	-0.110452	9.865081	0.060062	-0.054178	0.127289	0.169450	0.566928	-0.697159	-0.957426	-0.025450	0.138778	-0.251850	0	0
39111	2.192654	-0.094359	9.720731	0.058220	-0.055944	0.142244	0.168919	0.566378	-0.695068	-0.956967	-0.025957	0.139288	-0.253257	0	0
39112	2.274317	-0.152989	9.632832	0.059921	-0.054250	0.164257	0.167334	0.565833	-0.693484	-0.956488	-0.026445	0.139767	-0.254747	0	0
39113	2.384769	-0.242643	9.698142	0.084986	-0.066517	0.155531	0.165370	0.563498	-0.693738	-0.955969	-0.027212	0.140304	-0.256315	0	0
39114	2.345710	-0.304595	9.789094	0.097423	-0.057816	0.175035	0.163535	0.561991	-0.694378	-0.955445	-0.028050	0.140725	-0.257944	0	0
39115	2.253976	-0.299229	9.737073	0.081320	-0.064780	0.174042	0.162088	0.560756	-0.693455	-0.954875	-0.028743	0.141250	-0.259683	0	0
39116	2.230455	-0.207997	9.622965	0.070571	-0.071764	0.178372	0.160106	0.562148	-0.694585	-0.954332	-0.029351	0.141873	-0.261268	0	0
39117	2.308060	-0.160586	9.594000	0.029351	-0.080570	0.190363	0.158000	0.561607	-0.694950	-0.953707	-0.029561	0.142679	-0.263083	0	0
39118	2.399829	-0.154544	9.444270	0.004321	-0.103305	0.183026	0.155618	0.562447	-0.693731	-0.953123	-0.029610	0.143778	-0.264591	0	0
39119	2.419221	-0.142802	9.400978	-0.027891	-0.127796	0.177413	0.151406	0.560262	-0.692384	-0.952473	-0.029415	0.145173	-0.266185	0	0
39120	2.399050	-0.262835	9.423805	-0.056561	-0.122571	0.186016	0.150734	0.562750	-0.692872	-0.951866	-0.028927	0.146617	-0.267615	0	0
39121	2.567595	-0.333642	9.508058	-0.060236	-0.134923	0.200857	0.147176	0.561526	-0.691525	-0.951143	-0.028404	0.148164	-0.269382	0	0
39122	2.750688	-0.399444	9.693182	-0.093460	-0.112338	0.227940	0.144533	0.562921	-0.692254	-0.950437	-0.027475	0.149620	-0.271161	0	0
39123	2.842880	-0.342159	9.784372	-0.125626	-0.084386	0.224265	0.142674	0.564034	-0.690388	-0.949732	-0.026154	0.150865	-0.273064	0	0
39124	2.970265	-0.090381	9.858268	-0.153305	-0.026710	0.227808	0.139636	0.566950	-0.693836	-0.949160	-0.024422	0.151666	-0.274767	0	0
39125	3.034424	0.108153	9.662923	-0.146010	-0.005648	0.210339	0.137654	0.567651	-0.693799	-0.948604	-0.022724	0.152212	-0.276523	0	0
39126	3.068706	0.179559	9.504827	-0.118108	-0.002047	0.179723	0.138030	0.571099	-0.693901	-0.948186	-0.021328	0.152668	-0.277816	0	0
39127	3.051134	0.090304	9.374172	-0.054369	0.001605	0.137013	0.137231	0.571792	-0.692708	-0.947817	-0.020606	0.152874	-0.279013	0	0
39128	2.931550	-0.084486	9.327532	-0.000695	-0.029816	0.130242	0.136436	0.572625	-0.693209	-0.947466	-0.020476	0.153255	-0.280002	0	0
39129	2.795173	-0.242440	9.237968	0.026159	-0.014006	0.134031	0.135899	0.573593	-0.691887	-0.947063	-0.020571	0.153382	-0.281288	0	0
39130	2.707562	-0.333523	9.117510	0.010035	-0.026215	0.137404	0.135640	0.573733	-0.693447	-0.946696	-0.020520	0.153700	-0.282350	0	0
39131	2.620741	-0.318397	9.123240	-0.016942	-0.043756	0.161846	0.133261	0.573745	-0.692106	-0.946174	-0.020250	0.154232	-0.283826	0	0
39132	2.495559	-0.268900	9.259476	-0.047503	-0.054314	0.186302	0.132996	0.574990	-0.693656	-0.945633	-0.019657	0.154987	-0.285257	0	0
39133	2.428540	-0.193128	9.484436	-0.065474	-0.052625	0.197663	0.131143	0.575966	-0.693357	-0.944999	-0.018899	0.155739	-0.286993	0	0
39134	2.341704	-0.184755	9.641499	-0.056563	-0.026408	0.209303	0.127713	0.576122	-0.693173	-0.944421	-0.018110	0.156259	-0.288658	0	0
39135	2.173062	-0.130490	9.653191	-0.047633	-0.008881	0.218304	0.127708	0.577364	-0.693682	-0.943787	-0.017363	0.156535	-0.290624	0	0
39136	2.091469	-0.057855	9.601856	-0.078046	-0.028093	0.212767	0.126649	0.578336	-0.694179	-0.943183	-0.016375	0.157131	-0.292315	0	0
39137	2.193007	-0.039569	9.548317	-0.111040	-0.010579	0.194941	0.126116	0.578891	-0.693513	-0.942618	-0.015075	0.157588	-0.293957	0	0
39138	2.366327	-0.117666	9.620427	-0.104700	-0.019340	0.172856	0.125580	0.579997	-0.692841	-0.942127	-0.013880	0.158171	-0.295274	0	0
39139	2.636524	-0.160031	9.826700	-0.063537	-0.033425	0.161556	0.123462	0.582770	-0.695130	-0.941611	-0.013154	0.158687	-0.296670	0	0
39140	2.920348	-0.322752	10.036278	0.026059	-0.033446	0.127720	0.122404	0.583328	-0.695239	-0.941203	-0.013307	0.159008	-0.297784	0	0
39141	3.242753	-0.490827	10.166151	0.097662	-0.058005	0.110395	0.122150	0.583054	-0.697586	-0.940776	-0.014259	0.159268	-0.298950	0	0
39142	3.416228	-0.538495	9.964629	0.137201	-0.057925	0.078023	0.120054	0.580582	-0.697579	-0.940454	-0.015612	0.159480	-0.299781	0	0
39143	3.450215	-0.505800	9.731587	0.128318	-0.068364	0.067348	0.118749	0.577553	-0.696546	-0.940129	-0.016960	0.159744	-0.300586	0	0
39144	3.399266	-0.530299	9.455361	0.069391	-0.061263	0.049337	0.118483	0.575620	-0.692647	-0.939893	-0.017732	0.160186	-0.301044	0	0
39145	3.299510	-0.630960	9.318074	-0.003881	-0.091784	0.022270	0.116895	0.576595	-0.692613	-0.939685	-0.017983	0.161066	-0.301207	0	0
39146	3.219096	-0.727064	9.147025	-0.043150	-0.071581	0.010610	0.113870	0.577579	-0.696732	-0.939571	-0.017789	0.161936	-0.301109	0	0
39147	3.134073	-0.796299	9.098896	-0.068167	-0.082028	0.000710	0.114130	0.577854	-0.696081	-0.939453	-0.017439	0.162918	-0.300967	0	0
39148	3.085826	-0.788779	9.075365	-0.088660	-0.067982	-0.013471	0.113065	0.579239	-0.695269	-0.939426	-0.016844	0.163888	-0.300560	0	0
39149	3.138668	-0.827728	9.057638	-0.077019	-0.067986	-0.015172	0.111727	0.582282	-0.694957	-0.939377	-0.016391	0.164764	-0.300257	0	0
39150	3.184767	-0.796850	9.047982	-0.069800	-0.067965	-0.028344	0.111186	0.583802	-0.693368	-0.939394	-0.015994	0.165674	-0.299727	0	0
39151	3.223837	-0.736957	9.069963	-0.066183	-0.046976	-0.030885	0.109733	0.586019	-0.696456	-0.939423	-0.015604	0.166321	-0.299297	0	0
39152	3.250435	-0.732325	9.079401	-0.048278	-0.025990	-0.027161	0.109862	0.586294	-0.695933	-0.939503	-0.015280	0.166772	-0.298812	0	0
39153	3.289235	-0.708642	9.057709	-0.044580	-0.029434	-0.053588	0.109720	0.587536	-0.695136	-0.939624	-0.015078	0.167190	-0.298207	0	0
39154	3.204610	-0.720337	8.950153	-0.030319	-0.038161	-0.041154	0.108950	0.584229	-0.695940	-0.939722	-0.014982	0.167699	-0.297617	0	0
39155	3.182658	-0.747006	8.825063	-0.007105	-0.067883	-0.035802	0.108681	0.585197	-0.695926	-0.939718	-0.015218	0.168373	-0.297235	0	0
39156	3.259238	-0.843809	8.825692	-0.015998	-0.073123	-0.050027	0.107886	0.586029	-0.696167	-0.939788	-0.015370	0.169167	-0.296555	0	0
39157	3.321381	-0.939882	9.028336	-0.030424	-0.084596	-0.035237	0.105775	0.586317	-0.696393	-0.939755	-0.015432	0.170072	-0.296137	0	0
39158	3.291436	-1.087577	9.418641	-0.055541	-0.061072	-0.025671	0.104717	0.586874	-0.696371	-0.939780	-0.015134	0.170873	-0.295611	0	0
39159	3.247586	-1.153429	9.795587	-0.046715	-0.012208	0.004521	0.104449	0.588394	-0.697657	-0.939755	-0.014749	0.171152	-0.295552	0	0
39160	3.176353	-0.988886	9.937487	-0.046687	0.036766	0.010037	0.104180	0.589224	-0.697644	-0.939838	-0.014185	0.171013	-0.295393	0	0
39161	3.154241	-0.698276	9.743945	-0.052012	0.057798	0.013670	0.106545	0.591005	-0.698054	-0.939906	-0.013523	0.170647	-0.295421	0	0
39162	3.201472	-0.499918	9.447803	-0.063532	0.064872	0.000427	0.105883	0.591975	-0.698687	-0.940062	-0.012736	0.170291	-0.295163	0	0
39163	3.227938	-0.505670	9.207174	-0.051818	0.035217	-0.019866	0.106409	0.592939	-0.700120	-0.940189	-0.012206	0.170133	-0.294872	0	0
39164	3.264723	-0.761212	9.107786	-0.046440	0.010752	-0.027907	0.108125	0.591272	-0.697684	-0.940332	-0.011789	0.170232	-0.294375	0	0
39165	3.229656	-0.934398	9.014771	-0.015992	-0.009307	-0.038354	0.107330	0.592105	-0.698055	-0.940433	-0.011757	0.170387	-0.293966	0	0
39166	3.214904	-0.968236	8.923182	-0.014304	-0.031200	-0.019917	0.108249	0.593756	-0.699488	-0.940483	-0.011748	0.170787	-0.293573	0	0
39167	3.176757	-0.900538	8.941113	-0.031269	-0.046919	-0.032409	0.106662	0.593903	-0.698549	-0.940503	-0.011669	0.171344	-0.293189	0	0
39168	3.066186	-0.832082	9.022163	-0.057256	-0.034686	-0.021935	0.105076	0.595016	-0.699427	-0.940558	-0.011269	0.171902	-0.292699	0	0
39169	2.905093	-0.739039	9.149597	-0.094841	-0.011940	-0.016775	0.106111	0.598874	-0.699927	-0.940598	-0.010460	0.172316	-0.292358	0	0
39170	2.818026	-0.764228	9.342326	-0.120843	-0.004983	-0.008111	0.106366	0.601081	-0.700952	-0.940672	-0.009349	0.172782	-0.291882	0	0
39171	2.805903	-0.775718	9.486499	-0.111026	0.026467	0.002647	0.106355	0.601079	-0.697821	-0.940722	-0.008239	0.172877	-0.291699	0	0
39172	2.915135	-0.694918	9.445628	-0.089506	0.044831	-0.000670	0.106601	0.604390	-0.698053	-0.940846	-0.007270	0.172782	-0.291381	0	0
39173	3.067594	-0.648086	9.418415	-0.051835	0.029982	-0.024276	0.108188	0.604106	-0.699123	-0.940974	-0.006753	0.172666	-0.291047	0	0
39174	3.245990	-0.688084	9.377962	0.004539	0.042196	-0.021239	0.108444	0.606313	-0.700410	-0.941145	-0.006714	0.172320	-0.290702	0	0
39175	3.355848	-0.855232	9.269346	0.041273	0.036975	-0.031629	0.108447	0.605623	-0.700156	-0.941299	-0.007069	0.171868	-0.290460	0	0
39176	3.461197	-0.978917	9.204528	0.077071	0.010740	-0.040330	0.110572	0.603266	-0.700733	-0.941464	-0.007837	0.171606	-0.290060	0	0
39177	3.451009	-1.051157	9.150911	0.068083	0.006358	-0.031610	0.109523	0.602029	-0.700208	-0.941563	-0.008532	0.171370	-0.289861	0	0
39178	3.383129	-1.086860	9.100616	0.014333	-0.000657	-0.017914	0.108997	0.601756	-0.700203	-0.941651	-0.008702	0.171399	-0.289552	0	0
39179	3.272190	-1.069000	9.152249	-0.032152	0.015989	-0.023444	0.109537	0.599960	-0.700881	-0.941749	-0.008408	0.171367	-0.289260	0	0
39180	3.122896	-1.014504	9.288752	-0.059098	0.008955	-0.005990	0.109396	0.601617	-0.700993	-0.941827	-0.007836	0.171519	-0.288930	0	0
39181	3.026579	-0.979761	9.393326	-0.059059	0.022976	-0.012954	0.110437	0.603819	-0.700595	-0.941909	-0.007244	0.171499	-0.288692	0	0
39182	2.963833	-0.974467	9.391524	-0.059058	0.029991	-0.011146	0.110829	0.603816	-0.699558	-0.942037	-0.006621	0.171452	-0.288317	0	0
39183	2.958978	-0.976937	9.357891	-0.059107	0.031720	0.001198	0.110034	0.604510	-0.699669	-0.942092	-0.005974	0.171346	-0.288213	0	0
39184	3.011898	-1.003956	9.309057	-0.034073	0.022966	0.003971	0.111354	0.605332	-0.701377	-0.942160	-0.005583	0.171294	-0.288032	0	0
39185	3.132276	-1.053106	9.273807	-0.006361	0.017686	0.008515	0.110685	0.607268	-0.701870	-0.942166	-0.005455	0.171169	-0.288088	0	0
39186	3.175352	-1.106463	9.239175	0.008825	0.015923	0.013883	0.112134	0.606431	-0.700073	-0.942190	-0.005471	0.171060	-0.288073	0	0
39187	3.150898	-1.149537	9.248504	0.005207	0.012412	0.020892	0.112409	0.605326	-0.701524	-0.942151	-0.005441	0.170952	-0.288266	0	0
39188	3.124433	-1.134994	9.217656	-0.005575	-0.001593	0.027823	0.110562	0.605889	-0.702012	-0.942104	-0.005350	0.171051	-0.288363	0	0
39189	3.095751	-1.091673	9.153511	-0.037727	-0.001555	0.017034	0.112134	0.607260	-0.701370	-0.942054	-0.004957	0.171199	-0.288446	0	0
39190	3.069332	-1.072180	9.168384	-0.075421	-0.015610	0.037868	0.110017	0.608651	-0.701715	-0.941958	-0.004229	0.171631	-0.288513	0	0
39191	3.049850	-1.095984	9.199521	-0.114816	-0.015633	0.042868	0.110550	0.608511	-0.702899	-0.941811	-0.003101	0.172134	-0.288706	0	0
39192	3.011171	-1.105016	9.293481	-0.102298	-0.036621	0.035842	0.109608	0.611690	-0.702853	-0.941683	-0.002185	0.172841	-0.288712	0	0
39193	3.073740	-1.134421	9.275780	-0.109495	-0.019170	0.049927	0.108280	0.613353	-0.702947	-0.941507	-0.001100	0.173360	-0.288981	0	0
39194	3.190038	-1.077810	9.208134	-0.100557	-0.024445	0.052594	0.106967	0.613085	-0.703974	-0.941345	-0.000138	0.173947	-0.289158	0	0
39195	3.310762	-1.078835	9.180644	-0.102341	-0.022725	0.052552	0.108408	0.615423	-0.705016	-0.941152	0.000874	0.174480	-0.289464	0	0
39196	3.363749	-1.098463	9.189574	-0.088011	-0.019232	0.050005	0.106686	0.616813	-0.705107	-0.941008	0.001730	0.174980	-0.289626	0	0
39197	3.433120	-1.190384	9.195129	-0.081733	-0.017492	0.046493	0.105751	0.618473	-0.704554	-0.940839	0.002552	0.175409	-0.289910	0	0
39198	3.445289	-1.176136	9.166348	-0.064736	0.001748	0.053735	0.105604	0.621234	-0.704786	-0.940722	0.003259	0.175643	-0.290139	0	0
39199	3.414307	-1.118233	9.145651	-0.075422	-0.005214	0.041318	0.104555	0.620688	-0.705428	-0.940588	0.004046	0.175942	-0.290384	0	0
39200	3.334817	-1.088916	9.091396	-0.077164	0.000087	0.034306	0.103756	0.622763	-0.706830	-0.940523	0.004831	0.176228	-0.290408	0	0
39201	3.279372	-1.074205	9.041574	-0.070042	-0.001656	0.043184	0.104805	0.623447	-0.706056	-0.940388	0.005579	0.176480	-0.290679	0	0
39202	3.296419	-1.055008	9.070488	-0.066350	0.014133	0.022118	0.104937	0.624137	-0.707226	-0.940387	0.006284	0.176603	-0.290594	0	0
39203	3.301234	-1.059606	9.152107	-0.039506	0.008882	0.017885	0.105059	0.625102	-0.706044	-0.940344	0.006726	0.176671	-0.290680	0	0
39204	3.286544	-1.088311	9.166324	-0.018009	0.020270	0.015437	0.104269	0.625244	-0.706683	-0.940378	0.006983	0.176596	-0.290611	0	0
39205	3.262399	-1.088107	9.171341	-0.005417	0.015941	-0.000340	0.105727	0.624685	-0.707754	-0.940403	0.007090	0.176501	-0.290585	0	0
39206	3.271921	-1.107402	9.178247	0.008859	0.017670	0.008575	0.106246	0.626200	-0.707747	-0.940457	0.007078	0.176372	-0.290487	0	0
39207	3.221130	-1.116809	9.118493	0.008873	0.019450	0.007715	0.104795	0.625932	-0.707206	-0.940466	0.007072	0.176204	-0.290560	0	0
39208	3.175214	-1.121320	9.099611	0.005344	0.028235	-0.000197	0.105458	0.624824	-0.706444	-0.940562	0.007106	0.175987	-0.290381	0	0
39209	3.228345	-1.121618	9.137603	0.003548	0.008974	-0.005583	0.105181	0.627724	-0.707455	-0.940591	0.007096	0.175935	-0.290320	0	0
39210	3.252321	-1.148021	9.216403	0.012462	0.015936	0.001542	0.105715	0.627031	-0.708383	-0.940666	0.007033	0.175812	-0.290152	0	0
39211	3.232764	-1.183734	9.285858	0.000837	0.015933	-0.002070	0.105328	0.625101	-0.707614	-0.940696	0.007074	0.175703	-0.290119	0	0
39212	3.240101	-1.171677	9.314774	-0.019718	0.029923	-0.003932	0.105583	0.626203	-0.706954	-0.940805	0.007343	0.175543	-0.289855	0	0
39213	3.254928	-1.123746	9.295970	-0.030462	0.045652	0.003101	0.107951	0.626742	-0.706071	-0.940870	0.007772	0.175245	-0.289813	0	0
39214	3.291354	-1.092968	9.228716	-0.026865	0.043912	0.000475	0.108482	0.626049	-0.705825	-0.940992	0.008157	0.174974	-0.289571	0	0
39215	3.334627	-1.117580	9.155959	-0.005424	0.040403	0.008532	0.108746	0.626186	-0.706219	-0.941034	0.008341	0.174655	-0.289623	0	0
39216	3.329582	-1.144322	9.049948	-0.002709	0.029945	0.001463	0.109660	0.627975	-0.706737	-0.941135	0.008463	0.174444	-0.289418	0	0
39217	3.348859	-1.147157	8.958422	0.017867	0.031705	0.005140	0.109000	0.627149	-0.705039	-0.941172	0.008394	0.174144	-0.289480	0	0
39218	3.363270	-1.156979	8.929345	-0.003590	0.022965	-0.000341	0.109529	0.627147	-0.705569	-0.941268	0.008502	0.174002	-0.289251	0	0
39219	3.319905	-1.144467	8.977929	-0.016187	0.015935	0.011893	0.108482	0.626325	-0.706475	-0.941255	0.008716	0.173952	-0.289317	0	0
39220	3.266916	-1.131467	9.161190	-0.027821	0.015919	0.007417	0.110060	0.626040	-0.704675	-0.941317	0.009048	0.173945	-0.289108	0	0
