# Supplementary material for: Identification of Haptic Based Guiding Using Hard Reins
Source: PLoS One. 2015 Jul 22;10(7):e0132020. doi: 10.1371/journal.pone.0132020 (PMC4511788; doi:10.1371/journal.pone.0132020)
Supplement: S1 File — (ZIP) [file pone.0132020.s001.zip › MotionData1/Subject1/T17/sync17.txt]

// Start Time: 0
// Sample rate: 50.0Hz
// Scenario: 4.0
// Firmware Version: 2.6.1
Counter	Acc_X	Acc_Y	Acc_Z	Gyr_X	Gyr_Y	Gyr_Z	Mag_X	Mag_Y	Mag_Z	Quat_w	Quat_x	Quat_y	Quat_z	AnalogIn_1	AnalogIn_2
38029	1.314523	9.741676	0.060378	0.017977	-0.085188	-0.018069	-0.680312	-0.459167	-0.143575	-0.372715	-0.448523	-0.548500	-0.599214	0	0
38030	1.297696	9.731658	0.040679	0.016018	-0.079159	-0.010959	-0.680708	-0.461609	-0.141742	-0.373083	-0.448981	-0.548351	-0.598779	0	0
38031	1.282867	9.745955	0.040116	0.017818	-0.079145	-0.010951	-0.679498	-0.461596	-0.143527	-0.373481	-0.449493	-0.548149	-0.598331	0	0
38032	1.302608	9.726892	0.031237	0.037366	-0.072131	-0.000239	-0.680171	-0.461341	-0.141603	-0.373649	-0.450046	-0.548106	-0.597851	0	0
38033	1.307462	9.726979	0.033792	0.035900	-0.081571	-0.014451	-0.678424	-0.461104	-0.141344	-0.373999	-0.450620	-0.548018	-0.597279	0	0
38034	1.287912	9.731478	0.011493	0.035489	-0.068679	0.003317	-0.679770	-0.460815	-0.140229	-0.374135	-0.451164	-0.547960	-0.596837	0	0
38035	1.273069	9.745773	0.006115	0.035631	-0.068548	-0.001984	-0.677751	-0.461422	-0.140544	-0.374340	-0.451727	-0.547862	-0.596372	0	0
38036	1.254088	9.726008	0.010496	0.017461	-0.054696	0.006894	-0.679099	-0.460730	-0.138463	-0.374460	-0.452140	-0.547732	-0.596104	0	0
38037	1.264462	9.689781	-0.003356	0.024493	-0.060992	0.012180	-0.679101	-0.459723	-0.139111	-0.374589	-0.452694	-0.547532	-0.595786	0	0
38038	1.264546	9.682497	-0.022557	0.010519	-0.040357	-0.000109	-0.679368	-0.460579	-0.138591	-0.374702	-0.452956	-0.547445	-0.595595	0	0
38039	1.296723	9.649095	-0.021318	0.003392	-0.035037	-0.001871	-0.678425	-0.461507	-0.136180	-0.374869	-0.453198	-0.547281	-0.595457	0	0
38040	1.299422	9.634577	-0.025940	-0.001076	-0.038587	-0.003676	-0.677753	-0.461242	-0.136043	-0.375048	-0.453389	-0.547146	-0.595322	0	0
38041	1.284249	9.663431	-0.043474	-0.000264	-0.058139	-0.003796	-0.678294	-0.460609	-0.132202	-0.375369	-0.453745	-0.546881	-0.595092	0	0
38042	1.253951	9.726002	-0.032840	-0.011485	-0.067473	0.010259	-0.678031	-0.458780	-0.131873	-0.375670	-0.454143	-0.546514	-0.594936	0	0
38043	1.204665	9.768806	-0.020231	-0.001398	-0.061904	0.004146	-0.677484	-0.461771	-0.131840	-0.375969	-0.454560	-0.546193	-0.594723	0	0
38044	1.205789	9.705703	-0.063052	-0.000271	-0.059922	-0.003791	-0.677486	-0.460861	-0.134399	-0.376260	-0.454878	-0.545985	-0.594488	0	0
38045	1.206363	9.676581	-0.065222	-0.003718	-0.047418	-0.007257	-0.678024	-0.460839	-0.134801	-0.376559	-0.455136	-0.545757	-0.594309	0	0
38046	1.205559	9.720266	-0.043911	-0.007298	-0.052737	-0.009073	-0.675604	-0.460778	-0.133737	-0.376875	-0.455357	-0.545557	-0.594124	0	0
38047	1.185981	9.729622	-0.044582	0.012556	-0.045438	-0.009844	-0.676140	-0.461351	-0.132932	-0.377106	-0.455650	-0.545446	-0.593854	0	0
38048	1.207885	9.725164	-0.043876	0.008894	-0.022507	-0.003525	-0.676412	-0.460514	-0.132085	-0.377148	-0.455780	-0.545433	-0.593740	0	0
38049	1.205081	9.744534	-0.041701	-0.003513	-0.021547	-0.010630	-0.676138	-0.462207	-0.132688	-0.377327	-0.455865	-0.545321	-0.593663	0	0
38050	1.205671	9.715414	-0.039056	-0.011513	-0.031262	-0.016021	-0.675064	-0.461678	-0.132138	-0.377585	-0.455903	-0.545209	-0.593572	0	0
38051	1.211035	9.688807	-0.043505	-0.010548	-0.027654	-0.017763	-0.675063	-0.461826	-0.131870	-0.377873	-0.455959	-0.545067	-0.593478	0	0
38052	1.245096	9.687000	-0.013559	-0.021311	-0.029475	-0.019585	-0.675469	-0.460957	-0.132246	-0.378185	-0.455928	-0.544921	-0.593436	0	0
38053	1.230178	9.706151	-0.011754	-0.014057	-0.027594	-0.021316	-0.673851	-0.462414	-0.132176	-0.378510	-0.455950	-0.544774	-0.593347	0	0
38054	1.249672	9.696792	-0.037565	-0.008299	-0.000657	-0.029969	-0.674656	-0.462947	-0.132865	-0.378669	-0.455742	-0.544860	-0.593326	0	0
38055	1.254709	9.689602	-0.022913	-0.012105	-0.015043	-0.024770	-0.673847	-0.463708	-0.131401	-0.378937	-0.455678	-0.544789	-0.593270	0	0
38056	1.264077	9.706766	-0.017940	-0.011807	-0.021845	-0.037192	-0.672642	-0.461872	-0.132309	-0.379271	-0.455544	-0.544806	-0.593144	0	0
38057	1.263234	9.750449	-0.008666	-0.013515	-0.011147	-0.038899	-0.673308	-0.464129	-0.132102	-0.379608	-0.455375	-0.544805	-0.593059	0	0
38058	1.268207	9.745685	0.001152	-0.004595	-0.018227	-0.037150	-0.671962	-0.464749	-0.131184	-0.379888	-0.455246	-0.544879	-0.592910	0	0
38059	1.247057	9.711313	-0.006460	-0.011808	-0.021846	-0.037189	-0.672504	-0.463292	-0.132357	-0.380265	-0.455155	-0.544839	-0.592775	0	0
38060	1.239965	9.696615	-0.042676	-0.010162	-0.014897	-0.030064	-0.672771	-0.464013	-0.131559	-0.380509	-0.455023	-0.544862	-0.592699	0	0
38061	1.263316	9.745595	-0.013442	-0.026189	-0.017520	-0.037211	-0.671563	-0.463706	-0.127613	-0.380928	-0.454852	-0.544753	-0.592662	0	0
38062	1.233801	9.769337	-0.000083	-0.006648	-0.022021	-0.028333	-0.669813	-0.464165	-0.127921	-0.381188	-0.454788	-0.544758	-0.592538	0	0
38063	1.217471	9.737481	-0.000344	-0.002978	-0.006879	-0.028220	-0.670490	-0.462733	-0.127867	-0.381390	-0.454691	-0.544787	-0.592456	0	0
38064	1.201049	9.705621	-0.029495	0.009321	-0.011486	-0.017596	-0.670617	-0.464632	-0.131468	-0.381452	-0.454679	-0.544882	-0.592338	0	0
38065	1.186101	9.724770	-0.037320	0.001950	0.013080	-0.006850	-0.670214	-0.464339	-0.132281	-0.381396	-0.454599	-0.544919	-0.592402	0	0
38066	1.197639	9.756540	-0.020354	-0.021421	-0.001250	-0.010556	-0.670884	-0.465324	-0.131896	-0.381502	-0.454449	-0.544838	-0.592524	0	0
38067	1.190509	9.753986	0.008334	-0.007386	0.012698	0.005492	-0.669537	-0.465900	-0.132884	-0.381418	-0.454403	-0.544762	-0.592683	0	0
38068	1.185730	9.749043	-0.001405	-0.018232	0.001939	0.005390	-0.670618	-0.464163	-0.133360	-0.381397	-0.454333	-0.544640	-0.592862	0	0
38069	1.210751	9.710655	0.004467	-0.005663	0.005557	0.007217	-0.670623	-0.462796	-0.131136	-0.381334	-0.454345	-0.544539	-0.592986	0	0
38070	1.220182	9.725393	0.014275	-0.016314	0.002066	0.000970	-0.671962	-0.464742	-0.131456	-0.381329	-0.454257	-0.544449	-0.593139	0	0
38071	1.219533	9.759370	0.023628	-0.011572	-0.002040	0.024827	-0.671427	-0.464116	-0.128445	-0.381230	-0.454387	-0.544205	-0.593327	0	0
38072	1.181451	9.719833	-0.006130	-0.003816	-0.005010	0.003625	-0.672502	-0.464075	-0.129113	-0.381192	-0.454404	-0.544149	-0.593390	0	0
38073	1.138009	9.709333	-0.014606	-0.005408	-0.001295	-0.003418	-0.671564	-0.463281	-0.127599	-0.381229	-0.454399	-0.544073	-0.593439	0	0
38074	1.108627	9.723366	-0.020428	-0.020123	-0.003483	0.008020	-0.671426	-0.464028	-0.132257	-0.381231	-0.454368	-0.543907	-0.593615	0	0
38075	1.141374	9.784653	-0.007849	-0.007163	0.030607	0.000313	-0.670889	-0.463473	-0.132245	-0.381081	-0.454186	-0.543927	-0.593831	0	0
38076	1.190412	9.758840	0.008294	-0.003866	-0.005052	0.005389	-0.671963	-0.463625	-0.136869	-0.381030	-0.454210	-0.543865	-0.593903	0	0
38077	1.191622	9.700600	0.023214	-0.012437	0.016517	-0.006875	-0.672773	-0.462773	-0.136151	-0.381024	-0.454052	-0.543833	-0.594056	0	0
38078	1.172402	9.690539	0.013071	-0.008030	0.016465	-0.003320	-0.673309	-0.463330	-0.136026	-0.380927	-0.453886	-0.543867	-0.594214	0	0
38079	1.152278	9.724159	-0.007058	0.000227	0.009596	-0.010408	-0.671965	-0.463449	-0.132232	-0.380924	-0.453797	-0.543902	-0.594253	0	0
38080	1.178528	9.744057	-0.011217	0.002231	0.018658	-0.016538	-0.673842	-0.465351	-0.133906	-0.380847	-0.453585	-0.544064	-0.594314	0	0
38081	1.229586	9.737701	0.000027	0.004180	0.031211	-0.020000	-0.671827	-0.464362	-0.135805	-0.380765	-0.453331	-0.544249	-0.594392	0	0
38082	1.263652	9.731036	0.001122	0.016802	0.031341	-0.020850	-0.671827	-0.464381	-0.134988	-0.380580	-0.453076	-0.544565	-0.594415	0	0
38083	1.351297	9.713207	0.013576	0.013247	0.010113	-0.026321	-0.672231	-0.464390	-0.134166	-0.380608	-0.452948	-0.544750	-0.594325	0	0
38084	1.414199	9.724063	0.046719	0.016398	-0.025677	-0.015946	-0.673035	-0.464907	-0.135536	-0.380703	-0.453054	-0.544828	-0.594112	0	0
38085	1.472009	9.749393	0.094041	0.003705	-0.045336	-0.016126	-0.671422	-0.465139	-0.133246	-0.381014	-0.453277	-0.544696	-0.593865	0	0
38086	1.476289	9.778604	0.098766	-0.005526	-0.065101	-0.010980	-0.671017	-0.465564	-0.133673	-0.381398	-0.453565	-0.544466	-0.593608	0	0
38087	1.459846	9.751600	0.093651	0.005739	-0.099052	-0.000548	-0.670482	-0.464783	-0.131202	-0.381896	-0.454201	-0.544067	-0.593168	0	0
38088	1.390486	9.704216	0.087065	0.002860	-0.129351	0.001035	-0.669678	-0.463939	-0.131729	-0.382520	-0.454967	-0.543586	-0.592619	0	0
38089	1.284025	9.692572	0.069442	-0.001716	-0.157801	-0.000905	-0.671022	-0.464197	-0.131450	-0.383371	-0.455920	-0.542916	-0.591951	0	0
38090	1.137341	9.753026	0.050041	0.002839	-0.166575	-0.004453	-0.671558	-0.465117	-0.127931	-0.384226	-0.456874	-0.542317	-0.591210	0	0
38091	0.996137	9.779592	0.016619	0.024940	-0.139381	-0.018325	-0.669544	-0.464545	-0.123986	-0.384958	-0.457722	-0.541954	-0.590409	0	0
38092	0.894936	9.738906	-0.053584	0.028268	-0.085673	-0.032090	-0.667930	-0.464922	-0.121565	-0.385426	-0.458149	-0.541937	-0.589789	0	0
38093	0.822574	9.718169	-0.074906	0.031244	-0.025203	-0.031677	-0.667390	-0.465822	-0.119966	-0.385592	-0.458271	-0.542117	-0.589420	0	0
38094	0.847304	9.694342	-0.069153	0.015515	0.026446	-0.040241	-0.667119	-0.466036	-0.123245	-0.385553	-0.457938	-0.542498	-0.589354	0	0
38095	0.891014	9.690280	-0.067781	0.013852	0.077909	-0.036390	-0.666852	-0.465145	-0.125263	-0.385271	-0.457357	-0.542998	-0.589529	0	0
38096	0.973016	9.716048	-0.031757	0.024805	0.113567	-0.036147	-0.666718	-0.464648	-0.128518	-0.384690	-0.456565	-0.543752	-0.589827	0	0
38097	1.072515	9.713001	-0.009422	0.024907	0.147313	-0.034185	-0.667793	-0.464740	-0.129598	-0.383968	-0.455627	-0.544575	-0.590264	0	0
38098	1.143281	9.690009	-0.002262	0.022980	0.145414	-0.029798	-0.667521	-0.465559	-0.131262	-0.383183	-0.454673	-0.545409	-0.590740	0	0
38099	1.216051	9.686475	-0.004817	0.021329	0.152627	-0.034193	-0.667253	-0.465624	-0.128679	-0.382446	-0.453687	-0.546228	-0.591218	0	0
38100	1.239729	9.716037	0.005316	0.011956	0.143354	-0.021911	-0.667522	-0.465294	-0.130436	-0.381676	-0.452746	-0.546949	-0.591770	0	0
38101	1.295233	9.726754	-0.002691	0.013983	0.141816	-0.030768	-0.668603	-0.463523	-0.132410	-0.381008	-0.451813	-0.547664	-0.592251	0	0
38102	1.369890	9.752386	0.009036	-0.002233	0.117771	-0.034527	-0.667385	-0.465952	-0.132775	-0.380515	-0.450898	-0.548258	-0.592716	0	0
38103	1.403969	9.748152	0.029372	0.015062	0.078264	-0.048878	-0.667786	-0.466774	-0.133614	-0.380295	-0.450248	-0.548815	-0.592837	0	0
38104	1.365922	9.703758	-0.019606	0.008314	0.060962	-0.034854	-0.668330	-0.464476	-0.134351	-0.380065	-0.449705	-0.549257	-0.592986	0	0
38105	1.322496	9.693259	-0.023267	0.013766	0.051313	-0.038425	-0.667790	-0.465364	-0.133296	-0.379934	-0.449269	-0.549653	-0.593034	0	0
38106	1.336771	9.703227	-0.044570	-0.013492	0.034909	-0.031545	-0.667517	-0.466768	-0.134162	-0.379928	-0.448818	-0.549850	-0.593197	0	0
38107	1.322866	9.668985	-0.059182	-0.000402	0.017762	-0.052827	-0.665364	-0.467094	-0.134470	-0.380128	-0.448449	-0.550096	-0.593119	0	0
38108	1.284127	9.670712	-0.036311	-0.002677	0.006679	-0.036984	-0.666442	-0.466509	-0.134166	-0.380260	-0.448176	-0.550275	-0.593075	0	0
38109	1.172157	9.697815	-0.018286	-0.006778	-0.035486	-0.059345	-0.666166	-0.468756	-0.135332	-0.380820	-0.448064	-0.550308	-0.592770	0	0
38110	1.088660	9.747276	-0.052516	-0.005545	-0.029864	-0.070781	-0.664419	-0.468554	-0.133575	-0.381366	-0.447811	-0.550481	-0.592449	0	0
38111	1.024548	9.801949	-0.054896	-0.004077	-0.030161	-0.058390	-0.662265	-0.469308	-0.133761	-0.381879	-0.447681	-0.550547	-0.592155	0	0
38112	1.008883	9.867216	0.001906	0.021414	-0.015504	-0.067057	-0.662673	-0.467603	-0.133565	-0.382202	-0.447465	-0.550919	-0.591764	0	0
38113	1.047930	9.863076	0.060910	0.033677	-0.026327	-0.056489	-0.661996	-0.469321	-0.133492	-0.382514	-0.447466	-0.551215	-0.591286	0	0
38114	1.111642	9.825388	0.043891	0.035675	-0.024354	-0.063555	-0.660110	-0.470208	-0.133815	-0.382803	-0.447377	-0.551619	-0.590789	0	0
38115	1.160925	9.785013	0.045708	0.034133	-0.019701	-0.072380	-0.659974	-0.470806	-0.132610	-0.383169	-0.447254	-0.552013	-0.590277	0	0
38116	1.184948	9.792729	0.027129	0.047976	-0.016610	-0.084699	-0.657149	-0.471478	-0.130894	-0.383486	-0.447050	-0.552612	-0.589665	0	0
38117	1.234068	9.749916	-0.038445	0.054818	-0.001891	-0.102272	-0.657014	-0.471459	-0.131848	-0.383835	-0.446737	-0.553326	-0.589005	0	0
38118	1.326025	9.625341	-0.102087	0.062727	0.038664	-0.121451	-0.655533	-0.472390	-0.129853	-0.383994	-0.446058	-0.554389	-0.588417	0	0
38119	1.402903	9.534483	-0.123116	0.030568	0.058976	-0.126739	-0.654591	-0.472710	-0.129193	-0.384253	-0.445159	-0.555297	-0.588072	0	0
38120	1.334315	9.572082	-0.115875	0.001470	0.054910	-0.116234	-0.652570	-0.473720	-0.130475	-0.384564	-0.444177	-0.556036	-0.587913	0	0
38121	1.299277	9.641857	-0.025999	-0.029759	0.073551	-0.089688	-0.651221	-0.474849	-0.132026	-0.384787	-0.443169	-0.556473	-0.588113	0	0
38122	1.325314	9.673889	-0.020627	-0.021088	0.032601	-0.084626	-0.652028	-0.475133	-0.131208	-0.385136	-0.442405	-0.556852	-0.588102	0	0
38123	1.235503	9.667396	-0.105183	-0.017104	-0.027119	-0.041653	-0.649336	-0.475730	-0.132621	-0.385577	-0.442308	-0.556759	-0.587974	0	0
38124	1.154451	9.716903	-0.132116	-0.063269	-0.062233	-0.003991	-0.649878	-0.474461	-0.131757	-0.386168	-0.442391	-0.556165	-0.588086	0	0
38125	1.149320	9.860045	-0.085208	-0.077805	-0.091631	0.029365	-0.650405	-0.477953	-0.133498	-0.386817	-0.442835	-0.555148	-0.588286	0	0
38126	1.188142	9.865610	-0.035912	-0.070313	-0.131073	0.045039	-0.650542	-0.477502	-0.128305	-0.387532	-0.443567	-0.554028	-0.588320	0	0
38127	1.207330	9.744570	-0.097000	-0.072752	-0.181272	0.060626	-0.649875	-0.475959	-0.128263	-0.388467	-0.444731	-0.552550	-0.588215	0	0
38128	1.216916	9.623358	-0.129494	-0.075036	-0.205704	0.041016	-0.650009	-0.475969	-0.127717	-0.389636	-0.445859	-0.551126	-0.587924	0	0
38129	1.261193	9.590174	-0.132699	-0.069827	-0.236873	0.008998	-0.650409	-0.476715	-0.131823	-0.391161	-0.447075	-0.549670	-0.587350	0	0
38130	1.240549	9.652918	-0.133806	-0.083302	-0.282164	-0.033768	-0.649061	-0.477590	-0.132140	-0.393220	-0.448200	-0.548228	-0.586465	0	0
38131	1.150489	9.796945	-0.113583	-0.067598	-0.294103	-0.085058	-0.646638	-0.478489	-0.132470	-0.395593	-0.449239	-0.546971	-0.585246	0	0
38132	1.066093	9.892516	-0.140967	-0.035383	-0.321556	-0.150539	-0.643948	-0.478897	-0.129790	-0.398332	-0.450139	-0.546165	-0.583447	0	0
38133	0.978089	9.944337	-0.052582	-0.002787	-0.306931	-0.155633	-0.640039	-0.482310	-0.127085	-0.400887	-0.451115	-0.545542	-0.581523	0	0
38134	0.815596	9.849152	0.077958	0.040628	-0.331161	-0.167992	-0.636409	-0.482349	-0.122906	-0.403429	-0.452270	-0.545204	-0.579181	0	0
38135	0.704424	9.813133	-0.050361	0.018278	-0.333838	-0.139760	-0.632909	-0.483908	-0.120273	-0.405935	-0.453560	-0.544512	-0.577068	0	0
38136	0.683707	9.778784	0.079256	-0.002023	-0.318530	-0.118505	-0.630087	-0.483431	-0.119201	-0.408304	-0.454726	-0.543742	-0.575202	0	0
38137	0.676614	9.676714	0.257949	0.011763	-0.295954	-0.091794	-0.628196	-0.486678	-0.115514	-0.410350	-0.456021	-0.542938	-0.573477	0	0
38138	0.586925	9.631357	-0.033337	-0.006424	-0.301630	-0.084786	-0.624702	-0.485616	-0.115929	-0.412446	-0.457247	-0.542047	-0.571838	0	0
38139	0.395039	9.540486	0.026457	-0.018552	-0.315371	-0.037127	-0.622815	-0.487733	-0.112069	-0.414418	-0.458814	-0.540733	-0.570399	0	0
38140	0.220678	9.537325	0.050017	-0.076872	-0.330708	-0.012616	-0.622007	-0.488362	-0.110192	-0.416573	-0.460295	-0.538979	-0.569295	0	0
38141	0.127080	9.623029	0.116310	-0.121291	-0.317209	0.001492	-0.621068	-0.487559	-0.109087	-0.418804	-0.461638	-0.536891	-0.568543	0	0
38142	0.131974	9.754218	0.192504	-0.120314	-0.287015	0.003448	-0.618506	-0.490211	-0.107296	-0.420824	-0.462767	-0.534986	-0.567929	0	0
38143	0.118053	9.841359	0.172161	-0.111597	-0.286316	0.014089	-0.617291	-0.491498	-0.108033	-0.422771	-0.464028	-0.533022	-0.567301	0	0
38144	0.136087	9.890226	0.051981	-0.112234	-0.259580	-0.024645	-0.617157	-0.491668	-0.106950	-0.424756	-0.464874	-0.531402	-0.566644	0	0
38145	0.247048	9.804852	0.113805	-0.095617	-0.218320	-0.033192	-0.615270	-0.492674	-0.108230	-0.426536	-0.465552	-0.530035	-0.566031	0	0
38146	0.299061	9.616431	0.044604	-0.105347	-0.258043	-0.012260	-0.614732	-0.492992	-0.107293	-0.428404	-0.466478	-0.528396	-0.565390	0	0
38147	0.310731	9.500105	-0.064896	-0.166626	-0.295832	-0.015342	-0.612176	-0.493327	-0.107607	-0.430821	-0.467373	-0.526210	-0.564853	0	0
38148	0.307960	9.524336	-0.021832	-0.246158	-0.333987	-0.009648	-0.610152	-0.495332	-0.108785	-0.433725	-0.468129	-0.523422	-0.564596	0	0
38149	0.294638	9.713454	0.024478	-0.283497	-0.365732	-0.032960	-0.610012	-0.496799	-0.112921	-0.437145	-0.468801	-0.520344	-0.564244	0	0
38150	0.223028	9.901511	0.025676	-0.255316	-0.352003	-0.075212	-0.606107	-0.498424	-0.113973	-0.440536	-0.469257	-0.517715	-0.563646	0	0
38151	0.170060	9.885985	0.038612	-0.225262	-0.329347	-0.118281	-0.603144	-0.499597	-0.115271	-0.443964	-0.469514	-0.515514	-0.562760	0	0
38152	0.122843	9.824439	0.047256	-0.224103	-0.276927	-0.152408	-0.599240	-0.500779	-0.117126	-0.447241	-0.469270	-0.513737	-0.561992	0	0
38153	0.044212	9.888565	0.111764	-0.238221	-0.212210	-0.185620	-0.596269	-0.504778	-0.118789	-0.450499	-0.468443	-0.512294	-0.561397	0	0
38154	0.043010	9.966240	0.221877	-0.228820	-0.140090	-0.222266	-0.590615	-0.506243	-0.122444	-0.453477	-0.467039	-0.511418	-0.560968	0	0
38155	0.182806	10.012479	0.269149	-0.150744	-0.080358	-0.237587	-0.586840	-0.509408	-0.124226	-0.455938	-0.465586	-0.511299	-0.560289	0	0
38156	0.412331	9.936539	0.329726	-0.084633	-0.050131	-0.214248	-0.583207	-0.509576	-0.126726	-0.457726	-0.464362	-0.511598	-0.559573	0	0
38157	0.613264	9.830944	0.358355	-0.092166	-0.071735	-0.205610	-0.580918	-0.510120	-0.130039	-0.459685	-0.463285	-0.511691	-0.558775	0	0
38158	0.852775	9.730902	0.359238	-0.104136	-0.100399	-0.200575	-0.576739	-0.513587	-0.131426	-0.461737	-0.462315	-0.511582	-0.557984	0	0
38159	0.979527	9.696789	0.373014	-0.155881	-0.179141	-0.197731	-0.573913	-0.514234	-0.130799	-0.464484	-0.461584	-0.510774	-0.557050	0	0
38160	0.976719	9.725876	0.435299	-0.187784	-0.246226	-0.228322	-0.570004	-0.517159	-0.130803	-0.467814	-0.460890	-0.509642	-0.555875	0	0
38161	0.878821	9.889175	0.397360	-0.182845	-0.295303	-0.219764	-0.564484	-0.518913	-0.134058	-0.471381	-0.460561	-0.508221	-0.554432	0	0
38162	0.736691	9.991001	0.546297	-0.158085	-0.320334	-0.241925	-0.560849	-0.520240	-0.135506	-0.475012	-0.460334	-0.506951	-0.552681	0	0
38163	0.620396	9.996179	0.590835	-0.104191	-0.317274	-0.203696	-0.555199	-0.521109	-0.134238	-0.478219	-0.460570	-0.505766	-0.550802	0	0
38164	0.490363	9.947689	0.551101	-0.059793	-0.305079	-0.178693	-0.551959	-0.524995	-0.134946	-0.480957	-0.461035	-0.504804	-0.548908	0	0
38165	0.400968	9.943645	0.613385	-0.006667	-0.256750	-0.137532	-0.548999	-0.525680	-0.132823	-0.483032	-0.461732	-0.504125	-0.547121	0	0
38166	0.271612	9.989852	0.618696	0.009325	-0.229372	-0.124903	-0.545906	-0.525772	-0.131909	-0.484763	-0.462375	-0.503652	-0.545480	0	0
38167	0.224259	9.940444	0.660947	0.035530	-0.185625	-0.087398	-0.542681	-0.525163	-0.130837	-0.486003	-0.463136	-0.503309	-0.544046	0	0
38168	0.179906	9.733290	0.656334	0.031502	-0.163054	-0.066914	-0.541331	-0.527070	-0.129416	-0.486977	-0.463811	-0.503007	-0.542878	0	0
38169	0.147253	9.783672	0.611621	-0.055209	-0.103879	-0.044699	-0.541604	-0.525657	-0.128959	-0.487991	-0.463899	-0.502367	-0.542485	0	0
38170	0.276959	9.749631	0.793998	-0.035561	-0.139239	-0.045779	-0.539850	-0.527699	-0.128228	-0.489036	-0.464220	-0.501719	-0.541868	0	0
38171	0.229903	9.668658	0.730575	-0.069623	-0.142955	-0.051199	-0.538776	-0.527003	-0.128763	-0.490346	-0.464416	-0.500837	-0.541333	0	0
38172	0.186133	9.677576	0.741201	-0.143725	-0.132407	-0.071689	-0.536486	-0.528453	-0.129654	-0.492000	-0.464041	-0.499751	-0.541157	0	0
38173	0.158810	9.856742	0.895485	-0.092473	-0.137307	-0.071565	-0.535541	-0.529255	-0.132688	-0.493493	-0.463990	-0.498862	-0.540661	0	0
38174	0.101553	9.807148	0.870029	-0.035234	-0.128315	-0.056283	-0.534193	-0.530139	-0.132596	-0.494537	-0.464202	-0.498309	-0.540035	0	0
38175	0.065163	9.806485	0.854474	-0.013622	-0.067926	-0.046095	-0.533923	-0.530746	-0.131120	-0.495179	-0.464291	-0.498069	-0.539591	0	0
38176	0.043921	9.752675	0.695346	0.022180	-0.030646	-0.031589	-0.533518	-0.531325	-0.131008	-0.495335	-0.464382	-0.498193	-0.539255	0	0
38177	-0.058365	9.527471	0.650575	0.013824	0.014116	-0.047209	-0.532717	-0.529376	-0.130273	-0.495448	-0.464157	-0.498514	-0.539048	0	0
38178	0.182030	9.420187	0.885047	-0.153957	-0.018601	-0.039158	-0.532172	-0.531620	-0.131850	-0.496403	-0.463273	-0.497782	-0.539607	0	0
38179	0.133615	9.647498	0.804813	-0.235926	-0.054820	-0.076775	-0.531629	-0.532656	-0.136658	-0.498173	-0.462033	-0.496547	-0.540176	0	0
38180	0.097227	10.044992	1.002911	-0.189557	-0.047705	-0.060684	-0.530822	-0.532288	-0.141151	-0.499549	-0.461018	-0.495573	-0.540666	0	0
38181	-0.021119	10.164239	1.118744	-0.047120	-0.051587	-0.070852	-0.529339	-0.533452	-0.141342	-0.500396	-0.460730	-0.495342	-0.540340	0	0
38182	0.058663	10.039440	1.035471	0.080493	-0.029443	-0.059712	-0.527996	-0.533098	-0.139575	-0.500435	-0.460973	-0.495910	-0.539576	0	0
38183	0.063415	9.762750	0.792160	0.080193	-0.035074	-0.048240	-0.526244	-0.534599	-0.137737	-0.500490	-0.461344	-0.496344	-0.538808	0	0
38184	0.008871	9.572397	0.736555	0.024990	-0.006681	-0.065007	-0.526371	-0.537007	-0.137678	-0.500697	-0.461158	-0.496752	-0.538398	0	0
38185	0.025906	9.713526	0.882858	-0.047867	-0.016918	-0.035256	-0.525034	-0.534315	-0.138968	-0.501183	-0.460854	-0.496527	-0.538415	0	0
38186	0.012744	9.883219	0.857101	-0.051938	-0.015611	-0.017582	-0.524495	-0.534611	-0.138984	-0.501535	-0.460567	-0.496256	-0.538582	0	0
38187	-0.220726	9.898386	0.698162	-0.031443	0.146292	-0.014659	-0.526943	-0.525433	-0.141111	-0.501024	-0.459567	-0.496843	-0.539370	0	0
38188	-0.222787	9.786696	0.874674	-0.000060	0.334863	-0.078775	-0.526941	-0.525827	-0.142486	-0.499714	-0.457335	-0.498893	-0.540589	0	0
38189	-0.330828	9.838131	0.755420	-0.020266	0.533329	-0.129705	-0.528821	-0.526407	-0.146160	-0.497834	-0.453712	-0.501994	-0.542502	0	0
38190	-0.016151	9.897277	1.005360	0.030887	0.565550	-0.119691	-0.527880	-0.526124	-0.147116	-0.495423	-0.450154	-0.505528	-0.544389	0	0
38191	0.232527	9.862973	1.253980	0.080513	0.313983	-0.068160	-0.528686	-0.526209	-0.148744	-0.493834	-0.448515	-0.507782	-0.545086	0	0
38192	0.320827	9.791734	1.136863	0.070550	-0.021422	0.044580	-0.528146	-0.526949	-0.147957	-0.493320	-0.449181	-0.507869	-0.544923	0	0
38193	0.130998	9.790689	0.880686	0.091629	-0.110295	0.049430	-0.528418	-0.526133	-0.146156	-0.493187	-0.450507	-0.507553	-0.544242	0	0
38194	0.112018	9.637396	0.809041	0.043114	-0.147826	0.040209	-0.529495	-0.525875	-0.143956	-0.493464	-0.451705	-0.506881	-0.543623	0	0
38195	0.146696	9.735140	0.896031	-0.026537	-0.246935	0.069401	-0.530035	-0.525309	-0.143386	-0.494443	-0.453293	-0.505152	-0.543022	0	0
38196	0.050148	9.956730	0.886581	-0.035976	-0.311156	0.074277	-0.528958	-0.526095	-0.141108	-0.495717	-0.455159	-0.503080	-0.542222	0	0
38197	0.117727	9.982241	0.958275	0.012471	-0.448872	0.123039	-0.527048	-0.535421	-0.138163	-0.497231	-0.458296	-0.500303	-0.540761	0	0
38198	-0.178467	10.197745	0.622574	0.141390	-0.292647	0.176668	-0.528393	-0.535909	-0.134077	-0.497036	-0.461447	-0.498799	-0.539649	0	0
38199	-0.091288	9.733232	0.734675	0.230025	-0.104872	0.092389	-0.530149	-0.533524	-0.131254	-0.495984	-0.463640	-0.499039	-0.538514	0	0
38200	-0.044074	9.518004	0.511461	-0.053639	-0.086203	0.103116	-0.530416	-0.534430	-0.128556	-0.496049	-0.464330	-0.497850	-0.538961	0	0
38201	-0.056885	9.901329	0.411884	-0.083974	0.115643	0.128172	-0.532842	-0.532486	-0.130508	-0.495159	-0.463951	-0.497325	-0.540587	0	0
38202	0.061523	9.990922	0.867414	0.031791	0.199587	0.153785	-0.535531	-0.532658	-0.132662	-0.493119	-0.463764	-0.497782	-0.542189	0	0
38203	0.150845	9.771631	0.905512	0.065881	0.183889	0.189143	-0.538763	-0.531199	-0.131215	-0.490859	-0.464055	-0.498118	-0.543681	0	0
38204	0.231133	9.624995	0.844085	0.029607	0.181604	0.233209	-0.544413	-0.530330	-0.132483	-0.488479	-0.464343	-0.498098	-0.545594	0	0
38205	0.256909	9.785684	0.812369	0.001695	0.190220	0.234933	-0.549258	-0.529048	-0.134019	-0.486226	-0.464505	-0.497893	-0.547651	0	0
38206	0.215880	9.923332	0.968953	0.084937	0.189580	0.217508	-0.553032	-0.525990	-0.133740	-0.483627	-0.464932	-0.498279	-0.549237	0	0
38207	0.247848	9.804976	1.134523	0.204829	0.248272	0.186427	-0.557744	-0.524824	-0.130378	-0.480397	-0.465508	-0.499685	-0.550305	0	0
38208	0.339477	9.714393	1.181350	0.234006	0.281576	0.144278	-0.561785	-0.522774	-0.129174	-0.477038	-0.465773	-0.501659	-0.551206	0	0
38209	0.501366	9.736751	1.166891	0.185043	0.295838	0.126498	-0.564474	-0.523043	-0.127108	-0.473978	-0.465681	-0.503445	-0.552294	0	0
38210	0.640724	9.792684	1.137043	0.172716	0.278293	0.113054	-0.568514	-0.521593	-0.124426	-0.471087	-0.465509	-0.505193	-0.553317	0	0
38211	0.776284	9.678617	1.132435	0.182740	0.233295	0.066800	-0.570671	-0.519847	-0.124208	-0.468668	-0.465443	-0.506931	-0.553836	0	0
38212	0.795891	9.562456	1.235020	0.153174	0.111004	0.040285	-0.571749	-0.519306	-0.121998	-0.467118	-0.465736	-0.508108	-0.553821	0	0
38213	0.702580	9.643317	1.361540	0.145260	-0.002198	0.013027	-0.572021	-0.518481	-0.120606	-0.466358	-0.466525	-0.508776	-0.553184	0	0
38214	0.603492	9.646385	1.469212	0.166669	-0.084523	0.005514	-0.573363	-0.519665	-0.117087	-0.465936	-0.467790	-0.509269	-0.552016	0	0
38215	0.456828	9.697124	1.394516	0.207529	-0.131615	0.017750	-0.571757	-0.517502	-0.114175	-0.465513	-0.469607	-0.509647	-0.550479	0	0
38216	0.333631	9.680326	1.417343	0.211275	-0.141196	0.010655	-0.572437	-0.515478	-0.109061	-0.465144	-0.471420	-0.510087	-0.548832	0	0
38217	0.275199	9.698689	1.449113	0.202414	-0.110158	0.010837	-0.572845	-0.514735	-0.103992	-0.464669	-0.473052	-0.510562	-0.547385	0	0
38218	0.338899	9.690152	1.612421	0.204274	-0.083508	0.012764	-0.572040	-0.514372	-0.102082	-0.464026	-0.474526	-0.511213	-0.546046	0	0
38219	0.456113	9.862196	1.443802	0.222528	-0.058327	0.007649	-0.572857	-0.511165	-0.098972	-0.463205	-0.475946	-0.512048	-0.544723	0	0
38220	0.472080	9.804232	1.528985	0.278416	-0.036520	0.007961	-0.572862	-0.510440	-0.093499	-0.461993	-0.477479	-0.513335	-0.543197	0	0
38221	0.469657	9.677947	1.498569	0.289520	0.018731	0.006587	-0.573402	-0.510280	-0.087630	-0.460456	-0.478778	-0.514885	-0.541890	0	0
38222	0.605418	9.668267	1.449847	0.260544	0.057283	0.019976	-0.573678	-0.508356	-0.084704	-0.458778	-0.479778	-0.516440	-0.540949	0	0
38223	0.829040	9.662633	1.620449	0.288452	0.077976	0.056390	-0.574622	-0.507868	-0.080318	-0.456661	-0.481002	-0.518003	-0.540158	0	0
38224	1.067214	9.620824	1.565484	0.317061	0.067431	0.061668	-0.575573	-0.505083	-0.077220	-0.454428	-0.482414	-0.519699	-0.539152	0	0
38225	1.238884	9.512262	1.518610	0.309889	0.051466	0.057975	-0.575849	-0.503207	-0.072252	-0.452319	-0.483886	-0.521225	-0.538132	0	0
38226	1.305694	9.537733	1.347143	0.280609	0.004731	0.068181	-0.578278	-0.500812	-0.069149	-0.450547	-0.485496	-0.522398	-0.537030	0	0
38227	1.294184	9.583618	1.062382	0.249548	-0.008376	0.083921	-0.577481	-0.498092	-0.064983	-0.448885	-0.487153	-0.523181	-0.536157	0	0
38228	1.195496	9.424028	1.036485	0.212244	-0.017938	0.097917	-0.579907	-0.496837	-0.061645	-0.447400	-0.488728	-0.523732	-0.535427	0	0
38229	1.380419	9.441904	0.613526	0.123264	0.000875	0.097727	-0.581521	-0.496862	-0.058902	-0.446218	-0.489845	-0.523796	-0.535330	0	0
38230	1.452879	9.564593	0.542605	0.068354	-0.065933	0.120094	-0.582200	-0.495043	-0.057201	-0.445568	-0.491148	-0.523250	-0.535213	0	0
38231	1.228191	9.609041	0.280201	0.022846	-0.149108	0.159256	-0.584358	-0.493083	-0.053979	-0.445322	-0.492947	-0.521792	-0.535187	0	0
38232	1.006756	9.595272	-0.087585	-0.024066	-0.125706	0.202637	-0.585976	-0.491922	-0.053514	-0.444994	-0.494585	-0.520073	-0.535622	0	0
38233	0.879976	9.709468	-0.371584	-0.078733	-0.059535	0.240050	-0.589742	-0.491845	-0.053059	-0.444342	-0.495868	-0.518063	-0.536922	0	0
38234	0.750614	9.843046	-0.583589	-0.062276	-0.014917	0.238647	-0.591087	-0.491163	-0.056699	-0.443428	-0.496923	-0.516448	-0.538258	0	0
38235	0.787464	9.814580	-0.606317	0.010011	0.081569	0.244789	-0.595128	-0.488785	-0.057392	-0.441576	-0.497857	-0.515513	-0.539811	0	0
38236	1.138290	9.714125	-0.662197	0.053344	0.074995	0.238623	-0.599308	-0.485995	-0.051259	-0.439616	-0.498932	-0.514913	-0.540989	0	0
38237	1.522626	9.696775	-1.093214	0.028651	-0.044212	0.233289	-0.602002	-0.484221	-0.051715	-0.438370	-0.500567	-0.513573	-0.541763	0	0
38238	1.461175	10.052489	-1.420362	0.009902	-0.190316	0.202243	-0.604968	-0.481906	-0.050788	-0.438181	-0.502693	-0.511750	-0.541673	0	0
38239	0.991691	10.493076	-1.486239	0.084948	-0.276194	0.140130	-0.604433	-0.480735	-0.052936	-0.438337	-0.505347	-0.510160	-0.540575	0	0
38240	0.539063	10.946112	-1.508362	0.193895	-0.207132	0.116240	-0.605781	-0.480244	-0.048273	-0.437764	-0.507922	-0.509682	-0.539076	0	0
38241	0.338963	11.262934	-1.473562	0.271890	-0.090832	0.113723	-0.606457	-0.479139	-0.046322	-0.436172	-0.510240	-0.510053	-0.537824	0	0
38242	0.389555	11.479883	-1.733634	0.349478	-0.001481	0.122481	-0.609023	-0.476367	-0.041025	-0.433713	-0.512405	-0.511272	-0.536596	0	0
38243	0.559242	11.004725	-1.655030	0.509123	0.061212	0.087116	-0.610245	-0.473090	-0.034366	-0.430271	-0.514775	-0.513715	-0.534762	0	0
38244	0.551679	10.135469	-1.867768	0.501185	0.047056	0.080854	-0.610400	-0.467653	-0.024108	-0.426987	-0.517098	-0.516151	-0.532803	0	0
38245	0.406692	9.579304	-2.176156	0.282751	0.031217	0.070405	-0.613230	-0.466310	-0.018037	-0.424950	-0.518544	-0.517337	-0.531875	0	0
38246	0.254162	9.486737	-1.944223	0.066240	0.055477	0.093784	-0.615252	-0.465401	-0.012399	-0.423791	-0.519020	-0.517421	-0.532255	0	0
38247	0.283349	9.749470	-1.786428	0.013730	0.100815	0.112454	-0.616870	-0.463957	-0.011925	-0.422575	-0.519156	-0.517266	-0.533238	0	0
38248	0.423831	9.793316	-1.536903	0.102215	0.192162	0.116813	-0.620095	-0.464733	-0.011912	-0.420392	-0.519165	-0.518002	-0.534240	0	0
38249	0.502275	9.277661	-1.443943	0.185474	0.229571	0.106707	-0.622660	-0.461183	-0.015718	-0.417654	-0.519294	-0.519342	-0.534960	0	0
38250	0.627190	8.811369	-1.672507	0.130268	0.278305	0.094466	-0.625354	-0.459391	-0.016991	-0.414982	-0.518829	-0.520703	-0.536166	0	0
38251	0.841494	8.747275	-1.752109	0.014244	0.287088	0.059636	-0.628991	-0.457280	-0.018787	-0.413083	-0.517679	-0.521609	-0.537861	0	0
38252	0.978510	8.837179	-1.541555	-0.046959	0.274211	0.056671	-0.631142	-0.457156	-0.022027	-0.411536	-0.516285	-0.522198	-0.539811	0	0
38253	1.021966	8.988496	-1.406554	-0.046403	0.265904	0.033614	-0.633966	-0.457066	-0.023081	-0.410199	-0.514852	-0.522821	-0.541592	0	0
38254	1.001021	9.060942	-1.441446	-0.028019	0.269015	-0.014046	-0.634362	-0.458977	-0.025863	-0.408950	-0.513180	-0.523855	-0.543123	0	0
38255	1.009588	9.099927	-1.552213	-0.051206	0.294629	-0.051087	-0.635439	-0.458524	-0.025972	-0.407942	-0.511118	-0.525001	-0.544716	0	0
38256	1.032159	9.197453	-1.463186	-0.101346	0.313000	-0.091805	-0.636378	-0.459491	-0.026128	-0.407239	-0.508477	-0.526216	-0.546539	0	0
38257	1.082710	9.373185	-1.229452	-0.120225	0.302274	-0.095493	-0.636912	-0.460235	-0.030233	-0.406779	-0.505846	-0.527237	-0.548337	0	0
38258	1.085339	9.404820	-0.964808	-0.024799	0.283655	-0.100626	-0.637179	-0.460748	-0.032290	-0.405870	-0.503606	-0.528796	-0.549568	0	0
38259	0.997050	9.092480	-0.965161	-0.020363	0.261421	-0.135201	-0.638785	-0.462242	-0.039675	-0.405333	-0.501385	-0.530391	-0.550458	0	0
38260	1.068157	9.120439	-1.295397	-0.146490	0.261986	-0.129413	-0.639049	-0.463573	-0.043121	-0.405285	-0.498596	-0.531340	-0.552109	0	0
38261	1.287520	9.568695	-1.140387	-0.287636	0.247771	-0.105263	-0.638506	-0.464071	-0.052815	-0.405981	-0.495515	-0.531246	-0.554457	0	0
38262	1.457749	10.059763	-0.924618	-0.271736	0.200826	-0.070213	-0.637420	-0.466970	-0.057281	-0.406536	-0.492851	-0.530952	-0.556701	0	0
38263	1.526570	10.044041	-0.720175	-0.145890	0.162819	-0.071849	-0.636875	-0.468699	-0.062792	-0.406785	-0.490987	-0.531121	-0.558003	0	0
38264	1.385539	9.597234	-0.620025	-0.068195	0.131016	-0.054081	-0.637946	-0.470713	-0.060393	-0.406602	-0.489609	-0.531601	-0.558890	0	0
38265	1.272655	9.177628	-0.644397	-0.096817	0.132671	-0.059421	-0.637672	-0.472073	-0.063165	-0.406696	-0.488178	-0.531853	-0.559833	0	0
38266	1.329833	9.198067	-0.828158	-0.207910	0.155261	-0.040185	-0.638477	-0.471951	-0.067647	-0.406981	-0.486163	-0.531579	-0.561636	0	0
38267	1.539326	9.396086	-0.775077	-0.280223	0.181007	0.009206	-0.638203	-0.472953	-0.073676	-0.407316	-0.484078	-0.530654	-0.564065	0	0
38268	1.729536	9.579182	-0.782658	-0.263128	0.192737	0.044649	-0.639540	-0.475239	-0.077685	-0.407184	-0.482069	-0.529800	-0.566678	0	0
38269	1.840574	9.379717	-0.650159	-0.211652	0.169495	0.067629	-0.642493	-0.476166	-0.083675	-0.406901	-0.480635	-0.528914	-0.568921	0	0
38270	2.016697	9.268794	-0.836501	-0.207556	0.201071	0.122627	-0.644641	-0.477046	-0.086402	-0.406006	-0.479209	-0.528022	-0.571586	0	0
38271	2.099453	9.547083	-0.501446	-0.317316	0.229557	0.192269	-0.647599	-0.477104	-0.087051	-0.405180	-0.477661	-0.526154	-0.575179	0	0
38272	2.230072	10.340899	-0.171219	-0.402565	0.185055	0.273867	-0.652168	-0.477563	-0.093279	-0.404433	-0.476332	-0.523322	-0.579375	0	0
38273	2.175249	10.745379	0.372910	-0.284708	0.127707	0.296838	-0.658224	-0.475272	-0.100490	-0.403355	-0.476041	-0.520697	-0.582722	0	0
38274	1.984841	10.113184	0.549977	-0.050638	0.039411	0.279389	-0.663736	-0.475124	-0.107504	-0.401646	-0.476994	-0.519276	-0.584388	0	0
38275	1.664659	9.311049	0.002153	-0.068334	0.024365	0.268745	-0.667372	-0.473199	-0.107399	-0.400224	-0.478026	-0.517610	-0.585996	0	0
38276	1.496000	9.240000	-0.132481	-0.221075	0.105613	0.274134	-0.669798	-0.471098	-0.110028	-0.399031	-0.477891	-0.515454	-0.588814	0	0
38277	1.625833	9.815304	0.103079	-0.313361	0.184128	0.304348	-0.675174	-0.471378	-0.117057	-0.397733	-0.477175	-0.512802	-0.592576	0	0
38278	1.854459	10.324446	0.505865	-0.231234	0.238291	0.336698	-0.680826	-0.469565	-0.122382	-0.395512	-0.476512	-0.510803	-0.596311	0	0
38279	1.930913	10.422968	0.779492	-0.051420	0.198015	0.301613	-0.688092	-0.467636	-0.124959	-0.392893	-0.476722	-0.509753	-0.598768	0	0
38280	1.909799	10.048745	0.938142	0.056869	0.112376	0.242188	-0.692801	-0.466795	-0.125966	-0.390497	-0.477456	-0.509412	-0.600039	0	0
38281	1.591024	9.960400	0.741257	0.024601	0.036040	0.224879	-0.695229	-0.464866	-0.121108	-0.388793	-0.478536	-0.508538	-0.601025	0	0
38282	1.168246	9.976979	0.506686	-0.005769	-0.008327	0.209568	-0.697928	-0.461959	-0.121527	-0.387513	-0.479589	-0.507492	-0.601897	0	0
38283	0.858946	9.917950	0.425421	0.005617	0.062156	0.166808	-0.700887	-0.461617	-0.121072	-0.386125	-0.480128	-0.506892	-0.602863	0	0
38284	0.759804	9.794775	0.485897	-0.041013	0.151269	0.142503	-0.706002	-0.459725	-0.124221	-0.384580	-0.479719	-0.506588	-0.604430	0	0
38285	0.947295	9.883152	0.553574	-0.124279	0.270455	0.112899	-0.707620	-0.457891	-0.128366	-0.383095	-0.478210	-0.506275	-0.606826	0	0
38286	1.258542	10.104880	0.744407	-0.124315	0.311203	0.120150	-0.710037	-0.458415	-0.133939	-0.381258	-0.476383	-0.506186	-0.609489	0	0
38287	1.411062	9.991121	0.740317	-0.026315	0.312777	0.090380	-0.713805	-0.457108	-0.137667	-0.379228	-0.474860	-0.506736	-0.611484	0	0
38288	1.500780	9.599454	0.582329	0.024802	0.278429	0.058494	-0.715954	-0.457563	-0.140381	-0.377208	-0.473473	-0.507719	-0.612992	0	0
38289	1.581810	9.396983	0.403389	0.030083	0.217205	0.019214	-0.717298	-0.457982	-0.139289	-0.375830	-0.472376	-0.508586	-0.613965	0	0
38290	1.470639	9.385258	0.428953	0.024338	0.130904	-0.016695	-0.717837	-0.457520	-0.140358	-0.375023	-0.471509	-0.509357	-0.614485	0	0
38291	1.382751	9.441943	0.584710	-0.016749	0.102527	-0.033790	-0.717703	-0.457582	-0.137773	-0.374778	-0.470664	-0.509761	-0.614947	0	0
38292	1.321038	9.649621	0.773833	-0.036494	0.072337	-0.042001	-0.717295	-0.458945	-0.140547	-0.374718	-0.469804	-0.510051	-0.615400	0	0
38293	1.300464	9.717227	0.825652	0.000865	0.072199	-0.059566	-0.717162	-0.458388	-0.140258	-0.374710	-0.469074	-0.510577	-0.615527	0	0
38294	1.319703	9.591331	0.750159	0.047688	0.066352	-0.094817	-0.716888	-0.459600	-0.143297	-0.374614	-0.468299	-0.511607	-0.615320	0	0
38295	1.315876	9.426187	0.797026	0.046481	0.081934	-0.114164	-0.716621	-0.459036	-0.143418	-0.374682	-0.467394	-0.512711	-0.615048	0	0
38296	1.444449	9.545050	0.819333	0.014552	0.052021	-0.137475	-0.714868	-0.460260	-0.147429	-0.375087	-0.466372	-0.513671	-0.614776	0	0
38297	1.601413	9.715419	0.948044	0.039695	0.070808	-0.132900	-0.714593	-0.462281	-0.146135	-0.375360	-0.465409	-0.514779	-0.614412	0	0
38298	1.771797	9.711249	1.153110	0.053423	0.057890	-0.144475	-0.712170	-0.463193	-0.145921	-0.375612	-0.464472	-0.516017	-0.613928	0	0
38299	1.845501	9.664036	1.170172	0.066642	-0.004224	-0.144846	-0.710554	-0.464265	-0.144067	-0.376217	-0.464009	-0.517056	-0.613033	0	0
38300	1.844398	9.588753	1.112931	0.093756	-0.037540	-0.154694	-0.707592	-0.465664	-0.141695	-0.376851	-0.463767	-0.518215	-0.611846	0	0
38301	1.835673	9.542471	1.127456	0.084257	-0.091200	-0.145339	-0.705439	-0.466016	-0.140914	-0.377822	-0.463900	-0.519027	-0.610457	0	0
38302	1.828581	9.527773	1.091240	0.055170	-0.114734	-0.138505	-0.704093	-0.466657	-0.139044	-0.378942	-0.464072	-0.519575	-0.609164	0	0
38303	1.833507	9.537582	1.177980	0.056551	-0.132805	-0.126243	-0.701399	-0.468129	-0.139395	-0.380134	-0.464453	-0.519961	-0.607801	0	0
38304	1.805346	9.503092	1.252002	0.094421	-0.178453	-0.137019	-0.700186	-0.469871	-0.132655	-0.381402	-0.465174	-0.520486	-0.606003	0	0
38305	1.795312	9.522332	1.265993	0.111693	-0.224128	-0.117806	-0.696150	-0.470747	-0.129461	-0.382753	-0.466361	-0.520806	-0.603961	0	0
38306	1.734661	9.642612	1.239151	0.165176	-0.253370	-0.103672	-0.693733	-0.469685	-0.128773	-0.383882	-0.467980	-0.521303	-0.601559	0	0
38307	1.686371	9.627165	1.199269	0.195187	-0.226278	-0.110465	-0.690506	-0.470310	-0.123382	-0.384799	-0.469532	-0.522067	-0.599095	0	0
38308	1.789883	9.527073	1.111723	0.198238	-0.192293	-0.117327	-0.687277	-0.471218	-0.118001	-0.385535	-0.470836	-0.523048	-0.596739	0	0
38309	2.001224	9.482341	0.983738	0.196714	-0.174341	-0.124331	-0.685668	-0.470549	-0.111731	-0.386244	-0.472008	-0.524067	-0.594456	0	0
38310	2.169911	9.611612	0.727951	0.188962	-0.189082	-0.105920	-0.682442	-0.470440	-0.107406	-0.386935	-0.473310	-0.524940	-0.592196	0	0
38311	1.986609	9.564587	0.713052	0.215446	-0.205291	-0.089101	-0.680827	-0.471286	-0.103093	-0.387494	-0.474921	-0.525764	-0.589806	0	0
38312	1.972168	9.413795	0.559679	0.171194	-0.206769	-0.116642	-0.678275	-0.470739	-0.098610	-0.388421	-0.476196	-0.526505	-0.587502	0	0
38313	1.995922	9.538020	0.424662	0.097363	-0.263197	-0.125199	-0.675988	-0.471723	-0.095127	-0.390045	-0.477497	-0.526562	-0.585316	0	0
38314	2.018415	9.618536	0.381413	0.039317	-0.311017	-0.116853	-0.671684	-0.472492	-0.090707	-0.392147	-0.478863	-0.526112	-0.583196	0	0
38315	1.903447	9.796098	0.400619	-0.006329	-0.349179	-0.099541	-0.668458	-0.472201	-0.088147	-0.394553	-0.480391	-0.525084	-0.581239	0	0
38316	1.721826	9.892323	0.288398	-0.012686	-0.380238	-0.068779	-0.666033	-0.473858	-0.086322	-0.396979	-0.482196	-0.523814	-0.579235	0	0
38317	1.590047	9.887470	-0.028558	0.009232	-0.362927	-0.042924	-0.663612	-0.474442	-0.081873	-0.399040	-0.484153	-0.522533	-0.577341	0	0
38318	1.459339	9.831657	-0.328246	0.044178	-0.323865	-0.029265	-0.661197	-0.473156	-0.078591	-0.400657	-0.486054	-0.521612	-0.575454	0	0
38319	1.499132	9.730385	-0.646431	0.031442	-0.302884	-0.019443	-0.657427	-0.474703	-0.076778	-0.402154	-0.487864	-0.520575	-0.573814	0	0
38320	1.591896	9.673789	-0.792410	-0.030453	-0.313850	-0.028562	-0.655137	-0.476216	-0.074946	-0.404070	-0.489401	-0.519253	-0.572355	0	0
38321	1.514065	9.691800	-0.766047	-0.083003	-0.414604	0.000702	-0.654466	-0.476498	-0.069514	-0.406580	-0.491484	-0.517000	-0.570830	0	0
38322	1.296430	9.670860	-0.743680	-0.077919	-0.475071	0.002148	-0.651642	-0.476591	-0.068324	-0.409372	-0.493892	-0.514587	-0.568933	0	0
38323	1.044302	9.656562	-0.857231	-0.031391	-0.453716	0.016634	-0.648817	-0.477329	-0.063750	-0.411726	-0.496468	-0.512377	-0.566984	0	0
38324	0.879607	9.636570	-0.948797	0.026599	-0.378526	0.015568	-0.645588	-0.477976	-0.063536	-0.413411	-0.498806	-0.510869	-0.565064	0	0
38325	0.814618	9.725206	-1.014050	0.035541	-0.328936	0.026535	-0.644517	-0.476826	-0.059152	-0.414734	-0.500980	-0.509500	-0.563405	0	0
38326	0.953026	9.851540	-0.900020	-0.007487	-0.256516	0.032129	-0.642905	-0.476630	-0.056985	-0.415859	-0.502557	-0.508217	-0.562328	0	0
38327	1.176133	10.098360	-0.832445	-0.027046	-0.240483	0.025037	-0.641291	-0.476494	-0.058362	-0.417054	-0.503953	-0.506872	-0.561408	0	0
38328	1.321842	10.312200	-0.923472	0.029464	-0.231364	-0.000404	-0.639945	-0.477469	-0.054322	-0.418038	-0.505368	-0.506062	-0.560132	0	0
38329	1.293218	10.270397	-1.041992	0.144103	-0.254054	-0.050572	-0.638063	-0.477594	-0.050806	-0.418859	-0.507163	-0.506001	-0.557948	0	0
38330	1.098552	10.033789	-1.248394	0.227436	-0.255564	-0.069712	-0.636721	-0.477492	-0.044280	-0.419338	-0.509176	-0.506546	-0.555253	0	0
38331	0.943843	9.768795	-1.260772	0.224230	-0.234896	-0.080154	-0.634574	-0.476688	-0.038285	-0.419817	-0.511035	-0.507161	-0.552617	0	0
38332	0.872603	9.459196	-1.217291	0.183146	-0.206590	-0.052668	-0.631350	-0.475870	-0.033937	-0.420163	-0.512658	-0.507578	-0.550464	0	0
38333	0.773848	9.285027	-1.356223	0.090301	-0.198688	-0.044919	-0.628799	-0.475019	-0.030398	-0.420951	-0.513919	-0.507428	-0.548821	0	0
38334	0.802716	9.528308	-1.422170	0.008733	-0.168020	-0.018471	-0.628125	-0.475613	-0.029880	-0.421786	-0.514748	-0.506885	-0.547904	0	0
38335	1.032694	9.935490	-1.235230	0.017251	-0.182496	-0.004464	-0.626511	-0.475975	-0.028139	-0.422648	-0.515810	-0.506200	-0.546873	0	0
38336	1.150131	9.903649	-1.086948	0.073792	-0.203390	-0.002680	-0.626783	-0.475864	-0.020368	-0.423214	-0.517163	-0.505801	-0.545525	0	0
38337	1.044150	9.523026	-0.981407	0.053641	-0.242028	-0.029476	-0.625173	-0.474846	-0.016948	-0.424326	-0.518569	-0.505193	-0.543887	0	0
38338	0.854951	9.155438	-1.051845	-0.010756	-0.238703	-0.042860	-0.623555	-0.476325	-0.015925	-0.425701	-0.519526	-0.504409	-0.542626	0	0
38339	0.642355	9.112733	-1.106193	-0.076612	-0.203188	-0.064007	-0.620326	-0.476594	-0.019786	-0.427483	-0.519983	-0.503440	-0.541686	0	0
38340	0.527642	9.280590	-1.067648	-0.126531	-0.137650	-0.070800	-0.617499	-0.477509	-0.019849	-0.429069	-0.519726	-0.502628	-0.541433	0	0
38341	0.534134	9.453078	-0.991717	-0.126264	-0.059478	-0.067657	-0.616014	-0.479177	-0.022781	-0.430412	-0.519161	-0.502032	-0.541461	0	0
38342	0.523175	9.528145	-0.917993	-0.111296	-0.014551	-0.081470	-0.614397	-0.479733	-0.024861	-0.431303	-0.518198	-0.501935	-0.541766	0	0
38343	0.534380	9.678850	-1.022300	-0.109146	0.031825	-0.086477	-0.614258	-0.481099	-0.027223	-0.432208	-0.517109	-0.501931	-0.542088	0	0
38344	0.649817	9.736790	-0.939754	-0.108824	0.064017	-0.093373	-0.613448	-0.482273	-0.026316	-0.432685	-0.515605	-0.502310	-0.542789	0	0
38345	0.770953	9.736559	-0.955293	-0.095318	0.076540	-0.091508	-0.611960	-0.485127	-0.026971	-0.433325	-0.514300	-0.502606	-0.543242	0	0
38346	0.980203	9.820471	-0.932653	-0.116814	0.089813	-0.059714	-0.612225	-0.485902	-0.029990	-0.433451	-0.512717	-0.502947	-0.544321	0	0
38347	1.252680	9.910397	-0.804605	-0.117496	0.078594	-0.036868	-0.612224	-0.486119	-0.032858	-0.433894	-0.511578	-0.502850	-0.545129	0	0
38348	1.405732	9.796664	-0.640168	-0.072985	0.019280	0.004411	-0.612218	-0.488106	-0.032786	-0.433658	-0.510761	-0.502923	-0.546015	0	0
38349	1.363651	9.456017	-0.768884	-0.071785	-0.019421	-0.012604	-0.612620	-0.488383	-0.032654	-0.434223	-0.510480	-0.502520	-0.546200	0	0
38350	1.269707	9.279504	-0.934131	-0.097008	-0.030314	-0.012721	-0.612756	-0.487936	-0.033455	-0.434326	-0.509629	-0.502448	-0.546977	0	0
38351	1.228859	9.405015	-0.796709	-0.138414	0.002103	-0.007339	-0.611673	-0.489705	-0.037748	-0.435090	-0.508970	-0.501745	-0.547630	0	0
38352	1.293840	9.682954	-0.719778	-0.122467	0.029478	0.006120	-0.612615	-0.489677	-0.038009	-0.434892	-0.507754	-0.501716	-0.548940	0	0
38353	1.412538	9.694824	-0.663264	-0.040520	0.060276	-0.024397	-0.610732	-0.489387	-0.040201	-0.434954	-0.507118	-0.501885	-0.549324	0	0
38354	1.535989	9.575679	-0.697094	0.012254	0.072762	-0.043622	-0.612603	-0.493325	-0.039625	-0.434053	-0.505933	-0.503100	-0.550018	0	0
38355	1.627461	9.368565	-0.668651	0.001801	0.074763	-0.056032	-0.613411	-0.493002	-0.040559	-0.433994	-0.505247	-0.503717	-0.550130	0	0
38356	1.622236	9.247075	-0.788260	-0.053415	0.032324	-0.084758	-0.611398	-0.491691	-0.037952	-0.434023	-0.503945	-0.504443	-0.550636	0	0
38357	1.627798	9.315138	-0.899338	-0.095890	0.012321	-0.081484	-0.610989	-0.493208	-0.040185	-0.434902	-0.503056	-0.504372	-0.550821	0	0
38358	1.672597	9.505311	-0.860881	-0.124344	0.038147	-0.056673	-0.610180	-0.494042	-0.041720	-0.435296	-0.501731	-0.504410	-0.551683	0	0
38359	1.787274	9.842414	-0.790094	-0.131083	0.059906	-0.003550	-0.610306	-0.496375	-0.044928	-0.435671	-0.500827	-0.503950	-0.552628	0	0
38360	1.815011	10.420713	-0.632317	-0.145736	0.053458	0.036996	-0.612047	-0.498551	-0.047157	-0.435631	-0.499846	-0.503412	-0.554036	0	0
38361	1.888561	10.868737	-0.604552	-0.059421	0.083412	0.078091	-0.614066	-0.497919	-0.047931	-0.435067	-0.499540	-0.503032	-0.555099	0	0
38362	1.934978	10.641404	-0.389570	0.083026	0.099957	0.105160	-0.614065	-0.498092	-0.046574	-0.433282	-0.499652	-0.503609	-0.555870	0	0
38363	1.846535	9.634773	-0.220994	0.139732	0.092474	0.138942	-0.618915	-0.495617	-0.044530	-0.431328	-0.500473	-0.504059	-0.556245	0	0
38364	1.635835	8.980315	-0.470474	0.039209	0.085655	0.163416	-0.622680	-0.496173	-0.041235	-0.429556	-0.500810	-0.503991	-0.557373	0	0
38365	1.433272	8.937803	-0.416187	-0.096099	0.117852	0.180925	-0.625107	-0.493820	-0.042492	-0.428411	-0.500686	-0.503016	-0.559243	0	0
38366	1.417361	9.272545	-0.269948	-0.141478	0.122463	0.194943	-0.627126	-0.493012	-0.044758	-0.427249	-0.500262	-0.501870	-0.561536	0	0
38367	1.475636	9.550381	-0.015082	-0.111323	0.125893	0.210943	-0.632501	-0.493937	-0.048403	-0.425962	-0.500174	-0.500685	-0.563646	0	0
38368	1.559551	9.721842	0.012680	-0.095500	0.118617	0.223297	-0.636802	-0.494698	-0.047969	-0.424422	-0.500104	-0.499631	-0.565801	0	0
38369	1.492458	9.710932	0.186436	-0.081445	0.086556	0.230219	-0.643540	-0.489674	-0.050044	-0.423065	-0.500456	-0.498341	-0.567640	0	0
38370	1.287935	9.542159	0.357165	-0.082047	0.047030	0.245926	-0.646768	-0.489575	-0.051092	-0.421670	-0.500947	-0.496948	-0.569464	0	0
38371	1.066531	9.598842	0.443828	-0.125152	0.067992	0.245969	-0.651338	-0.490009	-0.052279	-0.420532	-0.501289	-0.495247	-0.571483	0	0
38372	0.984291	9.993081	0.683874	-0.187460	0.144279	0.232113	-0.656451	-0.488995	-0.054230	-0.419214	-0.500671	-0.493757	-0.574276	0	0
38373	1.119367	10.782107	0.860206	-0.152950	0.215756	0.230843	-0.661561	-0.488532	-0.056880	-0.417570	-0.499956	-0.492591	-0.577090	0	0
38374	1.226032	11.269573	0.879060	0.016409	0.261639	0.231624	-0.667484	-0.486489	-0.059605	-0.414394	-0.499290	-0.492971	-0.579626	0	0
38375	1.247168	10.658165	0.638777	0.184193	0.326988	0.162752	-0.672191	-0.486255	-0.058861	-0.410907	-0.498978	-0.494552	-0.581029	0	0
38376	1.210603	9.492177	0.112032	0.183059	0.355692	0.079014	-0.674624	-0.482431	-0.056257	-0.406731	-0.497196	-0.497520	-0.582957	0	0
38377	1.116785	8.951525	-0.011948	-0.049529	0.351439	0.027027	-0.677847	-0.484048	-0.056680	-0.405066	-0.495095	-0.498505	-0.585060	0	0
38378	1.069821	9.280859	0.244115	-0.273966	0.352759	0.005104	-0.680534	-0.484116	-0.063326	-0.403335	-0.490878	-0.499335	-0.589088	0	0
38379	1.007062	10.056606	0.621504	-0.276675	0.301512	0.027726	-0.683212	-0.487186	-0.068843	-0.403026	-0.488131	-0.498772	-0.592051	0	0
38380	0.963054	10.347144	0.800916	-0.060996	0.272968	0.033518	-0.685904	-0.486033	-0.073133	-0.398109	-0.483396	-0.502274	-0.596287	0	0
38381	1.108792	10.087603	0.797717	0.102227	0.282663	0.057057	-0.689272	-0.484334	-0.069633	-0.395867	-0.482405	-0.503732	-0.597352	0	0
38382	1.285416	9.712078	0.632645	0.111200	0.302167	0.062495	-0.690618	-0.484058	-0.067974	-0.383558	-0.473033	-0.513073	-0.604880	0	0
38383	1.489112	9.448724	0.539777	0.041394	0.332035	0.053594	-0.693848	-0.482788	-0.070620	-0.381347	-0.471458	-0.514344	-0.606425	0	0
38384	1.631161	9.383333	0.595183	-0.047760	0.319684	0.019611	-0.698690	-0.482284	-0.075315	-0.374261	-0.464769	-0.519380	-0.611689	0	0
38385	1.626264	9.368668	0.486814	-0.061264	0.265500	-0.023210	-0.700568	-0.483623	-0.076835	-0.373321	-0.462797	-0.520108	-0.613138	0	0
38386	1.617351	9.327234	0.472410	-0.078631	0.226981	-0.053565	-0.700833	-0.484196	-0.082435	-0.370434	-0.458837	-0.522466	-0.615854	0	0
38387	1.608844	9.276105	0.525495	-0.042361	0.199209	-0.068656	-0.700022	-0.485156	-0.084655	-0.370022	-0.457098	-0.523260	-0.616720	0	0
38388	1.634840	9.317852	0.578938	-0.037954	0.195628	-0.066021	-0.701235	-0.484395	-0.085706	-0.368327	-0.454381	-0.524926	-0.618325	0	0
38389	1.700642	9.544819	0.593689	-0.004892	0.199251	-0.057078	-0.700829	-0.485286	-0.084378	-0.367666	-0.452836	-0.525889	-0.619033	0	0
38390	1.739994	9.754307	0.564429	0.050326	0.188569	-0.037540	-0.702979	-0.485485	-0.085857	-0.365698	-0.450860	-0.527731	-0.620073	0	0
38391	1.735586	9.737237	0.595717	0.088154	0.195998	-0.037373	-0.702166	-0.487304	-0.087697	-0.364505	-0.449776	-0.529160	-0.620344	0	0
38392	1.770229	9.706309	0.625901	0.077768	0.193641	-0.053341	-0.703107	-0.487597	-0.086333	-0.362569	-0.447851	-0.531186	-0.621140	0	0
38393	1.846668	9.765963	0.649463	0.073906	0.210200	-0.040890	-0.703783	-0.486449	-0.086288	-0.361380	-0.446605	-0.532582	-0.621534	0	0
38394	1.947244	9.821192	0.613616	0.093663	0.212106	-0.039071	-0.705395	-0.486972	-0.086558	-0.359204	-0.444708	-0.534682	-0.622353	0	0
38395	2.148208	9.708311	0.606191	0.105831	0.220673	-0.021336	-0.707017	-0.484395	-0.086047	-0.357685	-0.443614	-0.536212	-0.622692	0	0
38396	2.310251	9.589860	0.518173	0.072975	0.189873	-0.009287	-0.707824	-0.485059	-0.081019	-0.355634	-0.442021	-0.537884	-0.623556	0	0
38397	2.366374	9.445217	0.492099	0.068536	0.137707	0.013345	-0.709704	-0.485715	-0.081427	-0.354497	-0.441500	-0.538715	-0.623856	0	0
38398	2.325109	9.543983	0.328798	0.056657	0.084364	0.044802	-0.710647	-0.485469	-0.078820	-0.352913	-0.440936	-0.539549	-0.624432	0	0
38399	2.299584	9.623643	0.423706	0.100606	0.074037	0.082006	-0.712669	-0.483645	-0.082143	-0.351539	-0.441301	-0.540038	-0.624526	0	0
38400	2.348770	9.588121	0.425483	0.163325	0.065457	0.090979	-0.714556	-0.482695	-0.078412	-0.349436	-0.441597	-0.541167	-0.624520	0	0
38401	2.511015	9.459964	0.339952	0.208450	0.081887	0.089429	-0.717795	-0.478790	-0.078520	-0.347486	-0.442334	-0.542308	-0.624096	0	0
38402	2.570593	9.346917	0.073016	0.204754	0.060494	0.090163	-0.719677	-0.479389	-0.075248	-0.345368	-0.442916	-0.543579	-0.623753	0	0
38403	2.628715	9.080914	-0.086890	0.160275	0.070312	0.073290	-0.722642	-0.477413	-0.071880	-0.343782	-0.443474	-0.544433	-0.623489	0	0
38404	2.638654	8.945145	-0.100005	0.117766	0.043139	0.042928	-0.723991	-0.477294	-0.063414	-0.342559	-0.443710	-0.545221	-0.623305	0	0
38405	2.573122	8.948810	-0.106858	0.080122	0.013745	0.032028	-0.725075	-0.474442	-0.063037	-0.341883	-0.444126	-0.545550	-0.623092	0	0
38406	2.593407	9.172539	0.055773	0.082120	-0.031174	0.015815	-0.726421	-0.474109	-0.063828	-0.341445	-0.444601	-0.545943	-0.622649	0	0
38407	2.376057	9.571550	-0.247598	0.117194	-0.132679	0.032996	-0.726421	-0.474496	-0.059345	-0.341389	-0.446065	-0.545989	-0.621592	0	0
38408	1.882044	9.552876	-0.238544	0.262251	-0.116356	-0.003467	-0.727099	-0.473205	-0.053165	-0.340762	-0.447604	-0.547271	-0.619698	0	0
38409	2.081051	9.539495	-0.237151	0.260360	0.012706	-0.045126	-0.726835	-0.472522	-0.046199	-0.339752	-0.448223	-0.549045	-0.618235	0	0
38410	2.319750	9.541440	0.150513	0.182156	-0.050611	-0.027273	-0.729394	-0.472031	-0.040295	-0.339281	-0.448955	-0.550149	-0.616980	0	0
38411	2.253475	9.865485	-0.369128	0.098011	-0.183621	0.000801	-0.729130	-0.471429	-0.029789	-0.339787	-0.450486	-0.550037	-0.615683	0	0
38412	1.866269	10.038076	-0.632671	0.151688	-0.153415	0.018928	-0.729535	-0.471539	-0.024612	-0.339742	-0.452010	-0.550384	-0.614280	0	0
38413	1.514036	9.665076	-0.943986	0.189013	-0.027080	0.027026	-0.731154	-0.470513	-0.018293	-0.338817	-0.453025	-0.551250	-0.613266	0	0
38414	1.583705	9.226950	-0.837436	0.127838	0.079481	0.011603	-0.731421	-0.471074	-0.018308	-0.337628	-0.452985	-0.552279	-0.613025	0	0
38415	2.010566	9.157056	-0.414569	-0.014553	0.072863	0.016318	-0.733306	-0.470829	-0.014736	-0.337140	-0.452637	-0.552285	-0.613545	0	0
38416	2.364815	9.712193	0.150608	-0.156539	-0.014671	0.057634	-0.736534	-0.470752	-0.014832	-0.337480	-0.452471	-0.551040	-0.614600	0	0
38417	2.316159	10.534337	0.682146	-0.158730	-0.117542	0.118819	-0.736528	-0.472729	-0.015169	-0.338056	-0.453373	-0.549042	-0.615405	0	0
38418	1.962571	10.758543	0.645531	-0.037316	-0.186500	0.143582	-0.739899	-0.470180	-0.011641	-0.338273	-0.455139	-0.547553	-0.615309	0	0
38419	1.578071	10.537895	0.288745	0.069697	-0.201747	0.112095	-0.741654	-0.468446	-0.005162	-0.338314	-0.457288	-0.546703	-0.614448	0	0
38420	1.424187	10.433112	0.015196	0.075183	-0.209634	0.108570	-0.743007	-0.466397	-0.000448	-0.338346	-0.459372	-0.545989	-0.613511	0	0
38421	1.439216	9.986742	0.418636	0.060401	-0.229630	0.085415	-0.742470	-0.466658	0.004169	-0.338748	-0.461504	-0.545112	-0.612468	0	0
38422	1.137752	9.753047	0.180047	-0.011751	-0.371256	0.033972	-0.742340	-0.465833	0.011277	-0.340505	-0.463860	-0.543661	-0.611002	0	0
38423	0.719394	9.769692	-0.189197	0.030661	-0.388624	-0.005690	-0.740734	-0.464169	0.017443	-0.342471	-0.466349	-0.542485	-0.609050	0	0
38424	0.319994	9.857117	-0.247852	0.082963	-0.301471	-0.061464	-0.738719	-0.464061	0.023008	-0.343943	-0.468040	-0.542312	-0.607075	0	0
38425	0.255724	9.897204	-0.392158	0.148153	-0.215590	-0.060694	-0.736566	-0.465123	0.030032	-0.344771	-0.469556	-0.542716	-0.605070	0	0
38426	0.500871	10.013333	-0.310884	0.184352	-0.072533	-0.043812	-0.735096	-0.463022	0.035804	-0.344356	-0.470243	-0.543902	-0.603706	0	0
38427	0.786802	10.018524	-0.294927	0.177525	0.001259	-0.045193	-0.734826	-0.464004	0.041218	-0.343788	-0.470617	-0.545174	-0.602591	0	0
38428	1.159002	9.855362	-0.118578	0.156601	0.007059	-0.070055	-0.735640	-0.461930	0.044292	-0.343185	-0.470543	-0.546620	-0.601681	0	0
38429	1.266737	9.527137	-0.310193	0.170921	-0.058434	-0.077507	-0.734300	-0.460947	0.049485	-0.343174	-0.471068	-0.547803	-0.600199	0	0
38430	1.312960	9.124968	-0.493510	0.120354	-0.030723	-0.065101	-0.733768	-0.459507	0.054157	-0.342934	-0.471135	-0.548864	-0.599314	0	0
38431	1.508414	9.033828	-0.573487	-0.003126	-0.017765	-0.055717	-0.732826	-0.459847	0.055633	-0.343392	-0.470933	-0.549043	-0.599046	0	0
38432	1.656819	9.121485	-0.608111	-0.045053	-0.065564	-0.078292	-0.733359	-0.461575	0.057354	-0.344199	-0.470566	-0.549055	-0.598861	0	0
38433	1.700597	9.136861	-0.462445	-0.026425	-0.142712	-0.115872	-0.730134	-0.461158	0.060599	-0.345813	-0.470701	-0.548946	-0.597923	0	0
38434	1.630249	9.033633	-0.367534	-0.089419	-0.237083	-0.132570	-0.726906	-0.461861	0.063263	-0.348125	-0.470933	-0.548328	-0.596966	0	0
38435	1.493592	9.295748	-0.542216	-0.187649	-0.293871	-0.171233	-0.723942	-0.463666	0.064805	-0.351653	-0.471099	-0.546984	-0.595999	0	0
38436	1.340882	9.669266	-0.491945	-0.238245	-0.287384	-0.163377	-0.719626	-0.468046	0.065975	-0.355129	-0.470942	-0.545423	-0.595492	0	0
38437	1.367882	9.873663	-0.627467	-0.193737	-0.259131	-0.140081	-0.715451	-0.470143	0.066676	-0.358304	-0.471034	-0.544008	-0.594812	0	0
38438	1.565541	9.799562	-0.668988	-0.135155	-0.209808	-0.100722	-0.711412	-0.471992	0.069021	-0.360497	-0.471120	-0.543024	-0.594317	0	0
38439	1.653180	9.538967	-0.657111	-0.117958	-0.201558	-0.068797	-0.708446	-0.474616	0.069173	-0.362574	-0.471520	-0.541923	-0.593741	0	0
38440	1.638708	9.300801	-0.605205	-0.149911	-0.211944	-0.019444	-0.707096	-0.476695	0.071951	-0.364352	-0.471992	-0.540461	-0.593610	0	0
38441	1.575502	9.309364	-0.612024	-0.213268	-0.209273	-0.005466	-0.707368	-0.476100	0.077150	-0.366538	-0.472429	-0.538459	-0.593736	0	0
38442	1.618100	9.504364	-0.472564	-0.258823	-0.182699	0.019294	-0.706820	-0.479518	0.077305	-0.368437	-0.472533	-0.536265	-0.594463	0	0
38443	1.694785	9.675694	-0.432987	-0.228249	-0.163853	0.023022	-0.705207	-0.479587	0.078647	-0.370273	-0.472791	-0.534197	-0.594980	0	0
38444	1.721229	9.685884	-0.437067	-0.152796	-0.142102	0.032233	-0.704659	-0.482332	0.074192	-0.371368	-0.473106	-0.532716	-0.595374	0	0
38445	1.652530	9.606954	-0.433765	-0.102315	-0.129217	0.031608	-0.705194	-0.483496	0.076068	-0.372367	-0.473667	-0.531479	-0.595409	0	0
38446	1.653287	9.318072	-0.484523	-0.096341	-0.085226	0.052255	-0.704795	-0.482803	0.082488	-0.372779	-0.473965	-0.530442	-0.595839	0	0
38447	1.756052	8.909669	-0.454215	-0.106196	-0.026852	0.061432	-0.705329	-0.484412	0.085167	-0.373071	-0.474060	-0.529419	-0.596490	0	0
38448	1.984091	8.787577	-0.388521	-0.188206	0.035281	0.110150	-0.706140	-0.482971	0.084950	-0.372957	-0.473624	-0.527987	-0.598175	0	0
38449	2.364215	8.964435	-0.159125	-0.288704	0.068524	0.170953	-0.711655	-0.482196	0.081498	-0.372943	-0.473050	-0.525694	-0.600652	0	0
38450	2.792063	9.666531	0.082215	-0.391804	0.081564	0.257224	-0.716621	-0.485135	0.078737	-0.372651	-0.472337	-0.522508	-0.604164	0	0
38451	3.072273	10.788401	0.737136	-0.394026	0.076212	0.402932	-0.720247	-0.485733	0.071404	-0.371663	-0.472529	-0.518473	-0.608085	0	0
38452	3.412128	11.311700	1.148043	-0.268820	0.016436	0.419633	-0.726705	-0.484411	0.069751	-0.370086	-0.473464	-0.515023	-0.611244	0	0
38453	3.339162	10.390325	1.383856	0.070605	-0.079773	0.398913	-0.732503	-0.479846	0.074326	-0.367694	-0.476299	-0.513216	-0.612004	0	0
38454	2.785143	8.909055	0.778612	0.164732	-0.260222	0.318684	-0.738298	-0.477103	0.084154	-0.366102	-0.480006	-0.511847	-0.611209	0	0
38455	2.299258	8.375795	0.110532	-0.104327	-0.275928	0.284289	-0.739117	-0.473873	0.092442	-0.366238	-0.482804	-0.508768	-0.611494	0	0
38456	1.915697	9.126253	0.047361	-0.391069	-0.177091	0.287614	-0.741406	-0.472996	0.093587	-0.367127	-0.483837	-0.504393	-0.613765	0	0
38457	1.723044	10.118146	0.565978	-0.321960	-0.134205	0.231512	-0.742211	-0.473673	0.093029	-0.367907	-0.484680	-0.500743	-0.615619	0	0
38458	1.508507	10.250247	1.001341	-0.033090	-0.164677	0.124397	-0.741134	-0.474469	0.095715	-0.367974	-0.486108	-0.499401	-0.615543	0	0
38459	1.237256	9.740366	0.910200	0.049648	-0.182797	0.057433	-0.740867	-0.474280	0.099533	-0.368272	-0.487731	-0.498708	-0.614642	0	0
38460	1.063282	9.465309	0.873234	-0.138531	-0.156219	0.032309	-0.738719	-0.473296	0.103899	-0.369365	-0.488246	-0.497204	-0.614795	0	0
38461	1.073598	9.919465	0.870125	-0.255620	-0.100604	0.044654	-0.737236	-0.474787	0.105604	-0.370832	-0.488158	-0.495011	-0.615751	0	0
38462	1.260385	10.323448	1.173721	-0.185420	-0.046825	0.052226	-0.735616	-0.476785	0.104567	-0.371503	-0.487938	-0.493505	-0.616729	0	0
38463	1.490865	10.419872	1.090997	-0.094796	0.011194	0.038684	-0.734271	-0.477282	0.106306	-0.371677	-0.487715	-0.492756	-0.617399	0	0
38464	1.744235	10.094299	0.985678	-0.068099	0.088930	-0.003211	-0.736416	-0.479018	0.103823	-0.371459	-0.486827	-0.492738	-0.618245	0	0
38465	1.928222	9.811142	0.666068	-0.068589	0.079483	-0.052802	-0.734804	-0.478340	0.103553	-0.371739	-0.485823	-0.492855	-0.618773	0	0
38466	2.034023	9.720804	0.597778	-0.048794	0.046834	-0.091866	-0.731976	-0.480155	0.105641	-0.372202	-0.484846	-0.493213	-0.618976	0	0
38467	1.974126	9.700305	0.687572	-0.030142	-0.027599	-0.095809	-0.730363	-0.479739	0.104410	-0.373091	-0.484432	-0.493380	-0.618631	0	0
38468	1.888668	9.630795	0.815467	-0.023010	-0.041766	-0.095858	-0.726192	-0.480448	0.106381	-0.373898	-0.484085	-0.493579	-0.618256	0	0
38469	1.923947	9.575607	0.894000	-0.004298	-0.039171	-0.122313	-0.722685	-0.483928	0.106228	-0.374885	-0.483705	-0.493992	-0.617626	0	0
38470	2.020680	9.472980	0.945889	0.008403	-0.047817	-0.127651	-0.718916	-0.485635	0.108853	-0.375783	-0.483368	-0.494502	-0.616937	0	0
38471	2.117772	9.348507	0.973881	0.007138	-0.091593	-0.155358	-0.714750	-0.485154	0.114541	-0.377175	-0.483189	-0.494944	-0.615871	0	0
38472	2.132894	9.324509	1.005821	0.012990	-0.142469	-0.181307	-0.709367	-0.486583	0.115794	-0.378858	-0.483192	-0.495373	-0.614490	0	0
38473	1.976340	9.394495	0.990859	0.007746	-0.191956	-0.195753	-0.705866	-0.488395	0.117057	-0.380989	-0.483427	-0.495627	-0.612780	0	0
38474	1.884722	9.494796	1.008956	0.031401	-0.175586	-0.202632	-0.698061	-0.489810	0.115285	-0.382880	-0.483598	-0.496134	-0.611054	0	0
38475	1.903309	9.538833	1.033267	0.065523	-0.170051	-0.198959	-0.692949	-0.490806	0.116419	-0.384637	-0.483897	-0.496831	-0.609144	0	0
38476	2.033895	9.429530	1.018841	0.105379	-0.134063	-0.202164	-0.686760	-0.492190	0.121070	-0.385966	-0.484101	-0.497932	-0.607239	0	0
38477	2.150702	9.295710	1.090840	0.094200	-0.134499	-0.188079	-0.681647	-0.493500	0.123556	-0.387333	-0.484344	-0.498876	-0.605398	0	0
38478	2.182506	9.269574	1.019794	0.056375	-0.173800	-0.193757	-0.675191	-0.494293	0.126860	-0.389049	-0.484640	-0.499473	-0.603565	0	0
38479	2.159046	9.349259	1.001622	0.043338	-0.197330	-0.181569	-0.669804	-0.496306	0.122646	-0.390927	-0.485095	-0.499819	-0.601698	0	0
38480	2.110878	9.460060	1.030602	0.068908	-0.196767	-0.195626	-0.663618	-0.496479	0.123930	-0.392704	-0.485565	-0.500402	-0.599673	0	0
38481	2.067429	9.468994	1.142345	0.090712	-0.191075	-0.202587	-0.658504	-0.497559	0.122609	-0.394437	-0.486058	-0.501143	-0.597514	0	0
38482	2.145583	9.441282	1.156989	0.105054	-0.192771	-0.200801	-0.651240	-0.498594	0.123308	-0.396050	-0.486617	-0.501970	-0.595294	0	0
38483	2.194339	9.422743	1.129737	0.126521	-0.190942	-0.195427	-0.645188	-0.498771	0.124866	-0.397551	-0.487284	-0.502871	-0.592983	0	0
38484	2.246937	9.443108	1.030091	0.136949	-0.211563	-0.184927	-0.639265	-0.500961	0.127859	-0.399007	-0.488155	-0.503723	-0.590560	0	0
38485	2.202078	9.505412	1.033059	0.171376	-0.211947	-0.193655	-0.633482	-0.501412	0.129275	-0.400369	-0.489131	-0.504776	-0.587926	0	0
38486	2.240678	9.506107	0.981278	0.201725	-0.204842	-0.182913	-0.626626	-0.500779	0.131804	-0.401457	-0.490224	-0.506014	-0.585203	0	0
38487	2.333533	9.476238	1.032499	0.257351	-0.204521	-0.176568	-0.619634	-0.500857	0.134308	-0.402242	-0.491583	-0.507493	-0.582236	0	0
38488	2.461697	9.379038	1.094940	0.290287	-0.279764	-0.142493	-0.613856	-0.499793	0.137681	-0.403033	-0.493662	-0.508730	-0.578840	0	0
38489	2.644769	9.401758	0.883730	0.323482	-0.337074	-0.114501	-0.607812	-0.497385	0.137824	-0.403777	-0.496365	-0.509719	-0.575129	0	0
38490	2.591885	9.327934	0.555272	0.364076	-0.374697	-0.089838	-0.601358	-0.497331	0.141292	-0.404365	-0.499537	-0.510714	-0.571072	0	0
38491	2.363512	9.158659	0.077710	0.306909	-0.348297	-0.099504	-0.596391	-0.494987	0.145261	-0.405131	-0.502300	-0.511450	-0.567435	0	0
38492	2.125171	9.295119	-0.089515	0.136873	-0.324915	-0.097185	-0.589804	-0.494621	0.147375	-0.406630	-0.504211	-0.511370	-0.564734	0	0
38493	1.757676	9.727848	-0.142575	0.010462	-0.334288	-0.049837	-0.584020	-0.495018	0.146477	-0.408517	-0.505933	-0.510214	-0.562874	0	0
38494	1.511639	10.189513	0.075085	-0.066039	-0.309182	-0.012755	-0.579851	-0.494447	0.142088	-0.410476	-0.507349	-0.508615	-0.561620	0	0
38495	1.428960	10.442913	0.053785	0.007859	-0.273881	0.023074	-0.575538	-0.497316	0.139220	-0.411651	-0.509083	-0.507314	-0.560365	0	0
38496	1.598631	10.144928	-0.287818	0.108124	-0.208992	0.022018	-0.574196	-0.495798	0.133532	-0.412013	-0.510822	-0.506921	-0.558871	0	0
38497	1.796850	9.628971	-0.641344	0.131250	-0.217065	0.032634	-0.572852	-0.495540	0.133252	-0.412212	-0.512788	-0.506490	-0.557312	0	0
38498	1.732410	9.399565	-1.007500	0.012969	-0.329962	0.062516	-0.568685	-0.494773	0.132683	-0.413443	-0.515007	-0.504853	-0.555838	0	0
38499	1.304817	9.428204	-1.155647	-0.159617	-0.455106	0.101054	-0.565184	-0.496102	0.131510	-0.415950	-0.517429	-0.501460	-0.554790	0	0
38500	0.864289	9.893605	-1.105273	-0.311754	-0.464346	0.134189	-0.562494	-0.495938	0.127805	-0.419116	-0.519384	-0.497071	-0.554529	0	0
38501	0.672530	10.557755	-0.839329	-0.296627	-0.396216	0.117000	-0.559921	-0.501291	0.123788	-0.421938	-0.520950	-0.493069	-0.554493	0	0
38502	0.827489	11.050951	-0.840702	-0.118448	-0.299183	0.065964	-0.558170	-0.501958	0.120204	-0.423635	-0.522441	-0.490781	-0.553826	0	0
38503	1.298552	10.921148	-0.613425	0.162359	-0.206503	0.047000	-0.557503	-0.499965	0.119171	-0.423515	-0.524530	-0.490487	-0.552201	0	0
38504	1.476526	10.103810	-0.840119	0.330253	-0.241812	0.057910	-0.554814	-0.499753	0.119555	-0.422616	-0.527549	-0.490959	-0.549588	0	0
38505	1.213674	9.132802	-1.185103	0.317856	-0.298502	0.043469	-0.553348	-0.495893	0.122796	-0.422143	-0.530768	-0.491146	-0.546678	0	0
38506	0.934229	8.753839	-1.508583	0.131536	-0.327669	0.007420	-0.551206	-0.492857	0.124231	-0.422978	-0.533150	-0.490424	-0.544359	0	0
38507	0.742069	9.056252	-1.353065	-0.065631	-0.268350	-0.014011	-0.548784	-0.493171	0.123103	-0.424708	-0.534281	-0.488951	-0.543225	0	0
38508	0.782791	9.625099	-0.980569	-0.145733	-0.247708	-0.012403	-0.544747	-0.493481	0.120185	-0.426728	-0.534945	-0.487159	-0.542599	0	0
38509	0.813309	9.936404	-0.861616	-0.076352	-0.238162	-0.014799	-0.542319	-0.496095	0.120481	-0.428378	-0.535848	-0.485765	-0.541656	0	0
38510	0.779095	9.819249	-0.924372	0.036460	-0.193611	-0.052162	-0.540575	-0.494392	0.118608	-0.429364	-0.536793	-0.485404	-0.540262	0	0
38511	0.734346	9.505267	-0.961893	0.060633	-0.109502	-0.065669	-0.537213	-0.494308	0.117754	-0.429937	-0.537328	-0.485585	-0.539110	0	0
38512	0.777336	9.411366	-0.988753	0.012006	-0.065678	-0.056706	-0.536675	-0.494434	0.116518	-0.430453	-0.537449	-0.485668	-0.538503	0	0
38513	0.982877	9.560759	-0.959499	0.039332	-0.032307	-0.029936	-0.535598	-0.494437	0.115552	-0.430581	-0.537642	-0.485883	-0.538014	0	0
38514	1.078526	9.392566	-0.897520	0.083812	0.000294	-0.038444	-0.535867	-0.494751	0.117179	-0.430286	-0.537800	-0.486543	-0.537495	0	0
38515	1.161508	9.221695	-1.026086	0.062915	-0.004559	-0.065071	-0.533447	-0.494542	0.117975	-0.430345	-0.537770	-0.487199	-0.536883	0	0
38516	1.228208	9.162217	-1.001924	0.003693	-0.013743	-0.073285	-0.532775	-0.494379	0.116338	-0.430734	-0.537487	-0.487557	-0.536530	0	0
38517	1.159380	9.209520	-1.009208	-0.051560	-0.024332	-0.095615	-0.532100	-0.495046	0.113856	-0.431671	-0.536919	-0.487680	-0.536234	0	0
38518	1.074794	9.324516	-0.974155	-0.063779	-0.022309	-0.109773	-0.528730	-0.497361	0.112516	-0.432656	-0.536209	-0.487837	-0.536007	0	0
38519	1.092509	9.424381	-0.873258	-0.077276	-0.029485	-0.111640	-0.526574	-0.498792	0.110946	-0.433844	-0.535475	-0.487889	-0.535733	0	0
38520	1.093185	9.392836	-0.858555	-0.071339	-0.031542	-0.098372	-0.523884	-0.498533	0.109288	-0.434852	-0.534835	-0.487903	-0.535543	0	0
38521	1.181841	9.316756	-0.893778	-0.091069	-0.022791	-0.099277	-0.523073	-0.499628	0.106791	-0.436015	-0.534061	-0.487846	-0.535421	0	0
38522	1.367952	9.358988	-0.787278	-0.143846	-0.023742	-0.078276	-0.520646	-0.501302	0.103167	-0.437260	-0.533157	-0.487400	-0.535714	0	0
38523	1.542453	9.493256	-0.705903	-0.195490	-0.035920	-0.034358	-0.519969	-0.502674	0.100526	-0.438692	-0.532313	-0.486375	-0.536313	0	0
38524	1.704729	9.629727	-0.644177	-0.216403	-0.039753	0.006177	-0.520629	-0.506279	0.097693	-0.439940	-0.531579	-0.485021	-0.537244	0	0
38525	1.848631	9.710026	-0.616294	-0.214370	-0.040279	0.064493	-0.519817	-0.507296	0.091793	-0.440953	-0.531156	-0.483340	-0.538346	0	0
38526	1.981441	9.615332	-0.601874	-0.182913	-0.029369	0.101768	-0.519947	-0.507983	0.084825	-0.441451	-0.530969	-0.481701	-0.539589	0	0
38527	2.068096	9.624173	-0.734091	-0.157671	-0.021154	0.101883	-0.522767	-0.509303	0.083452	-0.441855	-0.530877	-0.480199	-0.540687	0	0
38528	1.933188	9.398421	-0.368211	-0.116012	-0.043571	0.087755	-0.521955	-0.510675	0.080674	-0.442129	-0.530983	-0.478940	-0.541475	0	0
38529	1.781076	9.215994	-0.571308	-0.108666	-0.032795	0.085241	-0.523840	-0.509757	0.079636	-0.442410	-0.531093	-0.477731	-0.542205	0	0
38530	1.640256	8.858999	-0.604231	-0.132186	0.034140	0.102439	-0.523296	-0.511583	0.078345	-0.442317	-0.530776	-0.476646	-0.543544	0	0
38531	1.949375	8.777203	-0.702456	-0.237211	0.163710	0.148849	-0.527191	-0.512812	0.074127	-0.441986	-0.529555	-0.475261	-0.546212	0	0
38532	2.209627	9.427739	-0.136070	-0.435937	0.172099	0.174704	-0.530942	-0.516485	0.065061	-0.442438	-0.527474	-0.472737	-0.550036	0	0
38533	2.658210	10.814822	0.254806	-0.479050	0.147402	0.298017	-0.534699	-0.518496	0.057684	-0.442612	-0.525963	-0.469135	-0.554409	0	0
38534	2.716902	11.170417	1.132588	-0.260642	0.085345	0.294720	-0.542758	-0.520336	0.047229	-0.441850	-0.525666	-0.466554	-0.557468	0	0
38535	2.101707	10.139617	0.885571	0.089988	-0.120269	0.241643	-0.545322	-0.517470	0.048442	-0.440572	-0.527885	-0.465203	-0.557512	0	0
38536	1.434221	9.078669	0.006464	0.106358	-0.077793	0.180292	-0.545059	-0.516323	0.053789	-0.439288	-0.529590	-0.464526	-0.557473	0	0
38537	1.243422	8.992631	-0.326135	-0.108490	0.123247	0.173885	-0.548557	-0.515352	0.052090	-0.438307	-0.529254	-0.463497	-0.559418	0	0
38538	1.449171	9.773236	-0.080166	-0.212373	0.291141	0.181623	-0.553531	-0.515528	0.046285	-0.436970	-0.527487	-0.462657	-0.562817	0	0
38539	1.704296	10.309576	0.443594	-0.083985	0.315005	0.160869	-0.557429	-0.515134	0.039260	-0.435040	-0.526105	-0.462670	-0.565588	0	0
38540	1.875305	10.378236	0.539801	0.056392	0.203661	0.073915	-0.562135	-0.515253	0.036859	-0.433278	-0.525486	-0.463532	-0.566809	0	0
38541	1.734248	10.142611	0.431329	0.051487	0.067707	0.032405	-0.564155	-0.513545	0.032442	-0.432505	-0.525490	-0.463910	-0.567086	0	0
38542	1.280174	9.901289	0.168856	-0.039487	-0.011167	-0.010705	-0.564824	-0.514610	0.030100	-0.432723	-0.525280	-0.463740	-0.567254	0	0
38543	0.937326	9.822229	0.081897	-0.135243	0.030923	-0.056627	-0.564417	-0.515431	0.028434	-0.433616	-0.524262	-0.463379	-0.567808	0	0
38544	0.921563	10.127827	0.091144	-0.214369	0.111788	-0.045758	-0.564146	-0.515988	0.027731	-0.434379	-0.522433	-0.462929	-0.569275	0	0
38545	1.134236	10.442452	0.352878	-0.192962	0.182674	-0.027622	-0.564142	-0.517018	0.023203	-0.434716	-0.520420	-0.462757	-0.571000	0	0
38546	1.509756	10.594942	0.505282	-0.069057	0.199440	-0.014841	-0.564810	-0.518265	0.022625	-0.434133	-0.518859	-0.463351	-0.572381	0	0
38547	1.766064	10.492769	0.439293	0.083916	0.149372	-0.022689	-0.564812	-0.517371	0.020747	-0.433158	-0.518253	-0.464592	-0.572662	0	0
38548	2.062823	10.070888	0.417880	0.107265	0.108798	-0.027343	-0.565354	-0.515942	0.020800	-0.432144	-0.517911	-0.465868	-0.572702	0	0
38549	2.255336	9.671404	0.527909	0.015799	0.042826	-0.051067	-0.567910	-0.515384	0.017578	-0.432174	-0.517490	-0.466398	-0.572627	0	0
38550	2.231375	9.408780	0.490638	-0.054436	-0.095925	-0.073376	-0.565217	-0.516563	0.016827	-0.433210	-0.517401	-0.466105	-0.572164	0	0
38551	1.968746	9.214662	0.520152	-0.037687	-0.196231	-0.111031	-0.562792	-0.517915	0.017709	-0.434968	-0.517840	-0.465596	-0.570845	0	0
38552	1.718501	8.865384	0.421223	-0.066860	-0.244680	-0.104288	-0.560102	-0.518260	0.017666	-0.436948	-0.518409	-0.464731	-0.569521	0	0
38553	1.349360	9.145147	0.415006	-0.095846	-0.259278	-0.099983	-0.556066	-0.518598	0.015973	-0.439232	-0.518997	-0.463554	-0.568186	0	0
38554	1.188487	9.452979	0.535334	-0.071513	-0.251944	-0.100724	-0.551491	-0.519386	0.014805	-0.441262	-0.519611	-0.462587	-0.566839	0	0
38555	1.198204	9.710496	0.634795	-0.039740	-0.185886	-0.100217	-0.549066	-0.520389	0.012837	-0.442918	-0.520015	-0.462053	-0.565611	0	0
38556	1.350526	9.863783	0.720161	0.025695	-0.143992	-0.117467	-0.546376	-0.520401	0.010625	-0.444039	-0.520369	-0.462191	-0.564292	0	0
38557	1.463263	9.797853	0.700046	0.083205	-0.110830	-0.108255	-0.543419	-0.519908	0.010879	-0.444756	-0.520849	-0.462726	-0.562843	0	0
38558	1.519023	9.658050	0.589669	0.093083	-0.086046	-0.136360	-0.542342	-0.520537	0.012481	-0.445369	-0.521091	-0.463590	-0.561422	0	0
38559	1.608865	9.645111	0.561228	0.049938	-0.096093	-0.140114	-0.539651	-0.521530	0.015959	-0.446369	-0.521188	-0.464168	-0.560059	0	0
38560	1.608834	9.645109	0.551598	0.028462	-0.100587	-0.145515	-0.537907	-0.520160	0.016255	-0.447440	-0.521182	-0.464645	-0.558813	0	0
38561	1.568583	9.595825	0.541106	0.058107	-0.111957	-0.179078	-0.533735	-0.520775	0.014143	-0.448685	-0.521220	-0.465395	-0.557152	0	0
38562	1.529265	9.624244	0.549314	0.057671	-0.135383	-0.166845	-0.531179	-0.521132	0.014783	-0.449889	-0.521440	-0.465980	-0.555484	0	0
38563	1.495328	9.643062	0.666088	0.048241	-0.134966	-0.150955	-0.528217	-0.522349	0.015390	-0.451132	-0.521688	-0.466421	-0.553871	0	0
38564	1.615453	9.693793	0.652541	0.068870	-0.118856	-0.111916	-0.526070	-0.521337	0.018531	-0.451897	-0.522122	-0.466848	-0.552477	0	0
38565	1.691687	9.753435	0.611099	0.098569	-0.098185	-0.074577	-0.523249	-0.520281	0.019077	-0.452278	-0.522748	-0.467328	-0.551166	0	0
38566	1.716694	9.700471	0.520788	0.141319	-0.073462	-0.053068	-0.521367	-0.519884	0.018387	-0.452128	-0.523535	-0.468046	-0.549931	0	0
38567	1.830626	9.576301	0.510778	0.176896	-0.062927	-0.035227	-0.522174	-0.520190	0.020157	-0.451712	-0.524506	-0.468902	-0.548617	0	0
38568	1.930369	9.432449	0.488444	0.201470	-0.056218	-0.010368	-0.521644	-0.518008	0.023355	-0.450927	-0.525664	-0.469804	-0.547381	0	0
38569	1.924586	9.340082	0.375820	0.192782	-0.073725	-0.024645	-0.521113	-0.515989	0.027501	-0.450408	-0.526818	-0.470631	-0.545987	0	0
38570	1.946438	9.321046	0.268306	0.230270	-0.102035	-0.017638	-0.519769	-0.516225	0.030202	-0.449727	-0.528320	-0.471514	-0.544333	0	0
38571	1.914434	9.330165	0.168556	0.221427	-0.110829	-0.024785	-0.519649	-0.511440	0.031581	-0.449220	-0.529805	-0.472318	-0.542608	0	0
38572	1.933037	9.481009	0.105399	0.225080	-0.087727	-0.022866	-0.519916	-0.512645	0.034951	-0.448520	-0.531173	-0.473261	-0.541026	0	0
38573	1.957154	9.525170	0.346536	0.251261	-0.107712	0.003597	-0.518041	-0.510494	0.038132	-0.447675	-0.532908	-0.474075	-0.539304	0	0
38574	2.072069	9.682601	0.124996	0.247469	-0.109693	0.010619	-0.519129	-0.506887	0.042621	-0.446776	-0.534650	-0.474853	-0.537638	0	0
38575	2.022516	9.713245	-0.023601	0.295153	-0.115466	0.044340	-0.519406	-0.504721	0.047326	-0.445498	-0.536815	-0.475635	-0.535848	0	0
38576	2.094111	9.403806	-0.028699	0.263385	-0.052307	0.032264	-0.520220	-0.502795	0.050667	-0.444118	-0.538414	-0.476630	-0.534502	0	0
38577	2.222753	9.262902	-0.091092	0.152603	-0.064830	0.033584	-0.519693	-0.499322	0.053225	-0.443408	-0.539623	-0.476917	-0.533616	0	0
38578	2.196342	9.364379	-0.138407	0.050463	-0.133382	0.038132	-0.521168	-0.501161	0.054545	-0.443530	-0.540736	-0.476378	-0.532869	0	0
38579	2.072630	9.493228	-0.126324	-0.042363	-0.184693	0.067593	-0.520766	-0.500258	0.051845	-0.444252	-0.541886	-0.474898	-0.532421	0	0
38580	1.952433	9.724126	0.108975	-0.082499	-0.183731	0.086934	-0.519961	-0.499703	0.051581	-0.445073	-0.542909	-0.473156	-0.532243	0	0
38581	1.915722	10.073017	-0.101812	-0.110183	-0.168665	0.115233	-0.520366	-0.498782	0.048892	-0.445824	-0.543897	-0.471118	-0.532415	0	0
38582	1.983206	10.069371	-0.244151	-0.036496	-0.130972	0.126303	-0.522521	-0.497451	0.048687	-0.445932	-0.545025	-0.469638	-0.532478	0	0
38583	1.999830	9.710374	-0.317966	-0.019313	-0.186497	0.148117	-0.523594	-0.498720	0.049476	-0.446087	-0.546665	-0.467816	-0.532270	0	0
38584	1.829985	9.449944	-0.489724	-0.088113	-0.304352	0.143663	-0.523326	-0.497930	0.045684	-0.447193	-0.548562	-0.465186	-0.531696	0	0
38585	1.450772	9.627563	-0.493073	-0.232793	-0.359343	0.159731	-0.523321	-0.499300	0.043597	-0.449251	-0.550209	-0.461382	-0.531574	0	0
38586	1.250372	10.099760	-0.339089	-0.312144	-0.367210	0.162989	-0.523184	-0.499791	0.040173	-0.451759	-0.551504	-0.457154	-0.531758	0	0
38587	1.199384	10.484841	-0.237638	-0.198258	-0.360458	0.144816	-0.523453	-0.499445	0.037736	-0.453698	-0.553214	-0.453599	-0.531375	0	0
38588	1.224230	10.332350	-0.240539	-0.017704	-0.354887	0.125085	-0.522377	-0.499463	0.037450	-0.454705	-0.555583	-0.451185	-0.530097	0	0
38589	1.213072	9.749480	-0.549433	0.111041	-0.357418	0.091027	-0.522782	-0.499205	0.038962	-0.455197	-0.558413	-0.449579	-0.528062	0	0
38590	1.162777	9.316422	-0.793254	0.057897	-0.360670	0.059932	-0.521039	-0.497596	0.041173	-0.456139	-0.560844	-0.447895	-0.526100	0	0
38591	1.090240	9.315110	-0.747324	-0.049029	-0.375632	0.017080	-0.518890	-0.497135	0.043615	-0.457994	-0.562687	-0.445773	-0.524321	0	0
38592	1.015593	9.546818	-0.664700	-0.055367	-0.371226	0.052456	-0.516201	-0.497068	0.044130	-0.459645	-0.564605	-0.443475	-0.522760	0	0
38593	0.849011	9.555962	-0.402671	-0.036771	-0.373057	0.096737	-0.516205	-0.495484	0.043092	-0.461000	-0.566819	-0.440979	-0.521280	0	0
38594	0.713394	9.313168	-0.368892	-0.104580	-0.350975	0.079023	-0.512972	-0.497227	0.041636	-0.462688	-0.568506	-0.438356	-0.520158	0	0
38595	0.721226	9.381267	-0.528047	-0.153777	-0.331751	0.003844	-0.512836	-0.497501	0.041080	-0.465012	-0.569528	-0.435971	-0.518971	0	0
38596	0.815243	9.548066	-0.401240	-0.147305	-0.313022	-0.067657	-0.508933	-0.498726	0.041131	-0.467525	-0.570163	-0.434126	-0.517561	0	0
38597	0.863914	9.777144	-0.425548	-0.161690	-0.337955	-0.106780	-0.505436	-0.498762	0.039182	-0.470495	-0.570671	-0.432303	-0.515832	0	0
38598	0.922522	9.991837	-0.463886	-0.134748	-0.315688	-0.134865	-0.501393	-0.501380	0.037960	-0.473285	-0.571075	-0.430880	-0.514021	0	0
38599	0.933573	9.916776	-0.508719	-0.029475	-0.267079	-0.158976	-0.497354	-0.502851	0.036231	-0.475463	-0.571593	-0.430368	-0.511859	0	0
38600	0.925044	9.586442	-0.691851	-0.007919	-0.230679	-0.149815	-0.493315	-0.504410	0.038312	-0.477230	-0.572085	-0.430077	-0.509907	0	0
38601	1.041009	9.362776	-0.686604	-0.065754	-0.181812	-0.132018	-0.490764	-0.502826	0.034656	-0.479112	-0.572095	-0.429634	-0.508501	0	0
38602	1.175291	9.452620	-0.574833	-0.154530	-0.177755	-0.110205	-0.486999	-0.502320	0.033538	-0.481281	-0.571777	-0.428618	-0.507667	0	0
38603	1.260344	9.575554	-0.493710	-0.167270	-0.185052	-0.106781	-0.484435	-0.505162	0.031237	-0.483627	-0.571414	-0.427498	-0.506790	0	0
38604	1.284277	9.595412	-0.464237	-0.152718	-0.191864	-0.113858	-0.482005	-0.508321	0.030561	-0.485858	-0.571153	-0.426437	-0.505843	0	0
38605	1.353644	9.528704	-0.408645	-0.153776	-0.168994	-0.104004	-0.479583	-0.508289	0.026720	-0.488039	-0.570777	-0.425443	-0.505005	0	0
38606	1.523093	9.536633	-0.422763	-0.174815	-0.160619	-0.089908	-0.478101	-0.509556	0.031020	-0.490133	-0.570342	-0.424283	-0.504443	0	0
38607	1.772818	9.667411	-0.334238	-0.199384	-0.153954	-0.079396	-0.474197	-0.510565	0.027809	-0.492375	-0.569767	-0.422983	-0.504002	0	0
38608	2.011024	9.768849	-0.241030	-0.161143	-0.188546	-0.068947	-0.472981	-0.512384	0.025556	-0.494398	-0.569623	-0.421628	-0.503319	0	0
38609	2.082644	9.585651	-0.208563	-0.093151	-0.215794	-0.058309	-0.470556	-0.512984	0.018425	-0.496174	-0.569973	-0.420423	-0.502182	0	0
38610	2.019806	9.312601	-0.343240	-0.096103	-0.247019	-0.019590	-0.468669	-0.514444	0.018355	-0.497815	-0.570643	-0.418822	-0.501133	0	0
38611	1.943750	9.243251	-0.306534	-0.168702	-0.246423	0.003191	-0.466918	-0.514698	0.015330	-0.499824	-0.571029	-0.416721	-0.500444	0	0
38612	1.970011	9.292299	-0.123143	-0.221505	-0.242092	0.026027	-0.465837	-0.516039	0.010915	-0.501921	-0.571227	-0.414252	-0.500169	0	0
38613	2.033993	9.257055	-0.039066	-0.218936	-0.239471	0.064937	-0.463948	-0.517726	0.008386	-0.503859	-0.571581	-0.411564	-0.500036	0	0
38614	2.112337	9.236641	0.081450	-0.227614	-0.239229	0.052515	-0.463405	-0.519724	0.008451	-0.505835	-0.571832	-0.408919	-0.499925	0	0
38615	2.264570	9.234531	-0.075151	-0.227888	-0.228863	0.064928	-0.463804	-0.520468	0.004209	-0.507757	-0.572085	-0.406220	-0.499887	0	0
38616	2.307299	9.181915	0.075810	-0.230990	-0.189462	0.052782	-0.462592	-0.520839	0.000641	-0.509537	-0.572058	-0.403802	-0.500067	0	0
38617	2.237858	9.005857	-0.002027	-0.229414	-0.242797	0.052470	-0.461245	-0.521071	-0.002924	-0.511561	-0.572322	-0.401075	-0.499891	0	0
38618	2.421446	9.149985	-0.050441	-0.289939	-0.157570	0.109362	-0.461914	-0.521506	-0.007971	-0.513260	-0.572051	-0.398190	-0.500766	0	0
38619	2.804098	9.987247	0.547181	-0.493662	-0.079666	0.199265	-0.464999	-0.523740	-0.012503	-0.515377	-0.570726	-0.394110	-0.503326	0	0
38620	3.062525	11.259174	0.624956	-0.530582	-0.165602	0.283359	-0.467945	-0.526704	-0.022372	-0.517572	-0.569916	-0.388965	-0.505985	0	0
38621	2.768729	10.872835	1.848984	-0.152601	-0.261513	0.264532	-0.468073	-0.528134	-0.027866	-0.518086	-0.571508	-0.385262	-0.506497	0	0
38622	1.914696	9.854658	1.262335	0.102735	-0.505901	0.235723	-0.470495	-0.527820	-0.026738	-0.518206	-0.575494	-0.381803	-0.504477	0	0
38623	1.275097	9.221483	0.404929	0.027371	-0.403909	0.181513	-0.469431	-0.524077	-0.024177	-0.518643	-0.578390	-0.378737	-0.503024	0	0
38624	1.228319	9.604189	0.289871	-0.153686	-0.094894	0.207674	-0.473733	-0.524853	-0.023062	-0.518799	-0.578842	-0.376270	-0.504192	0	0
38625	1.585211	10.494375	0.739457	-0.164609	0.033340	0.197725	-0.477495	-0.525233	-0.027390	-0.518611	-0.578583	-0.374413	-0.506063	0	0
38626	1.868842	10.878250	0.884888	0.060481	-0.036374	0.146627	-0.478846	-0.523518	-0.026637	-0.517603	-0.579613	-0.373689	-0.506451	0	0
38627	1.757286	10.371260	0.728816	0.259708	-0.196503	0.073782	-0.478980	-0.523880	-0.023106	-0.516445	-0.582240	-0.373508	-0.504751	0	0
38628	1.268728	9.566110	0.565830	0.210092	-0.320245	0.025239	-0.477915	-0.520870	-0.019479	-0.516240	-0.585018	-0.372768	-0.502289	0	0
38629	0.701441	9.380977	0.111690	0.013100	-0.312229	-0.008780	-0.476578	-0.518417	-0.016554	-0.517374	-0.586620	-0.371236	-0.500386	0	0
38630	0.449249	9.730821	-0.023869	-0.168983	-0.083975	-0.025528	-0.475497	-0.520113	-0.017848	-0.518754	-0.586055	-0.370111	-0.500451	0	0
38631	0.611729	10.153794	0.377538	-0.193538	0.122762	-0.015504	-0.474015	-0.520771	-0.021564	-0.519537	-0.584360	-0.369853	-0.501810	0	0
38632	1.073773	10.368563	0.693416	-0.090549	0.273688	-0.005492	-0.477237	-0.522186	-0.024570	-0.519027	-0.582476	-0.370861	-0.503781	0	0
38633	1.722894	10.193446	0.993904	-0.032354	0.286366	0.007006	-0.478315	-0.521113	-0.026974	-0.518154	-0.580861	-0.372136	-0.505601	0	0
38634	2.216948	9.855264	1.045320	-0.038810	0.156945	-0.009852	-0.479520	-0.522279	-0.030540	-0.517795	-0.579815	-0.372815	-0.506668	0	0
38635	2.423429	9.582255	1.005570	-0.081832	-0.011460	-0.045576	-0.480190	-0.523097	-0.031240	-0.518577	-0.579254	-0.372594	-0.506672	0	0
38636	2.184166	9.417683	0.946509	-0.090642	-0.198190	-0.084753	-0.476701	-0.520436	-0.033374	-0.520228	-0.579462	-0.371593	-0.505475	0	0
38637	1.668177	9.267505	0.840329	-0.085180	-0.294647	-0.102913	-0.475756	-0.521603	-0.032878	-0.522368	-0.580097	-0.370213	-0.503549	0	0
38638	1.115852	9.242908	0.765790	-0.099640	-0.301964	-0.101113	-0.472388	-0.523651	-0.033528	-0.524535	-0.580716	-0.368708	-0.501684	0	0
38639	0.807675	9.387833	0.793756	-0.111841	-0.202562	-0.098686	-0.468079	-0.525116	-0.035806	-0.526473	-0.580741	-0.367657	-0.500395	0	0
38640	0.922879	9.576859	0.863270	-0.083813	-0.149895	-0.061164	-0.466195	-0.525395	-0.037880	-0.527787	-0.580824	-0.366785	-0.499553	0	0
38641	1.074727	9.744698	0.890736	-0.016005	-0.086209	-0.095948	-0.464845	-0.527271	-0.037820	-0.528737	-0.580766	-0.366819	-0.498590	0	0
38642	1.172709	9.695497	0.908558	0.080741	0.006159	-0.130437	-0.462971	-0.524364	-0.036658	-0.528865	-0.580682	-0.367995	-0.497684	0	0
38643	1.254538	9.580440	0.767499	0.136481	0.033952	-0.156617	-0.461625	-0.525144	-0.034928	-0.528797	-0.580598	-0.369781	-0.496529	0	0
38644	1.292024	9.629663	0.669579	0.123898	0.100201	-0.179226	-0.459203	-0.525489	-0.034695	-0.528568	-0.580091	-0.371948	-0.495747	0	0
38645	1.429399	9.826391	0.901004	0.121872	0.119498	-0.168544	-0.457866	-0.523178	-0.031776	-0.528327	-0.579450	-0.374184	-0.495070	0	0
38646	1.593030	9.916778	1.100335	0.150787	0.129624	-0.171969	-0.455845	-0.524845	-0.029129	-0.527791	-0.578960	-0.376592	-0.494389	0	0
38647	1.721267	9.802575	1.078652	0.186902	0.113218	-0.179057	-0.455043	-0.523450	-0.028957	-0.527245	-0.578644	-0.379172	-0.493369	0	0
38648	1.793578	9.561110	0.962328	0.192161	0.088325	-0.177434	-0.452357	-0.522482	-0.024461	-0.526646	-0.578548	-0.381591	-0.492254	0	0
38649	1.805698	9.449666	1.026130	0.174059	0.065061	-0.177640	-0.450747	-0.521423	-0.022811	-0.526340	-0.578401	-0.383837	-0.491007	0	0
38650	1.795750	9.473769	1.097862	0.130310	0.037633	-0.162039	-0.448599	-0.520648	-0.021721	-0.526213	-0.578283	-0.385588	-0.489909	0	0
38651	1.808696	9.546829	1.054377	0.093863	0.042224	-0.144448	-0.446984	-0.520657	-0.022967	-0.526288	-0.577950	-0.387122	-0.489010	0	0
38652	1.729722	9.618225	1.056229	0.109300	0.009777	-0.121606	-0.445236	-0.520709	-0.022444	-0.526192	-0.578011	-0.388385	-0.488040	0	0
38653	1.682289	9.597965	1.257139	0.148379	-0.008067	-0.105678	-0.443628	-0.519282	-0.018330	-0.525953	-0.578360	-0.389690	-0.486842	0	0
38654	1.736001	9.589236	1.326258	0.183738	-0.033138	-0.086291	-0.444433	-0.520318	-0.015629	-0.525418	-0.579156	-0.390882	-0.485516	0	0
38655	1.833109	9.571571	1.266781	0.179905	-0.033384	-0.077483	-0.442290	-0.517918	-0.011217	-0.524952	-0.579901	-0.392037	-0.484197	0	0
38656	1.912338	9.490471	1.284268	0.180503	-0.079689	-0.074256	-0.439740	-0.516657	-0.006983	-0.524559	-0.580950	-0.392893	-0.482670	0	0
38657	1.953702	9.372275	1.356241	0.170508	-0.101105	-0.074430	-0.439748	-0.514605	-0.003784	-0.524390	-0.581984	-0.393619	-0.481013	0	0
38658	1.986594	9.185946	1.385137	0.169848	-0.165467	-0.060699	-0.438809	-0.513996	-0.000369	-0.524327	-0.583439	-0.393891	-0.479094	0	0
38659	1.989199	9.040325	1.290023	0.146145	-0.215540	-0.057549	-0.435451	-0.512805	-0.000098	-0.524658	-0.584960	-0.393789	-0.476956	0	0
38660	1.973551	8.972066	1.275614	0.119542	-0.264980	-0.080929	-0.433710	-0.510783	0.002672	-0.525372	-0.586540	-0.393407	-0.474538	0	0
38661	2.076260	9.046759	1.270981	0.090167	-0.329488	-0.070850	-0.430747	-0.512443	0.004082	-0.526526	-0.588252	-0.392502	-0.471882	0	0
38662	2.335781	9.381614	1.146425	0.107571	-0.389227	-0.093347	-0.428066	-0.510043	0.007943	-0.527845	-0.590294	-0.391471	-0.468703	0	0
38663	2.367457	9.620100	1.172078	0.190928	-0.475577	-0.096308	-0.422689	-0.509685	0.011569	-0.529067	-0.593113	-0.390391	-0.464650	0	0
38664	2.305173	9.638346	0.751159	0.201217	-0.531833	-0.119599	-0.418118	-0.509566	0.014108	-0.530487	-0.596184	-0.389179	-0.460097	0	0
38665	2.285686	9.691350	0.287960	0.082627	-0.567262	-0.166157	-0.410861	-0.508416	0.018420	-0.532988	-0.598552	-0.387493	-0.455531	0	0
38666	2.026768	9.897846	0.186979	-0.059953	-0.655595	-0.167118	-0.406695	-0.507677	0.019076	-0.536627	-0.600570	-0.384681	-0.450965	0	0
38667	1.687310	10.146586	0.174685	-0.118833	-0.699786	-0.126853	-0.400506	-0.508675	0.019244	-0.540615	-0.602567	-0.381094	-0.446560	0	0
38668	1.467743	10.215429	0.152983	-0.103031	-0.685766	-0.041796	-0.394857	-0.508776	0.017948	-0.544014	-0.604911	-0.377131	-0.442609	0	0
38669	1.508369	10.104483	0.037110	-0.069141	-0.663595	0.007959	-0.388800	-0.510568	0.015776	-0.546910	-0.607473	-0.373109	-0.438925	0	0
38670	1.600180	9.809932	-0.379128	-0.036811	-0.678432	0.043330	-0.383824	-0.510726	0.017620	-0.549455	-0.610410	-0.368926	-0.435193	0	0
38671	1.682192	9.522487	-0.783683	-0.087466	-0.693308	0.051920	-0.381405	-0.510199	0.016928	-0.552319	-0.613116	-0.364354	-0.431599	0	0
38672	1.642052	9.538716	-1.112430	-0.213865	-0.790389	0.050919	-0.376297	-0.509447	0.016075	-0.556264	-0.615522	-0.358703	-0.427825	0	0
38673	1.448153	9.770672	-1.185127	-0.297868	-0.912619	0.074662	-0.371443	-0.513147	0.011812	-0.561026	-0.618013	-0.351812	-0.423718	0	0
38674	1.065321	10.280832	-1.000919	-0.297769	-0.956776	0.062062	-0.366864	-0.514867	0.008024	-0.565935	-0.620595	-0.344742	-0.419205	0	0
38675	0.713200	10.922622	-1.004530	-0.190976	-0.911054	0.046827	-0.360812	-0.514833	0.006593	-0.570041	-0.623471	-0.338419	-0.414500	0	0
38676	0.614598	11.481611	-1.067141	-0.040923	-0.788765	0.042775	-0.356237	-0.515467	0.004884	-0.572764	-0.626643	-0.333436	-0.409977	0	0
38677	0.655067	11.191054	-0.832607	0.256300	-0.678921	0.053248	-0.351270	-0.513128	0.009124	-0.573195	-0.631053	-0.330201	-0.405200	0	0
38678	0.518932	9.943167	-1.174021	0.449183	-0.600131	0.059751	-0.348722	-0.511644	0.015954	-0.572077	-0.636248	-0.328157	-0.400288	0	0
38679	0.351493	9.005420	-1.793167	0.291199	-0.533044	0.059776	-0.344833	-0.508770	0.022677	-0.571731	-0.640229	-0.325835	-0.396310	0	0
38680	0.355454	8.806424	-1.796359	-0.018254	-0.447892	0.069967	-0.342415	-0.507979	0.022810	-0.573016	-0.642128	-0.322715	-0.393927	0	0
38681	0.618478	9.299201	-1.349062	-0.189554	-0.410568	0.085493	-0.340398	-0.507865	0.021973	-0.575224	-0.642926	-0.319015	-0.392420	0	0
38682	0.805515	9.703197	-0.966017	-0.109814	-0.434106	0.059003	-0.339321	-0.507846	0.020054	-0.577068	-0.644186	-0.315671	-0.390346	0	0
38683	0.771620	9.692866	-1.019940	0.000611	-0.460933	0.030896	-0.334477	-0.508781	0.018877	-0.578401	-0.646076	-0.312764	-0.387578	0	0
38684	0.600440	9.386292	-1.138430	0.026564	-0.445899	0.006373	-0.333803	-0.509345	0.018034	-0.579585	-0.647977	-0.310209	-0.384677	0	0
38685	0.564473	9.116165	-1.188049	-0.005448	-0.375012	0.004978	-0.330982	-0.508141	0.018312	-0.580772	-0.649394	-0.307937	-0.382316	0	0
38686	0.671130	9.103527	-1.261714	-0.041682	-0.324187	0.022850	-0.329912	-0.506346	0.019311	-0.581938	-0.650461	-0.305717	-0.380507	0	0
38687	0.863573	9.179852	-1.237126	-0.038996	-0.262182	0.033818	-0.328294	-0.507938	0.019105	-0.582872	-0.651330	-0.303780	-0.379140	0	0
38688	1.044457	9.134603	-1.036243	-0.057372	-0.237034	0.017965	-0.325875	-0.506974	0.017881	-0.583883	-0.651949	-0.302036	-0.377912	0	0
38689	1.138679	9.136303	-1.120027	-0.107594	-0.283328	0.003347	-0.325058	-0.510197	0.015452	-0.585429	-0.652400	-0.299908	-0.376433	0	0
38690	1.157734	9.277454	-1.101249	-0.172551	-0.317649	0.002914	-0.322097	-0.510926	0.013350	-0.587480	-0.652591	-0.297352	-0.374932	0	0
38691	1.032760	9.488833	-0.967055	-0.216272	-0.346815	0.016751	-0.320748	-0.511741	0.010447	-0.589854	-0.652672	-0.294347	-0.373433	0	0
38692	0.867909	9.738319	-0.940294	-0.241553	-0.363036	0.016593	-0.317781	-0.514456	0.008418	-0.592418	-0.652645	-0.291168	-0.371909	0	0
38693	0.948708	10.050516	-1.009982	-0.211406	-0.313605	0.041729	-0.316431	-0.515692	0.005365	-0.594550	-0.652683	-0.288206	-0.370747	0	0
38694	1.130171	9.757675	-0.655553	-0.106779	-0.236345	0.046051	-0.316027	-0.515293	-0.000076	-0.595740	-0.653054	-0.286081	-0.369827	0	0
38695	1.253637	9.378761	-0.790936	-0.086060	-0.257478	0.008842	-0.315484	-0.516955	-0.002316	-0.596999	-0.653526	-0.284125	-0.368468	0	0
38696	1.378874	9.169826	-0.826440	-0.098921	-0.265800	0.017571	-0.312932	-0.515742	-0.002170	-0.598315	-0.653958	-0.282043	-0.367165	0	0
38697	1.438418	9.117509	-0.720704	-0.183900	-0.277480	0.029593	-0.312121	-0.516812	-0.005756	-0.600176	-0.653973	-0.279464	-0.366071	0	0
38698	1.444296	9.321547	-0.640215	-0.243687	-0.288060	0.041704	-0.310772	-0.517617	-0.009067	-0.602402	-0.653675	-0.276548	-0.365161	0	0
38699	1.445888	9.501232	-0.535601	-0.229598	-0.248370	0.059673	-0.309282	-0.520947	-0.013688	-0.604350	-0.653382	-0.273771	-0.364559	0	0
38700	1.555729	9.583337	-0.537664	-0.172579	-0.175818	0.093884	-0.309148	-0.520305	-0.017074	-0.605600	-0.653234	-0.271442	-0.364491	0	0
38701	1.824221	9.493535	-0.504674	-0.140250	-0.095914	0.110354	-0.309142	-0.522490	-0.014557	-0.606346	-0.653062	-0.269573	-0.364945	0	0
38702	2.196235	9.560981	-0.464879	-0.140568	-0.037741	0.131857	-0.311288	-0.524077	-0.017308	-0.606859	-0.652693	-0.267965	-0.365936	0	0
38703	2.543250	9.914438	-0.394306	-0.180989	-0.005142	0.167210	-0.312229	-0.523870	-0.019197	-0.607397	-0.652104	-0.266115	-0.367440	0	0
38704	2.985192	10.398304	-0.138850	-0.155744	0.025411	0.236319	-0.318678	-0.525099	-0.027063	-0.607452	-0.651683	-0.264147	-0.369510	0	0
38705	3.276667	10.544435	0.220458	-0.057365	-0.059250	0.243080	-0.322039	-0.525292	-0.027574	-0.607020	-0.652255	-0.261913	-0.370799	0	0
38706	3.207000	10.297997	0.393505	0.011053	-0.194993	0.218577	-0.323922	-0.524765	-0.030124	-0.606626	-0.653610	-0.259329	-0.370873	0	0
38707	2.625171	9.566422	0.323393	0.041014	-0.384884	0.211427	-0.326611	-0.525008	-0.029146	-0.606493	-0.655899	-0.255677	-0.369583	0	0
38708	1.882921	9.271289	-0.205098	-0.087379	-0.439820	0.193180	-0.326610	-0.525587	-0.028620	-0.607455	-0.657480	-0.251393	-0.368130	0	0
38709	1.442016	10.013445	-0.060532	-0.241040	-0.303660	0.206893	-0.327683	-0.526532	-0.029592	-0.608964	-0.657717	-0.247214	-0.368044	0	0
38710	1.340429	11.048255	0.402781	-0.104153	-0.183697	0.221319	-0.329561	-0.527566	-0.032055	-0.609270	-0.658300	-0.244234	-0.368483	0	0
38711	1.124637	10.706909	0.519099	0.283508	-0.093083	0.212565	-0.331445	-0.527224	-0.032704	-0.606788	-0.660939	-0.243236	-0.368515	0	0
38712	1.028771	9.372350	0.102541	0.412296	0.002630	0.195985	-0.336159	-0.525724	-0.025380	-0.603300	-0.663891	-0.243476	-0.368779	0	0
38713	1.149203	8.621925	-0.270861	0.129825	0.106420	0.144501	-0.338317	-0.523921	-0.021482	-0.601598	-0.664677	-0.243568	-0.370079	0	0
38714	1.387993	8.864211	0.129435	-0.224846	0.154778	0.154235	-0.343164	-0.522290	-0.019738	-0.602095	-0.663102	-0.242674	-0.372674	0	0
38715	1.498063	9.749928	0.672588	-0.327784	0.054559	0.146124	-0.346649	-0.525348	-0.024973	-0.603553	-0.661310	-0.240749	-0.374744	0	0
38716	1.514558	10.410566	0.860693	-0.155429	-0.029324	0.146093	-0.346912	-0.526599	-0.031958	-0.604081	-0.660826	-0.239011	-0.375857	0	0
38717	1.477027	10.341908	0.821543	0.064048	-0.063006	0.144809	-0.350674	-0.527671	-0.030858	-0.603246	-0.661813	-0.237862	-0.376191	0	0
38718	1.352067	9.718106	0.287994	0.143884	-0.040596	0.127587	-0.352556	-0.528247	-0.028539	-0.601871	-0.663120	-0.237331	-0.376427	0	0
38719	1.351969	9.324803	0.074302	0.062059	-0.001477	0.099312	-0.354984	-0.525982	-0.025986	-0.601082	-0.663743	-0.236851	-0.376892	0	0
38720	1.487728	9.341846	0.193890	-0.067576	0.013248	0.035313	-0.356995	-0.528189	-0.026578	-0.601323	-0.663352	-0.236466	-0.377436	0	0
38721	1.686049	9.500825	0.299883	-0.125927	0.019074	-0.003785	-0.356598	-0.526055	-0.027331	-0.602128	-0.662515	-0.236090	-0.377858	0	0
38722	1.830403	9.571430	0.409701	-0.117593	-0.018733	-0.053547	-0.357669	-0.527230	-0.030626	-0.603121	-0.661738	-0.235895	-0.377759	0	0
38723	1.817370	9.508083	0.486813	-0.110653	-0.074738	-0.087475	-0.357397	-0.528215	-0.031206	-0.604367	-0.661141	-0.235568	-0.377016	0	0
38724	1.814279	9.437637	0.597985	-0.109321	-0.145144	-0.116211	-0.353223	-0.529356	-0.035106	-0.605848	-0.660748	-0.235032	-0.375661	0	0
38725	1.877709	9.426657	0.660197	-0.131441	-0.202459	-0.106937	-0.352279	-0.529904	-0.036906	-0.607607	-0.660447	-0.233984	-0.373999	0	0
38726	1.913585	9.456444	0.697183	-0.142982	-0.256350	-0.088762	-0.349314	-0.532263	-0.035927	-0.609460	-0.660321	-0.232463	-0.372150	0	0
38727	1.947356	9.595439	0.757353	-0.126595	-0.316220	-0.106790	-0.345279	-0.532293	-0.038700	-0.611446	-0.660456	-0.230737	-0.369718	0	0
38728	1.906941	9.669957	0.709812	-0.119277	-0.321365	-0.112098	-0.342315	-0.533912	-0.039059	-0.613374	-0.660653	-0.229040	-0.367219	0	0
38729	1.867949	9.678959	0.698918	-0.103806	-0.356491	-0.124642	-0.340964	-0.535394	-0.043755	-0.615357	-0.661011	-0.227266	-0.364349	0	0
38730	1.790341	9.662971	0.581107	-0.077482	-0.329522	-0.127903	-0.336121	-0.535924	-0.044101	-0.617072	-0.661442	-0.225765	-0.361589	0	0
38731	1.797057	9.573274	0.606062	-0.052124	-0.325623	-0.133102	-0.332087	-0.535711	-0.045095	-0.618662	-0.661964	-0.224420	-0.358742	0	0
38732	1.920502	9.471133	0.678026	-0.049093	-0.315489	-0.110066	-0.329666	-0.535915	-0.044857	-0.620077	-0.662543	-0.222987	-0.356115	0	0
38733	2.047120	9.434584	0.634041	-0.075185	-0.314812	-0.110168	-0.325361	-0.536413	-0.046013	-0.621701	-0.662917	-0.221470	-0.353526	0	0
38734	2.115099	9.435822	0.679449	-0.053368	-0.349775	-0.090890	-0.321860	-0.537916	-0.045831	-0.623141	-0.663618	-0.219671	-0.350787	0	0
38735	2.143180	9.480025	0.641461	-0.008728	-0.376288	-0.082086	-0.318360	-0.539129	-0.045911	-0.624344	-0.664666	-0.217811	-0.347810	0	0
38736	2.152802	9.475339	0.588831	0.017358	-0.369002	-0.080190	-0.315808	-0.538052	-0.046042	-0.625301	-0.665881	-0.216061	-0.344845	0	0
38737	2.255044	9.433483	0.467105	0.037942	-0.322905	-0.067471	-0.313520	-0.538680	-0.045680	-0.626010	-0.667051	-0.214591	-0.342206	0	0
38738	2.367397	9.377251	0.386722	0.063101	-0.301485	-0.061971	-0.311773	-0.538459	-0.044740	-0.626439	-0.668344	-0.213296	-0.339701	0	0
38739	2.399026	9.256447	0.429528	0.066387	-0.308830	-0.051402	-0.309488	-0.538457	-0.040952	-0.626854	-0.669669	-0.211895	-0.337191	0	0
38740	2.458597	9.213849	0.605003	0.045787	-0.338054	-0.026915	-0.307202	-0.538522	-0.040436	-0.627345	-0.671036	-0.210074	-0.334690	0	0
38741	2.617472	9.520193	0.662935	0.055864	-0.409422	-0.013244	-0.304784	-0.537898	-0.039218	-0.627895	-0.672700	-0.207742	-0.331762	0	0
38742	2.562308	9.846918	0.608224	0.128026	-0.465204	0.037902	-0.303037	-0.537730	-0.035964	-0.627863	-0.675120	-0.204949	-0.328628	0	0
38743	2.404448	9.902261	0.087800	0.215961	-0.415189	0.057993	-0.302904	-0.537821	-0.032154	-0.627081	-0.677931	-0.202617	-0.325769	0	0
38744	2.329015	9.769782	-0.077212	0.208186	-0.341560	0.025754	-0.299144	-0.536440	-0.028203	-0.626269	-0.680398	-0.200938	-0.323218	0	0
38745	2.099099	9.595650	-0.306832	0.086096	-0.298093	0.023061	-0.298342	-0.535249	-0.025313	-0.626221	-0.681929	-0.199147	-0.321187	0	0
38746	1.962755	9.641739	-0.212665	-0.092031	-0.264119	0.026282	-0.297668	-0.535724	-0.023838	-0.627282	-0.682251	-0.196982	-0.319764	0	0
38747	2.062201	9.803798	0.068411	-0.134902	-0.281732	0.077276	-0.298073	-0.535104	-0.025720	-0.628522	-0.682440	-0.194210	-0.318619	0	0
38748	2.162478	9.664833	0.245862	-0.023738	-0.300655	0.089860	-0.297531	-0.536533	-0.025773	-0.628975	-0.683422	-0.191591	-0.317203	0	0
38749	2.360652	9.420791	0.061201	0.023993	-0.361269	0.112579	-0.296179	-0.538818	-0.026408	-0.629155	-0.684917	-0.188576	-0.315424	0	0
38750	2.372662	9.488942	-0.309668	-0.017441	-0.438646	0.134943	-0.296850	-0.539416	-0.024376	-0.629667	-0.686440	-0.184794	-0.313323	0	0
38751	2.110788	9.911407	-0.749391	-0.121540	-0.546352	0.139283	-0.297930	-0.538151	-0.022824	-0.631068	-0.687627	-0.179962	-0.310701	0	0
38752	1.670248	10.374379	-0.718258	-0.207906	-0.589551	0.129972	-0.294427	-0.540158	-0.025382	-0.633141	-0.688368	-0.174655	-0.307859	0	0
38753	1.181193	10.496615	-0.551233	-0.211000	-0.580277	0.112438	-0.293076	-0.541993	-0.027091	-0.635253	-0.688996	-0.169504	-0.304968	0	0
38754	0.786056	10.285542	-0.378812	-0.203546	-0.525123	0.112906	-0.290919	-0.543232	-0.030835	-0.637192	-0.689487	-0.164718	-0.302426	0	0
38755	0.724867	9.980996	-0.190623	-0.191142	-0.433137	0.136541	-0.290511	-0.544919	-0.031848	-0.638817	-0.689782	-0.160393	-0.300646	0	0
38756	0.904934	9.724522	-0.048354	-0.100100	-0.389676	0.172435	-0.289971	-0.545152	-0.034586	-0.639608	-0.690585	-0.156365	-0.299238	0	0
38757	1.066135	9.421565	-0.033899	0.009071	-0.351271	0.203059	-0.289563	-0.546899	-0.033013	-0.639504	-0.691985	-0.152704	-0.298116	0	0
38758	1.165799	9.267993	-0.142825	0.007279	-0.321190	0.208537	-0.291448	-0.546320	-0.031610	-0.639315	-0.693301	-0.149188	-0.297240	0	0
38759	1.374711	9.196495	-0.441601	-0.046462	-0.290433	0.204993	-0.293331	-0.546290	-0.031042	-0.639482	-0.694145	-0.145735	-0.296624	0	0
38760	1.602806	9.159348	-0.588388	-0.123225	-0.307415	0.110886	-0.294136	-0.546514	-0.032811	-0.640450	-0.694425	-0.142594	-0.295404	0	0
38761	1.655692	9.427351	-0.567122	-0.167866	-0.380138	0.016545	-0.291980	-0.547992	-0.032339	-0.642126	-0.694470	-0.139512	-0.293126	0	0
38762	1.563949	9.683037	-0.374468	-0.174491	-0.465562	-0.054743	-0.288209	-0.549536	-0.036792	-0.644142	-0.694630	-0.136338	-0.289798	0	0
38763	1.341733	9.897499	-0.315501	-0.169127	-0.480654	-0.090148	-0.283365	-0.550034	-0.038500	-0.646248	-0.694778	-0.133344	-0.286122	0	0
38764	1.190844	9.923889	-0.346811	-0.113119	-0.433969	-0.089641	-0.277978	-0.552343	-0.042179	-0.647869	-0.695165	-0.130776	-0.282682	0	0
38765	1.292620	9.668397	-0.430830	-0.060719	-0.350139	-0.081877	-0.274749	-0.552854	-0.041689	-0.649002	-0.695625	-0.128874	-0.279810	0	0
38766	1.545563	9.357378	-0.579602	-0.053772	-0.311372	-0.064849	-0.271659	-0.552094	-0.040883	-0.649956	-0.696059	-0.127109	-0.277314	0	0
38767	1.794576	9.264790	-0.592928	-0.124228	-0.281204	-0.049898	-0.268700	-0.551982	-0.042548	-0.651335	-0.695944	-0.125253	-0.275203	0	0
38768	1.986727	9.362962	-0.522775	-0.180660	-0.336238	-0.036330	-0.266006	-0.552954	-0.046153	-0.653112	-0.695642	-0.122764	-0.272865	0	0
38769	2.046955	9.519435	-0.416186	-0.205925	-0.373669	-0.041091	-0.263577	-0.555496	-0.048988	-0.655126	-0.695245	-0.120014	-0.270261	0	0
38770	2.077928	9.672942	-0.382691	-0.213375	-0.411129	-0.038716	-0.260346	-0.556216	-0.051774	-0.657205	-0.694905	-0.116956	-0.267415	0	0
38771	2.086384	9.741074	-0.344429	-0.219852	-0.398007	0.003778	-0.257118	-0.556227	-0.054537	-0.659193	-0.694510	-0.113692	-0.264943	0	0
38772	2.109872	9.656532	-0.347885	-0.175056	-0.396050	0.011886	-0.254421	-0.558030	-0.058986	-0.660829	-0.694414	-0.110470	-0.262472	0	0
38773	2.201818	9.529527	-0.430768	-0.160757	-0.383635	0.018186	-0.251999	-0.558312	-0.061475	-0.662321	-0.694367	-0.107351	-0.260118	0	0
38774	2.288777	9.424290	-0.420083	-0.172021	-0.372649	0.037656	-0.250380	-0.559697	-0.064536	-0.663819	-0.694231	-0.104111	-0.257969	0	0
38775	2.370376	9.343230	-0.419375	-0.197798	-0.386676	0.056920	-0.249163	-0.561638	-0.067610	-0.665440	-0.693970	-0.100600	-0.255882	0	0
38776	2.385874	9.290100	-0.452201	-0.188865	-0.391980	0.058682	-0.246470	-0.562355	-0.069980	-0.666996	-0.693768	-0.097036	-0.253744	0	0
38777	2.358201	9.221625	-0.438090	-0.216238	-0.392561	0.072746	-0.244585	-0.563072	-0.071524	-0.668676	-0.693394	-0.093323	-0.251730	0	0
38778	2.322934	9.279243	-0.497382	-0.245033	-0.382182	0.074497	-0.244846	-0.565225	-0.076222	-0.670544	-0.692779	-0.089571	-0.249810	0	0
38779	2.300296	9.446342	-0.470450	-0.246874	-0.368059	0.078116	-0.242015	-0.567019	-0.081218	-0.672365	-0.692122	-0.085902	-0.248020	0	0
38780	2.293349	9.589473	-0.231013	-0.223694	-0.327314	0.092584	-0.242142	-0.569065	-0.084552	-0.673968	-0.691503	-0.082436	-0.246566	0	0
38781	2.420884	9.776300	-0.108144	-0.180910	-0.298974	0.112311	-0.239845	-0.572158	-0.087948	-0.675162	-0.691129	-0.079154	-0.245421	0	0
38782	2.525749	9.877746	-0.028657	-0.134305	-0.243850	0.128694	-0.240650	-0.572678	-0.089182	-0.675972	-0.690917	-0.076225	-0.244714	0	0
38783	2.811167	9.899914	-0.068212	-0.081270	-0.173449	0.176988	-0.241721	-0.574051	-0.090031	-0.676204	-0.690949	-0.073586	-0.244791	0	0
38784	3.023553	9.750860	0.242750	-0.126663	-0.152910	0.194611	-0.244944	-0.575680	-0.089910	-0.676716	-0.690604	-0.070847	-0.245160	0	0
38785	3.036735	9.564163	0.167530	-0.183239	-0.246192	0.207989	-0.245477	-0.577198	-0.091179	-0.677611	-0.690137	-0.067247	-0.245014	0	0
38786	2.788965	9.375183	0.329863	-0.175536	-0.302338	0.179421	-0.245335	-0.579436	-0.092615	-0.678588	-0.689801	-0.063468	-0.244266	0	0
38787	2.331387	9.211498	0.215949	-0.182408	-0.392453	0.152411	-0.245872	-0.579182	-0.096960	-0.679685	-0.689638	-0.059260	-0.242725	0	0
38788	1.958473	9.185304	0.151742	-0.206942	-0.342509	0.136825	-0.243711	-0.582205	-0.097083	-0.680986	-0.689135	-0.055417	-0.241413	0	0
38789	1.874838	9.494527	0.180545	-0.193976	-0.226076	0.142920	-0.244241	-0.584683	-0.099745	-0.682070	-0.688462	-0.052378	-0.240951	0	0
38790	1.965268	9.612719	0.399085	-0.062149	-0.122724	0.143964	-0.243699	-0.585816	-0.100333	-0.682220	-0.688403	-0.050341	-0.241128	0	0
38791	2.051826	9.531754	0.436054	0.029966	-0.018955	0.150205	-0.244640	-0.585896	-0.102096	-0.681635	-0.688751	-0.049207	-0.242022	0	0
38792	2.346866	9.478868	0.666979	0.014959	0.051117	0.116943	-0.244771	-0.587218	-0.099957	-0.681227	-0.688781	-0.048733	-0.243178	0	0
38793	2.810672	9.579552	0.820076	-0.037746	0.027249	0.130661	-0.248134	-0.586854	-0.100042	-0.681133	-0.688540	-0.047886	-0.244289	0	0
38794	2.936141	9.620680	0.903057	-0.086503	-0.090144	0.115580	-0.247859	-0.589167	-0.098350	-0.681489	-0.688220	-0.046220	-0.244519	0	0
38795	2.598549	9.522295	0.823627	-0.057269	-0.185149	0.083317	-0.248258	-0.590383	-0.100564	-0.681746	-0.688334	-0.044204	-0.243853	0	0
38796	2.227011	9.437869	0.827306	-0.051194	-0.236743	0.049496	-0.245838	-0.590359	-0.097867	-0.682086	-0.688577	-0.042068	-0.242593	0	0
38797	2.039500	9.594684	0.767408	-0.093358	-0.197149	0.051422	-0.242208	-0.589672	-0.100612	-0.682674	-0.688447	-0.040105	-0.241637	0	0
38798	2.051732	9.730868	0.896750	-0.117204	-0.150874	0.041907	-0.241661	-0.592596	-0.103437	-0.683448	-0.688022	-0.038436	-0.240930	0	0
38799	2.115821	9.683482	0.937591	-0.093057	-0.125185	0.018264	-0.240584	-0.592533	-0.107262	-0.684088	-0.687695	-0.037198	-0.240240	0	0
38800	2.198976	9.634003	0.863483	-0.083388	-0.103240	-0.002798	-0.238160	-0.593400	-0.108953	-0.684713	-0.687366	-0.036247	-0.239545	0	0
38801	2.226883	9.564103	0.816721	-0.107804	-0.067317	-0.025633	-0.236145	-0.592408	-0.110988	-0.685541	-0.686776	-0.035675	-0.238955	0	0
38802	2.259332	9.506421	0.750747	-0.161263	-0.033634	-0.039733	-0.234526	-0.593752	-0.115818	-0.686761	-0.685730	-0.035271	-0.238515	0	0
38803	2.326279	9.570767	0.867867	-0.169541	-0.039160	-0.034510	-0.233447	-0.594271	-0.118981	-0.688025	-0.684638	-0.034808	-0.238077	0	0
38804	2.407739	9.630517	0.946949	-0.125165	-0.068611	-0.050495	-0.230755	-0.594855	-0.120938	-0.689030	-0.683916	-0.034328	-0.237314	0	0
38805	2.484012	9.588214	1.041086	-0.110679	-0.089643	-0.057675	-0.228064	-0.594964	-0.125060	-0.689964	-0.683334	-0.033818	-0.236348	0	0
38806	2.478664	9.481294	0.974325	-0.080216	-0.132019	-0.059611	-0.225371	-0.595347	-0.129599	-0.690705	-0.683066	-0.033061	-0.235065	0	0
38807	2.431737	9.393040	0.906146	-0.076336	-0.155646	-0.073880	-0.223486	-0.595888	-0.132636	-0.691464	-0.682864	-0.032289	-0.233522	0	0
38808	2.436505	9.407700	0.973586	-0.096311	-0.183413	-0.072355	-0.221606	-0.594427	-0.136425	-0.692355	-0.682595	-0.031229	-0.231806	0	0
38809	2.533231	9.424024	1.007726	-0.139334	-0.206617	-0.083270	-0.217306	-0.593367	-0.137531	-0.693578	-0.682062	-0.030022	-0.229868	0	0
38810	2.589856	9.500308	1.001666	-0.110797	-0.263268	-0.083559	-0.214074	-0.594184	-0.142226	-0.694608	-0.681865	-0.028451	-0.227531	0	0
38811	2.547082	9.446115	0.928544	-0.085790	-0.307513	-0.083750	-0.211386	-0.593491	-0.144279	-0.695487	-0.681919	-0.026670	-0.224882	0	0
38812	2.484869	9.398856	0.883660	-0.092607	-0.349723	-0.105243	-0.207621	-0.592919	-0.148255	-0.696451	-0.682022	-0.024685	-0.221793	0	0
38813	2.396570	9.443374	0.832468	-0.090087	-0.357899	-0.133559	-0.203588	-0.591904	-0.153309	-0.697466	-0.682127	-0.022884	-0.218448	0	0
38814	2.396970	9.426390	0.851867	-0.059609	-0.373688	-0.131796	-0.201436	-0.591614	-0.155777	-0.698249	-0.682485	-0.020982	-0.214994	0	0
38815	2.461843	9.345036	0.926691	-0.056194	-0.382675	-0.126551	-0.196056	-0.591514	-0.159379	-0.699002	-0.682858	-0.019034	-0.211514	0	0
38816	2.537224	9.324549	0.876198	-0.070930	-0.384048	-0.147838	-0.192026	-0.589677	-0.163181	-0.699875	-0.683133	-0.017143	-0.207871	0	0
38817	2.564701	9.283777	0.877349	-0.063099	-0.401936	-0.140860	-0.188126	-0.589081	-0.168383	-0.700686	-0.683470	-0.015142	-0.204155	0	0
38818	2.486358	9.316339	0.833775	-0.055653	-0.421131	-0.153320	-0.183286	-0.588414	-0.171415	-0.701445	-0.683902	-0.013059	-0.200208	0	0
38819	2.380173	9.416373	0.841798	-0.048955	-0.432164	-0.136553	-0.179793	-0.586830	-0.176037	-0.702129	-0.684370	-0.010844	-0.196306	0	0
38820	2.356503	9.513052	0.864415	-0.040023	-0.409129	-0.130188	-0.175222	-0.586009	-0.179333	-0.702705	-0.684863	-0.008717	-0.192594	0	0
38821	2.384833	9.552409	0.874617	0.010621	-0.373944	-0.133349	-0.171863	-0.584780	-0.180695	-0.702944	-0.685610	-0.007005	-0.189100	0	0
38822	2.443762	9.500061	0.785343	0.034183	-0.339075	-0.133060	-0.169310	-0.583935	-0.183013	-0.702988	-0.686469	-0.005536	-0.185840	0	0
38823	2.549716	9.516538	0.672920	0.048730	-0.328193	-0.136503	-0.165958	-0.580446	-0.184029	-0.702950	-0.687378	-0.004237	-0.182630	0	0
38824	2.611616	9.571068	0.664779	0.062581	-0.323264	-0.115225	-0.164614	-0.580011	-0.185802	-0.702748	-0.688391	-0.002808	-0.179598	0	0
38825	2.685283	9.528711	0.701061	0.082448	-0.328338	-0.118747	-0.160850	-0.578861	-0.190304	-0.702428	-0.689520	-0.001446	-0.176508	0	0
38826	2.705478	9.473231	0.605808	0.092979	-0.306377	-0.104428	-0.158837	-0.577808	-0.188795	-0.701980	-0.690700	-0.000112	-0.173660	0	0
38827	2.766873	9.435505	0.622420	0.111090	-0.322937	-0.111562	-0.155480	-0.576173	-0.189326	-0.701431	-0.692004	0.001214	-0.170655	0	0
38828	2.768790	9.452528	0.569390	0.112269	-0.325275	-0.088587	-0.154142	-0.573610	-0.191166	-0.700806	-0.693334	0.002758	-0.167781	0	0
38829	2.790446	9.331533	0.522821	0.137502	-0.303795	-0.085717	-0.151861	-0.571815	-0.191407	-0.700013	-0.694774	0.004087	-0.165088	0	0
38830	2.864722	9.230906	0.383829	0.124830	-0.296899	-0.081301	-0.151198	-0.568856	-0.191319	-0.699274	-0.696127	0.005461	-0.162460	0	0
38831	2.943367	9.174067	0.369821	0.119068	-0.325609	-0.072677	-0.148784	-0.566635	-0.191684	-0.698568	-0.697458	0.007067	-0.159704	0	0
38832	2.783653	9.035218	0.337079	0.102177	-0.377763	-0.055340	-0.147717	-0.563657	-0.192826	-0.697922	-0.698763	0.009228	-0.156683	0	0
38833	2.631984	9.192667	0.119395	0.053920	-0.404435	-0.072428	-0.146639	-0.564054	-0.195167	-0.697641	-0.699744	0.011491	-0.153371	0	0
38834	2.544886	9.438713	0.187084	0.048465	-0.413372	-0.072495	-0.143418	-0.561377	-0.197706	-0.697371	-0.700708	0.013871	-0.149965	0	0
38835	2.597583	9.478518	0.241362	0.087022	-0.384005	-0.096071	-0.141544	-0.558404	-0.199403	-0.696872	-0.701869	0.015778	-0.146632	0	0
38836	2.678880	9.280919	0.177943	0.082277	-0.346269	-0.113534	-0.139394	-0.557686	-0.201993	-0.696413	-0.702952	0.017353	-0.143409	0	0
38837	2.812609	9.356158	0.022598	0.033921	-0.357073	-0.124392	-0.138056	-0.555123	-0.203833	-0.696310	-0.703688	0.018951	-0.140056	0	0
38838	2.676775	9.363405	0.032818	0.018499	-0.395394	-0.126425	-0.135373	-0.552585	-0.205962	-0.696288	-0.704377	0.020869	-0.136382	0	0
38839	2.406909	9.256528	-0.143168	-0.003611	-0.419169	-0.144260	-0.132683	-0.552282	-0.209525	-0.696438	-0.704920	0.022813	-0.132443	0	0
38840	2.182277	9.451511	-0.204493	-0.075771	-0.414629	-0.137342	-0.129732	-0.549422	-0.213554	-0.697065	-0.704954	0.024920	-0.128524	0	0
38841	2.056716	9.803677	-0.133970	-0.146927	-0.341734	-0.089347	-0.128928	-0.547763	-0.218686	-0.698146	-0.704362	0.026899	-0.125475	0	0
38842	2.150423	9.975319	-0.074614	-0.121816	-0.265338	-0.005705	-0.128124	-0.546561	-0.222471	-0.698950	-0.703830	0.028952	-0.123510	0	0
38843	2.375626	9.867737	-0.047633	-0.017838	-0.210779	0.053274	-0.130545	-0.546141	-0.225971	-0.698965	-0.703925	0.030860	-0.122414	0	0
38844	2.623921	9.556640	-0.133958	0.034393	-0.196982	0.088849	-0.130417	-0.543877	-0.225899	-0.698565	-0.704364	0.032908	-0.121637	0	0
38845	2.776996	9.384605	-0.330175	0.029966	-0.249146	0.111466	-0.131901	-0.542100	-0.227731	-0.698148	-0.704817	0.035438	-0.120692	0	0
38846	2.675328	9.353612	-0.487128	-0.056807	-0.358253	0.106987	-0.133652	-0.540889	-0.229306	-0.698301	-0.704795	0.038855	-0.118865	0	0
38847	2.328349	9.488114	-0.532493	-0.170406	-0.442640	0.099974	-0.136741	-0.541869	-0.232844	-0.699213	-0.704068	0.042896	-0.116399	0	0
38848	2.016633	9.861207	-0.183780	-0.198970	-0.513458	0.077374	-0.136071	-0.540330	-0.238796	-0.700309	-0.703214	0.047372	-0.113193	0	0
38849	1.797102	10.192250	-0.072649	-0.110064	-0.517354	0.049369	-0.138357	-0.539564	-0.245147	-0.700781	-0.702980	0.051507	-0.109869	0	0
38850	1.595107	10.246857	0.007402	0.017492	-0.524531	0.023241	-0.136886	-0.536400	-0.248603	-0.700372	-0.703638	0.055458	-0.106286	0	0
38851	1.422281	10.039798	-0.003561	0.117639	-0.480992	0.022112	-0.135680	-0.534851	-0.249384	-0.699255	-0.704937	0.058894	-0.103139	0	0
38852	1.184882	9.778151	-0.085906	0.095014	-0.482282	-0.006192	-0.136087	-0.533708	-0.249343	-0.698315	-0.706075	0.062239	-0.099701	0	0
38853	1.017034	9.872170	-0.455268	0.051949	-0.427677	-0.000632	-0.134339	-0.533708	-0.251134	-0.697685	-0.706845	0.065202	-0.096721	0	0
38854	0.980033	9.924921	-0.326808	0.032476	-0.364619	0.031540	-0.135150	-0.531980	-0.251477	-0.697196	-0.707380	0.068041	-0.094346	0	0
38855	0.787665	9.717502	-0.388921	-0.051301	-0.356580	0.036686	-0.134883	-0.531369	-0.253640	-0.697285	-0.707318	0.070862	-0.092051	0	0
38856	0.513079	9.605684	-0.555386	-0.065573	-0.310701	-0.026650	-0.134483	-0.529582	-0.257810	-0.697562	-0.707144	0.072989	-0.089597	0	0
38857	0.410732	9.829566	-0.851499	-0.021905	-0.248059	-0.100355	-0.133543	-0.529141	-0.259441	-0.697628	-0.707277	0.074050	-0.087125	0	0
38858	0.445435	10.046265	-0.772628	0.110897	-0.107513	-0.129116	-0.130182	-0.528685	-0.257968	-0.696885	-0.708222	0.073857	-0.085544	0	0
38859	0.464654	9.803843	-0.823170	0.208726	-0.009681	-0.168844	-0.127767	-0.527066	-0.256854	-0.695543	-0.709806	0.072565	-0.084443	0	0
38860	0.613934	9.554040	-1.177799	0.194859	0.122514	-0.198114	-0.125084	-0.525550	-0.251523	-0.694421	-0.711184	0.070197	-0.084085	0	0
38861	0.985665	9.376278	-1.242083	0.128649	0.237417	-0.192355	-0.124284	-0.523318	-0.250779	-0.693825	-0.712015	0.067082	-0.084512	0	0
38862	1.342580	9.227388	-1.210748	0.049709	0.293674	-0.192316	-0.122673	-0.522691	-0.248870	-0.693834	-0.712222	0.063686	-0.085314	0	0
38863	1.533007	9.160444	-1.194770	-0.014036	0.304855	-0.162425	-0.120252	-0.522907	-0.248088	-0.694251	-0.711977	0.060434	-0.086331	0	0
38864	1.639143	9.184218	-1.203729	-0.076227	0.314047	-0.123686	-0.118909	-0.522346	-0.249176	-0.695094	-0.711233	0.057490	-0.087675	0	0
38865	1.716892	9.190495	-1.102691	-0.121848	0.313104	-0.100868	-0.117836	-0.521219	-0.249969	-0.696206	-0.710185	0.054712	-0.089111	0	0
38866	1.760433	9.201000	-1.062917	-0.140303	0.327586	-0.081395	-0.118781	-0.520058	-0.250193	-0.697457	-0.708943	0.052028	-0.090809	0	0
38867	1.747489	9.259040	-0.957832	-0.157066	0.350838	-0.056546	-0.118506	-0.521742	-0.251204	-0.698775	-0.707579	0.049331	-0.092800	0	0
38868	1.676850	9.391273	-1.001921	-0.178793	0.343452	-0.053114	-0.117972	-0.520290	-0.253207	-0.700261	-0.706019	0.046770	-0.094786	0	0
38869	1.656628	9.558416	-0.977322	-0.166418	0.379656	-0.038702	-0.118775	-0.520861	-0.258392	-0.701614	-0.704537	0.044004	-0.097097	0	0
38870	1.611967	9.392544	-0.818560	-0.093681	0.396994	0.004086	-0.120121	-0.520232	-0.259719	-0.702447	-0.703475	0.041388	-0.099895	0	0
38871	1.748454	9.113416	-0.805043	-0.067884	0.516442	0.036739	-0.121331	-0.520645	-0.259037	-0.703057	-0.702494	0.038095	-0.103737	0	0
38872	2.197740	9.471176	-0.555632	-0.121370	0.601590	0.064403	-0.122943	-0.521184	-0.258627	-0.704066	-0.700967	0.034490	-0.108386	0	0
38873	2.992104	10.505223	-0.344065	-0.128548	0.680600	0.141579	-0.127243	-0.522341	-0.259431	-0.704992	-0.699299	0.030841	-0.114089	0	0
38874	3.836155	11.549932	0.319112	0.014414	0.728960	0.251718	-0.134777	-0.521196	-0.258489	-0.704814	-0.698459	0.027492	-0.120981	0	0
38875	4.141500	11.215704	1.267442	0.283312	0.502013	0.318223	-0.142436	-0.523664	-0.254392	-0.702538	-0.699782	0.025853	-0.126796	0	0
38876	3.744128	9.562505	0.829592	0.434595	0.264270	0.345633	-0.146342	-0.522762	-0.246553	-0.699120	-0.702386	0.025912	-0.131201	0	0
38877	2.967534	8.043198	0.109477	0.302511	0.131165	0.286269	-0.151054	-0.521489	-0.241688	-0.696612	-0.704282	0.026636	-0.134197	0	0
38878	2.539180	7.913975	-0.509333	-0.142690	0.153197	0.247996	-0.156700	-0.522219	-0.241237	-0.697328	-0.703001	0.027557	-0.136980	0	0
38879	2.477516	9.131580	-0.063025	-0.438540	0.210407	0.279214	-0.162345	-0.522864	-0.244462	-0.700039	-0.699602	0.028683	-0.140282	0	0
38880	2.328373	10.527274	0.668131	-0.281417	0.187676	0.318418	-0.167989	-0.523396	-0.252586	-0.701614	-0.697259	0.030045	-0.143753	0	0
38881	2.036808	10.628844	1.077287	0.217454	0.162060	0.302187	-0.170812	-0.523590	-0.253649	-0.699676	-0.698485	0.030730	-0.147066	0	0
38882	2.002792	9.763973	0.957588	0.429783	0.225584	0.250261	-0.177000	-0.523580	-0.247855	-0.696372	-0.701061	0.030322	-0.150533	0	0
38883	2.288612	9.526394	0.939264	0.230885	0.219489	0.249546	-0.181713	-0.522209	-0.241081	-0.694414	-0.702281	0.030221	-0.153876	0	0
38884	2.470129	9.655922	0.910155	0.037459	0.222371	0.247145	-0.186960	-0.521890	-0.237331	-0.693839	-0.702109	0.030403	-0.157181	0	0
38885	2.285241	9.176730	0.732364	-0.031384	0.251311	0.202975	-0.192063	-0.524033	-0.237613	-0.693794	-0.701450	0.030159	-0.160341	0	0
38886	2.053634	8.594719	0.460030	-0.149397	0.308396	0.118180	-0.193817	-0.521756	-0.242423	-0.694747	-0.699867	0.029144	-0.163288	0	0
38887	2.081850	8.653504	0.556745	-0.284382	0.385969	0.063429	-0.195834	-0.521030	-0.247280	-0.696722	-0.697250	0.027394	-0.166342	0	0
38888	2.177724	9.373867	0.932198	-0.332642	0.369196	0.079024	-0.198386	-0.521708	-0.252176	-0.699008	-0.694277	0.025981	-0.169384	0	0
38889	2.181361	10.058539	1.037879	-0.217072	0.290058	0.083269	-0.201344	-0.521751	-0.253505	-0.700434	-0.692253	0.024920	-0.171919	0	0
38890	2.111573	9.918902	1.080123	-0.001093	0.263524	0.079376	-0.204570	-0.521762	-0.255920	-0.700374	-0.691760	0.023679	-0.174311	0	0
38891	2.158358	9.378375	0.967679	0.048345	0.254939	0.047664	-0.205378	-0.521309	-0.256305	-0.700008	-0.691647	0.022156	-0.176414	0	0
38892	2.278270	9.200907	0.979919	-0.045255	0.230246	0.043657	-0.206992	-0.521445	-0.254928	-0.700298	-0.690902	0.020978	-0.178315	0	0
38893	2.380192	9.331431	1.078354	-0.114839	0.180679	0.011265	-0.206858	-0.521152	-0.255465	-0.701106	-0.689775	0.020012	-0.179613	0	0
38894	2.378713	9.411521	1.116222	-0.110249	0.109048	-0.038692	-0.207127	-0.521102	-0.257367	-0.701962	-0.688803	0.019231	-0.180084	0	0
38895	2.302871	9.448988	1.128055	-0.076421	0.071699	-0.098927	-0.205651	-0.519651	-0.260334	-0.702682	-0.688154	0.018198	-0.179863	0	0
38896	2.201316	9.551529	1.083241	-0.064810	0.063687	-0.130750	-0.204975	-0.520598	-0.262961	-0.703380	-0.687597	0.017023	-0.179382	0	0
38897	2.083340	9.634356	1.086218	-0.028540	0.041220	-0.144903	-0.203366	-0.518901	-0.264424	-0.703848	-0.687341	0.015799	-0.178634	0	0
38898	2.100484	9.741480	1.052233	0.004252	0.046291	-0.158920	-0.200945	-0.518972	-0.263773	-0.704115	-0.687303	0.014426	-0.177848	0	0
38899	2.221175	9.782523	1.156734	0.030066	0.060379	-0.179997	-0.199473	-0.516749	-0.263310	-0.704246	-0.687423	0.012719	-0.176991	0	0
38900	2.392318	9.707945	1.157734	0.084031	0.064354	-0.178069	-0.197457	-0.516257	-0.262091	-0.703995	-0.687912	0.010944	-0.176205	0	0
38901	2.452902	9.568228	1.040282	0.125308	0.066346	-0.172627	-0.193425	-0.515993	-0.259133	-0.703456	-0.688683	0.009078	-0.175451	0	0
38902	2.454440	9.475995	0.944734	0.113146	0.066634	-0.188571	-0.193964	-0.515569	-0.258568	-0.703017	-0.689368	0.007162	-0.174609	0	0
38903	2.460253	9.429977	0.959703	0.116723	0.061330	-0.188594	-0.190204	-0.513993	-0.256926	-0.702559	-0.690079	0.005236	-0.173706	0	0
38904	2.458947	9.485783	0.899059	0.127523	0.050795	-0.190396	-0.186978	-0.513840	-0.254507	-0.702016	-0.690885	0.003394	-0.172741	0	0
38905	2.468476	9.495667	0.908907	0.148932	0.072049	-0.179587	-0.184830	-0.513102	-0.251784	-0.701315	-0.691794	0.001400	-0.171976	0	0
38906	2.517031	9.365453	0.880084	0.172237	0.091628	-0.172320	-0.183354	-0.511861	-0.251761	-0.700424	-0.692835	-0.000679	-0.171418	0	0
38907	2.614681	9.207000	0.869833	0.179610	0.107783	-0.175745	-0.180809	-0.508885	-0.248152	-0.699497	-0.693886	-0.002948	-0.170928	0	0
38908	2.769694	9.212240	0.872143	0.159721	0.109318	-0.172295	-0.178659	-0.508720	-0.245175	-0.698683	-0.694801	-0.005132	-0.170492	0	0
38909	2.868240	9.262588	0.930155	0.179028	0.075401	-0.160100	-0.176513	-0.507154	-0.241472	-0.697728	-0.695891	-0.007061	-0.169887	0	0
38910	2.928327	9.290383	0.946233	0.203873	0.050504	-0.151355	-0.175175	-0.505416	-0.238298	-0.696565	-0.697206	-0.008763	-0.169183	0	0
38911	2.864820	9.308648	0.905630	0.223546	0.011592	-0.153296	-0.174102	-0.504773	-0.236519	-0.695286	-0.698704	-0.010271	-0.168179	0	0
38912	2.811548	9.293106	0.822264	0.241000	-0.001173	-0.134743	-0.173301	-0.503035	-0.232794	-0.693832	-0.700357	-0.011557	-0.167222	0	0
38913	2.894886	9.255783	0.882878	0.266142	-0.001888	-0.132919	-0.169273	-0.501512	-0.229113	-0.692214	-0.702162	-0.012897	-0.166262	0	0
38914	3.027683	9.146513	0.801115	0.280158	-0.020719	-0.121525	-0.169010	-0.500233	-0.223354	-0.690454	-0.704108	-0.014020	-0.165253	0	0
38915	3.027080	9.129476	0.502720	0.260004	-0.021246	-0.107439	-0.166999	-0.498671	-0.219376	-0.688828	-0.705892	-0.015032	-0.164337	0	0
38916	2.891112	9.134287	0.455180	0.181691	-0.037871	-0.109528	-0.166062	-0.497820	-0.214183	-0.687735	-0.707180	-0.015790	-0.163302	0	0
38917	2.659938	9.426266	0.469956	0.099135	-0.099375	-0.095997	-0.164859	-0.495638	-0.211674	-0.687234	-0.707977	-0.015915	-0.161940	0	0
38918	2.431333	9.829961	0.469524	0.043804	-0.130336	-0.085726	-0.165266	-0.494514	-0.210816	-0.687089	-0.708467	-0.015643	-0.160433	0	0
38919	2.377158	10.003775	0.529140	0.035337	-0.136047	-0.073408	-0.163386	-0.493522	-0.212713	-0.687007	-0.708883	-0.015251	-0.158977	0	0
38920	2.269481	9.909554	0.372479	0.061588	-0.138318	-0.045019	-0.162039	-0.494132	-0.212203	-0.686670	-0.709510	-0.014660	-0.157687	0	0
38921	2.095961	9.799546	-0.012369	0.057797	-0.136815	-0.036128	-0.161775	-0.492250	-0.214189	-0.686366	-0.710084	-0.014033	-0.156479	0	0
38922	2.024029	9.710813	-0.326856	0.045702	-0.116076	-0.016557	-0.162587	-0.490827	-0.213588	-0.686091	-0.710568	-0.013367	-0.155543	0	0
38923	2.138819	9.542959	-0.341325	0.041145	-0.130333	-0.016680	-0.162454	-0.490437	-0.212215	-0.685870	-0.711019	-0.012620	-0.154517	0	0
38924	2.171606	9.456143	-0.484102	0.023177	-0.253472	-0.005148	-0.161247	-0.489548	-0.208931	-0.685750	-0.711558	-0.010899	-0.152688	0	0
38925	1.888843	9.620921	-0.725123	-0.053159	-0.370754	0.036359	-0.161383	-0.489265	-0.208784	-0.686133	-0.711731	-0.007980	-0.150323	0	0
38926	1.630517	10.150296	-0.900741	-0.140419	-0.330738	0.041685	-0.162459	-0.488359	-0.216235	-0.687101	-0.711254	-0.005137	-0.148266	0	0
38927	1.593327	10.848815	-0.589389	-0.126024	-0.245566	0.054624	-0.162056	-0.487925	-0.217043	-0.687949	-0.710728	-0.002841	-0.146917	0	0
38928	1.629433	10.978132	-0.618144	0.026227	-0.217573	0.053500	-0.164071	-0.488577	-0.217449	-0.687697	-0.711218	-0.000940	-0.145742	0	0
38929	1.508435	10.084970	-0.831776	0.189517	-0.202692	0.009972	-0.162461	-0.487793	-0.216216	-0.686353	-0.712793	0.000280	-0.144379	0	0
38930	1.350021	9.115865	-1.094128	0.169163	-0.235451	-0.039729	-0.162330	-0.486738	-0.212914	-0.685210	-0.714282	0.001430	-0.142433	0	0
38931	1.238844	8.856517	-1.100398	0.009871	-0.252697	-0.008476	-0.161257	-0.486441	-0.208422	-0.685160	-0.714691	0.003116	-0.140578	0	0
38932	1.067652	9.212726	-0.872424	-0.094295	-0.271817	0.045905	-0.161527	-0.485843	-0.209489	-0.685766	-0.714413	0.005497	-0.138955	0	0
38933	0.880460	9.811358	-1.108971	-0.114733	-0.254876	0.072494	-0.161256	-0.486341	-0.212778	-0.686480	-0.713961	0.007946	-0.137628	0	0
38934	0.866674	10.165563	-0.933926	-0.041129	-0.151813	0.029164	-0.162061	-0.486338	-0.218217	-0.686730	-0.713874	0.009317	-0.136743	0	0
38935	0.969109	10.046062	-0.718039	0.040201	-0.103100	-0.042786	-0.162599	-0.486178	-0.218478	-0.686501	-0.714286	0.009683	-0.135714	0	0
38936	1.030943	9.838391	-0.868642	0.076075	-0.090647	-0.102713	-0.160993	-0.484034	-0.214749	-0.686095	-0.714930	0.009521	-0.134382	0	0
38937	0.974027	9.516899	-0.969069	0.090515	-0.064070	-0.166123	-0.159111	-0.484275	-0.212327	-0.685671	-0.715646	0.008666	-0.132784	0	0
38938	0.939217	9.307483	-1.035962	0.030144	-0.000095	-0.185335	-0.158309	-0.482439	-0.212822	-0.685707	-0.715858	0.007351	-0.131529	0	0
38939	0.998540	9.262444	-0.954361	-0.022069	0.049037	-0.176357	-0.153999	-0.484502	-0.213757	-0.686103	-0.715652	0.005792	-0.130656	0	0
38940	1.146946	9.354959	-0.957726	-0.039092	0.097727	-0.137235	-0.153466	-0.482919	-0.215346	-0.686574	-0.715253	0.004241	-0.130427	0	0
38941	1.382234	9.470902	-0.929715	-0.011330	0.133275	-0.126369	-0.151991	-0.481558	-0.214366	-0.686825	-0.715008	0.002444	-0.130495	0	0
38942	1.528954	9.531832	-0.899192	0.021387	0.137459	-0.104173	-0.150112	-0.480200	-0.213663	-0.686817	-0.714967	0.000776	-0.130781	0	0
38943	1.497703	9.502122	-1.005848	0.035173	0.140535	-0.080229	-0.149844	-0.479926	-0.213521	-0.686668	-0.715030	-0.000803	-0.131217	0	0
38944	1.383765	9.378670	-1.027671	-0.001306	0.157416	-0.092582	-0.149847	-0.479077	-0.213493	-0.686803	-0.714803	-0.002495	-0.131724	0	0
38945	1.335652	9.368091	-0.980922	-0.067451	0.183004	-0.071398	-0.150385	-0.479045	-0.214303	-0.687367	-0.714105	-0.004169	-0.132523	0	0
38946	1.401948	9.461555	-0.885708	-0.117620	0.225307	-0.073074	-0.148634	-0.479976	-0.212583	-0.688299	-0.712983	-0.006037	-0.133653	0	0
38947	1.538943	9.658264	-0.774660	-0.123850	0.265245	-0.035747	-0.149441	-0.479627	-0.214606	-0.689202	-0.711784	-0.007948	-0.135284	0	0
38948	1.726351	9.739348	-0.779149	-0.078512	0.284606	-0.011655	-0.150514	-0.480591	-0.214760	-0.689757	-0.710845	-0.009839	-0.137255	0	0
38949	1.970050	9.675799	-0.756747	-0.022450	0.286280	0.012350	-0.152395	-0.480923	-0.216929	-0.689856	-0.710311	-0.011690	-0.139356	0	0
38950	2.086910	9.415741	-0.698238	-0.000642	0.268951	0.001682	-0.154555	-0.478324	-0.216819	-0.689830	-0.709921	-0.013486	-0.141296	0	0
38951	2.067187	9.192041	-0.682712	-0.038451	0.227001	-0.004880	-0.154282	-0.479620	-0.216183	-0.690063	-0.709351	-0.015025	-0.142860	0	0
38952	1.953003	9.083153	-0.690209	-0.105347	0.194275	0.000919	-0.155090	-0.479161	-0.216840	-0.690783	-0.708336	-0.016162	-0.144280	0	0
38953	1.843563	8.984063	-0.668747	-0.132390	0.193107	0.002622	-0.156834	-0.480210	-0.218761	-0.691666	-0.707163	-0.017278	-0.145670	0	0
38954	1.806862	8.881437	-0.659470	-0.166587	0.244159	0.011695	-0.158041	-0.481090	-0.222453	-0.692788	-0.705646	-0.018594	-0.147524	0	0
38955	1.890404	8.839266	-0.565111	-0.212523	0.308430	0.057915	-0.159115	-0.481610	-0.223411	-0.694119	-0.703749	-0.019999	-0.150124	0	0
38956	2.246881	8.967129	-0.458844	-0.267469	0.342552	0.098543	-0.161000	-0.480493	-0.226895	-0.695783	-0.701382	-0.021235	-0.153292	0	0
38957	2.725405	9.563331	-0.188669	-0.357945	0.350411	0.183045	-0.164893	-0.482148	-0.231126	-0.697905	-0.698410	-0.021827	-0.157085	0	0
38958	3.194824	10.581754	-0.133801	-0.362467	0.362130	0.284628	-0.170672	-0.482608	-0.236114	-0.699903	-0.695353	-0.021750	-0.161697	0	0
38959	3.391389	11.046650	0.581284	-0.174651	0.325552	0.319383	-0.176313	-0.484632	-0.241017	-0.700498	-0.693693	-0.021505	-0.166227	0	0
38960	3.298664	10.627437	0.803073	0.114919	0.238360	0.312692	-0.182360	-0.485928	-0.240171	-0.699128	-0.694155	-0.021149	-0.170064	0	0
38961	2.831045	9.261884	0.659401	0.237385	0.141936	0.296709	-0.186533	-0.485216	-0.236149	-0.696916	-0.695655	-0.020459	-0.173072	0	0
38962	2.403625	8.474785	0.016696	0.032322	0.119823	0.291646	-0.192450	-0.485259	-0.234446	-0.696163	-0.695720	-0.019275	-0.175950	0	0
38963	2.245741	8.836052	-0.113647	-0.273493	0.138652	0.288178	-0.196077	-0.486231	-0.237841	-0.697501	-0.693648	-0.017725	-0.178974	0	0
38964	2.358601	10.282586	0.252035	-0.344903	0.165286	0.266813	-0.201044	-0.488588	-0.241265	-0.699383	-0.690978	-0.016362	-0.182060	0	0
38965	2.328274	11.440105	1.031965	-0.135865	0.145228	0.216004	-0.206823	-0.489495	-0.245313	-0.699878	-0.689820	-0.015610	-0.184597	0	0
38966	1.969674	11.467607	1.235002	0.202635	0.110934	0.171830	-0.209651	-0.488010	-0.245368	-0.698147	-0.691049	-0.015526	-0.186550	0	0
38967	1.594914	10.023600	0.837191	0.364578	0.127034	0.113359	-0.210999	-0.487532	-0.240161	-0.695371	-0.693390	-0.016285	-0.188160	0	0
38968	1.366191	8.771585	0.314827	0.149411	0.136464	0.088105	-0.213427	-0.485890	-0.235175	-0.694149	-0.694177	-0.016858	-0.189715	0	0
38969	1.306374	8.595698	0.215619	-0.203484	0.175863	0.099651	-0.216252	-0.485400	-0.235126	-0.695321	-0.692466	-0.016980	-0.191656	0	0
38970	1.410165	9.301651	0.704567	-0.352927	0.210070	0.104642	-0.218530	-0.487649	-0.239804	-0.697526	-0.689613	-0.016993	-0.193916	0	0
38971	1.610361	10.121000	0.971739	-0.231565	0.196064	0.138443	-0.221349	-0.488586	-0.245523	-0.698801	-0.687655	-0.016941	-0.196264	0	0
38972	1.669333	10.228905	1.141246	-0.021120	0.171168	0.138923	-0.223501	-0.488212	-0.247256	-0.698647	-0.687186	-0.017092	-0.198434	0	0
38973	1.691155	9.823857	0.887390	0.059010	0.203643	0.111109	-0.225115	-0.488484	-0.246157	-0.697972	-0.687227	-0.017856	-0.200588	0	0
38974	1.887036	9.458395	0.744499	-0.001468	0.241848	0.091690	-0.228883	-0.487554	-0.245810	-0.697755	-0.686738	-0.018865	-0.202911	0	0
38975	2.017125	9.370929	0.710635	-0.042958	0.209548	0.089561	-0.231033	-0.488065	-0.246074	-0.697816	-0.686043	-0.019614	-0.204970	0	0
38976	2.051150	9.373980	0.759802	-0.064569	0.196968	0.087635	-0.233316	-0.489130	-0.246763	-0.698042	-0.685197	-0.020209	-0.206966	0	0
38977	2.062501	9.434892	0.901721	-0.042749	0.186751	0.077021	-0.234523	-0.489943	-0.247184	-0.698127	-0.684540	-0.020887	-0.208778	0	0
38978	2.052794	9.454149	1.019235	-0.011516	0.204431	0.056013	-0.234664	-0.487947	-0.247526	-0.698047	-0.684035	-0.021861	-0.210591	0	0
38979	2.077456	9.423031	0.957637	0.025120	0.193815	0.030419	-0.237620	-0.488754	-0.246428	-0.697760	-0.683819	-0.023051	-0.212109	0	0
38980	2.122947	9.334037	0.986185	0.051036	0.180533	0.001234	-0.238428	-0.488777	-0.244648	-0.697368	-0.683784	-0.024366	-0.213362	0	0
38981	2.121668	9.273320	0.964938	0.029607	0.159257	-0.008691	-0.238561	-0.488727	-0.246688	-0.697139	-0.683658	-0.025593	-0.214368	0	0
38982	2.146359	9.363585	0.912054	0.033685	0.145572	-0.029108	-0.239101	-0.488283	-0.246940	-0.696936	-0.683565	-0.026832	-0.215172	0	0
38983	2.144346	9.465510	0.918445	0.062351	0.138614	-0.025530	-0.238429	-0.487873	-0.246935	-0.696523	-0.683702	-0.028102	-0.215909	0	0
38984	2.260437	9.484615	0.962788	0.061287	0.157007	-0.050197	-0.239240	-0.487247	-0.242546	-0.696169	-0.683768	-0.029626	-0.216637	0	0
38985	2.425933	9.470639	1.093152	0.059964	0.161004	-0.067896	-0.239775	-0.488251	-0.241482	-0.695856	-0.683822	-0.031335	-0.217233	0	0
38986	2.513692	9.433381	1.019092	0.070877	0.132870	-0.076899	-0.238705	-0.486431	-0.241572	-0.695498	-0.683995	-0.032894	-0.217605	0	0
38987	2.538845	9.385283	1.005783	0.063333	0.128946	-0.064574	-0.237896	-0.487048	-0.240239	-0.695162	-0.684137	-0.034364	-0.218003	0	0
38988	2.583168	9.352102	1.017023	0.045427	0.097014	-0.073684	-0.238979	-0.485081	-0.238392	-0.694980	-0.684209	-0.035596	-0.218161	0	0
38989	2.587456	9.386170	1.055414	0.038172	0.054415	-0.079287	-0.236288	-0.485442	-0.237754	-0.694873	-0.684330	-0.036592	-0.217957	0	0
38990	2.580871	9.468588	1.025703	0.056404	0.033538	-0.091742	-0.235213	-0.485161	-0.238711	-0.694677	-0.684608	-0.037529	-0.217549	0	0
38991	2.628430	9.522865	1.079714	0.094334	0.012744	-0.100610	-0.233735	-0.484946	-0.237223	-0.694248	-0.685197	-0.038502	-0.216892	0	0
38992	2.599294	9.522334	1.059565	0.100106	0.000738	-0.116576	-0.232127	-0.483315	-0.235827	-0.693816	-0.685839	-0.039476	-0.216070	0	0
38993	2.570934	9.482975	1.039733	0.109368	-0.014883	-0.129015	-0.230242	-0.484450	-0.231526	-0.693354	-0.686576	-0.040482	-0.215022	0	0
38994	2.611486	9.401175	1.084926	0.122106	-0.057138	-0.141629	-0.229038	-0.482365	-0.230928	-0.692845	-0.687481	-0.041274	-0.213618	0	0
38995	2.670797	9.334271	1.024661	0.132973	-0.085318	-0.148857	-0.226352	-0.481306	-0.230380	-0.692289	-0.688517	-0.041976	-0.211941	0	0
38996	2.713076	9.403014	1.032662	0.132143	-0.131286	-0.159775	-0.223527	-0.482164	-0.226763	-0.691774	-0.689634	-0.042400	-0.209894	0	0
38997	2.658592	9.440853	0.903118	0.168881	-0.163010	-0.158965	-0.221647	-0.481401	-0.224853	-0.691017	-0.691068	-0.042705	-0.207597	0	0
38998	2.553169	9.373389	0.861875	0.197687	-0.178714	-0.161601	-0.219497	-0.481230	-0.222148	-0.690063	-0.692726	-0.042949	-0.205178	0	0
38999	2.527628	9.307373	0.798999	0.168985	-0.170026	-0.163394	-0.217620	-0.479649	-0.218849	-0.689308	-0.694160	-0.043234	-0.202801	0	0
39000	2.548059	9.366000	0.731780	0.172319	-0.156080	-0.150922	-0.214133	-0.476650	-0.217158	-0.688486	-0.695590	-0.043506	-0.200620	0	0
39001	2.430044	9.436678	0.645777	0.184490	-0.147535	-0.133123	-0.211715	-0.476063	-0.214307	-0.687543	-0.697085	-0.043764	-0.198601	0	0
39002	2.437500	9.533909	0.551387	0.198963	-0.120789	-0.131141	-0.209836	-0.475288	-0.212942	-0.686471	-0.698627	-0.044193	-0.196787	0	0
39003	2.458609	9.444468	0.531044	0.250700	-0.119015	-0.113287	-0.206879	-0.475500	-0.206717	-0.685004	-0.700517	-0.044635	-0.195072	0	0
39004	2.511771	9.209951	0.534445	0.228419	-0.094222	-0.116736	-0.204731	-0.474627	-0.203717	-0.683675	-0.702205	-0.045204	-0.193529	0	0
39005	2.458407	9.194405	0.422189	0.085012	-0.157703	-0.115809	-0.204733	-0.474110	-0.201520	-0.683385	-0.703024	-0.045076	-0.191600	0	0
39006	2.343215	9.609859	0.338486	-0.023213	-0.207509	-0.116457	-0.202321	-0.471669	-0.199154	-0.683868	-0.703202	-0.044382	-0.189373	0	0
39007	2.038742	10.041304	0.280149	-0.066302	-0.254696	-0.129220	-0.199091	-0.472297	-0.199757	-0.684702	-0.703156	-0.043394	-0.186738	0	0
39008	1.740154	10.145101	0.015029	0.014944	-0.197169	-0.127646	-0.196671	-0.471922	-0.200045	-0.684925	-0.703563	-0.042917	-0.184485	0	0
39009	1.831238	9.925820	-0.156254	0.125230	-0.091346	-0.126630	-0.195598	-0.470930	-0.201115	-0.684328	-0.704520	-0.043386	-0.182930	0	0
39010	2.106169	9.488965	-0.276923	0.148306	-0.100317	-0.115161	-0.192642	-0.470503	-0.198003	-0.683542	-0.705661	-0.043730	-0.181386	0	0
39011	2.301694	9.395400	-0.349657	0.089479	-0.197554	-0.085947	-0.191575	-0.467717	-0.196972	-0.683162	-0.706579	-0.043119	-0.179375	0	0
39012	2.122586	9.392156	-0.294947	0.053279	-0.296269	-0.061899	-0.189153	-0.468216	-0.196199	-0.683027	-0.707438	-0.041575	-0.176850	0	0
39013	1.753710	9.506823	-0.492494	0.075033	-0.339312	-0.040808	-0.189158	-0.466843	-0.194247	-0.682716	-0.708519	-0.039648	-0.174149	0	0
39014	1.495434	9.672053	-0.650919	0.109563	-0.282971	-0.042937	-0.184586	-0.466636	-0.195520	-0.682130	-0.709733	-0.038157	-0.171820	0	0
39015	1.449513	9.758596	-0.831122	0.129759	-0.201889	-0.043228	-0.184322	-0.465305	-0.192074	-0.681366	-0.710938	-0.037282	-0.170049	0	0
39016	1.570876	9.746230	-0.851377	0.098833	-0.149327	-0.021797	-0.184458	-0.464729	-0.192327	-0.680761	-0.711850	-0.036536	-0.168818	0	0
39017	1.732790	9.773447	-0.827355	-0.004848	-0.169828	-0.018754	-0.182577	-0.464699	-0.189351	-0.680894	-0.712090	-0.035479	-0.167488	0	0
39018	1.848333	9.945487	-0.757703	-0.068768	-0.182753	-0.020840	-0.182303	-0.465930	-0.191573	-0.681488	-0.711912	-0.034217	-0.166085	0	0
39019	1.868655	10.164358	-0.614292	-0.051434	-0.230999	-0.005197	-0.182307	-0.464457	-0.193978	-0.681944	-0.711938	-0.032567	-0.164427	0	0
39020	1.732064	10.074476	-0.690025	0.008800	-0.278381	-0.010581	-0.180425	-0.464223	-0.193720	-0.681993	-0.712442	-0.030706	-0.162384	0	0
39021	1.493360	9.754541	-0.786414	0.079983	-0.316705	-0.019375	-0.180560	-0.463880	-0.196159	-0.681550	-0.713491	-0.028789	-0.159972	0	0
39022	1.300300	9.445138	-0.944071	0.061395	-0.287357	0.009104	-0.178679	-0.463360	-0.196028	-0.681184	-0.714361	-0.026812	-0.157980	0	0
39023	1.273500	9.454364	-0.930520	0.012430	-0.243844	0.030451	-0.178677	-0.463958	-0.194685	-0.681110	-0.714838	-0.024930	-0.156441	0	0
39024	1.413239	9.388935	-0.839075	-0.005928	-0.228378	0.046376	-0.177059	-0.465424	-0.194206	-0.681141	-0.715157	-0.022985	-0.155143	0	0
39025	1.538629	9.413054	-0.888369	-0.019232	-0.236322	0.003820	-0.177063	-0.464284	-0.194442	-0.681323	-0.715395	-0.021297	-0.153479	0	0
39026	1.636834	9.368724	-0.769471	-0.018359	-0.260278	-0.033484	-0.175584	-0.464170	-0.194728	-0.681565	-0.715651	-0.019686	-0.151410	0	0
39027	1.499587	9.419624	-0.930541	-0.038884	-0.307288	-0.081558	-0.173971	-0.463440	-0.197312	-0.682020	-0.715837	-0.018097	-0.148657	0	0
39028	1.282135	9.619594	-0.989276	-0.041474	-0.281601	-0.114955	-0.170612	-0.462210	-0.198673	-0.682541	-0.715940	-0.016889	-0.145881	0	0
39029	1.060920	9.656852	-0.965051	0.003702	-0.210249	-0.109006	-0.168866	-0.461369	-0.200029	-0.682702	-0.716259	-0.016223	-0.143622	0	0
39030	0.956792	9.637959	-1.057174	0.009527	-0.128380	-0.110207	-0.166712	-0.462256	-0.200627	-0.682818	-0.716482	-0.016102	-0.141967	0	0
39031	0.941227	9.695945	-1.014758	0.025695	-0.029114	-0.091839	-0.164562	-0.461613	-0.199951	-0.682761	-0.716693	-0.016586	-0.141114	0	0
39032	1.079414	9.696026	-1.000889	0.047322	0.041044	-0.080744	-0.163624	-0.460485	-0.200606	-0.682534	-0.716937	-0.017465	-0.140868	0	0
39033	1.196015	9.569483	-0.948210	0.049208	0.080984	-0.076968	-0.164162	-0.460652	-0.198971	-0.682266	-0.717157	-0.018630	-0.140898	0	0
39034	1.296459	9.513041	-0.963960	-0.013588	0.082417	-0.084248	-0.162683	-0.460532	-0.199529	-0.682472	-0.716924	-0.019731	-0.140937	0	0
39035	1.340459	9.615800	-0.963385	-0.066295	0.074431	-0.066796	-0.162143	-0.461092	-0.200371	-0.683014	-0.716368	-0.020617	-0.141009	0	0
39036	1.311284	9.634701	-0.872946	-0.061241	0.083014	-0.052577	-0.161205	-0.459833	-0.200613	-0.683515	-0.715813	-0.021429	-0.141278	0	0
39037	1.266897	9.551355	-0.873679	-0.041545	0.127339	-0.040725	-0.162552	-0.459229	-0.200851	-0.683829	-0.715357	-0.022526	-0.141899	0	0
39038	1.295325	9.464478	-0.862522	-0.022133	0.187342	-0.015529	-0.162012	-0.459764	-0.202781	-0.683971	-0.714927	-0.023841	-0.143159	0	0
39039	1.442049	9.421030	-0.722883	-0.043715	0.240316	-0.007335	-0.161202	-0.460639	-0.202547	-0.684220	-0.714299	-0.025470	-0.144815	0	0
39040	1.603680	9.348714	-0.649973	-0.046095	0.260085	-0.016091	-0.163351	-0.461735	-0.202012	-0.684509	-0.713593	-0.027253	-0.146595	0	0
39041	1.667651	9.177511	-0.661162	-0.046733	0.274480	-0.023080	-0.164293	-0.461578	-0.201724	-0.684782	-0.712882	-0.029222	-0.148387	0	0
39042	1.686562	9.078320	-0.671869	-0.079255	0.276743	-0.017863	-0.164565	-0.460445	-0.201411	-0.685295	-0.711913	-0.031082	-0.150282	0	0
39043	1.759189	9.099071	-0.566283	-0.117728	0.307631	-0.021342	-0.165236	-0.460971	-0.202510	-0.686047	-0.710656	-0.033159	-0.152342	0	0
39044	1.957035	9.267742	-0.549448	-0.153066	0.330159	-0.008982	-0.167657	-0.460255	-0.206546	-0.687040	-0.709088	-0.035209	-0.154698	0	0
39045	2.301539	9.638156	-0.399640	-0.151339	0.374437	0.000053	-0.169271	-0.459903	-0.207877	-0.687955	-0.707487	-0.037538	-0.157389	0	0
39046	2.659991	9.892280	-0.405000	-0.083215	0.369599	0.076177	-0.169940	-0.461307	-0.207779	-0.688285	-0.706349	-0.039365	-0.160580	0	0
39047	2.990951	9.801164	-0.553038	0.000542	0.412916	0.115551	-0.172495	-0.461239	-0.208156	-0.687903	-0.705754	-0.041376	-0.164279	0	0
39048	3.295268	9.860098	-0.515256	0.012937	0.433227	0.126259	-0.175719	-0.462623	-0.206392	-0.687423	-0.705170	-0.043442	-0.168221	0	0
39049	3.380237	10.021896	-0.215364	0.019979	0.326952	0.112307	-0.180694	-0.462820	-0.205114	-0.686921	-0.704829	-0.044907	-0.171286	0	0
39050	3.315747	10.112988	-0.107295	0.088161	0.204282	0.098483	-0.182038	-0.463214	-0.205111	-0.686042	-0.705120	-0.045722	-0.173384	0	0
39051	2.902866	9.731681	0.277708	0.145019	0.072145	0.103217	-0.183791	-0.461795	-0.203410	-0.684780	-0.706062	-0.045710	-0.174539	0	0
39052	2.413290	9.946120	0.094962	-0.028487	-0.007925	0.116409	-0.185805	-0.462587	-0.203957	-0.684785	-0.705927	-0.044738	-0.175314	0	0
39053	1.688885	10.301979	0.120600	-0.075097	0.018375	0.113923	-0.186339	-0.463657	-0.206165	-0.685082	-0.705455	-0.043896	-0.176263	0	0
39054	0.826350	9.868734	-0.229993	0.086275	0.116297	0.089633	-0.189167	-0.462780	-0.204469	-0.684267	-0.705873	-0.044167	-0.177681	0	0
39055	0.234384	9.020436	-0.410271	0.172827	0.272857	0.114061	-0.193201	-0.463021	-0.202250	-0.682695	-0.706643	-0.045510	-0.180309	0	0
39056	0.197398	8.954235	-0.261654	0.002368	0.525999	0.138140	-0.194947	-0.464180	-0.199406	-0.682184	-0.705757	-0.048084	-0.184987	0	0
39057	0.783800	9.800061	0.443262	-0.139936	0.690419	0.166856	-0.199924	-0.463635	-0.199603	-0.682490	-0.703613	-0.051336	-0.191053	0	0
39058	1.446580	10.433621	0.969169	0.011413	0.614130	0.178151	-0.203014	-0.464556	-0.199596	-0.681743	-0.702588	-0.054251	-0.196603	0	0
39059	1.727997	10.409589	0.905768	0.192982	0.510951	0.134681	-0.211218	-0.464547	-0.197865	-0.679815	-0.702984	-0.057148	-0.200996	0	0
39060	1.738650	9.943639	0.567774	0.230284	0.455753	0.077888	-0.213369	-0.465171	-0.193229	-0.677773	-0.703663	-0.060117	-0.204618	0	0
39061	1.682977	9.656139	0.308246	0.151968	0.391236	0.034825	-0.216065	-0.463626	-0.189878	-0.676373	-0.703928	-0.062816	-0.207506	0	0
39062	1.524701	9.565867	0.270368	0.068442	0.337498	-0.014366	-0.216872	-0.463661	-0.187554	-0.675708	-0.703673	-0.065297	-0.209763	0	0
39063	1.414698	9.738665	0.296983	-0.003695	0.343848	-0.008347	-0.218488	-0.463064	-0.187243	-0.675506	-0.702937	-0.067655	-0.212117	0	0
39064	1.463108	9.749259	0.344127	0.010828	0.320191	-0.017306	-0.218756	-0.463508	-0.186165	-0.675249	-0.702311	-0.069917	-0.214265	0	0
39065	1.531087	9.624256	0.359193	0.056092	0.316391	-0.027807	-0.219427	-0.463917	-0.186170	-0.674675	-0.702008	-0.072355	-0.216248	0	0
39066	1.599661	9.484710	0.470679	0.074090	0.285564	-0.033264	-0.221308	-0.464107	-0.188334	-0.674020	-0.701858	-0.074630	-0.217996	0	0
39067	1.746395	9.426686	0.521358	0.062239	0.264038	-0.065297	-0.222250	-0.464592	-0.184797	-0.673513	-0.701668	-0.076989	-0.219351	0	0
39068	1.772418	9.584959	0.552258	0.040404	0.192829	-0.069371	-0.221175	-0.464167	-0.185885	-0.673234	-0.701458	-0.078818	-0.220227	0	0
39069	1.718107	9.637383	0.569454	0.065747	0.163076	-0.080081	-0.221719	-0.462543	-0.182012	-0.672809	-0.701492	-0.080609	-0.220769	0	0
39070	1.675163	9.597758	0.534733	0.105464	0.115705	-0.092625	-0.220510	-0.462318	-0.180657	-0.672182	-0.701866	-0.082225	-0.220895	0	0
39071	1.693609	9.632071	0.453192	0.127349	0.105526	-0.105002	-0.219033	-0.461679	-0.179155	-0.671423	-0.702415	-0.083939	-0.220814	0	0
39072	1.786912	9.570644	0.446889	0.133580	0.132910	-0.131347	-0.218234	-0.459204	-0.176632	-0.670664	-0.702902	-0.086004	-0.220776	0	0
39073	1.864743	9.552633	0.420526	0.134171	0.106906	-0.158050	-0.216613	-0.461809	-0.175918	-0.669969	-0.703439	-0.088114	-0.220341	0	0
39074	1.860006	9.537975	0.362716	0.121561	0.103242	-0.158110	-0.215271	-0.461182	-0.173734	-0.669372	-0.703882	-0.090141	-0.219923	0	0
39075	1.881704	9.552941	0.421044	0.085653	0.103032	-0.161767	-0.211644	-0.460041	-0.171559	-0.669026	-0.704090	-0.092142	-0.219479	0	0
39076	2.014624	9.574777	0.439402	0.064068	0.096682	-0.163674	-0.211114	-0.457664	-0.170671	-0.668846	-0.704151	-0.094037	-0.219028	0	0
39077	2.102181	9.566659	0.485482	0.092895	0.062435	-0.170895	-0.208964	-0.457203	-0.168230	-0.668503	-0.704481	-0.095843	-0.218231	0	0
39078	2.016594	9.603948	0.480167	0.087460	0.007464	-0.179203	-0.207351	-0.456953	-0.168377	-0.668272	-0.704873	-0.097301	-0.217024	0	0
39079	1.906126	9.665055	0.420948	0.100469	-0.002630	-0.162407	-0.205203	-0.456027	-0.167691	-0.667916	-0.705396	-0.098626	-0.215819	0	0
39080	1.874828	9.756725	0.298931	0.115563	-0.007128	-0.155309	-0.203320	-0.456231	-0.166902	-0.667445	-0.706025	-0.099877	-0.214638	0	0
39081	1.922797	9.767296	0.206439	0.158151	0.013910	-0.128528	-0.201308	-0.454967	-0.162253	-0.666589	-0.706924	-0.101195	-0.213720	0	0
39082	1.997586	9.656978	0.168642	0.184719	0.021698	-0.110724	-0.199294	-0.454251	-0.158439	-0.665500	-0.707993	-0.102472	-0.212970	0	0
39083	1.988865	9.588832	0.046116	0.171805	0.022168	-0.098377	-0.197548	-0.453913	-0.156405	-0.664470	-0.708989	-0.103657	-0.212298	0	0
39084	2.009574	9.516375	0.006374	0.171717	0.022079	-0.094842	-0.196207	-0.453003	-0.154212	-0.663433	-0.709980	-0.104795	-0.211667	0	0
39085	2.119583	9.571766	-0.111032	0.181992	0.041159	-0.071725	-0.195669	-0.453068	-0.151904	-0.662249	-0.711025	-0.105935	-0.211298	0	0
39086	2.295627	9.502137	-0.061773	0.190738	0.069343	-0.057409	-0.194469	-0.450071	-0.147871	-0.660943	-0.712077	-0.107160	-0.211230	0	0
39087	2.480726	9.456944	-0.060566	0.208355	0.058528	-0.045085	-0.193662	-0.450555	-0.146125	-0.659492	-0.713281	-0.108275	-0.211135	0	0
39088	2.630651	9.454796	-0.181129	0.218891	0.040669	-0.038123	-0.193940	-0.447942	-0.142359	-0.657969	-0.714593	-0.109231	-0.210957	0	0
39089	2.585454	9.507365	-0.346609	0.208051	-0.012593	-0.045559	-0.192598	-0.447192	-0.139353	-0.656592	-0.715937	-0.109874	-0.210355	0	0
39090	2.448649	9.538855	-0.490668	0.125266	-0.045172	-0.051299	-0.192869	-0.446943	-0.137571	-0.655856	-0.716795	-0.110161	-0.209577	0	0
39091	2.263480	9.389867	-0.206351	0.033319	-0.088576	-0.053593	-0.191932	-0.445564	-0.136856	-0.655828	-0.717139	-0.109992	-0.208574	0	0
39092	2.054433	9.522007	-0.334128	-0.083787	-0.096715	-0.016838	-0.191121	-0.446999	-0.136912	-0.656574	-0.716770	-0.109255	-0.207881	0	0
39093	2.063564	9.730990	0.040114	-0.166046	-0.112744	-0.007493	-0.190849	-0.447358	-0.140060	-0.657904	-0.715903	-0.108177	-0.207228	0	0
39094	1.959520	9.831055	-0.040867	-0.124017	-0.146291	-0.003135	-0.190312	-0.446877	-0.143048	-0.658961	-0.715383	-0.106927	-0.206309	0	0
39095	1.723257	9.749069	-0.163049	-0.040430	-0.178482	-0.003905	-0.188427	-0.447477	-0.143498	-0.659451	-0.715477	-0.105648	-0.205075	0	0
39096	1.544391	9.682676	-0.430433	-0.013254	-0.212661	-0.015483	-0.187756	-0.446919	-0.143760	-0.659807	-0.715805	-0.104276	-0.203480	0	0
39097	1.520302	9.672526	-0.447947	0.000650	-0.218318	0.002213	-0.186679	-0.447668	-0.143116	-0.660027	-0.716251	-0.102774	-0.201957	0	0
39098	1.377931	9.728183	-0.666985	0.006798	-0.256450	0.035617	-0.186549	-0.445776	-0.145372	-0.660174	-0.716846	-0.100786	-0.200361	0	0
39099	1.129601	9.757646	-0.836117	-0.010469	-0.177110	0.056462	-0.184928	-0.448070	-0.145874	-0.660316	-0.717184	-0.099145	-0.199499	0	0
39100	1.142340	10.066171	-0.992121	-0.021710	-0.100642	0.052484	-0.185470	-0.446598	-0.147727	-0.660472	-0.717291	-0.098008	-0.199159	0	0
39101	1.289705	10.343175	-0.927099	-0.012766	-0.066055	0.059760	-0.187083	-0.446838	-0.147989	-0.660511	-0.717395	-0.097074	-0.199114	0	0
39102	1.376054	10.051016	-0.756141	0.007171	-0.077264	0.052667	-0.186276	-0.447177	-0.146374	-0.660434	-0.717644	-0.096151	-0.198918	0	0
39103	1.264627	9.575613	-0.671719	-0.052889	-0.155485	0.030803	-0.187081	-0.447713	-0.146927	-0.660902	-0.717632	-0.094755	-0.198076	0	0
39104	1.131079	9.476089	-0.612476	-0.148795	-0.212602	0.006298	-0.185737	-0.447111	-0.149784	-0.662162	-0.717071	-0.092959	-0.196748	0	0
39105	0.976543	9.686916	-0.633253	-0.145605	-0.223579	0.019525	-0.185735	-0.447303	-0.153741	-0.663373	-0.716562	-0.091012	-0.195426	0	0
39106	0.875607	9.893867	-0.589766	-0.035236	-0.240598	0.062211	-0.183174	-0.448892	-0.155048	-0.663727	-0.716850	-0.088849	-0.194162	0	0
39107	0.571777	9.815523	-0.596092	0.054860	-0.219419	0.062699	-0.182369	-0.448347	-0.154904	-0.663406	-0.717694	-0.087015	-0.192968	0	0
39108	0.290521	9.426831	-0.787152	0.037707	-0.186977	0.038181	-0.183445	-0.448152	-0.156111	-0.663228	-0.718333	-0.085524	-0.191864	0	0
39109	0.175027	9.359171	-0.949068	-0.025695	-0.133132	-0.004077	-0.183045	-0.447516	-0.153370	-0.663535	-0.718415	-0.084592	-0.190908	0	0
39110	0.303021	9.650401	-0.788456	-0.112002	-0.043540	-0.060400	-0.181021	-0.449206	-0.155901	-0.664495	-0.717699	-0.084476	-0.190309	0	0
39111	0.537528	10.081947	-0.548600	-0.095123	-0.049782	-0.088752	-0.179681	-0.447502	-0.157360	-0.665389	-0.717088	-0.084579	-0.189441	0	0
39112	0.576112	10.102076	-0.482570	-0.015575	-0.084189	-0.108184	-0.178601	-0.448931	-0.157964	-0.665781	-0.717048	-0.084718	-0.188151	0	0
39113	0.612795	9.813832	-0.664632	0.062280	-0.081371	-0.123827	-0.176717	-0.449241	-0.158677	-0.665637	-0.717512	-0.085163	-0.186685	0	0
39114	0.704866	9.550876	-0.799446	0.030915	-0.078823	-0.093856	-0.175648	-0.446971	-0.159842	-0.665662	-0.717780	-0.085323	-0.185488	0	0
39115	0.766197	9.503428	-0.864610	-0.018315	-0.095760	-0.072911	-0.173359	-0.447861	-0.160442	-0.666010	-0.717777	-0.085161	-0.184322	0	0
39116	0.778069	9.649310	-0.788313	-0.074636	-0.084306	-0.051807	-0.171880	-0.447609	-0.160588	-0.666717	-0.717386	-0.084788	-0.183456	0	0
39117	0.785596	9.775697	-0.675892	-0.067797	-0.066857	-0.035770	-0.170534	-0.448039	-0.161707	-0.667326	-0.717031	-0.084463	-0.182782	0	0
39118	0.816388	9.827247	-0.576637	-0.078740	-0.065297	-0.030501	-0.169189	-0.447888	-0.163489	-0.668006	-0.716594	-0.084056	-0.182198	0	0
39119	0.863218	9.920354	-0.508498	-0.075159	-0.056414	-0.028681	-0.169994	-0.448112	-0.165258	-0.668644	-0.716175	-0.083739	-0.181650	0	0
39120	0.889057	9.952376	-0.565722	-0.037398	-0.043739	-0.024950	-0.169182	-0.449497	-0.167492	-0.668998	-0.715979	-0.083512	-0.181222	0	0
39121	0.853664	9.893463	-0.633768	-0.013477	-0.035047	-0.008894	-0.169051	-0.448826	-0.165973	-0.669141	-0.715949	-0.083311	-0.180905	0	0
39122	0.804972	9.776048	-0.677708	-0.025606	-0.017857	0.010644	-0.168515	-0.448124	-0.166229	-0.669324	-0.715815	-0.083024	-0.180892	0	0
39123	0.921250	9.773299	-0.712635	-0.022287	0.029724	0.029500	-0.167979	-0.447585	-0.165537	-0.669405	-0.715642	-0.082968	-0.181299	0	0
39124	1.197197	9.673922	-0.681751	0.038559	0.037014	0.043825	-0.168784	-0.447988	-0.165676	-0.669023	-0.715865	-0.082927	-0.181847	0	0
39125	1.464841	9.479698	-0.809289	0.070251	0.018922	0.067631	-0.169859	-0.448549	-0.164865	-0.668380	-0.716363	-0.082694	-0.182356	0	0
39126	1.708389	9.447721	-0.635470	0.044939	-0.039789	0.060931	-0.171609	-0.447640	-0.165632	-0.667984	-0.716782	-0.082028	-0.182462	0	0
39127	1.850262	9.389609	-0.589753	0.019158	-0.090106	0.073760	-0.171071	-0.448128	-0.163475	-0.667783	-0.717142	-0.080927	-0.182274	0	0
39128	2.001228	9.588983	-0.641993	-0.060673	-0.156854	0.085419	-0.172683	-0.448488	-0.164693	-0.668193	-0.717086	-0.079111	-0.181790	0	0
39129	2.033664	9.681834	-0.528555	-0.105827	-0.178605	0.086893	-0.172410	-0.449379	-0.169357	-0.668931	-0.716778	-0.077094	-0.181157	0	0
39130	2.133627	9.994371	-0.667468	-0.102306	-0.173321	0.090443	-0.174288	-0.450733	-0.170196	-0.669637	-0.716471	-0.075055	-0.180619	0	0
39131	2.206978	10.318656	0.049711	-0.059027	-0.149772	0.088914	-0.172808	-0.450736	-0.171576	-0.670008	-0.716419	-0.073296	-0.180172	0	0
39132	2.138302	10.353820	0.013636	0.006150	-0.242720	0.058480	-0.173879	-0.452427	-0.170937	-0.670039	-0.716933	-0.071216	-0.178841	0	0
39133	1.750040	9.836932	-0.336216	0.112977	-0.239566	0.037732	-0.173211	-0.450878	-0.171167	-0.669327	-0.718148	-0.069528	-0.177285	0	0
39134	1.226479	9.084555	-0.505488	0.134022	-0.217099	-0.002576	-0.173078	-0.450648	-0.168982	-0.668523	-0.719421	-0.068285	-0.175636	0	0
39135	0.882121	8.833101	-0.624895	0.017667	-0.156459	-0.014841	-0.170655	-0.451418	-0.168763	-0.668526	-0.719808	-0.067365	-0.174386	0	0
39136	0.868103	9.058623	-0.569251	-0.097268	-0.055359	-0.007489	-0.171329	-0.450817	-0.169553	-0.669281	-0.719244	-0.066833	-0.174024	0	0
39137	1.135776	9.524755	-0.352711	-0.083804	-0.033021	0.029744	-0.170253	-0.450464	-0.173640	-0.669853	-0.718766	-0.066242	-0.174027	0	0
39138	1.453846	9.889839	-0.165157	-0.024686	-0.069896	0.032256	-0.170657	-0.450492	-0.172002	-0.670025	-0.718738	-0.065454	-0.173778	0	0
39139	1.587775	9.989382	-0.104023	0.016522	-0.103342	0.033021	-0.171727	-0.452124	-0.173949	-0.669916	-0.719053	-0.064542	-0.173232	0	0
39140	1.647538	9.893350	-0.204978	-0.005295	-0.123214	0.038123	-0.171055	-0.452120	-0.174775	-0.669972	-0.719250	-0.063387	-0.172625	0	0
39141	1.688290	9.796985	-0.188557	-0.019353	-0.131869	0.023873	-0.170651	-0.451934	-0.177089	-0.670153	-0.719366	-0.062287	-0.171836	0	0
39142	1.629864	9.810491	-0.185637	-0.062351	-0.119656	0.018524	-0.171859	-0.452454	-0.177909	-0.670649	-0.719159	-0.061199	-0.171159	0	0
39143	1.477381	9.798012	-0.199852	-0.028086	-0.126405	0.015086	-0.170110	-0.452746	-0.179301	-0.670904	-0.719198	-0.060183	-0.170356	0	0
39144	1.326325	9.698153	-0.314470	0.010296	-0.114949	-0.004130	-0.170111	-0.452482	-0.178475	-0.670910	-0.719454	-0.059413	-0.169516	0	0
39145	1.303546	9.615192	-0.377133	0.015660	-0.083080	0.003173	-0.169575	-0.451940	-0.177919	-0.670844	-0.719703	-0.058848	-0.168917	0	0
39146	1.430779	9.559241	-0.348733	0.017167	-0.074475	0.015584	-0.169304	-0.452828	-0.176589	-0.670743	-0.719947	-0.058220	-0.168497	0	0
39147	1.571666	9.544806	-0.339486	0.008337	-0.083232	0.007513	-0.169840	-0.453360	-0.177553	-0.670721	-0.720149	-0.057611	-0.167930	0	0
39148	1.678624	9.534612	-0.302424	-0.002556	-0.118809	0.004575	-0.169440	-0.452227	-0.177930	-0.670805	-0.720327	-0.056731	-0.167127	0	0
39149	1.781498	9.599596	-0.316609	-0.008246	-0.150984	0.009631	-0.170105	-0.454453	-0.179084	-0.670936	-0.720529	-0.055622	-0.166097	0	0
39150	1.821022	9.677994	-0.352097	0.008266	-0.154092	-0.002726	-0.170107	-0.453571	-0.180418	-0.670971	-0.720832	-0.054575	-0.164985	0	0
39151	1.827526	9.600431	-0.317610	0.015690	-0.167102	-0.013394	-0.167554	-0.453132	-0.177436	-0.670974	-0.721205	-0.053562	-0.163672	0	0
39152	1.736201	9.545355	-0.421103	-0.008769	-0.152481	-0.038106	-0.167286	-0.452811	-0.179336	-0.671186	-0.721368	-0.052754	-0.162342	0	0
39153	1.692512	9.544559	-0.446511	-0.039061	-0.158655	-0.050608	-0.165399	-0.454129	-0.179401	-0.671636	-0.721335	-0.051975	-0.160869	0	0
39154	1.585011	9.588735	-0.440514	-0.018260	-0.151310	-0.053126	-0.164324	-0.453666	-0.182123	-0.671937	-0.721421	-0.051267	-0.159451	0	0
39155	1.481101	9.584429	-0.371452	-0.017011	-0.141242	-0.064529	-0.162039	-0.453139	-0.182678	-0.672238	-0.721497	-0.050740	-0.157999	0	0
39156	1.414941	9.617212	-0.392988	-0.038950	-0.123155	-0.048555	-0.162180	-0.451015	-0.182471	-0.672663	-0.721398	-0.050155	-0.156824	0	0
39157	1.382492	9.674894	-0.327014	-0.038375	-0.098710	-0.066075	-0.161235	-0.452157	-0.183064	-0.673098	-0.721259	-0.049892	-0.155678	0	0
39158	1.374694	9.703886	-0.310621	-0.025806	-0.094203	-0.064239	-0.159220	-0.451026	-0.184958	-0.673436	-0.721193	-0.049635	-0.154600	0	0
39159	1.379160	9.723389	-0.308224	-0.013326	-0.088895	-0.058863	-0.157873	-0.451601	-0.185946	-0.673672	-0.721209	-0.049425	-0.153560	0	0
39160	1.417867	9.724089	-0.326300	-0.018815	-0.066890	-0.051675	-0.157599	-0.453317	-0.185596	-0.673926	-0.721153	-0.049273	-0.152760	0	0
39161	1.497133	9.642991	-0.296775	-0.004790	-0.066228	-0.037496	-0.156118	-0.453905	-0.186177	-0.674056	-0.721200	-0.049074	-0.152024	0	0
39162	1.536465	9.609714	-0.331427	-0.015731	-0.056714	-0.030404	-0.155720	-0.451893	-0.187752	-0.674249	-0.721158	-0.048841	-0.151438	0	0
39163	1.617848	9.664601	-0.307677	-0.024938	-0.059626	-0.023399	-0.155719	-0.452164	-0.188305	-0.674500	-0.721065	-0.048554	-0.150856	0	0
39164	1.640411	9.742691	-0.343684	-0.024988	-0.080917	-0.025311	-0.155448	-0.452712	-0.189416	-0.674763	-0.721000	-0.048107	-0.150134	0	0
39165	1.654938	9.752672	-0.285538	0.013255	-0.075697	-0.007481	-0.154238	-0.452727	-0.189975	-0.674721	-0.721195	-0.047652	-0.149526	0	0
39166	1.621953	9.705949	-0.281383	0.003685	-0.081675	-0.020801	-0.154371	-0.453001	-0.190255	-0.674770	-0.721325	-0.047211	-0.148815	0	0
39167	1.541327	9.609802	-0.326463	0.003690	-0.098508	-0.023539	-0.152355	-0.452937	-0.188915	-0.674832	-0.721480	-0.046703	-0.147940	0	0
39168	1.479725	9.528565	-0.392738	-0.021757	-0.083033	-0.011124	-0.151277	-0.453346	-0.190711	-0.675050	-0.721444	-0.046144	-0.147296	0	0
39169	1.477956	9.615928	-0.400673	-0.046848	-0.079599	-0.014720	-0.152892	-0.452714	-0.191898	-0.675454	-0.721233	-0.045625	-0.146641	0	0
39170	1.495103	9.740056	-0.326457	-0.040624	-0.072518	-0.011129	-0.151819	-0.451854	-0.193381	-0.675802	-0.721053	-0.045109	-0.146081	0	0
39171	1.475593	9.749415	-0.305461	-0.027355	-0.070848	-0.002233	-0.151546	-0.452660	-0.195590	-0.676042	-0.720965	-0.044587	-0.145565	0	0
39172	1.486664	9.676785	-0.328646	-0.019960	-0.059988	-0.007444	-0.151545	-0.453214	-0.196153	-0.676229	-0.720907	-0.044160	-0.145111	0	0
39173	1.477823	9.625638	-0.381492	-0.034377	-0.070757	-0.008436	-0.150471	-0.452716	-0.194242	-0.676529	-0.720767	-0.043672	-0.144557	0	0
39174	1.448269	9.656666	-0.334487	-0.035834	-0.072220	-0.021708	-0.149932	-0.452861	-0.194662	-0.676856	-0.720612	-0.043242	-0.143925	0	0
39175	1.326637	9.678735	-0.338387	-0.032390	-0.065262	-0.014554	-0.148989	-0.453279	-0.195912	-0.677146	-0.720474	-0.042838	-0.143369	0	0
39176	1.264176	9.648468	-0.354519	-0.017719	-0.068438	-0.025122	-0.148857	-0.452536	-0.197525	-0.677345	-0.720434	-0.042484	-0.142733	0	0
39177	1.282514	9.697351	-0.378398	-0.041630	-0.046092	-0.002073	-0.148587	-0.452479	-0.200250	-0.677676	-0.720211	-0.042108	-0.142402	0	0
39178	1.328634	9.824431	-0.320166	-0.034368	-0.061006	-0.007467	-0.150064	-0.453160	-0.199983	-0.677966	-0.720054	-0.041653	-0.141947	0	0
39179	1.342541	9.863531	-0.274296	-0.011428	-0.056804	0.010308	-0.149119	-0.454494	-0.198402	-0.678066	-0.720055	-0.041158	-0.141610	0	0
39180	1.372181	9.830078	-0.309243	0.009361	-0.047695	0.008659	-0.148583	-0.453909	-0.199752	-0.678012	-0.720182	-0.040739	-0.141342	0	0
39181	1.383181	9.752585	-0.385354	0.003371	-0.033305	-0.000106	-0.149389	-0.454186	-0.199206	-0.678011	-0.720245	-0.040499	-0.141097	0	0
39182	1.388596	9.721122	-0.404209	0.020584	-0.024206	-0.002646	-0.148316	-0.453361	-0.199192	-0.677882	-0.720410	-0.040337	-0.140917	0	0
39183	1.389479	9.682300	-0.370187	0.023320	-0.010870	-0.001667	-0.148582	-0.454170	-0.200714	-0.677731	-0.720575	-0.040289	-0.140816	0	0
39184	1.389900	9.660458	-0.374824	0.017870	-0.011849	0.000079	-0.148857	-0.452196	-0.199966	-0.677613	-0.720706	-0.040187	-0.140744	0	0
39185	1.411834	9.656001	-0.364488	0.012517	-0.011848	-0.001711	-0.148857	-0.452218	-0.199013	-0.677539	-0.720799	-0.040117	-0.140640	0	0
39186	1.418524	9.682825	-0.378929	0.009635	-0.010269	0.005360	-0.147914	-0.452630	-0.200536	-0.677472	-0.720874	-0.039976	-0.140619	0	0
39187	1.388939	9.713852	-0.341554	0.012853	0.000863	-0.012236	-0.148044	-0.454066	-0.199627	-0.677406	-0.720948	-0.040068	-0.140535	0	0
39188	1.387277	9.674979	-0.346126	0.009342	-0.000858	-0.015792	-0.148722	-0.452341	-0.199972	-0.677367	-0.720999	-0.040143	-0.140438	0	0
39189	1.414711	9.631776	-0.373846	0.007420	0.002551	-0.010475	-0.149254	-0.454186	-0.199344	-0.677337	-0.721033	-0.040226	-0.140381	0	0
39190	1.419141	9.656136	-0.352228	-0.012035	-0.004373	-0.024728	-0.149256	-0.453607	-0.199870	-0.677467	-0.720941	-0.040312	-0.140207	0	0
39191	1.440067	9.700212	-0.354326	-0.003133	0.000929	-0.020252	-0.148585	-0.453207	-0.199457	-0.677527	-0.720902	-0.040439	-0.140077	0	0
39192	1.457237	9.690814	-0.348914	0.011140	-0.000838	-0.015802	-0.148044	-0.454365	-0.198956	-0.677476	-0.720965	-0.040517	-0.139980	0	0
39193	1.440570	9.673516	-0.363738	-0.000051	0.005785	0.000123	-0.149116	-0.455461	-0.199523	-0.677484	-0.720948	-0.040534	-0.140022	0	0
39194	1.398667	9.709171	-0.360479	-0.000084	-0.001330	0.000085	-0.148046	-0.453807	-0.198529	-0.677491	-0.720943	-0.040479	-0.140033	0	0
39195	1.429869	9.729161	-0.330784	0.001949	0.009533	-0.006920	-0.147241	-0.452960	-0.199192	-0.677493	-0.720931	-0.040575	-0.140054	0	0
39196	1.456746	9.719940	-0.320261	-0.007303	0.005683	0.001862	-0.147778	-0.453549	-0.197706	-0.677547	-0.720867	-0.040544	-0.140131	0	0
39197	1.462970	9.647222	-0.343594	0.002198	0.011533	-0.015751	-0.148585	-0.453354	-0.199189	-0.677559	-0.720851	-0.040716	-0.140106	0	0
39198	1.449439	9.593565	-0.362863	-0.005329	-0.004775	-0.006148	-0.147373	-0.453845	-0.197584	-0.677614	-0.720812	-0.040675	-0.140053	0	0
39199	1.451637	9.603314	-0.372498	-0.008629	-0.006296	-0.017662	-0.148850	-0.454318	-0.200171	-0.677714	-0.720746	-0.040725	-0.139892	0	0
39200	1.451939	9.712566	-0.354055	-0.014170	-0.004694	-0.012369	-0.149921	-0.455984	-0.200621	-0.677842	-0.720645	-0.040716	-0.139800	0	0
39201	1.439822	9.841016	-0.309657	-0.005210	0.009520	-0.008718	-0.147647	-0.452265	-0.198211	-0.677898	-0.720583	-0.040813	-0.139813	0	0
39202	1.436357	9.772980	-0.302028	0.018127	-0.004509	-0.008731	-0.148714	-0.455061	-0.198834	-0.677788	-0.720702	-0.040825	-0.139734	0	0
39203	1.399964	9.641219	-0.379185	0.003536	0.002255	0.000123	-0.147243	-0.452261	-0.198761	-0.677772	-0.720713	-0.040821	-0.139751	0	0
39204	1.361764	9.611393	-0.384946	-0.016128	0.020800	-0.001579	-0.149252	-0.454894	-0.199367	-0.677889	-0.720567	-0.040905	-0.139917	0	0
39205	1.418914	9.660982	-0.393196	-0.023556	0.012566	0.005404	-0.148987	-0.453748	-0.200151	-0.678057	-0.720383	-0.040895	-0.140056	0	0
39206	1.485579	9.732601	-0.319471	-0.011906	0.019717	0.008119	-0.148043	-0.454620	-0.200190	-0.678129	-0.720271	-0.040907	-0.140278	0	0
39207	1.465723	9.758947	-0.301021	0.002475	0.021593	0.009063	-0.149662	-0.452927	-0.198209	-0.678101	-0.720251	-0.040968	-0.140496	0	0
39208	1.418127	9.709527	-0.335811	0.002931	0.015865	0.024954	-0.150737	-0.453179	-0.198477	-0.678044	-0.720252	-0.040854	-0.140799	0	0
39209	1.384982	9.670083	-0.336531	-0.013660	0.023272	0.007277	-0.149525	-0.453619	-0.199050	-0.678134	-0.720119	-0.040916	-0.141025	0	0
39210	1.399974	9.646078	-0.345519	-0.010430	0.025559	-0.012150	-0.149931	-0.452880	-0.199975	-0.678222	-0.720001	-0.041116	-0.141150	0	0
39211	1.399689	9.655780	-0.374488	-0.012219	0.037945	-0.010308	-0.149655	-0.454844	-0.201132	-0.678320	-0.719850	-0.041406	-0.141362	0	0
39212	1.440991	9.651675	-0.368375	-0.006725	0.048706	-0.011999	-0.150599	-0.454275	-0.200285	-0.678371	-0.719723	-0.041767	-0.141654	0	0
39213	1.486951	9.652507	-0.391044	-0.015724	0.048633	-0.012037	-0.149931	-0.452597	-0.199966	-0.678493	-0.719533	-0.042137	-0.141932	0	0
39214	1.496428	9.667247	-0.366791	-0.017333	0.060309	-0.017275	-0.149387	-0.454592	-0.200037	-0.678622	-0.719315	-0.042600	-0.142276	0	0
39215	1.467071	9.686139	-0.334133	-0.033223	0.056036	-0.029725	-0.150735	-0.453692	-0.200809	-0.678891	-0.718987	-0.043121	-0.142496	0	0
39216	1.467523	9.664299	-0.329139	-0.019197	0.067317	-0.013695	-0.150870	-0.453740	-0.198630	-0.679025	-0.718748	-0.043604	-0.142916	0	0
39217	1.496377	9.672103	-0.352386	-0.006720	0.061112	-0.010165	-0.151405	-0.454596	-0.197834	-0.679072	-0.718601	-0.044056	-0.143293	0	0
39218	1.496040	9.686661	-0.366950	-0.017424	0.061110	-0.013735	-0.149928	-0.454057	-0.198106	-0.679196	-0.718382	-0.044499	-0.143667	0	0
39219	1.476790	9.676599	-0.386723	-0.015851	0.052056	-0.006710	-0.151943	-0.454524	-0.200414	-0.679307	-0.718186	-0.044852	-0.144008	0	0
39220	1.486624	9.671924	-0.371942	-0.011881	0.061287	-0.019018	-0.150598	-0.454256	-0.201102	-0.679398	-0.718002	-0.045341	-0.144344	0	0
