# Supplementary material for: Identification of Haptic Based Guiding Using Hard Reins
Source: PLoS One. 2015 Jul 22;10(7):e0132020. doi: 10.1371/journal.pone.0132020 (PMC4511788; doi:10.1371/journal.pone.0132020)
Supplement: S1 File — (ZIP) [file pone.0132020.s001.zip › MotionData1/Subject1/T18/fc18.txt]

// Start Time: 0
// Sample rate: 50.0Hz
// Scenario: 4.0
// Firmware Version: 2.6.1
Counter	Acc_X	Acc_Y	Acc_Z	Gyr_X	Gyr_Y	Gyr_Z	Mag_X	Mag_Y	Mag_Z	Quat_w	Quat_x	Quat_y	Quat_z	AnalogIn_1	AnalogIn_2
40525	8.543981	0.352319	-4.872444	-0.005455	-0.025751	-0.008586	-0.634049	0.146904	0.662202	-0.151142	0.815687	0.291495	0.476278	0	0
40526	8.538925	0.343010	-4.898887	-0.013556	-0.031577	-0.003090	-0.633796	0.149596	0.662935	-0.150939	0.815848	0.291462	0.476087	0	0
40527	8.529070	0.333700	-4.922734	-0.002787	-0.038538	-0.010403	-0.632931	0.148695	0.663437	-0.150765	0.816007	0.291557	0.475812	0	0
40528	8.519353	0.309514	-4.922529	-0.011811	-0.029525	-0.006771	-0.633497	0.148704	0.663443	-0.150562	0.816145	0.291557	0.475639	0	0
40529	8.514733	0.323834	-4.902938	-0.015588	-0.035743	-0.010437	-0.632930	0.148422	0.663137	-0.150292	0.816309	0.291588	0.475424	0	0
40530	8.533851	0.333733	-4.927744	0.002242	-0.032167	0.006114	-0.632070	0.147549	0.663074	-0.150258	0.816477	0.291552	0.475169	0	0
40531	8.509577	0.329335	-4.948605	-0.001751	-0.039735	-0.005817	-0.631930	0.148754	0.664849	-0.150111	0.816652	0.291616	0.474874	0	0
40532	8.485284	0.324970	-4.971880	0.002173	-0.041269	0.004279	-0.632067	0.148994	0.665857	-0.150042	0.816857	0.291612	0.474547	0	0
40533	8.470653	0.344888	-5.002605	0.008736	-0.026830	0.008856	-0.630955	0.149627	0.664327	-0.150088	0.816998	0.291587	0.474305	0	0
40534	8.459534	0.318956	-4.871919	0.021459	-0.029481	0.006130	-0.630792	0.149370	0.666577	-0.150218	0.817124	0.291637	0.474015	0	0
40535	8.475762	0.319667	-4.935429	-0.002174	-0.009258	0.007856	-0.630921	0.149568	0.664720	-0.150221	0.817195	0.291542	0.473951	0	0
40536	8.459551	0.284491	-4.836015	-0.000816	-0.040626	-0.006779	-0.629765	0.149275	0.667383	-0.150075	0.817370	0.291609	0.473654	0	0
40537	8.490375	0.338808	-4.923773	-0.004096	-0.024792	0.006049	-0.629493	0.150002	0.667143	-0.150010	0.817511	0.291542	0.473471	0	0
40538	8.507367	0.304325	-4.893231	0.001825	0.009412	0.018851	-0.629616	0.148434	0.666904	-0.150152	0.817520	0.291335	0.473538	0	0
40539	8.476170	0.362857	-4.901345	0.021731	0.020941	0.009698	-0.630490	0.150188	0.666597	-0.150448	0.817417	0.291292	0.473649	0	0
40540	8.475695	0.344176	-4.954591	0.041998	0.006695	0.016179	-0.630629	0.149644	0.665998	-0.150900	0.817369	0.291306	0.473579	0	0
40541	8.490045	0.290604	-4.945815	0.042260	-0.017029	0.028140	-0.630082	0.150940	0.665790	-0.151342	0.817468	0.291266	0.473292	0	0
40542	8.475794	0.295222	-4.921096	0.036113	-0.007205	0.002419	-0.629962	0.152659	0.665897	-0.151642	0.817454	0.291389	0.473146	0	0
40543	8.475664	0.256424	-4.921344	0.041437	-0.017021	-0.003067	-0.629691	0.153256	0.665365	-0.151929	0.817462	0.291600	0.472909	0	0
40544	8.508987	0.242274	-4.968578	0.046466	-0.012481	0.013455	-0.629962	0.152659	0.665897	-0.152345	0.817492	0.291679	0.472674	0	0
40545	8.470342	0.240265	-4.979223	0.046986	-0.033822	0.000635	-0.628565	0.153008	0.664205	-0.152646	0.817582	0.291911	0.472278	0	0
40546	8.455843	0.238000	-4.983527	0.049183	-0.005024	0.011600	-0.627862	0.154355	0.665841	-0.153099	0.817566	0.292009	0.472098	0	0
40547	8.433917	0.243449	-5.016489	0.034425	-0.013970	0.007911	-0.628159	0.154974	0.665033	-0.153390	0.817603	0.292092	0.471889	0	0
40548	8.455992	0.237739	-4.964210	0.041524	-0.004241	-0.001261	-0.628587	0.155267	0.665055	-0.153724	0.817555	0.292262	0.471758	0	0
40549	8.436224	0.224099	-5.021533	0.033994	-0.012988	-0.008611	-0.628174	0.156919	0.666430	-0.153936	0.817539	0.292477	0.471583	0	0
40550	8.469938	0.209264	-5.018059	0.035787	-0.018456	-0.009511	-0.627035	0.156594	0.666824	-0.154139	0.817546	0.292702	0.471366	0	0
40551	8.446036	0.243239	-5.007281	0.037785	-0.035529	-0.001221	-0.626489	0.157638	0.665892	-0.154351	0.817651	0.292908	0.470985	0	0
40552	8.450032	0.210500	-5.099435	0.058208	-0.019554	0.007961	-0.626769	0.157226	0.665586	-0.154819	0.817677	0.293103	0.470665	0	0
40553	8.440475	0.183595	-5.077513	0.050399	-0.040649	-0.008542	-0.628214	0.159412	0.665453	-0.155085	0.817766	0.293438	0.470215	0	0
40554	8.447608	0.222738	-5.106511	0.043130	-0.048152	-0.005785	-0.627919	0.158677	0.665688	-0.155285	0.817907	0.293724	0.469725	0	0
40555	8.450107	0.210369	-5.089776	0.046462	-0.052979	-0.017700	-0.626775	0.158720	0.667380	-0.155438	0.818032	0.294133	0.469200	0	0
40556	8.425829	0.176709	-5.098750	0.042680	-0.046200	-0.023235	-0.626224	0.159865	0.667304	-0.155554	0.818115	0.294549	0.468756	0	0
40557	8.387376	0.181681	-5.087617	0.037210	-0.037907	-0.023266	-0.624827	0.160344	0.665904	-0.155650	0.818167	0.294938	0.468389	0	0
40558	8.394714	0.181438	-5.073400	0.021002	-0.031039	-0.014131	-0.625106	0.160327	0.666331	-0.155678	0.818237	0.295159	0.468117	0	0
40559	8.368429	0.201038	-5.072186	0.028020	-0.024020	-0.024192	-0.624857	0.160391	0.665794	-0.155736	0.818235	0.295490	0.467893	0	0
40560	8.378145	0.191080	-5.058121	0.026647	-0.007449	-0.008622	-0.624996	0.160380	0.666078	-0.155903	0.818204	0.295653	0.467789	0	0
40561	8.378527	0.209924	-5.016948	0.024706	-0.010912	-0.012286	-0.625124	0.159903	0.667041	-0.156028	0.818181	0.295850	0.467663	0	0
40562	8.388198	0.214678	-5.014863	-0.002809	0.000437	-0.016025	-0.624296	0.161079	0.666256	-0.155944	0.818136	0.295924	0.467722	0	0
40563	8.388187	0.234207	-5.024398	-0.021142	0.006125	-0.017902	-0.625409	0.159921	0.666762	-0.155718	0.818088	0.295926	0.467880	0	0
40564	8.407785	0.253023	-4.991190	-0.008914	0.009238	-0.039896	-0.625136	0.159972	0.665628	-0.155498	0.817941	0.296154	0.468066	0	0
40565	8.400774	0.306352	-4.985750	-0.001680	-0.001724	-0.041692	-0.624561	0.159649	0.666169	-0.155297	0.817829	0.296454	0.468139	0	0
40566	8.419863	0.318742	-5.015369	0.006122	-0.002830	-0.023319	-0.625284	0.160678	0.665957	-0.155244	0.817763	0.296638	0.468156	0	0
40567	8.450872	0.316634	-5.055192	0.009399	0.007303	-0.038922	-0.626089	0.157644	0.666484	-0.155171	0.817599	0.296954	0.468265	0	0
40568	8.426335	0.317575	-5.112241	0.018496	-0.004637	-0.039810	-0.626366	0.157081	0.666309	-0.155127	0.817479	0.297316	0.468259	0	0
40569	8.396600	0.294822	-5.207899	0.005676	-0.031403	-0.037970	-0.626095	0.158340	0.666952	-0.154913	0.817505	0.297668	0.468061	0	0
40570	8.383789	0.270090	-4.985351	0.037206	-0.028590	-0.056265	-0.625232	0.157050	0.666580	-0.154881	0.817414	0.298303	0.467826	0	0
40571	8.347924	0.281372	-5.264139	0.020285	-0.025818	-0.039801	-0.625373	0.157318	0.667023	-0.154793	0.817386	0.298729	0.467632	0	0
40572	8.349515	0.195374	-5.003983	0.023645	-0.045454	-0.050811	-0.625803	0.159212	0.665842	-0.154634	0.817406	0.299296	0.467288	0	0
40573	8.391510	0.280407	-5.217567	0.012399	-0.037373	-0.061840	-0.625205	0.157686	0.667442	-0.154343	0.817377	0.299884	0.467057	0	0
40574	8.411202	0.260033	-5.155632	0.016404	-0.015945	-0.050853	-0.624909	0.156678	0.667376	-0.154200	0.817278	0.300349	0.466980	0	0
40575	8.396851	0.279462	-5.150138	0.025602	0.004278	-0.050867	-0.627178	0.156208	0.665951	-0.154193	0.817067	0.300844	0.467032	0	0
40576	8.396984	0.291423	-5.137987	0.031533	0.006962	-0.034341	-0.626054	0.157569	0.667159	-0.154327	0.816881	0.301222	0.467069	0	0
40577	8.418621	0.249895	-5.126989	0.041386	-0.001835	-0.041650	-0.625905	0.156857	0.666971	-0.154474	0.816702	0.301725	0.467009	0	0
40578	8.412050	0.278061	-5.054094	0.015005	-0.033612	-0.032469	-0.626761	0.156911	0.666133	-0.154357	0.816738	0.302071	0.466761	0	0
40579	8.369266	0.316361	-4.994271	0.012706	-0.023323	-0.050843	-0.625771	0.156365	0.665239	-0.154163	0.816675	0.302548	0.466627	0	0
40580	8.383509	0.309317	-5.019005	0.011065	-0.007989	-0.045364	-0.626323	0.156031	0.666357	-0.154030	0.816559	0.302939	0.466621	0	0
40581	8.400250	0.328932	-5.043659	0.009367	-0.012908	-0.039848	-0.626033	0.155719	0.666759	-0.153891	0.816485	0.303294	0.466564	0	0
40582	8.392931	0.346215	-5.062597	0.001030	-0.014506	-0.043531	-0.625321	0.155149	0.666433	-0.153664	0.816421	0.303632	0.466532	0	0
40583	8.392900	0.370659	-5.076930	0.005047	-0.022524	-0.063694	-0.623911	0.155687	0.666737	-0.153349	0.816326	0.304176	0.466447	0	0
40584	8.417458	0.365092	-5.034301	-0.009124	-0.029203	-0.043486	-0.627456	0.154325	0.667139	-0.152999	0.816342	0.304496	0.466325	0	0
40585	8.395131	0.351729	-5.110851	-0.005960	-0.035485	-0.061831	-0.625890	0.153584	0.667078	-0.152563	0.816330	0.304993	0.466164	0	0
40586	8.402321	0.351747	-5.115951	-0.011261	-0.037745	-0.054496	-0.626020	0.153387	0.668200	-0.152116	0.816357	0.305401	0.465996	0	0
40587	8.373767	0.390343	-5.085645	-0.021115	-0.028954	-0.047187	-0.625875	0.152696	0.667589	-0.151644	0.816382	0.305698	0.465912	0	0
40588	8.332550	0.395951	-5.120300	-0.005238	-0.016770	-0.036174	-0.625597	0.152719	0.667021	-0.151399	0.816355	0.305958	0.465867	0	0
40589	8.349446	0.366513	-5.104215	-0.005331	-0.016550	-0.039846	-0.625562	0.151188	0.668909	-0.151128	0.816320	0.306250	0.465825	0	0
40590	8.373634	0.429598	-5.119202	-0.002109	-0.013731	-0.056345	-0.626413	0.150812	0.668043	-0.150818	0.816216	0.306676	0.465827	0	0
40591	8.412126	0.424561	-5.125505	0.004878	-0.029661	-0.067309	-0.626398	0.150326	0.669146	-0.150462	0.816142	0.307259	0.465688	0	0
40592	8.436030	0.458873	-5.164824	0.005204	-0.015577	-0.056311	-0.625415	0.149957	0.667555	-0.150210	0.816033	0.307727	0.465652	0	0
40593	8.426401	0.444289	-5.157312	-0.010728	-0.031342	-0.069167	-0.626526	0.149188	0.668934	-0.149712	0.815984	0.308255	0.465549	0	0
40594	8.392700	0.468857	-5.163138	0.003083	-0.033448	-0.065470	-0.625112	0.149439	0.669220	-0.149344	0.815932	0.308814	0.465387	0	0
40595	8.359168	0.454105	-5.130579	0.002981	-0.044341	-0.068214	-0.626242	0.149442	0.669515	-0.148923	0.815925	0.309417	0.465134	0	0
40596	8.320531	0.454521	-5.141208	0.009695	-0.037656	-0.057210	-0.625531	0.149281	0.669639	-0.148637	0.815906	0.309951	0.464903	0	0
40597	8.330049	0.430274	-5.146554	0.005155	-0.025672	-0.057240	-0.624397	0.149782	0.670794	-0.148342	0.815842	0.310447	0.464778	0	0
40598	8.339333	0.425948	-5.190409	0.004401	-0.012127	-0.052675	-0.624929	0.146936	0.670337	-0.148106	0.815731	0.310868	0.464768	0	0
40599	8.411499	0.428095	-5.207587	-0.009002	-0.001678	-0.041691	-0.623516	0.147195	0.670481	-0.147842	0.815624	0.311135	0.464860	0	0
40600	8.411643	0.437599	-5.193037	-0.011109	-0.014017	-0.050849	-0.625634	0.146531	0.670035	-0.147489	0.815546	0.311483	0.464877	0	0
40601	8.373263	0.464395	-5.181765	-0.009154	-0.001360	-0.047199	-0.624749	0.145116	0.672206	-0.147200	0.815420	0.311794	0.464980	0	0
40602	8.349669	0.478319	-5.122818	-0.025391	-0.022230	-0.036187	-0.625031	0.144315	0.671024	-0.146766	0.815451	0.311957	0.464955	0	0
40603	8.330663	0.507250	-5.100179	-0.041892	-0.004531	-0.038999	-0.624727	0.143122	0.671797	-0.146238	0.815413	0.312053	0.465123	0	0
40604	8.335601	0.526519	-5.092992	-0.040329	0.015506	-0.050952	-0.624144	0.141952	0.672002	-0.145731	0.815244	0.312210	0.465473	0	0
40605	8.316545	0.579928	-5.087100	-0.043722	0.009335	-0.039933	-0.624715	0.141456	0.670559	-0.145228	0.815140	0.312285	0.465761	0	0
40606	8.349617	0.563777	-5.165739	-0.041662	0.019954	-0.032603	-0.625545	0.140294	0.671061	-0.144814	0.815005	0.312290	0.466123	0	0
40607	8.360516	0.627358	-5.030462	-0.047489	0.028089	-0.045457	-0.626242	0.139444	0.671014	-0.144313	0.814802	0.312365	0.466583	0	0
40608	8.354395	0.624791	-5.196922	-0.054656	0.025957	-0.039969	-0.626371	0.138845	0.671545	-0.143776	0.814635	0.312356	0.467045	0	0
40609	8.365706	0.609601	-4.975214	-0.045292	0.001319	-0.028893	-0.628317	0.136538	0.672269	-0.143286	0.814605	0.312345	0.467256	0	0
40610	8.359390	0.604937	-5.165836	-0.045940	-0.010134	-0.052741	-0.627170	0.135374	0.672185	-0.142644	0.814556	0.312527	0.467416	0	0
40611	8.364569	0.628664	-5.129642	-0.034094	0.008230	-0.021544	-0.626872	0.134617	0.672844	-0.142301	0.814500	0.312498	0.467638	0	0
40612	8.364109	0.580689	-5.168586	-0.032078	0.019869	-0.016062	-0.627457	0.135801	0.672357	-0.142043	0.814401	0.312413	0.467945	0	0
40613	8.304201	0.653700	-5.156208	0.006165	0.026395	0.011529	-0.627719	0.134350	0.672693	-0.142239	0.814306	0.312278	0.468141	0	0
40614	8.334999	0.593427	-5.198817	-0.007487	0.002236	0.016124	-0.629721	0.135031	0.671196	-0.142274	0.814357	0.312067	0.468183	0	0
40615	8.354470	0.585634	-5.170609	0.014296	-0.017809	0.011614	-0.629161	0.135855	0.671809	-0.142398	0.814457	0.312032	0.467993	0	0
40616	8.388555	0.614055	-5.137881	0.012697	-0.020186	0.020804	-0.627885	0.135958	0.672229	-0.142547	0.814601	0.311905	0.467783	0	0
40617	8.371278	0.585622	-5.178484	0.005094	-0.000988	0.007903	-0.627035	0.136204	0.672803	-0.142631	0.814624	0.311833	0.467765	0	0
40618	8.353954	0.554829	-5.223933	-0.001148	0.002387	0.013380	-0.629014	0.136220	0.673106	-0.142705	0.814657	0.311672	0.467792	0	0
40619	8.315692	0.532638	-5.176751	0.019981	-0.020110	0.018952	-0.626332	0.136221	0.672230	-0.142903	0.814783	0.311607	0.467556	0	0
40620	8.349683	0.544149	-5.148961	0.038579	0.003231	0.028137	-0.626761	0.136787	0.672553	-0.143368	0.814804	0.311505	0.467445	0	0
40621	8.355088	0.579675	-5.088543	0.037189	0.007774	0.044653	-0.627372	0.139181	0.670867	-0.143914	0.814854	0.311271	0.467346	0	0
40622	8.354634	0.556079	-5.136991	0.044283	-0.006537	0.037343	-0.627789	0.140210	0.673486	-0.144444	0.814937	0.311144	0.467123	0	0
40623	8.388981	0.545016	-5.053803	0.049730	-0.002763	0.035521	-0.625959	0.140640	0.672929	-0.145016	0.814989	0.311058	0.466911	0	0
40624	8.398543	0.562155	-5.070958	0.044520	0.002180	0.045601	-0.626538	0.141121	0.672114	-0.145608	0.815059	0.310842	0.466748	0	0
40625	8.345366	0.565254	-5.093104	0.042770	0.004776	0.048334	-0.626542	0.141810	0.672724	-0.146207	0.815126	0.310608	0.466601	0	0
40626	8.345060	0.507253	-5.107965	0.055223	0.013897	0.033652	-0.625597	0.144453	0.671322	-0.146871	0.815085	0.310530	0.466516	0	0
40627	8.313867	0.521877	-5.097040	0.044222	-0.011964	0.035503	-0.626026	0.145149	0.671936	-0.147370	0.815187	0.310431	0.466246	0	0
40628	8.354606	0.502470	-5.118015	0.051551	-0.010135	0.035520	-0.626468	0.145526	0.670263	-0.147937	0.815269	0.310354	0.465974	0	0
40629	8.349499	0.483495	-5.146934	0.051406	-0.020908	0.030943	-0.626457	0.145729	0.671977	-0.148445	0.815387	0.310339	0.465615	0	0
40630	8.341951	0.454835	-5.175825	0.062678	-0.013253	0.041039	-0.626465	0.146834	0.672897	-0.149112	0.815489	0.310260	0.465276	0	0
40631	8.341833	0.430652	-5.180809	0.062265	-0.042870	0.028235	-0.625220	0.148714	0.672294	-0.149628	0.815684	0.310350	0.464708	0	0
40632	8.339079	0.411758	-5.217062	0.062859	-0.021973	0.048385	-0.625494	0.147599	0.671660	-0.150307	0.815845	0.310233	0.464285	0	0
40633	8.302568	0.383097	-5.232895	0.064438	-0.026854	0.037340	-0.624243	0.151032	0.670842	-0.150932	0.815990	0.310234	0.463827	0	0
40634	8.309784	0.368436	-5.228430	0.059076	-0.016008	0.040982	-0.625679	0.151977	0.669639	-0.151575	0.816097	0.310169	0.463471	0	0
40635	8.333953	0.358382	-5.214906	0.057252	-0.014158	0.040979	-0.623684	0.151597	0.670872	-0.152198	0.816205	0.310088	0.463132	0	0
40636	8.319323	0.339274	-5.228977	0.040961	-0.003390	0.046429	-0.623265	0.152955	0.672370	-0.152739	0.816310	0.309843	0.462933	0	0
40637	8.300293	0.338976	-5.196865	0.033244	-0.006185	0.031734	-0.624003	0.155001	0.671938	-0.153147	0.816388	0.309713	0.462747	0	0
40638	8.310016	0.314370	-5.175649	0.031764	-0.003261	0.044571	-0.624156	0.156136	0.672294	-0.153619	0.816491	0.309465	0.462575	0	0
40639	8.334383	0.318605	-5.142715	0.027889	0.008344	0.035376	-0.624168	0.156738	0.671765	-0.154046	0.816520	0.309258	0.462519	0	0
40640	8.368008	0.299050	-5.148932	0.016721	0.008820	0.028017	-0.623037	0.156462	0.671170	-0.154349	0.816544	0.309045	0.462520	0	0
40641	8.360636	0.289594	-5.163211	0.002443	0.015465	0.040821	-0.621777	0.157317	0.670928	-0.154615	0.816596	0.308665	0.462592	0	0
40642	8.348539	0.319033	-5.181890	-0.018974	0.003401	0.027954	-0.623468	0.157833	0.672677	-0.154611	0.816698	0.308297	0.462658	0	0
40643	8.331532	0.309639	-5.195809	-0.032603	0.001380	0.031595	-0.623452	0.157210	0.673630	-0.154505	0.816841	0.307852	0.462738	0	0
40644	8.349482	0.297871	-5.051625	-0.044403	0.003028	0.035246	-0.624046	0.157379	0.670387	-0.154331	0.817003	0.307317	0.462866	0	0
40645	8.333375	0.303584	-5.285190	-0.048673	0.030081	0.045310	-0.623915	0.157312	0.672537	-0.154246	0.817079	0.306641	0.463208	0	0
40646	8.357255	0.248375	-4.979669	-0.037712	0.000399	0.048137	-0.623644	0.158175	0.672446	-0.154171	0.817286	0.306024	0.463276	0	0
40647	8.372958	0.294196	-5.149045	-0.044968	0.022536	0.048093	-0.624765	0.156800	0.671521	-0.154107	0.817399	0.305353	0.463540	0	0
40648	8.397398	0.264156	-5.092182	-0.047649	0.046480	0.048052	-0.624769	0.156958	0.671247	-0.154092	0.817406	0.304620	0.464015	0	0
40649	8.406916	0.239910	-5.097528	-0.030844	0.043828	0.060933	-0.625634	0.158391	0.671629	-0.154268	0.817436	0.303876	0.464390	0	0
40650	8.392489	0.259469	-5.101691	-0.027938	0.050855	0.066433	-0.626483	0.159065	0.672813	-0.154514	0.817447	0.303078	0.464812	0	0
40651	8.438107	0.213096	-5.103700	0.001466	0.022722	0.073878	-0.626498	0.159551	0.671710	-0.154951	0.817563	0.302410	0.464896	0	0
40652	8.431282	0.210001	-5.050323	-0.007430	0.012190	0.050020	-0.626208	0.158843	0.671379	-0.155167	0.817673	0.301896	0.464965	0	0
40653	8.412145	0.239160	-5.044586	-0.002660	0.014498	0.057367	-0.625938	0.159714	0.671147	-0.155470	0.817783	0.301355	0.465021	0	0
40654	8.409703	0.229476	-5.044558	0.006616	0.006778	0.062901	-0.625956	0.160479	0.670204	-0.155849	0.817932	0.300817	0.464981	0	0
40655	8.390308	0.215184	-5.053588	0.005026	-0.014128	0.073935	-0.625546	0.161757	0.670421	-0.156206	0.818212	0.300221	0.464753	0	0
40656	8.397581	0.234568	-5.056149	-0.000800	0.007017	0.059214	-0.625114	0.162104	0.671998	-0.156502	0.818364	0.299666	0.464745	0	0
40657	8.431060	0.244536	-5.093569	0.008544	0.006564	0.066581	-0.624848	0.163268	0.671643	-0.156916	0.818519	0.299114	0.464688	0	0
40658	8.460447	0.253263	-5.036638	0.028866	-0.006701	0.040960	-0.623428	0.163219	0.672194	-0.157327	0.818633	0.298866	0.464507	0	0
40659	8.430578	0.201476	-5.137311	0.027710	-0.030195	0.033636	-0.624590	0.164740	0.670883	-0.157634	0.818830	0.298730	0.464143	0	0
40660	8.450468	0.195390	-5.055967	0.036652	-0.042733	0.027256	-0.624318	0.166128	0.671817	-0.157952	0.819049	0.298711	0.463661	0	0
40661	8.407134	0.215139	-5.059048	0.034930	-0.046691	0.031841	-0.623477	0.166825	0.671995	-0.158261	0.819305	0.298649	0.463143	0	0
40662	8.363389	0.235605	-5.115252	0.049244	-0.040449	0.019005	-0.621924	0.167089	0.671996	-0.158638	0.819475	0.298731	0.462659	0	0
40663	8.391761	0.153427	-5.150666	0.071004	-0.056695	0.012642	-0.621254	0.169960	0.671886	-0.159124	0.819663	0.299009	0.461981	0	0
40664	8.367702	0.163284	-5.149703	0.061501	-0.070694	0.000713	-0.619414	0.169932	0.671867	-0.159434	0.819893	0.299359	0.461238	0	0
40665	8.372175	0.183370	-5.202880	0.079365	-0.069760	-0.015767	-0.619417	0.171412	0.673944	-0.159817	0.820041	0.299929	0.460472	0	0
40666	8.405796	0.095527	-5.180555	0.079527	-0.077503	-0.009338	-0.617855	0.171088	0.674192	-0.160199	0.820247	0.300440	0.459638	0	0
40667	8.414236	0.102435	-5.337836	0.084647	-0.083129	-0.023084	-0.617302	0.172357	0.674550	-0.160552	0.820424	0.301114	0.458757	0	0
40668	8.403339	0.033971	-5.470730	0.102956	-0.076674	-0.023995	-0.616731	0.172981	0.676285	-0.161065	0.820541	0.301857	0.457879	0	0
40669	8.316112	0.018061	-5.506322	0.128562	-0.091440	-0.024894	-0.615870	0.174080	0.676173	-0.161743	0.820677	0.302761	0.456798	0	0
40670	8.224332	-0.007751	-5.522382	0.146646	-0.100281	-0.032210	-0.612927	0.176861	0.677169	-0.162507	0.820800	0.303813	0.455605	0	0
40671	8.146775	-0.057646	-5.558455	0.155606	-0.101725	-0.039557	-0.612813	0.177680	0.675094	-0.163307	0.820891	0.304975	0.454377	0	0
40672	8.100249	-0.148707	-5.615282	0.201018	-0.086261	-0.054202	-0.611290	0.180510	0.675540	-0.164463	0.820786	0.306437	0.453165	0	0
40673	7.998925	-0.225836	-5.597502	0.206665	-0.075525	-0.049655	-0.610192	0.183218	0.675699	-0.165714	0.820637	0.307869	0.452007	0	0
40674	7.914760	-0.337741	-5.527449	0.220469	-0.048891	-0.049705	-0.607811	0.185318	0.676091	-0.167159	0.820340	0.309307	0.451031	0	0
40675	7.857613	-0.406824	-5.409817	0.188340	-0.006900	-0.058114	-0.609535	0.186029	0.673885	-0.168433	0.819879	0.310607	0.450502	0	0
40676	7.926326	-0.321668	-5.286223	0.190545	0.032950	-0.047129	-0.610006	0.189627	0.673973	-0.169900	0.819261	0.311757	0.450280	0	0
40677	8.066477	-0.250165	-5.266843	0.188347	0.081946	-0.065520	-0.610032	0.190176	0.671599	-0.171419	0.818370	0.312964	0.450488	0	0
40678	8.056954	-0.216154	-5.266265	0.228610	0.124393	-0.069176	-0.612216	0.194156	0.670310	-0.173379	0.817200	0.314303	0.450930	0	0
40679	8.023691	-0.246010	-5.192750	0.210233	0.150538	-0.074769	-0.614938	0.194923	0.667267	-0.175250	0.815922	0.315561	0.451641	0	0
40680	8.043728	-0.230402	-5.101607	0.187905	0.216242	-0.095094	-0.616963	0.196540	0.664270	-0.177047	0.814315	0.316760	0.452999	0	0
40681	8.102019	-0.212101	-5.050526	0.185817	0.259422	-0.108913	-0.619561	0.197676	0.659548	-0.178906	0.812465	0.317988	0.454727	0	0
40682	8.232235	-0.212894	-5.057714	0.134885	0.302554	-0.134713	-0.623447	0.199062	0.657006	-0.180364	0.810416	0.319109	0.457016	0	0
40683	8.290157	-0.220777	-5.043023	0.087501	0.275635	-0.159525	-0.628705	0.198864	0.653926	-0.181243	0.808489	0.320262	0.459270	0	0
40684	8.420481	-0.139119	-5.052195	0.061726	0.274223	-0.165037	-0.635107	0.198091	0.648269	-0.181880	0.806583	0.321347	0.461606	0	0
40685	8.464608	-0.067571	-4.985744	0.098243	0.287225	-0.168633	-0.639095	0.197902	0.644610	-0.182838	0.804535	0.322595	0.463925	0	0
40686	8.329779	-0.066816	-4.971034	0.127905	0.277898	-0.152990	-0.641789	0.197439	0.643190	-0.184064	0.802517	0.323862	0.466048	0	0
40687	8.283871	-0.163838	-4.945795	0.115125	0.284368	-0.153051	-0.645781	0.197666	0.639841	-0.185218	0.800483	0.325060	0.468249	0	0
40688	8.063140	-0.129807	-4.835865	0.104836	0.272066	-0.194382	-0.650043	0.196893	0.636431	-0.186044	0.798379	0.326559	0.470465	0	0
40689	7.995406	-0.042826	-4.596041	0.067254	0.278003	-0.231161	-0.655991	0.196343	0.634895	-0.186424	0.796190	0.328159	0.472905	0	0
40690	7.949255	0.127110	-4.404795	0.041221	0.319652	-0.249606	-0.661066	0.193110	0.632048	-0.186633	0.793778	0.329699	0.475797	0	0
40691	8.147096	0.227725	-4.416369	0.001056	0.386261	-0.252483	-0.665460	0.190688	0.627119	-0.186735	0.791101	0.330943	0.479339	0	0
40692	8.498165	0.358255	-4.568749	-0.038948	0.484051	-0.252623	-0.670846	0.188424	0.622210	-0.186830	0.788007	0.331803	0.483783	0	0
40693	8.776243	0.475884	-4.805443	-0.075252	0.548409	-0.248135	-0.678492	0.184838	0.615680	-0.186874	0.784661	0.332324	0.488821	0	0
40694	8.987823	0.553265	-4.899811	-0.101189	0.547403	-0.260056	-0.685429	0.180967	0.608842	-0.186640	0.781296	0.332800	0.493949	0	0
40695	8.892665	0.756672	-4.827291	0.022977	0.471575	-0.260595	-0.693618	0.176452	0.603819	-0.187115	0.778051	0.334029	0.498046	0	0
40696	8.738904	0.747201	-4.763629	0.048271	0.386983	-0.264114	-0.698994	0.174399	0.600482	-0.187479	0.775145	0.335551	0.501406	0	0
40697	8.757444	0.775184	-4.870424	-0.019459	0.337264	-0.260491	-0.704504	0.171364	0.596659	-0.187161	0.772617	0.336807	0.504575	0	0
40698	9.038092	0.963250	-5.116417	-0.031568	0.291337	-0.229158	-0.708322	0.168210	0.591821	-0.186758	0.770428	0.337831	0.507377	0	0
40699	9.431673	0.904058	-5.609799	-0.024343	0.268184	-0.162980	-0.712534	0.164622	0.590077	-0.186648	0.768569	0.338438	0.509827	0	0
40700	9.573771	0.756162	-5.867294	-0.010915	0.210402	-0.135336	-0.715646	0.163864	0.588926	-0.186601	0.767057	0.338987	0.511753	0	0
40701	9.283501	0.707161	-5.678008	-0.026728	0.092193	-0.098541	-0.719034	0.162134	0.587149	-0.186192	0.766316	0.339418	0.512726	0	0
40702	8.723983	0.602852	-5.382391	-0.114968	0.007594	-0.036315	-0.718444	0.160657	0.587759	-0.185169	0.766366	0.339054	0.513262	0	0
40703	7.998424	0.587124	-5.094480	-0.227902	-0.047165	-0.010910	-0.718705	0.160004	0.589422	-0.183184	0.767010	0.338046	0.513678	0	0
40704	7.516963	0.648908	-4.747557	-0.258598	-0.098224	0.011049	-0.717777	0.154744	0.590784	-0.180943	0.768021	0.336774	0.513796	0	0
40705	7.328273	0.798540	-4.594592	-0.281172	-0.097821	-0.011030	-0.715747	0.152567	0.593463	-0.178365	0.769014	0.335587	0.513989	0	0
40706	7.430412	1.073958	-4.572565	-0.280173	-0.034291	0.020106	-0.714659	0.149568	0.594811	-0.176217	0.769753	0.334014	0.514648	0	0
40707	7.742959	1.354162	-4.473728	-0.263586	0.009795	0.022022	-0.716166	0.146381	0.595760	-0.174289	0.770262	0.332476	0.515538	0	0
40708	8.098725	1.546524	-4.357756	-0.319277	0.007623	0.062404	-0.714728	0.145430	0.597103	-0.172195	0.770981	0.330297	0.516566	0	0
40709	8.360023	1.713580	-4.293973	-0.438698	-0.035810	0.118300	-0.714531	0.141644	0.597998	-0.169249	0.772330	0.327190	0.517502	0	0
40710	8.662246	1.869980	-4.540978	-0.423756	-0.083186	0.203825	-0.713610	0.138022	0.601163	-0.166775	0.774134	0.323522	0.517915	0	0
40711	9.126913	1.964282	-4.944228	-0.417210	-0.083059	0.312217	-0.710314	0.136134	0.603422	-0.164822	0.776286	0.319101	0.518062	0	0
40712	10.163502	1.747550	-5.421620	-0.355164	0.046858	0.497659	-0.710619	0.138664	0.604717	-0.164807	0.778200	0.313277	0.518749	0	0
40713	10.096635	1.051845	-5.049247	-0.220754	0.072043	0.593190	-0.708820	0.141661	0.604604	-0.166311	0.780061	0.307418	0.518979	0	0
40714	9.582585	0.478392	-3.975756	-0.106246	-0.236568	0.525831	-0.704911	0.147096	0.606891	-0.167499	0.783066	0.303115	0.516598	0	0
40715	9.784036	-0.092086	-3.858986	-0.075413	-0.359429	0.593941	-0.700532	0.151326	0.613066	-0.168813	0.786857	0.298689	0.512975	0	0
40716	10.061546	-0.784579	-4.446362	-0.093721	-0.161589	0.706379	-0.694657	0.158410	0.616288	-0.171228	0.789931	0.292876	0.510798	0	0
40717	10.273857	-0.791407	-4.410867	-0.240335	-0.011995	0.613225	-0.693014	0.164022	0.618608	-0.172367	0.792206	0.286828	0.510323	0	0
40718	10.068891	-0.027762	-4.460922	-0.305674	-0.035271	0.434320	-0.690674	0.166949	0.620629	-0.172075	0.794144	0.281846	0.510184	0	0
40719	9.729151	0.454678	-3.730070	-0.301079	-0.202729	0.352960	-0.687412	0.168324	0.623802	-0.170859	0.796703	0.277858	0.508789	0	0
40720	9.062595	0.081475	-3.760717	-0.464619	-0.275292	0.262624	-0.682801	0.166445	0.631294	-0.167742	0.799610	0.273829	0.507450	0	0
40721	8.249384	-0.402794	-3.390454	-0.537986	-0.207195	0.247442	-0.679895	0.163175	0.635455	-0.164080	0.802244	0.269464	0.506825	0	0
40722	7.612313	-0.674078	-3.080947	-0.498027	-0.107191	0.294897	-0.677272	0.159506	0.639027	-0.161303	0.804382	0.264706	0.506835	0	0
40723	7.652720	-0.866075	-3.071633	-0.359741	0.037834	0.388506	-0.676956	0.157848	0.640479	-0.160444	0.805802	0.259686	0.507448	0	0
40724	8.082397	-0.985731	-3.235830	-0.318364	0.213157	0.412233	-0.677120	0.159707	0.640739	-0.160535	0.806286	0.254362	0.509344	0	0
40725	8.955903	-0.587347	-3.563013	-0.297777	0.377471	0.345277	-0.678147	0.160197	0.636953	-0.160832	0.805717	0.249435	0.512577	0	0
40726	9.806784	0.086685	-3.817501	-0.353664	0.479931	0.300336	-0.682418	0.160940	0.634914	-0.160729	0.804554	0.244384	0.516852	0	0
40727	10.070459	0.278170	-3.768141	-0.363688	0.341161	0.282278	-0.687382	0.159481	0.631043	-0.160077	0.804061	0.239664	0.520022	0	0
40728	9.762459	0.064942	-3.620326	-0.223863	0.099061	0.196587	-0.688807	0.160356	0.631254	-0.159551	0.804367	0.236720	0.521058	0	0
40729	9.323811	-0.068400	-3.573389	-0.272435	0.053659	0.093678	-0.689347	0.157552	0.629949	-0.157961	0.804748	0.234441	0.521984	0	0
40730	8.591035	0.034736	-3.644348	-0.271739	0.045846	0.052254	-0.691856	0.155111	0.630671	-0.156169	0.805052	0.232489	0.522926	0	0
40731	8.313488	-0.167430	-3.613547	-0.042077	0.071742	0.084682	-0.691150	0.156437	0.632731	-0.156428	0.804945	0.231455	0.523471	0	0
40732	8.474571	-0.614953	-3.781914	0.097162	0.124652	0.117858	-0.693163	0.157848	0.630996	-0.158128	0.804408	0.230777	0.524085	0	0
40733	8.881234	-0.799750	-3.779004	0.158198	0.182839	0.066559	-0.694050	0.159680	0.629135	-0.160166	0.803356	0.230756	0.525087	0	0
40734	9.285913	-0.699906	-3.841798	0.188369	0.214356	0.063001	-0.698954	0.164141	0.624785	-0.162519	0.802066	0.230854	0.526293	0	0
40735	9.391567	-0.651223	-3.910652	0.244639	0.202772	0.116378	-0.700729	0.168472	0.622097	-0.165563	0.800870	0.230848	0.527167	0	0
40736	9.308718	-0.849036	-3.945076	0.249805	0.160017	0.107229	-0.700093	0.172732	0.620090	-0.168510	0.799853	0.230997	0.527712	0	0
40737	9.058367	-0.825765	-3.921068	0.220646	0.102776	0.048487	-0.703269	0.176333	0.618078	-0.170776	0.799052	0.231566	0.527947	0	0
40738	8.885250	-0.725207	-3.913938	0.248128	0.054810	-0.013799	-0.704464	0.179645	0.615462	-0.172827	0.798300	0.232852	0.527852	0	0
40739	8.813573	-0.716013	-3.838731	0.303796	0.006980	-0.048494	-0.704230	0.182320	0.613643	-0.175025	0.797625	0.234794	0.527288	0	0
40740	8.737265	-0.672969	-3.753469	0.384514	-0.050775	-0.103305	-0.704263	0.185965	0.615573	-0.177440	0.796967	0.237690	0.526177	0	0
40741	8.785419	-0.602507	-3.788628	0.408862	-0.040581	-0.151884	-0.705449	0.188423	0.612762	-0.179816	0.796091	0.241084	0.525152	0	0
40742	8.819259	-0.590734	-3.780154	0.426100	-0.027126	-0.193153	-0.706079	0.193192	0.612500	-0.182143	0.794988	0.244866	0.524270	0	0
40743	8.814941	-0.733043	-3.655312	0.401640	-0.047747	-0.217046	-0.706675	0.195237	0.612067	-0.184098	0.793971	0.248742	0.523303	0	0
40744	8.791008	-0.820964	-3.597018	0.421550	-0.078791	-0.222481	-0.707299	0.198109	0.609418	-0.186098	0.793040	0.252817	0.522052	0	0
40745	8.757174	-0.864455	-3.591205	0.447062	-0.121224	-0.222378	-0.707586	0.199335	0.610915	-0.188199	0.792272	0.257093	0.520375	0	0
40746	8.829125	-0.898519	-3.620689	0.459604	-0.198414	-0.224974	-0.706649	0.203220	0.610582	-0.190172	0.791846	0.261596	0.518056	0	0
40747	8.780784	-0.873530	-3.650120	0.483076	-0.271869	-0.229406	-0.705845	0.207195	0.611391	-0.192125	0.791724	0.266379	0.515076	0	0
40748	8.914334	-0.852535	-3.838559	0.456060	-0.313223	-0.244047	-0.703871	0.209335	0.614057	-0.193657	0.791793	0.271219	0.511860	0	0
40749	9.059881	-0.807142	-4.044196	0.488896	-0.333187	-0.280620	-0.701924	0.212964	0.615683	-0.195221	0.791776	0.276531	0.508438	0	0
40750	9.118823	-0.832122	-4.201158	0.509947	-0.407081	-0.307985	-0.700080	0.214906	0.619473	-0.196578	0.791975	0.282312	0.504413	0	0
40751	9.231835	-0.830736	-4.543551	0.490633	-0.452772	-0.342803	-0.697001	0.218648	0.621378	-0.197491	0.792308	0.288330	0.500112	0	0
40752	9.438583	-0.616715	-4.697236	0.448385	-0.433742	-0.350180	-0.693580	0.220053	0.626820	-0.198054	0.792559	0.294159	0.496080	0	0
40753	9.581199	-0.497222	-5.001318	0.369971	-0.371067	-0.346721	-0.691305	0.220222	0.628509	-0.198211	0.792635	0.299418	0.492737	0	0
40754	9.465900	-0.475096	-4.963044	0.261149	-0.371109	-0.310251	-0.686325	0.220526	0.632449	-0.197655	0.793004	0.303857	0.489641	0	0
40755	9.025860	-0.509522	-4.516845	0.152310	-0.480544	-0.262663	-0.683584	0.218986	0.636579	-0.196154	0.794250	0.307578	0.485888	0	0
40756	8.681868	-0.480619	-4.141460	-0.011302	-0.542839	-0.215229	-0.679846	0.218193	0.642730	-0.193364	0.796232	0.310256	0.482044	0	0
40757	8.405875	-0.200137	-4.114817	-0.069134	-0.475211	-0.158573	-0.673827	0.215803	0.648475	-0.190617	0.798158	0.312045	0.478787	0	0
40758	8.425227	-0.201082	-4.415073	-0.033473	-0.347822	-0.103658	-0.669639	0.212062	0.653020	-0.188783	0.799558	0.313334	0.476330	0	0
40759	8.664447	-0.380210	-4.565289	0.013776	-0.245215	-0.127568	-0.667754	0.210447	0.656018	-0.187563	0.800301	0.314825	0.474577	0	0
40760	8.720545	-0.274466	-4.523218	0.097255	-0.205043	-0.156801	-0.665313	0.208872	0.658022	-0.186967	0.800595	0.316886	0.472943	0	0
40761	8.590010	-0.057512	-4.357496	0.069399	-0.232887	-0.167809	-0.664459	0.209233	0.659171	-0.186039	0.801034	0.318935	0.471184	0	0
40762	8.346270	0.345519	-4.263625	0.057943	-0.240321	-0.182484	-0.661442	0.208126	0.663183	-0.184893	0.801472	0.321077	0.469431	0	0
40763	8.044647	0.695387	-4.153441	0.002495	-0.242817	-0.200945	-0.660412	0.206422	0.665334	-0.183236	0.801961	0.323092	0.467861	0	0
40764	7.748374	1.249174	-4.061453	-0.011864	-0.115669	-0.234179	-0.658100	0.204916	0.668903	-0.181688	0.801765	0.325087	0.467420	0	0
40765	8.118047	1.483184	-4.344294	0.040287	0.091471	-0.219615	-0.658935	0.202717	0.667072	-0.181318	0.800551	0.326819	0.468434	0	0
40766	8.963727	1.393820	-4.634967	0.024329	0.310350	-0.258371	-0.663009	0.199277	0.665195	-0.181329	0.798204	0.328394	0.471325	0	0
40767	9.726602	1.350467	-5.057513	0.065485	0.374662	-0.301372	-0.668678	0.196616	0.659696	-0.181689	0.795324	0.330380	0.474655	0	0
40768	9.928057	1.214130	-5.123909	0.174444	0.298522	-0.325792	-0.675507	0.196525	0.654937	-0.182532	0.792504	0.333217	0.477060	0	0
40769	9.539110	0.955179	-5.140038	0.148238	0.168216	-0.301908	-0.679493	0.194597	0.648618	-0.182849	0.790423	0.335966	0.478460	0	0
40770	8.816074	0.667824	-5.032743	0.082943	0.059380	-0.236000	-0.685012	0.192812	0.645724	-0.182596	0.789189	0.338087	0.479099	0	0
40771	7.974075	0.500609	-4.780113	0.072758	-0.007405	-0.199417	-0.685025	0.192493	0.643436	-0.182208	0.788421	0.339984	0.479169	0	0
40772	7.357002	0.598662	-4.534166	0.049425	-0.023409	-0.179362	-0.686155	0.191562	0.642255	-0.181679	0.787830	0.341644	0.479161	0	0
40773	7.198540	0.837800	-4.560498	0.026412	0.063706	-0.157521	-0.688958	0.190517	0.643917	-0.181362	0.786945	0.342862	0.479866	0	0
40774	7.626354	1.056229	-4.797303	0.040706	0.246533	-0.119123	-0.691180	0.188971	0.646818	-0.181967	0.785280	0.343499	0.481903	0	0
40775	8.313854	1.200630	-5.075706	0.081774	0.379032	-0.101653	-0.697139	0.187289	0.641951	-0.183422	0.782959	0.343972	0.484784	0	0
40776	9.020353	1.330747	-5.383898	0.034323	0.430951	-0.102578	-0.701121	0.187590	0.640024	-0.184688	0.780449	0.344104	0.488245	0	0
40777	9.121846	1.334411	-5.349021	0.008798	0.345636	-0.090539	-0.705713	0.187762	0.632141	-0.185494	0.778440	0.344192	0.491075	0	0
40778	8.916182	1.079470	-5.038633	-0.097383	0.179345	-0.076795	-0.709099	0.185759	0.630064	-0.184996	0.777472	0.343943	0.492967	0	0
40779	8.749394	0.991985	-4.757595	-0.173838	0.035989	-0.047396	-0.711086	0.183560	0.625693	-0.183519	0.777465	0.343372	0.493928	0	0
40780	8.388368	0.992031	-4.391423	-0.216379	-0.078282	0.016866	-0.711351	0.182396	0.626048	-0.181673	0.778302	0.342282	0.494049	0	0
40781	8.275648	1.055986	-4.038952	-0.260021	-0.096921	0.099389	-0.708453	0.179297	0.629653	-0.179789	0.779602	0.340385	0.493998	0	0
40782	8.333708	1.201524	-4.071577	-0.275614	-0.037040	0.161694	-0.707305	0.178794	0.630744	-0.178329	0.780828	0.337788	0.494374	0	0
40783	8.554389	1.338311	-4.260104	-0.249580	0.028458	0.205750	-0.707869	0.178789	0.631032	-0.177468	0.781835	0.334885	0.495066	0	0
40784	8.863335	1.388230	-4.527380	-0.229168	0.057509	0.213152	-0.707567	0.177077	0.630639	-0.176941	0.782667	0.331942	0.495923	0	0
40785	8.858825	1.424308	-4.502821	-0.170415	-0.024207	0.160184	-0.706733	0.178485	0.631003	-0.176290	0.783631	0.329879	0.496009	0	0
40786	8.843179	1.348439	-4.623507	-0.120948	-0.072599	0.166761	-0.704606	0.177893	0.630662	-0.175947	0.784751	0.328062	0.495564	0	0
40787	8.569191	1.102782	-4.426450	-0.070928	-0.166563	0.164160	-0.704886	0.178415	0.631831	-0.175620	0.786251	0.326712	0.494193	0	0
40788	8.539282	1.055942	-4.534336	0.032174	-0.242138	0.160794	-0.699800	0.180917	0.634915	-0.175894	0.787912	0.325994	0.491920	0	0
40789	8.584767	0.782291	-4.767298	0.154493	-0.189362	0.212290	-0.695556	0.182721	0.637823	-0.177495	0.789274	0.325412	0.489540	0	0
40790	8.661310	0.494932	-4.718892	0.268046	-0.125947	0.208711	-0.693663	0.189323	0.637509	-0.180237	0.790088	0.325259	0.487321	0	0
40791	8.719434	0.328159	-4.611038	0.311668	-0.077222	0.192190	-0.692451	0.194317	0.637952	-0.183342	0.790537	0.325395	0.485340	0	0
40792	8.844935	0.161076	-4.515368	0.363330	-0.013461	0.201368	-0.691426	0.201841	0.636713	-0.187162	0.790585	0.325550	0.483698	0	0
40793	8.819099	-0.044790	-4.341825	0.317150	0.017312	0.181007	-0.691807	0.207736	0.633968	-0.190562	0.790506	0.325615	0.482454	0	0
40794	8.429320	0.125904	-4.026608	0.312059	0.010145	0.129577	-0.692759	0.214860	0.632723	-0.193703	0.790279	0.326038	0.481288	0	0
40795	8.041638	0.214203	-3.716837	0.255353	-0.008940	0.064287	-0.691676	0.217924	0.631487	-0.195966	0.790048	0.326769	0.480254	0	0
40796	7.898276	0.208212	-3.556920	0.207916	0.017174	-0.001940	-0.690300	0.220526	0.630786	-0.197671	0.789550	0.327708	0.479734	0	0
40797	8.037221	0.176947	-3.649280	0.117965	0.132997	-0.025218	-0.692888	0.222526	0.628952	-0.198886	0.788607	0.328201	0.480444	0	0
40798	8.940023	0.334760	-4.136137	0.010174	0.281387	-0.034630	-0.697433	0.221758	0.625546	-0.199739	0.787118	0.327924	0.482716	0	0
40799	10.350880	0.262155	-4.887466	-0.065925	0.445289	-0.025589	-0.701286	0.221336	0.620737	-0.200526	0.785020	0.326905	0.486484	0	0
40800	11.606623	0.037464	-5.068749	-0.051315	0.392002	-0.023405	-0.706261	0.219408	0.614711	-0.201305	0.783133	0.326011	0.489792	0	0
40801	11.728128	-0.209077	-4.833347	0.082897	0.075777	-0.037326	-0.708983	0.219910	0.611225	-0.201997	0.782481	0.326543	0.490194	0	0
40802	10.996642	-0.298443	-4.656809	0.208994	-0.205018	-0.014780	-0.706313	0.222108	0.612472	-0.202908	0.783012	0.328059	0.487953	0	0
40803	9.923007	-0.429344	-4.458084	0.144233	-0.278889	0.034507	-0.705597	0.222847	0.614779	-0.203276	0.784196	0.329039	0.485231	0	0
40804	9.129829	-0.427263	-4.196515	0.095564	-0.302873	0.065481	-0.700790	0.225993	0.619465	-0.203363	0.785682	0.329564	0.482426	0	0
40805	8.356731	-0.531602	-3.786626	0.101674	-0.295064	0.054294	-0.697792	0.225263	0.621659	-0.203443	0.787079	0.330204	0.479670	0	0
40806	7.838683	-0.571231	-3.453490	0.036685	-0.205159	0.044737	-0.695229	0.226866	0.626270	-0.203284	0.788136	0.330403	0.477862	0	0
40807	7.845124	-0.444832	-3.298312	-0.036809	-0.068204	0.020545	-0.693280	0.228484	0.624936	-0.202868	0.788607	0.330175	0.477418	0	0
40808	8.026218	-0.410166	-3.266210	-0.039119	0.060278	0.058921	-0.692269	0.227552	0.626001	-0.203056	0.788594	0.329361	0.477923	0	0
40809	8.355361	-0.476628	-3.365912	-0.060361	0.140341	0.077161	-0.696377	0.227240	0.624887	-0.203422	0.788298	0.328144	0.479089	0	0
40810	8.690962	-0.514961	-3.576788	-0.096898	0.190467	0.073401	-0.695981	0.227530	0.621783	-0.203649	0.787823	0.326671	0.480779	0	0
40811	9.021954	-0.524361	-3.772809	-0.122432	0.177519	0.077108	-0.698266	0.227287	0.618672	-0.203655	0.787466	0.325073	0.482442	0	0
40812	9.290385	-0.533480	-3.956826	-0.107239	0.104100	0.104834	-0.698678	0.225758	0.617730	-0.203665	0.787525	0.323469	0.483418	0	0
40813	9.252742	-0.535482	-4.148675	-0.077144	0.021639	0.143548	-0.697577	0.228049	0.617579	-0.203849	0.788035	0.321877	0.483571	0	0
40814	9.009165	-0.591953	-4.149596	-0.066712	-0.078136	0.132653	-0.697969	0.226006	0.618305	-0.203722	0.788980	0.320616	0.482922	0	0
40815	8.633593	-0.531356	-4.130323	-0.037595	-0.142797	0.133659	-0.698112	0.227877	0.621259	-0.203645	0.790167	0.319622	0.481670	0	0
40816	8.190619	-0.533821	-4.075124	-0.044359	-0.121918	0.152785	-0.695298	0.230059	0.622786	-0.203657	0.791331	0.318409	0.480556	0	0
40817	7.856244	-0.512944	-4.009341	-0.021015	-0.063671	0.130647	-0.693312	0.231065	0.625098	-0.203951	0.792088	0.317354	0.479881	0	0
40818	7.641819	-0.501740	-4.008495	-0.013992	0.011007	0.112144	-0.693050	0.232911	0.625494	-0.204366	0.792462	0.316231	0.479831	0	0
40819	7.825411	-0.474561	-3.962042	0.034882	0.145428	0.079039	-0.693653	0.232468	0.620086	-0.205518	0.791934	0.315423	0.480739	0	0
40820	8.246454	-0.413661	-4.383203	0.060478	0.295600	0.062422	-0.697078	0.233750	0.618499	-0.207139	0.790651	0.314397	0.482824	0	0
40821	8.746819	-0.454734	-4.477066	0.131118	0.328652	0.031411	-0.698118	0.236178	0.616251	-0.209397	0.788879	0.314048	0.484970	0	0
40822	9.357326	-0.461214	-4.676274	0.204708	0.311480	-0.021510	-0.703830	0.237361	0.611561	-0.211766	0.786954	0.314298	0.486904	0	0
40823	9.751314	-0.469219	-4.828747	0.252333	0.246954	-0.082710	-0.706163	0.240186	0.607508	-0.214162	0.784945	0.315601	0.488254	0	0
40824	9.842247	-0.427291	-4.928496	0.300577	0.108699	-0.112651	-0.710212	0.243938	0.602680	-0.216352	0.783396	0.317715	0.488406	0	0
40825	9.427115	-0.496374	-4.983472	0.350936	-0.006219	-0.134496	-0.711103	0.245525	0.599953	-0.218460	0.782228	0.320443	0.487555	0	0
40826	9.186146	-0.650769	-4.917494	0.401785	-0.116225	-0.207704	-0.713536	0.247849	0.600264	-0.220231	0.781244	0.324235	0.485827	0	0
40827	8.926774	-0.572413	-4.837232	0.495656	-0.150771	-0.251551	-0.711449	0.250153	0.599537	-0.222424	0.780052	0.328886	0.483612	0	0
40828	8.489710	-0.557306	-4.649284	0.584399	-0.167642	-0.283555	-0.711638	0.253223	0.598598	-0.225069	0.778616	0.334245	0.481022	0	0
40829	8.312138	-0.601253	-4.534230	0.649744	-0.153740	-0.304596	-0.711700	0.257438	0.597729	-0.228177	0.776851	0.340030	0.478348	0	0
40830	8.153005	-0.675577	-4.514270	0.692936	-0.126325	-0.334883	-0.712309	0.258632	0.594124	-0.231536	0.774715	0.346181	0.475780	0	0
40831	8.143221	-0.843549	-4.461857	0.703157	-0.080157	-0.368916	-0.711546	0.264173	0.592338	-0.234978	0.772166	0.352510	0.473584	0	0
40832	8.220160	-0.955990	-4.436481	0.699189	-0.018282	-0.387375	-0.714152	0.266810	0.589268	-0.238486	0.769222	0.358802	0.471893	0	0
40833	8.364414	-1.053999	-4.437685	0.699567	-0.009811	-0.374526	-0.717058	0.269556	0.584082	-0.242094	0.766232	0.364946	0.470205	0	0
40834	8.508187	-1.087753	-4.527825	0.703163	-0.020724	-0.376313	-0.718843	0.273008	0.578788	-0.245651	0.763229	0.371142	0.468392	0	0
40835	8.539822	-1.088513	-4.487949	0.710833	-0.071548	-0.357857	-0.719790	0.277581	0.573839	-0.249167	0.760466	0.377314	0.466091	0	0
40836	8.680961	-1.026734	-4.647419	0.723902	-0.122130	-0.343033	-0.719599	0.279443	0.565166	-0.252630	0.757909	0.383561	0.463284	0	0
40837	8.732855	-0.964175	-4.818040	0.737018	-0.163576	-0.327326	-0.720807	0.283356	0.562021	-0.256105	0.755526	0.389804	0.460047	0	0
40838	8.561072	-1.039801	-4.874913	0.726416	-0.201434	-0.309905	-0.721727	0.287640	0.560031	-0.259395	0.753361	0.395956	0.456488	0	0
40839	8.496737	-1.074759	-4.766451	0.696102	-0.247400	-0.309907	-0.718066	0.291153	0.563476	-0.262279	0.751437	0.402044	0.452673	0	0
40840	8.357699	-1.026259	-4.693300	0.620916	-0.252638	-0.280704	-0.718412	0.294847	0.561584	-0.264670	0.749809	0.407576	0.449020	0	0
40841	8.468812	-1.027508	-4.658815	0.541415	-0.219470	-0.246018	-0.717709	0.296324	0.563513	-0.266769	0.748348	0.412370	0.445825	0	0
40842	8.482609	-0.999624	-4.755771	0.436900	-0.161656	-0.191256	-0.717738	0.298755	0.563807	-0.268534	0.747111	0.416135	0.443336	0	0
40843	8.562520	-0.954529	-4.724648	0.332147	-0.107033	-0.144725	-0.716647	0.300707	0.561793	-0.269972	0.746092	0.418919	0.441553	0	0
40844	8.686975	-0.904468	-4.545394	0.217310	-0.115544	-0.057724	-0.716238	0.300791	0.559952	-0.270874	0.745775	0.420583	0.439951	0	0
40845	8.976375	-0.709361	-4.598425	0.075192	-0.146102	-0.031248	-0.715810	0.301030	0.560813	-0.270730	0.746087	0.421486	0.438643	0	0
40846	9.468552	-0.492608	-4.924609	-0.082538	-0.131920	-0.012175	-0.713532	0.301048	0.562635	-0.269525	0.746842	0.421534	0.438056	0	0
40847	9.941926	-0.337526	-5.163531	-0.168042	-0.125046	-0.028746	-0.711952	0.299958	0.563827	-0.267665	0.747725	0.421293	0.437921	0	0
40848	10.269499	-0.276171	-5.209199	-0.192931	-0.137237	-0.069067	-0.712720	0.297104	0.569467	-0.265360	0.748554	0.421293	0.437908	0	0
40849	10.271484	-0.186963	-4.991293	-0.158587	-0.173301	-0.114799	-0.709264	0.292190	0.568842	-0.262989	0.749252	0.421860	0.437599	0	0
40850	9.907678	-0.005764	-4.749445	-0.165521	-0.227849	-0.127614	-0.707344	0.288504	0.572987	-0.260248	0.750147	0.422652	0.436940	0	0
40851	9.316652	0.192906	-4.605269	-0.267832	-0.242951	-0.118707	-0.706132	0.284699	0.576847	-0.256742	0.751401	0.422944	0.436575	0	0
40852	8.751853	0.433343	-4.514943	-0.377352	-0.252714	-0.106142	-0.704613	0.280083	0.582496	-0.252392	0.753020	0.422703	0.436556	0	0
40853	8.007128	0.732871	-4.035848	-0.362763	-0.238216	-0.106236	-0.701232	0.273452	0.587576	-0.248236	0.754522	0.422461	0.436580	0	0
40854	7.396602	0.997922	-3.948483	-0.368413	-0.167703	-0.117459	-0.703472	0.265339	0.595310	-0.244251	0.755672	0.422110	0.437178	0	0
40855	7.136308	1.259739	-3.444270	-0.301996	-0.111778	-0.133933	-0.702122	0.260755	0.597419	-0.240954	0.756331	0.422020	0.437954	0	0
40856	7.519867	1.362940	-3.745392	-0.293571	0.084932	-0.112116	-0.699648	0.255930	0.598227	-0.238617	0.756195	0.421335	0.440122	0	0
40857	7.994534	1.256544	-4.017469	-0.247655	0.300176	-0.093940	-0.704717	0.252533	0.595795	-0.237634	0.755065	0.420186	0.443679	0	0
40858	8.634082	1.171592	-4.167550	-0.205290	0.414458	-0.095753	-0.708919	0.247423	0.592822	-0.237411	0.753313	0.418960	0.447915	0	0
40859	9.121059	1.167093	-4.449086	-0.168132	0.433635	-0.077261	-0.713715	0.243150	0.587640	-0.237650	0.751438	0.417706	0.452090	0	0
40860	9.343420	0.905140	-4.562978	-0.099844	0.341520	-0.047616	-0.719107	0.240785	0.581873	-0.238127	0.749933	0.416757	0.455202	0	0
40861	9.261299	0.667028	-4.486577	-0.062723	0.230777	0.016808	-0.721079	0.240228	0.582141	-0.238732	0.749099	0.415746	0.457180	0	0
40862	8.832563	0.650212	-4.453744	-0.116961	0.182846	0.080912	-0.721661	0.239795	0.579426	-0.238982	0.748901	0.414093	0.458871	0	0
40863	8.361143	0.583715	-4.310938	-0.113548	0.140249	0.145107	-0.724221	0.239644	0.577457	-0.239413	0.749126	0.412101	0.460070	0	0
40864	7.967423	0.559545	-4.110375	-0.075433	0.120330	0.135952	-0.724254	0.240896	0.575410	-0.239989	0.749315	0.410410	0.460973	0	0
40865	7.876348	0.559329	-4.046581	-0.081457	0.140965	0.113868	-0.726099	0.240427	0.573839	-0.240515	0.749325	0.408796	0.462115	0	0
40866	7.972882	0.655953	-4.068886	-0.074897	0.208403	0.078942	-0.726569	0.241093	0.569208	-0.241186	0.748869	0.407313	0.463811	0	0
40867	8.271200	0.703471	-4.152199	-0.064555	0.280260	0.047721	-0.729577	0.240815	0.564117	-0.242095	0.747914	0.405935	0.466081	0	0
40868	8.683782	0.728233	-4.406607	-0.097617	0.354878	0.034778	-0.733830	0.239591	0.561104	-0.242787	0.746807	0.404004	0.469165	0	0
40869	9.066401	0.774542	-4.804686	-0.094458	0.395065	0.010943	-0.737224	0.239492	0.561272	-0.243752	0.745220	0.402475	0.472490	0	0
40870	9.537633	0.807222	-4.957366	-0.112951	0.353095	0.007408	-0.741784	0.239081	0.556471	-0.244200	0.744009	0.400697	0.475666	0	0
40879	8.415969	0.692366	-4.123868	-0.087041	0.001883	0.055493	-0.744186	0.229493	0.559153	-0.237746	0.747663	0.387680	0.483924	0	0
40880	8.280705	0.630465	-4.138537	-0.067776	-0.071246	0.029915	-0.744019	0.228813	0.561235	-0.237128	0.748285	0.387261	0.483599	0	0
40881	8.140502	0.588321	-4.177049	-0.015118	-0.136246	0.020906	-0.741871	0.229166	0.565064	-0.236586	0.749065	0.387331	0.482601	0	0
40882	8.137514	0.516178	-4.220887	0.029240	-0.176239	0.041229	-0.737330	0.230092	0.568196	-0.236334	0.750012	0.387532	0.481090	0	0
40883	8.226099	0.531187	-4.301399	0.064039	-0.165269	0.041299	-0.737630	0.232321	0.569756	-0.236365	0.750821	0.387899	0.479515	0	0
40884	8.385267	0.571302	-4.302259	0.137708	-0.166545	0.059839	-0.735520	0.234227	0.571273	-0.237060	0.751526	0.388466	0.477605	0	0
40885	8.894070	0.559092	-4.562922	0.199207	-0.083864	0.092962	-0.733990	0.237017	0.572567	-0.238664	0.751820	0.388897	0.475988	0	0
40886	9.223382	0.543553	-4.662299	0.283884	0.013003	0.102215	-0.733185	0.239921	0.571749	-0.241349	0.751481	0.389402	0.474756	0	0
40887	9.395138	0.487518	-4.553142	0.361419	0.004484	0.025336	-0.732427	0.245627	0.569548	-0.244189	0.750689	0.390896	0.473327	0	0
40888	9.182251	0.618662	-4.095034	0.538379	-0.096500	-0.051245	-0.730218	0.249507	0.568920	-0.247624	0.749624	0.394017	0.470635	0	0
40889	8.791902	0.470161	-4.028262	0.677397	-0.152221	-0.082191	-0.731742	0.255876	0.565648	-0.251697	0.748328	0.398171	0.467026	0	0
40890	8.512404	0.118429	-3.875170	0.673291	-0.132670	-0.102532	-0.732106	0.261141	0.563997	-0.255743	0.746829	0.402370	0.463616	0	0
40891	8.657245	-0.154457	-4.036960	0.548725	-0.074189	-0.150601	-0.730480	0.266587	0.563898	-0.258829	0.745159	0.406203	0.461242	0	0
40892	9.210205	-0.038398	-3.940938	0.538905	-0.002413	-0.147838	-0.732385	0.270987	0.562774	-0.262165	0.743170	0.409747	0.459429	0	0
40893	9.890574	-0.165529	-4.402009	0.550462	0.159544	-0.144289	-0.733614	0.275687	0.558262	-0.266235	0.740396	0.412902	0.458742	0	0
40894	10.577839	-0.310961	-4.588086	0.475877	0.188668	-0.132431	-0.735121	0.279033	0.552108	-0.269944	0.737713	0.415516	0.458538	0	0
40895	10.773196	-0.580936	-4.452220	0.375537	0.047634	-0.108542	-0.738726	0.282402	0.549093	-0.272411	0.736029	0.417882	0.457633	0	0
40896	10.153194	-0.495912	-3.957448	0.376957	-0.098055	-0.107496	-0.739902	0.285466	0.548588	-0.274302	0.734999	0.420625	0.455641	0	0
40897	9.187678	-0.660491	-3.475536	0.254961	-0.136795	-0.011553	-0.738226	0.287168	0.548537	-0.275553	0.734875	0.422216	0.453611	0	0
40898	8.585484	-1.022492	-3.291118	0.131099	-0.086112	0.037486	-0.735843	0.288328	0.547594	-0.276340	0.735067	0.422732	0.452338	0	0
40899	8.565014	-1.122709	-3.402121	0.065853	0.046288	0.012348	-0.736413	0.289953	0.549828	-0.277090	0.734728	0.422777	0.452388	0	0
40900	9.022432	-0.549589	-3.700525	0.167636	0.188281	-0.025114	-0.739008	0.291866	0.546854	-0.279016	0.733315	0.423147	0.453151	0	0
40901	9.532416	-0.246793	-3.942269	0.207315	0.246029	-0.051583	-0.740062	0.293846	0.542028	-0.281361	0.731398	0.423739	0.454245	0	0
40902	9.653343	-0.177686	-3.914939	0.258252	0.145604	-0.052201	-0.742665	0.296598	0.539532	-0.283644	0.729794	0.424837	0.454379	0	0
40903	9.427301	-0.201298	-3.843835	0.277786	-0.012244	-0.093253	-0.743541	0.296771	0.536291	-0.285216	0.728660	0.426774	0.453399	0	0
40904	8.877388	-0.306293	-3.862602	0.217171	-0.083644	-0.130101	-0.744705	0.297638	0.533664	-0.285873	0.727864	0.428910	0.452246	0	0
40905	8.376330	-0.422544	-3.791479	0.203687	-0.074765	-0.156879	-0.745548	0.297616	0.534379	-0.286348	0.726941	0.431146	0.451303	0	0
40906	8.053411	-0.600716	-3.717760	0.257932	-0.053338	-0.149565	-0.745839	0.299128	0.535894	-0.287331	0.725806	0.433501	0.450249	0	0
40907	8.062235	-0.692044	-3.783905	0.345282	0.013994	-0.140342	-0.745001	0.298912	0.534172	-0.289289	0.724134	0.435990	0.449282	0	0
40908	8.236104	-0.696357	-3.734878	0.423368	0.081594	-0.134753	-0.746743	0.301057	0.532055	-0.292107	0.721968	0.438565	0.448438	0	0
40909	8.448168	-0.710067	-3.728405	0.449884	0.111235	-0.138374	-0.749695	0.305793	0.524443	-0.295247	0.719537	0.441209	0.447695	0	0
40910	8.493703	-0.724590	-3.754358	0.486711	0.105069	-0.129109	-0.751176	0.310186	0.523315	-0.298649	0.717058	0.443959	0.446696	0	0
40911	8.387681	-0.709215	-3.759955	0.543536	0.089824	-0.123490	-0.752825	0.314074	0.517905	-0.302419	0.714470	0.446954	0.445318	0	0
40912	8.279455	-0.823453	-3.684186	0.603610	0.042179	-0.130678	-0.754588	0.317135	0.514712	-0.306336	0.711882	0.450374	0.443334	0	0
40913	8.293920	-0.899176	-3.651403	0.694580	0.026428	-0.148835	-0.755100	0.321107	0.510147	-0.310765	0.708946	0.454375	0.440868	0	0
40914	8.466297	-0.883806	-3.802682	0.781711	0.034298	-0.176169	-0.755923	0.326574	0.504544	-0.315671	0.705575	0.458870	0.438126	0	0
40915	8.883221	-0.838730	-4.127170	0.840209	0.070525	-0.182446	-0.759578	0.331565	0.497805	-0.321146	0.701748	0.463552	0.435356	0	0
40916	9.453774	-0.969321	-4.453718	0.858425	0.104247	-0.190628	-0.762395	0.338065	0.492286	-0.326800	0.697666	0.468186	0.432741	0	0
40917	9.813822	-1.086486	-4.586309	0.840792	0.055222	-0.230902	-0.764201	0.342707	0.486216	-0.331948	0.693570	0.473191	0.429955	0	0
40918	9.880051	-1.155520	-4.717259	0.896148	-0.051275	-0.237965	-0.765175	0.348102	0.479193	-0.336889	0.689684	0.478782	0.426156	0	0
40919	9.725583	-1.185706	-4.735835	0.973212	-0.116618	-0.257937	-0.766420	0.353963	0.474470	-0.341960	0.685632	0.485030	0.421565	0	0
40920	9.298572	-1.129928	-4.511765	1.056367	-0.196242	-0.287088	-0.766820	0.358905	0.467697	-0.347041	0.681421	0.492055	0.416064	0	0
40921	8.900461	-0.986522	-4.326853	1.094990	-0.285464	-0.338312	-0.767503	0.365577	0.463869	-0.351700	0.677098	0.499827	0.409900	0	0
40922	8.760670	-0.736702	-4.435942	1.089000	-0.272866	-0.426424	-0.768138	0.369310	0.461274	-0.355947	0.672230	0.508046	0.404102	0	0
40923	8.770482	-0.580297	-4.169580	1.100259	-0.189878	-0.491646	-0.769635	0.371933	0.455216	-0.360397	0.666537	0.516390	0.398978	0	0
40924	8.860293	-0.411336	-4.157344	1.070317	-0.125142	-0.556907	-0.772286	0.374971	0.446928	-0.364665	0.660256	0.524759	0.394600	0	0
40925	8.978374	-0.409063	-3.847725	1.047477	-0.117367	-0.624829	-0.775759	0.376532	0.439689	-0.368504	0.653575	0.533363	0.390600	0	0
40926	9.063215	-0.325169	-3.818949	0.984871	-0.114455	-0.639603	-0.781313	0.376415	0.435057	-0.371827	0.646950	0.541735	0.386942	0	0
40927	8.988836	-0.364228	-3.760864	0.962953	-0.081158	-0.641556	-0.783929	0.377116	0.427472	-0.375143	0.640168	0.549832	0.383584	0	0
40928	8.734325	-0.407931	-3.623607	0.941557	-0.087069	-0.619625	-0.787634	0.375722	0.421893	-0.378310	0.633540	0.557660	0.380164	0	0
40929	8.666656	-0.399790	-3.652425	0.982953	-0.049957	-0.580162	-0.794459	0.375481	0.417266	-0.382063	0.626738	0.565180	0.376562	0	0
40930	8.757154	-0.420517	-3.781553	1.038051	-0.022743	-0.575498	-0.796220	0.375869	0.409937	-0.386251	0.619602	0.572675	0.372755	0	0
40931	8.787063	-0.188310	-3.752171	1.069238	0.006750	-0.608471	-0.800224	0.373377	0.400464	-0.390653	0.611919	0.580317	0.369023	0	0
40932	8.769575	0.042843	-3.619571	1.085752	-0.011824	-0.637732	-0.804558	0.375818	0.393147	-0.394860	0.603997	0.588179	0.365130	0	0
40933	8.654680	0.152068	-3.566251	1.122576	-0.002840	-0.698240	-0.810523	0.373101	0.385947	-0.399076	0.595417	0.596410	0.361264	0	0
40934	8.529324	0.182314	-3.585521	1.089629	0.056941	-0.773665	-0.817481	0.369090	0.376124	-0.403091	0.586218	0.604629	0.358175	0	0
40935	8.986504	0.285116	-3.715479	1.109045	0.125692	-0.876391	-0.826447	0.366053	0.364680	-0.407210	0.575941	0.613127	0.355734	0	0
40936	8.644007	0.527119	-3.858102	1.151034	0.231232	-0.889364	-0.832569	0.363436	0.355504	-0.412063	0.564949	0.621285	0.353612	0	0
40937	8.870434	0.598837	-3.899920	1.227583	0.285432	-0.905757	-0.842080	0.358025	0.342783	-0.417554	0.553188	0.629449	0.351320	0	0
40938	9.056741	0.757173	-3.869623	1.296397	0.305137	-0.899162	-0.850592	0.352291	0.330457	-0.423451	0.541001	0.637576	0.348573	0	0
40939	9.266939	0.940089	-3.876292	1.302537	0.277924	-0.905453	-0.860138	0.347614	0.314523	-0.429092	0.528674	0.645714	0.345596	0	0
40940	9.386493	1.126233	-4.075208	1.300192	0.290221	-0.925613	-0.867341	0.338332	0.300829	-0.434609	0.516065	0.653735	0.342669	0	0
40941	9.420836	1.378591	-4.103834	1.272507	0.215051	-0.960366	-0.875690	0.331536	0.289569	-0.439267	0.503453	0.661993	0.339625	0	0
40942	9.491955	1.370376	-4.251479	1.225872	0.163334	-0.954859	-0.882479	0.324697	0.278717	-0.443246	0.491155	0.670127	0.336496	0	0
40943	9.648111	1.193808	-4.548336	1.122745	0.164872	-0.912859	-0.890518	0.315882	0.267469	-0.446775	0.479454	0.677551	0.333828	0	0
40944	9.625579	1.043540	-4.903557	0.970059	0.163173	-0.876492	-0.897945	0.305724	0.259959	-0.449592	0.468617	0.684169	0.331931	0	0
40945	9.450055	0.911724	-5.108004	0.893228	0.118114	-0.734413	-0.904121	0.296476	0.251076	-0.452141	0.459155	0.689967	0.329684	0	0
40946	9.007575	0.708396	-4.904369	0.876343	0.025566	-0.603210	-0.908222	0.292399	0.244623	-0.454353	0.450940	0.695438	0.326469	0	0
40947	8.658683	0.678937	-4.514688	0.854906	-0.040959	-0.506870	-0.911885	0.288231	0.239862	-0.456265	0.443648	0.700639	0.322651	0	0
40948	8.169056	0.864362	-4.340574	0.806621	-0.032441	-0.463924	-0.914556	0.283646	0.234497	-0.458126	0.436823	0.705386	0.318963	0	0
40949	7.946500	1.051046	-4.219918	0.709089	-0.012944	-0.416445	-0.916357	0.278664	0.231084	-0.459803	0.430671	0.709478	0.315824	0	0
40950	7.954304	1.201210	-4.209569	0.621151	-0.008782	-0.420267	-0.918763	0.275639	0.226098	-0.461102	0.424870	0.713238	0.313307	0	0
40951	8.041986	1.330671	-4.144369	0.606208	0.031733	-0.434999	-0.921719	0.272402	0.222664	-0.462539	0.418871	0.716798	0.311135	0	0
40952	8.129656	1.433328	-4.069681	0.601498	0.077185	-0.409350	-0.924250	0.268088	0.217599	-0.464352	0.412925	0.719976	0.309036	0	0
40953	8.209721	1.434252	-4.000203	0.580106	0.109310	-0.391071	-0.927330	0.262887	0.213192	-0.466323	0.407077	0.722839	0.307139	0	0
40954	8.212746	1.394133	-3.903956	0.471577	0.069746	-0.339839	-0.929593	0.259723	0.208055	-0.467722	0.402223	0.725302	0.305597	0	0
40955	8.380877	1.457314	-4.001623	0.317228	0.031969	-0.222585	-0.931861	0.258980	0.206329	-0.468553	0.399033	0.726995	0.304482	0	0
40956	8.585945	1.454761	-4.279850	0.118095	-0.000357	-0.070569	-0.931298	0.257124	0.202947	-0.468834	0.397989	0.727606	0.303956	0	0
40957	8.575104	1.369128	-4.398364	-0.019256	-0.047702	0.066855	-0.931846	0.256366	0.203897	-0.468617	0.398720	0.727490	0.303610	0	0
40958	8.479557	1.245706	-4.547774	-0.113773	-0.120519	0.165839	-0.929885	0.258582	0.205009	-0.467816	0.400846	0.727015	0.303182	0	0
40959	8.515175	1.154371	-4.267083	-0.043081	-0.142114	0.246759	-0.929036	0.260431	0.208094	-0.467357	0.403282	0.726544	0.301786	0	0
40960	8.932733	0.802535	-4.652156	-0.030780	-0.080215	0.321947	-0.925415	0.265504	0.209085	-0.467646	0.406026	0.725493	0.300183	0	0
40961	9.348877	0.554530	-4.642765	0.069951	-0.078702	0.324028	-0.924628	0.271970	0.211893	-0.468327	0.408297	0.724740	0.297852	0	0
40962	10.219980	0.361994	-5.029268	0.054245	-0.017044	0.344234	-0.922176	0.279403	0.212051	-0.469474	0.410608	0.723540	0.295779	0	0
40963	10.595490	0.238090	-5.029626	0.007496	-0.007529	0.373552	-0.921113	0.283248	0.209589	-0.470548	0.413311	0.722048	0.293948	0	0
40964	10.514091	0.296958	-4.675945	0.003699	-0.177727	0.386666	-0.916106	0.291391	0.212036	-0.470439	0.416625	0.721260	0.291367	0	0
40965	10.122881	0.201862	-4.432457	-0.015584	-0.307489	0.431702	-0.914187	0.299436	0.217482	-0.469403	0.420719	0.720842	0.288173	0	0
40966	9.556700	0.052712	-4.045093	-0.148689	-0.387542	0.388306	-0.907847	0.305092	0.223304	-0.467121	0.425347	0.720556	0.285790	0	0
40967	9.034121	0.071150	-3.699331	-0.249239	-0.372411	0.321918	-0.905859	0.309146	0.230909	-0.464286	0.429906	0.720192	0.284504	0	0
40968	8.851643	0.090803	-3.622327	-0.302797	-0.260075	0.292237	-0.901324	0.313032	0.238196	-0.461963	0.434173	0.719242	0.284210	0	0
40969	8.999275	0.202598	-3.897660	-0.283277	-0.066078	0.249799	-0.899237	0.317995	0.241889	-0.460962	0.437479	0.717639	0.284817	0	0
40970	9.081959	0.378751	-3.875449	-0.245680	0.002521	0.178241	-0.898693	0.320513	0.243175	-0.460436	0.439903	0.716113	0.285772	0	0
40971	8.912065	0.612696	-3.510069	-0.197618	-0.075157	0.103230	-0.897000	0.322377	0.245686	-0.459321	0.441780	0.715425	0.286396	0	0
40972	8.596719	0.697965	-3.193362	-0.260849	-0.165954	0.005943	-0.895703	0.321959	0.247915	-0.457022	0.443515	0.715379	0.287505	0	0
40973	8.282968	0.809033	-2.992491	-0.293906	-0.211620	-0.061994	-0.895230	0.321401	0.253261	-0.454024	0.445031	0.715755	0.288971	0	0
40974	7.840231	0.798837	-2.903533	-0.293773	-0.187539	-0.128194	-0.897960	0.317667	0.259857	-0.451026	0.446008	0.716292	0.290824	0	0
40975	7.471275	0.648258	-2.873808	-0.263050	-0.116430	-0.150375	-0.898013	0.313833	0.264720	-0.448583	0.446461	0.716701	0.292891	0	0
40976	7.522703	0.362852	-2.957305	-0.209675	-0.015301	-0.150472	-0.897830	0.311992	0.267012	-0.447121	0.446389	0.716793	0.295005	0	0
40977	7.820074	0.182758	-3.066222	-0.088136	0.099428	-0.133869	-0.898931	0.308636	0.265395	-0.447050	0.445535	0.716666	0.296707	0	0
40978	8.433391	-0.054388	-3.426466	0.056104	0.208858	-0.089634	-0.901765	0.307500	0.263083	-0.448556	0.444042	0.716264	0.297640	0	0
40979	9.220769	-0.232768	-3.739695	0.135801	0.278872	-0.060093	-0.902783	0.306748	0.258227	-0.450983	0.442176	0.715661	0.298202	0	0
40980	9.974713	-0.216316	-4.096298	0.102358	0.270687	-0.010438	-0.904970	0.308213	0.252528	-0.453366	0.440852	0.714756	0.298717	0	0
40981	10.459637	-0.075079	-4.393715	0.062390	0.207117	0.041091	-0.904995	0.308761	0.250153	-0.455253	0.440249	0.713800	0.299024	0	0
40982	10.799589	0.033713	-4.726987	0.048936	0.110365	0.060572	-0.906193	0.311023	0.245487	-0.456463	0.440149	0.713145	0.298889	0	0
40983	10.605356	0.115673	-4.948665	0.011658	-0.002829	0.045962	-0.907176	0.310594	0.245753	-0.456641	0.440439	0.712969	0.298610	0	0
40984	10.129771	0.121236	-4.752092	0.050571	-0.146392	0.010384	-0.906165	0.309792	0.247111	-0.455877	0.440739	0.713711	0.297561	0	0
40985	9.424682	0.197730	-4.660004	-0.001355	-0.215264	-0.008099	-0.902899	0.311276	0.251000	-0.454318	0.441335	0.714702	0.296682	0	0
40986	8.854918	0.287237	-4.524581	0.075333	-0.172720	-0.017300	-0.903982	0.310210	0.255479	-0.453389	0.441403	0.715753	0.295464	0	0
40987	8.470250	0.273779	-4.403999	0.096602	-0.134301	-0.046766	-0.903289	0.311217	0.255252	-0.452723	0.441036	0.716833	0.294413	0	0
40988	8.182312	0.302946	-4.257770	0.149212	-0.040017	-0.072560	-0.904141	0.312307	0.256746	-0.452905	0.439980	0.717741	0.293500	0	0
40989	8.091775	0.379837	-4.157261	0.215359	0.026695	-0.067954	-0.903843	0.310221	0.255195	-0.453849	0.438448	0.718531	0.292399	0	0
40990	8.096832	0.237922	-4.066585	0.286772	0.078249	-0.071587	-0.904738	0.311965	0.252194	-0.455483	0.436423	0.719293	0.291010	0	0
40991	8.173935	0.061781	-3.993320	0.371022	0.110284	-0.072401	-0.905213	0.313198	0.247740	-0.457686	0.433900	0.720164	0.289169	0	0
40992	8.221861	-0.025896	-3.990853	0.447862	0.138824	-0.075971	-0.905105	0.313125	0.243341	-0.460430	0.430919	0.721113	0.286895	0	0
40993	8.328075	-0.017218	-3.970613	0.556147	0.137989	-0.097754	-0.906441	0.314305	0.237333	-0.463538	0.427263	0.722466	0.283941	0	0
40994	8.423771	-0.104493	-4.023072	0.615230	0.133186	-0.112308	-0.907657	0.316405	0.230106	-0.466826	0.423236	0.724029	0.280584	0	0
40995	8.645085	-0.222471	-4.022456	0.667657	0.104920	-0.134153	-0.909709	0.317112	0.222232	-0.470027	0.418858	0.725947	0.276828	0	0
40996	8.880471	-0.286217	-4.094479	0.766920	0.083740	-0.184353	-0.911027	0.317655	0.217460	-0.473348	0.413693	0.728394	0.272473	0	0
40997	9.051156	-0.359890	-4.115836	0.785498	0.042798	-0.239281	-0.912492	0.317696	0.211240	-0.476245	0.408119	0.731281	0.268063	0	0
40998	9.060853	-0.490008	-4.363432	0.789345	-0.033041	-0.295152	-0.914788	0.317120	0.206123	-0.478442	0.402299	0.734702	0.263555	0	0
40999	9.083939	-0.605483	-4.444761	0.773992	-0.073917	-0.318990	-0.916488	0.314228	0.201139	-0.480158	0.396453	0.738338	0.259095	0	0
41000	8.948187	-0.751896	-4.486534	0.730405	-0.096724	-0.305331	-0.919593	0.311832	0.198184	-0.481559	0.390953	0.741852	0.254779	0	0
41001	8.673332	-0.886280	-4.448144	0.680365	-0.138190	-0.256813	-0.921300	0.310311	0.194562	-0.482528	0.386137	0.745220	0.250423	0	0
41002	8.431670	-1.000441	-4.488162	0.627675	-0.193944	-0.168813	-0.923296	0.311488	0.194655	-0.483098	0.382352	0.748333	0.245808	0	0
41003	8.209628	-1.100702	-4.490173	0.556418	-0.239783	-0.091868	-0.922740	0.311938	0.194111	-0.483196	0.379587	0.751183	0.241162	0	0
41004	8.099513	-1.025587	-4.427592	0.542502	-0.272923	-0.060655	-0.923037	0.312687	0.193593	-0.483076	0.377185	0.753998	0.236341	0	0
41005	8.335769	-1.020122	-4.417068	0.549905	-0.297163	-0.055042	-0.922195	0.314980	0.196422	-0.482768	0.374841	0.756914	0.231324	0	0
41006	9.025283	-0.675725	-5.141117	0.555090	-0.190481	-0.111905	-0.921906	0.314805	0.196975	-0.483165	0.371774	0.759493	0.226947	0	0
41007	9.307588	-0.566847	-5.450492	0.557559	-0.224951	-0.119115	-0.923366	0.317484	0.195598	-0.483246	0.368715	0.762264	0.222432	0	0
41008	9.929881	-0.586909	-5.367612	0.465773	-0.338497	-0.153844	-0.922494	0.316275	0.196506	-0.482059	0.366063	0.765460	0.218375	0	0
41009	10.428115	-0.102302	-5.957985	0.304630	-0.261488	-0.199988	-0.920767	0.315680	0.199287	-0.480725	0.363669	0.768101	0.216030	0	0
41010	9.944501	-0.177535	-5.520084	0.282913	-0.271421	-0.189109	-0.922015	0.314619	0.200792	-0.479282	0.361466	0.770669	0.213779	0	0
41011	9.394021	-0.233841	-5.011925	0.142674	-0.300069	-0.229826	-0.921835	0.313466	0.203694	-0.476983	0.359688	0.773227	0.212675	0	0
41012	9.123059	-0.180201	-4.532930	-0.057823	-0.245754	-0.206515	-0.921252	0.310080	0.206524	-0.474459	0.358914	0.774987	0.213224	0	0
41013	8.849263	0.115271	-4.540089	-0.282776	-0.149176	-0.210790	-0.922150	0.305571	0.210785	-0.471830	0.358975	0.775833	0.215861	0	0
41014	8.863961	0.222066	-4.554435	-0.292567	-0.088882	-0.171429	-0.923656	0.304368	0.215259	-0.469743	0.359243	0.776203	0.218622	0	0
41015	8.777164	-0.091871	-4.427628	-0.315095	-0.113829	-0.122869	-0.922729	0.300044	0.218096	-0.467451	0.360052	0.776476	0.221218	0	0
41016	8.580721	-0.302248	-4.189762	-0.288877	-0.148638	-0.097141	-0.923130	0.299515	0.220193	-0.465065	0.361001	0.776848	0.223381	0	0
41017	8.403963	-0.186643	-4.037465	-0.261543	-0.130485	-0.032902	-0.921096	0.298245	0.224912	-0.463029	0.362288	0.776976	0.225077	0	0
41018	8.246066	0.041750	-3.986591	-0.267317	-0.119259	0.025799	-0.921064	0.298596	0.229468	-0.461216	0.364020	0.776801	0.226605	0	0
41019	8.189422	0.269350	-3.929847	-0.273578	-0.145807	0.069900	-0.921593	0.296657	0.231052	-0.459242	0.366188	0.776584	0.227862	0	0
41020	8.140510	0.564309	-3.836720	-0.308379	-0.140197	0.069864	-0.919186	0.299668	0.236319	-0.457207	0.368490	0.776236	0.229424	0	0
41021	8.057197	0.758232	-3.786445	-0.369712	-0.119443	0.033024	-0.918019	0.299585	0.240554	-0.454990	0.370740	0.775794	0.231691	0	0
41022	7.880101	0.952477	-3.710920	-0.387588	-0.064901	0.044826	-0.917970	0.298768	0.245462	-0.453176	0.373025	0.774990	0.234255	0	0
41023	7.784408	0.961699	-3.625153	-0.410222	0.005173	0.012537	-0.916241	0.297893	0.248083	-0.451713	0.374995	0.773938	0.237390	0	0
41024	7.751165	1.039124	-3.594418	-0.351265	0.091095	0.019862	-0.918340	0.297124	0.249756	-0.451171	0.376543	0.772584	0.240363	0	0
41025	7.794996	1.106312	-3.564217	-0.274474	0.165991	0.010739	-0.917777	0.298064	0.250943	-0.451448	0.377489	0.771115	0.243060	0	0
41026	8.054805	1.119873	-3.626987	-0.191260	0.251100	0.000730	-0.917793	0.297493	0.247931	-0.452687	0.377774	0.769480	0.245483	0	0
41027	8.574713	1.222101	-3.747217	-0.122703	0.296734	-0.040372	-0.918951	0.296995	0.243802	-0.454412	0.377310	0.767967	0.247736	0	0
41028	9.252261	1.306139	-4.040133	-0.081036	0.357230	-0.097122	-0.920683	0.296691	0.238839	-0.456632	0.376072	0.766474	0.250151	0	0
41029	10.131578	1.353292	-4.401225	-0.114700	0.411108	-0.131034	-0.923944	0.293721	0.233016	-0.459028	0.374577	0.764776	0.253184	0	0
41030	10.726357	1.432062	-4.799779	-0.061666	0.381592	-0.129833	-0.926231	0.291760	0.226822	-0.461409	0.372924	0.763319	0.255683	0	0
41031	10.882168	1.275612	-5.149632	0.064808	0.223465	-0.107315	-0.927810	0.291248	0.223121	-0.463091	0.371249	0.762832	0.256532	0	0
41032	10.615150	1.012604	-5.288709	0.084795	0.049685	-0.097012	-0.928097	0.289950	0.220350	-0.463562	0.370014	0.763149	0.256522	0	0
41033	10.088104	0.976124	-5.184691	0.108744	-0.099054	-0.075743	-0.930349	0.289513	0.221194	-0.463024	0.369200	0.764148	0.255692	0	0
41034	9.321386	0.965906	-4.924192	0.088430	-0.163844	-0.040974	-0.928896	0.288075	0.223641	-0.462020	0.368920	0.765253	0.254604	0	0
41035	8.565834	0.849829	-4.732436	0.000921	-0.184649	-0.061479	-0.927749	0.289297	0.227674	-0.460461	0.368929	0.766316	0.254216	0	0
41036	8.194834	1.018820	-4.480736	-0.024001	-0.086332	-0.043379	-0.927879	0.289100	0.228797	-0.459627	0.368953	0.766783	0.254285	0	0
41037	7.929171	1.090709	-4.277089	-0.001509	0.036352	-0.034395	-0.928878	0.289430	0.228260	-0.459821	0.368617	0.766721	0.254606	0	0
41038	7.915956	1.147174	-4.140957	0.070611	0.129751	-0.014206	-0.928051	0.290081	0.226451	-0.461066	0.367879	0.766326	0.254612	0	0
41039	8.043239	1.039707	-4.151249	0.092138	0.200177	-0.038124	-0.929222	0.289789	0.221059	-0.462848	0.366664	0.765759	0.254836	0	0
41040	8.094137	1.053468	-4.119245	0.085969	0.210988	-0.064748	-0.929675	0.289697	0.217231	-0.464640	0.365257	0.765208	0.255253	0	0
41041	8.079934	1.111661	-4.111088	0.074325	0.192128	-0.087674	-0.930856	0.290668	0.212485	-0.466164	0.363761	0.764806	0.255814	0	0
41042	8.040998	1.039429	-4.129427	0.044607	0.148781	-0.100530	-0.930878	0.290793	0.209943	-0.467232	0.362429	0.764561	0.256485	0	0
41043	8.040354	0.986898	-4.190134	0.009824	0.090616	-0.095928	-0.932292	0.288946	0.207006	-0.467721	0.361428	0.764494	0.257208	0	0
41044	8.097178	0.993131	-4.322658	-0.010426	0.049326	-0.096809	-0.934277	0.288472	0.205579	-0.467838	0.360635	0.764557	0.257921	0	0
41045	8.092809	1.065550	-4.295451	-0.042625	0.019946	-0.065616	-0.934568	0.288920	0.205326	-0.467673	0.360292	0.764574	0.258647	0	0
41046	8.166452	1.184622	-4.171821	-0.073258	-0.031091	-0.041697	-0.933559	0.287335	0.205075	-0.467090	0.360421	0.764651	0.259292	0	0
41047	8.263098	1.320077	-4.196292	-0.128780	-0.048468	0.005980	-0.934093	0.285826	0.206686	-0.466275	0.361203	0.764506	0.260097	0	0
41048	8.282439	1.402755	-4.223047	-0.106112	-0.098308	0.038236	-0.933814	0.287704	0.209352	-0.465266	0.362270	0.764520	0.260377	0	0
41049	8.175868	1.472750	-4.322474	-0.124361	-0.152098	0.045612	-0.933487	0.286386	0.212667	-0.463775	0.363601	0.764722	0.260589	0	0
41050	8.078014	1.497948	-4.521554	-0.060079	-0.165776	0.055829	-0.932361	0.287733	0.214158	-0.462461	0.364762	0.765102	0.260189	0	0
41051	7.979892	1.465078	-4.730666	0.054837	-0.198604	0.045061	-0.932065	0.289377	0.218651	-0.461259	0.365378	0.765983	0.258862	0	0
41052	8.217349	1.342692	-5.131662	0.168490	-0.212180	0.052664	-0.930357	0.290488	0.221822	-0.460411	0.365576	0.767173	0.256555	0	0
41053	8.613973	1.170178	-5.495457	0.279108	-0.184515	0.079493	-0.930516	0.291924	0.221914	-0.460216	0.365381	0.768432	0.253397	0	0
41054	9.068028	0.983323	-5.904974	0.355242	-0.162910	0.117285	-0.927624	0.297923	0.221836	-0.460582	0.365082	0.769618	0.249532	0	0
41055	9.682588	0.831809	-6.141512	0.376237	-0.146160	0.146764	-0.926002	0.303927	0.222055	-0.461188	0.364851	0.770678	0.245447	0	0
41056	10.278307	0.562590	-6.271831	0.372973	-0.134246	0.227569	-0.925775	0.308238	0.222040	-0.462095	0.365236	0.771346	0.241033	0	0
41057	10.539054	0.272073	-6.085402	0.406942	-0.151388	0.267133	-0.923317	0.313501	0.219512	-0.463044	0.365789	0.772032	0.236124	0	0
41058	10.264596	0.079136	-5.660923	0.441463	-0.246929	0.198456	-0.920983	0.318668	0.218963	-0.463241	0.365880	0.773453	0.230892	0	0
41059	9.955453	0.127126	-5.460637	0.447712	-0.293751	0.163621	-0.917934	0.323510	0.218954	-0.462970	0.365759	0.775229	0.225611	0	0
41060	9.489966	0.012305	-5.154112	0.420136	-0.264815	0.156067	-0.914904	0.329269	0.217868	-0.462826	0.365642	0.776793	0.220662	0	0
41061	9.146125	-0.070962	-4.731051	0.276708	-0.248244	0.130024	-0.915163	0.332417	0.219842	-0.462184	0.365932	0.778063	0.217019	0	0
41062	8.628669	0.010327	-4.372993	0.206941	-0.266259	0.124322	-0.912234	0.336878	0.221794	-0.461163	0.366544	0.779254	0.213861	0	0
41063	8.137309	-0.073710	-3.997664	0.126474	-0.242218	0.124015	-0.910405	0.338775	0.223597	-0.459996	0.367460	0.780175	0.211433	0	0
41064	7.773534	-0.085251	-3.670114	0.090413	-0.232365	0.144044	-0.910696	0.341221	0.226588	-0.458844	0.368684	0.780874	0.209213	0	0
41065	7.454577	-0.202742	-3.422229	0.017769	-0.189027	0.160267	-0.907590	0.343214	0.228950	-0.457763	0.370264	0.781175	0.207661	0	0
41066	7.517172	-0.383573	-3.353282	0.012746	-0.130741	0.171161	-0.904514	0.346840	0.230282	-0.457169	0.371839	0.781136	0.206297	0	0
41067	7.824577	-0.466866	-3.452281	-0.023316	-0.059060	0.114137	-0.902694	0.348656	0.230804	-0.456854	0.372974	0.780921	0.205759	0	0
41068	7.976853	-0.405337	-3.418927	-0.018412	0.036710	0.082841	-0.902992	0.350210	0.231471	-0.457268	0.373656	0.780378	0.205664	0	0
41069	8.280622	-0.384028	-3.720013	-0.022384	0.094980	0.064450	-0.902771	0.354025	0.229865	-0.458059	0.374080	0.779642	0.205923	0	0
41070	8.431222	-0.372547	-3.570976	-0.036023	0.078366	0.035127	-0.903341	0.353128	0.227830	-0.458633	0.374384	0.779049	0.206339	0	0
41071	8.435023	-0.351286	-3.711081	-0.090634	0.078345	-0.023704	-0.903762	0.352315	0.226933	-0.458860	0.374465	0.778574	0.207473	0	0
41072	8.348221	-0.379849	-3.705606	-0.132167	0.158704	-0.011092	-0.905199	0.353260	0.225730	-0.459602	0.374682	0.777583	0.209150	0	0
41073	8.377394	-0.351234	-3.684770	-0.129287	0.265592	0.018118	-0.906468	0.351922	0.224099	-0.461227	0.374871	0.776003	0.211094	0	0
41074	8.568408	-0.481222	-3.857018	-0.120057	0.352135	0.080408	-0.908494	0.352741	0.219776	-0.463701	0.375330	0.773789	0.212976	0	0
41075	9.435002	-0.594458	-4.547194	-0.256050	0.490912	0.110352	-0.908387	0.352675	0.215235	-0.466777	0.376330	0.770522	0.216313	0	0
41076	10.260363	-0.306251	-5.131757	-0.284763	0.554790	0.125087	-0.909895	0.355497	0.208056	-0.470266	0.377443	0.766800	0.220010	0	0
41077	10.779475	-0.161168	-5.372455	-0.251688	0.458200	0.140118	-0.910242	0.356941	0.202197	-0.473143	0.378697	0.763531	0.223035	0	0
41078	10.728743	-0.080097	-5.423171	-0.217648	0.257831	0.133165	-0.909724	0.358541	0.198749	-0.474607	0.380192	0.761287	0.225044	0	0
41079	10.188644	0.039600	-5.204117	-0.163931	0.004943	0.046412	-0.911718	0.358640	0.197357	-0.474137	0.381321	0.760697	0.226118	0	0
41080	9.169477	0.117978	-4.907027	-0.162906	-0.134125	-0.003116	-0.911673	0.357585	0.201259	-0.472513	0.382396	0.760945	0.226863	0	0
41081	8.468057	0.077615	-4.603271	-0.221852	-0.142332	-0.051085	-0.912058	0.356427	0.204450	-0.470475	0.383387	0.761287	0.228275	0	0
41082	7.896431	0.078373	-4.359658	-0.155974	-0.055686	-0.058554	-0.910345	0.356318	0.206128	-0.469344	0.383827	0.761387	0.229527	0	0
41083	7.604465	-0.127959	-4.011908	-0.078970	0.095524	-0.067909	-0.910459	0.354830	0.207169	-0.469623	0.383471	0.760998	0.230840	0	0
41084	7.779705	-0.381691	-3.991129	-0.010837	0.190773	-0.062425	-0.913701	0.352143	0.204339	-0.470914	0.382631	0.760285	0.231950	0	0
41085	8.148524	-0.311362	-4.004464	0.115805	0.295154	-0.057664	-0.913609	0.351629	0.197219	-0.473475	0.380971	0.759360	0.232495	0	0
41086	8.447505	-0.211345	-4.024656	0.273539	0.340182	-0.047253	-0.914669	0.353112	0.190802	-0.477012	0.378549	0.758528	0.231939	0	0
41087	8.575385	-0.207659	-4.005259	0.403761	0.290967	-0.030374	-0.915581	0.352825	0.182289	-0.480682	0.375723	0.758162	0.230144	0	0
41088	8.546921	-0.366784	-3.879624	0.498258	0.166225	-0.042865	-0.916229	0.354774	0.175047	-0.483735	0.372641	0.758631	0.227197	0	0
41089	8.539921	-0.354938	-3.855129	0.529593	0.103057	-0.096839	-0.918828	0.354048	0.167230	-0.486275	0.369116	0.759665	0.224052	0	0
41090	8.630905	-0.359442	-3.928612	0.592613	0.071877	-0.132434	-0.919184	0.356605	0.162150	-0.488728	0.365086	0.761088	0.220457	0	0
41091	8.707606	-0.571467	-3.891799	0.672761	0.052159	-0.145110	-0.919905	0.354032	0.156184	-0.491262	0.360582	0.762808	0.216254	0	0
41092	8.870427	-0.824467	-3.918862	0.775964	0.026665	-0.185248	-0.921207	0.352623	0.150155	-0.493873	0.355314	0.764970	0.211336	0	0
41093	9.032302	-1.029470	-4.088094	0.740740	0.020540	-0.203662	-0.924798	0.351919	0.142208	-0.496230	0.350058	0.767115	0.206761	0	0
41094	9.069905	-1.013443	-4.217420	0.689612	0.001971	-0.198220	-0.925508	0.349285	0.137514	-0.498262	0.345129	0.769176	0.202457	0	0
41095	9.002303	-1.046884	-4.219940	0.686701	-0.066390	-0.163269	-0.927369	0.348374	0.133223	-0.499791	0.340594	0.771422	0.197770	0	0
41096	8.857376	-1.128186	-4.229544	0.679356	-0.155214	-0.155847	-0.927944	0.347504	0.130623	-0.500612	0.336322	0.774024	0.192776	0	0
41097	8.543860	-1.179186	-4.239891	0.568761	-0.212802	-0.112005	-0.928374	0.347006	0.129178	-0.500664	0.333031	0.776528	0.188227	0	0
41098	8.499540	-1.089419	-4.399489	0.470102	-0.285076	-0.099236	-0.931069	0.347614	0.129384	-0.499847	0.330465	0.779131	0.184121	0	0
41099	8.839614	-1.017425	-4.701603	0.419044	-0.298153	-0.091896	-0.928765	0.345222	0.130488	-0.498744	0.328222	0.781668	0.180335	0	0
41100	9.097929	-1.069541	-4.929002	0.430067	-0.344244	-0.121122	-0.931303	0.345737	0.132528	-0.497264	0.325773	0.784518	0.176445	0	0
41101	9.427990	-1.099263	-5.236236	0.410518	-0.366917	-0.201813	-0.931122	0.345239	0.136748	-0.495368	0.322816	0.787693	0.173033	0	0
41102	10.004139	-0.850757	-5.623326	0.304808	-0.274367	-0.264406	-0.934460	0.341492	0.137962	-0.493752	0.319723	0.790396	0.171055	0	0
41103	10.338503	-0.764974	-6.045913	0.201229	-0.187125	-0.316056	-0.935812	0.337025	0.138546	-0.492380	0.316576	0.792652	0.170426	0	0
41104	10.042050	-0.815756	-5.721137	0.158907	-0.215303	-0.321663	-0.936300	0.331657	0.139631	-0.490649	0.313637	0.794967	0.170068	0	0
41105	9.365775	-1.006903	-5.218814	0.051203	-0.299114	-0.303554	-0.936490	0.326202	0.142410	-0.487918	0.311508	0.797451	0.170208	0	0
41106	8.653298	-0.752433	-4.291927	-0.222162	-0.356823	-0.252697	-0.937657	0.320944	0.147336	-0.483971	0.311207	0.799565	0.172099	0	0
41107	7.981831	-0.397929	-4.332139	-0.487780	-0.344920	-0.194600	-0.939800	0.316415	0.155293	-0.479358	0.312630	0.800969	0.175861	0	0
41108	7.644248	-0.346371	-4.381982	-0.515418	-0.278658	-0.070037	-0.939705	0.313600	0.162770	-0.475410	0.315052	0.801577	0.179451	0	0
41109	7.556436	-0.626827	-4.399851	-0.450159	-0.218553	-0.031535	-0.941303	0.311445	0.172005	-0.472185	0.317358	0.801882	0.182514	0	0
41110	7.619358	-0.603635	-4.356262	-0.384161	-0.155456	0.034546	-0.939175	0.309729	0.175498	-0.469804	0.319758	0.801771	0.184937	0	0
41111	7.956591	-0.517997	-4.409380	-0.364157	-0.076884	0.091437	-0.937481	0.310924	0.176974	-0.468197	0.322373	0.801145	0.187174	0	0
41112	8.275517	-0.294895	-4.395698	-0.402967	-0.032805	0.142783	-0.935493	0.311916	0.179568	-0.466924	0.325490	0.800050	0.189627	0	0
41113	8.430675	-0.136648	-4.342496	-0.464505	-0.025836	0.168406	-0.934953	0.314849	0.181163	-0.465528	0.329083	0.798715	0.192465	0	0
41114	8.489697	-0.034259	-4.232921	-0.537941	-0.040141	0.195847	-0.933818	0.316011	0.183493	-0.463833	0.333249	0.797182	0.195716	0	0
41115	8.461380	0.086848	-4.206917	-0.678516	-0.075469	0.177292	-0.932661	0.317177	0.188656	-0.461316	0.337979	0.795576	0.200042	0	0
41116	8.168646	0.257473	-4.117559	-0.803058	-0.070345	0.173337	-0.930363	0.317875	0.194204	-0.458399	0.343219	0.793654	0.205389	0	0
41117	8.030080	0.368562	-4.010201	-0.813630	-0.072251	0.189827	-0.929332	0.318155	0.199880	-0.455419	0.348619	0.791615	0.210720	0	0
41118	7.800543	0.493888	-3.831711	-0.818371	-0.088881	0.221017	-0.928474	0.321148	0.206011	-0.452338	0.354297	0.789469	0.215877	0	0
41119	7.701547	0.676101	-3.623916	-0.818008	-0.063905	0.233839	-0.927020	0.321831	0.212134	-0.449438	0.359993	0.787114	0.221046	0	0
41120	7.937906	0.825286	-3.660769	-0.763261	-0.023192	0.259649	-0.924309	0.323655	0.218032	-0.447094	0.365534	0.784543	0.225800	0	0
41121	8.348494	1.024949	-3.935701	-0.710700	0.099909	0.263341	-0.923750	0.325550	0.220271	-0.445878	0.370562	0.781483	0.230566	0	0
41122	9.127713	1.192147	-4.514495	-0.697467	0.243645	0.264237	-0.922644	0.328474	0.221861	-0.445819	0.375191	0.777756	0.235739	0	0
41123	10.139435	1.306883	-4.921161	-0.684532	0.348259	0.257902	-0.922960	0.330528	0.221142	-0.446572	0.379433	0.773572	0.241227	0	0
41124	11.055847	1.332606	-5.150925	-0.579097	0.334945	0.232637	-0.920477	0.332993	0.217022	-0.447541	0.383027	0.769748	0.245937	0	0
41125	11.028977	0.915675	-5.331388	-0.480878	0.192618	0.221964	-0.920800	0.335886	0.216781	-0.447742	0.386422	0.766815	0.249399	0	0
41126	10.738269	0.508224	-5.356990	-0.545834	0.055615	0.267802	-0.920369	0.336908	0.219250	-0.446746	0.390797	0.764126	0.252599	0	0
41127	10.154028	0.155722	-5.347100	-0.572143	-0.065427	0.320975	-0.917263	0.339827	0.223229	-0.444834	0.395976	0.761675	0.255297	0	0
41128	9.426099	-0.109517	-5.258802	-0.631037	-0.118717	0.381303	-0.914417	0.342080	0.229153	-0.442419	0.402001	0.759033	0.257933	0	0
41129	8.806762	-0.148285	-4.936366	-0.628039	-0.145648	0.428933	-0.912152	0.345898	0.235605	-0.439904	0.408414	0.756283	0.260228	0	0
41130	8.226969	-0.045153	-4.546848	-0.631686	-0.127833	0.498534	-0.906531	0.352287	0.241337	-0.437667	0.415304	0.753111	0.262285	0	0
41131	7.873155	0.130480	-4.257100	-0.649950	-0.061600	0.529550	-0.902039	0.358277	0.246771	-0.435900	0.422298	0.749422	0.264616	0	0
41132	7.893522	0.396731	-4.229555	-0.696232	0.061688	0.532983	-0.898695	0.364109	0.249938	-0.434842	0.429170	0.745002	0.267765	0	0
41133	7.879257	0.503814	-4.250062	-0.735224	0.166767	0.501556	-0.893945	0.369975	0.251960	-0.434277	0.435653	0.740096	0.271785	0	0
41134	8.048251	0.534063	-4.241588	-0.828367	0.222554	0.435294	-0.890526	0.373650	0.253939	-0.433504	0.441871	0.734917	0.276988	0	0
41135	8.212561	0.636998	-4.227737	-0.891887	0.247920	0.383799	-0.889407	0.376103	0.256350	-0.432449	0.447861	0.729609	0.282982	0	0
41136	8.323989	0.674221	-4.168858	-0.909913	0.268157	0.323204	-0.886427	0.376944	0.258784	-0.431249	0.453395	0.724359	0.289416	0	0
41137	8.328682	0.625626	-4.164519	-0.906989	0.225374	0.299414	-0.886714	0.378565	0.261014	-0.429639	0.458812	0.719339	0.295725	0	0
41138	8.289927	0.528688	-4.149208	-0.906725	0.200718	0.311358	-0.883309	0.379665	0.263885	-0.427849	0.464352	0.714301	0.301822	0	0
41139	8.279437	0.503416	-4.248018	-0.896296	0.163063	0.293995	-0.882993	0.380529	0.269606	-0.425743	0.469783	0.709469	0.307734	0	0
41140	8.385592	0.509079	-4.544231	-0.932949	0.148370	0.326995	-0.881714	0.382207	0.273100	-0.423424	0.475616	0.704363	0.313649	0	0
41141	8.586580	0.476678	-4.404612	-0.899969	0.116496	0.366609	-0.879428	0.383112	0.277387	-0.421117	0.481629	0.699238	0.318998	0	0
41142	8.605186	0.653329	-4.565997	-0.875994	0.119692	0.374020	-0.876305	0.385136	0.282020	-0.418935	0.487549	0.694074	0.324116	0	0
41143	8.591539	0.749571	-4.502055	-0.823731	0.071286	0.349440	-0.875554	0.385407	0.287983	-0.416552	0.493182	0.689343	0.328728	0	0
41144	8.730375	0.842888	-4.661233	-0.822974	0.032998	0.312841	-0.872431	0.387964	0.293499	-0.413758	0.498659	0.684898	0.333255	0	0
41145	8.806496	0.839198	-4.787297	-0.806534	-0.000276	0.314774	-0.870261	0.387128	0.298103	-0.410789	0.504142	0.680586	0.337485	0	0
41146	8.830341	0.917517	-4.852898	-0.747486	-0.003424	0.334179	-0.868096	0.388182	0.305235	-0.408137	0.509499	0.676337	0.341178	0	0
41147	9.136580	0.855777	-5.111139	-0.722616	0.036812	0.369998	-0.865807	0.389331	0.310388	-0.405972	0.514817	0.671785	0.344754	0	0
41148	9.510654	0.807556	-5.328349	-0.646880	0.077724	0.392171	-0.862547	0.391381	0.314454	-0.404530	0.519813	0.667167	0.347906	0	0
41149	9.680998	0.735159	-5.083975	-0.510333	0.039971	0.370509	-0.859421	0.392063	0.317160	-0.403441	0.524208	0.663263	0.350033	0	0
41150	9.203237	0.565399	-4.472991	-0.373147	-0.111986	0.315850	-0.856160	0.394106	0.321367	-0.401868	0.528210	0.660712	0.350650	0	0
41151	8.801062	0.417273	-4.067598	-0.240318	-0.221765	0.264800	-0.852787	0.398047	0.324983	-0.400075	0.531707	0.659328	0.350021	0	0
41152	8.389347	0.161045	-3.913769	-0.250331	-0.210785	0.264634	-0.849371	0.398948	0.328976	-0.398304	0.535201	0.657850	0.349496	0	0
41153	8.242146	-0.037549	-3.856417	-0.357790	-0.159710	0.277125	-0.847387	0.401427	0.333506	-0.396319	0.539010	0.655716	0.349909	0	0
41154	8.396638	0.146252	-3.899645	-0.389117	-0.077639	0.261397	-0.844258	0.402619	0.337519	-0.394649	0.542548	0.653213	0.351010	0	0
41155	8.793462	0.232606	-4.037116	-0.322804	-0.004866	0.305552	-0.841446	0.405743	0.340381	-0.393952	0.545837	0.650405	0.351905	0	0
41156	9.074820	0.121866	-4.065269	-0.350443	0.012214	0.330288	-0.838764	0.407742	0.342748	-0.393302	0.549333	0.647279	0.352955	0	0
41157	9.194957	0.094794	-4.098925	-0.365347	-0.055625	0.326718	-0.835962	0.411187	0.344922	-0.392103	0.553081	0.644375	0.353748	0	0
41158	8.983859	0.116572	-3.984604	-0.425709	-0.179452	0.305654	-0.834928	0.411453	0.350882	-0.389693	0.557360	0.641840	0.354302	0	0
41159	8.556266	0.216982	-3.835209	-0.488457	-0.252199	0.291779	-0.830597	0.413888	0.356559	-0.386400	0.562025	0.639421	0.354913	0	0
41160	8.139271	0.176231	-3.831957	-0.506293	-0.277136	0.277004	-0.824877	0.415049	0.366213	-0.382782	0.566740	0.637092	0.355525	0	0
41161	7.771278	0.094701	-3.707612	-0.504968	-0.227934	0.252980	-0.823548	0.415371	0.373873	-0.379383	0.571090	0.634690	0.356501	0	0
41162	7.435281	0.070314	-3.521286	-0.492436	-0.142267	0.234443	-0.819808	0.414695	0.380597	-0.376522	0.574959	0.632092	0.357929	0	0
41163	7.409593	-0.057759	-3.361735	-0.448236	-0.054146	0.236202	-0.819188	0.412641	0.384146	-0.374467	0.578331	0.629291	0.359584	0	0
41164	7.546551	-0.260479	-3.327114	-0.378637	0.050939	0.261860	-0.818315	0.413423	0.388438	-0.373560	0.581222	0.626183	0.361287	0	0
41165	8.347870	-0.423425	-3.713229	-0.275547	0.210692	0.267449	-0.818358	0.415801	0.386887	-0.374267	0.583163	0.622804	0.363263	0	0
41166	9.347394	-0.440731	-4.393256	-0.131422	0.374402	0.267666	-0.815997	0.418810	0.386345	-0.376822	0.583974	0.619319	0.365271	0	0
41167	10.487551	-0.343473	-5.010160	-0.005335	0.461834	0.251505	-0.816102	0.423016	0.379807	-0.380593	0.583860	0.616045	0.367077	0	0
41168	11.713901	-0.425667	-5.312607	0.082457	0.360595	0.189691	-0.819189	0.426791	0.371287	-0.384014	0.583400	0.613828	0.367958	0	0
41169	12.034874	-0.122139	-5.689794	0.075348	0.170292	0.079064	-0.820271	0.431057	0.366747	-0.385818	0.582971	0.612951	0.368213	0	0
41170	11.307833	0.086681	-5.687812	0.252986	-0.126296	-0.022092	-0.820300	0.432295	0.364983	-0.386461	0.582334	0.614463	0.366018	0	0
41171	10.113558	-0.162608	-5.458777	0.206649	-0.256145	-0.101185	-0.820426	0.432473	0.367262	-0.385746	0.581853	0.616758	0.363671	0	0
41172	9.175795	-0.325352	-5.127656	0.185618	-0.282067	-0.132607	-0.820552	0.432514	0.369392	-0.384627	0.581354	0.619255	0.361403	0	0
41173	8.418745	-0.511301	-4.788951	0.307778	-0.222382	-0.154673	-0.819968	0.431208	0.369446	-0.384503	0.580019	0.622081	0.358820	0	0
41174	7.854586	-0.686617	-4.440482	0.351023	-0.138239	-0.119081	-0.819127	0.431237	0.368589	-0.385273	0.578434	0.624524	0.356299	0	0
41175	7.565382	-0.742361	-4.111179	0.441907	-0.043242	-0.081497	-0.819464	0.433286	0.365037	-0.387290	0.576380	0.626694	0.353619	0	0
41176	7.414686	-0.757873	-3.960712	0.523165	0.024214	-0.059456	-0.819107	0.435531	0.360214	-0.390266	0.573903	0.628750	0.350715	0	0
41177	7.352495	-0.804579	-3.881393	0.571592	0.059591	-0.099810	-0.821032	0.438453	0.354039	-0.393590	0.570837	0.631049	0.347864	0	0
41178	7.527769	-0.786961	-3.660773	0.621986	0.097431	-0.134592	-0.823807	0.440195	0.345814	-0.397307	0.567199	0.633555	0.345024	0	0
41179	7.809660	-0.801752	-3.970938	0.579599	0.194695	-0.156801	-0.826198	0.443094	0.334398	-0.401305	0.563232	0.635622	0.343088	0	0
41180	8.142451	-0.924057	-3.887560	0.673825	0.207700	-0.193285	-0.828830	0.443893	0.324837	-0.405778	0.558574	0.638149	0.340742	0	0
41181	8.586136	-0.966741	-3.831966	0.759895	0.172620	-0.256281	-0.832321	0.445694	0.315631	-0.410265	0.553261	0.641411	0.337900	0	0
41182	8.939023	-1.069342	-3.961778	0.829221	0.095446	-0.291751	-0.834111	0.446788	0.305655	-0.414489	0.547659	0.645378	0.334300	0	0
41183	9.143317	-1.099130	-4.017923	0.860936	0.010916	-0.295186	-0.839302	0.448492	0.296034	-0.418300	0.542140	0.649763	0.330027	0	0
41184	9.095907	-1.174011	-4.195388	0.752365	-0.087542	-0.275083	-0.841930	0.450068	0.288222	-0.420944	0.537433	0.654098	0.325772	0	0
41185	8.894668	-1.177755	-4.352143	0.694406	-0.205183	-0.275976	-0.844515	0.450329	0.283729	-0.422454	0.533373	0.658649	0.321290	0	0
41186	8.650963	-1.036440	-4.453222	0.704510	-0.310737	-0.297843	-0.844532	0.449234	0.279693	-0.423266	0.529332	0.663838	0.316184	0	0
41187	8.621970	-0.814151	-4.556972	0.795798	-0.349504	-0.300328	-0.847096	0.450965	0.280392	-0.424222	0.525071	0.669358	0.310317	0	0
41188	9.136291	-0.674640	-5.101884	0.845976	-0.260016	-0.349802	-0.848422	0.451291	0.274190	-0.425867	0.519890	0.674899	0.304734	0	0
41189	9.998108	-0.224500	-6.024929	0.983608	0.045900	-0.434203	-0.853133	0.449607	0.266053	-0.429971	0.512621	0.679883	0.300171	0	0
41190	10.293196	0.292361	-5.481853	1.096467	0.049428	-0.452171	-0.858855	0.446469	0.252732	-0.434580	0.504632	0.685225	0.294877	0	0
41191	9.817661	0.199195	-4.616823	1.199324	-0.253098	-0.543338	-0.861462	0.445389	0.243337	-0.437285	0.496418	0.692506	0.287724	0	0
41192	9.583980	0.284350	-4.334572	1.023688	-0.399670	-0.734331	-0.866014	0.443341	0.236734	-0.437482	0.487963	0.700766	0.281831	0	0
41193	9.218154	0.771521	-4.481971	0.954154	-0.201063	-0.821041	-0.871877	0.434189	0.231682	-0.438408	0.478581	0.708249	0.277743	0	0
41194	8.829828	0.640074	-4.782325	1.004843	-0.106424	-0.852408	-0.880306	0.424390	0.223071	-0.440087	0.468404	0.715499	0.273829	0	0
41195	8.411058	0.176278	-4.518472	1.048563	-0.042443	-0.833317	-0.886765	0.415163	0.213911	-0.442402	0.457920	0.722362	0.269781	0	0
41196	8.001395	0.028657	-4.146614	1.178817	-0.051356	-0.784521	-0.895239	0.408417	0.204642	-0.445296	0.447145	0.729263	0.264475	0	0
41197	7.826531	0.057342	-4.023941	1.355787	-0.026218	-0.736531	-0.899201	0.402627	0.194964	-0.449195	0.435774	0.736139	0.257731	0	0
41198	7.511453	0.222631	-3.706722	1.446893	-0.023053	-0.749237	-0.906844	0.394111	0.180475	-0.453370	0.423771	0.743115	0.250307	0	0
41199	7.399610	0.479497	-3.633230	1.364267	0.002212	-0.830165	-0.914110	0.379731	0.168165	-0.457060	0.411377	0.749911	0.243923	0	0
41200	7.657183	0.870822	-3.833554	1.269206	0.078854	-0.936796	-0.921986	0.368936	0.156228	-0.460564	0.398307	0.756390	0.238970	0	0
41201	7.926491	1.247976	-4.068228	1.234991	0.182990	-1.028672	-0.928465	0.359288	0.143924	-0.464377	0.384368	0.762465	0.235079	0	0
41202	8.498242	1.476266	-4.392480	1.172578	0.312486	-1.049033	-0.938562	0.345086	0.131794	-0.468764	0.370177	0.767670	0.232191	0	0
41203	9.241933	1.532885	-4.845058	1.136517	0.442729	-0.973910	-0.946114	0.328733	0.115821	-0.474078	0.356317	0.771715	0.229661	0	0
41204	10.018672	1.492907	-5.345397	1.093168	0.484997	-0.889496	-0.953427	0.314753	0.098294	-0.479648	0.343138	0.774984	0.227143	0	0
41205	9.934611	1.370386	-5.567698	1.192916	0.342399	-0.771670	-0.959897	0.302398	0.082560	-0.484616	0.330637	0.778588	0.222771	0	0
41206	9.736253	0.856042	-5.447687	1.156665	0.145075	-0.672453	-0.964232	0.292190	0.072185	-0.488056	0.319466	0.782588	0.217483	0	0
41207	9.106363	0.677477	-5.183740	1.115906	0.001294	-0.608233	-0.968088	0.279536	0.064627	-0.490291	0.309247	0.786863	0.211724	0	0
41208	8.222486	0.674095	-4.826921	1.118657	-0.060457	-0.564238	-0.972068	0.270118	0.059863	-0.492070	0.299449	0.791186	0.205482	0	0
41209	7.574943	0.756238	-4.463992	1.185369	-0.030908	-0.602811	-0.976221	0.260597	0.055904	-0.494113	0.288900	0.795485	0.198977	0	0
41210	7.287896	0.939944	-4.268477	1.231857	0.016608	-0.646867	-0.981043	0.246608	0.049404	-0.496497	0.277632	0.799621	0.192401	0	0
41211	7.328921	1.090768	-4.324586	1.170589	0.093772	-0.687451	-0.982950	0.236100	0.041393	-0.499146	0.266134	0.803221	0.186714	0	0
41212	7.763024	1.101035	-4.594386	1.112140	0.217967	-0.696850	-0.987389	0.225275	0.034805	-0.502537	0.254586	0.805967	0.181823	0	0
41213	8.167711	1.237448	-4.671436	1.082579	0.273903	-0.643668	-0.989872	0.213501	0.023460	-0.506304	0.243455	0.808112	0.177033	0	0
41214	8.338036	1.166165	-5.050264	0.950295	0.250246	-0.594325	-0.994276	0.199814	0.016550	-0.509582	0.233409	0.809897	0.172957	0	0
41215	8.545444	1.179029	-5.033782	0.790519	0.102566	-0.532875	-0.993754	0.188599	0.010456	-0.511325	0.224892	0.811932	0.169519	0	0
41216	8.535210	1.202091	-5.120208	0.626861	-0.025605	-0.412788	-0.997494	0.180341	0.006998	-0.511841	0.218400	0.814007	0.166473	0	0
41217	8.194481	1.136121	-4.904989	0.486885	-0.087056	-0.302934	-0.999114	0.174056	0.006620	-0.511693	0.213598	0.815897	0.163885	0	0
41218	7.864741	1.065281	-4.513879	0.376649	-0.130948	-0.211394	-1.000420	0.167327	0.009329	-0.511104	0.210186	0.817604	0.161608	0	0
41219	7.932455	0.952185	-4.435020	0.320180	-0.081738	-0.138178	-0.999213	0.162752	0.011298	-0.510891	0.207566	0.818812	0.159541	0	0
41220	8.454501	0.954191	-4.857927	0.293900	0.050924	-0.074108	-1.000455	0.160592	0.011742	-0.511825	0.205403	0.819148	0.157615	0	0
41221	9.496853	0.991876	-5.321800	0.305250	0.190728	-0.006187	-1.000607	0.158530	0.006936	-0.514007	0.203503	0.818649	0.155554	0	0
41222	9.796293	0.993527	-5.241197	0.328815	0.149612	0.127960	-0.999251	0.161243	0.003975	-0.516124	0.202655	0.818102	0.152504	0	0
41223	9.884098	0.771553	-5.011621	0.320217	0.011878	0.230922	-0.998987	0.162414	0.003479	-0.517223	0.202886	0.818044	0.148733	0	0
41224	9.695375	0.296171	-4.908625	0.341738	-0.147747	0.297167	-0.997622	0.166940	0.004600	-0.517171	0.203795	0.818681	0.144094	0	0
41225	9.295577	-0.111131	-4.707916	0.308544	-0.296882	0.265992	-0.995080	0.170926	0.010495	-0.515750	0.204818	0.820099	0.139602	0	0
41226	8.978332	-0.212784	-4.556612	0.239302	-0.387948	0.251239	-0.994350	0.172515	0.015974	-0.513429	0.206211	0.821885	0.135543	0	0
41227	8.723975	-0.193342	-4.426196	0.207476	-0.378916	0.223586	-0.993780	0.177136	0.024195	-0.511044	0.207513	0.823632	0.131921	0	0
41228	8.668028	-0.127938	-4.211110	0.084399	-0.359027	0.204050	-0.991789	0.179839	0.030015	-0.508553	0.209263	0.825124	0.129433	0	0
41229	8.819407	-0.042888	-4.303176	-0.024698	-0.307442	0.224904	-0.991906	0.182893	0.038145	-0.506256	0.211660	0.826169	0.127864	0	0
41230	9.221079	0.001917	-4.419359	-0.212957	-0.193340	0.220777	-0.991474	0.186036	0.044291	-0.504513	0.214837	0.826380	0.128091	0	0
41231	9.508715	0.275720	-4.732689	-0.334220	-0.062151	0.189232	-0.988240	0.189829	0.048041	-0.503525	0.218184	0.825842	0.129780	0	0
41232	9.427074	0.378233	-4.738630	-0.354564	-0.082953	0.183719	-0.988532	0.192678	0.051624	-0.502327	0.221622	0.825369	0.131598	0	0
41233	9.086347	0.290308	-4.513892	-0.358540	-0.223594	0.116870	-0.985949	0.193365	0.057312	-0.499841	0.224696	0.825742	0.133492	0	0
41234	8.587146	0.280566	-4.248901	-0.367844	-0.317639	0.086618	-0.985322	0.193267	0.064954	-0.496528	0.227700	0.826611	0.135378	0	0
41235	7.991032	0.184617	-4.014665	-0.404562	-0.367211	0.052535	-0.985517	0.191965	0.073945	-0.492642	0.230653	0.827742	0.137644	0	0
41236	7.422918	-0.031884	-3.847481	-0.387450	-0.302139	0.069742	-0.984767	0.193831	0.082559	-0.489364	0.233581	0.828503	0.139806	0	0
41237	7.116184	-0.418739	-3.773313	-0.412671	-0.153111	0.102357	-0.983999	0.193206	0.089174	-0.487277	0.236676	0.828415	0.142386	0	0
41238	7.223712	-0.749625	-3.750505	-0.476297	0.040525	0.131256	-0.982869	0.194532	0.091089	-0.486693	0.240052	0.827195	0.145784	0	0
41239	7.838989	-0.770686	-3.949987	-0.485554	0.244301	0.175082	-0.982038	0.195954	0.091170	-0.487804	0.243521	0.824851	0.149550	0	0
41240	8.685568	-0.646988	-4.215149	-0.369880	0.442879	0.239420	-0.979584	0.199118	0.084542	-0.490931	0.246662	0.821515	0.152506	0	0
41241	9.545980	-0.624740	-4.517724	-0.303977	0.549872	0.298287	-0.978240	0.202038	0.080318	-0.495152	0.249779	0.817581	0.154907	0	0
41242	10.292067	-0.491821	-4.694524	-0.252446	0.523289	0.312376	-0.976644	0.205802	0.073452	-0.499299	0.252794	0.813777	0.156725	0	0
41243	10.565677	-0.291845	-4.920851	-0.227958	0.401726	0.282424	-0.976489	0.210533	0.064959	-0.502439	0.255616	0.810672	0.158198	0	0
41244	10.137029	-0.113691	-4.959216	-0.179257	0.214532	0.206593	-0.975442	0.213935	0.059776	-0.504071	0.257876	0.808753	0.159157	0	0
41245	9.512851	-0.108487	-4.658051	-0.175036	0.015706	0.110446	-0.974336	0.216199	0.060191	-0.503934	0.259645	0.808092	0.160070	0	0
41246	8.752753	-0.176231	-4.451316	-0.249843	-0.058416	0.057026	-0.973187	0.217148	0.063924	-0.502929	0.261486	0.807811	0.161647	0	0
41247	8.137026	-0.166576	-4.305033	-0.252451	-0.014233	0.023788	-0.973990	0.216228	0.068268	-0.502202	0.262989	0.807393	0.163541	0	0
41248	7.864681	-0.298714	-4.254645	-0.226530	0.079428	0.025443	-0.973306	0.218082	0.068378	-0.502314	0.264230	0.806529	0.165449	0	0
41249	7.885419	-0.480134	-4.300083	-0.174447	0.151516	0.049260	-0.972585	0.216794	0.068007	-0.503167	0.265273	0.805331	0.167018	0	0
41250	8.146634	-0.517812	-4.160334	-0.024304	0.228662	0.045815	-0.971924	0.218385	0.064698	-0.505045	0.265409	0.803991	0.167587	0	0
41251	8.358698	-0.587622	-4.130072	0.047615	0.261516	0.063373	-0.971650	0.216438	0.060321	-0.507389	0.265262	0.802563	0.167584	0	0
41252	8.503701	-0.730844	-4.015651	0.116449	0.221263	0.040644	-0.970852	0.218587	0.057330	-0.509567	0.264652	0.801500	0.167027	0	0
41253	8.720695	-0.800881	-3.971081	0.139436	0.161941	0.016047	-0.969464	0.218460	0.053624	-0.511271	0.263824	0.800848	0.166258	0	0
41254	8.709477	-0.890055	-3.826311	0.160364	0.091960	-0.015928	-0.972621	0.219821	0.050338	-0.512430	0.262749	0.800660	0.165294	0	0
41255	8.809707	-0.903014	-3.636900	0.224507	0.010450	-0.072537	-0.970617	0.218200	0.050500	-0.512994	0.261028	0.801150	0.163894	0	0
41256	9.058450	-0.935668	-3.863815	0.266606	-0.024348	-0.138422	-0.970880	0.216490	0.050254	-0.513292	0.258617	0.802044	0.162401	0	0
41257	9.307570	-0.754632	-4.113611	0.277752	-0.053800	-0.199785	-0.973850	0.213200	0.049756	-0.513263	0.255706	0.803267	0.161054	0	0
41258	9.393709	-0.559057	-4.274982	0.258188	-0.123122	-0.240039	-0.973104	0.210307	0.049851	-0.512571	0.252675	0.804898	0.159892	0	0
41259	9.387894	-0.576792	-4.395658	0.206710	-0.221468	-0.239991	-0.975228	0.202082	0.054032	-0.510936	0.250068	0.806948	0.158890	0	0
41260	9.165266	-0.605296	-4.503463	0.129338	-0.341386	-0.248266	-0.976828	0.198346	0.060332	-0.508132	0.247966	0.809488	0.158253	0	0
41261	9.135329	-0.542330	-4.661358	0.038037	-0.428573	-0.232707	-0.978165	0.196053	0.066437	-0.504395	0.246599	0.812277	0.158051	0	0
41262	9.032402	-0.492265	-4.903567	0.052823	-0.440043	-0.226259	-0.978452	0.189675	0.073409	-0.500615	0.245210	0.815105	0.157670	0	0
41263	9.255475	-0.411560	-5.070809	0.069356	-0.453138	-0.222478	-0.979608	0.185419	0.081372	-0.496745	0.243798	0.818003	0.157090	0	0
41264	9.756654	-0.159617	-5.493720	0.043602	-0.365564	-0.236292	-0.978373	0.181210	0.087615	-0.493513	0.242246	0.820433	0.157010	0	0
41265	9.812393	0.012610	-5.526084	0.014844	-0.335197	-0.218923	-0.977698	0.177111	0.094721	-0.490461	0.240940	0.822621	0.157136	0	0
41266	9.389074	0.019786	-5.116473	-0.085058	-0.412696	-0.182371	-0.978615	0.175236	0.100989	-0.486596	0.240530	0.824918	0.157731	0	0
41267	9.044968	0.109866	-4.781750	-0.210492	-0.418068	-0.149625	-0.978751	0.169734	0.110565	-0.482409	0.241016	0.826957	0.159168	0	0
41268	8.617642	0.234487	-4.627271	-0.246551	-0.348042	-0.135195	-0.979514	0.166982	0.117060	-0.478745	0.241663	0.828539	0.161015	0	0
41269	8.209296	0.254902	-4.486154	-0.231952	-0.284556	-0.105956	-0.978239	0.163057	0.124224	-0.475663	0.242391	0.829764	0.162735	0	0
41270	7.863976	0.256860	-4.270320	-0.122924	-0.216838	-0.105920	-0.978173	0.161078	0.129343	-0.473420	0.242475	0.830826	0.163730	0	0
41271	7.697362	0.288585	-4.017498	-0.048584	-0.173251	-0.100363	-0.977117	0.158028	0.132544	-0.471709	0.242193	0.831794	0.164169	0	0
41272	7.650462	0.374467	-3.887160	-0.076099	-0.101065	-0.074832	-0.976668	0.157077	0.134181	-0.470589	0.242119	0.832304	0.164906	0	0
41273	7.656631	0.689148	-3.846690	-0.045559	0.002376	-0.035426	-0.977074	0.155915	0.134537	-0.470453	0.242072	0.832288	0.165441	0	0
41274	7.748899	0.911669	-3.851105	-0.050436	0.072264	-0.018056	-0.978482	0.155097	0.134074	-0.470931	0.242062	0.831887	0.166116	0	0
41275	7.906244	1.138580	-3.855511	-0.074211	0.125983	-0.021786	-0.978362	0.155220	0.131529	-0.471778	0.242055	0.831205	0.167131	0	0
41276	8.303591	1.297190	-3.956296	-0.173677	0.194503	-0.053176	-0.977061	0.153575	0.132406	-0.472911	0.242135	0.830100	0.169294	0	0
41277	8.697848	1.420422	-4.129663	-0.195858	0.258139	-0.067900	-0.979049	0.151519	0.128044	-0.474481	0.242088	0.828688	0.171862	0	0
41278	9.071425	1.324291	-4.390647	-0.195546	0.326145	-0.064280	-0.979648	0.149724	0.120850	-0.476625	0.241941	0.826933	0.174570	0	0
41279	9.134183	1.144936	-4.611562	-0.189269	0.317279	-0.069782	-0.980520	0.149604	0.117733	-0.478686	0.241736	0.825233	0.177237	0	0
41280	9.135246	0.966785	-4.709385	-0.206197	0.273789	-0.049591	-0.981083	0.146004	0.112127	-0.480385	0.241849	0.823650	0.179832	0	0
41281	8.879481	0.822547	-4.671878	-0.227098	0.244700	-0.009324	-0.981400	0.145168	0.110893	-0.481853	0.242446	0.822063	0.182344	0	0
41282	8.821247	0.877318	-4.746640	-0.243718	0.218727	0.056745	-0.982863	0.146661	0.107317	-0.483190	0.243712	0.820399	0.184600	0	0
41283	8.846733	1.000868	-4.930368	-0.268096	0.220647	0.103511	-0.982444	0.146424	0.106164	-0.484555	0.245471	0.818560	0.186843	0	0
41284	9.093480	1.035800	-5.132611	-0.308118	0.193481	0.114541	-0.981520	0.148790	0.101627	-0.485622	0.247560	0.816737	0.189278	0	0
41285	9.056058	1.102383	-5.014832	-0.270263	0.139960	0.099108	-0.982096	0.148458	0.099770	-0.486302	0.249438	0.815275	0.191358	0	0
41286	8.876157	1.121727	-4.916187	-0.290373	0.104718	0.103680	-0.979722	0.150601	0.099314	-0.486656	0.251517	0.813924	0.193477	0	0
41287	8.897957	1.145768	-4.912015	-0.351869	0.110689	0.130169	-0.980187	0.152303	0.097016	-0.486939	0.254094	0.812350	0.195993	0	0
41288	8.810576	1.006020	-4.933814	-0.313129	0.130267	0.139346	-0.980515	0.155626	0.096802	-0.487500	0.256518	0.810719	0.198185	0	0
41289	8.630925	0.854875	-4.420817	-0.295493	0.127460	0.184297	-0.980123	0.158201	0.096960	-0.488157	0.259219	0.809013	0.200017	0	0
41290	8.594199	0.734194	-4.444386	-0.324741	0.140484	0.183273	-0.978164	0.159230	0.095872	-0.488843	0.262027	0.807172	0.202108	0	0
41291	8.665191	0.634196	-4.259281	-0.336412	0.165736	0.223588	-0.976674	0.162917	0.093538	-0.489765	0.265159	0.805068	0.204172	0	0
41292	8.639361	0.655149	-4.180882	-0.332880	0.194689	0.216208	-0.975633	0.167683	0.089859	-0.490915	0.268154	0.802829	0.206304	0	0
41293	8.551135	0.724880	-4.090168	-0.352245	0.195739	0.245526	-0.975122	0.170920	0.088214	-0.492062	0.271467	0.800453	0.208459	0	0
41294	8.570508	0.710232	-4.090883	-0.396296	0.160890	0.245529	-0.973698	0.171768	0.086031	-0.492810	0.275064	0.798135	0.210852	0	0
41295	8.657784	0.796502	-4.059767	-0.429626	0.145194	0.232678	-0.972066	0.176517	0.085463	-0.493291	0.278747	0.795842	0.213541	0	0
41296	8.639377	0.965848	-4.019326	-0.445564	0.120111	0.221702	-0.970854	0.180051	0.083405	-0.493500	0.282473	0.793645	0.216323	0	0
41297	8.688895	1.119288	-3.913893	-0.448327	0.068237	0.227324	-0.969920	0.184353	0.083382	-0.493281	0.286355	0.791663	0.218963	0	0
41298	8.708022	1.221855	-3.976744	-0.448125	0.038133	0.238403	-0.968386	0.186855	0.084658	-0.492844	0.290388	0.789776	0.221437	0	0
41299	8.683648	1.305438	-4.047754	-0.445421	0.006717	0.240300	-0.968977	0.190467	0.087441	-0.492150	0.294476	0.788025	0.223805	0	0
41300	8.605987	1.370361	-4.145879	-0.421636	-0.026491	0.209192	-0.966478	0.195365	0.089425	-0.491190	0.298280	0.786561	0.226017	0	0
41301	8.503977	1.357846	-4.243598	-0.384758	-0.063850	0.154242	-0.966314	0.196294	0.093876	-0.489906	0.301536	0.785514	0.228115	0	0
41302	8.370030	1.317352	-4.407940	-0.330936	-0.089351	0.115808	-0.966593	0.198405	0.097838	-0.488495	0.304293	0.784816	0.229874	0	0
41303	8.221450	1.155317	-4.543541	-0.284109	-0.126648	0.090203	-0.964444	0.199018	0.102249	-0.486861	0.306689	0.784480	0.231300	0	0
41304	8.335177	0.977402	-4.718043	-0.243881	-0.171029	0.092177	-0.963883	0.199971	0.103154	-0.485011	0.309016	0.784436	0.232236	0	0
41305	8.555138	0.881303	-4.900815	-0.206377	-0.187880	0.127172	-0.962878	0.201598	0.107782	-0.483209	0.311461	0.784450	0.232678	0	0
41306	8.972520	0.866751	-5.121943	-0.142490	-0.206401	0.189773	-0.961908	0.204356	0.114698	-0.481613	0.314141	0.784494	0.232234	0	0
41307	9.640000	0.719901	-5.372509	-0.064900	-0.189018	0.283604	-0.960646	0.207856	0.119157	-0.480596	0.317130	0.784339	0.230799	0	0
41308	9.860476	0.452169	-5.416317	-0.000747	-0.219870	0.289287	-0.958010	0.214237	0.123074	-0.479562	0.319931	0.784445	0.228716	0	0
41309	9.844985	0.245000	-5.151380	0.027862	-0.359213	0.277608	-0.954644	0.219146	0.127459	-0.477475	0.322811	0.785316	0.226027	0	0
41310	9.633662	0.233026	-5.051764	0.084694	-0.426372	0.288791	-0.951815	0.222833	0.133473	-0.475075	0.325656	0.786575	0.222602	0	0
41311	9.207820	-0.021238	-4.856330	0.114572	-0.435291	0.311673	-0.950539	0.226522	0.139927	-0.472722	0.328547	0.787854	0.218810	0	0
41312	8.693821	-0.235162	-4.548638	0.102873	-0.411953	0.350929	-0.948041	0.233948	0.146036	-0.470603	0.331744	0.788836	0.214982	0	0
41313	8.358444	-0.416731	-4.216012	0.118183	-0.368239	0.371899	-0.944373	0.238476	0.152236	-0.468893	0.334931	0.789560	0.211082	0	0
41314	8.315849	-0.495838	-4.082081	0.030570	-0.286065	0.371578	-0.941292	0.245796	0.160318	-0.467543	0.338345	0.789686	0.208138	0	0
41315	8.498981	-0.443463	-4.105497	-0.045575	-0.181830	0.387828	-0.939660	0.252003	0.162250	-0.466767	0.342020	0.789104	0.206073	0	0
41316	8.728418	-0.373493	-4.379331	-0.096854	-0.036085	0.371032	-0.936044	0.257497	0.163410	-0.466940	0.345493	0.787772	0.204979	0	0
41317	8.978620	-0.340405	-4.446445	-0.154064	-0.009750	0.349833	-0.932999	0.263431	0.164603	-0.467056	0.349010	0.786268	0.204529	0	0
41318	8.954965	-0.243448	-4.430435	-0.157086	-0.079323	0.312329	-0.931354	0.268232	0.165879	-0.466547	0.352382	0.785196	0.204027	0	0
41319	8.700450	-0.131045	-4.359795	-0.227399	-0.145991	0.290241	-0.930519	0.271759	0.169919	-0.465202	0.356040	0.784364	0.203949	0	0
41320	8.413914	-0.173302	-4.313121	-0.290354	-0.188641	0.266261	-0.927141	0.275398	0.173799	-0.463255	0.359882	0.783669	0.204313	0	0
41321	8.095751	-0.302617	-4.268248	-0.341643	-0.195813	0.264246	-0.923770	0.280014	0.178307	-0.461040	0.363954	0.782896	0.205067	0	0
41322	7.838210	-0.369606	-4.201080	-0.361868	-0.168731	0.257674	-0.922339	0.282295	0.184104	-0.458953	0.368003	0.781960	0.206095	0	0
41323	7.770947	-0.447543	-4.141100	-0.371527	-0.118686	0.267643	-0.919794	0.285188	0.188796	-0.457219	0.372064	0.780723	0.207341	0	0
41324	7.722201	-0.470627	-4.202231	-0.329345	-0.068299	0.300661	-0.916979	0.288161	0.191789	-0.456107	0.376075	0.779200	0.208280	0	0
41325	7.634519	-0.575020	-3.967741	-0.287725	0.009018	0.344633	-0.917281	0.292660	0.196892	-0.455825	0.380073	0.777233	0.208990	0	0
41326	7.533732	-0.785477	-4.134431	-0.300163	0.098134	0.348074	-0.913092	0.297177	0.197277	-0.456196	0.383960	0.774800	0.210108	0	0
41327	7.723330	-0.896994	-3.876540	-0.298036	0.174334	0.351658	-0.913304	0.301845	0.196012	-0.457153	0.387697	0.771995	0.211485	0	0
41328	8.182352	-0.971944	-4.314499	-0.417040	0.297322	0.334788	-0.911075	0.305203	0.197193	-0.458557	0.391573	0.768414	0.214324	0	0
41329	8.932110	-0.934616	-4.598343	-0.402588	0.422018	0.314594	-0.910324	0.308420	0.190019	-0.460906	0.394949	0.764343	0.217626	0	0
41330	9.733438	-1.021967	-5.015367	-0.340793	0.484211	0.290907	-0.909568	0.313334	0.186352	-0.463911	0.397699	0.760178	0.220797	0	0
41331	10.454643	-0.902822	-5.597136	-0.313846	0.504050	0.269068	-0.908805	0.316618	0.180740	-0.467097	0.400105	0.756035	0.223935	0	0
41332	11.049614	-0.980485	-5.904927	-0.268241	0.382438	0.240097	-0.908468	0.320577	0.176167	-0.469473	0.402330	0.752650	0.226368	0	0
41333	10.648368	-0.706522	-5.868810	-0.221637	0.180781	0.190919	-0.908952	0.324251	0.174701	-0.470388	0.404425	0.750502	0.227863	0	0
41334	9.470263	-0.571100	-5.582314	-0.254535	0.036369	0.139473	-0.907570	0.327084	0.175149	-0.469975	0.406602	0.749157	0.229263	0	0
41335	8.615891	-0.576005	-5.130090	-0.333395	-0.066590	0.075077	-0.906110	0.325073	0.177560	-0.468303	0.408913	0.748373	0.231128	0	0
41336	7.930712	-0.480561	-4.654553	-0.317471	-0.086090	0.058503	-0.906379	0.326323	0.181467	-0.466521	0.411049	0.747774	0.232874	0	0
41337	7.388834	-0.554633	-4.272439	-0.305214	0.009379	0.028891	-0.906341	0.325569	0.185103	-0.465413	0.412699	0.746876	0.235047	0	0
41338	7.293355	-0.672614	-4.105381	-0.227624	0.148638	-0.026270	-0.904627	0.324655	0.185596	-0.465545	0.413235	0.745724	0.237485	0	0
41339	7.587339	-0.699084	-4.094809	-0.108609	0.298195	-0.038144	-0.905061	0.322856	0.181378	-0.467236	0.412782	0.744211	0.239689	0	0
41340	8.001542	-0.767403	-4.101083	-0.030956	0.373556	-0.084829	-0.907504	0.322310	0.175699	-0.469709	0.411415	0.742709	0.241855	0	0
41341	8.314552	-0.732595	-4.148796	0.092965	0.384582	-0.104718	-0.907555	0.321546	0.167858	-0.472700	0.409305	0.741532	0.243219	0	0
41342	8.564614	-0.848044	-4.170978	0.136566	0.349143	-0.113716	-0.908158	0.320441	0.161276	-0.475594	0.406984	0.740645	0.244172	0	0
41343	8.728276	-0.719588	-4.251143	0.244062	0.254706	-0.155509	-0.910597	0.319077	0.154695	-0.478099	0.404086	0.740636	0.244117	0	0
41344	8.655856	-0.752997	-4.253483	0.341938	0.137977	-0.179010	-0.912446	0.317033	0.150050	-0.480091	0.400798	0.741504	0.242992	0	0
41345	8.507972	-0.974107	-3.964361	0.435654	-0.005422	-0.219032	-0.914832	0.313897	0.147326	-0.481268	0.397133	0.743438	0.240763	0	0
41346	8.552095	-1.117188	-3.807518	0.504073	-0.060303	-0.290391	-0.915086	0.310809	0.145860	-0.482142	0.392702	0.746057	0.238167	0	0
41347	8.813969	-1.130548	-4.213547	0.510235	-0.035532	-0.303222	-0.916493	0.308389	0.142887	-0.483159	0.388102	0.748601	0.235648	0	0
41348	8.889638	-1.072475	-4.423735	0.416515	-0.031014	-0.250173	-0.918589	0.304545	0.139832	-0.483977	0.384298	0.750671	0.233610	0	0
41349	8.878908	-1.119277	-4.544415	0.360461	-0.100128	-0.184120	-0.920969	0.302308	0.139290	-0.484184	0.381452	0.752681	0.231371	0	0
41350	8.646099	-1.305301	-4.655282	0.316458	-0.190012	-0.110742	-0.920359	0.300447	0.141860	-0.483729	0.379539	0.754725	0.228796	0	0
41351	8.717369	-1.374759	-4.757438	0.296853	-0.239221	-0.086844	-0.922335	0.300715	0.142888	-0.482852	0.378048	0.756868	0.226019	0	0
41352	8.778828	-1.243844	-4.966619	0.324522	-0.263860	-0.075711	-0.921181	0.300565	0.145560	-0.481934	0.376518	0.759130	0.222926	0	0
41353	8.960493	-1.130368	-5.204565	0.307559	-0.249663	-0.095902	-0.921682	0.296741	0.147450	-0.480979	0.374923	0.761359	0.220055	0	0
41354	9.446276	-0.810147	-5.467030	0.211433	-0.234134	-0.133582	-0.920670	0.296335	0.149541	-0.479720	0.373421	0.763421	0.218206	0	0
41355	9.935285	-0.344061	-5.395217	0.126439	-0.198848	-0.163865	-0.921291	0.293393	0.149563	-0.478313	0.372060	0.765247	0.217223	0	0
41356	9.816194	-0.091309	-5.012291	0.073307	-0.274678	-0.156479	-0.921247	0.291942	0.152731	-0.476169	0.371125	0.767272	0.216385	0	0
41357	9.754196	0.023302	-4.666218	-0.036495	-0.314775	-0.220843	-0.922020	0.289518	0.158398	-0.473137	0.370345	0.769492	0.216490	0	0
41358	9.879848	0.351079	-4.760571	-0.094216	-0.219377	-0.335726	-0.923331	0.284413	0.163193	-0.470395	0.368703	0.771536	0.217990	0	0
41359	9.759253	0.454562	-4.818190	-0.024128	-0.152863	-0.389843	-0.923485	0.276348	0.166374	-0.468275	0.366197	0.773618	0.219393	0	0
41360	9.263654	0.305451	-4.650864	0.051564	-0.179289	-0.431074	-0.926211	0.270063	0.169267	-0.466154	0.363032	0.776114	0.220354	0	0
41361	8.859428	0.146956	-4.194736	0.198827	-0.252040	-0.424348	-0.927131	0.264880	0.169659	-0.463983	0.359417	0.779241	0.219824	0	0
41362	8.308223	-0.011197	-4.047129	0.206662	-0.264661	-0.369402	-0.928140	0.258063	0.174061	-0.461874	0.356177	0.782216	0.218973	0	0
41363	7.655529	-0.006489	-3.694174	0.237406	-0.284972	-0.310717	-0.930735	0.253039	0.177598	-0.459812	0.353324	0.785133	0.217489	0	0
41364	7.251696	0.101946	-3.610729	0.153956	-0.256648	-0.320169	-0.933909	0.248626	0.180612	-0.457670	0.350673	0.787748	0.216840	0	0
41365	6.916302	0.578945	-3.558842	0.091468	-0.148876	-0.303940	-0.934947	0.243040	0.183390	-0.456167	0.348232	0.789671	0.216947	0	0
41366	6.987466	0.985964	-3.566097	0.147578	0.042567	-0.274691	-0.933754	0.238944	0.184398	-0.456446	0.345320	0.790723	0.217183	0	0
41367	7.601035	1.090523	-3.728463	0.129634	0.251257	-0.282252	-0.935153	0.235281	0.180354	-0.458277	0.341994	0.790807	0.218280	0	0
41368	8.468261	1.350713	-3.875146	0.095686	0.447335	-0.339291	-0.937152	0.232490	0.173395	-0.461418	0.337925	0.790083	0.220611	0	0
41369	9.356945	1.645297	-4.065887	0.122996	0.566964	-0.320837	-0.939987	0.225510	0.161221	-0.465614	0.333602	0.788783	0.223012	0	0
41370	9.421729	1.713616	-4.130669	0.224559	0.479598	-0.311300	-0.943374	0.220186	0.153549	-0.469477	0.329028	0.788057	0.224273	0	0
41371	9.204276	1.218600	-3.995325	0.218195	0.363132	-0.335110	-0.944946	0.216707	0.145834	-0.472322	0.324575	0.787907	0.225310	0	0
41372	8.928337	0.905624	-4.020863	0.142936	0.310230	-0.340791	-0.948873	0.210973	0.140835	-0.474486	0.320533	0.787836	0.226795	0	0
41373	8.910902	0.810933	-4.363835	0.129944	0.253381	-0.343509	-0.951397	0.206488	0.136326	-0.476140	0.316661	0.787996	0.228207	0	0
41374	9.163773	1.020922	-4.782565	0.210900	0.200370	-0.321167	-0.952199	0.200241	0.131974	-0.477682	0.312674	0.788513	0.228696	0	0
41375	9.592216	1.433374	-5.020545	0.329225	0.189878	-0.272131	-0.953885	0.196208	0.126776	-0.479606	0.308546	0.789176	0.227989	0	0
41376	9.805099	1.659693	-5.010122	0.409752	0.168061	-0.233316	-0.953887	0.193297	0.121633	-0.481691	0.304359	0.789995	0.226379	0	0
41377	9.670837	1.678966	-4.930093	0.337770	0.125885	-0.217814	-0.955559	0.189446	0.118573	-0.483241	0.300749	0.790783	0.225144	0	0
41378	9.877594	1.636873	-4.974333	0.289026	0.091699	-0.259108	-0.958110	0.187507	0.114932	-0.484278	0.297112	0.791740	0.224379	0	0
41379	9.339570	1.791287	-4.813104	0.327712	-0.003464	-0.272733	-0.957463	0.181174	0.114813	-0.484633	0.293393	0.793270	0.223101	0	0
41380	8.773574	1.414304	-4.615644	0.294546	-0.021422	-0.281209	-0.957732	0.178974	0.112835	-0.484725	0.289802	0.794825	0.222060	0	0
41381	8.094008	1.178372	-4.207696	0.290461	-0.034522	-0.296054	-0.959230	0.173999	0.112112	-0.484655	0.286135	0.796464	0.221093	0	0
41382	7.783286	1.188340	-3.884405	0.298809	0.001158	-0.294316	-0.959459	0.169298	0.111253	-0.484893	0.282358	0.797930	0.220138	0	0
41383	7.779989	1.385711	-3.771880	0.299688	0.063901	-0.265934	-0.959000	0.164705	0.107984	-0.485684	0.278658	0.798999	0.219227	0	0
41384	8.011444	1.486300	-3.799205	0.315663	0.123837	-0.220970	-0.962537	0.162092	0.103744	-0.487095	0.275105	0.799676	0.218117	0	0
41385	8.305996	1.590545	-3.770893	0.328936	0.139444	-0.204370	-0.961671	0.158791	0.100410	-0.488690	0.271576	0.800244	0.216882	0	0
41386	8.516663	1.630498	-3.966923	0.299839	0.129948	-0.197024	-0.961510	0.155083	0.096775	-0.490143	0.268273	0.800764	0.215793	0	0
41387	8.659577	1.710443	-4.215716	0.286390	0.110920	-0.185054	-0.962643	0.153246	0.093552	-0.491423	0.265157	0.801304	0.214727	0	0
41388	8.653674	1.717250	-4.357968	0.302185	0.023310	-0.167454	-0.963452	0.149831	0.093062	-0.492077	0.262302	0.802253	0.213186	0	0
41389	8.546649	1.617307	-4.443992	0.291073	-0.072635	-0.163695	-0.964153	0.147945	0.090683	-0.491931	0.259719	0.803630	0.211493	0	0
41390	8.386844	1.527086	-4.503824	0.297320	-0.148227	-0.162697	-0.964229	0.144373	0.093153	-0.491194	0.257282	0.805381	0.209513	0	0
41391	8.126758	1.543276	-4.489160	0.308946	-0.201438	-0.167231	-0.964190	0.142281	0.094723	-0.490036	0.254845	0.807417	0.207356	0	0
41392	8.017970	1.490999	-4.512003	0.308250	-0.216959	-0.123198	-0.964832	0.139781	0.098966	-0.488839	0.252812	0.809403	0.204913	0	0
41393	7.915962	1.473602	-4.607339	0.311319	-0.229019	-0.075487	-0.965212	0.138732	0.102872	-0.487636	0.251153	0.811322	0.202214	0	0
41394	7.897459	1.364387	-4.771616	0.334660	-0.211764	-0.025947	-0.964072	0.138802	0.104000	-0.486731	0.249761	0.813066	0.199088	0	0
41395	8.218378	1.258252	-4.982384	0.412012	-0.187462	0.058629	-0.961495	0.138726	0.107656	-0.486367	0.248610	0.814622	0.195014	0	0
41396	8.782909	1.115166	-5.458552	0.515411	-0.102026	0.152373	-0.963097	0.142335	0.107897	-0.487135	0.247565	0.815709	0.189815	0	0
41397	9.453222	0.952247	-5.958129	0.591049	0.028687	0.229493	-0.962878	0.146165	0.106009	-0.489275	0.246508	0.816088	0.183971	0	0
41398	9.512341	1.027637	-5.824578	0.704113	-0.017135	0.220641	-0.958152	0.151114	0.103297	-0.491291	0.244914	0.816877	0.177095	0	0
41399	9.545395	0.864096	-5.222995	0.763708	-0.213377	0.142159	-0.957669	0.156639	0.101938	-0.491669	0.242704	0.818886	0.169657	0	0
41400	9.423559	0.575306	-4.964274	0.785844	-0.346349	0.023063	-0.957087	0.157870	0.105978	-0.490788	0.239634	0.821812	0.162259	0	0
41401	9.189764	0.523394	-4.948622	0.628498	-0.342249	0.022689	-0.956953	0.160037	0.108664	-0.489520	0.237296	0.824419	0.156185	0	0
41402	8.780917	0.410250	-4.796384	0.570482	-0.273425	0.104943	-0.956126	0.162550	0.109948	-0.488800	0.235818	0.826360	0.150313	0	0
41403	8.517596	0.079799	-4.431190	0.592534	-0.251022	0.174584	-0.955854	0.165002	0.112650	-0.488388	0.234748	0.828031	0.143995	0	0
41404	8.588825	-0.230371	-4.126687	0.568726	-0.194374	0.167080	-0.955597	0.168874	0.115725	-0.488372	0.233656	0.829368	0.138008	0	0
41405	9.010355	-0.291594	-4.123527	0.521006	-0.078957	0.149452	-0.953959	0.172920	0.114829	-0.489148	0.232470	0.830094	0.132797	0	0
41406	9.399358	-0.062690	-4.397461	0.419813	0.037513	0.117069	-0.952736	0.175989	0.113450	-0.490613	0.231364	0.830165	0.128823	0	0
41407	9.364131	0.187179	-4.384852	0.450393	0.018143	0.100677	-0.952356	0.178102	0.111311	-0.491947	0.229976	0.830397	0.124661	0	0
41408	9.254040	0.067128	-4.236585	0.444535	-0.119515	0.031110	-0.950706	0.180490	0.109035	-0.492037	0.228221	0.831436	0.120537	0	0
41409	8.876852	0.106840	-4.106274	0.291903	-0.192986	-0.059065	-0.951828	0.180444	0.110319	-0.491043	0.226534	0.832848	0.117994	0	0
41410	8.380682	0.112389	-4.078019	0.358560	-0.198360	-0.097573	-0.952339	0.178537	0.114173	-0.490111	0.224220	0.834436	0.115033	0	0
41411	7.955932	-0.176175	-4.037445	0.335693	-0.153864	-0.103335	-0.950478	0.178254	0.116405	-0.489478	0.221896	0.835783	0.112431	0	0
41412	7.674007	-0.454688	-3.917602	0.397587	-0.103541	-0.086883	-0.951294	0.176476	0.117719	-0.489419	0.219367	0.836900	0.109299	0	0
41413	7.532058	-0.629686	-3.814397	0.499702	-0.027539	-0.039148	-0.953150	0.176601	0.115760	-0.490257	0.216630	0.837637	0.105283	0	0
41414	7.686714	-0.768122	-3.700306	0.622284	0.058799	0.020610	-0.952461	0.176429	0.113192	-0.492136	0.213711	0.837921	0.100090	0	0
41415	7.921649	-0.933517	-3.787468	0.696698	0.170776	0.054548	-0.952530	0.178429	0.107648	-0.495120	0.210573	0.837620	0.094380	0	0
41416	8.147426	-0.865539	-3.911415	0.805168	0.255478	0.065693	-0.950766	0.180968	0.102262	-0.499025	0.206917	0.836925	0.087841	0	0
41417	8.421190	-1.007298	-3.973304	0.944267	0.295852	0.062265	-0.952289	0.184275	0.093980	-0.503508	0.202468	0.836088	0.080266	0	0
41418	8.685214	-1.090274	-4.073094	0.946785	0.281148	-0.014742	-0.952077	0.185221	0.086383	-0.507765	0.197369	0.835400	0.072985	0	0
41419	9.141051	-1.002194	-4.369771	0.867525	0.286257	-0.141424	-0.954138	0.184647	0.075312	-0.511767	0.191579	0.834804	0.067046	0	0
41420	9.395157	-0.894368	-4.586308	0.881989	0.252843	-0.213764	-0.954448	0.182418	0.068088	-0.515426	0.185130	0.834452	0.061253	0	0
41421	9.889003	-1.112924	-4.823600	0.879206	0.210794	-0.247587	-0.954863	0.178379	0.062594	-0.518662	0.178409	0.834307	0.055608	0	0
41422	10.069840	-1.315073	-5.034587	0.863162	0.175280	-0.298946	-0.957712	0.175601	0.055644	-0.521500	0.171362	0.834354	0.050261	0	0
41423	9.972482	-1.439523	-5.106639	0.775275	0.107181	-0.295383	-0.959674	0.170733	0.049972	-0.523579	0.164810	0.834643	0.045539	0	0
41424	9.660320	-1.405087	-4.978794	0.711990	0.031464	-0.258742	-0.959353	0.165718	0.046536	-0.524907	0.158929	0.835185	0.040992	0	0
41425	9.126685	-1.340198	-4.835221	0.691077	-0.020802	-0.247791	-0.959599	0.162050	0.045175	-0.525737	0.153254	0.835931	0.036507	0	0
41426	8.742281	-1.285824	-4.709375	0.680383	-0.049119	-0.268025	-0.962002	0.160340	0.042681	-0.526282	0.147483	0.836805	0.032146	0	0
41427	8.425967	-1.220812	-4.508709	0.706720	-0.035724	-0.310257	-0.961106	0.155139	0.039937	-0.526930	0.141195	0.837636	0.027828	0	0
41428	8.157809	-1.219490	-4.286104	0.754548	0.000909	-0.372669	-0.963278	0.147852	0.039643	-0.527904	0.134120	0.838319	0.023461	0	0
41429	8.078017	-1.198261	-4.019688	0.787638	0.019314	-0.436870	-0.966050	0.141702	0.036875	-0.529018	0.126312	0.838938	0.019202	0	0
41430	8.151035	-1.092726	-3.971004	0.795797	0.075203	-0.479116	-0.967089	0.132134	0.032883	-0.530563	0.118091	0.839242	0.015145	0	0
41431	8.372280	-1.073997	-4.037129	0.841223	0.137892	-0.497429	-0.966599	0.124966	0.029311	-0.532631	0.109451	0.839170	0.010897	0	0
41432	8.617355	-1.133023	-4.104652	0.866241	0.153152	-0.522137	-0.969374	0.116703	0.022725	-0.534804	0.100468	0.838957	0.006569	0	0
41433	8.768351	-1.230230	-4.168906	0.896149	0.083403	-0.526540	-0.969579	0.108413	0.018806	-0.536358	0.091274	0.839038	0.001958	0	0
41434	8.741196	-1.314274	-4.216750	0.881731	0.031126	-0.513660	-0.971592	0.097167	0.014152	-0.537410	0.082256	0.839296	-0.002670	0	0
41435	8.748353	-1.470297	-4.160061	0.875726	-0.028061	-0.493413	-0.972046	0.088010	0.013299	-0.537898	0.073433	0.839773	-0.007389	0	0
41436	8.731299	-1.482049	-4.178824	0.804347	-0.054659	-0.491681	-0.973093	0.080618	0.011853	-0.538066	0.065003	0.840313	-0.011549	0	0
41437	8.690775	-1.580770	-4.390520	0.735689	-0.100586	-0.489939	-0.973683	0.072629	0.013626	-0.537751	0.056948	0.841042	-0.015165	0	0
41438	8.686062	-1.678484	-4.335423	0.646253	-0.134354	-0.444197	-0.973733	0.065180	0.013018	-0.537063	0.049748	0.841875	-0.018297	0	0
41439	8.627886	-1.740890	-4.352979	0.550126	-0.147090	-0.411355	-0.975299	0.055398	0.013554	-0.536176	0.043343	0.842736	-0.020807	0	0
41440	8.512159	-1.661916	-4.394032	0.514589	-0.203124	-0.365470	-0.977020	0.048483	0.017248	-0.534774	0.037483	0.843842	-0.023289	0	0
41441	8.467567	-1.625333	-4.566044	0.406984	-0.257285	-0.347251	-0.977619	0.043209	0.022309	-0.532842	0.032362	0.845226	-0.024987	0	0
41442	8.365785	-1.479709	-4.701390	0.298684	-0.346976	-0.350992	-0.978491	0.036677	0.026727	-0.530108	0.027749	0.847084	-0.025764	0	0
41443	8.384594	-1.247318	-4.860004	0.239898	-0.427798	-0.350940	-0.979081	0.030686	0.031743	-0.526645	0.023444	0.849361	-0.026085	0	0
41444	8.662438	-1.143912	-5.120937	0.245042	-0.469538	-0.359968	-0.978359	0.024985	0.042151	-0.522821	0.019007	0.851822	-0.026390	0	0
41445	9.040124	-0.980295	-5.583286	0.296766	-0.466520	-0.411160	-0.978486	0.017960	0.050500	-0.519012	0.013882	0.854231	-0.026892	0	0
41446	9.150013	-0.976966	-5.708151	0.301772	-0.487616	-0.427612	-0.978770	0.010366	0.055838	-0.515014	0.008566	0.856703	-0.027328	0	0
41447	9.381206	-0.910063	-5.755010	0.269248	-0.508355	-0.478966	-0.980334	0.004825	0.063727	-0.510809	0.002991	0.859257	-0.027249	0	0
41448	9.461123	-0.469854	-5.890399	0.216454	-0.458889	-0.471721	-0.979295	-0.005201	0.071309	-0.507014	-0.002257	0.861521	-0.026722	0	0
41449	9.264151	-0.454235	-5.506106	0.125794	-0.427297	-0.442614	-0.977701	-0.013844	0.079824	-0.503448	-0.006769	0.863620	-0.025589	0	0
41450	8.487123	-0.455219	-5.025346	0.005183	-0.448167	-0.398930	-0.977558	-0.021062	0.086173	-0.499695	-0.010320	0.865818	-0.023605	0	0
41451	8.081512	-0.425243	-4.517211	-0.242913	-0.465812	-0.402207	-0.977434	-0.026567	0.092772	-0.495781	-0.012645	0.868137	-0.019483	0	0
41452	7.690004	0.022328	-4.231526	-0.384866	-0.406311	-0.375973	-0.977140	-0.033577	0.100693	-0.492390	-0.014042	0.870145	-0.014234	0	0
41453	7.651531	0.122457	-4.263252	-0.357730	-0.324867	-0.291626	-0.975735	-0.040077	0.106650	-0.489659	-0.014812	0.871735	-0.009677	0	0
41454	7.909153	-0.069910	-4.520526	-0.301847	-0.171718	-0.236690	-0.974202	-0.047696	0.108993	-0.488250	-0.015384	0.872548	-0.005872	0	0
41455	8.124817	-0.201035	-4.621237	-0.232984	-0.091083	-0.201794	-0.975146	-0.051675	0.108327	-0.487514	-0.015960	0.872965	-0.002879	0	0
41456	8.370872	-0.134946	-4.615515	-0.184475	-0.102564	-0.164912	-0.972976	-0.054509	0.109688	-0.486676	-0.016469	0.873427	-0.000457	0	0
41457	8.288399	0.057508	-4.456581	-0.172640	-0.171541	-0.089519	-0.973768	-0.055894	0.114712	-0.485220	-0.016358	0.874238	0.001474	0	0
41458	8.075700	0.085206	-4.240709	-0.328713	-0.225738	-0.069586	-0.971467	-0.057474	0.116858	-0.483321	-0.015334	0.875296	0.004713	0	0
41459	7.768799	0.387130	-4.169290	-0.511395	-0.241786	-0.055251	-0.972822	-0.060461	0.119519	-0.481289	-0.013282	0.876410	0.009453	0	0
41460	7.547724	0.733961	-4.236058	-0.664307	-0.199733	-0.028082	-0.973061	-0.062044	0.122540	-0.479639	-0.010281	0.877270	0.015426	0	0
41461	7.633544	0.934973	-4.440863	-0.706162	-0.115559	0.076351	-0.971919	-0.061053	0.125426	-0.478714	-0.006158	0.877692	0.021234	0	0
41462	7.824342	0.863900	-4.665861	-0.722615	0.056190	0.162320	-0.970485	-0.062645	0.125171	-0.479300	-0.001260	0.877242	0.026782	0	0
41463	8.279908	0.713428	-4.896447	-0.730956	0.175490	0.248434	-0.972255	-0.059146	0.121864	-0.480918	0.004421	0.876171	0.031973	0	0
41464	8.971858	0.702344	-5.156705	-0.762834	0.247085	0.349334	-0.971192	-0.056230	0.117784	-0.483170	0.011095	0.874675	0.036972	0	0
41465	9.668020	0.723703	-5.489478	-0.779613	0.290855	0.468631	-0.970945	-0.049701	0.110770	-0.485798	0.018897	0.872879	0.041533	0	0
41466	10.185652	0.683572	-5.842442	-0.830199	0.285637	0.561313	-0.972210	-0.042666	0.105555	-0.488368	0.027725	0.870979	0.046086	0	0
41467	10.366774	0.544339	-6.043366	-0.887278	0.175197	0.626536	-0.973186	-0.033536	0.104436	-0.489927	0.037476	0.869476	0.050776	0	0
41468	10.015321	0.399848	-5.934543	-0.902411	0.015880	0.657860	-0.974200	-0.022458	0.101739	-0.490058	0.047628	0.868624	0.055388	0	0
41469	9.107057	0.284661	-5.548657	-0.937948	-0.126288	0.677997	-0.973069	-0.010877	0.102737	-0.488876	0.058225	0.868329	0.060122	0	0
41470	8.313414	0.102190	-5.268950	-0.996237	-0.182464	0.693374	-0.973586	-0.001689	0.106152	-0.487119	0.069242	0.868137	0.065258	0	0
41471	7.940771	0.174734	-4.877717	-0.992162	-0.146578	0.707031	-0.971702	0.007885	0.109709	-0.485603	0.080349	0.867637	0.070291	0	0
41472	7.540773	0.145834	-4.862946	-1.029591	-0.043229	0.734227	-0.972405	0.019991	0.112317	-0.484905	0.091764	0.866447	0.075606	0	0
41473	7.471016	0.078496	-4.508108	-1.057197	0.066192	0.752334	-0.970291	0.031729	0.112749	-0.485054	0.103398	0.864551	0.081139	0	0
41474	7.773629	0.126896	-4.659211	-1.123307	0.211269	0.763055	-0.969776	0.044539	0.109437	-0.486320	0.115286	0.861726	0.087350	0	0
41475	8.274867	0.235513	-4.703819	-1.147365	0.330364	0.775791	-0.968700	0.056836	0.104670	-0.488489	0.127299	0.858123	0.093802	0	0
41476	8.530493	0.321166	-4.715237	-1.142862	0.362031	0.770314	-0.967859	0.065538	0.099964	-0.490842	0.139149	0.854199	0.100280	0	0
41477	8.684632	0.281482	-4.728403	-1.178348	0.361852	0.744612	-0.966603	0.076791	0.093476	-0.493006	0.150963	0.850102	0.107151	0	0
41478	8.690102	0.246164	-4.629800	-1.217966	0.314643	0.704235	-0.964355	0.088182	0.092184	-0.494573	0.162620	0.846076	0.114486	0	0
41479	8.632045	0.207941	-4.642372	-1.281330	0.289652	0.662841	-0.962564	0.100430	0.088257	-0.495662	0.174263	0.841993	0.122475	0	0
41480	8.506785	0.155089	-4.613876	-1.326993	0.275906	0.632458	-0.962697	0.109318	0.085981	-0.496420	0.185827	0.837784	0.130969	0	0
41481	8.454677	0.129491	-4.486486	-1.372495	0.243261	0.610388	-0.959425	0.118630	0.085683	-0.496665	0.197460	0.833533	0.139841	0	0
41482	8.436693	0.161509	-4.333426	-1.392753	0.199113	0.610425	-0.957433	0.128407	0.085142	-0.496398	0.209185	0.829273	0.148786	0	0
41483	8.483285	0.232944	-4.259820	-1.386180	0.176456	0.619674	-0.956975	0.137535	0.086560	-0.495841	0.220964	0.824926	0.157524	0	0
41484	8.579506	0.359385	-4.335061	-1.400280	0.167160	0.606855	-0.953693	0.146929	0.087543	-0.495052	0.232640	0.820433	0.166407	0	0
41485	8.656745	0.539103	-4.394751	-1.396647	0.090323	0.614371	-0.952372	0.155968	0.090506	-0.493524	0.244462	0.816121	0.174983	0	0
41486	8.765208	0.791950	-4.498611	-1.377137	0.041619	0.597116	-0.951174	0.164366	0.094848	-0.491517	0.256044	0.811934	0.183346	0	0
41487	8.721414	0.910065	-4.602488	-1.372671	-0.048713	0.567913	-0.948390	0.172178	0.101831	-0.488609	0.267504	0.808097	0.191529	0	0
41488	8.615183	1.025806	-4.677473	-1.373871	-0.140503	0.532265	-0.946323	0.180976	0.109449	-0.484793	0.278779	0.804616	0.199629	0	0
41489	8.761905	1.086215	-4.738123	-1.364528	-0.229628	0.514115	-0.944507	0.188268	0.118535	-0.480129	0.289996	0.801467	0.207433	0	0
41490	9.160941	0.925875	-5.106761	-1.356934	-0.222838	0.556378	-0.941148	0.196684	0.127676	-0.475539	0.301420	0.797997	0.214964	0	0
41491	9.538432	0.794710	-5.469573	-1.245163	-0.129057	0.585859	-0.939589	0.200902	0.135012	-0.471983	0.312302	0.794075	0.221684	0	0
41492	9.728699	0.566708	-5.386384	-1.098224	-0.165635	0.575200	-0.935960	0.209117	0.142296	-0.468507	0.322408	0.790543	0.227148	0	0
41493	9.457839	0.300265	-5.088127	-0.913470	-0.297191	0.516951	-0.933454	0.217567	0.151022	-0.464369	0.331470	0.788131	0.230953	0	0
41494	8.874020	-0.030346	-4.723025	-0.741273	-0.394579	0.533786	-0.930324	0.222741	0.161805	-0.460042	0.340030	0.786419	0.232994	0	0
41495	8.248938	-0.486978	-4.342710	-0.729617	-0.383478	0.591396	-0.926960	0.231395	0.171953	-0.455907	0.348956	0.784417	0.234665	0	0
41496	7.922777	-0.687390	-4.056446	-0.779100	-0.316768	0.615871	-0.922595	0.238771	0.181445	-0.452154	0.358078	0.781819	0.236847	0	0
41497	7.897757	-0.441021	-3.969360	-0.814991	-0.216493	0.634031	-0.918253	0.247609	0.190461	-0.449026	0.367259	0.778539	0.239528	0	0
41498	7.927922	-0.126335	-3.941866	-0.805149	-0.081133	0.648575	-0.912782	0.255524	0.197425	-0.446995	0.376118	0.774525	0.242574	0	0
41499	8.231869	0.085585	-3.990500	-0.809974	0.024815	0.664096	-0.911178	0.264558	0.200385	-0.445734	0.384847	0.769893	0.245926	0	0
41500	8.578393	0.118107	-4.066052	-0.843648	0.047042	0.633794	-0.909841	0.272968	0.204443	-0.444417	0.393351	0.765109	0.249754	0	0
41501	8.577771	0.021634	-4.105306	-0.913866	0.037730	0.607962	-0.903238	0.278738	0.207859	-0.442612	0.401988	0.760202	0.254150	0	0
41502	8.250437	-0.069407	-4.016360	-0.982105	0.016852	0.589426	-0.901127	0.284095	0.215262	-0.440294	0.410750	0.755194	0.259051	0	0
41503	7.942833	-0.146743	-3.874921	-0.963827	0.013270	0.554523	-0.897352	0.290023	0.219282	-0.437856	0.419162	0.750294	0.263902	0	0
41504	7.952483	-0.210245	-3.846710	-0.890824	0.053524	0.508715	-0.895109	0.294369	0.223785	-0.435882	0.426703	0.745527	0.268553	0	0
41505	8.403338	-0.204775	-4.129245	-0.885056	0.157192	0.438917	-0.890624	0.299475	0.226755	-0.434448	0.433428	0.740533	0.273873	0	0
41506	9.233377	-0.082209	-4.661922	-0.849528	0.295904	0.383897	-0.888507	0.302273	0.230596	-0.434006	0.439173	0.735179	0.279782	0	0
41507	10.063972	0.005233	-5.107888	-0.744808	0.323116	0.327352	-0.889400	0.305599	0.230529	-0.434024	0.443929	0.730204	0.285224	0	0
41508	10.736492	-0.081059	-5.355832	-0.656950	0.269745	0.263505	-0.888016	0.307354	0.229492	-0.433850	0.447925	0.725949	0.290061	0	0
41509	10.650985	0.011826	-5.545271	-0.603443	0.148621	0.223421	-0.885760	0.308037	0.229513	-0.432878	0.451762	0.722514	0.294109	0	0
41510	9.912473	-0.107113	-5.330015	-0.494882	-0.038963	0.196229	-0.886306	0.309523	0.234572	-0.430963	0.455439	0.720308	0.296653	0	0
41511	8.795218	-0.264110	-5.151569	-0.465613	-0.167789	0.174202	-0.886033	0.312902	0.238892	-0.428154	0.459234	0.718826	0.298457	0	0
41512	8.146525	-0.431175	-4.831286	-0.497867	-0.180307	0.166657	-0.883006	0.313069	0.246244	-0.425092	0.463108	0.717310	0.300491	0	0
41513	7.604299	-0.497319	-4.497418	-0.453118	-0.094533	0.190344	-0.881406	0.313592	0.252639	-0.422885	0.466727	0.715443	0.302449	0	0
41514	7.427706	-0.613996	-4.206645	-0.341875	0.019489	0.232506	-0.879536	0.317925	0.253096	-0.422156	0.469789	0.713207	0.304004	0	0
41515	7.766854	-0.693363	-4.253664	-0.212926	0.167288	0.250016	-0.878422	0.319478	0.253324	-0.423105	0.472012	0.710660	0.305202	0	0
41516	8.212185	-0.627410	-4.342355	-0.111790	0.261770	0.190527	-0.877214	0.323830	0.252168	-0.425041	0.473062	0.708274	0.306432	0	0
41517	8.613105	-0.485487	-4.286373	-0.011830	0.288961	0.163266	-0.875850	0.325035	0.247696	-0.427528	0.473436	0.706219	0.307135	0	0
41518	8.772579	-0.516640	-4.217659	0.068911	0.215494	0.110353	-0.876639	0.328178	0.242515	-0.429742	0.473273	0.704956	0.307199	0	0
41519	8.767847	-0.502124	-4.212556	0.135027	0.111445	0.061101	-0.875977	0.329496	0.238907	-0.431353	0.472838	0.704587	0.306457	0	0
41520	8.614316	-0.521752	-4.115152	0.246694	0.028022	0.002693	-0.877159	0.331932	0.236520	-0.432751	0.471721	0.705179	0.304841	0	0
41521	8.551966	-0.751107	-3.979045	0.346628	-0.042682	-0.052101	-0.876763	0.333954	0.236218	-0.433924	0.470040	0.706646	0.302363	0	0
41522	8.742869	-0.790657	-4.203841	0.398930	-0.042647	-0.116201	-0.878777	0.334970	0.233750	-0.435170	0.467631	0.708547	0.299850	0	0
41523	8.948562	-0.830889	-4.385715	0.460327	-0.012390	-0.116096	-0.879638	0.335052	0.232347	-0.436882	0.464899	0.710500	0.296971	0	0
41524	9.010055	-0.970767	-4.475886	0.466491	-0.049753	-0.122460	-0.879084	0.335113	0.230928	-0.438354	0.462154	0.712632	0.293962	0	0
41525	9.153792	-1.043482	-4.554202	0.448637	-0.072850	-0.104089	-0.879959	0.335279	0.227829	-0.439598	0.459721	0.714729	0.290814	0	0
41526	9.302745	-0.907167	-4.669998	0.426844	-0.071284	-0.097659	-0.881085	0.334600	0.227373	-0.440789	0.457368	0.716695	0.287866	0	0
41527	9.297430	-0.662364	-4.837291	0.480331	-0.066882	-0.081011	-0.881974	0.336172	0.224929	-0.442268	0.454927	0.718720	0.284399	0	0
41528	9.518041	-0.496184	-5.047363	0.441233	-0.042972	-0.108583	-0.881003	0.336801	0.223542	-0.443679	0.452333	0.720620	0.281514	0	0
41529	9.384573	-0.312445	-4.934890	0.335079	-0.126560	-0.169212	-0.882403	0.335143	0.222601	-0.443801	0.450052	0.722871	0.279199	0	0
41530	8.993354	-0.267819	-4.441691	0.234517	-0.241989	-0.222507	-0.884505	0.333591	0.222666	-0.442509	0.448093	0.725566	0.277403	0	0
41531	8.664351	-0.100923	-4.056306	0.099912	-0.296690	-0.288781	-0.883002	0.330000	0.227953	-0.440001	0.446445	0.728427	0.276549	0	0
41532	8.484801	0.293418	-4.071176	0.022634	-0.177126	-0.314789	-0.883757	0.324813	0.231320	-0.437964	0.444562	0.730639	0.276982	0	0
41533	8.531805	0.334184	-4.241755	0.070272	-0.064606	-0.289172	-0.885681	0.321189	0.232528	-0.437007	0.442384	0.732381	0.277379	0	0
41534	8.624756	0.135316	-4.290008	0.086734	0.013245	-0.298454	-0.887309	0.316815	0.234254	-0.436683	0.439803	0.733850	0.278111	0	0
41535	8.783897	0.099868	-4.262373	0.126834	0.045001	-0.307572	-0.889799	0.312538	0.234293	-0.436723	0.436928	0.735335	0.278656	0	0
41536	8.890783	0.219568	-4.202786	0.188136	0.070494	-0.274415	-0.891479	0.309398	0.231420	-0.437322	0.433911	0.736716	0.278782	0	0
41537	8.934342	0.233572	-4.185000	0.223095	0.067892	-0.232122	-0.893578	0.305841	0.228383	-0.438155	0.431094	0.738023	0.278389	0	0
41538	8.843531	0.228017	-4.085019	0.169420	0.019169	-0.215650	-0.894268	0.303620	0.226975	-0.438452	0.428726	0.739308	0.278169	0	0
41539	8.492914	0.401576	-4.003139	0.110118	-0.003197	-0.240551	-0.898589	0.298783	0.227280	-0.438248	0.426529	0.740633	0.278344	0	0
41540	8.238787	0.579157	-3.910349	0.084100	0.030772	-0.223245	-0.899698	0.296541	0.226442	-0.438239	0.424441	0.741653	0.278833	0	0
41541	8.205848	0.680439	-3.850484	0.129367	0.112940	-0.214101	-0.899107	0.293727	0.224985	-0.439049	0.422022	0.742398	0.279246	0	0
41542	8.288114	0.742688	-3.833831	0.197534	0.202431	-0.204906	-0.901064	0.289098	0.220320	-0.440838	0.419087	0.742891	0.279537	0	0
41543	8.524220	0.838657	-3.880683	0.184660	0.235991	-0.210423	-0.902786	0.288997	0.217071	-0.442801	0.416095	0.743215	0.280044	0	0
41544	8.727804	1.115668	-3.847843	0.208256	0.252967	-0.217653	-0.907591	0.285312	0.211643	-0.444961	0.412866	0.743547	0.280515	0	0
41545	9.039501	1.279606	-4.119309	0.186738	0.235458	-0.199228	-0.909281	0.281042	0.205440	-0.446953	0.409932	0.743809	0.280958	0	0
41546	9.400753	1.506675	-4.242454	0.191647	0.207157	-0.217411	-0.910841	0.279757	0.202824	-0.448693	0.406896	0.744278	0.281356	0	0
41547	9.620031	1.599576	-4.593055	0.156913	0.179729	-0.248579	-0.911669	0.275261	0.198015	-0.450003	0.403868	0.744885	0.282018	0	0
41548	9.824033	1.788052	-4.469017	0.097984	0.088315	-0.287006	-0.913350	0.272257	0.195293	-0.450273	0.401059	0.745890	0.282938	0	0
41549	9.700754	1.671841	-4.779183	0.119549	-0.001531	-0.294217	-0.915003	0.269495	0.196411	-0.449945	0.398357	0.747375	0.283358	0	0
41550	9.511134	1.461737	-4.923121	0.123180	-0.045974	-0.290519	-0.917709	0.263582	0.195993	-0.449294	0.395781	0.749055	0.283563	0	0
41551	9.177179	1.212904	-4.999214	0.139060	-0.021943	-0.247518	-0.919208	0.259275	0.196304	-0.449014	0.393391	0.750489	0.283542	0	0
41552	8.723511	0.983086	-4.983745	0.151616	-0.051501	-0.186106	-0.922415	0.256652	0.198013	-0.448723	0.391479	0.751852	0.283039	0	0
41553	8.259517	0.818633	-4.774221	0.172846	-0.077307	-0.142104	-0.922834	0.255826	0.197399	-0.448448	0.389884	0.753210	0.282064	0	0
41554	7.874015	0.860973	-4.474494	0.222169	-0.095969	-0.142046	-0.922664	0.254463	0.198729	-0.448217	0.388108	0.754789	0.280655	0	0
41555	7.807787	0.947079	-4.350678	0.177021	-0.082437	-0.120131	-0.921807	0.253474	0.198092	-0.447974	0.386671	0.756089	0.279524	0	0
41556	7.914467	1.140309	-4.348577	0.127941	0.005839	-0.115724	-0.922915	0.251354	0.197686	-0.448218	0.385223	0.756841	0.279097	0	0
41557	8.193687	1.285209	-4.449866	0.108394	0.067814	-0.134130	-0.924752	0.250570	0.196662	-0.448804	0.383565	0.757325	0.279127	0	0
41558	8.448433	1.269965	-4.531959	0.060775	0.114655	-0.175537	-0.923607	0.248349	0.194670	-0.449439	0.381670	0.757620	0.279900	0	0
41559	8.648335	1.395563	-4.599005	0.056254	0.124041	-0.208531	-0.926837	0.244263	0.191043	-0.450037	0.379520	0.757985	0.280873	0	0
41560	8.645506	1.376800	-4.644917	0.016731	0.104005	-0.179219	-0.928233	0.241513	0.188899	-0.450418	0.377802	0.758221	0.281942	0	0
41561	8.510201	1.212532	-4.621603	-0.071413	0.061973	-0.118820	-0.928072	0.239667	0.188357	-0.450309	0.377079	0.758160	0.283242	0	0
41562	8.418374	1.150216	-4.628237	-0.137825	0.022220	-0.066615	-0.930188	0.238464	0.187168	-0.449801	0.377142	0.757897	0.284667	0	0
41563	8.396984	1.147121	-4.569588	-0.202134	-0.010657	-0.006163	-0.929351	0.236600	0.188536	-0.448964	0.378067	0.757365	0.286173	0	0
41564	8.445432	1.226826	-4.570880	-0.242655	-0.012227	0.053426	-0.928635	0.237073	0.190401	-0.448135	0.379612	0.756495	0.287724	0	0
41565	8.505872	1.279713	-4.567965	-0.238766	-0.002072	0.130516	-0.927779	0.237018	0.191239	-0.447610	0.381707	0.755294	0.288924	0	0
41566	8.607250	1.249429	-4.533306	-0.225051	-0.018951	0.166374	-0.928659	0.239871	0.191993	-0.447122	0.384027	0.754071	0.289797	0	0
41567	8.650405	1.254386	-4.563873	-0.210762	-0.038986	0.224251	-0.926388	0.240858	0.194584	-0.446687	0.386804	0.752746	0.290219	0	0
41568	8.609252	1.318419	-4.615059	-0.157618	-0.098611	0.233625	-0.925000	0.244454	0.197063	-0.446043	0.389562	0.751799	0.289976	0	0
41569	8.533021	1.292356	-4.800789	-0.134785	-0.141363	0.270414	-0.922216	0.249728	0.200059	-0.445256	0.392636	0.750958	0.289217	0	0
41570	8.490648	1.170719	-4.930437	-0.090371	-0.183307	0.292556	-0.920266	0.254931	0.204760	-0.444396	0.395784	0.750331	0.287874	0	0
41571	8.458618	1.013633	-4.954419	-0.022297	-0.236159	0.311091	-0.918295	0.257486	0.207735	-0.443442	0.398929	0.750058	0.285704	0	0
41572	8.588029	0.911523	-5.003404	0.045284	-0.252683	0.307589	-0.915498	0.262158	0.211260	-0.442638	0.401757	0.750056	0.282982	0	0
41573	8.856356	0.814782	-5.163833	0.113690	-0.235821	0.331591	-0.913734	0.270014	0.214711	-0.442271	0.404442	0.750065	0.279690	0	0
41574	9.110961	0.707098	-5.224783	0.178393	-0.174214	0.315139	-0.910128	0.277296	0.217542	-0.442591	0.406522	0.750024	0.276255	0	0
41575	9.164652	0.554608	-5.092412	0.224563	-0.221060	0.233662	-0.907456	0.282761	0.218074	-0.442496	0.407928	0.750650	0.272611	0	0
41576	9.055537	0.586509	-4.882802	0.247451	-0.281735	0.137446	-0.904807	0.287744	0.221195	-0.441791	0.408646	0.751978	0.268995	0	0
41577	8.816004	0.649113	-4.723672	0.293026	-0.312666	0.065976	-0.906086	0.290321	0.224771	-0.440818	0.408724	0.753853	0.265197	0	0
41578	8.590051	0.561931	-4.614337	0.276242	-0.286022	0.051158	-0.902843	0.293001	0.227742	-0.439952	0.408665	0.755605	0.261718	0	0
41579	8.470059	0.447283	-4.501898	0.265861	-0.242696	0.034510	-0.901412	0.293155	0.230006	-0.439301	0.408426	0.757204	0.258543	0	0
41580	8.431724	0.313026	-4.416796	0.273900	-0.176729	0.054579	-0.900603	0.296829	0.231079	-0.439249	0.408108	0.758436	0.255507	0	0
41581	8.489041	0.118395	-4.400884	0.256921	-0.107138	0.061756	-0.899623	0.298473	0.232448	-0.439651	0.407757	0.759288	0.252830	0	0
41582	8.575981	0.058911	-4.351381	0.241881	-0.095974	0.045203	-0.899677	0.301848	0.231101	-0.440050	0.407296	0.760108	0.250403	0	0
41583	8.590102	-0.018649	-4.362077	0.208755	-0.080598	0.035928	-0.897972	0.302578	0.233257	-0.440389	0.406887	0.760816	0.248313	0	0
41584	8.467399	0.070369	-4.064628	0.208454	-0.061527	0.023966	-0.897413	0.302611	0.232403	-0.440856	0.406321	0.761479	0.246371	0	0
41585	8.321400	0.044601	-4.235670	0.182401	-0.019702	0.002702	-0.899714	0.304055	0.230106	-0.441469	0.405619	0.761980	0.244878	0	0
41586	8.226900	0.051734	-3.995366	0.151995	-0.017147	-0.039582	-0.898997	0.304125	0.231379	-0.441886	0.404703	0.762563	0.243823	0	0
41587	8.271867	0.130890	-4.134218	0.147681	0.030663	-0.069011	-0.899431	0.303921	0.229811	-0.442568	0.403480	0.763041	0.243118	0	0
41588	8.384747	0.145382	-4.189071	0.172969	0.108228	-0.089246	-0.900300	0.304311	0.228002	-0.443900	0.401793	0.763311	0.242633	0	0
41589	8.456580	0.013965	-4.192614	0.205816	0.140803	-0.096581	-0.900744	0.303904	0.224720	-0.445588	0.399829	0.763544	0.242051	0	0
41590	8.588682	-0.132560	-4.186432	0.187599	0.162976	-0.096647	-0.901472	0.303502	0.221442	-0.447372	0.397885	0.763626	0.241705	0	0
41591	8.835408	-0.312225	-4.300699	0.172779	0.178178	-0.071905	-0.902771	0.303401	0.218047	-0.449270	0.396159	0.763501	0.241413	0	0
41592	9.194761	-0.384273	-4.541669	0.205422	0.227775	-0.054426	-0.903666	0.303147	0.211803	-0.451719	0.394280	0.763163	0.240986	0	0
41593	9.539620	-0.468351	-4.782176	0.253461	0.281387	-0.043353	-0.904425	0.303723	0.206177	-0.454784	0.392152	0.762639	0.240352	0	0
41594	9.947935	-0.520132	-4.933054	0.271586	0.271682	-0.049648	-0.907022	0.304047	0.200411	-0.457825	0.389905	0.762217	0.239572	0	0
41595	10.067561	-0.475577	-5.062846	0.318636	0.208872	-0.063189	-0.908334	0.303628	0.194727	-0.460532	0.387491	0.762235	0.238240	0	0
41596	9.793401	-0.435565	-5.008852	0.348914	0.119809	-0.085062	-0.909664	0.305168	0.190159	-0.462619	0.384967	0.762812	0.236435	0	0
41597	9.153748	-0.438236	-4.835184	0.334455	0.028506	-0.068565	-0.909959	0.305112	0.188458	-0.463986	0.382859	0.763701	0.234300	0	0
41598	8.625111	-0.583451	-4.579637	0.287642	-0.007972	-0.105434	-0.911123	0.306640	0.187005	-0.464802	0.380763	0.764782	0.232565	0	0
41599	8.231280	-0.646740	-4.357688	0.274894	0.001172	-0.105596	-0.912322	0.306155	0.184086	-0.465636	0.378708	0.765786	0.230943	0	0
41600	7.966331	-0.723120	-4.309629	0.266333	0.066500	-0.090188	-0.910613	0.304737	0.183131	-0.466970	0.376646	0.766402	0.229576	0	0
41601	7.924473	-0.749858	-4.102917	0.326997	0.132306	-0.085594	-0.912172	0.302647	0.179330	-0.469040	0.374195	0.766824	0.227948	0	0
41602	8.055705	-0.694179	-3.984270	0.406887	0.170491	-0.112067	-0.914491	0.303799	0.174181	-0.471636	0.371057	0.767336	0.225990	0	0
41603	8.200660	-0.632439	-3.962718	0.482904	0.196017	-0.110999	-0.914245	0.303213	0.168474	-0.474699	0.367520	0.767876	0.223510	0	0
41604	8.432659	-0.688902	-3.853401	0.536944	0.159143	-0.174102	-0.916964	0.301308	0.161295	-0.477525	0.363294	0.768920	0.220794	0	0
41605	8.679007	-0.737957	-3.761482	0.542322	0.093174	-0.240920	-0.917141	0.300850	0.156025	-0.479697	0.358680	0.770505	0.218086	0	0
41606	8.953260	-0.761060	-3.810538	0.575343	0.019517	-0.334275	-0.919383	0.297698	0.153582	-0.481196	0.353324	0.772818	0.215326	0	0
41607	9.241507	-0.810278	-3.908598	0.602212	-0.056730	-0.383597	-0.921330	0.293013	0.150048	-0.482076	0.347617	0.775693	0.212288	0	0
41608	9.465665	-0.822396	-4.206924	0.622046	-0.067110	-0.394515	-0.925271	0.289757	0.147331	-0.482894	0.341716	0.778659	0.209126	0	0
41609	9.582585	-0.773109	-4.686836	0.578098	-0.093839	-0.359671	-0.926614	0.282447	0.144335	-0.483405	0.336356	0.781502	0.206009	0	0
41610	9.550899	-0.621716	-5.107383	0.546806	-0.096266	-0.332196	-0.928259	0.277912	0.143500	-0.483824	0.331330	0.784168	0.203012	0	0
41611	9.372211	-0.522246	-5.196673	0.520268	-0.172371	-0.289943	-0.929769	0.274473	0.143724	-0.483627	0.326930	0.786976	0.199728	0	0
41612	8.825269	-0.422396	-4.938741	0.401751	-0.314050	-0.256980	-0.931086	0.272123	0.146481	-0.481974	0.323613	0.790097	0.196779	0	0
41613	8.236752	-0.169576	-4.494779	0.268146	-0.427813	-0.244287	-0.931809	0.266085	0.152488	-0.479001	0.321276	0.793437	0.194414	0	0
41614	7.795794	0.263458	-4.364349	0.094201	-0.352507	-0.219076	-0.934147	0.265459	0.160125	-0.476103	0.319795	0.795979	0.193582	0	0
41615	8.348654	0.661942	-4.710941	0.113271	-0.107681	-0.247697	-0.934234	0.262488	0.162066	-0.475153	0.317539	0.797473	0.193482	0	0
41616	8.872760	0.533514	-4.813508	0.192709	0.037298	-0.303654	-0.934480	0.258287	0.159820	-0.475498	0.314156	0.798600	0.193507	0	0
41617	9.220265	0.320415	-4.658806	0.166981	0.093721	-0.383578	-0.936108	0.252317	0.158895	-0.476053	0.310160	0.799648	0.194261	0	0
41618	9.049086	0.461487	-4.419592	0.219007	0.083723	-0.420170	-0.937761	0.246759	0.155444	-0.476606	0.305621	0.800941	0.194769	0	0
41619	8.856771	0.381555	-4.325962	0.341147	0.097811	-0.369540	-0.940383	0.238963	0.151012	-0.477738	0.300883	0.802230	0.194070	0	0
41620	8.370235	0.369969	-4.290932	0.378058	0.109838	-0.358585	-0.942910	0.235426	0.147696	-0.479081	0.296009	0.803481	0.193077	0	0
41621	8.035933	0.532863	-3.965763	0.428974	0.119453	-0.369548	-0.945441	0.232176	0.144399	-0.480621	0.290790	0.804788	0.191730	0	0
41622	7.987227	0.724342	-4.112456	0.350121	0.153379	-0.378916	-0.947219	0.224927	0.140276	-0.482167	0.285788	0.805786	0.191178	0	0
41623	8.150571	0.754034	-3.881649	0.375390	0.176282	-0.393536	-0.949750	0.221144	0.136095	-0.483934	0.280504	0.806736	0.190535	0	0
41624	8.422116	0.865331	-4.007130	0.395594	0.235481	-0.398136	-0.951574	0.212810	0.129583	-0.486203	0.274952	0.807426	0.189927	0	0
41625	8.648582	1.005272	-4.072660	0.467411	0.315966	-0.422828	-0.954509	0.205733	0.122366	-0.489260	0.268692	0.807889	0.189063	0	0
41626	8.668890	1.169189	-4.009547	0.542915	0.366656	-0.442914	-0.955613	0.199467	0.115607	-0.492854	0.261789	0.808259	0.187825	0	0
41627	8.659626	1.280796	-4.008473	0.539573	0.426528	-0.505395	-0.957439	0.192771	0.106136	-0.496785	0.254264	0.808432	0.187062	0	0
41628	8.949349	1.443629	-4.006169	0.503220	0.440416	-0.565957	-0.960810	0.185231	0.096768	-0.500571	0.246397	0.808564	0.186925	0	0
41629	9.200446	1.548321	-3.988306	0.525895	0.463038	-0.575051	-0.964444	0.175989	0.087013	-0.504555	0.238263	0.808580	0.186691	0	0
41630	9.338608	1.453252	-3.844330	0.578059	0.429535	-0.571206	-0.966668	0.166214	0.075935	-0.508344	0.229949	0.808793	0.185915	0	0
41631	9.372610	1.311082	-3.749907	0.593046	0.389840	-0.554610	-0.968326	0.158163	0.067653	-0.511851	0.221733	0.809121	0.184840	0	0
41632	9.375981	1.250846	-3.600662	0.615683	0.334510	-0.523285	-0.971373	0.147989	0.059109	-0.514962	0.213756	0.809651	0.183273	0	0
41633	9.338428	1.300585	-3.492650	0.616292	0.257146	-0.491959	-0.973606	0.141992	0.053086	-0.517485	0.206135	0.810444	0.181379	0	0
41634	9.350380	1.429939	-3.559889	0.593501	0.216050	-0.449707	-0.974395	0.133414	0.046463	-0.519654	0.199059	0.811279	0.179338	0	0
41635	9.486724	1.464879	-3.704861	0.537666	0.162412	-0.411161	-0.976022	0.125318	0.042003	-0.521337	0.192644	0.812161	0.177457	0	0
41636	9.503115	1.497594	-3.799361	0.456591	0.068955	-0.352407	-0.976496	0.120115	0.040441	-0.522169	0.187310	0.813252	0.175715	0	0
41637	9.317577	1.513523	-3.804396	0.322071	-0.019730	-0.310358	-0.977273	0.114650	0.040673	-0.522106	0.183144	0.814457	0.174707	0	0
41638	9.105845	1.536410	-3.772173	0.145247	-0.079105	-0.279453	-0.979752	0.108972	0.039916	-0.521265	0.180275	0.815609	0.174832	0	0
41639	8.909168	1.677664	-3.713170	0.079054	-0.161129	-0.213403	-0.980528	0.105369	0.043241	-0.519764	0.178407	0.816931	0.175043	0	0
41640	8.704540	1.703157	-3.698104	0.003900	-0.197203	-0.145632	-0.981050	0.103258	0.045382	-0.517931	0.177573	0.818197	0.175413	0	0
41641	8.589661	1.726990	-3.606693	-0.004620	-0.231066	-0.118086	-0.981975	0.100101	0.048453	-0.515870	0.177037	0.819554	0.175692	0	0
41642	8.674620	1.891165	-3.596722	-0.064528	-0.226438	-0.099812	-0.982753	0.097971	0.053996	-0.513751	0.176975	0.820760	0.176329	0	0
41643	8.977691	1.992423	-3.711265	-0.056043	-0.225324	-0.055674	-0.981004	0.096848	0.058728	-0.511751	0.177200	0.821876	0.176724	0	0
41644	9.208587	2.128135	-3.825299	-0.046856	-0.188359	-0.057480	-0.981266	0.096065	0.060099	-0.510045	0.177328	0.822835	0.177065	0	0
41645	9.261037	2.143381	-3.904459	0.023949	-0.235443	-0.073771	-0.981211	0.093754	0.063213	-0.508067	0.177007	0.824166	0.176883	0	0
41646	9.204453	2.038486	-4.009310	0.061716	-0.291437	-0.093828	-0.979620	0.093931	0.067887	-0.505634	0.176464	0.825895	0.176331	0	0
41647	9.103455	1.804009	-4.193058	0.050282	-0.334727	-0.108530	-0.978963	0.091265	0.075084	-0.502813	0.175891	0.827821	0.175936	0	0
41648	9.369761	1.500755	-4.507042	0.007918	-0.213663	-0.066631	-0.980932	0.089929	0.078944	-0.500968	0.175704	0.829002	0.175826	0	0
41649	9.243100	1.205772	-4.866559	0.099364	-0.093719	-0.013513	-0.979768	0.089192	0.081863	-0.500391	0.175248	0.829629	0.174968	0	0
41650	8.788205	0.998293	-4.708382	0.304668	-0.174456	-0.060827	-0.979458	0.087964	0.083342	-0.499396	0.173551	0.831114	0.172433	0	0
41651	8.353941	0.986551	-4.148722	0.514035	-0.339621	-0.082257	-0.979738	0.089147	0.085686	-0.497362	0.170874	0.833784	0.168040	0	0
41652	7.888277	0.818383	-3.842539	0.552766	-0.370189	-0.067572	-0.977977	0.088228	0.092130	-0.495124	0.168209	0.836629	0.163127	0	0
41653	7.555012	0.697613	-3.884004	0.468829	-0.268624	-0.069829	-0.978911	0.086313	0.096270	-0.493591	0.165733	0.838791	0.159154	0	0
41654	7.678197	0.780924	-4.192426	0.367280	-0.135110	-0.049105	-0.980035	0.086950	0.098305	-0.493012	0.163750	0.840096	0.156086	0	0
41655	8.334936	0.792169	-4.651711	0.312974	0.028825	-0.044752	-0.979606	0.086786	0.098574	-0.493740	0.161781	0.840476	0.153779	0	0
41656	9.257344	0.893169	-5.072035	0.295826	0.180289	-0.017293	-0.979195	0.086058	0.095690	-0.495732	0.159928	0.840042	0.151666	0	0
41657	9.637690	0.774083	-5.072542	0.339440	0.143496	0.043475	-0.977808	0.086470	0.092727	-0.497588	0.158389	0.839735	0.148878	0	0
41658	9.565232	0.555372	-5.001208	0.233168	-0.000498	0.085656	-0.979290	0.089540	0.089249	-0.498107	0.157977	0.839925	0.146488	0	0
41659	9.167673	0.622203	-4.712948	0.133711	-0.127854	0.109455	-0.978149	0.088404	0.088600	-0.497448	0.158417	0.840549	0.144664	0	0
41660	8.380030	0.647391	-4.369308	0.025217	-0.189273	0.200022	-0.977889	0.092520	0.092540	-0.496213	0.160268	0.841187	0.143147	0	0
41661	7.859864	0.445902	-4.259272	-0.026442	-0.221897	0.222799	-0.977035	0.097105	0.096125	-0.494664	0.162593	0.841855	0.141952	0	0
41662	7.773208	0.421961	-4.236863	-0.055912	-0.147307	0.207919	-0.977319	0.100041	0.100847	-0.493655	0.164857	0.842143	0.141149	0	0
41663	7.994610	0.498952	-4.307446	-0.030692	-0.018648	0.180295	-0.976226	0.102648	0.100150	-0.493744	0.166557	0.841860	0.140528	0	0
41664	8.456518	0.614075	-4.454409	0.039377	0.076344	0.191408	-0.975134	0.105786	0.100336	-0.494748	0.167893	0.841196	0.139373	0	0
41665	8.908078	0.628069	-4.649956	0.128467	0.103437	0.166860	-0.974342	0.109169	0.098556	-0.496108	0.168522	0.840548	0.137680	0	0
41666	9.114182	0.643218	-4.802497	0.164041	0.070527	0.131240	-0.974677	0.111600	0.096019	-0.497185	0.168741	0.840180	0.135763	0	0
41667	9.003305	0.692834	-4.827014	0.184985	0.001410	0.100176	-0.974129	0.113026	0.096103	-0.497687	0.168666	0.840220	0.133753	0	0
41668	8.718869	0.597442	-4.797674	0.158612	-0.031110	0.074407	-0.974695	0.113301	0.096551	-0.497820	0.168567	0.840440	0.131989	0	0
41669	8.444497	0.540262	-4.729812	0.159312	-0.073076	0.035869	-0.976309	0.117116	0.095530	-0.497563	0.168178	0.840920	0.130387	0	0
41670	8.228175	0.479855	-4.632741	0.159239	-0.063703	0.032129	-0.976454	0.117937	0.096433	-0.497363	0.167771	0.841367	0.128778	0	0
41671	8.189739	0.450650	-4.604923	0.150081	-0.021065	0.027442	-0.976289	0.116602	0.097198	-0.497513	0.167289	0.841587	0.127381	0	0
41672	8.295959	0.466635	-4.587051	0.131095	0.041680	-0.004783	-0.974350	0.118145	0.094441	-0.498105	0.166571	0.841533	0.126365	0	0
41673	8.469131	0.495249	-4.641652	0.100922	0.100827	0.024467	-0.973351	0.117816	0.094978	-0.499192	0.166154	0.841086	0.125597	0	0
41674	8.583894	0.481377	-4.752318	0.098847	0.132931	0.011585	-0.973532	0.118314	0.090759	-0.500516	0.165619	0.840505	0.124923	0	0
41675	8.642103	0.514457	-4.718047	0.060537	0.104997	0.018915	-0.974693	0.119030	0.088264	-0.501562	0.165351	0.839993	0.124529	0	0
41676	8.694818	0.519481	-4.758634	-0.008991	0.105217	0.018790	-0.974155	0.120252	0.086634	-0.502480	0.165456	0.839400	0.124681	0	0
41677	8.599016	0.597187	-4.715896	-0.072933	0.071575	0.060921	-0.975298	0.120598	0.085816	-0.503075	0.166251	0.838818	0.125141	0	0
41678	8.574478	0.507886	-4.734885	-0.162439	0.075017	0.100175	-0.974609	0.121224	0.084573	-0.503587	0.167838	0.838049	0.126115	0	0
41679	8.478061	0.418373	-4.700460	-0.234695	0.103682	0.132069	-0.973384	0.124150	0.083186	-0.504265	0.170003	0.836975	0.127625	0	0
41680	8.309778	0.360335	-4.624495	-0.303271	0.115583	0.166739	-0.974559	0.126279	0.081204	-0.504954	0.172807	0.835695	0.129512	0	0
41681	8.247644	0.218406	-4.497488	-0.344136	0.112954	0.212509	-0.972315	0.128088	0.081721	-0.505611	0.176182	0.834275	0.131541	0	0
41682	8.337478	0.197085	-4.401949	-0.334758	0.127229	0.219864	-0.972092	0.132026	0.080549	-0.506395	0.179566	0.832775	0.133438	0	0
41683	8.683908	0.156599	-4.458649	-0.260240	0.164867	0.265897	-0.971879	0.135890	0.077954	-0.507689	0.182887	0.831079	0.134583	0	0
41684	9.092226	0.043837	-4.583354	-0.214252	0.191194	0.271517	-0.970281	0.141366	0.074313	-0.509275	0.185997	0.829295	0.135326	0	0
41685	9.537008	-0.020957	-4.687371	-0.156529	0.181004	0.240533	-0.967505	0.144167	0.072053	-0.510845	0.188556	0.827680	0.135760	0	0
41686	9.566997	-0.057184	-4.534134	-0.070998	0.093309	0.162852	-0.968572	0.149012	0.070382	-0.511730	0.190169	0.826775	0.135687	0	0
41687	9.317963	-0.038655	-4.338703	0.032883	-0.024286	0.090708	-0.968600	0.151307	0.070526	-0.511752	0.190798	0.826741	0.134926	0	0
41688	9.014046	-0.089653	-4.354240	0.075337	-0.083211	0.041260	-0.966917	0.152701	0.070881	-0.511289	0.190896	0.827167	0.133930	0	0
41689	8.882379	-0.168961	-4.518921	0.065043	-0.083338	-0.002852	-0.970597	0.152886	0.071211	-0.510757	0.190668	0.827656	0.133264	0	0
41690	8.874149	-0.047646	-4.698987	0.128311	-0.061401	-0.033948	-0.970011	0.152364	0.072874	-0.510475	0.189836	0.828183	0.132250	0	0
41691	8.828287	-0.181335	-4.652249	0.180543	-0.125410	-0.059467	-0.968935	0.153609	0.067697	-0.509734	0.188608	0.829145	0.130833	0	0
41692	8.722549	-0.210358	-4.602588	0.238620	-0.195843	-0.070279	-0.969043	0.151950	0.069295	-0.508496	0.187073	0.830566	0.128825	0	0
41693	8.606822	-0.243581	-4.596061	0.282392	-0.232712	-0.072000	-0.970823	0.149767	0.073286	-0.507029	0.185361	0.832215	0.126417	0	0
41694	8.572673	-0.308472	-4.621778	0.331604	-0.273153	-0.075529	-0.969601	0.148962	0.083429	-0.505296	0.183431	0.834128	0.123532	0	0
41695	8.681558	-0.291190	-4.881785	0.375066	-0.248099	-0.095652	-0.970405	0.147646	0.087039	-0.503823	0.181071	0.835986	0.120432	0	0
41696	8.919357	-0.252520	-4.996710	0.419883	-0.214584	-0.134101	-0.970917	0.146414	0.091786	-0.502648	0.178123	0.837783	0.117205	0	0
41697	9.031280	-0.187572	-5.196131	0.430244	-0.229837	-0.156049	-0.971172	0.145187	0.093413	-0.501330	0.174952	0.839685	0.113969	0	0
41698	9.081495	-0.140230	-4.956147	0.438903	-0.297349	-0.166909	-0.970528	0.142333	0.098613	-0.499431	0.171713	0.841934	0.110592	0	0
41699	9.002961	-0.044511	-5.179646	0.330176	-0.332321	-0.192766	-0.972469	0.140401	0.100495	-0.497010	0.168840	0.844256	0.108195	0	0
41700	8.738372	-0.023961	-5.126137	0.255687	-0.348196	-0.170917	-0.971512	0.135506	0.106132	-0.494341	0.166506	0.846527	0.106278	0	0
41701	8.368119	0.040605	-5.044234	0.188275	-0.341365	-0.160117	-0.971591	0.134743	0.112889	-0.491619	0.164617	0.848651	0.104896	0	0
41702	8.013050	0.098921	-4.866318	0.098944	-0.327166	-0.148449	-0.971529	0.132656	0.117293	-0.488872	0.163253	0.850579	0.104248	0	0
41703	7.997157	0.153433	-4.763915	0.034701	-0.298999	-0.123836	-0.971736	0.130087	0.122804	-0.486282	0.162378	0.852253	0.104058	0	0
41704	8.200001	0.309788	-4.775313	-0.020596	-0.216645	-0.112077	-0.972084	0.126456	0.126548	-0.484315	0.161743	0.853451	0.104403	0	0
41705	8.351624	0.355387	-4.819335	-0.072909	-0.068129	-0.098613	-0.971066	0.124951	0.127578	-0.483541	0.161361	0.853842	0.105383	0	0
41706	8.596368	0.343283	-4.949344	-0.056285	0.051947	-0.105147	-0.971337	0.124354	0.128110	-0.483806	0.160736	0.853675	0.106466	0	0
41707	8.794491	0.382427	-4.898526	0.008683	0.071406	-0.140785	-0.971911	0.123879	0.126243	-0.484308	0.159450	0.853542	0.107180	0	0
41708	8.622740	0.436694	-4.696090	0.084043	0.030911	-0.191980	-0.971994	0.118753	0.125214	-0.484527	0.157399	0.853766	0.107436	0	0
41709	8.354206	0.499650	-4.547950	0.107349	-0.014493	-0.204752	-0.971849	0.116337	0.121660	-0.484381	0.155178	0.854249	0.107484	0	0
41710	8.042212	0.572818	-4.415028	0.102308	-0.000802	-0.188320	-0.974327	0.112780	0.124579	-0.484356	0.153106	0.854633	0.107518	0	0
41711	7.892951	0.529725	-4.378325	0.121165	0.017299	-0.169082	-0.973180	0.111213	0.123903	-0.484539	0.151086	0.854913	0.107327	0	0
41712	8.026344	0.419287	-4.531382	0.092195	0.067732	-0.163708	-0.974409	0.107381	0.123249	-0.485107	0.149203	0.854908	0.107433	0	0
41713	8.319424	0.413913	-4.646245	0.085385	0.100038	-0.148113	-0.973680	0.104988	0.121958	-0.485961	0.147444	0.854711	0.107572	0	0
41714	8.511048	0.404810	-4.791157	0.095291	0.105791	-0.120540	-0.975258	0.104066	0.117805	-0.486902	0.145877	0.854453	0.107500	0	0
41715	8.475843	0.344204	-4.954493	0.076329	0.097716	-0.076543	-0.976257	0.102800	0.114617	-0.487797	0.144775	0.854147	0.107363	0	0
41716	8.333222	0.209408	-4.954869	0.011729	0.075603	-0.027139	-0.975962	0.101928	0.114701	-0.488459	0.144426	0.853811	0.107494	0	0
41717	8.177179	0.170462	-4.862328	-0.053045	0.068645	0.014916	-0.977099	0.101707	0.113706	-0.489016	0.144769	0.853374	0.107971	0	0
41718	8.105477	0.189454	-4.794302	-0.125374	0.066877	0.047800	-0.977117	0.103012	0.113505	-0.489484	0.145749	0.852821	0.108899	0	0
41719	8.298456	0.192615	-4.770097	-0.151439	0.074986	0.099165	-0.975713	0.103851	0.113544	-0.490041	0.147286	0.852120	0.109809	0	0
41720	8.751657	0.350079	-4.815006	-0.129062	0.092555	0.113987	-0.976859	0.104081	0.112152	-0.490797	0.148774	0.851343	0.110456	0	0
41721	9.304659	0.487339	-5.032867	-0.076365	0.137811	0.095804	-0.976199	0.107008	0.110912	-0.491993	0.149844	0.850415	0.110836	0	0
41722	9.640779	0.694440	-5.280811	-0.035718	0.111372	0.044642	-0.975953	0.107888	0.107563	-0.492961	0.150318	0.849737	0.111089	0	0
41723	9.597812	0.908669	-5.318871	0.023827	-0.027535	-0.006379	-0.976106	0.108622	0.107327	-0.492788	0.150206	0.849885	0.110876	0	0
41724	9.088160	0.907733	-5.162131	-0.000111	-0.147240	-0.068737	-0.976502	0.107663	0.109396	-0.491487	0.149817	0.850692	0.110991	0	0
41725	8.496258	0.849398	-5.022013	-0.026462	-0.236196	-0.122002	-0.976439	0.104634	0.112466	-0.489333	0.149197	0.851979	0.111466	0	0
41726	7.966888	0.715221	-4.865404	-0.046713	-0.228564	-0.127694	-0.977066	0.102317	0.118847	-0.487200	0.148616	0.853214	0.112139	0	0
41727	7.735926	0.599136	-4.768148	-0.041242	-0.182277	-0.133330	-0.976181	0.102095	0.123076	-0.485465	0.147909	0.854228	0.112876	0	0
41728	7.851195	0.506330	-4.780311	-0.017923	-0.094606	-0.091207	-0.977003	0.100618	0.124126	-0.484550	0.147386	0.854775	0.113346	0	0
41729	8.211835	0.432030	-4.854671	0.038095	-0.015694	-0.057208	-0.976968	0.098022	0.124246	-0.484439	0.146756	0.854955	0.113280	0	0
41730	8.466543	0.416850	-4.941594	0.052298	0.024013	-0.043429	-0.978661	0.097215	0.123645	-0.484705	0.146094	0.854949	0.113051	0	0
41731	8.552619	0.334488	-4.993660	0.046713	-0.003688	-0.010359	-0.976819	0.097576	0.124500	-0.484761	0.145811	0.855011	0.112701	0	0
41732	8.537409	0.338346	-5.092104	0.032091	-0.055521	-0.004805	-0.977118	0.097937	0.123108	-0.484355	0.145708	0.855303	0.112365	0	0
41733	8.475765	0.388243	-4.983189	0.020345	-0.120487	-0.026748	-0.976227	0.096350	0.125835	-0.483355	0.145544	0.855925	0.112147	0	0
41734	8.399046	0.488104	-4.974838	0.011166	-0.172303	-0.022095	-0.975633	0.095916	0.128637	-0.481902	0.145496	0.856786	0.111887	0	0
41735	8.379105	0.540621	-5.082449	0.019364	-0.210922	-0.054132	-0.976456	0.095775	0.131754	-0.480092	0.145203	0.857879	0.111677	0	0
41736	8.312139	0.613385	-5.048068	0.019627	-0.197674	-0.044978	-0.976130	0.094327	0.134779	-0.478404	0.144951	0.858897	0.111421	0	0
41737	8.239502	0.638891	-5.103158	0.018213	-0.149538	-0.034061	-0.976516	0.094110	0.139304	-0.477139	0.144765	0.859659	0.111214	0	0
41738	8.143026	0.683628	-5.133076	0.014905	-0.142942	-0.021247	-0.975525	0.094354	0.139877	-0.475934	0.144707	0.860366	0.110979	0	0
41739	8.139894	0.641008	-5.208118	0.015394	-0.118085	-0.005697	-0.974767	0.092721	0.143595	-0.474965	0.144743	0.860931	0.110708	0	0
41740	8.195284	0.635795	-5.210224	0.044310	-0.135864	-0.017529	-0.973894	0.092303	0.145970	-0.473873	0.144512	0.861638	0.110181	0	0
41741	8.257792	0.625848	-5.224704	0.034812	-0.140584	-0.030374	-0.975023	0.092968	0.147439	-0.472709	0.144267	0.862364	0.109827	0	0
41742	8.317573	0.582327	-5.265872	0.038197	-0.138083	-0.041378	-0.975831	0.092608	0.152102	-0.471551	0.143936	0.863094	0.109503	0	0
41743	8.372281	0.563674	-5.350169	0.018455	-0.124039	-0.028587	-0.975546	0.093394	0.153566	-0.470506	0.143764	0.863718	0.109306	0	0
41744	8.405066	0.506562	-5.448389	0.031388	-0.119676	-0.024903	-0.974080	0.089616	0.153882	-0.469531	0.143458	0.864348	0.108920	0	0
41745	8.380672	0.482862	-5.476617	0.013682	-0.118172	-0.002929	-0.974086	0.091649	0.156419	-0.468555	0.143525	0.864900	0.108650	0	0
41746	8.308680	0.487729	-5.440076	-0.017447	-0.097680	-0.005789	-0.972795	0.090864	0.157350	-0.467704	0.143709	0.865324	0.108692	0	0
41747	8.251301	0.506855	-5.389494	-0.010082	-0.105246	-0.003018	-0.973202	0.091563	0.160799	-0.466805	0.143872	0.865789	0.108646	0	0
41748	8.186252	0.539000	-5.401345	-0.026017	-0.085126	0.015261	-0.972774	0.091802	0.161660	-0.466074	0.144257	0.866114	0.108678	0	0
41749	8.136428	0.555066	-5.307587	-0.033565	-0.076291	0.006051	-0.973887	0.091578	0.163641	-0.465400	0.144577	0.866404	0.108835	0	0
41750	8.122335	0.595992	-5.277806	-0.051529	-0.019600	0.013271	-0.973890	0.091995	0.163951	-0.465200	0.144963	0.866403	0.109176	0	0
41751	8.108007	0.622695	-5.272265	-0.029335	-0.020213	0.022492	-0.972462	0.091897	0.165490	-0.465037	0.145344	0.866412	0.109301	0	0
41752	8.127093	0.549725	-5.266208	-0.026735	-0.005052	0.015125	-0.972322	0.092699	0.166673	-0.464996	0.145655	0.866361	0.109462	0	0
41753	8.122310	0.554574	-5.263582	-0.029190	-0.005700	0.026132	-0.972756	0.092761	0.165547	-0.464962	0.146051	0.866297	0.109590	0	0
41754	8.148878	0.564034	-5.259683	-0.015773	-0.010605	0.015163	-0.973640	0.094306	0.163668	-0.464896	0.146259	0.866293	0.109616	0	0
41755	8.194496	0.534733	-5.268826	-0.014802	-0.009786	0.017003	-0.973942	0.095751	0.163620	-0.464838	0.146513	0.866277	0.109657	0	0
41756	8.189513	0.530176	-5.287994	-0.001892	-0.027643	0.022560	-0.973492	0.095067	0.165699	-0.464648	0.146775	0.866351	0.109523	0	0
41757	8.198916	0.511008	-5.310211	-0.000015	-0.020334	0.023468	-0.974344	0.095496	0.166017	-0.464527	0.147028	0.866390	0.109389	0	0
41758	8.193738	0.487280	-5.346405	0.018199	-0.008145	0.018890	-0.975505	0.096874	0.164697	-0.464534	0.147125	0.866404	0.109117	0	0
41759	8.174333	0.492517	-5.364969	0.021852	-0.010919	0.018897	-0.974687	0.099572	0.165142	-0.464522	0.147227	0.866430	0.108829	0	0
41760	8.147627	0.458906	-5.376267	0.020273	-0.000362	0.027124	-0.974662	0.098096	0.165900	-0.464605	0.147406	0.866393	0.108527	0	0
41761	8.140350	0.410260	-5.361819	0.029636	-0.004565	0.035397	-0.974953	0.098810	0.166089	-0.464676	0.147608	0.866373	0.108102	0	0
41762	8.192865	0.405878	-5.424201	0.025813	-0.013417	0.029908	-0.974415	0.100830	0.165785	-0.464653	0.147832	0.866392	0.107738	0	0
41763	8.293855	0.410424	-5.454518	0.042665	0.002364	0.042784	-0.975550	0.100861	0.165515	-0.464811	0.148032	0.866343	0.107175	0	0
41764	8.414401	0.438732	-5.458842	0.038361	-0.001706	0.018956	-0.975276	0.101308	0.165115	-0.464913	0.147954	0.866361	0.106697	0	0
41765	8.520149	0.487253	-5.515623	0.041898	-0.010678	0.015337	-0.974141	0.100875	0.164793	-0.464927	0.147933	0.866412	0.106248	0	0
41766	8.567952	0.531498	-5.584757	0.028671	-0.003198	-0.001202	-0.974133	0.100431	0.165049	-0.464976	0.147762	0.866450	0.105964	0	0
41767	8.534215	0.590276	-5.609683	0.031023	-0.054911	-0.045157	-0.974856	0.101862	0.165429	-0.464526	0.147314	0.866784	0.105827	0	0
41768	8.336355	0.601891	-5.648103	0.019517	-0.088916	-0.061684	-0.974825	0.100351	0.166893	-0.463744	0.146831	0.867286	0.105819	0	0
41769	8.150447	0.604513	-5.385086	0.033279	-0.090794	-0.093802	-0.975349	0.097988	0.168309	-0.462934	0.145987	0.867859	0.105836	0	0
41770	7.990492	0.553579	-5.480888	-0.017455	-0.080654	-0.076530	-0.975616	0.097895	0.170290	-0.462155	0.145524	0.868304	0.106222	0	0
41771	7.893255	0.473498	-5.245882	-0.003242	-0.092756	-0.091192	-0.975024	0.096806	0.171775	-0.461276	0.144874	0.868841	0.106541	0	0
41772	7.942831	0.484693	-5.382934	0.002745	-0.054035	-0.076552	-0.974855	0.095314	0.172814	-0.460755	0.144291	0.869184	0.106792	0	0
41773	8.012688	0.381803	-5.342737	0.003368	-0.006323	-0.058276	-0.975273	0.094617	0.172491	-0.460671	0.143805	0.869280	0.107025	0	0
41774	8.053717	0.415548	-5.348883	0.035595	0.015130	-0.017860	-0.975977	0.093147	0.170421	-0.460872	0.143419	0.869269	0.106773	0	0
41775	8.115334	0.363258	-5.460227	0.032502	0.002807	0.004177	-0.974397	0.092057	0.171614	-0.460975	0.143333	0.869265	0.106476	0	0
41776	8.187503	0.377595	-5.482157	0.039305	-0.018257	-0.013192	-0.974125	0.093179	0.172107	-0.460885	0.143097	0.869389	0.106170	0	0
41777	8.226302	0.425676	-5.471217	0.033905	-0.018452	-0.009515	-0.976088	0.091905	0.172329	-0.460790	0.142909	0.869504	0.105891	0	0
41778	8.211911	0.411026	-5.456281	0.035784	-0.027832	-0.006749	-0.974532	0.092154	0.172613	-0.460628	0.142673	0.869672	0.105529	0	0
41779	8.213913	0.423918	-5.514245	0.028748	-0.032142	0.004256	-0.974275	0.093633	0.171711	-0.460422	0.142644	0.869825	0.105210	0	0
41780	8.172662	0.424709	-5.551346	0.028624	-0.005932	-0.003137	-0.974695	0.093345	0.171839	-0.460436	0.142516	0.869869	0.104960	0	0
41781	8.127161	0.461121	-5.530082	0.029103	0.022590	0.012414	-0.974834	0.093463	0.172415	-0.460713	0.142499	0.869759	0.104677	0	0
41782	8.105983	0.499409	-5.480730	0.021944	0.040743	0.016962	-0.975435	0.095140	0.170683	-0.461142	0.142552	0.869547	0.104472	0	0
41783	8.077973	0.510221	-5.368497	0.027930	0.067348	0.033447	-0.975176	0.096339	0.169622	-0.461829	0.142677	0.869199	0.104166	0	0
41784	8.006124	0.546546	-5.326924	0.032418	0.074900	0.029765	-0.974065	0.095915	0.166183	-0.462593	0.142670	0.868836	0.103813	0	0
41785	7.991661	0.527144	-5.319263	0.031787	0.108526	0.037044	-0.974087	0.097636	0.166291	-0.463646	0.142764	0.868295	0.103516	0	0
41786	8.082590	0.539810	-5.407125	0.000563	0.126518	0.030551	-0.974810	0.098003	0.164903	-0.464795	0.143003	0.867632	0.103587	0	0
41787	8.130924	0.529468	-5.384845	0.022883	0.125642	0.044369	-0.974412	0.098150	0.161790	-0.465989	0.143183	0.866989	0.103358	0	0
41788	8.241248	0.483257	-5.432752	0.027968	0.133999	0.027864	-0.975852	0.098181	0.158688	-0.467264	0.143043	0.866357	0.103096	0	0
41789	8.222031	0.432069	-5.403380	0.038856	0.115656	0.026068	-0.976446	0.099018	0.156478	-0.468374	0.143000	0.865799	0.102800	0	0
41790	8.231706	0.409986	-5.389393	0.035390	0.086527	0.036200	-0.976030	0.099859	0.156810	-0.469235	0.143115	0.865355	0.102457	0	0
41791	8.231629	0.375972	-5.384781	0.040954	0.066904	0.040825	-0.974373	0.101140	0.153615	-0.469940	0.143240	0.865005	0.102002	0	0
41792	8.231826	0.356116	-5.351100	0.042640	0.067223	0.035320	-0.975666	0.102335	0.153135	-0.470646	0.143309	0.864662	0.101560	0	0
41793	8.241535	0.321779	-5.327532	0.048591	0.066169	0.052764	-0.976239	0.101322	0.150526	-0.471366	0.143503	0.864305	0.100980	0	0
41794	8.275457	0.301701	-5.295114	0.066547	0.055780	0.040892	-0.976569	0.104523	0.149879	-0.472017	0.143473	0.864038	0.100263	0	0
41795	8.275433	0.316093	-5.285460	0.086754	0.068608	0.040882	-0.976186	0.103986	0.148366	-0.472800	0.143382	0.863724	0.099411	0	0
41796	8.285177	0.303644	-5.266581	0.073825	0.078179	0.035337	-0.975393	0.106823	0.145986	-0.473645	0.143282	0.863358	0.098709	0	0
41797	8.309504	0.295755	-5.233725	0.076516	0.076441	0.033515	-0.975118	0.106602	0.144552	-0.474472	0.143168	0.863005	0.097991	0	0
41798	8.290220	0.281266	-5.228267	0.064928	0.081341	0.044489	-0.974720	0.107682	0.142916	-0.475345	0.143123	0.862611	0.097292	0	0
41799	8.311986	0.261464	-5.209886	0.062630	0.068521	0.027991	-0.976692	0.106464	0.142008	-0.476078	0.143036	0.862287	0.096707	0	0
41800	8.329099	0.246282	-5.171976	0.051726	0.060049	0.031656	-0.975593	0.107303	0.139216	-0.476745	0.142876	0.862012	0.096103	0	0
41801	8.329402	0.235995	-5.128574	0.048326	0.066875	0.040814	-0.976623	0.109941	0.138541	-0.477454	0.142969	0.861663	0.095577	0	0
41802	8.314963	0.223868	-5.120867	0.022570	0.069116	0.035249	-0.974358	0.109368	0.137775	-0.478140	0.143148	0.861281	0.095319	0	0
41803	8.276323	0.212094	-5.126745	0.011574	0.061776	0.035229	-0.975220	0.109723	0.136671	-0.478747	0.143374	0.860928	0.095128	0	0
41804	8.285868	0.173168	-5.122525	-0.006302	0.062745	0.050787	-0.974952	0.109673	0.134682	-0.479370	0.143653	0.860555	0.094936	0	0
41805	8.315080	0.196835	-5.094477	-0.000881	0.066578	0.048050	-0.975261	0.110491	0.132752	-0.480012	0.144044	0.860147	0.094796	0	0
41806	8.374849	0.138700	-5.130908	-0.011901	0.074154	0.045266	-0.975444	0.113792	0.132961	-0.480688	0.144582	0.859673	0.094857	0	0
41807	8.445483	0.156689	-5.060863	-0.022120	0.063308	0.042563	-0.975570	0.114350	0.131067	-0.481264	0.145031	0.859268	0.094920	0	0
41808	8.454248	0.165467	-5.177080	-0.021556	0.038195	0.031593	-0.976018	0.115157	0.129421	-0.481627	0.145322	0.859011	0.094960	0	0
41809	8.572441	0.176621	-5.166934	-0.043194	0.030154	0.044438	-0.975463	0.115743	0.129027	-0.481889	0.145922	0.858742	0.095146	0	0
41810	8.608398	0.196208	-5.199553	-0.025312	0.038457	0.027954	-0.974063	0.116344	0.128060	-0.482238	0.146256	0.858475	0.095268	0	0
41811	8.598949	0.269115	-5.205972	-0.003511	0.038719	0.022500	-0.974210	0.116511	0.127646	-0.482611	0.146468	0.858234	0.095232	0	0
41812	8.619967	0.255501	-5.286559	0.012309	-0.007991	0.002419	-0.974362	0.117503	0.127993	-0.482589	0.146472	0.858260	0.095101	0	0
41813	8.564916	0.289388	-5.252877	0.017423	-0.018305	-0.010406	-0.975366	0.117860	0.126891	-0.482471	0.146354	0.858361	0.094961	0	0
41814	8.454614	0.308731	-5.190653	0.019783	-0.050829	-0.021380	-0.975634	0.117379	0.127998	-0.482073	0.146134	0.858640	0.094805	0	0
41815	8.290949	0.241256	-5.136662	0.000574	-0.032288	-0.023328	-0.975901	0.117026	0.129396	-0.481798	0.145999	0.858812	0.094852	0	0
41816	8.209251	0.197525	-5.087996	0.019248	-0.034848	-0.043498	-0.975888	0.116547	0.130358	-0.481512	0.145600	0.859041	0.094843	0	0
41817	8.161068	0.168579	-5.074305	0.011268	-0.031698	-0.034357	-0.974874	0.114668	0.130230	-0.481247	0.145319	0.859236	0.094851	0	0
41818	8.197073	0.129544	-5.075906	0.008896	0.006384	-0.024328	-0.975018	0.115086	0.130541	-0.481321	0.145066	0.859234	0.094882	0	0
41819	8.252506	0.114501	-5.068415	0.026223	0.012030	-0.027046	-0.976261	0.113329	0.131577	-0.481460	0.144735	0.859222	0.094789	0	0
41820	8.329751	0.116159	-5.051969	0.018884	0.023222	-0.028896	-0.976708	0.114797	0.131106	-0.481685	0.144414	0.859149	0.094800	0	0
41821	8.348536	0.104692	-5.110719	0.019566	0.021704	-0.003199	-0.975861	0.114130	0.129781	-0.481920	0.144312	0.859050	0.094660	0	0
41822	8.353636	0.099288	-5.072296	0.009255	0.001913	-0.010527	-0.975584	0.114427	0.129513	-0.481969	0.144177	0.859050	0.094614	0	0
41823	8.344235	0.147718	-5.061967	0.016937	0.014014	0.002321	-0.975153	0.114385	0.130215	-0.482139	0.144144	0.858978	0.094457	0	0
41824	8.341484	0.162969	-5.112491	0.019644	0.017802	0.000485	-0.975856	0.113570	0.129462	-0.482352	0.144021	0.858898	0.094281	0	0
41825	8.368081	0.152867	-5.096642	0.014277	0.026810	0.004136	-0.975591	0.113937	0.127782	-0.482630	0.144004	0.858759	0.094156	0	0
41826	8.401869	0.176927	-5.100165	0.010585	0.034302	0.002293	-0.976155	0.114068	0.128220	-0.482970	0.143959	0.858582	0.094093	0	0
41827	8.459563	0.196273	-5.126352	0.003459	0.033901	0.009635	-0.975324	0.114425	0.126534	-0.483297	0.144036	0.858390	0.094044	0	0
41828	8.469268	0.244871	-5.138475	0.001652	0.026436	0.011489	-0.975618	0.115290	0.126591	-0.483563	0.144136	0.858227	0.094009	0	0
41829	8.474214	0.249493	-5.124137	-0.004133	0.025265	0.000471	-0.976191	0.114808	0.124865	-0.483797	0.144178	0.858083	0.094058	0	0
41830	8.445536	0.273671	-5.103583	-0.004894	0.011935	0.007829	-0.975356	0.115145	0.123603	-0.483931	0.144248	0.857996	0.094052	0	0
41831	8.421553	0.283397	-5.092960	0.002084	0.031194	-0.006872	-0.976074	0.116412	0.124398	-0.484217	0.144190	0.857840	0.094093	0	0
41832	8.406850	0.298275	-5.111741	0.005685	0.027716	-0.010563	-0.977215	0.114378	0.124512	-0.484482	0.144058	0.857710	0.094120	0	0
41833	8.416234	0.279139	-5.136372	-0.002506	0.042475	-0.010605	-0.974394	0.114384	0.123493	-0.484855	0.143980	0.857499	0.094236	0	0
41834	8.435148	0.250372	-5.171084	-0.003371	0.040534	-0.008770	-0.975966	0.115030	0.122557	-0.485215	0.143926	0.857290	0.094368	0	0
41835	8.425446	0.196892	-5.156577	0.006657	0.023929	-0.008735	-0.976701	0.116530	0.121524	-0.485443	0.143836	0.857176	0.094369	0	0
41836	8.406106	0.165429	-5.151227	-0.000113	0.028270	0.011423	-0.977521	0.114917	0.122423	-0.485725	0.143925	0.857004	0.094343	0	0
41837	8.387087	0.162674	-5.116717	0.005520	0.009398	0.018801	-0.976417	0.116124	0.120929	-0.485852	0.144091	0.856920	0.094198	0	0
41838	8.363494	0.176598	-5.057771	0.001926	0.018496	0.020613	-0.975831	0.114933	0.121558	-0.486062	0.144250	0.856786	0.094091	0	0
41839	8.382968	0.180995	-5.034315	0.008962	0.032074	0.008683	-0.976694	0.115827	0.121197	-0.486379	0.144292	0.856609	0.093997	0	0
41840	8.406988	0.171203	-5.040108	-0.005369	0.027730	0.020594	-0.977272	0.115640	0.119348	-0.486657	0.144480	0.856423	0.093967	0	0
41841	8.380872	0.190221	-4.997943	0.000481	0.037989	0.033434	-0.977844	0.116481	0.119973	-0.487036	0.144770	0.856173	0.093835	0	0
41842	8.390051	0.171444	-5.049135	0.007410	0.035164	0.018768	-0.976458	0.118092	0.118927	-0.487390	0.144914	0.855958	0.093738	0	0
41843	8.437393	0.158637	-4.843253	0.017380	0.040866	0.015123	-0.977168	0.117585	0.117769	-0.487800	0.144962	0.855737	0.093554	0	0
41844	8.426043	0.196136	-5.098528	-0.014339	0.040220	0.027935	-0.976733	0.119091	0.116918	-0.488177	0.145253	0.855468	0.093588	0	0
41845	8.409560	0.171870	-4.728492	0.003650	0.013920	0.019758	-0.976155	0.118215	0.116999	-0.488341	0.145433	0.855358	0.093461	0	0
41846	8.455838	0.209027	-4.990859	-0.016993	0.025396	-0.001397	-0.976165	0.118271	0.115869	-0.488563	0.145475	0.855206	0.093624	0	0
41847	8.480420	0.176301	-4.914694	-0.036290	0.045802	0.027898	-0.978320	0.120482	0.115461	-0.488949	0.145889	0.854891	0.093846	0	0
41848	8.465886	0.169219	-4.921443	-0.020058	0.048138	0.018746	-0.976338	0.119784	0.114407	-0.489376	0.146135	0.854589	0.093993	0	0
41849	8.484916	0.169517	-4.953556	-0.008495	0.047724	0.040794	-0.978049	0.120684	0.114196	-0.489831	0.146521	0.854270	0.093916	0	0
41850	8.537530	0.116181	-4.982442	-0.014179	0.025064	0.035315	-0.978065	0.121041	0.112801	-0.490087	0.146874	0.854066	0.093882	0	0
41851	8.566912	0.100528	-4.916008	-0.010484	-0.016703	0.040901	-0.977488	0.120574	0.113333	-0.489988	0.147332	0.854061	0.093727	0	0
41852	8.545539	0.080619	-4.867027	-0.023286	-0.013913	0.040865	-0.976958	0.123563	0.113799	-0.489899	0.147851	0.854025	0.093707	0	0
41853	8.528316	0.074042	-4.909906	-0.008851	-0.028304	0.034487	-0.976932	0.122619	0.115440	-0.489698	0.148256	0.854087	0.093552	0	0
41854	8.585778	0.091355	-4.965084	-0.006957	-0.013617	0.035398	-0.977785	0.122387	0.114584	-0.489639	0.148568	0.854086	0.093374	0	0
41855	8.590080	0.116617	-5.042377	-0.000812	-0.020447	0.026248	-0.977213	0.122078	0.114842	-0.489509	0.148856	0.854129	0.093202	0	0
41856	8.618854	0.143492	-5.072265	0.008934	-0.029940	0.015281	-0.976524	0.123903	0.115517	-0.489307	0.149003	0.854241	0.093002	0	0
41857	8.587789	0.179842	-5.053957	0.017581	-0.052009	-0.001183	-0.977377	0.124340	0.115694	-0.488909	0.148996	0.854496	0.092760	0	0
41858	8.532517	0.170213	-5.030213	0.013718	-0.055257	-0.008539	-0.976544	0.125747	0.116058	-0.488475	0.148950	0.854769	0.092604	0	0
41859	8.431277	0.163667	-5.031301	0.001969	-0.074091	-0.001215	-0.977364	0.124529	0.117690	-0.487865	0.149039	0.855117	0.092464	0	0
41860	8.387958	0.154121	-5.020081	0.001429	-0.076583	-0.021409	-0.977644	0.124778	0.118559	-0.487222	0.148926	0.855508	0.092424	0	0
41861	8.306383	0.163836	-4.978318	0.010284	-0.059524	0.000587	-0.976211	0.124789	0.120814	-0.486750	0.148976	0.855789	0.092226	0	0
41862	8.322766	0.098710	-5.013173	0.014364	-0.033594	0.013392	-0.976670	0.127125	0.120256	-0.486520	0.149106	0.855922	0.091997	0	0
41863	8.341975	0.057230	-5.004499	0.012330	-0.039594	0.006054	-0.977481	0.124521	0.120809	-0.486226	0.149175	0.856100	0.091784	0	0
41864	8.378043	0.059549	-5.015495	0.003119	-0.026452	0.002353	-0.976350	0.124511	0.120656	-0.486040	0.149175	0.856218	0.091667	0	0
41865	8.440311	0.028071	-5.051847	-0.002944	-0.010500	0.013334	-0.975929	0.125855	0.122437	-0.485979	0.149354	0.856230	0.091592	0	0
41866	8.464137	0.016181	-5.081802	-0.023316	0.002881	0.037132	-0.976070	0.125721	0.122288	-0.486029	0.149813	0.856119	0.091610	0	0
41867	8.502730	-0.008549	-5.066497	-0.028479	0.015137	0.048118	-0.975105	0.127182	0.121520	-0.486181	0.150392	0.855930	0.091621	0	0
41868	8.507713	-0.021064	-5.040195	-0.011567	0.036309	0.062799	-0.975963	0.127114	0.120248	-0.486561	0.150957	0.855633	0.091450	0	0
41869	8.484253	-0.012251	-4.961962	-0.036804	0.054022	0.075566	-0.976546	0.128952	0.121078	-0.487057	0.151777	0.855205	0.091455	0	0
41870	8.379049	0.006570	-4.863699	-0.058599	0.083299	0.079130	-0.976006	0.129363	0.118405	-0.487781	0.152676	0.854608	0.091682	0	0
41871	8.350687	0.013121	-4.794960	-0.069482	0.084942	0.082773	-0.976739	0.131382	0.118539	-0.488497	0.153688	0.853985	0.091978	0	0
41872	8.351111	0.022135	-4.744191	-0.086971	0.083366	0.079074	-0.975376	0.133794	0.115842	-0.489172	0.154758	0.853352	0.092468	0	0
41873	8.389907	0.040955	-4.721364	-0.078789	0.064935	0.079132	-0.975662	0.133683	0.115271	-0.489698	0.155802	0.852821	0.092831	0	0
41874	8.498237	0.040374	-4.735081	-0.075103	0.064892	0.080081	-0.977107	0.135338	0.114255	-0.490240	0.156776	0.852296	0.093149	0	0
41875	8.644798	0.069358	-4.803178	-0.061326	0.040906	0.049901	-0.975829	0.134759	0.113923	-0.490561	0.157506	0.851942	0.093470	0	0
41876	8.740499	0.118659	-4.912719	-0.026699	0.024480	0.046350	-0.975872	0.138071	0.113847	-0.490796	0.158053	0.851701	0.093512	0	0
41877	8.744639	0.168594	-5.021248	-0.003835	0.006132	0.013397	-0.975015	0.137212	0.113502	-0.490877	0.158221	0.851627	0.093471	0	0
41878	8.690936	0.199443	-5.122907	0.005780	-0.036405	0.000628	-0.975598	0.139445	0.115065	-0.490602	0.158275	0.851788	0.093364	0	0
41879	8.531565	0.210904	-5.170013	0.029774	-0.046945	-0.025035	-0.975574	0.138242	0.116123	-0.490249	0.157998	0.852067	0.093143	0	0
41880	8.392906	0.136789	-4.996223	0.020187	-0.045981	-0.041609	-0.973871	0.137527	0.115495	-0.489879	0.157590	0.852361	0.093082	0	0
41881	8.229544	0.115126	-4.922619	0.023529	-0.045322	-0.053570	-0.976828	0.137216	0.116921	-0.489503	0.157098	0.852671	0.093058	0	0
41882	8.200742	0.034641	-4.873756	0.027196	-0.036082	-0.054513	-0.975668	0.135845	0.118100	-0.489214	0.156556	0.852939	0.093027	0	0
41883	8.263328	-0.019345	-4.859540	0.039032	-0.008390	-0.025167	-0.974671	0.135127	0.117762	-0.489203	0.156197	0.853038	0.092790	0	0
41884	8.339934	-0.062911	-4.906169	0.042909	0.033750	-0.021548	-0.975932	0.133611	0.116828	-0.489571	0.155742	0.852937	0.092543	0	0
41885	8.455085	-0.106730	-4.954241	0.071909	0.032274	0.002385	-0.977647	0.133065	0.113834	-0.489982	0.155420	0.852823	0.091950	0	0
41886	8.603601	-0.157457	-5.047085	0.064266	0.047707	0.022553	-0.975260	0.135002	0.114641	-0.490536	0.155280	0.852594	0.091358	0	0
41887	8.704588	-0.148029	-5.079787	0.062617	0.041776	0.029923	-0.975836	0.134937	0.113225	-0.491039	0.155231	0.852381	0.090722	0	0
41888	8.700283	-0.112310	-5.028667	0.049573	0.029356	0.022583	-0.975283	0.135400	0.112399	-0.491416	0.155153	0.852232	0.090211	0	0
41889	8.590226	-0.098274	-4.932669	0.030158	0.026827	0.050058	-0.974779	0.139880	0.111824	-0.491758	0.155450	0.852032	0.089726	0	0
41890	8.504266	-0.060017	-4.847076	0.021457	0.035974	0.066533	-0.974784	0.139908	0.111259	-0.492181	0.155931	0.851747	0.089280	0	0
41891	8.398523	-0.062203	-4.809318	0.017794	0.035961	0.066503	-0.974371	0.139834	0.109691	-0.492596	0.156421	0.851464	0.088834	0	0
41892	8.334033	-0.031037	-4.748730	-0.011501	0.050868	0.064580	-0.974402	0.142675	0.110436	-0.493095	0.157009	0.851082	0.088686	0	0
41893	8.351496	0.036097	-4.700635	0.006583	0.048488	0.057295	-0.974697	0.142346	0.108434	-0.493590	0.157464	0.850740	0.088403	0	0
41894	8.510558	0.010544	-4.687426	0.017349	0.048977	0.049088	-0.974991	0.142816	0.107758	-0.494111	0.157715	0.850428	0.088046	0	0
41895	8.571944	0.007437	-4.849168	0.032944	0.016692	0.018898	-0.974735	0.144301	0.106715	-0.494344	0.157739	0.850326	0.087680	0	0
41896	8.701534	-0.007182	-4.912082	0.049367	-0.003579	0.018987	-0.973186	0.144988	0.106885	-0.494432	0.157704	0.850334	0.087163	0	0
41897	8.653027	0.052245	-4.977516	0.085141	-0.018516	-0.010285	-0.974042	0.145834	0.107513	-0.494423	0.157251	0.850497	0.086444	0	0
41898	8.572738	-0.004386	-5.052180	0.084437	-0.035639	-0.001113	-0.975603	0.146417	0.107848	-0.494277	0.156888	0.850727	0.085672	0	0
41899	8.483130	-0.078581	-5.078299	0.082213	-0.042141	-0.015821	-0.974608	0.145576	0.107077	-0.494056	0.156423	0.851012	0.084969	0	0
41900	8.406054	-0.119560	-5.056359	0.073971	-0.065260	-0.013988	-0.974857	0.144185	0.109118	-0.493636	0.155972	0.851407	0.084271	0	0
41901	8.389259	-0.143959	-5.036566	0.090312	-0.040020	-0.021344	-0.975421	0.144848	0.110441	-0.493439	0.155419	0.851696	0.083527	0	0
41902	8.396735	-0.193222	-4.984025	0.086907	-0.018354	-0.014050	-0.974881	0.146186	0.109385	-0.493430	0.154939	0.851856	0.082836	0	0
41903	8.401702	-0.266685	-4.933963	0.076361	-0.004469	0.000579	-0.974301	0.144771	0.108724	-0.493532	0.154613	0.851923	0.082155	0	0
41904	8.440710	-0.336042	-4.846499	0.065522	0.010074	0.004205	-0.975742	0.146800	0.108865	-0.493749	0.154337	0.851902	0.081580	0	0
41905	8.508204	-0.346314	-4.839428	0.056337	0.013905	0.002359	-0.975173	0.145312	0.106782	-0.493977	0.154112	0.851858	0.081086	0	0
41906	8.609459	-0.278820	-4.862099	0.050783	0.010370	0.000552	-0.976579	0.145284	0.107786	-0.494174	0.153846	0.851834	0.080638	0	0
41907	8.681598	-0.240039	-4.898362	0.041757	0.002723	0.006073	-0.974483	0.146074	0.105689	-0.494287	0.153734	0.851827	0.080231	0	0
41908	8.715116	-0.178921	-4.952359	0.041164	-0.018160	-0.014066	-0.975179	0.146015	0.107110	-0.494210	0.153455	0.851951	0.079916	0	0
41909	8.661798	-0.117037	-5.017596	0.033401	-0.056045	-0.026870	-0.975989	0.143404	0.107804	-0.493784	0.153150	0.852278	0.079653	0	0
41910	8.603959	-0.072717	-5.036884	0.027007	-0.055861	-0.060839	-0.976004	0.144825	0.108177	-0.493327	0.152562	0.852650	0.079627	0	0
41911	8.517615	-0.031349	-5.001983	0.001198	-0.079469	-0.065451	-0.974998	0.144453	0.109561	-0.492620	0.152105	0.853125	0.079796	0	0
41912	8.428703	-0.043346	-4.964919	-0.017184	-0.073694	-0.069187	-0.975252	0.143758	0.112072	-0.491935	0.151704	0.853556	0.080175	0	0
41913	8.382792	-0.062314	-4.972988	-0.000385	-0.059675	-0.058179	-0.975248	0.143199	0.111753	-0.491399	0.151299	0.853920	0.080353	0	0
41914	8.341882	-0.071876	-4.961858	-0.009356	-0.028574	-0.054586	-0.975353	0.141396	0.113342	-0.491124	0.150920	0.854117	0.080645	0	0
41915	8.377243	-0.107344	-5.047956	-0.026092	-0.033434	-0.064705	-0.976043	0.140239	0.113701	-0.490768	0.150564	0.854340	0.081115	0	0
41916	8.414644	-0.161016	-4.863708	-0.013433	-0.014634	-0.072046	-0.977013	0.139071	0.114346	-0.490591	0.150050	0.854491	0.081552	0	0
41917	8.426021	-0.091632	-4.979626	-0.034909	-0.006385	-0.054657	-0.975887	0.138953	0.113477	-0.490461	0.149801	0.854558	0.082088	0	0
41918	8.436678	-0.122752	-4.835295	-0.044039	-0.015686	-0.052823	-0.976422	0.137055	0.114214	-0.490244	0.149602	0.854659	0.082690	0	0
41919	8.484183	-0.077984	-4.943064	-0.053821	-0.001451	-0.043674	-0.975568	0.137014	0.114770	-0.490136	0.149536	0.854669	0.083342	0	0
41920	8.474872	-0.093123	-4.894504	-0.052464	0.038284	-0.030892	-0.976125	0.135371	0.113255	-0.490387	0.149517	0.854466	0.083987	0	0
41921	8.412873	-0.059677	-4.824332	-0.053496	0.059595	-0.002489	-0.976275	0.136623	0.114186	-0.490835	0.149750	0.854114	0.084525	0	0
41922	8.417518	-0.083795	-4.836740	-0.055194	0.080613	0.000223	-0.975148	0.135972	0.112433	-0.491466	0.149999	0.853649	0.085119	0	0
41923	8.446205	-0.110429	-4.854896	-0.062034	0.075869	0.018570	-0.976457	0.137393	0.110267	-0.492058	0.150440	0.853177	0.085650	0	0
41924	8.485403	-0.094752	-4.778962	-0.069241	0.065436	0.024092	-0.977430	0.135572	0.109595	-0.492562	0.150927	0.852745	0.086195	0	0
41925	8.567613	-0.105577	-4.738627	-0.072582	0.057331	0.036962	-0.977460	0.136680	0.107539	-0.492995	0.151592	0.852326	0.086697	0	0
41926	8.673304	-0.074030	-4.795516	-0.065192	0.046990	0.040690	-0.974771	0.137171	0.108394	-0.493358	0.152255	0.851954	0.087121	0	0
41927	8.735431	-0.012579	-4.889230	-0.048547	0.006950	0.016951	-0.974207	0.137177	0.108106	-0.493381	0.152674	0.851833	0.087441	0	0
41928	8.807171	0.075679	-4.997622	-0.057396	-0.003659	-0.005044	-0.976475	0.138159	0.109323	-0.493283	0.152952	0.851788	0.087946	0	0
41929	8.763490	0.154571	-5.070355	-0.047105	-0.031789	-0.027917	-0.975612	0.137401	0.109834	-0.492939	0.153014	0.851927	0.088419	0	0
41930	8.705727	0.198761	-5.079984	-0.038248	-0.057113	-0.036123	-0.975899	0.137693	0.109855	-0.492388	0.152976	0.852210	0.088831	0	0
41931	8.560926	0.161139	-5.091723	-0.027361	-0.075476	-0.037947	-0.976007	0.136306	0.111754	-0.491693	0.152892	0.852596	0.089121	0	0
41932	8.397698	0.112411	-4.989315	-0.029550	-0.091375	-0.049895	-0.975709	0.136212	0.113587	-0.490850	0.152723	0.853074	0.089473	0	0
41933	8.287260	0.107602	-4.934489	-0.038389	-0.092084	-0.038006	-0.975095	0.134329	0.116582	-0.489995	0.152707	0.853531	0.089834	0	0
41934	8.262907	0.039929	-4.938851	-0.023157	-0.073079	-0.017837	-0.977496	0.134337	0.117172	-0.489349	0.152741	0.853879	0.089989	0	0
41935	8.339783	-0.057768	-4.927870	-0.022998	-0.036349	-0.016059	-0.977922	0.134085	0.116594	-0.489012	0.152787	0.854042	0.090195	0	0
41936	8.417082	-0.034253	-4.913698	-0.034861	-0.041933	-0.014217	-0.976355	0.134005	0.117707	-0.488615	0.152897	0.854219	0.090489	0	0
41937	8.472381	-0.022231	-4.935012	-0.026255	-0.048341	0.000505	-0.975796	0.134571	0.117738	-0.488185	0.153112	0.854412	0.090622	0	0
41938	8.498721	0.014458	-4.971992	-0.033687	-0.053616	-0.003160	-0.976902	0.133371	0.119090	-0.487702	0.153304	0.854632	0.090825	0	0
41939	8.488971	0.036672	-4.995637	-0.012313	-0.074804	0.011597	-0.976035	0.132987	0.120759	-0.487077	0.153570	0.854949	0.090744	0	0
41940	8.436207	0.073197	-4.978933	-0.020550	-0.072950	0.011573	-0.974896	0.133331	0.122187	-0.486460	0.153853	0.855250	0.090739	0	0
41941	8.426340	0.049272	-4.998044	-0.017214	-0.087037	0.000584	-0.975011	0.133043	0.125146	-0.485713	0.154059	0.855638	0.090735	0	0
41942	8.426187	0.059298	-5.022128	-0.011515	-0.062521	0.006063	-0.975179	0.134794	0.124691	-0.485191	0.154261	0.855900	0.090707	0	0
41943	8.445096	0.057367	-5.068743	0.013121	-0.070763	0.004291	-0.973755	0.134458	0.125223	-0.484633	0.154336	0.856230	0.090451	0	0
41944	8.464061	0.055338	-5.108115	0.005445	-0.044203	0.022588	-0.975720	0.134923	0.128106	-0.484311	0.154560	0.856397	0.090214	0	0
41945	8.463952	0.050651	-5.120219	0.016522	-0.044452	0.026279	-0.974597	0.135493	0.127847	-0.484003	0.154783	0.856568	0.089863	0	0
41946	8.425611	0.089572	-5.108869	0.003528	-0.038463	0.018902	-0.974608	0.136224	0.127610	-0.483724	0.154980	0.856710	0.089670	0	0
41947	8.372612	0.055775	-5.092614	-0.000192	-0.034618	0.016119	-0.975016	0.136528	0.130326	-0.483465	0.155188	0.856834	0.089527	0	0
41948	8.301032	0.094068	-5.017221	-0.000160	-0.027328	0.017018	-0.974025	0.136513	0.130315	-0.483273	0.155381	0.856920	0.089394	0	0
41949	8.281664	0.099240	-5.030956	-0.007631	-0.029744	0.011498	-0.974359	0.140009	0.129545	-0.483040	0.155580	0.857021	0.089346	0	0
41950	8.303238	0.089529	-5.041489	-0.009659	-0.013537	0.002295	-0.975032	0.137956	0.130557	-0.482937	0.155691	0.857054	0.089394	0	0
41951	8.353352	0.070516	-5.096629	0.002101	-0.011388	-0.003185	-0.974306	0.137302	0.131927	-0.482863	0.155700	0.857097	0.089363	0	0
41952	8.425284	0.036485	-5.128527	0.003034	-0.026213	-0.001315	-0.974323	0.138333	0.131424	-0.482669	0.155728	0.857208	0.089298	0	0
41953	8.435032	0.019154	-5.107265	0.028140	-0.026985	-0.020534	-0.973481	0.138362	0.130568	-0.482486	0.155477	0.857377	0.089103	0	0
41954	8.415451	0.022260	-5.147576	0.028374	-0.040474	-0.010424	-0.973176	0.137701	0.132224	-0.482202	0.155304	0.857596	0.088836	0	0
41955	8.417050	-0.017803	-5.234857	0.020865	-0.062212	-0.015918	-0.973591	0.137120	0.132475	-0.481710	0.155159	0.857920	0.088626	0	0
41956	8.409864	-0.005632	-5.234509	0.027960	-0.054324	-0.025092	-0.973289	0.136602	0.134141	-0.481293	0.154869	0.858229	0.088408	0	0
41957	8.351756	-0.053522	-5.249557	0.032258	-0.016879	-0.004978	-0.974582	0.138198	0.134253	-0.481217	0.154723	0.858328	0.088116	0	0
41958	8.313714	-0.015124	-5.199573	0.047200	-0.008382	0.006048	-0.972725	0.137541	0.135328	-0.481249	0.154593	0.858379	0.087668	0	0
41959	8.346931	-0.077869	-5.239873	0.054812	0.005790	0.015212	-0.973154	0.136641	0.133291	-0.481419	0.154493	0.858358	0.087119	0	0
41960	8.347260	-0.063810	-5.203560	0.037924	-0.004339	0.000517	-0.974411	0.135499	0.133515	-0.481472	0.154297	0.858400	0.086750	0	0
41961	8.338051	-0.059615	-5.150047	0.016146	0.010122	0.005957	-0.972900	0.138400	0.132549	-0.481611	0.154301	0.858339	0.086583	0	0
41962	8.348027	-0.070030	-5.102177	0.005137	0.017626	0.004091	-0.973592	0.137522	0.133067	-0.481799	0.154342	0.858229	0.086550	0	0
41963	8.340886	-0.055499	-5.096984	-0.001630	0.025652	0.024252	-0.973591	0.137249	0.132767	-0.482059	0.154576	0.858049	0.086470	0	0
41964	8.329034	-0.031367	-5.081890	-0.029312	0.029957	0.015018	-0.973750	0.138154	0.131975	-0.482311	0.154841	0.857838	0.086685	0	0
41965	8.338518	-0.026287	-5.103951	-0.027409	0.020531	0.018709	-0.973207	0.139478	0.131202	-0.482482	0.155156	0.857669	0.086845	0	0
41966	8.333922	0.012380	-5.091450	-0.033801	0.046435	0.016826	-0.974058	0.139102	0.130336	-0.482870	0.155447	0.857370	0.087117	0	0
41967	8.387245	-0.003170	-5.045235	-0.043425	0.047330	0.033332	-0.973076	0.139934	0.130662	-0.483259	0.155941	0.857034	0.087386	0	0
41968	8.329103	-0.021733	-5.076999	-0.051938	0.050763	0.022282	-0.974251	0.141395	0.127647	-0.483658	0.156375	0.856687	0.087801	0	0
41969	8.367329	-0.055575	-5.105220	-0.060069	0.031136	0.027805	-0.973635	0.138837	0.129748	-0.483877	0.156916	0.856422	0.088213	0	0
41970	8.329099	-0.011968	-5.081766	-0.032661	0.038520	0.026011	-0.972799	0.139698	0.129511	-0.484207	0.157268	0.856151	0.088409	0	0
41971	8.352267	-0.069050	-5.177211	-0.023540	0.021935	0.026048	-0.972674	0.140721	0.129149	-0.484402	0.157626	0.855965	0.088501	0	0
41972	8.376482	-0.059672	-5.165977	-0.025918	0.036142	0.004006	-0.973531	0.140517	0.127727	-0.484702	0.157775	0.855742	0.088751	0	0
41973	8.448584	-0.020825	-5.207069	-0.004305	0.016496	-0.006910	-0.974100	0.141071	0.128334	-0.484851	0.157763	0.855652	0.088828	0	0
41974	8.491670	0.008641	-5.256800	0.002932	0.003708	-0.008697	-0.971866	0.141750	0.125520	-0.484905	0.157709	0.855629	0.088850	0	0
41975	8.474821	0.052628	-5.272791	0.017081	0.004755	-0.027020	-0.973982	0.141208	0.125507	-0.484969	0.157431	0.855646	0.088824	0	0
41976	8.462629	0.048086	-5.289274	0.020293	-0.009060	-0.042594	-0.972689	0.140941	0.127603	-0.484912	0.157011	0.855754	0.088841	0	0
41977	8.407403	0.023744	-5.253550	0.032986	-0.006998	-0.047176	-0.972831	0.140684	0.127022	-0.484882	0.156494	0.855875	0.088758	0	0
41978	8.270377	0.009508	-5.205038	0.030354	0.000125	-0.043553	-0.974648	0.138718	0.126632	-0.484920	0.155990	0.855951	0.088696	0	0
41979	8.222408	-0.039327	-5.155252	0.052290	0.009361	-0.045378	-0.974942	0.139317	0.126248	-0.485060	0.155381	0.856007	0.088463	0	0
41980	8.234660	-0.078791	-5.112487	0.041642	0.032728	-0.035345	-0.974804	0.138804	0.124939	-0.485400	0.154884	0.855918	0.088328	0	0
41981	8.266157	-0.103702	-5.080010	0.033671	0.048836	-0.027124	-0.974512	0.138212	0.125182	-0.485865	0.154488	0.855737	0.088224	0	0
41982	8.329057	-0.114335	-5.043783	0.039589	0.073788	-0.013376	-0.973541	0.138581	0.123212	-0.486571	0.154150	0.855413	0.088062	0	0
41983	8.382061	-0.090303	-5.055271	0.030410	0.072040	-0.014293	-0.974235	0.136913	0.122263	-0.487240	0.153860	0.855095	0.087958	0	0
41984	8.447489	-0.076768	-5.014150	0.038925	0.069529	-0.003243	-0.974107	0.136994	0.120566	-0.487919	0.153600	0.854777	0.087736	0	0
41985	8.464782	-0.043485	-4.973516	0.021576	0.066709	-0.001427	-0.974254	0.136492	0.119119	-0.488539	0.153468	0.854457	0.087635	0	0
41986	8.477166	-0.014890	-4.942390	0.038331	0.070837	-0.025249	-0.974133	0.137277	0.117749	-0.489208	0.153035	0.854163	0.087536	0	0
41987	8.460567	0.018908	-4.922225	0.043102	0.074065	-0.017902	-0.973171	0.138622	0.116407	-0.489909	0.152650	0.853849	0.087345	0	0
41988	8.487112	-0.000861	-4.908853	0.026716	0.085977	-0.016115	-0.974717	0.136190	0.113718	-0.490697	0.152327	0.853457	0.087316	0	0
41989	8.464947	0.000130	-4.970822	0.017480	0.060282	-0.017016	-0.975002	0.137272	0.115206	-0.491242	0.152087	0.853186	0.087318	0	0
41990	8.499955	-0.031605	-4.793588	0.017417	0.076141	-0.020704	-0.975014	0.135746	0.111142	-0.491926	0.151787	0.852839	0.087381	0	0
41991	8.495453	-0.018169	-5.068704	-0.013417	0.109019	-0.014401	-0.974322	0.137155	0.111507	-0.492842	0.151678	0.852296	0.087708	0	0
41992	8.497976	-0.071366	-4.721307	-0.028220	0.070471	-0.016201	-0.975038	0.136417	0.109200	-0.493411	0.151658	0.851926	0.088137	0	0
41993	8.566160	-0.034743	-4.955510	-0.026040	0.069738	-0.003335	-0.976600	0.136468	0.108651	-0.493981	0.151740	0.851547	0.088457	0	0
41994	8.581308	-0.006783	-4.878597	-0.047823	0.084202	0.002115	-0.975052	0.136500	0.107504	-0.494654	0.151952	0.851065	0.088978	0	0
41995	8.547528	-0.011347	-4.882195	-0.039919	0.093967	0.023211	-0.977043	0.135522	0.104627	-0.495432	0.152307	0.850512	0.089322	0	0
41996	8.504160	0.020657	-4.894857	-0.043588	0.082869	0.024134	-0.977494	0.137407	0.104466	-0.496119	0.152680	0.850006	0.089692	0	0
41997	8.547107	-0.025243	-4.930580	-0.027414	0.040919	0.016893	-0.975802	0.136891	0.102717	-0.496459	0.152966	0.849736	0.089880	0	0
41998	8.561919	0.003304	-4.897130	-0.023014	0.013504	0.013284	-0.977209	0.136598	0.103279	-0.496578	0.153199	0.849610	0.090017	0	0
41999	8.590868	0.015238	-4.898135	-0.023343	-0.019087	0.004168	-0.977768	0.136033	0.103249	-0.496403	0.153411	0.849661	0.090142	0	0
42000	8.600365	0.012979	-4.915414	-0.008016	-0.031582	-0.003121	-0.978629	0.136777	0.103020	-0.496147	0.153476	0.849796	0.090168	0	0
42001	8.643293	0.023210	-4.977341	0.013814	-0.044303	-0.006720	-0.977216	0.137567	0.104049	-0.495804	0.153433	0.850022	0.089993	0	0
42002	8.614253	-0.010516	-4.978890	0.028134	-0.056586	-0.017695	-0.977074	0.138629	0.105815	-0.495375	0.153240	0.850332	0.089759	0	0
42003	8.561451	0.009002	-4.959880	0.017129	-0.064852	-0.017711	-0.977626	0.137756	0.106190	-0.494852	0.153106	0.850679	0.089578	0	0
42004	8.494516	0.018295	-4.894512	0.034097	-0.066065	0.001582	-0.978035	0.137140	0.107148	-0.494372	0.153026	0.851016	0.089166	0	0
42005	8.470262	-0.025162	-4.896304	0.028428	-0.062856	-0.005788	-0.978743	0.136885	0.106713	-0.493894	0.152936	0.851345	0.088833	0	0
42006	8.468319	-0.025962	-4.835848	0.033831	-0.066397	-0.008523	-0.975623	0.137601	0.108713	-0.493399	0.152787	0.851695	0.088482	0	0
42007	8.504403	-0.035866	-4.839677	0.032271	-0.066063	0.001573	-0.976611	0.137199	0.108414	-0.492905	0.152743	0.852031	0.088075	0	0
42008	8.484846	-0.025485	-4.879942	0.041413	-0.041070	-0.001206	-0.976179	0.137281	0.109548	-0.492645	0.152586	0.852253	0.087655	0	0
42009	8.527950	-0.069222	-4.896333	0.028686	-0.031925	0.000592	-0.978156	0.137685	0.110727	-0.492436	0.152521	0.852418	0.087336	0	0
42010	8.537609	-0.040056	-4.906166	0.021812	-0.027358	0.017094	-0.977184	0.138845	0.110223	-0.492277	0.152616	0.852525	0.087020	0	0
42011	8.532912	-0.003651	-4.905753	0.014000	-0.028088	-0.001266	-0.976749	0.139042	0.111932	-0.492077	0.152604	0.852661	0.086842	0	0
42012	8.528242	0.018074	-4.895775	-0.003963	-0.047321	0.013413	-0.975754	0.138072	0.110870	-0.491706	0.152799	0.852852	0.086726	0	0
42013	8.494727	0.042316	-4.877454	-0.024465	-0.039952	-0.001322	-0.976306	0.137731	0.112129	-0.491346	0.152985	0.853012	0.086860	0	0
42014	8.477873	0.061923	-4.883943	-0.024869	-0.035345	-0.016930	-0.977150	0.138111	0.113437	-0.491018	0.153023	0.853170	0.087096	0	0
42015	8.477777	0.066969	-4.898400	-0.044742	-0.040487	-0.006867	-0.976855	0.137110	0.113229	-0.490618	0.153260	0.853323	0.087431	0	0
42016	8.461017	0.086413	-4.892815	-0.014958	-0.030621	0.011527	-0.977287	0.138488	0.114596	-0.490371	0.153487	0.853423	0.087449	0	0
42017	8.451108	0.072319	-4.921523	-0.026323	-0.040817	-0.002248	-0.976871	0.139062	0.114486	-0.490000	0.153671	0.853587	0.087606	0	0
42018	8.436393	0.072870	-4.954786	-0.024368	-0.040174	0.002338	-0.976269	0.137652	0.116659	-0.489649	0.153868	0.853740	0.087731	0	0
42019	8.435927	0.034660	-4.998498	-0.015397	-0.055521	-0.003133	-0.976560	0.139164	0.118174	-0.489169	0.154004	0.853986	0.087778	0	0
42020	8.435391	0.025841	-5.063755	-0.000970	-0.064328	-0.010435	-0.977106	0.138256	0.119257	-0.488635	0.154008	0.854295	0.087735	0	0
42021	8.454294	0.055629	-5.124656	0.013248	-0.076378	-0.025062	-0.976816	0.137815	0.119368	-0.488001	0.153834	0.854701	0.087612	0	0
42022	8.482792	0.056158	-5.178861	0.027926	-0.071861	-0.024118	-0.977084	0.137728	0.121208	-0.487436	0.153582	0.855094	0.087374	0	0
42023	8.458531	0.061492	-5.202074	0.042823	-0.084530	-0.013063	-0.977778	0.137260	0.122177	-0.486787	0.153373	0.855546	0.086928	0	0
42024	8.415005	0.057188	-5.219798	0.053238	-0.086997	-0.034154	-0.976215	0.137202	0.122867	-0.486121	0.152923	0.856048	0.086498	0	0
42025	8.330662	0.038276	-5.211936	0.042116	-0.086655	-0.039703	-0.977041	0.136816	0.125119	-0.485429	0.152491	0.856550	0.086185	0	0
42026	8.301263	0.014935	-5.264131	0.049485	-0.088628	-0.037863	-0.976602	0.136590	0.126660	-0.484738	0.152035	0.857060	0.085806	0	0
42027	8.252197	-0.011789	-5.054733	0.053432	-0.067119	-0.028722	-0.976447	0.135979	0.127329	-0.484239	0.151625	0.857458	0.085371	0	0
42028	8.240866	-0.013638	-5.271720	0.031649	-0.043317	-0.025142	-0.977008	0.135960	0.127900	-0.483920	0.151321	0.857714	0.085149	0	0
42029	8.264964	-0.076546	-4.934856	0.026368	-0.032718	-0.017823	-0.976686	0.133332	0.128582	-0.483683	0.151107	0.857905	0.084944	0	0
42030	8.328980	-0.036151	-5.086751	0.027406	-0.006104	-0.016013	-0.976099	0.131609	0.128327	-0.483687	0.150849	0.857967	0.084759	0	0
42031	8.363197	-0.029914	-5.027601	0.011221	0.029414	-0.008750	-0.976839	0.133936	0.128055	-0.483968	0.150734	0.857831	0.084734	0	0
42032	8.363561	0.006035	-4.995978	0.037836	0.045796	-0.006882	-0.976422	0.133971	0.127202	-0.484437	0.150495	0.857630	0.084514	0	0
42033	8.373289	0.044835	-5.000920	0.028561	0.055359	-0.012412	-0.976844	0.132900	0.125722	-0.484963	0.150242	0.857388	0.084398	0	0
42034	8.426067	0.018042	-5.019977	0.021181	0.048136	-0.014244	-0.976322	0.135011	0.123581	-0.485422	0.150010	0.857174	0.084355	0	0
42035	8.435693	0.020437	-5.022737	0.021355	0.040337	-0.006888	-0.976854	0.132956	0.124592	-0.485813	0.149851	0.856990	0.084253	0	0
42036	8.450499	0.024604	-4.979784	-0.000605	0.031140	-0.005993	-0.976751	0.134377	0.121987	-0.486101	0.149800	0.856828	0.084325	0	0
42037	8.459867	0.000619	-5.004446	0.002934	0.029565	-0.010574	-0.976335	0.135619	0.122911	-0.486370	0.149708	0.856686	0.084384	0	0
42038	8.445178	-0.013509	-5.028144	0.006709	-0.002185	-0.003182	-0.975742	0.133991	0.123654	-0.486385	0.149681	0.856687	0.084334	0	0
42039	8.425855	-0.023050	-5.029900	0.005563	0.002042	-0.012373	-0.978163	0.133579	0.121100	-0.486420	0.149584	0.856684	0.084338	0	0
42040	8.406149	-0.012408	-5.089482	-0.009592	0.004900	0.002270	-0.976739	0.133243	0.121632	-0.486477	0.149663	0.856631	0.084404	0	0
42041	8.468842	-0.017799	-5.082199	-0.020868	0.001916	-0.008745	-0.977708	0.133133	0.124186	-0.486475	0.149726	0.856601	0.084617	0	0
42042	8.458342	-0.040614	-5.183408	-0.022400	0.000353	0.002256	-0.976048	0.134660	0.121856	-0.486472	0.149892	0.856555	0.084798	0	0
42043	8.473149	-0.041329	-5.138071	-0.027875	-0.011709	0.004104	-0.978025	0.134928	0.122884	-0.486353	0.150111	0.856566	0.084986	0	0
42044	8.430109	-0.012338	-5.107286	-0.031484	0.010386	0.004058	-0.977149	0.132900	0.122890	-0.486425	0.150306	0.856465	0.085239	0	0
42045	8.391716	-0.017228	-5.084142	-0.045583	0.022162	0.023273	-0.977448	0.134195	0.122974	-0.486586	0.150746	0.856267	0.085536	0	0
42046	8.391717	-0.056255	-5.067488	-0.050985	0.016435	0.026935	-0.977321	0.134277	0.121277	-0.486699	0.151239	0.856083	0.085860	0	0
42047	8.389638	-0.008035	-5.045356	-0.073555	0.017861	0.003958	-0.976341	0.134856	0.120879	-0.486763	0.151654	0.855911	0.086484	0	0
42048	8.418608	-0.001015	-5.041563	-0.086089	0.030248	0.013097	-0.975632	0.135500	0.122188	-0.486928	0.152198	0.855647	0.087203	0	0
42049	8.435723	-0.004008	-5.008405	-0.074981	0.024364	0.018638	-0.976647	0.135920	0.119815	-0.487058	0.152740	0.855418	0.087777	0	0
42050	8.469210	-0.008687	-5.038674	-0.058477	0.018692	0.020520	-0.977913	0.135761	0.120525	-0.487174	0.153205	0.855226	0.088196	0	0
42051	8.464499	0.000913	-5.028773	-0.084008	0.024126	0.023215	-0.975386	0.137573	0.120898	-0.487291	0.153830	0.854982	0.088824	0	0
42052	8.447707	-0.011296	-5.013731	-0.071050	0.016337	0.029671	-0.976932	0.136736	0.120861	-0.487374	0.154447	0.854773	0.089308	0	0
42053	8.450156	0.000812	-5.013744	-0.065471	0.014262	0.033358	-0.976084	0.136996	0.121152	-0.487444	0.155077	0.854577	0.089713	0	0
42054	8.459872	-0.009146	-4.999679	-0.070310	0.024137	0.022323	-0.977375	0.137515	0.119780	-0.487588	0.155614	0.854342	0.090235	0	0
42055	8.459886	0.000586	-5.002032	-0.076339	0.019600	0.037001	-0.975840	0.139213	0.119871	-0.487689	0.156323	0.854103	0.090723	0	0
42056	8.459864	-0.011571	-4.999694	-0.063678	0.018048	0.031521	-0.975399	0.138182	0.120228	-0.487798	0.156915	0.853888	0.091135	0	0
42057	8.464802	-0.009373	-4.985372	-0.079949	0.000980	0.040694	-0.974992	0.139207	0.119721	-0.487737	0.157690	0.853730	0.091606	0	0
42058	8.450178	-0.004103	-5.008945	-0.072895	0.001558	0.030610	-0.974569	0.139876	0.120610	-0.487690	0.158338	0.853586	0.092078	0	0
42059	8.457794	0.000047	-4.960893	-0.080218	0.010837	0.029667	-0.976145	0.141607	0.121017	-0.487702	0.159011	0.853396	0.092620	0	0
42060	8.455434	0.014612	-4.960710	-0.073148	0.009519	0.020509	-0.974575	0.140709	0.121229	-0.487712	0.159563	0.853228	0.093155	0	0
42061	8.450288	0.017656	-5.003977	-0.072952	0.009086	0.027849	-0.976145	0.141075	0.120133	-0.487718	0.160187	0.853055	0.093641	0	0
42062	8.435717	0.027711	-5.022691	-0.080599	-0.004969	0.016844	-0.974184	0.143025	0.120803	-0.487588	0.160765	0.852955	0.094238	0	0
42063	8.430401	0.035932	-5.090074	-0.092441	-0.014298	0.019586	-0.975713	0.141558	0.121860	-0.487355	0.161435	0.852889	0.094893	0	0
42064	8.426143	0.034984	-5.017454	-0.068247	-0.011392	0.000361	-0.975573	0.141297	0.121275	-0.487176	0.161797	0.852861	0.095441	0	0
42065	8.421055	0.089146	-5.074884	-0.080595	-0.019806	0.018708	-0.975277	0.141216	0.122826	-0.486913	0.162407	0.852834	0.095991	0	0
42066	8.411727	0.069158	-5.026354	-0.075903	-0.027289	-0.010637	-0.974994	0.140946	0.122382	-0.486574	0.162739	0.852891	0.096639	0	0
42067	8.444918	0.077190	-5.100009	-0.063163	-0.017889	-0.014291	-0.974713	0.142020	0.123864	-0.486324	0.162980	0.852924	0.097203	0	0
42068	8.387722	0.049656	-5.006259	-0.066662	0.007661	-0.010683	-0.974989	0.141450	0.123830	-0.486296	0.163242	0.852817	0.097835	0	0
42069	8.419168	0.088248	-5.007184	-0.060618	0.036021	0.007648	-0.974405	0.140539	0.124618	-0.486530	0.163605	0.852554	0.098358	0	0
42070	8.440140	0.016176	-5.068827	-0.033452	0.034762	-0.003317	-0.974135	0.139814	0.121735	-0.486796	0.163725	0.852338	0.098706	0	0
42071	8.502681	0.015928	-5.083245	-0.045246	0.025332	0.001276	-0.974577	0.142182	0.123447	-0.486958	0.163970	0.852152	0.099110	0	0
42072	8.551661	0.019091	-4.983603	-0.040959	0.020395	-0.008786	-0.973183	0.142552	0.121331	-0.487080	0.164119	0.852003	0.099540	0	0
42073	8.527512	0.024229	-4.992329	-0.051537	0.025075	0.005862	-0.973867	0.141359	0.122397	-0.487234	0.164435	0.851804	0.099974	0	0
42074	8.506083	0.043444	-4.967247	-0.047998	0.027171	0.001277	-0.974893	0.143179	0.120820	-0.487414	0.164684	0.851600	0.100417	0	0
42075	8.484605	0.065182	-4.949393	-0.046187	0.012376	0.002221	-0.974308	0.141327	0.120273	-0.487464	0.164956	0.851474	0.100802	0	0
42076	8.441676	0.111049	-4.911255	-0.048192	0.033114	-0.006075	-0.974875	0.141608	0.120579	-0.487688	0.165129	0.851254	0.101288	0	0
42077	8.494719	0.134728	-4.898695	-0.040650	0.054923	-0.001523	-0.973768	0.140826	0.120751	-0.488105	0.165298	0.850931	0.101716	0	0
42078	8.504931	0.172679	-4.840857	-0.022671	0.048156	-0.012477	-0.974923	0.142039	0.119846	-0.488491	0.165288	0.850672	0.102047	0	0
42079	8.509291	0.158816	-4.894252	-0.020278	0.041552	-0.025311	-0.974355	0.142016	0.120123	-0.488804	0.165168	0.850473	0.102397	0	0
42080	8.542981	0.153778	-4.897960	-0.019849	0.031545	-0.042722	-0.975765	0.140680	0.118494	-0.489023	0.164898	0.850349	0.102821	0	0
42081	8.487755	0.202606	-4.893161	0.000382	0.008998	-0.036227	-0.973906	0.139607	0.119259	-0.489083	0.164616	0.850348	0.102997	0	0
42082	8.467864	0.174548	-4.960235	-0.008648	0.014333	-0.032594	-0.974774	0.141197	0.119367	-0.489182	0.164410	0.850299	0.103257	0	0
42083	8.494372	0.154845	-4.951693	0.015839	0.005494	-0.039870	-0.975168	0.138766	0.119218	-0.489233	0.164025	0.850337	0.103313	0	0
42084	8.496582	0.162495	-4.980712	0.012748	-0.015935	-0.050852	-0.975019	0.138449	0.119764	-0.489093	0.163570	0.850492	0.103419	0	0
42085	8.484303	0.126397	-4.994981	0.027393	-0.015980	-0.050832	-0.974279	0.136260	0.120186	-0.488969	0.163058	0.850665	0.103395	0	0
42086	8.450406	0.097650	-5.003563	0.036068	-0.031602	-0.067319	-0.975138	0.136996	0.120099	-0.488716	0.162374	0.850945	0.103362	0	0
42087	8.464978	0.121739	-4.999120	0.022607	-0.022898	-0.058176	-0.975254	0.135121	0.120266	-0.488517	0.161830	0.851158	0.103402	0	0
42088	8.459952	0.127012	-5.027884	0.060108	-0.026690	-0.058098	-0.974264	0.135508	0.120848	-0.488353	0.161103	0.851423	0.103129	0	0
42089	8.455441	0.112162	-5.001138	0.052862	-0.036204	-0.052563	-0.976759	0.134159	0.120556	-0.488094	0.160474	0.851723	0.102860	0	0
42090	8.479437	0.112167	-5.014113	0.064117	-0.023888	-0.043380	-0.976473	0.134400	0.121419	-0.487976	0.159846	0.851954	0.102483	0	0
42091	8.465071	0.104792	-4.999131	0.069673	-0.016652	-0.041549	-0.976766	0.134597	0.120442	-0.487921	0.159209	0.852157	0.102047	0	0
42092	8.465038	0.095092	-4.999193	0.068048	-0.031922	-0.032354	-0.975768	0.133476	0.119511	-0.487752	0.158661	0.852414	0.101568	0	0
42093	8.457928	0.085179	-4.979667	0.069530	-0.016328	-0.047060	-0.976876	0.132951	0.121757	-0.487693	0.157978	0.852623	0.101159	0	0
42094	8.472416	0.072829	-4.970627	0.044204	-0.016905	-0.036096	-0.976308	0.131736	0.119974	-0.487609	0.157499	0.852787	0.100925	0	0
42095	8.487009	0.092003	-4.961386	0.050043	-0.012159	-0.023239	-0.976575	0.131383	0.121372	-0.487579	0.157111	0.852917	0.100571	0	0
42096	8.489651	0.094020	-4.932485	0.046516	-0.016161	-0.017732	-0.976735	0.133222	0.122056	-0.487522	0.156791	0.853048	0.100237	0	0
42097	8.489781	0.110864	-4.922718	0.038545	-0.025998	-0.006718	-0.975588	0.132051	0.122113	-0.487372	0.156615	0.853208	0.099878	0	0
42098	8.489681	0.125674	-4.941942	0.029875	-0.006468	-0.025116	-0.976456	0.132973	0.121187	-0.487365	0.156291	0.853289	0.099731	0	0
42099	8.494558	0.154806	-4.946765	0.013916	0.003539	-0.006806	-0.976434	0.130720	0.120195	-0.487429	0.156204	0.853280	0.099628	0	0
42100	8.513411	0.174928	-5.010143	0.009736	-0.010080	-0.025138	-0.975606	0.132292	0.120144	-0.487360	0.155980	0.853359	0.099647	0	0
42101	8.514695	0.177558	-4.845917	0.017541	0.012838	-0.008637	-0.976462	0.132742	0.120039	-0.487507	0.155850	0.853311	0.099538	0	0
42102	8.465160	0.221708	-5.037020	-0.008065	0.014764	-0.008700	-0.976035	0.132190	0.119433	-0.487639	0.155831	0.853224	0.099667	0	0
42103	8.428366	0.172559	-4.789579	-0.008659	-0.013582	-0.027934	-0.976023	0.131588	0.119962	-0.487500	0.155690	0.853309	0.099836	0	0
42104	8.439309	0.213432	-4.949148	-0.014409	0.005574	-0.039900	-0.977158	0.132553	0.121168	-0.487511	0.155455	0.853308	0.100164	0	0
42105	8.453938	0.198396	-4.920806	-0.010438	0.031716	-0.030756	-0.976993	0.130687	0.121049	-0.487754	0.155252	0.853174	0.100433	0	0
42106	8.466128	0.241965	-4.920979	0.006315	0.050458	-0.021568	-0.977413	0.130263	0.121027	-0.488200	0.155013	0.852948	0.100556	0	0
42107	8.504416	0.232405	-4.951459	0.021107	0.051939	-0.016030	-0.977711	0.130753	0.119926	-0.488679	0.154761	0.852724	0.100517	0	0
42108	8.528170	0.198690	-4.981554	0.041946	0.045876	-0.023321	-0.977576	0.129729	0.117309	-0.489139	0.154339	0.852558	0.100338	0	0
42109	8.523799	0.197938	-4.923422	0.033276	0.029274	-0.037992	-0.978006	0.129763	0.116749	-0.489421	0.153863	0.852490	0.100268	0	0
42110	8.504851	0.182863	-4.874501	0.020568	0.030927	-0.034355	-0.978010	0.129791	0.116184	-0.489708	0.153476	0.852391	0.100308	0	0
42111	8.488035	0.163378	-4.859506	0.020415	0.046088	-0.041726	-0.976583	0.128370	0.115372	-0.490110	0.153014	0.852233	0.100391	0	0
42112	8.497742	0.172949	-4.854976	0.040855	0.036061	-0.028820	-0.976991	0.127216	0.115587	-0.490478	0.152558	0.852121	0.100232	0	0
42113	8.536269	0.167847	-4.856450	0.055349	0.036352	-0.034290	-0.979259	0.127537	0.115629	-0.490858	0.151997	0.852034	0.099967	0	0
42114	8.562886	0.191857	-4.852458	0.045219	0.049494	-0.037991	-0.978726	0.127989	0.112109	-0.491336	0.151440	0.851872	0.099843	0	0
42115	8.565845	0.210391	-4.789643	0.042671	0.034221	-0.028791	-0.979007	0.127713	0.111953	-0.491684	0.150990	0.851773	0.099656	0	0
42116	8.548476	0.216265	-4.856591	0.050276	0.030786	-0.017764	-0.977604	0.127898	0.110675	-0.492031	0.150597	0.851677	0.099360	0	0
42117	8.582063	0.196776	-4.867636	0.046193	0.034548	-0.034291	-0.978993	0.126566	0.111881	-0.492381	0.150082	0.851588	0.099171	0	0
42118	8.534124	0.235694	-4.851096	0.057241	0.026922	-0.030590	-0.977315	0.127061	0.110053	-0.492692	0.149547	0.851536	0.098872	0	0
42119	8.524241	0.206920	-4.870238	0.050565	0.029207	-0.006758	-0.979266	0.123985	0.108887	-0.493031	0.149250	0.851435	0.098503	0	0
42120	8.536220	0.192324	-4.873197	0.064655	0.041524	-0.028771	-0.979014	0.126289	0.108745	-0.493479	0.148674	0.851317	0.098150	0	0
42121	8.536362	0.206710	-4.861031	0.035277	0.031646	-0.031563	-0.979018	0.125519	0.106854	-0.493791	0.148238	0.851225	0.098037	0	0
42122	8.553082	0.192214	-4.873828	0.016169	0.024069	-0.026999	-0.980713	0.125524	0.107296	-0.494020	0.147935	0.851142	0.098064	0	0
42123	8.572438	0.211454	-4.872011	0.018976	0.030400	-0.025161	-0.978609	0.125869	0.105455	-0.494303	0.147636	0.851030	0.098056	0	0
42124	8.567657	0.211420	-4.867002	0.009523	0.016295	-0.035252	-0.979438	0.124031	0.105064	-0.494449	0.147300	0.850992	0.098167	0	0
42125	8.553294	0.216234	-4.856771	-0.008858	0.012827	-0.038037	-0.979569	0.123575	0.105604	-0.494528	0.147046	0.850958	0.098434	0	0
42126	8.514927	0.235690	-4.840716	0.020785	0.015596	-0.024224	-0.979843	0.123129	0.106004	-0.494694	0.146757	0.850916	0.098398	0	0
42127	8.534285	0.250047	-4.836515	-0.004621	0.022604	-0.016938	-0.980693	0.123012	0.105721	-0.494884	0.146651	0.850807	0.098540	0	0
42128	8.555920	0.230474	-4.835036	-0.001190	0.017564	-0.025180	-0.979991	0.123036	0.105007	-0.495033	0.146461	0.850735	0.098698	0	0
42129	8.572803	0.225448	-4.830870	-0.001513	0.023854	-0.038033	-0.981537	0.122329	0.105261	-0.495218	0.146159	0.850654	0.098921	0	0
42130	8.577641	0.225384	-4.828635	-0.001243	0.034357	-0.028873	-0.979010	0.122143	0.102390	-0.495506	0.145917	0.850504	0.099120	0	0
42131	8.553857	0.227444	-4.789083	-0.008881	0.024898	-0.039887	-0.980125	0.120998	0.102613	-0.495687	0.145634	0.850413	0.099416	0	0
42132	8.520192	0.234875	-4.782945	0.000227	0.028655	-0.041716	-0.980818	0.120523	0.103724	-0.495915	0.145285	0.850311	0.099660	0	0
42133	8.539398	0.237304	-4.793310	-0.003517	0.033492	-0.045397	-0.980668	0.119142	0.102502	-0.496171	0.144920	0.850190	0.099950	0	0
42134	8.582909	0.236759	-4.775616	-0.006537	0.021164	-0.054549	-0.980528	0.118220	0.100742	-0.496315	0.144493	0.850138	0.100298	0	0
42135	8.592517	0.273330	-4.795062	-0.003434	0.038863	-0.042635	-0.980948	0.118198	0.101311	-0.496619	0.144145	0.849985	0.100582	0	0
42136	8.602085	0.297776	-4.814584	-0.005604	0.021115	-0.053617	-0.980796	0.117206	0.100964	-0.496762	0.143736	0.849930	0.100927	0	0
42137	8.592411	0.297905	-4.819053	-0.012710	0.000281	-0.043506	-0.981501	0.116937	0.100812	-0.496724	0.143466	0.849961	0.101238	0	0
42138	8.563040	0.294028	-4.875953	-0.020261	-0.015833	-0.050845	-0.981790	0.117242	0.100551	-0.496534	0.143193	0.850070	0.101642	0	0
42139	8.559818	0.305900	-4.675265	-0.000092	-0.012339	-0.048968	-0.981614	0.114242	0.100078	-0.496401	0.142826	0.850184	0.101855	0	0
42140	8.552910	0.348613	-4.962177	-0.034747	0.006094	-0.047234	-0.981464	0.114328	0.101216	-0.496382	0.142618	0.850166	0.102387	0	0
42141	8.574409	0.329956	-4.668407	-0.015033	-0.015321	-0.059996	-0.981302	0.112877	0.101407	-0.496191	0.142234	0.850294	0.102778	0	0
42142	8.611484	0.361543	-4.872493	-0.035459	-0.003423	-0.072894	-0.982859	0.112901	0.101423	-0.496062	0.141833	0.850357	0.103436	0	0
42143	8.631300	0.389732	-4.815077	-0.026010	0.003259	-0.061864	-0.982405	0.111261	0.102450	-0.496011	0.141468	0.850384	0.103957	0	0
42144	8.602886	0.408570	-4.758335	-0.014816	0.013827	-0.054520	-0.981687	0.110390	0.102388	-0.496077	0.141099	0.850356	0.104371	0	0
42145	8.583607	0.423344	-4.764764	-0.014760	-0.001125	-0.050828	-0.982248	0.108775	0.100308	-0.496016	0.140776	0.850400	0.104737	0	0
42146	8.583216	0.385002	-4.798817	0.009499	-0.009648	-0.032423	-0.981540	0.108894	0.100592	-0.495940	0.140492	0.850484	0.104797	0	0
42147	8.605156	0.406358	-4.775342	0.010725	-0.015707	-0.054423	-0.982948	0.108873	0.101455	-0.495787	0.140027	0.850632	0.104944	0	0
42148	8.602934	0.406047	-4.751106	-0.014507	-0.016507	-0.039790	-0.982360	0.107144	0.101341	-0.495611	0.139810	0.850733	0.105238	0	0
42149	8.617311	0.371939	-4.747035	0.005452	-0.027285	-0.045242	-0.980672	0.108108	0.101669	-0.495362	0.139462	0.850920	0.105368	0	0
42150	8.588225	0.374880	-4.770083	0.011939	-0.033049	-0.041556	-0.982930	0.107439	0.101365	-0.495079	0.139127	0.851132	0.105428	0	0
42151	8.583205	0.370388	-4.794080	-0.001265	-0.039731	-0.021387	-0.983216	0.107457	0.101085	-0.494739	0.139028	0.851339	0.105480	0	0
42152	8.583153	0.399748	-4.813211	-0.004911	-0.042535	-0.020468	-0.983470	0.106497	0.103154	-0.494376	0.138954	0.851553	0.105559	0	0
42153	8.605117	0.411305	-4.782556	0.001941	-0.034099	-0.038812	-0.983042	0.106735	0.104015	-0.494070	0.138685	0.851759	0.105677	0	0
42154	8.568134	0.410586	-4.889876	-0.019591	-0.059979	-0.020473	-0.981462	0.105250	0.104474	-0.493537	0.138704	0.852043	0.105858	0	0
42155	8.597010	0.400697	-4.891021	-0.030702	-0.074453	-0.024137	-0.982307	0.105235	0.105048	-0.492857	0.138763	0.852393	0.106126	0	0
42156	8.578051	0.483204	-4.884943	-0.038176	-0.082448	-0.028717	-0.982565	0.104827	0.107576	-0.492097	0.138830	0.852778	0.106476	0	0
42157	8.512713	0.474388	-4.916374	-0.037799	-0.087934	-0.014043	-0.982552	0.105152	0.109722	-0.491302	0.139025	0.853172	0.106736	0	0
42158	8.466787	0.450570	-4.924474	-0.061370	-0.090204	-0.005842	-0.981686	0.104776	0.111249	-0.490467	0.139410	0.853536	0.107161	0	0
42159	8.454800	0.484695	-4.931050	-0.068011	-0.095219	-0.014102	-0.982231	0.103330	0.111589	-0.489566	0.139759	0.853932	0.107669	0	0
42160	8.476447	0.513880	-4.948578	-0.100159	-0.105948	-0.017809	-0.982790	0.104094	0.113769	-0.488529	0.140241	0.854347	0.108457	0	0
42161	8.490859	0.523615	-4.958716	-0.082463	-0.106705	-0.005840	-0.980779	0.103495	0.116547	-0.487518	0.140744	0.854769	0.109032	0	0
42162	8.471633	0.543173	-4.960285	-0.097792	-0.121992	0.004247	-0.980040	0.102239	0.118445	-0.486369	0.141415	0.855231	0.109667	0	0
42163	8.447412	0.543560	-4.976285	-0.095742	-0.112311	0.011570	-0.981163	0.103135	0.121063	-0.485308	0.142136	0.855637	0.110263	0	0
42164	8.437840	0.528878	-4.961530	-0.078122	-0.096230	0.018915	-0.981288	0.103169	0.123334	-0.484421	0.142819	0.855970	0.110702	0	0
42165	8.423210	0.543914	-4.989871	-0.088266	-0.089538	0.015213	-0.983274	0.103759	0.123674	-0.483567	0.143509	0.856266	0.111249	0	0
42166	8.413537	0.544042	-4.994339	-0.074004	-0.103549	0.002415	-0.980990	0.102945	0.124877	-0.482605	0.144028	0.856661	0.111714	0	0
42167	8.394066	0.551835	-5.022547	-0.062426	-0.097527	0.024446	-0.981376	0.102728	0.129402	-0.481729	0.144680	0.857009	0.111984	0	0
42168	8.370107	0.568836	-5.011878	-0.061878	-0.071925	0.042755	-0.980119	0.103870	0.129178	-0.481098	0.145458	0.857203	0.112201	0	0
42169	8.360221	0.583971	-5.050058	-0.069295	-0.063343	0.038138	-0.980962	0.104244	0.130627	-0.480520	0.146221	0.857357	0.112515	0	0
42170	8.374610	0.564477	-5.050724	-0.062118	-0.072295	0.033579	-0.980972	0.105765	0.131857	-0.479873	0.146924	0.857564	0.112779	0	0
42171	8.374456	0.591575	-5.081943	-0.051141	-0.072325	0.033604	-0.980397	0.106104	0.133573	-0.479239	0.147571	0.857786	0.112946	0	0
42172	8.398402	0.581913	-5.097395	-0.047228	-0.069192	0.042785	-0.979122	0.106343	0.134143	-0.478651	0.148270	0.857981	0.113037	0	0
42173	8.400668	0.589466	-5.119170	-0.038323	-0.078853	0.034561	-0.980245	0.107110	0.136470	-0.477980	0.148869	0.858246	0.113081	0	0
42174	8.350020	0.594778	-5.126904	-0.040378	-0.053345	0.023495	-0.980539	0.108506	0.137410	-0.477515	0.149364	0.858398	0.113237	0	0
42175	8.332986	0.565921	-5.136117	-0.036260	-0.056236	0.040933	-0.979652	0.106409	0.138830	-0.477047	0.149982	0.858547	0.113267	0	0
42176	8.315973	0.566292	-5.154802	-0.036665	-0.062730	0.026257	-0.979095	0.107383	0.139311	-0.476512	0.150470	0.858747	0.113351	0	0
42177	8.311064	0.544533	-5.157176	-0.036232	-0.047032	0.040909	-0.978557	0.110467	0.140774	-0.476123	0.151077	0.858851	0.113395	0	0
42178	8.308753	0.534620	-5.140245	-0.023636	-0.035479	0.031738	-0.979832	0.110228	0.140205	-0.475845	0.151541	0.858923	0.113393	0	0
42179	8.287439	0.526803	-5.088773	-0.025358	-0.020916	0.034459	-0.977119	0.109782	0.142560	-0.475689	0.152011	0.858924	0.113415	0	0
42180	8.313111	0.503686	-5.186506	-0.031430	-0.034361	0.013363	-0.978538	0.109824	0.142151	-0.475389	0.152341	0.859012	0.113563	0	0
42181	8.313295	0.508242	-5.164743	-0.015684	-0.015403	0.018871	-0.978413	0.111113	0.142231	-0.475277	0.152625	0.859021	0.113583	0	0
42182	8.315576	0.469428	-5.165081	-0.014492	0.033060	0.024295	-0.978109	0.110192	0.143304	-0.475593	0.152897	0.858790	0.113640	0	0
42183	8.301226	0.483974	-5.157203	0.013920	0.034705	0.026183	-0.978707	0.112114	0.142438	-0.475965	0.153047	0.858583	0.113447	0	0
42184	8.315324	0.450355	-5.189352	0.016701	0.027229	0.028032	-0.979568	0.111794	0.140442	-0.476283	0.153206	0.858409	0.113207	0	0
42185	8.349186	0.440141	-5.168945	0.021857	0.029822	0.015198	-0.979575	0.112368	0.140478	-0.476612	0.153229	0.858251	0.112990	0	0
42186	8.373374	0.447127	-5.160141	0.016260	0.026378	0.011529	-0.979437	0.112652	0.140494	-0.476903	0.153256	0.858105	0.112835	0	0
42187	8.392814	0.429635	-5.131996	0.007209	0.026188	0.015184	-0.979459	0.114510	0.140753	-0.477178	0.153354	0.857948	0.112737	0	0
42188	8.363919	0.439556	-5.133266	-0.000126	0.039202	0.013309	-0.979606	0.113879	0.139014	-0.477556	0.153459	0.857719	0.112733	0	0
42189	8.320530	0.420376	-5.126938	-0.003649	0.035193	0.018802	-0.979618	0.114480	0.138485	-0.477895	0.153630	0.857501	0.112724	0	0
42190	8.301409	0.454386	-5.121170	-0.007299	0.031463	0.019720	-0.978917	0.114511	0.137629	-0.478203	0.153830	0.857291	0.112737	0	0
42191	8.301479	0.424994	-5.099624	-0.014766	0.057751	0.011401	-0.978636	0.115046	0.138369	-0.478710	0.153966	0.856964	0.112892	0	0
42192	8.334946	0.386203	-5.118037	-0.011022	0.068687	0.013226	-0.979223	0.115712	0.136715	-0.479322	0.154094	0.856580	0.113030	0	0
42193	8.344218	0.367263	-5.157156	-0.000643	0.038329	0.027974	-0.979226	0.115460	0.135991	-0.479702	0.154327	0.856336	0.112953	0	0
42194	8.406696	0.342734	-5.169315	-0.018086	0.069102	0.022394	-0.980092	0.115836	0.134464	-0.480319	0.154553	0.855929	0.113100	0	0
42195	8.367805	0.328959	-5.206599	-0.024785	0.072359	0.045303	-0.980119	0.116657	0.132389	-0.480972	0.155013	0.855467	0.113196	0	0
42196	8.386592	0.256511	-5.239176	-0.042586	0.080589	0.062680	-0.980273	0.117268	0.131720	-0.481693	0.155692	0.854913	0.113379	0	0
42197	8.391593	0.226891	-5.203323	-0.075336	0.076565	0.069961	-0.980154	0.118326	0.130652	-0.482328	0.156604	0.854334	0.113789	0	0
42198	8.428076	0.274826	-5.180220	-0.111640	0.079706	0.080913	-0.979753	0.119522	0.129589	-0.482953	0.157774	0.853674	0.114474	0	0
42199	8.421721	0.356274	-5.102153	-0.097826	0.081052	0.119490	-0.980782	0.121622	0.128171	-0.483645	0.159213	0.852965	0.114841	0	0
42200	8.413195	0.373909	-4.966449	-0.101130	0.072810	0.134184	-0.979975	0.124512	0.127636	-0.484285	0.160797	0.852261	0.115169	0	0
42201	8.430322	0.441630	-4.961817	-0.085020	0.069846	0.121389	-0.979293	0.125582	0.126137	-0.484901	0.162202	0.851613	0.115400	0	0
42202	8.471772	0.489271	-4.919577	-0.048171	0.077483	0.130643	-0.978920	0.128535	0.124476	-0.485660	0.163487	0.850948	0.115297	0	0
42203	8.519873	0.498851	-4.935807	-0.026854	0.092766	0.104980	-0.979951	0.131180	0.123660	-0.486545	0.164441	0.850278	0.115152	0	0
42204	8.505377	0.396578	-4.897283	-0.002041	0.059335	0.077535	-0.979976	0.132656	0.122902	-0.487162	0.165077	0.849838	0.114888	0	0
42205	8.524782	0.335242	-4.854928	0.035470	0.078895	0.040870	-0.980274	0.132614	0.120918	-0.487956	0.165198	0.849410	0.114504	0	0
42206	8.529672	0.322891	-4.840699	0.046196	0.074805	0.031721	-0.979016	0.133483	0.120393	-0.488731	0.165186	0.849024	0.114075	0	0
42207	8.491116	0.274385	-4.820249	0.044337	0.080433	0.029857	-0.980047	0.135331	0.118251	-0.489540	0.165168	0.848616	0.113672	0	0
42208	8.442619	0.236229	-4.842839	0.062477	0.091855	0.022516	-0.981905	0.135995	0.117035	-0.490475	0.164983	0.848177	0.113182	0	0
42209	8.375410	0.163077	-4.777998	0.058142	0.082271	-0.002277	-0.980633	0.135185	0.115555	-0.491285	0.164624	0.847827	0.112820	0	0
42210	8.419065	0.172035	-4.745755	0.086874	0.088969	-0.023324	-0.980510	0.135028	0.112851	-0.492182	0.163927	0.847505	0.112339	0	0
42211	8.549137	0.161450	-4.748273	0.079940	0.077041	-0.007692	-0.979806	0.134773	0.111977	-0.492976	0.163421	0.847211	0.111808	0	0
42212	8.626197	0.180506	-4.763109	0.087142	0.079150	-0.012250	-0.980656	0.135188	0.112579	-0.493801	0.162837	0.846916	0.111260	0	0
42213	8.659198	0.176675	-4.856158	0.091172	0.050554	0.004324	-0.980820	0.135186	0.109745	-0.494401	0.162407	0.846744	0.110530	0	0
42214	8.689234	0.194025	-4.719483	0.078821	0.043970	0.022676	-0.980689	0.136044	0.109798	-0.494953	0.162191	0.846555	0.109817	0	0
42215	8.633048	0.185994	-4.814055	0.043672	0.033841	0.008843	-0.981539	0.135798	0.109223	-0.495339	0.162053	0.846405	0.109439	0	0
42216	8.595773	0.184027	-4.648417	0.029771	-0.017413	-0.026891	-0.981698	0.136696	0.108573	-0.495237	0.161730	0.846546	0.109290	0	0
42217	8.597219	0.227160	-4.790707	0.045489	-0.045381	-0.052505	-0.979985	0.135789	0.108925	-0.494888	0.161150	0.846888	0.109072	0	0
42218	8.556301	0.249318	-4.793864	0.049608	-0.016811	-0.037867	-0.981939	0.134594	0.110428	-0.494811	0.160633	0.847066	0.108808	0	0
42219	8.525227	0.249099	-4.761301	0.094065	0.015156	-0.020403	-0.981101	0.133983	0.107972	-0.495087	0.160018	0.847109	0.108117	0	0
42220	8.496040	0.227824	-4.786919	0.131287	0.030307	0.001656	-0.982501	0.133784	0.109532	-0.495583	0.159376	0.847077	0.107039	0	0
42221	8.486053	0.167526	-4.806263	0.131326	0.013571	0.004423	-0.981807	0.134785	0.109446	-0.495930	0.158789	0.847126	0.105907	0	0
42222	8.507511	0.111677	-4.812261	0.130321	0.028406	0.033755	-0.981819	0.135120	0.108475	-0.496440	0.158431	0.847048	0.104677	0	0
42223	8.563540	0.151688	-4.751291	0.114786	0.035594	0.068602	-0.981824	0.135148	0.107910	-0.497013	0.158446	0.846866	0.103400	0	0
42224	8.604318	0.166360	-4.781707	0.138906	0.051452	0.079645	-0.981582	0.136976	0.105754	-0.497778	0.158399	0.846607	0.101899	0	0
42225	8.602717	0.116181	-4.656366	0.152655	0.021491	0.118253	-0.982895	0.139087	0.104198	-0.498340	0.158659	0.846450	0.100032	0	0
42226	8.660685	-0.147880	-4.527401	0.239969	-0.001617	0.100082	-0.981932	0.141626	0.104915	-0.498833	0.158340	0.846516	0.097493	0	0
42227	8.410436	0.080093	-4.576944	0.233837	-0.005400	0.008300	-0.981646	0.142139	0.106078	-0.499183	0.157290	0.846739	0.095442	0	0
42228	8.598106	0.110972	-4.627241	0.392350	0.026761	0.048976	-0.980690	0.143124	0.103296	-0.500096	0.155746	0.846876	0.091910	0	0
42229	8.631287	-0.007808	-4.648581	0.407520	-0.000361	0.071058	-0.980862	0.144501	0.101683	-0.500809	0.154350	0.847117	0.088083	0	0
42230	8.760815	-0.175977	-4.654521	0.329642	0.005052	0.030524	-0.982001	0.145221	0.102023	-0.501412	0.152974	0.847312	0.085134	0	0
42231	8.962831	-0.318176	-4.646095	0.310902	-0.005842	0.014010	-0.980174	0.145536	0.100891	-0.501868	0.151580	0.847563	0.082399	0	0
42232	8.705881	-0.384440	-4.813252	0.349100	-0.000384	-0.064909	-0.981323	0.146312	0.100100	-0.502362	0.149312	0.847924	0.079762	0	0
42233	8.609005	-0.302416	-4.910547	0.270592	0.006131	-0.093528	-0.981847	0.142087	0.098423	-0.502761	0.147199	0.848229	0.077921	0	0
42234	8.380030	-0.247046	-4.940271	0.198487	-0.021459	-0.153310	-0.981832	0.140667	0.098051	-0.502777	0.144936	0.848696	0.076963	0	0
42235	8.514523	-0.393554	-4.936594	0.133576	0.002575	-0.120437	-0.983511	0.138986	0.097678	-0.502918	0.143287	0.848943	0.076409	0	0
42236	8.449780	-0.342433	-4.916931	0.072586	-0.021839	-0.140709	-0.983898	0.136778	0.098819	-0.502754	0.141778	0.849288	0.076465	0	0
42237	8.488458	-0.330725	-4.906223	0.062421	-0.006974	-0.111379	-0.983042	0.135667	0.097749	-0.502715	0.140574	0.849513	0.076451	0	0
42238	8.526815	-0.403822	-4.900887	-0.002215	0.015466	-0.067501	-0.983158	0.133122	0.096882	-0.502818	0.140028	0.849509	0.076823	0	0
42239	8.580031	-0.355770	-4.895318	-0.060878	0.031627	-0.073127	-0.983819	0.129670	0.097097	-0.502961	0.139742	0.849390	0.077713	0	0
42240	8.609337	-0.259095	-4.886121	-0.067781	0.028831	-0.056597	-0.983955	0.128976	0.096630	-0.503093	0.139605	0.849252	0.078605	0	0
42241	8.583623	-0.226148	-4.797986	-0.078699	0.037947	-0.054795	-0.982811	0.127962	0.096413	-0.503278	0.139561	0.849061	0.079559	0	0
42242	8.605438	-0.197257	-4.793782	-0.090661	0.016120	-0.089641	-0.984495	0.126703	0.096209	-0.503243	0.139277	0.849011	0.080798	0	0
42243	8.533372	-0.045918	-4.828749	-0.113325	0.014021	-0.115366	-0.983620	0.124683	0.096074	-0.503126	0.138911	0.848995	0.082317	0	0
42244	8.507805	-0.008350	-4.723679	-0.122578	-0.002430	-0.117189	-0.983863	0.121395	0.095728	-0.502864	0.138564	0.849048	0.083937	0	0
42245	8.514966	-0.044868	-4.716938	-0.121377	0.015664	-0.142912	-0.985817	0.119403	0.095906	-0.502724	0.138003	0.849050	0.085664	0	0
42246	8.524400	-0.105553	-4.717687	-0.137628	0.020802	-0.135620	-0.984222	0.116361	0.095842	-0.502620	0.137559	0.848992	0.087539	0	0
42247	8.442607	-0.144238	-4.683478	-0.147069	0.056666	-0.150400	-0.986178	0.114520	0.095887	-0.502781	0.137028	0.848770	0.089574	0	0
42248	8.334394	-0.080448	-4.681431	-0.153934	0.067653	-0.133928	-0.985142	0.111049	0.095943	-0.503049	0.136639	0.848453	0.091643	0	0
42249	8.333046	0.068931	-4.607940	-0.139142	0.099608	-0.130253	-0.985278	0.109686	0.094441	-0.503599	0.136201	0.847987	0.093566	0	0
42250	8.352991	0.101774	-4.536005	-0.116824	0.148709	-0.121100	-0.986384	0.106625	0.092701	-0.504613	0.135657	0.847271	0.095365	0	0
42251	8.504597	0.189545	-4.289887	-0.050479	0.145534	-0.101640	-0.985683	0.105326	0.089636	-0.505695	0.134970	0.846612	0.096455	0	0
42252	8.507804	0.167941	-4.488222	-0.047676	0.154926	-0.135609	-0.986976	0.104925	0.086505	-0.506836	0.133953	0.845942	0.097753	0	0
42253	8.504396	0.399652	-4.404456	-0.062852	0.169052	-0.155807	-0.986664	0.100894	0.083557	-0.508045	0.132845	0.845217	0.099254	0	0
42254	8.385148	0.569073	-4.316763	0.044833	0.198872	-0.167569	-0.987232	0.098523	0.079303	-0.509644	0.131034	0.844450	0.099985	0	0
42255	8.390840	0.572390	-4.205839	0.123788	0.233178	-0.160123	-0.987919	0.095087	0.076260	-0.511631	0.128870	0.843577	0.100021	0	0
42256	8.500856	0.490131	-4.278125	0.169328	0.268764	-0.172011	-0.988375	0.094477	0.071265	-0.513966	0.126325	0.842566	0.099819	0	0
42257	8.590056	0.430893	-4.248030	0.251487	0.327298	-0.184780	-0.988522	0.091588	0.065699	-0.516871	0.123199	0.841345	0.099025	0	0
42258	8.911162	0.517794	-4.206330	0.309628	0.379020	-0.204849	-0.988828	0.089332	0.059041	-0.520256	0.119542	0.839911	0.097946	0	0
42259	9.051251	0.694285	-4.239405	0.393446	0.420293	-0.221208	-0.991245	0.084910	0.050282	-0.524050	0.115270	0.838342	0.096262	0	0
42260	9.108470	0.751049	-4.342628	0.443046	0.430835	-0.214686	-0.989292	0.081855	0.041568	-0.527981	0.110768	0.836720	0.094164	0	0
42261	9.189163	0.816727	-4.219609	0.455403	0.413262	-0.229283	-0.989464	0.078711	0.032443	-0.531737	0.106096	0.835186	0.091997	0	0
42262	9.150512	0.854433	-3.937715	0.475737	0.381157	-0.217256	-0.991329	0.075960	0.024635	-0.535239	0.101448	0.833788	0.089586	0	0
42263	9.163318	0.814677	-3.513318	0.510321	0.338776	-0.218947	-0.990491	0.072552	0.017610	-0.538397	0.096621	0.832618	0.086832	0	0
42264	9.351682	0.783367	-3.448101	0.516463	0.274562	-0.222464	-0.992319	0.067191	0.010204	-0.541005	0.091778	0.831768	0.083985	0	0
42265	9.505803	0.743428	-3.444463	0.439770	0.235377	-0.178480	-0.991304	0.062782	0.005950	-0.543234	0.087745	0.830996	0.081505	0	0
42266	9.760485	0.605663	-3.793062	0.349558	0.184802	-0.127169	-0.990046	0.061790	0.002332	-0.544992	0.084700	0.830359	0.079464	0	0
42267	9.912652	0.559386	-4.038193	0.271523	0.083466	-0.059240	-0.990317	0.059597	0.000213	-0.545892	0.082689	0.830146	0.077604	0	0
42268	9.811378	0.483929	-4.324762	0.150726	-0.018106	-0.017149	-0.992010	0.059063	-0.000088	-0.545880	0.081754	0.830357	0.076413	0	0
42269	9.348272	0.487974	-4.382298	0.068348	-0.125287	-0.008067	-0.989175	0.060056	0.002215	-0.544915	0.081436	0.831079	0.075788	0	0
42270	9.029862	0.476163	-4.418777	-0.067235	-0.250479	-0.002699	-0.991979	0.059945	0.005353	-0.542800	0.082012	0.832372	0.076156	0	0
42271	8.866383	0.576657	-4.412008	-0.144651	-0.330536	-0.015588	-0.991220	0.059233	0.010829	-0.539939	0.082945	0.834044	0.077175	0	0
42272	8.688931	0.664208	-4.337166	-0.196994	-0.372838	0.016470	-0.992182	0.060676	0.016882	-0.536700	0.084469	0.835864	0.078414	0	0
42273	8.747836	0.793630	-4.253981	-0.255942	-0.366264	0.001701	-0.991565	0.060504	0.023101	-0.533443	0.086166	0.837601	0.080242	0	0
42274	8.700486	0.958348	-4.214903	-0.236217	-0.336067	0.019143	-0.992217	0.061258	0.031376	-0.530461	0.087894	0.839161	0.081824	0	0
42275	8.729435	0.987355	-4.223043	-0.173815	-0.264664	0.054030	-0.992762	0.062205	0.035692	-0.528154	0.089503	0.840351	0.082781	0	0
42276	8.862968	0.896185	-4.366318	-0.162112	-0.182891	0.072283	-0.991358	0.064245	0.037649	-0.526556	0.091153	0.841096	0.083593	0	0
42277	8.964767	0.867608	-4.278521	-0.111327	-0.158870	0.053096	-0.990505	0.066202	0.041449	-0.525187	0.092331	0.841769	0.084130	0	0
42278	9.051603	0.900988	-4.281550	-0.055394	-0.134095	0.021075	-0.991631	0.066450	0.042609	-0.524050	0.092951	0.842387	0.084359	0	0
42279	9.178604	0.854991	-4.354235	0.013985	-0.067219	0.008275	-0.989919	0.066614	0.044588	-0.523530	0.093011	0.842722	0.084169	0	0
42280	9.250162	0.714299	-4.389231	0.002600	-0.008782	-0.013871	-0.990199	0.066597	0.045014	-0.523473	0.092926	0.842763	0.084209	0	0
42281	9.108586	0.741089	-4.323373	0.103471	0.007425	-0.075202	-0.989612	0.065673	0.046085	-0.523595	0.091749	0.842859	0.083776	0	0
42282	8.955055	0.665362	-4.202179	0.190840	0.045204	-0.096239	-0.989603	0.064021	0.044564	-0.524095	0.089940	0.842849	0.082710	0	0
42283	8.850243	0.593255	-4.015148	0.241215	0.115257	-0.100870	-0.990314	0.062723	0.041938	-0.525226	0.087732	0.842510	0.081350	0	0
42284	8.514208	0.512835	-3.809861	0.355755	0.195903	-0.101774	-0.989022	0.058610	0.037416	-0.527128	0.084871	0.841834	0.079048	0	0
42285	8.270110	0.370149	-3.531122	0.427006	0.247718	-0.110962	-0.991600	0.057493	0.031701	-0.529510	0.081491	0.840927	0.076289	0	0
42286	8.068464	0.258038	-3.384210	0.408432	0.270577	-0.123940	-0.988780	0.056183	0.028190	-0.532040	0.078137	0.839875	0.073739	0	0
42287	8.152419	0.194700	-3.407087	0.368043	0.326606	-0.135112	-0.990352	0.054033	0.022684	-0.534993	0.074805	0.838482	0.071660	0	0
42288	8.533952	0.170419	-3.605096	0.350877	0.416853	-0.102183	-0.989400	0.051984	0.014326	-0.538693	0.071828	0.836545	0.069583	0	0
42289	9.010450	0.236428	-3.714277	0.357587	0.473462	-0.061774	-0.990278	0.048441	0.004757	-0.542887	0.069059	0.834251	0.067298	0	0
42290	9.269675	0.265648	-3.859051	0.373432	0.467073	-0.015796	-0.989653	0.049709	-0.003673	-0.547046	0.066622	0.831944	0.064584	0	0
42291	9.471564	0.191966	-3.896068	0.355712	0.421452	0.009966	-0.988712	0.048657	-0.011827	-0.550816	0.064492	0.829827	0.061881	0	0
42292	9.419163	0.191269	-3.816816	0.327238	0.340055	0.048569	-0.987636	0.048701	-0.018922	-0.553901	0.062876	0.828100	0.059082	0	0
42293	9.257842	0.104379	-3.763038	0.307775	0.294141	0.077918	-0.987676	0.049197	-0.023143	-0.556599	0.061652	0.826574	0.056312	0	0
42294	9.038811	-0.006707	-3.683105	0.272883	0.270419	0.075071	-0.986335	0.050671	-0.030150	-0.559066	0.060628	0.825152	0.053792	0	0
42295	8.918705	-0.060178	-3.611326	0.253143	0.269575	0.089682	-0.987408	0.053560	-0.035912	-0.561516	0.059821	0.823700	0.051384	0	0
42296	8.880603	-0.085088	-3.542429	0.240313	0.308538	0.084996	-0.986318	0.053657	-0.041160	-0.564264	0.059065	0.822013	0.049116	0	0
42297	8.980452	-0.065674	-3.415597	0.253140	0.338077	0.083168	-0.984670	0.054054	-0.046821	-0.567254	0.058171	0.820153	0.046779	0	0
42298	9.147198	-0.055488	-3.358963	0.279347	0.360765	0.103410	-0.985060	0.057876	-0.054232	-0.570436	0.057427	0.818140	0.044191	0	0
42299	9.268409	-0.086878	-3.252586	0.281649	0.356000	0.121799	-0.982868	0.058526	-0.062291	-0.573584	0.056679	0.816134	0.041406	0	0
42300	9.321630	-0.216886	-3.170880	0.263694	0.370131	0.132745	-0.982370	0.059446	-0.069467	-0.576838	0.055894	0.814033	0.038525	0	0
42301	9.408695	-0.357076	-3.071182	0.283924	0.329133	0.140189	-0.980163	0.060947	-0.074355	-0.579750	0.055293	0.812136	0.035592	0	0
42302	9.543965	-0.529334	-2.956587	0.258696	0.306375	0.121830	-0.980264	0.064989	-0.080479	-0.582438	0.054850	0.810349	0.033047	0	0
42303	9.649830	-0.749313	-2.884683	0.295290	0.241737	0.092631	-0.978874	0.065114	-0.083461	-0.584611	0.053832	0.808961	0.030239	0	0
42304	9.779097	-0.973124	-2.900639	0.310462	0.178046	0.048710	-0.980350	0.066289	-0.089326	-0.586254	0.052387	0.807963	0.027526	0	0
42305	9.941429	-1.181367	-3.009520	0.252545	0.105108	0.009255	-0.979512	0.065541	-0.091932	-0.587261	0.050996	0.807388	0.025460	0	0
42306	10.060522	-1.116369	-3.216456	0.258978	0.033061	-0.017196	-0.978403	0.065929	-0.094328	-0.587678	0.049369	0.807246	0.023482	0	0
42307	10.006448	-0.977552	-3.411603	0.375974	-0.015203	-0.015968	-0.980354	0.064052	-0.093576	-0.587758	0.047090	0.807406	0.020491	0	0
42308	9.778979	-0.979154	-3.533545	0.324650	-0.073711	-0.083013	-0.981202	0.064324	-0.092984	-0.587318	0.044568	0.807920	0.018318	0	0
42309	9.620380	-0.657140	-3.593256	0.331123	-0.141794	-0.177417	-0.980874	0.059974	-0.089865	-0.586307	0.041280	0.808867	0.016568	0	0
42310	9.495624	-0.469407	-3.601859	0.260327	-0.265261	-0.281040	-0.981640	0.055647	-0.086444	-0.584239	0.037563	0.810554	0.015993	0	0
42311	9.236473	-0.330462	-3.518795	0.263713	-0.352331	-0.350662	-0.983650	0.049046	-0.083154	-0.581440	0.033303	0.812755	0.015714	0	0
42312	8.903332	-0.243451	-3.322188	0.342058	-0.407100	-0.425716	-0.984377	0.043031	-0.077572	-0.578189	0.027962	0.815281	0.015270	0	0
42313	8.651136	-0.321150	-3.182824	0.373696	-0.441587	-0.436674	-0.986314	0.034136	-0.068617	-0.574635	0.022377	0.817974	0.014564	0	0
42314	8.662992	-0.535532	-3.117030	0.446602	-0.433909	-0.414553	-0.988791	0.023243	-0.059781	-0.571133	0.016513	0.820585	0.013182	0	0
42315	8.775379	-0.690912	-3.163311	0.547221	-0.413709	-0.418062	-0.990908	0.015773	-0.053427	-0.567780	0.010087	0.823046	0.010939	0	0
42316	8.937484	-0.781684	-3.351130	0.557533	-0.369946	-0.379559	-0.990923	0.009590	-0.047579	-0.564757	0.003882	0.825204	0.008463	0	0
42317	9.185681	-0.803627	-3.652835	0.580395	-0.294128	-0.353901	-0.991355	0.002437	-0.042355	-0.562333	-0.002204	0.826889	0.005573	0	0
42318	9.460427	-0.786127	-3.655750	0.638231	-0.277308	-0.313378	-0.991931	-0.004038	-0.036236	-0.560016	-0.008332	0.828437	0.002054	0	0
42319	9.770859	-0.754121	-4.034312	0.575526	-0.240162	-0.267619	-0.993811	-0.009782	-0.032894	-0.557987	-0.013668	0.829736	-0.001300	0	0
42320	10.043707	-0.596716	-4.340601	0.400653	-0.145014	-0.247849	-0.993157	-0.014689	-0.029806	-0.556750	-0.017926	0.830481	-0.003232	0	0
42321	9.781358	-0.182912	-4.494659	0.281525	-0.239156	-0.207520	-0.995309	-0.018705	-0.026333	-0.554741	-0.021121	0.831743	-0.004486	0	0
42322	9.362607	-0.216794	-4.099979	0.059365	-0.398736	-0.116027	-0.993817	-0.020768	-0.019956	-0.551437	-0.022397	0.833905	-0.004263	0	0
42323	8.571223	0.069953	-3.727922	-0.183802	-0.528458	-0.093470	-0.996392	-0.024314	-0.011366	-0.547093	-0.022081	0.836777	-0.002212	0	0
42324	7.852217	0.335846	-3.646156	-0.224774	-0.481112	-0.054282	-0.996436	-0.025947	-0.001546	-0.543135	-0.021283	0.839375	0.000059	0	0
42325	7.390807	0.165513	-3.721801	-0.299520	-0.326385	0.008504	-0.996632	-0.027508	0.006862	-0.540480	-0.019484	0.841128	0.002485	0	0
42326	7.535173	0.213650	-3.770366	-0.235672	-0.176089	-0.013594	-0.996626	-0.025286	0.011395	-0.539067	-0.018284	0.842052	0.004565	0	0
42327	8.030605	0.267930	-3.918980	-0.214954	-0.018069	-0.007269	-0.996457	-0.027044	0.011992	-0.538977	-0.017088	0.842123	0.006309	0	0
42328	8.768514	0.612996	-3.997469	-0.136660	0.053021	-0.027199	-0.996028	-0.027740	0.011378	-0.539470	-0.016551	0.841808	0.007586	0	0
42329	9.054759	0.843568	-4.161266	0.041766	0.032096	-0.023050	-0.996336	-0.028257	0.007379	-0.539756	-0.016883	0.841621	0.007257	0	0
42330	9.073122	0.835276	-4.275537	0.136935	-0.016142	-0.052150	-0.998318	-0.028487	0.006817	-0.539617	-0.018023	0.841693	0.006379	0	0
42331	8.985368	0.791306	-4.386072	0.213735	-0.099156	-0.115211	-0.997575	-0.030568	0.007955	-0.538760	-0.020058	0.842205	0.005137	0	0
42332	8.790767	0.725808	-4.282600	0.228218	-0.124404	-0.187681	-0.995814	-0.032954	0.012041	-0.537679	-0.022824	0.842830	0.004242	0	0
42333	8.702224	0.563705	-4.444602	0.243049	-0.113272	-0.251952	-0.998012	-0.036896	0.013941	-0.536678	-0.026174	0.843374	0.003501	0	0
42334	8.972207	0.546994	-4.425822	0.279859	-0.026332	-0.321698	-0.995374	-0.043445	0.014639	-0.536392	-0.030350	0.843418	0.002865	0	0
42335	9.189527	0.642241	-4.409173	0.396968	0.036294	-0.327010	-0.995032	-0.048714	0.013455	-0.536585	-0.035168	0.843112	0.001193	0	0
42336	9.178255	0.660479	-4.316842	0.398542	0.084566	-0.272026	-0.995957	-0.053732	0.013433	-0.537173	-0.039561	0.842543	-0.000745	0	0
42337	9.110885	0.555901	-4.259447	0.366719	0.059930	-0.228036	-0.995910	-0.058525	0.011432	-0.537554	-0.043384	0.842108	-0.002695	0	0
42338	8.805584	0.486052	-4.134953	0.270002	-0.007124	-0.211676	-0.995591	-0.060866	0.012132	-0.537405	-0.046578	0.842029	-0.003835	0	0
42339	8.454652	0.508942	-4.029889	0.195209	-0.044570	-0.198987	-0.996239	-0.065459	0.012134	-0.536968	-0.049239	0.842152	-0.004447	0	0
42340	8.290930	0.553762	-4.030721	0.205689	-0.083348	-0.213614	-0.997320	-0.067603	0.015128	-0.536197	-0.052104	0.842468	-0.004999	0	0
42341	8.343277	0.735042	-4.193338	0.276530	-0.090726	-0.231779	-0.995807	-0.074312	0.016536	-0.535321	-0.055483	0.842803	-0.006090	0	0
42342	8.623511	0.864614	-4.777873	0.208913	-0.105363	-0.228152	-0.997455	-0.076706	0.018953	-0.534353	-0.058493	0.843210	-0.006581	0	0
42343	8.803620	0.849106	-5.161534	0.109554	-0.108522	-0.215470	-0.996238	-0.081337	0.022053	-0.533408	-0.060848	0.843643	-0.006331	0	0
42344	8.994868	0.561932	-5.547383	0.213945	-0.071481	-0.114410	-0.994505	-0.083296	0.023331	-0.532705	-0.062922	0.843925	-0.007493	0	0
42345	9.514077	0.434354	-5.350234	0.250056	-0.069381	0.005042	-0.995630	-0.083587	0.023749	-0.531979	-0.064164	0.844268	-0.009628	0	0
42346	9.463024	0.752170	-4.611928	0.225927	-0.119692	0.139106	-0.996905	-0.081563	0.026864	-0.530833	-0.064168	0.844955	-0.012210	0	0
42347	8.835361	1.299658	-4.058297	0.264756	-0.127159	0.229087	-0.996238	-0.076816	0.029565	-0.529576	-0.063606	0.845730	-0.015610	0	0
42348	8.461866	1.703643	-3.606897	0.371706	-0.035209	0.254840	-0.995260	-0.074763	0.031385	-0.529021	-0.063397	0.845998	-0.020097	0	0
42349	8.495021	1.689787	-3.675862	0.622358	0.139155	0.236702	-0.999879	-0.068717	0.029824	-0.529762	-0.064629	0.845259	-0.026702	0	0
42350	8.576600	0.732361	-3.936372	0.466158	0.280356	0.052506	-0.999808	-0.065519	0.026197	-0.531834	-0.066525	0.843659	-0.031101	0	0
42351	8.296321	0.618582	-3.984604	0.471587	0.418789	-0.171676	-0.999975	-0.067096	0.020288	-0.535113	-0.070327	0.841144	-0.034435	0	0
42352	8.873133	0.256170	-4.027864	0.480660	0.377443	-0.310998	-0.997707	-0.071672	0.013176	-0.538069	-0.075323	0.838710	-0.037074	0	0
42353	9.045009	0.121197	-4.180104	0.458997	0.316269	-0.364151	-0.998796	-0.077756	0.008553	-0.540516	-0.080705	0.836536	-0.039194	0	0
42354	9.036204	0.061268	-4.047311	0.445896	0.185453	-0.362140	-0.998560	-0.087351	0.004690	-0.541864	-0.086036	0.835039	-0.041129	0	0
42355	8.935328	0.315066	-4.111934	0.356272	0.056408	-0.277674	-0.998927	-0.093263	0.002197	-0.542154	-0.090238	0.834331	-0.042641	0	0
42356	8.707718	0.680921	-3.787016	0.246911	-0.042560	-0.110710	-0.996371	-0.092955	0.003892	-0.541646	-0.092459	0.834344	-0.044060	0	0
42357	8.641796	0.825028	-3.648341	0.160797	-0.124481	0.032409	-0.996917	-0.093195	0.006009	-0.540460	-0.093097	0.834968	-0.045446	0	0
42358	8.905225	0.833339	-3.863460	0.148272	-0.140213	0.113209	-0.997758	-0.092433	0.008332	-0.539121	-0.092991	0.835748	-0.047186	0	0
42359	9.241396	0.791569	-3.999497	0.192053	-0.180663	0.111587	-0.998022	-0.091872	0.011630	-0.537394	-0.093169	0.836724	-0.049197	0	0
42360	9.552561	0.846681	-4.293393	0.204876	-0.234106	0.082404	-0.996034	-0.089018	0.017317	-0.535224	-0.093657	0.837942	-0.051147	0	0
42361	9.581760	1.006958	-4.324842	0.210111	-0.320423	0.047716	-0.997849	-0.088870	0.020746	-0.532329	-0.094543	0.839582	-0.052821	0	0
42362	9.406296	1.089673	-4.612437	0.216984	-0.475008	0.046108	-0.997628	-0.089203	0.030361	-0.528128	-0.095529	0.842016	-0.054454	0	0
42363	9.141022	1.101665	-4.643502	0.180437	-0.573649	0.126883	-0.997011	-0.086715	0.041000	-0.523059	-0.095735	0.845047	-0.056031	0	0
42364	8.882311	1.198376	-4.485848	0.270365	-0.539889	0.204045	-0.998103	-0.083873	0.050827	-0.518137	-0.095690	0.847886	-0.058878	0	0
42365	8.883191	1.006592	-4.291472	0.263866	-0.473179	0.227757	-0.998353	-0.080470	0.060680	-0.513740	-0.095425	0.850383	-0.061756	0	0
42366	9.075334	0.708775	-4.247458	0.273037	-0.418993	0.152441	-0.997220	-0.076368	0.067588	-0.509839	-0.095751	0.852490	-0.064471	0	0
42367	9.186586	0.301042	-4.643179	0.299417	-0.371532	0.034911	-0.997450	-0.075477	0.075867	-0.506368	-0.097244	0.854213	-0.066751	0	0
42368	8.833141	0.189304	-4.804608	0.417992	-0.334827	-0.155874	-0.997367	-0.077690	0.082815	-0.503222	-0.100874	0.855454	-0.069215	0	0
42369	8.639822	0.050153	-4.815195	0.539914	-0.292287	-0.289736	-0.996157	-0.080554	0.088010	-0.500376	-0.106297	0.856238	-0.071981	0	0
42370	8.374802	-0.255373	-4.679251	0.644356	-0.233229	-0.360385	-0.995052	-0.086686	0.092434	-0.497963	-0.112725	0.856524	-0.075451	0	0
42371	8.112210	-0.380463	-4.617104	0.732852	-0.173702	-0.375983	-0.996648	-0.091507	0.097391	-0.495924	-0.119744	0.856382	-0.079566	0	0
42372	8.104912	-0.570535	-4.545604	0.782478	-0.118957	-0.339302	-0.995112	-0.097285	0.103251	-0.494244	-0.126578	0.855903	-0.084448	0	0
42373	8.099401	-0.676610	-4.589570	0.783287	-0.039249	-0.317426	-0.994635	-0.100257	0.105045	-0.493176	-0.133209	0.855004	-0.089453	0	0
42374	8.185896	-0.554826	-4.674139	0.732046	0.036857	-0.324952	-0.993851	-0.106299	0.104800	-0.492815	-0.139512	0.853700	-0.094162	0	0
42375	8.225067	-0.468370	-4.631560	0.720458	0.088244	-0.352559	-0.992080	-0.112068	0.104563	-0.492888	-0.145993	0.852068	-0.098628	0	0
42376	8.249478	-0.366651	-4.634226	0.680987	0.136785	-0.361867	-0.991599	-0.116255	0.104722	-0.493426	-0.152244	0.850162	-0.102849	0	0
42377	8.340763	-0.191191	-4.745195	0.684694	0.164652	-0.396727	-0.992099	-0.122221	0.103360	-0.494183	-0.158827	0.848015	-0.106897	0	0
42378	8.461114	-0.143027	-4.783199	0.632188	0.174684	-0.376625	-0.991180	-0.128489	0.101825	-0.495073	-0.164906	0.845848	-0.110678	0	0
42379	8.556937	-0.225648	-4.821139	0.602585	0.210758	-0.393251	-0.990011	-0.133775	0.097797	-0.496290	-0.170984	0.843469	-0.114111	0	0
42380	8.667696	-0.226277	-4.832532	0.572184	0.219472	-0.367608	-0.988819	-0.140523	0.094245	-0.497594	-0.176614	0.841073	-0.117489	0	0
42381	8.632932	-0.247952	-4.645377	0.547820	0.237970	-0.321811	-0.987778	-0.145215	0.092807	-0.499001	-0.181768	0.838661	-0.120855	0	0
42382	8.581314	-0.387284	-4.716821	0.494758	0.259977	-0.255922	-0.986617	-0.149525	0.089407	-0.500605	-0.186023	0.836279	-0.124209	0	0
42383	8.576736	-0.641332	-4.578205	0.453832	0.283463	-0.215705	-0.986462	-0.153463	0.084623	-0.502397	-0.189744	0.833885	-0.127401	0	0
42384	8.538379	-0.641406	-4.552616	0.403171	0.308236	-0.196582	-0.987438	-0.156853	0.080735	-0.504468	-0.192970	0.831431	-0.130370	0	0
42385	8.337154	-0.610350	-4.412033	0.356666	0.324391	-0.157277	-0.985732	-0.160916	0.075078	-0.506683	-0.195646	0.829019	-0.133127	0	0
42386	8.131212	-0.594074	-4.252045	0.341728	0.302371	-0.096749	-0.985328	-0.161602	0.071346	-0.508665	-0.197742	0.826826	-0.136078	0	0
42387	8.132676	-0.650293	-4.039899	0.289929	0.323716	-0.051008	-0.985374	-0.162531	0.063918	-0.510841	-0.199185	0.824678	-0.138825	0	0
42388	8.275872	-0.795232	-4.157314	0.241105	0.366188	-0.034651	-0.984834	-0.163047	0.059628	-0.513446	-0.200152	0.822390	-0.141378	0	0
42389	8.529939	-0.950073	-3.957673	0.196366	0.383559	0.001056	-0.986016	-0.162479	0.054289	-0.516211	-0.200588	0.820138	-0.143750	0	0
42390	8.949976	-1.120882	-4.100104	0.140023	0.373796	0.014785	-0.984651	-0.163005	0.047014	-0.518990	-0.200619	0.818022	-0.145743	0	0
42391	9.346380	-1.169699	-3.924420	0.116304	0.362661	0.018512	-0.984865	-0.161780	0.039722	-0.521708	-0.200509	0.815999	-0.147523	0	0
42392	9.527017	-1.253066	-3.591128	0.088464	0.308052	0.009406	-0.984925	-0.160102	0.034867	-0.524054	-0.200367	0.814277	-0.148905	0	0
42393	9.696194	-1.377080	-3.475070	0.103339	0.188989	0.029832	-0.984106	-0.160868	0.029709	-0.525362	-0.200335	0.813183	-0.150314	0	0
42394	9.863199	-1.482662	-3.646262	0.105084	0.107798	0.033650	-0.985261	-0.160324	0.027770	-0.525998	-0.200411	0.812519	-0.151576	0	0
42395	9.973186	-1.359990	-3.809001	0.091963	0.064120	0.026393	-0.985549	-0.160953	0.026032	-0.526322	-0.200517	0.812082	-0.152648	0	0
42396	9.857170	-1.114656	-3.957657	0.098999	0.022070	0.020979	-0.983876	-0.158705	0.026582	-0.526292	-0.200792	0.811850	-0.153620	0	0
42397	9.582574	-1.025102	-3.980621	0.078076	-0.072467	0.000856	-0.984016	-0.158178	0.027609	-0.525576	-0.201232	0.812098	-0.154185	0	0
42398	9.159414	-0.809128	-3.948894	0.115242	-0.148627	-0.037545	-0.985549	-0.158825	0.029567	-0.524216	-0.202326	0.812619	-0.154635	0	0
42399	8.818013	-0.817824	-3.844392	0.126841	-0.217340	-0.076024	-0.985494	-0.160741	0.033415	-0.522341	-0.203865	0.813390	-0.154906	0	0
42400	8.711811	-0.794816	-3.876503	0.183157	-0.226376	-0.159420	-0.985114	-0.164501	0.039554	-0.520391	-0.206431	0.813952	-0.155117	0	0
42401	8.828007	-0.814313	-4.110453	0.226726	-0.202059	-0.244693	-0.984354	-0.166414	0.043112	-0.518688	-0.209832	0.814124	-0.155356	0	0
42402	8.978326	-0.754239	-4.328250	0.256868	-0.127672	-0.288760	-0.984694	-0.170891	0.046520	-0.517577	-0.213662	0.813771	-0.155689	0	0
42403	9.128516	-0.732964	-4.546297	0.262112	-0.077972	-0.303481	-0.983484	-0.175350	0.049064	-0.516884	-0.217524	0.813096	-0.156171	0	0
42404	9.276495	-0.706461	-4.430881	0.214442	-0.058381	-0.274202	-0.982540	-0.181498	0.050938	-0.516389	-0.220912	0.812456	-0.156384	0	0
42405	9.540332	-0.401303	-4.718961	0.165297	0.083613	-0.243227	-0.980535	-0.183795	0.050207	-0.517115	-0.223526	0.811209	-0.156742	0	0
42406	9.006246	-0.420990	-4.597662	0.044458	0.109500	-0.179392	-0.981046	-0.187960	0.050235	-0.518205	-0.224999	0.810165	-0.156435	0	0
42407	8.365868	-0.501523	-3.864069	-0.081195	-0.008680	-0.108927	-0.980780	-0.188398	0.047370	-0.518520	-0.225390	0.810077	-0.155280	0	0
42408	7.632721	-0.330527	-3.391075	-0.198320	-0.040325	-0.069768	-0.979604	-0.191067	0.048609	-0.518769	-0.224947	0.810430	-0.153234	0	0
42409	7.435008	-0.241120	-3.443487	-0.258093	0.086213	-0.059106	-0.980744	-0.192733	0.044830	-0.520170	-0.223870	0.810228	-0.151117	0	0
42410	7.683435	-0.182977	-3.749510	-0.268402	0.262649	-0.052013	-0.979648	-0.193202	0.039404	-0.522995	-0.222456	0.809140	-0.149273	0	0
42411	7.899870	-0.049594	-3.863019	-0.199144	0.407132	-0.007080	-0.980403	-0.193050	0.033610	-0.526768	-0.220780	0.807270	-0.148612	0	0
42412	8.599180	0.144599	-3.883075	-0.110099	0.517203	0.028889	-0.978350	-0.192937	0.024809	-0.531156	-0.219161	0.804755	-0.149034	0	0
42413	9.438983	0.490186	-3.873581	0.051318	0.527014	0.045031	-0.978741	-0.190444	0.015189	-0.535239	-0.218206	0.801954	-0.150912	0	0
42414	9.974718	0.677722	-3.853746	0.123850	0.459812	0.027997	-0.976848	-0.190224	0.004271	-0.538630	-0.217905	0.799353	-0.153070	0	0
42415	10.098337	0.775585	-3.802174	0.065545	0.306111	-0.015870	-0.978884	-0.189615	-0.001624	-0.540981	-0.217849	0.797554	-0.154233	0	0
42416	10.038846	0.855185	-3.739041	0.023306	0.147672	-0.074422	-0.976903	-0.190968	-0.003996	-0.542244	-0.218297	0.796551	-0.154351	0	0
42417	9.702984	1.006173	-3.609550	-0.050968	0.043684	-0.103808	-0.976601	-0.193211	-0.005273	-0.542886	-0.218726	0.796157	-0.153518	0	0
42418	9.519461	1.100825	-3.698691	-0.065194	0.028855	-0.086406	-0.976872	-0.194340	-0.005625	-0.543412	-0.218971	0.795906	-0.152605	0	0
42419	9.483138	1.003150	-3.990250	-0.065563	0.029573	-0.067172	-0.977423	-0.196284	-0.006875	-0.543911	-0.219065	0.795693	-0.151801	0	0
42420	9.462945	0.834155	-4.036491	-0.016751	-0.015689	-0.051440	-0.975433	-0.196628	-0.006349	-0.543923	-0.219362	0.795686	-0.151366	0	0
42421	9.166714	0.706699	-3.961024	-0.005520	-0.118203	-0.032070	-0.975999	-0.196756	-0.006493	-0.543056	-0.219740	0.796265	-0.150888	0	0
42422	8.985014	0.541383	-4.015695	-0.101431	-0.185120	0.013659	-0.977500	-0.197585	-0.000861	-0.541805	-0.219314	0.797447	-0.149759	0	0
42423	9.180314	0.358636	-4.234343	-0.185090	-0.248835	0.037461	-0.978342	-0.196550	0.001763	-0.540177	-0.218366	0.799151	-0.147927	0	0
42424	9.047021	0.251824	-3.976422	-0.219452	-0.316379	0.059484	-0.978910	-0.194673	0.004721	-0.538062	-0.217105	0.801309	-0.145800	0	0
42425	9.026972	0.221602	-4.062829	-0.266782	-0.376028	0.074156	-0.978881	-0.193776	0.009879	-0.535522	-0.215608	0.803876	-0.143224	0	0
42426	9.544938	0.081564	-4.020309	-0.262003	-0.309888	0.109020	-0.977157	-0.191821	0.016363	-0.533456	-0.213732	0.806132	-0.141048	0	0
42427	9.860570	-0.043909	-4.593338	-0.259781	-0.108643	0.101393	-0.979157	-0.190091	0.016916	-0.532997	-0.211669	0.807293	-0.139241	0	0
42428	9.401675	0.035695	-4.140859	-0.097687	-0.186882	0.013673	-0.979442	-0.189275	0.017962	-0.531698	-0.211247	0.808449	-0.138138	0	0
42429	9.044863	0.132567	-3.583386	0.059256	-0.364966	-0.050929	-0.979664	-0.189496	0.025463	-0.528697	-0.212463	0.810196	-0.137553	0	0
42430	8.369660	-0.095961	-3.547546	0.070419	-0.368280	-0.044665	-0.980176	-0.189801	0.031827	-0.525645	-0.213651	0.811943	-0.137112	0	0
42431	7.711636	-0.294123	-3.794769	-0.017009	-0.266156	-0.041515	-0.978867	-0.189627	0.036644	-0.523585	-0.214246	0.813275	-0.136170	0	0
42432	7.741353	-0.279620	-3.989135	-0.052419	-0.150959	-0.010600	-0.979851	-0.190626	0.040383	-0.522506	-0.214216	0.814109	-0.135375	0	0
42433	8.144038	-0.156099	-4.008221	-0.073283	-0.053293	0.021428	-0.979287	-0.190491	0.040386	-0.522209	-0.213713	0.814533	-0.134762	0	0
42434	8.749701	0.062567	-3.995629	-0.016254	0.027402	0.026169	-0.980839	-0.190625	0.040676	-0.522453	-0.213334	0.814463	-0.134837	0	0
42435	9.323293	0.190076	-4.040404	-0.006686	0.042271	0.040992	-0.980585	-0.189930	0.038167	-0.522766	-0.212889	0.814340	-0.135073	0	0
42436	9.537301	0.262526	-4.130064	-0.021283	-0.016071	0.048454	-0.979194	-0.187951	0.038419	-0.522640	-0.212348	0.814554	-0.135122	0	0
42437	9.526459	0.215919	-4.265233	-0.072907	-0.097410	0.041128	-0.979917	-0.186650	0.038507	-0.521955	-0.211745	0.815249	-0.134521	0	0
42438	9.130095	0.113448	-4.371854	-0.095634	-0.110452	0.012551	-0.981014	-0.186971	0.042466	-0.521263	-0.211243	0.815976	-0.133582	0	0
42439	8.643235	-0.029278	-4.323174	-0.133418	-0.114217	-0.032607	-0.980998	-0.187328	0.043860	-0.520665	-0.210949	0.816681	-0.132066	0	0
42440	8.257056	-0.220577	-4.322056	-0.214903	-0.124763	-0.069570	-0.979723	-0.187361	0.044129	-0.520214	-0.210501	0.817464	-0.129686	0	0
42441	8.222722	-0.233926	-4.393326	-0.299090	-0.096678	-0.073462	-0.981240	-0.189694	0.045273	-0.520155	-0.209652	0.818198	-0.126640	0	0
42442	8.362949	-0.038166	-4.416618	-0.307516	-0.070528	-0.047765	-0.980500	-0.190691	0.047754	-0.520302	-0.208491	0.818844	-0.123742	0	0
42443	8.633512	0.107525	-4.391969	-0.265262	-0.060338	0.027628	-0.980385	-0.190008	0.045529	-0.520333	-0.206941	0.819542	-0.121572	0	0
42444	8.918583	0.235951	-4.353483	-0.244743	-0.042750	0.041489	-0.981233	-0.189334	0.046713	-0.520461	-0.205329	0.820142	-0.119701	0	0
42445	9.072517	0.342679	-4.435841	-0.260100	-0.067201	0.051641	-0.980659	-0.189125	0.048137	-0.520388	-0.203615	0.820907	-0.117681	0	0
42446	9.057420	0.307314	-4.503142	-0.279452	-0.096438	0.048885	-0.980671	-0.187992	0.048492	-0.520128	-0.201829	0.821828	-0.115457	0	0
42447	8.884468	0.361244	-4.455258	-0.251104	-0.121352	0.016838	-0.981675	-0.186564	0.049016	-0.519623	-0.200510	0.822782	-0.113215	0	0
42448	8.781420	0.382932	-4.390874	-0.233639	-0.157541	-0.010615	-0.980940	-0.186469	0.052699	-0.518829	-0.199510	0.823837	-0.110928	0	0
42449	8.868237	0.421226	-4.398703	-0.195267	-0.139006	-0.014215	-0.980079	-0.187615	0.052336	-0.518095	-0.198755	0.824746	-0.108945	0	0
42450	8.942616	0.460285	-4.456787	-0.143984	-0.101281	-0.015989	-0.980624	-0.188795	0.053117	-0.517586	-0.198207	0.825389	-0.107485	0	0
42451	8.925440	0.451186	-4.492437	-0.100157	-0.061388	-0.023314	-0.981908	-0.187118	0.054510	-0.517308	-0.197936	0.825769	-0.106389	0	0
42452	8.898838	0.397882	-4.482127	-0.080284	-0.040490	-0.035252	-0.982445	-0.188872	0.055256	-0.517194	-0.197806	0.825989	-0.105472	0	0
42453	8.817154	0.290713	-4.404890	-0.078831	-0.039647	-0.049965	-0.982727	-0.188609	0.055842	-0.517081	-0.197842	0.826180	-0.104458	0	0
42454	8.646502	0.227743	-4.321621	-0.069942	-0.074318	-0.056361	-0.982425	-0.189522	0.056774	-0.516689	-0.197974	0.826521	-0.103449	0	0
42455	8.511615	0.160307	-4.285614	-0.102058	-0.057356	-0.061996	-0.981853	-0.189565	0.057474	-0.516487	-0.198005	0.826801	-0.102149	0	0
42456	8.453773	0.153700	-4.302713	-0.104772	-0.064940	-0.058301	-0.982355	-0.191750	0.057522	-0.516241	-0.197965	0.827123	-0.100862	0	0
42457	8.532605	0.088490	-4.364059	-0.134494	-0.058446	-0.041849	-0.982476	-0.192534	0.058891	-0.516073	-0.197659	0.827477	-0.099399	0	0
42458	8.618990	0.076319	-4.406018	-0.156059	-0.065504	-0.061133	-0.980506	-0.191431	0.059225	-0.515924	-0.197372	0.827845	-0.097669	0	0
42459	8.724802	0.273508	-4.517389	-0.192746	-0.068190	-0.029032	-0.982714	-0.195713	0.059261	-0.515777	-0.196665	0.828326	-0.095775	0	0
42460	8.777738	0.395220	-4.578964	-0.195373	-0.092537	-0.021628	-0.981325	-0.194122	0.058639	-0.515438	-0.195880	0.828941	-0.093873	0	0
42461	8.700505	0.498419	-4.638207	-0.205857	-0.093659	-0.002379	-0.982428	-0.195336	0.060274	-0.515074	-0.194908	0.829611	-0.091957	0	0
42462	8.645242	0.508286	-4.621583	-0.197420	-0.101781	0.040766	-0.981019	-0.193993	0.061762	-0.514599	-0.193604	0.830388	-0.090342	0	0
42463	8.624717	0.618602	-4.518643	-0.174502	-0.096676	0.077523	-0.982156	-0.193416	0.062093	-0.514071	-0.192131	0.831192	-0.089088	0	0
42464	8.742066	0.648985	-4.315097	-0.092610	-0.063030	0.127216	-0.982035	-0.191438	0.062783	-0.513635	-0.190612	0.831835	-0.088863	0	0
42465	8.810222	0.713166	-4.254424	-0.039274	-0.024719	0.099759	-0.982342	-0.188635	0.064379	-0.513424	-0.189586	0.832187	-0.088985	0	0
42466	8.760552	0.655112	-4.419617	-0.044969	-0.033239	0.057527	-0.981352	-0.188643	0.064227	-0.513205	-0.188864	0.832500	-0.088855	0	0
42467	8.769654	0.568177	-4.451926	-0.048367	-0.025946	-0.003065	-0.980916	-0.189251	0.064752	-0.513092	-0.188648	0.832670	-0.088368	0	0
42468	8.701373	0.477388	-4.517600	-0.046411	0.003850	-0.071041	-0.982913	-0.187801	0.065145	-0.513300	-0.188944	0.832553	-0.087629	0	0
42469	8.677282	0.477546	-4.516697	0.004351	-0.002864	-0.053503	-0.982324	-0.189271	0.065614	-0.513324	-0.189398	0.832463	-0.087367	0	0
42470	8.628440	0.352193	-4.547090	0.052095	-0.029281	-0.045142	-0.981462	-0.190820	0.064659	-0.513044	-0.190025	0.832475	-0.087526	0	0
42471	8.604619	0.371391	-4.519503	0.078872	-0.026229	-0.035920	-0.982022	-0.190314	0.066255	-0.512717	-0.190734	0.832472	-0.087933	0	0
42472	8.648757	0.496580	-4.474442	0.058241	-0.012533	0.013599	-0.979884	-0.191235	0.066744	-0.512513	-0.190888	0.832504	-0.088476	0	0
42473	8.779221	0.558480	-4.457178	0.037410	0.012775	0.053931	-0.982027	-0.190286	0.065690	-0.512511	-0.190601	0.832508	-0.089073	0	0
42474	8.962235	0.491546	-4.445135	0.021645	-0.001668	0.081480	-0.981195	-0.188872	0.065912	-0.512407	-0.189990	0.832647	-0.089677	0	0
42475	9.005210	0.465110	-4.485563	-0.000819	-0.027999	0.030098	-0.981766	-0.188038	0.066678	-0.512159	-0.189741	0.832848	-0.089759	0	0
42476	8.850804	0.588475	-4.561112	0.015148	-0.006387	-0.024976	-0.983029	-0.188477	0.067230	-0.512124	-0.189985	0.832814	-0.089753	0	0
42477	8.665490	0.530842	-4.506247	0.055339	-0.009892	-0.061644	-0.981574	-0.190992	0.068192	-0.512002	-0.190772	0.832697	-0.089866	0	0
42478	8.660398	0.473495	-4.206903	0.067257	-0.070235	-0.054185	-0.981597	-0.189264	0.068159	-0.511362	-0.191578	0.832888	-0.090020	0	0
42479	8.635532	0.460377	-4.300265	0.120144	-0.063278	-0.096312	-0.981838	-0.191631	0.069572	-0.510703	-0.193031	0.832917	-0.090395	0	0
42480	8.518488	0.583120	-4.529395	0.098706	-0.027141	-0.114775	-0.981663	-0.193424	0.070876	-0.510414	-0.194469	0.832739	-0.090587	0	0
42481	8.567760	0.514359	-4.671787	0.037676	0.008411	-0.074583	-0.979921	-0.196496	0.071375	-0.510489	-0.195255	0.832515	-0.090523	0	0
42482	8.609012	0.311129	-4.549047	0.026943	-0.002463	-0.030564	-0.980355	-0.195902	0.071133	-0.510468	-0.195606	0.832438	-0.090598	0	0
42483	8.811978	0.189220	-4.426993	0.098344	-0.003851	0.005392	-0.981618	-0.196743	0.071092	-0.510250	-0.196044	0.832377	-0.091428	0	0
42484	8.799456	0.248671	-4.513097	0.101868	-0.008185	0.000822	-0.981903	-0.196193	0.071697	-0.510006	-0.196518	0.832322	-0.092273	0	0
42485	8.603513	0.422108	-4.683388	0.057826	0.005140	-0.004811	-0.980463	-0.197159	0.073323	-0.509952	-0.196824	0.832232	-0.092735	0	0
42486	8.508654	0.624993	-4.572234	0.021990	-0.005841	0.026351	-0.979503	-0.195002	0.073024	-0.509860	-0.196677	0.832288	-0.093051	0	0
42487	8.567571	0.583662	-4.415281	0.101530	-0.028404	0.061421	-0.978962	-0.193002	0.073144	-0.509378	-0.196687	0.832457	-0.094146	0	0
42488	8.696222	0.434098	-4.541844	0.100109	-0.014396	0.074242	-0.980359	-0.193883	0.073953	-0.509015	-0.196552	0.832575	-0.095342	0	0
42489	8.680372	0.431758	-4.720017	0.022827	0.001666	0.055704	-0.980366	-0.193841	0.073105	-0.508943	-0.196180	0.832653	-0.095811	0	0
42490	8.632123	0.366342	-4.699315	-0.024603	-0.020737	0.062967	-0.979809	-0.193665	0.072260	-0.508781	-0.195512	0.832898	-0.095900	0	0
42491	8.695658	0.298501	-4.557200	-0.018417	-0.024178	0.089602	-0.979820	-0.192136	0.073348	-0.508542	-0.194671	0.833213	-0.096149	0	0
42492	8.725367	0.279836	-4.447319	0.038690	-0.036555	0.140206	-0.980404	-0.189500	0.075503	-0.508050	-0.193695	0.833627	-0.097126	0	0
42493	8.681447	0.259145	-4.508615	0.067989	-0.014669	0.173246	-0.980016	-0.186767	0.075387	-0.507640	-0.192584	0.833968	-0.098541	0	0
42494	8.569878	0.168510	-4.563006	0.064780	0.002865	0.187852	-0.981362	-0.181673	0.074586	-0.507378	-0.191292	0.834246	-0.100046	0	0
42495	8.531407	0.134488	-4.537634	0.025276	0.016525	0.145531	-0.982100	-0.179626	0.074154	-0.507335	-0.190162	0.834412	-0.101026	0	0
42496	8.565717	0.252759	-4.513990	0.010078	0.051135	0.121617	-0.981432	-0.177143	0.073169	-0.507642	-0.189106	0.834367	-0.101836	0	0
42497	8.618774	0.225477	-4.496829	0.013557	0.073773	0.112420	-0.982873	-0.175775	0.072135	-0.508131	-0.188134	0.834188	-0.102658	0	0
42498	8.622826	0.175567	-4.574603	-0.012612	0.080690	0.090326	-0.983058	-0.173524	0.070293	-0.508758	-0.187189	0.833955	-0.103174	0	0
42499	8.661345	0.168040	-4.576092	-0.053261	0.087267	0.074644	-0.981756	-0.175838	0.070136	-0.509522	-0.186177	0.833703	-0.103272	0	0
42500	8.718246	0.096089	-4.665649	-0.107701	0.077206	0.091986	-0.982088	-0.173155	0.068323	-0.510292	-0.184755	0.833581	-0.103008	0	0
42501	8.837274	0.025297	-4.513552	-0.105686	0.073090	0.099356	-0.980732	-0.170305	0.065512	-0.511007	-0.183283	0.833497	-0.102770	0	0
42502	8.857744	-0.050777	-4.638006	-0.081536	0.055590	0.114101	-0.983459	-0.168446	0.063670	-0.511526	-0.181808	0.833500	-0.102782	0	0
42503	8.879031	-0.054428	-4.377947	-0.067969	0.029915	0.111428	-0.982640	-0.166552	0.062931	-0.511799	-0.180468	0.833616	-0.102845	0	0
42504	8.885261	-0.072242	-4.499074	-0.071065	0.012232	0.099516	-0.981962	-0.164930	0.061892	-0.511949	-0.179222	0.833799	-0.102797	0	0
42505	8.835189	0.010111	-4.465262	-0.036296	0.019482	0.099576	-0.983414	-0.162701	0.060912	-0.512090	-0.178152	0.833911	-0.103047	0	0
42506	8.820903	0.009912	-4.442989	0.022128	0.045519	0.092305	-0.982717	-0.161319	0.061842	-0.512358	-0.177408	0.833812	-0.103798	0	0
42507	8.796974	-0.087774	-4.379927	0.077204	0.056065	0.097882	-0.983609	-0.158928	0.060300	-0.512602	-0.176893	0.833614	-0.105054	0	0
42508	8.858722	-0.196390	-4.450580	0.075116	0.041904	0.088718	-0.984322	-0.157826	0.061509	-0.512748	-0.176454	0.833469	-0.106222	0	0
42509	8.887970	-0.150833	-4.427221	0.055693	0.023188	0.048351	-0.984804	-0.156019	0.057092	-0.512808	-0.176273	0.833372	-0.106991	0	0
42510	8.830397	-0.077708	-4.424591	0.067874	0.029160	0.024508	-0.985363	-0.156455	0.057353	-0.512929	-0.176336	0.833187	-0.107740	0	0
42511	8.733908	-0.115874	-4.421231	0.051053	0.041110	0.009747	-0.984074	-0.156557	0.059035	-0.513189	-0.176433	0.832934	-0.108306	0	0
42512	8.768085	-0.104689	-4.369295	0.039910	0.035948	0.004240	-0.983982	-0.153880	0.057218	-0.513437	-0.176512	0.832708	-0.108730	0	0
42513	8.859690	-0.063936	-4.382117	0.021967	0.024101	0.018931	-0.984111	-0.155012	0.056865	-0.513596	-0.176400	0.832589	-0.109073	0	0
42514	8.857352	-0.132339	-4.343827	0.062368	0.021809	0.024509	-0.984092	-0.155655	0.058241	-0.513662	-0.176466	0.832442	-0.109777	0	0
42515	8.897517	-0.121472	-4.451542	0.050052	-0.012358	0.011700	-0.985517	-0.155578	0.057126	-0.513476	-0.176596	0.832466	-0.110255	0	0
42516	8.893005	-0.063439	-4.436502	0.038755	-0.000516	-0.001178	-0.984276	-0.153813	0.055949	-0.513430	-0.176749	0.832420	-0.110573	0	0
42517	8.806064	-0.038099	-4.471734	0.064922	-0.018312	-0.013043	-0.983982	-0.154146	0.056776	-0.513195	-0.177169	0.832414	-0.111037	0	0
42518	8.758121	-0.011371	-4.450442	0.067482	-0.040153	-0.017596	-0.984663	-0.155755	0.057532	-0.512783	-0.177669	0.832506	-0.111452	0	0
42519	8.729247	0.015591	-4.456433	0.058191	-0.034051	-0.057999	-0.985364	-0.154586	0.060305	-0.512479	-0.178447	0.832507	-0.111600	0	0
42520	8.683123	0.050655	-4.514868	0.091962	-0.026571	-0.061622	-0.984774	-0.156595	0.060032	-0.512186	-0.179412	0.832425	-0.112010	0	0
42521	8.680497	0.019343	-4.529467	0.099895	-0.032385	-0.072614	-0.983629	-0.156948	0.060991	-0.511835	-0.180524	0.832343	-0.112430	0	0
42522	8.699508	-0.036425	-4.540204	0.099265	-0.035565	-0.096473	-0.984329	-0.157518	0.061104	-0.511492	-0.181820	0.832235	-0.112702	0	0
42523	8.728327	-0.007190	-4.565247	0.104332	-0.029067	-0.112979	-0.983442	-0.158545	0.064149	-0.511205	-0.183286	0.832056	-0.112957	0	0
42524	8.732805	-0.018823	-4.604138	0.099011	-0.040531	-0.105633	-0.984299	-0.159554	0.061543	-0.510829	-0.184661	0.831953	-0.113170	0	0
42525	8.718099	-0.015847	-4.637387	0.099058	-0.023038	-0.105665	-0.983534	-0.162688	0.063607	-0.510590	-0.186033	0.831759	-0.113429	0	0
42526	8.674631	-0.047086	-4.635965	0.098403	-0.024336	-0.130453	-0.982946	-0.163893	0.064518	-0.510375	-0.187606	0.831522	-0.113548	0	0
42527	8.645610	-0.024746	-4.658889	0.094792	-0.032778	-0.127697	-0.984303	-0.167799	0.065420	-0.510085	-0.189150	0.831338	-0.113639	0	0
[truncated: 695 more rows]
