# Supplementary material for: Identification of Haptic Based Guiding Using Hard Reins
Source: PLoS One. 2015 Jul 22;10(7):e0132020. doi: 10.1371/journal.pone.0132020 (PMC4511788; doi:10.1371/journal.pone.0132020)
Supplement: S1 File — (ZIP) [file pone.0132020.s001.zip › MotionData1/Subject1/T18/fh18.txt]

// Start Time: 0
// Sample rate: 50.0Hz
// Scenario: 4.9
// Firmware Version: 2.6.1
Counter	Acc_X	Acc_Y	Acc_Z	Gyr_X	Gyr_Y	Gyr_Z	Mag_X	Mag_Y	Mag_Z	Quat_w	Quat_x	Quat_y	Quat_z	AnalogIn_1	AnalogIn_2
40525	1.903893	0.097548	9.611720	0.027968	0.005420	-0.008991	-0.266408	0.152087	-0.626131	-0.415495	0.087770	0.050537	0.903939	0	0
40526	1.889348	0.107350	9.614616	0.017617	0.003725	-0.007224	-0.266134	0.149229	-0.626448	-0.415415	0.087725	0.050716	0.903971	0	0
40527	1.889284	0.092977	9.597466	0.024407	-0.001508	-0.010747	-0.266667	0.150303	-0.625515	-0.415318	0.087697	0.050987	0.904002	0	0
40528	1.874690	0.097738	9.617239	0.021139	-0.001627	-0.002017	-0.268739	0.150301	-0.626928	-0.415296	0.087687	0.051217	0.904001	0	0
40529	1.886730	0.075797	9.616649	0.017777	-0.015757	0.008424	-0.267959	0.149758	-0.626555	-0.415360	0.087823	0.051466	0.903944	0	0
40530	1.879512	0.088098	9.607306	0.017686	-0.001601	-0.002006	-0.267178	0.150313	-0.626679	-0.415349	0.087827	0.051666	0.903937	0	0
40531	1.896242	0.034623	9.601316	0.033517	0.005118	0.006698	-0.268343	0.149490	-0.627206	-0.415423	0.087707	0.051968	0.903898	0	0
40532	1.923185	0.065920	9.603560	0.031904	0.013832	0.008473	-0.267432	0.149909	-0.627335	-0.415517	0.087518	0.052222	0.903858	0	0
40533	1.986453	0.063153	9.585113	0.045698	0.004935	0.011034	-0.267046	0.150181	-0.626943	-0.415640	0.087351	0.052629	0.903794	0	0
40534	1.976916	0.097208	9.585818	0.036951	0.005077	0.006694	-0.267802	0.144998	-0.627558	-0.415700	0.087220	0.052965	0.903759	0	0
40535	1.943031	0.131304	9.601612	0.034955	0.009924	0.032000	-0.268583	0.144167	-0.627179	-0.416006	0.087062	0.053233	0.903618	0	0
40536	1.918899	0.160921	9.575960	0.024963	-0.007231	0.018017	-0.267676	0.145267	-0.627164	-0.416171	0.087097	0.053504	0.903523	0	0
40537	1.933610	0.180213	9.575894	-0.006253	-0.011324	0.015480	-0.267661	0.145566	-0.629235	-0.416281	0.087294	0.053501	0.903453	0	0
40538	1.958129	0.209317	9.558795	-0.002894	-0.008644	0.010245	-0.267938	0.146086	-0.627406	-0.416350	0.087454	0.053533	0.903404	0	0
40539	1.977475	0.198861	9.611463	-0.025368	-0.001441	0.006847	-0.268469	0.149221	-0.627600	-0.416370	0.087636	0.053323	0.903389	0	0
40540	1.958230	0.242409	9.639158	-0.031663	0.002306	-0.005343	-0.268734	0.148799	-0.626828	-0.416282	0.087808	0.053064	0.903429	0	0
40541	1.938915	0.257746	9.584139	-0.037228	0.016080	0.010408	-0.268209	0.147164	-0.626604	-0.416333	0.087882	0.052671	0.903421	0	0
40542	1.963257	0.262236	9.598166	-0.037407	0.019727	0.000827	-0.269516	0.147830	-0.626322	-0.416286	0.087925	0.052279	0.903461	0	0
40543	1.982633	0.242874	9.578075	-0.023766	0.021527	-0.008798	-0.268607	0.148521	-0.626315	-0.416179	0.087885	0.052003	0.903530	0	0
40544	1.997104	0.218593	9.567711	-0.014874	0.026554	-0.000082	-0.269646	0.149613	-0.627195	-0.416163	0.087771	0.051790	0.903561	0	0
40545	1.992170	0.208820	9.577371	-0.014256	0.005610	-0.001887	-0.269391	0.150293	-0.626794	-0.416118	0.087839	0.051661	0.903583	0	0
40546	2.004496	0.230879	9.548347	-0.002654	0.014045	0.011186	-0.267699	0.149348	-0.626305	-0.416210	0.087793	0.051600	0.903548	0	0
40547	2.023997	0.242530	9.577115	-0.002818	0.019438	0.001609	-0.267956	0.150861	-0.627442	-0.416214	0.087691	0.051515	0.903561	0	0
40548	1.997176	0.233046	9.577600	0.002463	0.022856	0.004217	-0.267575	0.149751	-0.625649	-0.416247	0.087540	0.051469	0.903563	0	0
40549	1.972901	0.240662	9.566163	-0.006292	0.021255	-0.000128	-0.267570	0.151679	-0.627169	-0.416232	0.087436	0.051348	0.903587	0	0
40550	1.953325	0.214531	9.529928	-0.009880	0.010836	-0.001892	-0.266136	0.150051	-0.626692	-0.416200	0.087442	0.051247	0.903607	0	0
40551	1.928999	0.219374	9.549927	-0.006428	0.014337	-0.003641	-0.266283	0.153864	-0.626357	-0.416150	0.087399	0.051157	0.903639	0	0
40552	1.904698	0.226750	9.560278	0.007622	0.006143	0.010246	-0.266929	0.153592	-0.626877	-0.416244	0.087381	0.051223	0.903594	0	0
40553	1.919289	0.224255	9.555063	0.009641	0.012067	0.020727	-0.267048	0.153607	-0.628174	-0.416427	0.087303	0.051267	0.903514	0	0
40554	1.958206	0.232996	9.612393	0.024713	0.008774	0.000617	-0.267301	0.148951	-0.626965	-0.416423	0.087187	0.051482	0.903515	0	0
40555	2.002006	0.230365	9.596818	0.030164	0.019965	0.007618	-0.266777	0.149236	-0.627482	-0.416509	0.086946	0.051691	0.903487	0	0
40556	2.023862	0.218316	9.571932	0.021280	0.008773	0.001511	-0.267034	0.148278	-0.627499	-0.416528	0.086844	0.051876	0.903478	0	0
40557	2.031016	0.191642	9.564123	0.024791	0.009589	0.003251	-0.266512	0.149657	-0.628255	-0.416564	0.086718	0.052085	0.903461	0	0
40558	2.040970	0.228068	9.554728	0.003172	0.016799	-0.000156	-0.266245	0.148023	-0.628289	-0.416559	0.086617	0.052075	0.903473	0	0
40559	2.070136	0.227531	9.580678	-0.022125	0.012754	-0.008812	-0.265592	0.148033	-0.628553	-0.416448	0.086653	0.051859	0.903534	0	0
40560	2.084951	0.261570	9.563873	-0.021861	0.026630	-0.002669	-0.265992	0.148838	-0.627755	-0.416401	0.086566	0.051583	0.903579	0	0
40561	2.046030	0.261974	9.557514	-0.019883	0.026438	0.008658	-0.265854	0.148165	-0.628419	-0.416456	0.086480	0.051319	0.903577	0	0
40562	2.031397	0.257189	9.562627	-0.019905	0.031741	0.005182	-0.265727	0.149533	-0.628652	-0.416483	0.086343	0.051033	0.903594	0	0
40563	2.021524	0.237590	9.586786	-0.006959	0.033418	0.003406	-0.265598	0.148298	-0.627899	-0.416505	0.086138	0.050863	0.903613	0	0
40564	1.982552	0.228341	9.575449	0.013609	0.027246	-0.001911	-0.264155	0.149289	-0.629707	-0.416500	0.085899	0.050905	0.903636	0	0
40565	1.943698	0.238559	9.559545	0.020739	0.029682	0.006791	-0.265073	0.149270	-0.628922	-0.416574	0.085614	0.050999	0.903624	0	0
40566	1.914463	0.224669	9.521286	0.020601	0.022763	0.003279	-0.264160	0.148458	-0.628685	-0.416610	0.085389	0.051117	0.903621	0	0
40567	1.887524	0.200305	9.550613	0.020704	0.020930	0.008506	-0.264933	0.148189	-0.629593	-0.416695	0.085185	0.051245	0.903594	0	0
40568	1.836344	0.186170	9.551595	0.014732	0.027977	0.008537	-0.263625	0.148486	-0.630505	-0.416784	0.084939	0.051286	0.903574	0	0
40569	1.816722	0.161906	9.566229	0.023202	0.013965	0.006727	-0.264148	0.148478	-0.630242	-0.416852	0.084785	0.051465	0.903547	0	0
40570	1.811949	0.174293	9.547147	0.009260	0.002717	0.006734	-0.263369	0.149579	-0.630486	-0.416909	0.084789	0.051562	0.903515	0	0
40571	1.855736	0.176141	9.565530	0.011081	0.012300	0.006762	-0.263372	0.149849	-0.630221	-0.416967	0.084700	0.051636	0.903492	0	0
40572	1.884987	0.183285	9.555272	0.006189	0.022670	0.015532	-0.263379	0.149563	-0.629188	-0.417104	0.084542	0.051615	0.903445	0	0
40573	1.919108	0.188122	9.530342	0.019696	-0.007126	0.014541	-0.263383	0.149282	-0.628544	-0.417229	0.084596	0.051841	0.903369	0	0
40574	1.967850	0.209129	9.568253	0.007551	-0.008784	0.013705	-0.264661	0.147661	-0.630774	-0.417329	0.084715	0.051964	0.903305	0	0
40575	1.992095	0.208126	9.640309	0.007410	-0.006937	0.006737	-0.264407	0.147105	-0.629748	-0.417373	0.084815	0.052085	0.903268	0	0
40576	1.997028	0.227071	9.679201	0.013108	0.006705	0.024203	-0.263363	0.148903	-0.630888	-0.417597	0.084776	0.052187	0.903162	0	0
40577	1.968019	0.252035	9.639070	0.004067	0.001805	0.008508	-0.263631	0.149299	-0.630100	-0.417659	0.084813	0.052241	0.903127	0	0
40578	2.002283	0.276579	9.587786	0.007870	0.013834	0.019000	-0.263110	0.149717	-0.630355	-0.417829	0.084729	0.052269	0.903055	0	0
40579	1.997351	0.257633	9.548893	0.021247	0.002641	0.003230	-0.263371	0.147243	-0.629103	-0.417858	0.084684	0.052481	0.903033	0	0
40580	1.982663	0.238555	9.529593	0.031686	0.008683	0.003216	-0.262980	0.147111	-0.629109	-0.417894	0.084540	0.052758	0.903014	0	0
40581	1.972722	0.209142	9.563298	0.042262	-0.002114	0.017112	-0.262582	0.146577	-0.629771	-0.418063	0.084458	0.053169	0.902919	0	0
40582	1.933868	0.221653	9.559531	0.036902	-0.000171	0.008404	-0.264664	0.147381	-0.630260	-0.418150	0.084374	0.053526	0.902866	0	0
40583	1.897374	0.219691	9.545820	0.023926	-0.001810	0.008431	-0.264138	0.146435	-0.630542	-0.418226	0.084361	0.053777	0.902817	0	0
40584	1.877920	0.224546	9.560864	-0.010063	0.000427	-0.005423	-0.263114	0.147926	-0.628962	-0.418158	0.084460	0.053720	0.902843	0	0
40585	1.899779	0.219403	9.569971	-0.037588	0.007573	-0.002702	-0.262854	0.149026	-0.629462	-0.418086	0.084613	0.053384	0.902882	0	0
40586	1.936267	0.219019	9.576385	-0.051258	0.002265	0.006924	-0.263377	0.150528	-0.629948	-0.418093	0.084875	0.052937	0.902880	0	0
40587	1.972738	0.218475	9.597324	-0.034057	0.003942	0.002523	-0.263383	0.151341	-0.629542	-0.418069	0.085049	0.052644	0.902892	0	0
40588	1.967837	0.218195	9.626487	-0.033821	0.016082	0.007790	-0.262998	0.151611	-0.629021	-0.418103	0.085113	0.052295	0.902890	0	0
40589	1.967838	0.213609	9.602211	-0.044467	0.009335	-0.001793	-0.262350	0.150789	-0.628262	-0.418034	0.085280	0.051889	0.902930	0	0
40590	1.972735	0.218448	9.599746	-0.025279	0.000252	0.010337	-0.263387	0.150786	-0.628774	-0.418082	0.085454	0.051681	0.902903	0	0
40591	1.972666	0.204022	9.587437	-0.012980	0.015857	0.012092	-0.263261	0.151878	-0.628754	-0.418168	0.085438	0.051520	0.902874	0	0
40592	1.933648	0.192052	9.602694	-0.002581	0.008725	0.016398	-0.262728	0.152313	-0.630437	-0.418308	0.085442	0.051478	0.902811	0	0
40593	1.955489	0.175257	9.568055	-0.011348	0.007128	0.011190	-0.261832	0.151200	-0.627998	-0.418383	0.085497	0.051369	0.902777	0	0
40594	1.977431	0.184675	9.577367	-0.014658	0.008793	0.017313	-0.262210	0.152177	-0.630054	-0.418514	0.085552	0.051216	0.902720	0	0
40595	2.006646	0.184592	9.562164	-0.004228	0.026268	0.012103	-0.262206	0.151497	-0.630197	-0.418613	0.085406	0.051091	0.902695	0	0
40596	2.036085	0.223335	9.547510	-0.002626	0.026339	0.006865	-0.261064	0.152422	-0.626942	-0.418669	0.085247	0.050982	0.902691	0	0
40597	2.040792	0.208041	9.610130	0.013727	0.013931	0.009402	-0.262097	0.153524	-0.628600	-0.418753	0.085137	0.051076	0.902657	0	0
40598	2.001900	0.222498	9.649971	0.011010	0.019329	0.001568	-0.262358	0.152971	-0.628220	-0.418766	0.084982	0.051124	0.902662	0	0
40599	1.958035	0.222222	9.709085	0.014409	0.017588	-0.000198	-0.261573	0.151888	-0.628247	-0.418766	0.084831	0.051217	0.902671	0	0
40600	1.926532	0.237162	9.712085	0.004039	0.019350	-0.002011	-0.261886	0.151599	-0.629699	-0.418742	0.084703	0.051205	0.902695	0	0
40601	1.899569	0.203385	9.714648	0.003997	0.037001	-0.012428	-0.261240	0.151461	-0.629057	-0.418632	0.084414	0.051132	0.902777	0	0
40602	1.875166	0.184548	9.681049	0.007439	0.021159	-0.006380	-0.261363	0.151471	-0.629964	-0.418575	0.084253	0.051147	0.902818	0	0
40603	1.846008	0.173673	9.589568	0.007272	0.028356	-0.017702	-0.262397	0.150650	-0.630492	-0.418416	0.084025	0.051143	0.902913	0	0
40604	1.836084	0.128341	9.526205	0.006989	0.013630	-0.024719	-0.262269	0.152294	-0.630980	-0.418189	0.083924	0.051201	0.903024	0	0
40605	1.845648	0.103727	9.549845	0.031319	0.007180	-0.016081	-0.261360	0.150377	-0.629726	-0.418054	0.083787	0.051499	0.903083	0	0
40606	1.816486	0.115783	9.579742	0.024472	0.014225	-0.016047	-0.261487	0.150655	-0.630239	-0.417920	0.083612	0.051705	0.903149	0	0
40607	1.789817	0.128379	9.558748	0.033170	0.012365	-0.012594	-0.261099	0.150930	-0.630107	-0.417821	0.083420	0.051991	0.903197	0	0
40608	1.816614	0.144529	9.614042	0.037901	0.011999	0.006584	-0.260445	0.151490	-0.630749	-0.417910	0.083220	0.052309	0.903155	0	0
40609	1.829059	0.192961	9.614445	0.042044	0.022653	-0.005613	-0.261477	0.149711	-0.631036	-0.417887	0.082901	0.052625	0.903177	0	0
40610	1.860798	0.218964	9.652819	0.062636	0.001461	-0.002241	-0.261992	0.147109	-0.630564	-0.417886	0.082690	0.053215	0.903162	0	0
40611	1.880482	0.248402	9.609204	0.071509	-0.009347	0.013402	-0.260946	0.147263	-0.631218	-0.418042	0.082546	0.053914	0.903062	0	0
40612	1.904852	0.257746	9.623301	0.071838	0.000954	0.023901	-0.261209	0.146845	-0.630705	-0.418308	0.082313	0.054570	0.902920	0	0
40613	1.904972	0.295895	9.672624	0.058646	0.001294	0.015311	-0.263869	0.145490	-0.631081	-0.418476	0.082128	0.055106	0.902827	0	0
40614	1.897948	0.335263	9.629767	0.056420	0.008079	0.029287	-0.263353	0.146037	-0.630815	-0.418766	0.081899	0.055588	0.902684	0	0
40615	1.878633	0.355186	9.599024	0.064492	0.001415	0.006561	-0.261766	0.143621	-0.632691	-0.418859	0.081683	0.056184	0.902623	0	0
40616	1.880789	0.302072	9.571587	0.071496	0.004828	0.008300	-0.262293	0.144429	-0.632282	-0.418983	0.081409	0.056833	0.902550	0	0
40617	1.888039	0.292358	9.566439	0.081927	0.025830	0.001354	-0.262292	0.144018	-0.632160	-0.419057	0.080896	0.057488	0.902520	0	0
40618	1.880683	0.282712	9.566471	0.078270	0.030415	-0.009962	-0.262281	0.141429	-0.632341	-0.419024	0.080352	0.058105	0.902544	0	0
40619	1.880908	0.316953	9.542743	0.085263	0.025898	-0.003893	-0.262787	0.140898	-0.633905	-0.419053	0.079822	0.058793	0.902533	0	0
40620	1.924784	0.338001	9.580766	0.090187	0.027795	-0.016109	-0.261865	0.139002	-0.634338	-0.418978	0.079247	0.059534	0.902570	0	0
40621	1.973115	0.290875	9.634663	0.075450	0.026165	-0.017802	-0.261467	0.136548	-0.634129	-0.418873	0.078747	0.060143	0.902622	0	0
40622	2.002097	0.251885	9.626175	0.086619	0.026130	-0.021315	-0.260937	0.135471	-0.634803	-0.418744	0.078200	0.060863	0.902682	0	0
40623	1.997258	0.245286	9.568088	0.079407	0.026424	-0.035250	-0.261446	0.134797	-0.635851	-0.418484	0.077671	0.061519	0.902803	0	0
40624	2.002030	0.237485	9.611445	0.088829	0.033450	-0.042234	-0.261957	0.131790	-0.635777	-0.418165	0.077036	0.062243	0.902956	0	0
40625	1.958289	0.252143	9.636874	0.075938	0.035259	-0.039582	-0.261686	0.129201	-0.635829	-0.417868	0.076439	0.062833	0.903103	0	0
40626	1.941261	0.229353	9.515891	0.061089	0.039044	-0.049125	-0.261035	0.129344	-0.635831	-0.417476	0.075864	0.063290	0.903301	0	0
40627	1.899940	0.253056	9.599499	0.042992	0.035614	-0.044728	-0.260766	0.127714	-0.636125	-0.417108	0.075398	0.063581	0.903490	0	0
40628	1.866074	0.278141	9.552217	0.046393	0.030363	-0.044762	-0.260233	0.126228	-0.636936	-0.416735	0.074966	0.063937	0.903672	0	0
40629	1.841874	0.302530	9.560387	0.003072	0.044862	-0.055940	-0.261004	0.126237	-0.638229	-0.416242	0.074575	0.063835	0.903939	0	0
40630	1.822461	0.316958	9.587671	-0.021278	0.041639	-0.061116	-0.259704	0.127208	-0.638479	-0.415684	0.074312	0.063545	0.904238	0	0
40631	1.817736	0.336679	9.563851	-0.048878	0.043570	-0.059288	-0.259180	0.125434	-0.637998	-0.415121	0.074145	0.062977	0.904550	0	0
40632	1.817715	0.338786	9.592934	-0.073187	0.040312	-0.062716	-0.260091	0.126111	-0.638368	-0.414496	0.074110	0.062224	0.904891	0	0
40633	1.807898	0.328893	9.617230	-0.047277	0.034846	-0.061062	-0.259313	0.127486	-0.638606	-0.413912	0.074013	0.061706	0.905202	0	0
40634	1.759449	0.358846	9.580039	-0.074801	0.036733	-0.055754	-0.260106	0.128970	-0.637922	-0.413357	0.074020	0.060948	0.905506	0	0
40635	1.744982	0.380861	9.575845	-0.083298	0.028766	-0.045290	-0.259591	0.129652	-0.637523	-0.412885	0.074137	0.060115	0.905768	0	0
40636	1.740236	0.400395	9.568969	-0.056366	0.031975	-0.040128	-0.260251	0.131141	-0.637100	-0.412479	0.074120	0.059532	0.905993	0	0
40637	1.711048	0.400718	9.562385	-0.064403	0.036643	-0.054052	-0.259068	0.131169	-0.638406	-0.411945	0.074081	0.058843	0.906284	0	0
40638	1.677011	0.410441	9.587520	-0.049308	0.027424	-0.031450	-0.258573	0.133192	-0.636163	-0.411625	0.074082	0.058336	0.906462	0	0
40639	1.616542	0.469402	9.570388	-0.044884	0.023803	-0.024511	-0.260114	0.130603	-0.637631	-0.411366	0.074095	0.057853	0.906610	0	0
40640	1.575476	0.518440	9.557508	-0.050134	0.018616	-0.024522	-0.259860	0.131145	-0.637103	-0.411087	0.074183	0.057369	0.906760	0	0
40641	1.594758	0.489024	9.568748	-0.038372	0.018779	-0.040250	-0.258831	0.132507	-0.636175	-0.410687	0.074205	0.056976	0.906964	0	0
40642	1.672655	0.493309	9.559748	-0.022866	0.025719	-0.045498	-0.259609	0.132505	-0.636559	-0.410254	0.074104	0.056727	0.907184	0	0
40643	1.743208	0.506427	9.635777	-0.006990	0.012994	-0.024636	-0.260124	0.131412	-0.636836	-0.410015	0.074059	0.056632	0.907301	0	0
40644	1.770202	0.561163	9.713407	0.004562	-0.000797	-0.042154	-0.259857	0.130875	-0.637367	-0.409613	0.074088	0.056738	0.907474	0	0
40645	1.809308	0.594625	9.729927	0.011298	-0.009537	-0.045685	-0.259861	0.130869	-0.636848	-0.409183	0.074161	0.056920	0.907650	0	0
40646	1.901923	0.625162	9.750012	0.022405	-0.013082	-0.049205	-0.260635	0.130050	-0.637378	-0.408726	0.074225	0.057244	0.907831	0	0
40647	2.013950	0.643563	9.754950	0.035306	-0.010530	-0.052709	-0.260764	0.129913	-0.637510	-0.408249	0.074207	0.057660	0.908021	0	0
40648	2.169466	0.608212	9.758118	0.042067	-0.018429	-0.056212	-0.262453	0.128255	-0.637141	-0.407734	0.074235	0.058189	0.908216	0	0
40649	2.315091	0.557689	9.824244	0.060820	-0.023703	-0.065848	-0.263745	0.126338	-0.637558	-0.407148	0.074231	0.058911	0.908433	0	0
40650	2.504748	0.536561	9.831669	0.091572	-0.034282	-0.077276	-0.264129	0.124698	-0.637588	-0.406468	0.074189	0.059969	0.908671	0	0
40651	2.675231	0.555037	9.784415	0.064291	-0.011515	-0.070129	-0.263471	0.121834	-0.637129	-0.405851	0.074066	0.060691	0.908909	0	0
40652	2.777179	0.512879	9.786303	0.065822	0.006205	-0.087508	-0.264243	0.120193	-0.637415	-0.405081	0.073754	0.061358	0.909233	0	0
40653	2.791569	0.467184	9.736899	0.045743	0.018847	-0.103108	-0.264498	0.119239	-0.637692	-0.404166	0.073419	0.061828	0.909635	0	0
40654	2.830186	0.408834	9.715808	0.032867	0.029446	-0.104773	-0.264492	0.117739	-0.637721	-0.403232	0.073019	0.062114	0.910063	0	0
40655	2.849286	0.354751	9.763018	0.035878	0.029755	-0.125706	-0.265265	0.117744	-0.638754	-0.402110	0.072620	0.062480	0.910566	0	0
40656	2.849044	0.315764	9.776995	0.021497	0.059563	-0.125575	-0.265640	0.115981	-0.639824	-0.400995	0.071977	0.062557	0.911103	0	0
40657	2.809974	0.291821	9.777556	0.035551	0.056433	-0.153541	-0.264721	0.114081	-0.639868	-0.399633	0.071328	0.062844	0.911733	0	0
40658	2.751416	0.267827	9.797935	0.020553	0.084312	-0.141213	-0.265618	0.112723	-0.641057	-0.398389	0.070453	0.062824	0.912346	0	0
40659	2.658750	0.239103	9.833561	0.002688	0.086672	-0.169077	-0.266641	0.110272	-0.642266	-0.396878	0.069655	0.062710	0.913074	0	0
40660	2.493237	0.221549	9.793556	-0.011210	0.100976	-0.179488	-0.266496	0.110845	-0.644332	-0.395270	0.068730	0.062360	0.913865	0	0
40661	2.288789	0.199678	9.735020	-0.042463	0.115480	-0.193341	-0.264268	0.109655	-0.645540	-0.393521	0.067836	0.061737	0.914728	0	0
40662	2.118393	0.172831	9.661099	-0.099571	0.117797	-0.198426	-0.264143	0.109922	-0.645016	-0.391689	0.067092	0.060526	0.915650	0	0
40663	1.996620	0.149791	9.644217	-0.124933	0.109457	-0.208860	-0.264128	0.109260	-0.646587	-0.389734	0.066567	0.059178	0.916610	0	0
40664	1.831075	0.134236	9.642977	-0.148873	0.137665	-0.210478	-0.263604	0.109681	-0.647102	-0.387762	0.065826	0.057445	0.917610	0	0
40665	1.641014	0.089603	9.656415	-0.177417	0.129159	-0.208700	-0.263327	0.109709	-0.649180	-0.385780	0.065321	0.055530	0.918599	0	0
40666	1.467987	0.028776	9.584494	-0.191333	0.115323	-0.207847	-0.263079	0.111615	-0.648626	-0.383786	0.064950	0.053491	0.919581	0	0
40667	1.367987	-0.027752	9.506104	-0.237412	0.111761	-0.180693	-0.261903	0.112592	-0.649524	-0.382006	0.064843	0.051060	0.920467	0	0
40668	1.357869	-0.095564	9.500530	-0.248575	0.099484	-0.172840	-0.261391	0.115328	-0.649733	-0.380282	0.064854	0.048531	0.921317	0	0
40669	1.435465	-0.140000	9.507790	-0.261202	0.099309	-0.157958	-0.260489	0.118341	-0.649941	-0.378683	0.064959	0.045899	0.922102	0	0
40670	1.493393	-0.204541	9.592690	-0.254116	0.088540	-0.145781	-0.261537	0.120516	-0.650150	-0.377191	0.065103	0.043342	0.922827	0	0
40671	1.595318	-0.226247	9.720763	-0.247992	0.081344	-0.138822	-0.260775	0.124061	-0.649437	-0.375762	0.065328	0.040877	0.923506	0	0
40672	1.677305	-0.318779	9.903973	-0.284905	0.077873	-0.126489	-0.261028	0.125990	-0.651215	-0.374418	0.065693	0.038062	0.924147	0	0
40673	1.709231	-0.295627	9.760723	-0.325832	0.083060	-0.103675	-0.260266	0.129810	-0.650626	-0.373256	0.066205	0.034840	0.924707	0	0
40674	1.659011	-0.153867	9.710638	-0.387855	0.091302	-0.096516	-0.260543	0.135681	-0.651288	-0.372117	0.066840	0.031003	0.925257	0	0
40675	1.620859	-0.040661	9.599342	-0.439771	0.087356	-0.096394	-0.259024	0.141255	-0.648594	-0.370935	0.067738	0.026703	0.925800	0	0
40676	1.543005	-0.044545	9.572033	-0.482484	0.084466	-0.111991	-0.259048	0.147117	-0.648349	-0.369571	0.068781	0.022026	0.926392	0	0
40677	1.479277	-0.126445	9.565076	-0.484693	0.093030	-0.099750	-0.258549	0.152714	-0.648243	-0.368311	0.069788	0.017291	0.926918	0	0
40678	1.420213	-0.242413	9.562368	-0.496815	0.077332	-0.095395	-0.258330	0.159648	-0.646292	-0.367070	0.070951	0.012494	0.927399	0	0
40679	1.366202	-0.338313	9.496882	-0.451774	0.061112	-0.085104	-0.258355	0.166334	-0.646420	-0.365946	0.072131	0.008170	0.927800	0	0
40680	1.280588	-0.426803	9.444337	-0.410174	0.048434	-0.075671	-0.258386	0.171636	-0.645018	-0.364932	0.073243	0.004269	0.928139	0	0
40681	1.239194	-0.449710	9.352968	-0.384297	0.030702	-0.070568	-0.259333	0.177471	-0.643340	-0.363977	0.074456	0.000669	0.928427	0	0
40682	1.228560	-0.588911	9.438389	-0.363511	-0.002929	-0.055010	-0.259878	0.183467	-0.643218	-0.363177	0.075872	-0.002627	0.928622	0	0
40683	1.242565	-0.686420	9.465730	-0.382403	0.002412	-0.053182	-0.259520	0.188633	-0.641562	-0.362374	0.077337	-0.006123	0.928799	0	0
40684	1.237750	-0.685899	9.422270	-0.385642	-0.003000	-0.040978	-0.261246	0.192405	-0.639139	-0.361675	0.078831	-0.009636	0.928916	0	0
40685	1.276753	-0.676356	9.406979	-0.399616	-0.011595	-0.043573	-0.262056	0.197979	-0.638245	-0.360937	0.080484	-0.013249	0.929016	0	0
40686	1.344448	-0.740658	9.462605	-0.399294	-0.017143	-0.026999	-0.262215	0.205616	-0.638225	-0.360350	0.082155	-0.016848	0.929039	0	0
40687	1.367803	-0.892329	9.551906	-0.350022	-0.035129	-0.020196	-0.263424	0.209663	-0.635541	-0.359862	0.083842	-0.019934	0.929017	0	0
40688	1.452395	-1.017730	9.412588	-0.323224	-0.040597	-0.019392	-0.263848	0.215370	-0.634128	-0.359403	0.085453	-0.022747	0.928983	0	0
40689	1.559325	-1.065740	9.281120	-0.266104	-0.055177	-0.009985	-0.265707	0.221195	-0.632313	-0.359078	0.087021	-0.024989	0.928906	0	0
40690	1.653991	-1.130635	9.149695	-0.246663	-0.060921	0.010897	-0.267295	0.225530	-0.631178	-0.358965	0.088537	-0.027044	0.928749	0	0
40691	1.636383	-1.216228	9.221515	-0.230768	-0.077138	0.032618	-0.269131	0.225904	-0.629730	-0.359067	0.090172	-0.028914	0.928496	0	0
40692	1.579536	-1.329632	9.424581	-0.250801	-0.083685	0.066681	-0.269683	0.230790	-0.628202	-0.359467	0.091897	-0.030976	0.928105	0	0
40693	1.489054	-1.351500	9.716884	-0.255120	-0.071128	0.100738	-0.270749	0.235406	-0.627325	-0.360172	0.093542	-0.033156	0.927592	0	0
40694	1.433781	-1.229807	9.729576	-0.290866	-0.060716	0.122657	-0.269738	0.240582	-0.625933	-0.361043	0.095179	-0.035724	0.926991	0	0
40695	1.391693	-0.979304	9.496853	-0.260500	-0.050460	0.126051	-0.270813	0.245735	-0.624267	-0.361964	0.096640	-0.038049	0.926388	0	0
40696	1.383215	-0.838950	9.101996	-0.239873	-0.048717	0.120743	-0.271745	0.248987	-0.623288	-0.362854	0.097981	-0.040185	0.925809	0	0
40697	1.309658	-0.933143	9.116880	-0.199044	-0.053554	0.131076	-0.271519	0.254012	-0.621374	-0.363877	0.099246	-0.041928	0.925195	0	0
40698	1.210213	-1.216153	9.546094	-0.146933	-0.033901	0.130998	-0.272051	0.256871	-0.621314	-0.364944	0.100106	-0.043267	0.924620	0	0
40699	1.082277	-1.388998	9.912165	-0.075664	-0.031229	0.146500	-0.271550	0.259178	-0.619974	-0.366220	0.100704	-0.043967	0.924018	0	0
40700	1.043970	-1.268061	9.980140	-0.024189	-0.033998	0.132368	-0.270254	0.262061	-0.620446	-0.367423	0.101116	-0.044172	0.923485	0	0
40701	1.124367	-0.914409	9.542687	0.022253	-0.017457	0.118295	-0.269484	0.264110	-0.620022	-0.368529	0.101237	-0.043989	0.923040	0	0
40702	1.354883	-0.690573	9.095079	0.036461	-0.045391	0.111204	-0.271027	0.264400	-0.622602	-0.369600	0.101540	-0.043570	0.922598	0	0
40703	1.661864	-0.668670	8.851039	0.052196	-0.074971	0.093673	-0.271175	0.263548	-0.620021	-0.370532	0.102096	-0.042858	0.922196	0	0
40704	1.914172	-0.810830	8.780240	0.096509	-0.096878	0.073473	-0.273099	0.262477	-0.623144	-0.371335	0.102667	-0.041656	0.921865	0	0
40705	1.951886	-1.015369	8.810352	0.163311	-0.140042	0.062716	-0.273622	0.261371	-0.622383	-0.372120	0.103430	-0.039629	0.921552	0	0
40706	1.901503	-1.297365	8.889816	0.248536	-0.156235	0.051105	-0.275820	0.259589	-0.623441	-0.372896	0.103991	-0.036782	0.921293	0	0
40707	1.847825	-1.335052	8.827573	0.307401	-0.184239	0.028170	-0.278669	0.254921	-0.623252	-0.373520	0.104639	-0.033221	0.921102	0	0
40708	1.819252	-1.250913	8.703537	0.340512	-0.189960	0.043743	-0.281252	0.251223	-0.624085	-0.374325	0.105168	-0.029393	0.920845	0	0
40709	1.736555	-1.217800	8.846338	0.323301	-0.181090	0.043804	-0.284592	0.242342	-0.625533	-0.375098	0.105721	-0.025709	0.920578	0	0
40710	1.560187	-1.353653	9.197107	0.285947	-0.187693	0.036906	-0.286656	0.237688	-0.625869	-0.375769	0.106433	-0.022384	0.920309	0	0
40711	1.301075	-1.466019	9.683279	0.217876	-0.176760	0.040600	-0.288202	0.235227	-0.626685	-0.376392	0.107336	-0.019695	0.920011	0	0
40712	0.987707	-1.577816	10.819551	0.106620	-0.136350	0.073285	-0.290803	0.233286	-0.626185	-0.377192	0.108241	-0.018251	0.919607	0	0
40713	0.931060	-1.306153	10.660095	-0.019985	-0.084659	0.072890	-0.292356	0.232462	-0.626969	-0.377838	0.109174	-0.018153	0.919233	0	0
40714	1.316126	-0.543964	9.696057	-0.128772	-0.077159	0.043544	-0.293545	0.235032	-0.626131	-0.378095	0.110428	-0.019065	0.918960	0	0
40715	1.563131	-0.685557	10.017598	-0.211917	-0.054493	0.024717	-0.295266	0.237440	-0.623735	-0.378080	0.111815	-0.020789	0.918761	0	0
40716	1.757724	-1.316330	11.158959	-0.247840	-0.016814	0.019801	-0.293859	0.240021	-0.621747	-0.377971	0.112968	-0.022996	0.918612	0	0
40717	2.052977	-1.567819	11.284138	-0.251127	0.030777	0.042698	-0.294278	0.243952	-0.620109	-0.378054	0.113711	-0.025429	0.918422	0	0
40718	2.352201	-1.254176	10.782957	-0.169071	0.072393	0.025141	-0.293520	0.248040	-0.619126	-0.378060	0.113745	-0.027256	0.918362	0	0
40719	2.451259	-1.050552	10.289677	-0.057148	0.068370	0.009092	-0.294572	0.252405	-0.619942	-0.378042	0.113422	-0.027999	0.918388	0	0
40720	2.572049	-1.266308	9.952133	0.049673	0.060839	-0.006903	-0.293536	0.252405	-0.619170	-0.378007	0.112744	-0.027736	0.918494	0	0
40721	2.707719	-1.445117	9.554246	0.139561	0.060215	-0.009747	-0.292479	0.251342	-0.620627	-0.378038	0.111764	-0.026609	0.918634	0	0
40722	2.708120	-1.434499	9.251758	0.198325	0.052782	-0.007326	-0.292969	0.248092	-0.622894	-0.378163	0.110598	-0.024950	0.918770	0	0
40723	2.532449	-1.524826	9.215793	0.230942	0.042214	-0.014448	-0.293473	0.246605	-0.624347	-0.378253	0.109445	-0.022901	0.918924	0	0
40724	2.254497	-1.633502	9.162560	0.208530	0.058297	-0.021347	-0.291348	0.241338	-0.626932	-0.378256	0.108192	-0.021153	0.919114	0	0
40725	1.923078	-1.706721	9.236962	0.194656	0.040929	-0.017038	-0.291586	0.236980	-0.627665	-0.378280	0.107188	-0.019435	0.919259	0	0
40726	1.670160	-1.655202	9.383958	0.139638	0.046446	-0.005566	-0.292214	0.234678	-0.629522	-0.378351	0.106300	-0.018293	0.919356	0	0
40727	1.539605	-1.508561	9.393903	0.065290	0.051443	-0.007115	-0.293242	0.234689	-0.631202	-0.378326	0.105683	-0.017827	0.919447	0	0
40728	1.443960	-1.257880	9.186629	-0.010820	0.041528	-0.002603	-0.291148	0.233903	-0.632142	-0.378268	0.105409	-0.018053	0.919498	0	0
40729	1.435180	-1.118036	9.058086	-0.085234	0.041285	-0.005020	-0.291158	0.234710	-0.631217	-0.378107	0.105450	-0.018942	0.919542	0	0
40730	1.519766	-1.181495	9.244071	-0.120320	0.008443	-0.013712	-0.292463	0.236889	-0.631944	-0.377836	0.105896	-0.020038	0.919579	0	0
40731	1.721041	-1.281312	9.334843	-0.109706	0.008120	-0.003235	-0.291959	0.238514	-0.630618	-0.377670	0.106332	-0.021034	0.919574	0	0
40732	1.881218	-1.332385	9.439363	-0.087218	-0.015011	0.008005	-0.292490	0.239041	-0.629565	-0.377639	0.106864	-0.021760	0.919508	0	0
40733	1.925313	-1.270270	9.494912	-0.018314	-0.025956	0.003412	-0.294836	0.240387	-0.629911	-0.377639	0.107267	-0.021794	0.919461	0	0
40734	1.935401	-1.193552	9.573244	0.027514	-0.051002	0.017158	-0.295222	0.239568	-0.630184	-0.377821	0.107695	-0.021339	0.919346	0	0
40735	1.887128	-1.111441	9.648159	0.073342	-0.053145	0.020492	-0.295345	0.237381	-0.629966	-0.378082	0.107998	-0.020444	0.919224	0	0
40736	1.860678	-1.057778	9.644692	0.106073	-0.058593	0.018627	-0.296120	0.236560	-0.630366	-0.378364	0.108199	-0.019239	0.919110	0	0
40737	1.902161	-1.057001	9.542062	0.133607	-0.071028	0.018516	-0.298324	0.235181	-0.630897	-0.378673	0.108439	-0.017717	0.918985	0	0
40738	2.023613	-1.110440	9.451338	0.157718	-0.087001	0.021041	-0.299109	0.233797	-0.629880	-0.379037	0.108704	-0.015933	0.918837	0	0
40739	2.242225	-1.193782	9.355524	0.174963	-0.083613	0.016681	-0.301176	0.233390	-0.631690	-0.379374	0.108906	-0.013978	0.918705	0	0
40740	2.402655	-1.247091	9.222744	0.180161	-0.099520	0.023628	-0.303240	0.229421	-0.632272	-0.379784	0.109200	-0.011943	0.918530	0	0
40741	2.497230	-1.315134	9.156645	0.184013	-0.069922	0.027211	-0.303629	0.227910	-0.631780	-0.380222	0.109244	-0.009964	0.918367	0	0
40742	2.489438	-1.397741	9.170175	0.159387	-0.078853	0.049944	-0.305701	0.225711	-0.632068	-0.380846	0.109424	-0.008227	0.918104	0	0
40743	2.474762	-1.421298	9.116916	0.144914	-0.073608	0.056979	-0.306205	0.224498	-0.633646	-0.381513	0.109651	-0.006624	0.917813	0	0
40744	2.503585	-1.489328	9.100755	0.128040	-0.069382	0.072752	-0.307634	0.221745	-0.632781	-0.382308	0.109860	-0.005235	0.917466	0	0
40745	2.547166	-1.526146	9.104067	0.085295	-0.073818	0.095554	-0.308019	0.219555	-0.632431	-0.383262	0.110318	-0.004223	0.917018	0	0
40746	2.532742	-1.489945	9.133967	0.077995	-0.067090	0.114778	-0.308782	0.218615	-0.634262	-0.384386	0.110696	-0.003349	0.916506	0	0
40747	2.503955	-1.410102	9.179348	0.069011	-0.060387	0.136617	-0.310364	0.218569	-0.631785	-0.385695	0.111094	-0.002584	0.915910	0	0
40748	2.470001	-1.355981	9.360059	0.063803	-0.065646	0.139225	-0.310091	0.219414	-0.633717	-0.387026	0.111511	-0.001872	0.915299	0	0
40749	2.372597	-1.328347	9.570911	0.075592	-0.046805	0.156673	-0.311158	0.221285	-0.631466	-0.388524	0.111760	-0.001125	0.914635	0	0
40750	2.295065	-1.255753	9.651209	0.083650	-0.047082	0.170586	-0.311156	0.221288	-0.631726	-0.390161	0.111929	-0.000338	0.913918	0	0
40751	2.229748	-1.169020	9.760478	0.123881	-0.046005	0.193132	-0.310871	0.222839	-0.635462	-0.392044	0.111982	0.000803	0.913105	0	0
40752	2.134827	-1.127167	10.000527	0.176886	-0.018481	0.194783	-0.310216	0.222851	-0.635986	-0.394004	0.111524	0.002302	0.912315	0	0
40753	1.993057	-1.173357	10.337248	0.229908	-0.006805	0.203370	-0.310207	0.221356	-0.636405	-0.396094	0.110797	0.004238	0.911491	0	0
40754	1.929861	-1.144671	10.426273	0.263130	0.017298	0.210307	-0.310962	0.215490	-0.636903	-0.398283	0.109672	0.006364	0.910660	0	0
40755	1.980237	-0.927043	10.021474	0.301360	0.015116	0.222383	-0.310158	0.213338	-0.638769	-0.400618	0.108456	0.008835	0.909760	0	0
40756	2.050141	-0.690618	9.657648	0.322789	0.002770	0.222268	-0.307271	0.210383	-0.640145	-0.402971	0.107222	0.011550	0.908837	0	0
40757	2.020039	-0.804431	9.877037	0.327152	0.010614	0.219670	-0.307898	0.206983	-0.641505	-0.405298	0.105939	0.014274	0.907913	0	0
40758	1.912203	-0.902636	10.062129	0.296361	0.011500	0.232841	-0.306316	0.204148	-0.642611	-0.407707	0.104732	0.016701	0.906933	0	0
40759	1.712909	-0.848389	10.140136	0.255355	0.014128	0.253867	-0.304705	0.204788	-0.648841	-0.410260	0.103706	0.018712	0.905860	0	0
40760	1.563771	-0.610700	9.832229	0.210408	0.010135	0.257425	-0.302087	0.202914	-0.649675	-0.412793	0.102864	0.020340	0.904769	0	0
40761	1.521918	-0.371794	9.330600	0.123743	-0.003040	0.254115	-0.303408	0.205615	-0.648574	-0.415201	0.102528	0.021221	0.903685	0	0
40762	1.629739	-0.305880	8.992523	0.042219	-0.012745	0.245609	-0.302099	0.204817	-0.649119	-0.417442	0.102585	0.021434	0.902640	0	0
40763	1.818566	-0.513858	8.776992	-0.012287	-0.029869	0.247514	-0.301851	0.208092	-0.649056	-0.419639	0.103053	0.021204	0.901573	0	0
40764	1.928285	-0.865994	8.929234	-0.039234	-0.047152	0.244109	-0.300794	0.206755	-0.650388	-0.421770	0.103759	0.020827	0.900505	0	0
40765	1.868392	-1.067753	9.223111	-0.049350	-0.056954	0.258081	-0.301079	0.211379	-0.649517	-0.424015	0.104625	0.020357	0.899361	0	0
40766	1.658448	-1.141374	9.459332	-0.067822	-0.054551	0.280798	-0.299798	0.213829	-0.648050	-0.426439	0.105524	0.019715	0.898123	0	0
40767	1.408650	-0.938810	9.773036	-0.134724	-0.043002	0.301903	-0.299685	0.218468	-0.648090	-0.428985	0.106627	0.018354	0.896809	0	0
40768	1.252982	-0.505599	9.787641	-0.242532	-0.020372	0.307445	-0.298031	0.223912	-0.645788	-0.431459	0.107970	0.015971	0.895506	0	0
40769	1.236136	-0.083780	9.626983	-0.361116	-0.012325	0.300788	-0.297804	0.232370	-0.645625	-0.433744	0.109760	0.012442	0.894239	0	0
40770	1.311039	0.206656	9.423599	-0.447203	-0.007783	0.278352	-0.296704	0.241050	-0.640789	-0.435719	0.111867	0.008203	0.893066	0	0
40771	1.511389	0.318384	9.260774	-0.490646	-0.012606	0.271505	-0.294666	0.248821	-0.638834	-0.437575	0.114210	0.003558	0.891892	0	0
40772	1.780961	0.237947	9.301823	-0.440234	-0.047839	0.260842	-0.293953	0.258189	-0.634762	-0.439376	0.116635	-0.000425	0.890699	0	0
40773	2.137831	0.126486	9.446939	-0.312934	-0.085436	0.249965	-0.294253	0.264710	-0.632815	-0.441221	0.118845	-0.003122	0.889489	0	0
40774	2.404346	-0.046999	9.564208	-0.136395	-0.083509	0.258239	-0.292092	0.272196	-0.629828	-0.443344	0.120246	-0.004241	0.888239	0	0
40775	2.403262	-0.229320	9.590691	0.040924	-0.086055	0.224588	-0.291199	0.275470	-0.629121	-0.445374	0.120904	-0.003737	0.887136	0	0
40776	2.115147	-0.390157	9.653160	0.148089	-0.058602	0.209498	-0.291587	0.274646	-0.629004	-0.447398	0.120820	-0.002382	0.886133	0	0
40777	1.842318	-0.445967	9.644141	0.200075	-0.030837	0.201538	-0.290805	0.273420	-0.628515	-0.449408	0.120279	-0.000676	0.885192	0	0
40778	1.794293	-0.370732	9.462323	0.190598	-0.028991	0.202427	-0.289755	0.272894	-0.629312	-0.451413	0.119741	0.000932	0.884244	0	0
40779	2.067308	-0.308600	9.338270	0.149961	-0.005848	0.192179	-0.289740	0.268665	-0.629265	-0.453272	0.119204	0.002102	0.883363	0	0
40780	2.427312	-0.321706	9.366084	0.105132	-0.010982	0.200203	-0.288955	0.269090	-0.629911	-0.455146	0.118892	0.002875	0.882439	0	0
40781	2.621216	-0.426716	9.493268	0.087560	-0.022137	0.191542	-0.287922	0.270734	-0.629627	-0.456918	0.118789	0.003587	0.881534	0	0
40782	2.576599	-0.525849	9.713202	0.087615	-0.010747	0.188090	-0.285186	0.272134	-0.630398	-0.458667	0.118554	0.004219	0.880654	0	0
40783	2.401933	-0.427696	9.752528	0.109672	-0.018498	0.174011	-0.286359	0.271847	-0.630135	-0.460305	0.118322	0.005144	0.879826	0	0
40784	2.244683	-0.280191	9.704997	0.139137	-0.014353	0.177385	-0.283631	0.274608	-0.630620	-0.462015	0.117880	0.006259	0.878981	0	0
40785	2.141049	-0.146090	9.510775	0.157417	-0.033259	0.153696	-0.284669	0.273643	-0.630631	-0.463524	0.117559	0.007708	0.878217	0	0
40786	2.087506	-0.159563	9.453714	0.207292	-0.026379	0.138734	-0.281797	0.271213	-0.630440	-0.464968	0.116903	0.009522	0.877524	0	0
40787	2.077490	-0.226414	9.360994	0.247855	-0.040045	0.101947	-0.282188	0.269974	-0.629812	-0.466122	0.116218	0.011867	0.876974	0	0
40788	2.033519	-0.264423	9.320312	0.284530	-0.059295	0.087826	-0.282284	0.265635	-0.631974	-0.467197	0.115485	0.014571	0.876457	0	0
40789	1.930864	-0.311521	9.489063	0.340474	-0.078906	0.085853	-0.282536	0.264822	-0.632637	-0.468303	0.114703	0.017931	0.875908	0	0
40790	1.892621	-0.219834	9.348411	0.359817	-0.078628	0.062230	-0.283818	0.259627	-0.632729	-0.469228	0.113780	0.021414	0.875455	0	0
40791	1.892869	-0.171594	9.375723	0.360297	-0.105643	0.057785	-0.284709	0.255534	-0.633322	-0.470091	0.113130	0.025106	0.874977	0	0
40792	1.945910	-0.233989	9.489820	0.358084	-0.097364	0.031663	-0.283904	0.250914	-0.634197	-0.470731	0.112369	0.028696	0.874621	0	0
40793	2.105815	-0.345007	9.528125	0.348840	-0.121522	0.014213	-0.286221	0.246542	-0.635434	-0.471183	0.111895	0.032411	0.874309	0	0
40794	2.353838	-0.399046	9.393312	0.347001	-0.130265	0.012493	-0.288785	0.239170	-0.636988	-0.471615	0.111465	0.036079	0.873987	0	0
40795	2.626886	-0.364164	9.099399	0.403848	-0.141148	0.008843	-0.290328	0.233697	-0.636825	-0.472059	0.110901	0.040376	0.873631	0	0
40796	2.806197	-0.519529	8.962309	0.453633	-0.172080	0.005164	-0.292662	0.229435	-0.635983	-0.472515	0.110326	0.045180	0.873222	0	0
40797	2.850543	-0.776267	9.318364	0.491697	-0.173315	0.005086	-0.294313	0.220978	-0.637305	-0.472988	0.109627	0.050402	0.872768	0	0
40798	2.784627	-1.098978	10.019815	0.507717	-0.165042	0.019921	-0.296872	0.213887	-0.639502	-0.473609	0.108737	0.055626	0.872225	0	0
40799	2.549187	-1.256725	10.860686	0.466823	-0.154674	0.041864	-0.299841	0.205665	-0.638863	-0.474363	0.108002	0.060482	0.871583	0	0
40800	2.170579	-0.975945	11.444794	0.341574	-0.101653	0.064975	-0.300864	0.201294	-0.639201	-0.475211	0.107368	0.063905	0.870955	0	0
40801	1.961944	-0.475059	11.306639	0.196818	-0.053342	0.068937	-0.299551	0.200638	-0.640261	-0.475964	0.107031	0.065867	0.870439	0	0
40802	1.877492	-0.045519	10.719129	-0.006112	-0.002562	0.057398	-0.299942	0.200084	-0.639880	-0.476438	0.107182	0.065800	0.870166	0	0
40803	2.058867	0.130639	10.451133	-0.123155	0.010021	0.036848	-0.299563	0.202403	-0.639578	-0.476611	0.107784	0.064693	0.870080	0	0
40804	2.442689	-0.043598	10.105683	-0.164353	0.020664	0.042307	-0.299294	0.202831	-0.640869	-0.476795	0.108477	0.063154	0.870006	0	0
40805	2.752966	-0.291256	9.872256	-0.143518	0.033635	0.037122	-0.298010	0.205834	-0.640041	-0.476961	0.108970	0.061753	0.869954	0	0
40806	2.883741	-0.481784	9.440420	-0.068386	0.027899	0.033434	-0.297903	0.208269	-0.638307	-0.477179	0.109135	0.061024	0.869865	0	0
40807	2.921916	-0.659066	9.199754	-0.048145	0.015211	0.052551	-0.299209	0.208798	-0.638027	-0.477571	0.109346	0.060523	0.869658	0	0
40808	2.863043	-0.782443	8.988727	-0.032392	0.002697	0.064683	-0.297131	0.211280	-0.638513	-0.478083	0.109578	0.060194	0.869371	0	0
40809	2.550675	-0.930864	9.044670	-0.068071	-0.002673	0.092651	-0.296885	0.212770	-0.637447	-0.478791	0.110066	0.059555	0.868963	0	0
40810	2.340867	-0.994030	9.213248	-0.126517	0.008134	0.101550	-0.296114	0.216466	-0.637899	-0.479522	0.110723	0.058341	0.868560	0	0
40811	2.170611	-0.955280	9.353310	-0.229437	0.008993	0.098335	-0.295488	0.219040	-0.636036	-0.480107	0.111879	0.056222	0.868228	0	0
40812	2.059285	-0.827070	9.478759	-0.378869	0.037573	0.130223	-0.294353	0.225305	-0.634364	-0.480812	0.113506	0.052642	0.867851	0	0
40813	1.933307	-0.717617	9.555858	-0.513757	0.069693	0.153356	-0.292063	0.234025	-0.631743	-0.481574	0.115519	0.047681	0.867449	0	0
40814	2.050959	-0.604933	9.370746	-0.652183	0.079644	0.143326	-0.291867	0.245452	-0.629054	-0.482074	0.118096	0.041510	0.867142	0	0
40815	2.216744	-0.566470	9.275464	-0.745318	0.088966	0.148878	-0.288553	0.257174	-0.625733	-0.482494	0.121041	0.034443	0.866812	0	0
40816	2.333537	-0.620238	8.998424	-0.811431	0.097973	0.163074	-0.287205	0.269543	-0.621087	-0.482928	0.124220	0.026774	0.866391	0	0
40817	2.400001	-0.941711	8.825261	-0.829258	0.096174	0.173630	-0.283256	0.281794	-0.615943	-0.483397	0.127500	0.018912	0.865860	0	0
40818	2.394560	-1.052656	8.765702	-0.789355	0.072902	0.189159	-0.281405	0.296472	-0.610217	-0.484014	0.130778	0.011520	0.865156	0	0
40819	2.470829	-1.341385	8.696883	-0.716370	0.045684	0.215078	-0.279144	0.308989	-0.605834	-0.484917	0.133940	0.004824	0.864230	0	0
40820	2.502612	-1.668314	9.044967	-0.593550	0.041133	0.218238	-0.276354	0.319054	-0.601243	-0.485988	0.136533	-0.000761	0.863234	0	0
40821	2.460030	-1.885997	9.008957	-0.468790	0.031202	0.233563	-0.274601	0.330487	-0.597917	-0.487346	0.138608	-0.005275	0.862122	0	0
40822	2.136259	-1.875651	9.203002	-0.291135	0.031297	0.255674	-0.272426	0.335938	-0.595748	-0.489129	0.139805	-0.008255	0.860894	0	0
40823	2.054493	-1.673124	9.389352	-0.115167	0.034792	0.281306	-0.269847	0.340178	-0.594646	-0.491375	0.140112	-0.009814	0.859548	0	0
40824	2.215621	-1.550010	9.544750	0.018282	0.042209	0.296652	-0.267003	0.344564	-0.594061	-0.493933	0.139692	-0.010243	0.858144	0	0
40825	2.269599	-1.468189	9.566458	0.087417	0.045172	0.296459	-0.264648	0.346113	-0.596124	-0.496582	0.138907	-0.010133	0.856743	0	0
40826	2.372588	-1.346799	9.483492	0.104827	0.053711	0.299924	-0.260998	0.345745	-0.596547	-0.499276	0.137957	-0.009881	0.855332	0	0
40827	2.358654	-1.257822	9.349502	0.048090	0.068013	0.307968	-0.258133	0.348243	-0.597687	-0.501957	0.137173	-0.010230	0.853884	0	0
40828	2.305374	-1.287211	8.975054	0.015407	0.066474	0.314156	-0.255541	0.350171	-0.597149	-0.504638	0.136557	-0.010825	0.852394	0	0
40829	2.248889	-1.420208	8.754150	-0.002197	0.044044	0.307169	-0.251119	0.353910	-0.598146	-0.507234	0.136230	-0.011475	0.850895	0	0
40830	2.255105	-1.604883	8.768325	0.030578	0.024505	0.310527	-0.249551	0.354620	-0.599182	-0.509902	0.135892	-0.011724	0.849350	0	0
40831	2.371055	-1.769828	8.668879	0.079169	-0.003287	0.329531	-0.246176	0.357930	-0.599401	-0.512793	0.135552	-0.011468	0.847666	0	0
40832	2.287918	-1.805115	8.851874	0.107526	0.009167	0.355644	-0.244740	0.357538	-0.599678	-0.515936	0.134943	-0.011047	0.845859	0	0
40833	2.200158	-1.801348	9.018585	0.130267	-0.008823	0.376448	-0.241224	0.358534	-0.600203	-0.519280	0.134379	-0.010391	0.843909	0	0
40834	2.191282	-1.648627	9.042754	0.185776	-0.016467	0.391076	-0.236512	0.356012	-0.602104	-0.522815	0.133573	-0.009224	0.841865	0	0
40835	2.196786	-1.516429	9.155876	0.218486	-0.037790	0.397014	-0.235197	0.355084	-0.603170	-0.526434	0.132788	-0.007699	0.839747	0	0
40836	2.183032	-1.370654	9.153427	0.237673	-0.050412	0.412605	-0.232978	0.355526	-0.604086	-0.530199	0.131988	-0.005947	0.837516	0	0
40837	2.124308	-1.380118	9.396752	0.257039	-0.056136	0.431716	-0.228788	0.353957	-0.606223	-0.534137	0.131147	-0.004044	0.835154	0	0
40838	2.061390	-1.328176	9.357787	0.255689	-0.042310	0.443083	-0.226687	0.352770	-0.607819	-0.538155	0.130175	-0.002224	0.832730	0	0
40839	2.007722	-1.342798	9.404819	0.258345	-0.067016	0.456955	-0.224858	0.353347	-0.608860	-0.542276	0.129408	-0.000284	0.830175	0	0
40840	2.073114	-1.392092	9.421975	0.283471	-0.076953	0.463847	-0.222744	0.350945	-0.611518	-0.546472	0.128567	0.001927	0.827548	0	0
40841	2.082113	-1.518414	9.424810	0.305899	-0.098200	0.469842	-0.219488	0.351390	-0.611792	-0.550729	0.127791	0.004413	0.824832	0	0
40842	2.088241	-1.676345	9.654840	0.306160	-0.086974	0.475126	-0.215804	0.349838	-0.615744	-0.555015	0.126901	0.006851	0.822075	0	0
40843	2.277348	-1.757716	9.842998	0.293854	-0.090975	0.506591	-0.213574	0.347828	-0.616837	-0.559522	0.126124	0.009147	0.819111	0	0
40844	2.156080	-1.707154	9.754519	0.264040	-0.085751	0.524113	-0.210573	0.349377	-0.618386	-0.564118	0.125454	0.011170	0.816032	0	0
40845	2.112083	-1.690287	10.019669	0.202137	-0.086442	0.539986	-0.208609	0.349962	-0.619947	-0.568745	0.125148	0.012643	0.812839	0	0
40846	1.892269	-1.767401	10.360172	0.173480	-0.062992	0.561919	-0.203394	0.349748	-0.620637	-0.573499	0.124801	0.013750	0.809527	0	0
40847	1.730755	-1.841297	10.803479	0.116795	-0.045246	0.569972	-0.199886	0.350731	-0.620124	-0.578232	0.124633	0.014242	0.806171	0	0
40848	1.579925	-1.791591	11.035249	0.062236	-0.008435	0.588526	-0.194671	0.353812	-0.622438	-0.583031	0.124482	0.014102	0.802733	0	0
40849	1.498821	-1.557644	10.793506	0.008804	0.009494	0.589566	-0.192327	0.352874	-0.621954	-0.587758	0.124478	0.013362	0.799292	0	0
40850	1.597651	-1.365329	10.445332	-0.014262	0.032357	0.593179	-0.188563	0.358107	-0.622917	-0.592461	0.124439	0.012363	0.795835	0	0
40851	1.787904	-1.353358	10.092478	-0.001156	0.033919	0.598404	-0.181697	0.363060	-0.620922	-0.597209	0.124281	0.011378	0.792317	0	0
40852	2.002261	-1.394228	9.670527	0.019518	0.035596	0.593149	-0.176084	0.365606	-0.623768	-0.601916	0.124005	0.010628	0.788801	0	0
40853	2.055881	-1.467308	9.213093	0.048821	0.030236	0.589571	-0.172182	0.368382	-0.624521	-0.606614	0.123566	0.010071	0.785270	0	0
40854	2.051454	-1.481553	8.748153	0.048792	-0.003101	0.601685	-0.164637	0.372012	-0.625282	-0.611377	0.123409	0.009775	0.781596	0	0
40855	2.082744	-1.586027	8.513523	0.028180	-0.029397	0.617385	-0.160482	0.374779	-0.625128	-0.616217	0.123561	0.009390	0.777767	0	0
40856	2.079185	-1.743450	8.705048	0.003907	-0.063494	0.627844	-0.157237	0.376717	-0.624854	-0.621074	0.124144	0.009081	0.773805	0	0
40857	1.932649	-1.781785	8.993569	-0.051202	-0.058831	0.634979	-0.151522	0.382238	-0.625566	-0.625899	0.125010	0.008241	0.769776	0	0
40858	1.777375	-1.631667	9.367290	-0.121954	-0.056668	0.642133	-0.148164	0.387168	-0.624455	-0.630660	0.126316	0.006901	0.765679	0	0
40859	1.477353	-1.268998	9.728012	-0.183889	-0.038852	0.652750	-0.143517	0.394286	-0.622791	-0.635403	0.127847	0.004888	0.761508	0	0
40860	1.382211	-0.885040	9.759886	-0.255215	-0.050331	0.642404	-0.138351	0.401406	-0.620871	-0.639940	0.129935	0.002490	0.757356	0	0
40861	1.474102	-0.569895	9.723514	-0.309329	-0.047831	0.621616	-0.132280	0.407838	-0.617803	-0.644226	0.132310	-0.000383	0.753304	0	0
40862	1.676513	-0.470832	9.826774	-0.270953	-0.063675	0.607525	-0.127253	0.415492	-0.615093	-0.648421	0.134585	-0.002769	0.749286	0	0
40863	1.968453	-0.489663	9.766500	-0.178889	-0.072942	0.593320	-0.123258	0.420954	-0.612419	-0.652612	0.136290	-0.004456	0.745320	0	0
40864	2.182306	-0.597229	9.450136	-0.070726	-0.097847	0.569425	-0.118346	0.428081	-0.611276	-0.656745	0.137507	-0.005071	0.741453	0	0
40865	2.106109	-0.787476	9.153821	0.034742	-0.100324	0.568244	-0.116009	0.430839	-0.611758	-0.660996	0.138013	-0.004943	0.737572	0	0
40866	1.968933	-0.997005	8.892535	0.083499	-0.105469	0.543662	-0.111190	0.430339	-0.611672	-0.665108	0.138264	-0.004330	0.733823	0	0
40867	1.913518	-1.326427	8.874599	0.121297	-0.123113	0.536550	-0.108582	0.430920	-0.612459	-0.669203	0.138359	-0.003362	0.730078	0	0
40868	1.845538	-1.677830	9.098744	0.118800	-0.123128	0.536585	-0.104666	0.431522	-0.613903	-0.673271	0.138496	-0.002362	0.726306	0	0
40869	1.756383	-1.907505	9.305743	0.094067	-0.100275	0.538478	-0.101006	0.432403	-0.615989	-0.677299	0.138598	-0.001748	0.722533	0	0
40870	1.717271	-1.881318	9.602386	0.064326	-0.095199	0.560380	-0.097884	0.432703	-0.615746	-0.681419	0.138891	-0.001364	0.718593	0	0
40879	2.335419	-1.153266	8.910898	0.321880	-0.043226	0.468203	-0.056076	0.428806	-0.631310	-0.717841	0.128462	0.006463	0.684222	0	0
40880	2.257111	-1.250936	8.804790	0.324336	-0.074118	0.434960	-0.052523	0.425605	-0.634383	-0.721217	0.126717	0.008711	0.680965	0	0
40881	2.202991	-1.370809	8.712335	0.303057	-0.090221	0.415790	-0.049755	0.422803	-0.637184	-0.724401	0.125234	0.010953	0.677820	0	0
40882	2.207137	-1.506156	8.657049	0.240417	-0.109643	0.403720	-0.048948	0.420108	-0.639190	-0.727412	0.124327	0.012926	0.674720	0	0
40883	2.119043	-1.569802	8.774388	0.167255	-0.129769	0.386425	-0.046584	0.419613	-0.641423	-0.730189	0.124097	0.014583	0.671723	0	0
40884	2.114165	-1.533124	8.973548	0.103110	-0.146783	0.386561	-0.044081	0.417212	-0.643825	-0.732882	0.124434	0.015923	0.668690	0	0
40885	2.040791	-1.524575	9.355468	0.046029	-0.141087	0.383245	-0.044083	0.417209	-0.643565	-0.735457	0.125168	0.016857	0.665696	0	0
40886	1.846207	-1.432773	9.765582	0.021844	-0.119822	0.376362	-0.042011	0.419134	-0.643153	-0.737956	0.125915	0.017468	0.662768	0	0
40887	1.808827	-1.192979	9.619755	0.023286	-0.103775	0.358926	-0.040193	0.419692	-0.642766	-0.740325	0.126556	0.018004	0.659984	0	0
40888	1.965349	-1.140883	9.176252	0.029870	-0.110589	0.346691	-0.037853	0.421493	-0.643137	-0.742621	0.127174	0.018637	0.657262	0	0
40889	2.090362	-1.431562	9.026385	0.069488	-0.114267	0.337891	-0.038107	0.418344	-0.642418	-0.744887	0.127537	0.019585	0.654594	0	0
40890	2.199723	-1.832952	9.243302	0.111362	-0.112244	0.350047	-0.036254	0.418136	-0.646070	-0.747285	0.127557	0.020759	0.651815	0	0
40891	2.347777	-2.236882	9.660234	0.151755	-0.103404	0.370957	-0.034820	0.418289	-0.646337	-0.749852	0.127246	0.022125	0.648877	0	0
40892	2.440033	-2.225762	9.900366	0.171825	-0.056896	0.398958	-0.031689	0.416408	-0.646136	-0.752632	0.126461	0.023215	0.645766	0	0
40893	2.118198	-2.210884	10.561691	0.172918	-0.017270	0.432168	-0.028138	0.414852	-0.649827	-0.755611	0.125448	0.023994	0.642448	0	0
40894	1.939623	-1.910880	10.787980	0.171827	0.033270	0.442724	-0.026830	0.416108	-0.651110	-0.758661	0.124088	0.024348	0.639096	0	0
40895	1.878482	-1.571417	10.646542	0.146288	0.056045	0.454156	-0.021087	0.414952	-0.652342	-0.761733	0.122801	0.024368	0.635680	0	0
40896	1.825689	-1.534271	10.181029	0.117340	0.068357	0.467344	-0.015985	0.413392	-0.654486	-0.764859	0.121630	0.024078	0.632153	0	0
40897	1.815597	-1.661545	9.845347	0.053654	0.096018	0.464128	-0.009471	0.413187	-0.654796	-0.767856	0.120790	0.023189	0.628704	0	0
40898	1.767911	-1.945691	9.677773	-0.006186	0.093432	0.490483	-0.004524	0.414057	-0.655074	-0.770948	0.120408	0.021900	0.625029	0	0
40899	1.669838	-2.068962	9.707336	0.003216	0.119239	0.511461	0.002248	0.416047	-0.656122	-0.774149	0.119814	0.020453	0.621224	0	0
40900	1.512630	-1.877433	9.849272	0.010436	0.111897	0.531438	0.007723	0.418031	-0.657810	-0.777475	0.119190	0.019074	0.617221	0	0
40901	1.358739	-1.555975	9.871929	0.048013	0.134169	0.544418	0.014091	0.418898	-0.656671	-0.780892	0.118149	0.017740	0.613134	0	0
40902	1.239343	-1.207838	9.649644	0.020226	0.125695	0.546163	0.019961	0.419246	-0.658134	-0.784274	0.117360	0.016296	0.608995	0	0
40903	1.216566	-1.018642	9.238866	-0.011869	0.124320	0.542736	0.026207	0.420673	-0.658280	-0.787562	0.116827	0.014666	0.604882	0	0
40904	1.238474	-1.046288	9.087862	-0.030806	0.126194	0.544546	0.034400	0.423208	-0.658160	-0.790833	0.116428	0.012911	0.600717	0	0
40905	1.411050	-1.099886	8.971745	-0.017182	0.092774	0.549677	0.039596	0.425434	-0.657634	-0.794104	0.116113	0.011485	0.596477	0	0
40906	1.549941	-1.071600	8.939887	0.038049	0.094134	0.546049	0.045482	0.428004	-0.662170	-0.797402	0.115354	0.010390	0.592229	0	0
40907	1.494408	-1.002840	8.910675	0.100117	0.080585	0.545813	0.051622	0.426998	-0.664180	-0.800736	0.114168	0.009764	0.587956	0	0
40908	1.407481	-0.899469	8.848786	0.124542	0.063522	0.564858	0.057498	0.425160	-0.665297	-0.804192	0.112894	0.009404	0.583473	0	0
40909	1.395798	-0.825980	8.796840	0.168507	0.052708	0.565562	0.063743	0.421372	-0.662949	-0.807664	0.111312	0.009378	0.578965	0	0
40910	1.442168	-0.765355	8.985473	0.297096	0.036840	0.566017	0.068732	0.417369	-0.666179	-0.811256	0.108792	0.010231	0.574390	0	0
40911	1.525370	-0.665165	9.079398	0.485027	0.018099	0.554952	0.074401	0.411496	-0.672046	-0.814942	0.104833	0.012321	0.569850	0	0
40912	1.601318	-0.617310	8.862852	0.659075	-0.021551	0.549103	0.079430	0.402753	-0.677965	-0.818726	0.099690	0.015737	0.565246	0	0
40913	1.657630	-0.557109	8.862409	0.802374	-0.023426	0.543449	0.083961	0.390472	-0.684988	-0.822545	0.093359	0.019982	0.560629	0	0
40914	1.652470	-0.555206	9.133711	0.836708	-0.044688	0.543290	0.088233	0.376545	-0.691523	-0.826317	0.086872	0.024593	0.555921	0	0
40915	1.656656	-0.593733	9.542221	0.807543	-0.025336	0.545182	0.092237	0.364662	-0.698015	-0.829993	0.080496	0.028881	0.551179	0	0
40916	1.630711	-0.769298	10.075371	0.798286	0.020484	0.574143	0.097037	0.352811	-0.706459	-0.833759	0.073960	0.032708	0.546174	0	0
40917	1.524049	-0.594788	10.620211	0.784663	0.028255	0.583770	0.102869	0.341228	-0.713738	-0.837486	0.067476	0.036391	0.541055	0	0
40918	1.364509	-0.448220	10.439562	0.848610	0.061278	0.569679	0.107263	0.326466	-0.718861	-0.841114	0.060280	0.040144	0.535987	0	0
40919	1.354982	-0.420965	10.396591	0.945212	0.073897	0.555472	0.109875	0.304889	-0.725793	-0.844628	0.052174	0.044317	0.530959	0	0
40920	1.505440	-0.499395	10.348421	0.969159	0.098532	0.531953	0.116377	0.288678	-0.733296	-0.847949	0.043736	0.048412	0.526047	0	0
40921	1.631754	-0.605723	9.988097	0.941748	0.111809	0.534715	0.122856	0.276133	-0.739560	-0.851165	0.035447	0.052251	0.521087	0	0
40922	1.714124	-0.680918	9.919756	0.900157	0.106047	0.531351	0.126603	0.260685	-0.744822	-0.854258	0.027545	0.055909	0.516099	0	0
40923	1.748953	-0.536296	9.983957	0.844694	0.110938	0.524539	0.130884	0.245538	-0.751899	-0.857203	0.020094	0.059253	0.511163	0	0
40924	1.713103	-0.048020	9.754475	0.689867	0.133313	0.514528	0.135914	0.231171	-0.755332	-0.860021	0.013838	0.061592	0.506339	0	0
40925	1.701326	0.405492	9.577204	0.482094	0.111130	0.474896	0.141187	0.221170	-0.758681	-0.862526	0.009478	0.063097	0.501974	0	0
40926	1.551953	0.640991	9.467796	0.253184	0.113467	0.442376	0.146172	0.214691	-0.760271	-0.864834	0.007037	0.063408	0.497989	0	0
40927	1.630794	0.801037	9.419833	0.020867	0.113967	0.412521	0.150618	0.212567	-0.761513	-0.866939	0.006612	0.062588	0.494424	0	0
40928	1.441198	0.873255	9.621345	-0.114404	0.118865	0.391087	0.153476	0.213958	-0.761377	-0.868928	0.007295	0.061027	0.491108	0	0
40929	1.300459	0.962962	9.739660	-0.153540	0.106802	0.347524	0.156576	0.218614	-0.760399	-0.870668	0.008375	0.059412	0.488198	0	0
40930	1.193306	0.990517	9.965263	-0.130710	0.100831	0.328233	0.161112	0.222057	-0.759455	-0.872306	0.009250	0.057930	0.485429	0	0
40931	1.110941	0.996864	9.674311	-0.073696	0.109951	0.282719	0.164237	0.222360	-0.759472	-0.873717	0.009574	0.056676	0.483026	0	0
40932	1.028433	1.013368	9.562662	-0.024155	0.089811	0.265057	0.167876	0.223210	-0.759092	-0.875038	0.009535	0.055812	0.480732	0	0
40933	0.926291	0.991715	9.404924	0.020382	0.078396	0.250924	0.169464	0.221344	-0.761347	-0.876273	0.009159	0.055286	0.478545	0	0
40934	0.821004	0.853227	9.279491	0.023754	0.075873	0.245670	0.174136	0.224384	-0.760801	-0.877483	0.008758	0.054774	0.476389	0	0
40935	0.725285	0.699352	9.221407	-0.010585	0.066343	0.257956	0.177007	0.224560	-0.761727	-0.878731	0.008704	0.054200	0.474150	0	0
40936	0.641986	0.616626	9.304468	-0.086847	0.061824	0.249439	0.178560	0.223874	-0.760194	-0.879929	0.009343	0.053286	0.472014	0	0
40937	0.715882	0.762206	9.251571	-0.124809	0.053226	0.258244	0.181669	0.227309	-0.759759	-0.881149	0.010345	0.052280	0.469827	0	0
40938	0.647552	0.770077	9.471155	-0.137077	0.056945	0.249558	0.184772	0.228952	-0.757802	-0.882325	0.011450	0.051171	0.467710	0	0
40939	0.866524	0.758973	9.427202	-0.195690	0.037854	0.265410	0.185021	0.231818	-0.757748	-0.883546	0.013142	0.049963	0.465486	0	0
40940	0.851189	0.706316	9.811752	-0.201336	0.031144	0.247969	0.186814	0.236729	-0.756367	-0.884675	0.014933	0.048781	0.463408	0	0
40941	0.994256	0.622506	9.816938	-0.242923	0.026229	0.244618	0.189135	0.240970	-0.755521	-0.885768	0.017079	0.047455	0.461380	0	0
40942	1.074379	0.666179	10.195813	-0.262402	0.010782	0.232431	0.191713	0.245070	-0.754161	-0.886787	0.019497	0.046172	0.459452	0	0
40943	1.078943	0.686293	10.568833	-0.285173	0.016389	0.217687	0.192992	0.248889	-0.753057	-0.887722	0.022042	0.044741	0.457669	0	0
40944	1.156529	0.710652	10.940228	-0.306540	0.005483	0.195924	0.193738	0.254194	-0.751271	-0.888540	0.024859	0.043310	0.456074	0	0
40945	1.069271	0.815538	11.180998	-0.332764	0.026117	0.175103	0.195514	0.262233	-0.749180	-0.889250	0.027753	0.041581	0.454682	0	0
40946	1.014568	0.965503	10.830925	-0.365970	0.056632	0.145602	0.199506	0.268377	-0.746492	-0.889819	0.030843	0.039436	0.453559	0	0
40947	0.911297	1.098383	10.307416	-0.360061	0.071538	0.093257	0.200904	0.274101	-0.744962	-0.890143	0.033720	0.037196	0.452906	0	0
40948	0.793945	0.919602	9.883900	-0.288397	0.071841	0.046816	0.202288	0.281037	-0.742240	-0.890272	0.036012	0.035298	0.452629	0	0
40949	0.811347	0.528214	9.706033	-0.157807	0.060964	0.010684	0.203564	0.285125	-0.740871	-0.890275	0.037090	0.034090	0.452628	0	0
40950	0.901679	0.117260	9.485044	0.007634	0.033752	-0.005521	0.204860	0.286638	-0.740850	-0.890256	0.036900	0.033890	0.452696	0	0
40951	0.928883	-0.280447	9.212440	0.138159	0.011724	-0.000687	0.203955	0.285953	-0.741376	-0.890299	0.035561	0.034464	0.452676	0	0
40952	0.956499	-0.596235	8.994256	0.211604	-0.008103	0.002567	0.205013	0.282695	-0.741837	-0.890372	0.033748	0.035557	0.452586	0	0
40953	0.906597	-0.832415	8.880678	0.268953	-0.027183	0.021551	0.204788	0.279180	-0.744501	-0.890539	0.031440	0.037066	0.452304	0	0
40954	0.837719	-0.974327	8.817303	0.302112	-0.065471	0.051006	0.205881	0.270765	-0.747010	-0.890828	0.029097	0.039064	0.451721	0	0
40955	0.812859	-1.031861	8.991372	0.307723	-0.065851	0.070182	0.204233	0.265055	-0.749836	-0.891194	0.026651	0.041081	0.450971	0	0
40956	0.860636	-1.104806	9.405649	0.281988	-0.072923	0.082467	0.203588	0.262314	-0.749366	-0.891598	0.024533	0.043044	0.450108	0	0
40957	0.972254	-1.074144	9.839294	0.206251	-0.079746	0.101876	0.203865	0.258500	-0.749572	-0.892060	0.023085	0.044725	0.449106	0	0
40958	1.058665	-0.808297	10.095291	0.103085	-0.069806	0.126616	0.203360	0.257286	-0.751020	-0.892612	0.022568	0.045845	0.447921	0	0
40959	1.000314	-0.375976	10.114899	0.020129	-0.056040	0.126843	0.201574	0.255953	-0.754928	-0.893146	0.022695	0.046476	0.446782	0	0
40960	0.888997	-0.208648	10.434587	-0.047800	-0.053426	0.105210	0.202094	0.257054	-0.755299	-0.893572	0.023442	0.046780	0.445860	0	0
40961	0.813161	-0.225597	10.709675	-0.083976	-0.023339	0.097543	0.203536	0.256534	-0.756229	-0.893964	0.024340	0.046659	0.445037	0	0
40962	0.697732	-0.367822	10.930631	-0.063461	-0.012744	0.080940	0.204562	0.260088	-0.756037	-0.894297	0.025033	0.046535	0.444344	0	0
40963	0.676706	-0.611822	11.063221	-0.056199	0.013370	0.081888	0.205081	0.260913	-0.756154	-0.894641	0.025512	0.046210	0.443656	0	0
40964	0.749427	-0.702240	10.842360	-0.050878	0.034389	0.076718	0.204278	0.260871	-0.753423	-0.894978	0.025882	0.045722	0.443006	0	0
40965	0.880589	-0.797304	10.557137	-0.049854	0.065103	0.068107	0.205057	0.260327	-0.752920	-0.895285	0.026074	0.044965	0.442451	0	0
40966	1.089832	-0.858802	10.248799	-0.060690	0.071053	0.082148	0.207745	0.263437	-0.748595	-0.895660	0.026372	0.044104	0.441760	0	0
40967	1.268040	-0.827236	9.889240	-0.050197	0.090256	0.078704	0.209181	0.265652	-0.750119	-0.896023	0.026476	0.043123	0.441115	0	0
40968	1.416610	-0.840870	9.689510	-0.065875	0.092224	0.071800	0.211387	0.267035	-0.749848	-0.896358	0.026722	0.042052	0.440521	0	0
40969	1.348329	-0.855503	9.748983	-0.118145	0.094056	0.091139	0.213474	0.272001	-0.752622	-0.896755	0.027444	0.040743	0.439792	0	0
40970	1.159400	-0.767891	9.435018	-0.165533	0.092647	0.098210	0.216056	0.276382	-0.751906	-0.897172	0.028593	0.039221	0.439006	0	0
40971	0.951966	-0.537981	8.997611	-0.203925	0.089800	0.084297	0.217082	0.278014	-0.750713	-0.897505	0.030111	0.037579	0.438367	0	0
40972	0.846820	-0.294255	8.548354	-0.233297	0.079525	0.091286	0.218756	0.282391	-0.750380	-0.897860	0.031922	0.035880	0.437654	0	0
40973	0.857522	-0.175079	8.298016	-0.261715	0.028405	0.080744	0.219240	0.288652	-0.748833	-0.898125	0.034228	0.034537	0.437043	0	0
40974	0.850075	-0.203951	8.280828	-0.271684	-0.007251	0.075440	0.221413	0.293000	-0.745777	-0.898351	0.036758	0.033454	0.436457	0	0
40975	0.842458	-0.229813	8.430741	-0.253959	-0.041418	0.071805	0.220597	0.299249	-0.744351	-0.898543	0.039295	0.032775	0.435893	0	0
40976	0.823549	-0.109652	8.553940	-0.212927	-0.062555	0.062888	0.219802	0.301965	-0.744033	-0.898703	0.041533	0.032449	0.435379	0	0
40977	0.773445	0.097492	8.737204	-0.223689	-0.080719	0.056734	0.219657	0.306057	-0.744081	-0.898817	0.043957	0.032258	0.434919	0	0
40978	0.727934	0.320430	9.245004	-0.235541	-0.099649	0.041861	0.218968	0.310382	-0.741395	-0.898854	0.046552	0.032176	0.434580	0	0
40979	0.689045	0.463517	9.945198	-0.247530	-0.081529	0.003553	0.215814	0.317028	-0.740853	-0.898715	0.049157	0.031905	0.434601	0	0
40980	0.620244	0.512925	10.799696	-0.245838	-0.055255	-0.006853	0.215909	0.321778	-0.738814	-0.898535	0.051636	0.031401	0.434722	0	0
40981	0.619962	0.588383	11.439930	-0.222111	-0.022643	-0.039977	0.216531	0.327226	-0.737673	-0.898228	0.053711	0.030722	0.435152	0	0
40982	0.634221	0.612655	11.868470	-0.154858	0.004162	-0.057539	0.215736	0.330628	-0.737601	-0.897888	0.055098	0.030106	0.435724	0	0
40983	0.702502	0.638781	11.867265	-0.056276	0.038552	-0.069933	0.216631	0.333492	-0.736902	-0.897557	0.055375	0.029602	0.436404	0	0
40984	0.765488	0.486421	11.328592	0.090314	0.059801	-0.098191	0.214156	0.332917	-0.736506	-0.897187	0.054306	0.029579	0.437301	0	0
40985	0.806585	0.309073	10.652070	0.235273	0.077504	-0.121223	0.215218	0.328843	-0.737113	-0.896799	0.051758	0.030018	0.438375	0	0
40986	0.856751	0.038202	10.085374	0.376862	0.074914	-0.132079	0.215522	0.324112	-0.740323	-0.896423	0.048041	0.031131	0.439487	0	0
40987	0.892231	-0.260920	9.450827	0.472149	0.068900	-0.125365	0.216234	0.317628	-0.744869	-0.896103	0.043397	0.032685	0.440508	0	0
40988	0.976810	-0.453036	8.978878	0.491269	0.067011	-0.123652	0.214855	0.310013	-0.747864	-0.895774	0.038690	0.034367	0.441486	0	0
40989	0.986071	-0.583807	8.725015	0.482584	0.018762	-0.106306	0.215700	0.299693	-0.750928	-0.895480	0.034186	0.036410	0.442291	0	0
40990	1.063593	-0.679466	8.535442	0.424080	0.000552	-0.087849	0.216540	0.292931	-0.754960	-0.895223	0.030385	0.038375	0.442923	0	0
40991	1.102045	-0.748539	8.606202	0.401636	-0.031000	-0.073031	0.213315	0.288556	-0.756711	-0.894993	0.026853	0.040499	0.443426	0	0
40992	1.082342	-0.768965	8.712892	0.374111	-0.067871	-0.050377	0.213374	0.281514	-0.760743	-0.894827	0.023817	0.042843	0.443713	0	0
40993	1.058604	-0.646123	8.816873	0.318639	-0.099051	-0.041597	0.211328	0.275240	-0.762409	-0.894661	0.021358	0.045205	0.443939	0	0
40994	1.088526	-0.499541	8.927215	0.247913	-0.114518	-0.025743	0.209026	0.271989	-0.766091	-0.894536	0.019669	0.047400	0.444040	0	0
40995	1.162189	-0.351538	9.094672	0.161213	-0.136615	-0.025556	0.205917	0.269514	-0.766896	-0.894377	0.018805	0.049401	0.444180	0	0
40996	1.230309	-0.301656	9.360123	0.070968	-0.139251	-0.039249	0.204377	0.267063	-0.768491	-0.894138	0.018801	0.051033	0.444477	0	0
40997	1.244623	-0.299835	9.623712	0.017476	-0.147770	-0.030390	0.201775	0.267866	-0.769235	-0.893918	0.019282	0.052500	0.444728	0	0
40998	1.278416	-0.330200	9.709656	-0.040392	-0.133292	-0.035405	0.198780	0.268659	-0.769588	-0.893672	0.020250	0.053583	0.445049	0	0
40999	1.326764	-0.361087	9.831573	-0.110292	-0.131108	-0.031694	0.194732	0.270660	-0.769130	-0.893425	0.021810	0.054338	0.445379	0	0
41000	1.462916	-0.367769	9.891279	-0.144182	-0.105005	-0.012309	0.192906	0.273243	-0.769845	-0.893271	0.023591	0.054700	0.445554	0	0
41001	1.603920	-0.400186	9.872673	-0.129226	-0.093111	-0.007157	0.192601	0.277141	-0.770017	-0.893144	0.025180	0.055032	0.445680	0	0
41002	1.696654	-0.373141	9.769233	-0.072460	-0.064073	0.006726	0.191033	0.279586	-0.770477	-0.893111	0.026148	0.055344	0.445653	0	0
41003	1.775122	-0.294641	9.632959	-0.031955	-0.056157	0.038035	0.190500	0.280797	-0.769541	-0.893228	0.026745	0.055775	0.445329	0	0
41004	1.794614	-0.301442	9.574307	0.009789	-0.061068	0.051859	0.190502	0.282034	-0.770296	-0.893418	0.026990	0.056415	0.444852	0	0
41005	1.793945	-0.417895	9.570245	0.058495	-0.064292	0.065676	0.189453	0.283109	-0.769878	-0.893676	0.026847	0.057322	0.444226	0	0
41006	1.772155	-0.712648	10.123389	0.085175	-0.040464	0.086632	0.189615	0.280280	-0.772530	-0.894051	0.026347	0.058103	0.443400	0	0
41007	1.743326	-1.025576	10.349599	0.063497	-0.019750	0.109463	0.189231	0.280012	-0.773182	-0.894526	0.026009	0.058632	0.442389	0	0
41008	1.654088	-0.948608	10.042863	0.031876	0.009569	0.151482	0.191058	0.280861	-0.774216	-0.895200	0.025802	0.058712	0.441026	0	0
41009	1.462663	-1.109277	10.674466	-0.033374	0.037220	0.197101	0.190825	0.277881	-0.776090	-0.896066	0.026151	0.058288	0.439299	0	0
41010	1.379655	-1.143362	10.748528	-0.074167	0.087429	0.244455	0.193669	0.282544	-0.775889	-0.897159	0.026606	0.057179	0.437182	0	0
41011	1.293961	-0.895320	10.332780	-0.123523	0.103129	0.274258	0.197565	0.285173	-0.775866	-0.898365	0.027534	0.055750	0.434826	0	0
41012	1.208601	-0.575278	9.990679	-0.121080	0.120210	0.302162	0.199890	0.288186	-0.775045	-0.899698	0.028298	0.054125	0.432219	0	0
41013	1.170283	-0.458726	10.003269	-0.098550	0.111262	0.311745	0.204079	0.291289	-0.775154	-0.901058	0.028991	0.052720	0.429505	0	0
41014	1.153180	-0.463838	10.039907	-0.060448	0.105632	0.317722	0.209540	0.293937	-0.775401	-0.902448	0.029280	0.051481	0.426709	0	0
41015	1.112462	-0.358746	10.006028	-0.032274	0.129673	0.331646	0.212661	0.296020	-0.775902	-0.903900	0.029309	0.050185	0.423777	0	0
41016	1.016582	-0.130920	9.890434	-0.042858	0.112320	0.332460	0.216954	0.297428	-0.776035	-0.905337	0.029418	0.048955	0.420835	0	0
41017	0.891384	0.075363	9.770369	-0.070725	0.128561	0.317717	0.220979	0.299370	-0.775507	-0.906697	0.029785	0.047505	0.418038	0	0
41018	0.828567	0.135145	9.680671	-0.081333	0.128846	0.307265	0.224360	0.301181	-0.775885	-0.908004	0.030160	0.045970	0.415338	0	0
41019	0.767741	0.103520	9.514574	-0.092046	0.113397	0.297650	0.228263	0.302723	-0.776142	-0.909247	0.030761	0.044568	0.412720	0	0
41020	0.765180	0.019679	9.196283	-0.080276	0.106589	0.283646	0.231118	0.304658	-0.775865	-0.910428	0.031207	0.043246	0.410216	0	0
41021	0.871698	-0.096465	9.080802	-0.054106	0.086850	0.301859	0.235523	0.307273	-0.774288	-0.911669	0.031566	0.042235	0.407527	0	0
41022	1.017214	-0.187041	9.037416	-0.018006	0.051495	0.307790	0.239172	0.309098	-0.775576	-0.912927	0.031680	0.041660	0.404754	0	0
41023	0.997804	-0.188664	8.979735	-0.000254	0.028789	0.299821	0.241513	0.310900	-0.776077	-0.914136	0.031782	0.041397	0.402035	0	0
41024	0.818236	-0.118363	8.907411	-0.009928	-0.006167	0.308436	0.245432	0.309861	-0.777164	-0.915358	0.032054	0.041381	0.399223	0	0
41025	0.653362	-0.033517	8.825269	-0.042956	-0.019809	0.306714	0.246993	0.311520	-0.777662	-0.916544	0.032736	0.041384	0.396437	0	0
41026	0.614653	0.023979	8.923823	-0.083150	-0.038554	0.296300	0.247246	0.313844	-0.777878	-0.917661	0.033803	0.041376	0.393756	0	0
41027	0.719344	0.078838	9.149764	-0.119926	-0.052080	0.282425	0.249588	0.316059	-0.778630	-0.918695	0.035296	0.041374	0.391206	0	0
41028	0.842696	0.052570	9.674327	-0.126008	-0.075028	0.292871	0.250891	0.318543	-0.779889	-0.919752	0.036897	0.041532	0.388549	0	0
41029	0.931481	-0.028617	10.363537	-0.101345	-0.066253	0.271918	0.251135	0.322636	-0.779811	-0.920728	0.038259	0.041731	0.386076	0	0
41030	1.001245	0.000116	11.224224	-0.089267	-0.061236	0.271913	0.251648	0.324551	-0.779777	-0.921703	0.039459	0.041912	0.383601	0	0
41031	1.099634	0.275592	11.697976	-0.091135	-0.040155	0.261502	0.254502	0.328266	-0.780114	-0.922639	0.040606	0.041906	0.381224	0	0
41032	1.155952	0.764987	11.735115	-0.113185	0.009535	0.225902	0.256055	0.329502	-0.779582	-0.923447	0.041737	0.041362	0.379200	0	0
41033	1.158777	1.195446	11.436127	-0.155508	0.042163	0.178097	0.257336	0.332911	-0.778486	-0.924063	0.043099	0.040377	0.377650	0	0
41034	1.159905	1.293214	10.933917	-0.184962	0.074862	0.120692	0.259381	0.338909	-0.776566	-0.924455	0.044602	0.039001	0.376661	0	0
41035	1.096033	1.081375	10.385222	-0.203015	0.096867	0.071096	0.262222	0.343292	-0.775721	-0.924659	0.046120	0.037369	0.376140	0	0
41036	1.079932	0.702385	9.770097	-0.171521	0.107742	0.037049	0.264136	0.348874	-0.773419	-0.924748	0.047342	0.035777	0.375925	0	0
41037	0.947069	0.365964	9.347116	-0.108636	0.097031	0.026379	0.267242	0.352443	-0.772722	-0.924823	0.047951	0.034514	0.375781	0	0
41038	0.765984	0.100643	8.897209	-0.013776	0.084325	0.017339	0.269053	0.354776	-0.772430	-0.924902	0.047795	0.033740	0.375678	0	0
41039	0.592410	-0.084688	8.671002	0.084477	0.053976	0.015212	0.270365	0.351922	-0.772236	-0.925011	0.046764	0.033602	0.375550	0	0
41040	0.482513	-0.190894	8.483188	0.169086	0.021793	0.023589	0.271958	0.349515	-0.774891	-0.925178	0.045153	0.034092	0.375292	0	0
41041	0.433449	-0.267715	8.444490	0.201514	-0.002755	0.014703	0.272627	0.345708	-0.775359	-0.925316	0.043242	0.034914	0.375101	0	0
41042	0.486943	-0.268481	8.472297	0.171955	-0.020024	0.014748	0.273169	0.344100	-0.777212	-0.925430	0.041759	0.035804	0.374905	0	0
41043	0.611071	-0.223224	8.673441	0.117236	-0.065258	0.024391	0.272930	0.341250	-0.778564	-0.925540	0.040859	0.036882	0.374627	0	0
41044	0.740252	-0.132649	8.942903	0.107580	-0.061655	0.018336	0.273217	0.338824	-0.780691	-0.925622	0.040129	0.037915	0.374401	0	0
41045	0.842898	-0.009850	9.172278	0.107263	-0.072072	0.011335	0.272204	0.336388	-0.783068	-0.925674	0.039336	0.039021	0.374243	0	0
41046	0.882354	0.118730	9.366880	0.122352	-0.082468	-0.002701	0.271569	0.335447	-0.784639	-0.925670	0.038538	0.040310	0.374198	0	0
41047	0.950410	0.135867	9.520499	0.146016	-0.085817	-0.024575	0.270804	0.333543	-0.785710	-0.925593	0.037416	0.041701	0.374352	0	0
41048	1.076766	0.119479	9.587558	0.142895	-0.097765	-0.042896	0.268746	0.332191	-0.788318	-0.925434	0.036469	0.043223	0.374664	0	0
41049	1.144751	0.073953	9.481235	0.153716	-0.106329	-0.058638	0.267204	0.330286	-0.789902	-0.925217	0.035333	0.044844	0.375119	0	0
41050	1.237391	0.049614	9.195487	0.164099	-0.095824	-0.063857	0.267241	0.326777	-0.792827	-0.924982	0.034173	0.046436	0.375612	0	0
41051	1.259048	-0.021713	9.043867	0.148795	-0.098731	-0.091724	0.264403	0.323497	-0.794558	-0.924634	0.033041	0.047981	0.376376	0	0
41052	1.270042	-0.216429	9.084420	0.149561	-0.118006	-0.090014	0.262593	0.321579	-0.795361	-0.924276	0.032087	0.049731	0.377108	0	0
41053	1.234475	-0.423030	9.358298	0.100379	-0.103611	-0.095044	0.260531	0.318848	-0.796698	-0.923890	0.031427	0.051143	0.377922	0	0
41054	1.239891	-0.656485	9.834216	0.056515	-0.098207	-0.089638	0.256131	0.316651	-0.799046	-0.923508	0.031258	0.052358	0.378701	0	0
41055	1.267833	-0.769457	10.371854	-0.014432	-0.087133	-0.098102	0.255363	0.315292	-0.799976	-0.923077	0.031609	0.053188	0.379606	0	0
41056	1.318335	-0.759331	10.954302	-0.067138	-0.041745	-0.076873	0.255753	0.316529	-0.800474	-0.922733	0.032373	0.053409	0.380346	0	0
41057	1.355025	-0.629242	11.454040	-0.087532	0.000273	-0.076698	0.255217	0.318285	-0.799527	-0.922404	0.033089	0.053150	0.381118	0	0
41058	1.401421	-0.589041	11.514067	-0.074745	0.040116	-0.062662	0.255219	0.319523	-0.800282	-0.922152	0.033620	0.052582	0.381759	0	0
41059	1.296317	-0.230097	11.620866	-0.087543	0.117502	-0.085137	0.257796	0.323896	-0.798917	-0.921850	0.033889	0.051245	0.382647	0	0
41060	1.438246	-0.214569	10.983498	-0.082800	0.129546	-0.072890	0.258966	0.325003	-0.799293	-0.921599	0.034147	0.049825	0.383415	0	0
41061	1.525734	-0.285162	10.714157	-0.074425	0.149088	-0.095519	0.261535	0.326894	-0.795769	-0.921271	0.034173	0.048253	0.384400	0	0
41062	1.677149	-0.313342	10.071105	-0.027438	0.157374	-0.086889	0.265445	0.327899	-0.796686	-0.920995	0.033806	0.046794	0.385273	0	0
41063	1.631688	-0.269365	9.653580	0.051964	0.162134	-0.095943	0.265901	0.327532	-0.794216	-0.920708	0.032630	0.045594	0.386203	0	0
41064	1.547163	-0.267341	9.096302	0.124252	0.146981	-0.104937	0.269577	0.322403	-0.795640	-0.920402	0.030898	0.044821	0.387164	0	0
41065	1.371999	-0.325397	8.775104	0.160956	0.119881	-0.115612	0.269846	0.320637	-0.795936	-0.920046	0.028884	0.044443	0.388208	0	0
41066	1.164946	-0.403965	8.577822	0.156080	0.067633	-0.119261	0.270776	0.318068	-0.797031	-0.919649	0.027161	0.044527	0.389263	0	0
41067	0.996868	-0.441100	8.554543	0.102361	0.059403	-0.122639	0.271570	0.316724	-0.797972	-0.919214	0.025927	0.044482	0.390377	0	0
41068	0.870008	-0.468448	8.712030	0.034593	0.024991	-0.123427	0.272097	0.315916	-0.798381	-0.918745	0.025485	0.044485	0.391509	0	0
41069	0.762797	-0.462093	8.879228	-0.005353	0.000792	-0.120778	0.271844	0.312633	-0.797794	-0.918261	0.025477	0.044559	0.392636	0	0
41070	0.699209	-0.464610	9.156658	-0.007050	-0.009816	-0.113833	0.270275	0.314390	-0.797749	-0.917800	0.025558	0.044716	0.393688	0	0
41071	0.718670	-0.416589	9.408679	0.001123	-0.035993	-0.121781	0.270804	0.315369	-0.799291	-0.917294	0.025638	0.045152	0.394811	0	0
41072	0.728776	-0.323632	9.555031	0.049159	-0.058141	-0.126352	0.268856	0.315356	-0.799796	-0.916773	0.025388	0.045978	0.395941	0	0
41073	0.685069	-0.271910	9.740775	0.076308	-0.069439	-0.143047	0.267427	0.314524	-0.799802	-0.916182	0.024900	0.047021	0.397214	0	0
41074	0.557900	-0.322808	10.052880	0.068636	-0.085546	-0.170122	0.264586	0.312337	-0.801642	-0.915475	0.024560	0.048185	0.398724	0	0
41075	0.400570	-0.504132	10.550244	0.022567	-0.080609	-0.185675	0.260433	0.312728	-0.803421	-0.914689	0.024583	0.049122	0.400408	0	0
41076	0.274680	-0.684880	11.177992	-0.063392	-0.074338	-0.206239	0.260867	0.311696	-0.802682	-0.913804	0.025388	0.049665	0.402307	0	0
41077	0.147418	-0.734339	11.579699	-0.160351	-0.040933	-0.228551	0.259037	0.315510	-0.803633	-0.912810	0.026897	0.049506	0.404479	0	0
41078	0.130979	-0.641423	11.530560	-0.233721	0.004450	-0.243921	0.258217	0.320106	-0.800941	-0.911754	0.028920	0.048652	0.406819	0	0
41079	0.264364	-0.431040	10.838057	-0.270422	-0.004820	-0.296184	0.252453	0.325347	-0.799110	-0.910452	0.031244	0.047726	0.409663	0	0
41080	0.445915	-0.342793	9.958704	-0.258814	-0.025566	-0.310221	0.252147	0.330898	-0.796013	-0.909074	0.033586	0.047061	0.412603	0	0
41081	0.579584	-0.506084	9.256033	-0.283393	-0.040161	-0.364239	0.250022	0.336439	-0.793553	-0.907439	0.036135	0.046419	0.416045	0	0
41082	0.653682	-0.817613	8.835889	-0.310575	-0.060674	-0.378134	0.244766	0.343310	-0.790784	-0.905709	0.039060	0.045880	0.419596	0	0
41083	0.800603	-1.119861	8.617562	-0.331957	-0.102229	-0.392965	0.239794	0.349261	-0.790632	-0.903862	0.042303	0.045607	0.423277	0	0
41084	0.865353	-1.294541	8.560318	-0.358143	-0.131741	-0.393817	0.238165	0.359571	-0.787303	-0.901966	0.045947	0.045513	0.426937	0	0
41085	0.865188	-1.300676	8.676444	-0.346436	-0.172048	-0.393092	0.232380	0.368482	-0.784491	-0.900027	0.049631	0.045810	0.430568	0	0
41086	0.919692	-1.103737	8.823251	-0.314460	-0.174130	-0.388840	0.225575	0.373850	-0.782780	-0.898097	0.053063	0.046281	0.434126	0	0
41087	0.998153	-0.977080	8.941873	-0.300654	-0.201802	-0.414255	0.219540	0.380307	-0.780273	-0.896022	0.056459	0.047052	0.437884	0	0
41088	0.979127	-0.841935	9.246865	-0.305735	-0.194875	-0.409873	0.211167	0.388670	-0.779271	-0.893940	0.059890	0.047755	0.441593	0	0
41089	1.087041	-0.671815	9.363005	-0.300969	-0.205241	-0.421256	0.205142	0.393222	-0.777062	-0.891778	0.063296	0.048555	0.445384	0	0
41090	1.257487	-0.607743	9.582715	-0.305339	-0.198232	-0.424691	0.198067	0.399945	-0.774802	-0.889576	0.066727	0.049296	0.449191	0	0
41091	1.452296	-0.571152	9.634420	-0.280281	-0.202014	-0.422131	0.193491	0.404124	-0.774428	-0.887371	0.069928	0.050157	0.452955	0	0
41092	1.738964	-0.621279	9.774769	-0.237299	-0.216355	-0.425735	0.184863	0.408925	-0.772455	-0.885148	0.072832	0.051364	0.456695	0	0
41093	1.938208	-0.701258	9.609240	-0.178944	-0.202417	-0.451995	0.177524	0.413171	-0.768685	-0.882827	0.075123	0.052712	0.460645	0	0
41094	2.166699	-0.696046	9.838878	-0.101233	-0.210111	-0.450462	0.168677	0.416662	-0.771149	-0.880544	0.076779	0.054503	0.464518	0	0
41095	2.381721	-0.498792	10.052191	-0.053573	-0.188701	-0.450526	0.161629	0.420272	-0.770768	-0.878286	0.077905	0.056313	0.468374	0	0
41096	2.518292	-0.480911	9.865293	-0.015112	-0.193079	-0.468078	0.154731	0.421033	-0.771613	-0.875953	0.078711	0.058366	0.472339	0	0
41097	2.527351	-0.604379	9.829432	0.032414	-0.189889	-0.471682	0.147843	0.419887	-0.772624	-0.873616	0.079083	0.060614	0.476305	0	0
41098	2.483086	-0.695640	9.775891	0.047391	-0.153209	-0.476853	0.141713	0.419812	-0.771414	-0.871273	0.079143	0.062619	0.480311	0	0
41099	2.536893	-0.638380	9.823885	0.073778	-0.143229	-0.459454	0.133780	0.418651	-0.772029	-0.869010	0.078946	0.064652	0.484157	0	0
41100	2.701557	-0.706803	10.177421	0.089699	-0.117321	-0.454157	0.128340	0.414801	-0.773882	-0.866793	0.078474	0.066528	0.487941	0	0
41101	2.753003	-1.048412	10.313848	0.135475	-0.106923	-0.426402	0.122854	0.414934	-0.773830	-0.864722	0.077600	0.068528	0.491465	0	0
41102	2.666942	-1.579380	10.547959	0.165818	-0.076116	-0.403680	0.118197	0.410682	-0.775567	-0.862803	0.076297	0.070378	0.494769	0	0
41103	2.299249	-1.987492	10.865376	0.206290	-0.020282	-0.362655	0.115100	0.407951	-0.777675	-0.861127	0.074445	0.071937	0.497739	0	0
41104	1.861960	-1.929359	10.556727	0.180638	0.016201	-0.328535	0.111999	0.404252	-0.778764	-0.859631	0.072606	0.073005	0.500433	0	0
41105	1.783604	-1.366709	9.559398	0.163213	0.014140	-0.290191	0.110985	0.400443	-0.780388	-0.858285	0.071013	0.073997	0.502820	0	0
41106	1.833568	-0.859269	8.846420	0.114123	-0.004069	-0.269217	0.109048	0.398528	-0.781450	-0.857008	0.069888	0.074861	0.505024	0	0
41107	1.812187	-0.799165	8.695245	0.033049	-0.044924	-0.242939	0.106708	0.396864	-0.781077	-0.855749	0.069748	0.075671	0.507053	0	0
41108	2.025807	-0.874442	8.752186	0.012931	-0.068190	-0.204526	0.104634	0.396858	-0.782230	-0.854665	0.069863	0.076526	0.508734	0	0
41109	2.073097	-1.048373	9.080299	-0.018050	-0.092746	-0.188776	0.102809	0.397386	-0.782207	-0.853600	0.070452	0.077452	0.510299	0	0
41110	1.878567	-1.006593	9.184649	-0.021568	-0.101446	-0.187080	0.099559	0.396263	-0.782205	-0.852545	0.071044	0.078402	0.511834	0	0
41111	1.479719	-0.944151	9.335171	-0.071447	-0.127582	-0.163525	0.098104	0.400191	-0.781210	-0.851535	0.072286	0.079331	0.513195	0	0
41112	1.430630	-0.995935	9.446935	-0.085104	-0.155774	-0.143504	0.095110	0.400162	-0.781189	-0.850605	0.073731	0.080387	0.514367	0	0
41113	1.489260	-0.950608	9.472857	-0.058479	-0.172379	-0.103501	0.091845	0.402858	-0.781242	-0.849870	0.075134	0.081711	0.515169	0	0
41114	1.484034	-1.036285	9.309910	-0.040632	-0.171050	-0.079022	0.090159	0.402507	-0.780600	-0.849283	0.076331	0.083078	0.515743	0	0
41115	1.364727	-1.049852	9.312472	-0.048819	-0.199464	-0.045950	0.086513	0.404804	-0.781697	-0.848823	0.077831	0.084630	0.516023	0	0
41116	1.537758	-1.034915	9.144058	-0.078019	-0.194774	-0.000470	0.085071	0.405735	-0.780890	-0.848583	0.079534	0.085943	0.515941	0	0
41117	1.839288	-1.112571	8.908411	-0.157815	-0.201676	0.027708	0.082828	0.408549	-0.778612	-0.848406	0.082030	0.086889	0.515683	0	0
41118	1.752302	-1.018934	8.848805	-0.252125	-0.212951	0.068051	0.079810	0.412737	-0.777729	-0.848348	0.085362	0.087402	0.515150	0	0
41119	1.699361	-0.978563	8.531026	-0.367353	-0.199238	0.087601	0.079257	0.419817	-0.777067	-0.848286	0.089672	0.087191	0.514556	0	0
41120	1.877717	-1.259931	8.595532	-0.410378	-0.234279	0.108619	0.077892	0.428486	-0.773253	-0.848251	0.094488	0.087031	0.513778	0	0
41121	1.847641	-1.300017	9.171864	-0.430096	-0.198903	0.140182	0.075768	0.435126	-0.771420	-0.848363	0.099370	0.086439	0.512771	0	0
41122	1.771556	-1.314703	9.681829	-0.393086	-0.190113	0.169750	0.075193	0.442446	-0.768158	-0.848656	0.103861	0.085929	0.511480	0	0
41123	1.870448	-1.286854	10.599936	-0.335208	-0.144740	0.190665	0.076837	0.449521	-0.765435	-0.849135	0.107688	0.085298	0.509997	0	0
41124	1.967882	-1.139674	11.263145	-0.208200	-0.078734	0.202699	0.076407	0.456591	-0.763865	-0.849860	0.110066	0.084749	0.508371	0	0
41125	1.930568	-0.807407	11.535051	-0.087950	-0.010071	0.221695	0.080568	0.460189	-0.764733	-0.850867	0.111106	0.084181	0.506552	0	0
41126	1.948130	-0.270142	11.663346	0.025778	0.055452	0.223241	0.086030	0.460508	-0.764117	-0.852060	0.110829	0.083655	0.504691	0	0
41127	2.101687	0.123489	11.285299	0.153777	0.096618	0.213370	0.089697	0.460438	-0.766611	-0.853376	0.109227	0.083392	0.502857	0	0
41128	2.191100	0.394603	11.061937	0.273386	0.152405	0.167805	0.093651	0.455475	-0.770242	-0.854628	0.106302	0.083346	0.501362	0	0
41129	2.338237	0.472970	10.444711	0.349068	0.185619	0.135415	0.101912	0.447962	-0.773823	-0.855820	0.102489	0.083374	0.500118	0	0
41130	2.445697	0.393156	9.676044	0.349093	0.219178	0.118083	0.108354	0.442633	-0.778906	-0.856937	0.098537	0.083186	0.499029	0	0
41131	2.425736	0.182021	9.029504	0.305095	0.206188	0.083298	0.112156	0.439006	-0.780433	-0.857813	0.094939	0.082867	0.498274	0	0
41132	2.282824	-0.189414	8.707940	0.226623	0.203075	0.046896	0.117136	0.434988	-0.782494	-0.858417	0.092056	0.082273	0.497873	0	0
41133	2.106241	-0.460460	8.553214	0.174646	0.174644	0.049584	0.122497	0.432469	-0.784140	-0.858959	0.089703	0.081606	0.497476	0	0
41134	2.051881	-0.623906	8.450459	0.178179	0.155257	0.059121	0.127994	0.428040	-0.785564	-0.859532	0.087482	0.081170	0.496954	0	0
41135	2.066047	-0.687762	8.507328	0.134015	0.127487	0.067031	0.132058	0.425927	-0.787971	-0.860077	0.085730	0.080693	0.496393	0	0
41136	2.163210	-0.664816	8.771725	0.143648	0.099066	0.086999	0.134286	0.423364	-0.788556	-0.860702	0.084108	0.080543	0.495611	0	0
41137	2.339647	-0.413504	8.955226	0.179533	0.083130	0.079874	0.138354	0.420982	-0.791228	-0.861307	0.082199	0.080666	0.494861	0	0
41138	2.316706	-0.147756	9.085433	0.231322	0.089762	0.077967	0.140595	0.416657	-0.792627	-0.861945	0.079860	0.081037	0.494072	0	0
41139	2.327418	0.063360	9.301242	0.232448	0.053156	0.070863	0.143758	0.413454	-0.795828	-0.862513	0.077634	0.081689	0.493327	0	0
41140	2.366732	0.181432	9.568329	0.218366	0.052493	0.062176	0.145490	0.407495	-0.797904	-0.863023	0.075577	0.082329	0.492647	0	0
41141	2.405913	0.245453	9.674861	0.195041	0.031268	0.034271	0.147732	0.404543	-0.800055	-0.863355	0.073748	0.083014	0.492228	0	0
41142	2.401397	0.306161	9.675830	0.108452	0.039086	0.024072	0.148792	0.402111	-0.801149	-0.863579	0.072673	0.083256	0.491953	0	0
41143	2.406485	0.321962	9.559727	0.018311	0.027663	0.017322	0.150372	0.399136	-0.801997	-0.863692	0.072370	0.083117	0.491824	0	0
41144	2.401100	0.216137	9.476029	0.006076	0.033177	0.006916	0.150376	0.398730	-0.802265	-0.863753	0.072194	0.082919	0.491776	0	0
41145	2.360843	-0.007167	9.507675	0.017841	0.012258	-0.001883	0.150643	0.398194	-0.802796	-0.863758	0.071956	0.082928	0.491801	0	0
41146	2.256933	-0.307063	9.491280	0.019736	0.021006	-0.002721	0.151555	0.395597	-0.801685	-0.863771	0.071713	0.082909	0.491816	0	0
41147	2.099400	-0.568357	9.757513	-0.002384	0.008628	0.015631	0.152608	0.394939	-0.802744	-0.863844	0.071686	0.082839	0.491703	0	0
41148	2.101902	-0.872860	10.295433	-0.038161	0.027823	0.028039	0.153777	0.393848	-0.801865	-0.863975	0.071935	0.082455	0.491502	0	0
41149	2.116405	-0.850905	10.493936	-0.059919	0.043250	0.054315	0.153641	0.392741	-0.800718	-0.864224	0.072270	0.081776	0.491128	0	0
41150	2.221485	-0.498783	9.736316	-0.052454	0.062194	0.073510	0.155970	0.392329	-0.798665	-0.864594	0.072512	0.080992	0.490571	0	0
41151	2.321814	-0.152433	8.845566	-0.042156	0.044644	0.080380	0.158303	0.393844	-0.798003	-0.864983	0.072713	0.080373	0.489956	0	0
41152	2.408402	-0.307191	8.945467	-0.062849	0.034184	0.085674	0.160127	0.393589	-0.798021	-0.865382	0.073191	0.079772	0.489278	0	0
41153	2.332821	-0.711868	9.164187	-0.059353	0.030658	0.083942	0.161676	0.392760	-0.795972	-0.865763	0.073622	0.079194	0.488634	0	0
41154	2.214196	-0.985166	9.388193	-0.085515	0.032182	0.108458	0.163889	0.390311	-0.794737	-0.866255	0.074324	0.078482	0.487768	0	0
41155	2.048611	-0.962058	9.622346	-0.082358	0.044056	0.129391	0.163995	0.391647	-0.792375	-0.866847	0.074935	0.077646	0.486756	0	0
41156	1.957456	-0.691957	9.851031	-0.090695	0.045586	0.146824	0.168432	0.391156	-0.793325	-0.867527	0.075646	0.076764	0.485573	0	0
41157	1.894042	-0.311941	9.775591	-0.074227	0.074667	0.179954	0.171015	0.391286	-0.790745	-0.868390	0.076073	0.075661	0.484136	0	0
41158	1.917463	-0.086680	9.579731	-0.103792	0.069739	0.176516	0.173097	0.391991	-0.791006	-0.869214	0.076803	0.074483	0.482723	0	0
41159	1.923012	-0.006877	9.382214	-0.103135	0.054068	0.174716	0.175948	0.393507	-0.789958	-0.870006	0.077568	0.073421	0.481334	0	0
41160	1.908170	-0.068728	9.279993	-0.067422	0.064182	0.181621	0.178280	0.394061	-0.788796	-0.870871	0.078011	0.072462	0.479842	0	0
41161	1.937801	-0.064939	8.913786	-0.045348	0.037965	0.174506	0.180102	0.392841	-0.788054	-0.871689	0.078344	0.071816	0.478396	0	0
41162	2.013424	-0.070630	8.711012	-0.029757	0.021111	0.183145	0.182175	0.392846	-0.786770	-0.872552	0.078667	0.071411	0.476828	0	0
41163	2.020593	-0.138501	8.477460	-0.034975	0.002744	0.188348	0.182563	0.390101	-0.785139	-0.873413	0.079086	0.071113	0.475224	0	0
41164	1.954345	-0.235250	8.511148	-0.047249	-0.016449	0.186488	0.185279	0.388693	-0.785952	-0.874245	0.079742	0.070950	0.473606	0	0
41165	1.852971	-0.414800	9.024193	-0.054158	-0.037564	0.195178	0.183981	0.388411	-0.786208	-0.875088	0.080523	0.070908	0.471920	0	0
41166	1.763020	-0.638112	9.974557	-0.053676	-0.024842	0.210931	0.185923	0.388277	-0.784927	-0.876014	0.081293	0.070767	0.470089	0	0
41167	1.703500	-0.703209	10.640789	-0.029413	0.004984	0.240605	0.187989	0.387860	-0.782614	-0.877113	0.081681	0.070427	0.468018	0	0
41168	1.816391	-0.490757	10.876046	-0.026430	0.037122	0.247663	0.190080	0.384325	-0.781919	-0.878269	0.081945	0.069841	0.465887	0	0
41169	1.993020	-0.200913	11.086722	0.003690	0.098693	0.258216	0.191392	0.383257	-0.782728	-0.879533	0.081604	0.068813	0.463710	0	0
41170	1.979916	0.051956	11.056730	0.052767	0.143546	0.272128	0.195302	0.379598	-0.781530	-0.880927	0.080693	0.067637	0.461390	0	0
41171	2.034543	0.178848	10.732857	0.115192	0.165828	0.272001	0.201180	0.376944	-0.782792	-0.882376	0.079051	0.066517	0.459063	0	0
41172	2.019791	0.074203	10.329817	0.199601	0.177824	0.250860	0.205343	0.373138	-0.780560	-0.883793	0.076672	0.065730	0.456849	0	0
41173	1.965294	-0.168599	9.940253	0.256628	0.193376	0.238540	0.210716	0.367622	-0.782394	-0.885194	0.073623	0.065038	0.454733	0	0
41174	1.886508	-0.424583	9.444539	0.249258	0.195699	0.211538	0.215829	0.358811	-0.782732	-0.886458	0.070695	0.064348	0.452829	0	0
41175	1.744632	-0.637109	9.018688	0.188527	0.175372	0.205548	0.219765	0.353273	-0.783907	-0.887623	0.068310	0.063532	0.451024	0	0
41176	1.639486	-0.785472	8.675578	0.145033	0.159396	0.197873	0.222684	0.348326	-0.783778	-0.888708	0.066460	0.062701	0.449277	0	0
41177	1.524353	-0.950197	8.516104	0.138321	0.147944	0.209197	0.227241	0.345625	-0.782435	-0.889821	0.064655	0.061903	0.447443	0	0
41178	1.508913	-1.100289	8.492535	0.140341	0.116706	0.195160	0.228575	0.340200	-0.783849	-0.890850	0.063036	0.061431	0.445690	0	0
41179	1.527155	-1.281761	8.646897	0.102845	0.086432	0.191717	0.232235	0.336141	-0.783695	-0.891811	0.061823	0.061038	0.443987	0	0
41180	1.487713	-1.313761	8.937878	0.040896	0.064650	0.214515	0.235625	0.333850	-0.783245	-0.892824	0.061333	0.060576	0.442080	0	0
41181	1.502758	-1.227056	8.987185	-0.046930	0.042157	0.240868	0.235488	0.332739	-0.781838	-0.893873	0.061697	0.059889	0.439997	0	0
41182	1.451759	-1.179806	9.143982	-0.088469	0.042493	0.239234	0.238096	0.332223	-0.782126	-0.894889	0.062475	0.059037	0.437933	0	0
41183	1.536594	-1.160575	9.534504	-0.079834	0.018563	0.251367	0.241475	0.331147	-0.780743	-0.895938	0.063252	0.058412	0.435755	0	0
41184	1.555020	-1.266850	9.912669	-0.022939	-0.005588	0.255512	0.240165	0.331123	-0.779826	-0.897025	0.063662	0.058266	0.433471	0	0
41185	1.603242	-1.317284	10.046415	0.028577	-0.014558	0.244011	0.241476	0.329503	-0.780127	-0.898080	0.063617	0.058417	0.431268	0	0
41186	1.750961	-1.045190	9.908877	0.070826	-0.023674	0.247344	0.243694	0.325690	-0.778919	-0.899173	0.063257	0.058844	0.428979	0	0
41187	1.673344	-0.941239	10.226885	0.107284	-0.023474	0.217561	0.243985	0.322173	-0.781067	-0.900148	0.062536	0.059432	0.426956	0	0
41188	1.658663	-0.895949	10.532920	0.101476	-0.026542	0.192270	0.245298	0.318086	-0.780507	-0.901014	0.061879	0.060050	0.425133	0	0
41189	1.588738	-1.091231	11.127330	0.052276	0.024785	0.170767	0.244269	0.317958	-0.781930	-0.901776	0.061422	0.059998	0.423589	0	0
41190	1.659882	-0.996831	11.095557	-0.021425	0.037821	0.155319	0.244531	0.315769	-0.781196	-0.902441	0.061578	0.059538	0.422214	0	0
41191	1.724543	-0.529935	10.086295	-0.104994	0.065414	0.118959	0.247518	0.316883	-0.780676	-0.902905	0.062339	0.058486	0.421254	0	0
41192	1.624865	-0.223233	9.424757	-0.186981	0.056142	0.091206	0.249956	0.320144	-0.777774	-0.903211	0.063872	0.057203	0.420546	0	0
41193	1.555266	-0.463707	9.495572	-0.246201	0.055224	0.067840	0.250709	0.323126	-0.775644	-0.903357	0.065918	0.055681	0.420120	0	0
41194	1.601563	-0.853555	9.595479	-0.306029	0.068188	0.048038	0.251451	0.324581	-0.771467	-0.903398	0.068450	0.053815	0.419869	0	0
41195	1.667029	-0.954978	9.277788	-0.271537	0.055718	0.047920	0.253240	0.329211	-0.769442	-0.903430	0.070717	0.052197	0.419630	0	0
41196	1.660772	-0.784462	9.227098	-0.226290	0.051374	0.026822	0.251497	0.334467	-0.765692	-0.903406	0.072589	0.050832	0.419528	0	0
41197	1.624186	-0.404082	9.097779	-0.171389	0.029228	0.023064	0.252920	0.335838	-0.765156	-0.903382	0.074049	0.049892	0.419439	0	0
41198	1.640733	-0.138064	8.733186	-0.156355	0.013681	0.008991	0.253806	0.338278	-0.763167	-0.903318	0.075436	0.049174	0.419414	0	0
41199	1.682110	-0.175019	8.530758	-0.149156	0.003533	-0.013729	0.252874	0.339884	-0.761442	-0.903138	0.076780	0.048588	0.419625	0	0
41200	1.717432	-0.365378	8.597443	-0.128072	-0.030554	-0.024328	0.251816	0.342042	-0.760353	-0.902923	0.078082	0.048412	0.419869	0	0
41201	1.652684	-0.594842	8.779310	-0.116379	-0.037437	-0.043653	0.248892	0.343426	-0.759000	-0.902620	0.079286	0.048358	0.420301	0	0
41202	1.596540	-0.999946	9.021786	-0.059122	-0.037996	-0.038552	0.248102	0.343406	-0.757957	-0.902390	0.079990	0.048551	0.420638	0	0
41203	1.520675	-1.388893	9.574839	0.029564	-0.032929	-0.020445	0.245764	0.342293	-0.758092	-0.902301	0.079876	0.049053	0.420792	0	0
41204	1.399637	-1.583910	10.184958	0.129089	-0.013364	0.015090	0.244729	0.340373	-0.757992	-0.902458	0.078804	0.049772	0.420574	0	0
41205	1.218328	-1.332633	10.429984	0.185106	0.031413	0.030702	0.242927	0.335997	-0.758454	-0.902737	0.077041	0.050306	0.420239	0	0
41206	1.075140	-0.830005	10.522762	0.195485	0.028625	0.039312	0.245152	0.332196	-0.758155	-0.903068	0.075204	0.050906	0.419787	0	0
41207	1.015373	-0.271074	10.287575	0.208041	0.058958	0.053248	0.245960	0.328816	-0.759914	-0.903467	0.073111	0.051262	0.419255	0	0
41208	1.251897	0.167732	9.930045	0.204698	0.038346	0.033997	0.246774	0.322840	-0.761205	-0.903781	0.071147	0.051816	0.418848	0	0
41209	1.370412	0.325197	9.205661	0.221897	0.005557	0.005937	0.245247	0.317666	-0.763112	-0.903956	0.069106	0.052739	0.418695	0	0
41210	1.839510	0.190383	8.960488	0.231093	-0.027144	-0.034221	0.243980	0.311946	-0.764772	-0.903956	0.067142	0.054043	0.418850	0	0
41211	1.868142	-0.359078	8.801901	0.227464	-0.062081	-0.034249	0.242953	0.309490	-0.765462	-0.903921	0.065311	0.055630	0.419007	0	0
41212	2.313055	-0.453291	8.635337	0.205659	-0.105209	-0.063888	0.238030	0.305088	-0.766292	-0.903721	0.063887	0.057551	0.419398	0	0
41213	2.174530	-0.748857	9.133062	0.211680	-0.110516	-0.065651	0.236508	0.299100	-0.768474	-0.903505	0.062400	0.059539	0.419811	0	0
41214	1.982174	-0.776109	9.112906	0.181234	-0.120633	-0.070852	0.233143	0.295119	-0.769047	-0.903244	0.061255	0.061501	0.420256	0	0
41215	1.749348	-0.629365	9.193005	0.153398	-0.119376	-0.077796	0.229127	0.291132	-0.769616	-0.902925	0.060333	0.063336	0.420803	0	0
41216	1.631133	-0.416908	9.387600	0.159857	-0.130563	-0.090097	0.226414	0.288806	-0.771199	-0.902553	0.059411	0.065308	0.421431	0	0
41217	1.464205	-0.213699	9.578346	0.163162	-0.123454	-0.097110	0.221744	0.285767	-0.771744	-0.902146	0.058401	0.067231	0.422139	0	0
41218	1.363165	-0.004635	9.627234	0.148174	-0.116089	-0.111039	0.218894	0.281235	-0.771423	-0.901679	0.057509	0.069034	0.422969	0	0
41219	1.081427	0.101154	9.717564	0.128197	-0.115813	-0.114523	0.215555	0.274003	-0.773747	-0.901175	0.056754	0.070743	0.423860	0	0
41220	0.555342	0.061554	9.976096	0.040541	-0.103083	-0.098606	0.211399	0.272605	-0.774264	-0.900702	0.056785	0.071965	0.424656	0	0
41221	0.930648	-0.197432	10.278475	-0.060841	-0.067674	-0.089399	0.210348	0.273951	-0.773711	-0.900229	0.057522	0.072410	0.425483	0	0
41222	1.096008	-0.520865	10.865625	-0.119918	-0.044860	-0.076886	0.207596	0.275268	-0.772108	-0.899793	0.058766	0.072414	0.426234	0	0
41223	1.510217	-0.468414	10.629228	-0.121884	-0.018997	-0.059305	0.206019	0.276327	-0.770778	-0.899446	0.059858	0.072136	0.426862	0	0
41224	1.807147	-0.451686	10.641975	-0.093881	-0.028369	-0.038434	0.203786	0.280389	-0.770164	-0.899197	0.060826	0.072079	0.427259	0	0
41225	1.954014	-0.380416	10.228023	-0.024241	-0.046862	-0.007277	0.202334	0.281030	-0.768064	-0.899109	0.061197	0.072438	0.427330	0	0
41226	2.061908	-0.295436	9.921690	0.068904	-0.060619	-0.009327	0.201316	0.277079	-0.769172	-0.899063	0.060858	0.073349	0.427319	0	0
41227	2.216959	-0.426972	9.843606	0.177608	-0.067475	-0.016604	0.199234	0.274864	-0.768162	-0.899040	0.059501	0.074765	0.427313	0	0
41228	2.269460	-0.565581	10.046207	0.256725	-0.081895	-0.029063	0.197705	0.269276	-0.769689	-0.899000	0.057550	0.076682	0.427325	0	0
41229	2.368781	-0.662330	9.938432	0.291434	-0.078736	-0.025641	0.196303	0.264645	-0.771197	-0.898984	0.055222	0.078696	0.427301	0	0
41230	2.394733	-0.757384	10.173740	0.298622	-0.075514	-0.015170	0.194131	0.258377	-0.773380	-0.899019	0.052877	0.080725	0.427143	0	0
41231	2.247763	-0.887024	10.378656	0.288672	-0.059883	-0.004637	0.193100	0.253445	-0.772431	-0.899088	0.050525	0.082552	0.426934	0	0
41232	2.101470	-0.973619	10.201646	0.242310	-0.045586	0.000757	0.191827	0.247716	-0.773313	-0.899179	0.048569	0.084063	0.426674	0	0
41233	1.971511	-0.793879	9.851315	0.190914	-0.043706	0.021804	0.190293	0.244315	-0.775185	-0.899314	0.047063	0.085317	0.426310	0	0
41234	1.958781	-0.581162	9.280852	0.132404	-0.031056	0.028960	0.190052	0.239678	-0.775404	-0.899488	0.046054	0.086215	0.425873	0	0
41235	1.913817	-0.470262	8.724211	0.066768	-0.042815	0.036072	0.189804	0.236403	-0.775467	-0.899622	0.045684	0.086930	0.425485	0	0
41236	1.826844	-0.408649	8.487414	-0.005894	-0.063278	0.042310	0.187077	0.235289	-0.775728	-0.899758	0.046067	0.087523	0.425034	0	0
41237	1.950117	-0.559655	8.438839	-0.082444	-0.085207	0.027677	0.186286	0.235677	-0.774677	-0.899748	0.047223	0.087992	0.424830	0	0
41238	1.941104	-0.773041	8.866954	-0.180667	-0.075043	0.034995	0.184564	0.237261	-0.771778	-0.899753	0.049224	0.087951	0.424602	0	0
41239	1.898734	-0.896887	9.125219	-0.308074	-0.066542	0.052844	0.183623	0.241869	-0.770254	-0.899748	0.052366	0.087285	0.424374	0	0
41240	1.771028	-1.012480	9.581677	-0.447857	-0.069194	0.063708	0.182404	0.249192	-0.767895	-0.899719	0.056770	0.086041	0.424123	0	0
41241	1.743082	-1.115119	10.106226	-0.568342	-0.022958	0.065946	0.181027	0.258116	-0.762779	-0.899627	0.062087	0.083869	0.424009	0	0
41242	1.642426	-1.182348	10.557906	-0.596251	-0.003885	0.085266	0.182524	0.267357	-0.758975	-0.899607	0.067564	0.081390	0.423696	0	0
41243	1.661865	-1.159792	10.698198	-0.600988	0.046179	0.122931	0.184010	0.278502	-0.754744	-0.899728	0.072924	0.078412	0.423111	0	0
41244	1.779286	-1.081402	10.541656	-0.547228	0.064102	0.123706	0.183160	0.286892	-0.750161	-0.899893	0.077699	0.075497	0.422440	0	0
41245	2.009773	-0.901458	9.892478	-0.492812	0.092130	0.149806	0.186078	0.296679	-0.745318	-0.900186	0.081907	0.072536	0.421538	0	0
41246	2.154673	-0.756940	9.440877	-0.390464	0.089328	0.168693	0.189550	0.301310	-0.742138	-0.900655	0.085192	0.070019	0.420310	0	0
41247	1.981742	-0.844430	9.145839	-0.226450	0.081302	0.161194	0.190429	0.307031	-0.740864	-0.901179	0.087054	0.068266	0.419092	0	0
41248	1.781254	-1.026340	9.070407	-0.079742	0.052279	0.161543	0.193651	0.308658	-0.737611	-0.901830	0.087690	0.067390	0.417698	0	0
41249	1.742229	-1.118757	8.677785	0.028861	0.039449	0.151595	0.196257	0.308275	-0.737637	-0.902500	0.087421	0.067091	0.416353	0	0
41250	1.605907	-1.127436	8.690495	0.144851	0.038466	0.159957	0.199142	0.304083	-0.738259	-0.903333	0.086086	0.067278	0.414793	0	0
41251	1.698722	-1.055993	8.742630	0.362490	0.006940	0.168835	0.198774	0.300960	-0.739615	-0.904329	0.082950	0.068642	0.413034	0	0
41252	1.549687	-0.697940	8.964220	0.616608	-0.035575	0.194954	0.198450	0.290909	-0.743184	-0.905599	0.077681	0.071414	0.410800	0	0
41253	1.613359	-0.203513	8.979472	0.808975	-0.077372	0.204700	0.199464	0.275440	-0.748685	-0.906968	0.070861	0.075342	0.408303	0	0
41254	1.701195	0.252418	8.945197	0.818880	-0.101842	0.201079	0.198670	0.260525	-0.756239	-0.908265	0.064025	0.079532	0.405747	0	0
41255	1.756488	0.534774	8.829309	0.659842	-0.117611	0.171819	0.197439	0.246356	-0.758325	-0.909257	0.058671	0.083225	0.403589	0	0
41256	1.727219	0.568801	9.067731	0.411709	-0.139682	0.139328	0.195415	0.237100	-0.761346	-0.909934	0.055632	0.086142	0.401877	0	0
41257	1.779895	0.470858	9.324170	0.207847	-0.134075	0.101580	0.192710	0.232041	-0.762464	-0.910327	0.054376	0.088195	0.400711	0	0
41258	1.832643	0.389661	9.602635	0.113992	-0.133022	0.077452	0.191822	0.228914	-0.763947	-0.910576	0.053966	0.089887	0.399823	0	0
41259	2.016457	0.240064	9.818995	0.078627	-0.149825	0.047897	0.187402	0.226411	-0.763575	-0.910663	0.053889	0.091591	0.399250	0	0
41260	2.165887	0.005100	9.879989	0.084855	-0.147609	0.013043	0.184540	0.224877	-0.763065	-0.910617	0.053744	0.093334	0.398970	0	0
41261	2.252096	-0.233550	9.884284	0.078040	-0.114166	-0.000760	0.183121	0.222688	-0.763617	-0.910537	0.053485	0.094737	0.398858	0	0
41262	2.241118	-0.433363	9.964008	0.042153	-0.080956	-0.038920	0.181303	0.221855	-0.763880	-0.910323	0.053413	0.095730	0.399119	0	0
41263	2.273949	-0.638021	10.008758	-0.013081	-0.060330	-0.047396	0.178437	0.220726	-0.763103	-0.910056	0.053732	0.096306	0.399545	0	0
41264	2.327648	-0.928228	10.531171	-0.063702	-0.044442	-0.040182	0.178435	0.221820	-0.763341	-0.909816	0.054476	0.096545	0.399932	0	0
41265	2.392406	-1.040833	10.787123	-0.049243	-0.011627	-0.027023	0.177108	0.223688	-0.761088	-0.909657	0.054962	0.096526	0.400232	0	0
41266	2.442420	-0.881686	10.403289	-0.003055	0.015930	-0.020986	0.177105	0.222998	-0.760453	-0.909589	0.054930	0.096448	0.400410	0	0
41267	2.336839	-0.692522	10.059792	0.029271	0.009975	-0.040326	0.176866	0.220834	-0.762051	-0.909440	0.054615	0.096558	0.400766	0	0
41268	2.203180	-0.699085	9.878787	0.037443	0.028175	-0.031598	0.176335	0.221225	-0.761001	-0.909373	0.054153	0.096539	0.400985	0	0
41269	2.083699	-0.778569	9.696417	0.017795	0.014151	-0.016764	0.176726	0.220131	-0.760506	-0.909315	0.053956	0.096554	0.401139	0	0
41270	2.085821	-0.868747	9.508664	-0.007857	0.012429	-0.005346	0.176597	0.219034	-0.760137	-0.909319	0.053993	0.096482	0.401143	0	0
41271	2.048018	-0.761482	9.055910	-0.032274	-0.017071	-0.001891	0.176968	0.221478	-0.758924	-0.909263	0.054402	0.096575	0.401192	0	0
41272	2.066085	-0.634873	8.786139	-0.068575	-0.021170	0.000807	0.175665	0.222422	-0.759156	-0.909212	0.055135	0.096560	0.401209	0	0
41273	2.143814	-0.680374	8.669909	-0.069888	-0.042821	-0.010574	0.175652	0.222403	-0.757599	-0.909075	0.055990	0.096744	0.401358	0	0
41274	2.172056	-0.822699	8.788281	-0.053399	-0.062370	-0.000190	0.174082	0.225942	-0.758297	-0.908984	0.056751	0.097164	0.401357	0	0
41275	2.112851	-0.935388	8.928465	-0.024449	-0.085140	-0.010802	0.172915	0.224840	-0.758310	-0.908828	0.057376	0.097920	0.401437	0	0
41276	2.114601	-1.010665	9.150087	-0.025159	-0.078238	-0.007281	0.171346	0.226322	-0.758140	-0.908705	0.057937	0.098601	0.401467	0	0
41277	2.048179	-1.062817	9.528561	-0.053569	-0.076387	-0.002834	0.170029	0.226149	-0.756187	-0.908571	0.058810	0.099158	0.401507	0	0
41278	1.996851	-1.009438	10.009871	-0.089565	-0.055299	0.003428	0.168991	0.227927	-0.757443	-0.908473	0.059875	0.099366	0.401520	0	0
41279	2.005066	-0.794303	10.303267	-0.094582	-0.041399	0.008697	0.166512	0.228443	-0.757026	-0.908393	0.060995	0.099432	0.401515	0	0
41280	2.021929	-0.424289	10.191935	-0.108429	-0.030764	0.007858	0.166103	0.231429	-0.756186	-0.908322	0.062137	0.099338	0.401525	0	0
41281	2.102173	-0.039922	10.050291	-0.077744	-0.023696	-0.009686	0.166874	0.231146	-0.754769	-0.908195	0.063005	0.099318	0.401682	0	0
41282	2.224988	0.142079	9.958046	-0.049523	-0.011412	-0.026307	0.165957	0.233734	-0.755231	-0.908044	0.063500	0.099306	0.401947	0	0
41283	2.199130	-0.057936	10.287477	-0.026778	0.006446	-0.062937	0.165683	0.234533	-0.753916	-0.907766	0.063719	0.099246	0.402556	0	0
41284	2.109622	-0.364382	10.413497	0.016609	0.011321	-0.061286	0.165952	0.234413	-0.754958	-0.907541	0.063487	0.099317	0.403083	0	0
41285	2.197191	-0.438813	10.052102	0.047149	0.028528	-0.057819	0.165162	0.232882	-0.753166	-0.907351	0.062946	0.099348	0.403586	0	0
41286	2.188573	-0.327312	9.632629	0.088805	0.010310	-0.080688	0.165299	0.232893	-0.753945	-0.907090	0.062044	0.099731	0.404218	0	0
41287	2.072101	-0.277459	9.604555	0.104425	0.023378	-0.083337	0.166355	0.231144	-0.755025	-0.906826	0.060974	0.100054	0.404892	0	0
41288	2.013779	-0.285478	9.496842	0.103048	0.028443	-0.070244	0.165200	0.230198	-0.756593	-0.906632	0.059880	0.100323	0.405423	0	0
41289	2.067732	-0.224563	9.433517	0.071642	0.023608	-0.080631	0.164286	0.228264	-0.755326	-0.906358	0.059104	0.100507	0.406105	0	0
41290	2.214725	-0.057965	9.398598	0.044102	0.028947	-0.075297	0.165073	0.226635	-0.755364	-0.906107	0.058536	0.100536	0.406737	0	0
41291	2.459176	0.143502	9.427294	0.019445	0.024968	-0.090920	0.165084	0.226926	-0.756786	-0.905760	0.058215	0.100500	0.407566	0	0
41292	2.654411	0.275931	9.591721	0.012540	0.022261	-0.086528	0.163240	0.227973	-0.754675	-0.905434	0.057949	0.100467	0.408334	0	0
41293	2.688840	0.334155	9.567544	-0.032601	0.020981	-0.094252	0.162978	0.228515	-0.754663	-0.905037	0.058109	0.100258	0.409242	0	0
41294	2.571927	0.311021	9.555388	-0.076040	0.019764	-0.104611	0.163506	0.227573	-0.755204	-0.904597	0.058633	0.099898	0.410227	0	0
41295	2.430415	0.239663	9.533431	-0.122875	0.022946	-0.114948	0.162709	0.230146	-0.754370	-0.904061	0.059576	0.099314	0.411413	0	0
41296	2.254771	0.158776	9.521811	-0.122737	0.023789	-0.110603	0.163077	0.233133	-0.753016	-0.903566	0.060501	0.098729	0.412506	0	0
41297	2.166919	0.092787	9.411532	-0.103899	0.016793	-0.116792	0.162275	0.236933	-0.752157	-0.903023	0.061288	0.098278	0.413685	0	0
41298	2.127728	0.030979	9.324401	-0.068229	0.011100	-0.104701	0.160833	0.238276	-0.751601	-0.902563	0.061780	0.098027	0.414672	0	0
41299	2.126831	-0.110569	9.395038	-0.048104	0.009010	-0.094283	0.160945	0.237425	-0.748893	-0.902138	0.062112	0.097861	0.415587	0	0
41300	2.119406	-0.157599	9.263803	-0.063534	0.003786	-0.087272	0.160156	0.239874	-0.749099	-0.901750	0.062607	0.097686	0.416395	0	0
41301	2.126817	-0.170122	9.060448	-0.077206	-0.004909	-0.075819	0.159523	0.239497	-0.748198	-0.901367	0.063275	0.097512	0.417162	0	0
41302	2.171093	-0.133870	8.820258	-0.077107	-0.016402	-0.066257	0.159532	0.239099	-0.749115	-0.901040	0.063997	0.097450	0.417774	0	0
41303	2.219935	-0.105048	8.809856	-0.096215	-0.047893	-0.055819	0.157959	0.241675	-0.749053	-0.900685	0.065034	0.097572	0.418351	0	0
41304	2.271103	-0.091020	8.818559	-0.110167	-0.053874	-0.058405	0.156889	0.244775	-0.746908	-0.900315	0.066221	0.097701	0.418931	0	0
41305	2.266011	-0.081597	9.068177	-0.133850	-0.065800	-0.067964	0.155321	0.245574	-0.746621	-0.899862	0.067659	0.097835	0.419641	0	0
41306	2.243358	-0.102223	9.634930	-0.144252	-0.054351	-0.073131	0.155677	0.250190	-0.744586	-0.899405	0.069139	0.097836	0.420378	0	0
41307	2.254376	-0.175001	10.282477	-0.127201	-0.019860	-0.059112	0.153581	0.252482	-0.744007	-0.899036	0.070325	0.097575	0.421032	0	0
41308	2.264588	-0.037432	10.565041	-0.083844	0.008669	-0.062657	0.153581	0.253030	-0.744256	-0.898725	0.071007	0.097256	0.421654	0	0
41309	2.361565	0.229199	10.082388	-0.063490	0.017626	-0.081898	0.150693	0.253240	-0.741505	-0.898340	0.071428	0.096938	0.422478	0	0
41310	2.401198	0.290533	9.772453	-0.044371	0.035922	-0.085393	0.151205	0.254741	-0.741090	-0.897984	0.071618	0.096557	0.423287	0	0
41311	2.452527	-0.093221	9.756121	-0.060231	0.051293	-0.111423	0.150944	0.253503	-0.740463	-0.897507	0.071831	0.095969	0.424396	0	0
41312	2.411518	-0.438339	9.829628	-0.039254	0.049252	-0.104482	0.150153	0.255537	-0.740158	-0.897090	0.071899	0.095504	0.425369	0	0
41313	2.473546	-0.679984	9.684336	-0.025221	0.057844	-0.102720	0.151837	0.255953	-0.739383	-0.896678	0.071782	0.095002	0.426370	0	0
41314	2.482604	-0.810358	9.614481	-0.010726	0.073987	-0.081768	0.152737	0.257316	-0.738584	-0.896407	0.071509	0.094422	0.427113	0	0
41315	2.491170	-1.000414	9.674524	-0.031074	0.092350	-0.074657	0.153260	0.257325	-0.738847	-0.896140	0.071335	0.093569	0.427890	0	0
41316	2.470146	-1.232922	9.865383	-0.071823	0.113243	-0.053522	0.154014	0.258524	-0.735973	-0.895986	0.071467	0.092356	0.428453	0	0
41317	2.435372	-1.342586	9.932415	-0.103872	0.119947	-0.022001	0.155434	0.259892	-0.735178	-0.895914	0.071892	0.090912	0.428842	0	0
41318	2.392063	-1.317017	9.628728	-0.129018	0.142502	0.002547	0.157247	0.262501	-0.735140	-0.895995	0.072460	0.089153	0.428946	0	0
41319	2.210726	-1.157840	9.422132	-0.144078	0.135264	0.029564	0.159584	0.263748	-0.734873	-0.896122	0.073240	0.087367	0.428916	0	0
41320	2.114157	-1.065026	9.224736	-0.155759	0.126283	0.053097	0.161388	0.265383	-0.733296	-0.896383	0.074160	0.085602	0.428569	0	0
41321	2.039126	-1.001011	9.200749	-0.191093	0.110648	0.065349	0.164477	0.267551	-0.729771	-0.896599	0.075506	0.083809	0.428235	0	0
41322	1.947449	-0.891918	9.064000	-0.229487	0.104438	0.091584	0.166004	0.273275	-0.728112	-0.896919	0.077218	0.081891	0.427630	0	0
41323	1.947898	-0.821144	9.028682	-0.257137	0.091434	0.098598	0.168596	0.275888	-0.727820	-0.897199	0.079267	0.079963	0.427033	0	0
41324	1.933931	-0.707209	9.052415	-0.257201	0.079139	0.102911	0.170365	0.281036	-0.723577	-0.897508	0.081345	0.078143	0.426329	0	0
41325	1.953870	-0.647849	8.936590	-0.215969	0.063175	0.099252	0.173079	0.285420	-0.722992	-0.897788	0.083144	0.076642	0.425665	0	0
41326	2.007661	-0.627775	8.848116	-0.195227	0.051488	0.103428	0.173026	0.288202	-0.721121	-0.898109	0.084784	0.075331	0.424897	0	0
41327	2.168144	-0.630073	8.931534	-0.183519	0.013780	0.103312	0.174434	0.291745	-0.719764	-0.898386	0.086504	0.074409	0.424126	0	0
41328	2.259752	-0.707649	9.291469	-0.192171	0.009370	0.105095	0.175970	0.294052	-0.717653	-0.898677	0.088296	0.073488	0.423300	0	0
41329	2.270260	-0.899998	9.777536	-0.217714	0.006572	0.122633	0.175829	0.295816	-0.717098	-0.898992	0.090369	0.072469	0.422369	0	0
41330	2.180759	-1.098451	10.454667	-0.245181	0.023297	0.122773	0.176708	0.301263	-0.715700	-0.899309	0.092590	0.071182	0.421431	0	0
41331	2.157498	-1.207399	11.107332	-0.207329	0.054959	0.140211	0.179020	0.303980	-0.713068	-0.899730	0.094374	0.069753	0.420374	0	0
41332	2.092408	-1.063441	11.309409	-0.182421	0.092922	0.157668	0.181073	0.306286	-0.710442	-0.900313	0.095758	0.068077	0.419086	0	0
41333	1.999896	-0.723605	10.938704	-0.117365	0.116932	0.160983	0.183407	0.308078	-0.710164	-0.900940	0.096472	0.066442	0.417835	0	0
41334	1.902201	-0.522149	10.135202	-0.075949	0.141461	0.146932	0.187151	0.312455	-0.708288	-0.901609	0.096686	0.064785	0.416601	0	0
41335	1.895630	-0.568128	9.248602	-0.057297	0.136487	0.129414	0.192607	0.313314	-0.707272	-0.902168	0.096744	0.063251	0.415612	0	0
41336	1.929014	-0.781418	8.755746	-0.014368	0.129452	0.115336	0.193507	0.313854	-0.706100	-0.902770	0.096428	0.061993	0.414567	0	0
41337	1.986203	-1.050327	8.445547	-0.003867	0.094150	0.132685	0.196099	0.314959	-0.705188	-0.903362	0.096183	0.061061	0.413471	0	0
41338	1.951147	-1.252174	8.288537	0.006246	0.091703	0.118707	0.198444	0.313338	-0.704588	-0.903954	0.095842	0.060223	0.412376	0	0
41339	1.857536	-1.455031	8.268443	-0.006586	0.075042	0.129170	0.200008	0.312259	-0.704360	-0.904513	0.095708	0.059460	0.411292	0	0
41340	1.734733	-1.655297	8.256324	-0.005738	0.062798	0.130879	0.202356	0.312015	-0.704771	-0.905100	0.095605	0.058816	0.410114	0	0
41341	1.656423	-1.720836	8.317725	0.035769	0.029036	0.146359	0.204434	0.309970	-0.703269	-0.905738	0.095298	0.058632	0.408803	0	0
41342	1.569388	-1.604695	8.418230	0.109846	-0.018010	0.158196	0.205103	0.309730	-0.705355	-0.906480	0.094497	0.059162	0.407264	0	0
41343	1.511735	-1.443438	8.586488	0.142550	-0.033164	0.161522	0.204986	0.305908	-0.705169	-0.907237	0.093492	0.059963	0.405690	0	0
41344	1.568573	-1.249747	8.805825	0.171794	-0.075626	0.177880	0.205135	0.303608	-0.706513	-0.908069	0.092375	0.061248	0.403890	0	0
41345	1.528104	-1.089509	8.833251	0.152675	-0.117675	0.194366	0.205030	0.300490	-0.708131	-0.908906	0.091637	0.062824	0.401928	0	0
41346	1.474925	-1.003145	8.966445	0.156371	-0.124951	0.210019	0.205309	0.298328	-0.709473	-0.909807	0.090877	0.064464	0.399796	0	0
41347	1.406217	-1.024051	9.374468	0.201489	-0.139567	0.225542	0.204273	0.294896	-0.708494	-0.910784	0.089794	0.066401	0.397492	0	0
41348	1.371823	-1.019958	9.690054	0.286741	-0.138928	0.251460	0.204193	0.289074	-0.711982	-0.911936	0.087929	0.068647	0.394878	0	0
41349	1.401925	-0.851029	9.754710	0.367094	-0.136707	0.291343	0.202286	0.282542	-0.714562	-0.913293	0.085354	0.071148	0.391853	0	0
41350	1.432381	-0.628286	9.781388	0.416662	-0.104572	0.333140	0.203125	0.274958	-0.718221	-0.914860	0.082222	0.073518	0.388414	0	0
41351	1.513218	-0.513368	9.849308	0.452040	-0.087822	0.365456	0.204371	0.268093	-0.720050	-0.916561	0.078713	0.075829	0.384670	0	0
41352	1.583459	-0.546784	9.963420	0.488229	-0.039183	0.416968	0.205481	0.259155	-0.724387	-0.918494	0.074729	0.077804	0.380435	0	0
41353	1.670926	-0.569354	9.961079	0.540087	0.014549	0.471065	0.208140	0.248564	-0.726171	-0.920668	0.070084	0.079421	0.375701	0	0
41354	1.723214	-0.723725	10.272408	0.626327	0.047886	0.525015	0.211098	0.232547	-0.730270	-0.923084	0.064577	0.081031	0.370378	0	0
41355	1.892260	-0.929892	10.347884	0.674459	0.104484	0.563463	0.215336	0.219528	-0.733022	-0.925645	0.058423	0.082246	0.364697	0	0
41356	2.296215	-0.886805	10.528008	0.758689	0.143218	0.605256	0.219959	0.208561	-0.735996	-0.928363	0.051398	0.083397	0.358531	0	0
41357	1.325034	-1.061217	9.933013	0.753670	0.207394	0.655905	0.226035	0.193113	-0.739457	-0.931217	0.044213	0.083882	0.351915	0	0
41358	1.692314	-0.253087	9.877930	0.712619	0.184255	0.697800	0.232626	0.178209	-0.742392	-0.934093	0.037534	0.084430	0.344866	0	0
41359	1.353458	-0.600492	10.829858	0.623381	0.226683	0.705150	0.238697	0.163028	-0.745329	-0.936897	0.031532	0.084241	0.337837	0	0
41360	1.526346	-0.362134	9.771264	0.510293	0.237467	0.745627	0.246298	0.151654	-0.746125	-0.939736	0.026597	0.083570	0.330462	0	0
41361	1.645327	0.043079	9.909863	0.374072	0.248690	0.761734	0.253510	0.142747	-0.748169	-0.942514	0.022904	0.082311	0.323061	0	0
41362	2.047010	0.390511	9.346271	0.202476	0.260196	0.777989	0.260570	0.135176	-0.748108	-0.945253	0.020815	0.080400	0.315595	0	0
41363	2.520530	0.710496	9.673992	-0.017215	0.188456	0.769746	0.267619	0.130745	-0.748245	-0.947790	0.021009	0.078454	0.308378	0	0
41364	2.534894	0.604575	9.376425	-0.221718	0.190414	0.740605	0.274318	0.133354	-0.746550	-0.950147	0.023123	0.075876	0.301544	0	0
41365	2.207495	0.355798	9.300550	-0.447836	0.126461	0.700933	0.279102	0.136369	-0.743930	-0.952210	0.027538	0.073217	0.295258	0	0
41366	1.197787	-0.144952	8.834958	-0.687892	0.125972	0.699779	0.284128	0.143471	-0.740841	-0.954133	0.034246	0.069860	0.289097	0	0
41367	0.872431	-0.246113	7.698306	-1.011219	0.101555	0.700602	0.288207	0.155448	-0.735704	-0.955801	0.044094	0.065780	0.283147	0	0
41368	2.031240	-0.749791	8.889413	-1.294636	0.069746	0.716410	0.293293	0.174790	-0.729782	-0.957194	0.056756	0.061195	0.277152	0	0
41369	3.407255	-1.437170	10.721725	-1.397488	-0.003389	0.708954	0.296551	0.194653	-0.723316	-0.958236	0.070600	0.057013	0.271198	0	0
41370	3.638220	-1.702276	11.690713	-1.260381	-0.035445	0.670156	0.300850	0.212742	-0.715985	-0.959041	0.083167	0.053527	0.265439	0	0
41371	2.656771	-1.422623	11.746415	-0.907339	-0.061574	0.625258	0.305041	0.227299	-0.709890	-0.959843	0.092414	0.051265	0.259871	0	0
41372	1.645143	-0.651846	10.870445	-0.537997	-0.065857	0.529720	0.306541	0.236271	-0.706351	-0.960654	0.098037	0.050078	0.255001	0	0
41373	0.910786	0.051346	9.745006	-0.188062	-0.066197	0.413363	0.309253	0.238732	-0.704764	-0.961472	0.100236	0.049901	0.251067	0	0
41374	0.702021	0.121889	9.673359	0.113763	-0.078955	0.311224	0.309512	0.239008	-0.704761	-0.962324	0.099511	0.050708	0.247909	0	0
41375	0.697432	-0.531668	10.395313	0.387073	-0.048223	0.221618	0.310077	0.233046	-0.707477	-0.963221	0.095990	0.051971	0.245541	0	0
41376	0.762054	-1.056296	10.817296	0.676460	-0.009192	0.152918	0.311552	0.225033	-0.708942	-0.964218	0.089591	0.053646	0.243679	0	0
41377	1.010213	-1.118252	10.520158	0.973625	0.001614	0.101534	0.310867	0.209125	-0.713402	-0.965289	0.080202	0.055964	0.242181	0	0
41378	1.069991	-0.954306	10.133746	1.119169	0.030847	0.066291	0.310987	0.190794	-0.719732	-0.966309	0.069372	0.058394	0.240883	0	0
41379	1.135278	-0.747675	9.394343	1.088897	0.031835	0.026240	0.312410	0.169048	-0.724580	-0.967085	0.058728	0.060739	0.240018	0	0
41380	1.209384	-0.659848	8.856413	0.957029	0.049130	-0.004730	0.313548	0.151924	-0.728557	-0.967631	0.049362	0.062635	0.239438	0	0
41381	1.289500	-0.740246	8.601631	0.775290	0.061307	-0.023337	0.313108	0.138053	-0.732070	-0.967961	0.041643	0.063960	0.239219	0	0
41382	1.483936	-0.776001	8.611157	0.514162	0.058060	-0.027784	0.314713	0.128807	-0.733041	-0.968137	0.036523	0.064710	0.239141	0	0
41383	1.519977	-0.817294	8.805840	0.273830	0.072233	-0.037499	0.314478	0.121984	-0.732913	-0.968184	0.033635	0.064735	0.239371	0	0
41384	1.466274	-0.841436	8.835790	0.069695	0.075696	-0.047366	0.316059	0.119834	-0.734265	-0.968147	0.032762	0.064256	0.239770	0	0
41385	1.310731	-0.815525	8.808278	-0.078524	0.090633	-0.034707	0.318144	0.119858	-0.734539	-0.968088	0.033259	0.063260	0.240203	0	0
41386	1.159469	-0.850218	8.990434	-0.181682	0.105985	-0.016936	0.319285	0.123114	-0.732277	-0.968053	0.034768	0.061874	0.240493	0	0
41387	1.080920	-0.911094	9.289168	-0.222770	0.087490	0.009296	0.320423	0.126365	-0.729626	-0.968042	0.036708	0.060549	0.240586	0	0
41388	1.024514	-0.951511	9.476315	-0.196322	0.078080	0.037101	0.322618	0.130338	-0.729304	-0.968103	0.038459	0.059377	0.240359	0	0
41389	1.032181	-0.879252	9.520745	-0.159475	0.068558	0.067490	0.323890	0.134418	-0.727416	-0.968235	0.039877	0.058365	0.239842	0	0
41390	0.956418	-0.537588	9.411150	-0.117987	0.034771	0.087286	0.323894	0.134425	-0.727935	-0.968415	0.041003	0.057781	0.239068	0	0
41391	0.943751	-0.299033	8.918527	-0.077007	0.028960	0.108053	0.325688	0.137965	-0.726062	-0.968650	0.041738	0.057331	0.238092	0	0
41392	0.973513	-0.211355	8.868246	-0.037484	-0.002871	0.113076	0.326465	0.136732	-0.725053	-0.968898	0.042189	0.057293	0.237012	0	0
41393	1.094741	-0.271463	8.942063	-0.003810	-0.029552	0.123395	0.326717	0.136996	-0.724141	-0.969164	0.042355	0.057575	0.235822	0	0
41394	1.203685	-0.339470	9.081420	0.019828	-0.045853	0.144240	0.326469	0.136875	-0.725570	-0.969480	0.042371	0.058076	0.234393	0	0
41395	1.303314	-0.341503	9.188036	0.024296	-0.053090	0.154690	0.324901	0.136165	-0.724534	-0.969814	0.042335	0.058639	0.232872	0	0
41396	1.312508	-0.316739	9.795856	0.007055	-0.049593	0.157371	0.326741	0.134014	-0.725628	-0.970149	0.042491	0.059140	0.231317	0	0
41397	1.365667	-0.247142	10.485612	-0.020397	-0.032090	0.161869	0.324919	0.133311	-0.725369	-0.970488	0.042838	0.059392	0.229761	0	0
41398	1.542262	0.035503	10.688924	-0.065939	-0.027906	0.137590	0.327518	0.133879	-0.725117	-0.970754	0.043639	0.059523	0.228449	0	0
41399	1.719581	0.283546	10.068575	-0.085534	-0.016731	0.108018	0.325175	0.133307	-0.724851	-0.970947	0.044537	0.059499	0.227461	0	0
41400	1.577121	0.042616	10.017594	-0.050099	-0.018896	0.066043	0.325173	0.133304	-0.724592	-0.971060	0.045121	0.059610	0.226835	0	0
41401	1.573761	-0.480083	10.317701	0.007563	-0.039365	0.058023	0.326331	0.134666	-0.723535	-0.971165	0.045130	0.060039	0.226266	0	0
41402	1.782963	-0.835612	10.700016	0.031404	0.007533	0.056416	0.327510	0.133317	-0.723830	-0.971309	0.044857	0.060083	0.225694	0	0
41403	1.985684	-0.701507	10.706926	0.073699	0.038202	0.081692	0.325957	0.131945	-0.724365	-0.971542	0.044071	0.059901	0.224890	0	0
41404	1.973042	-0.398422	10.525114	0.100983	0.062909	0.057224	0.327906	0.130312	-0.723113	-0.971751	0.042997	0.059563	0.224285	0	0
41405	1.871917	-0.249862	10.338303	0.115470	0.087640	0.038030	0.330129	0.127331	-0.722927	-0.971931	0.041667	0.059017	0.223901	0	0
41406	1.627650	-0.353173	10.652367	0.129731	0.123100	0.001430	0.331423	0.126646	-0.721652	-0.972060	0.040146	0.058182	0.223835	0	0
41407	1.262019	-0.473413	10.615521	0.094058	0.139533	-0.019398	0.334293	0.126958	-0.722575	-0.972128	0.038872	0.057108	0.224042	0	0
41408	0.941799	-0.363134	10.329122	0.086029	0.156640	-0.038580	0.335859	0.124510	-0.721855	-0.972166	0.037677	0.055864	0.224396	0	0
41409	0.875364	-0.195250	9.684209	0.063088	0.148480	-0.056015	0.338978	0.124258	-0.721104	-0.972139	0.036656	0.054644	0.224979	0	0
41410	0.907851	-0.123241	9.292276	0.069762	0.131937	-0.059576	0.341577	0.123452	-0.720100	-0.972104	0.035663	0.053611	0.225540	0	0
41411	0.905405	-0.171564	9.054383	0.110634	0.118057	-0.082411	0.341833	0.122488	-0.719082	-0.972013	0.034227	0.052801	0.226342	0	0
41412	0.909898	-0.264642	8.907693	0.130242	0.097028	-0.086880	0.344707	0.121435	-0.719902	-0.971910	0.032710	0.052253	0.227134	0	0
41413	0.866054	-0.287690	8.830905	0.156626	0.072518	-0.094882	0.345750	0.119665	-0.719296	-0.971777	0.030922	0.051992	0.228015	0	0
41414	0.739632	-0.253235	8.873411	0.194724	0.056434	-0.082753	0.346876	0.114107	-0.719281	-0.971676	0.028873	0.051983	0.228714	0	0
41415	0.662670	-0.111038	8.804583	0.208196	0.005555	-0.074241	0.345597	0.111112	-0.720758	-0.971561	0.026743	0.052481	0.229347	0	0
41416	0.580201	-0.025285	9.015917	0.212476	-0.027274	-0.098790	0.346249	0.110433	-0.720517	-0.971370	0.024705	0.053330	0.230185	0	0
41417	0.589481	-0.075502	9.160250	0.206846	-0.056845	-0.105828	0.345747	0.108262	-0.721854	-0.971139	0.022708	0.054435	0.231108	0	0
41418	0.651881	-0.136863	9.613091	0.225420	-0.077876	-0.115516	0.343693	0.104721	-0.723856	-0.970873	0.020652	0.055808	0.232085	0	0
41419	0.748285	-0.254183	9.831929	0.233651	-0.091762	-0.128634	0.341363	0.101288	-0.723906	-0.970562	0.018461	0.057314	0.233204	0	0
41420	0.810768	-0.337728	10.095611	0.240143	-0.084504	-0.151291	0.339557	0.099514	-0.725226	-0.970196	0.016256	0.058792	0.234518	0	0
41421	0.734218	-0.487637	10.322823	0.186024	-0.076637	-0.180761	0.338530	0.095409	-0.725039	-0.969747	0.014468	0.060045	0.236169	0	0
41422	0.691900	-0.633961	10.418558	0.092446	-0.066919	-0.197897	0.338403	0.094590	-0.725054	-0.969248	0.013626	0.061011	0.238013	0	0
41423	0.842876	-0.601938	10.478475	0.025029	-0.050617	-0.204611	0.336324	0.093890	-0.725313	-0.968725	0.013334	0.061630	0.239993	0	0
41424	1.023433	-0.529836	10.402699	-0.025747	-0.031077	-0.202643	0.333857	0.097444	-0.727822	-0.968210	0.013549	0.061965	0.241964	0	0
41425	1.145972	-0.421593	10.176253	-0.056199	-0.037745	-0.207801	0.332415	0.099336	-0.727515	-0.967667	0.014023	0.062263	0.244025	0	0
41426	1.287982	-0.336724	9.866347	-0.052756	-0.029039	-0.213107	0.331428	0.100655	-0.726314	-0.967116	0.014488	0.062515	0.246105	0	0
41427	1.337227	-0.297258	9.551037	-0.009413	-0.047036	-0.199327	0.330894	0.102549	-0.725494	-0.966586	0.014549	0.063018	0.248050	0	0
41428	1.476714	-0.247340	9.098214	0.068720	-0.058425	-0.178641	0.329726	0.103229	-0.726251	-0.966111	0.013934	0.063848	0.249716	0	0
41429	1.606370	-0.168411	8.883292	0.158564	-0.071418	-0.173696	0.329074	0.102810	-0.725995	-0.965644	0.012460	0.065004	0.251300	0	0
41430	1.674686	-0.139671	8.865176	0.223990	-0.106956	-0.168747	0.326493	0.099665	-0.727336	-0.965171	0.010472	0.066690	0.252759	0	0
41431	1.669535	-0.158353	9.022396	0.256807	-0.123938	-0.161910	0.324958	0.096124	-0.728952	-0.964693	0.008202	0.068603	0.254153	0	0
41432	1.679033	-0.144545	9.303213	0.229356	-0.108978	-0.158296	0.322227	0.093908	-0.728327	-0.964228	0.006174	0.070319	0.255502	0	0
41433	1.631168	0.010259	9.388838	0.167157	-0.120875	-0.149449	0.320566	0.090922	-0.730839	-0.963760	0.004781	0.071976	0.256834	0	0
41434	1.615255	0.213707	9.440522	0.109555	-0.120932	-0.171983	0.316030	0.088029	-0.732031	-0.963233	0.003928	0.073500	0.258390	0	0
41435	1.655163	0.410794	9.585247	0.079617	-0.121238	-0.193716	0.313293	0.088271	-0.731747	-0.962634	0.003349	0.074939	0.260208	0	0
41436	1.658182	0.544825	9.754136	0.048520	-0.133620	-0.224202	0.313428	0.089514	-0.732892	-0.961947	0.003078	0.076427	0.262313	0	0
41437	1.599625	0.532323	9.832784	0.016838	-0.117978	-0.257218	0.309130	0.090292	-0.732976	-0.961169	0.003043	0.077673	0.264787	0	0
41438	1.528649	0.453258	9.794561	-0.024752	-0.122167	-0.300725	0.306527	0.092188	-0.733958	-0.960269	0.003388	0.078859	0.267680	0	0
41439	1.491590	0.333510	9.677503	-0.059555	-0.111988	-0.318034	0.304976	0.090955	-0.734750	-0.959312	0.004023	0.079844	0.270792	0	0
41440	1.442792	0.282131	9.532637	-0.124125	-0.094254	-0.355306	0.302225	0.094058	-0.734151	-0.958265	0.005201	0.080495	0.274267	0	0
41441	1.496130	0.229393	9.431392	-0.141650	-0.076321	-0.375253	0.299994	0.098261	-0.733923	-0.957149	0.006482	0.080915	0.277987	0	0
41442	1.627278	0.166354	9.323360	-0.140487	-0.081191	-0.399667	0.296847	0.102857	-0.733161	-0.955951	0.007747	0.081395	0.281909	0	0
41443	1.557486	-0.105773	9.403414	-0.138616	-0.094038	-0.469471	0.294092	0.108011	-0.733041	-0.954518	0.008979	0.081999	0.286514	0	0
41444	1.416663	-0.464352	9.454824	-0.138021	-0.107175	-0.520085	0.290022	0.116423	-0.732717	-0.952907	0.010197	0.082740	0.291579	0	0
41445	1.200531	-0.793664	9.551970	-0.155214	-0.119789	-0.593339	0.286361	0.122398	-0.733483	-0.951033	0.011577	0.083547	0.297357	0	0
41446	1.201097	-1.100406	9.634748	-0.191268	-0.123636	-0.662992	0.281783	0.124789	-0.731975	-0.948911	0.013228	0.084297	0.303787	0	0
41447	1.457541	-1.313704	9.848523	-0.246184	-0.115246	-0.729036	0.278356	0.132920	-0.730494	-0.946528	0.015373	0.084794	0.310899	0	0
41448	1.623590	-1.561828	10.209152	-0.242772	-0.108724	-0.814453	0.273902	0.140378	-0.730576	-0.943827	0.017338	0.085259	0.318780	0	0
41449	1.893612	-1.562291	10.261014	-0.246978	-0.097652	-0.852747	0.266575	0.146834	-0.729099	-0.940934	0.019367	0.085599	0.327017	0	0
41450	2.157770	-1.328879	10.238867	-0.217559	-0.123999	-0.913949	0.261340	0.154421	-0.729173	-0.937749	0.021058	0.086295	0.335762	0	0
41451	2.194772	-0.893051	9.866535	-0.205336	-0.113865	-0.947144	0.254920	0.162388	-0.727803	-0.934372	0.022694	0.086939	0.344784	0	0
41452	2.345651	-0.547614	9.458814	-0.207157	-0.133628	-1.016992	0.248632	0.169400	-0.726323	-0.930644	0.024228	0.087766	0.354417	0	0
41453	2.469646	-0.570194	9.428997	-0.240045	-0.106307	-1.070877	0.240261	0.177625	-0.725323	-0.926628	0.026067	0.088240	0.364548	0	0
41454	2.661879	-0.966323	9.544811	-0.252927	-0.102987	-1.112626	0.234250	0.184251	-0.725540	-0.922347	0.027827	0.088623	0.375030	0	0
41455	2.722109	-1.415310	9.934078	-0.244597	-0.091384	-1.136981	0.227957	0.191529	-0.723535	-0.917857	0.029624	0.088954	0.385679	0	0
41456	2.454752	-1.389745	9.805039	-0.208028	-0.065360	-1.137059	0.220635	0.199089	-0.723075	-0.913282	0.030799	0.089149	0.396258	0	0
41457	2.411009	-1.434816	9.524569	-0.190956	-0.068777	-1.146718	0.213037	0.205801	-0.720424	-0.908540	0.032035	0.089475	0.406846	0	0
41458	2.240309	-1.554060	9.245974	-0.147898	-0.111119	-1.137385	0.205472	0.212014	-0.721546	-0.903695	0.032839	0.090307	0.417255	0	0
41459	1.867256	-1.335814	8.894543	-0.104790	-0.149082	-1.123747	0.195029	0.215708	-0.719712	-0.898761	0.033664	0.091695	0.427418	0	0
41460	1.678911	-1.123351	8.703392	-0.090727	-0.176601	-1.098624	0.186548	0.219437	-0.719188	-0.893806	0.034255	0.093323	0.437297	0	0
41461	1.809885	-1.114531	9.121753	-0.124912	-0.217243	-1.061109	0.177151	0.223972	-0.718384	-0.888849	0.035620	0.095194	0.446784	0	0
41462	1.788593	-1.305899	9.763515	-0.198295	-0.217477	-1.019005	0.167105	0.228640	-0.717831	-0.883956	0.037413	0.096662	0.455936	0	0
41463	1.605071	-1.415078	10.122091	-0.267367	-0.190134	-0.950704	0.158222	0.234266	-0.716619	-0.879275	0.040028	0.097589	0.464488	0	0
41464	1.397159	-1.552159	10.388834	-0.363968	-0.174970	-0.871892	0.147875	0.244081	-0.713497	-0.874854	0.043221	0.097844	0.472428	0	0
41465	1.205839	-1.743997	10.765782	-0.432612	-0.151461	-0.783533	0.139491	0.252012	-0.710816	-0.870763	0.047266	0.097560	0.479604	0	0
41466	1.044349	-1.842931	11.058628	-0.494006	-0.103623	-0.689899	0.133455	0.259973	-0.708671	-0.867074	0.051423	0.096478	0.486036	0	0
41467	1.082662	-1.940856	11.104770	-0.541698	-0.059328	-0.600647	0.128704	0.268331	-0.704579	-0.863772	0.056142	0.094743	0.491702	0	0
41468	1.172094	-1.704006	10.687237	-0.601507	-0.009631	-0.511376	0.123681	0.278588	-0.699930	-0.860869	0.060933	0.092215	0.496677	0	0
41469	0.983732	-1.202659	9.831995	-0.637497	0.010361	-0.424078	0.120485	0.290518	-0.696689	-0.858340	0.066286	0.089272	0.500889	0	0
41470	0.870387	-0.696559	9.367295	-0.612296	-0.000238	-0.368432	0.116513	0.299155	-0.692468	-0.856052	0.071247	0.086512	0.504594	0	0
41471	1.288248	-0.426101	9.167811	-0.643077	-0.039119	-0.331783	0.111625	0.309148	-0.688344	-0.853844	0.076949	0.083876	0.507932	0	0
41472	1.618947	-0.472110	9.120782	-0.666929	-0.047203	-0.312490	0.108558	0.318058	-0.683475	-0.851666	0.082655	0.081192	0.511117	0	0
41473	1.813241	-0.518372	9.202792	-0.719222	-0.066557	-0.284445	0.105347	0.329690	-0.678293	-0.849517	0.089162	0.078351	0.514035	0	0
41474	1.973704	-0.461156	9.611476	-0.738270	-0.070695	-0.242510	0.101207	0.344028	-0.672013	-0.847517	0.095641	0.075432	0.516602	0	0
41475	2.368239	-0.382920	9.693055	-0.763378	-0.053662	-0.210934	0.097859	0.355922	-0.666045	-0.845607	0.102488	0.072177	0.518880	0	0
41476	2.295924	-0.215249	9.951321	-0.719362	-0.031775	-0.181370	0.094522	0.365776	-0.660507	-0.843868	0.108639	0.068959	0.520892	0	0
41477	2.125773	-0.184710	9.955686	-0.587585	-0.004879	-0.174729	0.093020	0.374432	-0.655914	-0.842277	0.113741	0.066161	0.522739	0	0
41478	2.096507	-0.164443	10.121281	-0.353600	-0.012456	-0.141420	0.090618	0.380901	-0.651618	-0.841108	0.116728	0.064640	0.524151	0	0
41479	2.096849	-0.090071	10.199804	-0.116380	0.002996	-0.128119	0.088925	0.383079	-0.652601	-0.840279	0.117820	0.064184	0.525291	0	0
41480	1.951481	-0.025678	9.976501	0.063726	0.017281	-0.119040	0.087498	0.383347	-0.653364	-0.839726	0.117155	0.064575	0.526274	0	0
41481	1.796186	-0.004350	9.704394	0.186687	0.028581	-0.114161	0.087110	0.382111	-0.652996	-0.839342	0.115542	0.065475	0.527133	0	0
41482	1.743102	0.039271	9.531927	0.311082	0.016270	-0.111084	0.086632	0.377646	-0.656195	-0.839109	0.112809	0.067168	0.527881	0	0
41483	1.952735	0.075558	9.379919	0.409831	0.002103	-0.093940	0.083544	0.372460	-0.658351	-0.839054	0.109445	0.069437	0.528383	0	0
41484	2.172427	0.218132	9.485821	0.532780	-0.022004	-0.069923	0.082848	0.365178	-0.665497	-0.839228	0.105079	0.072574	0.528572	0	0
41485	2.206784	0.307846	9.687250	0.645598	-0.035604	-0.040636	0.082660	0.355411	-0.669840	-0.839634	0.099943	0.076345	0.528391	0	0
41486	2.285578	0.416934	9.418248	0.664470	-0.051478	-0.038994	0.079475	0.346160	-0.674151	-0.840022	0.094641	0.080387	0.528151	0	0
41487	2.183913	0.551276	9.640402	0.609492	-0.024938	-0.033552	0.079563	0.335323	-0.679945	-0.840374	0.089728	0.083865	0.527909	0	0
41488	2.155040	0.549950	9.343263	0.526935	-0.017511	-0.019341	0.078457	0.326498	-0.684003	-0.840708	0.085412	0.086872	0.527607	0	0
41489	2.091763	0.559516	9.405386	0.399153	-0.013105	-0.015478	0.077747	0.317684	-0.688583	-0.840937	0.082193	0.089120	0.527377	0	0
41490	1.946942	0.429505	9.862035	0.321292	-0.023035	-0.015284	0.077128	0.312104	-0.689986	-0.841086	0.079635	0.091082	0.527197	0	0
41491	1.844887	0.197683	10.713295	0.255782	0.007173	-0.021969	0.076641	0.309682	-0.693015	-0.841167	0.077485	0.092398	0.527159	0	0
41492	1.820169	0.129992	10.708060	0.200506	0.046321	-0.039139	0.077571	0.306977	-0.694113	-0.841147	0.075554	0.093157	0.527337	0	0
41493	1.862403	0.504883	9.695588	0.182411	0.064137	-0.042566	0.077600	0.303729	-0.696123	-0.841110	0.073679	0.093613	0.527582	0	0
41494	2.028852	0.925832	8.811638	0.144592	0.059686	-0.066917	0.076706	0.300180	-0.696575	-0.840908	0.072121	0.093985	0.528052	0	0
41495	2.221231	0.953298	8.812428	0.124642	0.034956	-0.097431	0.076193	0.298817	-0.696988	-0.840506	0.070817	0.094423	0.528790	0	0
41496	2.317306	0.766325	8.964914	0.132697	0.023870	-0.121002	0.077386	0.296529	-0.698469	-0.839976	0.069497	0.095072	0.529691	0	0
41497	2.426898	0.431387	9.318349	0.168453	0.023966	-0.148963	0.074932	0.294203	-0.699795	-0.839315	0.067827	0.095876	0.530809	0	0
41498	2.503417	0.239136	9.524474	0.194394	0.029011	-0.152479	0.074678	0.292428	-0.699827	-0.838654	0.065931	0.096829	0.531918	0	0
41499	2.536946	0.167277	9.631623	0.192465	0.034442	-0.164656	0.072887	0.286971	-0.701090	-0.837925	0.063989	0.097687	0.533146	0	0
41500	2.497311	0.039335	9.599244	0.183749	0.061013	-0.181993	0.074204	0.284813	-0.702050	-0.837127	0.061981	0.098334	0.534516	0	0
41501	2.437995	-0.152470	9.430833	0.132101	0.070136	-0.180063	0.072918	0.283179	-0.703241	-0.836301	0.060343	0.098583	0.535948	0	0
41502	2.301394	-0.255598	9.204943	0.100961	0.081058	-0.188676	0.072940	0.281155	-0.704967	-0.835424	0.058914	0.098622	0.537466	0	0
41503	2.136172	-0.275042	8.896169	0.121815	0.065961	-0.178339	0.072685	0.280612	-0.705366	-0.834588	0.057393	0.098852	0.538885	0	0
41504	1.980205	-0.331158	8.823920	0.130394	0.049287	-0.174941	0.073483	0.278864	-0.706703	-0.833761	0.055903	0.099304	0.540237	0	0
41505	1.828372	-0.463024	9.014390	0.104626	0.042353	-0.166172	0.072442	0.278305	-0.706447	-0.832951	0.054669	0.099628	0.541552	0	0
41506	1.612767	-0.640447	9.423578	0.091080	0.024654	-0.147004	0.071408	0.276524	-0.706605	-0.832217	0.053668	0.100057	0.542699	0	0
41507	1.577494	-0.770836	9.829270	0.046675	0.045671	-0.132847	0.071549	0.277090	-0.708152	-0.831555	0.052933	0.100009	0.543794	0	0
41508	1.621504	-0.684245	10.086116	-0.032045	0.063204	-0.102911	0.070766	0.276256	-0.707514	-0.831030	0.052790	0.099424	0.544717	0	0
41509	1.666413	-0.465278	10.223773	-0.064311	0.084065	-0.082710	0.070249	0.276532	-0.708153	-0.830619	0.052817	0.098416	0.545524	0	0
41510	1.765705	-0.181391	9.934998	-0.086309	0.097936	-0.064306	0.070495	0.279255	-0.707583	-0.830306	0.052975	0.097226	0.546199	0	0
41511	1.964712	0.087479	9.609810	-0.077989	0.080466	-0.067869	0.072048	0.279119	-0.706429	-0.829962	0.053148	0.096160	0.546893	0	0
41512	2.293982	0.186320	9.414771	-0.038477	0.074989	-0.074939	0.073092	0.278584	-0.706447	-0.829593	0.053022	0.095427	0.547592	0	0
41513	2.561447	0.125026	9.262459	0.039953	0.056029	-0.076919	0.072841	0.277911	-0.707366	-0.829236	0.052349	0.095222	0.548233	0	0
41514	2.801633	-0.002846	9.226039	0.087999	0.037400	-0.085784	0.071808	0.276542	-0.707775	-0.828835	0.051371	0.095499	0.548884	0	0
41515	2.920043	-0.135413	9.269837	0.132480	0.040255	-0.070173	0.072337	0.274502	-0.707819	-0.828544	0.050042	0.095944	0.549368	0	0
41516	2.897792	-0.193631	9.284049	0.152162	0.019140	-0.070287	0.072099	0.273300	-0.710047	-0.828240	0.048647	0.096716	0.549816	0	0
41517	2.855787	-0.318672	9.210608	0.185926	-0.002240	-0.059973	0.072880	0.271386	-0.709052	-0.827984	0.047141	0.097816	0.550138	0	0
41518	2.735226	-0.151310	9.094724	0.175619	-0.018907	-0.047816	0.070832	0.267717	-0.711705	-0.827772	0.045782	0.099021	0.550356	0	0
41519	2.429070	-0.098942	8.986331	0.162042	-0.025053	-0.033892	0.069946	0.265004	-0.713568	-0.827620	0.044641	0.100175	0.550470	0	0
41520	2.258734	-0.111469	8.934402	0.156950	-0.047909	-0.020012	0.067227	0.262806	-0.714371	-0.827518	0.043624	0.101504	0.550462	0	0
41521	2.103234	-0.085158	8.870580	0.165638	-0.054999	-0.014851	0.067487	0.261162	-0.713626	-0.827437	0.042645	0.102921	0.550396	0	0
41522	2.073651	-0.097692	9.149504	0.153850	-0.076313	0.009545	0.066080	0.257483	-0.714986	-0.827463	0.041840	0.104455	0.550130	0	0
41523	2.151563	-0.065703	9.269211	0.152511	-0.066085	0.023544	0.064800	0.255034	-0.716452	-0.827572	0.041076	0.105874	0.549752	0	0
41524	2.244292	0.023311	9.488650	0.118415	-0.045141	0.037666	0.063508	0.252843	-0.716745	-0.827766	0.040422	0.106943	0.549303	0	0
41525	2.341833	0.093404	9.659288	0.083945	-0.043266	0.043015	0.062487	0.250944	-0.718332	-0.827975	0.040127	0.107790	0.548843	0	0
41526	2.259381	0.204568	9.987194	0.060417	-0.017242	0.064070	0.062626	0.249724	-0.718876	-0.828318	0.039828	0.108298	0.548246	0	0
41527	2.237878	0.325547	10.258147	0.067753	0.003444	0.076305	0.062881	0.248896	-0.717856	-0.828753	0.039447	0.108654	0.547545	0	0
41528	2.372006	0.405364	10.399026	0.038693	0.027988	0.081707	0.062892	0.247815	-0.718656	-0.829232	0.039100	0.108661	0.546844	0	0
41529	2.333444	0.441263	10.255166	0.066979	0.044934	0.102596	0.063557	0.245922	-0.719477	-0.829854	0.038525	0.108658	0.545941	0	0
41530	2.251859	0.530654	9.696644	0.077175	0.041581	0.095551	0.064479	0.244578	-0.720288	-0.830436	0.037799	0.108757	0.545086	0	0
41531	2.281616	0.553990	9.318607	0.115516	0.044631	0.107659	0.064359	0.244042	-0.721206	-0.831100	0.036828	0.109020	0.544087	0	0
41532	2.115236	0.427312	9.490119	0.174935	0.012688	0.110873	0.066188	0.242424	-0.721251	-0.831766	0.035464	0.109886	0.542985	0	0
41533	2.121180	0.194184	9.496347	0.172549	0.010827	0.117878	0.065969	0.237686	-0.724198	-0.832464	0.034215	0.110734	0.541822	0	0
41534	2.137892	0.158921	9.599564	0.176040	0.006354	0.121351	0.065722	0.236333	-0.725261	-0.833172	0.032887	0.111653	0.540626	0	0
41535	2.143481	0.280427	9.581797	0.127108	0.000297	0.140654	0.066782	0.234999	-0.726852	-0.833960	0.032100	0.112335	0.539315	0	0
41536	1.881333	0.398695	9.625850	0.027677	0.013461	0.133951	0.067699	0.231862	-0.726141	-0.834692	0.031985	0.112389	0.538177	0	0
41537	1.966705	0.432120	9.609828	-0.066216	0.010394	0.149926	0.067961	0.231456	-0.726151	-0.835476	0.032763	0.111936	0.537008	0	0
41538	1.954841	0.494727	9.664256	-0.144404	0.019430	0.167617	0.068854	0.234180	-0.725195	-0.836334	0.034090	0.111003	0.535782	0	0
41539	1.790449	0.620803	9.364798	-0.158225	0.002008	0.176289	0.070530	0.237189	-0.724500	-0.837212	0.035704	0.110112	0.534488	0	0
41540	2.097482	0.677638	9.254411	-0.186150	0.004105	0.164206	0.070782	0.240470	-0.724956	-0.838011	0.037458	0.109084	0.533325	0	0
41541	2.123199	0.557437	9.569261	-0.146327	-0.020944	0.177994	0.071013	0.244405	-0.723194	-0.838867	0.039093	0.108446	0.531989	0	0
41542	2.083231	0.355203	9.451096	-0.093189	-0.012794	0.190088	0.071647	0.246306	-0.721993	-0.839812	0.040185	0.108043	0.530498	0	0
41543	2.158340	0.291908	9.409723	-0.043873	-0.039623	0.203842	0.071526	0.246868	-0.723409	-0.840818	0.041085	0.108094	0.528822	0	0
41544	2.063217	0.279070	9.547316	0.013227	-0.033058	0.203682	0.072575	0.246615	-0.724200	-0.841849	0.041406	0.108419	0.527087	0	0
41545	2.040957	0.223065	9.580927	0.045687	-0.028380	0.222793	0.073880	0.246633	-0.724598	-0.842997	0.041511	0.108837	0.525155	0	0
41546	1.987152	0.211748	9.768428	-0.000089	-0.017506	0.219462	0.074926	0.245004	-0.724378	-0.844115	0.041878	0.108954	0.523302	0	0
41547	2.045308	0.213632	9.992268	-0.080932	-0.019009	0.238894	0.074275	0.246643	-0.725120	-0.845296	0.043015	0.108617	0.521371	0	0
41548	2.055669	0.329630	10.029995	-0.161031	-0.015115	0.251340	0.075029	0.249628	-0.723250	-0.846502	0.044765	0.107858	0.519421	0	0
41549	2.129910	0.533530	9.970656	-0.242895	0.014332	0.251652	0.075016	0.252075	-0.722683	-0.847698	0.047104	0.106385	0.517562	0	0
41550	2.145833	0.761595	9.966272	-0.326155	0.010744	0.243141	0.077064	0.255882	-0.720157	-0.848794	0.050108	0.104552	0.515856	0	0
41551	2.185971	0.960818	9.917340	-0.371075	0.014555	0.245012	0.079503	0.264084	-0.719755	-0.849867	0.053511	0.102412	0.514174	0	0
41552	2.313609	1.140086	9.849154	-0.380078	0.014840	0.231084	0.080381	0.268706	-0.717854	-0.850845	0.056937	0.100268	0.512608	0	0
41553	2.426136	1.192998	9.585837	-0.331313	0.004288	0.213476	0.081907	0.275386	-0.716436	-0.851737	0.060005	0.098435	0.511131	0	0
41554	2.494875	1.232569	9.245869	-0.243087	-0.013356	0.185260	0.082513	0.282044	-0.713974	-0.852507	0.062362	0.097256	0.509788	0	0
41555	2.591792	1.122321	9.043536	-0.152028	-0.025930	0.164049	0.083533	0.283667	-0.712132	-0.853209	0.063995	0.096631	0.508529	0	0
41556	2.572767	0.793901	9.126457	-0.069631	-0.030482	0.135916	0.083926	0.283400	-0.712270	-0.853816	0.064911	0.096512	0.507416	0	0
41557	2.529795	0.515179	9.123482	-0.014659	-0.042026	0.121789	0.082757	0.284216	-0.713025	-0.854370	0.065408	0.096755	0.506372	0	0
41558	2.441526	0.394789	9.104439	0.009772	-0.022971	0.121771	0.083534	0.285315	-0.713009	-0.854959	0.065593	0.096983	0.505308	0	0
41559	2.383366	0.434209	9.096660	0.005910	-0.027906	0.106054	0.084326	0.284790	-0.714063	-0.855458	0.065824	0.097224	0.504387	0	0
41560	2.257092	0.501874	9.221591	-0.012233	-0.015446	0.101756	0.083008	0.286809	-0.712976	-0.855938	0.066140	0.097290	0.503519	0	0
41561	2.193810	0.529758	9.383238	-0.037589	-0.022090	0.092205	0.084830	0.287238	-0.713110	-0.856342	0.066690	0.097270	0.502762	0	0
41562	2.208356	0.552114	9.545429	-0.092136	-0.007553	0.081939	0.083642	0.288710	-0.711775	-0.856677	0.067631	0.096880	0.502140	0	0
41563	2.220950	0.640972	9.621455	-0.112169	0.005008	0.070687	0.084418	0.289808	-0.711759	-0.856947	0.068649	0.096267	0.501659	0	0
41564	2.198807	0.609020	9.674774	-0.143307	0.026393	0.059500	0.084935	0.289807	-0.711244	-0.857169	0.069835	0.095345	0.501292	0	0
41565	2.101213	0.570577	9.715218	-0.143258	0.029905	0.059499	0.085695	0.293486	-0.710398	-0.857382	0.070969	0.094367	0.500953	0	0
41566	1.969163	0.443805	9.648674	-0.131540	0.040741	0.035064	0.086459	0.295799	-0.709320	-0.857498	0.071960	0.093397	0.500796	0	0
41567	1.793112	0.281052	9.577792	-0.074038	0.054131	0.047135	0.087475	0.296867	-0.706711	-0.857720	0.072351	0.092561	0.500515	0	0
41568	1.751073	0.116654	9.331899	-0.001958	0.034692	0.029433	0.087872	0.297429	-0.707741	-0.857893	0.072255	0.092296	0.500279	0	0
41569	1.728257	-0.061643	9.230625	0.087786	0.030648	0.022196	0.088277	0.295946	-0.708811	-0.858086	0.071341	0.092483	0.500046	0	0
41570	1.839766	-0.167479	9.057071	0.158354	0.012748	0.014989	0.089073	0.294331	-0.709887	-0.858280	0.069966	0.093218	0.499770	0	0
41571	2.012527	-0.196382	8.902565	0.217159	-0.003590	0.023522	0.088570	0.291885	-0.710969	-0.858534	0.068111	0.094343	0.499379	0	0
41572	2.111929	-0.232682	9.035331	0.217157	-0.026524	0.033944	0.089628	0.288766	-0.711557	-0.858818	0.066445	0.095695	0.498858	0	0
41573	2.227813	-0.324753	9.370288	0.182395	-0.040279	0.031420	0.090180	0.284293	-0.713336	-0.859045	0.065082	0.096956	0.498404	0	0
41574	2.282910	-0.415943	9.672767	0.139542	-0.045563	0.049869	0.087072	0.283465	-0.715017	-0.859331	0.064193	0.098073	0.497807	0	0
41575	2.344325	-0.346688	9.507704	0.080359	-0.055361	0.036058	0.087082	0.282108	-0.715563	-0.859495	0.063792	0.098954	0.497400	0	0
41576	2.418779	-0.127026	9.339640	0.035222	-0.065460	0.034404	0.086699	0.281567	-0.716220	-0.859618	0.063882	0.099733	0.497021	0	0
41577	2.584965	0.011622	9.403142	-0.004781	-0.077376	0.031009	0.084347	0.280434	-0.714667	-0.859680	0.064323	0.100387	0.496725	0	0
41578	2.818228	-0.002460	9.617868	-0.018652	-0.060620	0.022414	0.083825	0.280427	-0.714534	-0.859710	0.064840	0.100864	0.496508	0	0
41579	2.924998	-0.022101	9.774911	-0.025967	-0.057677	0.003274	0.084076	0.280415	-0.713368	-0.859638	0.065346	0.101270	0.496484	0	0
41580	2.997909	-0.025777	9.831279	-0.003481	-0.043808	-0.001973	0.083040	0.281236	-0.714383	-0.859578	0.065624	0.101695	0.496465	0	0
41581	2.900891	0.033007	9.858567	0.013527	-0.031391	-0.019454	0.081344	0.280802	-0.713730	-0.859444	0.065646	0.102094	0.496612	0	0
41582	2.723709	0.079875	9.708381	0.044401	-0.020810	-0.035248	0.080576	0.281090	-0.715536	-0.859273	0.065365	0.102580	0.496845	0	0
41583	2.619302	0.087362	9.551110	0.088541	-0.013440	-0.075498	0.079931	0.279171	-0.715309	-0.858927	0.064598	0.103238	0.497407	0	0
41584	2.604613	0.040713	9.390998	0.111069	-0.010092	-0.075553	0.078390	0.276994	-0.716898	-0.858613	0.063648	0.103990	0.497915	0	0
41585	2.536251	-0.006826	9.353163	0.132926	-0.007998	-0.105274	0.077748	0.275631	-0.717440	-0.858148	0.062446	0.104845	0.498688	0	0
41586	2.487178	-0.097512	9.251323	0.153657	-0.001057	-0.110547	0.077224	0.275482	-0.716920	-0.857688	0.061049	0.105753	0.499461	0	0
41587	2.399208	-0.182968	9.145613	0.160321	-0.010541	-0.119322	0.074518	0.272206	-0.718781	-0.857161	0.059615	0.106776	0.500321	0	0
41588	2.330758	-0.238214	9.146407	0.163613	-0.028897	-0.119388	0.074140	0.269068	-0.718970	-0.856627	0.058262	0.107977	0.501136	0	0
41589	2.272076	-0.274849	9.212608	0.127652	-0.027106	-0.105327	0.074031	0.264436	-0.719449	-0.856127	0.057211	0.108970	0.501896	0	0
41590	2.262365	-0.265381	9.242020	0.089345	-0.020444	-0.120899	0.072097	0.263073	-0.721019	-0.855547	0.056449	0.109726	0.502806	0	0
41591	2.118824	-0.222722	9.446888	0.053143	-0.028167	-0.112118	0.069626	0.261818	-0.720767	-0.854965	0.056036	0.110355	0.503702	0	0
41592	1.950621	-0.205916	9.814168	-0.017474	-0.024320	-0.101459	0.070279	0.261966	-0.721158	-0.854413	0.056229	0.110595	0.504565	0	0
41593	1.774843	-0.232942	10.200366	-0.089725	0.018208	-0.104637	0.068712	0.263588	-0.721245	-0.853838	0.056805	0.110093	0.505581	0	0
41594	1.584463	-0.278246	10.494642	-0.137840	0.043898	-0.103574	0.067126	0.264634	-0.718877	-0.853274	0.057680	0.109143	0.506640	0	0
41595	1.453052	-0.261287	10.599602	-0.154318	0.065437	-0.076446	0.067369	0.268039	-0.718293	-0.852855	0.058585	0.107879	0.507512	0	0
41596	1.475732	-0.189891	10.270834	-0.135045	0.091544	-0.076435	0.067879	0.270084	-0.717867	-0.852477	0.059224	0.106520	0.508359	0	0
41597	1.644791	-0.072429	9.832816	-0.082857	0.078583	-0.054808	0.068923	0.270373	-0.718388	-0.852221	0.059463	0.105481	0.508977	0	0
41598	1.864457	-0.044913	9.368137	-0.008178	0.068961	-0.034963	0.069172	0.270769	-0.717084	-0.852102	0.059179	0.104935	0.509321	0	0
41599	2.005673	-0.081951	9.095614	0.090373	0.047077	-0.024822	0.070342	0.272287	-0.717582	-0.852067	0.058130	0.105024	0.509482	0	0
41600	2.102938	-0.138438	8.860145	0.111453	0.039645	-0.007441	0.070744	0.269703	-0.717895	-0.852126	0.057006	0.105321	0.509451	0	0
41601	2.255369	-0.317606	8.701548	0.111715	0.025376	0.008260	0.071033	0.267417	-0.720278	-0.852246	0.055927	0.105687	0.509293	0	0
41602	2.418214	-0.302220	8.940109	0.105496	0.005436	0.050115	0.069212	0.264934	-0.719405	-0.852554	0.055089	0.106212	0.508759	0	0
41603	2.467065	-0.296277	8.803488	0.067450	-0.003052	0.052825	0.069750	0.264691	-0.721360	-0.852844	0.054592	0.106576	0.508250	0	0
41604	2.384789	-0.236280	8.709400	0.035527	-0.002817	0.055515	0.070274	0.263467	-0.721258	-0.853132	0.054397	0.106812	0.507738	0	0
41605	2.190489	-0.169406	8.739051	0.030607	0.005863	0.064240	0.070286	0.261976	-0.721936	-0.853468	0.054190	0.106910	0.507174	0	0
41606	1.976559	-0.117677	8.836727	0.022647	-0.018551	0.067645	0.070672	0.262111	-0.721547	-0.853791	0.054198	0.107209	0.506566	0	0
41607	1.815880	-0.071278	9.155833	0.024618	-0.002926	0.072890	0.070154	0.261286	-0.721430	-0.854158	0.054095	0.107344	0.505929	0	0
41608	1.859311	0.021412	9.959932	0.009327	0.012655	0.081706	0.071465	0.261039	-0.722482	-0.854578	0.054074	0.107301	0.505232	0	0
41609	2.174831	0.084949	10.994594	0.037059	0.049937	0.073059	0.070428	0.262133	-0.723492	-0.855009	0.053589	0.107040	0.504610	0	0
41610	2.433576	0.249013	11.102320	0.066823	0.087150	0.076591	0.072392	0.261484	-0.724557	-0.855510	0.052695	0.106652	0.503936	0	0
41611	2.289392	0.462210	10.590585	0.109205	0.123875	0.062567	0.076034	0.258771	-0.722949	-0.856002	0.051203	0.106125	0.503365	0	0
41612	2.095101	0.425839	10.078875	0.200022	0.110965	0.069212	0.076320	0.256893	-0.725194	-0.856557	0.049040	0.106208	0.502618	0	0
41613	1.958854	0.321408	9.530960	0.289935	0.101613	0.071525	0.079214	0.250932	-0.726110	-0.857151	0.046115	0.106772	0.501762	0	0
41614	1.976439	-0.049897	9.292850	0.384883	0.064111	0.077287	0.079792	0.243620	-0.729891	-0.857769	0.042610	0.108179	0.500714	0	0
41615	2.031336	-0.588149	9.637390	0.435333	0.040607	0.096331	0.080757	0.236030	-0.732902	-0.858460	0.038776	0.109980	0.499447	0	0
41616	2.089141	-0.676796	9.707423	0.408657	0.059420	0.131372	0.082608	0.230468	-0.733803	-0.859320	0.035149	0.111520	0.497892	0	0
41617	2.155408	-0.190067	9.538507	0.331197	0.066738	0.149021	0.085636	0.223692	-0.734865	-0.860235	0.032147	0.112555	0.496279	0	0
41618	2.192273	0.260559	9.364915	0.258704	0.054833	0.164856	0.086338	0.218154	-0.738613	-0.861183	0.029869	0.113376	0.494588	0	0
41619	2.245600	0.173263	9.096127	0.203772	0.049733	0.182462	0.087403	0.213947	-0.739481	-0.862187	0.028093	0.113917	0.492815	0	0
41620	2.283652	0.031578	9.148914	0.153462	0.008007	0.191234	0.088730	0.210433	-0.740987	-0.863167	0.026982	0.114612	0.490998	0	0
41621	2.274681	0.199497	9.335510	0.130986	-0.001563	0.198234	0.089134	0.208264	-0.741682	-0.864159	0.026114	0.115235	0.489150	0	0
41622	2.337685	0.568297	9.298148	0.101402	-0.017987	0.201733	0.089537	0.206641	-0.742495	-0.865136	0.025592	0.115895	0.487291	0	0
41623	2.405835	0.971805	9.190950	0.049494	-0.019381	0.205337	0.090981	0.205302	-0.743310	-0.866112	0.025526	0.116276	0.485467	0	0
41624	2.533835	1.191181	9.007118	-0.002629	-0.011779	0.192422	0.090463	0.203654	-0.742819	-0.867018	0.025863	0.116378	0.483805	0	0
41625	2.615991	1.084146	8.964960	-0.032774	-0.037380	0.168038	0.090993	0.203400	-0.743867	-0.867764	0.026555	0.116531	0.482391	0	0
41626	2.566258	0.909244	9.016882	-0.081395	-0.040326	0.156843	0.090199	0.205156	-0.743178	-0.868438	0.027671	0.116509	0.481119	0	0
41627	2.497217	0.758931	9.055074	-0.079762	-0.052551	0.155936	0.090062	0.207202	-0.743266	-0.869089	0.028833	0.116576	0.479857	0	0
41628	2.434482	0.869989	9.157366	-0.074424	-0.031600	0.155087	0.091098	0.208437	-0.743120	-0.869762	0.029845	0.116511	0.478591	0	0
41629	2.404931	0.848576	9.361111	-0.043351	-0.042397	0.158455	0.088741	0.208393	-0.741417	-0.870442	0.030644	0.116665	0.477264	0	0
41630	2.327320	0.952580	9.674275	-0.037845	-0.032172	0.170659	0.089145	0.208692	-0.743231	-0.871193	0.031359	0.116775	0.475818	0	0
41631	2.272554	1.157073	9.661505	-0.036638	-0.026522	0.147091	0.089655	0.209915	-0.742432	-0.871835	0.032003	0.116825	0.474585	0	0
41632	2.244181	1.307369	9.700615	-0.048772	-0.017626	0.143642	0.090301	0.210189	-0.742042	-0.872468	0.032711	0.116764	0.473387	0	0
41633	2.213317	1.461738	9.812471	-0.059151	-0.003495	0.139331	0.090436	0.209923	-0.742437	-0.873089	0.033418	0.116506	0.472255	0	0
41634	2.305802	1.511737	10.048308	-0.057523	0.005291	0.132385	0.090176	0.210470	-0.742814	-0.873690	0.034081	0.116207	0.471170	0	0
41635	2.361183	1.441562	10.205818	-0.040750	0.018720	0.102735	0.092522	0.211458	-0.743590	-0.874167	0.034463	0.115850	0.470344	0	0
41636	2.367598	1.306967	10.300595	-0.020170	0.010766	0.097434	0.091839	0.216887	-0.742051	-0.874618	0.034734	0.115691	0.469524	0	0
41637	2.321255	1.276446	10.243127	-0.000996	0.038698	0.091347	0.093916	0.216625	-0.741293	-0.875077	0.034648	0.115347	0.468759	0	0
41638	2.191759	1.153069	10.086994	0.016040	0.033563	0.079935	0.094968	0.216103	-0.742349	-0.875490	0.034473	0.115164	0.468045	0	0
41639	2.104177	1.098789	9.795300	0.064102	0.019456	0.069277	0.095252	0.212301	-0.743463	-0.875845	0.033868	0.115298	0.467392	0	0
41640	2.068943	0.863129	9.623286	0.098289	0.003723	0.055195	0.095514	0.211208	-0.743097	-0.876134	0.033084	0.115769	0.466789	0	0
41641	2.111531	0.612687	9.410528	0.098265	0.003813	0.049992	0.095389	0.209981	-0.743250	-0.876390	0.032226	0.116204	0.466260	0	0
41642	2.062043	0.449254	9.302820	0.072285	-0.015252	0.053512	0.095671	0.207822	-0.744852	-0.876638	0.031756	0.116721	0.465697	0	0
41643	2.000701	0.369200	9.346676	0.006962	-0.016762	0.069398	0.095793	0.207399	-0.743693	-0.876930	0.031817	0.116902	0.465097	0	0
41644	1.964140	0.414833	9.638694	-0.065607	-0.007479	0.067883	0.096698	0.208222	-0.743294	-0.877208	0.032537	0.116705	0.464572	0	0
41645	1.964200	0.436059	9.694678	-0.136463	0.001842	0.064625	0.096428	0.209164	-0.742495	-0.877452	0.033760	0.116054	0.464187	0	0
41646	2.008053	0.459186	9.764204	-0.217554	0.005840	0.070112	0.096279	0.212837	-0.741903	-0.877699	0.035754	0.115033	0.463825	0	0
41647	2.178878	0.547448	9.771199	-0.267654	0.009656	0.071158	0.098607	0.215991	-0.741468	-0.877928	0.038097	0.113700	0.463533	0	0
41648	2.239062	0.513388	10.171216	-0.293620	0.024761	0.063443	0.098708	0.221435	-0.740454	-0.878127	0.040662	0.112160	0.463313	0	0
41649	2.278808	0.376286	10.906761	-0.274292	0.064742	0.060038	0.097360	0.228482	-0.737970	-0.878351	0.042791	0.110312	0.463141	0	0
41650	2.192490	0.554219	10.686131	-0.267251	0.084875	0.058296	0.099144	0.232282	-0.735054	-0.878584	0.044842	0.108367	0.462965	0	0
41651	2.074198	0.917223	9.556146	-0.187764	0.097675	0.052801	0.100559	0.235149	-0.734229	-0.878837	0.046039	0.106629	0.462770	0	0
41652	1.983600	1.073099	8.698570	-0.099844	0.056622	0.020989	0.102243	0.236799	-0.733949	-0.878940	0.046708	0.105724	0.462715	0	0
41653	2.016067	0.750232	8.458384	-0.006355	0.005484	0.006652	0.104708	0.238182	-0.733550	-0.878963	0.046679	0.105655	0.462690	0	0
41654	2.134243	0.209320	8.774794	0.059710	-0.012035	0.025677	0.103669	0.239548	-0.734554	-0.879087	0.046268	0.106089	0.462397	0	0
41655	2.145786	-0.234888	9.208832	0.087521	-0.018535	0.030863	0.102619	0.240484	-0.733880	-0.879239	0.045557	0.106657	0.462047	0	0
41656	2.143642	-0.493670	9.786244	0.100254	-0.013013	0.055296	0.103287	0.236540	-0.734221	-0.879516	0.044826	0.107273	0.461449	0	0
41657	2.162725	-0.458347	10.309250	0.054274	0.013995	0.076445	0.102645	0.234626	-0.734384	-0.879896	0.044315	0.107382	0.460747	0	0
41658	2.218313	-0.092873	10.359168	-0.011781	0.047489	0.088915	0.104200	0.234630	-0.733486	-0.880342	0.044326	0.106934	0.459998	0	0
41659	2.313075	0.247002	10.059189	-0.067961	0.070777	0.082144	0.105899	0.236303	-0.735023	-0.880754	0.044638	0.105978	0.459401	0	0
41660	2.323830	0.362072	9.741002	-0.083543	0.065671	0.083906	0.107587	0.235764	-0.734267	-0.881163	0.045192	0.105042	0.458776	0	0
41661	2.265259	0.275949	9.453026	-0.069821	0.065733	0.076886	0.108617	0.238225	-0.733967	-0.881542	0.045539	0.104126	0.458223	0	0
41662	2.196099	0.055640	9.236015	-0.051063	0.037714	0.074145	0.110173	0.238780	-0.733448	-0.881888	0.045925	0.103589	0.457639	0	0
41663	2.131576	-0.164553	9.224687	-0.010648	0.033444	0.102812	0.110043	0.240426	-0.734323	-0.882377	0.045931	0.103219	0.456780	0	0
41664	2.118603	-0.312051	9.184151	0.013529	0.034194	0.099268	0.113310	0.237184	-0.734280	-0.882865	0.045788	0.102998	0.455900	0	0
41665	2.154274	-0.439450	9.263828	0.053264	0.021579	0.102625	0.113695	0.236631	-0.733386	-0.883367	0.045294	0.103027	0.454968	0	0
41666	2.175890	-0.474407	9.335463	0.066009	0.028022	0.128782	0.113310	0.236774	-0.734159	-0.884000	0.044748	0.103085	0.453780	0	0
41667	2.251596	-0.421915	9.358671	0.088585	0.019811	0.138294	0.115405	0.235304	-0.734981	-0.884674	0.043999	0.103278	0.452492	0	0
41668	2.340349	-0.235017	9.289072	0.078026	0.019989	0.132213	0.116966	0.234083	-0.734237	-0.885319	0.043385	0.103460	0.451247	0	0
41669	2.463432	-0.002296	9.219332	0.058603	0.016862	0.118299	0.117505	0.233293	-0.736074	-0.885883	0.042905	0.103557	0.450163	0	0
41670	2.503624	0.199728	9.136543	0.016693	0.023862	0.137615	0.118803	0.233163	-0.735566	-0.886524	0.042823	0.103426	0.448936	0	0
41671	2.482308	0.299484	9.131192	-0.035236	0.003831	0.105422	0.118931	0.232748	-0.735056	-0.886973	0.043227	0.103228	0.448055	0	0
41672	2.484613	0.295969	9.227931	-0.104472	-0.011432	0.108199	0.119975	0.233587	-0.735826	-0.887394	0.044346	0.102879	0.447193	0	0
41673	2.479749	0.318994	9.344581	-0.141147	0.005834	0.083929	0.121118	0.237395	-0.734073	-0.887698	0.045663	0.102203	0.446611	0	0
41674	2.479410	0.279099	9.440862	-0.155269	0.002632	0.071755	0.119955	0.235476	-0.734232	-0.887943	0.047132	0.101519	0.446127	0	0
41675	2.435324	0.258395	9.591689	-0.169309	0.016091	0.056130	0.120191	0.238595	-0.732615	-0.888115	0.048628	0.100642	0.445822	0	0
41676	2.376944	0.277387	9.675623	-0.153881	0.019590	0.049107	0.121470	0.242688	-0.731765	-0.888271	0.049986	0.099823	0.445547	0	0
41677	2.289615	0.317317	9.644314	-0.147406	0.011094	0.033345	0.121980	0.245282	-0.731588	-0.888342	0.051285	0.099100	0.445418	0	0
41678	2.250492	0.306653	9.761275	-0.134155	0.011421	0.007136	0.120797	0.247997	-0.731527	-0.888309	0.052463	0.098462	0.445489	0	0
41679	2.240849	0.316761	9.732590	-0.106243	0.018063	0.015793	0.121419	0.250975	-0.729267	-0.888328	0.053343	0.097869	0.445477	0	0
41680	2.260504	0.336733	9.667052	-0.104741	0.034071	-0.001611	0.122698	0.253559	-0.727668	-0.888292	0.054149	0.097166	0.445606	0	0
41681	2.355406	0.306185	9.502216	-0.085746	0.026906	0.000074	0.122836	0.253848	-0.728831	-0.888258	0.054789	0.096595	0.445718	0	0
41682	2.355057	0.236346	9.452809	-0.055116	0.012974	-0.016621	0.122308	0.254654	-0.728292	-0.888164	0.055234	0.096309	0.445913	0	0
41683	2.302847	0.051864	9.494967	-0.037688	0.031259	-0.020969	0.122429	0.255876	-0.727750	-0.888066	0.055407	0.095927	0.446168	0	0
41684	2.272105	-0.164350	9.756493	-0.016818	0.035401	-0.019254	0.121516	0.257373	-0.728234	-0.887999	0.055410	0.095613	0.446370	0	0
41685	2.164009	-0.306314	9.948230	0.004090	0.056262	-0.022745	0.122562	0.255881	-0.728011	-0.887940	0.055101	0.095197	0.446614	0	0
41686	2.096466	-0.254383	9.693899	0.009736	0.057691	-0.002713	0.124257	0.255764	-0.728285	-0.887991	0.054783	0.094796	0.446638	0	0
41687	2.073460	-0.090282	9.357822	-0.009305	0.063181	-0.005283	0.125168	0.254950	-0.727918	-0.888009	0.054580	0.094249	0.446743	0	0
41688	2.093277	-0.041243	9.297537	-0.013186	0.033599	-0.010591	0.125955	0.255379	-0.728824	-0.887986	0.054565	0.093963	0.446849	0	0
41689	2.146054	-0.145131	9.432837	-0.017952	0.035055	0.006892	0.125934	0.256855	-0.726978	-0.888027	0.054578	0.093622	0.446838	0	0
41690	2.150300	-0.224427	9.576873	-0.012845	0.031540	0.004261	0.126974	0.257685	-0.727099	-0.888065	0.054585	0.093347	0.446820	0	0
41691	2.150243	-0.261705	9.435924	-0.002397	0.031435	0.006849	0.127240	0.257285	-0.727627	-0.888110	0.054479	0.093109	0.446793	0	0
41692	2.119174	-0.194213	9.282656	-0.016520	0.012426	0.002462	0.128008	0.256723	-0.725697	-0.888124	0.054601	0.092989	0.446775	0	0
41693	2.141380	-0.161674	9.176081	-0.026849	0.005439	0.007705	0.126705	0.257257	-0.725807	-0.888135	0.054833	0.092874	0.446748	0	0
41694	2.165335	-0.220490	9.208585	-0.048623	0.000447	0.001659	0.127752	0.257963	-0.726839	-0.888114	0.055294	0.092717	0.446766	0	0
41695	2.176432	-0.372914	9.375631	-0.049566	-0.022382	0.006849	0.127750	0.259469	-0.727329	-0.888083	0.055856	0.092750	0.446752	0	0
41696	2.192643	-0.470259	9.606290	-0.075228	-0.001292	0.008743	0.127208	0.259567	-0.724727	-0.888075	0.056567	0.092486	0.446731	0	0
41697	2.221547	-0.489305	9.769981	-0.075796	0.001974	0.020974	0.127986	0.261490	-0.725214	-0.888114	0.057274	0.092180	0.446628	0	0
41698	2.261539	-0.328187	9.655142	-0.076416	0.000016	0.034914	0.127983	0.262995	-0.725574	-0.888225	0.058014	0.091884	0.446373	0	0
41699	2.340121	-0.207289	9.635679	-0.092192	0.012585	0.021039	0.125614	0.265264	-0.723436	-0.888262	0.058823	0.091413	0.446289	0	0
41700	2.320764	-0.180861	9.675240	-0.117172	0.019749	0.021999	0.126013	0.265555	-0.724602	-0.888305	0.059826	0.090767	0.446202	0	0
41701	2.330369	-0.211981	9.628574	-0.104384	0.014514	0.015846	0.126773	0.268822	-0.723505	-0.888312	0.060733	0.090230	0.446176	0	0
41702	2.414074	-0.093333	9.369280	-0.085639	0.009296	0.007052	0.127010	0.270983	-0.721647	-0.888297	0.061488	0.089827	0.446182	0	0
41703	2.270705	-0.498876	9.279661	-0.064868	-0.001318	0.006981	0.127263	0.272758	-0.721614	-0.888272	0.062112	0.089615	0.446188	0	0
41704	2.214223	-0.553773	9.459341	-0.025660	0.006937	0.017355	0.127791	0.271129	-0.721780	-0.888346	0.062353	0.089495	0.446031	0	0
41705	2.181149	-0.769032	9.636196	-0.026550	0.002577	0.015620	0.127782	0.272760	-0.721358	-0.888386	0.062634	0.089417	0.445927	0	0
41706	1.971190	-0.840493	9.896658	-0.017319	0.008248	0.039137	0.127911	0.271388	-0.720607	-0.888560	0.062815	0.089308	0.445578	0	0
41707	1.849811	-0.809345	9.807906	0.005697	0.014750	0.060872	0.128820	0.272491	-0.720852	-0.888833	0.062800	0.089235	0.445051	0	0
41708	1.827177	-0.579778	9.477594	-0.002804	0.029701	0.062653	0.129212	0.272222	-0.720860	-0.889136	0.062777	0.088986	0.444497	0	0
41709	1.901579	-0.392755	9.188014	-0.009635	0.009445	0.077434	0.129208	0.273313	-0.720839	-0.889467	0.062936	0.088879	0.443833	0	0
41710	1.984842	-0.337921	8.993189	-0.016683	0.002560	0.074823	0.130000	0.272516	-0.721898	-0.889790	0.063168	0.088801	0.443168	0	0
41711	2.101126	-0.412494	9.062073	-0.039177	-0.016651	0.081839	0.129077	0.271940	-0.720216	-0.890098	0.063711	0.088794	0.442473	0	0
41712	2.183353	-0.475239	9.185174	-0.010144	-0.036890	0.074739	0.129985	0.273864	-0.720704	-0.890384	0.064061	0.089096	0.441785	0	0
41713	2.266043	-0.446410	9.367673	-0.029282	-0.050798	0.076512	0.129729	0.274417	-0.721470	-0.890643	0.064666	0.089442	0.441106	0	0
41714	2.319492	-0.394499	9.667747	-0.060074	-0.037600	0.088081	0.127656	0.273893	-0.720296	-0.890953	0.065475	0.089521	0.440343	0	0
41715	2.339797	-0.228396	9.776169	-0.078417	-0.033848	0.080282	0.127396	0.275536	-0.721041	-0.891209	0.066449	0.089499	0.439683	0	0
41716	2.291901	-0.096844	9.769464	-0.084577	-0.025802	0.073323	0.129199	0.276895	-0.719209	-0.891451	0.067410	0.089374	0.439071	0	0
41717	2.206901	-0.067094	9.779113	-0.084861	-0.024687	0.060227	0.128806	0.279083	-0.719943	-0.891620	0.068377	0.089255	0.438602	0	0
41718	2.165470	-0.090349	9.719213	-0.077907	-0.012419	0.055876	0.128928	0.279071	-0.718905	-0.891801	0.069204	0.089052	0.438146	0	0
41719	2.155361	-0.162668	9.682101	-0.072200	-0.018343	0.041892	0.128920	0.281393	-0.719119	-0.891903	0.070008	0.088942	0.437833	0	0
41720	2.176243	-0.323865	9.756798	-0.026325	-0.002013	0.035719	0.128660	0.280978	-0.718866	-0.892039	0.070312	0.088887	0.437517	0	0
41721	2.186860	-0.549650	9.973653	0.008305	0.006475	0.032181	0.129431	0.281656	-0.717950	-0.892177	0.070278	0.088914	0.437237	0	0
41722	2.132210	-0.711207	10.139667	0.041811	0.028617	0.050473	0.128791	0.280981	-0.718997	-0.892453	0.069853	0.088873	0.436748	0	0
41723	2.152124	-0.661260	9.997077	0.079823	0.031872	0.048623	0.131135	0.281004	-0.719013	-0.892735	0.069086	0.088973	0.436275	0	0
41724	2.212032	-0.486913	9.547862	0.097288	0.033400	0.057287	0.131279	0.277323	-0.719086	-0.893092	0.068148	0.089128	0.435658	0	0
41725	2.271527	-0.369233	9.175323	0.078215	0.024820	0.059056	0.132341	0.275306	-0.720561	-0.893410	0.067437	0.089278	0.435087	0	0
41726	2.281530	-0.350726	9.030093	0.034723	0.019223	0.048698	0.131562	0.274342	-0.720445	-0.893669	0.067113	0.089292	0.434601	0	0
41727	2.281347	-0.394047	9.009752	-0.029528	-0.010943	0.046962	0.133633	0.275824	-0.721859	-0.893828	0.067513	0.089304	0.434210	0	0
41728	2.242493	-0.349378	9.171073	-0.072719	-0.010657	0.048824	0.132057	0.276061	-0.720286	-0.893985	0.068281	0.089118	0.433804	0	0
41729	2.235274	-0.291161	9.399646	-0.114488	0.002151	0.031532	0.132577	0.277712	-0.721036	-0.894030	0.069370	0.088656	0.433634	0	0
41730	2.179853	-0.161657	9.584347	-0.131458	-0.013191	0.015817	0.132806	0.278763	-0.717643	-0.894001	0.070643	0.088261	0.433569	0	0
41731	2.136383	-0.080174	9.712404	-0.142334	-0.001081	0.028080	0.132012	0.283125	-0.718071	-0.894005	0.071986	0.087707	0.433452	0	0
41732	2.126637	-0.064148	9.807278	-0.106434	-0.001072	0.010528	0.131743	0.285304	-0.718026	-0.893970	0.072980	0.087315	0.433437	0	0
41733	2.165379	-0.096072	9.810771	-0.062776	-0.001095	-0.008779	0.133022	0.286927	-0.715927	-0.893871	0.073569	0.087130	0.433579	0	0
41734	2.186589	-0.219774	9.786731	-0.020410	-0.006694	-0.007158	0.130549	0.287453	-0.716289	-0.893821	0.073802	0.087174	0.433633	0	0
41735	2.183722	-0.327138	9.620639	0.036734	0.003406	-0.009031	0.131591	0.288286	-0.716669	-0.893798	0.073478	0.087379	0.433695	0	0
41736	2.241749	-0.422902	9.455726	0.062554	0.012123	-0.019531	0.130826	0.284875	-0.717120	-0.893782	0.072875	0.087626	0.433779	0	0
41737	2.253448	-0.528389	9.328060	0.085847	0.015537	-0.024811	0.130848	0.283263	-0.719098	-0.893736	0.072047	0.087948	0.433947	0	0
41738	2.221252	-0.629831	9.307991	0.070393	0.005045	-0.016940	0.130585	0.282432	-0.718334	-0.893726	0.071407	0.088289	0.434005	0	0
41739	2.196662	-0.682562	9.266651	0.062814	-0.002066	-0.005598	0.130735	0.278899	-0.719183	-0.893729	0.070883	0.088657	0.434008	0	0
41740	2.201671	-0.653722	9.288735	0.033691	-0.002051	0.006697	0.130869	0.277533	-0.718951	-0.893795	0.070621	0.088886	0.433869	0	0
41741	2.197046	-0.600909	9.345278	-0.002622	-0.001782	0.006798	0.130990	0.279716	-0.718909	-0.893806	0.070696	0.088960	0.433819	0	0
41742	2.187408	-0.558617	9.479259	-0.027044	-0.006738	-0.000128	0.130208	0.278884	-0.718401	-0.893782	0.070994	0.088971	0.433817	0	0
41743	2.206752	-0.555314	9.604753	-0.042318	-0.012147	0.015605	0.130985	0.280257	-0.718509	-0.893794	0.071477	0.088959	0.433716	0	0
41744	2.230973	-0.551945	9.720451	-0.035331	0.000039	0.013880	0.129948	0.279704	-0.718772	-0.893836	0.071832	0.088864	0.433591	0	0
41745	2.245803	-0.503987	9.761949	-0.011084	0.006839	0.013826	0.128758	0.280213	-0.716807	-0.893879	0.071953	0.088820	0.433492	0	0
41746	2.270355	-0.465390	9.764353	-0.002640	-0.000132	0.008548	0.130044	0.285140	-0.717109	-0.893909	0.072014	0.088870	0.433409	0	0
41747	2.285098	-0.450391	9.713384	0.018372	0.011830	0.015499	0.130963	0.284201	-0.717653	-0.893984	0.071851	0.088908	0.433272	0	0
41748	2.285022	-0.480950	9.623372	0.011328	0.016406	0.006812	0.130462	0.282991	-0.719490	-0.894055	0.071709	0.088875	0.433157	0	0
41749	2.260618	-0.511279	9.531505	-0.002566	0.015712	0.003360	0.130710	0.284484	-0.718684	-0.894066	0.071707	0.088797	0.433150	0	0
41750	2.202049	-0.556045	9.454747	0.011578	0.003080	0.022468	0.130717	0.283396	-0.718965	-0.894185	0.071636	0.088873	0.432900	0	0
41751	2.165594	-0.564540	9.373154	-0.002546	0.006961	0.006814	0.131237	0.281069	-0.717846	-0.894204	0.071676	0.088871	0.432856	0	0
41752	2.123667	-0.654409	9.411579	-0.016219	0.015771	0.008626	0.131233	0.281885	-0.717700	-0.894259	0.071785	0.088723	0.432754	0	0
41753	2.109147	-0.644367	9.392689	-0.020667	0.007104	0.006867	0.130977	0.281341	-0.717969	-0.894264	0.071989	0.088642	0.432726	0	0
41754	2.114091	-0.625315	9.421899	-0.022886	0.006828	0.024317	0.130962	0.284473	-0.717648	-0.894362	0.072213	0.088532	0.432509	0	0
41755	2.119338	-0.557516	9.432426	-0.038664	-0.001702	0.019099	0.131999	0.287220	-0.718380	-0.894399	0.072627	0.088442	0.432381	0	0
41756	2.109800	-0.514288	9.481683	-0.028272	-0.001810	0.020807	0.131993	0.287759	-0.717850	-0.894472	0.072933	0.088389	0.432190	0	0
41757	2.143797	-0.528972	9.466163	-0.037129	-0.012149	0.015577	0.131739	0.287218	-0.718378	-0.894486	0.073375	0.088402	0.432083	0	0
41758	2.182540	-0.549404	9.527924	-0.018072	-0.011467	0.017276	0.130943	0.288559	-0.717178	-0.894541	0.073629	0.088482	0.431910	0	0
41759	2.202281	-0.510259	9.484447	-0.024774	-0.012460	0.027759	0.132243	0.290489	-0.717799	-0.894616	0.073972	0.088541	0.431684	0	0
41760	2.221802	-0.500714	9.484131	-0.026577	-0.007996	0.022545	0.129911	0.289935	-0.718961	-0.894690	0.074291	0.088549	0.431474	0	0
41761	2.231663	-0.476635	9.493930	-0.006872	-0.008905	0.015506	0.131208	0.289803	-0.718324	-0.894728	0.074448	0.088664	0.431344	0	0
41762	2.251127	-0.472211	9.517754	-0.002142	-0.002219	0.031215	0.130691	0.289530	-0.718715	-0.894868	0.074530	0.088720	0.431028	0	0
41763	2.272759	-0.502421	9.599139	-0.009281	-0.002011	0.020776	0.130816	0.289523	-0.718067	-0.894934	0.074683	0.088759	0.430858	0	0
41764	2.294496	-0.517885	9.663785	-0.006024	-0.014224	0.017249	0.129645	0.290335	-0.718432	-0.894994	0.074841	0.088915	0.430673	0	0
41765	2.250632	-0.522747	9.698624	-0.004211	0.009472	0.010326	0.129917	0.288435	-0.718990	-0.895028	0.074889	0.088881	0.430601	0	0
41766	2.270051	-0.523336	9.736903	-0.023181	0.013973	0.010398	0.129911	0.289524	-0.718839	-0.895081	0.075070	0.088718	0.430492	0	0
41767	2.294849	-0.454898	9.674357	-0.030167	0.012313	0.008665	0.129520	0.290616	-0.719204	-0.895091	0.075336	0.088548	0.430459	0	0
41768	2.339014	-0.405902	9.598983	-0.042347	0.005417	0.008682	0.131339	0.290903	-0.718952	-0.895119	0.075724	0.088381	0.430369	0	0
41769	2.359110	-0.326702	9.444700	-0.037066	0.020279	0.006958	0.130805	0.291564	-0.717638	-0.895123	0.076014	0.088111	0.430364	0	0
41770	2.315376	-0.316577	9.441012	-0.021238	0.007414	-0.014067	0.130797	0.293609	-0.717598	-0.895057	0.076187	0.088032	0.430487	0	0
41771	2.281420	-0.306106	9.398367	-0.024809	0.009304	-0.020164	0.130798	0.293472	-0.717600	-0.894944	0.076389	0.087935	0.430706	0	0
41772	2.227993	-0.295526	9.361015	-0.021361	0.010186	-0.021053	0.131314	0.294568	-0.717583	-0.894858	0.076543	0.087837	0.430877	0	0
41773	2.213259	-0.315031	9.380446	-0.024862	0.012891	-0.024524	0.130922	0.295386	-0.717823	-0.894729	0.076722	0.087710	0.431138	0	0
41774	2.203319	-0.330659	9.484558	-0.017161	0.009355	-0.026300	0.129878	0.295783	-0.717678	-0.894614	0.076839	0.087641	0.431371	0	0
41775	2.217649	-0.360835	9.568533	-0.022665	0.007863	-0.040238	0.130012	0.294555	-0.717573	-0.894415	0.077003	0.087579	0.431767	0	0
41776	2.232177	-0.361624	9.628713	-0.020886	0.009556	-0.038491	0.130649	0.296187	-0.716638	-0.894251	0.077140	0.087502	0.432097	0	0
41777	2.226916	-0.413478	9.712831	0.002491	0.012861	-0.038545	0.130520	0.295226	-0.716266	-0.894083	0.077055	0.087502	0.432460	0	0
41778	2.216909	-0.461877	9.707532	0.037597	0.017254	-0.056076	0.129873	0.295362	-0.716778	-0.893892	0.076622	0.087622	0.432907	0	0
41779	2.206749	-0.541555	9.677580	0.046644	0.020423	-0.040387	0.130142	0.294144	-0.717323	-0.893756	0.076105	0.087747	0.433254	0	0
41780	2.191664	-0.628634	9.662163	0.062221	0.015910	-0.038694	0.130675	0.293072	-0.718386	-0.893666	0.075471	0.087973	0.433505	0	0
41781	2.188723	-0.725199	9.617277	0.078238	0.026029	-0.023874	0.129103	0.293178	-0.717205	-0.893629	0.074664	0.088172	0.433680	0	0
41782	2.154522	-0.767528	9.520623	0.057410	0.021007	-0.026446	0.130943	0.291028	-0.718298	-0.893588	0.074062	0.088322	0.433837	0	0
41783	2.134982	-0.804804	9.394650	0.043790	0.028032	-0.021153	0.130676	0.291015	-0.717518	-0.893538	0.073559	0.088352	0.434019	0	0
41784	2.161401	-0.877132	9.330064	0.038131	0.026037	-0.003686	0.130826	0.289402	-0.719238	-0.893586	0.073128	0.088356	0.433993	0	0
41785	2.141629	-0.930357	9.329762	0.030148	0.019225	-0.010658	0.130698	0.288168	-0.718871	-0.893563	0.072802	0.088399	0.434085	0	0
41786	2.153798	-0.935018	9.302784	0.016763	0.020756	0.008577	0.129667	0.287490	-0.719916	-0.893641	0.072596	0.088349	0.433971	0	0
41787	2.165927	-0.923974	9.392240	-0.003169	0.008602	0.012092	0.131613	0.287223	-0.718897	-0.893683	0.072641	0.088328	0.433881	0	0
41788	2.161239	-0.869455	9.514175	-0.033279	0.001654	0.022621	0.130699	0.288308	-0.719128	-0.893769	0.072977	0.088221	0.433668	0	0
41789	2.154063	-0.845288	9.529211	-0.066014	-0.014026	0.034880	0.129653	0.288564	-0.718597	-0.893844	0.073707	0.088113	0.433413	0	0
41790	2.156674	-0.806909	9.568434	-0.088584	-0.022597	0.034919	0.130028	0.290739	-0.717778	-0.893917	0.074654	0.087974	0.433128	0	0
41791	2.166672	-0.763176	9.556720	-0.115923	-0.024397	0.050691	0.130272	0.294831	-0.717570	-0.894012	0.075892	0.087732	0.432766	0	0
41792	2.171517	-0.754231	9.622104	-0.126424	-0.034797	0.049820	0.129483	0.296183	-0.717278	-0.894105	0.077244	0.087526	0.432376	0	0
41793	2.240009	-0.728449	9.432048	-0.140005	-0.039270	0.062937	0.129980	0.298071	-0.715168	-0.894217	0.078774	0.087303	0.431913	0	0
41794	2.254410	-0.753371	9.479781	-0.147023	-0.034745	0.055998	0.127880	0.300219	-0.714073	-0.894316	0.080314	0.087002	0.431486	0	0
41795	2.312691	-0.777884	9.456297	-0.140080	-0.040110	0.059463	0.128391	0.301581	-0.713531	-0.894407	0.081848	0.086790	0.431050	0	0
41796	2.356746	-0.741395	9.414641	-0.128385	-0.060151	0.050652	0.129028	0.302663	-0.712346	-0.894485	0.083324	0.086804	0.430603	0	0
41797	2.383657	-0.710391	9.443514	-0.116032	-0.029647	0.048959	0.126929	0.304813	-0.711381	-0.894556	0.084590	0.086611	0.430248	0	0
41798	2.396013	-0.676573	9.448551	-0.105603	-0.022738	0.048946	0.127198	0.305789	-0.712921	-0.894662	0.085702	0.086387	0.429852	0	0
41799	2.396277	-0.632786	9.439485	-0.105731	-0.022647	0.043709	0.126917	0.307949	-0.711319	-0.894722	0.086842	0.086181	0.429539	0	0
41800	2.401128	-0.626080	9.487888	-0.097019	-0.022778	0.047173	0.126908	0.309581	-0.711028	-0.894825	0.087875	0.085996	0.429151	0	0
41801	2.396390	-0.606466	9.473751	-0.109282	-0.013757	0.035892	0.127145	0.311192	-0.708791	-0.894854	0.089001	0.085703	0.428919	0	0
41802	2.369405	-0.642750	9.483542	-0.081556	0.001836	0.031494	0.126223	0.315009	-0.709359	-0.894916	0.089778	0.085376	0.428692	0	0
41803	2.359717	-0.637656	9.469312	-0.057179	0.012083	0.034938	0.126870	0.314460	-0.708596	-0.895007	0.090323	0.085076	0.428446	0	0
41804	2.323249	-0.632498	9.470228	-0.045598	0.002713	0.015682	0.127647	0.315010	-0.708331	-0.895049	0.090758	0.084913	0.428299	0	0
41805	2.330413	-0.652186	9.489150	-0.045587	0.007105	0.013953	0.127653	0.314882	-0.708982	-0.895057	0.091199	0.084725	0.428226	0	0
41806	2.313319	-0.657218	9.518526	-0.012974	-0.000014	0.006858	0.127374	0.317045	-0.707640	-0.895078	0.091348	0.084732	0.428150	0	0
41807	2.288841	-0.676749	9.547866	-0.009378	0.020985	0.003417	0.127501	0.317864	-0.707625	-0.895085	0.091393	0.084583	0.428154	0	0
41808	2.271568	-0.715594	9.562238	-0.002394	0.019128	0.006882	0.127900	0.316235	-0.707919	-0.895139	0.091364	0.084466	0.428070	0	0
41809	2.259174	-0.758959	9.542539	0.004232	0.015789	-0.005356	0.126980	0.315939	-0.706751	-0.895117	0.091299	0.084429	0.428137	0	0
41810	2.249132	-0.807679	9.566287	0.007702	0.015759	-0.005363	0.127381	0.315136	-0.707678	-0.895123	0.091185	0.084396	0.428155	0	0
41811	2.243861	-0.866519	9.623676	0.006165	0.020028	0.000766	0.126594	0.315805	-0.707270	-0.895133	0.091087	0.084323	0.428170	0	0
41812	2.250887	-0.915060	9.617981	0.013291	0.022462	0.008608	0.128933	0.316919	-0.707264	-0.895209	0.090906	0.084240	0.428067	0	0
41813	2.248786	-0.875198	9.526598	0.013980	0.009396	0.006819	0.128950	0.314750	-0.708345	-0.895243	0.090788	0.084290	0.428011	0	0
41814	2.283267	-0.821080	9.434572	0.025132	0.023456	-0.002769	0.127126	0.314593	-0.708076	-0.895282	0.090487	0.084260	0.427998	0	0
41815	2.322403	-0.798817	9.366197	0.010279	-0.001840	0.001567	0.129992	0.315173	-0.708604	-0.895281	0.090446	0.084399	0.427982	0	0
41816	2.342119	-0.766792	9.308092	-0.002998	0.002019	-0.014085	0.128171	0.314608	-0.708472	-0.895232	0.090478	0.084452	0.428067	0	0
41817	2.332496	-0.747324	9.311012	-0.020419	0.002254	-0.020143	0.127002	0.314876	-0.708978	-0.895113	0.090677	0.084443	0.428275	0	0
41818	2.349697	-0.709146	9.357159	-0.028196	0.005813	-0.020983	0.128029	0.315960	-0.707666	-0.895007	0.090914	0.084359	0.428463	0	0
41819	2.342345	-0.704980	9.425177	-0.021392	0.014636	-0.029702	0.128410	0.318144	-0.707496	-0.894857	0.091059	0.084245	0.428768	0	0
41820	2.342122	-0.730021	9.495035	-0.020609	0.002359	-0.027991	0.129459	0.317617	-0.708163	-0.894728	0.091236	0.084230	0.429003	0	0
41821	2.329667	-0.773947	9.526171	-0.006810	0.002280	-0.029773	0.127109	0.317584	-0.707368	-0.894580	0.091302	0.084289	0.429286	0	0
41822	2.317424	-0.792938	9.497131	0.013050	0.007437	-0.033306	0.126594	0.317176	-0.707892	-0.894454	0.091154	0.084377	0.429563	0	0
41823	2.300194	-0.829090	9.487330	0.022609	0.003816	-0.029854	0.128023	0.315814	-0.706890	-0.894333	0.090950	0.084549	0.429823	0	0
41824	2.306751	-0.955471	9.497485	0.052000	0.012408	-0.035134	0.128162	0.316241	-0.708181	-0.894249	0.090428	0.084763	0.430067	0	0
41825	2.282130	-1.010788	9.470634	0.055321	0.016028	-0.043855	0.125826	0.315542	-0.708697	-0.894107	0.089870	0.084979	0.430435	0	0
41826	2.267456	-1.025146	9.463506	0.050416	0.007059	-0.027294	0.126874	0.312819	-0.708238	-0.894047	0.089392	0.085227	0.430610	0	0
41827	2.298950	-1.054236	9.435733	0.038397	0.015894	-0.028098	0.127649	0.313642	-0.707968	-0.893957	0.089002	0.085358	0.430851	0	0
41828	2.291658	-1.049509	9.452916	0.034435	0.005967	-0.007182	0.127404	0.312565	-0.709285	-0.893968	0.088689	0.085529	0.430860	0	0
41829	2.296370	-1.073949	9.464564	0.019793	0.013965	-0.008858	0.127411	0.311341	-0.709569	-0.893942	0.088494	0.085581	0.430942	0	0
41830	2.320808	-1.059378	9.444839	-0.002538	0.016664	-0.003549	0.125592	0.310232	-0.709578	-0.893944	0.088469	0.085493	0.430962	0	0
41831	2.282141	-1.010681	9.460952	0.005931	0.012330	-0.008831	0.126493	0.312832	-0.709533	-0.893905	0.088409	0.085502	0.431054	0	0
41832	2.248071	-1.005864	9.490860	-0.004181	0.009573	0.004269	0.127542	0.312716	-0.710322	-0.893933	0.088436	0.085463	0.430997	0	0
41833	2.233551	-0.995822	9.471970	-0.029931	0.006121	0.013926	0.127260	0.313229	-0.707974	-0.893955	0.088745	0.085353	0.430911	0	0
41834	2.243322	-0.981771	9.510680	-0.033362	0.001714	0.017413	0.126237	0.311875	-0.709550	-0.894007	0.089078	0.085247	0.430755	0	0
41835	2.260538	-0.948046	9.520447	-0.042311	-0.008563	0.008686	0.126109	0.313523	-0.710555	-0.893982	0.089557	0.085219	0.430712	0	0
41836	2.292657	-0.870282	9.486917	-0.045477	-0.007895	0.022650	0.126351	0.312675	-0.707978	-0.894039	0.090044	0.085143	0.430508	0	0
41837	2.331853	-0.826793	9.474526	-0.048283	-0.008609	0.013935	0.126743	0.313777	-0.708608	-0.894031	0.090582	0.085085	0.430424	0	0
41838	2.327227	-0.783179	9.484939	-0.045520	-0.001725	0.019175	0.126074	0.316486	-0.707642	-0.894071	0.091040	0.084955	0.430270	0	0
41839	2.337017	-0.764354	9.530980	-0.047105	-0.001836	0.026157	0.126740	0.313224	-0.707970	-0.894121	0.091547	0.084831	0.430081	0	0
41840	2.361310	-0.778690	9.491478	-0.060006	-0.013453	-0.005234	0.125289	0.315649	-0.706744	-0.894041	0.092164	0.084768	0.430129	0	0
41841	2.368706	-0.768670	9.457556	-0.040706	-0.019096	0.010394	0.126321	0.318938	-0.707206	-0.894015	0.092673	0.084839	0.430060	0	0
41842	2.358995	-0.763789	9.462691	-0.052782	-0.001415	0.003499	0.124894	0.318382	-0.707467	-0.893983	0.093182	0.084690	0.430046	0	0
41843	2.349098	-0.792801	9.460086	-0.052908	0.000450	-0.003472	0.124742	0.320130	-0.705614	-0.893902	0.093703	0.084548	0.430129	0	0
41844	2.339317	-0.797760	9.477188	-0.033952	-0.001411	-0.005278	0.126044	0.321378	-0.706248	-0.893850	0.094036	0.084488	0.430176	0	0
41845	2.336828	-0.807447	9.477108	-0.024473	-0.000580	-0.007047	0.124726	0.322987	-0.705039	-0.893779	0.094303	0.084480	0.430267	0	0
41846	2.322303	-0.802045	9.438784	-0.006384	0.012542	-0.015788	0.124476	0.320530	-0.705085	-0.893718	0.094320	0.084424	0.430401	0	0
41847	2.278515	-0.797014	9.456814	-0.008034	0.008983	-0.010567	0.125380	0.322724	-0.705308	-0.893656	0.094394	0.084404	0.430518	0	0
41848	2.287766	-0.877362	9.472404	0.009381	-0.007085	0.001558	0.124744	0.320682	-0.706123	-0.893670	0.094369	0.084575	0.430459	0	0
41849	2.282598	-0.914576	9.549466	0.002260	-0.001599	-0.010613	0.123173	0.321887	-0.705569	-0.893609	0.094395	0.084693	0.430558	0	0
41850	2.277770	-0.904989	9.564240	0.002511	0.012291	-0.005343	0.123172	0.321063	-0.705066	-0.893597	0.094343	0.084667	0.430599	0	0
41851	2.307117	-0.885471	9.532367	-0.011446	0.003686	-0.007069	0.124726	0.322026	-0.704539	-0.893542	0.094470	0.084675	0.430683	0	0
41852	2.302428	-0.860817	9.501353	-0.027099	0.002121	-0.010520	0.124874	0.321232	-0.706372	-0.893484	0.094720	0.084619	0.430760	0	0
41853	2.326619	-0.885286	9.500446	-0.020159	0.000285	-0.008795	0.124471	0.322032	-0.705186	-0.893411	0.094937	0.084621	0.430863	0	0
41854	2.331092	-0.944101	9.547926	-0.016650	0.000219	-0.007053	0.124319	0.324054	-0.703458	-0.893362	0.095108	0.084622	0.430927	0	0
41855	2.309111	-0.967651	9.499678	-0.009541	0.007079	-0.001823	0.124452	0.324471	-0.703970	-0.893334	0.095206	0.084602	0.430966	0	0
41856	2.277431	-0.977041	9.495434	0.007711	0.003463	-0.001887	0.122779	0.322701	-0.705550	-0.893342	0.095148	0.084675	0.430949	0	0
41857	2.292093	-0.976575	9.441839	0.009599	-0.001948	0.007689	0.123040	0.321883	-0.705308	-0.893366	0.095122	0.084809	0.430878	0	0
41858	2.316638	-0.947230	9.402953	0.018216	0.017366	-0.001876	0.123539	0.324735	-0.703958	-0.893390	0.094911	0.084802	0.430878	0	0
41859	2.336283	-0.922752	9.368954	0.002565	0.012272	-0.003589	0.122392	0.320234	-0.704817	-0.893371	0.094878	0.084789	0.430927	0	0
41860	2.356002	-0.879207	9.366697	0.005804	0.005357	-0.009726	0.123045	0.319695	-0.704832	-0.893351	0.094821	0.084847	0.430969	0	0
41861	2.351311	-0.840794	9.408510	0.007471	-0.006946	-0.006281	0.122505	0.323226	-0.704110	-0.893309	0.094824	0.085030	0.431020	0	0
41862	2.341656	-0.821620	9.438058	0.007268	-0.001516	-0.017607	0.122505	0.322541	-0.703864	-0.893234	0.094780	0.085159	0.431158	0	0
41863	2.365979	-0.819610	9.456893	-0.015231	-0.011897	-0.014078	0.122644	0.322419	-0.704906	-0.893133	0.094999	0.085295	0.431293	0	0
41864	2.400038	-0.808454	9.519212	-0.058746	0.004485	-0.034835	0.120691	0.321575	-0.704389	-0.892934	0.095502	0.085104	0.431632	0	0
41865	2.416923	-0.823744	9.571867	-0.056206	-0.000788	-0.034852	0.120158	0.323060	-0.703577	-0.892712	0.096021	0.084984	0.431998	0	0
41866	2.413911	-0.911778	9.633631	-0.051941	0.002748	-0.040079	0.121062	0.323881	-0.703049	-0.892494	0.096466	0.084843	0.432377	0	0
41867	2.374492	-0.984894	9.691605	-0.046469	0.002503	-0.027882	0.120666	0.326338	-0.703517	-0.892314	0.096890	0.084729	0.432676	0	0
41868	2.359701	-1.021013	9.676907	-0.048393	-0.010526	-0.031401	0.120531	0.326055	-0.702872	-0.892126	0.097368	0.084713	0.432961	0	0
41869	2.379029	-1.047708	9.661553	-0.020451	0.005772	-0.026197	0.119736	0.329318	-0.702673	-0.891981	0.097547	0.084681	0.433225	0	0
41870	2.403257	-1.085616	9.558771	0.015845	0.000234	-0.024567	0.120254	0.329044	-0.702163	-0.891889	0.097412	0.084839	0.433414	0	0
41871	2.334875	-1.147127	9.467476	0.035068	0.007019	-0.019375	0.118823	0.329444	-0.702534	-0.891828	0.097098	0.085031	0.433571	0	0
41872	2.257051	-1.159917	9.367408	0.042257	-0.009045	-0.000264	0.120141	0.328110	-0.703868	-0.891867	0.096787	0.085365	0.433495	0	0
41873	2.229844	-1.248786	9.303824	0.035635	0.001384	0.006768	0.118709	0.327547	-0.703609	-0.891916	0.096518	0.085584	0.433412	0	0
41874	2.280584	-1.314518	9.282348	0.006428	-0.021414	0.024248	0.119888	0.325650	-0.703654	-0.892017	0.096601	0.085849	0.433132	0	0
41875	2.314469	-1.327950	9.373373	-0.003862	-0.039907	0.036444	0.118847	0.324542	-0.703150	-0.892120	0.096893	0.086238	0.432778	0	0
41876	2.314428	-1.339816	9.348995	-0.015858	-0.030204	0.036508	0.118462	0.323449	-0.703298	-0.892245	0.097223	0.086474	0.432400	0	0
41877	2.278163	-1.281954	9.399438	-0.055218	-0.023086	0.053302	0.118079	0.325559	-0.703379	-0.892383	0.097921	0.086474	0.431955	0	0
41878	2.268539	-1.276272	9.331952	-0.100051	-0.026333	0.059526	0.118576	0.326762	-0.701022	-0.892521	0.099006	0.086288	0.431461	0	0
41879	2.237521	-1.183047	9.266207	-0.108644	-0.042144	0.069959	0.117264	0.329751	-0.701084	-0.892660	0.100279	0.086211	0.430894	0	0
41880	2.378721	-1.174302	9.243702	-0.118978	-0.047414	0.074356	0.116469	0.331917	-0.700387	-0.892815	0.101638	0.086114	0.430274	0	0
41881	2.471607	-1.113684	9.177052	-0.134405	-0.038616	0.077050	0.117499	0.333830	-0.699838	-0.892957	0.103135	0.085889	0.429668	0	0
41882	2.506349	-0.999728	9.160924	-0.131189	-0.043767	0.070041	0.117223	0.336136	-0.699012	-0.893085	0.104582	0.085713	0.429085	0	0
41883	2.543207	-0.918593	9.258069	-0.133323	-0.054051	0.057805	0.115896	0.337594	-0.696637	-0.893128	0.106119	0.085651	0.428631	0	0
41884	2.565429	-0.839977	9.374885	-0.140050	-0.043620	0.063084	0.115380	0.338969	-0.697904	-0.893210	0.107639	0.085442	0.428124	0	0
41885	2.550967	-0.776578	9.579489	-0.147716	-0.048320	0.032557	0.115878	0.340584	-0.695799	-0.893129	0.109253	0.085293	0.427912	0	0
41886	2.560284	-0.803489	9.811310	-0.137028	-0.029317	0.038692	0.115200	0.344653	-0.694417	-0.893116	0.110664	0.084994	0.427637	0	0
41887	2.574647	-0.817293	9.951201	-0.105967	-0.026022	0.035126	0.114422	0.345473	-0.695174	-0.893109	0.111804	0.084820	0.427390	0	0
41888	2.584240	-0.848520	9.914220	-0.061637	-0.020608	0.004488	0.114148	0.347234	-0.694359	-0.893042	0.112474	0.084805	0.427356	0	0
41889	2.571925	-0.905204	9.794704	-0.059924	-0.010092	-0.003432	0.113859	0.346998	-0.692421	-0.892935	0.113095	0.084727	0.427433	0	0
41890	2.551853	-1.034693	9.667431	-0.011902	-0.034770	-0.011483	0.114001	0.347568	-0.694228	-0.892850	0.113366	0.085070	0.427470	0	0
41891	2.529461	-1.144749	9.540488	0.029372	-0.046320	-0.017735	0.112421	0.347799	-0.692136	-0.892751	0.113330	0.085712	0.427558	0	0
41892	2.495088	-1.230010	9.375438	0.054415	-0.071088	-0.009154	0.112558	0.347810	-0.692915	-0.892712	0.113168	0.086659	0.427490	0	0
41893	2.492517	-1.284094	9.219781	0.049914	-0.084083	-0.012663	0.109707	0.346980	-0.694209	-0.892624	0.113114	0.087721	0.427472	0	0
41894	2.470102	-1.378284	9.194748	0.012088	-0.096242	0.000503	0.108403	0.347513	-0.694189	-0.892554	0.113446	0.088699	0.427329	0	0
41895	2.508420	-1.471570	9.260324	-0.017338	-0.104796	0.001453	0.106836	0.346666	-0.693156	-0.892429	0.114096	0.089643	0.427219	0	0
41896	2.483670	-1.532675	9.318130	-0.042977	-0.127698	0.024145	0.105788	0.347743	-0.692868	-0.892371	0.115074	0.090641	0.426867	0	0
41897	2.449881	-1.488497	9.300172	-0.097521	-0.128964	0.020801	0.104737	0.348541	-0.692066	-0.892212	0.116563	0.091436	0.426627	0	0
41898	2.498511	-1.486903	9.337808	-0.151672	-0.137600	0.038387	0.101598	0.351231	-0.691472	-0.892071	0.118565	0.092041	0.426239	0	0
41899	2.578949	-1.458665	9.355720	-0.182896	-0.151394	0.040194	0.098451	0.355555	-0.690716	-0.891866	0.120930	0.092648	0.425873	0	0
41900	2.637871	-1.371578	9.336230	-0.197522	-0.168966	0.052398	0.096856	0.360701	-0.689046	-0.891681	0.123488	0.093317	0.425379	0	0
41901	2.660062	-1.334586	9.266034	-0.214044	-0.189890	0.057619	0.095410	0.362175	-0.688099	-0.891463	0.126308	0.094112	0.424834	0	0
41902	2.657538	-1.360672	9.212459	-0.223936	-0.154950	0.062983	0.092769	0.366479	-0.685400	-0.891298	0.129049	0.094532	0.424261	0	0
41903	2.708946	-1.298485	9.255735	-0.270561	-0.159944	0.068340	0.091312	0.370130	-0.684020	-0.891065	0.132251	0.094804	0.423704	0	0
41904	2.738277	-1.288300	9.189835	-0.270559	-0.140577	0.059675	0.087761	0.375116	-0.681950	-0.890816	0.135341	0.094899	0.423230	0	0
41905	2.742671	-1.357035	9.256544	-0.232442	-0.133015	0.059594	0.086947	0.378485	-0.679413	-0.890606	0.138075	0.095101	0.422743	0	0
41906	2.786052	-1.425560	9.273934	-0.202925	-0.106057	0.052620	0.085616	0.381582	-0.677266	-0.890442	0.140407	0.095184	0.422301	0	0
41907	2.870797	-1.499016	9.266089	-0.169973	-0.085276	0.047370	0.084813	0.383873	-0.675658	-0.890303	0.142366	0.095239	0.421926	0	0
41908	2.868191	-1.532755	9.246301	-0.112939	-0.075133	0.042002	0.083751	0.386437	-0.674302	-0.890243	0.143756	0.095441	0.421537	0	0
41909	2.911548	-1.624479	9.166521	-0.072290	-0.046398	0.028897	0.082952	0.387224	-0.672464	-0.890199	0.144661	0.095588	0.421287	0	0
41910	2.940590	-1.662908	9.107198	-0.043747	-0.028138	0.021023	0.082954	0.389422	-0.673719	-0.890192	0.145217	0.095693	0.421085	0	0
41911	2.913954	-1.656897	9.023163	-0.036853	-0.022871	0.017524	0.081772	0.389943	-0.672662	-0.890173	0.145697	0.095796	0.420936	0	0
41912	2.887087	-1.680594	8.991973	0.013505	-0.000525	0.017438	0.082037	0.389541	-0.673061	-0.890261	0.145624	0.095901	0.420752	0	0
41913	2.896636	-1.719128	8.957309	0.013081	-0.001952	-0.001749	0.082682	0.389950	-0.672539	-0.890253	0.145554	0.096058	0.420757	0	0
41914	2.930664	-1.715146	9.009843	0.034659	-0.002116	-0.002679	0.082166	0.388444	-0.672435	-0.890286	0.145279	0.096296	0.420727	0	0
41915	3.003789	-1.668609	9.134709	0.037894	0.003256	-0.014005	0.082306	0.388460	-0.673604	-0.890268	0.144956	0.096529	0.420825	0	0
41916	2.986824	-1.654067	9.149835	0.055921	-0.008234	-0.014094	0.081655	0.389276	-0.673972	-0.890274	0.144507	0.096926	0.420874	0	0
41917	3.003684	-1.676476	9.187862	0.055505	0.003520	-0.038478	0.080872	0.388444	-0.673464	-0.890177	0.144003	0.097267	0.421173	0	0
41918	2.988696	-1.725903	9.279505	0.040092	0.005285	-0.033191	0.080751	0.388456	-0.674501	-0.890094	0.143620	0.097505	0.421425	0	0
41919	2.944896	-1.734764	9.236812	0.038533	0.006072	-0.026212	0.079473	0.385050	-0.675856	-0.890026	0.143268	0.097734	0.421634	0	0
41920	2.935262	-1.726869	9.188725	0.034990	0.008815	-0.031430	0.080376	0.384636	-0.674703	-0.889951	0.142916	0.097918	0.421870	0	0
41921	2.905529	-1.811986	9.226937	0.045393	-0.001836	-0.026253	0.079991	0.384229	-0.675227	-0.889885	0.142538	0.098247	0.422061	0	0
41922	2.856551	-1.867341	9.222439	0.057686	0.015555	-0.026241	0.080251	0.383407	-0.674726	-0.889866	0.141961	0.098458	0.422245	0	0
41923	2.836872	-1.896726	9.261211	0.061472	0.017041	-0.012291	0.080518	0.381499	-0.674635	-0.889900	0.141376	0.098667	0.422322	0	0
41924	2.839559	-1.869118	9.176806	0.071859	0.015199	-0.010585	0.080547	0.381545	-0.678269	-0.889970	0.140689	0.098920	0.422345	0	0
41925	2.798326	-1.851493	9.151378	0.090233	0.014903	-0.000181	0.081089	0.378840	-0.679623	-0.890092	0.139871	0.099252	0.422282	0	0
41926	2.807960	-1.868561	9.150912	0.109038	0.030109	0.022489	0.081466	0.379371	-0.678188	-0.890363	0.138823	0.099482	0.422001	0	0
41927	2.802945	-1.890574	9.170083	0.086607	0.017929	0.029500	0.082006	0.377349	-0.679659	-0.890607	0.138056	0.099730	0.421681	0	0
41928	2.802872	-1.900441	9.184471	0.073839	0.016116	0.039128	0.082399	0.376946	-0.679800	-0.890887	0.137397	0.099913	0.421260	0	0
41929	2.802619	-1.939535	9.208131	0.059283	0.005563	0.049612	0.080456	0.375021	-0.680083	-0.891163	0.136949	0.100129	0.420770	0	0
41930	2.868645	-1.891068	9.163716	0.050961	0.015928	0.060137	0.082948	0.373977	-0.681938	-0.891501	0.136514	0.100189	0.420180	0	0
41931	2.925067	-1.818360	9.129554	0.022276	-0.011919	0.066248	0.082824	0.372613	-0.681964	-0.891778	0.136491	0.100383	0.419554	0	0
41932	2.957405	-1.710996	9.052862	-0.009523	-0.003022	0.071593	0.081785	0.371784	-0.681973	-0.892058	0.136688	0.100341	0.418904	0	0
41933	3.018931	-1.597075	9.019169	-0.034232	-0.023607	0.059392	0.083729	0.372886	-0.681316	-0.892216	0.137214	0.100414	0.418378	0	0
41934	3.014483	-1.512769	9.080997	-0.079184	-0.014477	0.056051	0.083071	0.373693	-0.680906	-0.892323	0.138064	0.100204	0.417920	0	0
41935	3.029166	-1.479959	9.175546	-0.096546	-0.009033	0.050884	0.082269	0.376944	-0.679799	-0.892372	0.139077	0.099898	0.417552	0	0
41936	3.029515	-1.398627	9.283220	-0.119089	-0.001798	0.045729	0.084085	0.378460	-0.679652	-0.892389	0.140221	0.099422	0.417248	0	0
41937	3.015126	-1.341440	9.390893	-0.112535	-0.012165	0.035206	0.084071	0.379674	-0.678590	-0.892345	0.141370	0.099098	0.417031	0	0
41938	2.971598	-1.292649	9.402277	-0.095264	0.007082	0.026476	0.083548	0.380351	-0.678573	-0.892323	0.142244	0.098669	0.416882	0	0
41939	2.952116	-1.292647	9.417253	-0.071190	0.002594	0.022901	0.083783	0.383194	-0.676702	-0.892300	0.142942	0.098401	0.416755	0	0
41940	2.971145	-1.370356	9.406023	-0.052273	0.017497	0.010688	0.083256	0.385650	-0.677170	-0.892276	0.143375	0.098079	0.416734	0	0
41941	2.941714	-1.422805	9.343009	-0.004251	0.005121	-0.001699	0.083639	0.387288	-0.677010	-0.892250	0.143436	0.098101	0.416765	0	0
41942	2.897474	-1.504653	9.316235	-0.002423	0.012106	-0.001683	0.084288	0.387017	-0.676631	-0.892246	0.143433	0.098054	0.416784	0	0
41943	2.843601	-1.567114	9.299643	0.004548	0.015561	-0.001695	0.084682	0.384831	-0.676028	-0.892243	0.143367	0.098018	0.416822	0	0
41944	2.814109	-1.613244	9.323877	0.021764	0.019015	-0.006969	0.085080	0.382926	-0.676068	-0.892267	0.143113	0.098021	0.416858	0	0
41945	2.814312	-1.590683	9.258826	0.014780	0.033214	-0.016506	0.084041	0.384428	-0.677069	-0.892234	0.142864	0.097889	0.417044	0	0
41946	2.833725	-1.605112	9.231541	0.011879	0.036339	0.007067	0.085464	0.384840	-0.676163	-0.892309	0.142641	0.097673	0.417011	0	0
41947	2.850667	-1.619867	9.235782	-0.006431	0.031315	0.001876	0.085204	0.385386	-0.676410	-0.892321	0.142606	0.097442	0.417050	0	0
41948	2.819057	-1.637788	9.124889	0.006539	0.038287	-0.001635	0.086125	0.384038	-0.676962	-0.892360	0.142413	0.097201	0.417090	0	0
41949	2.799302	-1.695439	9.085788	0.017006	0.026714	0.007027	0.086526	0.382413	-0.677516	-0.892423	0.142191	0.097101	0.417055	0	0
41950	2.823298	-1.758468	9.060126	0.018644	0.011814	0.008735	0.086789	0.382694	-0.678031	-0.892496	0.142011	0.097131	0.416952	0	0
41951	2.852298	-1.783512	9.107521	0.034154	-0.000607	0.012151	0.086661	0.382284	-0.678039	-0.892578	0.141757	0.097340	0.416815	0	0
41952	2.866925	-1.778780	9.107250	0.053658	0.021756	0.024371	0.086394	0.382820	-0.677507	-0.892769	0.141239	0.097403	0.416568	0	0
41953	2.915592	-1.774546	9.125555	0.052722	0.022680	0.020894	0.087306	0.381047	-0.676769	-0.892935	0.140733	0.097470	0.416367	0	0
41954	2.949569	-1.771044	9.221661	0.037782	0.002705	0.019142	0.087706	0.382850	-0.678814	-0.893066	0.140430	0.097645	0.416146	0	0
41955	3.003504	-1.701117	9.221411	0.035942	0.005416	0.013923	0.087452	0.382034	-0.679217	-0.893162	0.140142	0.097807	0.415999	0	0
41956	3.023116	-1.670053	9.250452	0.036244	0.006050	0.027880	0.087989	0.379046	-0.679799	-0.893335	0.139846	0.097936	0.415697	0	0
41957	3.013450	-1.655572	9.265408	0.017731	0.004703	0.012227	0.087467	0.379039	-0.679665	-0.893398	0.139724	0.098032	0.415581	0	0
41958	2.959833	-1.674326	9.247011	-0.006544	-0.002074	0.011400	0.087983	0.378488	-0.678771	-0.893429	0.139829	0.098076	0.415467	0	0
41959	2.896333	-1.715052	9.247898	-0.003466	0.027491	0.019319	0.087586	0.380120	-0.678736	-0.893514	0.139810	0.097871	0.415341	0	0
41960	2.857620	-1.682861	9.220198	-0.012986	0.015261	0.024536	0.088246	0.379729	-0.679657	-0.893607	0.139914	0.097716	0.415142	0	0
41961	2.843061	-1.677779	9.210922	-0.005473	0.011888	0.014035	0.087839	0.381346	-0.678455	-0.893651	0.139972	0.097649	0.415043	0	0
41962	2.814057	-1.645882	9.202362	-0.005285	0.027594	0.015815	0.088628	0.381914	-0.679617	-0.893729	0.139948	0.097426	0.414935	0	0
41963	2.833508	-1.648471	9.201877	0.011912	0.015200	0.017478	0.088882	0.381222	-0.678594	-0.893815	0.139839	0.097397	0.414793	0	0
41964	2.889317	-1.664138	9.258469	-0.002288	0.016445	0.000088	0.088380	0.379462	-0.680053	-0.893827	0.139818	0.097310	0.414795	0	0
41965	2.879548	-1.673577	9.241613	0.008488	0.025748	0.014039	0.090592	0.379482	-0.679938	-0.893904	0.139693	0.097177	0.414702	0	0
41966	2.818500	-1.716457	9.215781	0.015369	0.016948	0.015733	0.088898	0.379737	-0.679792	-0.894002	0.139528	0.097136	0.414556	0	0
41967	2.779525	-1.725732	9.206865	0.011956	0.016956	0.017482	0.089940	0.378377	-0.679307	-0.894090	0.139411	0.097091	0.414416	0	0
41968	2.811179	-1.725782	9.186766	0.017224	0.008044	0.025297	0.090477	0.378270	-0.681259	-0.894228	0.139274	0.097126	0.414157	0	0
41969	2.813793	-1.705748	9.128885	-0.006128	0.008243	0.024491	0.090074	0.379070	-0.680073	-0.894311	0.139363	0.097074	0.413960	0	0
41970	2.843153	-1.681511	9.109184	-0.012073	0.011721	0.028009	0.090722	0.378933	-0.679561	-0.894415	0.139478	0.096948	0.413725	0	0
41971	2.857471	-1.725580	9.132436	-0.016253	0.016927	0.031532	0.090468	0.377843	-0.679840	-0.894521	0.139629	0.096767	0.413486	0	0
41972	2.867192	-1.721181	9.166169	-0.022429	0.004735	0.031517	0.091507	0.377850	-0.679588	-0.894624	0.139867	0.096658	0.413210	0	0
41973	2.886726	-1.706917	9.178026	-0.001805	-0.002386	0.029694	0.091769	0.378954	-0.680347	-0.894724	0.139969	0.096712	0.412947	0	0
41974	2.889246	-1.692350	9.175754	-0.001900	-0.007598	0.027933	0.090209	0.376747	-0.679600	-0.894824	0.140072	0.096803	0.412673	0	0
41975	2.879642	-1.663523	9.210280	-0.006807	0.011587	0.032359	0.090462	0.378110	-0.679316	-0.894941	0.140164	0.096708	0.412411	0	0
41976	2.911525	-1.624693	9.185886	-0.019717	0.004591	0.038484	0.091499	0.379759	-0.679550	-0.895069	0.140386	0.096600	0.412081	0	0
41977	2.924038	-1.571034	9.152467	-0.013338	-0.001222	0.017510	0.090985	0.378118	-0.679579	-0.895103	0.140575	0.096614	0.411940	0	0
41978	2.890249	-1.522270	9.158784	-0.033045	0.009363	0.021077	0.090841	0.378506	-0.678013	-0.895148	0.140880	0.096433	0.411781	0	0
41979	2.897739	-1.492997	9.139659	-0.044345	-0.000189	0.022825	0.092279	0.381686	-0.680297	-0.895161	0.141345	0.096302	0.411623	0	0
41980	2.888207	-1.449717	9.184074	-0.067871	0.008926	0.010702	0.092258	0.383024	-0.678324	-0.895111	0.141954	0.095997	0.411595	0	0
41981	2.888222	-1.435798	9.242376	-0.069724	0.010781	0.004606	0.092513	0.383704	-0.677923	-0.895023	0.142580	0.095688	0.411640	0	0
41982	2.854095	-1.436101	9.296423	-0.051122	0.017992	-0.017239	0.093546	0.383701	-0.676892	-0.894894	0.142974	0.095411	0.411851	0	0
41983	2.810329	-1.426270	9.319364	-0.030102	0.019388	-0.005092	0.092247	0.385065	-0.677894	-0.894831	0.143195	0.095200	0.411958	0	0
41984	2.795594	-1.454975	9.292664	-0.006962	0.033458	-0.020820	0.093542	0.383832	-0.676500	-0.894762	0.143127	0.094971	0.412185	0	0
41985	2.802620	-1.508102	9.262692	0.024888	0.019239	-0.020947	0.091209	0.382042	-0.676908	-0.894713	0.142836	0.095010	0.412383	0	0
41986	2.799722	-1.590482	9.251903	0.045596	0.019124	-0.023616	0.093022	0.383827	-0.676496	-0.894691	0.142355	0.095128	0.412569	0	0
41987	2.811536	-1.658156	9.216772	0.059672	0.020605	-0.014050	0.092521	0.381110	-0.677714	-0.894722	0.141752	0.095288	0.412674	0	0
41988	2.818481	-1.723523	9.196313	0.072379	0.008391	-0.021092	0.091091	0.381099	-0.677964	-0.894738	0.141077	0.095609	0.412795	0	0
41989	2.833102	-1.718845	9.200884	0.059597	0.018909	-0.017534	0.092404	0.380033	-0.678902	-0.894752	0.140479	0.095788	0.412928	0	0
41990	2.857318	-1.731329	9.200507	0.057912	0.010164	-0.010473	0.092562	0.380002	-0.680971	-0.894797	0.139935	0.096021	0.412961	0	0
41991	2.861940	-1.765797	9.241068	0.018425	0.012900	0.000122	0.093075	0.380132	-0.680063	-0.894819	0.139749	0.096059	0.412967	0	0
41992	2.856783	-1.805197	9.296309	0.020101	0.006763	0.000103	0.092162	0.379435	-0.679551	-0.894847	0.139569	0.096150	0.412947	0	0
41993	2.856959	-1.785196	9.243328	0.010046	0.015410	0.010621	0.092423	0.378616	-0.679310	-0.894903	0.139459	0.096117	0.412869	0	0
41994	2.866748	-1.780157	9.218963	0.014981	0.005879	0.003603	0.091640	0.381761	-0.680541	-0.894935	0.139332	0.096189	0.412826	0	0
41995	2.852074	-1.796809	9.199697	0.027118	0.001368	0.007043	0.092162	0.380808	-0.680303	-0.894987	0.139127	0.096358	0.412744	0	0
41996	2.861479	-1.852757	9.203525	0.018000	0.013474	0.018451	0.092290	0.378884	-0.679044	-0.895098	0.138954	0.096355	0.412562	0	0
41997	2.856594	-1.859782	9.184170	0.025863	0.006313	0.025385	0.094657	0.378258	-0.681669	-0.895227	0.138761	0.096450	0.412324	0	0
41998	2.856766	-1.837515	9.145746	0.038064	0.014950	0.026244	0.093613	0.377832	-0.681151	-0.895400	0.138411	0.096507	0.412054	0	0
41999	2.878756	-1.820764	9.150318	0.042328	0.006147	0.027952	0.093737	0.377139	-0.680127	-0.895562	0.138077	0.096669	0.411776	0	0
42000	2.895871	-1.804053	9.162266	0.025986	-0.000839	0.034959	0.094404	0.375249	-0.681207	-0.895738	0.137908	0.096805	0.411418	0	0
42001	2.908056	-1.799381	9.169314	0.010488	-0.002532	0.038490	0.093752	0.377985	-0.682317	-0.895890	0.137909	0.096900	0.411063	0	0
42002	2.910731	-1.769866	9.145102	-0.001438	0.016710	0.036735	0.094237	0.378419	-0.679336	-0.896043	0.137917	0.096761	0.410760	0	0
42003	2.920788	-1.711813	9.155380	-0.008614	0.011666	0.028015	0.093471	0.378162	-0.681153	-0.896138	0.138024	0.096666	0.410537	0	0
42004	2.882068	-1.675089	9.156797	-0.022411	0.011753	0.029790	0.093732	0.378713	-0.681404	-0.896235	0.138233	0.096497	0.410296	0	0
42005	2.867701	-1.633768	9.162560	-0.045063	0.002376	0.026334	0.093739	0.377079	-0.681565	-0.896264	0.138703	0.096339	0.410111	0	0
42006	2.838755	-1.585258	9.188128	-0.039962	0.003276	0.022823	0.094760	0.380212	-0.680473	-0.896299	0.139097	0.096182	0.409937	0	0
42007	2.824323	-1.551430	9.213154	-0.034653	0.001376	0.029774	0.094759	0.380897	-0.680719	-0.896356	0.139481	0.096071	0.409709	0	0
42008	2.819488	-1.528138	9.305596	-0.029735	0.006802	0.015817	0.095022	0.380354	-0.680732	-0.896381	0.139761	0.095935	0.409591	0	0
42009	2.809900	-1.494564	9.349874	-0.015895	-0.002127	0.020980	0.093462	0.380342	-0.680981	-0.896424	0.139979	0.095942	0.409420	0	0
42010	2.795357	-1.480149	9.374626	-0.007233	0.011874	0.015758	0.094753	0.380338	-0.679692	-0.896483	0.140037	0.095853	0.409292	0	0
42011	2.809984	-1.480004	9.350080	0.015308	0.015170	0.017448	0.095277	0.380486	-0.680212	-0.896573	0.139896	0.095836	0.409147	0	0
42012	2.829333	-1.508806	9.305644	0.020333	0.013500	0.010456	0.095280	0.380766	-0.680726	-0.896651	0.139695	0.095852	0.409042	0	0
42013	2.824299	-1.542471	9.281071	0.044600	0.011515	0.013871	0.095793	0.381444	-0.680067	-0.896764	0.139300	0.095992	0.408896	0	0
42014	2.785270	-1.570626	9.223467	0.041131	0.020380	0.008669	0.096209	0.377783	-0.681440	-0.896873	0.138882	0.096036	0.408788	0	0
42015	2.794767	-1.609641	9.232376	0.046406	0.016754	0.013883	0.096854	0.379289	-0.681415	-0.896994	0.138447	0.096135	0.408648	0	0
42016	2.794796	-1.609374	9.208169	0.042992	0.013230	0.017372	0.097385	0.378214	-0.682218	-0.897130	0.138051	0.096237	0.408458	0	0
42017	2.780180	-1.609412	9.223032	0.048964	0.013245	0.013863	0.097123	0.376562	-0.681210	-0.897250	0.137606	0.096378	0.408311	0	0
42018	2.755913	-1.601716	9.204334	0.020281	0.019759	0.003493	0.097511	0.376562	-0.680954	-0.897305	0.137374	0.096347	0.408276	0	0
42019	2.729211	-1.589440	9.212389	0.028258	0.016911	0.013924	0.097131	0.375478	-0.681751	-0.897400	0.137099	0.096370	0.408153	0	0
42020	2.780273	-1.597065	9.203837	0.023662	0.004817	0.006933	0.098307	0.377690	-0.683273	-0.897460	0.136900	0.096483	0.408063	0	0
42021	2.792345	-1.604927	9.247025	0.025424	0.008289	0.006941	0.097268	0.376450	-0.683031	-0.897515	0.136678	0.096581	0.407994	0	0
42022	2.828847	-1.605178	9.241337	0.016677	-0.002138	0.006943	0.097263	0.376716	-0.682506	-0.897556	0.136571	0.096727	0.407904	0	0
42023	2.872739	-1.590876	9.230843	0.028004	0.015299	0.003475	0.096499	0.375775	-0.684206	-0.897607	0.136294	0.096777	0.407873	0	0
42024	2.868153	-1.542302	9.231640	0.032254	0.013552	0.001708	0.098077	0.370191	-0.683548	-0.897673	0.135976	0.096856	0.407815	0	0
42025	2.882844	-1.530077	9.212107	0.032163	0.004816	0.001684	0.097295	0.370456	-0.683538	-0.897712	0.135702	0.097020	0.407782	0	0
42026	2.885482	-1.498337	9.193129	0.011322	0.003287	-0.001752	0.097810	0.371686	-0.683387	-0.897714	0.135613	0.097107	0.407785	0	0
42027	2.897748	-1.479131	9.202803	0.009536	0.017420	-0.010429	0.097558	0.370051	-0.683677	-0.897685	0.135479	0.097083	0.407900	0	0
42028	2.924456	-1.484475	9.226320	-0.007100	0.003613	-0.013904	0.097421	0.370450	-0.683019	-0.897616	0.135542	0.097109	0.408024	0	0
42029	2.890465	-1.469738	9.237000	-0.030487	-0.001444	-0.013857	0.097811	0.372511	-0.683890	-0.897501	0.135841	0.097096	0.408182	0	0
42030	2.846564	-1.481827	9.266893	-0.013372	0.008246	-0.026096	0.097022	0.373315	-0.683350	-0.897375	0.135929	0.097071	0.408434	0	0
42031	2.812481	-1.488609	9.248217	-0.004883	0.002150	-0.030504	0.098067	0.372507	-0.683373	-0.897230	0.135966	0.097152	0.408722	0	0
42032	2.782880	-1.551833	9.281895	0.017630	0.014283	-0.034894	0.096244	0.373174	-0.683607	-0.897117	0.135743	0.097212	0.409028	0	0
42033	2.755682	-1.624544	9.293592	0.002160	0.020516	-0.034828	0.096635	0.373041	-0.683612	-0.896982	0.135635	0.097162	0.409373	0	0
42034	2.755422	-1.677477	9.251688	0.024661	0.014176	-0.031417	0.095472	0.372494	-0.684393	-0.896894	0.135353	0.097247	0.409639	0	0
42035	2.731119	-1.672421	9.252321	0.024767	0.001778	-0.020990	0.096003	0.371418	-0.685197	-0.896827	0.135133	0.097439	0.409813	0	0
42036	2.726203	-1.686620	9.223180	0.024547	0.009878	-0.034922	0.096639	0.372635	-0.683880	-0.896721	0.134866	0.097567	0.410103	0	0
42037	2.769865	-1.711198	9.216979	0.020662	-0.000993	-0.010509	0.096249	0.372908	-0.684131	-0.896688	0.134705	0.097752	0.410182	0	0
42038	2.779687	-1.696666	9.212117	0.006765	-0.001720	-0.013087	0.095329	0.371788	-0.682589	-0.896634	0.134667	0.097881	0.410282	0	0
42039	2.769787	-1.725705	9.211933	-0.014466	-0.001833	0.003549	0.096382	0.370994	-0.683650	-0.896611	0.134840	0.097912	0.410268	0	0
42040	2.755253	-1.718089	9.193008	-0.017929	0.005246	0.000086	0.095081	0.372078	-0.684139	-0.896587	0.135006	0.097860	0.410278	0	0
42041	2.794135	-1.721161	9.221119	-0.003123	-0.000251	0.007885	0.095977	0.373710	-0.683075	-0.896599	0.135078	0.097917	0.410216	0	0
42042	2.820791	-1.726985	9.288210	-0.008867	0.007466	0.018396	0.095854	0.373446	-0.683858	-0.896663	0.135172	0.097857	0.410059	0	0
42043	2.833023	-1.708100	9.326932	0.011861	-0.002380	0.022669	0.094945	0.372891	-0.683862	-0.896753	0.135134	0.097975	0.409846	0	0
42044	2.818537	-1.679366	9.373675	0.014518	-0.002458	0.026145	0.094423	0.371787	-0.683231	-0.896870	0.135067	0.098090	0.409584	0	0
42045	2.850471	-1.649254	9.259578	0.022070	-0.009380	0.019126	0.094947	0.372895	-0.684122	-0.896953	0.134963	0.098317	0.409384	0	0
42046	2.848269	-1.619526	9.206789	0.039722	0.008699	0.027845	0.095875	0.369774	-0.684709	-0.897127	0.134625	0.098434	0.409084	0	0
42047	2.848602	-1.561313	9.210032	0.038781	-0.000930	0.029559	0.096387	0.368120	-0.682928	-0.897283	0.134348	0.098640	0.408785	0	0
42048	2.838753	-1.571499	9.260956	0.053292	0.007895	0.017330	0.095890	0.368151	-0.685779	-0.897428	0.133881	0.098833	0.408572	0	0
42049	2.868273	-1.518222	9.248927	0.051749	0.016553	0.022591	0.095748	0.370327	-0.685346	-0.897589	0.133409	0.098944	0.408346	0	0
42050	2.877956	-1.518757	9.289853	0.074122	0.011164	0.020768	0.096139	0.367862	-0.684229	-0.897774	0.132746	0.099187	0.408096	0	0
42051	2.860766	-1.552242	9.258300	0.104496	0.018776	0.022446	0.095767	0.367477	-0.686440	-0.898005	0.131792	0.099494	0.407821	0	0
42052	2.814512	-1.561270	9.232609	0.153795	0.018392	0.024039	0.097081	0.366136	-0.687254	-0.898317	0.130386	0.099992	0.407466	0	0
42053	2.751270	-1.533011	9.360366	0.186526	0.024377	0.016971	0.097622	0.363154	-0.688355	-0.898635	0.128666	0.100590	0.407164	0	0
42054	2.781757	-1.401834	8.887006	0.208961	0.006685	0.023821	0.097926	0.357876	-0.691316	-0.899005	0.126810	0.101420	0.406723	0	0
42055	2.803274	-1.387196	9.303135	0.189942	0.020831	0.018688	0.097428	0.354751	-0.692671	-0.899324	0.125074	0.102060	0.406394	0	0
42056	2.840014	-1.362272	9.215485	0.151886	0.014103	0.020527	0.099395	0.350815	-0.692632	-0.899608	0.123698	0.102594	0.406052	0	0
42057	2.869686	-1.270836	9.264522	0.136161	0.008154	0.017062	0.098118	0.348919	-0.694737	-0.899837	0.122495	0.103132	0.405774	0	0
42058	2.903683	-1.271734	9.319407	0.091045	0.004210	0.011083	0.098394	0.346477	-0.695565	-0.899992	0.121696	0.103518	0.405572	0	0
42059	2.937500	-1.311057	9.337435	0.058105	0.002769	0.006823	0.098267	0.347716	-0.696579	-0.900076	0.121207	0.103800	0.405460	0	0
42060	2.932376	-1.368536	9.271366	0.018657	0.011664	0.015690	0.098655	0.347853	-0.696319	-0.900165	0.121035	0.103820	0.405307	0	0
42061	2.869441	-1.323635	9.210512	-0.037099	-0.001636	0.001844	0.098523	0.348123	-0.696183	-0.900109	0.121418	0.103763	0.405334	0	0
42062	2.830961	-1.259416	9.139685	-0.097310	0.016226	0.007290	0.099037	0.349216	-0.695906	-0.900031	0.122262	0.103282	0.405374	0	0
42063	2.821043	-1.284029	9.178300	-0.121570	0.009415	0.007343	0.099551	0.351129	-0.695872	-0.899904	0.123366	0.102777	0.405451	0	0
42064	2.825655	-1.318577	9.226122	-0.141391	-0.001045	0.014354	0.098096	0.353550	-0.694257	-0.899777	0.124685	0.102263	0.405459	0	0
42065	2.844934	-1.338847	9.288335	-0.126808	0.003315	0.007352	0.098733	0.355179	-0.693191	-0.899634	0.125860	0.101790	0.405533	0	0
42066	2.771904	-1.327093	9.379767	-0.119764	0.009327	0.010825	0.100133	0.357613	-0.690428	-0.899530	0.126937	0.101276	0.405557	0	0
42067	2.738225	-1.284195	9.257684	-0.118026	0.016374	0.008213	0.099602	0.359786	-0.690122	-0.899412	0.127978	0.100719	0.405630	0	0
42068	2.743026	-1.312394	9.170013	-0.105951	0.014560	0.007303	0.100241	0.361695	-0.689570	-0.899313	0.128906	0.100217	0.405680	0	0
42069	2.732636	-1.410287	9.251175	-0.091907	0.033660	0.007326	0.100358	0.362225	-0.688263	-0.899240	0.129639	0.099611	0.405756	0	0
42070	2.722330	-1.489035	9.356818	-0.075010	0.014455	-0.002365	0.101258	0.362627	-0.686964	-0.899143	0.130279	0.099249	0.405857	0	0
42071	2.756310	-1.503878	9.355822	-0.048078	0.026460	-0.001531	0.101657	0.364154	-0.688754	-0.899083	0.130636	0.098896	0.405959	0	0
42072	2.776027	-1.464947	9.331710	-0.024020	0.017571	-0.003372	0.100334	0.363559	-0.685901	-0.899048	0.130804	0.098713	0.406029	0	0
42073	2.780922	-1.448641	9.389934	-0.002403	0.023545	-0.005163	0.101382	0.364128	-0.686935	-0.899031	0.130757	0.098575	0.406115	0	0
42074	2.780936	-1.446215	9.389968	0.021933	0.025897	0.000006	0.101393	0.364420	-0.688487	-0.899080	0.130481	0.098501	0.406112	0	0
42075	2.732236	-1.459942	9.352161	0.030438	0.017157	-0.002667	0.101517	0.364138	-0.687585	-0.899110	0.130165	0.098550	0.406136	0	0
42076	2.683662	-1.456416	9.290386	0.021080	0.029465	-0.001741	0.101902	0.363034	-0.686311	-0.899153	0.129881	0.098441	0.406157	0	0
42077	2.695631	-1.501983	9.231357	0.007645	0.013214	-0.016570	0.099826	0.363162	-0.687203	-0.899093	0.129770	0.098450	0.406323	0	0
42078	2.722026	-1.569939	9.210411	0.004487	0.012140	-0.003469	0.101920	0.363062	-0.688517	-0.899093	0.129703	0.098433	0.406349	0	0
42079	2.687803	-1.600988	9.191391	0.021558	0.016591	-0.015720	0.102580	0.359791	-0.688197	-0.899058	0.129456	0.098467	0.406498	0	0
42080	2.687824	-1.603095	9.162309	0.042537	0.017138	-0.005312	0.101938	0.358975	-0.688857	-0.899107	0.129024	0.098563	0.406503	0	0
42081	2.712159	-1.594071	9.205454	0.039060	0.011882	-0.003569	0.102449	0.361298	-0.688815	-0.899139	0.128652	0.098695	0.406519	0	0
42082	2.724420	-1.579506	9.195694	0.045113	0.001265	0.001617	0.104405	0.361459	-0.689215	-0.899198	0.128269	0.098933	0.406450	0	0
42083	2.722229	-1.540499	9.181773	0.039414	0.025688	0.006932	0.103501	0.360227	-0.689622	-0.899287	0.127849	0.098929	0.406388	0	0
42084	2.736907	-1.519207	9.220474	0.046352	0.029123	0.006921	0.102844	0.360348	-0.688837	-0.899394	0.127348	0.098914	0.406312	0	0
42085	2.732285	-1.477860	9.216327	0.025630	0.016936	0.013920	0.102975	0.359802	-0.688718	-0.899484	0.127095	0.098923	0.406190	0	0
42086	2.751918	-1.453489	9.192010	0.011352	0.003296	-0.000033	0.102335	0.359263	-0.689763	-0.899496	0.127006	0.099009	0.406170	0	0
42087	2.761557	-1.463623	9.223117	0.011670	0.011849	0.010461	0.103765	0.358725	-0.689264	-0.899549	0.126896	0.099011	0.406086	0	0
42088	2.766437	-1.454358	9.259452	0.018050	0.018583	0.022673	0.103107	0.359668	-0.688852	-0.899675	0.126707	0.098957	0.405878	0	0
42089	2.800539	-1.445095	9.273322	0.032488	0.016890	0.012163	0.104673	0.359827	-0.689379	-0.899767	0.126392	0.098997	0.405764	0	0
42090	2.788636	-1.394328	9.300951	0.029706	0.018805	0.003447	0.104430	0.358755	-0.691086	-0.899834	0.126078	0.099014	0.405710	0	0
42091	2.796047	-1.372682	9.313193	0.028775	0.020614	-0.000035	0.105219	0.356169	-0.690882	-0.899874	0.125768	0.099020	0.405714	0	0
42092	2.752344	-1.346184	9.365421	0.037400	0.027602	-0.003538	0.105087	0.357261	-0.691119	-0.899929	0.125342	0.098997	0.405729	0	0
42093	2.757058	-1.363719	9.411062	0.023430	0.020767	-0.007003	0.105622	0.355643	-0.692193	-0.899935	0.125071	0.098989	0.405802	0	0
42094	2.742606	-1.343864	9.382627	0.028532	0.024319	-0.012246	0.104459	0.356194	-0.693472	-0.899941	0.124730	0.098970	0.405899	0	0
42095	2.723197	-1.338581	9.358939	0.028052	0.043407	-0.003472	0.106146	0.355379	-0.692462	-0.899989	0.124327	0.098772	0.405964	0	0
42096	2.727856	-1.372702	9.368031	0.037421	0.036401	-0.007003	0.105619	0.355501	-0.691677	-0.900037	0.123862	0.098674	0.406024	0	0
42097	2.688795	-1.396564	9.361330	0.061656	0.045008	-0.009670	0.106934	0.354574	-0.692873	-0.900103	0.123143	0.098604	0.406113	0	0
42098	2.635141	-1.420251	9.350126	0.073280	0.046408	0.006867	0.106293	0.353348	-0.693541	-0.900263	0.122328	0.098545	0.406020	0	0
42099	2.649785	-1.415360	9.335332	0.085150	0.042967	-0.001898	0.107216	0.352004	-0.694352	-0.900386	0.121412	0.098579	0.406013	0	0
42100	2.746994	-1.433317	9.347357	0.107009	0.033778	0.013730	0.107745	0.349827	-0.694399	-0.900602	0.120351	0.098762	0.405805	0	0
42101	2.732370	-1.435729	9.357345	0.131026	0.042538	0.001471	0.107759	0.350261	-0.696337	-0.900792	0.119029	0.098982	0.405720	0	0
42102	2.722596	-1.447514	9.333193	0.148449	0.040550	0.008392	0.108809	0.348913	-0.696760	-0.901034	0.117562	0.099277	0.405538	0	0
42103	2.679286	-1.376028	9.267422	0.143148	0.024845	0.010965	0.110650	0.346902	-0.698111	-0.901255	0.116213	0.099694	0.405333	0	0
42104	2.684681	-1.297668	9.200624	0.145057	0.035255	0.015342	0.109000	0.342013	-0.701050	-0.901521	0.114803	0.100017	0.405064	0	0
42105	2.670317	-1.258613	9.191827	0.124144	0.026741	0.011884	0.109924	0.339435	-0.701367	-0.901722	0.113620	0.100339	0.404871	0	0
42106	2.679770	-1.288855	9.285599	0.098577	0.035450	0.024200	0.110709	0.336706	-0.700647	-0.901966	0.112637	0.100461	0.404571	0	0
42107	2.664803	-1.338095	9.360295	0.081015	0.029631	0.013771	0.111762	0.335362	-0.701459	-0.902126	0.111834	0.100580	0.404406	0	0
42108	2.655164	-1.314174	9.399595	0.091548	0.039103	0.017252	0.111773	0.334830	-0.702508	-0.902334	0.110894	0.100647	0.404186	0	0
42109	2.665395	-1.231535	9.381166	0.094962	0.048778	0.012029	0.111787	0.334028	-0.703822	-0.902520	0.109887	0.100652	0.404043	0	0
42110	2.645649	-1.289106	9.334804	0.095025	0.033790	0.020712	0.112576	0.331991	-0.703867	-0.902739	0.108939	0.100777	0.403781	0	0
42111	2.561868	-1.041330	9.381424	0.107469	0.052773	0.031158	0.115195	0.329298	-0.704588	-0.903018	0.107822	0.100775	0.403456	0	0
42112	2.520796	-1.024503	9.208298	0.117744	0.061612	0.022421	0.115463	0.328215	-0.705000	-0.903296	0.106558	0.100739	0.403179	0	0
42113	2.520748	-1.011171	9.319856	0.124475	0.071359	0.010217	0.115221	0.326732	-0.706585	-0.903526	0.105188	0.100658	0.403045	0	0
42114	2.530689	-0.986345	9.261875	0.135569	0.061701	0.008411	0.117336	0.319806	-0.707255	-0.903768	0.103747	0.100709	0.402862	0	0
42115	2.467211	-0.992434	9.423042	0.141721	0.066848	0.011016	0.118397	0.317378	-0.708608	-0.904010	0.102237	0.100736	0.402697	0	0
42116	2.462264	-1.013806	9.384116	0.126325	0.072139	0.015439	0.119440	0.318351	-0.709245	-0.904268	0.100847	0.100645	0.402493	0	0
42117	2.416172	-0.986888	9.400090	0.117686	0.061645	0.020658	0.120753	0.316598	-0.709808	-0.904516	0.099582	0.100610	0.402258	0	0
42118	2.435800	-0.962570	9.380614	0.112456	0.061712	0.018929	0.120250	0.314699	-0.711010	-0.904762	0.098362	0.100554	0.402019	0	0
42119	2.491838	-0.934770	9.457189	0.119250	0.047630	0.020620	0.122871	0.312009	-0.711989	-0.904995	0.097138	0.100651	0.401768	0	0
42120	2.496627	-0.937825	9.510298	0.113866	0.043409	0.013648	0.122373	0.309020	-0.713342	-0.905207	0.095970	0.100773	0.401540	0	0
42121	2.465230	-0.905534	9.467904	0.101768	0.047913	0.011942	0.123295	0.308087	-0.714276	-0.905386	0.094893	0.100805	0.401384	0	0
42122	2.394991	-0.849133	9.470329	0.098142	0.040157	0.008425	0.125514	0.306745	-0.714318	-0.905555	0.093876	0.100897	0.401220	0	0
42123	2.358572	-0.834323	9.476223	0.080612	0.025518	0.004066	0.124739	0.305375	-0.714469	-0.905658	0.093069	0.101052	0.401136	0	0
42124	2.380623	-0.819304	9.417823	0.032391	0.037198	0.006858	0.124211	0.307828	-0.714677	-0.905744	0.092661	0.100905	0.401074	0	0
42125	2.397591	-0.831526	9.412415	-0.009859	0.034804	0.012212	0.124740	0.308120	-0.715843	-0.905805	0.092642	0.100605	0.401015	0	0
42126	2.433813	-0.875723	9.430317	-0.044319	0.036738	0.015817	0.126047	0.306495	-0.715754	-0.905870	0.092935	0.100150	0.400914	0	0
42127	2.414102	-0.919188	9.425312	-0.045438	0.040475	0.001877	0.127076	0.308544	-0.715202	-0.905862	0.093205	0.099664	0.400991	0	0
42128	2.465127	-0.947826	9.341411	-0.011016	0.020964	0.003476	0.127455	0.308805	-0.713902	-0.905884	0.093250	0.099496	0.400972	0	0
42129	2.428662	-0.892112	9.599675	0.036314	0.025337	0.032997	0.126161	0.308529	-0.714677	-0.906062	0.092871	0.099445	0.400671	0	0
42130	2.453378	-0.856579	9.439822	0.039273	0.025707	0.010310	0.126158	0.309347	-0.714661	-0.906158	0.092449	0.099428	0.400556	0	0
42131	2.521400	-0.860428	9.515669	0.070665	0.019941	0.025914	0.128506	0.307732	-0.714579	-0.906333	0.091773	0.099570	0.400279	0	0
42132	2.550778	-0.840617	9.457168	0.094393	0.015713	0.006645	0.128779	0.306793	-0.715638	-0.906467	0.090885	0.099870	0.400105	0	0
42133	2.550796	-0.842750	9.430506	0.060190	0.009541	0.025917	0.128650	0.306520	-0.715642	-0.906621	0.090347	0.100066	0.399828	0	0
42134	2.531522	-0.813254	9.412003	0.053132	0.014990	0.017225	0.128536	0.303937	-0.716471	-0.906754	0.089847	0.100196	0.399606	0	0
42135	2.512168	-0.791385	9.424866	0.023798	-0.002431	0.027723	0.129053	0.303800	-0.715958	-0.906870	0.089689	0.100354	0.399339	0	0
42136	2.512299	-0.778691	9.374202	-0.002082	0.013583	0.022608	0.127885	0.302147	-0.715593	-0.906973	0.089701	0.100271	0.399124	0	0
42137	2.560969	-0.774430	9.390086	-0.010725	0.032998	0.013973	0.129325	0.302449	-0.716765	-0.907038	0.089702	0.099983	0.399048	0	0
42138	2.575379	-0.799272	9.430557	-0.003872	0.018900	0.017407	0.130625	0.302733	-0.716639	-0.907127	0.089702	0.099850	0.398879	0	0
42139	2.585165	-0.789673	9.432888	0.017683	0.025811	0.012131	0.128539	0.302981	-0.716360	-0.907203	0.089474	0.099743	0.398784	0	0
42140	2.580162	-0.795220	9.486549	0.058238	0.018583	0.013834	0.129341	0.301959	-0.716254	-0.907324	0.088911	0.099862	0.398605	0	0
42141	2.565792	-0.751632	9.506870	0.068649	0.020226	0.015547	0.128960	0.302931	-0.717919	-0.907452	0.088247	0.100006	0.398423	0	0
42142	2.575734	-0.731391	9.424613	0.047625	0.018849	0.003391	0.130513	0.300324	-0.715515	-0.907527	0.087768	0.100091	0.398338	0	0
42143	2.541857	-0.697214	9.433146	0.044176	0.020632	0.003398	0.130799	0.299819	-0.718513	-0.907586	0.087312	0.100145	0.398291	0	0
42144	2.507692	-0.707065	9.472530	0.035451	0.031328	-0.005273	0.130547	0.297497	-0.718427	-0.907631	0.086884	0.100077	0.398300	0	0
42145	2.505025	-0.736779	9.527853	0.046284	0.030892	0.015631	0.132112	0.298751	-0.719322	-0.907750	0.086380	0.100036	0.398148	0	0
42146	2.488067	-0.731356	9.489586	0.042846	0.044119	0.010442	0.131717	0.298328	-0.718548	-0.907868	0.085852	0.099865	0.398035	0	0
42147	2.459009	-0.706846	9.490605	0.039621	0.044853	0.020913	0.132778	0.296585	-0.720148	-0.908016	0.085358	0.099666	0.397854	0	0
42148	2.449479	-0.677325	9.462193	0.041143	0.055564	0.006978	0.134849	0.296586	-0.718605	-0.908139	0.084794	0.099389	0.397764	0	0
42149	2.485914	-0.687389	9.466051	0.052263	0.055556	0.001719	0.134598	0.296188	-0.719650	-0.908231	0.084123	0.099160	0.397753	0	0
42150	2.429800	-0.702124	9.525242	0.063667	0.060632	0.006927	0.134728	0.296874	-0.719897	-0.908366	0.083337	0.098924	0.397670	0	0
42151	2.356727	-0.716022	9.521890	0.073912	0.047469	0.006850	0.135517	0.294013	-0.719569	-0.908487	0.082506	0.098849	0.397584	0	0
42152	2.317786	-0.716086	9.570848	0.087623	0.041210	0.003200	0.137723	0.293443	-0.720765	-0.908620	0.081572	0.098891	0.397463	0	0
42153	2.252086	-0.715592	9.577214	0.091094	0.027107	0.010118	0.138127	0.290449	-0.720957	-0.908747	0.080667	0.099065	0.397314	0	0
42154	2.254480	-0.725159	9.562496	0.087846	0.032259	0.017121	0.137616	0.289638	-0.721877	-0.908921	0.079782	0.099177	0.397067	0	0
42155	2.291264	-0.686049	9.508941	0.073902	0.025403	0.015399	0.138008	0.288820	-0.721637	-0.909052	0.079044	0.099293	0.396885	0	0
42156	2.301128	-0.664237	9.504182	0.053077	0.029140	0.010236	0.138802	0.287340	-0.722580	-0.909169	0.078479	0.099301	0.396726	0	0
42157	2.252239	-0.704978	9.495047	0.045369	0.023008	0.015471	0.138555	0.287082	-0.724011	-0.909275	0.078010	0.099324	0.396570	0	0
42158	2.215552	-0.738594	9.490573	0.020169	0.011877	0.013767	0.139331	0.285162	-0.722496	-0.909365	0.077816	0.099356	0.396395	0	0
42159	2.220429	-0.733941	9.505054	0.028761	-0.000479	0.017196	0.139072	0.285711	-0.723003	-0.909441	0.077593	0.099525	0.396220	0	0
42160	2.228016	-0.694588	9.452175	0.020308	0.015289	0.019006	0.138295	0.285161	-0.723268	-0.909548	0.077391	0.099520	0.396016	0	0
42161	2.230796	-0.636261	9.443257	0.014903	0.006683	0.013758	0.139474	0.283949	-0.723559	-0.909607	0.077261	0.099571	0.395892	0	0
42162	2.284212	-0.651534	9.466017	0.003911	0.015369	0.020803	0.139984	0.285994	-0.723134	-0.909714	0.077208	0.099501	0.395676	0	0
42163	2.337569	-0.674247	9.503198	-0.002271	0.017258	0.013860	0.137907	0.284612	-0.723276	-0.909771	0.077193	0.099387	0.395577	0	0
42164	2.337392	-0.696568	9.546462	0.025504	0.011670	0.021616	0.139998	0.283548	-0.723831	-0.909898	0.076958	0.099436	0.395317	0	0
42165	2.352018	-0.691836	9.546192	0.021923	0.009145	0.017259	0.140519	0.283005	-0.723585	-0.909979	0.076759	0.099489	0.395156	0	0
42166	2.376637	-0.652625	9.492919	0.028036	0.001124	0.024196	0.141040	0.282323	-0.723213	-0.910107	0.076545	0.099642	0.394863	0	0
42167	2.425478	-0.623803	9.482516	0.016622	-0.000432	0.017251	0.141561	0.282192	-0.723219	-0.910174	0.076434	0.099762	0.394701	0	0
42168	2.401189	-0.614027	9.495322	-0.006700	0.008543	0.013851	0.140399	0.283018	-0.724752	-0.910236	0.076499	0.099717	0.394556	0	0
42169	2.371922	-0.628211	9.483691	-0.002061	0.022365	0.021724	0.141305	0.283293	-0.724234	-0.910329	0.076473	0.099552	0.394388	0	0
42170	2.337746	-0.647340	9.484208	-0.017894	0.022708	0.008684	0.140512	0.284365	-0.723299	-0.910374	0.076579	0.099337	0.394319	0	0
42171	2.332909	-0.647033	9.460114	-0.019509	0.026161	0.012187	0.142077	0.284522	-0.723697	-0.910419	0.076688	0.099077	0.394258	0	0
42172	2.308745	-0.613124	9.485365	-0.008974	0.020672	0.022600	0.142846	0.285609	-0.722772	-0.910531	0.076733	0.098907	0.394034	0	0
42173	2.320899	-0.613332	9.494765	-0.002148	0.019800	0.019091	0.142594	0.286168	-0.724057	-0.910610	0.076715	0.098767	0.393889	0	0
42174	2.357256	-0.637902	9.493576	0.013398	0.025846	0.015582	0.142204	0.284518	-0.723308	-0.910714	0.076530	0.098643	0.393717	0	0
42175	2.396101	-0.652787	9.492467	-0.010871	0.026075	0.012172	0.142339	0.283430	-0.723460	-0.910766	0.076562	0.098417	0.393647	0	0
42176	2.396133	-0.654786	9.453701	-0.040620	0.016022	0.000018	0.143370	0.285206	-0.722914	-0.910760	0.076891	0.098182	0.393655	0	0
42177	2.395934	-0.686493	9.467780	-0.049252	0.016083	0.000047	0.142452	0.287382	-0.723124	-0.910724	0.077301	0.097907	0.393726	0	0
42178	2.356763	-0.720569	9.506937	-0.057626	0.026517	0.007077	0.144265	0.287111	-0.721845	-0.910741	0.077751	0.097503	0.393699	0	0
42179	2.274058	-0.710494	9.538043	-0.021651	0.017702	-0.003534	0.143490	0.288072	-0.722988	-0.910713	0.077902	0.097325	0.393777	0	0
42180	2.201412	-0.656126	9.506600	0.035205	0.008622	-0.007231	0.143365	0.287394	-0.723390	-0.910726	0.077564	0.097460	0.393781	0	0
42181	2.148361	-0.586932	9.436179	0.085585	0.020386	-0.000383	0.144396	0.288486	-0.722597	-0.910797	0.076728	0.097676	0.393728	0	0
42182	2.165716	-0.533554	9.424434	0.064685	0.011851	-0.002966	0.143883	0.287120	-0.722880	-0.910848	0.076113	0.097894	0.393676	0	0
42183	2.202065	-0.546712	9.488774	0.027398	0.005166	-0.005485	0.143366	0.287122	-0.723395	-0.910839	0.075859	0.098021	0.393714	0	0
42184	2.216666	-0.544514	9.498153	-0.016193	0.022731	0.008650	0.144160	0.283308	-0.723216	-0.910900	0.075945	0.097815	0.393606	0	0
42185	2.194925	-0.519904	9.484479	-0.030233	0.021242	-0.000042	0.144024	0.284120	-0.722810	-0.910885	0.076155	0.097564	0.393663	0	0
42186	2.226684	-0.496008	9.493770	-0.033560	0.015873	0.008677	0.143621	0.285881	-0.722124	-0.910908	0.076431	0.097349	0.393610	0	0
42187	2.282753	-0.477114	9.497585	-0.026729	0.012342	0.006910	0.143762	0.285898	-0.723422	-0.910914	0.076648	0.097186	0.393594	0	0
42188	2.319238	-0.477525	9.506421	0.004688	0.004817	0.024248	0.144929	0.286452	-0.723160	-0.911027	0.076632	0.097212	0.393328	0	0
42189	2.358011	-0.502276	9.519699	0.016810	0.025824	0.015558	0.145178	0.286162	-0.721610	-0.911114	0.076406	0.097091	0.393202	0	0
42190	2.353022	-0.526342	9.504946	0.047752	0.008121	0.015419	0.144146	0.284247	-0.721900	-0.911223	0.075977	0.097262	0.392988	0	0
42191	2.318818	-0.550325	9.505394	0.046156	-0.002517	0.025858	0.145192	0.285499	-0.723051	-0.911345	0.075604	0.097506	0.392718	0	0
42192	2.291862	-0.574849	9.549247	0.037224	0.010099	0.006729	0.145194	0.285090	-0.723059	-0.911413	0.075256	0.097625	0.392597	0	0
42193	2.274677	-0.605987	9.524990	0.020060	-0.002171	0.017212	0.145585	0.284408	-0.722815	-0.911481	0.075110	0.097770	0.392431	0	0
42194	2.289112	-0.628296	9.555812	0.018049	-0.001948	0.004139	0.144425	0.284689	-0.724359	-0.911514	0.074981	0.097925	0.392340	0	0
42195	2.318087	-0.653580	9.624993	0.011348	-0.002075	0.013761	0.145201	0.284689	-0.723716	-0.911562	0.074912	0.098037	0.392214	0	0
42196	2.273964	-0.697590	9.688333	0.021794	0.010121	0.011147	0.145085	0.282103	-0.724285	-0.911649	0.074704	0.098094	0.392037	0	0
42197	2.279009	-0.679896	9.620679	0.026912	-0.002183	0.013712	0.145082	0.283470	-0.724517	-0.911708	0.074495	0.098268	0.391896	0	0
42198	2.313601	-0.606365	9.528928	0.004286	0.006904	0.003333	0.144944	0.282634	-0.723235	-0.911737	0.074455	0.098290	0.391830	0	0
42199	2.330793	-0.584346	9.499791	0.005852	0.012294	-0.006251	0.143782	0.281266	-0.723772	-0.911717	0.074361	0.098264	0.391902	0	0
42200	2.318308	-0.637738	9.509004	-0.002469	0.013886	0.006866	0.145345	0.280460	-0.723540	-0.911776	0.074355	0.098195	0.391782	0	0
42201	2.308305	-0.704483	9.406602	-0.002705	0.010579	-0.003606	0.143648	0.281945	-0.723628	-0.911757	0.074351	0.098151	0.391838	0	0
42202	2.291241	-0.723006	9.338943	0.002705	0.016551	0.003372	0.143513	0.282210	-0.723103	-0.911786	0.074290	0.098076	0.391800	0	0
42203	2.296117	-0.732139	9.283016	0.020479	0.001745	-0.007187	0.145215	0.281144	-0.723785	-0.911762	0.074109	0.098207	0.391858	0	0
42204	2.310664	-0.746527	9.255844	0.018256	0.022613	-0.000140	0.146249	0.283063	-0.723755	-0.911808	0.073876	0.098143	0.391811	0	0
42205	2.337574	-0.722430	9.250724	0.016247	0.006984	-0.005410	0.144307	0.281964	-0.724671	-0.911793	0.073719	0.098209	0.391860	0	0
42206	2.350356	-0.620344	9.227672	-0.002801	-0.006947	0.000702	0.145093	0.280881	-0.724698	-0.911794	0.073795	0.098331	0.391813	0	0
42207	2.362786	-0.567460	9.264453	-0.019897	-0.001697	0.007742	0.144313	0.280875	-0.724822	-0.911794	0.074017	0.098326	0.391771	0	0
42208	2.367794	-0.534034	9.310813	-0.034037	-0.006650	-0.003572	0.144562	0.281134	-0.723521	-0.911750	0.074374	0.098325	0.391806	0	0
42209	2.352828	-0.574074	9.431640	-0.020263	-0.008487	-0.005359	0.143276	0.280599	-0.725339	-0.911692	0.074614	0.098391	0.391879	0	0
42210	2.338058	-0.580141	9.552946	0.012512	-0.010465	-0.007206	0.143536	0.279228	-0.724589	-0.911669	0.074557	0.098611	0.391890	0	0
42211	2.352857	-0.541650	9.572520	0.010934	-0.001779	-0.003689	0.143652	0.282500	-0.724396	-0.911647	0.074488	0.098737	0.391922	0	0
42212	2.396925	-0.498148	9.555175	0.019376	-0.008752	-0.008965	0.144180	0.280596	-0.724437	-0.911618	0.074361	0.098968	0.391954	0	0
42213	2.387225	-0.502359	9.504498	0.023034	0.006927	-0.007188	0.144053	0.281149	-0.725075	-0.911600	0.074143	0.099065	0.392013	0	0
42214	2.384476	-0.560392	9.486788	0.023703	0.012365	-0.019381	0.142883	0.281413	-0.725321	-0.911551	0.073884	0.099127	0.392160	0	0
42215	2.347461	-0.647581	9.498507	0.017658	0.017713	-0.022833	0.143665	0.280599	-0.725083	-0.911478	0.073659	0.099117	0.392374	0	0
42216	2.291281	-0.685889	9.494416	0.029773	0.014112	-0.021139	0.143530	0.279905	-0.724187	-0.911436	0.073335	0.099190	0.392514	0	0
42217	2.252635	-0.641591	9.469309	0.010498	0.000381	-0.026366	0.143406	0.280188	-0.725089	-0.911327	0.073240	0.099312	0.392755	0	0
42218	2.240943	-0.563596	9.448899	0.002234	0.001912	-0.008903	0.143262	0.280850	-0.723647	-0.911295	0.073228	0.099378	0.392814	0	0
42219	2.284710	-0.559641	9.496366	-0.035136	0.019937	-0.026181	0.142475	0.282206	-0.723615	-0.911173	0.073472	0.099142	0.393112	0	0
42220	2.303993	-0.570685	9.602288	-0.044595	0.005865	-0.017466	0.143257	0.283175	-0.724121	-0.911077	0.073862	0.098995	0.393297	0	0
42221	2.240669	-0.579918	9.608461	-0.051588	0.016561	-0.026146	0.142481	0.283175	-0.724764	-0.910939	0.074269	0.098723	0.393609	0	0
42222	2.187190	-0.579018	9.568552	-0.023917	-0.001244	-0.017564	0.142988	0.284531	-0.723703	-0.910854	0.074498	0.098723	0.393763	0	0
42223	2.206572	-0.602913	9.519343	0.003611	-0.001350	-0.023745	0.142327	0.284371	-0.722403	-0.910748	0.074472	0.098829	0.393986	0	0
42224	2.213725	-0.641080	9.453267	0.029913	-0.001817	-0.007246	0.142469	0.283431	-0.723461	-0.910744	0.074223	0.099038	0.393990	0	0
42225	2.279241	-0.680026	9.412463	0.050650	-0.018702	-0.000362	0.141175	0.282058	-0.723738	-0.910748	0.073861	0.099470	0.393940	0	0
42226	2.337646	-0.685019	9.379569	0.027217	-0.021100	-0.003780	0.141309	0.280831	-0.723633	-0.910736	0.073716	0.099841	0.393900	0	0
42227	2.349892	-0.670587	9.381913	0.045500	-0.009023	-0.002927	0.140407	0.279465	-0.724173	-0.910736	0.073363	0.100168	0.393884	0	0
42228	2.369250	-0.685522	9.400621	0.032087	-0.019804	0.020637	0.140161	0.279073	-0.725736	-0.910822	0.073194	0.100528	0.393623	0	0
42229	2.439610	-0.706351	9.473752	0.025403	-0.000592	0.022470	0.140148	0.277406	-0.723303	-0.910915	0.073020	0.100681	0.393403	0	0
42230	2.512753	-0.687199	9.440862	0.025426	-0.001508	0.024221	0.140163	0.276469	-0.724749	-0.911031	0.072842	0.100846	0.393125	0	0
42231	2.542378	-0.626054	9.375680	0.028978	0.013351	0.022506	0.141453	0.277698	-0.723826	-0.911139	0.072586	0.100888	0.392910	0	0
42232	2.557405	-0.573961	9.262286	0.037888	0.021890	0.031222	0.140286	0.274951	-0.723222	-0.911310	0.072211	0.100884	0.392584	0	0
42233	2.479729	-0.553231	9.203850	0.046615	0.034114	0.029472	0.140041	0.274149	-0.724664	-0.911479	0.071724	0.100803	0.392302	0	0
42234	2.440603	-0.568509	9.298956	0.060316	0.046426	0.018124	0.142399	0.273646	-0.726248	-0.911640	0.071034	0.100672	0.392086	0	0
42235	2.372112	-0.594291	9.489012	0.084267	0.039377	0.010178	0.142660	0.272689	-0.725879	-0.911764	0.070167	0.100706	0.391944	0	0
42236	2.377436	-0.509692	9.516725	0.098375	0.054881	0.017151	0.144360	0.273268	-0.727178	-0.911951	0.069097	0.100647	0.391716	0	0
42237	2.373232	-0.400157	9.491749	0.105293	0.056573	0.017996	0.143840	0.270932	-0.726181	-0.912136	0.067978	0.100601	0.391494	0	0
42238	2.380760	-0.356752	9.511561	0.094497	0.048161	0.003172	0.144903	0.270290	-0.728538	-0.912257	0.066956	0.100597	0.391388	0	0
42239	2.329172	-0.443579	9.501833	0.099703	0.035814	0.008356	0.145432	0.268935	-0.728828	-0.912377	0.065958	0.100725	0.391244	0	0
42240	2.284939	-0.518468	9.504210	0.085711	0.036070	-0.000324	0.146100	0.265675	-0.729415	-0.912470	0.065058	0.100800	0.391158	0	0
42241	2.226451	-0.548700	9.430078	0.087732	0.048194	0.006676	0.147017	0.264185	-0.729451	-0.912587	0.064121	0.100769	0.391049	0	0
42242	2.138899	-0.547597	9.398221	0.082553	0.025373	0.017079	0.146510	0.263378	-0.730761	-0.912728	0.063311	0.100917	0.390812	0	0
42243	2.163307	-0.524121	9.451255	0.066999	0.034271	0.013663	0.148078	0.261757	-0.730804	-0.912844	0.062625	0.100927	0.390651	0	0
42244	2.212314	-0.447834	9.538365	0.056698	0.028971	0.020656	0.147564	0.260939	-0.731206	-0.912987	0.062040	0.100939	0.390406	0	0
42245	2.246861	-0.356358	9.580028	0.068508	0.014981	0.015345	0.148609	0.260954	-0.731602	-0.913090	0.061417	0.101129	0.390215	0	0
42246	2.178972	-0.303045	9.640459	0.046284	0.022006	0.024136	0.149009	0.258367	-0.731656	-0.913235	0.060957	0.101162	0.389940	0	0
42247	2.128266	-0.234699	9.645024	0.034917	0.022195	0.018921	0.148231	0.256581	-0.731166	-0.913338	0.060612	0.101151	0.389755	0	0
42248	2.167440	-0.198303	9.615585	0.009751	0.001326	0.024171	0.149796	0.256875	-0.731691	-0.913440	0.060566	0.101230	0.389502	0	0
42249	2.265015	-0.162340	9.579949	0.030224	0.006626	0.010181	0.149031	0.256618	-0.733507	-0.913490	0.060312	0.101347	0.389393	0	0
42250	2.330711	-0.172060	9.529873	0.064933	-0.002555	0.020532	0.150582	0.257438	-0.732464	-0.913604	0.059774	0.101679	0.389123	0	0
42251	2.315965	-0.223829	9.393899	0.092394	0.006225	0.006523	0.149677	0.256205	-0.732741	-0.913676	0.058949	0.102043	0.388984	0	0
42252	2.271897	-0.285703	9.316563	0.125194	-0.009801	0.010742	0.149701	0.252675	-0.733978	-0.913781	0.057878	0.102681	0.388730	0	0
42253	2.254585	-0.334095	9.316274	0.161428	-0.023220	0.013217	0.149459	0.250507	-0.735317	-0.913886	0.056544	0.103579	0.388440	0	0
42254	2.251945	-0.372741	9.301258	0.157456	-0.029832	-0.007721	0.149853	0.246401	-0.733843	-0.913914	0.055236	0.104536	0.388307	0	0
42255	2.281181	-0.363438	9.315242	0.145905	-0.016967	0.011543	0.149113	0.242891	-0.737280	-0.914006	0.054022	0.105318	0.388050	0	0
42256	2.237238	-0.378221	9.369308	0.128471	-0.036082	0.013279	0.147942	0.241646	-0.736777	-0.914084	0.053026	0.106206	0.387761	0	0
42257	2.173911	-0.378308	9.426454	0.104529	-0.033445	0.023814	0.147707	0.240037	-0.739143	-0.914181	0.052269	0.106972	0.387424	0	0
42258	2.154426	-0.382919	9.419576	0.078899	-0.027304	0.034371	0.146409	0.237560	-0.738404	-0.914322	0.051714	0.107577	0.386999	0	0
42259	2.166592	-0.380727	9.431431	0.066392	-0.040991	0.022159	0.144850	0.239197	-0.739658	-0.914383	0.051335	0.108264	0.386713	0	0
42260	2.183183	-0.433191	9.553773	0.051104	-0.053420	0.039622	0.144852	0.236730	-0.738668	-0.914497	0.051143	0.108996	0.386263	0	0
42261	2.217142	-0.425263	9.688680	0.041570	-0.058646	0.041385	0.145256	0.237029	-0.740482	-0.914599	0.051083	0.109739	0.385819	0	0
42262	2.321702	-0.417549	9.788057	0.032846	-0.040736	0.069390	0.145388	0.235662	-0.740121	-0.914835	0.051040	0.110270	0.385114	0	0
42263	2.388113	-0.292017	9.797995	0.034819	-0.031296	0.078131	0.143177	0.235644	-0.740365	-0.915104	0.050979	0.110717	0.384354	0	0
42264	2.486581	-0.107653	9.730556	0.019109	-0.025827	0.071210	0.143973	0.233480	-0.741192	-0.915353	0.051006	0.111058	0.383657	0	0
42265	2.564764	-0.036409	9.812079	0.017516	-0.020687	0.076468	0.143723	0.232532	-0.741987	-0.915617	0.051062	0.111343	0.382936	0	0
42266	2.618280	0.004368	10.034159	0.041732	-0.002463	0.070349	0.143984	0.231439	-0.741621	-0.915903	0.050791	0.111557	0.382226	0	0
42267	2.603900	0.057049	10.110293	0.036348	0.016194	0.053838	0.144261	0.229822	-0.742952	-0.916130	0.050506	0.111588	0.381710	0	0
42268	2.540598	0.084746	10.288885	0.020917	0.030283	0.053912	0.144903	0.229540	-0.741665	-0.916384	0.050281	0.111432	0.381177	0	0
42269	2.424242	0.140281	10.185838	0.031137	0.042687	0.041681	0.144253	0.230906	-0.742412	-0.916591	0.049924	0.111204	0.380792	0	0
42270	2.302647	0.118897	10.018869	0.036403	0.063783	0.034729	0.145813	0.230370	-0.741915	-0.916814	0.049408	0.110809	0.380438	0	0
42271	2.198219	0.075667	9.618774	0.032928	0.072741	0.027771	0.147646	0.229443	-0.742724	-0.917002	0.048898	0.110317	0.380194	0	0
42272	2.166889	0.060362	9.270652	0.025752	0.058987	0.020769	0.148028	0.229434	-0.741689	-0.917172	0.048479	0.109933	0.379947	0	0
42273	2.176565	0.018417	9.105201	0.018957	0.060745	0.024287	0.148425	0.229448	-0.742470	-0.917326	0.048136	0.109499	0.379745	0	0
42274	2.169214	0.001919	9.066400	-0.012489	0.041883	0.017348	0.150252	0.230021	-0.743251	-0.917441	0.048130	0.109128	0.379575	0	0
42275	2.185996	-0.002840	9.264468	-0.057235	0.041155	0.027076	0.151044	0.229772	-0.744559	-0.917547	0.048561	0.108581	0.379420	0	0
42276	2.210362	0.070766	9.613583	-0.088272	0.047411	0.029800	0.151533	0.232746	-0.742039	-0.917671	0.049245	0.107865	0.379235	0	0
42277	2.249859	0.195133	9.750018	-0.116287	0.035513	0.021119	0.151651	0.234237	-0.741232	-0.917718	0.050227	0.107147	0.379196	0	0
42278	2.259660	0.237023	9.905334	-0.104306	0.054838	0.008054	0.154383	0.236043	-0.741735	-0.917770	0.051004	0.106314	0.379201	0	0
42279	2.244867	0.230743	10.046006	-0.073387	0.076734	-0.010292	0.153077	0.235201	-0.740834	-0.917762	0.051393	0.105393	0.379426	0	0
42280	2.273817	0.177673	9.993741	-0.033790	0.065119	-0.013047	0.154896	0.236860	-0.741204	-0.917786	0.051459	0.104745	0.379539	0	0
42281	2.244255	0.096451	9.898847	0.014652	0.064756	-0.012314	0.156965	0.238779	-0.740402	-0.917802	0.051077	0.104267	0.379684	0	0
42282	2.190191	-0.025207	9.748260	0.038973	0.087431	-0.019296	0.158014	0.238939	-0.741445	-0.917867	0.050382	0.103694	0.379775	0	0
42283	2.138584	-0.139766	9.612243	0.059812	0.092541	-0.019339	0.158537	0.237712	-0.741083	-0.917907	0.049471	0.103134	0.379952	0	0
42284	2.107062	-0.175232	9.331627	0.090005	0.099464	-0.026390	0.160629	0.235964	-0.741392	-0.917996	0.048251	0.102650	0.380025	0	0
42285	2.151816	-0.086311	8.937230	0.092576	0.078380	-0.017740	0.160894	0.233093	-0.740671	-0.918040	0.047095	0.102344	0.380144	0	0
42286	2.205619	-0.072728	8.764288	0.066529	0.061958	-0.015961	0.162075	0.231336	-0.740974	-0.918101	0.046248	0.102107	0.380166	0	0
42287	2.273283	-0.123537	8.916947	0.041065	0.036887	-0.022919	0.162101	0.231651	-0.744342	-0.918058	0.045722	0.101991	0.380365	0	0
42288	2.294149	-0.236658	9.253800	0.017730	0.031734	-0.021103	0.164430	0.231102	-0.742293	-0.918031	0.045437	0.101846	0.380502	0	0
42289	2.266905	-0.254680	9.588275	-0.016711	0.045932	-0.020961	0.162750	0.229047	-0.742840	-0.917978	0.045414	0.101429	0.380745	0	0
42290	2.178890	-0.271662	9.875748	-0.048670	0.040855	-0.017403	0.163527	0.228363	-0.742081	-0.917947	0.045707	0.100946	0.380912	0	0
42291	2.076666	-0.261932	9.953300	-0.067969	0.064346	-0.001596	0.163897	0.231216	-0.740859	-0.917961	0.046107	0.100155	0.381038	0	0
42292	2.018341	-0.249312	9.954826	-0.051788	0.061778	-0.011255	0.165719	0.233428	-0.741867	-0.917962	0.046358	0.099465	0.381187	0	0
42293	2.020672	-0.293917	9.816139	-0.037037	0.061654	-0.009550	0.166240	0.232885	-0.741622	-0.917957	0.046476	0.098819	0.381353	0	0
42294	2.057071	-0.331873	9.708233	-0.012202	0.069802	0.014832	0.167779	0.236292	-0.740269	-0.918084	0.046358	0.098194	0.381222	0	0
42295	2.047369	-0.345283	9.611424	0.002938	0.065624	-0.002670	0.169082	0.236993	-0.740784	-0.918127	0.046105	0.097661	0.381287	0	0
42296	2.037454	-0.392828	9.528662	0.011787	0.059265	0.008628	0.168695	0.237132	-0.741297	-0.918230	0.045801	0.097227	0.381186	0	0
42297	2.013450	-0.352837	9.442628	0.024999	0.050190	0.024256	0.170253	0.237690	-0.741038	-0.918370	0.045435	0.096909	0.380974	0	0
42298	2.040669	-0.298312	9.319303	-0.008702	0.051330	0.024355	0.171823	0.235386	-0.740964	-0.918525	0.045362	0.096463	0.380723	0	0
42299	2.101483	-0.303538	9.305718	-0.001837	0.050419	0.022598	0.172092	0.234030	-0.741382	-0.918645	0.045244	0.096042	0.380552	0	0
42300	2.096392	-0.337738	9.329559	-0.016239	0.047672	0.036591	0.173394	0.234043	-0.741391	-0.918832	0.045269	0.095595	0.380212	0	0
42301	2.037759	-0.357840	9.437153	-0.036159	0.046976	0.034897	0.175076	0.235551	-0.740725	-0.918979	0.045496	0.095072	0.379958	0	0
42302	1.969464	-0.370314	9.520868	-0.062238	0.029691	0.035787	0.175340	0.235286	-0.741121	-0.919119	0.046012	0.094614	0.379673	0	0
42303	1.914149	-0.255901	9.533459	-0.071361	0.034747	0.052381	0.175323	0.237729	-0.740165	-0.919304	0.046628	0.094061	0.379286	0	0
42304	1.907553	-0.120694	9.603325	-0.086100	0.026937	0.055876	0.175839	0.238961	-0.740144	-0.919498	0.047394	0.093529	0.378853	0	0
42305	1.971286	-0.015783	9.724398	-0.090994	0.037258	0.066387	0.177390	0.240194	-0.739353	-0.919728	0.048190	0.092870	0.378357	0	0
42306	2.025524	0.118970	9.788010	-0.075680	0.048716	0.052413	0.178691	0.240479	-0.739357	-0.919941	0.048773	0.092179	0.377933	0	0
42307	1.991707	0.176666	9.864664	-0.057107	0.033928	0.040095	0.178687	0.242119	-0.739584	-0.920083	0.049238	0.091689	0.377645	0	0
42308	1.923807	0.197715	9.769691	0.008271	0.036335	0.025069	0.180116	0.242951	-0.739578	-0.920218	0.049070	0.091442	0.377399	0	0
42309	1.840871	0.122967	9.569597	0.052999	0.034469	0.014459	0.180757	0.243765	-0.738788	-0.920318	0.048487	0.091373	0.377247	0	0
42310	1.840262	-0.029670	9.325335	0.101472	0.034114	0.015203	0.180625	0.242938	-0.738154	-0.920453	0.047462	0.091502	0.377015	0	0
42311	1.876011	-0.195384	9.138152	0.156812	0.019640	0.020255	0.181820	0.239832	-0.739651	-0.920609	0.045983	0.091957	0.376707	0	0
42312	1.905135	-0.256024	8.892092	0.205258	0.017522	0.021861	0.181581	0.235747	-0.740378	-0.920807	0.044069	0.092627	0.376288	0	0
42313	1.956306	-0.267221	8.767278	0.217287	-0.001872	0.027013	0.181610	0.232499	-0.742389	-0.920988	0.042123	0.093506	0.375849	0	0
42314	1.995287	-0.262478	8.747076	0.182947	-0.021159	0.046253	0.181391	0.224879	-0.743964	-0.921223	0.040583	0.094437	0.375211	0	0
42315	1.971133	-0.214703	8.835471	0.146318	-0.029450	0.035862	0.180881	0.222696	-0.744263	-0.921375	0.039409	0.095301	0.374743	0	0
42316	1.897879	-0.207326	9.103582	0.097193	-0.045054	0.049907	0.179710	0.223509	-0.744757	-0.921548	0.038756	0.096127	0.374174	0	0
42317	1.863250	-0.226088	9.510848	0.060142	-0.037877	0.052652	0.179979	0.222702	-0.745424	-0.921719	0.038426	0.096740	0.373629	0	0
42318	1.872685	-0.196789	9.927465	0.037650	-0.030733	0.050123	0.178689	0.220512	-0.745847	-0.921886	0.038267	0.097212	0.373111	0	0
42319	1.901559	-0.154106	10.435822	0.046614	-0.020593	0.062342	0.178046	0.219970	-0.746632	-0.922104	0.038006	0.097608	0.372496	0	0
42320	1.959044	-0.176843	11.131429	0.081412	0.021958	0.055401	0.179219	0.218612	-0.746148	-0.922358	0.037251	0.097755	0.371904	0	0
42321	2.069861	0.018301	10.957333	0.116568	0.047621	0.072811	0.179229	0.216706	-0.746445	-0.922705	0.036098	0.097777	0.371149	0	0
42322	2.187258	0.387814	10.153677	0.161315	0.069486	0.057015	0.182374	0.215124	-0.748315	-0.923043	0.034430	0.097781	0.370465	0	0
42323	2.246652	0.431071	9.487138	0.204026	0.059077	0.037670	0.183176	0.209951	-0.748422	-0.923297	0.032388	0.098033	0.369951	0	0
42324	2.235168	0.084169	9.259729	0.252275	0.055406	0.027084	0.183465	0.207804	-0.751062	-0.923533	0.029902	0.098513	0.369441	0	0
42325	2.204301	-0.229667	9.130081	0.274639	0.034277	0.026986	0.184010	0.203594	-0.752057	-0.923733	0.027298	0.099261	0.368944	0	0
42326	2.067619	-0.328956	8.996246	0.285101	0.023648	0.033891	0.185994	0.197352	-0.752972	-0.923962	0.024632	0.100153	0.368316	0	0
42327	1.911443	-0.412272	8.969616	0.269767	0.019261	0.044375	0.184068	0.191887	-0.753714	-0.924195	0.022159	0.101019	0.367651	0	0
42328	1.765345	-0.437349	8.936317	0.239314	0.019929	0.073230	0.185266	0.188099	-0.755224	-0.924530	0.019971	0.101765	0.366728	0	0
42329	1.726709	-0.383772	8.950078	0.179340	0.002385	0.105617	0.185292	0.182103	-0.755601	-0.924941	0.018470	0.102444	0.365580	0	0
42330	1.761503	-0.253256	8.972921	0.153626	-0.002899	0.119625	0.186637	0.179165	-0.759562	-0.925398	0.017205	0.103076	0.364305	0	0
42331	1.869346	-0.113641	8.994207	0.109424	-0.016611	0.122334	0.185724	0.178194	-0.758925	-0.925831	0.016446	0.103674	0.363067	0	0
42332	1.972085	0.019212	9.192250	0.075807	-0.038520	0.138947	0.185995	0.177115	-0.759727	-0.926297	0.016053	0.104349	0.361701	0	0
42333	2.094017	0.117208	9.454721	0.018904	-0.039172	0.147844	0.185999	0.175064	-0.759248	-0.926780	0.016248	0.104825	0.360315	0	0
42334	2.201420	0.238951	9.775971	-0.022651	-0.045956	0.150570	0.185092	0.176434	-0.760513	-0.927260	0.016806	0.105211	0.358939	0	0
42335	2.211870	0.392521	9.928020	-0.051980	-0.017664	0.142872	0.185473	0.177383	-0.759718	-0.927731	0.017579	0.105233	0.357675	0	0
42336	2.181151	0.557424	9.964972	-0.050489	-0.013121	0.132392	0.185866	0.177116	-0.759856	-0.928173	0.018257	0.105218	0.356499	0	0
42337	2.145687	0.718903	9.876090	-0.069674	-0.003163	0.121986	0.186375	0.178474	-0.759054	-0.928577	0.019116	0.105045	0.355449	0	0
42338	2.088206	0.849605	9.734016	-0.066631	-0.020458	0.112309	0.186882	0.179830	-0.757993	-0.928933	0.019949	0.105043	0.354474	0	0
42339	2.025377	0.897787	9.595734	-0.042243	-0.003144	0.113143	0.185583	0.181606	-0.759247	-0.929309	0.020532	0.104966	0.353477	0	0
42340	1.957363	0.908596	9.549038	-0.008623	-0.021142	0.078092	0.185850	0.180109	-0.759278	-0.929553	0.020792	0.105183	0.352755	0	0
42341	1.873487	0.765387	9.834619	0.018766	-0.015872	0.062331	0.186630	0.181486	-0.759776	-0.929747	0.020786	0.105446	0.352165	0	0
42342	1.896042	0.541978	10.266703	0.060642	-0.003333	0.072742	0.185860	0.181635	-0.761325	-0.930003	0.020334	0.105742	0.351426	0	0
42343	2.004986	0.471677	10.393921	0.084647	0.015071	0.055304	0.187172	0.178645	-0.761133	-0.930217	0.019592	0.105947	0.350839	0	0
42344	2.113215	0.658520	10.314187	0.121164	0.042747	0.055273	0.187573	0.175647	-0.761065	-0.930479	0.018394	0.106031	0.350182	0	0
42345	2.189537	0.778748	10.137401	0.109231	0.073512	0.050159	0.187978	0.174575	-0.762257	-0.930739	0.017206	0.105777	0.349627	0	0
42346	2.151066	0.787931	9.775265	0.125489	0.066548	0.044849	0.188766	0.170205	-0.761180	-0.930988	0.015873	0.105655	0.349064	0	0
42347	2.014089	0.589445	9.393080	0.133279	0.071908	0.038731	0.191259	0.168613	-0.762786	-0.931207	0.014449	0.105501	0.348589	0	0
42348	1.908957	0.429441	9.017971	0.119339	0.031736	0.048250	0.190366	0.166163	-0.763866	-0.931426	0.013298	0.105682	0.347995	0	0
42349	1.916495	0.390267	8.603242	0.124028	0.001349	0.037685	0.191676	0.165092	-0.764416	-0.931561	0.012206	0.106152	0.347528	0	0
42350	1.926400	0.391788	8.457773	0.087716	-0.020346	0.046452	0.191432	0.162096	-0.764992	-0.931710	0.011530	0.106708	0.346983	0	0
42351	1.892472	0.462228	8.699242	0.018430	-0.035600	0.048344	0.191177	0.161965	-0.765641	-0.931829	0.011563	0.107156	0.346523	0	0
42352	1.810096	0.615443	9.175427	-0.052477	-0.043924	0.053736	0.191685	0.161677	-0.763963	-0.931957	0.012284	0.107444	0.346065	0	0
42353	1.752055	0.800640	9.813714	-0.141460	-0.027562	0.052275	0.191405	0.165347	-0.763241	-0.932077	0.013776	0.107260	0.345742	0	0
42354	1.792128	1.086523	10.269591	-0.178857	-0.000839	0.034995	0.190092	0.167100	-0.762678	-0.932164	0.015506	0.106711	0.345605	0	0
42355	1.920130	1.351842	10.321254	-0.193023	0.001192	0.022823	0.189028	0.170622	-0.761563	-0.932200	0.017327	0.106078	0.345616	0	0
42356	2.046914	1.367004	10.168437	-0.141605	0.011682	-0.001704	0.192129	0.175829	-0.761094	-0.932176	0.018627	0.105547	0.345777	0	0
42357	2.122731	1.007475	10.137358	-0.034965	0.021875	-0.035082	0.191088	0.176505	-0.761463	-0.932059	0.018826	0.105274	0.346164	0	0
42358	2.090092	0.461288	10.389387	0.099790	0.031518	-0.049350	0.190836	0.175144	-0.761877	-0.931939	0.017755	0.105402	0.346505	0	0
42359	1.983609	0.123360	10.302299	0.204179	0.042638	-0.028670	0.191632	0.171334	-0.761957	-0.931906	0.015661	0.105761	0.346583	0	0
42360	1.874096	0.082728	10.110568	0.256179	0.054531	-0.028803	0.192833	0.165629	-0.762856	-0.931915	0.013070	0.106213	0.346529	0	0
42361	1.854395	0.030171	10.049749	0.232949	0.087453	-0.000727	0.192863	0.161149	-0.764501	-0.932021	0.010587	0.106249	0.346318	0	0
42362	1.898774	0.108715	9.936053	0.158743	0.085283	0.006459	0.194962	0.157628	-0.764845	-0.932159	0.008837	0.106070	0.346051	0	0
42363	2.022420	0.392613	9.627347	0.071145	0.116315	0.020745	0.196534	0.156287	-0.765401	-0.932347	0.007791	0.105275	0.345811	0	0
42364	2.101924	0.634608	9.411062	-0.020535	0.107359	0.024461	0.198367	0.155772	-0.766463	-0.932551	0.007655	0.104268	0.345570	0	0
42365	2.048797	0.696201	9.369588	-0.094394	0.091512	0.014149	0.200813	0.155754	-0.763106	-0.932675	0.008233	0.103134	0.345562	0	0
42366	1.916376	0.531534	9.438091	-0.128030	0.098812	0.011649	0.201708	0.160539	-0.763279	-0.932808	0.009117	0.101836	0.345565	0	0
42367	1.740156	0.348834	9.415350	-0.121371	0.072635	0.008930	0.202609	0.162177	-0.762734	-0.932889	0.010008	0.100784	0.345630	0	0
42368	1.569756	0.321933	9.346272	-0.092682	0.072356	0.015799	0.203898	0.164914	-0.762430	-0.933007	0.010659	0.099854	0.345561	0	0
42369	1.501961	0.403672	9.470054	-0.084707	0.072129	0.026224	0.205714	0.166568	-0.762411	-0.933149	0.011226	0.098930	0.345427	0	0
42370	1.510116	0.595288	9.695328	-0.102067	0.075761	0.024524	0.207794	0.168504	-0.762907	-0.933297	0.011961	0.097935	0.345285	0	0
42371	1.560158	0.851148	9.784971	-0.119782	0.077905	0.007991	0.207377	0.171340	-0.761031	-0.933375	0.012807	0.096834	0.345356	0	0
42372	1.631526	0.982082	9.741608	-0.142458	0.074677	0.001939	0.209185	0.172981	-0.759974	-0.933432	0.013902	0.095712	0.345472	0	0
42373	1.723866	0.934273	9.603217	-0.136093	0.081213	-0.026828	0.210202	0.177343	-0.758987	-0.933386	0.014842	0.094524	0.345884	0	0
42374	1.825387	0.784811	9.431693	-0.087204	0.046819	-0.030527	0.209933	0.179796	-0.759067	-0.933304	0.015488	0.093857	0.346258	0	0
42375	1.864070	0.710996	9.272382	-0.014154	0.039562	-0.047321	0.212018	0.178723	-0.758844	-0.933164	0.015410	0.093482	0.346740	0	0
42376	1.848584	0.558184	9.275406	0.016635	0.021996	-0.056170	0.211752	0.178300	-0.757942	-0.932996	0.015146	0.093411	0.347223	0	0
42377	1.823383	0.417106	9.322401	0.061701	0.026862	-0.054532	0.211889	0.178860	-0.758970	-0.932830	0.014397	0.093420	0.347699	0	0
42378	1.724745	0.212795	9.437980	0.087665	0.026679	-0.055473	0.212537	0.177902	-0.758214	-0.932671	0.013457	0.093551	0.348127	0	0
42379	1.665358	0.052480	9.495174	0.068912	0.026660	-0.045815	0.211390	0.174774	-0.759825	-0.932534	0.012655	0.093587	0.348514	0	0
42380	1.594243	-0.043945	9.490602	0.067319	0.040693	-0.047516	0.212687	0.173956	-0.758812	-0.932415	0.011862	0.093515	0.348880	0	0
42381	1.545053	-0.121941	9.558417	0.057139	0.023036	-0.031835	0.213090	0.172470	-0.759623	-0.932321	0.011205	0.093542	0.349145	0	0
42382	1.512917	-0.199865	9.606470	0.045806	0.024317	0.001351	0.212563	0.174101	-0.759587	-0.932347	0.010717	0.093542	0.349091	0	0
42383	1.483757	-0.180903	9.670361	0.034044	0.022384	0.017947	0.213092	0.172473	-0.759882	-0.932423	0.010333	0.093490	0.348913	0	0
42384	1.503625	-0.113011	9.661184	0.004831	0.025983	0.025016	0.213870	0.171927	-0.759249	-0.932532	0.010243	0.093329	0.348668	0	0
42385	1.548062	-0.017855	9.581618	-0.022629	0.017227	0.039024	0.214661	0.172225	-0.760677	-0.932671	0.010434	0.093126	0.348345	0	0
42386	1.655692	0.066961	9.510130	-0.039807	0.020765	0.043452	0.215028	0.173427	-0.758320	-0.932831	0.010796	0.092856	0.347978	0	0
42387	1.743999	0.164740	9.378746	-0.058004	0.006838	0.048702	0.215295	0.174811	-0.759722	-0.932989	0.011368	0.092626	0.347595	0	0
42388	1.827056	0.217652	9.358213	-0.053834	0.005130	0.043458	0.216334	0.174269	-0.759221	-0.933133	0.011916	0.092453	0.347236	0	0
42389	1.855716	0.145807	9.467896	-0.044494	-0.008916	0.041660	0.214757	0.175877	-0.758140	-0.933253	0.012417	0.092421	0.346904	0	0
42390	1.835294	0.013060	9.635950	-0.036675	-0.011650	0.043386	0.215533	0.175053	-0.757124	-0.933381	0.012863	0.092464	0.346532	0	0
42391	1.834762	-0.058489	9.741469	-0.016460	-0.002384	0.053829	0.215674	0.176032	-0.758922	-0.933553	0.013101	0.092470	0.346060	0	0
42392	1.815971	0.028316	9.588193	-0.020435	-0.000835	0.069532	0.215147	0.175194	-0.757767	-0.933782	0.013383	0.092464	0.345430	0	0
42393	1.866197	0.265220	9.416091	-0.025877	0.002898	0.059073	0.216711	0.175760	-0.758157	-0.933974	0.013701	0.092389	0.344918	0	0
42394	1.867021	0.438231	9.573481	-0.045285	-0.018722	0.053818	0.215274	0.177659	-0.758498	-0.934128	0.014262	0.092467	0.344458	0	0
42395	1.888823	0.464712	9.796089	-0.075332	-0.000213	0.055705	0.215146	0.179033	-0.759379	-0.934298	0.015050	0.092251	0.344022	0	0
42396	1.866865	0.482706	9.942115	-0.059333	0.005241	0.034736	0.216431	0.179156	-0.757309	-0.934407	0.015641	0.092060	0.343750	0	0
42397	1.828517	0.548153	9.759933	-0.022646	0.027589	0.042528	0.216686	0.180660	-0.757412	-0.934564	0.015825	0.091767	0.343393	0	0
42398	1.809268	0.522773	9.435598	0.034352	0.013173	0.045807	0.216419	0.181058	-0.756753	-0.934730	0.015524	0.091822	0.342940	0	0
42399	1.838217	0.419174	9.123563	0.097489	0.018886	0.043035	0.216980	0.177697	-0.760197	-0.934898	0.014615	0.092023	0.342466	0	0
42400	1.808336	0.270673	8.967193	0.163560	-0.026089	0.039235	0.217241	0.176877	-0.759826	-0.935025	0.013234	0.092888	0.341942	0	0
42401	1.714579	0.080240	9.140962	0.205003	-0.038671	0.040830	0.215574	0.172236	-0.760813	-0.935143	0.011518	0.093996	0.341379	0	0
42402	1.652892	-0.014510	9.417036	0.208789	-0.030163	0.051313	0.216372	0.167881	-0.760904	-0.935306	0.009740	0.095052	0.340695	0	0
42403	1.567988	0.066649	9.606571	0.166816	-0.031911	0.070600	0.215353	0.164751	-0.762256	-0.935520	0.008392	0.095963	0.339887	0	0
42404	1.529583	0.182092	9.732574	0.082869	-0.043540	0.072539	0.214076	0.160524	-0.763368	-0.935724	0.007857	0.096713	0.339125	0	0
42405	1.484689	0.112527	10.352406	-0.028937	-0.015022	0.085163	0.214982	0.160800	-0.762850	-0.935985	0.008300	0.096798	0.338369	0	0
42406	1.543894	0.220630	10.187946	-0.104503	0.001025	0.101126	0.214581	0.163385	-0.762666	-0.936309	0.009395	0.096494	0.337529	0	0
42407	1.627172	0.603678	9.503902	-0.122116	0.012010	0.084603	0.214979	0.163126	-0.763453	-0.936583	0.010615	0.096008	0.336870	0	0
42408	1.684857	0.814446	9.055259	-0.114031	-0.026332	0.078348	0.215737	0.166117	-0.762102	-0.936801	0.011869	0.095929	0.336244	0	0
42409	1.767246	0.764689	9.101068	-0.078332	-0.046422	0.059887	0.215202	0.167186	-0.760779	-0.936937	0.012843	0.096140	0.335768	0	0
42410	1.829136	0.595251	9.450698	-0.009387	-0.058299	0.055322	0.213896	0.168264	-0.760749	-0.937056	0.013203	0.096714	0.335258	0	0
42411	1.782013	0.481686	9.660799	0.041330	-0.056726	0.041229	0.212731	0.167303	-0.761149	-0.937134	0.013069	0.097424	0.334840	0	0
42412	1.696196	0.370635	9.673306	0.094128	-0.048343	0.039352	0.213011	0.165142	-0.762621	-0.937223	0.012409	0.098254	0.334374	0	0
42413	1.646548	0.203413	9.689019	0.131494	-0.031136	0.038430	0.212637	0.162693	-0.763445	-0.937325	0.011341	0.099025	0.333896	0	0
42414	1.703889	0.030073	9.736069	0.139865	-0.024602	0.060258	0.210704	0.159139	-0.764279	-0.937508	0.010194	0.099782	0.333193	0	0
42415	1.810613	-0.006074	9.849298	0.118548	-0.003577	0.063890	0.209536	0.158996	-0.764663	-0.937718	0.009187	0.100249	0.332491	0	0
42416	1.976916	0.138255	9.837828	0.086839	-0.014173	0.083153	0.211508	0.155753	-0.765519	-0.937979	0.008526	0.100730	0.331627	0	0
42417	2.082867	0.370183	9.853209	0.035440	0.007807	0.097314	0.211516	0.154941	-0.766054	-0.938301	0.008301	0.100812	0.330694	0	0
42418	2.142011	0.525935	9.989637	-0.022801	0.018119	0.080062	0.212038	0.153989	-0.765817	-0.938574	0.008558	0.100627	0.329970	0	0
42419	2.073571	0.516712	10.218664	-0.068861	0.012480	0.071450	0.212170	0.154678	-0.766324	-0.938805	0.009272	0.100324	0.329384	0	0
42420	1.978820	0.505025	10.031846	-0.079439	0.024226	0.055798	0.212019	0.157251	-0.764974	-0.938996	0.010016	0.099897	0.328948	0	0
42421	1.856691	0.384522	9.829584	-0.053269	0.035382	0.059234	0.212274	0.159578	-0.765450	-0.939210	0.010495	0.099431	0.328464	0	0
42422	1.759177	0.321575	9.671152	-0.001598	0.025513	0.053812	0.213439	0.159578	-0.764550	-0.939402	0.010502	0.099247	0.327968	0	0
42423	1.715140	0.299031	9.768690	0.007464	0.036568	0.067770	0.213834	0.158767	-0.764828	-0.939651	0.010416	0.098968	0.327342	0	0
42424	1.740050	0.402962	9.788962	0.010883	0.040063	0.066018	0.215787	0.159746	-0.765212	-0.939899	0.010270	0.098687	0.326719	0	0
42425	1.716968	0.580127	9.588651	-0.004554	0.046266	0.070418	0.214738	0.161783	-0.765294	-0.940164	0.010263	0.098275	0.326081	0	0
42426	1.662499	0.489154	9.956611	-0.053146	0.043225	0.062705	0.216300	0.161524	-0.765181	-0.940395	0.010706	0.097756	0.325555	0	0
42427	1.542860	0.126037	10.622410	-0.067219	0.072766	0.074195	0.218125	0.161545	-0.765453	-0.940690	0.011203	0.096887	0.324946	0	0
42428	1.529380	0.235312	10.188491	-0.059229	0.088458	0.076815	0.221235	0.162924	-0.764280	-0.941010	0.011569	0.095921	0.324292	0	0
42429	1.655166	0.732022	9.069298	-0.038756	0.081551	0.071460	0.221248	0.162259	-0.765591	-0.941305	0.011762	0.095059	0.323682	0	0
42430	1.827010	0.919329	8.678208	-0.027271	0.039665	0.064334	0.222018	0.164581	-0.765292	-0.941538	0.011974	0.094657	0.323114	0	0
42431	2.009311	0.929886	8.899304	-0.040095	0.012044	0.045132	0.221236	0.163064	-0.764537	-0.941680	0.012370	0.094449	0.322745	0	0
42432	2.040112	0.834632	9.149024	-0.054659	-0.014616	0.023309	0.221762	0.162803	-0.765065	-0.941728	0.012975	0.094474	0.322574	0	0
42433	1.997541	0.672173	9.387377	-0.055594	-0.013680	0.018094	0.222661	0.165536	-0.764759	-0.941756	0.013571	0.094463	0.322471	0	0
42434	1.945516	0.514678	9.403284	-0.053135	-0.010917	0.008508	0.222126	0.166881	-0.763690	-0.941757	0.014136	0.094460	0.322445	0	0
42435	1.837134	0.326420	9.611316	-0.014144	0.021306	-0.003721	0.221613	0.166064	-0.764222	-0.941753	0.014208	0.094256	0.322513	0	0
42436	1.790177	0.200619	9.610610	0.035278	0.006759	0.008311	0.221606	0.165504	-0.763065	-0.941784	0.013883	0.094373	0.322404	0	0
42437	1.768658	0.277813	9.670310	0.058135	0.009795	0.025687	0.221104	0.165254	-0.765272	-0.941874	0.013341	0.094507	0.322125	0	0
42438	1.886485	0.447242	9.621580	0.061499	0.009784	0.023933	0.221890	0.162525	-0.764552	-0.941961	0.012774	0.094677	0.321842	0	0
42439	1.941301	0.670049	9.623486	0.064526	0.004749	0.009939	0.222690	0.161329	-0.766399	-0.941995	0.012170	0.094881	0.321705	0	0
42440	1.942075	0.796663	9.586534	0.034292	0.017277	0.006560	0.221901	0.160759	-0.765106	-0.942030	0.011819	0.094895	0.321613	0	0
42441	1.908218	0.835613	9.602397	0.006819	0.003919	-0.017830	0.222025	0.162673	-0.765329	-0.941967	0.011727	0.094925	0.321793	0	0
42442	1.912469	0.742585	9.671184	0.005214	0.010001	-0.016053	0.222433	0.161195	-0.766789	-0.941919	0.011652	0.094917	0.321939	0	0
42443	1.853023	0.572537	9.730662	0.039715	0.009826	-0.021378	0.222036	0.160769	-0.765756	-0.941853	0.011223	0.094996	0.322122	0	0
42444	1.783806	0.383851	9.727154	0.082800	-0.000917	-0.025014	0.222292	0.162685	-0.766110	-0.941771	0.010445	0.095342	0.322285	0	0
42445	1.749636	0.346403	9.628147	0.095725	-0.000950	-0.027671	0.221775	0.161587	-0.765998	-0.941680	0.009518	0.095704	0.322472	0	0
42446	1.681602	0.343239	9.527990	0.110538	0.012089	-0.028561	0.222047	0.159962	-0.766680	-0.941603	0.008432	0.096016	0.322636	0	0
42447	1.700886	0.323022	9.585362	0.100342	0.012021	-0.020675	0.220887	0.156951	-0.766731	-0.941545	0.007429	0.096270	0.322754	0	0
42448	1.676925	0.377199	9.533424	0.100616	0.023264	-0.012804	0.222972	0.156290	-0.766759	-0.941527	0.006415	0.096444	0.322776	0	0
42449	1.638061	0.398802	9.585471	0.073208	0.006557	0.006411	0.220526	0.152055	-0.768122	-0.941548	0.005711	0.096659	0.322664	0	0
42450	1.667391	0.434238	9.650666	0.035331	0.030474	0.003101	0.220528	0.151510	-0.768133	-0.941583	0.005304	0.096553	0.322601	0	0
42451	1.704021	0.462734	9.679277	0.002485	0.027185	0.004935	0.221694	0.152198	-0.767738	-0.941615	0.005199	0.096345	0.322572	0	0
42452	1.687074	0.472849	9.655603	-0.041029	0.019831	-0.005430	0.223132	0.151125	-0.768029	-0.941609	0.005536	0.096093	0.322659	0	0
42453	1.687374	0.503198	9.544661	-0.052718	0.030189	0.008586	0.222210	0.152745	-0.767472	-0.941652	0.005944	0.095678	0.322649	0	0
42454	1.714545	0.552683	9.438212	-0.079032	0.009559	0.000752	0.222461	0.154105	-0.766928	-0.941650	0.006680	0.095400	0.322723	0	0
42455	1.770779	0.596084	9.420584	-0.063418	0.011136	0.003332	0.222444	0.155999	-0.765722	-0.941656	0.007243	0.095130	0.322772	0	0
42456	1.780593	0.622029	9.481253	-0.051870	-0.007921	-0.012457	0.221795	0.156955	-0.766348	-0.941596	0.007767	0.095105	0.322942	0	0
42457	1.765658	0.589162	9.611865	-0.044541	-0.001262	0.003243	0.223100	0.157796	-0.767120	-0.941591	0.008190	0.095012	0.322973	0	0
42458	1.756102	0.632228	9.675646	-0.021457	-0.001266	-0.007297	0.221533	0.158871	-0.767087	-0.941557	0.008411	0.095023	0.323065	0	0
42459	1.750532	0.538454	9.819701	-0.014812	0.000638	-0.021257	0.221533	0.157774	-0.766590	-0.941477	0.008521	0.095009	0.323299	0	0
42460	1.779397	0.498369	9.910463	0.010359	-0.013739	-0.010022	0.222305	0.158864	-0.765925	-0.941426	0.008480	0.095240	0.323381	0	0
42461	1.750159	0.498238	9.945031	0.031300	0.015882	-0.014365	0.222310	0.157088	-0.765700	-0.941387	0.008112	0.095231	0.323507	0	0
42462	1.755154	0.522358	9.954944	0.060462	0.015821	-0.024046	0.223484	0.156829	-0.765843	-0.941323	0.007490	0.095347	0.323673	0	0
42463	1.804263	0.567448	9.789821	0.079598	0.019112	-0.019730	0.222460	0.154377	-0.766922	-0.941272	0.006650	0.095464	0.323804	0	0
42464	1.784906	0.541054	9.557473	0.097122	0.032936	-0.016255	0.221667	0.154900	-0.765738	-0.941248	0.005636	0.095536	0.323872	0	0
42465	1.745237	0.378341	9.376917	0.116757	0.010156	-0.019857	0.222744	0.152908	-0.769159	-0.941189	0.004477	0.095858	0.323967	0	0
42466	1.720297	0.262651	9.322583	0.093376	0.005126	-0.021540	0.221429	0.151915	-0.767093	-0.941121	0.003582	0.096180	0.324081	0	0
42467	1.739833	0.265449	9.273751	0.075351	-0.001870	-0.012782	0.221056	0.149742	-0.768171	-0.941069	0.002866	0.096482	0.324148	0	0
42468	1.818044	0.353039	9.413611	0.045054	-0.008709	-0.010092	0.221054	0.149190	-0.767663	-0.941022	0.002482	0.096777	0.324199	0	0
42469	1.801405	0.453285	9.580052	0.001958	-0.018195	0.001334	0.222107	0.148396	-0.768724	-0.940998	0.002527	0.096996	0.324203	0	0
42470	1.765063	0.512440	9.746365	-0.008434	-0.013730	-0.000378	0.220663	0.147541	-0.766913	-0.940977	0.002672	0.097165	0.324212	0	0
42471	1.764944	0.518224	9.882028	0.006298	-0.008617	-0.000405	0.220019	0.147956	-0.767939	-0.940957	0.002645	0.097307	0.324228	0	0
42472	1.779753	0.556796	9.894340	0.010478	-0.015597	-0.003056	0.221329	0.147982	-0.768986	-0.940925	0.002615	0.097555	0.324246	0	0
42473	1.799123	0.537381	9.879089	0.020646	0.003845	-0.021343	0.221717	0.147433	-0.768351	-0.940850	0.002393	0.097627	0.324446	0	0
42474	1.784393	0.476572	9.682461	0.058890	0.003441	-0.012731	0.219507	0.146867	-0.768476	-0.940805	0.001837	0.097853	0.324512	0	0
42475	1.720981	0.411395	9.479630	0.076354	-0.009083	-0.000610	0.220287	0.144679	-0.767356	-0.940784	0.001155	0.098227	0.324461	0	0
42476	1.754778	0.348926	9.395646	0.072881	-0.007267	-0.003201	0.220816	0.143736	-0.767897	-0.940762	0.000511	0.098599	0.324416	0	0
42477	1.781374	0.324169	9.418889	0.064317	-0.001987	-0.002282	0.220301	0.142917	-0.768299	-0.940742	-0.000075	0.098868	0.324392	0	0
42478	1.761772	0.318463	9.511260	0.042037	-0.001972	0.006504	0.219792	0.141833	-0.769225	-0.940753	-0.000436	0.099090	0.324292	0	0
42479	1.744873	0.347405	9.541115	0.005722	0.012397	-0.000332	0.220851	0.140498	-0.770687	-0.940753	-0.000510	0.099035	0.324307	0	0
42480	1.750282	0.444271	9.556895	-0.013182	0.007155	0.008421	0.219278	0.141563	-0.769876	-0.940780	-0.000380	0.098992	0.324244	0	0
42481	1.794518	0.535265	9.634642	-0.025215	0.001872	0.015417	0.219660	0.142789	-0.769465	-0.940821	-0.000110	0.098937	0.324141	0	0
42482	1.843208	0.581043	9.847219	-0.046287	-0.001302	0.003263	0.218611	0.144824	-0.769418	-0.940821	0.000355	0.098866	0.324164	0	0
42483	1.877334	0.585933	9.817449	-0.044490	0.005669	0.003282	0.220159	0.145641	-0.768115	-0.940826	0.000783	0.098712	0.324194	0	0
42484	1.896753	0.553186	9.690640	-0.030417	0.005401	0.013713	0.219379	0.145361	-0.768115	-0.940868	0.001087	0.098630	0.324095	0	0
42485	1.935750	0.562675	9.680190	-0.002974	0.000060	0.006644	0.219127	0.145508	-0.769149	-0.940879	0.001148	0.098665	0.324052	0	0
42486	1.954982	0.530486	9.722866	0.019569	0.006867	0.006605	0.219517	0.145512	-0.769151	-0.940900	0.000970	0.098731	0.323973	0	0
42487	1.954717	0.475207	9.673665	0.021276	0.010410	0.003126	0.219781	0.144834	-0.769296	-0.940910	0.000770	0.098749	0.323939	0	0
42488	1.847691	0.458020	9.554841	0.024637	0.010514	-0.002133	0.219908	0.144280	-0.768529	-0.940906	0.000523	0.098797	0.323935	0	0
42489	1.769467	0.395575	9.555758	-0.002655	0.017523	0.010173	0.220570	0.142933	-0.769339	-0.940946	0.000537	0.098671	0.323858	0	0
42490	1.766998	0.409034	9.657691	-0.014875	0.014166	0.006709	0.220041	0.143189	-0.768422	-0.940975	0.000659	0.098556	0.323809	0	0
42491	1.784588	0.515131	9.707215	-0.025071	0.035205	0.006790	0.220687	0.143874	-0.768153	-0.941021	0.000825	0.098192	0.323786	0	0
42492	1.751204	0.618190	9.631980	-0.047698	0.037263	-0.000133	0.221205	0.143464	-0.767646	-0.941050	0.001174	0.097754	0.323834	0	0
42493	1.687950	0.605011	9.555780	-0.048560	0.026739	0.004192	0.221981	0.144835	-0.767625	-0.941078	0.001584	0.097392	0.323858	0	0
42494	1.663087	0.513000	9.555045	-0.028645	0.014259	0.010210	0.221203	0.146204	-0.768631	-0.941116	0.001839	0.097232	0.323796	0	0
42495	1.667483	0.435093	9.573203	-0.025327	0.013467	0.003229	0.222763	0.146764	-0.768631	-0.941129	0.002073	0.097070	0.323806	0	0
42496	1.691736	0.420384	9.567592	-0.002727	0.007031	0.011873	0.222227	0.147421	-0.767057	-0.941166	0.002109	0.097062	0.323700	0	0
42497	1.713752	0.435082	9.538239	0.011007	-0.001809	0.011809	0.222753	0.148258	-0.768082	-0.941192	0.002060	0.097160	0.323594	0	0
42498	1.728558	0.473626	9.552973	0.007461	-0.001729	0.008329	0.221704	0.149059	-0.767540	-0.941208	0.002026	0.097268	0.323516	0	0
42499	1.725587	0.418124	9.745934	-0.007137	0.007089	0.008404	0.222234	0.148256	-0.768338	-0.941232	0.002117	0.097224	0.323459	0	0
42500	1.744871	0.402494	9.827580	-0.030385	0.019506	0.006768	0.221451	0.148519	-0.768198	-0.941264	0.002368	0.097009	0.323428	0	0
42501	1.752536	0.451768	9.755474	-0.033757	0.019470	0.011134	0.222233	0.147980	-0.768084	-0.941308	0.002675	0.096762	0.323372	0	0
42502	1.745296	0.438603	9.634402	-0.052692	0.023984	0.012074	0.223273	0.148810	-0.768205	-0.941361	0.003126	0.096433	0.323311	0	0
42503	1.686639	0.370052	9.513730	-0.041502	0.012542	0.013750	0.224696	0.150183	-0.767799	-0.941407	0.003532	0.096226	0.323237	0	0
42504	1.642754	0.330552	9.388288	-0.050756	0.012464	0.024240	0.222476	0.151521	-0.767497	-0.941485	0.004015	0.096011	0.323066	0	0
42505	1.657017	0.267604	9.362851	-0.052352	0.015909	0.027752	0.224034	0.151255	-0.766865	-0.941578	0.004529	0.095736	0.322870	0	0
42506	1.702942	0.232230	9.453286	-0.039926	0.013782	0.043422	0.223772	0.151662	-0.766855	-0.941721	0.004924	0.095543	0.322503	0	0
42507	1.695574	0.245436	9.581960	-0.048725	0.016584	0.035604	0.224804	0.153029	-0.766317	-0.941840	0.005413	0.095274	0.322229	0	0
42508	1.676677	0.331253	9.518250	-0.057221	0.012140	0.045199	0.224405	0.153012	-0.765276	-0.941984	0.005978	0.095040	0.321865	0	0
42509	1.672230	0.388014	9.436845	-0.067575	0.013093	0.046096	0.224299	0.151677	-0.767637	-0.942131	0.006667	0.094742	0.321509	0	0
42510	1.677100	0.401786	9.504718	-0.108916	0.010643	0.054060	0.225705	0.154669	-0.765902	-0.942299	0.007732	0.094355	0.321108	0	0
42511	1.710830	0.382326	9.702187	-0.100293	0.021112	0.048840	0.226079	0.158077	-0.765448	-0.942457	0.008705	0.093876	0.320758	0	0
42512	1.754998	0.452014	9.731211	-0.089132	0.008728	0.052262	0.226594	0.159582	-0.765422	-0.942615	0.009589	0.093570	0.320359	0	0
42513	1.782001	0.490752	9.719033	-0.067503	0.008533	0.053942	0.226461	0.160673	-0.765530	-0.942779	0.010296	0.093313	0.319928	0	0
42514	1.779706	0.503546	9.661163	-0.047075	0.015666	0.036456	0.225396	0.164193	-0.764285	-0.942894	0.010746	0.093078	0.319642	0	0
42515	1.760206	0.491895	9.632396	-0.033299	0.013853	0.034664	0.227359	0.163680	-0.765348	-0.943005	0.011093	0.092882	0.319362	0	0
42516	1.740245	0.409364	9.648629	-0.018027	0.006046	0.024136	0.227088	0.165307	-0.764795	-0.943077	0.011288	0.092832	0.319157	0	0
42517	1.715658	0.368153	9.663136	-0.026843	0.002735	0.017175	0.226436	0.165984	-0.764907	-0.943121	0.011591	0.092763	0.319034	0	0
42518	1.744912	0.361538	9.580051	-0.020580	0.015739	0.020687	0.227091	0.165997	-0.765430	-0.943190	0.011776	0.092614	0.318866	0	0
42519	1.749883	0.369364	9.526786	-0.017992	-0.000115	0.027612	0.227084	0.165162	-0.764149	-0.943267	0.012013	0.092598	0.318637	0	0
42520	1.769421	0.381362	9.524084	-0.028052	0.012043	0.036400	0.227342	0.165710	-0.764140	-0.943382	0.012295	0.092458	0.318326	0	0
42521	1.754847	0.386311	9.526912	-0.027348	0.007760	0.031149	0.227340	0.165707	-0.763880	-0.943475	0.012597	0.092338	0.318073	0	0
42522	1.723345	0.410734	9.537671	-0.043984	-0.001631	0.025930	0.225909	0.165284	-0.763878	-0.943541	0.013063	0.092278	0.317874	0	0
42523	1.706443	0.425863	9.499540	-0.038841	0.001894	0.022432	0.226435	0.165571	-0.764655	-0.943600	0.013482	0.092176	0.317713	0	0
42524	1.716174	0.434955	9.547866	-0.041610	-0.011170	0.020659	0.225770	0.167600	-0.763832	-0.943640	0.013951	0.092214	0.317562	0	0
42525	1.725901	0.434820	9.552482	-0.040114	-0.018932	0.013656	0.225513	0.167741	-0.764347	-0.943650	0.014436	0.092306	0.317483	0	0
42526	1.740473	0.436751	9.586067	-0.046048	-0.001379	0.011109	0.225629	0.169777	-0.763529	-0.943668	0.014906	0.092239	0.317427	0	0
42527	1.740433	0.436377	9.619957	-0.020928	-0.008663	0.017121	0.225238	0.169772	-0.763396	-0.943702	0.015177	0.092294	0.317299	0	0
[truncated: 695 more rows]
