# Supplementary material for: Identification of Haptic Based Guiding Using Hard Reins
Source: PLoS One. 2015 Jul 22;10(7):e0132020. doi: 10.1371/journal.pone.0132020 (PMC4511788; doi:10.1371/journal.pone.0132020)
Supplement: S1 File — (ZIP) [file pone.0132020.s001.zip › MotionData1/Subject1/T18/gc18.txt]

// Start Time: 0
// Sample rate: 50.0Hz
// Scenario: 4.0
// Firmware Version: 2.6.1
Counter	Acc_X	Acc_Y	Acc_Z	Gyr_X	Gyr_Y	Gyr_Z	Mag_X	Mag_Y	Mag_Z	Quat_w	Quat_x	Quat_y	Quat_z	AnalogIn_1	AnalogIn_2
40525	9.556483	-0.295721	2.304649	0.022640	0.074257	-0.012360	-0.816486	0.205302	0.132284	0.253347	-0.589075	-0.184562	-0.744811	0	0
40526	9.549229	-0.300368	2.335961	0.044639	0.073178	0.000855	-0.815622	0.205266	0.130572	0.253639	-0.588435	-0.184667	-0.745191	0	0
40527	9.503259	-0.283495	2.326666	0.042795	0.078639	-0.007051	-0.815334	0.204077	0.130431	0.253914	-0.587732	-0.184815	-0.745615	0	0
40528	9.459746	-0.318864	2.461652	0.030046	0.084200	-0.007103	-0.815761	0.205266	0.130291	0.254060	-0.587037	-0.184813	-0.746113	0	0
40529	9.464537	-0.266220	2.399063	0.050023	0.073144	-0.007026	-0.816434	0.205531	0.126056	0.254367	-0.586356	-0.185027	-0.746491	0	0
40530	9.474224	-0.282869	2.442283	0.058110	0.062187	-0.010507	-0.818128	0.204382	0.125947	0.254631	-0.585742	-0.185326	-0.746809	0	0
40531	9.508079	-0.271185	2.381919	0.072840	0.065694	0.000060	-0.817140	0.205984	0.125641	0.255111	-0.585070	-0.185687	-0.747082	0	0
40532	9.493567	-0.275675	2.442136	0.066441	0.071194	-0.005231	-0.817826	0.205971	0.123105	0.255495	-0.584373	-0.186006	-0.747417	0	0
40533	9.469335	-0.232231	2.456703	0.069951	0.059373	-0.006953	-0.816530	0.204593	0.120967	0.255894	-0.583741	-0.186402	-0.747676	0	0
40534	9.430594	-0.188934	2.437717	0.051895	0.074050	0.003526	-0.818227	0.205362	0.120567	0.256240	-0.583081	-0.186536	-0.748039	0	0
40535	9.440294	-0.217645	2.476137	0.053566	0.065864	-0.006998	-0.818918	0.205355	0.118597	0.256555	-0.582442	-0.186793	-0.748365	0	0
40536	9.411231	-0.179032	2.485935	0.046199	0.062299	-0.008758	-0.818629	0.205047	0.117886	0.256761	-0.581858	-0.186992	-0.748698	0	0
40537	9.394258	-0.144840	2.577394	0.031592	0.058802	-0.000007	-0.818619	0.204299	0.117040	0.256987	-0.581341	-0.187061	-0.749005	0	0
40538	9.425701	-0.144887	2.577164	0.029699	0.049740	0.001757	-0.818039	0.205300	0.115045	0.257165	-0.580910	-0.187117	-0.749265	0	0
40539	9.420835	-0.120513	2.634882	0.011385	0.048079	-0.000035	-0.818881	0.203690	0.114783	0.257252	-0.580524	-0.187063	-0.749547	0	0
40540	9.440237	-0.168936	2.586695	0.025841	0.029803	-0.003498	-0.819732	0.203415	0.115081	0.257298	-0.580250	-0.187146	-0.749722	0	0
40541	9.423281	-0.144786	2.596416	0.017457	0.013540	-0.005246	-0.819740	0.205926	0.115071	0.257318	-0.580098	-0.187256	-0.749806	0	0
40542	9.442668	-0.183263	2.610731	0.014833	0.013565	0.007024	-0.818305	0.204401	0.113355	0.257393	-0.579983	-0.187272	-0.749865	0	0
40543	9.449926	-0.183444	2.577019	0.012907	0.000874	0.007036	-0.819155	0.203831	0.113655	0.257454	-0.579960	-0.187309	-0.749853	0	0
40544	9.454720	-0.137805	2.557712	0.003854	0.010023	0.008770	-0.821131	0.206513	0.111978	0.257474	-0.579902	-0.187243	-0.749907	0	0
40545	9.469240	-0.145097	2.547995	0.014761	-0.000956	0.014075	-0.819726	0.205320	0.113658	0.257595	-0.579901	-0.187258	-0.749862	0	0
40546	9.491039	-0.176416	2.550266	0.006692	0.004557	0.024572	-0.819589	0.205469	0.114079	0.257702	-0.579916	-0.187107	-0.749852	0	0
40547	9.474113	-0.183456	2.581650	0.001986	-0.008107	0.021063	-0.818879	0.205305	0.113927	0.257788	-0.580015	-0.187004	-0.749771	0	0
40548	9.433010	-0.195554	2.557918	-0.005163	0.001032	0.028051	-0.820000	0.204726	0.112816	0.257863	-0.580089	-0.186766	-0.749747	0	0
40549	9.440317	-0.241611	2.497795	-0.019826	0.001141	0.015720	-0.818600	0.206335	0.114060	0.257801	-0.580165	-0.186507	-0.749775	0	0
40550	9.493516	-0.234213	2.547890	-0.012582	-0.006179	0.019260	-0.820021	0.206076	0.114791	0.257754	-0.580295	-0.186284	-0.749745	0	0
40551	9.515220	-0.169253	2.545274	-0.012603	-0.006179	0.021032	-0.818611	0.206643	0.115190	0.257759	-0.580417	-0.186067	-0.749704	0	0
40552	9.503101	-0.145123	2.552556	-0.014386	-0.007972	0.029811	-0.819735	0.206803	0.114218	0.257786	-0.580583	-0.185780	-0.749637	0	0
40553	9.493453	-0.173879	2.576693	-0.025303	-0.009694	0.035044	-0.819031	0.207381	0.114345	0.257816	-0.580790	-0.185396	-0.749562	0	0
40554	9.474137	-0.207531	2.581670	-0.018047	-0.018826	0.036819	-0.818893	0.207236	0.114909	0.257846	-0.581061	-0.185063	-0.749423	0	0
40555	9.445100	-0.193116	2.567445	-0.050991	-0.016743	0.024455	-0.819464	0.208725	0.114912	0.257634	-0.581367	-0.184565	-0.749381	0	0
40556	9.411226	-0.183265	2.601344	-0.059088	-0.016663	0.040232	-0.818628	0.208724	0.116455	0.257462	-0.581732	-0.183905	-0.749319	0	0
40557	9.445092	-0.174534	2.432791	-0.049222	-0.036724	0.035023	-0.818626	0.209605	0.115885	0.257302	-0.582202	-0.183411	-0.749130	0	0
40558	9.459673	-0.257923	2.610668	-0.047311	-0.022216	0.031474	-0.818637	0.209324	0.117302	0.257121	-0.582563	-0.182903	-0.749037	0	0
40559	9.515324	-0.270553	2.509292	-0.056407	-0.022154	0.031454	-0.818353	0.207404	0.117872	0.256919	-0.582934	-0.182338	-0.748954	0	0
40560	9.510500	-0.284979	2.511744	-0.067580	-0.038401	0.020913	-0.819499	0.208181	0.119302	0.256496	-0.583452	-0.181768	-0.748835	0	0
40561	9.488764	-0.313995	2.480670	-0.051148	-0.041259	0.020949	-0.819651	0.210405	0.119719	0.256211	-0.583934	-0.181353	-0.748658	0	0
40562	9.512987	-0.352455	2.499759	-0.054738	-0.042137	0.027953	-0.818381	0.209353	0.120552	0.255931	-0.584453	-0.180865	-0.748466	0	0
40563	9.527438	-0.285429	2.427471	-0.047315	-0.024053	0.025334	-0.817676	0.210225	0.120537	0.255732	-0.584803	-0.180409	-0.748371	0	0
40564	9.541940	-0.275747	2.441782	-0.051128	-0.043985	0.027985	-0.817124	0.211114	0.121798	0.255473	-0.585326	-0.179955	-0.748160	0	0
40565	9.512942	-0.304498	2.461252	-0.060128	-0.023947	0.020909	-0.817127	0.210824	0.122365	0.255166	-0.585700	-0.179428	-0.748099	0	0
40566	9.508112	-0.309403	2.442057	-0.073777	-0.018392	0.019113	-0.817274	0.209510	0.123505	0.254725	-0.586079	-0.178769	-0.748110	0	0
40567	9.503280	-0.314211	2.442096	-0.074703	-0.020199	0.019112	-0.818404	0.209676	0.123098	0.254325	-0.586458	-0.178134	-0.748100	0	0
40568	9.479087	-0.309311	2.451886	-0.071070	-0.031110	0.028788	-0.816000	0.210219	0.123198	0.253978	-0.586934	-0.177493	-0.747997	0	0
40569	9.488766	-0.314117	2.456628	-0.076518	-0.021995	0.022619	-0.816728	0.211437	0.125186	0.253591	-0.587337	-0.176829	-0.747969	0	0
40570	9.500875	-0.333237	2.487810	-0.063748	-0.013030	0.012102	-0.816449	0.210994	0.125749	0.253178	-0.587633	-0.176282	-0.748006	0	0
40571	9.498471	-0.343119	2.437346	-0.069334	-0.023879	0.007714	-0.816740	0.211746	0.126458	0.252717	-0.588005	-0.175764	-0.747991	0	0
40572	9.503273	-0.304750	2.408429	-0.072987	-0.020221	0.005078	-0.816896	0.212061	0.128016	0.252192	-0.588363	-0.175213	-0.748016	0	0
40573	9.505785	-0.400935	2.432532	-0.071131	-0.016612	-0.000212	-0.816468	0.210872	0.128156	0.251674	-0.588670	-0.174709	-0.748067	0	0
40574	9.522721	-0.401276	2.369897	-0.083904	-0.012885	-0.005511	-0.817592	0.210589	0.127185	0.251017	-0.588982	-0.174119	-0.748180	0	0
40575	9.520325	-0.425227	2.393977	-0.061970	-0.012156	-0.003711	-0.815915	0.209993	0.129990	0.250534	-0.589227	-0.173692	-0.748249	0	0
40576	9.546934	-0.430033	2.403403	-0.093160	-0.016447	-0.017821	-0.816051	0.209989	0.129285	0.249719	-0.589567	-0.173111	-0.748387	0	0
40577	9.549337	-0.415543	2.412991	-0.088427	-0.005590	-0.007290	-0.816332	0.207638	0.130007	0.249065	-0.589821	-0.172490	-0.748549	0	0
40578	9.517846	-0.367296	2.422799	-0.092017	-0.005550	0.003243	-0.816051	0.206605	0.130573	0.248410	-0.590117	-0.171748	-0.748703	0	0
40579	9.527489	-0.338250	2.456365	-0.100336	-0.014554	0.003242	-0.816618	0.206176	0.130867	0.247749	-0.590485	-0.170998	-0.748804	0	0
40580	9.488789	-0.333583	2.415771	-0.107684	-0.008146	-0.010824	-0.816904	0.206185	0.131155	0.246918	-0.590808	-0.170248	-0.748995	0	0
40581	9.425853	-0.285181	2.447447	-0.115269	-0.034391	-0.014309	-0.816636	0.205757	0.133133	0.246003	-0.591329	-0.169539	-0.749045	0	0
40582	9.445178	-0.261146	2.444882	-0.135483	-0.041490	-0.021362	-0.817775	0.204906	0.134288	0.244862	-0.591952	-0.168718	-0.749112	0	0
40583	9.445183	-0.265949	2.447290	-0.135480	-0.057816	-0.003791	-0.816360	0.204583	0.134407	0.243865	-0.592714	-0.167853	-0.749030	0	0
40584	9.435509	-0.261435	2.384846	-0.162848	-0.061221	-0.000340	-0.816937	0.203431	0.136120	0.242695	-0.593582	-0.166757	-0.748967	0	0
40585	9.445193	-0.273390	2.404019	-0.164730	-0.069373	0.001418	-0.814687	0.203698	0.137780	0.241541	-0.594507	-0.165670	-0.748848	0	0
40586	9.464575	-0.297931	2.317343	-0.168218	-0.062996	0.010174	-0.815982	0.203162	0.140492	0.240411	-0.595415	-0.164473	-0.748753	0	0
40587	9.479156	-0.367748	2.322103	-0.181218	-0.077420	-0.005652	-0.816986	0.202905	0.142208	0.239091	-0.596425	-0.163323	-0.748625	0	0
40588	9.532450	-0.440636	2.206367	-0.166579	-0.081185	-0.005626	-0.814891	0.205252	0.144711	0.237846	-0.597429	-0.162295	-0.748444	0	0
40589	9.539765	-0.503122	2.230408	-0.173827	-0.079311	-0.003907	-0.817008	0.201757	0.145326	0.236578	-0.598433	-0.161193	-0.748282	0	0
40590	9.547062	-0.546275	2.268858	-0.160947	-0.072156	-0.000386	-0.815323	0.199678	0.147572	0.235360	-0.599373	-0.160106	-0.748147	0	0
40591	9.585766	-0.546648	2.206064	-0.144567	-0.081372	0.001422	-0.815903	0.200149	0.149136	0.234304	-0.600329	-0.159193	-0.747907	0	0
40592	9.532544	-0.532305	2.170377	-0.139086	-0.086854	0.006711	-0.813804	0.200284	0.151931	0.233285	-0.601326	-0.158293	-0.747615	0	0
40593	9.472092	-0.546697	2.163618	-0.122631	-0.092425	0.013772	-0.814245	0.200460	0.153777	0.232435	-0.602329	-0.157495	-0.747241	0	0
40594	9.551847	-0.479768	2.090852	-0.091711	-0.101765	0.012124	-0.813976	0.200031	0.155614	0.231707	-0.603336	-0.156942	-0.746771	0	0
40595	9.643770	-0.485205	1.994015	-0.102304	-0.070836	0.020838	-0.814130	0.199461	0.157317	0.231064	-0.604139	-0.156203	-0.746476	0	0
40596	9.682508	-0.528380	2.037044	-0.078439	-0.052888	0.017351	-0.813859	0.199912	0.158584	0.230522	-0.604759	-0.155596	-0.746269	0	0
40597	9.716418	-0.576582	2.036835	-0.083732	-0.037422	0.020818	-0.813299	0.198730	0.159712	0.230042	-0.605269	-0.154919	-0.746144	0	0
40598	9.672880	-0.571872	2.003489	-0.072755	-0.013019	-0.003758	-0.813592	0.199632	0.160562	0.229433	-0.605545	-0.154385	-0.746218	0	0
40599	9.614897	-0.639052	2.032819	-0.048844	-0.005945	0.006800	-0.813592	0.198160	0.161135	0.229109	-0.605717	-0.153980	-0.746261	0	0
40600	9.532659	-0.638760	2.067080	-0.026101	-0.009752	0.001591	-0.814304	0.198769	0.161427	0.228815	-0.605873	-0.153745	-0.746274	0	0
40601	9.503614	-0.621645	2.110555	-0.032691	-0.022401	-0.007182	-0.814035	0.198340	0.163264	0.228460	-0.606109	-0.153581	-0.746224	0	0
40602	9.556776	-0.575823	2.141385	0.009192	-0.024565	-0.013209	-0.813894	0.197896	0.163547	0.228248	-0.606271	-0.153734	-0.746126	0	0
40603	9.663336	-0.708737	2.073395	0.007336	-0.024576	-0.026405	-0.814747	0.198654	0.163699	0.227989	-0.606403	-0.153989	-0.746045	0	0
40604	9.678003	-0.865214	2.080628	0.029198	-0.013886	-0.052732	-0.815866	0.196012	0.163163	0.227631	-0.606376	-0.154516	-0.746068	0	0
40605	9.682751	-0.778331	2.123799	0.030996	-0.002103	-0.061497	-0.815303	0.195857	0.163578	0.227291	-0.606231	-0.155106	-0.746166	0	0
40606	9.711694	-0.701089	2.171610	0.067620	0.015749	-0.059658	-0.815147	0.194659	0.162308	0.227179	-0.605881	-0.155909	-0.746318	0	0
40607	9.682741	-0.773249	2.176689	0.082109	0.011087	-0.073678	-0.814867	0.193775	0.163014	0.227080	-0.605501	-0.156921	-0.746444	0	0
40608	9.677957	-0.826183	2.181576	0.087671	0.032812	-0.089502	-0.815851	0.194228	0.162038	0.226902	-0.604928	-0.158022	-0.746731	0	0
40609	9.605436	-0.853359	2.023446	0.111092	0.023526	-0.126297	-0.815131	0.193756	0.160755	0.226606	-0.604304	-0.159538	-0.747004	0	0
40610	9.678047	-0.904002	2.027765	0.174746	0.025700	-0.160383	-0.816676	0.190977	0.160367	0.226413	-0.603469	-0.161734	-0.747264	0	0
40611	9.733633	-0.860724	2.032132	0.221827	0.031637	-0.210285	-0.816802	0.187428	0.159819	0.226173	-0.602391	-0.164559	-0.747590	0	0
40612	9.610231	-0.800982	1.907963	0.248968	0.009641	-0.218954	-0.817778	0.185076	0.158996	0.225957	-0.601404	-0.167695	-0.747753	0	0
40613	9.643927	-0.653055	2.128789	0.274500	0.034848	-0.231177	-0.818878	0.181821	0.156339	0.225881	-0.600135	-0.171026	-0.748042	0	0
40614	9.721087	-0.410370	2.055900	0.364062	0.046820	-0.216872	-0.820553	0.178294	0.154826	0.226430	-0.598597	-0.174923	-0.748207	0	0
40615	9.646054	-0.350385	1.993888	0.456132	0.092375	-0.167554	-0.821361	0.175757	0.150888	0.228011	-0.596576	-0.179094	-0.748354	0	0
40616	9.203222	-0.142215	2.088316	0.430993	0.109907	-0.123724	-0.823041	0.174739	0.149080	0.229758	-0.594554	-0.182784	-0.748537	0	0
40617	9.113583	-0.024627	2.463942	0.491161	0.096756	-0.098974	-0.822884	0.175599	0.146951	0.232057	-0.592515	-0.186790	-0.748455	0	0
40618	9.309439	0.039589	2.363883	0.586410	0.081458	-0.040783	-0.823275	0.174389	0.143425	0.235283	-0.590469	-0.191207	-0.747950	0	0
40619	9.520045	-0.123208	2.129263	0.674322	0.089773	-0.030959	-0.824380	0.175407	0.139760	0.239146	-0.588140	-0.196183	-0.747271	0	0
40620	9.372658	-0.286023	2.265111	0.653915	0.109890	-0.099532	-0.823771	0.176665	0.134225	0.242377	-0.585555	-0.201375	-0.746878	0	0
40621	9.222564	-0.164500	2.448834	0.607368	0.054023	-0.139039	-0.824596	0.174738	0.131983	0.244949	-0.583388	-0.206552	-0.746321	0	0
40622	9.251551	-0.094282	2.059072	0.485106	0.241949	-0.117609	-0.826669	0.173541	0.126503	0.247308	-0.580153	-0.210243	-0.747034	0	0
40623	9.476540	-0.170275	2.331578	0.372325	0.447869	-0.278755	-0.825898	0.172563	0.119278	0.248273	-0.575288	-0.213489	-0.749551	0	0
40624	9.519502	0.384625	2.573643	0.395303	0.474949	-0.243497	-0.829482	0.167809	0.109735	0.249648	-0.570223	-0.216654	-0.752052	0	0
40625	9.551112	0.211537	2.633660	0.496914	0.436028	-0.174798	-0.832224	0.165988	0.099882	0.252058	-0.565310	-0.220252	-0.753910	0	0
40626	9.594717	0.139439	2.671869	0.420574	0.485645	-0.189104	-0.832281	0.162352	0.091125	0.253990	-0.560169	-0.223246	-0.756215	0	0
40627	9.512458	0.154565	2.783054	0.290906	0.499421	-0.206106	-0.833469	0.160650	0.081530	0.255124	-0.555181	-0.225281	-0.758903	0	0
40628	9.425160	0.371836	2.874877	0.197740	0.518352	-0.217712	-0.834092	0.157026	0.072782	0.255654	-0.550250	-0.226650	-0.761902	0	0
40629	9.361935	0.704683	2.976047	0.221445	0.503680	-0.181577	-0.835120	0.152209	0.062207	0.256579	-0.545424	-0.227998	-0.764655	0	0
40630	9.325552	0.801403	3.048362	0.377334	0.317326	-0.111615	-0.837179	0.150110	0.055316	0.258421	-0.541777	-0.230657	-0.765829	0	0
40631	9.274910	0.654411	3.007979	0.341762	0.213254	-0.121256	-0.837830	0.149758	0.048677	0.259786	-0.538974	-0.233331	-0.766534	0	0
40632	9.289166	0.868742	3.500576	0.265794	0.205697	-0.218793	-0.838058	0.147046	0.043174	0.259947	-0.536198	-0.236001	-0.767609	0	0
40633	9.255159	1.011057	3.543986	0.224710	0.079017	-0.187101	-0.839147	0.142599	0.039673	0.259854	-0.534559	-0.238473	-0.768018	0	0
40634	9.289243	0.848541	2.837013	0.297256	0.042048	-0.242189	-0.839415	0.139937	0.038840	0.259602	-0.532890	-0.241924	-0.768185	0	0
40635	9.047546	0.680201	2.805256	0.275870	0.561281	-0.296494	-0.842452	0.135195	0.031552	0.260099	-0.527129	-0.244113	-0.771293	0	0
40636	9.559743	1.165573	3.717146	0.156506	0.280987	-0.238378	-0.840822	0.129920	0.024756	0.259685	-0.523978	-0.245824	-0.773034	0	0
40637	9.163048	1.215739	3.525258	0.041522	0.035155	-0.206740	-0.839943	0.127217	0.022206	0.258342	-0.523085	-0.247088	-0.773685	0	0
40638	8.954904	1.364687	3.401635	0.005145	0.120742	-0.278863	-0.842751	0.124302	0.020566	0.256435	-0.521451	-0.248260	-0.775046	0	0
40639	9.221048	1.311476	2.952539	0.181311	0.246318	-0.204885	-0.843965	0.119544	0.015230	0.256353	-0.518562	-0.250054	-0.776434	0	0
40640	9.230773	1.226851	3.361263	0.201326	0.344182	-0.195341	-0.845173	0.115955	0.008756	0.256656	-0.514888	-0.251727	-0.778237	0	0
40641	9.240216	1.435295	3.639920	0.067244	0.278149	-0.201672	-0.844846	0.112068	0.004946	0.256080	-0.512036	-0.252527	-0.780046	0	0
40642	9.099744	1.618842	3.712925	-0.005180	0.168051	-0.222724	-0.845228	0.109080	0.001003	0.254660	-0.510181	-0.253178	-0.781514	0	0
40643	9.003170	1.477431	3.333871	0.113493	0.119888	-0.194327	-0.845486	0.104639	-0.000388	0.253971	-0.508458	-0.254706	-0.782365	0	0
40644	9.259891	1.157917	3.067786	0.228448	0.140695	-0.137981	-0.844879	0.100750	-0.003778	0.254323	-0.506432	-0.256813	-0.782875	0	0
40645	9.225920	1.236829	3.428610	0.089756	0.074700	-0.155768	-0.847410	0.098720	-0.005001	0.253697	-0.505215	-0.258071	-0.783451	0	0
40646	9.179735	1.463426	3.472040	-0.068217	0.021541	-0.203410	-0.845832	0.096454	-0.006715	0.251739	-0.504698	-0.258493	-0.784276	0	0
40647	9.075543	1.637823	3.650575	-0.096375	0.002716	-0.262212	-0.846385	0.092182	-0.006688	0.249148	-0.504237	-0.259010	-0.785228	0	0
40648	9.131157	1.675024	3.404903	-0.021396	0.012064	-0.262028	-0.846656	0.088347	-0.006667	0.246934	-0.503522	-0.260113	-0.786022	0	0
40649	9.080474	1.587142	3.150492	0.114045	0.020025	-0.243304	-0.847485	0.084219	-0.007484	0.245591	-0.502447	-0.262144	-0.786456	0	0
40650	8.950002	1.443295	3.233307	0.059064	-0.016713	-0.238165	-0.847190	0.078754	-0.006899	0.243885	-0.501815	-0.263823	-0.786829	0	0
40651	8.978922	1.540015	3.324380	0.029345	-0.048234	-0.257478	-0.847901	0.075241	-0.005174	0.241822	-0.501441	-0.265424	-0.787166	0	0
40652	9.002925	1.727551	3.280775	0.047289	-0.090115	-0.240659	-0.847464	0.069773	-0.004592	0.239841	-0.501402	-0.267198	-0.787196	0	0
40653	9.203681	1.735985	3.101385	0.113658	-0.070701	-0.185226	-0.847470	0.067132	-0.002882	0.238705	-0.501190	-0.269154	-0.787010	0	0
40654	9.235225	1.643893	2.990633	0.141278	-0.086351	-0.149180	-0.849165	0.061424	-0.001132	0.237913	-0.501140	-0.271191	-0.786582	0	0
40655	9.196470	1.697111	3.029341	0.139247	-0.103568	-0.151784	-0.848594	0.059051	-0.000848	0.237076	-0.501212	-0.273258	-0.786074	0	0
40656	9.196431	1.731108	3.087016	0.117603	-0.108811	-0.109699	-0.848751	0.057161	0.001710	0.236423	-0.501493	-0.274970	-0.785494	0	0
40657	9.114143	1.800103	2.900028	0.123157	-0.119736	-0.092102	-0.849903	0.057356	0.003992	0.235927	-0.501891	-0.276650	-0.784798	0	0
40658	9.094728	1.874294	2.806343	0.183595	-0.112964	-0.074395	-0.848775	0.054837	0.005400	0.235869	-0.502143	-0.278709	-0.783925	0	0
40659	9.133355	1.941903	2.856495	0.212470	-0.151311	-0.068116	-0.849361	0.053991	0.008102	0.235917	-0.502641	-0.281045	-0.782757	0	0
40660	9.053487	2.008560	2.683917	0.225495	-0.142333	-0.050528	-0.848538	0.053713	0.011344	0.236169	-0.503086	-0.283376	-0.781554	0	0
40661	8.905907	2.058804	2.579166	0.247742	-0.135228	-0.018882	-0.849826	0.051697	0.013780	0.236818	-0.503509	-0.285703	-0.780237	0	0
40662	8.842886	2.196032	2.560280	0.247435	-0.151555	-0.031992	-0.849282	0.052891	0.016030	0.237294	-0.504019	-0.288129	-0.778870	0	0
40663	9.004764	2.373696	2.508463	0.278268	-0.189923	-0.004613	-0.847318	0.050812	0.018837	0.238042	-0.504831	-0.290753	-0.777139	0	0
40664	9.186143	2.388223	2.576850	0.331941	-0.223039	0.013996	-0.848049	0.049974	0.021965	0.239082	-0.505821	-0.293763	-0.775041	0	0
40665	9.237041	2.279929	2.600609	0.360635	-0.226890	0.061431	-0.847377	0.050593	0.025914	0.240640	-0.506904	-0.296777	-0.772699	0	0
40666	9.183923	2.195270	2.507300	0.371994	-0.207012	0.080717	-0.848405	0.052720	0.029601	0.242444	-0.507851	-0.299713	-0.770377	0	0
40667	9.142781	2.230802	2.380145	0.344791	-0.190455	0.082396	-0.848147	0.054071	0.032138	0.244181	-0.508738	-0.302405	-0.768188	0	0
40668	9.128058	2.449451	2.288712	0.318066	-0.228335	0.101744	-0.847614	0.055573	0.035519	0.245803	-0.510025	-0.304864	-0.765841	0	0
40669	9.297306	2.507078	2.306663	0.355353	-0.225035	0.087808	-0.847232	0.057090	0.040034	0.247519	-0.511153	-0.307690	-0.763403	0	0
40670	9.466638	2.478178	2.353535	0.390695	-0.238054	0.072111	-0.846130	0.057840	0.043268	0.249243	-0.512228	-0.310867	-0.760830	0	0
40671	9.420670	2.488119	2.401948	0.421219	-0.214690	0.098480	-0.847164	0.060270	0.047519	0.251396	-0.513129	-0.314106	-0.758180	0	0
40672	9.306915	2.574354	2.282495	0.423384	-0.167515	0.089670	-0.846904	0.060294	0.050345	0.253628	-0.513620	-0.317248	-0.755792	0	0
40673	9.103610	2.720960	2.173264	0.447363	-0.133208	0.086205	-0.846931	0.062682	0.052599	0.256064	-0.513778	-0.320534	-0.753473	0	0
40674	8.953618	2.777654	1.914653	0.457027	-0.075207	0.082658	-0.847507	0.065355	0.052880	0.258711	-0.513439	-0.323724	-0.751434	0	0
40675	8.996968	2.976641	1.760300	0.470058	-0.020883	0.063368	-0.846798	0.064750	0.052871	0.261436	-0.512601	-0.327004	-0.749640	0	0
40676	9.236148	3.245908	1.753525	0.528773	0.000412	0.096904	-0.846396	0.068008	0.054407	0.264783	-0.511533	-0.330442	-0.747685	0	0
40677	9.499618	3.409400	1.785127	0.616686	0.030530	0.114676	-0.846112	0.069178	0.053831	0.268788	-0.510066	-0.334414	-0.745488	0	0
40678	9.702723	3.453574	2.009608	0.730490	0.065003	0.167569	-0.848084	0.072297	0.051586	0.273891	-0.508170	-0.338801	-0.742940	0	0
40679	9.620749	3.184535	2.106597	0.800516	0.087140	0.209757	-0.846659	0.076817	0.048713	0.279696	-0.506052	-0.343476	-0.740072	0	0
40680	9.398406	3.013649	2.053063	0.858043	0.146594	0.245748	-0.847647	0.082719	0.046156	0.286271	-0.503395	-0.348142	-0.737183	0	0
40681	9.156619	2.948132	1.881775	0.922776	0.204169	0.273889	-0.846357	0.086203	0.042866	0.293521	-0.500209	-0.353014	-0.734178	0	0
40682	9.064740	2.923780	1.800721	0.976455	0.241868	0.318716	-0.847328	0.091644	0.038613	0.301502	-0.496672	-0.357841	-0.731002	0	0
40683	9.035728	2.909487	1.822583	1.052077	0.279391	0.373251	-0.846161	0.098345	0.031914	0.310321	-0.492796	-0.362867	-0.727448	0	0
40684	9.021149	2.986041	1.721648	1.094743	0.337127	0.396116	-0.846110	0.105343	0.023251	0.319724	-0.488352	-0.367792	-0.723891	0	0
40685	9.166100	3.140807	1.898379	1.117216	0.373263	0.445305	-0.844660	0.114687	0.015545	0.329633	-0.483717	-0.372544	-0.720119	0	0
40686	9.127248	3.269945	2.191878	1.198027	0.403501	0.491117	-0.844052	0.121538	0.008005	0.340362	-0.478654	-0.377416	-0.715962	0	0
40687	8.962849	3.213894	2.010401	1.210731	0.452424	0.529680	-0.844565	0.130310	-0.001647	0.351503	-0.473291	-0.382039	-0.711679	0	0
40688	8.812861	3.215791	2.343284	1.237597	0.474036	0.565684	-0.842245	0.141377	-0.012346	0.363089	-0.467685	-0.386450	-0.707173	0	0
40689	8.969937	3.355147	2.332406	1.271459	0.450173	0.612347	-0.841892	0.150404	-0.024136	0.374943	-0.462248	-0.390972	-0.702058	0	0
40690	9.354380	3.416251	3.101319	1.401257	0.342059	0.674237	-0.840137	0.160304	-0.034537	0.387374	-0.457176	-0.396347	-0.695586	0	0
40691	9.456709	2.651622	3.324792	1.439696	0.190184	0.697147	-0.837261	0.169311	-0.043397	0.399389	-0.453028	-0.402453	-0.687957	0	0
40692	9.491395	1.828015	3.291550	1.409883	0.189479	0.682830	-0.836394	0.180012	-0.049542	0.411117	-0.448792	-0.408239	-0.680374	0	0
40693	9.235570	1.290442	3.082281	1.280585	0.215931	0.648999	-0.832396	0.191070	-0.057863	0.422006	-0.444707	-0.413167	-0.673379	0	0
40694	8.815108	0.930691	2.758665	1.132465	0.188106	0.608216	-0.830104	0.200701	-0.064735	0.431812	-0.441144	-0.417247	-0.666960	0	0
40695	8.790968	0.884959	2.754070	1.058934	0.137887	0.595807	-0.827945	0.208115	-0.071878	0.440896	-0.438150	-0.421105	-0.660534	0	0
40696	9.170820	0.757157	2.823527	0.951934	0.047955	0.553524	-0.826518	0.216018	-0.076180	0.448831	-0.435949	-0.424718	-0.654304	0	0
40697	9.545907	0.545801	3.032535	0.859284	-0.048452	0.486689	-0.823691	0.223321	-0.078523	0.455436	-0.434499	-0.428458	-0.648237	0	0
40698	9.676365	0.699497	2.992988	0.777773	-0.066907	0.370725	-0.822829	0.229174	-0.082241	0.460850	-0.432971	-0.432167	-0.642951	0	0
40699	9.409937	1.104940	2.631559	0.731443	-0.035701	0.261860	-0.821427	0.234458	-0.082712	0.465439	-0.430991	-0.435924	-0.638422	0	0
40700	9.617477	1.573948	2.598405	0.748579	-0.064925	0.186595	-0.821276	0.234591	-0.083847	0.469490	-0.428733	-0.440173	-0.634046	0	0
40701	10.183518	1.480485	2.846795	0.850126	-0.116639	0.167589	-0.820691	0.236174	-0.086693	0.473577	-0.426244	-0.445409	-0.629008	0	0
40702	10.060360	1.244830	3.345571	0.832107	-0.268925	0.136077	-0.822385	0.236938	-0.087518	0.476699	-0.424593	-0.451308	-0.623538	0	0
40703	9.990705	0.772106	3.158931	0.814422	0.177672	0.142358	-0.820961	0.240283	-0.089820	0.481747	-0.420266	-0.454944	-0.619937	0	0
40704	9.661084	1.494919	2.694322	0.639507	0.093810	0.073782	-0.821062	0.239498	-0.094343	0.485236	-0.416946	-0.458120	-0.617113	0	0
40705	8.978887	1.635111	2.607829	0.648866	0.102894	0.089602	-0.819192	0.240452	-0.098340	0.488876	-0.413597	-0.461263	-0.614145	0	0
40706	8.969073	1.761143	2.771289	0.657552	0.083771	0.069492	-0.819161	0.240119	-0.101877	0.492328	-0.410193	-0.464578	-0.611164	0	0
40707	8.858047	1.550480	2.500589	0.681198	0.057248	0.062512	-0.817702	0.239152	-0.106708	0.495683	-0.406801	-0.468209	-0.607940	0	0
40708	8.906576	1.400739	2.421016	0.661211	0.082792	0.035192	-0.818535	0.239148	-0.108675	0.498891	-0.403193	-0.471646	-0.605056	0	0
40709	9.141234	1.352335	2.438575	0.615769	0.119429	0.020991	-0.820459	0.236762	-0.114577	0.501982	-0.399518	-0.474696	-0.602548	0	0
40710	9.240407	1.342703	2.466709	0.600975	0.094134	0.026254	-0.819290	0.235515	-0.118553	0.504909	-0.396066	-0.477715	-0.599989	0	0
40711	9.242785	1.381391	2.500320	0.586347	0.083373	0.038528	-0.819387	0.234578	-0.123500	0.507783	-0.392809	-0.480662	-0.597346	0	0
40712	9.225773	1.460962	2.519614	0.597279	0.077849	0.047356	-0.818225	0.235107	-0.127200	0.510708	-0.389546	-0.483623	-0.594592	0	0
40713	9.167698	1.501177	2.361323	0.566371	0.087177	0.049036	-0.817357	0.234917	-0.129478	0.513552	-0.386392	-0.486354	-0.591967	0	0
40714	9.216063	1.506066	2.389817	0.533304	0.060223	0.054260	-0.817037	0.234423	-0.133726	0.516147	-0.383574	-0.488966	-0.589386	0	0
40715	9.332022	1.640947	2.434541	0.496669	0.066865	0.043670	-0.818999	0.233704	-0.135672	0.518565	-0.380849	-0.491380	-0.587018	0	0
40716	9.351289	1.718276	2.496849	0.480173	0.067911	0.041893	-0.818826	0.233366	-0.139353	0.520891	-0.378184	-0.493659	-0.584765	0	0
40717	9.322214	1.766604	2.523469	0.467660	0.080735	0.064673	-0.815962	0.233561	-0.143363	0.523368	-0.375613	-0.495726	-0.582457	0	0
40718	9.341567	1.757284	2.590654	0.464162	0.097101	0.068151	-0.817923	0.232693	-0.145449	0.525907	-0.372976	-0.497638	-0.580231	0	0
40719	9.317410	1.737429	2.465825	0.447807	0.109930	0.057561	-0.818335	0.232685	-0.146999	0.528393	-0.370285	-0.499438	-0.578145	0	0
40720	9.339249	1.656219	2.600371	0.396554	0.097646	0.053922	-0.817299	0.231136	-0.151821	0.530577	-0.367918	-0.500987	-0.576313	0	0
40721	9.433622	1.617145	2.517968	0.359965	0.097923	0.039788	-0.817566	0.232298	-0.154227	0.532560	-0.365659	-0.502390	-0.574698	0	0
40722	9.399798	1.592343	2.364362	0.347401	0.101658	0.054668	-0.815978	0.231785	-0.157789	0.534575	-0.363522	-0.503619	-0.573106	0	0
40723	9.496709	1.428461	2.358979	0.357609	0.081608	0.087150	-0.815528	0.232921	-0.161197	0.536725	-0.361597	-0.504908	-0.571176	0	0
40724	9.641931	1.318031	2.463796	0.342151	0.088979	0.085323	-0.817070	0.232346	-0.162726	0.538818	-0.359707	-0.506050	-0.569385	0	0
40725	9.472723	1.235406	2.263140	0.301611	0.234514	0.093791	-0.815191	0.232847	-0.167570	0.541565	-0.357237	-0.506157	-0.568237	0	0
40726	9.593554	1.318272	2.497809	0.267728	0.171252	0.050811	-0.814747	0.233844	-0.170270	0.543603	-0.355091	-0.506547	-0.567289	0	0
40727	9.421882	1.279170	2.333200	0.276656	0.142147	0.046471	-0.812597	0.233619	-0.173418	0.545513	-0.353034	-0.507170	-0.566181	0	0
40728	9.433976	1.270019	2.431695	0.292626	0.118412	0.018454	-0.814123	0.233170	-0.176929	0.547183	-0.350876	-0.508097	-0.565079	0	0
40729	9.390358	1.351941	2.431946	0.246024	0.066143	-0.039489	-0.813810	0.231066	-0.179755	0.548105	-0.348974	-0.509255	-0.564321	0	0
40730	9.382845	1.616371	2.350040	0.177840	0.064863	-0.102766	-0.814364	0.229444	-0.180588	0.548412	-0.347124	-0.510245	-0.564269	0	0
40731	9.510723	1.920031	2.447434	0.131210	0.054316	-0.188784	-0.813774	0.226753	-0.182425	0.548026	-0.345154	-0.511333	-0.564867	0	0
40732	9.544278	2.223528	2.485410	0.037355	0.038735	-0.243320	-0.815453	0.221466	-0.182800	0.546914	-0.343499	-0.512155	-0.566207	0	0
40733	9.490685	2.608757	2.473466	-0.081928	0.028823	-0.285619	-0.817993	0.218271	-0.182461	0.545110	-0.342338	-0.512503	-0.568331	0	0
40734	9.311761	2.567088	2.275253	-0.142086	0.017533	-0.275230	-0.818542	0.213847	-0.182857	0.543081	-0.341616	-0.512523	-0.570684	0	0
40735	9.186064	2.497213	2.228142	-0.224210	0.031818	-0.294771	-0.821388	0.211276	-0.179969	0.540740	-0.341156	-0.512066	-0.573586	0	0
40736	9.244019	2.584199	2.306989	-0.269983	0.006795	-0.275520	-0.819958	0.206814	-0.180115	0.538199	-0.341184	-0.511396	-0.576549	0	0
40737	9.224668	2.588873	2.273467	-0.347779	-0.021603	-0.272158	-0.821384	0.203619	-0.177672	0.535274	-0.341802	-0.510423	-0.579760	0	0
40738	9.055231	2.730456	2.132737	-0.401185	0.000646	-0.238934	-0.822526	0.200859	-0.175377	0.532439	-0.342747	-0.508881	-0.583158	0	0
40739	8.905214	2.795331	2.064057	-0.389648	-0.006655	-0.159905	-0.822821	0.198378	-0.173098	0.530077	-0.344059	-0.507181	-0.586011	0	0
40740	8.774659	2.747095	2.009752	-0.319763	-0.001749	-0.108862	-0.824529	0.198425	-0.171938	0.528246	-0.345239	-0.505662	-0.588280	0	0
40741	8.890795	2.699244	2.102709	-0.250166	-0.010478	-0.070082	-0.824960	0.197266	-0.170652	0.526858	-0.346282	-0.504481	-0.589922	0	0
40742	8.997321	2.584129	2.222238	-0.171813	-0.037442	-0.061113	-0.824692	0.197867	-0.169103	0.525628	-0.347130	-0.503847	-0.591062	0	0
40743	9.055267	2.676137	2.341953	-0.130047	-0.068627	-0.044276	-0.826108	0.199074	-0.169509	0.524511	-0.348011	-0.503588	-0.591757	0	0
40744	9.238909	2.844927	2.446262	-0.110274	-0.096018	-0.036249	-0.826412	0.196605	-0.166097	0.523342	-0.349007	-0.503535	-0.592250	0	0
40745	9.357365	2.898081	2.517481	-0.064840	-0.096407	-0.053675	-0.827443	0.197560	-0.161556	0.522253	-0.349661	-0.503839	-0.592567	0	0
40746	9.292127	2.835387	2.479541	-0.032653	-0.089401	-0.037828	-0.827167	0.197121	-0.160568	0.521350	-0.350225	-0.504199	-0.592722	0	0
40747	9.163953	2.816511	2.518961	0.058870	-0.079238	-0.020082	-0.829008	0.196424	-0.160252	0.520979	-0.350299	-0.505027	-0.592300	0	0
40748	9.069636	2.797779	2.596602	0.092718	-0.104892	0.016880	-0.828746	0.195122	-0.157138	0.520752	-0.350584	-0.506013	-0.591489	0	0
40749	8.970506	2.773269	2.481941	0.118303	-0.125053	0.034511	-0.828178	0.195990	-0.157717	0.520678	-0.350892	-0.507238	-0.590321	0	0
40750	8.914866	2.789792	2.400589	0.125640	-0.125110	0.036288	-0.830321	0.196941	-0.155704	0.520590	-0.351210	-0.508461	-0.589156	0	0
40751	8.880936	2.866472	2.319029	0.165009	-0.110912	0.037261	-0.830199	0.197404	-0.153586	0.520766	-0.351201	-0.509874	-0.587783	0	0
40752	8.759884	3.002767	2.098609	0.166124	-0.090949	0.039906	-0.830646	0.197590	-0.150891	0.520977	-0.351154	-0.511121	-0.586540	0	0
40753	8.967713	3.198738	1.870929	0.201556	-0.025012	0.068049	-0.831493	0.198192	-0.151445	0.521895	-0.350604	-0.512191	-0.585118	0	0
40754	9.330277	3.425140	1.993118	0.294962	0.005969	0.095503	-0.830639	0.199935	-0.152599	0.523429	-0.349551	-0.513518	-0.583211	0	0
40755	9.499661	3.334226	2.155445	0.390477	0.025161	0.149216	-0.830633	0.200074	-0.153449	0.525727	-0.348130	-0.515137	-0.580560	0	0
40756	9.526543	3.050555	2.246843	0.474864	0.041711	0.167752	-0.828926	0.202089	-0.155184	0.528483	-0.346278	-0.517059	-0.577449	0	0
40757	9.456438	3.012174	2.254599	0.521085	0.080373	0.195005	-0.828058	0.202636	-0.157606	0.531759	-0.344068	-0.518960	-0.574047	0	0
40758	9.277400	3.079258	2.138043	0.525999	0.102136	0.212553	-0.828316	0.203492	-0.161002	0.535239	-0.341803	-0.520676	-0.570602	0	0
40759	9.180676	3.057697	2.131554	0.573248	0.145334	0.249458	-0.826585	0.207536	-0.166425	0.539306	-0.339201	-0.522307	-0.566822	0	0
40760	9.204994	2.922947	2.153125	0.630346	0.150327	0.298697	-0.825290	0.210427	-0.169996	0.543843	-0.336517	-0.524026	-0.562483	0	0
40761	9.195418	2.819703	2.206173	0.641814	0.193797	0.310926	-0.822567	0.214007	-0.175434	0.548691	-0.333559	-0.525523	-0.558123	0	0
40762	9.040555	2.891930	2.161564	0.660140	0.202739	0.310973	-0.820125	0.217738	-0.181150	0.553617	-0.330445	-0.527028	-0.553675	0	0
40763	8.871191	2.949926	2.155542	0.718711	0.195033	0.339213	-0.820232	0.220345	-0.186254	0.558818	-0.327164	-0.528791	-0.548695	0	0
40764	8.784081	2.993077	2.093632	0.779979	0.187289	0.360440	-0.817351	0.224932	-0.193962	0.564258	-0.323684	-0.530811	-0.543214	0	0
40765	8.774379	3.021933	2.084062	0.841455	0.192248	0.395690	-0.815324	0.226893	-0.200231	0.570065	-0.319976	-0.532996	-0.537174	0	0
40766	8.755040	3.007723	2.125087	0.909394	0.189904	0.446748	-0.811895	0.229285	-0.204967	0.576300	-0.316149	-0.535327	-0.530427	0	0
40767	8.755120	2.935023	2.031379	0.964611	0.209419	0.473165	-0.809578	0.235058	-0.213379	0.582885	-0.311991	-0.537713	-0.523231	0	0
40768	8.813201	2.905852	1.992511	1.031004	0.214345	0.547905	-0.806262	0.239917	-0.222511	0.590028	-0.307794	-0.540100	-0.515191	0	0
40769	9.045427	2.862704	2.096637	1.118974	0.195484	0.613951	-0.803515	0.242731	-0.230492	0.597581	-0.303472	-0.542782	-0.506151	0	0
40770	9.350341	2.682800	2.315749	1.221164	0.122962	0.686208	-0.798931	0.247571	-0.238938	0.605318	-0.299257	-0.546083	-0.495811	0	0
40771	9.674743	2.347321	2.722379	1.292310	0.027114	0.779440	-0.795075	0.255396	-0.245969	0.613071	-0.295516	-0.549936	-0.484133	0	0
40772	9.573710	1.768801	3.031335	1.247764	-0.074151	0.770532	-0.791099	0.262213	-0.250167	0.619965	-0.292442	-0.554086	-0.472344	0	0
40773	9.076028	1.224219	2.794988	1.108574	-0.123826	0.719216	-0.788811	0.268316	-0.255325	0.625809	-0.290106	-0.557941	-0.461414	0	0
40774	8.524746	1.101532	2.178813	0.940908	-0.169645	0.653900	-0.785829	0.273688	-0.258511	0.630521	-0.288639	-0.561403	-0.451617	0	0
40775	8.592357	1.244090	1.822371	0.910695	-0.183032	0.653892	-0.783278	0.278929	-0.260839	0.634982	-0.287368	-0.564750	-0.441900	0	0
40776	9.206744	1.186147	1.966994	1.009249	-0.197506	0.675211	-0.782023	0.285106	-0.261028	0.639655	-0.285637	-0.568473	-0.431383	0	0
40777	9.836063	0.686427	2.357104	1.166413	-0.232416	0.722906	-0.778332	0.289726	-0.264080	0.644671	-0.283253	-0.572875	-0.419500	0	0
40778	10.368839	0.002737	2.522068	1.181105	-0.244413	0.715778	-0.776200	0.295262	-0.267252	0.649511	-0.280750	-0.577316	-0.407458	0	0
40779	10.582227	-0.519021	2.242039	0.932373	-0.233407	0.607990	-0.773794	0.302128	-0.269869	0.653168	-0.279133	-0.580891	-0.397520	0	0
40780	10.652320	-0.452781	2.029897	0.677283	-0.245924	0.454726	-0.770957	0.304859	-0.271625	0.655370	-0.278332	-0.583893	-0.389989	0	0
40781	10.262490	-0.023946	1.974693	0.555254	-0.322949	0.367753	-0.769998	0.307674	-0.268964	0.656399	-0.278093	-0.587139	-0.383499	0	0
40782	9.923623	0.252117	1.717282	0.593857	-0.261539	0.338870	-0.770442	0.311828	-0.268126	0.657747	-0.277203	-0.590166	-0.377135	0	0
40783	9.744652	0.254039	1.569523	0.632526	-0.194710	0.301139	-0.770440	0.313296	-0.268982	0.659425	-0.275549	-0.592986	-0.370943	0	0
40784	9.730186	0.217341	1.449445	0.640065	-0.116766	0.240498	-0.768744	0.313560	-0.268727	0.661322	-0.273208	-0.595443	-0.365320	0	0
40785	9.609188	0.327959	0.911682	0.647340	-0.116847	0.223001	-0.768719	0.312351	-0.271270	0.663149	-0.270680	-0.597963	-0.359732	0	0
40786	9.744651	0.267733	1.420447	0.563618	0.159653	0.089033	-0.767402	0.312858	-0.276671	0.665888	-0.266921	-0.598670	-0.356287	0	0
40787	9.739722	0.377408	1.206414	0.538002	0.175271	0.064412	-0.767770	0.311323	-0.282885	0.668548	-0.263102	-0.599245	-0.353167	0	0
40788	9.647835	0.353554	1.223934	0.535411	0.207055	0.046804	-0.766296	0.308571	-0.288840	0.671303	-0.259094	-0.599608	-0.350275	0	0
40789	9.812411	0.242804	1.270908	0.567633	0.116032	0.061894	-0.762971	0.305473	-0.296098	0.673631	-0.255252	-0.600654	-0.346817	0	0
40790	9.904356	0.195220	1.409722	0.552693	0.084388	0.057500	-0.762096	0.304834	-0.298940	0.675690	-0.251605	-0.601837	-0.343411	0	0
40791	9.991459	0.175175	1.279272	0.527195	0.118139	0.024049	-0.760624	0.302673	-0.304898	0.677757	-0.247789	-0.602787	-0.340432	0	0
40792	9.991456	0.175345	1.312931	0.502220	0.181870	0.029171	-0.761274	0.298789	-0.310248	0.680142	-0.243964	-0.603174	-0.337742	0	0
40793	9.894676	0.209170	1.308802	0.467400	0.200300	-0.006032	-0.758961	0.296916	-0.315372	0.682419	-0.240083	-0.603405	-0.335510	0	0
40794	9.836558	0.279100	1.313978	0.451515	0.280289	-0.020199	-0.758197	0.294769	-0.321319	0.685068	-0.235968	-0.603036	-0.333689	0	0
40795	9.850892	0.445868	1.445973	0.453327	0.278478	-0.004357	-0.756137	0.290803	-0.329260	0.687750	-0.231921	-0.602651	-0.331699	0	0
40796	9.865384	0.456095	1.568476	0.467680	0.249330	0.000981	-0.754801	0.288785	-0.335924	0.690289	-0.227903	-0.602469	-0.329534	0	0
40797	9.836338	0.461923	1.761026	0.438193	0.240503	-0.016633	-0.752915	0.287511	-0.341044	0.692631	-0.224001	-0.602291	-0.327613	0	0
40798	9.763689	0.539728	1.891324	0.414282	0.247967	-0.037747	-0.752008	0.284625	-0.346848	0.694875	-0.220121	-0.601998	-0.326028	0	0
40799	9.647614	0.516007	1.928255	0.394170	0.246330	-0.041314	-0.749674	0.277133	-0.352372	0.697043	-0.216347	-0.601663	-0.324540	0	0
40800	9.565440	0.455880	1.916883	0.390421	0.230033	-0.041320	-0.749618	0.274708	-0.358165	0.699090	-0.212650	-0.601403	-0.323060	0	0
40801	9.367151	0.415173	1.903939	0.351626	0.187714	-0.058048	-0.746320	0.273411	-0.362741	0.700735	-0.209255	-0.601352	-0.321807	0	0
40802	9.391302	0.453464	1.865263	0.338420	0.146979	-0.065913	-0.744280	0.270058	-0.368562	0.702068	-0.206039	-0.601536	-0.320630	0	0
40803	9.509753	0.513744	1.917243	0.314081	0.083649	-0.065871	-0.744116	0.267672	-0.370394	0.702965	-0.203191	-0.602094	-0.319432	0	0
40804	9.514514	0.586182	1.960426	0.297123	0.038415	-0.076367	-0.745088	0.265609	-0.371784	0.703507	-0.200553	-0.602914	-0.318357	0	0
40805	9.444392	0.571550	1.903248	0.254657	0.006086	-0.104513	-0.744923	0.262927	-0.373615	0.703682	-0.198135	-0.603895	-0.317625	0	0
40806	9.405656	0.612342	1.865029	0.229221	0.002677	-0.085253	-0.746168	0.259091	-0.375559	0.703839	-0.196022	-0.604763	-0.316935	0	0
40807	9.415297	0.650582	1.812034	0.225322	-0.015447	-0.095758	-0.745172	0.258034	-0.375854	0.703845	-0.193930	-0.605777	-0.316271	0	0
40808	9.400780	0.655455	1.819348	0.203566	-0.002560	-0.090561	-0.745010	0.255209	-0.377260	0.703895	-0.191984	-0.606604	-0.315763	0	0
40809	9.395967	0.649495	1.590983	0.148240	0.135815	-0.090869	-0.746687	0.252568	-0.378777	0.704678	-0.189986	-0.606295	-0.315818	0	0
40810	9.681319	0.683807	1.793233	0.126402	0.159566	-0.094449	-0.746379	0.250766	-0.381039	0.705544	-0.188045	-0.605738	-0.316113	0	0
40811	9.536239	0.636320	1.883290	0.087768	0.127233	-0.098028	-0.744229	0.249658	-0.383899	0.706133	-0.186458	-0.605307	-0.316565	0	0
40812	9.729668	0.707872	1.804881	0.068955	0.185433	-0.112163	-0.743359	0.249025	-0.386175	0.706988	-0.184728	-0.604415	-0.317374	0	0
40813	9.666519	0.929552	2.300442	0.089579	0.110927	-0.047036	-0.743343	0.247239	-0.387441	0.707638	-0.183488	-0.604007	-0.317422	0	0
40814	9.545495	1.055222	1.882881	0.035078	-0.006636	-0.122446	-0.742761	0.244559	-0.388288	0.707236	-0.182541	-0.604382	-0.318148	0	0
40815	9.436389	1.315765	1.955594	0.041719	0.153043	-0.131352	-0.744164	0.244278	-0.389679	0.707782	-0.180994	-0.603676	-0.319156	0	0
40816	9.501599	1.393656	2.142587	0.039834	0.171206	-0.145403	-0.742146	0.241983	-0.393240	0.708383	-0.179311	-0.602844	-0.320343	0	0
40817	9.431407	1.448892	2.094969	0.063850	0.169220	-0.107596	-0.741851	0.241227	-0.394373	0.709136	-0.177696	-0.602046	-0.321078	0	0
40818	9.346733	1.472899	2.057100	0.076451	0.141904	-0.101384	-0.741111	0.239994	-0.397776	0.709759	-0.176114	-0.601455	-0.321680	0	0
40819	9.274217	1.418288	2.187505	0.080021	0.105604	-0.072388	-0.740525	0.238339	-0.399477	0.710267	-0.174798	-0.601093	-0.321953	0	0
40820	9.254814	1.484928	2.028911	0.070762	0.073015	-0.055675	-0.739100	0.238150	-0.400632	0.710610	-0.173751	-0.600890	-0.322141	0	0
40821	9.336875	1.649078	2.138774	0.080611	0.043909	-0.032755	-0.738676	0.237554	-0.400353	0.710874	-0.172866	-0.600897	-0.322022	0	0
40822	9.409374	1.702398	2.229563	0.083011	0.018476	-0.039723	-0.738105	0.237830	-0.401071	0.710958	-0.172008	-0.601091	-0.321934	0	0
40823	9.394771	1.784859	2.345008	0.113943	0.011883	-0.036113	-0.738107	0.236656	-0.400358	0.711074	-0.170967	-0.601437	-0.321584	0	0
40824	9.343874	1.886234	2.381361	0.115503	-0.017154	-0.030783	-0.738654	0.235466	-0.402184	0.711027	-0.170046	-0.601972	-0.321177	0	0
40825	9.295426	1.972299	2.247005	0.095334	-0.020621	-0.037824	-0.738936	0.233705	-0.401606	0.710910	-0.169228	-0.602490	-0.320897	0	0
40826	9.229993	2.106892	2.182458	0.104394	-0.025223	-0.036008	-0.738945	0.235629	-0.401331	0.710768	-0.168396	-0.603050	-0.320598	0	0
40827	9.343623	2.154874	2.181589	0.122592	-0.052595	-0.009587	-0.739517	0.234618	-0.400185	0.710592	-0.167653	-0.603833	-0.319901	0	0
40828	9.486302	2.164996	2.319986	0.129677	-0.068996	-0.011299	-0.738657	0.233410	-0.401043	0.710306	-0.166930	-0.604741	-0.319199	0	0
40829	9.510504	2.150527	2.322226	0.111176	-0.116026	0.008021	-0.741215	0.232445	-0.399440	0.709782	-0.166573	-0.605906	-0.318342	0	0
40830	9.462126	2.164498	2.214375	0.081190	-0.110332	0.014966	-0.742361	0.233810	-0.398295	0.709229	-0.166517	-0.606898	-0.317713	0	0
40831	9.331431	2.258151	2.128700	0.045607	-0.117281	0.025442	-0.741963	0.232805	-0.394760	0.708641	-0.166730	-0.607830	-0.317130	0	0
40832	9.205619	2.317423	1.910782	-0.006474	-0.118669	0.014804	-0.741988	0.236221	-0.393076	0.707879	-0.167339	-0.608597	-0.317042	0	0
40833	9.278123	2.384109	1.787580	-0.017083	-0.093179	0.030564	-0.742001	0.235060	-0.391090	0.707347	-0.167947	-0.609149	-0.316846	0	0
40834	9.360374	2.362585	1.839891	0.015268	-0.060775	0.047269	-0.742571	0.235813	-0.390800	0.707096	-0.168377	-0.609530	-0.316445	0	0
40835	9.573290	2.285517	1.896101	0.039035	-0.052829	0.042914	-0.742585	0.236713	-0.389531	0.706942	-0.168532	-0.609953	-0.315890	0	0
40836	9.694263	2.253627	1.813498	0.046504	-0.030227	0.035880	-0.743307	0.239542	-0.388823	0.706891	-0.168581	-0.610233	-0.315438	0	0
40837	9.747430	2.283239	1.971767	0.054222	0.022348	0.039347	-0.741897	0.240255	-0.388567	0.707209	-0.168366	-0.610179	-0.314944	0	0
40838	9.655588	2.220464	1.909978	0.058563	0.069517	0.066482	-0.741601	0.241999	-0.390702	0.707894	-0.168181	-0.609746	-0.314344	0	0
40839	9.573470	2.100390	1.946740	0.074016	0.140190	0.088333	-0.738762	0.243843	-0.392454	0.709116	-0.167751	-0.608835	-0.313583	0	0
40840	9.447815	1.980453	1.998245	0.055892	0.158495	0.077699	-0.736617	0.244214	-0.395180	0.710375	-0.167363	-0.607744	-0.313057	0	0
40841	9.343907	1.893438	1.900500	0.051907	0.134925	0.051370	-0.735474	0.244471	-0.396615	0.711408	-0.166878	-0.606860	-0.312684	0	0
40842	9.382518	1.980150	1.919382	0.038589	0.098726	0.030347	-0.733052	0.245579	-0.398923	0.712126	-0.166507	-0.606217	-0.312493	0	0
40843	9.433288	1.999505	1.952655	0.040040	0.081457	0.005807	-0.733333	0.246611	-0.399631	0.712671	-0.165996	-0.605751	-0.312428	0	0
40844	9.433311	1.986873	1.834856	0.045450	0.080493	-0.006465	-0.731761	0.246855	-0.401497	0.713175	-0.165407	-0.605320	-0.312425	0	0
40845	9.401830	2.023118	1.851886	0.052714	0.076810	-0.004680	-0.731884	0.245804	-0.403330	0.713678	-0.164754	-0.604943	-0.312351	0	0
40846	9.418797	1.984657	1.868623	0.098122	0.058281	-0.015087	-0.730173	0.245900	-0.404915	0.714109	-0.163801	-0.604851	-0.312047	0	0
40847	9.392254	1.919862	1.902530	0.127295	0.034459	0.002546	-0.728180	0.246140	-0.406364	0.714499	-0.162789	-0.604996	-0.311401	0	0
40848	9.317273	1.926893	1.842965	0.120295	0.045422	0.025332	-0.728728	0.243774	-0.407618	0.715013	-0.161960	-0.604998	-0.310649	0	0
40849	9.305186	1.919736	1.852676	0.138596	0.047090	0.028881	-0.728300	0.244938	-0.408480	0.715577	-0.160985	-0.605044	-0.309767	0	0
40850	9.283398	1.941401	1.845605	0.146177	0.056117	0.054342	-0.726443	0.243702	-0.410061	0.716285	-0.160112	-0.605000	-0.308667	0	0
40851	9.263988	2.008453	1.768756	0.136954	0.047118	0.053472	-0.726577	0.245313	-0.411623	0.716919	-0.159295	-0.604998	-0.307619	0	0
40852	9.220464	1.989645	1.846025	0.144473	0.052521	0.075414	-0.724586	0.245408	-0.412788	0.717664	-0.158571	-0.604939	-0.306370	0	0
40853	9.198730	1.969544	1.673093	0.116914	0.027329	0.072746	-0.723448	0.246554	-0.413943	0.718201	-0.158074	-0.604986	-0.305273	0	0
40854	9.220526	1.949814	1.586396	0.138135	0.019902	0.104396	-0.724421	0.244787	-0.415335	0.718826	-0.157667	-0.605093	-0.303798	0	0
40855	9.297961	1.908940	1.619524	0.159203	0.019725	0.113213	-0.721149	0.245876	-0.417799	0.719503	-0.157131	-0.605257	-0.302142	0	0
40856	9.372930	1.916197	1.647821	0.156681	0.028823	0.132505	-0.720164	0.246451	-0.417393	0.720291	-0.156733	-0.605308	-0.300363	0	0
40857	9.302816	1.892007	1.605076	0.159534	0.043321	0.127221	-0.719016	0.247585	-0.419681	0.721147	-0.156206	-0.605278	-0.298639	0	0
40858	9.314874	1.934889	1.518399	0.171035	0.065022	0.171111	-0.718579	0.248739	-0.421533	0.722286	-0.155828	-0.605045	-0.296549	0	0
40859	9.418872	1.935050	1.580150	0.191163	0.043992	0.202780	-0.716167	0.251918	-0.423567	0.723411	-0.155525	-0.604981	-0.294087	0	0
40860	9.781650	1.944917	1.731365	0.242277	-0.000898	0.260890	-0.715309	0.253361	-0.425144	0.724515	-0.155366	-0.605285	-0.290808	0	0
40861	9.953733	1.542786	2.244950	0.265363	-0.117227	0.300478	-0.713893	0.255097	-0.425882	0.725048	-0.155583	-0.606440	-0.286933	0	0
40862	9.954015	1.249694	2.370209	0.212127	-0.156726	0.292427	-0.712629	0.258615	-0.426060	0.725232	-0.156279	-0.607721	-0.283356	0	0
40863	9.545464	1.038861	2.457515	0.101804	-0.215692	0.243028	-0.713644	0.260432	-0.423787	0.724727	-0.157610	-0.609196	-0.280730	0	0
40864	9.284170	1.168524	1.836612	-0.041819	-0.127416	0.204873	-0.714519	0.264896	-0.422377	0.724429	-0.159531	-0.609674	-0.279375	0	0
40865	9.308183	1.325998	2.038267	-0.059858	-0.096395	0.216234	-0.715404	0.268785	-0.419549	0.724311	-0.161533	-0.609864	-0.278113	0	0
40866	9.376181	1.039980	2.153409	-0.052455	-0.112794	0.232874	-0.713724	0.273777	-0.419174	0.724154	-0.163659	-0.610153	-0.276641	0	0
40867	9.468366	0.758522	2.225093	-0.067104	-0.123583	0.224885	-0.713181	0.275855	-0.417210	0.723873	-0.165840	-0.610498	-0.275312	0	0
40868	9.645106	0.575551	2.276845	-0.073714	-0.136267	0.203783	-0.712074	0.279395	-0.415546	0.723449	-0.168004	-0.610938	-0.274136	0	0
40869	9.841108	0.483894	2.299530	-0.084260	-0.168887	0.173947	-0.712964	0.282702	-0.411866	0.722714	-0.170122	-0.611640	-0.273201	0	0
40870	9.991045	0.498480	2.370551	-0.084411	-0.177975	0.170455	-0.713835	0.287749	-0.411166	0.721915	-0.172274	-0.612401	-0.272260	0	0
40879	9.536207	0.667619	1.883264	-0.161209	0.005885	-0.052826	-0.717276	0.300707	-0.393760	0.715050	-0.183835	-0.615649	-0.275471	0	0
40880	9.630582	0.617138	1.925893	-0.155692	0.016715	-0.059858	-0.717277	0.301002	-0.393762	0.714668	-0.184550	-0.615206	-0.276970	0	0
40881	9.676620	0.530567	1.959287	-0.158291	0.029435	-0.059901	-0.717154	0.301170	-0.391642	0.714358	-0.185219	-0.614668	-0.278513	0	0
40882	9.654969	0.414988	1.949922	-0.191278	0.020622	-0.074039	-0.717581	0.303978	-0.392354	0.713888	-0.186093	-0.614118	-0.280343	0	0
40883	9.560702	0.359366	1.873720	-0.230451	0.020949	-0.072394	-0.716588	0.303660	-0.392511	0.713350	-0.187225	-0.613457	-0.282399	0	0
40884	9.454205	0.452437	1.679676	-0.253970	0.036576	-0.065426	-0.717602	0.305770	-0.390522	0.712877	-0.188551	-0.612593	-0.284578	0	0
40885	9.439686	0.466455	1.590812	-0.241097	0.050077	-0.070673	-0.716609	0.305599	-0.390821	0.712493	-0.189686	-0.611683	-0.286737	0	0
40886	9.551038	0.365657	1.686252	-0.237157	0.084516	-0.073364	-0.716471	0.306778	-0.390828	0.712312	-0.190704	-0.610532	-0.288955	0	0
40887	9.584976	0.293089	1.628361	-0.207786	0.081551	-0.056633	-0.715064	0.308820	-0.390577	0.712214	-0.191597	-0.609458	-0.290864	0	0
40888	9.614095	0.196840	1.647460	-0.200473	0.080576	-0.059270	-0.716186	0.309123	-0.391975	0.712109	-0.192453	-0.608406	-0.292753	0	0
40889	9.691400	0.283713	1.709336	-0.204490	0.058822	-0.072392	-0.714646	0.310144	-0.390307	0.711826	-0.193294	-0.607528	-0.294704	0	0
40890	9.662283	0.377626	1.704664	-0.200770	0.056990	-0.056562	-0.713935	0.310566	-0.390886	0.711576	-0.194239	-0.606631	-0.296530	0	0
40891	9.565535	0.384629	1.633236	-0.207797	0.080651	-0.051344	-0.714364	0.312640	-0.391171	0.711473	-0.195166	-0.605541	-0.298389	0	0
40892	9.509915	0.379581	1.571136	-0.208404	0.109699	-0.047875	-0.714506	0.313822	-0.391457	0.711543	-0.196065	-0.604220	-0.300306	0	0
40893	9.422863	0.355902	1.624685	-0.222175	0.119796	-0.068992	-0.711676	0.317001	-0.392649	0.711586	-0.196872	-0.602837	-0.302447	0	0
40894	9.376934	0.327225	1.653895	-0.251342	0.140904	-0.087527	-0.711386	0.315957	-0.393074	0.711630	-0.197737	-0.601234	-0.304960	0	0
40895	9.442355	0.202420	1.749690	-0.256955	0.139120	-0.105998	-0.710951	0.317259	-0.394785	0.711595	-0.198510	-0.599671	-0.307605	0	0
40896	9.481190	0.062893	1.783180	-0.277474	0.108414	-0.134124	-0.709976	0.318288	-0.393390	0.711231	-0.199385	-0.598296	-0.310545	0	0
40897	9.435250	0.048468	1.773910	-0.296181	0.077707	-0.158705	-0.709697	0.319318	-0.393258	0.710571	-0.200311	-0.597141	-0.313667	0	0
40898	9.314171	0.202307	1.690520	-0.354975	0.067300	-0.188632	-0.709126	0.320330	-0.394262	0.709618	-0.201531	-0.595910	-0.317364	0	0
40899	9.260811	0.347083	1.738877	-0.419483	0.044230	-0.229090	-0.709851	0.320661	-0.392270	0.708263	-0.203015	-0.594724	-0.321640	0	0
40900	9.132567	0.409397	1.645997	-0.454569	0.031807	-0.266002	-0.711719	0.321323	-0.389129	0.706613	-0.204590	-0.593554	-0.326398	0	0
40901	9.289776	0.423075	1.539049	-0.438369	0.038893	-0.302818	-0.711585	0.321477	-0.388283	0.704909	-0.205778	-0.592465	-0.331277	0	0
40902	9.666879	0.602542	1.906405	-0.470607	-0.035289	-0.342239	-0.712887	0.322127	-0.385152	0.702537	-0.207216	-0.591837	-0.336500	0	0
40903	9.835888	0.891731	2.010723	-0.488231	-0.115021	-0.379836	-0.714752	0.319107	-0.381004	0.699512	-0.208800	-0.591784	-0.341873	0	0
40904	10.009779	1.146577	1.990011	-0.475418	-0.107872	-0.365703	-0.717465	0.318751	-0.377986	0.696573	-0.210354	-0.591655	-0.347105	0	0
40905	10.145083	1.281612	2.070657	-0.440879	-0.110885	-0.367335	-0.720051	0.319587	-0.373702	0.693661	-0.211652	-0.591666	-0.352093	0	0
40906	10.079708	1.335719	2.277858	-0.391830	-0.157532	-0.337313	-0.722073	0.318796	-0.368571	0.690648	-0.212965	-0.592069	-0.356518	0	0
40907	9.886166	1.388730	2.231144	-0.347545	-0.145149	-0.293338	-0.724083	0.317402	-0.364570	0.687953	-0.214162	-0.592456	-0.360348	0	0
40908	9.644023	1.659077	2.300012	-0.354969	-0.148674	-0.288028	-0.725656	0.316572	-0.362277	0.685218	-0.215461	-0.592797	-0.364205	0	0
40909	9.641309	1.948376	2.376733	-0.352466	-0.175893	-0.266854	-0.726962	0.313107	-0.357146	0.682394	-0.216946	-0.593291	-0.367802	0	0
40910	9.633998	2.001475	2.400786	-0.302312	-0.194441	-0.249146	-0.729968	0.313946	-0.353421	0.679610	-0.218278	-0.594026	-0.370969	0	0
40911	9.617100	1.972391	2.357656	-0.239970	-0.209452	-0.203352	-0.731416	0.312987	-0.349148	0.677041	-0.219487	-0.595002	-0.373382	0	0
40912	9.631716	1.875630	2.271074	-0.147392	-0.097682	-0.171706	-0.733570	0.313070	-0.345434	0.675435	-0.219870	-0.595469	-0.375315	0	0
40913	9.742925	1.928273	2.238963	-0.132224	-0.043365	-0.156804	-0.732867	0.312325	-0.344593	0.674255	-0.219999	-0.595610	-0.377133	0	0
40914	9.457300	2.154754	2.190376	-0.173864	-0.037519	-0.111230	-0.735843	0.311656	-0.343834	0.673175	-0.220683	-0.595436	-0.378933	0	0
40915	9.391791	2.364018	2.132981	-0.176118	-0.086486	-0.101467	-0.736560	0.311534	-0.342689	0.671844	-0.221595	-0.595573	-0.380544	0	0
40916	9.428110	2.325443	2.132747	-0.174305	-0.124602	-0.064564	-0.734452	0.312688	-0.341314	0.670421	-0.222879	-0.595877	-0.381827	0	0
40917	9.341218	2.149578	2.085440	-0.162737	-0.075689	-0.054993	-0.737006	0.312454	-0.340422	0.669356	-0.223930	-0.595882	-0.383070	0	0
40918	9.239743	2.057174	1.874681	-0.143645	-0.008690	-0.038383	-0.735606	0.314209	-0.339320	0.668786	-0.224721	-0.595463	-0.384252	0	0
40919	9.302503	2.195967	1.725044	-0.165834	0.035056	-0.003350	-0.735329	0.314653	-0.338761	0.668567	-0.225672	-0.594596	-0.385416	0	0
40920	9.437794	2.324944	2.036506	-0.176817	0.025184	0.024748	-0.734483	0.317288	-0.339352	0.668366	-0.226925	-0.593679	-0.386442	0	0
40921	9.454771	2.279078	2.017185	-0.161184	0.010545	0.051120	-0.735780	0.319845	-0.337502	0.668219	-0.228258	-0.592865	-0.387159	0	0
40922	9.510586	2.091375	2.050591	-0.126087	0.005730	0.096797	-0.732810	0.320375	-0.337553	0.668295	-0.229670	-0.592107	-0.387353	0	0
40923	9.559094	1.951858	2.088818	-0.087313	0.029915	0.117885	-0.733656	0.323920	-0.339253	0.668687	-0.230827	-0.591294	-0.387231	0	0
40924	9.486568	1.927356	1.983580	-0.061939	0.085075	0.142439	-0.730818	0.324736	-0.340435	0.669555	-0.231769	-0.590147	-0.386918	0	0
40925	9.433400	1.893196	1.878208	-0.047886	0.112186	0.151205	-0.728557	0.328373	-0.341337	0.670649	-0.232537	-0.588855	-0.386530	0	0
40926	9.399611	1.820995	1.873705	-0.028441	0.121111	0.170527	-0.726420	0.331254	-0.344215	0.671911	-0.233280	-0.587527	-0.385913	0	0
40927	9.389930	1.825922	1.893006	-0.034934	0.107557	0.173162	-0.725557	0.332985	-0.346500	0.673088	-0.234105	-0.586260	-0.385288	0	0
40928	9.380259	1.821194	1.907506	-0.021297	0.111978	0.161779	-0.723711	0.336471	-0.348527	0.674274	-0.234780	-0.585037	-0.384661	0	0
40929	9.365737	1.830870	1.912413	0.032437	0.113347	0.146112	-0.719311	0.339898	-0.351303	0.675534	-0.234967	-0.584050	-0.383836	0	0
40930	9.319831	1.782775	1.910383	0.100046	0.113705	0.149769	-0.719002	0.340152	-0.354563	0.676965	-0.234743	-0.583306	-0.382581	0	0
40931	9.281181	1.730072	1.951581	0.157694	0.119593	0.158660	-0.716582	0.340822	-0.356446	0.678597	-0.234128	-0.582722	-0.380952	0	0
40932	9.215854	1.749624	1.990511	0.195052	0.110224	0.162273	-0.715412	0.340456	-0.360850	0.680272	-0.233343	-0.582329	-0.379045	0	0
40933	9.157794	1.768534	1.904366	0.228033	0.100892	0.184307	-0.712556	0.341544	-0.364298	0.682046	-0.232466	-0.582072	-0.376783	0	0
40934	9.140790	1.845395	1.863555	0.265025	0.118760	0.227393	-0.712246	0.344151	-0.368559	0.684165	-0.231547	-0.581721	-0.374038	0	0
40935	9.056203	1.791815	1.717556	0.294412	0.118525	0.239736	-0.710226	0.345092	-0.373549	0.686387	-0.230466	-0.581450	-0.371045	0	0
40936	9.048940	1.801310	1.688750	0.296315	0.129397	0.237096	-0.706370	0.343498	-0.377143	0.688658	-0.229340	-0.581105	-0.368062	0	0
40937	9.053749	1.839242	1.573279	0.294470	0.142102	0.219537	-0.704778	0.344747	-0.381703	0.690921	-0.228046	-0.580703	-0.365251	0	0
40938	9.104504	1.873090	1.616158	0.285185	0.122215	0.225693	-0.701198	0.344328	-0.386571	0.693063	-0.226950	-0.580376	-0.362383	0	0
40939	9.264121	1.887323	1.619788	0.312579	0.112905	0.239820	-0.699010	0.340964	-0.393102	0.695249	-0.225745	-0.580179	-0.359250	0	0
40940	9.534953	1.924343	1.877441	0.304708	0.054881	0.246909	-0.697426	0.342516	-0.396956	0.697101	-0.224871	-0.580326	-0.355957	0	0
40941	9.747841	1.873832	1.948055	0.306026	0.011284	0.232921	-0.697558	0.343684	-0.398515	0.698636	-0.224027	-0.580812	-0.352672	0	0
40942	9.786798	1.600234	2.130718	0.270970	-0.048321	0.240741	-0.696410	0.345407	-0.401088	0.699770	-0.223713	-0.581557	-0.349378	0	0
40943	9.685377	1.459315	1.847870	0.262117	-0.209803	0.201406	-0.696684	0.344077	-0.401644	0.699792	-0.223760	-0.583490	-0.346066	0	0
40944	9.487329	1.132442	2.378523	0.141442	-0.039977	0.218347	-0.696124	0.345250	-0.401375	0.700593	-0.224192	-0.583766	-0.343693	0	0
40945	9.352201	0.839775	2.072002	0.089372	-0.075860	0.219953	-0.697234	0.344067	-0.403616	0.701062	-0.225089	-0.584114	-0.341553	0	0
40946	9.076713	0.610787	1.939562	-0.007440	-0.169445	0.177656	-0.695975	0.345532	-0.402370	0.700626	-0.226766	-0.584871	-0.340038	0	0
40947	9.134966	0.387841	2.146085	0.033040	-0.149810	0.189954	-0.697972	0.347358	-0.401213	0.700426	-0.228134	-0.585606	-0.338266	0	0
40948	9.377034	0.189842	2.101201	0.049486	-0.171754	0.204021	-0.698122	0.347960	-0.400364	0.700186	-0.229573	-0.586506	-0.336225	0	0
40949	9.732696	0.053259	2.331928	0.027794	-0.235137	0.189983	-0.700134	0.350246	-0.397652	0.699465	-0.231264	-0.587811	-0.334281	0	0
40950	10.151174	0.002236	2.360168	0.029614	-0.318696	0.169036	-0.701859	0.350462	-0.394512	0.698185	-0.233125	-0.589742	-0.332257	0	0
40951	10.465638	-0.059397	2.641625	0.051235	-0.318907	0.144505	-0.702887	0.349647	-0.389680	0.696859	-0.234662	-0.591803	-0.330289	0	0
40952	10.248110	-0.181283	2.280269	0.031392	-0.296973	0.126848	-0.705751	0.351513	-0.386386	0.695554	-0.236185	-0.593672	-0.328594	0	0
40953	10.030359	-0.077028	1.885070	0.050051	-0.228170	0.092607	-0.707203	0.351883	-0.382119	0.694580	-0.237123	-0.595208	-0.327199	0	0
40954	10.044844	-0.034635	1.702204	0.060441	-0.165664	0.065362	-0.709049	0.352370	-0.381525	0.693913	-0.237646	-0.596397	-0.326066	0	0
40955	10.165788	-0.062614	1.917728	0.076250	-0.123147	0.063582	-0.709767	0.350925	-0.379808	0.693526	-0.237887	-0.597354	-0.324961	0	0
40956	10.214236	-0.135107	1.878965	0.098522	-0.076158	0.053028	-0.711177	0.350359	-0.380207	0.693441	-0.237780	-0.598073	-0.323897	0	0
40957	10.127271	-0.236435	1.812363	0.110531	-0.068994	0.053020	-0.711176	0.347709	-0.379347	0.693422	-0.237547	-0.598788	-0.322785	0	0
40958	10.001521	-0.260154	1.846961	0.119130	-0.016422	0.042431	-0.711742	0.347279	-0.379194	0.693707	-0.237040	-0.599182	-0.321813	0	0
40959	9.880492	-0.159208	1.778039	0.117540	0.008108	0.047684	-0.711420	0.343104	-0.382295	0.694147	-0.236481	-0.599396	-0.320876	0	0
40960	9.614331	-0.048234	1.746233	0.128715	0.034366	0.049451	-0.710706	0.343669	-0.383299	0.694780	-0.235784	-0.599450	-0.319915	0	0
40961	9.469182	-0.005519	1.581364	0.131055	0.072477	0.066968	-0.709702	0.343928	-0.384874	0.695697	-0.235042	-0.599213	-0.318912	0	0
40962	9.280487	0.030996	1.606756	0.119687	0.081641	0.007258	-0.709536	0.342128	-0.387133	0.696452	-0.234008	-0.599005	-0.318414	0	0
40963	9.232141	-0.000049	1.643198	0.077982	0.100145	0.021164	-0.709375	0.343277	-0.389970	0.697262	-0.233274	-0.598512	-0.318108	0	0
40964	9.241826	-0.014217	1.700842	0.103042	0.152572	0.017642	-0.707941	0.341164	-0.391400	0.698432	-0.232193	-0.597728	-0.317805	0	0
40965	9.382081	0.009856	1.740670	0.085346	0.152686	-0.021003	-0.706759	0.337252	-0.395931	0.699436	-0.230989	-0.596987	-0.317869	0	0
40966	9.396544	0.053462	1.798231	0.077863	0.138230	-0.022747	-0.705318	0.336749	-0.398782	0.700331	-0.229882	-0.596316	-0.317958	0	0
40967	9.348076	0.147526	1.817743	0.052090	0.143884	-0.049121	-0.703878	0.334776	-0.401061	0.701113	-0.228773	-0.595591	-0.318393	0	0
40968	9.381851	0.245506	1.682777	0.042545	0.120348	-0.073656	-0.703559	0.332518	-0.404453	0.701654	-0.227668	-0.595047	-0.319010	0	0
40969	9.483438	0.240674	1.708486	0.025899	0.100509	-0.077178	-0.704239	0.330437	-0.406980	0.702026	-0.226714	-0.594605	-0.319697	0	0
40970	9.546374	0.192259	1.674406	0.045772	0.073112	-0.077105	-0.704227	0.328067	-0.407536	0.702278	-0.225720	-0.594406	-0.320214	0	0
40971	9.575419	0.172822	1.647762	0.036397	0.047772	-0.082363	-0.704621	0.324946	-0.410063	0.702341	-0.224831	-0.594379	-0.320752	0	0
40972	9.570601	0.158165	1.604533	0.047615	0.067646	-0.073589	-0.704462	0.323156	-0.411473	0.702576	-0.223858	-0.594217	-0.321217	0	0
40973	9.623890	0.076423	1.642678	0.049758	0.094848	-0.066618	-0.703870	0.320316	-0.413452	0.702997	-0.222821	-0.593866	-0.321667	0	0
40974	9.536903	-0.014620	1.705899	0.039916	0.109460	-0.062301	-0.703851	0.319409	-0.415429	0.703495	-0.221838	-0.593357	-0.322196	0	0
40975	9.440168	-0.019703	1.624865	0.011705	0.124213	-0.072043	-0.703264	0.318046	-0.417414	0.703985	-0.220945	-0.592687	-0.322971	0	0
40976	9.256295	0.033585	1.635782	-0.005041	0.100774	-0.084331	-0.701257	0.316355	-0.419845	0.704259	-0.220173	-0.592142	-0.323899	0	0
40977	9.217592	0.049792	1.496604	-0.034680	0.086475	-0.126500	-0.702502	0.314874	-0.422649	0.704244	-0.219408	-0.591706	-0.325245	0	0
40978	9.299827	0.047420	1.527260	-0.047699	0.073863	-0.140554	-0.702767	0.313090	-0.424193	0.704080	-0.218689	-0.591333	-0.326759	0	0
40979	9.275660	0.028159	1.520240	-0.042409	0.063833	-0.154575	-0.702332	0.309390	-0.424043	0.703817	-0.217889	-0.591091	-0.328294	0	0
40980	9.314304	0.094785	1.375647	-0.049721	0.082021	-0.175656	-0.703585	0.308359	-0.426140	0.703577	-0.216947	-0.590727	-0.330082	0	0
40981	9.507497	0.377323	1.600007	-0.096138	0.028858	-0.186156	-0.702713	0.305959	-0.427984	0.702881	-0.216456	-0.590620	-0.332075	0	0
40982	9.570091	0.675391	1.524774	-0.100524	-0.023747	-0.203570	-0.703556	0.304056	-0.427962	0.701810	-0.216050	-0.590888	-0.334121	0	0
40983	10.002809	0.876043	1.812366	-0.075477	-0.077508	-0.180565	-0.706378	0.299688	-0.427331	0.700540	-0.215800	-0.591580	-0.335719	0	0
40984	10.014668	1.100559	1.937119	-0.072423	-0.123802	-0.185709	-0.708793	0.296806	-0.425156	0.698991	-0.215636	-0.592599	-0.337253	0	0
40985	9.990277	1.296093	2.033308	-0.017128	-0.087922	-0.143454	-0.710909	0.294192	-0.424968	0.697904	-0.215229	-0.593476	-0.338220	0	0
40986	9.927329	1.358783	2.033717	0.036244	-0.068370	-0.108236	-0.710491	0.293309	-0.423839	0.697173	-0.214579	-0.594302	-0.338690	0	0
40987	9.980513	1.378450	2.129483	0.074871	-0.050528	-0.086223	-0.712745	0.289810	-0.423787	0.696697	-0.213741	-0.595104	-0.338792	0	0
40988	9.941756	1.427193	2.235515	0.081783	-0.090500	-0.085269	-0.713147	0.286258	-0.425180	0.696009	-0.212979	-0.596189	-0.338776	0	0
40989	9.922325	1.495446	2.396688	0.062766	-0.066735	-0.081822	-0.715404	0.283646	-0.425132	0.695425	-0.212303	-0.597050	-0.338886	0	0
40990	10.001984	1.640545	2.547456	0.109328	-0.090686	-0.039521	-0.717117	0.281640	-0.422548	0.694942	-0.211631	-0.598128	-0.338395	0	0
40991	9.927057	1.590001	2.528811	0.109301	-0.103382	-0.034255	-0.717398	0.280024	-0.422253	0.694397	-0.211035	-0.599295	-0.337820	0	0
40992	9.941484	1.683353	2.425246	0.089044	-0.141323	-0.013166	-0.719242	0.277566	-0.420797	0.693656	-0.210828	-0.600599	-0.337156	0	0
40993	9.789067	1.744915	2.176265	0.075219	-0.068602	-0.001869	-0.719523	0.274774	-0.419932	0.693355	-0.210541	-0.601338	-0.336635	0	0
40994	9.805945	1.797868	2.178503	0.049969	-0.002164	-0.030961	-0.718936	0.274735	-0.422488	0.693308	-0.210027	-0.601582	-0.336619	0	0
40995	9.680168	1.798394	2.246741	0.057435	0.007780	-0.020431	-0.720336	0.270625	-0.422731	0.693367	-0.209490	-0.601769	-0.336497	0	0
40996	9.549533	1.827382	2.228437	0.044880	0.023329	-0.009948	-0.718918	0.270445	-0.423036	0.693532	-0.209053	-0.601774	-0.336421	0	0
40997	9.457676	1.781363	2.147400	0.031713	0.026190	0.044412	-0.719048	0.270728	-0.424450	0.693866	-0.209020	-0.601609	-0.336046	0	0
40998	9.322399	1.615297	2.119673	0.054092	0.036920	0.077753	-0.719473	0.270149	-0.424158	0.694425	-0.209003	-0.601366	-0.335337	0	0
40999	9.346835	1.380769	1.929748	0.057600	0.085882	0.098705	-0.718612	0.270116	-0.425587	0.695354	-0.208914	-0.600758	-0.334556	0	0
41000	9.441378	1.166355	1.929232	0.062562	0.110329	0.109165	-0.716035	0.269732	-0.429024	0.696477	-0.208775	-0.599968	-0.333723	0	0
41001	9.540714	0.997521	1.897388	0.069543	0.145655	0.133669	-0.714897	0.270291	-0.429894	0.697903	-0.208611	-0.598907	-0.332750	0	0
41002	9.651968	1.006743	1.848482	0.053135	0.156660	0.124847	-0.712895	0.269635	-0.432188	0.699329	-0.208481	-0.597724	-0.331965	0	0
41003	9.700261	1.079383	1.944241	0.019768	0.117909	0.112549	-0.711470	0.272096	-0.434203	0.700410	-0.208630	-0.596732	-0.331377	0	0
41004	9.642111	1.180611	1.949392	0.029641	0.120553	0.095042	-0.710879	0.270728	-0.436754	0.701470	-0.208602	-0.595782	-0.330861	0	0
41005	9.564631	1.262596	1.952296	0.046947	0.156703	0.056442	-0.707879	0.272692	-0.440774	0.702649	-0.208096	-0.594722	-0.330584	0	0
41006	9.477544	1.281804	1.916852	0.056151	0.207431	0.010769	-0.706316	0.270740	-0.440791	0.703996	-0.207096	-0.593420	-0.330686	0	0
41007	9.351833	1.219491	1.937056	0.085305	0.226247	-0.020798	-0.706155	0.269682	-0.442770	0.705406	-0.205628	-0.592154	-0.330867	0	0
41008	9.264774	1.209796	1.899231	0.098188	0.255177	-0.041871	-0.703556	0.267651	-0.448182	0.706941	-0.203858	-0.590757	-0.331183	0	0
41009	9.225980	1.306132	1.894628	0.123729	0.245000	-0.027732	-0.701367	0.263109	-0.454424	0.708509	-0.202012	-0.589492	-0.331219	0	0
41010	9.303247	1.431477	1.946855	0.150845	0.226625	-0.030243	-0.700911	0.261590	-0.457538	0.710013	-0.200024	-0.588441	-0.331073	0	0
41011	9.353935	1.528141	2.032960	0.168860	0.195633	-0.016973	-0.699033	0.259149	-0.461238	0.711406	-0.198080	-0.587646	-0.330664	0	0
41012	9.351443	1.600469	2.052153	0.181448	0.170129	-0.008116	-0.697164	0.255250	-0.463233	0.712702	-0.196190	-0.587045	-0.330065	0	0
41013	9.361011	1.706484	2.071231	0.179437	0.157444	-0.009833	-0.694578	0.254118	-0.467515	0.713906	-0.194335	-0.586536	-0.329466	0	0
41014	9.254577	1.725515	1.995056	0.175787	0.126643	0.020038	-0.693005	0.251270	-0.468378	0.715021	-0.192792	-0.586167	-0.328611	0	0
41015	9.148191	1.691773	1.957393	0.161733	0.177589	0.028702	-0.692116	0.249290	-0.472346	0.716427	-0.191220	-0.585375	-0.327877	0	0
41016	9.070967	1.523140	1.914817	0.158555	0.188521	0.061983	-0.691098	0.248499	-0.475331	0.718002	-0.189840	-0.584419	-0.326938	0	0
41017	8.950058	1.499172	1.901295	0.131012	0.165166	0.063693	-0.690503	0.245655	-0.477734	0.719383	-0.188731	-0.583544	-0.326106	0	0
41018	8.887078	1.595446	1.877634	0.101736	0.141832	0.084737	-0.687788	0.246008	-0.481035	0.720646	-0.188041	-0.582690	-0.325241	0	0
41019	8.969254	1.664610	1.771189	0.107177	0.110935	0.114649	-0.686652	0.245538	-0.481335	0.721826	-0.187574	-0.582028	-0.324077	0	0
41020	9.351295	1.758737	1.927003	0.114243	0.070932	0.144588	-0.686206	0.245798	-0.483890	0.722888	-0.187373	-0.581610	-0.322574	0	0
41021	9.661008	1.574223	2.665406	0.114882	-0.059741	0.156992	-0.685071	0.245476	-0.484190	0.723221	-0.187644	-0.582123	-0.320739	0	0
41022	9.641992	1.237386	2.704288	0.097038	-0.016052	0.141010	-0.684365	0.244581	-0.483632	0.723730	-0.187825	-0.582281	-0.319194	0	0
41023	9.693041	0.954722	3.002275	0.094130	-0.072274	0.173469	-0.684096	0.245181	-0.482224	0.723999	-0.188380	-0.582783	-0.317336	0	0
41024	9.243404	0.751142	2.606617	-0.003750	-0.106850	0.151283	-0.686097	0.247307	-0.480644	0.723816	-0.189640	-0.583255	-0.316134	0	0
41025	9.211868	0.860967	2.414416	-0.052426	-0.158170	0.168815	-0.686819	0.247929	-0.479078	0.723288	-0.191499	-0.583917	-0.314998	0	0
41026	9.540867	0.779930	2.671740	-0.086171	-0.164263	0.187156	-0.687150	0.250350	-0.474272	0.722719	-0.193743	-0.584470	-0.313903	0	0
41027	9.787740	0.601925	2.773465	-0.106239	-0.175919	0.196737	-0.688456	0.253359	-0.471575	0.722062	-0.196208	-0.585030	-0.312842	0	0
41028	9.947476	0.489054	2.875774	-0.164615	-0.139175	0.161422	-0.688906	0.256638	-0.469742	0.721395	-0.198786	-0.585198	-0.312436	0	0
41029	9.933046	0.404908	2.895182	-0.198253	-0.098079	0.129675	-0.689796	0.260238	-0.466205	0.720793	-0.201278	-0.585030	-0.312546	0	0
41030	9.981388	0.436183	2.904421	-0.223145	-0.082473	0.085727	-0.690393	0.263232	-0.463661	0.720093	-0.203658	-0.584749	-0.313141	0	0
41031	9.913721	0.380837	2.890534	-0.206831	-0.069913	0.053264	-0.690275	0.264730	-0.461406	0.719392	-0.205674	-0.584498	-0.313904	0	0
41032	9.887259	0.241068	2.857182	-0.135710	-0.061440	0.024429	-0.689733	0.266662	-0.459300	0.718797	-0.206998	-0.584459	-0.314468	0	0
41033	9.991396	0.110638	2.803633	-0.058921	-0.076598	0.045665	-0.690602	0.267440	-0.457167	0.718334	-0.207927	-0.584732	-0.314405	0	0
41034	10.068880	0.032923	2.692534	0.036433	-0.059237	0.071305	-0.692597	0.266320	-0.455148	0.718254	-0.208283	-0.585120	-0.313632	0	0
41035	10.160788	0.032907	2.715905	0.064772	-0.064917	0.084546	-0.692031	0.267192	-0.455444	0.718238	-0.208515	-0.585614	-0.312589	0	0
41036	10.015610	0.100001	2.611123	0.075151	-0.030505	0.088051	-0.693018	0.266178	-0.455423	0.718458	-0.208598	-0.585881	-0.311525	0	0
41037	9.780859	0.239989	2.612724	0.083731	0.023901	0.081008	-0.691605	0.267034	-0.455592	0.718991	-0.208398	-0.585801	-0.310579	0	0
41038	9.551036	0.293042	2.563870	0.091983	0.040186	0.066972	-0.689902	0.265376	-0.455471	0.719591	-0.208019	-0.585655	-0.309718	0	0
41039	9.284983	0.293401	2.558601	0.053140	0.011479	0.031806	-0.688480	0.266221	-0.456630	0.719834	-0.207789	-0.585670	-0.309279	0	0
41040	9.052794	0.302564	2.399204	0.036467	-0.001082	0.007208	-0.689469	0.264621	-0.456182	0.719891	-0.207587	-0.585772	-0.309088	0	0
41041	8.888330	0.307054	2.287401	0.018597	0.028121	0.017657	-0.688902	0.264608	-0.456333	0.720116	-0.207472	-0.585590	-0.308986	0	0
41042	8.883460	0.349815	2.171996	-0.012430	0.039254	0.005296	-0.689743	0.263731	-0.457023	0.720302	-0.207487	-0.585253	-0.309181	0	0
41043	9.023770	0.323050	2.156568	-0.001347	0.044595	0.014967	-0.688891	0.264005	-0.457463	0.720574	-0.207450	-0.584896	-0.309249	0	0
41044	9.159266	0.272290	2.155619	-0.017679	0.053787	0.015785	-0.687484	0.265017	-0.456783	0.720860	-0.207530	-0.584413	-0.309441	0	0
41045	9.314141	0.190348	2.183405	-0.019584	0.057405	-0.000036	-0.687186	0.263962	-0.458198	0.721121	-0.207499	-0.583938	-0.309749	0	0
41046	9.384288	0.180881	2.235795	-0.038123	0.026699	-0.000042	-0.686764	0.265575	-0.458495	0.721160	-0.207713	-0.583621	-0.310112	0	0
41047	9.442310	0.202681	2.278630	-0.050960	0.026799	-0.003576	-0.687490	0.266202	-0.456505	0.721167	-0.207983	-0.583277	-0.310564	0	0
41048	9.473719	0.234102	2.312035	-0.021840	0.034719	-0.019305	-0.685493	0.264523	-0.457804	0.721223	-0.207947	-0.582991	-0.310993	0	0
41049	9.454397	0.207575	2.297772	-0.025604	0.019324	-0.019301	-0.685901	0.263922	-0.459493	0.721190	-0.207968	-0.582811	-0.311393	0	0
41050	9.466506	0.197575	2.227968	-0.019948	0.035607	-0.017554	-0.685473	0.263761	-0.459924	0.721265	-0.207917	-0.582524	-0.311791	0	0
41051	9.464026	0.253304	2.297664	-0.040380	0.013995	-0.031603	-0.684912	0.263610	-0.459225	0.721131	-0.207991	-0.582362	-0.312353	0	0
41052	9.410794	0.277313	2.269182	-0.062984	0.030524	-0.022898	-0.684918	0.263617	-0.458517	0.721048	-0.208274	-0.581973	-0.313078	0	0
41053	9.314047	0.281981	2.212183	-0.054688	0.048607	-0.035188	-0.686327	0.263049	-0.459057	0.721074	-0.208324	-0.581524	-0.313820	0	0
41054	9.248748	0.281836	2.164575	-0.055968	0.099445	-0.024728	-0.685195	0.263321	-0.459077	0.721393	-0.208341	-0.580659	-0.314675	0	0
41055	9.202822	0.253013	2.164933	-0.046911	0.093927	-0.029973	-0.684330	0.263578	-0.461074	0.721713	-0.208224	-0.579896	-0.315426	0	0
41056	9.110934	0.238268	2.079063	-0.054285	0.074939	-0.023828	-0.683325	0.264422	-0.463216	0.721914	-0.208275	-0.579223	-0.316170	0	0
41057	9.091663	0.161133	2.055224	-0.068908	0.061449	-0.017722	-0.682774	0.264724	-0.461529	0.722036	-0.208492	-0.578598	-0.316890	0	0
41058	9.004632	0.118097	2.089555	-0.078512	0.027043	-0.042287	-0.683189	0.263249	-0.462081	0.721846	-0.208768	-0.578229	-0.317813	0	0
41059	8.927193	0.179595	1.849643	-0.076702	0.028836	-0.051920	-0.681347	0.264091	-0.462681	0.721653	-0.208949	-0.577887	-0.318755	0	0
41060	9.314143	0.208396	1.942963	-0.069649	0.016939	-0.059767	-0.682476	0.263228	-0.462659	0.721376	-0.209074	-0.577661	-0.319708	0	0
41061	9.734997	0.180262	2.213999	-0.078274	-0.073794	-0.112322	-0.681913	0.262632	-0.462100	0.720390	-0.209248	-0.578179	-0.320877	0	0
41062	9.870335	0.283853	2.265820	-0.078681	-0.096493	-0.128060	-0.684904	0.262276	-0.459643	0.719215	-0.209409	-0.578881	-0.322141	0	0
41063	9.831502	0.432306	2.092875	-0.086120	-0.098253	-0.140321	-0.686458	0.260390	-0.459327	0.717976	-0.209556	-0.579606	-0.323502	0	0
41064	9.903852	0.637205	2.164307	-0.057384	-0.138413	-0.139270	-0.688460	0.259279	-0.456459	0.716566	-0.209624	-0.580700	-0.324621	0	0
41065	9.937542	0.810427	2.149494	-0.030350	-0.171301	-0.136484	-0.690876	0.255811	-0.453857	0.715026	-0.209629	-0.582117	-0.325474	0	0
41066	9.920486	0.921976	2.303401	0.026438	-0.153595	-0.118796	-0.690478	0.254364	-0.450178	0.713762	-0.209266	-0.583543	-0.325927	0	0
41067	9.782582	0.956251	2.376509	0.057600	-0.130239	-0.124893	-0.694021	0.252824	-0.448981	0.712677	-0.208574	-0.584925	-0.326269	0	0
41068	9.705129	1.014050	2.357794	0.108983	-0.103424	-0.118649	-0.695295	0.250202	-0.447959	0.711870	-0.207465	-0.586256	-0.326349	0	0
41069	9.748465	1.220672	2.285181	0.129027	-0.090889	-0.125583	-0.698375	0.243454	-0.449435	0.711157	-0.206128	-0.587586	-0.326357	0	0
41070	9.966070	1.288221	2.374898	0.139151	-0.096422	-0.099202	-0.699241	0.241432	-0.446724	0.710520	-0.204878	-0.588927	-0.326115	0	0
41071	9.999875	1.341307	2.408268	0.125230	-0.128970	-0.087772	-0.700380	0.240287	-0.445427	0.709694	-0.203911	-0.590433	-0.325798	0	0
41072	9.903085	1.393908	2.307953	0.128352	-0.083617	-0.090443	-0.700944	0.235441	-0.443840	0.709128	-0.202758	-0.591621	-0.325594	0	0
41073	9.878761	1.533437	2.279165	0.106647	-0.039882	-0.104558	-0.701782	0.234266	-0.444812	0.708731	-0.201529	-0.592464	-0.325687	0	0
41074	9.704401	1.754840	2.210535	0.089578	0.003838	-0.108114	-0.702619	0.231030	-0.445067	0.708543	-0.200261	-0.592939	-0.326013	0	0
41075	9.607607	1.796313	2.290549	0.110136	0.029112	-0.072112	-0.702048	0.229541	-0.445070	0.708665	-0.198971	-0.593237	-0.325996	0	0
41076	9.448119	1.658858	2.200464	0.119704	0.054457	-0.058997	-0.702326	0.227187	-0.444772	0.708989	-0.197627	-0.593347	-0.325910	0	0
41077	9.361118	1.582261	2.263673	0.118078	0.052677	-0.036206	-0.702309	0.225546	-0.446180	0.709381	-0.196414	-0.593430	-0.325639	0	0
41078	9.259706	1.418213	2.168377	0.087776	0.091055	-0.002147	-0.701715	0.225352	-0.449444	0.710050	-0.195498	-0.593068	-0.325391	0	0
41079	9.351765	1.259710	2.273622	0.068969	0.116614	0.010021	-0.699725	0.223240	-0.449750	0.710874	-0.194697	-0.592444	-0.325209	0	0
41080	9.366395	1.139444	2.300060	0.065498	0.123901	0.017871	-0.697436	0.221251	-0.451902	0.711761	-0.193944	-0.591737	-0.325006	0	0
41081	9.371143	1.221706	2.381703	0.073823	0.131106	0.031942	-0.696427	0.221943	-0.454327	0.712749	-0.193189	-0.590981	-0.324667	0	0
41082	9.467783	1.327592	2.400145	0.111238	0.119913	0.051381	-0.693999	0.220983	-0.456627	0.713802	-0.192329	-0.590381	-0.323956	0	0
41083	9.525792	1.361515	2.459800	0.141315	0.106966	0.064643	-0.693558	0.220070	-0.458328	0.714880	-0.191361	-0.589948	-0.322939	0	0
41084	9.443622	1.289823	2.542204	0.184940	0.124747	0.019946	-0.693816	0.219898	-0.461154	0.715991	-0.189781	-0.589605	-0.322036	0	0
41085	9.342149	1.174617	2.583912	0.216345	0.152635	0.028727	-0.690953	0.218474	-0.464591	0.717359	-0.187914	-0.589149	-0.320917	0	0
41086	9.245490	1.088004	2.567859	0.243703	0.155133	0.015601	-0.688669	0.216342	-0.466175	0.718739	-0.185783	-0.588779	-0.319748	0	0
41087	9.187422	1.111923	2.520178	0.296751	0.147453	0.035927	-0.687925	0.213634	-0.469431	0.720237	-0.183394	-0.588594	-0.318090	0	0
41088	9.158290	1.224867	2.469810	0.311079	0.109232	0.047447	-0.685206	0.211186	-0.472153	0.721562	-0.181103	-0.588701	-0.316199	0	0
41089	9.233161	1.337584	2.404255	0.343898	0.089001	0.069523	-0.685183	0.209980	-0.474413	0.722893	-0.178752	-0.589012	-0.313908	0	0
41090	9.245243	1.351841	2.370496	0.405139	0.088501	0.080206	-0.685009	0.204638	-0.476373	0.724346	-0.176039	-0.589488	-0.311185	0	0
41091	9.293622	1.333285	2.524031	0.405945	0.077609	0.083725	-0.682282	0.203359	-0.480375	0.725742	-0.173351	-0.590033	-0.308397	0	0
41092	9.201587	1.470022	2.399570	0.446232	0.095436	0.082955	-0.682970	0.200699	-0.481767	0.727287	-0.170337	-0.590556	-0.305422	0	0
41093	9.138765	1.423329	2.193299	0.512106	0.038659	0.150748	-0.679553	0.198103	-0.483227	0.728808	-0.167383	-0.591570	-0.301442	0	0
41094	9.027459	1.485218	2.020954	0.472225	0.066216	0.152388	-0.678649	0.193455	-0.488033	0.730413	-0.164648	-0.592246	-0.297713	0	0
41095	8.950107	1.437376	2.060027	0.488270	0.164132	0.222488	-0.677329	0.190721	-0.492571	0.732810	-0.161907	-0.592122	-0.293542	0	0
41096	8.863071	1.410379	1.933258	0.514570	0.196610	0.271645	-0.674620	0.189904	-0.494735	0.735558	-0.159185	-0.591735	-0.288902	0	0
41097	9.124211	1.498428	1.803852	0.547492	0.154590	0.327975	-0.672323	0.188493	-0.498021	0.738247	-0.156648	-0.591643	-0.283570	0	0
41098	9.830224	1.688151	2.389990	0.691441	0.089883	0.405687	-0.669593	0.186768	-0.502303	0.740959	-0.153698	-0.592282	-0.276693	0	0
41099	10.121079	1.003268	3.203472	0.777009	-0.006990	0.469896	-0.666890	0.186842	-0.504046	0.743353	-0.150734	-0.593735	-0.268670	0	0
41100	9.983716	0.509437	3.108707	0.743472	-0.059331	0.518022	-0.665998	0.185151	-0.508582	0.745455	-0.148451	-0.595365	-0.260383	0	0
41101	9.516962	0.466419	3.037620	0.585111	-0.119692	0.515941	-0.665024	0.185006	-0.506475	0.746906	-0.147467	-0.596994	-0.252950	0	0
41102	8.900133	0.564251	2.686214	0.501015	-0.135288	0.503486	-0.664331	0.185893	-0.505075	0.748062	-0.147088	-0.598510	-0.246077	0	0
41103	8.723607	0.544234	2.485561	0.472136	-0.110540	0.506888	-0.663767	0.188827	-0.505946	0.749299	-0.146857	-0.599737	-0.239373	0	0
41104	9.173676	0.337170	2.612273	0.551167	-0.066767	0.522777	-0.662629	0.189973	-0.507101	0.750910	-0.146039	-0.600768	-0.232132	0	0
41105	9.696615	-0.182913	2.753132	0.602302	-0.076335	0.514019	-0.661486	0.191703	-0.508967	0.752477	-0.144777	-0.601968	-0.224617	0	0
41106	10.267698	-0.485551	3.059358	0.572319	-0.087077	0.429653	-0.660791	0.190674	-0.507135	0.753695	-0.143285	-0.603264	-0.217913	0	0
41107	10.540995	-0.476133	3.095822	0.519473	-0.110300	0.359363	-0.659652	0.191525	-0.508289	0.754520	-0.141779	-0.604698	-0.211987	0	0
41108	10.470875	-0.477241	2.855907	0.506336	-0.068448	0.373321	-0.659364	0.191513	-0.508860	0.755553	-0.140440	-0.605731	-0.206170	0	0
41109	10.345019	-0.376870	2.671616	0.537765	-0.021513	0.369851	-0.659911	0.190617	-0.510828	0.756905	-0.138666	-0.606468	-0.200160	0	0
41110	9.991934	-0.410464	2.592478	0.495720	-0.012071	0.343393	-0.657632	0.189964	-0.512278	0.758160	-0.137064	-0.607057	-0.194652	0	0
41111	9.682093	-0.150496	2.493550	0.457959	0.005495	0.292439	-0.657349	0.189223	-0.511996	0.759360	-0.135364	-0.607495	-0.189734	0	0
41112	9.396612	-0.063933	2.389778	0.479628	0.111504	0.260776	-0.654621	0.188236	-0.516282	0.761133	-0.133154	-0.607186	-0.185126	0	0
41113	9.411265	-0.226383	2.644656	0.507034	0.153009	0.218619	-0.653030	0.186247	-0.519695	0.763112	-0.130348	-0.606657	-0.180657	0	0
41114	9.353335	-0.360174	2.832721	0.449493	0.109901	0.145661	-0.650466	0.183379	-0.520574	0.764585	-0.127658	-0.606425	-0.177093	0	0
41115	9.101785	-0.336622	2.656624	0.361582	0.106993	0.105966	-0.649856	0.179927	-0.524531	0.765861	-0.125359	-0.606104	-0.174298	0	0
41116	9.009809	-0.257812	2.503358	0.304747	0.103821	0.077773	-0.646997	0.178509	-0.527402	0.766980	-0.123338	-0.605739	-0.172074	0	0
41117	9.026714	-0.231403	2.493596	0.302630	0.076611	0.072545	-0.646699	0.176129	-0.528388	0.767923	-0.121339	-0.605576	-0.169850	0	0
41118	9.084869	-0.341994	2.541347	0.295258	0.067587	0.069002	-0.644123	0.174275	-0.531110	0.768780	-0.119404	-0.605469	-0.167712	0	0
41119	9.232468	-0.404665	2.569170	0.267937	0.098634	0.042558	-0.643390	0.172169	-0.533378	0.769751	-0.117454	-0.605103	-0.165950	0	0
41120	9.411448	-0.409358	2.644804	0.214773	0.099043	0.019618	-0.643234	0.170676	-0.534506	0.770609	-0.115784	-0.604670	-0.164713	0	0
41121	9.440489	-0.437613	2.779254	0.170571	0.093946	-0.019103	-0.642500	0.167538	-0.536485	0.771328	-0.114220	-0.604243	-0.164005	0	0
41122	9.392101	-0.427680	2.825280	0.139555	0.097839	-0.019182	-0.640343	0.165833	-0.539909	0.772027	-0.112879	-0.603740	-0.163498	0	0
41123	9.367978	-0.499349	2.928899	0.115717	0.096220	-0.031544	-0.640339	0.165681	-0.540333	0.772673	-0.111661	-0.603215	-0.163216	0	0
41124	9.305163	-0.562326	2.835642	0.042548	0.094993	-0.056305	-0.638918	0.163438	-0.540206	0.773180	-0.110857	-0.602613	-0.163586	0	0
41125	9.126206	-0.595280	2.933147	0.003785	0.070821	-0.083587	-0.637767	0.160596	-0.541344	0.773462	-0.110236	-0.602157	-0.164351	0	0
41126	9.024673	-0.643450	2.900269	-0.054739	0.075836	-0.107442	-0.637480	0.161025	-0.542058	0.773662	-0.109901	-0.601599	-0.165673	0	0
41127	9.044018	-0.638652	2.902528	-0.087937	0.060668	-0.132072	-0.638604	0.161332	-0.543173	0.773699	-0.109718	-0.601121	-0.167350	0	0
41128	9.044030	-0.648452	2.868876	-0.128350	0.038306	-0.140916	-0.637035	0.159226	-0.543756	0.773532	-0.109812	-0.600764	-0.169330	0	0
41129	9.102144	-0.706781	2.777136	-0.172914	-0.021250	-0.176059	-0.638306	0.158954	-0.544017	0.772902	-0.110164	-0.600819	-0.171762	0	0
41130	9.034416	-0.683672	2.566036	-0.213248	-0.042704	-0.181384	-0.637765	0.160299	-0.541484	0.772076	-0.110810	-0.600980	-0.174476	0	0
41131	8.985988	-0.644157	2.749083	-0.297383	-0.032932	-0.202655	-0.640318	0.160063	-0.540734	0.771179	-0.111987	-0.600928	-0.177841	0	0
41132	8.947104	-0.451907	2.667465	-0.385596	-0.064884	-0.231735	-0.641180	0.160537	-0.539448	0.769917	-0.113693	-0.600997	-0.181946	0	0
41133	9.087062	-0.111163	2.483440	-0.402658	-0.108323	-0.246542	-0.642335	0.159708	-0.536313	0.768339	-0.115553	-0.601363	-0.186187	0	0
41134	9.396471	0.071255	2.461797	-0.399794	-0.159208	-0.274494	-0.646322	0.162468	-0.534419	0.766378	-0.117281	-0.602151	-0.190589	0	0
41135	9.877542	0.311538	2.506172	-0.420331	-0.195379	-0.269155	-0.647775	0.163427	-0.530296	0.764171	-0.119299	-0.603147	-0.194998	0	0
41136	10.119143	0.580680	2.475336	-0.407338	-0.233631	-0.295323	-0.650214	0.162636	-0.526007	0.761667	-0.121095	-0.604481	-0.199504	0	0
41137	10.266388	0.887901	2.329753	-0.402734	-0.217347	-0.291737	-0.653777	0.164210	-0.523692	0.759258	-0.122877	-0.605670	-0.203942	0	0
41138	10.130763	1.075432	2.239229	-0.387790	-0.215615	-0.245149	-0.656232	0.164911	-0.517994	0.756944	-0.124786	-0.606809	-0.207960	0	0
41139	9.857203	1.326249	2.245832	-0.394589	-0.181018	-0.207421	-0.660375	0.163572	-0.512826	0.754897	-0.126932	-0.607604	-0.211746	0	0
41140	9.670604	1.687661	2.246901	-0.398061	-0.159167	-0.188067	-0.663661	0.164854	-0.509664	0.752996	-0.129140	-0.608193	-0.215454	0	0
41141	9.612227	2.015273	2.266294	-0.350020	-0.108707	-0.150203	-0.664411	0.168454	-0.505989	0.751538	-0.131130	-0.608440	-0.218626	0	0
41142	9.583132	2.085257	2.290493	-0.287345	-0.083780	-0.097416	-0.665275	0.171139	-0.505137	0.750410	-0.132894	-0.608564	-0.221075	0	0
41143	9.655807	1.971872	2.266011	-0.304901	-0.021936	-0.084400	-0.666707	0.171925	-0.503419	0.749664	-0.134742	-0.608155	-0.223595	0	0
41144	9.602576	2.000333	2.165398	-0.334645	-0.011747	-0.163456	-0.667290	0.171810	-0.501428	0.748748	-0.136293	-0.607710	-0.226913	0	0
41145	9.452707	1.927383	1.979019	-0.323001	0.030825	-0.137177	-0.666872	0.174165	-0.501445	0.748162	-0.137825	-0.606920	-0.230011	0	0
41146	9.496444	1.734228	1.882686	-0.285157	0.055003	-0.126632	-0.668290	0.175374	-0.501568	0.747782	-0.139079	-0.606022	-0.232844	0	0
41147	9.622222	1.733628	1.800022	-0.304728	-0.011090	-0.107281	-0.668312	0.177610	-0.499738	0.747020	-0.140746	-0.605532	-0.235547	0	0
41148	9.646376	1.765012	1.823863	-0.271732	-0.022235	-0.075588	-0.666919	0.179669	-0.497930	0.746293	-0.142391	-0.605158	-0.237813	0	0
41149	9.718953	1.734382	1.977231	-0.213374	-0.029972	-0.070181	-0.668319	0.176736	-0.498602	0.745620	-0.143638	-0.604964	-0.239660	0	0
41150	9.805989	1.754507	2.173729	-0.158588	-0.023158	-0.065668	-0.667770	0.177335	-0.496774	0.745075	-0.144474	-0.604852	-0.241131	0	0
41151	9.689990	1.658329	2.165038	-0.133794	0.005677	-0.085858	-0.667643	0.178527	-0.495507	0.744689	-0.144941	-0.604601	-0.242667	0	0
41152	9.564217	1.663186	2.137101	-0.105382	0.021788	-0.091078	-0.669070	0.180043	-0.494642	0.744406	-0.145171	-0.604304	-0.244136	0	0
41153	9.508533	1.718570	2.123037	-0.075992	0.059660	-0.106841	-0.669910	0.178871	-0.495330	0.744376	-0.144942	-0.603818	-0.245561	0	0
41154	9.431149	1.706538	2.101974	-0.041997	0.081168	-0.105037	-0.668775	0.179286	-0.495775	0.744512	-0.144453	-0.603256	-0.246814	0	0
41155	9.525421	1.755022	2.195013	-0.028104	0.108276	-0.101516	-0.667615	0.177020	-0.498332	0.744855	-0.143773	-0.602515	-0.247984	0	0
41156	9.576250	1.711974	2.266804	0.001268	0.114390	-0.087423	-0.665914	0.176098	-0.498355	0.745301	-0.142970	-0.601788	-0.248872	0	0
41157	9.438370	1.731270	2.234136	0.024929	0.087903	-0.069781	-0.666191	0.174625	-0.498486	0.745672	-0.142131	-0.601283	-0.249461	0	0
41158	9.409297	1.784012	2.181412	0.012178	0.078942	-0.055745	-0.666034	0.174015	-0.500043	0.745996	-0.141528	-0.600799	-0.250001	0	0
41159	9.334273	1.823021	2.256460	0.023007	0.055280	-0.041642	-0.664188	0.173380	-0.500636	0.746238	-0.140947	-0.600490	-0.250349	0	0
41160	9.256987	1.719186	2.172960	0.003191	0.082664	-0.048773	-0.663888	0.172470	-0.502335	0.746590	-0.140438	-0.599947	-0.250888	0	0
41161	9.167509	1.709471	2.130345	0.014461	0.106177	-0.038250	-0.662613	0.172148	-0.502355	0.747132	-0.139809	-0.599230	-0.251338	0	0
41162	9.148137	1.735764	2.087188	0.003287	0.077233	-0.034722	-0.661755	0.172120	-0.503359	0.747484	-0.139399	-0.598706	-0.251767	0	0
41163	9.157825	1.725950	2.053465	-0.018621	0.075595	-0.034774	-0.660895	0.171500	-0.504503	0.747804	-0.139110	-0.598128	-0.252349	0	0
41164	9.075628	1.689789	2.020436	-0.031525	0.059371	-0.037427	-0.660601	0.172952	-0.506353	0.747994	-0.138986	-0.597653	-0.252978	0	0
41165	9.012795	1.639202	1.996893	-0.018551	0.048394	-0.006682	-0.660880	0.172511	-0.506630	0.748222	-0.138928	-0.597239	-0.253315	0	0
41166	9.041861	1.605065	1.919772	-0.000091	0.033732	0.029355	-0.660025	0.171309	-0.506922	0.748472	-0.139030	-0.596943	-0.253217	0	0
41167	9.148311	1.580552	1.863716	0.025471	0.026249	0.035567	-0.660025	0.169544	-0.506207	0.748734	-0.138947	-0.596748	-0.252946	0	0
41168	9.307878	1.647569	1.831240	0.003706	0.020979	0.063626	-0.658327	0.170392	-0.506521	0.749000	-0.139258	-0.596510	-0.252551	0	0
41169	9.593338	1.575815	2.007129	0.010713	-0.035352	0.092663	-0.659462	0.171596	-0.506649	0.749018	-0.139779	-0.596659	-0.251857	0	0
41170	9.605721	1.257362	2.358322	0.008385	-0.104290	0.097046	-0.660058	0.173412	-0.503676	0.748625	-0.140571	-0.597323	-0.251010	0	0
41171	9.555148	1.029180	2.450240	-0.029886	-0.125743	0.116227	-0.660788	0.175514	-0.501833	0.748102	-0.141763	-0.598012	-0.250256	0	0
41172	9.516451	1.024616	2.488994	-0.052650	-0.121919	0.119675	-0.660240	0.179205	-0.501009	0.747571	-0.143191	-0.598619	-0.249579	0	0
41173	9.335116	0.957547	2.504800	-0.118981	-0.183069	0.103776	-0.662102	0.179417	-0.498432	0.746542	-0.145115	-0.599528	-0.249368	0	0
41174	9.192472	0.899953	2.501080	-0.187764	-0.210630	0.087832	-0.663143	0.183179	-0.493903	0.745197	-0.147579	-0.600500	-0.249605	0	0
41175	9.410109	0.947587	2.460983	-0.174299	-0.246150	0.101971	-0.666594	0.187291	-0.488912	0.743693	-0.150059	-0.601732	-0.249644	0	0
41176	9.598954	0.741262	2.659326	-0.152133	-0.341623	0.119649	-0.667761	0.189860	-0.485649	0.741676	-0.152774	-0.603706	-0.249230	0	0
41177	9.681549	0.393638	2.497920	-0.166296	-0.320664	0.124772	-0.671787	0.193406	-0.479372	0.739773	-0.155515	-0.605461	-0.248934	0	0
41178	9.829219	0.272458	2.381534	-0.175328	-0.302477	0.107153	-0.674098	0.194983	-0.474388	0.737904	-0.158224	-0.607090	-0.248806	0	0
41179	9.921218	0.187742	2.318420	-0.175391	-0.295244	0.085188	-0.676406	0.199203	-0.470831	0.736023	-0.160728	-0.608680	-0.248888	0	0
41180	9.976903	0.136809	2.260352	-0.147766	-0.261004	0.073792	-0.678149	0.201355	-0.466283	0.734350	-0.162926	-0.610110	-0.248900	0	0
41181	9.972128	0.072006	2.298908	-0.103825	-0.252288	0.077378	-0.679767	0.206321	-0.460759	0.732812	-0.164750	-0.611563	-0.248664	0	0
41182	10.025320	0.097973	2.211945	-0.059616	-0.209102	0.079193	-0.682059	0.206548	-0.457610	0.731602	-0.166206	-0.612813	-0.248183	0	0
41183	10.165593	0.107371	2.206104	-0.026604	-0.173099	0.061682	-0.682520	0.208369	-0.453931	0.730630	-0.167174	-0.613897	-0.247715	0	0
41184	10.199407	0.160044	2.157728	-0.041214	-0.160286	0.049360	-0.685935	0.208315	-0.451610	0.729671	-0.168188	-0.614881	-0.247417	0	0
41185	10.080885	0.162834	2.199465	-0.055406	-0.096640	0.032566	-0.687365	0.207627	-0.449603	0.729045	-0.169000	-0.615382	-0.247464	0	0
41186	9.846279	0.174263	2.011232	-0.007017	0.008241	0.025525	-0.686097	0.208196	-0.449201	0.729119	-0.169199	-0.615260	-0.247411	0	0
41187	9.645478	0.234229	1.909266	0.009826	0.064379	0.014095	-0.686239	0.209524	-0.449629	0.729548	-0.169026	-0.614779	-0.247460	0	0
41188	9.526942	0.258287	1.871644	-0.017289	0.080954	0.028052	-0.685385	0.210532	-0.450497	0.730056	-0.169141	-0.614095	-0.247581	0	0
41189	9.362410	0.327974	1.798257	0.013700	0.066203	0.037812	-0.682539	0.209276	-0.451953	0.730561	-0.169083	-0.613570	-0.247435	0	0
41190	9.316502	0.289037	1.702453	0.037672	0.076899	0.049254	-0.682804	0.209260	-0.454071	0.731192	-0.168928	-0.613017	-0.247046	0	0
41191	9.415769	0.178651	1.802798	0.040359	0.082306	0.035186	-0.681677	0.211303	-0.454240	0.731832	-0.168622	-0.612445	-0.246780	0	0
41192	9.430317	0.149326	1.720970	0.023149	0.093329	0.035126	-0.680830	0.210847	-0.453828	0.732497	-0.168459	-0.611756	-0.246626	0	0
41193	9.442481	0.074904	1.766623	0.047609	0.154844	0.056146	-0.680532	0.213030	-0.456389	0.733642	-0.168053	-0.610634	-0.246280	0	0
41194	9.464224	0.105842	1.701523	0.023868	0.160475	0.049072	-0.678248	0.212811	-0.458690	0.734751	-0.167803	-0.609428	-0.246131	0	0
41195	9.589911	0.183110	1.782287	-0.025565	0.155427	0.046350	-0.676811	0.213343	-0.461546	0.735748	-0.167876	-0.608137	-0.246298	0	0
41196	9.623802	0.147286	1.849389	-0.035514	0.169118	0.043666	-0.675522	0.213298	-0.463265	0.736795	-0.168001	-0.606729	-0.246556	0	0
41197	9.662653	-0.009045	1.892509	-0.028742	0.212610	0.036566	-0.672681	0.215287	-0.465301	0.738103	-0.167900	-0.605022	-0.246906	0	0
41198	9.623996	-0.047679	1.859163	-0.019997	0.182584	0.017310	-0.671390	0.216711	-0.467876	0.739178	-0.167739	-0.603586	-0.247313	0	0
41199	9.585282	-0.033176	1.859434	-0.038355	0.183641	0.004103	-0.668262	0.217364	-0.469911	0.740208	-0.167589	-0.602121	-0.247905	0	0
41200	9.500626	-0.032856	1.898521	-0.032858	0.177260	0.013774	-0.668237	0.216891	-0.472739	0.741219	-0.167504	-0.600697	-0.248392	0	0
41201	9.449840	-0.030858	1.802719	-0.031007	0.186315	0.003237	-0.666948	0.216551	-0.474457	0.742269	-0.167293	-0.599229	-0.248945	0	0
41202	9.333767	-0.052487	1.777138	-0.068005	0.163017	-0.035442	-0.663690	0.218100	-0.475366	0.742984	-0.167267	-0.597886	-0.250058	0	0
41203	9.357977	-0.076538	1.789002	-0.060749	0.169300	-0.048602	-0.661977	0.218193	-0.477234	0.743746	-0.167014	-0.596555	-0.251138	0	0
41204	9.358002	-0.096126	1.724102	-0.053647	0.158340	-0.065247	-0.663086	0.218775	-0.480190	0.744310	-0.166871	-0.595284	-0.252573	0	0
41205	9.324137	-0.093583	1.741178	-0.075904	0.152158	-0.101273	-0.661076	0.216050	-0.482617	0.744804	-0.166466	-0.594129	-0.254099	0	0
41206	9.217693	-0.067233	1.684231	-0.107204	0.140618	-0.123268	-0.659243	0.216463	-0.481942	0.745026	-0.166402	-0.592951	-0.256233	0	0
41207	9.261163	0.000066	1.674242	-0.117237	0.168816	-0.147881	-0.659782	0.216440	-0.485187	0.745421	-0.165991	-0.591641	-0.258371	0	0
41208	9.411037	0.070439	1.826963	-0.134969	0.159869	-0.174219	-0.658078	0.215663	-0.485495	0.745626	-0.165646	-0.590363	-0.260910	0	0
41209	9.676999	0.154781	1.918718	-0.144659	0.150829	-0.221589	-0.657211	0.213710	-0.486916	0.745664	-0.165054	-0.589232	-0.263720	0	0
41210	9.906590	0.314770	2.200614	-0.149188	0.074633	-0.224970	-0.656629	0.213089	-0.488621	0.745223	-0.164678	-0.588643	-0.266501	0	0
41211	9.942651	0.533792	2.197768	-0.154908	0.074676	-0.240723	-0.658172	0.211632	-0.489721	0.744730	-0.164252	-0.588076	-0.269381	0	0
41212	9.879591	0.700493	2.294264	-0.144161	0.068252	-0.245916	-0.657609	0.209564	-0.488589	0.744188	-0.163735	-0.587570	-0.272280	0	0
41213	9.787532	0.854471	2.246725	-0.107271	0.085221	-0.210711	-0.659020	0.208706	-0.488704	0.743903	-0.163100	-0.586996	-0.274668	0	0
41214	9.772995	0.874093	2.314135	-0.028868	0.057370	-0.189423	-0.658997	0.204556	-0.489960	0.743636	-0.162071	-0.586791	-0.276431	0	0
41215	9.739082	0.899723	2.612492	-0.034669	0.022960	-0.180619	-0.658568	0.203218	-0.489961	0.743180	-0.161242	-0.586826	-0.278065	0	0
41216	9.497029	1.087800	2.599681	-0.032244	-0.016948	-0.168236	-0.658573	0.201605	-0.488822	0.742519	-0.160581	-0.587122	-0.279585	0	0
41217	9.283922	1.343852	2.706818	-0.042187	-0.024069	-0.131339	-0.660555	0.200322	-0.488218	0.741908	-0.160223	-0.587401	-0.280823	0	0
41218	9.283899	1.376927	2.581769	-0.020788	-0.024228	-0.083888	-0.661965	0.199314	-0.488474	0.741456	-0.159990	-0.587646	-0.281635	0	0
41219	9.641796	1.432436	2.711344	-0.021006	-0.133157	-0.094255	-0.663403	0.198342	-0.485333	0.740340	-0.159995	-0.588730	-0.282302	0	0
41220	9.685204	1.532779	3.047543	-0.066206	-0.276146	-0.093281	-0.667108	0.199479	-0.482730	0.738289	-0.160778	-0.590717	-0.283077	0	0
41221	9.399702	1.647784	2.854789	-0.058540	-0.238070	-0.092411	-0.668836	0.197050	-0.478304	0.736493	-0.161357	-0.592458	-0.283787	0	0
41222	9.438469	1.598435	2.628544	-0.032039	-0.167511	-0.062608	-0.670406	0.197540	-0.476865	0.735229	-0.161734	-0.593691	-0.284272	0	0
41223	9.276535	1.510245	2.281180	-0.047363	-0.096588	-0.022389	-0.672820	0.197011	-0.475691	0.734484	-0.162237	-0.594304	-0.284631	0	0
41224	9.462668	1.602244	2.436023	-0.064006	-0.023908	-0.112007	-0.674251	0.193676	-0.472540	0.733881	-0.162140	-0.594470	-0.285892	0	0
41225	9.428897	1.506331	2.503667	-0.019830	-0.020618	-0.075076	-0.674677	0.194128	-0.472535	0.733482	-0.161906	-0.594686	-0.286601	0	0
41226	9.564398	1.439397	2.637371	0.015364	0.008137	-0.040820	-0.674257	0.196038	-0.472692	0.733389	-0.161581	-0.594721	-0.286948	0	0
41227	9.690055	1.550128	2.670022	0.002725	-0.005360	0.000444	-0.674251	0.193676	-0.472540	0.733333	-0.161582	-0.594765	-0.286998	0	0
41228	9.665771	1.651088	2.631649	-0.004745	-0.017093	-0.003043	-0.673407	0.196019	-0.472847	0.733181	-0.161671	-0.594875	-0.287109	0	0
41229	9.617385	1.660984	2.670463	0.039750	0.069662	-0.010070	-0.674812	0.195005	-0.473669	0.733603	-0.161115	-0.594490	-0.287143	0	0
41230	9.535230	1.574774	2.738453	0.080676	0.139218	0.005708	-0.675077	0.194988	-0.475787	0.734540	-0.160184	-0.593683	-0.286937	0	0
41231	9.438576	1.492429	2.614204	0.079817	0.130154	0.010961	-0.671954	0.193147	-0.476255	0.735444	-0.159279	-0.592931	-0.286679	0	0
41232	9.394952	1.583788	2.575980	0.072761	0.092994	-0.027597	-0.671653	0.193560	-0.478526	0.735999	-0.158334	-0.592493	-0.286683	0	0
41233	9.324762	1.645688	2.417761	0.052386	0.071376	-0.043397	-0.670934	0.191911	-0.479379	0.736354	-0.157472	-0.592178	-0.286897	0	0
41234	9.247419	1.583643	2.504930	0.075970	0.037626	-0.027521	-0.670790	0.191317	-0.479379	0.736586	-0.156661	-0.592157	-0.286792	0	0
41235	9.182191	1.513581	2.438144	0.090936	0.065639	-0.020520	-0.670074	0.193057	-0.481097	0.737032	-0.155662	-0.591956	-0.286603	0	0
41236	9.085335	1.624388	2.421932	0.115999	0.125336	-0.027532	-0.669216	0.190233	-0.481098	0.737842	-0.154305	-0.591401	-0.286399	0	0
41237	8.988503	1.708833	2.429783	0.144459	0.145083	-0.023962	-0.667914	0.189289	-0.484087	0.738828	-0.152657	-0.590769	-0.286045	0	0
41238	8.857867	1.742382	2.360986	0.182996	0.142976	0.000710	-0.666753	0.185697	-0.486214	0.739923	-0.150914	-0.590229	-0.285253	0	0
41239	8.836097	1.744821	2.361143	0.245465	0.162443	0.028916	-0.664456	0.182814	-0.489069	0.741307	-0.148775	-0.589668	-0.283938	0	0
41240	8.816670	1.824142	2.329965	0.272823	0.141361	0.051845	-0.663724	0.182327	-0.491767	0.742661	-0.146672	-0.589310	-0.282232	0	0
41241	8.809321	1.920310	2.301089	0.281876	0.105915	0.085284	-0.660875	0.181217	-0.493508	0.743912	-0.144745	-0.589178	-0.280201	0	0
41242	8.896347	1.968259	2.285988	0.331255	0.074670	0.132846	-0.660136	0.179396	-0.496625	0.745171	-0.142867	-0.589351	-0.277443	0	0
41243	9.196268	1.949329	2.437686	0.373259	0.025326	0.195318	-0.658705	0.178023	-0.498058	0.746366	-0.141123	-0.589899	-0.273935	0	0
41244	9.298111	1.666492	2.716068	0.392993	-0.056494	0.233132	-0.659831	0.177009	-0.498318	0.747191	-0.139732	-0.591058	-0.269871	0	0
41245	9.603061	1.459522	2.819797	0.390097	-0.114566	0.270013	-0.659539	0.176403	-0.499169	0.747757	-0.138674	-0.592569	-0.265502	0	0
41246	9.332532	1.085085	2.968739	0.293331	-0.229906	0.257538	-0.660260	0.177170	-0.497887	0.747452	-0.138628	-0.594700	-0.261591	0	0
41247	8.812819	0.818903	2.552005	0.174580	-0.276093	0.257238	-0.662136	0.177989	-0.493897	0.746697	-0.139528	-0.596845	-0.258363	0	0
41248	8.790890	1.032463	1.926881	0.072246	-0.275289	0.234243	-0.664718	0.179998	-0.490468	0.745729	-0.141109	-0.598753	-0.255873	0	0
41249	9.545331	1.187208	2.274671	0.058924	-0.307909	0.234311	-0.667172	0.183050	-0.485912	0.744542	-0.142813	-0.600852	-0.253455	0	0
41250	10.233145	0.237394	2.705593	0.128632	-0.373870	0.309806	-0.669607	0.184903	-0.483050	0.743229	-0.144675	-0.603509	-0.249913	0	0
41251	10.708023	-0.579694	2.659513	0.060503	-0.274484	0.309325	-0.671494	0.188825	-0.478932	0.742405	-0.146741	-0.605238	-0.246959	0	0
41252	10.809629	-0.594703	2.577037	-0.160493	-0.203764	0.219197	-0.671816	0.193148	-0.475833	0.741447	-0.149775	-0.606026	-0.246081	0	0
41253	10.504136	0.147256	2.573856	-0.250521	-0.258358	0.137617	-0.673424	0.197217	-0.471296	0.739817	-0.153076	-0.607107	-0.246292	0	0
41254	10.073209	0.543271	2.682469	-0.147069	-0.190177	0.126451	-0.677437	0.203542	-0.467578	0.738716	-0.155420	-0.607952	-0.246043	0	0
41255	9.918866	0.090854	2.679157	0.052968	-0.086558	0.114390	-0.676466	0.204430	-0.465617	0.738531	-0.155913	-0.608536	-0.244841	0	0
41256	9.774122	-0.277772	2.584344	0.128306	-0.025487	0.081048	-0.677039	0.205480	-0.465187	0.738744	-0.155540	-0.608908	-0.243506	0	0
41257	9.624122	-0.216069	2.364197	0.132431	0.033466	0.070466	-0.676461	0.205307	-0.466469	0.739303	-0.154893	-0.608866	-0.242325	0	0
41258	9.532081	-0.083577	2.352740	0.103145	0.050952	0.049343	-0.676446	0.204699	-0.468024	0.739864	-0.154325	-0.608659	-0.241495	0	0
41259	9.425557	0.017736	2.360648	0.083281	0.091054	0.038735	-0.674740	0.204066	-0.468756	0.740617	-0.153714	-0.608120	-0.240931	0	0
41260	9.302263	-0.033101	2.270228	0.074447	0.109287	0.047450	-0.673729	0.203726	-0.471036	0.741480	-0.153209	-0.607413	-0.240382	0	0
41261	9.241772	-0.006600	2.256223	0.074306	0.087520	0.053626	-0.673444	0.205778	-0.472040	0.742232	-0.152768	-0.606854	-0.239752	0	0
41262	9.232041	0.053324	2.200947	0.062919	0.051309	0.040498	-0.673145	0.205457	-0.473883	0.742700	-0.152462	-0.606554	-0.239257	0	0
41263	9.391729	-0.013634	2.336878	0.057152	0.028652	0.031724	-0.671301	0.205414	-0.474338	0.743015	-0.152161	-0.606424	-0.238800	0	0
41264	9.377205	-0.001574	2.336975	0.033560	0.066950	0.008804	-0.671287	0.203631	-0.475321	0.743461	-0.151834	-0.605988	-0.238729	0	0
41265	9.401346	0.041847	2.360806	0.013149	0.069821	-0.030727	-0.672134	0.203351	-0.475447	0.743808	-0.151388	-0.605542	-0.239062	0	0
41266	9.289986	0.147703	2.313447	0.006837	0.106173	-0.056214	-0.671559	0.203917	-0.476732	0.744275	-0.150820	-0.604835	-0.239756	0	0
41267	9.246455	0.142953	2.313769	-0.050501	0.144751	-0.077465	-0.669568	0.202981	-0.477610	0.744865	-0.150389	-0.603748	-0.240931	0	0
41268	9.391603	0.111584	2.341586	-0.050686	0.155610	-0.110830	-0.669266	0.202363	-0.479594	0.745413	-0.149787	-0.602617	-0.242438	0	0
41269	9.498047	0.085234	2.398532	-0.065957	0.133919	-0.167883	-0.668659	0.202004	-0.484413	0.745689	-0.148955	-0.601705	-0.244358	0	0
41270	9.606914	0.054040	2.450656	-0.062644	0.108467	-0.181011	-0.667237	0.199319	-0.484142	0.745765	-0.148114	-0.601001	-0.246364	0	0
41271	9.599732	-0.020583	2.450769	-0.051830	0.099296	-0.193278	-0.667658	0.197557	-0.483986	0.745784	-0.147113	-0.600414	-0.248329	0	0
41272	9.548931	-0.006366	2.391022	-0.061119	0.092108	-0.207329	-0.668899	0.196953	-0.487642	0.745684	-0.146154	-0.599865	-0.250511	0	0
41273	9.396502	0.051388	2.341599	-0.087069	0.063291	-0.224894	-0.667200	0.194270	-0.486668	0.745347	-0.145321	-0.599499	-0.252862	0	0
41274	9.265851	0.094833	2.325688	-0.087195	0.045161	-0.220476	-0.668463	0.191632	-0.487060	0.744897	-0.144567	-0.599254	-0.255194	0	0
41275	9.159455	0.086701	2.114896	-0.076604	-0.016627	-0.208963	-0.670015	0.188716	-0.486456	0.744127	-0.143961	-0.599482	-0.257240	0	0
41276	9.038510	0.098907	2.113366	-0.085103	0.086890	-0.242466	-0.670296	0.188425	-0.486592	0.743862	-0.142954	-0.598954	-0.259785	0	0
41277	9.164260	0.127198	2.030679	-0.046928	0.048456	-0.221250	-0.670577	0.186515	-0.486154	0.743482	-0.141893	-0.598788	-0.261828	0	0
41278	9.246527	0.100253	1.962780	-0.058576	-0.014994	-0.242259	-0.672537	0.183290	-0.487523	0.742642	-0.140938	-0.599082	-0.264046	0	0
41279	9.297364	0.054482	1.972063	-0.053355	-0.033200	-0.256274	-0.672252	0.180487	-0.486667	0.741661	-0.139938	-0.599551	-0.266261	0	0
41280	9.294922	0.071715	2.046599	-0.053479	-0.042269	-0.258015	-0.673814	0.179054	-0.485503	0.740612	-0.138921	-0.600076	-0.268522	0	0
41281	9.302009	0.251629	1.918974	-0.086577	-0.048359	-0.273834	-0.675368	0.176287	-0.484758	0.739434	-0.138110	-0.600587	-0.271033	0	0
41282	9.545988	0.545765	2.070826	-0.124697	-0.101596	-0.275532	-0.678064	0.173849	-0.483005	0.737872	-0.137668	-0.601372	-0.273759	0	0
41283	9.521659	0.690133	2.046843	-0.122653	-0.139737	-0.312298	-0.680622	0.171119	-0.480687	0.735973	-0.137144	-0.602503	-0.276633	0	0
41284	9.751238	0.891651	1.970469	-0.111318	-0.119871	-0.273624	-0.681905	0.167771	-0.478387	0.734309	-0.136659	-0.603445	-0.279230	0	0
41285	9.854980	1.110761	2.481642	-0.133956	-0.175014	-0.270927	-0.685877	0.164627	-0.476045	0.732277	-0.136566	-0.604733	-0.281811	0	0
41286	9.511366	1.288485	2.296475	-0.122637	-0.145119	-0.257738	-0.688158	0.163518	-0.473597	0.730473	-0.136328	-0.605794	-0.284320	0	0
41287	9.346781	1.417938	2.138890	-0.071116	-0.132805	-0.220743	-0.690151	0.161659	-0.471575	0.728910	-0.135956	-0.606871	-0.286205	0	0
41288	9.564232	1.644143	2.180394	-0.038336	-0.151225	-0.192496	-0.691018	0.159934	-0.468723	0.727358	-0.135515	-0.608117	-0.287715	0	0
41289	9.873538	1.909619	2.396706	-0.001333	-0.209600	-0.153646	-0.696699	0.156691	-0.465078	0.725606	-0.135257	-0.609854	-0.288583	0	0
41290	10.020852	2.131126	2.441131	0.016190	-0.198848	-0.125477	-0.699261	0.155730	-0.463051	0.724021	-0.134964	-0.611505	-0.289206	0	0
41291	10.139169	2.323919	2.512237	0.065469	-0.206504	-0.102482	-0.700133	0.153276	-0.459347	0.722518	-0.134516	-0.613333	-0.289301	0	0
41292	10.119753	2.382214	2.608503	0.087198	-0.232075	-0.090099	-0.701574	0.150836	-0.455350	0.720918	-0.134020	-0.615375	-0.289186	0	0
41293	9.865801	2.384344	2.480525	0.098443	-0.223062	-0.071660	-0.706558	0.150240	-0.451445	0.719440	-0.133560	-0.617365	-0.288839	0	0
41294	9.604727	2.260807	2.256532	0.088739	-0.104090	-0.063975	-0.708399	0.147925	-0.450414	0.718696	-0.132852	-0.618447	-0.288703	0	0
41295	9.461899	2.399930	2.113206	0.040541	-0.012063	-0.137890	-0.710671	0.147097	-0.449241	0.718250	-0.131780	-0.618834	-0.289476	0	0
41296	9.307053	2.453017	2.092655	0.036388	0.007967	-0.108081	-0.710377	0.145017	-0.449803	0.717996	-0.130858	-0.619014	-0.290137	0	0
41297	9.253863	2.420106	2.234923	0.050805	-0.022986	-0.095734	-0.710381	0.143404	-0.448664	0.717616	-0.129995	-0.619449	-0.290536	0	0
41298	9.345747	2.457739	2.085156	0.057915	-0.052098	-0.090398	-0.710367	0.142063	-0.449791	0.717068	-0.129202	-0.620098	-0.290858	0	0
41299	9.355462	2.419106	2.065882	0.073082	-0.021356	-0.057063	-0.712348	0.140337	-0.449185	0.716839	-0.128406	-0.620532	-0.290849	0	0
41300	9.331382	2.313197	2.063740	0.077237	0.020357	-0.046604	-0.711487	0.138833	-0.450041	0.716886	-0.127547	-0.620658	-0.290844	0	0
41301	9.355640	2.240947	2.066026	0.042255	0.069650	-0.027463	-0.712066	0.140185	-0.449047	0.717268	-0.126884	-0.620309	-0.290935	0	0
41302	9.365297	2.264644	1.993808	0.023374	0.097027	-0.022271	-0.711619	0.138824	-0.451171	0.717776	-0.126373	-0.619690	-0.291226	0	0
41303	9.345954	2.255261	2.037234	0.043455	0.078727	-0.002019	-0.711334	0.139551	-0.451745	0.718289	-0.125828	-0.619245	-0.291143	0	0
41304	9.316940	2.245577	2.018220	0.039573	0.047908	0.000641	-0.709915	0.139075	-0.452049	0.718578	-0.125485	-0.618996	-0.291107	0	0
41305	9.345924	2.284152	2.037211	0.035122	0.055208	0.010284	-0.710884	0.138185	-0.454294	0.718971	-0.125139	-0.618678	-0.290962	0	0
41306	9.331444	2.255161	2.013297	0.025278	0.084322	0.000563	-0.710048	0.139509	-0.453181	0.719464	-0.124799	-0.618123	-0.291068	0	0
41307	9.273436	2.212069	2.045012	0.028034	0.102446	-0.018774	-0.710015	0.138290	-0.456714	0.720055	-0.124182	-0.617479	-0.291239	0	0
41308	9.234802	2.144824	2.066987	0.043479	0.087805	-0.016104	-0.707592	0.137631	-0.458449	0.720565	-0.123549	-0.616982	-0.291299	0	0
41309	9.229983	2.123333	2.100700	0.067268	0.076731	0.002389	-0.706885	0.138648	-0.458748	0.721106	-0.122850	-0.616609	-0.291045	0	0
41310	9.159814	2.159138	2.019438	0.100198	0.087353	-0.001925	-0.706596	0.139664	-0.459889	0.721696	-0.121953	-0.616251	-0.290719	0	0
41311	9.147708	2.178028	1.942574	0.098382	0.090993	-0.006316	-0.706862	0.137000	-0.460864	0.722336	-0.120931	-0.615873	-0.290356	0	0
41312	9.200981	2.110780	1.990325	0.074506	0.087546	-0.022181	-0.707557	0.136262	-0.462123	0.722855	-0.120052	-0.615470	-0.290286	0	0
41313	9.138081	2.129928	1.949897	0.072532	0.069419	-0.022158	-0.705270	0.133686	-0.463847	0.723283	-0.119179	-0.615190	-0.290172	0	0
41314	9.065500	2.162965	1.796527	0.065174	0.070381	-0.034453	-0.705118	0.135141	-0.465696	0.723650	-0.118336	-0.614899	-0.290219	0	0
41315	9.113821	2.220396	1.740829	0.042251	0.060581	-0.034478	-0.704537	0.133345	-0.466830	0.723950	-0.117629	-0.614609	-0.290372	0	0
41316	9.215430	2.198395	1.704040	0.046814	0.062342	-0.037981	-0.704249	0.133039	-0.467257	0.724236	-0.116918	-0.614326	-0.290545	0	0
41317	9.336369	2.195650	1.671903	0.052484	0.074989	-0.027449	-0.705386	0.134539	-0.467245	0.724655	-0.116137	-0.613953	-0.290600	0	0
41318	9.389525	2.241800	1.767648	0.008462	0.080784	-0.052122	-0.703665	0.132121	-0.469103	0.724966	-0.115566	-0.613440	-0.291136	0	0
41319	9.350780	2.287698	1.787128	-0.000519	0.080875	-0.031072	-0.703644	0.130329	-0.470935	0.725347	-0.115129	-0.612875	-0.291550	0	0
41320	9.205671	2.282662	1.701638	0.008880	0.080823	-0.002973	-0.702068	0.130420	-0.473225	0.725812	-0.114832	-0.612309	-0.291699	0	0
41321	9.142765	2.308936	1.641970	0.001842	0.093598	0.014551	-0.702924	0.131918	-0.472935	0.726405	-0.114618	-0.611606	-0.291783	0	0
41322	9.111235	2.400239	1.596445	0.010365	0.106250	0.042660	-0.700924	0.132736	-0.475518	0.727154	-0.114526	-0.610804	-0.291632	0	0
41323	9.089501	2.373352	1.510072	0.015576	0.149776	0.070692	-0.700340	0.132408	-0.477508	0.728266	-0.114390	-0.609667	-0.291289	0	0
41324	9.142777	2.310494	1.473669	0.022876	0.135191	0.081245	-0.698356	0.133100	-0.478109	0.729321	-0.114345	-0.608648	-0.290798	0	0
41325	9.307197	2.358571	1.506089	0.030491	0.153275	0.106706	-0.695504	0.136105	-0.481848	0.730571	-0.114308	-0.607486	-0.290104	0	0
41326	9.510340	2.368784	1.680108	0.008363	0.114434	0.130403	-0.694496	0.137976	-0.484561	0.731623	-0.114726	-0.606517	-0.289314	0	0
41327	9.607199	2.221457	2.093055	-0.006531	0.053781	0.166382	-0.694508	0.141227	-0.484434	0.732395	-0.115608	-0.605904	-0.288293	0	0
41328	9.573604	1.961127	2.021385	-0.044658	0.034133	0.193455	-0.694807	0.142725	-0.483020	0.733076	-0.117027	-0.605293	-0.287270	0	0
41329	9.443098	1.846437	2.157071	-0.083089	-0.001820	0.216190	-0.694792	0.148886	-0.487151	0.733559	-0.118932	-0.604806	-0.286280	0	0
41330	9.356075	1.798343	2.143320	-0.134540	-0.023180	0.193263	-0.692846	0.153600	-0.484656	0.733780	-0.121172	-0.604352	-0.285731	0	0
41331	9.588308	1.732126	2.447020	-0.148210	-0.121083	0.197729	-0.694287	0.158222	-0.483379	0.733403	-0.123782	-0.604569	-0.285122	0	0
41332	9.545322	1.167238	2.611285	-0.143812	-0.200964	0.231920	-0.695027	0.163134	-0.481265	0.732638	-0.126828	-0.605336	-0.284121	0	0
41333	9.207130	0.764502	2.380870	-0.209936	-0.177724	0.231623	-0.696201	0.169243	-0.478584	0.731921	-0.130260	-0.605738	-0.283558	0	0
41334	9.219135	0.860349	2.294150	-0.246514	-0.151127	0.198181	-0.697515	0.173881	-0.475469	0.731211	-0.133713	-0.605877	-0.283488	0	0
41335	9.499524	1.028983	2.395348	-0.192305	-0.210570	0.210723	-0.698679	0.179536	-0.473776	0.730242	-0.136984	-0.606582	-0.282914	0	0
41336	9.777669	1.010534	2.636162	-0.153767	-0.262640	0.189821	-0.699585	0.183892	-0.468686	0.728938	-0.140023	-0.607793	-0.282188	0	0
41337	10.029302	0.900516	2.853202	-0.090583	-0.303126	0.149633	-0.701605	0.188838	-0.465844	0.727359	-0.142442	-0.609530	-0.281306	0	0
41338	10.039054	0.834782	2.711333	-0.039788	-0.241848	0.147907	-0.703351	0.191876	-0.461300	0.726202	-0.144348	-0.610954	-0.280231	0	0
41339	10.116541	0.754647	2.597831	-0.030494	-0.205657	0.121541	-0.708200	0.192758	-0.457121	0.725212	-0.145886	-0.612181	-0.279318	0	0
41340	9.971554	0.651914	2.235929	-0.032757	-0.087666	0.145054	-0.707958	0.195747	-0.453317	0.724984	-0.147313	-0.612498	-0.278467	0	0
41341	10.107079	0.538235	2.648566	-0.054182	0.092131	0.022757	-0.707530	0.198234	-0.454750	0.725503	-0.147591	-0.611642	-0.278846	0	0
41342	9.724815	0.672366	2.401205	-0.071564	0.005179	-0.006982	-0.706962	0.198809	-0.455186	0.725353	-0.148127	-0.611396	-0.279492	0	0
41343	9.487680	0.783163	2.342741	-0.059241	-0.019409	-0.034981	-0.707526	0.199113	-0.455461	0.725021	-0.148404	-0.611420	-0.280154	0	0
41344	9.502077	0.894168	2.397843	-0.008047	-0.031606	-0.003224	-0.708104	0.200905	-0.454752	0.724726	-0.148657	-0.611599	-0.280391	0	0
41345	9.547899	1.033326	2.315650	-0.041402	-0.033177	-0.055916	-0.709804	0.200648	-0.454440	0.724278	-0.148716	-0.611803	-0.281073	0	0
41346	9.400378	1.025741	2.201329	-0.064938	0.041408	-0.117502	-0.708811	0.199595	-0.454310	0.724018	-0.148486	-0.611461	-0.282605	0	0
41347	9.337606	0.912606	2.187454	-0.056905	0.103059	-0.101797	-0.709084	0.199293	-0.455437	0.724248	-0.147993	-0.610701	-0.283915	0	0
41348	9.352198	0.842256	2.086425	-0.029964	0.140038	-0.091265	-0.709356	0.198696	-0.456562	0.724644	-0.147536	-0.609666	-0.285362	0	0
41349	9.429657	0.763661	2.278265	-0.025634	0.171788	-0.038664	-0.706793	0.198330	-0.458300	0.725515	-0.147009	-0.608401	-0.286121	0	0
41350	9.410387	0.681954	2.302515	-0.037564	0.151927	-0.029913	-0.707313	0.197401	-0.463382	0.726176	-0.146873	-0.607182	-0.287101	0	0
41351	9.402932	0.888579	2.215847	-0.039327	0.140162	-0.000012	-0.705483	0.198700	-0.462710	0.726941	-0.146773	-0.606048	-0.287611	0	0
41352	9.448713	1.061879	2.220181	-0.039246	0.146522	0.014944	-0.704334	0.201452	-0.465712	0.727574	-0.147183	-0.604735	-0.288565	0	0
41353	9.434237	1.019050	2.316492	-0.013813	0.149940	-0.003442	-0.703483	0.200402	-0.465580	0.728422	-0.146849	-0.603606	-0.288958	0	0
41354	9.347254	0.936861	2.225832	-0.009824	0.171692	0.005293	-0.701616	0.200035	-0.468723	0.729342	-0.146650	-0.602270	-0.289526	0	0
41355	9.296534	0.871520	2.144511	-0.006174	0.172564	-0.003491	-0.701727	0.201323	-0.472830	0.730333	-0.146198	-0.600996	-0.289902	0	0
41356	9.158632	0.901101	2.241665	-0.053826	0.161177	-0.010610	-0.700867	0.201292	-0.474118	0.731087	-0.146228	-0.599635	-0.290805	0	0
41357	9.139134	1.048076	2.258518	-0.083647	0.116049	-0.028138	-0.697459	0.202238	-0.475876	0.731550	-0.146360	-0.598583	-0.291741	0	0
41358	9.064155	1.043688	2.321580	-0.144320	0.096580	-0.058977	-0.697877	0.201798	-0.476433	0.731674	-0.146875	-0.597515	-0.293353	0	0
41359	8.844263	0.836940	2.318546	-0.140013	0.067516	-0.075662	-0.696896	0.202967	-0.475747	0.731621	-0.147278	-0.596720	-0.294900	0	0
41360	8.747612	0.758963	2.105336	-0.156828	0.103954	-0.063482	-0.696867	0.203519	-0.479429	0.731768	-0.147801	-0.595572	-0.296588	0	0
41361	8.967539	0.938766	2.017029	-0.180755	0.076911	-0.047654	-0.696602	0.205154	-0.477883	0.731787	-0.148644	-0.594544	-0.298180	0	0
41362	9.356674	1.171569	2.461191	-0.164112	-0.069340	-0.054383	-0.697892	0.205790	-0.476167	0.730914	-0.149787	-0.594625	-0.299582	0	0
41363	9.380640	1.381671	2.595484	-0.207817	-0.204204	-0.103404	-0.698479	0.207152	-0.474182	0.729046	-0.151334	-0.595647	-0.301320	0	0
41364	9.431110	1.704209	2.594852	-0.189408	-0.218842	-0.047972	-0.702209	0.209646	-0.469037	0.727255	-0.153148	-0.596725	-0.302599	0	0
41365	9.452854	1.737349	2.488878	-0.167868	-0.255328	-0.055760	-0.705771	0.208718	-0.465862	0.725272	-0.154836	-0.598155	-0.303671	0	0
41366	9.452805	1.803742	2.286866	-0.174850	-0.208099	-0.069857	-0.707654	0.211458	-0.461739	0.723485	-0.156383	-0.599220	-0.305040	0	0
41367	9.617271	1.808215	2.266426	-0.147753	-0.208357	-0.103132	-0.710098	0.212144	-0.457457	0.721658	-0.157492	-0.600434	-0.306405	0	0
41368	9.820391	1.856137	2.279329	-0.113252	-0.234064	-0.092467	-0.712819	0.211799	-0.453448	0.719699	-0.158599	-0.601884	-0.307597	0	0
41369	9.897769	1.870734	2.331646	-0.059830	-0.288951	-0.083487	-0.716959	0.210162	-0.448562	0.717576	-0.159434	-0.603906	-0.308162	0	0
41370	10.076588	2.029634	2.383104	-0.033022	-0.294598	-0.021942	-0.719537	0.210106	-0.444840	0.715530	-0.160678	-0.605887	-0.308384	0	0
41371	10.175632	2.149962	2.401516	-0.023506	-0.283771	0.023733	-0.723264	0.211859	-0.439834	0.713815	-0.161877	-0.607799	-0.307968	0	0
41372	10.149062	2.125247	2.267091	0.006583	-0.223206	0.060579	-0.724994	0.213111	-0.436556	0.712405	-0.163328	-0.609193	-0.307713	0	0
41373	9.786245	2.163022	2.014858	0.022380	-0.158846	0.127230	-0.726422	0.214334	-0.435406	0.711836	-0.164438	-0.610178	-0.306483	0	0
41374	9.641500	1.787609	2.006605	0.080947	0.028527	0.144579	-0.725875	0.216407	-0.433867	0.712462	-0.164853	-0.609929	-0.305299	0	0
41375	9.515606	1.912892	1.988188	-0.006335	0.080929	0.024983	-0.725594	0.218022	-0.434303	0.712993	-0.164806	-0.609285	-0.305371	0	0
41376	9.385016	1.893850	1.993966	0.044054	0.037004	0.091845	-0.725024	0.218005	-0.434737	0.713485	-0.165060	-0.608969	-0.304713	0	0
41377	9.317196	1.990375	2.018426	0.016661	0.041779	0.091795	-0.723752	0.218718	-0.434761	0.714020	-0.165369	-0.608562	-0.304107	0	0
41378	9.380118	1.951821	2.030019	0.042683	0.027979	0.162071	-0.724450	0.220927	-0.436740	0.714696	-0.166029	-0.608204	-0.302873	0	0
41379	9.457663	1.804832	2.027168	0.052494	0.066014	0.197113	-0.722475	0.225751	-0.437784	0.715754	-0.166644	-0.607553	-0.301340	0	0
41380	9.535131	1.730301	2.069940	0.050888	0.105938	0.179489	-0.722744	0.226474	-0.439764	0.716969	-0.167106	-0.606631	-0.300049	0	0
41381	9.443403	1.561156	1.921683	0.022527	0.169698	0.198602	-0.720906	0.231294	-0.441372	0.718604	-0.167628	-0.605138	-0.298859	0	0
41382	9.578844	1.538504	2.242884	-0.006520	0.218931	0.178277	-0.716931	0.233994	-0.443854	0.720397	-0.168152	-0.603228	-0.298108	0	0
41383	9.448198	1.577147	2.229381	-0.045039	0.233763	0.140437	-0.715490	0.235550	-0.447564	0.722122	-0.168612	-0.601161	-0.297852	0	0
41384	9.259565	1.555626	2.204330	-0.016197	0.201778	0.124740	-0.713486	0.239160	-0.451575	0.723637	-0.168911	-0.599433	-0.297489	0	0
41385	9.257092	1.611040	2.211516	-0.018156	0.198162	0.115978	-0.711477	0.240114	-0.455291	0.725112	-0.169129	-0.597736	-0.297187	0	0
41386	9.196629	1.613186	2.142232	0.001842	0.215228	0.084412	-0.708639	0.243137	-0.457332	0.726611	-0.169011	-0.596027	-0.297024	0	0
41387	9.230527	1.572401	2.180486	0.019880	0.204180	0.068663	-0.705927	0.243347	-0.460207	0.728040	-0.168646	-0.594472	-0.296849	0	0
41388	9.237761	1.585010	2.295828	0.033965	0.158693	0.058226	-0.704352	0.244763	-0.462928	0.729176	-0.168299	-0.593311	-0.296581	0	0
41389	9.177238	1.642748	2.269776	0.059260	0.136710	0.051308	-0.703752	0.245445	-0.467186	0.730214	-0.167739	-0.592389	-0.296186	0	0
41390	9.167376	1.832863	2.250459	0.057360	0.129478	0.061014	-0.700917	0.245382	-0.467657	0.731223	-0.167319	-0.591504	-0.295702	0	0
41391	9.092352	1.880931	2.212499	0.073536	0.114827	0.046164	-0.700040	0.246212	-0.471354	0.732138	-0.166682	-0.590789	-0.295227	0	0
41392	9.075411	1.895184	2.169335	0.097208	0.101931	0.051506	-0.699472	0.246639	-0.471789	0.733020	-0.165994	-0.590237	-0.294530	0	0
41393	9.094676	1.979444	2.173934	0.113611	0.090914	0.065623	-0.698028	0.247163	-0.475353	0.733915	-0.165242	-0.589780	-0.293639	0	0
41394	9.012475	1.952671	2.092811	0.148204	0.069766	0.070990	-0.699717	0.247773	-0.476743	0.734746	-0.164386	-0.589580	-0.292440	0	0
41395	9.123796	1.894408	2.029534	0.142990	0.092478	0.074449	-0.695874	0.247815	-0.479353	0.735720	-0.163459	-0.589179	-0.291316	0	0
41396	9.211060	1.697222	2.101185	0.183312	0.079442	0.099085	-0.694164	0.247765	-0.480796	0.736744	-0.162478	-0.588960	-0.289714	0	0
41397	9.603038	1.524435	2.324464	0.213958	0.026525	0.109722	-0.693725	0.248034	-0.482503	0.737541	-0.161424	-0.589189	-0.287804	0	0
41398	9.767703	1.308699	2.559056	0.222605	-0.053404	0.132609	-0.694133	0.247726	-0.484476	0.737935	-0.160732	-0.590004	-0.285505	0	0
41399	9.753386	1.106849	2.631453	0.198842	-0.082241	0.149210	-0.692712	0.247691	-0.485065	0.738170	-0.160332	-0.590921	-0.283215	0	0
41400	9.589108	0.921323	2.555867	0.123368	-0.083419	0.169163	-0.693282	0.249767	-0.485348	0.738323	-0.160672	-0.591610	-0.281180	0	0
41401	9.364327	0.774262	2.451841	0.049335	-0.103672	0.162827	-0.692882	0.253027	-0.483670	0.738222	-0.161517	-0.592237	-0.279634	0	0
41402	9.323387	0.600784	2.413814	-0.036449	-0.109326	0.158197	-0.695162	0.255742	-0.482796	0.737927	-0.163045	-0.592682	-0.278585	0	0
41403	9.512295	0.336399	2.556905	-0.038923	-0.164697	0.128363	-0.695183	0.259447	-0.481679	0.737220	-0.164512	-0.593565	-0.277711	0	0
41404	9.710951	0.008773	2.574955	-0.035304	-0.196515	0.140622	-0.696052	0.260961	-0.479832	0.736354	-0.166167	-0.594679	-0.276638	0	0
41405	9.764367	-0.202832	2.642057	-0.084587	-0.187055	0.121133	-0.697216	0.263378	-0.476993	0.735410	-0.167996	-0.595608	-0.276043	0	0
41406	9.817558	-0.176768	2.574327	-0.145357	-0.186597	0.056058	-0.698804	0.264921	-0.473861	0.734177	-0.169930	-0.596480	-0.276262	0	0
41407	9.827186	-0.130942	2.593454	-0.160405	-0.186496	0.005135	-0.699270	0.269838	-0.470761	0.732779	-0.171630	-0.597386	-0.276962	0	0
41408	9.783596	-0.087007	2.699524	-0.147838	-0.182968	-0.018526	-0.702838	0.271125	-0.467595	0.731344	-0.173134	-0.598341	-0.277758	0	0
41409	9.827084	-0.034348	2.651078	-0.107118	-0.130669	-0.003562	-0.703439	0.271475	-0.463624	0.730341	-0.174242	-0.598995	-0.278292	0	0
41410	9.754494	-0.005301	2.661202	-0.092542	-0.143477	0.007902	-0.706001	0.273312	-0.462458	0.729305	-0.175391	-0.599764	-0.278632	0	0
41411	9.686770	0.010731	2.478959	-0.101238	-0.125246	0.035068	-0.705319	0.274654	-0.459928	0.728449	-0.176677	-0.600324	-0.278853	0	0
41412	9.744807	0.031731	2.363113	-0.124603	-0.108720	0.060449	-0.707903	0.278725	-0.457073	0.727700	-0.178290	-0.600650	-0.279077	0	0
41413	9.696548	-0.074579	2.274594	-0.131678	-0.065121	0.031390	-0.707639	0.281098	-0.455673	0.727136	-0.179613	-0.600693	-0.279608	0	0
41414	9.532204	-0.208673	2.372075	-0.168129	-0.043035	0.008417	-0.708784	0.283491	-0.455098	0.726552	-0.181054	-0.600506	-0.280597	0	0
41415	9.503212	-0.228654	2.220834	-0.154841	-0.023169	0.042644	-0.709076	0.284833	-0.454533	0.726225	-0.182501	-0.600156	-0.281253	0	0
41416	9.367800	-0.253026	2.123268	-0.152530	-0.004107	0.075086	-0.709244	0.287665	-0.452420	0.726074	-0.184143	-0.599598	-0.281763	0	0
41417	9.464525	-0.240586	2.230743	-0.154769	-0.023162	0.050538	-0.708830	0.290908	-0.452299	0.725765	-0.185644	-0.599232	-0.282353	0	0
41418	9.478951	-0.151673	2.201714	-0.160231	-0.018579	0.052298	-0.707717	0.295028	-0.451628	0.725427	-0.187279	-0.598784	-0.283089	0	0
41419	9.464395	-0.103719	2.158505	-0.199798	0.051621	0.052125	-0.706744	0.297679	-0.450523	0.725480	-0.188909	-0.597742	-0.284071	0	0
41420	9.672430	-0.142040	2.257995	-0.217960	0.082595	0.034485	-0.707295	0.299144	-0.452785	0.725602	-0.190528	-0.596437	-0.285420	0	0
41421	9.740200	-0.197090	2.341695	-0.258286	0.095609	0.001012	-0.706469	0.301803	-0.451112	0.725651	-0.192155	-0.594999	-0.287197	0	0
41422	9.653128	-0.199210	2.373588	-0.271068	0.110238	-0.014838	-0.705216	0.305630	-0.450017	0.725679	-0.193793	-0.593424	-0.289281	0	0
41423	9.595029	-0.150803	2.407633	-0.263792	0.113816	-0.018326	-0.704941	0.306812	-0.449460	0.725758	-0.195294	-0.591866	-0.291257	0	0
41424	9.532113	-0.121758	2.420090	-0.274864	0.104840	-0.021846	-0.704366	0.306788	-0.450602	0.725736	-0.196880	-0.590337	-0.293338	0	0
41425	9.473987	-0.044545	2.437282	-0.280307	0.115783	-0.024489	-0.704370	0.310620	-0.451467	0.725763	-0.198459	-0.588719	-0.295453	0	0
41426	9.396593	-0.049221	2.442660	-0.286060	0.106752	-0.049944	-0.703109	0.312376	-0.450646	0.725631	-0.199958	-0.587186	-0.297809	0	0
41427	9.333763	-0.093167	2.303707	-0.296973	0.123164	-0.071062	-0.702692	0.314878	-0.450664	0.725514	-0.201361	-0.585546	-0.300365	0	0
41428	9.324135	-0.141182	2.327859	-0.295261	0.119515	-0.083352	-0.703556	0.316533	-0.449525	0.725324	-0.202684	-0.583948	-0.303032	0	0
41429	9.348419	-0.242178	2.359019	-0.291701	0.115845	-0.095650	-0.702859	0.319916	-0.449551	0.725085	-0.203928	-0.582415	-0.305710	0	0
41430	9.287942	-0.227861	2.316173	-0.285553	0.103087	-0.113167	-0.702997	0.318737	-0.449544	0.724716	-0.205044	-0.581016	-0.308486	0	0
41431	9.217778	-0.208339	2.347925	-0.299226	0.105933	-0.112324	-0.702017	0.320791	-0.449003	0.724335	-0.206277	-0.579553	-0.311298	0	0
41432	9.188787	-0.235094	2.285647	-0.277508	0.093949	-0.127182	-0.701594	0.320490	-0.448725	0.723871	-0.207275	-0.578263	-0.314101	0	0
41433	9.203321	-0.256808	2.280750	-0.298117	0.061432	-0.158786	-0.702168	0.321394	-0.448154	0.723072	-0.208371	-0.577211	-0.317138	0	0
41434	9.251582	-0.143797	2.265880	-0.276516	0.039471	-0.165695	-0.704021	0.323803	-0.447426	0.722157	-0.209306	-0.576385	-0.320094	0	0
41435	9.353030	-0.011290	2.313116	-0.299007	0.003342	-0.187605	-0.705307	0.323550	-0.445847	0.720910	-0.210428	-0.575797	-0.323212	0	0
41436	9.488321	0.151738	2.215824	-0.284884	-0.022209	-0.211184	-0.705751	0.322406	-0.443147	0.719460	-0.211351	-0.575473	-0.326402	0	0
41437	9.734940	0.233495	2.266850	-0.263286	-0.036933	-0.223371	-0.708883	0.321611	-0.440545	0.717921	-0.212139	-0.575354	-0.329476	0	0
41438	9.894580	0.219201	2.342632	-0.247056	-0.049789	-0.230336	-0.710163	0.320467	-0.439387	0.716312	-0.212765	-0.575378	-0.332520	0	0
41439	9.720432	0.219629	2.377564	-0.234035	-0.022650	-0.230346	-0.712875	0.318638	-0.435938	0.714876	-0.213253	-0.575256	-0.335495	0	0
41440	9.531792	0.209916	2.306822	-0.228130	0.009993	-0.218096	-0.713178	0.317345	-0.433097	0.713675	-0.213610	-0.574876	-0.338463	0	0
41441	9.584917	0.291888	2.344835	-0.224513	-0.004548	-0.199619	-0.715584	0.316511	-0.432771	0.712451	-0.214145	-0.574581	-0.341192	0	0
41442	9.681336	0.596504	2.622778	-0.225535	-0.061711	-0.233697	-0.718015	0.315415	-0.429330	0.710776	-0.214634	-0.574743	-0.344094	0	0
41443	9.739104	0.864422	2.773607	-0.239093	-0.095181	-0.270477	-0.719716	0.312511	-0.427875	0.708741	-0.215168	-0.575181	-0.347211	0	0
41444	9.572101	0.977983	2.805990	-0.213558	-0.095364	-0.266884	-0.722576	0.310398	-0.423573	0.706766	-0.215490	-0.575681	-0.350197	0	0
41445	9.231036	1.025671	2.616101	-0.190216	-0.059219	-0.249319	-0.725690	0.308256	-0.422664	0.705101	-0.215665	-0.575973	-0.352955	0	0
41446	9.168042	1.150024	2.431331	-0.203928	-0.064549	-0.245801	-0.728269	0.307906	-0.418799	0.703380	-0.215929	-0.576229	-0.355797	0	0
41447	9.276671	1.366264	2.375063	-0.249698	-0.134075	-0.287006	-0.728851	0.305878	-0.416092	0.701004	-0.216563	-0.576903	-0.358994	0	0
41448	9.269308	1.479091	2.307705	-0.212471	-0.155249	-0.284227	-0.732829	0.301858	-0.412755	0.698586	-0.216981	-0.577834	-0.361946	0	0
41449	9.332191	1.485953	2.254346	-0.137433	-0.164027	-0.252439	-0.736541	0.300208	-0.408300	0.696385	-0.217127	-0.579030	-0.364181	0	0
41450	9.663424	1.612977	2.234993	-0.087855	-0.139957	-0.231246	-0.738826	0.296455	-0.404426	0.694499	-0.216924	-0.580178	-0.366072	0	0
41451	9.922016	1.821844	2.192060	-0.079797	-0.114600	-0.150463	-0.742089	0.295059	-0.402951	0.693072	-0.217073	-0.581009	-0.367368	0	0
41452	9.883310	1.831386	2.163484	-0.035380	-0.044181	-0.152201	-0.743372	0.294214	-0.401511	0.692138	-0.216612	-0.581508	-0.368610	0	0
41453	9.931696	1.812442	2.240083	0.002470	0.124287	-0.164620	-0.744216	0.292459	-0.401490	0.692221	-0.215223	-0.581014	-0.370043	0	0
41454	9.796305	1.750507	2.332485	0.002569	0.135193	-0.166411	-0.743882	0.286504	-0.405290	0.692355	-0.213753	-0.580437	-0.371546	0	0
41455	9.709173	1.794895	2.515810	0.009862	0.110670	-0.133011	-0.743583	0.284712	-0.406561	0.692487	-0.212541	-0.579992	-0.372689	0	0
41456	9.626906	1.828626	2.497149	0.039342	0.095942	-0.083772	-0.744004	0.283980	-0.406693	0.692772	-0.211446	-0.579642	-0.373328	0	0
41457	9.423903	1.674152	2.361715	0.076598	0.121985	-0.037250	-0.745821	0.282664	-0.408921	0.693465	-0.210280	-0.579160	-0.373446	0	0
41458	9.283626	1.674082	2.307441	0.156064	0.199402	-0.004694	-0.743256	0.282295	-0.410943	0.694885	-0.208448	-0.578358	-0.373078	0	0
41459	9.390065	1.654736	2.321105	0.200359	0.238963	0.012910	-0.740222	0.280832	-0.417779	0.696694	-0.206273	-0.577413	-0.372374	0	0
41460	9.380509	1.536707	2.306846	0.283016	0.240121	0.065729	-0.738202	0.279566	-0.421910	0.698863	-0.203805	-0.576646	-0.370856	0	0
41461	9.351589	1.437725	2.244627	0.359933	0.223171	0.104523	-0.735750	0.277398	-0.426611	0.701230	-0.201097	-0.576201	-0.368550	0	0
41462	9.395157	1.408648	2.220289	0.425774	0.211745	0.129261	-0.733432	0.275812	-0.432444	0.703732	-0.198095	-0.576009	-0.365696	0	0
41463	9.337132	1.382445	2.259203	0.517465	0.203769	0.187399	-0.730552	0.274956	-0.438006	0.706569	-0.194821	-0.576085	-0.361843	0	0
41464	9.351690	1.341143	2.189406	0.596478	0.226724	0.220897	-0.729667	0.273127	-0.441692	0.709775	-0.191084	-0.576187	-0.357373	0	0
41465	9.259889	1.239762	2.110818	0.682271	0.311328	0.231496	-0.726182	0.270003	-0.451075	0.713644	-0.186495	-0.575956	-0.352430	0	0
41466	9.093060	1.195800	1.938966	0.733070	0.320019	0.284247	-0.721730	0.268360	-0.458216	0.717789	-0.181791	-0.575695	-0.346852	0	0
41467	9.177561	1.349637	1.914180	0.758658	0.307112	0.311571	-0.718535	0.265838	-0.467031	0.721955	-0.177110	-0.575536	-0.340839	0	0
41468	9.235525	1.431530	1.937733	0.802144	0.269550	0.317889	-0.714499	0.263899	-0.475014	0.725940	-0.172249	-0.575728	-0.334482	0	0
41469	9.332282	1.426280	1.879328	0.824013	0.273888	0.307408	-0.709176	0.260003	-0.483999	0.729900	-0.167160	-0.575947	-0.328009	0	0
41470	9.373248	1.562024	2.073664	0.877045	0.286175	0.321591	-0.705851	0.256464	-0.490972	0.733995	-0.161691	-0.576161	-0.321165	0	0
41471	9.351454	1.590802	2.044948	0.897412	0.273329	0.370806	-0.701106	0.253920	-0.498964	0.738140	-0.156402	-0.576414	-0.313743	0	0
41472	9.167597	1.615891	2.192931	0.915592	0.244184	0.397211	-0.698352	0.250987	-0.505647	0.742146	-0.151193	-0.576822	-0.306000	0	0
41473	8.971596	1.712097	2.117348	0.909518	0.235204	0.446370	-0.694169	0.247860	-0.513910	0.746171	-0.146336	-0.577161	-0.297826	0	0
41474	9.230199	1.890842	2.307655	1.017220	0.270652	0.541407	-0.689536	0.243368	-0.524721	0.750748	-0.141080	-0.577331	-0.288381	0	0
41475	9.704499	1.558512	3.381575	1.175977	0.185908	0.647110	-0.684651	0.241264	-0.532716	0.755246	-0.135481	-0.578366	-0.277020	0	0
41476	9.579433	0.819134	3.772583	1.161124	0.050867	0.726029	-0.680485	0.239925	-0.539571	0.759015	-0.130800	-0.580151	-0.264977	0	0
41477	9.424836	0.665092	3.259324	1.004400	0.069371	0.709802	-0.676768	0.238331	-0.543446	0.762527	-0.127143	-0.581317	-0.253884	0	0
41478	9.424415	1.100085	3.105099	0.943143	-0.017241	0.699350	-0.674741	0.237791	-0.548713	0.765315	-0.124089	-0.582906	-0.243136	0	0
41479	9.307964	1.424666	3.461518	0.891279	-0.096614	0.723970	-0.672458	0.239046	-0.551444	0.767543	-0.121753	-0.584877	-0.232319	0	0
41480	9.209150	1.091430	3.236509	0.899137	-0.085790	0.750219	-0.670738	0.239571	-0.554305	0.769790	-0.119478	-0.586662	-0.221303	0	0
41481	9.332924	0.667636	3.259993	0.914025	-0.085935	0.760682	-0.669454	0.241004	-0.556030	0.771985	-0.117121	-0.588397	-0.210025	0	0
41482	9.662123	0.398058	3.368404	0.864157	-0.134583	0.732485	-0.665751	0.240310	-0.558635	0.773663	-0.115078	-0.590348	-0.199230	0	0
41483	9.647625	0.392706	3.257918	0.741015	-0.149954	0.642701	-0.665174	0.242346	-0.560635	0.774853	-0.113466	-0.592216	-0.189759	0	0
41484	9.577505	0.377977	3.181506	0.693275	-0.122368	0.574975	-0.666144	0.242634	-0.563167	0.775946	-0.111768	-0.593797	-0.181165	0	0
41485	9.657393	0.307893	3.152128	0.671147	-0.095005	0.514322	-0.664297	0.242587	-0.564046	0.777018	-0.109815	-0.595153	-0.173136	0	0
41486	9.676962	0.088776	3.152164	0.632749	-0.068407	0.464998	-0.662442	0.241942	-0.565630	0.778062	-0.107817	-0.596247	-0.165783	0	0
41487	9.648142	-0.108989	3.075598	0.560214	-0.056062	0.384025	-0.662850	0.241488	-0.567461	0.778935	-0.105872	-0.597183	-0.159449	0	0
41488	9.565972	-0.173944	3.061826	0.432824	-0.026019	0.283621	-0.661415	0.240404	-0.569461	0.779657	-0.104263	-0.597766	-0.154724	0	0
41489	9.265984	-0.096650	3.025486	0.344744	0.010991	0.188597	-0.660272	0.239337	-0.570325	0.780354	-0.102720	-0.598010	-0.151261	0	0
41490	9.053028	0.014536	3.050994	0.291872	0.018663	0.082298	-0.661943	0.237866	-0.572979	0.780866	-0.100933	-0.598218	-0.148987	0	0
41491	8.840130	0.079250	2.932283	0.281404	0.035068	0.009427	-0.662495	0.235505	-0.573809	0.781357	-0.098773	-0.598348	-0.147323	0	0
41492	8.765244	0.001373	2.745361	0.255409	0.038873	-0.060863	-0.661615	0.231035	-0.575785	0.781730	-0.096379	-0.598478	-0.146400	0	0
41493	8.912942	-0.148600	2.648233	0.240687	0.046210	-0.094285	-0.662444	0.229260	-0.577604	0.782086	-0.093901	-0.598554	-0.145798	0	0
41494	9.116216	-0.259383	2.699732	0.227392	0.017240	-0.129403	-0.662130	0.223330	-0.578998	0.782192	-0.091346	-0.598870	-0.145555	0	0
41495	9.188861	-0.355163	2.824302	0.183517	0.003079	-0.122494	-0.663527	0.220245	-0.580094	0.782187	-0.089211	-0.599219	-0.145472	0	0
41496	9.188832	-0.321748	2.766572	0.168868	0.010451	-0.135692	-0.663382	0.216118	-0.578947	0.782182	-0.087083	-0.599502	-0.145618	0	0
41497	9.374968	-0.220811	2.784364	0.126679	0.013494	-0.154194	-0.663790	0.213751	-0.580062	0.782136	-0.085191	-0.599710	-0.146128	0	0
41498	9.522468	-0.196057	2.961183	0.119440	0.041672	-0.166526	-0.665884	0.209932	-0.581992	0.782225	-0.083217	-0.599699	-0.146835	0	0
41499	9.551476	-0.190678	3.081180	0.129552	0.068809	-0.181456	-0.667135	0.205515	-0.583084	0.782466	-0.081061	-0.599495	-0.147583	0	0
41500	9.730396	-0.142065	3.224089	0.130271	0.058809	-0.184059	-0.666984	0.201526	-0.582787	0.782633	-0.078870	-0.599374	-0.148374	0	0
41501	9.674724	-0.103171	3.282167	0.118945	0.022614	-0.187542	-0.667817	0.197845	-0.583323	0.782573	-0.076832	-0.599515	-0.149192	0	0
41502	9.435165	0.003337	3.327107	0.067687	0.013085	-0.189390	-0.666937	0.194846	-0.585872	0.782403	-0.075164	-0.599657	-0.150360	0	0
41503	9.072196	0.181478	3.219017	-0.007199	0.026438	-0.205347	-0.667778	0.192204	-0.585846	0.782237	-0.074002	-0.599585	-0.152074	0	0
41504	8.907562	0.354558	3.119100	-0.056789	0.005081	-0.214173	-0.670892	0.188442	-0.584364	0.781881	-0.073170	-0.599616	-0.154174	0	0
41505	8.892994	0.412312	3.109542	-0.066158	-0.016620	-0.217664	-0.672162	0.187287	-0.584338	0.781388	-0.072461	-0.599793	-0.156305	0	0
41506	8.926977	0.300859	2.979554	-0.086049	-0.020094	-0.201935	-0.672864	0.186264	-0.584605	0.780870	-0.071969	-0.599959	-0.158465	0	0
41507	9.011713	0.221102	2.942936	-0.127808	-0.003429	-0.196807	-0.673159	0.183195	-0.582040	0.780437	-0.071847	-0.599914	-0.160809	0	0
41508	9.149649	0.150992	2.925155	-0.185315	-0.006606	-0.196953	-0.674579	0.182347	-0.581164	0.779927	-0.072137	-0.599806	-0.163532	0	0
41509	9.178792	0.035192	2.886568	-0.227269	-0.015344	-0.191804	-0.676571	0.183577	-0.580429	0.779347	-0.072843	-0.599681	-0.166418	0	0
41510	9.101545	-0.109535	2.810314	-0.291807	-0.009363	-0.177963	-0.678281	0.183627	-0.578986	0.778760	-0.074080	-0.599393	-0.169627	0	0
41511	9.082271	-0.195523	2.940355	-0.363825	-0.014203	-0.162359	-0.678297	0.185119	-0.577577	0.778116	-0.076031	-0.598994	-0.173094	0	0
41512	9.159639	-0.148603	2.718559	-0.408460	0.002472	-0.172998	-0.680868	0.187407	-0.575705	0.777495	-0.078182	-0.598391	-0.176965	0	0
41513	9.338649	-0.177687	2.731700	-0.443694	-0.060781	-0.172124	-0.682591	0.190270	-0.573708	0.776462	-0.080784	-0.598199	-0.180937	0	0
41514	9.575602	-0.114594	2.898217	-0.485666	-0.114918	-0.211624	-0.684323	0.191671	-0.570290	0.774969	-0.083509	-0.598373	-0.185467	0	0
41515	9.725267	0.187918	2.774259	-0.523582	-0.118269	-0.251993	-0.685369	0.195882	-0.565197	0.773333	-0.086358	-0.598513	-0.190473	0	0
41516	9.928050	0.572935	2.794102	-0.540503	-0.111805	-0.291428	-0.688658	0.197904	-0.561897	0.771607	-0.089019	-0.598586	-0.195939	0	0
41517	9.850340	0.890558	2.736709	-0.595993	-0.112275	-0.362563	-0.692947	0.198634	-0.557018	0.769663	-0.091748	-0.598588	-0.202220	0	0
41518	9.700125	1.150688	2.715956	-0.614156	-0.088507	-0.362576	-0.695672	0.200354	-0.553302	0.767796	-0.094495	-0.598342	-0.208678	0	0
41519	9.530617	1.366760	2.546315	-0.626359	-0.046631	-0.331015	-0.698679	0.201488	-0.549578	0.766202	-0.097498	-0.597687	-0.214940	0	0
41520	9.496634	1.487237	2.556082	-0.622322	-0.041188	-0.281840	-0.698433	0.206532	-0.547057	0.764704	-0.100681	-0.596923	-0.220851	0	0
41521	9.515985	1.496256	2.440528	-0.576430	-0.063327	-0.230798	-0.702716	0.208727	-0.543317	0.763205	-0.103925	-0.596351	-0.226014	0	0
41522	9.520836	1.479554	2.471762	-0.585038	-0.055969	-0.174670	-0.703053	0.213362	-0.538661	0.761832	-0.107487	-0.595623	-0.230851	0	0
41523	9.394883	1.660369	2.484556	-0.564967	-0.070620	-0.149991	-0.708318	0.215713	-0.536038	0.760428	-0.111130	-0.595004	-0.235308	0	0
41524	9.302682	1.963228	2.359961	-0.556057	-0.081569	-0.151634	-0.708217	0.220470	-0.532947	0.758931	-0.114660	-0.594471	-0.239751	0	0
41525	9.389519	2.192242	2.443289	-0.512512	-0.101884	-0.144424	-0.711376	0.223976	-0.528807	0.757362	-0.117996	-0.594169	-0.243808	0	0
41526	9.491079	2.213868	2.464168	-0.461406	-0.114103	-0.129359	-0.712560	0.226713	-0.523705	0.755790	-0.121014	-0.594050	-0.247470	0	0
41527	9.640924	2.326849	2.472598	-0.448973	-0.129652	-0.145949	-0.716984	0.229203	-0.520247	0.754088	-0.123912	-0.594083	-0.251123	0	0
41528	9.747272	2.392107	2.553513	-0.414597	-0.162605	-0.140541	-0.717163	0.231461	-0.516575	0.752221	-0.126626	-0.594432	-0.254520	0	0
41529	9.544314	2.194213	2.401284	-0.403187	-0.149977	-0.118645	-0.721865	0.233215	-0.513392	0.750490	-0.129377	-0.594672	-0.257666	0	0
41530	9.336627	1.881223	2.340545	-0.380328	-0.119273	-0.059041	-0.722057	0.237401	-0.509020	0.749103	-0.132203	-0.594654	-0.260295	0	0
41531	9.119064	1.786245	2.063317	-0.386707	-0.075634	-0.010873	-0.724514	0.240164	-0.503897	0.748088	-0.135268	-0.594218	-0.262627	0	0
41532	9.244696	1.937067	1.930041	-0.364005	0.002214	0.010187	-0.725526	0.245215	-0.503195	0.747601	-0.138064	-0.593222	-0.264799	0	0
41533	9.467102	2.024828	2.209644	-0.289713	-0.046496	0.012207	-0.725553	0.248192	-0.501085	0.746933	-0.140456	-0.592777	-0.266418	0	0
41534	9.491392	1.912219	2.324964	-0.235649	-0.102309	-0.017459	-0.726433	0.249720	-0.497964	0.745916	-0.142405	-0.592931	-0.267886	0	0
41535	9.428486	1.931621	2.335025	-0.170595	-0.048399	-0.043697	-0.728725	0.251566	-0.495387	0.745246	-0.143572	-0.592889	-0.269217	0	0
41536	9.467031	2.090245	2.291337	-0.122203	-0.007071	-0.076939	-0.728602	0.253647	-0.493983	0.744786	-0.144076	-0.592715	-0.270602	0	0
41537	9.549274	2.073706	2.377303	-0.063527	0.028739	-0.080359	-0.729592	0.252784	-0.493680	0.744625	-0.144011	-0.592436	-0.271688	0	0
41538	9.585692	1.924990	2.497372	-0.020260	0.050169	-0.062771	-0.728728	0.252453	-0.495391	0.744686	-0.143686	-0.592089	-0.272447	0	0
41539	9.520505	1.804939	2.543627	0.032384	0.104195	-0.051341	-0.728998	0.251560	-0.496515	0.745188	-0.142866	-0.591465	-0.272862	0	0
41540	9.568840	1.847924	2.487941	0.039842	0.125905	-0.053970	-0.729254	0.251090	-0.499622	0.745799	-0.141953	-0.590700	-0.273326	0	0
41541	9.542193	1.877546	2.625155	0.089389	0.140040	-0.031050	-0.727541	0.249565	-0.500775	0.746646	-0.140723	-0.589933	-0.273307	0	0
41542	9.467171	1.921006	2.628072	0.071414	0.171053	-0.027615	-0.725538	0.248320	-0.502925	0.747630	-0.139619	-0.588873	-0.273467	0	0
41543	9.292982	1.953339	2.783191	0.086956	0.179122	-0.027589	-0.725224	0.246804	-0.506037	0.748709	-0.138312	-0.587796	-0.273496	0	0
41544	9.118860	1.950026	2.553656	0.069832	0.209208	-0.043467	-0.724053	0.245849	-0.510297	0.749858	-0.137039	-0.586461	-0.273857	0	0
41545	9.157407	2.099432	2.591721	0.066329	0.233743	-0.039959	-0.721474	0.246639	-0.514447	0.751188	-0.135655	-0.584928	-0.274178	0	0
41546	9.215516	2.027725	2.711569	0.103145	0.237991	-0.006548	-0.719048	0.245388	-0.516321	0.752621	-0.134314	-0.583400	-0.274165	0	0
41547	9.239882	1.838098	2.831759	0.112216	0.227024	-0.009195	-0.716170	0.243798	-0.521455	0.754049	-0.132774	-0.581993	-0.273980	0	0
41548	9.111788	1.748845	2.760639	0.075781	0.211004	0.007387	-0.714437	0.242542	-0.525158	0.755337	-0.131750	-0.580579	-0.273927	0	0
41549	8.940118	1.695964	2.728277	0.061095	0.172131	0.031955	-0.713283	0.243227	-0.528010	0.756485	-0.130979	-0.579385	-0.273657	0	0
41550	8.956957	1.796522	2.622284	0.055424	0.142233	0.042539	-0.710436	0.242560	-0.529752	0.757434	-0.130509	-0.578383	-0.273377	0	0
41551	9.041586	1.815960	2.681756	0.036847	0.096106	0.056602	-0.709718	0.244444	-0.531753	0.758173	-0.130266	-0.577663	-0.272964	0	0
41552	9.075543	1.715047	2.732080	0.025964	0.078960	0.079389	-0.709424	0.244131	-0.532888	0.758823	-0.130390	-0.577013	-0.272474	0	0
41553	9.169833	1.751166	2.760213	0.022183	0.059024	0.089071	-0.708431	0.246462	-0.534047	0.759417	-0.130543	-0.576490	-0.271853	0	0
41554	9.215686	1.822785	3.130078	0.054762	0.013417	0.121688	-0.707436	0.249673	-0.535775	0.759844	-0.130859	-0.576362	-0.270775	0	0
41555	9.157739	1.730826	3.019979	0.090543	-0.008641	0.156882	-0.706019	0.250231	-0.536225	0.760319	-0.131060	-0.576447	-0.269161	0	0
41556	9.254618	1.573274	3.315126	0.127800	-0.072445	0.206153	-0.707871	0.251461	-0.535209	0.760582	-0.131515	-0.577059	-0.266874	0	0
41557	9.431479	1.269889	3.359762	0.147447	-0.185134	0.257172	-0.706472	0.253807	-0.534111	0.760373	-0.132329	-0.578498	-0.263937	0	0
41558	9.381281	0.682131	3.283671	0.115831	-0.241128	0.316694	-0.707633	0.256809	-0.531840	0.759925	-0.133951	-0.580204	-0.260642	0	0
41559	9.178413	0.415515	2.871835	-0.003469	-0.216577	0.289985	-0.709361	0.259678	-0.529277	0.759399	-0.136185	-0.581429	-0.258278	0	0
41560	9.243551	0.592922	2.741384	-0.049323	-0.226196	0.281163	-0.712242	0.264361	-0.525005	0.758698	-0.138822	-0.582622	-0.256235	0	0
41561	9.429758	0.608013	2.922736	-0.025762	-0.240010	0.284753	-0.711445	0.271326	-0.521369	0.757973	-0.141256	-0.583960	-0.253999	0	0
41562	9.517089	0.343378	2.987229	-0.021567	-0.183801	0.278482	-0.712322	0.274616	-0.519246	0.757530	-0.143564	-0.584889	-0.251879	0	0
41563	9.541401	0.209040	3.090545	-0.034083	-0.121104	0.239723	-0.712068	0.278179	-0.517143	0.757358	-0.145497	-0.585357	-0.250194	0	0
41564	9.500285	0.204505	3.134126	-0.056187	-0.109136	0.203672	-0.714788	0.283570	-0.515424	0.757099	-0.147447	-0.585731	-0.248956	0	0
41565	9.430182	0.166027	3.122648	-0.079357	-0.103520	0.150944	-0.713823	0.286525	-0.513471	0.756735	-0.149162	-0.586077	-0.248228	0	0
41566	9.227037	0.151387	3.025569	-0.069363	-0.089079	0.122859	-0.714405	0.289353	-0.512625	0.756373	-0.150675	-0.586384	-0.247691	0	0
41567	9.198055	0.115001	2.963299	-0.044603	-0.065697	0.107084	-0.713300	0.292013	-0.510390	0.756170	-0.151778	-0.586591	-0.247145	0	0
41568	9.193281	0.059137	2.864805	-0.021051	-0.058656	0.070262	-0.714572	0.291448	-0.510367	0.755930	-0.152536	-0.586867	-0.246760	0	0
41569	9.314290	-0.008903	2.775018	-0.036769	-0.067633	0.049164	-0.715011	0.293829	-0.509521	0.755583	-0.153249	-0.587196	-0.246599	0	0
41570	9.541600	0.038776	2.746871	-0.036977	-0.064039	0.024608	-0.715018	0.295310	-0.509244	0.755170	-0.153877	-0.587540	-0.246650	0	0
41571	9.667356	0.048511	2.803647	-0.042847	-0.065836	-0.017521	-0.715183	0.295637	-0.506554	0.754659	-0.154244	-0.587943	-0.247027	0	0
41572	9.628592	0.102226	2.940930	-0.046759	-0.060360	-0.047365	-0.717604	0.296440	-0.505103	0.754075	-0.154514	-0.588345	-0.247683	0	0
41573	9.442308	0.168702	2.701809	-0.074143	-0.032918	-0.083430	-0.718021	0.296292	-0.505945	0.753544	-0.154651	-0.588523	-0.248789	0	0
41574	9.372092	0.218461	3.000412	-0.103419	-0.019045	-0.093167	-0.719307	0.294862	-0.503936	0.753004	-0.154963	-0.588545	-0.250171	0	0
41575	9.241403	0.318682	2.784900	-0.152544	0.020374	-0.117882	-0.719182	0.293997	-0.501670	0.752576	-0.155355	-0.588176	-0.252078	0	0
41576	9.236650	0.232126	2.806644	-0.173314	0.036879	-0.112710	-0.720873	0.294906	-0.502779	0.752203	-0.155936	-0.587628	-0.254102	0	0
41577	9.333462	0.171514	2.750688	-0.177782	0.056857	-0.126798	-0.720747	0.295511	-0.501227	0.751920	-0.156375	-0.586928	-0.256277	0	0
41578	9.493117	0.126818	3.004411	-0.209330	0.044386	-0.168114	-0.721174	0.295964	-0.501080	0.751385	-0.156880	-0.586312	-0.258937	0	0
41579	9.430258	0.102739	2.985656	-0.252998	0.079222	-0.190210	-0.720881	0.293592	-0.501358	0.750940	-0.157456	-0.585339	-0.262058	0	0
41580	9.347960	0.170055	2.942925	-0.262423	0.082921	-0.228834	-0.722998	0.292451	-0.501601	0.750377	-0.157890	-0.584381	-0.265527	0	0
41581	9.212446	0.246753	2.835660	-0.267828	0.083888	-0.221811	-0.721733	0.293171	-0.500918	0.749834	-0.158379	-0.583369	-0.268970	0	0
41582	9.173776	0.220242	2.819134	-0.293110	0.104973	-0.213131	-0.721606	0.293040	-0.499079	0.749370	-0.159076	-0.582121	-0.272533	0	0
41583	9.212524	0.178722	2.713097	-0.296902	0.081400	-0.211361	-0.722737	0.292768	-0.499060	0.748774	-0.159851	-0.581017	-0.276052	0	0
41584	9.222281	0.101423	2.665004	-0.304209	0.079636	-0.216660	-0.723300	0.292039	-0.499189	0.748115	-0.160670	-0.579918	-0.279651	0	0
41585	9.323944	0.024085	2.635473	-0.304737	0.103226	-0.199156	-0.724432	0.291621	-0.499027	0.747644	-0.161516	-0.578593	-0.283145	0	0
41586	9.459413	-0.009192	2.759532	-0.318797	0.076102	-0.211447	-0.723872	0.292058	-0.498472	0.746932	-0.162480	-0.577454	-0.286775	0	0
41587	9.759237	0.086349	2.694753	-0.333351	0.090706	-0.213219	-0.724867	0.292525	-0.498175	0.746277	-0.163497	-0.576148	-0.290504	0	0
41588	10.013060	0.189200	3.111158	-0.349125	0.021845	-0.258775	-0.724468	0.292696	-0.495210	0.745040	-0.164567	-0.575383	-0.294562	0	0
41589	9.937881	0.377756	3.241384	-0.347817	-0.019888	-0.262186	-0.727175	0.292774	-0.493044	0.743554	-0.165732	-0.574920	-0.298544	0	0
41590	9.598993	0.666367	3.084943	-0.356855	0.016515	-0.281496	-0.729159	0.291934	-0.492441	0.742177	-0.166735	-0.574187	-0.302793	0	0
41591	9.240718	0.991181	2.940635	-0.332182	0.036318	-0.288410	-0.730734	0.291107	-0.489865	0.740930	-0.167457	-0.573373	-0.306960	0	0
41592	9.013183	1.176622	2.886848	-0.287488	0.050494	-0.300567	-0.731865	0.287155	-0.488556	0.739776	-0.167725	-0.572609	-0.310997	0	0
41593	8.957515	1.224335	2.783832	-0.267352	0.070288	-0.316328	-0.733719	0.285886	-0.486397	0.738719	-0.167694	-0.571768	-0.315047	0	0
41594	8.998639	1.185225	3.156226	-0.240268	0.066440	-0.337336	-0.732979	0.280828	-0.488368	0.737593	-0.167346	-0.571075	-0.319099	0	0
41595	9.037245	1.283611	3.102969	-0.236555	0.066412	-0.325014	-0.736099	0.279428	-0.487038	0.736513	-0.167040	-0.570352	-0.323023	0	0
41596	9.051701	1.345822	3.030685	-0.242086	0.030171	-0.291616	-0.737378	0.277990	-0.485878	0.735298	-0.167082	-0.569824	-0.326681	0	0
41597	9.124044	1.560133	3.058833	-0.293486	0.007003	-0.286387	-0.739648	0.276277	-0.484560	0.733886	-0.167598	-0.569268	-0.330538	0	0
41598	9.061019	1.688555	3.203445	-0.302992	-0.036451	-0.274041	-0.740650	0.274988	-0.482698	0.732224	-0.168399	-0.568982	-0.334289	0	0
41599	9.080393	1.682595	2.982116	-0.299366	-0.043757	-0.277529	-0.744215	0.274946	-0.479527	0.730518	-0.169167	-0.568742	-0.338022	0	0
41600	9.148092	1.692901	3.135486	-0.294289	-0.060144	-0.302066	-0.745504	0.272343	-0.476664	0.728614	-0.169820	-0.568685	-0.341878	0	0
41601	9.152949	1.673561	3.121041	-0.299820	-0.056476	-0.314374	-0.748204	0.270205	-0.474488	0.726682	-0.170413	-0.568576	-0.345852	0	0
41602	9.235160	1.699849	3.105993	-0.289581	-0.043859	-0.301193	-0.750185	0.267596	-0.473595	0.724856	-0.170973	-0.568393	-0.349687	0	0
41603	9.201298	1.702210	3.087004	-0.252030	-0.045971	-0.284427	-0.751915	0.266347	-0.469316	0.723145	-0.171344	-0.568302	-0.353179	0	0
41604	9.177044	1.771920	3.058273	-0.222913	-0.077048	-0.259728	-0.754469	0.264347	-0.467850	0.721366	-0.171771	-0.568504	-0.356271	0	0
41605	9.167274	1.865853	3.063077	-0.235372	-0.062408	-0.229917	-0.755902	0.261898	-0.464703	0.719765	-0.172381	-0.568480	-0.359241	0	0
41606	9.254285	1.944203	2.870035	-0.225737	-0.018033	-0.215883	-0.757603	0.259139	-0.463390	0.718457	-0.172860	-0.568160	-0.362123	0	0
41607	9.131016	1.860170	2.880621	-0.218197	-0.028049	-0.182531	-0.758741	0.258729	-0.462520	0.717238	-0.173487	-0.567856	-0.364708	0	0
41608	9.051238	1.817207	2.931729	-0.205214	-0.022692	-0.164971	-0.759889	0.259801	-0.461091	0.716110	-0.174125	-0.567545	-0.367097	0	0
41609	9.220492	1.856302	3.093951	-0.203259	-0.022704	-0.138627	-0.761463	0.258679	-0.458513	0.715097	-0.174870	-0.567172	-0.369288	0	0
41610	9.235003	1.860913	3.057777	-0.195840	-0.018227	-0.129838	-0.762182	0.259884	-0.457657	0.714130	-0.175621	-0.566794	-0.371375	0	0
41611	9.133495	1.786308	3.034537	-0.191969	-0.019149	-0.108788	-0.762339	0.259759	-0.455815	0.713260	-0.176438	-0.566377	-0.373292	0	0
41612	9.092319	1.841913	3.068452	-0.195708	-0.013671	-0.121078	-0.764604	0.257746	-0.454920	0.712345	-0.177217	-0.565947	-0.375318	0	0
41613	9.080151	1.918901	3.054053	-0.188399	-0.017353	-0.112260	-0.763074	0.257895	-0.451832	0.711471	-0.177978	-0.565529	-0.377240	0	0
41614	9.084985	1.919063	3.087677	-0.184754	-0.030079	-0.098195	-0.766053	0.258407	-0.451078	0.710560	-0.178870	-0.565209	-0.379011	0	0
41615	9.157520	1.952164	2.988545	-0.188362	-0.035502	-0.087653	-0.765936	0.259466	-0.448538	0.709670	-0.179834	-0.564870	-0.380724	0	0
41616	9.259046	2.009855	2.999778	-0.193760	-0.017320	-0.092059	-0.767642	0.258185	-0.447230	0.708831	-0.180775	-0.564409	-0.382520	0	0
41617	9.297721	2.038385	2.939365	-0.192171	-0.035493	-0.101675	-0.767934	0.258790	-0.446379	0.707874	-0.181683	-0.564074	-0.384351	0	0
41618	9.259089	1.975567	2.884400	-0.171977	-0.030214	-0.099894	-0.767391	0.258809	-0.443558	0.706965	-0.182473	-0.563797	-0.386053	0	0
41619	9.181657	2.009461	2.899364	-0.168674	-0.037506	-0.133218	-0.769082	0.256921	-0.443805	0.705911	-0.183043	-0.563619	-0.387968	0	0
41620	9.113979	1.963866	2.909513	-0.153939	-0.032172	-0.126184	-0.769388	0.257103	-0.441112	0.704916	-0.183563	-0.563468	-0.389747	0	0
41621	9.181692	1.971158	2.942672	-0.130069	-0.030550	-0.108574	-0.772089	0.257026	-0.439653	0.704061	-0.183971	-0.563340	-0.391281	0	0
41622	9.234875	2.002195	2.906194	-0.124533	-0.023342	-0.107682	-0.772516	0.255566	-0.438790	0.703236	-0.184353	-0.563204	-0.392778	0	0
41623	9.242106	2.028510	2.874864	-0.127370	-0.033303	-0.108546	-0.772659	0.253511	-0.437788	0.702366	-0.184751	-0.563103	-0.394289	0	0
41624	9.210683	2.013869	2.827020	-0.157204	0.000516	-0.112175	-0.774633	0.252070	-0.438174	0.701594	-0.185240	-0.562675	-0.396041	0	0
41625	9.159865	2.042641	2.788900	-0.144283	0.016749	-0.112159	-0.773086	0.251904	-0.436925	0.700955	-0.185537	-0.562159	-0.397762	0	0
41626	9.125976	2.069272	2.808360	-0.151449	0.027706	-0.105165	-0.774228	0.252823	-0.436062	0.700366	-0.185921	-0.561544	-0.399486	0	0
41627	9.191259	2.090770	2.793440	-0.147756	0.025858	-0.096370	-0.773958	0.252980	-0.434652	0.699829	-0.186294	-0.560918	-0.401130	0	0
41628	9.244524	2.033115	2.833970	-0.132890	0.034815	-0.075299	-0.774518	0.252690	-0.435207	0.699429	-0.186686	-0.560268	-0.402551	0	0
41629	9.210702	1.992346	2.855889	-0.140003	0.053026	-0.073596	-0.774788	0.252238	-0.436616	0.699145	-0.187023	-0.559438	-0.404040	0	0
41630	9.169550	2.028412	2.834522	-0.136475	0.042112	-0.076198	-0.773381	0.252661	-0.435792	0.698772	-0.187404	-0.558721	-0.405498	0	0
41631	9.176782	2.047977	2.896964	-0.160314	0.042306	-0.085905	-0.774654	0.252686	-0.435912	0.698335	-0.187857	-0.557904	-0.407162	0	0
41632	9.186449	2.055173	2.894483	-0.159464	0.040481	-0.091163	-0.773517	0.251039	-0.435782	0.697844	-0.188320	-0.557130	-0.408847	0	0
41633	9.200967	2.048014	2.911213	-0.143856	0.060311	-0.100806	-0.774230	0.251207	-0.435205	0.697472	-0.188501	-0.556278	-0.410554	0	0
41634	9.176790	2.033859	2.961891	-0.147838	0.046725	-0.126253	-0.775209	0.251212	-0.436605	0.696885	-0.188665	-0.555568	-0.412434	0	0
41635	9.133269	2.021692	2.923750	-0.144151	0.054861	-0.133279	-0.777483	0.249211	-0.434719	0.696342	-0.188689	-0.554811	-0.414354	0	0
41636	9.123558	2.048796	3.044013	-0.166197	0.047789	-0.136829	-0.775915	0.249459	-0.436161	0.695675	-0.188917	-0.554032	-0.416407	0	0
41637	9.104174	2.087103	2.996038	-0.162354	0.060468	-0.126295	-0.775636	0.249605	-0.435742	0.695151	-0.189082	-0.553142	-0.418386	0	0
41638	9.133170	2.109068	3.063128	-0.180726	0.064243	-0.140380	-0.776054	0.248281	-0.436012	0.694525	-0.189321	-0.552188	-0.420572	0	0
41639	9.075127	2.108923	3.017871	-0.153247	0.071282	-0.138569	-0.775492	0.247097	-0.435167	0.694018	-0.189308	-0.551280	-0.422602	0	0
41640	9.063047	2.089972	3.075677	-0.147875	0.064887	-0.143820	-0.776192	0.246219	-0.435718	0.693434	-0.189297	-0.550459	-0.424629	0	0
41641	9.075069	2.162145	3.068317	-0.144204	0.073024	-0.145558	-0.776041	0.244733	-0.436280	0.692917	-0.189174	-0.549585	-0.426656	0	0
41642	9.089562	2.188194	2.986445	-0.141532	0.085690	-0.168375	-0.776313	0.242812	-0.436833	0.692348	-0.188893	-0.548689	-0.428853	0	0
41643	9.079902	2.173775	2.988932	-0.135335	0.058418	-0.163941	-0.776311	0.242515	-0.436973	0.691680	-0.188669	-0.547984	-0.430924	0	0
41644	9.087128	2.184522	3.212467	-0.122995	0.119130	-0.161360	-0.775152	0.240986	-0.439674	0.691351	-0.188153	-0.546916	-0.433031	0	0
41645	9.024323	2.102880	3.237036	-0.116311	0.141770	-0.154376	-0.775562	0.239800	-0.440936	0.691209	-0.187489	-0.545693	-0.435084	0	0
41646	8.968676	2.117578	3.271090	-0.104452	0.130798	-0.142047	-0.774133	0.238577	-0.442086	0.691050	-0.186902	-0.544581	-0.436978	0	0
41647	9.007349	2.137120	3.338111	-0.096219	0.123478	-0.127972	-0.774117	0.237674	-0.443639	0.690953	-0.186321	-0.543517	-0.438699	0	0
41648	8.968616	2.166372	3.398477	-0.079550	0.137878	-0.110395	-0.774096	0.234998	-0.445185	0.691014	-0.185699	-0.542402	-0.440246	0	0
41649	8.968605	2.176087	3.415299	-0.059459	0.117761	-0.086625	-0.773380	0.235267	-0.446330	0.691131	-0.185112	-0.541458	-0.441468	0	0
41650	8.968555	2.219739	3.477775	-0.094340	0.110788	-0.098098	-0.771797	0.233436	-0.448753	0.691068	-0.184775	-0.540440	-0.442953	0	0
41651	8.908078	2.229532	3.492635	-0.099854	0.103583	-0.094592	-0.770373	0.233690	-0.449910	0.690995	-0.184486	-0.539427	-0.444421	0	0
41652	8.857321	2.195829	3.478607	-0.101593	0.107232	-0.091100	-0.769650	0.231156	-0.450760	0.690926	-0.184251	-0.538384	-0.445887	0	0
41653	8.847632	2.205692	3.521947	-0.092718	0.079940	-0.091043	-0.770064	0.233505	-0.452886	0.690750	-0.184037	-0.537557	-0.447245	0	0
41654	8.820982	2.251463	3.519700	-0.100103	0.072745	-0.091040	-0.771049	0.231163	-0.452718	0.690491	-0.183948	-0.536754	-0.448642	0	0
41655	8.796781	2.268218	3.493416	-0.116479	0.065629	-0.077025	-0.770056	0.232023	-0.453304	0.690254	-0.184037	-0.535891	-0.450002	0	0
41656	8.818563	2.253741	3.493269	-0.111087	0.060134	-0.082274	-0.768780	0.230965	-0.453179	0.689945	-0.184124	-0.535108	-0.451368	0	0
41657	8.821026	2.205816	3.538971	-0.098256	0.058218	-0.075233	-0.768055	0.229162	-0.454598	0.689706	-0.184129	-0.534372	-0.452601	0	0
41658	8.813767	2.205985	3.570279	-0.094529	0.056381	-0.062937	-0.768633	0.230660	-0.453746	0.689491	-0.184223	-0.533652	-0.453739	0	0
41659	8.818580	2.230077	3.575033	-0.079901	0.050822	-0.052358	-0.768611	0.230927	-0.456436	0.689348	-0.184257	-0.533006	-0.454701	0	0
41660	8.808878	2.254373	3.615957	-0.068917	0.047111	-0.041792	-0.768611	0.230927	-0.456436	0.689227	-0.184326	-0.532427	-0.455534	0	0
41661	8.833060	2.256830	3.632608	-0.072337	0.061664	-0.027777	-0.767329	0.229271	-0.456875	0.689266	-0.184389	-0.531695	-0.456305	0	0
41662	8.833035	2.278668	3.666250	-0.079875	0.052646	-0.044452	-0.767056	0.230602	-0.456177	0.689138	-0.184496	-0.531031	-0.457226	0	0
41663	8.842707	2.278872	3.709456	-0.057921	0.048842	-0.032987	-0.767616	0.230607	-0.456876	0.689110	-0.184491	-0.530461	-0.457932	0	0
41664	8.823405	2.230725	3.704828	-0.056193	0.034309	-0.032977	-0.766597	0.228195	-0.459429	0.688987	-0.184571	-0.530012	-0.458604	0	0
41665	8.837923	2.225840	3.695109	-0.071524	0.047141	-0.024255	-0.766177	0.229959	-0.459444	0.688964	-0.184713	-0.529375	-0.459317	0	0
41666	8.799231	2.218747	3.709823	-0.048673	0.048774	-0.022451	-0.765473	0.230537	-0.459316	0.688971	-0.184740	-0.528837	-0.459915	0	0
41667	8.799256	2.192313	3.719461	-0.033945	0.046846	-0.006624	-0.766306	0.229358	-0.460712	0.689095	-0.184719	-0.528342	-0.460307	0	0
41668	8.794413	2.192684	3.791625	-0.026937	0.016846	-0.008325	-0.765038	0.230810	-0.460598	0.689042	-0.184813	-0.528099	-0.460627	0	0
41669	8.789602	2.163873	3.806109	-0.037797	0.031452	-0.013643	-0.764613	0.231683	-0.461033	0.689045	-0.184852	-0.527704	-0.461059	0	0
41670	8.808932	2.187653	3.753054	-0.052385	0.031568	-0.011915	-0.765594	0.230514	-0.461720	0.689006	-0.185033	-0.527250	-0.461564	0	0
41671	8.750893	2.182718	3.712610	-0.039626	0.006977	0.009206	-0.764326	0.230937	-0.461176	0.688982	-0.185319	-0.526973	-0.461801	0	0
41672	8.750924	2.153694	3.686186	-0.016919	-0.000476	0.000488	-0.764622	0.231842	-0.460043	0.688894	-0.185472	-0.526879	-0.461978	0	0
41673	8.799255	2.196909	3.676181	-0.016200	-0.016822	-0.002987	-0.765179	0.232578	-0.461311	0.688732	-0.185643	-0.526897	-0.462131	0	0
41674	8.818609	2.201174	3.572652	-0.006073	-0.013282	0.000547	-0.764056	0.229623	-0.459194	0.688601	-0.185776	-0.526942	-0.462220	0	0
41675	8.799262	2.201070	3.546347	0.012277	-0.013426	0.011122	-0.765465	0.230968	-0.460450	0.688573	-0.185811	-0.527044	-0.462131	0	0
41676	8.811368	2.186728	3.570313	0.042368	-0.013675	0.007680	-0.764475	0.231097	-0.460325	0.688560	-0.185654	-0.527301	-0.461920	0	0
41677	8.808975	2.162510	3.541498	0.049984	-0.004653	0.034008	-0.764055	0.230799	-0.459765	0.688754	-0.185511	-0.527476	-0.461490	0	0
41678	8.840334	2.244454	3.567650	0.042654	-0.000963	0.033129	-0.762211	0.231492	-0.460506	0.688926	-0.185428	-0.527599	-0.461125	0	0
41679	8.857283	2.225265	3.586776	0.046380	-0.008246	0.049816	-0.764621	0.232136	-0.460186	0.689167	-0.185411	-0.527753	-0.460596	0	0
41680	8.881462	2.230154	3.608233	0.045584	0.009906	0.046282	-0.764460	0.231519	-0.462309	0.689460	-0.185328	-0.527790	-0.460148	0	0
41681	8.896001	2.201387	3.637002	0.070250	0.004262	0.054239	-0.762754	0.230886	-0.463041	0.689830	-0.185113	-0.527959	-0.459485	0	0
41682	8.876640	2.215667	3.598663	0.057538	0.007998	0.057718	-0.763914	0.232710	-0.460342	0.690181	-0.185025	-0.528040	-0.458901	0	0
41683	8.847610	2.218312	3.637342	0.051950	-0.002840	0.056839	-0.763055	0.233710	-0.461917	0.690490	-0.184983	-0.528170	-0.458302	0	0
41684	8.859746	2.177304	3.625265	0.053891	0.004402	0.060335	-0.761634	0.231761	-0.461932	0.690837	-0.184938	-0.528258	-0.457696	0	0
41685	8.871838	2.177347	3.637198	0.035481	-0.004527	0.051527	-0.761202	0.232626	-0.463074	0.691082	-0.184991	-0.528334	-0.457217	0	0
41686	8.905721	2.157915	3.612924	0.042992	0.008115	0.062056	-0.761786	0.234867	-0.461801	0.691425	-0.185025	-0.528338	-0.456679	0	0
41687	8.891216	2.148415	3.634676	0.037370	0.004527	0.048003	-0.760508	0.233512	-0.461816	0.691705	-0.185006	-0.528367	-0.456230	0	0
41688	8.871875	2.143447	3.598757	0.038445	0.009969	0.060284	-0.760094	0.234694	-0.460979	0.692044	-0.185050	-0.528342	-0.455726	0	0
41689	8.867039	2.143394	3.586771	0.032080	0.008208	0.064658	-0.760082	0.234973	-0.462537	0.692408	-0.185139	-0.528292	-0.455195	0	0
41690	8.876726	2.131305	3.579497	0.024566	0.001906	0.044462	-0.761492	0.236171	-0.463651	0.692608	-0.185231	-0.528288	-0.454857	0	0
41691	8.879148	2.128894	3.579482	0.024698	0.004633	0.057622	-0.760219	0.237324	-0.463960	0.692907	-0.185352	-0.528242	-0.454406	0	0
41692	8.886394	2.138538	3.584229	0.039335	0.009957	0.056775	-0.760498	0.236736	-0.464236	0.693231	-0.185371	-0.528227	-0.453922	0	0
41693	8.905741	2.140892	3.579278	0.023761	-0.006246	0.067291	-0.760507	0.237336	-0.463389	0.693514	-0.185599	-0.528234	-0.453388	0	0
41694	8.910601	2.119144	3.564834	0.023527	-0.013517	0.044478	-0.760504	0.237921	-0.463958	0.693625	-0.185773	-0.528331	-0.453033	0	0
41695	8.891256	2.114382	3.569788	0.024509	-0.011705	0.050619	-0.761366	0.239720	-0.463102	0.693804	-0.185934	-0.528411	-0.452599	0	0
41696	8.886421	2.114244	3.540972	0.020904	-0.009860	0.053241	-0.759377	0.238493	-0.463554	0.693970	-0.186155	-0.528454	-0.452203	0	0
41697	8.896115	2.090396	3.589006	0.017138	-0.016184	0.046213	-0.759529	0.240128	-0.462851	0.694091	-0.186365	-0.528541	-0.451829	0	0
41698	8.915502	2.056516	3.560041	0.009952	0.001108	0.039146	-0.758687	0.241591	-0.462588	0.694224	-0.186546	-0.528482	-0.451620	0	0
41699	8.910651	2.066347	3.598536	0.019189	-0.002585	0.058481	-0.759665	0.241153	-0.463986	0.694476	-0.186746	-0.528461	-0.451174	0	0
41700	8.925170	2.056817	3.622481	0.012708	-0.006166	0.051447	-0.759682	0.242793	-0.462577	0.694633	-0.187003	-0.528442	-0.450848	0	0
41701	8.886472	2.065971	3.516968	0.011820	-0.013416	0.058478	-0.759251	0.242189	-0.463006	0.694813	-0.187304	-0.528464	-0.450420	0	0
41702	8.905853	2.032285	3.526471	0.001031	-0.002438	0.065450	-0.758680	0.241876	-0.463580	0.695039	-0.187689	-0.528344	-0.450052	0	0
41703	8.946964	2.025801	3.684858	-0.020980	-0.002257	0.058373	-0.758414	0.244541	-0.462464	0.695215	-0.188168	-0.528140	-0.449818	0	0
41704	8.891294	2.073647	3.608289	-0.013637	-0.009567	0.070698	-0.757003	0.246725	-0.462780	0.695388	-0.188728	-0.527988	-0.449495	0	0
41705	8.905910	1.976874	3.519303	0.008361	-0.006128	0.068969	-0.757005	0.246286	-0.462353	0.695646	-0.189077	-0.527924	-0.449025	0	0
41706	8.930122	1.941271	3.627347	-0.002888	-0.035074	0.065459	-0.757578	0.248660	-0.462496	0.695683	-0.189646	-0.528008	-0.448628	0	0
41707	8.954271	1.986542	3.540581	-0.021162	-0.022234	0.049617	-0.758287	0.247499	-0.461913	0.695712	-0.190171	-0.527960	-0.448417	0	0
41708	8.934927	1.983993	3.507064	-0.008343	-0.014174	0.044371	-0.757451	0.248971	-0.460801	0.695754	-0.190573	-0.527914	-0.448236	0	0
41709	8.910775	1.945702	3.545740	-0.002826	-0.012400	0.046126	-0.758303	0.248991	-0.460504	0.695854	-0.190909	-0.527887	-0.447970	0	0
41710	8.898720	1.907272	3.560285	-0.006576	-0.024166	0.044366	-0.756903	0.251630	-0.459689	0.695842	-0.191348	-0.527916	-0.447766	0	0
41711	8.915640	1.916901	3.564962	-0.020185	-0.018609	0.049595	-0.757605	0.252079	-0.460529	0.695891	-0.191851	-0.527848	-0.447554	0	0
41712	8.932540	1.945888	3.588858	-0.013901	-0.022292	0.043479	-0.757185	0.251341	-0.459684	0.695879	-0.192318	-0.527837	-0.447386	0	0
41713	8.983343	1.936110	3.574069	-0.022967	-0.012245	0.039934	-0.756054	0.252202	-0.459847	0.695913	-0.192762	-0.527730	-0.447268	0	0
41714	8.983345	1.936013	3.554835	-0.013810	-0.008691	0.039074	-0.757197	0.252239	-0.458555	0.695948	-0.193151	-0.527630	-0.447164	0	0
41715	8.964024	1.907175	3.559808	-0.023110	-0.012253	0.019742	-0.756481	0.254127	-0.460273	0.695890	-0.193490	-0.527562	-0.447187	0	0
41716	8.901171	1.871337	3.596360	-0.017629	-0.015011	0.021502	-0.757912	0.254028	-0.458410	0.695805	-0.193841	-0.527523	-0.447214	0	0
41717	8.872161	1.859209	3.570135	-0.020361	-0.009546	0.014464	-0.757344	0.255338	-0.459132	0.695743	-0.194122	-0.527459	-0.447264	0	0
41718	8.918096	1.878450	3.579401	-0.015910	-0.022290	0.016253	-0.756923	0.255040	-0.458572	0.695604	-0.194460	-0.527490	-0.447296	0	0
41719	8.937408	1.916845	3.559995	-0.015956	-0.024107	0.014511	-0.759049	0.255087	-0.458254	0.695475	-0.194776	-0.527547	-0.447294	0	0
41720	8.968861	1.907168	3.559773	-0.012360	-0.024144	0.007498	-0.758207	0.255374	-0.457420	0.695289	-0.195056	-0.527622	-0.447371	0	0
41721	8.968885	1.883092	3.559792	-0.004806	-0.009681	0.021532	-0.757653	0.255671	-0.456157	0.695288	-0.195268	-0.527615	-0.447289	0	0
41722	8.956812	1.863801	3.550279	-0.004746	-0.006051	0.023277	-0.756800	0.257710	-0.457312	0.695285	-0.195496	-0.527568	-0.447250	0	0
41723	8.930222	1.849347	3.540868	-0.004713	0.001208	0.017998	-0.758509	0.258052	-0.456153	0.695325	-0.195640	-0.527493	-0.447212	0	0
41724	8.925364	1.868711	3.560122	-0.002228	-0.009708	0.000472	-0.757796	0.257884	-0.456730	0.695204	-0.195748	-0.527527	-0.447313	0	0
41725	8.935042	1.863882	3.560055	-0.001311	-0.016065	0.007502	-0.757956	0.258499	-0.454749	0.695114	-0.195891	-0.527608	-0.447296	0	0
41726	8.935015	1.892748	3.555223	0.013190	-0.020724	0.001407	-0.758237	0.258208	-0.454885	0.694967	-0.195948	-0.527784	-0.447290	0	0
41727	8.971270	1.916794	3.559747	0.000370	-0.024251	0.002266	-0.760071	0.257355	-0.455276	0.694813	-0.196088	-0.527940	-0.447284	0	0
41728	8.973691	1.916645	3.530878	-0.006778	-0.002418	-0.003044	-0.758807	0.257930	-0.454308	0.694708	-0.196174	-0.527910	-0.447445	0	0
41729	8.944677	1.909320	3.502245	0.020551	-0.008087	-0.005607	-0.759659	0.256626	-0.453581	0.694643	-0.196061	-0.528060	-0.447419	0	0
41730	8.925347	1.887778	3.521638	-0.001433	-0.016979	-0.006532	-0.758951	0.257347	-0.453879	0.694456	-0.196157	-0.528162	-0.447547	0	0
41731	8.954389	1.868620	3.550293	0.013289	-0.009839	0.000510	-0.758378	0.256738	-0.454452	0.694395	-0.196134	-0.528279	-0.447513	0	0
41732	8.954350	1.909379	3.516600	0.000664	-0.000656	0.011010	-0.759526	0.259429	-0.453595	0.694372	-0.196240	-0.528241	-0.447547	0	0
41733	8.954353	1.904685	3.540647	0.002245	-0.015194	-0.003010	-0.759650	0.257644	-0.455001	0.694246	-0.196300	-0.528354	-0.447585	0	0
41734	8.949492	1.926457	3.559898	0.027937	-0.004510	0.004063	-0.760080	0.257807	-0.454428	0.694233	-0.196187	-0.528482	-0.447502	0	0
41735	8.944668	1.912104	3.576775	0.007705	-0.018864	0.000519	-0.760082	0.258546	-0.454431	0.694113	-0.196244	-0.528637	-0.447479	0	0
41736	8.959163	1.926673	3.605509	-0.006616	0.009389	0.007472	-0.759803	0.258250	-0.453869	0.694118	-0.196333	-0.528505	-0.447590	0	0
41737	8.968789	1.981657	3.530861	-0.019580	0.010388	-0.015361	-0.760216	0.256921	-0.454705	0.694028	-0.196364	-0.528366	-0.447879	0	0
41738	8.944657	1.926343	3.535891	0.007762	-0.006165	-0.006514	-0.761638	0.256663	-0.453832	0.693916	-0.196348	-0.528435	-0.447979	0	0
41739	8.939838	1.902566	3.593648	0.020598	-0.000822	-0.004742	-0.760360	0.256633	-0.454277	0.693893	-0.196207	-0.528533	-0.447960	0	0
41740	8.959172	1.919317	3.579068	0.005955	-0.006148	-0.003010	-0.760647	0.257526	-0.454135	0.693794	-0.196221	-0.528586	-0.448045	0	0
41741	8.956743	1.935846	3.514157	-0.012266	0.004884	-0.011838	-0.759953	0.258264	-0.452876	0.693705	-0.196245	-0.528511	-0.448260	0	0
41742	8.910764	1.960026	3.521686	0.007792	-0.001624	-0.006512	-0.760216	0.255449	-0.454133	0.693621	-0.196203	-0.528550	-0.448362	0	0
41743	8.905920	1.964921	3.536143	0.018755	-0.008060	0.002299	-0.759802	0.256925	-0.453438	0.693588	-0.196144	-0.528677	-0.448290	0	0
41744	8.930117	1.955255	3.535974	-0.006886	-0.009672	-0.006537	-0.760781	0.255459	-0.454265	0.693429	-0.196245	-0.528704	-0.448460	0	0
41745	8.930076	1.993922	3.564794	-0.009614	-0.005109	-0.006541	-0.760081	0.256337	-0.453714	0.693316	-0.196323	-0.528700	-0.448605	0	0
41746	8.968783	1.984258	3.569328	0.000527	0.004786	-0.004775	-0.759790	0.256469	-0.454710	0.693256	-0.196316	-0.528657	-0.448751	0	0
41747	8.956692	1.984179	3.550182	0.000523	-0.009726	0.009284	-0.761075	0.257392	-0.453703	0.693210	-0.196428	-0.528699	-0.448724	0	0
41748	8.949443	1.974705	3.579094	0.002313	0.004771	-0.010040	-0.760359	0.256483	-0.454418	0.693127	-0.196384	-0.528673	-0.448901	0	0
41749	8.910734	1.986679	3.555324	-0.008577	0.004867	-0.003043	-0.759507	0.256315	-0.454714	0.693085	-0.196429	-0.528598	-0.449036	0	0
41750	8.915625	1.935931	3.519266	0.001375	-0.007924	-0.004770	-0.761069	0.256649	-0.454124	0.692956	-0.196477	-0.528645	-0.449158	0	0
41751	8.915624	1.933718	3.557736	-0.006003	-0.000609	-0.020594	-0.760356	0.256039	-0.454558	0.692811	-0.196435	-0.528654	-0.449390	0	0
41752	8.954276	1.979441	3.564629	-0.006891	-0.004229	-0.010048	-0.760941	0.256956	-0.452712	0.692659	-0.196499	-0.528647	-0.449603	0	0
41753	8.973604	2.003342	3.535617	-0.006930	-0.009676	-0.008279	-0.761058	0.254868	-0.454824	0.692520	-0.196569	-0.528690	-0.449737	0	0
41754	8.978466	1.979235	3.530792	-0.004879	0.004830	0.002232	-0.761487	0.256354	-0.454823	0.692484	-0.196632	-0.528610	-0.449858	0	0
41755	8.949453	1.967289	3.540631	-0.011950	0.019417	0.014478	-0.762344	0.256529	-0.453961	0.692591	-0.196727	-0.528385	-0.449918	0	0
41756	8.925276	1.955432	3.569669	0.004243	0.008390	-0.003025	-0.761634	0.257688	-0.454685	0.692559	-0.196694	-0.528327	-0.450049	0	0
41757	8.910766	1.955357	3.550541	-0.008426	0.012129	0.005715	-0.762205	0.257118	-0.453824	0.692594	-0.196751	-0.528185	-0.450136	0	0
41758	8.925257	1.974681	3.567249	-0.001296	-0.004265	0.004004	-0.761501	0.258285	-0.453841	0.692517	-0.196850	-0.528177	-0.450222	0	0
41759	8.944613	1.967490	3.579135	0.015099	-0.019822	0.016347	-0.762898	0.258438	-0.456083	0.692478	-0.196944	-0.528341	-0.450048	0	0
41760	8.971218	1.974224	3.489977	-0.008837	-0.024182	-0.006516	-0.763178	0.257410	-0.456074	0.692243	-0.197117	-0.528462	-0.450192	0	0
41761	8.973643	1.960224	3.578929	0.015031	-0.006224	-0.006488	-0.762345	0.259326	-0.454822	0.692172	-0.197030	-0.528576	-0.450204	0	0
41762	8.954299	1.955438	3.579074	-0.003122	0.008444	-0.010062	-0.763757	0.258761	-0.455080	0.692092	-0.197014	-0.528498	-0.450427	0	0
41763	8.934964	1.943271	3.547970	0.006220	0.013821	0.008379	-0.763477	0.259054	-0.454802	0.692177	-0.196975	-0.528405	-0.450422	0	0
41764	8.918025	1.955176	3.516828	0.000663	0.004792	0.007503	-0.761349	0.259004	-0.455403	0.692173	-0.197031	-0.528338	-0.450482	0	0
41765	8.910771	1.950469	3.536119	0.009961	0.016519	0.016283	-0.761491	0.259007	-0.455401	0.692315	-0.196997	-0.528228	-0.450407	0	0
41766	8.934971	1.936109	3.559997	0.015288	0.001046	0.014558	-0.762345	0.260062	-0.455108	0.692345	-0.197015	-0.528236	-0.450345	0	0
41767	8.927691	1.960135	3.548009	0.017039	-0.000785	0.008428	-0.762351	0.259480	-0.454257	0.692374	-0.196968	-0.528293	-0.450254	0	0
41768	8.925282	1.950544	3.555247	0.024590	0.011865	0.025100	-0.762055	0.261518	-0.456535	0.692531	-0.196922	-0.528249	-0.450083	0	0
41769	8.949446	1.969987	3.598332	0.017126	0.001035	0.019836	-0.763465	0.259187	-0.456218	0.692622	-0.196927	-0.528271	-0.449916	0	0
41770	8.925255	1.974778	3.586483	0.015138	-0.009840	0.011070	-0.762903	0.259474	-0.455946	0.692583	-0.196969	-0.528363	-0.449848	0	0
41771	8.925287	1.947967	3.521590	0.017158	0.004660	0.015439	-0.762478	0.259759	-0.456095	0.692673	-0.196934	-0.528369	-0.449719	0	0
41772	8.944616	1.964985	3.559903	-0.013805	0.023060	0.007447	-0.762905	0.259183	-0.455520	0.692733	-0.197013	-0.528109	-0.449898	0	0
41773	8.886607	1.926526	3.555549	0.009693	-0.008888	0.009288	-0.762481	0.258586	-0.455241	0.692709	-0.197058	-0.528187	-0.449823	0	0
41774	8.908410	1.890453	3.569845	0.031619	-0.017233	0.018996	-0.763324	0.260213	-0.456650	0.692700	-0.197060	-0.528389	-0.449598	0	0
41775	8.939810	1.931481	3.598433	0.024168	-0.019900	0.007584	-0.763315	0.259761	-0.457497	0.692639	-0.197045	-0.528612	-0.449438	0	0
41776	8.968841	1.928763	3.545330	0.011519	-0.009819	0.011052	-0.762200	0.261084	-0.455964	0.692593	-0.197113	-0.528687	-0.449390	0	0
41777	8.954324	1.935886	3.521387	0.005134	-0.009766	0.011039	-0.762490	0.260215	-0.454824	0.692563	-0.197203	-0.528747	-0.449326	0	0
41778	8.905962	1.921658	3.550603	0.015123	-0.016194	0.011065	-0.762200	0.259613	-0.455392	0.692493	-0.197271	-0.528884	-0.449242	0	0
41779	8.915638	1.921571	3.536107	0.006083	-0.009768	0.014546	-0.762489	0.259920	-0.454822	0.692481	-0.197373	-0.528942	-0.449149	0	0
41780	8.934933	1.974606	3.555157	0.009586	-0.017058	0.008435	-0.762767	0.259920	-0.455384	0.692383	-0.197471	-0.529064	-0.449113	0	0
41781	8.944605	1.974713	3.579129	0.016690	-0.031639	0.000572	-0.762777	0.260815	-0.454539	0.692213	-0.197523	-0.529348	-0.449017	0	0
41782	8.964001	1.931190	3.547767	0.006004	-0.020659	0.018074	-0.763482	0.260827	-0.454810	0.692130	-0.197716	-0.529460	-0.448929	0	0
41783	8.963968	1.960275	3.586212	-0.008801	-0.024173	0.000499	-0.762780	0.260524	-0.454113	0.691949	-0.197910	-0.529578	-0.448983	0	0
41784	8.949428	1.993748	3.535801	-0.010632	-0.012367	-0.012675	-0.763626	0.259949	-0.454238	0.691742	-0.198014	-0.529619	-0.449207	0	0
41785	8.934946	1.962471	3.535933	-0.014304	-0.024130	-0.004779	-0.763642	0.260558	-0.452542	0.691527	-0.198218	-0.529722	-0.449327	0	0
41786	8.949509	1.911915	3.540676	-0.014265	-0.022318	-0.004794	-0.764918	0.260588	-0.452238	0.691289	-0.198441	-0.529798	-0.449506	0	0
41787	8.937397	1.928834	3.550368	-0.012391	-0.020514	0.000477	-0.764636	0.259994	-0.451957	0.691120	-0.198643	-0.529874	-0.449586	0	0
41788	8.915609	1.950425	3.528871	-0.027176	-0.029471	-0.011827	-0.764642	0.259855	-0.451108	0.690793	-0.198942	-0.529958	-0.449857	0	0
41789	8.915591	1.969625	3.516834	-0.028768	-0.014932	0.002196	-0.764922	0.260298	-0.451671	0.690629	-0.199242	-0.529918	-0.450024	0	0
41790	8.944589	1.993815	3.547858	-0.036266	-0.023951	-0.009212	-0.766213	0.261229	-0.449956	0.690319	-0.199599	-0.529915	-0.450344	0	0
41791	8.968775	1.996078	3.526041	-0.018062	-0.029549	-0.010037	-0.765217	0.261055	-0.450537	0.690044	-0.199825	-0.530048	-0.450510	0	0
41792	8.983261	2.022539	3.525914	-0.024354	-0.013166	-0.013576	-0.766217	0.261823	-0.449675	0.689799	-0.200024	-0.530034	-0.450813	0	0
41793	8.997783	2.012839	3.516198	-0.041707	-0.016655	-0.011860	-0.766786	0.261102	-0.449097	0.689535	-0.200345	-0.529975	-0.451142	0	0
41794	9.007464	2.005626	3.520942	-0.063683	-0.016480	-0.020689	-0.765937	0.260497	-0.448825	0.689164	-0.200789	-0.529822	-0.451691	0	0
41795	8.968775	1.998364	3.501997	-0.049977	-0.005705	-0.032081	-0.766504	0.260804	-0.448817	0.688851	-0.201010	-0.529691	-0.452225	0	0
41796	8.949471	1.954960	3.482939	-0.056332	-0.009281	-0.027715	-0.766636	0.261530	-0.450233	0.688499	-0.201334	-0.529534	-0.452799	0	0
41797	8.930133	1.942975	3.487898	-0.038770	-0.002155	-0.009258	-0.767230	0.262754	-0.447398	0.688329	-0.201583	-0.529383	-0.453123	0	0
41798	8.968844	1.930795	3.470795	-0.036135	-0.005817	-0.018901	-0.766802	0.260828	-0.447114	0.688068	-0.201809	-0.529272	-0.453550	0	0
41799	8.985772	1.937798	3.432198	-0.035932	-0.001276	0.000403	-0.766818	0.261878	-0.445562	0.687952	-0.202086	-0.529108	-0.453794	0	0
41800	8.985770	1.935621	3.477881	-0.019563	0.001310	-0.008339	-0.768088	0.263371	-0.446538	0.687808	-0.202223	-0.529001	-0.454076	0	0
41801	8.997903	1.892485	3.521104	-0.026787	-0.000441	0.002165	-0.766820	0.263353	-0.445851	0.687723	-0.202442	-0.528869	-0.454261	0	0
41802	8.976130	1.899570	3.487598	-0.013862	0.012160	0.005692	-0.767106	0.262774	-0.445278	0.687718	-0.202557	-0.528688	-0.454428	0	0
41803	8.964039	1.897205	3.492496	-0.015657	0.012178	0.009197	-0.766807	0.264513	-0.447838	0.687754	-0.202680	-0.528505	-0.454531	0	0
41804	8.954356	1.899967	3.559885	-0.010300	0.013947	-0.004835	-0.766527	0.264216	-0.447416	0.687721	-0.202701	-0.528351	-0.454748	0	0
41805	8.920480	1.921321	3.487987	0.002540	0.001148	0.014525	-0.767366	0.262749	-0.448104	0.687760	-0.202777	-0.528316	-0.454696	0	0
41806	8.944688	1.906428	3.406076	-0.005527	0.006655	0.023273	-0.766104	0.263769	-0.446997	0.687825	-0.202950	-0.528177	-0.454683	0	0
41807	8.983388	1.897225	3.501972	-0.023933	0.014055	0.000400	-0.766681	0.264972	-0.446144	0.687814	-0.203075	-0.527961	-0.454894	0	0
41808	8.935000	1.909456	3.526358	0.005313	-0.000687	0.021551	-0.766401	0.264675	-0.445722	0.687850	-0.203202	-0.527923	-0.454828	0	0
41809	8.964092	1.844214	3.487731	-0.004704	0.003015	0.015364	-0.765958	0.265821	-0.448282	0.687888	-0.203325	-0.527841	-0.454812	0	0
41810	9.007604	1.863750	3.554717	-0.004911	-0.007878	0.005730	-0.766663	0.265243	-0.448409	0.687804	-0.203459	-0.527842	-0.454877	0	0
41811	9.000340	1.877842	3.482630	0.024477	0.002772	0.014567	-0.766820	0.267472	-0.447426	0.687896	-0.203378	-0.527896	-0.454711	0	0
41812	8.949529	1.897154	3.478177	0.006293	0.006559	0.019787	-0.765247	0.265508	-0.448575	0.687972	-0.203447	-0.527819	-0.454655	0	0
41813	8.935031	1.880444	3.502339	0.017185	-0.002601	0.021575	-0.766812	0.266432	-0.447987	0.688053	-0.203478	-0.527862	-0.454468	0	0
41814	8.939899	1.849163	3.507138	0.016202	-0.000786	0.009276	-0.765112	0.265218	-0.447727	0.688061	-0.203459	-0.527902	-0.454420	0	0
41815	8.956799	1.878149	3.531033	0.015249	-0.002592	0.009284	-0.766232	0.264343	-0.448837	0.688082	-0.203438	-0.527961	-0.454328	0	0
41816	8.968884	1.883116	3.564601	0.015251	-0.000777	0.009282	-0.765971	0.266277	-0.447010	0.688085	-0.203428	-0.527995	-0.454287	0	0
41817	8.968913	1.858762	3.509322	0.013473	-0.005300	0.016300	-0.765111	0.266836	-0.448441	0.688120	-0.203468	-0.528051	-0.454151	0	0
41818	8.988278	1.839703	3.554877	0.024266	-0.009933	0.002285	-0.764833	0.266836	-0.447880	0.688069	-0.203393	-0.528206	-0.454082	0	0
41819	8.978588	1.858772	3.514060	0.002465	-0.007935	0.012767	-0.767528	0.265428	-0.446556	0.688052	-0.203503	-0.528237	-0.454023	0	0
41820	8.954441	1.824750	3.444540	0.024486	-0.004485	0.018072	-0.765976	0.267167	-0.446731	0.688098	-0.203490	-0.528321	-0.453862	0	0
41821	8.978605	1.844169	3.482816	0.041791	-0.002814	0.014606	-0.766810	0.266577	-0.448271	0.688196	-0.203316	-0.528492	-0.453592	0	0
41822	8.973757	1.853903	3.502078	0.013483	-0.006208	0.018055	-0.766676	0.265112	-0.446852	0.688215	-0.203380	-0.528541	-0.453477	0	0
41823	8.995503	1.877789	3.470644	0.021663	-0.008094	0.016329	-0.766664	0.265097	-0.448267	0.688252	-0.203378	-0.528653	-0.453291	0	0
41824	8.968908	1.868149	3.461229	0.039178	-0.000970	0.028645	-0.766525	0.264509	-0.447701	0.688400	-0.203296	-0.528761	-0.452976	0	0
41825	8.988273	1.851377	3.482740	0.037232	-0.010033	0.023382	-0.766384	0.263918	-0.447417	0.688490	-0.203233	-0.528943	-0.452655	0	0
41826	8.978590	1.858638	3.487613	0.019051	-0.000807	0.023328	-0.765671	0.265809	-0.448852	0.688574	-0.203260	-0.528970	-0.452484	0	0
41827	8.997921	1.877821	3.477839	0.038962	-0.014587	0.018134	-0.766104	0.264651	-0.447425	0.688620	-0.203179	-0.529201	-0.452180	0	0
41828	8.993083	1.877901	3.492300	0.048399	0.011658	0.028653	-0.765542	0.265381	-0.447155	0.688850	-0.202980	-0.529262	-0.451848	0	0
41829	9.002753	1.882629	3.477800	0.026344	-0.006312	0.029503	-0.766667	0.265983	-0.448271	0.688965	-0.203008	-0.529356	-0.451549	0	0
41830	8.985808	1.897124	3.482720	0.026348	-0.000866	0.025111	-0.765804	0.265213	-0.449555	0.689075	-0.202991	-0.529414	-0.451322	0	0
41831	8.968885	1.887616	3.502086	0.022767	0.013682	0.018060	-0.765391	0.265514	-0.448290	0.689236	-0.202893	-0.529378	-0.451162	0	0
41832	8.966445	1.909288	3.502086	0.015355	0.005575	0.014548	-0.766236	0.265231	-0.448699	0.689304	-0.202874	-0.529360	-0.451087	0	0
41833	8.973715	1.897118	3.478000	-0.004648	0.016624	0.010973	-0.765386	0.266095	-0.449141	0.689394	-0.202914	-0.529194	-0.451127	0	0
41834	8.978555	1.896989	3.453922	-0.002883	0.012069	0.007474	-0.765949	0.265809	-0.449414	0.689430	-0.202951	-0.529065	-0.451207	0	0
41835	8.976143	1.887533	3.487607	0.005310	0.008374	0.009250	-0.766231	0.265813	-0.449551	0.689488	-0.202950	-0.529004	-0.451189	0	0
41836	8.973711	1.901909	3.473188	-0.009314	0.004865	0.010978	-0.765958	0.265821	-0.448282	0.689487	-0.203084	-0.528888	-0.451267	0	0
41837	8.983377	1.909166	3.482728	-0.017485	0.015819	0.005681	-0.764816	0.266667	-0.449861	0.689523	-0.203188	-0.528680	-0.451410	0	0
41838	8.978556	1.890131	3.526056	-0.001130	0.015683	-0.003061	-0.765385	0.265800	-0.449140	0.689535	-0.203139	-0.528556	-0.451558	0	0
41839	8.954380	1.882701	3.478153	0.013682	0.017386	0.018032	-0.765390	0.266983	-0.449004	0.689697	-0.203087	-0.528453	-0.451454	0	0
41840	8.964110	1.820503	3.559878	0.020857	0.011879	0.007508	-0.764824	0.267855	-0.449300	0.689778	-0.202963	-0.528431	-0.451412	0	0
41841	8.968956	1.801817	3.675263	0.010061	0.016518	0.025020	-0.764969	0.267273	-0.448729	0.689961	-0.202976	-0.528303	-0.451277	0	0
41842	8.949561	1.861259	3.521483	0.011866	0.013776	0.023291	-0.765810	0.266398	-0.449277	0.690107	-0.202986	-0.528197	-0.451172	0	0
41843	8.966530	1.829499	3.434831	0.020913	0.004617	0.018054	-0.764965	0.268446	-0.449583	0.690218	-0.202941	-0.528214	-0.451003	0	0
41844	8.988307	1.810788	3.550092	0.034482	0.001782	0.009308	-0.764673	0.267546	-0.450291	0.690285	-0.202775	-0.528322	-0.450850	0	0
41845	9.002815	1.813247	3.564410	0.029982	0.000916	0.018952	-0.765657	0.267263	-0.450981	0.690398	-0.202689	-0.528404	-0.450620	0	0
41846	8.993108	1.853753	3.477894	0.016224	0.008278	0.002248	-0.764102	0.266497	-0.450579	0.690432	-0.202580	-0.528399	-0.450622	0	0
41847	8.944707	1.878107	3.519100	0.017240	0.010099	0.015415	-0.763669	0.266920	-0.451720	0.690551	-0.202522	-0.528367	-0.450502	0	0
41848	8.930193	1.878237	3.540845	0.020820	0.008255	0.009282	-0.764654	0.265903	-0.451983	0.690626	-0.202418	-0.528369	-0.450432	0	0
41849	8.935048	1.859030	3.552846	0.008241	0.019253	0.021518	-0.765655	0.266966	-0.451122	0.690804	-0.202413	-0.528220	-0.450336	0	0
41850	8.930203	1.863986	3.579324	0.008049	0.004734	0.014517	-0.763956	0.268403	-0.451722	0.690854	-0.202445	-0.528177	-0.450295	0	0
41851	8.964067	1.863863	3.564651	0.021094	0.015522	0.035597	-0.763808	0.267067	-0.452002	0.691102	-0.202442	-0.528083	-0.450026	0	0
41852	8.978601	1.839887	3.588608	0.028175	0.002752	0.021583	-0.764096	0.268403	-0.452003	0.691216	-0.202379	-0.528131	-0.449823	0	0
41853	8.993131	1.825202	3.545237	0.030018	0.000918	0.023343	-0.765222	0.268418	-0.452692	0.691349	-0.202315	-0.528203	-0.449562	0	0
41854	8.949608	1.810870	3.555183	0.029974	0.006362	0.011045	-0.761547	0.266436	-0.451470	0.691442	-0.202164	-0.528256	-0.449425	0	0
41855	8.944799	1.782010	3.560050	0.022865	0.015501	0.023294	-0.763231	0.265865	-0.452855	0.691638	-0.202084	-0.528195	-0.449232	0	0
41856	8.939951	1.791733	3.576908	0.024439	-0.000851	0.011035	-0.762530	0.267183	-0.452589	0.691679	-0.202006	-0.528272	-0.449112	0	0
41857	8.988296	1.820539	3.574127	0.024425	0.004587	0.005772	-0.761673	0.265977	-0.453164	0.691741	-0.201872	-0.528329	-0.449010	0	0
41858	9.022137	1.844371	3.535392	0.013412	0.006483	-0.003024	-0.762252	0.266595	-0.451742	0.691736	-0.201763	-0.528334	-0.449061	0	0
41859	9.041504	1.825130	3.544883	0.011649	0.016475	-0.006556	-0.763074	0.265400	-0.454554	0.691780	-0.201599	-0.528276	-0.449136	0	0
41860	8.997952	1.844298	3.513930	0.006182	0.023780	-0.013595	-0.763081	0.267175	-0.454420	0.691806	-0.201404	-0.528151	-0.449330	0	0
41861	8.959241	1.854107	3.538248	0.006287	0.022885	0.001325	-0.762651	0.264952	-0.454275	0.691908	-0.201290	-0.528009	-0.449391	0	0
41862	8.932629	1.861332	3.531224	0.008272	0.033765	0.009215	-0.761253	0.267006	-0.452892	0.692091	-0.201159	-0.527778	-0.449440	0	0
41863	8.968947	1.820520	3.564651	0.032066	0.030849	0.018919	-0.763370	0.267630	-0.453851	0.692366	-0.200923	-0.527660	-0.449259	0	0
41864	8.995550	1.820626	3.593308	0.017508	0.020993	0.036448	-0.761515	0.266249	-0.455149	0.692626	-0.200925	-0.527506	-0.449039	0	0
41865	8.959263	1.825604	3.615207	0.032055	0.019062	0.032097	-0.762645	0.267005	-0.455700	0.692898	-0.200812	-0.527443	-0.448743	0	0
41866	8.968912	1.854286	3.576645	0.028525	0.023631	0.042622	-0.761362	0.267408	-0.456996	0.693221	-0.200759	-0.527307	-0.448429	0	0
41867	8.988282	1.832638	3.586138	0.038477	0.022635	0.032111	-0.760800	0.266225	-0.456009	0.693524	-0.200586	-0.527248	-0.448106	0	0
41868	8.983437	1.839928	3.598189	0.030081	0.019067	0.014546	-0.760524	0.266964	-0.455451	0.693698	-0.200397	-0.527205	-0.447973	0	0
41869	8.930239	1.825635	3.613015	0.030133	0.019075	0.019806	-0.761642	0.266527	-0.456988	0.693910	-0.200232	-0.527158	-0.447772	0	0
41870	8.920573	1.816043	3.617902	0.023595	0.006423	0.014539	-0.760215	0.267660	-0.458855	0.694009	-0.200140	-0.527176	-0.447640	0	0
41871	8.939922	1.811539	3.685084	0.024445	0.006415	0.009273	-0.761348	0.266654	-0.458408	0.694096	-0.200016	-0.527212	-0.447518	0	0
41872	8.939886	1.852201	3.632157	0.022516	-0.000832	0.004902	-0.760226	0.267822	-0.457582	0.694107	-0.199917	-0.527292	-0.447450	0	0
41873	8.944674	1.893607	3.728260	0.002211	-0.004298	-0.012685	-0.759378	0.266335	-0.456882	0.693995	-0.199879	-0.527347	-0.447576	0	0
41874	8.920520	1.873631	3.579387	0.007836	0.011981	-0.018838	-0.760795	0.267249	-0.457005	0.693939	-0.199699	-0.527321	-0.447775	0	0
41875	8.956858	1.820319	3.521463	-0.004981	-0.016952	0.002219	-0.761643	0.267558	-0.457275	0.693813	-0.199846	-0.527401	-0.447810	0	0
41876	8.973701	1.893382	3.691983	-0.037982	-0.009418	-0.011895	-0.760088	0.267382	-0.457017	0.693585	-0.200113	-0.527305	-0.448155	0	0
41877	8.947044	1.948541	3.641644	-0.016112	-0.015038	-0.009189	-0.760937	0.267987	-0.457288	0.693396	-0.200268	-0.527345	-0.448332	0	0
41878	8.959184	1.911876	3.535797	-0.006818	-0.002418	-0.008312	-0.761224	0.266232	-0.456144	0.693282	-0.200308	-0.527332	-0.448505	0	0
41879	9.005194	1.851885	3.588403	-0.014260	-0.002371	-0.026773	-0.760079	0.265898	-0.457576	0.693085	-0.200301	-0.527328	-0.448820	0	0
41880	8.966496	1.854108	3.540599	-0.014089	0.012151	-0.023281	-0.760080	0.265900	-0.457435	0.692968	-0.200245	-0.527212	-0.449160	0	0
41881	8.978604	1.839645	3.540522	-0.015824	0.019424	-0.020665	-0.760929	0.265917	-0.457421	0.692909	-0.200183	-0.527037	-0.449484	0	0
41882	8.930210	1.861336	3.531241	0.000595	0.028365	-0.031164	-0.761646	0.266532	-0.456563	0.692866	-0.199916	-0.526889	-0.449842	0	0
41883	8.918124	1.851869	3.560189	-0.005053	0.013892	-0.036427	-0.760636	0.265752	-0.458557	0.692729	-0.199721	-0.526832	-0.450207	0	0
41884	8.876968	1.890427	3.555649	-0.010578	0.006685	-0.032913	-0.761207	0.264151	-0.457409	0.692547	-0.199614	-0.526789	-0.450584	0	0
41885	8.905941	1.941016	3.569822	-0.006849	0.021172	-0.034664	-0.761201	0.264291	-0.458117	0.692452	-0.199408	-0.526670	-0.450961	0	0
41886	8.949475	1.945621	3.540649	-0.007712	0.026617	-0.034670	-0.760779	0.263549	-0.457555	0.692369	-0.199185	-0.526504	-0.451379	0	0
41887	8.910768	1.950687	3.579396	-0.004977	0.017532	-0.024122	-0.761332	0.263251	-0.458960	0.692306	-0.199038	-0.526398	-0.451665	0	0
41888	8.876843	2.013359	3.584401	-0.003188	0.037477	-0.046068	-0.761892	0.262665	-0.459514	0.692239	-0.198674	-0.526200	-0.452158	0	0
41889	8.852648	2.027524	3.522055	-0.030485	0.027728	-0.026810	-0.760486	0.261765	-0.458118	0.692166	-0.198642	-0.525913	-0.452618	0	0
41890	8.891346	2.022943	3.579479	-0.023369	0.015868	-0.034677	-0.760477	0.262932	-0.459538	0.691995	-0.198576	-0.525750	-0.453097	0	0
41891	8.905874	2.006117	3.589004	-0.026995	0.023153	-0.039964	-0.760045	0.262324	-0.460250	0.691846	-0.198472	-0.525536	-0.453620	0	0
41892	8.915565	1.993822	3.540857	-0.026867	0.034038	-0.038224	-0.761607	0.261627	-0.459373	0.691745	-0.198331	-0.525238	-0.454180	0	0
41893	8.915627	1.931226	3.540908	-0.006592	0.041135	-0.025915	-0.760465	0.261444	-0.460523	0.691793	-0.198077	-0.524964	-0.454534	0	0
41894	8.915649	1.905021	3.596227	-0.020299	0.043063	-0.029469	-0.761452	0.261166	-0.460788	0.691793	-0.197894	-0.524616	-0.455014	0	0
41895	8.886633	1.900067	3.560379	-0.010273	0.041166	-0.031199	-0.761439	0.258501	-0.461343	0.691810	-0.197638	-0.524335	-0.455424	0	0
41896	8.886583	1.946054	3.608428	-0.003078	0.024781	-0.022374	-0.760321	0.259231	-0.459949	0.691780	-0.197457	-0.524178	-0.455729	0	0
41897	8.925273	1.955578	3.598520	-0.015745	0.028515	-0.011875	-0.759469	0.260240	-0.460675	0.691807	-0.197398	-0.523921	-0.456008	0	0
41898	8.927719	1.926805	3.622568	0.000712	0.045615	-0.027661	-0.760592	0.258632	-0.461216	0.691870	-0.197067	-0.523647	-0.456370	0	0
41899	8.857569	1.931918	3.661545	-0.002894	0.048379	-0.024165	-0.760021	0.260381	-0.462365	0.691970	-0.196764	-0.523336	-0.456706	0	0
41900	8.799466	1.985092	3.685969	-0.008503	0.042986	-0.031181	-0.758598	0.260048	-0.463236	0.691985	-0.196490	-0.523045	-0.457135	0	0
41901	8.833261	2.047808	3.719331	-0.008413	0.052064	-0.024156	-0.759570	0.259750	-0.465341	0.692093	-0.196208	-0.522683	-0.457507	0	0
41902	8.867085	2.090827	3.666155	-0.019487	0.037631	-0.022396	-0.758294	0.258691	-0.465216	0.692099	-0.196079	-0.522362	-0.457920	0	0
41903	8.857468	2.033084	3.671080	-0.006723	0.037523	-0.027645	-0.759432	0.258574	-0.464489	0.692118	-0.195833	-0.522114	-0.458278	0	0
41904	8.842962	2.023621	3.700045	-0.008776	0.023018	-0.039921	-0.758561	0.256911	-0.466478	0.691987	-0.195606	-0.521977	-0.458729	0	0
41905	8.847776	2.047666	3.695182	-0.004889	0.028442	-0.015341	-0.759695	0.257083	-0.466318	0.692018	-0.195454	-0.521777	-0.458975	0	0
41906	8.838123	2.019177	3.772213	-0.014087	0.039402	-0.034692	-0.757290	0.257625	-0.466360	0.691983	-0.195218	-0.521490	-0.459453	0	0
41907	8.799433	2.018774	3.681133	-0.001214	0.028416	-0.015340	-0.758414	0.256460	-0.466902	0.692022	-0.195040	-0.521307	-0.459679	0	0
41908	8.828483	1.987748	3.743457	-0.012263	0.023058	-0.020633	-0.758687	0.256306	-0.468029	0.691972	-0.194938	-0.521115	-0.460015	0	0
41909	8.833285	2.014685	3.834763	-0.012288	0.024879	-0.020631	-0.758686	0.255863	-0.468028	0.691945	-0.194825	-0.520915	-0.460329	0	0
41910	8.794570	2.033833	3.801370	0.009660	0.019262	-0.010036	-0.759244	0.254393	-0.468437	0.691967	-0.194644	-0.520829	-0.460470	0	0
41911	8.780060	2.038281	3.724536	-0.001434	0.002108	-0.011793	-0.759249	0.256018	-0.468443	0.691884	-0.194606	-0.520819	-0.460622	0	0
41912	8.811517	2.019290	3.786832	0.024083	-0.006266	-0.006461	-0.759102	0.254242	-0.468438	0.691816	-0.194462	-0.520970	-0.460615	0	0
41913	8.838094	2.048117	3.781806	0.018568	-0.017109	0.002323	-0.757710	0.254831	-0.465916	0.691737	-0.194448	-0.521157	-0.460528	0	0
41914	8.847766	2.052760	3.750476	0.035306	0.004537	0.016378	-0.757405	0.256121	-0.469040	0.691852	-0.194296	-0.521240	-0.460324	0	0
41915	8.813908	2.052652	3.719468	0.034358	-0.002712	0.018140	-0.759802	0.254100	-0.469275	0.691952	-0.194188	-0.521370	-0.460074	0	0
41916	8.809065	2.052951	3.777206	0.036977	-0.014526	0.018160	-0.758539	0.254381	-0.468165	0.691978	-0.194122	-0.521588	-0.459813	0	0
41917	8.799357	2.086622	3.767632	0.031585	-0.017196	0.033078	-0.759247	0.254543	-0.468154	0.692065	-0.194178	-0.521776	-0.459446	0	0
41918	8.823533	2.096326	3.789086	0.024116	-0.030750	0.028692	-0.759099	0.253944	-0.468720	0.692033	-0.194328	-0.522028	-0.459145	0	0
41919	8.852545	2.110595	3.762416	0.027730	-0.019902	0.012896	-0.759664	0.252924	-0.468423	0.692005	-0.194317	-0.522256	-0.458932	0	0
41920	8.857416	2.076882	3.762408	0.036977	-0.016345	0.021681	-0.758551	0.255427	-0.467037	0.692036	-0.194281	-0.522479	-0.458648	0	0
41921	8.850215	2.028329	3.680754	0.023448	-0.000814	0.018985	-0.757833	0.254958	-0.468179	0.692127	-0.194244	-0.522543	-0.458452	0	0
41922	8.833283	2.026116	3.714540	0.002299	-0.016972	0.018076	-0.758969	0.255427	-0.467879	0.692074	-0.194427	-0.522619	-0.458367	0	0
41923	8.833337	1.970876	3.741031	0.022543	-0.017130	0.035661	-0.759677	0.256177	-0.468154	0.692156	-0.194558	-0.522760	-0.458029	0	0
41924	8.828521	1.949215	3.741084	0.015177	-0.022516	0.032135	-0.759251	0.254548	-0.467730	0.692163	-0.194751	-0.522906	-0.457767	0	0
41925	8.852642	2.014244	3.752876	0.029756	-0.012657	0.023398	-0.759256	0.256027	-0.467594	0.692226	-0.194747	-0.523072	-0.457485	0	0
41926	8.886474	2.045370	3.728561	0.018789	-0.024363	0.035682	-0.758270	0.255423	-0.466900	0.692246	-0.194944	-0.523241	-0.457179	0	0
41927	8.898560	2.052599	3.733275	0.023337	-0.018959	0.028668	-0.758423	0.256912	-0.466055	0.692287	-0.195041	-0.523410	-0.456881	0	0
41928	8.905837	2.033207	3.709195	0.020560	-0.015315	0.018122	-0.759416	0.256642	-0.465613	0.692274	-0.195095	-0.523557	-0.456709	0	0
41929	8.886502	2.018814	3.714157	0.022541	-0.009878	0.030401	-0.758988	0.256335	-0.465902	0.692369	-0.195165	-0.523657	-0.456421	0	0
41930	8.881684	1.999537	3.709399	0.020649	-0.018938	0.030403	-0.760411	0.256079	-0.464887	0.692396	-0.195296	-0.523806	-0.456153	0	0
41931	8.833314	1.997153	3.700137	0.007923	-0.008849	0.025092	-0.759270	0.257662	-0.466611	0.692443	-0.195435	-0.523842	-0.455980	0	0
41932	8.838147	1.999626	3.714526	0.002532	-0.009706	0.037367	-0.758147	0.257357	-0.465354	0.692517	-0.195683	-0.523832	-0.455773	0	0
41933	8.886522	1.997195	3.723791	0.007904	-0.007947	0.023337	-0.760125	0.257687	-0.465889	0.692561	-0.195809	-0.523864	-0.455615	0	0
41934	8.917990	1.975310	3.689919	0.016225	-0.004388	0.030369	-0.760116	0.257971	-0.467023	0.692656	-0.195903	-0.523893	-0.455397	0	0
41935	8.915580	1.970304	3.651473	0.002567	-0.007905	0.036484	-0.759149	0.258568	-0.464494	0.692749	-0.196134	-0.523875	-0.455175	0	0
41936	8.876879	1.970459	3.670990	0.015390	-0.012537	0.047049	-0.759139	0.258850	-0.465769	0.692875	-0.196359	-0.523923	-0.454831	0	0
41937	8.867205	1.970437	3.663847	0.015379	-0.011630	0.044415	-0.759148	0.258862	-0.464637	0.693010	-0.196560	-0.523974	-0.454480	0	0
41938	8.905927	1.950913	3.622708	0.030046	0.000036	0.037412	-0.758020	0.260169	-0.464661	0.693186	-0.196577	-0.524020	-0.454152	0	0
41939	8.891421	1.941462	3.654077	0.013648	-0.002546	0.044393	-0.759269	0.260015	-0.467611	0.693365	-0.196748	-0.524000	-0.453828	0	0
41940	8.886600	1.931463	3.579588	0.031809	-0.011776	0.039182	-0.758572	0.261781	-0.466923	0.693492	-0.196813	-0.524133	-0.453450	0	0
41941	8.915635	1.910382	3.704415	0.022614	-0.015328	0.038280	-0.758720	0.261791	-0.466213	0.693594	-0.196948	-0.524254	-0.453096	0	0
41942	8.920451	1.922922	3.805349	-0.004550	0.010311	0.042571	-0.757581	0.261761	-0.466939	0.693781	-0.197182	-0.524063	-0.452929	0	0
41943	8.876893	1.956038	3.675810	-0.004574	0.010308	0.036437	-0.757722	0.261910	-0.467079	0.693955	-0.197380	-0.523886	-0.452781	0	0
41944	8.876952	1.900421	3.627769	0.017312	-0.006206	0.046151	-0.757877	0.263254	-0.465950	0.694112	-0.197560	-0.523899	-0.452447	0	0
41945	8.891500	1.855263	3.747913	0.020849	-0.006238	0.033860	-0.757857	0.263670	-0.468499	0.694238	-0.197642	-0.523958	-0.452150	0	0
41946	8.910804	1.903215	3.714073	0.029897	-0.013574	0.033905	-0.757019	0.263960	-0.467382	0.694329	-0.197699	-0.524105	-0.451814	0	0
41947	8.930176	1.888304	3.627390	0.017238	-0.001681	0.032103	-0.756732	0.263656	-0.467669	0.694464	-0.197777	-0.524119	-0.451558	0	0
41948	8.898755	1.862086	3.670918	0.020947	0.004645	0.032095	-0.755334	0.265415	-0.466284	0.694622	-0.197807	-0.524101	-0.451321	0	0
41949	8.889104	1.835775	3.702266	0.022878	0.004637	0.044378	-0.757033	0.263978	-0.465684	0.694856	-0.197882	-0.524072	-0.450963	0	0
41950	8.860027	1.888773	3.700031	0.000762	-0.005164	0.032064	-0.757867	0.265301	-0.467940	0.694924	-0.198094	-0.524032	-0.450809	0	0
41951	8.910817	1.888843	3.728511	0.002777	0.008432	0.042583	-0.756604	0.265436	-0.466688	0.695130	-0.198281	-0.523889	-0.450576	0	0
41952	8.964036	1.883754	3.689658	0.024734	0.006432	0.049660	-0.756470	0.265884	-0.465985	0.695384	-0.198369	-0.523841	-0.450201	0	0
41953	8.954377	1.869251	3.675314	0.017228	0.004667	0.025069	-0.756458	0.266457	-0.467685	0.695520	-0.198382	-0.523824	-0.450006	0	0
41954	8.925362	1.859712	3.685151	0.010014	0.019246	0.019764	-0.755457	0.266129	-0.468832	0.695682	-0.198352	-0.523681	-0.449934	0	0
41955	8.886662	1.862116	3.673411	0.015405	0.011944	0.016276	-0.756463	0.265875	-0.466834	0.695813	-0.198298	-0.523623	-0.449825	0	0
41956	8.886682	1.845081	3.637360	0.020883	0.006454	0.019803	-0.755327	0.266877	-0.467706	0.695924	-0.198257	-0.523616	-0.449678	0	0
41957	8.918128	1.835744	3.704458	0.019170	0.010103	0.032077	-0.756179	0.267193	-0.467410	0.696124	-0.198268	-0.523555	-0.449435	0	0
41958	8.920515	1.869349	3.685179	0.008020	0.010184	0.009243	-0.755178	0.267159	-0.468700	0.696185	-0.198240	-0.523487	-0.449432	0	0
41959	8.925330	1.891034	3.689934	0.022587	-0.002635	0.019831	-0.754759	0.267158	-0.467999	0.696269	-0.198220	-0.523555	-0.449231	0	0
41960	8.915692	1.854887	3.680417	0.016302	0.011933	0.014522	-0.754743	0.266549	-0.469695	0.696380	-0.198154	-0.523501	-0.449150	0	0
41961	8.910878	1.830843	3.685281	0.015413	0.008313	0.019784	-0.754179	0.266246	-0.469278	0.696508	-0.198135	-0.523461	-0.449009	0	0
41962	8.930228	1.830802	3.682735	0.027357	0.019101	0.018044	-0.753624	0.266690	-0.468157	0.696691	-0.197981	-0.523399	-0.448865	0	0
41963	8.920564	1.821174	3.680409	0.019132	0.015540	0.019781	-0.754041	0.266542	-0.468999	0.696863	-0.197904	-0.523324	-0.448718	0	0
41964	8.886699	1.823680	3.690272	0.023706	0.020950	0.015397	-0.753898	0.266683	-0.469285	0.697039	-0.197751	-0.523239	-0.448612	0	0
41965	8.867312	1.859871	3.700001	0.017272	0.015563	0.018029	-0.754455	0.266095	-0.470122	0.697200	-0.197677	-0.523159	-0.448487	0	0
41966	8.906006	1.864677	3.709332	0.013524	0.013771	0.009249	-0.753897	0.268007	-0.469857	0.697289	-0.197597	-0.523090	-0.448464	0	0
41967	8.910836	1.871868	3.704482	0.017274	0.015560	0.019789	-0.753029	0.267377	-0.471849	0.697458	-0.197532	-0.523007	-0.448327	0	0
41968	8.920527	1.859574	3.656336	0.017322	0.015557	0.023297	-0.753893	0.268002	-0.470281	0.697628	-0.197490	-0.522914	-0.448189	0	0
41969	8.901196	1.840439	3.675726	0.015247	-0.000764	0.009267	-0.753323	0.268574	-0.471001	0.697660	-0.197457	-0.522957	-0.448104	0	0
41970	8.891518	1.840623	3.709457	-0.001811	0.008466	0.035539	-0.753039	0.268273	-0.471004	0.697811	-0.197643	-0.522805	-0.447964	0	0
41971	8.891498	1.859944	3.721463	0.005516	0.021107	0.026770	-0.752887	0.267668	-0.471994	0.698017	-0.197671	-0.522616	-0.447851	0	0
41972	8.886663	1.859745	3.680625	0.012837	0.020139	0.028544	-0.753185	0.268428	-0.470578	0.698225	-0.197668	-0.522461	-0.447710	0	0
41973	8.901181	1.845775	3.779106	0.017332	0.026452	0.016256	-0.752588	0.269408	-0.474554	0.698435	-0.197535	-0.522308	-0.447619	0	0
41974	8.860027	1.893345	3.651942	0.017215	0.019188	0.007503	-0.752028	0.268227	-0.473426	0.698555	-0.197392	-0.522223	-0.447594	0	0
41975	8.901220	1.814053	3.694982	0.022803	0.011886	0.025935	-0.751177	0.269973	-0.474297	0.698743	-0.197336	-0.522177	-0.447378	0	0
41976	8.901193	1.826940	3.863271	-0.013530	0.028534	0.037234	-0.751330	0.270579	-0.473165	0.698980	-0.197526	-0.521828	-0.447332	0	0
41977	8.867279	1.884456	3.800961	-0.006251	0.026662	0.037269	-0.750478	0.270852	-0.473604	0.699239	-0.197666	-0.521526	-0.447218	0	0
41978	8.886717	1.806754	3.675860	0.010239	0.016537	0.046080	-0.751598	0.268358	-0.474141	0.699503	-0.197785	-0.521351	-0.446955	0	0
41979	8.891577	1.773660	3.798469	0.023775	0.017330	0.028550	-0.750171	0.270668	-0.476439	0.699733	-0.197711	-0.521266	-0.446727	0	0
41980	8.891561	1.792739	3.762390	0.010080	0.011998	0.033795	-0.750039	0.270677	-0.475309	0.699917	-0.197789	-0.521145	-0.446545	0	0
41981	8.881894	1.787744	3.723996	0.019305	0.016461	0.039076	-0.749194	0.271254	-0.475042	0.700181	-0.197806	-0.521025	-0.446265	0	0
41982	8.857709	1.783183	3.767453	0.026707	0.017319	0.051375	-0.748343	0.271381	-0.475340	0.700504	-0.197835	-0.520907	-0.445883	0	0
41983	8.852882	1.773487	3.753071	0.015718	0.013778	0.049596	-0.750043	0.272007	-0.475315	0.700793	-0.197943	-0.520768	-0.445542	0	0
41984	8.850457	1.776092	3.791555	0.015532	0.011958	0.030291	-0.748621	0.273883	-0.476761	0.700971	-0.197966	-0.520679	-0.445357	0	0
41985	8.877043	1.795386	3.805770	0.026599	0.013687	0.044362	-0.748619	0.274322	-0.477188	0.701258	-0.197971	-0.520599	-0.444996	0	0
41986	8.898826	1.778598	3.824859	0.011871	0.001101	0.042584	-0.747065	0.275028	-0.477216	0.701428	-0.198129	-0.520546	-0.444720	0	0
41987	8.898856	1.749634	3.810457	0.023822	0.011889	0.039081	-0.746916	0.275606	-0.478212	0.701676	-0.198134	-0.520477	-0.444407	0	0
41988	8.889153	1.778539	3.810504	0.022981	0.020973	0.039952	-0.745792	0.275298	-0.477238	0.701959	-0.198113	-0.520338	-0.444132	0	0
41989	8.840771	1.788132	3.789211	0.028194	0.005500	0.023313	-0.747761	0.275323	-0.478621	0.702113	-0.198033	-0.520364	-0.443894	0	0
41990	8.848078	1.739837	3.762750	0.017400	0.011941	0.032042	-0.747757	0.275465	-0.479188	0.702303	-0.198050	-0.520279	-0.443685	0	0
41991	8.872238	1.764022	3.791405	0.026334	-0.004469	0.028581	-0.746201	0.276022	-0.479357	0.702424	-0.198054	-0.520356	-0.443400	0	0
41992	8.886759	1.754395	3.796116	0.015409	0.001970	0.025034	-0.747335	0.277372	-0.479627	0.702527	-0.198094	-0.520346	-0.443232	0	0
41993	8.881894	1.783195	3.776894	0.009842	-0.002524	0.019769	-0.746209	0.277062	-0.478796	0.702587	-0.198160	-0.520354	-0.443099	0	0
41994	8.886761	1.754297	3.776881	0.027241	0.006404	0.015404	-0.745349	0.276737	-0.479940	0.702695	-0.198044	-0.520385	-0.442942	0	0
41995	8.896453	1.735120	3.796061	0.010054	0.008367	0.032029	-0.746484	0.275292	-0.479066	0.702866	-0.198123	-0.520293	-0.442743	0	0
41996	8.889207	1.725476	3.791313	0.009922	0.004733	0.018868	-0.746632	0.278247	-0.479360	0.702943	-0.198159	-0.520251	-0.442655	0	0
41997	8.886756	1.759113	3.776878	0.019095	0.015545	0.014497	-0.746770	0.277216	-0.479353	0.703092	-0.198052	-0.520183	-0.442546	0	0
41998	8.889168	1.764021	3.796090	0.009808	0.004730	0.007469	-0.746779	0.277816	-0.478506	0.703119	-0.198028	-0.520163	-0.442537	0	0
41999	8.867428	1.735211	3.805890	0.005235	0.002047	0.007453	-0.746053	0.276306	-0.480210	0.703139	-0.198041	-0.520142	-0.442524	0	0
42000	8.872265	1.735253	3.815471	0.012693	0.013786	0.014476	-0.745635	0.278365	-0.480226	0.703253	-0.197990	-0.520059	-0.442463	0	0
42001	8.906116	1.744796	3.808003	0.017232	0.008302	0.018008	-0.745072	0.278506	-0.479811	0.703376	-0.197946	-0.520026	-0.442326	0	0
42002	8.906127	1.735129	3.800798	-0.001104	0.004818	0.010946	-0.744932	0.277621	-0.479385	0.703399	-0.198015	-0.519951	-0.442347	0	0
42003	8.906130	1.734960	3.767139	0.000692	0.010241	0.000414	-0.745495	0.278511	-0.480087	0.703422	-0.197987	-0.519866	-0.442423	0	0
42004	8.881930	1.744844	3.810584	0.002592	0.015678	0.005677	-0.745220	0.277045	-0.478529	0.703484	-0.197956	-0.519741	-0.442485	0	0
42005	8.879510	1.744896	3.820219	-0.006629	0.008494	0.002154	-0.745773	0.278070	-0.480505	0.703491	-0.197996	-0.519632	-0.442584	0	0
42006	8.886781	1.730428	3.817774	0.000678	-0.004266	0.015348	-0.744794	0.278358	-0.479249	0.703490	-0.198115	-0.519621	-0.442546	0	0
42007	8.891635	1.715842	3.791303	0.000708	0.006616	0.005678	-0.744635	0.277451	-0.480946	0.703517	-0.198130	-0.519550	-0.442578	0	0
42008	8.869843	1.735426	3.849149	-0.004718	0.002137	0.019714	-0.745219	0.279250	-0.479529	0.703557	-0.198282	-0.519461	-0.442551	0	0
42009	8.857745	1.747021	3.757865	0.002618	0.008423	0.014463	-0.746340	0.278083	-0.480354	0.703637	-0.198321	-0.519369	-0.442515	0	0
42010	8.906137	1.725451	3.791189	-0.004829	-0.007855	0.014462	-0.745208	0.278943	-0.480660	0.703604	-0.198489	-0.519360	-0.442503	0	0
42011	8.910978	1.716153	3.858481	-0.002875	0.012094	0.010927	-0.744358	0.278336	-0.480529	0.703676	-0.198532	-0.519225	-0.442528	0	0
42012	8.886759	1.749871	3.853822	0.002557	0.008424	0.010952	-0.745345	0.278498	-0.481080	0.703725	-0.198558	-0.519141	-0.442535	0	0
42013	8.920676	1.696660	3.815149	0.002395	-0.024246	0.021513	-0.745786	0.279557	-0.479521	0.703666	-0.198780	-0.519264	-0.442386	0	0
42014	8.940016	1.706273	3.817404	0.006005	-0.011582	0.003958	-0.746347	0.279857	-0.480220	0.703586	-0.198836	-0.519349	-0.442388	0	0
42015	8.964219	1.698493	3.713850	0.016137	-0.009856	0.009246	-0.745220	0.279252	-0.479387	0.703575	-0.198834	-0.519456	-0.442282	0	0
42016	8.898913	1.700937	3.702304	0.009897	0.006536	0.009209	-0.746213	0.278834	-0.478945	0.703620	-0.198808	-0.519421	-0.442262	0	0
42017	8.852966	1.686936	3.777183	0.018984	0.004655	0.007471	-0.745637	0.278220	-0.479942	0.703682	-0.198713	-0.519441	-0.442183	0	0
42018	8.809428	1.691646	3.743838	0.006248	0.006578	0.009193	-0.746205	0.279265	-0.480079	0.703722	-0.198712	-0.519390	-0.442180	0	0
42019	8.838444	1.696661	3.791707	-0.001121	-0.007876	0.018849	-0.745645	0.277348	-0.478665	0.703729	-0.198872	-0.519387	-0.442100	0	0
42020	8.886796	1.715946	3.810572	0.002351	-0.019709	0.011858	-0.744940	0.279838	-0.479253	0.703636	-0.199029	-0.519499	-0.442046	0	0
42021	8.891626	1.725399	3.776870	0.011632	-0.011615	0.021526	-0.745776	0.278810	-0.480367	0.703661	-0.199130	-0.519573	-0.441874	0	0
42022	8.925501	1.715549	3.742970	0.007876	-0.005249	0.000447	-0.745931	0.277946	-0.478521	0.703604	-0.199124	-0.519630	-0.441900	0	0
42023	8.886804	1.710961	3.776917	-0.001294	-0.009705	0.000428	-0.745789	0.279708	-0.479238	0.703519	-0.199198	-0.519676	-0.441947	0	0
42024	8.833588	1.715904	3.786918	0.006194	0.010206	0.002174	-0.745648	0.278823	-0.478812	0.703547	-0.199145	-0.519613	-0.442002	0	0
42025	8.848144	1.674760	3.748377	0.018913	-0.006235	0.008360	-0.745354	0.279981	-0.480520	0.703556	-0.199103	-0.519708	-0.441895	0	0
42026	8.867470	1.698782	3.743408	0.016270	-0.004395	0.019766	-0.745224	0.278668	-0.478677	0.703605	-0.199135	-0.519757	-0.441744	0	0
42027	8.862622	1.710730	3.724200	0.005946	-0.020653	0.002215	-0.745221	0.277782	-0.478673	0.703486	-0.199215	-0.519908	-0.441719	0	0
42028	8.838447	1.698765	3.731599	0.022451	-0.014432	0.003997	-0.743807	0.278196	-0.478698	0.703427	-0.199165	-0.520088	-0.441624	0	0
42029	8.848125	1.696258	3.714700	0.016106	-0.009845	0.003976	-0.746072	0.278978	-0.478948	0.703393	-0.199135	-0.520204	-0.441556	0	0
42030	8.891665	1.691451	3.728812	0.022470	-0.017159	0.009266	-0.746908	0.278096	-0.480204	0.703342	-0.199125	-0.520392	-0.441421	0	0
42031	8.881958	1.725099	3.714429	0.013332	-0.015268	0.007495	-0.746215	0.277953	-0.478375	0.703289	-0.199157	-0.520527	-0.441331	0	0
42032	8.915810	1.734666	3.711770	0.015128	-0.024358	0.014535	-0.746499	0.278990	-0.478658	0.703208	-0.199260	-0.520722	-0.441184	0	0
42033	8.898889	1.725061	3.711901	0.022487	-0.015344	0.011028	-0.746627	0.278535	-0.480069	0.703188	-0.199246	-0.520891	-0.441022	0	0
42034	8.906143	1.725111	3.723870	0.024461	-0.002653	0.016282	-0.746920	0.277081	-0.478359	0.703248	-0.199194	-0.520971	-0.440855	0	0
42035	8.894039	1.734856	3.743184	0.023380	-0.013535	0.008397	-0.747779	0.276817	-0.477071	0.703228	-0.199153	-0.521137	-0.440710	0	0
42036	8.920646	1.734744	3.728565	0.024393	-0.015355	0.022444	-0.745806	0.277523	-0.476398	0.703247	-0.199192	-0.521293	-0.440477	0	0
42037	8.920669	1.710717	3.738201	0.006130	-0.009765	0.014488	-0.745789	0.277649	-0.478380	0.703239	-0.199287	-0.521344	-0.440387	0	0
42038	8.906133	1.737088	3.711839	0.007980	-0.009777	0.018010	-0.747211	0.277392	-0.477507	0.703236	-0.199391	-0.521398	-0.440279	0	0
42039	8.886786	1.734661	3.702365	0.024361	-0.006285	0.007513	-0.747222	0.277995	-0.476377	0.703252	-0.199306	-0.521519	-0.440150	0	0
42040	8.920636	1.744350	3.723748	0.016903	-0.022560	0.007519	-0.748052	0.278870	-0.479056	0.703154	-0.199350	-0.521723	-0.440045	0	0
42041	8.925495	1.724937	3.694877	0.013422	-0.011642	0.014513	-0.747217	0.277693	-0.476942	0.703151	-0.199401	-0.521819	-0.439913	0	0
42042	8.935161	1.734553	3.694799	0.024160	-0.022627	0.000515	-0.746938	0.278281	-0.476666	0.703034	-0.199359	-0.522069	-0.439821	0	0
42043	8.920620	1.763441	3.690073	0.013364	-0.008014	0.005742	-0.747500	0.277405	-0.476795	0.703011	-0.199350	-0.522157	-0.439758	0	0
42044	8.939977	1.753903	3.713982	0.006219	-0.002505	0.019757	-0.747501	0.277995	-0.476939	0.703050	-0.199445	-0.522149	-0.439663	0	0
42045	8.925463	1.756308	3.709278	-0.001334	-0.015155	0.002204	-0.747205	0.277090	-0.478072	0.702945	-0.199551	-0.522229	-0.439687	0	0
42046	8.925498	1.715695	3.771821	-0.008421	0.001244	0.010930	-0.747643	0.278587	-0.477080	0.702935	-0.199686	-0.522147	-0.439738	0	0
42047	8.877090	1.756307	3.695205	0.006405	0.021091	0.016215	-0.748199	0.278291	-0.478202	0.703096	-0.199652	-0.521979	-0.439696	0	0
42048	8.857779	1.717888	3.709803	-0.008431	-0.006010	0.014449	-0.747363	0.278879	-0.476803	0.703063	-0.199839	-0.521941	-0.439709	0	0
42049	8.915836	1.701337	3.786330	0.017103	-0.009850	0.018021	-0.747088	0.278443	-0.475674	0.703092	-0.199874	-0.522033	-0.439537	0	0
42050	8.976294	1.715425	3.732982	0.031662	-0.015424	0.018070	-0.747363	0.277261	-0.476230	0.703107	-0.199838	-0.522231	-0.439295	0	0
42051	9.031943	1.700557	3.665268	0.014418	-0.009847	0.021532	-0.748492	0.278163	-0.476923	0.703146	-0.199911	-0.522305	-0.439112	0	0
42052	8.995668	1.698082	3.641492	0.017280	0.006465	0.018006	-0.748785	0.278770	-0.475930	0.703244	-0.199882	-0.522284	-0.438993	0	0
42053	8.920722	1.666823	3.627640	0.020099	0.019150	0.010966	-0.747930	0.276980	-0.475937	0.703399	-0.199733	-0.522200	-0.438912	0	0
42054	8.869895	1.700653	3.637601	0.030913	0.006363	0.009259	-0.747361	0.277553	-0.476515	0.703488	-0.199560	-0.522259	-0.438778	0	0
42055	8.925495	1.727247	3.675641	0.021826	0.006439	0.018021	-0.747933	0.276983	-0.475654	0.703611	-0.199491	-0.522258	-0.438614	0	0
42056	9.002871	1.748837	3.682271	0.024504	-0.008105	0.028585	-0.747509	0.278153	-0.475949	0.703694	-0.199530	-0.522351	-0.438352	0	0
42057	9.022244	1.724684	3.672532	0.026307	0.000944	0.014531	-0.746662	0.280197	-0.476538	0.703782	-0.199435	-0.522415	-0.438178	0	0
42058	8.891628	1.725327	3.762444	0.012716	0.019222	0.009203	-0.746651	0.279448	-0.477525	0.703900	-0.199334	-0.522303	-0.438166	0	0
42059	8.881918	1.768216	3.671118	0.017297	0.015555	0.014497	-0.747493	0.279015	-0.478217	0.704046	-0.199239	-0.522225	-0.438068	0	0
42060	8.918217	1.748926	3.675677	-0.001068	0.005717	0.010952	-0.747648	0.280212	-0.477087	0.704072	-0.199306	-0.522143	-0.438094	0	0
42061	8.969021	1.734563	3.706573	0.019232	0.011909	0.032051	-0.747075	0.279603	-0.477660	0.704280	-0.199305	-0.522064	-0.437855	0	0
42062	9.022295	1.674137	3.674977	0.019337	0.028228	0.023242	-0.745080	0.278221	-0.478819	0.704522	-0.199188	-0.521891	-0.437724	0	0
42063	8.949743	1.666925	3.656279	0.011906	0.024659	0.009184	-0.745941	0.280019	-0.478105	0.704682	-0.199063	-0.521735	-0.437709	0	0
42064	8.867523	1.648054	3.709789	0.024676	0.030007	0.002178	-0.745932	0.279272	-0.478810	0.704846	-0.198798	-0.521612	-0.437712	0	0
42065	8.751448	1.619772	3.797214	0.013738	0.030115	0.003894	-0.746489	0.280008	-0.480219	0.705015	-0.198608	-0.521437	-0.437736	0	0
42066	8.823933	1.692061	3.830285	0.031832	0.002747	0.019789	-0.744647	0.279527	-0.480247	0.705132	-0.198499	-0.521504	-0.437517	0	0
42067	8.985885	1.795103	3.780933	0.024321	-0.011730	0.016312	-0.746628	0.278389	-0.479926	0.705157	-0.198483	-0.521645	-0.437315	0	0
42068	9.027005	1.788062	3.828723	0.017197	-0.002593	0.030323	-0.745498	0.277633	-0.479376	0.705263	-0.198556	-0.521664	-0.437089	0	0
42069	8.838390	1.754175	3.738767	0.026351	0.004601	0.018036	-0.746337	0.279109	-0.481066	0.705385	-0.198463	-0.521695	-0.436897	0	0
42070	8.886777	1.739755	3.757659	0.018873	-0.005329	0.007498	-0.745779	0.279402	-0.480228	0.705378	-0.198419	-0.521785	-0.436820	0	0
42071	8.940000	1.729924	3.733236	0.011716	-0.002549	0.021518	-0.745647	0.280589	-0.479528	0.705450	-0.198478	-0.521796	-0.436666	0	0
42072	8.998156	1.623760	3.704046	0.011891	0.001072	0.032021	-0.745772	0.282483	-0.482222	0.705570	-0.198582	-0.521762	-0.436463	0	0
42073	8.886898	1.621566	3.714478	0.017401	0.013739	0.021482	-0.744778	0.280693	-0.481948	0.705737	-0.198529	-0.521683	-0.436312	0	0
42074	8.819180	1.614614	3.748638	-0.002693	0.014820	0.018795	-0.744501	0.279959	-0.480959	0.705844	-0.198606	-0.521515	-0.436304	0	0
42075	8.811883	1.651005	3.801556	0.026416	0.004605	0.021518	-0.744216	0.279509	-0.481103	0.705982	-0.198530	-0.521539	-0.436087	0	0
42076	8.886854	1.658140	3.805810	0.037320	-0.006378	0.028583	-0.743650	0.280380	-0.481399	0.706100	-0.198468	-0.521676	-0.435760	0	0
42077	8.983584	1.672575	3.831539	0.031711	-0.015418	0.025078	-0.744362	0.278930	-0.480249	0.706159	-0.198461	-0.521857	-0.435451	0	0
42078	8.930345	1.706106	3.781411	0.037281	-0.010012	0.030357	-0.745071	0.279975	-0.480525	0.706265	-0.198426	-0.522015	-0.435106	0	0
42079	8.918274	1.686645	3.738238	0.015119	-0.020732	0.007497	-0.745366	0.281467	-0.479677	0.706187	-0.198466	-0.522196	-0.434998	0	0
42080	8.930403	1.648276	3.771841	0.011652	-0.015252	0.023268	-0.745928	0.279266	-0.479376	0.706184	-0.198597	-0.522294	-0.434825	0	0
42081	8.906210	1.666844	3.627746	0.035383	-0.006384	0.009280	-0.745357	0.280132	-0.480238	0.706228	-0.198441	-0.522458	-0.434626	0	0
42082	8.964308	1.609413	3.713922	0.020620	-0.024415	0.009253	-0.746491	0.279863	-0.479935	0.706135	-0.198475	-0.522688	-0.434487	0	0
42083	8.838528	1.605561	3.868717	0.016223	-0.009833	0.017990	-0.746209	0.280152	-0.479941	0.706161	-0.198515	-0.522775	-0.434320	0	0
42084	8.838455	1.686933	3.772481	0.031846	0.006369	0.015397	-0.744781	0.278637	-0.480807	0.706280	-0.198365	-0.522826	-0.434135	0	0
42085	8.872346	1.662516	3.714550	0.038059	-0.024539	0.023346	-0.745914	0.278660	-0.480788	0.706296	-0.198343	-0.523101	-0.433787	0	0
42086	8.995685	1.667633	3.809816	0.046179	-0.035501	0.028648	-0.745497	0.280133	-0.480377	0.706278	-0.198346	-0.523481	-0.433356	0	0
42087	8.995674	1.679550	3.785764	0.044262	-0.034585	0.016360	-0.746353	0.279277	-0.479227	0.706224	-0.198286	-0.523867	-0.433005	0	0
42088	8.911045	1.662434	3.709459	0.037056	-0.017285	0.004907	-0.745504	0.279847	-0.479527	0.706181	-0.198150	-0.524126	-0.432824	0	0
42089	8.915875	1.667352	3.731059	0.051642	-0.019218	0.005823	-0.746346	0.278384	-0.479790	0.706176	-0.197916	-0.524457	-0.432539	0	0
42090	8.944923	1.647757	3.673160	0.042613	-0.015519	0.011059	-0.746641	0.279141	-0.478656	0.706179	-0.197766	-0.524715	-0.432289	0	0
42091	8.990828	1.698284	3.679996	0.040714	-0.013695	0.004046	-0.746649	0.278416	-0.477379	0.706174	-0.197576	-0.524962	-0.432085	0	0
42092	9.031929	1.710479	3.722963	0.035247	-0.008208	0.002274	-0.746629	0.278096	-0.479642	0.706164	-0.197397	-0.525155	-0.431947	0	0
42093	8.995668	1.691272	3.723243	0.015119	-0.013485	0.000472	-0.747347	0.278270	-0.478499	0.706094	-0.197368	-0.525297	-0.431903	0	0
42094	8.973911	1.681577	3.704176	0.009798	-0.013432	0.018007	-0.747488	0.277242	-0.478209	0.706073	-0.197476	-0.525385	-0.431780	0	0
42095	8.973884	1.708133	3.718580	0.017119	-0.002604	0.010997	-0.746926	0.278708	-0.478225	0.706109	-0.197442	-0.525438	-0.431672	0	0
42096	8.988426	1.690458	3.559806	0.002557	-0.000683	0.007449	-0.746634	0.277660	-0.478933	0.706097	-0.197489	-0.525427	-0.431685	0	0
42097	8.993322	1.628073	3.603098	0.009789	-0.004376	0.000434	-0.748331	0.278282	-0.479332	0.706064	-0.197458	-0.525482	-0.431687	0	0
42098	9.022343	1.630510	3.617310	0.022714	0.011851	0.002200	-0.746204	0.277056	-0.479362	0.706134	-0.197282	-0.525479	-0.431656	0	0
42099	9.041630	1.697602	3.559412	0.009942	0.016489	0.000428	-0.747758	0.277379	-0.479762	0.706211	-0.197160	-0.525387	-0.431698	0	0
42100	8.988400	1.710107	3.636727	0.002642	0.022910	-0.003109	-0.746336	0.276605	-0.480348	0.706276	-0.197050	-0.525230	-0.431832	0	0
42101	8.819125	1.679036	3.633181	-0.002783	0.026602	-0.004895	-0.746483	0.277058	-0.479782	0.706358	-0.196947	-0.525022	-0.431998	0	0
42102	8.852983	1.676893	3.695446	0.017216	0.012829	0.002190	-0.746766	0.275886	-0.479347	0.706420	-0.196807	-0.524988	-0.432001	0	0
42103	8.898931	1.681786	3.723958	0.009785	0.004717	-0.003080	-0.747044	0.276915	-0.480338	0.706419	-0.196719	-0.524986	-0.432046	0	0
42104	8.920676	1.705732	3.704545	0.011610	-0.002556	0.005716	-0.747747	0.276041	-0.480605	0.706407	-0.196701	-0.525029	-0.432020	0	0
42105	8.860215	1.696410	3.748271	0.009709	-0.006164	0.000446	-0.746748	0.275716	-0.481470	0.706364	-0.196679	-0.525097	-0.432019	0	0
42106	8.831162	1.725344	3.748460	0.000454	-0.007905	-0.011854	-0.747041	0.275440	-0.480190	0.706226	-0.196671	-0.525165	-0.432165	0	0
42107	8.862591	1.739755	3.750623	-0.001417	-0.015150	-0.008334	-0.745921	0.276315	-0.479080	0.706077	-0.196720	-0.525264	-0.432267	0	0
42108	8.862641	1.691470	3.724215	0.005853	-0.024287	-0.006561	-0.747904	0.276063	-0.478763	0.705884	-0.196775	-0.525460	-0.432318	0	0
42109	8.857848	1.648080	3.712264	0.016764	-0.038894	0.000493	-0.747903	0.276651	-0.479049	0.705684	-0.196844	-0.525788	-0.432215	0	0
42110	8.882032	1.652726	3.685637	0.015837	-0.042519	0.002254	-0.747902	0.276208	-0.479047	0.705456	-0.196950	-0.526139	-0.432111	0	0
42111	8.886851	1.671955	3.680777	0.009349	-0.047913	-0.003015	-0.748340	0.276823	-0.477627	0.705178	-0.197091	-0.526505	-0.432055	0	0
42112	8.944897	1.676551	3.653902	0.014735	-0.053413	-0.008257	-0.748339	0.276086	-0.477483	0.704844	-0.197198	-0.526949	-0.432011	0	0
42113	8.944880	1.695714	3.634653	0.007562	-0.047905	0.002255	-0.749044	0.275508	-0.477610	0.704585	-0.197380	-0.527297	-0.431926	0	0
42114	8.964228	1.695734	3.644128	0.021994	-0.060732	-0.004714	-0.750888	0.273049	-0.476154	0.704242	-0.197485	-0.527816	-0.431802	0	0
42115	8.896502	1.700540	3.622981	0.023965	-0.053478	0.004056	-0.750901	0.273066	-0.474598	0.703994	-0.197584	-0.528270	-0.431607	0	0
42116	8.920689	1.705029	3.565098	0.027693	-0.053511	0.011966	-0.751061	0.275740	-0.473474	0.703769	-0.197710	-0.528728	-0.431354	0	0
42117	8.939992	1.753078	3.550492	0.000423	-0.035140	0.009258	-0.751895	0.275150	-0.475015	0.703593	-0.197923	-0.528941	-0.431283	0	0
42118	9.051250	1.748389	3.607386	0.006025	-0.024303	0.016279	-0.751631	0.274581	-0.472469	0.703501	-0.198094	-0.529093	-0.431168	0	0
42119	9.002810	1.811276	3.650965	-0.008816	-0.038695	0.007500	-0.752203	0.276365	-0.472468	0.703279	-0.198379	-0.529294	-0.431151	0	0
42120	8.954466	1.784731	3.624893	-0.012494	-0.033223	-0.004809	-0.753355	0.278031	-0.470758	0.703009	-0.198611	-0.529469	-0.431271	0	0
42121	8.908508	1.791743	3.569925	-0.041658	-0.036607	0.002147	-0.753340	0.275659	-0.471597	0.702710	-0.199089	-0.529524	-0.431469	0	0
42122	9.002914	1.705464	3.675093	-0.028858	-0.041254	0.009183	-0.754354	0.276002	-0.469035	0.702429	-0.199540	-0.529659	-0.431554	0	0
42123	9.068287	1.656051	3.443846	0.011753	-0.024355	0.035580	-0.752523	0.278036	-0.468649	0.702445	-0.199767	-0.529791	-0.431259	0	0
42124	9.140883	1.603899	3.626083	0.022328	-0.042602	0.012798	-0.754075	0.277179	-0.468903	0.702273	-0.199885	-0.530149	-0.431046	0	0
42125	9.121557	1.588997	3.530065	0.015397	-0.018947	0.028544	-0.754218	0.277184	-0.468759	0.702295	-0.200026	-0.530273	-0.430792	0	0
42126	9.080364	1.679672	3.357185	0.046515	-0.005595	0.023361	-0.753366	0.277309	-0.469198	0.702414	-0.199869	-0.530453	-0.430450	0	0
42127	9.092447	1.684761	3.414795	0.044703	0.011657	0.009294	-0.754225	0.277928	-0.468196	0.702573	-0.199571	-0.530528	-0.430236	0	0
42128	9.099684	1.708559	3.361828	0.038578	0.026231	0.025942	-0.753075	0.276705	-0.469908	0.702854	-0.199348	-0.530444	-0.429982	0	0
42129	8.959394	1.722752	3.271479	0.035755	0.029887	0.007502	-0.753349	0.276994	-0.471037	0.703085	-0.199025	-0.530356	-0.429864	0	0
42130	9.022204	1.776922	3.528234	0.024795	0.035434	0.014499	-0.752216	0.276823	-0.471054	0.703337	-0.198800	-0.530171	-0.429784	0	0
42131	9.041562	1.776396	3.429518	0.032426	0.055335	0.030291	-0.752766	0.276520	-0.472884	0.703793	-0.198511	-0.529845	-0.429574	0	0
42132	8.850561	1.695260	3.517533	0.028894	0.071719	0.023211	-0.751780	0.276947	-0.472477	0.704282	-0.198149	-0.529404	-0.429484	0	0
42133	8.683685	1.667563	3.706308	0.024953	0.042740	0.021467	-0.751782	0.277390	-0.472479	0.704618	-0.197920	-0.529150	-0.429350	0	0
42134	8.732027	1.689718	3.816533	0.056714	0.013449	0.035627	-0.751189	0.276020	-0.475172	0.704909	-0.197673	-0.529216	-0.428905	0	0
42135	8.954572	1.667403	3.752414	0.064854	-0.010234	0.050599	-0.750908	0.277783	-0.475608	0.705168	-0.197544	-0.529448	-0.428250	0	0
42136	9.177067	1.688825	3.767601	0.057334	-0.020183	0.039198	-0.749496	0.277464	-0.475064	0.705296	-0.197457	-0.529745	-0.427713	0	0
42137	9.179451	1.729411	3.700231	0.053586	-0.004742	0.011100	-0.749778	0.277910	-0.475344	0.705393	-0.197174	-0.529968	-0.427407	0	0
42138	9.024573	1.816059	3.650802	0.017034	-0.004426	0.007519	-0.750914	0.277202	-0.474615	0.705388	-0.197138	-0.530044	-0.427338	0	0
42139	8.925506	1.728927	3.531384	0.053855	0.022496	0.005795	-0.750330	0.277168	-0.476747	0.705607	-0.196708	-0.530086	-0.427122	0	0
42140	8.896544	1.661850	3.589352	0.066695	0.028746	0.004043	-0.750616	0.275118	-0.475602	0.705862	-0.196160	-0.530147	-0.426878	0	0
42141	8.891702	1.666623	3.579767	0.073851	0.015074	0.000569	-0.749902	0.276419	-0.476893	0.706058	-0.195593	-0.530336	-0.426578	0	0
42142	8.915916	1.642318	3.541141	0.078379	0.015028	-0.006445	-0.750598	0.274653	-0.477581	0.706217	-0.194965	-0.530564	-0.426319	0	0
42143	8.811926	1.623600	3.618853	0.059654	-0.015668	-0.031032	-0.751446	0.273344	-0.477278	0.706087	-0.194461	-0.530971	-0.426258	0	0
42144	8.780469	1.624423	3.772955	0.080298	-0.043053	-0.039727	-0.750867	0.272728	-0.478559	0.705800	-0.193889	-0.531682	-0.426108	0	0
42145	8.891713	1.647824	3.671144	0.144361	-0.034516	-0.029042	-0.751710	0.270530	-0.478536	0.705742	-0.192878	-0.532578	-0.425544	0	0
42146	9.002981	1.642576	3.617442	0.111451	-0.036080	-0.034380	-0.752281	0.269518	-0.477531	0.705571	-0.192086	-0.533359	-0.425206	0	0
42147	9.065796	1.710137	3.665013	0.096498	-0.065000	-0.039626	-0.751861	0.268780	-0.476686	0.705211	-0.191485	-0.534285	-0.424912	0	0
42148	9.053687	1.729198	3.621809	0.096417	-0.063191	-0.051908	-0.751987	0.266702	-0.477807	0.704794	-0.190817	-0.535227	-0.424720	0	0
42149	9.031919	1.733730	3.559453	0.089529	-0.024111	-0.044953	-0.755383	0.262799	-0.476319	0.704614	-0.190063	-0.535844	-0.424578	0	0
42150	9.041544	1.786512	3.525680	0.085755	-0.030436	-0.051083	-0.754097	0.261874	-0.477468	0.704353	-0.189335	-0.536506	-0.424499	0	0
42151	9.024638	1.766985	3.468117	0.054884	-0.013851	-0.052060	-0.754380	0.261732	-0.477463	0.704132	-0.188743	-0.536916	-0.424612	0	0
42152	8.995545	1.839037	3.424994	0.037385	-0.022782	-0.059092	-0.754942	0.259679	-0.477162	0.703784	-0.188282	-0.537334	-0.424865	0	0
42153	8.959229	1.872918	3.449275	0.038301	-0.010084	-0.069630	-0.754944	0.257915	-0.476305	0.703476	-0.187696	-0.537679	-0.425196	0	0
42154	8.997889	1.897822	3.624484	0.049187	-0.017423	-0.061693	-0.755512	0.256459	-0.475441	0.703167	-0.187115	-0.538114	-0.425414	0	0
42155	9.022085	1.901764	3.458409	0.045696	-0.006515	-0.059077	-0.756070	0.256754	-0.476565	0.702937	-0.186518	-0.538445	-0.425638	0	0
42156	9.007506	1.980556	3.323812	0.031258	0.002680	-0.048571	-0.756062	0.253653	-0.476410	0.702759	-0.186047	-0.538637	-0.425895	0	0
42157	8.930055	2.035997	3.314715	0.005498	-0.005273	-0.062651	-0.756900	0.252332	-0.477240	0.702444	-0.185708	-0.538795	-0.426363	0	0
42158	8.930018	2.047131	3.612836	-0.001949	-0.024244	-0.048608	-0.758053	0.253854	-0.475246	0.702055	-0.185588	-0.539033	-0.426754	0	0
42159	8.949390	2.036720	3.463639	0.023854	-0.008129	-0.041545	-0.757747	0.251611	-0.477223	0.701849	-0.185245	-0.539250	-0.426969	0	0
42160	9.002638	2.002789	3.434426	0.031307	-0.006378	-0.027495	-0.757175	0.249826	-0.477224	0.701713	-0.184923	-0.539467	-0.427057	0	0
42161	9.009894	1.998182	3.477654	0.019409	-0.015350	-0.020493	-0.758045	0.251047	-0.475234	0.701549	-0.184756	-0.539676	-0.427135	0	0
42162	8.997762	2.032221	3.540226	0.021978	-0.022629	-0.029246	-0.758321	0.248543	-0.475077	0.701296	-0.184565	-0.539969	-0.427263	0	0
42163	8.995334	2.050951	3.434440	0.020424	0.004604	-0.027523	-0.758035	0.248974	-0.475650	0.701211	-0.184267	-0.540055	-0.427422	0	0
42164	8.937287	2.050916	3.410821	0.031572	0.008156	-0.009074	-0.758032	0.248088	-0.475646	0.701229	-0.183985	-0.540136	-0.427411	0	0
42165	8.910709	2.022162	3.430273	0.029575	-0.006347	-0.016089	-0.757463	0.249544	-0.476511	0.701150	-0.183731	-0.540318	-0.427420	0	0
42166	8.905888	2.003103	3.468792	0.038790	0.006282	-0.018722	-0.757179	0.248508	-0.476228	0.701129	-0.183355	-0.540460	-0.427436	0	0
42167	8.915561	2.003161	3.483147	0.042416	0.008065	-0.023103	-0.757459	0.247332	-0.476218	0.701122	-0.182911	-0.540608	-0.427451	0	0
42168	8.954250	2.012710	3.478048	0.049036	0.011648	0.002361	-0.758013	0.246445	-0.477337	0.701240	-0.182553	-0.540718	-0.427272	0	0
42169	9.005070	1.979292	3.549832	0.073659	0.024141	-0.012523	-0.757737	0.246154	-0.476350	0.701421	-0.181879	-0.540866	-0.427073	0	0
42170	8.954268	1.989022	3.555004	0.082738	0.009558	-0.002829	-0.758001	0.244665	-0.478037	0.701566	-0.181266	-0.541144	-0.426745	0	0
42171	8.947025	1.983696	3.451678	0.075520	0.018685	-0.006367	-0.758844	0.244379	-0.478730	0.701747	-0.180635	-0.541327	-0.426483	0	0
42172	8.905884	2.003297	3.507261	0.064374	0.000635	-0.008123	-0.759118	0.242755	-0.479143	0.701787	-0.180160	-0.541598	-0.426274	0	0
42173	8.891350	2.022773	3.545819	0.073331	-0.008513	-0.016862	-0.757700	0.242723	-0.479449	0.701771	-0.179603	-0.541980	-0.426049	0	0
42174	8.925212	2.022674	3.535955	0.082346	-0.024924	-0.013308	-0.757125	0.240934	-0.479875	0.701684	-0.179080	-0.542517	-0.425730	0	0
42175	8.932427	2.065830	3.502207	0.082422	-0.021292	-0.006280	-0.758546	0.238910	-0.478428	0.701660	-0.178570	-0.543008	-0.425357	0	0
42176	8.929998	2.075512	3.511834	0.064214	-0.024766	0.004214	-0.758255	0.240219	-0.479854	0.701612	-0.178271	-0.543434	-0.425016	0	0
42177	8.934858	2.056038	3.470942	0.082470	-0.014037	-0.009801	-0.757542	0.239903	-0.480430	0.701612	-0.177711	-0.543880	-0.424681	0	0
42178	8.939692	2.058524	3.487734	0.081524	-0.010402	-0.016828	-0.758962	0.236996	-0.478696	0.701584	-0.177115	-0.544315	-0.424418	0	0
42179	8.954208	2.055961	3.461183	0.093258	-0.025022	-0.018536	-0.760363	0.237007	-0.480371	0.701505	-0.176478	-0.544898	-0.424065	0	0
42180	8.978373	2.079940	3.448966	0.078529	-0.024910	-0.032605	-0.759517	0.236257	-0.479816	0.701325	-0.175877	-0.545450	-0.423903	0	0
42181	8.939662	2.089749	3.473284	0.086002	-0.024048	-0.011526	-0.759373	0.235957	-0.479958	0.701268	-0.175325	-0.545983	-0.423542	0	0
42182	8.949392	2.036623	3.444404	0.095175	-0.019592	-0.015033	-0.760793	0.234815	-0.478940	0.701218	-0.174682	-0.546535	-0.423176	0	0
42183	8.956642	2.041500	3.458773	0.087934	-0.013180	-0.013302	-0.760223	0.233915	-0.479086	0.701215	-0.174060	-0.547002	-0.422835	0	0
42184	8.959049	2.055796	3.429893	0.069751	-0.014842	-0.002808	-0.760063	0.232123	-0.480638	0.701202	-0.173638	-0.547393	-0.422524	0	0
42185	8.944510	2.080015	3.454022	0.082452	-0.016760	-0.008036	-0.762466	0.230109	-0.480165	0.701191	-0.173098	-0.547852	-0.422169	0	0
42186	8.929990	2.089594	3.439694	0.099718	-0.025068	-0.008859	-0.761338	0.230973	-0.480046	0.701144	-0.172479	-0.548450	-0.421724	0	0
42187	8.944519	2.074981	3.410749	0.103534	-0.005140	-0.011511	-0.761195	0.228614	-0.479331	0.701217	-0.171724	-0.548921	-0.421297	0	0
42188	8.937212	2.127861	3.391525	0.119093	-0.007076	-0.001804	-0.761756	0.227443	-0.479458	0.701331	-0.170930	-0.549462	-0.420724	0	0
42189	8.898476	2.166392	3.382159	0.095268	-0.000531	-0.018535	-0.762594	0.225386	-0.480001	0.701385	-0.170174	-0.549877	-0.420399	0	0
42190	8.891202	2.185554	3.360559	0.120858	0.000168	-0.014959	-0.763019	0.225983	-0.480280	0.701485	-0.169265	-0.550395	-0.419921	0	0
42191	8.961333	2.195116	3.367251	0.144412	-0.018182	-0.015752	-0.762011	0.222557	-0.480989	0.701535	-0.168253	-0.551134	-0.419276	0	0
42192	8.973388	2.233643	3.371940	0.146095	-0.025458	-0.022749	-0.762431	0.220353	-0.480690	0.701503	-0.167229	-0.551950	-0.418664	0	0
42193	9.045965	2.209896	3.457983	0.131450	-0.023530	-0.027180	-0.762285	0.220932	-0.481544	0.701451	-0.166266	-0.552688	-0.418160	0	0
42194	8.992823	2.147015	3.386295	0.127824	-0.021688	-0.033350	-0.762285	0.217990	-0.480399	0.701361	-0.165297	-0.553417	-0.417732	0	0
42195	8.978323	2.137237	3.352749	0.118794	-0.017982	-0.027235	-0.763114	0.216510	-0.482218	0.701316	-0.164400	-0.554062	-0.417306	0	0
42196	8.983083	2.205223	3.468064	0.087544	-0.032238	-0.029910	-0.762838	0.215336	-0.480944	0.701115	-0.163774	-0.554689	-0.417056	0	0
42197	8.958885	2.224059	3.376863	0.097002	-0.019601	-0.005326	-0.763402	0.215197	-0.481218	0.701115	-0.163158	-0.555218	-0.416594	0	0
42198	8.937131	2.216480	3.300091	0.086009	-0.024959	-0.007979	-0.763392	0.212830	-0.481490	0.701043	-0.162633	-0.555751	-0.416210	0	0
42199	9.021744	2.248187	3.405235	0.082251	-0.035818	-0.002700	-0.764794	0.212254	-0.482880	0.700939	-0.162202	-0.556326	-0.415784	0	0
42200	9.012033	2.291198	3.337951	0.067726	-0.024811	-0.004492	-0.764519	0.211081	-0.481464	0.700851	-0.161825	-0.556776	-0.415477	0	0
42201	8.949135	2.310115	3.251842	0.053140	-0.020154	-0.009794	-0.765368	0.210363	-0.481164	0.700758	-0.161492	-0.557131	-0.415287	0	0
42202	8.929772	2.324516	3.237546	0.054811	-0.024709	-0.023821	-0.765946	0.209800	-0.479596	0.700567	-0.161100	-0.557557	-0.415190	0	0
42203	8.910427	2.324327	3.194410	0.036550	-0.024561	-0.026497	-0.766076	0.209348	-0.480724	0.700352	-0.160808	-0.557901	-0.415203	0	0
42204	8.927339	2.339038	3.251977	0.029171	-0.024502	-0.032655	-0.765230	0.207716	-0.479740	0.700087	-0.160542	-0.558234	-0.415307	0	0
42205	8.924915	2.339309	3.304889	0.018206	-0.038920	-0.016868	-0.765668	0.208625	-0.478463	0.699802	-0.160492	-0.558586	-0.415332	0	0
42206	9.002349	2.305318	3.270691	0.026466	-0.042626	-0.009828	-0.765813	0.208337	-0.478035	0.699523	-0.160450	-0.558997	-0.415265	0	0
42207	9.021700	2.300668	3.309022	0.016636	-0.033463	0.007686	-0.766656	0.206140	-0.477870	0.699369	-0.160526	-0.559265	-0.415136	0	0
42208	9.021692	2.312463	3.260927	0.016759	-0.024390	0.012067	-0.768924	0.206485	-0.477551	0.699268	-0.160597	-0.559473	-0.414997	0	0
42209	8.953999	2.281387	3.285489	-0.023528	-0.031315	0.002315	-0.768070	0.206168	-0.477989	0.699039	-0.160914	-0.559568	-0.415133	0	0
42210	8.939466	2.296145	3.343286	-0.020020	-0.048579	0.005858	-0.768371	0.207961	-0.476576	0.698718	-0.161308	-0.559802	-0.415204	0	0
42211	8.968500	2.284234	3.376743	-0.043938	-0.067442	0.004068	-0.768518	0.206941	-0.475579	0.698260	-0.161927	-0.560061	-0.415384	0	0
42212	9.084602	2.281459	3.337429	-0.041957	-0.052952	0.007568	-0.769104	0.206684	-0.473021	0.697887	-0.162501	-0.560231	-0.415558	0	0
42213	9.157145	2.295967	3.370547	-0.032733	-0.043957	0.012849	-0.768825	0.207272	-0.472745	0.697615	-0.162994	-0.560357	-0.415652	0	0
42214	8.934522	2.411278	3.256675	-0.067478	-0.045466	0.007527	-0.770529	0.209668	-0.473011	0.697240	-0.163714	-0.560369	-0.415981	0	0
42215	9.026464	2.372912	3.313736	-0.073031	-0.061759	0.016302	-0.771805	0.208372	-0.472277	0.696817	-0.164581	-0.560445	-0.416247	0	0
42216	9.166831	2.293011	3.264691	-0.085713	-0.045348	0.005706	-0.771120	0.210153	-0.470173	0.696404	-0.165416	-0.560382	-0.416689	0	0
42217	8.958731	2.396385	3.174764	-0.115691	-0.029652	0.007390	-0.770562	0.211917	-0.469907	0.696051	-0.166396	-0.560070	-0.417308	0	0
42218	9.041000	2.360173	3.179002	-0.114959	-0.045098	0.000385	-0.771151	0.212840	-0.467495	0.695567	-0.167405	-0.559891	-0.417952	0	0
42219	9.142614	2.337942	3.096532	-0.118324	-0.021491	0.007366	-0.772302	0.214505	-0.465927	0.695253	-0.168368	-0.559509	-0.418599	0	0
42220	9.164468	2.255834	3.053162	-0.099795	0.005572	0.005602	-0.772869	0.213489	-0.465347	0.695098	-0.169089	-0.559031	-0.419205	0	0
42221	9.070038	2.357116	3.058578	-0.114263	0.034740	-0.003224	-0.771882	0.215828	-0.465798	0.695058	-0.169729	-0.558292	-0.419996	0	0
42222	8.978051	2.434295	3.059187	-0.153560	0.029633	0.000215	-0.771183	0.217001	-0.465249	0.694921	-0.170691	-0.557427	-0.420980	0	0
42223	9.021682	2.338024	3.078181	-0.139677	0.042218	0.005474	-0.771463	0.218475	-0.466100	0.694914	-0.171524	-0.556513	-0.421863	0	0
42224	9.079763	2.308805	3.029695	-0.135732	0.068494	0.010710	-0.769195	0.219601	-0.466991	0.695065	-0.172255	-0.555433	-0.422737	0	0
42225	9.041131	2.241475	3.034841	-0.157566	0.067771	0.015906	-0.768065	0.220316	-0.467012	0.695209	-0.173162	-0.554245	-0.423689	0	0
42226	9.021804	2.212989	3.109538	-0.153753	0.071383	0.032574	-0.770051	0.222570	-0.467272	0.695432	-0.174129	-0.553027	-0.424517	0	0
42227	8.975896	2.164979	3.124338	-0.159198	0.089572	0.014095	-0.768648	0.224910	-0.466740	0.695681	-0.174944	-0.551681	-0.425525	0	0
42228	8.898524	2.131861	3.218697	-0.140008	0.085801	0.021153	-0.765952	0.225729	-0.467919	0.695956	-0.175689	-0.550437	-0.426378	0	0
42229	8.782480	2.074555	3.279698	-0.142831	0.074948	0.019385	-0.766520	0.229864	-0.469202	0.696171	-0.176481	-0.549250	-0.427230	0	0
42230	8.852629	2.055882	3.416244	-0.134028	0.046742	0.014172	-0.767082	0.230459	-0.469902	0.696207	-0.177313	-0.548313	-0.428029	0	0
42231	8.862351	2.016788	3.305609	-0.088358	0.030938	0.028336	-0.765393	0.231613	-0.469228	0.696313	-0.177962	-0.547646	-0.428441	0	0
42232	8.886556	1.995327	3.353535	-0.103099	0.009283	0.035343	-0.765264	0.233834	-0.468532	0.696288	-0.178854	-0.547064	-0.428854	0	0
42233	8.963897	2.046086	3.415439	-0.113958	0.022075	0.039703	-0.764555	0.233670	-0.468684	0.696346	-0.179781	-0.546327	-0.429310	0	0
42234	8.963818	2.132370	3.338433	-0.121307	0.016690	0.042348	-0.764410	0.234398	-0.469397	0.696360	-0.180802	-0.545602	-0.429782	0	0
42235	9.050823	2.204165	3.277632	-0.108564	0.007505	0.051189	-0.763722	0.237351	-0.468148	0.696395	-0.181817	-0.544968	-0.430100	0	0
42236	9.060496	2.195138	3.400187	-0.124912	0.024884	0.046734	-0.763875	0.238841	-0.467303	0.696460	-0.182856	-0.544158	-0.430580	0	0
42237	8.925065	2.185418	3.343481	-0.150316	0.029646	0.056315	-0.764029	0.242390	-0.467174	0.696559	-0.184092	-0.543179	-0.431129	0	0
42238	8.898487	2.156664	3.362933	-0.135674	0.025903	0.063366	-0.762489	0.245323	-0.466221	0.696677	-0.185291	-0.542283	-0.431552	0	0
42239	8.937230	2.113198	3.348260	-0.126471	0.010404	0.086215	-0.764191	0.246392	-0.466198	0.696842	-0.186606	-0.541482	-0.431725	0	0
42240	8.910737	1.995582	3.411060	-0.126481	0.005869	0.084434	-0.764189	0.247421	-0.466769	0.696959	-0.187938	-0.540725	-0.431908	0	0
42241	8.944648	1.942759	3.449324	-0.137454	0.000511	0.086157	-0.762376	0.250654	-0.464831	0.697045	-0.189371	-0.539943	-0.432121	0	0
42242	9.007523	1.947821	3.516180	-0.124844	-0.014115	0.084453	-0.761827	0.253901	-0.464005	0.697052	-0.190779	-0.539328	-0.432258	0	0
42243	9.046243	1.930667	3.467826	-0.119257	-0.006908	0.087965	-0.761857	0.257765	-0.461899	0.697137	-0.192126	-0.538671	-0.432344	0	0
42244	9.036625	1.870662	3.501605	-0.113969	-0.019660	0.075692	-0.761138	0.259208	-0.463757	0.697095	-0.193433	-0.538157	-0.432469	0	0
42245	9.022155	1.829707	3.492127	-0.092010	-0.011676	0.070459	-0.761588	0.260425	-0.461207	0.697130	-0.194515	-0.537682	-0.432519	0	0
42246	9.002888	1.747854	3.487526	-0.084511	-0.009009	0.086248	-0.760740	0.263206	-0.462082	0.697245	-0.195627	-0.537198	-0.432432	0	0
42247	9.051320	1.689940	3.475198	-0.059174	-0.016496	0.063489	-0.760755	0.264990	-0.460958	0.697286	-0.196464	-0.536911	-0.432344	0	0
42248	9.099697	1.685126	3.489274	-0.064775	-0.001949	0.033620	-0.761045	0.267212	-0.460963	0.697248	-0.197126	-0.536566	-0.432532	0	0
42249	9.109398	1.665451	3.409878	-0.061117	-0.016499	0.045931	-0.760204	0.267647	-0.460129	0.697208	-0.197882	-0.536304	-0.432575	0	0
42250	9.044103	1.655942	3.415171	-0.042739	0.008760	0.032774	-0.761063	0.268560	-0.459270	0.697268	-0.198338	-0.535981	-0.432670	0	0
42251	9.022323	1.665726	3.439365	-0.041081	-0.009399	0.032802	-0.760213	0.269424	-0.459712	0.697249	-0.198854	-0.535782	-0.432711	0	0
42252	8.998077	1.725866	3.422663	-0.041318	-0.018475	0.016155	-0.759930	0.268829	-0.459573	0.697095	-0.199327	-0.535689	-0.432857	0	0
42253	8.944882	1.709177	3.439896	-0.048657	-0.022039	0.014381	-0.761652	0.272132	-0.457861	0.696913	-0.199852	-0.535581	-0.433041	0	0
42254	8.993221	1.742859	3.449132	-0.028498	-0.016760	0.021452	-0.759390	0.273559	-0.458187	0.696814	-0.200259	-0.535519	-0.433089	0	0
42255	9.007719	1.764094	3.367264	-0.032194	-0.016739	0.014431	-0.761089	0.273890	-0.458160	0.696693	-0.200647	-0.535446	-0.433195	0	0
42256	9.046362	1.819446	3.374149	-0.034075	-0.016727	0.011809	-0.760815	0.273159	-0.456888	0.696542	-0.201039	-0.535379	-0.433338	0	0
42257	9.070536	1.833771	3.357131	-0.024011	-0.007741	0.005683	-0.759248	0.273115	-0.458046	0.696447	-0.201284	-0.535296	-0.433479	0	0
42258	8.993156	1.814674	3.367329	-0.032053	0.012297	0.003875	-0.761371	0.271392	-0.457438	0.696422	-0.201493	-0.535053	-0.433723	0	0
42259	8.935098	1.824439	3.377362	-0.050334	0.009732	0.003835	-0.762378	0.272317	-0.455727	0.696360	-0.201835	-0.534738	-0.434052	0	0
42260	8.930272	1.810122	3.401452	-0.031135	0.012299	0.004751	-0.760953	0.272570	-0.457025	0.696338	-0.202044	-0.534495	-0.434288	0	0
42261	8.949646	1.786018	3.401330	-0.013813	-0.000546	0.014456	-0.761383	0.273174	-0.456596	0.696341	-0.202233	-0.534389	-0.434327	0	0
42262	9.007671	1.805410	3.444167	-0.028573	-0.016762	0.016203	-0.760678	0.273162	-0.456324	0.696219	-0.202612	-0.534337	-0.434410	0	0
42263	9.022161	1.829343	3.419999	-0.030315	-0.002233	0.011800	-0.760701	0.276281	-0.454781	0.696167	-0.202909	-0.534176	-0.434553	0	0
42264	9.041521	1.819611	3.405440	-0.028449	-0.005877	0.019705	-0.761545	0.275999	-0.455190	0.696117	-0.203260	-0.534040	-0.434635	0	0
42265	9.022203	1.781507	3.482549	-0.035653	0.002356	0.023175	-0.762392	0.275865	-0.455459	0.696128	-0.203634	-0.533801	-0.434736	0	0
42266	9.022224	1.775795	3.304637	-0.019933	0.017644	0.024951	-0.760405	0.277584	-0.456773	0.696246	-0.203849	-0.533529	-0.434781	0	0
42267	9.036877	1.631525	3.345520	-0.026271	0.024947	0.016114	-0.760421	0.278780	-0.455362	0.696365	-0.204023	-0.533187	-0.434927	0	0
42268	8.954659	1.607924	3.415864	-0.013424	0.030300	0.018760	-0.760424	0.278491	-0.454795	0.696534	-0.204107	-0.532867	-0.435010	0	0
42269	8.911098	1.629899	3.464250	-0.026579	0.005000	0.002091	-0.759418	0.277274	-0.456221	0.696486	-0.204296	-0.532691	-0.435214	0	0
42270	8.964183	1.752775	3.497422	0.002516	-0.012474	0.016256	-0.759280	0.278453	-0.456229	0.696452	-0.204437	-0.532745	-0.435136	0	0
42271	9.099606	1.772053	3.539693	0.013423	-0.015297	0.018049	-0.758722	0.276833	-0.454674	0.696446	-0.204520	-0.532852	-0.434975	0	0
42272	9.089962	1.743031	3.510936	0.002668	0.006568	0.016233	-0.760266	0.278319	-0.456778	0.696512	-0.204580	-0.532773	-0.434938	0	0
42273	9.002902	1.733421	3.489942	0.010048	0.006519	0.023266	-0.759863	0.278927	-0.454382	0.696639	-0.204619	-0.532703	-0.434803	0	0
42274	8.949692	1.733464	3.483118	0.017426	0.012817	0.025029	-0.759145	0.280812	-0.456383	0.696805	-0.204597	-0.532625	-0.434641	0	0
42275	9.027097	1.728388	3.453705	0.024588	0.002762	0.018041	-0.758859	0.280067	-0.456384	0.696919	-0.204523	-0.532655	-0.434457	0	0
42276	9.056136	1.713802	3.434270	-0.000898	0.006598	0.021483	-0.758152	0.281378	-0.456826	0.697001	-0.204635	-0.532550	-0.434402	0	0
42277	9.022280	1.706776	3.463375	0.013707	0.010112	0.018000	-0.757728	0.280046	-0.456261	0.697131	-0.204605	-0.532481	-0.434292	0	0
42278	9.007812	1.661150	3.482752	0.036550	-0.000958	0.030342	-0.758010	0.281079	-0.456827	0.697287	-0.204536	-0.532572	-0.433961	0	0
42279	9.007824	1.646851	3.511615	0.042037	0.013510	0.016291	-0.759142	0.279925	-0.456379	0.697486	-0.204285	-0.532607	-0.433718	0	0
42280	9.041677	1.656309	3.487317	0.037496	0.008102	0.025067	-0.759144	0.281106	-0.456526	0.697668	-0.204143	-0.532649	-0.433439	0	0
42281	9.041686	1.648990	3.468089	0.044670	0.006220	0.010167	-0.758281	0.280776	-0.458095	0.697807	-0.203873	-0.532758	-0.433210	0	0
42282	9.056188	1.656409	3.511254	0.039145	-0.006433	0.019824	-0.758988	0.281085	-0.458226	0.697894	-0.203752	-0.532920	-0.432926	0	0
42283	9.065875	1.646595	3.477531	0.044785	0.001689	0.029479	-0.758144	0.280779	-0.457531	0.698092	-0.203603	-0.533021	-0.432552	0	0
42284	9.031968	1.690090	3.499382	0.035648	0.004492	0.028585	-0.758280	0.281069	-0.458379	0.698268	-0.203508	-0.533074	-0.432249	0	0
42285	8.995693	1.687603	3.473202	0.039233	-0.004609	0.028604	-0.758269	0.280761	-0.459510	0.698417	-0.203420	-0.533197	-0.431898	0	0
42286	8.988456	1.666091	3.502123	0.037457	-0.000962	0.030344	-0.757574	0.282970	-0.458823	0.698574	-0.203345	-0.533291	-0.431562	0	0
42287	9.022313	1.670796	3.489851	0.028386	0.000925	0.035588	-0.757277	0.281327	-0.459953	0.698760	-0.203346	-0.533314	-0.431231	0	0
42288	9.051312	1.694889	3.501641	0.024564	-0.000868	0.018915	-0.757554	0.280296	-0.460227	0.698845	-0.203297	-0.533377	-0.431040	0	0
42289	9.041655	1.680324	3.475276	0.014537	-0.005322	0.023281	-0.757559	0.280302	-0.459661	0.698917	-0.203356	-0.533408	-0.430856	0	0
42290	9.036825	1.670786	3.492149	0.017487	0.009179	0.033797	-0.757849	0.281788	-0.459380	0.699102	-0.203396	-0.533339	-0.430624	0	0
42291	9.002975	1.656537	3.521259	0.019207	0.008257	0.021511	-0.756853	0.281761	-0.459962	0.699248	-0.203355	-0.533299	-0.430455	0	0
42292	9.007828	1.642048	3.514023	0.030223	0.004540	0.032069	-0.755722	0.283211	-0.460411	0.699428	-0.203314	-0.533320	-0.430155	0	0
42293	8.986072	1.632365	3.497360	0.031158	0.008162	0.029431	-0.756298	0.282941	-0.459127	0.699632	-0.203232	-0.533316	-0.429867	0	0
42294	8.988504	1.620190	3.470905	0.022871	-0.000847	0.028543	-0.756569	0.282048	-0.460251	0.699753	-0.203247	-0.533351	-0.429620	0	0
42295	9.022368	1.617732	3.470659	0.015378	-0.024382	0.030311	-0.757136	0.281620	-0.459957	0.699755	-0.203420	-0.533505	-0.429343	0	0
42296	9.032011	1.646754	3.499417	0.022826	-0.006292	0.032068	-0.757848	0.281934	-0.459522	0.699861	-0.203478	-0.533570	-0.429061	0	0
42297	9.051390	1.617847	3.501703	0.015455	-0.000797	0.016241	-0.756003	0.283067	-0.460548	0.699929	-0.203474	-0.533588	-0.428931	0	0
42298	9.056201	1.646560	3.467985	0.021821	-0.006294	0.019781	-0.756289	0.283370	-0.460403	0.699981	-0.203473	-0.533674	-0.428739	0	0
42299	9.046537	1.627763	3.557029	0.015281	-0.013499	0.010992	-0.756865	0.283689	-0.459263	0.699958	-0.203496	-0.533790	-0.428620	0	0
42300	8.988472	1.660633	3.374701	0.031795	-0.015448	0.018065	-0.756014	0.283964	-0.459561	0.699974	-0.203456	-0.533986	-0.428369	0	0
42301	9.041743	1.598091	3.400810	0.029943	-0.019071	0.016296	-0.756578	0.283090	-0.459548	0.699974	-0.203429	-0.534194	-0.428124	0	0
42302	9.094934	1.608200	3.511010	0.004479	-0.009783	0.023245	-0.758282	0.284309	-0.459242	0.699986	-0.203584	-0.534222	-0.427995	0	0
42303	9.051378	1.634396	3.441583	0.011823	0.001951	0.014479	-0.756012	0.283078	-0.459557	0.700053	-0.203585	-0.534209	-0.427901	0	0
42304	9.041760	1.583452	3.362354	0.009831	-0.019818	0.010981	-0.756296	0.282644	-0.459268	0.699972	-0.203677	-0.534357	-0.427805	0	0
42305	9.051442	1.569453	3.453657	0.031698	-0.015460	0.004002	-0.757857	0.283122	-0.458961	0.699942	-0.203557	-0.534571	-0.427644	0	0
42306	9.053819	1.612713	3.439178	0.028008	-0.004547	-0.010051	-0.757154	0.283849	-0.458693	0.699887	-0.203347	-0.534731	-0.427633	0	0
42307	9.022384	1.607750	3.400944	0.024476	-0.002696	0.000467	-0.756577	0.281175	-0.458974	0.699896	-0.203204	-0.534833	-0.427560	0	0
42308	9.007851	1.627154	3.425077	0.020757	-0.006293	-0.002166	-0.756579	0.282062	-0.458977	0.699852	-0.203093	-0.534959	-0.427526	0	0
42309	9.027205	1.622334	3.429748	0.006059	-0.006180	-0.013610	-0.757139	0.280593	-0.459245	0.699744	-0.203018	-0.535035	-0.427643	0	0
42310	9.053772	1.660767	3.419905	0.011463	-0.009858	-0.016214	-0.757278	0.282064	-0.460098	0.699603	-0.202912	-0.535175	-0.427751	0	0
42311	9.075529	1.670462	3.438973	0.009750	-0.004396	-0.006569	-0.756279	0.281445	-0.460819	0.699542	-0.202842	-0.535240	-0.427802	0	0
42312	9.080348	1.689667	3.429305	0.006076	-0.006181	-0.006570	-0.757579	0.280769	-0.457399	0.699449	-0.202811	-0.535310	-0.427881	0	0
42313	9.080353	1.680303	3.482206	0.002571	0.012000	-0.006606	-0.756728	0.281484	-0.457982	0.699461	-0.202721	-0.535230	-0.428004	0	0
42314	9.053769	1.665461	3.395859	0.000853	0.012016	0.002163	-0.757420	0.280891	-0.459525	0.699493	-0.202694	-0.535134	-0.428084	0	0
42315	9.034414	1.670377	3.410422	-0.013979	0.010313	-0.023319	-0.756423	0.280568	-0.460247	0.699391	-0.202637	-0.535028	-0.428409	0	0
42316	9.022318	1.670541	3.439361	-0.001106	0.002961	-0.003096	-0.757701	0.280894	-0.459803	0.699348	-0.202635	-0.534998	-0.428519	0	0
42317	9.041683	1.651470	3.482512	0.005368	0.008354	0.002172	-0.757562	0.281336	-0.459666	0.699384	-0.202587	-0.534937	-0.428559	0	0
42318	9.002945	1.690073	3.487572	-0.015631	0.004906	0.007400	-0.756857	0.281178	-0.459252	0.699367	-0.202734	-0.534809	-0.428676	0	0
42319	8.978746	1.699848	3.509380	-0.004707	-0.012414	0.023246	-0.757987	0.280315	-0.459230	0.699362	-0.202959	-0.534808	-0.428581	0	0
42320	8.983617	1.666196	3.521393	-0.002732	-0.002446	0.029372	-0.757698	0.280008	-0.459799	0.699427	-0.203164	-0.534742	-0.428459	0	0
42321	9.002956	1.675797	3.521244	0.001766	-0.013372	0.033788	-0.757286	0.281191	-0.458821	0.699475	-0.203403	-0.534753	-0.428254	0	0
42322	9.027155	1.666010	3.497032	0.001683	-0.022451	0.032043	-0.757000	0.282506	-0.459680	0.699452	-0.203678	-0.534841	-0.428050	0	0
42323	9.036850	1.646662	3.482552	0.000870	-0.012465	0.032024	-0.758419	0.283129	-0.459376	0.699495	-0.203910	-0.534845	-0.427864	0	0
42324	9.032031	1.627481	3.497028	0.006539	-0.002523	0.044305	-0.757575	0.284001	-0.459111	0.699641	-0.204132	-0.534789	-0.427590	0	0
42325	9.022375	1.608235	3.497114	0.002662	-0.013389	0.026754	-0.757291	0.282228	-0.458542	0.699661	-0.204327	-0.534818	-0.427428	0	0
42326	9.056213	1.632212	3.487230	0.011728	-0.020726	0.028547	-0.757448	0.284164	-0.457416	0.699653	-0.204506	-0.534943	-0.427199	0	0
42327	9.061061	1.622550	3.482394	0.002476	-0.022473	0.014484	-0.758019	0.285653	-0.457413	0.699571	-0.204675	-0.535060	-0.427106	0	0
42328	9.041755	1.583803	3.432077	0.000749	-0.017015	0.016219	-0.758296	0.285945	-0.458258	0.699508	-0.204848	-0.535138	-0.427029	0	0
42329	9.041777	1.559837	3.453735	0.000808	-0.022454	0.028505	-0.757738	0.286238	-0.457420	0.699483	-0.205105	-0.535218	-0.426847	0	0
42330	9.051469	1.542921	3.444061	0.009987	-0.016180	0.026760	-0.758018	0.284916	-0.457268	0.699488	-0.205265	-0.535308	-0.426647	0	0
42331	9.090128	1.583744	3.434128	0.019895	-0.018992	0.016269	-0.758318	0.285532	-0.455426	0.699469	-0.205308	-0.535470	-0.426455	0	0
42332	9.109470	1.593199	3.405128	0.017188	-0.018972	0.019776	-0.758729	0.285376	-0.456975	0.699444	-0.205393	-0.535625	-0.426261	0	0
42333	9.099789	1.602674	3.371531	0.024539	-0.009053	0.014519	-0.758167	0.286840	-0.457132	0.699479	-0.205352	-0.535741	-0.426076	0	0
42334	9.080463	1.569519	3.475083	0.005385	-0.012516	0.021486	-0.760151	0.286002	-0.456389	0.699471	-0.205502	-0.535796	-0.425947	0	0
42335	9.027233	1.591157	3.453816	-0.000980	-0.009735	0.021472	-0.759316	0.286591	-0.454990	0.699480	-0.205679	-0.535794	-0.425850	0	0
42336	9.061109	1.583520	3.381446	-0.004408	0.019320	0.015284	-0.758877	0.285681	-0.456408	0.699598	-0.205727	-0.535598	-0.425880	0	0
42337	9.044189	1.573818	3.362344	0.019077	-0.011725	0.016255	-0.757184	0.288008	-0.456588	0.699615	-0.205745	-0.535706	-0.425707	0	0
42338	9.061142	1.545266	3.434371	0.026256	-0.020859	0.011888	-0.759027	0.288049	-0.456274	0.699565	-0.205732	-0.535928	-0.425516	0	0
42339	9.109472	1.588530	3.433983	0.026370	-0.013600	0.021545	-0.757618	0.287145	-0.455162	0.699610	-0.205736	-0.536069	-0.425263	0	0
42340	9.104604	1.622097	3.405140	0.020750	-0.013562	0.004867	-0.758747	0.287754	-0.455712	0.699558	-0.205692	-0.536232	-0.425165	0	0
42341	9.082851	1.607612	3.390885	0.024503	-0.009958	0.011887	-0.758037	0.286117	-0.455433	0.699577	-0.205641	-0.536359	-0.424997	0	0
42342	9.082870	1.588400	3.400517	0.024566	-0.002700	0.010995	-0.758322	0.287891	-0.455861	0.699618	-0.205558	-0.536449	-0.424857	0	0
42343	9.065958	1.573749	3.354972	0.030164	0.004515	0.015384	-0.758457	0.285826	-0.455850	0.699741	-0.205424	-0.536492	-0.424664	0	0
42344	9.061104	1.588335	3.381443	0.006367	0.004710	0.009187	-0.758602	0.286127	-0.455566	0.699776	-0.205427	-0.536457	-0.424650	0	0
42345	9.070772	1.593196	3.393389	0.017342	0.004621	0.012725	-0.758302	0.286100	-0.457552	0.699862	-0.205369	-0.536450	-0.424544	0	0
42346	9.104622	1.607434	3.361875	0.002781	0.006552	0.016203	-0.758465	0.286718	-0.455287	0.699929	-0.205427	-0.536372	-0.424505	0	0
42347	9.119109	1.631561	3.376175	0.013615	0.006457	0.003950	-0.758043	0.287008	-0.455013	0.699980	-0.205340	-0.536355	-0.424484	0	0
42348	9.114279	1.622059	3.400261	-0.000969	0.005673	0.007423	-0.756621	0.286676	-0.455742	0.699998	-0.205380	-0.536285	-0.424523	0	0
42349	9.073217	1.568996	3.369348	0.006371	0.011962	0.000398	-0.758024	0.286984	-0.457277	0.700049	-0.205301	-0.536206	-0.424578	0	0
42350	9.065955	1.573907	3.386227	0.006432	0.016503	0.003903	-0.758450	0.286700	-0.456986	0.700125	-0.205225	-0.536099	-0.424625	0	0
42351	9.061078	1.612483	3.395849	-0.000924	0.012936	0.003899	-0.757446	0.285486	-0.458129	0.700181	-0.205212	-0.535975	-0.424696	0	0
42352	9.046553	1.626878	3.381517	-0.009164	0.009375	0.004765	-0.757457	0.287265	-0.457570	0.700190	-0.205280	-0.535850	-0.424805	0	0
42353	9.085303	1.573963	3.402916	0.010065	0.011936	0.007428	-0.756041	0.286646	-0.457449	0.700278	-0.205213	-0.535772	-0.424790	0	0
42354	9.075645	1.554802	3.419832	0.000941	0.017454	0.001251	-0.757453	0.286231	-0.457566	0.700336	-0.205157	-0.535640	-0.424887	0	0
42355	9.065973	1.550159	3.451162	0.002797	0.009281	0.014427	-0.757175	0.286672	-0.457148	0.700425	-0.205190	-0.535536	-0.424857	0	0
42356	9.051428	1.583886	3.451241	0.008170	-0.002557	0.016218	-0.757883	0.288306	-0.457709	0.700454	-0.205249	-0.535544	-0.424770	0	0
42357	9.070772	1.588660	3.448691	0.008234	0.011957	0.009181	-0.756746	0.285186	-0.457149	0.700546	-0.205205	-0.535455	-0.424753	0	0
42358	9.080424	1.612637	3.431771	0.010019	0.006497	0.010954	-0.756884	0.286950	-0.458286	0.700606	-0.205183	-0.535419	-0.424709	0	0
42359	9.044151	1.603218	3.463300	-0.000979	0.004776	0.007415	-0.755477	0.288109	-0.457748	0.700633	-0.205223	-0.535344	-0.424739	0	0
42360	9.051429	1.581539	3.463264	-0.010082	0.004850	0.009143	-0.757174	0.286965	-0.457432	0.700635	-0.205341	-0.535238	-0.424814	0	0
42361	9.061098	1.588626	3.439145	-0.006581	-0.007888	0.003906	-0.756043	0.287679	-0.457595	0.700568	-0.205456	-0.535235	-0.424873	0	0
42362	9.051424	1.590878	3.405554	-0.012002	-0.004213	0.005644	-0.756329	0.287100	-0.457022	0.700502	-0.205606	-0.535191	-0.424963	0	0
42363	9.056264	1.590750	3.381476	-0.004791	-0.000652	-0.010138	-0.757041	0.288004	-0.456731	0.700418	-0.205602	-0.535174	-0.425125	0	0
42364	9.075622	1.581188	3.400576	-0.004798	-0.006096	-0.004868	-0.757304	0.285187	-0.458130	0.700313	-0.205653	-0.535196	-0.425245	0	0
42365	9.080453	1.588306	3.381301	-0.022941	0.006756	-0.004926	-0.757452	0.285640	-0.457563	0.700253	-0.205773	-0.535039	-0.425483	0	0
42366	9.056261	1.588621	3.436776	-0.026661	0.010417	-0.015472	-0.757599	0.286386	-0.457140	0.700145	-0.205851	-0.534874	-0.425831	0	0
42367	9.065946	1.588061	3.328513	0.011670	0.001024	-0.010100	-0.757737	0.286090	-0.457419	0.700104	-0.205726	-0.534915	-0.425908	0	0
42368	9.082939	1.516343	3.434236	-0.016866	-0.020523	-0.017181	-0.756763	0.286827	-0.455740	0.699843	-0.205858	-0.535012	-0.426151	0	0
42369	9.056262	1.579488	3.535358	-0.032187	-0.004046	-0.003186	-0.758876	0.287888	-0.457267	0.699713	-0.206098	-0.534887	-0.426404	0	0
42370	9.075598	1.600691	3.448646	-0.013841	-0.005105	0.007398	-0.759308	0.286728	-0.455981	0.699647	-0.206274	-0.534838	-0.426490	0	0
42371	9.041762	1.581093	3.371973	-0.008405	-0.002434	-0.004882	-0.758035	0.288616	-0.456576	0.699567	-0.206332	-0.534807	-0.426631	0	0
42372	9.075646	1.550205	3.463113	-0.008531	-0.016951	-0.003117	-0.758031	0.287581	-0.456713	0.699404	-0.206464	-0.534885	-0.426737	0	0
42373	9.119146	1.588564	3.443529	-0.002928	0.004774	-0.008386	-0.758744	0.287307	-0.455993	0.699360	-0.206435	-0.534834	-0.426887	0	0
42374	9.092544	1.588458	3.414872	-0.020951	0.012193	0.010867	-0.758467	0.289370	-0.456006	0.699385	-0.206606	-0.534626	-0.427024	0	0
42375	9.056256	1.593424	3.434368	-0.019427	-0.002344	-0.010172	-0.756620	0.287999	-0.456314	0.699261	-0.206712	-0.534558	-0.427261	0	0
42376	9.034490	1.593384	3.420101	-0.019415	0.004914	-0.017202	-0.758184	0.288040	-0.455439	0.699131	-0.206752	-0.534466	-0.427569	0	0
42377	9.034484	1.598260	3.432119	-0.013846	0.013038	-0.013688	-0.757762	0.288623	-0.455449	0.699086	-0.206735	-0.534322	-0.427832	0	0
42378	9.061098	1.588650	3.443953	-0.033964	0.002314	-0.006704	-0.757617	0.288321	-0.455733	0.698957	-0.206944	-0.534163	-0.428138	0	0
42379	9.061105	1.583738	3.424723	-0.001061	0.012022	-0.012781	-0.758181	0.286859	-0.455434	0.698936	-0.206847	-0.534079	-0.428325	0	0
42380	9.032068	1.593581	3.458587	-0.026579	0.014054	-0.008456	-0.759177	0.287768	-0.455139	0.698877	-0.206946	-0.533873	-0.428630	0	0
42381	9.022379	1.612565	3.400940	-0.001779	0.019300	0.003888	-0.758894	0.288646	-0.455430	0.698965	-0.206911	-0.533700	-0.428719	0	0
42382	9.012757	1.559589	3.396245	-0.017386	0.012164	-0.003174	-0.758334	0.288642	-0.454732	0.698938	-0.206982	-0.533536	-0.428933	0	0
42383	9.012756	1.557400	3.439523	-0.015471	0.013970	0.007357	-0.757752	0.288021	-0.456437	0.698983	-0.207084	-0.533335	-0.429060	0	0
42384	9.012740	1.574204	3.429893	-0.008286	-0.000607	0.009152	-0.758167	0.289049	-0.457849	0.698961	-0.207210	-0.533274	-0.429110	0	0
42385	9.022372	1.617502	3.424978	-0.010080	0.012109	0.002123	-0.756036	0.287229	-0.458160	0.698986	-0.207255	-0.533120	-0.429241	0	0
42386	9.022400	1.588647	3.432215	-0.008281	-0.000607	0.010911	-0.757204	0.289357	-0.454753	0.698969	-0.207392	-0.533055	-0.429283	0	0
42387	9.012732	1.583786	3.420268	-0.008177	0.013910	0.007381	-0.758189	0.290547	-0.455875	0.699029	-0.207444	-0.532885	-0.429370	0	0
42388	9.032094	1.569384	3.434564	-0.038432	0.005079	0.000297	-0.756770	0.290367	-0.456180	0.698936	-0.207710	-0.532673	-0.429656	0	0
42389	9.024857	1.552433	3.412992	-0.012809	0.013940	-0.003168	-0.759028	0.288786	-0.456419	0.698942	-0.207738	-0.532505	-0.429842	0	0
42390	9.022449	1.540411	3.415424	-0.005537	0.004809	0.002124	-0.756775	0.289638	-0.455328	0.698923	-0.207785	-0.532432	-0.429941	0	0
42391	9.022468	1.523510	3.405820	-0.000916	0.008400	0.003881	-0.756766	0.289479	-0.456318	0.698954	-0.207791	-0.532339	-0.430002	0	0
42392	9.022449	1.540447	3.422637	0.002677	0.006556	0.000386	-0.756196	0.289757	-0.456894	0.698954	-0.207763	-0.532293	-0.430071	0	0
42393	9.032151	1.511627	3.439419	0.006467	0.008345	0.014426	-0.757899	0.289797	-0.456442	0.699046	-0.207775	-0.532211	-0.430019	0	0
42394	9.027278	1.545486	3.468278	0.013716	0.010101	0.009184	-0.755619	0.290762	-0.458606	0.699125	-0.207702	-0.532170	-0.429976	0	0
42395	9.012749	1.560098	3.497224	0.020999	0.004603	0.014476	-0.757612	0.288903	-0.456584	0.699228	-0.207628	-0.532175	-0.429839	0	0
42396	9.022443	1.540787	3.489956	0.020973	0.002785	0.011841	-0.756326	0.289745	-0.458307	0.699294	-0.207550	-0.532211	-0.429723	0	0
42397	9.027250	1.569756	3.506727	0.034513	-0.010030	0.009265	-0.757177	0.289176	-0.457866	0.699324	-0.207417	-0.532387	-0.429520	0	0
42398	9.036922	1.574459	3.487418	0.027994	-0.013614	-0.003030	-0.757196	0.289936	-0.455888	0.699254	-0.207282	-0.532598	-0.429439	0	0
42399	9.046583	1.579769	3.588323	0.030680	-0.019075	0.000493	-0.757186	0.288451	-0.456589	0.699190	-0.207168	-0.532839	-0.429299	0	0
42400	9.022411	1.578932	3.415393	0.020706	-0.022627	0.005742	-0.756750	0.288723	-0.458013	0.699096	-0.207167	-0.533064	-0.429173	0	0
42401	9.065978	1.540783	3.501659	0.013472	-0.013495	0.005703	-0.757889	0.287578	-0.456716	0.699048	-0.207176	-0.533182	-0.429099	0	0
42402	9.073169	1.608087	3.482318	0.012489	-0.009861	-0.003062	-0.758039	0.287885	-0.455865	0.698966	-0.207133	-0.533300	-0.429108	0	0
42403	9.027233	1.591157	3.453816	0.030664	-0.031781	0.007535	-0.757175	0.288144	-0.457720	0.698864	-0.207111	-0.533615	-0.428892	0	0
42404	9.022400	1.588696	3.441832	0.027998	-0.019057	0.002246	-0.758610	0.287609	-0.455147	0.698788	-0.207027	-0.533853	-0.428761	0	0
42405	9.056268	1.579149	3.468039	0.042601	-0.030063	0.014579	-0.760029	0.286759	-0.454413	0.698750	-0.206951	-0.534193	-0.428436	0	0
42406	9.080415	1.622255	3.429359	0.029772	-0.022708	0.002266	-0.757467	0.286101	-0.455867	0.698659	-0.206868	-0.534464	-0.428285	0	0
42407	9.036877	1.627013	3.405631	0.017026	-0.011714	-0.006554	-0.758614	0.286290	-0.454151	0.698576	-0.206780	-0.534610	-0.428282	0	0
42408	9.012709	1.607777	3.403419	0.038871	-0.033663	0.007562	-0.758318	0.284943	-0.455282	0.698467	-0.206710	-0.534985	-0.428025	0	0
42409	8.983685	1.607832	3.406035	0.031514	-0.033603	0.000523	-0.759174	0.285853	-0.454706	0.698327	-0.206652	-0.535331	-0.427850	0	0
42410	9.027209	1.622067	3.376854	0.016933	-0.037116	0.007519	-0.758600	0.285978	-0.455706	0.698154	-0.206750	-0.535637	-0.427702	0	0
42411	9.080428	1.610180	3.422156	0.027783	-0.051726	0.011949	-0.759181	0.286008	-0.453999	0.697957	-0.206856	-0.536069	-0.427430	0	0
42412	9.131255	1.578600	3.380938	0.027953	-0.037216	0.014558	-0.761723	0.285465	-0.454379	0.697836	-0.206916	-0.536407	-0.427175	0	0
42413	9.143340	1.583604	3.421718	0.035355	-0.017315	0.007530	-0.760750	0.286791	-0.452845	0.697820	-0.206799	-0.536641	-0.426963	0	0
42414	9.114334	1.568995	3.381069	0.027281	-0.011799	0.016276	-0.760038	0.285446	-0.452850	0.697841	-0.206763	-0.536795	-0.426752	0	0
42415	9.109522	1.544830	3.361890	0.052062	-0.016532	0.035641	-0.760316	0.285446	-0.453412	0.697984	-0.206677	-0.537036	-0.426256	0	0
42416	9.099858	1.532855	3.371588	0.042874	-0.017366	0.028596	-0.759767	0.284720	-0.451154	0.698059	-0.206623	-0.537271	-0.425864	0	0
42417	9.073225	1.561737	3.362141	0.062994	-0.008455	0.025129	-0.759896	0.284708	-0.452567	0.698224	-0.206370	-0.537523	-0.425399	0	0
42418	9.109452	1.612363	3.385878	0.035471	-0.013678	0.018063	-0.761455	0.286654	-0.453115	0.698258	-0.206295	-0.537722	-0.425127	0	0
42419	9.094949	1.607400	3.352328	0.021069	-0.001759	0.028543	-0.759606	0.285429	-0.453707	0.698386	-0.206324	-0.537742	-0.424877	0	0
42420	9.080456	1.588161	3.352450	0.037360	-0.000993	0.009270	-0.759320	0.283947	-0.453563	0.698457	-0.206133	-0.537879	-0.424681	0	0
42421	9.070767	1.602572	3.342892	0.053733	-0.005664	0.007563	-0.760313	0.284560	-0.453408	0.698542	-0.205838	-0.538108	-0.424393	0	0
42422	9.070757	1.612226	3.347693	0.028070	-0.013622	0.004004	-0.759328	0.286165	-0.453431	0.698501	-0.205739	-0.538304	-0.424260	0	0
42423	9.092506	1.631430	3.342710	0.029896	-0.009104	0.000498	-0.758763	0.284095	-0.452441	0.698488	-0.205587	-0.538471	-0.424144	0	0
42424	9.102178	1.636158	3.328209	0.018924	-0.006295	-0.004795	-0.760589	0.283821	-0.453966	0.698432	-0.205472	-0.538595	-0.424135	0	0
42425	9.099767	1.626629	3.347469	0.022712	0.004566	0.000462	-0.760736	0.284419	-0.453542	0.698478	-0.205312	-0.538635	-0.424085	0	0
42426	9.090119	1.602373	3.309091	0.030153	0.004510	0.014516	-0.759740	0.282626	-0.453551	0.698584	-0.205177	-0.538692	-0.423903	0	0
42427	9.099807	1.588011	3.328266	0.037257	-0.002816	-0.002135	-0.761164	0.283843	-0.452967	0.698609	-0.204933	-0.538851	-0.423778	0	0
42428	9.080477	1.568803	3.333231	0.020040	-0.011736	0.021523	-0.759746	0.283517	-0.453130	0.698636	-0.204976	-0.538964	-0.423569	0	0
42429	9.080444	1.600174	3.347632	0.008149	0.001061	0.007445	-0.760304	0.281899	-0.453538	0.698663	-0.204971	-0.538953	-0.423542	0	0
42430	9.094938	1.617054	3.357129	0.027371	-0.004535	0.021544	-0.760024	0.282928	-0.453547	0.698744	-0.204931	-0.539046	-0.423307	0	0
42431	9.143291	1.638553	3.337524	0.009926	0.004666	0.000437	-0.759752	0.282789	-0.452136	0.698764	-0.204860	-0.539032	-0.423326	0	0
42432	9.131186	1.650633	3.342411	0.024296	-0.011789	-0.010036	-0.760587	0.282199	-0.453676	0.698667	-0.204703	-0.539228	-0.423314	0	0
42433	9.107023	1.622045	3.395505	0.007654	-0.020730	-0.026747	-0.760583	0.281605	-0.453957	0.698430	-0.204609	-0.539437	-0.423484	0	0
42434	9.080448	1.588585	3.436599	-0.001143	-0.000681	-0.008376	-0.761006	0.280435	-0.453662	0.698348	-0.204590	-0.539444	-0.423619	0	0
42435	9.075639	1.568835	3.338075	-0.006526	0.013873	-0.017186	-0.760593	0.281029	-0.452539	0.698309	-0.204500	-0.539332	-0.423869	0	0
42436	9.041758	1.592718	3.290218	0.022658	-0.006320	0.000467	-0.760874	0.281474	-0.452961	0.698281	-0.204389	-0.539461	-0.423805	0	0
42437	9.080473	1.569009	3.374104	0.022597	-0.008137	-0.003047	-0.762427	0.279441	-0.452644	0.698244	-0.204265	-0.539597	-0.423754	0	0
42438	9.109452	1.614649	3.361834	0.037172	-0.015515	0.004030	-0.760442	0.279543	-0.453101	0.698212	-0.204109	-0.539844	-0.423565	0	0
42439	9.094912	1.648086	3.304210	0.029873	-0.013642	0.002265	-0.761724	0.280022	-0.452233	0.698182	-0.203986	-0.540039	-0.423426	0	0
42440	9.075534	1.674695	3.323564	0.029877	-0.004566	-0.004762	-0.762566	0.278853	-0.452639	0.698156	-0.203788	-0.540196	-0.423363	0	0
42441	9.090084	1.636201	3.333106	0.042730	-0.002857	0.000522	-0.762430	0.279298	-0.452219	0.698203	-0.203520	-0.540373	-0.423189	0	0
42442	9.090075	1.645782	3.323482	0.031638	-0.013658	-0.004753	-0.760450	0.278671	-0.451824	0.698132	-0.203348	-0.540602	-0.423096	0	0
42443	9.099729	1.665125	3.342629	0.024290	-0.013599	-0.008276	-0.761003	0.277782	-0.453084	0.698046	-0.203207	-0.540794	-0.423061	0	0
42444	9.123888	1.693907	3.328004	0.028012	-0.017255	0.005787	-0.759317	0.277470	-0.451413	0.697993	-0.203132	-0.541011	-0.422907	0	0
42445	9.131155	1.686480	3.289488	0.031623	-0.013663	-0.004740	-0.760997	0.277481	-0.453649	0.697937	-0.202959	-0.541227	-0.422807	0	0
42446	9.131144	1.693921	3.332759	0.019819	-0.004489	-0.004780	-0.761427	0.276908	-0.452791	0.697891	-0.202830	-0.541341	-0.422797	0	0
42447	9.119044	1.705649	3.267923	0.012400	-0.008066	-0.017074	-0.762275	0.277218	-0.453061	0.697774	-0.202701	-0.541462	-0.422899	0	0
42448	9.099741	1.659886	3.258484	0.007120	-0.002570	-0.002188	-0.761997	0.277955	-0.452644	0.697723	-0.202667	-0.541504	-0.422944	0	0
42449	9.123941	1.645441	3.265532	0.031814	0.011739	-0.011803	-0.762276	0.275748	-0.452347	0.697774	-0.202347	-0.541558	-0.422944	0	0
42450	9.114236	1.679040	3.241533	0.027204	0.000892	-0.004771	-0.761291	0.276177	-0.451799	0.697773	-0.202145	-0.541666	-0.422905	0	0
42451	9.114202	1.710435	3.260741	0.009625	-0.009859	-0.019710	-0.761005	0.275431	-0.451942	0.697628	-0.202028	-0.541793	-0.423037	0	0
42452	9.123864	1.722507	3.270278	0.027205	0.006337	-0.006523	-0.762421	0.275755	-0.451920	0.697648	-0.201793	-0.541866	-0.423022	0	0
42453	9.138409	1.688877	3.289433	0.013586	0.012800	-0.005694	-0.761423	0.275726	-0.452786	0.697694	-0.201629	-0.541824	-0.423080	0	0
42454	9.111784	1.708177	3.289612	0.015494	0.017328	0.000451	-0.761978	0.275135	-0.453906	0.697780	-0.201466	-0.541757	-0.423100	0	0
42455	9.099659	1.741779	3.265631	0.010089	0.020100	0.007464	-0.762543	0.273380	-0.453323	0.697913	-0.201367	-0.541622	-0.423100	0	0
42456	9.143188	1.748962	3.270115	-0.008141	0.027503	0.003903	-0.761279	0.275131	-0.452927	0.698021	-0.201346	-0.541377	-0.423246	0	0
42457	9.131103	1.737160	3.313490	-0.013754	0.015753	0.000391	-0.761121	0.273783	-0.454339	0.698052	-0.201393	-0.541186	-0.423416	0	0
42458	9.128696	1.722779	3.325541	0.000870	0.026519	-0.009245	-0.760416	0.274507	-0.454354	0.698118	-0.201241	-0.541013	-0.423601	0	0
42459	9.119020	1.725152	3.315993	-0.000833	0.024726	0.007427	-0.761542	0.274817	-0.455185	0.698254	-0.201198	-0.540800	-0.423670	0	0
42460	9.070612	1.761277	3.304295	-0.004413	0.037465	0.003899	-0.760978	0.274808	-0.454912	0.698422	-0.201108	-0.540501	-0.423816	0	0
42461	9.092396	1.746751	3.294531	-0.020958	0.024892	0.002118	-0.761118	0.274074	-0.454765	0.698496	-0.201176	-0.540212	-0.424031	0	0
42462	9.111741	1.746940	3.337666	-0.019266	0.019429	-0.006647	-0.760678	0.274781	-0.456898	0.698493	-0.201209	-0.539998	-0.424293	0	0
42463	9.148072	1.693993	3.351870	-0.020728	0.039410	0.014373	-0.760969	0.276563	-0.456617	0.698698	-0.201280	-0.539584	-0.424450	0	0
42464	9.133549	1.708338	3.327921	-0.016343	0.028480	0.003871	-0.758560	0.275921	-0.456796	0.698793	-0.201311	-0.539297	-0.424642	0	0
42465	9.150491	1.694038	3.361469	-0.029789	0.055814	0.005554	-0.760548	0.276558	-0.456200	0.699030	-0.201328	-0.538747	-0.424942	0	0
42466	9.167431	1.688906	3.303647	-0.007878	0.048373	0.011760	-0.759687	0.277261	-0.457915	0.699282	-0.201259	-0.538341	-0.425074	0	0
42467	9.167482	1.626965	3.433528	-0.015374	0.037544	0.000329	-0.758261	0.276337	-0.458784	0.699427	-0.201225	-0.537990	-0.425296	0	0
42468	9.138466	1.617475	3.452982	-0.037125	0.060411	-0.005022	-0.757553	0.278087	-0.459510	0.699614	-0.201217	-0.537409	-0.425726	0	0
42469	9.123988	1.588314	3.395409	-0.025968	0.077559	-0.002391	-0.758530	0.276912	-0.460763	0.699941	-0.201072	-0.536739	-0.426104	0	0
42470	9.041788	1.559182	3.323905	-0.004204	0.066490	-0.013741	-0.757238	0.275392	-0.462334	0.700190	-0.200761	-0.536273	-0.426428	0	0
42471	9.061175	1.511608	3.444016	-0.019021	0.048463	-0.019033	-0.755971	0.276111	-0.461792	0.700302	-0.200602	-0.535869	-0.426826	0	0
42472	9.041780	1.559667	3.420075	-0.004324	0.059235	-0.017245	-0.756243	0.275808	-0.463060	0.700496	-0.200305	-0.535459	-0.427162	0	0
42473	9.007900	1.578929	3.410690	-0.008894	0.055649	-0.013737	-0.756803	0.274928	-0.463471	0.700689	-0.200073	-0.535037	-0.427482	0	0
42474	8.993367	1.602857	3.377117	0.022855	0.051749	-0.033833	-0.757075	0.274479	-0.464597	0.700825	-0.199528	-0.534829	-0.427774	0	0
42475	8.959454	1.651289	3.423007	0.010079	0.053679	-0.031223	-0.753391	0.274105	-0.464939	0.700971	-0.199079	-0.534536	-0.428111	0	0
42476	8.915868	1.699566	3.435307	0.006363	0.037388	-0.018915	-0.754660	0.273242	-0.465197	0.701061	-0.198790	-0.534328	-0.428357	0	0
42477	8.920656	1.747795	3.452063	0.009743	0.022837	-0.032917	-0.755501	0.272071	-0.465744	0.701034	-0.198466	-0.534253	-0.428646	0	0
42478	8.954512	1.757120	3.401318	0.007832	0.013770	-0.034660	-0.755515	0.273561	-0.464618	0.700932	-0.198185	-0.534247	-0.428949	0	0
42479	9.002867	1.776272	3.393736	0.005713	0.001068	-0.055703	-0.755775	0.272948	-0.467159	0.700682	-0.197861	-0.534353	-0.429376	0	0
42480	9.007690	1.790698	3.391285	-0.016281	-0.001477	-0.062769	-0.756896	0.270014	-0.467411	0.700332	-0.197661	-0.534407	-0.429971	0	0
42481	8.993191	1.776396	3.415445	-0.019787	0.008539	-0.055775	-0.756189	0.270443	-0.467424	0.700070	-0.197483	-0.534351	-0.430549	0	0
42482	8.969046	1.735430	3.401229	-0.005494	-0.022435	-0.064487	-0.757335	0.269747	-0.465563	0.699619	-0.197292	-0.534600	-0.431060	0	0
42483	8.973832	1.786006	3.405962	-0.020897	-0.015043	-0.054867	-0.757903	0.270791	-0.465699	0.699232	-0.197227	-0.534702	-0.431590	0	0
42484	9.041556	1.785845	3.393446	-0.023555	-0.009583	-0.050491	-0.756765	0.266641	-0.464851	0.698875	-0.197180	-0.534756	-0.432122	0	0
42485	9.060905	1.785852	3.400517	-0.012576	-0.007859	-0.048711	-0.757620	0.266960	-0.464272	0.698569	-0.197059	-0.534831	-0.432579	0	0
42486	9.092337	1.790985	3.472411	-0.023319	0.023082	-0.052286	-0.757893	0.265922	-0.465112	0.698379	-0.196860	-0.534660	-0.433188	0	0
42487	9.075381	1.810561	3.530222	-0.023258	0.023092	-0.041752	-0.757329	0.266649	-0.465125	0.698247	-0.196717	-0.534459	-0.433714	0	0
42488	9.043915	1.834672	3.528028	-0.016841	0.033930	-0.048766	-0.758322	0.266231	-0.464682	0.698140	-0.196446	-0.534233	-0.434286	0	0
42489	8.976157	1.868563	3.545325	-0.012158	0.041165	-0.039983	-0.758449	0.264891	-0.465948	0.698134	-0.196156	-0.533950	-0.434775	0	0
42490	8.920486	1.907288	3.569743	-0.017730	0.037588	-0.045250	-0.757590	0.264861	-0.467094	0.698062	-0.195891	-0.533688	-0.435332	0	0
42491	8.925328	1.904776	3.550476	-0.031215	0.037708	-0.020711	-0.757460	0.264580	-0.465538	0.698083	-0.195852	-0.533307	-0.435782	0	0
42492	8.964006	1.921802	3.595860	-0.026763	0.037665	-0.031226	-0.756741	0.263814	-0.466679	0.698053	-0.195726	-0.532977	-0.436290	0	0
42493	8.959185	1.911803	3.521371	-0.045041	0.026924	-0.025992	-0.756314	0.263361	-0.466825	0.697966	-0.195802	-0.532622	-0.436829	0	0
42494	8.964043	1.887914	3.559824	-0.044998	0.026927	-0.020733	-0.758154	0.264870	-0.467368	0.697888	-0.195906	-0.532266	-0.437340	0	0
42495	8.964052	1.880583	3.538191	-0.052389	0.028795	-0.034795	-0.757310	0.265154	-0.466817	0.697757	-0.195977	-0.531882	-0.437983	0	0
42496	8.947107	1.897279	3.502237	-0.045100	0.025106	-0.033014	-0.757171	0.265890	-0.466822	0.697615	-0.196025	-0.531562	-0.438577	0	0
42497	8.910837	1.880904	3.586665	-0.057833	0.027037	-0.027789	-0.755741	0.263488	-0.467684	0.697494	-0.196179	-0.531152	-0.439196	0	0
42498	8.867273	1.912037	3.541277	-0.061450	0.030700	-0.027795	-0.756600	0.264695	-0.466968	0.697373	-0.196342	-0.530711	-0.439849	0	0
42499	8.876959	1.900070	3.558046	-0.065128	0.023472	-0.023409	-0.756731	0.265567	-0.468526	0.697237	-0.196586	-0.530284	-0.440469	0	0
42500	8.905984	1.897680	3.569857	-0.048531	0.016087	0.005599	-0.757168	0.265739	-0.467105	0.697209	-0.196901	-0.529935	-0.440793	0	0
42501	8.896377	1.834855	3.521893	-0.072110	0.021725	0.012541	-0.757167	0.266327	-0.467390	0.697208	-0.197391	-0.529419	-0.441196	0	0
42502	8.843128	1.859786	3.676135	-0.052106	0.019761	0.011715	-0.755876	0.265690	-0.469248	0.697220	-0.197745	-0.529017	-0.441500	0	0
42503	8.852775	1.897710	3.560628	-0.059416	-0.000141	0.030164	-0.755739	0.266281	-0.468970	0.697206	-0.198336	-0.528673	-0.441669	0	0
42504	8.886615	1.926114	3.473804	-0.042946	-0.003909	0.038117	-0.756899	0.269283	-0.466700	0.697224	-0.198874	-0.528423	-0.441698	0	0
42505	8.918112	1.866218	3.540943	-0.051219	-0.005661	0.031941	-0.756606	0.270441	-0.468408	0.697203	-0.199442	-0.528150	-0.441800	0	0
42506	8.964080	1.854039	3.526191	-0.056481	0.005271	0.045954	-0.756344	0.271639	-0.466295	0.697279	-0.200073	-0.527760	-0.441862	0	0
42507	8.906075	1.810813	3.531459	-0.059087	0.012560	0.051190	-0.756484	0.271935	-0.466577	0.697423	-0.200716	-0.527287	-0.441908	0	0
42508	8.881915	1.784317	3.522040	-0.044421	0.012444	0.056483	-0.755639	0.273099	-0.466595	0.697606	-0.201286	-0.526879	-0.441846	0	0
42509	8.891629	1.743423	3.531619	-0.059054	0.008931	0.054688	-0.754790	0.272935	-0.466467	0.697746	-0.201964	-0.526424	-0.441858	0	0
42510	8.944868	1.709953	3.593769	-0.051794	0.009773	0.049430	-0.755348	0.274849	-0.468164	0.697869	-0.202559	-0.526016	-0.441878	0	0
42511	8.959387	1.700495	3.632138	-0.041804	0.009689	0.044186	-0.753808	0.277193	-0.467068	0.698001	-0.203058	-0.525652	-0.441874	0	0
42512	8.988432	1.678808	3.636753	-0.029913	0.006867	0.049479	-0.753939	0.277478	-0.468340	0.698151	-0.203514	-0.525360	-0.441773	0	0
42513	8.993293	1.657024	3.615096	-0.013357	0.009456	0.060041	-0.752821	0.278208	-0.466947	0.698409	-0.203898	-0.525091	-0.441508	0	0
42514	8.988481	1.628347	3.656028	-0.013249	0.024882	0.056503	-0.753394	0.278523	-0.466231	0.698718	-0.204197	-0.524732	-0.441308	0	0
42515	8.993337	1.609103	3.660816	-0.007946	0.012129	0.047752	-0.753399	0.280736	-0.466524	0.698946	-0.204467	-0.524493	-0.441106	0	0
42516	8.969162	1.599363	3.632149	0.012253	0.015598	0.056568	-0.753402	0.282064	-0.466671	0.699259	-0.204628	-0.524311	-0.440752	0	0
42517	8.959494	1.592228	3.646652	0.023171	0.006438	0.061869	-0.750571	0.282741	-0.467003	0.699583	-0.204780	-0.524220	-0.440276	0	0
42518	8.973974	1.623505	3.646520	0.031494	0.020889	0.061879	-0.751547	0.282596	-0.468685	0.699987	-0.204809	-0.524074	-0.439792	0	0
42519	9.032033	1.613715	3.631678	0.043144	0.006261	0.050517	-0.750564	0.285234	-0.468712	0.700301	-0.204762	-0.524095	-0.439290	0	0
42520	9.007864	1.594600	3.653509	0.066981	0.015144	0.053189	-0.750992	0.286425	-0.468710	0.700706	-0.204525	-0.524163	-0.438673	0	0
42521	8.966763	1.575582	3.689889	0.083327	0.004127	0.054113	-0.750422	0.285084	-0.468714	0.701106	-0.204225	-0.524367	-0.437929	0	0
42522	8.935319	1.575653	3.694927	0.061283	-0.001138	0.042658	-0.750428	0.284649	-0.467863	0.701369	-0.204043	-0.524545	-0.437380	0	0
42523	8.983638	1.633230	3.668080	0.064075	0.001560	0.049698	-0.749568	0.285648	-0.469580	0.701695	-0.203865	-0.524691	-0.436763	0	0
42524	8.964264	1.657322	3.665798	0.061121	-0.015658	0.042699	-0.751543	0.284356	-0.469825	0.701882	-0.203746	-0.524970	-0.436183	0	0
42525	8.973960	1.637926	3.641700	0.053843	-0.014694	0.042676	-0.751547	0.284656	-0.469401	0.702071	-0.203675	-0.525199	-0.435636	0	0
42526	8.993321	1.628145	3.617524	0.075807	-0.017596	0.051507	-0.749562	0.284317	-0.469715	0.702315	-0.203507	-0.525537	-0.434913	0	0
42527	8.995789	1.579966	3.612737	0.071379	-0.004858	0.051468	-0.751407	0.285538	-0.469549	0.702629	-0.203316	-0.525755	-0.434231	0	0
[truncated: 695 more rows]
