# Supplementary material for: Identification of Haptic Based Guiding Using Hard Reins
Source: PLoS One. 2015 Jul 22;10(7):e0132020. doi: 10.1371/journal.pone.0132020 (PMC4511788; doi:10.1371/journal.pone.0132020)
Supplement: S1 File — (ZIP) [file pone.0132020.s001.zip › MotionData1/Subject1/T18/gh18.txt]

// Start Time: 0
// Sample rate: 50.0Hz
// Scenario: 4.0
// Firmware Version: 2.6.1
Counter	Acc_X	Acc_Y	Acc_Z	Gyr_X	Gyr_Y	Gyr_Z	Mag_X	Mag_Y	Mag_Z	Quat_w	Quat_x	Quat_y	Quat_z	AnalogIn_1	AnalogIn_2
40525	2.527910	-0.157829	9.524775	0.017955	0.002058	-0.028059	-0.303139	1.056486	-0.617450	0.282367	-0.129473	-0.031983	-0.949991	0	0
40526	2.530385	-0.148330	9.491216	0.019677	0.002027	-0.012184	-0.304984	1.055806	-0.616646	0.282535	-0.129450	-0.032245	-0.949935	0	0
40527	2.520718	-0.148357	9.457652	0.016049	0.003757	0.000136	-0.304593	1.056494	-0.616384	0.282534	-0.129447	-0.032415	-0.949930	0	0
40528	2.513405	-0.157921	9.457605	0.012500	0.014266	-0.003376	-0.305110	1.055394	-0.617692	0.282790	-0.129331	-0.032565	-0.949865	0	0
40529	2.544726	-0.167787	9.457222	0.025040	0.013394	-0.006824	-0.305645	1.056224	-0.616893	0.282738	-0.129208	-0.032801	-0.949889	0	0
40530	2.530237	-0.167689	9.452541	0.023204	0.002008	0.000175	-0.304984	1.055530	-0.616127	0.283046	-0.129178	-0.033083	-0.949791	0	0
40531	2.530168	-0.177316	9.450027	0.026762	0.003747	0.005492	-0.305521	1.055117	-0.612862	0.283111	-0.129145	-0.033344	-0.949767	0	0
40532	2.554457	-0.158198	9.471668	0.039281	0.006359	0.007351	-0.303661	1.053176	-0.613692	0.283507	-0.129031	-0.033757	-0.949650	0	0
40533	2.607618	-0.153745	9.490487	0.040173	0.006339	0.007342	-0.303926	1.053730	-0.614204	0.283607	-0.128935	-0.034134	-0.949620	0	0
40534	2.609946	-0.165789	9.490329	0.044654	0.012465	0.007394	-0.304969	1.053737	-0.617710	0.284022	-0.128747	-0.034582	-0.949505	0	0
40535	2.578407	-0.187117	9.514389	0.041035	-0.003289	0.010840	-0.305222	1.052360	-0.618503	0.284153	-0.128741	-0.034987	-0.949452	0	0
40536	2.547226	-0.157980	9.524607	0.023125	-0.003296	0.014249	-0.304975	1.053874	-0.616143	0.284596	-0.128765	-0.035267	-0.949305	0	0
40537	2.564051	-0.167836	9.490701	0.010603	-0.015538	0.010583	-0.305902	1.053879	-0.614955	0.284682	-0.128961	-0.035415	-0.949248	0	0
40538	2.578768	-0.134424	9.442891	-0.010875	-0.012046	0.013967	-0.305772	1.054154	-0.614824	0.285074	-0.129165	-0.035397	-0.949103	0	0
40539	2.602883	-0.139386	9.454643	-0.030482	-0.001528	-0.000245	-0.305366	1.053325	-0.616404	0.285009	-0.129340	-0.035128	-0.949108	0	0
40540	2.588492	-0.124923	9.428496	-0.038555	-0.005031	0.004097	-0.305895	1.053327	-0.615874	0.285273	-0.129554	-0.034840	-0.949011	0	0
40541	2.571655	-0.115207	9.416737	-0.039481	0.003703	0.013822	-0.306415	1.053608	-0.618472	0.285332	-0.129710	-0.034452	-0.948986	0	0
40542	2.600839	-0.086550	9.424025	-0.026911	-0.005025	0.001543	-0.305630	1.055260	-0.619511	0.285603	-0.129888	-0.034280	-0.948886	0	0
40543	2.637107	-0.079654	9.411775	-0.032265	-0.001531	-0.000255	-0.305365	1.054844	-0.619259	0.285536	-0.130069	-0.033994	-0.948892	0	0
40544	2.653781	-0.111105	9.394445	-0.016133	0.005481	-0.003648	-0.307230	1.056232	-0.616086	0.285767	-0.130116	-0.033900	-0.948819	0	0
40545	2.656397	-0.082321	9.375527	-0.009855	0.008989	-0.005347	-0.307362	1.056233	-0.616084	0.285683	-0.130131	-0.033805	-0.948846	0	0
40546	2.661335	-0.067861	9.397281	-0.006318	0.008963	0.003492	-0.306846	1.056919	-0.613867	0.286002	-0.130119	-0.033785	-0.948752	0	0
40547	2.666071	-0.082205	9.437932	-0.012607	-0.006798	0.003384	-0.306706	1.055400	-0.613623	0.285993	-0.130296	-0.033699	-0.948734	0	0
40548	2.656414	-0.082115	9.442822	-0.005461	0.003693	0.008764	-0.306842	1.056090	-0.613615	0.286354	-0.130334	-0.033696	-0.948619	0	0
40549	2.622676	-0.072259	9.433614	-0.016170	0.010710	0.005199	-0.306171	1.055813	-0.616628	0.286363	-0.130355	-0.033524	-0.948620	0	0
40550	2.617808	-0.077091	9.414373	-0.003594	0.010744	-0.005283	-0.306168	1.055813	-0.617280	0.286606	-0.130316	-0.033538	-0.948552	0	0
40551	2.603309	-0.079309	9.438507	-0.007202	0.008980	-0.000025	-0.308174	1.059410	-0.615257	0.286576	-0.130326	-0.033464	-0.948562	0	0
40552	2.578978	-0.105525	9.455238	0.015145	0.022970	0.008121	-0.306317	1.056778	-0.614007	0.286978	-0.130122	-0.033604	-0.948463	0	0
40553	2.578948	-0.110269	9.476814	0.021431	0.021232	0.001990	-0.306847	1.057609	-0.614774	0.287008	-0.129934	-0.033764	-0.948474	0	0
40554	2.622522	-0.096090	9.505442	0.021470	0.016863	-0.008610	-0.307497	1.056785	-0.615815	0.287260	-0.129763	-0.034002	-0.948413	0	0
40555	2.649143	-0.086780	9.471672	0.033997	0.014240	-0.008533	-0.306440	1.056227	-0.615576	0.287205	-0.129602	-0.034316	-0.948440	0	0
40556	2.675632	-0.096653	9.456910	0.019650	0.013341	-0.001602	-0.306303	1.055261	-0.615718	0.287518	-0.129471	-0.034538	-0.948355	0	0
40557	2.694856	-0.108903	9.432570	0.008915	0.024704	0.001878	-0.304718	1.054700	-0.615487	0.287532	-0.129287	-0.034571	-0.948375	0	0
40558	2.709287	-0.116291	9.413134	-0.001783	0.028218	-0.005242	-0.304987	1.055529	-0.615214	0.287787	-0.129077	-0.034551	-0.948327	0	0
40559	2.714349	-0.082759	9.379828	-0.013428	0.022964	-0.002696	-0.306172	1.055812	-0.616106	0.287728	-0.128973	-0.034385	-0.948365	0	0
40560	2.724108	-0.068441	9.367892	-0.018796	0.036951	0.001722	-0.306305	1.056089	-0.616232	0.288016	-0.128731	-0.034168	-0.948318	0	0
40561	2.685644	-0.044116	9.358891	-0.027730	0.038716	-0.000083	-0.304973	1.056360	-0.620684	0.287969	-0.128523	-0.033819	-0.948373	0	0
40562	2.675955	-0.048800	9.375744	-0.026848	0.036961	0.001681	-0.304189	1.057184	-0.620166	0.288255	-0.128304	-0.033527	-0.948327	0	0
40563	2.675901	-0.058237	9.435719	-0.007194	0.050933	0.010683	-0.303125	1.055936	-0.620717	0.288340	-0.127925	-0.033326	-0.948359	0	0
40564	2.608232	-0.067218	9.472250	0.014264	0.036955	0.009045	-0.304064	1.057320	-0.618341	0.288733	-0.127591	-0.033412	-0.948281	0	0
40565	2.583993	-0.081343	9.510750	0.032191	0.029984	-0.001420	-0.302883	1.058555	-0.618868	0.288746	-0.127293	-0.033662	-0.948309	0	0
40566	2.545492	-0.061851	9.494483	0.012528	0.036997	-0.003285	-0.301934	1.055378	-0.621132	0.289025	-0.126959	-0.033746	-0.948265	0	0
40567	2.530698	-0.104993	9.506131	0.024146	0.023007	-0.005018	-0.301406	1.055652	-0.621789	0.288991	-0.126748	-0.033944	-0.948297	0	0
40568	2.491818	-0.138422	9.486856	0.019634	0.010760	0.000197	-0.300612	1.055372	-0.622065	0.289313	-0.126643	-0.034169	-0.948205	0	0
40569	2.463058	-0.109230	9.521087	0.023206	0.020378	0.003797	-0.302452	1.053173	-0.620232	0.289362	-0.126461	-0.034353	-0.948207	0	0
40570	2.458389	-0.087487	9.540604	0.010673	0.010751	0.001914	-0.301936	1.054826	-0.619441	0.289684	-0.126383	-0.034490	-0.948114	0	0
40571	2.501751	-0.102229	9.549673	-0.000108	0.001968	0.008836	-0.301149	1.054544	-0.617760	0.289744	-0.126443	-0.034498	-0.948088	0	0
40572	2.535461	-0.114622	9.515593	0.009735	0.000218	0.008890	-0.302732	1.054415	-0.617476	0.290134	-0.126470	-0.034648	-0.947960	0	0
40573	2.583868	-0.098237	9.491330	0.012408	-0.005045	0.010642	-0.302204	1.053860	-0.616707	0.290225	-0.126561	-0.034792	-0.947914	0	0
40574	2.617721	-0.091316	9.481504	0.007959	-0.008539	0.004420	-0.301665	1.054549	-0.621144	0.290577	-0.126673	-0.034959	-0.947785	0	0
40575	2.666126	-0.077145	9.519703	-0.009122	-0.009480	0.021022	-0.302188	1.053724	-0.621014	0.290737	-0.126873	-0.034899	-0.947711	0	0
40576	2.646875	-0.067418	9.505561	-0.000152	-0.008584	0.016693	-0.302310	1.052898	-0.622716	0.291173	-0.127015	-0.034970	-0.947556	0	0
40577	2.617858	-0.072089	9.476917	-0.009092	0.008917	0.021105	-0.303117	1.055109	-0.621638	0.291340	-0.127041	-0.034858	-0.947505	0	0
40578	2.651613	-0.077340	9.418886	0.021371	0.012444	0.014281	-0.303111	1.054420	-0.622297	0.291793	-0.126919	-0.035076	-0.947374	0	0
40579	2.646608	-0.101398	9.404232	0.014236	0.015955	0.010714	-0.302589	1.054278	-0.620350	0.291894	-0.126808	-0.035179	-0.947354	0	0
40580	2.622258	-0.130042	9.413727	0.029476	0.019479	0.004671	-0.303898	1.052353	-0.619958	0.292251	-0.126593	-0.035462	-0.947262	0	0
40581	2.622071	-0.158668	9.490306	0.040200	0.005475	0.001166	-0.302183	1.054001	-0.622968	0.292291	-0.126503	-0.035852	-0.947247	0	0
40582	2.568911	-0.163107	9.476294	0.022340	0.009003	-0.005104	-0.301919	1.053862	-0.622973	0.292565	-0.126404	-0.036114	-0.947166	0	0
40583	2.525720	-0.124329	9.462692	0.001781	0.021262	-0.005189	-0.301782	1.053586	-0.623891	0.292502	-0.126273	-0.036100	-0.947203	0	0
40584	2.521060	-0.100283	9.448588	-0.019773	0.012474	0.010490	-0.301518	1.052341	-0.621820	0.292852	-0.126270	-0.035931	-0.947102	0	0
40585	2.540346	-0.105194	9.465189	-0.039390	0.015993	-0.003746	-0.300346	1.053852	-0.620258	0.292749	-0.126310	-0.035539	-0.947143	0	0
40586	2.574286	-0.086246	9.455501	-0.050182	0.008957	0.006718	-0.301396	1.053720	-0.621417	0.293034	-0.126428	-0.035098	-0.947056	0	0
40587	2.613046	-0.069646	9.476987	-0.048375	0.008952	0.002316	-0.300353	1.055646	-0.621283	0.292974	-0.126564	-0.034635	-0.947073	0	0
40588	2.613121	-0.059945	9.503534	-0.049297	0.012431	0.008492	-0.300094	1.055920	-0.620241	0.293282	-0.126647	-0.034190	-0.946983	0	0
40589	2.608306	-0.057539	9.491588	-0.041282	0.015914	0.018258	-0.300091	1.055920	-0.621024	0.293384	-0.126702	-0.033755	-0.946960	0	0
40590	2.601125	-0.047935	9.467727	-0.026926	0.010698	0.008656	-0.301676	1.056895	-0.622034	0.293709	-0.126737	-0.033526	-0.946863	0	0
40591	2.593868	-0.048040	9.414914	-0.014397	0.005467	0.007850	-0.299186	1.057017	-0.617765	0.293743	-0.126809	-0.033391	-0.946847	0	0
40592	2.554950	-0.086323	9.381164	-0.009956	0.005468	0.015818	-0.299052	1.057017	-0.618289	0.294163	-0.126846	-0.033329	-0.946714	0	0
40593	2.588390	-0.137132	9.368274	-0.012617	0.010720	0.012272	-0.298274	1.058944	-0.617760	0.294242	-0.126865	-0.033191	-0.946692	0	0
40594	2.617323	-0.144464	9.403990	-0.010872	-0.001558	0.017517	-0.298125	1.057012	-0.619608	0.294673	-0.126971	-0.033139	-0.946545	0	0
40595	2.626982	-0.144532	9.406309	-0.003641	0.008971	0.004387	-0.298779	1.057017	-0.621163	0.294689	-0.126978	-0.033101	-0.946541	0	0
40596	2.679976	-0.164064	9.446485	-0.010782	0.010706	-0.000085	-0.299186	1.056327	-0.616729	0.294942	-0.126964	-0.033035	-0.946466	0	0
40597	2.675293	-0.144682	9.480394	0.000865	0.019457	-0.001727	-0.298658	1.057152	-0.618163	0.294909	-0.126858	-0.033017	-0.946491	0	0
40598	2.641330	-0.168308	9.533289	0.001724	0.019442	0.004452	-0.299449	1.056604	-0.617244	0.295223	-0.126725	-0.033037	-0.946410	0	0
40599	2.597766	-0.184569	9.610385	0.003545	0.017712	-0.005226	-0.298519	1.057429	-0.620641	0.295160	-0.126626	-0.033054	-0.946443	0	0
40600	2.559171	-0.179397	9.630004	0.005343	0.022971	-0.006063	-0.298920	1.057154	-0.618681	0.295380	-0.126446	-0.033111	-0.946396	0	0
40601	2.544799	-0.162507	9.611095	0.003605	0.026501	-0.015747	-0.298524	1.057428	-0.619206	0.295220	-0.126260	-0.033113	-0.946471	0	0
40602	2.520650	-0.162355	9.599289	0.010785	0.030021	-0.019199	-0.298524	1.057704	-0.619595	0.295325	-0.125992	-0.033217	-0.946470	0	0
40603	2.462568	-0.176677	9.486669	-0.001770	0.021292	-0.012256	-0.299580	1.057710	-0.619448	0.295190	-0.125871	-0.033178	-0.946530	0	0
40604	2.477211	-0.152945	9.419521	0.003603	0.012558	-0.014009	-0.300627	1.056474	-0.619445	0.295320	-0.125792	-0.033258	-0.946497	0	0
40605	2.482263	-0.123915	9.487105	0.017879	0.024770	-0.003284	-0.300097	1.055919	-0.619458	0.295296	-0.125582	-0.033382	-0.946528	0	0
40606	2.458083	-0.128537	9.487261	0.019676	0.009042	-0.009489	-0.300616	1.055095	-0.620372	0.295499	-0.125490	-0.033620	-0.946468	0	0
40607	2.443733	-0.109182	9.487607	0.033972	0.003794	-0.006752	-0.300355	1.054817	-0.619335	0.295455	-0.125428	-0.033961	-0.946478	0	0
40608	2.444057	-0.065713	9.545784	0.041140	0.003791	-0.010217	-0.300882	1.054820	-0.619327	0.295690	-0.125321	-0.034421	-0.946402	0	0
40609	2.502296	-0.027523	9.598594	0.046381	-0.003295	0.014457	-0.299815	1.053435	-0.620661	0.295860	-0.125296	-0.034874	-0.946336	0	0
40610	2.524226	-0.001133	9.632355	0.066146	0.000237	-0.003011	-0.299809	1.053436	-0.622227	0.296199	-0.125150	-0.035572	-0.946223	0	0
40611	2.541031	-0.013423	9.588808	0.062524	0.006337	0.009314	-0.299414	1.052743	-0.620935	0.296344	-0.124983	-0.036158	-0.946178	0	0
40612	2.551049	0.036980	9.579688	0.071463	-0.007658	0.007574	-0.299660	1.049433	-0.620703	0.296771	-0.124900	-0.036914	-0.946025	0	0
40613	2.555909	0.043908	9.498013	0.058881	-0.003308	0.023361	-0.300851	1.050958	-0.621974	0.297040	-0.124840	-0.037479	-0.945927	0	0
40614	2.526327	-0.037905	9.410807	0.055341	-0.005014	0.016273	-0.301508	1.050134	-0.621190	0.297545	-0.124781	-0.038066	-0.945752	0	0
40615	2.511306	-0.110152	9.342813	0.057212	0.012533	0.004887	-0.300697	1.048061	-0.623571	0.297644	-0.124569	-0.038589	-0.945728	0	0
40616	2.535281	-0.134377	9.347134	0.082278	0.009043	0.000638	-0.300570	1.049717	-0.624730	0.298052	-0.124290	-0.039410	-0.945602	0	0
40617	2.525761	-0.115053	9.349841	0.067950	0.023024	0.007641	-0.300424	1.047095	-0.624759	0.298194	-0.123948	-0.039998	-0.945578	0	0
40618	2.523339	-0.117322	9.388289	0.071554	0.012541	-0.002064	-0.300539	1.044888	-0.625822	0.298542	-0.123667	-0.040707	-0.945475	0	0
40619	2.525674	-0.129286	9.414569	0.080592	0.020455	-0.020478	-0.301733	1.044756	-0.623457	0.298433	-0.123298	-0.041454	-0.945525	0	0
40620	2.573977	-0.129532	9.457409	0.076995	0.023047	-0.016986	-0.300943	1.045165	-0.623857	0.298668	-0.122894	-0.042203	-0.945470	0	0
40621	2.636698	-0.139526	9.495207	0.068110	0.019556	-0.032946	-0.299598	1.042125	-0.626516	0.298425	-0.122567	-0.042846	-0.945560	0	0
40622	2.651072	-0.154188	9.456460	0.068046	0.024771	-0.016192	-0.300118	1.041438	-0.627428	0.298635	-0.122174	-0.043502	-0.945515	0	0
40623	2.636511	-0.163754	9.437249	0.075320	0.030087	-0.039908	-0.299582	1.040194	-0.627971	0.298340	-0.121723	-0.044186	-0.945634	0	0
40624	2.655654	-0.187971	9.431999	0.080747	0.031863	-0.052209	-0.298774	1.036878	-0.627233	0.298207	-0.121209	-0.044981	-0.945705	0	0
40625	2.626905	-0.156448	9.442223	0.084309	0.044103	-0.045075	-0.299298	1.036605	-0.628010	0.297880	-0.120598	-0.045710	-0.945851	0	0
40626	2.597999	-0.144401	9.375318	0.061046	0.037120	-0.045257	-0.300359	1.035781	-0.624611	0.297776	-0.120096	-0.046292	-0.945919	0	0
40627	2.554549	-0.143907	9.426168	0.048533	0.038877	-0.048854	-0.300475	1.033851	-0.626194	0.297368	-0.119640	-0.046698	-0.946086	0	0
40628	2.511226	-0.124296	9.436380	0.032444	0.054630	-0.048017	-0.299283	1.032741	-0.625831	0.297197	-0.119056	-0.046958	-0.946200	0	0
40629	2.494781	-0.061505	9.478101	-0.002456	0.049368	-0.049154	-0.298995	1.030258	-0.628861	0.296731	-0.118651	-0.046845	-0.946403	0	0
40630	2.483091	-0.008453	9.493232	-0.017666	0.065103	-0.044788	-0.299392	1.030950	-0.629370	0.296525	-0.118120	-0.046595	-0.946546	0	0
40631	2.444313	-0.027466	9.469315	-0.042702	0.059874	-0.049387	-0.296744	1.031490	-0.633579	0.296014	-0.117734	-0.046066	-0.946780	0	0
40632	2.449208	-0.020119	9.524633	-0.055268	0.052845	-0.044218	-0.297937	1.032876	-0.634069	0.295770	-0.117430	-0.045496	-0.946922	0	0
40633	2.435194	0.045043	9.561554	-0.074946	0.052840	-0.046108	-0.297404	1.031770	-0.633957	0.295249	-0.117207	-0.044675	-0.947151	0	0
40634	2.399792	0.160656	9.524734	-0.067772	0.047616	-0.049564	-0.297944	1.033013	-0.632110	0.294922	-0.116989	-0.044007	-0.947311	0	0
40635	2.378128	0.170432	9.520227	-0.073997	0.033651	-0.061987	-0.296897	1.033697	-0.631206	0.294243	-0.116937	-0.043271	-0.947562	0	0
40636	2.368270	0.143934	9.481555	-0.076720	0.024895	-0.054991	-0.297683	1.034116	-0.633147	0.293857	-0.116957	-0.042593	-0.947710	0	0
40637	2.373107	0.143984	9.510353	-0.058880	0.010876	-0.047865	-0.297024	1.033698	-0.632378	0.293319	-0.117082	-0.042052	-0.947886	0	0
40638	2.335159	0.238263	9.569445	-0.060691	-0.001377	-0.047893	-0.298087	1.034946	-0.632220	0.293014	-0.117307	-0.041595	-0.947972	0	0
40639	2.281970	0.229073	9.574605	-0.059000	0.009080	-0.023156	-0.299676	1.034953	-0.630239	0.292708	-0.117458	-0.041032	-0.948073	0	0
40640	2.223344	0.137881	9.492349	-0.051754	0.012657	-0.039832	-0.300467	1.035234	-0.630746	0.292503	-0.117527	-0.040610	-0.948146	0	0
40641	2.257070	0.125679	9.520758	-0.042840	-0.003110	-0.038075	-0.299033	1.035499	-0.626330	0.292070	-0.117738	-0.040254	-0.948268	0	0
40642	2.339725	0.199890	9.617031	-0.027615	0.000358	-0.042369	-0.299678	1.033848	-0.627902	0.291882	-0.117852	-0.040102	-0.948318	0	0
40643	2.402878	0.247854	9.732398	-0.019627	0.016029	-0.026405	-0.299819	1.034952	-0.626845	0.291594	-0.117817	-0.039899	-0.948420	0	0
40644	2.445930	0.189813	9.738569	0.009007	0.014277	-0.027989	-0.300328	1.034129	-0.631020	0.291606	-0.117697	-0.040040	-0.948425	0	0
40645	2.457878	0.172831	9.721447	0.012651	-0.010171	-0.049206	-0.300061	1.033852	-0.631287	0.291129	-0.117808	-0.040249	-0.948549	0	0
40646	2.566826	0.212839	9.711354	0.019782	-0.038195	-0.051042	-0.301652	1.033583	-0.628527	0.290915	-0.118144	-0.040672	-0.948555	0	0
40647	2.692260	0.192762	9.758108	0.019792	-0.031237	-0.052822	-0.301907	1.032481	-0.629055	0.290403	-0.118434	-0.041021	-0.948661	0	0
40648	2.846442	0.143347	9.722563	0.027051	-0.035593	-0.075751	-0.304544	1.031667	-0.627719	0.289944	-0.118715	-0.041531	-0.948744	0	0
40649	3.005362	0.081795	9.662804	0.057503	-0.039976	-0.082653	-0.305587	1.030570	-0.629279	0.289189	-0.118971	-0.042305	-0.948908	0	0
40650	3.164542	0.058557	9.548206	0.062937	-0.018985	-0.087875	-0.304778	1.027530	-0.629583	0.288633	-0.118986	-0.043119	-0.949039	0	0
40651	3.335937	0.056694	9.376069	0.057609	-0.011121	-0.089696	-0.306222	1.026296	-0.629312	0.287821	-0.118973	-0.043826	-0.949254	0	0
40652	3.425124	0.036563	9.312582	0.045161	0.006388	-0.100327	-0.305551	1.024085	-0.628953	0.287092	-0.118795	-0.044408	-0.949470	0	0
40653	3.453767	-0.007235	9.220504	0.034458	0.030017	-0.098572	-0.307123	1.022438	-0.629206	0.286185	-0.118466	-0.044797	-0.949767	0	0
40654	3.441113	-0.088857	9.238901	0.023725	0.030020	-0.100426	-0.306957	1.016919	-0.630046	0.285388	-0.118127	-0.045100	-0.950035	0	0
40655	3.510415	-0.192606	9.309211	0.010420	0.044038	-0.124307	-0.308267	1.015685	-0.630300	0.284213	-0.117734	-0.045257	-0.950428	0	0
40656	3.514889	-0.243079	9.332625	0.027482	0.061560	-0.133825	-0.307224	1.019268	-0.632889	0.283101	-0.117069	-0.045543	-0.950828	0	0
40657	3.461436	-0.288405	9.318146	0.011470	0.082607	-0.147957	-0.307336	1.016234	-0.633700	0.281719	-0.116307	-0.045629	-0.951328	0	0
40658	3.388713	-0.328637	9.347151	-0.000999	0.105386	-0.155002	-0.307588	1.015132	-0.635011	0.280356	-0.115298	-0.045541	-0.951858	0	0
40659	3.287009	-0.370902	9.424449	-0.009953	0.114143	-0.153253	-0.305737	1.014709	-0.635826	0.278912	-0.114302	-0.045337	-0.952412	0	0
40660	3.122874	-0.362306	9.457207	-0.038426	0.142240	-0.180624	-0.304146	1.013045	-0.635867	0.277263	-0.113034	-0.044817	-0.953069	0	0
40661	2.925028	-0.339147	9.447164	-0.079557	0.142302	-0.186146	-0.303340	1.010281	-0.635515	0.275437	-0.111954	-0.043903	-0.953768	0	0
40662	2.771075	-0.256207	9.435025	-0.104589	0.138852	-0.190684	-0.303079	1.011107	-0.636033	0.273602	-0.110896	-0.042770	-0.954471	0	0
40663	2.612370	-0.163506	9.456687	-0.143931	0.149388	-0.193509	-0.300964	1.010959	-0.637371	0.271635	-0.109924	-0.041224	-0.955213	0	0
40664	2.462935	-0.128288	9.580952	-0.174467	0.132731	-0.176120	-0.301756	1.012758	-0.640211	0.269853	-0.109119	-0.039424	-0.955886	0	0
40665	2.288694	-0.184365	9.675540	-0.203084	0.131896	-0.182461	-0.300704	1.013581	-0.640740	0.267915	-0.108476	-0.037341	-0.956588	0	0
40666	2.117404	-0.163665	9.715710	-0.221011	0.140661	-0.173693	-0.298858	1.013433	-0.640639	0.266102	-0.107720	-0.035071	-0.957265	0	0
40667	2.018667	-0.124569	9.664138	-0.240719	0.128438	-0.170317	-0.298484	1.017156	-0.640608	0.264234	-0.107209	-0.032616	-0.957926	0	0
40668	2.023489	-0.124695	9.635255	-0.251573	0.109141	-0.149319	-0.297839	1.019635	-0.640332	0.262609	-0.106843	-0.030110	-0.958496	0	0
40669	2.085878	-0.180446	9.653302	-0.265973	0.096833	-0.135400	-0.298909	1.022124	-0.640161	0.261033	-0.106706	-0.027452	-0.959021	0	0
40670	2.138323	-0.274721	9.632539	-0.266018	0.086308	-0.128424	-0.296946	1.025701	-0.641721	0.259582	-0.106601	-0.024846	-0.959498	0	0
40671	2.251349	-0.342689	9.717302	-0.251807	0.077470	-0.110779	-0.297614	1.027775	-0.642864	0.258248	-0.106617	-0.022342	-0.959917	0	0
40672	2.364743	-0.357890	9.754602	-0.280483	0.073904	-0.103108	-0.296059	1.031767	-0.641544	0.257014	-0.106674	-0.019601	-0.960302	0	0
40673	2.374479	-0.346036	9.723412	-0.318188	0.083448	-0.071626	-0.295017	1.033969	-0.641538	0.255981	-0.106810	-0.016402	-0.960623	0	0
40674	2.331053	-0.338664	9.663788	-0.384437	0.073813	-0.064197	-0.295317	1.038797	-0.638876	0.254999	-0.107139	-0.012620	-0.960904	0	0
40675	2.272705	-0.391344	9.591585	-0.452453	0.096550	-0.052266	-0.295098	1.045970	-0.638026	0.254001	-0.107493	-0.008076	-0.961178	0	0
40676	2.194926	-0.460643	9.540990	-0.484574	0.093122	-0.071888	-0.294337	1.051622	-0.638633	0.252830	-0.107888	-0.003291	-0.961471	0	0
40677	2.132109	-0.467183	9.601540	-0.502516	0.093102	-0.063191	-0.292408	1.059475	-0.637411	0.251659	-0.108396	0.001712	-0.961725	0	0
40678	2.066997	-0.456891	9.655093	-0.504301	0.089618	-0.066721	-0.290062	1.064291	-0.637659	0.250505	-0.108870	0.006683	-0.961951	0	0
40679	2.021205	-0.446706	9.722898	-0.464099	0.086977	-0.055849	-0.292510	1.074096	-0.632046	0.249432	-0.109334	0.011304	-0.962134	0	0
40680	1.938626	-0.515607	9.790112	-0.418555	0.059855	-0.046794	-0.292289	1.080164	-0.629902	0.248557	-0.109874	0.015397	-0.962242	0	0
40681	1.904058	-0.621250	9.762759	-0.386360	0.030144	-0.051965	-0.290334	1.083602	-0.629115	0.247604	-0.110684	0.019127	-0.962328	0	0
40682	1.883495	-0.792151	9.667242	-0.381076	0.009142	-0.037930	-0.291824	1.089680	-0.627598	0.246857	-0.111615	0.022743	-0.962334	0	0
40683	1.878222	-0.850204	9.546453	-0.382867	-0.003080	-0.037995	-0.291462	1.094367	-0.625600	0.246041	-0.112728	0.026370	-0.962321	0	0
40684	1.878298	-0.836111	9.436061	-0.397218	0.002161	-0.025739	-0.292430	1.100441	-0.622655	0.245391	-0.113760	0.030136	-0.962255	0	0
40685	1.916845	-0.846254	9.363512	-0.399902	-0.004835	-0.025796	-0.291935	1.104852	-0.620532	0.244665	-0.114923	0.033930	-0.962175	0	0
40686	1.974331	-0.913831	9.434339	-0.395553	-0.024160	-0.006481	-0.292921	1.112856	-0.615611	0.244207	-0.116195	0.037635	-0.962001	0	0
40687	2.016829	-1.053273	9.562149	-0.363395	-0.024205	0.000758	-0.292164	1.117266	-0.613100	0.243777	-0.117442	0.041054	-0.961819	0	0
40688	2.098301	-1.140560	9.541216	-0.318675	-0.024220	0.004567	-0.292730	1.123062	-0.611469	0.243510	-0.118520	0.044031	-0.961622	0	0
40689	2.197308	-1.136840	9.437061	-0.273988	-0.052227	0.010051	-0.292744	1.126098	-0.612482	0.243281	-0.119813	0.046525	-0.961403	0	0
40690	2.267752	-1.075184	9.329012	-0.245406	-0.064493	0.020783	-0.294080	1.129140	-0.612171	0.243269	-0.121091	0.048719	-0.961137	0	0
40691	2.283382	-0.916492	9.352332	-0.239233	-0.084661	0.034881	-0.295183	1.133971	-0.606236	0.243330	-0.122600	0.050814	-0.960821	0	0
40692	2.230833	-0.838847	9.440198	-0.242067	-0.094358	0.063052	-0.296667	1.138117	-0.603563	0.243743	-0.124136	0.052953	-0.960404	0	0
40693	2.133591	-0.929524	9.427978	-0.264647	-0.085697	0.112276	-0.296175	1.143356	-0.601953	0.244510	-0.125675	0.055368	-0.959872	0	0
40694	2.069170	-1.155395	9.334610	-0.264748	-0.075216	0.138723	-0.297916	1.147227	-0.600323	0.245606	-0.127040	0.057865	-0.959265	0	0
40695	1.981098	-1.306989	9.088487	-0.258426	-0.057630	0.137071	-0.296632	1.151357	-0.597432	0.246597	-0.128278	0.060311	-0.958695	0	0
40696	1.928375	-1.242442	8.825316	-0.233316	-0.045300	0.135572	-0.297064	1.156187	-0.594638	0.247687	-0.129279	0.062574	-0.958135	0	0
40697	1.880581	-1.174529	8.888996	-0.195724	-0.054024	0.128791	-0.296832	1.160323	-0.592513	0.248673	-0.130329	0.064408	-0.957616	0	0
40698	1.809477	-1.334230	9.180981	-0.142153	-0.047091	0.146813	-0.296592	1.163632	-0.591180	0.249994	-0.131113	0.065806	-0.957069	0	0
40699	1.718051	-1.637766	9.577234	-0.063413	-0.041844	0.135026	-0.296352	1.166665	-0.589327	0.251202	-0.131706	0.066408	-0.956630	0	0
40700	1.658862	-1.814852	9.719909	-0.004383	-0.040089	0.135441	-0.295827	1.167214	-0.589591	0.252600	-0.132086	0.066488	-0.956204	0	0
40701	1.737229	-1.657173	9.572039	0.032384	-0.029549	0.125185	-0.295573	1.169559	-0.590615	0.253832	-0.132320	0.066194	-0.955866	0	0
40702	1.918227	-1.331764	9.478085	0.042332	-0.064516	0.096066	-0.296369	1.170253	-0.590335	0.254944	-0.132841	0.065711	-0.955531	0	0
40703	2.257130	-1.211996	9.394824	0.053092	-0.096070	0.084500	-0.296489	1.168322	-0.590483	0.255856	-0.133683	0.064983	-0.955219	0	0
40704	2.504067	-1.457215	9.274514	0.086260	-0.124055	0.064252	-0.296896	1.169013	-0.588382	0.256760	-0.134681	0.063886	-0.954910	0	0
40705	2.559855	-1.756244	9.160042	0.150774	-0.162452	0.033666	-0.297410	1.167361	-0.589304	0.257358	-0.135942	0.061978	-0.954697	0	0
40706	2.481987	-1.839798	9.166963	0.248286	-0.199133	0.025439	-0.301081	1.164622	-0.590972	0.258148	-0.137262	0.059088	-0.954477	0	0
40707	2.470498	-1.751352	8.958988	0.311036	-0.183284	0.010119	-0.304492	1.161605	-0.590689	0.258748	-0.138323	0.055563	-0.954374	0	0
40708	2.394002	-1.638161	8.811943	0.354899	-0.200709	0.005137	-0.306836	1.157066	-0.591742	0.259481	-0.139390	0.051623	-0.954241	0	0
40709	2.346304	-1.553706	8.779678	0.341517	-0.212918	-0.005546	-0.310501	1.151152	-0.589658	0.259981	-0.140659	0.047707	-0.954122	0	0
40710	2.172496	-1.551816	8.954240	0.297614	-0.183207	0.011914	-0.312586	1.146335	-0.588630	0.260677	-0.141699	0.044367	-0.953939	0	0
40711	1.933099	-1.604706	9.138351	0.226803	-0.147398	0.045069	-0.315732	1.143040	-0.588485	0.261462	-0.142611	0.041793	-0.953705	0	0
40712	1.635552	-1.694707	9.622954	0.130103	-0.123833	0.053322	-0.316778	1.141528	-0.588484	0.262299	-0.143501	0.040261	-0.953408	0	0
40713	1.626163	-1.669398	10.010263	-0.004155	-0.042632	0.077309	-0.317039	1.140978	-0.588355	0.263019	-0.143992	0.040226	-0.953137	0	0
40714	1.912533	-1.452028	9.462331	-0.123907	-0.018118	0.069446	-0.317321	1.143738	-0.587671	0.263630	-0.144535	0.041411	-0.952835	0	0
40715	2.145085	-1.352502	9.567216	-0.207030	-0.051408	0.037827	-0.317602	1.145947	-0.586471	0.263685	-0.145653	0.043233	-0.952568	0	0
40716	2.405132	-1.468837	9.940959	-0.257134	-0.005206	0.040163	-0.316710	1.150632	-0.585264	0.263838	-0.146437	0.045675	-0.952292	0	0
40717	2.741080	-1.773656	10.220553	-0.253626	0.052337	0.063138	-0.317260	1.153393	-0.583141	0.264017	-0.146674	0.048252	-0.952079	0	0
40718	2.955045	-1.900905	10.053817	-0.173850	0.108359	0.051499	-0.315968	1.157248	-0.581818	0.264337	-0.146152	0.050218	-0.951968	0	0
40719	3.059561	-1.801127	9.914669	-0.073514	0.057724	0.013267	-0.316255	1.160146	-0.579959	0.264300	-0.145889	0.051019	-0.951976	0	0
40720	3.180799	-1.725636	9.741450	0.033963	0.052551	-0.007133	-0.315182	1.158624	-0.582599	0.264376	-0.145378	0.050776	-0.952046	0	0
40721	3.320173	-1.809579	9.388395	0.118183	0.073633	-0.017069	-0.314253	1.157791	-0.583143	0.264320	-0.144480	0.049744	-0.952253	0	0
40722	3.283095	-1.920740	9.123070	0.189837	0.066749	-0.028913	-0.313567	1.153787	-0.584107	0.264381	-0.143430	0.048027	-0.952483	0	0
40723	3.087389	-1.933875	9.047701	0.215728	0.042313	-0.021706	-0.312627	1.151713	-0.585707	0.264434	-0.142583	0.045976	-0.952697	0	0
40724	2.817128	-1.907664	9.064754	0.213094	0.020554	-0.039341	-0.312731	1.147300	-0.586532	0.264434	-0.141913	0.043902	-0.952895	0	0
40725	2.518148	-1.847377	9.140127	0.173668	0.030207	-0.025394	-0.311649	1.143708	-0.588410	0.264396	-0.141296	0.042221	-0.953073	0	0
40726	2.305529	-1.869296	9.295523	0.125305	0.044199	-0.015066	-0.311767	1.142468	-0.590508	0.264489	-0.140621	0.041081	-0.953196	0	0
40727	2.134342	-1.834165	9.335857	0.059046	0.051194	-0.003130	-0.312554	1.141644	-0.590243	0.264495	-0.140093	0.040591	-0.953294	0	0
40728	2.060307	-1.718235	9.304182	-0.005402	0.051185	0.004378	-0.311364	1.141224	-0.590526	0.264591	-0.139689	0.040743	-0.953320	0	0
40729	2.023107	-1.518247	9.326029	-0.080564	0.047667	0.004750	-0.311229	1.141915	-0.592608	0.264479	-0.139556	0.041594	-0.953333	0	0
40730	2.101039	-1.429523	9.436930	-0.114597	0.017869	0.000862	-0.310449	1.143013	-0.591305	0.264414	-0.139760	0.042692	-0.953273	0	0
40731	2.342208	-1.474485	9.506433	-0.107475	0.010779	0.004330	-0.310342	1.144113	-0.585947	0.264276	-0.140046	0.043703	-0.953224	0	0
40732	2.481817	-1.538012	9.538144	-0.067236	-0.005005	0.003629	-0.311808	1.146604	-0.585509	0.264318	-0.140342	0.044292	-0.953141	0	0
40733	2.520821	-1.489888	9.644108	-0.013585	-0.034765	-0.000498	-0.311813	1.146603	-0.584074	0.264285	-0.140816	0.044279	-0.953081	0	0
40734	2.545540	-1.412848	9.731300	0.032909	-0.045284	0.001572	-0.311812	1.147985	-0.586539	0.264467	-0.141233	0.043803	-0.952991	0	0
40735	2.483001	-1.378685	9.732233	0.065972	-0.068014	0.004399	-0.312860	1.146887	-0.586534	0.264607	-0.141810	0.042947	-0.952905	0	0
40736	2.463530	-1.395781	9.597617	0.101767	-0.066227	0.007316	-0.315222	1.144001	-0.585222	0.264942	-0.142241	0.041769	-0.952800	0	0
40737	2.487712	-1.386746	9.467732	0.133976	-0.073202	0.009285	-0.316139	1.143179	-0.585347	0.265226	-0.142684	0.040254	-0.952720	0	0
40738	2.622905	-1.388112	9.365610	0.159014	-0.087217	0.011140	-0.317697	1.138772	-0.585236	0.265687	-0.143160	0.038480	-0.952594	0	0
40739	2.815648	-1.445309	9.243123	0.173398	-0.102953	-0.005621	-0.318746	1.138365	-0.586007	0.265895	-0.143790	0.036486	-0.952519	0	0
40740	2.974992	-1.442414	9.023078	0.187727	-0.092464	0.000647	-0.320563	1.133546	-0.586549	0.266292	-0.144242	0.034410	-0.952417	0	0
40741	3.062109	-1.414409	8.964968	0.176891	-0.097782	0.022559	-0.322943	1.134110	-0.585464	0.266767	-0.144808	0.032433	-0.952268	0	0
40742	3.076487	-1.429034	8.938239	0.162599	-0.085532	0.021611	-0.324514	1.132464	-0.585978	0.267315	-0.145252	0.030646	-0.952106	0	0
40743	3.081130	-1.453299	8.880239	0.133936	-0.078553	0.031997	-0.325429	1.130675	-0.585199	0.267809	-0.145753	0.029140	-0.951938	0	0
40744	3.105196	-1.461041	8.769389	0.124924	-0.071585	0.051335	-0.325801	1.127504	-0.586791	0.268564	-0.146154	0.027794	-0.951704	0	0
40745	3.149063	-1.405975	8.798484	0.108679	-0.073429	0.081168	-0.326575	1.124750	-0.587328	0.269486	-0.146667	0.026613	-0.951398	0	0
40746	3.110799	-1.357261	8.900314	0.088923	-0.055989	0.099611	-0.325799	1.126952	-0.586535	0.270635	-0.147002	0.025723	-0.951044	0	0
40747	3.103903	-1.313449	9.052288	0.072685	-0.061330	0.123272	-0.326990	1.126958	-0.585082	0.271899	-0.147492	0.024976	-0.950628	0	0
40748	3.033743	-1.334320	9.127157	0.076167	-0.057871	0.143592	-0.327250	1.126960	-0.586252	0.273437	-0.147867	0.024269	-0.950146	0	0
40749	2.949094	-1.355092	9.197346	0.085054	-0.057011	0.155135	-0.326603	1.128474	-0.585204	0.275020	-0.148278	0.023463	-0.949646	0	0
40750	2.884235	-1.310974	9.301756	0.102896	-0.057031	0.164103	-0.327001	1.127785	-0.583378	0.276787	-0.148566	0.022535	-0.949110	0	0
40751	2.836178	-1.281396	9.413064	0.145804	-0.054420	0.170611	-0.326874	1.128060	-0.582464	0.278604	-0.148780	0.021183	-0.948576	0	0
40752	2.729932	-1.284993	9.538913	0.194080	-0.056163	0.175391	-0.325673	1.125846	-0.582896	0.280608	-0.148802	0.019409	-0.948019	0	0
40753	2.633203	-1.310151	9.717305	0.240544	-0.024703	0.193487	-0.327127	1.126130	-0.582479	0.282774	-0.148461	0.017281	-0.947470	0	0
40754	2.566000	-1.258570	9.896325	0.288873	-0.021193	0.186829	-0.327082	1.120889	-0.586706	0.285014	-0.147879	0.014724	-0.946933	0	0
40755	2.600738	-1.124514	9.777399	0.325502	-0.003721	0.208327	-0.325877	1.119505	-0.589608	0.287437	-0.147088	0.011877	-0.946363	0	0
40756	2.654768	-0.995301	9.696706	0.342558	-0.036922	0.188957	-0.324010	1.116736	-0.591229	0.289776	-0.146496	0.008768	-0.945776	0	0
40757	2.669946	-0.903578	9.841829	0.338911	-0.031741	0.202178	-0.323719	1.111906	-0.591282	0.292157	-0.145926	0.005705	-0.945155	0	0
40758	2.572909	-0.969814	9.957265	0.315571	-0.026527	0.217020	-0.323443	1.111216	-0.593641	0.294710	-0.145307	0.002923	-0.944470	0	0
40759	2.393816	-1.026125	9.962970	0.281487	-0.010787	0.239781	-0.322615	1.106246	-0.596051	0.297354	-0.144695	0.000525	-0.943739	0	0
40760	2.215380	-0.984412	9.777529	0.222425	0.010255	0.253591	-0.320503	1.106235	-0.596865	0.300112	-0.144001	-0.001215	-0.942971	0	0
40761	2.129582	-0.818511	9.539843	0.131235	0.001579	0.242386	-0.319717	1.107611	-0.597646	0.302559	-0.143709	-0.002146	-0.942232	0	0
40762	2.241290	-0.723806	9.333281	0.041750	-0.024687	0.243392	-0.319456	1.108162	-0.597645	0.304966	-0.143886	-0.002305	-0.941428	0	0
40763	2.410101	-0.749665	9.172906	-0.004827	-0.036992	0.255292	-0.317889	1.111050	-0.598031	0.307335	-0.144364	-0.002050	-0.940585	0	0
40764	2.535249	-0.808349	9.178362	-0.013794	-0.068518	0.249776	-0.317135	1.116840	-0.596942	0.309728	-0.145121	-0.001813	-0.939683	0	0
40765	2.487390	-1.086803	9.235657	-0.049682	-0.066816	0.268862	-0.315563	1.118625	-0.596948	0.312156	-0.146014	-0.001202	-0.938742	0	0
40766	2.262706	-1.101941	9.218194	-0.044320	-0.054508	0.274298	-0.315695	1.118902	-0.597334	0.314725	-0.146732	-0.000599	-0.937773	0	0
40767	2.043795	-0.991461	9.394394	-0.096340	-0.039688	0.302254	-0.314793	1.123037	-0.598351	0.317393	-0.147507	0.000595	-0.936751	0	0
40768	1.854377	-0.804633	9.443839	-0.210931	-0.005609	0.326309	-0.313256	1.130201	-0.597129	0.320217	-0.148292	0.002988	-0.935661	0	0
40769	1.795080	-0.652835	9.381206	-0.320905	0.008413	0.315916	-0.310810	1.137635	-0.592135	0.322673	-0.149316	0.006464	-0.934636	0	0
40770	1.866026	-0.523600	9.350837	-0.416643	0.003121	0.316086	-0.308095	1.145897	-0.590529	0.325111	-0.150675	0.010788	-0.933533	0	0
40771	2.075697	-0.248199	9.493991	-0.463140	-0.022325	0.299784	-0.305777	1.153194	-0.586578	0.327188	-0.152431	0.015460	-0.932456	0	0
40772	2.371251	-0.117927	9.589072	-0.432737	-0.061777	0.290105	-0.304914	1.161189	-0.582338	0.329382	-0.154444	0.019677	-0.931272	0	0
40773	2.693527	-0.298543	9.550568	-0.300287	-0.100282	0.272294	-0.303257	1.169180	-0.579153	0.331447	-0.156386	0.022510	-0.930150	0	0
40774	2.980494	-0.681624	9.281724	-0.126546	-0.117671	0.236329	-0.304867	1.173603	-0.578302	0.333632	-0.157916	0.023605	-0.929083	0	0
40775	2.978621	-0.937157	9.086535	0.025675	-0.124528	0.212694	-0.305296	1.178019	-0.576165	0.335651	-0.159015	0.023216	-0.928178	0	0
40776	2.688649	-0.963898	9.040663	0.147494	-0.101599	0.190837	-0.305036	1.177188	-0.573698	0.337830	-0.159487	0.021748	-0.927342	0	0
40777	2.450783	-0.798353	9.085475	0.211977	-0.088376	0.180885	-0.304629	1.176359	-0.575539	0.339836	-0.159627	0.019692	-0.926630	0	0
40778	2.401154	-0.648720	9.126077	0.204788	-0.056913	0.196852	-0.303429	1.174422	-0.576098	0.342150	-0.159487	0.017853	-0.925839	0	0
40779	2.664220	-0.667688	9.099556	0.160085	-0.046487	0.192957	-0.303547	1.173872	-0.579233	0.344170	-0.159409	0.016427	-0.925130	0	0
40780	3.062054	-0.754663	9.200871	0.121666	-0.036979	0.180236	-0.301964	1.174554	-0.580554	0.346187	-0.159370	0.015399	-0.924402	0	0
40781	3.259462	-0.842437	9.315922	0.093941	-0.040550	0.172891	-0.302353	1.175386	-0.584062	0.347908	-0.159472	0.014557	-0.923751	0	0
40782	3.235047	-0.885049	9.476666	0.088534	-0.029220	0.179937	-0.300513	1.176618	-0.584339	0.349844	-0.159474	0.013866	-0.923030	0	0
40783	3.061214	-0.883454	9.555091	0.119031	-0.012520	0.166172	-0.299982	1.175649	-0.583704	0.351534	-0.159234	0.012866	-0.922444	0	0
40784	2.887094	-0.920488	9.585008	0.140524	-0.017703	0.159305	-0.300502	1.173444	-0.582283	0.353332	-0.158948	0.011707	-0.921821	0	0
40785	2.785637	-0.924615	9.549786	0.183575	-0.014105	0.138514	-0.299573	1.172059	-0.581789	0.354867	-0.158496	0.010057	-0.921329	0	0
40786	2.746887	-0.938898	9.499485	0.214074	-0.019284	0.121104	-0.298767	1.172333	-0.586495	0.356434	-0.157967	0.008152	-0.920834	0	0
40787	2.727475	-0.953082	9.530733	0.251822	-0.026180	0.080823	-0.299278	1.170129	-0.587553	0.357541	-0.157384	0.005736	-0.920523	0	0
40788	2.662464	-0.926181	9.509974	0.291231	-0.045363	0.066967	-0.300055	1.168478	-0.588862	0.358725	-0.156820	0.002943	-0.920171	0	0
40789	2.578028	-0.915819	9.537258	0.336910	-0.069789	0.048734	-0.300814	1.163378	-0.589814	0.359666	-0.156329	-0.000463	-0.919892	0	0
40790	2.510554	-0.896085	9.526050	0.355721	-0.087239	0.039140	-0.302103	1.158833	-0.590883	0.360686	-0.155914	-0.004042	-0.919554	0	0
40791	2.534705	-0.894016	9.477798	0.369214	-0.101189	0.020677	-0.302725	1.153733	-0.593011	0.361410	-0.155584	-0.007897	-0.919301	0	0
40792	2.563793	-0.879701	9.513762	0.366586	-0.112541	0.003868	-0.304149	1.149603	-0.593813	0.362123	-0.155355	-0.011725	-0.919018	0	0
40793	2.747398	-0.866817	9.476276	0.348747	-0.104696	-0.005097	-0.307548	1.145759	-0.595887	0.362568	-0.155120	-0.015439	-0.918827	0	0
40794	2.979044	-0.888092	9.401933	0.355975	-0.112584	-0.021006	-0.308298	1.140247	-0.598539	0.363029	-0.154920	-0.019208	-0.918608	0	0
40795	3.234946	-0.890667	9.212235	0.402569	-0.120452	-0.033105	-0.308661	1.135559	-0.600407	0.363287	-0.154627	-0.023514	-0.918455	0	0
40796	3.413884	-0.856003	9.206284	0.445534	-0.155459	-0.047064	-0.311672	1.129641	-0.596637	0.363621	-0.154482	-0.028301	-0.918213	0	0
40797	3.491120	-0.863580	9.284840	0.494728	-0.165106	-0.048529	-0.314383	1.121103	-0.599289	0.363851	-0.154259	-0.033637	-0.917979	0	0
40798	3.485504	-0.982897	9.579127	0.516047	-0.173088	-0.025521	-0.317102	1.113669	-0.601409	0.364451	-0.154017	-0.039098	-0.917565	0	0
40799	3.233880	-1.066122	10.036975	0.486344	-0.141701	0.009671	-0.321924	1.106524	-0.605711	0.365194	-0.153624	-0.044168	-0.917105	0	0
40800	2.881434	-1.057907	10.251604	0.389673	-0.075224	0.032221	-0.323730	1.100188	-0.606660	0.366150	-0.152960	-0.048021	-0.916641	0	0
40801	2.641747	-0.810472	10.328617	0.219655	-0.024515	0.050672	-0.321467	1.096451	-0.606731	0.366906	-0.152471	-0.050128	-0.916308	0	0
40802	2.536969	-0.596405	10.062809	0.031818	0.036734	0.064586	-0.321729	1.097281	-0.608806	0.367698	-0.152104	-0.050246	-0.916045	0	0
40803	2.701910	-0.489782	9.956864	-0.120222	0.036691	0.053759	-0.321202	1.097417	-0.608813	0.367997	-0.152294	-0.048990	-0.915961	0	0
40804	3.042566	-0.457132	9.704353	-0.171173	0.054126	0.055123	-0.320966	1.101415	-0.607472	0.368413	-0.152508	-0.047201	-0.915852	0	0
40805	3.399993	-0.448167	9.614853	-0.132691	0.022572	0.046374	-0.320455	1.103757	-0.606544	0.368618	-0.152869	-0.045889	-0.915776	0	0
40806	3.488503	-0.559973	9.458990	-0.095988	0.031336	0.048390	-0.320865	1.106795	-0.607290	0.369067	-0.153012	-0.044882	-0.915621	0	0
40807	3.502618	-0.606335	9.278085	-0.054000	0.003358	0.059159	-0.320600	1.106518	-0.607297	0.369500	-0.153270	-0.044341	-0.915430	0	0
40808	3.428638	-0.815544	9.103277	-0.052228	0.001654	0.066198	-0.319560	1.108995	-0.607027	0.370152	-0.153532	-0.043814	-0.915148	0	0
40809	3.143048	-0.904865	9.054245	-0.053158	0.008725	0.076860	-0.319303	1.109821	-0.606501	0.370751	-0.153748	-0.043225	-0.914897	0	0
40810	2.910552	-0.994917	8.901402	-0.123892	0.022763	0.095835	-0.320370	1.111620	-0.605945	0.371568	-0.154096	-0.041918	-0.914568	0	0
40811	2.766628	-0.863626	8.995480	-0.233217	0.008681	0.126778	-0.319875	1.115203	-0.602656	0.372347	-0.155000	-0.039591	-0.914202	0	0
40812	2.622208	-0.802041	9.103181	-0.358541	0.064600	0.154318	-0.317134	1.120431	-0.603168	0.373371	-0.155859	-0.035896	-0.913791	0	0
40813	2.491817	-0.801057	9.092300	-0.501783	0.087291	0.179831	-0.315103	1.131454	-0.598784	0.374238	-0.157055	-0.030724	-0.913420	0	0
40814	2.634707	-0.742065	9.084536	-0.646826	0.099401	0.205222	-0.314228	1.139313	-0.597807	0.375296	-0.158684	-0.024190	-0.912901	0	0
40815	2.731129	-0.762363	8.984933	-0.761383	0.085351	0.210474	-0.311420	1.152539	-0.593022	0.375999	-0.160862	-0.016599	-0.912399	0	0
40816	2.868644	-0.775855	8.856215	-0.832918	0.129053	0.217119	-0.308742	1.164385	-0.586423	0.376857	-0.162907	-0.008241	-0.911796	0	0
40817	2.961083	-0.687010	9.043900	-0.840250	0.071195	0.233584	-0.306605	1.179408	-0.581088	0.377591	-0.165493	0.000049	-0.911064	0	0
40818	2.922292	-1.042982	8.944008	-0.799147	0.076461	0.247943	-0.302603	1.191110	-0.575815	0.378743	-0.167873	0.007948	-0.910115	0	0
40819	2.985947	-1.264222	9.118762	-0.697302	0.030903	0.262550	-0.300189	1.204477	-0.571675	0.379931	-0.170264	0.014827	-0.909089	0	0
40820	3.041370	-1.607220	8.782680	-0.597965	0.048472	0.270308	-0.298153	1.214397	-0.566781	0.381576	-0.172120	0.020826	-0.907932	0	0
40821	2.968058	-1.727072	8.729061	-0.455766	0.001295	0.271172	-0.296782	1.225561	-0.562256	0.383231	-0.173849	0.025409	-0.906788	0	0
40822	2.653911	-1.762761	8.841914	-0.264314	0.031141	0.281572	-0.294584	1.231342	-0.559362	0.385529	-0.174577	0.028334	-0.905587	0	0
40823	2.599003	-1.684422	9.150916	-0.078272	-0.014341	0.273977	-0.293166	1.236300	-0.558160	0.387860	-0.174988	0.029442	-0.904476	0	0
40824	2.750858	-1.721777	9.120337	0.050533	0.013616	0.290825	-0.290670	1.239047	-0.560127	0.390800	-0.174653	0.029464	-0.903274	0	0
40825	2.828498	-1.671741	9.163502	0.114914	-0.005654	0.292973	-0.287647	1.240686	-0.560157	0.393630	-0.174225	0.028888	-0.902145	0	0
40826	2.918346	-1.602588	9.197168	0.118528	0.001327	0.286843	-0.285909	1.241371	-0.568134	0.396647	-0.173733	0.028241	-0.900939	0	0
40827	2.916307	-1.547501	9.116106	0.066635	0.025807	0.296260	-0.284064	1.242052	-0.569199	0.399405	-0.173210	0.028224	-0.899821	0	0
40828	2.834037	-1.566533	8.974800	0.018296	0.048561	0.311875	-0.281170	1.243968	-0.570267	0.402437	-0.172681	0.028713	-0.898555	0	0
40829	2.800105	-1.585385	9.015733	0.018260	0.022316	0.310904	-0.279098	1.247127	-0.564788	0.405235	-0.172376	0.029135	-0.897342	0	0
40830	2.813958	-1.672267	8.954531	0.032529	-0.007426	0.313523	-0.276994	1.249600	-0.567405	0.408317	-0.172289	0.029272	-0.895956	0	0
40831	2.907937	-1.692884	8.744392	0.086192	-0.005669	0.324467	-0.274373	1.251655	-0.566120	0.411353	-0.171954	0.028989	-0.894640	0	0
40832	2.842479	-1.730709	8.792589	0.132619	-0.031926	0.337057	-0.272800	1.253578	-0.566516	0.414798	-0.171664	0.028173	-0.893130	0	0
40833	2.760885	-1.666872	9.010327	0.160244	-0.051223	0.350439	-0.269899	1.254253	-0.567857	0.418194	-0.171420	0.027080	-0.891625	0	0
40834	2.756530	-1.601778	9.049567	0.229021	-0.047774	0.376520	-0.268280	1.249831	-0.571317	0.422119	-0.170852	0.025410	-0.889932	0	0
40835	2.764875	-1.450105	9.118532	0.252246	-0.067041	0.378409	-0.266690	1.249547	-0.573171	0.425909	-0.170350	0.023471	-0.888275	0	0
40836	2.723952	-1.435088	9.205578	0.284422	-0.060057	0.385732	-0.263664	1.251463	-0.574502	0.430003	-0.169645	0.021271	-0.886490	0	0
40837	2.690568	-1.381396	9.374717	0.296836	-0.068872	0.403431	-0.261287	1.251727	-0.575840	0.434070	-0.168955	0.018964	-0.884691	0	0
40838	2.608533	-1.373421	9.413970	0.287832	-0.060142	0.417521	-0.260226	1.252275	-0.578720	0.438419	-0.168221	0.016788	-0.882728	0	0
40839	2.562270	-1.430440	9.526670	0.303862	-0.065424	0.429074	-0.258500	1.252544	-0.582657	0.442700	-0.167451	0.014474	-0.880777	0	0
40840	2.587968	-1.553127	9.585121	0.330650	-0.095186	0.430008	-0.255589	1.251701	-0.584275	0.447215	-0.166824	0.011786	-0.878652	0	0
40841	2.612026	-1.563172	9.507892	0.353866	-0.100445	0.440725	-0.252926	1.248791	-0.587084	0.451660	-0.166126	0.008898	-0.876542	0	0
40842	2.657820	-1.577726	9.584236	0.335799	-0.121549	0.470458	-0.250538	1.247538	-0.589220	0.456506	-0.165691	0.006113	-0.874135	0	0
40843	2.823614	-1.694330	9.629532	0.339308	-0.131253	0.480948	-0.248424	1.247803	-0.590814	0.461250	-0.165311	0.003281	-0.871728	0	0
40844	2.693820	-1.611418	9.670058	0.305285	-0.092772	0.496755	-0.246830	1.247244	-0.593453	0.466238	-0.164753	0.000939	-0.869182	0	0
40845	2.676678	-1.649327	9.813971	0.260376	-0.116497	0.523653	-0.245657	1.250135	-0.594225	0.471190	-0.164593	-0.001063	-0.866538	0	0
40846	2.451695	-1.714209	10.045886	0.203062	-0.081530	0.538391	-0.239975	1.249554	-0.596925	0.476352	-0.164405	-0.002398	-0.863744	0	0
40847	2.315584	-1.844788	10.257053	0.156416	-0.071973	0.561005	-0.237350	1.251195	-0.596427	0.481427	-0.164331	-0.003213	-0.860937	0	0
40848	2.178020	-1.836275	10.330438	0.117007	-0.009895	0.586538	-0.232086	1.254203	-0.598434	0.486828	-0.163927	-0.003382	-0.857971	0	0
40849	2.055545	-1.737141	10.188434	0.072311	0.007655	0.587217	-0.228682	1.258323	-0.598314	0.491962	-0.163551	-0.003027	-0.855111	0	0
40850	2.123537	-1.678115	10.001065	0.050824	0.023387	0.600331	-0.223955	1.261608	-0.598353	0.497317	-0.163174	-0.002439	-0.852082	0	0
40851	2.288179	-1.612466	9.865813	0.048179	0.018130	0.594092	-0.218848	1.265994	-0.595517	0.502438	-0.162805	-0.001803	-0.849145	0	0
40852	2.519527	-1.668119	9.560356	0.058031	0.028610	0.602939	-0.212276	1.270097	-0.596228	0.507783	-0.162336	-0.001244	-0.846051	0	0
40853	2.519581	-1.654290	9.363441	0.067026	0.021670	0.595937	-0.208339	1.273940	-0.597424	0.512914	-0.161827	-0.000744	-0.843048	0	0
40854	2.509717	-1.674278	9.094123	0.091122	-0.013287	0.606565	-0.202797	1.276120	-0.602313	0.518288	-0.161531	-0.000670	-0.839813	0	0
40855	2.528972	-1.679570	8.985745	0.069632	-0.055261	0.600965	-0.198740	1.280650	-0.601025	0.523427	-0.161644	-0.000580	-0.836597	0	0
40856	2.528440	-1.754108	8.992104	0.038235	-0.072797	0.612994	-0.194403	1.285319	-0.604958	0.528739	-0.162110	-0.000364	-0.833160	0	0
40857	2.385630	-1.803339	9.045643	0.002335	-0.072829	0.635674	-0.190730	1.289024	-0.605629	0.534019	-0.162712	0.000254	-0.829668	0	0
40858	2.224116	-1.772507	9.278111	-0.074707	-0.076384	0.649248	-0.185750	1.293964	-0.605264	0.539389	-0.163796	0.001450	-0.825971	0	0
40859	1.942405	-1.663971	9.445217	-0.132015	-0.065002	0.658668	-0.179760	1.302480	-0.597704	0.544595	-0.165031	0.003269	-0.822296	0	0
40860	1.835620	-1.403196	9.504413	-0.216065	-0.046620	0.652038	-0.173477	1.309343	-0.595775	0.549704	-0.166623	0.005794	-0.818553	0	0
40861	1.907605	-1.133963	9.639071	-0.262554	-0.048411	0.641149	-0.168502	1.315525	-0.595919	0.554501	-0.168407	0.008750	-0.814918	0	0
40862	2.142666	-1.024527	9.844988	-0.233887	-0.069473	0.621843	-0.163805	1.322672	-0.593441	0.559246	-0.170269	0.011251	-0.811250	0	0
40863	2.417039	-1.147328	9.713832	-0.163985	-0.083443	0.595762	-0.157132	1.330498	-0.591639	0.563795	-0.171772	0.013125	-0.807748	0	0
40864	2.618356	-1.351733	9.452588	-0.042232	-0.097378	0.582404	-0.154534	1.335863	-0.589277	0.568489	-0.172773	0.013853	-0.804225	0	0
40865	2.554697	-1.462936	9.105778	0.042114	-0.100655	0.537190	-0.150725	1.338602	-0.589699	0.572884	-0.173247	0.013854	-0.800998	0	0
40866	2.394770	-1.534402	8.923682	0.110104	-0.128546	0.535859	-0.146413	1.341748	-0.583602	0.577419	-0.173625	0.013103	-0.797665	0	0
40867	2.369259	-1.726478	8.969761	0.131622	-0.128511	0.523647	-0.143779	1.343529	-0.585711	0.581828	-0.173798	0.012198	-0.794432	0	0
40868	2.305620	-1.846229	8.973740	0.142379	-0.140717	0.514864	-0.140626	1.344614	-0.584183	0.586206	-0.174077	0.011083	-0.791162	0	0
40869	2.232626	-1.922686	8.954264	0.115487	-0.131105	0.528809	-0.134285	1.345825	-0.590006	0.590591	-0.174353	0.010298	-0.787843	0	0
40870	2.199232	-1.866927	9.012874	0.097552	-0.097031	0.546445	-0.130475	1.348149	-0.589911	0.595104	-0.174537	0.009848	-0.784405	0	0
40879	2.767420	-2.111151	9.250303	0.361102	-0.025197	0.449709	-0.084383	1.347221	-0.611099	0.635185	-0.162595	0.000818	-0.755051	0	0
40880	2.704840	-2.084071	9.294415	0.343279	-0.058380	0.423047	-0.081984	1.345003	-0.615070	0.638931	-0.160900	-0.001514	-0.752247	0	0
40881	2.685471	-2.088950	9.222426	0.316533	-0.089799	0.394547	-0.077734	1.341533	-0.618300	0.642386	-0.159560	-0.003895	-0.749577	0	0
40882	2.666289	-2.065203	9.073857	0.264681	-0.115996	0.381752	-0.075607	1.340005	-0.620695	0.645669	-0.158792	-0.006074	-0.746900	0	0
40883	2.589497	-1.997328	9.051267	0.211000	-0.142216	0.374254	-0.074149	1.339584	-0.622287	0.648769	-0.158523	-0.008040	-0.744247	0	0
40884	2.570188	-1.992697	8.943336	0.116138	-0.140482	0.382390	-0.073745	1.338341	-0.622566	0.651785	-0.158893	-0.009267	-0.741514	0	0
40885	2.510279	-1.933965	9.119972	0.066052	-0.159732	0.367883	-0.071516	1.340950	-0.623357	0.654582	-0.159694	-0.010283	-0.738860	0	0
40886	2.334164	-1.917575	9.311544	0.060712	-0.126470	0.366254	-0.070727	1.341498	-0.623755	0.657377	-0.160317	-0.011034	-0.736228	0	0
40887	2.289258	-1.782432	9.344728	0.041032	-0.099364	0.373298	-0.068092	1.342174	-0.624310	0.660160	-0.160830	-0.011458	-0.733615	0	0
40888	2.412936	-1.697868	8.998553	0.053727	-0.096638	0.346953	-0.066789	1.344235	-0.623135	0.662782	-0.161272	-0.011991	-0.731142	0	0
40889	2.538061	-1.754639	8.843007	0.080586	-0.138603	0.334615	-0.065468	1.343538	-0.622771	0.665321	-0.161804	-0.013030	-0.728696	0	0
40890	2.701648	-1.844546	8.960730	0.134225	-0.140423	0.340216	-0.063737	1.342151	-0.625550	0.667999	-0.162026	-0.014450	-0.726166	0	0
40891	2.879502	-1.965791	9.092387	0.173526	-0.121279	0.356352	-0.062699	1.342833	-0.621906	0.670826	-0.161820	-0.016021	-0.723567	0	0
40892	2.826539	-1.948084	9.242055	0.196700	-0.107336	0.375973	-0.060710	1.341719	-0.623122	0.673831	-0.161383	-0.017612	-0.720831	0	0
40893	2.706227	-1.900325	9.608950	0.206400	-0.072452	0.407930	-0.056349	1.341421	-0.625669	0.677066	-0.160611	-0.019011	-0.717931	0	0
40894	2.465171	-1.849598	9.851946	0.202695	-0.030514	0.441617	-0.054218	1.340584	-0.630667	0.680536	-0.159588	-0.020020	-0.714844	0	0
40895	2.422486	-1.738783	9.800715	0.183970	0.028988	0.447019	-0.049723	1.340838	-0.634385	0.684005	-0.158238	-0.020503	-0.711813	0	0
40896	2.335889	-1.690191	9.739534	0.139259	0.064872	0.453910	-0.043788	1.341773	-0.636683	0.687447	-0.156962	-0.020388	-0.708776	0	0
40897	2.335539	-1.733968	9.580414	0.073881	0.068344	0.472827	-0.038650	1.342573	-0.637014	0.690903	-0.156082	-0.019775	-0.705620	0	0
40898	2.257626	-1.818065	9.409482	0.030032	0.086741	0.484039	-0.032325	1.343642	-0.637621	0.694353	-0.155403	-0.018687	-0.702406	0	0
40899	2.162504	-1.949678	9.387159	0.038872	0.105960	0.513254	-0.026534	1.345819	-0.638470	0.698013	-0.154497	-0.017498	-0.699001	0	0
40900	1.976673	-1.940501	9.554699	0.053104	0.088462	0.522160	-0.019687	1.347713	-0.638816	0.701722	-0.153644	-0.016498	-0.695491	0	0
40901	1.833016	-1.773023	9.685241	0.080814	0.102463	0.529536	-0.013627	1.348370	-0.638510	0.705523	-0.152454	-0.015590	-0.691920	0	0
40902	1.695111	-1.469202	9.584176	0.063770	0.119969	0.548967	-0.005323	1.349015	-0.639151	0.709393	-0.151303	-0.014401	-0.688230	0	0
40903	1.638530	-1.267641	9.284162	0.012799	0.107784	0.548616	0.002187	1.349940	-0.639256	0.713182	-0.150539	-0.012949	-0.684501	0	0
40904	1.667491	-1.263645	9.091690	-0.006879	0.096434	0.549309	0.009299	1.352800	-0.641814	0.716903	-0.150042	-0.011441	-0.680739	0	0
40905	1.835941	-1.346596	9.137350	0.009221	0.078021	0.543123	0.015106	1.352355	-0.642558	0.720604	-0.149487	-0.010182	-0.676964	0	0
40906	1.956647	-1.352233	9.174697	0.072719	0.050003	0.539921	0.021567	1.353977	-0.645640	0.724329	-0.148722	-0.009560	-0.673155	0	0
40907	1.926080	-1.236585	9.161871	0.138007	0.027280	0.540348	0.027642	1.353393	-0.647564	0.728155	-0.147566	-0.009542	-0.669271	0	0
40908	1.828274	-1.063197	8.982055	0.163948	0.008096	0.542299	0.032925	1.352676	-0.648956	0.731982	-0.146411	-0.009834	-0.665334	0	0
40909	1.819366	-0.961768	9.093851	0.208632	-0.033906	0.538969	0.039775	1.352637	-0.647234	0.735850	-0.145131	-0.010737	-0.661322	0	0
40910	1.885832	-1.125516	9.199545	0.338361	-0.040899	0.534546	0.043505	1.349033	-0.652414	0.739824	-0.143010	-0.012554	-0.657306	0	0
40911	2.015995	-1.162225	9.325377	0.513762	-0.077614	0.512731	0.049349	1.345418	-0.658799	0.743891	-0.139746	-0.015830	-0.653335	0	0
40912	2.093790	-1.086143	9.234254	0.692793	-0.074037	0.498182	0.053238	1.337122	-0.664159	0.748042	-0.135193	-0.020266	-0.649419	0	0
40913	2.133492	-0.935127	9.168354	0.824351	-0.098474	0.486737	0.056631	1.324968	-0.672157	0.752253	-0.129725	-0.025762	-0.645464	0	0
40914	2.141674	-0.805203	9.203424	0.881674	-0.093193	0.474860	0.060432	1.312261	-0.682777	0.756366	-0.123853	-0.031593	-0.641539	0	0
40915	2.135070	-0.718311	9.286193	0.871792	-0.074867	0.487209	0.063305	1.298729	-0.690390	0.760497	-0.117853	-0.037218	-0.637471	0	0
40916	2.164842	-0.621010	9.719656	0.852935	-0.014650	0.508439	0.067992	1.286978	-0.692143	0.764666	-0.111685	-0.042222	-0.633269	0	0
40917	2.134409	-0.825162	9.736797	0.847520	-0.008543	0.518963	0.072307	1.275923	-0.701449	0.768842	-0.105437	-0.047147	-0.628921	0	0
40918	1.920367	-1.042236	9.779408	0.903087	0.053664	0.514325	0.077692	1.261274	-0.709372	0.772978	-0.098435	-0.051926	-0.624595	0	0
40919	1.953430	-1.152535	9.974929	1.008694	0.029190	0.494702	0.082312	1.245254	-0.722776	0.777011	-0.090671	-0.057584	-0.620256	0	0
40920	2.118663	-1.009423	10.003989	1.010694	0.103564	0.470292	0.087454	1.227295	-0.731120	0.780819	-0.082483	-0.062675	-0.616109	0	0
40921	2.234841	-0.971832	10.008225	0.994550	0.100881	0.478068	0.094415	1.213742	-0.739056	0.784581	-0.074362	-0.067692	-0.611817	0	0
40922	2.268376	-1.006122	9.892181	0.951672	0.123647	0.472537	0.100455	1.199089	-0.745946	0.788180	-0.066496	-0.072247	-0.607562	0	0
40923	2.360300	-0.985024	9.946908	0.901549	0.120092	0.473896	0.105454	1.182511	-0.753491	0.791683	-0.058986	-0.076541	-0.603241	0	0
40924	2.274995	-0.751640	9.755657	0.742368	0.155112	0.472941	0.110315	1.167037	-0.761023	0.795018	-0.052574	-0.079567	-0.599042	0	0
40925	2.276538	-0.537449	9.801366	0.525939	0.135853	0.445782	0.116710	1.157899	-0.765124	0.798031	-0.047934	-0.081489	-0.595154	0	0
40926	2.106703	-0.308016	9.675689	0.273723	0.176119	0.440666	0.122816	1.154006	-0.770604	0.800874	-0.045100	-0.081559	-0.591536	0	0
40927	2.163194	-0.187047	10.051513	0.041065	0.113011	0.418474	0.127181	1.152604	-0.772380	0.803430	-0.044455	-0.080799	-0.588213	0	0
40928	1.991789	-0.172141	9.769569	-0.098360	0.159486	0.406232	0.132842	1.153953	-0.772191	0.805854	-0.044675	-0.078816	-0.585143	0	0
40929	1.837904	-0.079581	9.757542	-0.152001	0.106200	0.381922	0.137673	1.158890	-0.766737	0.808075	-0.045598	-0.076993	-0.582244	0	0
40930	1.768525	0.007861	9.860085	-0.128497	0.097590	0.323941	0.142661	1.162449	-0.766386	0.809929	-0.046356	-0.075367	-0.579816	0	0
40931	1.662738	0.075713	9.756031	-0.069349	0.087206	0.303235	0.144514	1.163407	-0.769926	0.811695	-0.046660	-0.074210	-0.577466	0	0
40932	1.608165	0.215220	9.618712	-0.008380	0.054094	0.270123	0.148716	1.166005	-0.769442	0.813245	-0.046655	-0.073656	-0.575353	0	0
40933	1.500598	0.372053	9.506083	0.045394	0.043706	0.251158	0.149783	1.164483	-0.770517	0.814720	-0.046233	-0.073534	-0.573312	0	0
40934	1.423776	0.437361	9.430591	0.040068	0.024521	0.238752	0.152814	1.164742	-0.770300	0.816081	-0.045980	-0.073513	-0.571396	0	0
40935	1.359054	0.505105	9.395878	-0.002814	0.026314	0.226143	0.155448	1.165280	-0.770465	0.817369	-0.046024	-0.073263	-0.569581	0	0
40936	1.294256	0.563133	9.329810	-0.070887	0.015792	0.241503	0.157542	1.166646	-0.768265	0.818681	-0.046729	-0.072678	-0.567710	0	0
40937	1.337559	0.538896	9.379628	-0.110406	-0.000054	0.268455	0.159644	1.167876	-0.768024	0.820131	-0.047822	-0.072005	-0.565609	0	0
40938	1.341822	0.457303	9.450753	-0.132735	0.022685	0.263949	0.162259	1.171449	-0.767767	0.821534	-0.049010	-0.071002	-0.563594	0	0
40939	1.534368	0.355995	9.846881	-0.157043	-0.022104	0.272334	0.162771	1.175310	-0.769563	0.822954	-0.050604	-0.070240	-0.561474	0	0
40940	1.551912	0.103729	9.983223	-0.196325	0.008515	0.257119	0.165916	1.178743	-0.769838	0.824262	-0.052390	-0.068997	-0.559542	0	0
40941	1.692290	0.148375	9.996945	-0.226751	0.001465	0.255957	0.169050	1.182035	-0.766461	0.825553	-0.054410	-0.067655	-0.557606	0	0
40942	1.808089	0.124269	10.274456	-0.235675	-0.014338	0.238166	0.170075	1.185614	-0.763701	0.826703	-0.056633	-0.066390	-0.555831	0	0
40943	1.793669	0.129589	10.404422	-0.253522	-0.009087	0.225721	0.172412	1.191672	-0.763416	0.827786	-0.058909	-0.065000	-0.554144	0	0
40944	1.903982	0.014096	10.671316	-0.298307	0.008296	0.233325	0.174494	1.196489	-0.763400	0.828869	-0.061520	-0.063202	-0.552447	0	0
40945	1.796624	-0.139164	10.617607	-0.332185	0.039871	0.216453	0.176033	1.202688	-0.761274	0.829862	-0.064168	-0.060975	-0.550903	0	0
40946	1.711112	-0.269247	10.333256	-0.362316	0.089049	0.174120	0.181657	1.208864	-0.758298	0.830606	-0.066825	-0.058189	-0.549766	0	0
40947	1.558638	-0.303103	9.884758	-0.357522	0.113810	0.123186	0.182523	1.215892	-0.753545	0.831088	-0.069216	-0.055266	-0.549042	0	0
40948	1.398832	-0.359924	9.772527	-0.300921	0.124503	0.077855	0.185654	1.221394	-0.753016	0.831341	-0.071112	-0.052587	-0.548680	0	0
40949	1.485554	-0.389437	9.781053	-0.184364	0.118513	0.022256	0.189186	1.225098	-0.751207	0.831378	-0.071977	-0.050641	-0.548694	0	0
40950	1.532978	-0.510160	9.750415	-0.008924	0.097606	0.000510	0.190750	1.227987	-0.750680	0.831397	-0.071551	-0.049842	-0.548794	0	0
40951	1.590778	-0.525618	9.562279	0.128986	0.072361	-0.028552	0.191951	1.226325	-0.752019	0.831354	-0.070039	-0.050036	-0.549037	0	0
40952	1.609901	-0.550085	9.475312	0.204053	0.033869	-0.017580	0.192368	1.223289	-0.753360	0.831388	-0.068183	-0.050949	-0.549134	0	0
40953	1.551037	-0.672727	9.332613	0.276434	0.009401	-0.001284	0.193586	1.219006	-0.755247	0.831557	-0.065807	-0.052457	-0.549028	0	0
40954	1.463171	-0.799850	9.223759	0.315670	-0.007225	0.025380	0.195461	1.214858	-0.756882	0.831868	-0.063270	-0.054295	-0.548675	0	0
40955	1.435914	-0.900335	9.328586	0.318214	-0.040527	0.042887	0.193663	1.208800	-0.760568	0.832263	-0.060848	-0.056419	-0.548136	0	0
40956	1.498581	-0.924158	9.563298	0.303739	-0.036294	0.072727	0.194210	1.205210	-0.760481	0.832788	-0.058596	-0.058402	-0.547376	0	0
40957	1.607261	-0.929128	9.788218	0.232011	-0.032957	0.100375	0.194762	1.202173	-0.762346	0.833435	-0.056890	-0.059956	-0.546402	0	0
40958	1.650806	-0.924085	9.975360	0.137084	-0.033067	0.113766	0.195317	1.198308	-0.763958	0.834077	-0.056033	-0.060977	-0.545396	0	0
40959	1.581661	-0.798661	9.914911	0.056505	-0.034840	0.127318	0.195617	1.193893	-0.767137	0.834765	-0.055824	-0.061573	-0.544298	0	0
40960	1.468726	-0.725192	10.056125	-0.027562	-0.045326	0.112615	0.195737	1.196376	-0.767897	0.835295	-0.056407	-0.061800	-0.543397	0	0
40961	1.386180	-0.791498	10.185855	-0.068702	-0.031331	0.108850	0.196003	1.196790	-0.769201	0.835812	-0.057215	-0.061693	-0.542531	0	0
40962	1.283823	-0.925143	10.266914	-0.061467	-0.007658	0.095772	0.196655	1.198166	-0.769459	0.836251	-0.057866	-0.061429	-0.541814	0	0
40963	1.302126	-1.069368	10.342006	-0.047952	0.015990	0.079177	0.198087	1.200503	-0.768153	0.836645	-0.058227	-0.061050	-0.541209	0	0
40964	1.379062	-1.113529	10.254313	-0.041622	0.035254	0.072214	0.197411	1.202160	-0.766039	0.836987	-0.058465	-0.060548	-0.540712	0	0
40965	1.490195	-1.100482	10.085271	-0.039822	0.045745	0.077525	0.200311	1.202697	-0.766599	0.837394	-0.058602	-0.059963	-0.540131	0	0
40966	1.693139	-1.080892	9.929932	-0.055869	0.073714	0.077456	0.201496	1.203657	-0.767912	0.837780	-0.058754	-0.059058	-0.539616	0	0
40967	1.857587	-1.037360	9.640613	-0.052317	0.073694	0.091546	0.203195	1.205855	-0.767003	0.838270	-0.058865	-0.058167	-0.538939	0	0
40968	1.992798	-1.036307	9.543325	-0.072052	0.056150	0.100112	0.205694	1.206530	-0.766382	0.838748	-0.059261	-0.057309	-0.538243	0	0
40969	1.937223	-1.042941	9.591795	-0.110491	0.085895	0.099954	0.206996	1.208868	-0.765596	0.839252	-0.059816	-0.056004	-0.537533	0	0
40970	1.756355	-1.005814	9.473616	-0.154362	0.092932	0.112060	0.207238	1.211625	-0.764007	0.839750	-0.060712	-0.054385	-0.536820	0	0
40971	1.520589	-0.877048	9.294477	-0.204424	0.080791	0.104703	0.211427	1.217812	-0.765444	0.840213	-0.062094	-0.052619	-0.536114	0	0
40972	1.405991	-0.689024	9.139007	-0.238419	0.041489	0.097340	0.212583	1.221943	-0.763333	0.840546	-0.063963	-0.050989	-0.535529	0	0
40973	1.397207	-0.564138	9.056401	-0.267018	0.012654	0.084721	0.212813	1.226769	-0.761723	0.840815	-0.066226	-0.049472	-0.534973	0	0
40974	1.406948	-0.550025	8.977169	-0.267059	-0.008344	0.089934	0.215010	1.232964	-0.759086	0.841043	-0.068599	-0.048110	-0.534440	0	0
40975	1.377331	-0.641047	9.024446	-0.252718	-0.031057	0.075846	0.216947	1.238747	-0.756971	0.841240	-0.070969	-0.047041	-0.533915	0	0
40976	1.358173	-0.619206	9.039282	-0.213380	-0.052044	0.076067	0.214670	1.243725	-0.754931	0.841384	-0.073117	-0.046339	-0.533459	0	0
40977	1.303396	-0.515115	9.117858	-0.192761	-0.070378	0.060326	0.214123	1.246486	-0.753851	0.841515	-0.075182	-0.045930	-0.533002	0	0
40978	1.273168	-0.360213	9.357830	-0.209787	-0.088790	0.054884	0.214753	1.250621	-0.752124	0.841530	-0.077484	-0.045572	-0.532679	0	0
40979	1.263869	-0.320634	9.692429	-0.227577	-0.081793	0.024823	0.212605	1.257531	-0.752414	0.841431	-0.079875	-0.045095	-0.532523	0	0
40980	1.206316	-0.278015	10.111596	-0.234667	-0.052077	0.007272	0.209814	1.260718	-0.751166	0.841174	-0.082169	-0.044331	-0.532644	0	0
40981	1.235664	-0.240769	10.568405	-0.205962	-0.038119	-0.017152	0.210965	1.266644	-0.750864	0.840881	-0.084109	-0.043626	-0.532862	0	0
40982	1.279623	-0.182380	10.897955	-0.155709	0.002129	-0.046608	0.210947	1.268575	-0.748758	0.840452	-0.085422	-0.042876	-0.533390	0	0
40983	1.353983	-0.254833	10.990211	-0.073200	0.033696	-0.082941	0.210004	1.271614	-0.748061	0.839950	-0.085815	-0.042321	-0.534162	0	0
40984	1.419464	-0.207938	10.761868	0.052252	0.067067	-0.108346	0.209609	1.271479	-0.747795	0.839402	-0.085007	-0.042190	-0.535161	0	0
40985	1.418798	-0.286305	10.301935	0.199163	0.055026	-0.138166	0.208559	1.270933	-0.748437	0.838842	-0.082960	-0.042953	-0.536299	0	0
40986	1.465726	-0.461367	9.804430	0.342495	0.058717	-0.162701	0.209128	1.265965	-0.752148	0.838239	-0.079737	-0.044493	-0.537603	0	0
40987	1.480032	-0.476866	9.491694	0.430225	0.042194	-0.169171	0.207855	1.260318	-0.756098	0.837672	-0.075801	-0.046627	-0.538875	0	0
40988	1.581684	-0.439632	9.342238	0.464221	0.037821	-0.165434	0.207514	1.252457	-0.758779	0.837107	-0.071666	-0.048998	-0.540106	0	0
40989	1.617739	-0.459473	9.238356	0.438164	0.016777	-0.144565	0.206800	1.242255	-0.764218	0.836627	-0.067810	-0.051369	-0.541126	0	0
40990	1.706373	-0.560990	9.301313	0.427176	-0.032353	-0.106100	0.205262	1.236471	-0.767252	0.836285	-0.064391	-0.054084	-0.541807	0	0
40991	1.756373	-0.662212	9.362206	0.401158	-0.051653	-0.098466	0.203859	1.230687	-0.771332	0.835961	-0.061244	-0.056798	-0.542394	0	0
40992	1.726743	-0.753380	9.361413	0.374257	-0.062172	-0.089017	0.201406	1.224357	-0.776054	0.835628	-0.058438	-0.059463	-0.542932	0	0
40993	1.705098	-0.738985	9.294472	0.323103	-0.074491	-0.056820	0.199997	1.218571	-0.778308	0.835444	-0.056100	-0.061922	-0.543186	0	0
40994	1.690971	-0.690571	9.360041	0.263075	-0.086797	-0.044072	0.198721	1.212509	-0.780566	0.835255	-0.054382	-0.064161	-0.543393	0	0
40995	1.783227	-0.623717	9.434517	0.164605	-0.120115	-0.044926	0.196365	1.210315	-0.782118	0.835005	-0.053632	-0.066137	-0.543614	0	0
40996	1.814670	-0.621117	9.578475	0.090270	-0.123701	-0.034037	0.195062	1.209082	-0.784458	0.834740	-0.053565	-0.067739	-0.543830	0	0
40997	1.860462	-0.633501	9.577938	0.030279	-0.122004	-0.023911	0.191649	1.207170	-0.785599	0.834526	-0.053971	-0.068992	-0.543961	0	0
40998	1.875145	-0.604885	9.534880	-0.037722	-0.120273	-0.021754	0.189527	1.208837	-0.784768	0.834250	-0.054963	-0.069861	-0.544175	0	0
40999	1.919097	-0.533408	9.424769	-0.111056	-0.116776	-0.024916	0.187403	1.212022	-0.785748	0.833953	-0.056528	-0.070307	-0.544412	0	0
41000	2.066856	-0.467393	9.366573	-0.129053	-0.129112	-0.003973	0.185005	1.215207	-0.783854	0.833707	-0.058343	-0.070741	-0.544540	0	0
41001	2.200577	-0.338701	9.318832	-0.127232	-0.109020	-0.003019	0.184198	1.218109	-0.784074	0.833520	-0.060027	-0.071028	-0.544606	0	0
41002	2.307534	-0.238619	9.285414	-0.080802	-0.101218	0.022010	0.181947	1.219500	-0.783504	0.833458	-0.061307	-0.071476	-0.544500	0	0
41003	2.404439	-0.195950	9.328328	-0.030712	-0.108243	0.022328	0.179302	1.220894	-0.783450	0.833464	-0.062211	-0.072275	-0.544283	0	0
41004	2.442794	-0.236978	9.380399	0.012188	-0.118766	0.027868	0.179043	1.220896	-0.784881	0.833475	-0.062816	-0.073372	-0.544050	0	0
41005	2.461641	-0.302134	9.357857	0.056874	-0.108287	0.042312	0.178126	1.220902	-0.786563	0.833640	-0.063018	-0.074644	-0.543600	0	0
41006	2.461026	-0.393052	9.513034	0.088964	-0.110110	0.063666	0.176682	1.219530	-0.786163	0.833896	-0.062962	-0.076063	-0.543018	0	0
41007	2.479544	-0.508313	9.622103	0.069087	-0.068262	0.114749	0.175773	1.217880	-0.787470	0.834488	-0.062912	-0.077031	-0.541976	0	0
41008	2.339582	-0.488607	9.416850	0.052920	-0.014016	0.150125	0.177897	1.216767	-0.789862	0.835259	-0.062702	-0.077398	-0.540760	0	0
41009	2.208798	-0.553874	9.763309	-0.000979	-0.001912	0.191209	0.179077	1.218416	-0.790646	0.836267	-0.062946	-0.077389	-0.539172	0	0
41010	2.150954	-0.545537	9.982607	-0.069148	0.085405	0.248319	0.183025	1.219222	-0.789915	0.837552	-0.063297	-0.076201	-0.537301	0	0
41011	1.989543	-0.489298	9.871689	-0.103257	0.111632	0.283474	0.186717	1.220169	-0.791396	0.839069	-0.063858	-0.074633	-0.535084	0	0
41012	1.893213	-0.450309	9.791255	-0.087315	0.101099	0.318838	0.191974	1.222761	-0.790929	0.840713	-0.064328	-0.073169	-0.532643	0	0
41013	1.861326	-0.521983	9.867613	-0.075705	0.094096	0.318890	0.197239	1.223974	-0.790474	0.842406	-0.064777	-0.071869	-0.530086	0	0
41014	1.807692	-0.591478	9.814404	-0.040867	0.120333	0.340390	0.202769	1.224219	-0.788730	0.844186	-0.064769	-0.070473	-0.527436	0	0
41015	1.749902	-0.569320	9.834383	-0.004188	0.113359	0.338891	0.207522	1.223503	-0.789461	0.846024	-0.064524	-0.069372	-0.524660	0	0
41016	1.651543	-0.477311	9.783417	-0.021166	0.134384	0.342418	0.212926	1.223888	-0.789539	0.847809	-0.064277	-0.067958	-0.521986	0	0
41017	1.514350	-0.413803	9.751683	-0.049727	0.134455	0.328166	0.219513	1.224127	-0.788462	0.849556	-0.064293	-0.066439	-0.519333	0	0
41018	1.446971	-0.379734	9.709396	-0.076528	0.117881	0.315603	0.225437	1.225475	-0.788278	0.851136	-0.064581	-0.064893	-0.516900	0	0
41019	1.379506	-0.355492	9.599704	-0.087246	0.127541	0.317349	0.230051	1.225726	-0.788606	0.852779	-0.064935	-0.063238	-0.514347	0	0
41020	1.362880	-0.312478	9.465755	-0.060296	0.117135	0.294615	0.235320	1.225972	-0.787510	0.854233	-0.065074	-0.061792	-0.512088	0	0
41021	1.500480	-0.320536	9.541382	-0.033576	0.075058	0.306949	0.240315	1.228428	-0.787170	0.855806	-0.065224	-0.060861	-0.509546	0	0
41022	1.642551	-0.376910	9.558735	-0.000451	0.057547	0.296498	0.244540	1.226749	-0.786207	0.857249	-0.065156	-0.060226	-0.507200	0	0
41023	1.613419	-0.400544	9.621201	0.018208	0.026007	0.314146	0.247838	1.227008	-0.787298	0.858848	-0.065112	-0.059972	-0.504524	0	0
41024	1.417415	-0.452441	9.454062	0.014638	0.020848	0.315034	0.251418	1.224230	-0.788423	0.860352	-0.065111	-0.059714	-0.501986	0	0
41025	1.233615	-0.485264	9.263003	-0.022048	-0.026296	0.306718	0.254848	1.223935	-0.788478	0.861840	-0.065664	-0.059707	-0.499355	0	0
41026	1.190847	-0.388645	9.288516	-0.055145	-0.026295	0.304747	0.258001	1.224192	-0.785653	0.863192	-0.066494	-0.059509	-0.496927	0	0
41027	1.316821	-0.340673	9.566769	-0.082043	-0.068381	0.297315	0.259449	1.224598	-0.785671	0.864554	-0.067758	-0.059565	-0.494376	0	0
41028	1.456786	-0.364733	9.920978	-0.074959	-0.068510	0.303480	0.262348	1.224859	-0.785843	0.865840	-0.068967	-0.059632	-0.491943	0	0
41029	1.557992	-0.407571	10.328179	-0.075881	-0.073858	0.296356	0.261960	1.224862	-0.787924	0.867182	-0.070194	-0.059760	-0.489384	0	0
41030	1.638978	-0.575427	10.700472	-0.053479	-0.060793	0.281520	0.264989	1.225535	-0.788094	0.868372	-0.071165	-0.059879	-0.487114	0	0
41031	1.779171	-0.561578	10.867655	-0.064110	-0.010968	0.268362	0.267742	1.224965	-0.782662	0.869609	-0.071960	-0.059535	-0.484828	0	0
41032	1.784985	-0.422279	10.816333	-0.088928	0.034616	0.232246	0.270641	1.224949	-0.782185	0.870607	-0.072741	-0.058691	-0.483020	0	0
41033	1.759386	-0.278629	10.534612	-0.142311	0.092511	0.191576	0.273794	1.226587	-0.781695	0.871466	-0.073662	-0.057121	-0.481517	0	0
41034	1.724009	-0.151725	10.257588	-0.210028	0.106676	0.141831	0.277986	1.230841	-0.780672	0.871991	-0.075094	-0.055134	-0.480575	0	0
41035	1.656815	-0.082475	9.922498	-0.232986	0.128754	0.090678	0.280600	1.233171	-0.778080	0.872307	-0.076563	-0.052882	-0.480024	0	0
41036	1.608253	-0.111722	9.672633	-0.207782	0.108780	0.058200	0.284664	1.234940	-0.774210	0.872436	-0.077916	-0.050952	-0.479780	0	0
41037	1.496432	-0.207794	9.432159	-0.130728	0.094937	0.036702	0.286750	1.237272	-0.771479	0.872545	-0.078617	-0.049524	-0.479616	0	0
41038	1.314592	-0.303258	9.211524	-0.026842	0.079365	0.016294	0.288334	1.236573	-0.770728	0.872595	-0.078511	-0.048751	-0.479623	0	0
41039	1.171295	-0.417701	9.175394	0.075138	0.034839	0.008085	0.290733	1.232698	-0.771846	0.872698	-0.077678	-0.048852	-0.479560	0	0
41040	1.064449	-0.498858	9.105686	0.155746	0.009591	-0.016075	0.290352	1.230217	-0.771865	0.872701	-0.076297	-0.049589	-0.479701	0	0
41041	1.023132	-0.534746	9.062370	0.191442	-0.021906	-0.003586	0.290362	1.227318	-0.769937	0.872807	-0.074705	-0.050747	-0.479638	0	0
41042	1.059715	-0.482292	9.004977	0.159221	-0.018426	0.001480	0.289867	1.222217	-0.771024	0.872872	-0.073437	-0.051730	-0.479609	0	0
41043	1.204777	-0.461412	9.124132	0.126951	-0.053502	0.001076	0.289364	1.219047	-0.772613	0.872932	-0.072553	-0.052847	-0.479514	0	0
41044	1.339672	-0.510316	9.206523	0.105401	-0.060592	0.013177	0.287822	1.214506	-0.776809	0.872991	-0.071963	-0.053932	-0.479373	0	0
41045	1.421643	-0.532245	9.323328	0.126913	-0.062356	0.000959	0.287317	1.210645	-0.776840	0.873043	-0.071117	-0.055123	-0.479271	0	0
41046	1.465292	-0.510571	9.443367	0.146625	-0.065865	-0.009495	0.286018	1.208308	-0.778669	0.873015	-0.070181	-0.056468	-0.479303	0	0
41047	1.532755	-0.534836	9.545850	0.141312	-0.071118	-0.026323	0.285775	1.205275	-0.779739	0.872936	-0.069234	-0.057824	-0.479422	0	0
41048	1.638796	-0.564470	9.563821	0.132448	-0.069361	-0.044924	0.283033	1.200875	-0.780002	0.872725	-0.068417	-0.059156	-0.479762	0	0
41049	1.686913	-0.584537	9.416572	0.134378	-0.079772	-0.074922	0.280545	1.198130	-0.780514	0.872398	-0.067547	-0.060588	-0.480301	0	0
41050	1.773526	-0.624155	9.266361	0.154112	-0.084989	-0.083640	0.278459	1.194555	-0.781300	0.872000	-0.066593	-0.062187	-0.480952	0	0
41051	1.807042	-0.663064	9.212751	0.141707	-0.100670	-0.113764	0.275987	1.191397	-0.785599	0.871471	-0.065741	-0.063865	-0.481807	0	0
41052	1.821402	-0.680101	9.183592	0.127360	-0.121674	-0.112189	0.272326	1.187280	-0.787671	0.870890	-0.065178	-0.065674	-0.482690	0	0
41053	1.782421	-0.730131	9.241033	0.093374	-0.114677	-0.115055	0.269972	1.184258	-0.788187	0.870305	-0.064821	-0.067245	-0.483575	0	0
41054	1.822856	-0.823548	9.470330	0.041364	-0.115667	-0.096969	0.267345	1.181788	-0.786867	0.869737	-0.064989	-0.068576	-0.484387	0	0
41055	1.877818	-0.912209	9.718784	-0.006983	-0.085143	-0.088439	0.263268	1.180155	-0.787083	0.869232	-0.065389	-0.069390	-0.485124	0	0
41056	1.931035	-0.909265	10.030792	-0.051738	-0.046754	-0.081600	0.261023	1.181271	-0.787951	0.868711	-0.066044	-0.069658	-0.485930	0	0
41057	1.996589	-0.868079	10.295068	-0.083928	0.010898	-0.076356	0.262336	1.181539	-0.786925	0.868277	-0.066663	-0.069258	-0.486676	0	0
41058	2.065035	-0.753029	10.339060	-0.089274	0.072084	-0.063835	0.261012	1.181407	-0.785079	0.867900	-0.067078	-0.068300	-0.487427	0	0
41059	2.007605	-0.680377	10.354811	-0.073965	0.101880	-0.076801	0.261523	1.183887	-0.784541	0.867531	-0.067172	-0.067161	-0.488229	0	0
41060	2.024836	-0.630398	10.225456	-0.085532	0.157883	-0.070506	0.262566	1.184846	-0.782460	0.867172	-0.067131	-0.065480	-0.489099	0	0
41061	2.135787	-0.643719	10.084952	-0.087253	0.166650	-0.079332	0.265456	1.185105	-0.779892	0.866819	-0.067028	-0.063719	-0.489972	0	0
41062	2.232269	-0.654499	9.951813	-0.042456	0.171058	-0.087829	0.267822	1.184815	-0.777322	0.866418	-0.066536	-0.062148	-0.490949	0	0
41063	2.200378	-0.717433	9.739870	0.034602	0.146695	-0.113790	0.269934	1.185356	-0.778914	0.865957	-0.065464	-0.061187	-0.492026	0	0
41064	2.091210	-0.779888	9.487743	0.102593	0.116177	-0.114260	0.270892	1.179281	-0.779250	0.865485	-0.063968	-0.060822	-0.493096	0	0
41065	1.926640	-0.824903	9.291573	0.133097	0.086578	-0.136130	0.270512	1.176800	-0.779529	0.864934	-0.062337	-0.060887	-0.494263	0	0
41066	1.733568	-0.806842	9.199716	0.126793	0.042905	-0.137151	0.270523	1.174592	-0.779030	0.864304	-0.060980	-0.061288	-0.495483	0	0
41067	1.579514	-0.738304	9.197026	0.084711	0.021062	-0.136596	0.269886	1.170318	-0.778541	0.863674	-0.060098	-0.061682	-0.496639	0	0
41068	1.454215	-0.703407	9.277819	0.025527	-0.006103	-0.117696	0.268705	1.170187	-0.779828	0.863045	-0.059870	-0.061992	-0.497721	0	0
41069	1.376590	-0.755451	9.364410	-0.015606	-0.021829	-0.130379	0.266066	1.170478	-0.779786	0.862355	-0.060072	-0.062253	-0.498858	0	0
41070	1.342664	-0.778621	9.566317	-0.031768	-0.039369	-0.128797	0.265282	1.169654	-0.780304	0.861605	-0.060499	-0.062570	-0.500062	0	0
41071	1.371419	-0.816670	9.781932	0.000403	-0.041169	-0.126828	0.264101	1.167590	-0.778610	0.860928	-0.060661	-0.063073	-0.501144	0	0
41072	1.385649	-0.857244	9.920736	0.034464	-0.053393	-0.147787	0.260949	1.165953	-0.779362	0.860108	-0.060575	-0.063854	-0.502461	0	0
41073	1.326818	-0.983867	10.049568	0.068399	-0.086642	-0.147671	0.260037	1.164164	-0.779496	0.859335	-0.060366	-0.065098	-0.503649	0	0
41074	1.199633	-1.213456	10.153772	0.068477	-0.091818	-0.170611	0.256097	1.162393	-0.781150	0.858394	-0.060166	-0.066394	-0.505106	0	0
41075	1.037034	-1.331948	10.317240	0.025631	-0.074263	-0.192868	0.251884	1.160207	-0.779281	0.857368	-0.060229	-0.067336	-0.506713	0	0
41076	0.947302	-1.397492	10.677761	-0.074559	-0.065561	-0.205016	0.252268	1.162275	-0.779136	0.856194	-0.061097	-0.067705	-0.508543	0	0
41077	0.869113	-1.535445	10.984477	-0.155006	-0.030585	-0.221348	0.248818	1.164914	-0.777231	0.854934	-0.062461	-0.067362	-0.510537	0	0
41078	0.830210	-1.573552	11.008409	-0.247936	0.002689	-0.239525	0.248272	1.167261	-0.775634	0.853524	-0.064438	-0.066285	-0.512787	0	0
41079	0.902894	-1.531605	10.753510	-0.308625	0.037741	-0.255709	0.245399	1.184935	-0.774894	0.852019	-0.066733	-0.064582	-0.515209	0	0
41080	1.065219	-1.442797	10.320529	-0.316445	0.009893	-0.302590	0.244958	1.191144	-0.771956	0.850218	-0.069215	-0.063132	-0.518028	0	0
41081	1.154245	-1.473672	9.889209	-0.326162	-0.010992	-0.324789	0.241541	1.188541	-0.770625	0.848280	-0.071862	-0.061790	-0.520997	0	0
41082	1.221116	-1.566618	9.553499	-0.351007	-0.017854	-0.363798	0.240311	1.194202	-0.767681	0.846099	-0.074739	-0.060438	-0.524289	0	0
41083	1.346306	-1.611612	9.316375	-0.365238	-0.066779	-0.390556	0.237884	1.201802	-0.764568	0.843712	-0.077970	-0.059408	-0.527770	0	0
41084	1.399590	-1.588094	9.277732	-0.372473	-0.105304	-0.383709	0.233363	1.205134	-0.758988	0.841309	-0.081472	-0.058693	-0.531147	0	0
41085	1.402659	-1.494518	9.211488	-0.365341	-0.126295	-0.381951	0.228564	1.212056	-0.755325	0.838883	-0.085024	-0.058153	-0.534476	0	0
41086	1.431293	-1.540619	9.153030	-0.336793	-0.175293	-0.376650	0.223630	1.221740	-0.755154	0.836455	-0.088599	-0.058206	-0.537686	0	0
41087	1.443544	-1.516588	9.177235	-0.317038	-0.185752	-0.395929	0.218051	1.228668	-0.754479	0.833912	-0.092053	-0.058430	-0.541021	0	0
41088	1.492156	-1.141157	9.373399	-0.318842	-0.173573	-0.392315	0.212873	1.233938	-0.752652	0.831370	-0.095454	-0.058577	-0.544317	0	0
41089	1.601826	-1.002332	9.431728	-0.333143	-0.184107	-0.399513	0.207293	1.238380	-0.747697	0.828745	-0.099022	-0.058695	-0.547660	0	0
41090	1.734541	-1.017618	9.490491	-0.327765	-0.189394	-0.404824	0.201981	1.243927	-0.745996	0.826068	-0.102570	-0.058934	-0.551015	0	0
41091	1.968594	-1.043414	9.517015	-0.309809	-0.199922	-0.422431	0.194946	1.251552	-0.744901	0.823280	-0.106010	-0.059330	-0.554483	0	0
41092	2.233706	-1.117382	9.600398	-0.257903	-0.222723	-0.434568	0.188577	1.256827	-0.741882	0.820441	-0.109142	-0.060257	-0.557973	0	0
41093	2.416537	-1.214914	9.633749	-0.201419	-0.177236	-0.448166	0.182214	1.261551	-0.739521	0.817590	-0.111547	-0.061098	-0.561579	0	0
41094	2.669015	-1.029086	9.696194	-0.136097	-0.210530	-0.460187	0.175088	1.262694	-0.739663	0.814704	-0.113594	-0.062632	-0.565182	0	0
41095	2.920858	-0.930035	9.695160	-0.093134	-0.193099	-0.458103	0.167823	1.264803	-0.739141	0.811864	-0.115200	-0.064229	-0.568754	0	0
41096	2.998148	-0.921577	9.511937	-0.046469	-0.195634	-0.484225	0.160421	1.267878	-0.738737	0.808909	-0.116412	-0.066174	-0.572482	0	0
41097	3.031488	-0.980189	9.306691	0.000138	-0.163205	-0.487310	0.153294	1.268744	-0.738099	0.805985	-0.117078	-0.068102	-0.576232	0	0
41098	3.012551	-0.922719	9.175332	0.000138	-0.152689	-0.480202	0.146569	1.268780	-0.737736	0.803095	-0.117663	-0.069959	-0.579913	0	0
41099	3.028069	-0.787336	9.441122	0.046658	-0.133491	-0.479777	0.140784	1.266743	-0.739234	0.800246	-0.117792	-0.071916	-0.583575	0	0
41100	3.304750	-0.592223	9.455398	0.064492	-0.096883	-0.454885	0.134066	1.265538	-0.738883	0.797582	-0.117548	-0.073667	-0.587042	0	0
41101	3.327184	-0.832810	9.490891	0.098558	-0.049627	-0.458047	0.129963	1.266248	-0.735552	0.794943	-0.116795	-0.075242	-0.590562	0	0
41102	3.295771	-1.174040	9.511273	0.132386	-0.025208	-0.415477	0.125767	1.263651	-0.737863	0.792610	-0.115613	-0.076773	-0.593724	0	0
41103	2.912019	-1.488175	9.628736	0.168058	0.030806	-0.377956	0.122099	1.259532	-0.737848	0.790555	-0.113900	-0.078035	-0.596624	0	0
41104	2.504116	-1.461012	9.606131	0.176901	0.100827	-0.333451	0.121355	1.254296	-0.742846	0.788831	-0.111675	-0.078736	-0.599229	0	0
41105	2.359396	-1.101419	9.635547	0.149892	0.081524	-0.300998	0.120585	1.250438	-0.742611	0.787232	-0.109858	-0.079396	-0.601576	0	0
41106	2.406354	-0.604716	9.371678	0.095207	0.070971	-0.270501	0.120609	1.248370	-0.745893	0.785754	-0.108502	-0.079769	-0.603701	0	0
41107	2.396322	-0.316312	9.274140	0.020758	0.013154	-0.242110	0.120084	1.247268	-0.744853	0.784301	-0.108153	-0.080121	-0.605604	0	0
41108	2.584458	-0.683402	9.263491	-0.009868	-0.024600	-0.209998	0.119564	1.246996	-0.746413	0.782990	-0.108248	-0.080544	-0.607225	0	0
41109	2.639810	-1.053616	9.465444	-0.018948	-0.044816	-0.194373	0.115997	1.246186	-0.742975	0.781729	-0.108601	-0.081058	-0.608716	0	0
41110	2.427644	-1.008543	9.506246	-0.053054	-0.062313	-0.176990	0.114017	1.245506	-0.741387	0.780529	-0.109288	-0.081476	-0.610076	0	0
41111	2.071427	-0.846890	9.549631	-0.072837	-0.100750	-0.166560	0.111366	1.248004	-0.741322	0.779328	-0.110419	-0.082063	-0.611328	0	0
41112	2.040971	-0.721107	9.705153	-0.095440	-0.157730	-0.135177	0.108327	1.249952	-0.742561	0.778253	-0.112053	-0.082920	-0.612283	0	0
41113	2.048188	-0.719287	9.532072	-0.062350	-0.148087	-0.124325	0.106596	1.251616	-0.740561	0.777278	-0.113412	-0.083883	-0.613140	0	0
41114	2.063867	-0.549017	9.408920	-0.044627	-0.177891	-0.090787	0.102115	1.251641	-0.740885	0.776507	-0.114810	-0.085156	-0.613681	0	0
41115	1.968001	-0.451688	9.531034	-0.052909	-0.197242	-0.048575	0.098948	1.251381	-0.739796	0.775960	-0.116446	-0.086460	-0.613882	0	0
41116	2.053341	-0.664888	9.244252	-0.077222	-0.199053	-0.008288	0.097214	1.253321	-0.737272	0.775630	-0.118297	-0.087602	-0.613783	0	0
41117	2.406215	-0.610804	8.953429	-0.147167	-0.220199	0.028046	0.093110	1.254169	-0.733809	0.775416	-0.120861	-0.088408	-0.613439	0	0
41118	2.319660	-0.552914	8.786608	-0.243100	-0.224650	0.074956	0.089798	1.256808	-0.733472	0.775360	-0.124228	-0.088628	-0.612804	0	0
41119	2.162454	-0.913550	8.432931	-0.346961	-0.228978	0.097075	0.088033	1.263852	-0.730375	0.775299	-0.128446	-0.088186	-0.612076	0	0
41120	2.394547	-0.876705	8.489032	-0.392735	-0.243132	0.123062	0.084954	1.270765	-0.728303	0.775307	-0.133123	-0.087570	-0.611153	0	0
41121	2.356426	-0.813075	8.749653	-0.400048	-0.222258	0.156587	0.083336	1.276292	-0.727050	0.775513	-0.137753	-0.086665	-0.609994	0	0
41122	2.321605	-0.956914	8.815593	-0.368016	-0.196105	0.200953	0.082765	1.282778	-0.725151	0.776037	-0.142013	-0.085725	-0.608481	0	0
41123	2.441502	-1.086569	9.195198	-0.291165	-0.179607	0.215601	0.081667	1.288439	-0.721947	0.776763	-0.145573	-0.085059	-0.606805	0	0
41124	2.572235	-1.048277	9.466088	-0.161354	-0.089552	0.218598	0.081345	1.294783	-0.715618	0.777748	-0.147594	-0.084516	-0.605129	0	0
41125	2.517295	-0.972519	9.717381	-0.054024	-0.032732	0.237236	0.082922	1.295878	-0.715892	0.779064	-0.148424	-0.084104	-0.603287	0	0
41126	2.526007	-0.772478	9.873419	0.032895	0.036403	0.225818	0.085958	1.294758	-0.715166	0.780479	-0.148176	-0.083743	-0.601568	0	0
41127	2.635409	-0.667649	9.825613	0.176258	0.092480	0.198858	0.088881	1.292674	-0.718232	0.782003	-0.146405	-0.083789	-0.600013	0	0
41128	2.722591	-0.630089	9.745982	0.296348	0.138066	0.171684	0.093131	1.288652	-0.720684	0.783551	-0.143440	-0.084295	-0.598638	0	0
41129	2.879777	-0.593305	9.591235	0.352084	0.183660	0.131685	0.097675	1.280904	-0.725395	0.784986	-0.139677	-0.084772	-0.597580	0	0
41130	2.963904	-0.640361	9.361651	0.343381	0.205654	0.090256	0.102457	1.275636	-0.727085	0.786148	-0.135866	-0.085143	-0.596877	0	0
41131	2.932016	-0.705459	9.228994	0.272002	0.204895	0.049199	0.106549	1.273819	-0.725469	0.786974	-0.132529	-0.085088	-0.596547	0	0
41132	2.796525	-0.738469	9.100004	0.194169	0.206687	0.051318	0.108685	1.271050	-0.728660	0.787683	-0.129850	-0.084611	-0.596268	0	0
41133	2.634650	-0.747155	8.993151	0.162916	0.177045	0.031647	0.111087	1.266761	-0.729913	0.788223	-0.127520	-0.084147	-0.596123	0	0
41134	2.603832	-0.665296	8.941484	0.153917	0.149050	0.036794	0.116283	1.261218	-0.736178	0.788747	-0.125486	-0.083905	-0.595896	0	0
41135	2.618443	-0.650729	9.023239	0.129590	0.124456	0.064722	0.119337	1.258305	-0.737818	0.789390	-0.123757	-0.083615	-0.595446	0	0
41136	2.733800	-0.728527	9.045382	0.142943	0.101657	0.071735	0.120930	1.255675	-0.736564	0.790053	-0.122121	-0.083635	-0.594901	0	0
41137	2.875633	-0.820728	9.144039	0.202002	0.085884	0.062352	0.122280	1.252220	-0.740010	0.790732	-0.120052	-0.084088	-0.594357	0	0
41138	2.860132	-0.627891	9.242523	0.251203	0.082379	0.061858	0.123763	1.247661	-0.741904	0.791441	-0.117665	-0.084915	-0.593772	0	0
41139	2.887904	-0.466248	9.474863	0.241377	0.064850	0.047644	0.124454	1.243243	-0.743654	0.792050	-0.115398	-0.085788	-0.593279	0	0
41140	2.962876	-0.454412	9.604133	0.219037	0.061319	0.036872	0.125544	1.239100	-0.747234	0.792546	-0.113368	-0.086619	-0.592888	0	0
41141	2.996740	-0.451757	9.772104	0.185949	0.041174	0.022445	0.127543	1.236193	-0.748337	0.792913	-0.111661	-0.087384	-0.592609	0	0
41142	3.002963	-0.256978	9.774290	0.108150	0.043790	0.014877	0.129145	1.232597	-0.748136	0.793139	-0.110594	-0.087722	-0.592456	0	0
41143	2.984303	-0.156618	9.511237	0.014243	0.044701	0.014227	0.130074	1.231765	-0.748680	0.793266	-0.110223	-0.087455	-0.592395	0	0
41144	2.969023	-0.267142	9.510098	-0.016186	0.015842	0.006834	0.128887	1.232323	-0.749439	0.793279	-0.110300	-0.087287	-0.592388	0	0
41145	2.963654	-0.343937	9.552523	0.005317	-0.010371	-0.008980	0.128894	1.231082	-0.749451	0.793210	-0.110310	-0.087435	-0.592457	0	0
41146	2.837712	-0.395912	9.538591	0.015164	-0.019069	-0.012437	0.128635	1.230670	-0.750234	0.793118	-0.110328	-0.087751	-0.592530	0	0
41147	2.720519	-0.577590	9.604807	-0.007351	-0.029613	0.013792	0.128251	1.229569	-0.751544	0.793152	-0.110573	-0.087954	-0.592408	0	0
41148	2.753663	-0.675922	9.781238	-0.037864	-0.033199	0.027622	0.126924	1.230679	-0.750861	0.793221	-0.111132	-0.088023	-0.592202	0	0
41149	2.811617	-0.678531	9.862421	-0.055866	0.001687	0.059319	0.125072	1.229308	-0.747063	0.793498	-0.111617	-0.087641	-0.591796	0	0
41150	2.890061	-0.504529	9.546504	-0.052268	0.031445	0.073571	0.127309	1.230123	-0.747089	0.793873	-0.111948	-0.087059	-0.591316	0	0
41151	2.924458	-0.407564	9.095494	-0.055788	0.019287	0.069996	0.127295	1.230949	-0.744211	0.794227	-0.112343	-0.086531	-0.590843	0	0
41152	3.020231	-0.519191	9.016479	-0.073724	-0.014853	0.070573	0.128879	1.230941	-0.744887	0.794522	-0.113115	-0.086194	-0.590348	0	0
41153	2.980311	-0.699216	9.033979	-0.080995	0.022699	0.104996	0.129135	1.231215	-0.743192	0.795053	-0.113728	-0.085457	-0.589622	0	0
41154	2.856416	-0.806190	9.129952	-0.090026	0.030548	0.122595	0.130699	1.233965	-0.742536	0.795662	-0.114407	-0.084602	-0.588792	0	0
41155	2.714526	-0.732246	9.353133	-0.065116	0.040106	0.151062	0.132022	1.233406	-0.742693	0.796494	-0.114834	-0.083771	-0.587702	0	0
41156	2.619107	-0.572383	9.475962	-0.056208	0.037470	0.156463	0.133588	1.233533	-0.738410	0.797336	-0.115232	-0.083019	-0.586588	0	0
41157	2.557593	-0.398405	9.581836	-0.064362	0.048779	0.180287	0.134895	1.234629	-0.736854	0.798342	-0.115622	-0.082088	-0.585271	0	0
41158	2.558204	-0.307531	9.412239	-0.090272	0.082914	0.187294	0.138317	1.235161	-0.736118	0.799356	-0.116051	-0.080738	-0.583990	0	0
41159	2.519631	-0.297711	9.379038	-0.090326	0.047052	0.189821	0.140957	1.236805	-0.739533	0.800381	-0.116660	-0.079656	-0.582611	0	0
41160	2.541402	-0.290813	9.330862	-0.070600	0.041834	0.180249	0.142537	1.235967	-0.737739	0.801341	-0.117163	-0.078757	-0.581311	0	0
41161	2.524515	-0.283906	9.186887	-0.045551	0.034870	0.183060	0.144250	1.237891	-0.740616	0.802363	-0.117474	-0.078040	-0.579933	0	0
41162	2.637432	-0.357594	8.973572	-0.033939	-0.004483	0.181195	0.145821	1.238985	-0.739063	0.803324	-0.117953	-0.077723	-0.578547	0	0
41163	2.605577	-0.420103	8.901028	-0.029496	-0.021089	0.184691	0.145823	1.237881	-0.738031	0.804325	-0.118459	-0.077548	-0.577074	0	0
41164	2.557018	-0.453706	8.800120	-0.042035	-0.040306	0.184540	0.147664	1.237456	-0.735715	0.805261	-0.119212	-0.077468	-0.575624	0	0
41165	2.474727	-0.488362	9.055186	-0.050194	-0.071853	0.191427	0.147265	1.237596	-0.735186	0.806231	-0.120180	-0.077575	-0.574048	0	0
41166	2.417032	-0.465043	9.454906	-0.035094	-0.063205	0.207443	0.147258	1.239390	-0.735950	0.807278	-0.121026	-0.077689	-0.572380	0	0
41167	2.378152	-0.507255	9.709510	-0.007471	-0.015190	0.239538	0.149641	1.237031	-0.734966	0.808613	-0.121353	-0.077521	-0.570447	0	0
41168	2.472347	-0.503292	9.672692	-0.002980	0.043381	0.253854	0.150426	1.237578	-0.734060	0.810038	-0.121366	-0.076901	-0.568502	0	0
41169	2.620322	-0.412696	9.787818	0.045295	0.071290	0.268378	0.152551	1.235221	-0.734767	0.811658	-0.120786	-0.076295	-0.566393	0	0
41170	2.660022	-0.268285	9.921319	0.064114	0.134230	0.277569	0.155978	1.235340	-0.734557	0.813357	-0.119756	-0.075289	-0.564306	0	0
41171	2.666670	-0.350235	9.881866	0.125937	0.169273	0.269317	0.161130	1.232414	-0.732577	0.815138	-0.117958	-0.074340	-0.562236	0	0
41172	2.635898	-0.600224	9.852820	0.195834	0.187730	0.250466	0.165899	1.228111	-0.732040	0.816868	-0.115530	-0.073672	-0.560314	0	0
41173	2.581156	-0.821537	9.701741	0.242532	0.206239	0.220888	0.170943	1.223532	-0.734249	0.818520	-0.112534	-0.073131	-0.558582	0	0
41174	2.499799	-1.047681	9.476334	0.226476	0.208073	0.215474	0.176004	1.216608	-0.737655	0.820087	-0.109712	-0.072509	-0.556922	0	0
41175	2.339820	-1.126377	9.289349	0.185386	0.211671	0.206412	0.181304	1.212165	-0.738041	0.821576	-0.107144	-0.071622	-0.555340	0	0
41176	2.228501	-1.152655	9.064093	0.158572	0.187262	0.199112	0.184617	1.209112	-0.737730	0.822940	-0.104980	-0.070809	-0.553836	0	0
41177	2.107413	-1.199974	9.011720	0.124520	0.157542	0.203190	0.188461	1.206056	-0.738731	0.824291	-0.103212	-0.070033	-0.552256	0	0
41178	2.081766	-1.406885	8.925446	0.137063	0.145339	0.197036	0.192182	1.201898	-0.740264	0.825578	-0.101455	-0.069447	-0.550732	0	0
41179	2.156333	-1.454861	9.157374	0.119026	0.120724	0.214402	0.195609	1.201327	-0.739017	0.826946	-0.099948	-0.068935	-0.549015	0	0
41180	2.091936	-1.348040	9.317779	0.061752	0.145177	0.220279	0.199579	1.198546	-0.738844	0.828264	-0.098830	-0.067910	-0.547358	0	0
41181	2.086908	-1.376761	9.351138	-0.010883	0.106599	0.243396	0.202358	1.197289	-0.739551	0.829641	-0.098499	-0.066776	-0.545468	0	0
41182	2.034272	-1.313357	9.501328	-0.072740	0.078531	0.257849	0.206305	1.197957	-0.738299	0.830971	-0.098884	-0.065530	-0.543521	0	0
41183	2.112941	-1.462438	9.715237	-0.060242	0.055736	0.250749	0.208540	1.198634	-0.737544	0.832294	-0.099248	-0.064541	-0.541545	0	0
41184	2.144230	-1.485869	9.998291	-0.033500	0.041651	0.260566	0.209197	1.197249	-0.734698	0.833627	-0.099509	-0.063808	-0.539530	0	0
41185	2.193682	-1.664019	10.070319	0.061303	0.018903	0.259359	0.212370	1.196129	-0.735279	0.835082	-0.099069	-0.063775	-0.537360	0	0
41186	2.276615	-1.877104	9.814803	0.109694	0.020724	0.249082	0.214357	1.193358	-0.733379	0.836466	-0.098240	-0.063998	-0.535330	0	0
41187	2.252982	-1.809189	9.940762	0.140215	-0.007210	0.215737	0.217545	1.189754	-0.734507	0.837736	-0.097262	-0.064653	-0.533441	0	0
41188	2.194968	-1.822682	10.099728	0.126045	-0.008893	0.178629	0.217032	1.187273	-0.734393	0.838725	-0.096409	-0.065279	-0.531962	0	0
41189	2.175429	-1.862559	10.380629	0.075966	0.012932	0.171286	0.218378	1.183956	-0.737056	0.839701	-0.095843	-0.065468	-0.530500	0	0
41190	2.262924	-1.783862	10.383182	-0.018746	0.055789	0.155760	0.219435	1.183951	-0.737594	0.840478	-0.095845	-0.064806	-0.529350	0	0
41191	2.225981	-1.530244	9.852875	-0.077657	0.069918	0.144883	0.222467	1.182553	-0.735175	0.841198	-0.096257	-0.063730	-0.528261	0	0
41192	2.125755	-1.352513	9.514509	-0.186652	0.049061	0.113246	0.224287	1.185715	-0.732823	0.841591	-0.097677	-0.062280	-0.527547	0	0
41193	2.073037	-1.294491	9.477178	-0.256332	0.052615	0.091631	0.225309	1.189571	-0.729930	0.841837	-0.099655	-0.060459	-0.526996	0	0
41194	2.137876	-1.338852	9.293454	-0.304527	0.059669	0.071896	0.227385	1.195216	-0.729384	0.841892	-0.101983	-0.058337	-0.526701	0	0
41195	2.192768	-1.426166	9.195844	-0.259730	0.026487	0.050922	0.227616	1.199076	-0.726480	0.841891	-0.104108	-0.056763	-0.526459	0	0
41196	2.188458	-1.353944	9.206325	-0.209590	0.023018	0.042479	0.227869	1.202939	-0.729706	0.841856	-0.105812	-0.055478	-0.526312	0	0
41197	2.161187	-1.113408	9.142032	-0.175507	0.024829	0.027812	0.229165	1.205414	-0.727353	0.841811	-0.107228	-0.054388	-0.526211	0	0
41198	2.140775	-0.925916	9.053037	-0.155771	-0.008352	0.010259	0.228350	1.208176	-0.724966	0.841636	-0.108625	-0.053683	-0.526276	0	0
41199	2.182534	-0.820991	8.864018	-0.145807	-0.017018	-0.013478	0.228328	1.209001	-0.720000	0.841379	-0.109990	-0.053148	-0.526459	0	0
41200	2.227717	-0.917621	8.840888	-0.143130	-0.058997	-0.024217	0.227253	1.212870	-0.720467	0.841003	-0.111529	-0.052973	-0.526754	0	0
41201	2.190776	-1.013948	8.707915	-0.117978	-0.066776	-0.045216	0.225137	1.213710	-0.720035	0.840578	-0.112908	-0.053041	-0.527131	0	0
41202	2.175724	-1.097552	8.858495	-0.073305	-0.092169	-0.043236	0.222882	1.215239	-0.718682	0.840152	-0.114025	-0.053532	-0.527519	0	0
41203	2.092816	-1.216565	9.054915	0.034032	-0.052810	-0.030860	0.221824	1.215382	-0.717881	0.839981	-0.114062	-0.054270	-0.527709	0	0
41204	2.019744	-1.318127	9.477365	0.136814	-0.053752	-0.018667	0.219478	1.211671	-0.719709	0.839932	-0.113225	-0.055516	-0.527837	0	0
41205	1.841847	-1.214964	9.725227	0.210980	0.010934	0.015661	0.218439	1.209608	-0.720757	0.840240	-0.111460	-0.056597	-0.527609	0	0
41206	1.727259	-1.039990	10.021435	0.222512	0.017865	0.032576	0.220444	1.206287	-0.723299	0.840583	-0.109554	-0.057635	-0.527348	0	0
41207	1.627507	-0.812584	10.197950	0.204670	0.054608	0.028246	0.219548	1.202154	-0.724109	0.840969	-0.107603	-0.058292	-0.527062	0	0
41208	1.855283	-0.694808	9.966619	0.205666	0.065117	0.015916	0.220101	1.198840	-0.725977	0.841225	-0.105579	-0.058862	-0.526999	0	0
41209	1.978601	-0.328323	9.787114	0.221922	0.040696	-0.017497	0.221441	1.194418	-0.724997	0.841374	-0.103517	-0.059770	-0.527070	0	0
41210	2.415153	-0.733817	9.648906	0.223798	-0.038048	-0.058513	0.220813	1.190008	-0.726858	0.841211	-0.101837	-0.061385	-0.527470	0	0
41211	2.460012	-0.532735	9.451353	0.223802	-0.052026	-0.056769	0.219385	1.187533	-0.729209	0.841089	-0.100225	-0.063127	-0.527768	0	0
41212	2.870416	-1.219288	9.360609	0.189824	-0.122060	-0.083967	0.216509	1.183410	-0.729467	0.840690	-0.099258	-0.065294	-0.528322	0	0
41213	2.730777	-1.160528	9.343263	0.201541	-0.099237	-0.095200	0.213638	1.179426	-0.731289	0.840301	-0.098073	-0.067364	-0.528902	0	0
41214	2.537016	-1.236480	9.180634	0.188059	-0.120174	-0.083873	0.210110	1.174893	-0.732846	0.839892	-0.097111	-0.069505	-0.529453	0	0
41215	2.291713	-1.095194	9.138712	0.163084	-0.129686	-0.101609	0.207487	1.173391	-0.734387	0.839400	-0.096414	-0.071638	-0.530076	0	0
41216	2.186242	-0.992752	9.335469	0.164893	-0.128802	-0.110356	0.203948	1.169133	-0.733332	0.838811	-0.095673	-0.073754	-0.530852	0	0
41217	2.038456	-0.726699	9.443147	0.168472	-0.111294	-0.106646	0.200801	1.167496	-0.735648	0.838301	-0.094827	-0.075765	-0.531525	0	0
41218	1.908957	-0.605061	9.563426	0.168574	-0.121718	-0.134819	0.197920	1.164200	-0.735898	0.837584	-0.093998	-0.077864	-0.532498	0	0
41219	1.689008	-0.295567	9.535235	0.127399	-0.102443	-0.122583	0.194771	1.161735	-0.736397	0.836951	-0.093424	-0.079589	-0.533339	0	0
41220	1.091625	-0.075741	9.110316	0.051290	-0.083026	-0.091111	0.192152	1.159542	-0.737944	0.836389	-0.093404	-0.080699	-0.534057	0	0
41221	1.552912	-0.419364	9.604683	-0.076743	-0.121775	-0.099454	0.190441	1.159690	-0.738830	0.835670	-0.094637	-0.081459	-0.534850	0	0
41222	1.752130	-0.269943	10.210323	-0.144835	-0.041550	-0.071505	0.189368	1.161764	-0.736967	0.835076	-0.096047	-0.081159	-0.535571	0	0
41223	2.159703	-0.353817	10.563940	-0.134290	-0.066297	-0.046992	0.188961	1.163146	-0.735903	0.834626	-0.097491	-0.081088	-0.536022	0	0
41224	2.519239	-0.392503	10.627687	-0.094959	-0.050681	-0.036192	0.183272	1.166211	-0.735395	0.834242	-0.098564	-0.081094	-0.536423	0	0
41225	2.629776	-0.450380	10.073300	-0.043101	-0.052383	-0.013824	0.183260	1.167176	-0.733429	0.834068	-0.099196	-0.081362	-0.536536	0	0
41226	2.652511	-0.639008	9.796955	0.062498	-0.103018	-0.026495	0.183128	1.167315	-0.733817	0.833861	-0.099243	-0.082642	-0.536654	0	0
41227	2.849078	-0.848997	10.057212	0.159068	-0.136339	-0.031306	0.180516	1.164848	-0.736932	0.833720	-0.098630	-0.084716	-0.536662	0	0
41228	2.954866	-0.914649	10.093998	0.262940	-0.120564	-0.046399	0.177639	1.160862	-0.736928	0.833574	-0.097083	-0.087235	-0.536767	0	0
41229	3.042056	-0.872588	9.913479	0.287096	-0.145041	-0.048088	0.175176	1.153564	-0.737224	0.833447	-0.095443	-0.090091	-0.536788	0	0
41230	3.099499	-0.940701	9.808856	0.320173	-0.150292	-0.040845	0.171660	1.147790	-0.740098	0.833344	-0.093582	-0.093159	-0.536751	0	0
41231	2.968588	-1.014094	9.857208	0.298681	-0.110052	-0.026734	0.170242	1.143384	-0.742207	0.833354	-0.091688	-0.095770	-0.536603	0	0
41232	2.829055	-0.938673	9.782372	0.251258	-0.061052	-0.009220	0.168699	1.136909	-0.742900	0.833425	-0.089951	-0.097693	-0.536440	0	0
41233	2.694527	-0.836996	9.654922	0.197526	-0.040051	0.011676	0.167277	1.133745	-0.745650	0.833605	-0.088568	-0.099145	-0.536124	0	0
41234	2.641620	-0.798847	9.410677	0.148317	-0.015530	0.025534	0.167952	1.131258	-0.746206	0.833806	-0.087478	-0.100105	-0.535812	0	0
41235	2.565393	-0.640663	9.033426	0.074982	-0.018958	0.028576	0.167169	1.129055	-0.744912	0.833985	-0.087025	-0.100712	-0.535493	0	0
41236	2.448872	-0.717558	8.759566	0.000726	-0.031139	0.030659	0.166387	1.127403	-0.744916	0.834062	-0.087256	-0.101006	-0.535279	0	0
41237	2.553985	-0.877056	8.780859	-0.082546	-0.056579	0.035183	0.165456	1.128788	-0.744628	0.834100	-0.088332	-0.101080	-0.535030	0	0
41238	2.593053	-0.821569	8.934974	-0.170315	-0.052311	0.051297	0.166358	1.130713	-0.741752	0.834113	-0.090123	-0.100617	-0.534799	0	0
41239	2.519686	-0.953065	9.006195	-0.306363	-0.043614	0.061786	0.165544	1.134856	-0.742090	0.834097	-0.093029	-0.099363	-0.534560	0	0
41240	2.408324	-0.995254	9.083578	-0.440684	-0.010458	0.093553	0.166283	1.140920	-0.736954	0.834110	-0.096892	-0.097063	-0.534276	0	0
41241	2.379223	-1.020705	9.338290	-0.546357	0.003426	0.111336	0.166350	1.149056	-0.731787	0.834144	-0.101595	-0.094083	-0.533882	0	0
41242	2.326097	-1.029132	9.593406	-0.596525	0.030464	0.126057	0.166278	1.159678	-0.728550	0.834157	-0.106565	-0.090568	-0.533501	0	0
41243	2.306885	-1.021119	9.805157	-0.578788	0.052221	0.161514	0.169372	1.168487	-0.722770	0.834414	-0.111312	-0.086944	-0.532733	0	0
41244	2.423221	-0.955247	9.619853	-0.534060	0.101185	0.183148	0.173005	1.176467	-0.719093	0.834816	-0.115425	-0.083106	-0.531839	0	0
41245	2.602298	-0.894750	9.409914	-0.478573	0.106430	0.187941	0.173731	1.185014	-0.714454	0.835321	-0.119059	-0.079525	-0.530792	0	0
41246	2.722608	-0.949115	9.242420	-0.371160	0.088986	0.177161	0.176728	1.189687	-0.711974	0.835811	-0.121867	-0.076652	-0.529804	0	0
41247	2.546934	-1.202664	9.253037	-0.228958	0.058447	0.179850	0.180380	1.195736	-0.710274	0.836507	-0.123660	-0.074803	-0.528554	0	0
41248	2.362133	-1.375023	9.048367	-0.075863	0.057753	0.163365	0.181953	1.196002	-0.708077	0.837241	-0.124152	-0.073768	-0.527420	0	0
41249	2.275304	-1.351209	8.748972	0.033337	0.024647	0.152623	0.185107	1.198469	-0.709405	0.838086	-0.123907	-0.073620	-0.526156	0	0
41250	2.189399	-1.212951	8.909924	0.176461	-0.024300	0.142084	0.184600	1.195161	-0.709691	0.838941	-0.122703	-0.074623	-0.524932	0	0
41251	2.269020	-0.892892	9.167670	0.393804	-0.059327	0.143577	0.185029	1.189779	-0.710534	0.840107	-0.119863	-0.077080	-0.523365	0	0
41252	2.198688	-0.611992	9.608913	0.671951	-0.103084	0.145515	0.184569	1.180540	-0.714662	0.841457	-0.114914	-0.081329	-0.521661	0	0
41253	2.266902	-0.530511	9.686169	0.825840	-0.122315	0.139512	0.182948	1.167307	-0.719595	0.842987	-0.108746	-0.086566	-0.519667	0	0
41254	2.344750	-0.445000	9.532666	0.827666	-0.134540	0.132429	0.180315	1.149254	-0.729127	0.844312	-0.102628	-0.091899	-0.517841	0	0
41255	2.340128	-0.411702	9.398502	0.673946	-0.107365	0.105864	0.179483	1.136017	-0.733420	0.845416	-0.097613	-0.096243	-0.516218	0	0
41256	2.310872	-0.450031	9.374281	0.409095	-0.108303	0.108338	0.180440	1.129251	-0.732066	0.846164	-0.094863	-0.099213	-0.514941	0	0
41257	2.354560	-0.421274	9.451141	0.203426	-0.112694	0.078617	0.177967	1.125403	-0.735198	0.846631	-0.093817	-0.101194	-0.513979	0	0
41258	2.421671	-0.498136	9.656365	0.101440	-0.113636	0.069018	0.176800	1.122098	-0.735213	0.846880	-0.093656	-0.102665	-0.513306	0	0
41259	2.647228	-0.697193	9.632904	0.069432	-0.096109	0.029088	0.173632	1.122944	-0.735678	0.846978	-0.093607	-0.103861	-0.512912	0	0
41260	2.739950	-0.895592	9.485623	0.064201	-0.071556	0.008806	0.173379	1.121290	-0.735821	0.846926	-0.093482	-0.104841	-0.512821	0	0
41261	2.804200	-1.023957	9.358620	0.050013	-0.063621	-0.014221	0.171682	1.119230	-0.737512	0.846815	-0.093393	-0.105706	-0.512843	0	0
41262	2.794389	-1.045498	9.368070	0.017867	-0.050478	-0.024984	0.171035	1.117855	-0.738559	0.846584	-0.093514	-0.106305	-0.513078	0	0
41263	2.823644	-1.007199	9.382678	-0.032149	-0.032096	-0.039382	0.168253	1.119249	-0.737199	0.846300	-0.093941	-0.106508	-0.513428	0	0
41264	2.939017	-1.093575	9.745996	-0.082379	-0.031384	-0.022182	0.169299	1.119932	-0.735642	0.846005	-0.094816	-0.106427	-0.513769	0	0
41265	3.035136	-1.168067	10.013485	-0.062645	0.034160	-0.021851	0.169818	1.120895	-0.734858	0.845850	-0.095188	-0.105901	-0.514063	0	0
41266	3.044785	-1.166054	9.910081	0.003619	0.054329	-0.024820	0.169933	1.121996	-0.731849	0.845718	-0.094892	-0.105540	-0.514410	0	0
41267	2.922204	-1.079188	9.688627	0.034087	0.064920	-0.025381	0.170076	1.119649	-0.731091	0.845668	-0.094293	-0.105258	-0.514660	0	0
41268	2.771240	-0.916809	9.706216	0.041194	0.052691	-0.017365	0.170340	1.119510	-0.731097	0.845616	-0.093694	-0.105098	-0.514888	0	0
41269	2.636096	-0.903872	9.659464	0.016141	0.064971	-0.012172	0.172455	1.118671	-0.731398	0.845616	-0.093263	-0.104712	-0.515044	0	0
41270	2.641141	-0.870546	9.558864	-0.008960	0.041343	-0.005383	0.172994	1.117289	-0.732463	0.845579	-0.093156	-0.104381	-0.515192	0	0
41271	2.573275	-0.899488	9.359639	-0.034120	0.031713	0.020852	0.173637	1.118664	-0.729981	0.845667	-0.093358	-0.103986	-0.515091	0	0
41272	2.592062	-0.965372	9.099159	-0.073451	-0.006716	0.008077	0.174029	1.119627	-0.730369	0.845584	-0.094059	-0.103716	-0.515155	0	0
41273	2.649529	-1.030992	9.023406	-0.080587	-0.035565	-0.003564	0.172695	1.121427	-0.728896	0.845431	-0.094981	-0.103676	-0.515243	0	0
41274	2.677766	-1.136817	9.096449	-0.052009	-0.066204	-0.003498	0.171899	1.122812	-0.729913	0.845248	-0.095795	-0.104030	-0.515323	0	0
41275	2.619348	-1.201332	9.086597	-0.030541	-0.078421	-0.006025	0.170050	1.123098	-0.729361	0.845084	-0.096520	-0.104615	-0.515337	0	0
41276	2.638286	-1.256589	9.155496	-0.024364	-0.105584	0.002715	0.169009	1.122553	-0.732351	0.844923	-0.097308	-0.105439	-0.515285	0	0
41277	2.599748	-1.246343	9.261693	-0.055735	-0.108249	0.011300	0.168337	1.124212	-0.731411	0.844790	-0.098424	-0.106130	-0.515149	0	0
41278	2.547127	-1.182747	9.474372	-0.071791	-0.089010	0.000702	0.167537	1.125872	-0.731774	0.844590	-0.099524	-0.106573	-0.515174	0	0
41279	2.562426	-1.076387	9.686956	-0.070054	-0.068090	0.013140	0.164622	1.127680	-0.730538	0.844493	-0.100555	-0.106847	-0.515076	0	0
41280	2.592652	-0.903304	9.734349	-0.080776	-0.043624	0.016700	0.162762	1.129207	-0.728799	0.844410	-0.101515	-0.106843	-0.515026	0	0
41281	2.651710	-0.749762	9.757235	-0.071754	-0.060221	-0.004429	0.162874	1.131965	-0.727599	0.844228	-0.102498	-0.107056	-0.515085	0	0
41282	2.751173	-0.683413	9.685040	-0.053672	-0.059266	-0.043080	0.161546	1.133075	-0.726785	0.843852	-0.103244	-0.107386	-0.515482	0	0
41283	2.768008	-0.697535	9.828932	-0.034830	-0.054013	-0.057034	0.159704	1.132672	-0.727283	0.843443	-0.103823	-0.107789	-0.515952	0	0
41284	2.704314	-0.826731	9.890483	0.002010	-0.017185	-0.083076	0.158394	1.132542	-0.729352	0.842966	-0.103838	-0.108092	-0.516664	0	0
41285	2.786571	-0.799070	9.707438	0.039544	-0.025940	-0.070512	0.156543	1.133104	-0.728796	0.842594	-0.103627	-0.108653	-0.517195	0	0
41286	2.779830	-0.722636	9.516108	0.089732	-0.024107	-0.082455	0.155765	1.131729	-0.730494	0.842201	-0.102940	-0.109468	-0.517801	0	0
41287	2.671354	-0.693232	9.416441	0.084410	-0.017044	-0.087714	0.153922	1.131326	-0.730600	0.841794	-0.102283	-0.110202	-0.518437	0	0
41288	2.618804	-0.611203	9.364964	0.091675	0.009265	-0.101631	0.154201	1.129532	-0.731927	0.841339	-0.101385	-0.110765	-0.519231	0	0
41289	2.677879	-0.453064	9.318206	0.061197	0.012710	-0.085964	0.153682	1.128017	-0.731934	0.840949	-0.100766	-0.111123	-0.519907	0	0
41290	2.799412	-0.343239	9.361680	0.043302	0.023152	-0.083428	0.153964	1.125671	-0.733266	0.840554	-0.100222	-0.111300	-0.520611	0	0
41291	3.079951	-0.285141	9.412801	0.027193	0.002069	-0.089863	0.152369	1.127196	-0.732053	0.840096	-0.099938	-0.111575	-0.521346	0	0
41292	3.285887	-0.192667	9.503414	0.012884	0.014234	-0.089969	0.151836	1.127750	-0.731256	0.839621	-0.099689	-0.111673	-0.522138	0	0
41293	3.305413	-0.163927	9.513189	-0.031767	0.047484	-0.098986	0.151307	1.127615	-0.730597	0.839104	-0.099656	-0.111272	-0.523060	0	0
41294	3.182323	-0.151319	9.389423	-0.099714	0.065034	-0.102018	0.151568	1.128580	-0.731505	0.838512	-0.100072	-0.110368	-0.524120	0	0
41295	3.003930	-0.111277	9.444296	-0.134634	0.040572	-0.104944	0.152074	1.131197	-0.729791	0.837850	-0.100931	-0.109492	-0.525197	0	0
41296	2.844579	-0.107669	9.431293	-0.130175	0.033619	-0.103126	0.151651	1.133957	-0.726235	0.837180	-0.101766	-0.108692	-0.526269	0	0
41297	2.767867	-0.027857	9.379998	-0.109580	0.010052	-0.111832	0.150318	1.135619	-0.724763	0.836470	-0.102560	-0.108208	-0.527342	0	0
41298	2.709701	-0.054168	9.279258	-0.088181	0.002183	-0.094948	0.149778	1.137001	-0.723567	0.835847	-0.103218	-0.107883	-0.528268	0	0
41299	2.733221	-0.145415	9.388559	-0.064078	-0.017095	-0.092227	0.147941	1.138117	-0.727703	0.835255	-0.103789	-0.107843	-0.529100	0	0
41300	2.696475	-0.213019	9.210252	-0.073089	-0.008348	-0.071112	0.147403	1.139223	-0.726640	0.834759	-0.104402	-0.107660	-0.529799	0	0
41301	2.703556	-0.232625	9.109025	-0.083787	-0.043292	-0.087181	0.145684	1.139922	-0.726346	0.834143	-0.105276	-0.107727	-0.530581	0	0
41302	2.766217	-0.247739	9.045824	-0.077638	-0.050353	-0.062510	0.145282	1.140889	-0.726070	0.833640	-0.106158	-0.107861	-0.531170	0	0
41303	2.848103	-0.277287	9.030357	-0.101776	-0.073104	-0.073372	0.143936	1.144344	-0.723667	0.833044	-0.107352	-0.108065	-0.531823	0	0
41304	2.876858	-0.306551	8.972094	-0.112594	-0.073148	-0.054079	0.142085	1.145735	-0.724669	0.832513	-0.108657	-0.108193	-0.532362	0	0
41305	2.861778	-0.390486	9.014519	-0.125097	-0.087129	-0.064808	0.138636	1.147959	-0.722246	0.831918	-0.110127	-0.108380	-0.532952	0	0
41306	2.871233	-0.425978	9.230330	-0.137681	-0.085447	-0.057859	0.137707	1.150311	-0.724166	0.831321	-0.111702	-0.108479	-0.533536	0	0
41307	2.887941	-0.463601	9.554203	-0.114367	-0.057486	-0.069945	0.136632	1.153490	-0.723596	0.830738	-0.112915	-0.108481	-0.534187	0	0
41308	2.963283	-0.401146	9.720101	-0.082170	-0.019060	-0.059891	0.135302	1.155428	-0.723557	0.830260	-0.113672	-0.108326	-0.534801	0	0
41309	3.002360	-0.334574	9.566716	-0.058786	0.012496	-0.072819	0.134764	1.155153	-0.720029	0.829799	-0.114041	-0.108045	-0.535495	0	0
41310	3.026257	-0.364154	9.393129	-0.084664	0.005549	-0.085379	0.133435	1.155711	-0.717916	0.829204	-0.114659	-0.107701	-0.536353	0	0
41311	3.097811	-0.487456	9.367061	-0.085432	0.019591	-0.109171	0.134087	1.158744	-0.720766	0.828523	-0.115171	-0.107260	-0.537383	0	0
41312	3.082343	-0.624422	9.370426	-0.065825	0.028309	-0.090515	0.133809	1.160815	-0.720220	0.827954	-0.115502	-0.106836	-0.538272	0	0
41313	3.139576	-0.723633	9.320725	-0.046095	0.054563	-0.092075	0.133024	1.160130	-0.720736	0.827445	-0.115520	-0.106298	-0.539158	0	0
41314	3.162842	-0.844315	9.242230	-0.037187	0.056302	-0.081460	0.132993	1.163853	-0.717829	0.826973	-0.115476	-0.105783	-0.539992	0	0
41315	3.195941	-0.943190	9.240808	-0.055152	0.064999	-0.063966	0.133519	1.163850	-0.717576	0.826613	-0.115548	-0.105082	-0.540664	0	0
41316	3.181491	-0.942621	9.389946	-0.098163	0.093791	-0.045670	0.134574	1.163844	-0.717462	0.826312	-0.115840	-0.103888	-0.541292	0	0
41317	3.181185	-0.985855	9.408678	-0.117972	0.131318	-0.007797	0.135083	1.166048	-0.716013	0.826248	-0.116137	-0.102237	-0.541640	0	0
41318	3.084597	-0.980759	9.255756	-0.130589	0.150555	0.022174	0.138757	1.168235	-0.714351	0.826321	-0.116461	-0.100317	-0.541818	0	0
41319	2.920480	-0.969766	9.286139	-0.135192	0.164520	0.053964	0.140594	1.169328	-0.713716	0.826599	-0.116786	-0.098228	-0.541707	0	0
41320	2.800190	-0.906368	9.261469	-0.137936	0.169771	0.069874	0.144802	1.170960	-0.713241	0.826935	-0.117112	-0.096054	-0.541514	0	0
41321	2.689422	-0.862273	9.241302	-0.171137	0.166249	0.090810	0.147013	1.176743	-0.714131	0.827363	-0.117759	-0.093711	-0.541130	0	0
41322	2.592276	-0.938614	9.198002	-0.199834	0.167994	0.106482	0.151873	1.178647	-0.711968	0.827807	-0.118641	-0.091171	-0.540693	0	0
41323	2.546504	-0.923795	9.208180	-0.241990	0.131216	0.118395	0.153558	1.182500	-0.709868	0.828257	-0.120083	-0.088699	-0.540096	0	0
41324	2.539301	-0.918854	9.232333	-0.238454	0.125073	0.125451	0.158002	1.187440	-0.706756	0.828698	-0.121533	-0.086279	-0.539485	0	0
41325	2.534231	-0.952488	9.231990	-0.218820	0.094452	0.127240	0.160348	1.190737	-0.704410	0.829179	-0.122984	-0.084223	-0.538742	0	0
41326	2.578262	-0.871259	9.165251	-0.186626	0.069089	0.125625	0.161644	1.193765	-0.703096	0.829620	-0.124305	-0.082544	-0.538020	0	0
41327	2.728489	-0.802417	9.251266	-0.175962	0.020905	0.125495	0.164794	1.195816	-0.702340	0.830074	-0.125792	-0.081329	-0.537158	0	0
41328	2.838603	-0.940100	9.340060	-0.186730	0.001608	0.123521	0.165818	1.200501	-0.701266	0.830444	-0.127472	-0.080212	-0.536358	0	0
41329	2.900808	-1.024426	9.451510	-0.226130	0.001550	0.126720	0.166175	1.204497	-0.696535	0.830816	-0.129481	-0.078888	-0.535497	0	0
41330	2.823127	-1.092536	9.790269	-0.215529	0.004955	0.147960	0.165496	1.207397	-0.695714	0.831250	-0.131403	-0.077550	-0.534549	0	0
41331	2.828073	-1.086764	10.117146	-0.195946	0.038084	0.171126	0.170486	1.209715	-0.693810	0.831917	-0.132995	-0.076024	-0.533336	0	0
41332	2.765397	-1.076219	10.259605	-0.167337	0.095786	0.189184	0.171523	1.212606	-0.693275	0.832710	-0.134059	-0.074135	-0.532096	0	0
41333	2.614792	-1.193583	10.036045	-0.106319	0.144940	0.170447	0.174929	1.215207	-0.691213	0.833563	-0.134327	-0.072194	-0.530958	0	0
41334	2.489282	-1.172232	9.619192	-0.084769	0.169565	0.172507	0.178869	1.216288	-0.688654	0.834418	-0.134296	-0.070150	-0.529896	0	0
41335	2.421875	-1.129718	9.192469	-0.061312	0.169753	0.141876	0.182288	1.217511	-0.688171	0.835190	-0.134030	-0.068276	-0.528992	0	0
41336	2.469627	-1.198152	8.958146	-0.038926	0.141811	0.135747	0.186102	1.218731	-0.687304	0.835886	-0.133736	-0.066756	-0.528160	0	0
41337	2.517016	-1.319294	8.790514	-0.010310	0.117343	0.135831	0.188212	1.218306	-0.686949	0.836652	-0.133317	-0.065598	-0.527198	0	0
41338	2.520346	-1.524210	8.643929	-0.016527	0.105150	0.125128	0.190855	1.217464	-0.687258	0.837283	-0.133022	-0.064515	-0.526403	0	0
41339	2.393524	-1.698877	8.618981	-0.021053	0.078937	0.128528	0.194422	1.216065	-0.687065	0.837966	-0.132895	-0.063635	-0.525454	0	0
41340	2.277047	-1.779628	8.657512	-0.009510	0.059689	0.140897	0.194800	1.218545	-0.686003	0.838641	-0.132792	-0.062943	-0.524486	0	0
41341	2.212648	-1.672821	8.813108	0.040538	0.023815	0.139407	0.197172	1.217704	-0.684482	0.839424	-0.132448	-0.062835	-0.523333	0	0
41342	2.123647	-1.628477	8.929747	0.113867	0.012456	0.141696	0.199030	1.216591	-0.685956	0.840230	-0.131557	-0.063184	-0.522220	0	0
41343	2.076651	-1.454238	9.158070	0.165642	-0.010351	0.156134	0.199844	1.213276	-0.687045	0.841239	-0.130348	-0.063993	-0.520799	0	0
41344	2.135658	-1.310089	9.255351	0.179843	-0.041920	0.170231	0.201176	1.211338	-0.687867	0.842227	-0.129205	-0.065103	-0.519348	0	0
41345	2.075947	-1.220420	9.324190	0.161837	-0.067335	0.185904	0.201324	1.209683	-0.689972	0.843340	-0.128335	-0.066328	-0.517599	0	0
41346	1.997141	-1.097149	9.321481	0.181504	-0.094425	0.182473	0.202141	1.205402	-0.690288	0.844348	-0.127457	-0.067873	-0.515969	0	0
41347	1.950777	-0.831794	9.459518	0.220711	-0.138231	0.202932	0.201377	1.201267	-0.691361	0.845565	-0.126454	-0.069972	-0.513939	0	0
41348	1.909373	-0.542909	9.439164	0.297547	-0.133890	0.230896	0.201663	1.198646	-0.693479	0.846919	-0.124831	-0.072383	-0.511768	0	0
41349	1.911137	-0.288713	9.196931	0.393246	-0.127735	0.249296	0.199607	1.190795	-0.695873	0.848572	-0.122325	-0.075208	-0.509221	0	0
41350	1.934159	-0.106297	9.131536	0.465490	-0.115596	0.306293	0.199661	1.182656	-0.698042	0.850498	-0.119236	-0.078228	-0.506277	0	0
41351	2.012653	0.066107	9.079967	0.481457	-0.092075	0.346160	0.201153	1.178236	-0.702674	0.852728	-0.115847	-0.081069	-0.502854	0	0
41352	2.064671	0.248531	9.091229	0.515325	-0.075544	0.380854	0.203854	1.168841	-0.705678	0.855082	-0.112180	-0.083913	-0.499209	0	0
41353	2.117104	0.154109	9.022398	0.552742	-0.056383	0.423458	0.204978	1.158904	-0.709316	0.857739	-0.108039	-0.086705	-0.495069	0	0
41354	2.193559	0.036034	9.145354	0.636640	-0.012785	0.477929	0.209028	1.145641	-0.714857	0.860691	-0.103091	-0.089503	-0.490483	0	0
41355	2.357038	-0.074947	9.450294	0.711671	0.043041	0.512965	0.211886	1.134040	-0.721538	0.863937	-0.097149	-0.092115	-0.485479	0	0
41356	2.793088	-0.222213	9.596250	0.793807	0.070806	0.555796	0.216848	1.120494	-0.723182	0.867366	-0.090493	-0.094869	-0.480090	0	0
41357	1.790304	0.362629	9.522702	0.854621	0.190009	0.602914	0.221946	1.107086	-0.726653	0.871156	-0.082662	-0.096795	-0.474220	0	0
41358	2.101670	-0.677993	9.801259	0.660122	0.096996	0.636975	0.227053	1.092989	-0.731306	0.874719	-0.077101	-0.098608	-0.468186	0	0
41359	1.889331	0.012226	10.022520	0.703042	0.191435	0.668671	0.233748	1.078608	-0.737159	0.878528	-0.070628	-0.099723	-0.461796	0	0
41360	1.850721	0.017206	9.979650	0.556169	0.182598	0.697542	0.241340	1.066427	-0.739352	0.882234	-0.065627	-0.100251	-0.455308	0	0
41361	2.068408	0.070531	9.882252	0.412812	0.196395	0.748484	0.248919	1.057835	-0.743595	0.886066	-0.061744	-0.099919	-0.448432	0	0
41362	2.332501	0.187014	10.107226	0.240009	0.203169	0.770980	0.256085	1.048965	-0.742487	0.889792	-0.059508	-0.098777	-0.441556	0	0
41363	2.966523	0.024716	10.561331	0.030507	0.136342	0.767215	0.263484	1.046994	-0.743663	0.893295	-0.059297	-0.097259	-0.434796	0	0
41364	2.890843	-0.431343	10.672101	-0.205661	0.169546	0.762017	0.269284	1.045858	-0.741675	0.896571	-0.061169	-0.094457	-0.428365	0	0
41365	2.603926	-0.690500	10.138056	-0.427434	0.143488	0.740965	0.276110	1.049130	-0.738354	0.899576	-0.065003	-0.090911	-0.422224	0	0
41366	1.573462	-0.242026	9.445521	-0.656414	0.142104	0.746758	0.282644	1.056956	-0.734592	0.902335	-0.071015	-0.086433	-0.416266	0	0
41367	1.065378	-0.366795	9.035096	-1.022466	0.094947	0.766966	0.289142	1.069471	-0.728044	0.904804	-0.080409	-0.080793	-0.410289	0	0
41368	2.490186	-1.047047	9.659077	-1.267104	-0.031711	0.790579	0.294424	1.086960	-0.721168	0.906856	-0.092661	-0.075298	-0.404174	0	0
41369	3.979005	-1.920078	11.114247	-1.360358	-0.074433	0.776750	0.296766	1.111501	-0.714698	0.908562	-0.105803	-0.069785	-0.398058	0	0
41370	4.184052	-2.971769	11.434451	-1.192032	-0.042924	0.745204	0.300322	1.130377	-0.706477	0.910089	-0.117343	-0.064690	-0.392153	0	0
41371	3.179602	-3.284988	11.054982	-0.855214	-0.033525	0.669515	0.306560	1.141790	-0.699284	0.911627	-0.125659	-0.060911	-0.386568	0	0
41372	2.047471	-3.197570	10.013093	-0.484170	-0.039616	0.559788	0.310855	1.149214	-0.695362	0.913078	-0.130593	-0.058750	-0.381815	0	0
41373	1.275472	-2.732316	9.174321	-0.147015	-0.072037	0.414437	0.310826	1.152800	-0.692978	0.914409	-0.132441	-0.058366	-0.378034	0	0
41374	1.078900	-2.528985	9.096642	0.125498	-0.120600	0.290343	0.314930	1.149881	-0.693069	0.915534	-0.131947	-0.059610	-0.375279	0	0
41375	1.213814	-2.586430	9.532224	0.387211	-0.115153	0.180299	0.314046	1.144782	-0.695715	0.916636	-0.128927	-0.061937	-0.373257	0	0
41376	1.353752	-2.608628	9.708609	0.684651	-0.074716	0.101495	0.314373	1.135815	-0.699462	0.917763	-0.123021	-0.065097	-0.371940	0	0
41377	1.620731	-2.424937	9.895878	0.971217	-0.093857	0.036499	0.312499	1.122033	-0.706484	0.918980	-0.114463	-0.069578	-0.370855	0	0
41378	1.681077	-2.080070	9.565258	1.100439	-0.034148	-0.018679	0.311952	1.106036	-0.712374	0.920027	-0.104488	-0.074045	-0.370336	0	0
41379	1.731873	-1.716239	9.119578	1.077459	-0.026973	-0.064572	0.313420	1.084373	-0.720046	0.920830	-0.094613	-0.078402	-0.370099	0	0
41380	1.796107	-1.505812	8.881109	0.961254	-0.009450	-0.075900	0.313137	1.068236	-0.725681	0.921356	-0.085763	-0.082174	-0.370129	0	0
41381	1.913798	-1.249999	8.676348	0.750160	0.002755	-0.079136	0.312171	1.054999	-0.729450	0.921671	-0.078772	-0.085047	-0.370250	0	0
41382	2.127015	-1.148358	8.637224	0.512131	0.023601	-0.064976	0.312750	1.046995	-0.731104	0.921774	-0.073941	-0.086834	-0.370573	0	0
41383	2.174232	-1.302342	8.740793	0.267031	0.058515	-0.071090	0.312778	1.042995	-0.732839	0.921742	-0.071212	-0.087398	-0.371055	0	0
41384	2.112504	-1.155107	8.752631	0.079077	0.076807	-0.052078	0.315190	1.036498	-0.733332	0.921603	-0.070186	-0.087079	-0.371670	0	0
41385	1.974651	-0.846270	8.718918	-0.082048	0.093375	-0.028414	0.316231	1.038423	-0.732285	0.921507	-0.070592	-0.085997	-0.372084	0	0
41386	1.804893	-0.615897	8.900879	-0.177031	0.093292	-0.000815	0.318580	1.042549	-0.732280	0.921368	-0.071913	-0.084534	-0.372509	0	0
41387	1.773359	-0.643756	9.148374	-0.202228	0.104551	0.027238	0.320261	1.046953	-0.729913	0.921397	-0.073429	-0.082860	-0.372519	0	0
41388	1.746822	-0.652045	9.516218	-0.180942	0.107037	0.059122	0.322745	1.050251	-0.729266	0.921479	-0.074784	-0.081209	-0.372409	0	0
41389	1.779159	-0.526592	9.724069	-0.113995	0.099934	0.086912	0.323646	1.052175	-0.726260	0.921784	-0.075546	-0.079859	-0.371791	0	0
41390	1.663479	-0.496647	9.783092	-0.092633	0.084167	0.105554	0.326788	1.055469	-0.725232	0.922082	-0.076208	-0.078712	-0.371163	0	0
41391	1.575135	-0.347681	9.506779	-0.057734	0.065004	0.107565	0.330485	1.054483	-0.725037	0.922476	-0.076584	-0.077872	-0.370283	0	0
41392	1.614675	-0.216199	9.344522	-0.031010	0.003753	0.120774	0.333251	1.054605	-0.724555	0.922829	-0.076983	-0.077686	-0.369357	0	0
41393	1.728061	-0.229289	9.285713	0.010073	-0.011163	0.134201	0.331799	1.054613	-0.724142	0.923313	-0.077023	-0.077774	-0.368120	0	0
41394	1.857690	-0.336165	9.273753	0.025255	-0.031317	0.134179	0.333649	1.053913	-0.724307	0.923724	-0.077044	-0.078108	-0.367013	0	0
41395	1.890634	-0.458879	9.341755	0.052836	-0.019165	0.169634	0.333659	1.052810	-0.725101	0.924360	-0.076739	-0.078398	-0.365408	0	0
41396	1.947456	-0.624575	9.572483	0.013399	-0.064724	0.163838	0.335776	1.051143	-0.724628	0.924845	-0.077013	-0.078976	-0.363996	0	0
41397	2.004723	-0.734351	10.000924	-0.009837	-0.038562	0.153141	0.336567	1.051553	-0.725288	0.925354	-0.077342	-0.079228	-0.362577	0	0
41398	2.228388	-0.869937	10.278626	-0.054607	-0.023829	0.156291	0.336304	1.051002	-0.724637	0.925785	-0.078091	-0.079185	-0.361321	0	0
41399	2.337130	-0.852192	10.066399	-0.072225	0.001666	0.108648	0.336310	1.050312	-0.725166	0.926112	-0.078820	-0.078875	-0.360392	0	0
41400	2.192803	-0.767525	9.857123	-0.054186	-0.019170	0.077047	0.337095	1.051412	-0.725167	0.926262	-0.079483	-0.078853	-0.359865	0	0
41401	2.235736	-0.842380	9.870313	0.003124	-0.052369	0.056168	0.337850	1.054578	-0.719929	0.926415	-0.079669	-0.079357	-0.359320	0	0
41402	2.471524	-0.964284	9.934170	0.029064	-0.024460	0.063410	0.339309	1.052914	-0.719707	0.926572	-0.079571	-0.079693	-0.358861	0	0
41403	2.664008	-1.061957	9.945807	0.083743	0.013150	0.051530	0.339835	1.052635	-0.719065	0.926823	-0.078781	-0.079888	-0.358345	0	0
41404	2.652203	-1.019069	9.782974	0.108906	0.050838	0.043054	0.340263	1.050152	-0.724184	0.927025	-0.077658	-0.079828	-0.358079	0	0
41405	2.499865	-1.042489	9.601366	0.122367	0.056181	0.040573	0.342630	1.051657	-0.724857	0.927297	-0.076358	-0.079777	-0.357666	0	0
41406	2.280992	-1.266138	9.841017	0.112663	0.090386	0.012444	0.344631	1.047370	-0.724669	0.927417	-0.075034	-0.079387	-0.357721	0	0
41407	1.952473	-1.291527	10.139170	0.091342	0.152593	-0.011191	0.348186	1.048454	-0.724973	0.927553	-0.073645	-0.078372	-0.357883	0	0
41408	1.605847	-1.135163	10.050228	0.070047	0.196507	-0.033959	0.352541	1.046774	-0.723490	0.927561	-0.072298	-0.076881	-0.358460	0	0
41409	1.495995	-0.954775	9.769656	0.061167	0.193110	-0.041010	0.354915	1.045518	-0.721713	0.927592	-0.071017	-0.075401	-0.358949	0	0
41410	1.497357	-0.755963	9.505159	0.063112	0.200219	-0.064715	0.358871	1.045635	-0.721902	0.927485	-0.069695	-0.073875	-0.359800	0	0
41411	1.524672	-0.645989	9.357181	0.087329	0.160045	-0.084934	0.362954	1.044507	-0.718844	0.927345	-0.068252	-0.072824	-0.360651	0	0
41412	1.483950	-0.597778	9.288390	0.115979	0.167078	-0.084676	0.364536	1.043946	-0.718091	0.927171	-0.066543	-0.071809	-0.361621	0	0
41413	1.450208	-0.592365	9.399297	0.157994	0.144329	-0.086205	0.368109	1.042272	-0.718944	0.927054	-0.064494	-0.071157	-0.362419	0	0
41414	1.329988	-0.523724	9.516483	0.188377	0.095368	-0.094925	0.370104	1.039502	-0.719524	0.926835	-0.062364	-0.071077	-0.363368	0	0
41415	1.248241	-0.474920	9.536977	0.206232	0.051653	-0.099325	0.371964	1.037837	-0.720873	0.926626	-0.060187	-0.071462	-0.364192	0	0
41416	1.146343	-0.545892	9.664416	0.212456	0.002683	-0.109137	0.373027	1.035071	-0.718829	0.926296	-0.058160	-0.072338	-0.365184	0	0
41417	1.138545	-0.625029	9.721254	0.213321	-0.025317	-0.112772	0.373302	1.033829	-0.720020	0.925977	-0.056179	-0.073465	-0.366079	0	0
41418	1.261022	-0.713172	9.524513	0.213415	-0.049755	-0.135820	0.372277	1.030249	-0.722518	0.925507	-0.054313	-0.074846	-0.367267	0	0
41419	1.317758	-0.888687	9.690240	0.238483	-0.084751	-0.155207	0.368603	1.026405	-0.721327	0.924988	-0.052286	-0.076636	-0.368498	0	0
41420	1.378560	-1.174532	9.967620	0.213408	-0.100557	-0.164341	0.370739	1.023636	-0.724517	0.924366	-0.050584	-0.078502	-0.369899	0	0
41421	1.319557	-1.325214	10.093773	0.170634	-0.058506	-0.194476	0.369155	1.022954	-0.722804	0.923672	-0.049065	-0.079819	-0.371552	0	0
41422	1.277168	-1.175666	10.124698	0.080236	-0.065538	-0.189831	0.367844	1.022824	-0.724742	0.922908	-0.048443	-0.080879	-0.373299	0	0
41423	1.412967	-1.095008	10.105227	0.009620	-0.042827	-0.197336	0.366788	1.023244	-0.725114	0.922128	-0.048356	-0.081451	-0.375110	0	0
41424	1.588009	-0.928191	10.045551	-0.043995	-0.037608	-0.208299	0.365196	1.025875	-0.726629	0.921255	-0.048759	-0.081799	-0.377121	0	0
41425	1.720166	-0.679348	9.958348	-0.074366	-0.025382	-0.211988	0.363857	1.028778	-0.725275	0.920384	-0.049375	-0.081901	-0.379140	0	0
41426	1.866115	-0.526905	9.843482	-0.062797	-0.025441	-0.194291	0.364377	1.030846	-0.726567	0.919559	-0.049915	-0.082058	-0.381033	0	0
41427	1.910531	-0.388304	9.662039	-0.017129	-0.016657	-0.193907	0.362262	1.032652	-0.728082	0.918784	-0.049990	-0.082290	-0.382839	0	0
41428	1.998335	-0.259731	9.458475	0.056208	-0.072613	-0.197096	0.361724	1.034448	-0.727796	0.917958	-0.049615	-0.083335	-0.384638	0	0
41429	2.147913	-0.271235	9.223928	0.138508	-0.095342	-0.193977	0.358558	1.034327	-0.727227	0.917185	-0.048566	-0.084889	-0.386272	0	0
41430	2.215208	-0.310716	9.069080	0.202869	-0.119833	-0.183928	0.357517	1.033092	-0.729050	0.916427	-0.047039	-0.086925	-0.387806	0	0
41431	2.215021	-0.339343	9.145660	0.244915	-0.142569	-0.191642	0.354896	1.030485	-0.729558	0.915656	-0.045208	-0.089325	-0.389297	0	0
41432	2.229279	-0.377381	9.327753	0.218924	-0.143503	-0.187445	0.352283	1.028294	-0.732671	0.914849	-0.043622	-0.091640	-0.390834	0	0
41433	2.209862	-0.393823	9.407042	0.173236	-0.137430	-0.175419	0.349660	1.026377	-0.733433	0.914094	-0.042450	-0.093709	-0.392235	0	0
41434	2.190651	-0.381404	9.486661	0.113285	-0.133957	-0.175837	0.348611	1.025831	-0.734335	0.913281	-0.041804	-0.095516	-0.393761	0	0
41435	2.204649	-0.451149	9.524191	0.054366	-0.135660	-0.207133	0.344653	1.026681	-0.734789	0.912340	-0.041690	-0.097117	-0.395558	0	0
41436	2.208611	-0.573717	9.566008	0.030269	-0.135639	-0.222315	0.341891	1.026974	-0.737483	0.911295	-0.041763	-0.098631	-0.397580	0	0
41437	2.130848	-0.645017	9.647573	-0.007978	-0.125027	-0.271894	0.339767	1.029468	-0.737296	0.910067	-0.042123	-0.099917	-0.400026	0	0
41438	2.072660	-0.678192	9.662113	-0.048053	-0.084703	-0.301990	0.335395	1.032665	-0.736546	0.908709	-0.042625	-0.100687	-0.402857	0	0
41439	2.010252	-0.620469	9.502292	-0.100653	-0.074087	-0.335785	0.334055	1.035016	-0.734154	0.907216	-0.043568	-0.101165	-0.405988	0	0
41440	1.919108	-0.528885	9.331091	-0.154282	-0.088014	-0.346750	0.331652	1.039996	-0.733807	0.905613	-0.045000	-0.101553	-0.409302	0	0
41441	1.986187	-0.601730	9.276801	-0.177423	-0.084469	-0.371613	0.328058	1.045947	-0.733563	0.903901	-0.046649	-0.101827	-0.412817	0	0
41442	2.117845	-1.107208	9.486155	-0.189843	-0.101959	-0.408923	0.326172	1.052856	-0.733466	0.901980	-0.048396	-0.102220	-0.416702	0	0
41443	2.032352	-1.587029	9.666432	-0.197703	-0.093105	-0.456608	0.322178	1.057566	-0.729968	0.899857	-0.050194	-0.102529	-0.420982	0	0
41444	1.850636	-2.008996	9.643922	-0.203701	-0.085905	-0.514814	0.317128	1.064492	-0.729953	0.897460	-0.051886	-0.102767	-0.425808	0	0
41445	1.605183	-2.560687	9.509916	-0.206993	-0.089147	-0.578330	0.311939	1.071969	-0.728756	0.894762	-0.053647	-0.103062	-0.431162	0	0
41446	1.553656	-3.016847	9.649317	-0.253285	-0.115261	-0.644049	0.308193	1.078747	-0.724197	0.891688	-0.055771	-0.103411	-0.437136	0	0
41447	1.775536	-3.393733	9.667103	-0.289624	-0.087168	-0.714849	0.301422	1.086785	-0.723885	0.888264	-0.058149	-0.103404	-0.443749	0	0
41448	1.903937	-3.343433	9.926134	-0.284833	-0.083583	-0.790616	0.295446	1.094268	-0.723850	0.884454	-0.060256	-0.103404	-0.451018	0	0
41449	2.230557	-2.928854	10.262146	-0.268489	-0.078367	-0.848656	0.287207	1.104521	-0.722058	0.880326	-0.062295	-0.103490	-0.458732	0	0
41450	2.457350	-2.617978	10.251747	-0.261134	-0.078337	-0.890022	0.279129	1.109254	-0.719541	0.875944	-0.064056	-0.103598	-0.466783	0	0
41451	2.393929	-2.354371	9.774657	-0.262575	-0.055343	-0.945379	0.271962	1.115914	-0.716888	0.871239	-0.065852	-0.103564	-0.475270	0	0
41452	2.410008	-2.111156	9.123607	-0.294496	-0.076104	-0.995854	0.261769	1.122176	-0.715236	0.866169	-0.067772	-0.103543	-0.484187	0	0
41453	2.480153	-2.090462	8.991056	-0.302247	-0.090816	-1.062947	0.252221	1.130643	-0.713312	0.860643	-0.069968	-0.103698	-0.493603	0	0
41454	2.662144	-1.973402	9.195116	-0.319037	-0.068939	-1.107965	0.240727	1.134292	-0.712319	0.854806	-0.071929	-0.103550	-0.503399	0	0
41455	2.808273	-1.805603	9.383245	-0.317159	-0.051482	-1.126406	0.230387	1.142624	-0.709862	0.848766	-0.073994	-0.103328	-0.513269	0	0
41456	2.493465	-1.937159	9.605555	-0.292094	-0.056651	-1.137635	0.221242	1.150123	-0.708475	0.842577	-0.075614	-0.103209	-0.523158	0	0
41457	2.469032	-1.984368	9.835943	-0.261688	-0.068917	-1.144514	0.210000	1.154874	-0.706171	0.836231	-0.077272	-0.103417	-0.532965	0	0
41458	2.375603	-1.549996	10.067657	-0.212515	-0.100421	-1.149445	0.200086	1.159066	-0.705718	0.829763	-0.078421	-0.104069	-0.542691	0	0
41459	1.982996	-1.057745	9.586423	-0.175903	-0.103776	-1.118121	0.185696	1.161627	-0.704300	0.823364	-0.079551	-0.104983	-0.552017	0	0
41460	1.801556	-0.758843	9.339074	-0.158184	-0.184224	-1.094370	0.175123	1.165823	-0.703838	0.816934	-0.080749	-0.106553	-0.561021	0	0
41461	1.952378	-0.614699	9.668688	-0.179897	-0.222049	-1.061204	0.163398	1.166717	-0.707956	0.810519	-0.082590	-0.108338	-0.569650	0	0
41462	2.050780	-0.364989	9.778860	-0.260644	-0.198630	-1.007056	0.150202	1.168444	-0.707348	0.804289	-0.084772	-0.109351	-0.577907	0	0
41463	1.946902	-0.036771	9.877260	-0.348674	-0.181339	-0.926472	0.139882	1.173880	-0.705963	0.798369	-0.087848	-0.109693	-0.585540	0	0
41464	1.827030	0.075626	10.146357	-0.409942	-0.176337	-0.837849	0.129418	1.179038	-0.700536	0.792856	-0.091265	-0.109493	-0.592505	0	0
41465	1.739375	-0.029176	10.258865	-0.492636	-0.103969	-0.736853	0.119888	1.184608	-0.698771	0.787866	-0.095188	-0.108166	-0.598754	0	0
41466	1.617169	-0.232815	10.209512	-0.547536	-0.052512	-0.650715	0.111917	1.192650	-0.694657	0.783345	-0.099145	-0.105978	-0.604409	0	0
41467	1.698704	-0.303971	9.958043	-0.598892	-0.007227	-0.552268	0.106466	1.198749	-0.691644	0.779353	-0.103474	-0.103037	-0.609332	0	0
41468	1.820572	-0.141762	9.829076	-0.630503	0.038058	-0.469506	0.101794	1.206498	-0.687844	0.775836	-0.107706	-0.099442	-0.613668	0	0
41469	1.604677	0.044081	10.275290	-0.640740	0.043089	-0.391926	0.098286	1.216722	-0.681428	0.772738	-0.112173	-0.095652	-0.617368	0	0
41470	1.499136	0.154455	9.919372	-0.623112	0.048283	-0.321223	0.095844	1.226115	-0.677254	0.770065	-0.116417	-0.091851	-0.620492	0	0
41471	1.854234	-0.156942	9.669991	-0.652837	-0.035826	-0.297236	0.090762	1.234968	-0.671088	0.767387	-0.121514	-0.088456	-0.623319	0	0
41472	2.204252	-0.165300	9.402508	-0.695844	-0.016695	-0.271147	0.088845	1.244081	-0.665490	0.764798	-0.126754	-0.084634	-0.625983	0	0
41473	2.410474	-0.036411	9.604091	-0.727436	-0.064156	-0.229293	0.084291	1.252932	-0.659594	0.762345	-0.132628	-0.080886	-0.628249	0	0
41474	2.582003	-0.023453	9.559500	-0.768780	-0.041574	-0.180215	0.081310	1.266053	-0.657853	0.760119	-0.138639	-0.076670	-0.630175	0	0
41475	2.952160	0.087825	9.139404	-0.781358	-0.050397	-0.159269	0.080030	1.278611	-0.651708	0.757950	-0.144869	-0.072374	-0.631891	0	0
41476	2.903196	-0.003413	9.066678	-0.725903	-0.022384	-0.145549	0.075594	1.286631	-0.640343	0.755926	-0.150442	-0.068226	-0.633474	0	0
41477	2.710401	0.042170	9.323619	-0.595424	-0.017164	-0.117201	0.074998	1.295460	-0.635029	0.754244	-0.155060	-0.064785	-0.634725	0	0
41478	2.723910	-0.097192	9.403614	-0.362802	-0.008373	-0.115508	0.071392	1.301548	-0.631783	0.752921	-0.157813	-0.062784	-0.635816	0	0
41479	2.680140	-0.140116	9.413112	-0.114042	0.005709	-0.117165	0.069672	1.303766	-0.633692	0.751983	-0.158640	-0.062223	-0.636776	0	0
41480	2.582824	-0.240479	9.379150	0.077473	0.028553	-0.119202	0.067833	1.302396	-0.633286	0.751347	-0.157842	-0.062751	-0.637672	0	0
41481	2.385019	-0.219020	9.599808	0.209915	0.002393	-0.137658	0.066801	1.301301	-0.638108	0.750786	-0.156225	-0.064304	-0.638575	0	0
41482	2.366922	-0.045926	9.527451	0.313688	0.018162	-0.126228	0.065248	1.297172	-0.639821	0.750462	-0.153712	-0.066428	-0.639349	0	0
41483	2.586416	0.251141	9.702012	0.410192	-0.055424	-0.123157	0.064253	1.289730	-0.644576	0.750250	-0.150949	-0.069662	-0.639912	0	0
41484	2.838589	0.389350	9.922532	0.540719	-0.055553	-0.105516	0.060357	1.282028	-0.649159	0.750323	-0.147213	-0.073757	-0.640237	0	0
41485	2.842957	0.344184	9.321141	0.645460	-0.035296	-0.095865	0.057273	1.271011	-0.654048	0.750606	-0.142554	-0.078299	-0.640420	0	0
41486	2.892081	0.463711	9.206731	0.664213	-0.039683	-0.085158	0.056946	1.263014	-0.660775	0.750941	-0.137793	-0.083030	-0.640474	0	0
41487	2.817119	0.449792	9.183185	0.606955	0.003175	-0.073064	0.053591	1.254345	-0.667333	0.751287	-0.133176	-0.086999	-0.640518	0	0
41488	2.746828	0.411960	9.217003	0.510217	-0.003010	-0.052630	0.052998	1.245107	-0.671459	0.751597	-0.129355	-0.090417	-0.640464	0	0
41489	2.726337	0.244118	9.335417	0.409092	0.017931	-0.046273	0.053463	1.236002	-0.676383	0.751828	-0.126138	-0.092966	-0.640470	0	0
41490	2.555707	0.010706	9.651446	0.331180	0.030125	-0.037107	0.051919	1.230907	-0.678889	0.752013	-0.123459	-0.094966	-0.640480	0	0
41491	2.484116	-0.218598	9.990702	0.257777	0.069413	-0.028721	0.053267	1.226210	-0.679869	0.752201	-0.121051	-0.096126	-0.640547	0	0
41492	2.451800	-0.345994	9.934238	0.209565	0.128058	-0.033281	0.053678	1.224000	-0.680680	0.752344	-0.118661	-0.096605	-0.640754	0	0
41493	2.389436	-0.272368	9.469376	0.175732	0.142210	-0.052818	0.054893	1.219856	-0.681783	0.752340	-0.116368	-0.096710	-0.641163	0	0
41494	2.521114	-0.082056	9.117137	0.145415	0.103790	-0.076081	0.057035	1.216259	-0.685503	0.752106	-0.114573	-0.097010	-0.641715	0	0
41495	2.738732	0.300646	8.975459	0.113294	0.065300	-0.101111	0.055996	1.213782	-0.685903	0.751640	-0.113191	-0.097348	-0.642455	0	0
41496	2.796969	0.002009	8.995557	0.102632	0.062702	-0.120663	0.057458	1.213362	-0.688669	0.751028	-0.111938	-0.097733	-0.643331	0	0
41497	2.930648	-0.219780	9.169701	0.143848	0.044324	-0.145192	0.055358	1.211856	-0.688913	0.750287	-0.110420	-0.098477	-0.644344	0	0
41498	3.012362	-0.275579	9.221228	0.167212	0.054845	-0.166168	0.055120	1.208133	-0.689990	0.749439	-0.108687	-0.099387	-0.645484	0	0
41499	3.031161	-0.345714	9.143352	0.170891	0.048785	-0.188211	0.054872	1.205098	-0.689625	0.748444	-0.106900	-0.100324	-0.646791	0	0
41500	2.991874	-0.436793	9.147450	0.152984	0.074144	-0.178564	0.051465	1.202911	-0.692074	0.747512	-0.105135	-0.101009	-0.648050	0	0
41501	2.945802	-0.460750	9.061052	0.108295	0.089923	-0.182346	0.052001	1.199595	-0.688984	0.746520	-0.103561	-0.101231	-0.649411	0	0
41502	2.808083	-0.469514	8.990040	0.094811	0.095184	-0.164761	0.051493	1.197530	-0.691084	0.745633	-0.102107	-0.101366	-0.650638	0	0
41503	2.643732	-0.492104	9.048878	0.102010	0.066393	-0.184155	0.051765	1.196425	-0.691751	0.744591	-0.100734	-0.101725	-0.651988	0	0
41504	2.494249	-0.461866	9.117808	0.113557	0.044525	-0.173526	0.050744	1.193122	-0.695943	0.743609	-0.099461	-0.102369	-0.653203	0	0
41505	2.378158	-0.491814	9.253053	0.092037	0.016530	-0.175521	0.050488	1.192848	-0.697768	0.742556	-0.098494	-0.103021	-0.654443	0	0
41506	2.163014	-0.530418	9.451539	0.076723	0.011261	-0.159738	0.048400	1.190516	-0.700107	0.741587	-0.097725	-0.103656	-0.655557	0	0
41507	2.170225	-0.537463	9.525899	0.034558	0.023420	-0.133572	0.046037	1.189426	-0.701387	0.740756	-0.097174	-0.103829	-0.656549	0	0
41508	2.180112	-0.506220	9.542996	-0.016628	0.030299	-0.090739	0.045498	1.190531	-0.699802	0.740161	-0.097044	-0.103643	-0.657269	0	0
41509	2.272555	-0.415131	9.677834	-0.065871	0.066943	-0.075998	0.045891	1.189562	-0.697470	0.739655	-0.097003	-0.102770	-0.657981	0	0
41510	2.384328	-0.319647	9.726033	-0.083836	0.082598	-0.056701	0.046283	1.190250	-0.697469	0.739271	-0.097062	-0.101721	-0.658567	0	0
41511	2.544324	-0.229763	9.639166	-0.071356	0.065053	-0.048771	0.046152	1.191217	-0.699284	0.738936	-0.097098	-0.100795	-0.659080	0	0
41512	2.877553	-0.227824	9.549793	-0.030995	0.056286	-0.070636	0.047203	1.192868	-0.700979	0.738483	-0.096925	-0.100302	-0.659688	0	0
41513	3.128324	-0.273552	9.393291	0.026301	0.038783	-0.079175	0.047473	1.191487	-0.700475	0.738013	-0.096391	-0.100250	-0.660299	0	0
41514	3.399098	-0.227653	9.362642	0.080915	-0.000608	-0.097495	0.045096	1.191499	-0.699656	0.737431	-0.095740	-0.100941	-0.660939	0	0
41515	3.514720	-0.267086	9.346771	0.109506	0.014214	-0.084058	0.044318	1.189986	-0.700703	0.736980	-0.094766	-0.101640	-0.661475	0	0
41516	3.538466	-0.324837	9.398775	0.138146	0.002846	-0.090960	0.043154	1.187787	-0.703577	0.736497	-0.093677	-0.102677	-0.662008	0	0
41517	3.473387	-0.309756	9.445174	0.189918	-0.024298	-0.073036	0.042777	1.185307	-0.704900	0.736149	-0.092394	-0.104196	-0.662338	0	0
41518	3.363133	-0.193528	9.418621	0.180930	-0.017293	-0.060682	0.041090	1.181454	-0.706348	0.735879	-0.091153	-0.105636	-0.662581	0	0
41519	3.008556	-0.133549	9.251733	0.161225	-0.020681	-0.051904	0.040039	1.180908	-0.706468	0.735641	-0.090089	-0.106927	-0.662784	0	0
41520	2.858720	-0.147132	9.147122	0.159418	-0.031123	-0.048386	0.038355	1.176503	-0.708052	0.735413	-0.089111	-0.108314	-0.662944	0	0
41521	2.704480	-0.102806	9.091283	0.148606	-0.031113	-0.029903	0.037974	1.173607	-0.707292	0.735294	-0.088237	-0.109581	-0.662984	0	0
41522	2.688487	0.022555	9.145736	0.180701	-0.057402	-0.012993	0.037196	1.171680	-0.707821	0.735287	-0.087315	-0.111270	-0.662834	0	0
41523	2.756540	0.084516	9.131441	0.152037	-0.031215	0.002746	0.036164	1.168514	-0.709141	0.735383	-0.086453	-0.112533	-0.662626	0	0
41524	2.850582	0.069055	9.034318	0.132227	-0.033047	0.032526	0.034609	1.165903	-0.712665	0.735657	-0.085777	-0.113682	-0.662215	0	0
41525	2.914033	0.157965	9.169380	0.103504	-0.031395	0.049942	0.034359	1.164250	-0.714113	0.736020	-0.085331	-0.114588	-0.661712	0	0
41526	2.842383	0.262541	9.363467	0.060481	-0.000853	0.070926	0.035149	1.163278	-0.712178	0.736521	-0.085013	-0.114992	-0.661125	0	0
41527	2.824167	0.416614	9.362992	0.069413	0.012258	0.079006	0.034766	1.161349	-0.712452	0.737096	-0.084564	-0.115328	-0.660483	0	0
41528	2.993014	0.378021	9.757643	0.055013	-0.010630	0.079632	0.036611	1.161615	-0.712869	0.737637	-0.084361	-0.115760	-0.659829	0	0
41529	2.954244	0.359097	9.762567	0.060364	0.055827	0.102830	0.036508	1.158583	-0.716158	0.738411	-0.083719	-0.115696	-0.659056	0	0
41530	2.808390	0.225380	9.709414	0.083644	0.036660	0.094136	0.036644	1.157616	-0.715779	0.739122	-0.083010	-0.115956	-0.658303	0	0
41531	2.837709	0.273257	9.709712	0.119364	-0.003597	0.097776	0.037444	1.157889	-0.718789	0.739839	-0.082317	-0.116723	-0.657447	0	0
41532	2.701319	0.112935	9.632138	0.143577	-0.013999	0.083826	0.038922	1.153329	-0.719247	0.740473	-0.081485	-0.117760	-0.656653	0	0
41533	2.715409	0.057481	9.624169	0.176648	-0.033245	0.085744	0.039202	1.151811	-0.721484	0.741119	-0.080547	-0.119131	-0.655792	0	0
41534	2.783530	0.126855	9.674850	0.162311	-0.028043	0.090938	0.036326	1.147964	-0.722001	0.741788	-0.079677	-0.120387	-0.654911	0	0
41535	2.760006	0.215866	9.620799	0.117465	-0.036844	0.114398	0.036863	1.146582	-0.722544	0.742566	-0.079236	-0.121373	-0.653901	0	0
41536	2.535830	0.270573	9.635379	0.033238	-0.036867	0.141178	0.036208	1.146586	-0.723839	0.743447	-0.079442	-0.121809	-0.652792	0	0
41537	2.565389	0.356506	9.496717	-0.059890	-0.026430	0.165222	0.036862	1.147410	-0.723841	0.744426	-0.080306	-0.121513	-0.651626	0	0
41538	2.611780	0.428257	9.482722	-0.129649	-0.014206	0.162996	0.036323	1.149345	-0.723683	0.745342	-0.081602	-0.120701	-0.650567	0	0
41539	2.409094	0.449129	9.499131	-0.174464	0.017276	0.189284	0.039458	1.154294	-0.723159	0.746431	-0.083058	-0.119307	-0.649391	0	0
41540	2.689768	0.528639	9.473591	-0.170908	-0.028284	0.182028	0.039704	1.156499	-0.721837	0.747414	-0.084774	-0.118315	-0.648219	0	0
41541	2.776002	0.427325	9.596655	-0.138755	-0.026596	0.191030	0.039030	1.160091	-0.723487	0.748483	-0.086246	-0.117477	-0.646943	0	0
41542	2.709861	0.297751	9.528442	-0.099424	-0.028320	0.200117	0.040465	1.163118	-0.724000	0.749634	-0.087448	-0.116930	-0.645546	0	0
41543	2.793360	0.157423	9.470832	-0.028781	-0.047570	0.204035	0.041389	1.162009	-0.722460	0.750850	-0.088244	-0.116946	-0.644019	0	0
41544	2.706223	0.129175	9.449629	0.038313	-0.044031	0.208082	0.040052	1.164361	-0.721112	0.752145	-0.088523	-0.117397	-0.642386	0	0
41545	2.677606	0.177681	9.508114	0.064219	-0.058037	0.211762	0.040327	1.162566	-0.721395	0.753474	-0.088693	-0.118080	-0.640677	0	0
41546	2.653986	0.247942	9.614872	0.031037	-0.047604	0.229200	0.041250	1.162975	-0.722057	0.754886	-0.089074	-0.118492	-0.638883	0	0
41547	2.697117	0.197461	9.734087	-0.044237	-0.028477	0.256893	0.042965	1.162414	-0.721567	0.756435	-0.089920	-0.118214	-0.636982	0	0
41548	2.715823	0.113020	9.696904	-0.128337	0.013476	0.268746	0.044007	1.164891	-0.721949	0.758018	-0.091163	-0.117110	-0.635124	0	0
41549	2.755171	0.215823	9.594403	-0.219600	0.023944	0.275180	0.045576	1.167090	-0.721821	0.759573	-0.093019	-0.115298	-0.633327	0	0
41550	2.775695	0.381862	9.673042	-0.296542	0.036144	0.276451	0.047648	1.171768	-0.718675	0.761058	-0.095400	-0.112946	-0.631611	0	0
41551	2.800652	0.494744	9.683738	-0.339469	0.043126	0.274417	0.050077	1.181685	-0.713004	0.762493	-0.098037	-0.110225	-0.629955	0	0
41552	2.901835	0.464795	9.586387	-0.350137	0.044019	0.261971	0.052678	1.186774	-0.711037	0.763816	-0.100757	-0.107485	-0.628395	0	0
41553	3.000401	0.406048	9.503147	-0.317816	0.030954	0.235685	0.053690	1.193114	-0.709293	0.764989	-0.103257	-0.105029	-0.626976	0	0
41554	3.056100	0.433946	9.329947	-0.244322	-0.003928	0.202603	0.055640	1.197379	-0.708367	0.765975	-0.105403	-0.103377	-0.625688	0	0
41555	3.127394	0.278936	9.159317	-0.156456	-0.022163	0.160831	0.056007	1.201930	-0.707676	0.766776	-0.106923	-0.102420	-0.624606	0	0
41556	3.126283	0.127088	9.051833	-0.075840	-0.043933	0.136639	0.057700	1.204403	-0.705720	0.767479	-0.107958	-0.102196	-0.623600	0	0
41557	3.081907	0.004340	8.911411	-0.023861	-0.056079	0.117579	0.056916	1.203303	-0.705719	0.768112	-0.108633	-0.102380	-0.622673	0	0
41558	3.004582	-0.000145	8.820701	0.010139	-0.045541	0.123177	0.058486	1.205502	-0.705982	0.768819	-0.109003	-0.102718	-0.621679	0	0
41559	2.931836	-0.045041	8.897718	0.013773	-0.050747	0.107334	0.057569	1.205232	-0.707275	0.769432	-0.109348	-0.103110	-0.620795	0	0
41560	2.839639	-0.108983	8.989105	-0.005887	-0.028865	0.105521	0.056648	1.205514	-0.708302	0.770024	-0.109721	-0.103239	-0.619973	0	0
41561	2.773212	0.050844	9.174170	-0.032659	-0.022728	0.087773	0.057296	1.206475	-0.706606	0.770491	-0.110227	-0.103149	-0.619317	0	0
41562	2.817717	0.194930	9.213896	-0.073781	0.001739	0.086696	0.058344	1.207573	-0.706351	0.770925	-0.110913	-0.102643	-0.618738	0	0
41563	2.827204	0.170803	9.213537	-0.109536	0.024479	0.085629	0.059651	1.208392	-0.704536	0.771341	-0.111713	-0.101715	-0.618229	0	0
41564	2.783375	0.118392	9.266186	-0.138086	0.036761	0.069605	0.059762	1.212531	-0.705279	0.771631	-0.112660	-0.100560	-0.617884	0	0
41565	2.686540	0.080959	9.362724	-0.147026	0.045521	0.067829	0.060933	1.215008	-0.705012	0.771913	-0.113596	-0.099256	-0.617572	0	0
41566	2.559933	-0.064729	9.376562	-0.116557	0.069202	0.062858	0.061453	1.216799	-0.705784	0.772216	-0.114169	-0.097990	-0.617289	0	0
41567	2.409434	-0.174216	9.369391	-0.080676	0.073679	0.043773	0.064606	1.217885	-0.704256	0.772451	-0.114385	-0.096900	-0.617128	0	0
41568	2.318781	-0.354160	9.283988	-0.009061	0.068516	0.035456	0.063284	1.218720	-0.704749	0.772703	-0.114105	-0.096334	-0.616952	0	0
41569	2.298838	-0.440668	9.259132	0.080478	0.040606	0.013086	0.064853	1.219399	-0.701897	0.772900	-0.113242	-0.096522	-0.616834	0	0
41570	2.422063	-0.431879	9.301430	0.153810	0.024825	0.015290	0.065399	1.217328	-0.704013	0.773169	-0.111953	-0.097321	-0.616607	0	0
41571	2.596215	-0.390064	9.261955	0.214638	0.005552	0.013858	0.066369	1.211945	-0.708646	0.773485	-0.110264	-0.098602	-0.616312	0	0
41572	2.721875	-0.381051	9.383545	0.205691	-0.013742	0.004873	0.065058	1.210296	-0.708121	0.773703	-0.108801	-0.100030	-0.616068	0	0
41573	2.846658	-0.496871	9.580613	0.183223	-0.026102	0.016935	0.065085	1.206987	-0.710372	0.773965	-0.107553	-0.101359	-0.615740	0	0
41574	2.903631	-0.636573	9.660229	0.141106	-0.017427	0.030711	0.064573	1.203678	-0.709484	0.774263	-0.106638	-0.102388	-0.615355	0	0
41575	2.951492	-0.694895	9.587046	0.080248	-0.024448	0.033742	0.063269	1.200925	-0.708970	0.774517	-0.106196	-0.103054	-0.615001	0	0
41576	2.995998	-0.546410	9.492235	0.033708	-0.039336	0.036011	0.064460	1.201748	-0.711719	0.774711	-0.106252	-0.103587	-0.614657	0	0
41577	3.141049	-0.519078	9.361518	-0.002048	-0.036729	0.033082	0.063923	1.202854	-0.710656	0.774859	-0.106529	-0.103847	-0.614379	0	0
41578	3.355932	-0.520965	9.292349	-0.023476	-0.045508	0.022256	0.063919	1.202991	-0.709611	0.774900	-0.107052	-0.104091	-0.614195	0	0
41579	3.482984	-0.651756	9.318589	-0.016216	-0.047239	-0.002435	0.062335	1.203414	-0.709974	0.774801	-0.107479	-0.104394	-0.614193	0	0
41580	3.536249	-0.632857	9.342380	0.003499	-0.040242	-0.007566	0.061952	1.201485	-0.710379	0.774696	-0.107729	-0.104795	-0.614213	0	0
41581	3.437291	-0.627199	9.367332	0.015221	-0.041916	-0.028604	0.061945	1.202036	-0.709199	0.774474	-0.107866	-0.105287	-0.614385	0	0
41582	3.256007	-0.650025	9.306147	0.034109	-0.038300	-0.047788	0.059568	1.202601	-0.709158	0.774155	-0.107825	-0.105905	-0.614689	0	0
41583	3.140254	-0.625360	9.211296	0.070031	-0.018938	-0.068562	0.058781	1.201501	-0.708374	0.773769	-0.107362	-0.106605	-0.615135	0	0
41584	3.121230	-0.582122	9.144664	0.095196	-0.013613	-0.089492	0.058416	1.199299	-0.713608	0.773292	-0.106650	-0.107453	-0.615710	0	0
41585	3.077654	-0.596330	9.106422	0.123912	-0.027533	-0.111351	0.056325	1.197380	-0.715683	0.772688	-0.105783	-0.108601	-0.616417	0	0
41586	3.005583	-0.545182	9.131666	0.141814	-0.023137	-0.112054	0.054368	1.194494	-0.716986	0.772103	-0.104745	-0.109833	-0.617108	0	0
41587	2.947898	-0.508563	9.161425	0.157972	-0.041456	-0.129602	0.053195	1.193398	-0.719066	0.771400	-0.103685	-0.111319	-0.617899	0	0
41588	2.861109	-0.488656	9.157596	0.151691	-0.034446	-0.123424	0.051096	1.191064	-0.718275	0.770738	-0.102627	-0.112710	-0.618649	0	0
41589	2.849039	-0.488518	9.172121	0.124878	-0.027442	-0.127997	0.049412	1.185830	-0.718301	0.770021	-0.101736	-0.113880	-0.619475	0	0
41590	2.812664	-0.509896	9.167383	0.084512	-0.039736	-0.108943	0.047313	1.183772	-0.717768	0.769370	-0.101245	-0.114881	-0.620179	0	0
41591	2.701576	-0.515801	9.312473	0.045110	-0.039752	-0.105676	0.046009	1.183367	-0.721275	0.768692	-0.101069	-0.115626	-0.620909	0	0
41592	2.542536	-0.475484	9.506577	-0.022889	-0.011774	-0.102494	0.045475	1.183921	-0.720348	0.768006	-0.101236	-0.115739	-0.621709	0	0
41593	2.368594	-0.490593	9.628070	-0.090894	0.012721	-0.097568	0.044945	1.183786	-0.719298	0.767302	-0.101779	-0.115219	-0.622586	0	0
41594	2.209242	-0.491384	9.749603	-0.151797	0.045928	-0.077579	0.042940	1.188625	-0.719611	0.766699	-0.102606	-0.114061	-0.623406	0	0
41595	2.075122	-0.340840	9.872658	-0.162516	0.077429	-0.074832	0.042787	1.190832	-0.717108	0.766135	-0.103306	-0.112560	-0.624256	0	0
41596	2.076433	-0.158004	9.889169	-0.142888	0.087889	-0.058753	0.044495	1.192065	-0.717382	0.765704	-0.103822	-0.111116	-0.624957	0	0
41597	2.241659	-0.010596	9.750044	-0.087472	0.093088	-0.039842	0.043948	1.194412	-0.715525	0.765452	-0.103872	-0.109913	-0.625470	0	0
41598	2.464479	0.088109	9.561796	-0.001572	0.070340	-0.041985	0.046848	1.194396	-0.715438	0.765247	-0.103435	-0.109468	-0.625871	0	0
41599	2.591904	0.018941	9.290728	0.069947	0.054595	-0.026587	0.046061	1.193849	-0.715562	0.765199	-0.102527	-0.109526	-0.626070	0	0
41600	2.651410	-0.092983	9.022157	0.111053	0.031871	-0.014949	0.046610	1.191087	-0.717163	0.765232	-0.101500	-0.110052	-0.626104	0	0
41601	2.853951	-0.139776	9.180895	0.114458	-0.017265	0.004209	0.045172	1.189440	-0.718071	0.765341	-0.100735	-0.110907	-0.625943	0	0
41602	3.003149	-0.206415	9.005801	0.087530	-0.000718	0.032216	0.044920	1.187510	-0.718347	0.765606	-0.100144	-0.111487	-0.625611	0	0
41603	3.026302	-0.341645	8.888687	0.071399	-0.017335	0.035531	0.044665	1.186684	-0.719395	0.765865	-0.099750	-0.112046	-0.625257	0	0
41604	2.944081	-0.351298	8.668179	0.051679	-0.017302	0.049513	0.045339	1.185302	-0.721506	0.766185	-0.099556	-0.112512	-0.624812	0	0
41605	2.751080	-0.325780	8.655717	0.039137	-0.031246	0.049435	0.045471	1.185302	-0.721508	0.766482	-0.099517	-0.112967	-0.624372	0	0
41606	2.538786	-0.299831	8.734754	0.033720	-0.018981	0.061844	0.043490	1.185864	-0.721342	0.766854	-0.099486	-0.113320	-0.623856	0	0
41607	2.365039	-0.290609	8.947852	0.026506	-0.029486	0.065327	0.044023	1.184896	-0.721490	0.767239	-0.099547	-0.113663	-0.623310	0	0
41608	2.442820	-0.234470	9.414074	0.033531	-0.038390	0.079423	0.044291	1.183790	-0.720984	0.767701	-0.099658	-0.114146	-0.622635	0	0
41609	2.834856	-0.130338	9.858910	0.044266	-0.005345	0.077752	0.043516	1.182830	-0.723851	0.768208	-0.099441	-0.114397	-0.621998	0	0
41610	3.071842	-0.088353	10.035194	0.069398	0.059311	0.074578	0.045889	1.183094	-0.724276	0.768784	-0.098663	-0.114358	-0.621417	0	0
41611	2.918351	0.061688	9.944514	0.110642	0.108385	0.073373	0.047480	1.182534	-0.725871	0.769457	-0.097222	-0.114151	-0.620849	0	0
41612	2.755016	0.183201	9.937707	0.184089	0.093626	0.052780	0.049616	1.179489	-0.728542	0.770045	-0.095323	-0.114582	-0.620335	0	0
41613	2.599825	0.095192	9.863530	0.284266	0.071836	0.055224	0.051758	1.174511	-0.729929	0.770723	-0.092744	-0.115745	-0.619668	0	0
41614	2.636771	-0.138630	9.788424	0.391588	0.024632	0.052253	0.051792	1.169545	-0.731283	0.771405	-0.089672	-0.117991	-0.618847	0	0
41615	2.722675	-0.279095	9.692337	0.429121	0.008873	0.059467	0.052106	1.162095	-0.733710	0.772146	-0.086366	-0.120528	-0.617903	0	0
41616	2.775550	-0.311049	9.602590	0.410172	0.028021	0.102555	0.053218	1.154780	-0.738234	0.773133	-0.083187	-0.122815	-0.616654	0	0
41617	2.803394	-0.128774	9.503505	0.337625	0.033210	0.124105	0.054442	1.150222	-0.741429	0.774199	-0.080515	-0.124540	-0.615323	0	0
41618	2.821998	0.109174	9.496467	0.262391	0.034887	0.142992	0.056058	1.144833	-0.742289	0.775301	-0.078486	-0.125827	-0.613935	0	0
41619	2.899755	0.176001	9.525405	0.201529	0.026088	0.144269	0.056881	1.140967	-0.745079	0.776360	-0.076937	-0.126754	-0.612601	0	0
41620	2.952170	0.079160	9.451738	0.187012	0.001496	0.182811	0.057704	1.137102	-0.747870	0.777593	-0.075747	-0.127805	-0.610964	0	0
41621	2.956960	0.074253	9.432414	0.163676	0.010197	0.202056	0.058371	1.136271	-0.748801	0.778946	-0.074667	-0.128581	-0.609209	0	0
41622	2.958262	0.256970	9.410470	0.117154	0.018928	0.205311	0.060237	1.132812	-0.748864	0.780274	-0.073941	-0.129052	-0.607495	0	0
41623	2.988552	0.444007	9.301805	0.065282	0.008434	0.201402	0.060246	1.131708	-0.749657	0.781538	-0.073641	-0.129246	-0.605863	0	0
41624	3.104257	0.418748	9.201981	0.008113	-0.009038	0.177974	0.061074	1.125634	-0.750252	0.782579	-0.073901	-0.129293	-0.604477	0	0
41625	3.187672	0.609805	8.970333	-0.043737	-0.014272	0.174071	0.063447	1.125207	-0.749509	0.783562	-0.074562	-0.129031	-0.603177	0	0
41626	3.148121	0.482576	8.949986	-0.071472	-0.019506	0.172074	0.062621	1.130729	-0.748529	0.784488	-0.075500	-0.128683	-0.601930	0	0
41627	3.051498	0.476278	9.003620	-0.072355	-0.047460	0.159657	0.064988	1.131406	-0.747906	0.785314	-0.076572	-0.128524	-0.600750	0	0
41628	3.010983	0.548959	9.072099	-0.072349	-0.043960	0.157933	0.063388	1.134864	-0.748500	0.786118	-0.077646	-0.128373	-0.599591	0	0
41629	2.999233	0.590308	9.192842	-0.049088	-0.071076	0.147439	0.062319	1.137905	-0.749497	0.786853	-0.078663	-0.128551	-0.598455	0	0
41630	2.963643	0.675095	9.299870	-0.027653	-0.060605	0.156471	0.062316	1.137767	-0.748194	0.787655	-0.079483	-0.128798	-0.597238	0	0
41631	2.861938	0.632831	9.377170	-0.028533	-0.047463	0.154770	0.063109	1.137348	-0.748079	0.788476	-0.080204	-0.128908	-0.596033	0	0
41632	2.846918	0.897382	9.332273	-0.049055	-0.032572	0.149447	0.061394	1.138186	-0.749219	0.789249	-0.081016	-0.128811	-0.594920	0	0
41633	2.832495	0.900481	9.522298	-0.047241	-0.038703	0.137102	0.063234	1.138589	-0.748200	0.789958	-0.081803	-0.128752	-0.593884	0	0
41634	2.933519	0.840058	9.684158	-0.038286	-0.028256	0.133635	0.063736	1.141482	-0.745700	0.790649	-0.082484	-0.128697	-0.592881	0	0
41635	3.010298	0.767630	9.790813	-0.031044	-0.007262	0.117862	0.062947	1.141763	-0.746729	0.791294	-0.082927	-0.128499	-0.592001	0	0
41636	3.039488	0.794168	9.891807	-0.020207	-0.000236	0.095050	0.064401	1.141756	-0.747795	0.791805	-0.083248	-0.128361	-0.591302	0	0
41637	2.990610	0.710571	9.958561	0.013810	0.015528	0.093589	0.065981	1.142023	-0.747555	0.792372	-0.083164	-0.128266	-0.590574	0	0
41638	2.862235	0.651804	10.076756	0.033548	0.017332	0.078784	0.066508	1.141468	-0.746786	0.792852	-0.082935	-0.128321	-0.589950	0	0
41639	2.757322	0.505484	9.938989	0.049723	0.020925	0.067464	0.066261	1.139815	-0.748625	0.793302	-0.082493	-0.128412	-0.589388	0	0
41640	2.736935	0.363070	9.721227	0.094547	0.015779	0.051893	0.067050	1.139258	-0.747338	0.793670	-0.081755	-0.128860	-0.588897	0	0
41641	2.765675	0.335828	9.538013	0.096380	0.014072	0.046603	0.067319	1.138429	-0.747480	0.794024	-0.080951	-0.129294	-0.588434	0	0
41642	2.731359	0.268382	9.417366	0.071374	0.014119	0.039371	0.067729	1.136496	-0.748419	0.794298	-0.080390	-0.129630	-0.588068	0	0
41643	2.651006	0.177419	9.354527	0.014017	0.009719	0.060092	0.068917	1.135661	-0.747402	0.794659	-0.080281	-0.129601	-0.587601	0	0
41644	2.648813	0.202091	9.551903	-0.054037	0.028006	0.072000	0.069976	1.135518	-0.748332	0.795044	-0.080676	-0.129063	-0.587144	0	0
41645	2.629477	0.197608	9.609698	-0.122022	0.048977	0.073346	0.068906	1.137869	-0.747771	0.795423	-0.081430	-0.127908	-0.586780	0	0
41646	2.662898	0.144372	9.589571	-0.195436	0.050677	0.084252	0.071127	1.141305	-0.747770	0.795790	-0.082832	-0.126349	-0.586424	0	0
41647	2.793383	0.157702	9.562161	-0.233000	0.061132	0.084861	0.072681	1.145711	-0.746968	0.796154	-0.084408	-0.124434	-0.586114	0	0
41648	2.863510	0.169385	9.628984	-0.270642	0.064557	0.097797	0.073179	1.149846	-0.745108	0.796546	-0.086343	-0.122310	-0.585748	0	0
41649	2.952712	0.138455	9.966730	-0.268853	0.087216	0.095208	0.078421	1.152989	-0.741112	0.796960	-0.088062	-0.119966	-0.585412	0	0
41650	2.817321	0.115447	9.962827	-0.241874	0.155536	0.085114	0.079709	1.158362	-0.741209	0.797402	-0.089218	-0.117295	-0.585177	0	0
41651	2.648856	0.202605	9.720142	-0.199782	0.134665	0.077488	0.082703	1.163173	-0.738076	0.797819	-0.090082	-0.114988	-0.584934	0	0
41652	2.504563	0.298667	9.304311	-0.105727	0.077138	0.048959	0.085330	1.163985	-0.736542	0.798071	-0.090567	-0.113770	-0.584753	0	0
41653	2.576720	0.266135	9.074997	-0.014296	0.019554	0.000929	0.085312	1.166468	-0.735604	0.798073	-0.090531	-0.113533	-0.584802	0	0
41654	2.686737	0.118486	9.050720	0.043731	-0.005004	0.022349	0.084795	1.165920	-0.737559	0.798208	-0.090274	-0.113869	-0.584592	0	0
41655	2.726146	-0.112568	9.100597	0.103651	-0.036492	0.016443	0.085858	1.164535	-0.737719	0.798343	-0.089643	-0.114756	-0.584331	0	0
41656	2.732091	-0.299682	9.276241	0.098161	-0.029583	0.039294	0.085607	1.162329	-0.737867	0.798598	-0.089114	-0.115590	-0.583900	0	0
41657	2.775389	-0.332769	9.578308	0.069367	-0.014866	0.070834	0.084827	1.160264	-0.737615	0.799043	-0.088696	-0.116057	-0.583262	0	0
41658	2.853295	-0.246568	9.650727	0.012075	0.024414	0.087293	0.085881	1.161501	-0.739445	0.799559	-0.088596	-0.115914	-0.582598	0	0
41659	2.917274	-0.078772	9.628071	-0.037962	0.066386	0.086215	0.085617	1.161226	-0.738922	0.800090	-0.088582	-0.115093	-0.582033	0	0
41660	2.918196	0.051018	9.600716	-0.063066	0.075970	0.101954	0.087723	1.162042	-0.739207	0.800683	-0.088799	-0.114088	-0.581383	0	0
41661	2.859434	-0.059401	9.523046	-0.082666	0.073417	0.084176	0.090477	1.163958	-0.738186	0.801168	-0.089101	-0.112954	-0.580889	0	0
41662	2.773917	-0.196127	9.426079	-0.062106	0.047225	0.082468	0.091253	1.165333	-0.736097	0.801614	-0.089455	-0.112201	-0.580365	0	0
41663	2.731876	-0.333046	9.376801	-0.027280	0.036731	0.095006	0.093633	1.164768	-0.737182	0.802169	-0.089541	-0.111674	-0.579687	0	0
41664	2.704736	-0.410141	9.265594	0.019293	0.028051	0.084735	0.094669	1.167245	-0.735869	0.802677	-0.089355	-0.111545	-0.579036	0	0
41665	2.726248	-0.439334	9.212200	0.044251	-0.005216	0.097122	0.095602	1.165723	-0.736028	0.803259	-0.089116	-0.111770	-0.578222	0	0
41666	2.773994	-0.516618	9.230126	0.085337	-0.000884	0.113267	0.095206	1.165311	-0.735374	0.803954	-0.088600	-0.112229	-0.577245	0	0
41667	2.848778	-0.526831	9.226960	0.097846	-0.001785	0.116855	0.097339	1.161574	-0.735835	0.804698	-0.087939	-0.112721	-0.576213	0	0
41668	2.928688	-0.493937	9.176179	0.097779	0.002535	0.134478	0.097212	1.162543	-0.738954	0.805527	-0.087326	-0.113206	-0.575052	0	0
41669	3.052585	-0.389147	9.152281	0.079961	0.010404	0.121143	0.097365	1.160060	-0.740938	0.806289	-0.086753	-0.113499	-0.574012	0	0
41670	3.089378	-0.307788	9.109639	0.026286	0.022628	0.124328	0.099477	1.160048	-0.741622	0.807017	-0.086589	-0.113419	-0.573029	0	0
41671	3.046285	-0.256844	9.141840	-0.029201	0.010371	0.123020	0.100007	1.158527	-0.739950	0.807691	-0.086908	-0.113092	-0.572094	0	0
41672	3.050944	-0.283104	9.218405	-0.092689	0.012111	0.112863	0.101579	1.160174	-0.739696	0.808235	-0.087752	-0.112426	-0.571328	0	0
41673	3.060164	-0.345603	9.253656	-0.120357	0.022625	0.099465	0.101825	1.163208	-0.739670	0.808705	-0.088719	-0.111504	-0.570694	0	0
41674	3.026205	-0.364778	9.188839	-0.157826	0.026189	0.078065	0.102866	1.164028	-0.737068	0.809004	-0.089970	-0.110382	-0.570293	0	0
41675	3.002545	-0.301593	9.341180	-0.163159	0.017445	0.063912	0.103237	1.167613	-0.735734	0.809222	-0.091280	-0.109295	-0.569984	0	0
41676	2.947030	-0.300894	9.428187	-0.146975	0.019242	0.044666	0.104140	1.170366	-0.734546	0.809329	-0.092446	-0.108320	-0.569830	0	0
41677	2.872567	-0.245070	9.403034	-0.145217	0.004386	0.048184	0.104647	1.172846	-0.732964	0.809455	-0.093671	-0.107457	-0.569614	0	0
41678	2.821972	-0.232332	9.506961	-0.136197	-0.003445	0.027089	0.104505	1.174916	-0.733333	0.809446	-0.094859	-0.106744	-0.569566	0	0
41679	2.819822	-0.196163	9.531428	-0.134374	-0.006929	0.018285	0.104225	1.176986	-0.732004	0.809396	-0.096028	-0.106063	-0.569567	0	0
41680	2.853658	-0.189447	9.454308	-0.112805	-0.007746	-0.000953	0.103945	1.179471	-0.731453	0.809241	-0.097021	-0.105544	-0.569715	0	0
41681	2.921347	-0.175838	9.357746	-0.099350	-0.003359	-0.004379	0.103403	1.180714	-0.729345	0.809098	-0.097864	-0.105057	-0.569865	0	0
41682	2.947544	-0.224384	9.280055	-0.067975	-0.006813	-0.016516	0.104578	1.182363	-0.728564	0.808899	-0.098472	-0.104801	-0.570089	0	0
41683	2.910912	-0.281824	9.279711	-0.037510	-0.001523	-0.025087	0.102734	1.182097	-0.728800	0.808699	-0.098785	-0.104674	-0.570342	0	0
41684	2.891120	-0.353314	9.447293	-0.008849	0.005479	-0.034558	0.100886	1.183488	-0.730323	0.808463	-0.098827	-0.104673	-0.570671	0	0
41685	2.798797	-0.434165	9.514454	0.000875	0.029922	-0.003548	0.101145	1.183624	-0.729282	0.808456	-0.098674	-0.104490	-0.570740	0	0
41686	2.740932	-0.419486	9.447828	-0.003519	0.047476	-0.014069	0.103257	1.182784	-0.728540	0.808390	-0.098453	-0.104161	-0.570931	0	0
41687	2.705384	-0.323217	9.377142	0.000090	0.061501	-0.013960	0.102069	1.183205	-0.728909	0.808356	-0.098115	-0.103728	-0.571117	0	0
41688	2.722574	-0.282521	9.358234	-0.003573	0.043965	0.000052	0.104040	1.183883	-0.728019	0.808363	-0.097930	-0.103412	-0.571196	0	0
41689	2.794480	-0.359832	9.428825	-0.016135	0.036919	0.003421	0.103249	1.185269	-0.730341	0.808386	-0.097882	-0.103069	-0.571233	0	0
41690	2.800962	-0.467959	9.480400	-0.023374	0.033372	0.018310	0.105612	1.186635	-0.729581	0.808468	-0.097936	-0.102708	-0.571173	0	0
41691	2.788470	-0.525661	9.455811	-0.009004	0.040408	0.008740	0.105354	1.185394	-0.729198	0.808532	-0.097817	-0.102373	-0.571163	0	0
41692	2.759567	-0.513578	9.400923	-0.017941	0.024688	0.003343	0.105090	1.185534	-0.729453	0.808523	-0.097862	-0.102127	-0.571213	0	0
41693	2.779073	-0.485080	9.331385	-0.019773	0.008930	0.010324	0.105873	1.186909	-0.729321	0.808552	-0.098014	-0.101986	-0.571170	0	0
41694	2.788708	-0.487634	9.307239	-0.037678	0.010670	0.013721	0.106669	1.185663	-0.728693	0.808572	-0.098309	-0.101731	-0.571137	0	0
41695	2.819680	-0.545662	9.287078	-0.048396	0.023788	0.013670	0.106665	1.185938	-0.728169	0.808608	-0.098614	-0.101305	-0.571110	0	0
41696	2.828738	-0.632088	9.362913	-0.043091	0.000137	0.018007	0.106128	1.187597	-0.728014	0.808630	-0.099017	-0.101099	-0.571044	0	0
41697	2.869691	-0.648937	9.463306	-0.063709	0.013201	0.027579	0.107439	1.188417	-0.727243	0.808718	-0.099525	-0.100659	-0.570909	0	0
41698	2.889204	-0.620358	9.420206	-0.077153	0.029798	0.038997	0.106899	1.190904	-0.727732	0.808857	-0.100056	-0.099998	-0.570736	0	0
41699	2.928500	-0.526963	9.387294	-0.095011	0.028054	0.031819	0.108210	1.190895	-0.725404	0.808951	-0.100740	-0.099259	-0.570611	0	0
41700	2.928712	-0.498042	9.406852	-0.109285	0.036812	0.024703	0.107663	1.193380	-0.723805	0.808980	-0.101476	-0.098371	-0.570593	0	0
41701	2.933268	-0.536533	9.415983	-0.113788	0.028050	0.028154	0.109232	1.195165	-0.723159	0.809032	-0.102313	-0.097531	-0.570515	0	0
41702	3.005917	-0.505994	9.362834	-0.074319	0.017606	0.004598	0.109747	1.196817	-0.722107	0.808965	-0.102855	-0.097020	-0.570599	0	0
41703	2.840898	-0.620142	9.367752	-0.057329	-0.005078	-0.000622	0.109745	1.197369	-0.722493	0.808877	-0.103400	-0.096803	-0.570663	0	0
41704	2.844964	-0.723880	9.275197	-0.047568	-0.012096	0.017027	0.108947	1.197649	-0.721174	0.808875	-0.103908	-0.096670	-0.570595	0	0
41705	2.810745	-0.785753	9.404562	-0.020777	-0.012122	0.024266	0.108946	1.197925	-0.721171	0.808959	-0.104225	-0.096695	-0.570414	0	0
41706	2.612788	-0.781505	9.502452	-0.018074	0.022907	0.027996	0.108686	1.197650	-0.721691	0.809083	-0.104306	-0.096436	-0.570268	0	0
41707	2.487444	-0.751543	9.542332	0.007703	0.019358	0.063460	0.110794	1.197501	-0.721072	0.809450	-0.104249	-0.096325	-0.569775	0	0
41708	2.471002	-0.684331	9.456726	-0.000373	0.015862	0.070459	0.110798	1.196673	-0.720820	0.809827	-0.104267	-0.096180	-0.569261	0	0
41709	2.532041	-0.586589	9.327542	0.005022	0.009754	0.066956	0.111321	1.199017	-0.723414	0.810202	-0.104286	-0.096125	-0.568733	0	0
41710	2.594838	-0.582476	9.259754	-0.004055	-0.010434	0.091473	0.111593	1.197360	-0.723173	0.810666	-0.104505	-0.096149	-0.568027	0	0
41711	2.703053	-0.645801	9.277320	-0.009380	-0.034928	0.073676	0.111715	1.198186	-0.721601	0.811020	-0.104900	-0.096368	-0.567411	0	0
41712	2.787016	-0.723398	9.285316	-0.018414	-0.034999	0.092073	0.111449	1.198877	-0.722112	0.811444	-0.105376	-0.096508	-0.566692	0	0
41713	2.898085	-0.726495	9.342003	-0.018400	-0.040278	0.085851	0.113034	1.198041	-0.721623	0.811851	-0.105890	-0.096708	-0.565979	0	0
41714	2.932101	-0.700039	9.428534	-0.041644	-0.036801	0.080400	0.110383	1.200815	-0.722077	0.812180	-0.106554	-0.096743	-0.565376	0	0
41715	2.937180	-0.666302	9.462524	-0.075703	-0.019361	0.097843	0.112084	1.201494	-0.719487	0.812612	-0.107430	-0.096438	-0.564642	0	0
41716	2.908598	-0.612978	9.523467	-0.100645	-0.015815	0.073020	0.111923	1.203285	-0.714119	0.812855	-0.108446	-0.095978	-0.564176	0	0
41717	2.826649	-0.592977	9.562858	-0.089923	-0.008807	0.077557	0.112173	1.205767	-0.714228	0.813164	-0.109359	-0.095529	-0.563630	0	0
41718	2.754328	-0.573412	9.484397	-0.075530	-0.008731	0.062710	0.112960	1.205762	-0.712936	0.813385	-0.110121	-0.095164	-0.563225	0	0
41719	2.749160	-0.619219	9.435847	-0.070035	-0.001659	0.038096	0.113640	1.205624	-0.718687	0.813499	-0.110792	-0.094812	-0.562987	0	0
41720	2.777770	-0.669997	9.420597	-0.020850	-0.001663	0.043723	0.112443	1.207286	-0.718392	0.813681	-0.111050	-0.094718	-0.562689	0	0
41721	2.782070	-0.746736	9.506198	0.022156	0.022849	0.035294	0.113088	1.207556	-0.714746	0.813905	-0.110831	-0.094688	-0.562415	0	0
41722	2.771779	-0.837791	9.591760	0.039114	0.037690	0.046028	0.113361	1.206865	-0.716322	0.814196	-0.110383	-0.094608	-0.562094	0	0
41723	2.786202	-0.847474	9.608348	0.079339	0.048167	0.056927	0.115870	1.206714	-0.717406	0.814627	-0.109576	-0.094669	-0.561616	0	0
41724	2.806033	-0.771108	9.462451	0.089206	0.057814	0.058809	0.116013	1.204506	-0.716908	0.815065	-0.108619	-0.094692	-0.561164	0	0
41725	2.845068	-0.709449	9.275363	0.072234	0.029859	0.049777	0.118402	1.202010	-0.717230	0.815429	-0.107967	-0.094872	-0.560730	0	0
41726	2.854667	-0.714629	9.179087	0.033785	0.026375	0.045958	0.117883	1.201185	-0.718274	0.815706	-0.107625	-0.094855	-0.560396	0	0
41727	2.849728	-0.729110	9.150123	-0.005623	0.022852	0.054469	0.118535	1.202286	-0.718273	0.816005	-0.107656	-0.094653	-0.559989	0	0
41728	2.825285	-0.772045	9.205116	-0.064668	0.008850	0.046936	0.119330	1.201868	-0.718550	0.816163	-0.108217	-0.094226	-0.559722	0	0
41729	2.799083	-0.725765	9.328445	-0.106746	0.005316	0.048393	0.118533	1.202147	-0.717230	0.816301	-0.109168	-0.093609	-0.559440	0	0
41730	2.748935	-0.650500	9.430683	-0.130906	-0.003437	0.043808	0.119049	1.204490	-0.717998	0.816356	-0.110335	-0.092915	-0.559246	0	0
41731	2.703423	-0.601774	9.518156	-0.148745	-0.012159	0.026926	0.119940	1.208623	-0.715492	0.816308	-0.111704	-0.092228	-0.559158	0	0
41732	2.705813	-0.606486	9.556535	-0.118267	-0.004258	0.015719	0.119390	1.211936	-0.714407	0.816214	-0.112746	-0.091642	-0.559182	0	0
41733	2.741658	-0.659623	9.574841	-0.068124	-0.022598	0.001016	0.119380	1.212625	-0.712834	0.816101	-0.113488	-0.091519	-0.559218	0	0
41734	2.758590	-0.655011	9.553119	-0.008977	-0.012043	-0.016142	0.118577	1.214146	-0.711764	0.815944	-0.113653	-0.091643	-0.559392	0	0
41735	2.782531	-0.679641	9.425252	0.034060	0.009013	-0.026336	0.118579	1.214699	-0.713324	0.815822	-0.113358	-0.091864	-0.559593	0	0
41736	2.801446	-0.732999	9.328341	0.062644	-0.004109	-0.017378	0.117940	1.213463	-0.716979	0.815751	-0.112892	-0.092326	-0.559716	0	0
41737	2.815677	-0.766976	9.265342	0.082368	-0.000580	-0.023399	0.117957	1.211947	-0.719342	0.815690	-0.112260	-0.092893	-0.559837	0	0
41738	2.805799	-0.795916	9.214623	0.072481	-0.017207	-0.017365	0.117048	1.210711	-0.721428	0.815616	-0.111787	-0.093517	-0.559937	0	0
41739	2.805652	-0.815267	9.178352	0.069852	-0.003183	-0.024386	0.117316	1.207672	-0.717548	0.815532	-0.111274	-0.094037	-0.560074	0	0
41740	2.825151	-0.791250	9.216914	0.030357	-0.012015	-0.000035	0.116257	1.207677	-0.716489	0.815503	-0.111133	-0.094362	-0.560089	0	0
41741	2.805825	-0.793401	9.250703	0.012392	-0.001563	0.017500	0.115619	1.205475	-0.718979	0.815591	-0.111120	-0.094503	-0.559940	0	0
41742	2.786508	-0.795449	9.318139	-0.025158	-0.007683	0.007516	0.116403	1.206160	-0.717941	0.815554	-0.111414	-0.094474	-0.559941	0	0
41743	2.817679	-0.829102	9.404003	-0.041287	0.003646	0.013589	0.116524	1.208505	-0.718702	0.815564	-0.111807	-0.094277	-0.559880	0	0
41744	2.820142	-0.824135	9.461720	-0.032352	0.012377	0.017209	0.116252	1.208781	-0.716869	0.815586	-0.112058	-0.094032	-0.559840	0	0
41745	2.839501	-0.819387	9.490447	-0.014522	0.008841	0.029657	0.116905	1.209329	-0.715960	0.815721	-0.112220	-0.093925	-0.559629	0	0
41746	2.868625	-0.800241	9.533676	-0.005487	0.012370	0.010345	0.117041	1.208915	-0.716488	0.815737	-0.112244	-0.093838	-0.559615	0	0
41747	2.887827	-0.814955	9.490081	0.010592	0.015860	0.018397	0.117433	1.210569	-0.718043	0.815844	-0.112152	-0.093828	-0.559480	0	0
41748	2.887748	-0.824708	9.446710	0.005233	0.028111	0.021045	0.117037	1.209743	-0.716610	0.815941	-0.112012	-0.093660	-0.559393	0	0
41749	2.873152	-0.839084	9.427444	0.023208	0.021170	0.001767	0.117718	1.207395	-0.719123	0.815974	-0.111774	-0.093697	-0.559387	0	0
41750	2.795875	-0.838597	9.389663	0.008881	0.006324	0.000752	0.117706	1.209050	-0.718323	0.815949	-0.111705	-0.093752	-0.559428	0	0
41751	2.752330	-0.848039	9.337056	-0.005436	0.008963	0.003313	0.118469	1.210008	-0.711933	0.815947	-0.111771	-0.093727	-0.559423	0	0
41752	2.713613	-0.859719	9.351676	-0.023339	0.003718	0.003172	0.117673	1.210426	-0.711135	0.815887	-0.111984	-0.093618	-0.559485	0	0
41753	2.694376	-0.847615	9.327948	-0.018071	-0.007691	0.022564	0.118605	1.209594	-0.712461	0.815963	-0.112264	-0.093636	-0.559316	0	0
41754	2.697009	-0.818640	9.371518	-0.030597	-0.010325	0.020705	0.118620	1.209872	-0.717285	0.815996	-0.112628	-0.093585	-0.559202	0	0
41755	2.704514	-0.782575	9.386288	-0.027042	-0.003347	0.027810	0.117433	1.210707	-0.718303	0.816095	-0.112961	-0.093510	-0.559003	0	0
41756	2.704282	-0.813945	9.352283	-0.037786	-0.012092	0.027695	0.118209	1.213462	-0.718548	0.816144	-0.113403	-0.093422	-0.558857	0	0
41757	2.737855	-0.847764	9.390058	-0.043139	-0.008602	0.024126	0.117140	1.215537	-0.717990	0.816199	-0.113892	-0.093304	-0.558697	0	0
41758	2.769421	-0.823914	9.404479	-0.023453	-0.017351	0.020708	0.116879	1.215677	-0.719028	0.816219	-0.114239	-0.093347	-0.558589	0	0
41759	2.805750	-0.807494	9.361094	-0.018079	-0.029593	0.017171	0.116868	1.216918	-0.717711	0.816244	-0.114634	-0.093548	-0.558438	0	0
41760	2.815385	-0.810041	9.339353	-0.013618	-0.029598	0.020726	0.115806	1.217337	-0.716517	0.816262	-0.114970	-0.093745	-0.558309	0	0
41761	2.849299	-0.795808	9.360853	-0.009128	-0.045341	0.011882	0.115414	1.216373	-0.715738	0.816253	-0.115376	-0.094131	-0.558175	0	0
41762	2.863646	-0.815192	9.350893	-0.005523	-0.026092	0.011970	0.115540	1.217753	-0.716378	0.816241	-0.115617	-0.094356	-0.558105	0	0
41763	2.875699	-0.819921	9.408415	-0.001984	-0.038365	0.015470	0.114875	1.218031	-0.715191	0.816265	-0.115929	-0.094722	-0.557942	0	0
41764	2.887698	-0.829702	9.386569	0.007036	-0.021712	0.005017	0.114090	1.217208	-0.715448	0.816228	-0.116037	-0.094988	-0.557928	0	0
41765	2.882802	-0.839255	9.396114	-0.010863	-0.012101	0.008445	0.112107	1.217770	-0.714891	0.816228	-0.116269	-0.095098	-0.557862	0	0
41766	2.892535	-0.829644	9.417771	-0.016241	0.003626	0.014630	0.113562	1.217211	-0.715440	0.816244	-0.116435	-0.095017	-0.557818	0	0
41767	2.921579	-0.820250	9.417629	-0.025174	0.005371	0.011921	0.113291	1.217764	-0.714126	0.816262	-0.116691	-0.094901	-0.557757	0	0
41768	2.955270	-0.835070	9.376311	-0.028710	0.015881	0.006634	0.114083	1.217207	-0.713622	0.816231	-0.116882	-0.094661	-0.557803	0	0
41769	2.960492	-0.777642	9.292809	-0.032216	0.019424	-0.005703	0.114333	1.220518	-0.715028	0.816156	-0.117102	-0.094413	-0.557909	0	0
41770	2.933819	-0.794167	9.326496	-0.028674	0.019410	0.001376	0.114995	1.220514	-0.715821	0.816101	-0.117267	-0.094150	-0.557999	0	0
41771	2.892878	-0.777171	9.274172	-0.030436	0.022940	-0.002132	0.114331	1.220932	-0.715285	0.816051	-0.117457	-0.093880	-0.558078	0	0
41772	2.840098	-0.728682	9.265571	-0.016057	0.026489	-0.014325	0.115248	1.221064	-0.713732	0.815924	-0.117467	-0.093647	-0.558301	0	0
41773	2.798954	-0.742704	9.294604	-0.028507	0.017790	-0.034705	0.114594	1.221482	-0.715805	0.815689	-0.117638	-0.093468	-0.558638	0	0
41774	2.796658	-0.725864	9.290011	-0.037443	0.013422	-0.038307	0.114717	1.222033	-0.714366	0.815395	-0.117872	-0.093251	-0.559054	0	0
41775	2.820904	-0.713865	9.342813	-0.030293	0.021274	-0.035589	0.114191	1.222174	-0.714748	0.815156	-0.118035	-0.093034	-0.559404	0	0
41776	2.837853	-0.709040	9.390790	-0.026664	0.033530	-0.044335	0.115379	1.222444	-0.715677	0.814862	-0.118062	-0.092721	-0.559878	0	0
41777	2.835043	-0.766525	9.462254	0.001940	0.033516	-0.040614	0.115911	1.223132	-0.718287	0.814644	-0.117889	-0.092590	-0.560253	0	0
41778	2.834908	-0.785736	9.471647	0.027001	0.023033	-0.045760	0.114854	1.222999	-0.717229	0.814384	-0.117538	-0.092663	-0.560694	0	0
41779	2.829924	-0.807338	9.473845	0.052085	0.030053	-0.050842	0.113546	1.220246	-0.715671	0.814164	-0.116964	-0.092853	-0.561102	0	0
41780	2.817621	-0.838591	9.447155	0.058284	0.034402	-0.034922	0.114343	1.218862	-0.715305	0.814005	-0.116306	-0.092994	-0.561445	0	0
41781	2.810020	-0.888983	9.465868	0.044876	0.034406	-0.038553	0.114452	1.220653	-0.711506	0.813849	-0.115777	-0.093094	-0.561764	0	0
41782	2.766523	-0.891254	9.398924	0.051089	0.038777	-0.024379	0.114459	1.219411	-0.711519	0.813732	-0.115164	-0.093145	-0.562051	0	0
41783	2.756636	-0.920305	9.312155	0.034083	0.044032	-0.019198	0.114199	1.219137	-0.712039	0.813681	-0.114687	-0.093082	-0.562233	0	0
41784	2.751665	-0.939567	9.292749	0.034024	0.040509	-0.006877	0.115292	1.214719	-0.716013	0.813667	-0.114216	-0.093008	-0.562361	0	0
41785	2.746472	-0.992251	9.354675	0.019673	0.026491	-0.005281	0.115028	1.214167	-0.714971	0.813661	-0.113969	-0.092991	-0.562423	0	0
41786	2.746353	-1.009073	9.359289	0.015999	0.015948	0.012274	0.115952	1.216510	-0.719005	0.813697	-0.113802	-0.092991	-0.562405	0	0
41787	2.784989	-1.011545	9.435835	-0.003773	-0.001613	0.024389	0.117402	1.216779	-0.719416	0.813805	-0.113932	-0.093037	-0.562214	0	0
41788	2.785061	-1.004080	9.517633	-0.037831	0.003582	0.036496	0.116488	1.215128	-0.719288	0.813909	-0.114295	-0.092808	-0.562028	0	0
41789	2.770463	-1.020685	9.556022	-0.073667	0.001798	0.045040	0.116185	1.218989	-0.714288	0.814056	-0.114995	-0.092410	-0.561738	0	0
41790	2.758534	-1.003461	9.652456	-0.077256	-0.015707	0.039669	0.117103	1.220365	-0.715071	0.814106	-0.115791	-0.092111	-0.561550	0	0
41791	2.770656	-0.994185	9.570745	-0.102348	-0.008731	0.052729	0.117214	1.220361	-0.709072	0.814252	-0.116790	-0.091627	-0.561211	0	0
41792	2.795314	-0.924463	9.624207	-0.127472	-0.038521	0.058611	0.116418	1.221745	-0.709960	0.814334	-0.118139	-0.091211	-0.560878	0	0
41793	2.784962	-1.016267	9.464621	-0.148946	-0.040246	0.061961	0.117318	1.224498	-0.707859	0.814444	-0.119701	-0.090710	-0.560468	0	0
41794	2.835586	-1.024261	9.339118	-0.139978	-0.024490	0.065594	0.116111	1.228920	-0.709362	0.814562	-0.121078	-0.090101	-0.560099	0	0
41795	2.862036	-1.036789	9.242613	-0.131042	-0.047220	0.063806	0.116892	1.230848	-0.709616	0.814694	-0.122536	-0.089756	-0.559646	0	0
41796	2.922256	-1.056590	9.213025	-0.116722	-0.040232	0.065677	0.116106	1.231129	-0.711427	0.814833	-0.123810	-0.089407	-0.559218	0	0
41797	2.958369	-1.071349	9.198124	-0.118475	-0.043719	0.056826	0.115558	1.233476	-0.709570	0.814940	-0.125143	-0.089114	-0.558812	0	0
41798	2.958660	-1.028276	9.126516	-0.089806	-0.022698	0.057122	0.117389	1.235673	-0.708793	0.815072	-0.126092	-0.088781	-0.558459	0	0
41799	2.944252	-1.016225	9.097939	-0.100553	-0.033190	0.057013	0.116053	1.236506	-0.705242	0.815209	-0.127222	-0.088504	-0.558046	0	0
41800	2.963566	-1.018605	9.155426	-0.113040	-0.028815	0.048118	0.114985	1.238443	-0.704424	0.815239	-0.128389	-0.088098	-0.557800	0	0
41801	2.944132	-1.035246	9.169822	-0.092431	-0.015674	0.044793	0.115100	1.240787	-0.703620	0.815331	-0.129347	-0.087741	-0.557500	0	0
41802	2.905430	-1.044550	9.174855	-0.074469	-0.012126	0.030848	0.115876	1.242437	-0.701920	0.815337	-0.130089	-0.087439	-0.557366	0	0
41803	2.905421	-1.046867	9.203669	-0.070031	-0.012148	0.037929	0.115602	1.243542	-0.700861	0.815421	-0.130838	-0.087187	-0.557107	0	0
41804	2.891009	-1.037045	9.232746	-0.041366	-0.007751	0.031110	0.116533	1.243538	-0.703093	0.815479	-0.131285	-0.087034	-0.556941	0	0
41805	2.881227	-1.056034	9.290293	-0.032325	-0.003334	0.010041	0.115871	1.244094	-0.703077	0.815465	-0.131653	-0.086957	-0.556887	0	0
41806	2.876302	-1.070339	9.319011	-0.016224	-0.015575	0.006588	0.115990	1.246024	-0.702538	0.815402	-0.131919	-0.087037	-0.556904	0	0
41807	2.852070	-1.082169	9.321487	-0.023383	-0.000706	0.011000	0.114670	1.246169	-0.702516	0.815407	-0.132198	-0.086986	-0.556838	0	0
41808	2.842409	-1.084329	9.376822	0.003531	0.014197	-0.001966	0.115462	1.245751	-0.702011	0.815348	-0.132130	-0.086945	-0.556947	0	0
41809	2.846960	-1.122879	9.366727	0.008017	0.017704	-0.003692	0.115731	1.245336	-0.702802	0.815329	-0.132036	-0.086938	-0.556998	0	0
41810	2.861396	-1.130208	9.366518	0.005331	0.009829	-0.005508	0.115735	1.245199	-0.703847	0.815255	-0.131974	-0.086948	-0.557120	0	0
41811	2.842035	-1.137184	9.395445	0.005313	0.017691	-0.000189	0.115487	1.243131	-0.704777	0.815252	-0.131903	-0.086920	-0.557145	0	0
41812	2.856281	-1.170969	9.394934	0.015991	0.015911	0.012207	0.115084	1.243823	-0.703981	0.815286	-0.131737	-0.086914	-0.557136	0	0
41813	2.832083	-1.178003	9.392658	0.016059	0.019452	-0.001872	0.116406	1.243264	-0.704007	0.815289	-0.131566	-0.086933	-0.557168	0	0
41814	2.865961	-1.166396	9.342029	0.019644	0.024699	-0.000071	0.115750	1.241058	-0.701410	0.815270	-0.131310	-0.086893	-0.557262	0	0
41815	2.892609	-1.152364	9.279473	0.016099	0.026466	-0.005382	0.115885	1.241334	-0.702713	0.815261	-0.131097	-0.086860	-0.557332	0	0
41816	2.909522	-1.150179	9.250513	0.003569	0.014218	-0.007284	0.115731	1.243817	-0.700338	0.815162	-0.131025	-0.086823	-0.557500	0	0
41817	2.909527	-1.147921	9.202472	-0.010682	0.016004	-0.019716	0.116259	1.244090	-0.700996	0.815027	-0.131077	-0.086745	-0.557696	0	0
41818	2.895210	-1.123771	9.198067	-0.028585	0.014250	-0.018081	0.115600	1.243818	-0.700467	0.814840	-0.131256	-0.086547	-0.557958	0	0
41819	2.924142	-1.131110	9.231380	-0.028556	0.009005	-0.026922	0.115732	1.244922	-0.702415	0.814636	-0.131487	-0.086436	-0.558219	0	0
41820	2.909789	-1.113984	9.289380	-0.032142	0.008996	-0.026942	0.116242	1.246988	-0.700967	0.814393	-0.131716	-0.086273	-0.558545	0	0
41821	2.919317	-1.133220	9.315514	-0.007048	0.013390	-0.035562	0.116265	1.245334	-0.704767	0.814172	-0.131741	-0.086259	-0.558864	0	0
41822	2.885690	-1.106639	9.270446	0.014395	-0.001469	-0.031919	0.115344	1.245892	-0.706182	0.813959	-0.131643	-0.086449	-0.559166	0	0
41823	2.885537	-1.128263	9.277409	0.032325	0.002051	-0.038829	0.114428	1.244241	-0.705663	0.813762	-0.131408	-0.086752	-0.559462	0	0
41824	2.885258	-1.166790	9.262547	0.043087	0.009066	-0.042257	0.113366	1.243693	-0.702391	0.813513	-0.131013	-0.087024	-0.559875	0	0
41825	2.875324	-1.205204	9.259789	0.048400	0.003797	-0.031669	0.113371	1.243694	-0.703956	0.813377	-0.130644	-0.087393	-0.560100	0	0
41826	2.863291	-1.200225	9.283983	0.051986	0.002052	-0.034288	0.113505	1.242727	-0.703055	0.813192	-0.130221	-0.087766	-0.560409	0	0
41827	2.880127	-1.209949	9.293339	0.046545	-0.003239	-0.020256	0.113518	1.241072	-0.704115	0.813111	-0.129916	-0.088167	-0.560534	0	0
41828	2.899418	-1.214808	9.326763	0.034062	0.017755	-0.024684	0.112728	1.240800	-0.703845	0.812967	-0.129560	-0.088298	-0.560806	0	0
41829	2.891947	-1.248247	9.384124	0.026814	0.015952	-0.007126	0.112733	1.240939	-0.705409	0.812951	-0.129320	-0.088416	-0.560865	0	0
41830	2.923447	-1.233988	9.408050	0.010660	0.010663	0.001542	0.112209	1.240528	-0.705796	0.812917	-0.129217	-0.088439	-0.560935	0	0
41831	2.904063	-1.243428	9.417722	-0.003660	0.001918	-0.000353	0.112473	1.240113	-0.705152	0.812887	-0.129311	-0.088492	-0.560948	0	0
41832	2.870286	-1.238441	9.389230	-0.009029	0.004553	0.001392	0.112212	1.239838	-0.705542	0.812828	-0.129401	-0.088456	-0.561019	0	0
41833	2.841449	-1.218966	9.392106	-0.018028	-0.001589	0.011010	0.112998	1.240662	-0.705416	0.812840	-0.129641	-0.088442	-0.560948	0	0
41834	2.860711	-1.228562	9.449510	-0.027010	-0.006869	0.015322	0.112991	1.241627	-0.705015	0.812827	-0.129953	-0.088380	-0.560904	0	0
41835	2.856151	-1.190122	9.423554	-0.037791	-0.007766	0.025824	0.112734	1.241077	-0.705929	0.812891	-0.130401	-0.088285	-0.560722	0	0
41836	2.875758	-1.147216	9.346972	-0.041295	-0.001603	0.013489	0.113507	1.243280	-0.704615	0.812855	-0.130798	-0.088103	-0.560711	0	0
41837	2.904837	-1.133012	9.346884	-0.044948	0.002721	0.031095	0.112183	1.243562	-0.703418	0.812948	-0.131249	-0.087876	-0.560506	0	0
41838	2.928843	-1.152471	9.336840	-0.046687	-0.008626	0.016932	0.113626	1.244658	-0.703168	0.812915	-0.131733	-0.087715	-0.560466	0	0
41839	2.904697	-1.152282	9.337050	-0.049352	0.000134	0.015189	0.113086	1.246316	-0.702100	0.812910	-0.132221	-0.087505	-0.560391	0	0
41840	2.928900	-1.142997	9.288881	-0.044894	-0.010365	0.016942	0.112557	1.246595	-0.702219	0.812874	-0.132700	-0.087368	-0.560351	0	0
41841	2.943514	-1.124002	9.245713	-0.050197	-0.001588	0.006361	0.112697	1.246871	-0.704958	0.812817	-0.133197	-0.087179	-0.560346	0	0
41842	2.929018	-1.123991	9.212193	-0.052893	-0.007706	0.008087	0.111507	1.247154	-0.704416	0.812732	-0.133717	-0.086989	-0.560374	0	0
41843	2.929022	-1.123947	9.226613	-0.051956	-0.005063	-0.000709	0.111369	1.248534	-0.705052	0.812629	-0.134241	-0.086828	-0.560423	0	0
41844	2.924143	-1.131095	9.236186	-0.039439	0.001931	0.002932	0.112689	1.247422	-0.703518	0.812547	-0.134592	-0.086644	-0.560487	0	0
41845	2.938659	-1.128671	9.279348	-0.030508	-0.003332	0.003855	0.112284	1.248666	-0.702847	0.812500	-0.134937	-0.086583	-0.560482	0	0
41846	2.902268	-1.152439	9.279389	-0.010784	0.003700	-0.003019	0.111745	1.249495	-0.700743	0.812404	-0.135043	-0.086548	-0.560600	0	0
41847	2.851564	-1.151999	9.294251	-0.000010	0.006358	-0.010847	0.111203	1.251153	-0.699284	0.812324	-0.135071	-0.086598	-0.560702	0	0
41848	2.885166	-1.181081	9.308047	0.005340	0.000219	-0.009084	0.111350	1.249498	-0.701129	0.812222	-0.135059	-0.086692	-0.560838	0	0
41849	2.880315	-1.185706	9.356103	-0.003602	0.008957	-0.009118	0.110028	1.249780	-0.700323	0.812149	-0.135103	-0.086698	-0.560932	0	0
41850	2.860822	-1.209651	9.341576	-0.005421	0.003704	-0.003862	0.110558	1.250330	-0.702152	0.812062	-0.135164	-0.086696	-0.561044	0	0
41851	2.885112	-1.190525	9.365620	-0.001882	-0.000699	0.003193	0.111610	1.250600	-0.701774	0.812052	-0.135256	-0.086773	-0.561024	0	0
41852	2.911917	-1.157017	9.380194	-0.016993	0.008956	-0.016269	0.111090	1.249500	-0.702168	0.811892	-0.135369	-0.086681	-0.561242	0	0
41853	2.940883	-1.157354	9.343890	-0.010748	0.003698	-0.012726	0.110293	1.250608	-0.702276	0.811785	-0.135495	-0.086694	-0.561364	0	0
41854	2.942931	-1.210146	9.388928	-0.013500	0.012401	0.003134	0.110413	1.251710	-0.700701	0.811727	-0.135579	-0.086564	-0.561448	0	0
41855	2.884925	-1.216952	9.374930	-0.006349	0.008921	0.004071	0.110544	1.251985	-0.700831	0.811725	-0.135653	-0.086535	-0.561438	0	0
41856	2.860672	-1.229039	9.293287	-0.001818	0.017715	-0.003788	0.110675	1.251984	-0.700442	0.811656	-0.135606	-0.086439	-0.561564	0	0
41857	2.877571	-1.229215	9.278720	0.019620	0.014202	0.003400	0.111465	1.251428	-0.699285	0.811690	-0.135438	-0.086514	-0.561544	0	0
41858	2.899173	-1.246324	9.244690	-0.003620	0.015956	-0.000297	0.111727	1.251978	-0.699805	0.811637	-0.135419	-0.086418	-0.561639	0	0
41859	2.903869	-1.263360	9.191580	0.008906	0.017715	0.001559	0.111088	1.249085	-0.700737	0.811649	-0.135317	-0.086406	-0.561648	0	0
41860	2.918266	-1.277742	9.244164	0.010697	0.008961	-0.002873	0.111349	1.249774	-0.701256	0.811598	-0.135217	-0.086451	-0.561739	0	0
41861	2.932833	-1.268110	9.285006	0.003546	0.001956	-0.007360	0.111599	1.249908	-0.697476	0.811539	-0.135241	-0.086550	-0.561804	0	0
41862	2.911251	-1.248559	9.331080	-0.007178	0.003708	-0.010947	0.111594	1.250460	-0.696818	0.811407	-0.135310	-0.086547	-0.561978	0	0
41863	2.928459	-1.205450	9.314604	-0.032160	0.008980	-0.024324	0.111734	1.249908	-0.698261	0.811211	-0.135569	-0.086411	-0.562220	0	0
41864	2.957476	-1.200779	9.343247	-0.060838	0.008936	-0.014848	0.109627	1.250472	-0.700049	0.811001	-0.136039	-0.086072	-0.562461	0	0
41865	2.991171	-1.217740	9.388425	-0.066153	0.005448	-0.029013	0.110149	1.251850	-0.700826	0.810728	-0.136589	-0.085780	-0.562766	0	0
41866	2.988765	-1.217618	9.422094	-0.067991	0.001921	-0.020227	0.109873	1.252816	-0.698856	0.810476	-0.137151	-0.085466	-0.563039	0	0
41867	2.947635	-1.229264	9.441542	-0.058990	0.014201	-0.028920	0.109857	1.255160	-0.697919	0.810220	-0.137593	-0.085144	-0.563349	0	0
41868	2.930611	-1.248182	9.503958	-0.055411	0.002832	-0.034222	0.110260	1.253226	-0.696901	0.809911	-0.138035	-0.084913	-0.563720	0	0
41869	2.990841	-1.267866	9.512825	-0.016035	-0.007664	-0.039282	0.108793	1.255441	-0.695813	0.809637	-0.138243	-0.085023	-0.564046	0	0
41870	2.995521	-1.287284	9.466898	0.015210	-0.003314	-0.021420	0.108937	1.254199	-0.697393	0.809484	-0.138160	-0.085221	-0.564256	0	0
41871	2.927977	-1.274987	9.383506	0.041164	-0.003272	-0.020325	0.108000	1.255583	-0.695408	0.809399	-0.137896	-0.085592	-0.564386	0	0
41872	2.843442	-1.276804	9.360181	0.030383	-0.012014	-0.012479	0.107998	1.255859	-0.695406	0.809299	-0.137749	-0.085931	-0.564514	0	0
41873	2.804660	-1.295875	9.317036	0.024970	-0.019015	-0.003723	0.108004	1.255860	-0.696971	0.809272	-0.137717	-0.086313	-0.564502	0	0
41874	2.869584	-1.334809	9.335255	0.005130	-0.038357	0.024232	0.108005	1.255308	-0.696455	0.809333	-0.137952	-0.086675	-0.564302	0	0
41875	2.912882	-1.359112	9.363441	0.005121	-0.029634	0.027769	0.106162	1.255318	-0.697209	0.809447	-0.138167	-0.086987	-0.564037	0	0
41876	2.903182	-1.361743	9.264958	-0.014641	-0.026165	0.048791	0.106161	1.254351	-0.695523	0.809616	-0.138517	-0.087101	-0.563691	0	0
41877	2.869013	-1.412016	9.255062	-0.059450	-0.033196	0.062537	0.105897	1.254076	-0.694870	0.809834	-0.139305	-0.087030	-0.563196	0	0
41878	2.840542	-1.344173	9.345011	-0.098856	-0.031485	0.069326	0.107194	1.257104	-0.693816	0.810005	-0.140383	-0.086685	-0.562735	0	0
41879	2.781875	-1.440264	9.233859	-0.116796	-0.026230	0.083314	0.105743	1.257664	-0.694440	0.810263	-0.141612	-0.086203	-0.562129	0	0
41880	2.950886	-1.441733	9.184317	-0.120332	-0.047236	0.069063	0.105203	1.259598	-0.693891	0.810379	-0.142953	-0.085864	-0.561674	0	0
41881	3.004538	-1.365434	9.103018	-0.122150	-0.029770	0.083213	0.106233	1.262350	-0.691271	0.810622	-0.144246	-0.085381	-0.561066	0	0
41882	3.033424	-1.375531	9.020939	-0.123927	-0.051619	0.076063	0.106209	1.265937	-0.690322	0.810766	-0.145646	-0.085047	-0.560546	0	0
41883	3.086696	-1.356544	9.073571	-0.123942	-0.052525	0.077808	0.105143	1.267184	-0.689249	0.810953	-0.147078	-0.084747	-0.559948	0	0
41884	3.096643	-1.317975	9.126802	-0.122099	-0.043765	0.067283	0.106438	1.270625	-0.688191	0.811057	-0.148410	-0.084373	-0.559502	0	0
41885	3.110983	-1.341846	9.222538	-0.128329	-0.045516	0.056646	0.104714	1.271737	-0.686850	0.811120	-0.149821	-0.084023	-0.559087	0	0
41886	3.134942	-1.375046	9.438250	-0.122022	-0.042907	0.041703	0.105100	1.274358	-0.688656	0.811082	-0.151125	-0.083681	-0.558843	0	0
41887	3.135113	-1.355401	9.570658	-0.107607	-0.024510	0.021609	0.104037	1.274914	-0.687069	0.810995	-0.152219	-0.083329	-0.558724	0	0
41888	3.154284	-1.377088	9.606293	-0.077156	-0.027994	0.012995	0.103367	1.276573	-0.686781	0.810874	-0.153051	-0.083159	-0.558698	0	0
41889	3.139703	-1.391289	9.644709	-0.057474	-0.024493	0.013152	0.102816	1.278782	-0.683620	0.810815	-0.153729	-0.083099	-0.558606	0	0
41890	3.143793	-1.494733	9.648291	-0.018045	-0.039314	-0.005141	0.102163	1.277958	-0.683880	0.810674	-0.154130	-0.083379	-0.558659	0	0
41891	3.143434	-1.547411	9.724595	0.025854	-0.055895	-0.025160	0.102421	1.279199	-0.684523	0.810503	-0.154274	-0.084096	-0.558759	0	0
41892	3.090487	-1.518516	9.600410	0.044621	-0.057617	-0.017075	0.099665	1.277282	-0.684762	0.810381	-0.154259	-0.084895	-0.558820	0	0
41893	3.095298	-1.518781	9.525863	0.053524	-0.089106	-0.014480	0.098211	1.278394	-0.685772	0.810284	-0.154370	-0.086018	-0.558759	0	0
41894	3.061332	-1.538044	9.432204	0.021289	-0.092600	-0.007670	0.095985	1.276199	-0.686543	0.810148	-0.154747	-0.086954	-0.558707	0	0
41895	3.128721	-1.569796	9.445678	-0.009239	-0.124162	0.006065	0.092819	1.276769	-0.686881	0.810036	-0.155578	-0.087978	-0.558478	0	0
41896	3.099453	-1.610457	9.445462	-0.059408	-0.106712	0.025149	0.093195	1.277040	-0.681535	0.809941	-0.156716	-0.088526	-0.558210	0	0
41897	3.041736	-1.576419	9.417512	-0.097001	-0.127694	0.023061	0.090817	1.278156	-0.682010	0.809781	-0.158290	-0.089059	-0.557913	0	0
41898	3.090309	-1.538256	9.436758	-0.149036	-0.143538	0.049052	0.088683	1.281616	-0.680639	0.809644	-0.160379	-0.089368	-0.557466	0	0
41899	3.162670	-1.548539	9.404772	-0.182195	-0.145339	0.061117	0.086550	1.284800	-0.679270	0.809539	-0.162770	-0.089505	-0.556904	0	0
41900	3.237443	-1.556693	9.288673	-0.190262	-0.148851	0.066311	0.085465	1.288668	-0.676868	0.809418	-0.165236	-0.089598	-0.556337	0	0
41901	3.206051	-1.549885	9.075125	-0.207261	-0.157559	0.069696	0.084262	1.291295	-0.676432	0.809298	-0.167902	-0.089678	-0.555701	0	0
41902	3.186539	-1.569666	8.849153	-0.236752	-0.152262	0.069507	0.081726	1.295171	-0.674007	0.809105	-0.170764	-0.089534	-0.555134	0	0
41903	3.249090	-1.599298	8.756946	-0.252871	-0.138288	0.079110	0.079710	1.299732	-0.670279	0.808963	-0.173698	-0.089187	-0.554486	0	0
41904	3.263172	-1.652647	8.650463	-0.274271	-0.131247	0.067512	0.080086	1.302351	-0.668954	0.808700	-0.176741	-0.088667	-0.553990	0	0
41905	3.252961	-1.729551	8.644860	-0.245636	-0.126860	0.067724	0.077931	1.308155	-0.665472	0.808503	-0.179540	-0.088287	-0.553438	0	0
41906	3.293551	-1.792539	8.600526	-0.204410	-0.113701	0.057474	0.076200	1.310923	-0.665158	0.808298	-0.181911	-0.088024	-0.553005	0	0
41907	3.382072	-1.906412	8.555193	-0.172160	-0.103195	0.052411	0.073936	1.313970	-0.663658	0.808160	-0.183972	-0.087887	-0.552547	0	0
41908	3.379045	-1.990698	8.513393	-0.114816	-0.090886	0.038760	0.073658	1.315626	-0.662203	0.808030	-0.185475	-0.087968	-0.552221	0	0
41909	3.429374	-2.044000	8.514750	-0.084306	-0.063740	0.026718	0.072981	1.317008	-0.659309	0.807941	-0.186588	-0.088046	-0.551963	0	0
41910	3.453253	-2.082569	8.547748	-0.056531	-0.039240	0.024350	0.071784	1.318669	-0.659013	0.807880	-0.187322	-0.088057	-0.551803	0	0
41911	3.445737	-2.120950	8.561790	-0.018896	-0.033079	0.013185	0.071630	1.319909	-0.654694	0.807864	-0.187729	-0.088276	-0.551653	0	0
41912	3.433471	-2.147349	8.549577	0.008909	-0.012046	0.004651	0.072154	1.319077	-0.652362	0.807840	-0.187767	-0.088465	-0.551644	0	0
41913	3.423934	-2.130430	8.552257	0.026745	-0.022562	0.014442	0.070834	1.319913	-0.653377	0.807925	-0.187752	-0.088851	-0.551463	0	0
41914	3.481770	-2.149846	8.642861	0.039357	-0.012051	-0.003956	0.070320	1.320470	-0.658060	0.807919	-0.187535	-0.089226	-0.551486	0	0
41915	3.573439	-2.169173	8.848536	0.050184	0.003681	-0.025004	0.070063	1.319368	-0.658328	0.807852	-0.187154	-0.089605	-0.551651	0	0
41916	3.571278	-2.135336	8.897010	0.044798	0.012406	-0.019719	0.070463	1.318262	-0.657693	0.807796	-0.186744	-0.089844	-0.551834	0	0
41917	3.569391	-2.063030	8.941117	0.034047	0.010639	-0.018027	0.069417	1.317302	-0.658600	0.807743	-0.186463	-0.090066	-0.551970	0	0
41918	3.571615	-2.091705	9.008061	0.039449	0.012397	-0.026801	0.068363	1.317446	-0.658974	0.807634	-0.186090	-0.090288	-0.552220	0	0
41919	3.525876	-2.069906	8.941414	0.034126	0.015939	-0.033856	0.068627	1.316893	-0.658200	0.807498	-0.185766	-0.090497	-0.552493	0	0
41920	3.487646	-2.011997	8.903955	0.026990	0.033451	-0.032058	0.069425	1.316337	-0.659392	0.807364	-0.185371	-0.090494	-0.552822	0	0
41921	3.473180	-2.009420	8.923337	0.033227	0.028195	-0.028503	0.069283	1.316060	-0.655870	0.807267	-0.184991	-0.090589	-0.553075	0	0
41922	3.434551	-2.009059	8.942901	0.053804	0.043946	-0.023879	0.069428	1.314404	-0.656933	0.807228	-0.184331	-0.090631	-0.553345	0	0
41923	3.405651	-1.999138	8.967298	0.058202	0.036918	-0.009763	0.070092	1.313849	-0.657340	0.807289	-0.183717	-0.090759	-0.553440	0	0
41924	3.406063	-1.941429	8.963151	0.084173	0.033438	-0.015743	0.069859	1.310817	-0.661410	0.807347	-0.182876	-0.091041	-0.553588	0	0
41925	3.357570	-1.969840	8.987276	0.087645	0.036893	0.008095	0.069867	1.309714	-0.661943	0.807559	-0.182040	-0.091298	-0.553511	0	0
41926	3.362258	-1.989155	8.974997	0.096502	0.028106	0.025746	0.071071	1.310263	-0.667695	0.807858	-0.181166	-0.091613	-0.553310	0	0
41927	3.366990	-2.003558	8.996421	0.098290	0.014111	0.021297	0.071080	1.308193	-0.667064	0.808140	-0.180381	-0.092088	-0.553075	0	0
41928	3.357270	-2.013015	9.025236	0.076788	0.022834	0.029103	0.072941	1.306390	-0.668284	0.808414	-0.179699	-0.092330	-0.552857	0	0
41929	3.376378	-2.042057	9.015123	0.068627	0.015777	0.051036	0.070043	1.304335	-0.665651	0.808808	-0.179171	-0.092573	-0.552411	0	0
41930	3.427130	-2.037511	9.057999	0.056983	0.003505	0.049129	0.072420	1.303494	-0.665435	0.809124	-0.178777	-0.092822	-0.552034	0	0
41931	3.468156	-2.040297	9.038385	0.038993	0.001693	0.070127	0.073205	1.304317	-0.665047	0.809557	-0.178585	-0.092981	-0.551434	0	0
41932	3.502274	-1.995025	8.985738	0.012176	0.008691	0.068195	0.072821	1.302388	-0.665061	0.809908	-0.178541	-0.092908	-0.550946	0	0
41933	3.531619	-1.942456	8.947636	-0.027196	-0.012312	0.064310	0.073601	1.304591	-0.665572	0.810176	-0.178959	-0.092827	-0.550429	0	0
41934	3.560775	-1.916329	8.914038	-0.071979	-0.018473	0.073651	0.075439	1.306651	-0.666623	0.810392	-0.179749	-0.092504	-0.549907	0	0
41935	3.541545	-1.904137	8.919151	-0.095185	-0.012325	0.062939	0.075955	1.308028	-0.665835	0.810529	-0.180719	-0.092053	-0.549464	0	0
41936	3.556288	-1.870409	8.974689	-0.127373	-0.012335	0.056537	0.074361	1.308172	-0.662418	0.810548	-0.181909	-0.091405	-0.549150	0	0
41937	3.546823	-1.846025	9.059167	-0.123801	-0.015846	0.054794	0.074870	1.311895	-0.663432	0.810582	-0.183122	-0.090840	-0.548791	0	0
41938	3.498630	-1.831261	9.045333	-0.104051	-0.003549	0.044426	0.076172	1.313266	-0.660829	0.810591	-0.184062	-0.090273	-0.548557	0	0
41939	3.506019	-1.811988	9.074330	-0.086113	-0.010524	0.032196	0.074325	1.313828	-0.661578	0.810573	-0.184918	-0.089913	-0.548355	0	0
41940	3.512979	-1.850630	9.040179	-0.046657	0.002651	0.017542	0.075499	1.315201	-0.660017	0.810541	-0.185335	-0.089658	-0.548303	0	0
41941	3.484004	-1.850403	9.040432	-0.034072	0.002694	0.004426	0.075642	1.314235	-0.661855	0.810478	-0.185670	-0.089527	-0.548304	0	0
41942	3.440268	-1.888509	9.052388	-0.001804	0.006242	-0.007658	0.074832	1.316446	-0.659995	0.810394	-0.185681	-0.089536	-0.548423	0	0
41943	3.382177	-1.907326	9.043059	0.017853	0.003629	-0.002223	0.074968	1.316446	-0.661040	0.810392	-0.185582	-0.089693	-0.548433	0	0
41944	3.382245	-1.897727	9.035959	0.016102	0.020262	-0.005698	0.074322	1.313828	-0.660535	0.810366	-0.185373	-0.089683	-0.548545	0	0
41945	3.372642	-1.888193	8.983278	0.010706	0.017633	0.001308	0.075104	1.315755	-0.661310	0.810384	-0.185255	-0.089679	-0.548559	0	0
41946	3.399172	-1.893167	8.997412	0.010735	0.022885	-0.003969	0.075772	1.313682	-0.660167	0.810359	-0.185076	-0.089615	-0.548666	0	0
41947	3.401443	-1.912493	8.975540	0.000014	0.033386	-0.004013	0.075246	1.314099	-0.661329	0.810342	-0.184952	-0.089434	-0.548762	0	0
41948	3.396573	-1.917346	8.949090	0.008920	0.029875	0.004852	0.075241	1.314375	-0.660282	0.810361	-0.184759	-0.089285	-0.548824	0	0
41949	3.357870	-1.926665	8.949317	0.014309	0.033396	0.001389	0.077094	1.313537	-0.661232	0.810401	-0.184522	-0.089170	-0.548864	0	0
41950	3.381694	-1.972493	8.967811	0.024992	0.014127	0.006667	0.077095	1.313261	-0.660843	0.810452	-0.184285	-0.089236	-0.548857	0	0
41951	3.415271	-2.004068	8.952738	0.033921	0.017611	0.012016	0.077351	1.313535	-0.659018	0.810572	-0.183984	-0.089337	-0.548764	0	0
41952	3.424925	-2.004195	8.935830	0.044674	0.022868	0.010348	0.077353	1.312706	-0.658374	0.810674	-0.183546	-0.089429	-0.548745	0	0
41953	3.463354	-2.033337	8.942373	0.046378	0.019315	0.027953	0.077878	1.313394	-0.658897	0.810905	-0.183150	-0.089556	-0.548515	0	0
41954	3.511559	-2.047955	9.004276	0.033912	0.022818	0.013758	0.077899	1.312983	-0.664119	0.811016	-0.182800	-0.089586	-0.548463	0	0
41955	3.552714	-2.033801	9.018504	0.033885	0.015795	0.017247	0.078689	1.312426	-0.663093	0.811162	-0.182517	-0.089694	-0.548324	0	0
41956	3.579178	-2.048366	9.042142	0.041039	0.012286	0.016394	0.079750	1.309936	-0.660786	0.811289	-0.182170	-0.089843	-0.548227	0	0
41957	3.559885	-2.043530	9.001507	0.026715	0.001797	0.016259	0.077635	1.311741	-0.662040	0.811403	-0.182023	-0.090029	-0.548076	0	0
41958	3.492675	-1.985446	8.947477	0.005275	0.017573	0.015312	0.079355	1.310490	-0.661688	0.811463	-0.181937	-0.089941	-0.548031	0	0
41959	3.434739	-1.982624	8.935993	-0.025203	0.008810	0.025650	0.078967	1.309665	-0.662603	0.811540	-0.182182	-0.089769	-0.547863	0	0
41960	3.381612	-1.984474	8.982094	-0.005443	0.010612	0.008192	0.078575	1.309391	-0.663122	0.811539	-0.182214	-0.089693	-0.547867	0	0
41961	3.386378	-1.994059	9.005976	-0.009045	0.013218	0.013458	0.079361	1.310767	-0.663903	0.811583	-0.182292	-0.089595	-0.547792	0	0
41962	3.357606	-1.965007	8.994541	0.012365	0.000084	0.024156	0.078173	1.310773	-0.663493	0.811687	-0.182252	-0.089671	-0.547638	0	0
41963	3.389030	-1.960443	8.994323	0.010628	0.003599	0.013573	0.078964	1.310769	-0.663636	0.811759	-0.182223	-0.089758	-0.547526	0	0
41964	3.444401	-1.984848	9.020001	0.017771	-0.001672	0.014465	0.078430	1.311323	-0.662578	0.811820	-0.182139	-0.089896	-0.547442	0	0
41965	3.444143	-2.020925	9.019588	0.016054	-0.003383	-0.002303	0.079756	1.310765	-0.663648	0.811808	-0.182090	-0.090099	-0.547442	0	0
41966	3.391048	-2.017987	9.058534	0.021312	-0.004303	0.020658	0.079228	1.311320	-0.664417	0.811913	-0.181997	-0.090268	-0.547290	0	0
41967	3.350100	-2.003279	9.044637	0.012417	-0.003391	0.010038	0.078967	1.310908	-0.664547	0.811963	-0.181988	-0.090427	-0.547193	0	0
41968	3.376856	-1.974757	9.001473	-0.001860	-0.003377	0.002884	0.078968	1.310908	-0.664939	0.811926	-0.182062	-0.090494	-0.547211	0	0
41969	3.372051	-1.970026	8.963116	-0.000097	0.003612	0.011737	0.078963	1.310631	-0.663115	0.811969	-0.182116	-0.090524	-0.547124	0	0
41970	3.408306	-1.965485	8.967662	-0.006456	-0.008692	0.029259	0.079489	1.311180	-0.663639	0.812062	-0.182281	-0.090560	-0.546926	0	0
41971	3.420306	-1.975259	8.948219	-0.010027	-0.010438	0.027459	0.079365	1.311044	-0.665465	0.812159	-0.182507	-0.090621	-0.546695	0	0
41972	3.453963	-1.997081	8.976518	-0.017201	-0.006964	0.030929	0.079758	1.310489	-0.663911	0.812245	-0.182751	-0.090582	-0.546493	0	0
41973	3.463532	-2.009219	8.964279	-0.001971	-0.005201	0.027517	0.080023	1.310764	-0.664695	0.812363	-0.182884	-0.090645	-0.546264	0	0
41974	3.453808	-2.018728	8.976271	-0.007328	-0.001698	0.025729	0.080028	1.309384	-0.663926	0.812443	-0.183014	-0.090626	-0.546104	0	0
41975	3.453970	-1.994794	8.938091	-0.003753	0.003552	0.029304	0.080417	1.310762	-0.664180	0.812574	-0.183116	-0.090605	-0.545878	0	0
41976	3.483016	-1.985378	8.945159	-0.012657	0.012306	0.022215	0.080680	1.310622	-0.663794	0.812636	-0.183210	-0.090450	-0.545779	0	0
41977	3.478250	-1.975786	8.923680	-0.018018	0.028051	0.025761	0.080810	1.310621	-0.663404	0.812744	-0.183291	-0.090158	-0.545639	0	0
41978	3.449477	-1.946756	8.905035	-0.034149	0.017551	0.029145	0.081460	1.311859	-0.662749	0.812810	-0.183537	-0.089830	-0.545514	0	0
41979	3.425529	-1.917808	8.871928	-0.060930	0.017587	0.016628	0.081448	1.313652	-0.662210	0.812779	-0.184017	-0.089407	-0.545467	0	0
41980	3.437621	-1.915468	8.881464	-0.068158	0.004428	0.027979	0.083560	1.313365	-0.662506	0.812772	-0.184608	-0.089005	-0.545344	0	0
41981	3.435208	-1.917634	8.953560	-0.060899	0.024583	0.009599	0.082626	1.315163	-0.662343	0.812708	-0.185042	-0.088538	-0.545367	0	0
41982	3.401616	-1.888434	8.978219	-0.042986	0.015858	0.002664	0.083400	1.316813	-0.659990	0.812609	-0.185345	-0.088224	-0.545464	0	0
41983	3.343723	-1.880692	9.002841	-0.030383	0.028156	-0.011280	0.083403	1.316814	-0.661034	0.812491	-0.185491	-0.087931	-0.545636	0	0
41984	3.343745	-1.878228	9.022096	-0.008898	0.027290	-0.014651	0.082352	1.316268	-0.661023	0.812374	-0.185439	-0.087744	-0.545859	0	0
41985	3.363037	-1.883072	9.060327	0.021521	0.008924	-0.020671	0.082616	1.315714	-0.660250	0.812285	-0.185257	-0.087907	-0.546027	0	0
41986	3.372323	-1.933788	9.016403	0.039454	0.010703	-0.027596	0.083026	1.315438	-0.663912	0.812177	-0.184891	-0.088143	-0.546274	0	0
41987	3.372378	-1.926528	9.030907	0.068046	-0.001553	-0.023025	0.082892	1.315162	-0.662869	0.812152	-0.184384	-0.088649	-0.546400	0	0
41988	3.396181	-1.974805	9.034953	0.068983	0.019448	-0.026484	0.081193	1.312965	-0.663648	0.812096	-0.183734	-0.088968	-0.546650	0	0
41989	3.410633	-1.979744	9.029964	0.057255	-0.012086	-0.014352	0.080672	1.312278	-0.664168	0.812089	-0.183379	-0.089484	-0.546696	0	0
41990	3.422534	-2.003890	9.029584	0.034038	0.010663	-0.017972	0.082774	1.312956	-0.663150	0.812016	-0.183066	-0.089671	-0.546879	0	0
41991	3.420153	-1.999075	9.024854	0.030414	0.012388	-0.007417	0.081996	1.311719	-0.665107	0.812019	-0.182801	-0.089828	-0.546937	0	0
41992	3.415164	-2.022942	9.072689	0.010708	0.024608	-0.000471	0.081609	1.310342	-0.665245	0.812009	-0.182618	-0.089742	-0.547028	0	0
41993	3.415215	-2.013527	9.005504	0.015142	0.012357	0.006570	0.082925	1.310887	-0.665260	0.812060	-0.182490	-0.089790	-0.546986	0	0
41994	3.415366	-1.991940	8.986524	0.016065	0.019369	0.003082	0.082004	1.310616	-0.665509	0.812072	-0.182295	-0.089768	-0.547036	0	0
41995	3.415167	-2.018514	8.947766	0.018732	0.008875	0.004821	0.081869	1.311168	-0.665502	0.812118	-0.182156	-0.089868	-0.546999	0	0
41996	3.419757	-2.052202	8.954550	0.030306	0.024586	0.021696	0.083325	1.309228	-0.663847	0.812263	-0.181833	-0.089847	-0.546895	0	0
41997	3.405095	-2.076162	8.947190	0.033863	0.016712	0.024337	0.083195	1.308677	-0.663460	0.812449	-0.181547	-0.089931	-0.546700	0	0
41998	3.414614	-2.095493	8.942080	0.039247	0.022841	0.022629	0.085037	1.309771	-0.664390	0.812613	-0.181162	-0.089972	-0.546576	0	0
41999	3.448526	-2.081283	8.956370	0.032065	0.029809	0.029644	0.084788	1.308532	-0.666355	0.812836	-0.180825	-0.089930	-0.546363	0	0
42000	3.458209	-2.078865	8.985154	0.023122	0.020184	0.025135	0.085063	1.306185	-0.665730	0.812984	-0.180588	-0.089901	-0.546225	0	0
42001	3.458055	-2.100497	8.989714	0.014160	0.019300	0.027705	0.084656	1.307013	-0.663759	0.813155	-0.180454	-0.089852	-0.546025	0	0
42002	3.453605	-2.047545	8.990361	0.008789	0.015799	0.027666	0.084912	1.307563	-0.662453	0.813279	-0.180360	-0.089773	-0.545883	0	0
42003	3.439328	-2.018512	9.010045	-0.025256	0.012269	0.036226	0.086232	1.307004	-0.662218	0.813418	-0.180594	-0.089550	-0.545636	0	0
42004	3.427281	-2.013717	8.974154	-0.030601	-0.003450	0.027324	0.085713	1.307560	-0.665335	0.813468	-0.180923	-0.089419	-0.545474	0	0
42005	3.396204	-1.970142	8.986939	-0.043148	-0.006956	0.030763	0.085975	1.307559	-0.664817	0.813526	-0.181404	-0.089265	-0.545251	0	0
42006	3.377159	-1.931553	8.973127	-0.034102	0.005345	0.013264	0.087551	1.308378	-0.664442	0.813502	-0.181700	-0.089069	-0.545222	0	0
42007	3.358150	-1.888124	8.968984	-0.030548	-0.008652	0.015016	0.086493	1.309488	-0.665328	0.813496	-0.182072	-0.089026	-0.545113	0	0
42008	3.367880	-1.878549	8.978623	-0.027054	-0.012197	0.032651	0.085304	1.309218	-0.664269	0.813563	-0.182426	-0.088971	-0.544904	0	0
42009	3.358449	-1.849362	9.060754	-0.014459	-0.006922	0.016908	0.087790	1.311963	-0.663366	0.813598	-0.182658	-0.088997	-0.544769	0	0
42010	3.343861	-1.863636	9.075135	0.001634	0.010566	0.024139	0.086333	1.312522	-0.662295	0.813690	-0.182647	-0.088929	-0.544646	0	0
42011	3.351068	-1.868532	9.065404	0.008833	-0.001653	0.011808	0.086204	1.311971	-0.662168	0.813746	-0.182653	-0.089047	-0.544542	0	0
42012	3.382280	-1.892902	9.040821	0.019586	-0.003395	0.008341	0.086072	1.311419	-0.661128	0.813772	-0.182558	-0.089219	-0.544506	0	0
42013	3.348574	-1.878266	9.022054	0.032096	-0.005137	0.011964	0.086338	1.311418	-0.661915	0.813868	-0.182392	-0.089491	-0.544374	0	0
42014	3.333838	-1.911913	8.992953	0.041063	-0.010361	0.006722	0.086638	1.306451	-0.664316	0.813929	-0.182157	-0.089843	-0.544304	0	0
42015	3.343498	-1.911973	8.997676	0.033946	0.008891	0.003212	0.085854	1.305904	-0.665354	0.813994	-0.181891	-0.090026	-0.544266	0	0
42016	3.362787	-1.916854	9.023890	0.039271	0.008861	0.012055	0.087825	1.308930	-0.668354	0.814089	-0.181572	-0.090200	-0.544201	0	0
42017	3.333925	-1.902072	9.065166	0.039245	0.001854	0.014684	0.086782	1.307281	-0.669137	0.814219	-0.181309	-0.090447	-0.544053	0	0
42018	3.314705	-1.887563	9.041466	0.033918	0.003632	0.006730	0.085473	1.306737	-0.670949	0.814262	-0.181059	-0.090640	-0.544040	0	0
42019	3.314637	-1.897184	9.041355	0.024963	0.024611	0.014669	0.087162	1.308657	-0.666781	0.814387	-0.180786	-0.090623	-0.543946	0	0
42020	3.338778	-1.897424	9.024321	0.024981	0.015872	0.008463	0.087040	1.307693	-0.668093	0.814432	-0.180544	-0.090665	-0.543953	0	0
42021	3.362519	-1.955241	9.054695	0.019570	0.008844	0.014546	0.087056	1.305762	-0.669548	0.814533	-0.180400	-0.090746	-0.543836	0	0
42022	3.381708	-1.972316	9.025493	0.010639	0.008849	0.011829	0.087837	1.307137	-0.669024	0.814570	-0.180315	-0.090763	-0.543806	0	0
42023	3.422968	-1.943724	9.042289	0.033945	0.015857	0.004087	0.088370	1.306169	-0.669042	0.814646	-0.180006	-0.090884	-0.543774	0	0
42024	3.449600	-1.934282	9.051781	0.030370	0.019346	0.004067	0.087335	1.303554	-0.670487	0.814686	-0.179696	-0.090936	-0.543808	0	0
42025	3.420679	-1.924604	8.996865	0.026759	0.022842	0.013758	0.087076	1.302589	-0.670232	0.814807	-0.179417	-0.090944	-0.543716	0	0
42026	3.440080	-1.912759	8.987221	0.025013	0.012367	0.001368	0.088382	1.304513	-0.669580	0.814812	-0.179187	-0.091028	-0.543771	0	0
42027	3.440075	-1.912817	8.967994	0.001837	0.015907	-0.016411	0.088912	1.304925	-0.671280	0.814719	-0.179122	-0.091012	-0.543935	0	0
42028	3.454601	-1.908076	8.982343	-0.018732	0.017648	-0.018321	0.087320	1.306037	-0.670071	0.814546	-0.179202	-0.090851	-0.544194	0	0
42029	3.430472	-1.905475	8.984983	-0.012465	0.021156	-0.018254	0.088507	1.304926	-0.668273	0.814421	-0.179224	-0.090719	-0.544396	0	0
42030	3.387002	-1.907415	9.026194	-0.009736	0.022935	-0.028790	0.087055	1.304657	-0.667471	0.814216	-0.179191	-0.090584	-0.544736	0	0
42031	3.343670	-1.887922	8.997952	-0.017801	0.015948	-0.027095	0.089297	1.304093	-0.666728	0.814029	-0.179277	-0.090480	-0.545005	0	0
42032	3.329221	-1.882940	9.017360	-0.001697	0.001963	-0.031429	0.087190	1.304381	-0.667998	0.813810	-0.179289	-0.090566	-0.545313	0	0
42033	3.324126	-1.921267	9.055417	0.010848	0.005470	-0.035738	0.088235	1.305754	-0.667348	0.813618	-0.179190	-0.090719	-0.545607	0	0
42034	3.314505	-1.916351	9.065169	0.004581	0.003719	-0.035786	0.087723	1.303826	-0.668664	0.813390	-0.179137	-0.090833	-0.545945	0	0
42035	3.304921	-1.906582	9.089398	0.025164	0.008972	-0.035613	0.086665	1.304246	-0.668513	0.813227	-0.178900	-0.091034	-0.546232	0	0
42036	3.299957	-1.925756	9.098834	0.011685	-0.003302	-0.026946	0.085481	1.303286	-0.667461	0.813037	-0.178839	-0.091223	-0.546503	0	0
42037	3.343518	-1.911724	9.079392	-0.001782	-0.004214	-0.016483	0.086798	1.303831	-0.667997	0.812919	-0.178910	-0.091349	-0.546635	0	0
42038	3.350787	-1.907088	9.040930	-0.010812	-0.022618	-0.002518	0.085617	1.303010	-0.668249	0.812816	-0.179157	-0.091532	-0.546676	0	0
42039	3.329021	-1.911728	9.041064	-0.016117	-0.005093	-0.011299	0.084960	1.304395	-0.671356	0.812700	-0.179353	-0.091576	-0.546777	0	0
42040	3.338574	-1.926264	9.031201	-0.009056	-0.012137	0.008107	0.083375	1.304403	-0.670288	0.812657	-0.179540	-0.091662	-0.546766	0	0
42041	3.369928	-1.931334	9.026066	-0.016212	-0.017392	0.006263	0.084293	1.304259	-0.668607	0.812625	-0.179819	-0.091773	-0.546702	0	0
42042	3.406015	-1.950786	9.049564	-0.012694	-0.012190	0.020391	0.085088	1.303841	-0.669145	0.812653	-0.180046	-0.091820	-0.546578	0	0
42043	3.415643	-1.955627	9.063846	0.014187	-0.005172	0.013559	0.082976	1.304543	-0.669628	0.812727	-0.180018	-0.091985	-0.546450	0	0
42044	3.410907	-1.943483	9.090463	0.017802	-0.005155	0.004777	0.083765	1.304124	-0.668470	0.812715	-0.179947	-0.092164	-0.546460	0	0
42045	3.422984	-1.941326	9.039913	0.023119	0.008814	0.021606	0.084166	1.303846	-0.669523	0.812862	-0.179778	-0.092250	-0.546283	0	0
42046	3.415865	-1.922190	8.987321	0.042815	0.003588	0.019095	0.084974	1.302878	-0.672675	0.812997	-0.179466	-0.092474	-0.546147	0	0
42047	3.420965	-1.883804	8.968492	0.053545	0.005336	0.021830	0.084443	1.303156	-0.672143	0.813196	-0.179069	-0.092754	-0.545934	0	0
42048	3.411363	-1.876455	8.987885	0.043749	0.014101	0.013863	0.084324	1.300674	-0.671905	0.813297	-0.178690	-0.092902	-0.545882	0	0
42049	3.411460	-1.859898	8.896749	0.041065	0.017610	0.017387	0.084711	1.301360	-0.670338	0.813460	-0.178323	-0.093022	-0.545738	0	0
42050	3.440689	-1.826305	8.944949	0.066129	0.012360	0.012260	0.085518	1.299564	-0.672195	0.813596	-0.177769	-0.093311	-0.545666	0	0
42051	3.406713	-1.850078	8.949776	0.103770	0.019408	0.000229	0.085266	1.297219	-0.671692	0.813779	-0.176867	-0.093790	-0.545606	0	0
42052	3.372948	-1.844944	8.969353	0.151190	0.024673	0.001485	0.086989	1.295969	-0.672253	0.814012	-0.175544	-0.094461	-0.545569	0	0
42053	3.349216	-1.791409	9.111970	0.194965	0.026383	0.013281	0.086480	1.294179	-0.674611	0.814429	-0.173872	-0.095357	-0.545326	0	0
42054	3.349726	-1.719335	9.086357	0.187845	0.027277	0.006198	0.086374	1.290594	-0.676080	0.814738	-0.172242	-0.096194	-0.545235	0	0
42055	3.379032	-1.676019	9.168316	0.194051	-0.015618	0.004324	0.085752	1.286322	-0.679765	0.815059	-0.170796	-0.097441	-0.544989	0	0
42056	3.402976	-1.702812	9.119735	0.166305	0.012351	0.015666	0.087735	1.285208	-0.679415	0.815372	-0.169430	-0.098268	-0.544799	0	0
42057	3.436861	-1.691124	9.095543	0.141241	-0.008654	0.012757	0.085776	1.282184	-0.679937	0.815650	-0.168382	-0.099156	-0.544546	0	0
42058	3.458745	-1.671877	9.153256	0.098384	0.012351	-0.002463	0.086320	1.279974	-0.680880	0.815741	-0.167553	-0.099642	-0.544576	0	0
42059	3.509487	-1.667448	9.157676	0.060763	0.013178	0.006944	0.086598	1.279422	-0.684151	0.815873	-0.167038	-0.099924	-0.544486	0	0
42060	3.499754	-1.677060	9.136019	0.010650	0.010544	0.008333	0.086871	1.277765	-0.684172	0.815891	-0.166942	-0.099935	-0.544486	0	0
42061	3.427385	-1.662480	8.999821	-0.035872	0.020192	0.014225	0.088040	1.279966	-0.682733	0.815907	-0.167186	-0.099622	-0.544444	0	0
42062	3.379467	-1.609248	8.981620	-0.094920	0.010575	0.011142	0.087765	1.281070	-0.681283	0.815759	-0.167954	-0.099051	-0.544534	0	0
42063	3.374622	-1.611586	8.991248	-0.142372	0.022788	0.021415	0.088015	1.283828	-0.681911	0.815637	-0.169060	-0.098124	-0.544543	0	0
42064	3.403513	-1.623824	8.995665	-0.137859	0.022800	0.012625	0.088659	1.284927	-0.679301	0.815442	-0.170111	-0.097220	-0.544669	0	0
42065	3.422671	-1.647865	9.048097	-0.118242	0.017512	0.024192	0.090888	1.286294	-0.678017	0.815368	-0.171051	-0.096463	-0.544621	0	0
42066	3.330943	-1.642425	9.020110	-0.116417	0.029803	0.020755	0.090344	1.289056	-0.677851	0.815257	-0.171896	-0.095604	-0.544671	0	0
42067	3.287383	-1.652043	8.909822	-0.109235	0.022852	0.016390	0.091654	1.289185	-0.675521	0.815159	-0.172724	-0.094865	-0.544686	0	0
42068	3.287203	-1.676198	8.875899	-0.109210	0.026368	0.012874	0.090063	1.291402	-0.676519	0.815006	-0.173523	-0.094084	-0.544796	0	0
42069	3.286853	-1.728758	8.990658	-0.096678	0.019364	0.005877	0.090453	1.292503	-0.676775	0.814868	-0.174256	-0.093459	-0.544877	0	0
42070	3.291153	-1.805496	9.076259	-0.067188	0.026337	0.013148	0.091625	1.294428	-0.675730	0.814792	-0.174712	-0.092908	-0.544939	0	0
42071	3.293377	-1.834186	9.138396	-0.044698	0.028146	-0.014887	0.091636	1.294430	-0.678861	0.814638	-0.174952	-0.092529	-0.545156	0	0
42072	3.334414	-1.836839	9.162045	-0.023328	0.031580	0.008178	0.091626	1.295257	-0.677548	0.814613	-0.175017	-0.092182	-0.545231	0	0
42073	3.349069	-1.815159	9.210235	0.005327	0.017598	-0.002239	0.092151	1.295806	-0.677550	0.814606	-0.174918	-0.092139	-0.545280	0	0
42074	3.334619	-1.810191	9.224836	0.014301	0.021113	-0.007443	0.092012	1.295253	-0.674684	0.814539	-0.174722	-0.092106	-0.545449	0	0
42075	3.286239	-1.819662	9.150641	0.010752	0.015907	-0.013641	0.092018	1.294149	-0.674564	0.814479	-0.174576	-0.092125	-0.545583	0	0
42076	3.247648	-1.810062	9.045339	0.014367	0.029943	-0.014429	0.093211	1.294420	-0.676797	0.814398	-0.174321	-0.092037	-0.545799	0	0
42077	3.252428	-1.815086	8.987559	0.003617	0.014202	-0.014566	0.092158	1.294150	-0.677045	0.814319	-0.174240	-0.092032	-0.545944	0	0
42078	3.237900	-1.819849	8.966000	0.001794	0.022935	-0.003970	0.093485	1.293315	-0.677987	0.814261	-0.174137	-0.091913	-0.546083	0	0
42079	3.237730	-1.843886	8.970531	0.014335	0.029942	-0.005620	0.092157	1.294288	-0.676783	0.814264	-0.173890	-0.091822	-0.546174	0	0
42080	3.237695	-1.848696	8.970476	0.026855	0.019450	-0.007330	0.094003	1.293863	-0.676293	0.814213	-0.173601	-0.091869	-0.546333	0	0
42081	3.271605	-1.836700	9.047229	0.034036	0.019442	-0.014337	0.093477	1.294281	-0.677455	0.814193	-0.173243	-0.091986	-0.546458	0	0
42082	3.281345	-1.824809	9.028054	0.033984	0.026409	-0.000213	0.092952	1.294284	-0.677969	0.814196	-0.172865	-0.092002	-0.546569	0	0
42083	3.266991	-1.805498	9.013981	0.048301	0.020299	-0.001885	0.094285	1.291794	-0.678275	0.814269	-0.172397	-0.092168	-0.546581	0	0
42084	3.303185	-1.810489	9.047257	0.030389	0.028139	0.003287	0.093362	1.291523	-0.677742	0.814293	-0.172041	-0.092146	-0.546661	0	0
42085	3.300964	-1.781755	8.999540	0.030311	0.006246	0.015552	0.094299	1.290139	-0.679596	0.814416	-0.171813	-0.092298	-0.546523	0	0
42086	3.305891	-1.767436	8.975629	0.019594	0.012376	0.013735	0.093103	1.291110	-0.678264	0.814457	-0.171642	-0.092326	-0.546511	0	0
42087	3.310714	-1.767547	8.951552	0.021445	0.017657	0.002312	0.094153	1.291932	-0.678402	0.814504	-0.171411	-0.092359	-0.546508	0	0
42088	3.330016	-1.772273	9.028238	0.014311	0.015902	-0.005686	0.095083	1.290824	-0.678557	0.814449	-0.171243	-0.092368	-0.546641	0	0
42089	3.363825	-1.772479	9.047172	0.033941	0.019364	0.006796	0.093771	1.290280	-0.679586	0.814543	-0.170906	-0.092449	-0.546593	0	0
42090	3.349382	-1.767438	9.085808	0.043758	0.019352	0.011278	0.093784	1.289177	-0.681424	0.814619	-0.170498	-0.092557	-0.546588	0	0
42091	3.344729	-1.743290	9.105351	0.041170	0.017650	-0.010771	0.096006	1.288885	-0.675329	0.814628	-0.170096	-0.092721	-0.546674	0	0
42092	3.330285	-1.738264	9.139181	0.039363	0.022886	-0.006354	0.094960	1.287512	-0.675588	0.814600	-0.169688	-0.092805	-0.546827	0	0
42093	3.313489	-1.723656	9.153913	0.019695	0.020268	-0.010905	0.093899	1.288069	-0.674784	0.814573	-0.169446	-0.092831	-0.546938	0	0
42094	3.311193	-1.704631	9.077246	0.029549	0.015916	-0.012605	0.096426	1.286954	-0.679138	0.814513	-0.169146	-0.092937	-0.547102	0	0
42095	3.294501	-1.673394	9.024876	0.029535	0.017669	-0.007300	0.096165	1.286956	-0.680177	0.814520	-0.168841	-0.093032	-0.547169	0	0
42096	3.282730	-1.632294	9.063903	0.051018	0.028169	-0.007094	0.096030	1.286680	-0.678743	0.814511	-0.168309	-0.093138	-0.547328	0	0
42097	3.256008	-1.656006	9.107121	0.071638	0.028198	-0.017515	0.096047	1.285025	-0.680847	0.814543	-0.167593	-0.093394	-0.547458	0	0
42098	3.205541	-1.621952	9.103141	0.082341	0.041313	-0.005912	0.096314	1.283644	-0.679560	0.814606	-0.166735	-0.093563	-0.547597	0	0
42099	3.246486	-1.636704	9.102618	0.085895	0.043913	0.000276	0.095939	1.281716	-0.682183	0.814773	-0.165832	-0.093739	-0.547593	0	0
42100	3.316346	-1.661208	9.132977	0.107362	0.024655	-0.004951	0.097402	1.280329	-0.683784	0.814871	-0.164860	-0.094181	-0.547665	0	0
42101	3.335585	-1.673289	9.163916	0.127050	0.036894	-0.003010	0.097681	1.279225	-0.686147	0.815079	-0.163657	-0.094644	-0.547636	0	0
42102	3.301859	-1.663286	9.202775	0.151149	0.033376	0.007738	0.098091	1.277568	-0.687735	0.815310	-0.162295	-0.095231	-0.547595	0	0
42103	3.273010	-1.643951	9.159986	0.153873	0.040406	0.002510	0.097454	1.274261	-0.688802	0.815592	-0.160859	-0.095803	-0.547500	0	0
42104	3.253899	-1.612753	9.088409	0.141330	0.026420	0.004144	0.097732	1.271776	-0.688570	0.815770	-0.159613	-0.096396	-0.547495	0	0
42105	3.225273	-1.559965	8.973904	0.114486	0.024687	0.007489	0.098545	1.268876	-0.690176	0.815998	-0.158589	-0.096873	-0.547369	0	0
42106	3.253979	-1.598601	8.997245	0.109103	0.028164	0.010970	0.098149	1.268325	-0.689132	0.816166	-0.157601	-0.097266	-0.547334	0	0
42107	3.243960	-1.651226	9.066423	0.093898	0.045645	0.012675	0.101058	1.268035	-0.691266	0.816408	-0.156637	-0.097452	-0.547217	0	0
42108	3.239376	-1.617465	9.083674	0.098385	0.044776	0.009188	0.101469	1.266102	-0.692466	0.816587	-0.155640	-0.097660	-0.547197	0	0
42109	3.235120	-1.537991	9.106255	0.094807	0.045645	0.009182	0.100156	1.265143	-0.692325	0.816809	-0.154665	-0.097857	-0.547106	0	0
42110	3.245162	-1.487286	9.195674	0.096522	0.045590	0.023299	0.101618	1.264171	-0.694183	0.817043	-0.153696	-0.098021	-0.547002	0	0
42111	3.095953	-1.412004	9.051224	0.110962	0.057962	0.004126	0.103344	1.260987	-0.692284	0.817272	-0.152516	-0.098212	-0.546955	0	0
42112	3.096436	-1.342453	8.987129	0.112697	0.057941	0.018253	0.104413	1.259326	-0.693752	0.817522	-0.151340	-0.098375	-0.546879	0	0
42113	3.057954	-1.322740	9.042964	0.128834	0.054467	0.008680	0.104432	1.256706	-0.695082	0.817798	-0.150036	-0.098684	-0.546770	0	0
42114	3.077517	-1.289161	9.062408	0.134196	0.071943	0.014951	0.104465	1.253121	-0.698640	0.818063	-0.148605	-0.098852	-0.546733	0	0
42115	3.058265	-1.283825	9.185206	0.134154	0.051798	0.014882	0.105805	1.250493	-0.700513	0.818375	-0.147276	-0.099202	-0.546563	0	0
42116	3.053545	-1.271482	9.276715	0.135983	0.059676	0.006114	0.106090	1.250357	-0.706519	0.818583	-0.145888	-0.099494	-0.546570	0	0
42117	3.015179	-1.234985	9.315920	0.134192	0.058805	0.005234	0.106486	1.249803	-0.705618	0.818847	-0.144507	-0.099798	-0.546487	0	0
42118	3.024675	-1.258994	9.354015	0.112630	0.058746	0.023573	0.108753	1.246204	-0.706992	0.819098	-0.143334	-0.099942	-0.546393	0	0
42119	3.091985	-1.302684	9.396192	0.116297	0.057893	0.002418	0.109013	1.244821	-0.703749	0.819317	-0.142099	-0.100158	-0.546348	0	0
42120	3.120978	-1.302690	9.468042	0.110887	0.050856	0.007630	0.109830	1.241921	-0.706529	0.819460	-0.140970	-0.100377	-0.546385	0	0
42121	3.058530	-1.254250	9.418668	0.098398	0.057891	0.003189	0.110892	1.242055	-0.708762	0.819656	-0.139880	-0.100493	-0.546350	0	0
42122	2.976669	-1.220002	9.398137	0.089438	0.036923	0.000436	0.112226	1.240531	-0.710754	0.819734	-0.138991	-0.100725	-0.546417	0	0
42123	2.972050	-1.191059	9.412930	0.076914	0.050909	0.003927	0.112242	1.237772	-0.710781	0.819896	-0.138114	-0.100778	-0.546387	0	0
42124	2.982069	-1.138441	9.341349	0.017831	0.049135	0.012311	0.112505	1.237218	-0.709747	0.819934	-0.137760	-0.100498	-0.546471	0	0
42125	2.996736	-1.112215	9.303070	-0.023341	0.038624	0.013737	0.113039	1.236111	-0.709897	0.819999	-0.137780	-0.100089	-0.546444	0	0
42126	3.005882	-1.182209	9.246910	-0.053803	0.054341	0.028536	0.114469	1.237757	-0.706771	0.820038	-0.138000	-0.099354	-0.546463	0	0
42127	3.006144	-1.148280	9.331414	-0.062688	0.033372	0.006371	0.116037	1.240784	-0.707548	0.820003	-0.138362	-0.098782	-0.546529	0	0
42128	3.025644	-1.133024	9.651066	-0.010832	0.026318	0.004070	0.116316	1.238162	-0.707578	0.819958	-0.138355	-0.098550	-0.546639	0	0
42129	3.035669	-1.075941	9.466578	0.001707	0.050833	0.013956	0.116847	1.238021	-0.708370	0.820070	-0.138098	-0.098175	-0.546603	0	0
42130	3.058928	-1.198910	9.426511	0.042826	0.012355	0.011441	0.117639	1.237189	-0.707477	0.820108	-0.137738	-0.098336	-0.546609	0	0
42131	3.107041	-1.221228	9.329705	0.073197	0.023705	0.028429	0.117631	1.238154	-0.706685	0.820371	-0.137058	-0.098554	-0.546346	0	0
42132	3.136535	-1.149271	9.339891	0.078610	0.008852	0.014322	0.117259	1.235260	-0.708795	0.820454	-0.136428	-0.098932	-0.546310	0	0
42133	3.122579	-1.074627	9.331257	0.067864	0.005350	0.016013	0.117529	1.234707	-0.709587	0.820623	-0.135881	-0.099289	-0.546129	0	0
42134	3.108127	-1.067489	9.268976	0.053562	0.009739	0.015932	0.118075	1.232360	-0.711184	0.820700	-0.135450	-0.099525	-0.546076	0	0
42135	3.086302	-1.077241	9.170516	0.017710	0.012341	0.033310	0.117545	1.232638	-0.710912	0.820901	-0.135294	-0.099529	-0.545812	0	0
42136	3.076707	-1.065412	9.081811	-0.001929	0.019369	0.027912	0.118736	1.232909	-0.712493	0.820964	-0.135281	-0.099363	-0.545752	0	0
42137	3.126992	-1.125834	9.114329	-0.012647	0.019358	0.022519	0.117808	1.233465	-0.711952	0.821071	-0.135327	-0.099159	-0.545615	0	0
42138	3.165403	-1.159588	9.185710	-0.010804	0.019366	0.008414	0.118869	1.232770	-0.712757	0.821018	-0.135367	-0.098973	-0.545719	0	0
42139	3.174840	-1.193093	9.264553	0.008807	0.005330	0.018187	0.118854	1.234977	-0.711953	0.821117	-0.135311	-0.099009	-0.545578	0	0
42140	3.160847	-1.125489	9.313519	0.048246	0.000126	-0.000032	0.119389	1.233595	-0.711974	0.821076	-0.134963	-0.099313	-0.545670	0	0
42141	3.156348	-1.077517	9.258832	0.065261	0.017634	0.003693	0.119934	1.232352	-0.714865	0.821183	-0.134365	-0.099577	-0.545608	0	0
42142	3.156427	-1.065580	9.230128	0.067941	0.029877	0.009047	0.119683	1.230698	-0.715791	0.821258	-0.133700	-0.099735	-0.545630	0	0
42143	3.142301	-1.014958	9.230832	0.042906	0.017641	0.001785	0.118626	1.230151	-0.714215	0.821325	-0.133284	-0.099881	-0.545605	0	0
42144	3.108505	-1.014584	9.267179	0.046423	0.028107	0.017719	0.120347	1.229314	-0.714901	0.821402	-0.132817	-0.099922	-0.545595	0	0
42145	3.084217	-1.033687	9.250344	0.046403	0.029855	0.023016	0.120750	1.228761	-0.716087	0.821600	-0.132328	-0.099959	-0.545409	0	0
42146	3.065094	-1.004829	9.200372	0.041143	0.028173	0.000074	0.120618	1.229176	-0.716733	0.821569	-0.131886	-0.099992	-0.545556	0	0
42147	3.065161	-0.995230	9.193272	0.033990	0.036918	0.001818	0.121152	1.227517	-0.715975	0.821642	-0.131440	-0.099932	-0.545565	0	0
42148	3.055570	-0.985548	9.188659	0.033977	0.050905	0.008923	0.121943	1.228203	-0.717024	0.821675	-0.130942	-0.099729	-0.545672	0	0
42149	3.065151	-0.999747	9.289352	0.054528	0.036889	0.008133	0.121692	1.224755	-0.715228	0.821809	-0.130334	-0.099774	-0.545608	0	0
42150	3.047889	-1.052292	9.365805	0.048303	0.058762	0.003754	0.123286	1.223643	-0.716567	0.821844	-0.129669	-0.099593	-0.545747	0	0
42151	2.963723	-1.005706	9.441569	0.066143	0.050881	0.011819	0.124474	1.224189	-0.717884	0.822026	-0.128892	-0.099581	-0.545660	0	0
42152	2.929794	-1.024528	9.492116	0.080510	0.043919	-0.003076	0.125931	1.223078	-0.718178	0.822048	-0.128037	-0.099706	-0.545804	0	0
42153	2.876592	-1.036065	9.516476	0.084085	0.043931	-0.003037	0.125816	1.221010	-0.719502	0.822164	-0.127133	-0.099866	-0.545811	0	0
42154	2.867154	-1.004766	9.502497	0.080492	0.036931	-0.001317	0.125828	1.219769	-0.720949	0.822183	-0.126319	-0.100045	-0.545940	0	0
42155	2.877327	-0.930517	9.426356	0.067910	0.034282	0.012694	0.125568	1.219218	-0.721211	0.822354	-0.125614	-0.100175	-0.545821	0	0
42156	2.915759	-0.959623	9.444917	0.053592	0.016776	0.007222	0.127425	1.216310	-0.719573	0.822369	-0.125138	-0.100364	-0.545872	0	0
42157	2.854862	-1.033681	9.454204	0.048231	0.029913	0.008995	0.127035	1.215347	-0.719707	0.822491	-0.124613	-0.100426	-0.545798	0	0
42158	2.808943	-1.040420	9.492976	0.041047	0.026408	0.012467	0.126382	1.215213	-0.721003	0.822516	-0.124196	-0.100458	-0.545850	0	0
42159	2.809172	-1.006894	9.445292	0.028470	0.024635	0.024713	0.127696	1.215896	-0.721016	0.822693	-0.123876	-0.100434	-0.545659	0	0
42160	2.800044	-0.930104	9.364541	0.021389	0.015941	0.007908	0.128494	1.215064	-0.721558	0.822684	-0.123668	-0.100456	-0.545716	0	0
42161	2.824166	-0.930587	9.268194	0.012367	0.010661	0.025441	0.128104	1.214929	-0.722858	0.822831	-0.123556	-0.100457	-0.545519	0	0
42162	2.857899	-0.940501	9.258176	0.005228	0.008912	0.020965	0.129686	1.214230	-0.721845	0.822861	-0.123533	-0.100432	-0.545484	0	0
42163	2.930110	-0.974578	9.310034	0.003401	0.019357	0.030652	0.127712	1.214241	-0.722859	0.823035	-0.123453	-0.100306	-0.545263	0	0
42164	2.939650	-0.993660	9.386640	0.019574	0.008891	0.010457	0.128487	1.215477	-0.720249	0.822995	-0.123307	-0.100365	-0.545345	0	0
42165	2.944336	-1.012998	9.367149	0.026689	0.005375	0.019303	0.129292	1.213818	-0.721452	0.823121	-0.123101	-0.100495	-0.545177	0	0
42166	2.978436	-0.970146	9.309668	0.014250	0.016781	0.005155	0.127843	1.213136	-0.720915	0.823082	-0.122945	-0.100473	-0.545276	0	0
42167	3.017172	-0.956032	9.304689	0.015967	0.006240	0.018338	0.128897	1.213406	-0.721059	0.823190	-0.122823	-0.100540	-0.545128	0	0
42168	2.983330	-0.960622	9.290508	0.010645	0.019391	0.012188	0.128896	1.213820	-0.721446	0.823191	-0.122689	-0.100470	-0.545169	0	0
42169	2.964150	-0.941229	9.290897	-0.003698	0.015880	0.017368	0.128643	1.212442	-0.722369	0.823280	-0.122677	-0.100352	-0.545060	0	0
42170	2.940067	-0.931493	9.267183	-0.030493	0.012410	0.006595	0.127721	1.211895	-0.721708	0.823192	-0.122914	-0.100121	-0.545181	0	0
42171	2.935168	-0.941091	9.262309	-0.025183	0.015881	0.020745	0.130608	1.214363	-0.721727	0.823272	-0.123083	-0.099883	-0.545066	0	0
42172	2.940015	-0.940908	9.334369	-0.016197	0.015891	0.010233	0.130343	1.214640	-0.721721	0.823236	-0.123185	-0.099700	-0.545130	0	0
42173	2.922834	-0.979303	9.319655	0.007058	0.015902	0.012163	0.129814	1.214919	-0.721840	0.823309	-0.123080	-0.099648	-0.545053	0	0
42174	2.963987	-0.965178	9.324270	-0.001863	0.021147	0.007702	0.129280	1.216164	-0.722081	0.823259	-0.123038	-0.099497	-0.545166	0	0
42175	2.992763	-0.994171	9.354932	-0.009026	0.020255	0.007631	0.130076	1.216022	-0.723138	0.823292	-0.123038	-0.099328	-0.545148	0	0
42176	3.016627	-1.032923	9.327844	-0.039447	0.017622	0.007385	0.130726	1.216707	-0.721706	0.823218	-0.123319	-0.099008	-0.545254	0	0
42177	2.987347	-1.075930	9.346828	-0.041236	0.023750	0.008275	0.130981	1.218085	-0.721435	0.823218	-0.123568	-0.098635	-0.545266	0	0
42178	2.948511	-1.104431	9.366062	-0.049223	0.033409	-0.004079	0.131768	1.218080	-0.720143	0.823088	-0.123831	-0.098147	-0.545490	0	0
42179	2.890706	-1.084648	9.395629	-0.023382	0.028127	0.017259	0.131760	1.219460	-0.720129	0.823162	-0.123919	-0.097824	-0.545416	0	0
42180	2.794773	-0.992526	9.387902	0.026843	0.008992	-0.014119	0.131242	1.217669	-0.719878	0.823044	-0.123680	-0.097963	-0.545623	0	0
42181	2.739955	-0.888935	9.303046	0.069787	0.009027	-0.010241	0.131245	1.217117	-0.720014	0.823065	-0.123076	-0.098339	-0.545660	0	0
42182	2.762308	-0.800306	9.241385	0.075172	0.014283	-0.010170	0.131120	1.216567	-0.721061	0.823027	-0.122415	-0.098692	-0.545803	0	0
42183	2.825218	-0.783843	9.279485	0.032176	0.019469	0.000974	0.131782	1.216011	-0.720816	0.823073	-0.122073	-0.098761	-0.545798	0	0
42184	2.818112	-0.766745	9.347036	-0.010747	0.027330	-0.003712	0.132324	1.213939	-0.721627	0.822987	-0.122052	-0.098532	-0.545973	0	0
42185	2.801525	-0.723247	9.371713	-0.027777	0.005450	-0.003902	0.131526	1.215600	-0.722381	0.822920	-0.122272	-0.098394	-0.546050	0	0
42186	2.825942	-0.685019	9.350312	-0.032324	0.014150	0.015483	0.130980	1.215876	-0.717413	0.822850	-0.122529	-0.098121	-0.546147	0	0
42187	2.879063	-0.685435	9.349849	-0.013570	0.008875	0.021753	0.132414	1.217937	-0.716240	0.822944	-0.122636	-0.098000	-0.546003	0	0
42188	2.934294	-0.729096	9.370501	0.012453	0.008903	0.004293	0.132544	1.218902	-0.717276	0.822866	-0.122541	-0.098029	-0.546137	0	0
42189	2.970049	-0.796518	9.436710	0.030358	0.003649	-0.001790	0.131518	1.216703	-0.721848	0.822880	-0.122291	-0.098220	-0.546138	0	0
42190	2.952713	-0.856544	9.426557	0.041041	0.005381	0.010624	0.131789	1.215460	-0.721995	0.822879	-0.121985	-0.098429	-0.546171	0	0
42191	2.940344	-0.897381	9.411774	0.047325	0.008899	0.007153	0.132571	1.214902	-0.718491	0.822967	-0.121576	-0.098659	-0.546087	0	0
42192	2.920856	-0.921266	9.416473	0.041054	-0.005091	0.004415	0.132842	1.213244	-0.717728	0.822903	-0.121324	-0.098958	-0.546185	0	0
42193	2.906233	-0.940372	9.423590	0.017752	-0.000742	0.013954	0.132589	1.212695	-0.720078	0.822983	-0.121217	-0.099098	-0.546063	0	0
42194	2.915756	-0.959660	9.432899	0.028495	-0.004237	0.011369	0.131402	1.213806	-0.721614	0.822946	-0.121070	-0.099313	-0.546112	0	0
42195	2.925285	-0.978881	9.463840	0.019561	-0.012109	0.005099	0.131257	1.215186	-0.720294	0.822968	-0.121003	-0.099567	-0.546047	0	0
42196	2.893619	-1.017118	9.463674	0.019530	0.001876	0.015726	0.131400	1.212425	-0.718758	0.822964	-0.120899	-0.099682	-0.546056	0	0
42197	2.871835	-1.021978	9.391706	0.008877	0.015923	0.003370	0.132189	1.213663	-0.720193	0.822992	-0.120765	-0.099649	-0.546050	0	0
42198	2.896336	-0.969540	9.298367	0.001712	0.012425	0.006835	0.132580	1.213384	-0.718375	0.822945	-0.120738	-0.099593	-0.546137	0	0
42199	2.915678	-0.964999	9.259799	-0.002720	0.015943	-0.000238	0.132463	1.211592	-0.719957	0.822939	-0.120697	-0.099502	-0.546172	0	0
42200	2.920305	-0.993847	9.276250	-0.003585	0.031694	-0.002839	0.132454	1.212834	-0.719422	0.822855	-0.120598	-0.099272	-0.546362	0	0
42201	2.893593	-1.013042	9.223387	0.008973	0.029981	-0.008916	0.134035	1.214482	-0.721778	0.822829	-0.120378	-0.099140	-0.546474	0	0
42202	2.876514	-1.037020	9.204032	0.012482	0.023834	0.005187	0.132854	1.213937	-0.722418	0.822802	-0.120197	-0.099053	-0.546569	0	0
42203	2.881515	-1.013006	9.204265	0.025971	0.033489	-0.007013	0.133658	1.212554	-0.724009	0.822810	-0.119822	-0.098984	-0.546652	0	0
42204	2.915525	-0.984423	9.199493	0.017864	0.017709	0.000797	0.134434	1.212823	-0.719844	0.822762	-0.119625	-0.098982	-0.546768	0	0
42205	2.920516	-0.962741	9.223733	0.016056	0.008950	0.001636	0.134441	1.211720	-0.720116	0.822780	-0.119477	-0.099052	-0.546760	0	0
42206	2.920835	-0.917132	9.195415	0.005332	-0.003285	-0.003764	0.132987	1.210760	-0.717364	0.822659	-0.119495	-0.099158	-0.546919	0	0
42207	2.950269	-0.852493	9.171870	-0.008964	-0.001537	-0.006501	0.133775	1.212136	-0.718928	0.822593	-0.119604	-0.099188	-0.546990	0	0
42208	2.945458	-0.850035	9.176746	-0.019715	0.000202	-0.003046	0.133240	1.213105	-0.718388	0.822459	-0.119809	-0.099129	-0.547156	0	0
42209	2.945206	-0.888239	9.267636	-0.030486	-0.007700	-0.000519	0.133778	1.212275	-0.719970	0.822393	-0.120136	-0.099087	-0.547192	0	0
42210	2.945012	-0.916946	9.317778	-0.009862	-0.010301	-0.012722	0.134034	1.212825	-0.718794	0.822223	-0.120305	-0.099183	-0.547393	0	0
42211	2.949981	-0.897721	9.325167	0.019629	-0.005068	-0.003674	0.134167	1.211443	-0.716723	0.822202	-0.120204	-0.099398	-0.547408	0	0
42212	2.964492	-0.893156	9.281834	0.005379	0.006331	-0.013432	0.134030	1.212272	-0.716712	0.822044	-0.120159	-0.099438	-0.547647	0	0
42213	2.964383	-0.907660	9.257634	0.019691	0.005463	-0.012452	0.132064	1.210627	-0.717351	0.821986	-0.119992	-0.099578	-0.547746	0	0
42214	2.968843	-0.960486	9.297845	0.012604	0.008989	-0.028365	0.132868	1.210211	-0.720237	0.821772	-0.119856	-0.099657	-0.548082	0	0
42215	2.939667	-0.989063	9.316995	0.016146	0.001983	-0.023075	0.131560	1.208562	-0.720495	0.821647	-0.119729	-0.099820	-0.548267	0	0
42216	2.901113	-0.979000	9.363107	0.019726	0.012481	-0.021236	0.132228	1.209251	-0.724281	0.821492	-0.119521	-0.099902	-0.548530	0	0
42217	2.853102	-0.940067	9.388002	0.008963	0.012474	-0.016006	0.132225	1.210079	-0.724795	0.821408	-0.119403	-0.099931	-0.548676	0	0
42218	2.848465	-0.913543	9.397961	-0.010682	0.005493	-0.026741	0.132220	1.210492	-0.724008	0.821174	-0.119478	-0.099909	-0.549013	0	0
42219	2.863380	-0.853557	9.388908	-0.041087	0.008985	-0.028705	0.131419	1.210771	-0.721645	0.820957	-0.119776	-0.099707	-0.549310	0	0
42220	2.911827	-0.834488	9.456002	-0.046510	0.003685	-0.019964	0.129954	1.212296	-0.719781	0.820701	-0.120165	-0.099492	-0.549648	0	0
42221	2.853715	-0.857954	9.499495	-0.045638	0.008931	-0.014640	0.131413	1.211875	-0.721764	0.820555	-0.120514	-0.099247	-0.549833	0	0
42222	2.810304	-0.850398	9.499956	-0.025035	0.003715	-0.021543	0.131399	1.214082	-0.721220	0.820349	-0.120718	-0.099159	-0.550112	0	0
42223	2.815050	-0.862425	9.511793	-0.003587	-0.007662	-0.019670	0.131408	1.212979	-0.722145	0.820209	-0.120805	-0.099285	-0.550277	0	0
42224	2.829513	-0.862840	9.413127	0.017871	-0.010277	-0.014238	0.130085	1.212433	-0.719912	0.820063	-0.120746	-0.099535	-0.550464	0	0
42225	2.875542	-0.839404	9.328882	0.040205	-0.013788	-0.005284	0.129299	1.211748	-0.720299	0.820050	-0.120521	-0.099935	-0.550460	0	0
42226	2.921515	-0.823228	9.230135	0.033971	-0.005031	-0.006187	0.128249	1.211478	-0.721068	0.819960	-0.120310	-0.100218	-0.550588	0	0
42227	2.940795	-0.826019	9.153029	0.033903	-0.012055	0.008762	0.128650	1.211615	-0.723029	0.820018	-0.120142	-0.100553	-0.550478	0	0
42228	2.965023	-0.816441	9.200997	0.019585	-0.003330	0.010446	0.128512	1.211891	-0.721720	0.820004	-0.120057	-0.100723	-0.550486	0	0
42229	3.041816	-0.879902	9.093859	0.011493	-0.012101	0.019133	0.127209	1.208724	-0.720949	0.820091	-0.120086	-0.100924	-0.550312	0	0
42230	3.094764	-0.899985	8.953777	0.039280	0.010672	0.018520	0.128009	1.207478	-0.721234	0.820159	-0.119770	-0.101078	-0.550252	0	0
42231	3.121482	-0.876325	8.893735	0.028510	0.012401	0.028138	0.129452	1.207884	-0.719948	0.820340	-0.119540	-0.101165	-0.550017	0	0
42232	3.123713	-0.900542	8.845370	0.046460	0.020311	0.019482	0.127212	1.207344	-0.719397	0.820404	-0.119119	-0.101272	-0.549992	0	0
42233	3.056203	-0.885634	8.829301	0.059009	0.029966	0.017869	0.128412	1.205958	-0.720864	0.820582	-0.118537	-0.101400	-0.549830	0	0
42234	3.007543	-0.942421	9.011722	0.081362	0.040446	0.018950	0.130264	1.205949	-0.722849	0.820745	-0.117710	-0.101543	-0.549737	0	0
42235	2.971256	-0.956143	9.151271	0.090323	0.036948	0.011078	0.129753	1.204022	-0.724426	0.820928	-0.116830	-0.101796	-0.549605	0	0
42236	2.978989	-0.890967	9.248087	0.100150	0.045668	0.014714	0.130689	1.203052	-0.726406	0.821085	-0.115818	-0.102003	-0.549546	0	0
42237	2.969955	-0.806432	9.340464	0.101998	0.061424	0.004229	0.133355	1.198900	-0.727923	0.821267	-0.114702	-0.102127	-0.549486	0	0
42238	2.999093	-0.787124	9.436567	0.098397	0.041278	0.000598	0.132173	1.199459	-0.730247	0.821350	-0.113711	-0.102380	-0.549520	0	0
42239	2.950957	-0.765085	9.442043	0.096605	0.050906	0.004163	0.132840	1.196557	-0.727808	0.821512	-0.112697	-0.102562	-0.549452	0	0
42240	2.902735	-0.755072	9.447381	0.102023	0.043952	-0.009024	0.133119	1.194210	-0.728357	0.821541	-0.111653	-0.102822	-0.549574	0	0
42241	2.837445	-0.766690	9.414164	0.087608	0.022936	0.007555	0.134443	1.194618	-0.730460	0.821682	-0.110870	-0.103180	-0.549455	0	0
42242	2.786834	-0.751958	9.383527	0.084019	0.027320	0.011970	0.134980	1.193927	-0.732302	0.821795	-0.110085	-0.103456	-0.549392	0	0
42243	2.796679	-0.727813	9.438996	0.067873	0.015916	0.016218	0.134460	1.192688	-0.732176	0.821953	-0.109511	-0.103752	-0.549214	0	0
42244	2.847401	-0.728019	9.501042	0.067876	0.017642	0.014445	0.135645	1.192543	-0.731673	0.822042	-0.108916	-0.104015	-0.549149	0	0
42245	2.864587	-0.689574	9.532579	0.053575	0.030751	0.014390	0.135534	1.189647	-0.732744	0.822190	-0.108374	-0.104112	-0.549017	0	0
42246	2.826408	-0.626642	9.564876	0.055265	0.029830	0.035571	0.136733	1.187985	-0.733561	0.822405	-0.107836	-0.104185	-0.548787	0	0
42247	2.754413	-0.563600	9.546995	0.023090	0.010625	0.022965	0.136469	1.187711	-0.733168	0.822546	-0.107662	-0.104269	-0.548594	0	0
42248	2.778811	-0.525586	9.455895	0.019585	0.017662	0.011512	0.136996	1.187432	-0.732657	0.822565	-0.107461	-0.104269	-0.548604	0	0
42249	2.860978	-0.516593	9.460096	0.024901	0.000125	0.017633	0.136868	1.187985	-0.734476	0.822668	-0.107322	-0.104454	-0.548443	0	0
42250	2.913964	-0.536220	9.469027	0.051784	0.008881	0.010791	0.136749	1.185779	-0.734757	0.822709	-0.106904	-0.104704	-0.548415	0	0
42251	2.904074	-0.565315	9.367837	0.076845	0.006287	0.010964	0.137670	1.185221	-0.733081	0.822836	-0.106296	-0.105131	-0.548260	0	0
42252	2.870157	-0.579592	9.331916	0.122508	-0.007658	0.000680	0.135313	1.183303	-0.734630	0.822860	-0.105380	-0.105912	-0.548250	0	0
42253	2.855200	-0.644469	9.314476	0.153809	-0.019016	0.000859	0.135469	1.180544	-0.737268	0.822985	-0.104268	-0.106980	-0.548069	0	0
42254	2.879299	-0.649622	9.263739	0.157418	-0.025120	-0.006194	0.135623	1.176543	-0.737049	0.823011	-0.103147	-0.108108	-0.548021	0	0
42255	2.884419	-0.608794	9.256953	0.148445	-0.027760	-0.000975	0.135898	1.175576	-0.738628	0.823106	-0.102127	-0.109221	-0.547848	0	0
42256	2.855592	-0.589209	9.295881	0.123299	-0.026064	0.019127	0.134197	1.174069	-0.739792	0.823215	-0.101323	-0.110141	-0.547649	0	0
42257	2.795375	-0.569356	9.342292	0.100926	-0.029560	0.018091	0.133954	1.170483	-0.739954	0.823362	-0.100724	-0.110988	-0.547368	0	0
42258	2.788173	-0.564408	9.368848	0.074962	-0.027829	0.021435	0.134228	1.169793	-0.741661	0.823449	-0.100327	-0.111659	-0.547173	0	0
42259	2.781077	-0.544978	9.412393	0.071373	-0.038333	0.019614	0.132647	1.170078	-0.742417	0.823563	-0.100020	-0.112414	-0.546902	0	0
42260	2.827107	-0.525920	9.469894	0.053360	-0.050662	0.040575	0.131474	1.168015	-0.743072	0.823692	-0.099950	-0.113133	-0.546573	0	0
42261	2.860889	-0.530847	9.517613	0.055138	-0.041940	0.044132	0.132135	1.167321	-0.742306	0.823919	-0.099823	-0.113803	-0.546114	0	0
42262	2.928465	-0.536172	9.521775	0.042540	-0.038504	0.060773	0.130298	1.165123	-0.741387	0.824165	-0.099798	-0.114343	-0.545635	0	0
42263	3.001185	-0.495984	9.478350	0.039899	-0.026257	0.056380	0.130831	1.164569	-0.741922	0.824461	-0.099726	-0.114788	-0.545108	0	0
42264	3.083537	-0.460593	9.463627	0.033613	-0.015801	0.065166	0.130833	1.164707	-0.742964	0.824756	-0.099654	-0.115090	-0.544611	0	0
42265	3.175013	-0.499837	9.447966	0.024672	-0.029813	0.059728	0.131360	1.165119	-0.743490	0.825049	-0.099734	-0.115480	-0.544069	0	0
42266	3.238632	-0.384720	9.501614	0.026434	-0.017616	0.068600	0.131094	1.165258	-0.742963	0.825353	-0.099735	-0.115754	-0.543550	0	0
42267	3.219184	-0.403736	9.525597	0.033707	0.006057	0.049355	0.131498	1.164152	-0.743632	0.825639	-0.099537	-0.115911	-0.543118	0	0
42268	3.156696	-0.364557	9.593880	0.033691	0.023543	0.056492	0.131764	1.163737	-0.743640	0.825937	-0.099239	-0.115897	-0.542722	0	0
42269	3.026729	-0.305703	9.631727	0.028466	0.037636	0.028358	0.132044	1.160838	-0.743412	0.826141	-0.098888	-0.115786	-0.542500	0	0
42270	2.918220	-0.283287	9.606485	0.033832	0.057782	0.035557	0.134161	1.160276	-0.744754	0.826376	-0.098377	-0.115513	-0.542293	0	0
42271	2.790331	-0.265883	9.465991	0.030331	0.078864	0.028604	0.134671	1.161237	-0.741231	0.826630	-0.097783	-0.115068	-0.542108	0	0
42272	2.766084	-0.275704	9.338711	0.017839	0.056170	0.017865	0.135996	1.160402	-0.741911	0.826735	-0.097396	-0.114737	-0.542088	0	0
42273	2.763345	-0.319154	9.280555	0.019569	0.033417	0.025719	0.136527	1.159985	-0.742054	0.826910	-0.097131	-0.114610	-0.541895	0	0
42274	2.770404	-0.343409	9.232148	-0.001857	0.043934	0.019427	0.137597	1.159706	-0.746247	0.827001	-0.096972	-0.114274	-0.541856	0	0
42275	2.784973	-0.333755	9.280200	-0.041318	0.031623	0.034952	0.137600	1.159568	-0.746770	0.827165	-0.097229	-0.113822	-0.541654	0	0
42276	2.831054	-0.309681	9.405053	-0.080693	0.036822	0.034672	0.138900	1.160801	-0.743386	0.827241	-0.097780	-0.113100	-0.541589	0	0
42277	2.857843	-0.280762	9.491674	-0.102133	0.045556	0.027494	0.140205	1.162725	-0.742735	0.827320	-0.098454	-0.112209	-0.541532	0	0
42278	2.879699	-0.266245	9.575769	-0.100300	0.043811	0.015159	0.140190	1.164656	-0.741541	0.827278	-0.099107	-0.111342	-0.541657	0	0
42279	2.872244	-0.297301	9.625947	-0.089516	0.070066	0.010922	0.140975	1.167136	-0.743877	0.827305	-0.099522	-0.110332	-0.541746	0	0
42280	2.891370	-0.323930	9.618266	-0.041154	0.066601	-0.000204	0.141491	1.168236	-0.742438	0.827261	-0.099546	-0.109611	-0.541954	0	0
42281	2.862169	-0.352793	9.543683	-0.010629	0.078925	-0.017556	0.144135	1.168361	-0.744695	0.827222	-0.099227	-0.108983	-0.542200	0	0
42282	2.794343	-0.379059	9.433413	0.034132	0.082484	-0.018962	0.143478	1.167398	-0.743912	0.827174	-0.098519	-0.108558	-0.542487	0	0
42283	2.755512	-0.405316	9.399798	0.054773	0.079041	-0.032916	0.144804	1.166840	-0.744981	0.827114	-0.097640	-0.108298	-0.542789	0	0
42284	2.731174	-0.429413	9.322824	0.073516	0.086037	-0.018651	0.147709	1.164477	-0.742440	0.827113	-0.096586	-0.108058	-0.543027	0	0
42285	2.760124	-0.429948	9.221629	0.076175	0.075538	-0.013389	0.147063	1.162274	-0.742712	0.827175	-0.095570	-0.107923	-0.543139	0	0
42286	2.820609	-0.409200	9.081952	0.071671	0.038800	-0.013566	0.147193	1.163239	-0.743879	0.827117	-0.094799	-0.108055	-0.543336	0	0
42287	2.907287	-0.445833	9.121639	0.048448	0.037036	-0.024350	0.148250	1.162543	-0.743119	0.827050	-0.094213	-0.108100	-0.543531	0	0
42288	2.928612	-0.505845	9.214496	0.008163	0.047488	-0.019339	0.148123	1.161440	-0.742867	0.826926	-0.093911	-0.107823	-0.543828	0	0
42289	2.894658	-0.531553	9.373114	-0.023165	0.052707	-0.019547	0.149714	1.160743	-0.744203	0.826833	-0.093841	-0.107348	-0.544074	0	0
42290	2.819853	-0.528180	9.498772	-0.053630	0.072789	-0.007340	0.148920	1.161437	-0.744445	0.826753	-0.093923	-0.106516	-0.544346	0	0
42291	2.723598	-0.483897	9.577018	-0.062586	0.078919	-0.005584	0.151421	1.162251	-0.744605	0.826726	-0.094052	-0.105597	-0.544543	0	0
42292	2.655943	-0.490510	9.601559	-0.051908	0.078907	0.006848	0.152725	1.163899	-0.743304	0.826736	-0.094100	-0.104711	-0.544691	0	0
42293	2.658250	-0.505018	9.582146	-0.037550	0.076312	-0.002753	0.153509	1.164998	-0.743044	0.826745	-0.094038	-0.103945	-0.544835	0	0
42294	2.660604	-0.512355	9.548394	-0.003581	0.075436	0.004540	0.154292	1.165821	-0.742004	0.826773	-0.093704	-0.103352	-0.544963	0	0
42295	2.677135	-0.563113	9.509214	0.018779	0.075440	0.007332	0.156135	1.166501	-0.742286	0.826887	-0.093191	-0.102890	-0.544965	0	0
42296	2.643286	-0.567791	9.466192	0.016109	0.061473	0.001104	0.156785	1.166220	-0.739168	0.826904	-0.092766	-0.102524	-0.545081	0	0
42297	2.636165	-0.548669	9.408793	0.010653	0.052693	0.019544	0.158243	1.165937	-0.741019	0.827054	-0.092457	-0.102195	-0.544968	0	0
42298	2.672473	-0.534698	9.350961	0.011518	0.048303	0.026577	0.159431	1.165516	-0.740781	0.827200	-0.092166	-0.101890	-0.544852	0	0
42299	2.706307	-0.530211	9.331493	-0.005500	0.038664	0.028171	0.159970	1.164549	-0.742625	0.827367	-0.092079	-0.101582	-0.544671	0	0
42300	2.701482	-0.530129	9.345957	-0.018051	0.027280	0.029802	0.159188	1.163312	-0.743147	0.827479	-0.092150	-0.101287	-0.544543	0	0
42301	2.672516	-0.529785	9.384664	-0.046710	0.033381	0.036673	0.161295	1.164957	-0.745119	0.827649	-0.092443	-0.100791	-0.544328	0	0
42302	2.588254	-0.495349	9.419434	-0.048568	0.038610	0.052571	0.161817	1.165644	-0.744598	0.827872	-0.092728	-0.100216	-0.544047	0	0
42303	2.499330	-0.436882	9.435293	-0.068281	0.043858	0.060415	0.161681	1.166610	-0.744978	0.828160	-0.093164	-0.099493	-0.543666	0	0
42304	2.528592	-0.398487	9.481145	-0.081698	0.041217	0.057662	0.162581	1.168811	-0.741970	0.828366	-0.093717	-0.098708	-0.543400	0	0
42305	2.586756	-0.369998	9.507407	-0.080851	0.036799	0.066452	0.163496	1.170186	-0.741970	0.828667	-0.094299	-0.097968	-0.542974	0	0
42306	2.639981	-0.358175	9.576781	-0.073642	0.034178	0.052381	0.164802	1.172248	-0.741969	0.828849	-0.094816	-0.097291	-0.542728	0	0
42307	2.601351	-0.360021	9.661210	-0.059292	0.043816	0.045481	0.165724	1.172519	-0.741981	0.829062	-0.095159	-0.096628	-0.542461	0	0
42308	2.538639	-0.349931	9.654657	-0.018100	0.033371	0.035190	0.167171	1.173615	-0.743035	0.829204	-0.095203	-0.096276	-0.542299	0	0
42309	2.446922	-0.339967	9.532992	0.033923	0.029999	0.009154	0.166910	1.172650	-0.741997	0.829296	-0.094809	-0.096266	-0.542230	0	0
42310	2.441778	-0.378882	9.378776	0.095661	0.012554	0.007776	0.167319	1.170579	-0.742676	0.829364	-0.093998	-0.096726	-0.542184	0	0
42311	2.484900	-0.422896	9.252924	0.155641	-0.003144	-0.000675	0.167189	1.169475	-0.741250	0.829484	-0.092761	-0.097659	-0.542047	0	0
42312	2.540323	-0.433488	9.076880	0.200317	-0.015394	0.013690	0.165891	1.166310	-0.741914	0.829623	-0.091245	-0.098909	-0.541864	0	0
42313	2.586279	-0.419717	8.978106	0.209299	-0.029364	0.004884	0.166572	1.163824	-0.744297	0.829790	-0.089712	-0.100345	-0.541600	0	0
42314	2.624961	-0.412848	8.963431	0.178851	-0.039888	0.008139	0.163580	1.158323	-0.746785	0.829854	-0.088500	-0.101687	-0.541452	0	0
42315	2.581487	-0.414839	8.987817	0.148358	-0.038175	0.023796	0.163333	1.156670	-0.748754	0.830054	-0.087542	-0.102852	-0.541080	0	0
42316	2.494790	-0.385018	9.080235	0.107140	-0.031212	0.036769	0.163617	1.154048	-0.750350	0.830217	-0.086907	-0.103709	-0.540769	0	0
42317	2.485246	-0.374771	9.260685	0.051641	-0.026018	0.039028	0.164553	1.152112	-0.750905	0.830426	-0.086701	-0.104235	-0.540381	0	0
42318	2.519010	-0.388710	9.507777	0.040824	-0.014741	0.053070	0.163761	1.152392	-0.751021	0.830629	-0.086546	-0.104582	-0.540026	0	0
42319	2.552738	-0.407467	9.752411	0.058678	0.008806	0.062077	0.165074	1.152246	-0.749477	0.831004	-0.086116	-0.104835	-0.539468	0	0
42320	2.615598	-0.411373	10.208458	0.086419	0.037584	0.057067	0.165742	1.150725	-0.749372	0.831319	-0.085305	-0.104989	-0.539082	0	0
42321	2.755827	-0.388300	10.245967	0.124931	0.089156	0.062783	0.166818	1.148651	-0.752148	0.831837	-0.083890	-0.104930	-0.538517	0	0
42322	2.790505	-0.254985	9.884296	0.162618	0.092758	0.050759	0.168154	1.145609	-0.752198	0.832248	-0.082137	-0.105043	-0.538129	0	0
42323	2.834256	-0.203506	9.526413	0.198545	0.075390	0.025410	0.170027	1.141461	-0.753181	0.832605	-0.080146	-0.105526	-0.537782	0	0
42324	2.838200	-0.324110	9.424052	0.227227	0.036969	0.005189	0.169795	1.137048	-0.754917	0.832772	-0.078105	-0.106490	-0.537635	0	0
42325	2.815693	-0.427787	9.283661	0.263000	0.044870	0.014279	0.171006	1.133455	-0.756145	0.833078	-0.075736	-0.107587	-0.537280	0	0
42326	2.678205	-0.400797	9.107310	0.280929	0.023098	0.005570	0.172090	1.129726	-0.758285	0.833267	-0.073321	-0.108955	-0.537047	0	0
42327	2.528974	-0.330170	9.013276	0.266524	0.017858	0.026655	0.170539	1.125182	-0.759872	0.833601	-0.071086	-0.110288	-0.536556	0	0
42328	2.380023	-0.223202	9.006178	0.232398	0.009080	0.052876	0.171100	1.120489	-0.761754	0.833975	-0.069203	-0.111476	-0.535975	0	0
42329	2.356117	-0.191547	9.071638	0.201812	-0.005007	0.083456	0.172200	1.113310	-0.763146	0.834534	-0.067693	-0.112612	-0.535061	0	0
42330	2.399938	-0.145815	9.194356	0.165944	-0.003341	0.098174	0.172481	1.110826	-0.763958	0.835094	-0.066479	-0.113517	-0.534147	0	0
42331	2.475008	-0.117407	9.237295	0.131779	-0.010459	0.131366	0.171973	1.107932	-0.764892	0.835849	-0.065637	-0.114291	-0.532904	0	0
42332	2.593431	-0.106057	9.318117	0.088759	-0.031540	0.138871	0.171720	1.106692	-0.765813	0.836527	-0.065267	-0.114992	-0.531732	0	0
42333	2.714290	-0.092262	9.418174	0.042186	-0.031627	0.146426	0.173312	1.104752	-0.765596	0.837275	-0.065308	-0.115457	-0.530448	0	0
42334	2.796594	-0.068427	9.557131	-0.009749	-0.026461	0.153093	0.172525	1.105309	-0.767665	0.837980	-0.065749	-0.115583	-0.529252	0	0
42335	2.835557	-0.025202	9.634199	-0.041966	-0.008136	0.158207	0.174103	1.105300	-0.766515	0.838757	-0.066388	-0.115400	-0.527979	0	0
42336	2.778217	0.057335	9.736583	-0.054430	-0.019475	0.138721	0.174756	1.106400	-0.766514	0.839367	-0.067148	-0.115241	-0.526948	0	0
42337	2.744982	0.139184	9.675323	-0.059739	-0.018555	0.128140	0.174225	1.106817	-0.766111	0.839958	-0.067958	-0.115072	-0.525938	0	0
42338	2.690084	0.230823	9.614364	-0.054327	-0.022880	0.119389	0.175015	1.106674	-0.765603	0.840458	-0.068713	-0.114955	-0.525066	0	0
42339	2.629746	0.238217	9.518836	-0.052413	-0.031528	0.092077	0.174216	1.108887	-0.766742	0.840847	-0.069485	-0.114956	-0.524341	0	0
42340	2.562254	0.255538	9.505198	-0.011238	-0.040230	0.086201	0.175255	1.110536	-0.765046	0.841175	-0.069931	-0.115232	-0.523694	0	0
42341	2.497082	0.256312	9.592289	0.022873	-0.050651	0.056470	0.173551	1.108613	-0.764648	0.841407	-0.070124	-0.115810	-0.523168	0	0
42342	2.547415	0.198677	9.749812	0.058695	-0.041916	0.047040	0.173294	1.107511	-0.764785	0.841574	-0.069946	-0.116494	-0.522772	0	0
42343	2.668022	0.178667	9.806222	0.097196	-0.005211	0.050055	0.173827	1.107647	-0.766749	0.841876	-0.069264	-0.117080	-0.522245	0	0
42344	2.789039	0.218529	9.779200	0.119556	0.015743	0.059078	0.173851	1.104061	-0.767828	0.842211	-0.068288	-0.117588	-0.521719	0	0
42345	2.861937	0.282835	9.757680	0.124974	0.038484	0.055667	0.173742	1.101303	-0.769680	0.842610	-0.067149	-0.117947	-0.521141	0	0
42346	2.832991	0.292205	9.601820	0.119723	0.057811	0.039851	0.175592	1.100465	-0.769717	0.842889	-0.065930	-0.118114	-0.520807	0	0
42347	2.653858	0.235410	9.448899	0.110806	0.066645	0.039864	0.176265	1.099635	-0.772214	0.843227	-0.064744	-0.118173	-0.520396	0	0
42348	2.561510	0.158656	9.282983	0.132305	0.042235	0.031136	0.176549	1.095494	-0.771215	0.843445	-0.063490	-0.118541	-0.520113	0	0
42349	2.542179	0.163030	9.090933	0.128729	0.019535	0.029277	0.177477	1.094385	-0.770719	0.843681	-0.062385	-0.119097	-0.519738	0	0
42350	2.552006	0.191353	8.939763	0.091096	0.002028	0.040400	0.179213	1.091341	-0.772341	0.843876	-0.061697	-0.119586	-0.519390	0	0
42351	2.523351	0.234998	8.981369	0.031937	-0.031268	0.053083	0.178545	1.093001	-0.772314	0.844113	-0.061702	-0.120053	-0.518896	0	0
42352	2.429509	0.274856	9.191728	-0.053073	-0.019060	0.053420	0.177630	1.091350	-0.771925	0.844244	-0.062360	-0.119960	-0.518626	0	0
42353	2.379295	0.333938	9.507677	-0.121120	-0.003398	0.060051	0.177742	1.094384	-0.771114	0.844454	-0.063515	-0.119391	-0.518275	0	0
42354	2.435608	0.432981	9.791924	-0.189991	0.010524	0.051666	0.177344	1.094524	-0.770846	0.844525	-0.065172	-0.118339	-0.518195	0	0
42355	2.545004	0.531146	9.924293	-0.198802	0.033272	0.025233	0.177315	1.099214	-0.770016	0.844543	-0.066744	-0.117074	-0.518252	0	0
42356	2.661007	0.544648	9.916237	-0.148559	0.022831	-0.007955	0.179383	1.103201	-0.764660	0.844330	-0.067919	-0.116170	-0.518650	0	0
42357	2.761091	0.360799	9.826739	-0.054524	0.014147	-0.028515	0.180041	1.104026	-0.765705	0.844142	-0.068303	-0.115849	-0.518978	0	0
42358	2.754750	0.149228	9.838781	0.084217	0.033458	-0.037168	0.178723	1.103757	-0.765557	0.843945	-0.067424	-0.116082	-0.519361	0	0
42359	2.662037	0.017531	9.794807	0.201543	0.040582	-0.060077	0.179271	1.102100	-0.768582	0.843794	-0.065473	-0.116887	-0.519675	0	0
42360	2.534012	0.015715	9.661304	0.252512	0.059873	-0.043734	0.180099	1.097407	-0.771511	0.843712	-0.063025	-0.117778	-0.519910	0	0
42361	2.536939	0.087807	9.647688	0.247057	0.058077	-0.024380	0.182101	1.092428	-0.770417	0.843787	-0.060639	-0.118647	-0.519875	0	0
42362	2.581000	0.171588	9.629045	0.175446	0.098250	-0.004485	0.182901	1.090492	-0.769796	0.843892	-0.058690	-0.118788	-0.519896	0	0
42363	2.670674	0.221059	9.518286	0.069753	0.103397	0.025590	0.183976	1.088004	-0.771533	0.844168	-0.057624	-0.118324	-0.519673	0	0
42364	2.726301	0.234902	9.467495	-0.014397	0.092849	0.033737	0.186093	1.087441	-0.772744	0.844365	-0.057347	-0.117502	-0.519569	0	0
42365	2.697182	0.215821	9.445896	-0.093134	0.094589	0.034937	0.187925	1.089362	-0.771970	0.844583	-0.057716	-0.116262	-0.519453	0	0
42366	2.549497	0.161670	9.451355	-0.137858	0.092879	0.031114	0.189370	1.089768	-0.771206	0.844696	-0.058477	-0.114801	-0.519510	0	0
42367	2.372865	0.112497	9.437894	-0.130592	0.101735	0.010094	0.190661	1.093623	-0.769621	0.844768	-0.059096	-0.113319	-0.519648	0	0
42368	2.179964	0.152402	9.411177	-0.094895	0.093013	0.028894	0.191972	1.094167	-0.768331	0.844881	-0.059492	-0.112079	-0.519687	0	0
42369	2.112799	0.213222	9.465328	-0.080613	0.068526	0.028060	0.194599	1.095946	-0.768484	0.845036	-0.059876	-0.111123	-0.519596	0	0
42370	2.147006	0.263965	9.629044	-0.085967	0.075491	0.022755	0.196176	1.097456	-0.769406	0.845106	-0.060279	-0.110082	-0.519657	0	0
42371	2.200536	0.316829	9.749356	-0.116386	0.080695	0.020782	0.196689	1.098693	-0.767314	0.845214	-0.060887	-0.108836	-0.519674	0	0
42372	2.239239	0.326148	9.749130	-0.142339	0.066684	0.017889	0.197327	1.101863	-0.766249	0.845192	-0.061810	-0.107576	-0.519863	0	0
42373	2.354645	0.257735	9.694474	-0.135031	0.055373	-0.017393	0.199820	1.104333	-0.767045	0.845059	-0.062660	-0.106468	-0.520206	0	0
42374	2.426438	0.170275	9.591909	-0.096513	0.037041	-0.030433	0.198481	1.106270	-0.764136	0.844791	-0.063296	-0.105727	-0.520715	0	0
42375	2.488687	0.101844	9.395915	-0.030236	0.010875	-0.047697	0.198597	1.109029	-0.764371	0.844516	-0.063460	-0.105560	-0.521174	0	0
42376	2.483907	0.111260	9.316754	0.008294	-0.001314	-0.061554	0.198214	1.109585	-0.768795	0.844106	-0.063378	-0.105708	-0.521818	0	0
42377	2.430465	0.068251	9.273460	0.045058	-0.006486	-0.079801	0.198213	1.108756	-0.767107	0.843693	-0.062965	-0.106102	-0.522456	0	0
42378	2.391635	0.039824	9.316729	0.062849	-0.004780	-0.057631	0.197831	1.106689	-0.767513	0.843324	-0.062446	-0.106561	-0.523019	0	0
42379	2.314404	0.045268	9.327071	0.057564	0.023263	-0.068118	0.196384	1.106283	-0.767887	0.843010	-0.061785	-0.106762	-0.523563	0	0
42380	2.263379	0.000070	9.360639	0.061033	0.028464	-0.043396	0.196657	1.105179	-0.768685	0.842715	-0.061130	-0.106918	-0.524084	0	0
42381	2.231668	-0.047508	9.451693	0.058293	0.044171	-0.029262	0.197697	1.105171	-0.764526	0.842626	-0.060394	-0.106922	-0.524311	0	0
42382	2.187806	-0.106915	9.576361	0.066181	0.047582	0.004290	0.196925	1.102830	-0.766234	0.842588	-0.059649	-0.106914	-0.524458	0	0
42383	2.177842	-0.150073	9.595178	0.046437	0.052793	0.018258	0.198509	1.101855	-0.765093	0.842750	-0.059017	-0.106753	-0.524303	0	0
42384	2.192412	-0.140405	9.648036	0.014178	0.038757	0.023255	0.199458	1.099093	-0.768005	0.842817	-0.058768	-0.106540	-0.524267	0	0
42385	2.235901	-0.136037	9.614065	-0.018114	0.042196	0.043288	0.200368	1.101571	-0.768516	0.843060	-0.058762	-0.106115	-0.523963	0	0
42386	2.323125	-0.093572	9.565734	-0.055785	0.038621	0.064132	0.200085	1.102398	-0.764198	0.843274	-0.059152	-0.105510	-0.523696	0	0
42387	2.395346	-0.123132	9.521511	-0.066502	0.035118	0.059609	0.201138	1.102944	-0.764470	0.843565	-0.059611	-0.104881	-0.523301	0	0
42388	2.462658	-0.162401	9.436361	-0.052241	0.010604	0.066647	0.202454	1.103765	-0.765264	0.843799	-0.060113	-0.104534	-0.522936	0	0
42389	2.486659	-0.181926	9.404687	-0.037870	0.014133	0.056180	0.203106	1.105004	-0.765132	0.844066	-0.060443	-0.104237	-0.522526	0	0
42390	2.486507	-0.203528	9.418859	-0.016397	0.009765	0.054553	0.202976	1.105005	-0.765651	0.844253	-0.060634	-0.104090	-0.522232	0	0
42391	2.452838	-0.186252	9.477029	-0.003865	0.013269	0.052907	0.203896	1.104723	-0.764364	0.844522	-0.060684	-0.103984	-0.521812	0	0
42392	2.433792	-0.145477	9.391142	-0.003928	0.005385	0.066993	0.203761	1.104999	-0.763837	0.844781	-0.060804	-0.103932	-0.521389	0	0
42393	2.465734	-0.066544	9.329287	-0.018228	0.003637	0.065128	0.204024	1.106103	-0.765656	0.845094	-0.061043	-0.103827	-0.520874	0	0
42394	2.492738	-0.008669	9.447483	-0.039700	0.001856	0.061442	0.202967	1.105141	-0.763302	0.845296	-0.061479	-0.103621	-0.520536	0	0
42395	2.493216	0.054240	9.570772	-0.066570	0.008809	0.066568	0.205333	1.106094	-0.762806	0.845591	-0.062103	-0.103222	-0.520062	0	0
42396	2.488281	0.037618	9.628304	-0.071873	0.015830	0.052453	0.205448	1.107747	-0.760574	0.845750	-0.062727	-0.102737	-0.519824	0	0
42397	2.411400	0.093423	9.591155	-0.046790	0.016754	0.047387	0.206495	1.108845	-0.760318	0.845965	-0.063123	-0.102386	-0.519496	0	0
42398	2.411660	0.133914	9.461839	0.019509	0.005468	0.028455	0.206884	1.109394	-0.759275	0.846040	-0.063004	-0.102478	-0.519370	0	0
42399	2.469673	0.145207	9.370141	0.089294	-0.023374	0.023559	0.205984	1.108298	-0.764229	0.846175	-0.062434	-0.103188	-0.519079	0	0
42400	2.411101	0.063445	9.225506	0.168041	-0.031175	0.022346	0.206528	1.105813	-0.764784	0.846264	-0.061244	-0.104365	-0.518839	0	0
42401	2.347844	-0.003349	9.244511	0.207344	-0.064407	0.026042	0.204445	1.102100	-0.766224	0.846437	-0.059891	-0.106035	-0.518376	0	0
42402	2.291933	-0.060175	9.395750	0.217979	-0.071456	0.041957	0.204208	1.097687	-0.766786	0.846594	-0.058512	-0.107797	-0.517913	0	0
42403	2.226904	-0.040086	9.507095	0.176763	-0.052259	0.057608	0.202129	1.093560	-0.768622	0.846919	-0.057388	-0.109186	-0.517217	0	0
42404	2.188804	0.032576	9.575553	0.090855	-0.059285	0.056982	0.200837	1.089705	-0.769945	0.847092	-0.057037	-0.110179	-0.516761	0	0
42405	2.159864	0.028845	9.854547	-0.025566	-0.027926	0.081802	0.202417	1.090525	-0.770743	0.847450	-0.057525	-0.110298	-0.516095	0	0
42406	2.244266	0.011487	9.899282	-0.100745	0.031469	0.102588	0.203477	1.092039	-0.774919	0.847871	-0.058374	-0.109508	-0.515476	0	0
42407	2.254431	0.090032	9.654958	-0.123975	0.015772	0.097974	0.203207	1.092868	-0.774385	0.848301	-0.059484	-0.108737	-0.514804	0	0
42408	2.296211	0.199613	9.415523	-0.118526	0.003593	0.083886	0.202920	1.095627	-0.772266	0.848566	-0.060610	-0.108101	-0.514371	0	0
42409	2.344485	0.199015	9.342999	-0.073721	-0.034835	0.059388	0.203154	1.098383	-0.768068	0.848770	-0.061510	-0.108039	-0.513940	0	0
42410	2.437995	0.102425	9.456443	-0.014657	-0.036603	0.052712	0.203677	1.098379	-0.766771	0.848892	-0.061927	-0.108296	-0.513634	0	0
42411	2.372441	0.052442	9.461240	0.047226	-0.031244	0.021470	0.202891	1.098522	-0.768454	0.848979	-0.061740	-0.108848	-0.513396	0	0
42412	2.309823	0.076859	9.421205	0.098177	-0.046971	0.028858	0.201581	1.097979	-0.770005	0.849030	-0.061228	-0.109787	-0.513172	0	0
42413	2.280683	0.053130	9.452426	0.125017	-0.053956	0.026388	0.201460	1.096186	-0.770151	0.849163	-0.060501	-0.110926	-0.512793	0	0
42414	2.352754	0.001982	9.427183	0.141075	-0.033006	0.043292	0.199777	1.091091	-0.770828	0.849333	-0.059568	-0.111958	-0.512397	0	0
42415	2.473455	-0.005899	9.517378	0.126705	-0.026091	0.054627	0.198741	1.088338	-0.771623	0.849639	-0.058716	-0.112853	-0.511791	0	0
42416	2.630439	-0.004516	9.583333	0.099737	0.001761	0.088849	0.200204	1.087503	-0.774001	0.850055	-0.058008	-0.113351	-0.511071	0	0
42417	2.720066	0.033399	9.626255	0.044256	-0.001789	0.088412	0.199817	1.085850	-0.773751	0.850511	-0.057775	-0.113600	-0.510283	0	0
42418	2.773306	0.047598	9.686043	-0.023675	0.017439	0.077398	0.201281	1.084325	-0.775092	0.850827	-0.058020	-0.113343	-0.509785	0	0
42419	2.715315	0.038776	9.799398	-0.059498	0.041895	0.088694	0.200734	1.086120	-0.772457	0.851272	-0.058452	-0.112694	-0.509136	0	0
42420	2.599583	0.063705	9.791070	-0.077292	0.052469	0.070138	0.203627	1.087208	-0.771969	0.851559	-0.058966	-0.111869	-0.508779	0	0
42421	2.474003	0.064438	9.710449	-0.055818	0.033287	0.066740	0.203085	1.088037	-0.769082	0.851883	-0.059387	-0.111325	-0.508307	0	0
42422	2.379747	0.057533	9.571789	-0.009282	0.035102	0.068878	0.204400	1.088443	-0.768837	0.852185	-0.059407	-0.110995	-0.507870	0	0
42423	2.367657	0.055237	9.576674	0.013957	0.029852	0.072556	0.203742	1.087757	-0.768052	0.852575	-0.059256	-0.110830	-0.507268	0	0
42424	2.379944	0.084092	9.605740	0.022982	0.036881	0.056788	0.205214	1.087062	-0.773299	0.852844	-0.058978	-0.110656	-0.506886	0	0
42425	2.339496	0.170764	9.530178	-0.009307	0.040350	0.077744	0.205727	1.088161	-0.770948	0.853258	-0.058975	-0.110280	-0.506272	0	0
42426	2.271980	0.181200	9.624611	-0.037916	0.022872	0.065157	0.206659	1.087881	-0.772921	0.853514	-0.059297	-0.109911	-0.505883	0	0
42427	2.232402	0.038273	9.976600	-0.068377	0.058657	0.073851	0.207715	1.087462	-0.772680	0.853892	-0.059696	-0.109079	-0.505378	0	0
42428	2.212775	-0.004869	9.976273	-0.062971	0.099780	0.077561	0.209283	1.089246	-0.771643	0.854284	-0.059855	-0.107920	-0.504945	0	0
42429	2.242986	0.181199	9.550358	-0.030764	0.066609	0.081238	0.210055	1.091862	-0.770324	0.854729	-0.059896	-0.107201	-0.504339	0	0
42430	2.427124	0.275235	9.309516	-0.025329	0.019407	0.059928	0.211635	1.092406	-0.770604	0.854962	-0.060120	-0.106929	-0.503975	0	0
42431	2.639286	0.230103	9.249487	-0.035086	0.000160	0.036805	0.212421	1.092124	-0.768792	0.855109	-0.060487	-0.106786	-0.503713	0	0
42432	2.631765	0.191663	9.244303	-0.044865	0.008938	0.025305	0.211488	1.093923	-0.768760	0.855138	-0.060895	-0.106525	-0.503670	0	0
42433	2.600419	0.196829	9.280683	-0.060940	-0.005037	0.013692	0.212401	1.095574	-0.768758	0.855146	-0.061488	-0.106312	-0.503629	0	0
42434	2.561647	0.177883	9.278396	-0.062741	-0.007654	0.015440	0.211490	1.094476	-0.770320	0.855098	-0.062122	-0.106109	-0.503676	0	0
42435	2.474088	0.087431	9.364632	-0.027819	-0.024228	0.001541	0.210432	1.094757	-0.769910	0.855044	-0.062517	-0.106236	-0.503692	0	0
42436	2.454611	0.063678	9.412594	0.026736	-0.011985	0.009033	0.209507	1.095590	-0.770670	0.854992	-0.062406	-0.106522	-0.503734	0	0
42437	2.418643	0.097751	9.451749	0.066097	0.010759	0.016468	0.210043	1.094070	-0.770693	0.855108	-0.061837	-0.106814	-0.503544	0	0
42438	2.532310	0.121010	9.482279	0.060731	0.008972	0.014630	0.209920	1.093106	-0.771614	0.855127	-0.061336	-0.107088	-0.503516	0	0
42439	2.585400	0.115821	9.493778	0.062542	0.001971	0.007551	0.209802	1.090347	-0.771118	0.855186	-0.060834	-0.107445	-0.503400	0	0
42440	2.590618	0.168821	9.535199	0.028577	0.009841	0.001172	0.209801	1.090761	-0.771375	0.855114	-0.060590	-0.107557	-0.503529	0	0
42441	2.552560	0.248589	9.567688	0.014269	0.013342	0.000227	0.210859	1.090341	-0.771525	0.855118	-0.060437	-0.107579	-0.503534	0	0
42442	2.562144	0.236634	9.615535	0.003594	0.010738	-0.015728	0.210728	1.089790	-0.771007	0.854949	-0.060383	-0.107569	-0.503831	0	0
42443	2.505927	0.140951	9.643760	0.041268	0.012562	-0.037479	0.209940	1.089380	-0.771260	0.854779	-0.059962	-0.107757	-0.504129	0	0
42444	2.411462	0.102970	9.567231	0.077074	0.019615	-0.037171	0.209683	1.088969	-0.772565	0.854545	-0.059215	-0.108053	-0.504551	0	0
42445	2.392365	0.136529	9.481261	0.087820	0.014393	-0.037978	0.210483	1.087585	-0.772852	0.854401	-0.058386	-0.108460	-0.504804	0	0
42446	2.339439	0.165674	9.438793	0.096765	0.020536	-0.034343	0.211009	1.087167	-0.771559	0.854192	-0.057468	-0.108847	-0.505178	0	0
42447	2.335088	0.233012	9.425185	0.103865	0.023133	-0.020168	0.210226	1.084963	-0.770265	0.854156	-0.056475	-0.109249	-0.505266	0	0
42448	2.322463	0.156127	9.419603	0.098458	0.000384	-0.018539	0.211158	1.083993	-0.771332	0.853986	-0.055666	-0.109805	-0.505521	0	0
42449	2.291159	0.166207	9.489686	0.080513	0.010845	-0.006286	0.208949	1.081111	-0.776023	0.853992	-0.054948	-0.110186	-0.505508	0	0
42450	2.310934	0.228707	9.528687	0.033949	0.023040	0.004880	0.210276	1.079448	-0.775538	0.853929	-0.054602	-0.110210	-0.505646	0	0
42451	2.368509	0.175377	9.539594	-0.010758	0.037017	0.001933	0.210266	1.080137	-0.773835	0.853954	-0.054539	-0.109900	-0.505677	0	0
42452	2.344416	0.180611	9.616769	-0.043005	0.034362	0.006982	0.211322	1.079579	-0.773465	0.853867	-0.054795	-0.109437	-0.505897	0	0
42453	2.349277	0.185354	9.607168	-0.062677	0.029991	0.003298	0.211317	1.080821	-0.773975	0.853863	-0.055211	-0.108923	-0.505969	0	0
42454	2.349510	0.218923	9.573905	-0.068053	0.031737	0.006797	0.212358	1.083022	-0.773708	0.853758	-0.055694	-0.108355	-0.506216	0	0
42455	2.397648	0.199106	9.508372	-0.069863	0.016858	0.008476	0.212078	1.084540	-0.771471	0.853761	-0.056243	-0.107914	-0.506245	0	0
42456	2.400159	0.211238	9.549347	-0.046559	0.003763	-0.005500	0.211541	1.085646	-0.770539	0.853557	-0.056674	-0.107698	-0.506587	0	0
42457	2.439048	0.242584	9.674345	-0.043060	-0.012047	0.004153	0.212606	1.084951	-0.772127	0.853521	-0.057135	-0.107641	-0.506607	0	0
42458	2.360755	0.103360	9.565269	-0.028650	0.000290	-0.010679	0.212995	1.086053	-0.772253	0.853331	-0.057418	-0.107552	-0.506915	0	0
42459	2.406959	0.146492	9.630257	-0.016110	-0.013714	-0.019457	0.212076	1.085092	-0.771857	0.853189	-0.057632	-0.107659	-0.507106	0	0
42460	2.402271	0.165815	9.644939	0.003611	0.002922	-0.022773	0.211808	1.085921	-0.771845	0.852940	-0.057617	-0.107716	-0.507514	0	0
42461	2.419170	0.165646	9.632775	0.032241	-0.001446	-0.023466	0.211290	1.085788	-0.774447	0.852819	-0.057351	-0.107966	-0.507694	0	0
42462	2.402405	0.185012	9.630739	0.055522	0.021308	-0.020561	0.212093	1.083990	-0.774738	0.852644	-0.056800	-0.108130	-0.508015	0	0
42463	2.438617	0.184640	9.601583	0.085982	0.024828	-0.027386	0.213151	1.083294	-0.774500	0.852561	-0.055938	-0.108432	-0.508186	0	0
42464	2.402371	0.184601	9.496148	0.091373	0.031862	-0.027308	0.212367	1.081505	-0.773723	0.852367	-0.055024	-0.108690	-0.508557	0	0
42465	2.368164	0.131658	9.399701	0.096756	0.023153	-0.030824	0.212377	1.079573	-0.773481	0.852269	-0.054075	-0.109063	-0.508743	0	0
42466	2.377691	0.112415	9.423430	0.091302	0.021353	-0.013254	0.212396	1.078057	-0.776367	0.852131	-0.053231	-0.109404	-0.508989	0	0
42467	2.382413	0.097902	9.408803	0.073362	0.012582	-0.005490	0.212145	1.075989	-0.776775	0.852137	-0.052565	-0.109735	-0.508978	0	0
42468	2.455243	0.150410	9.461652	0.041138	0.002043	-0.006656	0.211096	1.074891	-0.776509	0.851970	-0.052256	-0.109980	-0.509236	0	0
42469	2.450509	0.160392	9.567554	0.008898	-0.004990	-0.005153	0.211350	1.075855	-0.775199	0.851923	-0.052233	-0.110134	-0.509283	0	0
42470	2.399724	0.146666	9.668775	-0.010791	-0.004998	-0.007049	0.211623	1.075164	-0.776775	0.851745	-0.052397	-0.110178	-0.509555	0	0
42471	2.387795	0.166068	9.690731	-0.010765	0.003759	-0.010535	0.211486	1.076269	-0.777284	0.851670	-0.052490	-0.110160	-0.509674	0	0
42472	2.412009	0.175492	9.688227	0.005301	-0.007631	-0.005177	0.212012	1.076818	-0.777547	0.851515	-0.052531	-0.110308	-0.509896	0	0
42473	2.426391	0.160918	9.678322	0.023226	0.009001	-0.006756	0.211750	1.075715	-0.776250	0.851483	-0.052313	-0.110417	-0.509948	0	0
42474	2.411868	0.160606	9.539050	0.051894	0.006429	-0.011836	0.210688	1.076824	-0.775962	0.851329	-0.051880	-0.110686	-0.510192	0	0
42475	2.368141	0.126995	9.447714	0.075176	-0.004894	-0.016986	0.210699	1.075583	-0.777279	0.851256	-0.051281	-0.111185	-0.510266	0	0
42476	2.377681	0.112297	9.384976	0.075145	0.002091	-0.006391	0.210709	1.073237	-0.776128	0.851154	-0.050673	-0.111609	-0.510404	0	0
42477	2.401856	0.116860	9.365593	0.069747	-0.022412	-0.006525	0.209395	1.072693	-0.776505	0.851111	-0.050225	-0.112224	-0.510385	0	0
42478	2.392281	0.126725	9.421066	0.044699	0.003809	-0.001322	0.209529	1.073245	-0.778197	0.851007	-0.049876	-0.112474	-0.510537	0	0
42479	2.368278	0.146221	9.443128	0.010682	0.009915	0.003750	0.209548	1.069658	-0.777711	0.851023	-0.049779	-0.112509	-0.510513	0	0
42480	2.387944	0.192032	9.530005	-0.012583	-0.003228	-0.001753	0.210206	1.069654	-0.777460	0.850909	-0.049947	-0.112530	-0.510683	0	0
42481	2.422023	0.228051	9.597418	-0.030573	-0.003303	0.017497	0.210336	1.070481	-0.778237	0.850959	-0.050285	-0.112460	-0.510581	0	0
42482	2.475367	0.256688	9.659774	-0.042216	0.005406	0.020957	0.209279	1.070763	-0.777957	0.850941	-0.050690	-0.112243	-0.510618	0	0
42483	2.499443	0.246864	9.654647	-0.052032	0.008908	0.016483	0.210462	1.071308	-0.777970	0.850989	-0.051148	-0.111961	-0.510555	0	0
42484	2.523498	0.236782	9.565399	-0.037679	0.001942	0.008625	0.209262	1.073522	-0.777669	0.850915	-0.051517	-0.111803	-0.510676	0	0
42485	2.547320	0.193124	9.507012	-0.018011	0.003691	0.014047	0.209534	1.071865	-0.777428	0.850961	-0.051712	-0.111742	-0.510593	0	0
42486	2.602610	0.158966	9.489319	0.005339	0.008976	-0.003411	0.209266	1.072418	-0.777027	0.850866	-0.051663	-0.111752	-0.510754	0	0
42487	2.585703	0.159033	9.467835	0.019692	0.022997	-0.006774	0.209537	1.072142	-0.778730	0.850847	-0.051420	-0.111733	-0.510814	0	0
42488	2.474753	0.178959	9.408938	0.022328	0.023014	0.005620	0.209395	1.073245	-0.777412	0.850819	-0.051165	-0.111705	-0.510892	0	0
42489	2.416804	0.179427	9.414250	0.023302	0.023071	-0.011979	0.208490	1.070215	-0.777690	0.850775	-0.050888	-0.111708	-0.510993	0	0
42490	2.412174	0.203854	9.525125	-0.016190	0.022981	0.012410	0.209543	1.071038	-0.778611	0.850773	-0.050966	-0.111480	-0.511037	0	0
42491	2.400226	0.220829	9.539843	-0.034043	0.036988	0.007050	0.209933	1.071587	-0.777828	0.850812	-0.051127	-0.111063	-0.511047	0	0
42492	2.376475	0.276336	9.540686	-0.056417	0.043980	0.010456	0.209272	1.072281	-0.778333	0.850795	-0.051440	-0.110451	-0.511178	0	0
42493	2.325569	0.247959	9.569639	-0.048370	0.036995	0.008736	0.211505	1.073786	-0.778613	0.850835	-0.051723	-0.109958	-0.511189	0	0
42494	2.293979	0.219417	9.593616	-0.032287	0.023005	0.008805	0.211750	1.075577	-0.775990	0.850802	-0.051935	-0.109650	-0.511288	0	0
42495	2.305735	0.175949	9.566579	-0.016201	0.016006	0.011529	0.212933	1.076399	-0.776522	0.850850	-0.052054	-0.109497	-0.511229	0	0
42496	2.324981	0.166148	9.556687	0.001679	0.022994	0.016964	0.212272	1.076402	-0.775859	0.850873	-0.051986	-0.109358	-0.511227	0	0
42497	2.334384	0.132231	9.500939	-0.001900	0.009010	0.014235	0.213337	1.075293	-0.776930	0.850935	-0.052022	-0.109337	-0.511126	0	0
42498	2.348940	0.141724	9.496116	-0.007191	0.012542	-0.001654	0.212539	1.076401	-0.776777	0.850853	-0.052061	-0.109251	-0.511277	0	0
42499	2.368164	0.127274	9.539044	-0.023386	0.008982	0.015829	0.211750	1.076129	-0.777159	0.850911	-0.052282	-0.109120	-0.511185	0	0
42500	2.377724	0.112826	9.558022	-0.026965	0.010725	0.015803	0.212678	1.075573	-0.777439	0.850910	-0.052517	-0.108940	-0.511201	0	0
42501	2.387535	0.134360	9.546168	-0.037647	0.026487	0.008734	0.213458	1.076533	-0.776007	0.850943	-0.052764	-0.108590	-0.511195	0	0
42502	2.358741	0.160948	9.515479	-0.048429	0.018604	0.017454	0.212914	1.079157	-0.775450	0.850939	-0.053144	-0.108232	-0.511237	0	0
42503	2.322304	0.132237	9.472203	-0.060986	0.015979	0.024408	0.213182	1.077914	-0.774684	0.851028	-0.053660	-0.107844	-0.511117	0	0
42504	2.281165	0.122674	9.385928	-0.041300	0.016011	0.026326	0.213437	1.080120	-0.775971	0.851078	-0.054001	-0.107540	-0.511063	0	0
42505	2.290781	0.117692	9.354545	-0.039496	0.009026	0.021905	0.212779	1.079572	-0.775183	0.851158	-0.054367	-0.107322	-0.510937	0	0
42506	2.348575	0.093371	9.413850	-0.045010	-0.001569	0.049119	0.213947	1.082324	-0.774391	0.851294	-0.054855	-0.107135	-0.510698	0	0
42507	2.353317	0.079093	9.476131	-0.034226	0.010690	0.040425	0.215006	1.081767	-0.774674	0.851472	-0.055188	-0.106921	-0.510409	0	0
42508	2.319478	0.074548	9.476371	-0.052189	0.003665	0.053495	0.214207	1.083565	-0.775557	0.851633	-0.055716	-0.106650	-0.510140	0	0
42509	2.290838	0.122774	9.443526	-0.076327	0.022916	0.056052	0.214729	1.083838	-0.774388	0.851880	-0.056361	-0.106107	-0.509770	0	0
42510	2.300442	0.113254	9.501014	-0.086179	0.008908	0.052398	0.213916	1.087705	-0.774337	0.852009	-0.057152	-0.105617	-0.509568	0	0
42511	2.343756	0.089142	9.591690	-0.092470	0.008866	0.055857	0.215358	1.087696	-0.772011	0.852229	-0.058005	-0.105111	-0.509208	0	0
42512	2.391949	0.074377	9.605524	-0.071894	0.008855	0.055989	0.215091	1.088525	-0.772390	0.852396	-0.058676	-0.104693	-0.508938	0	0
42513	2.418545	0.079002	9.612557	-0.062935	0.000110	0.050729	0.216398	1.090449	-0.772130	0.852597	-0.059316	-0.104414	-0.508584	0	0
42514	2.421025	0.088552	9.595823	-0.038730	0.010635	0.043895	0.214535	1.092666	-0.771036	0.852708	-0.059685	-0.104155	-0.508408	0	0
42515	2.416033	0.066848	9.564373	-0.032426	0.008916	0.035121	0.215588	1.093212	-0.771308	0.852856	-0.060004	-0.103966	-0.508160	0	0
42516	2.377175	0.035876	9.561949	-0.037774	0.006315	0.029791	0.215201	1.091697	-0.771186	0.852910	-0.060368	-0.103759	-0.508070	0	0
42517	2.381763	0.002166	9.561522	-0.035093	-0.001556	0.028011	0.215732	1.092523	-0.773795	0.853009	-0.060757	-0.103650	-0.507879	0	0
42518	2.367402	0.021389	9.518606	-0.028820	0.001959	0.028079	0.215461	1.092662	-0.771964	0.853051	-0.061065	-0.103526	-0.507797	0	0
42519	2.386775	0.030704	9.468077	-0.003805	-0.000676	0.037061	0.215974	1.093899	-0.769611	0.853216	-0.061191	-0.103563	-0.507497	0	0
42520	2.406228	0.049772	9.460917	-0.020748	0.010711	0.028165	0.216243	1.093760	-0.770921	0.853266	-0.061388	-0.103405	-0.507421	0	0
42521	2.420588	0.030535	9.499026	-0.035984	0.019428	0.035126	0.217041	1.093205	-0.772243	0.853422	-0.061685	-0.103109	-0.507183	0	0
42522	2.379601	0.040388	9.470653	-0.027879	0.010729	0.021951	0.217297	1.094583	-0.772233	0.853440	-0.061935	-0.102918	-0.507160	0	0
42523	2.343498	0.057464	9.456740	-0.039500	0.002000	0.017443	0.217028	1.095689	-0.772479	0.853486	-0.062332	-0.102763	-0.507066	0	0
42524	2.338720	0.064702	9.452059	-0.055642	0.002853	0.026143	0.216237	1.095417	-0.772078	0.853489	-0.062865	-0.102495	-0.507049	0	0
42525	2.362842	0.059835	9.495054	-0.035057	0.006346	0.024535	0.216771	1.094310	-0.772097	0.853578	-0.063207	-0.102321	-0.506893	0	0
42526	2.367514	0.038122	9.485151	-0.043040	0.003757	0.008600	0.216484	1.097208	-0.770238	0.853495	-0.063612	-0.102119	-0.507022	0	0
42527	2.372263	0.026132	9.509006	-0.017979	-0.001482	0.004354	0.216214	1.098865	-0.771131	0.853485	-0.063826	-0.102111	-0.507015	0	0
[truncated: 695 more rows]
