# Supplementary material for: Identification of Haptic Based Guiding Using Hard Reins
Source: PLoS One. 2015 Jul 22;10(7):e0132020. doi: 10.1371/journal.pone.0132020 (PMC4511788; doi:10.1371/journal.pone.0132020)
Supplement: S1 File — (ZIP) [file pone.0132020.s001.zip › MotionData1/Subject1/T18/sync18.txt]

// Start Time: 0
// Sample rate: 50.0Hz
// Scenario: 4.0
// Firmware Version: 2.6.1
Counter	Acc_X	Acc_Y	Acc_Z	Gyr_X	Gyr_Y	Gyr_Z	Mag_X	Mag_Y	Mag_Z	Quat_w	Quat_x	Quat_y	Quat_z	AnalogIn_1	AnalogIn_2
40525	0.389953	9.758858	-0.204040	-0.038994	-0.096703	-0.041983	-0.572507	-0.476632	-0.625865	0.143475	0.115472	-0.704868	-0.685013	0	0
40526	0.407744	9.846581	-0.156010	-0.053630	-0.089951	-0.032269	-0.571026	-0.477349	-0.626995	0.142796	0.115055	-0.704573	-0.685528	0	0
40527	0.428816	9.769283	-0.111449	-0.020692	-0.084747	-0.051585	-0.570491	-0.476216	-0.627510	0.141901	0.114758	-0.704480	-0.685859	0	0
40528	0.362677	9.797210	-0.157020	-0.021055	-0.087750	-0.038330	-0.571698	-0.477359	-0.625898	0.141152	0.114440	-0.704399	-0.686150	0	0
40529	0.320293	9.854703	-0.168384	-0.007518	-0.084062	-0.039140	-0.571290	-0.478766	-0.626766	0.140331	0.114078	-0.704409	-0.686369	0	0
40530	0.341698	9.753130	-0.171775	-0.024579	-0.066469	-0.037314	-0.570213	-0.479407	-0.624619	0.139745	0.113895	-0.704273	-0.686658	0	0
40531	0.291975	9.817775	-0.159345	-0.036319	-0.043587	-0.031892	-0.570082	-0.477928	-0.627434	0.139291	0.113720	-0.704036	-0.687022	0	0
40532	0.283863	9.868614	-0.104610	-0.007219	-0.027121	-0.040537	-0.569005	-0.478532	-0.626921	0.138944	0.113859	-0.703959	-0.687148	0	0
40533	0.272052	9.848976	-0.131305	0.013501	-0.002145	-0.036772	-0.569279	-0.476813	-0.627407	0.138691	0.114073	-0.704001	-0.687121	0	0
40534	0.265535	9.805156	-0.169691	0.012054	0.022951	-0.045453	-0.570079	-0.478926	-0.627194	0.138632	0.114607	-0.703983	-0.687062	0	0
40535	0.297889	9.776621	-0.081820	0.007937	0.024217	-0.026016	-0.569275	-0.478280	-0.625275	0.138644	0.114920	-0.703962	-0.687029	0	0
40536	0.326776	9.781998	-0.109861	0.017458	0.035404	-0.043602	-0.568870	-0.479699	-0.619468	0.138658	0.115513	-0.703969	-0.686920	0	0
40537	0.341350	9.777405	-0.128638	0.019228	0.038931	-0.041808	-0.566981	-0.481590	-0.619279	0.138653	0.116054	-0.703986	-0.686812	0	0
40538	0.365728	9.768135	-0.142264	0.019181	0.028264	-0.041881	-0.567259	-0.478596	-0.619723	0.138645	0.116607	-0.704013	-0.686692	0	0
40539	0.408871	9.793195	-0.136314	0.004843	0.031747	-0.043683	-0.565370	-0.479754	-0.626731	0.138592	0.117091	-0.703939	-0.686696	0	0
40540	0.428443	9.788698	-0.106792	-0.004395	0.031453	-0.034878	-0.567520	-0.480558	-0.626595	0.138697	0.117599	-0.703805	-0.686725	0	0
40541	0.404101	9.793111	-0.112387	-0.013443	0.010084	-0.036806	-0.565371	-0.479477	-0.626449	0.138561	0.117860	-0.703644	-0.686874	0	0
40542	0.364895	9.816677	-0.099324	-0.010096	0.016959	-0.026135	-0.565372	-0.479188	-0.626712	0.138618	0.118187	-0.703503	-0.686950	0	0
40543	0.360452	9.797176	-0.094499	-0.002561	0.018217	-0.038479	-0.565634	-0.481429	-0.627599	0.138516	0.118531	-0.703402	-0.687015	0	0
40544	0.351005	9.782437	-0.109121	-0.013369	0.020770	-0.037609	-0.563209	-0.482945	-0.625769	0.138522	0.118957	-0.703220	-0.687127	0	0
40545	0.321787	9.786760	-0.124494	-0.022529	0.021427	-0.031439	-0.564020	-0.481626	-0.626807	0.138514	0.119245	-0.702985	-0.687318	0	0
40546	0.278123	9.790825	-0.111421	-0.033412	0.002665	-0.031584	-0.562270	-0.481918	-0.628199	0.138465	0.119483	-0.702696	-0.687582	0	0
40547	0.283417	9.771502	-0.091854	-0.053210	0.023748	-0.027975	-0.563346	-0.481853	-0.629955	0.138533	0.119721	-0.702252	-0.687981	0	0
40548	0.262021	9.865788	-0.131739	-0.060695	0.023421	-0.017390	-0.562002	-0.481308	-0.630362	0.138757	0.119961	-0.701763	-0.688393	0	0
40549	0.304268	9.827722	-0.041086	-0.038967	0.037897	-0.019892	-0.560923	-0.482607	-0.630417	0.138963	0.120259	-0.701406	-0.688663	0	0
40550	0.301659	9.837385	-0.038831	-0.003177	0.018530	-0.015483	-0.562265	-0.483266	-0.631240	0.139095	0.120529	-0.701322	-0.688674	0	0
40551	0.300968	9.868930	-0.058349	0.006883	0.054174	-0.015224	-0.560389	-0.480867	-0.632682	0.139392	0.120970	-0.701263	-0.688597	0	0
40552	0.326025	9.825686	-0.071697	-0.004633	0.041851	-0.024183	-0.560389	-0.481156	-0.632419	0.139631	0.121461	-0.701126	-0.688602	0	0
40553	0.335819	9.816150	-0.100212	0.006240	0.047320	-0.025883	-0.559583	-0.480904	-0.631876	0.139807	0.121928	-0.701059	-0.688552	0	0
40554	0.360581	9.797183	-0.053571	0.007934	0.045471	-0.022359	-0.558507	-0.480919	-0.632297	0.140067	0.122447	-0.701006	-0.688461	0	0
40555	0.356325	9.767974	-0.051074	0.014882	0.041754	-0.013518	-0.559315	-0.480325	-0.632677	0.140279	0.122801	-0.701020	-0.688340	0	0
40556	0.316989	9.791533	-0.078939	0.018200	0.041516	-0.002892	-0.558909	-0.480986	-0.635156	0.140638	0.123178	-0.701065	-0.688154	0	0
40557	0.339045	9.779796	-0.075766	-0.003443	0.031557	-0.003028	-0.558640	-0.480973	-0.635976	0.140874	0.123362	-0.700981	-0.688158	0	0
40558	0.336916	9.762762	-0.090147	-0.010416	0.029050	-0.011905	-0.558505	-0.480812	-0.636926	0.141118	0.123674	-0.700836	-0.688200	0	0
40559	0.312444	9.774456	-0.090986	-0.035748	0.030483	-0.006666	-0.558639	-0.481609	-0.632999	0.141362	0.123831	-0.700526	-0.688438	0	0
40560	0.360061	9.819019	-0.080232	-0.027140	0.012495	0.004726	-0.557832	-0.481152	-0.635174	0.141617	0.123881	-0.700310	-0.688596	0	0
40561	0.335180	9.854985	-0.057194	-0.021753	-0.005174	0.001981	-0.557827	-0.482833	-0.636045	0.141653	0.123750	-0.700158	-0.688767	0	0
40562	0.311735	9.808430	-0.100893	-0.044703	-0.001420	-0.013972	-0.558367	-0.481958	-0.636556	0.141713	0.123819	-0.699816	-0.689089	0	0
40563	0.306493	9.835043	-0.057924	-0.019809	-0.005029	-0.003309	-0.558641	-0.480523	-0.637051	0.141711	0.123730	-0.699670	-0.689254	0	0
40564	0.331565	9.791800	-0.066457	-0.013366	-0.015467	-0.010432	-0.557569	-0.479112	-0.637835	0.141662	0.123725	-0.699568	-0.689368	0	0
40565	0.317168	9.781826	-0.083675	-0.028758	-0.026309	-0.008777	-0.557567	-0.479525	-0.638393	0.141485	0.123514	-0.699384	-0.689629	0	0
40566	0.330758	9.830626	-0.076404	-0.039529	-0.019286	-0.008771	-0.557299	-0.479732	-0.635815	0.141445	0.123427	-0.699110	-0.689931	0	0
40567	0.334735	9.884113	-0.014096	0.005343	-0.013704	-0.003295	-0.556761	-0.479744	-0.635822	0.141352	0.123313	-0.699150	-0.689930	0	0
40568	0.350636	9.811569	-0.041948	0.008782	-0.019141	0.001986	-0.556355	-0.480314	-0.636117	0.141337	0.123229	-0.699220	-0.689876	0	0
40569	0.308014	9.757385	-0.066920	-0.003190	-0.027523	-0.022847	-0.557432	-0.479975	-0.637456	0.141023	0.123143	-0.699197	-0.689980	0	0
40570	0.322082	9.781918	-0.061859	-0.017929	-0.019106	-0.008699	-0.558777	-0.479654	-0.637702	0.140968	0.123097	-0.699070	-0.690128	0	0
40571	0.335808	9.825866	-0.042511	-0.003567	-0.036719	-0.010540	-0.557970	-0.479638	-0.639210	0.140676	0.122862	-0.699072	-0.690227	0	0
40572	0.321515	9.811039	-0.057281	-0.006754	-0.029286	-0.024643	-0.558509	-0.479506	-0.638246	0.140428	0.122875	-0.699016	-0.690332	0	0
40573	0.282442	9.824896	-0.063400	-0.010598	-0.036629	-0.016738	-0.556359	-0.478986	-0.638390	0.140102	0.122673	-0.698962	-0.690489	0	0
40574	0.253303	9.826794	-0.069123	-0.007979	-0.028718	-0.012252	-0.556890	-0.481240	-0.638457	0.139947	0.122604	-0.698912	-0.690583	0	0
40575	0.278448	9.785983	-0.039156	-0.014426	-0.040414	-0.008815	-0.557292	-0.481652	-0.638602	0.139654	0.122315	-0.698846	-0.690761	0	0
40576	0.297035	9.830021	-0.014845	-0.001041	-0.033319	-0.003430	-0.557836	-0.479843	-0.636630	0.139513	0.122155	-0.698862	-0.690801	0	0
40577	0.297407	9.810606	-0.019501	-0.007099	-0.037574	-0.013200	-0.557833	-0.481017	-0.634897	0.139201	0.121927	-0.698837	-0.690930	0	0
40578	0.331827	9.782096	-0.044710	-0.019668	-0.036767	-0.014124	-0.557834	-0.480721	-0.635432	0.138987	0.121794	-0.698716	-0.691119	0	0
40579	0.336808	9.777332	-0.032485	-0.040235	-0.007603	-0.014003	-0.557974	-0.478691	-0.637272	0.138919	0.121732	-0.698419	-0.691443	0	0
40580	0.301612	9.844670	-0.007593	-0.026334	-0.000914	-0.028058	-0.557838	-0.479094	-0.638376	0.138876	0.121944	-0.698183	-0.691653	0	0
40581	0.292540	9.815375	0.004386	0.000198	-0.009145	-0.045706	-0.557298	-0.480000	-0.636505	0.138529	0.122148	-0.698130	-0.691740	0	0
40582	0.274745	9.732511	-0.014793	-0.034980	-0.007752	-0.042263	-0.554876	-0.480313	-0.637633	0.138344	0.122394	-0.697827	-0.692039	0	0
40583	0.267702	9.853772	0.056295	-0.027680	0.017204	-0.042086	-0.554610	-0.479334	-0.637332	0.138240	0.122717	-0.697548	-0.692284	0	0
40584	0.368793	9.904170	0.152902	0.029657	-0.016175	-0.038610	-0.555144	-0.480288	-0.638446	0.137944	0.122968	-0.697708	-0.692137	0	0
40585	0.384557	9.705379	0.051371	0.042508	-0.037101	-0.051073	-0.554336	-0.480877	-0.638339	0.137313	0.123074	-0.697978	-0.691971	0	0
40586	0.327212	9.653350	-0.017400	-0.018151	-0.068060	-0.042605	-0.554334	-0.481471	-0.637132	0.136685	0.122928	-0.697873	-0.692227	0	0
40587	0.255667	9.717599	-0.010451	-0.055216	-0.068527	-0.036522	-0.553664	-0.480612	-0.638202	0.136057	0.122581	-0.697527	-0.692761	0	0
40588	0.206828	9.862374	0.020660	-0.044536	-0.066770	-0.032053	-0.554201	-0.481172	-0.637941	0.135547	0.122338	-0.697249	-0.693184	0	0
40589	0.146219	9.618509	0.008603	-0.074163	-0.037813	-0.062880	-0.554333	-0.481557	-0.639587	0.134973	0.122362	-0.696697	-0.693847	0	0
40590	0.052269	9.706624	-0.021425	-0.182986	0.044550	-0.051183	-0.553259	-0.480832	-0.641347	0.135273	0.122833	-0.695283	-0.695122	0	0
40591	-0.187815	10.049400	-0.204704	-0.165291	0.218747	-0.042898	-0.552344	-0.471512	-0.646913	0.136731	0.124378	-0.693771	-0.696073	0	0
40592	-0.070238	10.027285	0.049430	-0.060476	0.372211	-0.099967	-0.550196	-0.469808	-0.649199	0.138805	0.127624	-0.692692	-0.696149	0	0
40593	0.161689	9.861586	0.303342	-0.035618	0.342039	-0.093060	-0.546968	-0.469813	-0.652234	0.140603	0.130549	-0.691834	-0.696098	0	0
40594	0.428163	9.871279	0.325890	-0.010724	0.127861	-0.051976	-0.545631	-0.466967	-0.654065	0.141254	0.131829	-0.691492	-0.696066	0	0
40595	0.298985	9.742668	0.050871	-0.019306	0.023774	-0.017266	-0.545361	-0.467206	-0.656255	0.141357	0.132035	-0.691289	-0.696207	0	0
40596	0.275698	9.710697	0.149097	-0.024538	0.009726	-0.026208	-0.544007	-0.469683	-0.660847	0.141412	0.132319	-0.691046	-0.696383	0	0
40597	0.275704	9.717985	0.197188	-0.056281	-0.087205	-0.000407	-0.543742	-0.468273	-0.660804	0.140916	0.131583	-0.690764	-0.696903	0	0
40598	0.119034	9.783107	0.114856	-0.061551	-0.122559	-0.011225	-0.545085	-0.468809	-0.660806	0.140199	0.130777	-0.690471	-0.697490	0	0
40599	-0.081107	10.109643	0.197727	0.039363	-0.038375	-0.001501	-0.544957	-0.467181	-0.657758	0.139906	0.130524	-0.690785	-0.697285	0	0
40600	0.018123	9.994917	0.196823	0.111097	-0.038898	0.008428	-0.547104	-0.468888	-0.655336	0.139662	0.130392	-0.691606	-0.696544	0	0
40601	0.136055	9.904800	0.133718	0.153892	-0.071667	0.018057	-0.546969	-0.469218	-0.653441	0.139125	0.129932	-0.692788	-0.695562	0	0
40602	0.220598	9.787373	0.069794	0.157055	-0.118084	0.026599	-0.548580	-0.470377	-0.650735	0.138411	0.129200	-0.694057	-0.694575	0	0
40603	0.378401	9.651860	0.066030	0.127640	-0.214507	0.032933	-0.549113	-0.472719	-0.646990	0.137020	0.127606	-0.695269	-0.693933	0	0
40604	0.339055	9.670561	0.004499	0.049305	-0.309881	0.051536	-0.551944	-0.470441	-0.644568	0.135290	0.125227	-0.696076	-0.693897	0	0
40605	0.395622	9.763846	0.087379	0.019250	-0.419281	0.079014	-0.555569	-0.472838	-0.641470	0.132929	0.121739	-0.696857	-0.694190	0	0
40606	0.119635	9.953024	-0.156025	0.047226	-0.457909	0.103668	-0.557969	-0.480400	-0.636919	0.130540	0.117973	-0.697889	-0.694257	0	0
40607	-0.033709	9.348166	-0.348752	-0.041670	-0.198640	-0.092922	-0.559180	-0.480438	-0.634045	0.128591	0.117136	-0.697736	-0.694916	0	0
40608	-0.131406	9.919348	-0.047925	-0.184471	-0.055055	0.020701	-0.558776	-0.480406	-0.635820	0.128699	0.116436	-0.696527	-0.696226	0	0
40609	0.035812	10.325399	0.211724	-0.006539	-0.037801	0.031919	-0.560384	-0.482054	-0.636535	0.128699	0.115891	-0.696555	-0.696288	0	0
40610	0.088230	10.122425	0.178755	0.123196	-0.043673	0.026097	-0.561459	-0.482778	-0.634775	0.128565	0.115628	-0.697477	-0.695433	0	0
40611	0.186016	9.818303	0.058870	0.143025	-0.036417	0.027084	-0.560660	-0.480461	-0.631576	0.128366	0.115319	-0.698537	-0.694456	0	0
40612	0.225958	9.751048	0.002828	0.106458	-0.039026	0.048166	-0.561468	-0.480184	-0.630468	0.128432	0.114908	-0.699361	-0.693682	0	0
40613	0.264507	9.756599	-0.034547	0.080986	-0.043034	0.057777	-0.562138	-0.481062	-0.628582	0.128472	0.114259	-0.700032	-0.693105	0	0
40614	0.313166	9.742913	-0.061838	0.066747	-0.034152	0.053360	-0.564422	-0.482187	-0.626684	0.128650	0.113791	-0.700579	-0.692596	0	0
40615	0.356180	9.787401	0.025809	0.073929	-0.035864	0.053358	-0.565765	-0.482760	-0.625052	0.128717	0.113213	-0.701186	-0.692064	0	0
40616	0.326196	9.835411	0.043785	0.076053	-0.036430	0.040988	-0.565770	-0.481375	-0.623645	0.128785	0.112831	-0.701785	-0.691507	0	0
40617	0.243420	9.853330	0.038702	0.081781	-0.036970	0.028643	-0.566171	-0.482540	-0.621907	0.128665	0.112428	-0.702418	-0.690952	0	0
40618	0.171708	9.803476	0.039285	0.073884	-0.025296	0.057001	-0.569533	-0.482457	-0.622138	0.128922	0.112006	-0.703005	-0.690375	0	0
40619	0.079836	9.787239	0.007700	0.066430	-0.020295	0.067640	-0.569533	-0.482661	-0.619420	0.129205	0.111425	-0.703552	-0.689859	0	0
40620	0.060391	9.786884	-0.012152	0.044618	-0.005629	0.078279	-0.570070	-0.483118	-0.617521	0.129768	0.110940	-0.703936	-0.689439	0	0
40621	0.084294	9.806742	0.007690	0.036938	0.004438	0.064168	-0.571420	-0.481569	-0.615684	0.130233	0.110517	-0.704243	-0.689106	0	0
40622	0.103331	9.816792	-0.039948	0.044259	0.020545	0.062522	-0.572493	-0.482700	-0.614755	0.130867	0.110319	-0.704573	-0.688680	0	0
40623	0.098352	9.826415	-0.020915	0.050251	0.036247	0.076787	-0.573570	-0.482417	-0.613643	0.131627	0.110044	-0.704942	-0.688201	0	0
40624	0.102981	9.843496	0.017615	0.057352	0.036221	0.080343	-0.574111	-0.481240	-0.614961	0.132483	0.109849	-0.705360	-0.687640	0	0
40625	0.126973	9.851212	-0.010594	0.055608	0.038029	0.078576	-0.576264	-0.480923	-0.614245	0.133260	0.109582	-0.705764	-0.687118	0	0
40626	0.151669	9.817666	-0.076988	0.075927	0.058150	0.062853	-0.576537	-0.479818	-0.612707	0.134119	0.109673	-0.706261	-0.686426	0	0
40627	0.157348	9.769211	-0.119779	0.066902	0.061585	0.064616	-0.576536	-0.480070	-0.614078	0.134952	0.109683	-0.706693	-0.685815	0	0
40628	0.220854	9.750947	-0.079176	0.050937	0.072299	0.057548	-0.579225	-0.480194	-0.612143	0.135900	0.109874	-0.706992	-0.685289	0	0
40629	0.312807	9.757470	-0.083625	0.034703	0.043810	0.053758	-0.577881	-0.480121	-0.610522	0.136568	0.109795	-0.707215	-0.684939	0	0
40630	0.361563	9.751078	-0.033934	0.047177	0.017249	0.053616	-0.578683	-0.481821	-0.609750	0.137101	0.109628	-0.707558	-0.684505	0	0
40631	0.330682	9.830622	-0.100479	0.048455	-0.003641	0.035809	-0.578555	-0.480011	-0.608467	0.137295	0.109371	-0.707919	-0.684134	0	0
40632	0.282393	9.815176	-0.140361	0.060167	-0.012394	0.034034	-0.578418	-0.480908	-0.606590	0.137467	0.109156	-0.708370	-0.683667	0	0
40633	0.317911	9.738137	-0.124246	0.060148	0.024770	0.041339	-0.579224	-0.481481	-0.605510	0.137886	0.109070	-0.708776	-0.683174	0	0
40634	0.453051	9.764865	-0.139559	0.042026	0.008582	0.042917	-0.579765	-0.480307	-0.606691	0.138290	0.108912	-0.709083	-0.682799	0	0
40635	0.529937	9.800248	-0.127837	0.048327	-0.032077	0.035585	-0.580032	-0.481179	-0.605490	0.138280	0.108462	-0.709481	-0.682460	0	0
40636	0.471107	9.833167	-0.129891	0.065486	-0.060210	0.028398	-0.581245	-0.480157	-0.605579	0.138070	0.107971	-0.710027	-0.682013	0	0
40637	0.398888	9.807579	-0.136729	0.074639	-0.047605	0.024988	-0.581514	-0.480176	-0.604487	0.137849	0.107526	-0.710612	-0.681518	0	0
40638	0.515514	9.780556	-0.214794	0.074865	-0.040311	0.017940	-0.581246	-0.480238	-0.602040	0.137694	0.107252	-0.711183	-0.680997	0	0
40639	0.671216	9.749393	-0.224225	0.045719	-0.055031	0.028331	-0.582188	-0.480273	-0.599578	0.137474	0.106692	-0.711584	-0.680710	0	0
40640	0.743526	9.774985	-0.188497	0.047511	-0.076258	0.024647	-0.583396	-0.481420	-0.597830	0.137135	0.106086	-0.712025	-0.680412	0	0
40641	0.756645	9.843196	-0.207867	0.043711	-0.099490	0.028017	-0.583668	-0.480271	-0.598199	0.136600	0.105221	-0.712471	-0.680187	0	0
40642	0.779170	9.916425	-0.287169	0.051039	-0.086916	0.025462	-0.583401	-0.479600	-0.596818	0.136196	0.104550	-0.712949	-0.679871	0	0
40643	0.943853	9.926700	-0.260527	0.065597	-0.086629	0.019284	-0.583936	-0.481048	-0.594951	0.135671	0.103864	-0.713516	-0.679486	0	0
40644	1.020913	9.823705	-0.300716	0.071570	-0.096675	-0.003759	-0.585548	-0.481634	-0.592499	0.134971	0.103356	-0.714115	-0.679073	0	0
40645	0.993483	9.837756	-0.455731	0.076648	-0.118193	0.004969	-0.584468	-0.483233	-0.591883	0.134115	0.102569	-0.714783	-0.678659	0	0
40646	0.985721	9.983274	-0.459475	0.082374	-0.096589	-0.003720	-0.584876	-0.481857	-0.589654	0.133412	0.102085	-0.715452	-0.678165	0	0
40647	1.093608	9.926972	-0.419630	0.119985	-0.063680	0.008963	-0.586218	-0.483016	-0.587223	0.132930	0.101695	-0.716343	-0.677378	0	0
40648	1.201943	9.846401	-0.391624	0.078569	-0.057841	0.010618	-0.585409	-0.483913	-0.586036	0.132602	0.101363	-0.716948	-0.676852	0	0
40649	1.163518	9.826282	-0.407095	0.072862	-0.100673	0.014756	-0.587020	-0.485043	-0.584555	0.131945	0.100614	-0.717573	-0.676429	0	0
40650	1.099500	9.878529	-0.395010	0.086176	-0.114898	0.019139	-0.587425	-0.484795	-0.582635	0.131258	0.099845	-0.718311	-0.675893	0	0
40651	1.075407	9.878097	-0.352415	0.109810	-0.115313	0.043968	-0.588905	-0.484984	-0.579082	0.130659	0.098834	-0.719231	-0.675179	0	0
40652	1.177647	9.850817	-0.382774	0.127417	-0.087193	0.063633	-0.588366	-0.485613	-0.576929	0.130424	0.097980	-0.720254	-0.674258	0	0
40653	1.261721	9.757658	-0.442081	0.136222	-0.100582	0.068866	-0.591060	-0.484469	-0.574681	0.130075	0.096920	-0.721353	-0.673303	0	0
40654	1.282324	9.677907	-0.561212	0.148568	-0.117547	0.075870	-0.594423	-0.484461	-0.571645	0.129677	0.095795	-0.722566	-0.672240	0	0
40655	1.247982	9.711279	-0.480669	0.096470	-0.136477	0.068518	-0.595900	-0.485333	-0.569204	0.129108	0.094441	-0.723439	-0.671601	0	0
40656	1.214487	9.817492	-0.439167	0.089985	-0.139351	0.074669	-0.597919	-0.485035	-0.567808	0.128599	0.093102	-0.724280	-0.670979	0	0
40657	1.203363	9.763880	-0.463177	0.121268	-0.130442	0.084555	-0.600074	-0.484063	-0.564754	0.128160	0.091701	-0.725321	-0.670131	0	0
40658	1.191807	9.608296	-0.500874	0.131654	-0.098881	0.106017	-0.602353	-0.486758	-0.562363	0.128108	0.090451	-0.726415	-0.669125	0	0
40659	1.176025	9.404073	-0.649070	0.126419	-0.077553	0.104384	-0.604108	-0.484798	-0.559555	0.128182	0.089263	-0.727436	-0.668161	0	0
40660	1.165026	9.214508	-0.725011	0.079632	-0.047856	0.109744	-0.607068	-0.484484	-0.557875	0.128566	0.088254	-0.728116	-0.667480	0	0
40661	1.137071	9.141161	-0.831237	0.024583	-0.043164	0.116686	-0.609627	-0.483639	-0.555093	0.129065	0.087074	-0.728421	-0.667206	0	0
40662	1.056372	9.295063	-0.854133	-0.036030	-0.019178	0.132575	-0.611511	-0.483016	-0.555596	0.129909	0.085939	-0.728310	-0.667311	0	0
40663	1.055052	9.610637	-0.813223	-0.057927	0.044126	0.154115	-0.613133	-0.480467	-0.553860	0.131365	0.084960	-0.727980	-0.667510	0	0
40664	1.241033	9.900483	-0.718225	-0.023830	0.101020	0.166908	-0.616363	-0.479154	-0.558411	0.133303	0.084393	-0.727819	-0.667374	0	0
40665	1.470995	9.909509	-0.749753	0.035297	0.136696	0.183185	-0.620397	-0.479338	-0.558643	0.135549	0.083941	-0.728008	-0.666772	0	0
40666	1.497297	9.783733	-0.890027	0.088472	0.140737	0.181612	-0.622153	-0.476934	-0.556637	0.137768	0.083672	-0.728548	-0.665760	0	0
40667	1.429559	9.631974	-1.042621	0.093267	0.128627	0.169197	-0.625378	-0.477883	-0.555268	0.139815	0.083345	-0.729116	-0.664752	0	0
40668	1.300445	9.634465	-1.236778	0.118822	0.152159	0.160620	-0.627531	-0.477409	-0.555227	0.141952	0.083346	-0.729815	-0.663530	0	0
40669	1.186120	9.763474	-1.320701	0.107796	0.195225	0.176796	-0.628884	-0.474501	-0.557024	0.144521	0.083424	-0.730384	-0.662339	0	0
40670	1.071026	9.931312	-1.402533	0.097153	0.240422	0.178841	-0.629958	-0.475540	-0.553912	0.147438	0.083845	-0.730817	-0.661165	0	0
40671	1.061494	9.911710	-1.474896	0.114119	0.294382	0.159794	-0.633325	-0.473889	-0.554501	0.150610	0.084712	-0.731254	-0.659854	0	0
40672	1.079537	9.618295	-1.452871	0.126749	0.319289	0.163537	-0.634671	-0.473238	-0.556780	0.153976	0.085812	-0.731734	-0.658402	0	0
40673	0.938931	9.215155	-1.709318	0.167651	0.349107	0.121474	-0.636286	-0.472632	-0.556877	0.157244	0.087402	-0.732389	-0.656690	0	0
40674	0.705697	8.856471	-1.853392	0.135880	0.370611	0.103016	-0.636287	-0.472364	-0.556188	0.160574	0.089291	-0.732773	-0.655200	0	0
40675	0.523253	8.872570	-1.965034	0.044502	0.402074	0.093248	-0.637631	-0.472598	-0.556997	0.164144	0.091239	-0.732490	-0.654362	0	0
40676	0.472192	9.255218	-1.902083	-0.048370	0.440940	0.071981	-0.637768	-0.471235	-0.560629	0.167955	0.093523	-0.731498	-0.654183	0	0
40677	0.533357	9.712725	-1.898843	-0.081948	0.515628	0.060828	-0.636159	-0.469324	-0.565218	0.172247	0.096243	-0.730140	-0.654189	0	0
40678	0.630460	9.845592	-1.776501	-0.007053	0.612912	0.036018	-0.635619	-0.469340	-0.571218	0.177045	0.100000	-0.729047	-0.653564	0	0
40679	0.461933	9.429838	-1.744834	0.053490	0.685265	0.006665	-0.633601	-0.468984	-0.576407	0.182069	0.104458	-0.728174	-0.652459	0	0
40680	0.133727	9.219949	-1.859244	-0.048378	0.778762	-0.070772	-0.630240	-0.467764	-0.583490	0.187410	0.109991	-0.726330	-0.652092	0	0
40681	-0.122508	9.438648	-1.801353	-0.144907	0.949369	-0.099995	-0.625262	-0.467860	-0.590499	0.193839	0.116574	-0.723467	-0.652251	0	0
40682	-0.093771	9.759660	-1.417725	-0.089430	1.109780	-0.095288	-0.619876	-0.468863	-0.601629	0.201417	0.124338	-0.720564	-0.651735	0	0
40683	0.040532	9.864080	-1.207364	-0.024391	1.200887	-0.089235	-0.614767	-0.467356	-0.610631	0.209531	0.132699	-0.717831	-0.650543	0	0
40684	0.257375	9.615576	-0.881071	0.058844	1.302949	-0.088366	-0.607228	-0.468694	-0.621660	0.218273	0.141919	-0.715296	-0.648512	0	0
40685	0.621713	9.357591	-0.723506	0.048407	1.379362	-0.088867	-0.599157	-0.468342	-0.632777	0.227497	0.151545	-0.712414	-0.646333	0	0
40686	1.060559	9.110655	-0.693732	0.042843	1.379190	-0.082784	-0.592698	-0.468896	-0.639818	0.236720	0.161084	-0.709361	-0.644067	0	0
40687	1.339427	8.741861	-0.672762	0.000078	1.409335	-0.093381	-0.583687	-0.467728	-0.650375	0.246115	0.170760	-0.705815	-0.641945	0	0
40688	1.638222	8.781238	-0.972024	-0.116858	1.449130	-0.088248	-0.574943	-0.467703	-0.660285	0.255963	0.180324	-0.701277	-0.640450	0	0
40689	2.184826	9.572862	-0.932334	-0.222008	1.561956	0.025152	-0.566333	-0.466979	-0.675755	0.267471	0.189510	-0.695830	-0.639035	0	0
40690	2.641917	11.066948	-0.241092	-0.319953	1.519240	0.175570	-0.560418	-0.464638	-0.691006	0.279750	0.197062	-0.689976	-0.637840	0	0
40691	3.415615	12.057014	0.822356	-0.274745	1.534527	0.367419	-0.553164	-0.460188	-0.706885	0.293221	0.203463	-0.684579	-0.635591	0	0
40692	3.421662	11.166275	1.712741	0.187879	1.276551	0.387567	-0.550211	-0.457225	-0.715406	0.304027	0.209400	-0.682763	-0.630519	0	0
40693	2.718541	9.752622	0.368185	0.456621	1.001954	0.325896	-0.551019	-0.456914	-0.715795	0.311992	0.214800	-0.683241	-0.624262	0	0
40694	2.030097	9.084537	-0.827477	0.312529	1.075580	0.280151	-0.549133	-0.457782	-0.716935	0.320386	0.220479	-0.682409	-0.618918	0	0
40695	1.791627	9.366666	-0.882663	0.134109	1.224252	0.246990	-0.545639	-0.456654	-0.720208	0.329993	0.226716	-0.679819	-0.614452	0	0
40696	2.003418	10.011463	-0.349015	0.159806	1.204729	0.255700	-0.542004	-0.457490	-0.724501	0.339348	0.232800	-0.677373	-0.609764	0	0
40697	2.151892	9.941385	0.176046	0.325859	1.078189	0.181106	-0.537427	-0.458656	-0.727725	0.347021	0.239170	-0.676090	-0.604382	0	0
40698	1.999981	9.363241	-0.161275	0.318565	0.863616	0.081643	-0.534197	-0.459431	-0.728061	0.352574	0.244859	-0.675201	-0.599866	0	0
40699	1.525445	9.425008	-0.383332	0.077089	0.756692	0.006930	-0.530428	-0.460428	-0.731679	0.357572	0.249548	-0.673004	-0.597439	0	0
40700	1.132215	10.505508	0.111611	-0.150565	0.757599	0.036311	-0.526529	-0.459236	-0.738088	0.363263	0.253226	-0.669478	-0.596419	0	0
40701	1.145319	11.384606	0.606098	-0.080866	0.791466	0.057913	-0.519811	-0.456546	-0.744755	0.369144	0.257191	-0.666254	-0.594719	0	0
40702	1.340361	10.788482	0.274745	0.251248	0.876512	0.040038	-0.515770	-0.458605	-0.745550	0.374562	0.262985	-0.664605	-0.590628	0	0
40703	1.504925	9.283862	-0.098835	0.338725	0.844494	-0.002293	-0.511999	-0.460376	-0.746332	0.379298	0.269182	-0.663416	-0.586134	0	0
40704	1.497741	8.662250	-0.161770	0.122182	0.789001	0.009963	-0.506887	-0.460695	-0.749944	0.384237	0.274112	-0.661170	-0.583162	0	0
40705	1.502953	9.060513	0.167592	-0.063109	0.706252	0.057451	-0.503928	-0.460099	-0.754183	0.389448	0.277538	-0.658236	-0.581402	0	0
40706	1.487809	9.749723	0.494134	-0.006865	0.597541	0.086958	-0.499356	-0.459870	-0.756408	0.393901	0.280341	-0.656117	-0.579450	0	0
40707	1.421395	9.937886	0.606227	0.111702	0.562933	0.088880	-0.496532	-0.459614	-0.758068	0.397832	0.283392	-0.654788	-0.576776	0	0
40708	1.458342	9.530704	0.523770	0.191221	0.546164	0.074888	-0.494380	-0.459795	-0.758507	0.401294	0.286740	-0.653939	-0.573678	0	0
40709	1.551091	9.221626	0.312292	0.162655	0.517779	0.062237	-0.492766	-0.459644	-0.760565	0.404607	0.289890	-0.652965	-0.570871	0	0
40710	1.633702	9.208557	0.295667	0.102223	0.493196	0.029162	-0.489536	-0.460278	-0.760895	0.407697	0.292860	-0.651648	-0.568657	0	0
40711	1.616268	9.368476	0.390217	0.056088	0.470421	-0.000308	-0.487920	-0.461328	-0.759995	0.410635	0.295700	-0.650040	-0.566910	0	0
40712	1.569482	9.530281	0.411634	0.056386	0.465395	-0.012713	-0.485226	-0.462627	-0.761703	0.413420	0.298583	-0.648425	-0.565223	0	0
40713	1.422545	9.593152	0.327209	0.089560	0.484965	-0.038091	-0.480381	-0.463563	-0.762880	0.416120	0.301876	-0.646802	-0.563349	0	0
40714	1.292824	9.525245	0.263558	0.093886	0.507783	-0.060884	-0.476615	-0.463272	-0.767001	0.418783	0.305461	-0.645042	-0.561458	0	0
40715	1.260848	9.536795	0.187864	0.079944	0.534637	-0.073125	-0.472581	-0.463358	-0.767324	0.421612	0.309205	-0.643015	-0.559614	0	0
40716	1.242257	9.628715	0.254004	0.063697	0.541549	-0.070481	-0.467063	-0.464596	-0.768382	0.424502	0.312889	-0.640881	-0.557826	0	0
40717	1.293750	9.741335	0.387136	0.083850	0.540299	-0.084590	-0.462625	-0.464666	-0.769798	0.427264	0.316739	-0.638775	-0.555957	0	0
40718	1.325482	9.870588	0.507499	0.127013	0.515864	-0.088162	-0.458455	-0.464743	-0.770667	0.429666	0.320645	-0.637010	-0.553888	0	0
40719	1.325702	9.984694	0.530718	0.181166	0.511161	-0.095101	-0.454681	-0.467662	-0.770805	0.431848	0.324799	-0.635493	-0.551508	0	0
40720	1.357166	9.975547	0.459534	0.256927	0.557979	-0.092800	-0.449297	-0.469220	-0.770101	0.434047	0.329508	-0.634208	-0.548459	0	0
40721	1.494002	9.905190	0.367972	0.295129	0.615331	-0.097643	-0.444718	-0.471582	-0.770640	0.436470	0.334720	-0.632808	-0.544986	0	0
40722	1.728211	9.812325	0.269939	0.304436	0.629864	-0.106407	-0.437448	-0.474509	-0.767823	0.438853	0.340085	-0.631369	-0.541409	0	0
40723	2.058632	9.764908	0.227476	0.288929	0.626855	-0.133067	-0.433141	-0.476216	-0.765749	0.441137	0.345522	-0.629702	-0.538041	0	0
40724	2.297639	9.686703	0.206513	0.299187	0.548551	-0.126512	-0.427751	-0.480437	-0.760227	0.442871	0.350518	-0.628467	-0.534818	0	0
40725	2.452275	9.563254	0.043680	0.286583	0.491773	-0.135780	-0.421562	-0.481602	-0.758975	0.444267	0.355206	-0.627323	-0.531903	0	0
40726	2.489539	9.505659	-0.031776	0.244581	0.407638	-0.127613	-0.417118	-0.484061	-0.755156	0.445281	0.359200	-0.626375	-0.529485	0	0
40727	2.468850	9.548966	-0.169954	0.220436	0.334971	-0.145830	-0.413881	-0.487471	-0.751899	0.445857	0.362805	-0.625509	-0.527563	0	0
40728	2.410334	9.674132	-0.256949	0.213312	0.256239	-0.128664	-0.409042	-0.487207	-0.749767	0.446017	0.365856	-0.625043	-0.525871	0	0
40729	2.223366	9.675584	-0.358990	0.207393	0.222042	-0.114713	-0.407153	-0.489265	-0.748494	0.446088	0.368601	-0.624710	-0.524287	0	0
40730	2.059140	9.670192	-0.209922	0.163710	0.188470	-0.102655	-0.404190	-0.491077	-0.746680	0.446136	0.370907	-0.624367	-0.523026	0	0
40731	2.135170	9.754117	-0.162483	0.135075	0.162778	-0.079944	-0.401362	-0.492652	-0.742677	0.446281	0.372795	-0.624039	-0.521950	0	0
40732	2.248431	9.676067	-0.093421	0.118892	0.134393	-0.051910	-0.400145	-0.494965	-0.741949	0.446420	0.374300	-0.623885	-0.520938	0	0
40733	2.297752	9.642982	-0.033883	0.086211	0.060439	-0.020669	-0.400417	-0.494137	-0.740693	0.446419	0.375061	-0.623977	-0.520281	0	0
40734	2.341203	9.658340	0.008259	0.081442	0.001731	-0.021071	-0.400817	-0.495091	-0.741945	0.446031	0.375516	-0.624332	-0.519859	0	0
40735	2.344575	9.595273	-0.089861	0.128246	-0.035065	-0.027344	-0.400413	-0.495878	-0.738978	0.445244	0.376006	-0.625042	-0.519327	0	0
40736	2.339591	9.444644	-0.317571	0.130013	-0.063441	-0.030160	-0.401218	-0.497363	-0.729073	0.444218	0.376395	-0.625904	-0.518885	0	0
40737	2.409856	9.300244	-0.468392	0.090627	-0.093691	-0.042860	-0.400277	-0.497727	-0.726507	0.443126	0.376506	-0.626620	-0.518874	0	0
40738	2.470486	9.165389	-0.540141	0.067361	-0.171679	-0.061119	-0.401619	-0.498858	-0.725302	0.441499	0.376251	-0.627515	-0.519364	0	0
40739	2.401648	9.183539	-0.734974	0.036850	-0.265717	-0.080363	-0.402418	-0.500999	-0.729994	0.439335	0.375461	-0.628568	-0.520496	0	0
40740	2.267418	9.341321	-0.800466	0.025913	-0.311979	-0.083321	-0.402687	-0.501012	-0.729173	0.436866	0.374434	-0.629770	-0.521859	0	0
40741	2.022141	9.472808	-0.893241	0.059536	-0.367139	-0.071141	-0.405514	-0.499757	-0.731552	0.434018	0.373146	-0.631410	-0.523174	0	0
40742	1.800976	9.488205	-0.991621	0.085228	-0.354933	-0.053250	-0.407394	-0.500781	-0.728294	0.431202	0.371953	-0.633207	-0.524181	0	0
40743	1.714757	9.532749	-1.151078	0.085653	-0.305812	-0.026391	-0.409004	-0.502198	-0.726686	0.428868	0.370808	-0.634871	-0.524893	0	0
40744	1.719617	9.520691	-1.223056	0.038857	-0.265488	-0.019206	-0.409811	-0.503020	-0.720982	0.426959	0.369660	-0.636154	-0.525705	0	0
40745	1.804829	9.612053	-1.290942	-0.026669	-0.218901	0.016229	-0.413311	-0.501951	-0.720770	0.425810	0.368215	-0.637008	-0.526616	0	0
40746	1.899109	9.761861	-1.188073	-0.072392	-0.219929	0.042572	-0.414115	-0.502597	-0.722689	0.424922	0.366436	-0.637732	-0.527697	0	0
40747	1.903033	9.795911	-1.265243	-0.046244	-0.247059	0.069886	-0.418687	-0.502492	-0.722632	0.423943	0.364412	-0.638796	-0.528598	0	0
40748	1.787872	9.716123	-1.398169	-0.032469	-0.258170	0.091992	-0.421243	-0.502138	-0.723135	0.422920	0.362280	-0.640065	-0.529348	0	0
40749	1.579918	9.678352	-1.486114	-0.032702	-0.270811	0.099032	-0.425417	-0.500651	-0.721949	0.421885	0.359997	-0.641401	-0.530113	0	0
40750	1.230128	9.579742	-1.592396	-0.029610	-0.273072	0.118561	-0.428909	-0.501975	-0.722495	0.420891	0.357622	-0.642832	-0.530777	0	0
40751	0.779859	9.408904	-1.739734	-0.014913	-0.249720	0.112677	-0.433618	-0.501074	-0.726089	0.419989	0.355437	-0.644214	-0.531283	0	0
40752	0.443896	9.332385	-1.932421	-0.028320	-0.181687	0.088398	-0.435772	-0.500515	-0.723594	0.419412	0.353743	-0.645152	-0.531732	0	0
40753	0.270055	9.338968	-1.682632	-0.017606	-0.044501	0.081384	-0.439269	-0.499978	-0.724898	0.419664	0.352843	-0.645544	-0.531655	0	0
40754	0.337080	9.616931	-1.726004	-0.062276	0.083758	0.057286	-0.440348	-0.499283	-0.723228	0.420740	0.352601	-0.645084	-0.531524	0	0
40755	0.536688	9.931287	-1.765581	-0.064496	0.216070	0.028011	-0.439811	-0.498647	-0.726756	0.422546	0.353240	-0.643941	-0.531052	0	0
40756	0.613948	10.010417	-1.359381	0.032346	0.336066	0.027284	-0.439676	-0.498974	-0.724997	0.424732	0.354907	-0.642817	-0.529555	0	0
40757	0.515749	9.809554	-1.490874	0.045450	0.381706	-0.016554	-0.436987	-0.498422	-0.727054	0.426964	0.357175	-0.641386	-0.527970	0	0
40758	0.381539	9.729431	-1.518461	0.057477	0.453745	-0.049617	-0.434026	-0.499337	-0.727254	0.429382	0.360036	-0.639611	-0.526216	0	0
40759	0.275384	9.703227	-1.531150	0.058274	0.566907	-0.059474	-0.429722	-0.499099	-0.729613	0.432500	0.363601	-0.637271	-0.524046	0	0
40760	0.410143	9.729935	-1.666839	0.049371	0.675812	-0.043804	-0.424338	-0.500579	-0.732312	0.436348	0.367508	-0.634491	-0.521498	0	0
40761	0.577730	9.492655	-1.517876	0.053214	0.798252	-0.031546	-0.419094	-0.500413	-0.732504	0.441053	0.372055	-0.631162	-0.518345	0	0
40762	0.761754	9.153708	-1.410972	0.022207	0.841884	-0.008407	-0.414254	-0.499441	-0.736480	0.446160	0.376408	-0.627588	-0.515161	0	0
40763	0.964115	9.016608	-1.129295	-0.032947	0.897877	0.010299	-0.408335	-0.499646	-0.739689	0.451964	0.380776	-0.623440	-0.511919	0	0
40764	1.129701	9.029359	-0.801732	-0.097553	0.928595	0.041191	-0.404032	-0.499072	-0.744352	0.458261	0.384680	-0.618946	-0.508845	0	0
40765	1.302208	9.134454	-0.768343	-0.092408	0.947904	0.053664	-0.396498	-0.499408	-0.749628	0.464744	0.388701	-0.614324	-0.505500	0	0
40766	1.492336	9.069922	-0.831833	-0.076366	1.016952	0.071801	-0.390988	-0.497914	-0.752368	0.471584	0.392906	-0.609525	-0.501710	0	0
40767	1.723115	8.943032	-0.696207	-0.062317	1.087594	0.097002	-0.385615	-0.495547	-0.755896	0.478923	0.397426	-0.604444	-0.497326	0	0
40768	2.120707	8.938110	-0.688783	-0.116451	1.152559	0.113074	-0.379431	-0.494135	-0.761917	0.486830	0.401758	-0.598830	-0.492939	0	0
40769	2.784827	9.877501	-0.875296	-0.228406	1.236477	0.206792	-0.374185	-0.493821	-0.768507	0.496141	0.405441	-0.592487	-0.488284	0	0
40770	3.562941	10.865203	0.036646	-0.173944	1.334288	0.336431	-0.369214	-0.491487	-0.776390	0.506260	0.408889	-0.586434	-0.482293	0	0
40771	4.144191	11.225397	0.646369	0.016521	1.193400	0.456204	-0.365454	-0.489398	-0.778546	0.515367	0.411980	-0.582314	-0.474953	0	0
40772	4.300377	10.456250	0.731591	0.227593	1.031145	0.546000	-0.367066	-0.490054	-0.779230	0.522806	0.414545	-0.580489	-0.466753	0	0
40773	3.796674	8.922513	0.378647	0.311372	0.864383	0.484376	-0.367871	-0.490825	-0.775703	0.528794	0.417322	-0.579430	-0.458781	0	0
40774	3.188153	8.134578	-0.057768	0.106382	0.740533	0.458364	-0.370287	-0.492510	-0.773959	0.534590	0.418374	-0.578053	-0.452804	0	0
40775	2.647243	8.819022	-0.479142	-0.220879	0.715126	0.509436	-0.372982	-0.490510	-0.778085	0.541964	0.417413	-0.575372	-0.448318	0	0
40776	2.259691	10.331738	-0.059506	-0.209413	0.716874	0.514800	-0.375409	-0.487307	-0.785446	0.549147	0.416315	-0.572806	-0.443861	0	0
40777	2.090458	11.392049	0.632639	0.086993	0.762270	0.507156	-0.377563	-0.486370	-0.787025	0.555408	0.417200	-0.571124	-0.437360	0	0
40778	2.224164	10.942973	0.994004	0.444572	0.868985	0.413460	-0.375407	-0.488509	-0.782488	0.560156	0.420837	-0.570107	-0.429067	0	0
40779	2.297941	9.740163	0.639433	0.523032	0.827927	0.302091	-0.379168	-0.490544	-0.776516	0.563971	0.425523	-0.568980	-0.420867	0	0
40780	2.315963	9.114100	0.088624	0.269520	0.745350	0.245990	-0.377543	-0.494623	-0.773397	0.567938	0.428504	-0.567125	-0.414971	0	0
40781	2.283463	8.929014	0.139576	0.052140	0.738528	0.195770	-0.376064	-0.494867	-0.770426	0.572726	0.430691	-0.563992	-0.410369	0	0
40782	2.364927	8.998482	0.281175	0.003331	0.706855	0.129968	-0.373511	-0.494353	-0.770711	0.577111	0.432656	-0.560656	-0.406715	0	0
40783	2.440711	9.092111	0.311682	-0.007395	0.636026	0.114431	-0.369207	-0.494426	-0.771854	0.581189	0.434501	-0.557459	-0.403321	0	0
40784	2.405211	9.178867	0.362899	-0.051772	0.569891	0.112988	-0.367189	-0.493730	-0.779483	0.584961	0.435691	-0.554543	-0.400595	0	0
40785	2.317583	9.220990	0.509144	-0.018034	0.487373	0.081637	-0.365846	-0.492902	-0.779881	0.588088	0.437033	-0.551986	-0.398078	0	0
40786	2.279723	9.186324	0.580463	0.038315	0.428159	0.050500	-0.363830	-0.492822	-0.779221	0.590420	0.438533	-0.549943	-0.395796	0	0
40787	2.152453	9.247132	0.571284	0.039831	0.427901	0.061137	-0.361813	-0.492579	-0.779509	0.592859	0.440079	-0.547850	-0.393330	0	0
40788	2.247457	9.350821	0.611934	0.083712	0.436002	0.036547	-0.357907	-0.494491	-0.780434	0.594980	0.441969	-0.545834	-0.390803	0	0
40789	2.384868	9.515972	0.655829	0.098998	0.468846	0.008476	-0.355626	-0.492683	-0.781219	0.597150	0.444299	-0.543472	-0.388134	0	0
40790	2.568232	9.575147	0.766930	0.139985	0.498835	-0.038989	-0.352934	-0.493922	-0.779384	0.599045	0.447163	-0.540939	-0.385454	0	0
40791	2.754257	9.486275	0.785346	0.142960	0.508812	-0.081390	-0.347684	-0.495436	-0.780448	0.600858	0.450376	-0.538077	-0.382890	0	0
40792	2.848663	9.366603	0.760259	0.137374	0.494320	-0.144285	-0.342030	-0.497599	-0.778404	0.602316	0.453769	-0.535045	-0.380836	0	0
40793	2.826297	9.269089	0.736235	0.115346	0.477687	-0.198379	-0.337322	-0.498280	-0.778209	0.603608	0.457299	-0.531704	-0.379245	0	0
40794	2.818743	9.278659	0.707043	0.104815	0.453056	-0.212713	-0.329922	-0.499500	-0.775747	0.604706	0.460687	-0.528453	-0.377937	0	0
40795	2.833871	9.388189	0.817417	0.097005	0.447079	-0.225164	-0.323465	-0.500335	-0.776803	0.605788	0.464107	-0.525075	-0.376726	0	0
40796	2.842915	9.434487	0.904008	0.107394	0.410503	-0.216530	-0.319163	-0.500077	-0.773848	0.606608	0.467353	-0.522045	-0.375603	0	0
40797	2.869524	9.553922	0.875036	0.095743	0.358278	-0.193925	-0.311894	-0.502837	-0.772115	0.607325	0.470245	-0.519323	-0.374607	0	0
40798	2.898186	9.702532	0.913311	0.145868	0.289464	-0.162395	-0.308934	-0.503201	-0.771617	0.607523	0.472983	-0.517399	-0.373498	0	0
40799	2.866515	9.706810	0.888234	0.225716	0.275789	-0.121557	-0.305032	-0.504018	-0.770871	0.607454	0.475965	-0.515990	-0.371767	0	0
40800	2.855222	9.534236	0.826599	0.241383	0.259476	-0.103919	-0.301396	-0.506338	-0.766085	0.607250	0.478859	-0.514866	-0.369939	0	0
40801	2.770303	9.394303	0.680611	0.261342	0.249139	-0.110968	-0.297493	-0.507929	-0.762504	0.606899	0.481889	-0.513786	-0.368076	0	0
40802	2.799584	9.375408	0.623877	0.235975	0.241683	-0.105795	-0.294801	-0.509400	-0.756725	0.606609	0.484685	-0.512726	-0.366358	0	0
40803	2.813492	9.419366	0.701006	0.231232	0.221901	-0.134233	-0.292372	-0.512352	-0.754125	0.606167	0.487535	-0.511576	-0.364913	0	0
40804	2.864332	9.430004	0.750632	0.235508	0.216375	-0.160790	-0.287256	-0.514514	-0.751530	0.605535	0.490509	-0.510385	-0.363642	0	0
40805	2.819626	9.358789	0.725724	0.251355	0.168366	-0.155730	-0.284561	-0.516609	-0.749450	0.604633	0.493380	-0.509516	-0.362476	0	0
40806	2.759110	9.233881	0.727217	0.235407	0.154287	-0.167345	-0.281061	-0.518197	-0.745592	0.603650	0.496152	-0.508654	-0.361539	0	0
40807	2.773176	9.253555	0.701020	0.209648	0.128765	-0.150795	-0.277969	-0.518324	-0.743180	0.602763	0.498588	-0.507889	-0.360743	0	0
40808	2.757735	9.296971	0.690589	0.223640	0.092156	-0.175737	-0.275004	-0.520765	-0.738662	0.601484	0.501102	-0.507306	-0.360214	0	0
40809	2.768790	9.452528	0.569390	0.224562	0.055001	-0.183051	-0.274194	-0.522578	-0.734643	0.600027	0.503512	-0.506870	-0.359897	0	0
40810	2.712000	9.582560	0.292234	0.284957	0.032559	-0.190064	-0.269751	-0.524750	-0.730951	0.598076	0.506245	-0.506782	-0.359434	0	0
40811	2.627133	9.449919	0.208782	0.299084	0.022612	-0.214811	-0.267055	-0.526965	-0.729829	0.595955	0.509130	-0.506639	-0.359083	0	0
40812	2.434403	9.145391	0.185907	0.282463	-0.002743	-0.202593	-0.264904	-0.527099	-0.726180	0.593779	0.511773	-0.506677	-0.358877	0	0
40813	2.421772	9.271384	0.052167	0.205523	0.012961	-0.216878	-0.261131	-0.530112	-0.722235	0.592070	0.514064	-0.506235	-0.359051	0	0
40814	2.468332	9.272247	0.219693	0.144853	0.026291	-0.201084	-0.257359	-0.532849	-0.718008	0.590744	0.515983	-0.505602	-0.359374	0	0
40815	2.395684	9.382595	0.168485	0.101668	-0.045720	-0.180450	-0.255741	-0.534192	-0.716709	0.589401	0.517254	-0.505316	-0.360154	0	0
40816	2.171451	9.441642	0.141900	0.086949	-0.055011	-0.169899	-0.252654	-0.532792	-0.712885	0.588070	0.518376	-0.505112	-0.361001	0	0
40817	2.062389	9.539180	-0.009028	0.063400	-0.017298	-0.157331	-0.250499	-0.533984	-0.712540	0.587149	0.519403	-0.504636	-0.361689	0	0
40818	2.098810	9.627215	-0.198751	0.078310	0.009903	-0.137668	-0.248348	-0.533898	-0.712290	0.586304	0.520543	-0.504184	-0.362052	0	0
40819	2.136912	9.625455	-0.423854	0.074396	0.020184	-0.123472	-0.246469	-0.532308	-0.715530	0.585635	0.521596	-0.503702	-0.362289	0	0
40820	2.167255	9.543453	-0.542669	0.055999	0.023190	-0.107597	-0.245658	-0.533485	-0.714488	0.585078	0.522499	-0.503247	-0.362519	0	0
40821	2.351368	9.541935	-0.577932	0.027737	0.015547	-0.095397	-0.243776	-0.533581	-0.712197	0.584731	0.523118	-0.502771	-0.362847	0	0
40822	2.348906	9.643837	-0.713585	0.017954	-0.044581	-0.076363	-0.241892	-0.533876	-0.713591	0.584146	0.523397	-0.502735	-0.363438	0	0
40823	2.243581	9.564232	-0.800472	0.033879	-0.076593	-0.071185	-0.241621	-0.534720	-0.714166	0.583390	0.523594	-0.502949	-0.364073	0	0
40824	2.095252	9.464433	-0.818715	0.031533	-0.074483	-0.049924	-0.241353	-0.534140	-0.714968	0.582677	0.523707	-0.503276	-0.364598	0	0
40825	1.903763	9.567760	-0.940921	-0.002924	-0.050245	-0.035691	-0.241216	-0.534968	-0.716086	0.582373	0.523608	-0.503388	-0.365072	0	0
40826	1.866214	9.741864	-0.986718	0.000092	0.009443	-0.003471	-0.242023	-0.534484	-0.717832	0.582415	0.523608	-0.503356	-0.365047	0	0
40827	2.178102	9.910182	-0.930271	0.021761	0.055768	0.001237	-0.241078	-0.535633	-0.718153	0.582647	0.523857	-0.503135	-0.364626	0	0
40828	2.481611	10.015231	-0.856752	0.049885	0.020009	0.019590	-0.242430	-0.533634	-0.717391	0.582564	0.524068	-0.503346	-0.364163	0	0
40829	2.652194	9.945481	-1.002651	0.091114	-0.050626	0.013931	-0.241346	-0.536199	-0.717895	0.581945	0.524265	-0.504067	-0.363872	0	0
40830	2.591845	9.667620	-1.146844	0.110593	-0.137552	0.011696	-0.243634	-0.535747	-0.716764	0.580720	0.524294	-0.505374	-0.363974	0	0
40831	2.274859	9.399683	-1.144921	0.102897	-0.200090	0.020194	-0.244706	-0.537195	-0.714347	0.579304	0.523981	-0.507041	-0.364363	0	0
40832	1.821604	9.027305	-1.208982	0.048748	-0.262723	0.016203	-0.247126	-0.537430	-0.714053	0.577780	0.523167	-0.508867	-0.365405	0	0
40833	1.469824	9.149574	-1.316992	-0.062967	-0.240790	0.024909	-0.249008	-0.537657	-0.714584	0.577030	0.521721	-0.510182	-0.366821	0	0
40834	1.329938	9.615581	-1.226102	-0.107370	-0.177680	0.046401	-0.250351	-0.537815	-0.718660	0.576857	0.520155	-0.511101	-0.368037	0	0
40835	1.349975	10.065055	-1.250543	-0.057852	-0.115248	0.055774	-0.253041	-0.537125	-0.721330	0.576820	0.519048	-0.511862	-0.368598	0	0
40836	1.487896	10.123425	-0.953061	0.039500	-0.052273	0.059978	-0.254119	-0.536499	-0.722796	0.576568	0.518712	-0.512673	-0.368339	0	0
40837	1.628272	9.761822	-0.996578	0.074907	-0.038477	0.017727	-0.255460	-0.537752	-0.722412	0.576087	0.518855	-0.513280	-0.368045	0	0
40838	1.690796	9.510460	-1.204605	0.038604	-0.021494	-0.034437	-0.253850	-0.536215	-0.723063	0.575648	0.519110	-0.513420	-0.368176	0	0
40839	1.706951	9.423353	-1.244376	0.015638	-0.026606	-0.051338	-0.253576	-0.538085	-0.722173	0.575274	0.519316	-0.513380	-0.368526	0	0
40840	1.633018	9.470555	-1.333664	-0.002362	-0.017917	-0.049555	-0.254249	-0.538249	-0.720535	0.575008	0.519421	-0.513275	-0.368940	0	0
40841	1.599000	9.474792	-1.334740	0.013965	0.010665	-0.049313	-0.252633	-0.538679	-0.721931	0.574834	0.519752	-0.513022	-0.369097	0	0
40842	1.659577	9.359369	-1.300715	0.026586	0.056826	-0.041915	-0.251960	-0.539000	-0.720995	0.574825	0.520256	-0.512637	-0.368935	0	0
40843	1.740162	9.224895	-1.191307	-0.020907	0.081414	-0.045458	-0.251017	-0.539242	-0.723739	0.575203	0.520633	-0.511867	-0.368882	0	0
40844	1.816856	9.274844	-1.148406	-0.074174	0.096758	-0.036706	-0.250488	-0.536286	-0.723377	0.575936	0.520669	-0.510917	-0.369007	0	0
40845	1.912064	9.378544	-1.042753	-0.106571	0.089429	-0.038650	-0.247258	-0.536722	-0.726153	0.576821	0.520549	-0.509819	-0.369311	0	0
40846	1.967258	9.413538	-0.995584	-0.117697	0.081078	-0.028144	-0.246854	-0.536489	-0.730509	0.577729	0.520231	-0.508840	-0.369689	0	0
40847	1.984197	9.418703	-0.971030	-0.114531	0.047952	-0.017742	-0.245782	-0.535069	-0.731702	0.578518	0.519805	-0.508060	-0.370127	0	0
40848	1.973893	9.447647	-0.981194	-0.102975	0.036462	0.019354	-0.245921	-0.533316	-0.733823	0.579293	0.519159	-0.507644	-0.370394	0	0
40849	1.976213	9.350596	-0.860026	-0.106386	0.067651	0.051370	-0.247933	-0.534624	-0.736566	0.580392	0.518502	-0.507138	-0.370286	0	0
40850	2.041383	9.249823	-0.813934	-0.136175	0.099191	0.060308	-0.248474	-0.533422	-0.738973	0.581798	0.517675	-0.506457	-0.370169	0	0
40851	2.142685	9.295373	-0.681175	-0.154458	0.128014	0.075437	-0.245924	-0.531576	-0.741668	0.583538	0.516837	-0.505544	-0.369848	0	0
40852	2.233998	9.233926	-0.550322	-0.127334	0.121291	0.069270	-0.246331	-0.530097	-0.743931	0.585043	0.516099	-0.504805	-0.369512	0	0
40853	2.252070	9.054606	-0.565266	-0.102747	0.115557	0.057821	-0.247402	-0.531256	-0.747906	0.586385	0.515599	-0.504064	-0.369092	0	0
40854	2.233095	8.923177	-0.497452	-0.134164	0.106512	0.053252	-0.245789	-0.530875	-0.747641	0.587786	0.514842	-0.503302	-0.368960	0	0
40855	2.242317	8.947620	-0.492539	-0.209412	0.120369	0.042493	-0.246602	-0.528477	-0.752457	0.589644	0.513804	-0.502060	-0.369136	0	0
40856	2.362790	8.993511	-0.426599	-0.264987	0.150227	0.038943	-0.245933	-0.527048	-0.753645	0.591875	0.512502	-0.500480	-0.369521	0	0
40857	2.529935	9.015979	-0.310903	-0.274078	0.143010	0.040596	-0.245266	-0.524841	-0.757804	0.594166	0.511161	-0.498850	-0.369904	0	0
40858	2.755481	9.034655	-0.145241	-0.250034	0.148325	0.050376	-0.243789	-0.523468	-0.763499	0.596346	0.509879	-0.497381	-0.370145	0	0
40859	3.126751	9.594878	-0.296955	-0.286999	0.194147	0.127367	-0.245676	-0.521150	-0.769940	0.599274	0.508197	-0.495839	-0.369797	0	0
40860	3.365585	10.332411	0.176640	-0.329860	0.189003	0.178382	-0.245407	-0.520263	-0.777952	0.602510	0.505926	-0.494482	-0.369469	0	0
40861	3.497730	10.589765	0.669843	-0.221011	0.070489	0.191175	-0.246089	-0.516964	-0.778927	0.604726	0.503840	-0.494247	-0.369016	0	0
40862	3.255080	10.121684	0.690001	-0.105963	-0.107554	0.166599	-0.249858	-0.515393	-0.781829	0.605314	0.501879	-0.495431	-0.369134	0	0
40863	2.684390	9.518948	0.356864	-0.133414	-0.207473	0.168684	-0.253083	-0.516125	-0.783722	0.605629	0.499390	-0.497085	-0.369770	0	0
40864	2.169682	9.257089	-0.049346	-0.209763	-0.129341	0.145208	-0.257657	-0.514774	-0.788529	0.606546	0.496825	-0.497896	-0.370631	0	0
40865	1.981139	9.273116	0.209550	-0.169628	0.004293	0.147992	-0.258736	-0.513534	-0.792018	0.608008	0.494998	-0.498019	-0.370514	0	0
40866	2.036991	9.613987	0.095549	-0.137221	0.071870	0.159111	-0.259678	-0.512852	-0.796072	0.609609	0.493542	-0.497941	-0.369929	0	0
40867	2.210931	9.937629	0.428245	-0.066294	0.107787	0.170112	-0.262100	-0.512051	-0.797652	0.611148	0.492617	-0.497917	-0.368652	0	0
40868	2.246102	10.137346	0.548183	-0.013087	0.058786	0.156686	-0.263711	-0.513147	-0.797669	0.612054	0.491872	-0.498369	-0.367534	0	0
40869	2.092685	10.061739	0.606635	0.006499	0.016247	0.157394	-0.264789	-0.512291	-0.796811	0.612725	0.491119	-0.499103	-0.366425	0	0
40870	1.987446	9.967563	0.454863	-0.066646	0.025058	0.135150	-0.267476	-0.513048	-0.798167	0.613647	0.490030	-0.499451	-0.365864	0	0
40879	1.906196	9.240264	0.828581	-0.141912	-0.334922	-0.075109	-0.267894	-0.506606	-0.812802	0.616238	0.483108	-0.499113	-0.371138	0	0
40880	1.755268	9.521563	0.860344	-0.176547	-0.324987	-0.057452	-0.269239	-0.506112	-0.814405	0.615249	0.481032	-0.500231	-0.373961	0	0
40881	1.742212	9.710695	0.990918	-0.133216	-0.269589	-0.053433	-0.268840	-0.504668	-0.815997	0.614366	0.479425	-0.501144	-0.376246	0	0
40882	1.855865	9.584081	0.877403	-0.050754	-0.213494	-0.064326	-0.270992	-0.503983	-0.818947	0.613296	0.478568	-0.502002	-0.377934	0	0
40883	1.938747	9.294252	0.732881	-0.040533	-0.173297	-0.068459	-0.270861	-0.503133	-0.819057	0.612383	0.477969	-0.502590	-0.379389	0	0
40884	2.048117	9.148145	0.674750	-0.066640	-0.145253	-0.096669	-0.270051	-0.503671	-0.821127	0.611606	0.477436	-0.502808	-0.381021	0	0
40885	2.159074	9.198727	0.827026	-0.089249	-0.123438	-0.123153	-0.269785	-0.502456	-0.824905	0.610964	0.477002	-0.502637	-0.382817	0	0
40886	2.267784	9.356081	0.942317	-0.103902	-0.118455	-0.113475	-0.268442	-0.501574	-0.827617	0.610431	0.476424	-0.502465	-0.384608	0	0
40887	2.347717	9.486201	0.982306	-0.062264	-0.119635	-0.123101	-0.267369	-0.500277	-0.829631	0.609676	0.476164	-0.502370	-0.386248	0	0
40888	2.416711	9.426761	0.965613	-0.022774	-0.112320	-0.117638	-0.263871	-0.500609	-0.831045	0.608771	0.476128	-0.502445	-0.387619	0	0
40889	2.515059	9.350857	0.930687	-0.016186	-0.101374	-0.126406	-0.264680	-0.500068	-0.829111	0.607875	0.476229	-0.502401	-0.388956	0	0
40890	2.584619	9.269582	0.955101	-0.044111	-0.107826	-0.126547	-0.264141	-0.500187	-0.830619	0.607055	0.476121	-0.502322	-0.390468	0	0
40891	2.584940	9.255023	0.964849	-0.051129	-0.161719	-0.142827	-0.262795	-0.500275	-0.834316	0.605960	0.475847	-0.502429	-0.392361	0	0
40892	2.515481	9.321727	0.880366	-0.049634	-0.177933	-0.134071	-0.261988	-0.500124	-0.835546	0.604783	0.475469	-0.502710	-0.394271	0	0
40893	2.502368	9.488994	0.854629	-0.036954	-0.179517	-0.137581	-0.259568	-0.499855	-0.837337	0.603550	0.475174	-0.503003	-0.396138	0	0
40894	2.553291	9.613730	0.884138	0.020860	-0.180586	-0.146264	-0.259438	-0.498454	-0.836748	0.601971	0.475269	-0.503514	-0.397774	0	0
40895	2.677953	9.567445	0.926830	0.103489	-0.184460	-0.140752	-0.258759	-0.500462	-0.836413	0.600032	0.475805	-0.504378	-0.398967	0	0
40896	2.779884	9.423625	0.829937	0.142951	-0.201084	-0.138097	-0.257141	-0.502268	-0.833493	0.597795	0.476506	-0.505530	-0.400030	0	0
40897	2.821189	9.271416	0.668656	0.162120	-0.224543	-0.117852	-0.258082	-0.502725	-0.831181	0.595465	0.477099	-0.506975	-0.400967	0	0
40898	2.872919	9.211652	0.555144	0.142504	-0.238713	-0.126851	-0.257268	-0.505182	-0.829908	0.593074	0.477582	-0.508394	-0.402136	0	0
40899	2.907590	9.289961	0.517101	0.138781	-0.276035	-0.128879	-0.256189	-0.506686	-0.827245	0.590548	0.477865	-0.509998	-0.403485	0	0
40900	2.989400	9.330296	0.584304	0.212155	-0.304123	-0.118241	-0.255648	-0.507731	-0.825514	0.587514	0.478444	-0.512112	-0.404548	0	0
40901	3.057242	9.350961	0.709002	0.297783	-0.376687	-0.102542	-0.257524	-0.510436	-0.823127	0.583812	0.479092	-0.515070	-0.405385	0	0
40902	3.015426	9.447269	0.355527	0.349443	-0.447603	-0.093980	-0.258865	-0.512265	-0.816224	0.579455	0.479747	-0.518671	-0.406268	0	0
40903	2.788826	9.579072	0.039445	0.273380	-0.462881	-0.078351	-0.260204	-0.514887	-0.811797	0.575499	0.479743	-0.522125	-0.407470	0	0
40904	2.293807	9.613790	0.067323	0.160317	-0.498036	-0.062910	-0.263691	-0.518452	-0.807377	0.571880	0.478914	-0.525365	-0.409374	0	0
40905	1.848538	10.003800	-0.324823	0.041453	-0.435411	-0.048646	-0.263958	-0.519144	-0.807805	0.569270	0.477515	-0.527831	-0.411468	0	0
40906	1.692099	10.224327	-0.119445	0.053315	-0.268709	-0.026304	-0.265980	-0.517763	-0.804194	0.567501	0.476804	-0.529481	-0.412614	0	0
40907	2.009087	10.035888	0.065030	0.125437	-0.216607	-0.022274	-0.266244	-0.519759	-0.803439	0.565739	0.476639	-0.531160	-0.413065	0	0
40908	2.278476	9.666928	0.153114	0.142381	-0.284712	0.005588	-0.266246	-0.519390	-0.800975	0.563583	0.476191	-0.533412	-0.413628	0	0
40909	2.155152	9.363631	-0.139665	0.092949	-0.407186	0.050668	-0.269330	-0.522090	-0.803750	0.561251	0.474655	-0.536370	-0.414738	0	0
40910	1.779690	9.308234	-0.427609	0.001294	-0.468921	0.069527	-0.272956	-0.523602	-0.802122	0.559027	0.472295	-0.539359	-0.416556	0	0
40911	1.452275	9.646993	-0.661684	-0.105486	-0.465963	0.092261	-0.278742	-0.522428	-0.804196	0.557460	0.469168	-0.541990	-0.418767	0	0
40912	1.311463	10.144531	-0.664944	-0.149132	-0.413663	0.083628	-0.281969	-0.522002	-0.807142	0.556277	0.466100	-0.544087	-0.421042	0	0
40913	1.420681	10.530101	-0.481547	-0.103795	-0.328870	0.050673	-0.285202	-0.520197	-0.808408	0.555239	0.463782	-0.545740	-0.422829	0	0
40914	1.551489	10.464536	-0.149645	0.029783	-0.309648	0.038804	-0.287090	-0.518447	-0.808601	0.553586	0.462376	-0.547791	-0.423883	0	0
40915	1.469857	9.807584	-0.219413	0.142039	-0.347984	0.008899	-0.289235	-0.520535	-0.808099	0.551105	0.461567	-0.550376	-0.424646	0	0
40916	1.375901	9.337291	-0.709837	0.110775	-0.340199	-0.029997	-0.289637	-0.521473	-0.803902	0.548606	0.460849	-0.552607	-0.425765	0	0
40917	1.314816	9.236647	-0.735025	0.071558	-0.302016	0.030260	-0.291782	-0.524040	-0.801099	0.546772	0.459730	-0.554717	-0.426588	0	0
40918	1.248141	8.958702	-0.580907	-0.009123	-0.286476	0.021288	-0.293129	-0.523127	-0.802416	0.545328	0.458290	-0.556368	-0.427834	0	0
40919	1.278782	9.097616	-0.744711	-0.126426	-0.261299	-0.030204	-0.293399	-0.522646	-0.804577	0.544351	0.456603	-0.557117	-0.429903	0	0
40920	1.385942	9.577820	-0.615052	-0.135472	-0.272097	-0.099306	-0.294477	-0.521548	-0.808070	0.543038	0.455199	-0.557587	-0.432436	0	0
40921	1.385111	9.985650	-0.603710	-0.060495	-0.307532	-0.150591	-0.294614	-0.520733	-0.806408	0.540964	0.454342	-0.558304	-0.435003	0	0
40922	1.196631	10.069618	-0.663089	0.035250	-0.281633	-0.158927	-0.293941	-0.521334	-0.805618	0.538551	0.454145	-0.559283	-0.436940	0	0
40923	0.995767	9.896013	-0.899044	0.086288	-0.213381	-0.169766	-0.292594	-0.522136	-0.802935	0.536230	0.454604	-0.560024	-0.438367	0	0
40924	0.949970	9.720364	-1.161519	0.101135	-0.083631	-0.162677	-0.290438	-0.523419	-0.804773	0.534600	0.455639	-0.560204	-0.439053	0	0
40925	1.035136	9.571388	-1.227593	0.108767	0.036339	-0.157476	-0.286675	-0.523005	-0.801942	0.533610	0.457255	-0.559748	-0.439159	0	0
40926	1.193735	9.399478	-1.209393	0.076288	0.095310	-0.143968	-0.283985	-0.523403	-0.799671	0.533169	0.458829	-0.558950	-0.439070	0	0
40927	1.297443	9.306684	-1.188659	0.007305	0.131376	-0.115682	-0.282094	-0.526295	-0.799106	0.533348	0.460093	-0.557724	-0.439088	0	0
40928	1.432802	9.340711	-1.088470	-0.045642	0.160361	-0.082985	-0.277255	-0.525565	-0.798730	0.534093	0.460957	-0.556322	-0.439054	0	0
40929	1.540548	9.415502	-1.032767	-0.059213	0.161139	-0.046804	-0.275648	-0.523021	-0.800029	0.535038	0.461615	-0.554958	-0.438938	0	0
40930	1.681441	9.515160	-1.067712	-0.051034	0.225974	-0.004846	-0.273772	-0.521094	-0.799443	0.536505	0.462294	-0.553545	-0.438218	0	0
40931	1.930107	9.451705	-1.006641	-0.003665	0.265045	0.014065	-0.272289	-0.521896	-0.803028	0.538030	0.463364	-0.552146	-0.436981	0	0
40932	2.118883	9.229364	-0.960654	0.002316	0.271890	0.027355	-0.269331	-0.521693	-0.802511	0.539635	0.464342	-0.550864	-0.435579	0	0
40933	2.136295	9.081592	-0.985485	-0.044411	0.237913	0.019038	-0.267447	-0.522322	-0.801736	0.541219	0.465035	-0.549457	-0.434652	0	0
40934	2.012979	9.069645	-0.969921	-0.100071	0.235791	0.013572	-0.265834	-0.522245	-0.800527	0.543031	0.465369	-0.547857	-0.434053	0	0
40935	1.904790	9.028842	-0.951267	-0.115414	0.235611	0.015316	-0.263416	-0.521127	-0.802290	0.544910	0.465679	-0.546134	-0.433536	0	0
40936	1.894512	9.048070	-1.014318	-0.139667	0.265544	0.018971	-0.262211	-0.518939	-0.806184	0.547081	0.465886	-0.544222	-0.432985	0	0
40937	1.991628	9.049839	-0.948761	-0.138935	0.335293	0.003483	-0.258849	-0.519019	-0.806089	0.549553	0.466554	-0.541790	-0.432183	0	0
40938	2.208395	9.116891	-0.954651	-0.150291	0.370117	0.030142	-0.256160	-0.518448	-0.808963	0.552372	0.467079	-0.539301	-0.431134	0	0
40939	2.591609	9.390916	-0.668119	-0.161982	0.411766	0.069169	-0.254687	-0.516508	-0.808509	0.555636	0.467573	-0.536647	-0.429713	0	0
40940	3.063613	9.831633	-0.375305	-0.152265	0.413599	0.107982	-0.253207	-0.516523	-0.809344	0.558999	0.467821	-0.534268	-0.428043	0	0
40941	3.549416	10.520198	-0.286151	-0.090531	0.394559	0.217542	-0.251733	-0.514738	-0.808350	0.562466	0.467809	-0.532704	-0.425457	0	0
40942	3.776220	10.864218	0.031163	0.034456	0.334550	0.243117	-0.252943	-0.515163	-0.807123	0.565066	0.468000	-0.532201	-0.422419	0	0
40943	3.707080	10.355609	0.249535	0.273784	0.180678	0.219044	-0.255628	-0.517345	-0.801986	0.565697	0.469090	-0.533391	-0.418849	0	0
40944	3.174627	9.221947	0.227304	0.344370	0.038098	0.182270	-0.258304	-0.522534	-0.795584	0.564988	0.470086	-0.535577	-0.415890	0	0
40945	2.431166	8.310205	0.023598	0.093322	-0.042852	0.203273	-0.262606	-0.523688	-0.790394	0.565205	0.469281	-0.537204	-0.414404	0	0
40946	1.981194	8.656409	-0.599462	-0.237427	-0.034577	0.257201	-0.266379	-0.521218	-0.789181	0.567165	0.466307	-0.537698	-0.414442	0	0
40947	1.943552	9.617104	-0.309360	-0.238542	0.142354	0.293654	-0.268796	-0.521956	-0.791628	0.570293	0.463900	-0.537308	-0.413356	0	0
40948	2.062978	10.269933	0.190097	0.021016	0.232671	0.326808	-0.272966	-0.521565	-0.792112	0.572748	0.463101	-0.537673	-0.410372	0	0
40949	2.226401	10.603071	0.322593	0.271154	0.273726	0.334875	-0.277944	-0.520928	-0.790126	0.574364	0.463914	-0.538798	-0.405692	0	0
40950	2.701507	10.320435	0.864097	0.305503	0.347654	0.307059	-0.282510	-0.523977	-0.782406	0.575983	0.465252	-0.539588	-0.400786	0	0
40951	2.994271	9.646028	1.051495	0.169391	0.264759	0.233566	-0.280761	-0.525212	-0.773612	0.577595	0.465961	-0.539863	-0.397258	0	0
40952	2.558558	9.021423	0.344719	0.024720	0.062594	0.159463	-0.282640	-0.526787	-0.771053	0.578428	0.465395	-0.540412	-0.395959	0	0
40953	1.732849	9.035523	-0.099596	-0.168381	0.038093	0.074905	-0.285601	-0.525684	-0.772890	0.579750	0.464105	-0.539908	-0.396227	0	0
40954	1.358862	9.606548	0.199974	-0.340550	0.137236	0.033499	-0.285606	-0.523578	-0.778134	0.582172	0.462387	-0.537992	-0.397288	0	0
40955	1.492687	10.293644	0.870534	-0.322743	0.208147	0.049848	-0.283999	-0.520666	-0.783099	0.585002	0.461020	-0.535746	-0.397757	0	0
40956	1.715042	10.584152	0.976272	-0.148758	0.228572	0.075215	-0.283466	-0.518790	-0.785088	0.587190	0.460563	-0.534228	-0.397102	0	0
40957	1.905400	10.245289	0.787272	0.049093	0.299136	0.093945	-0.282930	-0.518217	-0.785893	0.588947	0.461504	-0.533106	-0.394910	0	0
40958	1.984659	9.632505	0.524710	0.102181	0.287956	0.060460	-0.281317	-0.518360	-0.781285	0.590230	0.462832	-0.532154	-0.392718	0	0
40959	2.076863	9.371984	0.447657	0.008932	0.286593	0.047774	-0.280243	-0.518158	-0.778839	0.591909	0.463730	-0.530720	-0.391069	0	0
40960	2.136244	9.348811	0.685569	-0.056748	0.240933	0.038417	-0.280244	-0.517560	-0.780182	0.593587	0.464050	-0.529308	-0.390058	0	0
40961	2.144158	9.450925	0.766890	-0.048685	0.214423	0.034728	-0.277554	-0.517930	-0.779135	0.595089	0.464393	-0.528004	-0.389127	0	0
40962	2.262524	9.346254	0.749646	-0.003280	0.194822	0.016158	-0.277285	-0.517955	-0.778322	0.596192	0.464977	-0.526955	-0.388163	0	0
40963	2.388460	9.086340	0.613442	0.044281	0.177319	-0.014761	-0.275535	-0.518754	-0.776189	0.596869	0.465987	-0.525998	-0.387209	0	0
40964	2.529251	9.062181	0.531282	0.037618	0.128187	-0.043415	-0.274193	-0.517903	-0.777539	0.597198	0.466870	-0.525222	-0.386689	0	0
40965	2.693522	9.106444	0.641910	0.031078	0.057947	-0.081056	-0.272047	-0.516014	-0.775596	0.597053	0.467682	-0.524617	-0.386753	0	0
40966	2.759540	9.185318	0.556678	0.076394	-0.012198	-0.105249	-0.271914	-0.515790	-0.773138	0.596226	0.468581	-0.524536	-0.387051	0	0
40967	2.634986	9.110228	0.548608	0.082665	0.007235	-0.134249	-0.268544	-0.518590	-0.771906	0.595371	0.469777	-0.524185	-0.387393	0	0
40968	2.489134	9.003187	0.501608	0.073829	-0.021926	-0.145035	-0.266663	-0.518412	-0.769198	0.594352	0.470835	-0.523958	-0.387979	0	0
40969	2.273393	8.991981	0.418038	0.018251	0.014025	-0.180292	-0.263700	-0.519909	-0.768736	0.593655	0.471912	-0.523097	-0.388898	0	0
40970	2.323868	9.167709	0.627697	-0.035311	0.042342	-0.192679	-0.260473	-0.519851	-0.768363	0.593299	0.472819	-0.521837	-0.390032	0	0
40971	2.454494	9.437130	0.716335	-0.032965	0.042071	-0.180339	-0.257253	-0.517674	-0.767649	0.592988	0.473696	-0.520606	-0.391083	0	0
40972	2.618887	9.702299	0.726601	0.026791	0.042937	-0.194338	-0.254965	-0.518010	-0.767687	0.592330	0.474979	-0.519573	-0.391898	0	0
40973	2.739538	9.719048	0.665181	0.110991	0.029119	-0.181811	-0.252406	-0.519825	-0.765323	0.591264	0.476656	-0.518975	-0.392264	0	0
40974	2.865219	9.468837	0.509636	0.173700	0.034673	-0.169216	-0.248643	-0.519086	-0.764254	0.589958	0.478642	-0.518680	-0.392201	0	0
40975	3.076845	9.288162	0.380278	0.198542	0.036318	-0.155018	-0.246225	-0.518663	-0.760454	0.588620	0.480709	-0.518512	-0.391906	0	0
40976	3.141050	9.226208	0.365865	0.197935	0.005653	-0.137546	-0.242180	-0.522312	-0.759938	0.587166	0.482556	-0.518628	-0.391663	0	0
40977	3.130582	9.264860	0.365252	0.207862	-0.041104	-0.113059	-0.240565	-0.523315	-0.754949	0.585552	0.484136	-0.519158	-0.391429	0	0
40978	3.062102	9.275742	0.237889	0.249244	-0.056723	-0.114779	-0.238409	-0.525193	-0.749450	0.583609	0.485917	-0.519943	-0.391081	0	0
40979	3.135219	9.109545	0.084912	0.299314	-0.017671	-0.094928	-0.237323	-0.529334	-0.743058	0.581747	0.488006	-0.520784	-0.390133	0	0
40980	3.325199	8.972210	0.281955	0.322031	-0.014542	-0.069239	-0.237054	-0.530347	-0.736283	0.579836	0.490130	-0.521821	-0.388930	0	0
40981	3.431717	9.056654	0.010155	0.238639	-0.083087	-0.058467	-0.235978	-0.530944	-0.729912	0.578079	0.491395	-0.522987	-0.388382	0	0
40982	3.176019	9.314167	-0.283696	0.191567	-0.147510	-0.058974	-0.234899	-0.532492	-0.725343	0.576147	0.492188	-0.524326	-0.388443	0	0
40983	2.628480	9.313949	-0.223464	0.154351	-0.177428	-0.085686	-0.235838	-0.533846	-0.721017	0.574207	0.492727	-0.525577	-0.388942	0	0
40984	2.102030	9.437899	-0.375364	-0.002021	-0.134328	-0.085786	-0.233954	-0.534295	-0.721871	0.573188	0.492596	-0.525950	-0.390105	0	0
40985	2.002798	9.725022	-0.053183	-0.169886	-0.024591	-0.050245	-0.234093	-0.532526	-0.724673	0.573780	0.491684	-0.525230	-0.391353	0	0
40986	2.298904	9.999900	0.283630	-0.137051	-0.044977	-0.004385	-0.233154	-0.531720	-0.723704	0.574212	0.490695	-0.524963	-0.392318	0	0
40987	2.443130	9.936971	0.276495	0.045734	-0.116771	0.013382	-0.235036	-0.531802	-0.724366	0.573510	0.490321	-0.525929	-0.392518	0	0
40988	2.258964	9.608267	-0.256283	0.079283	-0.189769	0.027232	-0.235841	-0.532983	-0.721534	0.572241	0.489839	-0.527493	-0.392873	0	0
40989	2.098080	9.576162	-0.752067	-0.066545	-0.203483	0.027619	-0.237190	-0.531356	-0.723100	0.571682	0.488406	-0.528580	-0.394008	0	0
40990	1.915158	10.009827	-0.679104	-0.213632	-0.198038	0.008648	-0.238803	-0.531121	-0.725526	0.571723	0.486309	-0.528943	-0.396051	0	0
40991	1.499986	10.429570	-0.562610	-0.239788	-0.216902	0.006748	-0.239215	-0.528220	-0.728015	0.571837	0.483946	-0.529306	-0.398289	0	0
40992	1.133591	10.345247	-0.464890	-0.164061	-0.176388	-0.024501	-0.240564	-0.526593	-0.729581	0.571610	0.482385	-0.529573	-0.400149	0	0
40993	1.103186	10.053383	-0.425104	-0.080715	-0.129162	-0.036296	-0.240030	-0.525170	-0.730359	0.571223	0.481524	-0.529842	-0.401380	0	0
40994	1.157745	9.782500	-0.209544	-0.031677	-0.115833	0.016982	-0.241104	-0.525385	-0.732260	0.570841	0.480738	-0.530491	-0.402008	0	0
40995	1.152763	9.668311	-0.206428	-0.146347	-0.098507	0.068015	-0.242048	-0.524463	-0.734399	0.571334	0.479087	-0.530809	-0.402858	0	0
40996	1.188269	9.588842	-0.209553	-0.194843	-0.077576	0.067993	-0.243933	-0.523218	-0.737334	0.572139	0.477249	-0.530825	-0.403875	0	0
40997	1.387707	9.810959	-0.118446	-0.213227	-0.056907	0.017620	-0.244745	-0.521282	-0.740531	0.572953	0.475660	-0.530380	-0.405179	0	0
40998	1.447581	9.964985	-0.139436	-0.141439	-0.068045	-0.010536	-0.243937	-0.521251	-0.742719	0.573233	0.474579	-0.530178	-0.406312	0	0
40999	1.370223	10.157765	-0.393624	0.005135	-0.013932	-0.063644	-0.243404	-0.519541	-0.743623	0.572893	0.474859	-0.529975	-0.406730	0	0
41000	1.311302	9.911476	-0.653562	0.166903	0.027793	-0.114117	-0.241925	-0.519931	-0.740520	0.571791	0.476479	-0.529987	-0.406370	0	0
41001	1.380259	9.553395	-1.033912	0.210557	0.101016	-0.184229	-0.238430	-0.520146	-0.734710	0.570576	0.479052	-0.529375	-0.405850	0	0
41002	1.545870	9.265080	-1.065171	0.161313	0.138845	-0.220413	-0.234931	-0.521463	-0.730298	0.569649	0.481646	-0.528217	-0.405592	0	0
41003	1.736222	9.229713	-0.873701	0.049798	0.116768	-0.228021	-0.230623	-0.523302	-0.728637	0.569096	0.483597	-0.526641	-0.406095	0	0
41004	1.778118	9.351879	-0.649458	-0.019571	0.057721	-0.236593	-0.226593	-0.521679	-0.729313	0.568540	0.484910	-0.525125	-0.407269	0	0
41005	1.610400	9.509068	-0.578757	-0.048380	0.014145	-0.210411	-0.220681	-0.520111	-0.729468	0.567984	0.485792	-0.523811	-0.408683	0	0
41006	1.489435	9.487444	-0.647303	-0.032323	0.017672	-0.204120	-0.219066	-0.519913	-0.733567	0.567406	0.486695	-0.522624	-0.409930	0	0
41007	1.465224	9.370482	-0.611054	-0.045768	0.043329	-0.167742	-0.215168	-0.519313	-0.732776	0.567154	0.487491	-0.521355	-0.410947	0	0
41008	1.553028	9.226420	-0.578385	-0.089469	0.108010	-0.137420	-0.212481	-0.518172	-0.735767	0.567594	0.488088	-0.519743	-0.411672	0	0
41009	1.838731	9.251033	-0.512028	-0.104143	0.174947	-0.115886	-0.209792	-0.518284	-0.733623	0.568519	0.488822	-0.517737	-0.412053	0	0
41010	2.230536	9.321281	-0.327209	-0.115882	0.181118	-0.080613	-0.207111	-0.515176	-0.735869	0.569693	0.489266	-0.515877	-0.412236	0	0
41011	2.472710	9.345107	-0.235701	-0.091253	0.120631	-0.070370	-0.205092	-0.515634	-0.736453	0.570466	0.489600	-0.514459	-0.412544	0	0
41012	2.493943	9.253242	-0.231949	-0.095657	0.056106	-0.051348	-0.203889	-0.513084	-0.737610	0.571014	0.489490	-0.513537	-0.413065	0	0
41013	2.282361	9.283386	-0.272372	-0.151063	0.003803	-0.041201	-0.202682	-0.511938	-0.739358	0.571605	0.488838	-0.512687	-0.414073	0	0
41014	2.065099	9.590172	-0.363202	-0.208362	0.011609	-0.017424	-0.203224	-0.510132	-0.743380	0.572612	0.487722	-0.511717	-0.415197	0	0
41015	1.999616	9.737085	-0.217068	-0.123134	0.044903	0.031686	-0.202688	-0.509250	-0.745265	0.573580	0.487021	-0.511105	-0.415438	0	0
41016	2.089795	9.556625	-0.429596	-0.018053	0.110138	0.018280	-0.201348	-0.507581	-0.745226	0.574306	0.487218	-0.510534	-0.414905	0	0
41017	2.390929	9.280482	-0.447158	0.051019	0.196338	0.008385	-0.202422	-0.507950	-0.746588	0.575106	0.488255	-0.509667	-0.413643	0	0
41018	2.627106	8.876934	-0.350203	0.061820	0.199976	0.009289	-0.201351	-0.506917	-0.743298	0.575849	0.489313	-0.508878	-0.412329	0	0
41019	2.949095	8.805115	-0.147196	-0.010579	0.191957	0.022199	-0.200540	-0.508742	-0.738735	0.576994	0.489886	-0.507859	-0.411302	0	0
41020	3.294953	9.250825	0.139301	-0.160018	0.167832	0.085128	-0.201347	-0.508403	-0.740349	0.578971	0.489147	-0.506704	-0.410827	0	0
41021	3.364720	10.395528	0.301317	-0.297891	0.049902	0.169631	-0.202157	-0.506996	-0.745198	0.581420	0.486698	-0.506057	-0.411074	0	0
41022	3.308161	11.125277	0.816459	-0.155961	-0.009101	0.267801	-0.204987	-0.504587	-0.748493	0.583226	0.484328	-0.506822	-0.410371	0	0
41023	2.789307	10.205523	1.079500	0.222909	-0.135257	0.247994	-0.208886	-0.504973	-0.746280	0.582535	0.483730	-0.509773	-0.408400	0	0
41024	2.007426	8.724974	0.464851	0.305150	-0.248718	0.186772	-0.217222	-0.506188	-0.740500	0.580542	0.483464	-0.513420	-0.406980	0	0
41025	1.549138	8.493232	-0.303356	-0.007887	-0.120424	0.138999	-0.220044	-0.507310	-0.738188	0.580585	0.482131	-0.514807	-0.406749	0	0
41026	1.464226	9.399664	0.024221	-0.267718	0.037892	0.120605	-0.221392	-0.506470	-0.736374	0.582560	0.480046	-0.514122	-0.407257	0	0
41027	1.526233	10.478701	0.383893	-0.173104	0.027339	0.077448	-0.223821	-0.503210	-0.740054	0.583895	0.478677	-0.513669	-0.407527	0	0
41028	1.455065	10.477461	0.863178	0.081626	-0.024498	0.031947	-0.224759	-0.504341	-0.739263	0.583503	0.478820	-0.514351	-0.407062	0	0
41029	1.372194	9.985554	0.676576	0.102295	-0.101480	-0.012642	-0.224359	-0.502883	-0.741400	0.582480	0.479006	-0.515329	-0.407070	0	0
41030	1.235520	9.648045	0.544934	-0.036085	-0.125508	-0.023791	-0.224627	-0.503167	-0.741133	0.581911	0.478347	-0.515843	-0.408008	0	0
41031	1.036426	9.765800	0.407942	-0.183759	-0.094976	-0.015176	-0.225171	-0.501826	-0.737269	0.582267	0.476919	-0.515591	-0.409486	0	0
41032	0.830582	10.097061	0.249873	-0.218584	-0.002128	-0.042947	-0.225040	-0.500035	-0.741299	0.583124	0.475798	-0.514546	-0.410884	0	0
41033	0.896910	10.423573	0.292777	-0.195938	0.172576	-0.052396	-0.223702	-0.497447	-0.744228	0.584740	0.475605	-0.512488	-0.411382	0	0
41034	1.369918	10.577851	0.628707	-0.108686	0.294581	-0.064721	-0.220484	-0.493672	-0.751364	0.586494	0.476444	-0.510057	-0.410934	0	0
41035	1.891020	10.480509	0.789871	-0.037060	0.295781	-0.051342	-0.217253	-0.494599	-0.751295	0.587974	0.477682	-0.507921	-0.410027	0	0
41036	2.202053	10.075882	0.792839	0.001594	0.220819	-0.062361	-0.216043	-0.494639	-0.750766	0.588830	0.478850	-0.506377	-0.409346	0	0
41037	2.230914	9.717111	0.757915	-0.011210	0.085990	-0.043805	-0.213356	-0.493706	-0.750903	0.589151	0.479333	-0.505615	-0.409260	0	0
41038	2.055923	9.497874	0.751791	-0.074910	-0.001096	-0.032137	-0.212820	-0.493001	-0.751295	0.589379	0.478994	-0.505201	-0.409841	0	0
41039	1.830887	9.352984	0.717091	-0.096828	-0.054725	-0.028956	-0.212824	-0.492016	-0.750991	0.589461	0.478319	-0.504988	-0.410773	0	0
41040	1.611670	9.149929	0.622826	-0.096736	-0.059991	-0.032467	-0.213098	-0.490124	-0.752834	0.589493	0.477611	-0.504828	-0.411745	0	0
41041	1.457684	9.079151	0.531971	-0.068106	-0.058162	-0.025254	-0.212290	-0.490102	-0.754613	0.589431	0.477075	-0.504767	-0.412530	0	0
41042	1.454147	9.273310	0.638726	-0.041340	-0.021834	-0.010802	-0.213369	-0.489054	-0.755929	0.589481	0.476742	-0.504711	-0.412912	0	0
41043	1.488802	9.492435	0.717577	-0.014980	0.082230	-0.003000	-0.212969	-0.487933	-0.755761	0.589961	0.476991	-0.504143	-0.412632	0	0
41044	1.695778	9.598174	0.925344	0.051829	0.103447	0.025581	-0.211492	-0.487152	-0.754255	0.590348	0.477541	-0.503906	-0.411731	0	0
41045	1.795673	9.556279	0.827620	0.126239	0.113489	0.004643	-0.210945	-0.490293	-0.753818	0.590342	0.478714	-0.503768	-0.410546	0	0
41046	1.871980	9.484826	0.748652	0.143686	0.147594	-0.002168	-0.209198	-0.490270	-0.750432	0.590396	0.480125	-0.503512	-0.409131	0	0
41047	1.969304	9.452596	0.665219	0.124824	0.138615	-0.004955	-0.208660	-0.490634	-0.747453	0.590480	0.481436	-0.503171	-0.407887	0	0
41048	1.968906	9.467151	0.631395	0.101648	0.124459	-0.015727	-0.209738	-0.490062	-0.746605	0.590559	0.482568	-0.502814	-0.406874	0	0
41049	2.075260	9.493365	0.706680	0.119960	0.117839	-0.029000	-0.206910	-0.491600	-0.744235	0.590464	0.483880	-0.502459	-0.405892	0	0
41050	2.265636	9.443423	0.814006	0.112599	0.084011	-0.029281	-0.205830	-0.493362	-0.742670	0.590232	0.484983	-0.502312	-0.405092	0	0
41051	2.397630	9.382697	0.784813	0.098113	0.043091	-0.033151	-0.203820	-0.491381	-0.738407	0.589856	0.485872	-0.502293	-0.404598	0	0
41052	2.404649	9.261434	0.706502	0.096029	-0.012090	-0.031737	-0.203680	-0.493398	-0.737111	0.589212	0.486500	-0.502633	-0.404361	0	0
41053	2.332640	9.206705	0.581933	0.092140	-0.058447	-0.028488	-0.203548	-0.492567	-0.736405	0.588380	0.486910	-0.503216	-0.404354	0	0
41054	2.332727	9.196993	0.548307	0.082029	-0.073834	-0.056908	-0.203275	-0.494030	-0.734685	0.587390	0.487332	-0.503738	-0.404634	0	0
41055	2.282909	9.239770	0.392388	0.088855	-0.090959	-0.045490	-0.203139	-0.494742	-0.734709	0.586347	0.487666	-0.504420	-0.404894	0	0
41056	2.231942	9.340790	0.240809	0.104891	-0.091873	-0.039246	-0.202873	-0.493778	-0.733728	0.585225	0.488059	-0.505225	-0.405041	0	0
41057	2.265399	9.348669	0.140670	0.165106	-0.072912	-0.066348	-0.203136	-0.496086	-0.731756	0.583819	0.489010	-0.506011	-0.404943	0	0
41058	2.167043	9.203671	0.312071	0.202285	-0.067861	-0.042305	-0.203135	-0.496756	-0.727282	0.582325	0.490081	-0.507051	-0.404496	0	0
41059	2.253047	9.248919	0.203633	0.165416	-0.074287	-0.010654	-0.203677	-0.496000	-0.722620	0.581137	0.490736	-0.508119	-0.404070	0	0
41060	2.403991	9.593965	0.297140	0.217349	-0.052805	0.001974	-0.203937	-0.499167	-0.720267	0.579821	0.491727	-0.509346	-0.403211	0	0
41061	2.624828	9.775158	-0.000770	0.308751	-0.004593	0.025506	-0.203263	-0.500626	-0.712966	0.578430	0.493297	-0.510767	-0.401490	0	0
41062	2.569812	9.579923	-0.236900	0.359135	-0.013074	0.025636	-0.204334	-0.502990	-0.707717	0.576702	0.495139	-0.512441	-0.399569	0	0
41063	2.347656	9.381656	-0.463693	0.283305	0.011639	0.006169	-0.204601	-0.504277	-0.700808	0.575438	0.496710	-0.513567	-0.397994	0	0
41064	2.079983	9.541868	-0.559779	0.085192	0.032855	0.014579	-0.205405	-0.505420	-0.699610	0.575252	0.497205	-0.513825	-0.397311	0	0
41065	2.080090	9.915736	-0.466305	-0.045256	0.109739	0.025253	-0.205944	-0.505128	-0.699458	0.576197	0.497175	-0.513172	-0.396823	0	0
41066	2.330303	9.949451	-0.068898	0.008351	0.125824	0.041372	-0.205541	-0.505046	-0.697280	0.576974	0.497458	-0.512722	-0.395919	0	0
41067	2.365914	9.663664	0.191931	0.075485	-0.016414	0.063656	-0.205272	-0.505395	-0.694707	0.576827	0.497420	-0.513469	-0.395212	0	0
41068	2.091774	9.503284	-0.140257	0.086933	-0.113058	0.091439	-0.207424	-0.505663	-0.693192	0.576186	0.496956	-0.514953	-0.394800	0	0
41069	1.922034	9.699236	-0.464707	0.027523	-0.099438	0.094913	-0.208229	-0.505897	-0.694552	0.575972	0.496152	-0.516142	-0.394572	0	0
41070	1.937062	10.151044	-0.525430	-0.010450	-0.081358	0.070135	-0.209039	-0.504720	-0.695594	0.575891	0.495359	-0.516952	-0.394625	0	0
41071	1.797846	10.318447	-0.574297	0.010512	-0.105733	0.055924	-0.211999	-0.504359	-0.695957	0.575567	0.494639	-0.517912	-0.394743	0	0
41072	1.587368	10.168962	-0.632589	0.095465	-0.142842	0.002962	-0.213478	-0.504351	-0.694849	0.574374	0.494556	-0.519162	-0.394942	0	0
41073	1.290195	9.576122	-0.247253	0.096247	-0.160677	0.004699	-0.214014	-0.505059	-0.694321	0.573126	0.494386	-0.520513	-0.395190	0	0
41074	1.019416	9.279878	-0.373693	-0.094303	-0.125866	-0.030964	-0.214818	-0.506218	-0.692442	0.572825	0.493458	-0.520743	-0.396481	0	0
41075	1.014752	9.546857	-0.164008	-0.227519	-0.105725	-0.027732	-0.214291	-0.502465	-0.695869	0.573317	0.491831	-0.520323	-0.398340	0	0
41076	1.153150	9.908666	-0.099901	-0.171131	-0.063002	-0.009647	-0.215233	-0.501843	-0.697336	0.573801	0.490597	-0.519989	-0.399596	0	0
41077	1.140949	9.796777	-0.065729	-0.054750	-0.018439	-0.046122	-0.214430	-0.500360	-0.700975	0.573810	0.490415	-0.519655	-0.400244	0	0
41078	1.188624	9.792756	-0.343482	0.031407	-0.030458	-0.106049	-0.213085	-0.500259	-0.700579	0.573082	0.490973	-0.519470	-0.400840	0	0
41079	1.147764	9.636634	-0.454294	0.093842	-0.019959	-0.149972	-0.211738	-0.500976	-0.701572	0.571925	0.492187	-0.519220	-0.401329	0	0
41080	0.996865	9.386250	-0.702580	0.087494	0.004626	-0.176308	-0.209048	-0.501377	-0.699164	0.570819	0.493570	-0.518712	-0.401861	0	0
41081	1.003843	9.255267	-0.855445	-0.017116	0.099915	-0.218455	-0.205557	-0.499823	-0.696294	0.570538	0.494998	-0.516980	-0.402734	0	0
41082	1.188602	9.506264	-0.625382	-0.133632	0.149007	-0.229171	-0.201522	-0.499878	-0.697977	0.571054	0.495967	-0.514492	-0.403996	0	0
41083	1.311037	9.848383	-0.369033	-0.152473	0.095894	-0.208399	-0.197225	-0.497648	-0.700680	0.571447	0.496556	-0.512274	-0.405532	0	0
41084	1.308887	9.848353	-0.282436	-0.105120	0.062395	-0.167799	-0.194273	-0.495094	-0.703765	0.571617	0.497016	-0.510693	-0.406721	0	0
41085	1.342973	9.572204	-0.443003	-0.102055	0.058356	-0.147474	-0.191851	-0.495074	-0.707062	0.571803	0.497431	-0.509188	-0.407838	0	0
41086	1.425395	9.311502	-0.549242	-0.137223	0.115574	-0.100367	-0.189833	-0.495215	-0.709134	0.572673	0.497576	-0.507504	-0.408538	0	0
41087	1.612566	9.293056	-0.490398	-0.211531	0.138400	-0.077509	-0.187687	-0.492910	-0.712898	0.574090	0.497332	-0.505437	-0.409408	0	0
41088	1.793728	9.459005	-0.401835	-0.253920	0.141588	-0.040539	-0.185541	-0.490599	-0.716935	0.575908	0.496604	-0.503419	-0.410224	0	0
41089	1.937700	9.670407	-0.290684	-0.234775	0.127016	-0.019398	-0.184739	-0.488552	-0.720420	0.577615	0.495877	-0.501606	-0.410923	0	0
41090	1.921295	9.776935	-0.207735	-0.161161	0.079674	-0.021241	-0.184741	-0.487344	-0.723651	0.578731	0.495324	-0.500419	-0.411467	0	0
41091	1.728236	9.727301	-0.259024	-0.105086	0.064548	0.033697	-0.183666	-0.487032	-0.725969	0.579698	0.494818	-0.499762	-0.411513	0	0
41092	1.499503	9.662466	-0.190928	-0.098298	0.108471	0.057037	-0.184747	-0.484955	-0.728886	0.580966	0.494353	-0.499053	-0.411145	0	0
41093	1.288913	9.454756	0.114718	-0.068132	0.222576	0.126867	-0.183940	-0.484653	-0.730520	0.582915	0.494247	-0.498085	-0.409684	0	0
41094	1.310113	9.333738	-0.076303	-0.109135	0.337606	0.099189	-0.185823	-0.484949	-0.728056	0.585541	0.494437	-0.496203	-0.407991	0	0
41095	1.505710	9.249893	-0.064853	-0.066973	0.518392	0.102206	-0.185827	-0.483668	-0.728287	0.588832	0.495659	-0.493372	-0.405195	0	0
41096	1.816968	8.925445	0.515269	0.009826	0.582288	0.134614	-0.183404	-0.484124	-0.729420	0.592190	0.497340	-0.490692	-0.401479	0	0
41097	2.272147	9.093946	0.667590	-0.089223	0.626674	0.176913	-0.181523	-0.483776	-0.727932	0.596393	0.498454	-0.487478	-0.397774	0	0
41098	2.796766	10.560095	1.077054	-0.326431	0.769773	0.351946	-0.181394	-0.481724	-0.731000	0.603146	0.497769	-0.483374	-0.393433	0	0
41099	3.439609	11.438467	1.441620	-0.233742	0.731951	0.477348	-0.185023	-0.482151	-0.733424	0.609705	0.496896	-0.480396	-0.388038	0	0
41100	3.450378	10.212732	1.711187	0.196044	0.570382	0.398137	-0.189055	-0.483267	-0.730143	0.612993	0.498309	-0.479704	-0.381853	0	0
41101	2.894763	8.789682	0.968239	0.295439	0.317252	0.310388	-0.190130	-0.483749	-0.726604	0.614244	0.499796	-0.480440	-0.376942	0	0
41102	2.135154	8.130075	0.314378	-0.025346	0.266991	0.252689	-0.193352	-0.486152	-0.723648	0.616602	0.499369	-0.480014	-0.374191	0	0
41103	1.274426	8.748066	0.271264	-0.325975	0.297138	0.259176	-0.195507	-0.484278	-0.729011	0.620639	0.497184	-0.478262	-0.372666	0	0
41104	0.942528	10.159842	0.792070	-0.256618	0.419113	0.240727	-0.196853	-0.483976	-0.728440	0.624809	0.495936	-0.475942	-0.370325	0	0
41105	0.980849	11.027285	1.523335	0.071151	0.592083	0.226886	-0.198473	-0.481943	-0.728900	0.628107	0.497467	-0.473620	-0.365639	0	0
41106	1.188157	10.856267	1.622464	0.278514	0.710992	0.199966	-0.196050	-0.482918	-0.725963	0.630801	0.500794	-0.471203	-0.359532	0	0
41107	1.625496	10.249965	1.207146	0.186713	0.793288	0.148867	-0.195503	-0.486757	-0.719828	0.634113	0.504102	-0.467589	-0.353754	0	0
41108	1.970652	9.671138	0.938044	-0.002493	0.798445	0.091680	-0.192819	-0.485169	-0.717628	0.638166	0.506410	-0.463012	-0.349160	0	0
41109	2.006930	9.511543	0.673151	-0.129450	0.743126	-0.016041	-0.187431	-0.488157	-0.716426	0.642181	0.508239	-0.457712	-0.346115	0	0
41110	2.003678	9.683853	0.731934	-0.157145	0.697896	-0.065933	-0.181254	-0.484868	-0.717753	0.645936	0.509883	-0.452383	-0.343708	0	0
41111	2.075707	9.779881	1.123402	-0.089573	0.580892	-0.056775	-0.179376	-0.483491	-0.717867	0.648805	0.511553	-0.448013	-0.341540	0	0
41112	2.067393	9.745766	1.344876	-0.024275	0.390808	-0.041875	-0.176150	-0.483008	-0.717480	0.650539	0.512863	-0.445221	-0.339925	0	0
41113	2.051570	9.468743	1.490918	0.039346	0.234441	-0.024983	-0.173864	-0.482938	-0.716688	0.651287	0.514028	-0.443688	-0.338735	0	0
41114	1.840864	9.185719	1.284374	0.059299	0.167415	-0.041199	-0.172651	-0.483976	-0.715918	0.651594	0.515116	-0.442626	-0.337880	0	0
41115	1.544985	9.051669	1.141497	0.018465	0.213580	-0.053335	-0.169957	-0.485454	-0.715997	0.652254	0.516197	-0.441006	-0.337074	0	0
41116	1.542691	9.051632	1.182351	-0.052881	0.284408	-0.065483	-0.168079	-0.484106	-0.714886	0.653567	0.517052	-0.438672	-0.336264	0	0
41117	1.718594	9.270916	1.477378	-0.083362	0.323270	-0.064501	-0.166202	-0.482134	-0.716206	0.655186	0.517881	-0.435926	-0.335409	0	0
41118	1.917748	9.534316	1.739083	-0.033354	0.262250	-0.095738	-0.162163	-0.483310	-0.718471	0.656189	0.518912	-0.433638	-0.334821	0	0
41119	1.944975	9.631919	1.768070	0.096647	0.208896	-0.086842	-0.160286	-0.481728	-0.715173	0.656294	0.520623	-0.432122	-0.333916	0	0
41120	2.005837	9.506792	1.831064	0.144462	0.163322	-0.132965	-0.155714	-0.482025	-0.713056	0.655814	0.522647	-0.430876	-0.333308	0	0
41121	2.063031	9.425284	1.775659	0.128560	0.128046	-0.150046	-0.153963	-0.483239	-0.711345	0.655192	0.524556	-0.429666	-0.333094	0	0
41122	2.082783	9.423226	1.877387	0.114000	0.078211	-0.153070	-0.152348	-0.483559	-0.711374	0.654431	0.526178	-0.428766	-0.333192	0	0
41123	2.068577	9.520069	1.828074	0.118361	0.037397	-0.155085	-0.148183	-0.482594	-0.708258	0.653459	0.527725	-0.428088	-0.333523	0	0
41124	2.040544	9.473439	1.866083	0.154885	-0.013991	-0.149988	-0.146164	-0.483867	-0.704236	0.652094	0.529292	-0.427938	-0.333905	0	0
41125	2.032963	9.385919	1.982061	0.179737	-0.047738	-0.143051	-0.144281	-0.484256	-0.701547	0.650478	0.530888	-0.428084	-0.334336	0	0
41126	2.052911	9.352290	1.946817	0.171814	-0.083888	-0.122091	-0.141593	-0.483956	-0.698844	0.648811	0.532207	-0.428589	-0.334830	0	0
41127	2.112195	9.295102	1.939439	0.183695	-0.118092	-0.101065	-0.141590	-0.485133	-0.696975	0.647017	0.533394	-0.429429	-0.335336	0	0
41128	2.234872	9.219643	1.936551	0.178567	-0.152404	-0.117238	-0.141579	-0.489193	-0.693020	0.645030	0.534501	-0.430421	-0.336130	0	0
41129	2.337587	9.163237	1.872724	0.183427	-0.210406	-0.107004	-0.139966	-0.489262	-0.691678	0.642826	0.535377	-0.431826	-0.337154	0	0
41130	2.492496	9.146608	1.704278	0.207101	-0.245367	-0.123096	-0.139430	-0.488751	-0.689761	0.640254	0.536371	-0.433472	-0.338352	0	0
41131	2.677262	9.074675	1.431244	0.220080	-0.269708	-0.140923	-0.139428	-0.489994	-0.685033	0.637486	0.537396	-0.435200	-0.339733	0	0
41132	2.774176	9.035136	1.172121	0.210244	-0.323699	-0.118327	-0.139426	-0.490876	-0.683700	0.634556	0.538109	-0.437370	-0.341298	0	0
41133	2.539984	9.069700	0.907093	0.164671	-0.425580	-0.113761	-0.138079	-0.491806	-0.681566	0.631491	0.538098	-0.440040	-0.343562	0	0
41134	2.404150	9.538182	0.762174	0.044092	-0.453135	-0.119606	-0.140229	-0.492349	-0.680469	0.628858	0.537302	-0.442436	-0.346547	0	0
41135	2.203544	9.998222	0.774212	0.002530	-0.485494	-0.119919	-0.140226	-0.493114	-0.684172	0.626358	0.536055	-0.444878	-0.349864	0	0
41136	1.808885	10.279907	0.374808	0.054530	-0.460507	-0.107134	-0.141577	-0.491113	-0.683546	0.623652	0.535218	-0.447404	-0.352746	0	0
41137	1.531666	10.153460	0.049492	0.078734	-0.290480	-0.072301	-0.141306	-0.491685	-0.683568	0.621753	0.534906	-0.449132	-0.354371	0	0
41138	1.636217	9.985401	-0.138616	0.018567	-0.094352	-0.042072	-0.143189	-0.491642	-0.683544	0.621096	0.534837	-0.449591	-0.355045	0	0
41139	2.045857	9.852026	-0.197257	-0.050320	-0.063491	-0.018303	-0.142113	-0.491686	-0.682741	0.621091	0.534287	-0.449735	-0.355700	0	0
41140	2.533698	9.690940	-0.226810	-0.082433	-0.190840	0.016044	-0.141576	-0.491056	-0.685996	0.620745	0.532984	-0.450743	-0.356980	0	0
41141	2.728091	9.641043	-0.381757	-0.064068	-0.416873	0.030532	-0.145207	-0.490954	-0.686768	0.619393	0.530853	-0.453294	-0.359264	0	0
41142	2.455297	9.670053	-0.626262	-0.072016	-0.614210	0.024889	-0.147764	-0.490014	-0.688070	0.617086	0.528039	-0.456994	-0.362680	0	0
41143	1.864962	9.848688	-0.708316	-0.094921	-0.701585	0.025266	-0.150993	-0.489163	-0.691001	0.614537	0.524680	-0.461136	-0.366619	0	0
41144	1.414590	10.301759	-0.783331	-0.147567	-0.683924	0.011151	-0.156637	-0.489868	-0.697770	0.612199	0.521162	-0.464876	-0.370801	0	0
41145	1.143981	10.522633	-0.658493	-0.046406	-0.608370	0.010231	-0.159063	-0.487755	-0.700942	0.609704	0.518482	-0.468500	-0.374093	0	0
41146	0.998858	9.934961	-0.441856	0.166295	-0.498319	0.018726	-0.162017	-0.489217	-0.702181	0.606585	0.517496	-0.472281	-0.375770	0	0
41147	0.820179	9.446128	-1.016588	0.172904	-0.444128	-0.014429	-0.166045	-0.491441	-0.700026	0.603579	0.516875	-0.475562	-0.377325	0	0
41148	0.772192	9.127201	-1.343047	0.071242	-0.352105	-0.031809	-0.168199	-0.490875	-0.697803	0.601427	0.516083	-0.477820	-0.378989	0	0
41149	0.862530	9.340048	-1.322622	-0.060833	-0.269826	-0.060016	-0.168469	-0.490604	-0.696974	0.600250	0.514937	-0.478907	-0.381036	0	0
41150	0.928929	9.829244	-0.996883	-0.100206	-0.251292	-0.067136	-0.169546	-0.489988	-0.698031	0.599319	0.513655	-0.479718	-0.383205	0	0
41151	0.938353	10.103750	-0.883114	-0.013598	-0.250340	-0.075716	-0.169548	-0.488912	-0.701674	0.597907	0.512953	-0.480772	-0.385026	0	0
41152	0.909814	9.845911	-0.805011	0.127749	-0.195164	-0.101427	-0.168745	-0.487983	-0.699746	0.595935	0.513407	-0.481942	-0.386014	0	0
41153	0.942363	9.414371	-0.899456	0.105582	-0.137586	-0.136478	-0.168470	-0.490312	-0.697373	0.594199	0.514155	-0.482455	-0.387053	0	0
41154	1.166091	9.136827	-0.878460	0.011526	-0.101615	-0.112711	-0.167126	-0.490053	-0.697653	0.593225	0.514328	-0.482558	-0.388186	0	0
41155	1.293120	9.207106	-0.884721	-0.111208	-0.088782	-0.098015	-0.166191	-0.487777	-0.698952	0.592977	0.513798	-0.482131	-0.389794	0	0
41156	1.354659	9.417009	-0.792939	-0.140323	-0.071586	-0.083875	-0.165386	-0.486571	-0.702873	0.593036	0.513043	-0.481613	-0.391335	0	0
41157	1.308155	9.571541	-0.728127	-0.151078	-0.081309	-0.053910	-0.164717	-0.485098	-0.705967	0.593191	0.512097	-0.481207	-0.392836	0	0
41158	1.233367	9.686718	-0.659072	-0.168764	-0.058091	-0.028169	-0.164855	-0.483641	-0.707552	0.593675	0.510955	-0.480781	-0.394112	0	0
41159	1.341752	9.829480	-0.738671	-0.176205	-0.011445	-0.011124	-0.163781	-0.482869	-0.711354	0.594452	0.509933	-0.480073	-0.395125	0	0
41160	1.602759	9.800266	-0.391012	-0.116128	0.071294	0.044342	-0.164587	-0.482659	-0.713518	0.595571	0.509262	-0.479455	-0.395058	0	0
41161	1.793080	9.638657	-0.239514	-0.086861	0.062256	0.024888	-0.165131	-0.480981	-0.711959	0.596386	0.508888	-0.478846	-0.395049	0	0
41162	1.922359	9.466207	-0.299243	-0.065274	0.036749	0.021236	-0.164053	-0.481547	-0.713079	0.596986	0.508491	-0.478517	-0.395052	0	0
41163	2.039170	9.303234	-0.409979	-0.068608	0.029875	0.010556	-0.163783	-0.481491	-0.715805	0.597500	0.508161	-0.478104	-0.395199	0	0
41164	2.059564	9.259912	-0.365695	-0.081288	0.011991	0.010398	-0.165130	-0.480560	-0.717939	0.598016	0.507619	-0.477808	-0.395474	0	0
41165	1.928478	9.165294	-0.263083	-0.077862	0.004769	0.015698	-0.165131	-0.480248	-0.719155	0.598480	0.507104	-0.477539	-0.395756	0	0
41166	1.817816	9.236108	-0.322381	-0.098081	0.036069	0.037075	-0.165269	-0.478451	-0.723182	0.599301	0.506427	-0.477168	-0.395830	0	0
41167	1.752956	9.458280	-0.270680	-0.091128	0.089029	0.055121	-0.165271	-0.477904	-0.722347	0.600390	0.505976	-0.476543	-0.395509	0	0
41168	1.999356	9.802663	0.114637	-0.037601	0.143126	0.080312	-0.165810	-0.477275	-0.724499	0.601580	0.505874	-0.475989	-0.394496	0	0
41169	2.563169	10.254754	0.388517	-0.020972	0.217351	0.142576	-0.169034	-0.478340	-0.724224	0.603274	0.505923	-0.475315	-0.392656	0	0
41170	3.119912	10.226054	0.757284	0.064423	0.218995	0.178971	-0.168767	-0.478119	-0.721768	0.604684	0.506251	-0.475208	-0.390185	0	0
41171	3.358190	9.584628	0.783879	0.127682	0.108315	0.218218	-0.170108	-0.479382	-0.720976	0.605414	0.506380	-0.476167	-0.387708	0	0
41172	3.253156	9.179679	0.268550	0.009120	0.028715	0.231535	-0.173334	-0.479869	-0.721226	0.606393	0.505373	-0.477260	-0.386145	0	0
41173	3.131654	9.060938	0.183869	-0.124430	-0.023278	0.202526	-0.176429	-0.479225	-0.721442	0.607721	0.503513	-0.477971	-0.385608	0	0
41174	2.897564	9.250899	0.165622	-0.157495	-0.149892	0.205193	-0.180999	-0.480112	-0.721417	0.608578	0.500923	-0.479367	-0.385897	0	0
41175	2.502434	9.913793	0.490332	-0.156412	-0.240810	0.214391	-0.186110	-0.479334	-0.725419	0.609069	0.497951	-0.481336	-0.386517	0	0
41176	1.797887	10.338049	1.096221	-0.119611	-0.329098	0.200803	-0.188942	-0.476729	-0.724892	0.608848	0.494914	-0.483929	-0.387528	0	0
41177	1.019419	10.178221	0.697999	0.026320	-0.327913	0.164324	-0.193513	-0.476870	-0.726478	0.607795	0.492954	-0.486865	-0.388000	0	0
41178	0.462418	9.745671	0.402515	0.089898	-0.134945	0.111093	-0.198082	-0.478210	-0.725242	0.607118	0.492364	-0.488639	-0.387579	0	0
41179	0.493790	9.503472	0.364381	-0.021995	0.109825	0.098167	-0.200502	-0.477969	-0.727113	0.608155	0.492150	-0.488381	-0.386549	0	0
41180	0.900117	9.841042	0.696882	-0.124071	0.244983	0.100368	-0.199963	-0.478079	-0.729030	0.610340	0.491779	-0.486962	-0.385365	0	0
41181	1.101864	10.228305	1.027544	-0.101513	0.236499	0.128607	-0.199426	-0.477597	-0.732018	0.612484	0.491432	-0.485758	-0.383923	0	0
41182	1.237574	10.235628	1.070170	0.022846	0.266043	0.127387	-0.200368	-0.477427	-0.732274	0.614148	0.491908	-0.484893	-0.381743	0	0
41183	1.443922	10.079136	0.957318	0.089714	0.272165	0.118759	-0.198883	-0.479495	-0.730179	0.615469	0.492919	-0.484138	-0.379261	0	0
41184	1.565691	9.765724	0.698617	0.127336	0.247498	0.122247	-0.200095	-0.479256	-0.727023	0.616502	0.493988	-0.483746	-0.376684	0	0
41185	1.711305	9.375077	0.595297	0.040644	0.270325	0.104427	-0.199288	-0.479598	-0.725273	0.617987	0.494755	-0.482735	-0.374535	0	0
41186	1.917087	9.165194	0.733190	-0.075948	0.286502	0.058153	-0.198887	-0.478764	-0.724978	0.619964	0.495019	-0.481012	-0.373135	0	0
41187	2.112705	9.222167	0.873572	-0.154917	0.255983	0.043516	-0.198618	-0.478424	-0.727695	0.622110	0.494807	-0.479049	-0.372368	0	0
41188	2.234822	9.309360	0.953695	-0.144814	0.199622	0.025473	-0.199160	-0.476656	-0.730083	0.623878	0.494468	-0.477439	-0.371927	0	0
41189	2.197773	9.345102	0.959510	-0.080523	0.131474	-0.001277	-0.198084	-0.476778	-0.732007	0.624890	0.494461	-0.476303	-0.371693	0	0
41190	2.054075	9.374049	0.918772	-0.009909	0.088174	-0.024288	-0.196202	-0.476248	-0.732284	0.625275	0.494789	-0.475637	-0.371462	0	0
41191	2.029782	9.376036	0.913197	0.040915	0.099616	-0.038195	-0.194861	-0.475331	-0.730363	0.625397	0.495597	-0.474968	-0.371037	0	0
41192	2.128318	9.295283	0.907201	0.051938	0.117625	-0.043368	-0.195129	-0.475760	-0.729965	0.625542	0.496510	-0.474252	-0.370485	0	0
41193	2.283293	9.300522	0.897474	0.009100	0.092823	-0.061376	-0.193379	-0.476237	-0.729456	0.625705	0.497198	-0.473393	-0.370386	0	0
41194	2.281586	9.380600	0.863115	0.026481	0.104686	-0.103684	-0.190691	-0.475547	-0.731373	0.625692	0.498190	-0.472361	-0.370393	0	0
41195	2.279567	9.506817	1.020983	0.017386	0.118708	-0.098327	-0.189749	-0.476182	-0.729361	0.625801	0.499194	-0.471187	-0.370353	0	0
41196	2.324974	9.658154	1.006791	0.039054	0.104802	-0.103668	-0.186523	-0.475522	-0.730467	0.625723	0.500264	-0.470199	-0.370298	0	0
41197	2.422305	9.645358	1.048391	0.085870	0.099912	-0.105343	-0.185042	-0.476302	-0.728875	0.625377	0.501650	-0.469362	-0.370067	0	0
41198	2.468210	9.515088	0.947269	0.119915	0.105354	-0.098131	-0.182483	-0.477676	-0.727178	0.624914	0.503200	-0.468694	-0.369593	0	0
41199	2.582082	9.395772	0.949256	0.129142	0.102990	-0.106978	-0.180468	-0.477376	-0.723786	0.624363	0.504863	-0.467993	-0.369144	0	0
41200	2.690346	9.310339	0.924335	0.131666	0.073636	-0.105409	-0.177912	-0.478061	-0.721250	0.623661	0.506400	-0.467526	-0.368817	0	0
41201	2.741431	9.294269	0.882693	0.143097	0.023907	-0.103933	-0.177642	-0.478545	-0.718953	0.622687	0.507828	-0.467390	-0.368672	0	0
41202	2.730279	9.238225	0.834628	0.157626	-0.011271	-0.114716	-0.174947	-0.480631	-0.717281	0.621418	0.509253	-0.467498	-0.368709	0	0
41203	2.667935	9.193388	0.763241	0.131125	-0.018130	-0.134275	-0.172797	-0.480438	-0.715529	0.620204	0.510577	-0.467429	-0.369010	0	0
41204	2.642867	9.226915	0.711666	0.143932	-0.014295	-0.141278	-0.171182	-0.481110	-0.712573	0.618889	0.512027	-0.467366	-0.369288	0	0
41205	2.632666	9.246147	0.672691	0.165769	-0.013895	-0.150045	-0.169299	-0.481178	-0.711507	0.617464	0.513639	-0.467322	-0.369492	0	0
41206	2.617700	9.260436	0.628792	0.184114	-0.052377	-0.169680	-0.166881	-0.481070	-0.706356	0.615654	0.515325	-0.467492	-0.369949	0	0
41207	2.712481	9.359256	0.568366	0.206807	-0.061683	-0.144937	-0.164731	-0.480738	-0.704463	0.613817	0.516970	-0.467923	-0.370161	0	0
41208	2.918136	9.508653	0.633732	0.244091	-0.056500	-0.125390	-0.162573	-0.483441	-0.700080	0.611834	0.518797	-0.468562	-0.370080	0	0
41209	2.820563	9.502001	0.392465	0.310410	-0.121743	-0.125572	-0.163911	-0.485550	-0.699452	0.609253	0.520740	-0.469846	-0.369981	0	0
41210	2.809921	9.482341	-0.031397	0.274002	-0.097787	-0.172376	-0.161759	-0.486606	-0.692700	0.606734	0.522805	-0.470596	-0.370254	0	0
41211	2.606757	9.478666	0.077946	0.140861	-0.134276	-0.180942	-0.160682	-0.487414	-0.689469	0.604771	0.523911	-0.471037	-0.371339	0	0
41212	2.267619	9.720136	0.121085	-0.016873	-0.179163	-0.146297	-0.157591	-0.486610	-0.690569	0.603482	0.523785	-0.471328	-0.373241	0	0
41213	2.147357	9.968036	0.442916	-0.043422	-0.126597	-0.087686	-0.155846	-0.485502	-0.691235	0.602867	0.523357	-0.471526	-0.374582	0	0
41214	2.234391	9.850656	0.400734	0.071207	-0.095175	-0.060617	-0.155302	-0.487204	-0.691705	0.601828	0.523668	-0.472088	-0.375111	0	0
41215	2.410369	9.380438	0.200247	0.069034	-0.070783	-0.041032	-0.154229	-0.486366	-0.692235	0.601068	0.523898	-0.472618	-0.375341	0	0
41216	2.540591	9.157021	0.116859	-0.046833	-0.130816	-0.025883	-0.154360	-0.487515	-0.691454	0.600608	0.523200	-0.473131	-0.376404	0	0
41217	2.591860	9.240479	-0.004970	-0.127318	-0.261937	-0.000464	-0.156249	-0.485159	-0.693399	0.600129	0.521325	-0.474289	-0.378307	0	0
41218	2.357951	9.532396	-0.088976	-0.115929	-0.372746	0.025426	-0.158936	-0.485718	-0.697200	0.599068	0.519047	-0.476254	-0.380644	0	0
41219	2.052557	10.085175	-0.439541	-0.076624	-0.416977	0.028855	-0.161363	-0.483018	-0.701171	0.597684	0.516733	-0.478677	-0.382923	0	0
41220	1.599046	10.324552	-0.556371	-0.109654	-0.389653	-0.009880	-0.162978	-0.482506	-0.703315	0.596354	0.514582	-0.480567	-0.385516	0	0
41221	1.121048	10.024586	-0.323232	-0.135459	-0.356934	-0.048539	-0.164861	-0.481994	-0.705183	0.595233	0.512513	-0.481986	-0.388225	0	0
41222	0.752246	9.838272	-0.097229	-0.147649	-0.381469	-0.068101	-0.166475	-0.481567	-0.709782	0.593892	0.510428	-0.483368	-0.391295	0	0
41223	0.583185	9.810929	-0.082953	-0.071393	-0.367733	-0.022648	-0.166747	-0.480384	-0.711648	0.592458	0.508576	-0.485206	-0.393597	0	0
41224	0.417162	9.657422	0.096065	-0.040259	-0.284653	-0.028169	-0.167687	-0.480306	-0.714086	0.591179	0.507304	-0.486626	-0.395406	0	0
41225	0.445211	9.886085	-0.321262	-0.087444	-0.227940	-0.036800	-0.169710	-0.478208	-0.716992	0.590420	0.505989	-0.487478	-0.397171	0	0
41226	0.712035	9.774414	-0.187051	-0.039266	-0.139419	-0.039677	-0.169984	-0.476162	-0.719374	0.589787	0.505342	-0.487987	-0.398309	0	0
41227	0.760439	9.644192	-0.264024	-0.045572	-0.108663	-0.134983	-0.168908	-0.476032	-0.719928	0.588988	0.505240	-0.487792	-0.399856	0	0
41228	0.802987	9.911984	-0.447694	-0.076876	-0.127388	-0.179421	-0.166758	-0.475628	-0.721166	0.588043	0.505099	-0.487368	-0.401936	0	0
41229	0.859254	10.267453	-0.337913	-0.050308	-0.109927	-0.228765	-0.164605	-0.475467	-0.724183	0.586867	0.505433	-0.486673	-0.404072	0	0
41230	0.707365	10.216137	-0.409591	0.041748	-0.105394	-0.237250	-0.160571	-0.475578	-0.723416	0.585189	0.506351	-0.486301	-0.405800	0	0
41231	0.566867	9.825149	-0.555391	0.108830	-0.046003	-0.243682	-0.158553	-0.475732	-0.724943	0.583435	0.507959	-0.485785	-0.406933	0	0
41232	0.553640	9.504452	-0.630411	0.045704	0.024142	-0.225732	-0.155597	-0.474994	-0.723047	0.582402	0.509360	-0.484730	-0.407918	0	0
41233	0.668119	9.341440	-0.712331	-0.017597	0.099455	-0.200711	-0.152373	-0.473928	-0.723322	0.582152	0.510624	-0.483055	-0.408680	0	0
41234	0.837138	9.271692	-0.586253	-0.086645	0.128395	-0.171605	-0.147806	-0.472198	-0.723047	0.582514	0.511413	-0.481124	-0.409455	0	0
41235	0.960630	9.276360	-0.592127	-0.162930	0.158113	-0.140738	-0.144710	-0.472772	-0.725826	0.583521	0.511785	-0.478810	-0.410269	0	0
41236	1.191890	9.375254	-0.412451	-0.242669	0.187969	-0.116102	-0.141356	-0.469784	-0.729719	0.585182	0.511631	-0.476172	-0.411163	0	0
41237	1.391737	9.573099	-0.345221	-0.206304	0.209117	-0.059325	-0.138269	-0.467378	-0.732675	0.586977	0.511564	-0.473790	-0.411441	0	0
41238	1.602120	9.712861	-0.378336	-0.105002	0.218536	-0.009490	-0.136255	-0.465960	-0.734696	0.588504	0.511824	-0.472082	-0.410899	0	0
41239	1.660745	9.471177	-0.225461	0.005852	0.253366	0.058264	-0.136390	-0.465800	-0.735370	0.589900	0.512620	-0.470911	-0.409245	0	0
41240	1.635629	9.259508	-0.306483	-0.036356	0.258383	0.056412	-0.134639	-0.466857	-0.734335	0.591520	0.513121	-0.469592	-0.407792	0	0
41241	1.775215	9.315454	-0.264104	-0.052996	0.277332	0.075896	-0.134637	-0.467247	-0.735846	0.593398	0.513572	-0.468127	-0.406177	0	0
41242	2.157954	9.611318	0.010212	-0.059175	0.349231	0.116018	-0.133837	-0.465002	-0.735646	0.595783	0.514009	-0.466485	-0.404017	0	0
41243	2.700639	10.296096	0.435755	-0.086584	0.382498	0.201743	-0.133568	-0.465002	-0.735922	0.598830	0.514070	-0.464904	-0.401246	0	0
41244	3.327919	11.268811	0.305636	-0.033165	0.388039	0.357369	-0.137062	-0.466052	-0.736051	0.602186	0.513648	-0.464387	-0.397344	0	0
41245	3.633805	10.801084	1.348875	0.240227	0.405462	0.467006	-0.141900	-0.467316	-0.731677	0.604711	0.514475	-0.465323	-0.391299	0	0
41246	3.562076	9.486394	1.026793	0.351155	0.157057	0.553367	-0.146598	-0.471357	-0.723851	0.605734	0.514502	-0.468706	-0.385602	0	0
41247	3.015267	7.808645	0.695277	0.226348	0.015278	0.488612	-0.153178	-0.475030	-0.717763	0.606574	0.513554	-0.472046	-0.381449	0	0
41248	2.614449	7.944581	0.494182	-0.210297	-0.145338	0.433257	-0.158959	-0.475426	-0.719343	0.608595	0.509589	-0.474420	-0.380601	0	0
41249	2.267025	10.128061	0.974987	-0.554908	-0.175516	0.385986	-0.169047	-0.473704	-0.728569	0.612110	0.503608	-0.475391	-0.381712	0	0
41250	1.480282	11.796232	1.831365	-0.359042	-0.255611	0.311908	-0.175237	-0.471240	-0.736999	0.613864	0.498858	-0.477226	-0.382841	0	0
41251	0.663583	11.087039	1.205013	0.416444	-0.143610	0.143769	-0.177793	-0.470728	-0.738179	0.611698	0.500096	-0.480461	-0.380640	0	0
41252	0.243250	9.406662	0.232243	0.731982	-0.004664	-0.048665	-0.178189	-0.474335	-0.728891	0.607793	0.504687	-0.483098	-0.377485	0	0
41253	0.245044	8.595867	0.281747	0.191109	0.179260	-0.049152	-0.175622	-0.479243	-0.721452	0.607539	0.506709	-0.482511	-0.375932	0	0
41254	0.427079	9.269254	0.782971	-0.558772	0.396891	0.027608	-0.173605	-0.478997	-0.721876	0.612366	0.504589	-0.478190	-0.376472	0	0
41255	0.706895	10.415397	1.466583	-0.613244	0.429015	0.114157	-0.172000	-0.475094	-0.732939	0.617942	0.501855	-0.473833	-0.376524	0	0
41256	1.291487	10.527977	1.570337	-0.156376	0.435292	0.126104	-0.171207	-0.469746	-0.738224	0.621245	0.501849	-0.471249	-0.374335	0	0
41257	1.741958	9.764127	1.248088	0.060848	0.392187	0.074289	-0.170939	-0.469333	-0.737941	0.623076	0.503312	-0.469421	-0.371615	0	0
41258	1.985875	9.258705	0.850145	-0.021517	0.292695	0.042428	-0.168246	-0.470707	-0.736382	0.624709	0.503999	-0.467785	-0.370001	0	0
41259	1.965539	9.292314	0.762605	-0.096706	0.161411	0.004226	-0.168247	-0.470257	-0.737458	0.625982	0.503942	-0.466451	-0.369611	0	0
41260	1.755734	9.499723	0.870152	-0.096685	0.085299	-0.010371	-0.166501	-0.469551	-0.739090	0.626828	0.503639	-0.465559	-0.369714	0	0
41261	1.602403	9.669313	0.970088	-0.035302	0.025795	-0.028217	-0.166100	-0.467890	-0.743945	0.627035	0.503619	-0.465133	-0.369928	0	0
41262	1.582477	9.702944	1.012554	0.021632	0.013163	-0.073205	-0.166093	-0.470421	-0.744844	0.626718	0.504085	-0.464812	-0.370235	0	0
41263	1.677273	9.568717	1.018883	0.067135	-0.021397	-0.098053	-0.163005	-0.468817	-0.743739	0.625927	0.504859	-0.464705	-0.370651	0	0
41264	1.782095	9.407961	0.963131	0.100304	-0.066447	-0.134500	-0.161259	-0.468507	-0.740480	0.624619	0.505814	-0.464855	-0.371367	0	0
41265	1.753406	9.162260	1.070025	0.108265	-0.076306	-0.164583	-0.160048	-0.469023	-0.737786	0.623115	0.506948	-0.464905	-0.372284	0	0
41266	1.774014	9.104373	1.090353	0.033266	-0.091434	-0.189672	-0.157223	-0.469260	-0.736464	0.621822	0.507645	-0.464677	-0.373777	0	0
41267	1.759658	9.332307	1.054490	0.006073	-0.112195	-0.186359	-0.155744	-0.469260	-0.737980	0.620585	0.508104	-0.464454	-0.375483	0	0
41268	1.610572	9.533535	1.163947	0.061744	-0.099440	-0.179892	-0.153863	-0.468742	-0.737713	0.619141	0.508899	-0.464428	-0.376820	0	0
41269	1.674053	9.738599	1.072871	0.092470	-0.106137	-0.186048	-0.150902	-0.469034	-0.740345	0.617488	0.509909	-0.464489	-0.378089	0	0
41270	1.769176	9.844724	1.166467	0.133878	-0.089821	-0.184073	-0.149557	-0.469376	-0.739146	0.615700	0.511202	-0.464648	-0.379062	0	0
41271	1.926929	9.699492	1.085741	0.149829	-0.042113	-0.166063	-0.146734	-0.469164	-0.738900	0.614124	0.512706	-0.464630	-0.379609	0	0
41272	2.107271	9.629922	0.961806	0.165911	-0.038546	-0.160719	-0.144578	-0.470677	-0.736931	0.612494	0.514277	-0.464708	-0.380021	0	0
41273	2.261104	9.448211	0.943825	0.154637	-0.051472	-0.144949	-0.143232	-0.471306	-0.735604	0.610932	0.515663	-0.464875	-0.380454	0	0
41274	2.351237	9.299330	0.916419	0.146845	-0.075107	-0.126572	-0.141754	-0.471440	-0.731267	0.609355	0.516815	-0.465275	-0.380930	0	0
41275	2.446346	9.264637	0.883490	0.135202	-0.100769	-0.099385	-0.140275	-0.471505	-0.729924	0.607844	0.517664	-0.465908	-0.381417	0	0
41276	2.424282	9.276375	0.877910	0.134790	-0.129484	-0.088957	-0.139600	-0.472609	-0.725745	0.606216	0.518358	-0.466783	-0.381996	0	0
41277	2.348129	9.440066	0.821377	0.145263	-0.127098	-0.110115	-0.139061	-0.473176	-0.726314	0.604496	0.519199	-0.467563	-0.382624	0	0
41278	2.287836	9.553076	0.862006	0.188650	-0.125614	-0.083440	-0.138787	-0.474771	-0.725007	0.602621	0.520202	-0.468645	-0.382896	0	0
41279	2.312475	9.541390	0.915811	0.260075	-0.093665	-0.056495	-0.138787	-0.475259	-0.722298	0.600671	0.521595	-0.469944	-0.382474	0	0
41280	2.518803	9.401902	0.903937	0.302995	-0.051060	-0.038446	-0.139726	-0.476780	-0.716887	0.598713	0.523353	-0.471242	-0.381544	0	0
41281	2.702317	9.291118	0.756337	0.280723	-0.051873	-0.012914	-0.139582	-0.479751	-0.717258	0.597023	0.524798	-0.472599	-0.380527	0	0
41282	2.625091	9.355234	0.498310	0.258161	-0.086621	0.017756	-0.140117	-0.481249	-0.713213	0.595338	0.525879	-0.474225	-0.379651	0	0
41283	2.455158	9.344851	0.343921	0.217181	-0.102545	-0.000115	-0.141725	-0.483239	-0.711352	0.593796	0.526672	-0.475711	-0.379107	0	0
41284	2.407045	9.574607	0.374413	0.162685	-0.127353	0.013701	-0.142529	-0.484763	-0.705943	0.592398	0.527045	-0.477189	-0.378918	0	0
41285	2.355932	9.721776	0.468026	0.120222	-0.131337	0.052445	-0.143603	-0.485601	-0.705412	0.591434	0.526887	-0.478758	-0.378664	0	0
41286	2.219697	9.733860	0.381906	0.092451	-0.170318	0.108721	-0.146836	-0.484059	-0.701374	0.590556	0.526224	-0.480721	-0.378470	0	0
41287	1.910921	9.631131	0.190250	0.105642	-0.202414	0.115706	-0.149118	-0.485748	-0.699631	0.589567	0.525398	-0.482986	-0.378277	0	0
41288	1.669721	9.738373	-0.299420	0.112814	-0.184734	0.121207	-0.153281	-0.487629	-0.699916	0.588552	0.524733	-0.485171	-0.377982	0	0
41289	1.748294	9.778621	-0.489896	0.069634	-0.152334	0.126569	-0.156368	-0.489503	-0.701575	0.588025	0.523829	-0.487054	-0.377634	0	0
41290	1.835710	9.843292	-0.795836	0.027821	-0.196465	0.134981	-0.159051	-0.491387	-0.703239	0.587444	0.522548	-0.489054	-0.377729	0	0
41291	1.754874	10.276391	-0.633073	-0.081417	-0.235733	0.139688	-0.163090	-0.489856	-0.704096	0.587337	0.520376	-0.490918	-0.378475	0	0
41292	1.539404	10.881825	-0.572034	-0.161747	-0.292373	0.137326	-0.166590	-0.488127	-0.707950	0.587272	0.517598	-0.492768	-0.379978	0	0
41293	1.283231	10.852905	-0.524310	-0.048994	-0.317765	0.123429	-0.170083	-0.489130	-0.710121	0.586508	0.515386	-0.495136	-0.381085	0	0
41294	1.004726	10.449699	-0.703140	0.094852	-0.314155	0.097463	-0.175193	-0.489007	-0.710330	0.584845	0.514214	-0.497873	-0.381658	0	0
41295	0.820303	9.761778	-0.518248	0.179704	-0.261900	0.098127	-0.178683	-0.491187	-0.710632	0.583055	0.513687	-0.500633	-0.381497	0	0
41296	0.686947	9.400066	-0.519611	0.078651	-0.241776	0.112129	-0.181374	-0.491043	-0.708008	0.581878	0.512614	-0.502951	-0.381688	0	0
41297	0.727868	9.517323	-0.634790	-0.017338	-0.207719	0.140325	-0.185135	-0.492219	-0.708547	0.581506	0.510944	-0.504839	-0.382000	0	0
41298	0.944381	9.574645	-0.782646	0.007035	-0.127815	0.117881	-0.188095	-0.491528	-0.710942	0.581285	0.509853	-0.506247	-0.381932	0	0
41299	1.141970	9.641356	-0.724125	0.050659	-0.080214	0.042244	-0.191321	-0.492348	-0.709023	0.580818	0.509574	-0.507140	-0.381830	0	0
41300	1.298843	9.811720	-0.624304	0.085674	-0.061425	0.014139	-0.191049	-0.493512	-0.707974	0.580134	0.509715	-0.507932	-0.381628	0	0
41301	1.329373	9.739445	-0.622822	0.162537	-0.062266	-0.033369	-0.191585	-0.494060	-0.708258	0.578887	0.510548	-0.508755	-0.381313	0	0
41302	1.270472	9.502874	-0.815428	0.206712	-0.049520	-0.066717	-0.192122	-0.494687	-0.705139	0.577333	0.511842	-0.509526	-0.380902	0	0
41303	1.187246	9.287722	-0.900615	0.178751	-0.025107	-0.093142	-0.191176	-0.496468	-0.702620	0.575950	0.513222	-0.509879	-0.380667	0	0
41304	1.222269	9.225234	-0.949622	0.121106	0.035444	-0.080562	-0.190233	-0.497408	-0.699664	0.575211	0.514414	-0.509761	-0.380334	0	0
41305	1.463821	9.273319	-0.901647	0.047327	0.072051	-0.075311	-0.187809	-0.498458	-0.699590	0.575056	0.515322	-0.509139	-0.380172	0	0
41306	1.641756	9.349381	-0.867873	0.032271	0.064258	-0.052465	-0.187810	-0.498660	-0.697009	0.575026	0.515967	-0.508662	-0.379983	0	0
41307	1.752577	9.380523	-0.881558	0.010472	0.051507	-0.047335	-0.187276	-0.497419	-0.696021	0.575059	0.516445	-0.508160	-0.379954	0	0
41308	1.854206	9.387221	-0.890527	-0.018479	0.028114	-0.045830	-0.185121	-0.498142	-0.697568	0.575131	0.516626	-0.507732	-0.380171	0	0
41309	1.853740	9.421207	-0.823393	-0.042469	0.013210	-0.026554	-0.185660	-0.497488	-0.700810	0.575321	0.516549	-0.507358	-0.380489	0	0
41310	1.843595	9.438012	-0.859941	-0.053795	0.000230	-0.008988	-0.184050	-0.496090	-0.701601	0.575572	0.516231	-0.507148	-0.380820	0	0
41311	1.843776	9.425876	-0.879102	-0.023644	0.005379	0.008822	-0.184855	-0.497660	-0.694150	0.575758	0.516054	-0.507073	-0.380878	0	0
41312	1.854677	9.367811	-0.863885	-0.027699	0.019088	0.028346	-0.185797	-0.497361	-0.693857	0.576112	0.515768	-0.507047	-0.380765	0	0
41313	1.872760	9.319592	-0.814821	-0.035160	0.024099	0.038960	-0.186876	-0.496462	-0.694905	0.576566	0.515443	-0.506976	-0.380611	0	0
41314	1.899770	9.300660	-0.823478	-0.040659	0.043437	0.046135	-0.185795	-0.497145	-0.703249	0.577175	0.515081	-0.506855	-0.380339	0	0
41315	2.016159	9.312492	-0.730926	-0.034107	0.080927	0.042830	-0.186605	-0.495666	-0.705099	0.577927	0.514957	-0.506482	-0.379862	0	0
41316	2.162126	9.298157	-0.646897	-0.034787	0.068750	0.032108	-0.186605	-0.495635	-0.706460	0.578577	0.514793	-0.506167	-0.379514	0	0
41317	2.182195	9.271823	-0.597937	-0.063299	0.017434	0.012236	-0.187141	-0.496139	-0.708650	0.579045	0.514409	-0.505895	-0.379684	0	0
41318	2.081971	9.202036	-0.542711	-0.093574	-0.005546	-0.003896	-0.185801	-0.494143	-0.710508	0.579486	0.513806	-0.505600	-0.380221	0	0
41319	2.016926	9.060052	-0.548450	-0.118802	-0.004030	-0.002177	-0.186880	-0.493274	-0.710195	0.580078	0.513088	-0.505169	-0.380861	0	0
41320	2.027277	8.909728	-0.522925	-0.158714	0.028979	0.015594	-0.187823	-0.492337	-0.713014	0.581098	0.512136	-0.504526	-0.381440	0	0
41321	2.132911	8.838816	-0.521556	-0.221737	0.074466	0.024508	-0.186884	-0.491109	-0.718026	0.582715	0.510977	-0.503383	-0.382035	0	0
41322	2.396566	8.867879	-0.501648	-0.248881	0.127247	0.038846	-0.186618	-0.489309	-0.722602	0.584774	0.509754	-0.501937	-0.382426	0	0
41323	2.617615	8.867052	-0.348013	-0.258621	0.133597	0.067095	-0.186486	-0.488057	-0.727876	0.587039	0.508375	-0.500526	-0.382641	0	0
41324	2.749310	8.859754	-0.134481	-0.285466	0.098133	0.054373	-0.187700	-0.486194	-0.733659	0.589186	0.506736	-0.499183	-0.383268	0	0
41325	3.031169	9.088226	0.002439	-0.353889	0.076339	0.050408	-0.188110	-0.483522	-0.738472	0.591585	0.504634	-0.497659	-0.384327	0	0
41326	3.329124	9.928730	-0.105494	-0.430740	0.067519	0.094217	-0.188386	-0.480394	-0.744770	0.594452	0.501811	-0.496123	-0.385583	0	0
41327	3.609309	10.526203	0.298208	-0.355872	0.088820	0.122782	-0.189468	-0.477336	-0.753377	0.597199	0.499351	-0.494878	-0.386132	0	0
41328	3.652135	10.575540	0.356925	-0.151322	0.035072	0.137212	-0.189877	-0.474953	-0.757927	0.598655	0.497838	-0.494820	-0.385905	0	0
41329	3.430564	10.049596	0.546677	0.030012	-0.036454	0.142694	-0.194045	-0.475104	-0.759517	0.598944	0.497075	-0.495920	-0.385027	0	0
41330	2.985914	9.519598	0.676654	0.025156	-0.122703	0.175838	-0.196460	-0.476911	-0.758594	0.598886	0.495819	-0.497674	-0.384474	0	0
41331	2.439876	10.155437	0.626212	-0.189035	-0.205965	0.160583	-0.199284	-0.476438	-0.763995	0.599488	0.492989	-0.499034	-0.385410	0	0
41332	1.868159	10.630591	0.638784	-0.130645	-0.162268	0.138166	-0.204942	-0.472384	-0.768157	0.599853	0.490828	-0.500231	-0.386047	0	0
41333	1.013136	9.906142	0.059518	0.215321	-0.070759	0.076414	-0.206279	-0.475170	-0.768912	0.598800	0.491374	-0.501911	-0.384808	0	0
41334	0.387605	9.069311	-0.699628	0.327462	0.050803	0.014080	-0.205603	-0.477372	-0.760137	0.597497	0.493394	-0.502982	-0.382844	0	0
41335	0.585435	9.150610	-0.472699	0.102749	0.388170	-0.005736	-0.205195	-0.478990	-0.758015	0.598956	0.495457	-0.501057	-0.380416	0	0
41336	1.575348	10.003803	0.656193	-0.097286	0.520186	0.020724	-0.202239	-0.478378	-0.756803	0.602104	0.496665	-0.497731	-0.378231	0	0
41337	2.089283	10.770584	0.938204	-0.054247	0.321438	0.056567	-0.200360	-0.476942	-0.759503	0.604220	0.497214	-0.495897	-0.376540	0	0
41338	1.950648	10.617517	0.583639	0.115475	0.182540	0.013820	-0.199281	-0.478125	-0.758464	0.604596	0.498460	-0.495354	-0.375002	0	0
41339	1.755788	10.016752	0.317389	0.111977	0.210747	-0.050474	-0.196321	-0.478482	-0.758238	0.604922	0.500126	-0.494270	-0.373685	0	0
41340	1.816605	9.726515	0.090345	-0.009765	0.158948	-0.083010	-0.195786	-0.477651	-0.757945	0.605440	0.501002	-0.492913	-0.373465	0	0
41341	1.892686	9.679342	0.093035	-0.049709	0.097212	-0.080893	-0.192420	-0.479065	-0.755306	0.605892	0.501419	-0.491753	-0.373702	0	0
41342	1.717583	9.617922	0.280709	-0.033195	0.022391	-0.106038	-0.191483	-0.477639	-0.756633	0.605772	0.501761	-0.491011	-0.374412	0	0
41343	1.443001	9.554690	0.422012	-0.052737	0.037499	-0.113016	-0.188794	-0.477090	-0.758553	0.605817	0.502101	-0.490034	-0.375163	0	0
41344	1.503572	9.444125	0.484887	-0.116559	0.022819	-0.152219	-0.188257	-0.476423	-0.763442	0.605941	0.502163	-0.488744	-0.376560	0	0
41345	1.383834	9.641037	0.650645	-0.089569	-0.026521	-0.161277	-0.186379	-0.474575	-0.765584	0.605667	0.502280	-0.487766	-0.378111	0	0
41346	1.299781	9.489003	0.702173	-0.001319	-0.087711	-0.173745	-0.184364	-0.473931	-0.764769	0.604591	0.502730	-0.487463	-0.379620	0	0
41347	1.278385	9.342954	0.678546	0.018475	-0.069857	-0.170021	-0.181945	-0.473433	-0.764237	0.603519	0.503385	-0.487103	-0.380920	0	0
41348	1.449311	9.404322	0.702587	-0.001840	-0.067828	-0.150663	-0.179520	-0.474880	-0.765401	0.602631	0.503796	-0.486786	-0.382184	0	0
41349	1.503088	9.499973	0.684257	-0.015677	-0.025807	-0.164598	-0.177913	-0.472015	-0.768324	0.601959	0.504388	-0.486050	-0.383397	0	0
41350	1.549329	9.614914	0.704067	-0.003691	0.029460	-0.165991	-0.174683	-0.472920	-0.769209	0.601490	0.505232	-0.485062	-0.384271	0	0
41351	1.622074	9.606519	0.663031	0.026855	0.060601	-0.192233	-0.173205	-0.472500	-0.770439	0.600912	0.506544	-0.483825	-0.385009	0	0
41352	1.675049	9.617187	0.621245	0.039970	0.091289	-0.206151	-0.169440	-0.472174	-0.769927	0.600363	0.508080	-0.482426	-0.385596	0	0
41353	1.664392	9.648541	0.514761	0.046769	0.137001	-0.182848	-0.165675	-0.472440	-0.768345	0.600083	0.509755	-0.480848	-0.385791	0	0
41354	1.784398	9.716271	0.570893	0.068382	0.163775	-0.179103	-0.162312	-0.473140	-0.765955	0.599838	0.511607	-0.479255	-0.385704	0	0
41355	2.081143	9.692544	0.758319	0.112588	0.159915	-0.150767	-0.158149	-0.471278	-0.764854	0.599453	0.513601	-0.477955	-0.385265	0	0
41356	2.345688	9.537110	0.661689	0.170153	0.151521	-0.150690	-0.155993	-0.472775	-0.763565	0.598729	0.515873	-0.476967	-0.384580	0	0
41357	2.546722	9.390223	0.461939	0.194390	0.143744	-0.115334	-0.152769	-0.471951	-0.759489	0.597985	0.518105	-0.476264	-0.383606	0	0
41358	2.858335	9.293899	0.294088	0.167079	0.134378	-0.104931	-0.150343	-0.474361	-0.755781	0.597365	0.520069	-0.475596	-0.382743	0	0
41359	3.044419	9.200171	0.300506	0.162714	0.074332	-0.086800	-0.148992	-0.476875	-0.752609	0.596576	0.521684	-0.475343	-0.382089	0	0
41360	3.059686	9.161604	0.286822	0.180588	-0.012340	-0.063430	-0.147917	-0.477142	-0.748271	0.595342	0.522965	-0.475815	-0.381675	0	0
41361	3.245051	9.325178	0.156467	0.252560	-0.079857	-0.040695	-0.147375	-0.478630	-0.745737	0.593542	0.524279	-0.477076	-0.381101	0	0
41362	3.312607	9.540007	-0.117512	0.315734	-0.148115	0.008558	-0.148047	-0.479272	-0.741800	0.591219	0.525496	-0.479240	-0.380319	0	0
41363	2.868074	9.638706	-0.582063	0.266941	-0.254910	0.066176	-0.149923	-0.481882	-0.737367	0.588917	0.525689	-0.482157	-0.379938	0	0
41364	2.025281	9.603989	-0.605258	0.156176	-0.267440	0.101298	-0.154210	-0.487676	-0.733826	0.587199	0.525054	-0.484893	-0.379993	0	0
41365	1.294435	9.668409	-0.623358	0.019220	-0.141324	0.130125	-0.156906	-0.485480	-0.734133	0.586977	0.523906	-0.486527	-0.379831	0	0
41366	1.105669	9.839817	-0.221203	-0.080276	0.020301	0.175960	-0.161345	-0.485253	-0.733392	0.588170	0.522601	-0.487068	-0.379089	0	0
41367	1.512174	9.927343	0.122818	-0.080894	0.064062	0.205311	-0.162955	-0.486487	-0.733549	0.589746	0.521282	-0.487500	-0.377900	0	0
41368	2.032267	10.075141	-0.021218	-0.005462	0.009698	0.201547	-0.166184	-0.485812	-0.734988	0.590589	0.520250	-0.488515	-0.376694	0	0
41369	2.289892	10.242441	-0.269747	0.041743	-0.067424	0.172853	-0.170353	-0.485528	-0.736974	0.590759	0.519309	-0.490014	-0.375776	0	0
41370	2.220862	10.267870	-0.479085	0.078577	-0.156664	0.126445	-0.173176	-0.486068	-0.735324	0.590063	0.518510	-0.491934	-0.375465	0	0
41371	1.727949	9.902030	-0.780328	0.071522	-0.282394	0.100995	-0.175992	-0.488902	-0.732522	0.588743	0.517288	-0.494434	-0.375938	0	0
41372	1.104384	9.567835	-0.811386	-0.042731	-0.354270	0.054356	-0.179490	-0.488211	-0.734366	0.587421	0.515381	-0.496678	-0.377664	0	0
41373	0.684662	9.526270	-0.446007	-0.224447	-0.315896	0.057653	-0.182722	-0.486371	-0.737129	0.587270	0.512513	-0.498012	-0.380038	0	0
41374	0.564026	9.762004	-0.319087	-0.272510	-0.256475	0.047287	-0.185407	-0.486968	-0.745427	0.587571	0.509644	-0.498764	-0.382436	0	0
41375	0.634304	9.658903	-0.205416	-0.131536	-0.176839	0.039384	-0.187830	-0.485991	-0.748500	0.587538	0.507951	-0.499519	-0.383752	0	0
41376	0.644243	9.642086	-0.233872	0.006169	-0.139484	-0.021831	-0.187964	-0.485815	-0.749855	0.586731	0.507505	-0.500294	-0.384566	0	0
41377	0.666805	9.462836	-0.361821	0.038333	-0.110290	-0.040988	-0.189041	-0.485548	-0.748063	0.585840	0.507483	-0.500887	-0.385181	0	0
41378	0.738760	9.454400	-0.653240	-0.037792	-0.053117	-0.078001	-0.188639	-0.485252	-0.749011	0.585470	0.507391	-0.500701	-0.386107	0	0
41379	0.923353	9.666520	-0.721394	-0.072468	0.032823	-0.112970	-0.187305	-0.481458	-0.748904	0.585563	0.507648	-0.499651	-0.386985	0	0
41380	1.119101	9.810872	-0.754993	-0.050389	0.047641	-0.128768	-0.185146	-0.483865	-0.751187	0.585562	0.508122	-0.498569	-0.387760	0	0
41381	1.283991	9.794435	-0.831657	0.008828	0.072659	-0.185037	-0.182596	-0.481940	-0.751154	0.585148	0.509379	-0.497226	-0.388460	0	0
41382	1.514548	9.643240	-0.919733	0.030005	0.083020	-0.200860	-0.179366	-0.482871	-0.750950	0.584628	0.510815	-0.495881	-0.389077	0	0
41383	1.664114	9.446896	-0.846257	-0.000343	0.063582	-0.179888	-0.175874	-0.481380	-0.751487	0.584227	0.511958	-0.494576	-0.389837	0	0
41384	1.674694	9.403390	-0.840790	-0.053566	0.012610	-0.150323	-0.172107	-0.481564	-0.753444	0.583979	0.512378	-0.493571	-0.390928	0	0
41385	1.656825	9.432186	-0.945069	-0.090124	0.011775	-0.129220	-0.169961	-0.479445	-0.755308	0.583974	0.512543	-0.492475	-0.392099	0	0
41386	1.750594	9.475162	-0.911221	-0.106882	0.004050	-0.109895	-0.169428	-0.477691	-0.758118	0.584107	0.512409	-0.491524	-0.393269	0	0
41387	1.834021	9.428125	-0.884233	-0.088895	0.022787	-0.106200	-0.166604	-0.477423	-0.760322	0.584237	0.512510	-0.490486	-0.394239	0	0
41388	1.939504	9.349917	-0.976697	-0.094457	0.005766	-0.102808	-0.165128	-0.475971	-0.763289	0.584338	0.512416	-0.489611	-0.395298	0	0
41389	1.943794	9.262605	-0.937390	-0.130895	-0.003801	-0.087952	-0.162978	-0.475145	-0.764377	0.584624	0.512073	-0.488658	-0.396497	0	0
41390	1.813074	9.274812	-0.811500	-0.167540	-0.036576	-0.069686	-0.162446	-0.472822	-0.767305	0.585017	0.511215	-0.487912	-0.397940	0	0
41391	1.655058	9.417601	-0.829463	-0.190003	-0.060587	-0.041590	-0.162450	-0.471491	-0.769714	0.585509	0.510070	-0.487292	-0.399442	0	0
41392	1.471240	9.414276	-0.731565	-0.171043	-0.005438	-0.000472	-0.161112	-0.468755	-0.772911	0.586340	0.508971	-0.486704	-0.400341	0	0
41393	1.472158	9.370597	-0.716764	-0.178399	0.043044	0.013962	-0.161248	-0.467503	-0.777909	0.587493	0.508038	-0.485802	-0.400931	0	0
41394	1.604574	9.521075	-0.812534	-0.163190	0.107726	0.028536	-0.160987	-0.464264	-0.783392	0.588935	0.507282	-0.484739	-0.401059	0	0
41395	1.830125	9.687857	-0.477071	-0.115860	0.191947	0.055681	-0.161660	-0.463928	-0.785008	0.590655	0.507108	-0.483421	-0.400340	0	0
41396	2.180566	10.136070	-0.257856	-0.082361	0.225302	0.085957	-0.159780	-0.462964	-0.785680	0.592475	0.507010	-0.482283	-0.399147	0	0
41397	2.640057	10.693069	-0.122778	-0.011681	0.269031	0.141144	-0.159242	-0.462945	-0.787048	0.594380	0.507332	-0.481359	-0.397013	0	0
41398	3.076708	10.870980	0.361110	0.171401	0.314563	0.233839	-0.160454	-0.462382	-0.785653	0.595882	0.508327	-0.481488	-0.393316	0	0
41399	3.218868	10.004508	0.761992	0.204008	0.283263	0.288549	-0.163809	-0.465244	-0.781075	0.597345	0.509241	-0.482083	-0.389165	0	0
41400	3.405062	9.590283	0.313445	-0.030020	0.166123	0.271139	-0.165961	-0.465220	-0.779960	0.599253	0.508215	-0.482532	-0.387011	0	0
41401	3.046273	9.598341	0.333668	-0.015544	-0.059407	0.262747	-0.168648	-0.466122	-0.781183	0.600085	0.506577	-0.484196	-0.385787	0	0
41402	2.267904	9.540548	0.611130	0.104389	-0.203411	0.228773	-0.173354	-0.466281	-0.781815	0.599376	0.505153	-0.487124	-0.385070	0	0
41403	1.631459	9.849443	0.565195	0.104523	-0.215722	0.221751	-0.179138	-0.465875	-0.781325	0.598675	0.503819	-0.489972	-0.384295	0	0
41404	1.289999	10.127314	0.870383	0.134360	-0.103836	0.201398	-0.183572	-0.467202	-0.780771	0.598178	0.503066	-0.492282	-0.383099	0	0
41405	1.177534	9.511123	1.271192	0.249163	0.000229	0.167102	-0.189348	-0.469676	-0.778332	0.597585	0.503693	-0.494101	-0.380854	0	0
41406	1.222398	8.805469	1.041977	0.190355	0.026671	0.084008	-0.187728	-0.471554	-0.778412	0.597017	0.504376	-0.495219	-0.379387	0	0
41407	1.577566	8.719649	0.918716	-0.065556	0.093182	0.040239	-0.189346	-0.470400	-0.777674	0.597980	0.504101	-0.494640	-0.378989	0	0
41408	1.893564	9.203660	1.201601	-0.281486	0.025996	0.024007	-0.189216	-0.468320	-0.781968	0.599584	0.502291	-0.493630	-0.380174	0	0
41409	1.887349	9.781342	1.348711	-0.279874	-0.059103	0.014601	-0.190300	-0.465097	-0.785392	0.600774	0.500273	-0.493015	-0.381751	0	0
41410	1.624395	9.851833	1.412329	-0.191211	-0.068562	-0.004578	-0.191515	-0.462989	-0.789533	0.601357	0.498802	-0.492744	-0.383106	0	0
41411	1.580175	9.634969	1.388535	-0.202594	-0.038286	-0.010590	-0.191121	-0.459514	-0.793103	0.602159	0.497449	-0.492163	-0.384349	0	0
41412	1.694253	9.717130	1.194018	-0.257364	-0.028007	-0.013372	-0.191124	-0.458321	-0.795653	0.603243	0.495788	-0.491330	-0.385859	0	0
41413	1.706378	9.734355	1.304995	-0.229057	-0.040606	0.002544	-0.189245	-0.456224	-0.802418	0.604209	0.494198	-0.490718	-0.387164	0	0
41414	1.765122	9.589767	1.341591	-0.180987	-0.040797	-0.045055	-0.190326	-0.454148	-0.805335	0.604728	0.493105	-0.490089	-0.388541	0	0
41415	1.840842	9.445487	1.383520	-0.182322	-0.074016	-0.068269	-0.191677	-0.451910	-0.808789	0.605021	0.492010	-0.489504	-0.390208	0	0
41416	1.857303	9.576868	1.286742	-0.193565	-0.104620	-0.057014	-0.191011	-0.449474	-0.810625	0.605241	0.490651	-0.489144	-0.392024	0	0
41417	1.878743	9.718060	1.293557	-0.149994	-0.160556	-0.081116	-0.190744	-0.448278	-0.813586	0.604897	0.489470	-0.489141	-0.394032	0	0
41418	1.822604	9.736463	1.284473	-0.072856	-0.227433	-0.083058	-0.191013	-0.448243	-0.814808	0.603820	0.488487	-0.489859	-0.396005	0	0
41419	1.746220	9.662236	1.186397	-0.020106	-0.263681	-0.109625	-0.192895	-0.448122	-0.818188	0.602215	0.487816	-0.490844	-0.398050	0	0
41420	1.637016	9.650532	1.067584	-0.008870	-0.263204	-0.125473	-0.193169	-0.446432	-0.817449	0.600474	0.487279	-0.491816	-0.400133	0	0
41421	1.674487	9.719188	1.087474	-0.023117	-0.270256	-0.132647	-0.193300	-0.447342	-0.820882	0.598748	0.486671	-0.492705	-0.402361	0	0
41422	1.737579	9.710619	1.058180	-0.002109	-0.253856	-0.141330	-0.193439	-0.445941	-0.820018	0.596948	0.486284	-0.493560	-0.404449	0	0
41423	1.891704	9.519205	1.071576	-0.008035	-0.245591	-0.153699	-0.193575	-0.445507	-0.820275	0.595176	0.485961	-0.494250	-0.406601	0	0
41424	2.038585	9.439326	1.030948	-0.015234	-0.288139	-0.161094	-0.193566	-0.448204	-0.820090	0.593181	0.485447	-0.495149	-0.409030	0	0
41425	2.086231	9.491179	1.097016	-0.005175	-0.325022	-0.140095	-0.193709	-0.445648	-0.820141	0.591050	0.484732	-0.496382	-0.411461	0	0
41426	2.039880	9.500044	1.057010	0.005727	-0.365566	-0.150918	-0.193846	-0.444827	-0.818751	0.588597	0.483963	-0.497860	-0.414087	0	0
41427	1.891974	9.509502	1.095731	0.030561	-0.378097	-0.139396	-0.194521	-0.444141	-0.817086	0.586019	0.483217	-0.499545	-0.416578	0	0
41428	1.816558	9.508123	0.997135	0.038647	-0.378890	-0.104878	-0.196665	-0.446481	-0.817954	0.583514	0.482342	-0.501444	-0.418821	0	0
41429	1.770664	9.490290	0.933271	0.042349	-0.357529	-0.104717	-0.196800	-0.446336	-0.817948	0.581111	0.481561	-0.503210	-0.420937	0	0
41430	1.823177	9.517939	0.852826	0.045922	-0.343361	-0.101090	-0.198141	-0.447725	-0.817841	0.578750	0.480845	-0.504937	-0.422937	0	0
41431	1.891816	9.475484	0.831180	0.087182	-0.300647	-0.088323	-0.199349	-0.448588	-0.816084	0.576476	0.480465	-0.506631	-0.424445	0	0
41432	1.966260	9.394300	0.867779	0.115904	-0.254436	-0.077342	-0.200689	-0.450285	-0.814897	0.574316	0.480400	-0.508244	-0.425518	0	0
41433	2.020461	9.332151	0.754361	0.148434	-0.247854	-0.080741	-0.200551	-0.452076	-0.811142	0.572043	0.480543	-0.509926	-0.426405	0	0
41434	2.146632	9.300438	0.599590	0.175984	-0.221444	-0.096422	-0.200145	-0.453133	-0.808729	0.569671	0.481053	-0.511504	-0.427114	0	0
41435	2.059677	9.199350	0.821563	0.170563	-0.234782	-0.098274	-0.201752	-0.455721	-0.805525	0.567280	0.481451	-0.513117	-0.427912	0	0
41436	2.026976	9.434192	0.392696	0.062412	-0.254455	-0.095195	-0.201351	-0.455185	-0.804559	0.565281	0.481160	-0.514394	-0.429349	0	0
41437	1.849101	9.865525	0.513977	0.017276	-0.279728	-0.095480	-0.200943	-0.456627	-0.803929	0.563403	0.480471	-0.515613	-0.431124	0	0
41438	1.672481	9.971564	0.512572	0.024634	-0.244118	-0.095195	-0.200268	-0.457813	-0.802341	0.561632	0.480005	-0.516661	-0.432696	0	0
41439	1.582765	9.829117	0.366455	0.041113	-0.133976	-0.085569	-0.201610	-0.458657	-0.801262	0.560428	0.480023	-0.517204	-0.433588	0	0
41440	1.816319	9.775085	0.306626	0.030065	-0.001495	-0.052976	-0.200263	-0.459525	-0.801851	0.560063	0.480415	-0.517116	-0.433730	0	0
41441	2.244439	9.807123	0.237675	0.079560	0.040613	-0.011978	-0.199185	-0.460274	-0.801207	0.559900	0.481019	-0.517203	-0.433167	0	0
41442	2.703007	9.771740	0.174981	0.084968	-0.042411	0.040455	-0.200122	-0.461842	-0.799884	0.559463	0.481057	-0.518031	-0.432699	0	0
41443	2.735559	9.558672	-0.072772	0.006731	-0.227079	0.074399	-0.201599	-0.462545	-0.798664	0.558649	0.479630	-0.519727	-0.433300	0	0
41444	2.377781	9.489044	-0.222849	-0.113233	-0.388569	0.090756	-0.203475	-0.464771	-0.798578	0.557580	0.476798	-0.521863	-0.435233	0	0
41445	1.903887	9.788750	-0.273356	-0.189196	-0.471853	0.123673	-0.207242	-0.463857	-0.803681	0.556629	0.472936	-0.524299	-0.437729	0	0
41446	1.499915	10.002341	-0.215145	-0.087905	-0.458167	0.107359	-0.213293	-0.463977	-0.804704	0.555125	0.469832	-0.526990	-0.439745	0	0
41447	1.155266	9.898976	-0.258645	0.047937	-0.443888	0.078783	-0.217590	-0.465864	-0.804578	0.552972	0.467633	-0.530070	-0.441097	0	0
41448	0.884950	9.704704	-0.361766	0.088338	-0.437539	0.050729	-0.221488	-0.466313	-0.805773	0.550477	0.465876	-0.533135	-0.442382	0	0
41449	0.758720	9.670824	-0.639816	0.082254	-0.394105	0.017429	-0.224039	-0.468140	-0.803896	0.548123	0.464411	-0.535775	-0.443654	0	0
41450	0.688127	9.803061	-0.669461	0.063564	-0.283463	-0.004897	-0.226997	-0.468072	-0.803859	0.546303	0.463483	-0.537611	-0.444648	0	0
41451	0.508173	9.656609	-0.252601	0.044926	-0.225874	-0.039030	-0.228474	-0.469379	-0.801023	0.544748	0.462872	-0.538878	-0.445656	0	0
41452	0.507608	9.659009	-0.416333	-0.024015	-0.165108	-0.075101	-0.227534	-0.468840	-0.800744	0.543651	0.462366	-0.539347	-0.446951	0	0
41453	0.750752	9.741105	-0.416712	-0.023379	-0.079502	-0.084333	-0.227933	-0.470093	-0.801325	0.542982	0.462294	-0.539288	-0.447909	0	0
41454	1.032484	9.833613	-0.411172	-0.005888	-0.069169	-0.063944	-0.225511	-0.470209	-0.804899	0.542367	0.462252	-0.539367	-0.448602	0	0
41455	1.254292	9.662858	-0.323636	0.005238	-0.100627	-0.081836	-0.226855	-0.470591	-0.805440	0.541454	0.462235	-0.539555	-0.449496	0	0
41456	1.368131	9.533823	-0.393795	-0.034795	-0.124494	-0.136945	-0.225103	-0.471789	-0.804410	0.540343	0.462179	-0.539466	-0.450995	0	0
41457	1.375723	9.504821	-0.475191	-0.093916	-0.138909	-0.149598	-0.224569	-0.470486	-0.806145	0.539370	0.461819	-0.539095	-0.452967	0	0
41458	1.177182	9.617745	-0.467692	-0.097402	-0.165401	-0.158581	-0.223492	-0.470630	-0.807116	0.538225	0.461353	-0.538838	-0.455105	0	0
41459	0.885297	9.762942	-0.651071	-0.073831	-0.129667	-0.158216	-0.220801	-0.470582	-0.811913	0.537158	0.461193	-0.538459	-0.456974	0	0
41460	0.770693	9.794848	-0.669272	-0.108457	-0.026785	-0.124047	-0.220531	-0.470544	-0.813823	0.536963	0.461110	-0.537560	-0.458342	0	0
41461	0.718128	9.779344	-0.528738	-0.110972	0.067266	-0.081008	-0.217986	-0.466986	-0.817006	0.537466	0.461244	-0.536298	-0.459096	0	0
41462	0.597984	9.757763	-0.337271	-0.136116	0.184907	-0.029035	-0.214758	-0.466701	-0.820304	0.538965	0.461469	-0.534572	-0.459125	0	0
41463	0.760069	9.794706	-0.197767	-0.158357	0.338195	0.021344	-0.214486	-0.467482	-0.823602	0.541590	0.462049	-0.532090	-0.458335	0	0
41464	0.973506	9.915111	-0.153608	-0.103144	0.454068	0.029278	-0.211271	-0.463319	-0.822960	0.544620	0.463357	-0.529322	-0.456627	0	0
41465	1.189762	10.103518	-0.321719	0.053520	0.545763	0.042682	-0.207771	-0.464536	-0.822904	0.547434	0.465913	-0.526753	-0.453622	0	0
41466	1.367104	9.883423	-0.044999	0.240291	0.656748	0.077536	-0.204542	-0.465560	-0.818616	0.550117	0.469729	-0.524635	-0.448870	0	0
41467	1.478068	9.220289	0.204140	0.254170	0.728863	0.042675	-0.199824	-0.469725	-0.814855	0.552908	0.474167	-0.521922	-0.443910	0	0
41468	1.671305	8.976153	-0.009560	0.158622	0.732221	-0.017747	-0.193368	-0.470697	-0.809922	0.555888	0.478316	-0.518519	-0.439705	0	0
41469	1.732243	8.870465	0.200135	0.127971	0.776977	-0.075920	-0.190136	-0.472376	-0.807971	0.558943	0.482823	-0.514361	-0.435772	0	0
41470	1.669518	8.845043	0.130998	0.043179	0.795439	-0.132633	-0.180989	-0.473524	-0.804301	0.562233	0.487137	-0.509490	-0.432450	0	0
41471	1.707367	8.908860	0.240006	-0.058986	0.871130	-0.136019	-0.172792	-0.471590	-0.804198	0.566343	0.491242	-0.503638	-0.429287	0	0
41472	1.904590	8.888180	0.397874	-0.169520	0.949224	-0.095244	-0.164864	-0.469509	-0.804087	0.571522	0.494753	-0.497088	-0.426010	0	0
41473	2.446101	8.854321	0.515854	-0.209107	1.088939	-0.004419	-0.156394	-0.468538	-0.805517	0.577923	0.498170	-0.489917	-0.421680	0	0
41474	2.495972	9.792321	0.746223	-0.349987	1.059166	0.073577	-0.148596	-0.467817	-0.807764	0.585130	0.500162	-0.482703	-0.417681	0	0
41475	2.718384	11.435040	0.971756	-0.403898	1.089353	0.274165	-0.143760	-0.465523	-0.813740	0.593534	0.500954	-0.475987	-0.412551	0	0
41476	2.514489	11.200791	1.694270	-0.060608	1.074217	0.356517	-0.138250	-0.464211	-0.814716	0.600382	0.503235	-0.471168	-0.405335	0	0
41477	2.051276	9.560959	1.213374	0.267762	0.899628	0.335393	-0.137572	-0.466609	-0.809761	0.604637	0.506834	-0.468533	-0.397505	0	0
41478	1.712899	8.874974	0.242839	0.078247	1.020283	0.279115	-0.135551	-0.468518	-0.802763	0.610094	0.509965	-0.464117	-0.390277	0	0
41479	1.693509	9.588339	0.145385	-0.282041	1.204685	0.321578	-0.132323	-0.468901	-0.801723	0.618362	0.511362	-0.457287	-0.383440	0	0
41480	1.571158	10.596085	0.769553	-0.306769	1.128995	0.354582	-0.130172	-0.468318	-0.804590	0.626403	0.512070	-0.450966	-0.376873	0	0
41481	1.312249	10.873030	1.115799	0.048563	1.067188	0.314670	-0.125462	-0.469379	-0.806314	0.632142	0.514903	-0.446062	-0.369190	0	0
41482	1.144668	10.030018	1.049612	0.239314	1.114610	0.259064	-0.121963	-0.471055	-0.798645	0.636793	0.519279	-0.441259	-0.360742	0	0
41483	1.272246	9.420536	0.759620	0.031518	1.122583	0.224872	-0.116705	-0.475934	-0.795186	0.642373	0.522470	-0.435372	-0.353319	0	0
41484	1.464441	9.671674	1.042870	-0.200625	1.085322	0.215006	-0.114422	-0.475388	-0.790427	0.648867	0.523990	-0.428840	-0.347135	0	0
41485	1.670571	10.330916	1.410131	-0.176284	1.058162	0.172391	-0.109043	-0.475222	-0.790757	0.654906	0.525720	-0.422247	-0.341210	0	0
41486	1.913372	10.680053	1.453465	0.046187	0.983174	0.117727	-0.103536	-0.473573	-0.787907	0.659187	0.528801	-0.416615	-0.335072	0	0
41487	2.164962	10.179643	1.214603	0.249892	0.859436	0.085718	-0.098284	-0.476683	-0.781258	0.661726	0.532919	-0.412232	-0.328909	0	0
41488	2.267287	9.365772	0.845937	0.257350	0.687918	0.048417	-0.096265	-0.478333	-0.773162	0.663337	0.536620	-0.408823	-0.323863	0	0
41489	2.233473	8.869917	0.819753	0.095205	0.536712	-0.005191	-0.091953	-0.481501	-0.769228	0.665017	0.538966	-0.405550	-0.320620	0	0
41490	2.066925	8.983439	0.984704	-0.040520	0.370241	-0.007538	-0.088728	-0.480879	-0.768701	0.666715	0.539862	-0.402962	-0.318843	0	0
41491	1.848273	9.278089	1.144281	-0.025120	0.255443	0.001533	-0.087245	-0.481879	-0.769840	0.667910	0.540461	-0.401200	-0.317548	0	0
41492	1.624453	9.334727	1.233277	0.072521	0.230162	0.014099	-0.084550	-0.483962	-0.768304	0.668492	0.541571	-0.400015	-0.315923	0	0
41493	1.449609	9.341258	1.165273	0.123313	0.253950	0.003841	-0.084414	-0.484887	-0.765203	0.668875	0.543142	-0.398739	-0.314022	0	0
41494	1.447770	9.443192	1.227037	0.120084	0.275524	-0.006645	-0.083204	-0.484641	-0.764800	0.669304	0.544787	-0.397284	-0.312097	0	0
41495	1.708180	9.530472	1.354735	0.135252	0.272862	-0.036737	-0.081586	-0.486465	-0.761064	0.669559	0.546649	-0.395690	-0.310314	0	0
41496	1.961109	9.510801	1.507083	0.165311	0.206148	-0.096361	-0.078088	-0.488707	-0.747283	0.669180	0.548733	-0.394336	-0.309175	0	0
41497	2.156938	9.436687	1.653275	0.155814	0.094868	-0.165221	-0.074997	-0.488287	-0.744036	0.668220	0.550671	-0.393292	-0.309136	0	0
41498	2.029102	9.779098	1.709358	0.131384	-0.033862	-0.217385	-0.072169	-0.489761	-0.744389	0.666700	0.552254	-0.392769	-0.310257	0	0
41499	1.776582	10.041553	1.685185	0.180377	-0.165780	-0.187972	-0.071085	-0.491779	-0.750188	0.664507	0.553622	-0.393413	-0.311703	0	0
41500	1.573706	10.013600	1.732131	0.251330	-0.208657	-0.156152	-0.070011	-0.491442	-0.747465	0.661815	0.555210	-0.394759	-0.312904	0	0
41501	1.530134	9.731178	1.499416	0.291815	-0.166710	-0.113294	-0.068125	-0.492662	-0.745620	0.659223	0.557003	-0.396164	-0.313412	0	0
41502	1.494273	9.327529	1.407477	0.269631	-0.156851	-0.088519	-0.069735	-0.494397	-0.742524	0.656831	0.558595	-0.397588	-0.313796	0	0
41503	1.558999	9.008261	1.467240	0.197103	-0.152648	-0.067504	-0.068919	-0.497597	-0.739776	0.654960	0.559611	-0.398852	-0.314292	0	0
41504	1.596807	9.086652	1.655578	0.112540	-0.137367	-0.066804	-0.069453	-0.499376	-0.735877	0.653585	0.560143	-0.399769	-0.315042	0	0
41505	1.574130	9.261037	1.716156	0.076220	-0.169826	-0.060941	-0.069451	-0.500257	-0.734544	0.652345	0.560272	-0.400802	-0.316067	0	0
41506	1.531676	9.439909	1.682209	0.101031	-0.201841	-0.052224	-0.071070	-0.498480	-0.736238	0.650817	0.560462	-0.402182	-0.317127	0	0
41507	1.491740	9.502306	1.709400	0.137055	-0.215677	-0.055730	-0.070794	-0.500906	-0.735775	0.649070	0.560807	-0.403733	-0.318124	0	0
41508	1.429827	9.578874	1.774326	0.156946	-0.256143	-0.066527	-0.071332	-0.500910	-0.735088	0.646955	0.561239	-0.405556	-0.319348	0	0
41509	1.422234	9.595730	1.778781	0.182355	-0.271669	-0.077155	-0.074013	-0.503873	-0.732973	0.644655	0.561769	-0.407489	-0.320606	0	0
41510	1.569278	9.513431	1.774285	0.220139	-0.253652	-0.073413	-0.075084	-0.505718	-0.731794	0.642160	0.562633	-0.409451	-0.321597	0	0
41511	1.886649	9.504614	1.680577	0.251792	-0.286864	-0.085087	-0.075347	-0.507758	-0.729132	0.639377	0.563567	-0.411653	-0.322693	0	0
41512	2.187596	9.561026	1.402919	0.315719	-0.323477	-0.092255	-0.075612	-0.509523	-0.726053	0.635977	0.564879	-0.414250	-0.323793	0	0
41513	2.279801	9.482536	0.941732	0.369951	-0.388355	-0.111072	-0.077756	-0.512731	-0.720002	0.632010	0.566307	-0.417324	-0.325116	0	0
41514	2.229057	9.289789	0.539610	0.322317	-0.382607	-0.144751	-0.076941	-0.515923	-0.717663	0.628125	0.567660	-0.419998	-0.326837	0	0
41515	2.210781	9.024867	0.752891	0.180709	-0.390335	-0.168220	-0.077881	-0.516839	-0.713867	0.625017	0.568088	-0.422129	-0.329298	0	0
41516	2.313912	9.191813	0.697021	-0.043147	-0.451248	-0.154311	-0.078817	-0.518004	-0.717708	0.622858	0.566940	-0.423959	-0.332994	0	0
41517	2.359306	9.619922	0.892582	-0.161280	-0.577184	-0.135186	-0.078280	-0.516890	-0.723536	0.620991	0.564429	-0.426299	-0.337727	0	0
41518	2.112183	9.853343	0.859165	-0.079122	-0.706346	-0.133941	-0.082050	-0.514849	-0.728330	0.617975	0.562072	-0.429683	-0.342863	0	0
41519	1.845234	9.821761	0.547891	-0.036683	-0.744813	-0.111001	-0.087964	-0.515501	-0.731006	0.614718	0.559596	-0.433587	-0.347816	0	0
41520	1.590408	9.877771	0.024487	-0.069454	-0.732221	-0.093275	-0.089573	-0.516768	-0.735933	0.611608	0.556975	-0.437344	-0.352767	0	0
41521	1.447762	9.807173	-0.311565	-0.073172	-0.660702	-0.075105	-0.093072	-0.515470	-0.739528	0.608980	0.554360	-0.440761	-0.357153	0	0
41522	1.529422	9.687248	-0.536848	-0.083947	-0.555443	-0.056791	-0.097374	-0.515595	-0.742070	0.606802	0.552069	-0.443553	-0.360932	0	0
41523	1.849535	9.659058	-0.651991	-0.088106	-0.486927	-0.023721	-0.099524	-0.515747	-0.745591	0.605164	0.549726	-0.446117	-0.364084	0	0
41524	2.076191	9.714149	-0.671931	-0.121634	-0.553743	0.006637	-0.104901	-0.515473	-0.752059	0.603394	0.546897	-0.449086	-0.367615	0	0
41525	2.139719	9.931362	-0.671620	-0.138954	-0.674418	0.027006	-0.108937	-0.514258	-0.757693	0.601340	0.543293	-0.452850	-0.371684	0	0
41526	1.902025	10.194097	-0.603864	-0.092268	-0.780308	0.045964	-0.115250	-0.516291	-0.761500	0.598478	0.539575	-0.457465	-0.376043	0	0
41527	1.457644	10.351108	-0.652388	-0.014202	-0.836557	0.045057	-0.122646	-0.516059	-0.764130	0.595001	0.535972	-0.462714	-0.380267	0	0
41528	0.990210	10.425143	-0.850246	0.052204	-0.783114	0.062509	-0.129233	-0.516689	-0.767071	0.591335	0.532960	-0.467922	-0.383829	0	0
41529	0.632301	10.243845	-0.980226	0.053494	-0.660629	0.070459	-0.135682	-0.518191	-0.769223	0.588325	0.530270	-0.472459	-0.386614	0	0
41530	0.486613	9.860039	-1.188829	0.038967	-0.539695	0.064167	-0.140116	-0.519496	-0.769622	0.585825	0.528063	-0.476147	-0.388899	0	0
41531	0.424988	9.487451	-1.568262	0.050963	-0.451794	0.036515	-0.145623	-0.521469	-0.770712	0.583628	0.526319	-0.479227	-0.390780	0	0
41532	0.390112	9.161508	-1.624649	0.065277	-0.358047	-0.010558	-0.150460	-0.522737	-0.772331	0.581538	0.525305	-0.481546	-0.392405	0	0
41533	0.462012	9.080272	-1.626644	0.017565	-0.267329	-0.027822	-0.151536	-0.522867	-0.771778	0.580114	0.524406	-0.483057	-0.393855	0	0
41534	0.626306	9.345436	-1.647676	-0.044476	-0.190698	0.016632	-0.152746	-0.522999	-0.770950	0.579506	0.523273	-0.484106	-0.394968	0	0
41535	0.630267	9.457226	-1.222306	-0.069645	-0.155423	0.020299	-0.155167	-0.522444	-0.774174	0.579247	0.522090	-0.484863	-0.395983	0	0
41536	0.516829	9.581423	-1.055806	-0.130193	-0.144695	-0.002792	-0.157725	-0.521501	-0.775612	0.579225	0.520728	-0.485207	-0.397385	0	0
41537	0.448129	9.750114	-1.023077	-0.142517	-0.133914	-0.011596	-0.157187	-0.521038	-0.777782	0.579303	0.519378	-0.485370	-0.398836	0	0
41538	0.415796	9.793226	-1.012358	-0.099605	-0.089659	-0.060681	-0.156781	-0.521557	-0.780256	0.579155	0.518691	-0.485212	-0.400135	0	0
41539	0.404607	9.623087	-1.025862	-0.095750	-0.071698	-0.066733	-0.158798	-0.521127	-0.784578	0.579053	0.518143	-0.484901	-0.401368	0	0
41540	0.498254	9.634475	-1.230101	-0.137083	-0.013567	-0.058550	-0.156919	-0.519679	-0.787822	0.579470	0.517527	-0.484166	-0.402446	0	0
41541	0.755694	9.799418	-0.785317	-0.127044	0.037236	-0.022904	-0.157462	-0.518115	-0.787493	0.580219	0.517036	-0.483315	-0.403021	0	0
41542	0.806390	9.601295	-0.565610	-0.117907	0.069322	-0.022679	-0.155989	-0.515678	-0.790156	0.581078	0.516687	-0.482363	-0.403372	0	0
41543	0.949166	9.594164	-0.679132	-0.174591	0.060839	-0.058302	-0.155450	-0.515788	-0.792073	0.582032	0.516193	-0.480993	-0.404263	0	0
41544	1.150883	9.588129	-0.540495	-0.131331	0.031191	-0.066360	-0.153969	-0.516011	-0.796184	0.582597	0.515818	-0.479982	-0.405129	0	0
41545	1.287334	9.680432	-0.493672	-0.127983	0.035435	-0.056633	-0.152491	-0.515154	-0.797944	0.583189	0.515485	-0.478953	-0.405917	0	0
41546	1.443166	9.909046	-0.355806	-0.106950	0.020079	-0.039030	-0.151556	-0.512497	-0.803455	0.583681	0.515073	-0.478248	-0.406565	0	0
41547	1.633677	10.063006	-0.452228	-0.063638	0.047124	-0.038767	-0.149671	-0.513063	-0.805402	0.584069	0.515075	-0.477505	-0.406878	0	0
41548	1.762804	9.909982	-0.437482	-0.001713	0.051862	-0.065088	-0.148730	-0.512811	-0.804996	0.584062	0.515527	-0.476909	-0.407015	0	0
41549	1.875332	9.613423	-0.446235	0.037710	0.083893	-0.052394	-0.148600	-0.511721	-0.803192	0.584051	0.516330	-0.476299	-0.406727	0	0
41550	1.919566	9.471002	-0.386028	0.034136	0.089200	-0.052377	-0.145913	-0.510974	-0.801428	0.584082	0.517076	-0.475703	-0.406433	0	0
41551	1.867925	9.305012	-0.136001	-0.018796	0.052673	-0.031546	-0.144836	-0.511754	-0.799422	0.584305	0.517314	-0.475159	-0.406446	0	0
41552	1.854183	9.236769	-0.314048	-0.091965	0.038558	0.010580	-0.144965	-0.513284	-0.800560	0.585000	0.516814	-0.474674	-0.406648	0	0
41553	1.998000	9.324351	-0.266964	-0.152924	0.071097	0.040619	-0.144839	-0.510102	-0.803455	0.586304	0.515991	-0.473855	-0.406771	0	0
41554	2.230896	9.483980	0.047113	-0.230824	0.090451	0.095246	-0.145649	-0.508683	-0.808849	0.588294	0.514475	-0.472945	-0.406877	0	0
41555	2.489559	10.248528	0.063727	-0.292047	0.173413	0.244022	-0.147263	-0.507771	-0.816021	0.591627	0.512266	-0.472008	-0.405918	0	0
41556	2.470069	10.782368	1.101461	-0.264097	0.183722	0.341381	-0.149014	-0.506406	-0.818136	0.595208	0.509750	-0.471667	-0.404243	0	0
41557	2.383572	11.324571	0.928612	-0.137042	0.085070	0.418948	-0.154659	-0.506904	-0.821627	0.598030	0.507245	-0.472766	-0.401938	0	0
41558	1.805816	10.483808	0.690939	0.174157	0.055412	0.356248	-0.160037	-0.507526	-0.819950	0.598815	0.506735	-0.475016	-0.398749	0	0
41559	0.963439	8.987586	0.007147	0.299140	0.014362	0.257624	-0.167556	-0.512141	-0.815107	0.598422	0.507307	-0.477450	-0.395692	0	0
41560	0.313857	8.470826	-0.206287	0.080722	0.113484	0.199393	-0.170778	-0.514255	-0.812414	0.599315	0.507193	-0.478185	-0.393593	0	0
41561	0.270598	9.251790	0.239066	-0.246349	0.344071	0.183896	-0.170647	-0.512464	-0.816444	0.602943	0.506157	-0.476095	-0.391917	0	0
41562	0.723081	10.376795	0.976282	-0.256729	0.379961	0.169784	-0.170648	-0.511488	-0.821861	0.606686	0.505194	-0.473732	-0.390242	0	0
41563	1.009239	10.629620	1.093892	-0.006786	0.303982	0.164701	-0.169706	-0.511756	-0.823516	0.608805	0.505538	-0.472695	-0.387745	0	0
41564	1.225937	9.817842	0.885196	0.163001	0.301482	0.143991	-0.171995	-0.510916	-0.820737	0.609943	0.506934	-0.472290	-0.384616	0	0
41565	1.403896	9.126744	0.684029	0.052419	0.263377	0.100959	-0.171045	-0.513956	-0.818940	0.611310	0.507774	-0.471396	-0.382428	0	0
41566	1.531263	9.061083	0.693247	-0.095064	0.202048	0.085933	-0.171315	-0.513981	-0.817575	0.613065	0.507490	-0.470293	-0.381352	0	0
41567	1.610932	9.460675	0.817857	-0.145478	0.162700	0.078413	-0.170238	-0.513940	-0.820447	0.614868	0.506836	-0.469138	-0.380742	0	0
41568	1.699193	9.797307	0.962464	-0.098745	0.134746	0.074808	-0.171586	-0.512729	-0.822435	0.616280	0.506324	-0.468369	-0.380086	0	0
41569	1.767688	9.881085	0.925417	-0.040593	0.118049	0.050996	-0.170242	-0.512156	-0.824067	0.617234	0.506270	-0.467745	-0.379377	0	0
41570	1.769379	9.788860	0.878018	-0.026017	0.066980	0.035690	-0.171859	-0.511133	-0.823743	0.617813	0.506134	-0.467467	-0.378960	0	0
41571	1.734970	9.681414	0.815183	-0.052061	0.025134	-0.007082	-0.170915	-0.511964	-0.825552	0.618170	0.505928	-0.467078	-0.379133	0	0
41572	1.695535	9.598162	0.848304	-0.084190	-0.010304	-0.023311	-0.169307	-0.509861	-0.826184	0.618462	0.505420	-0.466751	-0.379735	0	0
41573	1.621533	9.557987	0.952257	-0.108590	-0.053095	-0.027183	-0.170651	-0.509764	-0.829025	0.618662	0.504661	-0.466527	-0.380692	0	0
41574	1.549859	9.629518	0.963961	-0.079515	-0.075560	-0.007773	-0.171459	-0.509283	-0.830635	0.618684	0.503861	-0.466700	-0.381505	0	0
41575	1.502078	9.594664	0.962758	-0.017534	-0.089370	-0.039482	-0.169846	-0.508854	-0.832411	0.618205	0.503585	-0.466982	-0.382299	0	0
41576	1.589914	9.569556	0.989716	0.024158	-0.127692	-0.057297	-0.170787	-0.509021	-0.830362	0.617275	0.503461	-0.467617	-0.383189	0	0
41577	1.626946	9.674628	1.100795	0.052800	-0.179808	-0.061092	-0.171863	-0.508968	-0.831574	0.615934	0.503373	-0.468614	-0.384242	0	0
41578	1.484544	9.749718	0.994752	0.093392	-0.201529	-0.068145	-0.171588	-0.510976	-0.830825	0.614264	0.503441	-0.469910	-0.385241	0	0
41579	1.586474	9.499092	0.990142	0.047824	-0.183909	-0.077028	-0.173471	-0.510927	-0.831074	0.612861	0.503379	-0.470827	-0.386436	0	0
41580	1.863514	9.489573	1.167227	0.010273	-0.252069	-0.065270	-0.172664	-0.510977	-0.829722	0.611378	0.502725	-0.472119	-0.388057	0	0
41581	1.812882	9.590610	1.121579	0.038867	-0.328154	-0.070963	-0.174548	-0.511009	-0.826432	0.609359	0.502007	-0.473910	-0.389974	0	0
41582	1.665833	9.651046	0.986616	0.090718	-0.316606	-0.089260	-0.175887	-0.512794	-0.827564	0.607063	0.501699	-0.475778	-0.391674	0	0
41583	1.675362	9.660930	0.996463	0.110577	-0.328775	-0.093698	-0.178307	-0.513378	-0.824421	0.604579	0.501509	-0.477726	-0.393383	0	0
41584	1.695079	9.763247	0.979445	0.144722	-0.327699	-0.125419	-0.179651	-0.513297	-0.826583	0.601802	0.501643	-0.479680	-0.395090	0	0
41585	1.734475	9.967879	0.933372	0.207717	-0.308622	-0.156058	-0.179647	-0.515084	-0.822826	0.598665	0.502401	-0.481563	-0.396598	0	0
41586	1.793993	10.012650	0.877086	0.330462	-0.317886	-0.170776	-0.178838	-0.516488	-0.818113	0.594804	0.503890	-0.483946	-0.397617	0	0
41587	1.961565	9.850595	0.729384	0.388184	-0.313754	-0.174131	-0.181920	-0.521008	-0.809505	0.590640	0.505765	-0.486466	-0.398368	0	0
41588	2.122333	9.717503	0.145533	0.334913	-0.288790	-0.195372	-0.181109	-0.523129	-0.804407	0.586769	0.507491	-0.488546	-0.399346	0	0
41589	2.098397	9.629623	-0.314332	0.183243	-0.268478	-0.206307	-0.178274	-0.526918	-0.802792	0.583716	0.508469	-0.489803	-0.401034	0	0
41590	1.799272	9.561078	-0.303736	0.078221	-0.253203	-0.213543	-0.178142	-0.526395	-0.801005	0.581232	0.508908	-0.490539	-0.403179	0	0
41591	1.617411	9.611217	-0.016005	0.036150	-0.263018	-0.190721	-0.178816	-0.525826	-0.800434	0.579004	0.508960	-0.491241	-0.405458	0	0
41592	1.686948	9.695050	0.276779	0.043898	-0.305626	-0.118500	-0.177875	-0.525520	-0.802342	0.576808	0.508508	-0.492617	-0.407480	0	0
41593	1.969498	9.644355	0.403791	0.099049	-0.352593	-0.069182	-0.179889	-0.526666	-0.799768	0.574306	0.507943	-0.494704	-0.409188	0	0
41594	2.133922	9.630322	0.194693	0.168137	-0.453966	-0.044891	-0.182031	-0.530039	-0.798898	0.571030	0.507223	-0.497797	-0.410911	0	0
41595	2.037103	9.570266	-0.144847	0.204350	-0.496001	-0.059159	-0.185526	-0.530877	-0.795888	0.567305	0.506592	-0.501173	-0.412741	0	0
41596	1.785110	9.424876	-0.276663	0.190656	-0.532688	-0.091199	-0.188346	-0.532261	-0.794537	0.563298	0.505879	-0.504543	-0.414991	0	0
41597	1.361706	9.368626	-0.402375	0.147233	-0.577579	-0.089756	-0.192646	-0.533795	-0.791267	0.559290	0.504708	-0.507957	-0.417665	0	0
41598	1.053896	9.479560	-0.472841	0.056490	-0.563124	-0.058941	-0.193986	-0.535612	-0.791038	0.555906	0.502920	-0.511066	-0.420537	0	0
41599	0.976778	9.713651	-0.390311	0.005865	-0.500890	-0.040130	-0.197217	-0.534411	-0.790689	0.553169	0.501003	-0.513676	-0.423247	0	0
41600	0.934963	9.865833	-0.390335	0.043987	-0.437409	-0.041370	-0.201926	-0.533743	-0.790340	0.550535	0.499556	-0.516101	-0.425435	0	0
41601	0.936733	9.771183	-0.428083	0.101814	-0.387144	-0.040863	-0.203533	-0.536164	-0.788220	0.547872	0.498640	-0.518461	-0.427075	0	0
41602	0.904847	9.656497	-0.505230	0.092391	-0.358417	-0.019477	-0.206758	-0.537132	-0.786034	0.545481	0.497668	-0.520749	-0.428484	0	0
41603	0.879347	9.714293	-0.540151	0.041132	-0.287992	-0.008574	-0.208909	-0.537514	-0.785748	0.543753	0.496671	-0.522450	-0.429764	0	0
41604	0.994116	9.803780	-0.469899	0.034963	-0.225046	-0.002917	-0.210517	-0.539290	-0.787013	0.542403	0.495861	-0.523839	-0.430712	0	0
41605	1.130654	9.767418	-0.441362	0.065472	-0.201842	0.004371	-0.211863	-0.538992	-0.786307	0.541051	0.495297	-0.525232	-0.431365	0	0
41606	1.191013	9.649553	-0.491581	0.072853	-0.205160	-0.002707	-0.214282	-0.539685	-0.784530	0.539612	0.494771	-0.526675	-0.432013	0	0
41607	1.178780	9.646897	-0.544897	0.069328	-0.221063	-0.008120	-0.216297	-0.540527	-0.782899	0.538078	0.494208	-0.528119	-0.432806	0	0
41608	1.131699	9.706739	-0.493833	0.079757	-0.239018	0.002413	-0.216829	-0.542523	-0.781868	0.536444	0.493541	-0.529792	-0.433550	0	0
41609	1.099641	9.715857	-0.610435	0.070962	-0.258393	-0.008338	-0.218980	-0.543052	-0.781315	0.534695	0.492823	-0.531434	-0.434517	0	0
41610	1.098155	9.669704	-0.605318	0.081629	-0.256657	-0.002987	-0.220055	-0.543330	-0.780494	0.532927	0.492111	-0.533176	-0.435361	0	0
41611	1.040852	9.620108	-0.645219	0.070136	-0.222934	-0.004560	-0.223150	-0.543032	-0.777996	0.531376	0.491519	-0.534634	-0.436135	0	0
41612	1.052066	9.649432	-0.746203	0.064271	-0.180095	-0.013146	-0.225702	-0.543830	-0.777719	0.530050	0.491094	-0.535840	-0.436748	0	0
41613	1.149685	9.731312	-0.782342	0.053495	-0.142972	-0.007662	-0.225836	-0.544104	-0.777999	0.528989	0.490778	-0.536780	-0.437235	0	0
41614	1.252911	9.667645	-0.730548	0.078636	-0.123327	-0.002174	-0.228388	-0.545546	-0.774338	0.527942	0.490616	-0.537799	-0.437431	0	0
41615	1.244945	9.570387	-0.797463	0.080579	-0.146210	-0.011148	-0.226775	-0.545331	-0.772988	0.526712	0.490447	-0.538855	-0.437804	0	0
41616	1.254673	9.565706	-0.816387	0.042894	-0.132258	-0.012946	-0.228926	-0.545399	-0.774054	0.525744	0.490113	-0.539707	-0.438290	0	0
41617	1.233331	9.652706	-0.885103	0.021202	-0.137841	-0.010395	-0.230672	-0.546227	-0.773243	0.524850	0.489662	-0.540461	-0.438937	0	0
41618	1.278860	9.804049	-0.860774	0.002965	-0.131117	-0.000701	-0.231075	-0.546508	-0.772975	0.524134	0.489055	-0.541191	-0.439569	0	0
41619	1.278496	9.835610	-0.776768	0.053175	-0.138825	0.004708	-0.230804	-0.547414	-0.770828	0.523142	0.488684	-0.542162	-0.439966	0	0
41620	1.247103	9.696657	-0.851310	0.051589	-0.146627	-0.004173	-0.232819	-0.548236	-0.770014	0.522088	0.488280	-0.543168	-0.440426	0	0
41621	1.263882	9.575574	-0.907656	0.049516	-0.125661	0.010103	-0.233761	-0.548108	-0.768500	0.521206	0.487917	-0.544078	-0.440750	0	0
41622	1.353416	9.572336	-0.972289	0.001603	-0.112096	0.020630	-0.234297	-0.548816	-0.767972	0.520690	0.487267	-0.544804	-0.441183	0	0
41623	1.410167	9.651056	-0.922995	0.012866	-0.122182	0.001134	-0.235641	-0.549226	-0.767289	0.519966	0.486774	-0.545491	-0.441732	0	0
41624	1.383174	9.674848	-0.878264	0.024277	-0.132974	0.009946	-0.237796	-0.548169	-0.767910	0.519174	0.486203	-0.546374	-0.442200	0	0
41625	1.306786	9.610338	-0.916231	0.042622	-0.130743	-0.002339	-0.240079	-0.548964	-0.768045	0.518242	0.485843	-0.547219	-0.442644	0	0
41626	1.265541	9.604730	-0.965600	0.032057	-0.121771	-0.009377	-0.238468	-0.548321	-0.766818	0.517387	0.485468	-0.547980	-0.443112	0	0
41627	1.325206	9.654367	-0.944886	0.023116	-0.118241	-0.011166	-0.240216	-0.548586	-0.765852	0.516578	0.485110	-0.548630	-0.443645	0	0
41628	1.411856	9.680213	-0.971309	0.025150	-0.128623	-0.021855	-0.240351	-0.548300	-0.765841	0.515660	0.484733	-0.549337	-0.444250	0	0
41629	1.427256	9.753318	-1.005090	0.043423	-0.129985	-0.032421	-0.241416	-0.551983	-0.764858	0.514593	0.484540	-0.550034	-0.444834	0	0
41630	1.371140	9.771721	-1.006951	0.046983	-0.138848	-0.032455	-0.241691	-0.549987	-0.765063	0.513464	0.484286	-0.550837	-0.445422	0	0
41631	1.324031	9.702891	-1.010285	0.061718	-0.138423	-0.044770	-0.241957	-0.550812	-0.765904	0.512205	0.484215	-0.551599	-0.446006	0	0
41632	1.293531	9.648928	-1.032479	0.063421	-0.129654	-0.039394	-0.243298	-0.552242	-0.764027	0.511012	0.484120	-0.552393	-0.446494	0	0
41633	1.291427	9.629466	-1.054063	0.048930	-0.129864	-0.035903	-0.242759	-0.552695	-0.763367	0.509899	0.483970	-0.553095	-0.447059	0	0
41634	1.290264	9.687708	-1.054538	0.036463	-0.120990	-0.039424	-0.242760	-0.552884	-0.761330	0.508884	0.483776	-0.553721	-0.447651	0	0
41635	1.294433	9.726629	-1.023409	0.045292	-0.115755	-0.032293	-0.243300	-0.552046	-0.760207	0.507882	0.483648	-0.554352	-0.448146	0	0
41636	1.305967	9.634588	-1.022360	0.054248	-0.121037	-0.031414	-0.244370	-0.554150	-0.760126	0.506810	0.483493	-0.555099	-0.448602	0	0
41637	1.288551	9.532310	-1.043789	0.054769	-0.111708	-0.049025	-0.243568	-0.552478	-0.759673	0.505709	0.483521	-0.555670	-0.449107	0	0
41638	1.241239	9.468328	-1.080868	0.035704	-0.103180	-0.041060	-0.243026	-0.554076	-0.758505	0.504784	0.483407	-0.556192	-0.449624	0	0
41639	1.187339	9.501340	-1.056290	0.007805	-0.092792	-0.039303	-0.243162	-0.553642	-0.758761	0.504057	0.483227	-0.556503	-0.450247	0	0
41640	1.142588	9.568509	-0.988359	-0.008481	-0.100085	-0.037627	-0.244100	-0.554461	-0.759186	0.503372	0.482878	-0.556831	-0.450982	0	0
41641	1.146852	9.597718	-0.988448	-0.010525	-0.080850	-0.025135	-0.244243	-0.552091	-0.757336	0.502863	0.482581	-0.557066	-0.451577	0	0
41642	1.146740	9.602571	-0.993303	-0.009191	-0.090122	-0.009277	-0.242088	-0.552974	-0.758071	0.502369	0.482120	-0.557471	-0.452118	0	0
41643	1.160939	9.631968	-0.916056	-0.012596	-0.071369	-0.013594	-0.244239	-0.553177	-0.759415	0.501974	0.481790	-0.557705	-0.452621	0	0
41644	1.195228	9.618028	-0.890825	-0.029961	-0.072641	-0.003940	-0.245585	-0.552570	-0.759788	0.501691	0.481262	-0.557964	-0.453178	0	0
41645	1.238198	9.647937	-0.908990	-0.010893	-0.066124	-0.009153	-0.246524	-0.553398	-0.759804	0.501337	0.480938	-0.558200	-0.453621	0	0
41646	1.280496	9.706963	-0.956284	-0.008372	-0.074233	-0.003903	-0.246259	-0.552010	-0.758809	0.500945	0.480515	-0.558560	-0.454060	0	0
41647	1.267518	9.862090	-1.015628	0.005343	-0.098704	-0.016396	-0.245455	-0.551496	-0.757303	0.500299	0.480163	-0.559000	-0.454603	0	0
41648	1.302611	9.823898	-0.889083	0.048635	-0.085846	-0.017955	-0.247068	-0.551554	-0.759329	0.499502	0.480049	-0.559609	-0.454850	0	0
41649	1.304638	9.717115	-0.921917	0.039352	-0.087967	-0.007384	-0.248141	-0.552577	-0.756898	0.498795	0.479863	-0.560193	-0.455104	0	0
41650	1.362231	9.752151	-0.881897	0.024963	-0.084526	-0.007422	-0.247467	-0.553141	-0.757741	0.498167	0.479578	-0.560737	-0.455422	0	0
41651	1.381617	9.757362	-0.850047	0.033689	-0.113029	-0.002278	-0.246662	-0.552136	-0.759080	0.497371	0.479217	-0.561446	-0.455798	0	0
41652	1.325022	9.681080	-0.834357	0.046874	-0.130090	-0.027085	-0.249082	-0.552679	-0.757707	0.496290	0.478940	-0.562222	-0.456310	0	0
41653	1.224318	9.618556	-0.885122	0.021805	-0.103640	-0.026968	-0.248808	-0.554089	-0.758301	0.495491	0.478699	-0.562712	-0.456828	0	0
41654	1.156426	9.607605	-0.964156	-0.008785	-0.103903	-0.027049	-0.248402	-0.555256	-0.757254	0.494827	0.478270	-0.563098	-0.457521	0	0
41655	1.146257	9.631697	-0.962243	0.007540	-0.096568	-0.030486	-0.248273	-0.553239	-0.758825	0.494119	0.478008	-0.563470	-0.458101	0	0
41656	1.141280	9.646177	-0.911951	0.018603	-0.089143	-0.039245	-0.249349	-0.553440	-0.755141	0.493344	0.477842	-0.563855	-0.458635	0	0
41657	1.136853	9.626678	-0.902311	0.011583	-0.070446	-0.042682	-0.248542	-0.553751	-0.754752	0.492707	0.477788	-0.564057	-0.459127	0	0
41658	1.160329	9.665946	-0.894665	0.004290	-0.069703	-0.039171	-0.248548	-0.551620	-0.754955	0.492112	0.477642	-0.564278	-0.459645	0	0
41659	1.138444	9.680122	-0.828039	0.003463	-0.083802	-0.044566	-0.248007	-0.552426	-0.757439	0.491430	0.477496	-0.564500	-0.460255	0	0
41660	1.093464	9.628326	-0.816992	-0.007325	-0.066182	-0.041823	-0.249349	-0.553399	-0.756910	0.490896	0.477322	-0.564638	-0.460836	0	0
41661	1.039913	9.629776	-0.881236	-0.026234	-0.075214	-0.042811	-0.247736	-0.553332	-0.755292	0.490411	0.477059	-0.564687	-0.461563	0	0
41662	1.046923	9.763423	-0.886844	-0.031725	-0.052319	-0.035616	-0.247199	-0.552885	-0.756783	0.490105	0.476801	-0.564667	-0.462178	0	0
41663	1.047563	9.862974	-0.822578	-0.006891	-0.041812	-0.020447	-0.247067	-0.552205	-0.755672	0.489819	0.476661	-0.564748	-0.462527	0	0
41664	1.075949	9.773664	-0.840292	0.023881	-0.045824	-0.027451	-0.246260	-0.552202	-0.756635	0.489320	0.476655	-0.564995	-0.462760	0	0
41665	1.067973	9.678836	-0.895189	0.016750	-0.037864	-0.028299	-0.245991	-0.552208	-0.756639	0.488907	0.476693	-0.565128	-0.462995	0	0
41666	1.080421	9.654780	-0.942772	-0.003602	-0.015534	-0.003467	-0.247066	-0.552350	-0.755541	0.488815	0.476552	-0.565218	-0.463126	0	0
41667	1.139983	9.714130	-0.893246	-0.018383	-0.015113	0.010618	-0.246800	-0.551654	-0.755249	0.488879	0.476303	-0.565263	-0.463260	0	0
41668	1.194409	9.787952	-0.843986	-0.003997	-0.026499	0.008806	-0.247874	-0.552023	-0.756611	0.488785	0.476040	-0.565463	-0.463385	0	0
41669	1.214380	9.754325	-0.872007	0.013748	-0.025702	0.018589	-0.248415	-0.550890	-0.756023	0.488675	0.475852	-0.565748	-0.463347	0	0
41670	1.191752	9.659226	-0.963462	0.013765	-0.019506	0.019524	-0.248275	-0.552876	-0.756089	0.488587	0.475650	-0.566046	-0.463284	0	0
41671	1.157901	9.651326	-0.988514	-0.013000	-0.000045	0.014269	-0.248143	-0.551878	-0.756466	0.488730	0.475473	-0.566063	-0.463295	0	0
41672	1.145723	9.665679	-0.916777	-0.014757	0.021234	0.016168	-0.247605	-0.552171	-0.756618	0.488992	0.475337	-0.566014	-0.463217	0	0
41673	1.197008	9.647189	-0.910249	-0.018363	0.051301	0.021643	-0.249489	-0.551552	-0.756985	0.489486	0.475329	-0.565791	-0.462976	0	0
41674	1.258967	9.582770	-0.883788	-0.022754	0.033664	0.014432	-0.248408	-0.552968	-0.758133	0.489842	0.475215	-0.565642	-0.462899	0	0
41675	1.263759	9.590143	-0.854809	-0.038411	0.017270	0.024885	-0.250296	-0.551175	-0.760233	0.490256	0.474930	-0.565509	-0.462915	0	0
41676	1.229362	9.618654	-0.822378	-0.052648	0.011991	0.017739	-0.249624	-0.550715	-0.762405	0.490647	0.474550	-0.565343	-0.463092	0	0
41677	1.184942	9.656689	-0.833657	-0.044359	0.022856	0.012539	-0.248417	-0.549264	-0.765097	0.491065	0.474331	-0.565098	-0.463174	0	0
41678	1.140533	9.699583	-0.811271	-0.033405	0.016009	0.005464	-0.249495	-0.548697	-0.763976	0.491333	0.474136	-0.564940	-0.463282	0	0
41679	1.130713	9.704259	-0.821237	-0.010480	0.027218	-0.008535	-0.249629	-0.549021	-0.762078	0.491517	0.474222	-0.564730	-0.463254	0	0
41680	1.179136	9.709995	-0.800535	-0.019300	0.030857	-0.014740	-0.249358	-0.549588	-0.762372	0.491706	0.474277	-0.564471	-0.463313	0	0
41681	1.164665	9.704876	-0.810570	-0.026758	0.041177	-0.003200	-0.247610	-0.549597	-0.763755	0.492071	0.474317	-0.564143	-0.463285	0	0
41682	1.164956	9.690316	-0.810451	-0.019668	0.037593	0.000336	-0.248963	-0.546736	-0.763510	0.492370	0.474316	-0.563920	-0.463240	0	0
41683	1.194368	9.676286	-0.794999	-0.033143	0.053440	0.002157	-0.246268	-0.548787	-0.763336	0.492859	0.474349	-0.563528	-0.463162	0	0
41684	1.203508	9.705584	-0.785310	-0.025038	0.065911	0.004027	-0.247344	-0.548136	-0.765890	0.493363	0.474436	-0.563155	-0.462991	0	0
41685	1.231517	9.759501	-0.784858	-0.019578	0.069559	0.002291	-0.246811	-0.546719	-0.766396	0.493880	0.474609	-0.562747	-0.462758	0	0
41686	1.280104	9.755528	-0.773708	-0.022358	0.073008	0.005830	-0.247347	-0.547617	-0.763830	0.494412	0.474723	-0.562366	-0.462536	0	0
41687	1.285897	9.707080	-0.780386	0.001346	0.067290	-0.006509	-0.245599	-0.547373	-0.763843	0.494778	0.475036	-0.562026	-0.462237	0	0
41688	1.296566	9.658721	-0.777287	-0.012419	0.070468	0.004077	-0.244391	-0.546835	-0.763839	0.495246	0.475204	-0.561688	-0.461973	0	0
41689	1.296364	9.668427	-0.779773	-0.017949	0.062333	0.007544	-0.244924	-0.548053	-0.765780	0.495743	0.475318	-0.561351	-0.461733	0	0
41690	1.310682	9.680826	-0.772205	-0.008114	0.069442	0.011152	-0.245192	-0.548488	-0.765110	0.496209	0.475453	-0.561080	-0.461423	0	0
41691	1.324829	9.702933	-0.757494	-0.008789	0.057254	0.000459	-0.243446	-0.547643	-0.766601	0.496602	0.475625	-0.560778	-0.461189	0	0
41692	1.354032	9.698609	-0.746936	0.000186	0.062622	0.002283	-0.244522	-0.547320	-0.767259	0.496951	0.475822	-0.560534	-0.460906	0	0
41693	1.344899	9.669311	-0.754218	-0.000807	0.051901	0.003983	-0.244929	-0.546177	-0.767217	0.497295	0.475987	-0.560314	-0.460632	0	0
41694	1.331069	9.630216	-0.776013	-0.005216	0.050171	0.000427	-0.243716	-0.547347	-0.766861	0.497592	0.476111	-0.560097	-0.460447	0	0
41695	1.304013	9.649145	-0.781800	-0.019702	0.041114	0.002097	-0.243050	-0.545411	-0.765444	0.497958	0.476140	-0.559837	-0.460337	0	0
41696	1.286368	9.687670	-0.753745	-0.017623	0.030770	-0.010338	-0.242779	-0.545852	-0.765052	0.498157	0.476174	-0.559608	-0.460367	0	0
41697	1.290813	9.712029	-0.727312	-0.003445	0.024493	-0.003264	-0.243584	-0.546523	-0.765882	0.498329	0.476236	-0.559481	-0.460271	0	0
41698	1.320199	9.700427	-0.704657	-0.007523	0.023135	0.014390	-0.243585	-0.546406	-0.764789	0.498547	0.476143	-0.559456	-0.460160	0	0
41699	1.300430	9.717060	-0.719833	-0.007274	0.020709	0.004654	-0.243987	-0.546617	-0.767515	0.498754	0.476123	-0.559369	-0.460062	0	0
41700	1.300400	9.717059	-0.729463	-0.003638	0.023428	0.003799	-0.243455	-0.544370	-0.767176	0.498909	0.476112	-0.559309	-0.459979	0	0
41701	1.295630	9.716975	-0.705536	-0.003719	0.016272	0.005522	-0.242646	-0.545266	-0.765989	0.499080	0.476083	-0.559266	-0.459876	0	0
41702	1.300333	9.721914	-0.719873	0.001721	0.025207	0.005595	-0.242645	-0.545528	-0.766951	0.499230	0.476101	-0.559226	-0.459742	0	0
41703	1.305652	9.695304	-0.738767	-0.005420	0.037593	0.005652	-0.243184	-0.545251	-0.766118	0.499530	0.476159	-0.559071	-0.459546	0	0
41704	1.306296	9.658898	-0.764953	0.001878	0.027116	0.000306	-0.241300	-0.545558	-0.766967	0.499666	0.476216	-0.558997	-0.459428	0	0
41705	1.295621	9.712115	-0.739202	-0.003534	0.030605	0.001195	-0.242649	-0.544385	-0.767322	0.499898	0.476275	-0.558865	-0.459275	0	0
41706	1.290695	9.721741	-0.703316	-0.010997	0.030303	0.010894	-0.241031	-0.545341	-0.770505	0.500160	0.476220	-0.558769	-0.459164	0	0
41707	1.330072	9.688466	-0.723522	0.007052	0.030500	0.009177	-0.241435	-0.545077	-0.769266	0.500379	0.476286	-0.558725	-0.458911	0	0
41708	1.352586	9.650030	-0.744207	-0.012903	0.016022	0.012555	-0.241169	-0.544221	-0.769786	0.500576	0.476146	-0.558700	-0.458871	0	0
41709	1.339779	9.688643	-0.718411	-0.010965	0.005546	0.005422	-0.242248	-0.543378	-0.768384	0.500726	0.476026	-0.558682	-0.458855	0	0
41710	1.339369	9.708055	-0.725792	-0.005526	0.014481	0.005496	-0.243853	-0.546199	-0.767367	0.500841	0.475948	-0.558671	-0.458823	0	0
41711	1.339846	9.683787	-0.728001	0.015970	0.002171	0.007254	-0.241842	-0.544432	-0.766107	0.500854	0.475937	-0.558802	-0.458661	0	0
41712	1.300944	9.687936	-0.741263	-0.005461	0.002142	0.001006	-0.242107	-0.545842	-0.766150	0.500891	0.475842	-0.558820	-0.458697	0	0
41713	1.293484	9.695082	-0.755990	-0.003589	0.002222	-0.001638	-0.242109	-0.545304	-0.764906	0.500956	0.475782	-0.558820	-0.458688	0	0
41714	1.261408	9.726061	-0.740357	0.007437	0.000754	-0.010448	-0.242913	-0.545619	-0.768858	0.500865	0.475800	-0.558857	-0.458723	0	0
41715	1.271621	9.697112	-0.759083	0.001716	-0.008446	0.000083	-0.242107	-0.545502	-0.768591	0.500854	0.475708	-0.558943	-0.458727	0	0
41716	1.286353	9.687669	-0.758560	0.003484	-0.004919	0.001877	-0.242514	-0.544542	-0.766784	0.500809	0.475616	-0.559045	-0.458746	0	0
41717	1.266811	9.692167	-0.778452	-0.005537	0.000294	0.003655	-0.242920	-0.543708	-0.765663	0.500898	0.475507	-0.559072	-0.458730	0	0
41718	1.271747	9.687402	-0.780672	0.001710	0.000399	0.001909	-0.243053	-0.544259	-0.766224	0.500889	0.475426	-0.559143	-0.458737	0	0
41719	1.272060	9.672842	-0.773331	-0.003657	0.002154	0.001020	-0.242377	-0.545087	-0.767893	0.500967	0.475350	-0.559156	-0.458715	0	0
41720	1.286629	9.673108	-0.763256	-0.010960	0.005540	0.005435	-0.243189	-0.543658	-0.767565	0.501063	0.475210	-0.559159	-0.458751	0	0
41721	1.291155	9.692614	-0.741599	0.001778	-0.004844	-0.001666	-0.243724	-0.544464	-0.768947	0.501064	0.475144	-0.559220	-0.458744	0	0
41722	1.266851	9.697028	-0.735156	-0.000055	-0.011973	-0.001712	-0.243721	-0.545333	-0.768158	0.500978	0.475018	-0.559327	-0.458837	0	0
41723	1.257374	9.682288	-0.759409	0.001543	-0.015692	0.005345	-0.242649	-0.544095	-0.767585	0.500952	0.474862	-0.559474	-0.458848	0	0
41724	1.242934	9.677171	-0.759813	-0.010598	-0.008289	-0.010556	-0.245070	-0.543867	-0.768912	0.500892	0.474746	-0.559476	-0.459031	0	0
41725	1.235187	9.701306	-0.757826	-0.007180	-0.001346	-0.002543	-0.244796	-0.545601	-0.767745	0.500951	0.474656	-0.559474	-0.459063	0	0
41726	1.232675	9.706117	-0.755532	-0.001090	-0.000603	0.005437	-0.244128	-0.544005	-0.770017	0.500969	0.474540	-0.559550	-0.459070	0	0
41727	1.242584	9.696587	-0.747934	0.001755	-0.010182	-0.001690	-0.244394	-0.544846	-0.770178	0.500939	0.474450	-0.559637	-0.459090	0	0
41728	1.235553	9.681891	-0.764890	-0.005387	-0.008421	-0.003466	-0.244793	-0.546530	-0.770500	0.500889	0.474323	-0.559694	-0.459206	0	0
41729	1.252574	9.682202	-0.745112	0.000153	-0.002930	-0.007838	-0.245473	-0.543996	-0.769048	0.500879	0.474293	-0.559708	-0.459231	0	0
41730	1.264510	9.692130	-0.740006	0.005654	0.004295	-0.010430	-0.244126	-0.544569	-0.770172	0.500816	0.474319	-0.559719	-0.459260	0	0
41731	1.252574	9.682202	-0.745112	-0.003430	0.005908	-0.006909	-0.244803	-0.543099	-0.771751	0.500877	0.474307	-0.559676	-0.459259	0	0
41732	1.269979	9.660669	-0.742008	0.001740	-0.003112	0.000119	-0.245070	-0.543697	-0.770132	0.500835	0.474215	-0.559761	-0.459296	0	0
41733	1.281448	9.692436	-0.746710	-0.003270	-0.000136	-0.014027	-0.243992	-0.544276	-0.770709	0.500828	0.474215	-0.559715	-0.459359	0	0
41734	1.271720	9.697118	-0.727785	-0.010474	0.009538	-0.012218	-0.243993	-0.544474	-0.768263	0.500864	0.474196	-0.559616	-0.459460	0	0
41735	1.271756	9.692261	-0.747006	0.012633	-0.002933	-0.003383	-0.245073	-0.542847	-0.770105	0.500815	0.474203	-0.559708	-0.459393	0	0
41736	1.247340	9.701529	-0.745418	0.001976	-0.002893	-0.008716	-0.244129	-0.543876	-0.769468	0.500736	0.474166	-0.559748	-0.459470	0	0
41737	1.215760	9.705811	-0.741605	-0.003219	-0.004520	-0.016693	-0.243859	-0.544175	-0.769072	0.500691	0.474162	-0.559712	-0.459567	0	0
41738	1.222715	9.720502	-0.748724	0.006752	0.006254	-0.017479	-0.244127	-0.544458	-0.768806	0.500599	0.474238	-0.559688	-0.459618	0	0
41739	1.207673	9.754222	-0.694072	0.007488	-0.002738	-0.013113	-0.245203	-0.544402	-0.770154	0.500530	0.474276	-0.559708	-0.459629	0	0
41740	1.242203	9.716001	-0.745685	0.010280	0.000907	-0.015738	-0.243453	-0.544732	-0.769912	0.500401	0.474339	-0.559732	-0.459675	0	0
41741	1.272642	9.643722	-0.773093	0.003614	-0.008344	-0.003444	-0.243588	-0.544770	-0.768141	0.500363	0.474278	-0.559809	-0.459686	0	0
41742	1.281649	9.682730	-0.744223	-0.003660	0.002155	0.001017	-0.245607	-0.544298	-0.768102	0.500375	0.474172	-0.559852	-0.459730	0	0
41743	1.290705	9.719312	-0.715334	0.000038	-0.001258	-0.003418	-0.244400	-0.543026	-0.769165	0.500394	0.474125	-0.559877	-0.459727	0	0
41744	1.320544	9.678581	-0.733369	0.006695	-0.006185	-0.017579	-0.244799	-0.544581	-0.768938	0.500235	0.474148	-0.559911	-0.459835	0	0
41745	1.306527	9.649194	-0.752836	0.009141	-0.010831	-0.008755	-0.243451	-0.545764	-0.768175	0.500133	0.474132	-0.560002	-0.459852	0	0
41746	1.267342	9.667902	-0.763809	0.001953	-0.018851	-0.010589	-0.244127	-0.544486	-0.767581	0.499958	0.474034	-0.560110	-0.460011	0	0
41747	1.247346	9.696671	-0.774269	-0.017995	-0.010304	-0.003521	-0.243856	-0.545317	-0.768701	0.500012	0.473855	-0.560098	-0.460152	0	0
41748	1.252186	9.701616	-0.745270	-0.014343	-0.019075	-0.007104	-0.244395	-0.544735	-0.768812	0.499927	0.473652	-0.560151	-0.460388	0	0
41749	1.247624	9.686968	-0.747707	-0.009005	-0.012006	-0.003504	-0.244662	-0.545236	-0.771413	0.499928	0.473511	-0.560189	-0.460486	0	0
41750	1.233206	9.681851	-0.740889	-0.008855	-0.010097	-0.008792	-0.243588	-0.544408	-0.771535	0.499862	0.473390	-0.560211	-0.460655	0	0
41751	1.233190	9.681850	-0.745704	0.016699	-0.004243	-0.021052	-0.244800	-0.544153	-0.769061	0.499705	0.473512	-0.560245	-0.460660	0	0
41752	1.257180	9.691995	-0.759488	-0.000684	-0.004649	-0.010505	-0.244797	-0.545277	-0.769506	0.499613	0.473456	-0.560279	-0.460775	0	0
41753	1.257323	9.687143	-0.745003	-0.003629	-0.006670	-0.001687	-0.244527	-0.545730	-0.768570	0.499628	0.473356	-0.560323	-0.460809	0	0
41754	1.252094	9.708899	-0.728477	-0.012492	-0.007502	-0.007025	-0.243725	-0.543555	-0.771506	0.499601	0.473218	-0.560325	-0.460977	0	0
41755	1.228020	9.698750	-0.741175	-0.005643	-0.022822	0.003514	-0.243989	-0.545192	-0.774008	0.499558	0.473004	-0.560465	-0.461073	0	0
41756	1.233303	9.676998	-0.740849	-0.007386	-0.010391	0.003588	-0.244255	-0.545897	-0.773891	0.499537	0.472817	-0.560557	-0.461175	0	0
41757	1.228472	9.676910	-0.736182	-0.007261	-0.024439	-0.003574	-0.243990	-0.544776	-0.773586	0.499460	0.472628	-0.560663	-0.461323	0	0
41758	1.238291	9.672235	-0.726216	-0.010545	-0.011779	-0.013230	-0.244255	-0.545897	-0.773891	0.499369	0.472513	-0.560668	-0.461534	0	0
41759	1.235442	9.691603	-0.738486	-0.007230	-0.017326	-0.003530	-0.242908	-0.546784	-0.773663	0.499331	0.472357	-0.560739	-0.461648	0	0
41760	1.222871	9.710793	-0.760683	-0.008523	-0.004476	-0.020247	-0.243985	-0.546476	-0.773641	0.499238	0.472324	-0.560684	-0.461849	0	0
41761	1.203600	9.705588	-0.756420	-0.005294	-0.008335	-0.006996	-0.243717	-0.545705	-0.776616	0.499225	0.472239	-0.560703	-0.461927	0	0
41762	1.203803	9.700741	-0.722675	-0.019927	0.002838	0.003638	-0.243178	-0.546013	-0.776087	0.499339	0.472051	-0.560669	-0.462036	0	0
41763	1.203803	9.700741	-0.722675	-0.005437	0.002158	0.000143	-0.244116	-0.547068	-0.778562	0.499418	0.471975	-0.560668	-0.462031	0	0
41764	1.213592	9.696063	-0.722339	-0.008775	0.018307	-0.006839	-0.243448	-0.546190	-0.774319	0.499512	0.471966	-0.560565	-0.462063	0	0
41765	1.242858	9.689313	-0.706947	0.007338	-0.000224	-0.006914	-0.244257	-0.545293	-0.775506	0.499484	0.471982	-0.560601	-0.462034	0	0
41766	1.252523	9.687058	-0.730706	0.002962	0.006050	-0.010425	-0.242911	-0.545780	-0.774176	0.499440	0.471998	-0.560595	-0.462073	0	0
41767	1.252247	9.701619	-0.726010	-0.010412	0.002513	-0.015795	-0.242369	-0.546923	-0.774355	0.499470	0.471989	-0.560493	-0.462174	0	0
41768	1.252426	9.691912	-0.730746	-0.003298	0.004263	-0.012224	-0.242909	-0.546344	-0.774330	0.499435	0.471973	-0.560460	-0.462268	0	0
41769	1.247715	9.686973	-0.718816	-0.003684	0.012756	0.003743	-0.243177	-0.546278	-0.776913	0.499581	0.471934	-0.560430	-0.462185	0	0
41770	1.256945	9.711417	-0.711496	-0.008802	0.012977	-0.006884	-0.243986	-0.545828	-0.777162	0.499641	0.471896	-0.560358	-0.462247	0	0
41771	1.266764	9.706741	-0.701530	0.002106	0.006088	-0.012200	-0.241836	-0.545179	-0.776757	0.499649	0.471945	-0.560313	-0.462243	0	0
41772	1.262296	9.682380	-0.735185	-0.000653	0.002464	-0.010461	-0.242240	-0.545028	-0.776747	0.499605	0.471931	-0.560304	-0.462316	0	0
41773	1.262554	9.670247	-0.730271	-0.005176	0.002404	-0.009591	-0.241566	-0.545462	-0.777042	0.499638	0.471911	-0.560257	-0.462357	0	0
41774	1.232388	9.730394	-0.693134	-0.005315	0.009361	-0.003355	-0.242774	-0.546315	-0.775693	0.499681	0.471857	-0.560233	-0.462395	0	0
41775	1.263494	9.747951	-0.709163	-0.014543	0.016157	0.006377	-0.243715	-0.546564	-0.776235	0.499909	0.471765	-0.560149	-0.462344	0	0
41776	1.281689	9.687591	-0.700927	-0.005526	0.003853	0.003673	-0.241966	-0.546403	-0.778839	0.499959	0.471651	-0.560179	-0.462369	0	0
41777	1.281726	9.682734	-0.720148	-0.007253	0.009216	0.001934	-0.242779	-0.544408	-0.778492	0.500094	0.471588	-0.560143	-0.462332	0	0
41778	1.286239	9.707097	-0.672047	-0.005507	-0.012059	0.000032	-0.243311	-0.546218	-0.779362	0.500031	0.471412	-0.560243	-0.462458	0	0
41779	1.261851	9.711508	-0.692087	0.003598	0.000504	-0.001622	-0.242504	-0.546570	-0.777203	0.500050	0.471383	-0.560284	-0.462418	0	0
41780	1.281353	9.702148	-0.715491	0.013246	-0.003189	0.007223	-0.242776	-0.545569	-0.777304	0.499988	0.471309	-0.560454	-0.462355	0	0
41781	1.271837	9.694695	-0.706098	-0.000146	-0.000547	0.003663	-0.243310	-0.546486	-0.780051	0.500043	0.471226	-0.560508	-0.462314	0	0
41782	1.271452	9.711679	-0.720682	0.010941	0.000697	-0.006903	-0.242510	-0.544550	-0.778772	0.499946	0.471236	-0.560583	-0.462317	0	0
41783	1.281460	9.694866	-0.727470	0.010799	-0.010059	-0.003438	-0.243047	-0.544537	-0.778765	0.499864	0.471204	-0.560701	-0.462295	0	0
41784	1.270170	9.653392	-0.727503	0.003540	-0.003097	0.000125	-0.243582	-0.545825	-0.777711	0.499810	0.471115	-0.560798	-0.462327	0	0
41785	1.281898	9.677884	-0.696033	-0.003917	-0.012244	0.007995	-0.243850	-0.545960	-0.777712	0.499838	0.470935	-0.560913	-0.462340	0	0
41786	1.254409	9.716226	-0.716424	-0.018308	-0.015901	0.007048	-0.243856	-0.544254	-0.777929	0.499850	0.470644	-0.561002	-0.462516	0	0
41787	1.266576	9.711590	-0.730460	-0.005037	-0.019542	0.015020	-0.243584	-0.545277	-0.776876	0.499875	0.470385	-0.561182	-0.462535	0	0
41788	1.300967	9.687937	-0.734041	-0.001563	-0.032022	0.017597	-0.244123	-0.544837	-0.776992	0.499769	0.470046	-0.561475	-0.462637	0	0
41789	1.282032	9.668174	-0.715214	-0.000151	-0.033308	-0.001852	-0.244391	-0.545073	-0.778767	0.499615	0.469842	-0.561667	-0.462778	0	0
41790	1.282101	9.660890	-0.739230	0.004967	-0.033529	0.008773	-0.245465	-0.545467	-0.779040	0.499426	0.469575	-0.561960	-0.462898	0	0
41791	1.256848	9.716270	-0.711535	0.003186	-0.038834	0.006968	-0.245870	-0.545385	-0.776035	0.499266	0.469312	-0.562236	-0.463002	0	0
41792	1.245207	9.808306	-0.746289	-0.004743	-0.052906	-0.001989	-0.245599	-0.545958	-0.776057	0.498967	0.468972	-0.562526	-0.463316	0	0
41793	1.222360	9.744777	-0.707994	0.036037	-0.073551	-0.016131	-0.246407	-0.545662	-0.775766	0.498350	0.468843	-0.563018	-0.463513	0	0
41794	1.166202	9.639366	-0.737810	0.025137	-0.066668	-0.010800	-0.245734	-0.545942	-0.776600	0.497794	0.468639	-0.563471	-0.463767	0	0
41795	1.167063	9.593254	-0.756694	0.013435	-0.047297	-0.007174	-0.247746	-0.547590	-0.776902	0.497469	0.468470	-0.563768	-0.463925	0	0
41796	1.181128	9.620215	-0.737207	0.001418	-0.044146	0.005181	-0.246938	-0.547558	-0.779090	0.497220	0.468155	-0.564079	-0.464131	0	0
41797	1.189793	9.678641	-0.694051	-0.021907	-0.037183	0.003379	-0.247209	-0.546991	-0.778796	0.497166	0.467799	-0.564210	-0.464390	0	0
41798	1.184383	9.705246	-0.704047	-0.011274	-0.031936	0.010519	-0.248018	-0.546114	-0.779167	0.497068	0.467445	-0.564428	-0.464586	0	0
41799	1.159929	9.714511	-0.714496	-0.005594	-0.032517	-0.000071	-0.248553	-0.547269	-0.777700	0.496946	0.467212	-0.564593	-0.464750	0	0
41800	1.184210	9.710095	-0.728162	-0.005154	-0.018827	-0.014132	-0.248557	-0.545827	-0.778743	0.496777	0.467088	-0.564660	-0.464974	0	0
41801	1.188735	9.724742	-0.737762	-0.010790	-0.008468	-0.003476	-0.248156	-0.545304	-0.777232	0.496799	0.466961	-0.564665	-0.465072	0	0
41802	1.215342	9.725224	-0.751393	-0.012662	-0.024484	-0.003590	-0.247349	-0.545361	-0.775609	0.496687	0.466720	-0.564769	-0.465307	0	0
41803	1.229828	9.730343	-0.736544	0.006560	-0.009858	-0.013164	-0.247620	-0.544763	-0.776676	0.496574	0.466728	-0.564815	-0.465363	0	0
41804	1.242413	9.706295	-0.740791	0.005660	-0.025801	-0.015923	-0.248691	-0.545953	-0.779290	0.496301	0.466628	-0.564965	-0.465574	0	0
41805	1.223067	9.705945	-0.729345	0.020123	-0.011457	-0.015782	-0.250030	-0.547931	-0.778249	0.496102	0.466712	-0.565070	-0.465574	0	0
41806	1.242683	9.696591	-0.716636	0.015149	-0.000479	-0.029877	-0.247750	-0.546346	-0.775500	0.495868	0.466861	-0.565068	-0.465677	0	0
41807	1.252717	9.677351	-0.730627	0.023660	-0.009713	-0.013113	-0.247747	-0.547316	-0.776485	0.495675	0.466955	-0.565193	-0.465635	0	0
41808	1.242352	9.706291	-0.760051	0.016485	-0.009753	-0.014018	-0.248148	-0.547864	-0.776906	0.495453	0.466974	-0.565320	-0.465699	0	0
41809	1.247044	9.720947	-0.716686	0.015116	0.003033	-0.028088	-0.247481	-0.546019	-0.777672	0.495302	0.467171	-0.565272	-0.465720	0	0
41810	1.262002	9.699369	-0.720879	0.035532	0.013567	-0.015582	-0.247748	-0.546869	-0.777424	0.495113	0.467399	-0.565367	-0.465577	0	0
41811	1.284721	9.648798	-0.753502	0.018678	0.003909	-0.026308	-0.248017	-0.547070	-0.774566	0.494959	0.467607	-0.565340	-0.465565	0	0
41812	1.287189	9.648844	-0.738983	0.014411	0.002372	-0.001578	-0.247210	-0.547249	-0.773764	0.494873	0.467602	-0.565455	-0.465521	0	0
41813	1.266585	9.716449	-0.696794	0.018194	0.002580	-0.008636	-0.246938	-0.548099	-0.774067	0.494797	0.467700	-0.565515	-0.465430	0	0
41814	1.281220	9.711859	-0.696310	0.020049	0.004418	-0.010390	-0.245865	-0.547261	-0.774598	0.494661	0.467790	-0.565599	-0.465382	0	0
41815	1.264604	9.689706	-0.725541	0.029060	0.011581	-0.009426	-0.246666	-0.549244	-0.773835	0.494581	0.467988	-0.565662	-0.465191	0	0
41816	1.262893	9.653259	-0.730133	0.005506	0.013008	-0.003301	-0.245996	-0.548394	-0.774497	0.494589	0.467998	-0.565676	-0.465156	0	0
41817	1.261914	9.696936	-0.764194	-0.003599	0.010177	0.000188	-0.246668	-0.548354	-0.775577	0.494699	0.467974	-0.565639	-0.465109	0	0
41818	1.252007	9.711324	-0.740534	-0.003541	0.023512	0.000275	-0.247344	-0.547255	-0.773354	0.494818	0.467959	-0.565582	-0.465066	0	0
41819	1.281328	9.697289	-0.753972	0.003532	0.016374	0.003782	-0.246538	-0.547120	-0.773904	0.494947	0.467978	-0.565565	-0.464931	0	0
41820	1.257085	9.701707	-0.728269	0.018008	0.002402	-0.001562	-0.246267	-0.547535	-0.774602	0.494850	0.467998	-0.565690	-0.464861	0	0
41821	1.233093	9.686704	-0.745743	0.005507	0.013006	-0.003295	-0.247074	-0.547630	-0.775822	0.494918	0.468051	-0.565666	-0.464765	0	0
41822	1.243010	9.677175	-0.735738	0.001828	0.016444	0.000250	-0.245187	-0.548806	-0.775882	0.494985	0.468047	-0.565655	-0.464711	0	0
41823	1.242979	9.677173	-0.745368	-0.003392	0.035157	-0.003183	-0.246268	-0.547079	-0.775949	0.495220	0.468158	-0.565480	-0.464562	0	0
41824	1.267060	9.687322	-0.730262	0.001787	0.018180	0.002023	-0.246671	-0.547853	-0.772700	0.495290	0.468133	-0.565484	-0.464508	0	0
41825	1.257205	9.696855	-0.721007	0.003704	0.012993	-0.003307	-0.245729	-0.547843	-0.774073	0.495366	0.468177	-0.565451	-0.464423	0	0
41826	1.252604	9.682204	-0.735481	-0.003091	0.018619	-0.017436	-0.246267	-0.547689	-0.774062	0.495381	0.468252	-0.565329	-0.464479	0	0
41827	1.223559	9.681678	-0.726740	-0.008791	0.014751	-0.006863	-0.245057	-0.547569	-0.774345	0.495509	0.468263	-0.565212	-0.464475	0	0
41828	1.223335	9.691383	-0.736449	-0.012200	0.025522	-0.012110	-0.245863	-0.547667	-0.775428	0.495630	0.468295	-0.565038	-0.464524	0	0
41829	1.230507	9.696368	-0.736266	-0.011640	0.023443	0.000254	-0.246940	-0.547378	-0.774589	0.495853	0.468292	-0.564898	-0.464460	0	0
41830	1.271399	9.711677	-0.737534	-0.008690	0.016621	-0.010399	-0.246133	-0.547403	-0.774327	0.495912	0.468285	-0.564797	-0.464527	0	0
41831	1.264255	9.701834	-0.759345	-0.008168	-0.004974	0.000076	-0.245728	-0.547954	-0.775439	0.495957	0.468168	-0.564813	-0.464577	0	0
41832	1.267030	9.687321	-0.739892	0.001952	0.002398	-0.006918	-0.243981	-0.547594	-0.774358	0.495916	0.468147	-0.564833	-0.464617	0	0
41833	1.252283	9.696763	-0.745230	0.012744	0.000710	-0.006892	-0.243846	-0.547399	-0.776805	0.495863	0.468199	-0.564886	-0.464557	0	0
41834	1.255109	9.677394	-0.740183	0.002016	-0.004626	-0.010496	-0.245187	-0.548976	-0.774661	0.495752	0.468147	-0.564939	-0.464664	0	0
41835	1.252738	9.672494	-0.754662	0.004179	-0.007815	-0.024654	-0.245459	-0.547827	-0.775029	0.495608	0.468218	-0.564911	-0.464780	0	0
41836	1.256853	9.711412	-0.740386	-0.003063	-0.016764	-0.024737	-0.246269	-0.547462	-0.771603	0.495383	0.468162	-0.564937	-0.465045	0	0
41837	1.283939	9.692484	-0.724968	-0.000420	-0.018562	-0.022977	-0.243170	-0.549236	-0.771560	0.495208	0.468150	-0.564949	-0.465229	0	0
41838	1.281568	9.687584	-0.739448	0.006473	-0.024101	-0.012381	-0.244652	-0.548359	-0.771242	0.494970	0.468057	-0.565096	-0.465396	0	0
41839	1.248004	9.667553	-0.749956	0.005883	-0.029137	-0.024784	-0.244384	-0.547698	-0.775583	0.494698	0.468037	-0.565182	-0.465601	0	0
41840	1.218719	9.676731	-0.755738	-0.007703	-0.038186	-0.023110	-0.244918	-0.549127	-0.774533	0.494391	0.467862	-0.565288	-0.465973	0	0
41841	1.191357	9.710220	-0.766460	0.000405	-0.025718	-0.021232	-0.243846	-0.548091	-0.771379	0.494180	0.467811	-0.565348	-0.466177	0	0
41842	1.150246	9.707048	-0.758068	0.007802	-0.023706	-0.028259	-0.245189	-0.548583	-0.773286	0.493854	0.467804	-0.565435	-0.466423	0	0
41843	1.126009	9.706608	-0.761216	0.005570	-0.015274	-0.010525	-0.244383	-0.548346	-0.772062	0.493726	0.467768	-0.565516	-0.466497	0	0
41844	1.115592	9.747692	-0.730551	0.016626	-0.009628	-0.019296	-0.245996	-0.548385	-0.774905	0.493476	0.467815	-0.565620	-0.466587	0	0
41845	1.137830	9.723818	-0.746540	0.012674	0.005948	-0.003298	-0.244653	-0.547704	-0.775035	0.493468	0.467874	-0.565662	-0.466488	0	0
41846	1.174248	9.719623	-0.752612	0.005805	-0.004425	-0.017539	-0.244924	-0.547144	-0.774469	0.493311	0.467888	-0.565693	-0.466600	0	0
41847	1.189163	9.710189	-0.694308	0.009346	-0.000903	-0.014858	-0.243847	-0.547591	-0.774632	0.493225	0.467964	-0.565698	-0.466609	0	0
41848	1.184532	9.695537	-0.718413	0.014543	0.000721	-0.006872	-0.243307	-0.548179	-0.774249	0.493112	0.467991	-0.565790	-0.466591	0	0
41849	1.238567	9.657673	-0.730913	0.014829	0.011613	-0.015652	-0.245591	-0.548854	-0.773426	0.493067	0.468156	-0.565755	-0.466514	0	0
41850	1.228887	9.659927	-0.711968	0.000661	0.000200	-0.026377	-0.243979	-0.548472	-0.773161	0.492912	0.468207	-0.565706	-0.466686	0	0
41851	1.213886	9.679073	-0.736646	-0.001528	-0.002837	-0.012255	-0.244248	-0.548142	-0.774918	0.492879	0.468206	-0.565683	-0.466752	0	0
41852	1.203818	9.700742	-0.717860	0.009514	0.009876	-0.019211	-0.243174	-0.547612	-0.774368	0.492779	0.468315	-0.565652	-0.466784	0	0
41853	1.204140	9.686183	-0.708111	0.006900	0.002852	-0.023684	-0.244249	-0.547987	-0.775458	0.492685	0.468446	-0.565586	-0.466832	0	0
41854	1.196683	9.690900	-0.737263	-0.006858	-0.008129	-0.015839	-0.243576	-0.548207	-0.772748	0.492571	0.468367	-0.565588	-0.467029	0	0
41855	1.178992	9.729423	-0.723653	-0.006876	-0.011686	-0.015859	-0.243041	-0.547042	-0.774624	0.492495	0.468318	-0.565566	-0.467185	0	0
41856	1.178550	9.756122	-0.694980	0.011301	-0.002511	-0.021050	-0.242098	-0.547813	-0.772889	0.492314	0.468395	-0.565591	-0.467268	0	0
41857	1.164530	9.729162	-0.700022	0.014255	0.001287	-0.029853	-0.242497	-0.549381	-0.772117	0.492147	0.468590	-0.565538	-0.467313	0	0
41858	1.131227	9.694569	-0.720041	0.018242	-0.008899	-0.012215	-0.242098	-0.547967	-0.772349	0.491931	0.468613	-0.565675	-0.467351	0	0
41859	1.121653	9.684682	-0.744333	-0.005322	0.005796	-0.003351	-0.242634	-0.548355	-0.773445	0.492004	0.468584	-0.565631	-0.467356	0	0
41860	1.126044	9.709039	-0.734753	-0.012445	0.002268	-0.006934	-0.242096	-0.548676	-0.772372	0.492021	0.468480	-0.565594	-0.467488	0	0
41861	1.183950	9.724657	-0.718650	-0.006536	0.001026	-0.026387	-0.242094	-0.549022	-0.775789	0.491965	0.468553	-0.565460	-0.467636	0	0
41862	1.196019	9.724874	-0.732725	-0.010364	0.002553	-0.017551	-0.241559	-0.547923	-0.774806	0.491925	0.468522	-0.565379	-0.467806	0	0
41863	1.212480	9.749450	-0.737220	0.011139	0.002647	-0.013951	-0.242229	-0.548742	-0.775506	0.491854	0.468619	-0.565378	-0.467785	0	0
41864	1.194066	9.700562	-0.737416	0.024072	0.003060	-0.026279	-0.243037	-0.548484	-0.773581	0.491605	0.468798	-0.565426	-0.467811	0	0
41865	1.170312	9.670996	-0.771625	0.017808	-0.000508	-0.028082	-0.241559	-0.548087	-0.773857	0.491419	0.468992	-0.565405	-0.467836	0	0
41866	1.174770	9.690498	-0.771635	0.011101	-0.007136	-0.014002	-0.241563	-0.547167	-0.770694	0.491243	0.469005	-0.565487	-0.467909	0	0
41867	1.167077	9.714637	-0.752795	0.007566	-0.002677	-0.015753	-0.241563	-0.547136	-0.772056	0.491151	0.469069	-0.565487	-0.467942	0	0
41868	1.169597	9.709827	-0.752681	0.004030	0.006206	-0.016591	-0.241018	-0.549273	-0.772131	0.491070	0.469123	-0.565459	-0.468006	0	0
41869	1.169618	9.704970	-0.776717	0.009447	0.004494	-0.017469	-0.241287	-0.549100	-0.773212	0.491001	0.469240	-0.565425	-0.468003	0	0
41870	1.150395	9.697339	-0.772434	0.011011	0.004287	-0.008620	-0.241561	-0.547715	-0.771530	0.490907	0.469264	-0.565484	-0.468006	0	0
41871	1.140733	9.697165	-0.763100	0.005429	-0.004781	-0.003389	-0.240076	-0.549421	-0.772828	0.490870	0.469238	-0.565542	-0.468000	0	0
41872	1.150101	9.714329	-0.758128	0.014451	0.000629	-0.003329	-0.239942	-0.549109	-0.774182	0.490778	0.469250	-0.565646	-0.467959	0	0
41873	1.154357	9.743537	-0.760625	0.016046	0.018161	0.007395	-0.241424	-0.548392	-0.773052	0.490872	0.469323	-0.565692	-0.467732	0	0
41874	1.173771	9.743891	-0.750403	0.025264	0.004278	-0.003278	-0.240888	-0.548017	-0.771411	0.490734	0.469385	-0.565845	-0.467630	0	0
41875	1.173524	9.753594	-0.767334	0.026994	0.009539	0.000297	-0.241017	-0.549679	-0.772962	0.490694	0.469511	-0.565951	-0.467417	0	0
41876	1.164292	9.724291	-0.805913	0.019837	-0.002882	-0.003337	-0.241419	-0.550306	-0.769980	0.490545	0.469519	-0.566108	-0.467374	0	0
41877	1.174087	9.714755	-0.834428	0.032147	-0.004819	0.007297	-0.240614	-0.549937	-0.768343	0.490433	0.469563	-0.566342	-0.467164	0	0
41878	1.202763	9.744413	-0.775997	0.019561	-0.000476	0.007277	-0.241692	-0.549342	-0.768448	0.490349	0.469521	-0.566536	-0.467060	0	0
41879	1.164068	9.733996	-0.815623	0.035507	-0.015634	0.014312	-0.240614	-0.549934	-0.768479	0.490192	0.469491	-0.566872	-0.466847	0	0
41880	1.158005	9.665908	-0.863441	0.034716	-0.024402	0.008954	-0.241683	-0.552468	-0.768140	0.489916	0.469410	-0.567255	-0.466753	0	0
41881	1.150819	9.653633	-0.914122	0.011945	-0.033703	0.017668	-0.242494	-0.550684	-0.770934	0.489783	0.469162	-0.567584	-0.466742	0	0
41882	1.179026	9.700273	-0.896757	0.021216	-0.035138	0.007070	-0.243031	-0.550986	-0.769575	0.489493	0.468966	-0.567955	-0.466792	0	0
41883	1.208132	9.700802	-0.886239	0.019423	-0.033372	0.007069	-0.243703	-0.551254	-0.769576	0.489277	0.468815	-0.568268	-0.466789	0	0
41884	1.194488	9.651999	-0.910362	0.021614	-0.031228	-0.007050	-0.244779	-0.551563	-0.767394	0.488936	0.468713	-0.568561	-0.466892	0	0
41885	1.185317	9.622699	-0.929681	0.014018	-0.057337	0.003372	-0.244508	-0.552142	-0.767143	0.488591	0.468445	-0.568949	-0.467049	0	0
41886	1.145838	9.658397	-0.926348	0.013137	-0.052901	0.003404	-0.245722	-0.551138	-0.766415	0.488222	0.468149	-0.569350	-0.467244	0	0
41887	1.135628	9.684916	-0.922046	0.005130	-0.052881	-0.000156	-0.246665	-0.550566	-0.765705	0.487927	0.467878	-0.569657	-0.467448	0	0
41888	1.116305	9.684567	-0.903378	0.005221	-0.043059	-0.001857	-0.245453	-0.550871	-0.766001	0.487630	0.467623	-0.569944	-0.467664	0	0
41889	1.082445	9.683955	-0.885154	0.017279	-0.036430	-0.014147	-0.245449	-0.552281	-0.766319	0.487305	0.467569	-0.570162	-0.467790	0	0
41890	1.082711	9.664535	-0.923517	0.010912	-0.031239	-0.010596	-0.246524	-0.552565	-0.765226	0.486996	0.467432	-0.570389	-0.467973	0	0
41891	1.106568	9.684389	-0.918120	0.012694	-0.029465	-0.009701	-0.246930	-0.552045	-0.762752	0.486752	0.467364	-0.570571	-0.468072	0	0
41892	1.089719	9.679229	-0.913783	0.003183	-0.022937	0.010649	-0.245312	-0.553637	-0.762959	0.486636	0.467121	-0.570810	-0.468146	0	0
41893	1.067800	9.683686	-0.919304	-0.003518	-0.011912	-0.006095	-0.246523	-0.553477	-0.762531	0.486584	0.467037	-0.570846	-0.468239	0	0
41894	1.074648	9.705659	-0.914445	-0.014390	-0.012068	-0.003480	-0.247462	-0.553657	-0.766068	0.486520	0.466808	-0.570908	-0.468457	0	0
41895	1.086058	9.742282	-0.907149	-0.000964	-0.006707	0.000129	-0.247738	-0.551237	-0.766259	0.486514	0.466727	-0.570959	-0.468483	0	0
41896	1.111117	9.703897	-0.889240	0.009164	-0.002868	-0.007776	-0.245857	-0.551358	-0.762879	0.486387	0.466698	-0.571053	-0.468528	0	0
41897	1.148245	9.665729	-0.885405	0.006505	0.000690	-0.008652	-0.245845	-0.555041	-0.762998	0.486346	0.466738	-0.571062	-0.468520	0	0
41898	1.183923	9.695504	-0.911015	-0.003932	-0.002601	-0.022860	-0.247197	-0.552584	-0.763720	0.486193	0.466710	-0.571041	-0.468733	0	0
41899	1.183813	9.705215	-0.884611	0.011191	0.000907	-0.015718	-0.246791	-0.553430	-0.764297	0.486099	0.466814	-0.571038	-0.468731	0	0
41900	1.174844	9.666209	-0.901443	0.011242	0.000950	-0.017482	-0.246792	-0.552993	-0.764828	0.485929	0.466857	-0.571087	-0.468804	0	0
41901	1.165260	9.658751	-0.913718	-0.004947	0.013215	-0.015684	-0.246523	-0.553128	-0.765381	0.485981	0.466940	-0.570949	-0.468836	0	0
41902	1.189336	9.666471	-0.915444	0.002236	0.009721	-0.015689	-0.245983	-0.553565	-0.765401	0.485911	0.466970	-0.570921	-0.468911	0	0
41903	1.198767	9.681209	-0.905637	-0.004736	0.013416	-0.023647	-0.244642	-0.552321	-0.765376	0.485926	0.467100	-0.570747	-0.468979	0	0
41904	1.164279	9.709715	-0.902096	-0.000388	0.006230	-0.019252	-0.245444	-0.554003	-0.765421	0.485829	0.467116	-0.570711	-0.469107	0	0
41905	1.164998	9.680601	-0.858523	0.003826	-0.004621	-0.010468	-0.244910	-0.552919	-0.763758	0.485763	0.467128	-0.570726	-0.469146	0	0
41906	1.170462	9.646711	-0.877358	-0.007925	0.004083	-0.006912	-0.244774	-0.553628	-0.763919	0.485750	0.467032	-0.570719	-0.469262	0	0
41907	1.184030	9.695510	-0.877310	-0.019832	0.005566	0.001012	-0.243964	-0.554483	-0.764501	0.485907	0.466910	-0.570628	-0.469333	0	0
41908	1.183024	9.748902	-0.858485	-0.000674	-0.003767	-0.010483	-0.244102	-0.553341	-0.764735	0.485801	0.466836	-0.570674	-0.469460	0	0
41909	1.212284	9.734863	-0.891183	0.005704	0.013178	-0.010360	-0.245448	-0.552725	-0.765516	0.485829	0.466938	-0.570613	-0.469403	0	0
41910	1.208414	9.681382	-0.919786	0.001534	0.016150	0.011752	-0.244642	-0.552479	-0.764700	0.485917	0.466825	-0.570691	-0.469330	0	0
41911	1.242717	9.667442	-0.889741	-0.004965	0.025601	-0.012970	-0.244637	-0.554009	-0.765976	0.486055	0.466948	-0.570508	-0.469288	0	0
41912	1.213118	9.698467	-0.857181	-0.003524	0.014660	-0.001538	-0.243165	-0.551471	-0.766865	0.486110	0.466896	-0.570493	-0.469301	0	0
41913	1.208514	9.686246	-0.857230	0.003289	0.001965	0.010781	-0.243563	-0.553325	-0.765966	0.486187	0.466812	-0.570575	-0.469205	0	0
41914	1.206918	9.642518	-0.871393	-0.007208	-0.004930	-0.001671	-0.243694	-0.554628	-0.764645	0.486141	0.466645	-0.570642	-0.469336	0	0
41915	1.175111	9.658936	-0.862864	-0.025405	-0.007037	0.005337	-0.245307	-0.554849	-0.765723	0.486275	0.466409	-0.570609	-0.469473	0	0
41916	1.164559	9.704871	-0.844276	-0.021501	-0.012032	-0.007060	-0.243696	-0.554087	-0.763537	0.486234	0.466174	-0.570615	-0.469742	0	0
41917	1.159695	9.707211	-0.834813	-0.010876	-0.008562	0.000069	-0.243565	-0.552950	-0.763775	0.486266	0.466032	-0.570633	-0.469828	0	0
41918	1.135662	9.694635	-0.849900	-0.021167	0.009523	-0.015755	-0.243295	-0.553240	-0.763787	0.486305	0.465948	-0.570495	-0.470037	0	0
41919	1.091870	9.703551	-0.846496	0.002185	0.020296	-0.012067	-0.244375	-0.551708	-0.767675	0.486383	0.466075	-0.570377	-0.469974	0	0
41920	1.086636	9.722878	-0.846803	-0.017567	0.020175	-0.013897	-0.245988	-0.551667	-0.767792	0.486444	0.466012	-0.570244	-0.470136	0	0
41921	1.138209	9.692257	-0.825731	0.002172	0.028257	-0.010258	-0.243298	-0.551688	-0.769595	0.486576	0.466166	-0.570094	-0.470027	0	0
41922	1.175296	9.656515	-0.819508	-0.010430	0.037889	-0.008475	-0.244908	-0.552744	-0.771381	0.486757	0.466222	-0.569907	-0.470011	0	0
41923	1.174908	9.675930	-0.819667	-0.014315	0.026970	0.000283	-0.244103	-0.552221	-0.770283	0.487008	0.466231	-0.569735	-0.469951	0	0
41924	1.189073	9.695608	-0.814566	0.000168	0.025402	-0.003222	-0.242487	-0.553306	-0.767885	0.487103	0.466262	-0.569673	-0.469897	0	0
41925	1.227983	9.691461	-0.798897	0.000277	0.029050	-0.006743	-0.243566	-0.552261	-0.769065	0.487265	0.466390	-0.569527	-0.469778	0	0
41926	1.213721	9.676636	-0.804037	-0.019461	0.020970	-0.010389	-0.243970	-0.551490	-0.771351	0.487367	0.466314	-0.569387	-0.469919	0	0
41927	1.174178	9.714760	-0.805538	-0.015015	0.009448	-0.010442	-0.242623	-0.552525	-0.770856	0.487472	0.466296	-0.569248	-0.469995	0	0
41928	1.159716	9.714500	-0.781907	0.001756	0.020795	0.003831	-0.242892	-0.552396	-0.770031	0.487562	0.466268	-0.569253	-0.469924	0	0
41929	1.137946	9.709248	-0.801794	-0.000772	0.016502	-0.003271	-0.242359	-0.550684	-0.771071	0.487674	0.466312	-0.569180	-0.469852	0	0
41930	1.145588	9.689965	-0.806229	-0.014420	0.009166	0.001059	-0.242087	-0.551990	-0.770027	0.487759	0.466165	-0.569154	-0.469942	0	0
41931	1.169735	9.695259	-0.800713	-0.010683	0.013754	-0.003326	-0.242495	-0.550624	-0.767390	0.487901	0.466148	-0.569048	-0.469939	0	0
41932	1.164859	9.695169	-0.810491	-0.006672	0.021248	-0.017410	-0.241556	-0.549918	-0.768195	0.487925	0.466191	-0.568920	-0.470027	0	0
41933	1.167282	9.695213	-0.810417	-0.010687	0.012864	-0.003331	-0.241016	-0.550642	-0.768089	0.488062	0.466171	-0.568818	-0.470028	0	0
41934	1.174775	9.685639	-0.800486	-0.010517	0.019220	-0.008596	-0.242086	-0.552270	-0.770172	0.488132	0.466135	-0.568724	-0.470105	0	0
41935	1.145477	9.699677	-0.779825	-0.005108	0.011307	-0.010392	-0.241819	-0.551395	-0.771509	0.488201	0.466174	-0.568623	-0.470116	0	0
41936	1.138104	9.704397	-0.782494	-0.000599	0.023747	-0.008529	-0.241955	-0.550832	-0.771217	0.488251	0.466206	-0.568554	-0.470116	0	0
41937	1.140945	9.685029	-0.772632	-0.014157	0.020922	-0.006822	-0.241148	-0.551146	-0.770692	0.488434	0.466227	-0.568380	-0.470117	0	0
41938	1.121467	9.687101	-0.787689	-0.012605	0.018048	0.002010	-0.241687	-0.550696	-0.771216	0.488558	0.466117	-0.568329	-0.470157	0	0
41939	1.135382	9.718914	-0.785094	-0.014398	0.030437	0.003848	-0.240745	-0.550866	-0.770960	0.488846	0.466120	-0.568156	-0.470064	0	0
41940	1.154855	9.714412	-0.786870	-0.010279	0.020329	-0.017426	-0.241420	-0.549991	-0.771332	0.488877	0.466138	-0.568019	-0.470179	0	0
41941	1.160174	9.687802	-0.805765	-0.014072	0.028968	-0.008541	-0.240875	-0.552112	-0.772089	0.489096	0.466207	-0.567797	-0.470151	0	0
41942	1.145664	9.689969	-0.782153	-0.006614	0.034583	-0.017320	-0.239132	-0.550298	-0.772595	0.489206	0.466326	-0.567594	-0.470164	0	0
41943	1.150852	9.670640	-0.796292	0.001606	0.029449	-0.022632	-0.239266	-0.550569	-0.773011	0.489288	0.466554	-0.567377	-0.470114	0	0
41944	1.145127	9.719092	-0.767946	-0.006506	0.027604	-0.022671	-0.239669	-0.550890	-0.770973	0.489309	0.466641	-0.567208	-0.470211	0	0
41945	1.125138	9.755148	-0.730314	-0.006447	0.031204	-0.024414	-0.239128	-0.552196	-0.770205	0.489429	0.466848	-0.566936	-0.470208	0	0
41946	1.150331	9.699764	-0.777269	0.002212	0.038039	-0.010200	-0.237382	-0.551040	-0.772912	0.489548	0.466983	-0.566793	-0.470122	0	0
41947	1.170608	9.651577	-0.800356	-0.008632	0.027280	-0.010304	-0.237249	-0.550792	-0.771543	0.489723	0.467081	-0.566596	-0.470080	0	0
41948	1.179212	9.709999	-0.776460	-0.011746	0.030418	0.005615	-0.236176	-0.549639	-0.773426	0.489933	0.467015	-0.566504	-0.470038	0	0
41949	1.165943	9.772881	-0.743640	0.000380	0.022068	-0.012083	-0.237382	-0.551044	-0.772776	0.490028	0.467142	-0.566367	-0.469977	0	0
41950	1.179337	9.707577	-0.752365	0.012771	0.027287	-0.003170	-0.238055	-0.550880	-0.773035	0.490041	0.467204	-0.566387	-0.469878	0	0
41951	1.184743	9.671254	-0.804886	0.000588	0.034645	-0.017305	-0.237380	-0.551632	-0.771841	0.490183	0.467420	-0.566166	-0.469783	0	0
41952	1.174548	9.697775	-0.795769	-0.008626	0.039683	-0.008460	-0.236844	-0.551072	-0.772102	0.490359	0.467487	-0.565982	-0.469753	0	0
41953	1.149198	9.758008	-0.768114	0.000127	0.028024	-0.001432	-0.236849	-0.549510	-0.772188	0.490540	0.467580	-0.565865	-0.469614	0	0
41954	1.164784	9.707312	-0.757624	0.009069	0.030701	0.001264	-0.236850	-0.549076	-0.772582	0.490620	0.467627	-0.565861	-0.469487	0	0
41955	1.165708	9.658774	-0.771674	-0.003464	0.018259	-0.003273	-0.235505	-0.549094	-0.773144	0.490754	0.467666	-0.565767	-0.469422	0	0
41956	1.145799	9.685118	-0.770076	-0.011659	0.023414	0.001158	-0.235908	-0.549569	-0.770566	0.490901	0.467591	-0.565690	-0.469435	0	0
41957	1.135369	9.723771	-0.758651	0.003684	0.018274	-0.001479	-0.235634	-0.550980	-0.771160	0.491009	0.467656	-0.565637	-0.469321	0	0
41958	1.166791	9.724339	-0.781764	0.011035	0.025559	-0.005836	-0.236443	-0.550410	-0.770451	0.491017	0.467727	-0.565637	-0.469244	0	0
41959	1.191932	9.681099	-0.768630	-0.010475	0.029001	-0.008538	-0.235903	-0.551096	-0.771978	0.491219	0.467812	-0.565432	-0.469194	0	0
41960	1.176611	9.719664	-0.771798	-0.008930	0.025239	0.000286	-0.234824	-0.551958	-0.772563	0.491365	0.467770	-0.565350	-0.469181	0	0
41961	1.168790	9.748654	-0.762628	-0.008837	0.025328	-0.003249	-0.234429	-0.549474	-0.770035	0.491564	0.467816	-0.565195	-0.469113	0	0
41962	1.173973	9.734183	-0.747916	0.014363	0.012945	0.002048	-0.234966	-0.549745	-0.770038	0.491521	0.467799	-0.565309	-0.469038	0	0
41963	1.170000	9.690414	-0.747708	0.009345	0.023877	-0.010272	-0.235234	-0.549849	-0.771400	0.491594	0.467967	-0.565215	-0.468908	0	0
41964	1.160344	9.685382	-0.767224	0.002068	0.011347	-0.009489	-0.235909	-0.549113	-0.771913	0.491540	0.467942	-0.565230	-0.468971	0	0
41965	1.164735	9.709739	-0.757644	-0.006902	0.013072	-0.010392	-0.235503	-0.549972	-0.771946	0.491628	0.467980	-0.565111	-0.468984	0	0
41966	1.149725	9.736173	-0.739046	0.012776	0.013128	-0.005908	-0.234161	-0.549175	-0.770982	0.491573	0.468022	-0.565163	-0.468938	0	0
41967	1.150040	9.714325	-0.777388	0.025536	0.011608	-0.012064	-0.234693	-0.550982	-0.771988	0.491492	0.468222	-0.565196	-0.468783	0	0
41968	1.145859	9.685121	-0.750816	0.004079	0.011560	-0.017435	-0.234155	-0.550856	-0.771854	0.491403	0.468263	-0.565173	-0.468863	0	0
41969	1.135986	9.697082	-0.731951	0.010970	0.011333	-0.005920	-0.234561	-0.550003	-0.771549	0.491417	0.468356	-0.565167	-0.468762	0	0
41970	1.135430	9.723775	-0.739391	0.009264	0.016719	-0.008544	-0.233483	-0.550865	-0.772135	0.491378	0.468402	-0.565181	-0.468740	0	0
41971	1.145446	9.706963	-0.743771	0.007480	0.009636	-0.010365	-0.233888	-0.550456	-0.771027	0.491378	0.468495	-0.565147	-0.468689	0	0
41972	1.126379	9.689622	-0.751448	-0.012474	0.016404	-0.003306	-0.234158	-0.550179	-0.770470	0.491451	0.468388	-0.565097	-0.468779	0	0
41973	1.150192	9.714334	-0.729237	-0.005310	0.009355	-0.003336	-0.233618	-0.550746	-0.771039	0.491542	0.468377	-0.565037	-0.468767	0	0
41974	1.145285	9.714242	-0.748646	0.007528	0.009680	-0.012133	-0.234160	-0.549153	-0.771935	0.491449	0.468395	-0.565065	-0.468812	0	0
41975	1.135333	9.728628	-0.739431	0.014735	0.022142	-0.010261	-0.232813	-0.550188	-0.771439	0.491486	0.468583	-0.565003	-0.468661	0	0
41976	1.130605	9.718829	-0.763575	0.010798	0.014712	0.001174	-0.233353	-0.549637	-0.770189	0.491472	0.468569	-0.565082	-0.468595	0	0
41977	1.107100	9.684417	-0.749593	0.016665	0.029355	-0.013737	-0.233352	-0.550069	-0.769931	0.491523	0.468820	-0.564976	-0.468417	0	0
41978	1.089282	9.727792	-0.745652	0.007569	0.029191	-0.010228	-0.232272	-0.551529	-0.769173	0.491552	0.468922	-0.564916	-0.468358	0	0
41979	1.091638	9.732691	-0.735988	-0.003610	0.028747	0.003879	-0.232811	-0.550774	-0.770641	0.491777	0.468971	-0.564800	-0.468212	0	0
41980	1.131230	9.684852	-0.780150	0.000050	0.030601	0.002128	-0.232542	-0.550789	-0.770236	0.491894	0.468958	-0.564768	-0.468141	0	0
41981	1.165047	9.690321	-0.781561	-0.003657	0.027818	0.005627	-0.231332	-0.551138	-0.768627	0.492122	0.468993	-0.564664	-0.467991	0	0
41982	1.163929	9.748566	-0.767591	0.005444	0.020025	0.000299	-0.233220	-0.549241	-0.769088	0.492140	0.468960	-0.564706	-0.467954	0	0
41983	1.145025	9.728804	-0.739134	0.018081	0.013084	-0.002354	-0.232952	-0.548652	-0.770298	0.492146	0.469079	-0.564740	-0.467789	0	0
41984	1.151070	9.665793	-0.757732	0.018409	0.022238	-0.012901	-0.231731	-0.552369	-0.770160	0.492078	0.469224	-0.564745	-0.467709	0	0
41985	1.158151	9.670774	-0.786440	0.000556	0.038156	-0.015509	-0.232270	-0.551954	-0.769187	0.492245	0.469447	-0.564512	-0.467590	0	0
41986	1.174224	9.714763	-0.791093	0.003925	0.045057	-0.005734	-0.232005	-0.550827	-0.769154	0.492379	0.469552	-0.564400	-0.467479	0	0
41987	1.193326	9.734534	-0.756954	0.006644	0.045104	-0.006615	-0.232141	-0.550118	-0.768993	0.492599	0.469788	-0.564202	-0.467249	0	0
41988	1.223386	9.686527	-0.750854	-0.010769	0.037585	0.003886	-0.231200	-0.550137	-0.769141	0.492817	0.469747	-0.564090	-0.467195	0	0
41989	1.204554	9.657053	-0.760839	-0.003528	0.025286	0.000299	-0.231336	-0.549567	-0.769121	0.493006	0.469799	-0.563976	-0.467080	0	0
41990	1.169484	9.714680	-0.757536	-0.008552	0.025592	-0.013855	-0.231332	-0.550675	-0.770247	0.493063	0.469812	-0.563851	-0.467159	0	0
41991	1.169551	9.709825	-0.767126	-0.003356	0.027216	-0.005871	-0.230390	-0.550769	-0.773258	0.493233	0.469910	-0.563700	-0.467064	0	0
41992	1.189680	9.671347	-0.775847	0.003783	0.028989	-0.003187	-0.231065	-0.549929	-0.772133	0.493302	0.469941	-0.563664	-0.467003	0	0
41993	1.189353	9.690764	-0.756746	0.000361	0.016734	-0.012119	-0.231869	-0.550735	-0.773239	0.493367	0.470043	-0.563552	-0.466967	0	0
41994	1.164370	9.729154	-0.750580	0.002633	0.016359	0.003803	-0.230789	-0.552516	-0.770857	0.493408	0.469977	-0.563601	-0.466930	0	0
41995	1.145316	9.714244	-0.739016	-0.007093	0.012895	-0.003317	-0.229716	-0.551575	-0.769750	0.493528	0.469974	-0.563514	-0.466912	0	0
41996	1.165123	9.690325	-0.757486	0.005904	0.027534	-0.015563	-0.229721	-0.549821	-0.772009	0.493527	0.470086	-0.563431	-0.466900	0	0
41997	1.196749	9.686045	-0.746854	-0.007471	0.001921	0.008978	-0.229986	-0.550936	-0.772587	0.493643	0.469961	-0.563455	-0.466873	0	0
41998	1.208476	9.705678	-0.746642	-0.003698	0.009196	0.003729	-0.229985	-0.551244	-0.771507	0.493675	0.469832	-0.563508	-0.466906	0	0
41999	1.184289	9.707670	-0.718512	-0.001743	0.002275	-0.003377	-0.228243	-0.549610	-0.770384	0.493709	0.469806	-0.563500	-0.466906	0	0
42000	1.184456	9.695532	-0.742488	-0.007212	-0.003149	-0.001660	-0.228645	-0.549852	-0.771750	0.493675	0.469648	-0.563559	-0.467030	0	0
42001	1.149919	9.726465	-0.738967	0.003740	-0.000261	-0.006905	-0.229585	-0.550435	-0.770123	0.493653	0.469656	-0.563572	-0.467029	0	0
42002	1.159644	9.724214	-0.743466	0.002039	0.000702	-0.010443	-0.229314	-0.551149	-0.770149	0.493539	0.469591	-0.563631	-0.467144	0	0
42003	1.164651	9.717022	-0.738443	0.000137	0.004133	-0.006007	-0.229583	-0.551134	-0.770554	0.493563	0.469598	-0.563610	-0.467138	0	0
42004	1.140436	9.716583	-0.734368	0.003879	0.009606	-0.010376	-0.230391	-0.550354	-0.772835	0.493485	0.469575	-0.563640	-0.467207	0	0
42005	1.166957	9.719489	-0.760057	-0.000501	0.004367	-0.015733	-0.230390	-0.550779	-0.772849	0.493467	0.469634	-0.563569	-0.467252	0	0
42006	1.184568	9.690680	-0.737633	0.006501	0.002475	-0.008654	-0.229450	-0.550076	-0.773519	0.493360	0.469601	-0.563639	-0.467313	0	0
42007	1.179725	9.688163	-0.752207	-0.003491	0.012927	-0.003312	-0.228645	-0.549837	-0.772430	0.493463	0.469616	-0.563569	-0.467274	0	0
42008	1.194050	9.700562	-0.742231	-0.003557	-0.001296	-0.003407	-0.229183	-0.549516	-0.773504	0.493404	0.469481	-0.563639	-0.467388	0	0
42009	1.203497	9.715301	-0.727609	0.003616	-0.006569	-0.003421	-0.231063	-0.550329	-0.773235	0.493363	0.469440	-0.563699	-0.467400	0	0
42010	1.167040	9.719494	-0.733574	0.009128	-0.002882	-0.006909	-0.229454	-0.548993	-0.771304	0.493216	0.469377	-0.563822	-0.467470	0	0
42011	1.184407	9.697959	-0.742508	-0.007291	-0.004993	0.000980	-0.228913	-0.549818	-0.772972	0.493256	0.469265	-0.563844	-0.467514	0	0
42012	1.179613	9.693015	-0.757061	0.001766	0.002215	0.000172	-0.229992	-0.549264	-0.771306	0.493206	0.469150	-0.563940	-0.467566	0	0
42013	1.174503	9.709919	-0.733273	0.012551	0.010263	0.002025	-0.229856	-0.549519	-0.772678	0.493244	0.469201	-0.563984	-0.467421	0	0
42014	1.130630	9.723689	-0.725094	0.003704	-0.008263	-0.006953	-0.228374	-0.550378	-0.773813	0.493112	0.469110	-0.564088	-0.467526	0	0
42015	1.159938	9.707224	-0.757772	0.009903	-0.010076	-0.003414	-0.229183	-0.549837	-0.771879	0.493022	0.469084	-0.564195	-0.467519	0	0
42016	1.189248	9.695618	-0.759193	0.003699	-0.004727	-0.006057	-0.228239	-0.550557	-0.772322	0.492901	0.468989	-0.564299	-0.467616	0	0
42017	1.184129	9.714950	-0.723386	-0.008691	-0.004633	-0.014052	-0.228775	-0.551253	-0.772339	0.492879	0.468956	-0.564242	-0.467741	0	0
42018	1.177023	9.705109	-0.733159	0.002742	-0.001244	-0.003384	-0.228241	-0.549852	-0.772163	0.492792	0.468855	-0.564339	-0.467817	0	0
42019	1.186818	9.695573	-0.761674	0.010772	-0.011867	-0.002544	-0.229315	-0.550517	-0.772990	0.492692	0.468819	-0.564463	-0.467809	0	0
42020	1.155013	9.709561	-0.767570	0.018024	-0.000251	-0.002440	-0.229315	-0.550690	-0.771633	0.492538	0.468785	-0.564637	-0.467795	0	0
42021	1.137598	9.733522	-0.758656	0.016526	-0.000869	-0.013939	-0.228242	-0.549896	-0.770257	0.492420	0.468894	-0.564679	-0.467759	0	0
42022	1.135361	9.723771	-0.761059	0.018075	0.005993	-0.003280	-0.227971	-0.550648	-0.768650	0.492309	0.468910	-0.564806	-0.467707	0	0
42023	1.121607	9.684679	-0.758779	0.010568	-0.015604	0.004519	-0.229448	-0.551471	-0.768387	0.492221	0.468816	-0.564979	-0.467683	0	0
42024	1.111224	9.716048	-0.778592	-0.000712	-0.001148	-0.008683	-0.229046	-0.550561	-0.771359	0.492119	0.468719	-0.565042	-0.467812	0	0
42025	1.100863	9.754706	-0.745500	0.018066	0.014837	-0.001450	-0.229314	-0.551121	-0.771374	0.492139	0.468840	-0.565072	-0.467634	0	0
42026	1.150361	9.699766	-0.767639	0.032484	0.018516	-0.001389	-0.228779	-0.549966	-0.772842	0.492026	0.468957	-0.565228	-0.467447	0	0
42027	1.180055	9.666316	-0.785734	0.007288	0.018306	-0.001474	-0.228236	-0.551713	-0.771406	0.492117	0.469041	-0.565190	-0.467314	0	0
42028	1.179712	9.685733	-0.771447	0.003678	0.005874	-0.003334	-0.228506	-0.551118	-0.772337	0.492062	0.468972	-0.565261	-0.467355	0	0
42029	1.164638	9.714592	-0.757684	0.009233	0.009608	-0.008595	-0.228505	-0.551568	-0.771262	0.492061	0.469065	-0.565242	-0.467286	0	0
42030	1.145240	9.714239	-0.763091	0.009190	-0.000173	-0.008654	-0.228508	-0.550586	-0.770822	0.491916	0.469020	-0.565347	-0.467356	0	0
42031	1.136421	9.670382	-0.763031	0.010878	0.005932	-0.003301	-0.229584	-0.550913	-0.767823	0.491911	0.469074	-0.565378	-0.467269	0	0
42032	1.131269	9.684854	-0.768113	-0.010744	0.000416	-0.003404	-0.228773	-0.552333	-0.768559	0.491889	0.468905	-0.565411	-0.467421	0	0
42033	1.154671	9.728977	-0.753284	0.000241	0.011310	-0.008611	-0.228508	-0.550929	-0.768244	0.491939	0.468963	-0.565341	-0.467397	0	0
42034	1.164720	9.709738	-0.762459	0.005271	0.002156	0.003722	-0.228503	-0.552474	-0.768839	0.491888	0.468844	-0.565471	-0.467412	0	0
42035	1.138456	9.689840	-0.763115	0.012953	0.004434	-0.013915	-0.229852	-0.551140	-0.770006	0.491815	0.468962	-0.565468	-0.467374	0	0
42036	1.160277	9.690237	-0.757634	0.001994	-0.009967	-0.010510	-0.228102	-0.551574	-0.771403	0.491646	0.468854	-0.565574	-0.467532	0	0
42037	1.164981	9.695176	-0.771971	0.000014	-0.008381	-0.003434	-0.228776	-0.551004	-0.770832	0.491610	0.468790	-0.565623	-0.467575	0	0
42038	1.140445	9.709295	-0.777645	-0.005180	-0.004695	-0.010494	-0.228909	-0.551260	-0.771928	0.491496	0.468660	-0.565678	-0.467759	0	0
42039	1.147999	9.699725	-0.748453	-0.003220	0.010523	-0.013929	-0.229442	-0.553287	-0.769536	0.491532	0.468727	-0.565570	-0.467784	0	0
42040	1.145704	9.694830	-0.738857	-0.005308	0.009354	-0.003334	-0.227828	-0.553292	-0.770917	0.491546	0.468639	-0.565574	-0.467852	0	0
42041	1.150167	9.709474	-0.767718	-0.006839	0.006047	-0.013970	-0.228103	-0.551328	-0.769761	0.491574	0.468668	-0.565471	-0.467919	0	0
42042	1.145434	9.704533	-0.763012	-0.003428	0.011212	-0.005968	-0.227563	-0.552206	-0.769114	0.491565	0.468599	-0.565474	-0.467993	0	0
42043	1.145112	9.719091	-0.772761	-0.010414	0.011351	-0.013946	-0.227832	-0.552200	-0.769111	0.491639	0.468636	-0.565327	-0.468056	0	0
42044	1.145237	9.716669	-0.748666	0.003675	0.005873	-0.003328	-0.227030	-0.550333	-0.770967	0.491583	0.468565	-0.565399	-0.468098	0	0
42045	1.145046	9.723947	-0.763170	0.000068	0.004065	-0.003351	-0.227835	-0.550884	-0.770839	0.491616	0.468560	-0.565387	-0.468084	0	0
42046	1.169380	9.719533	-0.759983	-0.004780	0.006307	-0.023691	-0.227025	-0.552049	-0.770341	0.491504	0.468561	-0.565325	-0.468276	0	0
42047	1.165175	9.685469	-0.771891	0.009519	0.009872	-0.019200	-0.226488	-0.551636	-0.770334	0.491451	0.468719	-0.565254	-0.468258	0	0
42048	1.170312	9.670996	-0.771625	-0.006710	0.013248	-0.017462	-0.226486	-0.552653	-0.769277	0.491417	0.468709	-0.565177	-0.468396	0	0
42049	1.134966	9.743185	-0.763625	-0.006635	0.009779	-0.021016	-0.226090	-0.549779	-0.771369	0.491432	0.468797	-0.565023	-0.468480	0	0
42050	1.129653	9.764936	-0.773581	-0.010326	0.010550	-0.017486	-0.226763	-0.549770	-0.771088	0.491387	0.468744	-0.564954	-0.468663	0	0
42051	1.160226	9.695092	-0.743228	0.013740	0.000799	-0.010404	-0.225148	-0.549923	-0.772202	0.491305	0.468829	-0.564989	-0.468621	0	0
42052	1.145696	9.694829	-0.741265	-0.003209	-0.008059	-0.017584	-0.225822	-0.549332	-0.772583	0.491142	0.468748	-0.565024	-0.468832	0	0
42053	1.135575	9.716495	-0.739332	-0.006664	-0.007068	-0.022891	-0.227163	-0.550736	-0.771796	0.491052	0.468767	-0.564943	-0.469003	0	0
42054	1.140118	9.728713	-0.758543	0.003896	0.002537	-0.012189	-0.225016	-0.549089	-0.771631	0.490937	0.468737	-0.564988	-0.469100	0	0
42055	1.169984	9.690413	-0.752523	0.000447	0.009731	-0.016579	-0.225280	-0.551107	-0.769923	0.490939	0.468834	-0.564888	-0.469122	0	0
42056	1.174739	9.690496	-0.781265	0.002185	0.000834	-0.015747	-0.225152	-0.548648	-0.772160	0.490797	0.468796	-0.564926	-0.469264	0	0
42057	1.184298	9.700382	-0.761788	0.000533	0.002730	-0.021048	-0.225416	-0.550361	-0.771395	0.490738	0.468885	-0.564840	-0.469339	0	0
42058	1.154701	9.728979	-0.743653	-0.003842	0.009892	-0.024547	-0.222993	-0.551106	-0.772265	0.490659	0.468939	-0.564739	-0.469489	0	0
42059	1.164758	9.709740	-0.750422	0.007676	-0.009657	-0.021101	-0.224206	-0.550247	-0.771406	0.490497	0.469005	-0.564748	-0.469581	0	0
42060	1.145943	9.685124	-0.724333	0.009657	-0.011244	-0.028173	-0.223804	-0.549696	-0.771120	0.490191	0.469015	-0.564823	-0.469800	0	0
42061	1.092001	9.708417	-0.774310	0.000550	-0.014968	-0.024677	-0.223937	-0.550262	-0.771001	0.490016	0.469042	-0.564808	-0.469975	0	0
42062	1.091730	9.725408	-0.752781	-0.004871	-0.014146	-0.023806	-0.223131	-0.549677	-0.772626	0.489800	0.468964	-0.564831	-0.470249	0	0
42063	1.135302	9.728626	-0.749061	-0.010125	0.002770	-0.026376	-0.223404	-0.548544	-0.772314	0.489767	0.469031	-0.564671	-0.470410	0	0
42064	1.147628	9.723999	-0.712538	-0.003331	-0.002856	-0.012249	-0.222589	-0.551408	-0.771871	0.489659	0.468945	-0.564703	-0.470568	0	0
42065	1.125712	9.726027	-0.732484	0.011220	-0.000826	-0.017489	-0.222051	-0.551105	-0.773230	0.489548	0.469049	-0.564703	-0.470581	0	0
42066	1.102030	9.694035	-0.759450	0.010418	-0.011373	-0.022857	-0.221114	-0.549745	-0.771698	0.489286	0.469060	-0.564784	-0.470745	0	0
42067	1.092277	9.693855	-0.779006	0.003379	0.002878	-0.026321	-0.221517	-0.550003	-0.772383	0.489190	0.469193	-0.564687	-0.470828	0	0
42068	1.062361	9.741870	-0.739363	-0.003415	-0.011796	-0.010519	-0.221518	-0.549541	-0.774003	0.489035	0.469048	-0.564776	-0.471026	0	0
42069	1.072098	9.742048	-0.724621	-0.003270	-0.000150	-0.013983	-0.222324	-0.550004	-0.771556	0.489011	0.469065	-0.564720	-0.471102	0	0
42070	1.057992	9.717514	-0.741720	0.007836	0.004649	-0.024522	-0.222461	-0.549119	-0.772888	0.488819	0.469118	-0.564728	-0.471239	0	0
42071	1.058189	9.705378	-0.756066	0.000236	-0.001099	-0.010437	-0.220847	-0.549197	-0.771139	0.488789	0.469128	-0.564709	-0.471282	0	0
42072	1.067616	9.717687	-0.763092	-0.012569	-0.004937	-0.003431	-0.222324	-0.550038	-0.770059	0.488751	0.468934	-0.564753	-0.471463	0	0
42073	1.071912	9.751756	-0.722293	-0.003321	0.009541	-0.010385	-0.222058	-0.549201	-0.769762	0.488799	0.468977	-0.564665	-0.471476	0	0
42074	1.089386	9.722939	-0.743205	0.004172	0.001021	-0.022796	-0.221115	-0.549125	-0.773994	0.488633	0.469011	-0.564660	-0.471621	0	0
42075	1.087262	9.708335	-0.740753	0.007780	0.002829	-0.022772	-0.220173	-0.549452	-0.773062	0.488532	0.469146	-0.564600	-0.471663	0	0
42076	1.092304	9.696286	-0.754951	0.000614	0.009880	-0.022749	-0.220171	-0.550132	-0.774310	0.488429	0.469200	-0.564538	-0.471789	0	0
42077	1.055606	9.712613	-0.761015	0.000228	-0.002877	-0.010448	-0.219365	-0.549898	-0.772950	0.488389	0.469202	-0.564527	-0.471841	0	0
42078	1.009018	9.740900	-0.753029	-0.003034	-0.000823	-0.022813	-0.219365	-0.549873	-0.774039	0.488243	0.469189	-0.564500	-0.472038	0	0
42079	0.994250	9.755200	-0.734331	-0.006777	-0.000986	-0.017519	-0.219900	-0.550717	-0.773787	0.488213	0.469207	-0.564413	-0.472156	0	0
42080	1.001422	9.760186	-0.734149	0.001899	0.011183	-0.003271	-0.220711	-0.549581	-0.773060	0.488178	0.469133	-0.564468	-0.472200	0	0
42081	1.009385	9.726344	-0.728835	0.007473	0.013161	-0.009429	-0.220577	-0.549443	-0.773057	0.488197	0.469242	-0.564416	-0.472133	0	0
42082	1.023892	9.726606	-0.738021	-0.006776	0.009640	-0.015688	-0.220172	-0.550018	-0.773080	0.488151	0.469207	-0.564364	-0.472278	0	0
42083	1.050642	9.722237	-0.737167	0.007584	0.016808	-0.012951	-0.219098	-0.549495	-0.772259	0.488173	0.469354	-0.564278	-0.472211	0	0
42084	1.063344	9.688477	-0.765410	0.016594	0.013349	-0.013829	-0.220439	-0.550551	-0.774320	0.488038	0.469429	-0.564337	-0.472207	0	0
42085	1.038437	9.726871	-0.735169	0.010370	0.009828	-0.017405	-0.220442	-0.549408	-0.774692	0.487987	0.469582	-0.564277	-0.472179	0	0
42086	0.994296	9.755202	-0.719886	-0.010551	0.012988	-0.008601	-0.218693	-0.550080	-0.771874	0.488019	0.469515	-0.564216	-0.472286	0	0
42087	1.019031	9.726518	-0.742984	-0.005393	0.011035	0.000240	-0.219902	-0.550330	-0.772140	0.488132	0.469498	-0.564158	-0.472256	0	0
42088	1.033681	9.721929	-0.737685	-0.000862	0.018186	0.000297	-0.219501	-0.549480	-0.772526	0.488166	0.469424	-0.564182	-0.472265	0	0
42089	1.033690	9.726788	-0.704019	0.002055	0.004250	-0.010393	-0.218691	-0.550635	-0.772436	0.488155	0.469471	-0.564142	-0.472277	0	0
42090	1.023692	9.741172	-0.709249	0.007241	-0.001216	-0.003338	-0.218422	-0.550625	-0.773120	0.488049	0.469395	-0.564258	-0.472323	0	0
42091	1.038521	9.726874	-0.708686	0.007614	0.018608	-0.013821	-0.219227	-0.551013	-0.773941	0.488077	0.469558	-0.564157	-0.472253	0	0
42092	1.033678	9.724358	-0.723260	0.003463	0.010980	0.005568	-0.219495	-0.551123	-0.775031	0.488074	0.469440	-0.564263	-0.472247	0	0
42093	1.048091	9.727044	-0.746911	0.003882	0.009599	-0.010356	-0.217619	-0.549183	-0.774990	0.488084	0.469522	-0.564205	-0.472224	0	0
42094	1.067714	9.717691	-0.731794	0.007417	0.006031	-0.008604	-0.218692	-0.550033	-0.773915	0.487985	0.469500	-0.564270	-0.472271	0	0
42095	1.080426	9.688791	-0.726371	0.005586	-0.001096	-0.008657	-0.219232	-0.549486	-0.772529	0.487935	0.469530	-0.564281	-0.472280	0	0
42096	1.097596	9.679393	-0.720959	-0.003028	-0.009663	-0.024655	-0.217885	-0.550404	-0.770940	0.487726	0.469480	-0.564292	-0.472531	0	0
42097	1.062675	9.727310	-0.732021	0.002545	-0.002375	-0.029890	-0.218693	-0.550090	-0.771465	0.487583	0.469609	-0.564196	-0.472666	0	0
42098	1.077363	9.722724	-0.714685	0.010833	-0.002961	-0.003349	-0.218687	-0.551944	-0.770980	0.487437	0.469525	-0.564351	-0.472716	0	0
42099	1.117140	9.672465	-0.715492	0.002254	0.006209	-0.017469	-0.217348	-0.550118	-0.771618	0.487403	0.469621	-0.564270	-0.472751	0	0
42100	1.126180	9.696899	-0.768360	0.007671	-0.011438	-0.021103	-0.217345	-0.551087	-0.772603	0.487162	0.469609	-0.564346	-0.472921	0	0
42101	1.125753	9.723599	-0.734872	-0.003038	-0.011439	-0.024674	-0.217887	-0.549687	-0.771325	0.487021	0.469636	-0.564293	-0.473103	0	0
42102	1.096453	9.732778	-0.745470	0.004093	-0.000823	-0.020157	-0.216540	-0.550580	-0.770825	0.486857	0.469647	-0.564308	-0.473242	0	0
42103	1.092265	9.703572	-0.721305	0.000536	-0.007010	-0.022859	-0.215329	-0.550913	-0.769896	0.486734	0.469701	-0.564260	-0.473373	0	0
42104	1.091868	9.718127	-0.755129	-0.006762	-0.018672	-0.021188	-0.217617	-0.549945	-0.772699	0.486505	0.469568	-0.564316	-0.473673	0	0
42105	1.071591	9.766315	-0.732042	0.002219	-0.011529	-0.019344	-0.216942	-0.550848	-0.771101	0.486365	0.469589	-0.564314	-0.473798	0	0
42106	1.069265	9.761417	-0.732076	0.001872	-0.015394	-0.006992	-0.216409	-0.549116	-0.772959	0.486204	0.469460	-0.564440	-0.473942	0	0
42107	1.050560	9.727091	-0.732391	0.016138	-0.024254	-0.003462	-0.217211	-0.550816	-0.772187	0.486002	0.469398	-0.564641	-0.473970	0	0
42108	1.067654	9.717689	-0.751054	0.014198	-0.024401	0.001832	-0.218017	-0.551047	-0.773684	0.485759	0.469218	-0.564925	-0.474059	0	0
42109	1.043291	9.726958	-0.732613	0.014228	-0.027914	0.000046	-0.218018	-0.550644	-0.772717	0.485563	0.469109	-0.565152	-0.474097	0	0
42110	1.014170	9.726429	-0.747947	0.003185	-0.040630	0.007010	-0.218698	-0.548400	-0.771002	0.485310	0.468777	-0.565480	-0.474293	0	0
42111	0.984684	9.745314	-0.756216	0.019200	-0.029159	0.015980	-0.218693	-0.549945	-0.771597	0.485159	0.468596	-0.565811	-0.474233	0	0
42112	0.975290	9.730577	-0.753986	0.003306	-0.024586	0.005353	-0.217615	-0.550857	-0.770004	0.485009	0.468374	-0.566034	-0.474340	0	0
42113	0.979682	9.754935	-0.744406	0.003044	-0.019516	0.015992	-0.219905	-0.549640	-0.771300	0.484986	0.468162	-0.566240	-0.474326	0	0
42114	0.989456	9.750257	-0.748885	0.008397	-0.014202	0.018693	-0.219497	-0.551066	-0.771351	0.484906	0.467904	-0.566527	-0.474320	0	0
42115	1.014185	9.726429	-0.743132	0.003155	-0.015869	0.012473	-0.219360	-0.551617	-0.772188	0.484886	0.467730	-0.566699	-0.474306	0	0
42116	1.039093	9.692895	-0.742114	0.002320	-0.012275	0.010721	-0.219765	-0.551176	-0.772441	0.484820	0.467512	-0.566898	-0.474351	0	0
42117	1.021806	9.712004	-0.723531	-0.001022	-0.017375	0.000071	-0.220844	-0.550016	-0.772527	0.484752	0.467380	-0.566999	-0.474429	0	0
42118	1.008982	9.745757	-0.733808	0.006935	-0.006817	0.007238	-0.221785	-0.550425	-0.772257	0.484660	0.467207	-0.567196	-0.474459	0	0
42119	1.013849	9.740988	-0.757696	0.006834	-0.008683	0.010762	-0.221243	-0.551416	-0.772841	0.484655	0.467095	-0.567342	-0.474400	0	0
42120	1.057865	9.722366	-0.751390	0.001695	-0.003171	0.001931	-0.220436	-0.551750	-0.771499	0.484612	0.466980	-0.567441	-0.474437	0	0
42121	1.034360	9.687954	-0.737408	0.017760	-0.012015	0.005467	-0.221516	-0.550258	-0.773617	0.484512	0.466935	-0.567630	-0.474358	0	0
42122	1.009712	9.706926	-0.747936	-0.003782	-0.005064	0.004565	-0.221782	-0.551423	-0.772017	0.484475	0.466743	-0.567748	-0.474445	0	0
42123	0.984055	9.781720	-0.725215	-0.000188	-0.010346	0.003661	-0.221785	-0.550274	-0.772661	0.484459	0.466630	-0.567833	-0.474470	0	0
42124	0.960095	9.759431	-0.778743	0.009024	0.014707	0.000321	-0.222323	-0.550290	-0.771429	0.484453	0.466617	-0.567896	-0.474413	0	0
42125	0.963424	9.713366	-0.783108	0.009878	0.004046	0.000257	-0.223130	-0.550243	-0.772644	0.484454	0.466642	-0.567943	-0.474331	0	0
42126	0.997791	9.697000	-0.748227	0.014116	0.009156	0.010904	-0.222726	-0.550734	-0.770213	0.484443	0.466567	-0.568107	-0.474221	0	0
42127	0.999622	9.728594	-0.736373	-0.005542	0.019748	0.007372	-0.222859	-0.551304	-0.769957	0.484638	0.466551	-0.568037	-0.474120	0	0
42128	1.028871	9.716984	-0.757054	0.016310	0.023707	-0.001381	-0.222860	-0.550737	-0.769939	0.484638	0.466623	-0.568086	-0.473991	0	0
42129	1.080417	9.683932	-0.760037	0.017435	0.021271	-0.010243	-0.222323	-0.550454	-0.770481	0.484652	0.466826	-0.568035	-0.473838	0	0
42130	1.088037	9.669506	-0.740436	0.004183	0.013422	-0.020946	-0.222460	-0.549582	-0.771268	0.484561	0.466905	-0.567981	-0.473917	0	0
42131	1.128967	9.684816	-0.729666	0.000723	0.013528	-0.026270	-0.221242	-0.552040	-0.770409	0.484534	0.467081	-0.567815	-0.473971	0	0
42132	1.136384	9.675239	-0.743810	-0.002703	-0.000506	-0.035213	-0.219767	-0.550959	-0.769574	0.484353	0.467172	-0.567705	-0.474198	0	0
42133	1.171036	9.637024	-0.756902	0.006802	-0.014124	-0.056493	-0.220307	-0.549763	-0.771708	0.483998	0.467416	-0.567561	-0.474492	0	0
42134	1.160282	9.692666	-0.740801	-0.002297	-0.030223	-0.055741	-0.219771	-0.549215	-0.771424	0.483534	0.467466	-0.567516	-0.474971	0	0
42135	1.076963	9.732420	-0.779767	0.004337	-0.036011	-0.035406	-0.219230	-0.550052	-0.772547	0.483167	0.467473	-0.567565	-0.475277	0	0
42136	1.004469	9.721394	-0.781909	-0.013437	-0.023566	-0.041554	-0.217755	-0.549129	-0.771036	0.482882	0.467446	-0.567479	-0.475696	0	0
42137	1.020990	9.745972	-0.767143	-0.028762	-0.013090	-0.038888	-0.219635	-0.549757	-0.772669	0.482783	0.467423	-0.567244	-0.476100	0	0
42138	1.059552	9.766099	-0.708337	-0.030292	-0.026069	-0.017769	-0.218558	-0.550090	-0.771603	0.482656	0.467144	-0.567220	-0.476531	0	0
42139	1.086516	9.747165	-0.731439	-0.015860	-0.040084	-0.021354	-0.218290	-0.549467	-0.774310	0.482427	0.466954	-0.567259	-0.476902	0	0
42140	1.140821	9.699598	-0.719785	-0.007516	-0.043326	-0.031084	-0.219365	-0.549713	-0.774851	0.482041	0.466788	-0.567355	-0.477340	0	0
42141	1.131493	9.675148	-0.758403	-0.011216	-0.071784	-0.032158	-0.218156	-0.549124	-0.777025	0.481561	0.466528	-0.567520	-0.477882	0	0
42142	1.126647	9.675060	-0.758551	-0.005226	-0.098579	-0.025236	-0.220176	-0.548259	-0.775612	0.480888	0.466089	-0.567910	-0.478525	0	0
42143	1.126992	9.653214	-0.787264	-0.022327	-0.120860	-0.028967	-0.219102	-0.547402	-0.776959	0.480197	0.465519	-0.568273	-0.479341	0	0
42144	1.126851	9.650778	-0.847432	-0.017622	-0.128605	-0.037841	-0.218828	-0.549429	-0.775393	0.479377	0.464979	-0.568662	-0.480226	0	0
42145	1.087636	9.674344	-0.836777	-0.022764	-0.144346	-0.050328	-0.220578	-0.548791	-0.776714	0.478451	0.464413	-0.569036	-0.481252	0	0
42146	0.950557	9.744687	-0.822256	-0.043897	-0.136078	-0.032633	-0.220578	-0.548841	-0.774536	0.477715	0.463657	-0.569373	-0.482312	0	0
42147	0.866737	9.815996	-0.820551	-0.035886	-0.123701	-0.027209	-0.221656	-0.547923	-0.776401	0.477077	0.462995	-0.569689	-0.483205	0	0
42148	0.813072	9.836873	-0.798283	-0.014465	-0.099785	-0.016369	-0.220579	-0.548218	-0.776968	0.476498	0.462474	-0.570058	-0.483840	0	0
42149	0.755324	9.816404	-0.795086	0.002016	-0.100277	-0.026916	-0.221387	-0.547589	-0.778845	0.475816	0.462105	-0.570444	-0.484409	0	0
42150	0.707059	9.805818	-0.796487	-0.010524	-0.072004	-0.024111	-0.221115	-0.548729	-0.778885	0.475327	0.461766	-0.570674	-0.484940	0	0
42151	0.673541	9.785789	-0.792550	0.010857	-0.041930	-0.010583	-0.222596	-0.548087	-0.780618	0.475011	0.461632	-0.570897	-0.485115	0	0
42152	0.700752	9.757151	-0.798721	0.011050	-0.015192	-0.013068	-0.222732	-0.547540	-0.779645	0.474769	0.461570	-0.571043	-0.485240	0	0
42153	0.771219	9.748719	-0.794088	0.011073	-0.004541	-0.012131	-0.222731	-0.547829	-0.779382	0.474655	0.461630	-0.571079	-0.485251	0	0
42154	0.844221	9.742766	-0.738842	0.017431	0.009743	-0.012036	-0.222600	-0.547020	-0.777723	0.474530	0.461713	-0.571144	-0.485220	0	0
42155	0.898302	9.704906	-0.736896	0.003569	0.002212	0.000239	-0.222871	-0.546454	-0.777429	0.474549	0.461699	-0.571168	-0.485184	0	0
42156	0.918193	9.680991	-0.728884	0.002148	0.002551	-0.013913	-0.222066	-0.546107	-0.774839	0.474448	0.461691	-0.571179	-0.485278	0	0
42157	0.915002	9.719776	-0.726867	-0.007325	0.012659	0.005571	-0.221523	-0.547501	-0.776389	0.474604	0.461646	-0.571126	-0.485232	0	0
42158	0.941744	9.715405	-0.728421	0.006630	0.009659	-0.012091	-0.222332	-0.546630	-0.776487	0.474530	0.461681	-0.571135	-0.485260	0	0
42159	0.981897	9.643303	-0.748310	-0.003210	0.000775	-0.015721	-0.221928	-0.546765	-0.777177	0.474496	0.461719	-0.571060	-0.485345	0	0
42160	0.986661	9.648246	-0.743387	-0.006961	-0.011789	-0.012278	-0.222331	-0.547039	-0.777182	0.474369	0.461595	-0.571097	-0.485543	0	0
42161	0.933874	9.754111	-0.673586	-0.017281	-0.007882	-0.029961	-0.221658	-0.547230	-0.775697	0.474282	0.461605	-0.570929	-0.485816	0	0
42162	0.912408	9.729441	-0.719798	-0.000239	0.009906	-0.024483	-0.221658	-0.547202	-0.776922	0.474191	0.461691	-0.570837	-0.485931	0	0
42163	0.889504	9.656191	-0.760872	-0.015570	0.006196	-0.023662	-0.220453	-0.545675	-0.776751	0.474207	0.461742	-0.570640	-0.486099	0	0
42164	0.925148	9.695683	-0.736003	-0.024566	0.002590	-0.024607	-0.222198	-0.545972	-0.780554	0.474179	0.461670	-0.570470	-0.486394	0	0
42165	0.936269	9.751724	-0.697568	-0.019433	-0.002917	-0.015791	-0.220585	-0.546037	-0.779349	0.474199	0.461612	-0.570334	-0.486589	0	0
42166	0.931306	9.754060	-0.719403	-0.002823	-0.005941	-0.031670	-0.219643	-0.546049	-0.779769	0.474015	0.461674	-0.570252	-0.486805	0	0
42167	0.976036	9.691748	-0.763299	-0.011857	-0.009593	-0.030844	-0.219649	-0.544016	-0.781883	0.473889	0.461705	-0.570116	-0.487058	0	0
42168	0.980473	9.716107	-0.739274	-0.024609	-0.016920	-0.026513	-0.219649	-0.544035	-0.781066	0.473751	0.461560	-0.570020	-0.487443	0	0
42169	0.940784	9.761513	-0.740834	-0.017466	-0.018684	-0.024727	-0.218571	-0.544909	-0.781107	0.473630	0.461484	-0.569929	-0.487738	0	0
42170	0.892637	9.741215	-0.766232	-0.029145	-0.015230	-0.024729	-0.219372	-0.546562	-0.782377	0.473538	0.461325	-0.569803	-0.488125	0	0
42171	0.892946	9.724226	-0.775723	-0.021455	-0.022628	-0.010606	-0.219645	-0.545093	-0.784370	0.473482	0.461130	-0.569776	-0.488394	0	0
42172	0.882404	9.767733	-0.769153	-0.025294	-0.022879	-0.001779	-0.218435	-0.544834	-0.784512	0.473449	0.460831	-0.569803	-0.488677	0	0
42173	0.842930	9.805861	-0.748987	-0.015644	-0.004437	0.010753	-0.219916	-0.544070	-0.785423	0.473574	0.460631	-0.569817	-0.488728	0	0
42174	0.862359	9.806215	-0.733949	-0.014576	0.001928	0.005488	-0.220719	-0.545657	-0.783422	0.473633	0.460420	-0.569846	-0.488836	0	0
42175	0.891919	9.782475	-0.732863	-0.000018	0.005738	0.000248	-0.220183	-0.545071	-0.784772	0.473692	0.460404	-0.569839	-0.488801	0	0
42176	0.912579	9.719732	-0.726941	0.003426	0.002081	0.005538	-0.218837	-0.545561	-0.783305	0.473704	0.460320	-0.569923	-0.488772	0	0
42177	0.869063	9.714087	-0.728234	-0.009440	0.005263	0.016137	-0.220185	-0.544243	-0.783791	0.473882	0.460166	-0.569946	-0.488718	0	0
42178	0.864147	9.721283	-0.704366	0.005162	0.009117	0.009135	-0.219917	-0.544104	-0.783926	0.473916	0.460072	-0.570047	-0.488655	0	0
42179	0.864182	9.723715	-0.677903	-0.011015	0.003692	0.007280	-0.219920	-0.542956	-0.784570	0.474049	0.459954	-0.570028	-0.488659	0	0
42180	0.856069	9.762407	-0.700110	-0.012949	0.005322	0.012590	-0.220726	-0.543353	-0.784982	0.474165	0.459740	-0.570071	-0.488697	0	0
42181	0.882971	9.758045	-0.651105	0.005176	0.002941	0.007320	-0.221265	-0.542736	-0.786590	0.474219	0.459696	-0.570135	-0.488613	0	0
42182	0.868275	9.762631	-0.670849	0.001968	0.005930	-0.006813	-0.221796	-0.544971	-0.787474	0.474175	0.459665	-0.570159	-0.488656	0	0
42183	0.853950	9.750233	-0.680824	0.000091	0.009381	-0.003256	-0.221129	-0.543026	-0.786465	0.474236	0.459689	-0.570118	-0.488623	0	0
42184	0.854074	9.747809	-0.656729	0.000137	0.020050	-0.003188	-0.220586	-0.545052	-0.785175	0.474309	0.459710	-0.570074	-0.488584	0	0
42185	0.853880	9.757517	-0.656808	-0.010954	0.017917	0.007372	-0.220323	-0.543044	-0.786475	0.474521	0.459663	-0.569986	-0.488524	0	0
42186	0.846570	9.759812	-0.654643	-0.007118	0.018167	-0.001454	-0.219782	-0.544079	-0.785153	0.474624	0.459629	-0.569924	-0.488528	0	0
42187	0.846754	9.752534	-0.642546	-0.007015	0.030658	-0.003142	-0.219514	-0.543673	-0.784598	0.474838	0.459723	-0.569746	-0.488439	0	0
42188	0.859547	9.718779	-0.641899	0.005937	0.035518	-0.015449	-0.220049	-0.544652	-0.784623	0.474895	0.459897	-0.569617	-0.488371	0	0
42189	0.942607	9.686299	-0.639105	-0.006667	0.034529	-0.015511	-0.219244	-0.544073	-0.785976	0.475069	0.460083	-0.569365	-0.488320	0	0
42190	0.998350	9.687312	-0.632587	-0.015574	0.023921	-0.020924	-0.219243	-0.544359	-0.785849	0.475146	0.460144	-0.569148	-0.488441	0	0
42191	0.983645	9.687039	-0.685997	-0.017466	0.002568	-0.021062	-0.218841	-0.543632	-0.787056	0.475162	0.460152	-0.568971	-0.488624	0	0
42192	0.946392	9.734918	-0.668243	-0.026528	-0.010845	-0.021171	-0.217230	-0.542649	-0.788269	0.475111	0.460019	-0.568843	-0.488947	0	0
42193	0.907064	9.758478	-0.693700	-0.024850	-0.027768	-0.019497	-0.217229	-0.543071	-0.788419	0.474997	0.459834	-0.568782	-0.489303	0	0
42194	0.846341	9.767088	-0.681185	-0.018723	-0.013715	-0.010535	-0.219916	-0.544020	-0.787601	0.474911	0.459623	-0.568788	-0.489578	0	0
42195	0.816521	9.805389	-0.672760	-0.024992	-0.001345	-0.009586	-0.218173	-0.542070	-0.787831	0.474995	0.459511	-0.568645	-0.489768	0	0
42196	0.794469	9.819557	-0.659100	-0.018227	0.001851	0.007257	-0.218575	-0.542483	-0.787976	0.475110	0.459309	-0.568635	-0.489857	0	0
42197	0.784602	9.819372	-0.714769	0.003905	0.025541	-0.008432	-0.218036	-0.542920	-0.787996	0.475219	0.459461	-0.568510	-0.489754	0	0
42198	0.804487	9.800316	-0.677906	0.010875	0.037785	0.002273	-0.219651	-0.542452	-0.788235	0.475345	0.459560	-0.568482	-0.489571	0	0
42199	0.834599	9.747453	-0.686212	0.008849	0.039328	0.011113	-0.218040	-0.541658	-0.787411	0.475604	0.459693	-0.568404	-0.489285	0	0
42200	0.893362	9.719389	-0.674568	-0.005251	0.043033	0.000471	-0.218308	-0.542058	-0.788238	0.475844	0.459774	-0.568246	-0.489159	0	0
42201	0.917656	9.729549	-0.592051	-0.012398	0.045688	-0.001310	-0.217365	-0.542681	-0.786770	0.476176	0.459907	-0.567977	-0.489023	0	0
42202	0.951348	9.744729	-0.571873	-0.000276	0.034731	0.014563	-0.217901	-0.543373	-0.786923	0.476410	0.459884	-0.567952	-0.488846	0	0
42203	0.971068	9.730522	-0.556717	0.011016	0.039709	-0.003056	-0.216958	-0.543807	-0.787493	0.476592	0.460108	-0.567819	-0.488612	0	0
42204	0.963424	9.744946	-0.583540	0.018145	0.034390	-0.001298	-0.217097	-0.542382	-0.787717	0.476668	0.460270	-0.567807	-0.488400	0	0
42205	0.946538	9.739784	-0.591241	0.018305	0.038077	-0.006574	-0.217365	-0.542665	-0.787451	0.476792	0.460540	-0.567701	-0.488148	0	0
42206	0.897885	9.748611	-0.592801	0.007481	0.022025	-0.008468	-0.217503	-0.541733	-0.784695	0.476801	0.460618	-0.567672	-0.488098	0	0
42207	0.853805	9.769659	-0.603942	0.006960	0.000289	0.007313	-0.215886	-0.542881	-0.785704	0.476829	0.460571	-0.567755	-0.488019	0	0
42208	0.863300	9.781971	-0.589300	0.003612	0.025285	0.002156	-0.216419	-0.544292	-0.785471	0.476953	0.460617	-0.567716	-0.487900	0	0
42209	0.843656	9.796182	-0.580380	0.020103	0.026631	0.025205	-0.216959	-0.543719	-0.785174	0.477157	0.460660	-0.567818	-0.487540	0	0
42210	0.824092	9.800679	-0.607495	0.012448	0.030515	0.009298	-0.217227	-0.543996	-0.785180	0.477285	0.460711	-0.567849	-0.487332	0	0
42211	0.824344	9.786117	-0.619414	0.030796	0.045154	-0.001159	-0.215887	-0.542466	-0.785282	0.477416	0.461046	-0.567792	-0.486953	0	0
42212	0.800398	9.771115	-0.622443	0.034192	0.041450	0.005906	-0.216958	-0.543851	-0.785587	0.477491	0.461275	-0.567858	-0.486585	0	0
42213	0.781037	9.770765	-0.615813	0.026748	0.044702	0.015633	-0.216159	-0.541625	-0.784571	0.477717	0.461495	-0.567859	-0.486153	0	0
42214	0.790147	9.800062	-0.615754	0.019485	0.056978	0.020106	-0.218036	-0.543266	-0.785283	0.478006	0.461635	-0.567856	-0.485740	0	0
42215	0.814609	9.790797	-0.602897	0.037506	0.051841	0.018356	-0.216416	-0.545453	-0.784283	0.478235	0.461926	-0.567886	-0.485202	0	0
42216	0.810389	9.756731	-0.619621	0.035584	0.065872	0.025515	-0.216418	-0.545217	-0.782232	0.478546	0.462179	-0.567924	-0.484611	0	0
42217	0.883920	9.714368	-0.626674	0.015507	0.076959	0.037886	-0.217499	-0.543514	-0.781211	0.479112	0.462376	-0.567815	-0.483990	0	0
42218	0.963917	9.720679	-0.580935	0.035856	0.074994	0.016700	-0.215745	-0.545538	-0.781297	0.479423	0.462715	-0.567776	-0.483403	0	0
42219	1.006210	9.663181	-0.598462	0.028675	0.067868	0.014857	-0.216956	-0.545242	-0.780592	0.479765	0.463061	-0.567668	-0.482859	0	0
42220	1.035467	9.651572	-0.616734	0.019494	0.037523	0.016397	-0.216952	-0.546671	-0.780093	0.479932	0.463135	-0.567733	-0.482545	0	0
42221	1.061504	9.683604	-0.611362	0.005881	0.023144	0.018023	-0.216284	-0.545141	-0.779507	0.480142	0.463136	-0.567746	-0.482320	0	0
42222	1.107219	9.698999	-0.619705	0.005294	0.009268	0.003777	-0.217357	-0.546410	-0.778718	0.480168	0.463094	-0.567806	-0.482265	0	0
42223	1.112653	9.665108	-0.648170	0.014390	-0.011817	-0.003401	-0.217628	-0.545384	-0.779907	0.480039	0.463087	-0.567930	-0.482254	0	0
42224	1.078622	9.666916	-0.668486	0.018243	-0.029261	-0.015870	-0.217359	-0.545696	-0.778967	0.479701	0.463045	-0.568136	-0.482387	0	0
42225	1.014689	9.711880	-0.675602	0.020136	-0.039786	-0.021223	-0.217627	-0.545954	-0.779790	0.479302	0.463030	-0.568341	-0.482557	0	0
42226	0.975943	9.706319	-0.700822	0.012671	-0.052495	-0.013362	-0.217494	-0.545227	-0.780721	0.478875	0.462840	-0.568638	-0.482813	0	0
42227	0.972989	9.730540	-0.715539	0.003862	-0.031146	-0.016789	-0.218297	-0.546335	-0.781020	0.478622	0.462764	-0.568743	-0.483013	0	0
42228	0.988988	9.779384	-0.713010	0.006634	-0.035478	-0.020350	-0.217223	-0.545806	-0.780471	0.478286	0.462667	-0.568898	-0.483257	0	0
42229	1.038306	9.741439	-0.684730	0.013284	-0.014731	-0.029932	-0.216954	-0.546284	-0.778446	0.478019	0.462789	-0.568910	-0.483390	0	0
42230	1.034354	9.692812	-0.708557	0.015404	-0.017965	-0.042319	-0.216687	-0.545572	-0.778835	0.477632	0.462938	-0.568925	-0.483612	0	0
42231	1.034151	9.697660	-0.742302	0.033333	-0.023193	-0.040528	-0.216545	-0.547848	-0.778638	0.477174	0.463174	-0.569026	-0.483719	0	0
42232	0.990077	9.725996	-0.705352	0.018781	-0.025226	-0.035274	-0.215742	-0.546730	-0.778747	0.476769	0.463271	-0.569119	-0.483916	0	0
42233	0.951631	9.710733	-0.696787	0.007566	-0.013314	-0.017543	-0.216548	-0.546995	-0.778746	0.476599	0.463300	-0.569155	-0.484013	0	0
42234	0.954284	9.696214	-0.715855	0.015091	-0.014723	-0.029905	-0.215744	-0.546050	-0.777499	0.476291	0.463393	-0.569210	-0.484162	0	0
42235	0.936254	9.751723	-0.702383	-0.003416	-0.011804	-0.010493	-0.214666	-0.546780	-0.777671	0.476215	0.463336	-0.569219	-0.484281	0	0
42236	0.935721	9.778418	-0.702601	-0.010696	-0.019020	-0.008795	-0.214937	-0.546711	-0.774260	0.476111	0.463173	-0.569261	-0.484490	0	0
42237	0.997667	9.711569	-0.695381	0.007419	-0.014332	-0.012255	-0.215205	-0.546673	-0.775618	0.475962	0.463165	-0.569327	-0.484567	0	0
42238	1.049555	9.659101	-0.712651	-0.005371	-0.026125	-0.007075	-0.215203	-0.547514	-0.776054	0.475800	0.462983	-0.569437	-0.484770	0	0
42239	1.054222	9.668897	-0.707767	0.003867	-0.035564	-0.017717	-0.216415	-0.546633	-0.776148	0.475522	0.462884	-0.569563	-0.484989	0	0
42240	1.023862	9.726604	-0.747651	-0.007781	-0.040043	-0.020429	-0.215880	-0.545751	-0.778033	0.475227	0.462699	-0.569666	-0.485334	0	0
42241	1.033860	9.712220	-0.742421	-0.003979	-0.031856	-0.026555	-0.216282	-0.546331	-0.777093	0.474965	0.462629	-0.569697	-0.485621	0	0
42242	1.033426	9.731632	-0.757024	-0.019720	-0.035938	-0.010718	-0.215745	-0.546075	-0.776410	0.474799	0.462355	-0.569764	-0.485965	0	0
42243	1.021000	9.750831	-0.733478	-0.014105	-0.029493	-0.017730	-0.216015	-0.545802	-0.775717	0.474642	0.462197	-0.569776	-0.486255	0	0
42244	0.989798	9.730840	-0.763172	-0.012696	-0.033390	-0.003597	-0.216550	-0.546271	-0.779404	0.474491	0.461927	-0.569899	-0.486514	0	0
42245	0.950988	9.727705	-0.793227	-0.019743	-0.042168	-0.010739	-0.216286	-0.544886	-0.778272	0.474322	0.461640	-0.569977	-0.486860	0	0
42246	0.911177	9.780391	-0.787624	-0.018238	-0.044198	-0.000131	-0.216018	-0.544134	-0.780431	0.474159	0.461279	-0.570134	-0.487178	0	0
42247	0.886676	9.796943	-0.766835	-0.005670	-0.019333	0.005376	-0.218167	-0.544941	-0.780159	0.474133	0.461078	-0.570246	-0.487262	0	0
42248	0.867431	9.782022	-0.815459	0.005229	-0.008533	0.003717	-0.216822	-0.545255	-0.780185	0.474074	0.460968	-0.570375	-0.487273	0	0
42249	0.853371	9.757490	-0.818113	-0.000105	0.005645	0.003795	-0.217628	-0.545532	-0.779640	0.474156	0.460925	-0.570388	-0.487218	0	0
42250	0.872815	9.757845	-0.798260	-0.000153	0.016227	0.007394	-0.218166	-0.545211	-0.780713	0.474271	0.460878	-0.570399	-0.487137	0	0
42251	0.877572	9.762787	-0.795744	-0.003532	0.023486	0.000356	-0.218035	-0.544553	-0.778650	0.474454	0.460926	-0.570295	-0.487036	0	0
42252	0.911796	9.751272	-0.775349	0.016604	0.025741	-0.011951	-0.216683	-0.547002	-0.778336	0.474461	0.461126	-0.570244	-0.486899	0	0
42253	0.970838	9.706218	-0.782826	0.010765	0.032370	0.005744	-0.218300	-0.545693	-0.778139	0.474655	0.461254	-0.570193	-0.486649	0	0
42254	1.010218	9.677801	-0.771774	0.003509	0.019866	0.005633	-0.217760	-0.546247	-0.779253	0.474762	0.461248	-0.570200	-0.486543	0	0
42255	1.014991	9.687603	-0.733185	0.005676	0.018458	-0.008517	-0.216416	-0.545982	-0.779805	0.474831	0.461364	-0.570125	-0.486452	0	0
42256	0.994974	9.721228	-0.719609	-0.010558	0.000585	-0.010447	-0.217900	-0.544547	-0.779060	0.474820	0.461295	-0.570076	-0.486586	0	0
42257	0.946015	9.744616	-0.726103	-0.007092	-0.008366	-0.006948	-0.216551	-0.545972	-0.780075	0.474804	0.461210	-0.570074	-0.486684	0	0
42258	0.936772	9.725028	-0.706980	-0.003454	-0.010070	-0.008713	-0.217891	-0.547657	-0.779433	0.474716	0.461123	-0.570110	-0.486811	0	0
42259	0.931549	9.741926	-0.719304	0.001828	-0.004824	-0.003357	-0.217087	-0.546552	-0.778998	0.474696	0.461077	-0.570152	-0.486824	0	0
42260	0.931320	9.749202	-0.745847	0.010939	-0.011729	-0.008677	-0.217628	-0.545390	-0.779635	0.474531	0.461048	-0.570268	-0.486877	0	0
42261	0.946439	9.720345	-0.745165	0.007388	-0.011714	-0.010458	-0.217087	-0.546734	-0.777233	0.474412	0.461036	-0.570337	-0.486925	0	0
42262	0.941966	9.700842	-0.749970	0.014577	-0.014322	-0.010451	-0.217762	-0.545831	-0.778831	0.474206	0.461020	-0.570475	-0.486978	0	0
42263	0.927232	9.712714	-0.736068	0.001665	-0.010292	0.001914	-0.216683	-0.546693	-0.779416	0.474182	0.460917	-0.570566	-0.486992	0	0
42264	0.912778	9.705167	-0.755713	-0.000071	-0.027956	-0.003505	-0.218032	-0.545579	-0.777184	0.473999	0.460727	-0.570729	-0.487159	0	0
42265	0.898100	9.714613	-0.739383	-0.018046	-0.012149	-0.001690	-0.217757	-0.547537	-0.778613	0.474038	0.460541	-0.570717	-0.487311	0	0
42266	0.868346	9.748059	-0.740549	-0.017921	-0.015575	-0.007010	-0.217630	-0.544660	-0.780565	0.473996	0.460353	-0.570712	-0.487534	0	0
42267	0.877433	9.777355	-0.747713	-0.000981	-0.008495	0.000158	-0.217628	-0.545337	-0.781949	0.473985	0.460257	-0.570774	-0.487564	0	0
42268	0.892553	9.748498	-0.747031	0.014480	-0.014413	-0.006906	-0.216687	-0.545384	-0.780872	0.473804	0.460229	-0.570921	-0.487595	0	0
42269	0.888830	9.685308	-0.790000	0.011089	-0.000977	-0.012131	-0.218974	-0.545067	-0.780018	0.473720	0.460297	-0.570948	-0.487580	0	0
42270	0.868390	9.743203	-0.757362	-0.014019	0.009524	-0.013910	-0.219239	-0.546477	-0.780060	0.473745	0.460260	-0.570836	-0.487722	0	0
42271	0.863462	9.747970	-0.752734	-0.005332	0.003111	-0.003314	-0.218029	-0.546247	-0.778977	0.473802	0.460221	-0.570804	-0.487741	0	0
42272	0.917191	9.724667	-0.770168	-0.001070	0.017978	0.008278	-0.218304	-0.544541	-0.778919	0.473943	0.460181	-0.570800	-0.487647	0	0
42273	0.960329	9.754584	-0.735368	-0.011023	0.001920	0.007248	-0.218033	-0.545151	-0.777307	0.474071	0.460048	-0.570795	-0.487654	0	0
42274	0.935690	9.778417	-0.712231	0.000090	0.009386	-0.003275	-0.218566	-0.546480	-0.780613	0.474099	0.460035	-0.570785	-0.487650	0	0
42275	0.912165	9.741574	-0.719897	0.003605	0.000480	-0.001545	-0.218294	-0.547619	-0.780653	0.474108	0.460015	-0.570818	-0.487621	0	0
42276	0.917843	9.700407	-0.717004	-0.005230	0.004982	-0.006848	-0.217626	-0.545759	-0.782099	0.474123	0.459983	-0.570782	-0.487679	0	0
42277	0.912936	9.700316	-0.736413	-0.010751	-0.001376	-0.003369	-0.217627	-0.545624	-0.781822	0.474180	0.459896	-0.570744	-0.487750	0	0
42278	0.902760	9.724408	-0.736907	-0.007255	-0.003212	0.000168	-0.217896	-0.545479	-0.781678	0.474185	0.459765	-0.570776	-0.487831	0	0
42279	0.914644	9.739192	-0.717395	-0.003642	0.000376	0.000199	-0.218165	-0.545488	-0.780994	0.474235	0.459701	-0.570782	-0.487837	0	0
42280	0.931799	9.729793	-0.716798	0.001813	0.002244	-0.001544	-0.218165	-0.545803	-0.779642	0.474220	0.459648	-0.570826	-0.487850	0	0
42281	0.921966	9.739326	-0.700320	-0.000192	0.009120	0.007336	-0.217897	-0.545498	-0.780861	0.474339	0.459601	-0.570839	-0.487762	0	0
42282	0.897596	9.748596	-0.684287	-0.012303	0.023635	-0.008518	-0.218566	-0.546338	-0.780608	0.474475	0.459624	-0.570682	-0.487793	0	0
42283	0.893189	9.724238	-0.698682	0.005524	0.016540	-0.003200	-0.217223	-0.545803	-0.780607	0.474559	0.459701	-0.570639	-0.487688	0	0
42284	0.903024	9.719563	-0.683902	0.000377	0.030897	-0.010200	-0.217224	-0.545337	-0.782363	0.474677	0.459838	-0.570494	-0.487613	0	0
42285	0.917307	9.729531	-0.702797	-0.012165	0.043238	-0.010163	-0.218436	-0.545060	-0.780841	0.474961	0.460002	-0.570206	-0.487520	0	0
42286	0.936833	9.725032	-0.687720	-0.005180	0.037790	-0.003108	-0.217492	-0.545960	-0.779655	0.475163	0.460088	-0.570048	-0.487426	0	0
42287	0.946586	9.725211	-0.668164	0.003695	0.031555	0.000414	-0.216688	-0.544949	-0.781267	0.475359	0.460209	-0.569941	-0.487246	0	0
42288	0.946234	9.739768	-0.687543	-0.010708	0.030545	0.000362	-0.217224	-0.545825	-0.779654	0.475570	0.460223	-0.569799	-0.487193	0	0
42289	0.926194	9.773392	-0.681189	-0.004986	0.039744	-0.010167	-0.216548	-0.546646	-0.781596	0.475800	0.460403	-0.569562	-0.487075	0	0
42290	0.950327	9.778686	-0.680489	-0.000794	0.044809	0.002250	-0.216417	-0.545510	-0.781833	0.476059	0.460525	-0.569407	-0.486889	0	0
42291	0.975534	9.730591	-0.676945	-0.014449	0.041009	0.007484	-0.215343	-0.544839	-0.781279	0.476426	0.460565	-0.569200	-0.486734	0	0
42292	0.965663	9.740123	-0.672505	-0.007259	0.028666	0.005661	-0.215884	-0.543964	-0.781789	0.476638	0.460557	-0.569106	-0.486643	0	0
42293	0.975309	9.740295	-0.686654	-0.004376	0.043024	0.001339	-0.215343	-0.544826	-0.781823	0.476940	0.460690	-0.568910	-0.486451	0	0
42294	0.990556	9.706587	-0.676303	0.009123	0.037826	0.000462	-0.215877	-0.546255	-0.780773	0.477101	0.460831	-0.568831	-0.486252	0	0
42295	0.992576	9.726044	-0.681202	-0.007305	0.039248	0.009259	-0.216141	-0.547622	-0.782722	0.477434	0.460885	-0.568676	-0.486055	0	0
42296	1.014025	9.745855	-0.671064	-0.003259	0.034387	-0.008446	-0.216686	-0.545554	-0.779651	0.477583	0.460994	-0.568517	-0.485990	0	0
42297	1.021258	9.750844	-0.651622	-0.003528	0.037679	0.002181	-0.215071	-0.546145	-0.780234	0.477857	0.461098	-0.568356	-0.485812	0	0
42298	1.014525	9.721588	-0.666051	0.010943	0.021929	-0.003176	-0.215609	-0.545815	-0.781716	0.477910	0.461203	-0.568336	-0.485684	0	0
42299	1.014457	9.721585	-0.687719	-0.009248	0.017853	0.010880	-0.215615	-0.543850	-0.780835	0.478141	0.461132	-0.568282	-0.485586	0	0
42300	0.992622	9.726047	-0.666757	-0.009163	0.016163	0.007337	-0.213729	-0.544693	-0.783064	0.478312	0.461062	-0.568233	-0.485541	0	0
42301	0.989908	9.740562	-0.666950	0.000135	0.004123	-0.005972	-0.215343	-0.544851	-0.780734	0.478340	0.461065	-0.568213	-0.485535	0	0
42302	0.981119	9.696707	-0.657260	0.001699	-0.001396	0.001958	-0.216148	-0.545667	-0.781432	0.478315	0.460967	-0.568296	-0.485555	0	0
42303	0.971188	9.706236	-0.672080	-0.009122	0.003803	0.003728	-0.214536	-0.544845	-0.781833	0.478430	0.460869	-0.568278	-0.485556	0	0
42304	0.960209	9.778872	-0.620004	-0.016084	0.016367	-0.003288	-0.215344	-0.544543	-0.781814	0.478578	0.460820	-0.568150	-0.485606	0	0
42305	0.930818	9.788044	-0.659492	-0.014407	0.019803	0.002051	-0.215882	-0.544512	-0.782624	0.478801	0.460785	-0.568021	-0.485571	0	0
42306	0.999988	9.721325	-0.666495	0.005520	0.016549	-0.003225	-0.215213	-0.543394	-0.782596	0.478846	0.460835	-0.568003	-0.485501	0	0
42307	1.030357	9.656329	-0.669888	0.002033	0.009540	-0.008589	-0.215477	-0.544795	-0.783047	0.478883	0.460888	-0.567954	-0.485471	0	0
42308	1.025233	9.673232	-0.650914	-0.007198	-0.004914	-0.002522	-0.215482	-0.543249	-0.782452	0.478869	0.460769	-0.567979	-0.485568	0	0
42309	1.000168	9.716475	-0.639973	-0.010469	0.000676	-0.013986	-0.215749	-0.543936	-0.783152	0.478888	0.460750	-0.567888	-0.485674	0	0
42310	0.970355	9.754778	-0.629140	-0.004962	-0.011572	-0.020231	-0.214676	-0.542969	-0.783133	0.478746	0.460718	-0.567868	-0.485868	0	0
42311	0.955695	9.761796	-0.622421	-0.007163	-0.001339	-0.003372	-0.214404	-0.544114	-0.782901	0.478790	0.460644	-0.567851	-0.485914	0	0
42312	0.960648	9.754601	-0.634252	-0.013897	-0.002736	-0.021084	-0.213596	-0.544410	-0.783192	0.478738	0.460620	-0.567739	-0.486119	0	0
42313	0.963236	9.749795	-0.612470	-0.005073	-0.009904	-0.015799	-0.214679	-0.541823	-0.783641	0.478663	0.460585	-0.567716	-0.486253	0	0
42314	0.954180	9.720501	-0.595676	0.005857	-0.007037	-0.020164	-0.214138	-0.542962	-0.783957	0.478492	0.460621	-0.567731	-0.486369	0	0
42315	0.934750	9.720147	-0.610713	-0.010462	-0.008174	-0.015797	-0.214672	-0.544055	-0.785212	0.478452	0.460569	-0.567674	-0.486526	0	0
42316	0.933839	9.763826	-0.623107	-0.006935	-0.002898	-0.012217	-0.215077	-0.543155	-0.786949	0.478403	0.460519	-0.567643	-0.486656	0	0
42317	0.970288	9.759633	-0.619550	-0.003367	0.000647	-0.010423	-0.213864	-0.544489	-0.785644	0.478405	0.460513	-0.567602	-0.486707	0	0
42318	1.009801	9.721507	-0.627679	-0.006532	-0.007830	-0.028176	-0.213733	-0.543063	-0.786144	0.478257	0.460541	-0.567517	-0.486926	0	0
42319	1.002805	9.709243	-0.618172	-0.012373	-0.011829	-0.012304	-0.215349	-0.542491	-0.784744	0.478222	0.460442	-0.567484	-0.487093	0	0
42320	0.960969	9.740043	-0.624503	0.000400	-0.004481	-0.017514	-0.214540	-0.543356	-0.784918	0.478104	0.460450	-0.567472	-0.487215	0	0
42321	0.902990	9.729279	-0.633423	0.005510	-0.001171	-0.005970	-0.214270	-0.543463	-0.786696	0.478078	0.460452	-0.567504	-0.487201	0	0
42322	0.898039	9.734044	-0.636018	-0.006971	-0.001167	-0.010429	-0.213331	-0.542638	-0.786544	0.478057	0.460411	-0.567464	-0.487306	0	0
42323	0.902446	9.758402	-0.621623	-0.005394	-0.003127	-0.002482	-0.214140	-0.541747	-0.787459	0.478087	0.460333	-0.567467	-0.487348	0	0
42324	0.896939	9.789860	-0.631658	0.002010	0.005977	-0.008589	-0.213867	-0.543028	-0.787504	0.478067	0.460351	-0.567453	-0.487367	0	0
42325	0.931879	9.739513	-0.630206	-0.005582	0.002010	0.005502	-0.212792	-0.542918	-0.787240	0.478165	0.460252	-0.567467	-0.487348	0	0
42326	0.936694	9.739600	-0.639688	-0.005360	0.009298	-0.001524	-0.214004	-0.542478	-0.786667	0.478232	0.460211	-0.567432	-0.487360	0	0
42327	0.936605	9.744454	-0.637320	-0.007177	-0.004897	-0.003389	-0.214136	-0.543189	-0.786416	0.478255	0.460121	-0.567431	-0.487425	0	0
42328	0.936337	9.759016	-0.630216	-0.011125	0.001833	0.010786	-0.213871	-0.541920	-0.786378	0.478369	0.459950	-0.567458	-0.487442	0	0
42329	0.936382	9.759018	-0.615771	-0.011799	0.020627	0.005599	-0.213332	-0.542172	-0.788300	0.478601	0.459912	-0.567353	-0.487373	0	0
42330	0.951277	9.739866	-0.624799	0.005074	0.001969	0.010835	-0.214673	-0.543287	-0.787775	0.478639	0.459814	-0.567462	-0.487301	0	0
42331	0.941846	9.725128	-0.634606	-0.010784	-0.001393	-0.002495	-0.213868	-0.542560	-0.789396	0.478702	0.459719	-0.567430	-0.487366	0	0
42332	0.936464	9.754164	-0.620547	-0.005434	0.003921	0.000208	-0.213195	-0.542679	-0.791042	0.478758	0.459654	-0.567420	-0.487385	0	0
42333	0.946112	9.759196	-0.603437	0.007472	0.009627	-0.010327	-0.213869	-0.542116	-0.790199	0.478761	0.459745	-0.567388	-0.487334	0	0
42334	0.941595	9.744550	-0.591429	0.008925	0.016400	0.003868	-0.213869	-0.542456	-0.787758	0.478825	0.459772	-0.567417	-0.487210	0	0
42335	0.942048	9.715422	-0.632120	0.003609	0.012886	0.000294	-0.214947	-0.541871	-0.787454	0.478916	0.459800	-0.567399	-0.487115	0	0
42336	0.922759	9.705358	-0.663930	0.010401	0.005479	0.014419	-0.213466	-0.542298	-0.788847	0.478971	0.459731	-0.567529	-0.486975	0	0
42337	0.912158	9.753720	-0.645362	-0.007487	0.009862	0.010855	-0.214004	-0.541996	-0.789103	0.479147	0.459631	-0.567520	-0.486907	0	0
42338	0.911377	9.797406	-0.616828	0.009023	0.017376	0.000343	-0.214811	-0.542305	-0.787197	0.479198	0.459681	-0.567531	-0.486797	0	0
42339	0.975322	9.754872	-0.590472	0.021528	0.028022	0.005742	-0.215884	-0.543086	-0.789117	0.479318	0.459839	-0.567552	-0.486506	0	0
42340	1.022424	9.697460	-0.619888	0.006907	0.009101	0.010872	-0.214137	-0.542874	-0.787768	0.479392	0.459790	-0.567631	-0.486386	0	0
42341	1.049181	9.693091	-0.616627	0.001412	0.008969	0.014385	-0.213869	-0.542619	-0.786809	0.479539	0.459708	-0.567686	-0.486254	0	0
42342	0.999670	9.745601	-0.613728	0.001694	0.009231	0.003787	-0.213598	-0.543154	-0.788464	0.479605	0.459677	-0.567706	-0.486195	0	0
42343	0.990333	9.728438	-0.609070	0.006052	0.009136	0.009107	-0.215615	-0.542976	-0.788026	0.479707	0.459648	-0.567758	-0.486061	0	0
42344	0.980965	9.711274	-0.614043	0.009802	-0.004861	0.001076	-0.215349	-0.542280	-0.787735	0.479633	0.459592	-0.567881	-0.486044	0	0
42345	0.956526	9.720541	-0.619677	-0.010852	-0.000569	0.000159	-0.215212	-0.543136	-0.787628	0.479714	0.459486	-0.567856	-0.486093	0	0
42346	0.941049	9.768814	-0.610887	0.001694	0.009228	0.003799	-0.214947	-0.541685	-0.789355	0.479779	0.459454	-0.567876	-0.486035	0	0
42347	0.926516	9.770980	-0.594499	0.003825	0.020175	-0.006731	-0.214406	-0.542689	-0.789394	0.479876	0.459559	-0.567791	-0.485940	0	0
42348	0.958543	9.742428	-0.610151	-0.000136	0.012725	0.005581	-0.214410	-0.540970	-0.790155	0.479977	0.459524	-0.567795	-0.485869	0	0
42349	0.970949	9.728086	-0.609662	0.010142	0.023786	-0.006695	-0.214676	-0.542434	-0.787884	0.480065	0.459676	-0.567723	-0.485722	0	0
42350	0.971243	9.711097	-0.623969	0.009059	0.024491	0.000379	-0.215753	-0.541836	-0.788124	0.480156	0.459761	-0.567700	-0.485579	0	0
42351	0.990902	9.696888	-0.628073	-0.003607	0.014585	0.001157	-0.215752	-0.542397	-0.788415	0.480293	0.459758	-0.567641	-0.485514	0	0
42352	1.068631	9.688588	-0.625625	0.003867	0.018449	-0.008537	-0.213870	-0.542185	-0.787204	0.480345	0.459856	-0.567567	-0.485457	0	0
42353	1.072925	9.717798	-0.616085	0.006458	0.010406	-0.005930	-0.214541	-0.542424	-0.788430	0.480379	0.459920	-0.567546	-0.485388	0	0
42354	1.048435	9.731921	-0.607313	-0.003471	-0.001214	-0.006915	-0.214675	-0.542705	-0.788437	0.480353	0.459870	-0.567546	-0.485462	0	0
42355	1.028470	9.760690	-0.608143	-0.003251	-0.004550	-0.015773	-0.215483	-0.542274	-0.787869	0.480299	0.459870	-0.567504	-0.485563	0	0
42356	0.994518	9.760073	-0.618810	0.001646	0.003875	0.004637	-0.214678	-0.541946	-0.784462	0.480336	0.459804	-0.567556	-0.485528	0	0
42357	0.994929	9.740660	-0.611429	0.003201	-0.003421	0.012553	-0.215613	-0.544178	-0.785068	0.480397	0.459681	-0.567671	-0.485451	0	0
42358	1.001973	9.750498	-0.620916	-0.003422	0.009451	-0.006837	-0.215349	-0.542163	-0.786641	0.480434	0.459684	-0.567618	-0.485473	0	0
42359	0.989799	9.755133	-0.609288	-0.011190	-0.001763	0.012519	-0.215754	-0.541544	-0.788523	0.480570	0.459499	-0.567654	-0.485470	0	0
42360	1.002108	9.745646	-0.608839	0.013163	0.000263	0.010838	-0.215748	-0.543546	-0.787771	0.480567	0.459440	-0.567805	-0.485354	0	0
42361	0.997314	9.740702	-0.623392	0.001600	0.009143	0.007323	-0.216157	-0.542170	-0.785542	0.480681	0.459399	-0.567827	-0.485253	0	0
42362	0.995712	9.701832	-0.608704	0.002295	-0.005207	0.012540	-0.215749	-0.543577	-0.786410	0.480704	0.459251	-0.567959	-0.485216	0	0
42363	0.995801	9.696979	-0.611072	0.003259	-0.001599	0.010798	-0.217365	-0.542706	-0.785681	0.480767	0.459146	-0.568057	-0.485138	0	0
42364	1.019717	9.711977	-0.617674	-0.003878	0.001942	0.009025	-0.217903	-0.542653	-0.787444	0.480835	0.459015	-0.568115	-0.485126	0	0
42365	1.029439	9.712155	-0.607747	-0.005632	-0.008652	0.005413	-0.217364	-0.542794	-0.788000	0.480872	0.458864	-0.568179	-0.485158	0	0
42366	1.019383	9.731394	-0.600979	0.003445	-0.001420	0.003720	-0.217095	-0.542788	-0.788548	0.480874	0.458795	-0.568254	-0.485134	0	0
42367	1.019413	9.731396	-0.591349	0.003199	-0.014043	0.010711	-0.217902	-0.542775	-0.788266	0.480865	0.458630	-0.568411	-0.485114	0	0
42368	1.024130	9.731477	-0.632129	-0.011670	-0.003150	-0.003411	-0.217770	-0.541951	-0.787287	0.480886	0.458514	-0.568393	-0.485224	0	0
42369	0.990433	9.721156	-0.623456	0.001727	-0.004906	0.000164	-0.217370	-0.540811	-0.787936	0.480885	0.458447	-0.568450	-0.485222	0	0
42370	0.990938	9.692031	-0.647294	-0.008247	0.009102	0.005528	-0.218440	-0.542766	-0.788123	0.481003	0.458356	-0.568431	-0.485213	0	0
42371	1.028715	9.746127	-0.622470	0.003548	0.000446	0.000194	-0.218847	-0.541454	-0.789302	0.481024	0.458323	-0.568472	-0.485176	0	0
42372	1.028158	9.780108	-0.584226	0.003433	-0.003197	0.003705	-0.219112	-0.543018	-0.788804	0.481010	0.458239	-0.568560	-0.485166	0	0
42373	1.038113	9.763292	-0.607867	0.021205	-0.012113	0.010775	-0.218574	-0.542747	-0.788802	0.480930	0.458170	-0.568795	-0.485035	0	0
42374	1.041450	9.717228	-0.609824	0.006950	-0.012101	0.005427	-0.219512	-0.543847	-0.789371	0.480861	0.458053	-0.568948	-0.485035	0	0
42375	1.029523	9.712159	-0.581264	0.006040	-0.024511	0.003579	-0.219919	-0.543025	-0.787705	0.480745	0.457891	-0.569136	-0.485082	0	0
42376	0.990562	9.721163	-0.582528	0.002418	-0.019254	0.005378	-0.219517	-0.542477	-0.787284	0.480656	0.457720	-0.569300	-0.485139	0	0
42377	1.014453	9.731302	-0.627610	0.005926	-0.008687	0.010756	-0.219780	-0.544294	-0.788157	0.480665	0.457594	-0.569444	-0.485080	0	0
42378	1.014162	9.745863	-0.627729	-0.003824	-0.006860	0.005432	-0.219920	-0.542597	-0.787828	0.480674	0.457451	-0.569520	-0.485117	0	0
42379	1.014708	9.721598	-0.608271	0.010409	-0.001581	0.012584	-0.221670	-0.542000	-0.787379	0.480712	0.457371	-0.569659	-0.484991	0	0
42380	1.005195	9.711715	-0.613303	0.008768	-0.008533	0.005464	-0.220053	-0.542858	-0.788652	0.480655	0.457281	-0.569803	-0.484963	0	0
42381	0.985862	9.706507	-0.628300	0.006772	-0.010504	0.012523	-0.220859	-0.543583	-0.787167	0.480658	0.457141	-0.569966	-0.484900	0	0
42382	1.009622	9.731215	-0.622943	0.012336	0.000322	0.008182	-0.221401	-0.542333	-0.785486	0.480643	0.457089	-0.570103	-0.484803	0	0
42383	0.989642	9.759983	-0.628588	0.013410	0.012885	0.003849	-0.222069	-0.543420	-0.786876	0.480706	0.457145	-0.570146	-0.484638	0	0
42384	1.048102	9.744050	-0.636303	0.017941	0.020038	0.003897	-0.221668	-0.542850	-0.787407	0.480760	0.457243	-0.570193	-0.484437	0	0
42385	1.077450	9.732446	-0.625685	0.010724	0.005800	0.002009	-0.222745	-0.542409	-0.786971	0.480785	0.457262	-0.570248	-0.484328	0	0
42386	1.063471	9.703059	-0.633115	0.015859	0.009135	0.012660	-0.220590	-0.543447	-0.787166	0.480834	0.457253	-0.570372	-0.484142	0	0
42387	1.032167	9.692780	-0.633998	0.007120	0.003988	0.001998	-0.222338	-0.543690	-0.787154	0.480866	0.457246	-0.570419	-0.484062	0	0
42388	1.012416	9.706985	-0.658784	0.003411	-0.010313	0.003667	-0.221796	-0.545141	-0.786253	0.480811	0.457127	-0.570541	-0.484085	0	0
42389	1.029050	9.726710	-0.639164	-0.007287	0.012713	0.003776	-0.222476	-0.542604	-0.784937	0.480966	0.457083	-0.570484	-0.484039	0	0
42390	1.029151	9.724286	-0.622291	-0.007101	-0.008358	-0.006967	-0.220726	-0.543195	-0.785658	0.480924	0.456990	-0.570493	-0.484159	0	0
42391	1.040874	9.741490	-0.638913	-0.007352	-0.001510	0.003682	-0.221941	-0.541770	-0.784780	0.480998	0.456878	-0.570503	-0.484180	0	0
42392	1.041284	9.722078	-0.631532	-0.007225	0.005690	0.000192	-0.222747	-0.542032	-0.784916	0.481062	0.456800	-0.570485	-0.484211	0	0
42393	1.048135	9.741622	-0.641098	0.003739	0.000624	-0.006880	-0.220995	-0.542893	-0.786190	0.481046	0.456812	-0.570490	-0.484210	0	0
42394	1.052996	9.741711	-0.636135	0.001860	0.004077	-0.003329	-0.221931	-0.544713	-0.786238	0.481053	0.456802	-0.570497	-0.484203	0	0
42395	1.080164	9.717929	-0.625493	0.010709	-0.003068	0.001068	-0.221395	-0.544159	-0.786226	0.481022	0.456784	-0.570590	-0.484141	0	0
42396	1.068182	9.707998	-0.645044	0.008833	0.005695	0.005542	-0.221398	-0.543343	-0.784701	0.481047	0.456763	-0.570666	-0.484047	0	0
42397	1.063157	9.717619	-0.640456	0.013750	0.004352	-0.010364	-0.222473	-0.543738	-0.784974	0.480990	0.456861	-0.570686	-0.483988	0	0
42398	1.099563	9.718282	-0.620085	0.006445	0.002428	-0.006871	-0.223284	-0.542334	-0.783557	0.480938	0.456873	-0.570718	-0.483991	0	0
42399	1.108591	9.752433	-0.615251	0.005527	-0.001134	-0.006900	-0.221531	-0.543753	-0.785258	0.480904	0.456884	-0.570741	-0.483987	0	0
42400	1.106222	9.745104	-0.644156	0.003296	-0.003326	0.008994	-0.222737	-0.544969	-0.786645	0.480923	0.456777	-0.570846	-0.483945	0	0
42401	1.096573	9.747359	-0.615582	0.009117	0.017476	-0.003231	-0.221801	-0.543429	-0.786743	0.480997	0.456874	-0.570813	-0.483818	0	0
42402	1.108974	9.730589	-0.631926	0.010764	0.014692	0.002059	-0.221800	-0.543706	-0.787024	0.481049	0.456926	-0.570839	-0.483687	0	0
42403	1.116365	9.723439	-0.638867	0.024682	0.001969	0.017934	-0.223411	-0.544544	-0.785943	0.481066	0.456902	-0.571054	-0.483439	0	0
42404	1.095961	9.776479	-0.625450	0.014053	-0.001501	0.010808	-0.223949	-0.544695	-0.784988	0.481045	0.456834	-0.571219	-0.483328	0	0
42405	1.071925	9.766332	-0.626111	0.021072	0.000159	0.017919	-0.223413	-0.544002	-0.784835	0.481069	0.456784	-0.571425	-0.483109	0	0
42406	1.089976	9.705964	-0.663618	0.017462	-0.003428	0.017884	-0.223683	-0.543395	-0.786311	0.481064	0.456692	-0.571641	-0.482946	0	0
42407	1.083083	9.683989	-0.682922	0.017449	-0.006985	0.017864	-0.224218	-0.544541	-0.785252	0.481063	0.456589	-0.571863	-0.482780	0	0
42408	1.058990	9.683556	-0.640327	0.013720	0.002551	-0.009489	-0.224081	-0.545699	-0.784338	0.480975	0.456662	-0.571910	-0.482745	0	0
42409	1.054045	9.690751	-0.626089	0.020611	0.012948	0.003861	-0.225023	-0.545429	-0.782819	0.481005	0.456751	-0.571987	-0.482538	0	0
42410	1.058542	9.702967	-0.659745	0.003435	0.016273	0.007364	-0.222604	-0.544883	-0.784328	0.481128	0.456749	-0.571991	-0.482414	0	0
42411	1.067906	9.722560	-0.640347	0.000022	0.016420	0.000278	-0.224081	-0.545731	-0.782976	0.481254	0.456777	-0.571936	-0.482326	0	0
42412	1.063045	9.722471	-0.645311	0.003717	0.016538	-0.003245	-0.223816	-0.544144	-0.784427	0.481317	0.456828	-0.571899	-0.482259	0	0
42413	1.033651	9.734074	-0.670373	0.009364	0.029204	-0.010212	-0.223549	-0.543732	-0.784144	0.481423	0.457023	-0.571778	-0.482111	0	0
42414	1.067731	9.729838	-0.650037	0.003433	0.016274	0.007360	-0.223543	-0.545589	-0.783523	0.481541	0.457015	-0.571787	-0.481991	0	0
42415	1.062560	9.746738	-0.645509	0.003511	0.012806	0.003803	-0.224356	-0.543719	-0.783862	0.481647	0.457024	-0.571780	-0.481885	0	0
42416	1.067337	9.754111	-0.621345	0.001859	0.025327	0.000339	-0.223818	-0.543949	-0.780606	0.481787	0.457088	-0.571708	-0.481769	0	0
42417	1.067794	9.727413	-0.645202	0.016341	0.032603	-0.001335	-0.224490	-0.544368	-0.780203	0.481922	0.457284	-0.571644	-0.481524	0	0
42418	1.107480	9.684437	-0.629216	0.008882	0.037614	0.009275	-0.223816	-0.544808	-0.780225	0.482144	0.457392	-0.571586	-0.481269	0	0
42419	1.131333	9.694574	-0.686336	0.013392	0.028806	0.007460	-0.226103	-0.544281	-0.782361	0.482314	0.457504	-0.571566	-0.481015	0	0
42420	1.138187	9.723836	-0.633386	0.007127	0.037646	0.007493	-0.223007	-0.545368	-0.781343	0.482539	0.457618	-0.571488	-0.480774	0	0
42421	1.131215	9.704286	-0.662340	0.005456	0.028893	0.001246	-0.223683	-0.544235	-0.780617	0.482716	0.457727	-0.571401	-0.480595	0	0
42422	1.131085	9.711566	-0.657584	0.010933	0.030783	-0.001377	-0.222605	-0.545122	-0.780113	0.482840	0.457874	-0.571336	-0.480409	0	0
42423	1.136388	9.684956	-0.681294	0.003902	0.025565	-0.008505	-0.223009	-0.544833	-0.779963	0.482958	0.458015	-0.571214	-0.480300	0	0
42424	1.136031	9.704371	-0.671822	0.003775	0.028989	-0.003179	-0.223411	-0.545374	-0.780657	0.483092	0.458126	-0.571117	-0.480174	0	0
42425	1.146053	9.694848	-0.628111	-0.003287	0.018439	-0.010345	-0.222601	-0.546095	-0.780962	0.483195	0.458209	-0.570986	-0.480148	0	0
42426	1.174859	9.705078	-0.651377	0.002169	0.020307	-0.012090	-0.223410	-0.545167	-0.783511	0.483248	0.458325	-0.570880	-0.480111	0	0
42427	1.174433	9.724490	-0.663573	0.003629	0.018235	0.000278	-0.223816	-0.544330	-0.782525	0.483369	0.458378	-0.570833	-0.479994	0	0
42428	1.189128	9.719904	-0.643829	0.005759	0.018561	-0.012094	-0.222202	-0.544508	-0.782550	0.483398	0.458506	-0.570749	-0.479941	0	0
42429	1.177088	9.714829	-0.651382	0.014581	0.010502	-0.006810	-0.222337	-0.544864	-0.779291	0.483392	0.458615	-0.570760	-0.479830	0	0
42430	1.155666	9.697449	-0.637465	0.001619	-0.007650	0.003647	-0.221800	-0.544105	-0.781997	0.483366	0.458508	-0.570856	-0.479846	0	0
42431	1.140919	9.706891	-0.642803	0.008976	-0.014527	-0.003443	-0.221934	-0.544615	-0.778197	0.483259	0.458450	-0.570977	-0.479865	0	0
42432	1.130955	9.718847	-0.652828	0.002136	-0.008056	-0.015799	-0.223412	-0.545135	-0.778742	0.483130	0.458449	-0.570992	-0.479977	0	0
42433	1.116611	9.708877	-0.653193	-0.005244	-0.001204	-0.007818	-0.223008	-0.545434	-0.778484	0.483144	0.458411	-0.570960	-0.480037	0	0
42434	1.108969	9.728160	-0.648759	0.001804	-0.008366	-0.003420	-0.223275	-0.545667	-0.780395	0.483080	0.458343	-0.571026	-0.480088	0	0
42435	1.091954	9.722990	-0.697388	0.005756	0.006151	-0.013919	-0.223816	-0.544792	-0.780906	0.483056	0.458428	-0.570984	-0.480082	0	0
42436	1.106134	9.742670	-0.687472	0.010006	0.013926	-0.003251	-0.223682	-0.544154	-0.784156	0.483079	0.458502	-0.570985	-0.479985	0	0
42437	1.071669	9.771177	-0.676708	-0.003404	0.013011	-0.006829	-0.223280	-0.543584	-0.784687	0.483170	0.458536	-0.570898	-0.479966	0	0
42438	1.120635	9.747790	-0.667807	0.023697	0.025731	-0.008441	-0.223011	-0.543615	-0.783601	0.483174	0.458764	-0.570883	-0.479761	0	0
42439	1.150747	9.694928	-0.676114	0.007177	0.016441	0.002053	-0.223413	-0.544540	-0.779949	0.483278	0.458814	-0.570871	-0.479623	0	0
42440	1.180116	9.678466	-0.689532	0.003404	0.009168	0.007293	-0.223007	-0.545399	-0.779981	0.483356	0.458774	-0.570911	-0.479534	0	0
42441	1.169834	9.714699	-0.646789	0.010570	-0.007618	0.005440	-0.223009	-0.545578	-0.772222	0.483325	0.458706	-0.571048	-0.479469	0	0
42442	1.174019	9.746332	-0.656529	0.025028	0.005838	0.005569	-0.222472	-0.545307	-0.772220	0.483277	0.458765	-0.571199	-0.479280	0	0
42443	1.150538	9.704634	-0.681008	0.015977	-0.011998	0.004550	-0.222739	-0.546163	-0.771699	0.483192	0.458706	-0.571379	-0.479208	0	0
42444	1.136261	9.689808	-0.690963	0.005211	-0.004978	0.004565	-0.224621	-0.545539	-0.778468	0.483167	0.458621	-0.571485	-0.479188	0	0
42445	1.125772	9.733317	-0.667540	0.008832	0.005699	0.005529	-0.224352	-0.545693	-0.778204	0.483220	0.458607	-0.571550	-0.479071	0	0
42446	1.118600	9.728333	-0.667723	0.016087	0.012893	0.004716	-0.224221	-0.544563	-0.778169	0.483250	0.458663	-0.571620	-0.478903	0	0
42447	1.155825	9.685310	-0.663849	0.017675	0.002087	0.010834	-0.223275	-0.545972	-0.779452	0.483268	0.458643	-0.571768	-0.478727	0	0
42448	1.145598	9.706970	-0.695621	0.017857	0.000484	0.003753	-0.223141	-0.545680	-0.779989	0.483219	0.458658	-0.571899	-0.478607	0	0
42449	1.155032	9.719279	-0.700239	0.008850	0.009256	0.005547	-0.223815	-0.545440	-0.777385	0.483293	0.458661	-0.571946	-0.478473	0	0
42450	1.189237	9.705334	-0.701491	0.014014	0.009082	0.014396	-0.224353	-0.545456	-0.776153	0.483353	0.458628	-0.572072	-0.478292	0	0
42451	1.233664	9.667299	-0.687804	0.007098	0.009290	0.003758	-0.223683	-0.544603	-0.776951	0.483428	0.458632	-0.572104	-0.478175	0	0
42452	1.204043	9.691036	-0.708151	0.007351	0.002440	-0.006888	-0.225295	-0.545425	-0.776550	0.483381	0.458659	-0.572131	-0.478164	0	0
42453	1.189617	9.685920	-0.703740	0.014108	-0.012078	0.007189	-0.225027	-0.544859	-0.776807	0.483318	0.458574	-0.572316	-0.478088	0	0
42454	1.148172	9.694876	-0.724338	0.008932	0.000474	0.001074	-0.224621	-0.546023	-0.775896	0.483296	0.458559	-0.572392	-0.478033	0	0
42455	1.136192	9.689804	-0.712631	0.010834	-0.002957	-0.003360	-0.224756	-0.545724	-0.776429	0.483249	0.458562	-0.572469	-0.477985	0	0
42456	1.135666	9.716499	-0.710441	0.005235	-0.004956	0.003681	-0.223412	-0.545286	-0.778338	0.483227	0.458491	-0.572564	-0.477962	0	0
42457	1.150028	9.724042	-0.719687	0.003400	-0.007660	0.004539	-0.224755	-0.545825	-0.778204	0.483225	0.458391	-0.572664	-0.477940	0	0
42458	1.155144	9.714427	-0.695384	0.017849	-0.001293	0.003739	-0.224758	-0.544997	-0.777223	0.483160	0.458390	-0.572808	-0.477834	0	0
42459	1.169815	9.704980	-0.714121	0.014251	0.009301	0.005562	-0.225021	-0.547141	-0.776200	0.483211	0.458417	-0.572883	-0.477668	0	0
42460	1.208716	9.695973	-0.732118	0.010676	0.003983	0.003741	-0.225557	-0.547547	-0.776479	0.483210	0.458409	-0.572966	-0.477577	0	0
42461	1.191264	9.724792	-0.703983	0.010657	0.000427	0.003720	-0.225962	-0.547138	-0.775371	0.483218	0.458386	-0.573058	-0.477480	0	0
42462	1.188364	9.749016	-0.701847	0.010663	-0.008419	0.001895	-0.225291	-0.546716	-0.775910	0.483139	0.458332	-0.573190	-0.477453	0	0
42463	1.192738	9.768514	-0.728341	0.013979	-0.019278	0.010675	-0.226228	-0.548253	-0.775949	0.483053	0.458191	-0.573425	-0.477394	0	0
42464	1.206613	9.802752	-0.723359	0.016544	0.003640	0.019666	-0.226366	-0.547311	-0.773601	0.483099	0.458118	-0.573610	-0.477194	0	0
42465	1.182753	9.785327	-0.714330	0.031740	-0.008724	0.021409	-0.227036	-0.547828	-0.775109	0.483043	0.458052	-0.573929	-0.476932	0	0
42466	1.148207	9.811401	-0.744475	0.037030	-0.012325	0.024946	-0.227307	-0.547438	-0.773322	0.482930	0.457972	-0.574312	-0.476661	0	0
42467	1.135071	9.864573	-0.730835	0.049878	-0.008443	0.016170	-0.227438	-0.548747	-0.771728	0.482766	0.458026	-0.574690	-0.476320	0	0
42468	1.142537	9.852568	-0.744959	0.070295	0.002090	0.028678	-0.228245	-0.548577	-0.772122	0.482601	0.458153	-0.575179	-0.475774	0	0
42469	1.175565	9.768194	-0.796270	0.074780	0.018041	0.032328	-0.229321	-0.548587	-0.770611	0.482551	0.458360	-0.575621	-0.475090	0	0
42470	1.191445	9.700508	-0.800086	0.076308	0.030194	0.044787	-0.228779	-0.550038	-0.769711	0.482595	0.458556	-0.576077	-0.474304	0	0
42471	1.232926	9.686695	-0.798709	0.065457	0.034485	0.047424	-0.229991	-0.549711	-0.770367	0.482754	0.458708	-0.576464	-0.473525	0	0
42472	1.313313	9.659018	-0.844179	0.077306	0.040920	0.043067	-0.229720	-0.550454	-0.769168	0.482844	0.458966	-0.576865	-0.472692	0	0
42473	1.404043	9.602398	-0.867448	0.087618	0.026394	0.058902	-0.230528	-0.550045	-0.767647	0.482910	0.459119	-0.577449	-0.471764	0	0
42474	1.477867	9.550332	-0.843124	0.055993	0.018935	0.062277	-0.232672	-0.553363	-0.762962	0.483058	0.459055	-0.577946	-0.471064	0	0
42475	1.526374	9.548785	-0.841624	0.043444	0.019766	0.060464	-0.233747	-0.553484	-0.762817	0.483298	0.458949	-0.578363	-0.470409	0	0
42476	1.565469	9.530071	-0.859541	0.048832	0.001210	0.057703	-0.234420	-0.554538	-0.753307	0.483358	0.458797	-0.578887	-0.469851	0	0
42477	1.588666	9.460090	-0.863116	0.018123	-0.008891	0.060192	-0.235225	-0.555079	-0.753588	0.483551	0.458431	-0.579326	-0.469469	0	0
42478	1.569142	9.469448	-0.846934	-0.013714	-0.030771	0.035202	-0.237112	-0.553607	-0.754063	0.483609	0.457960	-0.579605	-0.469526	0	0
42479	1.489945	9.555408	-0.823533	-0.011951	-0.048496	0.033339	-0.237112	-0.552878	-0.761123	0.483586	0.457414	-0.579973	-0.469626	0	0
42480	1.409197	9.592785	-0.831108	-0.011313	-0.058529	0.007655	-0.236838	-0.554448	-0.760905	0.483351	0.456994	-0.580263	-0.469919	0	0
42481	1.291055	9.680462	-0.849839	-0.014950	-0.071880	0.006697	-0.237784	-0.552695	-0.762199	0.483080	0.456478	-0.580608	-0.470272	0	0
42482	1.203076	9.717708	-0.845598	-0.004674	-0.040467	-0.001893	-0.238588	-0.553820	-0.761818	0.482869	0.456223	-0.580802	-0.470496	0	0
42483	1.136380	9.653375	-0.883269	-0.014241	-0.020777	-0.010620	-0.239663	-0.554110	-0.760452	0.482808	0.456054	-0.580822	-0.470697	0	0
42484	1.158729	9.631935	-0.848719	-0.019633	0.002206	-0.006958	-0.238322	-0.552699	-0.761512	0.482889	0.455957	-0.580717	-0.470838	0	0
42485	1.227780	9.696309	-0.832642	-0.037866	0.003619	0.001816	-0.239667	-0.552649	-0.762312	0.483134	0.455718	-0.580563	-0.471008	0	0
42486	1.294447	9.765499	-0.773343	-0.029113	0.003481	0.010665	-0.238724	-0.553234	-0.762478	0.483348	0.455478	-0.580488	-0.471113	0	0
42487	1.314265	9.746439	-0.758147	-0.020170	-0.008889	0.010610	-0.239800	-0.552876	-0.764634	0.483481	0.455216	-0.580517	-0.471196	0	0
42488	1.305145	9.712283	-0.791871	-0.018650	-0.019764	0.019390	-0.239800	-0.552895	-0.763817	0.483553	0.454866	-0.580643	-0.471304	0	0
42489	1.311092	9.649267	-0.841766	-0.025803	-0.010936	0.019426	-0.241957	-0.551127	-0.764552	0.483740	0.454516	-0.580695	-0.471386	0	0
42490	1.310600	9.673534	-0.844372	-0.026395	-0.006176	0.042440	-0.241956	-0.551385	-0.765650	0.484033	0.454056	-0.580825	-0.471368	0	0
42491	1.319540	9.717398	-0.805912	-0.026321	0.000983	0.040713	-0.241688	-0.550812	-0.766179	0.484391	0.453636	-0.580912	-0.471296	0	0
42492	1.329166	9.722429	-0.796025	-0.019345	-0.016869	0.045923	-0.243168	-0.550803	-0.765072	0.484608	0.453142	-0.581141	-0.471267	0	0
42493	1.319913	9.697983	-0.810568	-0.000380	-0.002487	0.046078	-0.244108	-0.551194	-0.765619	0.484853	0.452801	-0.581391	-0.471035	0	0
42494	1.345561	9.630477	-0.790014	-0.006583	-0.002451	0.042519	-0.244776	-0.552403	-0.767829	0.485080	0.452456	-0.581594	-0.470881	0	0
42495	1.379832	9.611676	-0.800857	-0.022445	0.009238	0.031928	-0.246525	-0.552080	-0.767799	0.485426	0.452145	-0.581618	-0.470794	0	0
42496	1.359477	9.655001	-0.833103	-0.030083	-0.015137	0.044129	-0.245721	-0.550921	-0.769678	0.485692	0.451618	-0.581780	-0.470826	0	0
42497	1.348789	9.713076	-0.780909	-0.004599	-0.002257	0.035449	-0.247198	-0.551423	-0.771039	0.485906	0.451320	-0.581958	-0.470670	0	0
42498	1.339806	9.678927	-0.771297	0.017174	-0.005457	0.028428	-0.247332	-0.551709	-0.770774	0.485940	0.451157	-0.582225	-0.470461	0	0
42499	1.365774	9.592003	-0.772252	0.013535	-0.004641	0.030188	-0.247737	-0.551511	-0.766676	0.486033	0.450967	-0.582476	-0.470237	0	0
42500	1.394750	9.592525	-0.802662	0.001383	0.000097	0.014261	-0.248006	-0.551492	-0.767217	0.486104	0.450835	-0.582577	-0.470164	0	0
42501	1.398381	9.655712	-0.788583	-0.023275	-0.016373	0.024683	-0.248409	-0.551927	-0.766409	0.486268	0.450444	-0.582687	-0.470234	0	0
42502	1.407461	9.685007	-0.798155	-0.003990	-0.003458	0.012446	-0.249890	-0.551336	-0.765964	0.486332	0.450278	-0.582773	-0.470219	0	0
42503	1.374509	9.635857	-0.798795	-0.003996	-0.015863	0.010608	-0.250560	-0.552161	-0.766392	0.486345	0.450066	-0.582907	-0.470243	0	0
42504	1.360456	9.611325	-0.799041	-0.005850	-0.017702	0.012363	-0.249752	-0.552450	-0.766955	0.486339	0.449830	-0.583049	-0.470298	0	0
42505	1.340070	9.661936	-0.795234	-0.022217	-0.023305	0.017582	-0.251098	-0.551982	-0.767469	0.486422	0.449454	-0.583163	-0.470430	0	0
42506	1.380816	9.684524	-0.796561	-0.014641	-0.022888	0.003454	-0.250293	-0.551138	-0.767996	0.486382	0.449202	-0.583251	-0.470605	0	0
42507	1.393244	9.670184	-0.788850	-0.022049	-0.022257	0.011389	-0.250428	-0.551122	-0.768539	0.486441	0.448868	-0.583332	-0.470762	0	0
42508	1.389602	9.616714	-0.745227	-0.012178	-0.023085	0.012300	-0.251229	-0.552778	-0.769673	0.486430	0.448575	-0.583471	-0.470879	0	0
42509	1.399628	9.597474	-0.761625	-0.018058	-0.024519	-0.003642	-0.252041	-0.551047	-0.770153	0.486386	0.448339	-0.583514	-0.471097	0	0
42510	1.399142	9.616883	-0.793081	-0.026913	-0.013838	-0.007137	-0.251778	-0.549048	-0.771045	0.486402	0.448129	-0.583453	-0.471355	0	0
42511	1.413001	9.651121	-0.792914	-0.041045	-0.006625	-0.015981	-0.250694	-0.551292	-0.773173	0.486506	0.447938	-0.583245	-0.471688	0	0
42512	1.397301	9.713959	-0.762575	-0.032098	-0.001281	-0.013266	-0.252044	-0.549858	-0.772566	0.486590	0.447798	-0.583071	-0.471949	0	0
42513	1.402282	9.709195	-0.750350	-0.028603	-0.019053	-0.012486	-0.252176	-0.550421	-0.772583	0.486582	0.447589	-0.582996	-0.472248	0	0
42514	1.412477	9.682674	-0.759466	-0.019247	-0.013334	-0.024798	-0.250563	-0.550169	-0.772866	0.486487	0.447526	-0.582886	-0.472541	0	0
42515	1.398727	9.646012	-0.740353	-0.032073	-0.011883	-0.015984	-0.251639	-0.550273	-0.773402	0.486519	0.447354	-0.582744	-0.472846	0	0
42516	1.379395	9.640805	-0.755351	-0.021517	-0.008481	-0.006200	-0.250432	-0.548834	-0.775549	0.486548	0.447192	-0.582685	-0.473042	0	0
42517	1.378583	9.684490	-0.736447	-0.043741	0.016378	-0.012301	-0.251504	-0.549732	-0.778562	0.486814	0.447077	-0.582365	-0.473271	0	0
42518	1.387948	9.704083	-0.717049	-0.031956	0.030724	-0.013060	-0.251243	-0.547349	-0.777671	0.487080	0.447084	-0.582040	-0.473391	0	0
42519	1.446688	9.676018	-0.712628	-0.027239	0.031022	0.012584	-0.251237	-0.549367	-0.776238	0.487475	0.446973	-0.581838	-0.473337	0	0
42520	1.480402	9.691198	-0.685227	-0.025423	0.030174	0.011691	-0.251238	-0.549086	-0.776092	0.487829	0.446868	-0.581654	-0.473298	0	0
42521	1.494052	9.735143	-0.689954	-0.032466	0.039115	0.007301	-0.250034	-0.547134	-0.775907	0.488269	0.446800	-0.581364	-0.473264	0	0
42522	1.469871	9.732277	-0.690675	-0.012817	0.037369	0.012662	-0.250836	-0.548554	-0.774990	0.488612	0.446784	-0.581209	-0.473115	0	0
42523	1.475847	9.676550	-0.685256	-0.012997	0.017722	0.016072	-0.250836	-0.548535	-0.775807	0.488883	0.446659	-0.581156	-0.473019	0	0
42524	1.465679	9.693354	-0.729027	-0.021921	0.044271	0.017985	-0.251913	-0.547875	-0.778770	0.489331	0.446599	-0.580949	-0.472867	0	0
42525	1.480723	9.676640	-0.675478	-0.018167	0.047992	0.012712	-0.251647	-0.547031	-0.778746	0.489785	0.446610	-0.580708	-0.472683	0	0
42526	1.525270	9.633753	-0.654529	-0.022525	0.042778	0.006468	-0.250164	-0.548180	-0.779618	0.490176	0.446611	-0.580450	-0.472593	0	0
42527	1.507682	9.662563	-0.669730	-0.021894	0.030139	0.014349	-0.250162	-0.548441	-0.780580	0.490551	0.446509	-0.580286	-0.472501	0	0
[truncated: 695 more rows]
