# Supplementary material for: Identification of Haptic Based Guiding Using Hard Reins
Source: PLoS One. 2015 Jul 22;10(7):e0132020. doi: 10.1371/journal.pone.0132020 (PMC4511788; doi:10.1371/journal.pone.0132020)
Supplement: S1 File — (ZIP) [file pone.0132020.s001.zip › MotionData1/Subject1/T19/fc19.txt]

// Start Time: 0
// Sample rate: 50.0Hz
// Scenario: 4.0
// Firmware Version: 2.6.1
Counter	Acc_X	Acc_Y	Acc_Z	Gyr_X	Gyr_Y	Gyr_Z	Mag_X	Mag_Y	Mag_Z	Quat_w	Quat_x	Quat_y	Quat_z	AnalogIn_1	AnalogIn_2
3746	8.363119	0.866892	-5.163959	0.018734	-0.014013	-0.021271	-0.594730	-0.319918	0.706100	0.212826	0.821020	-0.296188	0.439208	0	0
3747	8.337030	0.866348	-5.109845	0.017305	-0.007526	-0.006607	-0.594446	-0.319929	0.706239	0.212680	0.821083	-0.296109	0.439214	0	0
3748	8.346285	0.847440	-5.151379	0.004469	0.016672	-0.010344	-0.594885	-0.318775	0.706315	0.212715	0.821045	-0.295946	0.439378	0	0
3749	8.317632	0.895964	-5.137913	0.017587	0.008499	0.002543	-0.593890	-0.319206	0.705995	0.212574	0.821011	-0.295907	0.439536	0	0
3750	8.370229	0.842661	-5.169214	0.033636	-0.007235	-0.012080	-0.593763	-0.318592	0.705181	0.212323	0.821134	-0.295683	0.439579	0	0
3751	8.331985	0.876536	-5.143407	0.033846	-0.016997	-0.002890	-0.594614	-0.319241	0.704014	0.211997	0.821263	-0.295581	0.439564	0	0
3752	8.317834	0.866344	-5.099465	0.029852	-0.014388	-0.015751	-0.593185	-0.319865	0.704529	0.211788	0.821409	-0.295387	0.439521	0	0
3753	8.337029	0.832204	-5.095574	0.029567	-0.013731	-0.026765	-0.594212	-0.317116	0.704569	0.211612	0.821585	-0.295102	0.439470	0	0
3754	8.336848	0.822765	-5.114953	0.020875	-0.025840	-0.008414	-0.593046	-0.319191	0.705421	0.211387	0.821757	-0.294988	0.439333	0	0
3755	8.336534	0.818437	-5.153619	0.016871	-0.010223	-0.023130	-0.592480	-0.318128	0.707042	0.211309	0.821879	-0.294780	0.439281	0	0
3756	8.336337	0.838293	-5.187300	0.024518	-0.014688	-0.010259	-0.593065	-0.316685	0.707138	0.211073	0.822029	-0.294571	0.439253	0	0
3757	8.365861	0.854099	-5.115834	0.028076	-0.013560	-0.013913	-0.593653	-0.315486	0.706368	0.210854	0.822163	-0.294397	0.439226	0	0
3758	8.326645	0.838455	-5.194183	0.015351	-0.040549	-0.008403	-0.591650	-0.316563	0.707132	0.210636	0.822383	-0.294349	0.438949	0	0
3759	8.341565	0.837544	-5.134358	0.009616	-0.039990	-0.017586	-0.590205	-0.317284	0.709626	0.210507	0.822604	-0.294281	0.438643	0	0
3760	8.324805	0.891133	-5.143044	0.003868	-0.043113	-0.026763	-0.590784	-0.317737	0.707334	0.210465	0.822860	-0.294153	0.438269	0	0
3761	8.288559	0.891565	-5.156179	0.002493	-0.018208	-0.012132	-0.589939	-0.317989	0.706317	0.210434	0.822955	-0.294115	0.438131	0	0
3762	8.292842	0.843689	-5.204962	0.011169	-0.017139	-0.030477	-0.591644	-0.317928	0.705628	0.210430	0.823119	-0.293880	0.437982	0	0
3763	8.285680	0.863135	-5.204567	-0.008894	-0.028347	-0.026827	-0.589085	-0.317627	0.707466	0.210528	0.823277	-0.293792	0.437697	0	0
3764	8.312357	0.860210	-5.181429	-0.010265	-0.029375	-0.009388	-0.588364	-0.318376	0.707838	0.210535	0.823413	-0.293780	0.437446	0	0
3765	8.297692	0.853357	-5.205081	-0.012672	-0.028061	-0.031421	-0.588946	-0.317083	0.708067	0.210685	0.823575	-0.293671	0.437142	0	0
3766	8.307392	0.855620	-5.198182	-0.012533	-0.039489	-0.024977	-0.588324	-0.320742	0.709108	0.210778	0.823777	-0.293616	0.436754	0	0
3767	8.283382	0.862955	-5.189990	-0.016252	-0.024535	-0.028682	-0.588049	-0.320431	0.708557	0.210956	0.823908	-0.293537	0.436475	0	0
3768	8.283290	0.880190	-5.209198	-0.015968	-0.036290	-0.016732	-0.587631	-0.319597	0.709031	0.211029	0.824078	-0.293517	0.436131	0	0
3769	8.292822	0.882748	-5.224031	-0.015963	-0.025185	-0.017665	-0.584386	-0.318512	0.709351	0.211154	0.824180	-0.293528	0.435870	0	0
3770	8.266323	0.882922	-5.223039	-0.026652	-0.025812	-0.006680	-0.585907	-0.321230	0.709479	0.211316	0.824243	-0.293641	0.435596	0	0
3771	8.273518	0.873175	-5.223372	-0.008551	-0.036530	-0.013051	-0.587037	-0.320831	0.710508	0.211326	0.824397	-0.293682	0.435273	0	0
3772	8.268753	0.877991	-5.218331	-0.008410	-0.028519	-0.008476	-0.585078	-0.320455	0.708102	0.211338	0.824515	-0.293709	0.435025	0	0
3773	8.263791	0.868519	-5.232700	-0.017742	-0.025293	-0.015843	-0.583903	-0.322982	0.709350	0.211470	0.824608	-0.293742	0.434762	0	0
3774	8.254112	0.878412	-5.241936	-0.024994	-0.027277	-0.013102	-0.584065	-0.320466	0.710928	0.211614	0.824718	-0.293747	0.434479	0	0
3775	8.239651	0.893154	-5.248546	-0.019541	-0.030924	-0.014004	-0.584757	-0.322409	0.709678	0.211735	0.824827	-0.293815	0.434168	0	0
3776	8.256623	0.897730	-5.237073	-0.023144	-0.018076	-0.013109	-0.582758	-0.323069	0.710752	0.211930	0.824875	-0.293865	0.433948	0	0
3777	8.242085	0.917485	-5.255725	-0.020179	-0.016735	-0.004848	-0.581911	-0.322535	0.711345	0.212058	0.824893	-0.293981	0.433771	0	0
3778	8.239703	0.936965	-5.260340	-0.015689	-0.011006	-0.008516	-0.582888	-0.323532	0.711433	0.212174	0.824925	-0.293986	0.433651	0	0
3779	8.239367	0.937553	-5.303804	-0.034148	-0.017986	-0.014047	-0.581752	-0.323836	0.711403	0.212453	0.824947	-0.294089	0.433403	0	0
3780	8.240526	0.930647	-5.151712	-0.005574	-0.007473	-0.006664	-0.582053	-0.323195	0.710170	0.212489	0.824979	-0.294061	0.433344	0	0
3781	8.246382	0.952512	-5.337786	-0.020794	0.004826	0.004297	-0.582321	-0.325540	0.708182	0.212646	0.824876	-0.294209	0.433362	0	0
3782	8.247819	0.910972	-5.135204	-0.046829	-0.003451	-0.010422	-0.582296	-0.326614	0.709532	0.213075	0.824797	-0.294366	0.433196	0	0
3783	8.254152	0.946635	-5.265648	-0.020501	-0.027124	-0.015835	-0.581312	-0.326321	0.709116	0.213223	0.824892	-0.294414	0.432909	0	0
3784	8.273574	0.946248	-5.247053	-0.026269	0.002943	0.005215	-0.580740	-0.326364	0.709817	0.213396	0.824808	-0.294528	0.432906	0	0
3785	8.237374	0.927086	-5.245824	-0.024355	0.006449	0.007954	-0.581035	-0.325492	0.709733	0.213572	0.824679	-0.294717	0.432935	0	0
3786	8.230287	0.946402	-5.235771	-0.007698	0.024484	0.013465	-0.584001	-0.326826	0.708543	0.213651	0.824496	-0.294831	0.433168	0	0
3787	8.258948	0.917375	-5.256356	-0.003781	0.027617	0.022645	-0.584423	-0.327366	0.707946	0.213656	0.824276	-0.295008	0.433463	0	0
3788	8.263927	0.931696	-5.241956	0.005128	0.011455	0.015351	-0.583449	-0.326219	0.707724	0.213563	0.824184	-0.295073	0.433640	0	0
3789	8.264165	0.902010	-5.198678	0.001194	0.017640	0.004319	-0.583450	-0.325946	0.708025	0.213578	0.824072	-0.295098	0.433828	0	0
3790	8.264007	0.882774	-5.210876	0.001710	0.018337	0.023585	-0.584708	-0.327089	0.708249	0.213507	0.823912	-0.295248	0.434064	0	0
3791	8.268670	0.875697	-5.228005	0.017210	0.006380	0.022716	-0.584023	-0.325097	0.708510	0.213276	0.823829	-0.295379	0.434246	0	0
3792	8.246971	0.892944	-5.236743	0.017316	0.010761	0.026377	-0.583734	-0.325137	0.709213	0.213015	0.823745	-0.295451	0.434485	0	0
3793	8.273386	0.912430	-5.256928	0.014532	0.014568	0.024539	-0.584462	-0.324748	0.707401	0.212822	0.823615	-0.295591	0.434730	0	0
3794	8.297651	0.897331	-5.228948	0.005543	0.001272	0.031887	-0.586016	-0.324213	0.708726	0.212635	0.823511	-0.295834	0.434853	0	0
3795	8.278320	0.902438	-5.237854	0.003505	0.005448	0.023614	-0.584886	-0.323943	0.708732	0.212510	0.823400	-0.296034	0.434989	0	0
3796	8.276020	0.872996	-5.211389	0.005135	0.011454	0.015345	-0.585465	-0.324663	0.705998	0.212445	0.823289	-0.296151	0.435152	0	0
3797	8.278461	0.882680	-5.211417	0.006912	0.010638	0.013517	-0.586049	-0.324018	0.704767	0.212351	0.823193	-0.296241	0.435319	0	0
3798	8.254364	0.897485	-5.217666	0.020006	0.009021	0.024553	-0.584758	-0.322804	0.708944	0.212055	0.823138	-0.296260	0.435554	0	0
3799	8.266146	0.846646	-5.230515	0.010972	0.012515	0.028194	-0.585621	-0.322715	0.707398	0.211869	0.822998	-0.296449	0.435780	0	0
3800	8.254119	0.846693	-5.227650	0.024617	0.020055	0.024535	-0.586333	-0.322151	0.707865	0.211616	0.822871	-0.296516	0.436096	0	0
3801	8.280594	0.839244	-5.228689	0.019921	0.010165	0.020876	-0.587647	-0.320701	0.705132	0.211381	0.822783	-0.296611	0.436313	0	0
3802	8.297445	0.824519	-5.224584	0.019477	0.006547	0.004366	-0.588488	-0.320873	0.705981	0.211224	0.822760	-0.296571	0.436458	0	0
3803	8.271044	0.853792	-5.223405	0.016315	0.012827	0.022701	-0.589334	-0.321147	0.705972	0.211018	0.822647	-0.296691	0.436690	0	0
3804	8.285620	0.833971	-5.199924	0.021366	0.011952	0.006196	-0.587366	-0.320029	0.706023	0.210829	0.822616	-0.296602	0.436900	0	0
3805	8.278416	0.824221	-5.192472	0.028942	0.016906	0.015376	-0.589051	-0.320619	0.706853	0.210563	0.822533	-0.296597	0.437187	0	0
3806	8.278435	0.824189	-5.190057	0.028845	0.017124	0.011705	-0.589040	-0.320416	0.708568	0.210308	0.822475	-0.296519	0.437471	0	0
3807	8.283432	0.838478	-5.173242	0.034273	0.032056	0.008025	-0.589063	-0.319485	0.707208	0.210076	0.822359	-0.296398	0.437883	0	0
3808	8.302530	0.814266	-5.186192	0.027132	0.024281	0.015364	-0.588233	-0.318049	0.707006	0.209833	0.822260	-0.296329	0.438232	0	0
3809	8.314580	0.804422	-5.181876	0.037813	0.039744	0.002516	-0.590231	-0.316871	0.707099	0.209618	0.822134	-0.296131	0.438706	0	0
3810	8.331202	0.765709	-5.197243	0.032007	0.027530	-0.008490	-0.590800	-0.317510	0.705646	0.209476	0.822083	-0.295887	0.439034	0	0
3811	8.319312	0.789906	-5.186978	0.034388	0.017006	0.013555	-0.591686	-0.316087	0.703333	0.209173	0.822016	-0.295842	0.439333	0	0
3812	8.307656	0.794182	-5.138204	0.021339	0.019424	0.004349	-0.591096	-0.316631	0.705421	0.209022	0.821951	-0.295737	0.439597	0	0
3813	8.324414	0.779620	-5.146172	0.028854	0.018970	0.011706	-0.590826	-0.315897	0.705039	0.208779	0.821869	-0.295697	0.439892	0	0
3814	8.321849	0.794544	-5.172550	0.032416	0.019179	0.008044	-0.592670	-0.315985	0.704484	0.208534	0.821808	-0.295601	0.440188	0	0
3815	8.321913	0.779799	-5.158155	0.017533	0.017925	-0.001161	-0.592108	-0.315836	0.704204	0.208437	0.821745	-0.295507	0.440414	0	0
3816	8.321583	0.804766	-5.211122	0.024582	0.007407	-0.010304	-0.592097	-0.316165	0.705034	0.208286	0.821784	-0.295289	0.440559	0	0
3817	8.356735	0.748391	-5.005066	0.039649	0.015629	0.005316	-0.594798	-0.314731	0.706001	0.207973	0.821758	-0.295156	0.440845	0	0
3818	8.330892	0.824787	-5.262066	0.024969	0.034323	0.001586	-0.592681	-0.314987	0.704688	0.207846	0.821644	-0.294979	0.441236	0	0
3819	8.332613	0.738849	-5.004226	0.015641	0.014344	-0.002994	-0.594678	-0.313277	0.705665	0.207763	0.821597	-0.294886	0.441424	0	0
3820	8.353246	0.784444	-5.159297	0.034194	0.017447	0.006220	-0.595544	-0.312375	0.705163	0.207478	0.821571	-0.294718	0.441719	0	0
3821	8.346183	0.754936	-5.125407	0.005769	0.029712	0.002470	-0.592970	-0.313617	0.706195	0.207497	0.821420	-0.294681	0.442015	0	0
3822	8.341616	0.774040	-5.100956	0.028518	0.040095	-0.003005	-0.593552	-0.313252	0.704805	0.207379	0.821301	-0.294437	0.442455	0	0
3823	8.363425	0.778552	-5.087249	0.030815	0.033478	0.015367	-0.594692	-0.312797	0.704703	0.207146	0.821146	-0.294388	0.442882	0	0
3824	8.370485	0.739771	-5.092597	0.036166	0.033791	0.009867	-0.596120	-0.311908	0.704630	0.206893	0.821030	-0.294236	0.443317	0	0
3825	8.401928	0.749102	-5.081634	0.046423	0.018720	-0.015772	-0.596123	-0.311362	0.705232	0.206627	0.821064	-0.293893	0.443605	0	0
3826	8.380407	0.746526	-5.059106	0.030282	0.014316	-0.002955	-0.596835	-0.311855	0.703790	0.206436	0.821050	-0.293728	0.443829	0	0
3827	8.370533	0.720176	-5.078233	0.030037	0.011178	-0.012134	-0.598118	-0.310859	0.704432	0.206267	0.821073	-0.293503	0.444014	0	0
3828	8.380089	0.730009	-5.093019	0.008304	0.004257	-0.002986	-0.597406	-0.311423	0.703964	0.206211	0.821069	-0.293427	0.444099	0	0
3829	8.379959	0.747309	-5.117057	0.024430	0.004054	-0.015798	-0.597282	-0.309990	0.704053	0.206083	0.821122	-0.293211	0.444201	0	0
3830	8.379962	0.759499	-5.121809	0.024414	-0.001470	-0.015787	-0.597126	-0.310608	0.704863	0.205924	0.821221	-0.292951	0.444265	0	0
3831	8.414173	0.758429	-5.060291	0.020884	0.012133	-0.012136	-0.598809	-0.311212	0.705976	0.205833	0.821221	-0.292764	0.444431	0	0
3832	8.370198	0.754908	-5.135967	0.026166	-0.013335	-0.017604	-0.596730	-0.308851	0.704119	0.205636	0.821379	-0.292510	0.444397	0	0
3833	8.380079	0.749538	-5.102554	0.015450	-0.014824	-0.007526	-0.597859	-0.308595	0.705139	0.205491	0.821473	-0.292441	0.444335	0	0
3834	8.380239	0.763892	-5.087973	0.026727	-0.017180	-0.030437	-0.596574	-0.309073	0.705664	0.205339	0.821684	-0.292096	0.444242	0	0
3835	8.343774	0.754951	-5.125317	0.011587	-0.008804	-0.015810	-0.596277	-0.309557	0.706623	0.205280	0.821768	-0.291963	0.444201	0	0
3836	8.353495	0.735228	-5.106484	0.009996	-0.011185	-0.006634	-0.596556	-0.309976	0.706458	0.205187	0.821842	-0.291893	0.444153	0	0
3837	8.365637	0.764248	-5.106749	0.025398	-0.027353	-0.045108	-0.597985	-0.309482	0.705651	0.205091	0.822122	-0.291496	0.443940	0	0
3838	8.389657	0.754455	-5.112543	0.005601	-0.031734	-0.032291	-0.595887	-0.307764	0.705172	0.205073	0.822363	-0.291249	0.443665	0	0
3839	8.382396	0.766758	-5.121853	-0.001468	-0.028576	-0.023133	-0.597131	-0.308984	0.706951	0.205097	0.822529	-0.291154	0.443408	0	0
3840	8.346296	0.788884	-5.125190	-0.011012	-0.029524	-0.037836	-0.595974	-0.310607	0.707405	0.205266	0.822729	-0.290966	0.443082	0	0
3841	8.346359	0.774139	-5.110795	-0.019647	-0.038064	-0.017655	-0.594160	-0.309015	0.706637	0.205387	0.822883	-0.291016	0.442706	0	0
3842	8.346277	0.788917	-5.127604	-0.027286	-0.029912	-0.030527	-0.592874	-0.310298	0.705977	0.205637	0.823043	-0.290925	0.442353	0	0
3843	8.336680	0.823059	-5.136685	-0.010596	-0.036030	-0.021305	-0.593000	-0.310782	0.707082	0.205707	0.823217	-0.290901	0.442012	0	0
3844	8.336543	0.798908	-5.144084	-0.009204	-0.037815	-0.037821	-0.593553	-0.311519	0.707609	0.205828	0.823462	-0.290706	0.441627	0	0
3845	8.341544	0.786360	-5.115366	-0.012393	-0.024979	-0.021331	-0.592835	-0.311988	0.708140	0.205945	0.823584	-0.290667	0.441372	0	0
3846	8.355761	0.759853	-5.135395	-0.018031	-0.028313	-0.026844	-0.593276	-0.311222	0.707341	0.206110	0.823742	-0.290567	0.441065	0	0
3847	8.346212	0.769517	-5.127728	-0.026969	-0.039882	-0.017667	-0.590145	-0.312554	0.707086	0.206288	0.823888	-0.290653	0.440652	0	0
3848	8.336693	0.798647	-5.124767	-0.041520	-0.041900	-0.014020	-0.590131	-0.312904	0.708340	0.206546	0.824023	-0.290782	0.440193	0	0
3849	8.317571	0.832656	-5.118999	-0.037900	-0.017760	-0.017720	-0.591816	-0.314156	0.707994	0.206879	0.824049	-0.290870	0.439931	0	0
3850	8.353744	0.832354	-5.115522	-0.041327	-0.040492	-0.006671	-0.588152	-0.313042	0.707603	0.207105	0.824158	-0.291052	0.439500	0	0
3851	8.331920	0.857137	-5.143531	-0.041491	-0.028089	-0.014033	-0.590640	-0.318020	0.707173	0.207422	0.824210	-0.291208	0.439150	0	0
3852	8.336702	0.852288	-5.146158	-0.048527	-0.031483	-0.003031	-0.590489	-0.317811	0.708745	0.207766	0.824220	-0.291524	0.438757	0	0
3853	8.316940	0.863028	-5.212984	-0.059734	-0.017959	-0.013172	-0.589371	-0.316940	0.708221	0.208260	0.824187	-0.291746	0.438438	0	0
3854	8.361903	0.830675	-4.995061	-0.024699	-0.031672	-0.001142	-0.588525	-0.317068	0.707638	0.208344	0.824278	-0.291872	0.438142	0	0
3855	8.321016	0.893563	-5.321638	-0.063924	-0.011387	0.000575	-0.588789	-0.318240	0.708134	0.208831	0.824167	-0.292211	0.437894	0	0
3856	8.294464	0.823777	-4.987752	-0.046695	-0.027830	-0.003042	-0.587953	-0.317637	0.707313	0.209123	0.824197	-0.292420	0.437559	0	0
3857	8.333957	0.891918	-5.206185	-0.041292	-0.025757	-0.006692	-0.588228	-0.318350	0.707271	0.209414	0.824216	-0.292630	0.437243	0	0
3858	8.312882	0.871486	-5.118570	-0.059279	-0.017164	0.004265	-0.587925	-0.319796	0.707319	0.209827	0.824139	-0.292967	0.436965	0	0
3859	8.288331	0.862695	-5.173267	-0.049245	0.006961	0.000567	-0.587509	-0.318956	0.707652	0.210248	0.823976	-0.293203	0.436911	0	0
3860	8.269200	0.877208	-5.160379	-0.040425	0.009305	0.022601	-0.588070	-0.320039	0.706454	0.210486	0.823780	-0.293522	0.436953	0	0
3861	8.345973	0.838230	-5.187660	-0.022220	-0.010876	0.020843	-0.589748	-0.320139	0.709017	0.210544	0.823692	-0.293844	0.436873	0	0
3862	8.331840	0.867032	-5.157958	-0.027947	-0.015898	0.012584	-0.588588	-0.322309	0.708870	0.210659	0.823654	-0.294098	0.436718	0	0
3863	8.312605	0.867093	-5.152407	-0.037179	-0.019394	0.009815	-0.589329	-0.321312	0.706387	0.210863	0.823605	-0.294413	0.436501	0	0
3864	8.283639	0.872263	-5.160952	-0.033247	-0.007987	0.018975	-0.588208	-0.320058	0.706880	0.211000	0.823514	-0.294693	0.436417	0	0
3865	8.249661	0.853412	-5.183959	-0.031382	-0.014551	0.020813	-0.587773	-0.320789	0.706972	0.211123	0.823423	-0.295063	0.436280	0	0
3866	8.263885	0.846401	-5.211108	-0.023635	-0.019231	0.037353	-0.588472	-0.322028	0.706050	0.211109	0.823318	-0.295556	0.436150	0	0
3867	8.263838	0.848924	-5.218337	-0.024055	-0.012725	0.020825	-0.588762	-0.321723	0.705788	0.211177	0.823234	-0.295890	0.436050	0	0
3868	8.305264	0.833192	-5.152353	-0.019309	-0.002017	0.026331	-0.589306	-0.321977	0.708189	0.211183	0.823126	-0.296154	0.436072	0	0
3869	8.307050	0.814756	-5.225007	-0.026687	-0.027766	0.026353	-0.588747	-0.321943	0.707334	0.211203	0.823085	-0.296576	0.435852	0	0
3870	8.331243	0.794906	-5.204301	-0.027600	-0.027760	0.026354	-0.587887	-0.323076	0.706688	0.211238	0.823046	-0.297001	0.435620	0	0
3871	8.295486	0.818869	-5.164158	-0.031766	-0.017583	0.041008	-0.588459	-0.322508	0.707012	0.211266	0.822906	-0.297545	0.435498	0	0
3872	8.273253	0.805343	-5.228635	-0.041763	-0.013057	0.042807	-0.588457	-0.322119	0.707888	0.211350	0.822750	-0.298063	0.435399	0	0
3873	8.273278	0.756519	-5.204799	-0.038149	-0.013882	0.040973	-0.588736	-0.322934	0.706988	0.211441	0.822581	-0.298626	0.435288	0	0
3874	8.268641	0.787944	-5.194758	-0.028735	-0.021930	0.052020	-0.590443	-0.322866	0.706158	0.211402	0.822429	-0.299275	0.435149	0	0
3875	8.292801	0.814492	-5.197905	-0.039855	-0.009543	0.045565	-0.588732	-0.323494	0.706670	0.211499	0.822222	-0.299874	0.435079	0	0
3876	8.275755	0.844191	-5.233306	-0.044385	-0.019820	0.048326	-0.588470	-0.322308	0.705890	0.211566	0.822069	-0.300472	0.434924	0	0
3877	8.297376	0.814885	-5.229475	-0.039908	-0.021452	0.044667	-0.589459	-0.323372	0.704415	0.211632	0.821917	-0.301089	0.434753	0	0
3878	8.263722	0.836930	-5.228073	-0.032916	-0.015193	0.031820	-0.588889	-0.322337	0.706602	0.211698	0.821810	-0.301508	0.434632	0	0
3879	8.254169	0.839288	-5.218038	-0.029152	-0.011742	0.035491	-0.590459	-0.322243	0.705204	0.211745	0.821666	-0.301982	0.434553	0	0
3880	8.239723	0.824735	-5.210346	-0.031159	-0.005780	0.028132	-0.589600	-0.323506	0.704266	0.211878	0.821508	-0.302412	0.434488	0	0
3881	8.263613	0.815171	-5.233042	-0.018502	-0.009167	0.022659	-0.589007	-0.323668	0.707370	0.211900	0.821413	-0.302728	0.434436	0	0
3882	8.265944	0.803096	-5.238039	-0.004912	-0.005197	0.017172	-0.589596	-0.323261	0.705132	0.211829	0.821368	-0.302880	0.434450	0	0
3883	8.253639	0.781678	-5.261874	0.003486	-0.000025	0.022679	-0.591164	-0.321851	0.706229	0.211698	0.821280	-0.303082	0.434540	0	0
3884	8.249016	0.766736	-5.230396	-0.010887	0.008675	0.031810	-0.589897	-0.321958	0.705075	0.211652	0.821119	-0.303347	0.434682	0	0
3885	8.234590	0.747268	-5.217906	-0.007341	0.001513	0.028152	-0.590874	-0.321761	0.707224	0.211590	0.820985	-0.303637	0.434762	0	0
3886	8.244448	0.751696	-5.191674	-0.020480	0.015258	0.014345	-0.591470	-0.321045	0.704580	0.211725	0.820823	-0.303799	0.434889	0	0
3887	8.258720	0.759235	-5.218730	0.001690	0.012866	0.022654	-0.592319	-0.321435	0.703997	0.211647	0.820675	-0.303981	0.435078	0	0
3888	8.253889	0.766606	-5.223332	-0.018025	0.006649	0.004274	-0.591030	-0.322473	0.704203	0.211794	0.820576	-0.304095	0.435113	0	0
3889	8.263154	0.801340	-5.286257	-0.022943	0.005593	-0.008575	-0.591883	-0.321641	0.705114	0.212031	0.820504	-0.304143	0.435102	0	0
3890	8.283589	0.784543	-5.130119	-0.007733	-0.014293	0.015351	-0.591894	-0.321844	0.703399	0.211971	0.820492	-0.304327	0.435025	0	0
3891	8.272626	0.830832	-5.320237	-0.015177	0.010118	0.007956	-0.591889	-0.322404	0.703081	0.212086	0.820365	-0.304466	0.435110	0	0
3892	8.278578	0.799548	-5.161236	-0.015907	-0.025303	-0.015845	-0.591293	-0.324580	0.703222	0.212218	0.820463	-0.304496	0.434841	0	0
3893	8.297158	0.839656	-5.267954	-0.013171	-0.010458	-0.017691	-0.591019	-0.323737	0.703556	0.212366	0.820508	-0.304460	0.434708	0	0
3894	8.275666	0.834589	-5.240613	-0.030497	0.011682	-0.017765	-0.589325	-0.323462	0.703273	0.212682	0.820459	-0.304352	0.434721	0	0
3895	8.263584	0.834734	-5.244991	-0.021266	0.005911	-0.014070	-0.591019	-0.323737	0.703556	0.212930	0.820406	-0.304346	0.434705	0	0
3896	8.263768	0.839290	-5.223228	-0.002816	0.009210	-0.008533	-0.591573	-0.324862	0.703207	0.213020	0.820364	-0.304291	0.434779	0	0
3897	8.297151	0.781132	-5.244180	0.006406	0.014606	-0.006691	-0.591864	-0.324550	0.702804	0.213035	0.820309	-0.304206	0.434934	0	0
3898	8.285396	0.834363	-5.228900	0.009759	0.012484	-0.017685	-0.590612	-0.322840	0.702757	0.213029	0.820338	-0.303934	0.435074	0	0
3899	8.292861	0.804629	-5.185893	-0.001153	0.018849	-0.015884	-0.591026	-0.323961	0.702266	0.213159	0.820276	-0.303797	0.435221	0	0
3900	8.302417	0.797389	-5.193544	0.002526	-0.002497	-0.013089	-0.591445	-0.324522	0.702093	0.213196	0.820306	-0.303718	0.435202	0	0
3901	8.297460	0.778153	-5.203146	0.000656	-0.009803	-0.014003	-0.592598	-0.322789	0.702354	0.213216	0.820368	-0.303650	0.435124	0	0
3902	8.304511	0.775974	-5.225164	-0.003197	-0.001012	-0.022282	-0.593139	-0.324524	0.702676	0.213322	0.820422	-0.303476	0.435091	0	0
3903	8.311737	0.814953	-5.242090	-0.001246	0.000555	-0.017686	-0.591299	-0.324279	0.702957	0.213404	0.820445	-0.303364	0.435084	0	0
3904	8.336571	0.818372	-5.148789	-0.001195	0.004124	-0.015847	-0.592010	-0.324384	0.702390	0.213472	0.820469	-0.303205	0.435117	0	0
3905	8.297324	0.844245	-5.248606	-0.010520	-0.008408	-0.021358	-0.590296	-0.324629	0.703919	0.213620	0.820522	-0.303123	0.435001	0	0
3906	8.321696	0.838715	-5.210905	-0.005816	-0.014272	-0.015828	-0.590288	-0.326275	0.702255	0.213689	0.820602	-0.303060	0.434860	0	0
3907	8.297835	0.884526	-5.180830	0.004088	-0.015714	-0.023176	-0.590721	-0.324177	0.701930	0.213703	0.820725	-0.302914	0.434724	0	0
3908	8.273374	0.863382	-5.218702	-0.011973	-0.011016	-0.008544	-0.590419	-0.325357	0.702420	0.213779	0.820770	-0.302890	0.434617	0	0
3909	8.258682	0.854136	-5.244784	-0.016031	0.002865	-0.025096	-0.590713	-0.325822	0.700267	0.214023	0.820774	-0.302776	0.434569	0	0
3910	8.258866	0.858692	-5.223021	-0.005141	-0.011791	-0.026885	-0.590163	-0.324273	0.700784	0.214124	0.820891	-0.302581	0.434435	0	0
3911	8.278171	0.868265	-5.223680	-0.019505	0.000600	-0.017751	-0.589292	-0.325339	0.701701	0.214358	0.820875	-0.302547	0.434373	0	0
3912	8.283005	0.873084	-5.223830	-0.024797	-0.007239	-0.009489	-0.590120	-0.327184	0.701452	0.214580	0.820862	-0.302610	0.434244	0	0
3913	8.292637	0.843759	-5.212304	-0.017653	-0.010561	-0.015895	-0.589838	-0.326650	0.702192	0.214756	0.820893	-0.302607	0.434100	0	0
3914	8.297416	0.848675	-5.219697	-0.023016	-0.018235	-0.010386	-0.589113	-0.327686	0.702545	0.214903	0.820957	-0.302620	0.433899	0	0
3915	8.275799	0.868216	-5.218761	-0.012138	0.000468	-0.015902	-0.589695	-0.326925	0.701889	0.215067	0.820952	-0.302569	0.433862	0	0
3916	8.283112	0.865580	-5.206974	-0.021567	-0.013689	-0.025072	-0.588718	-0.327122	0.699741	0.215305	0.821025	-0.302493	0.433659	0	0
3917	8.273462	0.872984	-5.211396	-0.009066	-0.003987	-0.003042	-0.588815	-0.328442	0.703204	0.215374	0.821007	-0.302544	0.433623	0	0
3918	8.278264	0.868102	-5.211607	-0.017406	-0.007426	-0.006723	-0.588545	-0.327838	0.702530	0.215482	0.821031	-0.302520	0.433541	0	0
3919	8.292876	0.848506	-5.202517	-0.013674	0.000633	-0.003026	-0.588277	-0.328997	0.701356	0.215604	0.820983	-0.302582	0.433528	0	0
3920	8.297718	0.838677	-5.195515	-0.017441	-0.003741	-0.006697	-0.589121	-0.329148	0.701780	0.215765	0.820961	-0.302631	0.433455	0	0
3921	8.283412	0.877537	-5.192311	-0.030221	-0.009339	-0.004874	-0.588551	-0.329847	0.701164	0.216000	0.820926	-0.302770	0.433307	0	0
3922	8.298274	0.881607	-5.142114	-0.026261	-0.004482	0.006142	-0.589404	-0.330079	0.700306	0.216176	0.820849	-0.302964	0.433229	0	0
3923	8.305216	0.874742	-5.176236	-0.030968	0.018068	-0.001245	-0.588277	-0.330061	0.699587	0.216485	0.820683	-0.303077	0.433311	0	0
3924	8.307590	0.886981	-5.185907	-0.024222	0.000606	0.013480	-0.589845	-0.328112	0.701427	0.216565	0.820610	-0.303193	0.433328	0	0
3925	8.278470	0.902177	-5.218537	-0.022856	-0.009468	-0.003023	-0.589824	-0.330366	0.700434	0.216732	0.820585	-0.303316	0.433205	0	0
3926	8.305651	0.881298	-5.123067	-0.011779	0.010641	-0.001192	-0.589131	-0.330423	0.698438	0.216893	0.820478	-0.303404	0.433266	0	0
3927	8.304936	0.892303	-5.219591	-0.019142	0.010781	-0.003043	-0.589124	-0.329796	0.700321	0.217090	0.820374	-0.303466	0.433320	0	0
3928	8.289081	0.890651	-5.088569	-0.028191	0.015177	0.000602	-0.589558	-0.329870	0.699044	0.217324	0.820254	-0.303501	0.433406	0	0
3929	8.312726	0.903466	-5.152174	-0.019466	0.000383	-0.014033	-0.589554	-0.330294	0.698876	0.217541	0.820227	-0.303498	0.433350	0	0
3930	8.336692	0.910844	-5.172347	-0.027246	0.016058	0.001532	-0.591093	-0.331446	0.699386	0.217797	0.820080	-0.303595	0.433433	0	0
3931	8.322412	0.895998	-5.142922	-0.013436	0.021372	0.004298	-0.590947	-0.332268	0.698482	0.217950	0.819919	-0.303670	0.433607	0	0
3932	8.303286	0.922700	-5.134787	-0.004206	0.035962	0.006129	-0.591661	-0.331424	0.699109	0.218042	0.819732	-0.303633	0.433941	0	0
3933	8.336797	0.886269	-5.148355	0.009431	0.018546	0.004349	-0.590818	-0.330999	0.698986	0.217999	0.819633	-0.303616	0.434161	0	0
3934	8.353553	0.876589	-5.158707	0.021249	0.007576	0.002556	-0.591675	-0.330283	0.699322	0.217807	0.819638	-0.303492	0.434334	0	0
3935	8.341804	0.863957	-5.114870	0.013593	0.000015	-0.009379	-0.592785	-0.332390	0.698634	0.217734	0.819670	-0.303385	0.434386	0	0
3936	8.312941	0.866506	-5.108943	0.015731	-0.002547	0.002552	-0.592517	-0.331779	0.697818	0.217610	0.819670	-0.303408	0.434431	0	0
3937	8.331989	0.866771	-5.138640	0.017005	0.004058	0.015394	-0.593377	-0.330373	0.698766	0.217414	0.819616	-0.303480	0.434581	0	0
3938	8.317541	0.891245	-5.147603	0.021166	-0.004291	0.000734	-0.592532	-0.329962	0.698925	0.217189	0.819683	-0.303356	0.434654	0	0
3939	8.344110	0.900706	-5.143703	0.039284	-0.016901	-0.004708	-0.591703	-0.328253	0.699024	0.216834	0.819829	-0.303213	0.434656	0	0
3940	8.356286	0.900398	-5.127252	0.035594	-0.009416	-0.006559	-0.591985	-0.327723	0.700053	0.216507	0.819970	-0.302979	0.434714	0	0
3941	8.370486	0.886113	-5.154447	0.042667	-0.012569	-0.015716	-0.592290	-0.327464	0.697803	0.216186	0.820138	-0.302721	0.434738	0	0
3942	8.346612	0.883455	-5.124585	0.042510	-0.015932	-0.021221	-0.590849	-0.328826	0.698697	0.215904	0.820327	-0.302458	0.434704	0	0
3943	8.355855	0.867005	-5.168518	0.049792	-0.032519	-0.021183	-0.591155	-0.326690	0.699259	0.215488	0.820613	-0.302168	0.434574	0	0
3944	8.279012	0.918302	-5.155647	0.049891	-0.028150	-0.017527	-0.589732	-0.327285	0.699208	0.215057	0.820884	-0.301863	0.434487	0	0
3945	8.312066	0.863157	-5.220047	0.055033	-0.017154	-0.032220	-0.589727	-0.326781	0.700658	0.214692	0.821147	-0.301426	0.434475	0	0
3946	8.307398	0.862928	-5.200550	0.058846	-0.032334	-0.024848	-0.590018	-0.325800	0.701290	0.214198	0.821482	-0.301015	0.434369	0	0
3947	8.312507	0.877021	-5.169247	0.064128	-0.035598	-0.032169	-0.588333	-0.324016	0.702520	0.213703	0.821844	-0.300578	0.434232	0	0
3948	8.321777	0.862963	-5.210750	0.056718	-0.044614	-0.034923	-0.588039	-0.324615	0.702905	0.213236	0.822256	-0.300124	0.433995	0	0
3949	8.302493	0.887502	-5.221946	0.059365	-0.052747	-0.037658	-0.586081	-0.323168	0.702126	0.212752	0.822697	-0.299698	0.433691	0	0
3950	8.288023	0.882747	-5.221436	0.074484	-0.051813	-0.054150	-0.585769	-0.324138	0.704190	0.212214	0.823224	-0.299050	0.433400	0	0
3951	8.266291	0.873222	-5.223101	0.070872	-0.052837	-0.052327	-0.585483	-0.323358	0.705796	0.211699	0.823733	-0.298454	0.433097	0	0
3952	8.244428	0.863926	-5.241669	0.072515	-0.050567	-0.059675	-0.585345	-0.322541	0.706697	0.211190	0.824276	-0.297738	0.432805	0	0
3953	8.239347	0.830270	-5.261023	0.077687	-0.044295	-0.072528	-0.582372	-0.321917	0.707700	0.210731	0.824820	-0.296927	0.432550	0	0
3954	8.241551	0.830613	-5.287674	0.087842	-0.047302	-0.068834	-0.580956	-0.321406	0.708570	0.210136	0.825412	-0.296046	0.432314	0	0
3955	8.229045	0.821744	-5.342822	0.076009	-0.053872	-0.066100	-0.581547	-0.319259	0.708994	0.209633	0.825973	-0.295314	0.431986	0	0
3956	8.204944	0.807287	-5.337183	0.057452	-0.051382	-0.076241	-0.579526	-0.320706	0.711436	0.209312	0.826536	-0.294518	0.431608	0	0
3957	8.166245	0.817566	-5.359825	0.074306	-0.052309	-0.061533	-0.578108	-0.321274	0.710820	0.208806	0.827072	-0.293827	0.431297	0	0
3958	8.168505	0.817811	-5.379232	0.063034	-0.044200	-0.073496	-0.576843	-0.320568	0.710710	0.208481	0.827583	-0.293078	0.430983	0	0
3959	8.146866	0.808123	-5.368824	0.060770	-0.052479	-0.089092	-0.576563	-0.319092	0.712786	0.208204	0.828171	-0.292217	0.430572	0	0
3960	8.185301	0.820256	-5.389506	0.075838	-0.036814	-0.074397	-0.575439	-0.318391	0.712819	0.207752	0.828709	-0.291300	0.430377	0	0
3961	8.175351	0.833064	-5.434947	0.058442	-0.023762	-0.076288	-0.573985	-0.321297	0.712906	0.207521	0.829130	-0.290494	0.430222	0	0
3962	8.161012	0.828080	-5.417534	0.062846	-0.014137	-0.083639	-0.574285	-0.319864	0.713141	0.207328	0.829537	-0.289598	0.430134	0	0
3963	8.138822	0.821796	-5.479549	0.041061	-0.024634	-0.076332	-0.573862	-0.319461	0.713588	0.207236	0.829926	-0.288867	0.429921	0	0
3964	8.108965	0.826763	-5.292402	0.048585	-0.014989	-0.068992	-0.572287	-0.320115	0.714666	0.207063	0.830285	-0.288093	0.429830	0	0
3965	8.111680	0.820655	-5.560671	-0.006776	0.002971	-0.089324	-0.572019	-0.318964	0.714594	0.207502	0.830493	-0.287402	0.429681	0	0
3966	8.075025	0.807846	-5.310581	0.009698	-0.001075	-0.053503	-0.571885	-0.318658	0.714186	0.207604	0.830680	-0.286853	0.429635	0	0
3967	8.126831	0.804705	-5.464719	-0.000981	-0.008863	-0.076444	-0.571859	-0.320408	0.714644	0.207903	0.830914	-0.286267	0.429430	0	0
3968	8.146376	0.818736	-5.436372	-0.017072	0.006994	-0.063648	-0.570432	-0.320888	0.715167	0.208313	0.831027	-0.285769	0.429344	0	0
3969	8.108008	0.838192	-5.420317	-0.004690	0.009542	-0.045281	-0.569977	-0.322802	0.715894	0.208560	0.831084	-0.285420	0.429346	0	0
3970	8.083844	0.838481	-5.429073	-0.012349	0.024934	-0.025139	-0.572679	-0.323094	0.713916	0.208854	0.830994	-0.285257	0.429484	0	0
3971	8.102639	0.785529	-5.468771	-0.015327	0.021583	0.000547	-0.570562	-0.323617	0.712161	0.209024	0.830848	-0.285309	0.429651	0	0
3972	8.117251	0.804670	-5.457114	-0.022640	0.025289	0.000533	-0.571674	-0.325048	0.712365	0.209282	0.830670	-0.285379	0.429822	0	0
3973	8.112804	0.808932	-5.411025	-0.043220	0.020801	-0.016015	-0.571964	-0.324211	0.712988	0.209750	0.830517	-0.285414	0.429867	0	0
3974	8.146516	0.781906	-5.402799	-0.037567	0.025987	-0.010504	-0.572665	-0.325170	0.712225	0.210148	0.830358	-0.285389	0.429996	0	0
3975	8.146458	0.803959	-5.419562	-0.026562	0.027743	-0.009564	-0.572412	-0.323403	0.711341	0.210466	0.830192	-0.285391	0.430159	0	0
3976	8.146343	0.809037	-5.436434	-0.044791	0.025794	-0.006844	-0.573095	-0.325402	0.711222	0.210915	0.830003	-0.285443	0.430269	0	0
3977	8.175424	0.837815	-5.427671	-0.046331	0.026991	0.004174	-0.574649	-0.326197	0.710336	0.211333	0.829760	-0.285644	0.430399	0	0
3978	8.195170	0.856370	-5.375147	-0.021063	0.025837	-0.008612	-0.572932	-0.327256	0.710821	0.211604	0.829619	-0.285601	0.430567	0	0
3979	8.180078	0.867339	-5.461471	-0.030189	0.014712	-0.006781	-0.573491	-0.327692	0.711082	0.211899	0.829495	-0.285668	0.430618	0	0
3980	8.190234	0.888317	-5.403740	-0.020781	0.032604	0.001474	-0.574516	-0.326417	0.708903	0.212140	0.829298	-0.285686	0.430866	0	0
3981	8.152087	0.895192	-5.353958	-0.017267	0.025488	-0.003101	-0.574684	-0.326261	0.705794	0.212340	0.829145	-0.285704	0.431050	0	0
3982	8.132392	0.920448	-5.418277	-0.027364	0.040414	-0.005899	-0.575519	-0.326864	0.706615	0.212701	0.828913	-0.285694	0.431323	0	0
3983	8.122964	0.842099	-5.358046	-0.022758	0.040338	-0.004986	-0.576200	-0.328611	0.707221	0.212995	0.828690	-0.285689	0.431610	0	0
3984	8.163938	0.836915	-5.354781	-0.026557	0.042525	-0.010494	-0.576331	-0.329470	0.707169	0.213370	0.828468	-0.285624	0.431895	0	0
3985	8.200433	0.899464	-5.336414	-0.039414	0.055621	-0.013274	-0.576484	-0.328599	0.707083	0.213880	0.828167	-0.285588	0.432243	0	0
3986	8.219724	0.916377	-5.341856	-0.019856	0.049227	0.000545	-0.578717	-0.331155	0.707086	0.214168	0.827899	-0.285566	0.432628	0	0
3987	8.195931	0.898941	-5.295184	-0.018220	0.049649	-0.006799	-0.578022	-0.330291	0.706850	0.214456	0.827651	-0.285505	0.433000	0	0
3988	8.167380	0.876556	-5.238705	-0.023628	0.062434	-0.005004	-0.577902	-0.329901	0.704746	0.214818	0.827346	-0.285389	0.433480	0	0
3989	8.129204	0.885921	-5.193736	-0.018895	0.069446	0.000494	-0.580446	-0.330423	0.704454	0.215134	0.826989	-0.285348	0.434030	0	0
3990	8.042905	0.912576	-5.146854	-0.017450	0.073975	-0.014204	-0.581302	-0.330109	0.704198	0.215528	0.826666	-0.285124	0.434598	0	0
3991	7.966506	0.950901	-5.071280	-0.003867	0.065153	-0.052710	-0.582293	-0.330626	0.703324	0.215938	0.826512	-0.284587	0.435040	0	0
3992	7.870975	1.115935	-5.030398	0.014829	0.073586	-0.071948	-0.584529	-0.332629	0.703787	0.216333	0.826411	-0.283780	0.435562	0	0
3993	7.775928	1.245977	-4.912465	0.033008	0.070213	-0.109524	-0.583968	-0.333135	0.702190	0.216701	0.826473	-0.282601	0.436027	0	0
3994	7.750633	1.426973	-4.833041	0.017371	0.072427	-0.146234	-0.583973	-0.332575	0.702509	0.217357	0.826615	-0.281098	0.436404	0	0
3995	8.040638	1.542295	-5.084691	-0.004500	0.122397	-0.148116	-0.583668	-0.335100	0.701071	0.218353	0.826472	-0.279649	0.437108	0	0
3996	8.418318	1.501046	-5.461418	0.024756	0.212377	-0.159149	-0.584406	-0.334915	0.697544	0.219407	0.826038	-0.277724	0.438624	0	0
3997	8.689716	1.534841	-5.592126	0.099061	0.242561	-0.189271	-0.587807	-0.335122	0.696996	0.220062	0.825700	-0.275212	0.440512	0	0
3998	8.793711	1.577353	-5.561920	0.160276	0.207588	-0.223014	-0.590615	-0.337348	0.696316	0.220270	0.825739	-0.272188	0.442210	0	0
3999	8.574309	1.457155	-5.525512	0.131518	0.159256	-0.199204	-0.591060	-0.336295	0.695536	0.220468	0.825850	-0.269629	0.443469	0	0
4000	8.302176	1.349037	-5.458066	0.069452	0.137768	-0.192026	-0.591637	-0.335957	0.694711	0.221031	0.825939	-0.267292	0.444437	0	0
4001	7.994057	1.421381	-5.446071	0.068761	0.133253	-0.148032	-0.593173	-0.337656	0.694620	0.221444	0.825882	-0.265486	0.445420	0	0
4002	8.000179	1.384920	-5.262955	0.067667	0.138970	-0.120515	-0.595445	-0.339450	0.690841	0.221827	0.825690	-0.263968	0.446487	0	0
4003	8.122838	1.366713	-5.596177	0.046457	0.191179	-0.098605	-0.595584	-0.339066	0.691859	0.222351	0.825189	-0.262536	0.447993	0	0
4004	8.297544	1.292643	-5.409949	0.034245	0.196367	-0.076583	-0.598592	-0.337891	0.689409	0.222805	0.824635	-0.261113	0.449617	0	0
4005	8.411481	1.328999	-5.648282	-0.001985	0.210542	-0.064724	-0.600289	-0.340008	0.686172	0.223621	0.823845	-0.260130	0.451227	0	0
4006	8.330832	1.385873	-5.507208	-0.041638	0.197191	-0.040009	-0.604398	-0.339399	0.686817	0.224584	0.822986	-0.259436	0.452714	0	0
4007	8.086022	1.468821	-5.415383	-0.104288	0.164710	-0.018095	-0.605676	-0.341222	0.683311	0.225904	0.822049	-0.259397	0.453780	0	0
4008	7.805487	1.573243	-5.278601	-0.183478	0.125932	0.001958	-0.607795	-0.342951	0.681096	0.227682	0.821062	-0.259897	0.454391	0	0
4009	7.741280	1.633182	-5.193680	-0.216223	0.093132	0.012956	-0.608622	-0.345199	0.680254	0.229591	0.820111	-0.260779	0.454643	0	0
4010	7.768780	1.753208	-5.116628	-0.249132	0.074598	0.016620	-0.610015	-0.348777	0.677348	0.231685	0.819172	-0.261776	0.454701	0	0
4011	7.849456	1.892090	-5.026949	-0.256390	0.089249	0.018462	-0.611667	-0.354611	0.673594	0.233885	0.818123	-0.262888	0.454822	0	0
4012	7.955921	1.885696	-4.968168	-0.292165	0.068995	0.051481	-0.612209	-0.357676	0.671705	0.236217	0.816968	-0.264489	0.454764	0	0
4013	7.993991	1.947929	-4.746954	-0.260470	0.024905	0.079167	-0.613633	-0.358541	0.669253	0.238003	0.816030	-0.266261	0.454482	0	0
4014	7.927089	2.048088	-4.405622	-0.280707	-0.027203	0.150794	-0.614439	-0.362238	0.668604	0.239480	0.815091	-0.268755	0.453923	0	0
4015	8.077985	2.102956	-4.236987	-0.310339	-0.073276	0.246286	-0.614720	-0.363312	0.667121	0.240655	0.814013	-0.272344	0.453097	0	0
4016	8.611197	2.033934	-4.433714	-0.322141	-0.059075	0.350944	-0.618145	-0.362446	0.665222	0.241458	0.812559	-0.276703	0.452637	0	0
4017	9.278225	1.847497	-5.346386	-0.289900	0.008880	0.417969	-0.619005	-0.363571	0.662040	0.241910	0.810652	-0.281386	0.452929	0	0
4018	9.883351	1.551113	-5.805750	-0.163816	0.101418	0.468604	-0.622565	-0.362600	0.661000	0.241433	0.808424	-0.285761	0.454425	0	0
4019	9.672411	1.544024	-5.348613	-0.006446	-0.043275	0.415890	-0.626584	-0.358638	0.660720	0.239435	0.807410	-0.289253	0.455074	0	0
4020	9.357615	1.681988	-4.983269	0.126703	-0.270731	0.424736	-0.626339	-0.354032	0.663559	0.235774	0.807633	-0.292914	0.454248	0	0
4021	9.079263	1.154396	-4.918325	0.184608	-0.393865	0.479035	-0.624701	-0.346776	0.667686	0.230917	0.808437	-0.296866	0.452745	0	0
4022	8.535546	0.629195	-4.891753	0.180336	-0.381741	0.521009	-0.623304	-0.340832	0.675137	0.226019	0.808957	-0.301258	0.451384	0	0
4023	8.203913	0.356785	-4.658895	0.058855	-0.316335	0.555424	-0.622095	-0.333153	0.679578	0.222043	0.808828	-0.306194	0.450265	0	0
4024	8.056682	0.500386	-4.439883	0.018192	-0.234861	0.533191	-0.621017	-0.326866	0.683082	0.218740	0.808281	-0.310904	0.449638	0	0
4025	8.404968	0.515193	-4.281308	0.026755	-0.120553	0.500077	-0.623069	-0.320045	0.685515	0.215865	0.807314	-0.315087	0.449851	0	0
4026	8.784745	0.489786	-4.394715	-0.078448	-0.027320	0.455755	-0.624814	-0.316029	0.686351	0.214306	0.805840	-0.319097	0.450413	0	0
4027	8.925788	0.522466	-4.554372	-0.115683	0.022450	0.426272	-0.629403	-0.312699	0.684477	0.213361	0.804118	-0.323008	0.451152	0	0
4028	8.826510	0.404490	-4.565922	-0.104260	0.003124	0.409767	-0.630839	-0.310832	0.685033	0.212380	0.802513	-0.326821	0.451725	0	0
4029	8.556890	0.327880	-4.498364	-0.079887	-0.049970	0.402488	-0.632288	-0.308494	0.684768	0.211016	0.801239	-0.330523	0.451932	0	0
4030	8.287808	0.255206	-4.363166	-0.031490	-0.099773	0.369562	-0.633190	-0.303917	0.685631	0.209285	0.800361	-0.333885	0.451822	0	0
4031	8.046997	0.154190	-4.299260	-0.011486	-0.112557	0.365883	-0.635771	-0.300763	0.686705	0.207327	0.799608	-0.337108	0.451665	0	0
4032	7.993375	-0.049251	-4.291335	-0.052621	-0.051131	0.325286	-0.635543	-0.296721	0.686389	0.206137	0.798583	-0.340126	0.451760	0	0
4033	8.060065	-0.165435	-4.342897	-0.101483	0.024218	0.268174	-0.636840	-0.294044	0.687987	0.205800	0.797337	-0.342686	0.452180	0	0
4034	8.316819	-0.250724	-4.447263	-0.129158	0.113831	0.249665	-0.638261	-0.295060	0.685668	0.205984	0.795756	-0.344857	0.453229	0	0
4035	8.626184	-0.384466	-4.582898	-0.119505	0.186181	0.225753	-0.643948	-0.294309	0.683926	0.206535	0.793870	-0.346824	0.454783	0	0
4036	8.843738	-0.480550	-4.765581	-0.093934	0.213190	0.220280	-0.646267	-0.292105	0.680824	0.206928	0.791984	-0.348421	0.456667	0	0
4037	9.235953	-0.472577	-4.843002	-0.051597	0.235038	0.192887	-0.651423	-0.290097	0.676745	0.207256	0.790113	-0.349713	0.458768	0	0
4038	9.300714	-0.458555	-5.198004	0.012738	0.226876	0.204042	-0.655143	-0.287955	0.675355	0.206983	0.788380	-0.350765	0.461063	0	0
4039	9.181134	-0.556849	-5.039577	-0.006965	0.115242	0.161935	-0.659171	-0.284340	0.673351	0.206674	0.787249	-0.351852	0.462303	0	0
4040	8.945560	-0.492776	-4.991700	-0.006218	0.069440	0.126184	-0.660584	-0.284735	0.673056	0.206380	0.786451	-0.352742	0.463114	0	0
4041	8.618858	-0.528828	-4.844446	-0.015477	0.058505	0.123357	-0.662584	-0.284075	0.671982	0.206111	0.785698	-0.353682	0.463796	0	0
4042	8.397494	-0.627839	-4.759514	-0.026070	0.111336	0.132365	-0.663456	-0.283131	0.670631	0.206091	0.784639	-0.354623	0.464877	0	0
4043	8.315971	-0.703583	-4.674830	-0.035089	0.159212	0.132243	-0.665906	-0.280456	0.669688	0.206285	0.783342	-0.355514	0.466295	0	0
4044	8.282710	-0.755395	-4.591795	-0.044310	0.205692	0.124797	-0.667918	-0.279985	0.666616	0.206736	0.781857	-0.356217	0.468049	0	0
4045	8.412941	-0.746744	-4.582116	-0.039599	0.224126	0.093610	-0.671618	-0.279559	0.664976	0.207370	0.780377	-0.356691	0.469873	0	0
4046	8.495400	-0.626298	-4.565090	0.004058	0.246991	0.047818	-0.675616	-0.279843	0.660317	0.207995	0.779028	-0.356552	0.471936	0	0
4047	8.563418	-0.603340	-4.504680	0.051385	0.232794	0.005746	-0.678902	-0.278828	0.658284	0.208359	0.778001	-0.355892	0.473965	0	0
4048	8.590279	-0.652925	-4.438372	0.092778	0.208308	-0.017992	-0.679945	-0.276384	0.655753	0.208429	0.777271	-0.354840	0.475916	0	0
4049	8.643526	-0.668344	-4.401815	0.153812	0.166341	-0.058168	-0.682930	-0.275076	0.656431	0.208059	0.776991	-0.353333	0.477653	0	0
4050	8.660836	-0.703383	-4.330224	0.212686	0.109373	-0.109347	-0.685362	-0.273965	0.655106	0.207307	0.777277	-0.351245	0.479052	0	0
4051	8.746509	-0.735580	-4.145225	0.261855	0.081243	-0.149559	-0.686930	-0.272951	0.655468	0.206230	0.777938	-0.348686	0.480313	0	0
4052	8.858522	-0.812254	-4.273108	0.313574	0.060129	-0.198966	-0.686690	-0.269913	0.655089	0.204950	0.778965	-0.345516	0.481486	0	0
4053	8.989068	-0.911474	-4.177183	0.333361	-0.005590	-0.240098	-0.685146	-0.268257	0.656029	0.203443	0.780482	-0.342079	0.482121	0	0
4054	9.150928	-0.918886	-4.432087	0.315886	-0.017978	-0.277706	-0.683429	-0.268121	0.658574	0.202245	0.782137	-0.338428	0.482519	0	0
4055	9.034421	-0.775134	-4.600713	0.284418	-0.078217	-0.285019	-0.681446	-0.266820	0.660764	0.201081	0.784032	-0.335014	0.482312	0	0
4056	9.050283	-0.749103	-4.741239	0.269099	-0.121268	-0.272131	-0.678587	-0.266750	0.664286	0.199864	0.786049	-0.331823	0.481741	0	0
4057	8.785395	-0.728031	-4.726364	0.240881	-0.175288	-0.261143	-0.676313	-0.265769	0.667021	0.198591	0.788221	-0.328992	0.480659	0	0
4058	8.565431	-0.666076	-4.529320	0.239167	-0.285653	-0.279354	-0.671164	-0.266276	0.672755	0.197099	0.790962	-0.326212	0.478662	0	0
4059	8.494753	-0.488579	-4.706686	0.129889	-0.305738	-0.292373	-0.667989	-0.267729	0.677881	0.196413	0.793614	-0.323912	0.476109	0	0
4060	8.522648	-0.179675	-4.969011	0.034893	-0.274340	-0.288889	-0.664242	-0.270427	0.681789	0.196616	0.795900	-0.322001	0.473500	0	0
4061	8.465269	-0.031280	-4.973144	0.005177	-0.279089	-0.269658	-0.655990	-0.271968	0.684166	0.196889	0.798082	-0.320411	0.470783	0	0
4062	8.428021	0.003290	-4.819345	-0.089680	-0.260788	-0.294645	-0.652796	-0.276733	0.686389	0.198146	0.800055	-0.318997	0.467858	0	0
4063	8.448510	0.288844	-4.784432	-0.096407	-0.184412	-0.278211	-0.647641	-0.280202	0.687966	0.199568	0.801598	-0.317621	0.465543	0	0
4064	8.509200	0.326659	-4.742976	-0.093471	-0.092469	-0.245298	-0.644742	-0.285684	0.687311	0.201160	0.802599	-0.316285	0.464040	0	0
4065	8.771996	0.270904	-4.702441	-0.066207	-0.035580	-0.258132	-0.642419	-0.289778	0.687883	0.202717	0.803433	-0.314626	0.463046	0	0
4066	8.511010	0.396665	-4.539680	-0.051683	-0.010505	-0.263680	-0.642931	-0.294607	0.686734	0.204320	0.804181	-0.312789	0.462287	0	0
4067	8.405320	0.592626	-4.268738	-0.000794	0.006634	-0.276437	-0.640894	-0.298683	0.687026	0.205571	0.804997	-0.310591	0.461795	0	0
4068	8.292236	0.823073	-4.033529	0.030308	0.006390	-0.274519	-0.637200	-0.299607	0.687075	0.206596	0.805870	-0.308215	0.461407	0	0
4069	8.341036	1.036311	-4.046041	0.046924	0.037437	-0.270820	-0.636316	-0.301412	0.688371	0.207539	0.806608	-0.305773	0.461317	0	0
4070	8.653133	1.128818	-4.235862	0.050745	0.098268	-0.270832	-0.638439	-0.303249	0.685440	0.208669	0.807069	-0.303153	0.461730	0	0
4071	9.018417	1.117530	-4.669904	-0.033180	0.159283	-0.269193	-0.638249	-0.306465	0.686371	0.210628	0.807057	-0.300835	0.462378	0	0
4072	9.106729	1.084237	-4.765214	-0.029691	0.144895	-0.274657	-0.637647	-0.310667	0.683832	0.212545	0.807142	-0.298423	0.462914	0	0
4073	9.061999	1.014421	-4.599739	0.023038	0.073231	-0.279962	-0.636907	-0.313261	0.683663	0.213846	0.807662	-0.295934	0.463006	0	0
4074	8.693520	0.933739	-4.538173	-0.008851	0.063484	-0.239728	-0.637866	-0.316361	0.682626	0.215200	0.808044	-0.293899	0.463009	0	0
4075	8.202760	0.830897	-4.387634	0.005534	0.054211	-0.179246	-0.638121	-0.318653	0.682485	0.216120	0.808307	-0.292342	0.463106	0	0
4076	7.895636	0.925891	-4.257166	-0.013857	0.067292	-0.151825	-0.637405	-0.320834	0.679788	0.217127	0.808390	-0.291046	0.463308	0	0
4077	8.001525	1.174166	-4.380285	-0.049271	0.139715	-0.113411	-0.638097	-0.323582	0.677354	0.218436	0.807941	-0.290087	0.464076	0	0
4078	8.448393	1.348952	-4.627752	-0.031899	0.245154	-0.089568	-0.640337	-0.325291	0.677693	0.219789	0.806988	-0.288943	0.465806	0	0
4079	8.979458	1.459976	-4.866705	0.001786	0.287956	-0.065586	-0.642208	-0.324823	0.674620	0.220895	0.805813	-0.287803	0.468018	0	0
4080	9.376188	1.405033	-4.956783	-0.042610	0.281898	-0.083938	-0.644908	-0.326596	0.670564	0.222404	0.804638	-0.286659	0.470021	0	0
4081	9.554655	1.559611	-5.003514	-0.059956	0.231148	-0.111355	-0.647465	-0.327307	0.668275	0.224060	0.803710	-0.285560	0.471490	0	0
4082	9.106705	1.537942	-4.960331	-0.056445	0.138763	-0.107631	-0.649423	-0.330883	0.665516	0.225393	0.803228	-0.284631	0.472237	0	0
4083	8.697241	1.369776	-4.863985	-0.078654	0.055990	-0.109493	-0.649987	-0.331686	0.664478	0.226691	0.803073	-0.284023	0.472245	0	0
4084	8.211945	1.336506	-4.660054	-0.092086	0.009131	-0.127902	-0.648974	-0.333956	0.663475	0.228009	0.803193	-0.283344	0.471815	0	0
4085	7.943542	1.394352	-4.492628	-0.113975	0.007068	-0.124316	-0.648947	-0.336641	0.662456	0.229520	0.803229	-0.282891	0.471293	0	0
4086	8.035114	1.481504	-4.529302	-0.117263	0.069213	-0.116130	-0.649872	-0.341001	0.663610	0.231153	0.802970	-0.282285	0.471299	0	0
4087	8.290965	1.605793	-4.528399	-0.073932	0.136882	-0.109653	-0.650423	-0.344010	0.660590	0.232641	0.802440	-0.281458	0.471962	0	0
4088	8.520627	1.585129	-4.735198	-0.061729	0.173300	-0.102306	-0.651004	-0.344450	0.658015	0.234033	0.801787	-0.280422	0.473001	0	0
4089	8.645686	1.555404	-4.754562	-0.078001	0.152576	-0.093107	-0.652968	-0.347056	0.656026	0.235519	0.801122	-0.279706	0.473813	0	0
4090	8.542000	1.548939	-4.760389	-0.097866	0.085348	-0.076546	-0.654079	-0.349962	0.654011	0.236868	0.800700	-0.279317	0.474084	0	0
4091	8.346793	1.555232	-4.765125	-0.155454	0.009214	-0.032535	-0.653783	-0.352035	0.652176	0.238284	0.800359	-0.279788	0.473671	0	0
4092	8.183013	1.492835	-4.728004	-0.187628	-0.020428	0.033469	-0.652907	-0.354330	0.651740	0.239473	0.799950	-0.280850	0.473135	0	0
4093	8.039939	1.505852	-4.538986	-0.204010	-0.077358	0.077548	-0.652300	-0.357237	0.652119	0.240510	0.799591	-0.282634	0.472151	0	0
4094	8.031951	1.673764	-4.397491	-0.228597	-0.078776	0.117907	-0.651453	-0.357897	0.650651	0.241464	0.799112	-0.284708	0.471229	0	0
4095	8.110026	1.822753	-4.336635	-0.198489	-0.048375	0.147323	-0.652843	-0.359626	0.651124	0.242209	0.798423	-0.286947	0.470655	0	0
4096	8.255180	1.898782	-4.295672	-0.108209	-0.028750	0.169536	-0.655403	-0.358726	0.651205	0.242054	0.797872	-0.288665	0.470620	0	0
4097	8.432103	1.826791	-4.445276	-0.046925	-0.045683	0.204573	-0.655115	-0.358759	0.651767	0.241329	0.797366	-0.290636	0.470637	0	0
4098	8.377153	1.669577	-4.627828	0.065972	-0.139153	0.192053	-0.655695	-0.357343	0.652429	0.239766	0.797428	-0.292674	0.470067	0	0
4099	8.240096	1.430323	-4.798182	0.158061	-0.218056	0.151910	-0.653163	-0.354350	0.655145	0.237148	0.798370	-0.293669	0.469174	0	0
4100	8.478818	1.315481	-5.039752	0.125859	-0.249096	0.181285	-0.651184	-0.350770	0.660740	0.234523	0.799302	-0.295073	0.468025	0	0
4101	8.817086	1.183319	-5.488066	0.144684	-0.185710	0.262006	-0.648685	-0.345855	0.662443	0.231582	0.799722	-0.296929	0.467598	0	0
4102	9.758374	1.040986	-5.857544	0.169118	-0.087301	0.343733	-0.650310	-0.340119	0.663385	0.228422	0.799434	-0.299210	0.468190	0	0
4103	9.740316	0.887767	-5.635636	0.219620	-0.106608	0.386966	-0.651749	-0.335974	0.667347	0.224519	0.799261	-0.301521	0.468890	0	0
4104	9.503901	0.642471	-4.944791	0.269624	-0.246741	0.355101	-0.651685	-0.327144	0.672155	0.219980	0.799903	-0.303712	0.468534	0	0
4105	9.367120	0.540681	-4.517617	0.226013	-0.341436	0.307420	-0.649179	-0.320545	0.677650	0.215679	0.801047	-0.305865	0.467176	0	0
4106	8.753529	0.475181	-4.374318	0.197804	-0.351533	0.383397	-0.646500	-0.315194	0.685052	0.211232	0.801903	-0.308799	0.465806	0	0
4107	8.623415	-0.012406	-4.476500	0.114306	-0.294515	0.434414	-0.644402	-0.310283	0.689878	0.207366	0.802154	-0.312376	0.464725	0	0
4108	8.936776	0.014476	-4.475966	0.053813	-0.131964	0.413924	-0.645033	-0.304446	0.691385	0.204622	0.801539	-0.315781	0.464701	0	0
4109	9.262446	0.303555	-4.863088	-0.006009	0.000801	0.353143	-0.644476	-0.302932	0.692609	0.203019	0.800392	-0.318645	0.465426	0	0
4110	9.271753	0.546890	-4.388401	0.009003	-0.047088	0.305592	-0.646517	-0.298310	0.692919	0.201371	0.799631	-0.321158	0.465722	0	0
4111	9.083581	0.512010	-4.400915	-0.033711	-0.153492	0.223049	-0.649382	-0.295943	0.692527	0.200103	0.799545	-0.323416	0.464853	0	0
4112	8.665676	0.375963	-4.163941	-0.143098	-0.161162	0.169521	-0.647813	-0.294972	0.695693	0.199941	0.799431	-0.325785	0.463462	0	0
4113	7.934735	0.327102	-3.934016	-0.187263	-0.101405	0.154495	-0.645385	-0.295788	0.696895	0.200392	0.799004	-0.328099	0.462370	0	0
4114	7.343726	0.211102	-3.654205	-0.069201	-0.012617	0.216838	-0.646667	-0.294929	0.697387	0.199807	0.798255	-0.330035	0.462540	0	0
4115	7.390199	-0.227694	-3.690206	0.019268	0.101383	0.261725	-0.648260	-0.292042	0.697725	0.198780	0.796939	-0.331841	0.463957	0	0
4116	7.899090	-0.540059	-3.812728	-0.007685	0.239504	0.264262	-0.653535	-0.290157	0.696192	0.198105	0.795126	-0.333006	0.466516	0	0
4117	8.788432	-0.479006	-4.130627	-0.004073	0.379696	0.247725	-0.657563	-0.288138	0.691535	0.198247	0.792492	-0.334251	0.470032	0	0
4118	9.760985	-0.558040	-4.534679	0.014100	0.442317	0.235004	-0.664843	-0.285565	0.688362	0.198077	0.789927	-0.334469	0.474248	0	0
4119	10.093585	-0.639223	-4.803697	0.021484	0.397868	0.240646	-0.671718	-0.282887	0.682923	0.198098	0.787246	-0.335491	0.477961	0	0
4120	9.902688	-0.622316	-4.878576	0.034773	0.252675	0.204159	-0.675151	-0.281569	0.680627	0.197713	0.785383	-0.336477	0.480485	0	0
4121	9.371416	-0.564684	-4.737553	-0.005225	0.124669	0.158303	-0.680189	-0.278495	0.675337	0.197414	0.784216	-0.337515	0.481786	0	0
4122	8.631144	-0.589625	-4.478137	-0.098787	0.040076	0.158096	-0.681469	-0.277909	0.675528	0.197602	0.783241	-0.339236	0.482085	0	0
4123	8.200869	-0.598193	-4.336492	-0.154783	0.047944	0.150542	-0.682308	-0.277693	0.677252	0.198250	0.782168	-0.341084	0.482257	0	0
4124	8.025677	-0.622594	-4.233476	-0.153713	0.109580	0.150406	-0.684429	-0.279012	0.675487	0.199005	0.780863	-0.342651	0.482949	0	0
4125	8.242604	-0.633977	-4.222339	-0.142378	0.207878	0.153987	-0.687847	-0.278849	0.673261	0.200080	0.779022	-0.344145	0.484415	0	0
4126	8.440609	-0.489746	-4.231219	-0.083872	0.271706	0.146727	-0.689982	-0.279553	0.670684	0.200870	0.777067	-0.345030	0.486593	0	0
4127	8.704523	-0.572527	-4.345498	-0.022087	0.313347	0.125717	-0.695688	-0.278698	0.666822	0.201504	0.775036	-0.345504	0.489226	0	0
4128	8.809948	-0.733200	-4.355320	0.042842	0.305173	0.090068	-0.697855	-0.277350	0.663523	0.201739	0.773322	-0.345324	0.491960	0	0
4129	8.692181	-0.684124	-4.336102	0.044918	0.260538	0.035071	-0.702706	-0.276672	0.660066	0.202109	0.771984	-0.344871	0.494224	0	0
4130	8.641661	-0.674158	-4.329317	0.076968	0.201305	0.007692	-0.706695	-0.275408	0.659049	0.202152	0.771105	-0.344133	0.496088	0	0
4131	8.512237	-0.711048	-4.223263	0.114820	0.132061	-0.006836	-0.708964	-0.276152	0.657322	0.201741	0.770682	-0.343268	0.497511	0	0
4132	8.512742	-0.807055	-4.117624	0.151968	0.086682	-0.050747	-0.708163	-0.272692	0.656964	0.201099	0.770721	-0.341934	0.498629	0	0
4133	8.566058	-0.846984	-4.061904	0.214835	0.044708	-0.090924	-0.707891	-0.271030	0.658201	0.200032	0.771216	-0.340098	0.499546	0	0
4134	8.751545	-0.872580	-4.059346	0.241181	0.049013	-0.133051	-0.708745	-0.270328	0.658820	0.198987	0.771889	-0.337765	0.500505	0	0
4135	8.848166	-0.907813	-4.014878	0.265403	0.025254	-0.183416	-0.707597	-0.270299	0.660797	0.197921	0.772884	-0.334999	0.501252	0	0
4136	9.095158	-0.912332	-4.169079	0.256547	-0.001715	-0.239313	-0.707031	-0.269243	0.662559	0.197106	0.774190	-0.331846	0.501654	0	0
4137	9.223947	-0.852377	-4.366749	0.225086	-0.056325	-0.247513	-0.705034	-0.269623	0.663793	0.196393	0.775711	-0.328943	0.501496	0	0
4138	9.172721	-0.772882	-4.480261	0.149759	-0.125798	-0.252139	-0.703458	-0.270017	0.665455	0.196076	0.777441	-0.326495	0.500540	0	0
4139	9.047956	-0.772942	-4.410376	0.058542	-0.205824	-0.233863	-0.699998	-0.272287	0.669534	0.196091	0.779324	-0.324822	0.498691	0	0
4140	8.877912	-0.602829	-4.347349	0.044665	-0.255765	-0.198949	-0.695404	-0.274976	0.673009	0.195893	0.781312	-0.323554	0.496477	0	0
4141	8.612829	-0.639954	-4.332846	0.059123	-0.278605	-0.203537	-0.691236	-0.277660	0.676488	0.195508	0.783444	-0.322252	0.494111	0	0
4142	8.473166	-0.609874	-4.332258	0.009561	-0.362198	-0.235641	-0.686198	-0.281402	0.680744	0.195440	0.785974	-0.321103	0.490857	0	0
4143	8.705832	-0.360181	-4.266865	-0.049098	-0.347727	-0.274222	-0.680043	-0.283733	0.685219	0.196020	0.788437	-0.319905	0.487446	0	0
4144	9.075441	-0.089470	-4.573621	-0.063951	-0.257297	-0.290795	-0.674838	-0.290552	0.687578	0.197114	0.790470	-0.318442	0.484663	0	0
4145	9.535769	0.096716	-4.954372	-0.057216	-0.113460	-0.292725	-0.669973	-0.293578	0.689044	0.198590	0.791815	-0.316667	0.483025	0	0
4146	9.441371	0.364650	-4.811408	-0.008720	-0.150094	-0.252171	-0.665627	-0.298731	0.692934	0.199378	0.793310	-0.314992	0.481339	0	0
4147	9.194498	0.159881	-4.243101	-0.049990	-0.283651	-0.173197	-0.662730	-0.303279	0.693755	0.199684	0.795096	-0.314461	0.478605	0	0
4148	8.858980	0.178554	-4.013031	-0.116458	-0.304897	-0.123808	-0.656734	-0.305244	0.696695	0.200253	0.796678	-0.314681	0.475584	0	0
4149	8.657617	0.216490	-4.203329	-0.055486	-0.235539	-0.039427	-0.653252	-0.309768	0.699782	0.200115	0.797786	-0.315139	0.473475	0	0
4150	8.826048	-0.026412	-4.443105	0.029895	-0.164265	-0.002681	-0.649677	-0.310822	0.702518	0.199384	0.798600	-0.315349	0.472271	0	0
4151	8.888453	-0.089837	-4.448268	0.128861	-0.144509	0.001154	-0.648665	-0.310826	0.705203	0.197869	0.799511	-0.315076	0.471549	0	0
4152	8.750628	0.193126	-4.318075	0.177546	-0.158003	-0.022566	-0.645685	-0.309310	0.708531	0.196066	0.800647	-0.314407	0.470819	0	0
4153	8.453850	0.528284	-4.198506	0.193097	-0.169153	-0.053721	-0.643986	-0.307732	0.711025	0.194220	0.801964	-0.313436	0.469990	0	0
4154	8.080351	0.760862	-3.984946	0.162840	-0.170768	-0.088683	-0.641815	-0.308302	0.716074	0.192805	0.803329	-0.312328	0.468977	0	0
4155	7.855241	1.084400	-3.940599	0.124263	-0.108935	-0.167763	-0.638270	-0.307319	0.718371	0.192239	0.804576	-0.310640	0.468193	0	0
4156	8.152909	1.442816	-4.239262	0.104223	0.047456	-0.178947	-0.635693	-0.308848	0.719385	0.192357	0.805104	-0.308595	0.468589	0	0
4157	8.776295	1.351197	-4.606183	0.075124	0.227986	-0.192027	-0.637673	-0.310170	0.717619	0.193351	0.804742	-0.306283	0.470314	0	0
4158	9.576876	1.128574	-5.062713	0.075159	0.306063	-0.201202	-0.642204	-0.311568	0.715306	0.194608	0.804050	-0.303703	0.472648	0	0
4159	10.028563	0.932592	-5.153350	0.154783	0.248746	-0.230253	-0.643640	-0.311695	0.712475	0.195207	0.803842	-0.300657	0.474698	0	0
4160	9.545682	0.601052	-5.132622	0.159456	0.127904	-0.181581	-0.644598	-0.314536	0.712023	0.195195	0.804052	-0.298251	0.475863	0	0
4161	8.876140	0.322232	-4.966881	0.134693	0.061841	-0.109224	-0.643338	-0.314471	0.710313	0.194817	0.804318	-0.296632	0.476579	0	0
4162	8.134966	0.033011	-4.711570	0.049918	0.019161	-0.025109	-0.644734	-0.314835	0.712289	0.194600	0.804372	-0.296190	0.476853	0	0
4163	7.640082	0.014353	-4.507185	-0.096635	0.016121	-0.031002	-0.643036	-0.314587	0.712572	0.195571	0.804173	-0.296393	0.476665	0	0
4164	7.630891	0.350226	-4.591611	-0.224395	0.063836	-0.022100	-0.641868	-0.318798	0.710027	0.197610	0.803508	-0.297081	0.476517	0	0
4165	7.980459	0.640162	-4.694586	-0.242271	0.162963	-0.014830	-0.642965	-0.323248	0.707206	0.200107	0.802269	-0.297815	0.477104	0	0
4166	8.375498	0.935202	-4.840292	-0.212807	0.227305	-0.012909	-0.645484	-0.327375	0.704134	0.202527	0.800786	-0.298251	0.478299	0	0
4167	8.575521	1.080102	-4.899971	-0.226813	0.270385	0.007249	-0.650256	-0.332875	0.700431	0.205111	0.798984	-0.298863	0.479827	0	0
4168	8.725638	1.126576	-4.827984	-0.291539	0.235081	-0.014800	-0.651528	-0.336200	0.695271	0.208200	0.797283	-0.299660	0.480830	0	0
4169	8.474128	1.164748	-4.649240	-0.366454	0.171978	-0.003878	-0.653456	-0.341942	0.692660	0.211654	0.795676	-0.301046	0.481117	0	0
4170	8.199171	1.182440	-4.377961	-0.393450	0.074597	0.023703	-0.653428	-0.347158	0.687511	0.214833	0.794422	-0.302889	0.480623	0	0
4171	7.899240	1.207393	-3.912456	-0.387154	-0.010779	0.064177	-0.654786	-0.353067	0.685167	0.217570	0.793420	-0.305292	0.479527	0	0
4172	7.945270	1.275613	-3.599710	-0.359839	-0.055529	0.134069	-0.655028	-0.357025	0.683787	0.219884	0.792289	-0.308674	0.478174	0	0
4173	8.276770	1.406791	-3.790004	-0.347397	-0.006001	0.184570	-0.653963	-0.362794	0.683699	0.221744	0.790955	-0.311813	0.477485	0	0
4174	8.793689	1.360592	-4.232360	-0.257150	0.007462	0.204087	-0.654224	-0.365044	0.682709	0.222891	0.789643	-0.314765	0.477186	0	0
4175	8.985028	1.151308	-4.639448	-0.181602	-0.049804	0.158442	-0.654182	-0.368086	0.683085	0.223426	0.788952	-0.316995	0.476603	0	0
4176	9.550615	1.089985	-4.704480	-0.092309	-0.067601	0.145911	-0.655438	-0.369106	0.683742	0.224292	0.787877	-0.320492	0.475634	0	0
4177	9.705551	0.822871	-5.120245	0.047227	-0.042930	0.158967	-0.654575	-0.369196	0.685289	0.223042	0.787654	-0.321616	0.475832	0	0
4178	10.038234	0.605636	-5.010911	0.119415	-0.118975	0.196891	-0.653308	-0.366246	0.689291	0.220941	0.787719	-0.323148	0.475667	0	0
4179	9.948853	0.181578	-5.169759	0.171659	-0.246771	0.175997	-0.651039	-0.364698	0.692203	0.217969	0.788676	-0.324263	0.474693	0	0
4180	9.628220	-0.132304	-4.744339	0.184762	-0.353122	0.197187	-0.646372	-0.361404	0.696903	0.214656	0.789928	-0.326108	0.472853	0	0
4181	9.186091	-0.409424	-4.463899	0.081986	-0.356541	0.288614	-0.640713	-0.356269	0.704830	0.211492	0.790817	-0.328767	0.470948	0	0
4182	8.624902	-0.483304	-4.085890	0.045110	-0.325146	0.379208	-0.638726	-0.354464	0.708470	0.208293	0.791154	-0.332282	0.469338	0	0
4183	8.413994	-0.674057	-3.857014	-0.056131	-0.231345	0.415492	-0.637040	-0.351084	0.712353	0.206027	0.790708	-0.336319	0.468212	0	0
4184	8.644915	-0.474971	-3.994793	-0.157699	-0.069638	0.364649	-0.637049	-0.350496	0.712106	0.205340	0.789447	-0.340117	0.467898	0	0
4185	8.785042	-0.096103	-4.108679	-0.196192	0.031003	0.284674	-0.638178	-0.350773	0.712242	0.205674	0.787900	-0.343226	0.468090	0	0
4186	8.862850	0.063107	-4.086395	-0.238059	0.027317	0.225000	-0.640438	-0.352902	0.709435	0.206615	0.786464	-0.346118	0.467961	0	0
4187	8.781779	0.089013	-3.986572	-0.243152	-0.039655	0.143422	-0.640988	-0.355379	0.707299	0.207735	0.785619	-0.348472	0.467137	0	0
4188	8.538857	-0.029582	-3.876807	-0.328424	-0.064738	0.103770	-0.639665	-0.359410	0.706892	0.209620	0.784837	-0.351000	0.465713	0	0
4189	8.187396	-0.198453	-3.758479	-0.404487	-0.043905	0.096146	-0.637639	-0.364214	0.704444	0.212210	0.783819	-0.353734	0.464184	0	0
4190	8.064422	-0.395010	-3.685110	-0.454173	0.010183	0.148206	-0.639569	-0.369547	0.702284	0.215106	0.782259	-0.356981	0.462995	0	0
4191	8.251624	-0.577946	-3.705382	-0.475782	0.135088	0.216793	-0.638671	-0.375959	0.697760	0.218323	0.779792	-0.360591	0.462853	0	0
4192	8.856176	-0.706791	-3.999374	-0.531449	0.233138	0.245076	-0.644303	-0.381520	0.692643	0.222160	0.776639	-0.364447	0.463310	0	0
4193	9.553094	-0.623042	-4.280941	-0.545318	0.316844	0.265261	-0.646849	-0.384825	0.687496	0.226335	0.772939	-0.368330	0.464404	0	0
4194	9.941402	-0.490480	-4.603791	-0.502531	0.341187	0.289260	-0.653910	-0.392022	0.678036	0.230121	0.769117	-0.372125	0.465862	0	0
4195	9.862573	-0.399121	-4.863543	-0.424098	0.245219	0.289556	-0.661001	-0.395052	0.671673	0.232961	0.765871	-0.375767	0.466872	0	0
4196	9.492125	-0.431779	-4.765357	-0.420682	0.119930	0.258481	-0.663822	-0.399466	0.665750	0.235443	0.763311	-0.379475	0.466820	0	0
4197	8.807407	-0.435389	-4.498217	-0.479456	0.039102	0.224402	-0.667473	-0.403447	0.662983	0.238216	0.761100	-0.383341	0.465864	0	0
4198	8.299712	-0.486774	-4.378111	-0.559419	0.021522	0.212228	-0.668288	-0.408030	0.659867	0.241551	0.758827	-0.387501	0.464411	0	0
4199	8.159820	-0.592879	-4.349415	-0.573423	0.064579	0.231353	-0.670381	-0.414033	0.653837	0.245085	0.756193	-0.391772	0.463271	0	0
4200	8.266057	-0.701314	-4.276797	-0.557087	0.127627	0.254232	-0.673454	-0.420221	0.648940	0.248621	0.753198	-0.395979	0.462689	0	0
4201	8.502778	-0.674710	-4.215426	-0.520304	0.182688	0.256109	-0.678858	-0.423071	0.641296	0.252082	0.749993	-0.399873	0.462673	0	0
4202	8.781965	-0.646824	-4.271581	-0.434393	0.241040	0.247073	-0.681965	-0.427862	0.634359	0.255164	0.746754	-0.403149	0.463380	0	0
4203	9.003782	-0.687630	-4.239079	-0.345108	0.225928	0.234468	-0.685536	-0.428828	0.628802	0.257567	0.743834	-0.405940	0.464309	0	0
4204	8.942472	-0.689537	-4.065293	-0.285426	0.151550	0.181476	-0.689521	-0.431447	0.621868	0.259470	0.741622	-0.408250	0.464762	0	0
4205	8.895492	-0.666930	-3.918456	-0.247963	0.070422	0.119281	-0.692078	-0.432431	0.619278	0.261045	0.740121	-0.410127	0.464620	0	0
4206	8.780535	-0.711256	-3.808161	-0.213815	0.020742	0.101047	-0.695182	-0.436043	0.614684	0.262256	0.739015	-0.411849	0.464176	0	0
4207	8.887356	-0.757296	-3.686847	-0.156950	-0.030248	0.042534	-0.698015	-0.437590	0.611920	0.263096	0.738526	-0.412997	0.463458	0	0
4208	9.011078	-0.760291	-3.889569	-0.134596	-0.017741	-0.013394	-0.695173	-0.438091	0.612428	0.264081	0.738284	-0.413584	0.462760	0	0
4209	9.117745	-0.843327	-4.082513	-0.122972	-0.063158	-0.054586	-0.694861	-0.441053	0.611105	0.264981	0.738433	-0.413946	0.461683	0	0
4210	9.284892	-0.702133	-4.029871	-0.131317	-0.131221	-0.085629	-0.694556	-0.443182	0.610401	0.265811	0.739012	-0.414295	0.459962	0	0
4211	9.366118	-0.638744	-4.457633	-0.168870	-0.155910	-0.085648	-0.691365	-0.448458	0.611316	0.266806	0.739589	-0.414884	0.457924	0	0
4212	9.278359	-0.518612	-4.327959	-0.208403	-0.219346	-0.085619	-0.689068	-0.450537	0.611873	0.267832	0.740363	-0.415808	0.455229	0	0
4213	9.058249	-0.525373	-4.430887	-0.258668	-0.328400	-0.107618	-0.685899	-0.454220	0.612604	0.268866	0.741561	-0.417099	0.451472	0	0
4214	8.950732	-0.365239	-4.379926	-0.354412	-0.434283	-0.118642	-0.682025	-0.459224	0.610693	0.270226	0.743017	-0.419013	0.446465	0	0
4215	8.998589	-0.018643	-4.570285	-0.429835	-0.481358	-0.127827	-0.676526	-0.467044	0.612845	0.271964	0.744480	-0.421311	0.440775	0	0
4216	8.996249	0.146426	-4.941117	-0.451351	-0.461876	-0.113204	-0.671342	-0.473075	0.613835	0.273878	0.745720	-0.423729	0.435139	0	0
4217	8.740421	0.163564	-4.999073	-0.436189	-0.483527	-0.091173	-0.664607	-0.478822	0.614403	0.275467	0.746957	-0.426300	0.429467	0	0
4218	8.439398	0.209940	-4.683153	-0.467051	-0.526746	-0.076532	-0.662274	-0.483907	0.614629	0.277042	0.748207	-0.429205	0.423340	0	0
4219	8.183672	0.456847	-4.514967	-0.520052	-0.501906	-0.074850	-0.655387	-0.490912	0.614407	0.279082	0.749151	-0.432264	0.417175	0	0
4220	7.974823	0.627670	-4.484303	-0.551708	-0.427948	-0.032839	-0.651344	-0.497416	0.613677	0.281504	0.749490	-0.435529	0.411503	0	0
4221	7.828169	0.615922	-4.435415	-0.539566	-0.371384	0.005600	-0.646724	-0.504646	0.612896	0.283896	0.749417	-0.438865	0.406418	0	0
4222	7.740077	0.602489	-4.292106	-0.532732	-0.305749	0.015585	-0.643827	-0.511452	0.609888	0.286487	0.749034	-0.442033	0.401846	0	0
4223	7.746170	0.697789	-4.168519	-0.515199	-0.248785	0.016467	-0.640258	-0.515535	0.606903	0.289172	0.748430	-0.444968	0.397789	0	0
4224	7.905717	0.856756	-4.171034	-0.482876	-0.146074	0.053130	-0.638958	-0.520756	0.601457	0.291930	0.747339	-0.447728	0.394717	0	0
4225	8.352302	0.890572	-4.395253	-0.424797	-0.023218	0.091683	-0.640088	-0.523414	0.597330	0.294637	0.745729	-0.450187	0.392950	0	0
4226	9.052253	0.984730	-4.911175	-0.407187	0.104985	0.121029	-0.642351	-0.527522	0.590854	0.297675	0.743536	-0.452398	0.392275	0	0
4227	9.552208	1.202915	-5.167591	-0.422217	0.193573	0.166876	-0.648329	-0.528991	0.584578	0.301036	0.740710	-0.454744	0.392344	0	0
4228	9.568259	1.231733	-4.974758	-0.402815	0.102068	0.218459	-0.651483	-0.529253	0.579203	0.303628	0.738071	-0.457646	0.391946	0	0
4229	9.147760	1.113100	-4.768976	-0.447980	0.026704	0.247747	-0.655731	-0.532252	0.574233	0.306090	0.735415	-0.461171	0.390890	0	0
4230	8.587323	0.998200	-4.586923	-0.400965	-0.018615	0.231258	-0.657748	-0.532286	0.569712	0.308054	0.733157	-0.464512	0.389630	0	0
4231	7.933946	1.057757	-4.344699	-0.423608	-0.045010	0.209107	-0.662722	-0.534371	0.563955	0.310143	0.731000	-0.467854	0.388023	0	0
4232	7.694427	1.293507	-4.256907	-0.399861	-0.024771	0.207275	-0.664713	-0.535494	0.561068	0.312154	0.728847	-0.471019	0.386630	0	0
4233	7.919447	1.477445	-4.527419	-0.346617	0.065475	0.205471	-0.668256	-0.537152	0.557877	0.314205	0.726490	-0.473671	0.386165	0	0
4234	8.461169	1.442038	-4.883672	-0.334425	0.168920	0.170565	-0.671116	-0.539214	0.550968	0.316781	0.723944	-0.475688	0.386363	0	0
4235	9.076280	1.589567	-5.176257	-0.282921	0.220604	0.106504	-0.676273	-0.538263	0.544978	0.319481	0.721636	-0.476870	0.387000	0	0
4236	9.672795	1.631157	-5.335982	-0.292916	0.207888	0.075441	-0.680844	-0.539827	0.537265	0.322304	0.719496	-0.477909	0.387361	0	0
4237	9.512539	1.585628	-5.472803	-0.247440	0.118542	0.073790	-0.681981	-0.540983	0.534792	0.324381	0.717837	-0.479032	0.387319	0	0
4238	9.063721	1.287423	-5.424144	-0.272529	0.009063	0.103131	-0.684275	-0.541321	0.530680	0.325987	0.716393	-0.480813	0.386435	0	0
4239	8.501104	1.123356	-5.191603	-0.320540	-0.065876	0.093836	-0.685696	-0.542868	0.527476	0.327617	0.715102	-0.482954	0.384775	0	0
4240	8.054601	1.113788	-4.967229	-0.318310	-0.081758	0.111207	-0.687384	-0.545034	0.525229	0.329082	0.713797	-0.485268	0.383033	0	0
4241	7.742442	1.104315	-4.820345	-0.284886	-0.066395	0.128616	-0.688554	-0.544268	0.521743	0.330313	0.712442	-0.487512	0.381645	0	0
4242	7.699447	1.079567	-4.760925	-0.273992	0.013387	0.117487	-0.690824	-0.545544	0.519132	0.331893	0.710875	-0.489376	0.380809	0	0
4243	7.904757	1.179710	-4.741379	-0.279289	0.111139	0.115548	-0.692113	-0.547433	0.514062	0.333992	0.708913	-0.490908	0.380659	0	0
4244	8.164911	1.307306	-4.808250	-0.243150	0.145432	0.095454	-0.695815	-0.549128	0.508743	0.336082	0.707036	-0.492056	0.380829	0	0
4245	8.414908	1.387776	-4.611753	-0.206695	0.165070	0.089145	-0.697260	-0.550133	0.503304	0.338027	0.705229	-0.492934	0.381321	0	0
4246	8.554470	1.381583	-4.945529	-0.277346	0.175835	0.113784	-0.702087	-0.551192	0.500022	0.340424	0.703025	-0.494218	0.381597	0	0
4247	8.558118	1.291595	-4.748176	-0.250604	0.113929	0.162559	-0.704953	-0.552284	0.493882	0.342138	0.700889	-0.495943	0.381754	0	0
4248	8.514320	1.268251	-4.792586	-0.295843	0.053666	0.187326	-0.708536	-0.551447	0.489714	0.343783	0.698691	-0.498243	0.381311	0	0
4249	8.461987	1.260116	-4.701306	-0.282108	0.038538	0.224070	-0.711388	-0.551423	0.487190	0.345101	0.696413	-0.500764	0.380985	0	0
4250	8.434275	1.348460	-4.583747	-0.250471	0.026994	0.246184	-0.713713	-0.549982	0.482055	0.346059	0.694166	-0.503372	0.380779	0	0
4251	8.549204	1.373321	-4.689336	-0.224131	-0.014490	0.277526	-0.717868	-0.548311	0.478654	0.346495	0.692005	-0.506214	0.380550	0	0
4252	8.625142	1.252877	-4.789584	-0.216482	-0.046663	0.292267	-0.722439	-0.545883	0.477574	0.346670	0.689893	-0.509270	0.380146	0	0
4253	8.600607	1.266008	-4.851386	-0.195746	-0.090478	0.285032	-0.723315	-0.544789	0.476091	0.346485	0.688065	-0.512305	0.379550	0	0
4254	8.585559	1.206166	-4.901939	-0.199767	-0.125024	0.308921	-0.727567	-0.544438	0.476154	0.346073	0.686202	-0.515672	0.378738	0	0
4255	8.727725	1.016687	-5.133139	-0.191687	-0.130316	0.336465	-0.730602	-0.541110	0.473838	0.345450	0.684255	-0.519168	0.378054	0	0
4256	8.927219	0.798415	-5.417396	-0.188537	-0.129411	0.384183	-0.732544	-0.537835	0.466404	0.344688	0.681968	-0.523090	0.377474	0	0
4257	8.897410	0.663595	-5.475133	-0.140061	-0.146356	0.419142	-0.735983	-0.534886	0.466054	0.343299	0.679802	-0.526992	0.377219	0	0
4258	9.060368	0.473771	-5.511452	-0.070121	-0.169605	0.435835	-0.740097	-0.531459	0.470847	0.341259	0.677845	-0.530841	0.377196	0	0
4259	8.802215	0.406089	-5.212372	-0.004355	-0.241906	0.439690	-0.741177	-0.523477	0.472776	0.338346	0.676366	-0.534674	0.377061	0	0
4260	8.544061	0.304262	-4.899021	0.060752	-0.311070	0.452710	-0.743932	-0.516544	0.476074	0.334600	0.675239	-0.538623	0.376803	0	0
4261	8.299990	0.254210	-4.655910	0.043964	-0.295370	0.404883	-0.747766	-0.511367	0.483244	0.331186	0.674275	-0.542192	0.376427	0	0
4262	8.123009	0.330892	-4.496716	-0.006115	-0.227946	0.371592	-0.748335	-0.505612	0.485465	0.328615	0.673038	-0.545515	0.376092	0	0
4263	7.980301	0.448147	-4.304616	-0.042510	-0.169644	0.305356	-0.749108	-0.501098	0.484621	0.326830	0.671831	-0.548302	0.375753	0	0
4264	8.052597	0.415921	-4.290621	-0.064160	-0.084628	0.239123	-0.752274	-0.496630	0.485498	0.325941	0.670546	-0.550502	0.375604	0	0
4265	8.338747	0.302757	-4.321385	-0.065901	-0.015762	0.165647	-0.753441	-0.495613	0.482737	0.325681	0.669441	-0.551926	0.375710	0	0
4266	8.571223	0.235025	-4.456130	-0.085676	0.011604	0.140826	-0.754931	-0.493563	0.476641	0.325860	0.668219	-0.553279	0.375741	0	0
4267	8.750326	0.156103	-4.632432	-0.026878	0.042685	0.111550	-0.756513	-0.492602	0.475157	0.325867	0.667316	-0.554000	0.376278	0	0
4268	8.848087	0.010876	-4.704670	0.030145	0.026183	0.123611	-0.759500	-0.490345	0.477028	0.325375	0.666569	-0.554678	0.377026	0	0
4269	8.871211	-0.087592	-4.788306	0.005454	0.007054	0.090547	-0.762327	-0.490200	0.477915	0.325048	0.666019	-0.555251	0.377436	0	0
4270	8.727130	-0.016714	-4.753469	0.005087	-0.016259	0.079554	-0.761501	-0.488880	0.477139	0.324656	0.665591	-0.555871	0.377617	0	0
4271	8.563858	-0.033659	-4.670175	-0.040467	-0.012689	0.051895	-0.764300	-0.489292	0.480544	0.324671	0.665179	-0.556424	0.377515	0	0
4272	8.419440	-0.091463	-4.624086	-0.096083	0.022209	0.055361	-0.764885	-0.487978	0.480348	0.325236	0.664441	-0.557103	0.377327	0	0
4273	8.274733	-0.202418	-4.592827	-0.163420	0.082702	0.062424	-0.765764	-0.488855	0.475055	0.326560	0.663208	-0.557877	0.377210	0	0
4274	8.226882	-0.338979	-4.509695	-0.210280	0.127438	0.086119	-0.767996	-0.487300	0.471473	0.328370	0.661495	-0.558878	0.377164	0	0
4275	8.232413	-0.496358	-4.351501	-0.186660	0.164375	0.144811	-0.771697	-0.488463	0.467039	0.329989	0.659408	-0.560011	0.377725	0	0
4276	8.354793	-0.652421	-4.352264	-0.211680	0.212976	0.196070	-0.775977	-0.488750	0.462523	0.331859	0.656751	-0.561438	0.378597	0	0
4277	8.717421	-0.701608	-4.491755	-0.200389	0.284390	0.234584	-0.780567	-0.487411	0.457262	0.333894	0.653641	-0.562803	0.380159	0	0
4278	9.143888	-0.729602	-4.797755	-0.205142	0.331083	0.256602	-0.784782	-0.484061	0.449003	0.336135	0.650205	-0.564176	0.382036	0	0
4279	9.609365	-0.680612	-5.078139	-0.198834	0.346469	0.216319	-0.791223	-0.482236	0.443222	0.338566	0.646939	-0.565187	0.383936	0	0
4280	9.785401	-0.465004	-5.153368	-0.120104	0.303723	0.189086	-0.794415	-0.480146	0.436859	0.340345	0.644256	-0.565862	0.385877	0	0
4281	9.476094	-0.409413	-4.977180	-0.076809	0.208763	0.141554	-0.798467	-0.476391	0.432028	0.341486	0.642337	-0.566374	0.387313	0	0
4282	8.966349	-0.285798	-4.884843	-0.101988	0.115489	0.099357	-0.799877	-0.478267	0.429655	0.342426	0.640936	-0.567039	0.387830	0	0
4283	8.476791	-0.259034	-4.634467	-0.132035	0.091206	0.073549	-0.802374	-0.473716	0.425709	0.343515	0.639664	-0.567727	0.387962	0	0
4284	8.095085	-0.280794	-4.439166	-0.138921	0.132719	0.086233	-0.804511	-0.473082	0.425202	0.344833	0.638146	-0.568379	0.388337	0	0
4285	7.939035	-0.344120	-4.337121	-0.079887	0.186980	0.099066	-0.806680	-0.472123	0.421028	0.346029	0.636532	-0.568693	0.389460	0	0
4286	8.126798	-0.437791	-4.323013	-0.005370	0.249082	0.073446	-0.810567	-0.469437	0.417404	0.347208	0.635083	-0.568342	0.391283	0	0
4287	8.391764	-0.463876	-4.325846	0.096214	0.280474	0.036946	-0.812880	-0.468462	0.412949	0.348053	0.634059	-0.567244	0.393781	0	0
4288	8.623287	-0.460967	-4.303084	0.167966	0.268735	-0.016063	-0.815192	-0.466293	0.410554	0.348589	0.633633	-0.565567	0.396395	0	0
4289	8.731817	-0.559457	-4.249812	0.282839	0.202670	-0.024899	-0.816089	-0.464146	0.408145	0.348046	0.633904	-0.563598	0.399233	0	0
4290	8.677147	-0.653067	-4.113106	0.418677	0.113716	-0.068559	-0.816966	-0.460779	0.410208	0.346321	0.635245	-0.561118	0.402085	0	0
4291	8.640916	-0.786131	-3.757532	0.462981	0.001023	-0.111438	-0.815837	-0.458114	0.414194	0.343837	0.637412	-0.558560	0.404343	0	0
4292	8.843546	-0.812327	-3.719385	0.515188	-0.021234	-0.141539	-0.817249	-0.455453	0.419055	0.341018	0.640009	-0.555666	0.406608	0	0
4293	9.109862	-0.927498	-4.131079	0.532883	-0.010463	-0.167187	-0.814297	-0.451913	0.422227	0.338231	0.642736	-0.552478	0.408972	0	0
4294	9.295855	-0.983925	-4.360634	0.482344	-0.083569	-0.203847	-0.813142	-0.449395	0.429181	0.335510	0.645790	-0.549491	0.410423	0	0
4295	9.414329	-0.873941	-4.666292	0.421219	-0.131863	-0.192843	-0.811999	-0.447878	0.433095	0.332860	0.648743	-0.546977	0.411281	0	0
4296	9.124882	-0.773842	-4.744190	0.403000	-0.170960	-0.185526	-0.810282	-0.444808	0.440362	0.330084	0.651757	-0.544704	0.411771	0	0
4297	8.969479	-0.789518	-4.579053	0.434292	-0.297276	-0.199976	-0.806550	-0.444625	0.447146	0.326457	0.655440	-0.542611	0.411579	0	0
4298	8.769095	-0.480125	-4.757956	0.428872	-0.350301	-0.190724	-0.803840	-0.441584	0.454686	0.322542	0.659263	-0.540761	0.410994	0	0
4299	8.580310	-0.428568	-4.885830	0.359357	-0.325154	-0.192772	-0.799229	-0.442113	0.463969	0.319205	0.662740	-0.539084	0.410211	0	0
4300	8.426920	-0.360639	-4.807184	0.258057	-0.367884	-0.213109	-0.794935	-0.441378	0.471066	0.316394	0.666178	-0.537803	0.408498	0	0
4301	8.313077	-0.250816	-4.618628	0.189727	-0.373779	-0.235256	-0.788953	-0.439937	0.477906	0.314078	0.669511	-0.536667	0.406322	0	0
4302	8.189058	-0.122911	-4.506871	0.171399	-0.299672	-0.242753	-0.782384	-0.441018	0.483165	0.312317	0.672530	-0.535303	0.404489	0	0
4303	8.297419	-0.125982	-4.515775	0.223087	-0.200809	-0.235446	-0.782748	-0.442029	0.489204	0.310693	0.675245	-0.533471	0.403637	0	0
4304	8.573923	-0.146382	-4.586638	0.298039	-0.100778	-0.248250	-0.777089	-0.440217	0.491533	0.309155	0.677860	-0.530926	0.403790	0	0
4305	8.607894	-0.151910	-4.554127	0.368567	-0.047248	-0.284893	-0.774239	-0.439566	0.494950	0.307554	0.680646	-0.527677	0.404585	0	0
4306	8.488746	0.002702	-4.447209	0.422104	-0.070383	-0.332463	-0.771985	-0.440063	0.492628	0.305673	0.683924	-0.523956	0.405316	0	0
4307	8.386771	0.166414	-4.304641	0.446140	-0.085522	-0.389273	-0.769420	-0.438329	0.497534	0.303749	0.687612	-0.519767	0.405916	0	0
4308	8.317806	0.311647	-4.247973	0.462035	-0.052868	-0.413140	-0.764216	-0.440487	0.507561	0.301974	0.691339	-0.515214	0.406715	0	0
4309	8.485838	0.389639	-4.364864	0.463462	0.035129	-0.437088	-0.762210	-0.440384	0.510668	0.300727	0.694784	-0.510218	0.408064	0	0
4310	8.826760	0.389419	-4.527380	0.455162	0.118976	-0.483047	-0.758641	-0.441403	0.512698	0.300149	0.698081	-0.504661	0.409770	0	0
4311	9.181286	0.375958	-4.794361	0.438723	0.185787	-0.489541	-0.757163	-0.443117	0.517824	0.300030	0.701042	-0.498902	0.411848	0	0
4312	9.190670	0.339750	-4.811857	0.495496	0.155890	-0.484799	-0.753604	-0.443412	0.519756	0.299327	0.704262	-0.492995	0.413973	0	0
4313	8.891331	0.228164	-4.832791	0.527292	0.117170	-0.455398	-0.751194	-0.443196	0.520456	0.298078	0.707535	-0.487267	0.416071	0	0
4314	8.460771	0.220773	-4.418170	0.584469	0.117628	-0.437019	-0.750034	-0.443770	0.522962	0.296343	0.710857	-0.481415	0.418452	0	0
4315	8.036843	0.274672	-4.416457	0.517300	0.122069	-0.417055	-0.747897	-0.442677	0.526414	0.295000	0.713823	-0.475938	0.420612	0	0
4316	8.072738	0.575538	-4.266074	0.492558	0.127661	-0.417050	-0.746021	-0.443174	0.530052	0.293847	0.716679	-0.470523	0.422650	0	0
4317	8.532653	0.711226	-4.678541	0.411104	0.213330	-0.427328	-0.745718	-0.443563	0.532011	0.293714	0.718936	-0.465110	0.424895	0	0
4318	9.114008	0.805367	-4.950887	0.400794	0.287959	-0.409897	-0.743753	-0.442956	0.530753	0.293914	0.720753	-0.459624	0.427639	0	0
4319	9.493587	0.894942	-5.138420	0.407081	0.284394	-0.379506	-0.744289	-0.445516	0.530314	0.293915	0.722418	-0.454326	0.430482	0	0
4320	9.449549	0.832995	-5.197565	0.398892	0.228566	-0.338164	-0.743884	-0.444879	0.528932	0.293539	0.724092	-0.449523	0.432960	0	0
4321	9.160738	0.651490	-5.074416	0.325365	0.149865	-0.343778	-0.742317	-0.444419	0.530790	0.293350	0.725892	-0.445201	0.434537	0	0
4322	8.569642	0.672230	-4.863761	0.226988	0.100839	-0.321990	-0.740590	-0.446202	0.531370	0.293556	0.727518	-0.441600	0.435353	0	0
4323	8.080085	0.789237	-4.651444	0.218632	0.065535	-0.287164	-0.740016	-0.446655	0.531620	0.293510	0.729097	-0.438386	0.435991	0	0
4324	8.008919	0.817047	-4.518161	0.230137	0.049437	-0.265101	-0.737997	-0.448893	0.532595	0.293222	0.730673	-0.435343	0.436594	0	0
4325	8.057503	0.903831	-4.504919	0.210482	0.080108	-0.284432	-0.736553	-0.450140	0.534063	0.293279	0.732135	-0.432129	0.437298	0	0
4326	8.341979	1.106473	-4.574626	0.205924	0.122699	-0.287167	-0.736565	-0.450868	0.531323	0.293578	0.733394	-0.428813	0.438252	0	0
4327	8.664487	1.217076	-4.672926	0.244295	0.159811	-0.292570	-0.735433	-0.450612	0.531612	0.293758	0.734622	-0.425144	0.439647	0	0
4328	8.799514	1.230610	-4.668226	0.204042	0.142355	-0.290754	-0.734027	-0.449909	0.531500	0.294148	0.735797	-0.421712	0.440725	0	0
4329	8.784730	1.294698	-4.737307	0.179970	0.071759	-0.294353	-0.733006	-0.452227	0.531487	0.294428	0.737212	-0.418558	0.441181	0	0
4330	8.578213	1.211979	-4.609344	0.116654	0.014693	-0.261408	-0.730719	-0.453984	0.531355	0.294815	0.738528	-0.416137	0.441010	0	0
4331	8.372305	1.233073	-4.446910	0.054874	-0.058636	-0.202724	-0.729825	-0.457182	0.531713	0.295065	0.739757	-0.414587	0.440242	0	0
4332	8.177250	1.315389	-4.154043	0.031834	-0.106910	-0.133893	-0.728379	-0.458176	0.533906	0.295021	0.740811	-0.413859	0.439184	0	0
4333	8.186800	1.300841	-4.159326	-0.006052	-0.102874	-0.044969	-0.725678	-0.458409	0.534859	0.294845	0.741398	-0.413870	0.438299	0	0
4334	8.321276	1.227536	-4.188989	-0.002532	-0.084411	0.016502	-0.725364	-0.459788	0.536471	0.294487	0.741628	-0.414340	0.437708	0	0
4335	8.536950	1.262250	-4.358671	-0.010425	-0.100105	0.065192	-0.724537	-0.458604	0.535544	0.293873	0.741733	-0.415177	0.437148	0	0
4336	8.741222	1.139137	-4.688383	0.001766	-0.108264	0.110204	-0.723974	-0.456995	0.537767	0.292989	0.741673	-0.416420	0.436662	0	0
4337	9.085247	0.883349	-4.963797	0.016177	-0.122803	0.169922	-0.723118	-0.456511	0.539350	0.291623	0.741517	-0.417982	0.436348	0	0
4338	9.517536	0.613863	-5.348886	0.005487	-0.045776	0.239553	-0.725723	-0.451757	0.540098	0.290415	0.740640	-0.419996	0.436709	0	0
4339	9.745576	0.547934	-5.435142	0.009330	-0.075740	0.248821	-0.726149	-0.451212	0.540846	0.288946	0.739921	-0.422031	0.436940	0	0
4340	9.775557	0.362941	-5.220069	0.065421	-0.198983	0.305999	-0.728326	-0.446083	0.542607	0.286386	0.739560	-0.424768	0.436584	0	0
4341	9.327174	0.298801	-4.904189	0.080207	-0.303237	0.322611	-0.728669	-0.440142	0.544826	0.283098	0.739708	-0.427684	0.435632	0	0
4342	8.984752	0.290130	-4.620897	0.029632	-0.321388	0.350001	-0.726704	-0.435810	0.549759	0.280053	0.739588	-0.431190	0.434344	0	0
4343	8.687225	0.480252	-4.536063	-0.096720	-0.270009	0.342300	-0.725733	-0.432383	0.552943	0.278118	0.738978	-0.434910	0.432915	0	0
4344	8.631304	0.733416	-4.397050	-0.137193	-0.201714	0.294432	-0.726609	-0.429024	0.555148	0.277023	0.738116	-0.438325	0.431641	0	0
4345	8.611217	0.935650	-4.276618	-0.123779	-0.187767	0.213722	-0.728040	-0.427854	0.555235	0.276197	0.737614	-0.440969	0.430333	0	0
4346	8.378394	0.984473	-4.178216	-0.083618	-0.154933	0.138467	-0.726925	-0.426436	0.555313	0.275632	0.737314	-0.442956	0.429167	0	0
4347	8.273197	0.842305	-4.010951	-0.087360	-0.127476	0.063133	-0.726773	-0.426494	0.556443	0.275451	0.737311	-0.444158	0.428046	0	0
4348	8.161543	0.624988	-4.022686	-0.068327	-0.112051	0.019040	-0.725195	-0.427571	0.557353	0.275453	0.737414	-0.445044	0.426944	0	0
4349	8.141179	0.452091	-3.779080	0.050687	-0.103333	0.021068	-0.724356	-0.426191	0.558283	0.274542	0.737871	-0.445277	0.426500	0	0
4350	8.058236	0.134248	-4.084826	0.099635	-0.030481	0.063175	-0.725651	-0.424457	0.558546	0.273501	0.737868	-0.445582	0.426855	0	0
4351	8.154570	-0.346829	-3.888659	0.125783	0.001710	0.077803	-0.727925	-0.422374	0.560826	0.272262	0.737826	-0.445624	0.427676	0	0
4352	8.446280	-0.554685	-4.094168	0.058087	0.050240	0.071193	-0.729213	-0.421350	0.560902	0.271809	0.737370	-0.445872	0.428489	0	0
4353	8.624628	-0.531606	-4.100688	0.028795	0.122204	0.132542	-0.729535	-0.419253	0.559335	0.271587	0.736299	-0.446404	0.429915	0	0
4354	8.966043	-0.474151	-4.224197	0.039623	0.205523	0.187566	-0.733277	-0.416058	0.557018	0.271438	0.734628	-0.447120	0.432119	0	0
4355	9.388039	-0.578329	-4.453228	0.047828	0.233320	0.216969	-0.738153	-0.412703	0.554722	0.271205	0.732740	-0.447884	0.434673	0	0
4356	9.656317	-0.555468	-4.670850	0.003456	0.238296	0.198579	-0.740191	-0.410885	0.550601	0.271414	0.730766	-0.448738	0.436978	0	0
4357	9.743405	-0.244476	-4.759040	0.032776	0.201434	0.136368	-0.745367	-0.407298	0.546621	0.271496	0.729323	-0.449056	0.439006	0	0
4358	9.627619	-0.031251	-4.864435	0.049658	0.152650	0.088772	-0.748813	-0.403911	0.546157	0.271455	0.728339	-0.449124	0.440593	0	0
4359	9.228095	0.009745	-4.817823	0.081219	0.022191	0.050423	-0.748961	-0.403205	0.546486	0.270755	0.728197	-0.449086	0.441296	0	0
4360	8.817175	-0.069826	-4.636301	0.064511	-0.045648	0.013698	-0.749957	-0.401436	0.548876	0.270043	0.728465	-0.449074	0.441302	0	0
4361	8.290201	-0.145464	-4.505970	0.021024	-0.026025	-0.006730	-0.749804	-0.401371	0.550439	0.269817	0.728630	-0.449015	0.441229	0	0
4362	8.049056	-0.250775	-4.483144	0.076433	0.055965	0.004188	-0.750377	-0.401990	0.548562	0.269527	0.728513	-0.448624	0.441996	0	0
4363	8.088039	-0.344479	-4.388591	0.158831	0.131539	-0.001282	-0.751258	-0.399667	0.548432	0.268977	0.728327	-0.447572	0.443701	0	0
4364	8.395624	-0.486623	-4.439670	0.226986	0.201747	0.007958	-0.753429	-0.396968	0.546920	0.268214	0.727957	-0.446128	0.446218	0	0
4365	8.622441	-0.483878	-4.402239	0.312962	0.230292	0.004461	-0.756872	-0.394529	0.545263	0.266951	0.727706	-0.444159	0.449337	0	0
4366	8.761845	-0.552528	-4.419979	0.411188	0.225814	-0.017343	-0.761038	-0.389868	0.545453	0.265073	0.727800	-0.441646	0.452761	0	0
4367	8.723822	-0.587333	-4.336654	0.433917	0.174404	-0.052096	-0.760795	-0.385644	0.547276	0.262927	0.728345	-0.438852	0.455842	0	0
4368	8.719288	-0.670727	-4.264562	0.496373	0.125521	-0.038145	-0.762958	-0.381792	0.548673	0.260057	0.729190	-0.436025	0.458840	0	0
4369	8.680614	-0.799516	-4.225306	0.500215	0.093133	-0.097757	-0.764558	-0.377267	0.550816	0.257268	0.730442	-0.432789	0.461478	0	0
4370	8.654768	-0.783412	-4.146937	0.491633	0.058936	-0.141763	-0.763466	-0.372524	0.553514	0.254604	0.731996	-0.429372	0.463679	0	0
4371	8.720951	-0.846811	-3.975905	0.536369	0.008284	-0.174618	-0.764355	-0.368821	0.554605	0.251525	0.734022	-0.425600	0.465630	0	0
4372	8.821449	-0.882868	-4.052365	0.560517	0.005810	-0.195657	-0.763656	-0.365051	0.559657	0.248371	0.736175	-0.421590	0.467568	0	0
4373	8.999087	-1.004890	-4.088791	0.545789	-0.006605	-0.233269	-0.762104	-0.362249	0.563648	0.245417	0.738492	-0.417353	0.469272	0	0
4374	9.186108	-1.067995	-4.183157	0.504588	-0.078346	-0.262570	-0.759294	-0.357240	0.569182	0.242601	0.741150	-0.413261	0.470167	0	0
4375	9.189132	-1.020984	-4.434182	0.459874	-0.128220	-0.288269	-0.756152	-0.356772	0.573295	0.240019	0.744007	-0.409292	0.470451	0	0
4376	9.048705	-0.955421	-4.546865	0.427984	-0.204168	-0.310255	-0.751586	-0.355712	0.579558	0.237472	0.747214	-0.405496	0.469947	0	0
4377	9.062683	-0.862000	-4.648232	0.445957	-0.270167	-0.315605	-0.748600	-0.354230	0.583593	0.234525	0.750768	-0.401704	0.469019	0	0
4378	8.898709	-0.836252	-4.673334	0.455470	-0.334027	-0.295330	-0.744316	-0.352238	0.591478	0.231167	0.754531	-0.398178	0.467652	0	0
4379	8.859988	-0.855203	-4.686502	0.400924	-0.400899	-0.344891	-0.738178	-0.351682	0.598687	0.228153	0.758649	-0.394650	0.465455	0	0
4380	8.999023	-0.657353	-4.864333	0.288020	-0.386530	-0.394625	-0.731741	-0.352550	0.605521	0.226292	0.762611	-0.391234	0.462767	0	0
4381	9.118178	-0.326606	-5.175824	0.254531	-0.327770	-0.420405	-0.724299	-0.354712	0.611980	0.225008	0.766296	-0.387617	0.460342	0	0
4382	8.823416	-0.210292	-5.014277	0.237057	-0.372320	-0.383706	-0.717406	-0.357760	0.619098	0.223524	0.769983	-0.384455	0.457555	0	0
4383	8.543708	-0.251223	-4.709385	0.153029	-0.404003	-0.374702	-0.710974	-0.358867	0.624923	0.222501	0.773564	-0.381799	0.454227	0	0
4384	8.199625	-0.102652	-4.396019	0.047362	-0.377149	-0.358477	-0.704385	-0.362059	0.629198	0.222334	0.776706	-0.379686	0.450704	0	0
4385	7.928682	0.042568	-4.592677	0.092528	-0.274596	-0.320974	-0.700221	-0.364585	0.632404	0.222015	0.779323	-0.377416	0.448244	0	0
4386	7.974432	0.038106	-4.285225	0.109708	-0.189271	-0.301788	-0.695199	-0.367165	0.636449	0.221812	0.781514	-0.375032	0.446528	0	0
4387	8.242419	0.080986	-4.548602	0.149707	-0.125727	-0.318270	-0.690632	-0.368105	0.639466	0.221588	0.783558	-0.372185	0.445437	0	0
4388	8.539817	0.264944	-4.498136	0.176107	-0.057198	-0.294373	-0.686914	-0.370103	0.640866	0.221316	0.785262	-0.369254	0.445009	0	0
4389	8.653164	0.368863	-4.530684	0.206825	0.019309	-0.281548	-0.684657	-0.369017	0.641479	0.221016	0.786631	-0.366110	0.445340	0	0
4390	8.797150	0.415228	-4.627558	0.210011	0.020198	-0.264990	-0.683804	-0.368784	0.642337	0.220626	0.787941	-0.363077	0.445700	0	0
4391	8.868884	0.405936	-4.695522	0.178483	0.013872	-0.280628	-0.682649	-0.369862	0.643393	0.220522	0.789249	-0.360068	0.445878	0	0
4392	8.811164	0.418341	-4.686036	0.119184	-0.000956	-0.307340	-0.681790	-0.369794	0.644665	0.220956	0.790589	-0.357143	0.445641	0	0
4393	8.695852	0.430735	-4.645409	0.102151	0.001759	-0.259686	-0.680352	-0.371005	0.645426	0.221315	0.791693	-0.354659	0.445487	0	0
4394	8.546077	0.408053	-4.683435	0.113034	0.016529	-0.230364	-0.676922	-0.373237	0.645821	0.221514	0.792654	-0.352329	0.445528	0	0
4395	8.475897	0.374921	-4.707598	0.123962	0.038624	-0.200120	-0.677750	-0.373480	0.648083	0.221564	0.793420	-0.350133	0.445871	0	0
4396	8.300751	0.443123	-4.637798	0.155215	0.036268	-0.193657	-0.676196	-0.375345	0.644547	0.221339	0.794243	-0.347870	0.446289	0	0
4397	8.167196	0.612379	-4.530246	0.133267	0.052869	-0.193724	-0.675491	-0.374407	0.645734	0.221335	0.794934	-0.345647	0.446787	0	0
4398	8.129726	0.866853	-4.498199	0.121827	0.096442	-0.213968	-0.675884	-0.375653	0.647787	0.221659	0.795485	-0.343211	0.447523	0	0
4399	8.357003	1.046843	-4.476539	0.102442	0.135984	-0.258032	-0.675302	-0.377615	0.646524	0.222473	0.795947	-0.340423	0.448427	0	0
4400	8.644582	1.123187	-4.713859	0.080817	0.166885	-0.248879	-0.676422	-0.379135	0.645588	0.223522	0.796193	-0.337741	0.449496	0	0
4401	9.014167	1.184183	-4.935021	0.032354	0.209689	-0.252627	-0.677007	-0.379417	0.642739	0.225118	0.796133	-0.335137	0.450753	0	0
4402	9.258878	1.223360	-5.091267	0.051894	0.183045	-0.237809	-0.679547	-0.381563	0.640360	0.226398	0.796189	-0.332629	0.451868	0	0
4403	9.242643	1.021690	-5.234492	0.053015	0.169497	-0.195619	-0.677555	-0.382843	0.639409	0.227436	0.796153	-0.330468	0.452995	0	0
4404	9.001980	0.830170	-5.113209	0.032935	0.069413	-0.184568	-0.678110	-0.383968	0.639061	0.228243	0.796497	-0.328717	0.453259	0	0
4405	8.610281	0.813976	-4.965810	0.006566	0.006034	-0.171757	-0.678081	-0.386265	0.638916	0.229001	0.797010	-0.327326	0.452980	0	0
4406	8.150987	0.766766	-4.820916	-0.044564	-0.028648	-0.129698	-0.677771	-0.387357	0.640547	0.229858	0.797433	-0.326593	0.452330	0	0
4407	7.865733	0.766166	-4.626669	-0.070953	-0.026438	-0.089437	-0.677165	-0.390120	0.640935	0.230754	0.797645	-0.326281	0.451726	0	0
4408	7.893359	0.895728	-4.537482	-0.061671	0.034294	-0.089485	-0.676323	-0.390624	0.639193	0.231773	0.797609	-0.325804	0.451611	0	0
4409	8.110463	1.015457	-4.540094	-0.062288	0.098566	-0.085883	-0.675287	-0.391929	0.637661	0.232991	0.797262	-0.325191	0.452038	0	0
4410	8.370416	1.116575	-4.621624	-0.033180	0.135735	-0.061039	-0.676423	-0.394019	0.633713	0.233988	0.796736	-0.324584	0.452887	0	0
4411	8.644190	1.179681	-4.769137	-0.027730	0.165520	-0.065597	-0.679523	-0.395393	0.633373	0.235057	0.796097	-0.323817	0.454005	0	0
4412	8.702198	1.242382	-4.773314	-0.069499	0.143839	-0.085808	-0.680395	-0.394982	0.631138	0.236469	0.795532	-0.323135	0.454747	0	0
4413	8.581697	1.194478	-4.754626	-0.123331	0.104760	-0.076709	-0.679678	-0.396774	0.629317	0.238151	0.794975	-0.322854	0.455042	0	0
4414	8.576437	1.129430	-4.783840	-0.179730	0.075516	-0.062104	-0.681660	-0.398872	0.625801	0.240116	0.794373	-0.323035	0.454933	0	0
4415	8.567023	1.151056	-4.764022	-0.194068	0.043382	-0.047397	-0.682633	-0.400292	0.625722	0.242028	0.793826	-0.323452	0.454579	0	0
4416	8.572272	1.145391	-4.706283	-0.204615	0.042428	-0.030898	-0.681028	-0.405649	0.622960	0.243940	0.793206	-0.324071	0.454198	0	0
4417	8.571792	1.119403	-4.757161	-0.216795	0.053821	0.025944	-0.682013	-0.407668	0.620432	0.245731	0.792312	-0.325144	0.454026	0	0
4418	8.426908	1.079487	-4.778574	-0.208121	0.052788	0.042439	-0.682427	-0.409321	0.619056	0.247368	0.791392	-0.326330	0.453891	0	0
4419	8.342188	1.061916	-4.509809	-0.187025	0.030086	0.081960	-0.684705	-0.409878	0.616491	0.248588	0.790489	-0.327766	0.453762	0	0
4420	8.289812	1.021472	-4.720682	-0.210636	0.059234	0.119463	-0.686681	-0.412278	0.613240	0.249930	0.789262	-0.329582	0.453847	0	0
4421	8.288436	1.005335	-4.599854	-0.209514	0.047518	0.130527	-0.687446	-0.412385	0.611130	0.251161	0.788056	-0.331457	0.453896	0	0
4422	8.386112	1.065136	-4.769791	-0.198372	0.034196	0.137937	-0.688863	-0.412623	0.610561	0.252218	0.786916	-0.333387	0.453875	0	0
4423	8.470714	1.088473	-4.746232	-0.184290	0.024091	0.152685	-0.689586	-0.414125	0.606219	0.253068	0.785798	-0.335378	0.453873	0	0
4424	8.538151	1.117325	-4.763059	-0.165354	0.005724	0.213331	-0.691594	-0.413014	0.604748	0.253452	0.784586	-0.337867	0.453908	0	0
4425	8.547124	1.064763	-4.826541	-0.158087	-0.022138	0.248249	-0.692616	-0.411357	0.603585	0.253502	0.783412	-0.340601	0.453865	0	0
4426	8.686576	0.971636	-4.827533	-0.176892	-0.076652	0.268501	-0.695876	-0.412358	0.601568	0.253454	0.782334	-0.343798	0.453340	0	0
4427	8.902735	0.932329	-4.903509	-0.199834	-0.074704	0.299689	-0.697906	-0.408856	0.601239	0.253412	0.781099	-0.347250	0.452862	0	0
4428	9.084872	0.905956	-5.021608	-0.182845	-0.057330	0.317161	-0.699199	-0.407402	0.601343	0.253221	0.779752	-0.350746	0.452596	0	0
4429	9.242681	0.763085	-5.120233	-0.160606	-0.063479	0.327316	-0.699669	-0.405404	0.598920	0.252778	0.778449	-0.354197	0.452399	0	0
4430	9.161488	0.662374	-4.982582	-0.136127	-0.137870	0.291666	-0.701522	-0.403307	0.600771	0.252067	0.777637	-0.357514	0.451583	0	0
4431	8.898166	0.680705	-4.764876	-0.090633	-0.179233	0.287185	-0.700394	-0.403167	0.600485	0.250843	0.777156	-0.360620	0.450622	0	0
4432	8.605740	0.662982	-4.555980	-0.090318	-0.179845	0.265104	-0.700425	-0.399922	0.601824	0.249752	0.776715	-0.363643	0.449558	0	0
4433	8.371063	0.647146	-4.339673	-0.099408	-0.154228	0.297998	-0.700402	-0.397067	0.603832	0.248633	0.776041	-0.366802	0.448776	0	0
4434	8.357020	0.590424	-4.262220	-0.121715	-0.121890	0.281376	-0.701696	-0.394937	0.604829	0.247895	0.775202	-0.369899	0.448090	0	0
4435	8.512112	0.604886	-4.156811	-0.128304	-0.084197	0.236382	-0.702859	-0.393545	0.603225	0.247530	0.774352	-0.372527	0.447583	0	0
4436	8.733362	0.760192	-4.280019	-0.124114	-0.031453	0.217108	-0.704577	-0.391812	0.603634	0.247439	0.773321	-0.374921	0.447419	0	0
4437	8.954705	0.808019	-4.345959	-0.098934	-0.028426	0.165823	-0.705598	-0.390292	0.602321	0.247369	0.772548	-0.376727	0.447275	0	0
4438	9.117229	0.792125	-4.511567	-0.063501	-0.051755	0.123749	-0.705327	-0.389299	0.602523	0.247140	0.772108	-0.378161	0.446951	0	0
4439	9.073432	0.695610	-4.525052	-0.028373	-0.098530	0.072482	-0.706017	-0.390191	0.603324	0.246679	0.772170	-0.379101	0.446301	0	0
4440	8.856270	0.636670	-4.536639	-0.001949	-0.138930	0.037672	-0.705468	-0.388765	0.603408	0.246041	0.772584	-0.379832	0.445316	0	0
4441	8.658736	0.481860	-4.462625	0.015678	-0.159708	0.013815	-0.703203	-0.387735	0.605153	0.245269	0.773247	-0.380271	0.444214	0	0
4442	8.550430	0.321418	-4.377491	0.043015	-0.142866	0.007370	-0.701763	-0.386695	0.609884	0.244374	0.773924	-0.380526	0.443309	0	0
4443	8.483396	0.160154	-4.252843	0.043608	-0.116419	0.026561	-0.699929	-0.386422	0.609599	0.243494	0.774411	-0.380832	0.442679	0	0
4444	8.447240	0.036037	-4.201573	0.016166	-0.082990	0.022756	-0.699341	-0.387088	0.611254	0.242986	0.774679	-0.381213	0.442161	0	0
4445	8.490466	-0.027425	-4.193942	0.004077	-0.043801	0.045609	-0.700196	-0.385710	0.612766	0.242604	0.774674	-0.381665	0.441990	0	0
4446	8.533154	-0.150922	-4.230161	-0.018854	0.006254	0.072081	-0.700795	-0.384449	0.610724	0.242477	0.774284	-0.382345	0.442155	0	0
4447	8.571336	-0.282249	-4.222783	-0.034405	0.052435	0.101327	-0.701948	-0.383249	0.610101	0.242515	0.773544	-0.383166	0.442718	0	0
4448	8.705877	-0.302011	-4.266592	-0.044845	0.088342	0.117790	-0.701553	-0.382420	0.607739	0.242693	0.772557	-0.384103	0.443533	0	0
4449	8.994459	-0.239619	-4.368769	-0.043309	0.142782	0.101261	-0.702975	-0.382097	0.607489	0.243145	0.771390	-0.384743	0.444759	0	0
4450	9.249666	-0.206889	-4.411918	-0.002684	0.156913	0.079356	-0.706982	-0.380722	0.604211	0.243430	0.770345	-0.385024	0.446170	0	0
4451	9.405987	-0.090379	-4.501549	0.040863	0.134691	0.033649	-0.708291	-0.379041	0.602627	0.243503	0.769672	-0.384787	0.447493	0	0
4452	9.470798	0.036431	-4.587690	0.087225	0.103018	-0.008385	-0.710714	-0.378512	0.601407	0.243279	0.769421	-0.384120	0.448619	0	0
4453	9.272477	0.073241	-4.695980	0.117102	0.051036	-0.049576	-0.710857	-0.378236	0.601710	0.242816	0.769625	-0.383103	0.449388	0	0
4454	8.960588	0.121835	-4.539065	0.143163	0.003026	-0.096301	-0.712418	-0.376862	0.603512	0.242169	0.770295	-0.381745	0.449745	0	0
4455	8.594214	0.085568	-4.535262	0.147204	-0.030833	-0.147710	-0.711143	-0.376881	0.603499	0.241601	0.771311	-0.380034	0.449759	0	0
4456	8.288633	0.063231	-4.156816	0.177756	-0.027980	-0.167901	-0.709143	-0.377152	0.605448	0.240891	0.772468	-0.378044	0.449830	0	0
4457	8.185787	-0.177093	-4.265651	0.204269	-0.029573	-0.204616	-0.708585	-0.375782	0.606663	0.240140	0.773821	-0.375631	0.449927	0	0
4458	8.123844	-0.233988	-4.150175	0.297532	-0.031604	-0.206286	-0.706593	-0.374134	0.610576	0.238653	0.775419	-0.372797	0.450324	0	0
4459	8.219901	-0.353603	-4.142469	0.425685	0.006810	-0.207930	-0.705185	-0.372252	0.612807	0.236329	0.777129	-0.369266	0.451512	0	0
4460	8.651678	-0.470295	-4.347791	0.584929	0.069374	-0.213155	-0.703809	-0.367916	0.614909	0.233011	0.778936	-0.364836	0.453717	0	0
4461	9.565284	-0.505508	-4.913610	0.580954	0.287577	-0.317937	-0.704991	-0.363752	0.615465	0.230988	0.780082	-0.359065	0.457373	0	0
4462	9.271318	-0.030969	-5.421282	0.532927	0.209432	-0.394984	-0.705286	-0.361549	0.617591	0.229387	0.781729	-0.353076	0.460021	0	0
4463	9.922144	0.216655	-4.881184	0.626064	0.161765	-0.463342	-0.704157	-0.360086	0.619657	0.227203	0.783989	-0.346214	0.462467	0	0
4464	9.002557	0.665455	-4.950150	0.458641	-0.052284	-0.543287	-0.701442	-0.360532	0.622014	0.225943	0.787104	-0.339979	0.462420	0	0
4465	8.194695	0.969389	-4.224692	0.289381	-0.138855	-0.600474	-0.696437	-0.361964	0.626130	0.225981	0.790381	-0.334241	0.460992	0	0
4466	7.389873	1.544695	-3.843002	0.062130	-0.084334	-0.580888	-0.690966	-0.368687	0.626507	0.227887	0.792812	-0.329575	0.459235	0	0
4467	7.251634	2.057654	-3.863474	0.141938	0.060859	-0.549712	-0.686934	-0.373135	0.627891	0.229504	0.794614	-0.324437	0.458974	0	0
4468	7.544999	2.098124	-3.961142	0.202133	0.242262	-0.505772	-0.684204	-0.376865	0.626780	0.231002	0.795570	-0.318948	0.460411	0	0
4469	8.159175	1.898503	-4.226968	0.226805	0.485867	-0.498679	-0.685477	-0.379779	0.622072	0.233063	0.795386	-0.312815	0.463885	0	0
4470	9.160551	1.838939	-4.651295	0.311468	0.625110	-0.564603	-0.689851	-0.383125	0.618359	0.235151	0.794924	-0.305430	0.468521	0	0
4471	9.180076	2.094470	-4.727657	0.518166	0.506475	-0.622690	-0.692445	-0.383490	0.611980	0.235514	0.795596	-0.296853	0.472692	0	0
4472	9.264471	2.174265	-4.754449	0.549323	0.343281	-0.603986	-0.691011	-0.384680	0.612317	0.235016	0.797002	-0.288665	0.475635	0	0
4473	9.137771	1.948322	-4.838143	0.421730	0.231070	-0.506861	-0.690714	-0.385696	0.612393	0.234758	0.798300	-0.282070	0.477538	0	0
4474	8.862275	1.678471	-4.824768	0.262179	0.159303	-0.376868	-0.689557	-0.387851	0.611963	0.234918	0.799182	-0.277465	0.478681	0	0
4475	8.549215	1.573014	-4.753359	0.226771	0.084020	-0.255781	-0.688977	-0.389137	0.611593	0.234592	0.799981	-0.274136	0.479423	0	0
4476	8.337152	1.457455	-4.705117	0.171954	0.049803	-0.111839	-0.687256	-0.389821	0.613235	0.233900	0.800422	-0.272341	0.480048	0	0
4477	8.438425	1.451746	-4.694448	0.155932	0.065111	-0.027456	-0.687556	-0.388122	0.613912	0.232990	0.800513	-0.271219	0.480972	0	0
4478	8.602498	1.562412	-4.714356	0.123308	0.071496	0.053271	-0.689263	-0.386854	0.615000	0.231948	0.800284	-0.270921	0.482024	0	0
4479	8.444576	1.727433	-4.639739	0.096700	0.041794	0.089047	-0.689306	-0.383677	0.614774	0.230887	0.800033	-0.271068	0.482868	0	0
4480	8.306533	1.983951	-4.526619	0.023154	-0.001780	0.081649	-0.690278	-0.384571	0.615720	0.230315	0.799843	-0.271657	0.483123	0	0
4481	8.153853	2.175027	-4.408548	-0.082627	-0.041264	0.099858	-0.691651	-0.381982	0.607388	0.230412	0.799549	-0.272943	0.482838	0	0
4482	8.022611	2.259361	-4.296701	-0.166349	-0.038513	0.118980	-0.693369	-0.383628	0.607742	0.231088	0.798988	-0.274852	0.482362	0	0
4483	7.941792	2.265312	-4.155952	-0.189522	-0.047081	0.108843	-0.692083	-0.382919	0.610469	0.231981	0.798446	-0.276733	0.481754	0	0
4484	8.075035	2.314354	-4.085734	-0.191576	-0.067157	0.137356	-0.692331	-0.386044	0.609708	0.232667	0.797918	-0.278937	0.481028	0	0
4485	8.253125	2.293982	-4.107020	-0.202088	-0.105168	0.158535	-0.692073	-0.384039	0.609831	0.233260	0.797479	-0.281401	0.480031	0	0
4486	9.046988	1.987590	-4.462393	-0.268145	-0.045342	0.211644	-0.694130	-0.387591	0.612465	0.234256	0.796447	-0.284506	0.479430	0	0
4487	9.693219	1.307062	-5.051407	-0.380712	0.125351	0.290991	-0.696558	-0.388234	0.608760	0.236285	0.794088	-0.288333	0.480059	0	0
4488	9.322268	1.219186	-4.994627	-0.141403	0.061472	0.144653	-0.698714	-0.389351	0.602896	0.236905	0.793008	-0.290062	0.480498	0	0
4489	9.622025	1.418528	-4.647036	0.034699	-0.059466	0.003076	-0.699263	-0.390505	0.603112	0.236480	0.793340	-0.290041	0.480172	0	0
4490	9.747047	1.267595	-4.309686	0.091111	-0.101326	-0.038942	-0.697024	-0.387192	0.605284	0.235658	0.794126	-0.289568	0.479561	0	0
4491	9.460057	0.913252	-4.499339	-0.061323	-0.092942	0.074398	-0.697314	-0.387678	0.603555	0.235556	0.794184	-0.290653	0.478859	0	0
4492	8.975095	0.367198	-4.035468	-0.144391	-0.112322	0.185110	-0.698727	-0.387541	0.604144	0.235506	0.793808	-0.293127	0.477999	0	0
4493	8.631542	-0.032861	-4.042137	-0.293743	-0.089725	0.275479	-0.698139	-0.388078	0.606090	0.236291	0.792703	-0.296911	0.477109	0	0
4494	8.392287	-0.190548	-3.734794	-0.305436	-0.059263	0.381745	-0.698828	-0.388113	0.602677	0.236724	0.791091	-0.301570	0.476648	0	0
4495	8.055011	-0.387631	-3.329730	-0.265055	-0.030998	0.522074	-0.703141	-0.383948	0.601277	0.236267	0.788993	-0.307020	0.476871	0	0
4496	8.122231	-0.738888	-3.213756	-0.317248	0.046510	0.614483	-0.708537	-0.381913	0.602591	0.235986	0.786088	-0.313298	0.477725	0	0
4497	8.877054	-1.063675	-3.623345	-0.446014	0.211374	0.637925	-0.715995	-0.377520	0.597550	0.237127	0.781969	-0.319930	0.479521	0	0
4498	9.531502	-0.911151	-4.127522	-0.587989	0.353161	0.616471	-0.722585	-0.376975	0.588572	0.239897	0.776847	-0.326751	0.481863	0	0
4499	9.829631	-0.626034	-4.025697	-0.644965	0.298077	0.648680	-0.730052	-0.375193	0.578120	0.242769	0.771674	-0.334167	0.483648	0	0
4500	9.967812	-0.445525	-3.995870	-0.643409	0.128264	0.656357	-0.737760	-0.373651	0.572619	0.244993	0.767230	-0.342062	0.484077	0	0
4501	9.714802	-0.316924	-4.048374	-0.716697	0.045481	0.626947	-0.743606	-0.373858	0.566990	0.247624	0.763038	-0.350217	0.483532	0	0
4502	9.314186	-0.288649	-4.137075	-0.862850	-0.011879	0.606480	-0.748578	-0.376346	0.560643	0.251241	0.758753	-0.359077	0.481908	0	0
4503	8.914069	-0.380760	-4.110634	-0.947523	-0.067974	0.592538	-0.751295	-0.377080	0.555943	0.255335	0.754487	-0.368293	0.479492	0	0
4504	8.643368	-0.511576	-4.159337	-0.972671	-0.063406	0.608914	-0.755682	-0.380752	0.550083	0.259514	0.749983	-0.377721	0.476974	0	0
4505	8.627828	-0.555922	-4.279822	-0.895945	-0.032752	0.600742	-0.759111	-0.381051	0.545560	0.263246	0.745464	-0.386573	0.474918	0	0
4506	8.799003	-0.549965	-4.271692	-0.790344	0.007973	0.577066	-0.765811	-0.381218	0.539374	0.266427	0.741045	-0.394622	0.473437	0	0
4507	8.959397	-0.729747	-4.332005	-0.735248	0.023628	0.512922	-0.769241	-0.382445	0.533233	0.269543	0.736882	-0.401838	0.472099	0	0
4508	8.937355	-0.826535	-4.336642	-0.657585	0.000716	0.476386	-0.771571	-0.379640	0.529603	0.272140	0.733138	-0.408462	0.470753	0	0
4509	8.814028	-0.932228	-4.347212	-0.572944	-0.013133	0.426061	-0.775268	-0.380292	0.526478	0.274283	0.729842	-0.414326	0.469503	0	0
4510	8.669791	-1.070837	-4.243684	-0.586991	-0.036240	0.381057	-0.777588	-0.378613	0.522351	0.276633	0.726771	-0.419983	0.467859	0	0
4511	8.603611	-0.987253	-4.112640	-0.514982	-0.052384	0.339019	-0.780424	-0.380139	0.519163	0.278569	0.724114	-0.425016	0.466282	0	0
4512	8.652444	-0.988711	-4.029932	-0.449840	-0.069462	0.313494	-0.782139	-0.380289	0.516901	0.280084	0.721800	-0.429612	0.464748	0	0
4513	8.674681	-1.019095	-3.946417	-0.430849	-0.057700	0.269471	-0.782741	-0.378209	0.515761	0.281692	0.719654	-0.433742	0.463267	0	0
4514	8.769560	-1.011578	-3.833970	-0.362789	-0.078670	0.216444	-0.784587	-0.379347	0.513155	0.282966	0.718017	-0.437226	0.461752	0	0
4515	9.063406	-0.837804	-3.925955	-0.309590	-0.104395	0.121252	-0.784862	-0.380721	0.511937	0.284172	0.717046	-0.439849	0.460026	0	0
4516	9.240536	-0.617470	-4.172698	-0.256013	-0.097640	0.036997	-0.785030	-0.378970	0.511482	0.285416	0.716570	-0.441594	0.458324	0	0
4517	9.393243	-0.440299	-4.442965	-0.252567	-0.096699	-0.040019	-0.783318	-0.379870	0.511692	0.286981	0.716423	-0.442770	0.456437	0	0
4518	9.315619	-0.375441	-4.536261	-0.254782	-0.162091	-0.117005	-0.783274	-0.383580	0.511034	0.288632	0.716912	-0.443586	0.453829	0	0
4519	9.389448	-0.122255	-4.464800	-0.269572	-0.217035	-0.182919	-0.779455	-0.387769	0.511580	0.290427	0.717882	-0.444154	0.450582	0	0
4520	9.140117	0.094355	-4.391259	-0.317291	-0.297780	-0.248048	-0.776536	-0.392313	0.515239	0.292503	0.719366	-0.444683	0.446331	0	0
4521	8.741090	0.149117	-4.286603	-0.455831	-0.372341	-0.289566	-0.771037	-0.400528	0.516656	0.295410	0.720925	-0.445748	0.440805	0	0
4522	8.419272	0.386090	-4.246451	-0.526641	-0.421475	-0.296996	-0.764677	-0.410150	0.517126	0.298644	0.722493	-0.447196	0.434547	0	0
4523	8.216796	0.458359	-4.284303	-0.530516	-0.410136	-0.271364	-0.759747	-0.417811	0.519152	0.301812	0.723845	-0.448788	0.428425	0	0
4524	8.070540	0.147671	-4.367819	-0.512420	-0.400810	-0.212705	-0.753825	-0.425228	0.521750	0.304634	0.724923	-0.450665	0.422595	0	0
4525	8.200516	-0.094454	-4.284883	-0.437111	-0.336273	-0.140182	-0.748773	-0.432909	0.521220	0.306870	0.725592	-0.452548	0.417788	0	0
4526	8.395300	-0.268980	-4.573510	-0.332441	-0.301560	-0.062034	-0.744369	-0.437576	0.515212	0.308204	0.726051	-0.454467	0.413907	0	0
4527	8.472563	-0.237405	-4.257340	-0.274952	-0.283583	0.035345	-0.739377	-0.439586	0.516456	0.308756	0.726170	-0.456771	0.410740	0	0
4528	8.514110	-0.185732	-4.514606	-0.291413	-0.282064	0.104138	-0.738592	-0.441244	0.523578	0.309156	0.725924	-0.459602	0.407705	0	0
4529	8.596835	0.036690	-4.506588	-0.319900	-0.259023	0.167414	-0.736905	-0.440668	0.523030	0.309595	0.725172	-0.462958	0.404904	0	0
4530	8.622997	0.222472	-4.629549	-0.364649	-0.208586	0.235180	-0.737160	-0.442823	0.523040	0.310330	0.723756	-0.466809	0.402445	0	0
4531	8.666042	0.334652	-4.700582	-0.406795	-0.159566	0.295573	-0.736934	-0.443591	0.525686	0.311328	0.721702	-0.471115	0.400339	0	0
4532	8.810854	0.460059	-4.724504	-0.429427	-0.101914	0.334027	-0.738657	-0.443426	0.522877	0.312611	0.719163	-0.475570	0.398639	0	0
4533	8.778371	0.619082	-4.630462	-0.423491	-0.067833	0.348688	-0.739254	-0.444041	0.518023	0.313932	0.716396	-0.480011	0.397257	0	0
4534	8.560742	0.681152	-4.443167	-0.447438	-0.063813	0.343097	-0.740854	-0.442307	0.515453	0.315474	0.713554	-0.484463	0.395743	0	0
4535	8.255904	0.744639	-4.315406	-0.498969	-0.048294	0.330991	-0.743705	-0.442685	0.512337	0.317479	0.710510	-0.488982	0.394055	0	0
4536	7.919079	0.843650	-4.287671	-0.471660	-0.027807	0.324531	-0.748355	-0.445400	0.510510	0.319420	0.707491	-0.493249	0.392596	0	0
4537	7.599058	0.913387	-4.255923	-0.425046	0.001897	0.285978	-0.750114	-0.443429	0.506113	0.321306	0.704662	-0.496966	0.391457	0	0
4538	7.534586	1.073791	-4.247635	-0.345427	0.042496	0.249379	-0.752154	-0.441202	0.502443	0.322980	0.702110	-0.499953	0.390860	0	0
4539	8.048788	1.258095	-4.516881	-0.335809	0.117892	0.190688	-0.754559	-0.443308	0.499215	0.325176	0.699562	-0.502255	0.390657	0	0
4540	9.114067	1.480590	-5.209886	-0.293403	0.217822	0.122961	-0.757719	-0.442464	0.494760	0.327846	0.697108	-0.503563	0.391129	0	0
4541	9.659656	1.554130	-5.734661	-0.211622	0.289451	0.093760	-0.760297	-0.442258	0.491395	0.330408	0.694764	-0.504124	0.392420	0	0
4542	10.340961	1.549754	-6.127334	-0.220038	0.264425	0.053548	-0.764025	-0.442995	0.484153	0.333065	0.692696	-0.504499	0.393345	0	0
4543	10.197685	1.331030	-6.195767	-0.225341	0.173214	0.070162	-0.767074	-0.444792	0.478952	0.335219	0.690868	-0.505324	0.393671	0	0
4544	9.462961	0.977269	-6.013585	-0.265781	0.053269	0.073729	-0.766371	-0.446371	0.475726	0.337047	0.689355	-0.506726	0.392960	0	0
4545	8.434143	0.743529	-5.585311	-0.322442	-0.087727	0.090107	-0.768923	-0.446319	0.475470	0.338462	0.688116	-0.508940	0.391050	0	0
4546	7.762071	0.565616	-5.167600	-0.382428	-0.155316	0.111954	-0.767204	-0.448585	0.474177	0.339874	0.686818	-0.511750	0.388430	0	0
4547	7.061164	0.573131	-4.817653	-0.398718	-0.167032	0.120974	-0.768617	-0.450447	0.471521	0.341274	0.685452	-0.514727	0.385672	0	0
4548	6.879836	0.583454	-4.588573	-0.420687	-0.089254	0.113435	-0.768033	-0.452416	0.470399	0.343275	0.683729	-0.517459	0.383294	0	0
4549	7.072747	0.684296	-4.614455	-0.456186	0.012325	0.110510	-0.768323	-0.454506	0.466157	0.346017	0.681504	-0.519951	0.381413	0	0
4550	7.357598	0.847259	-4.619215	-0.480842	0.112321	0.103051	-0.767352	-0.455733	0.461533	0.349485	0.678844	-0.522099	0.380057	0	0
4551	7.759687	1.131044	-4.472975	-0.507799	0.122371	0.122393	-0.772035	-0.459864	0.453376	0.353087	0.675925	-0.524460	0.378677	0	0
4552	8.170695	1.469680	-4.442659	-0.586884	0.121431	0.143492	-0.774472	-0.461250	0.447214	0.357162	0.672580	-0.527252	0.376930	0	0
4553	8.503568	1.798459	-4.539925	-0.653536	0.078299	0.223386	-0.774937	-0.462609	0.439900	0.361108	0.668728	-0.530959	0.374816	0	0
4554	8.797233	1.872552	-4.613229	-0.631512	0.014747	0.301599	-0.776094	-0.464582	0.433547	0.364282	0.664740	-0.535297	0.372662	0	0
4555	9.274620	1.909501	-4.906215	-0.632969	-0.027591	0.319200	-0.779821	-0.464261	0.428213	0.367133	0.660785	-0.539894	0.370259	0	0
4556	9.956607	1.859354	-5.502120	-0.597417	-0.024307	0.312048	-0.782125	-0.464003	0.423713	0.369805	0.656936	-0.544278	0.368023	0	0
4557	10.232991	1.570190	-5.784884	-0.512897	-0.088808	0.294886	-0.783706	-0.464114	0.420601	0.371589	0.653725	-0.548449	0.365745	0	0
4558	10.063109	1.061286	-5.723875	-0.433732	-0.230362	0.255690	-0.784846	-0.464321	0.419322	0.372250	0.651483	-0.552604	0.362807	0	0
4559	9.588812	0.607811	-5.477200	-0.433964	-0.323815	0.323567	-0.783860	-0.463905	0.419339	0.372095	0.649217	-0.557509	0.359509	0	0
4560	8.934301	-0.011821	-5.403619	-0.382104	-0.380409	0.418941	-0.787545	-0.461441	0.423074	0.370964	0.646760	-0.563044	0.356467	0	0
4561	8.399271	-0.455336	-4.603860	-0.352842	-0.437053	0.562063	-0.786025	-0.457249	0.425166	0.368757	0.643798	-0.569571	0.353739	0	0
4562	7.778570	-0.789289	-4.331606	-0.401101	-0.366858	0.666276	-0.789167	-0.453726	0.427687	0.366897	0.639754	-0.576640	0.351550	0	0
4563	7.709235	-0.696389	-3.990229	-0.476132	-0.213442	0.720950	-0.791794	-0.447646	0.427810	0.366150	0.634546	-0.583719	0.350082	0	0
4564	8.300380	-0.323847	-4.050973	-0.594736	-0.013782	0.715085	-0.795743	-0.440872	0.423025	0.367330	0.628191	-0.590369	0.349153	0	0
4565	9.176369	0.084157	-4.373357	-0.673518	0.134073	0.697513	-0.803237	-0.434815	0.416385	0.369888	0.621069	-0.596614	0.348579	0	0
4566	9.448961	0.262205	-4.411377	-0.848521	0.138184	0.653210	-0.809906	-0.433019	0.399542	0.373716	0.613449	-0.603132	0.346770	0	0
4567	9.228610	0.410206	-4.300718	-0.896831	0.051385	0.566064	-0.816648	-0.431222	0.391493	0.377535	0.606437	-0.609517	0.343789	0	0
4568	8.642246	0.360332	-4.071376	-0.955882	0.015468	0.551194	-0.819120	-0.428680	0.387421	0.381510	0.599362	-0.616047	0.340148	0	0
4569	8.017146	0.084216	-3.769593	-0.982885	-0.061514	0.574946	-0.823159	-0.426059	0.382235	0.385036	0.592206	-0.623058	0.335914	0	0
4570	7.892325	-0.247456	-3.566596	-0.962528	-0.101171	0.620852	-0.827768	-0.424746	0.374561	0.388008	0.584898	-0.630330	0.331706	0	0
4571	7.918757	-0.657950	-3.712779	-0.938386	-0.017094	0.692268	-0.833529	-0.419046	0.371711	0.391062	0.576872	-0.637540	0.328376	0	0
4572	8.383460	-0.812488	-4.006539	-0.956980	0.145706	0.697545	-0.840732	-0.415567	0.361787	0.395197	0.568147	-0.644088	0.325851	0	0
4573	9.174273	-0.746329	-4.291733	-0.975731	0.318333	0.662542	-0.847245	-0.411993	0.349734	0.400600	0.558903	-0.649750	0.323994	0	0
4574	10.123393	-0.538547	-4.731688	-0.941285	0.377551	0.644394	-0.854193	-0.408753	0.335821	0.406205	0.549657	-0.654845	0.322571	0	0
4575	10.141747	-0.454138	-4.886420	-0.815554	0.273940	0.600774	-0.860848	-0.404114	0.325539	0.410521	0.541452	-0.659653	0.321186	0	0
4576	9.564525	-0.393454	-4.767815	-0.773297	0.116453	0.520248	-0.865223	-0.398923	0.317964	0.413798	0.534419	-0.664452	0.318860	0	0
4577	9.022212	-0.147255	-4.576838	-0.736852	-0.003319	0.425009	-0.869511	-0.397960	0.314377	0.416343	0.528490	-0.669087	0.315721	0	0
4578	8.276525	-0.210146	-4.377856	-0.788019	-0.062570	0.399143	-0.871730	-0.394320	0.308386	0.418824	0.522686	-0.673924	0.311789	0	0
4579	8.028509	-0.484326	-4.237512	-0.811006	-0.058328	0.358622	-0.874193	-0.392762	0.303827	0.421534	0.516986	-0.678569	0.307536	0	0
4580	8.066792	-0.574365	-4.234700	-0.719830	0.021783	0.338478	-0.876511	-0.391356	0.299399	0.424359	0.511545	-0.682422	0.304206	0	0
4581	8.444359	-0.697666	-4.281026	-0.586374	0.097721	0.325833	-0.877282	-0.389918	0.293824	0.427023	0.506475	-0.685467	0.302108	0	0
4582	8.829825	-0.788044	-4.254967	-0.502377	0.127606	0.315927	-0.880916	-0.386128	0.288139	0.429491	0.501742	-0.688030	0.300677	0	0
4583	9.016018	-0.917313	-4.117840	-0.373080	0.073097	0.297939	-0.883267	-0.382801	0.282697	0.430965	0.497811	-0.690350	0.299784	0	0
4584	8.884616	-0.959821	-3.953776	-0.280403	-0.045964	0.251483	-0.884747	-0.378950	0.280967	0.431301	0.494965	-0.692644	0.298719	0	0
4585	8.659775	-0.983098	-3.728119	-0.168338	-0.175495	0.178456	-0.887311	-0.377361	0.281659	0.430384	0.493468	-0.694808	0.297488	0	0
4586	8.760582	-1.061162	-3.746891	-0.154454	-0.221514	0.084972	-0.887295	-0.376524	0.285115	0.429368	0.492835	-0.696646	0.295705	0	0
4587	8.705301	-0.969014	-4.077570	-0.081684	-0.196452	0.031848	-0.885860	-0.376125	0.288247	0.428309	0.492783	-0.697911	0.294343	0	0
4588	8.931402	-0.950382	-4.139047	-0.047402	-0.203525	-0.020325	-0.884162	-0.375741	0.288680	0.427196	0.493283	-0.698829	0.292939	0	0
4589	9.756824	-0.554957	-4.761566	-0.091549	-0.095232	-0.039624	-0.883438	-0.375044	0.291837	0.427101	0.493385	-0.699332	0.291703	0	0
4590	9.677538	-0.172556	-5.202986	-0.148749	-0.075705	-0.024136	-0.882835	-0.377793	0.291942	0.427387	0.493110	-0.699973	0.290208	0	0
4591	9.261247	-0.162643	-4.820187	-0.177889	-0.296310	-0.030342	-0.882223	-0.380598	0.293179	0.426279	0.493356	-0.701627	0.287412	0	0
4592	8.941180	0.059071	-4.548307	-0.238789	-0.504962	-0.096218	-0.878735	-0.384093	0.298741	0.424200	0.494419	-0.703990	0.282848	0	0
4593	8.604880	0.298629	-4.512428	-0.360138	-0.526598	-0.114805	-0.875840	-0.385699	0.304144	0.422592	0.495117	-0.706684	0.277259	0	0
4594	8.085382	0.402317	-4.736294	-0.421522	-0.479800	-0.157313	-0.870910	-0.391231	0.309707	0.421731	0.495732	-0.709094	0.271253	0	0
4595	7.924821	0.250683	-4.557358	-0.355224	-0.449506	-0.144441	-0.868130	-0.395514	0.313950	0.420692	0.496408	-0.711250	0.265934	0	0
4596	8.037054	-0.049009	-4.872700	-0.276951	-0.380089	-0.169209	-0.862504	-0.399922	0.319860	0.419823	0.497420	-0.712742	0.261383	0	0
4597	8.393180	-0.038439	-4.943923	-0.170572	-0.239196	-0.173736	-0.858753	-0.403439	0.322866	0.419421	0.498504	-0.713349	0.258290	0	0
4598	8.586585	0.154222	-4.945070	-0.093863	-0.158983	-0.116750	-0.857413	-0.407431	0.324588	0.419070	0.499322	-0.713680	0.256358	0	0
4599	8.596508	0.251220	-4.949639	-0.014898	-0.134383	-0.038623	-0.855704	-0.407512	0.325702	0.418288	0.499817	-0.714113	0.255463	0	0
4600	8.561608	0.102273	-5.036265	-0.037522	-0.155398	0.006293	-0.854706	-0.407037	0.327424	0.417365	0.499978	-0.714897	0.254463	0	0
4601	8.407700	0.200378	-5.037117	-0.085146	-0.149654	0.004338	-0.853506	-0.410638	0.330023	0.416713	0.499909	-0.715784	0.253169	0	0
4602	8.239566	0.288420	-5.003683	-0.130132	-0.128867	-0.003145	-0.852219	-0.410727	0.331423	0.416462	0.499687	-0.716637	0.251602	0	0
4603	8.120033	0.316873	-4.892743	-0.132635	-0.105392	0.004135	-0.851248	-0.410091	0.329894	0.416363	0.499307	-0.717454	0.250188	0	0
4604	7.952728	0.422977	-4.760185	-0.070840	-0.062355	0.019770	-0.851050	-0.412284	0.333442	0.416234	0.498997	-0.717994	0.249472	0	0
4605	7.919547	0.451513	-4.700785	-0.047688	-0.016785	0.026165	-0.850351	-0.411447	0.333771	0.416291	0.498590	-0.718337	0.249201	0	0
4606	7.904809	0.535034	-4.772155	-0.043825	0.045703	0.027916	-0.853710	-0.408943	0.324884	0.416788	0.498048	-0.718411	0.249243	0	0
4607	7.784345	0.672433	-4.827143	-0.052785	0.081574	-0.002444	-0.852999	-0.410032	0.323390	0.417648	0.497580	-0.718214	0.249305	0	0
4608	7.684979	0.884561	-4.679526	-0.031389	0.118974	-0.060251	-0.852244	-0.411249	0.327420	0.418820	0.497565	-0.717493	0.249447	0	0
4609	7.676240	1.063544	-4.639383	-0.026760	0.123108	-0.161153	-0.852505	-0.414031	0.325546	0.420243	0.498241	-0.716263	0.249237	0	0
4610	8.071847	1.433201	-4.743560	-0.071804	0.190609	-0.208917	-0.851914	-0.417646	0.322760	0.422500	0.498928	-0.714602	0.248814	0	0
4611	8.700464	1.757903	-5.233571	-0.122721	0.295776	-0.207172	-0.851661	-0.420935	0.313475	0.425744	0.499093	-0.712640	0.248579	0	0
4612	9.429113	1.715653	-5.720053	-0.152561	0.389621	-0.170538	-0.851397	-0.423489	0.306788	0.429719	0.498650	-0.710511	0.248725	0	0
4613	9.971314	1.559892	-5.963578	-0.164762	0.381113	-0.148440	-0.852085	-0.427049	0.303309	0.433620	0.497989	-0.708556	0.248855	0	0
4614	9.979334	1.255338	-6.043161	-0.193647	0.287833	-0.126377	-0.851250	-0.429905	0.296739	0.436946	0.497304	-0.707154	0.248394	0	0
4615	9.569288	0.912580	-5.947932	-0.235116	0.136541	-0.089658	-0.852090	-0.433810	0.291539	0.439308	0.496517	-0.706713	0.247056	0	0
4616	8.621583	0.643105	-5.609885	-0.279294	0.008836	-0.018213	-0.851054	-0.436478	0.292780	0.440812	0.495371	-0.707271	0.245070	0	0
4617	7.713207	0.462250	-5.209927	-0.323817	-0.086638	0.037606	-0.853160	-0.438549	0.291677	0.441713	0.493835	-0.708651	0.242552	0	0
4618	7.300951	0.451547	-4.919205	-0.345204	-0.110250	0.062293	-0.852197	-0.438397	0.288273	0.442499	0.492096	-0.710287	0.239852	0	0
4619	7.008752	0.648063	-4.771725	-0.382523	-0.079464	0.102517	-0.852329	-0.440047	0.286753	0.443569	0.489810	-0.712078	0.237230	0	0
4620	7.100968	0.826774	-4.764346	-0.400259	0.015591	0.115227	-0.853484	-0.440171	0.283778	0.445377	0.487145	-0.713519	0.234988	0	0
4621	7.495934	1.099990	-4.910192	-0.414226	0.115095	0.131685	-0.854113	-0.438469	0.278643	0.447902	0.484035	-0.714638	0.233209	0	0
4622	7.978312	1.376312	-4.972326	-0.436858	0.181333	0.135356	-0.856549	-0.439330	0.273506	0.451005	0.480656	-0.715493	0.231592	0	0
4623	8.417802	1.654528	-4.972456	-0.454653	0.186028	0.120777	-0.856330	-0.438691	0.266311	0.454235	0.477256	-0.716302	0.229803	0	0
4624	8.731122	1.910752	-5.074294	-0.484100	0.186515	0.115322	-0.858931	-0.439683	0.258048	0.457625	0.473764	-0.717111	0.227767	0	0
4625	8.733904	1.910084	-5.026092	-0.472815	0.137623	0.131940	-0.859851	-0.437928	0.251926	0.460544	0.470289	-0.718197	0.225655	0	0
4626	8.724898	1.750506	-4.877030	-0.472025	0.062694	0.168741	-0.861629	-0.438248	0.241427	0.462847	0.466713	-0.719769	0.223347	0	0
4627	8.685328	1.623284	-4.953678	-0.491814	-0.002783	0.187126	-0.862507	-0.438600	0.237159	0.464697	0.463046	-0.721765	0.220680	0	0
4628	8.707106	1.359557	-4.830603	-0.465016	-0.027691	0.233061	-0.864509	-0.436861	0.237571	0.466141	0.459240	-0.723985	0.218304	0	0
4629	8.678983	1.152134	-5.260873	-0.418686	-0.067877	0.257019	-0.865819	-0.434907	0.236288	0.467004	0.455528	-0.726408	0.216178	0	0
4630	8.569797	1.067086	-5.010957	-0.322550	-0.189912	0.306920	-0.867835	-0.432955	0.235295	0.466439	0.452170	-0.729383	0.214423	0	0
4631	8.441349	1.014932	-5.392982	-0.314128	-0.263648	0.354719	-0.869401	-0.428891	0.240954	0.465166	0.448634	-0.732901	0.212611	0	0
4632	8.505364	0.835814	-5.452102	-0.335352	-0.280391	0.451950	-0.871129	-0.424973	0.243769	0.463656	0.444337	-0.736923	0.211025	0	0
4633	8.590615	0.837824	-5.646106	-0.317780	-0.234713	0.488627	-0.873734	-0.420881	0.243342	0.462293	0.439707	-0.740862	0.209918	0	0
4634	8.736753	0.762667	-5.724528	-0.273925	-0.196162	0.551064	-0.877404	-0.410631	0.243878	0.460895	0.434728	-0.744755	0.209588	0	0
4635	8.550047	0.666686	-5.522511	-0.200058	-0.249616	0.547572	-0.879900	-0.403024	0.245088	0.458742	0.430201	-0.748714	0.209547	0	0
4636	8.562284	0.720610	-5.211010	-0.175680	-0.281965	0.470617	-0.883531	-0.396190	0.244842	0.456411	0.426416	-0.752395	0.209190	0	0
4637	8.304878	0.888207	-4.915255	-0.216360	-0.277368	0.455829	-0.886688	-0.391382	0.247585	0.454279	0.422530	-0.756068	0.208469	0	0
4638	8.204017	0.815145	-4.839493	-0.286981	-0.234184	0.444579	-0.885290	-0.386905	0.252675	0.452798	0.418332	-0.759589	0.207356	0	0
4639	8.185288	0.697245	-4.718783	-0.355823	-0.193646	0.431514	-0.888063	-0.380263	0.253118	0.451906	0.413796	-0.763019	0.205806	0	0
4640	8.221311	0.606960	-4.696563	-0.410711	-0.140677	0.425810	-0.890526	-0.375914	0.253273	0.451664	0.408944	-0.766248	0.204031	0	0
4641	8.387525	0.603445	-4.702803	-0.470321	-0.056793	0.411832	-0.894131	-0.370694	0.253634	0.452297	0.403731	-0.769155	0.202064	0	0
4642	8.694873	0.615375	-4.849491	-0.490087	-0.003524	0.385164	-0.898035	-0.366710	0.249951	0.453477	0.398525	-0.771699	0.200041	0	0
4643	8.872964	0.685246	-4.908838	-0.482100	-0.019413	0.343046	-0.897264	-0.363335	0.245474	0.454549	0.393683	-0.774126	0.197808	0	0
4644	8.892221	0.714414	-4.923861	-0.452122	-0.068818	0.305571	-0.899318	-0.359435	0.242902	0.455202	0.389363	-0.776524	0.195443	0	0
4645	8.858016	0.666692	-4.963958	-0.433764	-0.092856	0.275349	-0.901327	-0.357388	0.242908	0.455622	0.385386	-0.778875	0.192976	0	0
4646	8.554593	0.595316	-4.907179	-0.429477	-0.092280	0.264268	-0.901633	-0.356187	0.241993	0.456057	0.381526	-0.781127	0.190504	0	0
4647	8.295960	0.471696	-4.956286	-0.405567	-0.070412	0.266035	-0.903931	-0.354102	0.241295	0.456539	0.377687	-0.783244	0.188291	0	0
4648	7.965794	0.164333	-4.829996	-0.386615	-0.018239	0.284220	-0.905686	-0.350296	0.240558	0.457331	0.373704	-0.785116	0.186513	0	0
4649	7.649172	0.025001	-4.582338	-0.442503	0.022554	0.311488	-0.908025	-0.347175	0.236379	0.458571	0.369146	-0.787008	0.184558	0	0
4650	7.544199	-0.100486	-4.393232	-0.428567	0.081056	0.348087	-0.909222	-0.343589	0.234063	0.460156	0.364267	-0.788695	0.183103	0	0
4651	7.697439	-0.331567	-4.422210	-0.474631	0.198292	0.391847	-0.913544	-0.339373	0.231674	0.462720	0.358579	-0.790079	0.181896	0	0
4652	8.076376	-0.389650	-4.630005	-0.473051	0.346751	0.435725	-0.916796	-0.334274	0.222664	0.466364	0.352295	-0.790867	0.181443	0	0
4653	8.716022	-0.367450	-4.813210	-0.416040	0.469280	0.433944	-0.919649	-0.328099	0.212158	0.470738	0.346016	-0.790956	0.181842	0	0
4654	9.391992	-0.350695	-4.971237	-0.381705	0.539791	0.410189	-0.923912	-0.322607	0.201338	0.475583	0.339967	-0.790497	0.182643	0	0
4655	9.741426	-0.089793	-5.079226	-0.321236	0.496336	0.349934	-0.928286	-0.318617	0.191844	0.479947	0.334711	-0.789910	0.183471	0	0
4656	9.690996	-0.036081	-5.079406	-0.211407	0.354621	0.297153	-0.930565	-0.313161	0.181145	0.482921	0.330669	-0.789576	0.184434	0	0
4657	9.361645	-0.020477	-4.984858	-0.169150	0.189591	0.251553	-0.933219	-0.308122	0.176097	0.484509	0.327466	-0.789815	0.184960	0	0
4658	8.822883	-0.086727	-4.825038	-0.192181	0.088223	0.221265	-0.934656	-0.307183	0.175035	0.485439	0.324602	-0.790457	0.184827	0	0
4659	8.205339	-0.151272	-4.570469	-0.259227	0.075648	0.247625	-0.934172	-0.302719	0.171907	0.486416	0.321195	-0.791383	0.184245	0	0
4660	8.063389	-0.231144	-4.507708	-0.265188	0.135048	0.223618	-0.938900	-0.300069	0.169282	0.487937	0.317861	-0.791922	0.183689	0	0
4661	8.145631	-0.232269	-4.467311	-0.167936	0.222125	0.225523	-0.941135	-0.296332	0.161311	0.489811	0.314795	-0.791874	0.184186	0	0
4662	8.352014	-0.307853	-4.545574	-0.068134	0.292118	0.221049	-0.942314	-0.294583	0.158312	0.491943	0.312151	-0.791252	0.185672	0	0
4663	8.593156	-0.400100	-4.485143	0.005944	0.292453	0.150580	-0.943084	-0.290887	0.156566	0.493954	0.310392	-0.790284	0.187394	0	0
4664	8.728815	-0.455964	-4.369802	0.099544	0.219750	0.099519	-0.945135	-0.289129	0.150739	0.495209	0.309661	-0.789313	0.189376	0	0
4665	8.778721	-0.478812	-4.139925	0.182085	0.121274	0.048467	-0.945160	-0.287652	0.149980	0.495508	0.309896	-0.788532	0.191452	0	0
4666	8.706184	-0.614459	-4.113940	0.262332	0.010946	-0.020056	-0.944635	-0.286086	0.147237	0.494836	0.311300	-0.787908	0.193472	0	0
4667	8.655668	-0.657478	-3.774153	0.390227	-0.113684	-0.082927	-0.946991	-0.287148	0.152015	0.492881	0.314045	-0.787467	0.195807	0	0
4668	8.724713	-0.812607	-3.816396	0.415713	-0.133550	-0.121396	-0.943960	-0.288189	0.157594	0.490771	0.317284	-0.786916	0.198083	0	0
4669	8.846677	-0.755747	-3.960689	0.450002	-0.090648	-0.178255	-0.943051	-0.290679	0.161117	0.488978	0.321013	-0.785910	0.200490	0	0
4670	9.155652	-0.781489	-4.192228	0.413869	-0.124571	-0.192896	-0.942584	-0.291728	0.164734	0.487069	0.324767	-0.785059	0.202416	0	0
4671	9.423950	-0.634273	-4.459767	0.369778	-0.189498	-0.227671	-0.939751	-0.296058	0.175782	0.484837	0.328674	-0.784501	0.203626	0	0
4672	9.440310	-0.413990	-4.618370	0.344021	-0.263217	-0.224815	-0.939381	-0.299492	0.181094	0.482107	0.332618	-0.784322	0.204393	0	0
4673	9.204414	-0.412768	-4.585383	0.346549	-0.387603	-0.254943	-0.936638	-0.301436	0.184634	0.478430	0.337013	-0.784637	0.204625	0	0
4674	9.463429	-0.188056	-4.839992	0.359906	-0.436561	-0.297878	-0.933541	-0.305385	0.193717	0.474410	0.341919	-0.784972	0.204562	0	0
4675	9.351799	0.071958	-5.360713	0.271798	-0.420833	-0.310001	-0.931310	-0.309102	0.201263	0.470806	0.346435	-0.785355	0.203817	0	0
4676	8.994084	0.042896	-5.176020	0.287751	-0.464287	-0.324660	-0.928057	-0.315137	0.208796	0.466833	0.351244	-0.785815	0.202952	0	0
4677	8.649807	0.060099	-4.832101	0.268400	-0.539811	-0.355837	-0.926071	-0.320532	0.218367	0.462361	0.356319	-0.786539	0.201535	0	0
4678	8.294904	0.083978	-4.618181	0.228021	-0.495101	-0.364313	-0.922113	-0.324564	0.228855	0.458397	0.361193	-0.787055	0.199891	0	0
4679	7.875691	0.101439	-4.614467	0.127273	-0.413162	-0.376659	-0.916439	-0.330316	0.238652	0.455433	0.365500	-0.787339	0.197706	0	0
4680	7.702596	0.067812	-4.547823	0.171833	-0.332377	-0.360227	-0.913336	-0.335904	0.245931	0.452911	0.369744	-0.787184	0.196222	0	0
4681	7.697941	0.077315	-4.530678	0.220513	-0.260943	-0.325377	-0.909683	-0.340468	0.252701	0.450678	0.373751	-0.786739	0.195554	0	0
4682	7.832144	0.063023	-4.620335	0.302202	-0.185074	-0.288611	-0.906891	-0.344691	0.258650	0.448668	0.377715	-0.785893	0.195958	0	0
4683	8.026634	-0.000553	-4.683581	0.356624	-0.132448	-0.277548	-0.905137	-0.347562	0.260864	0.446823	0.381691	-0.784750	0.197051	0	0
4684	8.100949	0.092278	-4.772716	0.399737	-0.105041	-0.275643	-0.901381	-0.350179	0.266053	0.445028	0.385811	-0.783371	0.198572	0	0
4685	8.131409	0.183817	-4.923022	0.363632	-0.083798	-0.259214	-0.898781	-0.351977	0.269603	0.443483	0.389561	-0.782032	0.199980	0	0
4686	8.099857	0.372240	-5.031730	0.325910	-0.048272	-0.235466	-0.897574	-0.355217	0.273643	0.442319	0.392913	-0.780670	0.201316	0	0
4687	8.022625	0.509584	-5.105243	0.329055	0.002842	-0.259395	-0.895560	-0.357025	0.274645	0.441571	0.396324	-0.778987	0.202785	0	0
4688	7.821318	0.645660	-5.019530	0.313759	0.059823	-0.288898	-0.893388	-0.360134	0.275706	0.441393	0.399803	-0.776936	0.204207	0	0
4689	7.611942	0.891256	-4.778204	0.303719	0.065379	-0.321039	-0.892480	-0.363675	0.277177	0.441342	0.403442	-0.774754	0.205446	0	0
4690	8.003697	1.320228	-4.782812	0.249685	0.115835	-0.360523	-0.889169	-0.368029	0.276872	0.441985	0.407066	-0.772267	0.206275	0	0
4691	8.810289	1.539393	-5.272921	0.173414	0.230748	-0.350562	-0.888653	-0.374154	0.278327	0.443785	0.410005	-0.769472	0.207037	0	0
4692	9.509617	1.576104	-5.844752	0.123128	0.354068	-0.328693	-0.887537	-0.376734	0.271914	0.446694	0.412318	-0.766286	0.207998	0	0
4693	10.180902	1.377344	-6.204500	0.115906	0.339360	-0.325827	-0.887390	-0.380360	0.266579	0.449495	0.414570	-0.763193	0.208859	0	0
4694	9.996347	1.078674	-6.259934	0.119619	0.183722	-0.310065	-0.885057	-0.386776	0.264595	0.451061	0.417062	-0.760826	0.209161	0	0
4695	9.408751	0.811441	-6.097183	0.100500	0.003614	-0.254929	-0.884183	-0.388791	0.264318	0.451205	0.419396	-0.759550	0.208820	0	0
4696	8.350026	0.525980	-5.774413	0.022308	-0.125700	-0.155131	-0.881581	-0.392861	0.264321	0.450497	0.420901	-0.759423	0.207778	0	0
4697	7.617474	0.356226	-5.390620	-0.072168	-0.217895	-0.120478	-0.880372	-0.396648	0.267760	0.449397	0.421894	-0.760063	0.205797	0	0
4698	6.828310	0.492061	-4.978562	-0.102430	-0.225593	-0.085796	-0.878035	-0.399359	0.272390	0.448304	0.422527	-0.760920	0.203706	0	0
4699	6.526140	0.689228	-4.874185	-0.164722	-0.135059	-0.027368	-0.877868	-0.400442	0.273880	0.448026	0.422224	-0.761763	0.201784	0	0
4700	6.781983	0.845236	-4.887567	-0.140193	-0.010852	-0.010920	-0.877587	-0.400699	0.273152	0.448573	0.421673	-0.762048	0.200642	0	0
4701	7.349613	1.101613	-5.134187	-0.178584	0.109681	-0.021120	-0.875890	-0.402969	0.269022	0.450201	0.420767	-0.761843	0.199671	0	0
4702	7.831186	1.440320	-5.326324	-0.213372	0.215451	-0.031294	-0.877059	-0.403677	0.263316	0.452817	0.419586	-0.761164	0.198832	0	0
4703	8.143027	1.699811	-5.309724	-0.191322	0.208676	-0.025622	-0.876375	-0.405541	0.257094	0.455254	0.418458	-0.760508	0.198153	0	0
4704	8.357652	1.866310	-5.360146	-0.258878	0.177998	-0.016455	-0.876388	-0.407197	0.252735	0.457736	0.417028	-0.760135	0.196878	0	0
4705	8.315784	1.932271	-5.193892	-0.256892	0.094010	0.033239	-0.878255	-0.407814	0.248318	0.459450	0.415377	-0.760365	0.195482	0	0
4706	8.384410	1.878557	-5.022888	-0.284057	0.013593	0.086546	-0.876550	-0.410536	0.244585	0.460577	0.413363	-0.761211	0.193800	0	0
4707	8.604038	1.704992	-5.215816	-0.297161	0.036256	0.140634	-0.878855	-0.408142	0.243481	0.461802	0.410819	-0.762214	0.192345	0	0
4708	8.796728	1.478710	-5.441898	-0.278678	0.000555	0.183851	-0.879452	-0.406895	0.241721	0.462609	0.408107	-0.763494	0.191098	0	0
4709	8.854784	1.272353	-5.636244	-0.207931	-0.068733	0.200589	-0.879630	-0.405612	0.239108	0.462542	0.405714	-0.765041	0.190165	0	0
4710	8.925213	1.006806	-5.763803	-0.132928	-0.174777	0.277948	-0.881073	-0.402374	0.241027	0.461228	0.403279	-0.767223	0.189747	0	0
4711	8.695594	0.712079	-5.728150	-0.123126	-0.261866	0.378941	-0.884230	-0.398494	0.242152	0.458985	0.400267	-0.770201	0.189498	0	0
4712	8.713896	0.455110	-5.745003	-0.072074	-0.284589	0.511169	-0.886550	-0.391896	0.246275	0.456120	0.396508	-0.773674	0.190170	0	0
4713	8.584575	0.131992	-5.814740	-0.029902	-0.270637	0.614830	-0.887468	-0.384301	0.250164	0.452958	0.392090	-0.777404	0.191671	0	0
4714	8.144515	0.002473	-5.330508	0.000143	-0.290950	0.612065	-0.890370	-0.374670	0.257179	0.449524	0.387872	-0.781093	0.193331	0	0
4715	7.834723	0.066908	-4.910273	-0.007678	-0.280731	0.593638	-0.893583	-0.365672	0.259617	0.446196	0.383703	-0.784674	0.194852	0	0
4716	7.621755	0.246975	-4.483243	-0.038308	-0.237054	0.540285	-0.899124	-0.354285	0.258115	0.443444	0.379699	-0.787875	0.196058	0	0
4717	7.930710	0.178045	-4.388962	-0.131532	-0.142037	0.464770	-0.900891	-0.348144	0.259652	0.441901	0.375695	-0.790535	0.196548	0	0
4718	8.381201	0.208547	-4.729296	-0.285727	0.056461	0.355971	-0.902496	-0.343325	0.261672	0.442727	0.371497	-0.792165	0.196104	0	0
4719	8.866695	0.531716	-5.030382	-0.242223	0.202225	0.257795	-0.903134	-0.341301	0.255848	0.444715	0.367949	-0.792712	0.196083	0	0
4720	9.290385	0.597747	-5.113433	-0.117065	0.185186	0.183845	-0.906606	-0.338430	0.251239	0.446267	0.365585	-0.792787	0.196677	0	0
4721	9.011022	0.511631	-5.055235	-0.026266	0.070877	0.134581	-0.908045	-0.336413	0.251663	0.446656	0.364229	-0.793028	0.197336	0	0
4722	8.553946	0.289128	-4.860840	-0.030169	-0.024739	0.099726	-0.909764	-0.335211	0.251187	0.446388	0.363332	-0.793556	0.197476	0	0
4723	7.875195	0.087673	-4.672511	-0.114390	-0.063190	0.066413	-0.909500	-0.333903	0.250841	0.446168	0.362386	-0.794318	0.196643	0	0
4724	7.468486	-0.100626	-4.523257	-0.145923	-0.032991	0.115735	-0.910499	-0.333846	0.250004	0.446222	0.360855	-0.795167	0.195903	0	0
4725	7.483610	-0.475745	-4.589073	-0.213213	0.080115	0.152065	-0.911687	-0.330847	0.247934	0.447328	0.358503	-0.795787	0.195183	0	0
4726	7.924296	-0.720498	-4.834212	-0.260171	0.290959	0.186553	-0.912563	-0.331745	0.243064	0.450218	0.355279	-0.795642	0.195023	0	0
4727	8.648109	-0.737616	-5.023236	-0.240619	0.417935	0.220490	-0.915515	-0.328344	0.233377	0.453961	0.351585	-0.795016	0.195595	0	0
4728	9.343033	-0.681407	-5.239688	-0.201701	0.498395	0.230687	-0.918149	-0.326480	0.225577	0.458185	0.347845	-0.793935	0.196818	0	0
4729	9.655532	-0.570088	-5.385921	-0.152411	0.474498	0.229070	-0.922235	-0.323054	0.215761	0.462025	0.344350	-0.792859	0.198321	0	0
4730	9.467017	-0.426319	-5.518036	-0.089444	0.328512	0.203712	-0.923584	-0.321272	0.209220	0.464543	0.341652	-0.792206	0.199710	0	0
4731	8.945983	-0.362487	-5.302474	-0.111479	0.186371	0.146908	-0.925500	-0.317748	0.205488	0.466105	0.339556	-0.792075	0.200162	0	0
4732	8.425385	-0.348198	-5.009952	-0.187260	0.091808	0.128456	-0.927799	-0.317792	0.201252	0.467225	0.337456	-0.792452	0.199610	0	0
4733	8.013023	-0.368469	-4.728951	-0.217896	0.112905	0.144793	-0.929293	-0.313455	0.198418	0.468564	0.335022	-0.792858	0.198957	0	0
4734	7.763151	-0.392381	-4.623140	-0.251708	0.183012	0.173922	-0.931033	-0.312394	0.194956	0.470523	0.332077	-0.793073	0.198412	0	0
4735	7.917068	-0.505132	-4.615138	-0.217530	0.249128	0.144536	-0.930811	-0.311115	0.189360	0.472930	0.329368	-0.792822	0.198210	0	0
4736	8.296899	-0.452584	-4.754610	-0.125771	0.331694	0.146507	-0.934313	-0.308198	0.180925	0.475696	0.326927	-0.791974	0.199019	0	0
4737	8.513997	-0.469143	-4.719357	-0.021544	0.378814	0.139341	-0.936380	-0.305551	0.174587	0.478484	0.324921	-0.790679	0.200765	0	0
4738	8.601484	-0.578365	-4.578407	0.098240	0.335313	0.106617	-0.937611	-0.302035	0.167869	0.480614	0.323846	-0.789214	0.203162	0	0
4739	8.683496	-0.603477	-4.557483	0.192023	0.257569	0.062895	-0.938190	-0.302216	0.165878	0.481893	0.323702	-0.787800	0.205831	0	0
4740	8.698508	-0.582597	-4.495103	0.231993	0.176078	-0.008459	-0.938525	-0.300049	0.162897	0.482559	0.324502	-0.786437	0.208212	0	0
4741	8.576641	-0.554259	-4.374414	0.274800	0.095249	-0.076165	-0.938527	-0.300438	0.162022	0.482571	0.326180	-0.785170	0.210334	0	0
4742	8.623001	-0.614127	-4.275085	0.332368	0.036397	-0.142021	-0.939098	-0.300804	0.160869	0.482086	0.328786	-0.783826	0.212392	0	0
4743	8.737880	-0.616005	-4.376016	0.378608	0.043026	-0.193303	-0.939064	-0.302200	0.162909	0.481583	0.331983	-0.782187	0.214589	0	0
4744	8.785458	-0.751853	-4.398005	0.366531	0.023374	-0.233682	-0.936204	-0.303331	0.164513	0.481062	0.335492	-0.780502	0.216426	0	0
4745	8.814369	-0.795952	-4.380050	0.357474	-0.049522	-0.292308	-0.935841	-0.308456	0.166173	0.480103	0.339546	-0.778994	0.217665	0	0
4746	8.896912	-0.802481	-4.298635	0.342177	-0.114665	-0.310566	-0.934082	-0.310959	0.169687	0.478736	0.343820	-0.777736	0.218465	0	0
4747	9.031507	-0.744287	-4.368509	0.313665	-0.168636	-0.345366	-0.930873	-0.315276	0.174492	0.477094	0.348318	-0.776678	0.218696	0	0
4748	9.085074	-0.643869	-4.650063	0.313087	-0.243217	-0.359909	-0.928797	-0.319309	0.179750	0.474912	0.353099	-0.775889	0.218577	0	0
4749	9.255041	-0.550430	-4.834561	0.317198	-0.325261	-0.403767	-0.927557	-0.323406	0.186573	0.472142	0.358388	-0.775317	0.217997	0	0
4750	9.643747	-0.321003	-5.147132	0.261246	-0.355952	-0.440416	-0.924586	-0.329048	0.194984	0.469416	0.363767	-0.774838	0.216679	0	0
4751	9.706490	-0.010085	-5.577421	0.237922	-0.355767	-0.456926	-0.920194	-0.336868	0.200408	0.466774	0.369132	-0.774333	0.215108	0	0
4752	9.178857	0.076409	-5.600604	0.223717	-0.459422	-0.464231	-0.916357	-0.343145	0.209764	0.463396	0.374715	-0.774266	0.212989	0	0
4753	8.604541	0.029568	-5.062500	0.183571	-0.570926	-0.447733	-0.911289	-0.347062	0.217554	0.459227	0.380184	-0.774841	0.210218	0	0
4754	7.938447	0.154474	-4.623714	0.008524	-0.575789	-0.422488	-0.906019	-0.355321	0.225779	0.455629	0.384654	-0.775848	0.206163	0	0
4755	7.415079	0.403559	-4.476908	-0.089950	-0.467424	-0.384384	-0.902321	-0.362149	0.234676	0.453131	0.388130	-0.776690	0.201940	0	0
4756	7.256360	0.357779	-4.415713	-0.070869	-0.337996	-0.333210	-0.896266	-0.368182	0.238353	0.451466	0.391045	-0.777063	0.198584	0	0
4757	7.468175	0.246942	-4.400201	0.010916	-0.191016	-0.300224	-0.893637	-0.370817	0.244261	0.450530	0.393751	-0.776745	0.196594	0	0
4758	7.945127	0.324357	-4.456183	0.076199	-0.067973	-0.265309	-0.891021	-0.376028	0.244051	0.450240	0.396256	-0.775855	0.195741	0	0
4759	8.315572	0.417996	-4.580543	0.146810	0.010959	-0.232170	-0.887576	-0.379811	0.243781	0.450196	0.398642	-0.774615	0.195907	0	0
4760	8.589147	0.432670	-4.733197	0.199629	0.036954	-0.175161	-0.885573	-0.380758	0.244837	0.450044	0.400795	-0.773357	0.196832	0	0
4761	8.670154	0.606878	-4.925920	0.192758	0.026714	-0.156766	-0.886268	-0.381622	0.245073	0.449787	0.402767	-0.772245	0.197755	0	0
4762	8.645171	0.676891	-5.069462	0.135191	-0.004964	-0.116452	-0.884691	-0.382024	0.246877	0.449452	0.404250	-0.771533	0.198273	0	0
4763	8.342052	0.758642	-5.038268	0.047365	-0.052967	-0.111094	-0.881694	-0.384064	0.246436	0.449073	0.405372	-0.771246	0.197956	0	0
4764	7.959175	0.888393	-4.747729	0.010228	-0.075915	-0.127700	-0.881110	-0.384443	0.248109	0.448716	0.406520	-0.771051	0.197172	0	0
4765	7.740687	1.201427	-4.466975	0.020554	-0.076547	-0.149688	-0.879930	-0.386329	0.250958	0.448339	0.407866	-0.770762	0.196377	0	0
4766	8.073154	1.667501	-4.674446	-0.001740	0.037233	-0.171791	-0.880449	-0.391252	0.248810	0.448987	0.409078	-0.769898	0.195765	0	0
4767	8.738426	1.841598	-5.345561	0.006378	0.211619	-0.159970	-0.877910	-0.391897	0.246476	0.450904	0.409876	-0.768294	0.195988	0	0
4768	9.513309	1.721948	-6.051677	0.005376	0.350906	-0.145384	-0.878487	-0.393156	0.242999	0.453875	0.410303	-0.766097	0.196834	0	0
4769	9.796767	1.523929	-6.082893	0.100011	0.289873	-0.159754	-0.879342	-0.396309	0.237136	0.455999	0.411365	-0.763941	0.198087	0	0
4770	9.434995	1.400205	-6.070170	0.132636	0.137634	-0.156795	-0.878505	-0.396381	0.235421	0.456833	0.412856	-0.762408	0.198967	0	0
4771	8.847760	0.954290	-5.785404	0.073686	0.001168	-0.090822	-0.876270	-0.397298	0.229953	0.456718	0.413843	-0.761897	0.199140	0	0
4772	8.232194	0.805120	-5.550786	-0.016223	-0.081918	-0.023117	-0.876120	-0.397616	0.230499	0.456228	0.414061	-0.762217	0.198582	0	0
4773	7.492250	0.738140	-5.231266	-0.047795	-0.090684	0.029890	-0.874795	-0.398460	0.235539	0.455673	0.413757	-0.762866	0.197997	0	0
4774	6.890280	0.800812	-4.887076	-0.041198	-0.078630	0.071980	-0.876211	-0.397108	0.237765	0.455114	0.413159	-0.763597	0.197714	0	0
4775	6.663202	1.008960	-4.737124	-0.017196	0.020671	0.071857	-0.875533	-0.396283	0.235399	0.455196	0.412456	-0.763851	0.198010	0	0
4776	7.114862	1.086197	-4.946756	0.012202	0.176014	0.060762	-0.877525	-0.394198	0.237534	0.456384	0.411676	-0.763272	0.199131	0	0
4777	7.639873	1.385463	-5.114205	-0.011769	0.273800	0.045121	-0.876444	-0.393117	0.232770	0.458424	0.410699	-0.762246	0.200385	0	0
4778	7.953990	1.576877	-5.086056	-0.017775	0.299988	0.024065	-0.878517	-0.390830	0.224990	0.460752	0.409795	-0.761006	0.201607	0	0
4779	8.318293	1.680860	-5.074847	-0.058496	0.255831	0.011308	-0.876992	-0.391996	0.218946	0.462906	0.408895	-0.760006	0.202270	0	0
4780	8.475297	1.754711	-5.058497	-0.087513	0.191442	0.027919	-0.878877	-0.392508	0.212408	0.464679	0.407857	-0.759412	0.202535	0	0
4781	8.423432	1.706734	-4.890197	-0.098689	0.076842	0.066604	-0.880347	-0.388714	0.211809	0.465521	0.406714	-0.759542	0.202413	0	0
4782	8.605905	1.589530	-4.926772	-0.158306	-0.004473	0.137290	-0.881778	-0.388077	0.211011	0.465869	0.404911	-0.760441	0.201851	0	0
4783	8.911298	1.358537	-5.222320	-0.218222	-0.012958	0.222541	-0.881694	-0.385349	0.208203	0.466194	0.402206	-0.761854	0.201176	0	0
4784	9.346319	1.112860	-5.575953	-0.227665	-0.027239	0.279480	-0.884150	-0.382100	0.207296	0.466352	0.399040	-0.763558	0.200655	0	0
4785	9.883266	0.713989	-5.772555	-0.187048	-0.052166	0.327359	-0.885473	-0.378076	0.207845	0.466031	0.395751	-0.765492	0.200544	0	0
4786	9.809748	0.345913	-5.774621	-0.126177	-0.127430	0.351377	-0.885864	-0.371058	0.205735	0.464864	0.392693	-0.767725	0.200728	0	0
4787	9.329731	0.192291	-5.460557	-0.061563	-0.297591	0.390191	-0.889034	-0.365238	0.208400	0.462023	0.389984	-0.770771	0.200899	0	0
4788	8.619566	-0.012990	-4.971549	0.032494	-0.412946	0.464707	-0.892307	-0.358978	0.216767	0.457788	0.387342	-0.774412	0.201701	0	0
4789	7.894104	-0.538652	-4.455070	0.059020	-0.446184	0.570102	-0.892520	-0.348978	0.224204	0.452934	0.384064	-0.778539	0.203036	0	0
4790	7.485599	-0.779228	-4.204637	-0.166417	-0.346794	0.579473	-0.894872	-0.339926	0.228198	0.449702	0.379463	-0.782654	0.203048	0	0
4791	7.979452	-0.499548	-4.342061	-0.350504	-0.157549	0.519321	-0.898662	-0.330728	0.229662	0.448728	0.374107	-0.786044	0.202044	0	0
4792	8.779728	0.054657	-4.856320	-0.454354	0.068051	0.480473	-0.902154	-0.324681	0.227805	0.449998	0.368119	-0.788435	0.200900	0	0
4793	9.421424	0.151321	-4.807222	-0.484235	0.175176	0.447370	-0.902976	-0.319484	0.221899	0.452248	0.362024	-0.790262	0.199743	0	0
4794	9.393098	0.179761	-4.743173	-0.446110	0.072627	0.343005	-0.905095	-0.312805	0.215530	0.453763	0.357109	-0.792055	0.198045	0	0
4795	8.850242	0.302520	-4.569890	-0.472827	-0.034080	0.278799	-0.906852	-0.309783	0.213183	0.454620	0.352788	-0.794142	0.195449	0	0
4796	8.109215	0.147190	-4.352360	-0.543305	-0.117103	0.251084	-0.910561	-0.308373	0.212031	0.455126	0.348513	-0.796607	0.191876	0	0
4797	7.454317	-0.046691	-4.198691	-0.597783	-0.129115	0.267341	-0.910323	-0.305056	0.211811	0.455657	0.343872	-0.799267	0.187886	0	0
4798	7.268544	-0.303524	-4.118536	-0.600114	-0.059851	0.309352	-0.910674	-0.300928	0.209946	0.456667	0.338742	-0.801710	0.184310	0	0
4799	7.401215	-0.641968	-4.268221	-0.621083	0.125009	0.360369	-0.912613	-0.297006	0.203970	0.459098	0.332745	-0.803494	0.181406	0	0
4800	8.254352	-0.736654	-4.527808	-0.582514	0.337640	0.377703	-0.914699	-0.292651	0.198022	0.463063	0.326401	-0.804224	0.179607	0	0
4801	9.210744	-0.729000	-4.877549	-0.596394	0.475181	0.391421	-0.916820	-0.289417	0.185623	0.468114	0.319589	-0.804352	0.178183	0	0
4802	9.648050	-0.610380	-5.091206	-0.497812	0.490326	0.381606	-0.921232	-0.283478	0.174549	0.472969	0.313285	-0.804132	0.177551	0	0
4803	9.699844	-0.533010	-5.281052	-0.409222	0.368417	0.353547	-0.924318	-0.279454	0.166889	0.476580	0.307805	-0.804215	0.177102	0	0
4804	9.312232	-0.447955	-5.270833	-0.345800	0.181018	0.280493	-0.926709	-0.273905	0.160168	0.478616	0.303547	-0.804816	0.176231	0	0
4805	8.771102	-0.411823	-5.148906	-0.361871	0.021149	0.242987	-0.927323	-0.270956	0.158941	0.479455	0.299777	-0.806092	0.174564	0	0
4806	8.239178	-0.418224	-4.754642	-0.390190	-0.030727	0.216298	-0.929134	-0.265758	0.153327	0.480016	0.296169	-0.807562	0.172373	0	0
4807	7.901179	-0.451308	-4.821930	-0.455468	0.036607	0.231580	-0.929477	-0.262744	0.150683	0.481258	0.292002	-0.808856	0.169933	0	0
4808	7.868715	-0.477686	-4.646968	-0.422012	0.127895	0.242504	-0.930633	-0.260063	0.152138	0.483120	0.287778	-0.809645	0.168088	0	0
4809	8.142468	-0.392592	-4.806416	-0.346603	0.229661	0.247146	-0.930154	-0.256636	0.146675	0.485559	0.283668	-0.809830	0.167155	0	0
4810	8.380655	-0.361915	-4.868267	-0.244496	0.314498	0.225244	-0.932529	-0.251975	0.140466	0.488435	0.280102	-0.809336	0.167180	0	0
4811	8.546561	-0.401477	-4.898885	-0.101249	0.294848	0.177870	-0.933422	-0.250647	0.137154	0.490806	0.277627	-0.808569	0.168075	0	0
4812	8.522865	-0.462985	-4.821102	-0.040629	0.213984	0.125803	-0.936059	-0.247704	0.130840	0.492453	0.276025	-0.807927	0.168979	0	0
4813	8.533375	-0.493844	-4.696087	0.079473	0.107179	0.042710	-0.934686	-0.245612	0.128830	0.493028	0.275841	-0.807393	0.170150	0	0
4814	8.421118	-0.580160	-4.530609	0.162418	0.013557	-0.028584	-0.933853	-0.244463	0.128611	0.492756	0.276815	-0.806967	0.171373	0	0
4815	8.365542	-0.644678	-4.212513	0.265458	-0.068971	-0.101670	-0.933267	-0.244583	0.130867	0.491639	0.279010	-0.806578	0.172847	0	0
4816	8.589879	-0.702768	-4.158477	0.336797	-0.074209	-0.171216	-0.932364	-0.246240	0.135009	0.490411	0.282141	-0.805874	0.174530	0	0
4817	8.762191	-0.684843	-4.319401	0.354691	-0.034173	-0.225346	-0.931184	-0.248392	0.137416	0.489527	0.285699	-0.804791	0.176213	0	0
4818	8.972736	-0.625164	-4.539455	0.347572	-0.060237	-0.250044	-0.928760	-0.248922	0.138636	0.488506	0.289475	-0.803751	0.177624	0	0
4819	9.143561	-0.533226	-4.612880	0.304291	-0.162951	-0.284781	-0.926976	-0.252902	0.142908	0.486820	0.293480	-0.803186	0.178236	0	0
4820	9.181514	-0.395857	-4.748675	0.302902	-0.282052	-0.324940	-0.925299	-0.258672	0.148487	0.484256	0.298031	-0.803052	0.178273	0	0
4821	9.057549	-0.310190	-4.922231	0.302046	-0.367181	-0.348681	-0.923598	-0.263919	0.158070	0.481025	0.302885	-0.803250	0.177945	0	0
4822	8.909920	-0.181207	-5.058387	0.361394	-0.461374	-0.377793	-0.919804	-0.267953	0.165723	0.476905	0.308434	-0.803663	0.177643	0	0
4823	9.136683	0.028271	-5.425420	0.378858	-0.444653	-0.410745	-0.916423	-0.271785	0.175236	0.472884	0.314266	-0.803836	0.177384	0	0
4824	9.072309	0.226850	-5.730909	0.356430	-0.416671	-0.431010	-0.912296	-0.279036	0.183819	0.469187	0.320110	-0.803800	0.176912	0	0
4825	8.750874	0.077785	-5.478304	0.372882	-0.460296	-0.427326	-0.909332	-0.283974	0.192558	0.465040	0.326044	-0.803925	0.176457	0	0
4826	8.257463	0.022405	-5.068892	0.284193	-0.528668	-0.452270	-0.902634	-0.292058	0.202624	0.460668	0.331889	-0.804385	0.174926	0	0
4827	7.859716	0.196878	-4.849972	0.220088	-0.488717	-0.457099	-0.899096	-0.297442	0.211472	0.456797	0.337371	-0.804730	0.172995	0	0
4828	7.547156	0.280791	-4.794255	0.210565	-0.388367	-0.411453	-0.894140	-0.303394	0.219702	0.453685	0.342271	-0.804739	0.171511	0	0
4829	7.561089	0.169412	-4.814826	0.254783	-0.275659	-0.342744	-0.889792	-0.307626	0.225352	0.451179	0.346598	-0.804385	0.171092	0	0
4830	7.859586	0.123936	-4.835949	0.342245	-0.156893	-0.299579	-0.887721	-0.311632	0.230045	0.449257	0.350783	-0.803460	0.171964	0	0
4831	8.302536	0.175225	-4.914985	0.456785	-0.073478	-0.266352	-0.883411	-0.314712	0.232789	0.447520	0.355040	-0.802074	0.174210	0	0
4832	8.350601	0.219014	-4.950315	0.523644	-0.028671	-0.233244	-0.880821	-0.315786	0.236243	0.445849	0.359267	-0.800449	0.177280	0	0
4833	8.285822	0.287272	-4.942616	0.579114	-0.007951	-0.212985	-0.880497	-0.316826	0.239720	0.444079	0.363504	-0.798692	0.180969	0	0
4834	8.025942	0.410418	-4.946587	0.600709	-0.017483	-0.224893	-0.878061	-0.317433	0.242495	0.442173	0.367956	-0.796851	0.184717	0	0
4835	7.739877	0.611237	-4.941826	0.576695	0.004481	-0.269048	-0.874039	-0.319683	0.246003	0.440581	0.372577	-0.794775	0.188170	0	0
4836	7.428300	0.759283	-4.786690	0.578670	0.006264	-0.331482	-0.874010	-0.321979	0.245859	0.439108	0.377701	-0.792410	0.191341	0	0
4837	7.406257	0.968057	-4.610584	0.595830	0.027396	-0.409440	-0.871708	-0.322755	0.249192	0.437853	0.383446	-0.789597	0.194397	0	0
4838	7.807947	1.332350	-4.859957	0.565709	0.153517	-0.452685	-0.866805	-0.325602	0.255774	0.437781	0.389159	-0.786068	0.197485	0	0
4839	8.755199	1.548279	-5.543760	0.477247	0.372010	-0.464911	-0.866178	-0.331821	0.253251	0.439760	0.394108	-0.781678	0.200672	0	0
4840	10.016919	1.529936	-6.284332	0.400703	0.515352	-0.435675	-0.864479	-0.335033	0.247785	0.443087	0.398197	-0.776868	0.203932	0	0
4841	10.385778	1.350737	-6.497372	0.391918	0.450855	-0.417192	-0.862728	-0.341478	0.243677	0.445873	0.402201	-0.772403	0.206944	0	0
4842	10.099659	0.931455	-6.547378	0.402794	0.201106	-0.398555	-0.859561	-0.346349	0.242206	0.446638	0.406627	-0.769053	0.209107	0	0
4843	9.267494	0.678457	-6.232869	0.363890	-0.027969	-0.325075	-0.858839	-0.347904	0.241393	0.445621	0.410765	-0.767100	0.210361	0	0
4844	8.195092	0.367340	-5.798639	0.246537	-0.164578	-0.286823	-0.856786	-0.350740	0.245734	0.443969	0.414350	-0.766145	0.210301	0	0
4845	7.384401	0.346950	-5.299835	0.114959	-0.237307	-0.237582	-0.852996	-0.355149	0.252229	0.442172	0.417138	-0.765983	0.209164	0	0
4846	6.418869	0.465322	-4.939268	0.082870	-0.161681	-0.211338	-0.849135	-0.357818	0.252592	0.441046	0.419428	-0.765643	0.208208	0	0
4847	6.184388	0.615288	-4.787003	0.107357	-0.019011	-0.197777	-0.848669	-0.360463	0.253556	0.440858	0.421418	-0.764688	0.208095	0	0
4848	6.487364	0.833789	-4.963583	0.142775	0.144292	-0.188695	-0.847652	-0.360891	0.256072	0.441767	0.423160	-0.762957	0.208983	0	0
4849	7.045311	1.036654	-5.193281	0.096339	0.266996	-0.157634	-0.847646	-0.363853	0.251915	0.443717	0.424197	-0.760923	0.210164	0	0
4850	7.494687	1.372905	-5.186155	0.043278	0.321779	-0.161340	-0.847091	-0.365791	0.247250	0.446335	0.424907	-0.758716	0.211162	0	0
4851	7.977645	1.626262	-5.163916	-0.004346	0.259083	-0.155677	-0.846656	-0.366255	0.247784	0.448638	0.425494	-0.756921	0.211543	0	0
4852	8.481429	1.893166	-5.258315	-0.108371	0.199141	-0.069379	-0.844838	-0.367481	0.242867	0.450765	0.425090	-0.755955	0.211284	0	0
4853	8.814531	1.794030	-5.455001	-0.171340	0.163303	0.042550	-0.846032	-0.367907	0.234342	0.452627	0.423630	-0.755775	0.210879	0	0
4854	8.995359	1.611410	-5.675524	-0.210110	0.138000	0.099407	-0.845639	-0.367329	0.231254	0.454368	0.421594	-0.756020	0.210339	0	0
4855	9.446880	1.466938	-5.809299	-0.162465	0.058239	0.108875	-0.845248	-0.366867	0.227592	0.455253	0.419894	-0.756569	0.209850	0	0
4856	9.575750	1.051136	-5.795090	-0.152581	-0.000701	0.140146	-0.846704	-0.364221	0.226921	0.455611	0.418104	-0.757484	0.209348	0	0
4857	9.219497	0.648103	-5.574241	-0.052104	-0.099018	0.177063	-0.845599	-0.361683	0.227637	0.454696	0.416718	-0.758797	0.209345	0	0
4858	8.950992	0.320760	-5.257142	0.009531	-0.207845	0.269011	-0.846199	-0.357617	0.230025	0.452530	0.415120	-0.760841	0.209792	0	0
4859	8.647360	0.035113	-5.136533	0.088537	-0.305554	0.359133	-0.847638	-0.352939	0.234871	0.449068	0.413408	-0.763536	0.210820	0	0
4860	8.244987	-0.342620	-4.969351	0.083295	-0.334313	0.438851	-0.848525	-0.346324	0.241109	0.445254	0.411102	-0.766663	0.212063	0	0
4861	7.954527	-0.425439	-4.789939	-0.025693	-0.269196	0.462319	-0.853750	-0.336194	0.241653	0.442299	0.407989	-0.769822	0.212817	0	0
4862	7.856373	-0.025469	-4.547040	-0.109467	-0.202845	0.402427	-0.853594	-0.329117	0.245278	0.440346	0.404780	-0.772599	0.212931	0	0
4863	8.292069	0.436351	-4.492689	-0.161623	-0.115053	0.292251	-0.853753	-0.325156	0.249640	0.439478	0.402031	-0.774643	0.212506	0	0
4864	8.844955	0.729914	-4.791656	-0.255089	0.036108	0.202984	-0.855375	-0.321966	0.246736	0.440364	0.399233	-0.775836	0.211589	0	0
4865	9.147703	0.829302	-4.947264	-0.314029	0.126558	0.110128	-0.857264	-0.319660	0.244346	0.442358	0.396705	-0.776391	0.210146	0	0
4866	9.365324	0.845973	-4.858672	-0.228783	0.088628	0.016816	-0.857005	-0.318857	0.242551	0.443935	0.395339	-0.776548	0.208812	0	0
4867	9.033576	0.876208	-4.768770	-0.129346	-0.011860	-0.017763	-0.858434	-0.317694	0.242779	0.444387	0.394907	-0.776811	0.207686	0	0
4868	8.499219	0.742355	-4.633711	-0.141271	-0.078328	-0.047179	-0.857043	-0.318101	0.238912	0.444461	0.394738	-0.777285	0.206067	0	0
4869	8.008775	0.587742	-4.420718	-0.150495	-0.126400	-0.045412	-0.856883	-0.319279	0.239404	0.444164	0.394661	-0.777986	0.204201	0	0
4870	7.657807	0.476546	-4.263384	-0.164838	-0.088212	-0.038252	-0.856431	-0.320906	0.240148	0.444227	0.394359	-0.778571	0.202411	0	0
4871	7.579822	0.224961	-4.269354	-0.190845	0.012400	0.004603	-0.855200	-0.319207	0.237407	0.445066	0.393429	-0.778928	0.201000	0	0
4872	7.756248	-0.119334	-4.367572	-0.226175	0.148735	0.036410	-0.855203	-0.320790	0.234472	0.447059	0.391795	-0.778868	0.199998	0	0
4873	8.184126	-0.281503	-4.435359	-0.224824	0.262532	0.074835	-0.855241	-0.318704	0.233043	0.449835	0.389655	-0.778440	0.199619	0	0
4874	8.448007	-0.356624	-4.576053	-0.201405	0.348077	0.122531	-0.856646	-0.318440	0.226909	0.453089	0.387099	-0.777732	0.199995	0	0
4875	8.821645	-0.513834	-4.803621	-0.199484	0.416162	0.186706	-0.859842	-0.317127	0.218796	0.456724	0.383876	-0.776966	0.200914	0	0
4876	9.240514	-0.572160	-4.834160	-0.184056	0.395936	0.218048	-0.862735	-0.314334	0.215595	0.460071	0.380543	-0.776340	0.202036	0	0
4877	9.451957	-0.389660	-4.990642	-0.191720	0.324533	0.212714	-0.866781	-0.311944	0.209259	0.462893	0.377315	-0.776044	0.202779	0	0
4878	9.549444	-0.187384	-4.934996	-0.137598	0.264934	0.190950	-0.866179	-0.308407	0.201533	0.465098	0.374615	-0.775817	0.203606	0	0
4879	9.291942	0.081465	-5.314933	-0.203861	0.195585	0.183566	-0.867959	-0.304188	0.198269	0.467011	0.371805	-0.776013	0.203632	0	0
4880	8.909523	0.022607	-4.885539	-0.180198	0.068034	0.158043	-0.870284	-0.301950	0.194460	0.467907	0.369548	-0.776656	0.203232	0	0
4881	8.577346	0.070664	-4.858309	-0.245650	0.069249	0.139497	-0.870347	-0.298653	0.191831	0.469075	0.367135	-0.777351	0.202255	0	0
4882	8.219255	0.047138	-4.724292	-0.254096	0.137961	0.159479	-0.872381	-0.298057	0.186214	0.470775	0.364377	-0.777805	0.201543	0	0
4883	8.082371	-0.025883	-4.632689	-0.223573	0.223928	0.197900	-0.872274	-0.295066	0.186826	0.472937	0.361292	-0.777925	0.201573	0	0
4884	8.164286	-0.080094	-4.611950	-0.122283	0.266635	0.218226	-0.875634	-0.291224	0.180008	0.475023	0.358461	-0.777685	0.202645	0	0
4885	8.409781	-0.193512	-4.602547	-0.033409	0.312680	0.183494	-0.876253	-0.289046	0.176889	0.477206	0.356199	-0.776928	0.204399	0	0
4886	8.598506	-0.162036	-4.517608	0.064955	0.313399	0.167218	-0.878180	-0.284927	0.172769	0.479077	0.354553	-0.775882	0.206847	0	0
4887	8.710258	-0.247330	-4.365333	0.149991	0.296812	0.132558	-0.877531	-0.282863	0.168637	0.480578	0.353585	-0.774622	0.209721	0	0
4888	8.711112	-0.278093	-4.242372	0.244455	0.222119	0.114509	-0.879443	-0.278698	0.166505	0.481206	0.353377	-0.773439	0.212970	0	0
4889	8.674995	-0.351060	-4.207679	0.301769	0.191410	0.070607	-0.880472	-0.276597	0.165087	0.481475	0.353829	-0.772128	0.216346	0	0
4890	8.571577	-0.501898	-4.117835	0.351559	0.135254	0.021200	-0.881634	-0.275348	0.163474	0.481243	0.355027	-0.770786	0.219656	0	0
4891	8.579326	-0.610175	-4.005299	0.399624	0.084429	-0.024517	-0.879940	-0.273750	0.165544	0.480534	0.356903	-0.769417	0.222946	0	0
4892	8.870826	-0.670643	-3.990024	0.492654	0.050119	-0.101302	-0.881755	-0.274134	0.168090	0.479396	0.359908	-0.767703	0.226448	0	0
4893	9.105411	-0.693960	-4.182532	0.536325	0.008261	-0.141481	-0.878672	-0.271598	0.168220	0.477853	0.363489	-0.765936	0.229946	0	0
4894	9.287768	-0.732914	-4.266903	0.553376	-0.118336	-0.210950	-0.879178	-0.273405	0.172933	0.475433	0.367961	-0.764458	0.232749	0	0
4895	9.339992	-0.656295	-4.401213	0.515823	-0.221400	-0.271399	-0.877243	-0.276775	0.179370	0.472477	0.372941	-0.763305	0.234618	0	0
4896	9.285383	-0.604349	-4.628310	0.503184	-0.286330	-0.293352	-0.874185	-0.280767	0.183487	0.469113	0.378179	-0.762373	0.236013	0	0
4897	9.230760	-0.540181	-4.862573	0.472906	-0.319143	-0.328236	-0.870713	-0.280978	0.192517	0.465668	0.383588	-0.761505	0.236903	0	0
4898	9.032999	-0.470205	-4.912694	0.446281	-0.403894	-0.357548	-0.866636	-0.283686	0.202378	0.461735	0.389293	-0.760945	0.237095	0	0
4899	8.913072	-0.397158	-4.871499	0.401021	-0.467459	-0.401592	-0.865366	-0.287691	0.213178	0.457568	0.395242	-0.760579	0.236504	0	0
4900	8.802006	-0.230136	-4.970126	0.330981	-0.505979	-0.416348	-0.858737	-0.291120	0.222260	0.453405	0.401062	-0.760455	0.235121	0	0
4901	8.592045	-0.128101	-5.053399	0.256106	-0.482992	-0.412893	-0.854324	-0.297462	0.232741	0.449676	0.406433	-0.760381	0.233291	0	0
4902	8.446768	-0.089278	-5.158828	0.198917	-0.431994	-0.401186	-0.850079	-0.302454	0.242173	0.446526	0.411346	-0.760216	0.231260	0	0
4903	8.341508	-0.126458	-5.044018	0.207900	-0.431900	-0.372750	-0.847275	-0.307940	0.247475	0.443251	0.416044	-0.760130	0.229432	0	0
4904	8.214848	-0.090814	-4.923102	0.187111	-0.406761	-0.330641	-0.842647	-0.310969	0.254900	0.440153	0.420265	-0.760128	0.227703	0	0
4905	8.075660	-0.042052	-4.869268	0.151617	-0.351788	-0.294116	-0.839146	-0.314670	0.261726	0.437517	0.423908	-0.760100	0.226117	0	0
4906	7.975496	0.015373	-4.758863	0.148876	-0.290950	-0.264865	-0.835636	-0.320692	0.265995	0.435286	0.427192	-0.759911	0.224873	0	0
4907	7.908561	0.024666	-4.693494	0.116793	-0.240953	-0.237491	-0.830464	-0.323064	0.271612	0.433498	0.429988	-0.759692	0.223735	0	0
4908	7.991028	0.169491	-4.685972	0.110065	-0.192291	-0.219188	-0.828308	-0.323680	0.274672	0.432070	0.432521	-0.759340	0.222809	0	0
4909	8.082601	0.256644	-4.722646	0.123414	-0.139838	-0.203613	-0.826681	-0.327028	0.277851	0.430938	0.434853	-0.758800	0.222301	0	0
4910	8.276945	0.222591	-4.817097	0.146804	-0.089350	-0.154982	-0.825239	-0.328131	0.279328	0.429983	0.436821	-0.758189	0.222374	0	0
4911	8.468359	0.189467	-4.979067	0.110985	-0.040893	-0.131241	-0.823209	-0.330569	0.281425	0.429493	0.438326	-0.757558	0.222514	0	0
4912	8.594951	0.178333	-5.119145	0.081133	-0.012080	-0.087280	-0.820941	-0.330351	0.282126	0.429255	0.439333	-0.757048	0.222722	0	0
4913	8.561028	0.181338	-5.144428	0.041985	-0.016316	-0.045149	-0.820641	-0.330985	0.283218	0.429062	0.439832	-0.756840	0.222817	0	0
4914	8.339344	0.217034	-5.157645	0.002931	-0.028228	0.001547	-0.819352	-0.332152	0.283132	0.428847	0.439866	-0.756964	0.222742	0	0
4915	7.909101	0.321285	-4.749554	-0.021870	-0.041341	0.035405	-0.821471	-0.331084	0.285489	0.428566	0.439536	-0.757359	0.222590	0	0
4916	7.489512	0.456480	-4.844096	-0.129457	-0.001012	0.011200	-0.820343	-0.332403	0.282701	0.429120	0.438863	-0.757706	0.221671	0	0
4917	7.228038	0.691092	-4.480116	-0.122993	-0.006737	-0.018148	-0.820638	-0.331531	0.282616	0.429662	0.438429	-0.757940	0.220673	0	0
4918	7.406205	0.997416	-4.629715	-0.122141	0.062333	-0.095247	-0.819188	-0.334409	0.282138	0.430896	0.438458	-0.757526	0.219632	0	0
4919	8.172704	1.322664	-5.052413	-0.114797	0.190436	-0.141106	-0.817646	-0.334608	0.279842	0.433164	0.438558	-0.756348	0.219028	0	0
4920	9.052917	1.533435	-5.678185	-0.063256	0.330847	-0.178640	-0.818080	-0.337609	0.273701	0.436349	0.438874	-0.754269	0.219244	0	0
4921	9.941118	1.455019	-6.083910	-0.032283	0.399913	-0.192283	-0.819508	-0.339517	0.269056	0.439938	0.439251	-0.751754	0.219951	0	0
4922	10.527124	1.381126	-6.306799	-0.065356	0.333860	-0.192132	-0.817535	-0.342684	0.262598	0.443169	0.439641	-0.749581	0.220101	0	0
4923	10.126386	1.136443	-6.295823	-0.076985	0.159899	-0.131446	-0.818109	-0.344490	0.258519	0.445007	0.439885	-0.748473	0.219678	0	0
4924	9.331815	0.789731	-6.065460	-0.132229	0.037142	-0.064601	-0.818380	-0.346425	0.256982	0.446028	0.439655	-0.748323	0.218577	0	0
4925	8.269001	0.554245	-5.669744	-0.158524	-0.062164	0.023332	-0.818084	-0.347563	0.256624	0.446218	0.438863	-0.749059	0.217253	0	0
4926	7.598812	0.365041	-5.314982	-0.183583	-0.175790	0.090279	-0.818058	-0.348249	0.258850	0.445525	0.437719	-0.750637	0.215530	0	0
4927	7.003723	0.357539	-4.986000	-0.196909	-0.179641	0.106653	-0.818658	-0.344852	0.260204	0.444814	0.436383	-0.752338	0.213770	0	0
4928	6.699445	0.510290	-4.823859	-0.216469	-0.112282	0.088119	-0.817357	-0.346621	0.260648	0.444741	0.434961	-0.753687	0.212060	0	0
4929	6.888526	0.794803	-4.800089	-0.201971	-0.010200	0.074311	-0.817652	-0.345885	0.260413	0.445389	0.433483	-0.754496	0.210850	0	0
4930	7.384194	1.070629	-5.012489	-0.172494	0.083792	0.073450	-0.818112	-0.345138	0.257060	0.446631	0.431948	-0.754808	0.210257	0	0
4931	7.831490	1.171494	-5.173493	-0.188724	0.174167	0.073384	-0.817473	-0.344485	0.249436	0.448607	0.430146	-0.754754	0.209934	0	0
4932	8.209185	1.238216	-5.283806	-0.243112	0.217731	0.087981	-0.818077	-0.344123	0.245210	0.451128	0.427893	-0.754668	0.209445	0	0
4933	8.342040	1.373304	-5.299972	-0.224575	0.185641	0.100966	-0.820216	-0.344403	0.242802	0.453277	0.425694	-0.754742	0.209019	0	0
4934	8.442176	1.296414	-5.405671	-0.220243	0.147143	0.129487	-0.820415	-0.342470	0.238670	0.455067	0.423385	-0.755081	0.208593	0	0
4935	8.393457	1.180597	-5.423929	-0.228982	0.120347	0.146916	-0.822023	-0.340427	0.235693	0.456636	0.420952	-0.755642	0.208057	0	0
4936	8.389993	1.214848	-5.264149	-0.202722	0.078231	0.141539	-0.824301	-0.340719	0.233569	0.457800	0.418763	-0.756301	0.207522	0	0
4937	8.457414	1.182751	-5.257217	-0.205177	0.075755	0.152558	-0.824064	-0.338063	0.232173	0.458912	0.416485	-0.757028	0.206998	0	0
4938	8.428462	1.029357	-5.196746	-0.203406	0.064799	0.150714	-0.825119	-0.335679	0.227936	0.459955	0.414237	-0.757783	0.206435	0	0
4939	8.485526	0.876634	-5.231278	-0.183384	-0.007395	0.187558	-0.826293	-0.333958	0.225503	0.460266	0.411962	-0.758981	0.205887	0	0
4940	8.358827	0.684836	-5.329244	-0.170208	-0.087132	0.242702	-0.826623	-0.330754	0.224856	0.459823	0.409474	-0.760735	0.205367	0	0
4941	8.405974	0.515593	-5.392499	-0.168488	-0.202988	0.318112	-0.827481	-0.328168	0.228146	0.458306	0.406670	-0.763323	0.204724	0	0
4942	8.539578	0.321860	-5.483304	-0.198964	-0.336124	0.422864	-0.830357	-0.323214	0.230754	0.455693	0.403182	-0.766979	0.203794	0	0
4943	8.839948	0.113212	-5.814751	-0.265445	-0.346506	0.571419	-0.830995	-0.315602	0.234216	0.452923	0.398263	-0.771396	0.202967	0	0
4944	9.154943	-0.032418	-6.151166	-0.306440	-0.236295	0.703329	-0.833614	-0.307709	0.238424	0.450891	0.391902	-0.775857	0.202870	0	0
4945	9.021397	-0.119276	-5.934168	-0.271152	-0.258008	0.725417	-0.836280	-0.297939	0.239629	0.448457	0.385538	-0.780402	0.203027	0	0
4946	8.833666	0.022040	-5.344077	-0.129747	-0.431009	0.592004	-0.839771	-0.287771	0.244697	0.444400	0.381158	-0.784865	0.203014	0	0
4947	8.139621	0.320786	-4.835580	-0.086971	-0.495306	0.522335	-0.841574	-0.281360	0.250568	0.439765	0.377643	-0.789227	0.202766	0	0
4948	7.739029	0.217989	-4.555558	-0.149947	-0.412031	0.485279	-0.840468	-0.274838	0.258056	0.436102	0.373955	-0.793157	0.202179	0	0
4949	7.582716	-0.042437	-4.404061	-0.231090	-0.264035	0.445355	-0.839683	-0.268090	0.261024	0.433959	0.369916	-0.796441	0.201305	0	0
4950	7.903917	-0.058820	-4.616671	-0.235306	-0.066312	0.403801	-0.841162	-0.263176	0.261062	0.433500	0.365781	-0.798686	0.200956	0	0
4951	8.427648	0.042682	-4.865074	-0.211161	0.111183	0.330284	-0.844640	-0.257603	0.260027	0.434490	0.361973	-0.799842	0.201115	0	0
4952	8.985676	0.101499	-5.023247	-0.097554	0.157354	0.262659	-0.846705	-0.253367	0.256484	0.435589	0.359095	-0.800303	0.202061	0	0
4953	9.005720	0.029288	-4.894027	-0.097464	0.066817	0.205911	-0.848175	-0.250903	0.253675	0.436057	0.356857	-0.800956	0.202428	0	0
4954	8.595588	0.042783	-4.960730	-0.168918	-0.036136	0.143450	-0.848211	-0.248566	0.252971	0.436098	0.355003	-0.801969	0.201584	0	0
4955	8.025802	-0.048164	-4.751600	-0.226831	-0.098254	0.104764	-0.848225	-0.247288	0.253335	0.435904	0.353341	-0.803234	0.199884	0	0
4956	7.532472	-0.126317	-4.632206	-0.246682	-0.065597	0.111895	-0.847950	-0.247107	0.252493	0.436043	0.351458	-0.804408	0.198172	0	0
4957	7.331709	-0.447972	-4.592978	-0.301440	0.032260	0.139980	-0.848506	-0.247960	0.252444	0.437084	0.348921	-0.805361	0.196483	0	0
4958	7.742370	-0.648437	-4.689356	-0.361910	0.212264	0.151557	-0.849995	-0.244587	0.248700	0.439769	0.345678	-0.805660	0.194993	0	0
4959	8.320880	-0.780062	-4.941224	-0.299720	0.385930	0.202915	-0.851967	-0.243752	0.243178	0.443516	0.341934	-0.805245	0.194818	0	0
4960	9.024455	-0.878293	-5.219396	-0.282670	0.499658	0.212073	-0.854054	-0.241785	0.233109	0.448097	0.337984	-0.804280	0.195218	0	0
4961	9.562570	-0.893835	-5.428035	-0.259940	0.488766	0.241607	-0.857862	-0.238070	0.223167	0.452432	0.333877	-0.803407	0.195879	0	0
4962	9.645670	-0.887384	-5.590528	-0.287289	0.409971	0.252705	-0.859082	-0.235954	0.215653	0.456199	0.329714	-0.802942	0.196102	0	0
4963	9.338229	-0.735737	-5.524899	-0.285640	0.277813	0.260219	-0.861988	-0.233486	0.210304	0.458862	0.325731	-0.803091	0.195932	0	0
4964	8.788932	-0.619184	-5.247547	-0.339294	0.132758	0.253830	-0.862910	-0.229855	0.206995	0.460547	0.321848	-0.803961	0.194825	0	0
4965	8.184026	-0.562890	-4.968507	-0.401357	0.063852	0.267467	-0.864939	-0.227431	0.205180	0.461832	0.317678	-0.805308	0.193057	0	0
4966	7.815123	-0.554347	-4.688944	-0.441290	0.122356	0.274565	-0.867534	-0.225258	0.202789	0.463697	0.313171	-0.806448	0.191183	0	0
4967	7.665820	-0.553465	-4.676107	-0.448029	0.196966	0.289081	-0.868729	-0.222620	0.199278	0.466134	0.308336	-0.807291	0.189549	0	0
4968	7.859115	-0.528904	-4.620372	-0.383613	0.295965	0.293685	-0.869374	-0.219892	0.193782	0.469154	0.303603	-0.807520	0.188762	0	0
4969	8.181558	-0.510872	-4.687871	-0.293000	0.368133	0.253445	-0.872600	-0.215478	0.186998	0.472537	0.299437	-0.807111	0.188725	0	0
4970	8.484185	-0.525910	-4.810403	-0.188504	0.395472	0.223386	-0.874677	-0.212502	0.179830	0.475883	0.295966	-0.806253	0.189461	0	0
4971	8.650173	-0.653421	-4.793287	-0.130987	0.347916	0.153855	-0.874524	-0.209754	0.167803	0.478786	0.293394	-0.805302	0.190191	0	0
4972	8.696610	-0.645131	-4.712841	-0.049399	0.251408	0.100963	-0.876573	-0.207607	0.162851	0.480783	0.291818	-0.804488	0.191022	0	0
4973	8.638868	-0.735126	-4.662957	0.001672	0.188866	0.066269	-0.875726	-0.206405	0.164479	0.482176	0.290882	-0.803776	0.191932	0	0
4974	8.538153	-0.820639	-4.563125	0.059254	0.113075	0.037106	-0.876905	-0.203994	0.162656	0.482855	0.290632	-0.803217	0.192941	0	0
4975	8.471058	-0.937896	-4.464758	0.124155	0.072472	0.004234	-0.876050	-0.204567	0.162328	0.483074	0.291006	-0.802647	0.194198	0	0
4976	8.476782	-0.959024	-4.339501	0.200217	0.042514	-0.022178	-0.877036	-0.204055	0.163930	0.482889	0.292047	-0.801979	0.195846	0	0
4977	8.668894	-0.973858	-4.419249	0.275798	0.017441	-0.067832	-0.877166	-0.204648	0.164319	0.482361	0.293833	-0.801162	0.197812	0	0
4978	8.711931	-1.032111	-4.438148	0.263512	-0.012877	-0.114604	-0.877160	-0.205884	0.163107	0.481726	0.296011	-0.800361	0.199348	0	0
4979	8.831573	-1.055877	-4.536983	0.260734	-0.064381	-0.145706	-0.876718	-0.205592	0.165816	0.480735	0.298502	-0.799725	0.200576	0	0
4980	8.859916	-1.079467	-4.601002	0.224906	-0.139636	-0.178688	-0.875389	-0.207788	0.169069	0.479321	0.301256	-0.799406	0.201114	0	0
4981	8.919800	-1.069510	-4.651488	0.187577	-0.217486	-0.198810	-0.872601	-0.212917	0.172976	0.477422	0.304119	-0.799476	0.201042	0	0
4982	8.977339	-0.871841	-4.773129	0.204904	-0.265375	-0.229855	-0.870564	-0.214332	0.177690	0.475152	0.307436	-0.799622	0.200793	0	0
4983	8.955101	-0.746333	-4.897088	0.207296	-0.322017	-0.237088	-0.870483	-0.217461	0.182740	0.472420	0.310897	-0.800009	0.200372	0	0
4984	9.026969	-0.541223	-5.038540	0.170699	-0.368010	-0.266403	-0.867973	-0.221952	0.188392	0.469492	0.314531	-0.800567	0.199348	0	0
4985	9.097957	-0.419941	-5.257805	0.098714	-0.355243	-0.291310	-0.865073	-0.223457	0.194652	0.466921	0.317968	-0.801124	0.197691	0	0
4986	9.043520	-0.321954	-5.482193	0.030598	-0.337424	-0.308908	-0.862970	-0.229772	0.199483	0.464745	0.321212	-0.801649	0.195433	0	0
4987	8.675092	-0.328875	-5.135112	0.046158	-0.380251	-0.303375	-0.859732	-0.235320	0.205912	0.462144	0.324535	-0.802353	0.193209	0	0
4988	8.309027	-0.247928	-4.831027	-0.046088	-0.436080	-0.290678	-0.857646	-0.240078	0.211267	0.459368	0.327457	-0.803503	0.190094	0	0
4989	7.917990	-0.228695	-4.613370	-0.135543	-0.414200	-0.284541	-0.855276	-0.244977	0.216468	0.457026	0.329841	-0.804733	0.186379	0	0
4990	7.678174	-0.014378	-4.554693	-0.203155	-0.340465	-0.252691	-0.850376	-0.248738	0.221150	0.455441	0.331541	-0.805825	0.182480	0	0
4991	7.658936	-0.043579	-4.537254	-0.160715	-0.226775	-0.216095	-0.848535	-0.254643	0.229413	0.454547	0.332901	-0.806442	0.179488	0	0
4992	7.942390	-0.068419	-4.642224	-0.108047	-0.129130	-0.172050	-0.846237	-0.256196	0.230996	0.454188	0.334006	-0.806642	0.177428	0	0
4993	8.294991	-0.043686	-4.862988	-0.049064	-0.066464	-0.127916	-0.844643	-0.260557	0.228438	0.454052	0.334870	-0.806615	0.176271	0	0
4994	8.455489	-0.023648	-4.994469	-0.006975	-0.033412	-0.096654	-0.844636	-0.261390	0.227818	0.453995	0.335641	-0.806456	0.175680	0	0
4995	8.556463	0.049218	-5.055743	-0.000172	-0.030824	-0.047063	-0.843498	-0.261708	0.228071	0.453840	0.336010	-0.806449	0.175404	0	0
4996	8.504170	0.092235	-4.981040	-0.011686	-0.032828	0.002464	-0.842895	-0.263522	0.229653	0.453627	0.335970	-0.806623	0.175233	0	0
4997	8.331117	0.178047	-4.959516	-0.051298	-0.040716	0.028069	-0.842602	-0.264517	0.229305	0.453432	0.335518	-0.807002	0.174854	0	0
4998	8.143961	0.268217	-4.893955	-0.096091	-0.040964	0.064660	-0.840509	-0.261570	0.230178	0.453329	0.334602	-0.807571	0.174253	0	0
4999	7.920853	0.385135	-4.814797	-0.118562	-0.004657	0.042509	-0.841905	-0.263796	0.229059	0.453625	0.333666	-0.807950	0.173516	0	0
5000	7.938505	0.593401	-4.802022	-0.129877	0.046076	0.025929	-0.844193	-0.263637	0.226538	0.454403	0.332755	-0.808052	0.172756	0	0
5001	7.962168	0.838574	-4.651544	-0.117716	0.114061	-0.003468	-0.840019	-0.262463	0.218913	0.455734	0.331990	-0.807734	0.172210	0	0
5002	8.262671	1.110863	-4.859083	-0.089967	0.188763	-0.067658	-0.841179	-0.262293	0.215815	0.457693	0.331756	-0.806805	0.171812	0	0
5003	8.795969	1.275838	-5.143663	-0.083234	0.307814	-0.101649	-0.840288	-0.265470	0.215749	0.460637	0.331608	-0.805206	0.171733	0	0
5004	9.573855	1.353374	-5.546662	-0.147695	0.407363	-0.128371	-0.840015	-0.268079	0.210193	0.464634	0.331257	-0.803136	0.171337	0	0
5005	10.029507	1.295439	-5.805636	-0.116546	0.401807	-0.127301	-0.841438	-0.271741	0.203169	0.468473	0.330994	-0.801047	0.171173	0	0
5006	9.912653	0.947111	-5.810783	-0.098588	0.289629	-0.130841	-0.841198	-0.273091	0.195423	0.471359	0.331048	-0.799421	0.170744	0	0
5007	9.315708	0.647732	-5.597166	-0.113439	0.168536	-0.093231	-0.842885	-0.275264	0.193318	0.473251	0.330921	-0.798517	0.169987	0	0
5008	8.503505	0.449499	-5.217826	-0.155814	0.093882	-0.062198	-0.841336	-0.276303	0.190543	0.474638	0.330493	-0.798127	0.168780	0	0
5009	7.720363	0.353248	-4.863065	-0.216582	0.040562	-0.001849	-0.841769	-0.277046	0.188231	0.475689	0.329363	-0.798299	0.167207	0	0
5010	7.158575	0.392610	-4.609904	-0.231512	0.083236	0.052998	-0.842768	-0.278053	0.185624	0.477043	0.327671	-0.798459	0.165905	0	0
5011	7.063593	0.468880	-4.460921	-0.227269	0.148496	0.069415	-0.845461	-0.278531	0.184486	0.478865	0.325739	-0.798360	0.164936	0	0
5012	7.333730	0.666539	-4.513216	-0.237088	0.235245	0.036316	-0.844512	-0.278036	0.179969	0.481468	0.323907	-0.797731	0.164010	0	0
5013	7.743664	1.009493	-4.622933	-0.225830	0.319786	0.040017	-0.844869	-0.276003	0.173859	0.484687	0.321930	-0.796693	0.163460	0	0
5014	8.183029	1.239146	-4.618543	-0.270168	0.335715	0.023524	-0.844633	-0.277065	0.166132	0.488206	0.319853	-0.795573	0.162521	0	0
5015	8.632173	1.409950	-4.571423	-0.329273	0.300130	0.007079	-0.845831	-0.276132	0.159252	0.491637	0.317659	-0.794665	0.160916	0	0
5016	8.986785	1.621410	-4.612293	-0.365248	0.248853	0.036565	-0.847031	-0.277458	0.148543	0.494733	0.315120	-0.794142	0.158989	0	0
5017	9.017241	1.657538	-4.429614	-0.365562	0.128702	0.106511	-0.848356	-0.276477	0.143653	0.496739	0.312225	-0.794422	0.157034	0	0
5018	9.149632	1.603191	-4.425258	-0.422881	0.039087	0.161617	-0.849333	-0.276948	0.144768	0.498123	0.308775	-0.795374	0.154635	0	0
5019	9.190324	1.392943	-4.681784	-0.443370	-0.028633	0.187343	-0.849957	-0.273944	0.142409	0.498974	0.305088	-0.796776	0.151965	0	0
5020	9.250608	1.211276	-4.909870	-0.413043	-0.114097	0.199444	-0.849701	-0.271925	0.142250	0.499035	0.301579	-0.798569	0.149339	0	0
5021	9.276906	0.991261	-5.153843	-0.386467	-0.184728	0.240861	-0.849688	-0.270671	0.146016	0.498364	0.297974	-0.800789	0.146906	0	0
5022	9.505339	0.658112	-5.386790	-0.311552	-0.201587	0.305252	-0.851961	-0.268596	0.148437	0.497234	0.294288	-0.803130	0.145379	0	0
5023	9.570937	0.304811	-5.478507	-0.248633	-0.269892	0.336634	-0.852452	-0.263948	0.147740	0.495306	0.290711	-0.805819	0.144269	0	0
5024	9.128410	0.189365	-5.317776	-0.222440	-0.375091	0.368856	-0.853179	-0.259036	0.153445	0.492409	0.287144	-0.809053	0.143230	0	0
5025	8.727007	-0.077867	-5.072612	-0.221610	-0.482602	0.410195	-0.854338	-0.254349	0.158005	0.488545	0.283392	-0.812912	0.142078	0	0
5026	8.370555	-0.060357	-4.745145	-0.209334	-0.457953	0.457828	-0.855122	-0.246312	0.161637	0.484775	0.279250	-0.816725	0.141323	0	0
5027	8.102195	-0.085512	-4.537197	-0.246611	-0.366081	0.492419	-0.858876	-0.238387	0.165574	0.481771	0.274514	-0.820211	0.140683	0	0
5028	7.873468	0.204249	-4.323846	-0.231472	-0.296863	0.472156	-0.857598	-0.234299	0.172767	0.479313	0.269937	-0.823235	0.140276	0	0
5029	7.851045	0.299053	-4.148469	-0.275929	-0.193510	0.407690	-0.858205	-0.229796	0.175041	0.477891	0.265495	-0.825643	0.139447	0	0
5030	8.150312	0.405887	-4.134810	-0.316083	-0.087595	0.332286	-0.860700	-0.223130	0.174916	0.477558	0.261332	-0.827371	0.138209	0	0
5031	8.407673	0.463439	-4.221357	-0.377567	0.048487	0.276958	-0.862584	-0.219658	0.175152	0.478565	0.257137	-0.828379	0.136546	0	0
