# Supplementary material for: Identification of Haptic Based Guiding Using Hard Reins
Source: PLoS One. 2015 Jul 22;10(7):e0132020. doi: 10.1371/journal.pone.0132020 (PMC4511788; doi:10.1371/journal.pone.0132020)
Supplement: S1 File — (ZIP) [file pone.0132020.s001.zip › MotionData1/Subject1/T19/fh19.txt]

// Start Time: 0
// Sample rate: 50.0Hz
// Scenario: 4.9
// Firmware Version: 2.6.1
Counter	Acc_X	Acc_Y	Acc_Z	Gyr_X	Gyr_Y	Gyr_Z	Mag_X	Mag_Y	Mag_Z	Quat_w	Quat_x	Quat_y	Quat_z	AnalogIn_1	AnalogIn_2
3746	1.893908	0.034985	9.595810	0.004256	0.012127	0.006608	-0.255359	-0.418167	-0.664267	0.597893	0.077517	-0.056415	0.795822	0	0
3747	1.893822	0.015812	9.573750	-0.013019	0.012258	0.006661	-0.255108	-0.418590	-0.662980	0.597863	0.077387	-0.056505	0.795851	0	0
3748	1.854710	-0.017703	9.562071	-0.020024	0.001837	0.006649	-0.255517	-0.415880	-0.661886	0.597816	0.077305	-0.056703	0.795880	0	0
3749	1.815645	-0.032420	9.606342	-0.012997	0.005225	0.010123	-0.254864	-0.415871	-0.662150	0.597754	0.077229	-0.056837	0.795924	0	0
3750	1.840065	-0.013423	9.625417	-0.026953	0.014217	0.000596	-0.255386	-0.414642	-0.662641	0.597785	0.077009	-0.057013	0.795910	0	0
3751	1.876847	0.034860	9.620413	-0.013669	0.019136	0.013656	-0.255150	-0.411935	-0.660903	0.597703	0.076816	-0.057072	0.795985	0	0
3752	1.845501	0.076804	9.582997	-0.002702	0.008701	0.006607	-0.255277	-0.411246	-0.661537	0.597646	0.076783	-0.057091	0.796030	0	0
3753	1.835869	0.093898	9.581042	-0.006230	-0.001781	0.008328	-0.253806	-0.412405	-0.665853	0.597589	0.076803	-0.057210	0.796063	0	0
3754	1.821121	0.074259	9.612576	0.004305	0.010340	0.010077	-0.255246	-0.412981	-0.664556	0.597539	0.076794	-0.057170	0.796104	0	0
3755	1.835652	0.064324	9.621783	-0.004461	0.001693	0.008337	-0.253934	-0.413226	-0.665738	0.597482	0.076797	-0.057253	0.796140	0	0
3756	1.855235	0.083629	9.616764	0.005714	-0.001766	0.001320	-0.255277	-0.411657	-0.661416	0.597459	0.076900	-0.057264	0.796147	0	0
3757	1.864959	0.083468	9.623800	0.016065	0.007849	-0.003915	-0.255531	-0.412336	-0.661816	0.597488	0.076983	-0.057137	0.796126	0	0
3758	1.860188	0.100468	9.626574	0.010881	0.012287	-0.005634	-0.255156	-0.410984	-0.660625	0.597528	0.077009	-0.057018	0.796103	0	0
3759	1.860141	0.088548	9.607037	0.020432	0.008665	-0.002182	-0.255663	-0.412341	-0.661556	0.597539	0.077110	-0.056851	0.796096	0	0
3760	1.845599	0.093790	9.583237	0.009349	0.012164	0.003091	-0.255672	-0.412080	-0.660643	0.597512	0.077123	-0.056751	0.796122	0	0
3761	1.857669	0.079022	9.592432	0.016186	0.015688	-0.002149	-0.255903	-0.413682	-0.663527	0.597531	0.077143	-0.056576	0.796119	0	0
3762	1.874590	0.066373	9.625755	0.010970	0.008700	-0.000405	-0.256301	-0.414932	-0.661991	0.597538	0.077194	-0.056482	0.796115	0	0
3763	1.864956	0.083441	9.626221	0.024492	0.001786	-0.010935	-0.255279	-0.413580	-0.660285	0.597612	0.077379	-0.056317	0.796053	0	0
3764	1.860151	0.093242	9.621630	0.030834	0.012080	-0.002203	-0.255784	-0.415618	-0.661230	0.597622	0.077523	-0.056044	0.796051	0	0
3765	1.835912	0.110377	9.627275	0.031357	0.005295	-0.014441	-0.256049	-0.416726	-0.660082	0.597721	0.077723	-0.055799	0.795974	0	0
3766	1.840670	0.088657	9.612330	0.015788	0.008950	-0.016999	-0.254729	-0.415587	-0.662924	0.597871	0.077809	-0.055654	0.795864	0	0
3767	1.859978	0.064068	9.626060	0.016750	0.012385	-0.014370	-0.254476	-0.416144	-0.661769	0.597984	0.077865	-0.055482	0.795785	0	0
3768	1.908563	0.044570	9.595608	0.009773	0.005439	-0.014360	-0.254482	-0.416428	-0.660866	0.598093	0.077944	-0.055406	0.795701	0	0
3769	1.903685	0.044504	9.605404	0.013159	-0.001576	-0.014390	-0.254740	-0.417661	-0.660629	0.598202	0.078090	-0.055348	0.795609	0	0
3770	1.896441	0.054271	9.605710	0.022725	0.012391	-0.017870	-0.253695	-0.417646	-0.661025	0.598354	0.078191	-0.055127	0.795500	0	0
3771	1.884197	0.044452	9.625221	0.038250	0.005256	-0.016191	-0.255790	-0.416039	-0.660330	0.598462	0.078435	-0.054827	0.795415	0	0
3772	1.867028	0.020354	9.622854	0.031398	-0.000891	-0.010956	-0.255515	-0.416562	-0.661899	0.598483	0.078693	-0.054615	0.795389	0	0
3773	1.869506	0.027641	9.620480	0.036585	0.005229	-0.013570	-0.254872	-0.417940	-0.660244	0.598571	0.078926	-0.054331	0.795319	0	0
3774	1.869476	0.015881	9.586418	0.038274	0.002614	-0.014454	-0.255394	-0.418221	-0.659986	0.598656	0.079197	-0.054045	0.795247	0	0
3775	1.854841	0.008776	9.581813	0.016976	0.017514	-0.007373	-0.255386	-0.420678	-0.659775	0.598717	0.079212	-0.053849	0.795213	0	0
3776	1.874354	0.015947	9.576623	0.014240	0.003553	-0.007403	-0.253029	-0.420083	-0.661856	0.598828	0.079324	-0.053761	0.795124	0	0
3777	1.898685	0.015745	9.576057	-0.002936	0.012397	-0.006451	-0.254220	-0.419852	-0.659507	0.598895	0.079260	-0.053755	0.795080	0	0
3778	1.913328	0.029809	9.609814	0.015895	0.023822	-0.019557	-0.253561	-0.419970	-0.660423	0.599028	0.079233	-0.053514	0.794999	0	0
3779	1.906051	0.030084	9.590618	0.014511	0.013895	0.000480	-0.253973	-0.418910	-0.658323	0.599028	0.079259	-0.053368	0.795007	0	0
3780	1.903769	0.056771	9.593472	-0.002977	0.009775	-0.006462	-0.254343	-0.419979	-0.660287	0.599070	0.079223	-0.053372	0.794978	0	0
3781	1.889074	0.049105	9.639701	-0.006047	0.015666	0.008391	-0.254596	-0.422713	-0.659950	0.599024	0.079108	-0.053387	0.795023	0	0
3782	1.864830	0.059308	9.613775	-0.002770	0.001702	0.006592	-0.253944	-0.422705	-0.660084	0.599003	0.079128	-0.053452	0.795033	0	0
3783	1.855216	0.076563	9.597296	-0.006371	0.010645	-0.003843	-0.253958	-0.421629	-0.658895	0.599052	0.079057	-0.053489	0.795001	0	0
3784	1.874678	0.074081	9.587127	-0.010767	0.010732	-0.007315	-0.252780	-0.421059	-0.659931	0.599138	0.078966	-0.053552	0.794940	0	0
3785	1.860062	0.074042	9.601990	-0.007417	0.000224	-0.007357	-0.253695	-0.420525	-0.659784	0.599210	0.078974	-0.053658	0.794878	0	0
3786	1.835556	0.054244	9.655537	0.008940	0.008951	-0.014359	-0.254344	-0.419433	-0.660407	0.599285	0.079022	-0.053563	0.794823	0	0
3787	1.801436	0.049407	9.680467	-0.011516	0.014179	-0.003822	-0.254342	-0.419978	-0.660417	0.599339	0.078892	-0.053620	0.794791	0	0
3788	1.787093	0.086356	9.642587	-0.002822	0.010558	0.000497	-0.252777	-0.421465	-0.660198	0.599385	0.078844	-0.053629	0.794761	0	0
3789	1.816350	0.093553	9.627487	-0.008422	0.002104	-0.014335	-0.253304	-0.420932	-0.659665	0.599513	0.078833	-0.053724	0.794659	0	0
3790	1.821199	0.088766	9.617623	0.010840	0.000010	-0.002185	-0.253820	-0.420382	-0.660429	0.599500	0.078956	-0.053679	0.794659	0	0
3791	1.825945	0.069232	9.624498	0.010972	0.008713	-0.000413	-0.251730	-0.420898	-0.661103	0.599506	0.079001	-0.053591	0.794657	0	0
3792	1.840429	0.049670	9.626307	0.007564	0.013101	-0.000386	-0.252649	-0.420782	-0.660186	0.599535	0.078996	-0.053500	0.794641	0	0
3793	1.816109	0.049980	9.617188	-0.004904	-0.008523	-0.007393	-0.251871	-0.420779	-0.659802	0.599600	0.079087	-0.053634	0.794575	0	0
3794	1.811041	0.015994	9.621664	-0.002893	0.007100	-0.002119	-0.252521	-0.421195	-0.659805	0.599634	0.079069	-0.053660	0.794549	0	0
3795	1.808505	-0.003319	9.614184	-0.009978	-0.006796	-0.003880	-0.252519	-0.420095	-0.660562	0.599675	0.079113	-0.053827	0.794502	0	0
3796	1.830499	0.008872	9.592061	-0.002748	-0.001812	0.008326	-0.251732	-0.421724	-0.660470	0.599643	0.079159	-0.053915	0.794515	0	0
3797	1.854956	0.025923	9.567529	-0.006476	-0.001584	-0.003872	-0.252524	-0.421474	-0.659292	0.599685	0.079183	-0.054023	0.794475	0	0
3798	1.879363	0.037907	9.562293	-0.006199	0.003477	0.006611	-0.252516	-0.422147	-0.659954	0.599636	0.079169	-0.054102	0.794507	0	0
3799	1.879242	0.025293	9.605695	-0.021620	0.005247	0.011896	-0.252912	-0.422161	-0.659173	0.599568	0.079040	-0.054303	0.794558	0	0
3800	1.913238	0.015196	9.614450	-0.014027	0.009721	0.001426	-0.252903	-0.421872	-0.660465	0.599576	0.078933	-0.054403	0.794556	0	0
3801	1.896426	0.058724	9.642090	-0.021081	0.012513	-0.005530	-0.253443	-0.421084	-0.658499	0.599650	0.078759	-0.054544	0.794508	0	0
3802	1.899062	0.088144	9.613395	-0.025136	0.005300	0.010159	-0.252669	-0.420539	-0.657845	0.599587	0.078616	-0.054765	0.794554	0	0
3803	1.913781	0.107516	9.606068	-0.030285	0.001785	0.013653	-0.253280	-0.419797	-0.663146	0.599510	0.078462	-0.055058	0.794607	0	0
3804	1.933139	0.092580	9.624776	-0.032094	0.008895	0.006705	-0.253020	-0.420070	-0.662894	0.599509	0.078249	-0.055313	0.794611	0	0
3805	1.918625	0.102676	9.601045	-0.006221	-0.000058	0.008345	-0.253027	-0.419806	-0.662240	0.599455	0.078258	-0.055423	0.794643	0	0
3806	1.918478	0.085235	9.641957	-0.007077	0.015783	0.001417	-0.252802	-0.418487	-0.658453	0.599444	0.078146	-0.055430	0.794662	0	0
3807	1.908834	0.090730	9.591417	-0.020097	-0.001669	0.006636	-0.254754	-0.417958	-0.658688	0.599413	0.078086	-0.055659	0.794675	0	0
3808	1.899160	0.102838	9.601497	-0.014053	-0.001712	0.006616	-0.253457	-0.417265	-0.658554	0.599364	0.078067	-0.055831	0.794702	0	0
3809	1.884472	0.088346	9.606472	-0.035790	0.005601	-0.002895	-0.252933	-0.416707	-0.659196	0.599425	0.077862	-0.056134	0.794654	0	0
3810	1.915945	0.063656	9.619920	-0.033880	0.000161	0.007558	-0.253978	-0.415078	-0.659416	0.599381	0.077709	-0.056453	0.794681	0	0
3811	1.933049	0.082553	9.653687	-0.041473	0.007986	0.012837	-0.255529	-0.417544	-0.659712	0.599323	0.077442	-0.056799	0.794725	0	0
3812	1.918485	0.082995	9.624978	-0.025197	-0.000822	0.010145	-0.254748	-0.417810	-0.659593	0.599275	0.077346	-0.057059	0.794752	0	0
3813	1.894109	0.073598	9.615724	-0.009647	-0.001805	0.010094	-0.253307	-0.415177	-0.661888	0.599210	0.077349	-0.057210	0.794790	0	0
3814	1.884146	0.039385	9.644519	-0.011780	-0.008522	-0.005617	-0.254866	-0.415462	-0.662142	0.599264	0.077404	-0.057396	0.794731	0	0
3815	1.859755	0.020655	9.601237	-0.003021	-0.001617	-0.003880	-0.254868	-0.415465	-0.661882	0.599304	0.077454	-0.057481	0.794689	0	0
3816	1.854743	-0.003624	9.605849	-0.011669	-0.006823	-0.002124	-0.254361	-0.414110	-0.660821	0.599332	0.077494	-0.057659	0.794651	0	0
3817	1.820665	-0.008060	9.594468	-0.017939	-0.011878	-0.009975	-0.255798	-0.414817	-0.659917	0.599426	0.077538	-0.057919	0.794557	0	0
3818	1.815669	-0.023007	9.633107	-0.028401	-0.011732	-0.014304	-0.254636	-0.416329	-0.658008	0.599563	0.077524	-0.058250	0.794431	0	0
3819	1.805952	-0.027379	9.596954	-0.026382	-0.027148	-0.033545	-0.255419	-0.415380	-0.658243	0.599841	0.077651	-0.058649	0.794179	0	0
3820	1.825282	-0.051754	9.591318	-0.046490	-0.035624	-0.040483	-0.255953	-0.413898	-0.657173	0.600143	0.077737	-0.059242	0.793899	0	0
3821	1.912657	-0.091257	9.583896	-0.066438	-0.028393	-0.047365	-0.256696	-0.412748	-0.662465	0.600561	0.077642	-0.059955	0.793539	0	0
3822	1.990242	-0.138092	9.588700	-0.077787	-0.037039	-0.049084	-0.257747	-0.412773	-0.661290	0.600971	0.077554	-0.060801	0.793172	0	0
3823	2.072810	-0.156328	9.637375	-0.090907	-0.031570	-0.058610	-0.256720	-0.411415	-0.660103	0.601494	0.077347	-0.061721	0.792725	0	0
3824	2.087481	-0.141997	9.646924	-0.080605	-0.037767	-0.058656	-0.258552	-0.410625	-0.659296	0.601965	0.077255	-0.062585	0.792309	0	0
3825	2.097236	-0.141864	9.627333	-0.078737	-0.033485	-0.054287	-0.257374	-0.410603	-0.660082	0.602443	0.077135	-0.063427	0.791890	0	0
3826	2.080304	-0.138494	9.555140	-0.073512	-0.030015	-0.054296	-0.258020	-0.409230	-0.661349	0.602928	0.077018	-0.064196	0.791470	0	0
3827	2.072846	-0.169767	9.535500	-0.092271	-0.021250	-0.047236	-0.256982	-0.407853	-0.661589	0.603368	0.076717	-0.065080	0.791092	0	0
3828	2.043564	-0.179497	9.560248	-0.094436	-0.042024	-0.057759	-0.259328	-0.408156	-0.661059	0.603840	0.076575	-0.066080	0.790662	0	0
3829	2.028766	-0.208789	9.586804	-0.108180	-0.040219	-0.055096	-0.258307	-0.404611	-0.660218	0.604341	0.076334	-0.067200	0.790209	0	0
3830	1.963276	-0.169602	9.605822	-0.099483	-0.027993	-0.057718	-0.260390	-0.405456	-0.659701	0.604814	0.076051	-0.068153	0.789792	0	0
3831	1.951097	-0.176514	9.581795	-0.096419	-0.032992	-0.073443	-0.259075	-0.403638	-0.662270	0.605453	0.075837	-0.069122	0.789239	0	0
3832	1.941470	-0.154780	9.599274	-0.096138	-0.034971	-0.059497	-0.259595	-0.402683	-0.662766	0.605986	0.075625	-0.070095	0.788764	0	0
3833	1.982713	-0.179204	9.581026	-0.091161	-0.041018	-0.066498	-0.258947	-0.402133	-0.662630	0.606558	0.075500	-0.071075	0.788248	0	0
3834	2.067981	-0.174312	9.511337	-0.067244	-0.061246	-0.070102	-0.259217	-0.401327	-0.661834	0.607123	0.075679	-0.071970	0.787715	0	0
3835	2.058088	-0.138983	9.836486	-0.046556	-0.051745	-0.075371	-0.260649	-0.401616	-0.661700	0.607723	0.075915	-0.072656	0.787167	0	0
3836	2.051173	-0.135344	9.512280	-0.050210	-0.073512	-0.075427	-0.261825	-0.400813	-0.661416	0.608245	0.076304	-0.073482	0.786648	0	0
3837	2.097095	-0.161544	9.651266	-0.044959	-0.066595	-0.075411	-0.262342	-0.401086	-0.661807	0.608832	0.076667	-0.074245	0.786088	0	0
3838	2.143421	-0.151849	9.616440	-0.053670	-0.077049	-0.073665	-0.262613	-0.400694	-0.660630	0.609385	0.077056	-0.075125	0.785537	0	0
3839	2.175136	-0.142139	9.591635	-0.067556	-0.076906	-0.076237	-0.262876	-0.400015	-0.660614	0.609986	0.077363	-0.076128	0.784944	0	0
3840	2.218801	-0.166690	9.583014	-0.095745	-0.086858	-0.096236	-0.263396	-0.400156	-0.660613	0.610744	0.077590	-0.077381	0.784209	0	0
3841	2.272126	-0.205775	9.564279	-0.102760	-0.088494	-0.100569	-0.264683	-0.403163	-0.661052	0.611552	0.077793	-0.078714	0.783426	0	0
3842	2.291515	-0.215831	9.580635	-0.095845	-0.090315	-0.099718	-0.266000	-0.401555	-0.659844	0.612290	0.078053	-0.079981	0.782695	0	0
3843	2.315725	-0.235527	9.587058	-0.104279	-0.081611	-0.094430	-0.266789	-0.399106	-0.660050	0.613054	0.078190	-0.081290	0.781949	0	0
3844	2.339763	-0.270611	9.668319	-0.093950	-0.074632	-0.099665	-0.267458	-0.397084	-0.658708	0.613772	0.078341	-0.082444	0.781249	0	0
3845	2.310898	-0.225940	9.601832	-0.090115	-0.080215	-0.079640	-0.268617	-0.397624	-0.660008	0.614408	0.078543	-0.083646	0.780601	0	0
3846	2.267037	-0.253734	9.515293	-0.105766	-0.081751	-0.083965	-0.269151	-0.394632	-0.659815	0.615031	0.078661	-0.084950	0.779957	0	0
3847	2.213268	-0.276196	9.613056	-0.129771	-0.078192	-0.076912	-0.271498	-0.393565	-0.659778	0.615676	0.078601	-0.086451	0.779289	0	0
3848	2.183881	-0.335124	9.477319	-0.110904	-0.076419	-0.085684	-0.270334	-0.392880	-0.659124	0.616321	0.078647	-0.087760	0.778628	0	0
3849	2.222388	-0.389903	9.572491	-0.043855	-0.065007	-0.068389	-0.272668	-0.392888	-0.660275	0.616839	0.079005	-0.088515	0.778095	0	0
3850	2.242128	-0.362251	9.470745	0.039687	-0.077741	-0.075648	-0.271900	-0.392627	-0.658718	0.617275	0.079982	-0.088667	0.777633	0	0
3851	2.242589	-0.277584	9.496150	0.140465	-0.063962	-0.056721	-0.273592	-0.394564	-0.657836	0.617555	0.081457	-0.087989	0.777335	0	0
3852	2.228287	-0.228769	9.482649	0.250462	-0.055300	-0.049175	-0.274750	-0.398120	-0.657897	0.617610	0.083539	-0.086382	0.777250	0	0
3853	2.121634	-0.146039	9.546816	0.339972	-0.031704	-0.036310	-0.274242	-0.402112	-0.654475	0.617585	0.085974	-0.083965	0.777269	0	0
3854	2.195327	-0.057471	9.381744	0.399469	-0.002785	-0.015466	-0.275420	-0.407072	-0.651320	0.617292	0.088536	-0.080903	0.777538	0	0
3855	1.933251	0.077543	9.447824	0.384459	-0.010084	0.014159	-0.274636	-0.414054	-0.648478	0.616837	0.091029	-0.078042	0.777905	0	0
3856	1.815890	0.034165	9.730757	0.208681	-0.016195	0.040811	-0.275258	-0.423205	-0.647744	0.616406	0.092455	-0.076613	0.778220	0	0
3857	2.381054	0.035792	9.143943	0.091270	-0.013690	0.044732	-0.275263	-0.423075	-0.647222	0.615969	0.093140	-0.076076	0.778536	0	0
3858	2.616184	-0.001942	9.740810	-0.071501	-0.044092	0.046911	-0.276715	-0.421750	-0.645240	0.615591	0.093066	-0.076989	0.778755	0	0
3859	2.417945	-0.220032	9.643023	-0.265347	-0.037023	0.028297	-0.277755	-0.418330	-0.646982	0.615594	0.091751	-0.079360	0.778670	0	0
3860	2.295598	-0.448211	9.080922	-0.419520	-0.037170	0.007812	-0.276715	-0.413383	-0.649228	0.615900	0.089503	-0.082911	0.778320	0	0
3861	2.425429	-0.675068	9.302271	-0.395663	-0.052979	-0.002723	-0.277775	-0.403685	-0.651367	0.616234	0.087534	-0.086369	0.777904	0	0
3862	1.437310	-0.382627	8.864419	-0.329664	-0.007623	-0.008209	-0.279094	-0.398239	-0.651770	0.616465	0.085636	-0.089007	0.777634	0	0
3863	1.615116	-0.357093	8.831624	-0.311600	-0.031743	-0.039706	-0.280121	-0.394935	-0.655071	0.617012	0.084040	-0.091633	0.777069	0	0
3864	1.812180	-0.597435	9.782377	-0.235870	-0.025230	-0.057290	-0.280394	-0.392763	-0.654508	0.617591	0.082892	-0.093616	0.776496	0	0
3865	2.135164	-0.752873	9.540286	-0.081468	-0.047332	-0.062972	-0.279876	-0.391116	-0.654999	0.618102	0.082852	-0.094523	0.775983	0	0
3866	2.332199	-0.725104	9.729813	0.124714	-0.064569	-0.070571	-0.280140	-0.391674	-0.654229	0.618477	0.084246	-0.093942	0.775605	0	0
3867	2.456928	-0.603072	9.791615	0.323411	-0.085461	-0.062479	-0.282215	-0.396619	-0.652884	0.618605	0.087003	-0.091943	0.775439	0	0
3868	2.475090	-0.404388	9.808551	0.446389	-0.079593	-0.050628	-0.283788	-0.402412	-0.648833	0.618479	0.090488	-0.088970	0.775487	0	0
3869	2.583251	-0.241144	9.667956	0.515786	-0.089154	-0.032541	-0.283517	-0.410075	-0.646520	0.618177	0.094433	-0.085527	0.775644	0	0
3870	2.642479	-0.132828	9.484133	0.505672	-0.091914	-0.018567	-0.285739	-0.418888	-0.641356	0.617764	0.098340	-0.082202	0.775848	0	0
3871	2.618815	-0.036864	9.384362	0.438403	-0.081815	-0.015740	-0.285873	-0.426987	-0.637102	0.617383	0.101735	-0.079328	0.776012	0	0
3872	2.646087	0.022755	9.239319	0.338550	-0.072543	-0.001470	-0.288200	-0.433295	-0.636041	0.616995	0.104442	-0.077194	0.776177	0	0
3873	2.770429	0.056229	9.188503	0.214492	-0.067525	0.014622	-0.289519	-0.435805	-0.632707	0.616607	0.106322	-0.076006	0.776347	0	0
3874	2.918942	0.071926	9.190138	0.090417	-0.041381	0.020313	-0.290558	-0.437731	-0.632088	0.616296	0.107242	-0.075623	0.776505	0	0
3875	3.106230	0.060606	9.190494	-0.038584	-0.009241	0.034767	-0.291098	-0.436533	-0.630244	0.616067	0.107102	-0.076073	0.776662	0	0
3876	3.077144	0.082555	9.203583	-0.133755	0.010933	0.021139	-0.290828	-0.435965	-0.631792	0.616038	0.106233	-0.077111	0.776701	0	0
3877	2.974933	0.083219	9.222900	-0.201000	0.032473	0.018763	-0.290575	-0.430763	-0.633249	0.616139	0.104790	-0.078560	0.776673	0	0
3878	2.906806	0.099866	9.307026	-0.268481	0.050648	0.007661	-0.290047	-0.429237	-0.634910	0.616374	0.102792	-0.080384	0.776566	0	0
3879	2.872344	0.039029	9.348113	-0.295929	0.067439	0.008662	-0.288482	-0.424280	-0.637549	0.616673	0.100505	-0.082351	0.776422	0	0
3880	2.749997	-0.060546	9.448784	-0.294144	0.068298	0.009524	-0.288488	-0.419351	-0.639140	0.616914	0.098210	-0.084264	0.776319	0	0
3881	2.632925	-0.115013	9.416818	-0.264647	0.081241	0.007717	-0.288745	-0.416056	-0.641150	0.617192	0.096010	-0.085904	0.776194	0	0
3882	2.540851	-0.050962	9.402909	-0.209411	0.087058	0.002318	-0.286666	-0.411378	-0.642889	0.617412	0.094098	-0.087036	0.776126	0	0
3883	2.497142	-0.036011	9.401711	-0.167681	0.100648	0.007460	-0.284846	-0.408072	-0.644135	0.617610	0.092344	-0.087801	0.776094	0	0
3884	2.467834	-0.050568	9.423969	-0.133171	0.102198	0.003872	-0.284571	-0.405716	-0.646946	0.617760	0.090783	-0.088250	0.776108	0	0
3885	2.481981	-0.119197	9.473507	-0.126505	0.098811	-0.006614	-0.282619	-0.403777	-0.647830	0.618024	0.089310	-0.088692	0.776018	0	0
3886	2.430530	-0.179491	9.478680	-0.124197	0.087590	-0.015377	-0.280526	-0.404014	-0.649018	0.618347	0.087929	-0.089149	0.775866	0	0
3887	2.352415	-0.220256	9.494430	-0.129981	0.074256	0.002039	-0.279601	-0.404395	-0.650589	0.618522	0.086615	-0.089775	0.775802	0	0
3888	2.325613	-0.238753	9.431839	-0.128509	0.074462	-0.010179	-0.278311	-0.398366	-0.651908	0.618755	0.085309	-0.090347	0.775695	0	0
3889	2.330255	-0.273033	9.455454	-0.147557	0.062310	-0.006664	-0.278446	-0.396180	-0.652383	0.618998	0.083985	-0.091172	0.775548	0	0
3890	2.301068	-0.268097	9.470724	-0.152078	0.050176	-0.010179	-0.277277	-0.392880	-0.653624	0.619204	0.082724	-0.092074	0.775414	0	0
3891	2.232538	-0.335583	9.481030	-0.173685	0.038048	-0.005793	-0.276468	-0.395709	-0.655762	0.619436	0.081423	-0.093250	0.775225	0	0
3892	2.305521	-0.340884	9.464743	-0.187283	0.037960	0.004725	-0.275444	-0.391337	-0.655683	0.619596	0.080017	-0.094518	0.775090	0	0
3893	2.319595	-0.405594	9.599074	-0.201719	0.027948	-0.018802	-0.275837	-0.387778	-0.657038	0.619938	0.078631	-0.095960	0.774781	0	0
3894	2.280380	-0.479108	9.473041	-0.196319	0.015469	-0.004896	-0.274929	-0.383934	-0.658397	0.620104	0.077358	-0.097424	0.774594	0	0
3895	2.246015	-0.520665	9.526505	-0.156858	0.008355	-0.015499	-0.275318	-0.382289	-0.659400	0.620362	0.076397	-0.098639	0.774329	0	0
3896	2.177812	-0.527698	9.557033	-0.127386	-0.006004	-0.005168	-0.274804	-0.377357	-0.660864	0.620457	0.075717	-0.099703	0.774183	0	0
3897	2.163295	-0.519923	9.523584	-0.089503	-0.000894	-0.013990	-0.276116	-0.374644	-0.660802	0.620639	0.075240	-0.100450	0.773987	0	0
3898	2.187805	-0.486312	9.538023	-0.042603	-0.014646	0.003279	-0.275600	-0.374645	-0.660287	0.620578	0.075147	-0.100915	0.773985	0	0
3899	2.338686	-0.514873	9.369501	-0.023535	-0.010440	0.003261	-0.276390	-0.374942	-0.658989	0.620566	0.075134	-0.101221	0.773955	0	0
3900	2.445651	-0.498247	9.539160	-0.011793	-0.020889	-0.007254	-0.276255	-0.373561	-0.660261	0.620575	0.075288	-0.101480	0.773899	0	0
3901	2.518298	-0.561788	9.522052	-0.020851	-0.025794	-0.024669	-0.278601	-0.374412	-0.659482	0.620763	0.075441	-0.101840	0.773686	0	0
3902	2.532782	-0.585936	9.499584	-0.007228	-0.023979	-0.035166	-0.277283	-0.374923	-0.661188	0.620983	0.075676	-0.102063	0.773457	0	0
3903	2.484129	-0.587744	9.481314	0.008588	-0.013714	-0.028212	-0.276254	-0.375754	-0.659395	0.621189	0.075922	-0.102120	0.773260	0	0
3904	2.493809	-0.604384	9.442117	0.034376	-0.014679	-0.034393	-0.278728	-0.375643	-0.659246	0.621333	0.076349	-0.101958	0.773124	0	0
3905	2.518126	-0.604720	9.453655	0.043002	-0.010340	-0.037019	-0.277431	-0.377421	-0.657862	0.621584	0.076795	-0.101723	0.772909	0	0
3906	2.508477	-0.603865	9.383681	0.052018	0.003409	-0.026541	-0.277576	-0.375799	-0.656792	0.621722	0.077177	-0.101324	0.772812	0	0
3907	2.496424	-0.588936	9.359962	0.026953	0.007129	-0.028206	-0.278476	-0.377162	-0.657590	0.621936	0.077380	-0.101113	0.772648	0	0
3908	2.450089	-0.607911	9.355920	-0.003307	0.012667	-0.031596	-0.277690	-0.378655	-0.657495	0.622163	0.077352	-0.101080	0.772472	0	0
3909	2.474391	-0.608381	9.379561	-0.034868	0.019624	-0.015780	-0.276255	-0.379184	-0.657646	0.622342	0.077062	-0.101280	0.772331	0	0
3910	2.508406	-0.609119	9.419923	-0.042579	0.026657	-0.015731	-0.277699	-0.377160	-0.657077	0.622461	0.076669	-0.101472	0.772248	0	0
3911	2.542284	-0.638682	9.433246	-0.073654	0.040943	-0.020825	-0.277166	-0.377136	-0.658637	0.622730	0.075981	-0.101838	0.772051	0	0
3912	2.610324	-0.649250	9.458156	-0.090905	0.025181	-0.012085	-0.276139	-0.373993	-0.658324	0.622891	0.075290	-0.102419	0.771912	0	0
3913	2.636531	-0.760298	9.383338	-0.092730	0.027054	-0.019038	-0.275066	-0.372014	-0.663094	0.623147	0.074592	-0.103024	0.771693	0	0
3914	2.583171	-0.698575	9.550079	-0.083180	0.030443	-0.017325	-0.274028	-0.370912	-0.663209	0.623391	0.073908	-0.103513	0.771496	0	0
3915	2.512676	-0.690494	9.532454	-0.065226	0.033997	-0.027846	-0.274025	-0.369536	-0.664220	0.623702	0.073338	-0.103859	0.771253	0	0
3916	2.493433	-0.658411	9.499461	-0.027014	0.026530	-0.015774	-0.274035	-0.372020	-0.661804	0.623811	0.073044	-0.103933	0.771182	0	0
3917	2.454581	-0.643581	9.505412	-0.006077	0.035033	-0.010584	-0.274821	-0.371760	-0.661404	0.623947	0.072818	-0.103829	0.771108	0	0
3918	2.425345	-0.652884	9.491428	0.002174	0.029998	-0.026327	-0.272458	-0.370471	-0.664509	0.624170	0.072683	-0.103653	0.770963	0	0
3919	2.444714	-0.667713	9.500454	0.024011	0.026130	-0.014186	-0.272980	-0.371028	-0.663998	0.624303	0.072717	-0.103371	0.770891	0	0
3920	2.435097	-0.652778	9.474257	0.013763	0.038445	-0.014124	-0.271681	-0.371841	-0.663374	0.624403	0.072581	-0.103059	0.770864	0	0
3921	2.405891	-0.648029	9.506473	-0.003001	0.015946	-0.019377	-0.271568	-0.368987	-0.662540	0.624584	0.072531	-0.103046	0.770724	0	0
3922	2.405610	-0.691976	9.530065	-0.009952	0.030115	-0.028035	-0.270910	-0.369792	-0.663080	0.624789	0.072326	-0.102957	0.770589	0	0
3923	2.361895	-0.677078	9.533707	0.004083	0.016657	-0.012421	-0.270893	-0.370452	-0.664780	0.624913	0.072307	-0.102889	0.770500	0	0
3924	2.298625	-0.676631	9.542438	0.027322	0.026252	-0.021194	-0.270497	-0.371399	-0.665061	0.625063	0.072354	-0.102545	0.770419	0	0
3925	2.232960	-0.675817	9.519755	0.031617	0.015699	-0.017758	-0.270495	-0.371945	-0.665071	0.625206	0.072518	-0.102264	0.770325	0	0
3926	2.264631	-0.675706	9.485131	0.049072	0.015434	-0.009955	-0.269986	-0.373193	-0.663023	0.625223	0.072776	-0.101827	0.770345	0	0
3927	2.361759	-0.710490	9.482393	0.050692	0.005799	-0.010841	-0.270633	-0.373879	-0.663162	0.625288	0.073127	-0.101465	0.770307	0	0
3928	2.420036	-0.725857	9.509880	0.021195	-0.001833	-0.012510	-0.269494	-0.373918	-0.659148	0.625318	0.073347	-0.101347	0.770277	0	0
3929	2.488183	-0.726237	9.491354	0.019664	-0.001107	-0.003770	-0.270922	-0.372554	-0.660279	0.625345	0.073551	-0.101274	0.770245	0	0
3930	2.544328	-0.702036	9.454086	0.021338	-0.001973	-0.005516	-0.270526	-0.373776	-0.660436	0.625318	0.073766	-0.101161	0.770261	0	0
3931	2.563842	-0.683372	9.507164	0.029958	-0.010843	-0.002076	-0.272061	-0.375532	-0.662924	0.625315	0.074111	-0.101075	0.770242	0	0
3932	2.593003	-0.674764	9.584085	0.027547	-0.010987	0.006657	-0.271143	-0.375924	-0.663588	0.625230	0.074416	-0.100984	0.770293	0	0
3933	2.658512	-0.704591	9.596674	0.051502	-0.035650	0.006531	-0.271692	-0.376522	-0.659832	0.625121	0.075081	-0.100898	0.770329	0	0
3934	2.697789	-0.646568	9.586908	0.063012	-0.025402	0.015249	-0.272604	-0.375984	-0.659945	0.624862	0.075718	-0.100624	0.770512	0	0
3935	2.717780	-0.572943	9.497917	0.073261	-0.016587	0.006516	-0.272339	-0.377895	-0.659595	0.624757	0.076377	-0.100256	0.770580	0	0
3936	2.749697	-0.529206	9.468750	0.106047	-0.039694	0.015078	-0.273110	-0.379257	-0.660265	0.624523	0.077384	-0.099746	0.770736	0	0
3937	2.849754	-0.476730	9.474449	0.139161	-0.010263	0.015075	-0.272577	-0.383348	-0.659830	0.624309	0.078402	-0.098844	0.770922	0	0
3938	3.024964	-0.473362	9.472872	0.131545	-0.008620	0.022107	-0.273373	-0.384476	-0.657510	0.624016	0.079323	-0.097948	0.771180	0	0
3939	3.112563	-0.464839	9.512127	0.106691	-0.013904	0.034389	-0.273895	-0.387501	-0.655879	0.623677	0.080156	-0.097347	0.771443	0	0
3940	3.119869	-0.464847	9.507116	0.062920	0.016127	0.034603	-0.273894	-0.387774	-0.655884	0.623362	0.080446	-0.096835	0.771733	0	0
3941	3.059321	-0.420393	9.484937	0.044852	0.025021	0.034666	-0.274417	-0.386274	-0.656241	0.623112	0.080603	-0.096479	0.771962	0	0
3942	3.030369	-0.371937	9.515347	0.012129	0.007570	0.048659	-0.273761	-0.387493	-0.656399	0.622729	0.080628	-0.096425	0.772276	0	0
3943	2.972167	-0.351290	9.449198	-0.024536	0.020477	0.026112	-0.273738	-0.387732	-0.659129	0.622601	0.080402	-0.096637	0.772376	0	0
3944	2.904015	-0.357842	9.436152	-0.047094	0.022500	0.020940	-0.273857	-0.387442	-0.660549	0.622505	0.079968	-0.096925	0.772463	0	0
3945	2.945086	-0.386162	9.551009	-0.048750	0.025950	0.022710	-0.274132	-0.384587	-0.660102	0.622431	0.079559	-0.097295	0.772518	0	0
3946	2.971809	-0.398251	9.526010	-0.057448	0.031339	0.017522	-0.273880	-0.386655	-0.658068	0.622344	0.079000	-0.097602	0.772606	0	0
3947	2.845626	-0.377968	9.325847	-0.065721	0.039998	0.029759	-0.273749	-0.385830	-0.658572	0.622247	0.078376	-0.098028	0.772694	0	0
3948	2.694349	-0.348506	9.852702	-0.057266	0.044416	0.021002	-0.271939	-0.382402	-0.658648	0.622174	0.077710	-0.098258	0.772791	0	0
3949	2.704129	-0.414741	9.469011	-0.026554	0.026960	0.008657	-0.272706	-0.383484	-0.659961	0.622198	0.077452	-0.098448	0.772774	0	0
3950	2.684433	-0.464951	9.415488	-0.009178	0.030305	0.010362	-0.272441	-0.382378	-0.660980	0.622142	0.077207	-0.098385	0.772851	0	0
3951	2.729955	-0.499476	9.869099	0.045956	0.011439	0.011906	-0.272694	-0.382095	-0.662010	0.622071	0.077519	-0.098115	0.772911	0	0
3952	2.752434	-0.406992	9.828739	0.090596	0.011310	-0.000442	-0.271131	-0.382488	-0.662029	0.622028	0.078048	-0.097393	0.772984	0	0
3953	2.672616	-0.374346	9.571997	0.124946	0.007759	-0.009293	-0.273064	-0.386318	-0.662609	0.622056	0.078903	-0.096521	0.772984	0	0
3954	2.480307	-0.369013	9.678198	0.149265	-0.003044	0.001043	-0.271372	-0.387262	-0.662121	0.621930	0.079908	-0.095435	0.773117	0	0
3955	2.383009	-0.374842	9.622257	0.169823	-0.003022	-0.007755	-0.272928	-0.390422	-0.661393	0.621897	0.081121	-0.094281	0.773159	0	0
3956	2.390681	-0.334687	9.496758	0.188715	-0.003060	-0.013047	-0.272927	-0.394535	-0.659657	0.621825	0.082386	-0.092876	0.773253	0	0
3957	2.340049	-0.244983	9.545205	0.199964	-0.010208	-0.007884	-0.272917	-0.397537	-0.659456	0.621756	0.083839	-0.091528	0.773313	0	0
3958	2.218821	-0.184875	9.471388	0.210909	-0.017075	-0.017556	-0.272152	-0.400434	-0.656144	0.621710	0.085352	-0.090037	0.773360	0	0
3959	2.145850	-0.202425	9.359035	0.204172	-0.003027	-0.016635	-0.274105	-0.404021	-0.654384	0.621703	0.086777	-0.088597	0.773373	0	0
3960	2.184571	-0.206992	9.522705	0.207458	-0.017049	-0.017548	-0.272400	-0.407138	-0.654587	0.621648	0.088268	-0.087131	0.773415	0	0
3961	2.223666	-0.180516	9.512495	0.236718	-0.022475	-0.020263	-0.274842	-0.413423	-0.655471	0.621615	0.090044	-0.085549	0.773414	0	0
3962	2.292001	-0.142417	9.525986	0.252371	-0.022696	-0.015068	-0.273398	-0.418327	-0.654669	0.621506	0.091852	-0.083774	0.773483	0	0
3963	2.287416	-0.103016	9.478231	0.271098	-0.034943	-0.022141	-0.274334	-0.421805	-0.649929	0.621436	0.093935	-0.081995	0.773480	0	0
3964	2.384929	-0.044655	9.612388	0.293445	-0.043888	-0.022221	-0.273806	-0.427274	-0.648353	0.621298	0.096170	-0.080025	0.773522	0	0
3965	2.346112	-0.100699	9.222701	0.282521	-0.017536	-0.022118	-0.275883	-0.432086	-0.646746	0.621219	0.098185	-0.078045	0.773535	0	0
3966	2.170689	-0.101456	9.427688	0.241513	0.005318	-0.010620	-0.275621	-0.433590	-0.646258	0.621040	0.099709	-0.076177	0.773670	0	0
3967	2.478242	-0.012217	9.019963	0.130309	0.035852	-0.011046	-0.276402	-0.436889	-0.644760	0.621059	0.100354	-0.075051	0.773681	0	0
3968	2.518778	-0.203970	8.769353	-0.138729	0.098256	-0.015294	-0.274962	-0.437274	-0.645556	0.621375	0.098799	-0.075544	0.773579	0	0
3969	2.387553	-0.467439	9.431994	-0.211929	0.125211	0.021643	-0.274565	-0.434790	-0.647586	0.621548	0.096602	-0.076545	0.773620	0	0
3970	2.675033	-0.443401	9.229593	-0.246054	0.139169	0.035779	-0.272221	-0.432845	-0.648603	0.621607	0.094023	-0.077664	0.773778	0	0
3971	2.982261	-0.348006	9.143962	-0.333113	0.170606	0.072794	-0.269461	-0.426193	-0.654981	0.621527	0.090688	-0.079379	0.774066	0	0
3972	2.942998	-0.293371	9.721850	-0.227280	0.158828	0.098613	-0.267897	-0.420962	-0.657744	0.621111	0.088019	-0.080289	0.774614	0	0
3973	2.588570	-0.179557	9.581553	-0.075971	0.169406	0.136513	-0.266338	-0.416700	-0.659359	0.620300	0.086242	-0.080082	0.775485	0	0
3974	2.327265	0.084337	9.625239	0.018679	0.179813	0.155388	-0.263988	-0.415294	-0.660905	0.619239	0.084892	-0.079005	0.776592	0	0
3975	1.903998	0.061200	9.411952	0.070416	0.214234	0.171843	-0.262935	-0.414717	-0.662588	0.618055	0.083640	-0.077405	0.777831	0	0
3976	1.866091	0.215712	9.296397	0.166300	0.210249	0.212525	-0.262282	-0.415804	-0.662355	0.616419	0.082922	-0.075037	0.779437	0	0
3977	1.778559	0.253746	9.436958	0.316759	0.224878	0.210367	-0.259142	-0.418492	-0.663079	0.614719	0.083068	-0.071472	0.781096	0	0
3978	1.976059	0.359329	9.613056	0.555830	0.230231	0.195750	-0.256404	-0.423805	-0.661256	0.612941	0.084595	-0.065930	0.782816	0	0
3979	2.129812	0.481809	9.831562	0.831100	0.226583	0.180994	-0.254823	-0.433636	-0.658994	0.610985	0.087894	-0.058296	0.784585	0	0
3980	2.185030	0.742805	9.671793	1.095312	0.226482	0.173225	-0.253758	-0.450321	-0.654138	0.608799	0.092754	-0.048519	0.786388	0	0
3981	2.157126	1.005391	9.872278	1.251654	0.218890	0.137827	-0.250872	-0.467539	-0.648916	0.606651	0.098679	-0.037574	0.787925	0	0
3982	2.160527	1.193502	9.978982	1.335640	0.220492	0.107912	-0.249813	-0.488623	-0.641291	0.604589	0.105046	-0.025873	0.789157	0	0
3983	2.187783	1.230003	9.729506	1.333122	0.225542	0.069553	-0.247346	-0.505478	-0.632685	0.602684	0.111400	-0.014165	0.790039	0	0
3984	2.080225	1.086153	9.432157	1.282225	0.225746	0.031318	-0.245390	-0.523693	-0.624750	0.601037	0.117383	-0.002761	0.790549	0	0
3985	2.367277	1.094720	9.532173	1.192003	0.212502	0.022865	-0.242646	-0.542852	-0.617100	0.599463	0.122965	0.007802	0.790862	0	0
3986	2.198828	1.384514	9.356192	0.987915	0.193942	0.028583	-0.240046	-0.559701	-0.608884	0.598065	0.127404	0.016683	0.791081	0	0
3987	1.991138	1.639591	9.277463	0.703567	0.174145	0.039764	-0.237703	-0.569964	-0.604171	0.596856	0.130348	0.023122	0.791352	0	0
3988	1.768129	1.743405	9.061357	0.307190	0.187588	0.047888	-0.236920	-0.576811	-0.601196	0.596080	0.130762	0.026558	0.791761	0	0
3989	1.446968	1.697950	8.811499	-0.133025	0.169555	0.078730	-0.233920	-0.576771	-0.601995	0.595630	0.128756	0.026299	0.792436	0	0
3990	1.174000	1.581130	8.612775	-0.554607	0.177184	0.079949	-0.232860	-0.570698	-0.607074	0.595712	0.124122	0.022803	0.793222	0	0
3991	1.240847	1.384934	8.744016	-0.940340	0.153041	0.075804	-0.231530	-0.558296	-0.616443	0.596259	0.117421	0.016055	0.793996	0	0
3992	1.478893	0.892689	8.736352	-1.234963	0.118270	0.088864	-0.229689	-0.542201	-0.626263	0.596977	0.109178	0.006800	0.794766	0	0
3993	1.586819	0.693505	9.106283	-1.449914	0.095890	0.108658	-0.229290	-0.520652	-0.637263	0.597670	0.099859	-0.004379	0.795487	0	0
3994	1.544992	0.193803	9.112241	-1.611367	0.064529	0.123042	-0.229291	-0.496651	-0.648342	0.598229	0.089752	-0.016978	0.796102	0	0
3995	1.198521	0.100409	9.486910	-1.652231	0.022819	0.129980	-0.229557	-0.470055	-0.660017	0.598640	0.079753	-0.030216	0.796465	0	0
3996	1.328847	-0.112656	9.338026	-1.550961	0.022184	0.173337	-0.230074	-0.441527	-0.673729	0.598428	0.070286	-0.042615	0.796949	0	0
3997	1.150853	-0.447368	10.114522	-1.406726	0.038724	0.159021	-0.232699	-0.415801	-0.683068	0.598142	0.061578	-0.053804	0.797207	0	0
3998	0.888057	-0.567063	9.508789	-1.135176	0.017137	0.133711	-0.232581	-0.397852	-0.689855	0.597725	0.054633	-0.062875	0.797363	0	0
3999	0.743609	-0.275957	9.634899	-0.902396	-0.005370	0.122450	-0.233002	-0.380621	-0.694186	0.597240	0.049284	-0.070254	0.797458	0	0
4000	0.977589	-0.251205	9.409534	-0.673231	-0.018046	0.095610	-0.234051	-0.368301	-0.698868	0.596778	0.045395	-0.075823	0.797525	0	0
4001	1.404607	-0.454346	9.450042	-0.535803	-0.037036	0.063842	-0.236148	-0.358332	-0.701773	0.596497	0.042518	-0.080422	0.797444	0	0
4002	2.006429	-0.690041	9.665205	-0.425494	-0.032536	0.046208	-0.236426	-0.351229	-0.702929	0.596269	0.040259	-0.084075	0.797354	0	0
4003	2.161374	-0.772035	9.936456	-0.295841	-0.031860	0.046739	-0.234614	-0.342587	-0.705628	0.596011	0.038790	-0.086727	0.797336	0	0
4004	1.859677	-0.718913	10.195968	-0.127225	-0.027248	0.010448	-0.236724	-0.337714	-0.704479	0.595949	0.038297	-0.087955	0.797271	0	0
4005	1.412719	-0.602703	10.130472	0.044970	-0.020901	-0.021520	-0.237234	-0.338800	-0.705276	0.596108	0.038827	-0.087792	0.797145	0	0
4006	1.248756	-0.435905	9.659692	0.180594	-0.022888	-0.062092	-0.238520	-0.343176	-0.705222	0.596514	0.040197	-0.086512	0.796913	0	0
4007	1.359480	-0.273773	9.397971	0.331925	-0.034031	-0.090479	-0.237469	-0.348637	-0.703909	0.597088	0.042597	-0.084101	0.796617	0	0
4008	1.653868	-0.306250	9.252711	0.460460	-0.038407	-0.099541	-0.238107	-0.356579	-0.701724	0.597672	0.045789	-0.080668	0.796357	0	0
4009	2.027966	-0.372387	9.456180	0.577623	-0.058522	-0.106851	-0.237453	-0.365618	-0.698013	0.598222	0.049866	-0.076437	0.796116	0	0
4010	2.254861	-0.262912	9.476707	0.639362	-0.052327	-0.090416	-0.238464	-0.376417	-0.696660	0.598599	0.054229	-0.071662	0.795992	0	0
4011	2.132098	-0.061237	9.332310	0.640181	-0.054031	-0.089593	-0.238203	-0.388071	-0.691310	0.598940	0.058634	-0.066917	0.795836	0	0
4012	1.945273	0.037070	9.367077	0.593989	-0.055995	-0.105203	-0.239492	-0.398488	-0.688001	0.599401	0.062761	-0.062511	0.795532	0	0
4013	1.875004	0.070218	9.277173	0.478122	-0.045351	-0.112701	-0.239220	-0.408205	-0.684949	0.599990	0.066140	-0.058987	0.795083	0	0
4014	1.908945	0.041242	9.237240	0.334766	-0.023210	-0.118318	-0.238422	-0.414892	-0.683918	0.600727	0.068456	-0.056436	0.794516	0	0
4015	1.938785	0.182463	9.393507	0.215627	-0.013657	-0.114463	-0.238678	-0.420373	-0.681947	0.601510	0.070010	-0.054808	0.793902	0	0
4016	1.980755	0.038805	10.281430	0.091368	0.017801	-0.119216	-0.239197	-0.423119	-0.680829	0.602399	0.070539	-0.053938	0.793241	0	0
4017	1.857937	-0.046777	10.873779	-0.014347	0.053314	-0.108345	-0.237889	-0.423781	-0.681371	0.603326	0.070173	-0.053735	0.792582	0	0
4018	1.760527	0.045092	11.422068	-0.104468	0.113298	-0.104442	-0.235144	-0.423326	-0.682939	0.604309	0.068754	-0.053855	0.791949	0	0
4019	1.864965	0.340728	10.944501	-0.156136	0.153172	-0.111176	-0.232012	-0.420539	-0.685242	0.605405	0.066738	-0.054164	0.791263	0	0
4020	1.880747	0.438881	10.395961	-0.152511	0.176867	-0.114621	-0.229921	-0.418310	-0.687419	0.606498	0.064533	-0.054270	0.790601	0	0
4021	1.870826	0.317795	9.939313	-0.107848	0.173325	-0.128710	-0.227810	-0.419616	-0.690315	0.607706	0.062659	-0.054060	0.789838	0	0
4022	1.885683	-0.037867	10.045274	-0.006053	0.145438	-0.129045	-0.225465	-0.418081	-0.691340	0.608792	0.061599	-0.053190	0.789145	0	0
4023	1.925758	-0.261465	10.041165	0.075252	0.153597	-0.132719	-0.221675	-0.422272	-0.691189	0.609903	0.061000	-0.051656	0.788434	0	0
4024	1.826452	-0.242656	9.733835	0.166887	0.131837	-0.122601	-0.220612	-0.426754	-0.691804	0.610852	0.061095	-0.049511	0.787830	0	0
4025	1.681054	-0.185437	9.500748	0.182230	0.139000	-0.135739	-0.217600	-0.430947	-0.692167	0.611908	0.061267	-0.047225	0.787137	0	0
4026	1.474277	-0.153503	9.627029	0.147719	0.132208	-0.129587	-0.213020	-0.435391	-0.693065	0.612965	0.061242	-0.045227	0.786433	0	0
4027	1.366741	-0.196107	9.832273	0.064426	0.146522	-0.111869	-0.211707	-0.437280	-0.693630	0.613901	0.060621	-0.043834	0.785830	0	0
4028	1.284462	-0.113179	9.859564	-0.003517	0.143273	-0.094256	-0.208969	-0.438479	-0.693673	0.614701	0.059569	-0.042973	0.785333	0	0
4029	1.265931	0.019678	9.711780	-0.042068	0.141560	-0.076721	-0.206486	-0.437342	-0.695485	0.615417	0.058313	-0.042464	0.784894	0	0
4030	1.376338	0.132930	9.480844	-0.048445	0.118960	-0.080252	-0.205951	-0.438138	-0.696802	0.616110	0.057170	-0.042112	0.784453	0	0
4031	1.559314	0.181919	9.298160	-0.038023	0.090645	-0.064641	-0.203468	-0.438646	-0.697868	0.616706	0.056334	-0.041892	0.784057	0	0
4032	1.563903	0.133372	9.294942	-0.035196	0.078130	-0.048978	-0.202025	-0.437791	-0.699678	0.617176	0.055578	-0.041709	0.783751	0	0
4033	1.388550	0.073554	9.133511	-0.027319	0.072806	-0.043805	-0.200461	-0.437636	-0.699946	0.617595	0.054941	-0.041529	0.783475	0	0
4034	0.991499	0.047386	9.394095	-0.018980	0.034312	-0.040506	-0.200455	-0.438038	-0.700473	0.617946	0.054626	-0.041493	0.783222	0	0
4035	0.846803	-0.145765	9.414056	0.005235	0.041230	-0.045793	-0.199298	-0.438186	-0.698668	0.618346	0.054431	-0.041243	0.782933	0	0
4036	0.880476	-0.207089	9.446300	0.022841	0.037326	-0.030143	-0.198885	-0.439519	-0.700773	0.618604	0.054346	-0.040867	0.782755	0	0
4037	1.046020	-0.150203	9.661179	0.035386	0.035914	-0.007483	-0.199524	-0.440467	-0.701825	0.618681	0.054358	-0.040428	0.782716	0	0
4038	1.211594	-0.065480	9.992661	0.028647	0.045390	-0.001311	-0.198356	-0.441008	-0.701195	0.618704	0.054234	-0.039972	0.782730	0	0
4039	1.343734	0.087397	10.112837	0.025846	0.053630	0.027511	-0.197565	-0.441809	-0.701995	0.618518	0.054033	-0.039515	0.782914	0	0
4040	1.390905	0.242746	10.075223	0.017362	0.081710	0.024117	-0.198608	-0.442095	-0.701733	0.618338	0.053546	-0.038934	0.783119	0	0
4041	1.442547	0.311709	9.944276	0.067337	0.076158	0.020466	-0.196248	-0.444240	-0.702830	0.618193	0.053427	-0.038009	0.783287	0	0
4042	1.525913	0.376676	9.710857	0.112287	0.070535	0.023812	-0.195208	-0.446427	-0.701583	0.618044	0.053611	-0.036759	0.783451	0	0
4043	1.549683	0.267915	9.650655	0.184375	0.070392	-0.000807	-0.195192	-0.449556	-0.702163	0.618001	0.054272	-0.034945	0.783523	0	0
4044	1.519964	0.146187	9.487400	0.248182	0.066556	-0.007975	-0.193098	-0.455004	-0.700987	0.617994	0.055340	-0.032636	0.783553	0	0
4045	1.485844	0.122979	9.417647	0.319947	0.053687	-0.001247	-0.193094	-0.459934	-0.699267	0.617868	0.056974	-0.029867	0.783646	0	0
4046	1.354545	0.120314	9.321381	0.370913	0.065698	-0.008360	-0.192948	-0.465670	-0.698472	0.617743	0.058807	-0.026598	0.783727	0	0
4047	1.237989	0.155608	9.293101	0.405668	0.061805	0.001972	-0.192411	-0.472907	-0.697190	0.617528	0.060906	-0.023112	0.783847	0	0
4048	1.216606	0.201927	9.071521	0.418616	0.058238	0.002787	-0.190320	-0.478635	-0.695501	0.617311	0.063086	-0.019525	0.783943	0	0
4049	1.170921	0.292338	9.052073	0.398780	0.051317	0.008914	-0.191095	-0.486862	-0.692412	0.617023	0.065223	-0.016162	0.784071	0	0
4050	1.249213	0.357717	9.005197	0.349508	0.048153	0.010798	-0.191217	-0.492610	-0.690837	0.616724	0.067054	-0.013180	0.784207	0	0
4051	1.295374	0.352105	9.037945	0.262303	0.052258	0.012817	-0.189527	-0.497809	-0.688096	0.616483	0.068342	-0.010889	0.784321	0	0
4052	1.219531	0.314411	9.213473	0.191517	0.040408	0.021706	-0.190554	-0.501912	-0.687909	0.616214	0.069256	-0.009203	0.784474	0	0
4053	1.187817	0.316193	9.296546	0.099989	0.044559	0.023724	-0.189777	-0.503281	-0.686904	0.615992	0.069604	-0.008242	0.784628	0	0
4054	1.175470	0.337570	9.568291	0.032367	0.029338	0.022132	-0.188990	-0.504498	-0.687063	0.615834	0.069624	-0.007874	0.784754	0	0
4055	1.195000	0.360980	9.631120	-0.036676	0.026250	0.028432	-0.189897	-0.504913	-0.687324	0.615669	0.069274	-0.008103	0.784912	0	0
4056	1.199707	0.370937	9.824835	-0.072316	0.045350	0.050398	-0.190017	-0.504898	-0.688620	0.615343	0.068522	-0.008476	0.785230	0	0
4057	1.321251	0.384961	9.998962	-0.071989	0.060874	0.059182	-0.191578	-0.502992	-0.689610	0.614963	0.067680	-0.008794	0.785597	0	0
4058	1.450884	0.482048	9.898088	-0.087610	0.061006	0.057493	-0.188842	-0.501589	-0.690640	0.614604	0.066711	-0.009196	0.785956	0	0
4059	1.526117	0.452060	9.917713	-0.074546	0.059050	0.062698	-0.189093	-0.500892	-0.692052	0.614198	0.065872	-0.009555	0.786340	0	0
4060	1.553958	0.262374	10.149209	-0.049346	0.053453	0.069612	-0.188172	-0.499495	-0.693978	0.613719	0.065195	-0.009711	0.786768	0	0
4061	1.485429	0.185715	10.110964	-0.029861	0.067073	0.083547	-0.189081	-0.498952	-0.694480	0.613122	0.064571	-0.009691	0.787285	0	0
4062	1.237691	0.224025	9.911445	-0.025028	0.063232	0.107901	-0.187645	-0.497286	-0.695755	0.612324	0.063963	-0.009621	0.787956	0	0
4063	0.984803	0.216109	9.725911	-0.034548	0.066947	0.104411	-0.188170	-0.497436	-0.695105	0.611564	0.063308	-0.009654	0.788599	0	0
4064	0.819159	0.160582	9.607896	-0.076367	0.073990	0.123721	-0.187245	-0.496307	-0.697425	0.610679	0.062299	-0.009932	0.789361	0	0
4065	0.736191	0.126870	9.648068	-0.070066	0.082577	0.130696	-0.187771	-0.492754	-0.698390	0.609730	0.061295	-0.010162	0.790170	0	0
4066	0.716837	0.114288	9.483706	-0.064106	0.108394	0.153428	-0.187758	-0.491089	-0.700693	0.608583	0.060086	-0.010150	0.791147	0	0
4067	0.649501	0.200299	9.220173	-0.026741	0.066410	0.142711	-0.187501	-0.490817	-0.700430	0.607504	0.059467	-0.010137	0.792022	0	0
4068	0.708309	0.263360	9.178555	-0.011222	0.041652	0.153065	-0.187115	-0.490134	-0.700290	0.606349	0.059107	-0.010115	0.792935	0	0
4069	0.882939	0.203925	9.369779	-0.013186	0.024162	0.150439	-0.189058	-0.490138	-0.701444	0.605192	0.058899	-0.010251	0.793832	0	0
4070	0.974467	0.141681	9.880036	-0.031202	0.025846	0.156627	-0.188538	-0.487940	-0.702313	0.604003	0.058543	-0.010485	0.794760	0	0
4071	0.991215	0.194011	10.403337	-0.061523	0.010175	0.162779	-0.190996	-0.489862	-0.703241	0.602771	0.058151	-0.011097	0.795715	0	0
4072	0.887881	0.441120	10.525450	-0.101064	0.029645	0.167270	-0.191772	-0.489449	-0.704136	0.601538	0.057342	-0.011869	0.796695	0	0
4073	0.699781	0.710969	10.412584	-0.111992	0.024898	0.147168	-0.191911	-0.484527	-0.705336	0.600453	0.056524	-0.012777	0.797557	0	0
4074	0.561828	0.787861	10.150553	-0.097137	0.018349	0.118289	-0.191913	-0.482610	-0.705948	0.599612	0.055833	-0.013559	0.798226	0	0
4075	0.477387	0.795246	9.547352	-0.077148	-0.001343	0.091116	-0.192686	-0.482331	-0.707104	0.598944	0.055431	-0.014299	0.798742	0	0
4076	0.566892	0.661060	9.320640	-0.018838	-0.026930	0.079560	-0.194140	-0.478677	-0.705985	0.598338	0.055576	-0.014704	0.799179	0	0
4077	0.675012	0.454492	9.479832	0.005279	-0.035881	0.077760	-0.194930	-0.478013	-0.705187	0.597722	0.055938	-0.014975	0.799610	0	0
4078	0.727788	0.373563	9.734089	0.022714	-0.040578	0.086437	-0.196602	-0.478958	-0.707270	0.597055	0.056439	-0.015135	0.800069	0	0
4079	0.767149	0.487476	9.938168	0.031971	-0.044932	0.079416	-0.197521	-0.479529	-0.705977	0.596406	0.057027	-0.015240	0.800510	0	0
4080	0.850951	0.703477	10.094253	0.026090	-0.023979	0.081228	-0.197527	-0.478441	-0.705696	0.595799	0.057416	-0.015272	0.800933	0	0
4081	0.948812	0.824771	10.243823	-0.001817	-0.009570	0.065654	-0.200374	-0.478992	-0.707503	0.595282	0.057518	-0.015422	0.801307	0	0
4082	1.046558	0.883001	10.169764	0.008520	0.007957	0.056959	-0.200120	-0.478451	-0.706975	0.594844	0.057551	-0.015388	0.801631	0	0
4083	1.129288	0.838716	9.939646	0.025510	0.001035	0.045566	-0.201290	-0.481340	-0.705856	0.594473	0.057731	-0.015240	0.801896	0	0
4084	1.144173	0.809107	9.532147	0.079360	-0.002367	0.018361	-0.201804	-0.481883	-0.706382	0.594322	0.058273	-0.014679	0.801979	0	0
4085	1.158996	0.806482	9.318718	0.102222	-0.016233	0.002556	-0.201938	-0.482714	-0.705489	0.594249	0.059056	-0.013993	0.801988	0	0
4086	1.241348	0.733420	9.277040	0.122595	-0.009071	-0.018398	-0.200762	-0.486261	-0.704399	0.594413	0.059913	-0.013107	0.801817	0	0
4087	1.275661	0.790575	9.349691	0.132829	-0.012600	-0.021927	-0.201519	-0.489248	-0.706009	0.594519	0.060854	-0.012142	0.801683	0	0
4088	1.208091	0.906554	9.449744	0.111431	-0.001397	-0.055000	-0.201269	-0.492279	-0.703345	0.594935	0.061589	-0.011274	0.801331	0	0
4089	1.159547	0.940212	9.516712	0.048964	-0.013066	-0.060095	-0.201519	-0.494323	-0.703643	0.595398	0.062041	-0.010960	0.800957	0	0
4090	1.120896	0.995949	9.554713	0.016864	-0.010319	-0.105362	-0.201257	-0.496375	-0.702906	0.596266	0.062290	-0.010870	0.800293	0	0
4091	1.045763	1.052123	9.581459	0.007500	-0.030822	-0.128089	-0.200452	-0.497701	-0.705273	0.597295	0.062643	-0.010949	0.799496	0	0
4092	1.023690	1.032305	9.634949	0.024296	-0.037623	-0.147348	-0.201498	-0.499091	-0.703995	0.598467	0.063159	-0.010935	0.798579	0	0
4093	1.062513	0.994249	9.534248	0.061889	-0.051651	-0.161445	-0.200448	-0.501398	-0.704048	0.599723	0.064005	-0.010678	0.797573	0	0
4094	1.100904	0.892459	9.490755	0.090823	-0.049757	-0.184186	-0.201223	-0.504963	-0.703074	0.601149	0.065021	-0.010183	0.796422	0	0
4095	1.190367	0.771658	9.370760	0.105352	-0.058530	-0.189461	-0.199652	-0.507401	-0.703133	0.602595	0.066185	-0.009602	0.795240	0	0
4096	1.245804	0.674445	9.339044	0.087086	-0.061817	-0.194632	-0.200564	-0.512076	-0.700753	0.604102	0.067274	-0.009203	0.794009	0	0
4097	1.250351	0.616325	9.323585	0.082166	-0.060208	-0.184140	-0.198597	-0.515874	-0.700841	0.605516	0.068314	-0.008824	0.792847	0	0
4098	1.343148	0.655450	9.225158	0.074956	-0.058184	-0.198060	-0.198591	-0.518606	-0.700375	0.607073	0.069300	-0.008497	0.791573	0	0
4099	1.475559	0.810837	9.117785	0.057309	-0.085990	-0.199828	-0.199497	-0.521900	-0.699395	0.608623	0.070399	-0.008467	0.790285	0	0
4100	1.616447	0.867201	9.618908	0.052241	-0.068581	-0.199744	-0.199362	-0.524907	-0.698677	0.610164	0.071329	-0.008379	0.789014	0	0
4101	1.666356	0.789139	10.275163	0.005535	-0.066561	-0.201325	-0.198825	-0.528443	-0.699009	0.611760	0.071965	-0.008647	0.787716	0	0
4102	1.638192	0.714336	11.136634	-0.059556	-0.008555	-0.199215	-0.198544	-0.531427	-0.700108	0.613391	0.071739	-0.009074	0.786462	0	0
4103	1.585936	0.887372	10.893359	-0.126550	0.032165	-0.197188	-0.195935	-0.531117	-0.701029	0.615054	0.070791	-0.009785	0.785240	0	0
4104	1.373094	1.004336	10.357631	-0.190575	0.050457	-0.209211	-0.193847	-0.529168	-0.702562	0.616856	0.069296	-0.010872	0.783944	0	0
4105	1.199622	0.817647	10.034562	-0.201224	0.056175	-0.228363	-0.192793	-0.528726	-0.704378	0.618809	0.067702	-0.011998	0.782527	0	0
4106	1.175368	0.442254	10.199250	-0.173505	0.067401	-0.235353	-0.189382	-0.529611	-0.707274	0.620785	0.066182	-0.012828	0.781077	0	0
4107	1.193745	0.303368	10.453478	-0.146702	0.102596	-0.212633	-0.185990	-0.527919	-0.709082	0.622573	0.064559	-0.013250	0.779782	0	0
4108	1.131255	0.485598	10.704460	-0.127290	0.118811	-0.198714	-0.183630	-0.530064	-0.710179	0.624226	0.062919	-0.013424	0.778590	0	0
4109	0.967259	0.698018	10.498221	-0.137387	0.138978	-0.193444	-0.179434	-0.530386	-0.713849	0.625853	0.061064	-0.013554	0.777429	0	0
4110	0.797807	0.762617	10.055164	-0.147530	0.163654	-0.195125	-0.176434	-0.529934	-0.714899	0.627507	0.058947	-0.013609	0.776257	0	0
4111	0.777830	0.581186	9.576101	-0.134361	0.160005	-0.188184	-0.172369	-0.529848	-0.718560	0.629082	0.056940	-0.013579	0.775132	0	0
4112	0.821040	0.407734	9.204638	-0.088531	0.124513	-0.174441	-0.169492	-0.529525	-0.720391	0.630534	0.055494	-0.013435	0.774059	0	0
4113	0.805500	0.215378	9.052155	-0.005027	0.098888	-0.141595	-0.167017	-0.530594	-0.720170	0.631660	0.054765	-0.012812	0.773203	0	0
4114	0.785686	0.129622	8.920656	0.046687	0.073998	-0.138323	-0.164778	-0.533548	-0.722060	0.632757	0.054558	-0.011961	0.772334	0	0
4115	0.727621	0.192882	8.951950	0.045301	0.052623	-0.112227	-0.163089	-0.536005	-0.720564	0.633619	0.054499	-0.011257	0.771641	0	0
4116	0.630580	0.292782	9.212243	0.012263	0.037141	-0.112198	-0.162554	-0.539680	-0.720639	0.634502	0.054355	-0.010917	0.770931	0	0
4117	0.490068	0.483337	9.649143	-0.022269	0.014415	-0.096499	-0.161370	-0.541843	-0.721209	0.635271	0.054155	-0.010978	0.770310	0	0
4118	0.213442	0.694707	10.065274	-0.025623	0.021371	-0.091298	-0.159015	-0.542076	-0.722528	0.636088	0.053889	-0.011046	0.769653	0	0
4119	-0.056560	0.791803	10.494151	0.017494	0.024617	-0.094951	-0.157713	-0.543845	-0.721793	0.636820	0.053846	-0.010717	0.769056	0	0
4120	-0.082775	0.882106	10.469411	0.122824	0.013328	-0.093560	-0.156917	-0.546694	-0.722374	0.637540	0.054587	-0.009691	0.768420	0	0
4121	0.098289	0.963520	9.989446	0.236334	-0.019654	-0.104436	-0.158750	-0.551941	-0.718571	0.638213	0.056261	-0.007934	0.767760	0	0
4122	0.394461	0.764228	9.563352	0.317233	-0.026150	-0.120328	-0.157959	-0.557678	-0.717131	0.638866	0.058549	-0.005641	0.767066	0	0
4123	0.700330	0.610451	9.403994	0.365833	-0.040791	-0.106493	-0.157282	-0.562980	-0.717889	0.639465	0.061206	-0.003017	0.766374	0	0
4124	0.896918	0.480199	9.177285	0.353733	-0.049494	-0.104695	-0.157671	-0.571210	-0.714284	0.640097	0.063901	-0.000613	0.765631	0	0
4125	1.011044	0.389838	8.919155	0.308740	-0.043798	-0.111501	-0.158707	-0.578344	-0.711561	0.640755	0.066217	0.001553	0.764883	0	0
4126	1.042479	0.355601	8.917942	0.224236	-0.052985	-0.099061	-0.156374	-0.587114	-0.706300	0.641451	0.068110	0.002937	0.764129	0	0
4127	1.032741	0.351042	8.898734	0.103595	-0.049683	-0.084745	-0.157425	-0.590432	-0.703503	0.642035	0.069160	0.003471	0.763541	0	0
4128	1.069347	0.393083	9.019538	0.022809	-0.056492	-0.060103	-0.157152	-0.592878	-0.703942	0.642505	0.069787	0.003272	0.763090	0	0
4129	1.033415	0.495093	9.041188	-0.030937	-0.070054	-0.060001	-0.157550	-0.590425	-0.704150	0.642994	0.070133	0.002624	0.762649	0	0
4130	0.956201	0.614274	9.078563	-0.064524	-0.066372	-0.054683	-0.158569	-0.594515	-0.705002	0.643479	0.070274	0.001692	0.762229	0	0
4131	0.988464	0.718651	9.052672	-0.078328	-0.083912	-0.044232	-0.159330	-0.593669	-0.707834	0.643880	0.070423	0.000580	0.761878	0	0
4132	1.130138	0.805290	9.009476	-0.067407	-0.089089	-0.054733	-0.160110	-0.593675	-0.707959	0.644370	0.070718	-0.000521	0.761436	0	0
4133	1.213194	0.862787	9.013218	-0.045005	-0.105089	-0.049603	-0.160904	-0.595212	-0.705647	0.644788	0.071248	-0.001518	0.761032	0	0
4134	1.329546	0.811812	9.142962	-0.038558	-0.115398	-0.066199	-0.161948	-0.595501	-0.705126	0.645341	0.071929	-0.002560	0.760496	0	0
4135	1.431361	0.770720	9.268339	-0.052380	-0.120626	-0.063536	-0.162450	-0.596848	-0.706836	0.645868	0.072537	-0.003713	0.759986	0	0
4136	1.452623	0.702614	9.484771	-0.095475	-0.109857	-0.063367	-0.164534	-0.594402	-0.707811	0.646431	0.072808	-0.005153	0.759473	0	0
4137	1.430209	0.672739	9.789913	-0.150641	-0.083184	-0.068362	-0.165824	-0.594122	-0.709354	0.647066	0.072502	-0.006815	0.758948	0	0
4138	1.430463	0.743990	9.931341	-0.199490	-0.081402	-0.049031	-0.166741	-0.592632	-0.709318	0.647588	0.071884	-0.008871	0.758541	0	0
4139	1.396884	0.822274	9.901757	-0.212994	-0.058655	-0.043707	-0.166461	-0.590678	-0.712655	0.648078	0.070990	-0.010871	0.758180	0	0
4140	1.391850	0.811566	9.996141	-0.217054	-0.032427	-0.043620	-0.165804	-0.588742	-0.714309	0.648595	0.069885	-0.012749	0.757811	0	0
4141	1.496353	0.756751	9.823476	-0.206605	-0.030794	-0.041881	-0.165903	-0.587049	-0.718947	0.649064	0.068825	-0.014526	0.757474	0	0
4142	1.576249	0.662831	9.694400	-0.142371	-0.017394	-0.036775	-0.166937	-0.585402	-0.720594	0.649452	0.068089	-0.015743	0.757185	0	0
4143	1.638291	0.485608	9.869600	-0.079883	-0.021611	-0.024728	-0.165782	-0.583907	-0.719275	0.649703	0.067787	-0.016521	0.756979	0	0
4144	1.651537	0.307563	10.157283	-0.003370	0.002078	-0.016138	-0.166026	-0.584707	-0.720976	0.649859	0.067803	-0.016575	0.756843	0	0
4145	1.465408	0.185000	10.643678	0.020575	0.017180	0.002915	-0.166233	-0.585807	-0.721516	0.649840	0.067861	-0.016367	0.756859	0	0
4146	1.322547	0.263825	10.430208	0.042819	0.043005	0.020337	-0.164005	-0.587542	-0.722734	0.649718	0.067861	-0.015833	0.756975	0	0
4147	1.122523	0.494687	9.900648	0.056607	0.057134	0.013299	-0.163081	-0.589981	-0.723177	0.649601	0.067847	-0.015100	0.757091	0	0
4148	0.957028	0.497958	9.952937	0.028298	0.049079	-0.012835	-0.161131	-0.590788	-0.722558	0.649743	0.067712	-0.014613	0.756991	0	0
4149	0.940678	0.261329	10.293732	-0.038759	0.063390	-0.005596	-0.159419	-0.593619	-0.723793	0.649833	0.067029	-0.014544	0.756976	0	0
4150	0.978644	0.141801	10.538097	-0.053646	0.068895	-0.017728	-0.158250	-0.590868	-0.724786	0.650065	0.066212	-0.014545	0.756848	0	0
4151	0.979380	0.231324	10.343252	-0.059568	0.082950	-0.017681	-0.158216	-0.596026	-0.726573	0.650262	0.065243	-0.014494	0.756765	0	0
4152	0.932169	0.376137	9.794411	-0.068361	0.087624	-0.026392	-0.155330	-0.597607	-0.728701	0.650584	0.064189	-0.014480	0.756578	0	0
4153	0.947859	0.441278	9.158247	-0.084747	0.052390	-0.049133	-0.154276	-0.597988	-0.730143	0.651028	0.063289	-0.014796	0.756266	0	0
4154	1.005911	0.309011	8.782187	-0.074738	0.013931	-0.050997	-0.152571	-0.598225	-0.731587	0.651515	0.062755	-0.015292	0.755881	0	0
4155	1.033451	0.026955	8.806587	-0.071086	-0.019005	-0.070256	-0.151533	-0.596299	-0.732205	0.652098	0.062487	-0.015958	0.755386	0	0
4156	0.984991	-0.264399	9.292605	-0.075307	-0.022596	-0.066738	-0.150483	-0.597098	-0.732877	0.652688	0.062227	-0.016687	0.754882	0	0
4157	0.968828	-0.384167	10.027627	-0.109733	-0.027755	-0.056071	-0.149199	-0.596900	-0.735868	0.653184	0.061769	-0.017712	0.754468	0	0
4158	0.888527	-0.275640	10.592705	-0.129967	-0.008721	-0.038532	-0.147903	-0.594839	-0.736097	0.653605	0.061042	-0.018780	0.754137	0	0
4159	0.691595	0.190979	10.691052	-0.163094	-0.011814	-0.043756	-0.146854	-0.591935	-0.738513	0.654039	0.060104	-0.020105	0.753801	0	0
4160	0.651993	0.490177	10.662333	-0.152969	-0.008219	-0.052536	-0.146073	-0.591653	-0.738642	0.654569	0.059226	-0.021334	0.753376	0	0
4161	0.617910	0.811475	10.166540	-0.135993	-0.013349	-0.061366	-0.147636	-0.588653	-0.739870	0.655115	0.058470	-0.022440	0.752929	0	0
4162	0.594963	0.948565	9.638817	-0.116545	-0.068774	-0.094748	-0.146589	-0.586851	-0.741399	0.655899	0.058296	-0.023765	0.752218	0	0
4163	0.628454	0.818950	9.481253	-0.120745	-0.099828	-0.116613	-0.145026	-0.586012	-0.741913	0.656828	0.058293	-0.025279	0.751358	0	0
4164	0.772532	0.492241	9.502327	-0.124858	-0.126579	-0.138427	-0.145424	-0.584930	-0.741500	0.657962	0.058508	-0.027023	0.750288	0	0
4165	0.893872	0.410217	9.362779	-0.152685	-0.142958	-0.140111	-0.144900	-0.584645	-0.742017	0.659068	0.058620	-0.029039	0.749233	0	0
4166	0.956916	0.366331	9.331646	-0.165198	-0.131991	-0.164452	-0.145839	-0.580583	-0.740504	0.660386	0.058617	-0.031104	0.747989	0	0
4167	1.024920	0.346243	9.339473	-0.182557	-0.128300	-0.169612	-0.145442	-0.577963	-0.742531	0.661725	0.058427	-0.033227	0.746728	0	0
4168	1.097781	0.307663	9.259768	-0.150883	-0.142397	-0.177580	-0.146331	-0.577800	-0.745377	0.663120	0.058600	-0.035246	0.745383	0	0
4169	1.155842	0.255843	9.291584	-0.102773	-0.158406	-0.183857	-0.147004	-0.576195	-0.743394	0.664498	0.059166	-0.036963	0.744026	0	0
4170	1.179973	0.228520	9.329374	-0.057015	-0.151687	-0.189197	-0.146730	-0.576035	-0.745080	0.665909	0.060035	-0.038337	0.742625	0	0
4171	1.216775	0.263204	9.237019	-0.002209	-0.157004	-0.209433	-0.146733	-0.578234	-0.743695	0.667409	0.061267	-0.039282	0.741127	0	0
4172	1.258259	0.298432	9.311614	-0.017691	-0.149932	-0.208492	-0.146211	-0.578638	-0.743707	0.668935	0.062391	-0.040340	0.739599	0	0
4173	1.311730	0.336489	9.560287	-0.043999	-0.138950	-0.229312	-0.147487	-0.578885	-0.746687	0.670606	0.063217	-0.041460	0.737951	0	0
4174	1.297367	0.412287	9.740853	-0.103120	-0.125071	-0.250043	-0.145916	-0.578581	-0.747990	0.672483	0.063601	-0.042955	0.736123	0	0
4175	1.286023	0.546336	9.699445	-0.132984	-0.104246	-0.279570	-0.145658	-0.578033	-0.747981	0.674583	0.063592	-0.044462	0.734109	0	0
4176	1.259236	0.599168	9.991339	-0.153183	-0.079258	-0.303870	-0.143320	-0.578292	-0.747224	0.676883	0.063325	-0.045981	0.731919	0	0
4177	1.234282	0.575204	10.422517	-0.147883	-0.075280	-0.338762	-0.142270	-0.577857	-0.748521	0.679423	0.063023	-0.047357	0.729500	0	0
4178	1.233557	0.504160	10.702361	-0.082884	-0.043609	-0.384209	-0.138752	-0.576719	-0.749562	0.682258	0.063009	-0.048068	0.726804	0	0
4179	1.184190	0.383179	10.706621	-0.012368	-0.022720	-0.411391	-0.136668	-0.578616	-0.748835	0.685246	0.063271	-0.048045	0.723966	0	0
4180	1.223018	0.294647	10.341311	0.076805	-0.021031	-0.446524	-0.131456	-0.580613	-0.748652	0.688415	0.064213	-0.047403	0.720912	0	0
4181	1.358498	0.139327	10.234287	0.148016	-0.014132	-0.475460	-0.128038	-0.584779	-0.750834	0.691740	0.065537	-0.046114	0.717687	0	0
4182	1.528846	0.092259	9.968211	0.177623	-0.019145	-0.503444	-0.122558	-0.590191	-0.749941	0.695230	0.067182	-0.044695	0.714244	0	0
4183	1.757545	0.067263	9.856048	0.182320	-0.022375	-0.524364	-0.120092	-0.597309	-0.745816	0.698840	0.068823	-0.043187	0.710649	0	0
4184	1.873767	0.040338	10.225819	0.195639	-0.036277	-0.540119	-0.112403	-0.604899	-0.743425	0.702517	0.070728	-0.041731	0.706913	0	0
4185	1.936388	-0.037338	10.397580	0.212418	-0.016693	-0.572366	-0.106934	-0.609779	-0.741483	0.706401	0.072561	-0.039942	0.702949	0	0
4186	1.971125	0.028355	10.136242	0.201351	-0.030140	-0.597671	-0.102356	-0.617105	-0.740881	0.710408	0.074482	-0.038357	0.698786	0	0
4187	1.904052	0.162739	9.887918	0.201216	-0.029993	-0.602931	-0.096620	-0.624166	-0.738724	0.714454	0.076342	-0.036725	0.694535	0	0
4188	1.777662	0.105319	9.471182	0.191594	-0.048419	-0.641352	-0.089998	-0.628789	-0.734580	0.718717	0.078328	-0.035303	0.689974	0	0
4189	1.640689	-0.060982	9.251665	0.118469	-0.066716	-0.660386	-0.084643	-0.635017	-0.733962	0.723149	0.079866	-0.034465	0.685193	0	0
4190	1.486302	-0.246772	9.271955	0.062917	-0.081882	-0.667249	-0.077625	-0.638255	-0.731221	0.727613	0.081157	-0.034146	0.680314	0	0
4191	1.277838	-0.487746	9.496073	-0.024996	-0.065486	-0.666952	-0.072127	-0.641307	-0.733655	0.732139	0.081636	-0.034270	0.675377	0	0
4192	1.043399	-0.581058	9.776156	-0.100725	-0.073924	-0.649334	-0.066143	-0.641390	-0.733181	0.736549	0.081664	-0.035013	0.670522	0	0
4193	0.839267	-0.485173	10.043708	-0.162605	-0.066678	-0.635216	-0.061459	-0.640250	-0.733451	0.740909	0.081105	-0.036085	0.665713	0	0
4194	0.824337	-0.497321	10.276298	-0.217211	-0.058909	-0.606249	-0.055862	-0.638137	-0.734488	0.745067	0.080151	-0.037528	0.661092	0	0
4195	0.863216	-0.502713	10.294691	-0.245287	-0.051122	-0.589566	-0.049884	-0.635212	-0.734733	0.749132	0.078830	-0.039054	0.656553	0	0
4196	0.958994	-0.435550	9.852808	-0.276711	-0.050377	-0.565045	-0.045442	-0.631303	-0.738581	0.753020	0.077351	-0.040858	0.652157	0	0
4197	1.079081	-0.377976	9.381175	-0.283014	-0.070993	-0.528442	-0.040496	-0.627412	-0.740487	0.756646	0.075832	-0.042819	0.647999	0	0
4198	1.195593	-0.457319	9.222409	-0.286222	-0.102837	-0.504075	-0.036722	-0.622302	-0.742750	0.760073	0.074590	-0.045125	0.643963	0	0
4199	1.296977	-0.614942	9.130667	-0.290588	-0.110452	-0.465673	-0.034898	-0.617618	-0.745137	0.763230	0.073227	-0.047476	0.640206	0	0
4200	1.438114	-0.643529	8.972054	-0.296946	-0.140759	-0.427337	-0.033876	-0.611878	-0.745421	0.766098	0.072107	-0.050194	0.636691	0	0
4201	1.484217	-0.663460	8.982810	-0.313491	-0.151768	-0.388931	-0.031780	-0.607310	-0.749239	0.768715	0.070787	-0.053062	0.633444	0	0
4202	1.491354	-0.653551	9.178890	-0.333228	-0.161221	-0.338308	-0.032053	-0.600475	-0.750791	0.770999	0.069467	-0.056230	0.630534	0	0
4203	1.550253	-0.568970	9.166628	-0.358410	-0.168664	-0.299876	-0.031929	-0.594723	-0.752755	0.773034	0.067851	-0.059572	0.627906	0	0
4204	1.533780	-0.490134	9.073711	-0.369743	-0.169149	-0.264094	-0.032971	-0.589386	-0.755109	0.774832	0.066254	-0.063079	0.625513	0	0
4205	1.536608	-0.435967	9.001786	-0.419047	-0.176433	-0.222980	-0.033504	-0.581866	-0.757164	0.776381	0.064163	-0.066911	0.623409	0	0
4206	1.602697	-0.370834	8.986661	-0.450543	-0.186040	-0.156621	-0.035859	-0.570524	-0.760947	0.777514	0.061970	-0.071121	0.621750	0	0
4207	1.727180	-0.283229	9.089136	-0.475088	-0.209203	-0.120841	-0.039005	-0.560852	-0.762682	0.778396	0.059575	-0.075620	0.620348	0	0
4208	1.892223	-0.279226	9.477588	-0.484066	-0.220220	-0.090289	-0.041346	-0.551409	-0.767282	0.779069	0.057282	-0.080341	0.619125	0	0
4209	2.031348	-0.189049	9.555552	-0.493725	-0.227799	-0.052762	-0.046562	-0.541874	-0.770561	0.779478	0.054805	-0.085139	0.618192	0	0
4210	2.102745	-0.021106	9.677345	-0.486214	-0.221339	-0.025731	-0.048663	-0.530952	-0.773317	0.779706	0.052446	-0.089914	0.617433	0	0
4211	2.293614	0.166540	9.680449	-0.492243	-0.207086	0.010972	-0.053627	-0.519507	-0.776431	0.779692	0.049803	-0.094578	0.616972	0	0
4212	2.555719	0.176475	10.335478	-0.414317	-0.182465	0.009115	-0.058071	-0.509980	-0.778549	0.779659	0.047732	-0.098619	0.616545	0	0
4213	2.833205	0.129263	9.999137	-0.253738	-0.168380	0.033155	-0.060959	-0.502366	-0.779028	0.779399	0.046705	-0.101530	0.616481	0	0
4214	2.772701	0.137373	9.751284	-0.076478	-0.152132	0.029183	-0.065135	-0.498035	-0.779692	0.779099	0.047058	-0.103260	0.616545	0	0
4215	2.632958	0.009298	10.028686	0.093513	-0.139787	0.049651	-0.067748	-0.499447	-0.777884	0.778596	0.048561	-0.103825	0.616968	0	0
4216	2.428060	-0.087959	9.983613	0.213130	-0.121513	0.055438	-0.071143	-0.499773	-0.776309	0.778021	0.050954	-0.103542	0.617548	0	0
4217	2.335794	-0.087693	9.811434	0.308410	-0.102976	0.056069	-0.074028	-0.502576	-0.772451	0.777401	0.053902	-0.102500	0.618252	0	0
4218	2.058290	-0.183030	9.429122	0.336848	-0.073684	0.075222	-0.075595	-0.507126	-0.769674	0.776674	0.056941	-0.101089	0.619125	0	0
4219	1.839721	-0.246262	8.731173	0.236767	-0.074602	0.079839	-0.078851	-0.509630	-0.768272	0.775962	0.059131	-0.100280	0.619944	0	0
4220	1.834091	-0.379635	8.724562	0.099158	-0.049385	0.096898	-0.080556	-0.510765	-0.766076	0.775249	0.060152	-0.100164	0.620755	0	0
4221	1.896026	-0.523395	9.166553	-0.052331	-0.039970	0.120074	-0.081484	-0.513269	-0.762875	0.774490	0.059841	-0.100899	0.621614	0	0
4222	2.129954	-0.586397	8.535629	-0.110730	-0.043263	0.135973	-0.084100	-0.508789	-0.763287	0.773664	0.059158	-0.102062	0.622518	0	0
4223	2.331830	-0.503794	9.030873	-0.163044	-0.031014	0.151888	-0.086675	-0.504107	-0.769016	0.772775	0.057905	-0.103438	0.623511	0	0
4224	2.592858	-0.377883	9.075057	-0.188792	-0.031061	0.162458	-0.087602	-0.499478	-0.769179	0.771842	0.056513	-0.105008	0.624531	0	0
4225	2.646419	-0.270097	9.603139	-0.172115	-0.017432	0.171172	-0.089038	-0.494013	-0.771138	0.770844	0.055096	-0.106353	0.625662	0	0
4226	2.450429	-0.315396	10.560905	-0.142727	0.010395	0.160681	-0.093006	-0.487704	-0.766314	0.769920	0.053803	-0.107313	0.626747	0	0
4227	2.191417	-0.383204	11.188127	-0.126795	0.045170	0.162450	-0.093916	-0.484282	-0.768058	0.769011	0.052348	-0.107882	0.627888	0	0
4228	1.968001	-0.326805	11.089985	-0.085205	0.090622	0.146715	-0.093013	-0.480583	-0.768770	0.768235	0.051008	-0.107856	0.628952	0	0
4229	1.959665	-0.212688	10.433283	-0.038186	0.109472	0.153591	-0.092377	-0.477856	-0.768202	0.767399	0.049831	-0.107360	0.630150	0	0
4230	2.121605	-0.127934	9.665705	-0.000574	0.120144	0.129098	-0.091863	-0.474570	-0.768920	0.766716	0.048974	-0.106565	0.631183	0	0
4231	2.374488	-0.273926	9.062213	0.001028	0.111490	0.123884	-0.089220	-0.476128	-0.773122	0.766046	0.048123	-0.105793	0.632191	0	0
4232	2.435847	-0.613651	9.007539	-0.033771	0.085571	0.120468	-0.089223	-0.473800	-0.773855	0.765400	0.047237	-0.105468	0.633094	0	0
4233	2.462298	-1.013766	9.393438	-0.103133	0.068652	0.113693	-0.089384	-0.470558	-0.771585	0.764795	0.045878	-0.105686	0.633889	0	0
4234	2.333808	-1.276744	9.789711	-0.159114	0.091174	0.148822	-0.089656	-0.467562	-0.771524	0.764014	0.043970	-0.106124	0.634892	0	0
4235	2.210115	-1.177873	9.944079	-0.247110	0.082914	0.161238	-0.090188	-0.462922	-0.772208	0.763176	0.041369	-0.107167	0.635898	0	0
4236	2.150985	-0.819399	10.277387	-0.306129	0.078165	0.157864	-0.089923	-0.455506	-0.776217	0.762379	0.038409	-0.108641	0.636789	0	0
4237	1.982104	-0.501480	10.632020	-0.309498	0.096537	0.158742	-0.090467	-0.449101	-0.776348	0.761579	0.035245	-0.109970	0.637700	0	0
4238	1.935205	-0.273389	10.234460	-0.304968	0.090886	0.133383	-0.089404	-0.442885	-0.781943	0.760933	0.032239	-0.111328	0.638394	0	0
4239	1.985571	-0.065041	9.790793	-0.269018	0.071542	0.127972	-0.088881	-0.438212	-0.784450	0.760272	0.029577	-0.112575	0.639092	0	0
4240	1.985801	-0.104235	9.383497	-0.228732	0.040533	0.085898	-0.087843	-0.432173	-0.786805	0.759842	0.027524	-0.113812	0.639475	0	0
4241	1.932826	-0.451994	9.265983	-0.233604	0.019958	0.064947	-0.087509	-0.424028	-0.783664	0.759505	0.025537	-0.115206	0.639709	0	0
4242	1.850706	-0.812788	9.032745	-0.286980	-0.028302	0.051033	-0.089081	-0.418711	-0.784846	0.759211	0.023524	-0.117328	0.639749	0	0
4243	1.752157	-1.071386	8.789238	-0.354277	-0.031276	0.052974	-0.090273	-0.413954	-0.784485	0.758906	0.020962	-0.119877	0.639727	0	0
4244	1.802797	-1.158718	8.745667	-0.437666	-0.047918	0.040103	-0.091314	-0.406146	-0.788217	0.758670	0.017944	-0.123107	0.639487	0	0
4245	1.581326	-1.139036	8.893904	-0.487839	-0.058029	0.042802	-0.092636	-0.396178	-0.790349	0.758394	0.014548	-0.126704	0.639198	0	0
4246	1.702798	-1.105014	9.235368	-0.472322	-0.061745	0.044509	-0.093942	-0.388244	-0.793428	0.758088	0.011349	-0.130255	0.638911	0	0
4247	1.707764	-1.039832	9.483126	-0.392911	-0.048251	0.035590	-0.095259	-0.380052	-0.795335	0.757826	0.008616	-0.133161	0.638666	0	0
4248	1.861582	-0.925937	9.599825	-0.300651	-0.040958	0.024887	-0.096042	-0.371559	-0.799056	0.757636	0.006609	-0.135452	0.638433	0	0
4249	1.839795	-0.887970	9.695289	-0.217237	-0.022811	-0.001479	-0.097358	-0.366382	-0.799723	0.757617	0.005095	-0.137035	0.638132	0	0
4250	1.932143	-0.912739	9.668592	-0.146480	-0.010961	-0.012102	-0.096587	-0.363372	-0.799930	0.757681	0.004117	-0.138111	0.637831	0	0
4251	1.989403	-1.121278	9.606197	-0.098014	0.006908	-0.059264	-0.097660	-0.358494	-0.798269	0.758062	0.003398	-0.138705	0.637253	0	0
4252	2.022351	-1.301882	9.670653	-0.059148	0.018963	-0.068041	-0.097659	-0.357670	-0.798772	0.758502	0.002972	-0.138995	0.636668	0	0
4253	2.051411	-1.381481	9.383168	-0.044056	0.008695	-0.086421	-0.095199	-0.357255	-0.797355	0.759055	0.002690	-0.139230	0.635958	0	0
4254	2.060839	-1.441801	9.343355	-0.052649	0.021062	-0.090715	-0.095213	-0.355220	-0.796536	0.759658	0.002328	-0.139462	0.635189	0	0
4255	2.098904	-1.555808	9.527272	-0.083936	0.031970	-0.104530	-0.094940	-0.355746	-0.797846	0.760358	0.001623	-0.139775	0.634284	0	0
4256	2.080843	-1.663991	9.886883	-0.087342	0.028393	-0.101029	-0.094396	-0.354880	-0.801207	0.761020	0.000967	-0.140170	0.633404	0	0
4257	2.088369	-1.606827	9.979522	-0.108085	0.026761	-0.099233	-0.091784	-0.353881	-0.802763	0.761675	0.000105	-0.140674	0.632504	0	0
4258	2.109029	-1.435120	9.799911	-0.114407	0.066853	-0.088650	-0.090782	-0.349955	-0.799709	0.762324	-0.001020	-0.140948	0.631660	0	0
4259	2.212353	-1.306019	9.457998	-0.080899	0.066758	-0.096598	-0.089740	-0.348984	-0.800216	0.763017	-0.001928	-0.140978	0.630814	0	0
4260	2.333685	-1.411082	9.206756	-0.021722	0.061399	-0.116821	-0.088185	-0.347745	-0.799944	0.763820	-0.002269	-0.140708	0.629901	0	0
4261	2.442334	-1.603537	8.966666	0.023272	0.052260	-0.113454	-0.085822	-0.349611	-0.801554	0.764599	-0.002256	-0.140200	0.629068	0	0
4262	2.449504	-1.618585	9.005023	0.061556	0.058809	-0.104821	-0.084508	-0.350675	-0.802622	0.765337	-0.001965	-0.139425	0.628344	0	0
4263	2.469188	-1.607518	8.866728	0.081512	0.058616	-0.101390	-0.084128	-0.352746	-0.800330	0.766050	-0.001552	-0.138511	0.627678	0	0
4264	2.493737	-1.543696	9.002646	0.138218	0.061259	-0.077126	-0.082033	-0.355448	-0.800657	0.766598	-0.000723	-0.137235	0.627291	0	0
4265	2.547670	-1.432439	9.216035	0.190208	0.078290	-0.076359	-0.080603	-0.358180	-0.799164	0.767180	0.000377	-0.135497	0.626957	0	0
4266	2.592345	-1.236327	9.445372	0.280281	0.080888	-0.065286	-0.079170	-0.364472	-0.796443	0.767667	0.002157	-0.133178	0.626855	0	0
4267	2.529882	-1.026286	9.815379	0.354357	0.099790	-0.081178	-0.078115	-0.371710	-0.794775	0.768296	0.004401	-0.130253	0.626687	0	0
4268	2.574566	-0.839267	9.988902	0.411698	0.121933	-0.074315	-0.074836	-0.378222	-0.794796	0.768876	0.006943	-0.126791	0.626663	0	0
4269	2.531478	-0.683039	10.161593	0.414287	0.146517	-0.082997	-0.071825	-0.385846	-0.793410	0.769549	0.009369	-0.123136	0.626533	0	0
4270	2.318586	-0.534398	9.834525	0.430649	0.172944	-0.096977	-0.067505	-0.394817	-0.792319	0.770313	0.011763	-0.119155	0.626324	0	0
4271	2.100830	-0.371903	9.575555	0.475141	0.173029	-0.116350	-0.066174	-0.403262	-0.791974	0.771190	0.014541	-0.114910	0.625980	0	0
4272	1.974381	-0.358690	9.576242	0.530826	0.181813	-0.142676	-0.061727	-0.414020	-0.789621	0.772095	0.017721	-0.110219	0.625625	0	0
4273	1.891781	-0.338454	9.566333	0.567398	0.150313	-0.155098	-0.058353	-0.424563	-0.783494	0.773127	0.021400	-0.105559	0.625039	0	0
4274	1.813712	-0.394870	9.460808	0.569126	0.160916	-0.161186	-0.054167	-0.436422	-0.780512	0.774080	0.025020	-0.100777	0.624515	0	0
4275	1.723725	-0.384574	9.477559	0.520438	0.152726	-0.170677	-0.050255	-0.445699	-0.777088	0.775169	0.028335	-0.096380	0.623715	0	0
4276	1.623785	-0.394625	9.586249	0.506228	0.145212	-0.184627	-0.045826	-0.457444	-0.772159	0.776241	0.031582	-0.092099	0.622873	0	0
4277	1.588528	-0.536346	9.919148	0.468223	0.141056	-0.182771	-0.043979	-0.467399	-0.770550	0.777363	0.034571	-0.088104	0.621892	0	0
4278	1.504924	-0.637981	10.176261	0.456143	0.141127	-0.182736	-0.039552	-0.476131	-0.766730	0.778319	0.037459	-0.084157	0.621075	0	0
4279	1.363546	-0.643795	10.373126	0.415244	0.138362	-0.154732	-0.034862	-0.482250	-0.764418	0.779243	0.040016	-0.080509	0.620240	0	0
4280	1.130266	-0.606915	10.291882	0.367643	0.167249	-0.131873	-0.032893	-0.491669	-0.762021	0.779904	0.042007	-0.076922	0.619732	0	0
4281	1.053882	-0.470817	9.675801	0.348662	0.175635	-0.095191	-0.028871	-0.496449	-0.758251	0.780483	0.043750	-0.073405	0.619309	0	0
4282	1.135529	-0.323400	9.230545	0.315651	0.162192	-0.056760	-0.025740	-0.502304	-0.756442	0.780776	0.045295	-0.070216	0.619199	0	0
4283	1.628287	-0.526660	9.230796	0.257681	0.145195	-0.014673	-0.022590	-0.506897	-0.757462	0.780854	0.046452	-0.067530	0.619313	0	0
4284	2.083944	-0.836282	9.220706	0.196483	0.113116	0.043087	-0.021673	-0.509621	-0.757003	0.780567	0.047298	-0.065509	0.619828	0	0
4285	2.365902	-0.882607	9.240166	0.111368	0.114457	0.101829	-0.019463	-0.511798	-0.755634	0.779965	0.047435	-0.064035	0.620729	0	0
4286	2.069623	-0.815199	9.080917	0.071354	0.101433	0.174251	-0.019471	-0.516473	-0.752482	0.778891	0.047293	-0.062941	0.622198	0	0
4287	1.904884	-0.701554	9.028235	0.070726	0.102406	0.224809	-0.019470	-0.518255	-0.751738	0.777530	0.047115	-0.061880	0.624017	0	0
4288	1.812472	-0.663612	9.181014	0.080169	0.080594	0.271804	-0.020146	-0.516243	-0.749618	0.775865	0.047106	-0.060941	0.626179	0	0
4289	1.410091	-0.545091	8.431792	0.067663	0.092254	0.325000	-0.021706	-0.516393	-0.749739	0.773860	0.046906	-0.060028	0.628759	0	0
4290	1.464514	-0.273119	9.037243	0.068443	0.077395	0.372915	-0.023143	-0.518061	-0.748334	0.771539	0.046765	-0.059233	0.631690	0	0
4291	1.790651	-0.226691	9.195001	0.027439	0.057846	0.405300	-0.024144	-0.520340	-0.752264	0.769005	0.046425	-0.058878	0.634830	0	0
4292	1.820283	-0.121843	9.348333	-0.024722	0.042801	0.439422	-0.027410	-0.519979	-0.750936	0.766276	0.045743	-0.058970	0.638162	0	0
4293	1.896740	-0.209037	10.151528	-0.102792	0.037520	0.469320	-0.030166	-0.514693	-0.750554	0.763355	0.044500	-0.059636	0.641680	0	0
4294	1.763774	-0.108105	9.906671	-0.091880	0.050300	0.488480	-0.033424	-0.513361	-0.750634	0.760317	0.043223	-0.060118	0.645319	0	0
4295	1.538235	0.084387	10.234196	-0.103997	0.055659	0.488479	-0.036815	-0.509564	-0.751573	0.757248	0.041843	-0.060661	0.648956	0	0
4296	1.494758	0.174989	10.415646	-0.092015	0.078506	0.474538	-0.039956	-0.502352	-0.752837	0.754286	0.040388	-0.060922	0.652464	0	0
4297	1.544656	0.323869	10.082511	-0.052766	0.076851	0.453474	-0.042552	-0.500310	-0.754595	0.751404	0.039278	-0.060953	0.655846	0	0
4298	1.515098	0.274831	10.150284	0.022469	0.075140	0.416616	-0.043611	-0.500348	-0.752383	0.748767	0.038738	-0.060466	0.658931	0	0
4299	1.516360	0.061825	10.096381	0.127168	0.064382	0.384901	-0.046218	-0.501202	-0.751602	0.746232	0.039101	-0.059379	0.661878	0	0
4300	1.483864	-0.136574	9.844941	0.264515	0.041243	0.349558	-0.048576	-0.503444	-0.748645	0.743872	0.040635	-0.057517	0.664601	0	0
4301	1.337765	-0.212180	9.551874	0.409197	0.024792	0.331627	-0.051156	-0.510290	-0.748371	0.741524	0.043391	-0.054831	0.667273	0	0
4302	1.107018	-0.176679	9.373712	0.522477	0.017586	0.298089	-0.053905	-0.516513	-0.743542	0.739346	0.047025	-0.051402	0.669712	0	0
4303	1.061364	-0.085973	9.327637	0.629153	0.010107	0.280295	-0.054696	-0.525316	-0.738129	0.737177	0.051527	-0.047324	0.672068	0	0
4304	1.075786	-0.092337	9.453106	0.678760	-0.002230	0.262674	-0.057307	-0.535776	-0.732346	0.735113	0.056460	-0.042975	0.674222	0	0
4305	1.166062	-0.063192	9.381227	0.666501	-0.002034	0.255742	-0.059658	-0.546511	-0.726311	0.733007	0.061319	-0.038714	0.676344	0	0
4306	1.349607	0.119687	9.382011	0.617766	-0.008536	0.246281	-0.061749	-0.557242	-0.720277	0.730984	0.065851	-0.034808	0.678317	0	0
4307	1.404183	0.241513	9.077435	0.551707	-0.023571	0.236829	-0.064617	-0.565645	-0.715750	0.729009	0.070018	-0.031468	0.680186	0	0
4308	1.438539	0.280696	9.019095	0.461645	-0.018352	0.226640	-0.066716	-0.572960	-0.710298	0.727161	0.073480	-0.028679	0.681920	0	0
4309	1.418876	0.297388	9.281258	0.389078	-0.032832	0.235530	-0.070645	-0.575917	-0.705916	0.725269	0.076524	-0.026514	0.683686	0	0
4310	1.408862	0.320103	9.649809	0.299468	-0.003374	0.235875	-0.073238	-0.580727	-0.704954	0.723437	0.078700	-0.024727	0.685444	0	0
4311	1.243833	0.449424	9.936300	0.216775	-0.002098	0.250039	-0.074541	-0.586913	-0.701951	0.721564	0.080276	-0.023528	0.687275	0	0
4312	1.393415	0.665679	10.018239	0.101129	0.024972	0.248710	-0.077161	-0.587377	-0.699606	0.719811	0.080820	-0.022910	0.689068	0	0
4313	1.363161	0.926767	10.136442	0.009410	0.033618	0.243737	-0.078205	-0.587529	-0.699212	0.718145	0.080653	-0.022872	0.690826	0	0
4314	1.378974	1.029800	9.585550	-0.039482	0.037088	0.219453	-0.080810	-0.586186	-0.699556	0.716698	0.080107	-0.023112	0.692381	0	0
4315	1.394425	1.111097	9.244986	-0.074395	0.041181	0.202112	-0.081336	-0.582771	-0.700524	0.715382	0.079296	-0.023565	0.693820	0	0
4316	1.476348	0.983527	9.304224	-0.084747	0.035951	0.203899	-0.082902	-0.581558	-0.700619	0.714084	0.078437	-0.024116	0.695234	0	0
4317	1.423259	0.717387	9.708394	-0.092374	0.037640	0.207438	-0.085514	-0.579540	-0.700431	0.712737	0.077520	-0.024724	0.696696	0	0
4318	1.429451	0.580709	9.991986	-0.073532	0.073913	0.221460	-0.085380	-0.578435	-0.701448	0.711302	0.076471	-0.024938	0.698269	0	0
4319	1.402782	0.648421	10.255037	-0.098816	0.107017	0.237319	-0.087596	-0.574897	-0.702661	0.709760	0.075015	-0.025118	0.699988	0	0
4320	1.332841	0.774181	10.350442	-0.144722	0.116226	0.230478	-0.088248	-0.571339	-0.704143	0.708296	0.073162	-0.025534	0.701649	0	0
4321	1.158856	0.933777	10.100103	-0.162247	0.142368	0.248002	-0.089576	-0.564809	-0.704006	0.706721	0.071000	-0.025911	0.703443	0	0
4322	1.028499	1.027144	9.658975	-0.147082	0.137372	0.232210	-0.088146	-0.562604	-0.704752	0.705277	0.068979	-0.026198	0.705082	0	0
4323	0.985179	1.036528	9.282429	-0.115992	0.121389	0.237296	-0.089415	-0.559822	-0.710138	0.703724	0.067288	-0.026381	0.706788	0	0
4324	1.028089	0.853392	9.128727	-0.062876	0.110823	0.217946	-0.089156	-0.556804	-0.711379	0.702309	0.066049	-0.026251	0.708315	0	0
4325	1.095212	0.673545	9.097985	-0.015220	0.089256	0.230859	-0.088124	-0.554888	-0.711089	0.700715	0.065293	-0.025938	0.709973	0	0
4326	1.177673	0.624457	9.083277	-0.001842	0.062419	0.261290	-0.090232	-0.554400	-0.708210	0.698932	0.064814	-0.025743	0.711780	0	0
4327	1.265449	0.680552	9.210362	-0.017110	0.061378	0.276169	-0.092579	-0.553058	-0.708296	0.697001	0.064230	-0.025669	0.713726	0	0
4328	1.353476	0.784913	9.362339	-0.035761	0.065575	0.292812	-0.093389	-0.549408	-0.706403	0.694990	0.063484	-0.025712	0.715750	0	0
4329	1.402352	0.871464	9.619071	-0.068600	0.058703	0.298123	-0.095615	-0.546160	-0.706193	0.692924	0.062558	-0.026041	0.717819	0	0
4330	1.378310	0.954731	9.790284	-0.068638	0.060453	0.297245	-0.096915	-0.543427	-0.707688	0.690893	0.061617	-0.026357	0.719844	0	0
4331	1.378701	1.027264	9.815517	-0.079342	0.044924	0.290247	-0.098986	-0.541646	-0.709974	0.688876	0.060721	-0.026855	0.721832	0	0
4332	1.305870	1.056938	9.822464	-0.108774	0.054003	0.284238	-0.100305	-0.538806	-0.709130	0.686958	0.059551	-0.027498	0.723730	0	0
4333	1.329882	1.035399	9.995917	-0.124646	0.040242	0.276403	-0.102108	-0.535776	-0.712951	0.685056	0.058381	-0.028345	0.725594	0	0
4334	1.302604	0.959648	10.063257	-0.097572	0.047526	0.245819	-0.103682	-0.531971	-0.713125	0.683400	0.057344	-0.028928	0.727213	0	0
4335	1.236590	0.890623	9.991169	-0.070182	0.052845	0.230050	-0.106281	-0.529933	-0.714623	0.681797	0.056469	-0.029265	0.728772	0	0
4336	1.197426	0.861213	10.047338	-0.066707	0.061614	0.226574	-0.105382	-0.529667	-0.713327	0.680278	0.055544	-0.029517	0.730250	0	0
4337	0.987219	0.730020	10.222219	-0.060661	0.086270	0.213525	-0.106308	-0.526408	-0.712997	0.678790	0.054491	-0.029543	0.731711	0	0
4338	0.699410	0.693739	10.654450	-0.082709	0.098225	0.188290	-0.106592	-0.523568	-0.711382	0.677534	0.053202	-0.029639	0.732966	0	0
4339	0.573132	0.747591	10.711396	-0.048160	0.109438	0.182963	-0.105033	-0.521774	-0.711877	0.676257	0.052060	-0.029384	0.734236	0	0
4340	0.675317	0.714529	10.548778	-0.022856	0.095638	0.160189	-0.104778	-0.519859	-0.712101	0.675265	0.051200	-0.029050	0.735222	0	0
4341	0.899143	0.657363	10.276482	0.033975	0.114724	0.140927	-0.105812	-0.516705	-0.714368	0.674247	0.050579	-0.028123	0.736235	0	0
4342	1.129184	0.443066	10.161592	0.107201	0.116094	0.126818	-0.104258	-0.515742	-0.713841	0.673359	0.050458	-0.026672	0.737110	0	0
4343	1.120962	0.260009	10.040546	0.166445	0.101909	0.112666	-0.102945	-0.518864	-0.713911	0.672474	0.050832	-0.024841	0.737956	0	0
4344	0.989237	0.152334	9.783006	0.237303	0.099721	0.110697	-0.103211	-0.520522	-0.712385	0.671670	0.051710	-0.022535	0.738700	0	0
4345	0.916685	0.175116	9.547383	0.283271	0.062908	0.093772	-0.102656	-0.525887	-0.710291	0.670845	0.053160	-0.020094	0.739417	0	0
4346	0.961213	0.255048	9.307812	0.327303	0.061743	0.092765	-0.102297	-0.528949	-0.705035	0.670115	0.054927	-0.017369	0.740018	0	0
4347	0.981337	0.325316	9.083193	0.303538	0.027064	0.089241	-0.102304	-0.533348	-0.702137	0.669294	0.056779	-0.015016	0.740673	0	0
4348	1.025322	0.345085	9.017091	0.247987	0.033826	0.075470	-0.102065	-0.537218	-0.697674	0.668704	0.058224	-0.013056	0.741131	0	0
4349	0.954266	0.258393	9.010235	0.151232	0.007283	0.087886	-0.102599	-0.539302	-0.694986	0.667970	0.059205	-0.011966	0.741733	0	0
4350	0.868982	0.253341	9.094447	0.040352	0.003932	0.077721	-0.102840	-0.539822	-0.697200	0.667458	0.059484	-0.011745	0.742175	0	0
4351	0.772449	0.413083	9.210318	-0.033921	0.006199	0.081402	-0.102555	-0.540741	-0.699815	0.666880	0.059236	-0.012030	0.742710	0	0
4352	0.705321	0.627326	9.423126	-0.095492	0.015573	0.071110	-0.103463	-0.538415	-0.701190	0.666485	0.058523	-0.012735	0.743109	0	0
4353	0.623066	0.763290	9.702957	-0.110066	0.010034	0.042328	-0.103633	-0.534502	-0.698128	0.666237	0.057737	-0.013531	0.743378	0	0
4354	0.506245	0.814499	9.992065	-0.117241	0.023461	0.025793	-0.104018	-0.532029	-0.699894	0.666149	0.056827	-0.014314	0.743513	0	0
4355	0.413127	0.772383	10.361611	-0.093972	0.040903	0.015301	-0.102978	-0.530922	-0.700398	0.666089	0.055912	-0.014756	0.743627	0	0
4356	0.331833	0.630544	10.521257	-0.065390	0.057155	-0.030090	-0.101418	-0.530362	-0.700399	0.666425	0.055104	-0.014901	0.743384	0	0
4357	0.279877	0.501572	10.579090	0.005481	0.079609	-0.040597	-0.102222	-0.531566	-0.700800	0.666723	0.054559	-0.014299	0.743168	0	0
4358	0.308541	0.365466	10.353756	0.078008	0.079166	-0.046026	-0.098285	-0.532848	-0.704227	0.667092	0.054546	-0.013222	0.742858	0	0
4359	0.347402	0.254270	9.842860	0.159341	0.078578	-0.044508	-0.096205	-0.533655	-0.703479	0.667327	0.055023	-0.011470	0.742641	0	0
4360	0.408054	0.125824	9.338478	0.199004	0.062600	-0.044650	-0.094397	-0.537636	-0.699937	0.667611	0.055940	-0.009605	0.742344	0	0
4361	0.551068	-0.027367	9.032786	0.231786	0.043071	-0.041276	-0.094677	-0.540550	-0.696099	0.667769	0.057158	-0.007549	0.742132	0	0
4362	0.774363	-0.137710	8.960690	0.232405	0.044326	-0.015061	-0.092856	-0.545198	-0.693738	0.667786	0.058430	-0.005574	0.742036	0	0
4363	0.935153	-0.123366	8.855498	0.198183	0.017885	0.012898	-0.093128	-0.546042	-0.691935	0.667556	0.059608	-0.003972	0.742159	0	0
4364	1.017934	-0.091390	8.972672	0.160590	0.005468	0.039151	-0.093379	-0.551241	-0.690738	0.667204	0.060687	-0.002821	0.742393	0	0
4365	0.979365	0.011038	9.178387	0.104151	-0.003404	0.072421	-0.094167	-0.552082	-0.689451	0.666588	0.061398	-0.002104	0.742891	0	0
4366	0.941329	0.194213	9.324714	0.066983	-0.020770	0.082923	-0.094683	-0.550435	-0.690713	0.665970	0.062046	-0.001850	0.743392	0	0
4367	0.917810	0.355827	9.434082	-0.001057	-0.015189	0.093585	-0.097029	-0.550464	-0.690307	0.665261	0.062146	-0.002011	0.744018	0	0
4368	0.879673	0.505910	9.500047	-0.056607	-0.028696	0.091071	-0.097921	-0.551264	-0.692393	0.664648	0.062030	-0.002732	0.744572	0	0
4369	0.962959	0.602287	9.499495	-0.108729	-0.035180	0.083357	-0.097402	-0.548108	-0.693632	0.664081	0.061564	-0.003824	0.745112	0	0
4370	1.091965	0.606280	9.477203	-0.160734	-0.034704	0.076551	-0.100538	-0.545415	-0.693297	0.663638	0.060801	-0.005353	0.745560	0	0
4371	1.284454	0.643960	9.432137	-0.143832	-0.055725	0.069490	-0.101858	-0.542027	-0.692703	0.663194	0.060263	-0.006842	0.745986	0	0
4372	1.376549	0.612254	9.594188	-0.137713	-0.032989	0.062578	-0.103561	-0.538496	-0.692881	0.662831	0.059641	-0.008178	0.746345	0	0
4373	1.488134	0.571427	9.687871	-0.112714	-0.039337	0.062509	-0.103459	-0.536755	-0.690252	0.662424	0.059197	-0.009334	0.746728	0	0
4374	1.555917	0.549284	9.882093	-0.093379	-0.029217	0.072963	-0.105019	-0.535258	-0.691250	0.661971	0.058839	-0.010322	0.747145	0	0
4375	1.536366	0.585388	10.144529	-0.068315	-0.012734	0.066827	-0.106455	-0.532948	-0.691714	0.661512	0.058501	-0.010985	0.747568	0	0
4376	1.527122	0.663497	10.111960	-0.041157	-0.002659	0.079850	-0.107995	-0.531558	-0.695049	0.660964	0.058289	-0.011410	0.748063	0	0
4377	1.403460	0.760368	10.227563	-0.020809	-0.007801	0.065792	-0.108537	-0.529950	-0.693197	0.660490	0.058237	-0.011694	0.748482	0	0
4378	1.379413	0.781586	10.083158	0.003552	0.004245	0.067492	-0.109198	-0.529561	-0.692147	0.660024	0.058269	-0.011732	0.748889	0	0
4379	1.323591	0.774162	9.919713	0.036215	0.002419	0.059532	-0.108944	-0.529020	-0.691619	0.659567	0.058524	-0.011525	0.749275	0	0
4380	1.244632	0.631393	10.161607	0.050006	-0.009980	0.062078	-0.110262	-0.529607	-0.689285	0.659123	0.058971	-0.011307	0.749634	0	0
4381	1.265242	0.430916	10.276907	0.069368	0.019545	0.062131	-0.110492	-0.532854	-0.691553	0.658630	0.059319	-0.010745	0.750048	0	0
4382	1.292105	0.417532	10.161944	0.085170	0.036777	0.063785	-0.110729	-0.533582	-0.690016	0.658177	0.059646	-0.009958	0.750430	0	0
4383	1.288222	0.491019	9.664351	0.113028	0.032974	0.074148	-0.110217	-0.532904	-0.689358	0.657571	0.060185	-0.008993	0.750931	0	0
4384	1.201140	0.537832	9.449136	0.088875	0.033181	0.075943	-0.110750	-0.533341	-0.687547	0.657019	0.060563	-0.008209	0.751392	0	0
4385	1.142303	0.460719	9.444555	0.078386	0.026340	0.072464	-0.110231	-0.533611	-0.687296	0.656446	0.060927	-0.007552	0.751871	0	0
4386	1.078422	0.386577	9.614447	0.077800	0.029655	0.082941	-0.110086	-0.535644	-0.688115	0.655875	0.061258	-0.006881	0.752348	0	0
4387	1.009990	0.352156	9.707537	0.078550	0.015660	0.083765	-0.110737	-0.536611	-0.687611	0.655215	0.061704	-0.006303	0.752892	0	0
4388	0.873953	0.392064	9.716088	0.073368	0.026292	0.079424	-0.112329	-0.531875	-0.686080	0.654597	0.062032	-0.005679	0.753408	0	0
4389	0.723189	0.417106	9.763506	0.037719	0.012674	0.075975	-0.111040	-0.532156	-0.684408	0.654017	0.062230	-0.005419	0.753897	0	0
4390	0.581808	0.392894	9.868110	0.019789	0.033797	0.076069	-0.112084	-0.532445	-0.683887	0.653506	0.062150	-0.005152	0.754348	0	0
4391	0.506104	0.367974	9.985712	0.004183	0.032198	0.074357	-0.113128	-0.530813	-0.684367	0.652956	0.061973	-0.005009	0.754840	0	0
4392	0.479419	0.373531	9.942829	-0.038955	0.012240	0.086633	-0.113383	-0.529437	-0.685635	0.652372	0.061672	-0.005330	0.755367	0	0
4393	0.470316	0.482811	9.944595	-0.035582	0.014902	0.083128	-0.113254	-0.532317	-0.684136	0.651774	0.061356	-0.005594	0.755907	0	0
4394	0.460926	0.520520	9.833982	-0.037964	0.020940	0.090124	-0.113781	-0.531647	-0.683600	0.651182	0.060995	-0.005855	0.756444	0	0
4395	0.485496	0.550416	9.732519	-0.016685	0.021994	0.076206	-0.114852	-0.530255	-0.684724	0.650620	0.060740	-0.005917	0.756947	0	0
4396	0.539528	0.600586	9.543145	-0.005556	0.004395	0.079614	-0.114860	-0.527524	-0.685059	0.650063	0.060715	-0.006031	0.757427	0	0
4397	0.573985	0.622333	9.305398	0.005821	0.002471	0.086555	-0.115115	-0.526285	-0.686201	0.649404	0.060747	-0.006048	0.757989	0	0
4398	0.593406	0.607984	9.270851	0.012394	-0.016684	0.079507	-0.115771	-0.527396	-0.685050	0.648844	0.060999	-0.006164	0.758447	0	0
4399	0.631690	0.530458	9.448019	0.019247	-0.023764	0.079483	-0.117472	-0.526878	-0.684250	0.648226	0.061313	-0.006239	0.758950	0	0
4400	0.677653	0.520710	9.635659	0.032279	-0.031004	0.086412	-0.116823	-0.527285	-0.683873	0.647599	0.061802	-0.006302	0.759445	0	0
4401	0.636221	0.557157	9.884079	0.028720	-0.030941	0.082926	-0.118909	-0.527038	-0.683464	0.646945	0.062226	-0.006348	0.759967	0	0
4402	0.602476	0.656851	10.113854	-0.026723	-0.009342	0.069179	-0.118648	-0.525799	-0.684220	0.646475	0.062170	-0.006707	0.760369	0	0
4403	0.539682	0.776548	10.313112	-0.075168	-0.001935	0.065831	-0.119588	-0.524344	-0.681330	0.646014	0.061694	-0.007336	0.760793	0	0
4404	0.579640	0.930465	10.190907	-0.143937	0.005990	0.041620	-0.122308	-0.521333	-0.684366	0.645796	0.060766	-0.008468	0.761041	0	0
4405	0.653662	1.045062	9.866412	-0.194047	-0.000662	0.046105	-0.121666	-0.516951	-0.685323	0.645552	0.059508	-0.009971	0.761329	0	0
4406	0.758946	1.103154	9.579125	-0.179024	-0.007403	0.025116	-0.122436	-0.514749	-0.687610	0.645505	0.058456	-0.011449	0.761430	0	0
4407	0.916662	0.987547	9.375313	-0.130883	-0.000522	0.008457	-0.122830	-0.511192	-0.688835	0.645506	0.057607	-0.012444	0.761478	0	0
4408	1.061945	0.855772	9.326503	-0.041484	-0.032540	-0.000581	-0.122959	-0.510369	-0.689337	0.645563	0.057638	-0.013021	0.761418	0	0
4409	1.158657	0.766587	9.414999	0.055164	-0.025274	-0.011284	-0.122836	-0.510377	-0.688560	0.645605	0.058184	-0.012751	0.761345	0	0
4410	1.211697	0.729444	9.660190	0.103076	-0.028622	0.007771	-0.123756	-0.511224	-0.687013	0.645515	0.059117	-0.012208	0.761359	0	0
4411	1.216518	0.728977	9.698808	0.079507	-0.021231	-0.006095	-0.123505	-0.513156	-0.684976	0.645506	0.059794	-0.011735	0.761321	0	0
4412	1.170079	0.709040	9.781912	0.030799	-0.025906	-0.018182	-0.124796	-0.513975	-0.685891	0.645656	0.060242	-0.011708	0.761159	0	0
4413	1.162681	0.698994	9.818255	-0.021929	-0.027260	-0.018032	-0.124679	-0.513172	-0.684579	0.645799	0.060315	-0.012043	0.761026	0	0
4414	1.104113	0.702464	9.989129	-0.042678	-0.027112	-0.017979	-0.124418	-0.512345	-0.685083	0.646002	0.060298	-0.012584	0.760846	0	0
4415	1.055724	0.737564	9.925379	-0.052961	-0.010354	-0.021402	-0.125466	-0.510583	-0.685041	0.646192	0.060044	-0.013044	0.760697	0	0
4416	1.041192	0.733713	9.845766	-0.076792	-0.007136	-0.045749	-0.124688	-0.509346	-0.685282	0.646614	0.059658	-0.013699	0.760357	0	0
4417	1.026885	0.796261	9.907512	-0.075108	-0.005373	-0.047502	-0.124293	-0.509059	-0.686058	0.647017	0.059226	-0.014279	0.760038	0	0
4418	1.012471	0.793505	9.728650	-0.054593	0.005244	-0.063236	-0.122734	-0.507677	-0.686302	0.647580	0.058892	-0.014676	0.759576	0	0
4419	1.178730	0.886904	9.493721	-0.054894	0.000172	-0.073702	-0.123909	-0.506871	-0.686278	0.648170	0.058554	-0.015053	0.759091	0	0
4420	1.099887	0.758989	9.709192	-0.030379	0.000404	-0.099938	-0.121038	-0.504775	-0.688074	0.648985	0.058419	-0.015275	0.758401	0	0
4421	1.060333	0.634088	9.621171	-0.005662	-0.013558	-0.111383	-0.122083	-0.509317	-0.685560	0.649830	0.058512	-0.015346	0.757669	0	0
4422	1.040831	0.633903	9.653092	-0.002443	-0.027488	-0.115796	-0.121818	-0.508759	-0.686329	0.650720	0.058772	-0.015526	0.756881	0	0
4423	1.079758	0.615180	9.559927	0.019636	-0.029111	-0.133303	-0.120776	-0.508473	-0.686591	0.651712	0.059152	-0.015495	0.755997	0	0
4424	1.120903	0.576063	9.553578	0.004081	-0.037800	-0.129782	-0.121311	-0.508501	-0.684771	0.652706	0.059534	-0.015685	0.755106	0	0
4425	1.132845	0.548627	9.611016	-0.020419	-0.033875	-0.145395	-0.119479	-0.509838	-0.685459	0.653811	0.059692	-0.015984	0.754130	0	0
4426	1.122791	0.508974	9.692999	-0.027598	-0.026583	-0.161051	-0.118043	-0.508994	-0.686361	0.655090	0.059787	-0.016324	0.753005	0	0
4427	1.107414	0.435251	10.007038	-0.044885	-0.019449	-0.164461	-0.118434	-0.507765	-0.686853	0.656353	0.059681	-0.016702	0.751904	0	0
4428	1.019445	0.418697	10.255779	-0.050221	-0.018432	-0.171431	-0.116750	-0.509133	-0.685205	0.657687	0.059568	-0.017150	0.750736	0	0
4429	0.966457	0.529808	10.345741	-0.070123	0.001964	-0.180056	-0.115184	-0.509385	-0.685611	0.659081	0.059134	-0.017567	0.749537	0	0
4430	0.879799	0.621902	9.985900	-0.112650	0.018346	-0.195613	-0.113626	-0.507867	-0.685852	0.660642	0.058338	-0.018227	0.748209	0	0
4431	0.748941	0.650895	9.660076	-0.190659	0.031533	-0.212819	-0.110901	-0.504698	-0.686328	0.662349	0.056888	-0.019326	0.746782	0	0
4432	0.578288	0.543571	9.401018	-0.229067	0.018148	-0.226719	-0.110639	-0.503459	-0.687084	0.664180	0.055329	-0.020838	0.745231	0	0
4433	0.460948	0.424599	9.276142	-0.265998	-0.000379	-0.249349	-0.108134	-0.498310	-0.693360	0.666178	0.053615	-0.022681	0.743517	0	0
4434	0.825802	0.415905	9.340221	-0.254455	-0.019531	-0.265080	-0.106038	-0.496074	-0.696056	0.668307	0.052173	-0.024614	0.741645	0	0
4435	0.703219	0.201616	9.059163	-0.204800	-0.029111	-0.286185	-0.104995	-0.493867	-0.697318	0.670522	0.051085	-0.026171	0.739666	0	0
4436	0.717416	0.257458	9.706045	-0.186399	-0.047410	-0.302862	-0.103075	-0.491292	-0.694556	0.672847	0.050314	-0.027764	0.737546	0	0
4437	0.902341	0.260584	9.718765	-0.148617	-0.047571	-0.313411	-0.100610	-0.490046	-0.694160	0.675212	0.049743	-0.029013	0.735373	0	0
4438	0.951004	0.292337	9.882723	-0.124693	-0.047597	-0.324814	-0.098918	-0.487422	-0.695419	0.677661	0.049393	-0.030142	0.733095	0	0
4439	0.912110	0.283809	9.806027	-0.109503	-0.056211	-0.337973	-0.098130	-0.487405	-0.696203	0.680167	0.049153	-0.031148	0.730744	0	0
4440	0.868512	0.299801	9.710421	-0.093852	-0.054614	-0.334534	-0.096054	-0.488079	-0.695193	0.682642	0.049066	-0.032093	0.728397	0	0
4441	0.961125	0.341803	9.791194	-0.056236	-0.075767	-0.342543	-0.095122	-0.488450	-0.697542	0.685131	0.049330	-0.032838	0.726005	0	0
4442	1.049329	0.438621	9.746957	-0.002018	-0.076042	-0.351422	-0.093432	-0.488436	-0.697294	0.687662	0.050031	-0.033253	0.723542	0	0
4443	1.054824	0.531702	9.665840	0.022599	-0.075894	-0.370692	-0.092101	-0.490297	-0.700065	0.690298	0.050844	-0.033413	0.720962	0	0
4444	0.945844	0.615440	9.640497	0.011424	-0.092785	-0.398646	-0.090552	-0.490850	-0.698271	0.693134	0.051772	-0.033821	0.718151	0	0
4445	0.860432	0.562960	9.636518	-0.018462	-0.095746	-0.422223	-0.088431	-0.493452	-0.698343	0.696133	0.052455	-0.034382	0.715168	0	0
4446	0.951806	0.421200	9.874493	-0.044862	-0.112840	-0.436992	-0.088175	-0.497982	-0.695709	0.699230	0.053148	-0.035311	0.712044	0	0
4447	1.108840	0.255614	10.021032	-0.019330	-0.105739	-0.459682	-0.085837	-0.498377	-0.694955	0.702464	0.053906	-0.035925	0.708765	0	0
4448	1.213173	0.219889	10.098008	-0.011134	-0.108144	-0.478882	-0.084423	-0.499076	-0.692514	0.705811	0.054813	-0.036558	0.705330	0	0
4449	1.187771	0.065450	10.256184	0.006112	-0.100320	-0.485874	-0.082082	-0.499056	-0.692271	0.709186	0.055718	-0.036940	0.701845	0	0
4450	1.103926	-0.111915	10.337910	-0.007974	-0.112300	-0.494584	-0.079465	-0.502298	-0.692612	0.712611	0.056678	-0.037570	0.698256	0	0
4451	1.194953	-0.374016	10.264288	-0.014557	-0.091342	-0.492719	-0.076829	-0.502768	-0.696532	0.716013	0.057369	-0.038026	0.694686	0	0
4452	0.850718	-0.129702	10.387083	0.030066	-0.108131	-0.496464	-0.074746	-0.503981	-0.696052	0.719393	0.058570	-0.038360	0.691065	0	0
4453	1.077550	-0.151711	9.785960	0.102549	-0.122633	-0.496684	-0.074002	-0.505813	-0.690644	0.722705	0.060309	-0.038221	0.687459	0	0
4454	1.216463	-0.125505	9.722599	0.173268	-0.139819	-0.495177	-0.070484	-0.509611	-0.689447	0.725934	0.062757	-0.037795	0.683852	0	0
4455	1.431452	-0.045656	9.358038	0.200632	-0.148618	-0.503982	-0.069949	-0.514795	-0.688773	0.729184	0.065383	-0.037167	0.680173	0	0
4456	1.699648	-0.005988	9.073991	0.186372	-0.179905	-0.509228	-0.066799	-0.522675	-0.688431	0.732443	0.068199	-0.036932	0.676397	0	0
4457	1.957889	0.045464	9.049390	0.194844	-0.190485	-0.510992	-0.066547	-0.527073	-0.685405	0.735683	0.071076	-0.036656	0.672588	0	0
4458	1.998104	0.263779	9.029779	0.140916	-0.212746	-0.513532	-0.065263	-0.531201	-0.681344	0.738927	0.073776	-0.036961	0.668714	0	0
4459	1.935872	0.416254	8.897811	0.064524	-0.245341	-0.512556	-0.064867	-0.534479	-0.680503	0.742206	0.076069	-0.037974	0.664757	0	0
4460	1.794281	0.449794	9.487446	0.029349	-0.251732	-0.535171	-0.064734	-0.536256	-0.680019	0.745611	0.078206	-0.039292	0.660608	0	0
4461	1.692809	0.273923	10.107067	0.048476	-0.259063	-0.527389	-0.064490	-0.537377	-0.677449	0.748945	0.080475	-0.040507	0.656478	0	0
4462	1.426145	0.129404	10.653478	0.055494	-0.248631	-0.528274	-0.064486	-0.542718	-0.675477	0.752224	0.082780	-0.041630	0.652360	0	0
4463	1.082171	0.362363	10.485583	0.001209	-0.235923	-0.524670	-0.061195	-0.545643	-0.678801	0.755537	0.084522	-0.042969	0.648208	0	0
4464	1.000738	0.517457	10.131361	-0.044623	-0.240770	-0.522837	-0.062243	-0.546624	-0.677516	0.758833	0.086012	-0.044689	0.644032	0	0
4465	0.989253	0.838207	9.007997	0.024283	-0.282333	-0.513606	-0.061464	-0.546894	-0.677137	0.761981	0.088206	-0.046229	0.639896	0	0
4466	1.090736	1.376715	8.078804	0.134813	-0.305060	-0.502703	-0.061615	-0.551041	-0.672677	0.764909	0.091459	-0.047300	0.635855	0	0
4467	1.097839	1.367932	8.209249	0.182467	-0.343619	-0.518649	-0.063044	-0.555439	-0.670936	0.767864	0.095242	-0.048286	0.631651	0	0
4468	1.142735	1.192104	8.491390	0.143752	-0.385093	-0.532582	-0.063457	-0.559044	-0.666463	0.770869	0.099076	-0.049880	0.627261	0	0
4469	1.115609	0.851684	9.228004	0.062214	-0.401923	-0.541076	-0.065540	-0.564003	-0.663951	0.773986	0.102292	-0.052034	0.622715	0	0
4470	1.293310	0.545857	9.749749	0.011813	-0.392626	-0.560028	-0.066075	-0.565128	-0.661634	0.777219	0.105159	-0.054478	0.617984	0	0
4471	1.755803	0.610484	9.911880	0.050246	-0.377560	-0.546075	-0.068006	-0.567857	-0.662971	0.780320	0.108113	-0.056503	0.613367	0	0
4472	1.937809	0.939491	9.868781	0.078250	-0.357012	-0.534766	-0.067865	-0.572775	-0.662030	0.783282	0.111255	-0.058283	0.608847	0	0
4473	1.938500	1.042372	9.783072	-0.020252	-0.328110	-0.545747	-0.068543	-0.573921	-0.658156	0.786424	0.113340	-0.060342	0.604194	0	0
4474	2.054487	0.914519	9.841520	-0.134219	-0.305343	-0.552296	-0.068023	-0.574876	-0.657659	0.789689	0.114502	-0.062979	0.599428	0	0
4475	2.438887	0.874279	9.669860	-0.197756	-0.249789	-0.558869	-0.066857	-0.572131	-0.658262	0.793096	0.114715	-0.065473	0.594602	0	0
4476	2.697133	0.930371	9.664694	-0.257921	-0.214455	-0.558559	-0.066453	-0.570871	-0.660576	0.796534	0.114350	-0.068118	0.589761	0	0
4477	2.872674	0.941423	9.406590	-0.349468	-0.175076	-0.573857	-0.063061	-0.568218	-0.662883	0.800183	0.112925	-0.070903	0.584746	0	0
4478	3.086673	0.906414	9.333360	-0.489215	-0.135518	-0.580279	-0.060201	-0.563396	-0.664756	0.803985	0.110252	-0.074244	0.579603	0	0
4479	3.441700	0.832631	9.144954	-0.585575	-0.091154	-0.581556	-0.058245	-0.556651	-0.668400	0.807910	0.106459	-0.077734	0.574374	0	0
4480	3.963221	0.891181	8.712484	-0.645365	-0.050822	-0.567239	-0.053163	-0.547128	-0.673699	0.811755	0.102015	-0.081298	0.569243	0	0
4481	4.274576	0.869441	8.680773	-0.589522	-0.020042	-0.556797	-0.049248	-0.539120	-0.678759	0.815486	0.097793	-0.084287	0.564195	0	0
4482	4.392906	0.731541	8.768076	-0.562764	-0.001535	-0.528877	-0.044297	-0.532068	-0.682808	0.818959	0.093698	-0.087008	0.559425	0	0
4483	4.409376	0.639149	8.757055	-0.558526	0.003219	-0.495621	-0.041289	-0.524418	-0.690456	0.822238	0.089579	-0.089717	0.554844	0	0
4484	4.243660	0.633485	8.959327	-0.450624	0.031781	-0.474943	-0.037896	-0.518062	-0.694509	0.825242	0.086166	-0.091581	0.550603	0	0
4485	4.126881	0.643737	9.000906	-0.356975	0.029096	-0.459542	-0.033470	-0.512805	-0.697033	0.828095	0.083564	-0.093016	0.546464	0	0
4486	3.980320	0.635026	9.464163	-0.264948	0.054444	-0.451034	-0.029594	-0.507738	-0.695793	0.830776	0.081534	-0.093689	0.542573	0	0
4487	3.882758	0.385907	10.559595	-0.242077	0.078479	-0.444034	-0.026073	-0.503988	-0.698470	0.833448	0.079625	-0.094115	0.538671	0	0
4488	3.761667	0.185797	11.191431	-0.244296	0.113375	-0.443921	-0.020739	-0.502705	-0.698743	0.836063	0.077441	-0.094182	0.534912	0	0
4489	3.383049	0.294243	10.896670	-0.268075	0.166205	-0.449008	-0.015391	-0.500030	-0.701324	0.838819	0.074858	-0.094014	0.530980	0	0
4490	2.999218	0.312225	10.445797	-0.287914	0.207896	-0.468087	-0.009273	-0.496951	-0.702865	0.841620	0.071827	-0.093497	0.527044	0	0
4491	2.755698	0.211270	10.106198	-0.338041	0.216356	-0.474925	-0.000537	-0.489159	-0.708484	0.844555	0.068414	-0.093254	0.522829	0	0
4492	2.633176	0.048071	10.034075	-0.363634	0.235743	-0.471309	0.005976	-0.484288	-0.711290	0.847435	0.064589	-0.092898	0.518702	0	0
4493	2.567360	0.019926	9.996457	-0.360878	0.239151	-0.466081	0.012628	-0.478989	-0.715516	0.850294	0.060853	-0.092580	0.514515	0	0
4494	2.507286	0.123901	9.858906	-0.366688	0.249603	-0.459078	0.020173	-0.473159	-0.717792	0.853038	0.056917	-0.092120	0.510490	0	0
4495	2.454938	0.275417	9.586274	-0.404395	0.264655	-0.450229	0.027982	-0.466500	-0.720832	0.855796	0.052666	-0.091810	0.506369	0	0
4496	2.316220	0.287771	9.674391	-0.397256	0.253009	-0.434604	0.034612	-0.460414	-0.722577	0.858366	0.048425	-0.091483	0.502487	0	0
4497	2.087192	-0.130908	9.961823	-0.323924	0.276627	-0.417295	0.041766	-0.455961	-0.724098	0.860863	0.044772	-0.090673	0.498688	0	0
4498	1.934984	-0.688505	10.460974	-0.217270	0.296068	-0.377388	0.048546	-0.451624	-0.727565	0.863044	0.041808	-0.089097	0.495447	0	0
4499	1.849591	-1.112218	10.653018	-0.079302	0.315132	-0.327113	0.056635	-0.450417	-0.730584	0.864974	0.039971	-0.086764	0.492640	0	0
4500	1.729404	-1.331461	10.379097	0.049955	0.315012	-0.269919	0.063550	-0.451009	-0.732332	0.866521	0.039121	-0.083746	0.490507	0	0
4501	1.595922	-1.327195	10.096560	0.125581	0.324107	-0.216057	0.067558	-0.451834	-0.728614	0.867799	0.038893	-0.080356	0.488831	0	0
4502	1.478204	-1.174407	9.539775	0.140699	0.303764	-0.148162	0.074066	-0.454513	-0.727415	0.868669	0.038785	-0.077035	0.487827	0	0
4503	1.406291	-1.025957	9.340183	0.127673	0.304170	-0.110645	0.079401	-0.455148	-0.726947	0.869390	0.038567	-0.073836	0.487054	0	0
4504	1.231140	-1.015005	9.363752	0.109024	0.253906	-0.071509	0.086050	-0.458221	-0.726795	0.869868	0.038363	-0.071133	0.486619	0	0
4505	1.041227	-1.051370	9.287727	0.126899	0.235795	-0.037621	0.089963	-0.460364	-0.726865	0.870168	0.038395	-0.068547	0.486451	0	0
4506	0.847262	-0.974492	9.070567	0.134047	0.207480	-0.014212	0.092949	-0.460620	-0.725853	0.870313	0.038593	-0.066148	0.486509	0	0
4507	0.824147	-0.793034	8.921160	0.163436	0.166762	0.006497	0.095292	-0.465261	-0.723625	0.870325	0.039224	-0.063988	0.486724	0	0
4508	0.907843	-0.638030	8.899283	0.164884	0.141305	0.006320	0.097352	-0.464611	-0.722590	0.870307	0.039998	-0.062022	0.486949	0	0
4509	0.995395	-0.657506	8.836459	0.161105	0.114278	0.003653	0.098659	-0.467606	-0.721879	0.870293	0.040848	-0.060320	0.487117	0	0
4510	0.976864	-0.526942	8.676538	0.074705	0.113171	0.006500	0.100758	-0.470850	-0.722477	0.870284	0.040975	-0.059037	0.487279	0	0
4511	0.899912	-0.391545	8.564033	-0.058944	0.082941	-0.003690	0.101799	-0.472759	-0.721613	0.870374	0.040052	-0.058669	0.487241	0	0
4512	0.988843	-0.150170	8.616257	-0.179354	0.047022	0.003526	0.102325	-0.470552	-0.723261	0.870440	0.038292	-0.059198	0.487200	0	0
4513	1.199292	0.075125	8.711444	-0.274037	0.014538	0.000231	0.103353	-0.465490	-0.723947	0.870547	0.035824	-0.060474	0.487040	0	0
4514	1.428535	0.206763	8.921073	-0.341759	0.001075	-0.004820	0.101783	-0.459622	-0.725637	0.870679	0.032878	-0.062191	0.486795	0	0
4515	1.593992	0.246768	9.126028	-0.336578	-0.022823	0.007332	0.101781	-0.454139	-0.727995	0.870733	0.030052	-0.064101	0.486633	0	0
4516	1.671521	0.247635	9.426878	-0.305406	-0.025827	0.012481	0.101009	-0.450157	-0.730896	0.870734	0.027541	-0.065880	0.486542	0	0
4517	1.593031	0.182708	9.652921	-0.256506	-0.010743	0.028079	0.100488	-0.445775	-0.732882	0.870657	0.025351	-0.067306	0.486605	0	0
4518	1.602211	0.113185	9.787296	-0.186796	-0.008201	0.052316	0.099571	-0.442365	-0.733717	0.870432	0.023761	-0.068364	0.486939	0	0
4519	1.830683	0.109037	9.985327	-0.080890	-0.000665	0.071256	0.101258	-0.440436	-0.734080	0.870103	0.023031	-0.068864	0.487492	0	0
4520	1.787250	0.177081	10.011508	-0.009757	0.009152	0.079785	0.099699	-0.439899	-0.734577	0.869716	0.022878	-0.068915	0.488182	0	0
4521	1.528083	0.305015	9.617426	0.019213	-0.002952	0.066525	0.098921	-0.440725	-0.734588	0.869385	0.023046	-0.068951	0.488758	0	0
4522	1.278573	0.450545	9.380737	-0.017083	-0.018428	0.074381	0.097874	-0.440197	-0.734051	0.868998	0.022969	-0.069276	0.489404	0	0
4523	1.210718	0.499565	9.390265	-0.021042	-0.036495	0.060370	0.096569	-0.439255	-0.734024	0.868683	0.022963	-0.069800	0.489889	0	0
4524	1.298034	0.496272	9.620620	-0.006089	-0.067911	0.048041	0.096308	-0.438435	-0.734395	0.868391	0.023241	-0.070495	0.490293	0	0
4525	1.361643	0.590836	9.799653	0.087198	-0.044886	0.037369	0.094622	-0.440363	-0.734161	0.868158	0.024241	-0.070560	0.490649	0	0
4526	1.303445	0.655160	9.954437	0.136415	-0.048118	-0.001177	0.091491	-0.439583	-0.733604	0.868068	0.025697	-0.070371	0.490761	0	0
4527	1.094794	0.738237	9.846651	0.116603	-0.034972	-0.042993	0.091608	-0.441522	-0.731049	0.868226	0.026967	-0.070185	0.490438	0	0
4528	1.054026	0.813010	9.700974	0.108812	-0.046547	-0.077036	0.091753	-0.444927	-0.731246	0.868506	0.028230	-0.070097	0.489884	0	0
4529	1.197407	0.778055	9.677797	0.109937	-0.047892	-0.104058	0.091492	-0.447673	-0.729871	0.868954	0.029555	-0.070039	0.489019	0	0
4530	1.347202	0.647542	9.950896	0.169665	-0.045198	-0.140820	0.092667	-0.450123	-0.729278	0.869514	0.031385	-0.069622	0.487969	0	0
4531	1.516219	0.473266	10.215667	0.226111	-0.053172	-0.165383	0.091483	-0.452075	-0.726713	0.870214	0.033794	-0.069024	0.486643	0	0
4532	1.563818	0.325179	10.401299	0.272750	-0.035923	-0.175913	0.092009	-0.455626	-0.725749	0.870877	0.036504	-0.068009	0.485403	0	0
4533	1.526800	0.219591	10.320757	0.286841	-0.009777	-0.177619	0.093574	-0.459307	-0.724535	0.871628	0.039241	-0.066732	0.484017	0	0
4534	1.475823	0.161410	9.914374	0.309459	0.004126	-0.179396	0.093956	-0.464664	-0.721010	0.872275	0.042080	-0.065183	0.482823	0	0
4535	1.534615	0.150850	9.506135	0.342230	0.002230	-0.182979	0.094228	-0.470129	-0.719821	0.873014	0.045244	-0.063529	0.481419	0	0
4536	1.549423	0.115934	9.139721	0.373270	-0.010205	-0.182230	0.096443	-0.478879	-0.716116	0.873593	0.048711	-0.061790	0.480254	0	0
4537	1.582966	-0.031572	8.843904	0.369783	-0.021528	-0.181362	0.097493	-0.484340	-0.714674	0.874268	0.052226	-0.060209	0.478856	0	0
4538	1.526352	-0.174970	8.685803	0.342230	-0.036289	-0.172596	0.097609	-0.488062	-0.711245	0.874828	0.055532	-0.058854	0.477628	0	0
4539	1.505797	-0.341102	8.800122	0.303667	-0.040857	-0.196904	0.098918	-0.493796	-0.709550	0.875574	0.058561	-0.057744	0.476032	0	0
4540	1.396924	-0.563790	9.269145	0.232956	-0.052778	-0.186254	0.099693	-0.497638	-0.707036	0.876244	0.060994	-0.057046	0.474576	0	0
4541	1.268603	-0.744825	9.937734	0.108816	-0.041560	-0.178005	0.099721	-0.504450	-0.707299	0.877000	0.062286	-0.056868	0.473031	0	0
4542	1.124654	-0.715157	10.440210	0.009096	0.000995	-0.171509	0.099451	-0.505016	-0.705881	0.877741	0.062495	-0.056765	0.471639	0	0
4543	0.999267	-0.489973	10.586732	-0.068670	0.043800	-0.186903	0.102701	-0.504166	-0.705888	0.878690	0.061802	-0.056656	0.469972	0	0
4544	1.123765	-0.081035	10.163578	-0.129407	0.048819	-0.195462	0.104000	-0.502787	-0.706130	0.879679	0.060579	-0.056774	0.468265	0	0
4545	1.338940	0.367666	9.366058	-0.202328	0.054031	-0.208339	0.104524	-0.498937	-0.708393	0.880805	0.058663	-0.057182	0.466338	0	0
4546	1.582295	0.664281	8.691616	-0.246447	0.032170	-0.237056	0.108429	-0.493959	-0.710919	0.882042	0.056509	-0.057970	0.464163	0	0
4547	1.786798	0.640743	8.466245	-0.239993	0.006047	-0.246711	0.110517	-0.488993	-0.713950	0.883323	0.054515	-0.058960	0.461836	0	0
4548	1.965473	0.405990	8.485407	-0.209128	-0.015144	-0.251170	0.110764	-0.486406	-0.713512	0.884552	0.052918	-0.059983	0.459531	0	0
4549	2.149318	0.270474	8.745544	-0.176577	-0.041661	-0.253040	0.113621	-0.483645	-0.713997	0.885781	0.051722	-0.061107	0.457147	0	0
4550	2.207021	0.213023	9.067810	-0.157547	-0.050690	-0.247870	0.114669	-0.481156	-0.716032	0.886941	0.050739	-0.062211	0.454852	0	0
4551	2.134018	0.236509	9.195724	-0.171198	-0.058649	-0.235653	0.114394	-0.474873	-0.717204	0.888061	0.049669	-0.063476	0.452606	0	0
4552	2.032111	0.336449	9.456128	-0.210003	-0.044143	-0.197144	0.114391	-0.471313	-0.718432	0.889007	0.048159	-0.064783	0.450721	0	0
4553	1.985434	0.369412	10.024195	-0.242379	-0.035544	-0.177841	0.116206	-0.468837	-0.718786	0.889900	0.046323	-0.066197	0.448943	0	0
4554	1.770516	0.331561	10.541877	-0.229649	-0.013259	-0.158650	0.116996	-0.465250	-0.721575	0.890685	0.044474	-0.067336	0.447402	0	0
4555	1.300301	0.322771	11.044080	-0.224159	0.006761	-0.153444	0.118806	-0.461136	-0.722027	0.891474	0.042591	-0.068299	0.445865	0	0
4556	0.920910	0.384970	11.201410	-0.231724	0.044582	-0.160356	0.117898	-0.455108	-0.725146	0.892287	0.040467	-0.068930	0.444337	0	0
4557	0.756146	0.475417	11.051558	-0.277463	0.074872	-0.170640	0.119831	-0.451553	-0.724441	0.893205	0.037802	-0.069504	0.442634	0	0
4558	0.767095	0.599493	10.564388	-0.303839	0.069401	-0.187070	0.123628	-0.448171	-0.726867	0.894142	0.034945	-0.070220	0.440860	0	0
4559	0.796446	0.589199	10.374724	-0.290992	0.071833	-0.233326	0.124925	-0.443639	-0.728475	0.895317	0.032209	-0.070851	0.438577	0	0
4560	0.793992	0.515545	10.013000	-0.269412	0.039854	-0.261388	0.127651	-0.438274	-0.730076	0.896504	0.029844	-0.071653	0.436182	0	0
4561	0.811443	0.500930	9.564498	-0.203841	0.016405	-0.296536	0.131433	-0.434796	-0.732630	0.897865	0.028171	-0.072374	0.433366	0	0
4562	0.772468	0.422753	9.201132	-0.162298	-0.003456	-0.326371	0.132992	-0.432730	-0.733120	0.899239	0.027004	-0.073077	0.430464	0	0
4563	0.947523	0.342018	8.902995	-0.147383	-0.015390	-0.351711	0.133233	-0.426311	-0.733775	0.900776	0.026014	-0.073819	0.427173	0	0
4564	1.112120	0.277567	9.336481	-0.164995	-0.029213	-0.359513	0.135195	-0.425316	-0.735456	0.902243	0.024958	-0.074755	0.423964	0	0
4565	1.329588	0.114696	9.849661	-0.185928	-0.018477	-0.373322	0.137394	-0.419418	-0.736525	0.903852	0.023650	-0.075680	0.420435	0	0
4566	1.551741	-0.063684	10.444826	-0.211679	0.006086	-0.376608	0.139460	-0.414212	-0.736827	0.905413	0.022033	-0.076489	0.417003	0	0
4567	1.779539	-0.207296	10.524677	-0.227319	0.017655	-0.386946	0.140894	-0.411725	-0.738346	0.907082	0.020212	-0.077256	0.413310	0	0
4568	1.884210	-0.285814	10.080515	-0.227109	0.031646	-0.386014	0.144536	-0.408401	-0.739604	0.908591	0.018371	-0.077889	0.409950	0	0
4569	1.809596	-0.263844	9.467610	-0.219733	0.037537	-0.369465	0.147659	-0.403161	-0.741860	0.910167	0.016528	-0.078449	0.406409	0	0
4570	1.722163	-0.321629	9.066556	-0.179825	0.026582	-0.360998	0.149717	-0.400041	-0.743107	0.911568	0.015111	-0.078941	0.403217	0	0
4571	1.638126	-0.521448	9.203650	-0.122213	0.036307	-0.341940	0.151531	-0.395511	-0.744199	0.912989	0.014142	-0.079121	0.399989	0	0
4572	1.563019	-0.806899	9.615316	-0.059035	0.010451	-0.289840	0.154124	-0.393445	-0.743918	0.914086	0.013829	-0.079286	0.397453	0	0
4573	1.585651	-1.006628	10.100997	0.009524	0.045967	-0.255020	0.155806	-0.392756	-0.743138	0.915131	0.013947	-0.078861	0.395121	0	0
4574	1.458674	-1.000620	10.534957	0.055420	0.071258	-0.221953	0.158420	-0.392164	-0.744832	0.915979	0.014386	-0.078023	0.393303	0	0
4575	1.469144	-0.860650	10.599654	0.087574	0.095714	-0.183611	0.162057	-0.393236	-0.743452	0.916760	0.014953	-0.076839	0.391693	0	0
4576	1.565698	-0.653061	10.188806	0.146605	0.099479	-0.171571	0.162587	-0.397330	-0.742757	0.917377	0.016083	-0.075390	0.390483	0	0
4577	1.686976	-0.435138	9.482168	0.211229	0.086869	-0.173550	0.164143	-0.400066	-0.740746	0.918081	0.017808	-0.073804	0.389053	0	0
4578	1.721709	-0.394750	9.094578	0.266727	0.049162	-0.187777	0.167013	-0.403317	-0.740182	0.918724	0.020240	-0.072345	0.387688	0	0
4579	1.835362	-0.549219	8.927546	0.318209	0.037632	-0.201883	0.168321	-0.408094	-0.738728	0.919462	0.023163	-0.070791	0.386059	0	0
4580	2.021792	-0.683341	9.059328	0.307786	0.016568	-0.195763	0.169366	-0.413973	-0.736515	0.920078	0.026103	-0.069467	0.384642	0	0
4581	2.109405	-0.670098	9.110756	0.314630	0.016530	-0.198387	0.171197	-0.419701	-0.734954	0.920763	0.029073	-0.068123	0.383027	0	0
4582	2.231158	-0.628873	9.239265	0.275874	0.034262	-0.199080	0.173018	-0.422975	-0.733344	0.921417	0.031647	-0.066756	0.381487	0	0
4583	2.401936	-0.557118	9.202448	0.234801	0.027820	-0.215533	0.174840	-0.426796	-0.731616	0.922178	0.033853	-0.065611	0.379653	0	0
4584	2.441347	-0.438139	9.387229	0.173855	0.035600	-0.237144	0.175624	-0.431308	-0.729893	0.922992	0.035507	-0.064606	0.377691	0	0
4585	2.325933	-0.245243	9.152960	0.106248	0.032788	-0.243101	0.177187	-0.432250	-0.729664	0.923890	0.036534	-0.063898	0.375513	0	0
4586	2.058838	-0.159840	9.099819	0.046624	0.005794	-0.269222	0.180580	-0.433985	-0.729981	0.924856	0.037141	-0.063636	0.373112	0	0
4587	1.795870	-0.177813	9.173426	-0.027623	0.031017	-0.277695	0.182649	-0.433436	-0.728688	0.925917	0.036963	-0.063435	0.370523	0	0
4588	1.824796	-0.208137	9.259483	-0.096931	0.021091	-0.281002	0.182774	-0.430701	-0.729284	0.926976	0.036191	-0.063560	0.367921	0	0
4589	1.813309	-0.348388	10.100267	-0.138122	0.047461	-0.279042	0.186267	-0.426310	-0.728834	0.928077	0.034927	-0.063614	0.365249	0	0
4590	1.869683	-0.565177	10.785870	-0.092701	0.076572	-0.271204	0.188880	-0.424348	-0.731020	0.929127	0.033983	-0.063213	0.362729	0	0
4591	2.020987	-0.530084	10.567404	-0.025647	0.066638	-0.282749	0.190440	-0.422417	-0.731642	0.930197	0.033687	-0.062678	0.360096	0	0
4592	2.057476	-0.232226	9.941336	0.064031	0.040635	-0.277882	0.193824	-0.423478	-0.731298	0.931179	0.034334	-0.062042	0.357600	0	0
4593	1.907454	-0.119901	9.776928	0.125754	0.017712	-0.289503	0.195898	-0.425116	-0.729528	0.932175	0.035628	-0.061417	0.354977	0	0
4594	1.707019	-0.289838	9.716192	0.149357	-0.015368	-0.304508	0.196808	-0.427577	-0.728286	0.933167	0.037285	-0.060988	0.352264	0	0
4595	1.579709	-0.429316	9.697779	0.190973	-0.029805	-0.294209	0.197471	-0.430020	-0.728598	0.934105	0.039351	-0.060572	0.349614	0	0
4596	1.458210	-0.399290	9.710697	0.187392	-0.045501	-0.292520	0.199301	-0.432457	-0.728529	0.935004	0.041460	-0.060293	0.347005	0	0
4597	1.395588	-0.277991	9.764711	0.141049	-0.040125	-0.278436	0.200068	-0.433567	-0.726350	0.935880	0.043072	-0.060149	0.344465	0	0
4598	1.377011	-0.127189	9.750340	0.042663	-0.034214	-0.272917	0.201113	-0.435060	-0.726128	0.936760	0.043776	-0.060271	0.341952	0	0
4599	1.367833	-0.030095	9.756776	-0.051927	-0.030347	-0.251708	0.201251	-0.434498	-0.727285	0.937619	0.043521	-0.060705	0.339547	0	0
4600	1.312462	0.049359	9.638135	-0.164567	-0.029898	-0.225228	0.201766	-0.431759	-0.727884	0.938417	0.042238	-0.061513	0.337352	0	0
4601	1.261524	0.110955	9.814502	-0.223724	-0.029835	-0.202390	0.202795	-0.427654	-0.728330	0.939167	0.040333	-0.062543	0.335302	0	0
4602	1.159333	0.079648	9.651787	-0.252447	-0.031810	-0.172669	0.202916	-0.422730	-0.729532	0.939810	0.038198	-0.063685	0.333530	0	0
4603	1.231668	-0.016640	9.743166	-0.248888	-0.038978	-0.165699	0.204346	-0.418330	-0.731402	0.940423	0.036056	-0.064897	0.331802	0	0
4604	1.212742	0.050537	9.608982	-0.257400	-0.057479	-0.150910	0.203306	-0.413403	-0.733763	0.940963	0.033944	-0.066304	0.330213	0	0
4605	1.301163	0.131012	9.286089	-0.241892	-0.044335	-0.158766	0.203294	-0.409170	-0.734329	0.941530	0.031877	-0.067543	0.328548	0	0
4606	1.303593	0.133258	9.300591	-0.195120	-0.052696	-0.150203	0.201990	-0.405485	-0.735675	0.942032	0.030336	-0.068700	0.327010	0	0
4607	1.254461	0.067289	9.378260	-0.186219	-0.024779	-0.151894	0.204075	-0.402992	-0.737197	0.942559	0.028724	-0.069574	0.325448	0	0
4608	1.164652	-0.008032	8.795795	-0.134060	-0.054307	-0.127718	0.203545	-0.400818	-0.737021	0.942960	0.027746	-0.070553	0.324158	0	0
4609	1.135787	0.050424	8.799715	-0.098018	-0.093123	-0.120966	0.202759	-0.397817	-0.737736	0.943305	0.027164	-0.071792	0.322929	0	0
4610	1.018894	0.091765	9.103210	-0.065344	-0.110655	-0.080135	0.201978	-0.396728	-0.738228	0.943489	0.026983	-0.073093	0.322113	0	0
4611	0.910605	-0.001485	9.719324	-0.057616	-0.120428	-0.077570	0.198594	-0.394294	-0.739323	0.943658	0.026833	-0.074467	0.321316	0	0
4612	0.783675	0.037107	10.279639	-0.075616	-0.084160	-0.046032	0.197811	-0.392934	-0.739680	0.943749	0.026445	-0.075559	0.320825	0	0
4613	0.799454	0.355695	10.869698	-0.112858	-0.059339	-0.054601	0.197671	-0.390208	-0.739756	0.943901	0.025552	-0.076535	0.320220	0	0
4614	0.795761	0.651407	11.348513	-0.163541	-0.020593	-0.052626	0.196621	-0.386666	-0.740328	0.944079	0.024136	-0.077307	0.319620	0	0
4615	1.003513	1.140350	10.868891	-0.237322	0.034081	-0.047045	0.196882	-0.383920	-0.741703	0.944303	0.021772	-0.077798	0.319008	0	0
4616	1.290642	1.445587	10.258928	-0.260542	0.036563	-0.079237	0.197661	-0.381174	-0.742692	0.944607	0.019282	-0.078334	0.318136	0	0
4617	1.557217	1.515791	9.408834	-0.247652	0.023158	-0.116793	0.198174	-0.378164	-0.743156	0.945036	0.016943	-0.078955	0.316838	0	0
4618	1.726506	1.270565	9.064911	-0.137795	0.003591	-0.146777	0.198822	-0.375418	-0.744145	0.945485	0.015772	-0.079400	0.315444	0	0
4619	1.836250	0.868143	8.935596	-0.000197	-0.033854	-0.166416	0.198821	-0.373363	-0.745013	0.945979	0.016025	-0.079778	0.313850	0	0
4620	1.941221	0.522042	8.972184	0.163351	-0.052105	-0.191217	0.198600	-0.374256	-0.745422	0.946474	0.017912	-0.079794	0.312248	0	0
4621	2.032851	0.394151	9.052982	0.295794	-0.061447	-0.217769	0.198863	-0.379187	-0.743444	0.947045	0.021113	-0.079504	0.310386	0	0
4622	2.091326	0.435742	9.197486	0.383797	-0.065578	-0.221521	0.198097	-0.384108	-0.743016	0.947546	0.025155	-0.078952	0.308693	0	0
4623	2.082124	0.550995	9.317969	0.390991	-0.081077	-0.239043	0.198361	-0.391095	-0.740170	0.948111	0.029354	-0.078550	0.306682	0	0
4624	1.857647	0.546985	9.855723	0.357281	-0.056203	-0.249371	0.199671	-0.397652	-0.738232	0.948669	0.033137	-0.077977	0.304711	0	0
4625	1.872266	0.634323	10.287571	0.328272	-0.044042	-0.235299	0.200192	-0.402447	-0.735994	0.949235	0.036635	-0.077417	0.302682	0	0
4626	1.741076	0.653339	10.206137	0.253719	-0.025645	-0.254242	0.198640	-0.407247	-0.735038	0.949827	0.039348	-0.076860	0.300620	0	0
4627	1.688532	0.793840	10.051983	0.191455	-0.003993	-0.264491	0.200985	-0.410787	-0.733567	0.950540	0.041456	-0.076320	0.298213	0	0
4628	1.738029	0.934394	10.033473	0.135237	-0.007970	-0.262601	0.202158	-0.411733	-0.733335	0.951202	0.042994	-0.075945	0.295970	0	0
4629	1.830995	0.975095	9.792223	0.093212	0.023809	-0.262380	0.203970	-0.410909	-0.732423	0.951954	0.044096	-0.075435	0.293510	0	0
4630	1.976941	0.927562	9.587231	0.087665	0.016205	-0.276316	0.206828	-0.413221	-0.730672	0.952680	0.045120	-0.074962	0.291110	0	0
4631	2.039435	0.795888	9.593596	0.108180	0.009181	-0.285094	0.207872	-0.412931	-0.731193	0.953465	0.046436	-0.074539	0.288429	0	0
4632	2.018912	0.664500	9.858513	0.134507	0.010418	-0.268582	0.209423	-0.414854	-0.728906	0.954128	0.047917	-0.073988	0.286128	0	0
4633	1.949970	0.544959	9.967350	0.167649	0.024042	-0.262531	0.210470	-0.416479	-0.728945	0.954813	0.049744	-0.073263	0.283707	0	0
4634	1.818159	0.509971	10.161158	0.176719	0.039504	-0.250317	0.213860	-0.419043	-0.728501	0.955410	0.051530	-0.072320	0.281614	0	0
4635	1.750299	0.494650	9.842931	0.185674	0.052486	-0.243340	0.215149	-0.420559	-0.726204	0.956034	0.053431	-0.071280	0.279400	0	0
4636	1.780475	0.572414	9.371241	0.173740	0.037554	-0.229399	0.219584	-0.424066	-0.725785	0.956555	0.055176	-0.070372	0.277498	0	0
4637	1.780847	0.603429	9.199781	0.186162	0.017876	-0.205945	0.219333	-0.426798	-0.725577	0.957033	0.057151	-0.069681	0.275619	0	0
4638	1.734147	0.525948	9.219125	0.200260	0.017588	-0.194647	0.219970	-0.428046	-0.723400	0.957418	0.059179	-0.068908	0.274045	0	0
4639	1.711582	0.414290	9.237425	0.212827	-0.000445	-0.166814	0.220999	-0.429565	-0.721102	0.957745	0.061425	-0.068340	0.272546	0	0
4640	1.628521	0.388896	9.403611	0.168271	0.003123	-0.150982	0.221657	-0.435032	-0.719527	0.958006	0.063157	-0.067817	0.271360	0	0
4641	1.535877	0.401716	9.633511	0.144477	0.006501	-0.133472	0.221551	-0.438563	-0.720763	0.958279	0.064694	-0.067385	0.270140	0	0
4642	1.497243	0.512729	9.941032	0.090099	0.020229	-0.094910	0.223884	-0.439377	-0.719238	0.958450	0.065590	-0.066946	0.269426	0	0
4643	1.461685	0.707777	10.109261	0.036988	0.031666	-0.075557	0.223487	-0.438157	-0.718952	0.958649	0.065978	-0.066596	0.268709	0	0
4644	1.533461	0.911403	10.076607	-0.014820	0.034616	-0.071919	0.224790	-0.437731	-0.719342	0.958838	0.065813	-0.066317	0.268142	0	0
4645	1.587629	1.013357	10.033229	-0.052188	0.037899	-0.042147	0.225566	-0.436496	-0.719324	0.959009	0.065305	-0.066168	0.267691	0	0
4646	1.549179	1.073257	9.913918	-0.098650	0.039881	-0.033296	0.226722	-0.433216	-0.719008	0.959153	0.064296	-0.066088	0.267439	0	0
4647	1.554660	1.127167	9.643404	-0.108816	0.048647	-0.028015	0.226191	-0.431456	-0.718451	0.959329	0.063209	-0.065997	0.267090	0	0
4648	1.594089	1.152154	9.328115	-0.134975	0.027939	-0.029742	0.228159	-0.429629	-0.721284	0.959467	0.061883	-0.066129	0.266871	0	0
4649	1.711051	1.132118	9.073341	-0.128331	0.006982	-0.033292	0.227889	-0.427177	-0.721234	0.959639	0.060731	-0.066489	0.266429	0	0
4650	1.764501	1.101087	8.984509	-0.135286	0.005312	-0.035010	0.228402	-0.425264	-0.721201	0.959774	0.059466	-0.066837	0.266139	0	0
4651	1.739491	1.014594	9.143642	-0.130137	0.000011	-0.035033	0.226718	-0.422525	-0.723471	0.959944	0.058326	-0.067269	0.265671	0	0
4652	1.675113	0.892209	9.506541	-0.128420	-0.014107	-0.029839	0.226573	-0.419122	-0.723143	0.960052	0.057172	-0.067790	0.265399	0	0
4653	1.542935	0.840017	9.939795	-0.096450	-0.009978	-0.031676	0.227997	-0.416925	-0.723240	0.960183	0.056380	-0.068231	0.264979	0	0
4654	1.421230	0.895692	10.267816	-0.095163	0.001101	-0.015970	0.227215	-0.415014	-0.723976	0.960242	0.055497	-0.068526	0.264876	0	0
4655	1.395066	1.025513	10.401003	-0.102104	0.022261	-0.024628	0.226952	-0.413238	-0.724458	0.960379	0.054559	-0.068674	0.264537	0	0
4656	1.473654	1.116600	10.223750	-0.104250	0.045702	-0.014087	0.227610	-0.412672	-0.725620	0.960449	0.053474	-0.068562	0.264533	0	0
4657	1.578464	1.096799	9.957155	-0.108502	0.044825	-0.011445	0.227738	-0.410616	-0.726359	0.960568	0.052412	-0.068518	0.264325	0	0
4658	1.736147	0.943843	9.631398	-0.066810	0.051350	-0.008991	0.230293	-0.409147	-0.725960	0.960615	0.051665	-0.068258	0.264370	0	0
4659	1.879035	0.766519	9.313262	-0.006398	0.043960	-0.012639	0.229516	-0.406682	-0.727463	0.960682	0.051593	-0.067954	0.264217	0	0
4660	1.956085	0.597580	9.166237	0.071612	0.053790	-0.009321	0.230816	-0.408042	-0.726720	0.960665	0.052169	-0.067305	0.264332	0	0
4661	1.931392	0.520931	9.093086	0.113129	0.042919	-0.004236	0.231335	-0.409959	-0.725594	0.960646	0.053244	-0.066703	0.264340	0	0
4662	1.843463	0.468007	9.118573	0.135861	0.044339	0.006161	0.231994	-0.411996	-0.725768	0.960546	0.054451	-0.065983	0.264637	0	0
4663	1.673193	0.460680	9.035245	0.144975	0.043980	0.027041	0.232502	-0.413929	-0.723345	0.960423	0.055806	-0.065304	0.264968	0	0
4664	1.568769	0.484086	8.975044	0.119127	0.047677	0.028852	0.231467	-0.417222	-0.722493	0.960270	0.056828	-0.064608	0.265477	0	0
4665	1.581018	0.482466	8.892423	0.095055	0.032812	0.041093	0.231993	-0.418580	-0.722524	0.960127	0.057718	-0.064176	0.265906	0	0
4666	1.702923	0.522813	8.880498	0.064288	0.026582	0.060370	0.233037	-0.420348	-0.722047	0.959917	0.058246	-0.063849	0.266626	0	0
4667	1.919756	0.548931	8.764494	0.072941	0.001814	0.072516	0.233038	-0.421853	-0.721557	0.959681	0.058985	-0.063794	0.267325	0	0
4668	2.019170	0.544896	9.052663	0.077465	-0.017823	0.091655	0.230827	-0.422971	-0.721174	0.959353	0.059737	-0.063876	0.268314	0	0
4669	1.988783	0.396282	9.346614	0.082162	-0.025206	0.110823	0.229916	-0.422980	-0.721168	0.958989	0.060610	-0.064082	0.269371	0	0
4670	1.910496	0.381769	9.610047	0.090880	-0.021750	0.114386	0.228385	-0.425292	-0.718995	0.958590	0.061485	-0.064180	0.270565	0	0
4671	1.881316	0.439582	9.892384	0.085583	-0.021680	0.110904	0.225790	-0.428596	-0.718522	0.958221	0.062373	-0.064344	0.271629	0	0
4672	1.856689	0.455406	10.236963	0.058276	0.000211	0.118022	0.225528	-0.429698	-0.717763	0.957838	0.062875	-0.064321	0.272866	0	0
4673	1.896081	0.519083	10.154645	0.029067	0.015259	0.119893	0.225786	-0.430248	-0.717257	0.957499	0.063106	-0.064290	0.274006	0	0
4674	1.782162	0.625153	10.308890	0.000011	0.038106	0.126121	0.224604	-0.429179	-0.716449	0.957159	0.062939	-0.064070	0.275284	0	0
4675	1.671507	0.504992	10.726152	0.000139	0.059109	0.121818	0.225128	-0.429443	-0.716717	0.956858	0.062761	-0.063698	0.276455	0	0
4676	1.676413	0.447916	10.395967	0.005727	0.079960	0.128842	0.224469	-0.430696	-0.715180	0.956522	0.062533	-0.063062	0.277809	0	0
4677	1.725901	0.480453	9.828767	0.013687	0.076328	0.137531	0.224988	-0.431379	-0.714678	0.956176	0.062416	-0.062497	0.279153	0	0
4678	1.801792	0.484150	9.434860	0.037059	0.055046	0.147877	0.224861	-0.432061	-0.714691	0.955752	0.062543	-0.062024	0.280678	0	0
4679	1.818296	0.368864	9.311787	0.058433	0.039252	0.142550	0.223679	-0.433324	-0.712760	0.955335	0.062949	-0.061692	0.282077	0	0
4680	1.764146	0.257897	9.292089	0.069658	0.038333	0.140773	0.222520	-0.436333	-0.712941	0.954891	0.063439	-0.061282	0.283553	0	0
4681	1.647673	0.293964	9.193609	0.043703	0.020112	0.147753	0.223427	-0.436879	-0.712179	0.954452	0.063744	-0.061178	0.284984	0	0
4682	1.502213	0.382754	9.178865	0.005296	0.014561	0.133861	0.223410	-0.437180	-0.709979	0.954059	0.063689	-0.061176	0.286308	0	0
4683	1.371427	0.504273	9.265930	-0.052828	0.003728	0.130478	0.222116	-0.436358	-0.711251	0.953716	0.063121	-0.061491	0.287507	0	0
4684	1.264913	0.615857	9.354715	-0.110974	0.009631	0.118425	0.221060	-0.435843	-0.709677	0.953431	0.061981	-0.061858	0.288621	0	0
4685	1.172908	0.712705	9.447797	-0.167182	0.009197	0.118564	0.218841	-0.432446	-0.710503	0.953191	0.060306	-0.062441	0.289640	0	0
4686	1.114527	0.736283	9.556006	-0.219296	0.007143	0.108233	0.217665	-0.426842	-0.712461	0.952997	0.058145	-0.063140	0.290567	0	0
4687	1.051334	0.762702	9.630472	-0.237752	0.000474	0.097789	0.216487	-0.424531	-0.712796	0.952843	0.055829	-0.063993	0.291338	0	0
4688	1.093022	0.774574	9.402102	-0.236781	-0.001346	0.103017	0.216210	-0.420857	-0.712463	0.952649	0.053531	-0.064818	0.292221	0	0
4689	1.190682	0.779181	9.128757	-0.206828	-0.035660	0.104590	0.214127	-0.418547	-0.713441	0.952423	0.051609	-0.065926	0.293053	0	0
4690	1.250854	0.676114	9.184005	-0.167155	-0.061439	0.111399	0.212936	-0.414886	-0.712712	0.952120	0.050144	-0.067125	0.294019	0	0
4691	1.238927	0.428425	9.863483	-0.135812	-0.056653	0.118330	0.210096	-0.414192	-0.715922	0.951795	0.048946	-0.068228	0.295017	0	0
4692	1.147457	0.326177	10.621922	-0.154654	-0.040012	0.119307	0.208379	-0.411093	-0.714292	0.951464	0.047532	-0.069189	0.296090	0	0
4693	1.062679	0.523330	11.297312	-0.221668	-0.023213	0.134351	0.208768	-0.408486	-0.715282	0.951147	0.045395	-0.070228	0.297198	0	0
4694	1.138357	1.006986	11.399290	-0.339040	0.019686	0.129543	0.207717	-0.403436	-0.716473	0.950893	0.042044	-0.071172	0.298278	0	0
4695	1.298015	1.565624	10.812459	-0.458986	0.035085	0.096655	0.207539	-0.396930	-0.717774	0.950807	0.037513	-0.072342	0.298872	0	0
4696	1.544884	1.973319	9.747312	-0.539445	0.026791	0.060217	0.206754	-0.389539	-0.720737	0.950779	0.032289	-0.073785	0.299219	0	0
4697	1.778727	1.918714	9.235140	-0.556503	-0.004477	0.004391	0.207651	-0.381323	-0.722918	0.950927	0.027057	-0.075595	0.298817	0	0
4698	1.980224	1.352806	8.893171	-0.442238	-0.049853	-0.053552	0.205297	-0.371081	-0.726204	0.951116	0.023067	-0.077442	0.298077	0	0
4699	2.030107	0.707591	8.817467	-0.296049	-0.076712	-0.083637	0.205010	-0.365914	-0.725322	0.951370	0.020623	-0.079146	0.296995	0	0
4700	2.042153	0.265764	8.815741	-0.114359	-0.086325	-0.115547	0.203317	-0.361820	-0.727046	0.951629	0.019909	-0.080350	0.295889	0	0
4701	2.059995	0.016267	8.976406	0.019397	-0.088946	-0.126381	0.204223	-0.359899	-0.727275	0.951927	0.020547	-0.081231	0.294642	0	0
4702	2.044664	-0.079986	9.132757	0.116049	-0.094865	-0.131032	0.203969	-0.361125	-0.727556	0.952184	0.022060	-0.081833	0.293534	0	0
4703	2.039627	-0.088427	9.241699	0.183620	-0.087597	-0.126846	0.202532	-0.365262	-0.724903	0.952442	0.024262	-0.082221	0.292414	0	0
4704	2.010314	-0.047922	9.552843	0.192145	-0.069145	-0.139036	0.202142	-0.367460	-0.723905	0.952704	0.026434	-0.082351	0.291332	0	0
4705	1.907960	-0.009556	9.894696	0.157786	-0.033872	-0.144086	0.202140	-0.369657	-0.722651	0.953052	0.028246	-0.082298	0.290038	0	0
4706	1.769738	0.085491	9.967031	0.121812	-0.037352	-0.126577	0.200195	-0.372957	-0.721923	0.953311	0.029646	-0.082331	0.289036	0	0
4707	1.640525	0.116319	10.352975	0.055061	0.013674	-0.118407	0.200192	-0.373508	-0.721415	0.953646	0.030317	-0.082127	0.287915	0	0
4708	1.646308	0.276668	10.321593	-0.010483	0.036136	-0.118943	0.202828	-0.373288	-0.721428	0.953985	0.030236	-0.081843	0.286880	0	0
4709	1.705725	0.432662	10.215917	-0.043271	0.051285	-0.121429	0.203596	-0.372065	-0.720501	0.954387	0.029865	-0.081561	0.285659	0	0
4710	1.697094	0.576187	9.973636	-0.061675	0.053403	-0.132728	0.205406	-0.371244	-0.719330	0.954786	0.029258	-0.081253	0.284476	0	0
4711	1.613916	0.503782	10.001157	-0.047322	0.051821	-0.148480	0.205546	-0.372050	-0.720126	0.955263	0.028876	-0.080968	0.282990	0	0
4712	1.459404	0.332896	10.210502	-0.005698	0.067278	-0.151178	0.209709	-0.370367	-0.720642	0.955703	0.028780	-0.080364	0.281684	0	0
4713	1.382977	0.186429	10.345759	0.061797	0.091370	-0.160025	0.210860	-0.369015	-0.718807	0.956208	0.029334	-0.079384	0.280186	0	0
4714	1.488595	0.222368	9.646576	0.128912	0.084134	-0.171574	0.212808	-0.369963	-0.717801	0.956671	0.030494	-0.078233	0.278801	0	0
4715	1.686561	0.265695	9.085784	0.219463	0.069545	-0.174475	0.215559	-0.374022	-0.718160	0.957141	0.032628	-0.077016	0.277280	0	0
4716	1.905399	0.200541	8.881277	0.292576	0.046349	-0.180820	0.217496	-0.377731	-0.714483	0.957530	0.035466	-0.075766	0.275931	0	0
4717	2.103498	0.029540	9.266474	0.366891	-0.001848	-0.160188	0.216457	-0.381852	-0.712870	0.957832	0.039198	-0.074831	0.274629	0	0
4718	2.037905	-0.214398	10.087666	0.396151	-0.016155	-0.160291	0.218417	-0.387993	-0.710928	0.958056	0.043181	-0.073898	0.273501	0	0
4719	1.695877	-0.380659	10.463615	0.380828	-0.016156	-0.151556	0.218935	-0.394849	-0.707432	0.958284	0.047061	-0.073062	0.272285	0	0
4720	1.352321	-0.091288	10.254993	0.293360	0.005128	-0.128745	0.218631	-0.399169	-0.704535	0.958441	0.049980	-0.072213	0.271438	0	0
4721	1.209414	0.358839	9.826497	0.163608	-0.000791	-0.126712	0.219671	-0.401492	-0.703290	0.958698	0.051700	-0.071823	0.270310	0	0
4722	1.265239	0.618590	9.119546	0.004141	-0.012369	-0.140261	0.219932	-0.402448	-0.702922	0.959008	0.051903	-0.071917	0.269143	0	0
4723	1.494411	0.616371	8.702648	-0.146437	-0.029543	-0.142455	0.220448	-0.401215	-0.703031	0.959441	0.050737	-0.072628	0.267625	0	0
4724	1.686031	0.510477	8.691873	-0.279033	-0.023663	-0.123693	0.219527	-0.396028	-0.704220	0.959841	0.048240	-0.073599	0.266385	0	0
4725	1.779319	0.322534	9.154300	-0.347141	-0.025112	-0.116483	0.220425	-0.390006	-0.705406	0.960291	0.045117	-0.074818	0.264968	0	0
4726	1.715117	0.263773	9.689992	-0.385845	-0.032072	-0.104177	0.221331	-0.384796	-0.707127	0.960669	0.041598	-0.076165	0.263786	0	0
4727	1.610672	0.371945	10.086149	-0.399133	0.008051	-0.095326	0.222101	-0.376714	-0.709569	0.961082	0.037866	-0.077208	0.262539	0	0
4728	1.516172	0.518755	10.492311	-0.417374	0.015227	-0.099640	0.222475	-0.370839	-0.710365	0.961463	0.033917	-0.078185	0.261392	0	0
4729	1.462839	0.594505	10.707671	-0.426091	0.076278	-0.089861	0.223494	-0.364007	-0.710758	0.961890	0.029742	-0.078639	0.260190	0	0
4730	1.402013	0.581252	10.636257	-0.398152	0.088209	-0.082939	0.225048	-0.356872	-0.713224	0.962233	0.025777	-0.078866	0.259274	0	0
4731	1.429168	0.524959	9.998100	-0.311331	0.103214	-0.074423	0.224773	-0.350591	-0.714267	0.962581	0.022629	-0.078762	0.258307	0	0
4732	1.473006	0.414764	9.392684	-0.193667	0.086496	-0.064333	0.227890	-0.346181	-0.715630	0.962808	0.020619	-0.078482	0.257714	0	0
4733	1.496191	0.169659	9.151400	-0.055132	0.069481	-0.049058	0.229704	-0.345353	-0.714978	0.962999	0.020009	-0.078046	0.257180	0	0
4734	1.497251	-0.095745	9.007178	0.087173	0.064517	-0.025037	0.230214	-0.345913	-0.713436	0.963040	0.020731	-0.077262	0.257206	0	0
4735	1.474573	-0.236015	8.979074	0.180852	0.038934	-0.000076	0.230594	-0.345926	-0.712141	0.963030	0.022429	-0.076523	0.257322	0	0
4736	1.352702	-0.273748	8.974089	0.231248	0.024304	0.018038	0.231785	-0.353288	-0.711126	0.962891	0.024609	-0.075763	0.257867	0	0
4737	1.197343	-0.218584	8.934883	0.212629	0.025952	0.035512	0.232047	-0.357121	-0.709646	0.962763	0.026608	-0.075071	0.258350	0	0
4738	1.108366	-0.067992	8.774453	0.148888	0.019265	0.049604	0.231796	-0.359715	-0.709566	0.962555	0.027982	-0.074579	0.259119	0	0
4739	1.063162	0.104979	8.751328	0.059058	0.007576	0.059402	0.231272	-0.361920	-0.708048	0.962388	0.028525	-0.074464	0.259712	0	0
4740	1.146729	0.238424	8.690772	-0.025504	-0.002479	0.071830	0.232047	-0.362195	-0.707281	0.962159	0.028259	-0.074640	0.260537	0	0
4741	1.312258	0.240060	8.633710	-0.077504	-0.039864	0.082368	0.230209	-0.359497	-0.706437	0.961935	0.027594	-0.075340	0.261236	0	0
4742	1.462904	0.204723	8.639411	-0.077973	-0.077397	0.077928	0.227610	-0.358419	-0.707435	0.961661	0.027009	-0.076377	0.262001	0	0
4743	1.593308	0.100318	8.981119	-0.050427	-0.084652	0.076117	0.226304	-0.359263	-0.706404	0.961408	0.026727	-0.077436	0.262646	0	0
4744	1.782440	0.014602	9.123213	-0.031238	-0.083238	0.083083	0.224735	-0.357643	-0.706361	0.961105	0.026603	-0.078409	0.263481	0	0
4745	1.918460	0.018467	9.314169	-0.001973	-0.090408	0.083097	0.221654	-0.359113	-0.706234	0.960812	0.026797	-0.079401	0.264229	0	0
4746	2.005951	0.039761	9.515818	0.006647	-0.094045	0.084819	0.220088	-0.358587	-0.705953	0.960482	0.027064	-0.080377	0.265106	0	0
4747	2.088676	0.080402	9.727535	0.002188	-0.079894	0.073543	0.216436	-0.358908	-0.704895	0.960219	0.027281	-0.081259	0.265767	0	0
4748	2.229576	0.081757	9.934930	-0.020984	-0.067597	0.076286	0.216298	-0.357413	-0.704605	0.959942	0.027218	-0.082053	0.266530	0	0
4749	2.353284	0.072585	10.229728	-0.044857	-0.048386	0.083411	0.214607	-0.358251	-0.704350	0.959688	0.026896	-0.082766	0.267254	0	0
4750	2.253157	0.083757	10.614722	-0.053340	-0.018558	0.078274	0.213166	-0.356634	-0.703919	0.959447	0.026391	-0.083176	0.268041	0	0
4751	1.979823	0.027834	11.056025	-0.034390	0.006001	0.064299	0.211471	-0.357341	-0.703271	0.959286	0.026040	-0.083336	0.268604	0	0
4752	1.756369	0.001199	10.564496	0.005238	0.030606	0.045028	0.211334	-0.356667	-0.702738	0.959150	0.025996	-0.083107	0.269163	0	0
4753	1.699444	0.084258	9.680897	0.060159	0.053539	0.015251	0.211460	-0.355713	-0.702591	0.959134	0.026463	-0.082543	0.269347	0	0
4754	1.826580	0.065961	9.040970	0.090888	0.036076	0.003788	0.212233	-0.358185	-0.700568	0.959094	0.027258	-0.082020	0.269570	0	0
4755	1.925249	-0.137909	8.963158	0.118174	0.025605	-0.011113	0.212228	-0.359291	-0.699422	0.959109	0.028378	-0.081564	0.269541	0	0
4756	1.989030	-0.424939	9.190018	0.149147	-0.002707	-0.007753	0.212216	-0.362327	-0.696497	0.959050	0.029846	-0.081252	0.269684	0	0
4757	1.880489	-0.619278	9.509334	0.161102	-0.009726	-0.013035	0.209884	-0.365077	-0.696534	0.959023	0.031460	-0.081020	0.269667	0	0
4758	1.783293	-0.553259	9.773627	0.128570	-0.020390	0.006102	0.211010	-0.368022	-0.693882	0.958914	0.032767	-0.080937	0.269924	0	0
4759	1.720969	-0.369481	9.884208	0.074850	-0.022552	0.003608	0.209689	-0.369162	-0.690911	0.958855	0.033560	-0.081064	0.269998	0	0
4760	1.639179	-0.157997	10.138473	0.004083	-0.030071	0.015099	0.208389	-0.368899	-0.691156	0.958755	0.033692	-0.081413	0.270233	0	0
4761	1.440031	-0.056472	10.330936	-0.077236	-0.031147	0.013549	0.207890	-0.372983	-0.692011	0.958712	0.033030	-0.082032	0.270281	0	0
4762	1.165027	-0.080021	10.259480	-0.119181	-0.045343	-0.002110	0.206851	-0.370248	-0.693507	0.958669	0.032040	-0.082853	0.270301	0	0
4763	1.167234	-0.157931	10.059796	-0.143341	-0.053060	0.001434	0.206303	-0.365909	-0.692120	0.958659	0.030799	-0.083848	0.270175	0	0
4764	1.284727	-0.175320	9.345055	-0.121314	-0.082719	-0.007423	0.204726	-0.363481	-0.691283	0.958609	0.029891	-0.085033	0.270082	0	0
4765	1.328985	-0.194344	8.835347	-0.047332	-0.116388	-0.009475	0.201352	-0.364322	-0.692054	0.958541	0.029740	-0.086367	0.269917	0	0
4766	1.444685	-0.377689	8.863959	-0.026333	-0.154830	-0.021819	0.200929	-0.359713	-0.690274	0.958440	0.029949	-0.087983	0.269732	0	0
4767	1.397959	-0.680166	9.916298	-0.023107	-0.157227	0.006983	0.197425	-0.358636	-0.691915	0.958279	0.030108	-0.089642	0.269739	0	0
4768	1.347935	-0.793476	10.545305	-0.076968	-0.115970	0.015117	0.194044	-0.360860	-0.691156	0.958101	0.029701	-0.091030	0.269951	0	0
4769	1.309805	-0.558360	11.043422	-0.184581	-0.095342	0.029419	0.194041	-0.359494	-0.691388	0.957977	0.028100	-0.092528	0.270054	0	0
4770	1.330254	0.022446	10.949900	-0.330461	-0.045726	0.063170	0.190150	-0.355520	-0.691145	0.957783	0.025036	-0.093940	0.270556	0	0
4771	1.385179	0.551390	10.263747	-0.467166	-0.023418	0.051367	0.189369	-0.347848	-0.694623	0.957718	0.020515	-0.095509	0.270618	0	0
4772	1.646155	0.908454	9.376706	-0.549880	-0.032860	0.030643	0.188054	-0.340201	-0.696540	0.957624	0.015349	-0.097383	0.270624	0	0
4773	1.904214	0.834207	8.866116	-0.561014	-0.063855	0.007952	0.188032	-0.330086	-0.698548	0.957602	0.010107	-0.099583	0.270146	0	0
4774	2.194198	0.452712	8.679672	-0.495181	-0.084929	-0.020128	0.186188	-0.323280	-0.699050	0.957538	0.005654	-0.101800	0.269676	0	0
4775	2.303367	-0.044618	8.573231	-0.333448	-0.119856	-0.045054	0.185132	-0.316457	-0.700337	0.957543	0.002817	-0.103922	0.268895	0	0
4776	2.398516	-0.359619	8.890966	-0.202917	-0.144023	-0.075110	0.183042	-0.311002	-0.702032	0.957556	0.001368	-0.105915	0.268079	0	0
4777	2.429990	-0.352152	9.069502	-0.060937	-0.140053	-0.065040	0.180178	-0.309386	-0.702628	0.957574	0.001226	-0.107504	0.267384	0	0
4778	2.370309	-0.166444	9.003314	0.020988	-0.153977	-0.103727	0.179250	-0.309283	-0.700673	0.957635	0.001982	-0.108991	0.266556	0	0
4779	2.285610	-0.039739	9.244334	0.067269	-0.125910	-0.131718	0.176397	-0.309159	-0.701948	0.957839	0.003116	-0.110106	0.265353	0	0
4780	2.178458	-0.014477	9.457798	0.055278	-0.094224	-0.140334	0.176392	-0.311635	-0.700180	0.958052	0.004084	-0.110928	0.264225	0	0
4781	1.996206	0.048908	9.574277	0.067001	-0.079924	-0.163040	0.174171	-0.312355	-0.698880	0.958384	0.005142	-0.111601	0.262715	0	0
4782	1.943090	0.168016	9.819303	0.032021	-0.077637	-0.180395	0.173000	-0.311406	-0.699373	0.958717	0.005888	-0.112321	0.261173	0	0
4783	1.842958	0.178851	10.247507	0.058170	-0.035887	-0.189186	0.173486	-0.311621	-0.698348	0.959161	0.006787	-0.112589	0.259398	0	0
4784	2.054314	0.215401	10.729771	0.009382	-0.012492	-0.215111	0.172951	-0.311513	-0.696526	0.959638	0.007191	-0.112739	0.257551	0	0
4785	2.062084	0.329951	10.900694	-0.078842	0.030434	-0.235676	0.174249	-0.310270	-0.696770	0.960281	0.006671	-0.112714	0.255171	0	0
4786	2.069508	0.363195	10.961521	-0.154595	0.076540	-0.242304	0.173472	-0.308490	-0.698027	0.960886	0.005322	-0.112426	0.253042	0	0
4787	2.362040	0.356771	10.436574	-0.150386	0.124142	-0.270052	0.177876	-0.304639	-0.697335	0.961713	0.003933	-0.111677	0.250243	0	0
4788	2.250662	0.339819	9.860281	-0.063213	0.123708	-0.277306	0.180606	-0.303245	-0.697587	0.962461	0.003372	-0.110704	0.247793	0	0
4789	2.724758	0.160277	9.265730	0.017571	0.105834	-0.293206	0.181892	-0.302433	-0.696153	0.963302	0.003690	-0.109716	0.244944	0	0
4790	2.956514	-0.131909	9.389374	0.095817	0.099563	-0.272450	0.186181	-0.301714	-0.695780	0.964013	0.004704	-0.108581	0.242626	0	0
4791	3.054535	-0.387729	9.620728	0.142309	0.099314	-0.283009	0.187354	-0.305950	-0.694055	0.964798	0.006240	-0.107360	0.240001	0	0
4792	2.872666	-0.614422	10.069591	0.136311	0.120683	-0.253275	0.190214	-0.306749	-0.693313	0.965455	0.007577	-0.105922	0.237948	0	0
4793	2.618377	-0.757093	10.439008	0.115128	0.157753	-0.213005	0.192426	-0.306591	-0.693326	0.966117	0.008632	-0.104210	0.235972	0	0
4794	2.433821	-0.706272	10.376205	0.046893	0.178774	-0.181380	0.196056	-0.306439	-0.691792	0.966676	0.008883	-0.102426	0.234453	0	0
4795	2.291784	-0.516431	9.999667	0.011735	0.225796	-0.149788	0.199687	-0.304777	-0.691007	0.967254	0.008706	-0.100306	0.232988	0	0
4796	2.230376	-0.342507	9.243361	0.003501	0.220400	-0.128879	0.204891	-0.303905	-0.691287	0.967731	0.008382	-0.098224	0.231902	0	0
4797	2.068107	-0.283651	8.875109	0.009868	0.210535	-0.110643	0.208526	-0.304842	-0.689775	0.968191	0.008183	-0.096262	0.230810	0	0
4798	1.896903	-0.446631	8.821059	0.021559	0.182902	-0.080237	0.210337	-0.303059	-0.689234	0.968504	0.008075	-0.094505	0.230226	0	0
4799	1.648069	-0.524166	9.002438	0.030915	0.175301	-0.045424	0.211896	-0.304420	-0.688234	0.968770	0.008091	-0.092840	0.229784	0	0
4800	1.326264	-0.545765	9.450189	0.012181	0.163803	-0.027129	0.214613	-0.303046	-0.686929	0.968936	0.007886	-0.091293	0.229710	0	0
4801	1.155348	-0.545314	9.981926	-0.010957	0.197459	0.007030	0.218133	-0.302590	-0.687983	0.969098	0.007382	-0.089504	0.229746	0	0
4802	1.039015	-0.390828	10.369333	-0.035949	0.209201	0.047230	0.219678	-0.301640	-0.686419	0.969123	0.006541	-0.087632	0.230388	0	0
4803	1.059281	-0.218193	10.545636	-0.033402	0.220817	0.082132	0.223320	-0.300647	-0.686685	0.969127	0.005689	-0.085662	0.231135	0	0
4804	1.133971	-0.021594	10.047979	-0.039642	0.202788	0.122210	0.225656	-0.299536	-0.686420	0.968954	0.004764	-0.083865	0.232532	0	0
4805	1.218360	0.167723	9.542731	-0.040252	0.186793	0.142217	0.227594	-0.299402	-0.684745	0.968781	0.003877	-0.082235	0.233849	0	0
4806	1.310694	0.096904	9.290226	-0.022229	0.149812	0.151674	0.230064	-0.298834	-0.684622	0.968477	0.003221	-0.080912	0.235573	0	0
4807	1.508292	-0.257875	9.174087	-0.028839	0.123249	0.172619	0.232146	-0.298814	-0.684637	0.968171	0.002571	-0.079871	0.237188	0	0
4808	1.619106	-0.443660	9.207619	0.002311	0.087765	0.188165	0.233181	-0.299362	-0.683617	0.967727	0.002267	-0.079091	0.239255	0	0
4809	1.686740	-0.526894	9.219398	0.069754	0.064331	0.199260	0.232406	-0.300730	-0.683768	0.967300	0.002686	-0.078388	0.241205	0	0
4810	1.545475	-0.538546	9.285441	0.137331	0.042594	0.216426	0.232134	-0.300477	-0.682464	0.966754	0.003769	-0.077720	0.243583	0	0
4811	1.456088	-0.446888	9.187127	0.182714	0.042823	0.237205	0.232945	-0.308101	-0.682618	0.966199	0.005297	-0.076953	0.245986	0	0
4812	1.362664	-0.230363	8.993844	0.210415	0.027639	0.248381	0.230345	-0.309631	-0.682241	0.965517	0.007106	-0.076250	0.248821	0	0
4813	1.198524	-0.051435	8.743554	0.169110	0.013799	0.264117	0.229565	-0.312517	-0.680994	0.964855	0.008554	-0.075796	0.251467	0	0
4814	1.102247	0.050981	8.335662	0.134674	-0.000035	0.276360	0.228137	-0.316639	-0.679508	0.964090	0.009672	-0.075550	0.254421	0	0
4815	1.063806	0.083416	8.065857	0.102125	-0.012276	0.294726	0.227224	-0.317748	-0.678744	0.963318	0.010519	-0.075515	0.257303	0	0
4816	1.145832	0.002724	8.275864	0.086774	-0.040532	0.316520	0.225391	-0.316962	-0.677678	0.962440	0.011238	-0.075786	0.260458	0	0
4817	1.343441	-0.237130	8.742405	0.097467	-0.046244	0.332233	0.222528	-0.320281	-0.676166	0.961526	0.012099	-0.076092	0.263689	0	0
4818	1.502574	-0.394368	9.230380	0.119982	-0.050083	0.335691	0.219796	-0.320582	-0.676022	0.960557	0.013149	-0.076367	0.267068	0	0
4819	1.609612	-0.328838	9.587152	0.168854	-0.047404	0.358248	0.218241	-0.323878	-0.675297	0.959536	0.014673	-0.076497	0.270598	0	0
4820	1.785416	-0.161194	9.861836	0.190776	-0.028494	0.368814	0.215802	-0.327128	-0.673516	0.958456	0.016318	-0.076377	0.274339	0	0
4821	1.829705	-0.005404	10.226185	0.217318	-0.018934	0.356546	0.212288	-0.332786	-0.670877	0.957422	0.018233	-0.076103	0.277883	0	0
4822	1.789452	0.193580	10.261421	0.213946	-0.000516	0.354837	0.211507	-0.336633	-0.669130	0.956353	0.020036	-0.075645	0.281539	0	0
4823	1.687317	0.259253	10.547975	0.204685	0.014072	0.321739	0.210864	-0.339920	-0.668540	0.955413	0.021769	-0.075082	0.284735	0	0
4824	1.621064	0.199477	10.737494	0.214923	0.042257	0.302597	0.209559	-0.344053	-0.666147	0.954496	0.023498	-0.074200	0.287889	0	0
4825	1.645406	0.125894	10.348520	0.228448	0.049504	0.283397	0.208134	-0.347759	-0.665300	0.953660	0.025387	-0.073219	0.290735	0	0
4826	1.660309	0.055115	9.712859	0.250397	0.041056	0.260634	0.206842	-0.352283	-0.664342	0.952817	0.027491	-0.072231	0.293540	0	0
4827	1.660098	-0.054772	9.333620	0.268699	0.025700	0.232633	0.206309	-0.354502	-0.661786	0.952077	0.029868	-0.071347	0.295918	0	0
4828	1.673637	-0.246173	9.291846	0.255251	0.034355	0.243186	0.205409	-0.359568	-0.660841	0.951265	0.032047	-0.070403	0.298515	0	0
4829	1.774960	-0.376812	9.394171	0.189235	0.024522	0.231169	0.204891	-0.364507	-0.658857	0.950529	0.033662	-0.069769	0.300820	0	0
4830	1.764385	-0.441990	9.809904	0.111964	0.033464	0.250618	0.203598	-0.367798	-0.658394	0.949708	0.034478	-0.069262	0.303428	0	0
4831	1.725660	-0.375455	9.969112	0.028798	0.044782	0.237798	0.203079	-0.367525	-0.658774	0.949005	0.034488	-0.068924	0.305694	0	0
4832	1.633431	-0.294475	10.180604	-0.023354	0.026011	0.234386	0.202818	-0.368352	-0.658269	0.948277	0.034049	-0.068895	0.308002	0	0
4833	1.541887	-0.156893	10.114104	-0.059599	0.026181	0.236983	0.202366	-0.365443	-0.656148	0.947582	0.033266	-0.069004	0.310195	0	0
4834	1.620504	-0.079297	9.839817	-0.071843	0.020236	0.233514	0.200805	-0.365047	-0.656388	0.946858	0.032386	-0.069179	0.312450	0	0
4835	1.567344	-0.082313	9.494797	-0.108495	0.016464	0.217899	0.198590	-0.363702	-0.656606	0.946220	0.031177	-0.069527	0.314424	0	0
4836	1.431078	-0.191516	8.939554	-0.094843	-0.000949	0.214306	0.198434	-0.359219	-0.655479	0.945547	0.030156	-0.069968	0.316442	0	0
4837	1.255373	-0.355651	8.553913	-0.069499	-0.048083	0.205362	0.197536	-0.359481	-0.657034	0.944880	0.029519	-0.070799	0.318306	0	0
4838	1.219472	-0.666406	8.589054	-0.047856	-0.072866	0.213979	0.194675	-0.358958	-0.657523	0.944126	0.029172	-0.071769	0.320351	0	0
4839	1.158221	-1.000224	9.413707	-0.076048	-0.060655	0.221106	0.194281	-0.358420	-0.657250	0.943387	0.028477	-0.072741	0.322363	0	0
4840	1.005155	-1.180316	10.455717	-0.130274	-0.040056	0.261451	0.191286	-0.357356	-0.657467	0.942519	0.027211	-0.073680	0.324791	0	0
4841	0.806607	-0.852748	11.278429	-0.203307	0.026272	0.296684	0.187377	-0.356852	-0.657170	0.941613	0.024944	-0.074250	0.327459	0	0
4842	0.786593	-0.077510	11.425505	-0.285997	0.062629	0.303924	0.186458	-0.353720	-0.657621	0.940661	0.021853	-0.074737	0.330294	0	0
4843	0.845495	0.762021	10.963996	-0.395448	0.075253	0.283262	0.186844	-0.347416	-0.659965	0.939846	0.017626	-0.075458	0.332694	0	0
4844	0.875016	1.432446	9.793820	-0.490267	0.070149	0.224134	0.187343	-0.339217	-0.661106	0.939185	0.012643	-0.076536	0.334534	0	0
4845	0.857493	1.588461	8.866775	-0.502390	0.024185	0.164699	0.187074	-0.332652	-0.663051	0.938698	0.007706	-0.078061	0.335698	0	0
4846	0.927780	1.041382	8.460316	-0.412680	-0.040053	0.098900	0.186792	-0.324187	-0.664311	0.938307	0.003920	-0.079898	0.336423	0	0
4847	0.929167	0.384335	8.174933	-0.275631	-0.084016	0.053085	0.185481	-0.318318	-0.665873	0.938066	0.001584	-0.081661	0.336691	0	0
4848	0.965545	-0.030123	8.313455	-0.096717	-0.146324	0.037608	0.182101	-0.316563	-0.667112	0.937780	0.001167	-0.083429	0.337055	0	0
4849	1.086005	-0.198419	8.514064	0.015386	-0.150557	0.026840	0.181044	-0.315776	-0.665532	0.937562	0.001811	-0.084829	0.337311	0	0
4850	1.231875	-0.200730	8.609923	0.103111	-0.170329	0.016957	0.178969	-0.316607	-0.666052	0.937332	0.003362	-0.086148	0.337602	0	0
4851	1.334438	-0.083292	8.885222	0.101936	-0.189555	0.014295	0.174560	-0.319370	-0.666594	0.937115	0.004966	-0.087619	0.337807	0	0
4852	1.426435	-0.053911	9.450035	0.078370	-0.177016	0.000460	0.172208	-0.319134	-0.665534	0.936921	0.006325	-0.089082	0.337940	0	0
4853	1.459631	-0.016342	10.418212	0.012785	-0.150380	-0.003625	0.169848	-0.318636	-0.663562	0.936799	0.006984	-0.090482	0.337894	0	0
4854	1.522598	0.079146	11.173475	-0.060225	-0.109195	-0.037307	0.169602	-0.319302	-0.665000	0.936796	0.006850	-0.091774	0.337557	0	0
4855	1.524515	0.432263	11.284983	-0.105597	-0.068113	-0.070240	0.168553	-0.316856	-0.665204	0.936980	0.006196	-0.092790	0.336779	0	0
4856	1.565172	0.730471	11.283446	-0.116521	-0.041266	-0.103302	0.164119	-0.313212	-0.665750	0.937245	0.005371	-0.093632	0.335822	0	0
4857	1.746417	0.829646	10.733521	-0.118380	-0.015818	-0.159908	0.165806	-0.312655	-0.665362	0.937780	0.004531	-0.094189	0.334180	0	0
4858	1.916416	0.692074	10.311221	-0.047082	-0.018849	-0.220273	0.167755	-0.310583	-0.665984	0.938459	0.004389	-0.094582	0.332159	0	0
4859	2.051003	0.321774	9.891267	0.021877	-0.030805	-0.268427	0.168267	-0.308123	-0.666069	0.939330	0.005042	-0.094808	0.329614	0	0
4860	2.175395	-0.087195	9.684049	0.117875	-0.029101	-0.311382	0.168920	-0.308798	-0.666087	0.940284	0.006568	-0.094746	0.326873	0	0
4861	2.339086	-0.392012	9.685613	0.186410	-0.036205	-0.339457	0.169314	-0.312766	-0.664611	0.941353	0.008860	-0.094484	0.323802	0	0
4862	2.513326	-0.588268	9.519007	0.240545	-0.029325	-0.359611	0.170111	-0.316709	-0.664823	0.942402	0.011594	-0.094016	0.320787	0	0
4863	2.595243	-0.764127	9.335456	0.254335	-0.025840	-0.365718	0.170611	-0.317285	-0.661984	0.943524	0.014517	-0.093444	0.317520	0	0
4864	2.491417	-0.971388	9.722267	0.260349	-0.014422	-0.374416	0.172963	-0.320812	-0.661551	0.944610	0.017399	-0.092766	0.314332	0	0
4865	2.258515	-1.247597	9.859291	0.226324	0.023369	-0.370727	0.174780	-0.322722	-0.660045	0.945757	0.019890	-0.091821	0.310994	0	0
4866	2.138141	-1.399700	10.099587	0.178591	0.032050	-0.346141	0.175825	-0.324350	-0.659824	0.946752	0.021834	-0.090958	0.308076	0	0
4867	1.882126	-1.182424	9.525127	0.092954	0.056023	-0.320595	0.178020	-0.323806	-0.658013	0.947769	0.022889	-0.090126	0.305102	0	0
4868	1.748042	-0.832702	9.390363	-0.003269	0.066012	-0.295049	0.181017	-0.325143	-0.657801	0.948631	0.022966	-0.089505	0.302590	0	0
4869	1.730573	-0.582027	8.902867	-0.139170	0.061330	-0.261554	0.181531	-0.323228	-0.657897	0.949507	0.021735	-0.089341	0.299971	0	0
4870	1.736163	-0.465107	8.860825	-0.232310	0.053074	-0.247361	0.183604	-0.318833	-0.658864	0.950254	0.019632	-0.089544	0.297682	0	0
4871	1.760239	-0.490645	8.956746	-0.316649	0.041984	-0.226205	0.186467	-0.313321	-0.661371	0.951020	0.016733	-0.090100	0.295234	0	0
4872	1.839464	-0.611478	9.287296	-0.307801	0.046097	-0.219213	0.187481	-0.307045	-0.660996	0.951702	0.013898	-0.090601	0.293022	0	0
4873	1.934138	-0.577554	9.658430	-0.266770	0.045369	-0.198386	0.188119	-0.301025	-0.662181	0.952355	0.011430	-0.090984	0.290880	0	0
4874	2.012138	-0.443705	10.225053	-0.195285	0.044857	-0.205571	0.190325	-0.298269	-0.662791	0.952950	0.009661	-0.091169	0.288931	0	0
4875	1.995359	-0.294238	10.769876	-0.126262	0.070702	-0.218797	0.191472	-0.294182	-0.661682	0.953654	0.008477	-0.090902	0.286720	0	0
4876	1.939242	-0.233219	11.222352	-0.055639	0.087875	-0.235538	0.192002	-0.292791	-0.663475	0.954302	0.007957	-0.090270	0.284773	0	0
4877	1.863653	-0.245579	11.301394	0.026111	0.085766	-0.250620	0.194595	-0.291409	-0.662947	0.955087	0.008214	-0.089418	0.282393	0	0
4878	1.727227	-0.319533	11.071074	0.111373	0.092480	-0.269183	0.197198	-0.293029	-0.662219	0.955719	0.009333	-0.088261	0.280577	0	0
4879	1.588189	-0.436453	10.777257	0.178106	0.099643	-0.306004	0.198762	-0.294656	-0.661743	0.956642	0.011047	-0.086837	0.277802	0	0
4880	1.544447	-0.577970	9.999104	0.233282	0.086305	-0.310563	0.202008	-0.297239	-0.659741	0.957226	0.013420	-0.085383	0.276130	0	0
4881	1.486381	-0.661686	9.272948	0.266122	0.073020	-0.308086	0.205021	-0.300333	-0.660731	0.958093	0.016039	-0.083961	0.273407	0	0
4882	1.480905	-0.823480	8.982670	0.270323	0.061720	-0.311606	0.207357	-0.303336	-0.658601	0.958477	0.018874	-0.082618	0.272285	0	0
4883	1.485031	-0.981971	8.825373	0.231465	0.043561	-0.304550	0.208536	-0.306467	-0.658022	0.959287	0.021216	-0.081566	0.269565	0	0
4884	1.377533	-1.065558	8.785508	0.184656	0.010628	-0.297537	0.209700	-0.308523	-0.656255	0.959455	0.023391	-0.080920	0.268982	0	0
4885	1.280318	-1.033869	8.848730	0.125028	0.004048	-0.293911	0.210871	-0.310980	-0.655014	0.960207	0.024780	-0.080528	0.266279	0	0
4886	1.358487	-0.985717	8.823400	0.029362	-0.006893	-0.276211	0.212569	-0.311228	-0.655680	0.960658	0.025396	-0.080492	0.264599	0	0
4887	1.422884	-0.791951	8.810145	-0.050862	-0.028452	-0.256859	0.212176	-0.309316	-0.656288	0.961313	0.025129	-0.080886	0.262112	0	0
4888	1.462831	-0.603691	8.874849	-0.109167	-0.047126	-0.263733	0.211517	-0.308101	-0.655870	0.961864	0.024468	-0.081617	0.259917	0	0
4889	1.477896	-0.498428	9.001892	-0.181797	-0.065960	-0.254860	0.213335	-0.303838	-0.657357	0.962500	0.023025	-0.082713	0.257336	0	0
4890	1.526863	-0.422515	9.122893	-0.211410	-0.077935	-0.258296	0.212151	-0.301539	-0.656784	0.963072	0.021439	-0.084012	0.254900	0	0
4891	1.658769	-0.336116	9.108972	-0.239151	-0.098837	-0.251285	0.211243	-0.297292	-0.659160	0.963661	0.019519	-0.085573	0.252297	0	0
4892	1.853550	-0.299766	9.182463	-0.241110	-0.104008	-0.258245	0.210183	-0.292258	-0.659183	0.964213	0.017708	-0.087199	0.249753	0	0
4893	2.008816	-0.319067	9.490913	-0.227338	-0.111213	-0.256532	0.209662	-0.287054	-0.661543	0.964776	0.015936	-0.088852	0.247101	0	0
4894	2.130484	-0.329146	9.429855	-0.196176	-0.106230	-0.256589	0.208997	-0.283792	-0.661215	0.965298	0.014561	-0.090389	0.244578	0	0
4895	2.147584	-0.287317	9.585001	-0.158093	-0.117167	-0.248009	0.207813	-0.279985	-0.661391	0.965801	0.013468	-0.091935	0.242063	0	0
4896	2.167060	-0.248335	9.776367	-0.119947	-0.094711	-0.251545	0.205963	-0.275384	-0.660120	0.966297	0.012795	-0.093175	0.239634	0	0
4897	2.106257	-0.201672	9.993906	-0.081894	-0.096813	-0.248185	0.202579	-0.275006	-0.660219	0.966793	0.012393	-0.094345	0.237184	0	0
4898	2.135969	-0.125941	9.926510	-0.024694	-0.072732	-0.250904	0.203091	-0.272272	-0.660428	0.967266	0.012595	-0.095144	0.234916	0	0
4899	2.186078	0.066244	9.627881	-0.004006	-0.060516	-0.257051	0.203477	-0.272275	-0.659912	0.967795	0.012879	-0.095781	0.232449	0	0
4900	2.140566	0.190415	9.628280	0.037476	-0.064361	-0.253714	0.203606	-0.272001	-0.659908	0.968260	0.013667	-0.096352	0.230221	0	0
4901	2.131091	0.236522	9.636417	0.068332	-0.053845	-0.269481	0.203084	-0.273381	-0.659023	0.968803	0.014662	-0.096758	0.227692	0	0
4902	2.162448	0.236015	9.877789	0.097773	-0.046245	-0.269538	0.203600	-0.273520	-0.658381	0.969291	0.016011	-0.097010	0.225405	0	0
4903	2.245328	0.262019	9.876244	0.121809	-0.041933	-0.278308	0.203589	-0.272577	-0.657454	0.969843	0.017521	-0.097180	0.222832	0	0
4904	2.311074	0.275739	9.901552	0.156332	-0.026343	-0.287078	0.203333	-0.274219	-0.657225	0.970365	0.019409	-0.097102	0.220423	0	0
4905	2.352692	0.300729	9.804106	0.173377	-0.019247	-0.301061	0.204640	-0.276390	-0.657017	0.970961	0.021404	-0.096936	0.217670	0	0
4906	2.333009	0.239160	9.680212	0.197565	-0.022905	-0.301139	0.204916	-0.281710	-0.656475	0.971455	0.023712	-0.096725	0.215307	0	0
4907	2.238044	0.197926	9.531714	0.208117	-0.015137	-0.297671	0.206469	-0.283765	-0.654450	0.972017	0.026041	-0.096446	0.212611	0	0
4908	2.160074	0.153910	9.402154	0.211898	0.003130	-0.292405	0.206597	-0.285138	-0.653570	0.972519	0.028411	-0.095951	0.210222	0	0
4909	2.130596	0.107913	9.414286	0.210581	0.008126	-0.276686	0.206350	-0.288960	-0.653383	0.973034	0.030697	-0.095447	0.207731	0	0
4910	2.010428	-0.005524	9.669653	0.195266	0.022152	-0.273117	0.207135	-0.289769	-0.653534	0.973494	0.032848	-0.094803	0.205532	0	0
4911	1.892709	-0.121141	9.900723	0.174796	0.015951	-0.259123	0.209224	-0.292206	-0.653208	0.973970	0.034745	-0.094298	0.203181	0	0
4912	1.838810	-0.144805	10.107418	0.150992	0.032541	-0.248544	0.210250	-0.293316	-0.650902	0.974387	0.036419	-0.093648	0.201183	0	0
4913	1.911827	-0.126827	10.181039	0.095370	0.046592	-0.229142	0.213892	-0.294928	-0.649922	0.974844	0.037439	-0.093010	0.199065	0	0
4914	1.902471	-0.091091	10.029240	0.068738	0.066067	-0.230760	0.213244	-0.295480	-0.649928	0.975263	0.038233	-0.092200	0.197231	0	0
4915	2.049355	-0.042619	9.481808	0.032913	0.073076	-0.213177	0.215070	-0.297649	-0.649464	0.975725	0.038566	-0.091433	0.195224	0	0
4916	2.200119	-0.097525	9.281441	0.033129	0.050027	-0.194026	0.216629	-0.295443	-0.650211	0.976078	0.039002	-0.090866	0.193632	0	0
4917	2.292571	-0.155758	8.987954	0.017674	0.018416	-0.176608	0.218449	-0.296525	-0.649466	0.976418	0.039250	-0.090681	0.191950	0	0
4918	2.145731	-0.323233	8.882437	-0.006559	-0.026175	-0.160969	0.218308	-0.294349	-0.649163	0.976665	0.039407	-0.090950	0.190527	0	0
4919	1.822335	-0.648988	9.180634	-0.089139	-0.053030	-0.135523	0.218691	-0.293808	-0.648507	0.976896	0.038693	-0.091684	0.189132	0	0
4920	1.474951	-0.854225	9.793411	-0.201903	-0.046981	-0.080252	0.217262	-0.290803	-0.650124	0.977046	0.036905	-0.092559	0.188284	0	0
4921	1.218718	-0.829282	10.591359	-0.344749	-0.034994	-0.055414	0.216614	-0.287514	-0.652001	0.977224	0.033551	-0.093620	0.187462	0	0
4922	1.046983	-0.535934	11.195073	-0.512112	-0.018867	-0.004341	0.216591	-0.280145	-0.652636	0.977341	0.028608	-0.094828	0.187066	0	0
4923	1.010442	-0.097720	11.323206	-0.683498	0.038238	0.003248	0.218516	-0.270295	-0.653884	0.977527	0.021728	-0.095805	0.186523	0	0
4924	0.999339	0.401101	10.778570	-0.852490	0.046287	0.022895	0.217969	-0.258000	-0.656364	0.977648	0.013307	-0.097014	0.186054	0	0
4925	1.051409	0.834279	9.974913	-0.942632	0.050754	0.012659	0.218851	-0.243502	-0.659460	0.977738	0.003874	-0.098329	0.185324	0	0
4926	1.164819	0.934452	9.167520	-0.968455	0.009374	-0.003956	0.219590	-0.227790	-0.661622	0.977719	-0.005589	-0.100099	0.184432	0	0
4927	1.324066	0.608350	8.682258	-0.893348	-0.041439	-0.029560	0.219553	-0.212352	-0.664304	0.977627	-0.014298	-0.102205	0.183292	0	0
4928	1.545818	0.192011	8.407318	-0.742905	-0.087698	-0.050989	0.217566	-0.202005	-0.664736	0.977453	-0.021318	-0.104504	0.182234	0	0
4929	1.704298	-0.187164	8.332892	-0.548853	-0.118771	-0.060301	0.216769	-0.193537	-0.666641	0.977292	-0.026466	-0.106732	0.181131	0	0
4930	1.639338	-0.427493	8.606968	-0.364994	-0.134079	-0.066097	0.215465	-0.187521	-0.669108	0.977122	-0.029690	-0.108797	0.180316	0	0
4931	1.511980	-0.516897	8.889476	-0.202877	-0.149128	-0.076215	0.214255	-0.179913	-0.667913	0.977020	-0.031373	-0.110696	0.179427	0	0
4932	1.397721	-0.436963	9.212827	-0.088499	-0.143225	-0.063471	0.210753	-0.177462	-0.670434	0.976923	-0.031892	-0.112348	0.178835	0	0
4933	1.313548	-0.234177	9.377445	-0.012425	-0.129778	-0.065432	0.210218	-0.175981	-0.669364	0.976878	-0.031746	-0.113704	0.178248	0	0
4934	1.279295	-0.198911	9.727365	0.013866	-0.109189	-0.056734	0.208144	-0.176537	-0.670138	0.976821	-0.031324	-0.114841	0.177910	0	0
4935	1.262433	-0.142079	9.868983	0.022542	-0.091707	-0.061951	0.207102	-0.176138	-0.670123	0.976824	-0.030890	-0.115749	0.177375	0	0
4936	1.309718	0.000552	9.664135	-0.008759	-0.082523	-0.073182	0.205407	-0.177393	-0.669227	0.976811	-0.030713	-0.116671	0.176876	0	0
4937	1.465698	0.020057	9.534917	-0.019216	-0.062157	-0.086156	0.203722	-0.177674	-0.669869	0.976881	-0.030689	-0.117362	0.176036	0	0
4938	1.660131	-0.052468	9.357501	-0.005347	-0.049101	-0.091357	0.204500	-0.176985	-0.669861	0.976946	-0.030521	-0.117955	0.175304	0	0
4939	1.776472	-0.126507	9.377970	0.018239	-0.054125	-0.117582	0.203708	-0.175914	-0.668927	0.977093	-0.030088	-0.118506	0.174185	0	0
4940	1.970760	-0.172823	9.464822	0.052231	-0.054013	-0.143813	0.202154	-0.178112	-0.668829	0.977260	-0.029287	-0.119062	0.173001	0	0
4941	2.335916	-0.132770	9.510221	0.106188	-0.018966	-0.180452	0.199304	-0.178393	-0.670371	0.977581	-0.027960	-0.119134	0.171348	0	0
4942	2.564640	-0.061081	9.873954	0.170361	-0.012075	-0.210245	0.199566	-0.179485	-0.670005	0.977942	-0.026001	-0.119094	0.169617	0	0
4943	2.646824	-0.048445	10.424228	0.235456	0.007108	-0.243510	0.200867	-0.181804	-0.668892	0.978425	-0.023354	-0.118710	0.167475	0	0
4944	2.567070	-0.194023	11.360933	0.326576	0.052429	-0.285505	0.203221	-0.186699	-0.668096	0.978998	-0.019882	-0.117790	0.165209	0	0
4945	2.775712	-0.274887	11.488119	0.410876	0.083704	-0.317893	0.203875	-0.190801	-0.666624	0.979696	-0.015540	-0.116377	0.162511	0	0
4946	3.121610	-0.026367	10.253789	0.486345	0.088059	-0.345996	0.206392	-0.202088	-0.666863	0.980362	-0.010474	-0.114851	0.159969	0	0
4947	3.198345	0.056375	9.514783	0.564920	0.068023	-0.380303	0.207186	-0.209602	-0.664940	0.981091	-0.004505	-0.113354	0.156812	0	0
4948	3.212183	-0.173578	9.007617	0.581692	0.064013	-0.406510	0.208888	-0.214094	-0.664132	0.981765	0.001591	-0.111901	0.153668	0	0
4949	3.112752	-0.541432	8.987730	0.613088	0.040542	-0.427579	0.210469	-0.223373	-0.662249	0.982434	0.008132	-0.110604	0.150080	0	0
4950	2.998984	-0.840127	9.090210	0.613946	0.042368	-0.432795	0.211529	-0.231287	-0.660855	0.982997	0.014620	-0.109295	0.146828	0	0
4951	2.803027	-1.004537	9.404707	0.602355	0.039457	-0.410102	0.213097	-0.237568	-0.658783	0.983528	0.021015	-0.108025	0.143394	0	0
4952	2.686201	-0.987832	9.521431	0.514755	0.067886	-0.397573	0.217016	-0.245323	-0.657017	0.983977	0.026458	-0.106594	0.140451	0	0
4953	2.682642	-0.764353	9.507748	0.397861	0.116673	-0.387523	0.216769	-0.250926	-0.656087	0.984522	0.030679	-0.104857	0.137044	0	0
4954	2.650229	-0.509881	9.347489	0.227678	0.133103	-0.349506	0.221716	-0.254440	-0.654634	0.984960	0.033181	-0.103173	0.134570	0	0
4955	2.634619	-0.319682	9.060035	0.075827	0.130574	-0.335139	0.224058	-0.255514	-0.654153	0.985508	0.034137	-0.101756	0.131354	0	0
4956	2.584319	-0.203922	8.946635	-0.048560	0.115646	-0.324373	0.226926	-0.256849	-0.654200	0.985966	0.033909	-0.100616	0.128829	0	0
4957	2.469749	-0.195773	9.176973	-0.122470	0.096519	-0.296316	0.229780	-0.256012	-0.653426	0.986475	0.032901	-0.099812	0.125789	0	0
4958	2.379196	-0.199936	9.624474	-0.150524	0.084000	-0.268367	0.230413	-0.250137	-0.653964	0.986885	0.031621	-0.099142	0.123405	0	0
4959	2.232785	-0.182008	10.092947	-0.136413	0.080988	-0.252737	0.232482	-0.246846	-0.653914	0.987309	0.030435	-0.098525	0.120783	0	0
4960	2.001293	-0.137370	10.626712	-0.156867	0.090569	-0.242219	0.236383	-0.245441	-0.654174	0.987660	0.029073	-0.097800	0.118821	0	0
4961	1.755330	-0.096023	11.030029	-0.148547	0.101530	-0.221317	0.235335	-0.239977	-0.655876	0.988053	0.027696	-0.096998	0.116512	0	0
4962	1.546603	-0.002174	11.045870	-0.151723	0.116348	-0.214329	0.238178	-0.236964	-0.654800	0.988341	0.026360	-0.096012	0.115194	0	0
4963	1.543029	0.129313	10.570883	-0.155090	0.114613	-0.209109	0.241291	-0.234754	-0.654649	0.988721	0.024879	-0.095081	0.113009	0	0
4964	1.626902	0.199007	9.908999	-0.137469	0.121355	-0.197802	0.243358	-0.231740	-0.654216	0.988839	0.023775	-0.094005	0.113119	0	0
4965	1.777703	0.091625	9.405257	-0.101658	0.088069	-0.207566	0.245442	-0.229935	-0.655233	0.989170	0.022846	-0.093275	0.110995	0	0
4966	1.837096	-0.206984	9.145427	-0.075827	0.054578	-0.201592	0.246080	-0.225423	-0.655798	0.989277	0.022372	-0.092808	0.110528	0	0
4967	1.779765	-0.471874	9.000140	-0.061816	0.015690	-0.179919	0.246988	-0.223910	-0.656164	0.989495	0.021876	-0.092757	0.108708	0	0
4968	1.745106	-0.601135	8.863523	-0.097902	-0.010545	-0.160692	0.247105	-0.221736	-0.655474	0.989561	0.021165	-0.092982	0.108054	0	0
4969	1.652405	-0.630179	8.928198	-0.158107	-0.040215	-0.134444	0.248125	-0.217643	-0.654882	0.989691	0.019714	-0.093599	0.106596	0	0
4970	1.438474	-0.601435	8.909338	-0.240300	-0.036591	-0.101085	0.247615	-0.214890	-0.657419	0.989752	0.017516	-0.094260	0.105831	0	0
4971	1.332092	-0.486331	8.898908	-0.304110	-0.050284	-0.087010	0.247349	-0.212433	-0.657888	0.989834	0.014568	-0.095135	0.104714	0	0
4972	1.333023	-0.339877	8.823498	-0.400569	-0.070940	-0.060635	0.245766	-0.204529	-0.658890	0.989842	0.010766	-0.096316	0.104019	0	0
4973	1.406884	-0.185446	8.848201	-0.479870	-0.083751	-0.043000	0.244053	-0.200055	-0.658271	0.989835	0.006064	-0.097705	0.103168	0	0
4974	1.570528	-0.086830	8.802246	-0.530036	-0.123007	-0.025505	0.243391	-0.191439	-0.660952	0.989728	0.000995	-0.099538	0.102618	0	0
4975	1.767537	-0.098338	8.812058	-0.557269	-0.118776	-0.007937	0.240505	-0.183962	-0.661564	0.989595	-0.004468	-0.101350	0.102028	0	0
4976	1.913432	-0.084330	8.968676	-0.540417	-0.142420	-0.015881	0.240211	-0.173185	-0.662389	0.989409	-0.009641	-0.103383	0.101433	0	0
4977	2.030409	-0.033037	9.068387	-0.493387	-0.158959	0.009244	0.236796	-0.165177	-0.662208	0.989162	-0.014438	-0.105523	0.101069	0	0
4978	2.127846	0.003937	9.161082	-0.447061	-0.171430	0.000363	0.235221	-0.157809	-0.663998	0.988887	-0.018673	-0.107743	0.100728	0	0
4979	2.185970	-0.017431	9.292592	-0.382065	-0.162415	0.004573	0.231825	-0.150869	-0.665654	0.988615	-0.022343	-0.109804	0.100420	0	0
4980	2.147212	0.030412	9.386167	-0.316616	-0.158351	-0.006956	0.229448	-0.145323	-0.663972	0.988353	-0.025293	-0.111763	0.100136	0	0
4981	2.122866	0.048853	9.493517	-0.245230	-0.148968	-0.026332	0.226849	-0.142190	-0.665838	0.988136	-0.027567	-0.113560	0.099654	0	0
4982	2.166659	0.071419	9.613877	-0.179620	-0.152094	-0.027399	0.224496	-0.138116	-0.666390	0.987917	-0.029141	-0.115325	0.099353	0	0
4983	2.107875	0.022358	9.706535	-0.124384	-0.127802	-0.042322	0.222408	-0.136912	-0.666222	0.987765	-0.030200	-0.116795	0.098829	0	0
4984	2.053988	-0.035650	9.726323	-0.055411	-0.124659	-0.052111	0.221372	-0.135543	-0.667485	0.987628	-0.030541	-0.118174	0.098454	0	0
4985	2.033550	-0.154771	9.979306	0.028079	-0.081699	-0.048732	0.219033	-0.135834	-0.667863	0.987581	-0.030113	-0.119035	0.098019	0	0
4986	2.012904	-0.324051	10.158950	0.104965	-0.055851	-0.063695	0.216942	-0.138885	-0.665314	0.987575	-0.028914	-0.119581	0.097780	0	0
4987	2.120191	-0.361843	9.761308	0.208210	-0.034004	-0.056939	0.216050	-0.141059	-0.666647	0.987642	-0.026731	-0.119792	0.097457	0	0
4988	2.184330	-0.303670	9.278871	0.279420	-0.031223	-0.043183	0.217358	-0.142819	-0.666561	0.987694	-0.023869	-0.119914	0.097524	0	0
4989	2.189532	-0.296000	9.019811	0.346831	-0.024649	-0.046852	0.216721	-0.147466	-0.666128	0.987783	-0.020329	-0.119892	0.097456	0	0
4990	2.096873	-0.356801	8.883087	0.378827	-0.037167	-0.041757	0.215165	-0.152957	-0.664279	0.987822	-0.016476	-0.119972	0.097684	0	0
4991	1.969542	-0.478094	8.976300	0.359203	-0.042450	-0.029509	0.215063	-0.158400	-0.665163	0.987849	-0.012815	-0.120105	0.097801	0	0
4992	1.895730	-0.572370	9.218765	0.335117	-0.040599	-0.025944	0.214030	-0.163059	-0.664079	0.987840	-0.009413	-0.120254	0.098098	0	0
4993	1.870697	-0.642997	9.479808	0.280593	-0.032005	0.005646	0.213138	-0.169073	-0.663541	0.987814	-0.006587	-0.120348	0.098471	0	0
4994	1.785174	-0.643386	9.801353	0.205213	-0.024932	0.033788	0.213143	-0.171945	-0.662819	0.987737	-0.004554	-0.120462	0.099214	0	0
4995	1.748802	-0.612070	9.851059	0.126004	-0.019278	0.045366	0.212382	-0.174938	-0.663910	0.987670	-0.003326	-0.120569	0.099801	0	0
4996	1.773139	-0.612219	9.845653	0.059988	-0.026224	0.072582	0.210551	-0.176890	-0.661860	0.987541	-0.002771	-0.120837	0.100765	0	0
4997	1.901637	-0.709398	9.754145	0.020214	-0.014240	0.104163	0.209507	-0.177179	-0.661339	0.987415	-0.002675	-0.120989	0.101815	0	0
4998	1.956903	-0.858715	9.605481	0.011904	-0.047840	0.132027	0.210664	-0.175269	-0.660531	0.987204	-0.002655	-0.121517	0.103223	0	0
4999	2.034495	-0.912376	9.569031	0.000131	-0.074412	0.158171	0.208593	-0.175822	-0.661565	0.986944	-0.002778	-0.122277	0.104797	0	0
5000	2.126972	-0.958902	9.314446	0.020139	-0.108085	0.178096	0.207035	-0.176379	-0.661824	0.986601	-0.002665	-0.123389	0.106706	0	0
5001	2.190279	-1.000331	9.060609	0.017987	-0.122450	0.203369	0.205736	-0.178034	-0.661329	0.986225	-0.002634	-0.124600	0.108761	0	0
5002	2.184979	-1.077810	9.047523	-0.020053	-0.137978	0.208676	0.202879	-0.178877	-0.661584	0.985799	-0.002924	-0.126048	0.110917	0	0
5003	2.139513	-1.299663	9.391621	-0.078466	-0.153659	0.229755	0.199365	-0.180008	-0.661062	0.985336	-0.003865	-0.127669	0.113128	0	0
5004	2.059816	-1.495237	10.020144	-0.172973	-0.121732	0.239730	0.196762	-0.177840	-0.662039	0.984876	-0.005720	-0.129126	0.115380	0	0
5005	2.029734	-1.530789	10.625587	-0.265698	-0.098700	0.258388	0.195194	-0.174301	-0.662867	0.984418	-0.008634	-0.130405	0.117652	0	0
5006	2.060377	-1.251195	10.778963	-0.354733	-0.028325	0.269291	0.193339	-0.169298	-0.661069	0.984005	-0.012430	-0.131149	0.119916	0	0
5007	2.117490	-0.701585	10.417472	-0.421777	0.007077	0.276513	0.191507	-0.162611	-0.663001	0.983606	-0.017038	-0.131554	0.122159	0	0
5008	2.238128	-0.150044	9.831808	-0.481132	-0.011414	0.264378	0.192278	-0.158779	-0.663580	0.983149	-0.022087	-0.132281	0.124224	0	0
5009	2.452163	0.127295	9.167453	-0.496411	-0.028671	0.208547	0.191600	-0.149505	-0.664432	0.982718	-0.027273	-0.133134	0.125688	0	0
5010	2.520134	0.054091	8.930001	-0.453484	-0.065945	0.171698	0.189485	-0.143270	-0.663257	0.982262	-0.031863	-0.134377	0.126845	0	0
5011	2.564857	-0.238184	8.767442	-0.369119	-0.106110	0.131250	0.189475	-0.136978	-0.664950	0.981818	-0.035572	-0.135852	0.127720	0	0
5012	2.558291	-0.547901	8.685712	-0.269059	-0.151778	0.099458	0.187513	-0.132898	-0.665634	0.981366	-0.038142	-0.137723	0.128448	0	0
5013	2.576035	-0.793719	8.952957	-0.205291	-0.184935	0.064319	0.184765	-0.128973	-0.665538	0.980938	-0.040039	-0.139789	0.128907	0	0
5014	2.575151	-0.932840	9.023627	-0.165920	-0.188455	0.046764	0.181105	-0.125195	-0.665308	0.980526	-0.041475	-0.141906	0.129269	0	0
5015	2.541067	-0.912078	9.148183	-0.192062	-0.181947	0.034640	0.179666	-0.123027	-0.665385	0.980132	-0.043197	-0.143936	0.129448	0	0
5016	2.533916	-0.825675	9.461889	-0.240638	-0.166550	0.021734	0.176404	-0.119781	-0.665817	0.979734	-0.045354	-0.145945	0.129474	0	0
5017	2.458556	-0.755532	9.762414	-0.302652	-0.136353	0.019368	0.174566	-0.116533	-0.665351	0.979362	-0.048183	-0.147673	0.129314	0	0
5018	2.332237	-0.653844	10.103301	-0.356274	-0.116593	0.010830	0.172207	-0.112057	-0.665377	0.978973	-0.051517	-0.149346	0.129052	0	0
5019	2.230228	-0.564037	10.402300	-0.357778	-0.074541	0.003953	0.170491	-0.105393	-0.665494	0.978664	-0.054921	-0.150530	0.128615	0	0
5020	2.229310	-0.343241	10.189994	-0.317936	-0.044978	-0.003082	0.169827	-0.100895	-0.665920	0.978400	-0.057955	-0.151455	0.128200	0	0
5021	2.167080	-0.186154	10.079880	-0.252138	-0.013866	-0.010191	0.166943	-0.095198	-0.665917	0.978248	-0.060351	-0.151900	0.127729	0	0
5022	2.115605	-0.221410	10.235512	-0.126070	0.029263	-0.034862	0.167450	-0.091922	-0.665857	0.978243	-0.061557	-0.151870	0.127225	0	0
5023	2.065829	-0.399005	10.311605	0.003742	0.038734	-0.033458	0.169658	-0.090947	-0.665724	0.978359	-0.061450	-0.151468	0.126866	0	0
5024	2.192004	-0.515814	10.021348	0.139443	0.055331	-0.042499	0.169397	-0.092048	-0.665095	0.978565	-0.060080	-0.150850	0.126673	0	0
5025	2.197219	-0.508011	9.750185	0.277957	0.049516	-0.069090	0.170456	-0.095027	-0.665939	0.978907	-0.057226	-0.150002	0.126358	0	0
5026	2.363436	-0.437971	9.432610	0.374709	0.073457	-0.081500	0.171388	-0.101840	-0.665431	0.979309	-0.053515	-0.148929	0.126136	0	0
5027	2.402444	-0.483491	9.128433	0.460720	0.035315	-0.084468	0.172310	-0.107847	-0.663998	0.979724	-0.048808	-0.147987	0.125931	0	0
5028	2.397132	-0.588647	8.984219	0.503523	0.030943	-0.102913	0.171174	-0.115347	-0.664785	0.980115	-0.043749	-0.147172	0.125699	0	0
5029	2.485669	-0.855849	8.934792	0.485860	0.015549	-0.116820	0.172231	-0.121344	-0.664002	0.980506	-0.038713	-0.146398	0.125209	0	0
5030	2.640522	-1.374715	9.204667	0.470686	0.017129	-0.106224	0.170295	-0.128743	-0.662576	0.980818	-0.033952	-0.145753	0.124894	0	0
5031	2.794830	-1.618784	9.207313	0.427907	0.022406	-0.092078	0.171628	-0.137183	-0.662491	0.981119	-0.029542	-0.144974	0.124564	0	0
