# Supplementary material for: Identification of Haptic Based Guiding Using Hard Reins
Source: PLoS One. 2015 Jul 22;10(7):e0132020. doi: 10.1371/journal.pone.0132020 (PMC4511788; doi:10.1371/journal.pone.0132020)
Supplement: S1 File — (ZIP) [file pone.0132020.s001.zip › MotionData1/Subject1/T19/gc19.txt]

// Start Time: 0
// Sample rate: 50.0Hz
// Scenario: 4.0
// Firmware Version: 2.6.1
Counter	Acc_X	Acc_Y	Acc_Z	Gyr_X	Gyr_Y	Gyr_Z	Mag_X	Mag_Y	Mag_Z	Quat_w	Quat_x	Quat_y	Quat_z	AnalogIn_1	AnalogIn_2
3746	8.808969	1.922426	3.826096	0.017248	-0.002485	0.003989	-0.721914	-0.461668	-0.036534	0.363732	0.536735	-0.128895	0.750334	0	0
3747	8.794471	1.905837	3.874301	-0.008394	-0.014974	0.007449	-0.720787	-0.459918	-0.036560	0.363776	0.536788	-0.129070	0.750244	0	0
3748	8.818633	1.932138	3.845252	0.002444	-0.015072	-0.005680	-0.722489	-0.461940	-0.035391	0.363914	0.536897	-0.129136	0.750088	0	0
3749	8.830709	1.951345	3.837935	0.015201	-0.022435	0.000508	-0.721069	-0.460502	-0.036411	0.363874	0.537101	-0.129124	0.749963	0	0
3750	8.842846	1.907930	3.825860	0.002494	-0.007819	-0.009205	-0.720780	-0.461399	-0.036837	0.364079	0.537155	-0.129167	0.749818	0	0
3751	8.823479	1.922622	3.869267	0.008070	-0.013295	0.011001	-0.721071	-0.462854	-0.035268	0.364011	0.537251	-0.129231	0.749771	0	0
3752	8.799276	1.941664	3.818938	-0.004811	-0.016823	0.001327	-0.720232	-0.461092	-0.034724	0.364128	0.537338	-0.129393	0.749624	0	0
3753	8.813839	1.888809	3.845322	0.011621	-0.007891	-0.010067	-0.721220	-0.462107	-0.034703	0.364206	0.537434	-0.129298	0.749534	0	0
3754	8.808975	1.917586	3.821291	0.007928	-0.016933	-0.004791	-0.720933	-0.462559	-0.034989	0.364330	0.537572	-0.129352	0.749365	0	0
3755	8.818599	1.970441	3.801944	0.009692	-0.011508	-0.015310	-0.720093	-0.460945	-0.034443	0.364452	0.537694	-0.129257	0.749234	0	0
3756	8.799264	1.956000	3.797288	0.007935	-0.011488	-0.008298	-0.722074	-0.462083	-0.034123	0.364571	0.537802	-0.129245	0.749101	0	0
3757	8.818624	1.941781	3.847648	0.012539	-0.020593	0.007516	-0.721519	-0.462523	-0.032714	0.364496	0.537974	-0.129285	0.749008	0	0
3758	8.818615	1.949089	3.864472	0.016012	-0.017002	-0.017050	-0.721656	-0.461642	-0.033565	0.364648	0.538160	-0.129199	0.748814	0	0
3759	8.823442	1.961022	3.845193	0.006005	-0.029617	0.000497	-0.719826	-0.461813	-0.032179	0.364649	0.538384	-0.129282	0.748638	0	0
3760	8.833110	1.965920	3.864353	0.000389	-0.031393	-0.013554	-0.719820	-0.462998	-0.032457	0.364868	0.538612	-0.129404	0.748347	0	0
3761	8.852489	1.939190	3.820956	-0.010441	-0.024048	-0.009206	-0.720239	-0.462703	-0.033301	0.365037	0.538747	-0.129537	0.748144	0	0
3762	8.869399	1.960833	3.820815	0.002480	-0.016890	0.002229	-0.721237	-0.463557	-0.032148	0.365119	0.538858	-0.129657	0.748003	0	0
3763	8.871804	1.979774	3.758270	0.002466	-0.009638	-0.008304	-0.720818	-0.461939	-0.032020	0.365230	0.538931	-0.129646	0.747898	0	0
3764	8.840400	1.941275	3.753722	0.002476	-0.009637	-0.010070	-0.719824	-0.463730	-0.031746	0.365425	0.539002	-0.129681	0.747746	0	0
3765	8.794436	1.948712	3.782904	-0.001253	-0.007790	-0.020612	-0.719680	-0.464324	-0.031746	0.365650	0.539064	-0.129625	0.747601	0	0
3766	8.813776	1.955979	3.797182	-0.012132	-0.019488	0.002195	-0.719673	-0.464333	-0.032595	0.365828	0.539137	-0.129878	0.747417	0	0
3767	8.847622	1.970447	3.811349	0.012377	-0.008814	-0.024082	-0.721094	-0.464003	-0.032149	0.366005	0.539261	-0.129706	0.747271	0	0
3768	8.840338	1.999300	3.801761	-0.008513	-0.008635	-0.010084	-0.718131	-0.463167	-0.031210	0.366231	0.539289	-0.129798	0.747124	0	0
3769	8.818562	2.008914	3.792295	-0.013930	-0.004957	-0.006590	-0.717986	-0.463175	-0.031637	0.366424	0.539265	-0.129902	0.747029	0	0
3770	8.804077	1.977807	3.826087	0.009617	-0.022391	-0.011785	-0.719130	-0.464168	-0.029915	0.366560	0.539462	-0.129909	0.746819	0	0
3771	8.794401	1.980156	3.811730	0.013292	-0.015164	-0.017050	-0.719126	-0.464026	-0.030482	0.366671	0.539627	-0.129791	0.746666	0	0
3772	8.850038	1.979685	3.734386	0.000643	-0.009623	-0.009186	-0.719966	-0.465492	-0.031028	0.366883	0.539687	-0.129854	0.746507	0	0
3773	8.895962	2.013190	3.707577	-0.021206	-0.000375	-0.010118	-0.719675	-0.466245	-0.031737	0.367147	0.539607	-0.129976	0.746414	0	0
3774	8.837882	2.042324	3.739233	0.002451	-0.008726	-0.008290	-0.718545	-0.465969	-0.031474	0.367344	0.539665	-0.130028	0.746266	0	0
3775	8.813734	2.003815	3.734632	0.007952	-0.016933	0.000498	-0.718844	-0.465354	-0.029773	0.367350	0.539802	-0.130050	0.746160	0	0
3776	8.801658	1.980145	3.811677	0.017010	-0.020634	-0.002993	-0.717134	-0.465403	-0.031075	0.367405	0.539997	-0.130060	0.745990	0	0
3777	8.813695	2.037812	3.792307	0.004296	-0.015082	0.002250	-0.718146	-0.466093	-0.028366	0.367421	0.540104	-0.130112	0.745896	0	0
3778	8.842708	2.052045	3.758424	0.028094	-0.012557	0.007574	-0.717713	-0.466406	-0.029221	0.367339	0.540268	-0.130061	0.745826	0	0
3779	8.842707	2.052117	3.772850	0.026196	-0.017080	0.004065	-0.717707	-0.467591	-0.029499	0.367221	0.540467	-0.129966	0.745756	0	0
3780	8.830619	2.047272	3.763325	0.015241	-0.009734	-0.004748	-0.717557	-0.467605	-0.030492	0.367350	0.540571	-0.129968	0.745617	0	0
3781	8.813685	2.047430	3.789895	0.005190	-0.015090	0.000499	-0.718856	-0.466075	-0.028071	0.367375	0.540683	-0.130003	0.745518	0	0
3782	8.813684	2.052112	3.763444	0.013362	-0.022418	0.002285	-0.720122	-0.465471	-0.029327	0.367350	0.540881	-0.130032	0.745381	0	0
3783	8.879019	2.018454	3.791846	0.023442	-0.019784	0.004054	-0.718434	-0.465639	-0.027938	0.367243	0.541091	-0.129967	0.745293	0	0
3784	8.847574	2.023122	3.753603	0.024498	-0.007993	0.007552	-0.718154	-0.467260	-0.026945	0.367217	0.541202	-0.129948	0.745229	0	0
3785	8.852457	1.979657	3.729560	0.028101	-0.015286	0.005805	-0.716459	-0.466995	-0.026549	0.367078	0.541393	-0.129842	0.745177	0	0
3786	8.837955	1.970073	3.734483	0.031785	-0.015313	0.009321	-0.718430	-0.467263	-0.027790	0.366990	0.541583	-0.129805	0.745089	0	0
3787	8.866976	1.974724	3.710224	0.028126	-0.009846	0.002288	-0.718153	-0.468145	-0.026799	0.366884	0.541737	-0.129659	0.745054	0	0
3788	8.871775	2.013262	3.714966	0.037095	-0.020811	-0.002932	-0.717180	-0.466228	-0.025266	0.366805	0.542012	-0.129503	0.744920	0	0
3789	8.859651	2.044518	3.703008	0.020831	0.004731	-0.008262	-0.715633	-0.466688	-0.023874	0.366836	0.542045	-0.129301	0.744916	0	0
3790	8.842729	2.037235	3.686307	0.042662	-0.013592	0.000588	-0.718169	-0.466358	-0.025533	0.366737	0.542277	-0.129116	0.744828	0	0
3791	8.857234	2.042150	3.710240	0.022609	-0.008891	0.000535	-0.717043	-0.467844	-0.024129	0.366675	0.542407	-0.128999	0.744784	0	0
3792	8.857225	2.051732	3.700615	0.048119	-0.011824	-0.002030	-0.717895	-0.467823	-0.023832	0.366582	0.542646	-0.128763	0.744696	0	0
3793	8.866898	2.054125	3.700543	0.039074	-0.004490	0.000572	-0.717198	-0.468118	-0.022426	0.366436	0.542804	-0.128507	0.744698	0	0
3794	8.840271	2.073498	3.715147	0.041794	-0.013578	0.009370	-0.718185	-0.466485	-0.023550	0.366266	0.543023	-0.128368	0.744645	0	0
3795	8.847528	2.073487	3.715094	0.051756	-0.020921	0.007648	-0.717481	-0.467672	-0.022707	0.365978	0.543340	-0.128116	0.744599	0	0
3796	8.852343	2.095197	3.724658	0.046423	-0.000913	0.005860	-0.717206	-0.466490	-0.022150	0.365849	0.543482	-0.127895	0.744598	0	0
3797	8.869272	2.099768	3.681254	0.031790	-0.004428	0.004954	-0.717065	-0.468553	-0.021294	0.365710	0.543606	-0.127716	0.744605	0	0
3798	8.869264	2.109326	3.666821	0.031860	0.004645	0.004068	-0.717778	-0.468090	-0.020860	0.365687	0.543654	-0.127578	0.744605	0	0
3799	8.859591	2.109280	3.654870	0.035329	-0.015347	0.002347	-0.717359	-0.468385	-0.020016	0.365535	0.543876	-0.127399	0.744548	0	0
3800	8.842681	2.085362	3.681460	0.018953	-0.018836	0.011958	-0.717932	-0.467777	-0.019443	0.365475	0.544045	-0.127472	0.744442	0	0
3801	8.842684	2.082943	3.679058	0.027994	-0.013473	-0.004701	-0.716655	-0.467218	-0.020033	0.365418	0.544236	-0.127302	0.744360	0	0
3802	8.840244	2.104578	3.671845	0.024434	-0.013438	0.007582	-0.717779	-0.467647	-0.020862	0.365414	0.544382	-0.127325	0.744251	0	0
3803	8.874112	2.092793	3.731714	0.011593	-0.009708	-0.002110	-0.716804	-0.467058	-0.019181	0.365431	0.544481	-0.127277	0.744178	0	0
3804	8.852325	2.127932	3.532289	0.035378	-0.006282	-0.004678	-0.717376	-0.466745	-0.018607	0.365396	0.544642	-0.127073	0.744113	0	0
3805	8.895888	2.090050	3.671450	0.009630	-0.015149	-0.015270	-0.715673	-0.468110	-0.018629	0.365515	0.544791	-0.126988	0.743959	0	0
3806	8.881340	2.119375	3.753278	-0.015687	0.001408	0.001327	-0.715948	-0.469292	-0.019186	0.365840	0.544680	-0.127255	0.743835	0	0
3807	8.842646	2.121452	3.676622	-0.010145	0.006807	0.000456	-0.717791	-0.469251	-0.018873	0.365978	0.544574	-0.127321	0.743834	0	0
3808	8.820934	2.070537	3.599885	-0.002960	-0.016847	0.004880	-0.717938	-0.466739	-0.019164	0.366042	0.544666	-0.127474	0.743709	0	0
3809	8.840327	2.020337	3.676722	-0.021456	-0.023965	-0.017107	-0.715963	-0.466771	-0.018347	0.366332	0.544769	-0.127642	0.743461	0	0
3810	8.862096	2.022567	3.647709	-0.017087	-0.024017	-0.041666	-0.715674	-0.467372	-0.018774	0.366896	0.544906	-0.127737	0.743066	0	0
3811	8.893574	1.997838	3.527285	0.013091	-0.017019	-0.047748	-0.716798	-0.469715	-0.018887	0.367234	0.545124	-0.127457	0.742787	0	0
3812	8.944424	1.944529	3.474063	0.041617	0.000888	-0.043326	-0.714960	-0.471074	-0.018062	0.367566	0.545287	-0.127047	0.742574	0	0
3813	8.958925	1.954162	3.478758	0.051734	0.008972	-0.041555	-0.715102	-0.472396	-0.017629	0.367679	0.545447	-0.126420	0.742508	0	0
3814	8.992764	1.982675	3.413572	0.075459	0.007863	-0.041486	-0.715107	-0.470917	-0.017494	0.367742	0.545692	-0.125687	0.742421	0	0
3815	9.043519	2.021036	3.396340	0.067417	0.007028	-0.016921	-0.713688	-0.472128	-0.017512	0.367582	0.545894	-0.125088	0.742452	0	0
3816	9.099062	2.107650	3.400672	0.077575	0.013300	-0.002841	-0.713683	-0.472135	-0.018078	0.367496	0.546035	-0.124633	0.742468	0	0
3817	9.050610	2.184886	3.425006	0.094319	0.040403	0.012100	-0.713970	-0.473006	-0.017220	0.367013	0.546053	-0.123872	0.742821	0	0
3818	8.861885	2.243482	3.532125	0.054126	0.035321	0.019037	-0.714400	-0.472697	-0.016790	0.366864	0.545926	-0.123590	0.743036	0	0
3819	8.682895	2.239660	3.677693	0.032321	0.019210	0.051464	-0.714116	-0.472263	-0.017080	0.366401	0.545824	-0.123581	0.743339	0	0
3820	8.576516	2.191934	3.731403	0.021107	-0.001562	0.039162	-0.715822	-0.471189	-0.016631	0.366230	0.545826	-0.123784	0.743389	0	0
3821	8.673262	2.187315	3.798020	0.017150	-0.038740	0.044466	-0.714419	-0.469434	-0.015671	0.365832	0.546107	-0.124060	0.743332	0	0
3822	8.755486	2.196895	3.811837	-0.008750	-0.053067	0.019856	-0.715837	-0.469698	-0.015364	0.365904	0.546406	-0.124569	0.742992	0	0
3823	8.769969	2.221265	3.874223	-0.009911	-0.073021	0.014619	-0.714579	-0.471764	-0.012685	0.365835	0.546878	-0.125006	0.742605	0	0
3824	8.743386	2.197301	3.888862	-0.051345	-0.108979	0.007539	-0.714291	-0.470598	-0.013686	0.366227	0.547439	-0.126018	0.741827	0	0
3825	8.743419	2.168216	3.850417	-0.050705	-0.145285	0.009336	-0.714303	-0.472349	-0.011555	0.366329	0.548302	-0.126991	0.740973	0	0
3826	8.813568	2.167651	3.758543	-0.075468	-0.149638	-0.002998	-0.716454	-0.470798	-0.008836	0.366720	0.549114	-0.128155	0.739978	0	0
3827	8.888597	2.128412	3.637812	-0.092248	-0.175844	-0.024070	-0.717169	-0.470923	-0.007975	0.367256	0.550089	-0.129364	0.738776	0	0
3828	8.944251	2.111040	3.550866	-0.115866	-0.159331	-0.031169	-0.715341	-0.470356	-0.006733	0.368113	0.550847	-0.130744	0.737541	0	0
3829	8.953943	2.100934	3.459440	-0.101095	-0.130427	-0.045212	-0.714777	-0.472572	-0.005600	0.368910	0.551478	-0.131734	0.736494	0	0
3830	8.871756	2.050655	3.491338	-0.095836	-0.148615	-0.055723	-0.715061	-0.472271	-0.005597	0.369884	0.552251	-0.132819	0.735230	0	0
3831	8.833004	2.101405	3.518026	-0.137842	-0.153704	-0.048786	-0.713498	-0.474812	-0.005328	0.370877	0.552918	-0.134145	0.733987	0	0
3832	8.828148	2.127459	3.431486	-0.154316	-0.153575	-0.055837	-0.712810	-0.474655	-0.003075	0.372160	0.553506	-0.135673	0.732612	0	0
3833	8.915190	2.156342	3.454870	-0.190976	-0.160545	-0.062926	-0.712811	-0.474947	-0.002791	0.373537	0.554038	-0.137334	0.731198	0	0
3834	8.968405	2.151472	3.459294	-0.225680	-0.162081	-0.063007	-0.711668	-0.476750	-0.003368	0.375261	0.554422	-0.139383	0.729636	0	0
3835	8.944238	2.132199	3.449869	-0.265978	-0.154502	-0.089445	-0.711809	-0.478514	-0.002792	0.377249	0.554655	-0.141419	0.728040	0	0
3836	8.929732	2.129594	3.406700	-0.278947	-0.181618	-0.085931	-0.709528	-0.479611	-0.004240	0.379398	0.555000	-0.143800	0.726191	0	0
3837	8.973297	2.096139	3.468920	-0.267208	-0.170841	-0.112252	-0.709098	-0.481393	-0.004240	0.381526	0.555367	-0.145777	0.724399	0	0
3838	8.915254	2.102744	3.329890	-0.291717	-0.163379	-0.108807	-0.706967	-0.482328	-0.004695	0.383890	0.555556	-0.148021	0.722548	0	0
3839	8.963528	2.194621	3.420825	-0.333308	-0.193898	-0.129905	-0.706685	-0.482038	-0.004701	0.386469	0.555846	-0.150462	0.720443	0	0
3840	8.978124	2.117169	3.343845	-0.350496	-0.166551	-0.147550	-0.705248	-0.486510	-0.005555	0.389403	0.555875	-0.152908	0.718322	0	0
3841	8.896001	2.006422	3.320492	-0.363134	-0.151927	-0.154650	-0.703244	-0.487461	-0.007849	0.392375	0.555765	-0.155258	0.716283	0	0
3842	8.973325	2.083179	3.286205	-0.374179	-0.130080	-0.184518	-0.701245	-0.489879	-0.009004	0.395748	0.555475	-0.157521	0.714156	0	0
3843	9.040963	2.156009	3.425100	-0.387177	-0.137235	-0.193298	-0.698665	-0.493650	-0.011295	0.399137	0.555202	-0.159763	0.711980	0	0
3844	9.043378	2.165345	3.367372	-0.387367	-0.157202	-0.196779	-0.696963	-0.495308	-0.011032	0.402593	0.555052	-0.162141	0.709611	0	0
3845	9.024076	2.130818	3.199241	-0.376095	-0.111938	-0.214367	-0.694805	-0.497751	-0.014313	0.406094	0.554654	-0.164078	0.707478	0	0
3846	9.036147	2.145731	3.295312	-0.388982	-0.111832	-0.223172	-0.692926	-0.501517	-0.017442	0.409874	0.554176	-0.166188	0.705176	0	0
3847	9.040961	2.169775	3.290449	-0.369883	-0.130132	-0.210810	-0.691481	-0.506145	-0.019145	0.413268	0.553902	-0.168170	0.702937	0	0
3848	8.968453	2.126013	3.185226	-0.383433	-0.100992	-0.231953	-0.687913	-0.506990	-0.022314	0.417046	0.553369	-0.170113	0.700655	0	0
3849	8.915285	2.078232	3.243356	-0.397899	-0.086346	-0.232022	-0.687034	-0.511755	-0.024007	0.420799	0.552683	-0.171985	0.698492	0	0
3850	9.021583	2.189598	3.396363	-0.385492	-0.124557	-0.223139	-0.684040	-0.513020	-0.026033	0.424410	0.552278	-0.174040	0.696114	0	0
3851	9.103824	2.189173	3.335655	-0.358068	-0.111188	-0.233617	-0.679755	-0.517275	-0.028916	0.427893	0.551913	-0.175722	0.693846	0	0
3852	9.127961	2.253280	3.164722	-0.361269	-0.075773	-0.217854	-0.679581	-0.520852	-0.031452	0.431484	0.551218	-0.177488	0.691721	0	0
3853	9.111045	2.222929	3.347596	-0.308284	-0.089797	-0.193150	-0.677290	-0.523876	-0.033458	0.434433	0.550827	-0.178952	0.689807	0	0
3854	9.011902	2.208170	3.256970	-0.262469	-0.065670	-0.202730	-0.673293	-0.525322	-0.036774	0.437385	0.550445	-0.180073	0.687952	0	0
3855	9.052966	2.265624	3.203729	-0.249059	-0.029468	-0.161483	-0.672278	-0.527434	-0.038905	0.439887	0.549826	-0.181037	0.686597	0	0
3856	9.011831	2.271228	3.348282	-0.197731	-0.031675	-0.128013	-0.672681	-0.528337	-0.041159	0.441942	0.549370	-0.181907	0.685412	0	0
3857	9.026370	2.242436	3.372242	-0.153886	-0.033849	-0.122648	-0.669828	-0.531366	-0.042609	0.443641	0.549123	-0.182449	0.684368	0	0
3858	8.987724	2.189503	3.367759	-0.126362	-0.041322	-0.101526	-0.668546	-0.531991	-0.043335	0.445157	0.548980	-0.183063	0.683333	0	0
3859	8.953896	2.160420	3.319944	-0.115312	-0.032339	-0.103273	-0.666560	-0.532036	-0.043792	0.446512	0.548854	-0.183440	0.682449	0	0
3860	8.944196	2.184559	3.329612	-0.078810	-0.023565	-0.111967	-0.666551	-0.533518	-0.044210	0.447793	0.548838	-0.183532	0.681596	0	0
3861	9.004617	2.232523	3.309897	-0.045775	-0.022017	-0.089059	-0.665977	-0.536926	-0.043922	0.448686	0.548925	-0.183467	0.680957	0	0
3862	9.026367	2.251642	3.288084	0.012618	-0.017058	-0.096818	-0.663996	-0.535640	-0.044243	0.449399	0.549238	-0.183010	0.680357	0	0
3863	8.948902	2.314633	3.343898	0.030875	-0.008121	-0.101162	-0.663425	-0.537277	-0.044245	0.449977	0.549595	-0.182294	0.679879	0	0
3864	8.866589	2.400943	3.248257	0.047247	-0.008251	-0.107244	-0.662285	-0.540253	-0.043968	0.450607	0.550016	-0.181523	0.679327	0	0
3865	8.798808	2.458825	3.248705	0.081982	0.004176	-0.111553	-0.659749	-0.541025	-0.042166	0.450995	0.550537	-0.180346	0.678961	0	0
3866	8.871326	2.502005	3.238523	0.065519	0.013373	-0.122121	-0.658324	-0.542538	-0.042749	0.451639	0.550925	-0.179251	0.678508	0	0
3867	8.914865	2.501795	3.209354	0.099075	-0.003248	-0.131670	-0.658327	-0.546066	-0.041035	0.452055	0.551608	-0.177880	0.678037	0	0
3868	8.910200	2.339840	3.079689	0.083656	-0.024903	-0.111533	-0.657197	-0.546381	-0.040627	0.452449	0.552319	-0.176886	0.677455	0	0
3869	9.026308	2.329964	3.064423	0.049044	-0.030071	-0.096689	-0.655641	-0.547883	-0.039939	0.452853	0.552894	-0.176170	0.676902	0	0
3870	9.050395	2.433260	3.025694	-0.002325	-0.035105	-0.116961	-0.654944	-0.549356	-0.038103	0.453725	0.553296	-0.175763	0.676095	0	0
3871	8.849615	2.457949	3.089652	-0.029550	-0.020333	-0.111782	-0.653660	-0.552338	-0.038111	0.454680	0.553475	-0.175452	0.675387	0	0
3872	8.672885	2.613000	3.230265	-0.095682	-0.034287	-0.134709	-0.651668	-0.553274	-0.038990	0.456227	0.553467	-0.175605	0.674310	0	0
3873	8.578345	2.824934	3.216358	-0.152469	-0.017483	-0.164653	-0.650660	-0.554199	-0.040701	0.458222	0.553155	-0.175816	0.673157	0	0
3874	8.677380	2.954917	3.239571	-0.156251	-0.032879	-0.154075	-0.647813	-0.556631	-0.041587	0.460210	0.552895	-0.176244	0.671902	0	0
3875	8.822515	2.933494	3.329891	-0.133178	-0.086630	-0.174137	-0.645518	-0.558482	-0.044448	0.462037	0.553147	-0.176586	0.670349	0	0
3876	8.810390	2.964834	3.334763	-0.173717	-0.120782	-0.182080	-0.642671	-0.561945	-0.045046	0.464243	0.553413	-0.177458	0.668372	0	0
3877	8.817583	3.036493	3.224055	-0.224948	-0.136699	-0.178651	-0.642105	-0.563281	-0.044483	0.466513	0.553573	-0.178616	0.666348	0	0
3878	8.764348	3.069720	3.113819	-0.252815	-0.127375	-0.138353	-0.639410	-0.564666	-0.044521	0.468701	0.553463	-0.180167	0.664483	0	0
3879	8.773991	3.098791	3.152194	-0.268757	-0.161731	-0.150626	-0.638817	-0.566478	-0.047071	0.470972	0.553522	-0.181884	0.662357	0	0
3880	8.778821	3.112817	3.070401	-0.300002	-0.179633	-0.159447	-0.636266	-0.567858	-0.046824	0.473534	0.553539	-0.183937	0.659945	0	0
3881	8.720736	3.140005	3.193422	-0.358369	-0.170064	-0.157842	-0.635959	-0.568778	-0.049373	0.476320	0.553225	-0.186238	0.657554	0	0
3882	8.720821	3.060155	3.114145	-0.358646	-0.186415	-0.182411	-0.633664	-0.570186	-0.052378	0.479349	0.553024	-0.188597	0.654844	0	0
3883	8.837003	2.973431	3.137410	-0.375235	-0.204445	-0.185956	-0.631527	-0.572160	-0.053254	0.482329	0.552883	-0.191008	0.652069	0	0
3884	8.991717	3.061844	3.049653	-0.433535	-0.193093	-0.179060	-0.629520	-0.574587	-0.055258	0.485682	0.552342	-0.193869	0.649190	0	0
3885	8.996635	2.977766	3.088154	-0.438798	-0.198483	-0.151006	-0.628068	-0.577900	-0.058382	0.488772	0.551759	-0.196849	0.646462	0	0
3886	9.030562	2.914925	3.049489	-0.455103	-0.200166	-0.138771	-0.625777	-0.578568	-0.061248	0.492034	0.551021	-0.200174	0.643591	0	0
3887	9.052348	2.900301	3.020491	-0.482182	-0.186327	-0.117795	-0.625319	-0.579208	-0.064934	0.495146	0.550050	-0.203547	0.640971	0	0
3888	9.030466	3.020348	2.948424	-0.498391	-0.176199	-0.096754	-0.625012	-0.578802	-0.067914	0.498297	0.548856	-0.207169	0.638387	0	0
3889	8.953285	2.808282	2.886650	-0.507223	-0.152537	-0.102126	-0.623567	-0.579163	-0.071334	0.501486	0.547482	-0.210609	0.635940	0	0
3890	9.011365	2.779135	2.852589	-0.530651	-0.136012	-0.084657	-0.622541	-0.580405	-0.075026	0.504838	0.545793	-0.214329	0.633492	0	0
3891	9.011412	2.726556	2.929569	-0.539646	-0.117789	-0.088228	-0.621496	-0.581671	-0.080983	0.508156	0.543973	-0.217864	0.631195	0	0
3892	9.021134	2.676104	2.953581	-0.537779	-0.125060	-0.077696	-0.621444	-0.580854	-0.087500	0.511692	0.542056	-0.221771	0.628621	0	0
3893	9.035748	2.568081	3.020883	-0.522998	-0.105221	-0.081225	-0.619437	-0.580925	-0.090364	0.514870	0.540191	-0.225162	0.626423	0	0
3894	9.052670	2.582259	2.972662	-0.533928	-0.101506	-0.083006	-0.618411	-0.581137	-0.094485	0.518203	0.538203	-0.228677	0.624107	0	0
3895	9.021161	2.658693	2.842999	-0.559087	-0.070440	-0.067289	-0.618073	-0.580625	-0.101288	0.521533	0.535870	-0.232175	0.622046	0	0
3896	9.045281	2.730557	2.777848	-0.577138	-0.039445	-0.072617	-0.618595	-0.580080	-0.106662	0.525258	0.533167	-0.235777	0.619877	0	0
3897	8.963326	2.433147	2.978245	-0.525766	-0.011730	-0.083143	-0.616282	-0.581070	-0.112075	0.528610	0.530647	-0.238663	0.618082	0	0
3898	8.934428	2.298875	3.079545	-0.471124	-0.013091	-0.102354	-0.615792	-0.581603	-0.119584	0.532289	0.528255	-0.241558	0.615845	0	0
3899	8.931993	2.308849	3.146875	-0.435873	0.012055	-0.056669	-0.613494	-0.580072	-0.124159	0.535031	0.525974	-0.243890	0.614500	0	0
3900	8.934351	2.366845	3.190087	-0.402771	0.031758	-0.042561	-0.612740	-0.580144	-0.129550	0.537835	0.523591	-0.246228	0.613154	0	0
3901	8.943919	2.454619	3.411140	-0.340933	0.008583	-0.032712	-0.613258	-0.579017	-0.135776	0.539905	0.521763	-0.248114	0.612132	0	0
3902	8.907649	2.454139	3.305617	-0.305172	0.036413	-0.046703	-0.612950	-0.578465	-0.138898	0.542178	0.519890	-0.249762	0.611045	0	0
3903	8.980186	2.464414	3.454144	-0.257990	0.015152	-0.051826	-0.610925	-0.579590	-0.143598	0.543938	0.518506	-0.251000	0.610149	0	0
3904	9.021219	2.537308	3.598042	-0.267864	0.015254	-0.021119	-0.610061	-0.578154	-0.145883	0.545820	0.516881	-0.252679	0.609154	0	0
3905	8.907647	2.440592	3.483545	-0.256727	0.028776	-0.024646	-0.609184	-0.578500	-0.149011	0.547435	0.515343	-0.253972	0.608469	0	0
3906	8.815844	2.339319	3.426595	-0.216498	0.042960	-0.041269	-0.609444	-0.579113	-0.151552	0.549111	0.513925	-0.254972	0.607740	0	0
3907	8.740898	2.319345	3.263668	-0.151301	-0.004774	-0.062994	-0.609696	-0.579442	-0.155227	0.550325	0.513262	-0.255608	0.606934	0	0
3908	8.711842	2.343901	3.350414	-0.111347	0.003967	-0.093621	-0.608407	-0.579487	-0.156947	0.551753	0.512755	-0.255978	0.605909	0	0
3909	8.818185	2.425479	3.325528	-0.149641	0.015160	-0.094579	-0.606706	-0.578641	-0.157545	0.553197	0.512058	-0.256330	0.605033	0	0
3910	8.823037	2.410978	3.315887	-0.120287	0.043949	-0.108590	-0.606817	-0.579854	-0.160653	0.554745	0.511344	-0.256358	0.604207	0	0
3911	8.854369	2.514893	3.402128	-0.101224	0.014773	-0.080400	-0.603975	-0.581103	-0.161543	0.555852	0.510877	-0.256491	0.603527	0	0
3912	8.798818	2.428740	3.489158	-0.093635	0.031060	-0.065510	-0.604379	-0.581120	-0.163943	0.557029	0.510251	-0.256700	0.602883	0	0
3913	8.803589	2.493810	3.503496	-0.038251	0.023337	-0.089046	-0.602973	-0.581283	-0.162691	0.557887	0.510103	-0.256361	0.602359	0	0
3914	8.808286	2.633539	3.522582	-0.014662	0.014075	-0.087187	-0.601828	-0.581617	-0.164124	0.558667	0.510107	-0.256009	0.601781	0	0
3915	8.803378	2.701128	3.556223	0.001865	0.012139	-0.067823	-0.600413	-0.581939	-0.163863	0.559164	0.510195	-0.255598	0.601421	0	0
3916	8.754983	2.734203	3.417101	-0.027318	0.025075	-0.081940	-0.599685	-0.584629	-0.165279	0.560079	0.510016	-0.255351	0.600825	0	0
3917	8.762239	2.729704	3.481967	-0.001846	0.012167	-0.076600	-0.599112	-0.587445	-0.164993	0.560647	0.510105	-0.254917	0.600405	0	0
3918	8.788929	2.647601	3.440966	0.000141	0.024847	-0.076630	-0.596556	-0.585887	-0.166458	0.561409	0.510058	-0.254550	0.599887	0	0
3919	8.774387	2.678824	3.421813	-0.018011	0.031353	-0.069654	-0.596556	-0.585593	-0.166601	0.562065	0.509923	-0.254140	0.599562	0	0
3920	8.725956	2.734391	3.446164	0.011279	0.019337	-0.043230	-0.595146	-0.586793	-0.165486	0.562443	0.509935	-0.253812	0.599337	0	0
3921	8.701751	2.749091	3.489606	0.025826	0.024663	-0.053731	-0.594567	-0.587997	-0.166481	0.562763	0.510045	-0.253256	0.599177	0	0
3922	8.754905	2.802245	3.542069	0.044102	0.040842	-0.062469	-0.594984	-0.589177	-0.167036	0.563265	0.510109	-0.252617	0.598920	0	0
3923	8.774271	2.785352	3.539537	0.051439	0.020826	-0.037858	-0.593850	-0.590526	-0.166624	0.563350	0.510345	-0.252010	0.598895	0	0
3924	8.711403	2.773104	3.479899	0.064440	0.027990	-0.022044	-0.592568	-0.592328	-0.166920	0.563517	0.510481	-0.251565	0.598810	0	0
3925	8.662961	2.840612	3.485006	0.104466	0.024036	-0.030704	-0.593424	-0.591714	-0.166342	0.563296	0.510978	-0.250658	0.598974	0	0
3926	8.655684	2.859956	3.499469	0.111629	0.027600	-0.049993	-0.591879	-0.592466	-0.164666	0.563265	0.511503	-0.249685	0.598961	0	0
3927	8.691956	2.869533	3.499197	0.111550	0.011267	-0.041193	-0.591467	-0.592900	-0.162972	0.563039	0.512141	-0.248753	0.599016	0	0
3928	8.745113	2.922444	3.503574	0.121415	0.003918	-0.050798	-0.590197	-0.594982	-0.161709	0.562948	0.512845	-0.247889	0.598858	0	0
3929	8.846596	3.018912	3.565265	0.102153	0.011326	-0.060480	-0.590057	-0.593510	-0.162001	0.562884	0.513477	-0.246913	0.598780	0	0
3930	8.870839	2.956618	3.632458	0.085812	-0.017560	-0.020131	-0.589777	-0.594249	-0.161436	0.562783	0.514014	-0.246580	0.598552	0	0
3931	8.832376	2.734354	3.469429	0.064722	-0.034648	-0.034253	-0.590211	-0.595847	-0.159723	0.562640	0.514644	-0.246220	0.598292	0	0
3932	8.769552	2.678685	3.392997	0.089517	-0.033938	-0.023679	-0.587665	-0.597073	-0.158910	0.562507	0.515305	-0.245946	0.597961	0	0
3933	8.692080	2.758008	3.345412	0.098353	-0.063948	-0.025356	-0.588544	-0.595546	-0.155930	0.562064	0.516277	-0.245597	0.597682	0	0
3934	8.648493	2.838135	2.989832	0.092926	-0.061196	-0.030611	-0.587849	-0.597017	-0.153953	0.561755	0.517191	-0.245306	0.597302	0	0
3935	8.643599	2.895924	2.989820	0.101979	-0.073968	-0.022660	-0.589561	-0.597995	-0.151938	0.561250	0.518237	-0.245006	0.596993	0	0
3936	8.665277	2.973662	3.133856	0.076138	-0.081015	-0.039369	-0.588744	-0.598708	-0.147843	0.560993	0.519210	-0.244849	0.596454	0	0
3937	8.619412	2.895911	2.980380	0.050498	-0.120729	-0.018335	-0.588473	-0.598993	-0.146289	0.560612	0.520236	-0.245141	0.595797	0	0
3938	8.774285	2.836784	2.758103	0.068960	-0.124533	0.001015	-0.589602	-0.599122	-0.146695	0.560678	0.521065	-0.246037	0.594640	0	0
3939	8.982316	2.803326	2.867207	0.109324	-0.110357	0.015130	-0.588498	-0.599845	-0.143029	0.559813	0.522277	-0.246098	0.594367	0	0
3940	8.962981	2.775265	3.026054	0.152802	-0.132490	0.001211	-0.588944	-0.600397	-0.140188	0.559528	0.523572	-0.246642	0.593269	0	0
3941	8.996926	2.702356	2.900843	0.161985	-0.134393	0.001221	-0.590807	-0.599742	-0.137754	0.558404	0.525254	-0.246455	0.592918	0	0
3942	9.001751	2.716698	2.881562	0.160305	-0.137093	0.022286	-0.591683	-0.600281	-0.134481	0.558161	0.526469	-0.247294	0.591720	0	0
3943	8.871027	2.836955	2.819907	0.132989	-0.123243	0.019597	-0.590865	-0.600993	-0.130386	0.557102	0.527875	-0.247316	0.591455	0	0
3944	8.701598	2.957634	2.830664	0.135740	-0.128679	0.032799	-0.592026	-0.600345	-0.127255	0.556634	0.529000	-0.248040	0.590588	0	0
3945	8.822551	2.942791	2.786515	0.144286	-0.108793	0.051223	-0.593181	-0.599705	-0.124832	0.555360	0.530304	-0.248083	0.590600	0	0
3946	8.948244	3.028791	2.689355	0.155459	-0.092561	0.064420	-0.592913	-0.601311	-0.122423	0.555222	0.531015	-0.249144	0.589643	0	0
3947	8.822340	3.150060	2.829625	0.173408	-0.121719	0.068912	-0.593776	-0.601719	-0.120708	0.553652	0.532510	-0.249182	0.589755	0	0
3948	8.745003	3.099058	2.719635	0.209218	-0.127445	0.092686	-0.595959	-0.600128	-0.114167	0.552102	0.534014	-0.249490	0.589717	0	0
3949	8.800741	2.990586	2.709698	0.272363	-0.147921	0.127940	-0.596561	-0.598599	-0.110483	0.549583	0.536057	-0.249403	0.590254	0	0
3950	8.897496	2.983195	2.704189	0.259630	-0.166872	0.154262	-0.599144	-0.599092	-0.106191	0.547647	0.537758	-0.250282	0.590134	0	0
3951	9.001452	3.028857	2.717818	0.264781	-0.196871	0.150818	-0.601462	-0.597507	-0.100497	0.544898	0.539979	-0.250627	0.590504	0	0
3952	9.127124	3.134288	2.654303	0.244799	-0.182201	0.153416	-0.604629	-0.593697	-0.095648	0.542416	0.541924	-0.251142	0.590788	0	0
3953	9.093258	3.148250	2.548750	0.246197	-0.154978	0.180593	-0.605658	-0.592892	-0.091388	0.539684	0.543710	-0.251526	0.591486	0	0
3954	8.899861	3.052089	2.521390	0.287543	-0.142590	0.191176	-0.607974	-0.591752	-0.085834	0.536976	0.545483	-0.251905	0.592156	0	0
3955	8.774139	3.017673	2.344420	0.271601	-0.100711	0.196340	-0.612268	-0.588956	-0.081245	0.534136	0.547033	-0.251928	0.593284	0	0
3956	8.754707	3.122301	2.080005	0.206974	-0.071157	0.183894	-0.614570	-0.586950	-0.077677	0.531845	0.548058	-0.252141	0.594305	0	0
3957	8.918917	3.391243	1.987224	0.158878	-0.025403	0.185550	-0.615725	-0.585279	-0.075541	0.529867	0.548580	-0.252370	0.595492	0	0
3958	9.131581	3.564685	2.067274	0.172026	0.007156	0.212793	-0.618162	-0.583425	-0.072678	0.527789	0.548872	-0.252533	0.596997	0	0
3959	9.310519	3.598707	2.181345	0.232874	0.079243	0.219000	-0.619014	-0.581785	-0.072954	0.525461	0.549071	-0.251946	0.599112	0	0
3960	9.368587	3.574836	2.238643	0.238688	0.104608	0.234771	-0.623298	-0.579297	-0.069497	0.523107	0.549072	-0.251300	0.601438	0	0
3961	9.407181	3.669304	2.363307	0.289956	0.133231	0.234002	-0.624732	-0.576007	-0.068638	0.520499	0.549196	-0.250163	0.604055	0	0
3962	9.334632	3.648326	2.479259	0.315670	0.143928	0.243692	-0.628445	-0.573241	-0.065758	0.517734	0.549331	-0.248872	0.606835	0	0
3963	9.213813	3.551112	2.263836	0.301623	0.183975	0.254113	-0.628581	-0.572068	-0.066893	0.515050	0.549141	-0.247503	0.609844	0	0
3964	9.189720	3.450418	2.341031	0.308320	0.199358	0.271632	-0.631430	-0.569633	-0.065724	0.512296	0.548804	-0.246134	0.613013	0	0
3965	9.117249	3.359111	2.356061	0.269228	0.216924	0.266225	-0.634564	-0.566749	-0.064553	0.509778	0.548197	-0.244850	0.616161	0	0
3966	9.001269	3.239147	2.405091	0.278567	0.229566	0.271461	-0.637674	-0.566397	-0.065211	0.507222	0.547509	-0.243479	0.619417	0	0
3967	8.914276	3.162064	2.372130	0.244066	0.253444	0.261672	-0.639650	-0.564892	-0.066459	0.504941	0.546540	-0.242131	0.622657	0	0
3968	8.923885	3.215769	2.521081	0.182077	0.272110	0.260633	-0.640374	-0.560441	-0.066184	0.503058	0.545109	-0.241071	0.625838	0	0
3969	8.810147	3.269292	2.598806	0.172819	0.264944	0.257118	-0.643897	-0.559213	-0.068679	0.501207	0.543702	-0.240073	0.628924	0	0
3970	8.749668	3.283682	2.570385	0.171502	0.313061	0.267585	-0.645311	-0.555064	-0.070373	0.499420	0.541925	-0.238905	0.632315	0	0
3971	8.798065	3.264107	2.521961	0.157900	0.301376	0.288627	-0.647842	-0.550913	-0.074030	0.497521	0.540120	-0.237978	0.635697	0	0
3972	8.769139	3.154081	2.656902	0.175138	0.288537	0.286898	-0.651080	-0.548367	-0.077103	0.495516	0.538448	-0.237005	0.639035	0	0
3973	8.645947	2.995268	2.638697	0.166357	0.294073	0.311397	-0.652220	-0.545243	-0.077381	0.493391	0.536657	-0.236174	0.642485	0	0
3974	8.658127	2.894956	2.802181	0.245413	0.222662	0.343242	-0.654769	-0.542541	-0.078341	0.490468	0.535602	-0.235363	0.645891	0	0
3975	8.764651	2.782273	2.926517	0.258666	0.140889	0.374943	-0.659591	-0.538312	-0.078988	0.487057	0.535081	-0.235020	0.649022	0	0
3976	9.020988	2.791201	3.338174	0.292496	0.037167	0.398854	-0.663019	-0.534377	-0.076826	0.483066	0.535301	-0.235099	0.651788	0	0
3977	8.963199	2.517624	3.497502	0.326508	-0.101014	0.450815	-0.668442	-0.530680	-0.073072	0.478208	0.536476	-0.235879	0.654119	0	0
3978	8.828100	2.175562	3.421830	0.321790	-0.149976	0.457798	-0.672893	-0.525066	-0.067785	0.473207	0.537889	-0.236970	0.656199	0	0
3979	8.644648	1.818884	3.298439	0.302400	-0.211518	0.466514	-0.676907	-0.521389	-0.063205	0.468084	0.539599	-0.238500	0.657912	0	0
3980	8.557961	1.474542	2.784836	0.306424	-0.222464	0.482255	-0.680664	-0.516065	-0.056088	0.462803	0.541318	-0.240153	0.659632	0	0
3981	8.683931	1.295079	2.562868	0.319459	-0.226225	0.499806	-0.686417	-0.508622	-0.048097	0.457299	0.543085	-0.241804	0.661413	0	0
3982	9.066485	0.876454	2.731118	0.361955	-0.228414	0.548957	-0.691864	-0.503129	-0.042227	0.451219	0.544895	-0.243455	0.663491	0	0
3983	9.545728	0.515612	2.927467	0.310180	-0.278881	0.511962	-0.697315	-0.496746	-0.036078	0.445516	0.546895	-0.245454	0.664962	0	0
3984	9.922959	0.592458	2.996776	0.265913	-0.276761	0.466252	-0.700354	-0.491303	-0.030247	0.440363	0.548748	-0.247497	0.666109	0	0
3985	10.116426	0.620988	2.980914	0.292907	-0.240746	0.383794	-0.704820	-0.485375	-0.023263	0.435667	0.550692	-0.248727	0.667134	0	0
3986	10.302608	0.689815	2.837645	0.332093	-0.193933	0.327691	-0.709145	-0.481215	-0.015565	0.431240	0.552599	-0.249178	0.668264	0	0
3987	10.471834	0.769159	2.865196	0.344995	-0.170461	0.325962	-0.712457	-0.477398	-0.010289	0.426793	0.554416	-0.249428	0.669519	0	0
3988	10.435495	0.833841	2.790875	0.344380	-0.126900	0.317145	-0.715334	-0.474486	-0.006007	0.422536	0.555919	-0.249457	0.670961	0	0
3989	10.367702	0.910548	2.704754	0.339429	-0.047008	0.297743	-0.717364	-0.470116	-0.001888	0.418596	0.556930	-0.249055	0.672739	0	0
3990	10.261299	0.898304	2.633413	0.356400	0.030892	0.276616	-0.720103	-0.464847	0.001957	0.414905	0.557507	-0.248092	0.674900	0	0
3991	10.106556	0.845592	2.639395	0.359446	0.079876	0.257235	-0.722249	-0.463303	0.004109	0.411425	0.557826	-0.246792	0.677239	0	0
3992	9.777617	0.843649	2.636991	0.305738	0.091244	0.258835	-0.723953	-0.460318	0.003558	0.408295	0.557802	-0.245833	0.679499	0	0
3993	9.395442	0.863721	2.687853	0.252717	0.097163	0.241140	-0.726675	-0.456101	0.005849	0.405548	0.557587	-0.245091	0.681585	0	0
3994	9.081052	0.834739	2.579576	0.192496	0.095868	0.235717	-0.727672	-0.453719	0.005572	0.403193	0.557119	-0.244736	0.683490	0	0
3995	9.035181	0.755115	2.531890	0.214643	0.126535	0.225179	-0.729800	-0.450137	0.004742	0.400831	0.556575	-0.244040	0.685568	0	0
3996	9.008676	0.651823	2.570637	0.196422	0.141197	0.208415	-0.732218	-0.445657	0.004480	0.398744	0.555868	-0.243320	0.687612	0	0
3997	8.950702	0.581799	2.513415	0.163406	0.148712	0.174084	-0.734072	-0.442953	0.005065	0.397063	0.555080	-0.242600	0.689472	0	0
3998	8.965269	0.519593	2.595104	0.103824	0.156443	0.134424	-0.734480	-0.442377	0.002804	0.396041	0.554068	-0.242051	0.691065	0	0
3999	9.091109	0.447348	2.627904	0.097070	0.146484	0.098427	-0.735455	-0.441199	0.000549	0.395241	0.553209	-0.241376	0.692446	0	0
4000	9.154062	0.379891	2.637116	0.087953	0.154712	0.087849	-0.734305	-0.439920	-0.002023	0.394640	0.552248	-0.240698	0.693791	0	0
4001	9.170980	0.389642	2.665836	0.107781	0.143651	0.070362	-0.736848	-0.438845	-0.003119	0.393964	0.551515	-0.239805	0.695066	0	0
4002	9.279761	0.438286	2.794833	0.100557	0.156414	0.075606	-0.737967	-0.437956	-0.005086	0.393363	0.550623	-0.238950	0.696407	0	0
4003	9.342583	0.491839	2.928970	0.116831	0.161720	0.059855	-0.737269	-0.436927	-0.004253	0.392750	0.549820	-0.237865	0.697757	0	0
4004	9.299019	0.525270	2.861941	0.087211	0.156498	0.014167	-0.738081	-0.437252	-0.008627	0.392661	0.549013	-0.236773	0.698813	0	0
4005	9.318334	0.558971	2.866581	0.069760	0.153008	0.007118	-0.737653	-0.434614	-0.009919	0.392652	0.548207	-0.235760	0.699793	0	0
4006	9.313541	0.513283	2.876271	0.061319	0.157597	-0.028022	-0.737488	-0.438475	-0.011321	0.392994	0.547390	-0.234607	0.700628	0	0
4007	9.226545	0.438681	2.857733	0.068711	0.178406	-0.045603	-0.734626	-0.439454	-0.014620	0.393416	0.546522	-0.233213	0.701533	0	0
4008	9.183059	0.385925	2.886945	0.061323	0.165767	-0.045620	-0.735455	-0.439169	-0.017156	0.393912	0.545681	-0.231940	0.702331	0	0
4009	9.207251	0.376525	2.939670	0.041092	0.165018	-0.061466	-0.735294	-0.440374	-0.018993	0.394561	0.544832	-0.230706	0.703033	0	0
4010	9.212165	0.299500	2.944505	0.036130	0.127843	-0.075490	-0.733855	-0.440285	-0.021849	0.395303	0.544228	-0.229587	0.703450	0	0
4011	9.178337	0.274929	2.836580	0.033160	0.116964	-0.098304	-0.733404	-0.441063	-0.024684	0.396139	0.543766	-0.228399	0.703723	0	0
4012	9.120250	0.318097	2.786479	0.019999	0.086217	-0.112327	-0.733517	-0.443304	-0.027221	0.397136	0.543472	-0.227360	0.703725	0	0
4013	9.100931	0.289113	2.762601	0.037739	0.073342	-0.164928	-0.731093	-0.444111	-0.028956	0.398313	0.543486	-0.225952	0.703503	0	0
4014	8.999413	0.226388	2.708095	0.070477	0.062185	-0.175384	-0.728965	-0.446515	-0.028556	0.399401	0.543708	-0.224293	0.703245	0	0
4015	8.912280	0.302651	2.528348	0.072385	0.065804	-0.171853	-0.728391	-0.448303	-0.028841	0.400415	0.543925	-0.222636	0.703027	0	0
4016	8.965416	0.388613	2.402868	0.103097	0.044663	-0.187522	-0.727090	-0.453663	-0.030113	0.401374	0.544421	-0.220754	0.702689	0	0
4017	9.238547	0.566489	2.424770	0.133683	0.025322	-0.206676	-0.724815	-0.455487	-0.030567	0.402203	0.545242	-0.218640	0.702240	0	0
4018	9.555165	0.776641	2.653097	0.152814	-0.045639	-0.222276	-0.722991	-0.457712	-0.027756	0.402916	0.546648	-0.216568	0.701380	0	0
4019	9.816053	1.101542	2.703820	0.183556	-0.060424	-0.216828	-0.721423	-0.462467	-0.027195	0.403349	0.548287	-0.214393	0.700519	0	0
4020	9.864121	1.400458	2.792184	0.219592	-0.083401	-0.228045	-0.719029	-0.466327	-0.024245	0.403660	0.550226	-0.211979	0.699554	0	0
4021	9.752426	1.843241	2.718106	0.201154	-0.069620	-0.241160	-0.715798	-0.467538	-0.020753	0.404138	0.552042	-0.209579	0.698569	0	0
4022	9.631154	2.185102	2.680245	0.240944	-0.060812	-0.165524	-0.715230	-0.471674	-0.019470	0.403926	0.553770	-0.207260	0.698015	0	0
4023	9.411038	2.199971	2.701076	0.270902	-0.035592	-0.101428	-0.714543	-0.472545	-0.016647	0.403108	0.555330	-0.205003	0.697916	0	0
4024	9.263660	2.036573	2.721519	0.259551	-0.017322	-0.069056	-0.714561	-0.473700	-0.014093	0.402200	0.556622	-0.202908	0.698022	0	0
4025	9.157306	1.960222	2.828147	0.257895	-0.006400	-0.062080	-0.713152	-0.474604	-0.012980	0.401235	0.557838	-0.200839	0.698206	0	0
4026	9.048443	1.970718	2.968382	0.256982	-0.015440	-0.048034	-0.712613	-0.474875	-0.009590	0.400197	0.559055	-0.198872	0.698391	0	0
4027	9.099139	2.076018	2.857329	0.236032	-0.037040	-0.016433	-0.713477	-0.474839	-0.007877	0.398970	0.560298	-0.197327	0.698534	0	0
4028	9.430394	2.167765	3.003900	0.272312	-0.062766	-0.002241	-0.713367	-0.474507	-0.004199	0.397427	0.561810	-0.195695	0.698659	0	0
4029	9.650372	2.287986	3.035855	0.260000	-0.083566	-0.023267	-0.712410	-0.473306	-0.000539	0.396019	0.563478	-0.194125	0.698553	0	0
4030	9.933187	2.444834	3.187535	0.281256	-0.071943	0.015427	-0.712996	-0.474742	0.002308	0.394283	0.565046	-0.192569	0.698700	0	0
4031	9.698503	2.519672	3.160337	0.239107	-0.069765	-0.005727	-0.713031	-0.472784	0.005698	0.392894	0.566492	-0.191183	0.698692	0	0
4032	9.151837	2.563845	3.169103	0.184595	-0.042030	-0.007656	-0.714329	-0.472728	0.008550	0.391906	0.567511	-0.190042	0.698731	0	0
4033	8.697075	2.630939	2.975220	0.131905	-0.012520	-0.016590	-0.712936	-0.471844	0.010930	0.391311	0.568152	-0.189112	0.698796	0	0
4034	8.518056	2.687774	2.736053	0.108354	0.004015	-0.019287	-0.713072	-0.473173	0.010796	0.390943	0.568565	-0.188272	0.698893	0	0
4035	8.588166	2.725779	2.653764	0.085628	0.025963	-0.030764	-0.712218	-0.475404	0.011075	0.390785	0.568780	-0.187429	0.699032	0	0
4036	8.849483	2.628966	2.627892	0.064874	0.036995	-0.016802	-0.713913	-0.474492	0.010250	0.390714	0.568786	-0.186784	0.699240	0	0
4037	9.180827	2.624774	2.846668	0.059401	0.037020	-0.004524	-0.712781	-0.473336	0.009943	0.390546	0.568771	-0.186227	0.699495	0	0
4038	9.352523	2.662627	2.763637	0.032253	0.042677	0.019993	-0.713635	-0.471988	0.009951	0.390398	0.568545	-0.185984	0.699826	0	0
4039	9.519322	2.746935	2.820053	0.019266	0.038227	0.008585	-0.714482	-0.473741	0.010256	0.390370	0.568340	-0.185774	0.700064	0	0
4040	9.555573	2.778131	2.810145	-0.004088	0.068369	0.025173	-0.714757	-0.471537	0.008552	0.390446	0.567781	-0.185718	0.700490	0	0
4041	9.567801	2.643265	2.805357	0.012959	0.139908	0.016312	-0.713614	-0.472751	0.007689	0.390590	0.566823	-0.185196	0.701322	0	0
4042	9.434907	2.499627	2.929064	-0.006485	0.186375	0.038978	-0.714566	-0.472927	0.003175	0.390812	0.565397	-0.184784	0.702458	0	0
4043	9.234339	2.323772	2.851331	-0.011462	0.215474	0.052919	-0.714694	-0.472207	0.001192	0.390977	0.563742	-0.184342	0.703811	0	0
4044	9.065049	2.297977	2.939143	-0.024541	0.270966	0.068598	-0.714234	-0.470935	-0.003493	0.391229	0.561594	-0.183879	0.705508	0	0
4045	8.886157	2.202256	3.003039	-0.041591	0.299258	0.068489	-0.715196	-0.470509	-0.007018	0.391604	0.559193	-0.183404	0.707328	0	0
4046	8.755505	2.241262	3.061665	-0.058145	0.318454	0.035959	-0.715983	-0.468953	-0.015081	0.392359	0.556626	-0.182809	0.709086	0	0
4047	8.653855	2.313228	2.980603	-0.049229	0.324727	0.003519	-0.715390	-0.468410	-0.018491	0.393278	0.554122	-0.181919	0.710765	0	0
4048	8.653781	2.387839	2.975734	-0.030949	0.331839	0.003573	-0.713642	-0.469242	-0.024037	0.394124	0.551615	-0.180891	0.712506	0	0
4049	8.665787	2.472328	3.023664	-0.012831	0.331691	-0.006016	-0.714449	-0.469132	-0.029121	0.394916	0.549210	-0.179655	0.714237	0	0
4050	8.704446	2.504030	3.114718	0.007085	0.318824	-0.006822	-0.714129	-0.468449	-0.033801	0.395587	0.546955	-0.178340	0.715923	0	0
4051	8.711677	2.521358	3.210822	0.010091	0.317009	0.032680	-0.713091	-0.469412	-0.039052	0.395944	0.544665	-0.177203	0.717752	0	0
4052	8.716471	2.560138	3.263650	0.010998	0.291611	0.063438	-0.714318	-0.469150	-0.044696	0.396047	0.542482	-0.176358	0.719554	0	0
4053	8.627105	2.441864	3.177845	0.033000	0.273292	0.082789	-0.714440	-0.467701	-0.047673	0.395837	0.540498	-0.175495	0.721371	0	0
4054	8.556809	2.580158	3.368184	0.004923	0.300829	0.207327	-0.714831	-0.466263	-0.052203	0.394934	0.537964	-0.175424	0.723773	0	0
4055	8.508570	2.463599	3.157055	0.027216	0.179007	0.144328	-0.716232	-0.463898	-0.054880	0.394143	0.536522	-0.175303	0.725303	0	0
4056	8.634287	2.498295	3.389323	0.014779	0.186390	0.190806	-0.719055	-0.461201	-0.056827	0.393090	0.534878	-0.175514	0.727035	0	0
4057	8.774685	2.373499	3.508614	0.006907	0.095708	0.215447	-0.721028	-0.458817	-0.058787	0.391742	0.533830	-0.176244	0.728355	0	0
4058	8.963433	2.272658	3.617914	-0.004789	0.030438	0.193543	-0.720026	-0.456202	-0.061080	0.390505	0.533232	-0.177229	0.729218	0	0
4059	9.215166	2.079824	3.645083	0.009008	-0.080414	0.204210	-0.723867	-0.452421	-0.060325	0.388915	0.533491	-0.178569	0.729552	0	0
4060	9.307343	1.791967	3.880264	-0.037169	-0.174405	0.229595	-0.725163	-0.450012	-0.058616	0.387212	0.534193	-0.180774	0.729401	0	0
4061	9.157700	1.488156	3.746965	-0.084543	-0.222096	0.265444	-0.729442	-0.446941	-0.056011	0.385414	0.535003	-0.183670	0.729036	0	0
4062	8.949920	1.271178	3.628446	-0.113952	-0.284449	0.286457	-0.732319	-0.440349	-0.053019	0.383492	0.536094	-0.187156	0.728361	0	0
4063	8.834142	0.971647	3.398725	-0.115437	-0.313465	0.330294	-0.734058	-0.438350	-0.049035	0.381204	0.537311	-0.190971	0.727674	0	0
4064	8.887610	0.713933	3.393735	-0.142405	-0.313242	0.365268	-0.737763	-0.433387	-0.048005	0.378806	0.538328	-0.195200	0.727053	0	0
4065	8.977278	0.537998	3.383606	-0.180719	-0.320205	0.365144	-0.741213	-0.426186	-0.044440	0.376583	0.539253	-0.199696	0.726301	0	0
4066	9.086170	0.494015	3.286675	-0.204444	-0.327287	0.368602	-0.744790	-0.421797	-0.041569	0.374437	0.540104	-0.204430	0.725460	0	0
4067	9.354590	0.537559	3.404893	-0.202002	-0.321900	0.337026	-0.748080	-0.417714	-0.039126	0.372508	0.540989	-0.208926	0.724513	0	0
4068	9.644905	0.455755	3.499010	-0.147321	-0.280662	0.284438	-0.750964	-0.411260	-0.035284	0.370742	0.541863	-0.212607	0.723694	0	0
4069	9.901387	0.345159	3.603015	-0.084989	-0.214067	0.245867	-0.751276	-0.407831	-0.033029	0.369052	0.542574	-0.215357	0.723212	0	0
4070	9.991020	0.209814	3.525533	-0.054531	-0.143576	0.201941	-0.755254	-0.405083	-0.032409	0.367676	0.542959	-0.217416	0.723007	0	0
4071	9.966854	0.185956	3.561793	-0.042106	-0.123741	0.136999	-0.757269	-0.402352	-0.029556	0.366729	0.543403	-0.218931	0.722698	0	0
4072	9.799888	0.263258	3.565355	-0.012122	-0.104018	0.101957	-0.758699	-0.399949	-0.028694	0.365918	0.543875	-0.219986	0.722433	0	0
4073	9.589469	0.263171	3.487550	0.023733	-0.049861	0.070375	-0.757730	-0.398323	-0.026735	0.365254	0.544168	-0.220392	0.722425	0	0
4074	9.323371	0.318225	3.347597	0.044124	0.013502	0.036125	-0.759713	-0.397104	-0.027132	0.364877	0.544140	-0.220257	0.722678	0	0
4075	9.197586	0.335095	3.314842	0.060627	0.044221	0.010677	-0.758864	-0.396826	-0.027147	0.364650	0.544018	-0.219730	0.723045	0	0
4076	8.999252	0.349108	3.172023	0.044116	0.071573	-0.035031	-0.758988	-0.398906	-0.028411	0.364938	0.543719	-0.219013	0.723342	0	0
4077	8.917023	0.353439	3.052406	0.018518	0.103526	-0.079010	-0.755724	-0.398688	-0.029456	0.365717	0.543210	-0.218086	0.723611	0	0
4078	8.955733	0.339106	3.085795	0.007573	0.113591	-0.087828	-0.756837	-0.399278	-0.031559	0.366663	0.542591	-0.217183	0.723868	0	0
4079	9.009090	0.189903	3.114378	0.008759	0.126281	-0.075592	-0.755111	-0.400378	-0.034414	0.367517	0.541872	-0.216263	0.724249	0	0
4080	9.043059	0.083834	3.097386	0.003187	0.106356	-0.072972	-0.756093	-0.402578	-0.034671	0.368387	0.541247	-0.215516	0.724496	0	0
4081	9.091404	0.108117	3.152312	-0.036960	0.103058	-0.063404	-0.754504	-0.403385	-0.038091	0.369347	0.540500	-0.215080	0.724696	0	0
4082	9.139729	0.153934	3.180773	-0.056144	0.092331	-0.049383	-0.753637	-0.403867	-0.040086	0.370374	0.539694	-0.214970	0.724804	0	0
4083	9.236448	0.180395	3.204087	-0.063547	0.094193	-0.059924	-0.754182	-0.404029	-0.042483	0.371430	0.538903	-0.214781	0.724908	0	0
4084	9.294453	0.223718	3.218054	-0.069586	0.145052	-0.067012	-0.753035	-0.402599	-0.044773	0.372719	0.537716	-0.214439	0.725229	0	0
4085	9.328328	0.204674	3.270716	-0.076171	0.145093	-0.089849	-0.752150	-0.407077	-0.047316	0.374165	0.536570	-0.213992	0.725465	0	0
4086	9.287183	0.229041	3.316679	-0.090889	0.156101	-0.112711	-0.752544	-0.407549	-0.050847	0.376007	0.535292	-0.213579	0.725579	0	0
4087	9.207284	0.311042	3.322004	-0.109715	0.129026	-0.149560	-0.749668	-0.409871	-0.055273	0.378027	0.534260	-0.213117	0.725427	0	0
4088	9.153957	0.424434	3.353557	-0.108134	0.132642	-0.175862	-0.748660	-0.412268	-0.056411	0.380359	0.533218	-0.212572	0.725134	0	0
4089	9.124883	0.465964	3.464332	-0.131924	0.151895	-0.196998	-0.745500	-0.413566	-0.061271	0.382884	0.532028	-0.211929	0.724867	0	0
4090	9.076548	0.436587	3.354112	-0.126519	0.129167	-0.188186	-0.745481	-0.415504	-0.062820	0.385347	0.530973	-0.211430	0.724481	0	0
4091	9.105758	0.248826	3.368478	-0.124405	0.147292	-0.182986	-0.743745	-0.417794	-0.066378	0.387713	0.529809	-0.210823	0.724248	0	0
4092	9.110542	0.297262	3.426106	-0.161291	0.122184	-0.197072	-0.741720	-0.420832	-0.070362	0.390458	0.528664	-0.210592	0.723676	0	0
4093	9.008965	0.287855	3.441282	-0.168582	0.122256	-0.197096	-0.738711	-0.423295	-0.073798	0.393099	0.527531	-0.210326	0.723151	0	0
4094	8.907400	0.277806	3.329031	-0.188214	0.049832	-0.183011	-0.738836	-0.423165	-0.075779	0.395635	0.526792	-0.210579	0.722233	0	0
4095	8.965408	0.302753	3.518525	-0.194955	0.024480	-0.190011	-0.736394	-0.427675	-0.078348	0.398150	0.526238	-0.210925	0.721152	0	0
4096	8.844420	0.360448	3.466467	-0.229916	0.011159	-0.209372	-0.735803	-0.430956	-0.080042	0.401052	0.525646	-0.211522	0.719800	0	0
4097	8.752494	0.384248	3.385374	-0.244842	-0.016849	-0.221652	-0.733357	-0.433264	-0.083895	0.403961	0.525247	-0.212225	0.718256	0	0
4098	8.771799	0.436725	3.293828	-0.239812	-0.056829	-0.233858	-0.732072	-0.433744	-0.084905	0.406891	0.525158	-0.213000	0.716436	0	0
4099	9.047422	0.537749	3.354243	-0.242270	-0.100401	-0.253080	-0.729798	-0.436746	-0.084929	0.409822	0.525422	-0.213855	0.714313	0	0
4100	9.197264	0.648638	3.425186	-0.245128	-0.187513	-0.275759	-0.727659	-0.440047	-0.085516	0.412787	0.526320	-0.214974	0.711604	0	0
4101	9.361542	0.845523	3.366123	-0.225318	-0.204026	-0.279143	-0.726668	-0.444483	-0.083814	0.415578	0.527433	-0.215992	0.708842	0	0
4102	9.467744	1.057741	3.466154	-0.200258	-0.265927	-0.256132	-0.724686	-0.445848	-0.083275	0.417972	0.529016	-0.217206	0.705878	0	0
4103	9.327192	1.338908	3.322695	-0.191396	-0.293202	-0.248986	-0.722019	-0.447346	-0.080056	0.420161	0.530817	-0.218507	0.702818	0	0
4104	9.172211	1.538166	3.164982	-0.163721	-0.279789	-0.222562	-0.721589	-0.452660	-0.078624	0.422087	0.532556	-0.219697	0.699971	0	0
4105	9.065707	1.624730	3.112795	-0.140520	-0.242757	-0.212882	-0.719053	-0.453873	-0.076679	0.423850	0.534123	-0.220612	0.697420	0	0
4106	9.070460	1.706702	3.136736	-0.134243	-0.240994	-0.222502	-0.716388	-0.456399	-0.072748	0.425676	0.535705	-0.221416	0.694835	0	0
4107	9.133331	1.707457	3.304576	-0.114141	-0.241152	-0.212802	-0.716385	-0.459053	-0.072170	0.427291	0.537358	-0.222134	0.692333	0	0
4108	9.046142	1.818675	3.372442	-0.137430	-0.261828	-0.240011	-0.715841	-0.463305	-0.067913	0.429208	0.539092	-0.222956	0.689529	0	0
4109	8.975826	1.994435	3.353579	-0.141937	-0.264491	-0.220670	-0.711734	-0.465157	-0.067406	0.430965	0.540790	-0.223916	0.686787	0	0
4110	9.021611	2.169852	3.300207	-0.137672	-0.289936	-0.220580	-0.711763	-0.466444	-0.063436	0.432680	0.542655	-0.224965	0.683889	0	0
4111	9.156850	2.376751	3.308668	-0.171727	-0.313256	-0.215309	-0.711631	-0.470262	-0.060874	0.434441	0.544527	-0.226357	0.680818	0	0
4112	9.142154	2.562095	3.296602	-0.177155	-0.300498	-0.211781	-0.710357	-0.474704	-0.059177	0.436327	0.546236	-0.227806	0.677753	0	0
4113	9.137252	2.636143	3.178768	-0.167558	-0.272436	-0.183692	-0.707559	-0.474866	-0.055116	0.437932	0.547759	-0.229153	0.675030	0	0
4114	9.103453	2.587217	3.015564	-0.178407	-0.284143	-0.167917	-0.707135	-0.478406	-0.053692	0.439535	0.549240	-0.230759	0.672232	0	0
4115	9.122891	2.509491	2.885654	-0.227539	-0.281933	-0.160155	-0.705301	-0.480203	-0.052299	0.441277	0.550492	-0.232671	0.669401	0	0
4116	9.280100	2.523217	2.788323	-0.254995	-0.301690	-0.148776	-0.704483	-0.481357	-0.048060	0.443097	0.551697	-0.234950	0.666404	0	0
4117	9.335802	2.459955	2.672562	-0.268861	-0.258016	-0.112020	-0.702505	-0.481833	-0.047383	0.444789	0.552477	-0.237287	0.663798	0	0
4118	9.287425	2.469318	2.605588	-0.313834	-0.201373	-0.092893	-0.702788	-0.483447	-0.046805	0.446824	0.552588	-0.239847	0.661414	0	0
4119	9.374380	2.593946	2.518297	-0.311242	-0.146938	-0.050798	-0.702208	-0.482741	-0.048800	0.448598	0.552280	-0.242299	0.659574	0	0
4120	9.417925	2.575251	2.643017	-0.296286	-0.121641	-0.030618	-0.701356	-0.483056	-0.048954	0.450284	0.551786	-0.244708	0.657947	0	0
4121	9.369616	2.498960	2.778071	-0.290117	-0.054523	-0.017551	-0.702187	-0.483651	-0.050920	0.451940	0.550871	-0.246781	0.656803	0	0
4122	9.331003	2.405510	2.855367	-0.293443	-0.003681	-0.035202	-0.701874	-0.483252	-0.054607	0.453914	0.549617	-0.248602	0.655805	0	0
4123	9.277828	2.378572	2.749989	-0.305829	0.050859	-0.051104	-0.701850	-0.482695	-0.057725	0.456131	0.548012	-0.250109	0.655037	0	0
4124	9.171455	2.316910	2.904690	-0.311067	0.077238	-0.049419	-0.700400	-0.482766	-0.061712	0.458454	0.546183	-0.251567	0.654383	0	0
4125	9.166703	2.230317	2.919221	-0.278086	0.081505	-0.044103	-0.700372	-0.482067	-0.065396	0.460542	0.544475	-0.252783	0.653872	0	0
4126	9.219930	2.211172	2.957316	-0.259599	0.094061	-0.028283	-0.698339	-0.483643	-0.070802	0.462508	0.542698	-0.253961	0.653505	0	0
4127	9.195794	2.167435	2.870974	-0.222770	0.108283	-0.010672	-0.699151	-0.482202	-0.075892	0.464140	0.540977	-0.254867	0.653423	0	0
4128	9.161989	2.114300	2.827987	-0.244257	0.142039	-0.000250	-0.697848	-0.481675	-0.079455	0.465926	0.538888	-0.255846	0.653494	0	0
4129	9.113654	2.078101	2.797114	-0.222282	0.151841	-0.006363	-0.697534	-0.482604	-0.082854	0.467632	0.536865	-0.256565	0.653659	0	0
4130	9.036217	2.110012	2.896230	-0.211121	0.173547	0.000659	-0.697774	-0.481475	-0.088376	0.469306	0.534716	-0.257179	0.653980	0	0
4131	9.045913	2.086067	2.925030	-0.208284	0.188041	-0.002870	-0.697451	-0.479765	-0.093768	0.471000	0.532504	-0.257650	0.654381	0	0
4132	9.026600	2.047672	2.944437	-0.201361	0.238808	0.006723	-0.696715	-0.478490	-0.097608	0.472726	0.529955	-0.257907	0.655104	0	0
4133	9.026565	2.076951	3.021350	-0.183182	0.216894	0.025230	-0.695400	-0.477684	-0.102730	0.474170	0.527591	-0.258221	0.655844	0	0
4134	9.009589	2.118123	3.064718	-0.172351	0.202294	0.029671	-0.695632	-0.477449	-0.108956	0.475510	0.525343	-0.258595	0.656532	0	0
4135	8.982954	2.140243	3.146640	-0.181570	0.200560	0.024389	-0.695039	-0.476758	-0.112366	0.476903	0.523087	-0.258965	0.657176	0	0
4136	8.876572	2.110928	3.032035	-0.192675	0.184318	0.015599	-0.694722	-0.473863	-0.117480	0.478366	0.520897	-0.259463	0.657656	0	0
4137	8.770204	2.058023	3.013621	-0.183647	0.166105	0.017383	-0.694959	-0.473474	-0.123141	0.479721	0.518870	-0.259970	0.658071	0	0
4138	8.760575	2.014531	2.980067	-0.182079	0.122537	0.027963	-0.694376	-0.472624	-0.125419	0.480886	0.517096	-0.260758	0.658305	0	0
4139	8.847616	2.050272	2.931316	-0.213364	0.081046	0.042873	-0.694768	-0.473245	-0.129091	0.482000	0.515414	-0.261997	0.658317	0	0
4140	9.021800	2.004682	3.011827	-0.201023	0.028298	0.047352	-0.693768	-0.470628	-0.131242	0.482884	0.514114	-0.263461	0.658103	0	0
4141	9.138033	1.862778	3.073604	-0.202806	0.010158	0.066644	-0.694296	-0.469340	-0.136194	0.483597	0.512882	-0.265091	0.657885	0	0
4142	9.230083	1.722917	3.056216	-0.191885	-0.008094	0.073682	-0.695569	-0.469169	-0.136457	0.484161	0.511791	-0.266804	0.657628	0	0
4143	9.302686	1.659151	3.322613	-0.209014	-0.085988	0.077233	-0.695561	-0.466676	-0.138308	0.484575	0.511129	-0.268993	0.656945	0	0
4144	9.220562	1.548452	3.308877	-0.235638	-0.116616	0.082443	-0.695558	-0.464913	-0.139307	0.485009	0.510509	-0.271561	0.656050	0	0
4145	9.172268	1.466764	3.328531	-0.256690	-0.143655	0.099079	-0.698669	-0.461322	-0.141112	0.485360	0.509927	-0.274449	0.655040	0	0
4146	8.983753	1.318163	3.406966	-0.302514	-0.174111	0.099840	-0.701380	-0.460947	-0.138804	0.485842	0.509307	-0.277808	0.653749	0	0
4147	8.899303	1.124979	3.268292	-0.296932	-0.184142	0.105083	-0.702236	-0.456947	-0.139515	0.486235	0.508765	-0.281180	0.652435	0	0
4148	9.037372	0.922465	3.253023	-0.241700	-0.192759	0.159589	-0.702239	-0.453851	-0.140236	0.485966	0.508375	-0.284539	0.651483	0	0
4149	9.236011	0.618586	3.206138	-0.218102	-0.235634	0.170162	-0.705090	-0.451708	-0.138783	0.485374	0.508354	-0.287972	0.650431	0	0
4150	9.410379	0.396709	3.181002	-0.216322	-0.271060	0.189469	-0.707943	-0.449267	-0.137048	0.484542	0.508498	-0.291688	0.649282	0	0
4151	9.536211	0.338607	3.153683	-0.225668	-0.290969	0.180687	-0.712205	-0.444452	-0.137140	0.483744	0.508754	-0.295486	0.647958	0	0
4152	9.657145	0.333927	3.215315	-0.209117	-0.243943	0.149076	-0.715347	-0.442882	-0.134406	0.483204	0.508860	-0.298812	0.646751	0	0
4153	9.604011	0.268298	3.076308	-0.217427	-0.211237	0.092835	-0.716916	-0.441952	-0.133393	0.483155	0.508887	-0.301718	0.645416	0	0
4154	9.618419	0.360468	3.215576	-0.250915	-0.152884	0.076904	-0.717051	-0.439455	-0.135100	0.483579	0.508397	-0.304516	0.644169	0	0
4155	9.594145	0.454059	3.148357	-0.228146	-0.127674	0.047114	-0.719196	-0.437766	-0.133232	0.484123	0.507962	-0.306851	0.642995	0	0
4156	9.690981	0.362549	3.171767	-0.191542	-0.100773	0.026085	-0.719044	-0.438371	-0.134223	0.484710	0.507578	-0.308741	0.641950	0	0
4157	9.807171	0.257171	3.315261	-0.147636	-0.070299	0.005063	-0.720452	-0.438058	-0.135334	0.485285	0.507288	-0.310065	0.641106	0	0
4158	9.855572	0.237378	3.223561	-0.122618	-0.016076	-0.010744	-0.719610	-0.436593	-0.134929	0.486028	0.506801	-0.310922	0.640513	0	0
4159	9.758803	0.265976	3.137690	-0.132812	-0.001484	-0.047639	-0.717891	-0.437536	-0.136935	0.487076	0.506301	-0.311549	0.639807	0	0
4160	9.642619	0.348309	3.198579	-0.159480	0.007816	-0.075781	-0.717902	-0.435757	-0.136377	0.488495	0.505682	-0.312194	0.638900	0	0
4161	9.468485	0.338853	3.183029	-0.156116	0.027742	-0.135480	-0.715880	-0.438203	-0.140222	0.490309	0.505152	-0.312383	0.637836	0	0
4162	9.294348	0.334127	3.150645	-0.196418	0.046221	-0.175974	-0.715156	-0.438827	-0.141930	0.492746	0.504375	-0.312628	0.636452	0	0
4163	9.202497	0.280909	3.074422	-0.203526	0.073501	-0.188327	-0.713141	-0.441558	-0.144782	0.495272	0.503477	-0.312623	0.635203	0	0
4164	9.178379	0.218008	3.007330	-0.223933	0.060945	-0.221722	-0.711406	-0.443994	-0.148198	0.498235	0.502576	-0.312781	0.633520	0	0
4165	9.101020	0.184150	2.955029	-0.231280	0.079145	-0.251610	-0.708829	-0.445849	-0.150922	0.501307	0.501690	-0.312600	0.631885	0	0
4166	9.086533	0.155499	2.998435	-0.220537	0.080861	-0.279677	-0.703983	-0.449372	-0.153393	0.504779	0.500793	-0.312426	0.629916	0	0
4167	9.052670	0.169195	2.839988	-0.253458	0.083842	-0.295549	-0.701107	-0.454492	-0.156816	0.508237	0.499889	-0.312134	0.627996	0	0
4168	9.033233	0.228752	3.186299	-0.260903	0.087554	-0.300830	-0.699505	-0.457083	-0.161219	0.512538	0.498550	-0.312456	0.625399	0	0
4169	9.062209	0.288219	3.051399	-0.240950	0.080117	-0.309530	-0.696220	-0.459688	-0.163669	0.515990	0.497759	-0.312025	0.623403	0	0
4170	9.083908	0.355683	3.068015	-0.261963	0.099339	-0.327138	-0.692778	-0.462758	-0.167817	0.519923	0.496681	-0.311708	0.621149	0	0
4171	9.110413	0.452250	3.127850	-0.276648	0.104904	-0.334177	-0.688202	-0.465556	-0.172128	0.523761	0.495608	-0.311238	0.619013	0	0
4172	9.127296	0.493493	3.195013	-0.294124	0.097790	-0.337710	-0.686171	-0.469634	-0.176532	0.527810	0.494426	-0.310998	0.616636	0	0
4173	9.093323	0.597530	3.286539	-0.323519	0.094409	-0.347406	-0.682595	-0.472254	-0.179835	0.531905	0.493189	-0.310794	0.614205	0	0
4174	9.008607	0.655692	3.337600	-0.329080	0.087211	-0.345645	-0.678445	-0.475632	-0.183853	0.536019	0.491938	-0.310693	0.611678	0	0
4175	8.989249	0.658456	3.402655	-0.349396	0.074673	-0.358842	-0.674138	-0.480505	-0.189140	0.540223	0.490693	-0.310683	0.608980	0	0
4176	8.909457	0.636737	3.369596	-0.378702	0.058586	-0.357143	-0.670692	-0.483285	-0.193857	0.544552	0.489349	-0.310980	0.606046	0	0
4177	8.858737	0.566884	3.348385	-0.404211	0.058798	-0.357223	-0.666968	-0.487242	-0.197582	0.548933	0.487869	-0.311380	0.603074	0	0
4178	8.822547	0.480022	3.300634	-0.440808	0.040948	-0.356432	-0.663106	-0.487370	-0.202175	0.553430	0.486282	-0.312099	0.599866	0	0
4179	8.841946	0.431806	3.293319	-0.456341	0.024742	-0.344174	-0.658389	-0.491055	-0.206200	0.557843	0.484646	-0.313045	0.596600	0	0
4180	8.950766	0.451001	3.311743	-0.474378	-0.044998	-0.352017	-0.655642	-0.494421	-0.211752	0.562177	0.483334	-0.314451	0.592845	0	0
4181	9.088500	0.571757	3.426044	-0.508490	-0.074667	-0.348517	-0.654035	-0.496282	-0.217008	0.566515	0.481975	-0.316221	0.588868	0	0
4182	9.235869	0.749286	3.343076	-0.513543	-0.121829	-0.348416	-0.651175	-0.497553	-0.219881	0.570719	0.480853	-0.318277	0.584603	0	0
4183	9.501712	0.951709	3.456375	-0.512524	-0.194451	-0.350017	-0.646477	-0.500624	-0.221785	0.574656	0.480138	-0.320720	0.579980	0	0
4184	9.641737	1.195563	3.633070	-0.546576	-0.215942	-0.337722	-0.643906	-0.500412	-0.224660	0.578605	0.479299	-0.323528	0.575168	0	0
4185	9.757540	1.500545	3.511761	-0.516355	-0.210744	-0.314757	-0.642880	-0.503714	-0.227494	0.582253	0.478500	-0.326230	0.570607	0	0
4186	9.614645	1.702436	3.402044	-0.463756	-0.245640	-0.312782	-0.640606	-0.505832	-0.227805	0.585513	0.478192	-0.328826	0.566022	0	0
4187	9.423465	1.804008	3.437018	-0.390389	-0.240750	-0.270472	-0.639470	-0.507038	-0.227819	0.588166	0.478120	-0.331175	0.561948	0	0
4188	9.210396	2.041922	3.289315	-0.336798	-0.213007	-0.213283	-0.638179	-0.508115	-0.229392	0.590332	0.478015	-0.333321	0.558486	0	0
4189	9.002185	2.253734	3.218535	-0.326631	-0.223029	-0.178973	-0.636477	-0.510803	-0.228701	0.592200	0.477893	-0.335630	0.555221	0	0
4190	8.839926	2.463313	3.195507	-0.323787	-0.217574	-0.161375	-0.635914	-0.509044	-0.229001	0.593975	0.477699	-0.337963	0.552067	0	0
4191	8.721223	2.664900	3.032719	-0.287252	-0.213324	-0.157732	-0.637038	-0.510209	-0.229544	0.595549	0.477669	-0.340085	0.549087	0	0
4192	8.846919	2.741695	3.019717	-0.257864	-0.185447	-0.159429	-0.635336	-0.508187	-0.230713	0.597095	0.477665	-0.341869	0.546296	0	0
4193	9.122542	2.838182	3.135434	-0.231701	-0.196579	-0.171606	-0.634627	-0.511147	-0.229721	0.598521	0.477909	-0.343510	0.543486	0	0
4194	9.156289	2.953647	3.125476	-0.229266	-0.224730	-0.171534	-0.631811	-0.511479	-0.227783	0.599840	0.478322	-0.345300	0.540525	0	0
4195	9.228741	3.059666	3.163329	-0.213771	-0.124127	-0.160190	-0.631806	-0.511779	-0.228207	0.601356	0.478233	-0.346453	0.538177	0	0
4196	9.093253	3.125800	2.870942	-0.165007	-0.242469	-0.107249	-0.632942	-0.514403	-0.226903	0.601954	0.478888	-0.348313	0.535721	0	0
4197	8.938660	2.932818	2.752015	-0.171169	-0.173425	-0.059139	-0.633942	-0.513488	-0.226183	0.602543	0.478964	-0.350008	0.533881	0	0
4198	8.904996	2.751306	2.555258	-0.139526	-0.159160	-0.018757	-0.634522	-0.511986	-0.225047	0.602831	0.479008	-0.351653	0.532434	0	0
4199	8.994649	2.585317	2.607632	-0.109703	-0.106779	-0.006508	-0.633809	-0.512891	-0.225338	0.603074	0.478913	-0.352867	0.531440	0	0
4200	9.004287	2.626013	2.564252	-0.131518	-0.088457	-0.013593	-0.634950	-0.511679	-0.224758	0.603568	0.478589	-0.354089	0.530357	0	0
4201	9.103409	2.671512	2.544256	-0.071245	-0.067191	-0.029257	-0.634120	-0.510789	-0.222794	0.603885	0.478596	-0.354750	0.529548	0	0
4202	9.263000	2.705417	2.629617	-0.035824	0.001485	-0.004677	-0.634680	-0.509902	-0.223921	0.604198	0.478336	-0.354970	0.529279	0	0
4203	9.335578	2.683896	2.679594	0.008431	0.015654	0.035773	-0.632982	-0.509494	-0.223950	0.604083	0.478156	-0.355019	0.529540	0	0
4204	9.374315	2.636233	2.787542	0.035433	0.071698	0.042773	-0.634955	-0.508582	-0.225338	0.604232	0.477666	-0.354826	0.529941	0	0
4205	9.224395	2.595697	2.822331	0.061412	0.122317	0.037488	-0.635237	-0.509313	-0.225188	0.604233	0.477235	-0.353957	0.530908	0	0
4206	9.108347	2.543146	2.871307	0.080751	0.145763	0.030465	-0.633536	-0.507732	-0.226073	0.604503	0.476663	-0.353024	0.531736	0	0
4207	9.074482	2.543366	2.905214	0.106523	0.165524	0.036642	-0.632961	-0.508637	-0.226786	0.604444	0.476277	-0.351647	0.533059	0	0
4208	9.001907	2.553371	2.958631	0.113845	0.152780	0.054225	-0.632958	-0.507905	-0.227355	0.604875	0.475503	-0.350983	0.533698	0	0
4209	8.965595	2.582473	2.990128	0.099256	0.152909	0.058584	-0.633244	-0.506424	-0.227640	0.604688	0.475062	-0.349822	0.535064	0	0
4210	8.963236	2.531420	2.891611	0.088408	0.180203	0.035695	-0.632944	-0.507039	-0.229341	0.605181	0.474219	-0.348810	0.535914	0	0
4211	8.997068	2.558023	2.925002	0.077704	0.203888	0.044422	-0.632480	-0.507392	-0.233878	0.605346	0.473422	-0.347384	0.537356	0	0
4212	8.958448	2.471821	3.007100	0.095850	0.198295	0.033917	-0.633191	-0.506197	-0.234013	0.605739	0.472619	-0.346092	0.538454	0	0
4213	8.910071	2.472050	3.038709	0.077505	0.180308	0.042669	-0.629784	-0.504952	-0.235490	0.605829	0.471951	-0.344797	0.539767	0	0
4214	8.765005	2.426025	2.941231	0.063004	0.179532	0.047886	-0.630901	-0.507009	-0.236595	0.606058	0.471111	-0.343704	0.540940	0	0
4215	8.692435	2.424380	3.071594	0.054924	0.190507	0.056623	-0.630328	-0.504969	-0.238171	0.606210	0.470201	-0.342532	0.542303	0	0
4216	8.571499	2.447423	2.832030	0.066153	0.186800	0.085620	-0.630032	-0.506463	-0.239160	0.606173	0.469251	-0.341494	0.543820	0	0
4217	8.561851	2.423228	2.805673	0.056069	0.156947	0.109323	-0.630307	-0.505290	-0.240576	0.605915	0.468347	-0.340763	0.545343	0	0
4218	8.610238	2.406485	2.841398	0.037773	0.131695	0.132125	-0.630995	-0.502798	-0.243832	0.605593	0.467345	-0.340453	0.546751	0	0
4219	8.615061	2.425472	2.788453	0.025138	0.124548	0.156682	-0.631707	-0.500571	-0.244254	0.605106	0.466267	-0.340306	0.548300	0	0
4220	8.668303	2.394070	2.783281	0.015896	0.081073	0.187424	-0.632843	-0.498188	-0.244671	0.604352	0.465254	-0.340630	0.549790	0	0
4221	8.765026	2.399881	3.008572	0.024958	0.033838	0.239282	-0.635671	-0.495044	-0.246337	0.603099	0.464389	-0.341414	0.551408	0	0
4222	8.697453	2.241543	3.100557	0.007571	-0.029508	0.293686	-0.639645	-0.489652	-0.247144	0.601434	0.463554	-0.342958	0.552969	0	0
4223	9.050495	2.327666	3.093099	-0.002503	-0.045786	0.316533	-0.640238	-0.487103	-0.244880	0.599600	0.462693	-0.344726	0.554579	0	0
4224	9.331209	2.123569	3.759605	-0.018606	-0.157243	0.378011	-0.644796	-0.482266	-0.243411	0.597117	0.462120	-0.347548	0.555974	0	0
4225	9.099542	1.619398	3.497237	-0.059010	-0.155993	0.414640	-0.649361	-0.475947	-0.241664	0.594602	0.461178	-0.350733	0.557449	0	0
4226	8.790036	1.553616	3.254316	-0.148359	-0.167940	0.423196	-0.656458	-0.468714	-0.242146	0.592408	0.459715	-0.354537	0.558586	0	0
4227	8.693419	1.437372	3.091625	-0.170786	-0.184068	0.474032	-0.660598	-0.461816	-0.240692	0.589950	0.458033	-0.358769	0.559866	0	0
4228	8.906427	1.261958	3.220043	-0.156780	-0.185097	0.510006	-0.666569	-0.454745	-0.240341	0.587217	0.456280	-0.363101	0.561376	0	0
4229	9.226165	0.782740	3.290226	-0.094102	-0.161147	0.535462	-0.671725	-0.445734	-0.236615	0.584112	0.454669	-0.367027	0.563366	0	0
4230	9.613347	0.569103	3.528000	-0.117983	-0.168254	0.524838	-0.677547	-0.439118	-0.237114	0.581138	0.452971	-0.371084	0.565149	0	0
4231	9.821338	0.567454	3.738058	-0.150035	-0.222478	0.467793	-0.683392	-0.430116	-0.235641	0.578406	0.451601	-0.375352	0.566228	0	0
4232	9.864676	0.764834	3.742389	-0.176405	-0.229556	0.388810	-0.691073	-0.422849	-0.233989	0.576204	0.450394	-0.379458	0.566697	0	0
4233	9.888886	0.749867	3.646053	-0.171205	-0.195160	0.314186	-0.693226	-0.416734	-0.232848	0.574515	0.449305	-0.382978	0.566908	0	0
4234	9.845577	0.523548	3.632128	-0.137722	-0.175509	0.242223	-0.695518	-0.412091	-0.231415	0.573181	0.448540	-0.385901	0.566882	0	0
4235	9.797359	0.373998	3.562878	-0.096217	-0.190399	0.186140	-0.698084	-0.410986	-0.229679	0.571887	0.448334	-0.388384	0.566657	0	0
4236	9.908700	0.305584	3.396225	-0.050918	-0.205331	0.151156	-0.701509	-0.407643	-0.227655	0.570556	0.448579	-0.390571	0.566301	0	0
4237	9.915883	0.391494	3.247037	-0.045494	-0.198129	0.137145	-0.702672	-0.404933	-0.225099	0.569274	0.448889	-0.392586	0.565952	0	0
4238	9.908521	0.499700	3.218152	-0.018908	-0.163869	0.120518	-0.704825	-0.403379	-0.222098	0.568113	0.449208	-0.394202	0.565743	0	0
4239	9.903542	0.641766	3.220476	-0.033320	-0.125636	0.112572	-0.706687	-0.402726	-0.219805	0.567196	0.449269	-0.395621	0.565623	0	0
4240	9.615742	0.622679	3.172105	-0.040561	-0.078383	0.063337	-0.708265	-0.399725	-0.218518	0.566775	0.449215	-0.396603	0.565401	0	0
4241	9.274774	0.564967	3.088089	-0.040601	-0.042078	0.008857	-0.707421	-0.400618	-0.217537	0.566807	0.449172	-0.397122	0.565038	0	0
4242	8.960326	0.602816	2.864352	-0.069801	-0.023678	-0.019314	-0.708547	-0.399572	-0.218655	0.567222	0.448956	-0.397604	0.564455	0	0
4243	8.882918	0.617085	2.807204	-0.089957	-0.013535	-0.041312	-0.707840	-0.399439	-0.218668	0.567872	0.448669	-0.398014	0.563739	0	0
4244	8.936234	0.515718	2.773237	-0.067603	0.010781	-0.019374	-0.707264	-0.399609	-0.219667	0.568413	0.448271	-0.398286	0.563319	0	0
4245	9.042838	0.341705	2.671620	-0.042004	0.017799	-0.035156	-0.706962	-0.401111	-0.221365	0.568937	0.448055	-0.398275	0.562969	0	0
4246	9.221880	0.279036	2.708831	-0.087179	0.058084	-0.021286	-0.705270	-0.401727	-0.220399	0.569753	0.447293	-0.398371	0.562682	0	0
4247	9.405692	0.270115	2.902243	-0.097990	0.076315	-0.014315	-0.706372	-0.402479	-0.223775	0.570642	0.446344	-0.398435	0.562489	0	0
4248	9.400924	0.193529	2.991298	-0.055831	0.087772	-0.007230	-0.706087	-0.400278	-0.224780	0.571378	0.445522	-0.398264	0.562516	0	0
4249	9.364741	0.103993	2.890656	-0.051984	0.081394	0.013827	-0.705229	-0.399129	-0.226215	0.571921	0.444693	-0.398164	0.562689	0	0
4250	9.432466	0.085626	3.087327	-0.041493	0.035937	0.012149	-0.705509	-0.399715	-0.226349	0.572260	0.444178	-0.398282	0.562669	0	0
4251	9.386407	0.189257	3.094792	-0.043749	0.115811	-0.007242	-0.706338	-0.400019	-0.228741	0.573022	0.443284	-0.397845	0.562907	0	0
4252	9.289645	0.206120	3.069038	-0.029841	0.144743	-0.012510	-0.704629	-0.398889	-0.230331	0.573883	0.442318	-0.397166	0.563269	0	0
4253	9.270308	0.185014	3.174985	-0.021033	0.144661	-0.049354	-0.701912	-0.401039	-0.232773	0.574894	0.441557	-0.396248	0.563483	0	0
4254	9.243677	0.202368	3.266528	-0.010394	0.114635	-0.051921	-0.702173	-0.401944	-0.235030	0.575788	0.441013	-0.395471	0.563541	0	0
4255	9.190454	0.214509	3.271716	-0.041520	0.108543	-0.056374	-0.699896	-0.401122	-0.236770	0.576783	0.440362	-0.394843	0.563473	0	0
4256	9.132390	0.229102	3.284149	-0.052548	0.110451	-0.066932	-0.699726	-0.403369	-0.239311	0.577917	0.439665	-0.394251	0.563270	0	0
4257	9.050145	0.238866	3.287147	-0.063725	0.094214	-0.077469	-0.697863	-0.404024	-0.241746	0.579070	0.439047	-0.393736	0.562928	0	0
4258	8.950916	0.306159	3.234922	-0.070281	0.094269	-0.096776	-0.697013	-0.405219	-0.241330	0.580356	0.438474	-0.393182	0.562437	0	0
4259	8.871172	0.238599	3.182666	-0.115290	0.076482	-0.119696	-0.694439	-0.406629	-0.243914	0.581900	0.437819	-0.392873	0.561568	0	0
4260	8.784226	0.117961	3.106462	-0.154683	0.082235	-0.154931	-0.694139	-0.406656	-0.245901	0.583844	0.437039	-0.392616	0.560336	0	0
4261	8.723846	0.038116	3.010797	-0.180514	0.073355	-0.188348	-0.690839	-0.408249	-0.250478	0.586039	0.436284	-0.392387	0.558791	0	0
4262	8.781909	0.025895	2.991149	-0.194653	0.040784	-0.209402	-0.691236	-0.411220	-0.252724	0.588301	0.435702	-0.392361	0.556883	0	0
4263	8.931920	-0.027282	2.992501	-0.229706	0.030147	-0.244582	-0.688810	-0.411294	-0.255029	0.590843	0.435111	-0.392408	0.554617	0	0
4264	9.035898	0.001223	2.946036	-0.270140	0.006868	-0.251657	-0.684820	-0.415528	-0.256492	0.593506	0.434439	-0.392796	0.552020	0	0
4265	9.260611	0.218116	3.052410	-0.310231	-0.036391	-0.288494	-0.684522	-0.417172	-0.257622	0.596360	0.433898	-0.393481	0.548872	0	0
4266	9.374158	0.325275	3.327986	-0.347093	-0.103265	-0.354287	-0.681385	-0.419767	-0.259361	0.599458	0.433765	-0.394482	0.544869	0	0
4267	9.429669	0.463667	3.096657	-0.329018	-0.112508	-0.365598	-0.677385	-0.424161	-0.261956	0.602487	0.433811	-0.395373	0.540830	0	0
4268	9.579437	0.642284	3.230057	-0.318322	-0.116233	-0.375173	-0.675372	-0.427037	-0.264525	0.605510	0.433967	-0.396199	0.536709	0	0
4269	9.622797	0.824855	3.162271	-0.331357	-0.116139	-0.397094	-0.673384	-0.430619	-0.263976	0.608671	0.434119	-0.396967	0.532426	0	0
4270	9.612856	1.085300	3.243877	-0.307972	-0.129932	-0.405732	-0.671095	-0.435111	-0.265126	0.611701	0.434525	-0.397648	0.528097	0	0
4271	9.530497	1.215116	3.181862	-0.287880	-0.129176	-0.400388	-0.666546	-0.440232	-0.265462	0.614605	0.435000	-0.398227	0.523881	0	0
4272	9.370890	1.195656	3.096489	-0.243910	-0.120448	-0.396793	-0.662262	-0.444192	-0.268347	0.617335	0.435674	-0.398550	0.519849	0	0
4273	9.298234	1.301139	2.986337	-0.224644	-0.124222	-0.379164	-0.660278	-0.447620	-0.267232	0.619843	0.436407	-0.398842	0.516012	0	0
4274	9.278620	1.568287	2.962220	-0.207411	-0.146119	-0.353578	-0.657571	-0.452407	-0.267539	0.622043	0.437262	-0.399290	0.512280	0	0
4275	9.152665	1.751450	2.962991	-0.240358	-0.163969	-0.335163	-0.654730	-0.456009	-0.267287	0.624211	0.437909	-0.400085	0.508458	0	0
4276	9.072754	1.854609	2.867320	-0.267404	-0.132881	-0.324712	-0.652184	-0.458119	-0.266187	0.626551	0.438193	-0.400865	0.504706	0	0
4277	9.070342	1.831532	3.064507	-0.265110	-0.167378	-0.336958	-0.651020	-0.461714	-0.268597	0.628796	0.438691	-0.401782	0.500737	0	0
4278	8.968699	1.894001	3.009900	-0.280045	-0.181776	-0.361533	-0.646892	-0.464918	-0.270067	0.631181	0.439246	-0.402778	0.496430	0	0
4279	8.968704	1.896020	2.932962	-0.333664	-0.194933	-0.321275	-0.644195	-0.467926	-0.269815	0.633509	0.439365	-0.404258	0.492139	0	0
4280	9.099316	1.884334	3.040210	-0.375791	-0.234510	-0.291488	-0.643629	-0.468525	-0.269538	0.635695	0.439290	-0.406324	0.487665	0	0
4281	9.278227	1.947138	3.132618	-0.401679	-0.237047	-0.319609	-0.641762	-0.473307	-0.270964	0.638105	0.439153	-0.408388	0.482893	0	0
4282	9.343394	2.072926	3.269084	-0.468939	-0.243723	-0.263567	-0.640181	-0.475724	-0.272820	0.640499	0.438376	-0.411069	0.478132	0	0
4283	9.258656	2.159627	3.250398	-0.450588	-0.209389	-0.284609	-0.638472	-0.476213	-0.273837	0.643025	0.437622	-0.413317	0.473472	0	0
4284	9.132764	2.289289	3.145424	-0.441384	-0.193119	-0.289843	-0.637751	-0.477569	-0.274975	0.645577	0.436868	-0.415390	0.468858	0	0
4285	9.118033	2.510638	3.111691	-0.448631	-0.174903	-0.289827	-0.633903	-0.478562	-0.277582	0.648221	0.435957	-0.417354	0.464292	0	0
4286	9.088983	2.539451	3.087837	-0.435013	-0.198598	-0.273084	-0.632746	-0.479499	-0.280146	0.650615	0.435159	-0.419493	0.459742	0	0
4287	9.047703	2.712227	2.962975	-0.454324	-0.202069	-0.280978	-0.633009	-0.480697	-0.282118	0.653088	0.434272	-0.421669	0.455059	0	0
4288	9.146827	2.759891	2.894892	-0.450753	-0.213000	-0.277428	-0.630026	-0.481800	-0.282870	0.655456	0.433437	-0.423916	0.450339	0	0
4289	9.120291	2.696933	2.815796	-0.450247	-0.171260	-0.266966	-0.628578	-0.483048	-0.286286	0.657937	0.432351	-0.425904	0.445868	0	0
4290	9.079244	2.633949	2.727189	-0.438876	-0.155009	-0.240648	-0.626857	-0.483552	-0.288719	0.660300	0.431145	-0.427857	0.441652	0	0
4291	9.030884	2.628684	2.624162	-0.443048	-0.132279	-0.221382	-0.624567	-0.484365	-0.291301	0.662677	0.429715	-0.429726	0.437653	0	0
4292	9.021227	2.609547	2.645887	-0.416137	-0.113426	-0.188001	-0.623409	-0.484715	-0.294292	0.664851	0.428231	-0.431505	0.434045	0	0
4293	8.968047	2.576053	2.672750	-0.401268	-0.093573	-0.178349	-0.622260	-0.484464	-0.296294	0.666996	0.426705	-0.433099	0.430656	0	0
4294	9.040575	2.605043	2.713069	-0.353182	-0.048584	-0.145814	-0.620400	-0.483791	-0.298875	0.668970	0.425164	-0.434334	0.427866	0	0
4295	9.122849	2.557351	2.827912	-0.323812	-0.046098	-0.126453	-0.620086	-0.482804	-0.302849	0.670747	0.423712	-0.435485	0.425347	0	0
4296	9.168903	2.453951	2.866129	-0.306169	-0.029002	-0.112418	-0.619912	-0.483732	-0.306387	0.672451	0.422241	-0.436523	0.423048	0	0
4297	9.137486	2.425253	2.895233	-0.263011	-0.020267	-0.091274	-0.618343	-0.484073	-0.307685	0.673920	0.420926	-0.437381	0.421130	0	0
4298	9.098786	2.425395	2.912346	-0.239088	-0.011377	-0.077189	-0.617187	-0.484567	-0.310250	0.675252	0.419676	-0.438153	0.419439	0	0
4299	9.055187	2.490331	2.886164	-0.207998	-0.022505	-0.056023	-0.616314	-0.482407	-0.313955	0.676324	0.418582	-0.438936	0.417984	0	0
4300	9.006767	2.538433	2.862436	-0.209797	-0.017947	-0.056022	-0.614606	-0.483630	-0.314544	0.677411	0.417457	-0.439715	0.416527	0	0
4301	9.006778	2.531016	2.823973	-0.176818	-0.002795	-0.059474	-0.615999	-0.481864	-0.317926	0.678448	0.416504	-0.440216	0.415263	0	0
4302	8.987475	2.480704	2.867432	-0.151221	-0.006629	-0.052402	-0.616006	-0.481561	-0.317219	0.679317	0.415713	-0.440684	0.414137	0	0
4303	8.972952	2.499526	2.776160	-0.138518	-0.008555	-0.062016	-0.614573	-0.480581	-0.319654	0.680176	0.415052	-0.441050	0.412998	0	0
4304	8.968066	2.549970	2.752112	-0.127606	-0.010459	-0.062852	-0.613156	-0.480022	-0.319963	0.680972	0.414479	-0.441403	0.411883	0	0
4305	8.963136	2.639300	2.800161	-0.116645	-0.015981	-0.048756	-0.612570	-0.481826	-0.321663	0.681651	0.413938	-0.441782	0.410897	0	0
4306	9.023551	2.692104	2.785251	-0.109274	-0.017855	-0.034680	-0.612852	-0.481527	-0.321943	0.682217	0.413397	-0.442223	0.410026	0	0
4307	9.030706	2.797736	2.727410	-0.107497	-0.014243	-0.039917	-0.612562	-0.481247	-0.322799	0.682828	0.412872	-0.442586	0.409146	0	0
4308	9.020970	2.860298	2.717813	-0.109337	-0.014224	-0.038151	-0.612124	-0.480978	-0.324506	0.683424	0.412328	-0.442988	0.408263	0	0
4309	8.962924	2.869372	2.590803	-0.122048	-0.014118	-0.034668	-0.611698	-0.479810	-0.325084	0.684072	0.411680	-0.443429	0.407351	0	0
4310	8.953197	2.926792	2.516294	-0.133968	-0.040327	-0.012708	-0.612544	-0.479798	-0.325495	0.684546	0.410963	-0.444211	0.406428	0	0
4311	8.977427	2.878896	2.573859	-0.147494	-0.035673	0.002159	-0.611673	-0.480136	-0.327914	0.685051	0.410065	-0.445052	0.405562	0	0
4312	9.006458	2.883049	2.451025	-0.160178	-0.028320	0.002124	-0.611812	-0.478665	-0.328768	0.685623	0.409049	-0.445918	0.404669	0	0
4313	9.025803	2.887824	2.448475	-0.161956	-0.055514	0.037259	-0.612240	-0.476886	-0.329052	0.685953	0.407976	-0.447095	0.403894	0	0
4314	9.091077	2.907618	2.573005	-0.118006	-0.046793	0.051398	-0.615075	-0.477266	-0.328579	0.686065	0.407105	-0.448113	0.403454	0	0
4315	9.199902	2.921999	2.591433	-0.106866	-0.052325	0.083031	-0.613636	-0.475704	-0.331865	0.685997	0.406192	-0.449230	0.403249	0	0
4316	9.108014	2.907229	2.500753	-0.139845	-0.070199	0.082093	-0.615645	-0.472391	-0.329865	0.685967	0.405123	-0.450622	0.402820	0	0
4317	9.064468	2.923746	2.421717	-0.143331	-0.057463	0.086460	-0.616344	-0.469150	-0.332132	0.686007	0.403965	-0.451931	0.402449	0	0
4318	9.011259	2.921454	2.429320	-0.143185	-0.041124	0.086437	-0.617623	-0.468381	-0.331832	0.686100	0.402735	-0.453151	0.402151	0	0
4319	8.948382	2.916466	2.376889	-0.144911	-0.035659	0.089934	-0.619036	-0.466443	-0.332949	0.686226	0.401462	-0.454328	0.401880	0	0
4320	8.892745	2.921509	2.406143	-0.137747	-0.059299	0.098756	-0.621028	-0.465507	-0.332071	0.686160	0.400286	-0.455696	0.401618	0	0
4321	8.895163	2.921578	2.420551	-0.117912	-0.093941	0.105868	-0.621867	-0.463295	-0.334191	0.685845	0.399359	-0.457225	0.401341	0	0
4322	8.958077	2.897118	2.362408	-0.106276	-0.045032	0.134789	-0.623308	-0.460143	-0.332340	0.685570	0.398173	-0.458511	0.401522	0	0
4323	9.098345	2.906928	2.438313	-0.069928	-0.052604	0.127871	-0.625152	-0.457599	-0.332887	0.685161	0.397309	-0.459648	0.401776	0	0
4324	9.054839	2.880291	2.395375	-0.069810	-0.041715	0.126972	-0.627420	-0.456371	-0.332997	0.684784	0.396393	-0.460731	0.402082	0	0
4325	9.006507	2.843934	2.333247	-0.034770	-0.023843	0.146330	-0.629135	-0.453667	-0.332131	0.684291	0.395570	-0.461600	0.402735	0	0
4326	9.025940	2.766475	2.256231	0.001831	-0.013267	0.138488	-0.629701	-0.452036	-0.332695	0.683712	0.394976	-0.462244	0.403561	0	0
4327	9.142056	2.738005	2.373215	0.058794	0.002608	0.171067	-0.631398	-0.451562	-0.333094	0.682869	0.394572	-0.462651	0.404915	0	0
4328	9.205065	2.612767	2.382474	0.075432	0.015167	0.176327	-0.632980	-0.448850	-0.331239	0.681974	0.394190	-0.462950	0.406452	0	0
4329	9.335734	2.550109	2.408018	0.109412	0.011256	0.204482	-0.635395	-0.445994	-0.331354	0.680832	0.393941	-0.463220	0.408297	0	0
4330	9.427817	2.367543	2.515687	0.147118	0.004600	0.239638	-0.636685	-0.444917	-0.329780	0.679341	0.393792	-0.463544	0.410550	0	0
4331	9.432891	2.122460	2.614425	0.154916	0.032673	0.258862	-0.640108	-0.442461	-0.327752	0.677886	0.393509	-0.463690	0.413054	0	0
4332	9.459728	1.891233	2.602396	0.168906	0.033464	0.279899	-0.642107	-0.440044	-0.326597	0.676265	0.393197	-0.463878	0.415789	0	0
4333	9.646245	1.593545	2.824874	0.228552	0.022993	0.321226	-0.643960	-0.437783	-0.326010	0.674202	0.393154	-0.464018	0.419008	0	0
4334	9.535331	1.256153	2.727384	0.208761	0.019527	0.334259	-0.647681	-0.435008	-0.322281	0.672115	0.392907	-0.464337	0.422229	0	0
4335	9.429101	1.052359	2.865370	0.187637	0.004282	0.325395	-0.651099	-0.432116	-0.320963	0.670089	0.392637	-0.464779	0.425203	0	0
4336	9.429209	0.948542	2.807751	0.151451	-0.054421	0.306931	-0.655379	-0.429780	-0.317930	0.667981	0.392436	-0.465716	0.427673	0	0
4337	9.373784	0.741670	2.827559	0.164900	-0.089017	0.300810	-0.657097	-0.426482	-0.316783	0.665700	0.392514	-0.466771	0.430001	0	0
4338	9.241130	0.373218	2.771125	0.164165	-0.097178	0.304233	-0.660398	-0.421502	-0.313353	0.663339	0.392583	-0.467919	0.432332	0	0
4339	9.231915	-0.068542	2.535933	0.176469	-0.090949	0.314678	-0.664270	-0.419153	-0.308345	0.660927	0.392670	-0.468981	0.434791	0	0
4340	9.476546	-0.388209	2.236275	0.173967	-0.089170	0.313727	-0.668270	-0.415789	-0.305321	0.658505	0.392717	-0.470057	0.437254	0	0
4341	10.030411	-0.388208	2.395720	0.118278	-0.123281	0.249592	-0.671267	-0.412312	-0.303729	0.656436	0.392856	-0.471322	0.438876	0	0
4342	10.422109	-0.286096	2.705332	0.098974	-0.186687	0.211048	-0.674700	-0.411904	-0.299711	0.654288	0.393311	-0.472956	0.439917	0	0
4343	10.276875	-0.170486	2.672639	0.060735	-0.165486	0.204811	-0.676296	-0.408880	-0.296300	0.652431	0.393460	-0.474569	0.440803	0	0
4344	10.063989	-0.117785	2.558745	0.072080	-0.101141	0.181070	-0.681152	-0.406667	-0.291983	0.650916	0.393501	-0.475637	0.441855	0	0
4345	10.119554	-0.064271	2.683319	0.055094	-0.030229	0.158134	-0.681164	-0.406063	-0.290852	0.649922	0.393233	-0.476206	0.442941	0	0
4346	9.894676	-0.130936	2.766761	0.083645	0.000416	0.152870	-0.683590	-0.402162	-0.289980	0.648967	0.393029	-0.476449	0.444258	0	0
4347	9.715796	-0.227324	2.698423	0.083799	0.011315	0.149318	-0.684311	-0.401689	-0.288555	0.648094	0.392801	-0.476586	0.445587	0	0
4348	9.556190	-0.255893	2.716442	0.075014	0.033192	0.165051	-0.685305	-0.400488	-0.288685	0.647271	0.392336	-0.476699	0.447069	0	0
4349	9.461793	-0.183707	2.681009	0.055118	0.062402	0.158838	-0.687300	-0.397781	-0.288098	0.646707	0.391644	-0.476667	0.448524	0	0
4350	9.364968	-0.097437	2.573453	0.000654	0.085550	0.171862	-0.687296	-0.395432	-0.289524	0.646390	0.390428	-0.476799	0.449898	0	0
4351	9.260923	-0.058567	2.612650	-0.026641	0.086702	0.184087	-0.689566	-0.393759	-0.289494	0.646143	0.388973	-0.477073	0.451220	0	0
4352	9.205321	-0.087290	2.629910	-0.027538	0.086716	0.184075	-0.691526	-0.391246	-0.293153	0.645883	0.387509	-0.477369	0.452539	0	0
4353	9.173859	-0.067946	2.637336	-0.063367	0.086095	0.157667	-0.691967	-0.388714	-0.292166	0.645889	0.385940	-0.477707	0.453511	0	0
4354	9.159296	-0.024225	2.709536	-0.081905	0.079891	0.134824	-0.691389	-0.385354	-0.294738	0.646024	0.384389	-0.478098	0.454225	0	0
4355	9.135015	0.072078	2.702422	-0.094868	0.083623	0.113750	-0.693073	-0.382837	-0.297553	0.646335	0.382835	-0.478423	0.454752	0	0
4356	9.241377	0.120690	2.824224	-0.091395	0.085398	0.098851	-0.694768	-0.380599	-0.298809	0.646693	0.381366	-0.478682	0.455205	0	0
4357	9.226854	0.130414	2.838748	-0.071794	0.058003	0.069976	-0.694201	-0.379728	-0.299246	0.646990	0.380284	-0.478897	0.455462	0	0
4358	9.323547	0.187883	2.804334	-0.092212	0.047258	0.043633	-0.693485	-0.377986	-0.300823	0.647418	0.379247	-0.479194	0.455407	0	0
4359	9.357370	0.224067	2.828100	-0.099713	0.030982	0.040136	-0.693335	-0.376970	-0.302246	0.647825	0.378247	-0.479597	0.455234	0	0
4360	9.304168	0.212290	2.864563	-0.090876	0.005504	0.031409	-0.693896	-0.376376	-0.303088	0.648102	0.377466	-0.480111	0.454946	0	0
4361	9.226756	0.238173	2.723255	-0.074619	-0.005523	0.017428	-0.693614	-0.376527	-0.302809	0.648342	0.376902	-0.480549	0.454609	0	0
4362	9.275136	0.235500	2.684435	-0.087725	-0.023583	-0.004517	-0.693892	-0.376380	-0.303513	0.648628	0.376447	-0.481101	0.453995	0	0
4363	9.294517	0.208733	2.633825	-0.062207	-0.043756	0.008729	-0.694750	-0.376500	-0.302508	0.648676	0.376178	-0.481697	0.453517	0	0
4364	9.342905	0.196441	2.597417	-0.042354	-0.058453	-0.005246	-0.694741	-0.375333	-0.303928	0.648628	0.376176	-0.482267	0.452981	0	0
4365	9.396069	0.244465	2.587373	-0.049807	-0.071102	-0.006988	-0.694883	-0.375330	-0.303926	0.648567	0.376186	-0.482924	0.452359	0	0
4366	9.497613	0.282980	2.615451	-0.055379	-0.051114	-0.035097	-0.696156	-0.375895	-0.303903	0.648737	0.376210	-0.483392	0.451595	0	0
4367	9.519378	0.283142	2.653760	-0.041623	-0.042153	-0.035075	-0.696733	-0.376164	-0.302476	0.648912	0.376277	-0.483719	0.450938	0	0
4368	9.555630	0.311931	2.643855	-0.070086	-0.063700	-0.030719	-0.697303	-0.374970	-0.302472	0.649054	0.376243	-0.484349	0.450085	0	0
4369	9.536283	0.307241	2.663234	-0.099304	-0.085225	-0.008825	-0.697453	-0.374515	-0.301622	0.649117	0.376000	-0.485313	0.449157	0	0
4370	9.434735	0.278065	2.577446	-0.099222	-0.081591	-0.008838	-0.698457	-0.374183	-0.300192	0.649181	0.375751	-0.486270	0.448238	0	0
4371	9.391232	0.253569	2.481612	-0.120889	-0.072333	0.005134	-0.696756	-0.374074	-0.300503	0.649322	0.375241	-0.487297	0.447343	0	0
4372	9.386382	0.267876	2.452785	-0.129135	-0.077710	0.006880	-0.698184	-0.371822	-0.299923	0.649446	0.374700	-0.488422	0.446389	0	0
4373	9.400869	0.296551	2.414187	-0.147372	-0.075748	0.007720	-0.699735	-0.371209	-0.300891	0.649655	0.374018	-0.489598	0.445368	0	0
4374	9.432252	0.358931	2.380247	-0.154785	-0.066625	-0.012476	-0.698745	-0.370934	-0.300909	0.650012	0.373353	-0.490690	0.444202	0	0
4375	9.473307	0.426064	2.336615	-0.164786	-0.065637	-0.005461	-0.700177	-0.369118	-0.299619	0.650390	0.372576	-0.491825	0.443044	0	0
4376	9.521624	0.474616	2.429990	-0.173266	-0.066485	-0.030040	-0.701443	-0.368366	-0.300876	0.650888	0.371876	-0.492929	0.441673	0	0
4377	9.458740	0.483649	2.293397	-0.186910	-0.059117	-0.037099	-0.701011	-0.368532	-0.301731	0.651515	0.371078	-0.493998	0.440222	0	0
4378	9.458773	0.456826	2.226099	-0.192392	-0.055451	-0.045898	-0.700596	-0.366319	-0.301323	0.652203	0.370279	-0.495051	0.438689	0	0
4379	9.478122	0.447725	2.336562	-0.205185	-0.053528	-0.045935	-0.700590	-0.365739	-0.302317	0.652959	0.369378	-0.496127	0.437107	0	0
4380	9.434598	0.435752	2.336890	-0.206855	-0.040803	-0.041572	-0.701437	-0.365724	-0.302586	0.653747	0.368397	-0.497159	0.435582	0	0
4381	9.400745	0.435305	2.238562	-0.206880	-0.041715	-0.047713	-0.701424	-0.365447	-0.304286	0.654568	0.367438	-0.498154	0.434018	0	0
4382	9.441884	0.406802	2.327243	-0.194446	-0.088094	-0.038855	-0.701984	-0.365295	-0.304986	0.655059	0.366724	-0.499448	0.432392	0	0
4383	9.526562	0.382600	2.326644	-0.190674	-0.075430	-0.037988	-0.701289	-0.363821	-0.304012	0.655604	0.365966	-0.500624	0.430845	0	0
4384	9.570127	0.353620	2.321541	-0.188073	-0.102676	-0.027422	-0.701991	-0.362636	-0.305138	0.655943	0.365295	-0.502023	0.429269	0	0
4385	9.599130	0.377507	2.292458	-0.179859	-0.104562	-0.024760	-0.702561	-0.362916	-0.304703	0.656239	0.364663	-0.503388	0.427752	0	0
4386	9.616022	0.416003	2.292304	-0.181933	-0.120884	-0.035264	-0.702426	-0.362174	-0.304142	0.656489	0.364148	-0.504845	0.426087	0	0
4387	9.591846	0.406372	2.285275	-0.181853	-0.112716	-0.035277	-0.702003	-0.361444	-0.304152	0.656789	0.363588	-0.506229	0.424457	0	0
4388	9.557988	0.406192	2.239841	-0.166280	-0.108305	-0.035246	-0.702575	-0.360836	-0.303721	0.657041	0.363117	-0.507533	0.422911	0	0
4389	9.606367	0.401293	2.237088	-0.159887	-0.101107	-0.042260	-0.703282	-0.359793	-0.304280	0.657344	0.362684	-0.508718	0.421385	0	0
4390	9.574888	0.435143	2.256524	-0.176332	-0.095524	-0.047565	-0.704710	-0.358277	-0.303414	0.657743	0.362152	-0.509932	0.419749	0	0
4391	9.550688	0.454160	2.201387	-0.187302	-0.100877	-0.044946	-0.704708	-0.358868	-0.303411	0.658152	0.361548	-0.511216	0.418064	0	0
4392	9.507174	0.439319	2.110354	-0.208951	-0.087990	-0.031854	-0.705827	-0.359451	-0.304806	0.658635	0.360686	-0.512568	0.416388	0	0
4393	9.497539	0.405300	2.045537	-0.232755	-0.100502	-0.031903	-0.705426	-0.356926	-0.302842	0.659147	0.359710	-0.514081	0.414553	0	0
4394	9.560416	0.410179	2.076329	-0.221044	-0.130543	-0.016915	-0.705846	-0.355306	-0.304116	0.659385	0.358864	-0.515812	0.412754	0	0
4395	9.555585	0.405347	2.071560	-0.238537	-0.145827	-0.019571	-0.705861	-0.354992	-0.302418	0.659624	0.357969	-0.517685	0.410801	0	0
4396	9.521729	0.405082	2.009296	-0.240415	-0.149443	-0.024836	-0.706724	-0.352896	-0.301564	0.659853	0.357111	-0.519581	0.408781	0	0
4397	9.531394	0.414698	2.009218	-0.245968	-0.149403	-0.033622	-0.708422	-0.353157	-0.301535	0.660146	0.356248	-0.521449	0.406676	0	0
4398	9.560435	0.400039	1.975357	-0.243972	-0.151230	-0.012555	-0.708569	-0.350793	-0.301826	0.660321	0.355300	-0.523408	0.404700	0	0
4399	9.630620	0.358885	1.950835	-0.264901	-0.151066	-0.007348	-0.709284	-0.349591	-0.301394	0.660553	0.354176	-0.525449	0.402657	0	0
4400	9.671773	0.327307	1.907283	-0.262272	-0.158360	-0.016113	-0.711846	-0.348638	-0.300082	0.660754	0.353152	-0.527504	0.400534	0	0
4401	9.744398	0.259945	1.938063	-0.253176	-0.165702	-0.014342	-0.712425	-0.346844	-0.299231	0.660883	0.352193	-0.529560	0.398448	0	0
4402	9.763767	0.240595	1.925916	-0.276653	-0.147359	-0.003895	-0.713274	-0.345651	-0.299789	0.661133	0.350955	-0.531635	0.396355	0	0
4403	9.722637	0.255004	1.906971	-0.278316	-0.125564	-0.007435	-0.714273	-0.344148	-0.299354	0.661523	0.349627	-0.533539	0.394315	0	0
4404	9.691217	0.242358	1.777379	-0.267126	-0.112044	0.001349	-0.714150	-0.340447	-0.298523	0.661894	0.348279	-0.535350	0.392426	0	0
4405	9.662179	0.254561	1.801624	-0.285546	-0.118246	-0.010972	-0.715844	-0.339978	-0.299346	0.662348	0.346887	-0.537213	0.390342	0	0
4406	9.676716	0.230427	1.794325	-0.283740	-0.123708	-0.009210	-0.715975	-0.338811	-0.301048	0.662745	0.345522	-0.539121	0.388243	0	0
4407	9.700903	0.234963	1.746059	-0.280000	-0.112855	-0.010968	-0.716820	-0.338652	-0.301601	0.663195	0.344138	-0.540916	0.386200	0	0
4408	9.686392	0.230340	1.779829	-0.286527	-0.116434	-0.023267	-0.717260	-0.334502	-0.301329	0.663682	0.342796	-0.542727	0.384012	0	0
4409	9.671852	0.261478	1.743845	-0.289206	-0.118221	-0.013610	-0.717249	-0.334221	-0.302746	0.664132	0.341380	-0.544573	0.381875	0	0
4410	9.560586	0.282462	1.576341	-0.271886	-0.120178	-0.020581	-0.718671	-0.332419	-0.302730	0.664524	0.340128	-0.546352	0.379764	0	0
4411	9.575150	0.231785	1.557042	-0.261635	-0.108465	-0.010930	-0.720656	-0.331344	-0.302702	0.664910	0.338836	-0.548028	0.377822	0	0
4412	9.628379	0.210256	1.599948	-0.305374	-0.097222	-0.012809	-0.719266	-0.327218	-0.301186	0.665498	0.337229	-0.549795	0.375653	0	0
4413	9.667068	0.219877	1.609274	-0.281591	-0.098324	-0.003972	-0.719393	-0.326645	-0.303168	0.665968	0.335722	-0.551492	0.373676	0	0
4414	9.655029	0.175904	1.479567	-0.270654	-0.107495	-0.003942	-0.720244	-0.325449	-0.303442	0.666338	0.334325	-0.553219	0.371711	0	0
4415	9.722768	0.149902	1.594499	-0.276021	-0.086585	-0.009254	-0.720819	-0.323807	-0.303015	0.666862	0.332835	-0.554790	0.369762	0	0
4416	9.746922	0.190309	1.498118	-0.275210	-0.087511	-0.021524	-0.721663	-0.321883	-0.304426	0.667410	0.331426	-0.556332	0.367716	0	0
4417	9.749379	0.158619	1.421189	-0.259550	-0.072221	-0.025022	-0.723078	-0.321266	-0.304688	0.668006	0.330075	-0.557685	0.365795	0	0
4418	9.744540	0.161034	1.421222	-0.268628	-0.071235	-0.019780	-0.722653	-0.320245	-0.305124	0.668604	0.328638	-0.559088	0.363849	0	0
4419	9.797729	0.180361	1.449669	-0.277781	-0.054838	-0.037368	-0.722800	-0.318468	-0.305130	0.669390	0.327165	-0.560343	0.361795	0	0
4420	9.754194	0.182591	1.401900	-0.263060	-0.036811	-0.044376	-0.722643	-0.317313	-0.307402	0.670243	0.325769	-0.561409	0.359818	0	0
4421	9.754237	0.134730	1.459641	-0.259393	-0.035932	-0.044382	-0.721492	-0.316917	-0.309688	0.671090	0.324385	-0.562439	0.357876	0	0
4422	9.749447	0.093469	1.392390	-0.262905	-0.029553	-0.039142	-0.723045	-0.317333	-0.310085	0.671952	0.322933	-0.563462	0.355958	0	0
4423	9.778478	0.086252	1.401801	-0.256515	-0.035958	-0.032099	-0.722618	-0.315137	-0.311234	0.672734	0.321495	-0.564514	0.354110	0	0
4424	9.788123	0.112891	1.435369	-0.261283	-0.036834	-0.053164	-0.722186	-0.314272	-0.312378	0.673592	0.320150	-0.565529	0.352072	0	0
4425	9.788122	0.112939	1.444986	-0.274108	-0.028568	-0.067247	-0.720492	-0.313417	-0.312126	0.674586	0.318760	-0.566473	0.349906	0	0
4426	9.749453	0.079509	1.488573	-0.252082	-0.022388	-0.060193	-0.721319	-0.312250	-0.315232	0.675511	0.317461	-0.567327	0.347914	0	0
4427	9.802817	-0.083703	1.603721	-0.212790	-0.022715	-0.060140	-0.720745	-0.310357	-0.316807	0.676308	0.316420	-0.568032	0.346159	0	0
4428	9.817448	-0.194910	1.517151	-0.178695	0.004218	-0.059242	-0.721995	-0.310951	-0.319474	0.677143	0.315512	-0.568450	0.344665	0	0
4429	9.861042	-0.250543	1.478409	-0.178380	0.024177	-0.046115	-0.720864	-0.310531	-0.319494	0.678043	0.314458	-0.568760	0.343347	0	0
4430	9.851274	-0.147560	1.367800	-0.161678	0.039474	-0.026761	-0.719720	-0.310274	-0.320930	0.678902	0.313367	-0.568973	0.342290	0	0
4431	9.933402	-0.041652	1.386348	-0.185378	0.049647	-0.025046	-0.719841	-0.310150	-0.323477	0.679891	0.312055	-0.569197	0.341153	0	0
4432	9.897073	0.006577	1.391382	-0.194039	0.037001	-0.063652	-0.719395	-0.310627	-0.325747	0.680960	0.310956	-0.569421	0.339646	0	0
4433	9.841405	0.047480	1.370117	-0.204093	0.049788	-0.077725	-0.717976	-0.306980	-0.327485	0.682180	0.309814	-0.569538	0.338042	0	0
4434	9.778470	0.093511	1.409008	-0.215250	0.054415	-0.104075	-0.717246	-0.309672	-0.329184	0.683544	0.308738	-0.569583	0.336190	0	0
4435	9.730083	0.112492	1.339622	-0.238163	0.050064	-0.112895	-0.717224	-0.309112	-0.332018	0.684980	0.307559	-0.569697	0.334148	0	0
4436	9.705893	0.114984	1.349414	-0.266742	0.037588	-0.134009	-0.714661	-0.309770	-0.333473	0.686496	0.306352	-0.569930	0.331740	0	0
4437	9.652701	0.098064	1.320965	-0.283406	0.037713	-0.165646	-0.714075	-0.310690	-0.335461	0.688163	0.305198	-0.570108	0.329034	0	0
4438	9.604337	0.093054	1.268428	-0.310762	0.041568	-0.169228	-0.712631	-0.311491	-0.338595	0.689936	0.303871	-0.570336	0.326140	0	0
4439	9.570488	0.078781	1.292729	-0.310778	0.054270	-0.185046	-0.710192	-0.310992	-0.342602	0.691825	0.302577	-0.570417	0.323187	0	0
4440	9.585018	0.057285	1.331109	-0.329084	0.036277	-0.171909	-0.710161	-0.312503	-0.345710	0.693616	0.301142	-0.570720	0.320139	0	0
4441	9.647934	0.021417	1.397999	-0.358654	0.031052	-0.209716	-0.707170	-0.312587	-0.347882	0.695573	0.299722	-0.571025	0.316661	0	0
4442	9.662432	0.035817	1.393073	-0.387863	0.040361	-0.218569	-0.706849	-0.314407	-0.351702	0.697686	0.298126	-0.571324	0.312961	0	0
4443	9.739791	0.078796	1.344387	-0.409893	0.065921	-0.259008	-0.704409	-0.314939	-0.355421	0.700120	0.296509	-0.571377	0.308939	0	0
4444	9.759218	-0.002860	1.389993	-0.424780	0.073278	-0.304707	-0.700978	-0.315492	-0.359155	0.702765	0.295026	-0.571278	0.304503	0	0
4445	9.778646	-0.089113	1.478880	-0.445137	0.046218	-0.311764	-0.699807	-0.317771	-0.362846	0.705312	0.293505	-0.571391	0.299836	0	0
4446	9.807742	-0.165907	1.536432	-0.422875	0.075076	-0.301237	-0.696216	-0.319087	-0.368562	0.707911	0.291996	-0.571250	0.295424	0	0
4447	9.807753	-0.175610	1.522014	-0.402816	0.063118	-0.292400	-0.693779	-0.319175	-0.372140	0.710332	0.290594	-0.571143	0.291170	0	0
4448	9.824553	-0.050102	1.589109	-0.415722	0.075018	-0.309967	-0.690774	-0.321925	-0.374868	0.712893	0.289174	-0.570922	0.286725	0	0
4449	9.788100	0.123273	1.584426	-0.467201	0.062736	-0.331092	-0.688049	-0.321730	-0.379160	0.715567	0.287517	-0.570858	0.281813	0	0
4450	9.739678	0.173758	1.555887	-0.500382	0.068438	-0.375045	-0.684178	-0.322899	-0.384457	0.718473	0.285857	-0.570702	0.276373	0	0
4451	9.662402	0.055660	1.508462	-0.521126	0.099458	-0.387452	-0.681135	-0.328201	-0.390855	0.721611	0.284010	-0.570320	0.270833	0	0
4452	9.599559	0.012478	1.520978	-0.523745	0.110375	-0.387486	-0.678689	-0.329182	-0.395138	0.724791	0.282121	-0.569837	0.265276	0	0
4453	9.575377	0.007711	1.523563	-0.560265	0.110676	-0.389331	-0.672696	-0.328626	-0.400901	0.728042	0.279944	-0.569422	0.259510	0	0
4454	9.522048	0.123462	1.545497	-0.591627	0.096418	-0.406911	-0.669674	-0.329927	-0.406325	0.731314	0.277675	-0.569111	0.253354	0	0
4455	9.550946	0.248674	1.557205	-0.612104	0.082056	-0.431481	-0.667077	-0.329452	-0.412315	0.734575	0.275403	-0.568862	0.246879	0	0
4456	9.652380	0.388865	1.695798	-0.625346	0.067634	-0.457784	-0.662214	-0.329024	-0.418343	0.737820	0.273215	-0.568641	0.240047	0	0
4457	9.666697	0.581595	1.724388	-0.640165	0.060500	-0.463027	-0.658478	-0.332113	-0.423771	0.741021	0.270934	-0.568463	0.233093	0	0
4458	9.680980	0.803507	1.810657	-0.651304	0.056972	-0.464750	-0.653895	-0.332713	-0.429789	0.744196	0.268588	-0.568289	0.226008	0	0
4459	9.564658	1.032229	1.777660	-0.655489	0.026163	-0.485726	-0.649166	-0.334500	-0.435946	0.747196	0.266365	-0.568268	0.218677	0	0
4460	9.552395	1.203112	1.763185	-0.624480	0.027732	-0.480346	-0.645862	-0.335510	-0.441234	0.750071	0.264338	-0.568136	0.211519	0	0
4461	9.665873	1.396034	1.858370	-0.611125	0.003121	-0.478477	-0.643133	-0.334142	-0.446382	0.752710	0.262420	-0.568139	0.204405	0	0
4462	9.670396	1.702298	1.959067	-0.600512	-0.017819	-0.474839	-0.640822	-0.336601	-0.450939	0.755159	0.260604	-0.568245	0.197278	0	0
4463	9.631393	1.998948	2.050473	-0.618459	-0.055771	-0.487047	-0.635131	-0.334985	-0.454862	0.757406	0.258765	-0.568615	0.189878	0	0
4464	9.515205	2.086036	2.099337	-0.634592	-0.037460	-0.464276	-0.632264	-0.335971	-0.458727	0.759718	0.256639	-0.568891	0.182561	0	0
4465	9.461891	2.191903	2.070788	-0.639919	-0.031955	-0.446719	-0.628259	-0.335956	-0.463606	0.761985	0.254332	-0.569154	0.175382	0	0
4466	9.495658	2.274462	2.219540	-0.620161	-0.082915	-0.421138	-0.626807	-0.335589	-0.468020	0.763830	0.252118	-0.569791	0.168338	0	0
4467	9.476197	2.371643	2.387903	-0.629697	-0.106421	-0.434274	-0.623807	-0.335095	-0.471469	0.765533	0.249918	-0.570567	0.161100	0	0
4468	9.422933	2.413403	2.537323	-0.631580	-0.139042	-0.399128	-0.621253	-0.332946	-0.472936	0.766961	0.247554	-0.571639	0.154000	0	0
4469	9.268081	2.473580	2.490320	-0.627685	-0.146298	-0.361364	-0.620643	-0.333012	-0.478042	0.768228	0.244988	-0.572831	0.147213	0	0
4470	9.183319	2.584308	2.461998	-0.622072	-0.159020	-0.326207	-0.618936	-0.331733	-0.479492	0.769322	0.242284	-0.574158	0.140663	0	0
4471	9.069486	2.752268	2.316031	-0.680412	-0.160338	-0.311384	-0.618496	-0.327492	-0.482915	0.770477	0.239021	-0.575589	0.133905	0	0
4472	8.929091	2.876833	2.151060	-0.651353	-0.147876	-0.342892	-0.618354	-0.324551	-0.484063	0.771641	0.236141	-0.576769	0.127062	0	0
4473	8.916854	3.034926	1.987529	-0.610408	-0.148166	-0.242710	-0.618184	-0.323413	-0.487893	0.772530	0.232981	-0.578114	0.121250	0	0
4474	9.194823	3.199137	2.165686	-0.567088	-0.032462	-0.405934	-0.615202	-0.321719	-0.489648	0.774155	0.230957	-0.578095	0.114667	0	0
4475	9.371070	3.507614	2.277148	-0.462769	-0.027851	-0.352956	-0.613039	-0.319015	-0.495358	0.775465	0.229413	-0.578027	0.109123	0	0
4476	9.450911	3.465202	2.483368	-0.400411	-0.033783	-0.305424	-0.610749	-0.320711	-0.497653	0.776531	0.228076	-0.578023	0.104261	0	0
4477	9.276818	3.417079	2.438998	-0.306430	-0.001839	-0.238564	-0.608464	-0.318427	-0.500815	0.777473	0.227048	-0.577818	0.100558	0	0
4478	9.098014	3.234612	2.488538	-0.276218	0.079613	-0.214079	-0.606478	-0.318766	-0.501129	0.778788	0.226025	-0.576991	0.097378	0	0
4479	8.928738	3.210340	2.400836	-0.291438	0.166890	-0.165096	-0.605162	-0.318257	-0.506391	0.780576	0.224517	-0.575607	0.094709	0	0
4480	8.793351	3.152626	2.375425	-0.285531	0.167783	-0.119469	-0.600745	-0.316615	-0.510293	0.782309	0.222783	-0.574301	0.092408	0	0
4481	8.745090	3.046413	2.306140	-0.213628	0.166321	-0.041220	-0.598582	-0.316561	-0.515001	0.783786	0.221168	-0.573111	0.091148	0	0
4482	8.752496	2.883439	2.455284	-0.156467	0.160443	0.029962	-0.596306	-0.313972	-0.517314	0.785039	0.219594	-0.572064	0.090745	0	0
4483	8.832234	2.955912	2.526771	-0.143624	0.145831	0.061623	-0.595003	-0.310795	-0.521880	0.786142	0.217957	-0.571191	0.090645	0	0
4484	8.919206	3.068235	2.386596	-0.122792	0.187413	0.112551	-0.593284	-0.308353	-0.525175	0.787396	0.216121	-0.570087	0.091102	0	0
4485	9.001407	3.090496	2.527830	-0.096843	0.201738	0.152967	-0.591152	-0.305022	-0.527489	0.788624	0.214279	-0.568923	0.092104	0	0
4486	8.982043	3.098172	2.612115	-0.075207	0.183414	0.142511	-0.591559	-0.302680	-0.530466	0.789716	0.212652	-0.567862	0.093064	0	0
4487	8.977198	3.105451	2.621762	-0.075402	0.169801	0.133754	-0.589124	-0.299967	-0.534764	0.790724	0.211117	-0.566882	0.093964	0	0
4488	8.919133	3.120079	2.641408	-0.065447	0.152490	0.142577	-0.588265	-0.297641	-0.536770	0.791618	0.209555	-0.566065	0.094858	0	0
4489	8.895021	3.052267	2.555085	-0.090258	0.150861	0.116178	-0.587686	-0.294430	-0.539484	0.792560	0.208020	-0.565206	0.095491	0	0
4490	8.846681	3.014108	2.613172	-0.090304	0.118214	0.144289	-0.586827	-0.292840	-0.541203	0.793303	0.206287	-0.564680	0.096191	0	0
4491	8.938604	2.995002	2.670219	-0.109444	0.067521	0.091653	-0.585399	-0.289941	-0.543788	0.793831	0.204819	-0.564446	0.096344	0	0
4492	8.928959	2.961577	2.723211	-0.135997	0.067737	0.081048	-0.586802	-0.287131	-0.546325	0.794454	0.203038	-0.564262	0.096055	0	0
4493	8.837187	2.824434	2.714376	-0.139928	0.006077	0.102142	-0.585105	-0.284514	-0.547072	0.794684	0.201329	-0.564562	0.095989	0	0
4494	8.779291	2.672795	2.705306	-0.151859	0.021586	0.066952	-0.586519	-0.281544	-0.548477	0.795073	0.199629	-0.564698	0.095522	0	0
4495	8.791245	2.816940	2.647398	-0.153914	0.003453	0.065253	-0.584541	-0.279223	-0.548803	0.795346	0.198020	-0.564955	0.095076	0	0
4496	8.759751	2.867570	2.652395	-0.162423	-0.022790	0.060013	-0.586240	-0.276833	-0.549635	0.795499	0.196360	-0.565420	0.094466	0	0
4497	8.694477	2.845538	2.561527	-0.130706	-0.044832	0.049581	-0.587083	-0.273881	-0.551616	0.795464	0.195072	-0.566005	0.093927	0	0
4498	8.716367	2.729590	2.491738	-0.108664	-0.061346	0.074200	-0.587233	-0.271512	-0.551482	0.795280	0.193778	-0.566756	0.093635	0	0
4499	8.733345	2.690498	2.383453	-0.077604	-0.074310	0.084815	-0.587784	-0.271814	-0.553171	0.794938	0.192741	-0.567592	0.093615	0	0
4500	8.735767	2.690276	2.340158	-0.057753	-0.092629	0.074356	-0.589215	-0.268528	-0.552595	0.794471	0.191903	-0.568534	0.093586	0	0
4501	8.760025	2.622658	2.306376	-0.006760	-0.118460	0.081517	-0.591078	-0.267873	-0.550161	0.793741	0.191492	-0.569647	0.093853	0	0
4502	8.890635	2.624678	2.266952	0.037233	-0.102501	0.086872	-0.592363	-0.265330	-0.549726	0.793021	0.191347	-0.570600	0.094446	0	0
4503	9.026138	2.555372	2.407871	0.122885	-0.146757	0.117833	-0.594210	-0.264990	-0.549131	0.791842	0.191785	-0.571882	0.095682	0	0
4504	9.065016	2.381642	2.342813	0.170794	-0.119935	0.131035	-0.595523	-0.265651	-0.544293	0.790717	0.192472	-0.572923	0.097369	0	0
4505	9.292521	2.222986	2.456686	0.220365	-0.100397	0.141624	-0.597930	-0.266338	-0.543967	0.789584	0.193500	-0.573784	0.099436	0	0
4506	9.428160	2.025582	2.499133	0.261965	-0.142507	0.129446	-0.599936	-0.268770	-0.540243	0.788142	0.194937	-0.574901	0.101589	0	0
4507	9.537147	1.864986	2.671576	0.263597	-0.140728	0.101325	-0.601653	-0.269448	-0.537805	0.786720	0.196575	-0.575949	0.103506	0	0
4508	9.612213	1.780416	2.632628	0.271252	-0.124461	0.121488	-0.602383	-0.269847	-0.534960	0.785358	0.198097	-0.576892	0.105669	0	0
4509	9.728371	1.717719	2.646256	0.258480	-0.109859	0.104753	-0.604653	-0.270826	-0.534069	0.784106	0.199639	-0.577699	0.107643	0	0
4510	9.815458	1.691749	2.773068	0.254751	-0.149743	0.141646	-0.607800	-0.272194	-0.529765	0.782593	0.200944	-0.578886	0.109822	0	0
4511	9.960892	1.376299	2.803518	0.253215	-0.118909	0.127486	-0.608672	-0.271118	-0.527490	0.781261	0.202317	-0.579804	0.111926	0	0
4512	10.057983	1.025037	2.880032	0.231771	-0.100594	0.146630	-0.611247	-0.272062	-0.523904	0.780061	0.203345	-0.580635	0.114095	0	0
4513	9.763083	0.851743	2.805391	0.184760	-0.069329	0.151690	-0.610267	-0.271921	-0.522647	0.779117	0.203981	-0.581284	0.116095	0	0
4514	9.443836	0.855710	2.545653	0.136159	-0.021711	0.172570	-0.612817	-0.271279	-0.522749	0.778533	0.204012	-0.581659	0.118060	0	0
4515	9.303495	0.927309	2.380724	0.141934	-0.021733	0.205947	-0.614527	-0.271230	-0.521447	0.777881	0.203938	-0.582091	0.120333	0	0
4516	9.545318	0.965883	2.460672	0.212973	-0.032320	0.206147	-0.615541	-0.267794	-0.519888	0.777036	0.204354	-0.582528	0.122945	0	0
4517	9.792023	0.965541	2.463678	0.239107	0.035498	0.207885	-0.617660	-0.267904	-0.520419	0.776505	0.204948	-0.582392	0.125918	0	0
4518	9.937177	0.933941	2.445814	0.237405	0.077222	0.177988	-0.616545	-0.267905	-0.518314	0.776268	0.205587	-0.581877	0.128689	0	0
4519	10.002468	0.927750	2.668940	0.260815	0.066136	0.158748	-0.616259	-0.268797	-0.518315	0.775920	0.206591	-0.581363	0.131472	0	0
4520	9.835501	1.007387	2.658073	0.267323	0.098763	0.141185	-0.617253	-0.267448	-0.518446	0.775801	0.207555	-0.580588	0.134055	0	0
4521	9.499258	1.058191	2.609999	0.261471	0.145136	0.155154	-0.614263	-0.270474	-0.519331	0.775901	0.208473	-0.579442	0.136979	0	0
4522	9.317838	1.082258	2.556006	0.254256	0.144310	0.163914	-0.615669	-0.272372	-0.519866	0.775995	0.209283	-0.578315	0.139946	0	0
4523	9.337107	1.159478	2.596675	0.243247	0.142589	0.165664	-0.614254	-0.269603	-0.520751	0.776088	0.209996	-0.577223	0.142840	0	0
4524	9.385430	1.212202	2.562619	0.239629	0.157128	0.156877	-0.612420	-0.269927	-0.519930	0.776335	0.210491	-0.576070	0.145397	0	0
4525	9.486993	1.226933	2.648419	0.221388	0.167252	0.153316	-0.611416	-0.270258	-0.521361	0.776620	0.211065	-0.574781	0.148120	0	0
4526	9.404788	1.202616	2.576911	0.179586	0.193911	0.142643	-0.611402	-0.269981	-0.523061	0.777198	0.211181	-0.573368	0.150380	0	0
4527	9.308070	1.169297	2.625731	0.136446	0.199704	0.105662	-0.607981	-0.269785	-0.525950	0.777909	0.211315	-0.571843	0.152314	0	0
4528	9.308113	1.121460	2.688281	0.111827	0.207165	0.100315	-0.607122	-0.269520	-0.527097	0.778757	0.211138	-0.570328	0.153899	0	0
4529	9.250080	1.102456	2.722380	0.078777	0.211061	0.072142	-0.604840	-0.269881	-0.528974	0.779697	0.210993	-0.568724	0.155267	0	0
4530	9.254898	1.117222	2.787248	0.042326	0.212275	0.081709	-0.603970	-0.267865	-0.532253	0.780745	0.210361	-0.567234	0.156305	0	0
4531	9.196881	1.079139	2.857428	0.026635	0.212403	0.059719	-0.599715	-0.265606	-0.534031	0.781815	0.209874	-0.565668	0.157284	0	0
4532	9.083216	1.069520	2.827010	-0.001673	0.208109	0.059651	-0.597425	-0.264799	-0.537187	0.782958	0.209033	-0.564226	0.157895	0	0
4533	9.037257	1.074318	2.810512	-0.020897	0.210081	0.049950	-0.596281	-0.264690	-0.538622	0.784123	0.208229	-0.562727	0.158525	0	0
4534	9.022746	1.074316	2.805809	-0.035642	0.190241	0.053450	-0.592858	-0.264202	-0.541795	0.785212	0.207284	-0.561423	0.158997	0	0
4535	8.959932	1.006730	2.753429	-0.029618	0.152075	0.042087	-0.591992	-0.261885	-0.544650	0.786076	0.206546	-0.560372	0.159396	0	0
4536	9.025230	1.011521	2.767374	-0.009708	0.142826	0.032497	-0.593122	-0.262012	-0.544914	0.786881	0.205972	-0.559361	0.159716	0	0
4537	9.134029	1.059171	2.699220	0.015427	0.088162	0.040543	-0.591546	-0.263099	-0.546776	0.787294	0.205696	-0.558735	0.160225	0	0
4538	9.167892	1.054451	2.727828	0.027888	0.059016	0.033590	-0.589710	-0.261069	-0.546956	0.787548	0.205554	-0.558322	0.160602	0	0
4539	9.225960	1.037439	2.712992	0.054957	0.023394	0.031944	-0.588286	-0.259047	-0.548687	0.787531	0.205740	-0.558124	0.161133	0	0
4540	9.199331	1.063743	2.669888	0.073288	0.045017	0.017925	-0.588578	-0.261091	-0.546833	0.787633	0.206079	-0.557710	0.161630	0	0
4541	9.049432	1.010672	2.606111	0.091636	0.048508	0.017948	-0.588290	-0.259925	-0.547834	0.787703	0.206590	-0.557226	0.162308	0	0
4542	8.959943	1.019744	2.469713	0.121002	0.047370	0.032940	-0.587160	-0.260239	-0.547427	0.787697	0.207205	-0.556751	0.163178	0	0
4543	9.078413	1.069860	2.415913	0.169892	0.003396	0.033132	-0.587308	-0.261701	-0.546144	0.787326	0.208320	-0.556525	0.164320	0	0
4544	9.206637	1.042750	2.328444	0.199026	-0.025893	0.051668	-0.588171	-0.261372	-0.544715	0.786710	0.209584	-0.556528	0.165645	0	0
4545	9.404972	1.033213	2.403939	0.193527	-0.024052	0.051655	-0.588031	-0.263286	-0.543718	0.786100	0.210825	-0.556515	0.167007	0	0
4546	9.419499	1.027745	2.278815	0.220861	-0.016127	0.032406	-0.588489	-0.266180	-0.538743	0.785509	0.212382	-0.556347	0.168368	0	0
4547	9.414658	1.028019	2.331744	0.227762	-0.024366	-0.006181	-0.588198	-0.270022	-0.538165	0.784914	0.214212	-0.556152	0.169464	0	0
4548	9.547537	1.163422	2.484537	0.243485	-0.069880	-0.028865	-0.588071	-0.270007	-0.536469	0.784078	0.216352	-0.556242	0.170319	0	0
4549	9.535311	1.298143	2.460474	0.283043	-0.124651	-0.037441	-0.589644	-0.273488	-0.533313	0.782848	0.218957	-0.556666	0.171260	0	0
4550	9.544886	1.394662	2.506007	0.319404	-0.123135	-0.049618	-0.589792	-0.278483	-0.530741	0.781568	0.221909	-0.556982	0.172277	0	0
4551	9.597916	1.563853	2.652143	0.336985	-0.154141	-0.082841	-0.591381	-0.281355	-0.525889	0.780114	0.225234	-0.557432	0.173094	0	0
4552	9.742670	1.925137	2.722919	0.300078	-0.168360	-0.088959	-0.592672	-0.285723	-0.522168	0.778675	0.228321	-0.558035	0.173583	0	0
4553	9.534366	2.205743	2.926172	0.279603	-0.244400	-0.145891	-0.592841	-0.290102	-0.517333	0.776936	0.231704	-0.559128	0.173375	0	0
4554	9.164185	2.358608	2.577727	0.306099	-0.237336	-0.158089	-0.595568	-0.294711	-0.511181	0.775194	0.235338	-0.560083	0.173200	0	0
4555	9.374588	2.386822	2.504038	0.353386	-0.208683	-0.096568	-0.596445	-0.298486	-0.506478	0.773370	0.238950	-0.560869	0.173860	0	0
4556	9.684255	2.298082	2.660531	0.367151	-0.218796	-0.072844	-0.598731	-0.303418	-0.502172	0.771416	0.242526	-0.561762	0.174706	0	0
4557	9.737708	2.050289	2.713237	0.366462	-0.105368	-0.066912	-0.599751	-0.307041	-0.497327	0.770063	0.245886	-0.561781	0.175911	0	0
4558	9.660311	2.036759	2.872496	0.341726	-0.056120	-0.014391	-0.599640	-0.311569	-0.492071	0.768953	0.248667	-0.561582	0.177486	0	0
4559	9.527232	2.085279	2.907088	0.356910	-0.045307	0.047944	-0.599513	-0.313466	-0.489516	0.767740	0.251196	-0.561424	0.179665	0	0
4560	9.345814	2.109248	2.833861	0.305219	-0.026707	0.066226	-0.600232	-0.316823	-0.486942	0.766734	0.253162	-0.561263	0.181691	0	0
4561	9.229696	2.156007	2.524519	0.255583	0.018168	0.078350	-0.600944	-0.319748	-0.485360	0.766063	0.254624	-0.560867	0.183690	0	0
4562	9.229702	2.160216	2.404302	0.240687	0.094506	0.069444	-0.599949	-0.320068	-0.485800	0.765889	0.255837	-0.559902	0.185664	0	0
4563	9.188549	2.205403	2.281947	0.238591	0.144444	0.093081	-0.599681	-0.319907	-0.483965	0.765931	0.256852	-0.558600	0.187997	0	0
4564	9.277924	2.318680	2.331692	0.245748	0.156169	0.072930	-0.597409	-0.320844	-0.484422	0.766078	0.257948	-0.557161	0.190158	0	0
4565	9.350371	2.420321	2.456102	0.263997	0.171446	0.067713	-0.596837	-0.322335	-0.484567	0.766239	0.259246	-0.555530	0.192499	0	0
4566	9.369700	2.430578	2.585784	0.302692	0.224670	0.060717	-0.595145	-0.323539	-0.483315	0.766629	0.260703	-0.553417	0.195046	0	0
4567	9.318892	2.431575	2.768880	0.337849	0.281569	0.064232	-0.593404	-0.326277	-0.487296	0.767195	0.262368	-0.550775	0.198047	0	0
4568	9.178653	2.379266	2.858906	0.373669	0.292190	0.078324	-0.590856	-0.327947	-0.486623	0.767759	0.264000	-0.548095	0.201104	0	0
4569	9.130352	2.302501	2.900194	0.433365	0.300795	0.110026	-0.586171	-0.330414	-0.487255	0.768053	0.266099	-0.545209	0.205020	0	0
4570	9.072351	2.259082	2.866993	0.472241	0.322277	0.148691	-0.585742	-0.334256	-0.486396	0.768318	0.268080	-0.542232	0.209296	0	0
4571	9.065134	2.220474	2.847843	0.491027	0.327593	0.204883	-0.582048	-0.334641	-0.487729	0.768358	0.270035	-0.539239	0.214310	0	0
4572	8.963503	2.268728	2.838929	0.525858	0.338213	0.212859	-0.581752	-0.337019	-0.488432	0.768764	0.271077	-0.536640	0.218029	0	0
4573	8.890836	2.374794	2.844182	0.533306	0.339990	0.234837	-0.579201	-0.338104	-0.488328	0.768638	0.273155	-0.533502	0.223513	0	0
4574	8.847220	2.447498	2.926187	0.567942	0.332462	0.243721	-0.576512	-0.339924	-0.487514	0.768670	0.274646	-0.530753	0.228071	0	0
4575	8.721431	2.469159	2.888620	0.578408	0.295173	0.221857	-0.574951	-0.343494	-0.486675	0.768150	0.277224	-0.527777	0.233548	0	0
4576	8.619780	2.538911	2.846029	0.590731	0.239731	0.226361	-0.573523	-0.346334	-0.486969	0.767370	0.279736	-0.525308	0.238627	0	0
4577	8.537576	2.512284	2.793756	0.618019	0.197783	0.254554	-0.574092	-0.350294	-0.485244	0.766080	0.282656	-0.523031	0.244265	0	0
4578	8.474744	2.477543	2.570646	0.628986	0.181356	0.262494	-0.572690	-0.351925	-0.482995	0.764662	0.285543	-0.520889	0.249863	0	0
4579	8.455376	2.499058	2.534705	0.623227	0.137852	0.273950	-0.574692	-0.354067	-0.479838	0.762924	0.288529	-0.519067	0.255476	0	0
4580	8.503744	2.508374	2.486259	0.673935	0.086613	0.277653	-0.574434	-0.356837	-0.475725	0.760749	0.291940	-0.517501	0.261198	0	0
4581	8.939175	2.431206	2.586524	0.709978	0.008244	0.307671	-0.576740	-0.360420	-0.469584	0.757920	0.295722	-0.516489	0.267106	0	0
4582	9.345751	2.162785	2.946820	0.772987	-0.122967	0.339521	-0.579337	-0.363397	-0.462592	0.754106	0.300105	-0.516361	0.273191	0	0
4583	9.558891	1.841309	3.234038	0.749166	-0.128242	0.327105	-0.581780	-0.365511	-0.457588	0.750304	0.304409	-0.516268	0.279009	0	0
4584	9.239963	1.513699	3.106804	0.650236	-0.181867	0.311928	-0.585522	-0.367713	-0.449447	0.746547	0.308122	-0.516783	0.284016	0	0
4585	8.906308	1.423174	2.724630	0.583565	-0.181320	0.282783	-0.589822	-0.368149	-0.443004	0.743021	0.311527	-0.517361	0.288458	0	0
4586	8.998244	1.403364	2.642229	0.559126	-0.197451	0.322236	-0.594986	-0.368549	-0.434848	0.739360	0.314532	-0.518231	0.293008	0	0
4587	9.462785	1.241827	2.730330	0.571903	-0.239332	0.365294	-0.597873	-0.368421	-0.428289	0.735263	0.317561	-0.519482	0.297795	0	0
4588	9.934721	0.942878	2.784828	0.568427	-0.239359	0.375755	-0.601756	-0.368855	-0.420862	0.731134	0.320433	-0.520763	0.302607	0	0
4589	10.503278	0.757717	2.992402	0.549794	-0.270125	0.365188	-0.607485	-0.369392	-0.412838	0.726876	0.323357	-0.522252	0.307157	0	0
4590	10.822715	0.581708	3.033489	0.471211	-0.236876	0.314025	-0.612080	-0.367893	-0.405690	0.723206	0.325789	-0.523576	0.310972	0	0
4591	10.534841	0.641816	2.934563	0.352609	-0.154243	0.230274	-0.615796	-0.367480	-0.401667	0.720561	0.327600	-0.524357	0.313879	0	0
4592	9.934925	0.740472	2.751332	0.301216	-0.128384	0.160800	-0.618237	-0.366652	-0.397950	0.718553	0.329103	-0.524999	0.315830	0	0
4593	9.516314	0.937521	2.557078	0.315875	-0.112131	0.150323	-0.618559	-0.367332	-0.392987	0.716482	0.330922	-0.525313	0.318104	0	0
4594	9.422006	0.929686	2.408708	0.361933	-0.058066	0.137198	-0.620857	-0.367980	-0.388841	0.714648	0.332838	-0.525115	0.320549	0	0
4595	9.390591	0.909963	2.307974	0.362435	0.009071	0.122190	-0.621719	-0.369126	-0.386981	0.713130	0.334739	-0.524304	0.323265	0	0
4596	9.441412	0.887807	2.225875	0.380210	0.066985	0.109870	-0.622863	-0.370854	-0.384973	0.712113	0.336272	-0.523207	0.325684	0	0
4597	9.579430	0.729066	2.297124	0.390053	0.048733	0.099350	-0.622311	-0.372172	-0.382711	0.710766	0.338350	-0.521932	0.328509	0	0
4598	9.538401	0.637760	2.321541	0.353619	0.052665	0.099232	-0.622907	-0.371682	-0.379447	0.709772	0.339806	-0.520965	0.330683	0	0
4599	9.472983	0.748752	2.350780	0.300742	0.080328	0.085055	-0.623206	-0.372687	-0.377173	0.708924	0.341208	-0.519697	0.333045	0	0
4600	9.359304	0.746683	2.385273	0.256815	0.077069	0.074418	-0.622635	-0.373880	-0.377177	0.708354	0.342184	-0.518678	0.334840	0	0
4601	9.264945	0.773561	2.436430	0.262139	0.089730	0.044580	-0.621802	-0.376232	-0.374349	0.707811	0.343483	-0.517324	0.336747	0	0
4602	9.226339	0.681997	2.410339	0.238197	0.073584	0.028724	-0.619682	-0.377449	-0.373529	0.707340	0.344713	-0.516136	0.338299	0	0
4603	9.197344	0.657722	2.362485	0.221668	0.082782	0.003217	-0.620537	-0.376688	-0.373094	0.707033	0.345954	-0.514817	0.339681	0	0
4604	9.197333	0.667377	2.367286	0.195797	0.082977	-0.034577	-0.619253	-0.379818	-0.373102	0.706990	0.347138	-0.513508	0.340543	0	0
4605	9.255383	0.671802	2.306751	0.178113	0.072208	-0.066193	-0.617547	-0.381481	-0.373405	0.707010	0.348458	-0.512165	0.341175	0	0
4606	9.303769	0.657394	2.328048	0.153518	0.066966	-0.053962	-0.617550	-0.381919	-0.372837	0.707077	0.349518	-0.511027	0.341658	0	0
4607	9.347262	0.698355	2.346931	0.124385	0.074464	-0.048764	-0.616130	-0.384014	-0.372568	0.707233	0.350356	-0.509908	0.342149	0	0
4608	9.395595	0.743785	2.298455	0.101177	0.051044	-0.069836	-0.613873	-0.384786	-0.371328	0.707430	0.351215	-0.508980	0.342243	0	0
4609	9.511687	0.748415	2.295199	0.094503	0.022953	-0.073321	-0.611899	-0.384520	-0.370371	0.707509	0.352140	-0.508239	0.342230	0	0
4610	9.579472	0.685802	2.311585	0.098169	0.034705	-0.086504	-0.612463	-0.386131	-0.370071	0.707690	0.353114	-0.507379	0.342128	0	0
4611	9.627913	0.613721	2.354567	0.076352	0.052115	-0.096250	-0.611311	-0.390742	-0.370636	0.708058	0.353922	-0.506410	0.341967	0	0
4612	9.618207	0.638236	2.438768	0.047357	0.078677	-0.093717	-0.608756	-0.392275	-0.370955	0.708655	0.354436	-0.505375	0.341730	0	0
4613	9.521429	0.671928	2.408192	0.043662	0.084157	-0.105135	-0.608624	-0.393296	-0.369395	0.709329	0.354943	-0.504257	0.341457	0	0
4614	9.429492	0.696286	2.437695	0.038092	0.071513	-0.101619	-0.606339	-0.393367	-0.371698	0.709949	0.355450	-0.503277	0.341085	0	0
4615	9.313391	0.705774	2.376024	0.050765	0.087737	-0.134957	-0.603804	-0.394579	-0.369610	0.710715	0.356141	-0.502000	0.340652	0	0
4616	9.209393	0.703375	2.347934	0.032426	0.062496	-0.120931	-0.600953	-0.397901	-0.370775	0.711367	0.356743	-0.501027	0.340094	0	0
4617	9.211843	0.672098	2.352751	0.041662	0.073309	-0.120931	-0.600379	-0.398805	-0.371347	0.712042	0.357343	-0.499930	0.339666	0	0
4618	9.255401	0.661699	2.212992	-0.009726	0.071885	-0.157907	-0.598952	-0.401791	-0.371499	0.713015	0.357794	-0.498899	0.338664	0	0
4619	9.192485	0.695280	2.170148	-0.057412	0.039617	-0.150952	-0.596968	-0.402717	-0.371386	0.713973	0.357948	-0.498268	0.337408	0	0
4620	9.233560	0.738555	2.169812	-0.075759	0.047016	-0.166789	-0.594413	-0.403955	-0.371706	0.715083	0.358056	-0.497603	0.335923	0	0
4621	9.354366	0.854618	2.303475	-0.143814	0.029409	-0.196735	-0.592981	-0.406361	-0.372852	0.716447	0.357849	-0.497168	0.333874	0	0
4622	9.462989	1.075759	2.264033	-0.195565	0.007121	-0.237136	-0.590130	-0.407325	-0.374735	0.718013	0.357577	-0.496931	0.331142	0	0
4623	9.593328	1.345286	2.277287	-0.241526	-0.015191	-0.233635	-0.588710	-0.409126	-0.374609	0.719614	0.356994	-0.497001	0.328178	0	0
4624	9.704333	1.582130	2.487859	-0.247332	-0.022400	-0.242356	-0.587277	-0.409471	-0.376471	0.721218	0.356467	-0.497116	0.325040	0	0
4625	9.607384	1.784510	2.488403	-0.271483	-0.036714	-0.266919	-0.584148	-0.411025	-0.377648	0.722908	0.355894	-0.497308	0.321601	0	0
4626	9.573258	2.044821	2.536525	-0.270615	-0.046677	-0.244024	-0.580460	-0.410962	-0.378559	0.724461	0.355275	-0.497655	0.318239	0	0
4627	9.626330	2.179833	2.588922	-0.234856	-0.044233	-0.215825	-0.581298	-0.412284	-0.379388	0.725800	0.354729	-0.497954	0.315315	0	0
4628	9.640730	2.277012	2.766654	-0.198959	-0.039957	-0.170969	-0.579022	-0.412196	-0.380700	0.726884	0.354237	-0.498274	0.312855	0	0
4629	9.640619	2.383212	2.819463	-0.159524	-0.059306	-0.119049	-0.576178	-0.414477	-0.381303	0.727567	0.353798	-0.498782	0.310951	0	0
4630	9.485620	2.590324	2.786767	-0.183988	0.035314	-0.075304	-0.576456	-0.413889	-0.382151	0.728666	0.352702	-0.498839	0.309527	0	0
4631	9.466050	2.789132	3.056027	-0.195549	0.019083	-0.110370	-0.574733	-0.413955	-0.385010	0.729833	0.351712	-0.498914	0.307778	0	0
4632	9.127235	2.987154	3.077575	-0.153198	0.020622	-0.058457	-0.573878	-0.412506	-0.386163	0.730696	0.350794	-0.499041	0.306570	0	0
4633	8.924047	3.020385	2.925159	-0.111310	0.005773	-0.060965	-0.572606	-0.413707	-0.385471	0.731344	0.350213	-0.499125	0.305549	0	0
4634	8.914295	3.101918	2.857844	-0.036885	-0.041117	-0.060705	-0.572037	-0.413134	-0.386049	0.731494	0.350347	-0.499336	0.304691	0	0
4635	9.032837	3.077556	2.835359	0.006970	-0.058723	-0.037762	-0.572603	-0.414006	-0.385753	0.731335	0.350715	-0.499611	0.304199	0	0
4636	9.146544	3.043912	2.880237	0.048729	-0.102626	-0.018305	-0.572620	-0.413101	-0.384058	0.730750	0.351444	-0.500163	0.303854	0	0
4637	9.161206	2.903669	2.764839	0.041761	-0.102569	0.009727	-0.573780	-0.415104	-0.380066	0.730105	0.351965	-0.500818	0.303725	0	0
4638	9.127327	2.932003	2.644849	0.023491	-0.098795	0.000912	-0.572360	-0.416316	-0.380084	0.729562	0.352411	-0.501479	0.303421	0	0
4639	8.982254	2.893140	2.535343	-0.000159	-0.098591	0.002598	-0.572954	-0.415239	-0.377248	0.729104	0.352653	-0.502206	0.303038	0	0
4640	8.987043	2.959478	2.323678	-0.014422	-0.073977	0.014839	-0.574522	-0.414752	-0.376091	0.728780	0.352671	-0.502853	0.302725	0	0
4641	9.083754	2.988686	2.414310	0.031039	-0.115177	0.043092	-0.575949	-0.415003	-0.374651	0.728004	0.352990	-0.503750	0.302729	0	0
4642	9.108003	2.932887	2.337241	0.042209	-0.082616	0.029024	-0.576817	-0.414963	-0.372514	0.727393	0.353373	-0.504339	0.302770	0	0
4643	9.146681	2.954425	2.322515	0.075258	-0.044786	0.013265	-0.575978	-0.414525	-0.371397	0.726904	0.353955	-0.504485	0.303021	0	0
4644	9.151481	2.997415	2.255125	0.077277	0.005998	-0.016620	-0.575420	-0.414084	-0.370558	0.726769	0.354528	-0.504180	0.303182	0	0
4645	9.117640	2.978071	2.228941	0.112167	0.032934	-0.022720	-0.575695	-0.416444	-0.370685	0.726648	0.355328	-0.503523	0.303626	0	0
4646	9.117642	2.973438	2.265009	0.116104	0.052874	-0.007820	-0.575568	-0.418195	-0.368273	0.726556	0.356043	-0.502756	0.304280	0	0
4647	9.127325	2.968463	2.236091	0.126679	0.083653	0.023757	-0.575132	-0.419395	-0.369124	0.726494	0.356564	-0.501852	0.305308	0	0
4648	9.149063	2.988297	2.356130	0.145908	0.078065	0.043120	-0.573738	-0.418071	-0.367029	0.726302	0.357098	-0.501036	0.306479	0	0
4649	9.207106	2.999909	2.288377	0.125934	0.094550	0.037792	-0.573027	-0.418384	-0.367323	0.726251	0.357512	-0.500104	0.307637	0	0
4650	9.195000	3.018775	2.206704	0.130665	0.123542	0.025486	-0.572164	-0.418713	-0.368751	0.726415	0.357844	-0.498966	0.308709	0	0
4651	9.166059	2.934578	2.211793	0.140967	0.145238	0.028970	-0.570738	-0.420227	-0.369476	0.726585	0.358258	-0.497588	0.310051	0	0
4652	9.120202	2.826912	2.332430	0.128364	0.156243	0.035915	-0.571307	-0.420213	-0.369184	0.726840	0.358488	-0.496203	0.311404	0	0
4653	9.030820	2.723155	2.261039	0.150545	0.163331	0.051727	-0.569466	-0.419956	-0.369357	0.726989	0.358803	-0.494741	0.313016	0	0
4654	9.004266	2.679422	2.174714	0.149013	0.172424	0.071885	-0.567762	-0.420733	-0.369664	0.727133	0.358947	-0.493301	0.314784	0	0
4655	9.047801	2.672596	2.265765	0.183535	0.155807	0.072864	-0.567334	-0.422806	-0.369238	0.727051	0.359421	-0.491863	0.316677	0	0
4656	9.001798	2.727626	2.184310	0.158412	0.179623	0.100869	-0.566755	-0.419596	-0.371951	0.727111	0.359441	-0.490457	0.318690	0	0
4657	8.943748	2.732382	2.155879	0.162410	0.206825	0.113129	-0.566461	-0.420645	-0.372801	0.727218	0.359401	-0.488855	0.320946	0	0
4658	8.984869	2.727530	2.160391	0.168581	0.186803	0.107905	-0.566046	-0.420348	-0.371818	0.727215	0.359478	-0.487349	0.323148	0	0
4659	9.001830	2.684920	2.309368	0.174976	0.188571	0.109659	-0.564339	-0.420392	-0.372695	0.727187	0.359603	-0.485822	0.325365	0	0
4660	8.939044	2.588516	2.271436	0.151246	0.177880	0.113101	-0.562916	-0.419106	-0.374140	0.727191	0.359530	-0.484467	0.327450	0	0
4661	8.837489	2.557466	2.291438	0.158421	0.152428	0.121915	-0.563320	-0.420448	-0.376109	0.726996	0.359592	-0.483296	0.329537	0	0
4662	8.764918	2.569503	2.270320	0.173075	0.134178	0.146546	-0.563917	-0.418926	-0.372991	0.726579	0.359676	-0.482286	0.331839	0	0
4663	8.731026	2.607625	2.181578	0.189504	0.119531	0.160655	-0.563616	-0.418070	-0.375407	0.725975	0.359884	-0.481387	0.334230	0	0
4664	8.972812	2.686934	2.223024	0.209762	0.116636	0.194959	-0.563488	-0.415995	-0.374568	0.725180	0.360037	-0.480561	0.336968	0	0
4665	9.313849	2.654419	2.557158	0.245753	0.041016	0.225853	-0.564497	-0.416982	-0.371999	0.723765	0.360602	-0.480271	0.339810	0	0
4666	9.449542	2.404024	2.594839	0.280314	-0.002839	0.244362	-0.567193	-0.416773	-0.371390	0.721950	0.361438	-0.480231	0.342825	0	0
4667	9.626365	2.118837	2.906337	0.296514	-0.041094	0.252275	-0.570066	-0.412836	-0.367962	0.719848	0.362514	-0.480445	0.345796	0	0
4668	9.331577	1.830149	2.865448	0.249185	-0.040688	0.245059	-0.572067	-0.411593	-0.366094	0.717948	0.363236	-0.480781	0.348512	0	0
4669	9.002810	1.666365	2.757387	0.197818	-0.053869	0.209801	-0.573927	-0.410649	-0.364227	0.716275	0.363841	-0.481263	0.350651	0	0
4670	8.915713	1.695106	2.702701	0.186299	-0.105499	0.194050	-0.575239	-0.408808	-0.360391	0.714453	0.364582	-0.482086	0.352463	0	0
4671	8.976254	1.618156	2.738386	0.186366	-0.123645	0.218627	-0.578109	-0.406640	-0.356531	0.712443	0.365300	-0.483131	0.354352	0	0
4672	8.976359	1.507699	2.796178	0.175028	-0.154415	0.199304	-0.582245	-0.405930	-0.353210	0.710394	0.366104	-0.484351	0.355967	0	0
4673	9.109342	1.555507	2.766316	0.147482	-0.161468	0.190489	-0.583966	-0.404984	-0.350921	0.708432	0.366806	-0.485691	0.357327	0	0
4674	9.423765	1.550770	2.872216	0.141751	-0.170532	0.176454	-0.586559	-0.402226	-0.346643	0.706500	0.367532	-0.487055	0.358546	0	0
4675	9.825392	1.411371	3.035290	0.163405	-0.178021	0.155429	-0.588278	-0.401871	-0.344351	0.704514	0.368567	-0.488317	0.359673	0	0
4676	10.203022	1.086260	3.126563	0.170884	-0.170872	0.157121	-0.591707	-0.399996	-0.341330	0.702536	0.369581	-0.489506	0.360883	0	0
4677	10.358136	0.761371	3.197823	0.182704	-0.194586	0.160612	-0.593993	-0.399336	-0.339172	0.700370	0.370775	-0.490821	0.362081	0	0
4678	10.237347	0.626121	3.078602	0.126856	-0.215910	0.148185	-0.595885	-0.398203	-0.333483	0.698352	0.371685	-0.492441	0.362844	0	0
4679	9.975972	0.808041	2.794254	0.070378	-0.204537	0.148078	-0.597624	-0.396792	-0.329214	0.696589	0.372179	-0.494177	0.363367	0	0
4680	9.559788	0.995504	2.609607	0.064891	-0.173611	0.113838	-0.601752	-0.395649	-0.326886	0.695125	0.372670	-0.495591	0.363741	0	0
4681	9.353994	1.220933	2.375308	0.079511	-0.066632	0.117300	-0.602198	-0.394141	-0.324903	0.694117	0.372871	-0.496214	0.364609	0	0
4682	9.167734	1.254237	2.242002	0.096946	-0.046803	0.102403	-0.604478	-0.394076	-0.323167	0.693202	0.373176	-0.496586	0.365531	0	0
4683	8.998312	1.383600	2.065217	0.150257	-0.005483	0.103385	-0.604492	-0.392292	-0.322183	0.692281	0.373712	-0.496472	0.366881	0	0
4684	9.005601	1.361315	1.944968	0.185145	0.022348	0.092899	-0.606487	-0.390469	-0.321309	0.691437	0.374383	-0.496032	0.368381	0	0
4685	9.230731	1.156992	2.073321	0.170692	0.032424	0.095437	-0.604657	-0.390493	-0.320065	0.690652	0.374958	-0.495548	0.369917	0	0
4686	9.351787	1.022764	2.226420	0.167999	0.039695	0.091878	-0.605522	-0.391340	-0.317924	0.689926	0.375491	-0.495012	0.371446	0	0
4687	9.426890	0.901983	2.168267	0.156198	0.048845	0.081281	-0.605958	-0.390728	-0.316786	0.689324	0.375971	-0.494412	0.372873	0	0
4688	9.666401	0.825530	2.354113	0.112691	0.080947	0.089895	-0.606957	-0.389667	-0.316208	0.689032	0.375953	-0.493805	0.374234	0	0
4689	9.709906	0.854502	2.382623	0.057736	0.084107	0.066952	-0.605826	-0.388511	-0.316515	0.689026	0.375689	-0.493273	0.375211	0	0
4690	9.647086	0.791780	2.339856	0.022347	0.120689	0.047496	-0.606389	-0.388798	-0.316788	0.689423	0.375110	-0.492568	0.375985	0	0
4691	9.589049	0.782091	2.311437	-0.002291	0.149919	0.014927	-0.604388	-0.387979	-0.319372	0.690160	0.374438	-0.491610	0.376556	0	0
4692	9.545447	0.844983	2.357385	-0.019010	0.153679	-0.019329	-0.604080	-0.389931	-0.321634	0.691243	0.373622	-0.490699	0.376570	0	0
4693	9.463144	0.912505	2.355527	-0.053735	0.180278	-0.049269	-0.600819	-0.387794	-0.322971	0.692558	0.372793	-0.489481	0.376558	0	0
4694	9.419605	0.917276	2.334203	-0.054068	0.173915	-0.084364	-0.599644	-0.389196	-0.327514	0.694288	0.371747	-0.488490	0.375695	0	0
4695	9.409877	0.970293	2.341444	-0.041251	0.176538	-0.079058	-0.598220	-0.389530	-0.328386	0.695645	0.371160	-0.487136	0.375522	0	0
4696	9.395455	0.887972	2.245445	-0.046675	0.197436	-0.103689	-0.595358	-0.390508	-0.331543	0.697289	0.370479	-0.485640	0.375083	0	0
4697	9.364017	0.871845	2.380327	-0.078794	0.195888	-0.119568	-0.591945	-0.392070	-0.332866	0.699024	0.369751	-0.484138	0.374514	0	0
4698	9.298697	0.888722	2.366365	-0.107370	0.191578	-0.149465	-0.590076	-0.393320	-0.335723	0.700931	0.369009	-0.482640	0.373613	0	0
4699	9.264868	0.850640	2.443580	-0.117775	0.172602	-0.174049	-0.588352	-0.393239	-0.338725	0.702891	0.368351	-0.481239	0.372385	0	0
4700	9.202085	0.744958	2.475381	-0.131699	0.156379	-0.191642	-0.584502	-0.394530	-0.341614	0.704935	0.367677	-0.479986	0.370802	0	0
4701	9.134363	0.744974	2.459046	-0.131930	0.138233	-0.202152	-0.580358	-0.397017	-0.345210	0.706874	0.367175	-0.478768	0.369179	0	0
4702	9.107737	0.768919	2.425561	-0.146663	0.118395	-0.196890	-0.578065	-0.398570	-0.347931	0.708772	0.366590	-0.477784	0.367392	0	0
4703	9.093202	0.786133	2.492973	-0.145181	0.078462	-0.193322	-0.575795	-0.398623	-0.348534	0.710429	0.366165	-0.477064	0.365545	0	0
4704	9.076224	0.831927	2.497868	-0.152819	0.062185	-0.214370	-0.573079	-0.400036	-0.351121	0.712120	0.365839	-0.476417	0.363420	0	0
4705	9.066469	0.913750	2.488256	-0.166707	0.042339	-0.212601	-0.570797	-0.400692	-0.352854	0.713743	0.365477	-0.475955	0.361198	0	0
4706	9.196955	1.034128	2.525673	-0.199952	0.015376	-0.220510	-0.568375	-0.402673	-0.353877	0.715388	0.365015	-0.475775	0.358640	0	0
4707	9.305629	1.188779	2.669010	-0.236130	-0.028795	-0.228398	-0.568219	-0.403430	-0.355292	0.716969	0.364480	-0.476005	0.355710	0	0
4708	9.520590	1.496289	2.599869	-0.245594	-0.044165	-0.233579	-0.565520	-0.404969	-0.355896	0.718524	0.363962	-0.476353	0.352621	0	0
4709	9.675272	1.593344	2.793406	-0.247572	-0.064107	-0.215981	-0.561537	-0.406398	-0.357512	0.719918	0.363402	-0.476912	0.349589	0	0
4710	9.583205	1.738626	2.931005	-0.225919	-0.087852	-0.208848	-0.561823	-0.406389	-0.357224	0.721092	0.363050	-0.477587	0.346601	0	0
4711	9.285540	1.912123	2.875335	-0.222316	-0.105078	-0.191231	-0.559265	-0.405570	-0.358685	0.722096	0.362688	-0.478432	0.343711	0	0
4712	9.219967	2.181796	2.861169	-0.193012	-0.112545	-0.155983	-0.558419	-0.406612	-0.357845	0.722839	0.362395	-0.479358	0.341160	0	0
4713	9.248778	2.393740	2.884829	-0.176557	-0.120829	-0.129553	-0.558129	-0.407215	-0.358414	0.723379	0.362118	-0.480375	0.338871	0	0
4714	9.466205	2.644095	2.940739	-0.157086	-0.102834	-0.090848	-0.557992	-0.405152	-0.358708	0.723813	0.361727	-0.481343	0.336983	0	0
4715	9.901376	2.817836	3.144186	-0.142839	-0.128388	-0.083706	-0.557709	-0.406040	-0.358284	0.724032	0.361496	-0.482462	0.335155	0	0
4716	10.079982	3.168245	3.455153	-0.133172	-0.181069	-0.037894	-0.559405	-0.406746	-0.358395	0.723812	0.361289	-0.484098	0.333489	0	0
4717	9.826077	3.099531	3.601320	-0.122174	-0.135773	-0.082711	-0.559706	-0.406423	-0.356409	0.723913	0.361226	-0.485198	0.331736	0	0
4718	9.248108	3.031377	3.288233	-0.130558	-0.072136	-0.081966	-0.557848	-0.408250	-0.357848	0.724352	0.360887	-0.485873	0.330156	0	0
4719	8.754900	2.832016	3.239105	-0.116724	-0.086716	-0.069695	-0.557293	-0.408246	-0.356441	0.724624	0.360636	-0.486641	0.328698	0	0
4720	8.406929	2.541890	2.898071	-0.135857	-0.097448	-0.089110	-0.556599	-0.406919	-0.355326	0.724972	0.360382	-0.487482	0.326958	0	0
4721	8.363406	2.548013	2.667573	-0.137206	-0.070211	-0.068082	-0.558421	-0.410584	-0.356129	0.725390	0.359918	-0.488199	0.325468	0	0
4722	8.639135	2.556712	2.562167	-0.140373	-0.072007	-0.006645	-0.557868	-0.407046	-0.355871	0.725611	0.359135	-0.489170	0.324380	0	0
4723	8.890649	2.585253	2.565115	-0.136202	-0.066594	0.056558	-0.557732	-0.404392	-0.356167	0.725634	0.358058	-0.490304	0.323808	0	0
4724	9.238814	2.705381	2.615368	-0.134512	-0.069363	0.056606	-0.558158	-0.404088	-0.356162	0.725654	0.356973	-0.491478	0.323181	0	0
4725	9.398421	2.724828	2.698336	-0.123618	-0.061303	0.046977	-0.560008	-0.403450	-0.355285	0.725685	0.356018	-0.492496	0.322614	0	0
4726	9.321009	2.743962	2.650800	-0.132304	0.024058	0.009115	-0.559011	-0.400828	-0.357011	0.726303	0.354885	-0.492810	0.321993	0	0
4727	9.195329	2.643540	2.752780	-0.124832	0.051231	-0.003220	-0.560282	-0.399333	-0.357846	0.727052	0.353806	-0.492834	0.321453	0	0
4728	9.069657	2.547194	2.708095	-0.110953	0.067458	-0.006746	-0.557567	-0.400008	-0.360578	0.727852	0.352771	-0.492701	0.320982	0	0
4729	9.026152	2.513698	2.737292	-0.062525	0.053463	0.012683	-0.558120	-0.399131	-0.362554	0.728339	0.352060	-0.492563	0.320870	0	0
4730	9.021375	2.455778	2.708522	-0.040230	0.072345	0.035514	-0.555996	-0.399027	-0.362590	0.728772	0.351324	-0.492309	0.321084	0	0
4731	9.040705	2.475022	2.710770	-0.029095	0.083147	0.047818	-0.557253	-0.398582	-0.364836	0.729174	0.350589	-0.491970	0.321494	0	0
4732	9.108444	2.464915	2.635750	-0.015113	0.128386	0.032876	-0.555837	-0.396991	-0.365433	0.729803	0.349865	-0.491219	0.322003	0	0
4733	9.156765	2.511023	2.721914	-0.012372	0.137437	0.030250	-0.555964	-0.396566	-0.367414	0.730468	0.349164	-0.490368	0.322554	0	0
4734	9.103551	2.518046	2.666998	0.002899	0.128230	0.007483	-0.555254	-0.395700	-0.367996	0.731107	0.348703	-0.489464	0.322976	0	0
4735	9.001986	2.498973	2.674969	0.033017	0.138877	-0.006508	-0.551699	-0.397263	-0.369180	0.731737	0.348510	-0.488325	0.323482	0	0
4736	8.929485	2.434319	2.723637	0.025744	0.142574	-0.010060	-0.550825	-0.396723	-0.372311	0.732426	0.348246	-0.487185	0.323925	0	0
4737	8.803773	2.378889	2.676515	0.058975	0.164097	0.005770	-0.549688	-0.397046	-0.372753	0.733045	0.348102	-0.485818	0.324732	0	0
4738	8.777116	2.427299	2.719947	0.070068	0.187605	0.002266	-0.547556	-0.396511	-0.373923	0.733747	0.347967	-0.484236	0.325653	0	0
4739	8.808475	2.509255	2.748503	0.080859	0.158488	0.019902	-0.547256	-0.395360	-0.376340	0.734212	0.347933	-0.482886	0.326645	0	0
4740	8.832645	2.514689	2.878153	0.082437	0.134886	0.019935	-0.545416	-0.397752	-0.375369	0.734553	0.347975	-0.481708	0.327573	0	0
4741	8.827811	2.509929	2.887809	0.069587	0.134988	0.011127	-0.544976	-0.397486	-0.377359	0.734969	0.347977	-0.480533	0.328361	0	0
4742	8.789103	2.519666	2.897701	0.075053	0.116808	0.029593	-0.544117	-0.398988	-0.377933	0.735215	0.347973	-0.479546	0.329256	0	0
4743	8.798767	2.529282	2.897623	0.069531	0.111408	0.030468	-0.542695	-0.398877	-0.378665	0.735452	0.347959	-0.478610	0.330101	0	0
4744	8.752878	2.462011	2.912439	0.076674	0.064178	0.056853	-0.544112	-0.396786	-0.379358	0.735350	0.348007	-0.478099	0.331016	0	0
4745	8.886083	2.308705	2.627885	0.085703	0.038657	0.053370	-0.544829	-0.396465	-0.378357	0.735106	0.348244	-0.477724	0.331851	0	0
4746	8.745739	2.382747	2.470167	0.119762	-0.061420	0.079925	-0.543281	-0.398547	-0.376533	0.734170	0.348922	-0.478068	0.332715	0	0
4747	9.263244	2.437249	2.923156	0.112135	0.026637	0.085080	-0.543850	-0.397206	-0.376671	0.733668	0.349242	-0.477804	0.333864	0	0
4748	9.626082	2.357423	3.430278	0.201283	-0.163735	0.155724	-0.545287	-0.395678	-0.374672	0.731707	0.350486	-0.478893	0.335299	0	0
4749	9.575709	1.945294	3.330002	0.184869	-0.213513	0.180217	-0.549285	-0.394966	-0.370929	0.729475	0.351682	-0.480472	0.336649	0	0
4750	9.191314	1.788355	3.130978	0.090373	-0.193649	0.190448	-0.552717	-0.393970	-0.367196	0.727625	0.352052	-0.482260	0.337708	0	0
4751	8.635154	1.667797	2.935585	-0.007053	-0.179193	0.183130	-0.555418	-0.392723	-0.366307	0.726212	0.351712	-0.484238	0.338273	0	0
4752	8.364166	1.796256	2.550370	-0.040725	-0.196134	0.204165	-0.557866	-0.389827	-0.362599	0.724754	0.351065	-0.486528	0.338784	0	0
4753	8.736815	1.622429	2.562215	0.023345	-0.222096	0.247320	-0.561568	-0.388694	-0.360419	0.722798	0.350773	-0.488931	0.339806	0	0
4754	9.177370	1.238286	2.900717	0.079601	-0.296998	0.279054	-0.564147	-0.384334	-0.358414	0.720159	0.350959	-0.491799	0.341075	0	0
4755	9.462933	1.088070	2.795369	0.055769	-0.278717	0.237703	-0.568866	-0.380941	-0.354104	0.717825	0.351129	-0.494453	0.341982	0	0
4756	9.956190	1.232337	2.899841	0.078492	-0.237224	0.200897	-0.573725	-0.377105	-0.350077	0.715730	0.351483	-0.496605	0.342890	0	0
4757	10.536551	1.338426	3.097474	0.117393	-0.241232	0.183487	-0.576315	-0.375088	-0.345938	0.713535	0.352224	-0.498577	0.343841	0	0
4758	10.943020	1.185035	3.351888	0.170446	-0.210858	0.169503	-0.578183	-0.373985	-0.343080	0.711344	0.353290	-0.500107	0.345063	0	0
4759	10.725600	0.929755	3.274343	0.141789	-0.168868	0.171065	-0.580193	-0.373614	-0.339793	0.709455	0.354009	-0.501425	0.346301	0	0
4760	10.164430	0.978086	3.148572	0.076323	-0.137424	0.160333	-0.582926	-0.370708	-0.335797	0.707982	0.354200	-0.502714	0.347251	0	0
4761	9.603065	1.237289	2.825480	0.036507	-0.088046	0.147941	-0.585895	-0.371389	-0.336028	0.706946	0.354001	-0.503736	0.348082	0	0
4762	9.288574	1.313901	2.649798	0.054700	0.011650	0.140848	-0.587462	-0.369137	-0.335729	0.706366	0.353611	-0.503977	0.349304	0	0
4763	9.172629	1.162372	2.645960	0.053930	0.033435	0.124102	-0.587473	-0.367210	-0.335171	0.705961	0.353229	-0.503992	0.350486	0	0
4764	9.044640	0.985403	2.368143	0.070806	0.074119	0.112639	-0.586913	-0.366625	-0.334616	0.705733	0.352878	-0.503632	0.351814	0	0
4765	9.037542	0.826490	2.363515	0.076401	0.091303	0.098549	-0.589042	-0.364955	-0.334589	0.705627	0.352578	-0.503067	0.353133	0	0
4766	9.105308	0.778601	2.435188	0.080056	0.120292	0.068672	-0.588178	-0.364255	-0.336588	0.705756	0.352342	-0.502196	0.354349	0	0
4767	9.202046	0.783467	2.472945	0.079921	0.105766	0.070449	-0.588311	-0.365440	-0.337147	0.705806	0.352154	-0.501415	0.355540	0	0
4768	9.158471	0.817553	2.535748	0.045051	0.100611	0.057215	-0.587463	-0.362953	-0.337879	0.705996	0.351799	-0.500763	0.356431	0	0
4769	9.202003	0.817743	2.585919	0.043023	0.096080	0.039665	-0.588879	-0.362924	-0.337856	0.706235	0.351536	-0.500071	0.357187	0	0
4770	9.262493	0.789065	2.645608	0.030245	0.117041	0.018540	-0.587458	-0.362371	-0.338731	0.706692	0.351216	-0.499216	0.357796	0	0
4771	9.264921	0.774907	2.703304	-0.010025	0.128252	-0.005269	-0.586020	-0.364195	-0.340729	0.707437	0.350685	-0.498326	0.358084	0	0
4772	9.257712	0.717731	2.821213	-0.010247	0.106479	-0.008769	-0.584865	-0.364687	-0.343153	0.708083	0.350245	-0.497598	0.358250	0	0
4773	9.221432	0.726869	2.713278	-0.045024	0.122174	-0.040461	-0.583595	-0.363677	-0.343036	0.709045	0.349659	-0.496750	0.358096	0	0
4774	9.303630	0.756123	2.808825	-0.073238	0.137830	-0.040541	-0.581308	-0.364487	-0.345335	0.710173	0.348825	-0.495907	0.357843	0	0
4775	9.356822	0.770732	2.856510	-0.077164	0.150542	-0.084440	-0.580427	-0.364986	-0.348887	0.711542	0.348123	-0.494816	0.357317	0	0
4776	9.414885	0.749414	2.942658	-0.083720	0.146957	-0.098497	-0.579572	-0.365011	-0.349609	0.712956	0.347463	-0.493742	0.356624	0	0
4777	9.402861	0.670540	3.053407	-0.058287	0.141303	-0.108982	-0.577709	-0.365812	-0.351901	0.714296	0.347046	-0.492560	0.355985	0	0
4778	9.371416	0.670660	3.068062	-0.069489	0.115989	-0.112488	-0.575851	-0.367197	-0.353483	0.715553	0.346664	-0.491604	0.355154	0	0
4779	9.260144	0.685173	3.049629	-0.084099	0.114306	-0.112520	-0.573139	-0.368015	-0.355789	0.716857	0.346169	-0.490690	0.354270	0	0
4780	9.093259	0.680655	3.060469	-0.107694	0.121783	-0.105573	-0.571407	-0.367651	-0.359924	0.718252	0.345447	-0.489854	0.353303	0	0
4781	8.984455	0.651465	2.969925	-0.105940	0.109069	-0.107317	-0.568851	-0.369184	-0.360243	0.719582	0.344784	-0.489069	0.352332	0	0
4782	8.863530	0.651111	2.865020	-0.131608	0.092953	-0.109114	-0.568409	-0.368332	-0.362660	0.720915	0.344019	-0.488500	0.351141	0	0
4783	8.950728	0.507595	3.076077	-0.177598	0.060654	-0.117996	-0.566694	-0.369858	-0.363956	0.722287	0.343055	-0.488273	0.349576	0	0
4784	8.834643	0.507088	2.942286	-0.187085	0.046202	-0.153103	-0.564420	-0.368149	-0.365700	0.723731	0.342264	-0.488082	0.347629	0	0
4785	8.757223	0.531206	2.928406	-0.233165	-0.017834	-0.139086	-0.563548	-0.369520	-0.367832	0.724974	0.341267	-0.488537	0.345371	0	0
4786	8.853909	0.602647	2.800215	-0.282772	-0.040135	-0.153192	-0.562122	-0.370298	-0.368843	0.726309	0.340079	-0.489292	0.342659	0	0
4787	9.202001	0.790586	2.929754	-0.334567	-0.090558	-0.161969	-0.560138	-0.369605	-0.369303	0.727604	0.338698	-0.490535	0.339487	0	0
4788	9.293715	0.987774	2.909689	-0.382814	-0.137370	-0.195318	-0.559703	-0.368154	-0.371015	0.728924	0.337308	-0.492181	0.335634	0	0
4789	9.540087	1.319810	2.938874	-0.430502	-0.164205	-0.168979	-0.560560	-0.368863	-0.369865	0.730176	0.335497	-0.494241	0.331678	0	0
4790	9.518011	1.618927	3.046984	-0.442259	-0.209475	-0.196957	-0.559128	-0.366410	-0.372731	0.731308	0.333907	-0.496582	0.327263	0	0
4791	9.471811	1.878189	2.883619	-0.484264	-0.185540	-0.214572	-0.559407	-0.365527	-0.373580	0.732742	0.331982	-0.498794	0.322617	0	0
4792	9.517509	2.128872	2.955209	-0.486667	-0.214561	-0.235538	-0.559114	-0.364661	-0.375004	0.734074	0.330253	-0.501158	0.317661	0	0
4793	9.548924	2.153119	2.998237	-0.410015	-0.220632	-0.228320	-0.559677	-0.365538	-0.375132	0.735086	0.329034	-0.503313	0.313147	0	0
4794	9.655369	2.128982	3.016714	-0.347653	-0.222952	-0.189559	-0.558983	-0.364650	-0.373732	0.735730	0.328106	-0.505421	0.309187	0	0
4795	9.585126	2.230229	3.021953	-0.336815	-0.219405	-0.201800	-0.558702	-0.363771	-0.373882	0.736391	0.327274	-0.507403	0.305224	0	0
4796	9.369557	2.556790	2.787642	-0.369352	-0.231789	-0.139475	-0.559263	-0.363029	-0.374725	0.736881	0.325939	-0.509789	0.301472	0	0
4797	9.263062	2.624676	2.850876	-0.394887	-0.231558	-0.131627	-0.559703	-0.362561	-0.373163	0.737423	0.324349	-0.512245	0.297674	0	0
4798	8.970424	2.610229	2.766472	-0.420172	-0.238566	-0.098343	-0.560561	-0.359293	-0.373304	0.737884	0.322439	-0.514939	0.293937	0	0
4799	8.788995	2.648389	2.642743	-0.458110	-0.267296	-0.135247	-0.561701	-0.358377	-0.372723	0.738418	0.320493	-0.517807	0.289654	0	0
4800	8.832474	2.712916	2.560627	-0.497367	-0.252469	-0.150259	-0.561121	-0.358407	-0.374432	0.739162	0.318304	-0.520630	0.285074	0	0
4801	9.064651	2.738472	2.443505	-0.475937	-0.281728	-0.177357	-0.564242	-0.354214	-0.375248	0.739749	0.316468	-0.523490	0.280318	0	0
4802	9.504819	2.771475	2.430645	-0.444146	-0.306534	-0.163184	-0.564537	-0.354193	-0.373828	0.740032	0.314865	-0.526488	0.275722	0	0
4803	9.882103	2.795330	2.495189	-0.421178	-0.309469	-0.133271	-0.564968	-0.353293	-0.373400	0.740130	0.313263	-0.529507	0.271469	0	0
4804	9.787864	2.701817	2.544039	-0.447659	-0.323756	-0.124569	-0.565681	-0.350917	-0.373681	0.740181	0.311456	-0.532731	0.267067	0	0
4805	9.407981	2.883502	2.178812	-0.489990	-0.259860	-0.129099	-0.567391	-0.349691	-0.372809	0.740700	0.309175	-0.535547	0.262611	0	0
4806	9.344995	3.000608	1.989238	-0.511431	-0.207051	-0.128309	-0.565683	-0.348854	-0.374257	0.741527	0.306596	-0.538023	0.258200	0	0
4807	9.330540	2.933751	2.095186	-0.455267	-0.209346	-0.179090	-0.567376	-0.348091	-0.375223	0.742291	0.304693	-0.540190	0.253695	0	0
4808	9.243549	2.856584	2.045395	-0.438777	-0.194965	-0.194886	-0.567659	-0.346024	-0.375935	0.743093	0.302954	-0.542159	0.249190	0	0
4809	9.142093	2.735883	1.952467	-0.396333	-0.157196	-0.191355	-0.566952	-0.344419	-0.376520	0.743951	0.301412	-0.543725	0.245052	0	0
4810	9.151937	2.571814	1.885209	-0.339333	-0.111400	-0.202726	-0.568930	-0.343353	-0.377342	0.744892	0.300233	-0.544780	0.241269	0	0
4811	9.190689	2.518790	1.884969	-0.303198	-0.074486	-0.179006	-0.567231	-0.343093	-0.377512	0.745863	0.299108	-0.545523	0.237965	0	0
4812	9.272896	2.547534	1.879537	-0.263396	-0.051205	-0.133298	-0.565791	-0.343447	-0.380224	0.746717	0.297967	-0.546138	0.235291	0	0
4813	9.292221	2.571581	1.879376	-0.233743	-0.031469	-0.098144	-0.565942	-0.343138	-0.379232	0.747509	0.296813	-0.546627	0.233090	0	0
4814	9.209925	2.627393	1.942443	-0.222434	-0.009756	-0.072686	-0.565491	-0.341708	-0.382926	0.748315	0.295545	-0.547010	0.231211	0	0
4815	9.125198	2.702056	1.923767	-0.198322	0.042687	-0.078823	-0.564920	-0.340548	-0.383932	0.749353	0.294378	-0.546914	0.229559	0	0
4816	9.040498	2.747975	1.933966	-0.146830	0.093091	-0.084022	-0.563333	-0.340322	-0.387498	0.750517	0.293497	-0.546314	0.228307	0	0
4817	9.033334	2.658736	1.900431	-0.113852	0.100076	-0.083974	-0.561771	-0.340949	-0.387804	0.751626	0.292861	-0.545576	0.227242	0	0
4818	9.108300	2.654804	2.097037	-0.053695	0.092327	-0.078558	-0.561049	-0.340687	-0.389657	0.752494	0.292653	-0.544780	0.226541	0	0
4819	9.161354	2.808979	2.130184	-0.028150	0.096659	-0.073197	-0.558483	-0.341055	-0.391538	0.753305	0.292612	-0.543903	0.226009	0	0
4820	9.132311	2.823734	2.183279	0.023378	0.113501	-0.037992	-0.557888	-0.342281	-0.394516	0.753971	0.292711	-0.542892	0.226089	0	0
4821	9.190217	2.958909	2.269300	0.050049	0.115117	-0.002794	-0.557342	-0.341825	-0.392262	0.754491	0.292837	-0.541904	0.226561	0	0
4822	9.025653	3.057597	2.217527	0.072287	0.124045	0.030615	-0.557037	-0.341858	-0.394815	0.754912	0.292911	-0.540901	0.227459	0	0
4823	8.856343	3.073853	2.050451	0.086408	0.151171	0.047289	-0.555349	-0.340849	-0.393997	0.755404	0.292961	-0.539702	0.228606	0	0
4824	8.841907	3.001441	2.009743	0.132372	0.156249	0.075456	-0.554893	-0.340897	-0.397685	0.755717	0.293169	-0.538448	0.230256	0	0
4825	8.791181	2.938713	1.969292	0.125489	0.181724	0.093818	-0.553479	-0.341953	-0.396996	0.756144	0.293195	-0.537063	0.232047	0	0
4826	8.817835	2.890486	1.961923	0.161257	0.186876	0.106172	-0.552626	-0.340651	-0.398007	0.756457	0.293386	-0.535592	0.234176	0	0
4827	8.958181	2.823120	2.011443	0.193196	0.161202	0.131717	-0.552613	-0.338607	-0.400281	0.756477	0.293769	-0.534310	0.236549	0	0
4828	9.243736	2.664232	2.096040	0.242351	0.138081	0.136220	-0.552204	-0.338890	-0.398305	0.756209	0.294521	-0.533099	0.239189	0	0
4829	9.418033	2.491889	2.344953	0.238365	0.068243	0.169605	-0.551338	-0.338929	-0.400301	0.755496	0.295263	-0.532517	0.241809	0	0
4830	9.510097	2.308153	2.697859	0.190254	0.014185	0.150202	-0.553341	-0.337536	-0.398292	0.754677	0.295839	-0.532401	0.243908	0	0
4831	9.420729	2.180891	2.739489	0.094824	-0.015895	0.113120	-0.555900	-0.338060	-0.396832	0.754071	0.295999	-0.532630	0.245085	0	0
4832	9.195898	2.068397	2.806139	0.053839	-0.078168	0.070942	-0.556469	-0.337898	-0.396540	0.753352	0.296194	-0.533306	0.245589	0	0
4833	9.362892	1.964562	2.792982	0.068294	-0.110973	0.082407	-0.557757	-0.336087	-0.395536	0.752391	0.296549	-0.534224	0.246112	0	0
4834	9.563963	1.623601	3.032219	0.065847	-0.209878	0.100873	-0.558338	-0.335322	-0.394114	0.750857	0.296995	-0.535948	0.246508	0	0
4835	9.615104	1.276665	2.998468	-0.014393	-0.220130	0.099732	-0.560202	-0.333929	-0.391824	0.749510	0.296899	-0.537936	0.246396	0	0
4836	9.448463	1.031123	2.956609	-0.058244	-0.203447	0.058294	-0.567318	-0.331531	-0.388320	0.748475	0.296626	-0.539785	0.245827	0	0
4837	9.337205	1.040312	2.837200	-0.052479	-0.161752	0.044214	-0.567475	-0.328711	-0.387480	0.747686	0.296393	-0.541257	0.245271	0	0
4838	9.564484	1.114803	2.873947	0.007889	-0.144117	0.049627	-0.568774	-0.328801	-0.384486	0.746792	0.296512	-0.542471	0.245168	0	0
4839	9.866899	1.025758	2.967982	0.042664	-0.129917	0.047045	-0.570204	-0.327723	-0.383193	0.745884	0.296891	-0.543477	0.245246	0	0
4840	10.106497	0.883003	2.896623	0.071812	-0.141084	0.042715	-0.570786	-0.326956	-0.381629	0.744832	0.297514	-0.544489	0.245444	0	0
4841	10.111370	0.849193	2.877381	0.077808	-0.070361	0.028589	-0.573912	-0.326878	-0.380304	0.744187	0.298104	-0.544907	0.245758	0	0
4842	9.854882	0.957855	2.867145	0.071019	-0.001310	0.021482	-0.573352	-0.328206	-0.379033	0.743947	0.298496	-0.544814	0.246213	0	0
4843	9.521046	1.025253	2.768549	0.111650	0.014743	0.058423	-0.574924	-0.327126	-0.377738	0.743591	0.298962	-0.544602	0.247192	0	0
4844	9.400101	1.044233	2.678054	0.179522	0.003330	0.106868	-0.574073	-0.325968	-0.378323	0.742841	0.299678	-0.544463	0.248879	0	0
4845	9.303411	0.995716	2.577821	0.218315	0.021178	0.135883	-0.577762	-0.326766	-0.377127	0.742004	0.300493	-0.544165	0.251037	0	0
4846	9.332396	1.038742	2.524679	0.208080	0.021246	0.113056	-0.575494	-0.328288	-0.376874	0.741241	0.301344	-0.543832	0.252983	0	0
4847	9.240415	1.120154	2.409879	0.194485	0.042231	0.102485	-0.576915	-0.327369	-0.376572	0.740667	0.302105	-0.543331	0.254827	0	0
4848	9.177452	1.197266	2.405468	0.165554	0.081497	0.098872	-0.577633	-0.327194	-0.375428	0.740390	0.302560	-0.542614	0.256613	0	0
4849	9.235497	1.199660	2.419468	0.141841	0.083501	0.100571	-0.576946	-0.325122	-0.373750	0.740198	0.302833	-0.541931	0.258283	0	0
4850	9.192024	1.123410	2.564105	0.128991	0.101753	0.072410	-0.577491	-0.326461	-0.375717	0.740205	0.303106	-0.541074	0.259735	0	0
4851	9.274364	1.026572	2.481836	0.101781	0.109221	0.077581	-0.578199	-0.327183	-0.375419	0.740330	0.303136	-0.540231	0.261097	0	0
4852	9.264458	1.246355	2.616369	0.061879	0.160380	0.073961	-0.577346	-0.326027	-0.376287	0.740847	0.302753	-0.539114	0.262377	0	0
4853	9.351740	1.034480	2.639947	0.026935	0.129792	0.063336	-0.576348	-0.324585	-0.377726	0.741344	0.302248	-0.538268	0.263294	0	0
4854	9.235509	1.167179	2.662327	-0.006261	0.108300	0.052783	-0.575486	-0.324029	-0.379441	0.741841	0.301605	-0.537652	0.263886	0	0
4855	9.218575	1.165124	2.727368	-0.026471	0.110279	0.036933	-0.577019	-0.324617	-0.382103	0.742462	0.300894	-0.537009	0.264263	0	0
4856	9.264571	1.126352	2.690999	-0.024310	0.132038	0.051821	-0.576020	-0.322881	-0.383684	0.743141	0.300060	-0.536260	0.264823	0	0
4857	9.276694	1.101956	2.630823	-0.035429	0.128484	0.031611	-0.574018	-0.323535	-0.385838	0.743898	0.299260	-0.535486	0.265169	0	0
4858	9.429101	1.068266	2.677823	-0.035508	0.135721	0.015802	-0.573030	-0.321785	-0.386145	0.744722	0.298527	-0.534627	0.265413	0	0
4859	9.511295	1.106761	2.696425	-0.055778	0.137685	-0.005299	-0.572309	-0.319755	-0.388431	0.745684	0.297745	-0.533726	0.265405	0	0
4860	9.525828	1.078310	2.787705	-0.057794	0.130438	-0.019344	-0.571314	-0.318750	-0.389301	0.746638	0.297042	-0.532861	0.265247	0	0
4861	9.499351	0.950748	2.788002	-0.042954	0.135767	-0.004430	-0.570296	-0.319394	-0.392288	0.747546	0.296354	-0.531940	0.265309	0	0
4862	9.441348	0.905066	2.783655	-0.033817	0.135695	-0.007054	-0.570131	-0.319425	-0.394980	0.748421	0.295750	-0.531006	0.265386	0	0
4863	9.322857	0.883392	2.748474	-0.049524	0.123124	-0.021125	-0.567152	-0.318758	-0.396023	0.749323	0.295131	-0.530145	0.265254	0	0
4864	9.182549	0.909999	2.732647	-0.047036	0.106779	-0.035136	-0.565017	-0.320139	-0.396760	0.750153	0.294658	-0.529375	0.264969	0	0
4865	9.134203	0.881217	2.740237	-0.033614	0.068563	-0.029798	-0.565299	-0.319399	-0.397183	0.750740	0.294345	-0.528853	0.264698	0	0
4866	9.071318	0.885871	2.690202	-0.022949	0.041252	-0.038513	-0.564856	-0.319284	-0.399456	0.751163	0.294238	-0.528504	0.264314	0	0
4867	9.037464	0.887722	2.570234	-0.023016	0.015848	-0.024437	-0.564290	-0.320620	-0.398893	0.751425	0.294114	-0.528365	0.263986	0	0
4868	9.071332	0.889582	2.471410	-0.046381	-0.020283	-0.056034	-0.564439	-0.319724	-0.398328	0.751635	0.294090	-0.528485	0.263173	0	0
4869	9.110060	0.860622	2.468746	-0.048341	-0.043863	-0.048994	-0.563025	-0.320634	-0.397781	0.751719	0.294061	-0.528789	0.262353	0	0
4870	9.197159	0.845392	2.338291	-0.041222	-0.051208	-0.068271	-0.564157	-0.321790	-0.397474	0.751781	0.294223	-0.529091	0.261385	0	0
4871	9.303532	0.895720	2.323047	-0.048586	-0.062951	-0.059481	-0.562322	-0.322114	-0.396654	0.751790	0.294295	-0.529508	0.260430	0	0
4872	9.342089	1.042233	2.264943	-0.114616	-0.081474	-0.070106	-0.564739	-0.321169	-0.395769	0.751911	0.293991	-0.530223	0.258966	0	0
4873	9.462935	1.124250	2.331313	-0.129626	-0.103145	-0.087642	-0.563455	-0.321943	-0.396636	0.752014	0.293706	-0.531069	0.257252	0	0
4874	9.588605	1.225230	2.339930	-0.155605	-0.127452	-0.105194	-0.562907	-0.321638	-0.394664	0.752095	0.293396	-0.532127	0.255170	0	0
4875	9.690081	1.331182	2.372762	-0.188638	-0.127193	-0.117529	-0.563482	-0.322940	-0.393092	0.752311	0.292884	-0.533213	0.252845	0	0
4876	9.711810	1.365147	2.430279	-0.192557	-0.120823	-0.152641	-0.563195	-0.322214	-0.393808	0.752646	0.292529	-0.534169	0.250227	0	0
4877	9.634325	1.452007	2.445200	-0.229498	-0.144112	-0.175496	-0.565196	-0.322445	-0.391509	0.753024	0.292056	-0.535307	0.247194	0	0
4878	9.520571	1.526860	2.455587	-0.249746	-0.156636	-0.179024	-0.563632	-0.323810	-0.391812	0.753383	0.291499	-0.536585	0.243968	0	0
4879	9.428618	1.572570	2.422561	-0.273432	-0.147358	-0.182594	-0.563921	-0.322913	-0.391386	0.753869	0.290734	-0.537821	0.240631	0	0
4880	9.411553	1.709682	2.393723	-0.270047	-0.172789	-0.180763	-0.562789	-0.323230	-0.391262	0.754187	0.290058	-0.539254	0.237220	0	0
4881	9.563758	1.873679	2.493457	-0.273965	-0.203608	-0.164892	-0.563911	-0.324399	-0.392088	0.754309	0.289320	-0.540953	0.233843	0	0
4882	9.575669	2.045254	2.623062	-0.272518	-0.232647	-0.164810	-0.564211	-0.324666	-0.389958	0.754247	0.288676	-0.542871	0.230366	0	0
4883	9.333649	2.213259	2.449180	-0.279397	-0.199889	-0.146402	-0.563789	-0.324229	-0.389825	0.754340	0.287781	-0.544591	0.227101	0	0
4884	9.060274	2.285371	2.347735	-0.266037	-0.159123	-0.120963	-0.563803	-0.321856	-0.388986	0.754541	0.286764	-0.546054	0.224185	0	0
4885	9.108535	2.396193	2.376143	-0.258750	-0.170971	-0.101595	-0.564536	-0.322839	-0.385572	0.754612	0.285709	-0.547625	0.221446	0	0
4886	9.205230	2.435370	2.534087	-0.233293	-0.200206	-0.073405	-0.565667	-0.321200	-0.386410	0.754368	0.284773	-0.549445	0.218959	0	0
4887	9.219815	2.363037	2.517210	-0.226073	-0.211161	-0.076901	-0.565820	-0.321183	-0.385133	0.754054	0.283914	-0.551306	0.216463	0	0
4888	9.195663	2.324758	2.558290	-0.226115	-0.185764	-0.110293	-0.567111	-0.318780	-0.383990	0.753937	0.283191	-0.552889	0.213764	0	0
4889	9.236677	2.430508	2.533862	-0.232981	-0.147588	-0.091024	-0.567536	-0.319801	-0.383554	0.754011	0.282217	-0.554233	0.211298	0	0
4890	9.263167	2.566463	2.288321	-0.247929	-0.167451	-0.112054	-0.566840	-0.317593	-0.383009	0.754044	0.281297	-0.555708	0.208516	0	0
4891	9.364706	2.616605	2.234644	-0.205554	-0.137857	-0.093545	-0.568541	-0.319027	-0.382125	0.754086	0.280520	-0.556904	0.206204	0	0
4892	9.352695	2.537051	2.210753	-0.172445	-0.127236	-0.080336	-0.569389	-0.319012	-0.382394	0.754052	0.279909	-0.557997	0.204197	0	0
4893	9.396230	2.548418	2.090212	-0.177184	-0.048258	-0.076933	-0.568538	-0.318884	-0.382550	0.754471	0.279069	-0.558500	0.202413	0	0
4894	9.553320	2.659709	2.242848	-0.141302	-0.006813	-0.071605	-0.568270	-0.317988	-0.381143	0.754998	0.278397	-0.558641	0.200980	0	0
4895	9.519427	2.684223	2.320012	-0.121590	0.027534	-0.037375	-0.567410	-0.315368	-0.383292	0.755602	0.277603	-0.558567	0.200013	0	0
4896	9.432451	2.585763	2.344771	-0.095437	0.074523	-0.020728	-0.567129	-0.316696	-0.382583	0.756351	0.276826	-0.558143	0.199441	0	0
4897	9.316395	2.547318	2.326416	-0.093362	0.108995	-0.031312	-0.565565	-0.317177	-0.383173	0.757317	0.276049	-0.557412	0.198899	0	0
4898	9.301951	2.486641	2.225591	-0.070873	0.154185	-0.015534	-0.564561	-0.315153	-0.385463	0.758429	0.275268	-0.556348	0.198722	0	0
4899	9.277857	2.390616	2.273931	-0.066148	0.166853	-0.013811	-0.561437	-0.313610	-0.387220	0.759602	0.274484	-0.555169	0.198620	0	0
4900	9.265814	2.342313	2.240398	-0.052415	0.183064	-0.030484	-0.561136	-0.314080	-0.389205	0.760849	0.273867	-0.553804	0.198510	0	0
4901	9.258529	2.366715	2.302943	-0.041449	0.183889	-0.026067	-0.557706	-0.315073	-0.392655	0.762068	0.273305	-0.552410	0.198496	0	0
4902	9.168981	2.424557	2.289124	-0.026815	0.197388	-0.034813	-0.557563	-0.313752	-0.393229	0.763326	0.272876	-0.550869	0.198532	0	0
4903	9.069752	2.487301	2.289798	-0.010225	0.231742	-0.048846	-0.555991	-0.314392	-0.394809	0.764762	0.272583	-0.548980	0.198642	0	0
4904	9.055213	2.511580	2.325949	0.028234	0.244138	-0.044377	-0.552003	-0.314796	-0.397421	0.766138	0.272533	-0.546941	0.199034	0	0
4905	9.084225	2.516801	2.414691	0.065728	0.256536	-0.045181	-0.550271	-0.315462	-0.401127	0.767485	0.272750	-0.544715	0.199651	0	0
4906	9.050384	2.495220	2.422169	0.084323	0.273639	-0.023227	-0.548545	-0.317297	-0.403696	0.768817	0.272949	-0.542388	0.200586	0	0
4907	9.060025	2.522053	2.494205	0.095591	0.294432	-0.002160	-0.544138	-0.315937	-0.406323	0.770189	0.273083	-0.539920	0.201793	0	0
4908	8.987425	2.560791	2.516342	0.109431	0.297967	0.014549	-0.542417	-0.317767	-0.408325	0.771494	0.273218	-0.537449	0.203218	0	0
4909	8.885785	2.618590	2.490591	0.115103	0.288875	0.049688	-0.540266	-0.319905	-0.410758	0.772663	0.273231	-0.535116	0.204907	0	0
4910	8.822890	2.632826	2.430932	0.103054	0.250872	0.065507	-0.540393	-0.317566	-0.413455	0.773616	0.273134	-0.533152	0.206557	0	0
4911	8.672983	2.575619	2.501797	0.113056	0.217247	0.093635	-0.537963	-0.318822	-0.415755	0.774305	0.273043	-0.531489	0.208374	0	0
4912	8.600444	2.569953	2.312394	0.104113	0.192836	0.134013	-0.537385	-0.317818	-0.417468	0.774792	0.272707	-0.530150	0.210401	0	0
4913	8.774490	2.663905	2.373557	0.085580	0.145800	0.160384	-0.535686	-0.317559	-0.417638	0.775027	0.272199	-0.529275	0.212387	0	0
4914	9.204962	2.700373	2.567533	0.107163	0.085712	0.199145	-0.537391	-0.316044	-0.417475	0.774791	0.271768	-0.528931	0.214645	0	0
4915	9.413219	2.415552	2.960546	0.120451	-0.021458	0.262426	-0.539525	-0.312749	-0.417455	0.773819	0.271347	-0.529550	0.217146	0	0
4916	9.287611	2.249823	3.002472	0.060519	-0.089927	0.250916	-0.541953	-0.310613	-0.415725	0.772660	0.270652	-0.530802	0.219071	0	0
4917	9.186174	2.109837	2.904752	-0.027234	-0.152710	0.288485	-0.544949	-0.306401	-0.414562	0.771323	0.269233	-0.532820	0.220630	0	0
4918	9.200968	1.834891	2.813505	-0.064241	-0.215951	0.274371	-0.547518	-0.304262	-0.412830	0.769764	0.267724	-0.535372	0.221732	0	0
4919	9.336674	1.567862	2.894476	-0.047720	-0.263271	0.323550	-0.551805	-0.298973	-0.410092	0.767793	0.266196	-0.538366	0.223150	0	0
4920	9.811207	1.088486	2.977954	0.013179	-0.265622	0.385020	-0.556661	-0.294700	-0.406634	0.765490	0.264787	-0.541405	0.225377	0	0
4921	10.087534	0.472756	3.178397	-0.004005	-0.299993	0.412955	-0.562932	-0.290399	-0.403293	0.762971	0.263180	-0.544797	0.227613	0	0
4922	10.053939	0.221436	2.984100	-0.086679	-0.240365	0.374007	-0.567525	-0.283308	-0.398435	0.761059	0.261001	-0.547816	0.229271	0	0
4923	10.034336	0.458438	3.188415	-0.116313	-0.215625	0.317796	-0.571098	-0.278042	-0.396417	0.759483	0.258850	-0.550548	0.230389	0	0
4924	9.816326	0.786289	3.208974	-0.093059	-0.192216	0.252957	-0.572668	-0.276227	-0.395550	0.758107	0.257168	-0.552884	0.231210	0	0
4925	9.492084	0.949079	2.932314	-0.019779	-0.118403	0.202175	-0.574963	-0.273495	-0.393117	0.757070	0.256154	-0.554345	0.232233	0	0
4926	9.448634	0.857923	2.985600	0.029727	-0.058025	0.160067	-0.578930	-0.271055	-0.393629	0.756329	0.255600	-0.555135	0.233368	0	0
4927	9.482615	0.748949	2.870035	0.102688	-0.032344	0.114552	-0.578933	-0.269578	-0.393777	0.755656	0.255794	-0.555430	0.234629	0	0
4928	9.477757	0.770540	2.853223	0.117172	-0.014329	0.081222	-0.578389	-0.268973	-0.391382	0.755115	0.256235	-0.555483	0.235763	0	0
4929	9.337330	0.921977	2.765167	0.109793	0.027467	0.032043	-0.579812	-0.270702	-0.389935	0.754948	0.256797	-0.555095	0.236596	0	0
4930	9.167960	0.987039	2.727883	0.073313	0.054998	0.007360	-0.579241	-0.271160	-0.390226	0.755074	0.257160	-0.554534	0.237115	0	0
4931	9.022819	1.006588	2.743353	0.047515	0.057028	-0.024296	-0.578371	-0.272381	-0.392217	0.755365	0.257493	-0.553924	0.237254	0	0
4932	9.008360	0.949071	2.791591	0.038146	0.037138	-0.034840	-0.578937	-0.274873	-0.391347	0.755582	0.257866	-0.553472	0.237213	0	0
4933	9.052070	0.775624	2.784200	0.035354	0.040769	-0.055954	-0.577527	-0.273423	-0.391235	0.755888	0.258319	-0.552931	0.237006	0	0
4934	9.134619	0.457884	2.819920	0.003829	0.084561	-0.068451	-0.576381	-0.273757	-0.392668	0.756538	0.258497	-0.552118	0.236632	0	0
4935	9.132243	0.405503	2.935386	-0.012881	0.073803	-0.090431	-0.576089	-0.275246	-0.393233	0.757233	0.258693	-0.551350	0.235987	0	0
4936	9.170917	0.434167	2.901420	-0.001747	0.088229	-0.082516	-0.574955	-0.275565	-0.393250	0.757946	0.258904	-0.550481	0.235493	0	0
4937	9.241029	0.460691	2.929737	0.069578	0.091276	-0.066545	-0.572386	-0.277409	-0.394983	0.758465	0.259548	-0.549445	0.235533	0	0
4938	9.241114	0.380950	2.872099	0.124672	0.108974	-0.052414	-0.570261	-0.278926	-0.394587	0.758891	0.260501	-0.548198	0.236014	0	0
4939	9.241148	0.351732	2.807207	0.149460	0.139610	-0.071707	-0.570096	-0.280579	-0.396847	0.759476	0.261660	-0.546589	0.236582	0	0
4940	9.347541	0.375928	2.861708	0.177622	0.166575	-0.112033	-0.567678	-0.284322	-0.396729	0.760212	0.263203	-0.544619	0.237049	0	0
4941	9.381267	0.506275	2.938293	0.193645	0.150104	-0.133002	-0.565386	-0.288671	-0.398305	0.760874	0.265000	-0.542657	0.237422	0	0
4942	9.347297	0.612356	2.957689	0.217176	0.158982	-0.160136	-0.563545	-0.291800	-0.397190	0.761566	0.267120	-0.540513	0.237716	0	0
4943	9.269791	0.718550	2.987020	0.211412	0.144518	-0.173271	-0.561246	-0.295716	-0.399759	0.762234	0.269277	-0.538434	0.237863	0	0
4944	9.192295	0.810516	3.059640	0.207320	0.115521	-0.189020	-0.556718	-0.299338	-0.398118	0.762773	0.271574	-0.536558	0.237760	0	0
4945	9.182598	0.839058	2.987559	0.214510	0.108197	-0.196006	-0.556137	-0.304079	-0.398107	0.763277	0.273954	-0.534676	0.237652	0	0
4946	9.216481	0.815102	3.020991	0.206914	0.081030	-0.203015	-0.551881	-0.307414	-0.397880	0.763653	0.276400	-0.533017	0.237342	0	0
4947	9.177794	0.796274	3.095821	0.199305	0.055687	-0.212661	-0.551019	-0.312894	-0.397304	0.763945	0.278870	-0.531515	0.236880	0	0
4948	9.042369	0.788489	2.945347	0.166943	0.017837	-0.231121	-0.548893	-0.317062	-0.396047	0.764147	0.281308	-0.530344	0.235966	0	0
4949	8.926249	0.828608	2.751416	0.109685	0.022857	-0.211948	-0.547903	-0.321056	-0.394488	0.764503	0.283160	-0.529298	0.234943	0	0
4950	9.056842	0.847444	2.704765	0.056668	0.016923	-0.213811	-0.545052	-0.324818	-0.395368	0.764962	0.284661	-0.528436	0.233571	0	0
4951	9.221307	0.854349	2.689132	0.041033	0.004328	-0.212947	-0.543203	-0.328988	-0.394814	0.765410	0.286031	-0.527685	0.232126	0	0
4952	9.381014	0.784074	2.644746	0.016112	-0.017277	-0.227908	-0.540662	-0.329619	-0.393721	0.765829	0.287372	-0.527135	0.230330	0	0
4953	9.695295	0.905513	2.945290	-0.037067	-0.024115	-0.227115	-0.538950	-0.335412	-0.393158	0.766375	0.288278	-0.526736	0.228285	0	0
4954	9.786970	1.127650	3.098314	-0.081702	-0.065503	-0.263091	-0.539087	-0.337328	-0.393005	0.766892	0.289164	-0.526669	0.225567	0	0
4955	9.743138	1.453410	2.754556	-0.154971	-0.050404	-0.301810	-0.534683	-0.341852	-0.393058	0.767796	0.289613	-0.526515	0.222252	0	0
4956	9.737855	1.857968	3.247143	-0.150860	-0.139340	-0.331430	-0.533683	-0.343651	-0.393492	0.768259	0.290483	-0.526962	0.218422	0	0
4957	9.594909	2.110539	3.161427	-0.175587	-0.021153	-0.343868	-0.531689	-0.347828	-0.393365	0.769449	0.290924	-0.526489	0.214756	0	0
4958	9.388884	2.562620	2.994264	-0.243177	-0.173044	-0.391987	-0.528286	-0.349376	-0.393414	0.770107	0.291461	-0.527201	0.209869	0	0
4959	9.098292	2.909912	3.029764	-0.259241	-0.104809	-0.399934	-0.527000	-0.353096	-0.393419	0.771186	0.291725	-0.527364	0.205077	0	0
4960	8.923941	3.112649	3.078959	-0.250109	-0.089430	-0.403399	-0.523734	-0.355971	-0.393460	0.772289	0.292081	-0.527388	0.200301	0	0
4961	8.918834	3.400498	2.867184	-0.279181	-0.043830	-0.424511	-0.521706	-0.360781	-0.397153	0.773760	0.292185	-0.527022	0.195376	0	0
4962	8.729797	3.776603	2.916345	-0.301825	-0.183315	-0.343562	-0.518868	-0.361288	-0.397764	0.774365	0.291989	-0.528024	0.190503	0	0
4963	8.574798	4.011016	2.568665	-0.360149	-0.183732	-0.331354	-0.517582	-0.362948	-0.398486	0.775113	0.291239	-0.529141	0.185445	0	0
4964	8.685929	4.127093	2.702398	-0.333774	-0.181228	-0.332141	-0.515599	-0.363578	-0.398374	0.775759	0.290718	-0.530193	0.180490	0	0
4965	8.891609	4.039836	2.645668	-0.320145	-0.203143	-0.321564	-0.515292	-0.366264	-0.400208	0.776227	0.290250	-0.531389	0.175647	0	0
4966	8.969099	3.934552	2.796658	-0.353268	-0.260938	-0.292636	-0.514313	-0.367005	-0.398522	0.776395	0.289495	-0.533180	0.170656	0	0
4967	8.734731	3.721191	2.433093	-0.415964	-0.262237	-0.285818	-0.515297	-0.367141	-0.399354	0.776719	0.288185	-0.535073	0.165391	0	0
4968	8.768635	3.693748	2.252546	-0.480233	-0.243557	-0.247385	-0.514170	-0.365831	-0.399095	0.777220	0.286153	-0.537038	0.160111	0	0
4969	8.867838	3.657438	2.242234	-0.508042	-0.229709	-0.203597	-0.514300	-0.364372	-0.401082	0.777794	0.283617	-0.539029	0.155068	0	0
4970	8.865534	3.541902	2.247154	-0.536580	-0.268497	-0.199257	-0.514707	-0.363208	-0.403628	0.778186	0.280904	-0.541375	0.149775	0	0
4971	8.797834	3.531596	2.093783	-0.545119	-0.219419	-0.186179	-0.514423	-0.361154	-0.404491	0.778832	0.277955	-0.543350	0.144678	0	0
4972	8.846142	3.589791	2.189553	-0.542109	-0.165003	-0.202902	-0.514395	-0.359423	-0.408463	0.779745	0.275045	-0.544846	0.139606	0	0
4973	8.896875	3.638474	2.309357	-0.528117	-0.116116	-0.209941	-0.514266	-0.355436	-0.408482	0.780882	0.272193	-0.545888	0.134686	0	0
4974	8.821790	3.735470	2.425232	-0.486884	-0.096468	-0.201950	-0.513104	-0.355495	-0.411899	0.781963	0.269598	-0.546739	0.130104	0	0
4975	8.850704	3.827934	2.626905	-0.420826	-0.049809	-0.196568	-0.512230	-0.353189	-0.415746	0.783107	0.267412	-0.547126	0.126041	0	0
4976	8.831373	3.804226	2.694386	-0.353709	-0.004976	-0.184188	-0.510236	-0.353539	-0.417051	0.784274	0.265630	-0.547114	0.122563	0	0
4977	8.841069	3.780282	2.723186	-0.343172	0.042130	-0.173700	-0.509642	-0.350936	-0.421319	0.785657	0.263808	-0.546724	0.119340	0	0
4978	8.875010	3.698471	2.742239	-0.345607	0.060300	-0.159708	-0.507362	-0.351295	-0.422912	0.787104	0.261867	-0.546237	0.116267	0	0
4979	8.763828	3.617058	2.798416	-0.315944	0.083676	-0.133367	-0.506208	-0.348107	-0.426626	0.788571	0.259984	-0.545578	0.113611	0	0
4980	8.664728	3.563499	2.652523	-0.283615	0.085244	-0.098203	-0.504773	-0.348160	-0.428914	0.789902	0.258159	-0.544971	0.111423	0	0
4981	8.568026	3.520234	2.638839	-0.275142	0.094266	-0.080657	-0.503324	-0.348084	-0.432902	0.791245	0.256296	-0.544307	0.109426	0	0
4982	8.599497	3.486748	2.691530	-0.249500	0.095873	-0.071831	-0.501477	-0.344156	-0.435215	0.792502	0.254580	-0.543636	0.107655	0	0
4983	8.589858	3.452935	2.667585	-0.197979	0.108169	-0.038385	-0.500608	-0.343608	-0.437638	0.793665	0.253082	-0.542877	0.106443	0	0
4984	8.657539	3.487013	2.760830	-0.155035	0.086053	-0.003143	-0.499024	-0.343085	-0.441064	0.794546	0.251751	-0.542350	0.105708	0	0
4985	8.715557	3.511354	2.830111	-0.120878	0.116634	0.016212	-0.497888	-0.342523	-0.441651	0.795495	0.250561	-0.541576	0.105364	0	0
4986	8.780801	3.573757	2.810349	-0.074642	0.158007	0.049634	-0.497437	-0.340210	-0.445633	0.796504	0.249504	-0.540522	0.105661	0	0
4987	8.846184	3.503380	2.718566	-0.045023	0.172281	0.077754	-0.497428	-0.340222	-0.446765	0.797494	0.248528	-0.539376	0.106352	0	0
4988	8.507425	3.655075	2.624746	0.002251	0.122037	0.109553	-0.494295	-0.337364	-0.449944	0.798049	0.247797	-0.538673	0.107452	0	0
4989	8.548697	3.466853	3.028517	0.026004	0.120950	0.116576	-0.494576	-0.336773	-0.450508	0.798539	0.247235	-0.537954	0.108703	0	0
4990	8.536516	3.555818	3.002086	0.044106	0.189782	0.141125	-0.495130	-0.336040	-0.452201	0.799315	0.246594	-0.536738	0.110449	0	0
4991	8.502689	3.540271	2.773939	0.038363	0.211621	0.187593	-0.492866	-0.334172	-0.452812	0.800174	0.245652	-0.535451	0.112552	0	0
4992	8.628437	3.561922	2.806663	0.064164	0.200530	0.233311	-0.493692	-0.333301	-0.455917	0.800844	0.244662	-0.534346	0.115168	0	0
4993	8.643021	3.478314	2.941264	0.133271	0.127391	0.278302	-0.493134	-0.332270	-0.455223	0.800902	0.244090	-0.533838	0.118291	0	0
4994	9.039679	3.446299	3.390398	0.137779	0.020260	0.292488	-0.493702	-0.327252	-0.456934	0.800345	0.243577	-0.534227	0.121327	0	0
4995	9.088164	3.367195	2.995806	0.129644	0.071137	0.341536	-0.495701	-0.325718	-0.455492	0.800017	0.242701	-0.534317	0.124794	0	0
4996	9.209295	3.142341	3.319682	0.073737	0.024415	0.362464	-0.499950	-0.323864	-0.455997	0.799531	0.241296	-0.534908	0.128060	0	0
4997	9.398258	2.815807	3.551783	0.050638	-0.024414	0.370288	-0.500825	-0.321165	-0.454012	0.798828	0.239750	-0.535917	0.131098	0	0
4998	9.050399	2.383059	3.573911	-0.059280	-0.085200	0.356819	-0.504381	-0.314888	-0.454264	0.798061	0.237447	-0.537530	0.133337	0	0
4999	8.753087	2.223024	3.263657	-0.119688	-0.112832	0.340871	-0.507933	-0.310385	-0.454508	0.797309	0.234808	-0.539385	0.135014	0	0
5000	8.562058	2.193387	3.060713	-0.148503	-0.088080	0.351291	-0.511348	-0.304995	-0.454475	0.796722	0.231818	-0.541112	0.136717	0	0
5001	8.513777	2.106458	2.996221	-0.150315	-0.076279	0.331943	-0.515343	-0.298987	-0.453020	0.796229	0.228927	-0.542680	0.138239	0	0
5002	8.731730	1.831793	3.018895	-0.060836	-0.108796	0.355831	-0.519036	-0.293597	-0.453549	0.795301	0.226632	-0.544446	0.140402	0	0
5003	8.956778	1.707113	3.185652	-0.024406	-0.071026	0.306699	-0.519477	-0.289741	-0.453134	0.794566	0.224865	-0.545727	0.142418	0	0
5004	9.191542	1.539205	3.376417	0.040157	-0.104243	0.311245	-0.522045	-0.285247	-0.452403	0.793480	0.223605	-0.547200	0.144784	0	0
5005	9.360915	1.464779	3.466603	0.061157	-0.097176	0.305128	-0.526884	-0.283351	-0.450067	0.792397	0.222556	-0.548551	0.147196	0	0
5006	9.394773	1.462734	3.548103	0.084777	-0.124584	0.323648	-0.529179	-0.280029	-0.447779	0.791064	0.221608	-0.550136	0.149860	0	0
5007	9.254586	1.375639	3.424175	0.098040	-0.130106	0.377193	-0.533729	-0.278735	-0.446011	0.789593	0.220494	-0.551838	0.152973	0	0
5008	9.177337	1.240153	3.270976	0.118466	-0.110311	0.383326	-0.534888	-0.273526	-0.444740	0.788150	0.219455	-0.553374	0.156319	0	0
5009	9.230701	1.085990	3.270711	0.136425	-0.144957	0.374601	-0.537895	-0.270772	-0.441730	0.786491	0.218671	-0.555108	0.159590	0	0
5010	9.279193	0.974757	3.188702	0.078405	-0.073731	0.338366	-0.542159	-0.266838	-0.441252	0.785386	0.217500	-0.556306	0.162435	0	0
5011	9.308187	1.008250	3.154803	0.025607	-0.015246	0.295174	-0.545015	-0.263069	-0.439664	0.784799	0.216069	-0.557012	0.164750	0	0
5012	9.385589	0.989748	3.327361	-0.013021	-0.004966	0.254695	-0.546581	-0.260524	-0.439649	0.784398	0.214531	-0.557628	0.166576	0	0
5013	9.296119	0.970475	3.299179	-0.020712	-0.016710	0.216072	-0.547297	-0.257702	-0.439650	0.784025	0.213173	-0.558242	0.168012	0	0
5014	9.245355	0.964401	3.035084	-0.047782	0.034308	0.189618	-0.547735	-0.255175	-0.439087	0.784019	0.211657	-0.558464	0.169216	0	0
5015	9.318027	0.844424	3.135630	-0.071437	0.056266	0.172829	-0.548716	-0.252371	-0.441349	0.784228	0.210016	-0.558495	0.170188	0	0
5016	9.279335	0.839496	3.102257	-0.075294	0.074426	0.126284	-0.548135	-0.250929	-0.443629	0.784606	0.208568	-0.558312	0.170823	0	0
5017	9.322958	0.752783	3.106818	-0.095219	0.114497	0.098083	-0.548413	-0.247985	-0.445336	0.785313	0.207053	-0.557766	0.171201	0	0
5018	9.322967	0.738677	3.174149	-0.097215	0.096367	0.098096	-0.547990	-0.246667	-0.445632	0.785903	0.205552	-0.557385	0.171540	0	0
5019	9.298825	0.672514	3.414808	-0.075583	0.101632	0.063016	-0.548265	-0.243727	-0.447622	0.786555	0.204404	-0.556830	0.171728	0	0
5020	9.274570	0.767300	3.107159	-0.087435	0.116228	0.043693	-0.546558	-0.242594	-0.449071	0.787325	0.203247	-0.556163	0.171731	0	0
5021	9.231008	0.777917	3.290195	-0.068263	0.137857	0.027912	-0.546402	-0.241144	-0.451345	0.788221	0.202286	-0.555235	0.171761	0	0
5022	9.114899	0.787866	3.319886	-0.061225	0.122381	0.012151	-0.544816	-0.242094	-0.454340	0.789023	0.201500	-0.554408	0.171675	0	0
5023	9.071359	0.788125	3.358672	-0.086919	0.130754	-0.012495	-0.544661	-0.241674	-0.456185	0.789983	0.200624	-0.553483	0.171271	0	0
5024	9.013282	0.812553	3.411971	-0.114554	0.129164	-0.038883	-0.542541	-0.240681	-0.456082	0.791013	0.199687	-0.552588	0.170501	0	0
5025	9.061652	0.812651	3.445277	-0.115052	0.086507	-0.052869	-0.540119	-0.239277	-0.458393	0.791850	0.198883	-0.551975	0.169537	0	0
5026	9.076151	0.827027	3.435543	-0.146208	0.093103	-0.074009	-0.539819	-0.238126	-0.460810	0.792799	0.197948	-0.551347	0.168237	0	0
5027	9.064033	0.839810	3.579878	-0.146655	0.058628	-0.086251	-0.537821	-0.238777	-0.462538	0.793597	0.197119	-0.550937	0.166781	0	0
5028	9.129349	0.836796	3.478423	-0.177911	0.061577	-0.119673	-0.538661	-0.238035	-0.463944	0.794504	0.196238	-0.550516	0.164884	0	0
5029	9.081000	0.810409	3.483607	-0.190033	0.049875	-0.140756	-0.536393	-0.236318	-0.464838	0.795422	0.195373	-0.550134	0.162741	0	0
5030	9.095512	0.808162	3.519567	-0.218411	0.050104	-0.149601	-0.534673	-0.238587	-0.466555	0.796384	0.194351	-0.549805	0.160359	0	0
5031	9.134111	0.904601	3.557675	-0.253315	0.054010	-0.172481	-0.534655	-0.236697	-0.469395	0.797487	0.193144	-0.549421	0.157626	0	0
