# Supplementary material for: Identification of Haptic Based Guiding Using Hard Reins
Source: PLoS One. 2015 Jul 22;10(7):e0132020. doi: 10.1371/journal.pone.0132020 (PMC4511788; doi:10.1371/journal.pone.0132020)
Supplement: S1 File — (ZIP) [file pone.0132020.s001.zip › MotionData1/Subject1/T19/gh19.txt]

// Start Time: 0
// Sample rate: 50.0Hz
// Scenario: 4.0
// Firmware Version: 2.6.1
Counter	Acc_X	Acc_Y	Acc_Z	Gyr_X	Gyr_Y	Gyr_Z	Mag_X	Mag_Y	Mag_Z	Quat_w	Quat_x	Quat_y	Quat_z	AnalogIn_1	AnalogIn_2
3746	2.538949	-0.331334	9.527358	0.008899	0.012313	0.007030	-0.271361	0.467895	-0.671147	0.632374	-0.107436	-0.070568	-0.763925	0	0
3747	2.490795	-0.311715	9.527999	-0.003609	0.019327	0.005220	-0.270706	0.468166	-0.670371	0.632403	-0.107381	-0.070471	-0.763917	0	0
3748	2.473815	-0.321306	9.494389	-0.014336	0.017591	0.003378	-0.271630	0.467895	-0.669578	0.632359	-0.107398	-0.070291	-0.763968	0	0
3749	2.442562	-0.301834	9.490075	-0.020593	0.021099	0.003358	-0.271630	0.468447	-0.670355	0.632358	-0.107435	-0.070054	-0.763985	0	0
3750	2.461964	-0.289974	9.485238	-0.017934	0.014087	0.006874	-0.270578	0.468303	-0.669459	0.632396	-0.107498	-0.069874	-0.763961	0	0
3751	2.474125	-0.278014	9.494884	-0.013469	0.026319	0.012236	-0.271897	0.468586	-0.669697	0.632475	-0.107455	-0.069649	-0.763923	0	0
3752	2.471750	-0.273126	9.514187	-0.012542	0.015841	0.001632	-0.271623	0.467482	-0.670886	0.632404	-0.107475	-0.069494	-0.763993	0	0
3753	2.462126	-0.268240	9.514326	-0.002670	0.008867	-0.007129	-0.271904	0.469551	-0.669296	0.632334	-0.107483	-0.069482	-0.764050	0	0
3754	2.452601	-0.248967	9.500210	0.000001	0.012363	-0.002684	-0.272288	0.468727	-0.671124	0.632277	-0.107443	-0.069455	-0.764106	0	0
3755	2.462196	-0.258605	9.519243	0.001696	0.000068	0.014021	-0.271505	0.469274	-0.669827	0.632368	-0.107505	-0.069508	-0.764017	0	0
3756	2.481546	-0.253960	9.514323	0.003536	0.001838	0.003462	-0.271231	0.468446	-0.671534	0.632410	-0.107523	-0.069576	-0.763974	0	0
3757	2.491199	-0.254095	9.495011	0.010699	0.003591	0.003518	-0.271496	0.468723	-0.671527	0.632433	-0.107494	-0.069687	-0.763949	0	0
3758	2.491270	-0.244452	9.502332	-0.000040	0.014078	0.007004	-0.269805	0.469262	-0.665941	0.632466	-0.107446	-0.069641	-0.763932	0	0
3759	2.472020	-0.234702	9.495399	0.005410	0.008882	-0.012353	-0.270459	0.468024	-0.665422	0.632365	-0.107399	-0.069696	-0.764017	0	0
3760	2.467204	-0.232318	9.476242	0.008962	0.010622	-0.005269	-0.271113	0.468029	-0.666716	0.632257	-0.107318	-0.069745	-0.764113	0	0
3761	2.500939	-0.242203	9.475838	0.016120	0.005368	-0.007010	-0.271361	0.467480	-0.670368	0.632207	-0.107233	-0.069899	-0.764153	0	0
3762	2.486353	-0.256462	9.495026	0.012526	0.001864	-0.005286	-0.271368	0.468169	-0.669449	0.632177	-0.107189	-0.070042	-0.764171	0	0
3763	2.486210	-0.277961	9.542847	0.016090	0.001851	-0.003503	-0.271364	0.466376	-0.667641	0.632151	-0.107134	-0.070214	-0.764185	0	0
3764	2.486211	-0.277954	9.545250	0.019730	0.012376	-0.014012	-0.271365	0.466375	-0.667250	0.632008	-0.106964	-0.070346	-0.764314	0	0
3765	2.486283	-0.268297	9.557377	0.034016	-0.003377	-0.012201	-0.270568	0.466096	-0.668829	0.631931	-0.106829	-0.070697	-0.764365	0	0
3766	2.474188	-0.270659	9.540631	0.030465	0.010633	-0.013935	-0.271224	0.464720	-0.667138	0.631836	-0.106600	-0.070928	-0.764453	0	0
3767	2.483991	-0.249213	9.499936	0.012595	0.006271	-0.019366	-0.270814	0.462235	-0.667430	0.631689	-0.106521	-0.071062	-0.764574	0	0
3768	2.520131	-0.259249	9.456249	-0.001687	0.012402	-0.023866	-0.270557	0.464027	-0.668459	0.631535	-0.106470	-0.071053	-0.764709	0	0
3769	2.541892	-0.254668	9.436888	0.009033	-0.005095	-0.024737	-0.271081	0.464031	-0.669364	0.631333	-0.106498	-0.071238	-0.764854	0	0
3770	2.532245	-0.254452	9.482636	0.026932	0.008898	-0.022792	-0.271741	0.463758	-0.668704	0.631140	-0.106301	-0.071459	-0.765020	0	0
3771	2.520145	-0.259073	9.513931	0.019791	0.012401	-0.026354	-0.270554	0.463200	-0.667946	0.630950	-0.106127	-0.071617	-0.765187	0	0
3772	2.500935	-0.244447	9.528685	0.025131	0.010642	-0.021026	-0.269894	0.463196	-0.668347	0.630881	-0.105919	-0.071827	-0.765252	0	0
3773	2.512949	-0.251845	9.499657	0.026834	0.008850	-0.001639	-0.270822	0.461682	-0.664175	0.630885	-0.105744	-0.072036	-0.765254	0	0
3774	2.491405	-0.225248	9.490535	0.019709	0.001877	-0.010515	-0.269502	0.461399	-0.664459	0.630767	-0.105656	-0.072232	-0.765345	0	0
3775	2.486327	-0.258970	9.461350	0.001793	-0.001630	-0.006258	-0.270693	0.461957	-0.663914	0.630701	-0.105717	-0.072320	-0.765382	0	0
3776	2.515200	-0.273620	9.463337	0.009021	0.015888	-0.016727	-0.270018	0.461128	-0.667061	0.630582	-0.105580	-0.072359	-0.765496	0	0
3777	2.544040	-0.293051	9.474881	0.008923	-0.005157	-0.001837	-0.270023	0.461541	-0.666275	0.630554	-0.105626	-0.072520	-0.765497	0	0
3778	2.539417	-0.264166	9.470447	0.005429	0.003631	-0.017684	-0.270803	0.461409	-0.669133	0.630413	-0.105605	-0.072609	-0.765608	0	0
3779	2.539413	-0.264210	9.456026	0.005357	0.001847	-0.001830	-0.270404	0.460579	-0.668886	0.630386	-0.105621	-0.072699	-0.765619	0	0
3780	2.534675	-0.252088	9.475432	-0.001742	0.017612	-0.010633	-0.268958	0.460295	-0.667346	0.630342	-0.105540	-0.072643	-0.765672	0	0
3781	2.505780	-0.242101	9.521461	0.001787	-0.003396	-0.007149	-0.271589	0.459205	-0.666926	0.630267	-0.105615	-0.072744	-0.765714	0	0
3782	2.491170	-0.258846	9.514184	-0.005359	0.010604	-0.005387	-0.271071	0.460029	-0.665752	0.630111	-0.105627	-0.072681	-0.765846	0	0
3783	2.486439	-0.244436	9.495164	-0.006310	-0.003412	0.003372	-0.270930	0.458788	-0.666158	0.630109	-0.105761	-0.072708	-0.765827	0	0
3784	2.496228	-0.225366	9.464055	-0.010690	0.003632	-0.014256	-0.269352	0.459331	-0.666177	0.630046	-0.105837	-0.072680	-0.765871	0	0
3785	2.508238	-0.235000	9.490277	0.001889	0.009775	-0.024723	-0.269621	0.459055	-0.664089	0.629846	-0.105797	-0.072717	-0.766037	0	0
3786	2.486583	-0.225122	9.519418	-0.008931	0.015852	-0.005386	-0.270406	0.459336	-0.666161	0.629749	-0.105786	-0.072601	-0.766130	0	0
3787	2.428542	-0.238938	9.572633	-0.001776	0.015862	-0.006201	-0.270667	0.459200	-0.666680	0.629693	-0.105735	-0.072551	-0.766187	0	0
3788	2.428542	-0.238938	9.572633	-0.009834	0.008862	-0.007167	-0.270005	0.460025	-0.669159	0.629664	-0.105774	-0.072485	-0.766212	0	0
3789	2.462311	-0.244027	9.567476	0.001793	0.005356	-0.007106	-0.270009	0.460715	-0.669152	0.629598	-0.105779	-0.072528	-0.766261	0	0
3790	2.476821	-0.239477	9.519337	0.010768	0.003627	-0.012336	-0.268960	0.460708	-0.667603	0.629542	-0.105725	-0.072658	-0.766303	0	0
3791	2.471990	-0.239469	9.509766	0.000009	0.003615	-0.007126	-0.268961	0.460432	-0.666824	0.629474	-0.105754	-0.072698	-0.766351	0	0
3792	2.474473	-0.229867	9.509854	-0.000023	0.003598	-0.000075	-0.269759	0.460987	-0.665502	0.629416	-0.105785	-0.072721	-0.766392	0	0
3793	2.464747	-0.239397	9.514635	0.005319	-0.000784	0.004354	-0.268959	0.460018	-0.666567	0.629438	-0.105821	-0.072817	-0.766359	0	0
3794	2.447687	-0.260948	9.502518	-0.005389	0.005357	-0.000106	-0.270799	0.458925	-0.666289	0.629370	-0.105873	-0.072787	-0.766411	0	0
3795	2.462125	-0.268247	9.511923	-0.001814	0.003601	-0.000093	-0.269751	0.460575	-0.667071	0.629355	-0.105917	-0.072803	-0.766416	0	0
3796	2.481509	-0.258800	9.504654	-0.006297	0.019329	0.006977	-0.268156	0.458360	-0.667378	0.629498	-0.105859	-0.072691	-0.766317	0	0
3797	2.496114	-0.242121	9.490300	-0.009880	0.008831	0.005150	-0.268951	0.458639	-0.666581	0.629519	-0.105917	-0.072607	-0.766300	0	0
3798	2.520237	-0.244774	9.470835	-0.001816	0.003589	0.001658	-0.268431	0.458911	-0.665021	0.629486	-0.105959	-0.072616	-0.766321	0	0
3799	2.539455	-0.259312	9.484921	-0.012557	0.014069	0.005133	-0.268957	0.459190	-0.665793	0.629507	-0.105994	-0.072479	-0.766311	0	0
3800	2.539426	-0.264049	9.508901	-0.017931	0.005317	0.003299	-0.269228	0.459743	-0.664740	0.629467	-0.106126	-0.072352	-0.766338	0	0
3801	2.534635	-0.259164	9.521015	-0.025110	0.008801	0.008548	-0.269895	0.460573	-0.663679	0.629498	-0.106284	-0.072149	-0.766310	0	0
3802	2.534833	-0.230405	9.487698	-0.024214	0.006183	0.008552	-0.271857	0.459896	-0.666785	0.629437	-0.106458	-0.071955	-0.766354	0	0
3803	2.549529	-0.201635	9.495111	-0.026894	0.003555	0.006762	-0.269098	0.460846	-0.665774	0.629447	-0.106667	-0.071774	-0.766334	0	0
3804	2.564029	-0.201601	9.543053	-0.032299	-0.001723	0.011985	-0.269234	0.461398	-0.665506	0.629576	-0.106938	-0.071588	-0.766207	0	0
3805	2.568612	-0.235370	9.523398	-0.019783	0.001776	0.015605	-0.270149	0.460300	-0.666025	0.629659	-0.107122	-0.071465	-0.766125	0	0
3806	2.549398	-0.220795	9.521329	-0.019746	-0.006944	0.005009	-0.268044	0.461945	-0.667605	0.629726	-0.107351	-0.071413	-0.766043	0	0
3807	2.544564	-0.220809	9.504547	-0.010756	0.005326	-0.000166	-0.267522	0.461941	-0.666048	0.629700	-0.107441	-0.071354	-0.766057	0	0
3808	2.520472	-0.213375	9.514454	-0.023330	-0.012185	0.004974	-0.268592	0.462910	-0.663284	0.629646	-0.107743	-0.071293	-0.766065	0	0
3809	2.525007	-0.254315	9.509137	-0.034931	-0.000804	0.001397	-0.268989	0.463740	-0.664182	0.629601	-0.108034	-0.071085	-0.766080	0	0
3810	2.544499	-0.230385	9.518857	-0.037599	0.005316	-0.000364	-0.269379	0.463467	-0.665222	0.629543	-0.108284	-0.070816	-0.766117	0	0
3811	2.563752	-0.240091	9.540210	-0.033194	-0.001722	0.011970	-0.270539	0.460165	-0.667324	0.629580	-0.108578	-0.070616	-0.766064	0	0
3812	2.539500	-0.254370	9.528238	-0.037599	-0.005176	-0.003931	-0.271601	0.461274	-0.666775	0.629410	-0.108913	-0.070406	-0.766175	0	0
3813	2.524704	-0.297534	9.532676	-0.019752	0.002679	0.008560	-0.269783	0.465263	-0.665590	0.629438	-0.109087	-0.070286	-0.766138	0	0
3814	2.510050	-0.321399	9.556561	-0.010768	-0.008665	-0.003753	-0.270964	0.464580	-0.665970	0.629422	-0.109268	-0.070320	-0.766122	0	0
3815	2.492903	-0.354982	9.541903	-0.008991	-0.006914	-0.000211	-0.270707	0.465129	-0.665055	0.629388	-0.109441	-0.070352	-0.766122	0	0
3816	2.495156	-0.378928	9.582465	-0.012550	-0.012157	-0.007311	-0.270316	0.467473	-0.667646	0.629377	-0.109654	-0.070404	-0.766097	0	0
3817	2.456145	-0.431517	9.589407	-0.016127	-0.008647	-0.007324	-0.271380	0.468306	-0.666318	0.629281	-0.109878	-0.070397	-0.766144	0	0
3818	2.441286	-0.484236	9.615366	-0.030456	-0.015651	-0.007460	-0.270447	0.466508	-0.666219	0.629169	-0.110238	-0.070323	-0.766191	0	0
3819	2.431081	-0.561073	9.631393	-0.041099	-0.008607	-0.026911	-0.271902	0.466929	-0.665280	0.628899	-0.110603	-0.070143	-0.766377	0	0
3820	2.450323	-0.570918	9.607081	-0.055438	-0.022615	-0.025311	-0.270590	0.467749	-0.665031	0.628647	-0.111158	-0.069945	-0.766521	0	0
3821	2.532611	-0.542875	9.549014	-0.074101	-0.024320	-0.051906	-0.272968	0.468727	-0.664986	0.628139	-0.111831	-0.069636	-0.766868	0	0
3822	2.610179	-0.500305	9.510381	-0.087600	-0.033126	-0.036189	-0.271250	0.468719	-0.666316	0.627780	-0.112659	-0.069272	-0.767074	0	0
3823	2.673131	-0.476745	9.510109	-0.091145	-0.026133	-0.041491	-0.272306	0.468862	-0.666168	0.627330	-0.113461	-0.068833	-0.767363	0	0
3824	2.706792	-0.496309	9.490367	-0.095653	-0.035777	-0.036285	-0.272048	0.470240	-0.666810	0.626950	-0.114361	-0.068423	-0.767577	0	0
3825	2.711744	-0.477297	9.428056	-0.080387	-0.029616	-0.044960	-0.273897	0.471354	-0.667553	0.626480	-0.115122	-0.068094	-0.767876	0	0
3826	2.682973	-0.448230	9.421429	-0.096452	-0.031340	-0.053880	-0.271285	0.474373	-0.665737	0.626012	-0.115976	-0.067678	-0.768166	0	0
3827	2.678137	-0.448280	9.392630	-0.096464	-0.031341	-0.050353	-0.271810	0.474100	-0.665732	0.625477	-0.116849	-0.067244	-0.768507	0	0
3828	2.663487	-0.472094	9.433339	-0.098297	-0.029616	-0.041550	-0.272718	0.475073	-0.671446	0.625077	-0.117712	-0.066785	-0.768741	0	0
3829	2.636635	-0.514958	9.505177	-0.103638	-0.031353	-0.050409	-0.273389	0.476455	-0.670509	0.624532	-0.118630	-0.066296	-0.769085	0	0
3830	2.580966	-0.533706	9.524669	-0.109005	-0.022596	-0.048642	-0.272872	0.478383	-0.670759	0.624073	-0.119500	-0.065720	-0.769372	0	0
3831	2.568648	-0.567327	9.509969	-0.107209	-0.033078	-0.053075	-0.273145	0.478107	-0.667367	0.623501	-0.120451	-0.065217	-0.769730	0	0
3832	2.561423	-0.564851	9.514866	-0.095585	-0.038324	-0.053007	-0.273803	0.477835	-0.667360	0.622970	-0.121359	-0.064840	-0.770049	0	0
3833	2.590585	-0.538651	9.505302	-0.098221	-0.036559	-0.062716	-0.274340	0.480459	-0.668630	0.622332	-0.122273	-0.064438	-0.770454	0	0
3834	2.692243	-0.505728	9.519224	-0.066010	-0.047075	-0.066068	-0.272502	0.481552	-0.668647	0.621836	-0.123046	-0.064376	-0.770737	0	0
3835	2.711483	-0.519994	9.622237	-0.044496	-0.060185	-0.081831	-0.275129	0.479911	-0.668363	0.621099	-0.123795	-0.064559	-0.771196	0	0
3836	2.638725	-0.562845	9.581515	-0.053432	-0.061027	-0.083647	-0.274352	0.481975	-0.667702	0.620403	-0.124592	-0.064692	-0.771616	0	0
3837	2.720864	-0.558574	9.614502	-0.063325	-0.066331	-0.074952	-0.277246	0.481026	-0.667667	0.619691	-0.125509	-0.064758	-0.772034	0	0
3838	2.759560	-0.551529	9.657510	-0.067763	-0.071578	-0.085588	-0.276722	0.482127	-0.668708	0.618955	-0.126474	-0.064848	-0.772459	0	0
3839	2.810068	-0.578499	9.618310	-0.083883	-0.074221	-0.082210	-0.277121	0.482956	-0.669085	0.618154	-0.127574	-0.064814	-0.772923	0	0
3840	2.827065	-0.564304	9.584681	-0.105373	-0.078608	-0.078860	-0.278052	0.483512	-0.667500	0.617432	-0.128829	-0.064652	-0.773305	0	0
3841	2.885345	-0.516838	9.524640	-0.119610	-0.080329	-0.094837	-0.280271	0.479387	-0.666725	0.616479	-0.130190	-0.064396	-0.773859	0	0
3842	2.909658	-0.493027	9.507880	-0.116075	-0.097844	-0.089590	-0.280808	0.480216	-0.665405	0.615605	-0.131655	-0.064277	-0.774316	0	0
3843	2.916708	-0.517407	9.418616	-0.114297	-0.083848	-0.080720	-0.280565	0.484767	-0.666798	0.614759	-0.133021	-0.064069	-0.774772	0	0
3844	2.948725	-0.417804	9.037356	-0.087365	-0.083750	-0.089316	-0.281629	0.485875	-0.665988	0.614023	-0.134192	-0.064100	-0.775151	0	0
3845	3.013621	-0.461467	9.081957	-0.103487	-0.091657	-0.089491	-0.282953	0.486571	-0.665440	0.613111	-0.135550	-0.064041	-0.775642	0	0
3846	2.865908	-0.524732	9.253140	-0.116098	-0.083814	-0.073666	-0.283499	0.490022	-0.665528	0.612443	-0.136909	-0.063827	-0.775948	0	0
3847	2.831581	-0.598895	9.295844	-0.124095	-0.061048	-0.080697	-0.283235	0.489745	-0.665274	0.611586	-0.138161	-0.063409	-0.776437	0	0
3848	2.787958	-0.618060	9.209480	-0.110653	-0.064505	-0.084125	-0.286004	0.489760	-0.664840	0.610811	-0.139333	-0.063127	-0.776860	0	0
3849	2.829710	-0.517600	9.133368	-0.051629	-0.081996	-0.080224	-0.285216	0.490307	-0.664847	0.610042	-0.140304	-0.063399	-0.777267	0	0
3850	2.808259	-0.474490	9.018689	0.039645	-0.064456	-0.074190	-0.286265	0.488657	-0.663804	0.609630	-0.140557	-0.064284	-0.777472	0	0
3851	2.852308	-0.401832	9.295527	0.147001	-0.088972	-0.085838	-0.287973	0.487149	-0.662881	0.609089	-0.140367	-0.066152	-0.777774	0	0
3852	2.771222	-0.259352	9.276236	0.270470	-0.051320	-0.072411	-0.288482	0.482875	-0.660959	0.608949	-0.139117	-0.068736	-0.777884	0	0
3853	2.729062	-0.069704	9.050464	0.363565	-0.035494	-0.069857	-0.288740	0.478461	-0.655132	0.608860	-0.137198	-0.071939	-0.778004	0	0
3854	2.793253	0.129219	8.982500	0.402839	-0.053035	-0.051107	-0.287780	0.470041	-0.652100	0.609006	-0.135171	-0.075525	-0.777905	0	0
3855	2.591390	0.256710	9.259686	0.383946	-0.038215	-0.030843	-0.288678	0.464529	-0.650055	0.609229	-0.133171	-0.078847	-0.777746	0	0
3856	2.567128	0.248905	9.005054	0.220098	0.000201	0.012172	-0.291029	0.461370	-0.650963	0.609436	-0.131911	-0.080565	-0.777623	0	0
3857	3.009335	-0.056546	9.348613	0.080264	-0.066592	0.037143	-0.291285	0.459717	-0.650585	0.609753	-0.132034	-0.081608	-0.777244	0	0
3858	3.353235	-0.606148	9.827203	-0.095193	-0.024869	0.052531	-0.290640	0.460401	-0.647458	0.610223	-0.132881	-0.081039	-0.776791	0	0
3859	3.079898	-0.986255	9.101789	-0.300813	0.024326	0.047707	-0.291849	0.465373	-0.649086	0.610187	-0.134632	-0.078552	-0.776773	0	0
3860	2.827286	-0.876447	9.758936	-0.419075	-0.089483	0.031537	-0.291217	0.470886	-0.650475	0.610185	-0.137922	-0.075922	-0.776459	0	0
3861	3.024570	-0.686014	11.187001	-0.345797	-0.047813	0.025121	-0.292822	0.476965	-0.653781	0.609849	-0.140479	-0.073546	-0.776493	0	0
3862	1.863539	-0.885984	8.901943	-0.409627	0.178747	0.024072	-0.291790	0.482201	-0.656092	0.609765	-0.141643	-0.069327	-0.776735	0	0
3863	2.117345	-1.186312	8.867460	-0.286274	0.002033	-0.002241	-0.293518	0.488144	-0.661613	0.609344	-0.143412	-0.067129	-0.776934	0	0
3864	2.424554	-1.474843	9.681027	-0.238807	0.024603	-0.030180	-0.291958	0.491997	-0.661599	0.609099	-0.144682	-0.065278	-0.777049	0	0
3865	2.716098	-1.231352	9.823109	-0.056210	-0.059365	-0.073253	-0.292755	0.492966	-0.661577	0.608424	-0.145470	-0.065332	-0.777426	0	0
3866	2.940126	-0.968642	9.785743	0.141553	-0.061114	-0.077118	-0.293021	0.491173	-0.657679	0.608111	-0.145076	-0.066991	-0.777603	0	0
3867	3.115605	-0.735019	9.551388	0.319635	-0.085558	-0.082958	-0.295371	0.486496	-0.656386	0.607885	-0.143772	-0.070138	-0.777745	0	0
3868	3.122080	-0.499852	9.390610	0.463690	-0.099493	-0.081909	-0.295467	0.479048	-0.654372	0.607869	-0.141718	-0.074525	-0.777725	0	0
3869	3.219783	-0.342082	9.321884	0.515556	-0.123125	-0.079849	-0.297409	0.470368	-0.650256	0.607890	-0.139514	-0.079420	-0.777623	0	0
3870	3.259747	-0.154937	9.273221	0.509226	-0.115302	-0.060454	-0.298698	0.462788	-0.646139	0.607972	-0.137325	-0.084207	-0.777446	0	0
3871	3.231684	-0.025039	9.207664	0.456431	-0.124049	-0.059072	-0.299190	0.453686	-0.641267	0.608033	-0.135501	-0.088621	-0.777227	0	0
3872	3.241463	-0.001694	9.001161	0.348971	-0.089123	-0.022713	-0.300480	0.447348	-0.638702	0.608190	-0.134110	-0.091949	-0.776959	0	0
3873	3.371711	-0.017601	8.850848	0.230866	-0.057693	-0.009400	-0.301927	0.445010	-0.635574	0.608370	-0.133189	-0.094143	-0.776713	0	0
3874	3.497020	-0.047974	8.676378	0.087713	-0.019267	0.005517	-0.302980	0.443635	-0.633747	0.608429	-0.132873	-0.094974	-0.776620	0	0
3875	3.669840	-0.189228	8.543483	-0.048367	-0.001884	0.030945	-0.303113	0.443222	-0.632575	0.608591	-0.133267	-0.094618	-0.776469	0	0
3876	3.640599	-0.225182	8.509675	-0.148589	0.029575	0.043548	-0.302060	0.444320	-0.634145	0.608894	-0.134019	-0.093302	-0.776261	0	0
3877	3.534350	-0.228808	8.625910	-0.212956	0.052333	0.035260	-0.301813	0.448043	-0.635546	0.608908	-0.135008	-0.091343	-0.776312	0	0
3878	3.475991	-0.292618	8.846786	-0.275623	0.064526	0.040134	-0.301430	0.452594	-0.639418	0.609152	-0.136246	-0.088852	-0.776193	0	0
3879	3.431532	-0.436131	8.994527	-0.302479	0.069753	0.039938	-0.300524	0.457004	-0.641866	0.609081	-0.137655	-0.086091	-0.776312	0	0
3880	3.329629	-0.507168	9.100335	-0.309541	0.071566	0.016115	-0.300682	0.462108	-0.642856	0.609023	-0.139031	-0.083316	-0.776414	0	0
3881	3.199756	-0.434009	9.097490	-0.275538	0.094347	0.022667	-0.298860	0.467477	-0.644917	0.608863	-0.140071	-0.080639	-0.776636	0	0
3882	3.123037	-0.356469	9.089431	-0.216465	0.103138	0.021407	-0.297430	0.472160	-0.647239	0.609091	-0.140629	-0.078403	-0.776585	0	0
3883	3.074758	-0.355930	9.142726	-0.182483	0.101396	0.023424	-0.296116	0.474360	-0.649584	0.609065	-0.141048	-0.076405	-0.776729	0	0
3884	3.047469	-0.461195	9.257112	-0.146647	0.096178	0.007789	-0.295869	0.478221	-0.651245	0.609172	-0.141236	-0.074755	-0.776772	0	0
3885	3.078322	-0.538237	9.311236	-0.141270	0.103164	0.006065	-0.295869	0.479602	-0.653578	0.609066	-0.141376	-0.073090	-0.776987	0	0
3886	3.022983	-0.513450	9.410535	-0.120688	0.078689	-0.004428	-0.294953	0.480976	-0.653839	0.609036	-0.141539	-0.071754	-0.777106	0	0
3887	2.962850	-0.483800	9.514738	-0.130545	0.082177	-0.002703	-0.293257	0.483724	-0.653316	0.608860	-0.141768	-0.070311	-0.777334	0	0
3888	2.928888	-0.507410	9.572439	-0.144929	0.066402	0.005951	-0.290498	0.485917	-0.654510	0.609109	-0.142159	-0.068890	-0.777194	0	0
3889	2.913969	-0.565248	9.497400	-0.149397	0.064672	0.005906	-0.289444	0.487015	-0.656340	0.608961	-0.142642	-0.067392	-0.777353	0	0
3890	2.909033	-0.584070	9.622199	-0.160203	0.036637	0.009246	-0.290244	0.489779	-0.658126	0.609055	-0.143373	-0.066005	-0.777264	0	0
3891	2.819912	-0.554355	9.673779	-0.175439	0.045381	0.016247	-0.289201	0.492256	-0.659030	0.608937	-0.144168	-0.064404	-0.777344	0	0
3892	2.932267	-0.713930	9.687799	-0.184392	0.033104	0.012546	-0.289085	0.495565	-0.659912	0.609121	-0.145067	-0.062865	-0.777158	0	0
3893	2.959966	-0.892167	9.675898	-0.202216	0.040130	-0.001701	-0.287125	0.498865	-0.660430	0.608819	-0.146051	-0.061112	-0.777350	0	0
3894	2.866123	-0.841341	9.540301	-0.196890	0.012175	0.003565	-0.288194	0.501629	-0.660908	0.608892	-0.147186	-0.059616	-0.777196	0	0
3895	2.849296	-0.829322	9.494922	-0.161058	0.001726	-0.007659	-0.286894	0.505484	-0.662194	0.608579	-0.148210	-0.058422	-0.777336	0	0
3896	2.791375	-0.824117	9.476254	-0.137834	-0.001766	0.000447	-0.289802	0.509640	-0.666542	0.608745	-0.149089	-0.057483	-0.777108	0	0
3897	2.781743	-0.819320	9.447553	-0.085897	-0.010467	-0.010656	-0.288755	0.510737	-0.666156	0.608516	-0.149746	-0.056949	-0.777201	0	0
3898	2.796113	-0.834047	9.387177	-0.057234	-0.027925	-0.021091	-0.289555	0.510602	-0.663146	0.608536	-0.150332	-0.056813	-0.777082	0	0
3899	2.887148	-0.926961	9.123360	-0.030405	0.000070	-0.003211	-0.288901	0.511287	-0.662888	0.608454	-0.150571	-0.056633	-0.777113	0	0
3900	3.087178	-0.985871	9.245930	-0.023229	-0.012234	-0.014733	-0.288770	0.510596	-0.661593	0.608639	-0.150828	-0.056667	-0.776916	0	0
3901	3.098934	-1.033738	9.353428	-0.028614	-0.001770	-0.011226	-0.289547	0.510741	-0.665752	0.608495	-0.151068	-0.056526	-0.776992	0	0
3902	3.128115	-1.005110	9.351102	-0.013362	-0.019241	-0.025279	-0.289293	0.511980	-0.665092	0.608634	-0.151311	-0.056700	-0.776823	0	0
3903	3.079965	-0.981048	9.231627	-0.001666	-0.015676	-0.034852	-0.290223	0.512122	-0.663121	0.608338	-0.151484	-0.056891	-0.777007	0	0
3904	3.075382	-0.942880	9.116746	0.027023	-0.015621	-0.044324	-0.289429	0.511428	-0.662879	0.608305	-0.151448	-0.057369	-0.777005	0	0
3905	3.099660	-0.923902	9.092722	0.041279	-0.008657	-0.028337	-0.291007	0.510195	-0.661824	0.608127	-0.151311	-0.057843	-0.777136	0	0
3906	3.099685	-0.919209	9.054322	0.053912	0.001899	-0.047590	-0.289938	0.508535	-0.663291	0.608085	-0.150976	-0.058423	-0.777191	0	0
3907	3.080954	-0.837268	9.060232	0.026122	0.014107	-0.031865	-0.290071	0.507984	-0.662251	0.607866	-0.150754	-0.058648	-0.777388	0	0
3908	3.028339	-0.767023	9.087931	-0.012411	0.029814	-0.014436	-0.289280	0.507841	-0.661873	0.608020	-0.150623	-0.058496	-0.777305	0	0
3909	3.042436	-0.822388	9.108803	-0.026740	0.035045	-0.011013	-0.288363	0.508664	-0.661879	0.607894	-0.150574	-0.058154	-0.777438	0	0
3910	3.104542	-0.918909	9.164837	-0.056281	0.033257	-0.010393	-0.287970	0.509075	-0.661881	0.608094	-0.150679	-0.057648	-0.777299	0	0
3911	3.133164	-0.969541	9.197655	-0.075044	0.029756	-0.018493	-0.289019	0.508392	-0.662133	0.607832	-0.150963	-0.056976	-0.777499	0	0
3912	3.190814	-1.015368	9.302377	-0.106418	0.037556	-0.006386	-0.286121	0.508928	-0.662693	0.607971	-0.151344	-0.056046	-0.777383	0	0
3913	3.161776	-1.015906	9.052674	-0.094700	0.064755	-0.010594	-0.286006	0.512513	-0.663833	0.607757	-0.151483	-0.054999	-0.777599	0	0
3914	3.238817	-1.054390	9.248641	-0.091143	0.027970	-0.022192	-0.285750	0.513615	-0.663304	0.607711	-0.151843	-0.054255	-0.777617	0	0
3915	3.094067	-1.038547	9.341398	-0.062552	0.036729	-0.013095	-0.286273	0.513342	-0.664212	0.607507	-0.152005	-0.053635	-0.777787	0	0
3916	3.094197	-1.019408	9.307970	-0.030350	0.027994	-0.012888	-0.286012	0.514721	-0.665636	0.607560	-0.152006	-0.053336	-0.777766	0	0
3917	3.031584	-0.994925	9.289565	-0.003472	0.038533	-0.017035	-0.285224	0.515268	-0.665903	0.607415	-0.151795	-0.053172	-0.777932	0	0
3918	3.029425	-0.958858	9.280385	0.005454	0.029781	-0.014350	-0.283118	0.515118	-0.664894	0.607602	-0.151557	-0.053161	-0.777833	0	0
3919	3.039111	-0.956411	9.318783	0.024283	0.028049	-0.024796	-0.284031	0.514159	-0.666063	0.607433	-0.151256	-0.053288	-0.778015	0	0
3920	3.026980	-0.965805	9.362040	0.010773	0.024499	-0.007283	-0.284430	0.514988	-0.666179	0.607521	-0.151042	-0.053309	-0.777986	0	0
3921	3.026982	-0.967975	9.438921	0.005437	0.020132	-0.017914	-0.284163	0.514297	-0.666190	0.607372	-0.150920	-0.053328	-0.778125	0	0
3922	3.017271	-0.975129	9.434116	-0.016061	0.019243	-0.012786	-0.284293	0.514713	-0.667227	0.607429	-0.150903	-0.053191	-0.778093	0	0
3923	2.978396	-1.008499	9.434068	-0.008899	0.022757	-0.012716	-0.283624	0.514435	-0.669848	0.607300	-0.150850	-0.053074	-0.778212	0	0
3924	2.886844	-0.978964	9.420777	0.023313	0.026292	-0.011553	-0.284680	0.514440	-0.669310	0.607410	-0.150542	-0.053195	-0.778178	0	0
3925	2.838619	-0.968980	9.416502	0.034106	0.010599	-0.028257	-0.283883	0.513194	-0.668943	0.607221	-0.150312	-0.053508	-0.778349	0	0
3926	2.862446	-1.012579	9.377341	0.053791	0.008856	-0.028135	-0.282566	0.512773	-0.668185	0.607340	-0.149937	-0.054015	-0.778293	0	0
3927	2.954354	-0.993865	9.439250	0.053742	0.001799	-0.021137	-0.284664	0.510854	-0.667911	0.607232	-0.149659	-0.054522	-0.778395	0	0
3928	3.046184	-0.984889	9.462595	0.034028	0.005246	-0.014245	-0.281500	0.510422	-0.667572	0.607375	-0.149443	-0.054867	-0.778301	0	0
3929	3.085109	-0.942119	9.390651	0.019677	-0.005271	-0.007340	-0.281631	0.510147	-0.667312	0.607319	-0.149435	-0.055132	-0.778328	0	0
3930	3.172236	-0.914011	9.366189	0.022343	-0.007051	-0.002941	-0.283600	0.509331	-0.668334	0.607410	-0.149400	-0.055421	-0.778243	0	0
3931	3.186813	-0.904246	9.450292	0.023208	-0.012330	-0.000314	-0.283467	0.507950	-0.666263	0.607406	-0.149432	-0.055749	-0.778216	0	0
3932	3.210452	-0.976479	9.485308	0.042815	-0.017621	0.013886	-0.283063	0.505879	-0.665508	0.607667	-0.149364	-0.056240	-0.777990	0	0
3933	3.263818	-0.943179	9.499650	0.055397	-0.028974	-0.001934	-0.283344	0.507396	-0.662880	0.607686	-0.149331	-0.056924	-0.777931	0	0
3934	3.312243	-0.922182	9.410550	0.060789	-0.019344	-0.001869	-0.284926	0.506714	-0.661559	0.607801	-0.149162	-0.057580	-0.777826	0	0
3935	3.307980	-0.838398	9.269753	0.091239	-0.017552	-0.003381	-0.284000	0.504915	-0.659766	0.607863	-0.148827	-0.058481	-0.777774	0	0
3936	3.342374	-0.766987	9.154852	0.110885	-0.022899	0.011685	-0.285353	0.503449	-0.663556	0.608186	-0.148385	-0.059533	-0.777527	0	0
3937	3.439221	-0.729408	9.106382	0.139508	-0.024666	0.014510	-0.284427	0.501788	-0.661762	0.608446	-0.147829	-0.060833	-0.777328	0	0
3938	3.637431	-0.702022	9.129021	0.134154	-0.012481	0.014461	-0.285591	0.499728	-0.664763	0.608805	-0.147168	-0.061994	-0.777081	0	0
3939	3.714964	-0.668646	9.229674	0.109092	0.001459	0.017834	-0.286369	0.497112	-0.663995	0.609049	-0.146607	-0.062905	-0.776923	0	0
3940	3.715208	-0.634938	9.242077	0.073355	0.010217	0.008801	-0.286103	0.496145	-0.663226	0.609245	-0.146139	-0.063455	-0.776812	0	0
3941	3.659242	-0.692439	9.172202	0.033910	0.011944	0.027912	-0.285972	0.494764	-0.660635	0.609452	-0.145972	-0.063715	-0.776660	0	0
3942	3.617932	-0.730439	9.224995	0.010597	0.018913	0.039226	-0.287165	0.495598	-0.660087	0.609781	-0.145840	-0.063677	-0.776430	0	0
3943	3.564776	-0.734826	9.227806	-0.019776	0.024190	0.030227	-0.286104	0.495041	-0.661151	0.609926	-0.145915	-0.063451	-0.776320	0	0
3944	3.511720	-0.724841	9.211555	-0.032340	0.026808	0.039856	-0.287164	0.497254	-0.662938	0.610225	-0.145982	-0.063035	-0.776106	0	0
3945	3.550043	-0.770635	9.277991	-0.042148	0.017185	0.027391	-0.285319	0.496692	-0.662059	0.610303	-0.146253	-0.062689	-0.776022	0	0
3946	3.559753	-0.763496	9.277989	-0.062710	0.029427	0.027284	-0.287175	0.498080	-0.661235	0.610447	-0.146478	-0.062037	-0.775918	0	0
3947	3.468170	-0.740926	9.346333	-0.062699	0.025951	0.022015	-0.286382	0.498628	-0.662806	0.610452	-0.146810	-0.061492	-0.775896	0	0
3948	3.308617	-0.770534	9.481955	-0.062720	0.029465	0.023829	-0.285600	0.500279	-0.663063	0.610585	-0.147032	-0.060848	-0.775800	0	0
3949	3.221411	-0.802643	9.729948	-0.039474	0.033041	0.017021	-0.284888	0.501751	-0.664478	0.610587	-0.147165	-0.060448	-0.775804	0	0
3950	3.274707	-0.778970	9.741776	0.000817	0.043540	0.013816	-0.284626	0.502301	-0.664737	0.610738	-0.146883	-0.060225	-0.775756	0	0
3951	3.307793	-0.873608	9.552943	0.039321	0.033095	0.008747	-0.285676	0.501480	-0.664729	0.610789	-0.146530	-0.060449	-0.775765	0	0
3952	3.375449	-0.853806	9.122392	0.094832	0.034047	0.012673	-0.285397	0.498996	-0.665019	0.611044	-0.145749	-0.061011	-0.775668	0	0
3953	3.313032	-0.807183	9.265263	0.139669	-0.003492	-0.024120	-0.286321	0.496930	-0.661244	0.610959	-0.145052	-0.062290	-0.775764	0	0
3954	3.105746	-0.757147	9.368566	0.153991	0.010549	-0.023895	-0.285391	0.495408	-0.660752	0.611004	-0.144068	-0.063508	-0.775813	0	0
3955	3.002284	-0.705768	9.389276	0.177215	-0.012173	-0.022004	-0.286431	0.492103	-0.659595	0.610982	-0.143208	-0.065126	-0.775855	0	0
3956	3.029579	-0.604821	9.435864	0.198694	-0.028796	-0.028946	-0.286656	0.486589	-0.661472	0.611021	-0.142252	-0.066938	-0.775846	0	0
3957	2.945438	-0.551357	9.401155	0.197770	-0.025285	-0.020091	-0.286104	0.481897	-0.661005	0.611032	-0.141367	-0.068791	-0.775837	0	0
3958	2.846561	-0.529332	9.272481	0.202345	-0.006823	-0.033172	-0.287678	0.481079	-0.661902	0.611058	-0.140214	-0.070503	-0.775872	0	0
3959	2.743137	-0.475299	9.374935	0.198698	-0.022585	-0.025285	-0.287922	0.476942	-0.660636	0.611032	-0.139292	-0.072349	-0.775889	0	0
3960	2.808057	-0.520875	9.580537	0.212998	-0.019139	-0.026964	-0.287111	0.472800	-0.659646	0.611108	-0.138173	-0.074210	-0.775853	0	0
3961	2.839858	-0.463412	9.576117	0.227366	-0.017370	-0.037425	-0.286571	0.467830	-0.655270	0.611032	-0.137019	-0.076256	-0.775919	0	0
3962	2.900075	-0.483250	9.534513	0.252400	-0.040117	-0.039108	-0.287615	0.463972	-0.651772	0.611032	-0.135813	-0.078565	-0.775901	0	0
3963	2.910638	-0.353764	9.432567	0.277472	-0.043590	-0.040675	-0.289955	0.459021	-0.652828	0.610976	-0.134547	-0.081159	-0.775899	0	0
3964	3.010761	-0.519561	8.953938	0.279335	-0.035636	-0.042448	-0.289928	0.453504	-0.651449	0.610982	-0.133137	-0.083653	-0.775872	0	0
3965	2.919790	-0.399519	8.650880	0.281182	-0.029417	-0.044116	-0.290958	0.447716	-0.649014	0.610907	-0.131734	-0.086192	-0.775893	0	0
3966	2.800439	-0.206141	8.661343	0.247219	0.016088	-0.037955	-0.289632	0.444397	-0.645807	0.610941	-0.130120	-0.088113	-0.775922	0	0
3967	2.954347	-0.267666	7.810933	0.098767	0.065134	-0.016870	-0.287893	0.440527	-0.646784	0.610914	-0.129122	-0.088624	-0.776052	0	0
3968	3.061318	-0.182782	8.313281	-0.121471	0.089380	0.006259	-0.287767	0.441354	-0.646517	0.610886	-0.129230	-0.087181	-0.776220	0	0
3969	3.021873	-0.317509	8.987408	-0.230812	0.141635	0.042630	-0.285667	0.444654	-0.649646	0.610956	-0.129704	-0.084590	-0.776372	0	0
3970	3.192528	-0.068414	8.294237	-0.254024	0.190664	0.066445	-0.283967	0.448231	-0.651722	0.611313	-0.129884	-0.081422	-0.776400	0	0
3971	3.574513	-0.021681	8.820211	-0.320524	0.155331	0.105368	-0.284122	0.454578	-0.655569	0.611744	-0.130858	-0.077978	-0.776251	0	0
3972	3.554312	-0.166231	9.477236	-0.234724	0.186696	0.116643	-0.283085	0.459263	-0.658276	0.612478	-0.130990	-0.074913	-0.775951	0	0
3973	3.153433	0.164258	9.561400	-0.061272	0.193768	0.146316	-0.279797	0.461728	-0.660257	0.613577	-0.130112	-0.073197	-0.775394	0	0
3974	2.881375	0.290212	9.156631	0.008497	0.193911	0.162803	-0.279548	0.464762	-0.661274	0.614978	-0.128730	-0.071912	-0.774635	0	0
3975	2.452886	0.470625	8.900373	0.085411	0.190485	0.181982	-0.277348	0.462731	-0.663038	0.616533	-0.126999	-0.071307	-0.773740	0	0
3976	2.431767	0.224887	8.712674	0.167608	0.183492	0.209832	-0.276281	0.462176	-0.665928	0.618470	-0.124751	-0.071255	-0.772564	0	0
3977	2.301368	-0.111014	8.649854	0.330535	0.215990	0.200535	-0.276788	0.458594	-0.665695	0.620485	-0.121314	-0.072358	-0.771392	0	0
3978	2.552449	-0.131008	9.044006	0.590030	0.134623	0.160628	-0.274009	0.453060	-0.660186	0.622472	-0.116788	-0.075923	-0.770146	0	0
3979	2.739148	-0.035200	9.389576	0.846095	0.183638	0.128262	-0.272387	0.443950	-0.656911	0.624471	-0.110333	-0.081279	-0.768932	0	0
3980	2.754133	0.027823	9.587244	1.103902	0.155756	0.087748	-0.271259	0.428223	-0.652261	0.626387	-0.102367	-0.088738	-0.767649	0	0
3981	2.803904	0.221089	9.992795	1.249005	0.173283	0.048351	-0.271409	0.406161	-0.648697	0.628050	-0.093382	-0.097319	-0.766395	0	0
3982	2.755899	0.268880	9.767846	1.311864	0.215433	0.017269	-0.269470	0.385879	-0.642409	0.629472	-0.083567	-0.106039	-0.765204	0	0
3983	2.789939	0.302221	9.746305	1.304837	0.209371	-0.012767	-0.265048	0.368340	-0.634828	0.630543	-0.073865	-0.114842	-0.764049	0	0
3984	2.730847	0.489449	9.472586	1.287131	0.219133	-0.042759	-0.262474	0.350811	-0.626045	0.631299	-0.064082	-0.123364	-0.762979	0	0
3985	3.030049	0.795012	9.483130	1.179816	0.191053	-0.061293	-0.259875	0.329973	-0.619382	0.631688	-0.055236	-0.131329	-0.762018	0	0
3986	2.936487	1.199218	10.074996	0.991749	0.176850	-0.041470	-0.257292	0.311480	-0.611783	0.632052	-0.047630	-0.137834	-0.761081	0	0
3987	2.644690	1.593295	9.995524	0.707153	0.222290	-0.007963	-0.253421	0.299598	-0.606484	0.632528	-0.041596	-0.141951	-0.760282	0	0
3988	2.447670	1.761807	9.499337	0.297246	0.220584	0.027965	-0.250964	0.294536	-0.604327	0.633126	-0.038138	-0.142855	-0.759795	0	0
3989	2.129139	1.797444	9.329455	-0.137864	0.195088	0.084728	-0.248452	0.294799	-0.606970	0.633908	-0.037785	-0.140676	-0.759568	0	0
3990	1.836747	1.429452	9.371007	-0.563958	0.237804	0.138184	-0.248477	0.301697	-0.611335	0.635030	-0.039804	-0.134882	-0.759578	0	0
3991	1.911733	1.113451	9.260981	-0.954174	0.235896	0.163446	-0.245488	0.316030	-0.622712	0.636102	-0.044414	-0.126190	-0.759919	0	0
3992	2.148337	1.091510	9.768192	-1.242578	0.195299	0.203406	-0.244232	0.333129	-0.633254	0.637293	-0.051138	-0.115460	-0.760205	0	0
3993	2.279788	0.570354	9.568801	-1.475276	0.193459	0.220067	-0.243382	0.351334	-0.642475	0.638290	-0.059436	-0.103007	-0.760554	0	0
3994	2.255730	0.580399	9.646030	-1.607919	0.135596	0.249739	-0.243214	0.376578	-0.656570	0.639288	-0.068968	-0.089807	-0.760584	0	0
3995	1.845517	-0.038393	9.171403	-1.701062	0.109501	0.271883	-0.243857	0.403479	-0.667507	0.640119	-0.079356	-0.076083	-0.760369	0	0
3996	1.757489	-0.215807	9.919961	-1.409690	0.000917	0.286805	-0.245575	0.435214	-0.680597	0.641128	-0.088633	-0.065180	-0.759506	0	0
3997	1.716375	-1.220072	9.389650	-1.428933	0.179634	0.251003	-0.246215	0.460598	-0.689724	0.641762	-0.096686	-0.053047	-0.758933	0	0
3998	1.380143	-0.984595	10.029737	-1.135506	0.032791	0.201637	-0.246435	0.479771	-0.696050	0.642162	-0.103879	-0.044075	-0.758218	0	0
3999	1.243221	-1.201879	9.413169	-0.923194	0.113563	0.184101	-0.247961	0.495503	-0.700044	0.642584	-0.109108	-0.036234	-0.757541	0	0
4000	1.508957	-1.184819	9.377425	-0.679753	-0.040297	0.123561	-0.249604	0.508201	-0.703022	0.642712	-0.113878	-0.031258	-0.756952	0	0
4001	1.852045	-1.168710	9.268838	-0.531990	-0.035992	0.103363	-0.250515	0.519692	-0.705900	0.642840	-0.117678	-0.027417	-0.756410	0	0
4002	2.595800	-1.169440	9.353739	-0.419201	-0.075511	0.077381	-0.251865	0.527422	-0.709453	0.642904	-0.121018	-0.024695	-0.755923	0	0
4003	2.729248	-1.426966	9.638026	-0.284936	-0.059781	0.060694	-0.253588	0.532674	-0.715241	0.642965	-0.123403	-0.022932	-0.755541	0	0
4004	2.442377	-1.700945	9.762324	-0.111210	-0.047342	0.026786	-0.255975	0.534755	-0.714011	0.642992	-0.124536	-0.022414	-0.755348	0	0
4005	1.987900	-1.769738	9.702968	0.057257	-0.053141	-0.030040	-0.255976	0.534893	-0.714140	0.642791	-0.124648	-0.023304	-0.755473	0	0
4006	1.782315	-1.470648	9.455831	0.206030	-0.072997	-0.081770	-0.257550	0.530348	-0.708686	0.642394	-0.123910	-0.025484	-0.755861	0	0
4007	1.934059	-1.174750	9.075795	0.331541	-0.063214	-0.121330	-0.258843	0.525667	-0.707931	0.641840	-0.122308	-0.028619	-0.756481	0	0
4008	2.225919	-0.887887	9.244808	0.460469	-0.105224	-0.155822	-0.258676	0.519599	-0.707993	0.641195	-0.120155	-0.033024	-0.757193	0	0
4009	2.677337	-0.573556	9.364693	0.576794	-0.095729	-0.156777	-0.259680	0.509677	-0.706121	0.640624	-0.117214	-0.038272	-0.757890	0	0
4010	2.891102	-0.397165	9.388910	0.643010	-0.081789	-0.153629	-0.260944	0.497824	-0.702048	0.640146	-0.113708	-0.043900	-0.758523	0	0
4011	2.764977	-0.468939	9.192101	0.655530	-0.070354	-0.143776	-0.260082	0.481822	-0.696353	0.639709	-0.110077	-0.049576	-0.759077	0	0
4012	2.552198	-0.505979	9.121410	0.576902	-0.056255	-0.161863	-0.258586	0.471609	-0.692827	0.639069	-0.106785	-0.054546	-0.759745	0	0
4013	2.466202	-0.371037	8.984311	0.473156	0.000615	-0.150021	-0.259580	0.461412	-0.693434	0.638376	-0.103776	-0.058393	-0.760458	0	0
4014	2.513730	-0.140517	8.981745	0.345205	0.019793	-0.142039	-0.260340	0.453831	-0.689848	0.637629	-0.101394	-0.061090	-0.761194	0	0
4015	2.520583	-0.198033	9.067544	0.202016	0.056450	-0.127105	-0.258205	0.448165	-0.688111	0.636842	-0.099706	-0.062499	-0.761961	0	0
4016	2.638805	-0.226440	9.518023	0.100852	0.082523	-0.118987	-0.257650	0.443612	-0.688816	0.636078	-0.098415	-0.062914	-0.762733	0	0
4017	2.501108	-0.248107	9.946754	-0.011969	0.141884	-0.094894	-0.256847	0.442092	-0.689756	0.635371	-0.097460	-0.062119	-0.763509	0	0
4018	2.426719	-0.193580	10.284488	-0.108654	0.178525	-0.081341	-0.251459	0.444269	-0.689425	0.634759	-0.096789	-0.060290	-0.764250	0	0
4019	2.453709	-0.133674	10.280136	-0.165884	0.218739	-0.076321	-0.247227	0.443144	-0.692107	0.634085	-0.096234	-0.057813	-0.765070	0	0
4020	2.448941	-0.117520	10.044838	-0.172938	0.213580	-0.094005	-0.245246	0.444238	-0.694995	0.633322	-0.095695	-0.055281	-0.765956	0	0
4021	2.423806	-0.250120	9.877701	-0.124535	0.189191	-0.116667	-0.241432	0.446562	-0.696854	0.632351	-0.095082	-0.053349	-0.766972	0	0
4022	2.499947	-0.411539	9.983337	-0.035083	0.157694	-0.124999	-0.239305	0.445312	-0.700288	0.631456	-0.094081	-0.052258	-0.767907	0	0
4023	2.532092	-0.642784	9.951562	0.070563	0.164755	-0.138358	-0.236283	0.444190	-0.695913	0.630480	-0.092413	-0.052002	-0.768928	0	0
4024	2.396996	-0.616100	9.681458	0.159158	0.156122	-0.136811	-0.232964	0.440588	-0.697303	0.629661	-0.090192	-0.052423	-0.769834	0	0
4025	2.229240	-0.430294	9.451920	0.187816	0.117748	-0.146340	-0.229647	0.436157	-0.696614	0.628697	-0.088145	-0.053374	-0.770793	0	0
4026	2.027437	-0.284517	9.416883	0.142138	0.109027	-0.136921	-0.228816	0.431743	-0.700973	0.627830	-0.086391	-0.053960	-0.771657	0	0
4027	1.965984	-0.109791	9.767904	0.061490	0.114150	-0.117176	-0.226424	0.428698	-0.701952	0.626975	-0.085179	-0.053933	-0.772489	0	0
4028	1.913580	-0.015017	9.952099	-0.012002	0.136785	-0.087639	-0.222712	0.426197	-0.704510	0.626374	-0.084203	-0.053112	-0.773139	0	0
4029	1.880096	0.030857	9.924075	-0.067616	0.110478	-0.063447	-0.222053	0.427574	-0.706592	0.625822	-0.083853	-0.052063	-0.773695	0	0
4030	1.993721	0.053617	9.791174	-0.073924	0.087706	-0.056553	-0.220459	0.426463	-0.708713	0.625369	-0.083662	-0.051043	-0.774150	0	0
4031	2.198879	0.042214	9.731593	-0.051642	0.065757	-0.042434	-0.218621	0.426314	-0.706526	0.624967	-0.083570	-0.050382	-0.774528	0	0
4032	2.212564	-0.068668	9.686940	-0.028410	0.064878	-0.035244	-0.218091	0.425622	-0.706280	0.624701	-0.083282	-0.049839	-0.774809	0	0
4033	2.002202	-0.105697	9.625843	-0.028424	0.036963	-0.038813	-0.218081	0.426451	-0.710313	0.624328	-0.083271	-0.049538	-0.775130	0	0
4034	1.626999	-0.234963	9.656434	-0.034741	0.016057	-0.034443	-0.216099	0.425475	-0.710353	0.624049	-0.083401	-0.049252	-0.775359	0	0
4035	1.476863	-0.289536	9.517709	-0.001559	0.005679	-0.050944	-0.217020	0.425204	-0.710342	0.623596	-0.083452	-0.049356	-0.775711	0	0
4036	1.535270	-0.222961	9.414627	0.019798	-0.008369	-0.026168	-0.216219	0.423684	-0.710760	0.623406	-0.083435	-0.049638	-0.775848	0	0
4037	1.710162	-0.079918	9.446006	0.044783	-0.010206	-0.011918	-0.217276	0.424103	-0.710870	0.623291	-0.083334	-0.050163	-0.775917	0	0
4038	1.889244	-0.032508	9.675725	0.030335	-0.005120	0.012619	-0.215948	0.422027	-0.710389	0.623411	-0.083246	-0.050474	-0.775810	0	0
4039	2.019489	-0.057235	9.787273	0.029446	0.019312	0.015297	-0.217254	0.420380	-0.710907	0.623509	-0.083025	-0.050674	-0.775742	0	0
4040	2.086746	-0.105954	9.757294	0.042833	0.031525	0.026865	-0.217249	0.419415	-0.710656	0.623751	-0.082583	-0.050840	-0.775584	0	0
4041	2.124933	-0.164391	9.621706	0.060843	0.064827	0.014760	-0.215660	0.418028	-0.710694	0.623891	-0.081816	-0.051003	-0.775541	0	0
4042	2.191986	-0.239751	9.531338	0.112866	0.084140	-0.005973	-0.215131	0.417611	-0.710706	0.623975	-0.080511	-0.051412	-0.775583	0	0
4043	2.220601	-0.288279	9.465643	0.177361	0.093816	-0.017821	-0.215099	0.411682	-0.710244	0.623966	-0.078779	-0.052329	-0.775707	0	0
4044	2.172920	-0.199227	9.363735	0.254289	0.099974	-0.008392	-0.215083	0.407268	-0.707420	0.624123	-0.076469	-0.053735	-0.775716	0	0
4045	2.134551	-0.160567	9.323654	0.325953	0.101802	-0.025466	-0.211495	0.401734	-0.707138	0.624162	-0.073748	-0.055765	-0.775805	0	0
4046	2.004521	-0.106884	9.243681	0.368943	0.101884	-0.032150	-0.209332	0.392070	-0.706875	0.624235	-0.070691	-0.058069	-0.775861	0	0
4047	1.874539	-0.048221	9.219040	0.411891	0.100187	-0.031791	-0.208123	0.386409	-0.704342	0.624267	-0.067443	-0.060781	-0.775917	0	0
4048	1.851068	0.048004	9.165072	0.420817	0.089698	-0.028212	-0.207561	0.376889	-0.698579	0.624356	-0.064159	-0.063556	-0.775902	0	0
4049	1.779319	0.144784	9.169208	0.391237	0.061699	-0.024082	-0.207399	0.370545	-0.697080	0.624389	-0.061342	-0.066342	-0.775870	0	0
4050	1.858993	0.144065	9.137268	0.334776	0.068613	-0.000700	-0.206185	0.364471	-0.695203	0.624612	-0.058774	-0.068564	-0.775696	0	0
4051	1.919050	0.100322	9.143457	0.261316	0.047543	0.012760	-0.205615	0.357575	-0.696062	0.624829	-0.056904	-0.070408	-0.775496	0	0
4052	1.837291	0.144595	9.255224	0.187931	0.033531	0.009562	-0.205065	0.353711	-0.696239	0.625017	-0.055532	-0.071703	-0.775325	0	0
4053	1.827699	0.149877	9.385147	0.100166	0.033448	0.023903	-0.203718	0.350121	-0.699033	0.625215	-0.054787	-0.072379	-0.775155	0	0
4054	1.803633	0.157620	9.495997	0.018683	0.028139	0.032989	-0.203989	0.351087	-0.698498	0.625491	-0.054531	-0.072383	-0.774950	0	0
4055	1.827579	0.128657	9.524298	-0.035939	0.036835	0.044064	-0.204770	0.349437	-0.698502	0.625775	-0.054625	-0.071971	-0.774753	0	0
4056	1.827987	0.179723	9.707534	-0.066385	0.054273	0.050080	-0.204513	0.349986	-0.697458	0.626143	-0.054712	-0.071141	-0.774526	0	0
4057	2.002760	0.299369	9.952540	-0.080758	0.047153	0.054322	-0.205302	0.350543	-0.698744	0.626488	-0.055014	-0.070311	-0.774301	0	0
4058	2.080426	0.360696	9.755503	-0.074516	0.047148	0.064935	-0.203857	0.352328	-0.700443	0.626969	-0.055217	-0.069456	-0.773974	0	0
4059	2.210071	0.258410	9.671495	-0.077237	0.022624	0.067412	-0.203062	0.352325	-0.701889	0.627396	-0.055702	-0.068805	-0.773652	0	0
4060	2.243151	0.148332	9.939116	-0.045032	0.061931	0.072156	-0.203586	0.353156	-0.703959	0.627955	-0.055611	-0.068081	-0.773269	0	0
4061	2.175653	0.163387	9.971115	-0.034354	0.075034	0.088165	-0.203333	0.353981	-0.702390	0.628597	-0.055441	-0.067426	-0.772817	0	0
4062	1.909589	0.107191	9.792516	-0.032678	0.051473	0.111075	-0.203973	0.352332	-0.705004	0.629448	-0.055380	-0.066841	-0.772179	0	0
4063	1.624229	0.055802	9.563667	-0.045191	0.064711	0.118161	-0.203314	0.352742	-0.705661	0.630308	-0.055377	-0.066148	-0.771537	0	0
4064	1.469898	0.090228	9.416389	-0.072028	0.065647	0.121551	-0.202004	0.354528	-0.706446	0.631233	-0.055460	-0.065164	-0.770858	0	0
4065	1.397106	0.038176	9.512551	-0.082874	0.059475	0.140844	-0.203321	0.354673	-0.707076	0.632247	-0.055744	-0.064194	-0.770088	0	0
4066	1.377522	-0.000053	9.545927	-0.063191	0.075221	0.144566	-0.201473	0.356320	-0.710608	0.633351	-0.055713	-0.063204	-0.769265	0	0
4067	1.309662	-0.037712	9.642213	-0.032815	0.078710	0.152742	-0.203849	0.356608	-0.709787	0.634500	-0.055531	-0.062480	-0.768390	0	0
4068	1.362901	-0.023521	9.699596	0.003861	0.066450	0.149425	-0.202138	0.357288	-0.710588	0.635659	-0.055146	-0.062058	-0.767493	0	0
4069	1.551023	-0.056173	9.726438	0.002881	0.038368	0.158946	-0.203970	0.356610	-0.712914	0.636852	-0.055047	-0.061855	-0.766526	0	0
4070	1.632868	-0.097203	9.888686	-0.014183	0.041781	0.169371	-0.203713	0.357436	-0.712388	0.638134	-0.054978	-0.061439	-0.765498	0	0
4071	1.671169	-0.154245	10.209745	-0.043719	0.046957	0.163857	-0.205695	0.358412	-0.712609	0.639345	-0.055111	-0.060817	-0.764528	0	0
4072	1.541250	-0.094818	10.435059	-0.068730	0.067960	0.154986	-0.205559	0.358550	-0.713913	0.640494	-0.055182	-0.059823	-0.763638	0	0
4073	1.348490	-0.037849	10.483040	-0.099151	0.064502	0.153058	-0.203735	0.362815	-0.714941	0.641604	-0.055521	-0.058663	-0.762771	0	0
4074	1.213290	-0.029987	10.349710	-0.084735	0.043632	0.128460	-0.205584	0.364204	-0.715943	0.642533	-0.055863	-0.057718	-0.762036	0	0
4075	1.080817	0.029961	9.952591	-0.054192	0.034180	0.110204	-0.203483	0.365848	-0.716610	0.643329	-0.056109	-0.057107	-0.761392	0	0
4076	1.151286	0.098516	9.741279	-0.014765	-0.005117	0.091842	-0.204261	0.364474	-0.718176	0.643997	-0.056350	-0.057029	-0.760816	0	0
4077	1.259894	0.092680	9.682594	0.004896	-0.027881	0.091871	-0.205591	0.365859	-0.716708	0.644656	-0.056670	-0.057269	-0.760216	0	0
4078	1.320270	0.092339	9.725329	0.033589	-0.040107	0.073512	-0.206785	0.364484	-0.712011	0.645171	-0.056857	-0.057794	-0.759724	0	0
4079	1.364262	0.164300	9.773844	0.038975	-0.038370	0.069152	-0.207835	0.363248	-0.711355	0.645674	-0.057018	-0.058367	-0.759241	0	0
4080	1.451646	0.226286	9.817062	0.029135	-0.027912	0.070866	-0.208628	0.362976	-0.710042	0.646177	-0.057140	-0.058781	-0.758772	0	0
4081	1.543860	0.288248	9.865046	0.012136	-0.012214	0.074307	-0.208349	0.363806	-0.716035	0.646719	-0.057276	-0.058977	-0.758284	0	0
4082	1.640380	0.277931	9.883321	0.007711	-0.010472	0.063676	-0.209919	0.362298	-0.716548	0.647172	-0.057399	-0.059120	-0.757878	0	0
4083	1.711955	0.157078	9.871700	0.026631	0.008822	0.040046	-0.209142	0.362429	-0.712908	0.647474	-0.057262	-0.059309	-0.757615	0	0
4084	1.706379	0.060205	9.639915	0.062509	0.017660	0.028871	-0.208597	0.359945	-0.713984	0.647714	-0.056796	-0.059705	-0.757414	0	0
4085	1.703695	0.030599	9.389652	0.110987	0.009051	-0.002528	-0.208326	0.357875	-0.712705	0.647741	-0.056087	-0.060558	-0.757376	0	0
4086	1.812512	0.053646	9.338509	0.124490	-0.011912	-0.025443	-0.208971	0.354844	-0.711812	0.647582	-0.055411	-0.061646	-0.757474	0	0
4087	1.813031	0.125837	9.351351	0.127265	-0.010120	-0.044788	-0.208289	0.350980	-0.711991	0.647282	-0.054720	-0.062773	-0.757688	0	0
4088	1.769625	0.131251	9.438308	0.098709	-0.015336	-0.065270	-0.208030	0.350426	-0.709915	0.646815	-0.054211	-0.063710	-0.758045	0	0
4089	1.711967	0.168208	9.578623	0.034349	-0.018824	-0.083353	-0.207097	0.348767	-0.710076	0.646164	-0.054165	-0.064212	-0.758561	0	0
4090	1.688384	0.243308	9.695049	-0.013920	-0.035439	-0.101368	-0.206030	0.346417	-0.710115	0.645361	-0.054512	-0.064446	-0.759200	0	0
4091	1.606396	0.258448	9.717561	-0.008451	-0.042361	-0.125999	-0.205758	0.345589	-0.711171	0.644347	-0.054893	-0.064798	-0.760004	0	0
4092	1.596935	0.287275	9.681924	0.013098	-0.051927	-0.144372	-0.205620	0.344071	-0.710536	0.643220	-0.055163	-0.065366	-0.760889	0	0
4093	1.621044	0.284431	9.599970	0.049011	-0.046602	-0.167888	-0.205216	0.341586	-0.708872	0.641914	-0.055177	-0.066204	-0.761918	0	0
4094	1.674092	0.276543	9.515306	0.084913	-0.053532	-0.192340	-0.204412	0.339376	-0.709167	0.640463	-0.054965	-0.067356	-0.763052	0	0
4095	1.775344	0.256222	9.420468	0.087667	-0.036022	-0.200220	-0.202816	0.335506	-0.707143	0.638933	-0.054629	-0.068440	-0.764262	0	0
4096	1.811860	0.299069	9.367773	0.084973	-0.046525	-0.199397	-0.201732	0.330536	-0.707470	0.637432	-0.054358	-0.069551	-0.765434	0	0
4097	1.850495	0.298782	9.372243	0.061788	-0.032512	-0.212745	-0.198830	0.328589	-0.705186	0.635786	-0.054153	-0.070423	-0.766736	0	0
4098	1.886878	0.322462	9.343361	0.063513	-0.036050	-0.198652	-0.198418	0.326105	-0.705869	0.634287	-0.053938	-0.071303	-0.767910	0	0
4099	2.032115	0.374021	9.270601	0.054610	-0.053551	-0.211148	-0.197089	0.323064	-0.704094	0.632625	-0.053946	-0.072257	-0.769191	0	0
4100	2.201625	0.433532	9.500542	0.042069	-0.074632	-0.220171	-0.194973	0.321259	-0.703362	0.630920	-0.054146	-0.073227	-0.770484	0	0
4101	2.259519	0.417021	9.754605	0.002655	-0.043243	-0.208035	-0.194952	0.318089	-0.704437	0.629249	-0.054412	-0.073724	-0.771783	0	0
4102	2.230638	0.418386	10.127385	-0.072545	-0.017100	-0.201438	-0.194158	0.316981	-0.703417	0.627646	-0.054906	-0.073436	-0.773080	0	0
4103	2.201627	0.413795	10.125179	-0.136841	0.069520	-0.203347	-0.190461	0.317790	-0.706985	0.626009	-0.055185	-0.072149	-0.774507	0	0
4104	1.916713	0.424910	9.887433	-0.195863	0.061768	-0.205475	-0.187028	0.316945	-0.707827	0.624376	-0.055837	-0.070415	-0.775938	0	0
4105	1.795518	0.367500	9.681132	-0.217229	0.075875	-0.219649	-0.184262	0.318862	-0.710718	0.622561	-0.056557	-0.068475	-0.777515	0	0
4106	1.751515	0.291008	9.723893	-0.204757	0.088975	-0.205415	-0.180183	0.320771	-0.712325	0.620933	-0.057052	-0.066500	-0.778951	0	0
4107	1.794968	0.286151	9.819595	-0.160939	0.093320	-0.201572	-0.175697	0.321713	-0.715643	0.619292	-0.057297	-0.064879	-0.780375	0	0
4108	1.737633	0.364362	10.080548	-0.124304	0.123010	-0.188833	-0.172798	0.322388	-0.716853	0.617852	-0.057037	-0.063310	-0.781664	0	0
4109	1.584187	0.514940	10.165317	-0.140397	0.149271	-0.185256	-0.168056	0.323742	-0.718737	0.616379	-0.056725	-0.061491	-0.782993	0	0
4110	1.406018	0.592832	10.013936	-0.174417	0.135333	-0.180194	-0.163965	0.324135	-0.721141	0.614981	-0.056683	-0.059448	-0.784252	0	0
4111	1.380977	0.476737	9.738838	-0.163729	0.125744	-0.165181	-0.159886	0.326734	-0.724045	0.613632	-0.056705	-0.057575	-0.785446	0	0
4112	1.442684	0.331453	9.578016	-0.102019	0.091656	-0.165781	-0.156846	0.326443	-0.726180	0.612358	-0.056569	-0.056360	-0.786537	0	0
4113	1.432241	0.225365	9.466333	-0.008172	0.076788	-0.145781	-0.154605	0.326155	-0.726086	0.611218	-0.056030	-0.055996	-0.787488	0	0
4114	1.407884	0.196648	9.451794	0.040069	0.044421	-0.138496	-0.151564	0.325174	-0.727446	0.610206	-0.055412	-0.056173	-0.788304	0	0
4115	1.371746	0.206699	9.500288	0.048902	0.019885	-0.121766	-0.150103	0.322546	-0.726451	0.609255	-0.054982	-0.056589	-0.789040	0	0
4116	1.296939	0.210035	9.613928	0.021958	0.004091	-0.107019	-0.147193	0.320324	-0.725996	0.608455	-0.054809	-0.056850	-0.789650	0	0
4117	1.162209	0.271919	9.844117	-0.026452	-0.008209	-0.095913	-0.146924	0.319633	-0.726528	0.607653	-0.055068	-0.056821	-0.790251	0	0
4118	0.906732	0.332335	10.072928	-0.030097	-0.004707	-0.086150	-0.144430	0.320998	-0.726031	0.606989	-0.055293	-0.056715	-0.790753	0	0
4119	0.670703	0.407383	10.417100	0.007489	-0.009924	-0.098153	-0.143891	0.320445	-0.728521	0.606195	-0.055344	-0.056949	-0.791342	0	0
4120	0.663578	0.419862	10.547085	0.109479	-0.002924	-0.097382	-0.141776	0.317950	-0.726492	0.605529	-0.054701	-0.057943	-0.791824	0	0
4121	0.810851	0.425088	10.271894	0.211594	0.000658	-0.114286	-0.140700	0.312704	-0.724214	0.604731	-0.053405	-0.059720	-0.792390	0	0
4122	1.085643	0.368876	9.893959	0.301171	-0.032513	-0.136749	-0.141469	0.307467	-0.721777	0.603817	-0.051813	-0.062430	-0.792983	0	0
4123	1.384148	0.250132	9.577586	0.333350	-0.046548	-0.126098	-0.138925	0.301250	-0.723312	0.602953	-0.050143	-0.065456	-0.793504	0	0
4124	1.562442	0.204501	9.267898	0.331600	-0.044784	-0.126161	-0.138629	0.294077	-0.720780	0.602144	-0.048467	-0.068476	-0.793968	0	0
4125	1.654323	0.227277	9.084714	0.276134	-0.046545	-0.123066	-0.137556	0.288830	-0.717459	0.601261	-0.047143	-0.071046	-0.794491	0	0
4126	1.683561	0.265385	9.036834	0.204479	-0.044857	-0.104196	-0.135952	0.281925	-0.712728	0.600541	-0.046248	-0.073044	-0.794907	0	0
4127	1.693728	0.337361	9.003927	0.091711	-0.039658	-0.094413	-0.134900	0.280815	-0.710278	0.599796	-0.046001	-0.074096	-0.795386	0	0
4128	1.715390	0.325371	9.070895	0.012913	-0.032732	-0.080874	-0.134631	0.279572	-0.709903	0.599182	-0.046176	-0.074487	-0.795802	0	0
4129	1.674948	0.407716	9.153904	-0.037267	-0.036285	-0.067126	-0.134885	0.278747	-0.711211	0.598595	-0.046698	-0.074482	-0.796214	0	0
4130	1.598165	0.473495	9.232229	-0.057052	-0.039830	-0.047863	-0.134622	0.279022	-0.711473	0.598198	-0.047374	-0.074343	-0.796485	0	0
4131	1.636803	0.473251	9.251120	-0.066098	-0.053014	-0.030365	-0.132274	0.281489	-0.708616	0.597876	-0.048230	-0.074192	-0.796689	0	0
4132	1.737866	0.424281	9.225652	-0.063340	-0.059120	-0.048030	-0.134643	0.281502	-0.709623	0.597462	-0.049097	-0.074119	-0.796953	0	0
4133	1.829413	0.394687	9.219714	-0.032042	-0.095869	-0.055018	-0.133195	0.282322	-0.710550	0.596926	-0.050076	-0.074511	-0.797258	0	0
4134	1.945364	0.398782	9.281248	-0.031992	-0.094138	-0.067383	-0.133596	0.283428	-0.710533	0.596361	-0.051019	-0.074907	-0.797583	0	0
4135	2.027323	0.378898	9.280312	-0.053486	-0.097675	-0.064057	-0.136106	0.284820	-0.711133	0.595736	-0.052140	-0.075150	-0.797955	0	0
4136	2.061159	0.383415	9.270458	-0.101843	-0.097718	-0.054725	-0.135056	0.285504	-0.710881	0.595211	-0.053538	-0.075002	-0.798269	0	0
4137	2.061617	0.443881	9.381702	-0.155550	-0.092516	-0.050682	-0.137176	0.287446	-0.710830	0.594635	-0.055241	-0.074399	-0.798637	0	0
4138	2.057269	0.509048	9.444976	-0.200310	-0.069817	-0.040339	-0.136133	0.290198	-0.712252	0.594185	-0.057013	-0.073291	-0.798950	0	0
4139	2.014380	0.586632	9.537564	-0.225334	-0.041832	-0.040393	-0.136151	0.294474	-0.714035	0.593682	-0.058739	-0.071830	-0.799332	0	0
4140	2.024359	0.629988	9.583640	-0.236104	-0.039240	-0.033408	-0.137227	0.299168	-0.715536	0.593282	-0.060484	-0.070249	-0.799640	0	0
4141	2.125932	0.653099	9.534963	-0.220027	-0.028781	-0.022704	-0.136435	0.300958	-0.718920	0.592923	-0.062092	-0.068750	-0.799913	0	0
4142	2.207312	0.555906	9.420187	-0.146613	-0.031364	-0.031032	-0.136969	0.303306	-0.720714	0.592596	-0.063245	-0.067836	-0.800143	0	0
4143	2.295387	0.372938	9.587959	-0.088557	-0.045436	-0.018391	-0.135286	0.306190	-0.716930	0.592335	-0.064216	-0.067494	-0.800288	0	0
4144	2.333060	0.233601	9.737442	-0.010680	-0.012199	-0.021271	-0.135693	0.308674	-0.717421	0.592183	-0.064417	-0.067549	-0.800379	0	0
4145	2.148456	0.072413	10.040001	0.017889	0.012273	-0.009503	-0.134239	0.308391	-0.718488	0.592098	-0.064308	-0.067716	-0.800437	0	0
4146	2.034660	0.030008	10.040495	0.039277	0.061235	0.023459	-0.133438	0.308389	-0.721369	0.592380	-0.063656	-0.067707	-0.800281	0	0
4147	1.754137	-0.019131	9.773178	0.051030	0.064921	0.005134	-0.131855	0.307414	-0.720359	0.592470	-0.062937	-0.067815	-0.800262	0	0
4148	1.599444	-0.039612	9.759857	0.012550	0.049216	0.002195	-0.129875	0.307128	-0.720914	0.592556	-0.062525	-0.067676	-0.800242	0	0
4149	1.613200	-0.149627	9.998806	-0.031295	0.064906	0.000138	-0.128546	0.305881	-0.722250	0.592559	-0.062285	-0.067120	-0.800306	0	0
4150	1.665473	-0.274537	10.184378	-0.053621	0.122592	0.001902	-0.126973	0.307389	-0.722259	0.592645	-0.061678	-0.066017	-0.800381	0	0
4151	1.636371	-0.293419	10.227672	-0.057153	0.134859	-0.006006	-0.126456	0.309869	-0.723545	0.592632	-0.061021	-0.064833	-0.800538	0	0
4152	1.573851	-0.252445	10.096499	-0.073228	0.122665	-0.012306	-0.122898	0.310677	-0.724895	0.592596	-0.060520	-0.063581	-0.800703	0	0
4153	1.578788	-0.227017	9.772301	-0.094593	0.094781	-0.035462	-0.120524	0.311493	-0.727139	0.592300	-0.060382	-0.062343	-0.801029	0	0
4154	1.604730	-0.305012	9.502007	-0.091882	0.054609	-0.046179	-0.118953	0.313691	-0.727793	0.591943	-0.060514	-0.061366	-0.801359	0	0
4155	1.616189	-0.387234	9.385604	-0.076628	0.017928	-0.063842	-0.117905	0.315340	-0.728705	0.591384	-0.060865	-0.060739	-0.801793	0	0
4156	1.596347	-0.463731	9.488238	-0.084745	-0.001351	-0.058696	-0.116338	0.318090	-0.729223	0.590898	-0.061396	-0.060158	-0.802154	0	0
4157	1.595993	-0.525126	9.860051	-0.091153	-0.014596	-0.041188	-0.116617	0.320297	-0.728414	0.590494	-0.062103	-0.059585	-0.802440	0	0
4158	1.538520	-0.470570	10.250513	-0.114478	0.010680	-0.030672	-0.115572	0.322636	-0.729711	0.590211	-0.062731	-0.058676	-0.802666	0	0
4159	1.340786	-0.439469	10.478489	-0.159277	0.019403	-0.020333	-0.114670	0.326905	-0.730725	0.589955	-0.063571	-0.057330	-0.802886	0	0
4160	1.295157	-0.077337	10.805092	-0.148511	0.001887	-0.038742	-0.113892	0.329383	-0.731364	0.589582	-0.064465	-0.056206	-0.803168	0	0
4161	1.238073	0.047846	10.696470	-0.146661	0.001948	-0.048376	-0.114697	0.332836	-0.732882	0.589100	-0.065345	-0.055069	-0.803529	0	0
4162	1.163312	0.071499	10.375341	-0.123244	-0.045114	-0.087112	-0.114575	0.334903	-0.733385	0.588326	-0.066441	-0.054455	-0.804047	0	0
4163	1.188848	-0.064131	10.133229	-0.127704	-0.088795	-0.097026	-0.114455	0.336695	-0.732978	0.587418	-0.067902	-0.054024	-0.804619	0	0
4164	1.316064	-0.164374	9.924294	-0.139243	-0.112362	-0.119279	-0.114069	0.338347	-0.733098	0.586348	-0.069614	-0.053700	-0.805274	0	0
4165	1.414697	-0.206932	9.629747	-0.148973	-0.127155	-0.140583	-0.114488	0.342210	-0.732532	0.585051	-0.071479	-0.053345	-0.806077	0	0
4166	1.492398	-0.140781	9.437572	-0.170399	-0.141122	-0.149607	-0.116347	0.344702	-0.732479	0.583693	-0.073588	-0.052959	-0.806897	0	0
4167	1.557677	-0.127080	9.365067	-0.184718	-0.151630	-0.149765	-0.116885	0.347187	-0.733489	0.582276	-0.075850	-0.052461	-0.807743	0	0
4168	1.632162	-0.176048	9.272534	-0.170314	-0.158582	-0.169101	-0.118227	0.350640	-0.732000	0.580751	-0.078088	-0.052193	-0.808645	0	0
4169	1.672670	-0.251016	9.242483	-0.112082	-0.156784	-0.184558	-0.120341	0.351203	-0.731441	0.579097	-0.079950	-0.052336	-0.809639	0	0
4170	1.698757	-0.316273	9.205458	-0.053008	-0.165501	-0.191229	-0.121941	0.353831	-0.730087	0.577469	-0.081552	-0.053074	-0.810594	0	0
4171	1.761302	-0.345956	9.096428	-0.018921	-0.156704	-0.205070	-0.121417	0.354793	-0.730868	0.575717	-0.082861	-0.053986	-0.811646	0	0
4172	1.800398	-0.283549	9.154488	-0.034919	-0.153177	-0.228965	-0.122730	0.353145	-0.729561	0.573807	-0.084236	-0.054831	-0.812800	0	0
4173	1.829331	-0.295272	9.327143	-0.063506	-0.137457	-0.238825	-0.123127	0.354113	-0.730718	0.571746	-0.085625	-0.055296	-0.814075	0	0
4174	1.838618	-0.352557	9.494637	-0.108187	-0.109486	-0.247879	-0.124580	0.354672	-0.730561	0.569632	-0.087052	-0.055310	-0.815403	0	0
4175	1.814178	-0.393277	9.487169	-0.136688	-0.107668	-0.276278	-0.124592	0.356741	-0.730410	0.567210	-0.088593	-0.055036	-0.816943	0	0
4176	1.765837	-0.402278	9.566792	-0.179574	-0.097153	-0.288878	-0.122614	0.356868	-0.730960	0.564707	-0.090299	-0.054434	-0.818529	0	0
4177	1.798961	-0.507435	9.870520	-0.174019	-0.058634	-0.327508	-0.123951	0.360184	-0.730907	0.561848	-0.091617	-0.053616	-0.820401	0	0
4178	1.744720	-0.669945	10.073402	-0.114771	-0.037540	-0.371079	-0.120010	0.362369	-0.731075	0.558753	-0.092424	-0.053284	-0.822444	0	0
4179	1.734124	-0.804234	10.177696	-0.035827	-0.011188	-0.412731	-0.118167	0.362359	-0.730712	0.555334	-0.092522	-0.053399	-0.824738	0	0
4180	1.704938	-0.828528	10.023855	0.052124	0.002995	-0.463140	-0.114467	0.360132	-0.730008	0.551638	-0.092013	-0.054298	-0.827213	0	0
4181	1.878957	-0.805896	10.003387	0.111295	-0.010967	-0.492766	-0.111287	0.356806	-0.729828	0.547674	-0.091242	-0.055686	-0.829835	0	0
4182	2.028970	-0.759405	9.858429	0.150814	0.017078	-0.513557	-0.107317	0.353199	-0.728881	0.543631	-0.090042	-0.057369	-0.832506	0	0
4183	2.208096	-0.698299	9.847973	0.154484	-0.012655	-0.541876	-0.103195	0.347938	-0.730951	0.539267	-0.089016	-0.059158	-0.835325	0	0
4184	2.338079	-0.761331	10.016763	0.163546	-0.017901	-0.573607	-0.099082	0.341848	-0.729249	0.534674	-0.087997	-0.061186	-0.838234	0	0
4185	2.439564	-0.756867	10.162540	0.176144	-0.003922	-0.589358	-0.094195	0.338512	-0.727009	0.529901	-0.086749	-0.063145	-0.841245	0	0
4186	2.444644	-0.718723	10.064400	0.169087	-0.003859	-0.608787	-0.090350	0.332146	-0.723480	0.524976	-0.085555	-0.065169	-0.844295	0	0
4187	2.337697	-0.812096	9.932066	0.158492	-0.010731	-0.638833	-0.085066	0.328531	-0.721380	0.519724	-0.084421	-0.067048	-0.847505	0	0
4188	2.202725	-0.770724	9.746246	0.137088	-0.015881	-0.650409	-0.081212	0.321754	-0.719680	0.514361	-0.083462	-0.068892	-0.850718	0	0
4189	2.009909	-0.712224	9.508250	0.076367	-0.031484	-0.674625	-0.077507	0.318700	-0.719245	0.508680	-0.082894	-0.070194	-0.854076	0	0
4190	1.889506	-0.663397	9.437751	0.001177	-0.059457	-0.673464	-0.072226	0.316189	-0.718307	0.502929	-0.082978	-0.071114	-0.857391	0	0
4191	1.708814	-0.613157	9.675413	-0.070427	-0.068217	-0.676602	-0.068260	0.312995	-0.716704	0.497041	-0.083454	-0.071327	-0.860755	0	0
4192	1.503816	-0.582249	9.821736	-0.143935	-0.063026	-0.647975	-0.063779	0.313109	-0.717423	0.491335	-0.084306	-0.070990	-0.863969	0	0
4193	1.306342	-0.512857	9.987664	-0.228154	-0.070071	-0.629159	-0.059310	0.315705	-0.718508	0.485685	-0.085593	-0.069780	-0.867130	0	0
4194	1.336614	-0.334824	10.080776	-0.246160	-0.064916	-0.604574	-0.055096	0.317338	-0.720641	0.480226	-0.086986	-0.068526	-0.870127	0	0
4195	1.395064	-0.269906	10.222815	-0.292852	-0.045817	-0.566081	-0.051815	0.320354	-0.721704	0.475050	-0.088401	-0.066554	-0.872974	0	0
4196	1.528882	-0.124665	10.081533	-0.307255	-0.044141	-0.541514	-0.048009	0.325023	-0.725105	0.470059	-0.089944	-0.064607	-0.875660	0	0
4197	1.667082	-0.041981	9.944303	-0.319928	-0.066976	-0.511751	-0.045512	0.327769	-0.727722	0.465287	-0.091697	-0.062432	-0.878181	0	0
4198	1.744054	-0.079110	9.796608	-0.329133	-0.109081	-0.463534	-0.043957	0.332034	-0.727443	0.460881	-0.093956	-0.060520	-0.880396	0	0
4199	1.893319	-0.133951	9.547148	-0.325591	-0.102110	-0.446791	-0.040941	0.336156	-0.730055	0.456624	-0.096078	-0.058388	-0.882527	0	0
4200	1.999329	-0.159568	9.305606	-0.320396	-0.140665	-0.413440	-0.040830	0.340706	-0.731446	0.452623	-0.098601	-0.056646	-0.884422	0	0
4201	2.072441	-0.064098	9.250796	-0.342066	-0.151281	-0.371342	-0.041111	0.344983	-0.733615	0.448961	-0.101273	-0.054515	-0.886118	0	0
4202	2.077649	-0.011223	9.251359	-0.345817	-0.167987	-0.337936	-0.041400	0.350638	-0.735510	0.445561	-0.104190	-0.052593	-0.887611	0	0
4203	2.148430	0.096255	9.184691	-0.360382	-0.177752	-0.283443	-0.041817	0.355743	-0.737539	0.442622	-0.107224	-0.050330	-0.888851	0	0
4204	2.147130	0.252549	9.167273	-0.391039	-0.186628	-0.232558	-0.043685	0.361408	-0.740323	0.440080	-0.110558	-0.047975	-0.889834	0	0
4205	2.162217	0.334386	9.225763	-0.423438	-0.186750	-0.192250	-0.044778	0.369274	-0.742053	0.437855	-0.113996	-0.045100	-0.890648	0	0
4206	2.258616	0.305033	9.311113	-0.455067	-0.204448	-0.130899	-0.049022	0.375917	-0.745052	0.436118	-0.117812	-0.042138	-0.891149	0	0
4207	2.371403	0.203409	9.400299	-0.481117	-0.217666	-0.115333	-0.052096	0.384483	-0.746485	0.434471	-0.121812	-0.038807	-0.891566	0	0
4208	2.561684	0.130306	9.575663	-0.488525	-0.213505	-0.064340	-0.053845	0.393181	-0.750413	0.433267	-0.125874	-0.035505	-0.891726	0	0
4209	2.707766	0.293147	9.715667	-0.481522	-0.232888	-0.038819	-0.059169	0.403690	-0.752315	0.432268	-0.130042	-0.032157	-0.891739	0	0
4210	2.742274	0.402447	9.365741	-0.478041	-0.211914	-0.000807	-0.063681	0.411023	-0.755042	0.431619	-0.134060	-0.028859	-0.891572	0	0
4211	2.867389	0.347758	9.104473	-0.472780	-0.213713	0.029141	-0.067823	0.422077	-0.756694	0.431213	-0.138043	-0.025441	-0.891265	0	0
4212	3.209401	0.211636	9.508523	-0.403143	-0.226170	0.047087	-0.071162	0.430644	-0.757863	0.431084	-0.141872	-0.022810	-0.890797	0	0
4213	3.474627	0.154431	9.568063	-0.243813	-0.170216	0.046596	-0.074881	0.435903	-0.757885	0.431138	-0.144494	-0.021251	-0.890387	0	0
4214	3.422791	0.007145	9.249578	-0.066584	-0.163069	0.040857	-0.078317	0.437715	-0.758075	0.431438	-0.146306	-0.021353	-0.889944	0	0
4215	3.287071	-0.063775	9.307613	0.104277	-0.183117	0.040292	-0.082279	0.438425	-0.756444	0.431926	-0.147552	-0.022986	-0.889461	0	0
4216	3.005615	-0.240636	8.957123	0.234193	-0.122518	0.027416	-0.085679	0.433755	-0.756178	0.432552	-0.147699	-0.025609	-0.889060	0	0
4217	2.953654	-0.415799	8.960364	0.307503	-0.154860	0.029575	-0.088040	0.429906	-0.753052	0.433239	-0.147817	-0.028958	-0.888603	0	0
4218	2.713161	-0.276979	8.911162	0.320090	-0.089174	0.037937	-0.091447	0.425649	-0.751348	0.434090	-0.147296	-0.032184	-0.888163	0	0
4219	2.452761	-0.226446	9.041366	0.258263	-0.071694	0.059664	-0.092482	0.420827	-0.748772	0.434985	-0.146896	-0.034696	-0.887697	0	0
4220	2.432984	-0.280200	8.716470	0.099788	-0.047255	0.099134	-0.094322	0.419182	-0.747457	0.436069	-0.146978	-0.035695	-0.887112	0	0
4221	2.640296	-0.334304	8.855855	-0.045239	-0.000198	0.126368	-0.096178	0.420570	-0.746633	0.437131	-0.147288	-0.035107	-0.886561	0	0
4222	2.653255	-0.537455	8.524153	-0.095349	0.003335	0.136552	-0.096583	0.422227	-0.746480	0.438283	-0.147785	-0.034100	-0.885948	0	0
4223	2.994176	-0.477409	8.579581	-0.134860	0.001392	0.166125	-0.100542	0.423904	-0.747447	0.439561	-0.148489	-0.032659	-0.885252	0	0
4224	3.180254	-0.468208	8.916950	-0.145675	-0.007499	0.171240	-0.101095	0.428871	-0.748171	0.440935	-0.149313	-0.031202	-0.884482	0	0
4225	3.244742	-0.573927	9.117058	-0.143979	0.015141	0.192437	-0.102694	0.433293	-0.750189	0.442428	-0.149950	-0.029592	-0.883684	0	0
4226	3.089467	-0.691506	9.597711	-0.131411	0.046622	0.178556	-0.104685	0.435785	-0.750134	0.443898	-0.150234	-0.028011	-0.882950	0	0
4227	2.827638	-0.847183	9.932241	-0.102765	0.099132	0.180756	-0.104839	0.440198	-0.750870	0.445367	-0.149941	-0.026411	-0.882309	0	0
4228	2.588767	-0.816848	9.804872	-0.082065	0.160495	0.175923	-0.103796	0.442261	-0.751126	0.446922	-0.148998	-0.024764	-0.881729	0	0
4229	2.546176	-0.691720	9.715352	-0.034583	0.160561	0.165736	-0.101828	0.443491	-0.750753	0.448373	-0.147850	-0.023509	-0.881220	0	0
4230	2.671805	-0.674284	9.445296	-0.003994	0.165905	0.137752	-0.100518	0.445139	-0.751278	0.449713	-0.146500	-0.022583	-0.880787	0	0
4231	2.912966	-0.710550	9.212079	0.008487	0.122130	0.141135	-0.099455	0.445825	-0.754937	0.450996	-0.145492	-0.021922	-0.880315	0	0
4232	2.983863	-0.931875	9.377155	-0.030923	0.109819	0.140733	-0.097874	0.445540	-0.754703	0.452308	-0.144758	-0.021007	-0.879785	0	0
4233	3.059631	-1.148340	9.571086	-0.097200	0.092235	0.143639	-0.098152	0.447195	-0.753249	0.453449	-0.144493	-0.019551	-0.879274	0	0
4234	2.943138	-1.235880	9.748931	-0.159931	0.082559	0.157259	-0.097786	0.452157	-0.752944	0.454702	-0.144585	-0.017599	-0.878653	0	0
4235	2.802968	-1.253849	9.807613	-0.242353	0.078142	0.177828	-0.097544	0.457120	-0.754854	0.455926	-0.145108	-0.014880	-0.877983	0	0
4236	2.736286	-1.130056	10.006684	-0.285353	0.090331	0.188173	-0.099797	0.462374	-0.759852	0.457255	-0.145706	-0.011745	-0.877240	0	0
4237	2.611459	-1.032332	10.184327	-0.310428	0.099064	0.191601	-0.098775	0.469402	-0.762014	0.458493	-0.146353	-0.008312	-0.876525	0	0
4238	2.518143	-0.911433	10.155279	-0.297779	0.102656	0.167086	-0.097616	0.475325	-0.764059	0.459625	-0.146896	-0.005045	-0.875866	0	0
4239	2.547133	-0.907085	10.078173	-0.260153	0.083457	0.153186	-0.096594	0.481111	-0.764539	0.460588	-0.147442	-0.002181	-0.875280	0	0
4240	2.519305	-1.078192	9.896196	-0.231385	0.052972	0.118016	-0.096879	0.485939	-0.766311	0.461383	-0.148110	0.000203	-0.874751	0	0
4241	2.498726	-1.251490	9.803055	-0.247416	0.005815	0.089504	-0.098074	0.488566	-0.767832	0.461800	-0.149274	0.002502	-0.874329	0	0
4242	2.381345	-1.448642	9.527822	-0.293785	-0.001030	0.059183	-0.098500	0.494360	-0.768550	0.461980	-0.150702	0.005094	-0.873978	0	0
4243	2.270246	-1.441519	9.214027	-0.354663	-0.035962	0.065704	-0.099339	0.503465	-0.769751	0.462022	-0.152721	0.008106	-0.873582	0	0
4244	2.319269	-1.334195	9.041799	-0.440538	-0.071817	0.056147	-0.100432	0.511469	-0.771741	0.461974	-0.155444	0.011643	-0.873088	0	0
4245	2.105943	-1.445956	8.917381	-0.488888	-0.063020	0.069088	-0.103906	0.520864	-0.773159	0.461823	-0.158312	0.015708	-0.872588	0	0
4246	2.241055	-1.461474	8.906424	-0.454004	-0.101526	0.060348	-0.105009	0.531351	-0.776428	0.461785	-0.161350	0.019228	-0.871981	0	0
4247	2.240772	-1.504443	9.011679	-0.381513	-0.084899	0.058282	-0.106368	0.539908	-0.778669	0.461696	-0.163907	0.022239	-0.871480	0	0
4248	2.360988	-1.577513	9.019415	-0.299883	-0.061194	0.018378	-0.109286	0.544889	-0.781183	0.461529	-0.165888	0.024529	-0.871132	0	0
4249	2.367790	-1.640029	9.042670	-0.223766	-0.031415	0.011975	-0.109056	0.550954	-0.781648	0.461275	-0.167258	0.026334	-0.870952	0	0
4250	2.460927	-1.785074	9.040199	-0.145795	-0.026103	-0.015692	-0.111440	0.552897	-0.781201	0.461070	-0.168231	0.027383	-0.870841	0	0
4251	2.518093	-1.896076	9.067270	-0.096447	-0.000679	-0.039954	-0.111720	0.555932	-0.781298	0.460566	-0.168759	0.028134	-0.870981	0	0
4252	2.594403	-2.035679	9.228433	-0.067757	0.001940	-0.057413	-0.112250	0.556487	-0.781545	0.460129	-0.169140	0.028560	-0.871124	0	0
4253	2.604321	-1.997463	9.166300	-0.040832	0.034347	-0.064143	-0.111073	0.558411	-0.782195	0.459498	-0.169113	0.028946	-0.871450	0	0
4254	2.614394	-1.939801	9.171682	-0.071149	0.027393	-0.089053	-0.110542	0.557857	-0.782209	0.458784	-0.169298	0.029463	-0.871773	0	0
4255	2.628364	-2.016467	9.305266	-0.081857	0.050991	-0.092593	-0.109235	0.559642	-0.782211	0.457829	-0.169323	0.030233	-0.872243	0	0
4256	2.681987	-1.953688	9.521825	-0.096192	0.036938	-0.098044	-0.108988	0.562260	-0.781667	0.457004	-0.169542	0.030995	-0.872607	0	0
4257	2.687620	-1.842943	9.571116	-0.115879	0.061401	-0.091029	-0.108075	0.564738	-0.783221	0.455999	-0.169631	0.032109	-0.873075	0	0
4258	2.649177	-1.809586	9.369952	-0.131950	0.076319	-0.088426	-0.107148	0.563629	-0.782724	0.455177	-0.169666	0.033379	-0.873449	0	0
4259	2.760097	-1.825473	9.176546	-0.088943	0.064991	-0.099641	-0.105845	0.566104	-0.782459	0.454136	-0.169607	0.034254	-0.873968	0	0
4260	2.880605	-1.853271	9.045407	-0.033422	0.054523	-0.109888	-0.104532	0.567200	-0.783120	0.453336	-0.169393	0.034521	-0.874414	0	0
4261	2.991719	-1.840458	8.799458	0.013225	0.074712	-0.123599	-0.103463	0.566231	-0.785883	0.452249	-0.168799	0.034495	-0.875093	0	0
4262	3.001621	-1.804633	8.742104	0.052540	0.059835	-0.114549	-0.101882	0.565670	-0.784870	0.451540	-0.168150	0.034029	-0.875602	0	0
4263	2.973472	-1.684561	8.609141	0.082939	0.065103	-0.103698	-0.102398	0.563329	-0.784103	0.450740	-0.167324	0.033370	-0.876198	0	0
4264	3.044607	-1.531062	8.648746	0.134835	0.044101	-0.110436	-0.099889	0.562626	-0.784539	0.450198	-0.166439	0.032121	-0.876692	0	0
4265	3.071527	-1.482991	8.706745	0.201024	0.058080	-0.102853	-0.100529	0.558906	-0.783784	0.449593	-0.165150	0.030380	-0.877308	0	0
4266	3.143804	-1.509669	8.818771	0.294008	0.068526	-0.088069	-0.099444	0.552557	-0.782299	0.449459	-0.163323	0.027890	-0.877801	0	0
4267	3.096171	-1.426613	9.115746	0.363844	0.077280	-0.103365	-0.097819	0.544551	-0.781882	0.449093	-0.161138	0.024789	-0.878485	0	0
4268	3.140688	-1.284580	9.270808	0.397900	0.108755	-0.110039	-0.096599	0.538754	-0.781957	0.448911	-0.158490	0.021533	-0.879145	0	0
4269	3.098316	-1.134843	9.364222	0.406889	0.128009	-0.115150	-0.093933	0.532120	-0.780108	0.448474	-0.155672	0.018245	-0.879946	0	0
4270	2.851812	-1.159681	9.265122	0.414171	0.164887	-0.128991	-0.091907	0.523009	-0.779317	0.448111	-0.152453	0.015071	-0.880754	0	0
4271	2.644299	-1.140948	9.356051	0.467066	0.142268	-0.161226	-0.089216	0.512791	-0.778546	0.447332	-0.149243	0.011236	-0.881756	0	0
4272	2.565676	-0.995694	9.464147	0.512776	0.152816	-0.177546	-0.086407	0.503950	-0.776199	0.446674	-0.145686	0.007065	-0.882727	0	0
4273	2.469983	-0.874321	9.584130	0.543217	0.135354	-0.189673	-0.083612	0.495521	-0.770328	0.445727	-0.142192	0.002480	-0.883800	0	0
4274	2.444340	-0.742184	9.470511	0.534340	0.138906	-0.200262	-0.080652	0.484198	-0.769312	0.444883	-0.138649	-0.001976	-0.884789	0	0
4275	2.318360	-0.801212	9.509373	0.505651	0.117916	-0.195235	-0.075862	0.474244	-0.766485	0.443802	-0.135467	-0.006318	-0.885804	0	0
4276	2.247630	-0.903674	9.643391	0.477097	0.117953	-0.216594	-0.075242	0.458247	-0.766783	0.442690	-0.132352	-0.010377	-0.886792	0	0
4277	2.236579	-0.770386	9.943031	0.457323	0.093373	-0.211516	-0.071774	0.449540	-0.764575	0.441374	-0.129590	-0.014417	-0.887799	0	0
4278	2.199200	-0.596723	10.007836	0.431421	0.132733	-0.210636	-0.067528	0.444554	-0.765080	0.440318	-0.126535	-0.018009	-0.888698	0	0
4279	2.060326	-0.432049	10.020541	0.401689	0.128280	-0.165854	-0.064332	0.436814	-0.762077	0.439323	-0.123706	-0.021338	-0.889515	0	0
4280	1.810238	-0.281421	9.875424	0.364114	0.186070	-0.144661	-0.062717	0.429082	-0.759049	0.438737	-0.120478	-0.024006	-0.890179	0	0
4281	1.696062	-0.026774	9.485192	0.338955	0.196585	-0.105940	-0.057167	0.424086	-0.755271	0.438200	-0.117320	-0.026398	-0.890798	0	0
4282	1.783236	-0.002477	9.787539	0.276973	0.157897	-0.071313	-0.053187	0.417997	-0.753046	0.438220	-0.114736	-0.028333	-0.891065	0	0
4283	2.339450	0.113375	9.764845	0.241910	0.134905	-0.040073	-0.050254	0.411914	-0.753020	0.438129	-0.112566	-0.030055	-0.891330	0	0
4284	2.814411	0.354306	9.537604	0.182615	0.150389	0.025551	-0.047481	0.409968	-0.751517	0.438860	-0.110489	-0.031066	-0.891195	0	0
4285	3.065713	0.385308	9.305073	0.122281	0.102917	0.103299	-0.047209	0.407760	-0.750239	0.439884	-0.109183	-0.031725	-0.890828	0	0
4286	2.730963	0.176014	9.223842	0.079969	0.125621	0.168339	-0.047322	0.403209	-0.748197	0.441648	-0.107826	-0.031757	-0.890119	0	0
4287	2.555625	-0.029541	9.198958	0.074300	0.074812	0.219233	-0.046129	0.402238	-0.748746	0.443630	-0.107025	-0.032000	-0.889221	0	0
4288	2.427787	-0.002730	8.988877	0.104579	0.093176	0.261865	-0.046546	0.404997	-0.747018	0.446248	-0.105875	-0.032294	-0.888037	0	0
4289	1.930722	0.388231	8.939981	0.152656	0.113317	0.324200	-0.046020	0.404441	-0.745727	0.449245	-0.104420	-0.032957	-0.886673	0	0
4290	2.103617	0.241304	9.311718	0.104033	0.074572	0.369436	-0.048923	0.404871	-0.745288	0.452755	-0.103473	-0.033211	-0.884988	0	0
4291	2.409117	0.410143	9.460030	0.080605	0.056876	0.397338	-0.051040	0.405433	-0.743556	0.456285	-0.102869	-0.033422	-0.883236	0	0
4292	2.363060	0.349045	10.598901	-0.004069	-0.043272	0.461541	-0.053428	0.408893	-0.744528	0.460428	-0.103484	-0.033160	-0.881021	0	0
4293	2.522624	0.039789	10.550709	-0.045234	0.012643	0.478957	-0.055012	0.408901	-0.743852	0.464510	-0.103874	-0.032380	-0.878859	0	0
4294	2.293911	-0.183816	9.992539	-0.064956	0.022393	0.504438	-0.058184	0.410573	-0.743788	0.468935	-0.104203	-0.031230	-0.876508	0	0
4295	2.065259	-0.408872	9.746786	-0.064929	0.026889	0.505363	-0.061112	0.414586	-0.741748	0.473209	-0.104565	-0.030178	-0.874202	0	0
4296	2.040164	-0.551963	10.081822	-0.061261	0.044386	0.480752	-0.064437	0.420258	-0.742424	0.477421	-0.104672	-0.028980	-0.871936	0	0
4297	2.106845	-0.682355	10.084555	-0.025383	0.051420	0.462487	-0.066693	0.423027	-0.742101	0.481352	-0.104610	-0.028191	-0.869806	0	0
4298	2.081191	-0.893730	10.111186	0.028513	0.041061	0.410818	-0.067748	0.423861	-0.743250	0.485030	-0.104292	-0.027863	-0.867809	0	0
4299	2.130867	-1.038406	10.118708	0.149473	0.028930	0.368433	-0.069602	0.423179	-0.739579	0.488308	-0.103545	-0.028787	-0.866028	0	0
4300	2.089395	-1.091548	9.938205	0.290113	0.018602	0.333298	-0.071435	0.420707	-0.738794	0.491562	-0.102123	-0.030915	-0.864281	0	0
4301	1.920776	-1.023844	9.625603	0.429916	0.009231	0.290296	-0.073142	0.417405	-0.735020	0.494435	-0.100141	-0.034428	-0.862740	0	0
4302	1.735214	-0.974066	9.699876	0.548116	-0.018626	0.259399	-0.075877	0.410111	-0.732052	0.497277	-0.097739	-0.039041	-0.861184	0	0
4303	1.671129	-0.815155	9.591702	0.653761	-0.039519	0.242524	-0.077433	0.401705	-0.725464	0.499915	-0.095035	-0.044753	-0.859680	0	0
4304	1.744276	-0.714868	9.539351	0.701405	-0.028041	0.198854	-0.080557	0.391516	-0.719781	0.502331	-0.091914	-0.050784	-0.858275	0	0
4305	1.808704	-0.486709	9.594292	0.691537	-0.010603	0.209445	-0.081046	0.381312	-0.713748	0.504692	-0.088742	-0.056689	-0.856853	0	0
4306	2.017131	-0.382347	9.646566	0.637888	-0.003677	0.202869	-0.083634	0.369741	-0.708348	0.507042	-0.085725	-0.062043	-0.855401	0	0
4307	2.042402	-0.217345	9.398300	0.564641	0.008632	0.187431	-0.085183	0.361198	-0.703325	0.509077	-0.083007	-0.066770	-0.854103	0	0
4308	2.043769	-0.020667	9.222703	0.491227	0.018226	0.206360	-0.084509	0.355677	-0.698827	0.511337	-0.080541	-0.070754	-0.852667	0	0
4309	2.059090	0.094754	9.252738	0.410693	0.016439	0.207548	-0.086990	0.349622	-0.695200	0.513397	-0.078549	-0.074103	-0.851330	0	0
4310	2.020890	0.153037	9.337853	0.336368	0.047861	0.228289	-0.087638	0.345211	-0.691062	0.515699	-0.076639	-0.076592	-0.849891	0	0
4311	1.871297	0.146783	10.057667	0.236951	0.036353	0.227551	-0.089468	0.341911	-0.689763	0.517798	-0.075379	-0.078334	-0.848568	0	0
4312	1.954001	0.234779	9.942605	0.140354	0.095792	0.241157	-0.090517	0.339985	-0.688202	0.520090	-0.074083	-0.078899	-0.847227	0	0
4313	1.986021	0.323435	9.914509	0.025812	0.080006	0.241155	-0.090652	0.340400	-0.687935	0.522177	-0.073554	-0.078606	-0.846016	0	0
4314	1.957957	0.462102	9.570266	-0.033115	0.092351	0.227597	-0.090661	0.342330	-0.688307	0.524246	-0.073175	-0.077730	-0.844849	0	0
4315	1.951668	0.605512	9.259537	-0.074244	0.050428	0.218372	-0.091987	0.344268	-0.689050	0.526039	-0.073400	-0.076760	-0.843803	0	0
4316	2.019860	0.691127	9.115733	-0.076007	0.043445	0.214809	-0.092015	0.348128	-0.687317	0.527932	-0.073648	-0.075788	-0.842686	0	0
4317	2.024394	0.643589	9.312221	-0.070661	0.039908	0.213058	-0.094131	0.350622	-0.689346	0.529667	-0.073939	-0.074909	-0.841650	0	0
4318	1.994834	0.557657	9.450880	-0.068969	0.053839	0.234257	-0.095737	0.354077	-0.687853	0.531713	-0.074079	-0.073925	-0.840434	0	0
4319	2.004328	0.529234	9.618704	-0.081488	0.069552	0.232448	-0.095225	0.357108	-0.688613	0.533618	-0.074192	-0.072782	-0.839315	0	0
4320	1.927390	0.568974	9.833721	-0.121818	0.103596	0.251689	-0.097345	0.359326	-0.688689	0.535798	-0.074208	-0.071075	-0.838070	0	0
4321	1.753676	0.589568	9.833053	-0.162089	0.120245	0.258562	-0.097889	0.363190	-0.690337	0.537892	-0.074342	-0.068961	-0.836893	0	0
4322	1.603893	0.585400	9.661258	-0.145902	0.106371	0.241054	-0.097118	0.367323	-0.691351	0.539977	-0.074454	-0.067045	-0.835695	0	0
4323	1.553069	0.571190	9.603853	-0.103862	0.092409	0.241324	-0.097658	0.371188	-0.693912	0.541946	-0.074487	-0.065575	-0.834534	0	0
4324	1.608687	0.584929	9.519415	-0.049251	0.079321	0.232850	-0.097943	0.374360	-0.693094	0.544017	-0.074296	-0.064618	-0.833277	0	0
4325	1.720054	0.627184	9.463663	-0.017100	0.029434	0.232881	-0.099005	0.376021	-0.693583	0.545933	-0.074374	-0.064217	-0.832047	0	0
4326	1.783343	0.698758	9.435101	0.011431	0.013634	0.251532	-0.099929	0.376301	-0.693566	0.548150	-0.074411	-0.064108	-0.830593	0	0
4327	1.909393	0.765223	9.468424	-0.003013	0.005651	0.276927	-0.102177	0.377278	-0.692740	0.550418	-0.074640	-0.063924	-0.829086	0	0
4328	1.986572	0.750378	9.530073	-0.015618	-0.005791	0.289102	-0.103646	0.379905	-0.691519	0.552894	-0.075010	-0.063668	-0.827423	0	0
4329	2.044140	0.692569	9.649078	-0.029138	-0.019869	0.303020	-0.105248	0.382946	-0.690421	0.555328	-0.075613	-0.063394	-0.825757	0	0
4330	2.050386	0.553029	9.652227	-0.047897	0.011622	0.304729	-0.108547	0.384896	-0.692177	0.557897	-0.076028	-0.062760	-0.824034	0	0
4331	2.008937	0.495774	9.699993	-0.061268	0.018646	0.294083	-0.109752	0.387935	-0.691607	0.560245	-0.076487	-0.062016	-0.822453	0	0
4332	1.965685	0.522835	9.787197	-0.085411	0.037008	0.293990	-0.111611	0.391807	-0.693887	0.562716	-0.076895	-0.060940	-0.820807	0	0
4333	2.006053	0.424211	9.886654	-0.099697	0.039619	0.285049	-0.111902	0.394702	-0.690726	0.564961	-0.077392	-0.059771	-0.819303	0	0
4334	1.963846	0.265514	9.793867	-0.103116	0.064214	0.258660	-0.111929	0.398424	-0.689124	0.567134	-0.077654	-0.058421	-0.817873	0	0
4335	1.908084	0.236852	9.717113	-0.075319	0.080020	0.251883	-0.113259	0.401466	-0.690638	0.569141	-0.077661	-0.057248	-0.816560	0	0
4336	1.862626	0.292808	9.809475	-0.054639	0.097563	0.232735	-0.114181	0.404231	-0.695029	0.571140	-0.077360	-0.056124	-0.815270	0	0
4337	1.663525	0.133816	10.006437	-0.059902	0.120384	0.209892	-0.113008	0.406844	-0.695673	0.572834	-0.076922	-0.054875	-0.814207	0	0
4338	1.373663	0.112795	10.258642	-0.059915	0.129169	0.208238	-0.111962	0.409184	-0.697360	0.574678	-0.076378	-0.053548	-0.813046	0	0
4339	1.251823	-0.046875	10.430897	-0.041917	0.148479	0.185529	-0.110129	0.411380	-0.697496	0.576206	-0.075583	-0.052288	-0.812120	0	0
4340	1.333976	-0.040244	10.449491	-0.004283	0.150239	0.173450	-0.109340	0.412065	-0.698153	0.577819	-0.074528	-0.051319	-0.811133	0	0
4341	1.565536	-0.071345	10.307743	0.033393	0.127520	0.148897	-0.108555	0.412474	-0.697249	0.579098	-0.073440	-0.050808	-0.810352	0	0
4342	1.777199	-0.184011	10.184455	0.096106	0.108303	0.128052	-0.106327	0.413150	-0.695060	0.580400	-0.072120	-0.050928	-0.809532	0	0
4343	1.771468	-0.304729	10.019691	0.167841	0.124171	0.102178	-0.105126	0.411214	-0.696140	0.581394	-0.070253	-0.051555	-0.808942	0	0
4344	1.626487	-0.313657	9.876639	0.228698	0.108520	0.098204	-0.104844	0.408593	-0.697083	0.582522	-0.068146	-0.052765	-0.808233	0	0
4345	1.544908	-0.236462	9.743645	0.302120	0.085875	0.083720	-0.102723	0.405410	-0.695582	0.583435	-0.065794	-0.054707	-0.807640	0	0
4346	1.593898	-0.136125	9.645839	0.332573	0.038680	0.066156	-0.102178	0.400165	-0.692122	0.584352	-0.063624	-0.057185	-0.806979	0	0
4347	1.618449	-0.074302	9.475702	0.307565	0.024723	0.057120	-0.103361	0.397688	-0.689000	0.585010	-0.061716	-0.059541	-0.806480	0	0
4348	1.656510	-0.151833	9.387962	0.240428	0.015949	0.063623	-0.103478	0.393413	-0.686042	0.585801	-0.060267	-0.061407	-0.805875	0	0
4349	1.564940	-0.122517	9.302569	0.160772	0.010706	0.070109	-0.103332	0.390102	-0.684774	0.586460	-0.059337	-0.062649	-0.805369	0	0
4350	1.478574	-0.042571	9.270588	0.048022	-0.006791	0.069266	-0.101221	0.389263	-0.684162	0.587282	-0.059192	-0.063102	-0.804745	0	0
4351	1.421071	0.018224	9.341479	-0.031623	-0.001569	0.072258	-0.102537	0.389271	-0.684533	0.587838	-0.059487	-0.062860	-0.804336	0	0
4352	1.333883	-0.019424	9.392268	-0.088033	0.001911	0.080688	-0.103066	0.390239	-0.685689	0.588674	-0.060079	-0.062161	-0.803734	0	0
4353	1.232462	-0.023117	9.498847	-0.105775	-0.015489	0.039109	-0.103474	0.392586	-0.685790	0.588917	-0.060895	-0.061415	-0.803553	0	0
4354	1.131033	-0.031298	9.711121	-0.114716	0.000250	0.036481	-0.103482	0.394378	-0.686685	0.589578	-0.061615	-0.060554	-0.803078	0	0
4355	1.077366	-0.114365	9.938945	-0.102036	0.019554	0.001391	-0.104543	0.396453	-0.688082	0.589549	-0.062094	-0.059641	-0.803131	0	0
4356	1.005014	-0.106164	10.076653	-0.073302	0.044098	-0.017676	-0.103233	0.398929	-0.689902	0.589963	-0.062176	-0.058898	-0.802876	0	0
4357	0.985825	-0.091288	10.173122	-0.012401	0.056377	-0.029518	-0.102971	0.399203	-0.689904	0.589774	-0.061799	-0.058490	-0.803073	0	0
4358	1.000532	-0.057994	10.086859	0.075428	0.068724	-0.055264	-0.099551	0.398632	-0.687223	0.589987	-0.060785	-0.058818	-0.802970	0	0
4359	1.041639	-0.044428	9.908813	0.122861	0.074003	-0.051380	-0.098760	0.397799	-0.686070	0.589724	-0.059445	-0.059391	-0.803221	0	0
4360	1.097148	-0.040786	9.668044	0.184598	0.065295	-0.047448	-0.097162	0.394757	-0.685864	0.589941	-0.057827	-0.060600	-0.803090	0	0
4361	1.247558	0.063222	9.456450	0.229313	0.033803	-0.045493	-0.094470	0.385368	-0.686780	0.589765	-0.056177	-0.062251	-0.803210	0	0
4362	1.484502	0.109091	9.329960	0.222069	0.028458	-0.024476	-0.094453	0.381506	-0.685254	0.590144	-0.054646	-0.063960	-0.802902	0	0
4363	1.624798	0.146162	9.225833	0.202332	0.019655	-0.012347	-0.095525	0.381509	-0.680284	0.590204	-0.053290	-0.065460	-0.802829	0	0
4364	1.697179	0.136114	9.270756	0.171693	0.006391	0.030534	-0.093528	0.378189	-0.680608	0.591084	-0.052257	-0.066869	-0.802133	0	0
4365	1.675235	0.102965	9.385923	0.132224	0.022932	0.054095	-0.094315	0.376952	-0.679565	0.591636	-0.051335	-0.067753	-0.801711	0	0
4366	1.614549	0.057806	9.407557	0.083824	0.023765	0.072258	-0.095754	0.376410	-0.681635	0.592655	-0.050721	-0.068322	-0.800949	0	0
4367	1.576055	0.070787	9.621935	0.038959	0.015797	0.092179	-0.095487	0.375305	-0.680868	0.593457	-0.050435	-0.068480	-0.800360	0	0
4368	1.533278	0.167303	9.613801	-0.045032	0.036829	0.074052	-0.095098	0.375301	-0.679048	0.594411	-0.050484	-0.067937	-0.799695	0	0
4369	1.576728	0.166802	9.560547	-0.105964	0.010530	0.087600	-0.095245	0.378198	-0.679539	0.595098	-0.051098	-0.066968	-0.799227	0	0
4370	1.722323	0.266640	9.546019	-0.138184	-0.007015	0.085516	-0.096171	0.379858	-0.681073	0.596042	-0.052062	-0.065934	-0.798546	0	0
4371	1.877157	0.308591	9.501905	-0.138214	-0.010568	0.092515	-0.096325	0.384962	-0.683106	0.596731	-0.053045	-0.064837	-0.798057	0	0
4372	1.983267	0.288592	9.524793	-0.138234	-0.035095	0.088865	-0.097124	0.386621	-0.683338	0.597717	-0.054234	-0.063973	-0.797308	0	0
4373	2.084650	0.283032	9.538274	-0.106018	-0.022873	0.090875	-0.099372	0.388840	-0.684716	0.598392	-0.055131	-0.063217	-0.796801	0	0
4374	2.147766	0.326157	9.643971	-0.075644	-0.045659	0.091882	-0.100436	0.391328	-0.686109	0.599329	-0.056041	-0.062908	-0.796057	0	0
4375	2.181282	0.280665	9.796972	-0.070254	-0.052672	0.080418	-0.100446	0.392431	-0.685055	0.599911	-0.056965	-0.062634	-0.795575	0	0
4376	2.123128	0.252301	9.811568	-0.029076	-0.031650	0.081687	-0.102833	0.394925	-0.684473	0.600767	-0.057480	-0.062615	-0.794893	0	0
4377	2.065591	0.308278	9.880001	-0.020077	-0.026369	0.070344	-0.103103	0.395478	-0.683681	0.601307	-0.057897	-0.062598	-0.794456	0	0
4378	2.031871	0.320553	9.875627	0.003223	-0.022836	0.063489	-0.104565	0.396450	-0.681694	0.601996	-0.058139	-0.062791	-0.793900	0	0
4379	1.940209	0.337762	9.763659	0.033666	-0.015779	0.063770	-0.103777	0.397963	-0.683386	0.602516	-0.058150	-0.063148	-0.793477	0	0
4380	1.896297	0.273362	9.828187	0.052540	-0.022720	0.040971	-0.105087	0.396177	-0.682471	0.603070	-0.058079	-0.063745	-0.793013	0	0
4381	1.929901	0.242109	9.918864	0.069469	-0.000040	0.060544	-0.106928	0.395774	-0.682968	0.603591	-0.057751	-0.064298	-0.792596	0	0
4382	1.963359	0.193713	9.908406	0.094517	0.008701	0.064263	-0.106134	0.395770	-0.683893	0.604318	-0.057196	-0.065021	-0.792023	0	0
4383	1.924881	0.222260	9.707187	0.085628	0.021010	0.060740	-0.105216	0.394108	-0.679882	0.604859	-0.056609	-0.065579	-0.791606	0	0
4384	1.852581	0.246467	9.573503	0.089134	-0.005218	0.073036	-0.106272	0.393838	-0.678956	0.605607	-0.056204	-0.066336	-0.791000	0	0
4385	1.774902	0.189363	9.578323	0.078378	0.000040	0.078276	-0.106268	0.392182	-0.677408	0.606266	-0.055841	-0.066956	-0.790468	0	0
4386	1.735699	0.108081	9.640213	0.082007	0.000071	0.065079	-0.106393	0.392598	-0.680010	0.606960	-0.055431	-0.067629	-0.789907	0	0
4387	1.684384	0.022040	9.687733	0.087332	-0.005185	0.071263	-0.108757	0.390818	-0.679209	0.607564	-0.055050	-0.068354	-0.789407	0	0
4388	1.549415	0.056858	9.718138	0.071244	0.009718	0.071247	-0.107174	0.392328	-0.682217	0.608287	-0.054635	-0.068878	-0.788833	0	0
4389	1.392447	0.053467	9.781940	0.047926	0.028081	0.087050	-0.108609	0.390130	-0.682999	0.609019	-0.054237	-0.069074	-0.788279	0	0
4390	1.266944	0.059524	9.869612	0.019367	0.029884	0.069262	-0.108997	0.389857	-0.684560	0.609664	-0.053981	-0.069065	-0.787798	0	0
4391	1.208857	0.038551	9.941972	0.001418	0.043848	0.083292	-0.107314	0.391223	-0.678184	0.610358	-0.053730	-0.068789	-0.787302	0	0
4392	1.156401	0.132694	9.919474	-0.023581	0.064869	0.078815	-0.107046	0.391360	-0.679621	0.611101	-0.053466	-0.068223	-0.786792	0	0
4393	1.142200	0.171421	9.963301	-0.037944	0.047350	0.083064	-0.106144	0.393146	-0.676879	0.611780	-0.053418	-0.067604	-0.786321	0	0
4394	1.108455	0.183389	9.857984	-0.034361	0.057870	0.088430	-0.107986	0.392881	-0.676984	0.612548	-0.053284	-0.066989	-0.785785	0	0
4395	1.113332	0.192722	9.776336	-0.014658	0.040408	0.081464	-0.106941	0.394806	-0.677633	0.613227	-0.053137	-0.066584	-0.785300	0	0
4396	1.174075	0.247347	9.704340	-0.002154	0.028150	0.085030	-0.107734	0.396466	-0.679690	0.613997	-0.053034	-0.066408	-0.784720	0	0
4397	1.186871	0.352660	9.568451	0.008572	0.017668	0.088615	-0.107461	0.395224	-0.680359	0.614732	-0.052921	-0.066314	-0.784160	0	0
4398	1.220294	0.297254	9.625205	0.029134	-0.024322	0.078016	-0.106535	0.395633	-0.682063	0.615439	-0.053032	-0.066710	-0.783564	0	0
4399	1.273165	0.260856	9.655574	0.026420	-0.031352	0.081472	-0.109691	0.394823	-0.682545	0.616097	-0.053183	-0.067055	-0.783007	0	0
4400	1.289419	0.169402	9.678415	0.029982	-0.052350	0.077873	-0.109168	0.394958	-0.681639	0.616745	-0.053511	-0.067628	-0.782425	0	0
4401	1.291489	0.116882	9.812380	0.022844	-0.041868	0.072558	-0.111551	0.395521	-0.679251	0.617326	-0.053755	-0.068007	-0.781917	0	0
4402	1.240649	0.093697	9.966365	-0.025509	-0.038410	0.077512	-0.111284	0.394968	-0.679391	0.617942	-0.054317	-0.068060	-0.781387	0	0
4403	1.214705	0.176062	10.092508	-0.071992	-0.026172	0.068428	-0.113140	0.396080	-0.677918	0.618454	-0.055013	-0.067594	-0.780973	0	0
4404	1.229740	0.252869	10.078841	-0.138190	-0.015696	0.069757	-0.113816	0.399393	-0.678396	0.618953	-0.056089	-0.066629	-0.780585	0	0
4405	1.288711	0.403160	9.825308	-0.189035	-0.005122	0.046533	-0.113956	0.402015	-0.680454	0.619243	-0.057324	-0.065125	-0.780391	0	0
4406	1.409865	0.466670	9.666373	-0.189882	-0.021725	0.035873	-0.114485	0.404226	-0.683422	0.619462	-0.058743	-0.063815	-0.780221	0	0
4407	1.549917	0.470017	9.545037	-0.139672	-0.025178	0.015039	-0.115820	0.406990	-0.682983	0.619518	-0.059808	-0.062838	-0.780174	0	0
4408	1.679939	0.420630	9.456828	-0.053732	-0.047013	0.000559	-0.116103	0.410991	-0.683982	0.619532	-0.060557	-0.062769	-0.780111	0	0
4409	1.805299	0.390874	9.484244	0.040237	-0.052263	-0.006750	-0.117418	0.410170	-0.683449	0.619505	-0.060709	-0.063382	-0.780071	0	0
4410	1.887087	0.342569	9.627183	0.089399	-0.073303	-0.006505	-0.117413	0.408515	-0.681901	0.619535	-0.060772	-0.064597	-0.779943	0	0
4411	1.910754	0.272874	9.705487	0.066161	-0.064569	-0.011953	-0.119118	0.407145	-0.682150	0.619470	-0.060862	-0.065499	-0.779912	0	0
4412	1.860150	0.289893	9.636423	0.008880	-0.068067	-0.007076	-0.119772	0.406598	-0.682406	0.619448	-0.061382	-0.066053	-0.779842	0	0
4413	1.838255	0.266115	9.669985	-0.033982	-0.043550	-0.019635	-0.121097	0.407984	-0.682763	0.619273	-0.061927	-0.066053	-0.779938	0	0
4414	1.808617	0.170445	9.770081	-0.051884	-0.026074	-0.016190	-0.119510	0.407700	-0.683833	0.619197	-0.062487	-0.065881	-0.779968	0	0
4415	1.740698	0.127681	9.770175	-0.055408	-0.001543	-0.021403	-0.121364	0.409089	-0.683531	0.619021	-0.062837	-0.065456	-0.780116	0	0
4416	1.730900	0.108494	9.762829	-0.076837	0.015966	-0.025902	-0.120586	0.411015	-0.683132	0.618853	-0.063221	-0.064833	-0.780270	0	0
4417	1.711850	0.147017	9.727386	-0.082124	0.040500	-0.035530	-0.119140	0.411420	-0.682759	0.618576	-0.063399	-0.063949	-0.780548	0	0
4418	1.692705	0.171219	9.727830	-0.073093	0.024811	-0.058421	-0.118212	0.412382	-0.685892	0.618192	-0.063667	-0.063324	-0.780881	0	0
4419	1.791770	0.184428	9.580524	-0.056927	0.014346	-0.070701	-0.117684	0.412379	-0.686161	0.617637	-0.063874	-0.062822	-0.781344	0	0
4420	1.764363	0.064547	9.634659	-0.069381	0.016133	-0.088426	-0.116113	0.414301	-0.686426	0.617023	-0.064167	-0.062299	-0.781847	0	0
4421	1.692054	0.082053	9.669130	-0.019172	0.013592	-0.112718	-0.116371	0.413337	-0.686432	0.616161	-0.064122	-0.062125	-0.782543	0	0
4422	1.697307	0.137679	9.782681	-0.012086	-0.006573	-0.105682	-0.114786	0.412916	-0.686982	0.615428	-0.064229	-0.062201	-0.783105	0	0
4423	1.703571	0.002736	9.716186	-0.012873	-0.013501	-0.130414	-0.114246	0.411121	-0.687659	0.614413	-0.064347	-0.062254	-0.783888	0	0
4424	1.740046	0.040700	9.639401	-0.019102	-0.025727	-0.139317	-0.114244	0.410983	-0.688052	0.613399	-0.064626	-0.062414	-0.784646	0	0
4425	1.768829	0.011788	9.696500	-0.029765	-0.018712	-0.155246	-0.112671	0.412215	-0.687672	0.612172	-0.064874	-0.062384	-0.785586	0	0
4426	1.754359	0.016506	9.629386	-0.051211	-0.010820	-0.157129	-0.110836	0.412756	-0.686000	0.611032	-0.065219	-0.062213	-0.786457	0	0
4427	1.734799	-0.021429	9.758898	-0.061958	-0.023956	-0.162547	-0.111100	0.413171	-0.686383	0.609720	-0.065701	-0.061967	-0.787455	0	0
4428	1.671664	-0.071379	9.780499	-0.061899	-0.000301	-0.169502	-0.110178	0.411924	-0.684193	0.608446	-0.066024	-0.061653	-0.788437	0	0
4429	1.637532	-0.121204	9.917210	-0.079786	0.000564	-0.174919	-0.108331	0.412190	-0.685392	0.607037	-0.066412	-0.061122	-0.789531	0	0
4430	1.507539	-0.058282	9.712369	-0.142294	0.056637	-0.179521	-0.105442	0.414795	-0.686974	0.605689	-0.066765	-0.059837	-0.790634	0	0
4431	1.347809	-0.107602	9.693954	-0.217411	0.039201	-0.193311	-0.104376	0.414239	-0.689603	0.604062	-0.067667	-0.057988	-0.791939	0	0
4432	1.187909	-0.180958	9.680070	-0.265631	0.049781	-0.211214	-0.102805	0.417127	-0.691423	0.602341	-0.068804	-0.055788	-0.793309	0	0
4433	1.044460	-0.317010	9.655709	-0.272711	0.030633	-0.234229	-0.100853	0.420149	-0.689337	0.600340	-0.070075	-0.053566	-0.794866	0	0
4434	1.422570	-0.461475	9.782969	-0.294170	-0.010586	-0.254067	-0.098755	0.423862	-0.692461	0.598221	-0.071837	-0.051531	-0.796439	0	0
4435	1.191186	-0.412862	10.146024	-0.158267	-0.070919	-0.260273	-0.097708	0.426339	-0.694408	0.596032	-0.073211	-0.050837	-0.797999	0	0
4436	1.316322	-0.465094	9.901608	-0.204606	-0.013124	-0.278067	-0.097440	0.427028	-0.696882	0.593751	-0.074444	-0.049546	-0.799664	0	0
4437	1.514993	-0.366237	9.701554	-0.161590	-0.059451	-0.300867	-0.094545	0.428668	-0.698604	0.591231	-0.075722	-0.048779	-0.801457	0	0
4438	1.573249	-0.327834	9.824062	-0.145411	-0.053324	-0.318363	-0.094685	0.430186	-0.698848	0.588643	-0.076904	-0.048230	-0.803280	0	0
4439	1.500738	-0.339131	9.877431	-0.136416	-0.035796	-0.325265	-0.094168	0.432665	-0.699874	0.585946	-0.077828	-0.047538	-0.805202	0	0
4440	1.469847	-0.269151	9.873695	-0.122046	-0.032259	-0.335698	-0.092049	0.431137	-0.700442	0.583224	-0.078695	-0.047065	-0.807119	0	0
4441	1.578989	-0.202613	9.887938	-0.087095	-0.034005	-0.348686	-0.089946	0.432505	-0.701243	0.580364	-0.079302	-0.046774	-0.809136	0	0
4442	1.646834	-0.169529	9.868507	-0.037899	-0.067244	-0.354629	-0.089154	0.431811	-0.700740	0.577530	-0.079951	-0.047198	-0.811073	0	0
4443	1.656547	-0.160161	9.810851	-0.009197	-0.070692	-0.369412	-0.087170	0.430422	-0.700393	0.574531	-0.080393	-0.047765	-0.813124	0	0
4444	1.525457	-0.255507	9.758013	-0.018019	-0.054842	-0.391427	-0.086622	0.427662	-0.701993	0.571401	-0.080807	-0.048307	-0.815253	0	0
4445	1.404444	-0.293133	9.729785	-0.050166	-0.069641	-0.409309	-0.084251	0.427235	-0.701251	0.568029	-0.081450	-0.048558	-0.817527	0	0
4446	1.514851	-0.389914	9.823853	-0.071545	-0.094124	-0.440450	-0.082645	0.422814	-0.700928	0.564420	-0.082464	-0.048925	-0.819900	0	0
4447	1.669295	-0.409791	10.009750	-0.057211	-0.095057	-0.450096	-0.081602	0.425015	-0.701313	0.560675	-0.083330	-0.049289	-0.822356	0	0
4448	1.765504	-0.463416	10.022724	-0.040985	-0.091521	-0.476440	-0.079477	0.421832	-0.700986	0.556773	-0.084129	-0.049920	-0.824884	0	0
4449	1.748133	-0.530466	10.074976	-0.042751	-0.091510	-0.483512	-0.078419	0.420447	-0.699842	0.552743	-0.084864	-0.050403	-0.827485	0	0
4450	1.686871	-0.663873	10.338337	-0.040965	-0.079287	-0.486994	-0.075388	0.420430	-0.700149	0.548725	-0.085554	-0.050973	-0.830050	0	0
4451	1.733077	-0.270740	10.025219	0.031537	-0.068740	-0.479305	-0.074583	0.417392	-0.699148	0.544782	-0.085689	-0.051934	-0.832570	0	0
4452	1.441569	-0.513797	10.024940	-0.003305	-0.097483	-0.500773	-0.069955	0.414609	-0.699246	0.540636	-0.086311	-0.052921	-0.835142	0	0
4453	1.610094	-0.591423	10.238893	0.091551	-0.105399	-0.512518	-0.068882	0.409914	-0.697093	0.536425	-0.086401	-0.054597	-0.837736	0	0
4454	1.750453	-0.540414	9.973903	0.141676	-0.096634	-0.506860	-0.068608	0.406879	-0.695171	0.532304	-0.086228	-0.056792	-0.840233	0	0
4455	1.943798	-0.509039	9.715439	0.166763	-0.131604	-0.517424	-0.066216	0.403005	-0.694594	0.528072	-0.086128	-0.059231	-0.842742	0	0
4456	2.195575	-0.415158	9.596583	0.173898	-0.173643	-0.521102	-0.065653	0.396521	-0.694146	0.523783	-0.086418	-0.062114	-0.845178	0	0
4457	2.444653	-0.359866	9.436451	0.170414	-0.191134	-0.542399	-0.064438	0.390861	-0.693177	0.519271	-0.086786	-0.064919	-0.847710	0	0
4458	2.500796	-0.273862	9.388888	0.121187	-0.222645	-0.546395	-0.064166	0.387273	-0.689697	0.514653	-0.087743	-0.067627	-0.850212	0	0
4459	2.380975	-0.143290	9.309711	0.041539	-0.223507	-0.539865	-0.063758	0.383546	-0.687393	0.509990	-0.089054	-0.069504	-0.852730	0	0
4460	2.275444	-0.050373	9.537601	-0.010393	-0.257647	-0.547370	-0.063354	0.381200	-0.685989	0.505189	-0.090978	-0.071267	-0.855236	0	0
4461	2.207702	-0.082194	9.970419	0.007427	-0.259472	-0.543718	-0.064907	0.377210	-0.687439	0.500401	-0.092764	-0.073035	-0.857706	0	0
4462	2.028798	-0.127437	10.449704	0.021705	-0.242018	-0.543517	-0.063848	0.375825	-0.686686	0.495635	-0.094388	-0.074986	-0.860124	0	0
4463	1.595765	0.106159	10.227810	-0.037294	-0.192014	-0.533009	-0.062373	0.374166	-0.691288	0.490918	-0.095811	-0.076004	-0.862579	0	0
4464	1.609426	0.331780	10.110120	-0.067818	-0.220050	-0.513903	-0.062112	0.373888	-0.690121	0.486306	-0.097706	-0.077041	-0.864884	0	0
4465	1.474258	0.696587	9.509842	-0.014005	-0.245208	-0.531097	-0.062631	0.371684	-0.688832	0.481561	-0.099465	-0.078503	-0.867204	0	0
4466	1.497692	0.947678	9.094348	0.098689	-0.313355	-0.528706	-0.061436	0.366986	-0.683682	0.476877	-0.101347	-0.081442	-0.869301	0	0
4467	1.532806	0.800020	8.876048	0.146133	-0.360520	-0.542666	-0.064707	0.361212	-0.680822	0.472064	-0.103318	-0.084849	-0.871368	0	0
4468	1.593586	0.507322	9.271111	0.112981	-0.402591	-0.557245	-0.064690	0.358868	-0.681758	0.467035	-0.105873	-0.088357	-0.873420	0	0
4469	1.539158	0.320577	9.413632	0.036063	-0.371118	-0.559479	-0.068101	0.354611	-0.679141	0.461915	-0.108420	-0.090850	-0.875572	0	0
4470	1.751867	0.352381	9.344870	-0.021142	-0.399136	-0.578558	-0.068499	0.353785	-0.676796	0.456511	-0.111540	-0.093183	-0.877766	0	0
4471	2.182522	0.473601	9.183928	0.014527	-0.409787	-0.550240	-0.071250	0.349524	-0.674581	0.451375	-0.114522	-0.095636	-0.879772	0	0
4472	2.422422	0.591914	9.159186	0.025403	-0.369561	-0.567686	-0.072552	0.346083	-0.673161	0.446102	-0.117170	-0.098224	-0.881826	0	0
4473	2.414954	0.558504	9.226159	-0.065859	-0.294396	-0.547818	-0.073085	0.343877	-0.667830	0.440967	-0.119488	-0.099437	-0.883959	0	0
4474	2.530932	0.573904	9.052297	-0.167752	-0.244537	-0.551933	-0.072428	0.343321	-0.666542	0.435693	-0.121895	-0.099738	-0.886208	0	0
4475	2.863667	0.510567	8.851624	-0.242882	-0.234116	-0.549908	-0.071507	0.344834	-0.668627	0.430352	-0.124449	-0.099116	-0.888530	0	0
4476	3.147255	0.325224	8.741301	-0.294702	-0.188685	-0.551123	-0.068740	0.346613	-0.671649	0.424964	-0.126900	-0.098042	-0.890892	0	0
4477	3.290681	0.461004	8.676735	-0.396582	-0.158084	-0.565867	-0.067694	0.349090	-0.673335	0.419322	-0.129417	-0.095747	-0.893450	0	0
4478	3.511148	0.567075	8.531853	-0.537932	-0.096953	-0.547331	-0.066398	0.354462	-0.675909	0.413703	-0.132068	-0.092102	-0.896061	0	0
4479	3.872549	0.799207	8.283861	-0.643485	-0.053325	-0.532137	-0.061807	0.360782	-0.680348	0.408081	-0.134711	-0.087128	-0.898739	0	0
4480	4.339628	0.953389	7.983592	-0.691744	-0.030672	-0.528985	-0.060528	0.369325	-0.683542	0.402448	-0.137400	-0.081798	-0.901369	0	0
4481	4.677198	0.887887	7.874180	-0.645252	-0.022014	-0.516391	-0.056341	0.378130	-0.689645	0.396918	-0.139794	-0.076695	-0.903898	0	0
4482	4.917967	1.117777	8.158338	-0.615006	-0.022215	-0.484480	-0.051887	0.386520	-0.695887	0.391785	-0.142114	-0.071957	-0.906162	0	0
4483	4.878751	1.031950	8.306695	-0.582895	0.021453	-0.454138	-0.049543	0.393127	-0.698855	0.386868	-0.143929	-0.067205	-0.908351	0	0
4484	4.788076	0.845151	8.338977	-0.497936	0.017985	-0.448256	-0.045610	0.398623	-0.702250	0.382228	-0.145443	-0.063315	-0.910351	0	0
4485	4.622256	0.611452	8.573246	-0.386175	0.040729	-0.431501	-0.041944	0.404672	-0.705635	0.377762	-0.146351	-0.060285	-0.912274	0	0
4486	4.534199	0.442476	8.934965	-0.300407	0.002191	-0.425744	-0.039324	0.409209	-0.708758	0.373598	-0.147263	-0.058219	-0.913974	0	0
4487	4.493492	0.138692	9.378842	-0.282462	0.065133	-0.432495	-0.035911	0.411811	-0.709306	0.369255	-0.147564	-0.056075	-0.915823	0	0
4488	4.409512	-0.142672	9.965147	-0.283389	0.131516	-0.423495	-0.030905	0.413991	-0.712619	0.365170	-0.147225	-0.053675	-0.917657	0	0
4489	3.978720	-0.274349	9.851990	-0.296735	0.198150	-0.417958	-0.025119	0.418236	-0.716315	0.360987	-0.146366	-0.050898	-0.919606	0	0
4490	3.567949	-0.309789	9.799850	-0.327063	0.221053	-0.430316	-0.018677	0.422063	-0.718721	0.356797	-0.145353	-0.047777	-0.921567	0	0
4491	3.317002	-0.277196	9.593301	-0.369052	0.247408	-0.430440	-0.012496	0.425892	-0.721645	0.352394	-0.144285	-0.044175	-0.923606	0	0
4492	3.225080	-0.298271	9.545785	-0.400291	0.264962	-0.441153	-0.004343	0.431641	-0.726534	0.347989	-0.143112	-0.040234	-0.925637	0	0
4493	3.171022	-0.091017	9.541424	-0.373551	0.268424	-0.416214	0.001817	0.437674	-0.726959	0.343691	-0.141863	-0.036496	-0.927588	0	0
4494	3.121402	0.052142	9.824687	-0.412035	0.259633	-0.423538	0.008110	0.445364	-0.730759	0.339408	-0.140776	-0.032436	-0.929480	0	0
4495	3.011688	0.247386	9.683679	-0.443414	0.263136	-0.403411	0.015210	0.449739	-0.733691	0.335096	-0.139810	-0.028059	-0.931330	0	0
4496	2.890158	0.141976	9.510476	-0.437193	0.256185	-0.391917	0.022571	0.456872	-0.740380	0.331051	-0.138841	-0.023730	-0.933041	0	0
4497	2.696688	0.100298	9.545313	-0.368327	0.258865	-0.386070	0.028082	0.462911	-0.743793	0.326974	-0.137662	-0.020052	-0.934738	0	0
4498	2.622811	-0.109862	9.846353	-0.266530	0.273636	-0.346530	0.034797	0.466876	-0.748809	0.323582	-0.135970	-0.017197	-0.936222	0	0
4499	2.558615	-0.311042	9.962357	-0.127095	0.298090	-0.311966	0.041514	0.468909	-0.751629	0.320517	-0.133647	-0.015550	-0.937638	0	0
4500	2.470924	-0.416284	9.930660	0.021245	0.305062	-0.268558	0.046383	0.469709	-0.750912	0.318236	-0.130742	-0.015183	-0.938830	0	0
4501	2.350477	-0.372384	9.821651	0.103392	0.326033	-0.222015	0.053769	0.467462	-0.749482	0.316315	-0.127426	-0.015487	-0.939930	0	0
4502	2.220655	-0.289810	9.751621	0.126299	0.308413	-0.146074	0.059591	0.464123	-0.751168	0.315308	-0.124171	-0.015936	-0.940696	0	0
4503	2.132522	-0.457519	9.740840	0.115346	0.297838	-0.102141	0.065003	0.463405	-0.752821	0.314519	-0.121096	-0.016286	-0.941355	0	0
4504	1.976666	-0.641461	9.754490	0.113404	0.296059	-0.070430	0.069239	0.459797	-0.752399	0.314200	-0.118006	-0.016558	-0.941848	0	0
4505	1.758993	-0.690239	9.765420	0.127532	0.259306	-0.040445	0.075179	0.458800	-0.754064	0.313999	-0.115257	-0.017056	-0.942247	0	0
4506	1.564911	-0.814015	9.693572	0.143439	0.250535	0.001969	0.078212	0.455886	-0.749836	0.314393	-0.112512	-0.017668	-0.942436	0	0
4507	1.500710	-1.006478	9.514067	0.165773	0.229590	0.007327	0.081131	0.452837	-0.750823	0.314683	-0.109921	-0.018542	-0.942628	0	0
4508	1.592351	-1.017360	9.335305	0.175614	0.194617	0.001960	0.084831	0.449921	-0.749214	0.315093	-0.107600	-0.019631	-0.942737	0	0
4509	1.616376	-1.027801	9.128292	0.155904	0.178883	0.008804	0.088021	0.444940	-0.748790	0.315381	-0.105509	-0.020548	-0.942858	0	0
4510	1.631295	-0.969979	9.198524	0.084293	0.152599	0.006430	0.089606	0.443828	-0.748303	0.315712	-0.103872	-0.020901	-0.942921	0	0
4511	1.536688	-0.699253	9.397122	-0.039314	0.115763	0.021336	0.090269	0.444239	-0.750134	0.315906	-0.102988	-0.020144	-0.942969	0	0
4512	1.603594	-0.459367	9.360850	-0.166414	0.080707	0.023837	0.091967	0.447125	-0.750653	0.316134	-0.102823	-0.018343	-0.942948	0	0
4513	1.809979	-0.297746	9.255181	-0.259474	0.047402	0.019487	0.092617	0.449605	-0.752203	0.316070	-0.103277	-0.015723	-0.942967	0	0
4514	2.043142	-0.107340	9.192872	-0.321285	0.010558	0.027685	0.094177	0.455665	-0.756077	0.316173	-0.104263	-0.012680	-0.942870	0	0
4515	2.184587	0.088631	9.143435	-0.332915	0.008767	0.029355	0.092961	0.462291	-0.758340	0.316110	-0.105317	-0.009491	-0.942811	0	0
4516	2.291712	0.208314	9.228004	-0.292705	-0.012282	0.033087	0.090955	0.467541	-0.758257	0.316298	-0.106429	-0.006786	-0.942646	0	0
4517	2.205279	0.276470	9.272793	-0.252534	-0.005307	0.054592	0.092117	0.473051	-0.760567	0.316544	-0.107368	-0.004393	-0.942472	0	0
4518	2.241318	0.245448	9.445164	-0.186402	-0.015857	0.063826	0.090925	0.475265	-0.762482	0.317166	-0.108178	-0.002673	-0.942176	0	0
4519	2.469562	0.073858	9.758461	-0.075602	-0.043117	0.078523	0.089992	0.478304	-0.764263	0.317816	-0.108920	-0.002062	-0.941873	0	0
4520	2.449045	-0.094291	9.775931	-0.011141	-0.012467	0.077313	0.088934	0.478309	-0.763204	0.318770	-0.109143	-0.001970	-0.941525	0	0
4521	2.205313	-0.073083	9.797504	0.026410	-0.012404	0.082951	0.086044	0.477223	-0.764084	0.319568	-0.109275	-0.002232	-0.941239	0	0
4522	1.913296	-0.047025	9.708998	-0.004902	-0.019307	0.082793	0.084860	0.478333	-0.766271	0.320585	-0.109543	-0.002215	-0.940862	0	0
4523	1.835985	-0.051341	9.673565	-0.023665	-0.045502	0.070248	0.086315	0.479016	-0.769024	0.321204	-0.110147	-0.002134	-0.940580	0	0
4524	1.912204	-0.196437	9.611156	0.025657	-0.066425	0.040521	0.083154	0.479034	-0.769497	0.321914	-0.110759	-0.002610	-0.940264	0	0
4525	1.971434	-0.355634	9.613622	0.100869	-0.068138	0.026914	0.082896	0.477932	-0.769243	0.322260	-0.111175	-0.003826	-0.940093	0	0
4526	1.958706	-0.451334	9.747217	0.130622	-0.054036	-0.023064	0.080522	0.476703	-0.766612	0.322514	-0.111328	-0.005322	-0.939980	0	0
4527	1.731688	-0.456700	9.773148	0.104854	-0.018913	-0.053017	0.080005	0.474361	-0.765585	0.322115	-0.111262	-0.006504	-0.940117	0	0
4528	1.650220	-0.367177	9.738830	0.102418	-0.008266	-0.103180	0.079484	0.473399	-0.765847	0.321621	-0.111069	-0.007681	-0.940300	0	0
4529	1.781820	-0.199757	9.766055	0.108745	-0.039757	-0.126164	0.078707	0.471335	-0.766247	0.320536	-0.111178	-0.009045	-0.940646	0	0
4530	1.960371	-0.220301	9.795522	0.140224	-0.057208	-0.168352	0.079774	0.468571	-0.765378	0.319528	-0.111315	-0.010815	-0.940954	0	0
4531	2.156141	-0.199781	9.926251	0.206477	-0.053748	-0.180251	0.078877	0.464992	-0.766964	0.318037	-0.111236	-0.013208	-0.941437	0	0
4532	2.216147	-0.250732	9.934762	0.235224	-0.011727	-0.194017	0.079565	0.458921	-0.765210	0.316891	-0.110635	-0.015754	-0.941855	0	0
4533	2.153641	-0.207396	9.789196	0.263885	0.002324	-0.191964	0.079588	0.454922	-0.765250	0.315355	-0.109841	-0.018525	-0.942413	0	0
4534	2.083903	-0.159458	9.557227	0.281893	0.011184	-0.207626	0.080407	0.449678	-0.764793	0.314155	-0.108866	-0.021455	-0.942865	0	0
4535	2.153843	-0.165411	9.361885	0.330235	-0.001022	-0.211741	0.081367	0.442779	-0.764224	0.312495	-0.107888	-0.024883	-0.943445	0	0
4536	2.162578	-0.288699	9.180143	0.346368	0.020885	-0.207162	0.084021	0.436971	-0.760150	0.311382	-0.106611	-0.028391	-0.943859	0	0
4537	2.164220	-0.392536	9.049156	0.355354	0.009562	-0.215968	0.083790	0.430078	-0.758129	0.309704	-0.105447	-0.032022	-0.944425	0	0
4538	2.119332	-0.589578	8.994405	0.330273	-0.007920	-0.214478	0.083810	0.425802	-0.756737	0.308476	-0.104482	-0.035471	-0.944811	0	0
4539	2.072634	-0.704607	9.012712	0.283705	-0.030673	-0.213147	0.084504	0.419456	-0.756550	0.306732	-0.103912	-0.038531	-0.945322	0	0
4540	2.004039	-0.847813	9.199117	0.219237	-0.023723	-0.206555	0.085312	0.415591	-0.755297	0.305409	-0.103435	-0.040965	-0.945700	0	0
4541	1.890043	-0.927775	9.502000	0.118939	0.004176	-0.187788	0.087692	0.413647	-0.754309	0.303753	-0.103041	-0.042308	-0.946217	0	0
4542	1.727302	-1.069965	9.780555	0.015128	0.047866	-0.178680	0.087705	0.411717	-0.754980	0.302445	-0.102520	-0.042557	-0.946681	0	0
4543	1.606906	-1.025434	9.878238	-0.055567	0.079339	-0.169345	0.091529	0.411421	-0.755432	0.300826	-0.101940	-0.041967	-0.947286	0	0
4544	1.695636	-0.771420	9.798680	-0.124389	0.083707	-0.180378	0.093886	0.414303	-0.755961	0.299329	-0.101501	-0.040782	-0.947859	0	0
4545	1.876858	-0.405963	9.431206	-0.197555	0.096898	-0.209032	0.095980	0.417050	-0.756487	0.297202	-0.101157	-0.038814	-0.948647	0	0
4546	2.081686	-0.117513	9.110709	-0.240477	0.066274	-0.212976	0.099386	0.421444	-0.757799	0.295244	-0.101219	-0.036609	-0.949340	0	0
4547	2.290347	0.024833	8.999993	-0.258370	0.005889	-0.227455	0.101486	0.425434	-0.762223	0.292840	-0.101913	-0.034352	-0.950094	0	0
4548	2.474673	0.138726	8.961259	-0.240413	-0.024728	-0.248615	0.103031	0.429974	-0.759334	0.290507	-0.102826	-0.032452	-0.950778	0	0
4549	2.686864	0.093969	9.023804	-0.201047	-0.067634	-0.262656	0.103412	0.433833	-0.761517	0.287793	-0.104044	-0.031000	-0.951519	0	0
4550	2.769549	0.170747	9.172978	-0.159130	-0.095721	-0.244841	0.102879	0.436595	-0.764220	0.285543	-0.105397	-0.030074	-0.952078	0	0
4551	2.727952	0.430922	9.202765	-0.174428	-0.101017	-0.226402	0.103392	0.440455	-0.766796	0.283178	-0.106873	-0.028951	-0.952654	0	0
4552	2.632498	0.588144	9.248656	-0.220149	-0.099311	-0.206403	0.103769	0.444866	-0.768583	0.281241	-0.108444	-0.027416	-0.953096	0	0
4553	2.627156	0.505104	9.608247	-0.235566	-0.099470	-0.171292	0.102285	0.449974	-0.767076	0.279322	-0.110098	-0.025667	-0.953519	0	0
4554	2.447148	0.310294	9.939219	-0.230285	-0.057534	-0.149947	0.102926	0.454246	-0.768999	0.277928	-0.111313	-0.023859	-0.953832	0	0
4555	2.005930	0.055182	10.334238	-0.237460	-0.016370	-0.146254	0.103436	0.458519	-0.771181	0.276260	-0.112186	-0.021839	-0.954263	0	0
4556	1.632087	-0.229658	10.617781	-0.251825	0.030019	-0.131162	0.103432	0.462106	-0.775969	0.275063	-0.112629	-0.019565	-0.954606	0	0
4557	1.462706	-0.281014	10.695558	-0.280350	0.054588	-0.149747	0.103400	0.468450	-0.777209	0.273329	-0.112934	-0.016931	-0.955118	0	0
4558	1.457233	-0.367855	10.598474	-0.312454	0.072140	-0.165793	0.108518	0.473525	-0.779583	0.271804	-0.113134	-0.014011	-0.955577	0	0
4559	1.470795	-0.497801	10.611282	-0.323911	0.059985	-0.209128	0.109021	0.477934	-0.780068	0.269453	-0.113488	-0.010998	-0.956240	0	0
4560	1.455628	-0.587192	10.442153	-0.285308	0.068838	-0.230854	0.112156	0.483709	-0.781623	0.267326	-0.113639	-0.008420	-0.956845	0	0
4561	1.455405	-0.609661	10.172725	-0.229636	0.037518	-0.276381	0.113446	0.489632	-0.783409	0.264436	-0.113940	-0.006431	-0.957627	0	0
4562	1.369221	-0.485779	9.564447	-0.181042	0.038661	-0.320017	0.116068	0.493066	-0.785370	0.261594	-0.114095	-0.005036	-0.958397	0	0
4563	1.500590	-0.340938	9.286194	-0.152419	-0.039158	-0.332430	0.117369	0.495126	-0.783805	0.258248	-0.114917	-0.004046	-0.959211	0	0
4564	1.689595	-0.253069	9.400933	-0.186337	-0.028707	-0.350304	0.117354	0.497194	-0.783132	0.255113	-0.115728	-0.002813	-0.959956	0	0
4565	1.901244	-0.374680	9.498649	-0.214904	-0.023507	-0.366445	0.118784	0.501047	-0.783767	0.251362	-0.116555	-0.001223	-0.960849	0	0
4566	2.208857	-0.592429	9.863603	-0.236436	0.006923	-0.356063	0.120752	0.504623	-0.787412	0.248158	-0.117148	0.000566	-0.961610	0	0
4567	2.413717	-0.651362	9.990937	-0.257855	0.054959	-0.357884	0.124946	0.509013	-0.788214	0.244430	-0.117326	0.002773	-0.962539	0	0
4568	2.532902	-0.525344	9.818318	-0.259571	0.067224	-0.364908	0.126127	0.513008	-0.793276	0.241083	-0.117395	0.004927	-0.963365	0	0
4569	2.428325	-0.282475	9.533614	-0.239845	0.062070	-0.366457	0.129008	0.516439	-0.793938	0.237280	-0.117461	0.006958	-0.964289	0	0
4570	2.313203	-0.162310	9.209137	-0.207672	0.049896	-0.352102	0.131079	0.522218	-0.792608	0.234167	-0.117572	0.008578	-0.965023	0	0
4571	2.221334	-0.173956	9.099242	-0.155945	0.028882	-0.318289	0.133690	0.525788	-0.791570	0.230917	-0.117757	0.009764	-0.965772	0	0
4572	2.211214	-0.243174	9.247540	-0.086286	0.020073	-0.296680	0.136051	0.527430	-0.791328	0.228583	-0.117868	0.010194	-0.966309	0	0
4573	2.268754	-0.310105	9.529866	-0.025693	0.030397	-0.246892	0.136974	0.527839	-0.792121	0.226168	-0.117732	0.010197	-0.966894	0	0
4574	2.141631	-0.536744	9.811950	0.049338	0.058335	-0.219824	0.138165	0.527419	-0.792925	0.224763	-0.117156	0.009490	-0.967298	0	0
4575	2.168864	-0.788716	10.068377	0.083145	0.075694	-0.180808	0.141065	0.526852	-0.792453	0.223108	-0.116328	0.008621	-0.967789	0	0
4576	2.277111	-0.847246	10.081190	0.138589	0.093149	-0.169812	0.142943	0.521327	-0.792927	0.222207	-0.115207	0.007198	-0.968142	0	0
4577	2.346595	-0.911443	9.714547	0.185180	0.091482	-0.174791	0.145856	0.517587	-0.790792	0.220726	-0.113996	0.005387	-0.968636	0	0
4578	2.369971	-1.004438	9.251839	0.249681	0.069746	-0.186752	0.147582	0.514681	-0.789935	0.219756	-0.112852	0.002823	-0.969001	0	0
4579	2.459622	-0.957445	9.117019	0.296274	0.040931	-0.205917	0.150890	0.511492	-0.788713	0.218101	-0.111884	-0.000203	-0.969492	0	0
4580	2.650151	-0.992404	9.182266	0.298115	0.026904	-0.223644	0.151314	0.505698	-0.787212	0.216783	-0.111041	-0.003365	-0.969878	0	0
4581	2.711825	-1.140284	8.958928	0.285519	0.033879	-0.200844	0.153700	0.500719	-0.783126	0.215163	-0.110164	-0.006288	-0.970324	0	0
4582	2.833064	-1.066978	8.857785	0.282098	0.003333	-0.241532	0.155977	0.493398	-0.781929	0.213532	-0.109577	-0.009351	-0.970726	0	0
4583	3.016141	-1.135155	9.052494	0.214092	0.032086	-0.237591	0.157572	0.489942	-0.780293	0.211477	-0.108868	-0.011614	-0.971231	0	0
4584	3.093781	-1.091704	9.302270	0.176525	0.041640	-0.244018	0.159169	0.486899	-0.779826	0.209622	-0.108129	-0.013563	-0.971691	0	0
4585	2.935051	-1.003695	9.362331	0.108583	0.051304	-0.254988	0.162214	0.483573	-0.778471	0.207286	-0.107455	-0.014769	-0.972249	0	0
4586	2.637308	-0.761500	9.151385	0.042448	0.051435	-0.264138	0.164310	0.484940	-0.777316	0.205027	-0.106895	-0.015408	-0.972780	0	0
4587	2.392026	-0.615574	9.054239	-0.061234	0.039303	-0.287742	0.165487	0.485760	-0.776022	0.202188	-0.106684	-0.015014	-0.973403	0	0
4588	2.402135	-0.553079	9.066887	-0.131134	0.044466	-0.261788	0.168243	0.486985	-0.774878	0.199727	-0.106545	-0.013972	-0.973942	0	0
4589	2.425533	-0.672151	9.514738	-0.143685	0.046130	-0.268964	0.170197	0.492215	-0.776942	0.196983	-0.106437	-0.012734	-0.974529	0	0
4590	2.535543	-0.844031	10.218390	-0.116879	0.077465	-0.272264	0.173350	0.493024	-0.775808	0.194422	-0.105947	-0.011775	-0.975109	0	0
4591	2.714703	-0.789097	10.549135	-0.045342	0.114084	-0.261086	0.176377	0.493007	-0.774811	0.191868	-0.104986	-0.011343	-0.975723	0	0
4592	2.729892	-0.686260	10.396374	0.045958	0.082665	-0.273732	0.179130	0.494646	-0.773273	0.189427	-0.104130	-0.011959	-0.976284	0	0
4593	2.544266	-0.637253	10.218289	0.106846	0.049558	-0.288318	0.183736	0.494206	-0.771000	0.186758	-0.103506	-0.013158	-0.976849	0	0
4594	2.323763	-0.737174	10.014760	0.139062	0.031305	-0.289861	0.185325	0.490887	-0.767928	0.184223	-0.102972	-0.014793	-0.977364	0	0
4595	2.183247	-0.794492	9.789401	0.180301	0.013073	-0.307215	0.187183	0.488809	-0.768368	0.181441	-0.102565	-0.016783	-0.977895	0	0
4596	2.029712	-0.649371	9.662615	0.180300	-0.002607	-0.307193	0.187059	0.484256	-0.762936	0.178748	-0.102281	-0.018899	-0.978382	0	0
4597	1.988439	-0.343535	9.680907	0.131986	0.002627	-0.304808	0.191147	0.482302	-0.760671	0.175939	-0.102059	-0.020422	-0.978883	0	0
4598	1.976136	-0.042383	9.814255	0.040504	-0.004532	-0.260499	0.191420	0.480646	-0.760691	0.173555	-0.102049	-0.021125	-0.979295	0	0
4599	2.007909	0.347125	9.852105	-0.055345	-0.011638	-0.236481	0.193116	0.482980	-0.759781	0.171216	-0.102308	-0.020774	-0.979687	0	0
4600	1.944765	0.299279	9.775194	-0.179845	0.012775	-0.198518	0.195344	0.484760	-0.759146	0.169225	-0.102519	-0.019226	-0.980042	0	0
4601	1.865566	0.026072	9.895306	-0.233676	-0.029273	-0.183236	0.194413	0.487386	-0.761191	0.167218	-0.103265	-0.017107	-0.980348	0	0
4602	1.691348	-0.023141	9.874613	-0.273096	-0.027505	-0.171138	0.196103	0.490547	-0.759621	0.165386	-0.104033	-0.014685	-0.980617	0	0
4603	1.878120	0.102083	9.614882	-0.248057	-0.010038	-0.155056	0.195557	0.494549	-0.760747	0.163640	-0.104617	-0.012366	-0.980879	0	0
4604	1.836820	0.077391	9.300119	-0.260676	-0.037136	-0.134083	0.194997	0.499377	-0.759126	0.162193	-0.105462	-0.010044	-0.981056	0	0
4605	1.903059	-0.106685	9.049889	-0.269595	-0.060709	-0.141335	0.196029	0.503370	-0.759363	0.160548	-0.106580	-0.007586	-0.981228	0	0
4606	1.892861	-0.174644	8.823283	-0.233802	-0.046669	-0.132218	0.195737	0.509163	-0.760865	0.159161	-0.107475	-0.005544	-0.981370	0	0
4607	1.849317	-0.188470	8.910019	-0.198054	-0.086902	-0.137381	0.196242	0.512745	-0.760316	0.157627	-0.108735	-0.003828	-0.981487	0	0
4608	1.769590	0.130825	9.298910	-0.144401	-0.090444	-0.140447	0.195295	0.516334	-0.759093	0.156263	-0.109917	-0.002743	-0.981577	0	0
4609	1.732180	0.290939	9.651959	-0.094574	-0.115103	-0.095198	0.194754	0.518267	-0.758414	0.155249	-0.111291	-0.002053	-0.981584	0	0
4610	1.654322	0.214094	9.493128	-0.067742	-0.126419	-0.092388	0.194745	0.519094	-0.757102	0.154462	-0.112708	-0.001727	-0.981548	0	0
4611	1.542296	0.080393	9.531011	-0.064313	-0.161440	-0.071337	0.190795	0.519254	-0.758083	0.153710	-0.114487	-0.001390	-0.981460	0	0
4612	1.411777	0.057861	9.695304	-0.064300	-0.099338	-0.060507	0.189214	0.519262	-0.758059	0.153260	-0.115632	-0.001023	-0.981397	0	0
4613	1.372490	-0.033217	9.699402	-0.114435	-0.024157	-0.032409	0.188928	0.520640	-0.754000	0.152833	-0.116135	0.000057	-0.981405	0	0
4614	1.500867	0.344803	10.159272	-0.142214	0.015919	-0.021864	0.190495	0.522699	-0.753221	0.152729	-0.116269	0.001402	-0.981404	0	0
4615	1.607987	0.462234	10.294285	-0.232420	0.074506	-0.043469	0.191270	0.525867	-0.753984	0.152048	-0.115978	0.003762	-0.981538	0	0
4616	1.878921	0.536451	10.086114	-0.270849	0.077091	-0.046444	0.193102	0.529581	-0.756582	0.151622	-0.115709	0.006427	-0.981622	0	0
4617	2.091101	0.504737	9.694580	-0.258958	0.052743	-0.100259	0.192815	0.533995	-0.757055	0.150342	-0.115674	0.008924	-0.981803	0	0
4618	2.263056	0.247559	9.404144	-0.172932	0.010864	-0.135128	0.193569	0.538677	-0.754283	0.149271	-0.115917	0.010411	-0.981923	0	0
4619	2.343015	-0.046958	9.253466	-0.032275	-0.018724	-0.181874	0.192770	0.540336	-0.754384	0.147449	-0.116254	0.010464	-0.982158	0	0
4620	2.448197	-0.192443	9.137929	0.138737	-0.078083	-0.223198	0.193569	0.538401	-0.753764	0.145939	-0.116917	0.008650	-0.982323	0	0
4621	2.568531	-0.246514	9.066573	0.270323	-0.107769	-0.243540	0.192142	0.534272	-0.753262	0.143866	-0.117692	0.005517	-0.982558	0	0
4622	2.646684	-0.122154	9.033682	0.362641	-0.098939	-0.274555	0.191517	0.527519	-0.752016	0.142098	-0.118230	0.001413	-0.982765	0	0
4623	2.647086	-0.066762	9.058349	0.388572	-0.097197	-0.270824	0.190083	0.523113	-0.749170	0.139885	-0.118731	-0.002909	-0.983019	0	0
4624	2.438805	0.182801	9.125502	0.360909	-0.070892	-0.279630	0.191818	0.517587	-0.746383	0.138095	-0.118983	-0.006968	-0.983221	0	0
4625	2.470240	0.167732	9.783567	0.291045	-0.106031	-0.291749	0.191591	0.510556	-0.745406	0.135547	-0.119701	-0.010378	-0.983459	0	0
4626	2.370205	0.365343	9.654520	0.246403	-0.011518	-0.280203	0.191345	0.506834	-0.744135	0.133592	-0.119516	-0.013229	-0.983714	0	0
4627	2.286364	0.459790	9.651523	0.176579	-0.011533	-0.271856	0.193202	0.503237	-0.741853	0.131104	-0.119456	-0.015373	-0.984025	0	0
4628	2.303573	0.502913	9.639853	0.119364	0.039185	-0.266798	0.194259	0.501576	-0.740060	0.129195	-0.118936	-0.016898	-0.984316	0	0
4629	2.402561	0.502006	9.595729	0.069277	0.011178	-0.277868	0.197553	0.501006	-0.739073	0.126516	-0.118788	-0.017974	-0.984662	0	0
4630	2.535216	0.481609	9.555897	0.067603	0.028693	-0.297245	0.200203	0.498234	-0.738619	0.124263	-0.118428	-0.019041	-0.984973	0	0
4631	2.637506	0.601263	9.618876	0.081862	0.014635	-0.290151	0.200994	0.497402	-0.737596	0.121471	-0.118228	-0.020262	-0.985321	0	0
4632	2.608235	0.558366	9.673912	0.113983	0.011102	-0.273188	0.203371	0.496423	-0.737251	0.119491	-0.117985	-0.021777	-0.985559	0	0
4633	2.525401	0.455624	9.685462	0.142660	0.009409	-0.284437	0.204316	0.493386	-0.738859	0.116820	-0.117763	-0.023605	-0.985864	0	0
4634	2.428120	0.357872	9.718824	0.172976	0.002395	-0.264847	0.204853	0.490487	-0.737071	0.114926	-0.117534	-0.025694	-0.986062	0	0
4635	2.375585	0.442269	9.655357	0.164063	0.020795	-0.264811	0.207095	0.489509	-0.736072	0.112473	-0.117176	-0.027699	-0.986333	0	0
4636	2.410844	0.650730	9.486814	0.169318	0.018122	-0.234787	0.210261	0.487008	-0.733016	0.110894	-0.116798	-0.029700	-0.986498	0	0
4637	2.396888	0.727573	9.410912	0.158599	0.004151	-0.240181	0.210812	0.482869	-0.733065	0.108668	-0.116615	-0.031648	-0.986707	0	0
4638	2.376964	0.645685	9.323623	0.169165	-0.004657	-0.203136	0.211470	0.480933	-0.729705	0.107346	-0.116469	-0.033630	-0.986803	0	0
4639	2.352196	0.559260	9.313230	0.180702	-0.014309	-0.185473	0.212672	0.477065	-0.727937	0.105676	-0.116460	-0.035755	-0.986910	0	0
4640	2.279522	0.526213	9.332703	0.170719	-0.018737	-0.156469	0.212542	0.475409	-0.725604	0.104821	-0.116463	-0.037714	-0.986928	0	0
4641	2.222373	0.633036	9.512270	0.156344	-0.010041	-0.145052	0.213616	0.472923	-0.727210	0.103522	-0.116448	-0.039546	-0.986995	0	0
4642	2.185032	0.807155	9.726087	0.091728	-0.003190	-0.104922	0.213362	0.470442	-0.726057	0.103097	-0.116396	-0.040650	-0.987001	0	0
4643	2.185171	0.822019	9.868052	0.041523	0.021206	-0.079646	0.215321	0.472636	-0.724501	0.102322	-0.116214	-0.041243	-0.987078	0	0
4644	2.229029	0.874790	9.933170	-0.022967	0.029873	-0.063346	0.215072	0.469328	-0.723226	0.102195	-0.115970	-0.041133	-0.987125	0	0
4645	2.309583	0.994563	9.979516	-0.053465	0.033288	-0.045933	0.216111	0.471804	-0.722957	0.101645	-0.115777	-0.040742	-0.987220	0	0
4646	2.251458	0.973128	9.900461	-0.091123	0.041136	-0.024135	0.215970	0.474287	-0.724494	0.101845	-0.115507	-0.039904	-0.987266	0	0
4647	2.243870	0.931665	9.693364	-0.116201	0.038527	-0.013755	0.216617	0.476490	-0.724743	0.101541	-0.115338	-0.038857	-0.987359	0	0
4648	2.269591	0.820248	9.504402	-0.134089	0.012318	-0.018413	0.217409	0.477176	-0.726312	0.101686	-0.115401	-0.037611	-0.987384	0	0
4649	2.353690	0.766270	9.370872	-0.141232	0.005325	-0.020286	0.218194	0.478551	-0.726832	0.101273	-0.115583	-0.036363	-0.987452	0	0
4650	2.425824	0.726876	9.256842	-0.134950	-0.013902	-0.027386	0.217390	0.481175	-0.727446	0.101310	-0.115904	-0.035144	-0.987455	0	0
4651	2.401577	0.712656	9.264097	-0.130497	-0.034891	-0.029188	0.216055	0.483802	-0.726748	0.100804	-0.116470	-0.034057	-0.987478	0	0
4652	2.372609	0.708579	9.430129	-0.117093	-0.031414	-0.029073	0.216052	0.484767	-0.727390	0.100820	-0.116948	-0.033033	-0.987455	0	0
4653	2.246753	0.662032	9.618139	-0.103714	-0.013934	-0.020077	0.215099	0.487389	-0.722917	0.100440	-0.117283	-0.032182	-0.987482	0	0
4654	2.130925	0.668219	9.773023	-0.084066	0.003551	-0.011026	0.216274	0.490003	-0.724082	0.100696	-0.117388	-0.031429	-0.987468	0	0
4655	2.097735	0.750611	9.889616	-0.094778	0.031531	-0.010978	0.217322	0.491101	-0.724087	0.100430	-0.117264	-0.030613	-0.987535	0	0
4656	2.190130	0.841126	9.836987	-0.116230	0.043755	-0.010217	0.215878	0.492213	-0.727444	0.100623	-0.117007	-0.029496	-0.987580	0	0
4657	2.262322	0.811213	9.677400	-0.120665	0.073506	-0.005760	0.217582	0.493307	-0.726677	0.100387	-0.116493	-0.028384	-0.987697	0	0
4658	2.398922	0.672427	9.472747	-0.094695	0.075269	-0.005630	0.218482	0.497576	-0.727300	0.100653	-0.115906	-0.027441	-0.987766	0	0
4659	2.545201	0.536007	9.280053	-0.033796	0.061314	-0.017640	0.218488	0.496749	-0.727830	0.100396	-0.115425	-0.027217	-0.987855	0	0
4660	2.609734	0.446213	9.182331	0.044902	0.050821	-0.010091	0.222045	0.496454	-0.727104	0.100728	-0.114939	-0.027677	-0.987865	0	0
4661	2.568144	0.374064	9.078518	0.091392	0.040352	-0.002741	0.223226	0.496723	-0.726076	0.100755	-0.114548	-0.028694	-0.987878	0	0
4662	2.485970	0.364990	9.047879	0.132547	0.049135	0.001139	0.222836	0.495070	-0.725044	0.101303	-0.113992	-0.030009	-0.987848	0	0
4663	2.336630	0.418906	8.994511	0.130707	0.052656	0.015294	0.222851	0.492174	-0.724551	0.101558	-0.113448	-0.031379	-0.987842	0	0
4664	2.220786	0.429286	8.947563	0.121736	0.054430	0.022323	0.223114	0.491206	-0.722610	0.102291	-0.112856	-0.032556	-0.987796	0	0
4665	2.236038	0.535087	8.977488	0.091247	0.050877	0.036203	0.224051	0.488167	-0.722002	0.102707	-0.112377	-0.033513	-0.987775	0	0
4666	2.362414	0.645035	9.073794	0.071459	0.057759	0.058976	0.225240	0.485401	-0.718267	0.103721	-0.111815	-0.034145	-0.987711	0	0
4667	2.584423	0.621900	9.153326	0.071395	0.029670	0.062326	0.224716	0.484852	-0.718264	0.104364	-0.111579	-0.034901	-0.987644	0	0
4668	2.668087	0.496759	9.343431	0.089067	0.008525	0.099332	0.224860	0.483888	-0.720232	0.105782	-0.111499	-0.035713	-0.987473	0	0
4669	2.652602	0.355197	9.416441	0.097150	0.017285	0.092347	0.223941	0.482513	-0.718928	0.106747	-0.111375	-0.036700	-0.987347	0	0
4670	2.572048	0.231025	9.504631	0.085441	0.012011	0.104576	0.222632	0.480038	-0.717368	0.108181	-0.111267	-0.037462	-0.987174	0	0
4671	2.506208	0.140243	9.537802	0.097929	0.024253	0.115286	0.222356	0.480727	-0.714750	0.109380	-0.111086	-0.038412	-0.987026	0	0
4672	2.499283	0.181510	9.644083	0.074663	0.036471	0.116931	0.221309	0.478940	-0.713969	0.110951	-0.110750	-0.039029	-0.986864	0	0
4673	2.509938	0.318718	9.708055	0.045980	0.060902	0.134457	0.221987	0.476731	-0.715696	0.112300	-0.110275	-0.039393	-0.986750	0	0
4674	2.427690	0.295559	9.790211	0.015621	0.073180	0.121962	0.222504	0.477279	-0.713874	0.113862	-0.109646	-0.039380	-0.986642	0	0
4675	2.316557	0.278112	10.093788	0.010149	0.078360	0.137826	0.221715	0.476869	-0.713605	0.115217	-0.109041	-0.039356	-0.986553	0	0
4676	2.311591	0.258924	10.098417	0.001193	0.108083	0.148439	0.221197	0.474251	-0.711798	0.117024	-0.108094	-0.039129	-0.986453	0	0
4677	2.360552	0.358901	9.882845	0.029853	0.087135	0.142415	0.224095	0.473131	-0.709898	0.118452	-0.107380	-0.039275	-0.986355	0	0
4678	2.403790	0.333863	9.670691	0.054877	0.067910	0.148682	0.222898	0.475758	-0.711027	0.120342	-0.106765	-0.039628	-0.986179	0	0
4679	2.416637	0.107402	9.581457	0.061990	0.045172	0.153009	0.223824	0.474374	-0.709751	0.121897	-0.106434	-0.040119	-0.986004	0	0
4680	2.362094	-0.089535	9.536404	0.072751	0.047839	0.148669	0.222506	0.473829	-0.708563	0.123778	-0.105995	-0.040669	-0.985794	0	0
4681	2.235833	-0.182713	9.418659	0.072756	0.036532	0.146887	0.221844	0.472176	-0.705050	0.125289	-0.105736	-0.041263	-0.985606	0	0
4682	2.081820	-0.107099	9.370387	0.010146	0.020837	0.139387	0.221059	0.471077	-0.704788	0.127005	-0.105636	-0.041240	-0.985398	0	0
4683	1.952017	-0.024304	9.372459	-0.034550	0.024378	0.132081	0.220409	0.469426	-0.704534	0.128260	-0.105624	-0.040788	-0.985256	0	0
4684	1.846525	0.082265	9.345755	-0.104337	0.013899	0.129826	0.220791	0.472182	-0.705294	0.129804	-0.105733	-0.039660	-0.985088	0	0
4685	1.746212	0.234773	9.410860	-0.166959	0.022646	0.129461	0.219064	0.473431	-0.703431	0.130898	-0.105903	-0.037896	-0.984995	0	0
4686	1.679659	0.377704	9.576504	-0.206337	0.003385	0.122101	0.218661	0.475088	-0.703669	0.132287	-0.106245	-0.035790	-0.984851	0	0
4687	1.622316	0.460197	9.664466	-0.235878	0.010365	0.125468	0.218508	0.479915	-0.705574	0.133265	-0.106615	-0.033363	-0.984764	0	0
4688	1.661161	0.488815	9.683686	-0.231426	-0.005399	0.125437	0.217558	0.482814	-0.702402	0.134763	-0.107076	-0.031028	-0.984587	0	0
4689	1.782014	0.506935	9.625173	-0.209905	-0.035125	0.107831	0.216223	0.486407	-0.703389	0.135579	-0.107844	-0.028938	-0.984454	0	0
4690	1.844175	0.419874	9.628442	-0.159872	-0.068391	0.113326	0.214357	0.489863	-0.702805	0.137085	-0.108824	-0.027415	-0.984182	0	0
4691	1.853025	0.300173	9.833675	-0.125922	-0.077180	0.115272	0.210957	0.487540	-0.706558	0.138053	-0.109888	-0.026200	-0.983961	0	0
4692	1.779973	0.205445	10.131228	-0.126019	-0.060637	0.132951	0.209106	0.488929	-0.706907	0.139770	-0.110753	-0.024977	-0.983654	0	0
4693	1.705499	0.245761	10.540900	-0.208411	-0.033633	0.146568	0.208941	0.492789	-0.703607	0.140967	-0.111499	-0.022853	-0.983450	0	0
4694	1.771991	0.419133	10.775442	-0.310356	0.024018	0.146045	0.208255	0.498170	-0.704847	0.142742	-0.111793	-0.019697	-0.983229	0	0
4695	1.932172	0.537614	10.602383	-0.439090	0.053743	0.136382	0.207837	0.502999	-0.706227	0.143596	-0.111992	-0.015198	-0.983162	0	0
4696	2.086436	0.511157	10.209006	-0.553432	0.038081	0.101965	0.206209	0.514179	-0.710915	0.144591	-0.112494	-0.009673	-0.983028	0	0
4697	2.278439	0.361537	9.748998	-0.560308	-0.007226	0.038228	0.206430	0.523141	-0.713437	0.144323	-0.113450	-0.004193	-0.982997	0	0
4698	2.488447	0.024540	9.409249	-0.495537	-0.047250	-0.043518	0.205601	0.530040	-0.713877	0.143876	-0.114700	0.000481	-0.982926	0	0
4699	2.512597	-0.303611	9.128885	-0.337876	-0.082041	-0.089265	0.203978	0.537356	-0.713910	0.142598	-0.116070	0.003518	-0.982945	0	0
4700	2.550303	-0.427178	8.930067	-0.160577	-0.122994	-0.127806	0.203044	0.540809	-0.716078	0.141735	-0.117588	0.004688	-0.982885	0	0
4701	2.581219	-0.492480	8.890596	-0.001250	-0.148276	-0.148787	0.201179	0.544542	-0.716534	0.140266	-0.119142	0.004252	-0.982910	0	0
4702	2.571517	-0.497317	8.856977	0.111590	-0.142937	-0.169091	0.200146	0.540687	-0.716296	0.139317	-0.120472	0.002667	-0.982889	0	0
4703	2.572210	-0.401068	8.872499	0.182258	-0.123696	-0.159676	0.197504	0.540562	-0.713911	0.137958	-0.121533	0.000451	-0.982953	0	0
4704	2.582279	-0.347841	9.000400	0.198388	-0.099219	-0.161227	0.195684	0.535884	-0.713278	0.137171	-0.122307	-0.001917	-0.982966	0	0
4705	2.539389	-0.274664	9.225121	0.175972	-0.067796	-0.147155	0.195161	0.534231	-0.711852	0.135925	-0.122829	-0.003980	-0.983067	0	0
4706	2.404713	-0.201143	9.328067	0.125950	0.002206	-0.147213	0.195183	0.529543	-0.710465	0.135156	-0.122701	-0.005476	-0.983182	0	0
4707	2.263157	-0.083613	9.647879	0.066824	0.012635	-0.136091	0.194662	0.529546	-0.712022	0.133887	-0.122578	-0.006344	-0.983366	0	0
4708	2.309586	-0.011392	9.787701	0.005982	0.044060	-0.130255	0.196093	0.530640	-0.708773	0.133189	-0.122198	-0.006590	-0.983506	0	0
4709	2.329029	0.003167	9.879027	-0.045947	0.061496	-0.120001	0.197148	0.531186	-0.709697	0.131942	-0.121743	-0.006267	-0.983733	0	0
4710	2.324086	-0.011358	9.835643	-0.063789	0.079014	-0.125355	0.199245	0.532277	-0.708414	0.131184	-0.121112	-0.005771	-0.983915	0	0
4711	2.236601	-0.087745	9.801873	-0.058337	0.073846	-0.144708	0.200551	0.534476	-0.708803	0.129679	-0.120545	-0.005341	-0.984187	0	0
4712	2.076570	-0.180254	9.816610	-0.024305	0.072170	-0.153249	0.201327	0.536953	-0.708529	0.128730	-0.119929	-0.005279	-0.984387	0	0
4713	2.013123	-0.273512	9.832909	0.045545	0.080983	-0.165045	0.204367	0.535144	-0.708333	0.127152	-0.119148	-0.005883	-0.984683	0	0
4714	2.056511	-0.274756	9.536911	0.124379	0.074091	-0.180363	0.205688	0.533896	-0.707322	0.126112	-0.118319	-0.007313	-0.984908	0	0
4715	2.274989	-0.108596	9.373510	0.195106	0.034740	-0.195879	0.208069	0.531676	-0.706337	0.124406	-0.117798	-0.009482	-0.985169	0	0
4716	2.531679	-0.009348	9.449343	0.263948	-0.009951	-0.199123	0.207546	0.529058	-0.703227	0.123369	-0.117614	-0.012418	-0.985288	0	0
4717	2.772567	-0.101633	9.773056	0.330095	-0.053800	-0.207709	0.207177	0.524648	-0.703525	0.121692	-0.117798	-0.016040	-0.985422	0	0
4718	2.756757	-0.297654	10.126631	0.388213	-0.032861	-0.203728	0.207991	0.517885	-0.699042	0.120660	-0.117679	-0.020223	-0.985487	0	0
4719	2.427766	-0.385892	10.320721	0.374683	-0.010991	-0.178999	0.209066	0.512086	-0.695596	0.119328	-0.117389	-0.024186	-0.985594	0	0
4720	2.056384	-0.311431	10.127708	0.299503	0.010971	-0.161713	0.208825	0.508227	-0.695500	0.118594	-0.116943	-0.027389	-0.985652	0	0
4721	1.874393	-0.089516	9.872271	0.167025	0.002246	-0.143218	0.208467	0.501887	-0.695818	0.117379	-0.116765	-0.029232	-0.985765	0	0
4722	1.905303	0.197273	9.351377	0.004210	0.026757	-0.125751	0.211228	0.502147	-0.694554	0.116676	-0.116518	-0.029465	-0.985871	0	0
4723	2.090566	0.449915	9.069090	-0.169370	0.010950	-0.120903	0.210283	0.504356	-0.691780	0.115292	-0.116648	-0.027955	-0.986063	0	0
4724	2.273873	0.421861	9.014313	-0.294719	-0.013656	-0.107866	0.211840	0.509036	-0.692539	0.114526	-0.117149	-0.025281	-0.986165	0	0
4725	2.383910	0.270085	9.213498	-0.366428	-0.031286	-0.090898	0.211550	0.515105	-0.694821	0.113192	-0.117931	-0.021844	-0.986308	0	0
4726	2.359090	0.169846	9.404825	-0.396934	-0.027859	-0.077026	0.210729	0.521453	-0.696571	0.112666	-0.118699	-0.018150	-0.986351	0	0
4727	2.272586	0.223968	9.579233	-0.402320	-0.026123	-0.077026	0.210164	0.530006	-0.699607	0.111424	-0.119472	-0.014338	-0.986461	0	0
4728	2.181723	0.343125	9.773653	-0.428289	-0.008659	-0.071817	0.209488	0.535666	-0.704233	0.110924	-0.120089	-0.010310	-0.986493	0	0
4729	2.150962	0.427866	9.878236	-0.441716	0.036793	-0.059390	0.210373	0.542969	-0.705478	0.109808	-0.120280	-0.006028	-0.986630	0	0
4730	2.110094	0.452334	9.910113	-0.418444	0.064790	-0.053816	0.211657	0.549995	-0.707383	0.109445	-0.120169	-0.001987	-0.986700	0	0
4731	2.109855	0.427475	9.645464	-0.330725	0.092852	-0.046025	0.214235	0.557976	-0.704084	0.108587	-0.119676	0.001262	-0.986856	0	0
4732	2.101940	0.344707	9.300905	-0.208991	0.078976	-0.052244	0.215539	0.561279	-0.705636	0.108455	-0.119200	0.003258	-0.986924	0	0
4733	2.147030	0.238162	9.181528	-0.060539	0.059750	-0.038928	0.215397	0.563210	-0.705614	0.107983	-0.118738	0.003800	-0.987029	0	0
4734	2.160409	0.084032	9.150801	0.062891	0.054520	-0.031033	0.216576	0.564444	-0.705881	0.108358	-0.118208	0.003115	-0.987054	0	0
4735	2.144412	-0.127441	9.170137	0.170133	0.033507	-0.010980	0.216198	0.560309	-0.704091	0.108434	-0.117753	0.001379	-0.987104	0	0
4736	2.011029	-0.208110	9.191991	0.230932	0.012554	-0.008828	0.217132	0.558374	-0.704124	0.109205	-0.117451	-0.000980	-0.987056	0	0
4737	1.856932	-0.144485	9.155599	0.221859	0.021279	0.022920	0.216490	0.554516	-0.702588	0.109676	-0.117053	-0.003199	-0.987046	0	0
4738	1.761089	-0.038109	9.090355	0.148357	0.012481	0.052364	0.217819	0.553130	-0.703535	0.111002	-0.116839	-0.004677	-0.986917	0	0
4739	1.735108	0.043807	9.069891	0.053493	0.014200	0.058753	0.217298	0.551202	-0.702112	0.111630	-0.116688	-0.005201	-0.986862	0	0
4740	1.819599	0.038505	9.124378	-0.018206	0.005343	0.081081	0.216502	0.552034	-0.701961	0.113053	-0.116730	-0.005010	-0.986695	0	0
4741	1.954535	-0.001109	9.098725	-0.073674	-0.005196	0.077066	0.216364	0.551343	-0.699098	0.113712	-0.116908	-0.004281	-0.986602	0	0
4742	2.084493	-0.060058	9.029633	-0.080894	-0.027990	0.085693	0.216223	0.552999	-0.699079	0.115098	-0.117351	-0.003504	-0.986392	0	0
4743	2.231263	-0.137808	9.147639	-0.046937	-0.052544	0.084027	0.214886	0.554521	-0.695915	0.115855	-0.117966	-0.003085	-0.986231	0	0
4744	2.394982	-0.206333	9.179085	-0.016559	-0.043864	0.094790	0.212759	0.556875	-0.694556	0.117441	-0.118493	-0.002956	-0.985981	0	0
4745	2.548838	-0.303630	9.215093	0.003177	-0.047377	0.080755	0.212629	0.556738	-0.694816	0.118225	-0.119005	-0.003027	-0.985825	0	0
4746	2.620823	-0.371188	9.329054	0.019277	-0.050909	0.077297	0.209621	0.554274	-0.697142	0.119629	-0.119558	-0.003274	-0.985588	0	0
4747	2.679161	-0.318619	9.365205	0.021128	-0.043905	0.064992	0.208949	0.555932	-0.696072	0.120280	-0.120023	-0.003534	-0.985451	0	0
4748	2.844200	-0.204214	9.444407	-0.005735	-0.022127	0.074540	0.208286	0.555935	-0.694759	0.121675	-0.120322	-0.003510	-0.985244	0	0
4749	2.977308	-0.170803	9.698395	-0.038034	-0.038872	0.082136	0.207496	0.556767	-0.696303	0.122423	-0.120823	-0.003161	-0.985091	0	0
4750	2.905993	-0.357232	9.901149	-0.054086	0.011862	0.078657	0.206434	0.557600	-0.695496	0.123756	-0.120846	-0.002609	-0.984923	0	0
4751	2.604489	-0.652634	10.061377	-0.028940	0.043468	0.061358	0.206030	0.557876	-0.693402	0.124315	-0.120532	-0.002266	-0.984892	0	0
4752	2.352256	-0.802560	9.941663	0.014163	0.087375	0.042493	0.205758	0.559256	-0.693123	0.125437	-0.119726	-0.002343	-0.984848	0	0
4753	2.251444	-0.704419	9.530290	0.048237	0.066524	0.032151	0.208004	0.560349	-0.696927	0.125809	-0.119087	-0.002750	-0.984877	0	0
4754	2.351401	-0.561796	9.233054	0.078839	0.052646	-0.002917	0.208529	0.558966	-0.693820	0.126668	-0.118539	-0.003573	-0.984830	0	0
4755	2.483804	-0.618197	9.216844	0.114643	0.015905	-0.016939	0.209459	0.557306	-0.693329	0.126638	-0.118317	-0.004746	-0.984856	0	0
4756	2.569692	-0.774234	9.533951	0.148548	0.001808	-0.009758	0.209333	0.554548	-0.690486	0.127525	-0.118179	-0.006329	-0.984749	0	0
4757	2.477540	-0.835426	9.738325	0.155693	-0.017435	-0.018577	0.207233	0.552352	-0.689173	0.127533	-0.118237	-0.007933	-0.984730	0	0
4758	2.396104	-0.747714	9.898655	0.132380	-0.012223	-0.009877	0.209072	0.550409	-0.684266	0.128476	-0.118252	-0.009385	-0.984592	0	0
4759	2.329739	-0.582740	10.194330	0.101850	-0.028056	0.002226	0.208804	0.549858	-0.682181	0.128631	-0.118483	-0.010433	-0.984534	0	0
4760	2.258321	-0.442418	10.280676	0.003409	-0.019345	0.007757	0.206176	0.548769	-0.682413	0.129642	-0.118733	-0.010609	-0.984369	0	0
4761	2.084553	-0.431254	10.342387	-0.073598	-0.033345	0.015129	0.207499	0.549315	-0.684774	0.129720	-0.119237	-0.009911	-0.984305	0	0
4762	1.769941	-0.529703	10.380019	-0.138000	-0.033263	0.009446	0.204071	0.550989	-0.687052	0.130611	-0.119809	-0.008716	-0.984129	0	0
4763	1.807695	-0.650490	10.303802	-0.154096	-0.055993	0.002163	0.205908	0.553738	-0.689399	0.130471	-0.120623	-0.007257	-0.984060	0	0
4764	1.865427	-0.668969	9.913753	-0.121837	-0.073406	-0.002965	0.203391	0.556648	-0.690245	0.131315	-0.121570	-0.006298	-0.983838	0	0
4765	1.898869	-0.697805	9.220975	-0.066234	-0.074979	-0.013140	0.200882	0.557351	-0.689679	0.131138	-0.122447	-0.005734	-0.983756	0	0
4766	1.971995	-0.604366	9.288712	-0.016220	-0.168605	-0.021930	0.199806	0.558733	-0.685738	0.131983	-0.124192	-0.005974	-0.983423	0	0
4767	1.996332	-0.591251	9.706831	-0.016331	-0.165235	-0.007834	0.195579	0.560410	-0.685266	0.131919	-0.125882	-0.006002	-0.983217	0	0
4768	1.957326	-0.652572	10.004475	-0.073697	-0.148721	0.011186	0.194128	0.560694	-0.685372	0.132980	-0.127509	-0.005610	-0.982866	0	0
4769	1.929737	-0.464216	10.179917	-0.163222	-0.073598	0.040808	0.193066	0.561526	-0.684435	0.133219	-0.128482	-0.004004	-0.982715	0	0
4770	1.961113	-0.132225	10.284403	-0.315474	-0.040524	0.082171	0.190934	0.566778	-0.686306	0.134481	-0.129375	-0.000980	-0.982434	0	0
4771	1.977370	0.121930	10.066079	-0.460344	-0.010775	0.081274	0.190658	0.571746	-0.690946	0.134732	-0.130114	0.003673	-0.982295	0	0
4772	2.194487	0.109052	9.554553	-0.553298	-0.005491	0.075273	0.188506	0.580031	-0.691874	0.135513	-0.130989	0.009082	-0.982037	0	0
4773	2.405926	-0.028297	9.224298	-0.578217	-0.054403	0.039583	0.187266	0.588861	-0.690725	0.135191	-0.132312	0.014763	-0.981834	0	0
4774	2.711540	-0.511882	9.170438	-0.520841	-0.078003	0.006242	0.186165	0.598796	-0.693738	0.135466	-0.133869	0.019644	-0.981500	0	0
4775	2.756626	-0.957467	9.080810	-0.382024	-0.118979	-0.035294	0.185083	0.603765	-0.693673	0.134675	-0.135580	0.023209	-0.981296	0	0
4776	2.920979	-0.932655	8.961914	-0.187735	-0.171352	-0.076405	0.182690	0.608467	-0.695284	0.134701	-0.137628	0.024564	-0.980974	0	0
4777	2.920896	-0.942444	8.906526	-0.060600	-0.159026	-0.089534	0.179647	0.610966	-0.695866	0.133822	-0.139325	0.024846	-0.980848	0	0
4778	2.853246	-0.942414	8.743684	0.039706	-0.172021	-0.109974	0.177667	0.611804	-0.696218	0.134025	-0.141086	0.023890	-0.980592	0	0
4779	2.786036	-0.884338	8.687251	0.066761	-0.137777	-0.144866	0.175033	0.612095	-0.696958	0.132775	-0.142426	0.022872	-0.980593	0	0
4780	2.690307	-0.767791	8.802374	0.070369	-0.137754	-0.153601	0.173991	0.609618	-0.696445	0.132716	-0.143818	0.021575	-0.980427	0	0
4781	2.531818	-0.646118	8.860416	0.070473	-0.109685	-0.169289	0.171870	0.610179	-0.693539	0.131222	-0.144882	0.020517	-0.980494	0	0
4782	2.470724	-0.762102	9.316241	0.043658	-0.086991	-0.181754	0.171476	0.610734	-0.694831	0.131040	-0.145816	0.019474	-0.980401	0	0
4783	2.387740	-0.560618	9.711016	0.058933	-0.067757	-0.200020	0.169395	0.607576	-0.697439	0.129220	-0.146481	0.018536	-0.980562	0	0
4784	2.649303	-0.456487	9.822912	-0.000797	0.016183	-0.225765	0.171357	0.609633	-0.696796	0.128426	-0.146462	0.018009	-0.980679	0	0
4785	2.650578	-0.276293	9.762486	-0.108126	0.045906	-0.222877	0.170305	0.610191	-0.698469	0.126110	-0.146223	0.018812	-0.981000	0	0
4786	2.693802	-0.312475	9.838604	-0.168802	0.093169	-0.247843	0.171742	0.610457	-0.695099	0.124653	-0.145665	0.020027	-0.981245	0	0
4787	2.926947	-0.126688	9.838729	-0.177707	0.100109	-0.254083	0.174618	0.614302	-0.694974	0.121911	-0.144986	0.021520	-0.981659	0	0
4788	2.834305	-0.239951	9.530601	-0.109555	0.150997	-0.264846	0.178031	0.618145	-0.697595	0.120399	-0.143793	0.022197	-0.982006	0	0
4789	3.254753	-0.193392	9.311209	-0.005721	0.056523	-0.296265	0.179732	0.619376	-0.696305	0.117491	-0.143349	0.021873	-0.982430	0	0
4790	3.539554	-0.214671	9.370994	0.071231	0.080938	-0.292183	0.182504	0.618396	-0.696096	0.115865	-0.142629	0.020670	-0.982754	0	0
4791	3.625382	-0.364837	9.248361	0.117718	0.086174	-0.279542	0.184615	0.617419	-0.695355	0.113280	-0.141761	0.019178	-0.983211	0	0
4792	3.477793	-0.406845	9.292411	0.106939	0.107172	-0.265411	0.185677	0.615482	-0.694348	0.111810	-0.140727	0.017716	-0.983555	0	0
4793	3.268232	-0.337520	9.405569	0.095187	0.145622	-0.230037	0.187786	0.614505	-0.693086	0.109661	-0.139303	0.016573	-0.984020	0	0
4794	3.063592	-0.253948	9.470781	0.047624	0.186679	-0.187861	0.190677	0.615592	-0.692597	0.108749	-0.137531	0.015910	-0.984381	0	0
4795	2.936653	-0.108609	9.483161	0.000922	0.208466	-0.142234	0.194762	0.615294	-0.692271	0.107316	-0.135582	0.015875	-0.984809	0	0
4796	2.854652	-0.089240	9.315858	-0.006299	0.246952	-0.112156	0.199105	0.615269	-0.690903	0.106916	-0.133258	0.015936	-0.985169	0	0
4797	2.689776	-0.181903	9.268149	0.006118	0.222474	-0.094499	0.202801	0.614974	-0.692266	0.105951	-0.131161	0.015918	-0.985554	0	0
4798	2.520856	-0.163972	9.195310	0.018549	0.198006	-0.078580	0.206878	0.615227	-0.690369	0.105867	-0.129286	0.015739	-0.985814	0	0
4799	2.252606	-0.193208	9.175658	0.018388	0.189261	-0.045053	0.208449	0.616459	-0.689729	0.105407	-0.127492	0.015622	-0.986099	0	0
4800	1.945588	-0.250129	9.442018	0.016395	0.164725	-0.015122	0.211876	0.616302	-0.689783	0.105949	-0.125936	0.015514	-0.986243	0	0
4801	1.826049	-0.094169	9.800534	-0.001702	0.162844	0.020046	0.214902	0.617389	-0.690339	0.106108	-0.124399	0.015643	-0.986418	0	0
4802	1.723636	0.092926	10.159261	-0.023380	0.176693	0.060533	0.217011	0.617102	-0.690113	0.107286	-0.122754	0.016045	-0.986491	0	0
4803	1.785193	0.258467	10.179860	-0.039615	0.192335	0.093971	0.219241	0.619020	-0.690389	0.108117	-0.120935	0.016655	-0.986614	0	0
4804	1.838832	0.330220	10.185029	-0.041499	0.192267	0.115103	0.221483	0.617904	-0.689130	0.109665	-0.119144	0.017339	-0.986650	0	0
4805	1.871420	0.165848	10.000205	-0.032738	0.176457	0.155604	0.224904	0.618713	-0.688913	0.111109	-0.117449	0.017919	-0.986681	0	0
4806	1.985836	-0.028784	9.566785	-0.035470	0.103021	0.155254	0.225424	0.619537	-0.688391	0.112993	-0.116524	0.018504	-0.986566	0	0
4807	2.221428	-0.179401	9.678380	-0.031120	0.071400	0.169166	0.226471	0.621462	-0.689431	0.114587	-0.115857	0.018956	-0.986452	0	0
4808	2.278199	-0.343514	9.639954	0.004611	0.057383	0.178137	0.226997	0.620355	-0.687494	0.116711	-0.115331	0.019125	-0.986261	0	0
4809	2.344226	-0.560902	9.507106	0.072487	0.024118	0.197836	0.226481	0.618979	-0.688282	0.118714	-0.115008	0.018532	-0.986071	0	0
4810	2.199537	-0.531142	9.431789	0.147631	0.013691	0.200160	0.228066	0.618143	-0.688054	0.121226	-0.114739	0.017265	-0.985820	0	0
4811	2.132606	-0.430155	9.250875	0.207507	0.008467	0.220007	0.226241	0.613740	-0.686375	0.123604	-0.114405	0.015348	-0.985595	0	0
4812	2.012826	-0.290300	9.061251	0.224431	-0.005498	0.238653	0.224807	0.610990	-0.686250	0.126566	-0.114222	0.013346	-0.985270	0	0
4813	1.847998	-0.034596	8.887767	0.197585	0.002427	0.248285	0.223762	0.609204	-0.685992	0.129208	-0.113952	0.011545	-0.984981	0	0
4814	1.721119	0.126837	8.657595	0.152798	-0.007163	0.263861	0.222858	0.605623	-0.685362	0.132321	-0.113870	0.010277	-0.984591	0	0
4815	1.653836	0.177441	8.516961	0.115099	-0.029056	0.288214	0.222209	0.603834	-0.685239	0.135259	-0.114006	0.009280	-0.984186	0	0
4816	1.725243	0.030388	8.589157	0.093534	-0.046623	0.300276	0.222343	0.603006	-0.684467	0.138640	-0.114385	0.008587	-0.983678	0	0
4817	1.953133	-0.189429	8.861046	0.118437	-0.056412	0.321451	0.219455	0.600539	-0.683405	0.141906	-0.114777	0.007553	-0.983174	0	0
4818	2.116729	-0.285803	9.223832	0.157678	-0.054816	0.339289	0.216823	0.600002	-0.683631	0.145718	-0.115140	0.006264	-0.982583	0	0
4819	2.244278	-0.349059	9.313331	0.195248	-0.023382	0.347554	0.215256	0.596563	-0.682077	0.149322	-0.115096	0.004553	-0.982057	0	0
4820	2.402925	-0.455632	9.474163	0.225626	-0.040950	0.346758	0.214747	0.593256	-0.681841	0.153272	-0.115217	0.002625	-0.981441	0	0
4821	2.441337	-0.493770	9.684885	0.252473	-0.009504	0.348805	0.211078	0.588035	-0.678970	0.156950	-0.114954	0.000380	-0.980894	0	0
4822	2.411685	-0.594001	9.866642	0.261499	0.015007	0.333083	0.209780	0.584044	-0.678077	0.160797	-0.114465	-0.001828	-0.980326	0	0
4823	2.324575	-0.626303	10.092935	0.243697	0.039525	0.313671	0.211638	0.580585	-0.676054	0.164119	-0.113735	-0.003938	-0.979854	0	0
4824	2.266339	-0.668841	10.191484	0.240221	0.067562	0.296131	0.209815	0.577149	-0.676842	0.167618	-0.112760	-0.005900	-0.979364	0	0
4825	2.304738	-0.698350	10.077857	0.238588	0.085136	0.269732	0.210354	0.573145	-0.673501	0.170508	-0.111588	-0.007919	-0.978985	0	0
4826	2.280918	-0.643695	9.799906	0.251235	0.076504	0.248670	0.210907	0.568178	-0.672776	0.173574	-0.110498	-0.010028	-0.978551	0	0
4827	2.242404	-0.617773	9.526557	0.274595	0.057375	0.229408	0.209610	0.563221	-0.670720	0.176108	-0.109533	-0.012477	-0.978178	0	0
4828	2.278590	-0.618460	9.394053	0.254968	0.057408	0.220445	0.209495	0.560050	-0.670097	0.178944	-0.108616	-0.014691	-0.977735	0	0
4829	2.382153	-0.657630	9.433566	0.204827	0.033733	0.219954	0.210031	0.557564	-0.668566	0.181308	-0.108010	-0.016494	-0.977338	0	0
4830	2.396620	-0.666776	9.625603	0.133162	0.048501	0.237979	0.210052	0.553980	-0.668862	0.184246	-0.107397	-0.017521	-0.976838	0	0
4831	2.338562	-0.691781	9.952668	0.048931	0.043137	0.254974	0.209803	0.551499	-0.668883	0.186790	-0.106997	-0.017727	-0.976395	0	0
4832	2.304947	-0.673843	10.227143	-0.006593	0.037818	0.257202	0.208749	0.551505	-0.668867	0.189836	-0.106747	-0.017395	-0.975841	0	0
4833	2.162575	-0.654075	10.036333	-0.044077	0.065906	0.250032	0.209001	0.552468	-0.667297	0.192241	-0.106300	-0.016637	-0.975432	0	0
4834	2.211099	-0.612115	9.723965	-0.088753	0.047594	0.239948	0.208340	0.552609	-0.666895	0.195129	-0.106107	-0.015514	-0.974898	0	0
4835	2.136125	-0.621781	9.517815	-0.100298	0.053809	0.228456	0.208458	0.555228	-0.667131	0.197265	-0.105886	-0.014238	-0.974511	0	0
4836	1.968730	-0.726671	9.397886	-0.107491	0.011889	0.226521	0.207919	0.556885	-0.666585	0.200138	-0.106074	-0.013032	-0.973921	0	0
4837	1.801697	-0.778846	9.213672	-0.064467	-0.024707	0.203836	0.206342	0.557446	-0.668642	0.202068	-0.106542	-0.012269	-0.973482	0	0
4838	1.756199	-0.721175	9.080141	-0.060089	-0.068443	0.216074	0.205810	0.558001	-0.668107	0.205040	-0.107415	-0.011716	-0.972771	0	0
4839	1.731953	-0.739779	9.226739	-0.060168	-0.071120	0.228400	0.203691	0.560218	-0.668574	0.207214	-0.108324	-0.011047	-0.972217	0	0
4840	1.623832	-0.679708	9.718641	-0.079178	-0.059915	0.267108	0.201319	0.560507	-0.668796	0.210865	-0.109158	-0.010260	-0.971347	0	0
4841	1.430871	-0.664702	10.201143	-0.133062	-0.016329	0.310982	0.199198	0.561621	-0.666928	0.213773	-0.109682	-0.008664	-0.970668	0	0
4842	1.402657	-0.571773	10.630247	-0.243176	0.022024	0.324435	0.198657	0.564657	-0.667932	0.217864	-0.110077	-0.006058	-0.969733	0	0
4843	1.442769	-0.371846	10.829272	-0.365660	0.065711	0.312269	0.198367	0.569623	-0.668531	0.220536	-0.110286	-0.002018	-0.969122	0	0
4844	1.431406	-0.257715	10.369244	-0.473679	0.078117	0.275436	0.198991	0.575824	-0.668870	0.223688	-0.110650	0.002912	-0.968355	0	0
4845	1.346688	-0.263965	9.682552	-0.512675	0.015469	0.193897	0.198554	0.584238	-0.670735	0.225044	-0.111652	0.008129	-0.967896	0	0
4846	1.389042	-0.405147	9.240755	-0.442585	-0.033264	0.124587	0.198918	0.591683	-0.673796	0.226685	-0.113040	0.012347	-0.967307	0	0
4847	1.440723	-0.598745	8.985734	-0.290261	-0.098660	0.062848	0.196910	0.597899	-0.675138	0.227030	-0.114644	0.015004	-0.967000	0	0
4848	1.473739	-0.709601	8.998594	-0.121974	-0.148422	0.030377	0.194650	0.601359	-0.675069	0.228110	-0.116435	0.015751	-0.966520	0	0
4849	1.623810	-0.658014	8.947423	0.008681	-0.190383	0.014401	0.190970	0.599724	-0.674899	0.228346	-0.118245	0.015251	-0.966252	0	0
4850	1.749471	-0.644587	8.939283	0.101759	-0.214863	0.001739	0.187012	0.600711	-0.674960	0.229318	-0.120168	0.013658	-0.965809	0	0
4851	1.885164	-0.578375	8.914841	0.104483	-0.227996	-0.009771	0.183610	0.597283	-0.676246	0.229436	-0.122120	0.012113	-0.965556	0	0
4852	1.977111	-0.559191	9.130568	0.083866	-0.234201	-0.009091	0.180975	0.596331	-0.674651	0.230202	-0.124266	0.010640	-0.965117	0	0
4853	2.072901	-0.683794	9.527260	0.015946	-0.208029	-0.030702	0.178207	0.595932	-0.673570	0.230004	-0.126226	0.009964	-0.964918	0	0
4854	2.161664	-0.785931	10.174217	-0.041246	-0.110196	-0.036114	0.176361	0.596632	-0.674578	0.230310	-0.127464	0.009950	-0.964682	0	0
4855	2.174024	-0.753981	10.429231	-0.101941	-0.043726	-0.055704	0.175039	0.597328	-0.674291	0.229705	-0.128105	0.010757	-0.964733	0	0
4856	2.159715	-0.734127	10.593009	-0.130320	-0.019141	-0.108687	0.173171	0.602441	-0.676037	0.229137	-0.128677	0.011724	-0.964780	0	0
4857	2.347931	-0.745882	10.374950	-0.137176	0.013343	-0.159781	0.173295	0.603405	-0.675508	0.227477	-0.128854	0.012867	-0.965135	0	0
4858	2.439065	-0.824416	10.094476	-0.110039	0.012645	-0.217780	0.176316	0.604767	-0.674888	0.225801	-0.129087	0.013580	-0.965487	0	0
4859	2.602019	-0.990080	9.819590	-0.033711	0.012806	-0.271933	0.176567	0.606420	-0.673963	0.223190	-0.129053	0.013578	-0.966099	0	0
4860	2.692482	-1.164606	9.607713	0.066750	-0.011510	-0.329504	0.178025	0.605447	-0.675038	0.220692	-0.129136	0.012381	-0.966678	0	0
4861	2.860760	-1.265010	9.451294	0.157237	-0.016693	-0.353604	0.177900	0.604207	-0.674787	0.217537	-0.128983	0.010371	-0.967436	0	0
4862	2.995693	-1.295869	9.142150	0.205743	-0.009580	-0.384987	0.180022	0.601162	-0.673807	0.214784	-0.128742	0.007749	-0.968108	0	0
4863	3.097937	-1.178973	9.089738	0.227243	-0.032320	-0.395492	0.178456	0.598688	-0.673938	0.211306	-0.128608	0.004984	-0.968909	0	0
4864	3.000756	-1.260138	9.041577	0.225537	-0.002510	-0.404195	0.180184	0.595922	-0.673991	0.208598	-0.128246	0.002132	-0.969554	0	0
4865	2.827111	-1.234308	9.180362	0.192346	0.028943	-0.379595	0.181911	0.592602	-0.672356	0.205221	-0.127601	-0.000132	-0.970362	0	0
4866	2.727136	-1.035963	9.291655	0.146610	0.034130	-0.356931	0.184033	0.589281	-0.670987	0.203024	-0.127035	-0.002100	-0.970896	0	0
4867	2.459594	-0.964367	9.213073	0.092877	0.102380	-0.323495	0.186143	0.588441	-0.670114	0.200063	-0.125884	-0.003166	-0.971657	0	0
4868	2.317729	-0.533566	8.940464	-0.000313	0.109346	-0.280835	0.186669	0.588577	-0.670121	0.198547	-0.124878	-0.003471	-0.972097	0	0
4869	2.306688	-0.389178	8.937412	-0.141797	0.097006	-0.258086	0.190352	0.589936	-0.670554	0.195923	-0.124248	-0.002184	-0.972714	0	0
4870	2.287718	-0.340895	8.947744	-0.247559	0.082896	-0.221883	0.192706	0.593646	-0.671596	0.194806	-0.123991	-0.000079	-0.972973	0	0
4871	2.308549	-0.470589	9.061433	-0.319254	0.048697	-0.210229	0.193727	0.599569	-0.671814	0.192423	-0.124182	0.002897	-0.973419	0	0
4872	2.394332	-0.636673	9.239033	-0.324755	0.052952	-0.185644	0.195823	0.602592	-0.673119	0.191611	-0.124374	0.005734	-0.973542	0	0
4873	2.520938	-0.838759	9.545647	-0.277415	0.028365	-0.184593	0.196310	0.608931	-0.672151	0.189526	-0.124688	0.008297	-0.973891	0	0
4874	2.612361	-0.898408	9.935913	-0.212176	0.013396	-0.183339	0.196951	0.612789	-0.673296	0.188969	-0.125058	0.009952	-0.973936	0	0
4875	2.604703	-0.969257	10.343730	-0.136928	0.023900	-0.211852	0.198514	0.615952	-0.673419	0.186793	-0.125158	0.011108	-0.974331	0	0
4876	2.587230	-1.059506	10.674502	-0.059937	0.016033	-0.233369	0.198252	0.616919	-0.675491	0.185760	-0.125223	0.011244	-0.974518	0	0
4877	2.524177	-1.101867	10.818759	-0.000789	0.031835	-0.254022	0.197722	0.618164	-0.676513	0.183345	-0.124995	0.011043	-0.975007	0	0
4878	2.388649	-1.139709	10.682504	0.081699	0.049495	-0.283281	0.201401	0.618004	-0.673312	0.181653	-0.124473	0.009842	-0.975403	0	0
4879	2.227056	-1.105455	10.460782	0.153421	0.053165	-0.307357	0.203784	0.615371	-0.672331	0.178911	-0.123753	0.008120	-0.976017	0	0
4880	2.185967	-1.096850	10.023830	0.185760	0.055065	-0.322952	0.204567	0.615779	-0.670905	0.176705	-0.122983	0.005898	-0.976532	0	0
4881	2.094452	-1.049300	9.609391	0.230589	0.037724	-0.336740	0.205785	0.611086	-0.672404	0.173775	-0.122270	0.003371	-0.977160	0	0
4882	2.101585	-1.055092	9.306444	0.232356	0.031635	-0.325291	0.206466	0.607222	-0.672452	0.171471	-0.121639	0.000667	-0.977651	0	0
4883	2.118170	-1.098605	9.276961	0.205478	0.004504	-0.324717	0.206871	0.603771	-0.669494	0.168630	-0.121288	-0.001641	-0.978187	0	0
4884	2.021016	-1.175048	9.200014	0.171486	0.009787	-0.323168	0.209518	0.602102	-0.670203	0.166253	-0.120965	-0.003782	-0.978628	0	0
4885	1.924117	-1.211060	8.974524	0.103400	0.013285	-0.297190	0.209397	0.600172	-0.669959	0.163564	-0.120694	-0.005021	-0.979109	0	0
4886	2.053397	-1.027094	8.901020	0.017435	-0.016537	-0.287350	0.211902	0.600711	-0.671295	0.161301	-0.120881	-0.005648	-0.979458	0	0
4887	2.061698	-0.878157	8.861805	-0.063194	0.002623	-0.256998	0.211636	0.600850	-0.671029	0.158810	-0.120986	-0.005210	-0.979854	0	0
4888	2.112887	-0.815594	9.001475	-0.133076	0.000771	-0.240778	0.212276	0.601534	-0.666600	0.156762	-0.121246	-0.004271	-0.980156	0	0
4889	2.130222	-0.762167	9.213432	-0.177852	0.000700	-0.237579	0.213045	0.606356	-0.668389	0.154324	-0.121552	-0.002679	-0.980511	0	0
4890	2.161969	-0.711949	9.199316	-0.222603	-0.001077	-0.234385	0.213300	0.607595	-0.667859	0.152215	-0.121970	-0.000856	-0.980792	0	0
4891	2.251131	-0.738972	9.241496	-0.253045	-0.031731	-0.240039	0.213012	0.613665	-0.670923	0.149662	-0.122710	0.001426	-0.981092	0	0
4892	2.430384	-0.663141	9.327341	-0.248656	-0.046705	-0.227765	0.212989	0.617802	-0.671143	0.147578	-0.123615	0.003444	-0.981289	0	0
4893	2.599732	-0.620980	9.388851	-0.234285	-0.065969	-0.247159	0.214422	0.621932	-0.673340	0.144975	-0.124669	0.005482	-0.981534	0	0
4894	2.706410	-0.559418	9.342975	-0.204778	-0.060751	-0.239894	0.213608	0.626900	-0.674712	0.142825	-0.125649	0.007032	-0.981715	0	0
4895	2.713907	-0.525663	9.388962	-0.172608	-0.080884	-0.237967	0.212281	0.628562	-0.674806	0.140384	-0.126767	0.008449	-0.981912	0	0
4896	2.750322	-0.501601	9.485057	-0.136817	-0.076527	-0.239461	0.211204	0.630496	-0.671250	0.138303	-0.127806	0.009310	-0.982065	0	0
4897	2.692203	-0.525155	9.499707	-0.088514	-0.073882	-0.236443	0.209479	0.632712	-0.671463	0.135977	-0.128744	0.009907	-0.982261	0	0
4898	2.702273	-0.465323	9.428208	-0.037442	-0.058960	-0.245699	0.209996	0.633949	-0.670677	0.133994	-0.129474	0.009802	-0.982439	0	0
4899	2.736474	-0.408069	9.361279	0.004694	-0.057159	-0.261244	0.208944	0.633955	-0.671182	0.131535	-0.130130	0.009464	-0.982688	0	0
4900	2.701045	-0.299371	9.422917	0.024320	-0.078171	-0.255858	0.208415	0.633682	-0.670134	0.129550	-0.130966	0.008711	-0.982847	0	0
4901	2.694399	-0.215186	9.407120	0.063773	-0.071120	-0.271387	0.208690	0.633406	-0.673009	0.127062	-0.131686	0.007747	-0.983084	0	0
4902	2.752358	-0.217736	9.507529	0.081664	-0.081641	-0.276601	0.207502	0.632998	-0.671821	0.125005	-0.132480	0.006390	-0.983251	0	0
4903	2.834347	-0.232854	9.492229	0.110368	-0.039647	-0.279792	0.207771	0.632722	-0.672741	0.122486	-0.132835	0.004983	-0.983528	0	0
4904	2.882823	-0.204649	9.400808	0.131003	-0.044860	-0.291123	0.207771	0.632170	-0.671964	0.120405	-0.133203	0.003159	-0.983743	0	0
4905	2.921485	-0.200214	9.376493	0.155246	-0.030827	-0.305004	0.207525	0.629966	-0.673286	0.117688	-0.133422	0.001277	-0.984046	0	0
4906	2.917097	-0.137724	9.350812	0.182133	-0.015055	-0.309142	0.207793	0.626653	-0.669151	0.115499	-0.133430	-0.001040	-0.984304	0	0
4907	2.835966	0.002013	9.220936	0.182192	0.014743	-0.308978	0.207282	0.623622	-0.668652	0.112770	-0.133171	-0.003150	-0.984652	0	0
4908	2.744655	0.069619	9.073495	0.187575	0.004305	-0.310695	0.210177	0.622778	-0.666358	0.110655	-0.132974	-0.005511	-0.984908	0	0
4909	2.710525	0.022008	9.147745	0.178577	0.019142	-0.297490	0.210725	0.618638	-0.665494	0.108025	-0.132676	-0.007576	-0.985226	0	0
4910	2.647091	-0.077686	9.418721	0.166864	0.018204	-0.287893	0.210993	0.617533	-0.665118	0.106131	-0.132359	-0.009690	-0.985456	0	0
4911	2.526034	-0.129023	9.625862	0.147945	0.037375	-0.259743	0.213916	0.614623	-0.667277	0.103832	-0.131912	-0.011387	-0.985743	0	0
4912	2.487288	-0.147653	9.726921	0.119293	0.054841	-0.252834	0.214977	0.612549	-0.665749	0.102221	-0.131282	-0.012946	-0.985976	0	0
4913	2.559546	-0.176759	9.831710	0.087903	0.080990	-0.231849	0.217206	0.611707	-0.661359	0.100123	-0.130464	-0.013967	-0.986286	0	0
4914	2.564537	-0.148478	9.654146	0.052132	0.131728	-0.216057	0.217994	0.611978	-0.660847	0.098788	-0.129144	-0.014735	-0.986583	0	0
4915	2.637329	-0.103024	9.759787	0.027806	0.079133	-0.197054	0.220102	0.611690	-0.660360	0.096955	-0.128408	-0.015118	-0.986855	0	0
4916	2.853137	0.022722	9.744950	0.011703	0.115789	-0.185622	0.221168	0.610859	-0.662601	0.095818	-0.127288	-0.015455	-0.987106	0	0
4917	2.895290	-0.164822	9.872211	0.009781	0.052740	-0.179750	0.224598	0.609736	-0.661882	0.094127	-0.126836	-0.015662	-0.987323	0	0
4918	2.776149	-0.274936	9.739789	-0.029695	0.043987	-0.155381	0.225795	0.610422	-0.666195	0.093171	-0.126469	-0.015613	-0.987462	0	0
4919	2.442647	-0.310958	9.694186	-0.105057	-0.018988	-0.127867	0.225400	0.610424	-0.666450	0.091838	-0.126842	-0.014680	-0.987553	0	0
4920	2.123912	-0.315144	9.872331	-0.198347	-0.024316	-0.081773	0.224859	0.613461	-0.667454	0.091316	-0.127319	-0.012927	-0.987565	0	0
4921	1.892789	-0.228225	10.178143	-0.331046	-0.026224	-0.028915	0.224548	0.619665	-0.663868	0.090679	-0.127969	-0.009636	-0.987577	0	0
4922	1.709614	-0.187587	10.415716	-0.503065	0.010351	0.026417	0.223727	0.625599	-0.664840	0.090810	-0.128395	-0.004702	-0.987546	0	0
4923	1.674102	-0.095262	10.628576	-0.678533	0.039957	0.051705	0.224610	0.633868	-0.667118	0.090529	-0.128687	0.002185	-0.987542	0	0
4924	1.629629	0.102230	10.602391	-0.834300	0.078356	0.083366	0.226394	0.645441	-0.668725	0.090736	-0.128739	0.010531	-0.987463	0	0
4925	1.644818	0.207267	10.382361	-0.941561	0.058296	0.060505	0.227501	0.659775	-0.669773	0.090191	-0.129052	0.020026	-0.987325	0	0
4926	1.721308	0.111569	9.957616	-0.988047	0.012880	0.049394	0.226493	0.675223	-0.670387	0.089872	-0.129885	0.029783	-0.986998	0	0
4927	1.864276	-0.143330	9.552097	-0.925308	-0.052600	0.016044	0.226684	0.689286	-0.672597	0.088917	-0.131257	0.038935	-0.986585	0	0
4928	2.040584	-0.459033	9.011004	-0.776658	-0.090931	-0.009552	0.224767	0.702395	-0.673351	0.088351	-0.132938	0.046424	-0.986086	0	0
4929	2.200876	-0.658431	8.709317	-0.579695	-0.127535	-0.040054	0.223271	0.712056	-0.675840	0.087316	-0.134751	0.052007	-0.985654	0	0
4930	2.154590	-0.715737	8.728284	-0.384648	-0.178186	-0.054675	0.219547	0.718695	-0.676760	0.086955	-0.136973	0.055476	-0.985190	0	0
4931	2.029292	-0.680833	8.811480	-0.211097	-0.175507	-0.049833	0.217941	0.723392	-0.677472	0.086341	-0.138935	0.057355	-0.984862	0	0
4932	1.939962	-0.684400	8.990055	-0.080468	-0.199081	-0.061280	0.214775	0.724513	-0.678195	0.086434	-0.141109	0.057783	-0.984519	0	0
4933	1.879694	-0.669578	8.964309	0.001899	-0.167534	-0.062307	0.211190	0.726460	-0.673428	0.085984	-0.142803	0.057535	-0.984329	0	0
4934	1.832327	-0.548165	9.220866	0.026999	-0.148294	-0.073476	0.209878	0.726192	-0.674454	0.086108	-0.144391	0.056923	-0.984122	0	0
4935	1.842458	-0.485399	9.322440	0.016205	-0.119491	-0.054938	0.207507	0.725791	-0.674161	0.085717	-0.145578	0.056564	-0.984002	0	0
4936	1.904874	-0.534220	9.246837	-0.014110	-0.101089	-0.070980	0.205018	0.724703	-0.676481	0.085668	-0.146728	0.056415	-0.983844	0	0
4937	2.053575	-0.674963	9.219903	-0.022929	-0.085321	-0.094852	0.202640	0.726095	-0.676952	0.084803	-0.147621	0.056394	-0.983787	0	0
4938	2.241219	-0.770530	9.121052	-0.012073	-0.050319	-0.108819	0.202764	0.727335	-0.676681	0.084323	-0.148289	0.056214	-0.983738	0	0
4939	2.341582	-0.918037	9.118490	0.010381	-0.055539	-0.129882	0.202635	0.726094	-0.675388	0.083143	-0.148874	0.055828	-0.983772	0	0
4940	2.528752	-1.078646	8.985250	0.047191	-0.031886	-0.148119	0.202508	0.726371	-0.677208	0.082301	-0.149328	0.055030	-0.983819	0	0
4941	2.861396	-1.160652	8.971824	0.092076	-0.024021	-0.178721	0.202242	0.725958	-0.675905	0.080741	-0.149563	0.053790	-0.983981	0	0
4942	3.122300	-1.150168	9.133119	0.162107	0.009249	-0.226634	0.201722	0.725134	-0.676687	0.079320	-0.149561	0.051770	-0.984205	0	0
4943	3.199298	-1.200164	9.497185	0.241042	0.021540	-0.277164	0.201088	0.721554	-0.677887	0.076985	-0.149287	0.048951	-0.984576	0	0
4944	3.155622	-1.248525	10.088223	0.328836	0.079256	-0.300997	0.204933	0.716844	-0.676948	0.075073	-0.148496	0.045227	-0.985022	0	0
4945	3.383369	-1.153052	10.428629	0.400615	0.136094	-0.337334	0.206411	0.710907	-0.675465	0.072323	-0.146998	0.040833	-0.985644	0	0
4946	3.635119	-1.050726	9.925339	0.475186	0.170372	-0.380768	0.206969	0.704285	-0.673454	0.069824	-0.145219	0.035614	-0.986290	0	0
4947	3.679518	-0.905726	9.477201	0.522746	0.104052	-0.417645	0.208589	0.697382	-0.673286	0.066459	-0.143985	0.029875	-0.986894	0	0
4948	3.655335	-0.899409	9.121790	0.543470	0.090202	-0.443963	0.211005	0.689096	-0.672362	0.063593	-0.142951	0.023816	-0.987397	0	0
4949	3.601484	-0.995698	8.957722	0.569501	0.067561	-0.465003	0.213143	0.682741	-0.670632	0.059827	-0.142063	0.017530	-0.987892	0	0
4950	3.451284	-1.059833	8.838114	0.587408	0.055395	-0.468406	0.215040	0.673354	-0.670232	0.057029	-0.141325	0.010945	-0.988259	0	0
4951	3.280066	-1.027283	8.820739	0.573069	0.052807	-0.463175	0.217199	0.662863	-0.667631	0.053287	-0.140576	0.004634	-0.988624	0	0
4952	3.177926	-0.790753	8.829145	0.510375	0.072890	-0.442332	0.219869	0.656229	-0.666694	0.050799	-0.139671	-0.001165	-0.988893	0	0
4953	3.174769	-0.557395	8.839066	0.388519	0.093745	-0.397275	0.220681	0.650846	-0.663892	0.047448	-0.138608	-0.005523	-0.989195	0	0
4954	3.161966	-0.323800	8.901945	0.227374	0.126868	-0.367439	0.223068	0.647938	-0.663566	0.045498	-0.137284	-0.008414	-0.989450	0	0
4955	3.168027	-0.159539	9.148920	0.062579	0.142434	-0.332429	0.225709	0.646406	-0.662839	0.042342	-0.135899	-0.009428	-0.989773	0	0
4956	3.130119	-0.062591	9.294561	-0.057499	0.121308	-0.301631	0.228474	0.646667	-0.662617	0.040717	-0.134753	-0.009415	-0.989998	0	0
4957	3.048282	-0.032441	9.507107	-0.120283	0.072239	-0.288141	0.231234	0.648307	-0.663425	0.037743	-0.134150	-0.008583	-0.990205	0	0
4958	2.970788	-0.069731	9.699613	-0.147293	0.054653	-0.261955	0.232530	0.651332	-0.661981	0.036437	-0.133703	-0.007658	-0.990322	0	0
4959	2.873830	-0.130613	9.992955	-0.166174	0.073823	-0.244390	0.233958	0.654909	-0.661967	0.033836	-0.133109	-0.006308	-0.990504	0	0
4960	2.670606	-0.195341	10.330429	-0.154682	0.044037	-0.232037	0.236186	0.657103	-0.661979	0.032682	-0.132775	-0.005253	-0.990593	0	0
4961	2.436642	-0.164089	10.515460	-0.158281	0.100026	-0.215927	0.234592	0.660422	-0.663747	0.030378	-0.131913	-0.003930	-0.990788	0	0
4962	2.246576	-0.066406	10.513416	-0.162817	0.105292	-0.200003	0.237744	0.662611	-0.664555	0.029258	-0.130981	-0.002694	-0.990949	0	0
4963	2.212965	-0.035242	10.393898	-0.169997	0.121918	-0.186758	0.239174	0.665498	-0.663766	0.027233	-0.129892	-0.001208	-0.991153	0	0
4964	2.263006	-0.122781	10.209807	-0.158402	0.075576	-0.187751	0.242584	0.667961	-0.663142	0.026023	-0.129256	0.000024	-0.991270	0	0
4965	2.426537	-0.208973	9.969477	-0.148538	0.065087	-0.189541	0.242830	0.670993	-0.663115	0.024000	-0.128718	0.001281	-0.991390	0	0
4966	2.486278	-0.291690	9.814198	-0.120858	0.028350	-0.184217	0.242033	0.673205	-0.664906	0.022759	-0.128542	0.002149	-0.991440	0	0
4967	2.471317	-0.352226	9.642994	-0.117382	-0.001400	-0.165799	0.243609	0.674575	-0.665568	0.021016	-0.128653	0.003117	-0.991462	0	0
4968	2.415626	-0.366854	9.436621	-0.127354	-0.022408	-0.137732	0.242802	0.676371	-0.663974	0.020164	-0.128982	0.004106	-0.991433	0	0
4969	2.316487	-0.383151	9.360382	-0.173072	-0.038163	-0.121352	0.242525	0.679406	-0.664983	0.018796	-0.129464	0.005683	-0.991390	0	0
4970	2.132912	-0.386907	9.236950	-0.248352	-0.041672	-0.091896	0.242778	0.681611	-0.665617	0.018236	-0.130007	0.007927	-0.991314	0	0
4971	1.978786	-0.325834	9.152462	-0.325426	-0.027712	-0.057100	0.241295	0.686858	-0.664499	0.017310	-0.130401	0.011102	-0.991248	0	0
4972	1.992018	-0.164711	9.178234	-0.388200	-0.038308	-0.028489	0.241408	0.691961	-0.667449	0.017233	-0.130933	0.014809	-0.991131	0	0
4973	2.038460	-0.085752	9.161918	-0.477794	-0.022670	0.003520	0.241229	0.698578	-0.664773	0.016707	-0.131286	0.019568	-0.991011	0	0
4974	2.168607	-0.118252	9.090725	-0.528942	-0.057762	0.027649	0.241051	0.706024	-0.663915	0.017064	-0.132030	0.024732	-0.990790	0	0
4975	2.357062	-0.105133	9.142122	-0.549484	-0.085791	0.009720	0.238243	0.714313	-0.665615	0.016513	-0.133012	0.030186	-0.990517	0	0
4976	2.497031	-0.120351	9.241680	-0.546018	-0.106889	0.025482	0.237815	0.722314	-0.669440	0.016939	-0.134253	0.035490	-0.990166	0	0
4977	2.563902	-0.222072	9.182254	-0.503114	-0.124395	0.030979	0.236315	0.730595	-0.668553	0.016666	-0.135601	0.040490	-0.989796	0	0
4978	2.698488	-0.309862	9.132016	-0.435128	-0.148021	0.027807	0.233802	0.735713	-0.674200	0.017399	-0.137240	0.044671	-0.989377	0	0
4979	2.717856	-0.300613	9.059856	-0.375987	-0.140959	0.012400	0.232446	0.742338	-0.673853	0.017112	-0.138741	0.048366	-0.988999	0	0
4980	2.688721	-0.322091	9.040634	-0.313296	-0.150518	-0.003034	0.228602	0.746772	-0.674794	0.017915	-0.140415	0.051264	-0.988602	0	0
4981	2.639970	-0.386578	9.064346	-0.250692	-0.166241	-0.002634	0.227109	0.752293	-0.671067	0.017655	-0.142153	0.053675	-0.988231	0	0
4982	2.677820	-0.497414	9.096392	-0.185289	-0.162693	-0.022446	0.222740	0.755625	-0.670707	0.018644	-0.143950	0.055243	-0.987866	0	0
4983	2.653636	-0.506471	9.219066	-0.134233	-0.155666	-0.036144	0.222077	0.758112	-0.673540	0.018205	-0.145582	0.056440	-0.987567	0	0
4984	2.605302	-0.510999	9.188188	-0.057191	-0.148583	-0.054047	0.217325	0.760069	-0.674231	0.019050	-0.147236	0.056693	-0.987292	0	0
4985	2.597457	-0.592908	9.124827	0.021621	-0.130146	-0.063993	0.215751	0.758422	-0.673441	0.018543	-0.148599	0.056298	-0.987120	0	0
4986	2.637831	-0.693657	9.315587	0.108500	-0.094264	-0.079128	0.214704	0.756497	-0.672402	0.019210	-0.149690	0.054905	-0.987020	0	0
4987	2.705652	-0.658667	9.132751	0.204264	-0.047001	-0.065932	0.212085	0.754720	-0.674205	0.018905	-0.150193	0.052709	-0.987070	0	0
4988	2.778941	-0.534703	8.958101	0.277673	-0.057452	-0.072477	0.211578	0.750724	-0.673324	0.019823	-0.150872	0.049667	-0.987106	0	0
4989	2.774650	-0.460055	8.975820	0.338535	-0.052183	-0.075523	0.210675	0.747558	-0.673602	0.019621	-0.151400	0.046116	-0.987201	0	0
4990	2.694686	-0.497994	8.949637	0.361807	-0.059139	-0.078886	0.210058	0.739840	-0.673018	0.020464	-0.152062	0.042252	-0.987255	0	0
4991	2.605119	-0.530783	9.010116	0.363559	-0.029410	-0.063767	0.209025	0.735157	-0.671354	0.020403	-0.152345	0.038467	-0.987368	0	0
4992	2.523283	-0.496234	9.088125	0.320439	-0.073219	-0.040419	0.208798	0.728815	-0.671413	0.021429	-0.153118	0.035085	-0.987352	0	0
4993	2.537960	-0.476490	9.290105	0.273812	-0.047087	-0.015996	0.206836	0.726344	-0.671408	0.021708	-0.153564	0.032251	-0.987374	0	0
4994	2.484831	-0.487145	9.602873	0.205672	-0.040213	0.008212	0.206846	0.724138	-0.670648	0.022950	-0.154008	0.030093	-0.987345	0	0
4995	2.449120	-0.421394	9.776977	0.123233	0.009523	0.045702	0.206856	0.721793	-0.669889	0.023592	-0.153894	0.028849	-0.987384	0	0
4996	2.466166	-0.402212	9.801084	0.060512	0.012074	0.065519	0.205555	0.718905	-0.669898	0.024992	-0.153831	0.028250	-0.987377	0	0
4997	2.620153	-0.482541	9.880545	0.028142	0.020673	0.100497	0.205562	0.717526	-0.669651	0.026027	-0.153602	0.028028	-0.987392	0	0
4998	2.634199	-0.547314	9.971004	0.017213	-0.000430	0.133806	0.205687	0.718628	-0.669381	0.027993	-0.153652	0.027966	-0.987332	0	0
4999	2.748688	-0.743249	9.898068	0.020712	-0.012728	0.148694	0.204634	0.718082	-0.668849	0.029506	-0.153733	0.027885	-0.987278	0	0
5000	2.766642	-0.929044	9.749174	0.024162	-0.039003	0.172375	0.203585	0.716709	-0.668065	0.031826	-0.154149	0.027809	-0.987143	0	0
5001	2.814109	-1.036070	9.478362	0.015150	-0.075733	0.182720	0.201745	0.715891	-0.668045	0.033692	-0.154840	0.027827	-0.986973	0	0
5002	2.745749	-1.132511	9.227897	-0.018935	-0.089716	0.203576	0.199896	0.715901	-0.666713	0.036276	-0.155761	0.028205	-0.986725	0	0
5003	2.677531	-1.216235	9.203490	-0.074545	-0.116882	0.225986	0.198309	0.717564	-0.667716	0.038453	-0.156874	0.029177	-0.986438	0	0
5004	2.609176	-1.323599	9.313398	-0.139926	-0.107308	0.239639	0.196584	0.719504	-0.667410	0.041227	-0.158004	0.030793	-0.986097	0	0
5005	2.591648	-1.418908	9.562400	-0.243897	-0.070735	0.283053	0.195654	0.720612	-0.667124	0.043698	-0.158702	0.033562	-0.985788	0	0
5006	2.632882	-1.399401	9.754534	-0.318215	-0.020110	0.304711	0.193515	0.725173	-0.665743	0.046742	-0.159025	0.037084	-0.985470	0	0
5007	2.667663	-1.264831	9.803847	-0.400532	0.002579	0.311259	0.191636	0.731663	-0.666432	0.049229	-0.159049	0.041486	-0.985169	0	0
5008	2.760427	-1.121520	9.713368	-0.459476	0.014842	0.294135	0.191869	0.737177	-0.666902	0.051889	-0.159097	0.046403	-0.984806	0	0
5009	2.944069	-1.099389	9.553419	-0.489728	-0.025331	0.249663	0.192094	0.744346	-0.667356	0.053642	-0.159457	0.051571	-0.984396	0	0
5010	3.006210	-1.186700	9.474973	-0.455519	-0.065439	0.193338	0.192060	0.750413	-0.667556	0.055331	-0.160339	0.056246	-0.983904	0	0
5011	3.072233	-1.404132	9.327703	-0.374855	-0.114302	0.151392	0.189112	0.757873	-0.665613	0.056349	-0.161562	0.060077	-0.983419	0	0
5012	3.085351	-1.592169	9.219683	-0.274509	-0.166649	0.107835	0.187110	0.762848	-0.666576	0.057572	-0.163388	0.062770	-0.982878	0	0
5013	3.118875	-1.630989	9.194914	-0.195600	-0.184032	0.065152	0.185117	0.765754	-0.666517	0.058077	-0.165249	0.064663	-0.982415	0	0
5014	3.114433	-1.573537	9.094673	-0.170485	-0.197968	0.050320	0.181942	0.768668	-0.667744	0.058918	-0.167359	0.066218	-0.981904	0	0
5015	3.057263	-1.458195	8.913839	-0.188302	-0.213632	0.034317	0.177719	0.769932	-0.667928	0.059152	-0.169528	0.067971	-0.981398	0	0
5016	3.053511	-1.308914	8.956445	-0.238375	-0.213639	0.026934	0.174280	0.773812	-0.670445	0.059650	-0.171847	0.070141	-0.980811	0	0
5017	3.015935	-1.164010	9.054568	-0.306342	-0.183919	0.026585	0.171092	0.777966	-0.669834	0.059581	-0.173797	0.073048	-0.980259	0	0
5018	2.905652	-1.056933	9.181724	-0.334932	-0.155916	0.023005	0.168815	0.783768	-0.668699	0.059828	-0.175610	0.076188	-0.979682	0	0
5019	2.824140	-0.978922	9.315506	-0.357273	-0.087704	0.033701	0.166283	0.788608	-0.668352	0.059660	-0.176631	0.079646	-0.979234	0	0
5020	2.795562	-0.921163	9.253930	-0.314164	-0.043874	0.013048	0.166653	0.793156	-0.668573	0.059692	-0.177337	0.082640	-0.978856	0	0
5021	2.748061	-0.812356	9.320481	-0.241605	-0.021951	-0.000408	0.164787	0.797854	-0.670063	0.059333	-0.177659	0.084919	-0.978624	0	0
5022	2.697261	-0.828465	9.428884	-0.146614	0.001760	-0.029580	0.166348	0.800879	-0.669274	0.059152	-0.177850	0.086233	-0.978486	0	0
5023	2.679399	-0.965168	9.511582	-0.003370	0.038564	-0.040764	0.165679	0.802951	-0.669895	0.058762	-0.177458	0.086122	-0.978590	0	0
5024	2.746331	-1.061755	9.557961	0.134547	0.054383	-0.066177	0.166214	0.801569	-0.669917	0.058618	-0.176994	0.084661	-0.978810	0	0
5025	2.804184	-1.069975	9.377118	0.268896	0.078984	-0.084510	0.167809	0.798803	-0.669187	0.058242	-0.176070	0.081811	-0.979242	0	0
5026	2.949079	-1.066489	9.313421	0.374572	0.052798	-0.112073	0.167318	0.791911	-0.668204	0.058026	-0.175511	0.077926	-0.979672	0	0
5027	2.978006	-1.071695	9.257835	0.445282	0.051082	-0.116860	0.167344	0.787223	-0.668251	0.057656	-0.174771	0.073259	-0.980186	0	0
5028	3.001665	-1.134895	9.100689	0.478506	0.058165	-0.136875	0.167772	0.781154	-0.667405	0.057361	-0.174106	0.068315	-0.980678	0	0
5029	3.046617	-1.260688	8.978688	0.476712	0.030191	-0.141432	0.169387	0.775906	-0.668786	0.056813	-0.173560	0.063276	-0.981145	0	0
5030	3.231276	-1.440020	9.008680	0.459693	0.024878	-0.140787	0.169960	0.767906	-0.668873	0.056454	-0.173223	0.058490	-0.981522	0	0
5031	3.408785	-1.604982	9.000445	0.415742	0.037880	-0.113831	0.170799	0.758801	-0.667673	0.056064	-0.172617	0.054108	-0.981902	0	0
