# Supplementary material for: Identification of Haptic Based Guiding Using Hard Reins
Source: PLoS One. 2015 Jul 22;10(7):e0132020. doi: 10.1371/journal.pone.0132020 (PMC4511788; doi:10.1371/journal.pone.0132020)
Supplement: S1 File — (ZIP) [file pone.0132020.s001.zip › MotionData1/Subject1/T19/sync19.txt]

// Start Time: 0
// Sample rate: 50.0Hz
// Scenario: 4.0
// Firmware Version: 2.6.1
Counter	Acc_X	Acc_Y	Acc_Z	Gyr_X	Gyr_Y	Gyr_Z	Mag_X	Mag_Y	Mag_Z	Quat_w	Quat_x	Quat_y	Quat_z	AnalogIn_1	AnalogIn_2
3746	2.650465	9.439827	-0.151218	0.010636	-0.001107	0.003549	-0.742116	-0.437945	0.071929	-0.087166	-0.274728	-0.658787	-0.694929	0	0
3747	2.635830	9.444417	-0.151702	-0.004372	-0.020442	-0.010764	-0.741579	-0.437366	0.070852	-0.087364	-0.274834	-0.658744	-0.694903	0	0
3748	2.655638	9.420498	-0.170172	-0.005639	0.002224	0.007056	-0.740905	-0.438279	0.072858	-0.087106	-0.274713	-0.658736	-0.694991	0	0
3749	2.665256	9.425529	-0.162693	-0.003651	0.002417	-0.000012	-0.741842	-0.439687	0.073369	-0.087077	-0.274732	-0.658688	-0.695033	0	0
3750	2.650368	9.444681	-0.151257	-0.007347	0.002298	0.003515	-0.741575	-0.439113	0.072839	-0.086829	-0.274570	-0.658684	-0.695131	0	0
3751	2.665286	9.425530	-0.153062	-0.000048	-0.007288	-0.001831	-0.741307	-0.438682	0.072305	-0.086867	-0.274647	-0.658658	-0.695121	0	0
3752	2.650728	9.422836	-0.175155	-0.005797	-0.012089	0.010501	-0.741846	-0.438219	0.071236	-0.086637	-0.274610	-0.658643	-0.695178	0	0
3753	2.665547	9.410968	-0.162574	0.003423	-0.004723	0.003502	-0.742655	-0.437278	0.068141	-0.086611	-0.274707	-0.658628	-0.695157	0	0
3754	2.685247	9.394331	-0.169066	-0.003807	-0.001271	0.005266	-0.742113	-0.438724	0.068770	-0.086332	-0.274553	-0.658655	-0.695228	0	0
3755	2.689697	9.413833	-0.171484	-0.007314	-0.011836	-0.000119	-0.741712	-0.437583	0.068120	-0.086407	-0.274667	-0.658569	-0.695255	0	0
3756	2.689881	9.406554	-0.159386	0.001567	-0.011871	0.004329	-0.743195	-0.436756	0.070618	-0.086218	-0.274612	-0.658615	-0.695256	0	0
3757	2.660259	9.430291	-0.179733	0.007011	-0.007361	0.003497	-0.741846	-0.437914	0.070292	-0.086199	-0.274731	-0.658623	-0.695204	0	0
3758	2.655393	9.435061	-0.155845	0.004984	-0.015553	0.010511	-0.742254	-0.436475	0.069798	-0.085964	-0.274729	-0.658679	-0.695181	0	0
3759	2.684989	9.406465	-0.173980	0.013169	-0.007439	0.008816	-0.741443	-0.437911	0.069742	-0.085891	-0.274889	-0.658715	-0.695093	0	0
3760	2.670298	9.413481	-0.176891	-0.007566	-0.015614	0.008701	-0.742790	-0.437316	0.069913	-0.085705	-0.274865	-0.658688	-0.695150	0	0
3761	2.687093	9.425926	-0.152396	-0.000199	-0.009197	0.003456	-0.742522	-0.437070	0.071281	-0.085718	-0.274990	-0.658644	-0.695140	0	0
3762	2.670079	9.425615	-0.169767	-0.004058	-0.025407	0.010417	-0.743598	-0.437351	0.072238	-0.085589	-0.275063	-0.658624	-0.695147	0	0
3763	2.650746	9.420407	-0.184765	-0.003863	-0.024343	0.003357	-0.742792	-0.437114	0.073463	-0.085712	-0.275290	-0.658542	-0.695120	0	0
3764	2.641524	9.395964	-0.189678	0.003351	-0.010993	0.005236	-0.742257	-0.436169	0.074987	-0.085519	-0.275248	-0.658593	-0.695111	0	0
3765	2.665703	9.401259	-0.174532	-0.010818	-0.011780	-0.003660	-0.742256	-0.436431	0.074024	-0.085627	-0.275336	-0.658493	-0.695159	0	0
3766	2.689820	9.406551	-0.178647	0.003581	-0.011658	-0.003620	-0.741987	-0.435788	0.070499	-0.085420	-0.275166	-0.658601	-0.695149	0	0
3767	2.684453	9.435588	-0.159772	0.001881	-0.009806	-0.007150	-0.742522	-0.436932	0.071422	-0.085504	-0.275227	-0.658600	-0.695115	0	0
3768	2.677332	9.425747	-0.174360	-0.005672	-0.015510	0.005169	-0.741717	-0.436427	0.073337	-0.085359	-0.275203	-0.658588	-0.695154	0	0
3769	2.677802	9.401478	-0.178977	-0.000216	-0.013643	0.003431	-0.742258	-0.435870	0.074315	-0.085401	-0.275358	-0.658540	-0.695133	0	0
3770	2.685332	9.387048	-0.188267	0.003300	-0.001299	0.008825	-0.742254	-0.436850	0.073738	-0.085084	-0.275240	-0.658604	-0.695158	0	0
3771	2.699750	9.392164	-0.195085	0.003449	-0.010012	0.001694	-0.742254	-0.436667	0.071972	-0.085103	-0.275363	-0.658589	-0.695121	0	0
3772	2.704121	9.414091	-0.207152	-0.004012	-0.015627	0.010474	-0.743465	-0.436633	0.071715	-0.084857	-0.275318	-0.658598	-0.695161	0	0
3773	2.718605	9.421639	-0.177877	-0.003936	-0.019093	0.006911	-0.742123	-0.435480	0.069556	-0.084920	-0.275531	-0.658510	-0.695152	0	0
3774	2.684579	9.425878	-0.181361	-0.018082	-0.026063	-0.003779	-0.742657	-0.436564	0.067892	-0.084865	-0.275439	-0.658457	-0.695245	0	0
3775	2.659808	9.452131	-0.184726	-0.003636	-0.015276	-0.003660	-0.742392	-0.435181	0.069160	-0.084975	-0.275557	-0.658404	-0.695235	0	0
3776	2.655070	9.444761	-0.196853	0.003557	-0.016994	-0.003647	-0.741851	-0.436698	0.072921	-0.084893	-0.275508	-0.658472	-0.695200	0	0
3777	2.724784	9.348918	-0.215656	0.003468	-0.006455	0.001713	-0.742254	-0.436954	0.072099	-0.084888	-0.275606	-0.658461	-0.695172	0	0
3778	2.725128	9.334360	-0.198684	0.003474	-0.025925	-0.001947	-0.742258	-0.435565	0.073371	-0.084799	-0.275581	-0.658538	-0.695120	0	0
3779	2.704189	9.421382	-0.139801	-0.003687	-0.025940	-0.003738	-0.741178	-0.436704	0.072504	-0.084980	-0.275772	-0.658475	-0.695082	0	0
3780	2.645231	9.459153	-0.151524	-0.005438	-0.015291	-0.003664	-0.740369	-0.437283	0.072203	-0.084854	-0.275650	-0.658505	-0.695117	0	0
3781	2.645610	9.434880	-0.185032	-0.005805	-0.013867	0.010491	-0.741851	-0.436683	0.072240	-0.084863	-0.275849	-0.658399	-0.695138	0	0
3782	2.631090	9.432188	-0.195086	0.006129	-0.003815	0.003523	-0.741987	-0.436081	0.070898	-0.084552	-0.275679	-0.658510	-0.695138	0	0
3783	2.635903	9.434704	-0.190143	-0.007327	0.011164	0.004460	-0.741988	-0.435640	0.070231	-0.084442	-0.275663	-0.658431	-0.695233	0	0
3784	2.670212	9.415905	-0.188948	-0.009016	0.009483	0.000017	-0.741052	-0.433842	0.071232	-0.084148	-0.275400	-0.658442	-0.695361	0	0
3785	2.660872	9.401172	-0.169865	0.014311	0.014925	0.003663	-0.742390	-0.436182	0.069536	-0.083959	-0.275371	-0.658519	-0.695323	0	0
3786	2.648252	9.422790	-0.192081	-0.003899	0.019886	0.012481	-0.742659	-0.436223	0.071583	-0.083489	-0.275115	-0.658543	-0.695458	0	0
3787	2.665402	9.410960	-0.208317	0.001438	0.016332	0.014240	-0.744007	-0.435348	0.071899	-0.083252	-0.275135	-0.658502	-0.695517	0	0
3788	2.699579	9.401873	-0.187941	-0.004562	0.030727	0.005465	-0.743739	-0.435414	0.074483	-0.082793	-0.274788	-0.658538	-0.695676	0	0
3789	2.723800	9.402311	-0.189608	0.007073	0.016602	0.005406	-0.744818	-0.434388	0.074120	-0.082601	-0.274752	-0.658560	-0.695692	0	0
3790	2.736138	9.387967	-0.210787	0.010588	0.028946	0.010799	-0.743740	-0.434825	0.073548	-0.082038	-0.274431	-0.658699	-0.695754	0	0
3791	2.728800	9.395120	-0.186994	0.005320	0.016632	0.003632	-0.744275	-0.435591	0.070395	-0.081863	-0.274382	-0.658714	-0.695780	0	0
3792	2.736259	9.387974	-0.172267	0.003473	0.027197	0.007228	-0.745895	-0.433850	0.070334	-0.081316	-0.274005	-0.658827	-0.695885	0	0
3793	2.733873	9.383073	-0.191562	0.010906	0.021277	-0.002510	-0.743606	-0.434287	0.068522	-0.081136	-0.273887	-0.658902	-0.695882	0	0
3794	2.743468	9.388103	-0.191305	0.001713	0.020136	0.004524	-0.745219	-0.434675	0.068528	-0.080693	-0.273572	-0.658991	-0.695973	0	0
3795	2.743222	9.402665	-0.176979	0.008871	0.016619	0.005407	-0.746027	-0.434336	0.066913	-0.080494	-0.273538	-0.659025	-0.695976	0	0
3796	2.752876	9.402840	-0.188720	0.001735	0.009535	0.001801	-0.745219	-0.434707	0.069890	-0.080167	-0.273304	-0.659102	-0.696033	0	0
3797	2.772558	9.388631	-0.185602	-0.009143	0.012914	0.005321	-0.745759	-0.433961	0.068830	-0.080043	-0.273281	-0.659009	-0.696145	0	0
3798	2.772655	9.383778	-0.185562	-0.003697	-0.008245	-0.000101	-0.745893	-0.434080	0.068010	-0.079818	-0.273114	-0.659056	-0.696192	0	0
3799	2.755755	9.383472	-0.166820	0.003605	0.004305	-0.001763	-0.746565	-0.434367	0.068826	-0.079764	-0.273114	-0.659064	-0.696190	0	0
3800	2.753235	9.388283	-0.166934	0.002468	0.004077	0.007073	-0.746300	-0.433230	0.068451	-0.079417	-0.272938	-0.659134	-0.696233	0	0
3801	2.757842	9.398075	-0.181310	0.001717	-0.015268	-0.001895	-0.746294	-0.434922	0.067988	-0.079498	-0.273072	-0.659113	-0.696191	0	0
3802	2.782620	9.371821	-0.175537	0.007046	-0.009976	0.001688	-0.746024	-0.435532	0.069600	-0.079279	-0.272972	-0.659214	-0.696159	0	0
3803	2.743763	9.375972	-0.174353	0.001884	-0.009803	-0.007160	-0.746024	-0.435356	0.068107	-0.079360	-0.273033	-0.659214	-0.696126	0	0
3804	2.748012	9.405180	-0.179258	-0.007117	-0.009878	-0.007191	-0.747104	-0.434201	0.068293	-0.079202	-0.272826	-0.659256	-0.696186	0	0
3805	2.742992	9.417230	-0.157837	-0.003590	-0.004601	-0.003610	-0.746567	-0.433936	0.068568	-0.079239	-0.272870	-0.659212	-0.696206	0	0
3806	2.745191	9.426979	-0.167472	-0.007016	-0.008011	-0.010715	-0.745761	-0.433419	0.069938	-0.079140	-0.272671	-0.659247	-0.696262	0	0
3807	2.753269	9.385855	-0.171729	0.016480	0.002897	-0.012340	-0.745487	-0.435107	0.069062	-0.079133	-0.272622	-0.659372	-0.696164	0	0
3808	2.753317	9.383428	-0.171709	0.003194	0.002983	-0.020338	-0.746028	-0.434254	0.069505	-0.078969	-0.272261	-0.659526	-0.696178	0	0
3809	2.757404	9.427204	-0.135804	0.009047	0.004396	-0.003516	-0.744685	-0.433126	0.068436	-0.078911	-0.272253	-0.659576	-0.696140	0	0
3810	2.743110	9.407518	-0.181833	0.017886	0.009626	0.003622	-0.746033	-0.432575	0.070514	-0.078511	-0.272029	-0.659766	-0.696093	0	0
3811	2.782935	9.349974	-0.213879	0.009229	0.001015	-0.010611	-0.745759	-0.433967	0.069103	-0.078523	-0.271998	-0.659834	-0.696039	0	0
3812	2.785388	9.350019	-0.204175	-0.004319	-0.009766	-0.010723	-0.746029	-0.433967	0.069378	-0.078394	-0.271780	-0.659900	-0.696076	0	0
3813	2.737943	9.421989	-0.191730	0.002066	0.009843	-0.010570	-0.745222	-0.434042	0.071819	-0.078367	-0.271683	-0.659926	-0.696093	0	0
3814	2.713713	9.421550	-0.192470	0.009676	0.017367	-0.024638	-0.745086	-0.434599	0.071255	-0.078161	-0.271237	-0.660131	-0.696095	0	0
3815	2.713637	9.421546	-0.216546	0.006054	0.017314	-0.023765	-0.745625	-0.434181	0.072092	-0.078166	-0.271004	-0.660225	-0.696096	0	0
3816	2.735047	9.448643	-0.172762	0.014482	0.044254	-0.031530	-0.746300	-0.433240	0.068860	-0.077755	-0.270269	-0.660527	-0.696141	0	0
3817	2.781832	9.408219	-0.195094	0.032003	0.064267	-0.043732	-0.746572	-0.432409	0.069980	-0.077518	-0.269597	-0.660893	-0.696081	0	0
3818	2.845979	9.355978	-0.166251	0.039541	0.071731	-0.055166	-0.744687	-0.432701	0.068450	-0.077068	-0.268578	-0.661435	-0.696010	0	0
3819	2.900211	9.313267	-0.147413	0.032673	0.087919	-0.064820	-0.745758	-0.434345	0.067046	-0.076819	-0.267602	-0.661878	-0.695992	0	0
3820	2.939392	9.292129	-0.153273	0.034482	0.089715	-0.064810	-0.746699	-0.434613	0.067321	-0.076320	-0.266378	-0.662427	-0.695995	0	0
3821	2.958466	9.309469	-0.143190	0.019638	0.075019	-0.050811	-0.746023	-0.435775	0.067821	-0.076091	-0.265576	-0.662730	-0.696038	0	0
3822	2.982243	9.339037	-0.101759	0.010230	0.042699	-0.041330	-0.745755	-0.435510	0.068371	-0.075853	-0.264861	-0.662991	-0.696088	0	0
3823	2.981418	9.387580	-0.056411	0.004414	0.040502	-0.026335	-0.745887	-0.436719	0.071741	-0.075721	-0.264450	-0.663096	-0.696159	0	0
3824	2.951686	9.421028	-0.050354	0.002059	0.011640	-0.010609	-0.744677	-0.436309	0.071195	-0.075518	-0.264169	-0.663186	-0.696201	0	0
3825	2.879212	9.405144	-0.076532	-0.003630	-0.011702	-0.003686	-0.745618	-0.436414	0.070521	-0.075595	-0.264266	-0.663135	-0.696204	0	0
3826	2.806341	9.403815	-0.136533	0.001130	-0.050333	0.013780	-0.745345	-0.437349	0.067762	-0.075553	-0.264500	-0.663139	-0.696116	0	0
3827	2.791849	9.403554	-0.122532	-0.016682	-0.041404	0.042075	-0.745889	-0.435636	0.067823	-0.075542	-0.265098	-0.662853	-0.696162	0	0
3828	2.796582	9.408494	-0.127239	0.000423	-0.060730	0.038468	-0.745624	-0.434748	0.072074	-0.075477	-0.265641	-0.662750	-0.696061	0	0
3829	2.757215	9.439341	-0.119050	-0.005941	-0.064385	0.040200	-0.746429	-0.435611	0.073418	-0.075602	-0.266394	-0.662525	-0.695973	0	0
3830	2.762636	9.403019	-0.166756	0.011423	-0.069313	0.029615	-0.745626	-0.434206	0.073182	-0.075594	-0.266916	-0.662527	-0.695772	0	0
3831	2.768161	9.369132	-0.166331	0.020770	-0.081309	0.014538	-0.745901	-0.432216	0.073249	-0.075939	-0.267637	-0.662544	-0.695442	0	0
3832	2.783182	9.340269	-0.196947	0.004629	-0.095558	0.009975	-0.744283	-0.433380	0.072920	-0.076248	-0.268196	-0.662535	-0.695201	0	0
3833	2.782362	9.383954	-0.180451	0.006512	-0.097232	0.006432	-0.743607	-0.434363	0.071790	-0.076792	-0.268963	-0.662461	-0.694915	0	0
3834	2.791605	9.403541	-0.199573	0.009250	-0.109567	0.002823	-0.743340	-0.433537	0.072632	-0.077232	-0.269574	-0.662492	-0.694600	0	0
3835	2.774943	9.388673	-0.197565	0.000914	-0.131105	0.007967	-0.742538	-0.432164	0.073757	-0.078004	-0.270581	-0.662348	-0.694260	0	0
3836	2.801440	9.398866	-0.184793	-0.009311	-0.129717	0.020315	-0.742802	-0.434242	0.078054	-0.078555	-0.271480	-0.662167	-0.694020	0	0
3837	2.801389	9.403722	-0.170387	-0.017406	-0.159878	0.014791	-0.740112	-0.434023	0.078166	-0.079520	-0.272717	-0.661851	-0.693726	0	0
3838	2.740902	9.392910	-0.205864	-0.012303	-0.184907	0.021734	-0.739173	-0.433755	0.084023	-0.080447	-0.274017	-0.661594	-0.693351	0	0
3839	2.735556	9.417089	-0.211025	-0.030295	-0.193904	0.019853	-0.738093	-0.435096	0.085739	-0.081637	-0.275512	-0.661144	-0.693049	0	0
3840	2.728111	9.424235	-0.220937	-0.008696	-0.193724	0.019923	-0.736344	-0.435463	0.087615	-0.082599	-0.276838	-0.660916	-0.692624	0	0
3841	2.713449	9.426394	-0.245476	-0.023109	-0.197402	0.019858	-0.735950	-0.432342	0.087166	-0.083791	-0.278360	-0.660508	-0.692260	0	0
3842	2.687051	9.416206	-0.226951	-0.012581	-0.225894	0.025019	-0.734199	-0.432968	0.087943	-0.084897	-0.279895	-0.660225	-0.691776	0	0
3843	2.664699	9.440075	-0.247075	-0.012500	-0.218740	0.023301	-0.733120	-0.434334	0.090748	-0.086177	-0.281594	-0.659858	-0.691279	0	0
3844	2.664695	9.430358	-0.309592	-0.023027	-0.222123	0.012640	-0.731641	-0.434160	0.094007	-0.087420	-0.283055	-0.659516	-0.690851	0	0
3845	2.694449	9.396911	-0.308427	-0.019770	-0.235692	0.023167	-0.729893	-0.434096	0.095624	-0.088832	-0.284861	-0.659078	-0.690347	0	0
3846	2.752713	9.393114	-0.301795	-0.021394	-0.238193	0.016060	-0.727071	-0.433163	0.095349	-0.090113	-0.286418	-0.658734	-0.689865	0	0
3847	2.767245	9.398236	-0.272500	-0.028526	-0.254122	0.010627	-0.724648	-0.433823	0.096934	-0.091758	-0.288256	-0.658247	-0.689347	0	0
3848	2.747867	9.393025	-0.301943	-0.034019	-0.275505	0.010479	-0.723974	-0.434455	0.099087	-0.093368	-0.290027	-0.657787	-0.688827	0	0
3849	2.674849	9.406265	-0.316321	-0.028334	-0.275201	-0.000095	-0.721421	-0.433714	0.101261	-0.095223	-0.291937	-0.657304	-0.688227	0	0
3850	2.621812	9.390736	-0.325053	-0.026539	-0.266344	0.001748	-0.719670	-0.434698	0.105297	-0.096832	-0.293611	-0.656912	-0.687664	0	0
3851	2.587523	9.404676	-0.350283	-0.029718	-0.246509	-0.010504	-0.716977	-0.435660	0.107415	-0.098574	-0.295249	-0.656470	-0.687138	0	0
3852	2.606198	9.439002	-0.359599	-0.023308	-0.232186	-0.012166	-0.715094	-0.435729	0.108481	-0.100022	-0.296575	-0.656177	-0.686637	0	0
3853	2.620840	9.434412	-0.356707	-0.019124	-0.228901	0.000242	-0.713343	-0.436298	0.106807	-0.101543	-0.298169	-0.655786	-0.686097	0	0
3854	2.633708	9.395802	-0.363243	-0.037136	-0.221983	0.001997	-0.711193	-0.435522	0.107897	-0.102826	-0.299462	-0.655379	-0.685732	0	0
3855	2.660496	9.391435	-0.350351	-0.036822	-0.225228	-0.010406	-0.708501	-0.436182	0.109207	-0.104448	-0.300940	-0.654895	-0.685301	0	0
3856	2.650631	9.396109	-0.374763	-0.033188	-0.218087	-0.010346	-0.707151	-0.438005	0.113085	-0.105834	-0.302181	-0.654527	-0.684895	0	0
3857	2.602419	9.385525	-0.359311	-0.026841	-0.217993	-0.012083	-0.705267	-0.438372	0.114822	-0.107390	-0.303605	-0.654118	-0.684413	0	0
3858	2.514931	9.398504	-0.352465	-0.042092	-0.218083	-0.013881	-0.702844	-0.438837	0.114097	-0.108787	-0.304773	-0.653712	-0.684061	0	0
3859	2.472975	9.441443	-0.320374	-0.047192	-0.171812	-0.017131	-0.700426	-0.437941	0.115870	-0.110137	-0.305823	-0.653225	-0.683842	0	0
3860	2.469356	9.514216	-0.239185	-0.052906	-0.140270	-0.000154	-0.700019	-0.438936	0.115560	-0.110967	-0.306537	-0.652782	-0.683810	0	0
3861	2.459352	9.533459	-0.215565	-0.025902	-0.122329	0.002699	-0.697326	-0.439889	0.117270	-0.111795	-0.307399	-0.652432	-0.683623	0	0
3862	2.395927	9.546868	-0.260944	-0.014916	-0.102597	-0.000662	-0.697056	-0.440191	0.117802	-0.112265	-0.307894	-0.652292	-0.683457	0	0
3863	2.323362	9.530980	-0.316012	-0.011212	-0.059989	0.003176	-0.696654	-0.440301	0.122155	-0.112640	-0.308347	-0.652109	-0.683366	0	0
3864	2.323320	9.540695	-0.267940	0.008824	0.020079	0.008170	-0.695848	-0.439734	0.121346	-0.112185	-0.308095	-0.652238	-0.683431	0	0
3865	2.425505	9.520700	-0.269468	0.042984	0.059291	0.016463	-0.696387	-0.439432	0.121089	-0.111526	-0.307879	-0.652518	-0.683369	0	0
3866	2.514111	9.449476	-0.290284	0.068456	0.098712	0.013243	-0.698137	-0.438730	0.117044	-0.110224	-0.307079	-0.653177	-0.683310	0	0
3867	2.631975	9.371502	-0.298116	0.053737	0.110691	0.027396	-0.699347	-0.439005	0.117867	-0.109122	-0.306594	-0.653553	-0.683346	0	0
3868	2.704700	9.367965	-0.315115	0.057384	0.110770	0.025625	-0.700428	-0.437443	0.118884	-0.107781	-0.305865	-0.654068	-0.683392	0	0
3869	2.762538	9.383579	-0.320680	0.053680	0.108877	0.029124	-0.700698	-0.437148	0.118624	-0.106679	-0.305402	-0.654434	-0.683422	0	0
3870	2.852136	9.390062	-0.303536	0.061003	0.116145	0.025637	-0.702046	-0.435949	0.117180	-0.105253	-0.304602	-0.654994	-0.683464	0	0
3871	2.966527	9.358146	-0.352745	0.054136	0.095152	0.009545	-0.704201	-0.435317	0.116544	-0.104372	-0.304104	-0.655405	-0.683426	0	0
3872	3.074577	9.287277	-0.353709	0.054183	0.073954	0.004084	-0.705144	-0.434691	0.114940	-0.103361	-0.303415	-0.655951	-0.683363	0	0
3873	3.125063	9.181373	-0.385063	0.048874	0.029724	-0.006830	-0.704737	-0.435472	0.111503	-0.103035	-0.303252	-0.656306	-0.683143	0	0
3874	3.153742	9.196456	-0.417999	0.025056	-0.011586	0.001665	-0.704738	-0.435207	0.112329	-0.102725	-0.303133	-0.656556	-0.683002	0	0
3875	3.181535	9.264937	-0.393590	-0.020021	-0.054522	-0.003181	-0.703395	-0.434268	0.113298	-0.103133	-0.303500	-0.656342	-0.682983	0	0
3876	3.192399	9.333112	-0.360069	-0.020759	-0.096811	0.016874	-0.703937	-0.433607	0.115915	-0.103493	-0.304089	-0.656112	-0.682888	0	0
3877	3.153313	9.344539	-0.385427	-0.017067	-0.149816	0.004178	-0.702318	-0.434765	0.115313	-0.104465	-0.305159	-0.655796	-0.682566	0	0
3878	3.078408	9.335897	-0.368402	-0.030160	-0.186686	0.016295	-0.701917	-0.433874	0.113157	-0.105392	-0.306293	-0.655432	-0.682265	0	0
3879	3.036329	9.378831	-0.374832	-0.044909	-0.211922	0.024935	-0.699223	-0.435255	0.114989	-0.106712	-0.307893	-0.654793	-0.681954	0	0
3880	3.033679	9.390922	-0.370190	-0.041469	-0.236828	0.026555	-0.696530	-0.436217	0.117107	-0.108016	-0.309504	-0.654224	-0.681565	0	0
3881	3.066835	9.301696	-0.411831	-0.024744	-0.246831	0.005323	-0.694513	-0.436017	0.118725	-0.109634	-0.311232	-0.653738	-0.680985	0	0
3882	3.061817	9.185075	-0.435178	-0.037337	-0.268187	0.001617	-0.692488	-0.438375	0.120533	-0.111298	-0.312893	-0.653234	-0.680438	0	0
3883	3.062864	9.129256	-0.456391	-0.062644	-0.303916	-0.000457	-0.689671	-0.436266	0.124657	-0.113444	-0.314926	-0.652436	-0.679911	0	0
3884	3.062083	9.165655	-0.473540	-0.099251	-0.345510	0.015075	-0.688456	-0.437903	0.126770	-0.115748	-0.317158	-0.651354	-0.679523	0	0
3885	3.007151	9.254486	-0.422936	-0.128722	-0.377412	0.000640	-0.684685	-0.439142	0.127503	-0.118570	-0.319616	-0.650003	-0.679178	0	0
3886	2.937330	9.357612	-0.392154	-0.130056	-0.404379	0.011967	-0.680111	-0.439055	0.125272	-0.121359	-0.322170	-0.648640	-0.678782	0	0
3887	2.848649	9.428831	-0.395413	-0.137115	-0.409624	0.005739	-0.677951	-0.441693	0.126797	-0.124377	-0.324858	-0.647155	-0.678372	0	0
3888	2.814592	9.433067	-0.408527	-0.115534	-0.403267	0.007624	-0.673374	-0.442185	0.125092	-0.127148	-0.327394	-0.645878	-0.677855	0	0
3889	2.786285	9.393711	-0.411506	-0.113216	-0.414282	-0.013650	-0.668932	-0.443465	0.126907	-0.130246	-0.330007	-0.644590	-0.677226	0	0
3890	2.762336	9.373852	-0.445793	-0.091405	-0.420106	-0.022452	-0.665158	-0.445714	0.128425	-0.133277	-0.332513	-0.643517	-0.676431	0	0
3891	2.709001	9.372883	-0.457052	-0.100328	-0.424543	-0.026033	-0.660041	-0.447780	0.132932	-0.136478	-0.335119	-0.642320	-0.675644	0	0
3892	2.669736	9.394016	-0.477675	-0.107336	-0.413805	-0.031283	-0.655467	-0.447917	0.134237	-0.139596	-0.337511	-0.641144	-0.674932	0	0
3893	2.669806	9.386732	-0.501691	-0.094332	-0.402701	-0.044431	-0.651161	-0.448516	0.137438	-0.142756	-0.339849	-0.640056	-0.674130	0	0
3894	2.631143	9.381176	-0.500428	-0.087013	-0.391909	-0.046983	-0.646987	-0.450073	0.139246	-0.145760	-0.342004	-0.639084	-0.673320	0	0
3895	2.628615	9.385984	-0.502949	-0.101862	-0.386306	-0.062906	-0.642138	-0.452205	0.140756	-0.148962	-0.344090	-0.638012	-0.672572	0	0
3896	2.596263	9.419378	-0.559562	-0.118695	-0.359650	-0.068086	-0.638095	-0.453942	0.138199	-0.151988	-0.345818	-0.636936	-0.672028	0	0
3897	2.557240	9.435667	-0.534402	-0.093901	-0.343048	-0.083808	-0.634056	-0.454859	0.137032	-0.155022	-0.347482	-0.636037	-0.671328	0	0
3898	2.581169	9.705578	-0.461077	0.026452	-0.295368	-0.100825	-0.630019	-0.455944	0.143083	-0.157366	-0.348800	-0.636125	-0.670015	0	0
3899	2.396169	9.483719	-0.583039	0.096600	-0.289553	-0.096979	-0.625852	-0.455094	0.145106	-0.159484	-0.350310	-0.636619	-0.668254	0	0
3900	2.274962	9.612617	-0.544400	0.117072	-0.286881	-0.054442	-0.621010	-0.454874	0.149145	-0.161139	-0.351997	-0.637156	-0.666456	0	0
3901	2.311997	9.569586	-0.600714	0.191131	-0.296644	-0.065770	-0.617921	-0.453739	0.152143	-0.162760	-0.353896	-0.638147	-0.664104	0	0
3902	2.214394	9.555644	-0.897295	0.220629	-0.247875	-0.014944	-0.614830	-0.452739	0.154865	-0.163512	-0.355711	-0.639297	-0.661840	0	0
3903	2.179605	9.353517	-0.911282	0.183254	-0.130957	-0.009876	-0.613226	-0.449718	0.157534	-0.163729	-0.356849	-0.640298	-0.660205	0	0
3904	2.327744	9.220259	-0.891287	0.059667	-0.103099	-0.027795	-0.610940	-0.449503	0.158195	-0.164219	-0.357361	-0.640658	-0.659456	0	0
3905	2.608224	9.269056	-0.791570	-0.033389	-0.239572	-0.005155	-0.609330	-0.447978	0.158090	-0.165874	-0.358887	-0.640030	-0.658823	0	0
3906	2.550790	8.840730	-0.963427	-0.341169	-0.311359	-0.084344	-0.605143	-0.453354	0.159502	-0.169517	-0.359754	-0.637590	-0.659788	0	0
3907	2.429553	9.824162	-0.907162	-0.293526	-0.239194	-0.037777	-0.602576	-0.456597	0.156096	-0.172314	-0.360626	-0.635349	-0.660748	0	0
3908	2.373472	9.876576	-0.682992	0.001626	0.014588	-0.059977	-0.600017	-0.457283	0.152501	-0.172456	-0.360051	-0.635645	-0.660740	0	0
3909	2.651948	9.532053	-0.633330	0.087314	-0.049079	-0.044250	-0.599749	-0.457021	0.153187	-0.172714	-0.360279	-0.636266	-0.659951	0	0
3910	2.589837	9.210453	-0.844652	0.046866	-0.035252	-0.042488	-0.599209	-0.457622	0.154116	-0.172902	-0.360228	-0.636707	-0.659503	0	0
3911	2.530808	9.282231	-0.664050	-0.016908	0.016520	-0.072410	-0.598134	-0.457404	0.155882	-0.173303	-0.359664	-0.636854	-0.659564	0	0
3912	2.493171	9.466048	-0.676221	-0.067413	-0.091063	-0.053806	-0.597053	-0.458821	0.154733	-0.174347	-0.359725	-0.636477	-0.659620	0	0
3913	2.340338	9.701175	-0.771756	-0.021462	-0.078242	-0.053554	-0.594495	-0.459418	0.153457	-0.175243	-0.359897	-0.636361	-0.659400	0	0
3914	2.305255	9.630131	-0.818035	0.069795	-0.061218	-0.063756	-0.593149	-0.459455	0.153713	-0.175652	-0.359921	-0.636984	-0.658676	0	0
3915	2.490562	9.349471	-0.704309	0.077367	-0.211192	-0.036433	-0.593151	-0.459055	0.154816	-0.176927	-0.361250	-0.637222	-0.657376	0	0
3916	1.649053	9.183639	-1.147754	0.010485	0.223203	-0.082285	-0.595342	-0.446548	0.155792	-0.175844	-0.359166	-0.638030	-0.658025	0	0
3917	2.160432	9.387186	-0.630469	-0.060081	0.286008	-0.127326	-0.596679	-0.449011	0.153275	-0.175042	-0.356397	-0.638563	-0.659226	0	0
3918	2.352253	9.601865	-0.696014	-0.059501	0.099107	-0.047234	-0.596410	-0.448539	0.150970	-0.174783	-0.355242	-0.638552	-0.659928	0	0
3919	2.306957	9.579205	-0.600941	-0.023494	0.071091	-0.052596	-0.594795	-0.448532	0.149043	-0.174730	-0.354429	-0.638679	-0.660256	0	0
3920	2.373505	9.381330	-0.732215	-0.033813	0.079398	-0.068492	-0.595059	-0.450220	0.148719	-0.174648	-0.353315	-0.638875	-0.660685	0	0
3921	2.496940	9.262184	-0.770860	-0.156165	0.043883	-0.076197	-0.595183	-0.453253	0.145079	-0.175393	-0.352298	-0.638160	-0.661721	0	0
3922	2.532374	9.325958	-0.659517	-0.240624	-0.019485	-0.059199	-0.594234	-0.455492	0.142815	-0.176605	-0.351530	-0.636780	-0.663136	0	0
3923	2.457961	9.552820	-0.533518	-0.222207	-0.090579	-0.054288	-0.593016	-0.457586	0.140144	-0.178292	-0.351424	-0.635307	-0.664152	0	0
3924	2.286929	9.622546	-0.529664	-0.136508	-0.086141	-0.061029	-0.591667	-0.458546	0.137371	-0.179564	-0.351261	-0.634505	-0.664663	0	0
3925	2.289491	9.714828	-0.669905	-0.045968	-0.018434	-0.035558	-0.590590	-0.458410	0.136545	-0.180048	-0.351108	-0.634263	-0.664843	0	0
3926	2.441225	9.649613	-0.616610	0.069237	-0.003278	-0.033364	-0.589778	-0.460148	0.137297	-0.179900	-0.350950	-0.634872	-0.664385	0	0
3927	2.657443	9.498165	-0.642535	0.111920	-0.034373	-0.019324	-0.590317	-0.459846	0.137041	-0.179822	-0.351291	-0.635593	-0.663536	0	0
3928	2.824065	9.418656	-0.569417	0.108629	-0.144651	0.017056	-0.588579	-0.456692	0.139984	-0.180093	-0.352456	-0.636034	-0.662422	0	0
3929	2.441941	9.382593	-0.542355	0.088105	-0.140216	0.045396	-0.586936	-0.466438	0.142784	-0.180341	-0.353866	-0.636176	-0.661465	0	0
3930	2.526329	9.515210	-0.610577	0.000431	0.001184	0.050423	-0.585324	-0.465964	0.145233	-0.179894	-0.354128	-0.636018	-0.661599	0	0
3931	2.503278	9.291419	-0.881622	-0.071949	0.051420	0.007219	-0.586933	-0.467590	0.143564	-0.179740	-0.353739	-0.635580	-0.662268	0	0
3932	3.164360	9.905540	-0.249697	0.118136	-0.103290	0.003103	-0.586532	-0.466441	0.142507	-0.179802	-0.354554	-0.636209	-0.661212	0	0
3933	2.897188	9.400563	-0.552592	0.225488	-0.151756	0.020898	-0.585327	-0.465004	0.146627	-0.179793	-0.356131	-0.637321	-0.659293	0	0
3934	2.740910	8.948596	-0.708046	0.094879	-0.060999	0.008749	-0.585200	-0.462969	0.150508	-0.179673	-0.356698	-0.637827	-0.658530	0	0
3935	2.772777	9.053564	-0.698231	-0.037006	-0.044846	0.029645	-0.585599	-0.464198	0.148837	-0.179857	-0.357154	-0.637367	-0.658677	0	0
3936	2.860332	9.300359	-0.577040	-0.040683	-0.036061	0.033193	-0.584256	-0.463828	0.149924	-0.179905	-0.357474	-0.636934	-0.658910	0	0
3937	2.956409	9.357947	-0.487863	0.022188	-0.065728	0.032291	-0.584801	-0.461747	0.152451	-0.179991	-0.358191	-0.636816	-0.658610	0	0
3938	2.979243	9.300094	-0.530058	0.052734	-0.093855	0.029553	-0.585337	-0.462113	0.150401	-0.180094	-0.359034	-0.636908	-0.658034	0	0
3939	3.034004	9.335065	-0.620119	0.034281	-0.112137	0.043512	-0.582914	-0.462782	0.152395	-0.180356	-0.360151	-0.636744	-0.657510	0	0
3940	3.063774	9.408425	-0.706422	0.000154	-0.138917	0.036153	-0.581839	-0.462505	0.151574	-0.180914	-0.361258	-0.636371	-0.657111	0	0
3941	3.018701	9.351767	-0.755524	-0.008594	-0.147623	0.025475	-0.580224	-0.462881	0.153996	-0.181671	-0.362417	-0.635924	-0.656697	0	0
3942	2.930020	9.289457	-0.834809	0.007546	-0.131626	0.030956	-0.579953	-0.463467	0.154519	-0.182198	-0.363463	-0.635624	-0.656262	0	0
3943	2.913519	9.260022	-0.873610	0.003598	-0.105430	0.048799	-0.578747	-0.462304	0.158222	-0.182486	-0.364515	-0.635247	-0.655964	0	0
3944	2.874404	9.283593	-0.831657	0.008948	-0.084182	0.054263	-0.577406	-0.460937	0.159068	-0.182567	-0.365413	-0.634949	-0.655730	0	0
3945	2.863549	9.341660	-0.832428	0.035392	-0.070305	0.077420	-0.578891	-0.459495	0.159541	-0.182325	-0.366475	-0.634738	-0.655409	0	0
3946	2.888709	9.300850	-0.797646	0.062161	-0.057895	0.088188	-0.579292	-0.459981	0.156396	-0.181806	-0.367498	-0.634720	-0.654998	0	0
3947	2.947395	9.260635	-0.887019	0.050717	-0.035577	0.116576	-0.579700	-0.458592	0.158081	-0.181029	-0.368610	-0.634527	-0.654776	0	0
3948	3.053036	9.311106	-0.884158	0.046759	-0.009369	0.134388	-0.580779	-0.457556	0.157309	-0.179971	-0.369593	-0.634315	-0.654718	0	0
3949	3.139719	9.468053	-0.839350	0.047960	-0.045303	0.150049	-0.582394	-0.457532	0.157874	-0.179043	-0.370975	-0.633960	-0.654534	0	0
3950	3.156723	9.584887	-0.856561	0.103537	-0.060968	0.155419	-0.581861	-0.456029	0.159824	-0.177969	-0.372536	-0.633943	-0.653957	0	0
3951	3.091455	9.564273	-0.933035	0.130352	-0.082174	0.158921	-0.583210	-0.455384	0.163950	-0.176907	-0.374361	-0.634023	-0.653125	0	0
3952	2.938369	9.440097	-1.076420	0.155246	-0.091134	0.169593	-0.585374	-0.451707	0.166547	-0.175739	-0.376297	-0.634230	-0.652126	0	0
3953	2.689392	9.280206	-1.111742	0.141187	-0.076807	0.159977	-0.584841	-0.450702	0.171616	-0.174593	-0.378110	-0.634380	-0.651239	0	0
3954	2.426920	9.061801	-1.185554	0.100427	-0.071291	0.137851	-0.586998	-0.449569	0.173858	-0.173716	-0.379622	-0.634375	-0.650598	0	0
3955	2.129629	8.881603	-1.299239	0.072513	-0.068986	0.106027	-0.586196	-0.447906	0.174720	-0.173131	-0.380918	-0.634293	-0.650076	0	0
3956	1.787991	8.729728	-1.462645	0.066705	-0.048326	0.058486	-0.587008	-0.446001	0.172884	-0.172742	-0.381707	-0.634414	-0.649599	0	0
3957	1.613212	8.731402	-1.540241	-0.012083	-0.013222	0.049663	-0.586605	-0.445887	0.173700	-0.172496	-0.382135	-0.634094	-0.649725	0	0
3958	1.563957	9.026691	-1.457317	-0.101128	0.064834	0.026894	-0.587949	-0.445939	0.171125	-0.172237	-0.381701	-0.633438	-0.650688	0	0
3959	1.672771	9.407382	-1.432777	-0.104146	0.152140	0.019446	-0.588752	-0.447303	0.169591	-0.171495	-0.380700	-0.632921	-0.651973	0	0
3960	1.785175	9.613350	-1.375513	-0.061410	0.259997	-0.012475	-0.590630	-0.448888	0.166427	-0.170102	-0.378808	-0.633005	-0.653356	0	0
3961	1.934003	9.577218	-1.291232	-0.033676	0.352113	-0.024209	-0.593320	-0.449103	0.166179	-0.168112	-0.376339	-0.633447	-0.654868	0	0
3962	2.051056	9.428834	-1.233560	-0.036051	0.424940	-0.057367	-0.595335	-0.449712	0.163866	-0.165872	-0.373121	-0.634127	-0.656620	0	0
3963	2.152495	9.435522	-1.302716	-0.073064	0.451917	-0.082085	-0.599905	-0.450508	0.159942	-0.163773	-0.369552	-0.634673	-0.658635	0	0
3964	2.317744	9.545345	-1.235884	-0.064957	0.478524	-0.111991	-0.601109	-0.452364	0.155535	-0.161644	-0.365562	-0.635431	-0.660653	0	0
3965	2.475277	9.553064	-1.187776	-0.027756	0.474709	-0.124312	-0.603935	-0.451953	0.152855	-0.159506	-0.361630	-0.636441	-0.662363	0	0
3966	2.526280	9.427752	-1.178043	-0.023096	0.457189	-0.133256	-0.608771	-0.454062	0.150799	-0.157494	-0.357698	-0.637487	-0.663972	0	0
3967	2.600048	9.251872	-1.186489	-0.032094	0.471274	-0.130551	-0.610382	-0.454841	0.149294	-0.155427	-0.353727	-0.638455	-0.665654	0	0
3968	2.771246	9.075348	-1.045094	-0.036852	0.462992	-0.156291	-0.611853	-0.457424	0.145957	-0.153583	-0.349581	-0.639464	-0.667301	0	0
3969	2.935517	8.867128	-0.995151	-0.062773	0.447949	-0.131743	-0.615884	-0.458654	0.141876	-0.151771	-0.345695	-0.640168	-0.669063	0	0
3970	3.086535	8.840745	-0.922913	-0.127870	0.402879	-0.128733	-0.617222	-0.460976	0.139363	-0.150436	-0.341974	-0.640351	-0.671098	0	0
3971	3.225845	8.925828	-0.784470	-0.135436	0.367096	-0.121950	-0.618023	-0.462750	0.137134	-0.149318	-0.338571	-0.640388	-0.673036	0	0
3972	3.513907	9.074293	-0.723789	-0.143048	0.363150	-0.107925	-0.620438	-0.464294	0.132751	-0.148150	-0.335221	-0.640314	-0.675038	0	0
3973	3.815384	9.057937	-0.526644	-0.120650	0.323504	-0.078120	-0.621237	-0.467160	0.134849	-0.146955	-0.332408	-0.640217	-0.676780	0	0
3974	4.036900	9.105637	-0.686310	-0.129290	0.295549	-0.028864	-0.622311	-0.467466	0.130763	-0.145646	-0.330043	-0.639850	-0.678565	0	0
3975	4.329481	9.494509	-0.745262	-0.132153	0.302660	0.078951	-0.625810	-0.467210	0.129313	-0.143546	-0.328357	-0.639110	-0.680525	0	0
3976	4.458151	10.128057	-0.510177	-0.117935	0.298364	0.150518	-0.630644	-0.469329	0.121533	-0.140953	-0.327123	-0.638222	-0.682492	0	0
3977	4.516679	10.410767	-0.144604	-0.017264	0.253224	0.213282	-0.633871	-0.469803	0.120737	-0.137867	-0.326791	-0.637738	-0.683733	0	0
3978	3.974631	9.493054	0.461956	0.176261	0.154851	0.229315	-0.637513	-0.466451	0.120480	-0.134693	-0.327447	-0.638385	-0.683448	0	0
3979	3.172354	8.548639	-0.152551	0.109200	0.036814	0.230348	-0.641019	-0.464012	0.122780	-0.132452	-0.328875	-0.638400	-0.683186	0	0
3980	2.605991	8.433921	-0.636084	-0.142729	0.139113	0.248034	-0.644654	-0.463230	0.123257	-0.130300	-0.329332	-0.636770	-0.684899	0	0
3981	2.400587	9.068705	-0.271637	-0.234565	0.297709	0.275294	-0.650172	-0.462499	0.121710	-0.127217	-0.328800	-0.634614	-0.687730	0	0
3982	2.511405	9.869439	-0.028732	-0.103502	0.386229	0.300962	-0.656625	-0.463683	0.118067	-0.122996	-0.327933	-0.633375	-0.690050	0	0
3983	2.756517	10.034152	0.348273	0.156002	0.458706	0.300402	-0.663090	-0.460758	0.114558	-0.117435	-0.326917	-0.633995	-0.690931	0	0
3984	3.037242	9.815906	0.372978	0.221179	0.470244	0.288250	-0.670366	-0.457067	0.115580	-0.111695	-0.325761	-0.635103	-0.691411	0	0
3985	3.122046	9.671769	0.222600	0.103917	0.386557	0.216611	-0.675752	-0.455514	0.115148	-0.107335	-0.324635	-0.635514	-0.692253	0	0
3986	2.937929	9.663569	0.195346	0.033180	0.303007	0.154895	-0.681549	-0.451703	0.115612	-0.104185	-0.323568	-0.635543	-0.693206	0	0
3987	2.734763	9.635602	0.150806	-0.044959	0.279347	0.077630	-0.684907	-0.453128	0.113152	-0.101952	-0.322133	-0.635240	-0.694482	0	0
3988	2.732700	9.747242	0.202861	-0.150198	0.304979	0.012037	-0.686928	-0.452244	0.113750	-0.100371	-0.319949	-0.634447	-0.696445	0	0
3989	2.831717	9.911709	0.363541	-0.217926	0.290012	-0.016594	-0.688669	-0.454356	0.108659	-0.099282	-0.317657	-0.633240	-0.698744	0	0
3990	2.792607	10.044516	0.330044	-0.207296	0.221779	-0.022298	-0.688124	-0.456254	0.104367	-0.098639	-0.315763	-0.632065	-0.700755	0	0
3991	2.681504	9.925987	0.469559	-0.139591	0.217225	-0.030930	-0.690535	-0.458895	0.098313	-0.097865	-0.313958	-0.631367	-0.702302	0	0
3992	2.624490	9.628782	0.491718	-0.106114	0.196403	-0.040659	-0.691341	-0.458776	0.093965	-0.097173	-0.312205	-0.630933	-0.703569	0	0
3993	2.600391	9.380726	0.502479	-0.101025	0.203225	-0.027323	-0.690128	-0.459645	0.093514	-0.096344	-0.310552	-0.630474	-0.704825	0	0
3994	2.605666	9.244878	0.546997	-0.073873	0.215985	-0.030689	-0.689451	-0.460621	0.092111	-0.095374	-0.308768	-0.630240	-0.705949	0	0
3995	2.662361	9.199782	0.563521	-0.030536	0.195235	-0.039537	-0.690387	-0.462061	0.087851	-0.094465	-0.307157	-0.630301	-0.706719	0	0
3996	2.763535	9.111797	0.579327	0.005592	0.182384	-0.046598	-0.690786	-0.463261	0.084955	-0.093546	-0.305558	-0.630652	-0.707221	0	0
3997	2.791545	9.044332	0.580695	0.026263	0.155087	-0.050247	-0.692271	-0.461637	0.083662	-0.092794	-0.304213	-0.631104	-0.707497	0	0
3998	2.772787	9.010002	0.563527	0.045590	0.134393	-0.069763	-0.690787	-0.462974	0.084828	-0.092229	-0.302852	-0.631755	-0.707573	0	0
3999	2.815927	9.025345	0.506960	0.057503	0.140834	-0.110361	-0.690116	-0.462410	0.084293	-0.091897	-0.301253	-0.632593	-0.707550	0	0
4000	2.897437	9.075380	0.540379	0.049300	0.120268	-0.144134	-0.689709	-0.463556	0.084388	-0.091931	-0.299519	-0.633480	-0.707488	0	0
4001	2.903239	9.272127	0.551109	0.047461	0.051178	-0.155200	-0.686207	-0.464566	0.081588	-0.092515	-0.298259	-0.634294	-0.707215	0	0
4002	2.805479	9.326198	0.634364	0.069541	0.107584	-0.163594	-0.685935	-0.465255	0.080473	-0.092692	-0.296495	-0.635373	-0.706966	0	0
4003	2.882483	9.351871	0.622090	0.076924	0.106937	-0.170665	-0.683107	-0.466498	0.082307	-0.092945	-0.294766	-0.636486	-0.706654	0	0
4004	2.862816	9.366079	0.623786	0.107806	0.118081	-0.179334	-0.681227	-0.465555	0.082588	-0.093071	-0.292876	-0.637878	-0.706168	0	0
4005	2.875511	9.332319	0.593136	0.116478	0.117847	-0.166932	-0.680145	-0.467280	0.082520	-0.093112	-0.291126	-0.639262	-0.705634	0	0
4006	2.955361	9.348341	0.653241	0.098317	0.093656	-0.165395	-0.679068	-0.467563	0.081408	-0.093306	-0.289473	-0.640522	-0.705146	0	0
4007	3.046654	9.391270	0.670162	0.108703	0.071241	-0.154035	-0.676107	-0.467930	0.082043	-0.093577	-0.288123	-0.641764	-0.704534	0	0
4008	3.173277	9.357149	0.643011	0.138803	0.039170	-0.140911	-0.675031	-0.467306	0.078507	-0.093827	-0.287042	-0.643184	-0.703646	0	0
4009	3.295981	9.271975	0.587236	0.156759	0.028658	-0.140944	-0.672346	-0.465526	0.078533	-0.094137	-0.286119	-0.644679	-0.702611	0	0
4010	3.346503	9.161214	0.536661	0.201083	-0.007011	-0.121588	-0.670459	-0.466750	0.080516	-0.094387	-0.285558	-0.646426	-0.701200	0	0
4011	3.337348	8.986239	0.369189	0.186961	-0.013097	-0.132267	-0.669118	-0.466374	0.087463	-0.094816	-0.285011	-0.648061	-0.699854	0	0
4012	3.321176	8.922811	0.219918	0.157922	-0.012698	-0.122621	-0.666697	-0.466499	0.090428	-0.095256	-0.284461	-0.649487	-0.698695	0	0
4013	3.276860	8.951134	0.179828	0.150629	-0.028786	-0.121853	-0.664409	-0.466180	0.086596	-0.095814	-0.284056	-0.650818	-0.697545	0	0
4014	3.223458	8.967167	0.255102	0.159387	-0.028933	-0.112977	-0.661984	-0.467567	0.088976	-0.096272	-0.283668	-0.652212	-0.696336	0	0
4015	3.246563	9.018563	0.221721	0.181286	-0.015137	-0.088072	-0.660107	-0.465500	0.089702	-0.096415	-0.283417	-0.653667	-0.695053	0	0
4016	3.354986	9.180761	0.276785	0.228248	0.013817	-0.055945	-0.659303	-0.464568	0.091495	-0.096012	-0.283176	-0.655410	-0.693564	0	0
4017	3.433906	9.439499	0.041339	0.268806	-0.005209	-0.027671	-0.658504	-0.462536	0.094822	-0.095418	-0.283334	-0.657303	-0.691788	0	0
4018	3.388568	9.375538	-0.137711	0.341286	0.041857	-0.036850	-0.657700	-0.461600	0.096478	-0.094381	-0.283133	-0.659789	-0.689642	0	0
4019	3.336282	9.068697	-0.214034	0.288541	0.119614	-0.035608	-0.658381	-0.459069	0.098067	-0.092959	-0.282392	-0.661946	-0.688070	0	0
4020	3.324128	8.917941	-0.410669	0.078122	0.150677	-0.069651	-0.658786	-0.458644	0.098495	-0.092175	-0.280977	-0.662802	-0.687931	0	0
4021	3.209511	9.100380	-0.249459	-0.138229	0.113129	-0.063483	-0.656357	-0.460806	0.097579	-0.092185	-0.279701	-0.662090	-0.689134	0	0
4022	3.024016	9.563146	-0.039578	-0.211632	0.049221	-0.057033	-0.656890	-0.461751	0.089922	-0.092797	-0.278798	-0.660818	-0.690637	0	0
4023	2.861713	9.822400	0.088295	-0.114473	-0.006588	-0.032309	-0.655542	-0.462513	0.090836	-0.093317	-0.278574	-0.660067	-0.691375	0	0
4024	2.773217	9.631431	0.022022	0.046535	-0.038040	-0.000150	-0.654732	-0.463347	0.089300	-0.093396	-0.278892	-0.660336	-0.690980	0	0
4025	2.699512	9.261052	-0.331319	0.072923	-0.069377	0.052817	-0.654464	-0.463211	0.089302	-0.093220	-0.279838	-0.660583	-0.690384	0	0
4026	2.574414	9.156781	-0.695468	-0.005957	-0.040532	0.081085	-0.654469	-0.460973	0.084468	-0.092894	-0.280654	-0.660262	-0.690404	0	0
4027	2.605736	9.392820	-0.797394	-0.074354	0.006706	0.089116	-0.655272	-0.462057	0.083079	-0.092377	-0.281178	-0.659462	-0.691025	0	0
4028	2.721308	9.674098	-0.795970	-0.074007	0.030075	0.079504	-0.656352	-0.460360	0.078241	-0.091787	-0.281433	-0.658738	-0.691689	0	0
4029	2.859462	10.011602	-0.962788	-0.091581	0.016173	0.060754	-0.658499	-0.461646	0.074681	-0.091451	-0.281690	-0.657908	-0.692420	0	0
4030	2.922991	10.279832	-0.640283	-0.085053	-0.013609	0.045522	-0.658227	-0.462141	0.071255	-0.091412	-0.282010	-0.657163	-0.693001	0	0
4031	2.835259	10.079185	-0.525910	-0.037310	-0.076916	0.032915	-0.659031	-0.463568	0.072444	-0.091728	-0.282778	-0.656702	-0.693084	0	0
4032	2.593612	9.545564	-0.601519	0.028099	-0.167930	-0.004517	-0.657147	-0.463592	0.071604	-0.092732	-0.283944	-0.656739	-0.692438	0	0
4033	2.280899	8.976698	-0.380537	0.073525	-0.204269	0.041452	-0.655536	-0.462360	0.071898	-0.093511	-0.285750	-0.656901	-0.691436	0	0
4034	1.907095	8.545094	-0.217834	0.007935	-0.217992	0.069545	-0.654734	-0.460863	0.073845	-0.094387	-0.287725	-0.656537	-0.690843	0	0
4035	1.594820	8.811270	-0.720516	-0.129024	-0.242372	0.072566	-0.653388	-0.460853	0.072057	-0.095786	-0.289803	-0.655168	-0.691081	0	0
4036	1.732853	9.408538	-0.819486	-0.105614	-0.150057	0.087322	-0.652039	-0.462305	0.072131	-0.096415	-0.291312	-0.654027	-0.691440	0	0
4037	1.939006	9.795868	-0.628311	-0.043087	-0.075649	0.049029	-0.652846	-0.461956	0.070107	-0.096639	-0.292162	-0.653478	-0.691570	0	0
4038	2.083207	9.842173	-0.720528	0.007663	-0.073225	-0.031279	-0.652442	-0.462481	0.074038	-0.097252	-0.292469	-0.653540	-0.691296	0	0
4039	2.008516	9.933063	-0.774059	0.020641	-0.044549	-0.107956	-0.649750	-0.463097	0.073441	-0.098176	-0.292138	-0.653921	-0.690944	0	0
4040	1.973522	9.990694	-0.746680	0.010897	0.003214	-0.173098	-0.648133	-0.463843	0.073398	-0.099250	-0.290982	-0.654497	-0.690733	0	0
4041	1.979491	9.947113	-0.666727	0.043244	0.036146	-0.199310	-0.644362	-0.464685	0.069238	-0.100215	-0.289515	-0.655379	-0.690374	0	0
4042	2.036988	9.734521	-0.687432	0.056278	0.004777	-0.220691	-0.642207	-0.465585	0.069184	-0.101456	-0.288061	-0.656410	-0.689821	0	0
4043	1.985110	9.398550	-0.818891	0.034975	-0.004018	-0.232278	-0.638437	-0.466707	0.071012	-0.102938	-0.286642	-0.657285	-0.689359	0	0
4044	1.940392	9.077281	-0.892466	-0.036028	-0.042572	-0.207969	-0.636144	-0.468453	0.070656	-0.104674	-0.285509	-0.657585	-0.689283	0	0
4045	1.880211	8.925668	-0.953352	-0.110014	-0.041619	-0.200217	-0.632369	-0.471078	0.069981	-0.106598	-0.284405	-0.657326	-0.689690	0	0
4046	1.860599	8.944738	-0.903544	-0.153916	-0.035553	-0.172907	-0.628868	-0.471927	0.066370	-0.108374	-0.283320	-0.656716	-0.690441	0	0
4047	1.870157	9.088154	-0.808040	-0.204894	-0.041812	-0.152783	-0.626975	-0.474420	0.061906	-0.110241	-0.282424	-0.655663	-0.691513	0	0
4048	1.980327	9.301375	-0.644978	-0.252904	-0.002574	-0.101443	-0.625485	-0.477138	0.055259	-0.111570	-0.281453	-0.654201	-0.693078	0	0
4049	2.217701	9.458645	-0.463147	-0.235543	0.039523	-0.071124	-0.623865	-0.478523	0.052197	-0.112426	-0.280492	-0.652788	-0.694660	0	0
4050	2.488824	9.487850	-0.380420	-0.161909	0.080748	-0.058315	-0.623852	-0.482094	0.047175	-0.112667	-0.279337	-0.651917	-0.695903	0	0
4051	2.719518	9.343950	-0.379477	-0.110388	0.087649	-0.031631	-0.623715	-0.482960	0.047690	-0.112581	-0.278438	-0.651313	-0.696842	0	0
4052	2.870928	9.162194	-0.397532	-0.110247	0.075387	-0.038807	-0.624114	-0.484299	0.044653	-0.112592	-0.277519	-0.650731	-0.697750	0	0
4053	2.953667	9.022891	-0.403571	-0.121760	0.051612	-0.016022	-0.623035	-0.484478	0.039047	-0.112658	-0.276963	-0.649962	-0.698677	0	0
4054	3.099914	8.972131	-0.461290	-0.162733	0.059685	0.003323	-0.622630	-0.484733	0.037399	-0.112624	-0.276369	-0.648875	-0.699926	0	0
4055	3.380288	9.020924	-0.395279	-0.161158	0.064005	0.045726	-0.623162	-0.486330	0.033401	-0.112281	-0.276086	-0.647671	-0.701208	0	0
4056	3.701419	9.235551	-0.189644	-0.216924	0.023009	0.103554	-0.625303	-0.489931	0.031810	-0.111943	-0.276348	-0.645876	-0.702812	0	0
4057	3.977802	9.735820	-0.069386	-0.258617	-0.057116	0.166480	-0.627185	-0.490071	0.027467	-0.111796	-0.277589	-0.643510	-0.704515	0	0
4058	4.185945	10.249413	0.014976	-0.175039	-0.050994	0.271917	-0.629338	-0.489348	0.022882	-0.110631	-0.279497	-0.641450	-0.705822	0	0
4059	4.193136	10.220471	0.573910	-0.107342	-0.077526	0.325875	-0.632299	-0.488682	0.021575	-0.109060	-0.282075	-0.639668	-0.706657	0	0
4060	3.934512	10.036113	0.398853	-0.088046	-0.193905	0.291664	-0.634729	-0.486082	0.021960	-0.108433	-0.285217	-0.637993	-0.707007	0	0
4061	3.392493	10.023870	0.596562	-0.020960	-0.251348	0.263332	-0.638226	-0.486247	0.020361	-0.108163	-0.288712	-0.636792	-0.706712	0	0
4062	2.702804	9.829268	0.463721	0.119589	-0.265104	0.290369	-0.640663	-0.481295	0.023275	-0.107395	-0.292562	-0.636493	-0.705514	0	0
4063	2.099773	9.818250	-0.231155	0.181133	-0.139507	0.335719	-0.642284	-0.479664	0.027980	-0.105314	-0.295936	-0.636609	-0.704315	0	0
4064	1.900977	9.838931	-0.119454	0.270823	0.109668	0.357085	-0.647279	-0.474048	0.029311	-0.101247	-0.297724	-0.637553	-0.703303	0	0
4065	1.957178	9.517118	0.293941	0.417247	0.339856	0.339558	-0.653347	-0.470011	0.032511	-0.095385	-0.297972	-0.639783	-0.701991	0	0
4066	2.227304	9.065599	0.093794	0.479662	0.415848	0.308378	-0.660362	-0.464295	0.037684	-0.089078	-0.297484	-0.642596	-0.700457	0	0
4067	2.530111	8.966716	0.190496	0.360432	0.425875	0.258495	-0.667644	-0.458781	0.039584	-0.083397	-0.296532	-0.644693	-0.699632	0	0
4068	2.706030	9.406902	0.351456	0.135960	0.326258	0.219961	-0.673171	-0.454580	0.035151	-0.079287	-0.295772	-0.645249	-0.699919	0	0
4069	2.791364	9.758041	0.428459	0.056972	0.210683	0.157053	-0.676671	-0.454446	0.039012	-0.076602	-0.295407	-0.645321	-0.700305	0	0
4070	2.653684	9.619598	0.468610	0.116946	0.108958	0.084131	-0.676675	-0.452547	0.036620	-0.074905	-0.295275	-0.645962	-0.699954	0	0
4071	2.509849	9.267386	0.279083	0.059620	0.068731	0.000641	-0.680584	-0.450493	0.037550	-0.074227	-0.294892	-0.646401	-0.699782	0	0
4072	2.506965	9.158082	0.210007	-0.096895	0.083302	-0.066940	-0.679909	-0.451037	0.035889	-0.074367	-0.293788	-0.645976	-0.700623	0	0
4073	2.581375	9.326948	0.280829	-0.241969	0.045590	-0.101256	-0.679500	-0.452391	0.032706	-0.075444	-0.292680	-0.644583	-0.702253	0	0
4074	2.557838	9.331404	0.530433	-0.232841	-0.016163	-0.117537	-0.677740	-0.455424	0.027136	-0.076962	-0.291829	-0.643278	-0.703637	0	0
4075	2.473806	9.174512	0.557925	-0.211609	-0.057061	-0.110635	-0.675311	-0.457375	0.023229	-0.078679	-0.291398	-0.642038	-0.704758	0	0
4076	2.375344	9.136315	0.603338	-0.218533	-0.079889	-0.124926	-0.672472	-0.461326	0.019524	-0.080607	-0.290947	-0.640801	-0.705851	0	0
4077	2.268860	9.263057	0.685777	-0.227212	-0.090283	-0.139149	-0.669370	-0.463422	0.015059	-0.082787	-0.290547	-0.639498	-0.706945	0	0
4078	2.182859	9.436282	0.640907	-0.146341	-0.095031	-0.135376	-0.666542	-0.464482	0.015128	-0.084667	-0.290185	-0.638785	-0.707516	0	0
4079	2.223631	9.570538	0.585777	-0.081086	-0.012608	-0.138194	-0.664115	-0.465753	0.012469	-0.085924	-0.289357	-0.638570	-0.707896	0	0
4080	2.388812	9.566261	0.677542	-0.007499	0.038301	-0.121762	-0.662362	-0.467059	0.011997	-0.086435	-0.288240	-0.638917	-0.707977	0	0
4081	2.699229	9.542753	0.590953	0.031815	0.060466	-0.141012	-0.662227	-0.466984	0.008591	-0.086922	-0.286970	-0.639569	-0.707845	0	0
4082	2.904483	9.463942	0.621919	0.072502	0.051261	-0.149827	-0.661413	-0.469317	0.010550	-0.087303	-0.285635	-0.640577	-0.707426	0	0
4083	3.005392	9.266706	0.631319	0.052100	0.022094	-0.199600	-0.658726	-0.468934	0.015846	-0.088392	-0.284276	-0.641502	-0.707000	0	0
4084	3.064641	9.214375	0.643161	0.036319	-0.036962	-0.225677	-0.654955	-0.470016	0.015903	-0.090017	-0.283080	-0.642371	-0.706486	0	0
4085	3.051162	9.286963	0.671088	0.015711	-0.073342	-0.235700	-0.652801	-0.470786	0.016398	-0.092075	-0.282129	-0.643048	-0.705985	0	0
4086	2.942839	9.263157	0.754606	0.037907	-0.129211	-0.234197	-0.648219	-0.472778	0.012055	-0.094311	-0.281495	-0.643875	-0.705189	0	0
4087	2.816741	9.258435	0.702626	0.041257	-0.139169	-0.226264	-0.643374	-0.473481	0.013066	-0.096652	-0.281087	-0.644634	-0.704340	0	0
4088	2.781661	9.318492	0.717947	0.027802	-0.145382	-0.195398	-0.640682	-0.474351	0.017368	-0.098790	-0.280842	-0.645239	-0.703587	0	0
4089	2.774335	9.454315	0.791324	0.031156	-0.165929	-0.190221	-0.635565	-0.475898	0.017803	-0.101078	-0.280842	-0.645790	-0.702756	0	0
4090	2.763992	9.490544	0.814806	0.077219	-0.170644	-0.163584	-0.633137	-0.478278	0.020150	-0.103015	-0.281026	-0.646620	-0.701637	0	0
4091	2.850842	9.501825	0.759611	0.103043	-0.168907	-0.152901	-0.629372	-0.477476	0.018497	-0.104856	-0.281357	-0.647558	-0.700366	0	0
4092	2.984729	9.465407	0.715849	0.150750	-0.156098	-0.150928	-0.626683	-0.477005	0.019980	-0.106397	-0.281589	-0.648878	-0.698817	0	0
4093	3.099202	9.428637	0.661864	0.186183	-0.166944	-0.131459	-0.624534	-0.476236	0.021342	-0.107839	-0.282129	-0.650328	-0.697028	0	0
4094	3.187790	9.352553	0.604974	0.212949	-0.177559	-0.124385	-0.620772	-0.474697	0.024619	-0.109178	-0.282763	-0.651966	-0.695029	0	0
4095	3.271590	9.266668	0.504679	0.257245	-0.199090	-0.101411	-0.618891	-0.474551	0.028690	-0.110414	-0.283796	-0.653777	-0.692708	0	0
4096	3.370619	9.142214	0.378662	0.252062	-0.228105	-0.080408	-0.616206	-0.473205	0.035244	-0.111683	-0.285121	-0.655485	-0.690342	0	0
4097	3.413380	8.968216	0.540170	0.233684	-0.271042	-0.040079	-0.613517	-0.473238	0.040118	-0.113026	-0.287022	-0.656861	-0.688024	0	0
4098	3.427971	8.968483	0.557467	0.162257	-0.330320	-0.004438	-0.611643	-0.470311	0.040463	-0.114698	-0.289442	-0.657602	-0.686023	0	0
4099	3.500087	9.212537	0.377290	0.134184	-0.365186	0.029708	-0.610440	-0.468182	0.045288	-0.116459	-0.292331	-0.657965	-0.684151	0	0
4100	3.428262	9.123808	0.096508	0.158920	-0.330970	0.020306	-0.608019	-0.468294	0.047709	-0.117980	-0.294916	-0.658589	-0.682178	0	0
4101	3.317851	8.927578	-0.035394	0.133691	-0.295833	0.028444	-0.606678	-0.467310	0.052904	-0.119288	-0.297316	-0.659016	-0.680494	0	0
4102	3.170895	8.827767	-0.385804	-0.019833	-0.307458	0.013787	-0.604531	-0.465816	0.053609	-0.121231	-0.299483	-0.658453	-0.679744	0	0
4103	3.112295	8.952930	-0.499282	-0.231911	-0.262926	0.009881	-0.603857	-0.465955	0.052778	-0.123533	-0.301094	-0.656475	-0.680531	0	0
4104	3.135162	9.317529	-0.164308	-0.358540	-0.312326	0.023285	-0.601695	-0.468583	0.047762	-0.126454	-0.302932	-0.653556	-0.681986	0	0
4105	3.055051	9.602562	0.059777	-0.308181	-0.376533	0.012424	-0.600609	-0.471200	0.043303	-0.129703	-0.305231	-0.650883	-0.682907	0	0
4106	3.035348	9.621628	0.080694	-0.179358	-0.430164	0.031937	-0.598182	-0.472752	0.040499	-0.132781	-0.308146	-0.648980	-0.682818	0	0
4107	2.975537	9.528255	-0.262274	-0.147061	-0.534386	0.086210	-0.595894	-0.473242	0.041002	-0.136050	-0.312198	-0.646940	-0.682270	0	0
4108	2.640747	9.264823	-0.496848	-0.168325	-0.606810	0.129974	-0.593207	-0.471896	0.041423	-0.139565	-0.316952	-0.644529	-0.681648	0	0
4109	2.284889	9.195213	-0.805750	-0.243182	-0.599631	0.172309	-0.591725	-0.472471	0.040296	-0.142961	-0.321848	-0.641424	-0.681579	0	0
4110	2.009733	9.355283	-0.969469	-0.335334	-0.567124	0.191736	-0.590643	-0.474005	0.038054	-0.146319	-0.326463	-0.637680	-0.682185	0	0
4111	2.040591	9.661748	-0.773435	-0.379636	-0.469433	0.181589	-0.588212	-0.477011	0.036837	-0.149250	-0.330305	-0.633750	-0.683362	0	0
4112	2.340727	9.871163	-0.342118	-0.365132	-0.424870	0.183603	-0.588480	-0.476766	0.032624	-0.151843	-0.333827	-0.629987	-0.684558	0	0
4113	2.762182	10.199310	0.116099	-0.317625	-0.484746	0.177947	-0.588073	-0.477692	0.029318	-0.154678	-0.337821	-0.626423	-0.685234	0	0
4114	2.726974	10.366166	-0.001791	-0.159783	-0.624746	0.140419	-0.587535	-0.477698	0.029039	-0.158111	-0.342727	-0.623861	-0.684351	0	0
4115	2.209084	10.334842	-0.725196	0.088484	-0.683085	0.137420	-0.584576	-0.477863	0.033224	-0.161069	-0.348432	-0.622853	-0.681693	0	0
4116	1.562510	9.721066	-0.598377	0.179803	-0.626291	0.099335	-0.581896	-0.474611	0.037114	-0.163607	-0.353601	-0.622698	-0.678562	0	0
4117	1.165331	9.291412	-0.917867	0.056486	-0.507979	0.089209	-0.578404	-0.473243	0.041887	-0.165914	-0.357730	-0.621882	-0.676583	0	0
4118	1.126973	9.171777	-0.773703	-0.083345	-0.351990	0.061488	-0.576788	-0.473884	0.043483	-0.167927	-0.360350	-0.620498	-0.675966	0	0
4119	1.376520	9.324410	-0.603499	-0.168773	-0.267717	0.005113	-0.576523	-0.472754	0.043380	-0.170118	-0.361941	-0.618844	-0.676085	0	0
4120	1.698794	9.485653	-0.373353	-0.169188	-0.308874	-0.055352	-0.574632	-0.474835	0.039475	-0.172938	-0.363375	-0.617371	-0.675947	0	0
4121	1.809251	9.548356	-0.303032	-0.112944	-0.394726	-0.087581	-0.570589	-0.476880	0.037998	-0.176338	-0.365335	-0.616197	-0.675083	0	0
4122	1.638793	9.557380	-0.500916	-0.064186	-0.455338	-0.137282	-0.566822	-0.476862	0.039590	-0.180220	-0.367418	-0.615458	-0.673600	0	0
4123	1.387727	9.479976	-0.676548	-0.097719	-0.408075	-0.119341	-0.559152	-0.477488	0.040571	-0.183860	-0.369281	-0.614458	-0.672509	0	0
4124	1.306560	9.391088	-0.846880	-0.160353	-0.311799	-0.115359	-0.556594	-0.478117	0.040657	-0.187055	-0.370340	-0.613234	-0.672163	0	0
4125	1.511642	9.448226	-0.778428	-0.232316	-0.198143	-0.097225	-0.553489	-0.481220	0.036840	-0.189755	-0.370665	-0.611622	-0.672695	0	0
4126	1.822254	9.560686	-0.711968	-0.249777	-0.158800	-0.111248	-0.550932	-0.481515	0.034756	-0.192286	-0.370522	-0.610070	-0.673465	0	0
4127	2.059794	9.579576	-0.584456	-0.232590	-0.157601	-0.081184	-0.547558	-0.484339	0.030810	-0.194630	-0.370664	-0.608464	-0.674166	0	0
4128	2.102203	9.526943	-0.534611	-0.182498	-0.192868	-0.075956	-0.545267	-0.485311	0.027617	-0.196862	-0.371076	-0.607166	-0.674461	0	0
4129	2.019196	9.433185	-0.550895	-0.176855	-0.203234	-0.086591	-0.542029	-0.488015	0.024766	-0.199311	-0.371595	-0.605859	-0.674631	0	0
4130	2.004179	9.452330	-0.580388	-0.207582	-0.164662	-0.074945	-0.540143	-0.488697	0.021723	-0.201447	-0.371761	-0.604440	-0.675178	0	0
4131	2.151815	9.586103	-0.567237	-0.232662	-0.115164	-0.071209	-0.539327	-0.491223	0.019724	-0.203465	-0.371661	-0.602868	-0.676032	0	0
4132	2.452491	9.591568	-0.485832	-0.176977	-0.068732	-0.059312	-0.537979	-0.491726	0.015603	-0.204790	-0.371323	-0.601790	-0.676779	0	0
4133	2.740559	9.494840	-0.437745	-0.114603	-0.079382	-0.038027	-0.535419	-0.492723	0.013224	-0.205926	-0.371421	-0.600962	-0.677115	0	0
4134	2.923314	9.340370	-0.334679	-0.084863	-0.122403	-0.013491	-0.534337	-0.494430	0.012339	-0.206935	-0.371922	-0.600215	-0.677195	0	0
4135	2.936564	9.173110	-0.265606	-0.107441	-0.194323	0.010734	-0.533395	-0.494284	0.011242	-0.208400	-0.373107	-0.599015	-0.677157	0	0
4136	2.875145	9.084594	-0.319783	-0.164727	-0.213071	0.029903	-0.532993	-0.493708	0.010439	-0.209962	-0.374319	-0.597368	-0.677460	0	0
4137	2.894402	9.089798	-0.328861	-0.192616	-0.190277	0.033494	-0.531104	-0.495228	0.006824	-0.211561	-0.375432	-0.595508	-0.677985	0	0
4138	3.116539	9.132672	-0.322367	-0.198108	-0.167368	0.040645	-0.529354	-0.495763	0.009784	-0.212931	-0.376351	-0.593665	-0.678662	0	0
4139	3.314759	9.199416	-0.064021	-0.186530	-0.177961	0.042329	-0.530695	-0.497099	0.007576	-0.214367	-0.377444	-0.591831	-0.679205	0	0
4140	3.389518	9.356153	0.040605	-0.186644	-0.221367	0.072084	-0.529615	-0.497905	0.004539	-0.215789	-0.378929	-0.589827	-0.679670	0	0
4141	3.441037	9.427477	-0.078717	-0.177039	-0.215310	0.118114	-0.530956	-0.498554	-0.002825	-0.216887	-0.380740	-0.587680	-0.680168	0	0
4142	3.713742	9.599929	-0.124610	-0.168928	-0.138129	0.164539	-0.532297	-0.499632	-0.003935	-0.217124	-0.382240	-0.585614	-0.681033	0	0
4143	3.888889	9.552198	0.545542	-0.160985	-0.110635	0.207123	-0.532704	-0.498414	-0.007161	-0.216931	-0.383893	-0.583454	-0.682018	0	0
4144	3.927335	9.662122	0.367752	-0.218913	-0.217668	0.200944	-0.534856	-0.498012	-0.010121	-0.217587	-0.386046	-0.580716	-0.682930	0	0
4145	3.542133	9.829959	0.708538	-0.112847	-0.301875	0.190198	-0.535259	-0.497959	-0.012023	-0.218427	-0.389004	-0.578518	-0.682849	0	0
4146	2.881800	9.643186	0.711349	-0.007583	-0.365660	0.215027	-0.537681	-0.498398	-0.009011	-0.219024	-0.392703	-0.576826	-0.681971	0	0
4147	2.350354	9.711167	0.160104	-0.024697	-0.265823	0.268784	-0.539026	-0.498521	-0.008454	-0.218774	-0.396047	-0.574983	-0.681674	0	0
4148	2.269313	9.884486	0.151495	0.048927	-0.013941	0.319262	-0.541191	-0.495054	-0.002865	-0.216412	-0.398067	-0.574016	-0.682067	0	0
4149	2.472116	9.766843	0.695436	0.180081	0.178222	0.360633	-0.546848	-0.492812	-0.002181	-0.212168	-0.399342	-0.574155	-0.682536	0	0
4150	2.728611	9.540868	0.673717	0.259621	0.170363	0.346641	-0.554128	-0.488167	0.000508	-0.207686	-0.400677	-0.574911	-0.682497	0	0
4151	2.963284	9.416445	0.522975	0.210034	0.179547	0.318211	-0.561668	-0.486294	0.000657	-0.203599	-0.401747	-0.575403	-0.682684	0	0
4152	3.009099	9.310462	0.546847	0.148354	0.114735	0.257479	-0.566785	-0.485081	0.002391	-0.200477	-0.402699	-0.575630	-0.682856	0	0
4153	2.724977	9.081953	0.460410	0.098381	-0.015529	0.185836	-0.568406	-0.482613	0.001536	-0.198863	-0.404103	-0.575486	-0.682620	0	0
4154	2.559127	8.991533	0.326008	0.044573	-0.016883	0.077845	-0.571099	-0.481861	0.002410	-0.198138	-0.404706	-0.575462	-0.682494	0	0
4155	2.570128	9.205391	0.555834	-0.091376	-0.003045	0.047431	-0.571639	-0.481399	0.001341	-0.198167	-0.404847	-0.574604	-0.683124	0	0
4156	2.611082	9.599425	0.664854	-0.200039	-0.029432	-0.000846	-0.571906	-0.482113	0.001866	-0.199042	-0.404599	-0.573200	-0.684196	0	0
4157	2.729852	9.849206	0.712353	-0.159571	-0.040651	-0.036192	-0.572437	-0.484010	-0.001460	-0.200137	-0.404377	-0.572137	-0.684897	0	0
4158	2.859634	9.783587	0.719238	-0.102863	-0.078277	-0.076949	-0.569881	-0.483728	-0.003934	-0.201384	-0.404190	-0.571625	-0.685069	0	0
4159	2.995777	9.519016	0.715783	-0.084844	-0.164869	-0.092494	-0.568258	-0.486313	-0.004173	-0.203275	-0.404642	-0.571047	-0.684726	0	0
4160	3.069420	9.364993	0.805868	-0.118542	-0.242590	-0.124936	-0.566110	-0.484942	-0.004290	-0.205845	-0.405266	-0.570288	-0.684221	0	0
4161	3.012795	9.402803	0.765328	-0.152947	-0.315670	-0.129920	-0.561529	-0.486993	-0.006046	-0.209127	-0.406388	-0.569075	-0.683570	0	0
4162	2.784732	9.418088	0.784695	-0.127731	-0.364149	-0.138943	-0.556949	-0.488934	-0.006435	-0.212523	-0.407740	-0.568040	-0.682578	0	0
4163	2.581511	9.385259	0.692043	-0.087501	-0.351747	-0.159907	-0.552773	-0.490236	-0.009524	-0.215945	-0.409062	-0.567302	-0.681325	0	0
4164	2.584728	9.229951	0.729423	-0.074502	-0.347733	-0.173981	-0.547661	-0.490385	-0.008226	-0.219248	-0.410191	-0.566801	-0.680008	0	0
4165	2.658632	9.168172	0.717713	-0.061701	-0.313797	-0.175505	-0.543620	-0.492203	-0.007241	-0.222452	-0.411208	-0.566368	-0.678713	0	0
4166	2.774280	9.082877	0.729127	-0.052224	-0.260153	-0.183995	-0.539039	-0.494317	-0.006273	-0.225250	-0.411741	-0.566226	-0.677584	0	0
4167	2.910363	9.090219	0.889723	-0.031866	-0.278913	-0.208840	-0.534733	-0.494724	-0.005247	-0.228356	-0.412388	-0.566195	-0.676176	0	0
4168	2.948288	9.134605	0.900181	-0.036476	-0.311855	-0.244439	-0.529217	-0.494819	-0.006677	-0.231789	-0.412956	-0.566276	-0.674591	0	0
4169	2.941643	9.115072	0.974751	-0.031020	-0.350705	-0.253511	-0.524235	-0.496224	-0.006099	-0.235594	-0.413823	-0.566249	-0.672761	0	0
4170	2.913075	9.090278	0.981284	-0.031866	-0.391388	-0.262607	-0.518177	-0.497830	-0.004042	-0.239599	-0.414841	-0.566214	-0.670747	0	0
4171	2.888839	9.094696	1.009394	-0.041407	-0.426547	-0.282307	-0.510913	-0.497449	-0.003297	-0.244060	-0.416010	-0.566029	-0.668567	0	0
4172	2.873613	9.028888	1.144233	-0.039575	-0.449513	-0.287750	-0.505257	-0.499581	-0.002614	-0.248597	-0.417248	-0.565868	-0.666256	0	0
4173	2.912145	9.143674	1.024184	-0.047405	-0.474950	-0.268498	-0.497447	-0.502474	0.004288	-0.253253	-0.418778	-0.565431	-0.663910	0	0
4174	2.866490	9.261811	1.127813	-0.049904	-0.480916	-0.243787	-0.490314	-0.503519	0.005533	-0.257734	-0.420449	-0.564887	-0.661587	0	0
4175	2.810417	9.389452	1.062539	-0.022616	-0.511354	-0.226206	-0.483720	-0.504262	0.006522	-0.262196	-0.422497	-0.564306	-0.659020	0	0
4176	2.809657	9.428282	1.067038	0.040883	-0.504103	-0.210049	-0.477932	-0.504909	0.004117	-0.266179	-0.424717	-0.564132	-0.656140	0	0
4177	2.830921	9.355852	1.203046	0.103145	-0.518414	-0.185196	-0.471878	-0.505390	0.006620	-0.269863	-0.427347	-0.564147	-0.652906	0	0
4178	2.963142	9.282991	1.169136	0.150790	-0.531284	-0.151559	-0.465963	-0.503700	0.007287	-0.273144	-0.430353	-0.564327	-0.649403	0	0
4179	2.968220	9.253940	1.058775	0.176676	-0.549813	-0.112694	-0.459510	-0.502676	0.011742	-0.276200	-0.433767	-0.564384	-0.645779	0	0
4180	3.002274	9.232698	0.963688	0.179769	-0.569739	-0.096903	-0.455208	-0.502324	0.016745	-0.279211	-0.437389	-0.564366	-0.642046	0	0
4181	3.110511	9.239494	0.745486	0.177638	-0.541745	-0.079068	-0.448759	-0.500368	0.023820	-0.281980	-0.440915	-0.564262	-0.638506	0	0
4182	3.143037	9.181816	0.703588	0.168534	-0.534840	-0.073751	-0.444456	-0.500006	0.028415	-0.284683	-0.444389	-0.564126	-0.635009	0	0
4183	2.983696	9.217731	0.358997	0.078601	-0.496629	-0.068443	-0.441770	-0.498837	0.030329	-0.287550	-0.447380	-0.563436	-0.632223	0	0
4184	2.842422	9.326806	0.057740	-0.056098	-0.447947	-0.070288	-0.437602	-0.497805	0.030586	-0.290726	-0.449654	-0.562084	-0.630359	0	0
4185	2.738929	9.625937	-0.125834	-0.208808	-0.408254	-0.074034	-0.434503	-0.499277	0.029821	-0.294405	-0.451206	-0.559833	-0.629543	0	0
4186	2.655542	9.918169	-0.125783	-0.316069	-0.403049	-0.033663	-0.429113	-0.501731	0.026271	-0.298259	-0.452626	-0.556780	-0.629418	0	0
4187	2.578756	10.127985	-0.091206	-0.325778	-0.354201	0.001105	-0.427891	-0.504927	0.022201	-0.301676	-0.453892	-0.553587	-0.629694	0	0
4188	2.702657	10.096235	-0.197900	-0.231781	-0.312318	-0.006312	-0.425333	-0.505320	0.018207	-0.304455	-0.455125	-0.551191	-0.629569	0	0
4189	2.981827	9.717738	-0.143146	-0.124397	-0.343844	0.011457	-0.423446	-0.506166	0.016113	-0.306821	-0.456980	-0.549229	-0.628791	0	0
4190	3.033627	9.364197	-0.555353	-0.095090	-0.525445	0.029850	-0.421025	-0.505932	0.015820	-0.309911	-0.460155	-0.546855	-0.627027	0	0
4191	2.785278	9.143605	-0.775560	-0.136702	-0.708310	0.074591	-0.417256	-0.506431	0.015214	-0.313911	-0.464580	-0.543369	-0.624800	0	0
4192	2.339080	9.356396	-1.046034	-0.206798	-0.790304	0.057144	-0.413350	-0.507582	0.011997	-0.318763	-0.469170	-0.539292	-0.622442	0	0
4193	1.934210	9.936518	-1.257827	-0.210727	-0.772124	0.038753	-0.409580	-0.508487	0.010561	-0.323635	-0.473513	-0.535247	-0.620126	0	0
4194	1.643110	10.426469	-1.316196	-0.111007	-0.636993	0.001076	-0.406621	-0.507976	0.009997	-0.327517	-0.477102	-0.532462	-0.617729	0	0
4195	1.732958	10.573782	-1.097892	-0.002843	-0.507578	-0.017238	-0.401506	-0.508962	0.010723	-0.330308	-0.480146	-0.530790	-0.615320	0	0
4196	1.822909	10.255005	-0.722001	0.130737	-0.483995	-0.061772	-0.397740	-0.509136	0.014490	-0.332586	-0.483224	-0.530267	-0.612125	0	0
4197	1.733896	9.602772	-0.796846	0.183036	-0.485287	-0.064220	-0.393710	-0.507601	0.017627	-0.334637	-0.486472	-0.530012	-0.608646	0	0
4198	1.383440	9.120545	-1.234871	0.195645	-0.465798	-0.058644	-0.389005	-0.506486	0.019924	-0.336462	-0.489642	-0.529909	-0.605178	0	0
4199	1.072197	8.901245	-1.408872	0.104063	-0.363735	-0.047587	-0.388473	-0.504867	0.022969	-0.338140	-0.491953	-0.529485	-0.602734	0	0
4200	0.918020	8.876614	-1.268979	-0.009121	-0.244094	-0.034768	-0.384974	-0.505429	0.025363	-0.339632	-0.493196	-0.528769	-0.601507	0	0
4201	0.997138	9.064995	-1.118719	-0.086547	-0.168606	-0.021295	-0.383360	-0.504997	0.023450	-0.341056	-0.493818	-0.527726	-0.601107	0	0
4202	1.156758	9.339798	-1.024416	-0.127183	-0.104463	-0.039627	-0.381474	-0.505847	0.021493	-0.342407	-0.493780	-0.526805	-0.601178	0	0
4203	1.350665	9.576367	-1.058768	-0.133100	-0.057263	-0.080063	-0.381738	-0.506861	0.016557	-0.343827	-0.493261	-0.526153	-0.601364	0	0
4204	1.596472	9.656092	-0.998865	-0.134360	-0.027582	-0.129444	-0.379319	-0.506066	0.016554	-0.345327	-0.492243	-0.525910	-0.601553	0	0
4205	1.766692	9.642197	-0.906873	-0.107508	-0.035489	-0.159508	-0.376892	-0.507486	0.014163	-0.346983	-0.491260	-0.525878	-0.601431	0	0
4206	1.726376	9.476385	-0.906859	-0.061988	-0.067393	-0.184308	-0.373655	-0.510076	0.012542	-0.348660	-0.490437	-0.526200	-0.600851	0	0
4207	1.585222	9.257760	-0.938429	-0.083777	-0.062416	-0.141868	-0.371767	-0.511511	0.011383	-0.350233	-0.489787	-0.526131	-0.600526	0	0
4208	1.560987	9.274324	-0.833377	-0.182899	-0.018155	-0.095921	-0.370153	-0.511240	0.010283	-0.351702	-0.488699	-0.525468	-0.601134	0	0
4209	1.717290	9.490817	-0.623185	-0.265632	-0.000933	-0.028929	-0.368803	-0.512008	0.005336	-0.353160	-0.487632	-0.523967	-0.602454	0	0
4210	1.864750	9.651303	-0.497098	-0.255903	-0.014200	0.008106	-0.368523	-0.515037	0.001146	-0.354329	-0.486800	-0.522368	-0.603828	0	0
4211	2.038820	9.676313	-0.475093	-0.231003	-0.005395	0.020578	-0.370135	-0.515479	-0.002665	-0.355340	-0.486135	-0.520814	-0.605111	0	0
4212	2.088925	9.597112	-0.458514	-0.174676	-0.030884	0.063903	-0.370938	-0.516500	-0.006777	-0.355838	-0.485962	-0.519386	-0.606183	0	0
4213	2.088387	9.400476	-0.336682	-0.144369	-0.027357	0.075519	-0.370804	-0.516195	-0.007859	-0.356206	-0.486021	-0.518008	-0.607099	0	0
4214	2.149514	9.251070	-0.343308	-0.124355	0.029664	0.077708	-0.372412	-0.518085	-0.010355	-0.356074	-0.485740	-0.517019	-0.608242	0	0
4215	2.312968	9.064672	-0.413919	-0.095798	0.078366	0.095764	-0.373755	-0.518593	-0.011582	-0.355532	-0.485434	-0.516213	-0.609488	0	0
4216	2.584900	8.831720	-0.196788	-0.066987	0.125570	0.103174	-0.377790	-0.518755	-0.012767	-0.354469	-0.484903	-0.515788	-0.610887	0	0
4217	2.822476	8.617564	0.004703	-0.137103	0.133936	0.101191	-0.380347	-0.518376	-0.014360	-0.353801	-0.484138	-0.514894	-0.612633	0	0
4218	3.061393	8.539354	-0.045150	-0.256224	0.111397	0.109466	-0.381823	-0.520102	-0.011809	-0.353717	-0.483080	-0.513199	-0.614935	0	0
4219	3.285197	8.611384	-0.094194	-0.338690	0.121652	0.098613	-0.385048	-0.520771	-0.016427	-0.354090	-0.481658	-0.511024	-0.617640	0	0
4220	3.542180	8.523823	0.145455	-0.335906	0.112109	0.126793	-0.387998	-0.523072	-0.024371	-0.354276	-0.480395	-0.508740	-0.620397	0	0
4221	3.578236	8.449242	0.346931	-0.418390	0.055170	0.172133	-0.392023	-0.525402	-0.036120	-0.354896	-0.479467	-0.505459	-0.623435	0	0
4222	3.463003	8.871984	0.296873	-0.587582	-0.050598	0.220443	-0.394976	-0.526699	-0.044577	-0.356526	-0.478787	-0.500547	-0.626981	0	0
4223	3.449923	10.037035	0.446564	-0.629200	-0.044763	0.294563	-0.398057	-0.529639	-0.055402	-0.357863	-0.478317	-0.494967	-0.630995	0	0
4224	3.419232	11.017365	1.526329	-0.484518	-0.031138	0.333944	-0.401951	-0.531345	-0.063589	-0.358167	-0.478415	-0.490184	-0.634473	0	0
4225	2.998682	10.543673	1.969571	-0.162617	-0.103190	0.264752	-0.406790	-0.532267	-0.067923	-0.357723	-0.479810	-0.487454	-0.635771	0	0
4226	2.431465	9.431128	1.050595	0.054806	-0.151587	0.207851	-0.410288	-0.532338	-0.067476	-0.356814	-0.481965	-0.486260	-0.635566	0	0
4227	1.908832	8.775803	0.254719	0.038529	-0.106029	0.155208	-0.413786	-0.532129	-0.066883	-0.356112	-0.483557	-0.485319	-0.635470	0	0
4228	1.615369	9.221987	-0.060974	-0.170041	0.053515	0.175078	-0.414868	-0.530064	-0.069257	-0.355500	-0.483445	-0.483578	-0.637223	0	0
4229	1.660711	10.257007	0.115564	-0.162558	0.267276	0.199398	-0.418900	-0.531190	-0.071699	-0.353681	-0.482149	-0.482473	-0.640048	0	0
4230	1.983910	10.622194	0.392345	0.027797	0.340258	0.226892	-0.424017	-0.529297	-0.074849	-0.350367	-0.481130	-0.482769	-0.642411	0	0
4231	2.345194	10.264613	0.487979	0.102810	0.327035	0.212830	-0.431817	-0.530422	-0.073567	-0.346888	-0.480435	-0.483499	-0.644266	0	0
4232	2.734262	9.946361	0.420471	-0.000982	0.246221	0.210149	-0.436123	-0.530203	-0.072556	-0.344241	-0.479812	-0.483364	-0.646249	0	0
4233	2.739696	10.164951	0.452691	-0.130099	0.112802	0.168212	-0.438816	-0.529084	-0.075350	-0.343198	-0.479469	-0.482057	-0.648032	0	0
4234	2.462574	10.470676	0.586319	-0.064718	0.080257	0.139963	-0.442450	-0.528238	-0.077597	-0.342093	-0.479344	-0.481281	-0.649285	0	0
4235	2.284668	10.394615	0.562174	0.083997	0.151573	0.110870	-0.445141	-0.528186	-0.077155	-0.340210	-0.479199	-0.481771	-0.650017	0	0
4236	2.367558	9.990692	0.466659	0.111193	0.281103	0.059624	-0.448103	-0.527690	-0.077240	-0.337772	-0.477948	-0.483231	-0.651125	0	0
4237	2.685420	9.719702	0.406239	0.015299	0.315148	0.017048	-0.450799	-0.525962	-0.075654	-0.336036	-0.476047	-0.484273	-0.652640	0	0
4238	3.090075	9.654250	0.732101	-0.067613	0.216140	0.002799	-0.450659	-0.528475	-0.071376	-0.335137	-0.474339	-0.484607	-0.654096	0	0
4239	3.190107	9.663377	0.999905	-0.101902	0.053795	-0.023130	-0.452004	-0.528123	-0.072984	-0.335483	-0.473552	-0.484191	-0.654796	0	0
4240	2.843341	9.424026	0.962182	-0.068469	-0.130818	-0.025888	-0.452267	-0.530057	-0.074952	-0.336429	-0.473952	-0.483508	-0.654527	0	0
4241	2.356397	9.031609	0.849092	-0.067307	-0.184699	-0.077379	-0.448767	-0.529974	-0.082077	-0.338120	-0.474578	-0.482774	-0.653743	0	0
4242	1.894214	8.989230	0.811155	-0.079201	-0.159300	-0.031178	-0.446612	-0.530559	-0.083484	-0.339301	-0.475109	-0.481937	-0.653363	0	0
4243	1.791014	9.069904	0.874784	-0.114285	-0.114377	0.009685	-0.447557	-0.529532	-0.083984	-0.340311	-0.475529	-0.480723	-0.653427	0	0
4244	1.846795	9.330689	0.999708	-0.091475	0.002107	0.017548	-0.446746	-0.530376	-0.085111	-0.340430	-0.475180	-0.480137	-0.654048	0	0
4245	2.067800	9.443954	1.092299	-0.003789	0.051930	0.011014	-0.447016	-0.530077	-0.085507	-0.340113	-0.474891	-0.480209	-0.654371	0	0
4246	2.274024	9.435559	1.108320	0.051244	0.074616	-0.024077	-0.450240	-0.531719	-0.084841	-0.339437	-0.474323	-0.481030	-0.654531	0	0
4247	2.459542	9.485047	1.072716	0.076928	0.084149	-0.040775	-0.449708	-0.529726	-0.085737	-0.338924	-0.473844	-0.481986	-0.654440	0	0
4248	2.537839	9.440338	1.024903	0.085220	0.090540	-0.080505	-0.448632	-0.529757	-0.085478	-0.338386	-0.473019	-0.483344	-0.654314	0	0
4249	2.489434	9.432173	0.994591	0.075245	0.094752	-0.110557	-0.447823	-0.530229	-0.084276	-0.338288	-0.472124	-0.484655	-0.654041	0	0
4250	2.464346	9.475416	0.998310	0.111658	0.098984	-0.125441	-0.447553	-0.530990	-0.082260	-0.337879	-0.471114	-0.486422	-0.653669	0	0
4251	2.533157	9.442688	1.092146	0.107682	0.105697	-0.110397	-0.445937	-0.531484	-0.080932	-0.337574	-0.470253	-0.487980	-0.653285	0	0
4252	2.617504	9.356831	1.165194	0.085323	0.094193	-0.084036	-0.445675	-0.529396	-0.079505	-0.337048	-0.469387	-0.489355	-0.653151	0	0
4253	2.687227	9.494036	1.086857	0.095865	0.058639	-0.080713	-0.444732	-0.530415	-0.073143	-0.336834	-0.468935	-0.490534	-0.652701	0	0
4254	2.735935	9.490070	1.136528	0.129744	0.031194	-0.073721	-0.444335	-0.528453	-0.072539	-0.336355	-0.468689	-0.491925	-0.652078	0	0
4255	2.752648	9.373841	1.089772	0.156557	0.019728	-0.068404	-0.443799	-0.528097	-0.070081	-0.335966	-0.468752	-0.493308	-0.651187	0	0
4256	2.789514	9.325942	0.949233	0.161960	0.007370	-0.070237	-0.442722	-0.528238	-0.071188	-0.335422	-0.468778	-0.494816	-0.650305	0	0
4257	2.826701	9.282918	0.941070	0.152543	-0.023195	-0.059859	-0.440975	-0.527793	-0.067651	-0.335206	-0.469146	-0.495985	-0.649259	0	0
4258	2.851109	9.166843	1.029358	0.170232	-0.028641	-0.049232	-0.440307	-0.526901	-0.063950	-0.334694	-0.469557	-0.497302	-0.648218	0	0
4259	2.898197	9.094854	0.903759	0.164554	-0.061713	-0.044162	-0.440040	-0.526715	-0.059995	-0.334508	-0.470291	-0.498340	-0.646983	0	0
4260	2.927544	9.071104	0.837434	0.169590	-0.101851	-0.037334	-0.440316	-0.524514	-0.056786	-0.334282	-0.471227	-0.499351	-0.645638	0	0
4261	2.862968	9.145186	0.810820	0.204145	-0.157892	-0.060558	-0.437892	-0.525423	-0.056708	-0.334491	-0.472630	-0.500394	-0.643695	0	0
4262	2.743459	9.295954	0.757869	0.245727	-0.199872	-0.074821	-0.436150	-0.523730	-0.051903	-0.334660	-0.474278	-0.501720	-0.641358	0	0
4263	2.749306	9.480556	0.706102	0.324931	-0.195651	-0.074553	-0.433737	-0.521301	-0.048991	-0.334568	-0.476248	-0.503466	-0.638572	0	0
4264	3.036140	9.570736	0.776814	0.425726	-0.159356	-0.068768	-0.433741	-0.520586	-0.043108	-0.333622	-0.478248	-0.506042	-0.635529	0	0
4265	3.266000	9.557892	0.574530	0.541920	-0.201612	-0.045734	-0.431335	-0.516613	-0.033331	-0.332324	-0.481105	-0.508986	-0.631690	0	0
4266	3.128179	9.264050	0.355859	0.583001	-0.237022	-0.038711	-0.430405	-0.514240	-0.020318	-0.330836	-0.484264	-0.512106	-0.627522	0	0
4267	3.109945	9.033056	0.029649	0.473548	-0.191637	-0.042279	-0.427590	-0.511832	-0.010733	-0.329770	-0.486820	-0.514600	-0.624055	0	0
4268	3.178575	8.985744	-0.025664	0.302159	-0.210267	-0.030570	-0.427469	-0.508355	-0.001764	-0.329453	-0.488906	-0.515979	-0.621447	0	0
4269	3.145171	9.206056	-0.001870	0.139299	-0.277051	-0.010293	-0.424244	-0.507371	0.001501	-0.330243	-0.491045	-0.515933	-0.619376	0	0
4270	3.118893	9.336691	0.176886	0.081764	-0.259749	-0.010366	-0.421955	-0.508459	0.003347	-0.331147	-0.492823	-0.515658	-0.617709	0	0
4271	3.405295	9.337048	0.310852	0.047969	-0.283472	0.003455	-0.421022	-0.505023	0.000994	-0.332323	-0.494765	-0.514943	-0.616119	0	0
4272	3.619339	9.287516	0.240761	0.061770	-0.359148	0.012696	-0.418601	-0.505283	0.003683	-0.333689	-0.497198	-0.514093	-0.614129	0	0
4273	3.557143	9.087295	0.002039	0.047932	-0.487984	0.003899	-0.416718	-0.505037	0.003397	-0.335896	-0.500391	-0.512670	-0.611516	0	0
4274	3.285965	8.907552	-0.281767	-0.013212	-0.589432	-0.014550	-0.412414	-0.504908	0.005803	-0.338993	-0.503840	-0.510684	-0.608630	0	0
4275	2.921691	8.825686	-0.263441	-0.139333	-0.637565	-0.017822	-0.407837	-0.505864	0.005719	-0.343011	-0.507172	-0.507686	-0.606115	0	0
4276	2.781860	8.942125	-0.061582	-0.284424	-0.644212	0.021485	-0.402182	-0.507095	0.004250	-0.347533	-0.510187	-0.503624	-0.604395	0	0
4277	2.551591	9.314237	-0.020903	-0.305551	-0.673940	0.065467	-0.399483	-0.509651	0.001683	-0.352037	-0.513540	-0.499017	-0.602767	0	0
4278	2.151664	9.649258	-0.216251	-0.212439	-0.634685	0.090843	-0.396786	-0.511143	-0.003985	-0.355681	-0.517044	-0.495024	-0.600922	0	0
4279	1.937893	9.888124	-0.397940	-0.115098	-0.518668	0.106077	-0.394095	-0.511199	-0.004291	-0.358164	-0.520291	-0.491867	-0.599234	0	0
4280	2.012536	10.020562	-0.483312	-0.047880	-0.473257	0.090645	-0.390597	-0.511118	-0.005147	-0.360136	-0.523380	-0.489408	-0.597374	0	0
4281	2.183390	9.921675	-0.727682	-0.017095	-0.446283	0.089118	-0.390063	-0.510230	-0.001172	-0.361843	-0.526433	-0.487170	-0.595485	0	0
4282	2.385699	9.726268	-0.830736	-0.029492	-0.440891	0.082892	-0.388443	-0.512106	-0.001388	-0.363573	-0.529319	-0.484974	-0.593663	0	0
4283	2.523395	9.636522	-0.772872	-0.100552	-0.491850	0.106185	-0.386155	-0.512284	-0.002102	-0.365828	-0.532399	-0.481968	-0.591969	0	0
4284	2.651624	9.789377	-0.644910	-0.125852	-0.541699	0.100445	-0.385078	-0.512315	-0.001843	-0.368427	-0.535586	-0.478721	-0.590115	0	0
4285	2.700678	10.110707	-0.732492	-0.066583	-0.613897	0.092190	-0.380908	-0.512096	-0.003247	-0.371145	-0.539411	-0.475514	-0.587515	0	0
4286	2.497764	9.980804	-0.574042	0.105194	-0.674488	0.119793	-0.378349	-0.513190	-0.001405	-0.372998	-0.544290	-0.472989	-0.583869	0	0
4287	2.109079	9.512479	-0.750949	0.141150	-0.714141	0.116225	-0.376200	-0.512625	0.002677	-0.374898	-0.549535	-0.470460	-0.579767	0	0
4288	1.793467	9.268823	-0.927308	0.020026	-0.650305	0.080974	-0.372981	-0.510494	0.011567	-0.377283	-0.553708	-0.467715	-0.576462	0	0
4289	1.636426	9.350931	-1.019409	-0.073015	-0.608097	0.067725	-0.369755	-0.509410	0.010474	-0.380125	-0.557252	-0.464583	-0.573706	0	0
4290	1.504794	9.375237	-1.105481	-0.064904	-0.538153	0.046126	-0.366252	-0.510926	0.011201	-0.382625	-0.560253	-0.461938	-0.571252	0	0
4291	1.547940	9.385721	-1.190899	-0.049455	-0.483940	0.016454	-0.363017	-0.512600	0.006748	-0.385043	-0.562898	-0.459687	-0.568837	0	0
4292	1.765782	9.426107	-1.025636	-0.031491	-0.476701	0.018272	-0.359524	-0.510986	0.007032	-0.387212	-0.565520	-0.457602	-0.566440	0	0
4293	1.852079	9.493233	-0.903129	-0.024219	-0.488944	0.012887	-0.355349	-0.512178	0.005309	-0.389524	-0.568243	-0.455484	-0.563831	0	0
4294	1.800467	9.637946	-0.982838	-0.030235	-0.461345	-0.026732	-0.351584	-0.511719	0.006234	-0.391875	-0.570570	-0.453681	-0.561300	0	0
4295	1.721600	9.670480	-1.192533	0.029912	-0.422989	-0.047495	-0.349430	-0.512067	0.006879	-0.393914	-0.572828	-0.452460	-0.558552	0	0
4296	1.719291	9.505332	-1.432088	0.057445	-0.346162	-0.053092	-0.345261	-0.511936	0.009288	-0.395380	-0.574718	-0.451733	-0.556158	0	0
4297	1.870373	9.444942	-1.554583	0.024850	-0.256321	-0.029661	-0.342303	-0.511610	0.010626	-0.396596	-0.576088	-0.451039	-0.554435	0	0
4298	1.949410	9.378407	-1.505917	-0.013039	-0.192975	-0.015245	-0.341497	-0.511578	0.014570	-0.397568	-0.577016	-0.450295	-0.553377	0	0
4299	2.066094	9.365962	-1.473355	-0.015436	-0.157238	0.013241	-0.342034	-0.511978	0.014018	-0.398336	-0.577863	-0.449528	-0.552565	0	0
4300	2.200418	9.453379	-1.363971	-0.033420	-0.129904	0.016860	-0.340287	-0.511467	0.014696	-0.398967	-0.578506	-0.448730	-0.552084	0	0
4301	2.402489	9.532305	-1.343921	-0.008547	-0.126430	0.029289	-0.337596	-0.511167	0.011267	-0.399471	-0.579278	-0.448035	-0.551475	0	0
4302	2.577142	9.414100	-1.275079	0.058329	-0.136219	0.017024	-0.338944	-0.510169	0.012406	-0.399601	-0.580325	-0.447711	-0.550542	0	0
4303	2.656699	9.192199	-1.275778	0.058194	-0.168222	0.016810	-0.337460	-0.511422	0.009895	-0.399972	-0.581536	-0.447289	-0.549337	0	0
4304	2.595929	9.069707	-1.339309	0.009299	-0.216732	0.019903	-0.337468	-0.508897	0.011067	-0.400733	-0.582841	-0.446350	-0.548161	0	0
4305	2.675941	9.177968	-1.412297	-0.063707	-0.210358	0.024999	-0.335175	-0.510955	0.011927	-0.401954	-0.583828	-0.445040	-0.547283	0	0
4306	2.740891	9.329664	-1.375339	-0.082437	-0.234189	0.047752	-0.334632	-0.512690	0.012819	-0.403180	-0.584986	-0.443351	-0.546514	0	0
4307	2.733694	9.441202	-1.414918	-0.057874	-0.247901	0.035362	-0.333829	-0.511275	0.012174	-0.404470	-0.586242	-0.441856	-0.545424	0	0
4308	2.692890	9.314234	-1.323734	-0.024607	-0.244112	0.037271	-0.331808	-0.511999	0.010764	-0.405454	-0.587634	-0.440499	-0.544292	0	0
4309	2.609105	9.128203	-1.401936	-0.028238	-0.254821	0.037219	-0.332076	-0.512270	0.010485	-0.406585	-0.589049	-0.439122	-0.543031	0	0
4310	2.551848	9.078609	-1.427392	-0.066580	-0.219413	0.030268	-0.330727	-0.513416	0.009615	-0.407741	-0.590099	-0.437672	-0.542193	0	0
4311	2.530046	9.194736	-1.457825	-0.091545	-0.224716	0.020432	-0.329649	-0.514013	0.009855	-0.409200	-0.591012	-0.436170	-0.541310	0	0
4312	2.430952	9.309470	-1.413585	-0.071130	-0.223034	0.031131	-0.328302	-0.514302	0.008740	-0.410394	-0.592063	-0.434666	-0.540466	0	0
4313	2.390901	9.352427	-1.545133	-0.067851	-0.185303	0.016364	-0.327894	-0.515518	0.005698	-0.411561	-0.592835	-0.433477	-0.539686	0	0
4314	2.405908	9.328423	-1.549306	-0.044164	-0.131721	0.015011	-0.326680	-0.516380	0.004974	-0.412285	-0.593431	-0.432585	-0.539195	0	0
4315	2.556143	9.309286	-1.679361	-0.047541	-0.083738	0.015278	-0.326279	-0.515552	0.005541	-0.412897	-0.593732	-0.431932	-0.538919	0	0
4316	2.658731	9.257731	-1.752857	-0.057924	-0.098438	0.031046	-0.327352	-0.516948	0.005645	-0.413470	-0.594158	-0.431007	-0.538750	0	0
4317	2.651860	9.109515	-1.795281	-0.053146	-0.101695	0.020440	-0.326538	-0.519092	0.005566	-0.414162	-0.594555	-0.430219	-0.538410	0	0
4318	2.617257	8.904968	-1.765912	-0.082406	-0.081134	0.041713	-0.326407	-0.517775	0.003699	-0.414751	-0.594834	-0.429165	-0.538490	0	0
4319	2.550085	8.850327	-1.892741	-0.154207	-0.093971	0.032585	-0.327745	-0.519663	0.000792	-0.415942	-0.594823	-0.427793	-0.538676	0	0
4320	2.474085	8.785838	-1.807924	-0.177849	-0.074921	0.045027	-0.327879	-0.519943	0.000784	-0.417052	-0.594682	-0.426228	-0.539212	0	0
4321	2.320449	8.695643	-1.910658	-0.249859	-0.061403	0.048464	-0.326926	-0.523259	-0.003968	-0.418582	-0.594161	-0.424380	-0.540059	0	0
4322	2.235866	8.781488	-2.058340	-0.309226	0.005391	0.059333	-0.329609	-0.525383	-0.007549	-0.420051	-0.593092	-0.422350	-0.541682	0	0
4323	2.147408	8.983820	-1.930179	-0.340940	0.044780	0.073639	-0.330410	-0.526653	-0.013168	-0.421529	-0.591710	-0.420303	-0.543634	0	0
4324	2.056814	9.059881	-1.740949	-0.385148	0.085929	0.084385	-0.333624	-0.531000	-0.018177	-0.422963	-0.589975	-0.418040	-0.546145	0	0
4325	2.014419	9.233897	-1.786894	-0.418978	0.105464	0.073798	-0.337653	-0.532754	-0.024183	-0.424639	-0.587912	-0.415819	-0.548758	0	0
4326	2.122239	9.362137	-1.370496	-0.381657	0.160280	0.099865	-0.340597	-0.537076	-0.030558	-0.425642	-0.585827	-0.413786	-0.551739	0	0
4327	2.460296	9.586787	-1.113864	-0.365560	0.245376	0.117168	-0.343549	-0.539178	-0.034816	-0.426174	-0.583376	-0.412191	-0.555109	0	0
4328	2.812369	9.734019	-0.745481	-0.295310	0.277960	0.119272	-0.348113	-0.542245	-0.038678	-0.426063	-0.581067	-0.411008	-0.558484	0	0
4329	3.004213	9.854040	-0.634578	-0.218079	0.252765	0.086593	-0.350527	-0.544391	-0.041581	-0.425861	-0.579059	-0.410431	-0.561141	0	0
4330	3.026365	9.966119	-0.586597	-0.151368	0.256047	0.048797	-0.355361	-0.547051	-0.044337	-0.425388	-0.577181	-0.410359	-0.563483	0	0
4331	2.933299	10.032416	-0.474403	-0.129085	0.258643	0.023260	-0.361414	-0.547448	-0.045641	-0.424994	-0.575249	-0.410668	-0.565527	0	0
4332	2.921730	10.342928	-0.640797	-0.061419	0.265621	0.051801	-0.364501	-0.549594	-0.047855	-0.423937	-0.573701	-0.411122	-0.567559	0	0
4333	2.934714	10.474293	-0.304367	0.051151	0.357915	0.097816	-0.368673	-0.549249	-0.046296	-0.421672	-0.572266	-0.412441	-0.569735	0	0
4334	3.098169	10.166512	-0.374063	0.148992	0.439105	0.156086	-0.374319	-0.550892	-0.043149	-0.418089	-0.571034	-0.414216	-0.572317	0	0
4335	3.515536	10.021145	-0.364972	0.214646	0.539736	0.209011	-0.382931	-0.550925	-0.039233	-0.413477	-0.569682	-0.416573	-0.575296	0	0
4336	3.953820	9.997592	0.130117	0.306164	0.581161	0.292559	-0.395719	-0.549356	-0.032900	-0.407590	-0.568812	-0.419035	-0.578561	0	0
4337	4.180208	9.904648	0.624042	0.418577	0.404203	0.297026	-0.407165	-0.546561	-0.025725	-0.401830	-0.569405	-0.421467	-0.580237	0	0
4338	3.935760	9.137998	1.257854	0.628537	0.184055	0.282201	-0.413370	-0.542375	-0.016523	-0.395798	-0.572041	-0.424213	-0.579790	0	0
4339	3.094082	8.171065	1.070807	0.681061	0.009362	0.242578	-0.421452	-0.540193	-0.004637	-0.390481	-0.575694	-0.426849	-0.577842	0	0
4340	2.655477	7.847459	0.583142	0.458897	0.073850	0.217661	-0.429006	-0.534893	0.006798	-0.386230	-0.577982	-0.428508	-0.577186	0	0
4341	2.846554	8.428676	0.295744	0.136541	0.320444	0.131529	-0.436407	-0.535453	0.013953	-0.383343	-0.577217	-0.429817	-0.578901	0	0
4342	3.341585	9.170839	0.574955	-0.083485	0.404958	0.092334	-0.445156	-0.533810	0.013018	-0.381513	-0.574945	-0.430329	-0.581982	0	0
4343	3.593524	9.255577	1.073138	-0.092836	0.361090	-0.005295	-0.450264	-0.535261	0.013440	-0.380556	-0.572460	-0.431235	-0.584383	0	0
4344	3.542899	9.021620	1.215380	-0.175145	0.280230	-0.071475	-0.454967	-0.536958	0.011805	-0.380730	-0.569844	-0.431666	-0.586505	0	0
4345	3.403036	9.094330	1.131099	-0.346244	0.179525	-0.085004	-0.458725	-0.539309	0.006866	-0.382455	-0.567098	-0.430833	-0.588652	0	0
4346	3.142839	9.366350	1.039213	-0.399551	0.100131	-0.057340	-0.462885	-0.542341	0.001093	-0.384584	-0.564725	-0.429171	-0.590756	0	0
4347	2.905010	9.512555	1.095808	-0.326703	0.080384	-0.025366	-0.465030	-0.544156	-0.004120	-0.386269	-0.562874	-0.427724	-0.592470	0	0
4348	2.767959	9.578041	1.088701	-0.269111	0.142824	-0.014150	-0.466637	-0.546170	-0.007437	-0.387215	-0.560922	-0.426744	-0.594408	0	0
4349	2.842549	9.501722	1.202302	-0.216451	0.194221	0.011082	-0.470666	-0.547923	-0.013443	-0.387579	-0.558960	-0.426183	-0.596418	0	0
4350	3.068679	9.350461	1.246493	-0.179236	0.228482	0.005185	-0.475101	-0.549336	-0.015345	-0.387527	-0.556914	-0.425960	-0.598522	0	0
4351	3.207192	9.294685	1.010433	-0.172055	0.190392	-0.033958	-0.478999	-0.549880	-0.018587	-0.387923	-0.554944	-0.425892	-0.600141	0	0
4352	3.177207	9.177587	0.752815	-0.152716	0.151974	-0.056227	-0.480608	-0.551329	-0.021750	-0.388409	-0.553188	-0.425870	-0.601462	0	0
4353	3.220743	9.154081	0.576187	-0.148919	0.099890	-0.106062	-0.481682	-0.552517	-0.018369	-0.389491	-0.551538	-0.425983	-0.602197	0	0
4354	3.204008	9.263021	0.570037	-0.144557	0.007735	-0.117247	-0.482218	-0.553002	-0.021377	-0.390910	-0.550418	-0.425782	-0.602444	0	0
4355	3.174158	9.313468	0.645774	-0.097819	-0.045037	-0.124508	-0.483020	-0.554360	-0.023183	-0.392436	-0.549758	-0.425734	-0.602089	0	0
4356	3.096974	9.297503	0.662785	-0.027521	-0.064667	-0.097874	-0.482748	-0.554817	-0.028243	-0.393399	-0.549610	-0.425848	-0.601514	0	0
4357	2.971397	9.251511	0.514839	0.016097	-0.038214	-0.074549	-0.483553	-0.555696	-0.026218	-0.393970	-0.549566	-0.426237	-0.600905	0	0
4358	3.011070	9.206105	0.511585	0.025861	0.024652	-0.024614	-0.484361	-0.555164	-0.030007	-0.393818	-0.549403	-0.426621	-0.600882	0	0
4359	3.123560	9.157166	0.520221	0.046140	0.057196	-0.003147	-0.486516	-0.554567	-0.029145	-0.393387	-0.549208	-0.427172	-0.600951	0	0
4360	3.162814	9.012220	0.522519	-0.000588	0.090557	0.034048	-0.490012	-0.555060	-0.028848	-0.392742	-0.548791	-0.427337	-0.601635	0	0
4361	3.307139	8.949295	0.546681	-0.049404	0.125368	0.048234	-0.492706	-0.554321	-0.027429	-0.392231	-0.548031	-0.427294	-0.602691	0	0
4362	3.480083	9.051984	0.702874	-0.072815	0.121655	0.047206	-0.495397	-0.554127	-0.026983	-0.391767	-0.547198	-0.427074	-0.603905	0	0
4363	3.532852	9.101510	0.841337	-0.078042	0.079298	0.032757	-0.498081	-0.555801	-0.031639	-0.391694	-0.546539	-0.426754	-0.604775	0	0
4364	3.441345	9.078004	0.879630	-0.099602	-0.001414	0.017163	-0.500504	-0.555301	-0.032412	-0.392076	-0.546210	-0.426057	-0.605314	0	0
4365	3.303247	9.179875	0.771109	-0.112203	-0.055540	0.007966	-0.500768	-0.556501	-0.035446	-0.392909	-0.546127	-0.425131	-0.605500	0	0
4366	3.174250	9.337766	0.828549	-0.134894	-0.075380	0.011324	-0.503451	-0.559286	-0.034960	-0.393834	-0.546082	-0.423961	-0.605761	0	0
4367	3.094624	9.452856	0.899864	-0.125617	-0.054625	0.038020	-0.506413	-0.558497	-0.035445	-0.394553	-0.546065	-0.422791	-0.606126	0	0
4368	3.079515	9.479284	0.887164	-0.106236	-0.042455	0.055842	-0.507220	-0.558133	-0.038149	-0.394905	-0.546116	-0.421684	-0.606622	0	0
4369	3.196764	9.413424	0.761265	-0.079092	-0.011999	0.056102	-0.509638	-0.559488	-0.038438	-0.395081	-0.546097	-0.420864	-0.607093	0	0
4370	3.332866	9.265374	0.713598	-0.042692	-0.007782	0.042075	-0.512326	-0.559930	-0.041146	-0.395019	-0.546127	-0.420358	-0.607457	0	0
4371	3.386094	9.127951	0.583866	-0.055600	-0.017044	0.052582	-0.513941	-0.559912	-0.040309	-0.395105	-0.546218	-0.419676	-0.607791	0	0
4372	3.450153	9.073276	0.569393	-0.072453	-0.036433	0.040016	-0.516093	-0.559825	-0.041916	-0.395336	-0.546294	-0.418888	-0.608116	0	0
4373	3.429801	9.133606	0.645347	-0.093131	-0.082614	0.030815	-0.516499	-0.559104	-0.042024	-0.396029	-0.546546	-0.417832	-0.608165	0	0
4374	3.328176	9.141483	0.748091	-0.087692	-0.114401	0.023576	-0.518917	-0.560139	-0.043938	-0.396766	-0.546964	-0.416734	-0.608063	0	0
4375	3.239670	9.193277	0.677579	-0.091257	-0.123262	0.020875	-0.519453	-0.560526	-0.045034	-0.397675	-0.547426	-0.415579	-0.607843	0	0
4376	3.180219	9.250458	0.631992	-0.087501	-0.115125	0.016530	-0.519317	-0.560936	-0.045867	-0.398459	-0.547821	-0.414512	-0.607703	0	0
4377	3.190201	9.236073	0.632407	-0.070595	-0.116047	0.023648	-0.521602	-0.561746	-0.045321	-0.399208	-0.548330	-0.413495	-0.607445	0	0
4378	3.243773	9.217620	0.595673	-0.076876	-0.112541	0.023641	-0.521739	-0.560902	-0.044883	-0.399873	-0.548776	-0.412466	-0.607304	0	0
4379	3.296994	9.218583	0.570819	-0.085212	-0.112827	0.032442	-0.523616	-0.562793	-0.047103	-0.400633	-0.549242	-0.411322	-0.607158	0	0
4380	3.369027	9.253879	0.579985	-0.075345	-0.129585	0.030581	-0.524958	-0.563917	-0.046170	-0.401317	-0.549823	-0.410195	-0.606942	0	0
4381	3.403365	9.249657	0.682178	-0.070289	-0.141357	0.041120	-0.525230	-0.563070	-0.045730	-0.402056	-0.550556	-0.408976	-0.606612	0	0
4382	3.384757	9.210477	0.681902	-0.066957	-0.169910	0.046258	-0.526572	-0.564161	-0.046295	-0.402761	-0.551477	-0.407649	-0.606200	0	0
4383	3.385356	9.166780	0.595587	-0.077654	-0.175227	0.041774	-0.527379	-0.564296	-0.045745	-0.403670	-0.552386	-0.406241	-0.605713	0	0
4384	3.385866	9.147373	0.634266	-0.082495	-0.182663	0.053204	-0.529667	-0.563800	-0.046520	-0.404462	-0.553343	-0.404732	-0.605321	0	0
4385	3.360436	9.210032	0.652271	-0.103029	-0.197729	0.044205	-0.529131	-0.563557	-0.045292	-0.405583	-0.554290	-0.403061	-0.604819	0	0
4386	3.321012	9.250592	0.703716	-0.099185	-0.184188	0.037237	-0.529800	-0.564364	-0.046537	-0.406574	-0.555124	-0.401524	-0.604412	0	0
4387	3.327201	9.194877	0.776546	-0.091868	-0.168079	0.035594	-0.531545	-0.565722	-0.047378	-0.407562	-0.555898	-0.400084	-0.603990	0	0
4388	3.402273	9.191380	0.735545	-0.106313	-0.168240	0.037300	-0.531815	-0.565407	-0.048455	-0.408519	-0.556598	-0.398570	-0.603699	0	0
4389	3.438521	9.196893	0.736615	-0.093730	-0.161064	0.039146	-0.532623	-0.564970	-0.048159	-0.409464	-0.557332	-0.397123	-0.603335	0	0
4390	3.406169	9.116192	0.726602	-0.086486	-0.162741	0.037400	-0.533701	-0.564353	-0.049216	-0.410282	-0.558074	-0.395751	-0.602994	0	0
4391	3.481817	8.974337	0.761289	-0.086557	-0.158380	0.040953	-0.534638	-0.566051	-0.048443	-0.411161	-0.558826	-0.394343	-0.602622	0	0
4392	3.539453	8.999659	0.753237	-0.122529	-0.163079	0.039028	-0.534639	-0.565601	-0.049518	-0.412172	-0.559427	-0.392738	-0.602422	0	0
4393	3.559957	9.072865	0.801460	-0.117228	-0.162229	0.042578	-0.535311	-0.565560	-0.050599	-0.413220	-0.560079	-0.391114	-0.602154	0	0
4394	3.577629	9.044059	0.843144	-0.120597	-0.162925	0.033718	-0.535579	-0.565828	-0.051014	-0.414244	-0.560660	-0.389552	-0.601924	0	0
4395	3.580052	9.044103	0.843218	-0.129526	-0.168246	0.030119	-0.536113	-0.567075	-0.051729	-0.415453	-0.561245	-0.387892	-0.601617	0	0
4396	3.592085	9.049177	0.848364	-0.142300	-0.180908	0.034416	-0.537185	-0.568594	-0.052447	-0.416658	-0.561840	-0.386119	-0.601369	0	0
4397	3.596906	9.044405	0.810031	-0.142322	-0.191555	0.033463	-0.538393	-0.569385	-0.053822	-0.418000	-0.562521	-0.384259	-0.600991	0	0
4398	3.597585	9.010430	0.810308	-0.131443	-0.205556	0.028105	-0.536645	-0.569673	-0.049218	-0.419274	-0.563280	-0.382478	-0.600529	0	0
4399	3.606129	9.068850	0.814944	-0.131676	-0.214622	0.035114	-0.537184	-0.569362	-0.049883	-0.420628	-0.564146	-0.380568	-0.599983	0	0
4400	3.608778	9.190288	0.886328	-0.135878	-0.220512	0.056274	-0.538523	-0.571321	-0.049658	-0.421802	-0.565072	-0.378541	-0.599569	0	0
4401	3.641424	9.253999	0.882035	-0.128588	-0.220360	0.052752	-0.538254	-0.570663	-0.053865	-0.423046	-0.566045	-0.376520	-0.599047	0	0
4402	3.643254	9.159351	0.863547	-0.092876	-0.211479	0.065302	-0.539867	-0.571184	-0.054272	-0.423881	-0.567124	-0.374736	-0.598556	0	0
4403	3.626127	9.037652	0.810979	-0.116066	-0.209725	0.058178	-0.540541	-0.571055	-0.053033	-0.424974	-0.568101	-0.372797	-0.598064	0	0
4404	3.611768	9.015534	0.728856	-0.114086	-0.213093	0.051096	-0.540270	-0.571628	-0.053055	-0.426016	-0.569041	-0.370955	-0.597574	0	0
4405	3.629866	9.093556	0.813079	-0.101607	-0.206003	0.056475	-0.541345	-0.572179	-0.052651	-0.427017	-0.570045	-0.369122	-0.597037	0	0
4406	3.668527	9.113688	0.903184	-0.093579	-0.209530	0.058235	-0.540538	-0.572217	-0.051844	-0.427881	-0.571072	-0.367373	-0.596516	0	0
4407	3.679346	9.060479	0.923176	-0.096886	-0.207516	0.047628	-0.543629	-0.573295	-0.051161	-0.428907	-0.572067	-0.365608	-0.595910	0	0
4408	3.705357	8.968699	0.905408	-0.093984	-0.205539	0.040575	-0.543768	-0.571683	-0.053288	-0.429845	-0.572988	-0.363985	-0.595343	0	0
4409	3.711230	8.910537	0.862695	-0.084585	-0.212180	0.024651	-0.542689	-0.572907	-0.050478	-0.430947	-0.573976	-0.362398	-0.594562	0	0
4410	3.677487	8.900213	0.856923	-0.102733	-0.224868	0.028057	-0.543225	-0.573308	-0.051030	-0.432087	-0.574931	-0.360696	-0.593847	0	0
4411	3.657949	8.914430	0.899548	-0.100644	-0.222810	0.017471	-0.544571	-0.573466	-0.048975	-0.433356	-0.575881	-0.359003	-0.593027	0	0
4412	3.671515	8.965657	0.914022	-0.099337	-0.216167	0.036961	-0.543220	-0.575502	-0.048103	-0.434388	-0.576824	-0.357304	-0.592381	0	0
4413	3.704173	9.031798	0.928969	-0.087034	-0.207476	0.049422	-0.543354	-0.575657	-0.047425	-0.435328	-0.577850	-0.355569	-0.591734	0	0
4414	3.714242	9.014989	0.941441	-0.079605	-0.198348	0.042430	-0.542815	-0.575984	-0.046079	-0.436146	-0.578788	-0.354029	-0.591139	0	0
4415	3.676767	8.943903	0.904718	-0.079220	-0.198000	0.028300	-0.542544	-0.576730	-0.044744	-0.437127	-0.579712	-0.352499	-0.590422	0	0
4416	3.657803	8.909563	0.822546	-0.088306	-0.198167	0.031814	-0.542007	-0.576289	-0.045962	-0.438055	-0.580569	-0.350966	-0.589805	0	0
4417	3.647412	8.948219	0.846009	-0.103047	-0.178295	0.014214	-0.542539	-0.578560	-0.045348	-0.439184	-0.581218	-0.349460	-0.589220	0	0
4418	3.670624	9.011767	0.923276	-0.100443	-0.176578	0.017760	-0.541196	-0.578064	-0.043576	-0.440188	-0.581841	-0.348027	-0.588704	0	0
4419	3.723211	9.053996	0.958273	-0.088946	-0.167806	0.026678	-0.541327	-0.579047	-0.043879	-0.441122	-0.582529	-0.346576	-0.588181	0	0
4420	3.742657	9.047063	0.932442	-0.077023	-0.155107	0.020605	-0.539037	-0.579799	-0.044339	-0.441901	-0.583140	-0.345349	-0.587712	0	0
4421	3.782438	8.994375	0.917209	-0.069711	-0.156712	0.016191	-0.539310	-0.578687	-0.043073	-0.442743	-0.583807	-0.344118	-0.587137	0	0
4422	3.802209	8.975312	0.917960	-0.062100	-0.149186	0.002114	-0.538764	-0.581559	-0.042082	-0.443512	-0.584377	-0.343121	-0.586574	0	0
4423	3.840216	9.014845	0.923642	-0.058489	-0.161532	-0.000616	-0.537150	-0.581136	-0.043587	-0.444400	-0.585063	-0.342029	-0.585856	0	0
4424	3.883833	9.025354	0.987492	-0.056781	-0.154510	0.003843	-0.534054	-0.581780	-0.043371	-0.445156	-0.585697	-0.341014	-0.585238	0	0
4425	3.898213	9.030469	0.968636	-0.034433	-0.166856	0.007368	-0.533242	-0.583508	-0.043028	-0.445870	-0.586546	-0.339989	-0.584441	0	0
4426	3.917902	9.004114	0.897220	-0.020755	-0.170123	0.000316	-0.533108	-0.583726	-0.039902	-0.446474	-0.587410	-0.339148	-0.583600	0	0
4427	3.967934	8.922480	0.875298	-0.006183	-0.184893	-0.008581	-0.530816	-0.585529	-0.037807	-0.447170	-0.588435	-0.338296	-0.582529	0	0
4428	4.007864	8.852794	0.800015	-0.026307	-0.175633	0.005556	-0.529339	-0.584438	-0.037380	-0.447798	-0.589324	-0.337359	-0.581690	0	0
4429	4.081234	8.805563	0.711145	-0.067429	-0.179269	-0.005217	-0.527721	-0.585911	-0.036629	-0.448807	-0.590053	-0.336149	-0.580873	0	0
4430	4.137529	8.923128	0.861239	-0.107156	-0.204484	-0.005524	-0.526373	-0.586830	-0.035039	-0.450067	-0.590704	-0.334679	-0.580085	0	0
4431	4.112814	9.214014	1.012354	-0.119759	-0.241746	-0.012884	-0.522602	-0.588044	-0.035395	-0.451629	-0.591532	-0.332922	-0.579038	0	0
4432	3.968549	9.410471	1.083478	-0.051197	-0.264028	-0.023399	-0.519104	-0.588137	-0.034894	-0.452867	-0.592720	-0.331597	-0.577614	0	0
4433	3.913327	9.380334	1.057938	0.013304	-0.246063	-0.008922	-0.516949	-0.589379	-0.032370	-0.453628	-0.594179	-0.330561	-0.576109	0	0
4434	3.977807	9.177576	1.008485	0.045304	-0.253256	0.005272	-0.513178	-0.590933	-0.030284	-0.454083	-0.595828	-0.329672	-0.574555	0	0
4435	4.007603	8.894078	0.977836	0.027517	-0.272703	-0.005511	-0.512105	-0.590195	-0.026456	-0.454820	-0.597510	-0.328571	-0.572854	0	0
4436	4.048497	8.780716	0.931800	0.006564	-0.298848	-0.034037	-0.508067	-0.591220	-0.022993	-0.455865	-0.599100	-0.327493	-0.570976	0	0
4437	4.020152	8.741358	0.916784	-0.012974	-0.335958	-0.050241	-0.504299	-0.591929	-0.020607	-0.457295	-0.600804	-0.326130	-0.568819	0	0
4438	3.982554	8.689700	0.964166	-0.026768	-0.369158	-0.078778	-0.498785	-0.591690	-0.018075	-0.459035	-0.602495	-0.324782	-0.566395	0	0
4439	3.905108	8.690726	1.005113	-0.042843	-0.393969	-0.087812	-0.492865	-0.591842	-0.017468	-0.461030	-0.604254	-0.323198	-0.563801	0	0
4440	3.870136	8.755647	1.085398	-0.053259	-0.422022	-0.107471	-0.485868	-0.592632	-0.014849	-0.463269	-0.606021	-0.321597	-0.560977	0	0
4441	3.908149	8.802468	1.139172	-0.038655	-0.442946	-0.119064	-0.477791	-0.594225	-0.015404	-0.465555	-0.607952	-0.319985	-0.557910	0	0
4442	3.884311	8.792332	1.201107	-0.022115	-0.470818	-0.136868	-0.470392	-0.594186	-0.012219	-0.467921	-0.610025	-0.318481	-0.554517	0	0
4443	3.911734	8.865652	1.138806	-0.038268	-0.497469	-0.143285	-0.461908	-0.596931	-0.012407	-0.470490	-0.612154	-0.316747	-0.550978	0	0
4444	3.866142	8.957070	1.093385	-0.034803	-0.495796	-0.137952	-0.453564	-0.597992	-0.011721	-0.473007	-0.614279	-0.315033	-0.547430	0	0
4445	3.854798	9.029687	1.029899	-0.037803	-0.498810	-0.160965	-0.445081	-0.600293	-0.012713	-0.475650	-0.616328	-0.313386	-0.543769	0	0
4446	3.881068	9.044727	1.001704	-0.017894	-0.510934	-0.167175	-0.433918	-0.599248	-0.013900	-0.478252	-0.618496	-0.311845	-0.539899	0	0
4447	3.957321	9.007281	1.119878	-0.016308	-0.519956	-0.161057	-0.424767	-0.599864	-0.014844	-0.480801	-0.620726	-0.310195	-0.536011	0	0
4448	4.019736	9.037545	1.121565	-0.042505	-0.541506	-0.161292	-0.415077	-0.600748	-0.017030	-0.483593	-0.622922	-0.308317	-0.532021	0	0
4449	4.015023	9.027747	1.102236	-0.012638	-0.572087	-0.172885	-0.403769	-0.602956	-0.018733	-0.486308	-0.625374	-0.306485	-0.527710	0	0
4450	4.002929	8.915863	1.170113	-0.001986	-0.610203	-0.173974	-0.393006	-0.602882	-0.020492	-0.489098	-0.628051	-0.304537	-0.523060	0	0
4451	3.972269	8.861891	1.097360	-0.005426	-0.639311	-0.184769	-0.383583	-0.604008	-0.024182	-0.491995	-0.630807	-0.302461	-0.518209	0	0
4452	3.912186	8.938472	0.974573	0.007236	-0.678997	-0.193811	-0.369863	-0.602846	-0.026894	-0.494996	-0.633772	-0.300319	-0.512953	0	0
4453	3.861731	8.910849	0.939531	0.047143	-0.715567	-0.211589	-0.358699	-0.602082	-0.028227	-0.497876	-0.637039	-0.298275	-0.507280	0	0
4454	3.852160	8.898533	0.900813	0.051906	-0.732056	-0.190458	-0.346049	-0.602882	-0.030854	-0.500682	-0.640437	-0.296043	-0.501514	0	0
4455	3.845542	8.956656	0.707587	0.066694	-0.742211	-0.206386	-0.335829	-0.600733	-0.035946	-0.503428	-0.643881	-0.293895	-0.495584	0	0
4456	3.708989	8.954147	0.428982	0.090323	-0.758658	-0.216990	-0.324126	-0.599453	-0.041765	-0.506137	-0.647449	-0.291856	-0.489341	0	0
4457	3.659662	8.739609	0.337609	0.111370	-0.694498	-0.251854	-0.311346	-0.598811	-0.045574	-0.508614	-0.650678	-0.290426	-0.483303	0	0
4458	3.747133	8.702336	0.172063	0.017403	-0.675333	-0.267954	-0.299244	-0.596440	-0.049863	-0.511746	-0.653247	-0.288755	-0.477498	0	0
4459	3.721363	8.769836	0.112988	-0.057015	-0.698723	-0.282478	-0.288881	-0.596958	-0.056270	-0.515417	-0.655483	-0.286657	-0.471715	0	0
4460	3.581746	8.954225	0.044722	-0.111545	-0.702337	-0.263197	-0.278118	-0.596025	-0.064543	-0.519390	-0.657459	-0.284173	-0.466077	0	0
4461	3.454315	9.129119	-0.061615	-0.145840	-0.656690	-0.251496	-0.265337	-0.594823	-0.074193	-0.523316	-0.659060	-0.281638	-0.460935	0	0
4462	3.404323	9.298128	-0.242565	-0.165886	-0.603096	-0.232642	-0.258071	-0.593900	-0.084606	-0.527171	-0.660313	-0.279188	-0.456214	0	0
4463	3.450852	9.381503	-0.330836	-0.189792	-0.548877	-0.204091	-0.248920	-0.593607	-0.094243	-0.530816	-0.661267	-0.276679	-0.452116	0	0
4464	3.637529	9.496560	-0.352456	-0.174517	-0.574370	-0.174193	-0.241524	-0.591444	-0.103254	-0.534340	-0.662453	-0.273932	-0.447883	0	0
4465	3.842528	9.655641	-0.434028	-0.119940	-0.654695	-0.142759	-0.235746	-0.588418	-0.111128	-0.537482	-0.664379	-0.270738	-0.443186	0	0
4466	3.871265	9.792109	-0.448620	-0.051541	-0.747841	-0.091875	-0.227671	-0.588292	-0.118578	-0.540245	-0.667159	-0.267036	-0.437865	0	0
4467	3.700087	9.711294	-0.674735	-0.027668	-0.817074	-0.053298	-0.220945	-0.587452	-0.124898	-0.542742	-0.670474	-0.262743	-0.432275	0	0
4468	3.503802	9.557197	-0.872181	-0.017691	-0.827534	-0.023220	-0.216373	-0.585665	-0.133207	-0.545122	-0.673882	-0.258262	-0.426645	0	0
4469	3.273371	9.412189	-1.080372	-0.051634	-0.884184	0.025881	-0.212880	-0.583346	-0.138897	-0.547526	-0.677474	-0.252929	-0.421036	0	0
4470	3.016259	9.290989	-1.145124	-0.072159	-0.902770	0.050515	-0.208575	-0.582576	-0.145873	-0.550070	-0.680989	-0.247269	-0.415373	0	0
4471	2.602736	9.113543	-1.209436	-0.114416	-0.993439	0.033988	-0.203737	-0.580013	-0.151161	-0.553035	-0.684602	-0.240978	-0.409148	0	0
4472	2.060880	9.021142	-1.466099	-0.127610	-1.069480	0.010604	-0.199435	-0.578371	-0.159063	-0.556421	-0.688269	-0.234386	-0.402175	0	0
4473	1.599107	9.180252	-1.635538	-0.177337	-1.049848	-0.010546	-0.194724	-0.578158	-0.166879	-0.560017	-0.691504	-0.227792	-0.395367	0	0
4474	1.307473	9.444416	-1.754809	-0.170732	-0.965482	-0.040872	-0.190424	-0.575364	-0.175561	-0.563550	-0.694253	-0.221898	-0.388825	0	0
4475	1.182508	9.641220	-1.709576	-0.161077	-0.801899	-0.037125	-0.185577	-0.575897	-0.181904	-0.566491	-0.696412	-0.216917	-0.383466	0	0
4476	1.234794	9.719872	-1.540053	-0.162508	-0.585536	-0.013662	-0.183830	-0.574492	-0.189238	-0.568962	-0.697712	-0.212969	-0.379638	0	0
4477	1.511592	9.729774	-1.317383	-0.190671	-0.434641	-0.011967	-0.181544	-0.573125	-0.195489	-0.571189	-0.698288	-0.209778	-0.377001	0	0
4478	1.746782	9.636959	-1.104844	-0.174030	-0.374744	-0.018657	-0.178852	-0.572910	-0.201374	-0.573291	-0.698683	-0.206997	-0.374609	0	0
4479	1.758507	9.297304	-1.073034	-0.097021	-0.366610	-0.069629	-0.176164	-0.571627	-0.204362	-0.574928	-0.699387	-0.204950	-0.371902	0	0
4480	1.656655	9.033254	-1.225828	-0.085957	-0.345065	-0.074724	-0.174281	-0.570984	-0.209542	-0.576549	-0.700041	-0.203047	-0.369196	0	0
4481	1.651706	9.023443	-1.319790	-0.132125	-0.259894	-0.083161	-0.172129	-0.570392	-0.212819	-0.578257	-0.700099	-0.201581	-0.367214	0	0
4482	1.881236	9.197556	-1.212953	-0.131998	-0.164124	-0.071999	-0.169437	-0.570378	-0.216121	-0.579811	-0.699812	-0.200535	-0.365880	0	0
4483	2.185942	9.237076	-1.175013	-0.111739	-0.074967	-0.074087	-0.169442	-0.568438	-0.220283	-0.580967	-0.699320	-0.200152	-0.365196	0	0
4484	2.478495	9.150133	-1.179823	-0.087557	-0.062511	-0.101398	-0.168228	-0.568964	-0.223312	-0.582102	-0.698852	-0.200077	-0.364324	0	0
4485	2.622466	9.211001	-1.252898	-0.121067	-0.087820	-0.131757	-0.166078	-0.567804	-0.226570	-0.583550	-0.698239	-0.199987	-0.363233	0	0
4486	2.643189	9.386168	-1.258398	-0.173755	-0.111721	-0.117941	-0.163924	-0.567939	-0.229053	-0.585439	-0.697408	-0.199430	-0.362092	0	0
4487	2.594175	9.550369	-1.160034	-0.166798	-0.110102	-0.109067	-0.162307	-0.568282	-0.234262	-0.587156	-0.696653	-0.198881	-0.361066	0	0
4488	2.497136	9.560750	-1.124573	-0.132734	-0.086927	-0.099951	-0.159217	-0.566438	-0.237373	-0.588642	-0.696004	-0.198485	-0.360114	0	0
4489	2.526690	9.636529	-1.263862	-0.120636	-0.052769	-0.074946	-0.156124	-0.565602	-0.239835	-0.589791	-0.695381	-0.198200	-0.359594	0	0
4490	2.521908	9.634015	-1.259175	-0.064683	-0.007006	-0.072709	-0.156523	-0.566960	-0.242055	-0.590539	-0.694894	-0.198341	-0.359231	0	0
4491	2.621025	9.499848	-1.418818	-0.011450	0.019279	-0.038791	-0.155718	-0.565930	-0.244484	-0.590646	-0.694735	-0.198620	-0.359208	0	0
4492	2.720841	9.346283	-1.479593	0.029699	0.045947	-0.024360	-0.156526	-0.565795	-0.243380	-0.590450	-0.694706	-0.199093	-0.359325	0	0
4493	2.825629	9.190384	-1.516126	0.014821	0.063081	-0.003095	-0.155184	-0.564343	-0.246210	-0.590144	-0.694627	-0.199471	-0.359769	0	0
4494	2.963117	9.095768	-1.554524	-0.034039	0.065972	0.007354	-0.155588	-0.564327	-0.246478	-0.590235	-0.694211	-0.199617	-0.360343	0	0
4495	3.019206	8.980275	-1.407493	-0.061635	0.043953	0.025681	-0.156258	-0.564863	-0.247169	-0.590376	-0.693822	-0.199400	-0.360981	0	0
4496	3.014577	8.951047	-1.522965	-0.105395	0.026232	0.044001	-0.157337	-0.563956	-0.248490	-0.590901	-0.693197	-0.198811	-0.361646	0	0
4497	2.886139	8.953573	-1.502853	-0.129380	0.021053	0.065138	-0.156526	-0.564753	-0.251659	-0.591397	-0.692581	-0.197933	-0.362497	0	0
4498	2.751127	9.028801	-1.570154	-0.154911	0.050617	0.082957	-0.158681	-0.563800	-0.253920	-0.592072	-0.691648	-0.197039	-0.363659	0	0
4499	2.629331	9.084871	-1.410618	-0.124567	0.091367	0.099247	-0.160023	-0.564893	-0.254349	-0.592256	-0.690881	-0.196353	-0.365188	0	0
4500	2.555286	9.030119	-1.412477	-0.129502	0.130698	0.088893	-0.160559	-0.565058	-0.258981	-0.592571	-0.689812	-0.195987	-0.366891	0	0
4501	2.533936	8.990878	-1.513943	-0.102317	0.180660	0.091075	-0.162442	-0.564933	-0.262499	-0.592440	-0.688836	-0.195963	-0.368942	0	0
4502	2.669751	9.012782	-1.346243	-0.085142	0.242041	0.132154	-0.165264	-0.565649	-0.265487	-0.592063	-0.687696	-0.196124	-0.371580	0	0
4503	2.668349	9.143891	-0.962106	-0.132114	0.252153	0.139130	-0.167956	-0.564996	-0.266525	-0.591803	-0.686369	-0.196074	-0.374462	0	0
4504	2.834172	9.579022	-0.960300	-0.166946	0.289383	0.168379	-0.171184	-0.565177	-0.267719	-0.591745	-0.684622	-0.195961	-0.377796	0	0
4505	2.923136	10.032216	-0.623966	-0.066268	0.312320	0.174984	-0.174409	-0.565881	-0.270839	-0.590766	-0.683513	-0.196264	-0.381164	0	0
4506	3.197366	10.187742	-0.294145	0.106733	0.306950	0.164808	-0.180594	-0.567162	-0.270535	-0.588799	-0.683292	-0.197314	-0.384051	0	0
4507	3.245412	9.761374	-0.053537	0.214682	0.260895	0.158665	-0.182486	-0.564644	-0.267161	-0.586051	-0.683984	-0.198493	-0.386407	0	0
4508	3.107098	9.404426	-0.059904	0.187236	0.192935	0.164378	-0.184908	-0.565655	-0.257762	-0.583745	-0.684658	-0.199182	-0.388346	0	0
4509	3.154523	9.482989	0.104656	0.070918	0.176725	0.169196	-0.188406	-0.565915	-0.255276	-0.582100	-0.684836	-0.199235	-0.390467	0	0
4510	2.955718	9.809596	0.611255	-0.002305	0.135135	0.172255	-0.191099	-0.565286	-0.255224	-0.581169	-0.684637	-0.198790	-0.392425	0	0
4511	2.601936	10.055656	0.651502	0.045531	0.094929	0.159837	-0.196748	-0.564836	-0.262912	-0.579913	-0.684944	-0.198339	-0.393972	0	0
4512	2.313974	9.861039	0.331183	0.148807	0.208737	0.122069	-0.199173	-0.564119	-0.260816	-0.577996	-0.685225	-0.199251	-0.395836	0	0
4513	2.074137	9.009439	0.354321	0.161406	0.352081	0.081561	-0.200786	-0.564180	-0.262707	-0.575755	-0.685003	-0.201289	-0.398448	0	0
4514	2.016855	8.462168	0.245956	-0.013991	0.475311	-0.000382	-0.202140	-0.561630	-0.261246	-0.574885	-0.683020	-0.203927	-0.401751	0	0
4515	2.308257	8.948150	0.426966	-0.214023	0.535342	-0.050222	-0.202134	-0.563249	-0.264842	-0.575361	-0.679591	-0.206417	-0.405596	0	0
4516	2.619333	9.939463	0.821424	-0.223237	0.485616	-0.054224	-0.204826	-0.562633	-0.264245	-0.576081	-0.676215	-0.208632	-0.409068	0	0
4517	2.684474	10.236845	1.071540	-0.048373	0.430726	-0.075278	-0.204560	-0.561480	-0.265301	-0.575747	-0.674059	-0.211366	-0.411685	0	0
4518	2.655901	9.823610	0.924527	0.090745	0.427027	-0.094288	-0.204157	-0.561294	-0.267617	-0.574613	-0.672619	-0.214785	-0.413849	0	0
4519	2.696577	9.455325	0.733562	0.020398	0.443080	-0.084670	-0.204969	-0.559909	-0.265382	-0.573821	-0.670748	-0.217934	-0.416331	0	0
4520	2.748277	9.293611	0.733962	-0.102233	0.465729	-0.071653	-0.203088	-0.558781	-0.267003	-0.573778	-0.668059	-0.220617	-0.419289	0	0
4521	2.787664	9.272483	0.793105	-0.116598	0.442630	-0.077160	-0.204026	-0.559880	-0.267572	-0.573862	-0.665381	-0.223138	-0.422090	0	0
4522	2.712144	9.402198	0.722404	-0.089202	0.384794	-0.102185	-0.203090	-0.557861	-0.269971	-0.574019	-0.663013	-0.225604	-0.424285	0	0
4523	2.649866	9.604988	0.702112	-0.064210	0.361800	-0.098712	-0.202413	-0.558944	-0.272876	-0.574018	-0.660898	-0.228023	-0.426290	0	0
4524	2.750288	9.694221	0.832108	-0.051195	0.342844	-0.118271	-0.201609	-0.557792	-0.274483	-0.574075	-0.658873	-0.230503	-0.428011	0	0
4525	2.861617	9.701096	0.825843	-0.020801	0.282721	-0.121237	-0.201345	-0.555814	-0.274422	-0.574060	-0.657268	-0.232802	-0.429251	0	0
4526	2.830599	9.540298	0.732219	0.022446	0.212286	-0.134798	-0.200270	-0.555895	-0.271985	-0.573991	-0.656173	-0.234957	-0.429845	0	0
4527	2.707779	9.368125	0.659937	0.033099	0.134307	-0.142300	-0.197043	-0.555125	-0.271725	-0.574059	-0.655452	-0.236774	-0.429857	0	0
4528	2.575680	9.414270	0.564058	0.033057	0.113003	-0.144175	-0.196640	-0.554439	-0.277295	-0.574203	-0.654824	-0.238444	-0.429698	0	0
4529	2.583647	9.516387	0.662231	0.065048	0.109370	-0.129961	-0.193816	-0.553956	-0.276495	-0.574071	-0.654414	-0.240175	-0.429536	0	0
4530	2.599680	9.555515	0.614282	0.107695	0.123383	-0.106756	-0.194226	-0.552296	-0.274256	-0.573530	-0.654251	-0.241990	-0.429488	0	0
4531	2.607934	9.487679	0.497089	0.143688	0.130749	-0.104824	-0.192347	-0.551331	-0.268795	-0.572724	-0.654251	-0.244018	-0.429416	0	0
4532	2.564822	9.341237	0.501685	0.190328	0.141606	-0.096636	-0.191274	-0.550556	-0.266602	-0.571547	-0.654501	-0.246227	-0.429342	0	0
4533	2.630421	9.332717	0.498948	0.206283	0.166307	-0.083181	-0.189799	-0.549736	-0.260596	-0.570148	-0.654749	-0.248584	-0.429467	0	0
4534	2.784073	9.415625	0.560813	0.231733	0.192503	-0.054681	-0.190340	-0.549084	-0.257570	-0.568381	-0.655108	-0.250988	-0.429862	0	0
4535	2.920482	9.379256	0.548423	0.263922	0.187331	-0.013974	-0.190480	-0.547774	-0.252757	-0.566246	-0.655753	-0.253255	-0.430366	0	0
4536	3.003008	9.341890	0.351431	0.294216	0.200569	0.000339	-0.190753	-0.546885	-0.247955	-0.563800	-0.656557	-0.255608	-0.430961	0	0
4537	3.091205	9.268215	0.186182	0.292171	0.226872	0.014634	-0.192773	-0.546773	-0.244657	-0.561238	-0.657251	-0.258023	-0.431806	0	0
4538	3.172021	9.332790	0.091882	0.269846	0.232212	0.042870	-0.194396	-0.544582	-0.239660	-0.558668	-0.657871	-0.260170	-0.432905	0	0
4539	3.215625	9.221916	0.151832	0.308965	0.220592	0.058826	-0.195480	-0.542872	-0.232778	-0.555800	-0.658787	-0.262321	-0.433905	0	0
4540	3.278274	9.101660	0.043926	0.334754	0.254983	0.043207	-0.197231	-0.542526	-0.227568	-0.552722	-0.659649	-0.264870	-0.434977	0	0
4541	3.375325	9.074274	-0.094920	0.320469	0.288604	0.045129	-0.199519	-0.542851	-0.223463	-0.549632	-0.660282	-0.267523	-0.436308	0	0
4542	3.280379	8.980305	-0.056201	0.305836	0.267007	0.050273	-0.201144	-0.540278	-0.216547	-0.546660	-0.660926	-0.269961	-0.437563	0	0
4543	3.310629	9.141062	-0.205738	0.284302	0.249179	0.044777	-0.203436	-0.539208	-0.211443	-0.543890	-0.661514	-0.272228	-0.438719	0	0
4544	3.384307	9.336612	-0.197731	0.319590	0.221341	0.032308	-0.205056	-0.537852	-0.207155	-0.541014	-0.662364	-0.274587	-0.439521	0	0
4545	3.412168	9.380804	-0.305538	0.394888	0.218984	0.009538	-0.208023	-0.536114	-0.199569	-0.537725	-0.663572	-0.277395	-0.439973	0	0
4546	3.429637	9.191735	-0.573194	0.447425	0.231213	0.000066	-0.208573	-0.533160	-0.191835	-0.534088	-0.664949	-0.280580	-0.440304	0	0
4547	3.373772	8.797418	-0.800627	0.406391	0.255942	-0.007827	-0.209385	-0.532596	-0.184720	-0.530660	-0.665985	-0.283732	-0.440863	0	0
4548	3.479899	8.556562	-0.949621	0.277945	0.263873	-0.048856	-0.210875	-0.529725	-0.178613	-0.528254	-0.666152	-0.286655	-0.441609	0	0
4549	3.679821	8.749554	-0.889574	0.098059	0.267806	-0.052985	-0.212092	-0.528040	-0.176637	-0.527014	-0.665366	-0.288793	-0.442881	0	0
4550	3.777251	8.996533	-0.710306	0.023141	0.253785	-0.014446	-0.211961	-0.526938	-0.175376	-0.526177	-0.664322	-0.290294	-0.444459	0	0
4551	3.818555	8.922061	-0.381083	0.018359	0.237579	-0.007506	-0.213437	-0.528164	-0.176080	-0.525333	-0.663382	-0.291605	-0.446001	0	0
4552	3.807915	8.737374	-0.312612	-0.038132	0.132932	0.034091	-0.214382	-0.527131	-0.176853	-0.525036	-0.662691	-0.291869	-0.447203	0	0
4553	3.290756	8.812894	-0.897177	-0.213137	-0.037114	0.089160	-0.216670	-0.526292	-0.180206	-0.526082	-0.662047	-0.290052	-0.448109	0	0
4554	2.457440	9.169211	-0.819517	-0.381719	-0.033585	0.066719	-0.218820	-0.526555	-0.185096	-0.528395	-0.660382	-0.287680	-0.449370	0	0
4555	2.289253	10.066899	-0.056298	-0.524271	0.069407	0.060724	-0.219620	-0.527740	-0.194392	-0.531311	-0.657510	-0.285214	-0.451710	0	0
4556	2.545506	10.923719	0.546929	-0.440805	0.061175	0.064363	-0.221767	-0.528444	-0.204747	-0.533735	-0.655076	-0.283075	-0.453730	0	0
4557	2.681883	11.115539	0.431709	-0.099148	-0.015919	0.063137	-0.223923	-0.527044	-0.207947	-0.534093	-0.654829	-0.282064	-0.454294	0	0
4558	2.526288	10.568864	-0.105771	0.187354	-0.092992	0.040626	-0.224327	-0.527091	-0.205491	-0.532937	-0.656371	-0.282108	-0.453399	0	0
4559	2.331554	10.045759	-0.608521	0.266407	-0.138591	0.040659	-0.224065	-0.525176	-0.202706	-0.531352	-0.658556	-0.282253	-0.451998	0	0
4560	1.839855	9.420211	-0.630927	0.243722	-0.147058	0.014146	-0.223536	-0.522754	-0.197592	-0.530092	-0.660559	-0.282433	-0.450439	0	0
4561	1.417002	9.174587	-1.010369	0.141519	-0.101714	-0.058267	-0.222732	-0.521972	-0.195395	-0.529677	-0.661619	-0.282870	-0.449096	0	0
4562	1.144765	9.206056	-1.062292	0.070799	-0.008254	-0.123253	-0.221926	-0.521732	-0.194307	-0.529780	-0.661688	-0.283915	-0.448213	0	0
4563	1.104228	9.287856	-1.102670	0.094738	0.071181	-0.163331	-0.220178	-0.520859	-0.197024	-0.529669	-0.661412	-0.285763	-0.447576	0	0
4564	1.100816	9.472304	-1.017504	0.146526	0.144575	-0.236970	-0.217492	-0.519542	-0.195378	-0.529339	-0.660867	-0.288706	-0.446882	0	0
4565	1.117526	9.625563	-0.897782	0.193515	0.212451	-0.232865	-0.214405	-0.517704	-0.192084	-0.528488	-0.660260	-0.292212	-0.446508	0	0
4566	1.200472	9.491129	-0.807559	0.187962	0.305171	-0.244681	-0.211581	-0.517598	-0.187207	-0.527430	-0.659172	-0.296243	-0.446711	0	0
4567	1.312721	9.332942	-0.798106	0.105335	0.361292	-0.241063	-0.210511	-0.516136	-0.184038	-0.526755	-0.657379	-0.300195	-0.447511	0	0
4568	1.436086	9.437122	-0.982876	0.041724	0.442521	-0.203639	-0.208898	-0.515455	-0.184443	-0.526042	-0.655000	-0.304017	-0.449253	0	0
4569	1.688331	9.456285	-0.801954	0.024912	0.509135	-0.169731	-0.206750	-0.514428	-0.181982	-0.525111	-0.652299	-0.307912	-0.451613	0	0
4570	1.931994	9.397593	-0.760331	-0.025868	0.560608	-0.146627	-0.207287	-0.514718	-0.181167	-0.524191	-0.649170	-0.311661	-0.454609	0	0
4571	2.222343	9.412565	-0.818938	-0.033199	0.631269	-0.129463	-0.206481	-0.514100	-0.184155	-0.523044	-0.645689	-0.315653	-0.458120	0	0
4572	2.605172	9.419514	-0.807242	0.002300	0.632911	-0.110860	-0.208634	-0.514098	-0.182086	-0.521511	-0.642439	-0.319655	-0.461648	0	0
4573	2.857432	9.399809	-0.866757	0.028680	0.590083	-0.095191	-0.209577	-0.513969	-0.180571	-0.519890	-0.639535	-0.323467	-0.464842	0	0
4574	2.924298	9.430140	-0.990113	0.064598	0.527559	-0.035374	-0.209710	-0.514571	-0.178954	-0.517910	-0.637297	-0.326703	-0.467854	0	0
4575	2.706076	9.227137	-0.768992	0.071800	0.489649	0.025458	-0.211598	-0.513142	-0.177523	-0.515737	-0.635447	-0.329401	-0.470869	0	0
4576	2.471810	9.062659	-0.779755	0.016564	0.510919	0.008682	-0.214961	-0.513342	-0.177762	-0.513883	-0.633148	-0.332027	-0.474138	0	0
4577	2.554754	9.025315	-0.844332	0.024972	0.561789	0.039962	-0.218192	-0.512874	-0.176347	-0.511665	-0.630734	-0.334764	-0.477814	0	0
4578	2.755586	8.827484	-0.663350	0.078730	0.641717	0.062703	-0.219539	-0.512597	-0.174687	-0.508692	-0.628269	-0.337993	-0.481946	0	0
4579	3.172722	8.684534	-0.712061	0.083244	0.690535	0.104497	-0.223975	-0.513802	-0.173311	-0.505311	-0.625709	-0.341226	-0.486532	0	0
4580	3.716359	8.925051	-0.490163	0.033183	0.713633	0.161818	-0.229629	-0.512879	-0.170762	-0.501846	-0.622941	-0.343947	-0.491728	0	0
4581	4.098215	9.723404	-0.390583	0.030345	0.734095	0.269679	-0.236087	-0.512734	-0.170545	-0.497765	-0.620412	-0.346061	-0.497554	0	0
4582	4.353549	10.580176	-0.078669	0.091072	0.665329	0.340057	-0.243896	-0.511185	-0.168359	-0.493168	-0.618714	-0.347683	-0.503085	0	0
4583	4.500046	10.158076	0.665648	0.305559	0.619764	0.387261	-0.251703	-0.510241	-0.164558	-0.487117	-0.618461	-0.349828	-0.507782	0	0
4584	3.863673	8.772480	0.680645	0.397398	0.417760	0.387338	-0.258160	-0.511371	-0.158250	-0.481195	-0.619615	-0.351453	-0.510890	0	0
4585	3.186473	7.886178	0.132128	0.165961	0.286262	0.373592	-0.267049	-0.508723	-0.153427	-0.477195	-0.620293	-0.351310	-0.513909	0	0
4586	2.789695	8.514977	-0.279591	-0.205668	0.398133	0.323705	-0.274844	-0.511032	-0.156136	-0.475376	-0.618393	-0.350116	-0.518678	0	0
4587	3.008646	10.111529	0.093030	-0.226205	0.491163	0.295822	-0.280763	-0.510500	-0.160956	-0.473463	-0.615829	-0.349392	-0.523940	0	0
4588	3.059866	11.287509	0.718851	0.043121	0.467224	0.278757	-0.285739	-0.510553	-0.165942	-0.470074	-0.614551	-0.350082	-0.528016	0	0
4589	3.019406	11.058611	1.041916	0.391494	0.485244	0.244612	-0.291528	-0.509683	-0.160940	-0.464630	-0.614697	-0.352877	-0.530796	0	0
4590	3.000477	9.793443	0.867925	0.453848	0.454819	0.165107	-0.295843	-0.507474	-0.154003	-0.459314	-0.614954	-0.356364	-0.532792	0	0
4591	2.975038	8.800016	0.349846	0.196990	0.414033	0.107518	-0.302173	-0.505773	-0.147605	-0.456018	-0.614051	-0.358610	-0.535153	0	0
4592	2.745308	8.601601	0.026528	-0.143504	0.396551	0.049824	-0.304324	-0.506259	-0.148959	-0.455168	-0.611440	-0.359330	-0.538373	0	0
4593	2.492163	9.048569	0.203158	-0.254896	0.426755	0.012569	-0.305133	-0.505180	-0.151912	-0.455095	-0.608036	-0.359784	-0.541974	0	0
4594	2.505694	9.553827	0.772700	-0.189260	0.429107	0.012753	-0.307278	-0.507143	-0.156857	-0.454594	-0.604885	-0.360613	-0.545359	0	0
4595	2.626668	9.827933	0.904339	-0.064355	0.393778	0.046472	-0.307546	-0.507225	-0.159173	-0.453294	-0.602616	-0.361741	-0.548200	0	0
4596	2.771768	9.714033	0.851876	0.114200	0.369996	0.062768	-0.311987	-0.506503	-0.161415	-0.450878	-0.601318	-0.363655	-0.550346	0	0
4597	2.905078	9.449397	0.718340	0.189869	0.351205	0.057565	-0.314010	-0.505219	-0.159714	-0.448134	-0.600448	-0.365912	-0.552038	0	0
4598	2.993612	9.140263	0.706538	0.180242	0.324807	0.043214	-0.316305	-0.503305	-0.154310	-0.445569	-0.599601	-0.368104	-0.553577	0	0
4599	3.125659	9.079538	0.694197	0.088742	0.315464	0.030464	-0.318865	-0.502132	-0.153425	-0.443703	-0.598359	-0.369795	-0.555289	0	0
4600	3.361984	9.161528	0.835640	0.029877	0.290713	0.005308	-0.320070	-0.503817	-0.152920	-0.442365	-0.596878	-0.371221	-0.556997	0	0
4601	3.479412	9.105393	0.827631	0.048083	0.200765	-0.018219	-0.321014	-0.502905	-0.154651	-0.441431	-0.595903	-0.372463	-0.557952	0	0
4602	3.384795	8.856049	0.756796	0.084845	0.136239	-0.057384	-0.320750	-0.501509	-0.153928	-0.440685	-0.595287	-0.373881	-0.558250	0	0
4603	3.336458	8.709500	0.640868	0.058982	0.100804	-0.071817	-0.321020	-0.501412	-0.151741	-0.440354	-0.594715	-0.375057	-0.558332	0	0
4604	3.385113	8.831773	0.704029	0.009242	0.059457	-0.070487	-0.320213	-0.501449	-0.150934	-0.440422	-0.594147	-0.375786	-0.558393	0	0
4605	3.379625	9.006478	0.837351	0.026651	0.028043	-0.088324	-0.318605	-0.499200	-0.151698	-0.440646	-0.593776	-0.376555	-0.558093	0	0
4606	3.187715	9.143795	0.796724	0.025029	-0.048786	-0.074638	-0.318597	-0.501713	-0.153414	-0.441056	-0.593869	-0.376913	-0.557427	0	0
4607	3.011632	9.232857	0.858053	0.054064	-0.067804	-0.087012	-0.317793	-0.500765	-0.152303	-0.441473	-0.594155	-0.377405	-0.556459	0	0
4608	2.897524	9.250213	0.904973	0.077855	-0.069017	-0.101952	-0.314973	-0.499138	-0.151874	-0.441799	-0.594491	-0.378126	-0.555350	0	0
4609	2.863177	9.375815	0.799457	0.089912	-0.047343	-0.111495	-0.314569	-0.499185	-0.150245	-0.442067	-0.594723	-0.379054	-0.554256	0	0
4610	2.889416	9.512236	0.760716	0.121913	-0.002339	-0.122610	-0.312421	-0.498000	-0.148460	-0.441989	-0.594801	-0.380438	-0.553285	0	0
4611	3.031300	9.451695	0.794415	0.169686	0.068914	-0.146788	-0.310811	-0.496629	-0.148026	-0.441537	-0.594600	-0.382531	-0.552418	0	0
4612	3.180393	9.269901	0.809991	0.187600	0.085809	-0.140461	-0.309740	-0.495347	-0.143227	-0.440826	-0.594406	-0.384773	-0.551638	0	0
4613	3.298513	9.174935	0.775816	0.180349	0.073309	-0.140585	-0.309068	-0.495394	-0.141873	-0.440255	-0.594244	-0.386901	-0.550779	0	0
4614	3.412359	9.072622	0.876374	0.172639	0.044456	-0.126672	-0.305308	-0.493590	-0.137771	-0.439719	-0.594264	-0.388783	-0.549859	0	0
4615	3.475045	9.085896	0.856532	0.163676	-0.000677	-0.102248	-0.305579	-0.493061	-0.135842	-0.439315	-0.594580	-0.390257	-0.548795	0	0
4616	3.450526	9.104876	0.886931	0.205282	-0.027523	-0.081068	-0.304237	-0.492163	-0.133103	-0.438613	-0.595313	-0.391726	-0.547514	0	0
4617	3.432984	9.133689	0.886175	0.228191	-0.026014	-0.062418	-0.303438	-0.489854	-0.129494	-0.437699	-0.596203	-0.393196	-0.546222	0	0
4618	3.462978	9.090537	0.901865	0.271096	-0.022381	-0.050772	-0.303040	-0.489022	-0.122931	-0.436417	-0.597310	-0.394859	-0.544837	0	0
4619	3.637872	8.948051	0.893863	0.281826	-0.007299	-0.045370	-0.303317	-0.486830	-0.119313	-0.435004	-0.598394	-0.396590	-0.543518	0	0
4620	3.848500	8.820768	0.785737	0.270488	-0.049553	-0.066048	-0.302785	-0.485101	-0.114902	-0.433912	-0.599578	-0.398214	-0.541897	0	0
4621	3.949208	8.803126	0.331572	0.220785	-0.128985	-0.071143	-0.303058	-0.484165	-0.112143	-0.433471	-0.600952	-0.399224	-0.539982	0	0
4622	3.607657	8.660972	0.257166	0.197683	-0.235184	-0.100103	-0.299568	-0.482220	-0.107760	-0.433738	-0.602681	-0.399842	-0.537376	0	0
4623	3.407024	8.705850	-0.059873	0.081047	-0.235046	-0.146390	-0.298630	-0.480988	-0.106777	-0.434950	-0.603715	-0.400080	-0.535054	0	0
4624	3.352895	8.986473	-0.078095	-0.045549	-0.251759	-0.161039	-0.294595	-0.480357	-0.107485	-0.437072	-0.604223	-0.399680	-0.533046	0	0
4625	3.128532	9.317430	0.037703	-0.138069	-0.325788	-0.147624	-0.292177	-0.479105	-0.108836	-0.439965	-0.604771	-0.398347	-0.531039	0	0
4626	3.005561	9.669648	0.161266	-0.142388	-0.344173	-0.124760	-0.287600	-0.479746	-0.110273	-0.442839	-0.605478	-0.396795	-0.529003	0	0
4627	2.889764	9.847167	-0.081950	-0.115176	-0.372930	-0.103617	-0.284640	-0.479757	-0.112761	-0.445535	-0.606532	-0.395096	-0.526798	0	0
4628	2.699054	9.850935	-0.586144	-0.079467	-0.330468	-0.083730	-0.283030	-0.478046	-0.114768	-0.447744	-0.607592	-0.393677	-0.524762	0	0
4629	2.813350	9.675768	-0.802787	-0.042953	-0.251800	-0.088429	-0.280741	-0.478672	-0.114543	-0.449435	-0.608377	-0.392800	-0.523061	0	0
4630	3.029803	9.492750	-0.953646	-0.089562	-0.298891	-0.069463	-0.277648	-0.478145	-0.115925	-0.451498	-0.609270	-0.391376	-0.521311	0	0
4631	2.866460	9.370798	-1.261059	-0.178071	-0.441513	-0.014024	-0.274959	-0.477183	-0.117288	-0.454352	-0.610715	-0.388474	-0.519306	0	0
4632	2.392968	9.396180	-1.381703	-0.280512	-0.455509	0.012194	-0.275224	-0.478046	-0.122628	-0.457748	-0.611853	-0.384834	-0.517693	0	0
4633	2.102700	9.750217	-1.268102	-0.324072	-0.418083	0.065388	-0.273738	-0.479167	-0.130859	-0.460973	-0.612784	-0.380781	-0.516726	0	0
4634	1.979388	10.228659	-1.222535	-0.251987	-0.350092	0.073128	-0.274272	-0.479899	-0.135510	-0.463452	-0.613712	-0.377378	-0.515903	0	0
4635	2.153979	10.598409	-1.159784	-0.074997	-0.240003	0.069028	-0.272256	-0.479026	-0.138503	-0.464449	-0.614862	-0.375408	-0.515074	0	0
4636	2.537306	10.588378	-1.097391	0.105186	-0.170159	0.039895	-0.273872	-0.478938	-0.134529	-0.464214	-0.616380	-0.374884	-0.513851	0	0
4637	2.643125	10.002794	-1.219720	0.249376	-0.206817	0.061335	-0.273338	-0.478065	-0.129874	-0.463127	-0.618826	-0.374783	-0.511962	0	0
4638	2.452071	9.445788	-1.539146	0.224518	-0.196168	0.052557	-0.275634	-0.475868	-0.124460	-0.462175	-0.621063	-0.374677	-0.510189	0	0
4639	2.209827	9.169477	-1.713007	0.185632	-0.171103	0.031446	-0.273753	-0.475136	-0.121188	-0.461495	-0.622910	-0.374598	-0.508608	0	0
4640	2.090505	9.177009	-1.844313	0.134556	-0.103236	0.001691	-0.272953	-0.472912	-0.120035	-0.461010	-0.624062	-0.374772	-0.507507	0	0
4641	2.042713	9.423787	-1.604503	0.094848	-0.043439	0.015205	-0.272684	-0.473079	-0.119226	-0.460503	-0.624774	-0.374925	-0.506977	0	0
4642	1.968998	9.398204	-1.317695	0.133461	-0.020211	-0.011922	-0.274302	-0.472242	-0.116999	-0.459767	-0.625436	-0.375576	-0.506346	0	0
4643	1.855363	9.262621	-1.320160	0.161379	-0.016489	-0.045375	-0.273225	-0.472622	-0.113890	-0.459057	-0.626084	-0.376576	-0.505446	0	0
4644	1.871494	9.175513	-1.367154	0.153186	0.014279	-0.069957	-0.272695	-0.470433	-0.110963	-0.458359	-0.626441	-0.377847	-0.504688	0	0
4645	1.941438	9.198635	-1.329072	0.132336	0.076777	-0.087321	-0.272965	-0.470181	-0.109316	-0.457698	-0.626318	-0.379396	-0.504278	0	0
4646	2.088394	9.227996	-1.423483	0.125134	0.128067	-0.078206	-0.272162	-0.469079	-0.108745	-0.456783	-0.625937	-0.381097	-0.504299	0	0
4647	2.283114	9.165969	-1.551849	0.130737	0.202667	-0.072444	-0.272299	-0.468285	-0.106128	-0.455577	-0.625222	-0.383121	-0.504743	0	0
4648	2.480517	9.009339	-1.429058	0.126968	0.229057	-0.061718	-0.272305	-0.466619	-0.104575	-0.454176	-0.624395	-0.385185	-0.505458	0	0
4649	2.598726	8.928954	-1.342976	0.038895	0.214280	-0.069186	-0.274054	-0.466739	-0.103741	-0.453476	-0.623211	-0.386773	-0.506335	0	0
4650	2.635335	9.051010	-1.258518	-0.035482	0.181266	-0.053732	-0.272975	-0.467454	-0.104594	-0.453233	-0.621917	-0.387737	-0.507404	0	0
4651	2.578019	9.246606	-1.288232	-0.041206	0.152594	-0.046855	-0.274457	-0.466853	-0.104558	-0.453152	-0.620766	-0.388498	-0.508304	0	0
4652	2.508646	9.310886	-1.360658	-0.034207	0.159540	-0.037934	-0.273509	-0.468528	-0.106667	-0.452906	-0.619648	-0.389265	-0.509299	0	0
4653	2.572725	9.258641	-1.353483	-0.020112	0.201873	-0.019065	-0.274184	-0.467977	-0.105279	-0.452357	-0.618447	-0.390182	-0.510544	0	0
4654	2.802330	9.180275	-1.283256	-0.040669	0.259450	0.019205	-0.276339	-0.467068	-0.105633	-0.451463	-0.617006	-0.391015	-0.512438	0	0
4655	3.012247	9.120975	-1.187296	-0.035113	0.254354	0.012072	-0.276880	-0.466026	-0.107228	-0.450631	-0.615587	-0.391892	-0.514203	0	0
4656	3.168887	9.055852	-1.114593	-0.038727	0.231310	0.008343	-0.279024	-0.468641	-0.108514	-0.449889	-0.614251	-0.392665	-0.515857	0	0
4657	3.149151	8.963251	-1.042281	-0.040231	0.181995	-0.011421	-0.279568	-0.466632	-0.108988	-0.449479	-0.613090	-0.393326	-0.517092	0	0
4658	3.015924	8.955976	-1.065573	-0.074780	0.154807	-0.002832	-0.280507	-0.467747	-0.108877	-0.449314	-0.611940	-0.393632	-0.518363	0	0
4659	2.891705	9.094516	-1.152279	-0.105487	0.150897	0.000607	-0.281045	-0.467527	-0.111725	-0.449354	-0.610694	-0.393735	-0.519718	0	0
4660	2.885275	9.186659	-1.071323	-0.074503	0.186938	-0.007911	-0.282390	-0.467654	-0.111032	-0.449086	-0.609355	-0.394214	-0.521156	0	0
4661	2.944811	9.129483	-0.999252	-0.013443	0.220974	0.003095	-0.283734	-0.467538	-0.114692	-0.448266	-0.608166	-0.395091	-0.522585	0	0
4662	3.022978	8.863865	-0.949111	0.031233	0.252917	0.021114	-0.285347	-0.468059	-0.115099	-0.446938	-0.607066	-0.396236	-0.524132	0	0
4663	3.182758	8.599703	-1.139613	0.046726	0.300180	0.056808	-0.287637	-0.466999	-0.115720	-0.445141	-0.605942	-0.397444	-0.526043	0	0
4664	3.520023	8.736940	-0.918456	-0.021730	0.390014	0.141071	-0.289791	-0.466382	-0.115674	-0.442951	-0.604350	-0.398185	-0.529154	0	0
4665	3.867865	9.340494	-0.541609	-0.174420	0.357349	0.188897	-0.293961	-0.466504	-0.118492	-0.441538	-0.602461	-0.397658	-0.532873	0	0
4666	4.259680	10.352652	-0.542036	-0.217500	0.373234	0.252389	-0.300142	-0.468595	-0.119986	-0.439986	-0.600508	-0.396600	-0.537133	0	0
4667	4.320132	10.336823	0.081024	0.019044	0.280480	0.273728	-0.305522	-0.468982	-0.122389	-0.437229	-0.600202	-0.396236	-0.539986	0	0
4668	3.874561	9.204720	-0.046881	0.130653	0.111336	0.246621	-0.308621	-0.467680	-0.120402	-0.434641	-0.601146	-0.395925	-0.541252	0	0
4669	3.248111	8.569388	-0.590920	-0.009344	0.110380	0.234860	-0.312386	-0.468296	-0.120651	-0.432922	-0.601477	-0.394881	-0.543022	0	0
4670	2.867067	8.739707	-0.452239	-0.153379	0.179944	0.248188	-0.316287	-0.468304	-0.122513	-0.431756	-0.600814	-0.393308	-0.545818	0	0
4671	2.672134	9.093074	-0.085347	-0.104489	0.217845	0.242415	-0.322072	-0.467967	-0.125161	-0.430139	-0.600162	-0.392162	-0.548630	0	0
4672	2.553428	9.340973	-0.037899	-0.019582	0.275514	0.240412	-0.326914	-0.468080	-0.127697	-0.427824	-0.599505	-0.391773	-0.551430	0	0
4673	2.633467	9.616774	0.188763	0.004025	0.329066	0.240795	-0.331084	-0.467940	-0.129552	-0.425128	-0.598677	-0.391705	-0.554453	0	0
4674	2.889971	10.162822	0.442875	0.019707	0.330570	0.258450	-0.335931	-0.466843	-0.129187	-0.422245	-0.597933	-0.391651	-0.557490	0	0
4675	3.165320	10.500439	0.742470	0.106340	0.331591	0.248038	-0.340775	-0.466590	-0.129122	-0.418885	-0.597523	-0.392113	-0.560133	0	0
4676	3.348196	10.535295	0.545605	0.196206	0.324205	0.218176	-0.347237	-0.465513	-0.126286	-0.415168	-0.597367	-0.393259	-0.562259	0	0
4677	3.356143	10.083861	0.209824	0.272755	0.349520	0.154950	-0.349935	-0.463411	-0.122507	-0.411258	-0.597156	-0.395273	-0.563942	0	0
4678	3.203037	9.343055	0.001279	0.222591	0.369491	0.084263	-0.354245	-0.462222	-0.120510	-0.407931	-0.596296	-0.397548	-0.565667	0	0
4679	3.120815	8.923976	-0.286959	0.062621	0.455829	0.025123	-0.357204	-0.462605	-0.119397	-0.405573	-0.594084	-0.399570	-0.568260	0	0
4680	3.170852	8.876351	-0.092480	-0.088943	0.485996	-0.023797	-0.359625	-0.462678	-0.119916	-0.404230	-0.590840	-0.401179	-0.571456	0	0
4681	3.212963	8.763053	0.246690	-0.114238	0.395424	-0.036846	-0.362722	-0.461392	-0.123382	-0.403501	-0.587981	-0.402302	-0.574124	0	0
4682	3.322916	8.638839	0.510991	-0.152648	0.304264	-0.030502	-0.363122	-0.462325	-0.125588	-0.403289	-0.585474	-0.402835	-0.576456	0	0
4683	3.322200	8.697104	0.652560	-0.193483	0.146984	-0.012193	-0.363251	-0.464170	-0.125374	-0.403874	-0.583811	-0.402345	-0.578074	0	0
4684	3.090128	8.913812	0.675099	-0.144128	0.044569	-0.025029	-0.363520	-0.464139	-0.126460	-0.404633	-0.582859	-0.401831	-0.578860	0	0
4685	2.911571	9.114492	0.658476	-0.056591	-0.004053	-0.042716	-0.362980	-0.464378	-0.128927	-0.405208	-0.582492	-0.401702	-0.578917	0	0
4686	2.825064	9.297408	0.514817	0.004654	-0.003504	-0.044273	-0.361769	-0.463685	-0.135596	-0.405404	-0.582344	-0.401966	-0.578746	0	0
4687	2.851252	9.438684	0.490482	0.012749	0.039894	-0.070504	-0.360828	-0.463461	-0.133965	-0.405570	-0.581885	-0.402584	-0.578661	0	0
4688	3.015333	9.470791	0.463980	0.024397	0.040790	-0.102325	-0.360562	-0.462236	-0.138153	-0.405801	-0.581321	-0.403486	-0.578437	0	0
4689	3.189774	9.471527	0.450069	0.027882	0.049474	-0.164182	-0.359218	-0.461546	-0.138691	-0.406388	-0.580486	-0.404777	-0.577962	0	0
4690	3.328395	9.325956	0.448200	0.055949	0.050701	-0.203894	-0.357868	-0.463148	-0.138214	-0.406979	-0.579577	-0.406492	-0.577254	0	0
4691	3.293925	9.111698	0.458388	0.045656	0.029821	-0.226146	-0.353835	-0.462472	-0.134696	-0.407898	-0.578670	-0.408162	-0.576337	0	0
4692	3.260296	9.081946	0.366102	0.022339	0.045622	-0.226107	-0.351142	-0.463381	-0.134893	-0.408836	-0.577563	-0.409779	-0.575635	0	0
4693	3.201349	9.136724	0.464987	0.002270	0.018653	-0.221030	-0.348184	-0.462564	-0.136400	-0.410017	-0.576558	-0.411118	-0.574847	0	0
4694	3.146335	9.230410	0.520367	0.009785	0.022555	-0.232468	-0.346035	-0.461473	-0.136663	-0.411153	-0.575498	-0.412603	-0.574033	0	0
4695	3.213197	9.289893	0.579746	0.047401	0.031570	-0.224354	-0.340917	-0.463310	-0.135964	-0.412037	-0.574584	-0.414268	-0.573115	0	0
4696	3.388934	9.249399	0.715439	0.081539	0.021204	-0.224353	-0.339305	-0.462824	-0.134060	-0.412722	-0.573860	-0.416100	-0.572019	0	0
4697	3.642501	9.178746	0.747827	0.114949	-0.005781	-0.199720	-0.336887	-0.461805	-0.131466	-0.413220	-0.573537	-0.417846	-0.570709	0	0
4698	3.837514	9.114305	0.696522	0.125169	-0.098292	-0.194131	-0.334338	-0.459480	-0.130330	-0.413977	-0.573795	-0.419256	-0.568865	0	0
4699	3.828424	9.068005	0.595486	0.135367	-0.155433	-0.181197	-0.331110	-0.459302	-0.128999	-0.414860	-0.574486	-0.420377	-0.566693	0	0
4700	3.646005	8.967581	0.523240	0.142470	-0.211265	-0.186790	-0.327480	-0.458862	-0.127119	-0.415952	-0.575486	-0.421360	-0.564142	0	0
4701	3.491832	9.008457	0.311172	0.122378	-0.196686	-0.172577	-0.325195	-0.458423	-0.123861	-0.417016	-0.576389	-0.422170	-0.561824	0	0
4702	3.511397	9.130201	0.368630	0.133058	-0.163051	-0.162615	-0.321030	-0.456998	-0.122228	-0.417819	-0.577172	-0.423152	-0.559680	0	0
4703	3.642681	9.130170	0.497839	0.181169	-0.168385	-0.145732	-0.318204	-0.457563	-0.119009	-0.418256	-0.578272	-0.424240	-0.557390	0	0
4704	3.726753	9.051586	0.529899	0.240122	-0.177147	-0.130590	-0.316463	-0.455125	-0.115816	-0.418316	-0.579709	-0.425568	-0.554835	0	0
4705	3.940407	9.016610	0.428391	0.243309	-0.181037	-0.115619	-0.313103	-0.454742	-0.111209	-0.418255	-0.581262	-0.426755	-0.552338	0	0
4706	4.047256	9.003982	0.414914	0.269126	-0.254498	-0.084204	-0.311766	-0.451963	-0.110044	-0.418214	-0.583435	-0.427636	-0.549388	0	0
4707	3.709456	8.881292	0.116596	0.244549	-0.334702	-0.086476	-0.308812	-0.450730	-0.104996	-0.418610	-0.585957	-0.427995	-0.546114	0	0
4708	3.479537	8.954783	-0.083599	0.112404	-0.348989	-0.094002	-0.306529	-0.449391	-0.103889	-0.419933	-0.587934	-0.427666	-0.543223	0	0
4709	3.308987	9.230861	-0.158320	-0.034048	-0.344637	-0.068767	-0.304917	-0.448880	-0.103074	-0.421888	-0.589406	-0.426343	-0.541150	0	0
4710	3.128024	9.322262	-0.092344	-0.075511	-0.300786	-0.058857	-0.301420	-0.448059	-0.105269	-0.423911	-0.590469	-0.424979	-0.539479	0	0
4711	3.122659	9.336722	-0.164837	-0.110275	-0.239637	-0.026746	-0.299267	-0.448411	-0.104488	-0.425629	-0.591221	-0.423429	-0.538521	0	0
4712	3.134771	9.434031	-0.319267	-0.135383	-0.295492	-0.005967	-0.298729	-0.448405	-0.105312	-0.427690	-0.592216	-0.421444	-0.537351	0	0
4713	3.065075	9.495866	-0.509642	-0.113083	-0.373413	-0.011683	-0.296710	-0.448089	-0.108732	-0.429894	-0.593730	-0.419207	-0.535669	0	0
4714	3.036325	9.432193	-0.806143	-0.110257	-0.467094	0.001888	-0.295635	-0.447805	-0.109826	-0.432472	-0.595767	-0.416561	-0.533391	0	0
4715	2.852064	9.404552	-1.001766	-0.216310	-0.579329	0.045088	-0.291326	-0.448723	-0.111269	-0.435823	-0.598145	-0.412527	-0.531133	0	0
4716	2.395507	9.692439	-1.008320	-0.420335	-0.659559	0.054632	-0.289432	-0.451456	-0.117648	-0.440739	-0.600034	-0.407045	-0.529172	0	0
4717	1.939731	10.242567	-0.646103	-0.609761	-0.634083	0.073719	-0.287001	-0.453584	-0.126195	-0.446483	-0.601020	-0.400477	-0.528249	0	0
4718	1.670718	10.664991	-0.277191	-0.544780	-0.560789	0.044366	-0.285109	-0.455737	-0.133101	-0.451739	-0.601719	-0.394780	-0.527271	0	0
4719	1.550746	10.619127	-0.184235	-0.246627	-0.475710	0.049408	-0.283494	-0.455057	-0.139640	-0.454775	-0.603326	-0.390956	-0.525673	0	0
4720	1.355367	9.887234	-0.675799	0.042215	-0.382301	0.036851	-0.281878	-0.455664	-0.139542	-0.455800	-0.605675	-0.389180	-0.523396	0	0
4721	1.287799	9.281451	-1.340127	0.167490	-0.231627	0.025887	-0.280938	-0.455178	-0.136948	-0.455515	-0.607763	-0.388787	-0.521513	0	0
4722	1.555595	9.101810	-1.328146	0.125183	-0.089393	0.084962	-0.279460	-0.454674	-0.135722	-0.454638	-0.609133	-0.388486	-0.520903	0	0
4723	1.867854	9.347803	-1.431155	-0.000201	-0.075579	0.131437	-0.283502	-0.453199	-0.134128	-0.454228	-0.610043	-0.387295	-0.521083	0	0
4724	2.066161	9.431557	-1.038125	-0.047061	-0.107009	0.093017	-0.283503	-0.452925	-0.133710	-0.454415	-0.610745	-0.385976	-0.521076	0	0
4725	2.126127	9.609880	-0.876340	-0.108556	-0.202655	-0.014786	-0.283233	-0.452906	-0.134803	-0.455928	-0.611251	-0.384540	-0.520222	0	0
4726	2.060550	9.759219	-0.744670	-0.041501	-0.240710	-0.106758	-0.281877	-0.455972	-0.138462	-0.457636	-0.611904	-0.383853	-0.518459	0	0
4727	1.892693	9.651772	-0.854932	0.016024	-0.220956	-0.167409	-0.279729	-0.454605	-0.138442	-0.459259	-0.612472	-0.383919	-0.516299	0	0
4728	1.812664	9.487637	-1.140212	0.022467	-0.173946	-0.197116	-0.275561	-0.454042	-0.136292	-0.460779	-0.612715	-0.384420	-0.514281	0	0
4729	1.848909	9.362050	-1.200742	0.029904	-0.070982	-0.187594	-0.271797	-0.453001	-0.136030	-0.461852	-0.612484	-0.385374	-0.512877	0	0
4730	1.895772	9.192961	-1.243767	0.036842	-0.026912	-0.169611	-0.269107	-0.452927	-0.135787	-0.462572	-0.612137	-0.386457	-0.511827	0	0
4731	1.970937	9.194326	-1.224620	-0.003410	0.016419	-0.137650	-0.266414	-0.453411	-0.135970	-0.463261	-0.611490	-0.387343	-0.511307	0	0
4732	2.044483	9.304926	-1.028206	-0.050738	0.038579	-0.114696	-0.263726	-0.452591	-0.137338	-0.463981	-0.610612	-0.387941	-0.511249	0	0
4733	2.134094	9.440081	-0.961478	-0.042470	0.036224	-0.088190	-0.263862	-0.452008	-0.137863	-0.464583	-0.609871	-0.388420	-0.511224	0	0
4734	2.218100	9.378499	-0.842884	-0.041553	0.035431	-0.055500	-0.263324	-0.451737	-0.137860	-0.464949	-0.609276	-0.388697	-0.511390	0	0
4735	2.272256	9.221688	-0.801522	-0.067006	0.045604	-0.044028	-0.261974	-0.453157	-0.139148	-0.465440	-0.608542	-0.388826	-0.511720	0	0
4736	2.381814	9.078019	-0.785040	-0.101538	0.053860	-0.029957	-0.262509	-0.453951	-0.141076	-0.465973	-0.607675	-0.388719	-0.512345	0	0
4737	2.526963	8.973840	-0.760541	-0.137258	0.073303	-0.037045	-0.261703	-0.453378	-0.142157	-0.466743	-0.606500	-0.388573	-0.513148	0	0
4738	2.743918	8.917089	-0.722160	-0.161356	0.044144	-0.016135	-0.262373	-0.453841	-0.145980	-0.467604	-0.605455	-0.388028	-0.514008	0	0
4739	2.876863	8.943785	-0.665321	-0.192452	0.029277	-0.000446	-0.261296	-0.453948	-0.148585	-0.468677	-0.604392	-0.387163	-0.514933	0	0
4740	2.939425	8.978915	-0.586632	-0.231589	-0.010342	0.042480	-0.261829	-0.455132	-0.152025	-0.469873	-0.603525	-0.385640	-0.516003	0	0
4741	2.980155	9.115597	-0.639374	-0.259511	-0.031785	0.073185	-0.263709	-0.455691	-0.156654	-0.471190	-0.602746	-0.383687	-0.517166	0	0
4742	3.033327	9.354464	-0.711764	-0.246049	-0.002426	0.113179	-0.264648	-0.456287	-0.160615	-0.472071	-0.602033	-0.381696	-0.518666	0	0
4743	3.090795	9.418646	-0.527529	-0.171111	-0.002379	0.137264	-0.266796	-0.457453	-0.163217	-0.472393	-0.601763	-0.379944	-0.519970	0	0
4744	3.124030	9.346429	-0.436894	-0.113816	0.026159	0.153534	-0.267196	-0.458546	-0.164610	-0.472155	-0.601674	-0.378525	-0.521322	0	0
4745	3.175683	9.172565	-0.527882	-0.116714	0.019793	0.194150	-0.270288	-0.458998	-0.166497	-0.471752	-0.601763	-0.376808	-0.522825	0	0
4746	3.524901	9.261428	-0.664681	-0.134392	0.094436	0.262569	-0.274321	-0.460008	-0.167845	-0.470802	-0.601621	-0.374948	-0.525177	0	0
4747	3.870026	9.952378	0.171218	-0.257865	0.140463	0.374630	-0.279836	-0.459778	-0.172271	-0.469819	-0.601088	-0.371954	-0.528786	0	0
4748	4.315307	11.048107	0.744741	-0.252348	0.093964	0.425469	-0.283869	-0.460463	-0.175380	-0.468702	-0.600979	-0.368478	-0.532322	0	0
4749	4.303116	10.708112	1.642451	0.071456	-0.035326	0.407971	-0.290053	-0.461720	-0.176166	-0.466178	-0.603025	-0.366184	-0.533805	0	0
4750	3.493470	9.333821	0.583201	0.351657	-0.226865	0.335390	-0.294095	-0.460613	-0.170904	-0.463057	-0.607090	-0.364961	-0.532750	0	0
4751	2.514774	7.878827	-0.028054	0.294600	-0.167870	0.263384	-0.299754	-0.458002	-0.167755	-0.460422	-0.610331	-0.364096	-0.531923	0	0
4752	1.827470	7.613816	-0.617679	-0.042201	-0.046316	0.227918	-0.303782	-0.460790	-0.165754	-0.459601	-0.611206	-0.362251	-0.532886	0	0
4753	1.672645	8.805404	-0.672345	-0.241256	0.209477	0.243062	-0.305802	-0.459954	-0.169247	-0.458984	-0.609875	-0.360394	-0.536193	0	0
4754	2.060472	9.914690	0.212263	-0.058854	0.365798	0.242714	-0.308495	-0.458523	-0.173257	-0.456689	-0.608510	-0.360254	-0.539785	0	0
4755	2.620900	10.051127	0.488421	0.154661	0.407669	0.206384	-0.314145	-0.459029	-0.170210	-0.453148	-0.607758	-0.361658	-0.542670	0	0
4756	3.173637	9.968939	0.785252	0.115630	0.351280	0.173949	-0.320468	-0.459193	-0.169051	-0.450176	-0.606984	-0.362820	-0.545229	0	0
4757	3.611267	10.413877	0.963836	-0.073376	0.239985	0.153076	-0.323293	-0.459276	-0.168748	-0.448909	-0.605899	-0.362540	-0.547661	0	0
4758	3.650791	10.759333	1.080401	-0.108330	0.100818	0.088396	-0.324642	-0.458439	-0.166797	-0.448665	-0.605166	-0.361864	-0.549117	0	0
4759	3.083110	10.229465	0.626440	0.054194	0.019227	-0.010476	-0.323027	-0.458463	-0.167362	-0.448331	-0.605260	-0.362286	-0.549007	0	0
4760	2.478019	9.359028	-0.011462	0.027421	0.100384	-0.068205	-0.323969	-0.458759	-0.165861	-0.448125	-0.604570	-0.363300	-0.549265	0	0
4761	2.334493	9.028696	0.034772	-0.140478	0.201168	-0.030912	-0.323961	-0.460596	-0.172326	-0.448434	-0.602708	-0.363601	-0.550858	0	0
4762	2.486333	9.242691	0.350767	-0.198980	0.175108	-0.003021	-0.323154	-0.459960	-0.176131	-0.448969	-0.600829	-0.363299	-0.552671	0	0
4763	2.637599	9.478519	0.623248	-0.082372	0.150996	0.005982	-0.323826	-0.460706	-0.173830	-0.448919	-0.599625	-0.363478	-0.553900	0	0
4764	2.765924	9.374039	0.690565	0.023980	0.104241	-0.008155	-0.324095	-0.460379	-0.175452	-0.448396	-0.599114	-0.364123	-0.554453	0	0
4765	2.814789	9.112741	0.698850	0.040054	0.074150	-0.008297	-0.323826	-0.460407	-0.174502	-0.447980	-0.598826	-0.364725	-0.554705	0	0
4766	2.821872	8.996339	0.671058	0.024209	0.067254	-0.022532	-0.325843	-0.460616	-0.175712	-0.447673	-0.598470	-0.365286	-0.554967	0	0
4767	2.906912	9.104697	0.655999	0.025020	0.029071	-0.059928	-0.325706	-0.461488	-0.174924	-0.447804	-0.598171	-0.365916	-0.554769	0	0
4768	2.955369	9.100718	0.626221	0.050710	-0.008326	-0.084851	-0.323961	-0.460420	-0.173819	-0.447968	-0.598131	-0.366649	-0.554196	0	0
4769	2.955698	9.086159	0.638378	0.055528	-0.009815	-0.130817	-0.322348	-0.460069	-0.172192	-0.448456	-0.597920	-0.367699	-0.553332	0	0
4770	2.964174	9.156721	0.698288	0.061352	-0.006760	-0.180294	-0.320464	-0.459933	-0.173845	-0.449079	-0.597567	-0.369066	-0.552297	0	0
4771	2.963135	9.212541	0.721908	0.075500	-0.018430	-0.206849	-0.316695	-0.460759	-0.172553	-0.449902	-0.597207	-0.370640	-0.550961	0	0
4772	2.909114	9.250404	0.739223	0.072426	-0.026823	-0.228121	-0.313201	-0.459712	-0.172287	-0.450798	-0.596835	-0.372255	-0.549542	0	0
4773	2.904559	9.235756	0.739194	0.076926	-0.032098	-0.229023	-0.309162	-0.460828	-0.171008	-0.451784	-0.596465	-0.373905	-0.548011	0	0
4774	2.883685	9.313065	0.757229	0.077725	-0.058739	-0.230074	-0.307285	-0.458941	-0.168652	-0.452773	-0.596277	-0.375412	-0.546366	0	0
4775	2.916047	9.410770	0.877850	0.081129	-0.051788	-0.222076	-0.302980	-0.458948	-0.166522	-0.453768	-0.596051	-0.376951	-0.544726	0	0
4776	2.997429	9.485092	1.024225	0.098962	-0.058850	-0.217669	-0.300830	-0.457968	-0.168150	-0.454560	-0.596001	-0.378492	-0.543048	0	0
4777	3.138813	9.448819	1.052911	0.103599	-0.091373	-0.194907	-0.297596	-0.460082	-0.165804	-0.455418	-0.596186	-0.379805	-0.541206	0	0
4778	3.199529	9.299392	0.916278	0.116451	-0.080424	-0.201873	-0.293972	-0.457322	-0.166165	-0.456099	-0.596388	-0.381242	-0.539398	0	0
4779	3.192061	9.168150	0.791859	0.104644	-0.097463	-0.200241	-0.291016	-0.456152	-0.164527	-0.456992	-0.596585	-0.382555	-0.537490	0	0
4780	3.167806	9.162850	0.752637	0.097711	-0.134410	-0.182811	-0.287517	-0.456563	-0.162537	-0.457884	-0.597058	-0.383526	-0.535511	0	0
4781	3.158306	9.167542	0.843788	0.093392	-0.177596	-0.163651	-0.284291	-0.456117	-0.160516	-0.458943	-0.597769	-0.384183	-0.533336	0	0
4782	3.209696	9.163634	0.975389	0.113877	-0.223587	-0.130301	-0.282136	-0.457045	-0.159345	-0.459795	-0.598987	-0.384510	-0.530994	0	0
4783	3.274742	9.179378	0.950786	0.163384	-0.253205	-0.102059	-0.278643	-0.455641	-0.156069	-0.460382	-0.600652	-0.384811	-0.528380	0	0
4784	3.261284	9.120867	0.924334	0.231877	-0.273794	-0.109042	-0.275422	-0.453042	-0.155205	-0.460599	-0.602750	-0.385395	-0.525369	0	0
4785	3.283094	8.985305	0.834549	0.249085	-0.263772	-0.077095	-0.275019	-0.453602	-0.149776	-0.460559	-0.604951	-0.385930	-0.522473	0	0
4786	3.349640	8.908813	0.702359	0.252401	-0.266674	-0.066502	-0.271393	-0.451764	-0.147034	-0.460388	-0.607252	-0.386388	-0.519607	0	0
4787	3.395890	9.060111	0.187473	0.265157	-0.279736	-0.073622	-0.270324	-0.449880	-0.143714	-0.460268	-0.609613	-0.386892	-0.516565	0	0
4788	3.270279	9.028693	0.121265	0.266936	-0.254971	-0.068123	-0.268575	-0.449989	-0.140740	-0.459959	-0.611898	-0.387478	-0.513692	0	0
4789	3.309217	8.881301	0.008021	0.201312	-0.231622	-0.100006	-0.265355	-0.447585	-0.137565	-0.460153	-0.613606	-0.388019	-0.511066	0	0
4790	3.475207	8.930429	-0.073918	0.003057	-0.251228	-0.093717	-0.262934	-0.447366	-0.137178	-0.461570	-0.614546	-0.387418	-0.509111	0	0
4791	3.291110	9.164996	-0.095782	-0.184033	-0.399561	-0.056322	-0.261589	-0.447082	-0.138547	-0.464533	-0.615496	-0.384933	-0.507149	0	0
4792	2.944633	9.513138	-0.166816	-0.248267	-0.454378	-0.019680	-0.259161	-0.449053	-0.141638	-0.467889	-0.616571	-0.381644	-0.505240	0	0
4793	2.884631	9.851923	-0.142326	-0.272087	-0.418653	0.001691	-0.257275	-0.449140	-0.145887	-0.471148	-0.617403	-0.378247	-0.503748	0	0
4794	2.983312	9.979933	-0.318404	-0.261887	-0.427090	0.022864	-0.254581	-0.449964	-0.149761	-0.474246	-0.618408	-0.374733	-0.502232	0	0
4795	3.004267	9.854043	-0.617725	-0.225521	-0.398149	0.015214	-0.252026	-0.448757	-0.155476	-0.477045	-0.619382	-0.371563	-0.500735	0	0
4796	3.171438	9.716260	-0.739142	-0.242379	-0.405987	0.038953	-0.252156	-0.449800	-0.159324	-0.479840	-0.620404	-0.368131	-0.499331	0	0
4797	3.158938	9.599496	-0.830123	-0.222116	-0.516843	0.070144	-0.250538	-0.450568	-0.164547	-0.482745	-0.622167	-0.364045	-0.497330	0	0
4798	2.903563	9.492880	-1.020111	-0.206516	-0.645626	0.104797	-0.250533	-0.451623	-0.167988	-0.485835	-0.624756	-0.359203	-0.494588	0	0
4799	2.548204	9.437872	-1.078747	-0.186958	-0.703215	0.138167	-0.248648	-0.452032	-0.170613	-0.488808	-0.627808	-0.353931	-0.491585	0	0
4800	2.269125	9.658551	-1.334522	-0.144157	-0.689093	0.156131	-0.248377	-0.452233	-0.174438	-0.491361	-0.631036	-0.348826	-0.488547	0	0
4801	2.173478	10.052505	-1.504127	-0.072891	-0.633451	0.159372	-0.247299	-0.452195	-0.177175	-0.493223	-0.634316	-0.344291	-0.485632	0	0
4802	2.495703	10.216174	-1.274001	0.006668	-0.591663	0.151849	-0.245954	-0.452377	-0.176788	-0.494461	-0.637742	-0.340395	-0.482623	0	0
4803	2.755883	10.483045	-1.619496	0.032744	-0.534800	0.162843	-0.248650	-0.450621	-0.176427	-0.495261	-0.641031	-0.336813	-0.479951	0	0
4804	2.799713	10.025040	-1.378780	0.193616	-0.562815	0.200303	-0.249319	-0.451759	-0.175638	-0.494933	-0.645360	-0.333627	-0.476703	0	0
4805	2.247396	9.017238	-1.522935	0.114359	-0.560226	0.138352	-0.248918	-0.451245	-0.173719	-0.495376	-0.649051	-0.330450	-0.473432	0	0
4806	2.199594	8.936225	-1.822297	-0.074615	-0.521219	0.077913	-0.248109	-0.451484	-0.176461	-0.497199	-0.651405	-0.326963	-0.470702	0	0
4807	2.239512	9.194329	-1.365631	-0.095738	-0.489024	0.063877	-0.246624	-0.452897	-0.178160	-0.499097	-0.653435	-0.323613	-0.468187	0	0
4808	2.009547	9.306687	-1.335019	-0.036262	-0.521271	0.021467	-0.244743	-0.452235	-0.178024	-0.500909	-0.655765	-0.320651	-0.465023	0	0
4809	1.710614	9.204141	-1.478228	0.029671	-0.461284	-0.009696	-0.243669	-0.451397	-0.178555	-0.502227	-0.658018	-0.318498	-0.461886	0	0
4810	1.538062	9.084468	-1.617430	0.042651	-0.359105	-0.039014	-0.241253	-0.449443	-0.179610	-0.503262	-0.659771	-0.317101	-0.459213	0	0
4811	1.530576	9.169268	-1.916806	-0.000299	-0.213241	-0.055892	-0.239093	-0.451779	-0.178893	-0.504203	-0.660562	-0.316361	-0.457550	0	0
4812	1.811636	9.298180	-1.894709	0.006756	-0.042475	-0.054845	-0.237883	-0.451640	-0.179993	-0.504537	-0.660625	-0.316497	-0.456998	0	0
4813	2.161243	9.411356	-1.754839	0.015996	0.010993	-0.055443	-0.238153	-0.451193	-0.180657	-0.504663	-0.660470	-0.316962	-0.456760	0	0
4814	2.267002	9.223927	-1.682775	0.008507	0.014208	-0.043970	-0.237615	-0.451215	-0.180255	-0.504749	-0.660311	-0.317331	-0.456639	0	0
4815	2.317641	8.889841	-1.572779	-0.019114	0.009854	-0.021098	-0.237346	-0.451215	-0.180531	-0.504950	-0.660095	-0.317404	-0.456677	0	0
4816	2.283152	8.685300	-1.507297	-0.086477	-0.016218	0.003292	-0.236006	-0.449218	-0.182390	-0.505547	-0.659748	-0.316868	-0.456891	0	0
4817	2.240078	8.779197	-1.506920	-0.155664	-0.013987	0.033154	-0.237077	-0.450553	-0.184874	-0.506474	-0.659124	-0.315839	-0.457477	0	0
4818	2.291027	9.015600	-1.531213	-0.199043	0.020909	0.045598	-0.237745	-0.451603	-0.187898	-0.507500	-0.658168	-0.314696	-0.458504	0	0
4819	2.491035	9.194020	-1.536050	-0.210097	0.050708	0.059848	-0.238281	-0.452094	-0.190633	-0.508453	-0.657052	-0.313568	-0.459819	0	0
4820	2.721339	9.324446	-1.460155	-0.209426	0.077928	0.038749	-0.238544	-0.453713	-0.193953	-0.509395	-0.655754	-0.312708	-0.461213	0	0
4821	2.824822	9.268079	-1.280820	-0.180056	0.092891	0.019462	-0.240156	-0.454143	-0.198310	-0.510191	-0.654470	-0.312193	-0.462504	0	0
4822	2.794604	9.092747	-1.213020	-0.165021	0.107763	-0.001601	-0.240966	-0.452953	-0.199897	-0.510927	-0.653126	-0.311957	-0.463749	0	0
4823	2.625794	8.817794	-1.148722	-0.151409	0.077856	-0.010544	-0.239748	-0.454867	-0.204198	-0.511711	-0.651964	-0.311690	-0.464698	0	0
4824	2.560009	8.690347	-1.296625	-0.191331	0.127601	-0.022705	-0.239477	-0.455063	-0.208296	-0.512656	-0.650325	-0.311562	-0.466038	0	0
4825	2.719491	8.732095	-1.183717	-0.213002	0.187579	-0.010051	-0.240419	-0.454575	-0.210041	-0.513483	-0.648336	-0.311563	-0.467893	0	0
4826	3.008556	8.975273	-0.974467	-0.207841	0.183920	-0.003064	-0.239199	-0.457145	-0.216680	-0.514258	-0.646401	-0.311516	-0.469747	0	0
4827	3.380335	9.423860	-0.903852	-0.204742	0.195944	0.016370	-0.240544	-0.456620	-0.219645	-0.514860	-0.644496	-0.311418	-0.471766	0	0
4828	3.907296	9.977214	-0.915928	-0.112439	0.222163	0.067966	-0.240273	-0.456957	-0.223748	-0.514558	-0.643082	-0.311557	-0.473928	0	0
4829	4.342706	10.082264	-0.518189	0.002392	0.194544	0.075112	-0.242830	-0.456583	-0.225069	-0.513523	-0.642439	-0.312037	-0.475604	0	0
4830	4.614930	9.941559	-0.393223	0.074721	0.124664	0.050081	-0.243902	-0.457853	-0.224280	-0.512400	-0.642388	-0.312679	-0.476462	0	0
4831	4.397575	9.262788	0.166130	0.126645	-0.045967	0.064243	-0.244981	-0.457274	-0.223703	-0.511340	-0.643505	-0.312573	-0.476163	0	0
4832	3.903697	9.027995	-0.379269	-0.054410	-0.210534	0.111378	-0.245514	-0.458647	-0.225104	-0.511806	-0.644581	-0.310481	-0.475576	0	0
4833	3.359645	9.816821	-0.368215	-0.223557	-0.217224	0.107355	-0.244839	-0.458965	-0.230437	-0.513312	-0.644855	-0.307546	-0.475487	0	0
4834	2.688765	10.261115	0.281891	-0.098313	-0.169970	0.108164	-0.246176	-0.461435	-0.232682	-0.513947	-0.645498	-0.305464	-0.475272	0	0
4835	1.894818	9.693181	0.078856	0.142893	-0.101708	0.088342	-0.245915	-0.458903	-0.232058	-0.512840	-0.647027	-0.304992	-0.474690	0	0
4836	1.456988	8.782138	-0.038443	0.174956	0.083949	0.068549	-0.248465	-0.460693	-0.231814	-0.511113	-0.647738	-0.305773	-0.475081	0	0
4837	1.579299	8.752816	0.134043	-0.113570	0.258001	0.051047	-0.249944	-0.461034	-0.233988	-0.510768	-0.646112	-0.306174	-0.477401	0	0
4838	2.019494	9.617826	0.709150	-0.238923	0.334758	0.070448	-0.249672	-0.461396	-0.237001	-0.510932	-0.643507	-0.306252	-0.480684	0	0
4839	2.494677	10.379048	0.963535	-0.137773	0.303346	0.082800	-0.252089	-0.462657	-0.241375	-0.510469	-0.641605	-0.306570	-0.483507	0	0
4840	2.746274	10.393319	0.908559	0.053466	0.280598	0.061981	-0.252088	-0.462635	-0.242328	-0.508948	-0.640711	-0.307830	-0.485492	0	0
4841	2.820229	9.680902	0.639363	0.101879	0.303683	0.007488	-0.255051	-0.461535	-0.244029	-0.507317	-0.639776	-0.309792	-0.487181	0	0
4842	2.794685	9.117209	0.500800	-0.047020	0.318774	-0.006996	-0.256125	-0.462218	-0.244039	-0.506636	-0.637955	-0.311204	-0.489373	0	0
4843	2.651143	9.053934	0.694272	-0.203301	0.303585	-0.021699	-0.254783	-0.461669	-0.238449	-0.507095	-0.635363	-0.311859	-0.491846	0	0
4844	2.583834	9.518826	0.736845	-0.259501	0.292143	-0.009577	-0.256252	-0.464628	-0.243979	-0.507854	-0.632574	-0.312098	-0.494500	0	0
4845	2.542756	9.899237	0.877153	-0.129505	0.306034	-0.023235	-0.256926	-0.464124	-0.246681	-0.507851	-0.630312	-0.313138	-0.496728	0	0
4846	2.609573	9.730529	1.015285	0.000967	0.302746	0.010737	-0.257457	-0.465186	-0.255431	-0.506823	-0.628845	-0.314581	-0.498721	0	0
4847	2.770979	9.403290	0.940859	0.031260	0.304476	0.023200	-0.258538	-0.463732	-0.255916	-0.505583	-0.627533	-0.316120	-0.500656	0	0
4848	2.875463	9.240086	0.762342	0.043817	0.217768	0.010295	-0.258134	-0.463549	-0.258096	-0.504546	-0.626695	-0.317348	-0.501973	0	0
4849	2.928886	9.231342	0.739974	0.024544	0.114516	-0.027568	-0.258270	-0.463279	-0.257404	-0.504204	-0.626131	-0.318210	-0.502475	0	0
4850	2.801549	9.297006	0.740385	0.026761	0.050287	-0.054469	-0.259342	-0.464362	-0.258517	-0.504130	-0.625840	-0.318911	-0.502468	0	0
4851	2.661670	9.250762	0.666630	0.032927	0.029778	-0.086373	-0.257993	-0.465857	-0.256537	-0.504307	-0.625551	-0.319758	-0.502112	0	0
4852	2.618469	9.215981	0.581311	0.020983	0.037353	-0.109336	-0.256383	-0.464465	-0.257056	-0.504589	-0.625122	-0.320702	-0.501760	0	0
4853	2.672295	9.187825	0.563916	0.009492	0.051615	-0.114595	-0.254229	-0.464637	-0.257904	-0.504989	-0.624509	-0.321720	-0.501469	0	0
4854	2.740128	9.210919	0.700633	0.006588	0.019552	-0.113060	-0.254501	-0.463768	-0.258418	-0.505435	-0.624083	-0.322525	-0.501032	0	0
4855	2.739157	9.247308	0.623295	0.016474	0.005453	-0.114887	-0.252611	-0.465783	-0.259050	-0.505945	-0.623731	-0.323347	-0.500426	0	0
4856	2.775167	9.393626	0.671442	0.047430	-0.028413	-0.100877	-0.250460	-0.465574	-0.257978	-0.506233	-0.623792	-0.324033	-0.499615	0	0
4857	2.725955	9.451010	0.799494	0.095398	-0.049827	-0.081408	-0.249925	-0.464487	-0.256450	-0.506266	-0.624219	-0.324761	-0.498574	0	0
4858	2.670670	9.542253	0.753777	0.102386	-0.034033	-0.070667	-0.249122	-0.463211	-0.257236	-0.506074	-0.624681	-0.325507	-0.497704	0	0
4859	2.707243	9.637585	0.657888	0.088337	-0.009039	-0.079401	-0.247778	-0.463009	-0.255065	-0.506013	-0.624869	-0.326395	-0.496947	0	0
4860	2.732461	9.693867	0.557130	0.133157	0.014187	-0.068509	-0.246030	-0.462322	-0.255881	-0.505460	-0.625253	-0.327521	-0.496285	0	0
4861	2.827672	9.649463	0.495390	0.151930	0.069947	-0.087560	-0.246702	-0.463084	-0.252899	-0.504785	-0.625340	-0.329174	-0.495769	0	0
4862	3.027976	9.575416	0.523761	0.176689	0.088355	-0.067957	-0.246436	-0.462129	-0.251509	-0.503708	-0.625571	-0.330890	-0.495431	0	0
4863	3.232100	9.431036	0.550373	0.225030	0.089422	-0.058113	-0.245227	-0.461977	-0.247021	-0.502356	-0.626023	-0.332814	-0.494943	0	0
4864	3.358997	9.263402	0.533867	0.238205	0.083920	-0.046634	-0.244292	-0.460393	-0.242892	-0.500798	-0.626650	-0.334674	-0.494474	0	0
4865	3.441404	9.128941	0.453154	0.230952	0.047558	-0.016842	-0.245508	-0.459010	-0.240107	-0.499329	-0.627476	-0.336148	-0.493912	0	0
4866	3.453117	9.027191	0.449467	0.213863	-0.004760	0.007526	-0.246314	-0.459644	-0.236438	-0.497947	-0.628594	-0.337102	-0.493235	0	0
4867	3.480477	9.008277	0.551556	0.229430	-0.038844	0.025031	-0.247392	-0.459373	-0.234782	-0.496555	-0.629979	-0.337864	-0.492349	0	0
4868	3.508119	9.076751	0.527815	0.224871	-0.073405	0.054845	-0.248205	-0.458025	-0.230913	-0.495099	-0.631644	-0.338228	-0.491431	0	0
4869	3.508140	9.071893	0.503779	0.246384	-0.082159	0.056626	-0.249556	-0.456514	-0.227441	-0.493573	-0.633432	-0.338648	-0.490375	0	0
4870	3.527462	9.060095	0.408168	0.259211	-0.085390	0.047803	-0.249557	-0.456294	-0.224708	-0.491969	-0.635294	-0.339160	-0.489222	0	0
4871	3.538733	8.965611	0.310528	0.265191	-0.074194	0.028448	-0.252794	-0.454358	-0.219292	-0.490416	-0.637036	-0.339879	-0.488016	0	0
4872	3.569216	8.888474	0.266306	0.220452	-0.092043	0.015814	-0.252258	-0.453863	-0.216693	-0.489230	-0.638622	-0.340369	-0.486790	0	0
4873	3.615084	9.010684	0.213831	0.146429	-0.142443	0.015245	-0.253744	-0.452321	-0.214445	-0.488713	-0.640070	-0.340248	-0.485491	0	0
4874	3.584618	9.092680	0.294126	0.070450	-0.216018	0.016306	-0.253208	-0.451977	-0.211442	-0.488903	-0.641522	-0.339394	-0.483979	0	0
4875	3.627006	9.139564	0.198781	0.034747	-0.235524	0.001915	-0.255360	-0.452044	-0.212510	-0.489466	-0.642828	-0.338352	-0.482403	0	0
4876	3.736766	9.226523	0.201493	-0.005223	-0.275140	0.008581	-0.254420	-0.451354	-0.212635	-0.490375	-0.644162	-0.336888	-0.480723	0	0
4877	3.634067	9.256208	0.101825	-0.027703	-0.368230	0.025620	-0.253477	-0.451798	-0.212796	-0.491654	-0.645876	-0.334729	-0.478620	0	0
4878	3.415317	9.264361	-0.044573	-0.053503	-0.390282	0.044899	-0.254826	-0.450633	-0.212743	-0.493076	-0.647632	-0.332225	-0.476525	0	0
4879	3.191764	9.287004	-0.085307	-0.082958	-0.412406	0.065932	-0.254153	-0.450636	-0.213296	-0.494647	-0.649401	-0.329311	-0.474508	0	0
4880	3.088219	9.331222	-0.360844	-0.106823	-0.384741	0.089048	-0.255230	-0.449982	-0.215988	-0.496170	-0.650992	-0.326282	-0.472827	0	0
4881	3.090404	9.428343	-0.590204	-0.144764	-0.346254	0.101553	-0.257388	-0.447886	-0.218620	-0.497737	-0.652238	-0.323159	-0.471605	0	0
4882	3.049699	9.281944	-0.590349	-0.169748	-0.332114	0.096276	-0.259269	-0.448661	-0.219986	-0.499448	-0.653271	-0.320038	-0.470493	0	0
4883	2.910655	9.192017	-0.675786	-0.260581	-0.365547	0.122336	-0.259941	-0.448596	-0.222157	-0.501717	-0.654076	-0.316126	-0.469605	0	0
4884	2.687715	9.197687	-0.629709	-0.304875	-0.378509	0.127466	-0.261417	-0.449460	-0.226256	-0.504292	-0.654724	-0.311919	-0.468756	0	0
4885	2.787461	9.539366	-0.653299	-0.287263	-0.344220	0.113560	-0.261823	-0.448112	-0.228933	-0.506689	-0.655237	-0.308034	-0.468024	0	0
4886	2.899948	9.866720	-0.570468	-0.197360	-0.368300	0.111879	-0.265588	-0.448202	-0.233526	-0.508577	-0.656304	-0.304470	-0.466811	0	0
4887	2.816884	9.743808	-0.788748	-0.086751	-0.410917	0.074851	-0.265588	-0.448133	-0.236522	-0.510027	-0.658001	-0.301427	-0.464810	0	0
4888	2.626455	9.305788	-0.926096	-0.048550	-0.443920	0.055373	-0.266125	-0.448571	-0.235439	-0.511413	-0.659982	-0.298531	-0.462342	0	0
4889	2.451654	9.249159	-1.378793	-0.122693	-0.467943	0.065647	-0.266528	-0.448203	-0.238693	-0.513295	-0.661705	-0.295082	-0.460002	0	0
4890	2.127407	9.265152	-1.114431	-0.180483	-0.466839	0.072610	-0.266936	-0.446746	-0.240004	-0.515518	-0.663137	-0.291331	-0.457840	0	0
4891	1.831444	9.541402	-0.993196	-0.227519	-0.472871	0.012357	-0.265451	-0.448480	-0.240078	-0.518338	-0.664147	-0.287720	-0.455468	0	0
4892	1.547179	9.691608	-1.034348	-0.195915	-0.422120	-0.016337	-0.264371	-0.449261	-0.244204	-0.520917	-0.665006	-0.284702	-0.453164	0	0
4893	1.498021	9.714985	-1.103437	-0.137156	-0.294019	-0.071018	-0.264240	-0.447985	-0.244301	-0.523004	-0.665397	-0.282985	-0.451256	0	0
4894	1.765219	9.705282	-0.974799	-0.095308	-0.163133	-0.099286	-0.263704	-0.447097	-0.246459	-0.524538	-0.665356	-0.282323	-0.449950	0	0
4895	2.079857	9.613892	-0.921122	-0.052439	-0.111809	-0.145746	-0.262494	-0.446841	-0.246465	-0.525891	-0.665143	-0.282442	-0.448608	0	0
4896	2.175973	9.518519	-1.018560	-0.006730	-0.096610	-0.169390	-0.259537	-0.445429	-0.249179	-0.526960	-0.665066	-0.282990	-0.447122	0	0
4897	2.197092	9.402355	-1.204805	-0.022153	-0.096044	-0.197721	-0.256853	-0.443208	-0.249820	-0.528300	-0.664787	-0.283675	-0.445518	0	0
4898	2.162447	9.314329	-1.219648	-0.056366	-0.075108	-0.193262	-0.255511	-0.441960	-0.249932	-0.529739	-0.664278	-0.284273	-0.444186	0	0
4899	2.163230	9.275501	-1.216924	-0.092770	-0.051003	-0.173771	-0.253628	-0.441824	-0.251585	-0.531311	-0.663487	-0.284723	-0.443201	0	0
4900	2.224126	9.281476	-1.082698	-0.131752	-0.011791	-0.190456	-0.252544	-0.444097	-0.252489	-0.533053	-0.662299	-0.285300	-0.442514	0	0
4901	2.291955	9.307000	-0.931556	-0.128434	-0.013773	-0.180753	-0.249856	-0.443155	-0.253035	-0.534782	-0.661127	-0.285835	-0.441834	0	0
4902	2.338848	9.157346	-0.842325	-0.143447	-0.003839	-0.155989	-0.245553	-0.442025	-0.257137	-0.536424	-0.659935	-0.286168	-0.441410	0	0
4903	2.431968	9.008538	-0.691499	-0.161717	0.025870	-0.140845	-0.245286	-0.441285	-0.258751	-0.538076	-0.658520	-0.286502	-0.441296	0	0
4904	2.562789	9.020629	-0.632207	-0.239220	0.027847	-0.103090	-0.244072	-0.441798	-0.262326	-0.540017	-0.656816	-0.286235	-0.441639	0	0
4905	2.746061	9.201181	-0.550911	-0.258357	0.030210	-0.060749	-0.243397	-0.442003	-0.266429	-0.541926	-0.655085	-0.285634	-0.442259	0	0
4906	2.956746	9.343390	-0.473299	-0.205697	0.021430	-0.046549	-0.244875	-0.442168	-0.270096	-0.543408	-0.653745	-0.285106	-0.442763	0	0
4907	3.116938	9.343877	-0.396168	-0.118592	0.033569	-0.003799	-0.244067	-0.442419	-0.272294	-0.544126	-0.652922	-0.284762	-0.443318	0	0
4908	3.256120	9.174042	-0.373764	-0.083284	0.036772	0.022830	-0.243665	-0.441327	-0.277034	-0.544458	-0.652376	-0.284401	-0.443945	0	0
4909	3.315559	8.893531	-0.208534	-0.088888	0.032999	0.029856	-0.244339	-0.440735	-0.277415	-0.544818	-0.651820	-0.283960	-0.444602	0	0
4910	3.384045	8.719969	-0.339932	-0.115064	0.033522	-0.000286	-0.245816	-0.441356	-0.279735	-0.545464	-0.651046	-0.283595	-0.445176	0	0
4911	3.571405	8.456338	-0.235901	-0.154507	0.066985	-0.000229	-0.246214	-0.443171	-0.280607	-0.546267	-0.649906	-0.283234	-0.446086	0	0
4912	3.830167	8.373646	-0.169561	-0.241912	0.057374	0.035628	-0.248238	-0.440930	-0.283509	-0.547506	-0.648430	-0.282200	-0.447369	0	0
4913	4.008975	8.673084	0.016623	-0.376299	0.033061	0.074778	-0.247963	-0.442416	-0.286967	-0.549476	-0.646446	-0.280160	-0.449104	0	0
4914	4.616290	9.441524	-0.052386	-0.433653	0.073728	0.138349	-0.250385	-0.441495	-0.293723	-0.551438	-0.644116	-0.277680	-0.451579	0	0
4915	5.090841	10.008533	0.309367	-0.379995	0.096160	0.186265	-0.252801	-0.442567	-0.300135	-0.552703	-0.642136	-0.275226	-0.454348	0	0
4916	5.019781	10.138399	0.883960	-0.218655	-0.167677	0.196572	-0.258721	-0.442026	-0.305363	-0.553663	-0.642229	-0.272004	-0.454986	0	0
4917	4.150464	9.993969	0.978737	-0.056054	-0.376415	0.205666	-0.261548	-0.441092	-0.306117	-0.554018	-0.644234	-0.268266	-0.453938	0	0
4918	3.048356	9.808867	0.777800	-0.012067	-0.473657	0.194827	-0.263699	-0.441764	-0.305569	-0.554469	-0.646835	-0.264286	-0.452019	0	0
4919	2.051420	10.147595	0.352259	-0.042062	-0.359204	0.227507	-0.266124	-0.440574	-0.305502	-0.554582	-0.648861	-0.260560	-0.451139	0	0
4920	1.434127	10.893775	-0.074335	0.037913	-0.092276	0.245494	-0.269895	-0.439361	-0.305146	-0.553460	-0.650128	-0.258585	-0.451830	0	0
4921	1.168370	10.641354	0.131257	0.317536	0.283293	0.254143	-0.274464	-0.441617	-0.301077	-0.549465	-0.651273	-0.259877	-0.454307	0	0
4922	1.487292	9.676051	-0.142957	0.431209	0.524200	0.187059	-0.279314	-0.440237	-0.294571	-0.544408	-0.651725	-0.263474	-0.457664	0	0
4923	2.177595	9.105953	-0.042845	0.278879	0.594392	0.174523	-0.283623	-0.439391	-0.289995	-0.540188	-0.650976	-0.266796	-0.461787	0	0
4924	2.853574	9.288189	0.275031	-0.001428	0.550086	0.146674	-0.287928	-0.439793	-0.286687	-0.538012	-0.648798	-0.268794	-0.466212	0	0
4925	3.284352	9.645645	0.800718	-0.091134	0.408065	0.108231	-0.289003	-0.440033	-0.287500	-0.536976	-0.646695	-0.269815	-0.469725	0	0
4926	3.304856	9.573176	0.695972	0.042905	0.224051	0.044705	-0.292233	-0.439842	-0.286366	-0.535862	-0.645989	-0.270907	-0.471339	0	0
4927	3.081423	9.078714	0.495447	0.090397	0.117904	0.001813	-0.293315	-0.438001	-0.285203	-0.534932	-0.645924	-0.271908	-0.471907	0	0
4928	2.973336	8.661622	0.471203	-0.053406	0.047782	-0.016726	-0.293579	-0.439884	-0.283217	-0.535209	-0.645366	-0.271990	-0.472308	0	0
4929	2.915404	8.667867	0.584929	-0.208213	-0.060645	-0.035577	-0.292906	-0.439830	-0.286221	-0.536870	-0.644440	-0.270868	-0.472332	0	0
4930	2.600741	9.006879	0.553456	-0.279593	-0.168690	-0.077988	-0.292098	-0.439770	-0.289636	-0.539486	-0.643525	-0.269102	-0.471609	0	0
4931	2.170169	9.358377	0.734990	-0.239706	-0.214121	-0.097528	-0.291020	-0.439896	-0.291424	-0.542061	-0.642967	-0.267406	-0.470381	0	0
4932	1.927303	9.625867	0.730334	-0.174531	-0.184900	-0.106819	-0.289132	-0.441133	-0.295030	-0.544172	-0.642607	-0.266225	-0.469104	0	0
4933	1.849379	9.765256	0.726891	-0.075153	-0.123511	-0.110524	-0.287790	-0.439872	-0.295686	-0.545524	-0.642457	-0.265884	-0.467929	0	0
4934	1.853681	9.668226	0.708496	0.037715	-0.024844	-0.106883	-0.284835	-0.438246	-0.295395	-0.545838	-0.642497	-0.266573	-0.467115	0	0
4935	2.058575	9.477730	0.687333	0.069193	0.081533	-0.154764	-0.283757	-0.438860	-0.294474	-0.545941	-0.642043	-0.268318	-0.466620	0	0
4936	2.251499	9.520069	0.649603	0.094373	0.099449	-0.151078	-0.283489	-0.438900	-0.292979	-0.545759	-0.641688	-0.270238	-0.466214	0	0
4937	2.403766	9.542254	0.656516	0.087459	0.184658	-0.147052	-0.280800	-0.438445	-0.290816	-0.545437	-0.640860	-0.272585	-0.466363	0	0
4938	2.582690	9.586787	0.803702	0.099289	0.176890	-0.187777	-0.278377	-0.438939	-0.290315	-0.545180	-0.640063	-0.275182	-0.466233	0	0
4939	2.704303	9.581722	0.908579	0.122480	0.164518	-0.182508	-0.277033	-0.438569	-0.289228	-0.544855	-0.639409	-0.277809	-0.465953	0	0
4940	2.825375	9.583917	0.888205	0.167159	0.157526	-0.171830	-0.274615	-0.437702	-0.286230	-0.544133	-0.639106	-0.280511	-0.465592	0	0
4941	2.864325	9.451101	0.871144	0.203010	0.102797	-0.175607	-0.272731	-0.438419	-0.281642	-0.543429	-0.639184	-0.283130	-0.464722	0	0
4942	2.865756	9.239909	0.757230	0.217341	0.104602	-0.172003	-0.270580	-0.438427	-0.277306	-0.542527	-0.639390	-0.285774	-0.463873	0	0
4943	2.895938	9.191909	0.801850	0.235233	0.065705	-0.174854	-0.268568	-0.437874	-0.266409	-0.541710	-0.639807	-0.288330	-0.462670	0	0
4944	2.823199	9.219739	0.967920	0.203951	0.036492	-0.154794	-0.265746	-0.437183	-0.262331	-0.541000	-0.640295	-0.290429	-0.461511	0	0
4945	2.753299	9.325289	0.989051	0.200584	0.035849	-0.130044	-0.264137	-0.435576	-0.259845	-0.540279	-0.640781	-0.292372	-0.460453	0	0
4946	2.700241	9.440858	1.034697	0.222888	0.078356	-0.115551	-0.261984	-0.435890	-0.260698	-0.539141	-0.641287	-0.294526	-0.459710	0	0
4947	2.841956	9.501692	1.014514	0.285678	0.149530	-0.095482	-0.261991	-0.434019	-0.255731	-0.537377	-0.641797	-0.297248	-0.459310	0	0
4948	3.011294	9.514473	0.995541	0.367612	0.179534	-0.057939	-0.259840	-0.433844	-0.253161	-0.534733	-0.642772	-0.300238	-0.459088	0	0
4949	3.029662	9.342457	1.120176	0.393659	0.177991	-0.022504	-0.260653	-0.432739	-0.244939	-0.531840	-0.643929	-0.303129	-0.458927	0	0
4950	3.100330	9.185930	1.020011	0.401033	0.172005	-0.029598	-0.260523	-0.431888	-0.238917	-0.528853	-0.645178	-0.306040	-0.458692	0	0
4951	3.276203	9.094428	0.876845	0.397342	0.159492	-0.027953	-0.259854	-0.432155	-0.228031	-0.525995	-0.646402	-0.308870	-0.458359	0	0
4952	3.594976	9.146335	0.842905	0.365285	0.110876	-0.049654	-0.259862	-0.430321	-0.221429	-0.523502	-0.647659	-0.311413	-0.457718	0	0
4953	3.906941	9.263641	0.601234	0.360413	0.033430	-0.082943	-0.259058	-0.429600	-0.216646	-0.521497	-0.649083	-0.313751	-0.456390	0	0
4954	3.965202	9.184536	0.131786	0.378751	-0.082118	-0.114566	-0.257182	-0.427983	-0.208711	-0.519803	-0.651071	-0.315759	-0.454101	0	0
4955	3.685766	8.900315	0.409417	0.328766	-0.179553	-0.147107	-0.253687	-0.427751	-0.203838	-0.518934	-0.653089	-0.317242	-0.451154	0	0
4956	3.454475	8.964018	-0.286651	0.074011	-0.304839	-0.130961	-0.251138	-0.426086	-0.198635	-0.519995	-0.654434	-0.316811	-0.448277	0	0
4957	3.340629	9.219293	-0.188557	-0.131902	-0.323158	-0.107842	-0.248038	-0.428000	-0.198733	-0.522389	-0.654822	-0.315204	-0.446054	0	0
4958	3.115110	9.494398	-0.024227	-0.198400	-0.367772	-0.052604	-0.244812	-0.426742	-0.201183	-0.525068	-0.655259	-0.312702	-0.444023	0	0
4959	2.991965	9.567404	-0.185032	-0.157884	-0.377952	0.012907	-0.243467	-0.426467	-0.202144	-0.527244	-0.656118	-0.309886	-0.442146	0	0
4960	2.914882	9.454272	-0.749854	-0.171095	-0.363593	0.073994	-0.243198	-0.426007	-0.203904	-0.529153	-0.657052	-0.306688	-0.440708	0	0
4961	3.128533	9.181389	-0.820679	-0.211661	-0.336504	0.115558	-0.240497	-0.429247	-0.207584	-0.531071	-0.657745	-0.303165	-0.439802	0	0
4962	3.370774	9.137197	-1.137899	-0.292532	-0.473306	0.155053	-0.241034	-0.429147	-0.211390	-0.533732	-0.658737	-0.298301	-0.438421	0	0
4963	3.262384	9.130394	-0.967847	-0.334203	-0.680952	0.196050	-0.240895	-0.430246	-0.213063	-0.537080	-0.660496	-0.291846	-0.436023	0	0
4964	2.742182	9.356455	-0.797747	-0.365169	-0.801967	0.188207	-0.241160	-0.431137	-0.217177	-0.540983	-0.662559	-0.284651	-0.432814	0	0
4965	2.440642	10.096244	-1.048499	-0.401731	-0.765725	0.147698	-0.240613	-0.433427	-0.222982	-0.545152	-0.664090	-0.277725	-0.429725	0	0
4966	2.342276	10.667394	-0.959534	-0.223677	-0.627209	0.108471	-0.238456	-0.434176	-0.229573	-0.547896	-0.665856	-0.272575	-0.426788	0	0
4967	2.252712	10.524955	-1.057500	0.054565	-0.538934	0.085182	-0.238589	-0.434780	-0.227819	-0.548622	-0.668671	-0.269232	-0.423566	0	0
4968	2.188116	10.057632	-1.441126	0.201757	-0.504603	0.040817	-0.237650	-0.433772	-0.229433	-0.548444	-0.672019	-0.267000	-0.419894	0	0
4969	2.119326	9.604832	-1.526484	0.236436	-0.534894	0.018666	-0.236574	-0.434162	-0.225915	-0.548187	-0.675594	-0.264879	-0.415815	0	0
4970	1.989522	9.296584	-1.600361	0.214859	-0.566962	0.013132	-0.234157	-0.432879	-0.222494	-0.548168	-0.679156	-0.262528	-0.411507	0	0
4971	1.651741	8.955424	-1.738148	0.173786	-0.597170	-0.003012	-0.230392	-0.433135	-0.215187	-0.548549	-0.682541	-0.259937	-0.407019	0	0
4972	1.414905	8.907419	-1.826902	0.075568	-0.554816	-0.024211	-0.229317	-0.432898	-0.214238	-0.549562	-0.685145	-0.257317	-0.402922	0	0
4973	1.374445	9.032951	-1.566694	-0.022915	-0.473695	-0.030191	-0.227434	-0.432686	-0.213027	-0.551050	-0.686836	-0.254782	-0.399608	0	0
4974	1.459123	9.189877	-1.389546	-0.052813	-0.402442	-0.044888	-0.223930	-0.434756	-0.212862	-0.552613	-0.688039	-0.252610	-0.396750	0	0
4975	1.590431	9.182558	-1.298798	-0.077039	-0.362775	-0.074800	-0.222859	-0.433037	-0.214727	-0.554356	-0.688849	-0.250773	-0.394069	0	0
4976	1.736220	9.146350	-1.409602	-0.130175	-0.357945	-0.072311	-0.219896	-0.433577	-0.218868	-0.556433	-0.689358	-0.248719	-0.391544	0	0
4977	1.850446	9.245523	-1.450176	-0.163358	-0.347482	-0.075029	-0.216397	-0.433459	-0.221358	-0.558719	-0.689607	-0.246624	-0.389168	0	0
4978	1.871944	9.369716	-1.532302	-0.169633	-0.332406	-0.039596	-0.215991	-0.434995	-0.216643	-0.560860	-0.689855	-0.244327	-0.387092	0	0
4979	1.867268	9.367207	-1.493909	-0.185742	-0.259863	-0.030342	-0.214377	-0.434415	-0.218823	-0.562897	-0.689732	-0.242323	-0.385612	0	0
4980	1.898129	9.418760	-1.372986	-0.212765	-0.215830	-0.022200	-0.213564	-0.436040	-0.222974	-0.564976	-0.689317	-0.240382	-0.384527	0	0
4981	1.963564	9.439384	-1.243546	-0.181836	-0.165670	-0.026221	-0.212756	-0.434989	-0.232489	-0.566733	-0.688852	-0.238893	-0.383702	0	0
4982	2.071276	9.390361	-1.213390	-0.138356	-0.143788	-0.033039	-0.211674	-0.436648	-0.235417	-0.568165	-0.688550	-0.237708	-0.382861	0	0
4983	2.136214	9.299292	-1.179416	-0.086018	-0.153838	-0.040023	-0.210602	-0.434881	-0.239325	-0.569280	-0.688545	-0.236747	-0.381807	0	0
4984	2.092983	9.264510	-1.274365	-0.103455	-0.146397	-0.059467	-0.208444	-0.436448	-0.241173	-0.570573	-0.688382	-0.235864	-0.380715	0	0
4985	2.094309	9.317942	-1.284356	-0.118753	-0.104029	-0.052174	-0.208180	-0.434575	-0.242750	-0.571835	-0.687972	-0.235144	-0.380009	0	0
4986	2.231033	9.385966	-1.304747	-0.111705	-0.051917	-0.071300	-0.207102	-0.435223	-0.240331	-0.572998	-0.687366	-0.234863	-0.379527	0	0
4987	2.324343	9.343975	-1.186016	-0.106252	-0.017280	-0.067547	-0.206292	-0.435733	-0.243628	-0.574020	-0.686663	-0.234791	-0.379300	0	0
4988	2.347999	9.152636	-1.044222	-0.114759	-0.023921	-0.053471	-0.205348	-0.436268	-0.245973	-0.575073	-0.685976	-0.234526	-0.379111	0	0
4989	2.316914	9.035562	-0.883004	-0.162144	-0.017774	-0.030587	-0.204535	-0.438059	-0.249039	-0.576333	-0.685041	-0.233984	-0.379223	0	0
4990	2.274887	8.959544	-0.857239	-0.185963	-0.008578	0.020686	-0.204538	-0.436727	-0.251449	-0.577553	-0.684055	-0.233031	-0.379734	0	0
4991	2.327783	8.972637	-0.908676	-0.200760	0.017489	0.040245	-0.206687	-0.437314	-0.254577	-0.578717	-0.682927	-0.232059	-0.380585	0	0
4992	2.522427	9.189811	-0.832122	-0.217157	0.072094	0.056403	-0.207226	-0.436959	-0.257148	-0.579818	-0.681529	-0.231214	-0.381928	0	0
4993	2.864778	9.545620	-0.689491	-0.248923	0.136217	0.042475	-0.205608	-0.437626	-0.260596	-0.581014	-0.679672	-0.230725	-0.383711	0	0
4994	3.334296	9.811464	-0.754121	-0.198616	0.152543	0.047929	-0.208702	-0.437467	-0.264371	-0.581828	-0.678046	-0.230472	-0.385504	0	0
4995	3.667847	9.924379	-0.328273	-0.159501	0.128599	0.060187	-0.209238	-0.437685	-0.266688	-0.582345	-0.676779	-0.230154	-0.387134	0	0
4996	3.731924	10.493623	-0.231902	-0.249655	0.006461	0.043170	-0.211389	-0.438143	-0.269267	-0.583854	-0.675402	-0.228879	-0.388021	0	0
4997	3.368214	11.132793	-0.084189	-0.134418	-0.079269	0.025351	-0.212192	-0.439047	-0.272285	-0.584803	-0.675007	-0.227678	-0.387986	0	0
4998	2.550313	10.549858	-0.292661	0.179774	-0.126286	-0.017960	-0.210714	-0.438511	-0.272422	-0.583964	-0.676520	-0.227677	-0.386613	0	0
4999	1.700273	9.126359	-0.640216	0.298098	-0.033904	-0.013207	-0.211528	-0.436915	-0.267045	-0.582036	-0.678381	-0.228676	-0.385669	0	0
5000	1.167535	8.334961	-0.891325	0.122618	0.128289	0.017495	-0.211259	-0.436977	-0.264597	-0.580843	-0.678642	-0.229729	-0.386382	0	0
5001	1.215993	8.602899	-0.737791	-0.132763	0.353887	0.048171	-0.211796	-0.437551	-0.263792	-0.580712	-0.676627	-0.230904	-0.389402	0	0
5002	1.738630	9.697597	-0.234106	-0.156009	0.476268	0.127392	-0.215023	-0.437826	-0.267034	-0.580158	-0.674151	-0.232158	-0.393750	0	0
5003	2.305874	10.268739	0.342303	0.035399	0.491087	0.171245	-0.217981	-0.438322	-0.267152	-0.578079	-0.672821	-0.233954	-0.397998	0	0
5004	2.686940	10.003761	0.380069	0.176817	0.482727	0.198967	-0.223095	-0.437972	-0.264900	-0.574947	-0.672374	-0.236078	-0.402016	0	0
5005	2.947373	9.338454	0.364193	0.158600	0.432778	0.199445	-0.226998	-0.438285	-0.259686	-0.572035	-0.672015	-0.237826	-0.405723	0	0
5006	2.971031	8.979575	0.215966	0.000937	0.355960	0.159573	-0.231706	-0.438486	-0.258547	-0.570512	-0.670944	-0.238772	-0.409069	0	0
5007	2.852177	9.103655	0.201754	-0.124099	0.284967	0.111008	-0.233592	-0.437715	-0.259318	-0.570192	-0.669338	-0.239108	-0.411940	0	0
5008	2.613465	9.429499	0.346037	-0.128925	0.228811	0.078842	-0.234935	-0.438232	-0.260136	-0.570174	-0.667847	-0.239315	-0.414259	0	0
5009	2.442069	9.751688	0.295015	-0.094547	0.239889	0.073742	-0.237625	-0.438426	-0.261338	-0.569915	-0.666490	-0.239765	-0.416535	0	0
5010	2.524441	9.779905	0.463434	-0.036767	0.274209	0.072351	-0.238164	-0.438117	-0.261867	-0.569191	-0.665309	-0.240653	-0.418892	0	0
5011	2.703031	9.576797	0.475262	-0.011322	0.228621	0.055311	-0.239908	-0.439784	-0.261628	-0.568482	-0.664415	-0.241508	-0.420780	0	0
5012	2.740035	9.281281	0.348632	-0.009133	0.158150	0.029235	-0.241924	-0.439971	-0.263791	-0.568030	-0.663768	-0.242134	-0.422048	0	0
5013	2.663977	9.080832	0.323738	-0.077559	0.084933	0.017969	-0.242061	-0.439102	-0.264442	-0.568264	-0.663006	-0.242140	-0.422927	0	0
5014	2.626875	9.128718	0.389642	-0.126202	0.034860	-0.023167	-0.241793	-0.438781	-0.266343	-0.569112	-0.662088	-0.241911	-0.423355	0	0
5015	2.544626	9.372424	0.443055	-0.158922	-0.011788	-0.053620	-0.241122	-0.437889	-0.268775	-0.570425	-0.661093	-0.241498	-0.423379	0	0
5016	2.417785	9.537632	0.461989	-0.139140	-0.034654	-0.057220	-0.240442	-0.440160	-0.269402	-0.571670	-0.660312	-0.241039	-0.423180	0	0
5017	2.275920	9.607891	0.495622	-0.106977	-0.006331	-0.077244	-0.240439	-0.440966	-0.271336	-0.572733	-0.659525	-0.241035	-0.422973	0	0
5018	2.297567	9.627713	0.568356	-0.070002	0.017963	-0.076096	-0.238019	-0.440272	-0.273113	-0.573473	-0.658869	-0.241294	-0.422845	0	0
5019	2.432182	9.567040	0.601833	-0.082888	0.006978	-0.067394	-0.236807	-0.440555	-0.274363	-0.574310	-0.658179	-0.241406	-0.422720	0	0
5020	2.532526	9.517880	0.600468	-0.070298	-0.015936	-0.071057	-0.238156	-0.439063	-0.276207	-0.575108	-0.657674	-0.241440	-0.422402	0	0
5021	2.572476	9.470060	0.669460	-0.050324	-0.049240	-0.083593	-0.237348	-0.439349	-0.276907	-0.575938	-0.657364	-0.241474	-0.421733	0	0
5022	2.608400	9.492561	0.675207	-0.043437	-0.086648	-0.078516	-0.236270	-0.439629	-0.278155	-0.576762	-0.657293	-0.241260	-0.420838	0	0
5023	2.657553	9.459467	0.681780	-0.030904	-0.132636	-0.084085	-0.233308	-0.440428	-0.277262	-0.577671	-0.657440	-0.240898	-0.419569	0	0
5024	2.608700	9.463426	0.586366	-0.030866	-0.152090	-0.088617	-0.233306	-0.440802	-0.279454	-0.578611	-0.657690	-0.240423	-0.418151	0	0
5025	2.516349	9.478745	0.602675	-0.031234	-0.165718	-0.077193	-0.230350	-0.439614	-0.278633	-0.579572	-0.657983	-0.239821	-0.416701	0	0
5026	2.466228	9.565233	0.626964	0.000681	-0.177403	-0.061247	-0.229273	-0.439591	-0.280689	-0.580249	-0.658583	-0.239148	-0.415196	0	0
5027	2.420444	9.663930	0.567039	0.011418	-0.170292	-0.057624	-0.229542	-0.439569	-0.281367	-0.580860	-0.659181	-0.238569	-0.413723	0	0
5028	2.416571	9.625024	0.629804	0.075742	-0.158676	-0.037897	-0.227658	-0.439773	-0.280577	-0.580894	-0.660190	-0.238163	-0.412298	0	0
5029	2.502296	9.568308	0.555829	0.098687	-0.135003	-0.016471	-0.226315	-0.439281	-0.278669	-0.580677	-0.661240	-0.237877	-0.411085	0	0
5030	2.596427	9.582150	0.520096	0.109391	-0.134995	-0.012921	-0.225780	-0.438629	-0.276746	-0.580324	-0.662401	-0.237583	-0.409881	0	0
5031	2.637851	9.672711	0.395504	0.120765	-0.155565	-0.004186	-0.225242	-0.438521	-0.275795	-0.579957	-0.663687	-0.237186	-0.408548	0	0
