# Supplementary material for: Identification of Haptic Based Guiding Using Hard Reins
Source: PLoS One. 2015 Jul 22;10(7):e0132020. doi: 10.1371/journal.pone.0132020 (PMC4511788; doi:10.1371/journal.pone.0132020)
Supplement: S1 File — (ZIP) [file pone.0132020.s001.zip › MotionData1/Subject1/T1/fc1.txt]

// Start Time: 0
// Sample rate: 50.0Hz
// Scenario: 4.0
// Firmware Version: 2.6.1
Counter	Acc_X	Acc_Y	Acc_Z	Gyr_X	Gyr_Y	Gyr_Z	Mag_X	Mag_Y	Mag_Z	Quat_w	Quat_x	Quat_y	Quat_z	AnalogIn_1	AnalogIn_2
45715	8.368467	1.721807	-4.835146	0.006593	0.007564	-0.014482	-0.597849	-0.021565	0.607358	-0.036135	0.827545	0.241930	0.505306	0	0
45716	8.368738	1.757917	-4.815599	0.012821	-0.010596	-0.019022	-0.597284	-0.021600	0.607911	-0.036135	0.827541	0.242122	0.505219	0	0
45717	8.378170	1.792355	-4.856787	0.001288	-0.002112	-0.006205	-0.597422	-0.021740	0.607904	-0.036133	0.827537	0.242143	0.505216	0	0
45718	8.412110	1.750293	-4.812440	0.025800	-0.001747	-0.013497	-0.596578	-0.022037	0.607878	-0.036289	0.827498	0.242352	0.505169	0	0
45719	8.344848	1.772362	-4.795289	0.010082	-0.006912	-0.019035	-0.596297	-0.021778	0.608312	-0.036284	0.827484	0.242525	0.505109	0	0
45720	8.329646	1.705478	-4.862785	0.011473	-0.013298	-0.035555	-0.596297	-0.021913	0.608163	-0.036183	0.827454	0.242849	0.505009	0	0
45721	8.344202	1.758858	-4.872643	-0.013770	0.002590	-0.022772	-0.595316	-0.021928	0.608153	-0.035985	0.827392	0.242929	0.505088	0	0
45722	8.348754	1.769047	-4.911391	-0.006761	0.031985	-0.037485	-0.596866	-0.021194	0.608213	-0.035835	0.827135	0.243162	0.505407	0	0
45723	8.349453	1.787336	-4.829178	0.029275	0.041236	-0.024578	-0.598534	-0.021778	0.609035	-0.036077	0.826857	0.243460	0.505701	0	0
45724	8.402189	1.743539	-4.845927	0.032055	0.023583	-0.021787	-0.597425	-0.021456	0.607922	-0.036305	0.826667	0.243760	0.505851	0	0
45725	8.430943	1.787516	-4.885361	0.028153	0.006548	-0.029096	-0.598838	-0.021239	0.606826	-0.036432	0.826553	0.244102	0.505862	0	0
45726	8.399910	1.782350	-4.845589	0.015603	0.004135	-0.019030	-0.599382	-0.022245	0.607190	-0.036491	0.826474	0.244303	0.505890	0	0
45727	8.373836	1.757396	-4.779563	0.011129	0.005760	-0.015379	-0.599523	-0.021979	0.607629	-0.036545	0.826404	0.244446	0.505932	0	0
45728	8.354535	1.742941	-4.776521	0.022633	0.004752	-0.030042	-0.598154	-0.019437	0.607633	-0.036610	0.826292	0.244775	0.505952	0	0
45729	8.342476	1.772313	-4.790370	0.008175	0.000676	-0.022722	-0.599942	-0.022108	0.607484	-0.036591	0.826230	0.244965	0.505961	0	0
45730	8.364050	1.796744	-4.815171	0.013382	0.005003	-0.033721	-0.600350	-0.022968	0.607715	-0.036558	0.826112	0.245274	0.506007	0	0
45731	8.392777	1.799306	-4.840381	0.002618	0.011972	-0.026407	-0.600630	-0.022572	0.608444	-0.036502	0.825987	0.245461	0.506125	0	0
45732	8.383124	1.816472	-4.849569	0.008361	-0.001588	-0.015363	-0.599086	-0.023528	0.607107	-0.036505	0.825948	0.245597	0.506122	0	0
45733	8.373340	1.816797	-4.868524	0.019452	-0.014837	-0.009817	-0.601483	-0.021828	0.608078	-0.036606	0.825993	0.245743	0.505971	0	0
45734	8.364053	1.808933	-4.819922	-0.008440	-0.017463	-0.026385	-0.599799	-0.022131	0.607902	-0.036378	0.826013	0.245893	0.505882	0	0
45735	8.380887	1.845454	-4.839636	-0.006349	-0.008802	-0.017210	-0.599623	-0.024846	0.608013	-0.036243	0.826018	0.245967	0.505846	0	0
45736	8.349748	1.830720	-4.809584	-0.000619	-0.009373	-0.008031	-0.600192	-0.024127	0.608063	-0.036190	0.826040	0.245999	0.505799	0	0
45737	8.330011	1.792638	-4.852569	-0.006389	-0.008702	-0.019066	-0.600469	-0.023744	0.609072	-0.036045	0.826041	0.246088	0.505765	0	0
45738	8.323025	1.780072	-4.816160	-0.015696	-0.012956	-0.024585	-0.599486	-0.023644	0.609630	-0.035776	0.826045	0.246184	0.505730	0	0
45739	8.340032	1.806536	-4.809378	-0.008055	-0.018341	-0.011707	-0.598512	-0.023746	0.608492	-0.035632	0.826113	0.246207	0.505618	0	0
45740	8.383192	1.848059	-4.854197	-0.013812	-0.017712	-0.021798	-0.599217	-0.023979	0.607642	-0.035381	0.826147	0.246291	0.505539	0	0
45741	8.373547	1.867651	-4.863369	-0.018942	-0.018515	-0.008042	-0.600748	-0.024410	0.608191	-0.035164	0.826229	0.246230	0.505450	0	0
45742	8.332685	1.860449	-4.847396	-0.018768	-0.026326	-0.000699	-0.600439	-0.026031	0.609210	-0.034957	0.826361	0.246115	0.505304	0	0
45743	8.306246	1.855643	-4.836778	-0.030085	-0.025536	-0.013574	-0.600465	-0.024299	0.608757	-0.034602	0.826469	0.246046	0.505187	0	0
45744	8.297123	1.874321	-4.778348	-0.018112	-0.010958	-0.011736	-0.599333	-0.025695	0.607817	-0.034383	0.826495	0.246023	0.505170	0	0
45745	8.323487	1.879258	-4.798624	-0.019185	0.002378	-0.019094	-0.600162	-0.026015	0.608788	-0.034159	0.826443	0.246045	0.505258	0	0
45746	8.352195	1.864781	-4.819114	-0.013808	0.004483	-0.023672	-0.598750	-0.027152	0.608283	-0.033952	0.826361	0.246135	0.505363	0	0
45747	8.363844	1.836127	-4.858381	-0.013407	-0.002883	-0.008064	-0.599317	-0.025919	0.609487	-0.033818	0.826362	0.246097	0.505390	0	0
45748	8.368667	1.826331	-4.853795	-0.026313	-0.003547	-0.011759	-0.599328	-0.026121	0.607791	-0.033550	0.826353	0.246031	0.505454	0	0
45749	8.359401	1.869648	-4.824183	-0.018950	-0.001841	-0.009906	-0.599036	-0.026721	0.608312	-0.033364	0.826345	0.245980	0.505504	0	0
45750	8.349854	1.896383	-4.823651	-0.026026	-0.019047	0.001121	-0.598039	-0.028014	0.608222	-0.033123	0.826447	0.245810	0.505435	0	0
45751	8.344889	1.874723	-4.833268	-0.025059	-0.019159	0.002954	-0.597614	-0.027920	0.609066	-0.032909	0.826561	0.245627	0.505352	0	0
45752	8.349912	1.874332	-4.806890	-0.010631	-0.024291	-0.004349	-0.597894	-0.028179	0.608632	-0.032756	0.826670	0.245585	0.505204	0	0
45753	8.335217	1.874851	-4.837736	-0.009874	-0.010969	-0.011713	-0.596782	-0.027877	0.607938	-0.032613	0.826701	0.245597	0.505157	0	0
45754	8.335283	1.889367	-4.835229	-0.005924	-0.010714	-0.000693	-0.596773	-0.028851	0.607457	-0.032550	0.826750	0.245543	0.505108	0	0
45755	8.340168	1.903851	-4.832901	-0.018025	0.003677	-0.009911	-0.597902	-0.027868	0.608090	-0.032385	0.826714	0.245495	0.505201	0	0
45756	8.330389	1.894411	-4.847089	-0.022423	-0.004111	-0.002571	-0.598456	-0.028556	0.607772	-0.032194	0.826729	0.245372	0.505248	0	0
45757	8.354009	1.899951	-4.910734	-0.020546	-0.015317	0.000207	-0.596086	-0.027732	0.607660	-0.032011	0.826814	0.245234	0.505186	0	0
45758	8.359217	1.865092	-4.845943	0.000501	-0.004283	-0.000689	-0.597186	-0.029156	0.608003	-0.032017	0.826828	0.245210	0.505175	0	0
45759	8.330971	1.922660	-4.784129	-0.020177	0.009735	0.012099	-0.598315	-0.028565	0.607910	-0.031959	0.826816	0.244967	0.505316	0	0
45760	8.330594	1.894052	-4.820531	-0.012977	-0.019635	0.010319	-0.597753	-0.028843	0.607607	-0.031873	0.826939	0.244790	0.505207	0	0
45761	8.345078	1.886585	-4.813875	-0.029451	-0.003824	0.008429	-0.599014	-0.029352	0.606745	-0.031686	0.826989	0.244536	0.505260	0	0
45762	8.363680	1.865681	-4.891997	-0.020234	0.019176	0.008408	-0.598311	-0.028322	0.608767	-0.031625	0.826913	0.244325	0.505490	0	0
45763	8.388509	1.873982	-4.801090	0.000060	0.029833	0.013946	-0.597197	-0.029487	0.606018	-0.031792	0.826797	0.244163	0.505747	0	0
45764	8.383396	1.886724	-4.844291	0.003730	0.024247	0.014879	-0.596640	-0.028420	0.607342	-0.031973	0.826704	0.244017	0.505959	0	0
45765	8.364129	1.899040	-4.848321	0.018198	-0.003200	0.011279	-0.597204	-0.028128	0.607365	-0.032197	0.826743	0.243979	0.505899	0	0
45766	8.313874	1.908548	-4.807734	0.011251	0.001513	0.025013	-0.598032	-0.028981	0.607601	-0.032436	0.826786	0.243795	0.505902	0	0
45767	8.316285	1.830484	-4.774519	0.002348	0.008411	0.033231	-0.598905	-0.027067	0.606605	-0.032667	0.826825	0.243492	0.505969	0	0
45768	8.378938	1.803206	-4.762548	0.011235	0.008995	0.023164	-0.599041	-0.027349	0.606589	-0.032916	0.826826	0.243322	0.506034	0	0
45769	8.400396	1.815644	-4.797084	0.000330	-0.000390	0.026834	-0.599619	-0.026975	0.604934	-0.033079	0.826894	0.243064	0.506036	0	0
45770	8.393150	1.854748	-4.815881	0.015714	0.001788	0.020442	-0.599743	-0.027596	0.606019	-0.033332	0.826923	0.242940	0.506031	0	0
45771	8.359021	1.845923	-4.862968	0.024072	0.001489	0.025036	-0.599186	-0.027584	0.605593	-0.033686	0.826969	0.242816	0.505991	0	0
45772	8.339825	1.845919	-4.852589	0.031482	-0.000597	0.028720	-0.599473	-0.026356	0.606795	-0.034107	0.827025	0.242704	0.505925	0	0
45773	8.339889	1.831175	-4.838195	0.018246	-0.016259	0.014036	-0.598922	-0.026309	0.605670	-0.034313	0.827136	0.242648	0.505757	0	0
45774	8.369183	1.801040	-4.776690	0.011101	-0.005518	0.019514	-0.599217	-0.025162	0.605604	-0.034507	0.827201	0.242512	0.505702	0	0
45775	8.387989	1.796847	-4.835388	0.027337	-0.003170	0.010367	-0.598388	-0.024315	0.605508	-0.034802	0.827234	0.242528	0.505621	0	0
45776	8.368844	1.806509	-4.822532	0.022555	0.008203	0.036030	-0.598681	-0.022918	0.606159	-0.035208	0.827266	0.242308	0.505647	0	0
45777	8.351776	1.772837	-4.834190	0.033085	0.001785	0.019534	-0.597832	-0.023114	0.606981	-0.035609	0.827293	0.242275	0.505589	0	0
45778	8.373658	1.777218	-4.810826	0.042406	-0.006042	0.026912	-0.597714	-0.022324	0.605345	-0.036097	0.827368	0.242234	0.505452	0	0
45779	8.380698	1.777497	-4.835241	0.033442	-0.010130	0.034243	-0.597019	-0.021381	0.606238	-0.036548	0.827491	0.242085	0.505290	0	0
45780	8.392570	1.748451	-4.845535	0.032994	-0.025771	0.018665	-0.598285	-0.020936	0.606278	-0.036869	0.827648	0.242074	0.505015	0	0
45781	8.387520	1.729379	-4.867208	0.020093	-0.016253	0.014032	-0.598847	-0.020657	0.606581	-0.037092	0.827758	0.242026	0.504842	0	0
45782	8.354029	1.748704	-4.844092	0.027282	-0.008591	0.008525	-0.597182	-0.019403	0.606643	-0.037357	0.827805	0.242063	0.504726	0	0
45783	8.349046	1.744147	-4.863258	0.037632	-0.011116	0.019558	-0.597617	-0.018126	0.606867	-0.037766	0.827896	0.242056	0.504551	0	0
45784	8.320455	1.748664	-4.823515	0.048044	-0.006395	0.032412	-0.598877	-0.018506	0.606294	-0.038328	0.827982	0.241999	0.504394	0	0
45785	8.358803	1.724360	-4.839599	0.049503	-0.001836	0.017730	-0.596653	-0.017119	0.606359	-0.038849	0.828016	0.242064	0.504267	0	0
45786	8.387683	1.738849	-4.850246	0.043737	0.004365	0.006707	-0.598336	-0.016951	0.606385	-0.039271	0.827987	0.242193	0.504220	0	0
45787	8.397009	1.724695	-4.884501	0.049347	0.002240	0.011308	-0.597785	-0.016243	0.606284	-0.039768	0.827985	0.242309	0.504129	0	0
45788	8.391992	1.676297	-4.889460	0.051324	0.009326	0.015879	-0.596958	-0.014862	0.606923	-0.040312	0.827950	0.242398	0.504101	0	0
45789	8.363218	1.654305	-4.861959	0.040168	-0.003211	0.010362	-0.596958	-0.014862	0.606923	-0.040715	0.827976	0.242477	0.503987	0	0
45790	8.329468	1.652134	-4.863126	0.033916	-0.000764	0.015844	-0.597552	-0.013338	0.605058	-0.041091	0.827998	0.242484	0.503917	0	0
45791	8.339162	1.647091	-4.853860	0.016538	0.010390	0.014876	-0.597097	-0.015658	0.605752	-0.041355	0.827976	0.242400	0.503972	0	0
45792	8.334474	1.685918	-4.853432	0.023916	0.007442	0.017653	-0.597685	-0.013775	0.605313	-0.041675	0.827966	0.242336	0.503993	0	0
45793	8.349165	1.712234	-4.834487	0.015813	0.012719	0.022225	-0.597154	-0.011632	0.605020	-0.041975	0.827950	0.242187	0.504066	0	0
45794	8.329988	1.729269	-4.828828	-0.004919	0.012068	0.034113	-0.597279	-0.012111	0.606114	-0.042152	0.827968	0.241841	0.504188	0	0
45795	8.315102	1.700854	-4.871933	-0.016533	0.026517	0.008366	-0.597287	-0.012462	0.604549	-0.042147	0.827863	0.241639	0.504458	0	0
45796	8.329524	1.725202	-4.886805	-0.030893	0.031489	0.018430	-0.598532	-0.013066	0.605646	-0.042076	0.827755	0.241283	0.504811	0	0
45797	8.329769	1.719896	-4.853034	-0.045238	0.023455	0.030344	-0.597719	-0.011597	0.604466	-0.041935	0.827730	0.240755	0.505115	0	0
45798	8.338404	1.745973	-4.993275	-0.052667	0.025605	0.025740	-0.597416	-0.013184	0.604786	-0.041706	0.827679	0.240231	0.505468	0	0
45799	8.348543	1.706004	-4.911794	-0.041558	0.047498	0.028477	-0.597699	-0.013693	0.603634	-0.041642	0.827526	0.239729	0.505961	0	0
45800	8.305701	1.827329	-4.894909	-0.082045	0.059201	0.019215	-0.600234	-0.012526	0.603871	-0.041220	0.827299	0.239098	0.506665	0	0
45801	8.272104	1.798062	-4.864860	-0.082168	0.048362	0.015550	-0.598840	-0.013033	0.602142	-0.040752	0.827127	0.238498	0.507266	0	0
45802	8.310653	1.856329	-4.890075	-0.105619	0.068042	0.026501	-0.598120	-0.014998	0.601312	-0.040190	0.826881	0.237680	0.508095	0	0
45803	8.372803	1.847003	-4.950427	-0.099588	0.133511	0.040183	-0.600068	-0.016105	0.601262	-0.039902	0.826339	0.236756	0.509429	0	0
45804	8.344918	1.928328	-4.852242	-0.051875	0.147814	0.044851	-0.602204	-0.014294	0.599851	-0.040068	0.825705	0.236029	0.510779	0	0
45805	8.350251	1.903005	-4.775317	-0.040690	0.134341	0.054070	-0.603179	-0.016950	0.596186	-0.040334	0.825164	0.235292	0.511971	0	0
45806	8.371896	1.898046	-4.778574	-0.015130	0.130696	0.052294	-0.602643	-0.015496	0.595429	-0.040800	0.824618	0.234694	0.513089	0	0
45807	8.394051	1.843418	-4.695223	-0.012301	0.124942	0.055978	-0.606180	-0.013664	0.594033	-0.041283	0.824115	0.234092	0.514132	0	0
45808	8.393897	1.797348	-4.695518	0.006812	0.139942	0.050478	-0.606879	-0.013796	0.594031	-0.041943	0.823503	0.233619	0.515273	0	0
45809	8.412992	1.756066	-4.701332	0.003064	0.159618	0.044931	-0.606752	-0.014115	0.591765	-0.042574	0.822785	0.233173	0.516567	0	0
45810	8.427263	1.729463	-4.714115	0.023571	0.154086	0.059659	-0.609875	-0.012255	0.589664	-0.043452	0.822111	0.232704	0.517779	0	0
45811	8.436956	1.707348	-4.697715	0.032186	0.144157	0.040422	-0.611589	-0.010720	0.587951	-0.044261	0.821446	0.232453	0.518876	0	0
45812	8.487403	1.687749	-4.709390	0.040045	0.154048	0.059698	-0.612317	-0.008707	0.587803	-0.045274	0.820760	0.232068	0.520046	0	0
45813	8.514312	1.721000	-4.671535	0.041448	0.160551	0.043187	-0.613295	-0.008706	0.588093	-0.046210	0.820008	0.231834	0.521252	0	0
45814	8.516892	1.749950	-4.661781	0.036080	0.134353	0.050564	-0.616129	-0.007033	0.586820	-0.047096	0.819401	0.231510	0.522271	0	0
45815	8.524589	1.778347	-4.613578	0.042327	0.114295	0.046946	-0.617962	-0.007337	0.584854	-0.047947	0.818896	0.231273	0.523090	0	0
45816	8.524429	1.798136	-4.642426	0.076060	0.125573	0.041491	-0.618138	-0.005278	0.583580	-0.049093	0.818291	0.231236	0.523947	0	0
45817	8.477160	1.845641	-4.543737	0.078888	0.088285	0.048897	-0.619266	-0.004956	0.583189	-0.050188	0.817906	0.231190	0.524464	0	0
45818	8.544386	1.879733	-4.589504	0.094149	0.107433	0.036069	-0.620453	-0.001394	0.580615	-0.051412	0.817370	0.231301	0.525131	0	0
45819	8.577961	1.840749	-4.593430	0.118963	0.138614	0.036986	-0.623142	-0.000142	0.579174	-0.052882	0.816670	0.231540	0.525968	0	0
45820	8.583410	1.844490	-4.513904	0.141404	0.133943	0.021443	-0.623305	0.001571	0.579142	-0.054475	0.815932	0.232002	0.526747	0	0
45821	8.557536	1.828940	-4.426087	0.140843	0.106481	0.003129	-0.625863	0.003666	0.577893	-0.055865	0.815306	0.232652	0.527284	0	0
45822	8.540201	1.732323	-4.445391	0.135424	0.109148	0.004929	-0.624917	0.006357	0.577910	-0.057265	0.814658	0.233230	0.527880	0	0
45823	8.510833	1.616256	-4.454710	0.149741	0.146906	-0.011646	-0.627178	0.007027	0.576570	-0.058739	0.813773	0.234025	0.528729	0	0
45824	8.534558	1.541127	-4.470579	0.149642	0.178649	-0.019045	-0.627918	0.009115	0.574882	-0.060290	0.812687	0.234831	0.529867	0	0
45825	8.582721	1.514008	-4.462896	0.122851	0.223570	0.001024	-0.632032	0.011052	0.571533	-0.061791	0.811435	0.235334	0.531388	0	0
45826	8.627497	1.567339	-4.304813	0.108532	0.259888	0.010137	-0.635006	0.012328	0.569675	-0.063354	0.810000	0.235632	0.533257	0	0
45827	8.667688	1.454449	-4.046199	0.126492	0.236076	0.068933	-0.636584	0.013225	0.566378	-0.065274	0.808827	0.235594	0.534821	0	0
45828	8.754966	1.306570	-3.915170	0.124488	0.219841	0.063449	-0.639169	0.016795	0.564097	-0.067154	0.807710	0.235567	0.536286	0	0
45829	8.798239	1.218636	-3.890793	0.091641	0.249404	0.063333	-0.642004	0.018339	0.562536	-0.068799	0.806463	0.235371	0.538038	0	0
45830	8.765550	1.456056	-3.856624	0.068208	0.259695	0.077068	-0.645557	0.019476	0.557869	-0.070391	0.805190	0.234902	0.539940	0	0
45831	8.703051	1.456239	-3.837379	0.098843	0.269483	0.127566	-0.646718	0.021834	0.556623	-0.072487	0.803967	0.234209	0.541783	0	0
45832	8.727162	1.299952	-3.769256	0.154222	0.281225	0.144153	-0.649597	0.025882	0.553392	-0.075183	0.802657	0.233644	0.543598	0	0
45833	8.837415	1.031918	-3.731650	0.176015	0.296452	0.134976	-0.651746	0.027241	0.549568	-0.078005	0.801229	0.233282	0.545461	0	0
45834	8.965398	0.923217	-3.650194	0.192495	0.296420	0.135021	-0.656594	0.030961	0.544932	-0.080990	0.799764	0.232981	0.547300	0	0
45835	9.001874	0.980913	-3.631860	0.180585	0.290708	0.169893	-0.658955	0.038282	0.541620	-0.084033	0.798422	0.232356	0.549065	0	0
45836	9.090879	1.000053	-3.659216	0.173713	0.275849	0.188277	-0.661537	0.040513	0.537572	-0.087111	0.797185	0.231539	0.550724	0	0
45837	9.228051	0.892072	-3.636066	0.146221	0.276809	0.220350	-0.664143	0.045254	0.534663	-0.090129	0.796042	0.230323	0.552399	0	0
45838	9.295203	0.848246	-3.658185	0.191267	0.244736	0.231507	-0.665490	0.049333	0.530298	-0.093510	0.795038	0.229279	0.553717	0	0
45839	9.330293	0.552290	-3.668673	0.174439	0.210515	0.219558	-0.668064	0.052963	0.529706	-0.096601	0.794211	0.228274	0.554787	0	0
45840	9.587097	0.403474	-3.737214	0.129522	0.177844	0.183767	-0.670108	0.057560	0.526642	-0.099071	0.793508	0.227324	0.555746	0	0
45841	9.694320	0.339648	-3.555661	0.020915	0.105552	0.166256	-0.671303	0.062489	0.525275	-0.100420	0.793279	0.225980	0.556379	0	0
45842	9.644480	0.201418	-3.709278	-0.053388	0.058349	0.127609	-0.672008	0.061999	0.523848	-0.100856	0.793287	0.224577	0.556856	0	0
45843	9.502687	0.426832	-3.446484	-0.145430	0.015250	0.112831	-0.671171	0.062271	0.523857	-0.100395	0.793602	0.222812	0.557200	0	0
45844	9.314387	0.687304	-3.601985	-0.125357	0.018504	0.180763	-0.671880	0.062593	0.523322	-0.100466	0.794018	0.220624	0.557465	0	0
45845	9.012190	0.813814	-3.473925	-0.088984	0.019683	0.173450	-0.672861	0.063135	0.524207	-0.100801	0.794378	0.218685	0.557655	0	0
45846	9.003412	0.666044	-3.300658	-0.161573	-0.026410	0.131152	-0.672573	0.062826	0.524606	-0.100208	0.794966	0.216732	0.557687	0	0
45847	9.228825	0.320019	-3.294436	-0.244433	-0.016994	0.039210	-0.672572	0.063610	0.526058	-0.098485	0.795387	0.215023	0.558054	0	0
45848	9.385322	0.517357	-3.084040	-0.308329	-0.007107	-0.092988	-0.671403	0.059622	0.525659	-0.095516	0.795518	0.214015	0.558771	0	0
45849	9.405025	0.748167	-3.126748	-0.284930	0.004753	-0.107601	-0.671907	0.055214	0.525671	-0.092704	0.795527	0.213218	0.559536	0	0
45850	9.364092	0.899617	-3.187028	-0.220398	-0.023445	-0.085393	-0.671809	0.049239	0.528387	-0.090438	0.795671	0.212647	0.559919	0	0
45851	9.283028	0.766312	-3.329783	-0.154007	-0.077537	-0.061365	-0.670957	0.047847	0.527451	-0.088753	0.796109	0.212286	0.559703	0	0
45852	9.165487	0.687501	-3.538448	-0.095573	-0.094987	-0.064939	-0.670935	0.047318	0.529523	-0.087446	0.796578	0.212320	0.559229	0	0
45853	9.107095	0.693773	-3.613513	-0.074530	-0.114496	-0.063046	-0.669356	0.045495	0.531360	-0.086308	0.797145	0.212446	0.558549	0	0
45854	9.131446	0.727301	-3.594883	-0.088142	-0.162871	-0.053808	-0.667783	0.043442	0.532059	-0.084976	0.798007	0.212487	0.557506	0	0
45855	9.242144	0.682864	-3.594482	-0.100087	-0.219883	-0.084921	-0.666770	0.042980	0.535389	-0.083293	0.799131	0.212732	0.556055	0	0
45856	9.352265	0.690651	-3.690331	-0.117146	-0.262902	-0.103214	-0.663359	0.040804	0.538029	-0.081241	0.800459	0.213090	0.554309	0	0
45857	9.447238	0.658292	-3.858333	-0.143559	-0.236663	-0.171198	-0.661338	0.038453	0.541793	-0.078701	0.801515	0.213790	0.552878	0	0
45858	9.380656	0.586492	-3.713809	-0.126787	-0.253671	-0.227132	-0.659319	0.035588	0.544403	-0.075905	0.802517	0.215076	0.551314	0	0
45859	9.337894	0.473542	-3.587350	-0.165443	-0.295426	-0.266621	-0.655306	0.030785	0.548137	-0.072544	0.803686	0.216453	0.549521	0	0
45860	9.395473	0.419916	-3.597099	-0.186497	-0.374734	-0.294059	-0.652966	0.025440	0.551853	-0.068635	0.805226	0.218027	0.547143	0	0
45861	9.406819	0.694214	-3.803451	-0.176579	-0.436302	-0.326933	-0.648923	0.018357	0.555586	-0.064559	0.807003	0.219909	0.544259	0	0
45862	9.238915	0.986055	-4.138242	-0.156650	-0.448001	-0.332380	-0.643928	0.014196	0.560473	-0.060517	0.808790	0.221991	0.541217	0	0
45863	8.866037	1.270556	-4.180411	-0.194342	-0.423355	-0.374738	-0.641429	0.009131	0.567152	-0.056065	0.810349	0.224142	0.538472	0	0
45864	8.493506	1.344702	-4.088707	-0.194436	-0.407110	-0.448237	-0.635972	0.001561	0.571683	-0.051180	0.811621	0.226918	0.535873	0	0
45865	8.282671	1.373361	-3.945379	-0.203345	-0.358213	-0.512600	-0.631939	-0.005595	0.574007	-0.046057	0.812461	0.230088	0.533709	0	0
45866	8.368761	1.195853	-3.954586	-0.200069	-0.273932	-0.536596	-0.628010	-0.013751	0.579358	-0.040954	0.812757	0.233469	0.532204	0	0
45867	8.473713	1.199410	-4.093745	-0.123366	-0.166350	-0.553115	-0.627893	-0.021680	0.581251	-0.036713	0.812385	0.237289	0.531391	0	0
45868	8.501976	1.366190	-4.248293	-0.138857	-0.078266	-0.593630	-0.625563	-0.028816	0.580786	-0.032263	0.811421	0.241366	0.531317	0	0
45869	8.435107	1.585119	-4.263688	-0.123817	-0.042258	-0.580791	-0.625195	-0.035396	0.581216	-0.028169	0.810268	0.245345	0.531486	0	0
45870	8.363342	1.757879	-4.269539	-0.191474	-0.052415	-0.577224	-0.623947	-0.045505	0.580718	-0.023439	0.809162	0.248982	0.531709	0	0
45871	8.325897	1.985469	-4.223180	-0.231592	-0.041586	-0.571783	-0.623826	-0.053989	0.582295	-0.018521	0.807999	0.252297	0.532109	0	0
45872	8.397745	2.017431	-4.293287	-0.317425	-0.043534	-0.565506	-0.622337	-0.060977	0.581988	-0.012857	0.806838	0.255150	0.532677	0	0
45873	8.349679	2.241931	-4.372146	-0.357312	-0.012823	-0.553680	-0.622351	-0.071202	0.581353	-0.007093	0.805524	0.257624	0.533582	0	0
45874	8.272939	2.227203	-4.318651	-0.341832	-0.005535	-0.522481	-0.621111	-0.080872	0.580601	-0.001556	0.804209	0.259973	0.534471	0	0
45875	8.303767	2.313890	-4.109108	-0.368703	-0.032543	-0.531639	-0.618008	-0.093187	0.580930	0.004231	0.802993	0.262186	0.535203	0	0
45876	8.477478	2.451288	-4.138861	-0.380743	-0.026619	-0.537117	-0.619019	-0.102640	0.579371	0.010215	0.801687	0.264423	0.535979	0	0
45877	8.459700	2.926825	-4.147172	-0.425147	-0.019983	-0.553655	-0.616938	-0.111930	0.579336	0.016538	0.800272	0.266487	0.536914	0	0
45878	8.524705	3.214246	-4.275741	-0.408707	-0.036684	-0.551703	-0.615712	-0.120469	0.578795	0.022848	0.798904	0.268667	0.537632	0	0
45879	8.403037	3.344682	-4.173728	-0.466501	-0.070730	-0.518731	-0.612787	-0.131239	0.576695	0.029452	0.797770	0.270196	0.538228	0	0
45880	8.268984	3.541643	-4.143279	-0.342499	-0.126738	-0.527571	-0.610980	-0.140958	0.576777	0.035346	0.796902	0.272489	0.538003	0	0
45881	8.066023	3.595948	-3.927619	-0.375624	-0.152260	-0.531294	-0.608311	-0.150812	0.579368	0.041517	0.796129	0.274563	0.537652	0	0
45882	7.900929	3.785319	-3.857413	-0.320288	-0.155392	-0.512832	-0.604827	-0.160265	0.579309	0.047230	0.795401	0.276825	0.537098	0	0
45883	7.987592	3.931180	-3.929746	-0.326287	-0.071316	-0.470728	-0.602357	-0.166747	0.580006	0.052463	0.794320	0.278705	0.537241	0	0
45884	8.034983	3.937117	-4.035338	-0.263417	-0.026648	-0.450482	-0.600558	-0.176283	0.579257	0.057029	0.793051	0.280822	0.537547	0	0
45885	8.251408	4.004632	-4.120281	-0.313842	-0.032904	-0.419317	-0.599637	-0.183357	0.577968	0.061781	0.791867	0.282367	0.537958	0	0
45886	8.402042	4.333089	-4.099619	-0.346248	-0.053528	-0.395401	-0.598428	-0.190477	0.577514	0.066779	0.790805	0.283572	0.538288	0	0
45887	8.368110	4.416600	-4.160604	-0.404720	-0.112821	-0.386240	-0.594571	-0.196628	0.576815	0.072299	0.790041	0.284301	0.538314	0	0
45888	8.133724	4.612756	-4.017719	-0.312453	-0.170570	-0.349279	-0.593475	-0.205220	0.577394	0.077111	0.789722	0.285225	0.537624	0	0
45889	7.805056	4.458243	-4.076479	-0.333218	-0.206544	-0.301649	-0.589590	-0.212063	0.579179	0.081881	0.789712	0.285592	0.536739	0	0
45890	7.550611	4.502258	-3.970065	-0.287839	-0.206379	-0.245634	-0.586400	-0.219719	0.580357	0.086042	0.789868	0.285787	0.535754	0	0
45891	7.401062	4.493832	-3.986265	-0.227583	-0.158570	-0.185985	-0.584104	-0.224285	0.579771	0.089226	0.789991	0.285843	0.535021	0	0
45892	7.492483	4.537333	-4.023214	-0.166355	-0.112490	-0.158386	-0.583359	-0.227056	0.580855	0.091687	0.789981	0.286077	0.534494	0	0
45893	7.612617	4.629760	-4.106809	-0.093471	-0.078658	-0.172939	-0.581640	-0.229807	0.581230	0.093519	0.789824	0.286820	0.534010	0	0
45894	7.743278	4.635202	-4.039201	-0.068476	-0.092136	-0.194859	-0.578235	-0.232212	0.582732	0.095344	0.789683	0.287879	0.533325	0	0
45895	7.964236	4.583678	-4.110598	-0.037992	-0.094442	-0.218615	-0.577092	-0.233934	0.582615	0.097028	0.789524	0.289262	0.532508	0	0
45896	7.921449	4.817096	-4.134044	-0.015808	-0.124735	-0.205648	-0.575778	-0.237687	0.583211	0.098587	0.789568	0.290655	0.531398	0	0
45897	7.730336	4.770991	-4.211733	-0.001075	-0.160403	-0.164324	-0.573802	-0.237542	0.585447	0.099884	0.789943	0.291741	0.530000	0	0
45898	7.565673	4.541879	-4.219146	-0.014268	-0.193007	-0.142351	-0.571091	-0.239707	0.588094	0.101293	0.790527	0.292571	0.528403	0	0
45899	7.591826	4.466702	-4.232690	-0.039688	-0.206305	-0.134128	-0.569397	-0.240071	0.589178	0.102869	0.791186	0.293165	0.526780	0	0
45900	7.639830	4.549610	-4.291913	-0.098687	-0.206976	-0.150736	-0.565996	-0.242185	0.590558	0.105028	0.791722	0.293600	0.525304	0	0
45901	7.586240	4.641239	-4.405245	-0.165643	-0.195294	-0.158226	-0.561749	-0.245137	0.591317	0.107694	0.792110	0.293730	0.524105	0	0
45902	7.499164	4.613168	-4.435987	-0.150530	-0.179533	-0.176598	-0.560005	-0.248559	0.593755	0.110318	0.792359	0.294120	0.522962	0	0
45903	7.436877	4.654440	-4.406820	-0.130928	-0.191405	-0.194898	-0.557160	-0.251611	0.594100	0.112887	0.792644	0.294722	0.521642	0	0
45904	7.441471	4.542610	-4.388398	-0.136805	-0.196962	-0.209599	-0.554857	-0.255690	0.595228	0.115624	0.792888	0.295421	0.520275	0	0
45905	7.389442	4.882713	-4.405973	-0.136273	-0.206617	-0.186599	-0.552138	-0.258701	0.597682	0.118236	0.793256	0.295907	0.518849	0	0
45906	7.211183	4.893646	-4.404067	-0.145127	-0.203598	-0.175648	-0.549431	-0.261900	0.598160	0.120880	0.793609	0.296281	0.517484	0	0
45907	7.110417	4.903356	-4.351929	-0.147025	-0.218292	-0.176564	-0.544765	-0.263662	0.600673	0.123561	0.794039	0.296614	0.515998	0	0
45908	7.023791	4.869619	-4.322341	-0.165133	-0.220536	-0.169279	-0.539646	-0.269311	0.600975	0.126380	0.794461	0.296805	0.514556	0	0
45909	6.939402	4.936162	-4.357397	-0.131603	-0.194227	-0.149078	-0.538625	-0.271012	0.603386	0.128727	0.794853	0.297027	0.513238	0	0
45910	7.036432	4.941662	-4.276453	-0.140175	-0.157534	-0.130777	-0.537073	-0.272414	0.602442	0.130958	0.795082	0.297121	0.512264	0	0
45911	7.169507	5.066586	-4.258878	-0.147138	-0.153702	-0.116982	-0.534786	-0.275871	0.602487	0.133143	0.795331	0.297058	0.511349	0	0
45912	7.229476	5.232476	-4.363897	-0.188784	-0.156432	-0.099587	-0.530970	-0.278491	0.602428	0.135599	0.795574	0.296650	0.510562	0	0
45913	7.110983	5.258443	-4.429340	-0.199307	-0.149113	-0.083127	-0.529655	-0.281852	0.603751	0.138015	0.795820	0.296055	0.509877	0	0
45914	6.955627	5.217637	-4.559053	-0.230205	-0.130033	-0.077758	-0.526818	-0.284600	0.603694	0.140607	0.795924	0.295296	0.509446	0	0
45915	6.919223	4.945194	-4.477348	-0.251245	-0.129705	-0.113636	-0.524524	-0.289023	0.603117	0.143535	0.795896	0.294703	0.509016	0	0
45916	7.169169	4.822608	-4.509232	-0.282849	-0.096897	-0.136656	-0.522781	-0.294020	0.602790	0.146747	0.795569	0.294185	0.508911	0	0
45917	7.275677	5.204590	-4.298178	-0.310578	-0.066697	-0.147675	-0.521914	-0.297610	0.600173	0.150127	0.795018	0.293645	0.509098	0	0
45918	7.226971	5.349727	-4.425837	-0.339802	-0.041750	-0.147762	-0.519347	-0.302125	0.598466	0.153682	0.794273	0.293002	0.509571	0	0
45919	7.221543	5.302047	-4.483912	-0.319854	-0.058970	-0.153212	-0.519712	-0.306529	0.598336	0.157136	0.793633	0.292461	0.509825	0	0
45920	7.188891	5.432094	-4.399723	-0.296981	-0.073715	-0.185242	-0.516675	-0.314109	0.597977	0.160633	0.792988	0.292274	0.509846	0	0
45921	7.059745	5.599601	-4.345495	-0.267831	-0.129178	-0.183261	-0.514406	-0.317199	0.596360	0.164031	0.792680	0.292118	0.509332	0	0
45922	6.885620	5.506826	-4.387895	-0.267449	-0.165230	-0.165824	-0.512974	-0.319507	0.596484	0.167455	0.792585	0.291777	0.508561	0	0
45923	6.687309	5.441208	-4.453365	-0.259328	-0.122621	-0.140241	-0.511781	-0.324293	0.597860	0.170546	0.792365	0.291331	0.508132	0	0
45924	6.466195	5.378379	-4.353725	-0.253275	-0.092480	-0.121982	-0.507004	-0.326677	0.595562	0.173421	0.792037	0.290828	0.507959	0	0
45925	6.573632	5.350760	-4.159868	-0.233431	-0.086359	-0.132938	-0.505971	-0.331872	0.593686	0.176163	0.791685	0.290513	0.507743	0	0
45926	6.845489	5.720964	-4.061347	-0.245282	-0.088566	-0.094295	-0.505506	-0.335173	0.594038	0.178820	0.791418	0.289834	0.507619	0	0
45927	6.807647	6.088264	-4.125166	-0.224598	-0.060363	-0.074062	-0.504076	-0.338393	0.592421	0.181121	0.791108	0.289144	0.507680	0	0
45928	6.609284	5.995909	-4.185979	-0.186385	-0.041901	-0.015353	-0.502918	-0.340994	0.592810	0.182774	0.790930	0.288219	0.507891	0	0
45929	6.496571	5.751206	-4.323447	-0.108463	-0.020385	0.021398	-0.502340	-0.342950	0.591841	0.183561	0.790898	0.287439	0.508099	0	0
45930	6.517444	5.714131	-4.102262	-0.089759	-0.047325	0.039834	-0.503036	-0.343893	0.590947	0.184185	0.791080	0.286557	0.508089	0	0
45931	6.800054	5.854820	-4.073267	-0.111575	-0.069792	0.048173	-0.502344	-0.343457	0.590546	0.185005	0.791367	0.285459	0.507962	0	0
45932	6.897355	6.025692	-4.027486	-0.080488	-0.019881	0.043617	-0.501920	-0.344274	0.589650	0.185458	0.791435	0.284645	0.508147	0	0
45933	6.857212	6.087959	-3.948290	-0.059812	0.047298	0.058235	-0.501642	-0.344792	0.588492	0.185488	0.791248	0.283950	0.508816	0	0
45934	6.840065	6.115394	-3.995775	-0.003984	0.070952	0.091339	-0.504028	-0.343945	0.589409	0.184833	0.791130	0.283315	0.509590	0	0
45935	6.817679	6.038728	-4.053405	0.096392	0.107895	0.146511	-0.505343	-0.341767	0.586048	0.183012	0.791169	0.282832	0.510455	0	0
45936	6.866041	5.913706	-3.978739	0.113921	0.105906	0.117178	-0.507630	-0.338303	0.585864	0.181192	0.791159	0.282656	0.511217	0	0
45937	7.089972	5.907518	-3.996815	0.136400	0.099162	0.137467	-0.509731	-0.337488	0.587338	0.179126	0.791282	0.282432	0.511877	0	0
45938	7.087839	5.821690	-3.924835	0.140729	0.055049	0.166896	-0.511451	-0.334338	0.587550	0.176983	0.791714	0.281905	0.512245	0	0
45939	7.004285	5.720248	-4.091444	0.136314	0.047140	0.207233	-0.512888	-0.331212	0.588179	0.174707	0.792292	0.281033	0.512613	0	0
45940	6.930791	5.644827	-4.214782	0.173868	0.072684	0.240265	-0.515326	-0.326894	0.588049	0.171873	0.792886	0.280122	0.513150	0	0
45941	6.898154	5.487059	-4.006875	0.164195	0.069972	0.254905	-0.517473	-0.322913	0.588877	0.169066	0.793515	0.279051	0.513693	0	0
45942	7.076429	5.222453	-3.899332	0.147392	0.074369	0.275050	-0.519905	-0.318893	0.589010	0.166256	0.794138	0.277725	0.514366	0	0
45943	7.223249	5.172241	-4.209477	0.161313	0.060833	0.317322	-0.522766	-0.314427	0.588893	0.163167	0.794966	0.276119	0.514940	0	0
45944	7.227689	5.328959	-4.324556	0.193264	0.030604	0.422060	-0.525599	-0.311571	0.589658	0.159353	0.796273	0.273779	0.515364	0	0
45945	7.330585	5.603311	-4.222757	0.153343	-0.072411	0.515811	-0.528342	-0.304470	0.590967	0.155666	0.798288	0.270328	0.515196	0	0
45946	7.329000	5.752417	-4.489825	0.260427	-0.132286	0.558340	-0.528246	-0.299211	0.594099	0.151048	0.800861	0.266973	0.514326	0	0
45947	7.172797	5.855906	-4.169320	0.430883	-0.186879	0.507369	-0.529760	-0.289308	0.595991	0.145491	0.803804	0.264829	0.512443	0	0
45948	7.289719	5.906534	-4.028444	0.501382	-0.206971	0.408479	-0.530263	-0.279725	0.601222	0.139893	0.806649	0.263782	0.510065	0	0
45949	7.150599	5.822131	-4.531005	0.632933	-0.039695	0.313898	-0.531352	-0.268930	0.605130	0.133313	0.808536	0.264418	0.508507	0	0
45950	6.789979	5.334131	-4.839520	0.756937	0.191122	0.202573	-0.533135	-0.259747	0.607261	0.125637	0.809076	0.266847	0.508335	0	0
45951	6.549823	5.261272	-4.705419	0.926252	0.296408	0.125598	-0.538006	-0.250091	0.609450	0.116750	0.809020	0.270910	0.508393	0	0
45952	6.890027	5.223924	-4.631433	1.094152	0.278660	0.076477	-0.541806	-0.237793	0.609688	0.106731	0.809030	0.276132	0.507770	0	0
45953	7.539604	5.114442	-4.405247	1.129105	0.260162	0.016147	-0.544193	-0.224523	0.612920	0.096844	0.808896	0.282012	0.506732	0	0
45954	8.030139	4.340692	-4.829575	1.143777	0.355604	-0.101461	-0.547879	-0.210096	0.613289	0.087078	0.807850	0.288925	0.506278	0	0
45955	7.851412	3.767112	-4.640653	0.978359	0.430308	-0.174521	-0.552098	-0.197399	0.614257	0.078853	0.805968	0.295656	0.506740	0	0
45956	7.364297	3.454174	-4.556849	0.715741	0.529616	-0.084509	-0.557832	-0.188919	0.611610	0.071924	0.803559	0.300344	0.508835	0	0
45957	7.386660	2.554647	-4.399308	0.803051	0.637861	0.087853	-0.563281	-0.180998	0.608644	0.063127	0.801111	0.304165	0.511585	0	0
45958	8.046958	2.335213	-4.297420	1.148926	0.693907	0.152781	-0.572688	-0.170312	0.605748	0.051011	0.798675	0.309193	0.513727	0	0
45959	8.738478	2.868270	-3.906788	0.915678	0.615107	0.407792	-0.579663	-0.152947	0.602401	0.039685	0.797190	0.310909	0.515993	0	0
45960	8.344264	3.713932	-3.830981	0.434045	0.479748	0.755804	-0.589556	-0.139500	0.595610	0.030811	0.797191	0.307271	0.518770	0	0
45961	7.905808	3.057034	-4.161840	0.414816	0.314645	1.009064	-0.595776	-0.125494	0.593731	0.021278	0.798737	0.301424	0.520297	0	0
45962	8.040886	2.703950	-4.304450	0.554021	0.137002	1.064641	-0.600025	-0.111701	0.592663	0.010885	0.801290	0.295774	0.519937	0	0
45963	7.865894	2.713366	-4.191572	0.436455	0.001267	1.060924	-0.601353	-0.095584	0.592693	0.001835	0.804417	0.289483	0.518757	0	0
45964	7.753213	2.752875	-3.824805	0.355893	-0.146039	0.971073	-0.602350	-0.083193	0.593050	-0.005659	0.807944	0.283465	0.516568	0	0
45965	8.064187	2.657751	-3.767011	0.205905	-0.230899	0.842510	-0.599982	-0.068892	0.597003	-0.011057	0.811481	0.277681	0.514072	0	0
45966	8.250928	2.394449	-4.121099	0.112635	-0.178732	0.698171	-0.598411	-0.059968	0.597542	-0.015082	0.814298	0.272576	0.512244	0	0
45967	8.564629	1.946194	-4.493216	0.061240	-0.125197	0.544733	-0.597614	-0.055111	0.599941	-0.018076	0.816402	0.268419	0.510992	0	0
45968	8.721373	1.656402	-4.665207	0.087922	-0.154441	0.447549	-0.593468	-0.049831	0.601352	-0.020681	0.818362	0.265202	0.509434	0	0
45969	8.787885	2.316775	-4.757586	0.135068	-0.203374	0.370765	-0.593808	-0.044997	0.601655	-0.023191	0.820345	0.262839	0.507358	0	0
45970	8.812176	2.902275	-4.670142	0.010651	-0.277310	0.381757	-0.591326	-0.041112	0.602995	-0.024505	0.822737	0.259791	0.504986	0	0
45971	8.470755	3.033751	-5.250681	0.138936	-0.302410	0.426019	-0.588568	-0.035358	0.606835	-0.027055	0.825324	0.257010	0.502050	0	0
45972	8.460644	2.740621	-5.807733	0.530960	-0.230074	0.399073	-0.585298	-0.026961	0.608868	-0.032863	0.827336	0.256401	0.498692	0	0
45973	7.920931	2.602938	-5.744973	0.599646	-0.213011	0.261403	-0.582455	-0.017725	0.611379	-0.038604	0.828852	0.257256	0.495312	0	0
45974	7.528181	2.923439	-5.568787	0.621880	0.005454	0.114257	-0.581736	-0.009119	0.609942	-0.044354	0.828857	0.259347	0.493728	0	0
45975	7.181591	2.920342	-5.517201	0.931914	0.226945	0.088741	-0.584266	0.003376	0.611583	-0.053093	0.827518	0.263081	0.493136	0	0
45976	6.938779	2.164362	-5.435760	1.029167	0.448880	0.003982	-0.587281	0.016517	0.605971	-0.062822	0.824712	0.267832	0.494135	0	0
45977	7.157700	1.664129	-4.959317	1.003892	0.522785	-0.061353	-0.592646	0.027400	0.600663	-0.072169	0.821287	0.272943	0.495763	0	0
45978	7.446643	0.952721	-4.684924	0.957473	0.639503	-0.102050	-0.599845	0.038115	0.593537	-0.081283	0.817088	0.278012	0.498467	0	0
45979	8.256764	0.419299	-4.395045	1.149900	0.763049	-0.174260	-0.607354	0.049667	0.583939	-0.091913	0.811794	0.284502	0.501599	0	0
45980	9.066628	-0.285753	-4.685949	0.442456	0.690034	-0.147945	-0.616216	0.056216	0.572220	-0.096742	0.807472	0.287247	0.506083	0	0
45981	9.508851	0.494896	-4.542817	0.250332	0.580715	-0.063496	-0.623591	0.059217	0.565599	-0.100128	0.804096	0.288423	0.510114	0	0
45982	9.654159	1.268833	-4.465916	0.441747	0.405930	0.174055	-0.627622	0.065304	0.561805	-0.105754	0.802065	0.288829	0.511943	0	0
45983	9.753230	1.394467	-4.483294	0.650008	0.197762	0.321649	-0.630031	0.074743	0.555958	-0.113209	0.801274	0.289318	0.511310	0	0
45984	9.389231	1.045437	-4.665181	0.914415	0.084061	0.331378	-0.631622	0.087997	0.553427	-0.122486	0.800726	0.291194	0.508961	0	0
45985	8.899886	0.673669	-4.533371	0.732297	-0.073938	0.239351	-0.631230	0.101098	0.553394	-0.129380	0.800880	0.293042	0.505942	0	0
45986	8.488561	0.660712	-4.435954	0.428239	-0.073860	0.157921	-0.627971	0.108766	0.552857	-0.133410	0.801150	0.294003	0.503908	0	0
45987	8.147624	0.773188	-4.325859	0.276012	-0.050520	0.142852	-0.627900	0.114439	0.553348	-0.136224	0.801455	0.294270	0.502512	0	0
45988	7.931019	0.803543	-4.305485	0.214807	0.040858	0.171907	-0.628919	0.117180	0.552967	-0.138947	0.801456	0.293879	0.501993	0	0
45989	7.916547	0.545148	-4.197939	0.161263	0.174156	0.208249	-0.629683	0.120595	0.550379	-0.141826	0.800969	0.292732	0.502635	0	0
45990	8.317690	0.177982	-4.514832	0.069589	0.314045	0.184007	-0.630583	0.123720	0.547915	-0.144243	0.799822	0.291122	0.504704	0	0
45991	8.794966	0.081605	-4.451187	-0.014834	0.359444	0.169180	-0.634851	0.126396	0.544051	-0.146059	0.798518	0.289126	0.507388	0	0
45992	9.210177	0.452916	-4.510184	-0.090742	0.296838	0.143592	-0.635342	0.128793	0.538872	-0.146940	0.797550	0.287049	0.509829	0	0
45993	9.401425	0.820716	-4.551168	-0.148776	0.197614	0.174937	-0.638297	0.130095	0.539402	-0.147247	0.797261	0.284555	0.511586	0	0
45994	9.389842	0.795602	-4.480855	-0.061034	0.084134	0.252361	-0.639434	0.129281	0.535994	-0.148308	0.797633	0.282069	0.512078	0	0
45995	9.080684	0.589325	-4.487545	-0.061552	0.005661	0.239537	-0.639742	0.132214	0.537301	-0.149091	0.798370	0.279788	0.511953	0	0
45996	8.819471	0.509961	-4.579737	-0.111430	-0.029959	0.189873	-0.639046	0.132230	0.536734	-0.149107	0.799215	0.277709	0.511762	0	0
45997	8.535574	0.491709	-4.516103	-0.156342	-0.053368	0.120023	-0.636409	0.134842	0.537854	-0.148350	0.800056	0.275986	0.511600	0	0
45998	8.449673	0.461582	-4.394738	-0.214929	-0.021246	0.046431	-0.638198	0.133231	0.539315	-0.146828	0.800605	0.274511	0.511973	0	0
45999	8.554984	0.510850	-4.507043	-0.158351	0.034511	0.035470	-0.636092	0.133173	0.539852	-0.145858	0.800761	0.273326	0.512640	0	0
46000	8.742744	0.358632	-4.466751	-0.065155	0.072559	0.026433	-0.638155	0.130214	0.539829	-0.145686	0.800552	0.272637	0.513381	0	0
46001	8.767138	0.235998	-4.376681	-0.066449	0.105641	0.042881	-0.638613	0.131622	0.537394	-0.145685	0.800227	0.271759	0.514353	0	0
46002	8.723635	0.170684	-4.365819	-0.138863	0.139304	0.068358	-0.638183	0.130770	0.537197	-0.145321	0.799893	0.270258	0.515765	0	0
46003	8.719451	0.169606	-4.283549	-0.151571	0.161319	0.070135	-0.639458	0.130871	0.535531	-0.144930	0.799473	0.268639	0.517370	0	0
46004	8.676435	0.137586	-4.224182	-0.173242	0.190568	0.043423	-0.641819	0.128012	0.533552	-0.144299	0.798847	0.267082	0.519315	0	0
46005	8.640461	0.118033	-4.193981	-0.157669	0.188616	0.044364	-0.643218	0.126573	0.531371	-0.143801	0.798215	0.265592	0.521186	0	0
46006	8.740924	0.143676	-3.989855	-0.205037	0.217890	0.049763	-0.645185	0.125575	0.529082	-0.143019	0.797498	0.263775	0.523417	0	0
46007	8.891247	0.131236	-3.865131	-0.116143	0.237452	0.088479	-0.645624	0.126881	0.528746	-0.143216	0.796654	0.262074	0.525499	0	0
46008	9.016163	0.072482	-3.889508	-0.037447	0.276131	0.084917	-0.648592	0.126940	0.525550	-0.144104	0.795471	0.260767	0.527694	0	0
46009	9.249345	0.052270	-3.951496	0.004691	0.292629	0.085019	-0.651868	0.128614	0.521475	-0.145394	0.794139	0.259640	0.529897	0	0
46010	9.526100	0.050910	-3.995668	0.104465	0.275833	0.054103	-0.653993	0.128782	0.518698	-0.147243	0.792658	0.259324	0.531756	0	0
46011	9.796635	0.160025	-3.956768	0.199036	0.234693	-0.031820	-0.657429	0.131892	0.514433	-0.149308	0.791030	0.260231	0.533159	0	0
46012	9.837032	0.266275	-3.764362	0.200888	0.110898	-0.086640	-0.659287	0.133848	0.512888	-0.150742	0.789905	0.261786	0.533662	0	0
46013	9.595839	0.163526	-3.751181	0.212144	0.014328	-0.136083	-0.658051	0.135162	0.511835	-0.151784	0.789148	0.263909	0.533440	0	0
46014	9.266505	0.051637	-3.913497	0.155824	0.001262	-0.224356	-0.660557	0.133914	0.511922	-0.151838	0.788305	0.266472	0.533398	0	0
46015	8.692423	-0.099329	-3.926827	0.085648	0.030839	-0.287088	-0.663051	0.130888	0.510494	-0.151122	0.787240	0.269080	0.533864	0	0
46016	8.342757	-0.176171	-3.619586	0.058101	0.003661	-0.356915	-0.662198	0.128962	0.508823	-0.149702	0.786162	0.272158	0.534293	0	0
46017	8.368269	-0.042240	-3.494071	0.043725	-0.034000	-0.342169	-0.663807	0.124346	0.510517	-0.148192	0.785340	0.275061	0.534436	0	0
46018	8.578048	0.221855	-3.587145	0.129375	0.004988	-0.288758	-0.662956	0.122427	0.508705	-0.147696	0.784318	0.277976	0.534565	0	0
46019	8.911507	0.348878	-3.830655	0.212580	0.069135	-0.193182	-0.666319	0.122477	0.508740	-0.148593	0.783092	0.280453	0.534821	0	0
46020	9.382121	0.363071	-4.051047	0.282409	0.083228	-0.183793	-0.666601	0.121177	0.506276	-0.150072	0.781703	0.283240	0.534971	0	0
46021	9.661858	0.499710	-4.079939	0.273793	0.001010	-0.223968	-0.668172	0.122162	0.504107	-0.151088	0.780644	0.286380	0.534559	0	0
46022	9.797213	0.732154	-4.124546	0.285011	-0.094557	-0.273276	-0.667774	0.123603	0.503631	-0.151600	0.779925	0.290144	0.533433	0	0
46023	9.759871	0.737625	-3.970950	0.179786	-0.204249	-0.297165	-0.666880	0.121438	0.506857	-0.150895	0.779871	0.293656	0.531787	0	0
46024	9.398835	0.680953	-3.895020	0.115654	-0.235211	-0.332196	-0.666269	0.118236	0.508056	-0.149358	0.779961	0.297179	0.530130	0	0
46025	8.950233	0.719012	-3.964947	0.153166	-0.213198	-0.334088	-0.664818	0.115948	0.510707	-0.148217	0.779861	0.300842	0.528529	0	0
46026	8.542475	0.738158	-3.732197	0.163434	-0.147383	-0.297550	-0.665635	0.114370	0.511178	-0.147495	0.779493	0.304208	0.527345	0	0
46027	8.324943	0.721357	-3.811123	0.177304	-0.114654	-0.260925	-0.664341	0.112579	0.512458	-0.147221	0.779037	0.307274	0.526317	0	0
46028	8.549346	0.712584	-3.457277	0.146245	-0.088774	-0.260968	-0.664300	0.109967	0.513418	-0.146732	0.778480	0.310170	0.525578	0	0
46029	8.875602	0.920095	-3.731392	0.155096	-0.051011	-0.275594	-0.664032	0.110694	0.513040	-0.146405	0.777660	0.313133	0.525127	0	0
46030	9.251755	1.136476	-3.789939	0.133633	-0.048328	-0.256254	-0.665382	0.107386	0.514111	-0.145967	0.776909	0.315862	0.524726	0	0
46031	9.365108	1.323286	-3.855757	0.106066	-0.102126	-0.185514	-0.663976	0.106811	0.513781	-0.145566	0.776700	0.317938	0.523892	0	0
46032	9.252407	1.393856	-3.814853	0.147138	-0.211574	-0.143062	-0.663402	0.106592	0.515165	-0.145307	0.777132	0.320092	0.522008	0	0
46033	8.907964	1.180778	-4.018324	0.112444	-0.274560	-0.135807	-0.662251	0.105607	0.517479	-0.144661	0.777962	0.322064	0.519734	0	0
46034	8.591660	1.150011	-4.088816	0.045594	-0.316648	-0.168980	-0.659379	0.103181	0.522494	-0.143136	0.778989	0.324036	0.517386	0	0
46035	8.392017	1.238612	-4.080773	0.086432	-0.306838	-0.181792	-0.657418	0.103949	0.523646	-0.141938	0.779858	0.326272	0.514997	0	0
46036	8.357510	1.240204	-4.180915	0.147055	-0.313312	-0.137630	-0.653182	0.103830	0.527668	-0.141374	0.780805	0.328512	0.512286	0	0
46037	8.356606	1.239345	-4.296821	0.213518	-0.294442	-0.117347	-0.651447	0.101517	0.530736	-0.141530	0.781621	0.330875	0.509470	0	0
46038	8.485545	1.279507	-4.465621	0.305277	-0.248966	-0.111706	-0.649224	0.104229	0.532848	-0.142542	0.782079	0.333618	0.506689	0	0
46039	8.725697	1.306035	-4.580702	0.342752	-0.175051	-0.086004	-0.647547	0.105941	0.535184	-0.144254	0.782186	0.336218	0.504315	0	0
46040	9.009384	1.407576	-4.706583	0.399451	-0.099168	-0.094197	-0.646325	0.108919	0.535076	-0.146587	0.781785	0.339074	0.502348	0	0
46041	9.168047	1.377828	-4.741694	0.401961	-0.056203	-0.073128	-0.644962	0.111888	0.535107	-0.149218	0.781226	0.341691	0.500667	0	0
46042	9.182040	1.217571	-4.733601	0.406161	-0.000469	-0.128287	-0.645590	0.115584	0.532536	-0.151766	0.780175	0.344690	0.499483	0	0
46043	9.138839	1.220019	-4.712647	0.360957	0.055344	-0.182610	-0.647042	0.118542	0.530768	-0.153904	0.778717	0.347780	0.498961	0	0
46044	8.965828	1.281383	-4.676794	0.311317	0.091147	-0.194719	-0.648189	0.119763	0.529451	-0.155693	0.777099	0.350672	0.498905	0	0
46045	8.627569	1.193383	-4.447341	0.277184	0.097336	-0.205889	-0.651015	0.119942	0.526682	-0.157201	0.775459	0.353452	0.499023	0	0
46046	8.361277	1.071289	-4.244955	0.291962	0.095052	-0.200424	-0.651465	0.121437	0.525376	-0.158820	0.773810	0.356277	0.499060	0	0
46047	8.196829	1.024717	-4.301907	0.296431	0.125828	-0.207851	-0.653590	0.123187	0.525224	-0.160564	0.771969	0.359114	0.499319	0	0
46048	8.224671	1.099554	-4.471531	0.310817	0.196757	-0.224439	-0.656702	0.122214	0.519860	-0.162568	0.769674	0.362044	0.500098	0	0
46049	8.273372	1.244657	-4.467576	0.369403	0.245552	-0.227120	-0.658013	0.123845	0.516044	-0.165198	0.767019	0.365191	0.501027	0	0
46050	8.318768	1.140814	-4.163207	0.364617	0.272151	-0.272131	-0.663225	0.123688	0.512154	-0.167643	0.764047	0.368616	0.502245	0	0
46051	8.397394	1.237601	-4.008522	0.354360	0.287807	-0.349214	-0.665494	0.123743	0.508811	-0.169688	0.760714	0.372531	0.503727	0	0
46052	8.437111	1.454791	-3.950624	0.334718	0.307491	-0.400621	-0.668741	0.123009	0.504446	-0.171380	0.757090	0.376701	0.505510	0	0
46053	8.329974	1.653286	-3.868034	0.266742	0.293599	-0.442928	-0.673499	0.119619	0.499509	-0.172293	0.753473	0.380851	0.507490	0	0
46054	8.312448	1.889371	-3.742659	0.262843	0.259059	-0.481380	-0.677427	0.117069	0.494616	-0.172837	0.749857	0.385326	0.509280	0	0
46055	8.373299	2.117130	-3.760357	0.299235	0.283220	-0.455604	-0.680798	0.115849	0.491485	-0.173872	0.746134	0.389733	0.511038	0	0
46056	8.755972	2.282802	-4.198680	0.359478	0.331229	-0.396740	-0.684174	0.113602	0.486044	-0.175836	0.742255	0.393913	0.512807	0	0
46057	9.232879	2.466865	-4.611423	0.483529	0.381224	-0.312037	-0.688550	0.113588	0.481875	-0.179333	0.738213	0.398002	0.514273	0	0
46058	9.686870	2.451484	-4.787910	0.602507	0.312186	-0.269394	-0.693404	0.116950	0.475814	-0.183656	0.734434	0.402486	0.514667	0	0
46059	10.085312	2.280632	-4.915028	0.592229	0.211727	-0.234330	-0.694992	0.118037	0.471546	-0.187645	0.731310	0.406838	0.514255	0	0
46060	9.858745	2.072611	-4.835453	0.544533	0.044524	-0.223227	-0.697713	0.121054	0.468952	-0.190682	0.729137	0.411148	0.512793	0	0
46061	9.222344	1.711767	-4.717394	0.390164	-0.133218	-0.232618	-0.697751	0.123909	0.468849	-0.191774	0.728127	0.415082	0.510648	0	0
46062	8.332728	1.504974	-4.381147	0.258391	-0.255215	-0.221890	-0.697447	0.123241	0.470769	-0.191488	0.728004	0.418474	0.508155	0	0
46063	7.453409	1.428661	-4.015451	0.206867	-0.300976	-0.227618	-0.694629	0.123374	0.472996	-0.190559	0.728196	0.421747	0.505516	0	0
46064	7.038130	1.502703	-3.533286	0.178994	-0.228362	-0.180139	-0.693747	0.122859	0.477447	-0.190012	0.728245	0.424365	0.503456	0	0
46065	7.278103	1.717338	-3.750992	0.188319	-0.012476	-0.125329	-0.693169	0.121430	0.477353	-0.190677	0.727436	0.426245	0.502787	0	0
46066	7.885055	1.825678	-3.830950	0.212018	0.172559	-0.077715	-0.694750	0.122740	0.474362	-0.192586	0.725830	0.427512	0.503303	0	0
46067	9.021900	2.003118	-4.278076	0.249490	0.343028	-0.062048	-0.695802	0.125935	0.470500	-0.195523	0.723372	0.428552	0.504824	0	0
46068	10.006433	2.017360	-4.411412	0.255339	0.314672	-0.046177	-0.697807	0.126609	0.466070	-0.198506	0.721082	0.429520	0.506111	0	0
46069	10.338157	1.879820	-4.456112	0.189235	0.180533	-0.077240	-0.701520	0.128656	0.460337	-0.200230	0.719478	0.430672	0.506736	0	0
46070	9.753030	1.724746	-4.338630	0.015880	0.007837	-0.077454	-0.702373	0.129527	0.460259	-0.200016	0.719068	0.431270	0.506894	0	0
46071	9.047172	1.478289	-4.214814	-0.038087	-0.116230	-0.065626	-0.702636	0.129165	0.461923	-0.198885	0.719468	0.431777	0.506338	0	0
46072	8.281943	1.301468	-4.008618	-0.100712	-0.154174	-0.077809	-0.701633	0.128102	0.462971	-0.197129	0.720109	0.432106	0.505833	0	0
46073	7.874118	1.267075	-3.761723	-0.106293	-0.148749	-0.046719	-0.700447	0.125465	0.467006	-0.195461	0.720887	0.432193	0.505298	0	0
46074	7.937136	1.236719	-3.701480	-0.105617	-0.076183	-0.028471	-0.698455	0.124204	0.468874	-0.194249	0.721357	0.431978	0.505279	0	0
46075	8.240542	1.225160	-3.722562	-0.074993	0.009663	0.013725	-0.700114	0.122653	0.469074	-0.193800	0.721531	0.431475	0.505633	0	0
46076	8.538543	1.307339	-3.858766	-0.040829	0.089283	0.052278	-0.700548	0.123397	0.468563	-0.194180	0.721384	0.430686	0.506369	0	0
46077	8.817744	1.305898	-3.898200	-0.009155	0.137062	0.068840	-0.700288	0.124563	0.467931	-0.195039	0.721020	0.429867	0.507252	0	0
46078	9.058012	1.288324	-3.979758	-0.015936	0.152618	0.087201	-0.701605	0.127019	0.464728	-0.196047	0.720649	0.428828	0.508268	0	0
46079	9.264745	1.192597	-4.002605	-0.018092	0.113624	0.078112	-0.701194	0.127195	0.463893	-0.196793	0.720457	0.427937	0.509003	0	0
46080	9.259432	1.066673	-4.012888	-0.069896	0.036393	0.063431	-0.700522	0.128802	0.462863	-0.196793	0.720680	0.427020	0.509457	0	0
46081	9.188415	1.103985	-3.865072	-0.107704	-0.012682	0.023057	-0.702033	0.126539	0.463018	-0.196079	0.721069	0.426311	0.509777	0	0
46082	9.082934	1.167201	-3.822070	-0.085400	-0.060814	0.041518	-0.702600	0.128034	0.464660	-0.195442	0.721721	0.425665	0.509637	0	0
46083	8.970691	1.063132	-3.958638	-0.058643	-0.032864	0.080935	-0.700653	0.129148	0.464570	-0.195297	0.722359	0.424823	0.509491	0	0
46084	9.010446	1.030810	-4.100423	-0.047563	0.028050	0.078105	-0.701199	0.128013	0.464645	-0.195494	0.722641	0.423929	0.509761	0	0
46085	9.026569	1.090524	-4.221402	-0.003361	0.064324	0.085484	-0.700803	0.130259	0.465202	-0.196187	0.722694	0.423142	0.510073	0	0
46086	9.113248	1.168069	-4.262783	0.084388	0.036467	0.085730	-0.701539	0.132057	0.463636	-0.197413	0.722704	0.422849	0.509829	0	0
46087	9.242888	1.182613	-4.330334	0.126274	0.005346	0.081303	-0.701729	0.135380	0.462722	-0.198773	0.722783	0.422868	0.509173	0	0
46088	9.261884	1.156140	-4.355370	0.184103	-0.041330	0.058550	-0.701175	0.136467	0.463626	-0.200250	0.722874	0.423430	0.507997	0	0
46089	9.134226	1.154520	-4.348191	0.176751	-0.068833	0.025519	-0.701353	0.138669	0.462361	-0.201377	0.722989	0.424253	0.506699	0	0
46090	9.011915	1.120238	-4.259305	0.156377	-0.084712	-0.016734	-0.699559	0.140907	0.462623	-0.202088	0.723030	0.425306	0.505473	0	0
46091	8.920482	1.027980	-4.203351	0.131032	-0.058399	-0.009519	-0.699551	0.141258	0.464188	-0.202751	0.723032	0.426126	0.504512	0	0
46092	8.853507	0.922724	-4.095259	0.118450	-0.030173	-0.004112	-0.698447	0.142655	0.464405	-0.203481	0.722928	0.426780	0.503815	0	0
46093	8.844198	0.885633	-4.037186	0.136816	0.032587	-0.007853	-0.698036	0.143758	0.465031	-0.204586	0.722463	0.427429	0.503484	0	0
46094	8.796183	0.844206	-3.997015	0.151044	0.038807	0.010500	-0.699197	0.145061	0.462035	-0.205919	0.722004	0.428000	0.503114	0	0
46095	8.763371	0.718449	-3.825122	0.138886	0.009794	0.003159	-0.700913	0.147664	0.461792	-0.207001	0.721693	0.428621	0.502587	0	0
46096	8.720267	0.654875	-3.763542	0.138553	0.001282	-0.008775	-0.700634	0.147268	0.461063	-0.207986	0.721362	0.429344	0.502038	0	0
46097	8.752290	0.692454	-3.689620	0.151148	0.025780	-0.018867	-0.698559	0.149766	0.461760	-0.209121	0.720847	0.430146	0.501620	0	0
46098	8.807844	0.686947	-3.669996	0.153907	0.031305	-0.018858	-0.699715	0.151042	0.459324	-0.210294	0.720287	0.430954	0.501240	0	0
46099	8.925974	0.625033	-3.636172	0.146729	0.029406	-0.048215	-0.698879	0.152111	0.460505	-0.211272	0.719631	0.431929	0.500932	0	0
46100	9.076523	0.672489	-3.817809	0.138699	0.005170	-0.072931	-0.701990	0.152849	0.458054	-0.211951	0.718997	0.433104	0.500541	0	0
46101	9.191317	0.765861	-3.968827	0.137852	-0.020665	-0.102218	-0.702122	0.151884	0.457434	-0.212384	0.718371	0.434523	0.500025	0	0
46102	9.179084	0.853391	-4.339755	0.148627	-0.057217	-0.106726	-0.701861	0.153442	0.457528	-0.212693	0.717878	0.436120	0.499211	0	0
46103	9.059692	0.876731	-4.209543	0.107674	-0.133375	-0.125054	-0.701286	0.153081	0.458904	-0.212305	0.717775	0.437788	0.498063	0	0
46104	8.931166	0.918093	-4.332478	0.118084	-0.183995	-0.141495	-0.700406	0.151126	0.460739	-0.211665	0.717821	0.439747	0.496542	0	0
46105	8.808460	0.962544	-4.327599	0.147434	-0.208369	-0.135913	-0.699273	0.151440	0.462712	-0.211176	0.717951	0.441844	0.494697	0	0
46106	8.717063	1.021436	-4.331043	0.154470	-0.167256	-0.115788	-0.697585	0.151246	0.463246	-0.210997	0.717940	0.443758	0.493074	0	0
46107	8.660503	1.087913	-4.195653	0.187001	-0.131531	-0.099263	-0.696022	0.151492	0.466474	-0.211311	0.717760	0.445619	0.491520	0	0
46108	8.776407	1.086665	-4.163766	0.204361	-0.087274	-0.069911	-0.695899	0.151984	0.465100	-0.212067	0.717446	0.447274	0.490148	0	0
46109	8.925810	1.124612	-4.178767	0.189623	-0.049938	-0.077301	-0.696454	0.152222	0.466243	-0.212872	0.716949	0.448813	0.489118	0	0
46110	8.917296	1.191001	-4.062081	0.179037	-0.041584	-0.062641	-0.693383	0.152771	0.465686	-0.213685	0.716492	0.450190	0.488166	0	0
46111	8.841269	1.204293	-3.928725	0.158830	-0.067330	-0.062649	-0.694218	0.151959	0.465082	-0.214263	0.716206	0.451505	0.487118	0	0
46112	8.802558	1.299958	-3.989452	0.173352	-0.070838	-0.066280	-0.694360	0.152765	0.466116	-0.214884	0.715882	0.452941	0.485986	0	0
46113	8.748813	1.367471	-4.112598	0.177115	-0.067383	-0.062613	-0.694790	0.154408	0.467626	-0.215593	0.715550	0.454341	0.484852	0	0
46114	8.758094	1.441193	-4.189754	0.194384	-0.056279	-0.033222	-0.694539	0.155892	0.466312	-0.216590	0.715254	0.455608	0.483654	0	0
46115	8.752820	1.495679	-4.271322	0.207093	-0.037569	-0.038728	-0.695101	0.156171	0.466615	-0.217761	0.714816	0.456915	0.482541	0	0
46116	8.741001	1.456342	-4.225245	0.195320	-0.045005	-0.068109	-0.695120	0.157335	0.466126	-0.218646	0.714298	0.458407	0.481492	0	0
46117	8.695337	1.527188	-4.239983	0.239571	-0.023701	-0.057044	-0.694442	0.158644	0.465359	-0.220021	0.713632	0.459968	0.480364	0	0
46118	8.618030	1.437847	-4.228014	0.186133	-0.013427	-0.072795	-0.694733	0.159501	0.465415	-0.220960	0.712954	0.461376	0.479589	0	0
46119	8.564454	1.444089	-4.303259	0.153200	0.032971	-0.077535	-0.694472	0.160532	0.464634	-0.221878	0.712106	0.462540	0.479303	0	0
46120	8.488196	1.545584	-4.236948	0.160837	0.032165	-0.064671	-0.693781	0.160447	0.463219	-0.222885	0.711298	0.463665	0.478949	0	0
46121	8.603772	1.547349	-4.248504	0.219704	0.059090	-0.055397	-0.694342	0.159929	0.462350	-0.224498	0.710274	0.464931	0.478487	0	0
46122	8.730976	1.452208	-4.273203	0.215579	0.075749	-0.040739	-0.696623	0.162303	0.461116	-0.226210	0.709240	0.466046	0.478131	0	0
46123	8.781100	1.442928	-4.330690	0.181027	0.102467	-0.070204	-0.698620	0.163592	0.458688	-0.227676	0.708020	0.467129	0.478186	0	0
46124	8.781533	1.527533	-4.310833	0.186314	0.104727	-0.077523	-0.697526	0.164523	0.456771	-0.229137	0.706734	0.468296	0.478249	0	0
46125	8.731140	1.495821	-4.270510	0.204251	0.096216	-0.090336	-0.701199	0.165276	0.454186	-0.230637	0.705389	0.469643	0.478193	0	0
46126	8.711639	1.471961	-4.289258	0.201132	0.096866	-0.070165	-0.700678	0.167345	0.452485	-0.232199	0.704133	0.470843	0.478108	0	0
46127	8.718630	1.569882	-4.361341	0.261436	0.135745	-0.076517	-0.702510	0.167434	0.451245	-0.234349	0.702522	0.472270	0.478021	0	0
46128	8.724006	1.646919	-4.322395	0.275828	0.121406	-0.083791	-0.701995	0.169138	0.448258	-0.236481	0.700901	0.473855	0.477783	0	0
46129	8.624517	1.634882	-4.096545	0.326491	0.103947	-0.102951	-0.704143	0.170626	0.444722	-0.238802	0.699148	0.475846	0.477217	0	0
46130	8.514896	1.687190	-3.961679	0.378183	0.106811	-0.154250	-0.707121	0.171530	0.441719	-0.241242	0.696997	0.478439	0.476543	0	0
46131	8.534331	1.803843	-3.990628	0.394050	0.143281	-0.179946	-0.708548	0.172756	0.440405	-0.243845	0.694504	0.481180	0.476098	0	0
46132	8.673976	1.827435	-4.015019	0.414145	0.205371	-0.187313	-0.709151	0.173673	0.436397	-0.246837	0.691613	0.483909	0.475999	0	0
46133	8.888006	1.792507	-4.054649	0.438765	0.228915	-0.227636	-0.712838	0.174906	0.432720	-0.249921	0.688337	0.486961	0.476025	0	0
46134	9.099742	1.791541	-4.093973	0.458067	0.227073	-0.258747	-0.716245	0.175872	0.428602	-0.252970	0.684843	0.490315	0.476012	0	0
46135	9.294944	1.804744	-4.096355	0.492530	0.166575	-0.264043	-0.719395	0.177098	0.421971	-0.255926	0.681507	0.494000	0.475410	0	0
46136	9.298941	1.806149	-4.202769	0.485263	0.127614	-0.258492	-0.719991	0.177710	0.418366	-0.258660	0.678370	0.497708	0.474549	0	0
46137	9.067637	1.768739	-4.184702	0.483327	0.033569	-0.287765	-0.721129	0.177694	0.416130	-0.260761	0.675526	0.501823	0.473119	0	0
46138	8.697880	1.749555	-4.006760	0.467215	-0.035625	-0.301529	-0.723102	0.178319	0.415626	-0.262337	0.672954	0.506127	0.471326	0	0
46139	8.400105	1.735268	-3.870122	0.479646	-0.073801	-0.311601	-0.724240	0.179222	0.414991	-0.263741	0.670465	0.510635	0.469223	0	0
46140	8.290170	1.783250	-3.773916	0.496406	-0.011604	-0.306175	-0.725089	0.178755	0.413146	-0.265601	0.667633	0.515015	0.467421	0	0
46141	8.356934	1.825464	-3.882411	0.535479	0.049818	-0.287827	-0.727634	0.178930	0.410374	-0.268103	0.664492	0.519265	0.465763	0	0
46142	8.524459	1.858656	-3.733880	0.531792	0.062846	-0.289643	-0.727538	0.180762	0.407820	-0.270645	0.661252	0.523468	0.464196	0	0
46143	8.881197	1.833285	-4.017900	0.533410	0.082925	-0.300617	-0.728679	0.180631	0.405016	-0.273226	0.657847	0.527665	0.462769	0	0
46144	9.322405	1.860738	-4.307148	0.526627	0.093939	-0.282203	-0.732087	0.181739	0.400907	-0.275922	0.654453	0.531689	0.461372	0	0
46145	9.541850	1.833810	-4.583629	0.538996	0.079993	-0.263770	-0.731828	0.181858	0.398386	-0.278672	0.651192	0.535640	0.459761	0	0
46146	9.445032	1.740138	-4.599941	0.585815	-0.013099	-0.248886	-0.735809	0.183833	0.394195	-0.281315	0.648253	0.539979	0.457222	0	0
46147	9.078810	1.550007	-4.515027	0.593270	-0.154229	-0.230405	-0.735829	0.185132	0.393855	-0.283286	0.646042	0.544578	0.453667	0	0
46148	8.530156	1.328249	-4.326884	0.543112	-0.224711	-0.252564	-0.735713	0.187646	0.394852	-0.284462	0.644121	0.549290	0.449967	0	0
46149	8.045000	1.304550	-4.113257	0.498794	-0.196042	-0.270235	-0.733751	0.188272	0.395995	-0.285392	0.642100	0.553794	0.446734	0	0
46150	7.807741	1.372277	-3.975932	0.467866	-0.090893	-0.273253	-0.734577	0.187276	0.396222	-0.286704	0.639642	0.557872	0.444339	0	0
46151	7.904580	1.404938	-3.931035	0.479681	0.027572	-0.253204	-0.736859	0.188597	0.393238	-0.288811	0.636735	0.561508	0.442567	0	0
46152	8.089915	1.360077	-3.938258	0.484116	0.125880	-0.234050	-0.736756	0.189868	0.390509	-0.291631	0.633407	0.564799	0.441304	0	0
46153	8.460320	1.314717	-4.005541	0.459982	0.182413	-0.253385	-0.738768	0.190718	0.385388	-0.294468	0.629832	0.567865	0.440602	0	0
46154	8.768089	1.318556	-4.091900	0.442235	0.185018	-0.233171	-0.742859	0.190409	0.381338	-0.297428	0.626221	0.570881	0.439862	0	0
46155	8.925806	1.168518	-4.197803	0.439316	0.158466	-0.203765	-0.743626	0.193046	0.377158	-0.300201	0.623057	0.573581	0.438957	0	0
46156	9.065849	1.039522	-4.416428	0.462253	0.129459	-0.165133	-0.746174	0.193761	0.374981	-0.303169	0.620093	0.576277	0.437582	0	0
46157	9.139218	0.985221	-4.564443	0.503524	0.139154	-0.128363	-0.746931	0.194762	0.369296	-0.306545	0.617221	0.578816	0.435936	0	0
46158	9.123929	0.869712	-4.622591	0.526205	0.129169	-0.100800	-0.749512	0.197250	0.365826	-0.310167	0.614403	0.581356	0.433971	0	0
46159	9.085646	0.784153	-4.551674	0.555344	0.073829	-0.100675	-0.750408	0.199956	0.363195	-0.313585	0.611779	0.584116	0.431509	0	0
46160	9.132650	0.854177	-4.734123	0.594148	0.072179	-0.120767	-0.750760	0.203804	0.360350	-0.317148	0.608887	0.587159	0.428857	0	0
46161	9.156368	0.922956	-4.811851	0.554815	0.104693	-0.123634	-0.751670	0.206065	0.355166	-0.320623	0.605957	0.589921	0.426627	0	0
46162	9.117440	1.060462	-4.918188	0.526183	0.074090	-0.164921	-0.753119	0.207549	0.351482	-0.323580	0.602963	0.592905	0.424495	0	0
46163	8.954309	1.065533	-4.846737	0.537504	0.025175	-0.179503	-0.755190	0.210049	0.348670	-0.326218	0.600060	0.596151	0.422035	0	0
46164	8.661127	0.905274	-4.677408	0.490323	-0.029127	-0.194276	-0.755346	0.210275	0.347001	-0.328196	0.597417	0.599451	0.419570	0	0
46165	8.399069	0.754900	-4.538162	0.442595	-0.036090	-0.199942	-0.756223	0.211682	0.344710	-0.329794	0.594930	0.602588	0.417350	0	0
46166	8.350833	0.726054	-4.531716	0.487052	0.021818	-0.185282	-0.758348	0.211844	0.342073	-0.332081	0.592105	0.605624	0.415154	0	0
46167	8.408362	0.731047	-4.572480	0.511495	0.067515	-0.165108	-0.758244	0.213635	0.340359	-0.334840	0.589140	0.608468	0.412993	0	0
46168	8.428404	0.680794	-4.452791	0.561344	0.080243	-0.149432	-0.759132	0.214712	0.336082	-0.338041	0.586018	0.611358	0.410553	0	0
46169	8.573530	0.644660	-4.366673	0.610521	0.076926	-0.157560	-0.761720	0.217769	0.332647	-0.341446	0.582687	0.614491	0.407787	0	0
46170	8.739332	0.712572	-4.454550	0.637676	0.096062	-0.170339	-0.762632	0.219774	0.326884	-0.345083	0.579061	0.617719	0.405006	0	0
46171	8.773392	0.711763	-4.412354	0.589629	0.083378	-0.186920	-0.764055	0.219134	0.322928	-0.348260	0.575547	0.620866	0.402475	0	0
46172	8.679930	0.604223	-4.300871	0.557853	0.047003	-0.208981	-0.764380	0.220845	0.320089	-0.350944	0.572116	0.624110	0.400010	0	0
46173	8.660688	0.584788	-4.288201	0.507665	0.024844	-0.236578	-0.766906	0.219848	0.317945	-0.353064	0.568776	0.627373	0.397798	0	0
46174	8.612197	0.580777	-4.325059	0.476230	0.028455	-0.249504	-0.767933	0.221184	0.314248	-0.354984	0.565413	0.630551	0.395853	0	0
46175	8.571658	0.614181	-4.265463	0.454557	0.010359	-0.238540	-0.769821	0.218573	0.311765	-0.356684	0.562274	0.633630	0.393876	0	0
46176	8.639667	0.702996	-4.233613	0.499895	0.000006	-0.252167	-0.770550	0.219147	0.309001	-0.358527	0.558891	0.636979	0.391608	0	0
46177	8.644299	0.939860	-4.357838	0.519692	-0.004908	-0.263095	-0.770858	0.219707	0.306372	-0.360377	0.555389	0.640468	0.389195	0	0
46178	8.594446	0.890131	-4.240363	0.464264	-0.013749	-0.282474	-0.773672	0.219554	0.304565	-0.361793	0.551960	0.643856	0.387163	0	0
46179	8.749577	0.750855	-4.063509	0.420862	0.004919	-0.300006	-0.774630	0.216931	0.303148	-0.362996	0.548507	0.647090	0.385550	0	0
46180	8.992304	0.816098	-4.173604	0.402389	0.058217	-0.311994	-0.777585	0.214806	0.297992	-0.364405	0.544801	0.650108	0.384397	0	0
46181	9.258485	0.985407	-4.100334	0.388037	0.137955	-0.273522	-0.778419	0.213723	0.297091	-0.366378	0.541098	0.652552	0.383609	0	0
46182	9.165638	1.054151	-4.294468	0.324813	0.112016	-0.205719	-0.779815	0.211608	0.294166	-0.368100	0.538147	0.654462	0.382856	0	0
46183	8.997847	1.086194	-3.884629	0.238619	0.029003	-0.169070	-0.782519	0.213468	0.291921	-0.368946	0.536074	0.656148	0.382064	0	0
46184	8.782452	1.240576	-4.071208	0.199598	-0.008483	-0.187466	-0.782784	0.211802	0.291118	-0.369274	0.534146	0.657918	0.381404	0	0
46185	8.557957	1.541096	-3.940088	0.172636	0.003287	-0.168263	-0.784186	0.211039	0.289681	-0.369597	0.532411	0.659432	0.380902	0	0
46186	8.534315	1.855088	-4.014447	0.192431	0.068714	-0.185719	-0.785694	0.208492	0.289818	-0.370395	0.530221	0.660870	0.380690	0	0
46187	8.743232	2.130740	-4.242565	0.187136	0.145562	-0.114164	-0.787313	0.207861	0.286794	-0.371936	0.528239	0.661617	0.380645	0	0
46188	9.277632	2.263766	-4.677114	0.103153	0.241464	-0.048289	-0.787080	0.208657	0.282068	-0.373926	0.526619	0.661341	0.381419	0	0
46189	9.912226	2.274134	-4.879510	0.079402	0.237941	-0.047276	-0.790180	0.208272	0.279266	-0.375757	0.525121	0.660972	0.382323	0	0
46190	10.009026	2.294672	-4.834691	-0.016273	0.102365	-0.053643	-0.791606	0.208172	0.275905	-0.376180	0.524433	0.660788	0.383168	0	0
46191	9.640221	2.122609	-4.469386	-0.076332	-0.126114	-0.018626	-0.791306	0.207261	0.276968	-0.374894	0.525099	0.661039	0.383084	0	0
46192	8.818377	1.538535	-4.244405	-0.172370	-0.288922	-0.004144	-0.790308	0.208070	0.280518	-0.372099	0.526818	0.661463	0.382717	0	0
46193	7.907278	1.053506	-3.764250	-0.437518	-0.399596	-0.023104	-0.788131	0.205891	0.286539	-0.367076	0.529831	0.661357	0.383589	0	0
46194	7.140474	0.983228	-3.185343	-0.568109	-0.442638	-0.008772	-0.788863	0.203159	0.296062	-0.361143	0.533522	0.660829	0.385013	0	0
46195	7.070625	1.145321	-2.940144	-0.589503	-0.313111	0.104778	-0.785682	0.201362	0.305606	-0.356346	0.537552	0.659087	0.386858	0	0
46196	8.170325	1.430724	-4.182229	-0.534112	0.135783	0.284266	-0.783718	0.201846	0.306741	-0.355476	0.540831	0.654945	0.390110	0	0
46197	8.777152	1.051507	-4.072136	-0.454588	0.264026	0.370543	-0.783052	0.203359	0.304722	-0.356207	0.543848	0.650185	0.393198	0	0
46198	9.428120	0.838921	-3.933625	-0.588233	0.081833	0.315631	-0.782536	0.206774	0.304649	-0.354895	0.547520	0.645949	0.396259	0	0
46199	9.889306	0.904031	-4.148502	-0.741386	-0.110578	0.216647	-0.781955	0.207170	0.308037	-0.350996	0.551986	0.642164	0.399673	0	0
46200	9.780807	1.096913	-4.548958	-1.034982	-0.097545	0.321570	-0.780790	0.205846	0.311453	-0.346004	0.557966	0.636602	0.404591	0	0
46201	9.219257	0.595571	-4.661654	-1.067944	-0.101877	0.456185	-0.778211	0.204689	0.316831	-0.341246	0.564952	0.630012	0.409226	0	0
46202	8.677410	0.281821	-4.488857	-1.063174	-0.171135	0.503852	-0.775482	0.204395	0.324929	-0.336239	0.572408	0.623339	0.413209	0	0
46203	8.561504	0.313017	-4.223466	-1.044499	-0.246655	0.595755	-0.772080	0.205181	0.331122	-0.331186	0.580623	0.616362	0.416283	0	0
46204	8.662292	0.298393	-4.270806	-1.006740	-0.244008	0.673837	-0.766583	0.207815	0.339655	-0.326655	0.589076	0.609003	0.418809	0	0
46205	8.811728	0.242924	-4.552101	-0.972639	-0.168614	0.674716	-0.764202	0.212139	0.346639	-0.322729	0.597040	0.601428	0.421513	0	0
46206	9.016206	0.524971	-4.714903	-1.018224	-0.118413	0.607650	-0.758147	0.213596	0.352849	-0.318507	0.604442	0.593821	0.424947	0	0
46207	9.098868	0.859667	-4.761703	-1.073065	-0.109185	0.610354	-0.755151	0.213906	0.360139	-0.313969	0.611916	0.585839	0.428689	0	0
46208	8.930643	0.782040	-4.671383	-1.066592	-0.155485	0.582866	-0.752039	0.215407	0.366379	-0.309036	0.619304	0.578117	0.432133	0	0
46209	8.636388	0.496837	-4.587364	-1.040213	-0.242051	0.549913	-0.749192	0.216031	0.373129	-0.303575	0.626715	0.570889	0.434922	0	0
46210	8.356550	0.318913	-4.553906	-0.995084	-0.252850	0.526988	-0.745229	0.217464	0.380479	-0.298199	0.633803	0.563964	0.437397	0	0
46211	8.158414	0.204212	-4.576228	-0.905151	-0.215559	0.498596	-0.740128	0.217061	0.387144	-0.293436	0.640237	0.557422	0.439627	0	0
46212	8.234976	-0.019760	-4.551568	-0.874755	-0.167874	0.500395	-0.735586	0.216530	0.393665	-0.289111	0.646305	0.550804	0.441950	0	0
46213	8.481085	0.038888	-4.533821	-0.841566	-0.096278	0.503162	-0.733302	0.216649	0.399266	-0.285377	0.651920	0.544050	0.444488	0	0
46214	8.773997	0.124013	-4.706045	-0.825980	-0.040968	0.533458	-0.731715	0.216630	0.405005	-0.282152	0.657337	0.536959	0.447184	0	0
46215	8.942020	0.084927	-4.772965	-0.862369	-0.041257	0.540757	-0.726507	0.216423	0.407610	-0.278692	0.662842	0.529601	0.449994	0	0
46216	8.928251	0.205769	-4.735433	-0.889688	-0.074641	0.515083	-0.723952	0.216721	0.412377	-0.274728	0.668355	0.522331	0.452765	0	0
46217	8.750835	0.244494	-4.636765	-0.850517	-0.115200	0.513359	-0.720553	0.216993	0.417415	-0.270779	0.673879	0.515304	0.455003	0	0
46218	8.482148	0.239456	-4.481832	-0.801895	-0.148870	0.487760	-0.718252	0.216090	0.423514	-0.266840	0.679217	0.508714	0.456805	0	0
46219	8.263593	0.283657	-4.408157	-0.765687	-0.164432	0.406153	-0.714573	0.216230	0.428260	-0.262675	0.684069	0.502841	0.458479	0	0
46220	8.261034	0.322958	-4.444035	-0.708781	-0.133109	0.341071	-0.712373	0.211277	0.432705	-0.258737	0.688239	0.497558	0.460237	0	0
46221	8.559285	0.463233	-4.572623	-0.639482	-0.082307	0.258629	-0.709678	0.211844	0.437768	-0.255137	0.691561	0.492999	0.462169	0	0
46222	8.774412	0.638571	-4.560203	-0.611491	-0.025790	0.205451	-0.708483	0.209023	0.442635	-0.251749	0.694245	0.488772	0.464487	0	0
46223	9.035907	0.704569	-4.736207	-0.594188	0.009822	0.164200	-0.706199	0.206114	0.443134	-0.248456	0.696503	0.484802	0.467034	0	0
46224	9.147389	0.878260	-4.727167	-0.591888	-0.011441	0.150529	-0.706130	0.202547	0.446141	-0.245001	0.698748	0.480974	0.469457	0	0
46225	8.984806	0.867449	-4.559332	-0.601199	-0.072452	0.185443	-0.705508	0.198093	0.446701	-0.241343	0.701457	0.476988	0.471375	0	0
46226	8.717351	0.894399	-4.259318	-0.558643	-0.138400	0.176411	-0.705147	0.195643	0.453003	-0.237616	0.704290	0.473408	0.472651	0	0
46227	8.352703	0.996616	-4.095267	-0.514512	-0.114887	0.148874	-0.701308	0.193683	0.456915	-0.234175	0.706767	0.470157	0.473914	0	0
46228	8.151991	1.126790	-3.932333	-0.504696	-0.047812	0.134087	-0.700972	0.190985	0.459552	-0.231039	0.708801	0.466888	0.475645	0	0
46229	8.336838	1.320035	-3.793067	-0.449210	0.028630	0.115799	-0.701187	0.186915	0.461267	-0.228564	0.710252	0.463823	0.477671	0	0
46230	8.721996	1.510628	-3.922163	-0.372184	0.139187	0.112215	-0.701019	0.185167	0.461999	-0.227123	0.710956	0.460891	0.480142	0	0
46231	9.235849	1.578403	-4.182467	-0.325562	0.209460	0.138003	-0.701176	0.184481	0.458589	-0.226461	0.711335	0.457829	0.482815	0	0
46232	9.367926	1.466061	-4.192969	-0.346613	0.164448	0.106846	-0.700733	0.183283	0.459633	-0.225286	0.711813	0.454985	0.485342	0	0
46233	9.115915	1.349049	-4.015236	-0.392405	0.089617	0.112312	-0.702829	0.181962	0.458168	-0.223471	0.712781	0.452038	0.487510	0	0
46234	8.735673	1.350925	-3.955114	-0.382622	0.038050	0.141694	-0.701090	0.178702	0.460195	-0.221628	0.714088	0.449039	0.489207	0	0
46235	8.456210	1.425989	-3.980404	-0.376350	0.045442	0.171007	-0.701919	0.178646	0.461603	-0.220006	0.715475	0.445835	0.490841	0	0
46236	8.494973	1.576559	-4.017101	-0.305888	0.102370	0.201366	-0.702732	0.176649	0.461908	-0.219284	0.716540	0.442630	0.492507	0	0
46237	8.774437	1.738064	-4.091712	-0.296760	0.146869	0.196812	-0.702303	0.175277	0.460696	-0.218800	0.717346	0.439397	0.494441	0	0
46238	9.327947	1.886559	-4.244285	-0.284118	0.180873	0.152881	-0.702030	0.175449	0.460002	-0.218333	0.717743	0.436461	0.496666	0	0
46239	9.722567	2.053005	-4.385968	-0.308245	0.178291	0.106152	-0.702878	0.174840	0.458147	-0.217447	0.718001	0.433742	0.499059	0	0
46240	9.722574	2.111525	-4.409740	-0.351074	0.128226	0.083218	-0.705648	0.170472	0.455095	-0.215921	0.718481	0.431078	0.501334	0	0
46241	9.409204	1.811541	-4.298534	-0.433920	0.051825	0.070216	-0.704476	0.167789	0.457163	-0.213395	0.719465	0.428249	0.503423	0	0
46242	8.935509	1.764396	-4.150701	-0.502523	-0.010890	0.042547	-0.705008	0.166707	0.459066	-0.209969	0.720766	0.425398	0.505416	0	0
46243	8.533882	1.697608	-4.022598	-0.491609	-0.018499	0.075518	-0.704112	0.162945	0.459947	-0.206742	0.722216	0.422372	0.507212	0	0
46244	8.241078	1.600098	-3.831136	-0.476430	-0.036728	0.132391	-0.704032	0.158789	0.463338	-0.203838	0.723938	0.419036	0.508697	0	0
46245	8.110376	1.573457	-3.584892	-0.473606	-0.040915	0.170916	-0.702588	0.156542	0.465150	-0.201119	0.725830	0.415438	0.510033	0	0
46246	8.187129	1.627865	-3.343461	-0.494623	-0.025439	0.205752	-0.701429	0.155123	0.467578	-0.198493	0.727799	0.411434	0.511499	0	0
46247	8.395600	1.777861	-3.246421	-0.561976	-0.012160	0.218519	-0.700131	0.153040	0.468981	-0.195481	0.729872	0.406957	0.513284	0	0
46248	8.702017	1.979859	-3.280716	-0.631321	-0.016064	0.226749	-0.699242	0.150901	0.471647	-0.191992	0.732093	0.402052	0.515298	0	0
46249	9.165408	2.152621	-3.567432	-0.669755	-0.019513	0.226801	-0.698905	0.147405	0.473111	-0.188185	0.734381	0.396940	0.517406	0	0
46250	9.485932	2.125193	-3.859773	-0.635506	-0.051631	0.209543	-0.697941	0.143646	0.482695	-0.184412	0.736662	0.392162	0.519163	0	0
46251	9.819950	1.967648	-4.221095	-0.595051	-0.103633	0.185884	-0.696754	0.139684	0.484684	-0.180593	0.739018	0.387860	0.520387	0	0
46252	9.875215	1.698570	-4.437462	-0.604889	-0.187303	0.200640	-0.693639	0.136689	0.483766	-0.176466	0.741842	0.383534	0.520991	0	0
46253	9.372613	1.255835	-4.431215	-0.617800	-0.324058	0.207989	-0.693004	0.134796	0.490241	-0.171727	0.745405	0.379308	0.520583	0	0
46254	8.862537	0.921569	-4.192111	-0.602537	-0.392258	0.237330	-0.686454	0.130671	0.496801	-0.167003	0.749358	0.375034	0.519540	0	0
46255	8.364977	0.727858	-3.952560	-0.594512	-0.393984	0.263823	-0.683902	0.130726	0.500710	-0.162446	0.753372	0.370589	0.518369	0	0
46256	7.919027	0.614263	-3.926963	-0.584883	-0.315527	0.273693	-0.680178	0.127570	0.505813	-0.158312	0.756946	0.365973	0.517720	0	0
46257	7.732350	0.686540	-3.793915	-0.595021	-0.208218	0.295498	-0.677131	0.124680	0.514449	-0.154583	0.760036	0.360948	0.517848	0	0
46258	7.974088	0.654200	-3.679985	-0.564787	-0.045596	0.315536	-0.673883	0.124224	0.516916	-0.151777	0.762267	0.355651	0.519062	0	0
46259	8.587210	0.698493	-3.869280	-0.581725	0.134918	0.348384	-0.676380	0.122665	0.517545	-0.149640	0.763676	0.349732	0.521626	0	0
46260	9.105068	0.907354	-3.983896	-0.557533	0.296994	0.348318	-0.674407	0.118619	0.512222	-0.148255	0.764158	0.343675	0.525329	0	0
46261	9.351036	1.041854	-4.016370	-0.556504	0.265480	0.321837	-0.677212	0.118141	0.511236	-0.146618	0.764680	0.337859	0.528790	0	0
46262	9.440720	1.148287	-3.683303	-0.651803	0.162713	0.258550	-0.677603	0.115867	0.511239	-0.143569	0.765625	0.332156	0.531863	0	0
46263	9.310023	1.194123	-3.777144	-0.693113	0.078360	0.192515	-0.678811	0.112151	0.511862	-0.139561	0.766826	0.326841	0.534486	0	0
46264	9.023473	1.215335	-3.761460	-0.656697	0.049873	0.188902	-0.679300	0.107260	0.512967	-0.135717	0.768071	0.321774	0.536758	0	0
46265	8.885767	1.163283	-3.785633	-0.564242	0.067067	0.189015	-0.680197	0.102037	0.515178	-0.132630	0.769074	0.317164	0.538834	0	0
46266	8.918113	1.087429	-3.932255	-0.443476	0.077886	0.187388	-0.680454	0.099795	0.514480	-0.130494	0.769824	0.313190	0.540605	0	0
46267	9.099343	1.006528	-4.142446	-0.317328	0.101021	0.180277	-0.679486	0.100518	0.513954	-0.129360	0.770254	0.309919	0.542149	0	0
46268	9.261333	0.901311	-4.337583	-0.280743	0.103833	0.178521	-0.682267	0.099112	0.514455	-0.128508	0.770598	0.306853	0.543605	0	0
46269	9.199277	0.983641	-4.296081	-0.236189	0.100778	0.134570	-0.682395	0.098518	0.514980	-0.127748	0.770767	0.304366	0.544941	0	0
46270	9.076963	0.954240	-4.209578	-0.199727	0.069445	0.132827	-0.681728	0.099098	0.511641	-0.127165	0.771040	0.302132	0.545933	0	0
46271	8.924994	0.784884	-4.159109	-0.186841	0.035901	0.138351	-0.681875	0.099270	0.511092	-0.126608	0.771501	0.299964	0.546606	0	0
46272	8.788210	0.716586	-4.057827	-0.198320	0.020361	0.120881	-0.680146	0.096997	0.513321	-0.125819	0.771997	0.297885	0.547224	0	0
46273	8.728705	0.701095	-3.956675	-0.207383	0.027568	0.123592	-0.682406	0.098053	0.512846	-0.124998	0.772478	0.295724	0.547906	0	0
46274	8.734233	0.733966	-3.879377	-0.192215	0.067045	0.140084	-0.681825	0.096610	0.513032	-0.124499	0.772757	0.293471	0.548836	0	0
46275	8.836229	0.722102	-3.772165	-0.168973	0.083024	0.118106	-0.682130	0.097677	0.511697	-0.124108	0.772861	0.291489	0.549833	0	0
46276	8.967159	0.768536	-3.687392	-0.125239	0.074033	0.112740	-0.684085	0.096611	0.510807	-0.123996	0.772932	0.289803	0.550650	0	0
46277	9.072341	0.779009	-3.799946	-0.112220	0.077273	0.120122	-0.683962	0.098029	0.510894	-0.124040	0.772997	0.288122	0.551430	0	0
46278	9.149268	0.754386	-3.812644	-0.094622	0.030671	0.098221	-0.682981	0.097224	0.509571	-0.123958	0.773222	0.286768	0.551839	0	0
46279	9.178139	0.732309	-3.809037	-0.069580	-0.023656	0.081843	-0.682276	0.097186	0.510124	-0.123831	0.773678	0.285741	0.551761	0	0
46280	9.105065	0.636642	-3.869726	-0.020033	-0.068547	0.091154	-0.681562	0.096573	0.510781	-0.124002	0.774336	0.284974	0.551196	0	0
46281	9.085707	0.441811	-3.797813	-0.028150	-0.085204	0.061768	-0.680994	0.095732	0.510302	-0.123911	0.775022	0.284405	0.550546	0	0
46282	9.076239	0.424509	-3.768588	0.020694	-0.113724	0.043553	-0.679191	0.098715	0.512857	-0.124008	0.775740	0.284288	0.549572	0	0
46283	9.078594	0.566042	-3.835382	0.031126	-0.149592	0.027136	-0.677781	0.097983	0.512798	-0.124006	0.776606	0.284390	0.548296	0	0
46284	9.071358	0.585617	-3.844645	0.060174	-0.226957	0.026400	-0.675822	0.099556	0.514982	-0.123992	0.777843	0.284761	0.546349	0	0
46285	9.123668	0.649879	-3.962117	0.109103	-0.228578	-0.025785	-0.674388	0.099080	0.518449	-0.124083	0.778887	0.285796	0.544298	0	0
46286	9.238173	0.836435	-4.189806	0.137296	-0.186587	-0.035841	-0.672703	0.100225	0.520750	-0.124442	0.779622	0.287018	0.542516	0	0
46287	9.377112	0.890527	-4.317830	0.145989	-0.167016	-0.055089	-0.671737	0.101881	0.521545	-0.124837	0.780194	0.288401	0.540868	0	0
46288	9.367896	0.982535	-4.302393	0.122033	-0.188825	-0.058757	-0.669478	0.101353	0.522895	-0.124946	0.780886	0.289720	0.539136	0	0
46289	9.142752	0.908602	-4.096401	0.046361	-0.250180	-0.077214	-0.667218	0.100953	0.524533	-0.124202	0.781958	0.290839	0.537148	0	0
46290	8.903258	0.832143	-3.875397	-0.060288	-0.261734	-0.095814	-0.665218	0.100177	0.528115	-0.122474	0.783152	0.291555	0.535415	0	0
46291	8.706841	0.907104	-3.756459	-0.067275	-0.237559	-0.084883	-0.663614	0.097156	0.531141	-0.120836	0.784263	0.292103	0.533859	0	0
46292	8.653172	0.896438	-3.836642	-0.051267	-0.161970	-0.040945	-0.660922	0.096417	0.533737	-0.119761	0.785065	0.292311	0.532809	0	0
46293	8.796898	0.884704	-3.941121	-0.003421	-0.083236	-0.004247	-0.659755	0.093761	0.535246	-0.119506	0.785507	0.292379	0.532177	0	0
46294	8.992057	0.890666	-3.945965	0.029779	-0.041501	0.036168	-0.660044	0.094347	0.535004	-0.119829	0.785794	0.292267	0.531742	0	0
46295	9.148380	0.870568	-3.976094	0.034757	-0.057193	0.052750	-0.658103	0.095496	0.534215	-0.120255	0.786217	0.292058	0.531135	0	0
46296	9.086555	0.920788	-3.891335	-0.025848	-0.075295	0.081102	-0.657250	0.095144	0.535308	-0.120282	0.786880	0.291338	0.530542	0	0
46297	8.957430	1.027285	-3.808522	-0.015991	-0.080499	0.074699	-0.657262	0.096274	0.535518	-0.120358	0.787550	0.290713	0.529873	0	0
46298	8.794122	1.086031	-3.763387	-0.029451	-0.067230	0.083802	-0.655829	0.094223	0.536220	-0.120393	0.788180	0.289942	0.529349	0	0
46299	8.697743	1.135484	-3.783614	-0.035250	-0.034136	0.069043	-0.652475	0.094491	0.535502	-0.120423	0.788610	0.289203	0.529108	0	0
46300	8.690200	1.200177	-3.541379	0.021061	0.004510	0.050756	-0.655036	0.097391	0.535286	-0.120890	0.788702	0.288874	0.529043	0	0
46301	8.718784	1.283472	-3.619195	-0.016143	0.071742	0.021232	-0.653910	0.096292	0.534084	-0.121124	0.788409	0.288485	0.529639	0	0
46302	8.681767	1.290813	-3.424538	-0.029575	0.080538	-0.002666	-0.654877	0.095170	0.534023	-0.121127	0.788006	0.288216	0.530384	0	0
46303	8.700637	1.457233	-3.547340	-0.044877	0.130216	-0.032110	-0.655984	0.093124	0.532503	-0.121019	0.787281	0.288023	0.531588	0	0
46304	8.763473	1.602796	-3.584970	-0.035375	0.179375	-0.022957	-0.658253	0.093970	0.530472	-0.121154	0.786298	0.287764	0.533151	0	0
46305	8.989423	1.704585	-3.699029	-0.000083	0.224432	-0.007298	-0.661612	0.091621	0.527129	-0.121798	0.785082	0.287500	0.534935	0	0
46306	9.286386	1.666637	-3.918098	0.011388	0.254908	0.007409	-0.662753	0.091226	0.523887	-0.122678	0.783719	0.287155	0.536914	0	0
46307	9.549928	1.545457	-4.061585	-0.030911	0.226018	0.000983	-0.666270	0.092016	0.523408	-0.123126	0.782548	0.286657	0.538783	0	0
46308	9.617388	1.537676	-4.059328	-0.086732	0.148655	-0.026516	-0.666564	0.091041	0.520121	-0.122749	0.781772	0.286179	0.540248	0	0
46309	9.506720	1.540599	-4.038263	-0.101275	0.092891	-0.017303	-0.669637	0.089052	0.518062	-0.122164	0.781347	0.285607	0.541296	0	0
46310	9.261249	1.510101	-3.985807	-0.105455	0.030835	0.003835	-0.670182	0.088444	0.519012	-0.121469	0.781314	0.284934	0.541854	0	0
46311	8.910009	1.484789	-3.902794	-0.086741	-0.018195	-0.009893	-0.669874	0.086430	0.519305	-0.120717	0.781493	0.284520	0.541981	0	0
46312	8.659240	1.484432	-3.924817	-0.069339	-0.028529	-0.008064	-0.668876	0.085130	0.519355	-0.120069	0.781704	0.284206	0.541987	0	0
46313	8.570013	1.533967	-3.954972	-0.058452	0.031811	-0.017327	-0.669415	0.084353	0.520856	-0.119638	0.781556	0.283945	0.542432	0	0
46314	8.656840	1.594180	-3.969903	-0.068673	0.085911	-0.028416	-0.670090	0.082367	0.520880	-0.119209	0.781086	0.283656	0.543353	0	0
46315	8.784883	1.665857	-3.957317	-0.101774	0.138242	-0.039534	-0.671508	0.081957	0.518060	-0.118616	0.780347	0.283207	0.544777	0	0
46316	8.895697	1.723650	-3.985237	-0.089970	0.127523	-0.076164	-0.673895	0.080174	0.514463	-0.117881	0.779536	0.283127	0.546137	0	0
46317	8.862155	1.677214	-3.940810	-0.128179	0.097510	-0.065193	-0.673293	0.077946	0.516144	-0.116823	0.778974	0.282784	0.547344	0	0
46318	8.766619	1.664221	-3.826218	-0.151065	0.079255	-0.098261	-0.676361	0.075402	0.513769	-0.115352	0.778432	0.282595	0.548523	0	0
46319	8.632212	1.732541	-3.786932	-0.150543	0.033562	-0.073430	-0.676595	0.071441	0.513245	-0.113890	0.778218	0.282268	0.549300	0	0
46320	8.559959	1.669580	-3.755657	-0.147736	0.042459	-0.037678	-0.676587	0.070603	0.512912	-0.112672	0.778040	0.281667	0.550111	0	0
46321	8.550836	1.654116	-3.682957	-0.155638	0.043781	-0.059720	-0.677126	0.068906	0.512812	-0.111271	0.777810	0.281194	0.550963	0	0
46322	8.585997	1.758691	-3.543503	-0.173170	0.014476	-0.061513	-0.677097	0.066362	0.512373	-0.109645	0.777743	0.280669	0.551651	0	0
46323	8.697507	1.895750	-3.515380	-0.160437	0.008815	-0.028398	-0.675952	0.065026	0.513121	-0.108277	0.777795	0.279966	0.552205	0	0
46324	8.879960	1.995627	-3.644732	-0.156346	-0.010651	-0.009954	-0.676761	0.062210	0.512673	-0.106995	0.777988	0.279157	0.552592	0	0
46325	8.965977	2.054819	-3.763498	-0.149001	-0.075525	-0.002471	-0.675314	0.059949	0.514765	-0.105618	0.778562	0.278408	0.552427	0	0
46326	8.994020	2.065894	-3.880409	-0.132656	-0.153053	0.000442	-0.675421	0.058178	0.516060	-0.104181	0.779542	0.277798	0.551624	0	0
46327	9.117113	2.000574	-4.136630	-0.119299	-0.177368	0.022537	-0.674011	0.057974	0.516876	-0.102884	0.780711	0.277127	0.550551	0	0
46328	9.191956	1.862534	-4.369782	-0.092498	-0.184629	0.066631	-0.671463	0.057001	0.518476	-0.102037	0.781999	0.276253	0.549318	0	0
46329	9.200360	1.679268	-4.450997	-0.036476	-0.202078	0.109863	-0.670333	0.057457	0.520459	-0.101794	0.783454	0.275380	0.547726	0	0
46330	9.089234	1.483004	-4.404645	0.022193	-0.241381	0.117325	-0.666669	0.058341	0.524550	-0.101964	0.785068	0.274792	0.545675	0	0
46331	8.878687	1.362384	-4.160858	0.039557	-0.281995	0.086167	-0.663588	0.060681	0.528175	-0.101965	0.786807	0.274599	0.543262	0	0
46332	8.644705	1.370042	-3.886374	0.035459	-0.292231	0.071453	-0.661071	0.062131	0.529786	-0.101849	0.788545	0.274494	0.540811	0	0
46333	8.462788	1.335077	-3.715559	0.015534	-0.229730	0.073108	-0.657987	0.063660	0.532518	-0.101731	0.789977	0.274216	0.538881	0	0
46334	8.361983	1.366805	-3.677768	-0.040848	-0.133138	0.076498	-0.656144	0.063118	0.534292	-0.101474	0.790939	0.273492	0.537885	0	0
46335	8.468384	1.197107	-3.557257	-0.067122	-0.025457	0.109307	-0.655159	0.063076	0.534842	-0.101455	0.791449	0.272274	0.537756	0	0
46336	8.728040	1.113351	-3.596497	-0.058386	0.060741	0.084454	-0.655741	0.064269	0.533939	-0.101632	0.791406	0.271195	0.538332	0	0
46337	9.030292	1.137958	-3.781541	-0.086427	0.060422	0.061525	-0.656303	0.064149	0.533656	-0.101439	0.791341	0.270162	0.538983	0	0
46338	9.206881	1.140381	-3.693932	-0.078658	0.048288	0.079954	-0.656028	0.064706	0.533828	-0.101396	0.791370	0.269021	0.539518	0	0
46339	9.198296	1.098905	-3.850877	-0.115279	0.013316	0.081759	-0.656860	0.064137	0.534081	-0.100959	0.791640	0.267718	0.539852	0	0
46340	9.063201	1.042284	-3.537035	-0.158044	-0.036972	0.061540	-0.656574	0.062915	0.532739	-0.099960	0.792157	0.266380	0.539942	0	0
46341	8.910279	0.952640	-3.643004	-0.204165	-0.058189	0.048586	-0.656415	0.061614	0.533078	-0.098452	0.792807	0.264927	0.539979	0	0
46342	8.818933	0.852913	-3.572610	-0.257156	-0.034122	0.048409	-0.653987	0.059601	0.535597	-0.096602	0.793364	0.263153	0.540362	0	0
46343	8.799039	0.778525	-3.620657	-0.262408	0.048523	0.083117	-0.654255	0.057556	0.533789	-0.095102	0.793575	0.261002	0.541361	0	0
46344	8.752866	0.713684	-3.643506	-0.259217	0.101020	0.128896	-0.655669	0.058045	0.532990	-0.094026	0.793601	0.258446	0.542736	0	0
46345	8.788385	0.653547	-3.698363	-0.272435	0.140708	0.143484	-0.655334	0.054298	0.533737	-0.093015	0.793463	0.255666	0.544426	0	0
46346	8.918784	0.754565	-3.704996	-0.264921	0.164322	0.149012	-0.657293	0.053253	0.532427	-0.092160	0.793185	0.252849	0.546288	0	0
46347	9.121331	0.865069	-3.733588	-0.227570	0.179192	0.176651	-0.657735	0.053382	0.529913	-0.091786	0.792861	0.250007	0.548127	0	0
46348	9.467157	0.942670	-3.915086	-0.165639	0.200112	0.163976	-0.660559	0.053419	0.527134	-0.091890	0.792316	0.247580	0.549997	0	0
46349	9.899559	0.898009	-4.066804	-0.131034	0.204227	0.156780	-0.662292	0.055056	0.523322	-0.092237	0.791700	0.245395	0.551802	0	0
46350	10.091492	0.917611	-4.182542	-0.108617	0.160090	0.109222	-0.664237	0.053671	0.523114	-0.092390	0.791176	0.243747	0.553256	0	0
46351	9.951783	0.835597	-4.141623	-0.110957	0.073258	0.098302	-0.665098	0.054327	0.521619	-0.092254	0.791114	0.242252	0.554023	0	0
46352	9.532727	0.750403	-4.078201	-0.088504	-0.010931	0.056167	-0.664820	0.055128	0.522649	-0.091858	0.791384	0.241294	0.554121	0	0
46353	9.056150	0.640688	-3.964483	-0.089529	-0.007078	0.051451	-0.665220	0.053957	0.523422	-0.091441	0.791632	0.240359	0.554243	0	0
46354	8.750491	0.637355	-3.916845	-0.070637	-0.006490	0.039492	-0.665625	0.052427	0.522769	-0.091102	0.791820	0.239625	0.554347	0	0
46355	8.578001	0.590497	-3.768197	-0.083172	0.026205	0.046714	-0.665084	0.052927	0.521111	-0.090792	0.791865	0.238730	0.554720	0	0
46356	8.664943	0.499300	-3.704414	-0.065893	0.072512	0.072372	-0.665911	0.051803	0.521049	-0.090862	0.791688	0.237691	0.555408	0	0
46357	8.803878	0.515056	-3.506621	-0.025846	0.072838	0.065149	-0.665645	0.053334	0.521703	-0.091223	0.791464	0.236922	0.555996	0	0
46358	8.925005	0.449657	-3.395642	0.009049	0.046534	0.072619	-0.666072	0.053639	0.521445	-0.091827	0.791361	0.236320	0.556299	0	0
46359	8.883871	0.397270	-3.085287	0.016707	-0.035392	0.025043	-0.665089	0.054009	0.522301	-0.092052	0.791604	0.236199	0.555968	0	0
46360	8.899569	0.331587	-2.897908	0.033352	-0.128044	-0.027998	-0.666353	0.053913	0.521746	-0.091876	0.792211	0.236690	0.554923	0	0
46361	9.098874	0.477029	-3.358490	0.105270	-0.136386	-0.075504	-0.665910	0.053250	0.523525	-0.092013	0.792691	0.237944	0.553675	0	0
46362	9.260046	0.553722	-3.735975	0.126864	-0.170712	-0.086381	-0.664369	0.054153	0.524970	-0.092152	0.793305	0.239453	0.552121	0	0
46363	9.494565	0.515858	-3.928555	0.163013	-0.219707	-0.099039	-0.662689	0.055189	0.526563	-0.092422	0.794128	0.241284	0.550091	0	0
46364	9.879286	0.890133	-4.191693	0.224656	-0.174124	-0.123627	-0.660141	0.055535	0.530350	-0.093123	0.794570	0.243626	0.548300	0	0
46365	9.744860	1.143843	-4.233318	0.224906	-0.259988	-0.104209	-0.658030	0.055449	0.531448	-0.093757	0.795528	0.245871	0.545796	0	0
46366	9.375876	1.176959	-3.977774	0.150750	-0.415176	-0.124361	-0.655057	0.054970	0.534478	-0.093273	0.797332	0.248035	0.542255	0	0
46367	9.070281	1.313209	-3.670790	0.050165	-0.464769	-0.185073	-0.650788	0.053213	0.539943	-0.091568	0.799337	0.250156	0.538607	0	0
46368	8.821453	1.692360	-3.603462	-0.012136	-0.381235	-0.194494	-0.646234	0.050897	0.545090	-0.089486	0.800901	0.251958	0.535786	0	0
46369	8.763641	1.709810	-3.608432	0.026462	-0.254387	-0.131318	-0.644227	0.049026	0.547763	-0.088402	0.801907	0.253323	0.533814	0	0
46370	8.920922	1.372741	-3.691385	0.069582	-0.130742	-0.106681	-0.641248	0.048250	0.551055	-0.088076	0.802266	0.254630	0.532705	0	0
46371	8.928000	1.187598	-3.632474	0.144055	-0.088934	-0.132322	-0.641117	0.048958	0.551098	-0.088350	0.802275	0.256481	0.531759	0	0
46372	8.825106	1.213906	-3.551165	0.184129	-0.088699	-0.138683	-0.640694	0.048411	0.550499	-0.088881	0.802219	0.258617	0.530718	0	0
46373	8.599755	1.252522	-3.419306	0.217544	-0.075159	-0.121245	-0.639284	0.048078	0.551026	-0.089840	0.802108	0.260753	0.529679	0	0
46374	8.352187	1.287345	-3.354269	0.206677	-0.045830	-0.119524	-0.640845	0.050320	0.552303	-0.090763	0.801845	0.262812	0.528901	0	0
46375	8.166822	1.390792	-3.375646	0.170273	-0.022146	-0.114152	-0.639839	0.048844	0.553044	-0.091519	0.801504	0.264590	0.528401	0	0
46376	8.161346	1.587086	-3.543233	0.154299	0.015658	-0.098619	-0.640973	0.049855	0.553118	-0.092293	0.801013	0.266145	0.528230	0	0
46377	8.565636	1.668048	-3.644775	0.117501	0.089976	-0.044573	-0.640579	0.051453	0.552371	-0.093289	0.800308	0.266983	0.528701	0	0
46378	9.177564	1.877833	-4.057570	0.096645	0.174777	-0.011559	-0.642304	0.052785	0.548960	-0.094487	0.799255	0.267389	0.529874	0	0
46379	9.616817	1.911825	-4.291152	0.045473	0.173087	-0.009725	-0.642868	0.051760	0.546797	-0.095308	0.798265	0.267490	0.531167	0	0
46380	9.838086	1.964630	-4.366711	-0.007038	0.074311	-0.048153	-0.644570	0.052692	0.545748	-0.095214	0.797742	0.267732	0.531847	0	0
46381	9.657789	1.996879	-4.325944	-0.071085	-0.014236	-0.073862	-0.645957	0.050785	0.544379	-0.094258	0.797685	0.267905	0.532016	0	0
46382	9.303314	1.802308	-4.277727	-0.119693	-0.039783	-0.076778	-0.644797	0.048562	0.545774	-0.092807	0.797797	0.267885	0.532113	0	0
46383	8.845320	1.727816	-4.268332	-0.117699	-0.043944	-0.070458	-0.645885	0.046542	0.546642	-0.091414	0.797948	0.267813	0.532164	0	0
46384	8.469904	1.636966	-4.167934	-0.095868	-0.058834	-0.039289	-0.645281	0.044699	0.549189	-0.090300	0.798238	0.267635	0.532009	0	0
46385	8.289859	1.632192	-4.079112	-0.106300	-0.013795	-0.022903	-0.644707	0.043162	0.548386	-0.089327	0.798343	0.267219	0.532224	0	0
46386	8.355831	1.776466	-4.022671	-0.085795	0.044300	0.021129	-0.644983	0.042875	0.548511	-0.088892	0.798234	0.266521	0.532810	0	0
46387	8.553667	1.896571	-4.041363	-0.075579	0.086323	0.057848	-0.645275	0.042420	0.546240	-0.088856	0.797993	0.265538	0.533668	0	0
46388	8.696112	1.919462	-4.015141	-0.093457	0.083808	0.039501	-0.645700	0.042454	0.545684	-0.088562	0.797727	0.264616	0.534571	0	0
46389	8.747211	1.971887	-3.973235	-0.138675	0.069060	0.026612	-0.647908	0.040707	0.547141	-0.087804	0.797548	0.263563	0.535483	0	0
46390	8.709278	1.985709	-3.899267	-0.192766	0.013166	-0.006441	-0.647914	0.039288	0.544105	-0.086287	0.797622	0.262539	0.536123	0	0
46391	8.621377	2.067070	-3.772269	-0.210703	-0.026566	0.011937	-0.646483	0.037649	0.545113	-0.084618	0.797974	0.261302	0.536469	0	0
46392	8.610403	2.050643	-3.627048	-0.186253	-0.020760	0.036750	-0.645621	0.035533	0.544412	-0.083293	0.798331	0.259994	0.536781	0	0
46393	8.717734	2.095698	-3.787763	-0.155829	0.000900	0.043224	-0.646861	0.034773	0.545780	-0.082295	0.798565	0.258780	0.537172	0	0
46394	8.763196	2.149591	-3.851909	-0.123829	0.031421	0.039584	-0.646167	0.035986	0.546972	-0.081622	0.798592	0.257745	0.537733	0	0
46395	8.883182	2.130088	-3.907245	-0.095059	0.020486	0.021328	-0.647534	0.033166	0.546810	-0.081035	0.798611	0.257021	0.538139	0	0
46396	9.043213	2.019222	-4.041963	-0.066314	-0.026449	0.004955	-0.647689	0.033520	0.545430	-0.080486	0.798812	0.256616	0.538116	0	0
46397	9.259487	1.842433	-4.353117	-0.045605	-0.036898	0.026125	-0.647403	0.033881	0.546713	-0.080167	0.799112	0.256169	0.537932	0	0
46398	9.214739	1.679304	-4.461195	0.005611	-0.064723	0.027147	-0.645992	0.033278	0.546943	-0.080211	0.799518	0.256001	0.537401	0	0
46399	9.002989	1.524206	-4.357676	0.061497	-0.129701	0.001598	-0.645426	0.034554	0.549824	-0.080377	0.800168	0.256401	0.536218	0	0
46400	8.844647	1.526563	-4.269619	0.101599	-0.166576	-0.000132	-0.642795	0.036943	0.549666	-0.080786	0.800969	0.257054	0.534646	0	0
46401	8.728799	1.437476	-4.256206	0.078156	-0.150613	0.010768	-0.640957	0.038010	0.553505	-0.081078	0.801736	0.257486	0.533242	0	0
46402	8.613698	1.342201	-4.143834	0.062199	-0.120971	-0.007700	-0.641251	0.039144	0.553719	-0.081245	0.802302	0.257948	0.532140	0	0
46403	8.465703	1.321303	-3.954873	0.057812	-0.081635	-0.004131	-0.640813	0.039299	0.556251	-0.081473	0.802678	0.258334	0.531352	0	0
46404	8.365517	1.308048	-3.818371	0.047906	-0.039628	0.032465	-0.638739	0.041412	0.556082	-0.081948	0.802926	0.258328	0.530906	0	0
46405	8.378104	1.302141	-3.746421	0.050242	0.025884	0.045215	-0.639570	0.040444	0.555749	-0.082656	0.802863	0.258189	0.530960	0	0
46406	8.434117	1.349489	-3.690240	0.057922	0.075037	0.054350	-0.641552	0.042171	0.556015	-0.083620	0.802550	0.257962	0.531391	0	0
46407	8.477631	1.339179	-3.667781	0.042336	0.083713	0.017611	-0.640470	0.044226	0.554448	-0.084269	0.802113	0.257952	0.531953	0	0
46408	8.568714	1.236936	-3.686346	0.019752	0.078771	-0.006280	-0.643282	0.044850	0.554233	-0.084623	0.801651	0.258019	0.532560	0	0
46409	8.582683	1.164523	-3.718739	-0.006189	0.061094	-0.017323	-0.642746	0.046303	0.553475	-0.084641	0.801284	0.258047	0.533096	0	0
46410	8.579654	1.063190	-3.755516	0.028839	0.062289	-0.008100	-0.644156	0.046108	0.552073	-0.085017	0.800896	0.258192	0.533549	0	0
46411	8.691483	0.967318	-3.897995	0.067371	0.084251	-0.007138	-0.645858	0.047831	0.552337	-0.085743	0.800367	0.258509	0.534073	0	0
46412	8.983836	0.941231	-4.095077	0.132307	0.148842	0.019550	-0.646723	0.048643	0.550570	-0.087312	0.799500	0.258901	0.534926	0	0
46413	9.338714	1.012474	-4.349413	0.178002	0.187620	0.048104	-0.648466	0.052587	0.549147	-0.089490	0.798460	0.259272	0.535940	0	0
46414	9.525566	0.981352	-4.477369	0.190006	0.140191	0.056494	-0.648775	0.053809	0.547541	-0.091691	0.797677	0.259678	0.536537	0	0
46415	9.433397	0.961108	-4.546514	0.107898	0.042894	0.039946	-0.650370	0.056256	0.544620	-0.092893	0.797448	0.259865	0.536580	0	0
46416	9.146708	0.953978	-4.226680	0.035164	-0.020824	0.029758	-0.650229	0.057038	0.546071	-0.093304	0.797595	0.259811	0.536316	0	0
46417	8.779547	0.977669	-4.352883	-0.073722	-0.033277	-0.004466	-0.650352	0.056147	0.546859	-0.092624	0.797828	0.259446	0.536265	0	0
46418	8.487678	0.839504	-4.024049	-0.099036	-0.035841	0.007340	-0.650091	0.057050	0.545790	-0.091806	0.798120	0.258867	0.536250	0	0
46419	8.548392	0.720500	-4.222735	-0.085946	0.022853	0.010930	-0.649801	0.056592	0.546320	-0.091261	0.798102	0.258259	0.536663	0	0
46420	8.805402	0.773753	-4.350348	-0.026000	0.117766	0.054083	-0.650779	0.056458	0.546461	-0.091665	0.797627	0.257545	0.537642	0	0
46421	9.158553	0.841379	-4.515278	0.055528	0.189410	0.085409	-0.651233	0.057845	0.544446	-0.093081	0.796773	0.256948	0.538949	0	0
46422	9.408379	0.884849	-4.633026	0.088671	0.174098	0.094733	-0.654221	0.059731	0.541784	-0.094763	0.795988	0.256474	0.540041	0	0
46423	9.470920	0.857767	-4.635541	0.030594	0.099563	0.050704	-0.655514	0.060725	0.539331	-0.095565	0.795549	0.256099	0.540724	0	0
46424	9.255850	0.982990	-4.457611	-0.006075	-0.002665	-0.009785	-0.655400	0.062983	0.539751	-0.095479	0.795536	0.256117	0.540750	0	0
46425	8.938266	0.964895	-4.387885	-0.035286	-0.040775	-0.003429	-0.656510	0.061620	0.538835	-0.095105	0.795780	0.255950	0.540536	0	0
46426	8.601264	0.925233	-4.327235	-0.024596	-0.038384	-0.014502	-0.655082	0.060124	0.539851	-0.094750	0.795968	0.255934	0.540329	0	0
46427	8.391750	0.853343	-4.281224	-0.013193	-0.007925	-0.001740	-0.655218	0.060497	0.540999	-0.094645	0.796018	0.255841	0.540317	0	0
46428	8.312825	0.765073	-4.167744	0.011493	0.027924	0.028503	-0.656642	0.061439	0.539667	-0.094982	0.795922	0.255618	0.540505	0	0
46429	8.390280	0.712702	-4.100938	0.046235	0.054746	0.024868	-0.655813	0.062421	0.539720	-0.095656	0.795646	0.255573	0.540814	0	0
46430	8.544397	0.714214	-4.113938	0.068431	0.070848	0.032260	-0.656365	0.061455	0.539244	-0.096573	0.795274	0.255582	0.541194	0	0
46431	8.684294	0.700782	-4.090273	0.095498	0.064245	0.018589	-0.657538	0.064673	0.537911	-0.097632	0.794881	0.255842	0.541458	0	0
46432	8.775420	0.605780	-4.106377	0.124828	0.013160	0.025155	-0.657812	0.064379	0.538176	-0.098813	0.794746	0.256271	0.541240	0	0
46433	8.921897	0.561726	-4.153202	0.113817	0.018167	-0.011554	-0.658262	0.066929	0.538620	-0.099742	0.794505	0.256911	0.541119	0	0
46434	8.991374	0.537543	-4.194602	0.110627	-0.006713	-0.026192	-0.657162	0.067563	0.536964	-0.100481	0.794357	0.257690	0.540829	0	0
46435	9.004743	0.544223	-4.337562	0.147671	-0.033728	-0.006808	-0.659580	0.069386	0.535416	-0.101576	0.794373	0.258523	0.540203	0	0
46436	9.100145	0.545255	-4.464303	0.138221	-0.069083	-0.015010	-0.659268	0.068406	0.537879	-0.102433	0.794560	0.259424	0.539334	0	0
46437	9.176860	0.720995	-4.589207	0.148882	-0.091558	-0.024087	-0.658031	0.070903	0.538864	-0.103297	0.794839	0.260456	0.538259	0	0
46438	9.093357	0.783546	-4.508387	0.107748	-0.161744	-0.049753	-0.656353	0.071162	0.538864	-0.103483	0.795461	0.261564	0.536766	0	0
46439	9.033336	0.905537	-4.531915	0.089866	-0.197654	-0.064405	-0.654114	0.072995	0.541483	-0.103385	0.796261	0.262707	0.535038	0	0
46440	8.918749	0.919114	-4.399530	0.060382	-0.241400	-0.102033	-0.651271	0.071666	0.544462	-0.102704	0.797213	0.264057	0.533083	0	0
46441	8.822904	0.982267	-4.356890	0.020018	-0.231825	-0.106724	-0.648995	0.071441	0.548357	-0.101731	0.798147	0.265196	0.531304	0	0
46442	8.679428	1.035025	-4.237661	-0.004449	-0.224743	-0.132494	-0.647292	0.069975	0.548671	-0.100414	0.798986	0.266424	0.529677	0	0
46443	8.517182	1.018745	-4.023983	-0.059028	-0.192036	-0.123509	-0.644987	0.067334	0.552416	-0.098826	0.799734	0.267235	0.528436	0	0
46444	8.446625	1.069887	-3.822957	-0.047907	-0.119316	-0.124522	-0.644100	0.064682	0.553927	-0.097484	0.800072	0.268060	0.527755	0	0
46445	8.587101	1.179823	-3.776772	-0.030693	-0.021979	-0.105324	-0.644903	0.062096	0.554617	-0.096675	0.799938	0.268706	0.527778	0	0
46446	8.801622	1.280615	-3.810705	-0.020536	0.051678	-0.074161	-0.645741	0.061568	0.554030	-0.096276	0.799480	0.269106	0.528341	0	0
46447	9.107617	1.356527	-3.845806	0.007600	0.094542	-0.052074	-0.645022	0.060001	0.553786	-0.096368	0.798835	0.269414	0.529143	0	0
46448	9.312252	1.365144	-3.872725	0.015340	0.105658	-0.037349	-0.646708	0.059784	0.552946	-0.096595	0.798155	0.269656	0.530004	0	0
46449	9.331273	1.323993	-3.888196	0.051550	0.057362	-0.047298	-0.647563	0.059878	0.551275	-0.096966	0.797674	0.270192	0.530387	0	0
46450	9.112220	1.303216	-3.851156	0.044350	0.020020	-0.039045	-0.648949	0.058492	0.550922	-0.097185	0.797414	0.270684	0.530487	0	0
46451	8.799789	1.284501	-3.738152	0.039255	-0.027038	-0.053729	-0.648118	0.059596	0.551404	-0.097197	0.797374	0.271287	0.530237	0	0
46452	8.501897	1.392365	-3.668342	0.022272	-0.013194	-0.039149	-0.646988	0.059132	0.551785	-0.097149	0.797310	0.271695	0.530132	0	0
46453	8.381947	1.489851	-3.641483	0.037007	0.030928	-0.039200	-0.646847	0.058859	0.551486	-0.097376	0.797004	0.272115	0.530336	0	0
46454	8.539768	1.629857	-3.856604	0.032281	0.101497	-0.017249	-0.648962	0.058702	0.549531	-0.097837	0.796381	0.272290	0.531096	0	0
46455	8.781609	1.746110	-3.792430	0.023475	0.147052	-0.008088	-0.650099	0.059863	0.549474	-0.098432	0.795554	0.272278	0.532230	0	0
46456	9.016338	1.788360	-3.991742	-0.018256	0.166841	0.002862	-0.652189	0.058109	0.548121	-0.098774	0.794686	0.271958	0.533626	0	0
46457	9.172687	1.848702	-4.052747	-0.070616	0.145493	-0.037536	-0.653604	0.057421	0.545144	-0.098453	0.793876	0.271683	0.535030	0	0
46458	9.252490	1.986652	-4.074154	-0.111255	0.116825	-0.048541	-0.654995	0.057116	0.545981	-0.097647	0.793221	0.271324	0.536329	0	0
46459	9.203365	1.983750	-4.193102	-0.088739	0.104405	-0.026470	-0.654718	0.056599	0.544823	-0.097121	0.792675	0.270909	0.537440	0	0
46460	8.993798	1.850981	-4.128163	-0.066904	0.071258	-0.028276	-0.655802	0.052976	0.543486	-0.096650	0.792275	0.270668	0.538236	0	0
46461	8.800759	1.808926	-4.145371	-0.054086	0.035982	-0.024575	-0.657210	0.053295	0.543238	-0.096216	0.792068	0.270495	0.538705	0	0
46462	8.682487	1.727194	-4.136651	-0.022753	0.044635	-0.017227	-0.658995	0.050866	0.543946	-0.096082	0.791797	0.270431	0.539159	0	0
46463	8.595945	1.712822	-4.104525	-0.017498	0.085870	-0.030149	-0.660700	0.052873	0.544228	-0.096035	0.791271	0.270455	0.539928	0	0
46464	8.586129	1.737590	-4.137810	-0.013256	0.114176	-0.010916	-0.660968	0.051220	0.543145	-0.096199	0.790631	0.270326	0.540899	0	0
46465	8.643303	1.748084	-4.226831	0.004018	0.132710	0.017545	-0.661534	0.049681	0.539826	-0.096699	0.789959	0.270049	0.541930	0	0
46466	8.734358	1.721497	-4.281131	0.002053	0.105283	0.014846	-0.662124	0.050915	0.538083	-0.097099	0.789420	0.269807	0.542764	0	0
46467	8.731656	1.729342	-4.322039	-0.034264	0.071433	0.028592	-0.663110	0.052011	0.539284	-0.097183	0.789146	0.269300	0.543398	0	0
46468	8.676457	1.712275	-4.286272	-0.073140	0.044557	0.048732	-0.664398	0.052978	0.537391	-0.097011	0.789099	0.268442	0.543921	0	0
46469	8.581233	1.691421	-4.128267	-0.109003	0.015386	0.045019	-0.664812	0.051889	0.536485	-0.096435	0.789247	0.267458	0.544294	0	0
46470	8.490848	1.755857	-4.003702	-0.136215	0.019496	0.054130	-0.665885	0.049253	0.538297	-0.095724	0.789410	0.266234	0.544782	0	0
46471	8.463775	1.752161	-4.075172	-0.155982	0.006716	0.068784	-0.665469	0.050200	0.539194	-0.094876	0.789711	0.264819	0.545184	0	0
46472	8.471630	1.816863	-4.021908	-0.180277	0.018802	0.083413	-0.664626	0.049383	0.538153	-0.093976	0.789992	0.263126	0.545752	0	0
46473	8.545020	1.894904	-3.913039	-0.187261	0.008057	0.063262	-0.664046	0.047940	0.538338	-0.092844	0.790296	0.261588	0.546246	0	0
46474	8.568912	1.953625	-3.964272	-0.185013	0.002477	0.079805	-0.664317	0.047362	0.538586	-0.091843	0.790655	0.259909	0.546696	0	0
46475	8.633437	1.934584	-4.024776	-0.190869	-0.029056	0.068842	-0.663755	0.046029	0.536532	-0.090606	0.791174	0.258345	0.546894	0	0
46476	8.657600	2.007462	-4.046942	-0.212015	-0.118387	0.039598	-0.663443	0.045576	0.539870	-0.088858	0.792106	0.256947	0.546489	0	0
46477	8.818472	2.041459	-4.134857	-0.215655	-0.168377	0.045215	-0.661736	0.044617	0.541479	-0.086925	0.793339	0.255564	0.545660	0	0
46478	9.081895	1.991217	-4.323768	-0.216558	-0.175899	0.080137	-0.659572	0.041458	0.544210	-0.085212	0.794682	0.253863	0.544768	0	0
46479	9.350711	1.832623	-4.392821	-0.178989	-0.168816	0.115098	-0.658007	0.041298	0.546993	-0.083940	0.796052	0.252127	0.543771	0	0
46480	9.436703	1.647970	-4.411733	-0.164215	-0.202421	0.122509	-0.656167	0.042088	0.550674	-0.082807	0.797589	0.250394	0.542491	0	0
46481	9.287233	1.224795	-4.242246	-0.201957	-0.288560	0.085771	-0.652216	0.041872	0.553852	-0.080891	0.799540	0.248862	0.540611	0	0
46482	8.951345	1.063678	-3.986790	-0.231646	-0.317262	0.072820	-0.648679	0.040709	0.556132	-0.078661	0.801610	0.247249	0.538610	0	0
46483	8.557206	0.776887	-3.732390	-0.187428	-0.338513	0.085659	-0.646401	0.040199	0.560010	-0.076742	0.803794	0.245822	0.536282	0	0
46484	8.302525	0.514015	-3.526525	-0.235027	-0.257058	0.110117	-0.643541	0.039431	0.566111	-0.074830	0.805611	0.243839	0.534728	0	0
46485	8.528068	0.499450	-3.643743	-0.199829	-0.071202	0.142048	-0.639438	0.036643	0.566461	-0.073779	0.806491	0.241673	0.534531	0	0
46486	8.979285	0.762756	-3.984966	-0.176142	0.149031	0.185919	-0.641815	0.035725	0.565584	-0.073727	0.806264	0.239083	0.536043	0	0
46487	9.230870	0.866562	-3.901915	-0.184049	0.185148	0.229965	-0.642268	0.037897	0.565021	-0.073903	0.805956	0.236092	0.537804	0	0
46488	9.242110	0.824668	-3.677985	-0.270315	0.054892	0.163942	-0.644799	0.037583	0.563482	-0.072754	0.806236	0.233243	0.538784	0	0
46489	8.982263	0.845348	-3.636734	-0.412754	-0.022762	0.113268	-0.645314	0.034297	0.563844	-0.069977	0.806919	0.230101	0.539480	0	0
46490	8.751783	1.021119	-3.602817	-0.460702	0.004037	0.097512	-0.644157	0.031965	0.564531	-0.066813	0.807427	0.226791	0.540522	0	0
46491	8.678589	1.035413	-3.725582	-0.426208	0.065675	0.080947	-0.644396	0.027769	0.563009	-0.063959	0.807534	0.223764	0.541967	0	0
46492	8.963356	1.075853	-3.996821	-0.356363	0.161189	0.082827	-0.644904	0.023785	0.563048	-0.061906	0.807060	0.221023	0.544032	0	0
46493	9.433657	1.110785	-3.956213	-0.194730	0.211266	0.101526	-0.647572	0.022798	0.560766	-0.061360	0.806252	0.218985	0.546111	0	0
46494	9.768109	1.162224	-4.350003	-0.171276	0.186177	0.090671	-0.649385	0.021060	0.558991	-0.060898	0.805529	0.217168	0.547953	0	0
46495	9.576606	1.085776	-4.154946	-0.203515	0.088747	0.057682	-0.652183	0.019621	0.557243	-0.059780	0.805290	0.215503	0.549084	0	0
46496	9.344668	1.049476	-4.218968	-0.235197	0.032702	0.041134	-0.652182	0.019087	0.556508	-0.058201	0.805328	0.213829	0.549851	0	0
46497	8.969010	0.941979	-4.142823	-0.213096	-0.016838	0.051251	-0.651180	0.017239	0.556103	-0.056747	0.805653	0.212220	0.550151	0	0
46498	8.622738	0.843208	-4.009753	-0.146532	-0.021458	0.077909	-0.650044	0.015815	0.555723	-0.055966	0.806010	0.210764	0.550268	0	0
46499	8.451472	0.688657	-3.968126	-0.069629	0.007617	0.110983	-0.652007	0.016115	0.556041	-0.056056	0.806241	0.209443	0.550425	0	0
46500	8.573931	0.615371	-3.992506	-0.053415	0.050587	0.131147	-0.649487	0.015564	0.554860	-0.056469	0.806258	0.208028	0.550894	0	0
46501	8.692611	0.718338	-3.957628	-0.047643	0.090663	0.138479	-0.651205	0.018174	0.554477	-0.057068	0.806072	0.206553	0.551658	0	0
46502	8.857148	0.752558	-3.883852	-0.053150	0.105544	0.136654	-0.650412	0.020415	0.552082	-0.057629	0.805792	0.205065	0.552563	0	0
46503	8.939271	0.773582	-3.867464	-0.060511	0.090850	0.136685	-0.651547	0.021569	0.552164	-0.058122	0.805604	0.203528	0.553353	0	0
46504	8.889032	0.731845	-3.803060	-0.076561	0.014430	0.090881	-0.652526	0.020387	0.550416	-0.058054	0.805745	0.202329	0.553595	0	0
46505	8.803064	0.687202	-3.684201	-0.059396	-0.046074	0.054285	-0.654914	0.021241	0.551193	-0.057829	0.806144	0.201535	0.553328	0	0
46506	8.807846	0.665283	-3.679692	-0.022448	-0.073404	0.001179	-0.652640	0.019312	0.552035	-0.057523	0.806556	0.201409	0.552804	0	0
46507	8.999496	0.673186	-3.826895	0.040098	-0.039789	-0.024405	-0.650411	0.020807	0.552808	-0.057686	0.806703	0.201791	0.552433	0	0
46508	8.991629	0.649965	-3.899212	0.066097	-0.060866	-0.042680	-0.652242	0.021545	0.552871	-0.057878	0.806906	0.202503	0.551856	0	0
46509	9.089662	0.655472	-3.999454	0.078208	-0.098178	-0.065517	-0.650827	0.022368	0.555997	-0.058012	0.807268	0.203455	0.550961	0	0
46510	9.262407	0.694566	-4.111932	0.075309	-0.131104	-0.068182	-0.649862	0.021523	0.552567	-0.057994	0.807799	0.204462	0.549812	0	0
46511	9.406633	0.962427	-4.270159	0.079630	-0.125003	-0.077287	-0.646199	0.020440	0.553166	-0.058025	0.808280	0.205528	0.548703	0	0
46512	9.353087	1.095440	-4.395301	0.101175	-0.166760	-0.088183	-0.645487	0.021415	0.556308	-0.058033	0.808945	0.206858	0.547220	0	0
46513	9.233190	1.163568	-4.349313	0.071060	-0.231513	-0.112927	-0.644595	0.019000	0.558817	-0.057580	0.809934	0.208226	0.545283	0	0
46514	8.916553	1.114548	-4.144567	-0.014148	-0.280884	-0.147036	-0.640652	0.018960	0.561304	-0.056095	0.811155	0.209466	0.543143	0	0
46515	8.642752	1.105181	-4.025701	-0.093118	-0.257858	-0.160132	-0.637243	0.016933	0.563813	-0.054000	0.812269	0.210334	0.541352	0	0
46516	8.431643	1.046518	-3.880516	-0.142145	-0.167873	-0.154917	-0.636331	0.013082	0.566513	-0.051670	0.812918	0.210879	0.540393	0	0
46517	8.456496	1.045022	-3.782428	-0.102270	-0.074972	-0.109101	-0.635025	0.010167	0.567443	-0.050164	0.813145	0.211181	0.540075	0	0
46518	8.740874	1.106331	-3.802324	-0.040533	0.036666	-0.068713	-0.634985	0.007427	0.568115	-0.049556	0.812815	0.211468	0.540517	0	0
46519	9.145961	1.195654	-3.804813	0.017490	0.109561	-0.026403	-0.635300	0.009874	0.567708	-0.049865	0.812157	0.211648	0.541404	0	0
46520	9.421041	1.290581	-3.795159	0.013252	0.109556	0.021380	-0.638220	0.007145	0.566163	-0.050337	0.811594	0.211457	0.542279	0	0
46521	9.340197	1.450237	-3.723466	-0.012965	0.039595	0.006770	-0.638392	0.007994	0.563409	-0.050433	0.811400	0.211236	0.542648	0	0
46522	9.191774	1.537398	-3.635227	-0.022773	-0.028426	-0.010590	-0.636680	0.006871	0.565429	-0.050147	0.811535	0.211178	0.542495	0	0
46523	8.884208	1.611248	-3.555615	-0.055328	-0.067059	-0.026244	-0.636671	0.005762	0.564799	-0.049495	0.811869	0.211049	0.542104	0	0
46524	8.548092	1.679786	-3.426665	-0.049262	-0.057186	-0.039153	-0.635523	0.004797	0.566693	-0.048779	0.812112	0.211094	0.541787	0	0
46525	8.361033	1.806386	-3.365708	-0.033081	0.000731	-0.054831	-0.636918	0.003729	0.565657	-0.048290	0.812007	0.211287	0.541914	0	0
46526	8.466642	1.894156	-3.456036	-0.013987	0.094278	-0.033804	-0.637169	0.002244	0.566971	-0.048209	0.811423	0.211405	0.542749	0	0
46527	8.739961	1.899489	-3.635293	-0.018178	0.188914	-0.029319	-0.638741	0.002837	0.564075	-0.048370	0.810340	0.211384	0.544358	0	0
46528	9.191526	1.991465	-3.859296	-0.042452	0.247418	-0.019259	-0.640569	0.001580	0.561207	-0.048461	0.808962	0.211155	0.546484	0	0
46529	9.527913	2.049275	-4.006756	-0.065537	0.216363	0.010188	-0.643398	0.001245	0.557283	-0.048505	0.807829	0.210545	0.548389	0	0
46530	9.594775	1.991324	-4.060356	-0.117896	0.127005	0.045100	-0.645790	0.002262	0.557649	-0.048085	0.807274	0.209440	0.549665	0	0
46531	9.391922	1.822822	-4.046622	-0.197248	0.028748	0.028513	-0.646319	-0.000686	0.556910	-0.046765	0.807266	0.208052	0.550317	0	0
46532	9.075336	1.783468	-3.839400	-0.226422	-0.039109	0.039505	-0.646300	-0.002641	0.556086	-0.045090	0.807659	0.206470	0.550476	0	0
46533	8.774078	1.812539	-3.859344	-0.259143	-0.028457	0.046702	-0.645970	-0.005041	0.558461	-0.043246	0.808023	0.204623	0.550779	0	0
46534	8.593603	1.791444	-3.818918	-0.257079	-0.012367	0.053979	-0.644833	-0.007392	0.556620	-0.041457	0.808302	0.202741	0.551204	0	0
46535	8.647334	1.955652	-3.795704	-0.232719	0.030672	0.072349	-0.645075	-0.010641	0.556140	-0.040079	0.808371	0.200809	0.551911	0	0
46536	8.787102	1.993662	-3.810344	-0.263046	0.106817	0.094227	-0.646600	-0.011640	0.556654	-0.038703	0.808064	0.198517	0.553287	0	0
46537	8.910714	1.906164	-3.680280	-0.255703	0.114171	0.094247	-0.647158	-0.013228	0.554315	-0.037420	0.807712	0.196249	0.554696	0	0
46538	8.884708	1.873772	-3.602229	-0.319334	0.085638	0.112511	-0.647426	-0.014617	0.553669	-0.035650	0.807563	0.193503	0.555993	0	0
46539	8.803148	1.717625	-3.489093	-0.405191	0.022606	0.123414	-0.648518	-0.017144	0.553242	-0.033138	0.807810	0.190201	0.556927	0	0
46540	8.651148	1.636802	-3.169946	-0.467640	-0.045289	0.121529	-0.650426	-0.021647	0.552700	-0.029968	0.808429	0.186595	0.557428	0	0
46541	8.568590	1.656241	-2.949354	-0.502207	-0.092019	0.134374	-0.648977	-0.024842	0.553471	-0.026515	0.809328	0.182691	0.557592	0	0
46542	8.749883	1.753948	-2.916852	-0.522840	-0.100500	0.185789	-0.646969	-0.027511	0.554970	-0.023153	0.810344	0.178265	0.557700	0	0
46543	9.105222	1.963400	-3.170305	-0.518517	-0.103784	0.211600	-0.647468	-0.031819	0.555831	-0.019973	0.811401	0.173638	0.557745	0	0
46544	9.347096	2.188666	-3.458057	-0.486499	-0.104030	0.246613	-0.645199	-0.033058	0.557136	-0.017237	0.812484	0.168909	0.557712	0	0
46545	9.718716	2.111236	-3.665683	-0.473688	-0.142806	0.249515	-0.644867	-0.036527	0.558041	-0.014559	0.813765	0.164226	0.557319	0	0
46546	9.870794	2.035831	-3.908562	-0.500955	-0.150420	0.255911	-0.642016	-0.039749	0.558937	-0.011674	0.815072	0.159334	0.556896	0	0
46547	9.782886	1.775084	-3.948034	-0.512872	-0.227832	0.226585	-0.642094	-0.042482	0.562417	-0.008410	0.816740	0.154621	0.555839	0	0
46548	9.447259	1.566491	-3.948920	-0.483467	-0.350033	0.173509	-0.639513	-0.045762	0.564576	-0.004902	0.818967	0.150513	0.553728	0	0
46549	9.132348	1.413779	-3.788390	-0.414092	-0.431441	0.175519	-0.634818	-0.048344	0.569284	-0.001852	0.821618	0.146765	0.550818	0	0
46550	8.756002	1.246512	-3.775407	-0.413900	-0.420798	0.180897	-0.629697	-0.051365	0.574101	0.001156	0.824182	0.142971	0.547980	0	0
46551	8.477804	1.436430	-3.686476	-0.358462	-0.383446	0.199270	-0.625833	-0.053995	0.580078	0.003545	0.826544	0.139320	0.545347	0	0
46552	8.396682	1.501456	-3.610559	-0.364468	-0.299188	0.206460	-0.622851	-0.055056	0.583353	0.005834	0.828428	0.135580	0.543407	0	0
46553	8.464624	1.480636	-3.540776	-0.388766	-0.237051	0.215503	-0.619711	-0.058067	0.585663	0.008184	0.829967	0.131629	0.541998	0	0
46554	8.613120	1.415299	-3.628876	-0.431916	-0.149245	0.165748	-0.619151	-0.057548	0.586532	0.011047	0.830936	0.127874	0.541361	0	0
46555	8.684527	1.416326	-3.742644	-0.442939	-0.123138	0.161110	-0.618791	-0.063817	0.586420	0.013990	0.831741	0.124084	0.540938	0	0
46556	8.645104	1.354710	-3.828522	-0.476025	-0.102295	0.152732	-0.615658	-0.066260	0.588765	0.017239	0.832396	0.120185	0.540718	0	0
46557	8.606143	1.263019	-3.842155	-0.492320	-0.078536	0.156308	-0.615876	-0.070573	0.589623	0.020560	0.832903	0.116165	0.540699	0	0
46558	8.609068	1.237712	-3.765139	-0.449768	-0.085282	0.174752	-0.615125	-0.074568	0.589508	0.023448	0.833453	0.112224	0.540567	0	0
46559	8.616696	1.290617	-3.736096	-0.427147	-0.087795	0.200504	-0.613953	-0.078442	0.589678	0.025991	0.834033	0.108178	0.540380	0	0
46560	8.668962	1.330566	-3.848894	-0.394719	-0.047324	0.246396	-0.615067	-0.078594	0.590240	0.027987	0.834431	0.103947	0.540496	0	0
46561	8.759111	1.290931	-4.014349	-0.376397	0.001722	0.241774	-0.614745	-0.081609	0.590612	0.029785	0.834550	0.099848	0.540989	0	0
46562	8.801712	1.260268	-4.100678	-0.355368	0.001731	0.240899	-0.614866	-0.083697	0.589641	0.031437	0.834656	0.095874	0.541451	0	0
46563	8.798694	1.212572	-4.158843	-0.336367	0.028111	0.229872	-0.614721	-0.083599	0.590488	0.032934	0.834602	0.092092	0.542102	0	0
46564	8.834093	1.133135	-4.221067	-0.328976	0.049276	0.229846	-0.616525	-0.086047	0.588669	0.034375	0.834418	0.088373	0.542913	0	0
46565	8.948980	1.097082	-4.305304	-0.258174	0.072609	0.206106	-0.616540	-0.085694	0.587287	0.035300	0.834104	0.085222	0.543841	0	0
46566	9.063925	1.004837	-4.358510	-0.256349	0.063424	0.206133	-0.619068	-0.086684	0.585003	0.036249	0.833826	0.082099	0.544684	0	0
46567	9.169725	0.970326	-4.372353	-0.227022	0.061409	0.208046	-0.619763	-0.086572	0.585859	0.036904	0.833567	0.079089	0.545481	0	0
46568	9.277745	0.980032	-4.429465	-0.190611	0.045084	0.202661	-0.620172	-0.087689	0.585513	0.037340	0.833394	0.076341	0.546106	0	0
46569	9.346174	1.001582	-4.625108	-0.176551	0.024178	0.182548	-0.622017	-0.086342	0.584772	0.037733	0.833325	0.073799	0.546534	0	0
46570	9.269984	1.005403	-4.508715	-0.145307	-0.009399	0.156958	-0.621461	-0.087377	0.582456	0.038081	0.833422	0.071661	0.546647	0	0
46571	9.042845	0.934962	-4.561063	-0.165768	-0.045431	0.112868	-0.619184	-0.090117	0.582405	0.038807	0.833679	0.069726	0.546453	0	0
46572	8.803524	0.865517	-4.320696	-0.202996	-0.060655	0.090741	-0.620598	-0.088047	0.584231	0.040033	0.833979	0.067805	0.546149	0	0
46573	8.596581	0.842106	-4.274466	-0.225588	-0.042537	0.064928	-0.621673	-0.091725	0.584013	0.041510	0.834157	0.065939	0.545995	0	0
46574	8.476490	0.813016	-4.212197	-0.225001	-0.021672	0.085053	-0.620821	-0.092333	0.584529	0.042926	0.834222	0.063959	0.546023	0	0
46575	8.472002	0.731987	-4.135268	-0.202493	0.019622	0.101535	-0.621354	-0.094854	0.583816	0.043961	0.834086	0.061933	0.546382	0	0
46576	8.539349	0.656117	-4.118958	-0.169315	0.052351	0.107056	-0.620387	-0.094787	0.582127	0.044744	0.833775	0.060105	0.546995	0	0
46577	8.736572	0.587059	-4.136445	-0.138753	0.058903	0.119983	-0.621514	-0.095264	0.580564	0.045111	0.833458	0.058283	0.547646	0	0
46578	8.828130	0.525449	-4.111287	-0.129153	0.026618	0.105382	-0.621208	-0.095945	0.582765	0.045583	0.833300	0.056675	0.548016	0	0
46579	8.872179	0.541029	-4.030712	-0.112736	0.009999	0.105456	-0.622481	-0.096385	0.580503	0.045827	0.833250	0.055086	0.548234	0	0
46580	8.934754	0.574858	-4.054569	-0.098568	-0.020458	0.090870	-0.623734	-0.096151	0.581933	0.046150	0.833351	0.053746	0.548185	0	0
46581	8.982451	0.638792	-4.145302	-0.092063	-0.051967	0.063424	-0.624008	-0.097242	0.581026	0.046473	0.833626	0.052584	0.547854	0	0
46582	8.948955	0.706906	-4.143606	-0.082885	-0.092835	0.069016	-0.621902	-0.097686	0.580698	0.046824	0.834116	0.051478	0.547181	0	0
46583	8.878822	0.681018	-4.165305	-0.065148	-0.123112	0.050727	-0.622172	-0.097879	0.581811	0.047020	0.834784	0.050529	0.546234	0	0
46584	8.826181	0.663675	-4.110313	-0.058288	-0.186939	0.039819	-0.621029	-0.097890	0.584607	0.047372	0.835781	0.049758	0.544747	0	0
46585	8.895732	0.678385	-4.158709	0.007877	-0.211641	0.018900	-0.617075	-0.099965	0.585002	0.047165	0.836945	0.049426	0.543005	0	0
46586	9.197539	0.845225	-4.461159	0.057871	-0.177630	0.003429	-0.616365	-0.098976	0.587865	0.046739	0.837923	0.049593	0.541517	0	0
46587	9.358565	1.015529	-4.586836	0.099054	-0.129615	-0.000177	-0.614947	-0.098829	0.590247	0.045826	0.838670	0.049951	0.540404	0	0
46588	9.183756	0.995359	-4.437927	0.046391	-0.193190	-0.013062	-0.612121	-0.099792	0.591564	0.045594	0.839713	0.050188	0.538780	0	0
46589	8.761763	0.838617	-4.101933	-0.022019	-0.295236	-0.029658	-0.607912	-0.098827	0.593830	0.045933	0.841276	0.050062	0.536319	0	0
46590	8.442387	0.853602	-3.966711	-0.112538	-0.283876	-0.062949	-0.606338	-0.099569	0.596857	0.047348	0.842697	0.049826	0.533983	0	0
46591	8.171868	1.106091	-3.846260	-0.101711	-0.211507	-0.074069	-0.605020	-0.102553	0.599186	0.048551	0.843740	0.049684	0.532238	0	0
46592	8.085905	1.254112	-3.808266	-0.066278	-0.113183	-0.057633	-0.601189	-0.104728	0.601682	0.049463	0.844267	0.049729	0.531314	0	0
46593	8.336914	1.297951	-3.773892	0.006948	-0.022694	-0.064912	-0.601041	-0.105826	0.600770	0.049610	0.844359	0.050184	0.531110	0	0
46594	8.708175	1.441329	-3.810993	0.089349	0.052905	-0.069354	-0.601295	-0.107825	0.600929	0.049188	0.844073	0.051236	0.531504	0	0
46595	9.064895	1.682508	-3.900051	0.167609	0.097168	-0.088425	-0.602554	-0.108874	0.599472	0.048051	0.843591	0.052806	0.532218	0	0
46596	9.387371	1.829703	-4.015008	0.208238	0.132375	-0.077299	-0.605267	-0.105376	0.598732	0.046625	0.842929	0.054597	0.533213	0	0
46597	9.578617	1.862702	-4.224831	0.225871	0.124645	-0.101986	-0.605420	-0.105434	0.597046	0.045065	0.842309	0.056611	0.534116	0	0
46598	9.496730	1.799805	-4.193195	0.212937	0.086281	-0.137763	-0.607134	-0.103244	0.596496	0.043948	0.841849	0.058914	0.534685	0	0
46599	9.261132	1.722489	-4.090692	0.271358	0.019885	-0.170637	-0.608271	-0.102212	0.596150	0.042442	0.841754	0.061708	0.534641	0	0
46600	8.919744	1.621131	-3.948159	0.328701	-0.000075	-0.179757	-0.606619	-0.099822	0.596282	0.040625	0.841764	0.064944	0.534384	0	0
46601	8.578673	1.592385	-3.795505	0.362548	0.002506	-0.179770	-0.607029	-0.099613	0.597984	0.038419	0.841770	0.068299	0.534119	0	0
46602	8.372065	1.590340	-3.715333	0.393632	0.053328	-0.185340	-0.606648	-0.095831	0.599197	0.036048	0.841488	0.071947	0.534249	0	0
46603	8.478028	1.694561	-3.766922	0.406911	0.144834	-0.176245	-0.607774	-0.095524	0.599087	0.033356	0.840720	0.075564	0.535133	0	0
46604	8.761461	1.820936	-3.936107	0.403262	0.187485	-0.179912	-0.609236	-0.091983	0.597075	0.030776	0.839692	0.079261	0.536365	0	0
46605	9.117546	1.882751	-4.031141	0.382915	0.204795	-0.189987	-0.612680	-0.088304	0.592844	0.028325	0.838545	0.082888	0.537744	0	0
46606	9.330544	1.937430	-4.241635	0.317810	0.138018	-0.223908	-0.614378	-0.087264	0.592503	0.026737	0.837687	0.086481	0.538597	0	0
46607	9.285271	1.990520	-4.198536	0.247683	0.062671	-0.238606	-0.615497	-0.087389	0.592506	0.025814	0.837197	0.089754	0.538868	0	0
46608	9.001377	1.864271	-4.398874	0.185574	-0.002173	-0.229538	-0.617161	-0.087730	0.594185	0.025487	0.837035	0.092641	0.538648	0	0
46609	8.637178	1.797419	-4.105515	0.104631	-0.069617	-0.238846	-0.614875	-0.089862	0.596277	0.025893	0.837205	0.095117	0.537932	0	0
46610	8.316843	1.811644	-4.093443	0.133356	-0.073170	-0.259039	-0.613175	-0.091843	0.595436	0.026229	0.837370	0.097948	0.537149	0	0
46611	8.230468	1.870145	-4.070509	0.161555	-0.003690	-0.237082	-0.612879	-0.092598	0.596229	0.026095	0.837190	0.100738	0.536921	0	0
46612	8.341299	1.932788	-4.098399	0.175520	0.088129	-0.202299	-0.612191	-0.091871	0.595706	0.025611	0.836543	0.103364	0.537453	0	0
46613	8.451958	1.966465	-4.136132	0.205373	0.142324	-0.185782	-0.614861	-0.091790	0.594894	0.024698	0.835627	0.106004	0.538405	0	0
46614	8.615193	1.941991	-4.205193	0.200474	0.159591	-0.165603	-0.616428	-0.091360	0.592409	0.023733	0.834626	0.108472	0.539509	0	0
46615	8.726681	1.920562	-4.112890	0.176280	0.143921	-0.179365	-0.617563	-0.090734	0.591616	0.023037	0.833686	0.110906	0.540497	0	0
46616	8.722645	1.997271	-4.044611	0.135262	0.090159	-0.202284	-0.618531	-0.091984	0.591267	0.022890	0.832990	0.113310	0.541077	0	0
46617	8.676787	2.100160	-4.097777	0.119840	0.067441	-0.160064	-0.619384	-0.091633	0.590174	0.022656	0.832462	0.115266	0.541486	0	0
46618	8.611251	2.125846	-4.170033	0.118577	0.023564	-0.134317	-0.618558	-0.091036	0.589361	0.022354	0.832193	0.117000	0.541541	0	0
46619	8.538959	2.106857	-4.162623	0.137421	0.009297	-0.112255	-0.619257	-0.090640	0.590234	0.021794	0.832033	0.118647	0.541451	0	0
46620	8.548359	2.092571	-4.187221	0.145051	0.024330	-0.102171	-0.618970	-0.091605	0.589470	0.021100	0.831799	0.120251	0.541484	0	0
46621	8.659028	2.106719	-4.215420	0.144966	0.075481	-0.110486	-0.620112	-0.089883	0.589588	0.020399	0.831278	0.121945	0.541932	0	0
46622	8.668401	2.072971	-4.235313	0.143660	0.068766	-0.090295	-0.619533	-0.091583	0.589196	0.019599	0.830812	0.123450	0.542335	0	0
46623	8.747622	1.980245	-4.234049	0.147856	0.063887	-0.070090	-0.621531	-0.089895	0.587354	0.018678	0.830399	0.124827	0.542685	0	0
46624	8.764406	1.911981	-4.215799	0.137713	0.036124	-0.036122	-0.621540	-0.088785	0.587985	0.017671	0.830171	0.125848	0.542831	0	0
46625	8.907743	1.839955	-4.344810	0.131178	0.058540	-0.009546	-0.623393	-0.087526	0.586115	0.016570	0.829856	0.126632	0.543165	0	0
46626	8.970792	1.858322	-4.301157	0.133989	0.026682	0.030903	-0.623256	-0.086189	0.587881	0.015245	0.829761	0.127072	0.543247	0	0
46627	8.936506	1.791238	-4.343788	0.105446	-0.023017	0.063021	-0.622604	-0.083148	0.586660	0.014071	0.829974	0.127103	0.542946	0	0
46628	8.859424	1.679553	-4.293327	0.076887	-0.059735	0.093270	-0.622472	-0.082047	0.587429	0.012989	0.830415	0.126704	0.542391	0	0
46629	8.758636	1.694178	-4.245987	0.057357	-0.085855	0.084080	-0.621929	-0.079844	0.588824	0.012182	0.830987	0.126292	0.541629	0	0
46630	8.634345	1.771351	-4.149055	0.043047	-0.079936	0.062009	-0.620255	-0.079030	0.589140	0.011577	0.831492	0.125965	0.540943	0	0
46631	8.563020	1.828713	-4.049401	0.046786	-0.052405	0.062887	-0.620553	-0.077342	0.589668	0.010935	0.831853	0.125679	0.540468	0	0
46632	8.534802	1.866719	-3.975639	0.054045	-0.033808	0.059203	-0.620289	-0.075012	0.591495	0.010194	0.832104	0.125443	0.540151	0	0
46633	8.574013	1.853103	-3.885412	0.062808	-0.003339	0.041747	-0.620557	-0.075475	0.592311	0.009479	0.832173	0.125429	0.540060	0	0
46634	8.687171	1.835387	-3.889760	0.053586	0.022815	0.036204	-0.621259	-0.075323	0.592327	0.008800	0.832090	0.125378	0.540212	0	0
46635	8.787666	1.845663	-3.985232	0.058367	0.046669	0.006833	-0.620848	-0.074483	0.592516	0.008255	0.831844	0.125640	0.540539	0	0
46636	8.818510	1.782871	-4.020609	0.060532	0.040385	0.019689	-0.622822	-0.074122	0.591574	0.007583	0.831644	0.125770	0.540826	0	0
46637	8.808839	1.704951	-3.991772	0.102037	0.019360	-0.000397	-0.622031	-0.070947	0.590500	0.006752	0.831539	0.126328	0.540869	0	0
46638	8.760567	1.637146	-3.973502	0.121941	-0.013527	-0.005833	-0.622154	-0.071305	0.592023	0.005774	0.831601	0.126999	0.540627	0	0
46639	8.678766	1.622874	-3.951213	0.139220	-0.050193	-0.040628	-0.622862	-0.070070	0.593230	0.004942	0.831820	0.128090	0.540041	0	0
46640	8.587711	1.593366	-3.873126	0.133554	-0.042400	-0.048015	-0.621351	-0.068198	0.592349	0.004131	0.831982	0.129175	0.539540	0	0
46641	8.568190	1.574421	-3.896673	0.121942	-0.026112	-0.073764	-0.621201	-0.067991	0.593904	0.003592	0.832024	0.130450	0.539172	0	0
46642	8.577534	1.543162	-3.921379	0.092469	0.007776	-0.084890	-0.620504	-0.067454	0.594352	0.003258	0.831863	0.131619	0.539138	0	0
46643	8.515208	1.511333	-3.866119	0.096558	0.023446	-0.070244	-0.620498	-0.067752	0.594615	0.002848	0.831639	0.132729	0.539214	0	0
46644	8.529799	1.350032	-3.780765	0.087771	0.006022	-0.055573	-0.621083	-0.066153	0.594158	0.002396	0.831524	0.133631	0.539171	0	0
46645	8.596378	1.224286	-3.842042	0.047631	0.022621	-0.053851	-0.621923	-0.066276	0.594018	0.002300	0.831323	0.134337	0.539306	0	0
46646	8.823985	1.181721	-3.681760	0.080685	0.087106	-0.055676	-0.623053	-0.066211	0.593050	0.001800	0.830769	0.135201	0.539945	0	0
46647	9.129530	1.238232	-4.076851	0.066803	0.126337	-0.031844	-0.621933	-0.066350	0.592610	0.001278	0.830036	0.135824	0.540917	0	0
46648	9.325202	1.296951	-4.037894	0.057738	0.105818	-0.026269	-0.623788	-0.065076	0.590460	0.000785	0.829417	0.136319	0.541741	0	0
46649	9.393955	1.359395	-4.209130	0.021905	0.067625	-0.062961	-0.624888	-0.066237	0.591241	0.000877	0.828957	0.136952	0.542286	0	0
46650	9.321558	1.308884	-4.201921	0.015090	0.035021	-0.040925	-0.626028	-0.066111	0.589014	0.000914	0.828700	0.137337	0.542581	0	0
46651	9.104206	1.138117	-4.192491	-0.010577	0.007432	-0.041007	-0.625583	-0.067316	0.590198	0.001230	0.828595	0.137606	0.542672	0	0
46652	8.891397	1.031210	-4.245613	0.036468	0.006210	0.007652	-0.626725	-0.065993	0.589729	0.000865	0.828561	0.137706	0.542699	0	0
46653	8.894352	0.866156	-4.415871	0.079534	0.033598	0.040693	-0.625327	-0.065202	0.590607	-0.000056	0.828428	0.137779	0.542885	0	0
46654	9.000577	0.913826	-4.409871	0.127116	0.048262	0.039876	-0.626757	-0.064226	0.588576	-0.001401	0.828210	0.138097	0.543135	0	0
46655	9.106686	1.117787	-4.484968	0.196325	0.083023	0.025330	-0.627351	-0.061383	0.588898	-0.003284	0.827782	0.138925	0.543567	0	0
46656	9.101592	1.147568	-4.532890	0.194939	0.085733	0.041841	-0.628800	-0.057925	0.588565	-0.005258	0.827355	0.139601	0.544029	0	0
46657	9.005532	1.157442	-4.495419	0.151915	0.044420	0.010607	-0.630537	-0.054415	0.587256	-0.006645	0.827113	0.140306	0.544200	0	0
46658	8.847495	1.239751	-4.402021	0.138389	0.022129	-0.048127	-0.629558	-0.054152	0.587403	-0.007573	0.826904	0.141422	0.544217	0	0
46659	8.739850	1.263534	-4.310890	0.121699	0.037653	-0.092245	-0.629402	-0.054513	0.588923	-0.008143	0.826553	0.142812	0.544380	0	0
46660	8.627246	1.290035	-4.238878	0.150993	0.067107	-0.094088	-0.630830	-0.053281	0.587469	-0.008988	0.826029	0.144370	0.544751	0	0
46661	8.613231	1.196685	-4.142350	0.196530	0.115596	-0.106938	-0.633369	-0.052620	0.586411	-0.010209	0.825219	0.146280	0.545446	0	0
46662	8.641676	1.058285	-4.144316	0.209919	0.143932	-0.088623	-0.634800	-0.051110	0.585115	-0.011682	0.824269	0.148106	0.546359	0	0
46663	8.714443	0.949622	-4.036642	0.259727	0.165121	-0.075712	-0.637067	-0.049614	0.584387	-0.013675	0.823216	0.150091	0.547358	0	0
46664	8.816239	0.855187	-3.920299	0.261671	0.150066	-0.070168	-0.636835	-0.046965	0.582584	-0.015683	0.822239	0.152044	0.548233	0	0
46665	8.844841	0.831142	-3.950509	0.306202	0.123560	-0.044345	-0.640248	-0.044390	0.580530	-0.018178	0.821437	0.154022	0.548806	0	0
46666	8.885750	0.728512	-3.914063	0.320127	0.087193	-0.068124	-0.641420	-0.041700	0.578322	-0.020582	0.820780	0.156287	0.549063	0	0
46667	8.892862	0.604282	-3.876493	0.317218	0.055194	-0.071767	-0.641588	-0.039560	0.578316	-0.022925	0.820291	0.158551	0.549053	0	0
46668	8.955532	0.542828	-3.847839	0.339130	0.028614	-0.105627	-0.642458	-0.036875	0.579052	-0.025185	0.819873	0.161235	0.548796	0	0
46669	8.950194	0.538892	-3.912878	0.368011	-0.003901	-0.117451	-0.642078	-0.033877	0.578814	-0.027615	0.819601	0.164152	0.548220	0	0
46670	8.911805	0.607167	-3.920659	0.378666	-0.068057	-0.122831	-0.642517	-0.031389	0.580516	-0.029947	0.819652	0.167217	0.547095	0	0
46671	8.916076	0.656870	-4.012276	0.405350	-0.136786	-0.144684	-0.641419	-0.029031	0.581495	-0.032325	0.820023	0.170586	0.545360	0	0
46672	9.211079	0.910820	-4.296997	0.495888	-0.104297	-0.182999	-0.639758	-0.026695	0.582747	-0.035229	0.820099	0.174786	0.543734	0	0
46673	9.602075	1.213545	-4.652618	0.571092	-0.009472	-0.184713	-0.639663	-0.022611	0.583701	-0.038971	0.819606	0.179330	0.542741	0	0
46674	9.525092	1.457764	-4.739929	0.537498	-0.007961	-0.208617	-0.640694	-0.018747	0.583670	-0.042244	0.819043	0.183922	0.541808	0	0
46675	9.132414	1.265972	-4.337631	0.468545	-0.188418	-0.237932	-0.639037	-0.015985	0.584949	-0.044521	0.819411	0.188412	0.539522	0	0
46676	8.691382	1.201626	-4.009983	0.359283	-0.290878	-0.276618	-0.636250	-0.014093	0.586163	-0.045440	0.820279	0.192711	0.536601	0	0
46677	8.226410	1.400582	-3.773921	0.320661	-0.253506	-0.285991	-0.632987	-0.013576	0.592060	-0.046120	0.820928	0.196819	0.534053	0	0
46678	7.875651	1.513447	-3.687609	0.314476	-0.152468	-0.252270	-0.632152	-0.013554	0.591351	-0.047069	0.821085	0.200602	0.532318	0	0
46679	7.900537	1.465555	-3.565671	0.283980	-0.020412	-0.242446	-0.629927	-0.012167	0.591416	-0.048136	0.820564	0.204046	0.531717	0	0
46680	8.228353	1.611805	-3.613206	0.347798	0.116574	-0.194731	-0.631623	-0.010741	0.591942	-0.050206	0.819365	0.207400	0.532077	0	0
46681	8.762333	1.643810	-3.748901	0.418497	0.224998	-0.161614	-0.634305	-0.010856	0.589293	-0.053303	0.817607	0.210771	0.533153	0	0
46682	9.218079	1.634438	-4.012366	0.455571	0.268431	-0.148674	-0.636642	-0.005394	0.586145	-0.056814	0.815601	0.214232	0.534483	0	0
46683	9.515180	1.727948	-4.269228	0.462349	0.225285	-0.165035	-0.638944	-0.002112	0.583844	-0.060242	0.813764	0.217857	0.535442	0	0
46684	9.522621	1.708013	-4.233406	0.432659	0.159629	-0.174165	-0.643212	0.000957	0.580706	-0.063193	0.812252	0.221457	0.535920	0	0
46685	9.311253	1.563763	-4.395514	0.420770	0.069153	-0.200729	-0.644078	0.001904	0.579088	-0.065739	0.811157	0.225239	0.535696	0	0
46686	8.952577	1.466380	-3.998702	0.440002	-0.006821	-0.226345	-0.643809	0.004077	0.581186	-0.068094	0.810378	0.229395	0.534816	0	0
46687	8.614421	1.497025	-4.116283	0.494492	-0.011689	-0.240986	-0.643150	0.006550	0.579929	-0.070832	0.809535	0.233942	0.533767	0	0
46688	8.405425	1.636414	-4.093068	0.565110	0.035770	-0.238193	-0.645440	0.010021	0.579605	-0.074234	0.808365	0.238821	0.532917	0	0
46689	8.489685	1.733503	-4.143892	0.598420	0.136692	-0.233668	-0.648285	0.012682	0.578534	-0.078189	0.806613	0.243744	0.532776	0	0
46690	8.668207	1.846492	-4.164323	0.558569	0.197239	-0.258560	-0.648662	0.019182	0.576835	-0.081813	0.804472	0.248611	0.533220	0	0
46691	8.961412	1.867693	-4.271761	0.540120	0.219947	-0.266825	-0.652348	0.020666	0.573874	-0.085307	0.802176	0.253411	0.533872	0	0
46692	9.076773	1.855202	-4.305140	0.475004	0.168893	-0.302634	-0.653650	0.022898	0.572340	-0.087943	0.800083	0.258188	0.534296	0	0
46693	9.009366	1.867768	-4.302538	0.404690	0.102322	-0.325617	-0.655782	0.023891	0.570176	-0.089719	0.798328	0.262828	0.534363	0	0
46694	8.768492	1.793724	-4.260199	0.364533	0.044764	-0.316492	-0.657190	0.023953	0.569351	-0.091073	0.796915	0.267225	0.534063	0	0
46695	8.460436	1.675760	-4.162497	0.320538	0.030202	-0.318474	-0.656918	0.023206	0.567056	-0.092012	0.795603	0.271418	0.533743	0	0
46696	8.229816	1.759097	-4.107439	0.316179	0.029849	-0.344210	-0.658051	0.025401	0.569169	-0.092790	0.794204	0.275781	0.533456	0	0
46697	8.252025	1.855585	-4.081072	0.331594	0.067122	-0.352476	-0.659868	0.024211	0.567849	-0.093723	0.792559	0.280264	0.533403	0	0
46698	8.398440	1.877488	-4.163694	0.336983	0.135695	-0.328684	-0.660997	0.023484	0.565568	-0.095037	0.790584	0.284499	0.533858	0	0
46699	8.582316	2.016335	-4.126189	0.318626	0.176618	-0.334226	-0.662699	0.024153	0.564082	-0.096258	0.788382	0.288659	0.534663	0	0
46700	8.756008	2.119624	-4.144088	0.341185	0.151126	-0.308394	-0.666076	0.023751	0.561703	-0.097753	0.786341	0.292732	0.535182	0	0
46701	8.813456	2.139394	-4.201659	0.269448	0.117945	-0.319478	-0.668736	0.022986	0.560698	-0.098482	0.784509	0.296563	0.535628	0	0
46702	8.851783	2.232194	-4.270116	0.261192	0.090947	-0.282726	-0.669581	0.022364	0.559123	-0.099304	0.782916	0.300053	0.535863	0	0
46703	8.726299	2.177312	-4.270612	0.256425	0.030054	-0.249642	-0.670304	0.023295	0.557784	-0.100027	0.781753	0.303353	0.535569	0	0
46704	8.615186	2.029804	-4.243266	0.214085	0.030350	-0.191049	-0.671172	0.025310	0.557636	-0.100794	0.780786	0.305935	0.535367	0	0
46705	8.509781	1.980699	-4.143032	0.181600	0.017357	-0.172768	-0.671128	0.022414	0.558579	-0.101296	0.779987	0.308246	0.535111	0	0
46706	8.424047	1.989303	-4.016589	0.155338	0.028600	-0.128807	-0.672947	0.021373	0.557128	-0.101920	0.779277	0.310009	0.535008	0	0
46707	8.539888	2.036941	-4.013364	0.156689	0.027409	-0.077385	-0.672693	0.022709	0.555945	-0.102762	0.778739	0.311435	0.534803	0	0
46708	8.645404	2.051708	-4.084843	0.137904	0.037440	-0.027865	-0.673686	0.023448	0.555720	-0.103823	0.778306	0.312315	0.534715	0	0
46709	8.705402	2.085847	-4.130339	0.149444	0.029670	-0.005790	-0.673283	0.025390	0.556679	-0.104992	0.777983	0.313145	0.534471	0	0
46710	8.755625	2.066639	-4.170987	0.152741	-0.000054	-0.016741	-0.673449	0.027124	0.556227	-0.106109	0.777766	0.314054	0.534032	0	0
46711	8.822373	2.047909	-4.255726	0.140793	-0.046367	0.020022	-0.673737	0.027967	0.556562	-0.107103	0.777938	0.314720	0.533192	0	0
46712	8.778988	1.989706	-4.232745	0.111978	-0.076952	0.040183	-0.672794	0.030544	0.556011	-0.107967	0.778350	0.315053	0.532219	0	0
46713	8.778842	1.946060	-4.233024	0.107008	-0.122545	0.064095	-0.672513	0.032649	0.559508	-0.108688	0.779099	0.315279	0.530840	0	0
46714	8.754045	1.874292	-4.292947	0.089628	-0.130088	0.098922	-0.670836	0.033706	0.560681	-0.109518	0.780001	0.315086	0.529458	0	0
46715	8.773224	1.835305	-4.289088	0.084463	-0.119675	0.109904	-0.668928	0.037155	0.559473	-0.110311	0.780899	0.314831	0.528118	0	0
46716	8.763661	1.801095	-4.264801	0.077326	-0.107097	0.115368	-0.668669	0.039910	0.561326	-0.111209	0.781736	0.314426	0.526932	0	0
46717	8.701564	1.781064	-4.185319	0.062154	-0.142917	0.098865	-0.666124	0.040142	0.564545	-0.111693	0.782743	0.314165	0.525489	0	0
46718	8.579155	1.717685	-4.096619	0.037074	-0.136251	0.049222	-0.665043	0.043785	0.565463	-0.111833	0.783568	0.314092	0.524272	0	0
46719	8.452718	1.716368	-3.932489	0.005183	-0.125193	0.018839	-0.662235	0.043715	0.565993	-0.111506	0.784290	0.314137	0.523234	0	0
46720	8.346704	1.692718	-3.921433	-0.038764	-0.100931	0.015017	-0.662488	0.042900	0.568191	-0.110981	0.784905	0.313892	0.522570	0	0
46721	8.338168	1.617690	-3.747701	-0.080524	-0.041366	0.021254	-0.661649	0.043029	0.568191	-0.110258	0.785289	0.313375	0.522456	0	0
46722	8.390547	1.472087	-3.767516	-0.102761	0.010326	0.004598	-0.661628	0.041852	0.568960	-0.109526	0.785359	0.312755	0.522876	0	0
46723	8.593354	1.289469	-3.638618	-0.156578	0.073169	0.003494	-0.661610	0.040032	0.568286	-0.108480	0.785168	0.311848	0.523922	0	0
46724	8.953204	1.294560	-3.845266	-0.160641	0.144602	-0.019494	-0.661892	0.040050	0.568009	-0.107586	0.784519	0.310965	0.525601	0	0
46725	9.266158	1.346503	-3.904937	-0.142379	0.174120	0.010851	-0.665114	0.038110	0.564971	-0.107016	0.783796	0.309955	0.527389	0	0
46726	9.540150	1.497283	-4.078335	-0.150781	0.174260	0.041226	-0.667108	0.036675	0.563222	-0.106610	0.783161	0.308614	0.529198	0	0
46727	9.468234	1.433735	-4.003601	-0.117672	0.071890	0.057947	-0.667671	0.036561	0.562799	-0.106177	0.783089	0.307465	0.530059	0	0
46728	9.314252	1.253945	-3.897572	-0.168818	-0.022615	0.069866	-0.667114	0.036972	0.562960	-0.105178	0.783596	0.306016	0.530347	0	0
46729	9.118618	1.156137	-3.915047	-0.227516	-0.036936	0.065126	-0.668195	0.034248	0.563643	-0.103600	0.784232	0.304333	0.530686	0	0
46730	8.935141	1.092196	-3.932755	-0.227615	-0.012653	0.058612	-0.667041	0.031930	0.564050	-0.102101	0.784710	0.302636	0.531241	0	0
46731	8.927011	1.035290	-4.024604	-0.179587	0.006594	0.073342	-0.668151	0.030824	0.563711	-0.101086	0.785081	0.301087	0.531767	0	0
46732	9.111983	0.971552	-4.070582	-0.114874	0.006814	0.098272	-0.668006	0.031322	0.565145	-0.100745	0.785452	0.299662	0.532089	0	0
46733	9.215090	0.986335	-4.141970	-0.086994	0.013198	0.113938	-0.668525	0.028718	0.566111	-0.100706	0.785811	0.298270	0.532349	0	0
46734	9.193435	0.993751	-4.141112	-0.079802	-0.025440	0.113092	-0.666873	0.030182	0.564783	-0.100616	0.786363	0.296935	0.532296	0	0
46735	9.047554	1.075786	-4.033679	-0.069472	-0.061136	0.092968	-0.664495	0.031499	0.566246	-0.100393	0.787033	0.295867	0.531943	0	0
46736	8.893876	1.088137	-3.969884	-0.074194	-0.096034	0.091149	-0.666187	0.032634	0.566894	-0.100032	0.787880	0.294822	0.531336	0	0
46737	8.763762	1.067102	-3.960325	-0.062715	-0.124792	0.078340	-0.664217	0.032299	0.567276	-0.099605	0.788834	0.293962	0.530477	0	0
46738	8.648834	1.073960	-3.869031	-0.065153	-0.093830	0.052572	-0.662261	0.033359	0.568306	-0.099113	0.789546	0.293261	0.529898	0	0
46739	8.720362	1.021121	-3.944510	-0.030553	-0.032386	0.039700	-0.663507	0.033817	0.571014	-0.099014	0.789862	0.292777	0.529714	0	0
46740	8.828134	0.967849	-4.006855	-0.008497	0.000718	0.039703	-0.663647	0.033555	0.570577	-0.099176	0.789979	0.292379	0.529728	0	0
46741	8.964158	0.881387	-4.140516	-0.004519	0.038976	0.047002	-0.662531	0.033701	0.570155	-0.099541	0.789911	0.291897	0.530026	0	0
46742	8.988220	0.822742	-4.120061	0.003261	0.045340	0.063519	-0.663382	0.033903	0.569192	-0.100050	0.789850	0.291327	0.530335	0	0
46743	8.981120	0.793301	-4.091003	-0.006874	0.013835	0.098412	-0.663269	0.035641	0.568597	-0.100608	0.790065	0.290444	0.530393	0	0
46744	8.959068	0.738001	-4.114692	-0.003070	-0.008710	0.105781	-0.662296	0.036729	0.569358	-0.101136	0.790418	0.289563	0.530249	0	0
46745	8.920356	0.653192	-4.099306	0.003302	-0.025310	0.105798	-0.664415	0.038438	0.570045	-0.101712	0.790849	0.288706	0.529964	0	0
46746	8.862694	0.614286	-4.061173	0.018186	-0.031263	0.081044	-0.662725	0.038101	0.570570	-0.102211	0.791226	0.288155	0.529604	0	0
46747	8.857877	0.631388	-4.068128	0.021274	-0.017022	0.058089	-0.662194	0.039853	0.569551	-0.102712	0.791455	0.287754	0.529384	0	0
46748	8.891648	0.701811	-4.093085	0.061669	0.002905	0.061825	-0.663594	0.039333	0.568970	-0.103553	0.791550	0.287551	0.529188	0	0
46749	8.929909	0.741072	-4.147396	0.083547	0.028958	0.056334	-0.664729	0.041014	0.569928	-0.104679	0.791464	0.287440	0.529156	0	0
46750	8.963558	0.723910	-4.151182	0.117584	0.027737	0.028880	-0.662362	0.042257	0.569982	-0.105858	0.791273	0.287765	0.529029	0	0
46751	8.997127	0.716643	-4.169392	0.162850	0.011100	0.012484	-0.662525	0.043579	0.569223	-0.107336	0.791068	0.288432	0.528674	0	0
46752	9.027783	0.710273	-4.252700	0.197031	-0.029326	-0.005733	-0.663112	0.045848	0.569651	-0.108797	0.790990	0.289513	0.527902	0	0
46753	9.024884	0.776997	-4.343939	0.245651	-0.030480	-0.034991	-0.662158	0.047972	0.569633	-0.110565	0.790771	0.291031	0.527027	0	0
46754	8.928445	0.763145	-4.345253	0.281580	-0.043918	-0.058780	-0.662897	0.050574	0.569100	-0.112372	0.790513	0.292992	0.525945	0	0
46755	8.880456	0.797277	-4.333575	0.323175	-0.042962	-0.077057	-0.662363	0.052305	0.568500	-0.114497	0.790136	0.295257	0.524785	0	0
46756	8.793922	0.763377	-4.291915	0.314520	-0.021843	-0.060615	-0.662931	0.053146	0.568979	-0.116616	0.789705	0.297372	0.523772	0	0
46757	8.655159	0.711416	-4.142146	0.281305	-0.034131	-0.069870	-0.663077	0.054900	0.571055	-0.118476	0.789335	0.299343	0.522789	0	0
46758	8.540300	0.762050	-4.060231	0.274212	-0.016163	-0.062586	-0.660474	0.058245	0.568851	-0.120282	0.788900	0.301252	0.521935	0	0
46759	8.512363	0.872733	-3.981174	0.266201	0.022188	-0.057143	-0.662041	0.060257	0.568991	-0.122260	0.788279	0.302969	0.521419	0	0
46760	8.594795	0.963944	-3.954679	0.310163	0.064531	-0.058926	-0.662782	0.062346	0.567302	-0.124610	0.787378	0.304934	0.521079	0	0
46761	8.605866	1.073559	-3.816705	0.256314	0.086558	-0.055371	-0.664646	0.064466	0.565345	-0.126714	0.786425	0.306501	0.521091	0	0
46762	8.540937	1.151838	-3.833089	0.231357	0.089236	-0.099469	-0.664510	0.064484	0.564924	-0.128305	0.785357	0.308336	0.521230	0	0
46763	8.655000	1.466670	-3.861871	0.231014	0.141801	-0.115994	-0.666637	0.065186	0.562882	-0.130058	0.783950	0.310175	0.521823	0	0
46764	8.938254	1.651893	-4.078972	0.263174	0.251438	-0.086657	-0.668786	0.066803	0.559633	-0.132465	0.782019	0.311861	0.523109	0	0
46765	8.991626	1.753319	-4.075477	0.280048	0.319902	-0.077529	-0.673740	0.068475	0.556133	-0.135343	0.779715	0.313418	0.524877	0	0
46766	9.062623	1.633798	-3.880855	0.276588	0.269887	-0.134343	-0.676579	0.068986	0.552401	-0.137656	0.777495	0.315511	0.526313	0	0
46767	9.256126	1.679919	-3.805670	0.223419	0.239231	-0.204081	-0.678452	0.071809	0.550628	-0.139163	0.775268	0.317859	0.527787	0	0
46768	9.580475	1.840234	-3.995487	0.192370	0.244821	-0.202223	-0.681417	0.070394	0.545514	-0.140383	0.773057	0.320063	0.529372	0	0
46769	9.656009	1.881461	-4.215421	0.178447	0.235899	-0.174692	-0.684906	0.067985	0.543432	-0.141673	0.770985	0.321948	0.530905	0	0
46770	9.464679	1.747935	-4.284011	0.142919	0.139582	-0.194861	-0.688011	0.068154	0.540945	-0.142207	0.769409	0.323972	0.531817	0	0
46771	9.203029	1.748058	-4.155876	0.123230	-0.016594	-0.231407	-0.688821	0.065608	0.540794	-0.141940	0.768562	0.326360	0.531652	0	0
46772	8.865594	1.770124	-4.176928	0.107574	-0.106932	-0.260727	-0.688111	0.064887	0.540743	-0.141051	0.768121	0.329051	0.530868	0	0
46773	8.457050	1.863808	-4.076503	0.066931	-0.133867	-0.271846	-0.688062	0.062491	0.543121	-0.139738	0.767834	0.331621	0.530030	0	0
46774	8.106371	1.966778	-3.975767	0.051938	-0.147977	-0.282921	-0.688845	0.059267	0.545175	-0.138166	0.767601	0.334238	0.529135	0	0
46775	8.044478	2.092721	-3.931571	0.048569	-0.120908	-0.273786	-0.685410	0.055642	0.548287	-0.136727	0.767253	0.336712	0.528445	0	0
46776	8.156974	2.078604	-4.022821	0.025458	-0.070452	-0.253705	-0.684229	0.051585	0.549287	-0.135356	0.766735	0.338843	0.528187	0	0
46777	8.404356	1.970942	-4.081080	-0.019302	-0.018721	-0.222643	-0.684223	0.051023	0.549112	-0.133997	0.766104	0.340431	0.528428	0	0
46778	8.722401	2.037010	-4.111866	-0.014859	0.003634	-0.195062	-0.684171	0.046767	0.548707	-0.132885	0.765437	0.341806	0.528788	0	0
46779	8.803768	2.095939	-4.208721	-0.046665	-0.009910	-0.151034	-0.685260	0.044618	0.549286	-0.131714	0.765035	0.342694	0.529088	0	0
46780	8.861545	2.056601	-4.199062	-0.079031	-0.054599	-0.125327	-0.685390	0.043105	0.548210	-0.130283	0.764993	0.343276	0.529125	0	0
46781	8.798943	2.037451	-4.184769	-0.057688	-0.082421	-0.076626	-0.685191	0.039731	0.550105	-0.129165	0.765243	0.343635	0.528805	0	0
46782	8.751038	2.090948	-4.170552	-0.040969	-0.084921	-0.066498	-0.683195	0.038320	0.552104	-0.128217	0.765520	0.343987	0.528405	0	0
46783	8.822958	2.071565	-4.209598	-0.001234	-0.087963	-0.016855	-0.683460	0.037972	0.553489	-0.127820	0.765931	0.344198	0.527768	0	0
46784	8.874804	1.985428	-4.323203	-0.006571	-0.112299	-0.009492	-0.680943	0.039023	0.554514	-0.127353	0.766498	0.344343	0.526963	0	0
46785	8.725584	1.934966	-4.279306	0.019558	-0.158938	0.014451	-0.679491	0.036998	0.557603	-0.127030	0.767363	0.344518	0.525666	0	0
46786	8.465931	1.845554	-4.166321	0.032395	-0.185955	0.018120	-0.679223	0.039307	0.559850	-0.126749	0.768361	0.344744	0.524126	0	0
46787	8.211501	1.894418	-4.059875	0.013611	-0.179346	-0.000323	-0.677107	0.039328	0.561657	-0.126226	0.769286	0.345028	0.522706	0	0
46788	7.938294	1.888889	-3.866131	-0.024555	-0.148439	0.006838	-0.675963	0.038918	0.563867	-0.125577	0.770116	0.344993	0.521662	0	0
46789	7.726801	1.630908	-3.686002	-0.095350	-0.107843	0.023067	-0.672164	0.038387	0.564781	-0.124580	0.770882	0.344438	0.521136	0	0
46790	7.778843	1.266393	-3.656510	-0.156977	-0.015325	0.033762	-0.673269	0.037646	0.565728	-0.123508	0.771274	0.343336	0.521538	0	0
46791	8.431944	1.114569	-3.889639	-0.077365	0.175211	0.048406	-0.675500	0.036556	0.565401	-0.123760	0.770625	0.342324	0.523101	0	0
46792	9.126865	1.358492	-4.179720	0.118625	0.381326	0.105534	-0.677638	0.037056	0.561661	-0.126523	0.768854	0.341581	0.525527	0	0
46793	9.547037	1.202045	-4.307557	0.201006	0.432601	0.169906	-0.681119	0.042267	0.555278	-0.130441	0.766899	0.340755	0.527955	0	0
46794	9.916933	0.857594	-4.313973	0.153948	0.273132	0.099440	-0.684806	0.043622	0.552028	-0.133087	0.765595	0.340398	0.529416	0	0
46795	10.003807	1.027475	-4.369252	0.169019	0.148634	0.025390	-0.686292	0.047827	0.548091	-0.135038	0.764669	0.340867	0.529958	0	0
46796	10.137403	1.199585	-4.614657	0.235105	0.118779	-0.032190	-0.688851	0.049260	0.545817	-0.137092	0.763606	0.342166	0.530126	0	0
46797	9.822806	1.116371	-4.753184	0.287046	0.082252	-0.071574	-0.689291	0.051222	0.546645	-0.139206	0.762530	0.344084	0.529883	0	0
46798	9.451953	0.903991	-4.634427	0.311233	0.011277	-0.119241	-0.691287	0.053032	0.545232	-0.141003	0.761622	0.346585	0.529083	0	0
46799	9.149803	0.786527	-4.396854	0.339820	-0.040631	-0.209103	-0.690751	0.055405	0.546076	-0.142370	0.760629	0.349991	0.527901	0	0
46800	8.766576	0.848639	-4.126095	0.357578	-0.085944	-0.223743	-0.691021	0.054956	0.546612	-0.143625	0.759783	0.353662	0.526331	0	0
46801	8.250814	0.672690	-3.755320	0.411926	-0.090797	-0.209080	-0.691046	0.057209	0.547174	-0.145366	0.758924	0.357501	0.524496	0	0
46802	7.893312	0.604279	-3.529850	0.511790	-0.041524	-0.208129	-0.689784	0.058373	0.549200	-0.148024	0.757643	0.361780	0.522668	0	0
46803	7.904444	0.647937	-3.356079	0.602056	0.058648	-0.194334	-0.690417	0.063289	0.547966	-0.151823	0.755728	0.366254	0.521232	0	0
46804	8.291623	0.722126	-3.486009	0.728855	0.173819	-0.185001	-0.692454	0.066913	0.544420	-0.157017	0.753016	0.371138	0.520163	0	0
46805	8.906266	0.697229	-3.760348	0.845100	0.254845	-0.157253	-0.696475	0.071880	0.540273	-0.163556	0.749749	0.376245	0.519197	0	0
46806	9.892458	0.663316	-4.280510	0.917256	0.359197	-0.208467	-0.699106	0.078220	0.536761	-0.170710	0.745565	0.381921	0.518775	0	0
46807	9.699853	1.347291	-4.549025	0.833185	0.301824	-0.230499	-0.704864	0.085508	0.529405	-0.176931	0.741664	0.387369	0.518242	0	0
46808	9.130528	1.217264	-3.958569	0.800803	-0.021617	-0.210905	-0.705382	0.091093	0.526106	-0.181710	0.739516	0.393075	0.515354	0	0
46809	8.573538	1.317667	-3.739030	0.731175	-0.196931	-0.264997	-0.704152	0.094423	0.527565	-0.185031	0.738136	0.399087	0.511516	0	0
46810	7.804963	1.745583	-3.598810	0.753516	-0.179268	-0.318296	-0.705874	0.098109	0.528512	-0.188264	0.736364	0.405572	0.507776	0	0
46811	7.446005	2.204759	-3.473705	0.770732	-0.044004	-0.334993	-0.707067	0.103553	0.528300	-0.192103	0.733752	0.411967	0.504963	0	0
46812	8.024160	2.413094	-3.580918	0.732536	0.224026	-0.317903	-0.706261	0.104929	0.526131	-0.196805	0.729885	0.417510	0.504203	0	0
46813	9.034194	2.487445	-3.869396	0.739066	0.531237	-0.309896	-0.711682	0.107665	0.518490	-0.202885	0.724426	0.422386	0.505603	0	0
46814	9.970332	2.458488	-4.010866	0.813072	0.653949	-0.361134	-0.718542	0.112224	0.509010	-0.209714	0.717909	0.427714	0.507629	0	0
46815	9.783618	2.539907	-4.196578	0.721060	0.453215	-0.464713	-0.725087	0.113408	0.498475	-0.214493	0.712078	0.433697	0.508768	0	0
46816	9.830956	2.321560	-4.214263	0.596510	0.273588	-0.487635	-0.729074	0.114621	0.492410	-0.217467	0.707266	0.439575	0.509173	0	0
46817	9.609882	2.111644	-4.357114	0.500755	0.131336	-0.428958	-0.733001	0.113767	0.490709	-0.219422	0.703611	0.444826	0.508838	0	0
46818	9.012480	2.022900	-4.296708	0.512333	0.019203	-0.326133	-0.734848	0.114066	0.488078	-0.221470	0.700930	0.449639	0.507418	0	0
46819	8.398228	1.836689	-4.192831	0.540396	-0.034660	-0.228893	-0.734443	0.114940	0.487567	-0.223952	0.698875	0.454025	0.505253	0	0
46820	8.134613	1.897022	-4.032830	0.597467	-0.059812	-0.212268	-0.735582	0.116513	0.487815	-0.226792	0.696874	0.458602	0.502609	0	0
46821	8.241227	2.004983	-4.002299	0.569772	-0.036963	-0.223327	-0.737855	0.119226	0.488427	-0.229472	0.694742	0.463074	0.500239	0	0
46822	8.511436	2.263444	-4.068686	0.527131	0.003308	-0.247231	-0.737479	0.121454	0.486455	-0.231926	0.692369	0.467368	0.498400	0	0
46823	8.565286	2.451834	-4.040488	0.404224	0.024697	-0.260307	-0.738336	0.122090	0.485380	-0.233537	0.690097	0.471106	0.497278	0	0
46824	8.527822	2.550196	-3.941833	0.318645	0.048227	-0.280687	-0.737506	0.121746	0.483385	-0.234575	0.687802	0.474457	0.496784	0	0
46825	8.487778	2.563512	-3.829144	0.290672	0.014980	-0.262340	-0.741151	0.120746	0.481673	-0.235329	0.685811	0.477656	0.496114	0	0
46826	8.597318	2.452813	-3.949897	0.327615	0.020235	-0.181527	-0.741433	0.120494	0.481098	-0.236788	0.684078	0.480432	0.495130	0	0
46827	8.929373	2.260359	-4.238915	0.331704	0.083866	-0.104512	-0.742582	0.121729	0.479501	-0.238922	0.682388	0.482582	0.494346	0	0
46828	9.002863	2.096097	-4.324854	0.339751	0.124676	-0.047686	-0.742666	0.126306	0.476276	-0.241622	0.680737	0.484241	0.493687	0	0
46829	9.231438	1.846294	-4.262571	0.379692	0.099242	-0.023699	-0.744397	0.128592	0.473766	-0.244546	0.679228	0.486031	0.492566	0	0
46830	9.035721	1.624925	-3.928213	0.380971	-0.058857	-0.029019	-0.741521	0.132900	0.472181	-0.246723	0.678449	0.488204	0.490400	0	0
46831	8.839287	1.475538	-3.716540	0.411679	-0.185892	-0.031571	-0.742699	0.136937	0.471600	-0.248430	0.678202	0.490887	0.487191	0	0
46832	8.573999	1.455877	-3.738147	0.432613	-0.184119	-0.001316	-0.740734	0.138869	0.475212	-0.250472	0.678019	0.493415	0.483834	0	0
46833	8.502005	1.621722	-3.770603	0.473742	-0.138121	0.028064	-0.738846	0.144287	0.474547	-0.253115	0.677649	0.495851	0.480475	0	0
46834	8.594403	1.812285	-3.743832	0.472860	-0.077121	0.024348	-0.739467	0.148336	0.473541	-0.256078	0.676939	0.498116	0.477555	0	0
46835	8.877448	1.693012	-3.859053	0.431246	-0.035117	0.002217	-0.737283	0.152864	0.473520	-0.258811	0.676025	0.500240	0.475150	0	0
46836	8.934043	1.372828	-3.882579	0.360440	-0.092815	-0.076782	-0.737041	0.155459	0.472837	-0.260435	0.675156	0.502664	0.472934	0	0
46837	8.606769	1.057346	-3.693664	0.283381	-0.134520	-0.116441	-0.736517	0.157643	0.471704	-0.261105	0.674482	0.505128	0.470896	0	0
46838	8.292851	0.863192	-3.697682	0.276498	-0.154010	-0.099091	-0.735959	0.160286	0.475794	-0.261746	0.673989	0.507460	0.468734	0	0
46839	8.118192	0.722575	-3.788680	0.326508	-0.051781	-0.087293	-0.737372	0.160375	0.474409	-0.263263	0.672947	0.509699	0.466950	0	0
46840	8.574866	0.884740	-4.005171	0.422108	0.113709	-0.086332	-0.735729	0.161894	0.471960	-0.266282	0.670885	0.511884	0.465813	0	0
46841	9.026107	1.233369	-4.379654	0.564473	0.295255	-0.047660	-0.738927	0.168669	0.468480	-0.271344	0.667765	0.514023	0.465019	0	0
46842	9.577385	1.142559	-4.408107	0.557539	0.276047	-0.031938	-0.741709	0.173091	0.460497	-0.276347	0.664809	0.516021	0.464094	0	0
46843	9.880884	0.903343	-4.631148	0.490078	0.176319	-0.084192	-0.743883	0.176177	0.456357	-0.280115	0.662209	0.518346	0.462961	0	0
46844	9.753840	0.875580	-4.843956	0.426022	0.076987	-0.144758	-0.744218	0.178605	0.453422	-0.282679	0.659917	0.521010	0.461682	0	0
46845	9.322813	0.902524	-4.818001	0.444052	0.053346	-0.152116	-0.746644	0.179685	0.449580	-0.285174	0.657634	0.523893	0.460140	0	0
46846	8.796474	0.859989	-4.624693	0.509667	0.044315	-0.160349	-0.746986	0.183209	0.447556	-0.288040	0.655135	0.527124	0.458227	0	0
46847	8.475050	0.786557	-4.405436	0.604926	0.025155	-0.153786	-0.748304	0.186984	0.446539	-0.291415	0.652475	0.530808	0.455627	0	0
46848	8.312149	0.776301	-4.278645	0.631692	0.028398	-0.179465	-0.748093	0.189757	0.442216	-0.294883	0.649552	0.534721	0.452989	0	0
46849	8.305612	0.831236	-4.212829	0.612420	0.069512	-0.219931	-0.750690	0.192599	0.437363	-0.298219	0.646264	0.538697	0.450792	0	0
46850	8.400096	0.851627	-4.155847	0.565920	0.154699	-0.256835	-0.754257	0.195914	0.434794	-0.301570	0.642491	0.542400	0.449514	0	0
46851	8.569188	0.835059	-4.094649	0.563783	0.213768	-0.274331	-0.756690	0.197035	0.430113	-0.305101	0.638352	0.546030	0.448632	0	0
46852	8.733150	0.758100	-4.048146	0.615004	0.270184	-0.280719	-0.758703	0.197095	0.423678	-0.309250	0.633734	0.549694	0.447863	0	0
46853	8.814215	0.585864	-4.086114	0.642668	0.230800	-0.269604	-0.763109	0.199618	0.420085	-0.313367	0.629239	0.553541	0.446600	0	0
46854	8.910967	0.569900	-4.031869	0.686394	0.195918	-0.273112	-0.764017	0.200812	0.413429	-0.317558	0.624703	0.557648	0.444895	0	0
46855	8.892389	0.563937	-3.939431	0.727789	0.101018	-0.289398	-0.768998	0.203034	0.407436	-0.321365	0.620335	0.562342	0.442358	0	0
46856	8.767052	0.423439	-3.884938	0.763835	0.033625	-0.303951	-0.770889	0.205439	0.402549	-0.324970	0.616001	0.567456	0.439239	0	0
46857	8.723340	0.346295	-3.895884	0.760907	-0.000912	-0.342463	-0.772458	0.206410	0.400658	-0.328134	0.611593	0.572876	0.435999	0	0
46858	8.727783	0.424964	-3.977657	0.774863	0.000581	-0.368118	-0.774472	0.208323	0.397146	-0.331281	0.606933	0.578442	0.432771	0	0
46859	9.121979	0.638491	-4.193892	0.840344	0.079129	-0.390022	-0.776768	0.209455	0.392183	-0.335136	0.601552	0.584142	0.429648	0	0
46860	9.434423	0.942532	-4.425803	0.854782	0.161060	-0.404693	-0.778795	0.210651	0.385818	-0.339488	0.595618	0.589645	0.426973	0	0
46861	9.282290	1.181438	-4.259146	0.831064	0.075624	-0.391746	-0.781348	0.209542	0.380157	-0.343197	0.590167	0.595228	0.423818	0	0
46862	8.889594	1.170153	-3.935375	0.749904	-0.061741	-0.401857	-0.782960	0.213403	0.377464	-0.345566	0.585452	0.600936	0.420364	0	0
46863	8.448723	1.249421	-3.647856	0.633564	-0.083268	-0.438828	-0.784907	0.212018	0.377256	-0.346922	0.580986	0.606421	0.417558	0	0
46864	8.037621	1.575758	-3.355010	0.603445	-0.014875	-0.474808	-0.786594	0.210624	0.374237	-0.348368	0.576075	0.611694	0.415460	0	0
46865	8.026744	1.790855	-3.295234	0.560301	0.142496	-0.425560	-0.790347	0.206141	0.370905	-0.350695	0.570939	0.615943	0.414314	0	0
46866	8.600503	1.763671	-3.558398	0.552587	0.324485	-0.356016	-0.792918	0.206061	0.364606	-0.354375	0.565484	0.619056	0.414024	0	0
46867	9.350432	1.629894	-3.741894	0.579987	0.470661	-0.304673	-0.797765	0.206739	0.355147	-0.359304	0.559599	0.621471	0.414154	0	0
46868	9.730843	1.627725	-3.780287	0.563678	0.435258	-0.295390	-0.801333	0.207161	0.347625	-0.363931	0.553968	0.623810	0.414167	0	0
46869	9.853547	1.759555	-3.549731	0.456586	0.276126	-0.245740	-0.805012	0.205568	0.340541	-0.367172	0.549640	0.626023	0.413734	0	0
46870	9.784947	1.459591	-3.568444	0.301669	0.171148	-0.145007	-0.807871	0.206059	0.334281	-0.369346	0.546895	0.627429	0.413307	0	0
46871	9.542498	1.424888	-3.745582	0.235042	0.111510	-0.099228	-0.810813	0.204643	0.332115	-0.370936	0.544959	0.628502	0.412810	0	0
46872	9.254643	1.580759	-3.644435	0.239616	0.009279	-0.053211	-0.809007	0.205374	0.331160	-0.372092	0.543731	0.629692	0.411573	0	0
46873	9.024765	1.728651	-3.521355	0.251367	-0.110239	-0.010811	-0.810583	0.207570	0.330469	-0.372736	0.543195	0.631166	0.409435	0	0
46874	8.731640	1.787793	-3.437549	0.194654	-0.192619	-0.001667	-0.809335	0.210270	0.333152	-0.372601	0.543253	0.632659	0.407170	0	0
46875	8.509952	1.926633	-3.186822	0.182505	-0.197508	-0.043909	-0.806235	0.210128	0.335079	-0.372182	0.543110	0.634345	0.405115	0	0
46876	8.406320	2.159098	-3.287705	0.060572	-0.131612	-0.093789	-0.807628	0.210101	0.336074	-0.371323	0.542834	0.635557	0.404372	0	0
46877	8.555143	2.237081	-3.394205	-0.018744	-0.039153	-0.127082	-0.807456	0.208596	0.337664	-0.370480	0.542263	0.636286	0.404766	0	0
46878	8.988821	2.111464	-3.657603	-0.050392	0.065664	-0.090541	-0.807722	0.206665	0.336423	-0.370278	0.541631	0.636288	0.405793	0	0
46879	10.155650	1.841598	-4.398606	-0.023511	0.317511	-0.002614	-0.809287	0.206561	0.333202	-0.372180	0.540418	0.634997	0.407688	0	0
46880	10.170049	1.398802	-4.839203	0.099002	0.327351	0.059002	-0.810738	0.206869	0.327338	-0.375053	0.539109	0.633819	0.408620	0	0
46881	9.382522	0.753172	-4.202888	0.129473	-0.009946	-0.002139	-0.812026	0.207830	0.325585	-0.375698	0.538659	0.634367	0.407769	0	0
46882	9.010428	0.246776	-3.499080	0.139710	-0.190833	-0.012985	-0.810800	0.210133	0.324733	-0.375220	0.538831	0.635698	0.405904	0	0
46883	8.422804	0.060163	-3.379295	0.192598	-0.138336	0.043767	-0.810106	0.211346	0.325925	-0.375576	0.538957	0.636731	0.403784	0	0
46884	7.997197	0.158510	-3.616346	0.207419	-0.035568	0.109612	-0.809846	0.214231	0.328067	-0.376926	0.539048	0.637063	0.401877	0	0
46885	7.833270	0.296381	-3.684191	0.159925	0.070399	0.171729	-0.810179	0.217971	0.327460	-0.378946	0.539267	0.636483	0.400600	0	0
46886	8.204477	0.434974	-3.726153	0.162694	0.159286	0.164356	-0.811071	0.220123	0.324513	-0.381504	0.539099	0.635585	0.399825	0	0
46887	9.229658	0.537282	-3.937726	0.187043	0.273743	0.208502	-0.810167	0.223853	0.320805	-0.385103	0.538625	0.634130	0.399322	0	0
46888	9.970546	0.739097	-4.186324	0.138579	0.268652	0.175572	-0.810276	0.228972	0.315227	-0.388238	0.538206	0.632612	0.399259	0	0
46889	10.056322	0.832854	-4.350747	0.049608	0.128913	0.146289	-0.811466	0.232157	0.311645	-0.389924	0.538437	0.631491	0.399078	0	0
46890	9.646674	0.494347	-4.209623	-0.008253	0.057974	0.039708	-0.810353	0.231533	0.309490	-0.390439	0.538490	0.630996	0.399288	0	0
46891	9.079404	0.469119	-4.019502	-0.068014	-0.001837	-0.068711	-0.811604	0.231226	0.310325	-0.389805	0.538346	0.631072	0.399980	0	0
46892	8.719541	0.617701	-3.879480	-0.085028	-0.001646	-0.088064	-0.811738	0.230268	0.309565	-0.389009	0.538144	0.631176	0.400861	0	0
46893	8.762971	0.661192	-3.890482	-0.043560	0.027903	-0.044888	-0.813704	0.231109	0.310478	-0.388788	0.537936	0.631107	0.401463	0	0
46894	8.862704	0.409400	-3.973143	-0.073053	0.058239	-0.057863	-0.812542	0.227296	0.309388	-0.388546	0.537650	0.630852	0.402480	0	0
46895	8.973251	0.240845	-3.939731	-0.124465	0.092205	-0.069031	-0.813098	0.226351	0.308492	-0.388196	0.537346	0.630337	0.404027	0	0
46896	8.940837	0.285113	-3.788481	-0.170985	0.118111	-0.100356	-0.814774	0.225551	0.307897	-0.387632	0.536928	0.629678	0.406146	0	0
46897	8.874278	0.371802	-3.708137	-0.210240	0.120750	-0.096764	-0.815742	0.224564	0.307985	-0.386885	0.536663	0.628848	0.408489	0	0
46898	8.792786	0.337479	-3.637684	-0.233148	0.101004	-0.027063	-0.815996	0.221253	0.305816	-0.386179	0.537001	0.627608	0.410614	0	0
46899	8.782671	0.216436	-3.647756	-0.235222	0.087285	0.033492	-0.816406	0.220407	0.305767	-0.385617	0.537782	0.626097	0.412423	0	0
46900	8.950724	0.101693	-3.678942	-0.239653	0.056287	0.075759	-0.816810	0.219790	0.306856	-0.385010	0.538972	0.624438	0.413949	0	0
46901	9.157512	0.100988	-3.734986	-0.259449	0.031583	0.090485	-0.816247	0.219768	0.307130	-0.384198	0.540427	0.622726	0.415382	0	0
46902	9.335067	0.137625	-3.847660	-0.261901	0.008550	0.138273	-0.816536	0.220746	0.307615	-0.383435	0.542270	0.620821	0.416535	0	0
46903	9.258768	0.170902	-3.757639	-0.281600	-0.046120	0.160335	-0.814289	0.221740	0.309902	-0.382304	0.544560	0.618927	0.417407	0	0
46904	9.158775	0.254865	-3.637417	-0.259519	-0.102108	0.171474	-0.815101	0.220791	0.312097	-0.380999	0.547050	0.617262	0.417808	0	0
46905	9.097270	0.333791	-3.523499	-0.222948	-0.150384	0.176214	-0.813131	0.223094	0.316855	-0.379602	0.549638	0.615910	0.417678	0	0
46906	9.048455	0.379123	-3.622821	-0.161578	-0.137556	0.143274	-0.811041	0.224720	0.317919	-0.378490	0.551722	0.614932	0.417382	0	0
46907	9.201100	0.439308	-3.850345	-0.149612	-0.081908	0.105624	-0.809920	0.226420	0.320681	-0.377618	0.553304	0.614007	0.417438	0	0
46908	9.609142	0.819645	-4.215760	-0.059053	0.056109	0.058009	-0.809634	0.226646	0.321816	-0.377900	0.553668	0.613187	0.417905	0	0
46909	9.533428	1.005550	-4.115104	-0.125096	0.044127	0.123064	-0.811079	0.228766	0.319715	-0.378007	0.554738	0.611790	0.418437	0	0
46910	9.079172	0.483077	-3.434897	-0.274818	-0.150721	0.153197	-0.810790	0.229106	0.321418	-0.376230	0.557348	0.610327	0.418707	0	0
46911	8.916993	0.261813	-3.125946	-0.400279	-0.216580	0.119962	-0.809046	0.228326	0.328092	-0.373193	0.560513	0.608763	0.419475	0	0
46912	8.710629	0.771508	-3.230841	-0.321706	-0.137119	0.110848	-0.805916	0.227222	0.332206	-0.371041	0.562977	0.607261	0.420260	0	0
46913	8.588858	1.059973	-3.519074	-0.179127	-0.039532	0.166037	-0.805077	0.228535	0.334245	-0.370508	0.564840	0.605690	0.420498	0	0
46914	8.639530	0.849743	-3.420897	-0.096890	0.004959	0.156930	-0.803993	0.232037	0.335154	-0.370674	0.566143	0.604340	0.420543	0	0
46915	8.815616	0.965238	-3.446051	-0.056191	0.025066	0.034080	-0.804268	0.231878	0.335568	-0.370670	0.566477	0.603788	0.420889	0	0
46916	9.150482	1.431924	-3.342012	-0.077262	0.047741	-0.035578	-0.805954	0.231525	0.334580	-0.370396	0.566360	0.603452	0.421768	0	0
46917	9.498094	1.701513	-3.374991	-0.043178	0.112861	-0.031825	-0.805681	0.231961	0.334323	-0.370719	0.565874	0.603002	0.422780	0	0
46918	9.573265	1.611674	-3.586105	-0.050626	0.164207	-0.042937	-0.806249	0.232010	0.333489	-0.371258	0.565131	0.602376	0.424190	0	0
46919	9.404329	1.540168	-3.589915	-0.007408	0.154523	-0.068579	-0.808752	0.228902	0.330793	-0.371877	0.564109	0.602128	0.425359	0	0
46920	9.283753	1.326569	-3.511924	0.002069	0.109749	-0.121768	-0.810716	0.228012	0.329212	-0.372056	0.562915	0.602378	0.426429	0	0
46921	9.043596	1.326877	-3.408744	0.040209	0.078714	-0.129034	-0.812096	0.225537	0.327808	-0.372227	0.561671	0.602952	0.427108	0	0
46922	8.895660	1.408306	-3.255347	0.105703	0.073716	-0.141759	-0.813244	0.227286	0.327366	-0.372679	0.560129	0.603881	0.427427	0	0
46923	8.946249	1.549425	-3.316701	0.122226	0.138347	-0.145467	-0.814631	0.225379	0.325997	-0.373598	0.558220	0.604671	0.428006	0	0
46924	9.175665	1.754223	-3.338437	0.122214	0.162441	-0.147257	-0.816320	0.223992	0.322838	-0.374645	0.556205	0.605358	0.428742	0	0
46925	9.442905	2.013678	-3.477166	0.098711	0.169290	-0.136205	-0.818584	0.224013	0.320193	-0.375655	0.554300	0.605872	0.429598	0	0
46926	9.736458	2.178167	-3.600591	0.132461	0.150728	-0.102988	-0.819989	0.222209	0.316725	-0.376878	0.552552	0.606400	0.430032	0	0
46927	9.785625	2.090078	-3.747922	0.136083	0.108282	-0.101086	-0.821844	0.224138	0.315739	-0.377871	0.550975	0.607105	0.430190	0	0
46928	9.463498	1.878860	-3.560935	0.178259	0.004604	-0.156911	-0.822516	0.221084	0.314292	-0.378223	0.549352	0.608672	0.429741	0	0
46929	8.981650	1.706558	-3.478827	0.166685	-0.095745	-0.204620	-0.823624	0.219964	0.314233	-0.377694	0.547900	0.610844	0.428978	0	0
46930	8.649923	1.663624	-3.358012	0.181888	-0.106206	-0.216579	-0.825287	0.218825	0.314740	-0.377140	0.546353	0.613178	0.428108	0	0
46931	8.375470	1.689542	-3.337919	0.196435	-0.085032	-0.187278	-0.825531	0.215980	0.314706	-0.376905	0.544840	0.615333	0.427149	0	0
46932	8.308131	1.733695	-3.339943	0.287011	-0.012603	-0.124829	-0.825955	0.216399	0.315016	-0.377875	0.543067	0.617239	0.425799	0	0
46933	8.575938	1.701931	-3.282537	0.287742	0.057824	-0.069830	-0.825986	0.216847	0.311675	-0.379512	0.541314	0.618596	0.424605	0	0
46934	8.858182	1.811555	-3.287546	0.283420	0.122120	-0.066190	-0.827151	0.217908	0.307820	-0.381545	0.539320	0.619658	0.423770	0	0
46935	9.200293	2.033595	-3.388258	0.292084	0.121367	-0.083496	-0.829311	0.220776	0.305211	-0.383532	0.537184	0.620853	0.422939	0	0
46936	9.358633	2.199523	-3.547678	0.253557	0.080274	-0.117399	-0.830604	0.221372	0.302171	-0.384919	0.535158	0.622209	0.422255	0	0
46937	9.406734	2.238362	-3.575792	0.244080	0.014584	-0.157669	-0.831034	0.220905	0.300181	-0.385662	0.533186	0.623999	0.421428	0	0
46938	9.280617	2.128494	-3.634590	0.201385	-0.049640	-0.175132	-0.833548	0.219834	0.299577	-0.385715	0.531536	0.625938	0.420589	0	0
46939	9.073050	2.030568	-3.637127	0.200615	-0.079401	-0.201758	-0.833502	0.217457	0.301535	-0.385446	0.529843	0.628134	0.419697	0	0
46940	8.893954	1.908826	-3.686776	0.210239	-0.087687	-0.218304	-0.832939	0.216380	0.300058	-0.385117	0.528042	0.630473	0.418761	0	0
46941	8.801514	1.818331	-3.761199	0.206068	-0.088558	-0.203667	-0.836274	0.213887	0.299654	-0.384802	0.526345	0.632727	0.417785	0	0
46942	8.753234	1.838338	-3.781001	0.179774	-0.111466	-0.157811	-0.835709	0.214514	0.301232	-0.384410	0.525132	0.634702	0.416675	0	0
46943	8.695449	1.858181	-3.783541	0.119911	-0.134703	-0.135879	-0.834419	0.213276	0.302828	-0.383625	0.524381	0.636411	0.415736	0	0
46944	8.622945	1.888339	-3.824109	0.076792	-0.182688	-0.101031	-0.835531	0.213238	0.303960	-0.382472	0.524215	0.637927	0.414684	0	0
46945	8.658835	2.034859	-3.918693	0.034154	-0.209532	-0.049657	-0.834387	0.212564	0.305732	-0.381112	0.524648	0.639111	0.413564	0	0
46946	8.699024	2.104212	-4.047755	-0.003503	-0.231506	-0.018482	-0.834913	0.211048	0.307749	-0.379566	0.525511	0.640043	0.412448	0	0
46947	9.030930	2.161466	-4.151576	-0.014981	-0.197350	0.028317	-0.833767	0.210760	0.310388	-0.378342	0.526575	0.640563	0.411405	0	0
46948	9.328899	2.096689	-4.539929	-0.018365	-0.066699	0.093293	-0.832115	0.214469	0.312709	-0.378228	0.527532	0.640215	0.410828	0	0
46949	9.085335	1.713414	-4.402893	0.044445	-0.090003	0.047460	-0.832100	0.213589	0.313216	-0.378080	0.528051	0.640473	0.409893	0	0
46950	8.849646	1.427871	-3.603719	-0.031473	-0.229677	-0.110362	-0.831798	0.212143	0.313544	-0.376018	0.528415	0.641762	0.409305	0	0
46951	8.713858	1.489530	-3.429167	-0.132079	-0.258752	-0.174757	-0.831731	0.210171	0.318897	-0.372941	0.528859	0.643099	0.409446	0	0
46952	8.552134	1.335079	-3.399973	-0.191279	-0.203821	-0.136483	-0.830435	0.208500	0.320606	-0.370086	0.529541	0.643762	0.410114	0	0
46953	8.295837	1.353064	-3.520698	-0.219507	-0.069505	-0.041382	-0.830110	0.207310	0.324460	-0.368306	0.530383	0.643321	0.411319	0	0
46954	8.430521	1.254994	-3.511882	-0.162628	0.031262	0.057680	-0.829551	0.206916	0.323588	-0.367907	0.531238	0.642196	0.412327	0	0
46955	8.777426	1.116086	-3.462962	-0.129673	0.064359	0.088944	-0.830941	0.205550	0.322815	-0.368000	0.532032	0.640935	0.413183	0	0
46956	9.380541	1.065976	-3.659745	-0.174886	0.089427	0.105451	-0.831496	0.204733	0.322208	-0.368105	0.532994	0.639288	0.414399	0	0
46957	9.766268	1.120757	-3.968480	-0.280583	0.116701	0.118132	-0.830701	0.208023	0.321702	-0.367847	0.534307	0.637045	0.416388	0	0
46958	9.631410	1.048411	-3.927679	-0.338909	0.014482	0.136493	-0.830848	0.207931	0.320715	-0.366722	0.536372	0.634814	0.418128	0	0
46959	9.147021	0.794110	-3.517527	-0.472892	-0.069521	0.128888	-0.830545	0.207006	0.322059	-0.364284	0.539219	0.632373	0.420290	0	0
46960	8.648877	0.636241	-3.057926	-0.552541	-0.115853	0.166305	-0.828963	0.206750	0.326802	-0.361293	0.542774	0.629533	0.422555	0	0
46961	8.417512	0.535527	-3.020947	-0.499188	-0.057641	0.205705	-0.827802	0.204919	0.328923	-0.359094	0.546118	0.626484	0.424647	0	0
46962	8.733994	0.560430	-3.235506	-0.439678	0.076984	0.262563	-0.825569	0.206394	0.330117	-0.358312	0.549020	0.622864	0.426884	0	0
46963	9.113334	0.760124	-3.497167	-0.325180	0.222524	0.288356	-0.825325	0.208975	0.329713	-0.359151	0.551034	0.619064	0.429106	0	0
46964	9.724216	0.782186	-3.655125	-0.230805	0.277445	0.322536	-0.825960	0.212714	0.326301	-0.361001	0.552678	0.615256	0.430911	0	0
46965	10.186134	0.858213	-3.780591	-0.166422	0.227011	0.271469	-0.824911	0.215359	0.321401	-0.362660	0.553975	0.612189	0.432220	0	0
46966	10.045283	0.861120	-3.922639	-0.183498	0.080694	0.193640	-0.824396	0.218390	0.320461	-0.363001	0.555485	0.609996	0.433095	0	0
46967	9.688798	0.780495	-3.871189	-0.207330	-0.043794	0.134977	-0.825925	0.217810	0.321141	-0.362181	0.557258	0.608479	0.433638	0	0
46968	9.211817	0.751970	-3.843877	-0.169419	-0.102623	0.052454	-0.826355	0.220109	0.323815	-0.360868	0.558644	0.607791	0.433914	0	0
46969	8.653571	0.735063	-3.736160	-0.116634	-0.120821	0.044205	-0.825625	0.219536	0.326581	-0.359688	0.559867	0.607447	0.433799	0	0
46970	8.350861	0.584435	-3.556750	-0.059187	-0.096762	0.068967	-0.824650	0.220346	0.327184	-0.359096	0.560928	0.607119	0.433377	0	0
46971	8.422851	0.557616	-3.583770	-0.018570	-0.034697	0.076298	-0.823668	0.222042	0.330088	-0.359127	0.561620	0.606709	0.433031	0	0
46972	8.672662	0.557213	-3.684896	0.009050	0.046405	0.074439	-0.823549	0.222826	0.328591	-0.359805	0.561854	0.606125	0.432981	0	0
46973	9.000193	0.567384	-3.711570	0.014625	0.096279	0.072609	-0.822737	0.223904	0.326684	-0.360800	0.561837	0.605407	0.433180	0	0
46974	9.279538	0.485209	-3.698399	0.010503	0.080753	0.056158	-0.823358	0.227033	0.324076	-0.361620	0.561797	0.604815	0.433375	0	0
46975	9.362564	0.507092	-3.566104	-0.041498	0.014091	0.034167	-0.823354	0.226350	0.323472	-0.361637	0.562106	0.604365	0.433589	0	0
46976	9.338694	0.482480	-3.526727	-0.060702	-0.063456	0.007635	-0.822628	0.224742	0.324068	-0.360976	0.562653	0.604259	0.433578	0	0
46977	9.301702	0.484218	-3.636436	-0.080744	-0.129821	-0.051951	-0.823616	0.226245	0.325715	-0.359530	0.563206	0.604640	0.433529	0	0
46978	9.187479	0.655008	-3.833938	-0.077556	-0.138059	-0.068451	-0.821063	0.225245	0.327875	-0.357992	0.563674	0.605157	0.433472	0	0
46979	9.133703	0.634773	-3.923840	-0.073588	-0.190609	-0.051862	-0.821441	0.223551	0.330581	-0.356217	0.564463	0.605783	0.433033	0	0
46980	9.243674	0.811108	-4.110367	-0.108626	-0.178763	-0.062912	-0.822128	0.223879	0.332855	-0.354286	0.565237	0.606285	0.432905	0	0
46981	9.292161	1.083406	-4.187695	-0.159145	-0.133980	-0.039171	-0.820540	0.222270	0.336109	-0.352422	0.566158	0.606263	0.433254	0	0
46982	9.175316	1.204047	-4.081096	-0.215794	-0.182437	0.003919	-0.820625	0.219578	0.338751	-0.350140	0.567737	0.605918	0.433521	0	0
46983	8.894727	1.174449	-3.896894	-0.275291	-0.236004	0.008415	-0.818875	0.218101	0.345102	-0.347199	0.569787	0.605472	0.433820	0	0
46984	8.650351	1.022528	-3.652045	-0.397382	-0.282936	-0.002831	-0.817723	0.218434	0.349604	-0.343235	0.572377	0.604710	0.434626	0	0
46985	8.401118	1.168252	-3.537916	-0.436474	-0.268693	0.006219	-0.817043	0.212982	0.355999	-0.339152	0.575089	0.603664	0.435703	0	0
46986	8.351193	1.113771	-3.427716	-0.389595	-0.199396	0.076836	-0.815603	0.212214	0.359588	-0.336074	0.577739	0.602171	0.436649	0	0
46987	8.578125	0.944889	-3.611205	-0.361454	-0.128873	0.129097	-0.813173	0.211114	0.363849	-0.333789	0.580304	0.600247	0.437647	0	0
46988	8.815596	1.004295	-3.465118	-0.302624	-0.096764	0.206304	-0.810648	0.211989	0.365564	-0.332380	0.582982	0.598012	0.438221	0	0
46989	9.093884	1.021524	-3.629993	-0.276029	-0.043386	0.237527	-0.810640	0.213131	0.368443	-0.331570	0.585521	0.595528	0.438831	0	0
46990	9.351292	1.008232	-3.678350	-0.302457	-0.047382	0.276073	-0.809532	0.215036	0.369955	-0.330757	0.588375	0.592709	0.439444	0	0
46991	9.437780	0.983678	-3.701067	-0.315392	-0.063908	0.307286	-0.807739	0.218080	0.371250	-0.329892	0.591528	0.589689	0.439923	0	0
46992	9.321157	0.932527	-3.803313	-0.310745	-0.115927	0.314682	-0.806894	0.219758	0.374575	-0.328790	0.594907	0.586820	0.440029	0	0
46993	9.193108	0.948664	-3.853971	-0.305478	-0.145096	0.309206	-0.803253	0.222895	0.379229	-0.327502	0.598371	0.584074	0.439945	0	0
46994	8.984344	1.163252	-3.832689	-0.244797	-0.144009	0.287291	-0.801711	0.224454	0.381838	-0.326485	0.601487	0.581714	0.439579	0	0
46995	8.819044	1.426148	-3.819963	-0.215852	-0.102517	0.237740	-0.801592	0.227739	0.384568	-0.325657	0.604035	0.579634	0.439448	0	0
46996	8.795600	1.664191	-3.836857	-0.208607	-0.074245	0.164337	-0.799625	0.228339	0.386272	-0.324725	0.605986	0.577945	0.439675	0	0
46997	8.790999	1.897976	-3.907620	-0.267286	-0.030821	0.087112	-0.798064	0.228605	0.389081	-0.323331	0.607503	0.576307	0.440758	0	0
46998	8.954525	2.072984	-4.023699	-0.317769	0.045857	0.039239	-0.796360	0.227659	0.390410	-0.321849	0.608578	0.574465	0.442760	0	0
46999	9.122201	2.058896	-4.145996	-0.352967	0.098869	0.017094	-0.798034	0.227372	0.390970	-0.320362	0.609381	0.572445	0.445342	0	0
47000	9.298045	1.774153	-4.342823	-0.424743	0.140948	-0.005150	-0.799111	0.222910	0.389299	-0.318589	0.610078	0.570105	0.448650	0	0
47001	9.249047	1.612502	-4.378273	-0.465169	0.093350	-0.007944	-0.800886	0.219499	0.389666	-0.316262	0.611100	0.567733	0.451902	0	0
47002	9.089432	1.407344	-4.366396	-0.470737	0.002608	0.031577	-0.800851	0.217448	0.390802	-0.313572	0.612750	0.565373	0.454493	0	0
47003	8.835533	1.152176	-4.373057	-0.493809	-0.056536	0.097593	-0.800803	0.216377	0.395228	-0.310683	0.615111	0.562672	0.456635	0	0
47004	8.534251	1.134949	-4.376394	-0.512397	-0.061868	0.156220	-0.799349	0.213546	0.397285	-0.307919	0.617862	0.559523	0.458657	0	0
47005	8.313355	1.227824	-4.314392	-0.501517	-0.060347	0.222273	-0.798448	0.211075	0.400914	-0.305512	0.620930	0.556000	0.460404	0	0
47006	8.376704	1.296882	-4.253512	-0.505494	-0.043398	0.278238	-0.797043	0.212224	0.403218	-0.303435	0.624217	0.552036	0.462099	0	0
47007	8.521880	1.365534	-4.205357	-0.522033	-0.013766	0.307566	-0.795635	0.212825	0.405068	-0.301528	0.627565	0.547710	0.463958	0	0
47008	8.636849	1.508057	-4.044486	-0.570794	-0.003808	0.297415	-0.794785	0.214083	0.408227	-0.299326	0.630925	0.543164	0.466166	0	0
47009	8.710139	1.600908	-3.954839	-0.666959	-0.014228	0.260576	-0.793619	0.212751	0.411783	-0.296258	0.634400	0.538415	0.468911	0	0
47010	8.666390	1.863513	-3.804157	-0.684971	-0.031410	0.240420	-0.792179	0.211186	0.414200	-0.292890	0.637860	0.533725	0.471687	0	0
47011	8.527715	1.877249	-3.670871	-0.732502	-0.044187	0.209126	-0.790712	0.208152	0.417508	-0.288968	0.641323	0.529026	0.474694	0	0
47012	8.605988	2.030751	-3.585846	-0.706764	-0.018237	0.143115	-0.790245	0.206689	0.421063	-0.285038	0.644197	0.524760	0.477902	0	0
47013	8.712751	2.082356	-3.512212	-0.702848	-0.024183	0.119310	-0.790179	0.203798	0.424814	-0.280953	0.646936	0.520666	0.481089	0	0
47014	9.009139	2.177794	-3.551657	-0.686404	-0.046144	0.086424	-0.789952	0.198279	0.426856	-0.276708	0.649525	0.516890	0.484123	0	0
47015	9.482480	2.264583	-3.762017	-0.656874	-0.063343	0.097633	-0.788339	0.195472	0.431300	-0.272586	0.652147	0.513218	0.486834	0	0
47016	9.610256	2.136058	-4.009164	-0.661530	-0.075261	0.128840	-0.787427	0.191615	0.434141	-0.268533	0.654968	0.509317	0.489390	0	0
47017	9.435859	1.787674	-3.978345	-0.667782	-0.162356	0.106849	-0.786674	0.190377	0.438831	-0.263853	0.658092	0.505752	0.491439	0	0
47018	9.043391	1.409478	-3.780155	-0.710347	-0.249136	0.095750	-0.784323	0.185759	0.445121	-0.258409	0.661659	0.502242	0.493138	0	0
47019	8.805204	1.025192	-3.570867	-0.743458	-0.259949	0.123120	-0.782670	0.181137	0.451698	-0.252789	0.665466	0.498395	0.494829	0	0
47020	8.550147	0.841020	-3.446595	-0.727470	-0.257303	0.138662	-0.783244	0.175135	0.458070	-0.247372	0.669250	0.494477	0.496390	0	0
47021	8.381849	0.758641	-3.363549	-0.674158	-0.206622	0.212043	-0.780931	0.172582	0.462944	-0.242892	0.672980	0.490186	0.497815	0	0
47022	8.570291	0.810100	-3.321954	-0.647126	-0.117274	0.256966	-0.777508	0.171135	0.468157	-0.239261	0.676382	0.485474	0.499576	0	0
47023	9.110215	0.937661	-3.353389	-0.587093	-0.011430	0.302933	-0.776054	0.168703	0.470800	-0.236753	0.679305	0.480483	0.501627	0	0
47024	9.481189	1.096174	-3.433857	-0.633418	0.062805	0.343203	-0.776626	0.169564	0.470859	-0.234496	0.682121	0.474784	0.504285	0	0
47025	9.481137	1.013342	-3.405412	-0.707332	-0.014036	0.322982	-0.775772	0.169740	0.472828	-0.231241	0.685366	0.469003	0.506791	0	0
47026	9.360692	0.984871	-3.389017	-0.818409	-0.081196	0.280633	-0.773305	0.166318	0.477927	-0.226694	0.688959	0.463074	0.509419	0	0
47027	9.100322	1.079631	-3.446291	-0.840133	-0.061359	0.287856	-0.772115	0.163660	0.482384	-0.222097	0.692484	0.456901	0.512231	0	0
47028	8.909532	0.984183	-3.461516	-0.732771	-0.057992	0.333880	-0.771060	0.159523	0.485066	-0.218488	0.695911	0.450920	0.514434	0	0
47029	8.953818	0.854775	-3.599273	-0.614898	-0.016465	0.357885	-0.770203	0.159549	0.487166	-0.215990	0.698937	0.445258	0.516315	0	0
47030	9.217444	0.899293	-3.802067	-0.526505	0.037657	0.373629	-0.770048	0.159594	0.489133	-0.214435	0.701523	0.439814	0.518118	0	0
47031	9.568421	0.947015	-3.928400	-0.464626	0.084623	0.356322	-0.768506	0.160626	0.490867	-0.213412	0.703637	0.434684	0.520000	0	0
47032	9.779486	1.020390	-4.085564	-0.419700	0.077139	0.326196	-0.768366	0.160759	0.491014	-0.212503	0.705548	0.429990	0.521684	0	0
47033	9.591382	1.002485	-4.097969	-0.432250	0.004753	0.273940	-0.769503	0.161784	0.490808	-0.210922	0.707612	0.425751	0.523005	0	0
47034	9.269851	1.031676	-3.936005	-0.450473	-0.064516	0.215229	-0.767804	0.162718	0.494500	-0.208633	0.709787	0.422003	0.524012	0	0
47035	8.884916	1.004095	-3.846916	-0.445654	-0.095529	0.193180	-0.766075	0.160181	0.496292	-0.206099	0.712026	0.418455	0.524822	0	0
47036	8.514098	0.869698	-3.756635	-0.427093	-0.072165	0.200418	-0.764900	0.157740	0.499218	-0.203831	0.714114	0.414898	0.525693	0	0
47037	8.508403	0.578598	-3.746243	-0.401300	-0.039212	0.202201	-0.765127	0.156247	0.503621	-0.201888	0.715972	0.411384	0.526676	0	0
47038	8.739612	0.508863	-3.731191	-0.336958	0.034075	0.205920	-0.765124	0.155705	0.503025	-0.200722	0.717315	0.408029	0.527904	0	0
47039	8.984795	0.576450	-3.836532	-0.305045	0.026663	0.237254	-0.765815	0.156317	0.505316	-0.199920	0.718752	0.404623	0.528875	0	0
47040	9.206691	0.457434	-3.758654	-0.295388	0.010741	0.257516	-0.763311	0.157051	0.504074	-0.199227	0.720319	0.401156	0.529644	0	0
47041	9.193516	0.435782	-3.584400	-0.337656	-0.053369	0.222667	-0.762873	0.156943	0.506170	-0.197787	0.722165	0.397827	0.530181	0	0
47042	9.064351	0.474060	-3.477877	-0.317439	-0.140538	0.200805	-0.759486	0.158081	0.510982	-0.196022	0.724330	0.394934	0.530045	0	0
47043	9.030550	0.406127	-3.457734	-0.306239	-0.201756	0.145852	-0.758630	0.158243	0.513230	-0.193810	0.726574	0.392605	0.529519	0	0
47044	9.044688	0.513896	-3.544511	-0.304401	-0.188403	0.076117	-0.756757	0.156204	0.516456	-0.191293	0.728448	0.390781	0.529208	0	0
47045	9.082648	0.631727	-3.670759	-0.265260	-0.211933	0.036799	-0.755097	0.151406	0.523724	-0.188760	0.730220	0.389469	0.528643	0	0
47046	9.380895	0.708600	-3.773192	-0.241348	-0.232167	-0.025441	-0.751973	0.150073	0.526700	-0.185978	0.731801	0.388777	0.527952	0	0
47047	9.846593	1.030299	-4.136315	-0.217130	-0.156759	-0.085012	-0.751916	0.147371	0.529481	-0.183365	0.732702	0.388498	0.527820	0	0
47048	9.856225	1.478998	-4.326975	-0.264616	-0.177285	-0.077660	-0.750436	0.143863	0.533742	-0.180351	0.733815	0.387962	0.527706	0	0
47049	9.357394	1.424763	-3.999515	-0.374836	-0.376394	-0.039128	-0.746846	0.139620	0.537797	-0.175966	0.736320	0.386901	0.526476	0	0
47050	8.920888	1.312119	-3.689258	-0.529387	-0.472106	-0.096272	-0.744061	0.134649	0.545324	-0.169760	0.739339	0.385620	0.525221	0	0
47051	8.504036	1.584023	-3.493164	-0.539991	-0.436110	-0.083545	-0.739696	0.127727	0.554401	-0.163678	0.742210	0.384089	0.524223	0	0
47052	8.245187	1.729778	-3.376260	-0.509608	-0.300137	-0.019502	-0.734236	0.121336	0.560972	-0.158658	0.744530	0.382010	0.523996	0	0
47053	8.557779	1.650655	-3.427110	-0.454546	-0.121554	0.072132	-0.733296	0.115475	0.563969	-0.155219	0.746158	0.379236	0.524724	0	0
47054	8.885030	1.644244	-3.482866	-0.391212	-0.001945	0.102415	-0.733534	0.112725	0.564924	-0.152851	0.747157	0.376385	0.526049	0	0
47055	9.222559	1.582991	-3.433089	-0.360131	0.031440	0.097900	-0.732929	0.109556	0.565423	-0.150828	0.747907	0.373664	0.527505	0	0
47056	9.189232	1.589833	-3.383492	-0.385165	-0.019617	0.090588	-0.731475	0.106333	0.566754	-0.148371	0.748923	0.370946	0.528677	0	0
47057	8.900491	1.586292	-3.329242	-0.365766	-0.057216	0.101634	-0.731870	0.105398	0.568525	-0.145992	0.750141	0.368288	0.529470	0	0
47058	8.572704	1.600956	-3.345872	-0.356487	-0.061315	0.107093	-0.732098	0.103120	0.571475	-0.143685	0.751370	0.365657	0.530182	0	0
47059	8.521690	1.812461	-3.178344	-0.300422	-0.023503	0.149380	-0.730090	0.100322	0.572686	-0.142170	0.752468	0.362928	0.530908	0	0
47060	8.910071	2.008254	-3.515243	-0.312590	0.054837	0.165855	-0.730072	0.098374	0.571722	-0.140914	0.753219	0.359901	0.532237	0	0
47061	9.430406	2.214544	-3.620308	-0.330648	0.097026	0.171404	-0.731734	0.097620	0.573095	-0.139720	0.753778	0.356665	0.533935	0	0
47062	9.753338	2.436547	-3.708227	-0.362688	0.064063	0.140303	-0.730167	0.095472	0.572807	-0.137982	0.754437	0.353542	0.535532	0	0
47063	9.854051	2.607409	-3.843721	-0.416764	0.035025	0.105422	-0.730126	0.092995	0.573916	-0.135559	0.755188	0.350419	0.537142	0	0
47064	9.453994	2.485979	-3.800569	-0.402806	-0.043185	0.087115	-0.730623	0.088671	0.575057	-0.132856	0.756260	0.347622	0.538125	0	0
47065	8.937818	2.053993	-3.685054	-0.517317	-0.070081	0.047296	-0.731109	0.082975	0.575129	-0.128985	0.757476	0.344526	0.539347	0	0
47066	8.509704	1.855660	-3.498851	-0.536168	-0.100341	0.028834	-0.729326	0.077351	0.578835	-0.124758	0.758790	0.341513	0.540408	0	0
47067	8.134893	1.783261	-3.328311	-0.522246	-0.071513	0.068182	-0.728700	0.073532	0.580978	-0.120949	0.760047	0.338216	0.541581	0	0
47068	8.187714	1.758830	-3.342522	-0.487134	-0.002421	0.143388	-0.728368	0.070062	0.581883	-0.118048	0.761113	0.334471	0.543048	0	0
47069	8.476646	1.791305	-3.384515	-0.476125	0.058238	0.207611	-0.728475	0.067763	0.582303	-0.115775	0.762039	0.330190	0.544856	0	0
47070	8.826516	1.953831	-3.391708	-0.451449	0.089527	0.238911	-0.729546	0.064322	0.583082	-0.113936	0.762858	0.325745	0.546769	0	0
47071	9.077788	2.104522	-3.368723	-0.456669	0.088937	0.249994	-0.731206	0.062371	0.582696	-0.112137	0.763691	0.321193	0.548668	0	0
47072	9.172207	2.217705	-3.359439	-0.487604	0.033274	0.228041	-0.730768	0.060943	0.582603	-0.109808	0.764762	0.316724	0.550243	0	0
47073	9.080801	2.291244	-3.370034	-0.535133	-0.025784	0.201425	-0.729315	0.057728	0.583794	-0.106769	0.766111	0.312221	0.551536	0	0
47074	8.904028	2.275188	-3.165472	-0.570964	-0.084479	0.167463	-0.728134	0.054198	0.585670	-0.103088	0.767683	0.307859	0.552502	0	0
47075	8.908524	2.358642	-3.242386	-0.544656	-0.102579	0.161133	-0.727793	0.050410	0.587257	-0.099507	0.769287	0.303673	0.553243	0	0
47076	8.936770	2.335217	-3.318470	-0.509525	-0.086807	0.173104	-0.726899	0.047716	0.589608	-0.096329	0.770768	0.299612	0.553959	0	0
47077	9.253194	2.365100	-3.542655	-0.453029	-0.086345	0.164106	-0.725433	0.044161	0.591901	-0.093512	0.772157	0.295878	0.554513	0	0
47078	9.578192	2.262636	-3.847729	-0.381655	-0.081060	0.197315	-0.725231	0.040896	0.594504	-0.091423	0.773543	0.292255	0.554852	0	0
47079	9.753526	2.049516	-4.140682	-0.371766	-0.097393	0.224882	-0.724664	0.040590	0.594761	-0.089533	0.775065	0.288501	0.555001	0	0
47080	9.368499	1.763575	-3.954246	-0.358125	-0.228576	0.199299	-0.719564	0.038618	0.598521	-0.087229	0.777212	0.285144	0.554099	0	0
47081	8.979045	1.662338	-3.795423	-0.364536	-0.339551	0.175509	-0.717550	0.037104	0.602620	-0.084422	0.779893	0.282014	0.552366	0	0
47082	8.463789	1.511655	-3.680525	-0.327863	-0.377900	0.181929	-0.713429	0.035667	0.607406	-0.081841	0.782744	0.279091	0.550202	0	0
47083	8.024604	1.259802	-3.656082	-0.347025	-0.360387	0.180808	-0.709447	0.034881	0.613497	-0.079137	0.785497	0.276019	0.548221	0	0
47084	7.733490	0.963546	-3.473224	-0.386319	-0.297417	0.175017	-0.705154	0.030350	0.617387	-0.076252	0.787902	0.272715	0.546829	0	0
47085	7.695088	0.724543	-3.352581	-0.423618	-0.192386	0.205929	-0.700918	0.029453	0.619819	-0.073542	0.789821	0.268878	0.546331	0	0
47086	8.168848	0.700848	-3.462234	-0.381132	-0.041827	0.274687	-0.700428	0.025744	0.622673	-0.071903	0.791070	0.264571	0.546845	0	0
47087	8.879774	0.946161	-3.864008	-0.272227	0.138825	0.361967	-0.699752	0.027459	0.622351	-0.072126	0.791448	0.260073	0.548425	0	0
47088	9.590478	1.057722	-4.237663	-0.278230	0.245366	0.400487	-0.703159	0.029081	0.619396	-0.072763	0.791332	0.255144	0.550818	0	0
47089	9.917612	1.061272	-4.312671	-0.330451	0.142273	0.373093	-0.705600	0.031298	0.615625	-0.072599	0.791723	0.250219	0.552535	0	0
47090	9.966990	1.117387	-4.183725	-0.452609	-0.063123	0.272273	-0.705571	0.029281	0.616061	-0.070394	0.793057	0.245592	0.552983	0	0
47091	9.692698	1.269848	-4.196627	-0.542440	-0.169572	0.208002	-0.703131	0.026543	0.618817	-0.066860	0.794865	0.241010	0.552841	0	0
47092	9.330759	1.302555	-4.274661	-0.587745	-0.179340	0.156468	-0.701090	0.022628	0.622486	-0.062645	0.796600	0.236609	0.552739	0	0
47093	8.934091	1.225054	-4.434235	-0.564448	-0.187588	0.138069	-0.699608	0.017260	0.623963	-0.058503	0.798295	0.232455	0.552509	0	0
47094	8.722692	1.186408	-4.334800	-0.482452	-0.131554	0.119738	-0.696985	0.011766	0.627669	-0.055022	0.799565	0.228870	0.552527	0	0
47095	8.630553	1.051484	-4.351556	-0.452911	-0.074797	0.123332	-0.695228	0.007084	0.629608	-0.051948	0.800495	0.225372	0.552916	0	0
47096	8.690516	1.037588	-4.071298	-0.443630	-0.036281	0.125144	-0.693799	0.004532	0.628875	-0.049025	0.801191	0.221902	0.553578	0	0
47097	8.724223	1.105684	-4.103513	-0.438569	0.007262	0.104915	-0.695133	0.000863	0.631468	-0.046147	0.801585	0.218578	0.554577	0	0
47098	8.710277	1.100016	-4.035400	-0.399902	0.008435	0.114163	-0.694252	-0.002418	0.631256	-0.043610	0.801957	0.215406	0.555485	0	0
47099	8.677480	1.108369	-3.918184	-0.331787	0.022075	0.128953	-0.693365	-0.006125	0.631017	-0.041754	0.802247	0.212468	0.556340	0	0
47100	8.665388	0.981709	-3.870251	-0.255260	0.022604	0.116233	-0.696419	-0.008623	0.630610	-0.040416	0.802463	0.210068	0.557037	0	0
47101	8.734661	0.845694	-3.890636	-0.200785	0.021597	0.099817	-0.695279	-0.010068	0.630650	-0.039450	0.802627	0.208087	0.557614	0	0
47102	8.874814	0.858641	-3.845071	-0.152138	0.030585	0.070570	-0.695138	-0.010341	0.630351	-0.038703	0.802653	0.206625	0.558172	0	0
47103	9.002995	0.988609	-3.839356	-0.132096	0.023295	0.068835	-0.695270	-0.011177	0.630020	-0.038123	0.802711	0.205271	0.558628	0	0
47104	9.096445	1.081536	-3.946103	-0.071343	0.018591	0.083675	-0.696815	-0.011925	0.628303	-0.038073	0.802797	0.204159	0.558915	0	0
47105	9.053017	0.959997	-3.901796	-0.057095	-0.043524	0.074598	-0.695980	-0.011640	0.628032	-0.037994	0.803210	0.203200	0.558677	0	0
47106	8.942792	0.915805	-3.803765	-0.050767	-0.106166	0.043484	-0.694554	-0.012068	0.630519	-0.037630	0.803901	0.202573	0.557935	0	0
47107	8.961758	0.891823	-3.833614	-0.014818	-0.114056	0.019710	-0.693565	-0.011468	0.632513	-0.037446	0.804579	0.202314	0.557064	0	0
47108	9.124660	1.082554	-4.036518	0.063720	-0.070420	0.010679	-0.692298	-0.012440	0.631598	-0.037891	0.804960	0.202575	0.556388	0	0
47109	9.393709	1.184517	-4.186003	0.131238	-0.009948	-0.002060	-0.692312	-0.010776	0.632544	-0.038975	0.804957	0.203263	0.556066	0	0
47110	9.327441	1.285329	-4.074178	0.134556	-0.038896	-0.011178	-0.692591	-0.010515	0.633124	-0.039933	0.805089	0.204081	0.555507	0	0
47111	9.107366	1.118246	-3.796523	0.039239	-0.142015	-0.007596	-0.691189	-0.008426	0.636610	-0.039978	0.805842	0.204353	0.554310	0	0
47112	8.863163	1.158696	-3.610809	-0.053615	-0.173037	-0.055484	-0.689915	-0.008913	0.637410	-0.038903	0.806699	0.204539	0.553071	0	0
47113	8.624336	1.383492	-3.431341	0.029198	-0.121739	-0.040732	-0.686510	-0.011312	0.638773	-0.038728	0.807273	0.205011	0.552069	0	0
47114	8.595167	1.389020	-3.466444	0.066850	-0.033482	-0.009609	-0.685406	-0.009644	0.639288	-0.039161	0.807404	0.205435	0.551689	0	0
47115	8.752057	1.353296	-3.416991	0.079729	0.029327	-0.013324	-0.685678	-0.010215	0.639395	-0.039857	0.807180	0.205904	0.551793	0	0
47116	9.025003	1.496539	-3.392450	0.123536	0.088716	-0.022424	-0.685704	-0.009402	0.637340	-0.040929	0.806586	0.206695	0.552287	0	0
47117	9.422020	1.743474	-3.569928	0.176361	0.153973	-0.036983	-0.687139	-0.007871	0.635623	-0.042532	0.805580	0.207836	0.553206	0	0
47118	9.506351	1.884339	-3.630131	0.161713	0.137359	-0.035110	-0.689409	-0.006098	0.635053	-0.043942	0.804668	0.208920	0.554014	0	0
47119	9.318830	1.782492	-3.532001	0.160928	0.057606	-0.057061	-0.690007	-0.004025	0.633643	-0.045108	0.804152	0.210177	0.554193	0	0
47120	9.025732	1.714765	-3.391055	0.135651	0.018365	-0.109421	-0.692256	-0.003693	0.633404	-0.045648	0.803749	0.211767	0.554128	0	0
47121	8.742115	1.747237	-3.312608	0.172063	0.018576	-0.115828	-0.692557	-0.002782	0.632340	-0.046496	0.803315	0.213574	0.553994	0	0
47122	8.506006	1.814710	-3.337154	0.188535	0.061971	-0.119578	-0.690880	-0.001590	0.633662	-0.047496	0.802618	0.215515	0.554167	0	0
47123	8.487044	1.941118	-3.350112	0.225350	0.097439	-0.114040	-0.692426	-0.002066	0.632243	-0.048948	0.801716	0.217565	0.554546	0	0
47124	8.713107	2.059783	-3.456820	0.238270	0.180532	-0.117752	-0.694574	0.000334	0.630447	-0.050614	0.800330	0.219705	0.555553	0	0
47125	9.044418	2.169294	-3.659305	0.174617	0.216977	-0.106838	-0.697708	0.001993	0.626648	-0.051956	0.798791	0.221354	0.556988	0	0
47126	9.366531	2.280543	-3.805883	0.148852	0.198016	-0.110443	-0.698703	0.001955	0.624830	-0.052985	0.797356	0.222927	0.558319	0	0
47127	9.543671	2.237425	-3.938385	0.067833	0.144856	-0.125170	-0.700843	0.003388	0.622412	-0.053209	0.796223	0.224164	0.559417	0	0
47128	9.426651	2.140629	-4.072312	0.004660	0.056498	-0.153643	-0.703034	-0.000442	0.622757	-0.052531	0.795551	0.225350	0.559961	0	0
47129	9.149940	2.071182	-3.992373	-0.039116	-0.030793	-0.139896	-0.702626	-0.000110	0.621650	-0.051423	0.795422	0.226199	0.559906	0	0
47130	8.877316	1.990788	-4.002025	-0.003443	-0.077430	-0.101288	-0.702425	-0.003368	0.624114	-0.050671	0.795619	0.226992	0.559373	0	0
47131	8.574302	1.962637	-3.913587	-0.000909	-0.066142	-0.075677	-0.701576	-0.004213	0.623632	-0.050143	0.795811	0.227565	0.558914	0	0
47132	8.467989	1.922438	-3.934027	0.010760	-0.026995	-0.053726	-0.702382	-0.005596	0.625941	-0.049884	0.795827	0.228031	0.558725	0	0
47133	8.515508	1.941023	-3.718305	-0.024780	0.011428	-0.017134	-0.702229	-0.006991	0.625291	-0.049667	0.795731	0.227967	0.558907	0	0
47134	8.604019	1.980540	-3.817969	-0.072089	0.019335	-0.008040	-0.702216	-0.007330	0.626393	-0.049108	0.795632	0.227583	0.559253	0	0
47135	8.715476	2.129886	-3.801841	-0.108329	0.033431	0.004763	-0.700554	-0.007104	0.624145	-0.048395	0.795504	0.226869	0.559788	0	0
47136	8.759055	2.285307	-3.841103	-0.122313	0.049562	0.028601	-0.702788	-0.008308	0.623249	-0.047715	0.795341	0.225902	0.560468	0	0
47137	8.692814	2.332416	-3.703061	-0.113089	0.010406	0.036020	-0.702054	-0.011019	0.623074	-0.047081	0.795412	0.224927	0.560812	0	0
47138	8.702511	2.283467	-3.674759	-0.107405	-0.028933	0.047100	-0.703718	-0.010833	0.625628	-0.046441	0.795723	0.223926	0.560825	0	0
47139	8.750649	2.249074	-3.667122	-0.109703	-0.033406	0.029674	-0.703152	-0.011139	0.625885	-0.045695	0.796023	0.223043	0.560813	0	0
47140	8.770177	2.404588	-3.700653	-0.086125	-0.040451	0.023337	-0.701458	-0.011888	0.626103	-0.045068	0.796332	0.222359	0.560696	0	0
47141	8.834600	2.478404	-3.813685	-0.059924	-0.057572	0.047296	-0.701865	-0.012620	0.626623	-0.044758	0.796782	0.221631	0.560370	0	0
47142	8.825752	2.442266	-4.006815	-0.044820	-0.072499	0.065686	-0.700458	-0.011749	0.628770	-0.044624	0.797346	0.220853	0.559886	0	0
47143	8.708860	2.333053	-4.119091	-0.026166	-0.112215	0.082255	-0.699905	-0.011189	0.628799	-0.044650	0.798162	0.220064	0.559031	0	0
47144	8.611874	2.222604	-4.149998	-0.016993	-0.143550	0.051085	-0.698200	-0.010553	0.632754	-0.044501	0.799076	0.219591	0.557923	0	0
47145	8.649734	2.130864	-4.200318	-0.034624	-0.142887	0.040947	-0.696213	-0.011781	0.633922	-0.044155	0.799974	0.219101	0.556854	0	0
47146	8.654169	2.094918	-4.234533	-0.026780	-0.140367	0.060221	-0.694820	-0.010165	0.635414	-0.043986	0.800890	0.218499	0.555787	0	0
47147	8.748225	2.003869	-4.185507	-0.001029	-0.152034	0.100671	-0.693256	-0.010453	0.637908	-0.044216	0.801952	0.217724	0.554540	0	0
47148	8.839629	1.896189	-4.160643	0.006813	-0.180969	0.122757	-0.692139	-0.008989	0.639673	-0.044571	0.803210	0.216818	0.553043	0	0
47149	8.971647	1.788827	-4.180772	0.011793	-0.163307	0.135596	-0.690059	-0.006517	0.640930	-0.045069	0.804399	0.215840	0.551656	0	0
47150	8.915040	1.728565	-3.997899	0.028584	-0.183361	0.115457	-0.688241	-0.004407	0.643852	-0.045558	0.805636	0.215119	0.550090	0	0
47151	8.920177	1.649931	-3.923729	0.012630	-0.172213	0.098882	-0.685984	-0.003995	0.646383	-0.045839	0.806787	0.214443	0.548642	0	0
47152	8.848966	1.555882	-3.745362	-0.037616	-0.169269	0.066638	-0.685015	-0.001304	0.649349	-0.045557	0.807865	0.213745	0.547349	0	0
47153	8.748199	1.492426	-3.662302	-0.086116	-0.180948	0.032582	-0.682448	-0.003441	0.651439	-0.044659	0.808961	0.213066	0.546069	0	0
47154	8.656651	1.332080	-3.592295	-0.123271	-0.144584	0.041582	-0.679345	-0.003860	0.653208	-0.043595	0.809885	0.212083	0.545166	0	0
47155	8.747693	1.149429	-3.582399	-0.154744	-0.075269	0.054246	-0.679331	-0.003943	0.654888	-0.042488	0.810474	0.210803	0.544875	0	0
47156	9.023698	1.159138	-3.727914	-0.126394	0.024569	0.078057	-0.679157	-0.005989	0.655883	-0.041955	0.810550	0.209433	0.545331	0	0
47157	9.169380	1.248174	-3.933252	-0.097381	0.083976	0.131278	-0.680000	-0.006098	0.655463	-0.042072	0.810403	0.207770	0.546176	0	0
47158	9.157885	1.159494	-3.824712	-0.108664	0.036330	0.158846	-0.682001	-0.003997	0.653927	-0.042153	0.810570	0.205843	0.546652	0	0
47159	9.049807	1.042577	-3.729650	-0.157968	-0.037632	0.134971	-0.681416	-0.005204	0.655110	-0.041554	0.811115	0.203864	0.546631	0	0
47160	8.920018	1.079508	-3.702818	-0.144930	-0.045434	0.110212	-0.681407	-0.006306	0.654340	-0.040901	0.811639	0.202157	0.546536	0	0
47161	8.829726	1.062619	-3.842055	-0.142209	0.006491	0.103684	-0.681115	-0.007434	0.653986	-0.040352	0.811866	0.200495	0.546852	0	0
47162	8.846453	1.145668	-3.895276	-0.116520	0.074770	0.099971	-0.682516	-0.007021	0.654727	-0.040117	0.811696	0.198979	0.547675	0	0
47163	8.971286	1.140715	-3.953113	-0.086362	0.115546	0.094484	-0.682807	-0.006691	0.653908	-0.040192	0.811280	0.197649	0.548766	0	0
47164	9.230927	1.142347	-4.030441	-0.032550	0.141768	0.085427	-0.685081	-0.005952	0.651167	-0.040693	0.810674	0.196685	0.549969	0	0
47165	9.341245	1.242470	-4.140187	-0.011002	0.136164	0.070834	-0.686215	-0.005468	0.650366	-0.041294	0.810064	0.195949	0.551085	0	0
47166	9.263990	1.214010	-4.147145	0.006872	0.102796	0.058054	-0.689605	-0.004213	0.649072	-0.041886	0.809599	0.195439	0.551904	0	0
47167	9.134121	1.153526	-4.089546	0.038168	0.062431	0.069154	-0.689478	-0.002949	0.649430	-0.042735	0.809369	0.195017	0.552326	0	0
47168	8.938596	1.077475	-4.102053	0.076600	0.024315	0.072904	-0.690780	-0.000852	0.647747	-0.043821	0.809335	0.194804	0.552366	0	0
47169	8.743296	1.018104	-4.092721	0.102109	0.017974	0.069241	-0.692072	0.001454	0.647622	-0.045104	0.809321	0.194750	0.552302	0	0
47170	8.642906	0.983255	-3.973259	0.149204	0.038106	0.083957	-0.693080	0.004000	0.648351	-0.046864	0.809197	0.194841	0.552305	0	0
47171	8.607079	0.934181	-3.911856	0.131421	0.066625	0.100379	-0.693826	0.006643	0.646978	-0.048654	0.808958	0.194672	0.552560	0	0
47172	8.536686	0.852655	-3.943570	0.154016	0.085723	0.087517	-0.694835	0.009060	0.647418	-0.050564	0.808571	0.194734	0.552934	0	0
47173	8.653104	0.830998	-3.836960	0.156791	0.098616	0.087527	-0.694492	0.013724	0.645177	-0.052554	0.808111	0.194789	0.553400	0	0
47174	8.786805	0.832202	-3.996532	0.207310	0.133275	0.091265	-0.696506	0.016164	0.642540	-0.055010	0.807431	0.195092	0.554047	0	0
47175	8.801528	0.777980	-3.939469	0.255557	0.094789	0.085911	-0.700075	0.020548	0.641442	-0.057784	0.806926	0.195704	0.554284	0	0
47176	8.858569	0.569204	-3.952624	0.272727	0.037888	0.082343	-0.701087	0.022323	0.640438	-0.060529	0.806709	0.196491	0.554030	0	0
47177	8.950144	0.456348	-3.903647	0.268783	0.000830	0.040189	-0.700731	0.028095	0.641776	-0.062979	0.806614	0.197592	0.553503	0	0
47178	9.055302	0.386379	-3.985326	0.291645	-0.009336	0.040259	-0.697993	0.032392	0.640472	-0.065552	0.806549	0.198851	0.552846	0	0
47179	9.046091	0.412527	-3.941335	0.267853	-0.055576	0.044878	-0.700399	0.035729	0.642949	-0.067916	0.806764	0.199938	0.551856	0	0
47180	9.060346	0.398145	-3.961285	0.256575	-0.125235	0.040379	-0.699328	0.039434	0.642607	-0.069974	0.807350	0.201077	0.550326	0	0
47181	8.978563	0.422864	-3.953235	0.246225	-0.248466	0.007510	-0.697374	0.041826	0.645545	-0.071576	0.808551	0.202471	0.547839	0	0
47182	9.026353	0.452494	-4.017627	0.277414	-0.303868	-0.052888	-0.694752	0.045981	0.647182	-0.072930	0.809895	0.204600	0.544876	0	0
47183	9.380822	0.761024	-4.424982	0.308800	-0.204072	-0.120769	-0.692785	0.047777	0.650645	-0.074433	0.810525	0.207332	0.542699	0	0
47184	9.444042	1.252237	-4.559401	0.308407	-0.088466	-0.144720	-0.689449	0.050528	0.651626	-0.075979	0.810463	0.210207	0.541470	0	0
47185	9.058105	1.125337	-3.937138	0.253226	-0.206390	-0.142891	-0.688874	0.051492	0.655050	-0.076898	0.811080	0.212819	0.539393	0	0
47186	8.852660	1.196859	-3.738179	0.162113	-0.251111	-0.192574	-0.686075	0.052533	0.656212	-0.076657	0.811887	0.215412	0.537179	0	0
47187	8.941854	1.572428	-3.582071	0.161288	-0.138687	-0.163306	-0.682687	0.051818	0.658101	-0.076862	0.812150	0.217639	0.535852	0	0
47188	9.086649	1.673450	-3.596488	0.251016	0.016971	-0.106441	-0.682841	0.053613	0.659337	-0.078381	0.811625	0.219797	0.535547	0	0
47189	8.984768	1.438784	-3.584547	0.324406	0.096707	-0.073454	-0.684444	0.056757	0.656739	-0.080901	0.810682	0.221985	0.535698	0	0
47190	8.879907	1.069232	-3.278706	0.378686	0.075935	-0.130279	-0.686720	0.060018	0.657806	-0.083456	0.809667	0.224970	0.535597	0	0
47191	8.822594	0.966304	-3.168545	0.377393	0.080700	-0.179865	-0.687323	0.062382	0.656273	-0.085801	0.808502	0.228306	0.535574	0	0
47192	8.816268	0.964096	-3.361547	0.392444	0.090674	-0.131228	-0.690336	0.066785	0.654610	-0.088494	0.807366	0.231354	0.535541	0	0
47193	8.834040	0.981227	-3.562571	0.383530	0.164091	-0.095577	-0.690699	0.070696	0.650503	-0.091533	0.805912	0.233959	0.536088	0	0
47194	9.029514	1.090829	-3.880741	0.354366	0.200844	-0.060773	-0.694965	0.074279	0.648520	-0.094548	0.804356	0.236126	0.536951	0	0
47195	9.416746	1.264923	-4.046252	0.269901	0.218291	-0.038834	-0.696011	0.077571	0.645645	-0.097099	0.802825	0.237606	0.538133	0	0
47196	9.693826	1.506885	-4.151649	0.233254	0.170375	-0.035061	-0.699034	0.081501	0.641986	-0.099205	0.801588	0.238942	0.539001	0	0
47197	9.751599	1.584620	-4.191947	0.177186	0.076880	-0.069864	-0.701028	0.082770	0.639978	-0.100500	0.800822	0.240311	0.539290	0	0
47198	9.472364	1.576361	-4.152575	0.076358	-0.025753	-0.136025	-0.700606	0.084075	0.642302	-0.100333	0.800550	0.241804	0.539058	0	0
47199	8.962356	1.441967	-3.989460	-0.011282	-0.062861	-0.160123	-0.702259	0.081556	0.641880	-0.099287	0.800506	0.243024	0.538769	0	0
47200	8.549714	1.329557	-3.709078	-0.040434	-0.046301	-0.191506	-0.701104	0.078441	0.641114	-0.097838	0.800321	0.244351	0.538708	0	0
47201	8.222724	1.262344	-3.588599	-0.016401	0.030777	-0.189826	-0.700775	0.075255	0.642036	-0.096814	0.799701	0.245690	0.539205	0	0
47202	8.145770	1.228480	-3.554543	-0.016430	0.143381	-0.133138	-0.702307	0.074162	0.641562	-0.096332	0.798609	0.246489	0.540543	0	0
47203	8.376873	1.183318	-3.563480	0.007202	0.222946	-0.078121	-0.705970	0.073007	0.637173	-0.096568	0.797197	0.246877	0.542405	0	0
47204	8.786511	1.355996	-3.635640	0.028237	0.241265	-0.044960	-0.709061	0.072696	0.635779	-0.097161	0.795742	0.247118	0.544323	0	0
47205	9.108850	1.557091	-3.791302	-0.026447	0.196553	-0.032049	-0.711585	0.071023	0.632891	-0.097309	0.794611	0.246981	0.546007	0	0
47206	9.239179	1.721642	-3.833748	-0.104601	0.107610	-0.002642	-0.715548	0.071699	0.629039	-0.096752	0.794109	0.246298	0.547144	0	0
47207	9.180763	1.754782	-3.923129	-0.159609	-0.011429	0.004771	-0.713989	0.069735	0.627919	-0.095522	0.794332	0.245347	0.547464	0	0
47208	9.029275	1.692574	-3.545912	-0.244804	-0.099723	-0.024649	-0.713257	0.068748	0.630378	-0.093220	0.795040	0.244269	0.547316	0	0
47209	8.890662	1.812832	-3.759738	-0.260027	-0.079854	-0.048584	-0.712635	0.065220	0.632400	-0.090722	0.795593	0.243261	0.547381	0	0
47210	8.772535	1.813769	-3.767391	-0.202352	-0.065317	-0.048521	-0.712573	0.060638	0.632817	-0.088704	0.796008	0.242561	0.547419	0	0
47211	8.772974	1.866656	-3.733248	-0.124850	-0.050164	-0.059395	-0.711967	0.057997	0.634192	-0.087284	0.796244	0.242357	0.547394	0	0
47212	8.936767	1.829015	-3.725127	-0.044001	-0.034454	-0.048221	-0.709979	0.055707	0.633750	-0.086597	0.796351	0.242485	0.547291	0	0
47213	9.127737	1.633240	-3.873632	-0.037620	-0.025227	-0.017021	-0.711936	0.056101	0.635056	-0.086157	0.796476	0.242403	0.547214	0	0
47214	9.304923	1.570529	-3.991772	-0.013838	-0.015937	-0.018799	-0.711386	0.056547	0.634517	-0.085934	0.796518	0.242473	0.547158	0	0
47215	9.362522	1.511989	-3.996722	-0.006388	-0.044002	-0.011397	-0.709981	0.056512	0.634783	-0.085725	0.796733	0.242536	0.546850	0	0
47216	9.389194	1.423709	-3.937913	-0.003041	-0.111814	-0.016794	-0.710243	0.055616	0.635712	-0.085357	0.797298	0.242716	0.546003	0	0
47217	9.165263	1.317707	-3.872262	-0.036327	-0.174855	-0.024164	-0.708256	0.054787	0.637467	-0.084521	0.798220	0.242829	0.544733	0	0
47218	8.877463	1.258863	-3.673489	-0.058894	-0.200364	-0.044421	-0.707382	0.054055	0.640502	-0.083346	0.799242	0.243007	0.543335	0	0
47219	8.603925	1.244158	-3.518437	-0.065284	-0.205818	-0.077516	-0.705249	0.052791	0.642369	-0.081914	0.800220	0.243412	0.541930	0	0
47220	8.445871	1.175285	-3.363226	-0.059562	-0.152702	-0.073961	-0.701710	0.050823	0.643618	-0.080689	0.800906	0.243780	0.540935	0	0
47221	8.431568	1.062928	-3.295795	-0.088514	-0.069987	-0.070499	-0.701382	0.048037	0.645126	-0.079443	0.801179	0.243888	0.540666	0	0
47222	8.632860	1.039051	-3.429075	-0.091285	0.022562	-0.046759	-0.701085	0.047146	0.645770	-0.078530	0.801009	0.243714	0.541130	0	0
47223	8.992632	1.054036	-3.650147	-0.064368	0.123398	-0.008254	-0.703059	0.046716	0.643516	-0.078293	0.800365	0.243297	0.542304	0	0
47224	9.184017	1.050207	-3.826401	-0.099985	0.157501	0.024691	-0.705007	0.044810	0.642293	-0.078025	0.799642	0.242394	0.543810	0	0
47225	9.136599	0.951641	-3.685183	-0.143287	0.073816	0.055915	-0.706417	0.044088	0.640015	-0.077391	0.799480	0.241067	0.544728	0	0
47226	9.035207	0.762457	-3.629487	-0.172221	0.028704	0.072395	-0.707525	0.042711	0.639378	-0.076503	0.799620	0.239504	0.545338	0	0
47227	9.030078	0.787421	-3.679854	-0.182143	0.049002	0.041147	-0.707656	0.042131	0.639624	-0.075429	0.799581	0.238093	0.546161	0	0
47228	9.159787	0.962813	-3.806742	-0.128468	0.065988	0.063300	-0.708468	0.040127	0.640069	-0.074918	0.799462	0.236794	0.546970	0	0
47229	9.270387	1.040494	-3.870755	-0.060469	0.089207	0.072607	-0.709897	0.040833	0.637740	-0.075089	0.799182	0.235761	0.547801	0	0
47230	9.405255	1.054288	-3.885369	-0.003611	0.103580	0.076397	-0.710163	0.039700	0.637672	-0.075734	0.798793	0.235008	0.548603	0	0
47231	9.544251	1.108282	-4.006150	0.017638	0.110715	0.048936	-0.713295	0.042136	0.635466	-0.076455	0.798277	0.234571	0.549440	0	0
47232	9.379771	1.125178	-4.094086	0.024042	0.057177	0.019635	-0.713032	0.042890	0.634528	-0.076912	0.797982	0.234475	0.549847	0	0
47233	9.094916	0.972022	-4.096509	0.032109	0.007720	-0.017062	-0.713872	0.042504	0.633950	-0.077147	0.797866	0.234721	0.549877	0	0
47234	8.811022	0.836697	-3.982917	0.002325	-0.022581	-0.033670	-0.714433	0.042512	0.633956	-0.076946	0.797901	0.234987	0.549740	0	0
47235	8.587215	0.779255	-3.921785	0.057590	0.007854	-0.022657	-0.714441	0.043480	0.634578	-0.077360	0.797752	0.235414	0.549716	0	0
47236	8.519851	0.725896	-3.885799	0.097549	0.063534	0.029611	-0.715568	0.043531	0.633889	-0.078465	0.797390	0.235626	0.549993	0	0
47237	8.623407	0.661848	-3.865936	0.132533	0.097240	0.034227	-0.716015	0.045669	0.634026	-0.080005	0.796822	0.235938	0.550461	0	0
47238	8.797815	0.693155	-3.761150	0.149213	0.126349	0.039765	-0.717203	0.048976	0.630873	-0.081728	0.796092	0.236306	0.551105	0	0
47239	8.990851	0.779117	-3.762977	0.169741	0.128391	0.020590	-0.717520	0.050511	0.628725	-0.083569	0.795284	0.236899	0.551742	0	0
47240	9.082358	0.781007	-3.771218	0.173641	0.120663	-0.004144	-0.720795	0.053490	0.627116	-0.085230	0.794455	0.237753	0.552315	0	0
47241	9.011318	0.699143	-3.595086	0.176050	0.051104	-0.042559	-0.722847	0.055353	0.625024	-0.086595	0.793910	0.238941	0.552372	0	0
47242	9.042178	0.585105	-3.606645	0.196118	0.009050	-0.110365	-0.722156	0.056459	0.625507	-0.087582	0.793417	0.240858	0.552092	0	0
47243	9.126097	0.602308	-3.667639	0.249258	0.003403	-0.141431	-0.723311	0.058514	0.624663	-0.088875	0.792826	0.243268	0.551678	0	0
47244	9.186149	0.616165	-4.007938	0.311692	-0.028463	-0.165110	-0.723335	0.059970	0.624051	-0.090385	0.792292	0.246287	0.550860	0	0
47245	9.163099	0.624260	-3.876596	0.322343	-0.094471	-0.170489	-0.723333	0.060490	0.625066	-0.091863	0.792085	0.249408	0.549507	0	0
47246	9.108319	0.617976	-4.101628	0.301614	-0.126344	-0.190685	-0.721131	0.063861	0.625395	-0.092907	0.792014	0.252657	0.547948	0	0
47247	9.151361	0.657271	-4.160949	0.316179	-0.163252	-0.189666	-0.722248	0.064243	0.626693	-0.094062	0.792119	0.255948	0.546068	0	0
47248	9.374381	0.794132	-4.356792	0.348038	-0.124246	-0.164826	-0.720161	0.065890	0.627338	-0.095618	0.792036	0.259234	0.544366	0	0
47249	9.280258	0.926761	-4.432113	0.370429	-0.138301	-0.146409	-0.720049	0.070272	0.630979	-0.097500	0.792038	0.262446	0.542486	0	0
47250	9.260743	0.893169	-4.448509	0.321120	-0.188362	-0.138178	-0.717552	0.072501	0.631234	-0.098818	0.792372	0.265430	0.540304	0	0
47251	8.970719	0.834015	-4.225502	0.220576	-0.269869	-0.126382	-0.713916	0.073820	0.632265	-0.099272	0.793262	0.267794	0.537742	0	0
47252	8.709372	0.806781	-4.046834	0.125031	-0.268784	-0.141308	-0.711246	0.074937	0.634836	-0.098804	0.794194	0.269820	0.535435	0	0
47253	8.459996	0.847882	-3.906813	0.087272	-0.248055	-0.117602	-0.710499	0.073868	0.638976	-0.098308	0.795107	0.271369	0.533385	0	0
47254	8.368599	0.923845	-3.917392	0.092717	-0.188960	-0.090167	-0.707388	0.072745	0.640562	-0.098068	0.795772	0.272730	0.531740	0	0
47255	8.400365	1.120403	-3.943867	0.133844	-0.120508	-0.097497	-0.705706	0.074174	0.642882	-0.098397	0.796006	0.274239	0.530553	0	0
47256	8.500383	1.288280	-3.857146	0.152555	-0.062283	-0.086490	-0.705733	0.076177	0.642725	-0.099000	0.795942	0.275764	0.529745	0	0
47257	8.715672	1.512113	-3.844415	0.179904	0.005430	-0.095635	-0.704062	0.076876	0.642472	-0.100048	0.795461	0.277378	0.529427	0	0
47258	8.954861	1.723927	-3.851979	0.188696	0.046942	-0.112113	-0.705759	0.077775	0.642123	-0.101103	0.794706	0.279185	0.529411	0	0
47259	9.262445	1.818329	-4.000539	0.218172	0.104822	-0.110233	-0.707883	0.078457	0.640500	-0.102648	0.793611	0.281019	0.529785	0	0
47260	9.351496	1.822757	-4.015917	0.230668	0.114773	-0.123051	-0.707495	0.079170	0.637451	-0.104166	0.792413	0.283063	0.530195	0	0
47261	9.206951	1.740807	-3.977231	0.215441	0.112639	-0.180012	-0.711454	0.079948	0.634447	-0.105333	0.791070	0.285426	0.530703	0	0
47262	8.863443	1.692614	-3.819781	0.230020	0.059127	-0.211174	-0.711620	0.081548	0.633846	-0.106220	0.789901	0.288221	0.530756	0	0
47263	8.639525	1.579272	-3.749348	0.263307	0.060056	-0.198331	-0.715011	0.083595	0.633865	-0.107511	0.788718	0.291036	0.530719	0	0
47264	8.533413	1.509453	-3.731343	0.249026	0.110220	-0.190215	-0.715872	0.083460	0.631056	-0.108806	0.787303	0.293704	0.531087	0	0
47265	8.722373	1.612691	-3.935898	0.251965	0.171777	-0.156337	-0.717672	0.084404	0.629286	-0.110550	0.785644	0.296003	0.531907	0	0
47266	8.981441	1.622642	-4.090439	0.225137	0.199263	-0.136192	-0.720797	0.086008	0.626607	-0.112202	0.783924	0.298013	0.532975	0	0
47267	9.322313	1.659054	-4.272021	0.205162	0.169455	-0.127850	-0.722666	0.086437	0.621316	-0.113716	0.782398	0.299840	0.533872	0	0
47268	9.432595	1.737289	-4.377078	0.108158	0.076299	-0.119598	-0.724780	0.087592	0.621689	-0.114173	0.781502	0.301233	0.534301	0	0
47269	9.194832	1.749802	-4.281154	0.049683	-0.020093	-0.106760	-0.725609	0.086211	0.621049	-0.114005	0.781224	0.302282	0.534151	0	0
47270	8.797738	1.693236	-4.194214	0.001270	-0.083185	-0.097672	-0.725318	0.084035	0.618806	-0.113262	0.781366	0.303114	0.533630	0	0
47271	8.321606	1.772977	-4.103429	-0.026141	-0.075721	-0.130860	-0.726154	0.085075	0.621125	-0.112196	0.781396	0.304016	0.533297	0	0
47272	8.057648	1.831472	-3.986904	-0.061644	-0.018708	-0.129230	-0.724563	0.082263	0.622760	-0.110989	0.781167	0.304685	0.533505	0	0
47273	8.105956	1.791904	-3.955154	-0.078193	0.057265	-0.105521	-0.725795	0.078940	0.621161	-0.110045	0.780621	0.304969	0.534335	0	0
47274	8.312862	1.703189	-3.958639	-0.113996	0.150117	-0.085522	-0.726342	0.077554	0.620519	-0.109175	0.779678	0.304828	0.535969	0	0
47275	8.607122	1.759129	-3.945125	-0.125302	0.191468	-0.067184	-0.728992	0.074348	0.616975	-0.108470	0.778578	0.304415	0.537942	0	0
47276	8.823821	1.784706	-3.977215	-0.138613	0.199887	-0.052491	-0.732634	0.072807	0.614668	-0.107738	0.777486	0.303829	0.539997	0	0
47277	8.924775	1.825883	-4.026613	-0.177863	0.138492	-0.008398	-0.735581	0.071154	0.611504	-0.106774	0.776899	0.302732	0.541646	0	0
47278	8.963679	1.883821	-4.025169	-0.182534	0.085820	-0.004602	-0.735890	0.068670	0.610386	-0.105613	0.776608	0.301656	0.542890	0	0
47279	8.881963	1.962080	-4.031264	-0.207442	0.011307	-0.004537	-0.736547	0.065255	0.610461	-0.104048	0.776748	0.300506	0.543629	0	0
47280	8.767663	1.977593	-3.862647	-0.240180	-0.018749	0.006440	-0.737064	0.062373	0.611270	-0.102181	0.777112	0.299136	0.544219	0	0
47281	8.686907	2.026664	-4.042871	-0.243961	-0.029566	0.002765	-0.734755	0.057472	0.611646	-0.100240	0.777527	0.297775	0.544733	0	0
47282	8.652695	2.062564	-3.809488	-0.269260	-0.048804	0.017433	-0.736440	0.058174	0.612408	-0.098121	0.778104	0.296194	0.545157	0	0
47283	8.723503	2.142684	-4.033823	-0.276564	-0.007100	0.013704	-0.735247	0.052729	0.612620	-0.096042	0.778451	0.294551	0.545921	0	0
47284	8.814946	2.215413	-4.080244	-0.213719	0.014446	0.035845	-0.736472	0.049634	0.612159	-0.094632	0.778678	0.293051	0.546650	0	0
47285	8.863447	2.199896	-4.033852	-0.162457	0.016086	0.036869	-0.738264	0.047631	0.612894	-0.093625	0.778851	0.291833	0.547228	0	0
47286	8.781581	2.132084	-3.997418	-0.158853	-0.035664	0.039683	-0.737116	0.045881	0.613336	-0.092521	0.779305	0.290653	0.547398	0	0
47287	8.692362	2.037712	-3.965714	-0.173455	-0.100523	0.047065	-0.735836	0.045096	0.614399	-0.091136	0.780152	0.289407	0.547084	0	0
47288	8.574888	1.981412	-3.865075	-0.176868	-0.154815	0.061794	-0.734535	0.042606	0.615355	-0.089670	0.781329	0.288070	0.546352	0	0
47289	8.469084	2.059829	-3.870268	-0.181408	-0.195885	0.102213	-0.731545	0.040321	0.617432	-0.088241	0.782855	0.286438	0.545258	0	0
47290	8.569446	2.075215	-3.985026	-0.178518	-0.201942	0.142623	-0.728711	0.039317	0.619590	-0.087060	0.784514	0.284488	0.544082	0	0
47291	8.756213	2.046681	-4.125038	-0.142206	-0.211010	0.201466	-0.726728	0.039962	0.623262	-0.086427	0.786357	0.282303	0.542658	0	0
47292	9.207267	2.102971	-4.399978	-0.124220	-0.175441	0.254764	-0.723920	0.040955	0.625404	-0.086354	0.788127	0.279739	0.541429	0	0
47293	9.566971	2.086370	-4.616424	-0.089978	-0.111671	0.297007	-0.722237	0.041450	0.626402	-0.086920	0.789639	0.276998	0.540544	0	0
47294	9.509898	1.931804	-4.453471	-0.116974	-0.178864	0.251150	-0.719722	0.043442	0.628608	-0.086873	0.791395	0.274497	0.539258	0	0
47295	9.270262	1.694627	-4.182786	-0.187480	-0.272385	0.153815	-0.716908	0.044008	0.630723	-0.085448	0.793447	0.272496	0.537482	0	0
47296	8.964593	1.623698	-3.797444	-0.208674	-0.338585	0.120779	-0.713201	0.041481	0.634603	-0.083540	0.795759	0.270675	0.535278	0	0
47297	8.584632	1.547037	-3.667800	-0.172409	-0.299362	0.139046	-0.709798	0.041610	0.639635	-0.082081	0.797879	0.268885	0.533247	0	0
47298	8.425242	1.465866	-3.679276	-0.184441	-0.157758	0.188296	-0.706404	0.040598	0.641786	-0.081206	0.799369	0.266490	0.532351	0	0
47299	8.514733	1.371967	-3.596283	-0.151275	-0.076139	0.223105	-0.705834	0.040142	0.642174	-0.080964	0.800490	0.263950	0.531969	0	0
47300	8.744119	1.196352	-3.461087	-0.162599	-0.014343	0.237691	-0.703589	0.040758	0.643455	-0.080899	0.801320	0.261146	0.532113	0	0
47301	8.878785	1.003195	-3.414245	-0.207317	-0.016021	0.206408	-0.704155	0.041849	0.644651	-0.080288	0.802108	0.258381	0.532368	0	0
47302	8.969307	0.945837	-3.524278	-0.238454	0.002730	0.202654	-0.702882	0.041241	0.645023	-0.079480	0.802798	0.255451	0.532863	0	0
47303	8.972764	0.909163	-3.684057	-0.243221	0.012282	0.228311	-0.703440	0.040309	0.643847	-0.078782	0.803502	0.252282	0.533415	0	0
47304	8.957850	0.861285	-3.722457	-0.240590	0.017896	0.257657	-0.704410	0.039863	0.644531	-0.078282	0.804236	0.248873	0.533983	0	0
47305	8.976439	0.847720	-3.805361	-0.198546	-0.000630	0.257768	-0.703409	0.038941	0.645587	-0.078078	0.805028	0.245703	0.534288	0	0
47306	9.053102	0.867461	-3.870897	-0.161218	0.006391	0.215640	-0.702988	0.038272	0.644559	-0.077952	0.805646	0.243044	0.534590	0	0
47307	9.099215	0.959235	-3.867193	-0.158323	0.053464	0.182563	-0.703012	0.039862	0.644096	-0.077810	0.805920	0.240643	0.535285	0	0
47308	9.154500	1.081023	-3.936095	-0.148444	0.083688	0.138521	-0.703701	0.039541	0.645065	-0.077571	0.805913	0.238628	0.536231	0	0
47309	9.201837	1.121199	-4.063200	-0.131986	0.100571	0.101836	-0.705381	0.038761	0.644050	-0.077326	0.805711	0.236976	0.537301	0	0
47310	9.220218	1.112875	-4.175046	-0.088128	0.097111	0.065223	-0.705949	0.038547	0.642778	-0.077211	0.805406	0.235863	0.538265	0	0
47311	9.113956	1.060389	-4.183491	-0.048552	0.076294	0.041444	-0.707072	0.036988	0.640024	-0.077258	0.805123	0.235161	0.538987	0	0
47312	8.971738	0.902962	-4.123647	-0.021199	0.052351	0.039645	-0.707661	0.039007	0.639733	-0.077442	0.804943	0.234654	0.539450	0	0
47313	8.776219	0.795194	-4.121869	0.002243	0.054901	0.025862	-0.709189	0.037629	0.639241	-0.077769	0.804699	0.234365	0.539893	0	0
47314	8.612580	0.732572	-4.067851	0.035239	0.067600	0.026778	-0.710189	0.038538	0.638464	-0.078369	0.804364	0.234247	0.540357	0	0
47315	8.587937	0.723945	-4.134614	0.063077	0.085170	0.039642	-0.710793	0.041044	0.636941	-0.079336	0.803940	0.234147	0.540889	0	0
47316	8.711340	0.775831	-4.090585	0.079767	0.117957	0.045165	-0.711655	0.041836	0.635594	-0.080514	0.803337	0.234086	0.541638	0	0
47317	8.814620	0.797627	-4.142611	0.127458	0.143511	0.047077	-0.712664	0.042935	0.633846	-0.082178	0.802559	0.234225	0.542480	0	0
47318	8.873625	0.817113	-3.999772	0.117785	0.133579	0.028743	-0.714113	0.045732	0.632488	-0.083607	0.801798	0.234484	0.543275	0	0
47319	8.856023	0.842906	-4.105219	0.110914	0.123768	-0.022642	-0.715830	0.047010	0.630197	-0.084717	0.800972	0.235105	0.544052	0	0
47320	8.844480	0.846986	-4.041963	0.135960	0.093474	-0.040896	-0.717525	0.046847	0.628237	-0.085819	0.800244	0.236056	0.544538	0	0
47321	8.803675	0.744568	-3.978306	0.163117	0.108872	-0.053737	-0.720212	0.047808	0.626917	-0.087145	0.799377	0.237219	0.545097	0	0
47322	8.722358	0.695305	-3.878974	0.224628	0.082461	-0.077455	-0.720507	0.048429	0.625976	-0.088728	0.798539	0.238951	0.545312	0	0
47323	8.835232	0.687843	-3.924304	0.303439	0.074563	-0.071761	-0.721112	0.050536	0.623865	-0.090999	0.797681	0.241046	0.545271	0	0
47324	8.950758	0.679941	-3.938337	0.349367	0.053882	-0.097307	-0.721442	0.054527	0.623976	-0.093401	0.796824	0.243640	0.544966	0	0
47325	8.959557	0.749630	-4.075885	0.388047	0.024709	-0.119197	-0.724304	0.057542	0.621522	-0.095969	0.796023	0.246611	0.544353	0	0
47326	8.930120	0.692213	-4.118634	0.440849	-0.005394	-0.126404	-0.722973	0.062679	0.620986	-0.098795	0.795302	0.249987	0.543361	0	0
47327	8.968068	0.614956	-4.164032	0.475137	-0.045121	-0.140961	-0.723566	0.064854	0.620424	-0.101763	0.794709	0.253661	0.541976	0	0
47328	9.113865	0.698914	-4.352501	0.509751	-0.048531	-0.146353	-0.722752	0.067900	0.622010	-0.104911	0.794066	0.257593	0.540461	0	0
47329	9.193062	0.655008	-4.375072	0.557575	-0.076982	-0.134276	-0.722820	0.072388	0.620604	-0.108484	0.793532	0.261678	0.538574	0	0
47330	9.548343	0.779204	-4.600096	0.587017	-0.042156	-0.131429	-0.722632	0.078592	0.619021	-0.112340	0.792758	0.265889	0.536858	0	0
47331	9.370056	0.787745	-4.600619	0.543167	-0.071849	-0.126000	-0.722538	0.082813	0.620125	-0.115849	0.792181	0.269809	0.535006	0	0
47332	8.992452	0.545992	-4.097765	0.451147	-0.218677	-0.131559	-0.720068	0.087046	0.620224	-0.118145	0.792458	0.273479	0.532223	0	0
47333	8.479195	0.696672	-3.852965	0.355149	-0.254166	-0.089561	-0.718940	0.087786	0.622226	-0.119862	0.793133	0.276303	0.529367	0	0
47334	7.864754	0.760235	-3.568719	0.331077	-0.159650	-0.039409	-0.716737	0.092733	0.625320	-0.121854	0.793463	0.278521	0.527252	0	0
47335	7.734823	0.619376	-3.485073	0.300225	-0.076791	-0.038734	-0.715535	0.096755	0.624295	-0.123894	0.793385	0.280429	0.525880	0	0
47336	7.945289	0.577411	-3.360374	0.290541	0.000623	-0.101228	-0.714696	0.096493	0.623568	-0.125685	0.792730	0.282721	0.525215	0	0
47337	8.907199	1.350190	-3.625593	0.354112	0.190656	-0.168975	-0.715998	0.098990	0.622472	-0.128219	0.790793	0.285603	0.525963	0	0
47338	10.257195	2.046802	-3.840608	0.458778	0.428140	-0.106347	-0.720296	0.102224	0.615973	-0.132524	0.787630	0.288263	0.528187	0	0
47339	10.895232	1.959552	-4.179028	0.438553	0.482179	-0.082500	-0.726717	0.106525	0.608717	-0.136998	0.784240	0.290514	0.530849	0	0
47340	10.363140	1.875462	-3.778058	0.416974	0.278524	-0.219972	-0.731291	0.109473	0.602343	-0.139927	0.781535	0.294031	0.532136	0	0
47341	9.942493	2.038295	-3.403799	0.355178	0.129783	-0.256612	-0.733130	0.109332	0.599965	-0.141779	0.779578	0.297677	0.532490	0	0
47342	9.554470	2.017475	-3.094756	0.391771	0.038344	-0.177563	-0.733895	0.112485	0.596938	-0.144019	0.778278	0.301054	0.531891	0	0
47343	9.158915	1.396591	-2.881125	0.368892	0.017477	-0.074990	-0.735333	0.114429	0.595527	-0.146603	0.777414	0.303508	0.531053	0	0
47344	8.749757	1.266970	-2.765226	0.361609	0.047896	-0.076996	-0.736205	0.116993	0.595835	-0.149165	0.776389	0.305914	0.530459	0	0
47345	8.896920	1.450972	-2.820251	0.307847	0.079757	-0.036717	-0.738535	0.122017	0.592939	-0.151664	0.775380	0.307646	0.530225	0	0
47346	9.179832	1.539238	-3.040388	0.265426	0.041837	-0.045845	-0.739254	0.122130	0.590847	-0.153627	0.774608	0.309309	0.529820	0	0
47347	9.107975	1.673138	-3.041659	0.154947	-0.117038	-0.124712	-0.737191	0.124968	0.590442	-0.153862	0.774590	0.311212	0.528662	0	0
47348	8.798950	1.964839	-2.931588	0.022892	-0.247208	-0.190843	-0.737145	0.123254	0.593424	-0.152285	0.775258	0.313163	0.526986	0	0
47349	8.303372	2.093788	-2.883232	-0.174521	-0.267405	-0.215140	-0.733416	0.118886	0.597050	-0.149009	0.776241	0.314259	0.525820	0	0
47350	7.865707	2.005120	-2.732185	-0.282588	-0.256041	-0.186114	-0.731872	0.111444	0.603033	-0.145047	0.777416	0.314557	0.525015	0	0
47351	7.917953	1.791461	-2.740363	-0.329231	-0.191242	-0.158805	-0.729242	0.105515	0.606853	-0.141093	0.778379	0.314286	0.524827	0	0
47352	8.792717	1.742969	-3.019753	-0.272431	0.054179	-0.043295	-0.728216	0.101947	0.606622	-0.138932	0.778338	0.313076	0.526185	0	0
47353	10.193926	1.726397	-3.784778	-0.128793	0.352744	0.028362	-0.731441	0.100149	0.603592	-0.139222	0.776731	0.311634	0.529330	0	0
47354	11.504345	1.815347	-3.874263	0.000950	0.342424	0.092247	-0.733754	0.102432	0.598419	-0.140800	0.775198	0.310404	0.531877	0	0
47355	11.022860	1.719096	-4.397916	0.065256	0.088376	0.056854	-0.737285	0.102108	0.594500	-0.141924	0.774797	0.310133	0.532320	0	0
47356	10.270541	1.305860	-4.290356	0.157061	-0.313520	-0.065512	-0.735043	0.104056	0.597689	-0.141840	0.776031	0.311886	0.529514	0	0
47357	9.356606	1.070356	-3.970291	0.213407	-0.573137	-0.226712	-0.731657	0.105472	0.602660	-0.140547	0.778025	0.315530	0.524753	0	0
47358	8.150250	1.082992	-3.555553	0.342273	-0.634087	-0.327548	-0.724565	0.104232	0.611223	-0.139508	0.779808	0.320724	0.519204	0	0
47359	7.290135	1.288896	-3.628320	0.363853	-0.522417	-0.351700	-0.719883	0.104632	0.619067	-0.138878	0.780851	0.326027	0.514481	0	0
47360	7.118267	1.291486	-3.730566	0.152309	-0.252069	-0.352586	-0.712408	0.103477	0.622857	-0.137449	0.780777	0.329874	0.512522	0	0
47361	7.609926	1.560976	-3.831730	0.100887	0.071324	-0.321855	-0.713919	0.100414	0.621838	-0.136851	0.779195	0.332759	0.513223	0	0
47362	8.437740	1.610649	-3.992790	0.091760	0.310013	-0.276189	-0.717839	0.098727	0.619664	-0.137197	0.776551	0.334917	0.515729	0	0
47363	9.535573	1.760586	-4.177786	0.125951	0.311454	-0.297884	-0.723171	0.096981	0.616236	-0.137708	0.773755	0.337407	0.518167	0	0
47364	9.678712	2.005963	-4.466546	0.198890	0.071058	-0.282613	-0.725318	0.097530	0.611516	-0.138045	0.772149	0.340495	0.518451	0	0
47365	9.355970	1.636612	-4.601804	0.045582	-0.099684	-0.253414	-0.725840	0.095865	0.613665	-0.136766	0.771727	0.342786	0.517911	0	0
47366	8.823472	1.315981	-4.463215	0.044938	-0.209407	-0.268088	-0.724939	0.091676	0.614519	-0.135028	0.771823	0.345340	0.516525	0	0
47367	8.289084	1.218834	-4.352083	0.103332	-0.288979	-0.266143	-0.723342	0.089620	0.618168	-0.133473	0.772241	0.348277	0.514328	0	0
47368	8.120234	1.252049	-4.389028	0.162012	-0.278581	-0.227540	-0.718127	0.089649	0.621772	-0.132604	0.772656	0.351204	0.511933	0	0
47369	8.216137	1.296106	-4.469617	0.227628	-0.180649	-0.143125	-0.716713	0.089559	0.623157	-0.133015	0.772764	0.353676	0.509958	0	0
47370	8.475325	1.532667	-4.704807	0.226241	-0.067195	-0.067978	-0.715855	0.089979	0.625984	-0.134195	0.772564	0.355403	0.508750	0	0
47371	8.537944	1.720071	-4.788048	0.238424	-0.025524	-0.025770	-0.713938	0.092062	0.623567	-0.135829	0.772273	0.356815	0.507768	0	0
47372	8.566419	1.669419	-4.823257	0.215796	-0.016504	-0.052442	-0.714531	0.095427	0.624905	-0.137191	0.771872	0.358304	0.506962	0	0
47373	8.470750	1.751774	-4.766006	0.209964	-0.054458	-0.095524	-0.715112	0.097398	0.625595	-0.138140	0.771511	0.360150	0.505945	0	0
47374	8.331714	1.741751	-4.669090	0.193488	-0.107941	-0.124863	-0.713716	0.098203	0.626193	-0.138634	0.771335	0.362209	0.504607	0	0
47375	8.254761	1.668862	-4.618381	0.219119	-0.085833	-0.126711	-0.711789	0.099968	0.624459	-0.139375	0.770998	0.364385	0.503348	0	0
47376	8.240224	1.576425	-4.589456	0.258260	-0.039389	-0.104704	-0.713750	0.100775	0.626072	-0.140718	0.770449	0.366515	0.502268	0	0
47377	8.355639	1.546766	-4.608458	0.264455	0.023863	-0.084587	-0.711812	0.102735	0.626176	-0.142415	0.769642	0.368437	0.501621	0	0
47378	8.447472	1.477359	-4.544715	0.241069	0.078408	-0.040665	-0.714070	0.103386	0.625254	-0.144368	0.768758	0.369800	0.501415	0	0
47379	8.495588	1.374714	-4.510954	0.235532	0.107988	-0.011366	-0.714426	0.107256	0.621987	-0.146519	0.767829	0.370889	0.501410	0	0
47380	8.524983	1.346841	-4.437360	0.223834	0.114776	0.029895	-0.716443	0.110502	0.620382	-0.148836	0.767031	0.371582	0.501435	0	0
47381	8.592402	1.348889	-4.444699	0.242079	0.122265	0.027181	-0.716365	0.113763	0.617775	-0.151282	0.766154	0.372381	0.501452	0	0
47382	8.624426	1.347443	-4.354124	0.222029	0.098058	0.032696	-0.717243	0.115834	0.616508	-0.153527	0.765450	0.373051	0.501347	0	0
47383	8.720823	1.371124	-4.362405	0.228212	0.072838	-0.007600	-0.718690	0.118753	0.615579	-0.155507	0.764702	0.374116	0.501085	0	0
47384	8.795238	1.405234	-4.413271	0.237216	0.073158	-0.013068	-0.719606	0.123423	0.613631	-0.157554	0.763911	0.375261	0.500795	0	0
47385	8.761438	1.371443	-4.407397	0.236799	0.107439	-0.032405	-0.721617	0.126236	0.612140	-0.159605	0.762874	0.376499	0.500797	0	0
47386	8.787878	1.264059	-4.370441	0.220605	0.123568	-0.024216	-0.722489	0.127353	0.609970	-0.161648	0.761812	0.377550	0.500968	0	0
47387	8.799484	1.245234	-4.419304	0.203658	0.142316	-0.044467	-0.723366	0.128761	0.607679	-0.163517	0.760597	0.378652	0.501375	0	0
47388	8.781191	1.172922	-4.262095	0.218448	0.144688	-0.038948	-0.726378	0.133023	0.606006	-0.165552	0.759364	0.379772	0.501730	0	0
47389	8.710603	1.128322	-4.334621	0.196656	0.129579	-0.031651	-0.727252	0.133754	0.602970	-0.167384	0.758263	0.380756	0.502040	0	0
47390	8.602749	1.011014	-4.210587	0.178105	0.122780	-0.040892	-0.727834	0.133886	0.600456	-0.169011	0.757196	0.381709	0.502382	0	0
47391	8.534843	0.975672	-4.251754	0.166545	0.120429	-0.062955	-0.731241	0.136549	0.599530	-0.170424	0.756065	0.382789	0.502786	0	0
47392	8.621647	0.899349	-4.212022	0.201119	0.170588	-0.040938	-0.731301	0.139407	0.596478	-0.172414	0.754704	0.383785	0.503393	0	0
47393	8.819242	0.873546	-4.200257	0.268817	0.220238	-0.011483	-0.735268	0.141024	0.593808	-0.175243	0.753080	0.384811	0.504064	0	0
47394	9.011194	0.927258	-4.327850	0.348089	0.222429	0.010738	-0.739260	0.144104	0.590386	-0.178786	0.751390	0.386045	0.504399	0	0
47395	9.078469	0.863707	-4.325950	0.370274	0.175582	0.023706	-0.739237	0.150189	0.585427	-0.182381	0.749924	0.387383	0.504267	0	0
47396	9.073996	0.809480	-4.258507	0.363046	0.122111	-0.036790	-0.741406	0.153769	0.582861	-0.185413	0.748497	0.389232	0.503859	0	0
47397	9.030566	0.856226	-4.285563	0.370939	0.108235	-0.082634	-0.743300	0.157642	0.580030	-0.188213	0.746933	0.391479	0.503400	0	0
47398	8.998502	0.845548	-4.376215	0.377709	0.118731	-0.104671	-0.743943	0.161687	0.576214	-0.190997	0.745205	0.393907	0.503018	0	0
47399	8.985668	0.822620	-4.467667	0.412344	0.120803	-0.110122	-0.746501	0.163506	0.574807	-0.194011	0.743366	0.396530	0.502524	0	0
47400	8.932261	0.789543	-4.504530	0.421480	0.113404	-0.110111	-0.749516	0.167653	0.572565	-0.197055	0.741539	0.399199	0.501925	0	0
47401	8.903433	0.711553	-4.460485	0.455867	0.111173	-0.089871	-0.750852	0.171004	0.568573	-0.200447	0.739714	0.401893	0.501125	0	0
47402	8.891364	0.648263	-4.436293	0.482143	0.103349	-0.098996	-0.751488	0.175014	0.565458	-0.203950	0.737825	0.404791	0.500163	0	0
47403	8.903796	0.618239	-4.374155	0.498312	0.118790	-0.111835	-0.752673	0.177774	0.561848	-0.207567	0.735751	0.407823	0.499266	0	0
47404	8.780216	0.513008	-4.418526	0.501607	0.065908	-0.120966	-0.755003	0.182263	0.558217	-0.210943	0.733878	0.411042	0.497967	0	0
47405	8.725264	0.468682	-4.339470	0.487993	0.054783	-0.150355	-0.755325	0.185152	0.557557	-0.214022	0.731948	0.414416	0.496695	0	0
47406	8.641994	0.477172	-4.205873	0.523244	0.040563	-0.130089	-0.756797	0.188477	0.554126	-0.217384	0.730086	0.417827	0.495116	0	0
47407	8.744608	0.434283	-4.316265	0.542393	0.122207	-0.141181	-0.757160	0.193316	0.551481	-0.221177	0.727701	0.421231	0.494061	0	0
47408	8.744801	0.458335	-4.301623	0.525363	0.165902	-0.132104	-0.759350	0.197546	0.547270	-0.225057	0.725160	0.424368	0.493360	0	0
47409	8.731599	0.361124	-4.098876	0.473182	0.134622	-0.130333	-0.762920	0.200741	0.544273	-0.228441	0.722870	0.427299	0.492635	0	0
47410	8.967540	0.406135	-4.143636	0.445801	0.088515	-0.157782	-0.765803	0.203750	0.539010	-0.231293	0.720728	0.430406	0.491738	0	0
47411	9.188971	0.692792	-4.297382	0.481343	0.124120	-0.199886	-0.765874	0.207062	0.535425	-0.234338	0.718135	0.433879	0.491035	0	0
47412	9.237669	0.933014	-4.333867	0.502713	0.097542	-0.218104	-0.768145	0.208315	0.533839	-0.237310	0.715533	0.437628	0.490080	0	0
47413	9.060225	0.969347	-4.237628	0.551296	0.030644	-0.241789	-0.770896	0.212682	0.529923	-0.240226	0.713006	0.441940	0.488469	0	0
47414	8.924106	0.875497	-4.039924	0.642226	-0.055678	-0.219492	-0.771078	0.214641	0.527799	-0.243509	0.710747	0.446738	0.485764	0	0
47415	8.734589	0.694899	-3.855281	0.609748	-0.021242	-0.240781	-0.772814	0.217091	0.524879	-0.246601	0.708278	0.451414	0.483482	0	0
47416	8.519746	0.638568	-3.881428	0.500215	0.045164	-0.238405	-0.773714	0.220083	0.522264	-0.249216	0.705741	0.455371	0.482140	0	0
47417	8.341668	0.796196	-3.608057	0.462141	0.085071	-0.227537	-0.774468	0.222113	0.518886	-0.251793	0.703137	0.458946	0.481214	0	0
47418	8.386165	0.720755	-3.431479	0.411890	0.101728	-0.226741	-0.776181	0.222843	0.516139	-0.254081	0.700570	0.462219	0.480623	0	0
47419	8.646308	0.816626	-3.484058	0.374372	0.148200	-0.231405	-0.779147	0.222754	0.513072	-0.256306	0.697832	0.465215	0.480535	0	0
47420	8.899189	1.019918	-3.586386	0.361418	0.193034	-0.240591	-0.783538	0.223336	0.508376	-0.258589	0.694856	0.468094	0.480828	0	0
47421	9.080025	1.120866	-3.614229	0.315969	0.170295	-0.226824	-0.786668	0.223912	0.503385	-0.260524	0.692153	0.470700	0.481137	0	0
47422	9.207441	1.196077	-3.683717	0.303851	0.154402	-0.268074	-0.787950	0.223784	0.500581	-0.262085	0.689355	0.473575	0.481485	0	0
47423	9.394330	1.228980	-3.523834	0.342350	0.131887	-0.262406	-0.791197	0.222772	0.496055	-0.263841	0.686573	0.476636	0.481481	0	0
47424	9.542050	1.352794	-3.791821	0.330896	0.116386	-0.278875	-0.792746	0.222308	0.494356	-0.265343	0.683811	0.479792	0.481451	0	0
47425	9.494043	1.477196	-3.820613	0.322417	0.072258	-0.248532	-0.796660	0.219661	0.491420	-0.266733	0.681408	0.482802	0.481081	0	0
47426	9.341488	1.564950	-3.954425	0.346451	0.057707	-0.237474	-0.796689	0.220880	0.489811	-0.268249	0.679061	0.485890	0.480447	0	0
47427	9.232261	1.620767	-4.080403	0.374792	0.065780	-0.204418	-0.798708	0.222557	0.485300	-0.270163	0.676740	0.488854	0.479642	0	0
47428	9.059171	1.635931	-4.035187	0.373085	0.087679	-0.201738	-0.800260	0.222898	0.484633	-0.272169	0.674326	0.491731	0.478968	0	0
47429	8.828668	1.636142	-3.929953	0.339762	0.073755	-0.214674	-0.802105	0.222792	0.481555	-0.273821	0.671987	0.494561	0.478398	0	0
47430	8.827182	1.550940	-4.085033	0.224382	0.120915	-0.259038	-0.804368	0.222015	0.477736	-0.274714	0.669510	0.497011	0.478819	0	0
47431	8.856947	1.751677	-4.060684	0.133576	0.136463	-0.268375	-0.806033	0.218117	0.473437	-0.275024	0.667155	0.499034	0.479824	0	0
47432	8.907867	1.806854	-4.042906	0.103997	0.129390	-0.209676	-0.808555	0.217086	0.471993	-0.275381	0.665205	0.500540	0.480757	0	0
47433	8.889272	1.761899	-3.936230	0.037156	0.086886	-0.173043	-0.810932	0.216161	0.471256	-0.275249	0.663822	0.501597	0.481642	0	0
47434	8.728804	1.702806	-3.785696	-0.090576	-0.000631	-0.151172	-0.811726	0.212599	0.471464	-0.273940	0.663321	0.502130	0.482522	0	0
47435	8.417673	1.837904	-3.570293	-0.069269	-0.104965	-0.163849	-0.810533	0.208081	0.473138	-0.272177	0.663197	0.503140	0.482637	0	0
47436	8.103976	1.743359	-3.588163	-0.153435	-0.182546	-0.156634	-0.810196	0.205110	0.475478	-0.269512	0.663708	0.503903	0.482636	0	0
47437	7.985778	1.837778	-3.334349	-0.098614	-0.216007	-0.154641	-0.808741	0.202672	0.478262	-0.267033	0.664239	0.505006	0.482129	0	0
47438	9.399364	2.091940	-3.861372	-0.133200	0.020282	-0.033628	-0.808689	0.200788	0.481796	-0.266108	0.664338	0.504491	0.483044	0	0
47439	9.924297	2.126502	-4.542573	-0.030369	0.290422	0.158933	-0.810028	0.203362	0.476211	-0.268145	0.663819	0.502488	0.484715	0	0
47440	10.335725	1.728869	-4.763437	-0.003862	0.284908	0.190209	-0.811315	0.203795	0.473581	-0.270491	0.663411	0.500397	0.486131	0	0
47441	9.572394	1.109720	-4.125438	-0.105336	-0.147218	0.027121	-0.811339	0.206042	0.474283	-0.269193	0.664552	0.500079	0.485620	0	0
47442	9.214224	0.369341	-3.701437	-0.371993	-0.315378	-0.044892	-0.809583	0.203219	0.479006	-0.264958	0.666847	0.499394	0.485508	0	0
47443	8.115536	0.086760	-3.570411	-0.366108	-0.372466	0.043930	-0.805252	0.197284	0.485337	-0.260878	0.669841	0.498276	0.484744	0	0
47444	7.418479	-0.599748	-3.367671	-0.117140	-0.399816	0.117604	-0.803540	0.199461	0.492759	-0.258697	0.672666	0.497928	0.482352	0	0
47445	7.040950	-0.767384	-3.506811	-0.189498	-0.181500	0.194992	-0.798574	0.199310	0.500145	-0.257476	0.675005	0.496138	0.481583	0	0
47446	7.940088	0.120682	-3.836559	-0.021539	0.092329	0.261284	-0.797042	0.200403	0.500620	-0.258970	0.676018	0.493855	0.481707	0	0
47447	8.948131	0.606493	-4.245462	0.132790	0.373361	0.362361	-0.798430	0.206828	0.494993	-0.263473	0.675662	0.491038	0.482644	0	0
47448	10.417959	0.737557	-4.304404	0.143738	0.434822	0.355289	-0.799399	0.212861	0.488496	-0.268259	0.674978	0.488065	0.483978	0	0
47449	11.049031	0.989582	-4.442295	0.024249	0.089600	0.162176	-0.800877	0.216485	0.484803	-0.269668	0.675275	0.486810	0.484044	0	0
47450	10.540855	1.062805	-4.751297	-0.242457	-0.212707	-0.068284	-0.800453	0.216195	0.484781	-0.266728	0.676586	0.486690	0.483962	0	0
47451	9.741508	1.072247	-4.673038	-0.447437	-0.211350	-0.208331	-0.798499	0.209078	0.489797	-0.261682	0.677786	0.486457	0.485272	0	0
47452	8.650696	1.335472	-4.379337	-0.224315	-0.274722	-0.272212	-0.796282	0.203500	0.495328	-0.257525	0.678380	0.487892	0.485224	0	0
47453	7.668044	0.939225	-4.151948	-0.101063	-0.204703	-0.220975	-0.796168	0.197169	0.499428	-0.254783	0.678562	0.489395	0.484904	0	0
47454	7.406549	0.494518	-4.125746	-0.062583	-0.079133	-0.199210	-0.795002	0.195837	0.502985	-0.253014	0.678149	0.490587	0.485204	0	0
47455	7.659050	0.342395	-4.126519	0.027818	0.065347	-0.186388	-0.797632	0.192514	0.501821	-0.252632	0.676857	0.491792	0.485986	0	0
47456	8.339673	0.300793	-4.275424	0.132086	0.191037	-0.166060	-0.797510	0.191695	0.498118	-0.253675	0.674788	0.493028	0.487066	0	0
47457	9.047090	0.375567	-4.436648	0.201561	0.249765	-0.070426	-0.800595	0.190557	0.496110	-0.255937	0.672722	0.493821	0.487937	0	0
47458	9.340355	0.433925	-4.241932	0.211770	0.197336	-0.024363	-0.802335	0.192764	0.492332	-0.258227	0.671113	0.494457	0.488302	0	0
47459	9.219997	0.358961	-4.194445	0.181626	0.079483	0.023443	-0.803638	0.194341	0.489633	-0.259972	0.670384	0.494949	0.487878	0	0
47460	9.091064	0.252940	-3.997089	0.188409	-0.014754	0.012556	-0.805652	0.196511	0.486698	-0.261254	0.670026	0.495796	0.486825	0	0
47461	8.884040	0.407710	-4.036644	0.224991	-0.097842	-0.047821	-0.805102	0.198674	0.488933	-0.262065	0.669689	0.497432	0.485179	0	0
47462	8.720452	0.484016	-4.034860	0.324573	-0.106007	-0.086175	-0.804427	0.200532	0.488621	-0.263315	0.668927	0.499822	0.483094	0	0
47463	8.919256	0.616382	-4.244318	0.450865	-0.049714	-0.124498	-0.803192	0.202517	0.488451	-0.265502	0.667366	0.502924	0.480831	0	0
47464	9.305295	0.719397	-4.533429	0.505404	0.052916	-0.148319	-0.803371	0.204591	0.486897	-0.268444	0.665025	0.506156	0.479047	0	0
47465	9.798422	1.263673	-4.871974	0.531225	0.191516	-0.186839	-0.805260	0.206056	0.480826	-0.272069	0.661741	0.509387	0.478123	0	0
47466	9.335100	1.474372	-4.428178	0.430124	0.032875	-0.117100	-0.807539	0.207222	0.478112	-0.274545	0.659817	0.512089	0.476479	0	0
47467	8.924738	1.016526	-3.708130	0.302782	-0.144493	-0.072248	-0.807024	0.210118	0.477023	-0.275479	0.659318	0.514370	0.474168	0	0
47468	8.408084	0.983594	-3.512706	0.326490	-0.140838	-0.075074	-0.805047	0.211325	0.480871	-0.276572	0.658704	0.516761	0.471779	0	0
47469	7.925250	1.277086	-3.444430	0.482909	-0.076856	-0.045565	-0.804959	0.213741	0.478071	-0.279161	0.657505	0.519512	0.468896	0	0
47470	7.696442	1.434618	-3.497645	0.490792	0.018066	-0.032881	-0.804573	0.216570	0.478383	-0.282346	0.655882	0.521934	0.466568	0	0
47471	7.859160	1.538551	-3.377456	0.527796	0.096146	-0.093436	-0.805204	0.219890	0.474804	-0.285891	0.653463	0.524697	0.464699	0	0
47472	8.352853	1.701370	-3.481808	0.516117	0.241384	-0.133931	-0.808400	0.225334	0.469414	-0.289926	0.650161	0.527234	0.463959	0	0
47473	9.285420	2.011713	-3.606441	0.538939	0.402915	-0.185275	-0.810712	0.225764	0.461318	-0.294710	0.645753	0.529725	0.464264	0	0
47474	10.063441	2.364512	-4.101807	0.554987	0.515127	-0.211817	-0.816557	0.227466	0.451648	-0.300046	0.640602	0.532088	0.465279	0	0
47475	10.053865	2.449833	-4.129876	0.530404	0.428073	-0.232819	-0.821870	0.231306	0.441826	-0.304650	0.635779	0.534717	0.465888	0	0
47476	9.699748	2.154640	-3.992962	0.496288	0.268257	-0.331852	-0.826402	0.231504	0.436264	-0.307711	0.631238	0.538274	0.465954	0	0
47477	9.334170	1.956059	-3.821174	0.472700	0.121927	-0.379487	-0.829496	0.229624	0.431964	-0.309596	0.627176	0.542457	0.465340	0	0
47478	8.941087	1.837462	-3.812079	0.518060	0.063338	-0.388587	-0.834008	0.228915	0.427469	-0.311406	0.623156	0.547072	0.464128	0	0
47479	8.577792	1.767667	-4.021157	0.520455	0.067604	-0.368501	-0.835418	0.228321	0.425479	-0.313317	0.619209	0.551536	0.462840	0	0
47480	8.528776	1.898713	-4.182711	0.505117	0.131763	-0.331924	-0.838184	0.224052	0.423274	-0.315621	0.615224	0.555425	0.461937	0	0
47481	8.817377	1.961035	-4.280049	0.466756	0.205463	-0.267816	-0.839898	0.222944	0.417323	-0.318400	0.611324	0.558549	0.461442	0	0
47482	9.072647	2.057035	-4.339691	0.478525	0.194426	-0.236507	-0.843172	0.223279	0.411477	-0.321337	0.607585	0.561535	0.460718	0	0
47483	9.049218	1.968239	-4.216212	0.454364	0.142549	-0.245663	-0.845056	0.225772	0.407718	-0.323766	0.604102	0.564636	0.459807	0	0
47484	8.943122	1.886199	-4.191041	0.394077	0.063795	-0.234680	-0.847465	0.225032	0.403201	-0.325453	0.601207	0.567622	0.458732	0	0
47485	8.663286	1.849725	-4.217044	0.307615	0.033567	-0.249551	-0.850532	0.223258	0.402558	-0.326345	0.598654	0.570405	0.457985	0	0
47486	8.361152	1.995633	-4.088860	0.269634	-0.006366	-0.227578	-0.851622	0.220716	0.402410	-0.326897	0.596521	0.572975	0.457166	0	0
47487	8.242702	2.127076	-3.883102	0.244147	-0.036337	-0.218402	-0.851769	0.219704	0.399821	-0.327140	0.594659	0.575499	0.456247	0	0
47488	8.306089	2.196069	-3.817394	0.230638	-0.026829	-0.176207	-0.851087	0.221122	0.399762	-0.327579	0.593019	0.577651	0.455346	0	0
47489	8.369405	2.204215	-3.735173	0.178281	-0.032907	-0.148754	-0.852601	0.218607	0.399199	-0.327759	0.591750	0.579443	0.454590	0	0
47490	8.427749	2.295584	-3.707775	0.135960	-0.024863	-0.157997	-0.854280	0.217820	0.398324	-0.327729	0.590508	0.581044	0.454183	0	0
47491	8.462101	2.304018	-3.631714	0.092629	-0.022360	-0.136052	-0.853417	0.216102	0.398209	-0.327517	0.589540	0.582334	0.453942	0	0
47492	8.514703	2.343380	-3.701054	0.040050	-0.060321	-0.114056	-0.853274	0.216478	0.399214	-0.326908	0.589030	0.583349	0.453739	0	0
47493	8.683827	2.302369	-3.625525	0.019579	-0.087658	-0.055295	-0.853513	0.213869	0.400178	-0.326249	0.589065	0.584044	0.453274	0	0
47494	9.176820	2.219404	-4.026121	0.036587	-0.090963	0.032914	-0.852116	0.214403	0.400478	-0.326109	0.589560	0.584279	0.452428	0	0
47495	9.728353	2.005527	-4.280011	0.078351	-0.024277	0.150417	-0.852408	0.216586	0.402583	-0.327095	0.590316	0.583820	0.451321	0	0
47496	9.867002	1.584543	-4.244464	0.137178	-0.063806	0.162485	-0.851501	0.221486	0.401193	-0.328291	0.591113	0.583652	0.449622	0	0
47497	9.774080	1.217532	-3.953544	0.157060	-0.201769	0.096606	-0.849125	0.223608	0.403690	-0.328462	0.592090	0.584442	0.447180	0	0
47498	9.474864	1.223518	-3.700784	0.084799	-0.280726	0.002024	-0.848141	0.225426	0.407023	-0.327358	0.593086	0.585696	0.445025	0	0
47499	8.956002	1.290244	-3.521535	0.118720	-0.329537	0.045196	-0.845331	0.227196	0.410758	-0.326321	0.594447	0.587022	0.442213	0	0
47500	8.378579	1.087943	-3.322528	0.052952	-0.315085	0.081592	-0.841817	0.230254	0.417093	-0.325170	0.596155	0.587762	0.439772	0	0
47501	8.085977	1.033981	-3.123543	-0.018482	-0.249269	0.106973	-0.838990	0.230873	0.421037	-0.324057	0.597959	0.587840	0.438037	0	0
47502	8.397781	0.965992	-3.280565	-0.070631	-0.085280	0.124095	-0.838143	0.232017	0.423628	-0.323701	0.599303	0.587028	0.437553	0	0
47503	8.872901	0.975827	-3.539800	-0.080146	0.094974	0.160590	-0.838027	0.233734	0.423453	-0.324477	0.600107	0.585392	0.438067	0	0
47504	9.392663	0.988007	-3.636447	-0.048051	0.103396	0.127721	-0.837351	0.234530	0.421529	-0.325376	0.600571	0.584040	0.438568	0	0
47505	9.542925	1.170786	-3.602230	-0.073426	0.007932	0.078339	-0.836937	0.234829	0.421123	-0.325326	0.601249	0.583204	0.438789	0	0
47506	9.272941	1.260694	-3.654346	-0.126203	-0.079469	0.063648	-0.835536	0.234943	0.421257	-0.324411	0.602387	0.582494	0.438849	0	0
47507	8.858508	1.151416	-3.605746	-0.221862	-0.089003	0.010149	-0.835387	0.235948	0.423986	-0.322603	0.603570	0.581726	0.439574	0	0
47508	8.378075	1.127848	-3.404369	-0.246183	-0.063800	-0.012064	-0.835194	0.233528	0.426783	-0.320717	0.604584	0.580885	0.440671	0	0
47509	8.261985	1.090398	-3.443748	-0.277595	-0.000263	0.004256	-0.834723	0.231118	0.429297	-0.319061	0.605512	0.579613	0.442272	0	0
47510	8.804568	1.048544	-3.681690	-0.208961	0.138173	0.059329	-0.834708	0.228655	0.427178	-0.318879	0.605925	0.577847	0.444144	0	0
47511	9.462722	1.169434	-4.000182	-0.091737	0.247522	0.121934	-0.836691	0.229328	0.425694	-0.320302	0.605833	0.575886	0.445789	0	0
47512	9.932984	1.201318	-4.273583	0.097440	0.270523	0.146224	-0.838159	0.231578	0.420933	-0.323118	0.605174	0.574520	0.446414	0	0
47513	10.057209	1.092558	-4.365889	0.177282	0.191313	0.128162	-0.838799	0.235481	0.417108	-0.325870	0.604493	0.573892	0.446144	0	0
47514	9.629547	1.012939	-4.171682	0.163237	0.024055	0.029201	-0.839144	0.238891	0.414515	-0.327152	0.604029	0.574332	0.445268	0	0
47515	9.172868	1.023942	-4.028936	0.138857	-0.078897	-0.051523	-0.839978	0.237936	0.413902	-0.327317	0.603643	0.575495	0.444168	0	0
47516	8.619207	1.061065	-3.974175	0.137942	-0.088094	-0.084657	-0.840010	0.240765	0.414358	-0.327296	0.603099	0.576876	0.443127	0	0
47517	8.334936	1.043466	-3.958829	0.178579	-0.024317	-0.076487	-0.839564	0.239553	0.415683	-0.327902	0.602194	0.578185	0.442204	0	0
47518	8.366847	0.951979	-3.844684	0.205007	0.060832	-0.054554	-0.840123	0.238892	0.414805	-0.329262	0.600960	0.579171	0.441583	0	0
47519	8.578984	0.986895	-3.847558	0.320574	0.145989	-0.051659	-0.840197	0.241169	0.409049	-0.331812	0.598971	0.580390	0.440774	0	0
47520	8.848134	1.017952	-3.954033	0.384978	0.208030	-0.044231	-0.842504	0.245001	0.407202	-0.335145	0.596535	0.581611	0.439945	0	0
47521	9.056624	0.996518	-4.092397	0.438766	0.203758	-0.051421	-0.844134	0.247647	0.400220	-0.338726	0.593878	0.583136	0.438778	0	0
47522	9.046603	0.948478	-4.121319	0.456573	0.164298	-0.100884	-0.846015	0.249592	0.396005	-0.341973	0.591027	0.585138	0.437440	0	0
47523	8.974397	0.831781	-4.061412	0.472602	0.106192	-0.146672	-0.847470	0.251240	0.391908	-0.344749	0.588098	0.587680	0.435799	0	0
47524	8.849430	0.695512	-3.961015	0.483595	0.045210	-0.175045	-0.849199	0.253250	0.389240	-0.347114	0.585213	0.590614	0.433834	0	0
47525	8.763422	0.689958	-3.863637	0.522085	0.026384	-0.170369	-0.850383	0.254819	0.383732	-0.349589	0.582289	0.593754	0.431489	0	0
47526	8.801520	0.663653	-3.911124	0.543041	0.043004	-0.140990	-0.851955	0.255013	0.380248	-0.352423	0.579365	0.596730	0.429008	0	0
47527	8.949698	0.637894	-4.056922	0.559385	0.035906	-0.145510	-0.852290	0.258240	0.378485	-0.355256	0.576381	0.599815	0.426381	0	0
47528	9.046346	0.646505	-4.026666	0.623192	0.039961	-0.154544	-0.852773	0.260056	0.373547	-0.358442	0.573077	0.603167	0.423428	0	0
47529	8.988236	0.608382	-4.046479	0.601412	-0.034453	-0.140724	-0.853807	0.262489	0.370759	-0.361086	0.570229	0.606611	0.420094	0	0
47530	8.963945	0.474755	-4.015042	0.599407	-0.105116	-0.175510	-0.853980	0.263474	0.368153	-0.363150	0.567439	0.610466	0.416493	0	0
47531	8.948947	0.502631	-4.096421	0.621984	-0.144330	-0.182745	-0.854853	0.265382	0.367297	-0.365038	0.564677	0.614582	0.412524	0	0
47532	9.025537	0.702977	-4.247728	0.706032	-0.127648	-0.188067	-0.856000	0.266733	0.366268	-0.367479	0.561469	0.618971	0.408150	0	0
47533	9.145794	0.848847	-4.338226	0.755319	-0.073819	-0.197185	-0.854247	0.269882	0.362515	-0.370455	0.557782	0.623392	0.403764	0	0
47534	9.093230	0.916728	-4.309249	0.759070	-0.071298	-0.193511	-0.856547	0.271962	0.358593	-0.373480	0.554045	0.627750	0.399346	0	0
47535	8.974307	0.861204	-4.085370	0.668631	-0.106377	-0.219352	-0.857003	0.274020	0.357462	-0.375638	0.550607	0.631996	0.395359	0	0
47536	8.644557	1.000168	-3.787126	0.602336	-0.121161	-0.232344	-0.857028	0.274427	0.354959	-0.377288	0.547358	0.636064	0.391759	0	0
47537	8.338442	1.295855	-3.614340	0.682883	-0.083727	-0.232260	-0.857598	0.275018	0.354721	-0.379582	0.543644	0.640288	0.387814	0	0
47538	8.110076	1.428226	-3.600106	0.784829	0.005022	-0.259758	-0.858915	0.277204	0.351218	-0.382879	0.538990	0.644660	0.383805	0	0
47539	8.158608	1.461432	-3.570306	0.802253	0.138432	-0.305798	-0.861810	0.279619	0.343531	-0.386916	0.533421	0.648811	0.380529	0	0
47540	8.629275	1.622549	-3.536134	0.855891	0.298578	-0.368213	-0.865928	0.278662	0.335225	-0.392022	0.526580	0.652808	0.377988	0	0
47541	9.161499	1.916834	-3.699038	0.970606	0.466255	-0.404798	-0.870493	0.278133	0.324141	-0.398631	0.518358	0.656714	0.375665	0	0
47542	9.592265	1.856204	-3.744526	1.047345	0.494401	-0.446818	-0.874670	0.278972	0.311172	-0.405612	0.509389	0.660894	0.373123	0	0
47543	9.501115	1.848812	-3.688028	1.103238	0.413867	-0.504407	-0.880366	0.277188	0.296932	-0.412063	0.500015	0.665824	0.369956	0	0
47544	9.237721	1.784374	-3.446728	1.131006	0.314297	-0.551052	-0.885748	0.275209	0.286608	-0.417761	0.490504	0.671375	0.366247	0	0
47545	9.136417	1.734053	-3.438437	1.057710	0.327708	-0.556752	-0.891981	0.272114	0.273134	-0.423092	0.481129	0.676535	0.363055	0	0
47546	9.264472	1.717228	-3.696944	1.032367	0.362032	-0.481598	-0.896251	0.269509	0.260655	-0.428757	0.472170	0.680989	0.359829	0	0
47547	9.472095	1.630779	-4.229395	1.082624	0.383819	-0.384257	-0.899532	0.267647	0.250178	-0.435082	0.463514	0.684980	0.355895	0	0
47548	9.556741	1.492382	-4.441180	1.061830	0.322108	-0.335578	-0.903254	0.267484	0.240092	-0.441009	0.455444	0.688829	0.351562	0	0
47549	9.538040	1.472001	-4.358493	1.024262	0.176730	-0.288628	-0.905433	0.267297	0.229990	-0.445862	0.448311	0.692904	0.346566	0	0
47550	9.242516	1.511630	-4.265062	0.982480	0.056607	-0.264716	-0.909012	0.267780	0.221206	-0.449747	0.441893	0.697178	0.341177	0	0
47551	8.759335	1.420381	-4.078516	0.892291	0.004235	-0.279606	-0.911264	0.266279	0.217624	-0.452755	0.435917	0.701389	0.336219	0	0
47552	8.269341	1.469912	-3.898044	0.822087	-0.001619	-0.303685	-0.911038	0.267124	0.211916	-0.455315	0.430076	0.705424	0.331814	0	0
47553	8.011064	1.590277	-3.696791	0.782504	0.030384	-0.314855	-0.913389	0.262748	0.208858	-0.457840	0.424197	0.709194	0.327847	0	0
47554	8.026338	1.588747	-3.591098	0.723078	0.086009	-0.318724	-0.915795	0.260540	0.202284	-0.460485	0.418351	0.712469	0.324536	0	0
47555	8.217487	1.673810	-3.525232	0.713559	0.132961	-0.302243	-0.918209	0.259435	0.196480	-0.463428	0.412488	0.715399	0.321392	0	0
47556	8.538742	1.777484	-3.468941	0.648781	0.151297	-0.296803	-0.921043	0.258464	0.190970	-0.466247	0.406884	0.717955	0.318747	0	0
47557	8.827995	1.838664	-3.481774	0.538046	0.155245	-0.263919	-0.921466	0.254528	0.184129	-0.468707	0.401996	0.719991	0.316744	0	0
47558	9.058852	1.803691	-3.526865	0.427031	0.101511	-0.236479	-0.923996	0.252882	0.180681	-0.470426	0.397986	0.721778	0.315185	0	0
47559	9.273529	1.718177	-3.772151	0.323667	0.018359	-0.194313	-0.926242	0.251746	0.178385	-0.471237	0.395017	0.723464	0.313841	0	0
47560	9.695464	1.514068	-3.963163	0.253364	-0.023428	-0.152122	-0.925804	0.247681	0.173915	-0.471617	0.392814	0.724938	0.312633	0	0
47561	10.081743	1.250827	-4.066276	0.207880	-0.005582	-0.076960	-0.927338	0.247656	0.174911	-0.472157	0.391308	0.725900	0.311474	0	0
47562	9.784953	0.843913	-3.946725	0.143996	-0.168697	-0.056767	-0.925947	0.248359	0.174661	-0.471345	0.390762	0.727334	0.310038	0	0
47563	9.436314	0.726252	-3.490036	0.153075	-0.331283	-0.111626	-0.925046	0.245624	0.177853	-0.469190	0.390269	0.729786	0.308162	0	0
47564	9.081437	0.732370	-3.578169	0.150450	-0.363303	-0.069452	-0.924999	0.245350	0.183453	-0.466936	0.390193	0.732189	0.305971	0	0
47565	8.714255	0.527519	-3.300089	0.099551	-0.318115	0.007346	-0.925522	0.245667	0.188814	-0.465022	0.390770	0.733931	0.303973	0	0
47566	8.462440	0.365585	-3.388340	0.000962	-0.207171	0.003221	-0.925632	0.246283	0.193768	-0.463541	0.391440	0.734852	0.303144	0	0
47567	8.819049	0.606961	-3.491884	0.023743	-0.086831	0.023375	-0.924636	0.245659	0.194563	-0.463074	0.391782	0.735218	0.302528	0	0
47568	9.165757	0.712288	-3.571792	-0.017938	0.082417	0.091016	-0.923827	0.247150	0.192962	-0.463912	0.392306	0.734395	0.302564	0	0
47569	9.323417	0.519130	-3.356738	0.004653	0.077261	0.114935	-0.923019	0.249046	0.191808	-0.464854	0.392911	0.733581	0.302308	0	0
47570	9.161508	0.325981	-3.335035	-0.078694	0.035351	0.079904	-0.922749	0.249503	0.191132	-0.465073	0.393777	0.732835	0.302655	0	0
47571	9.005488	0.387006	-3.282912	-0.127745	0.023945	0.025666	-0.922772	0.251479	0.191536	-0.464833	0.394503	0.732216	0.303575	0	0
47572	8.993263	0.580075	-3.387470	-0.153937	0.081770	-0.001061	-0.922621	0.250624	0.191481	-0.464848	0.394985	0.731340	0.305034	0	0
47573	9.151814	0.662714	-3.484642	-0.111677	0.169256	-0.002907	-0.922072	0.249893	0.188762	-0.465646	0.394981	0.730202	0.306542	0	0
47574	9.459302	0.745091	-3.640523	-0.047112	0.219825	0.011896	-0.923216	0.250040	0.186114	-0.467128	0.394636	0.728954	0.307701	0	0
47575	9.685473	0.890395	-3.744646	0.034216	0.221471	0.043321	-0.924934	0.249742	0.181056	-0.469022	0.394124	0.727831	0.308133	0	0
47576	9.704388	0.783580	-3.746050	0.038989	0.126803	0.025116	-0.925115	0.250775	0.177471	-0.470204	0.393753	0.727227	0.308233	0	0
47577	9.502201	0.843166	-3.742931	0.040429	0.077818	-0.018881	-0.926127	0.252550	0.176467	-0.470884	0.393200	0.727039	0.308344	0	0
47578	9.138242	0.919110	-3.789208	0.106386	0.044207	-0.046295	-0.925849	0.251505	0.174434	-0.471507	0.392248	0.727309	0.307966	0	0
47579	8.750332	0.834004	-3.748689	0.193166	0.031428	-0.084742	-0.925567	0.251230	0.174133	-0.472244	0.390639	0.728066	0.307093	0	0
47580	8.586074	0.687103	-3.738673	0.235734	0.063769	-0.104958	-0.927260	0.251580	0.173328	-0.473332	0.388589	0.728864	0.306125	0	0
47581	8.682582	0.693517	-3.725333	0.328085	0.156232	-0.115914	-0.929518	0.249586	0.168170	-0.475399	0.385727	0.729555	0.304895	0	0
47582	8.812801	0.707050	-3.718038	0.447503	0.174257	-0.099162	-0.929020	0.251658	0.163519	-0.478115	0.382363	0.730433	0.302774	0	0
47583	8.993162	0.642985	-3.737277	0.530939	0.207718	-0.061403	-0.931011	0.250797	0.158429	-0.481480	0.378759	0.731251	0.299985	0	0
47584	9.052629	0.568304	-3.805201	0.574855	0.174300	-0.058513	-0.931064	0.250313	0.150816	-0.484775	0.375055	0.732315	0.296719	0	0
47585	9.052455	0.561291	-3.824563	0.581346	0.153930	-0.087832	-0.932539	0.251813	0.143902	-0.487823	0.371149	0.733591	0.293463	0	0
47586	8.979907	0.420803	-3.798613	0.577401	0.112011	-0.095152	-0.933559	0.251262	0.137979	-0.490528	0.367321	0.735050	0.290103	0	0
47587	8.950491	0.268234	-3.798507	0.576028	0.098487	-0.146549	-0.935262	0.250876	0.134741	-0.492943	0.363147	0.736746	0.286945	0	0
47588	9.018269	0.333064	-3.786127	0.586519	0.082878	-0.162994	-0.935985	0.250225	0.130775	-0.495232	0.358836	0.738567	0.283726	0	0
47589	9.010692	0.362992	-3.843616	0.568400	0.086237	-0.156610	-0.937574	0.249995	0.124316	-0.497464	0.354637	0.740286	0.280606	0	0
47590	8.955619	0.372532	-3.802850	0.553844	0.073104	-0.152039	-0.938252	0.246967	0.122309	-0.499561	0.350569	0.741973	0.277518	0	0
47591	8.916978	0.275403	-3.773054	0.529591	0.048312	-0.167669	-0.938699	0.246339	0.117780	-0.501311	0.346565	0.743763	0.274586	0	0
47592	8.904657	0.232066	-3.789783	0.516274	0.045812	-0.186971	-0.940254	0.245376	0.114646	-0.502946	0.342480	0.745557	0.271839	0	0
47593	8.891918	0.169950	-3.852510	0.492675	0.019562	-0.177814	-0.942498	0.243306	0.111028	-0.504295	0.338647	0.747383	0.269115	0	0
47594	8.980760	0.145477	-3.882560	0.468775	-0.007857	-0.179638	-0.943322	0.241634	0.110510	-0.505361	0.334983	0.749254	0.266488	0	0
47595	9.073994	0.094888	-3.956421	0.454147	-0.055935	-0.174992	-0.944446	0.239290	0.106303	-0.505996	0.331553	0.751311	0.263767	0	0
47596	9.284990	0.063509	-4.078035	0.416178	-0.082692	-0.155716	-0.944976	0.236747	0.106010	-0.506366	0.328514	0.753308	0.261150	0	0
47597	9.389981	0.157239	-4.250422	0.402023	-0.120745	-0.133628	-0.944586	0.238102	0.104405	-0.506427	0.325818	0.755389	0.258382	0	0
47598	9.322132	0.121799	-4.284346	0.390169	-0.158048	-0.094158	-0.944273	0.235803	0.104680	-0.506284	0.323560	0.757469	0.255394	0	0
47599	9.170207	0.057917	-3.962675	0.350388	-0.185022	-0.073122	-0.945374	0.235041	0.106048	-0.505828	0.321739	0.759521	0.252489	0	0
47600	9.054950	0.106811	-3.931478	0.270375	-0.176694	-0.054956	-0.944931	0.234769	0.108555	-0.505241	0.320423	0.761241	0.250143	0	0
47601	8.894140	0.234351	-3.593734	0.147564	-0.177855	-0.061621	-0.946750	0.235567	0.110307	-0.504207	0.319691	0.762694	0.248738	0	0
47602	8.910693	0.430572	-3.407095	0.087067	-0.121961	-0.070044	-0.945580	0.233160	0.112533	-0.503407	0.319045	0.763720	0.248037	0	0
47603	8.984586	0.619923	-3.280612	0.031940	-0.058373	-0.083965	-0.946695	0.233136	0.113385	-0.502858	0.318425	0.764350	0.248008	0	0
47604	9.005579	0.843601	-3.154342	0.063616	-0.009848	-0.065583	-0.946982	0.233310	0.112837	-0.502849	0.317654	0.764737	0.247821	0	0
47605	8.909999	0.862390	-3.058863	0.066302	0.024278	-0.036285	-0.948676	0.232876	0.110579	-0.503160	0.317019	0.764883	0.247555	0	0
47606	8.756978	0.993097	-2.960507	0.097815	0.039329	-0.090394	-0.947820	0.230928	0.109327	-0.503574	0.315762	0.765185	0.247385	0	0
47607	8.654256	1.138608	-2.907411	0.125519	0.051971	-0.149999	-0.948655	0.229980	0.108573	-0.504003	0.313886	0.765693	0.247329	0	0
47608	8.850014	1.306930	-2.903973	0.129087	0.109569	-0.158271	-0.949472	0.227218	0.107005	-0.504881	0.311779	0.765925	0.247483	0	0
47609	9.334416	1.312439	-3.207058	0.104848	0.217845	-0.118019	-0.952003	0.225714	0.103566	-0.506591	0.309835	0.765435	0.247944	0	0
47610	9.991337	1.255007	-3.608788	0.095251	0.302074	-0.075841	-0.952869	0.224552	0.098446	-0.509034	0.308049	0.764343	0.248535	0	0
47611	10.532867	1.285723	-4.012874	0.097914	0.274472	-0.042647	-0.952629	0.223725	0.091932	-0.511335	0.306569	0.763302	0.248841	0	0
47612	10.637586	1.145796	-4.121561	0.093442	0.113005	0.010818	-0.951824	0.224716	0.088897	-0.512537	0.305918	0.762895	0.248418	0	0
47613	10.222800	0.885923	-4.054607	0.043756	-0.052925	0.015441	-0.952531	0.224760	0.088204	-0.512315	0.305970	0.763212	0.247837	0	0
47614	9.591589	0.817059	-4.012129	-0.024864	-0.135049	-0.011321	-0.952240	0.224695	0.089461	-0.511207	0.306369	0.763849	0.247669	0	0
47615	8.854554	0.899811	-4.008181	-0.087984	-0.176534	-0.040889	-0.954165	0.225033	0.094837	-0.509495	0.306970	0.764643	0.248002	0	0
47616	8.350574	1.224215	-3.883361	-0.086223	-0.141445	-0.044666	-0.953165	0.224381	0.096191	-0.508064	0.307444	0.765258	0.248454	0	0
47617	8.130342	1.274467	-3.717802	-0.094535	-0.073036	-0.019134	-0.952998	0.222903	0.097221	-0.507173	0.307986	0.765439	0.249044	0	0
47618	8.243443	1.171494	-3.693719	-0.105293	0.061755	-0.024868	-0.952987	0.222577	0.098044	-0.507287	0.308201	0.764911	0.250166	0	0
47619	8.515563	1.179604	-3.718334	-0.131095	0.138251	-0.039661	-0.952429	0.221791	0.096445	-0.507846	0.308242	0.763990	0.251791	0	0
47620	8.751323	1.232248	-3.789605	-0.157304	0.187661	-0.032391	-0.953300	0.222509	0.093689	-0.508738	0.308347	0.762710	0.253735	0	0
47621	8.801641	1.151900	-3.792011	-0.199825	0.133037	-0.009450	-0.952737	0.221432	0.092212	-0.509116	0.308978	0.761541	0.255713	0	0
47622	8.660704	1.114177	-3.617914	-0.240154	0.042507	-0.002993	-0.954562	0.221074	0.091365	-0.508717	0.310092	0.760689	0.257686	0	0
47623	8.503931	1.165007	-3.348451	-0.281364	-0.055560	0.006241	-0.952445	0.221096	0.093172	-0.507440	0.311737	0.760213	0.259619	0	0
47624	8.459859	1.330624	-3.198389	-0.299051	-0.121598	0.002664	-0.954102	0.220179	0.094956	-0.505615	0.313612	0.760013	0.261497	0	0
47625	8.632998	1.532436	-3.329144	-0.317470	-0.161083	0.002759	-0.953653	0.220408	0.098898	-0.503404	0.315680	0.759972	0.263389	0	0
47626	8.859908	1.661134	-3.641120	-0.359585	-0.156171	0.000896	-0.952776	0.220319	0.103378	-0.501108	0.317930	0.759774	0.265622	0	0
47627	9.051859	1.719728	-3.771097	-0.369715	-0.198320	-0.032041	-0.952021	0.219202	0.108498	-0.498340	0.320083	0.759868	0.267962	0	0
47628	9.639240	1.799456	-3.877079	-0.332288	-0.134927	-0.075973	-0.953796	0.217630	0.112069	-0.496072	0.321545	0.759860	0.270432	0	0
47629	9.820855	1.586184	-3.981874	-0.316716	-0.072119	-0.048514	-0.954872	0.216062	0.115352	-0.494376	0.322959	0.759501	0.272852	0	0
47630	9.743916	1.191337	-3.793176	-0.272963	-0.138287	-0.084186	-0.954385	0.212507	0.117935	-0.492240	0.324068	0.759680	0.274893	0	0
47631	9.513640	0.888726	-3.530514	-0.321885	-0.211267	-0.094351	-0.954453	0.209975	0.123115	-0.489333	0.325531	0.760122	0.277123	0	0
47632	9.636887	0.520715	-3.638965	-0.355443	-0.172971	-0.055059	-0.953982	0.209282	0.128404	-0.486733	0.327353	0.760128	0.279529	0	0
47633	9.645059	0.503701	-3.820531	-0.305461	-0.084043	0.026554	-0.953550	0.209208	0.129800	-0.485171	0.329293	0.759579	0.281451	0	0
47634	9.460539	0.362459	-3.319411	-0.301672	-0.090448	0.101764	-0.953409	0.210518	0.132127	-0.483803	0.331805	0.758802	0.282949	0	0
47635	9.207795	0.320573	-2.957597	-0.407306	-0.154349	0.127300	-0.953105	0.211168	0.136237	-0.481643	0.335193	0.757951	0.284914	0	0
47636	8.900031	0.155755	-2.802243	-0.601775	-0.175315	0.178248	-0.951118	0.212584	0.141642	-0.478823	0.339957	0.756439	0.288023	0	0
47637	8.597070	0.132389	-2.708945	-0.773774	-0.138982	0.208984	-0.950698	0.216406	0.147914	-0.475738	0.345651	0.754124	0.292398	0	0
47638	8.560436	0.274957	-2.832242	-0.791749	-0.031546	0.245492	-0.948015	0.216784	0.151002	-0.473493	0.351372	0.751055	0.297083	0	0
47639	8.957391	0.570780	-3.038383	-0.685842	0.073825	0.297045	-0.948032	0.220309	0.154732	-0.472519	0.356639	0.747585	0.301084	0	0
47640	9.471435	0.818703	-3.350659	-0.536425	0.148562	0.335901	-0.946523	0.223121	0.155033	-0.472745	0.361254	0.744024	0.304032	0	0
47641	10.151401	0.934340	-3.650679	-0.473390	0.148986	0.297645	-0.946422	0.225719	0.154350	-0.473054	0.365265	0.740773	0.306686	0	0
47642	10.187745	1.177621	-3.727742	-0.498315	0.009390	0.200603	-0.944212	0.228650	0.154933	-0.471941	0.369095	0.738428	0.309460	0	0
47643	9.816345	1.161309	-3.762266	-0.581367	-0.127310	0.117991	-0.944216	0.230652	0.157725	-0.469226	0.373114	0.736760	0.312727	0	0
47644	9.309696	0.905049	-3.735329	-0.621297	-0.184953	0.065549	-0.942901	0.230061	0.163574	-0.465769	0.377103	0.735395	0.316302	0	0
47645	8.572452	0.756471	-3.660422	-0.590274	-0.182217	0.061750	-0.942713	0.230570	0.170626	-0.462403	0.380893	0.734109	0.319668	0	0
47646	8.190818	0.560791	-3.695732	-0.484101	-0.133995	0.126910	-0.940132	0.229406	0.176146	-0.460003	0.384509	0.732657	0.322124	0	0
47647	8.219556	0.358467	-3.632912	-0.406870	-0.059518	0.202157	-0.939574	0.231129	0.178635	-0.458662	0.388068	0.730815	0.323946	0	0
47648	8.542816	0.504292	-3.646465	-0.265900	0.026541	0.266621	-0.938755	0.233620	0.179906	-0.458714	0.391167	0.728763	0.324769	0	0
47649	8.962650	0.546667	-3.591845	-0.182760	0.111606	0.288771	-0.937156	0.239092	0.178264	-0.459761	0.393765	0.726503	0.325212	0	0
47650	9.338617	0.487781	-3.557982	-0.167111	0.072756	0.261411	-0.937628	0.244147	0.179987	-0.460506	0.396218	0.724559	0.325514	0	0
47651	9.440987	0.514289	-3.419134	-0.173536	0.010255	0.198217	-0.936121	0.246967	0.180148	-0.460551	0.398439	0.723138	0.325899	0	0
47652	9.318850	0.529157	-3.018358	-0.129312	-0.101199	0.118640	-0.934465	0.250128	0.182014	-0.459717	0.400243	0.722678	0.325888	0	0
47653	9.238542	0.448184	-3.085926	-0.083524	-0.121358	0.052663	-0.933740	0.249454	0.183931	-0.458694	0.401423	0.722729	0.325764	0	0
47654	9.339649	0.510365	-3.434692	0.022651	-0.121269	-0.015009	-0.932741	0.249201	0.185872	-0.457887	0.401625	0.723389	0.325185	0	0
47655	9.385800	0.611150	-3.740091	0.077666	-0.154568	-0.076309	-0.932473	0.251382	0.187830	-0.456850	0.401240	0.724631	0.324352	0	0
47656	9.340779	0.636292	-3.962868	0.147957	-0.224557	-0.110023	-0.932712	0.249564	0.190107	-0.455485	0.400515	0.726545	0.322883	0	0
47657	9.088828	0.630683	-4.134631	0.154001	-0.269866	-0.154044	-0.933486	0.247206	0.194883	-0.453658	0.399586	0.728861	0.321382	0	0
47658	8.865248	0.511871	-4.018355	0.172259	-0.296729	-0.153114	-0.931775	0.247016	0.198226	-0.451716	0.398662	0.731336	0.319638	0	0
47659	8.778340	0.517648	-4.041636	0.264922	-0.283927	-0.109846	-0.933696	0.245217	0.200660	-0.450358	0.397591	0.733876	0.317058	0	0
47660	9.088119	0.429495	-4.140747	0.322850	-0.237403	-0.104251	-0.931818	0.244077	0.205908	-0.449592	0.396143	0.736346	0.314215	0	0
47661	9.683554	0.799717	-4.573619	0.342847	-0.078902	-0.089605	-0.933084	0.243852	0.205063	-0.450102	0.394213	0.738107	0.311773	0	0
47662	9.842660	0.852117	-4.586473	0.306914	-0.052909	0.002085	-0.931568	0.245833	0.204891	-0.450953	0.393033	0.739260	0.309292	0	0
47663	9.546140	0.528332	-4.157230	0.164342	-0.215875	0.023065	-0.930471	0.248861	0.206754	-0.450089	0.393156	0.740627	0.307116	0	0
47664	9.142998	0.296590	-3.844166	-0.093461	-0.265648	0.034452	-0.930700	0.247509	0.211166	-0.447887	0.394664	0.741369	0.306609	0	0
47665	8.581004	0.465635	-3.677129	-0.208406	-0.230874	0.010224	-0.928163	0.248580	0.214719	-0.445400	0.396408	0.741698	0.307188	0	0
47666	8.205512	0.526130	-3.650617	-0.126260	-0.208781	0.035969	-0.927693	0.247894	0.219868	-0.443488	0.397899	0.742065	0.307139	0	0
47667	8.059010	0.545839	-3.596703	-0.075087	-0.175725	0.065351	-0.927105	0.248912	0.225122	-0.442103	0.399284	0.742330	0.306698	0	0
47668	8.321715	0.817026	-3.703787	0.006345	-0.105606	0.059993	-0.924331	0.251685	0.225830	-0.441554	0.400052	0.742543	0.305971	0	0
47669	8.626040	1.113605	-3.737387	0.034670	0.003436	0.083847	-0.925176	0.252381	0.226443	-0.441993	0.400539	0.742275	0.305349	0	0
47670	8.962902	1.099857	-3.793550	0.055053	0.023265	0.091266	-0.923244	0.254640	0.226284	-0.442691	0.400928	0.741942	0.304637	0	0
47671	9.111461	1.213127	-3.638956	0.005710	0.003074	0.061896	-0.924529	0.255979	0.225536	-0.442945	0.401379	0.741673	0.304328	0	0
47672	9.026560	1.295197	-3.746351	-0.094525	-0.017292	-0.024528	-0.924116	0.256940	0.226154	-0.442390	0.401692	0.741529	0.305073	0	0
47673	8.868488	1.389761	-3.662533	-0.132467	-0.031823	-0.073227	-0.923383	0.255426	0.227738	-0.441419	0.401856	0.741534	0.306249	0	0
47674	8.662255	1.399252	-3.538824	-0.062999	0.017324	-0.114501	-0.924068	0.254157	0.227666	-0.440967	0.401263	0.741689	0.307301	0	0
47675	8.468180	1.442610	-3.415348	0.018426	0.052181	-0.117182	-0.925452	0.252094	0.226568	-0.441091	0.400175	0.741958	0.307891	0	0
47676	8.633893	1.466779	-3.496262	0.050242	0.127397	-0.097933	-0.927985	0.251395	0.224161	-0.441961	0.398860	0.741910	0.308466	0	0
47677	9.061420	1.534438	-3.702619	0.065285	0.204354	-0.090587	-0.927415	0.249486	0.222211	-0.443481	0.397288	0.741540	0.309200	0	0
47678	9.543843	1.612379	-3.981005	0.043764	0.236000	-0.077722	-0.928279	0.248973	0.218396	-0.445178	0.395839	0.740889	0.310179	0	0
47679	9.896107	1.632783	-4.240407	-0.006637	0.212186	-0.044677	-0.930270	0.249031	0.214908	-0.446609	0.394898	0.740071	0.311273	0	0
47680	9.995737	1.473849	-4.375597	-0.051010	0.094713	-0.017057	-0.931978	0.248152	0.210095	-0.447088	0.394715	0.739532	0.312097	0	0
47681	9.770942	1.288874	-4.387719	-0.127694	-0.053377	-0.031732	-0.931950	0.246932	0.211704	-0.446115	0.395237	0.739468	0.312979	0	0
47682	9.270042	1.289474	-4.349661	-0.205064	-0.118774	-0.044735	-0.930112	0.247607	0.214818	-0.444309	0.396222	0.739496	0.314234	0	0
47683	8.724420	1.344642	-4.198470	-0.219939	-0.162824	-0.048470	-0.930612	0.244623	0.217727	-0.442104	0.397370	0.739690	0.315436	0	0
47684	8.215601	1.544731	-4.023558	-0.208662	-0.141530	-0.037545	-0.930845	0.243562	0.222017	-0.440137	0.398479	0.739775	0.316585	0	0
47685	8.047348	1.632997	-4.007030	-0.178984	-0.055547	-0.030306	-0.928389	0.240600	0.226444	-0.438939	0.399236	0.739546	0.317828	0	0
47686	8.154232	1.759998	-3.949816	-0.145135	0.042273	-0.004657	-0.929929	0.240738	0.227029	-0.438680	0.399737	0.738881	0.319102	0	0
47687	8.418933	1.873365	-4.043511	-0.130636	0.168534	-0.022190	-0.930381	0.240929	0.223253	-0.439354	0.399624	0.737785	0.320846	0	0
47688	8.568816	1.920227	-4.000504	-0.125730	0.199476	-0.046962	-0.930385	0.240158	0.221520	-0.440196	0.399217	0.736657	0.322784	0	0
47689	8.713581	1.972526	-3.998331	-0.144333	0.215053	-0.059829	-0.930382	0.238562	0.219174	-0.441031	0.398732	0.735455	0.324979	0	0
47690	8.744748	1.933557	-4.002166	-0.179323	0.191607	-0.066282	-0.932918	0.237085	0.215174	-0.441536	0.398434	0.734257	0.327358	0	0
47691	8.693681	1.890831	-4.044011	-0.178976	0.144533	-0.048792	-0.934033	0.235350	0.213111	-0.441744	0.398406	0.733200	0.329474	0	0
47692	8.568973	1.832154	-3.943117	-0.190161	0.102400	-0.052451	-0.933621	0.236054	0.213151	-0.441589	0.398549	0.732295	0.331514	0	0
47693	8.523338	1.715153	-3.874544	-0.169713	0.090512	-0.039574	-0.935259	0.232127	0.212361	-0.441463	0.398722	0.731464	0.333304	0	0
47694	8.598639	1.767224	-3.819053	-0.152203	0.102913	-0.000994	-0.935839	0.233564	0.212315	-0.441632	0.399066	0.730473	0.334837	0	0
47695	8.704802	1.863780	-3.841716	-0.107465	0.115737	0.029392	-0.935844	0.232800	0.210442	-0.442166	0.399380	0.729459	0.335967	0	0
47696	8.785501	2.017234	-3.754367	-0.087707	0.068304	0.021294	-0.935595	0.234299	0.208848	-0.442413	0.399715	0.728746	0.336790	0	0
47697	8.942514	2.108119	-3.742739	-0.086434	-0.000821	0.007694	-0.935851	0.232449	0.208876	-0.442107	0.400168	0.728403	0.337397	0	0
47698	9.047421	2.148341	-3.903395	-0.101794	-0.047251	-0.015177	-0.936266	0.233212	0.210893	-0.441332	0.400688	0.728298	0.338021	0	0
47699	9.223947	2.140442	-4.129842	-0.098341	-0.096701	-0.018731	-0.936794	0.231047	0.211606	-0.440188	0.401322	0.728442	0.338448	0	0
47700	9.399504	1.983026	-4.417610	-0.106022	-0.107023	0.001461	-0.935634	0.229358	0.213737	-0.439016	0.402180	0.728518	0.338787	0	0
47701	9.384039	1.882456	-4.504638	-0.066671	-0.166382	0.007115	-0.935597	0.227827	0.215889	-0.437576	0.403098	0.728970	0.338588	0	0
47702	9.184547	1.819582	-4.413052	-0.040611	-0.254344	-0.001921	-0.933891	0.229112	0.221148	-0.435579	0.404142	0.729921	0.337870	0	0
47703	8.879957	1.653410	-4.158798	-0.055189	-0.322830	-0.027619	-0.932727	0.228058	0.224864	-0.432919	0.405280	0.731226	0.337103	0	0
47704	8.637547	1.492493	-3.967218	-0.084502	-0.320860	-0.029589	-0.931850	0.228631	0.230368	-0.430157	0.406528	0.732416	0.336550	0	0
47705	8.360504	1.396798	-3.918837	-0.097676	-0.277442	-0.048111	-0.928985	0.227706	0.236743	-0.427579	0.407539	0.733451	0.336358	0	0
47706	8.260517	1.302711	-3.722486	-0.086933	-0.187579	0.003119	-0.928935	0.226891	0.241748	-0.425886	0.408586	0.733916	0.336223	0	0
47707	8.358188	1.177152	-3.813908	-0.101713	-0.071796	0.054287	-0.928482	0.225510	0.243624	-0.425141	0.409670	0.733635	0.336460	0	0
47708	8.607754	1.026646	-3.573029	-0.105568	0.011620	0.107403	-0.926807	0.226844	0.244955	-0.425183	0.410889	0.732759	0.336831	0	0
47709	8.868534	0.996340	-3.800357	-0.174168	0.080229	0.134732	-0.927654	0.227155	0.244701	-0.425524	0.412357	0.731252	0.337878	0	0
[truncated: 400 more rows]
