# Supplementary material for: Identification of Haptic Based Guiding Using Hard Reins
Source: PLoS One. 2015 Jul 22;10(7):e0132020. doi: 10.1371/journal.pone.0132020 (PMC4511788; doi:10.1371/journal.pone.0132020)
Supplement: S1 File — (ZIP) [file pone.0132020.s001.zip › MotionData1/Subject1/T1/fh1.txt]

// Start Time: 0
// Sample rate: 50.0Hz
// Scenario: 4.9
// Firmware Version: 2.6.1
Counter	Acc_X	Acc_Y	Acc_Z	Gyr_X	Gyr_Y	Gyr_Z	Mag_X	Mag_Y	Mag_Z	Quat_w	Quat_x	Quat_y	Quat_z	AnalogIn_1	AnalogIn_2
45715	0.056041	0.569097	9.817126	-0.039139	0.016601	-0.007740	-0.035260	0.128652	-0.617323	-0.465190	-0.010051	0.025890	0.884775	0	0
45716	0.046391	0.574539	9.771425	-0.031382	0.008645	-0.005171	-0.035534	0.129458	-0.616262	-0.465148	-0.009920	0.025605	0.884807	0	0
45717	0.007392	0.560462	9.757598	-0.014262	0.006896	-0.012209	-0.034879	0.130568	-0.616766	-0.465027	-0.009850	0.025474	0.884875	0	0
45718	0.026736	0.531606	9.718002	-0.019199	0.019076	-0.006921	-0.034756	0.131660	-0.616354	-0.464975	-0.009869	0.025248	0.884909	0	0
45719	0.031678	0.541460	9.701080	-0.012303	0.013755	-0.005212	-0.035403	0.131665	-0.617263	-0.464917	-0.009868	0.025104	0.884943	0	0
45720	0.075416	0.540534	9.750901	0.001357	0.001432	-0.007024	-0.036039	0.128378	-0.617975	-0.464845	-0.009826	0.025142	0.884981	0	0
45721	0.089808	0.506330	9.759767	0.008361	0.017156	-0.010483	-0.036563	0.128647	-0.617966	-0.464739	-0.009952	0.025164	0.885034	0	0
45722	0.075416	0.540534	9.750901	-0.007208	0.001439	-0.003510	-0.036836	0.127801	-0.616285	-0.464703	-0.009869	0.025127	0.885055	0	0
45723	0.046615	0.608781	9.747696	-0.012088	0.012686	0.006120	-0.035004	0.129473	-0.617048	-0.464745	-0.009856	0.024992	0.885037	0	0
45724	0.037109	0.650011	9.758186	-0.014142	0.010301	-0.006971	-0.036051	0.128912	-0.616791	-0.464688	-0.009821	0.024851	0.885071	0	0
45725	0.055894	0.530989	9.751216	0.001448	0.010172	-0.007001	-0.036957	0.130296	-0.618583	-0.464612	-0.009852	0.024847	0.885111	0	0
45726	0.080108	0.502119	9.709085	-0.019280	-0.010800	0.002601	-0.037881	0.131102	-0.618039	-0.464632	-0.009603	0.024760	0.885106	0	0
45727	0.124161	0.545463	9.706264	-0.007208	0.001432	-0.003503	-0.036569	0.129190	-0.617564	-0.464585	-0.009515	0.024722	0.885132	0	0
45728	0.128826	0.511394	9.710514	-0.007401	-0.007220	-0.008756	-0.036579	0.130140	-0.616763	-0.464506	-0.009356	0.024722	0.885175	0	0
45729	0.094580	0.487036	9.744854	0.015161	0.001350	-0.008800	-0.036307	0.129469	-0.617691	-0.464410	-0.009372	0.024882	0.885221	0	0
45730	0.094493	0.477035	9.771347	0.016726	-0.007345	-0.012317	-0.037093	0.128356	-0.617055	-0.464293	-0.009325	0.025097	0.885277	0	0
45731	0.089727	0.510169	9.851828	-0.008858	0.001374	-0.000010	-0.037621	0.129447	-0.617030	-0.464277	-0.009227	0.025045	0.885288	0	0
45732	0.084535	0.461246	9.889989	-0.003720	0.003134	-0.003504	-0.038410	0.130811	-0.617128	-0.464247	-0.009176	0.025031	0.885305	0	0
45733	0.079384	0.408111	9.869983	0.001260	-0.003777	-0.010512	-0.037092	0.131666	-0.618686	-0.464136	-0.009083	0.025090	0.885362	0	0
45734	0.084756	0.481676	9.798270	-0.007871	0.006572	0.002621	-0.036841	0.132755	-0.617883	-0.464167	-0.009041	0.025024	0.885348	0	0
45735	0.070427	0.516467	9.736147	0.015362	0.002961	-0.000081	-0.038398	0.128487	-0.617565	-0.464149	-0.009070	0.025178	0.885353	0	0
45736	0.058372	0.540569	9.760980	0.012743	0.012678	-0.005283	-0.037614	0.128079	-0.617187	-0.464094	-0.009180	0.025265	0.885378	0	0
45737	0.067643	0.464990	9.783901	0.027547	0.004564	0.002511	-0.037880	0.129311	-0.617291	-0.464098	-0.009279	0.025519	0.885368	0	0
45738	0.075089	0.484664	9.754955	0.011953	0.001190	0.002545	-0.038261	0.130704	-0.619349	-0.464122	-0.009282	0.025653	0.885351	0	0
45739	0.077907	0.541048	9.702428	-0.003473	0.013532	0.003492	-0.037745	0.130559	-0.618311	-0.464139	-0.009317	0.025591	0.885343	0	0
45740	0.104512	0.523250	9.754826	-0.003595	0.001287	0.003464	-0.036969	0.131242	-0.617521	-0.464173	-0.009248	0.025587	0.885327	0	0
45741	0.084790	0.486583	9.793497	-0.003536	0.010050	0.001745	-0.036958	0.130433	-0.618581	-0.464174	-0.009252	0.025540	0.885327	0	0
45742	0.084913	0.510690	9.808365	0.018955	0.005454	0.005153	-0.037085	0.129197	-0.618473	-0.464215	-0.009324	0.025717	0.885300	0	0
45743	0.080164	0.530199	9.803910	0.019087	0.011514	0.008656	-0.037083	0.128373	-0.618359	-0.464276	-0.009444	0.025864	0.885263	0	0
45744	0.099761	0.551931	9.798924	0.013154	0.023786	0.008709	-0.036695	0.128783	-0.617963	-0.464356	-0.009651	0.025905	0.885217	0	0
45745	0.104889	0.588773	9.755750	-0.014050	0.010221	-0.003465	-0.037867	0.126435	-0.617478	-0.464313	-0.009608	0.025765	0.885244	0	0
45746	0.092753	0.584555	9.707546	-0.007070	0.004850	0.001731	-0.037605	0.126301	-0.617483	-0.464322	-0.009555	0.025714	0.885242	0	0
45747	0.085190	0.540827	9.716784	-0.003711	0.001386	-0.001774	-0.036297	0.127829	-0.618115	-0.464290	-0.009482	0.025708	0.885259	0	0
45748	0.085086	0.521493	9.709247	-0.003498	0.004749	0.006087	-0.035910	0.128101	-0.617590	-0.464351	-0.009443	0.025689	0.885228	0	0
45749	0.085307	0.564881	9.736492	0.012809	0.004697	0.001674	-0.036573	0.128908	-0.616917	-0.464349	-0.009475	0.025815	0.885225	0	0
45750	0.075482	0.545735	9.719499	0.006800	0.011764	-0.000033	-0.036559	0.129205	-0.618738	-0.464351	-0.009548	0.025854	0.885223	0	0
45751	0.048826	0.560759	9.698538	0.004793	0.001436	-0.007913	-0.037997	0.130297	-0.619489	-0.464264	-0.009516	0.025923	0.885266	0	0
45752	0.046078	0.516509	9.751237	-0.003905	0.012106	-0.015703	-0.037614	0.128630	-0.617437	-0.464123	-0.009546	0.025864	0.885342	0	0
45753	0.050738	0.489293	9.794323	0.011901	0.013552	-0.005274	-0.037353	0.128633	-0.617439	-0.464062	-0.009654	0.025939	0.885370	0	0
45754	0.055649	0.501146	9.816169	0.013750	0.022243	-0.003510	-0.037354	0.128080	-0.617058	-0.464033	-0.009853	0.025991	0.885382	0	0
45755	0.070117	0.476837	9.808225	0.015425	0.004666	0.001673	-0.036577	0.128901	-0.616396	-0.464031	-0.009897	0.026138	0.885378	0	0
45756	0.068099	0.540435	9.765595	0.006699	0.005673	-0.001795	-0.036837	0.130005	-0.617155	-0.464020	-0.009916	0.026204	0.885382	0	0
45757	0.065728	0.547922	9.748809	0.006807	0.001192	0.005169	-0.037358	0.129727	-0.617287	-0.464048	-0.009889	0.026292	0.885364	0	0
45758	0.055793	0.516268	9.765535	-0.003630	0.001327	0.001713	-0.037631	0.130258	-0.616100	-0.464062	-0.009821	0.026287	0.885358	0	0
45759	0.070484	0.539960	9.806694	0.001392	0.001397	-0.005280	-0.036566	0.129608	-0.618078	-0.463998	-0.009773	0.026324	0.885391	0	0
45760	0.104422	0.524715	9.842010	-0.006970	0.010037	0.003499	-0.036960	0.128224	-0.617319	-0.464030	-0.009766	0.026250	0.885377	0	0
45761	0.045877	0.493974	9.813870	-0.028007	-0.003636	-0.004335	-0.037877	0.128626	-0.617305	-0.463976	-0.009537	0.026050	0.885413	0	0
45762	0.075114	0.491784	9.769584	-0.017476	0.010247	-0.003450	-0.037226	0.130006	-0.617543	-0.463951	-0.009485	0.025880	0.885432	0	0
45763	0.114218	0.525222	9.788526	-0.022403	0.016230	0.006179	-0.035924	0.130009	-0.616770	-0.463995	-0.009455	0.025639	0.885416	0	0
45764	0.109671	0.578759	9.779708	-0.024238	0.001354	0.008753	-0.037756	0.129439	-0.616507	-0.464071	-0.009290	0.025452	0.885384	0	0
45765	0.085220	0.564080	9.809117	0.015863	0.001444	-0.014917	-0.036452	0.130549	-0.616495	-0.463921	-0.009311	0.025617	0.885457	0	0
45766	0.070448	0.530440	9.789611	0.004948	0.001299	-0.000928	-0.036958	0.129743	-0.618203	-0.463916	-0.009284	0.025688	0.885458	0	0
45767	0.055867	0.526135	9.751147	-0.017496	0.001463	0.000008	-0.037233	0.127927	-0.615758	-0.463901	-0.009147	0.025559	0.885471	0	0
45768	0.065785	0.550750	9.712530	-0.038076	0.010300	0.003581	-0.036711	0.128758	-0.616006	-0.463936	-0.008998	0.025208	0.885464	0	0
45769	0.058463	0.546010	9.707789	-0.029751	0.003438	-0.007803	-0.038022	0.129567	-0.615981	-0.463853	-0.008824	0.024961	0.885516	0	0
45770	0.070287	0.492199	9.735805	-0.019266	-0.003770	0.000004	-0.036979	0.130400	-0.615972	-0.463855	-0.008639	0.024841	0.885520	0	0
45771	0.087128	0.467308	9.778642	-0.005498	0.001444	-0.005249	-0.036970	0.130413	-0.617015	-0.463793	-0.008560	0.024817	0.885555	0	0
45772	0.104166	0.469513	9.785543	0.008274	-0.003907	-0.005302	-0.036602	0.133136	-0.615269	-0.463750	-0.008502	0.024942	0.885574	0	0
45773	0.116270	0.461944	9.802104	0.008403	0.001270	-0.001796	-0.037643	0.132721	-0.615791	-0.463717	-0.008485	0.025042	0.885589	0	0
45774	0.123905	0.524713	9.827033	-0.010400	0.001237	0.008721	-0.037107	0.131643	-0.616860	-0.463792	-0.008382	0.024979	0.885552	0	0
45775	0.114057	0.509940	9.853683	-0.010291	0.011718	0.008750	-0.037363	0.130270	-0.616885	-0.463857	-0.008368	0.024867	0.885522	0	0
45776	0.089700	0.500729	9.827481	-0.014703	0.002150	0.008733	-0.038421	0.130932	-0.615821	-0.463931	-0.008253	0.024761	0.885487	0	0
45777	0.046044	0.511602	9.756010	0.010542	0.000964	0.017370	-0.037247	0.130249	-0.615060	-0.464067	-0.008238	0.024884	0.885412	0	0
45778	-0.046141	0.551709	9.712708	0.010161	-0.005759	0.003377	-0.037238	0.130815	-0.616484	-0.464099	-0.008171	0.025035	0.885392	0	0
45779	-0.138936	0.489676	9.687336	0.049859	-0.027102	0.009298	-0.038161	0.130519	-0.615439	-0.464153	-0.008094	0.025632	0.885347	0	0
45780	-0.192541	0.484841	9.727243	0.051594	-0.034153	0.012755	-0.038006	0.127249	-0.616940	-0.464249	-0.007965	0.026282	0.885279	0	0
45781	-0.185720	0.416028	9.798741	0.035709	-0.051392	0.004911	-0.038270	0.129310	-0.617549	-0.464259	-0.007613	0.026860	0.885259	0	0
45782	-0.154237	0.400590	9.853481	-0.012421	-0.044202	0.013801	-0.039323	0.128050	-0.616262	-0.464372	-0.007097	0.026990	0.885200	0	0
45783	-0.041933	0.465154	9.854227	-0.026304	-0.051142	0.015577	-0.040373	0.128035	-0.615864	-0.464481	-0.006460	0.027013	0.885147	0	0
45784	0.155485	0.528556	9.894151	-0.036798	-0.064250	0.017339	-0.041554	0.128845	-0.615839	-0.464618	-0.005653	0.027020	0.885081	0	0
45785	0.340203	0.497520	9.923339	-0.050323	-0.049466	0.024431	-0.043779	0.129649	-0.616068	-0.464807	-0.004914	0.026826	0.884992	0	0
45786	0.442294	0.488801	9.974122	-0.046845	-0.058349	0.029646	-0.042749	0.130599	-0.614491	-0.465058	-0.004109	0.026718	0.884867	0	0
45787	0.532720	0.526189	9.815190	-0.043133	-0.028644	0.027984	-0.042880	0.132113	-0.615113	-0.465283	-0.003583	0.026497	0.884758	0	0
45788	0.474591	0.556732	9.732226	-0.025134	-0.035682	0.024410	-0.042742	0.130747	-0.615402	-0.465493	-0.003082	0.026475	0.884650	0	0
45789	0.440678	0.576804	9.699399	0.012060	-0.037738	0.026904	-0.044448	0.130171	-0.614488	-0.465704	-0.002729	0.026791	0.884531	0	0
45790	0.368243	0.692883	9.794729	-0.005237	-0.021768	0.020872	-0.045379	0.133723	-0.614281	-0.465885	-0.002443	0.026881	0.884434	0	0
45791	0.358042	0.596747	9.716119	-0.018251	-0.030399	0.020893	-0.046164	0.133163	-0.614025	-0.466045	-0.002013	0.026901	0.884350	0	0
45792	0.285033	0.581168	9.644949	-0.003381	-0.025328	0.026087	-0.045246	0.132763	-0.614170	-0.466271	-0.001704	0.027023	0.884227	0	0
45793	0.262881	0.510096	9.504021	-0.005337	-0.032137	0.017354	-0.046167	0.131919	-0.613136	-0.466399	-0.001318	0.027167	0.884156	0	0
45794	0.185280	0.575200	9.603587	-0.003668	-0.035634	0.017321	-0.046428	0.132467	-0.613385	-0.466542	-0.000918	0.027335	0.884076	0	0
45795	0.104680	0.531705	9.648411	-0.018961	-0.033932	0.027830	-0.046950	0.133017	-0.613892	-0.466762	-0.000451	0.027367	0.883960	0	0
45796	0.148604	0.573848	9.754527	-0.053621	-0.037161	0.026181	-0.047732	0.131636	-0.613652	-0.466979	0.000198	0.027100	0.883853	0	0
45797	0.221895	0.640282	9.836100	-0.034746	-0.024925	0.015699	-0.047351	0.133964	-0.613218	-0.467094	0.000655	0.026951	0.883797	0	0
45798	0.274279	0.440839	9.832050	-0.014323	-0.054750	0.012094	-0.050498	0.135026	-0.612914	-0.467188	0.001272	0.027114	0.883741	0	0
45799	0.328835	0.197612	9.834591	0.010096	-0.032190	0.008632	-0.048664	0.135047	-0.613187	-0.467238	0.001582	0.027393	0.883705	0	0
45800	0.414396	0.246534	9.734043	0.051811	-0.023015	0.015522	-0.048679	0.136127	-0.611861	-0.467382	0.001610	0.027992	0.883611	0	0
45801	0.485974	0.379397	9.516376	0.065529	-0.030962	0.015455	-0.049322	0.134346	-0.612414	-0.467494	0.001653	0.028756	0.883527	0	0
45802	0.469274	0.423969	9.449604	0.103348	-0.027562	0.004879	-0.050218	0.132299	-0.613882	-0.467525	0.001477	0.029832	0.883475	0	0
45803	0.464398	0.446889	9.575944	0.137332	-0.021016	0.015264	-0.051385	0.129823	-0.614053	-0.467638	0.001099	0.031187	0.883369	0	0
45804	0.481650	0.513095	9.721758	0.148062	-0.037486	0.001226	-0.051782	0.129537	-0.613404	-0.467635	0.000801	0.032704	0.883316	0	0
45805	0.533154	0.603713	9.828389	0.132562	-0.022497	-0.001303	-0.052006	0.122285	-0.614588	-0.467600	0.000455	0.034027	0.883285	0	0
45806	0.565677	0.749538	9.786133	0.113514	-0.006507	-0.008191	-0.053049	0.121315	-0.614600	-0.467513	0.000042	0.035094	0.883289	0	0
45807	0.614197	0.722518	9.777364	0.070032	-0.009500	-0.019402	-0.052521	0.123120	-0.616003	-0.467321	-0.000129	0.035811	0.883362	0	0
45808	0.582343	0.667900	9.692581	0.021466	0.001596	-0.033185	-0.052795	0.122272	-0.614191	-0.467029	-0.000193	0.036027	0.883507	0	0
45809	0.613400	0.561231	9.656449	0.016500	-0.014361	-0.017499	-0.053580	0.121989	-0.614061	-0.466852	-0.000067	0.036299	0.883590	0	0
45810	0.583746	0.488350	9.685151	0.017912	0.001729	-0.040133	-0.053984	0.125275	-0.614124	-0.466498	-0.000118	0.036483	0.883770	0	0
45811	0.502846	0.414505	9.840922	0.033348	-0.019417	-0.036752	-0.053831	0.123932	-0.616239	-0.466148	-0.000032	0.036927	0.883936	0	0
45812	0.447042	0.457799	9.920305	0.061037	-0.016139	-0.035964	-0.054887	0.123907	-0.615057	-0.465820	-0.000125	0.037576	0.884082	0	0
45813	0.427707	0.484443	9.940500	0.054305	-0.025911	-0.022894	-0.055795	0.121706	-0.615094	-0.465590	-0.000074	0.038234	0.884174	0	0
45814	0.376836	0.521431	9.927675	0.014946	-0.012695	-0.010542	-0.057486	0.120325	-0.615631	-0.465479	0.000028	0.038459	0.884223	0	0
45815	0.313876	0.559241	9.849770	-0.058893	0.008655	0.001931	-0.057219	0.119094	-0.615657	-0.465482	0.000308	0.037952	0.884243	0	0
45816	0.318643	0.519226	9.732874	-0.115060	-0.012022	0.010763	-0.056839	0.120734	-0.614975	-0.465566	0.001017	0.037024	0.884238	0	0
45817	0.348115	0.572052	9.761999	-0.113708	-0.003622	0.029971	-0.056596	0.123740	-0.614005	-0.465811	0.001670	0.036087	0.884147	0	0
45818	0.387657	0.696827	9.862130	-0.083657	-0.033684	0.036771	-0.058562	0.124543	-0.613975	-0.466117	0.002434	0.035537	0.884006	0	0
45819	0.334444	0.739276	9.796170	-0.055198	-0.019749	0.027991	-0.057006	0.126467	-0.613165	-0.466338	0.002957	0.035193	0.883901	0	0
45820	0.280755	0.699214	9.729048	-0.052372	-0.025194	0.040174	-0.058827	0.125777	-0.614210	-0.466680	0.003500	0.034881	0.883731	0	0
45821	0.280727	0.657615	9.539605	-0.054792	-0.018221	0.043693	-0.058695	0.126192	-0.614463	-0.467040	0.004012	0.034532	0.883553	0	0
45822	0.305286	0.680188	9.454618	-0.071900	-0.023500	0.054196	-0.059361	0.128236	-0.614027	-0.467504	0.004637	0.034038	0.883323	0	0
45823	0.350061	0.865752	9.540967	-0.058609	-0.032061	0.036676	-0.059370	0.129048	-0.613228	-0.467797	0.005286	0.033723	0.883176	0	0
45824	0.320629	0.833966	9.584775	-0.020125	-0.006285	0.045358	-0.060157	0.128900	-0.612965	-0.468189	0.005514	0.033606	0.882972	0	0
45825	0.279399	0.433975	9.570349	0.050454	-0.024127	0.034670	-0.059383	0.131786	-0.612913	-0.468472	0.005581	0.034216	0.882798	0	0
45826	0.279206	0.418400	9.662135	0.100811	-0.015897	0.041527	-0.060416	0.130418	-0.613976	-0.468840	0.005326	0.035212	0.882565	0	0
45827	0.280464	0.645985	9.713770	0.117873	-0.022951	0.037945	-0.060013	0.127682	-0.614033	-0.469155	0.005066	0.036407	0.882351	0	0
45828	0.300343	0.727746	9.767740	0.103996	-0.030761	0.040575	-0.060256	0.123847	-0.614498	-0.469498	0.004927	0.037502	0.882123	0	0
45829	0.271119	0.741536	9.860616	0.090217	-0.019261	0.038026	-0.059724	0.124417	-0.615795	-0.469813	0.004763	0.038434	0.881916	0	0
45830	0.273453	0.749780	9.991422	0.058769	-0.013512	0.020690	-0.060770	0.123306	-0.615418	-0.469992	0.004676	0.039049	0.881794	0	0
45831	0.299586	0.642618	10.003819	0.024040	-0.030724	0.019885	-0.061165	0.123298	-0.615155	-0.470139	0.004914	0.039450	0.881697	0	0
45832	0.337892	0.507862	9.867852	-0.023957	-0.009496	0.026210	-0.061558	0.123983	-0.615399	-0.470363	0.005183	0.039317	0.881581	0	0
45833	0.410683	0.461705	9.814670	-0.030872	-0.011206	0.026241	-0.060787	0.124521	-0.613959	-0.470571	0.005508	0.039137	0.881477	0	0
45834	0.454866	0.522331	9.785459	-0.035273	-0.005848	0.021036	-0.060525	0.124523	-0.613961	-0.470753	0.005796	0.038887	0.881388	0	0
45835	0.386884	0.547247	9.780120	-0.003242	-0.013159	0.027014	-0.061823	0.123975	-0.615006	-0.470968	0.006008	0.038958	0.881269	0	0
45836	0.396893	0.600261	9.807276	-0.003333	-0.018389	0.026124	-0.061957	0.125348	-0.615239	-0.471189	0.006258	0.039048	0.881145	0	0
45837	0.353582	0.667165	9.717224	-0.003124	-0.009728	0.032239	-0.061448	0.126295	-0.613920	-0.471451	0.006439	0.039102	0.881001	0	0
45838	0.392785	0.694630	9.617442	-0.002976	-0.008078	0.038351	-0.061977	0.125040	-0.612636	-0.471784	0.006602	0.039146	0.880820	0	0
45839	0.381161	0.796230	9.657896	-0.008006	-0.019849	0.013025	-0.062236	0.126007	-0.613398	-0.471872	0.006887	0.039206	0.880768	0	0
45840	0.441703	0.770066	9.782025	0.024004	-0.012232	0.011222	-0.062238	0.125452	-0.612887	-0.471969	0.006948	0.039508	0.880702	0	0
45841	0.443546	0.684173	9.865501	0.032432	-0.018298	0.003340	-0.063547	0.124336	-0.612378	-0.471975	0.007025	0.039919	0.880679	0	0
45842	0.436036	0.647832	9.865157	0.015267	-0.007686	0.003423	-0.062764	0.125305	-0.612495	-0.472004	0.007084	0.040124	0.880654	0	0
45843	0.552377	0.557655	9.807920	-0.022718	-0.017998	0.008765	-0.063026	0.125302	-0.612493	-0.472055	0.007421	0.040046	0.880628	0	0
45844	0.517377	0.393077	9.791859	-0.051905	-0.003799	0.008902	-0.064598	0.125835	-0.612471	-0.472123	0.007765	0.039640	0.880607	0	0
45845	0.563194	0.303861	9.702369	-0.018096	-0.004116	0.012307	-0.063416	0.124475	-0.612376	-0.472211	0.007959	0.039534	0.880563	0	0
45846	0.619681	0.402413	9.746048	0.039759	0.000719	0.009534	-0.063543	0.123239	-0.612269	-0.472296	0.007830	0.039914	0.880501	0	0
45847	0.576825	0.586093	9.851341	0.091402	-0.011878	0.008451	-0.062884	0.123529	-0.613050	-0.472355	0.007574	0.040809	0.880431	0	0
45848	0.538211	0.669753	9.998694	0.113817	-0.013799	0.008366	-0.063660	0.120502	-0.612713	-0.472431	0.007223	0.041910	0.880341	0	0
45849	0.477254	0.671378	10.118763	0.148411	-0.010565	0.008266	-0.064453	0.120207	-0.611670	-0.472492	0.006685	0.043300	0.880245	0	0
45850	0.486857	0.654016	10.144926	0.110095	-0.018861	-0.001237	-0.063118	0.118607	-0.614189	-0.472488	0.006392	0.044393	0.880195	0	0
45851	0.416129	0.602549	10.024769	0.063652	0.002501	-0.001920	-0.063906	0.117628	-0.613290	-0.472458	0.006134	0.044973	0.880183	0	0
45852	0.381667	0.525656	9.980889	0.009495	-0.008063	-0.024468	-0.063245	0.115163	-0.612952	-0.472238	0.006210	0.045130	0.880293	0	0
45853	0.352141	0.470029	9.985622	-0.019313	0.012865	-0.008623	-0.063237	0.115728	-0.614245	-0.472149	0.006247	0.044924	0.880351	0	0
45854	0.318150	0.473301	9.935609	-0.023026	0.006064	-0.017360	-0.062980	0.116551	-0.614100	-0.472006	0.006355	0.044728	0.880437	0	0
45855	0.289447	0.556242	9.920505	-0.031550	0.008677	-0.012108	-0.065863	0.116238	-0.613303	-0.471883	0.006481	0.044427	0.880517	0	0
45856	0.318776	0.570987	9.881299	-0.031207	0.016334	0.000127	-0.064549	0.116123	-0.613967	-0.471885	0.006546	0.044110	0.880532	0	0
45857	0.377844	0.696160	9.930140	-0.003876	0.015442	-0.012170	-0.064151	0.116825	-0.615000	-0.471766	0.006479	0.044016	0.880600	0	0
45858	0.436963	0.826401	9.959682	-0.024442	0.029505	-0.008585	-0.063906	0.117352	-0.613165	-0.471712	0.006392	0.043697	0.880646	0	0
45859	0.543959	0.790442	9.835640	-0.034583	0.047012	-0.006742	-0.062591	0.118754	-0.614582	-0.471653	0.006194	0.043185	0.880704	0	0
45860	0.567940	0.701997	9.693399	-0.042418	0.045390	-0.010201	-0.062720	0.117240	-0.614219	-0.471587	0.006051	0.042632	0.880767	0	0
45861	0.596865	0.648684	9.662919	-0.020520	0.053811	-0.001509	-0.061279	0.118773	-0.615112	-0.471578	0.005731	0.042214	0.880795	0	0
45862	0.621571	0.741525	9.808940	0.029353	0.071176	-0.019055	-0.061270	0.117684	-0.615656	-0.471453	0.005019	0.042172	0.880868	0	0
45863	0.747697	0.720652	10.062373	0.037772	0.065918	-0.026048	-0.060487	0.116586	-0.614900	-0.471235	0.004310	0.042217	0.880986	0	0
45864	0.823539	0.776668	9.986362	0.019842	0.085238	-0.024191	-0.059698	0.115497	-0.614927	-0.471064	0.003516	0.042025	0.881090	0	0
45865	0.822607	0.990464	9.749732	-0.048579	0.098201	-0.034447	-0.059038	0.117442	-0.616459	-0.470782	0.002932	0.041167	0.881284	0	0
45866	0.814760	1.283684	9.579763	-0.095783	0.105992	-0.058743	-0.057862	0.117728	-0.616462	-0.470319	0.002486	0.039860	0.881592	0	0
45867	0.727226	1.289588	9.552815	-0.122103	0.106520	-0.076997	-0.057601	0.119658	-0.617209	-0.469661	0.002164	0.038333	0.882012	0	0
45868	0.614142	1.082269	9.511316	-0.124342	0.096436	-0.098822	-0.055652	0.121449	-0.616405	-0.468843	0.001921	0.036820	0.882512	0	0
45869	0.535356	0.895203	9.367624	-0.124728	0.085371	-0.114547	-0.054349	0.122833	-0.616387	-0.467843	0.001788	0.035378	0.883102	0	0
45870	0.433612	0.964565	9.320117	-0.125296	0.076148	-0.135529	-0.053957	0.122422	-0.616137	-0.466677	0.001716	0.033952	0.883774	0	0
45871	0.321367	0.912028	9.329226	-0.147845	0.062336	-0.133770	-0.053830	0.124761	-0.616744	-0.465495	0.001889	0.032420	0.884454	0	0
45872	0.158996	0.621241	9.411157	-0.158407	0.060884	-0.145949	-0.053458	0.127628	-0.615516	-0.464232	0.002103	0.030772	0.885176	0	0
45873	0.094177	0.361566	9.457380	-0.144341	0.040405	-0.129458	-0.054520	0.128146	-0.613933	-0.463078	0.002453	0.029368	0.885828	0	0
45874	0.098921	0.353498	9.524948	-0.132053	0.026952	-0.114701	-0.054534	0.130054	-0.613113	-0.462065	0.002854	0.028110	0.886396	0	0
45875	0.152910	0.476735	9.753045	-0.088566	0.021930	-0.097399	-0.055848	0.132514	-0.613577	-0.461187	0.003116	0.027279	0.886878	0	0
45876	0.098824	0.384749	9.772354	-0.047007	0.026866	-0.097505	-0.054798	0.132530	-0.613975	-0.460336	0.003131	0.026775	0.887335	0	0
45877	0.073674	0.244144	9.775776	0.027199	0.003533	-0.094288	-0.054672	0.133074	-0.613574	-0.459484	0.003020	0.027050	0.887769	0	0
45878	0.063293	0.123365	9.730715	0.044367	0.007045	-0.103040	-0.056110	0.132236	-0.613450	-0.458576	0.002788	0.027448	0.888227	0	0
45879	0.134074	0.170726	9.783020	0.053333	-0.008273	-0.080424	-0.056236	0.131690	-0.613721	-0.457844	0.002662	0.027999	0.888588	0	0
45880	0.176238	0.338575	9.936969	0.050174	-0.006783	-0.064720	-0.056625	0.129209	-0.612984	-0.457270	0.002537	0.028511	0.888867	0	0
45881	0.259458	0.422824	9.936246	0.035321	-0.006587	-0.070778	-0.057272	0.128939	-0.613767	-0.456623	0.002479	0.028890	0.889188	0	0
45882	0.322166	0.318372	9.894572	-0.025587	0.002345	-0.055726	-0.056225	0.128536	-0.613652	-0.456136	0.002621	0.028686	0.889444	0	0
45883	0.394406	0.161438	9.762347	-0.087368	0.002511	-0.038074	-0.057924	0.129211	-0.614149	-0.455779	0.003051	0.027930	0.889650	0	0
45884	0.453020	0.229566	9.921761	-0.090490	0.016306	-0.027555	-0.057670	0.129478	-0.613362	-0.455532	0.003374	0.027084	0.889801	0	0
45885	0.445725	0.271012	10.130739	-0.021217	0.017393	-0.020780	-0.057418	0.132913	-0.613818	-0.455334	0.003376	0.026847	0.889909	0	0
45886	0.394916	0.338427	10.220035	0.036332	0.028879	-0.001739	-0.058199	0.133325	-0.614457	-0.455345	0.003015	0.027072	0.889898	0	0
45887	0.366218	0.444381	10.319053	0.083817	0.032046	-0.003628	-0.057143	0.130454	-0.614260	-0.455306	0.002413	0.027703	0.889901	0	0
45888	0.376721	0.520362	10.024509	0.091960	0.057276	0.001645	-0.056488	0.130048	-0.614142	-0.455352	0.001548	0.028293	0.889860	0	0
45889	0.318513	0.518025	9.841812	0.067936	0.053858	0.010417	-0.055300	0.128559	-0.614702	-0.455444	0.000829	0.028685	0.889802	0	0
45890	0.216791	0.578401	9.728806	0.002298	0.062289	0.008865	-0.055554	0.127467	-0.615244	-0.455547	0.000329	0.028455	0.889757	0	0
45891	0.202225	0.567350	9.641823	-0.017134	0.032847	0.002730	-0.054895	0.127204	-0.615645	-0.455564	0.000182	0.028185	0.889757	0	0
45892	0.177712	0.526831	9.593389	-0.037846	0.043569	-0.001540	-0.053327	0.128734	-0.616148	-0.455586	0.000029	0.027683	0.889761	0	0
45893	0.147482	0.356718	9.635246	-0.058241	0.057578	0.005550	-0.054247	0.129821	-0.616120	-0.455635	-0.000151	0.026933	0.889759	0	0
45894	0.057190	0.338958	9.775085	-0.037315	0.060803	0.012466	-0.053207	0.130234	-0.615467	-0.455770	-0.000456	0.026357	0.889707	0	0
45895	0.026149	0.420507	9.668011	0.002031	0.044982	0.001825	-0.051102	0.129170	-0.616416	-0.455781	-0.000803	0.026195	0.889706	0	0
45896	-0.041230	0.561268	9.722415	0.015834	0.043121	0.003499	-0.051233	0.129169	-0.616415	-0.455838	-0.001195	0.026173	0.889677	0	0
45897	-0.011678	0.619429	9.708034	0.028176	0.048109	0.013070	-0.051496	0.128611	-0.615903	-0.455949	-0.001688	0.026227	0.889618	0	0
45898	0.012636	0.573120	9.486486	-0.008065	0.043103	0.016658	-0.051760	0.129296	-0.616018	-0.456115	-0.001967	0.025992	0.889539	0	0
45899	-0.031032	0.620632	9.614073	-0.013348	0.043197	0.013174	-0.049657	0.128365	-0.616703	-0.456226	-0.002229	0.025698	0.889490	0	0
45900	0.010268	0.633460	9.739202	-0.015569	0.024183	0.000048	-0.049658	0.129467	-0.617073	-0.456251	-0.002310	0.025482	0.889483	0	0
45901	0.026750	0.550112	9.800585	0.005322	0.025669	0.005237	-0.048877	0.130985	-0.617310	-0.456287	-0.002504	0.025433	0.889466	0	0
45902	0.040681	0.451904	9.890869	0.052067	0.012047	0.013798	-0.048745	0.130161	-0.617066	-0.456432	-0.002783	0.025875	0.889378	0	0
45903	0.103599	0.383854	9.849709	0.057102	0.021806	0.001616	-0.049130	0.128790	-0.617351	-0.456433	-0.003182	0.026301	0.889363	0	0
45904	0.147299	0.350422	9.765903	0.065784	0.012916	0.006808	-0.048604	0.128110	-0.617368	-0.456506	-0.003532	0.026860	0.889308	0	0
45905	0.215095	0.319184	9.904321	0.067455	0.009385	0.005936	-0.048329	0.126478	-0.618185	-0.456542	-0.003867	0.027433	0.889270	0	0
45906	0.233640	0.181839	10.018153	0.076227	0.028582	0.001622	-0.048716	0.126621	-0.618962	-0.456574	-0.004406	0.028013	0.889233	0	0
45907	0.277046	0.113524	10.016177	0.069669	0.037165	0.013019	-0.047542	0.125249	-0.617954	-0.456680	-0.004997	0.028475	0.889161	0	0
45908	0.341169	0.249592	9.953683	0.074883	0.022989	0.022553	-0.046750	0.126094	-0.619117	-0.456908	-0.005475	0.029070	0.889022	0	0
45909	0.478350	0.392520	9.872651	0.050657	0.039870	0.015700	-0.047005	0.124447	-0.619148	-0.457039	-0.005999	0.029353	0.888942	0	0
45910	0.507597	0.381237	9.772547	0.043959	0.033608	0.027918	-0.046457	0.121734	-0.620901	-0.457293	-0.006428	0.029624	0.888799	0	0
45911	0.493358	0.430643	9.705787	0.031852	0.033715	0.027945	-0.045938	0.121319	-0.620261	-0.457532	-0.006805	0.029773	0.888668	0	0
45912	0.340148	0.441894	9.685274	0.025419	0.046652	0.043676	-0.045412	0.122431	-0.621025	-0.457946	-0.007260	0.029822	0.888450	0	0
45913	0.243372	0.544310	9.718021	0.025231	0.042398	0.038406	-0.045536	0.120097	-0.620809	-0.458281	-0.007679	0.029875	0.888272	0	0
45914	0.263479	0.658047	9.733703	0.047546	0.042316	0.033098	-0.045154	0.121601	-0.620261	-0.458589	-0.008201	0.030139	0.888100	0	0
45915	0.339737	0.805213	9.755827	0.080332	0.053500	0.027798	-0.043572	0.120808	-0.621331	-0.458828	-0.008971	0.030635	0.887952	0	0
45916	0.301541	0.936398	9.775525	0.105904	0.049156	0.015480	-0.042777	0.119452	-0.621885	-0.458986	-0.009826	0.031384	0.887835	0	0
45917	0.277751	1.038099	9.816261	0.095273	0.049416	0.005030	-0.042231	0.117011	-0.623503	-0.459019	-0.010632	0.032039	0.887785	0	0
45918	0.223716	0.967260	9.898821	0.067287	0.060455	-0.015791	-0.041578	0.115361	-0.622627	-0.458897	-0.011420	0.032390	0.887825	0	0
45919	0.218759	0.941193	9.845298	-0.003720	0.071681	-0.027763	-0.041434	0.115935	-0.624573	-0.458657	-0.011977	0.032068	0.887954	0	0
45920	0.216621	0.996789	9.867929	-0.052762	0.054924	-0.048607	-0.041172	0.114008	-0.623700	-0.458253	-0.012176	0.031374	0.888184	0	0
45921	0.225135	0.776377	9.818593	-0.102975	0.069502	-0.062352	-0.041177	0.114275	-0.623173	-0.457716	-0.012267	0.030182	0.888501	0	0
45922	0.187004	0.495091	9.822733	-0.156629	0.064743	-0.067419	-0.040669	0.118669	-0.623351	-0.457174	-0.012083	0.028518	0.888838	0	0
45923	0.141878	0.253444	9.759806	-0.208212	0.073801	-0.062864	-0.040158	0.121826	-0.623293	-0.456644	-0.011731	0.026369	0.889181	0	0
45924	0.107147	0.135001	9.741974	-0.230265	0.059604	-0.039282	-0.038857	0.123343	-0.623011	-0.456350	-0.011157	0.024077	0.889405	0	0
45925	-0.024599	0.082305	9.780584	-0.198932	0.064521	-0.032396	-0.038114	0.128524	-0.620306	-0.456082	-0.010759	0.022048	0.889600	0	0
45926	-0.141855	-0.001393	9.757890	-0.126208	0.051599	-0.022187	-0.037467	0.131966	-0.621025	-0.455936	-0.010585	0.020720	0.889709	0	0
45927	-0.178245	-0.000074	9.666744	-0.062164	0.033464	-0.010220	-0.036960	0.134289	-0.620070	-0.455841	-0.010533	0.020042	0.889773	0	0
45928	-0.138820	0.082273	9.652479	-0.092945	0.043989	0.001236	-0.036828	0.134155	-0.620204	-0.455879	-0.010438	0.019047	0.889777	0	0
45929	-0.059841	0.229796	9.420323	-0.148265	0.025045	0.010933	-0.035924	0.134835	-0.619023	-0.455979	-0.009918	0.017637	0.889760	0	0
45930	-0.066412	0.351464	9.397995	-0.172404	0.007564	0.023152	-0.036704	0.137592	-0.620920	-0.456205	-0.009131	0.016103	0.889682	0	0
45931	-0.088488	0.340818	9.500043	-0.157358	-0.002739	0.004760	-0.037500	0.139083	-0.620233	-0.456245	-0.008324	0.014737	0.889693	0	0
45932	-0.115365	0.353786	9.665487	-0.124722	-0.031028	0.008942	-0.036875	0.143595	-0.618844	-0.456340	-0.007414	0.013803	0.889668	0	0
45933	-0.047555	0.308895	9.721390	-0.090824	-0.031455	0.017580	-0.037404	0.143580	-0.618058	-0.456482	-0.006654	0.013159	0.889610	0	0
45934	-0.008574	0.327397	9.774018	-0.058593	-0.012551	0.021033	-0.037155	0.144804	-0.617122	-0.456674	-0.006209	0.012730	0.889521	0	0
45935	-0.022823	0.404269	9.857761	-0.045505	-0.016291	0.029697	-0.037930	0.144812	-0.618291	-0.456923	-0.005788	0.012423	0.889401	0	0
45936	-0.031767	0.544891	9.879339	-0.091011	-0.022585	0.008862	-0.038069	0.145074	-0.617502	-0.457004	-0.005107	0.011750	0.889372	0	0
45937	-0.068201	0.552689	9.860923	-0.172760	0.002433	0.013526	-0.037674	0.144806	-0.617640	-0.457117	-0.004273	0.010228	0.889337	0	0
45938	-0.134380	0.450005	9.759300	-0.231917	0.003234	-0.006361	-0.037713	0.150949	-0.615693	-0.457081	-0.003178	0.008184	0.889382	0	0
45939	-0.144155	0.408353	9.582189	-0.216376	0.003171	-0.008150	-0.038115	0.152860	-0.615392	-0.456999	-0.002154	0.006271	0.889443	0	0
45940	-0.155020	0.237143	9.708323	-0.178454	-0.007594	-0.010019	-0.037999	0.155321	-0.614822	-0.456919	-0.001208	0.004751	0.889495	0	0
45941	-0.165751	0.076361	9.769233	-0.147185	-0.007931	-0.004861	-0.038409	0.158046	-0.613852	-0.456861	-0.000403	0.003502	0.889531	0	0
45942	-0.093866	-0.152764	9.580302	-0.162401	0.002545	0.002224	-0.038559	0.159670	-0.612254	-0.456889	0.000380	0.002079	0.889521	0	0
45943	-0.206650	-0.327439	9.439993	-0.194228	0.002765	0.005806	-0.038301	0.161183	-0.612487	-0.456924	0.001302	0.000354	0.889505	0	0
45944	-0.324428	-0.556074	9.134392	-0.146357	-0.020611	0.027410	-0.039242	0.163617	-0.610606	-0.457167	0.002218	-0.000821	0.889378	0	0
45945	-0.388322	-0.678540	9.063910	-0.069634	-0.065009	0.036657	-0.039641	0.166912	-0.611321	-0.457477	0.003165	-0.001144	0.889215	0	0
45946	-0.310501	-0.668096	9.156687	-0.032120	-0.074407	0.057467	-0.040437	0.166887	-0.610011	-0.457989	0.004037	-0.001058	0.888948	0	0
45947	-0.187943	-0.435716	9.559077	-0.019582	-0.066184	0.078386	-0.040202	0.170570	-0.608375	-0.458670	0.004760	-0.000945	0.888593	0	0
45948	-0.125742	-0.515029	10.098853	-0.020719	-0.051764	0.099387	-0.040967	0.170181	-0.610725	-0.459553	0.005378	-0.000863	0.888134	0	0
45949	-0.106997	-0.535680	10.635625	0.060875	-0.039554	0.111405	-0.040981	0.168503	-0.608149	-0.460531	0.005490	-0.000169	0.887627	0	0
45950	-0.086483	-0.323993	10.793119	0.135776	-0.025669	0.134760	-0.040961	0.164951	-0.609002	-0.461728	0.005156	0.001180	0.887006	0	0
45951	0.024182	0.223072	10.403701	0.179301	-0.002525	0.145122	-0.040291	0.164155	-0.610588	-0.463008	0.004392	0.002751	0.886339	0	0
45952	0.109925	0.702839	10.193067	0.112634	0.012091	0.139214	-0.040277	0.162108	-0.611280	-0.464248	0.003831	0.003721	0.885689	0	0
45953	0.017186	0.684966	10.345067	0.006644	0.044356	0.138731	-0.037787	0.162415	-0.611945	-0.465463	0.003455	0.003557	0.885053	0	0
45954	-0.082310	0.270610	10.138088	-0.066459	0.078235	0.132960	-0.036221	0.161596	-0.611059	-0.466650	0.003141	0.002634	0.884432	0	0
45955	-0.033934	0.148097	9.764789	-0.084667	0.066171	0.132996	-0.035970	0.162961	-0.610381	-0.467810	0.002997	0.001562	0.883823	0	0
45956	0.231176	0.475239	9.388041	-0.076376	0.062789	0.122499	-0.034921	0.164353	-0.611275	-0.468898	0.002865	0.000624	0.883247	0	0
45957	0.479779	0.901568	9.054247	-0.068567	0.049191	0.096261	-0.033235	0.167104	-0.610711	-0.469732	0.002803	-0.000207	0.882805	0	0
45958	0.501964	0.929309	8.942756	-0.079865	0.018297	0.068294	-0.034018	0.168065	-0.611469	-0.470344	0.003080	-0.000966	0.882477	0	0
45959	0.270168	0.404277	8.969689	-0.156370	0.001771	0.047555	-0.032461	0.169715	-0.610665	-0.470744	0.003859	-0.002329	0.882258	0	0
45960	0.023863	-0.110605	8.968049	-0.193509	-0.020688	0.051104	-0.032502	0.174062	-0.607579	-0.471198	0.005015	-0.003906	0.882004	0	0
45961	-0.092539	-0.411113	9.235209	-0.175537	-0.057626	0.056196	-0.033574	0.178425	-0.606572	-0.471672	0.006405	-0.005163	0.881736	0	0
45962	-0.076007	-0.388356	9.799283	-0.094984	-0.069056	0.071634	-0.033573	0.178702	-0.606828	-0.472304	0.007522	-0.005645	0.881386	0	0
45963	0.023562	-0.384096	9.995579	-0.006520	-0.058589	0.081890	-0.033849	0.180194	-0.605753	-0.473014	0.008120	-0.005414	0.881001	0	0
45964	0.176402	-0.499830	9.806393	0.035966	-0.056366	0.085296	-0.034903	0.179345	-0.604457	-0.473773	0.008505	-0.004802	0.880593	0	0
45965	0.244332	-0.557385	9.690209	-0.011720	-0.051247	0.114249	-0.034606	0.175266	-0.606888	-0.474766	0.009061	-0.004657	0.880053	0	0
45966	0.264163	-0.466878	9.831468	-0.116042	-0.036605	0.120696	-0.035020	0.178538	-0.605777	-0.475815	0.009992	-0.005481	0.879471	0	0
45967	0.221609	-0.222982	9.978771	-0.152877	-0.020784	0.132157	-0.034125	0.182512	-0.605053	-0.476948	0.010951	-0.006723	0.878837	0	0
45968	0.189258	0.089505	10.061444	-0.120111	-0.033361	0.138966	-0.034151	0.186884	-0.603923	-0.478169	0.011871	-0.007600	0.878155	0	0
45969	0.121743	0.196851	10.064532	-0.049456	-0.010851	0.120485	-0.033373	0.187017	-0.603013	-0.479207	0.012252	-0.007973	0.877580	0	0
45970	0.038432	0.201319	10.604019	0.040329	-0.000979	0.113265	-0.033639	0.186181	-0.602114	-0.480211	0.012122	-0.007593	0.877037	0	0
45971	0.084912	-0.567792	10.756636	0.063799	0.009394	0.104592	-0.032582	0.186208	-0.603426	-0.481120	0.011783	-0.007068	0.876547	0	0
45972	0.303372	-1.139210	10.457757	-0.029426	0.037627	0.127714	-0.031930	0.184833	-0.602544	-0.482247	0.011649	-0.007487	0.875926	0	0
45973	0.418698	-0.977326	10.435607	-0.094775	0.043097	0.142749	-0.031146	0.187457	-0.603542	-0.483469	0.011775	-0.008525	0.875241	0	0
45974	0.559232	-0.206101	10.605558	-0.079172	0.065623	0.146199	-0.029189	0.188020	-0.603154	-0.484758	0.011634	-0.009517	0.874519	0	0
45975	1.711466	-0.566327	7.600624	-0.055059	0.051709	0.136685	-0.029080	0.190882	-0.601794	-0.485927	0.011506	-0.010229	0.873864	0	0
45976	0.282959	0.928706	8.947806	-0.201934	0.291713	0.130450	-0.025545	0.192989	-0.603082	-0.487017	0.009988	-0.013391	0.873233	0	0
45977	1.296763	2.327758	6.097015	-0.204081	-0.085199	0.059592	-0.027262	0.194326	-0.601739	-0.487512	0.011806	-0.014686	0.872913	0	0
45978	0.965959	1.982524	4.206389	-0.324477	-0.081603	-0.083129	-0.028995	0.199912	-0.600443	-0.486750	0.014176	-0.017075	0.873259	0	0
45979	0.180991	-0.204201	9.408582	-0.384813	-0.215894	-0.109350	-0.030878	0.205742	-0.596792	-0.485757	0.018053	-0.019265	0.873695	0	0
45980	-0.213367	-2.148502	10.377847	-0.163044	-0.152116	-0.060818	-0.035359	0.210473	-0.595101	-0.485217	0.020249	-0.019904	0.873933	0	0
45981	-1.240383	-3.546001	11.999013	0.290744	-0.146782	0.040801	-0.036404	0.206742	-0.593471	-0.485645	0.020189	-0.016608	0.873765	0	0
45982	-0.758986	-0.327052	11.593067	0.555998	-0.070806	0.087080	-0.035721	0.202657	-0.595122	-0.486521	0.018156	-0.011388	0.873406	0	0
45983	-0.160651	0.886278	9.398101	0.638862	-0.021157	0.071225	-0.036436	0.193660	-0.599599	-0.487237	0.015294	-0.005671	0.873117	0	0
45984	0.451227	0.685371	9.531219	0.639709	-0.019787	0.029475	-0.037950	0.184495	-0.602247	-0.487574	0.012411	0.000042	0.872994	0	0
45985	0.804146	-0.482393	9.937410	0.287935	-0.052926	0.068095	-0.037248	0.175064	-0.603742	-0.488187	0.011546	0.002865	0.872658	0	0
45986	1.101309	-0.683790	10.799299	0.106356	-0.064014	0.069540	-0.039061	0.173144	-0.605071	-0.488792	0.011650	0.004133	0.872313	0	0
45987	1.211200	0.462050	12.018814	-0.100144	-0.027729	0.075386	-0.039086	0.175863	-0.603322	-0.489421	0.012473	0.003462	0.871952	0	0
45988	1.349797	0.464281	9.950390	-0.331544	-0.017202	0.035098	-0.039634	0.180782	-0.602569	-0.489684	0.014309	0.000687	0.871782	0	0
45989	0.306881	0.385603	10.852242	0.628020	-0.536263	0.085633	-0.040797	0.177761	-0.603011	-0.490483	0.016006	0.008869	0.871258	0	0
45990	0.590937	0.567353	8.020348	0.487033	-0.148209	0.055745	-0.042199	0.172703	-0.605188	-0.491046	0.014975	0.013867	0.870895	0	0
45991	-0.223397	0.497221	11.267994	0.153700	-0.081086	0.044605	-0.045069	0.169516	-0.604708	-0.491428	0.015029	0.015692	0.870647	0	0
45992	0.031005	-0.215172	10.738688	-0.394437	-0.003961	0.067466	-0.043626	0.168710	-0.604865	-0.491943	0.017074	0.012303	0.870373	0	0
45993	-0.005012	-0.621173	10.385093	-0.758239	0.022923	0.089571	-0.043686	0.177301	-0.601434	-0.492564	0.020702	0.005652	0.870011	0	0
45994	0.137207	-1.394715	9.765504	-0.996438	0.000052	0.102509	-0.043766	0.191653	-0.598281	-0.493237	0.025676	-0.003002	0.869511	0	0
45995	0.336689	-0.559144	9.777634	-0.928790	-0.014281	0.092620	-0.041259	0.208053	-0.592497	-0.493767	0.030458	-0.010969	0.868991	0	0
45996	0.001872	-0.817715	11.912313	-0.551178	-0.006812	0.088917	-0.041606	0.220186	-0.587560	-0.494428	0.033292	-0.015713	0.868439	0	0
45997	0.129339	-2.086007	11.046326	-0.301966	0.016046	0.072700	-0.040978	0.222358	-0.585434	-0.494940	0.034704	-0.018398	0.868039	0	0
45998	0.541265	-0.977100	7.462008	-0.410116	0.060686	0.091376	-0.041142	0.226717	-0.583391	-0.495590	0.036254	-0.022252	0.867514	0	0
45999	0.487551	-0.168275	7.455395	-0.743413	0.009608	0.060709	-0.042125	0.237632	-0.580168	-0.495817	0.039913	-0.028727	0.867033	0	0
46000	0.511202	-0.484560	8.602820	-0.793677	-0.107604	0.028296	-0.041139	0.245544	-0.576367	-0.495770	0.044835	-0.035047	0.866587	0	0
46001	0.438604	-0.693515	9.337557	-0.629864	-0.093674	0.003451	-0.040425	0.255919	-0.572516	-0.495527	0.048842	-0.039992	0.866295	0	0
46002	0.675602	-0.624403	8.829464	-0.369268	-0.086539	-0.018197	-0.042835	0.263117	-0.569095	-0.495232	0.051493	-0.042715	0.866181	0	0
46003	0.538033	-1.149567	9.454669	-0.189648	-0.096591	-0.025688	-0.044968	0.266068	-0.565630	-0.494939	0.053358	-0.043809	0.866181	0	0
46004	0.384823	-1.496281	9.758339	-0.121692	-0.091311	-0.007539	-0.044988	0.267966	-0.564027	-0.494853	0.054818	-0.044369	0.866110	0	0
46005	0.348929	-1.749563	10.082419	-0.004857	-0.076260	0.029694	-0.048383	0.269323	-0.565541	-0.495128	0.055564	-0.044002	0.865924	0	0
46006	0.309498	-1.756179	10.492413	0.168340	-0.076150	0.046632	-0.049415	0.266854	-0.566235	-0.495658	0.055433	-0.042156	0.865721	0	0
46007	0.343943	-1.831016	9.769045	0.288520	-0.079379	0.086404	-0.047983	0.266720	-0.565335	-0.496584	0.054723	-0.039275	0.865371	0	0
46008	0.237501	-2.831932	8.391716	0.254210	-0.084783	0.121455	-0.050065	0.263270	-0.565127	-0.497812	0.054210	-0.036682	0.864812	0	0
46009	0.407504	-1.209313	8.372150	0.196057	-0.092175	0.175540	-0.050042	0.259720	-0.566240	-0.499456	0.054028	-0.034603	0.863960	0	0
46010	0.537513	-0.296101	9.980118	0.153298	-0.114927	0.185133	-0.049474	0.253729	-0.568971	-0.501172	0.054254	-0.032767	0.863023	0	0
46011	0.703653	-0.327602	11.384951	0.230799	-0.112093	0.175362	-0.050255	0.252074	-0.568737	-0.502833	0.054073	-0.030276	0.862159	0	0
46012	1.071708	-0.471717	10.081494	0.257798	-0.087646	0.168435	-0.049845	0.249484	-0.569574	-0.504454	0.053544	-0.027665	0.861333	0	0
46013	0.958602	-0.964016	8.590503	0.268893	-0.111871	0.161377	-0.050610	0.246200	-0.570546	-0.506002	0.053179	-0.024826	0.860533	0	0
46014	0.544161	-1.908906	8.753685	0.241675	-0.136387	0.178868	-0.051256	0.244001	-0.570585	-0.507701	0.053148	-0.022113	0.859608	0	0
46015	0.900910	-1.131196	9.267382	0.241720	-0.160526	0.204946	-0.051095	0.239086	-0.571987	-0.509609	0.053326	-0.019290	0.858535	0	0
46016	1.104016	-0.761645	10.154099	0.217275	-0.163087	0.203266	-0.052909	0.237717	-0.573566	-0.511496	0.053641	-0.016664	0.857448	0	0
46017	1.052772	-0.654637	10.834732	0.127353	-0.108578	0.219370	-0.052501	0.235677	-0.574523	-0.513447	0.053960	-0.015087	0.856290	0	0
46018	0.982755	-0.694894	10.138480	0.008868	-0.093367	0.205790	-0.053173	0.235228	-0.572048	-0.515226	0.054744	-0.014604	0.855180	0	0
46019	0.777985	-0.852873	9.656728	-0.055713	-0.117522	0.223335	-0.054225	0.236312	-0.571889	-0.517106	0.056080	-0.014547	0.853958	0	0
46020	0.982400	-0.762497	10.106050	0.079243	-0.148090	0.207181	-0.054501	0.238494	-0.571191	-0.518943	0.056967	-0.013181	0.852807	0	0
46021	0.930070	-0.459216	10.598231	0.196049	-0.115762	0.204279	-0.054216	0.235224	-0.572562	-0.520794	0.056988	-0.010971	0.851707	0	0
46022	0.830230	-0.440733	10.760598	0.248093	-0.093419	0.203303	-0.053944	0.232899	-0.572740	-0.522682	0.056531	-0.008447	0.850609	0	0
46023	0.710199	-0.642413	10.433641	0.228882	-0.051391	0.210456	-0.053141	0.232108	-0.574588	-0.524589	0.055831	-0.006296	0.849500	0	0
46024	1.105237	-0.536700	10.225065	0.327599	-0.047104	0.218951	-0.053248	0.227732	-0.575456	-0.526645	0.054559	-0.003347	0.848326	0	0
46025	1.244506	-0.117137	9.709692	0.303904	-0.038745	0.203317	-0.053077	0.221316	-0.577410	-0.528518	0.053362	-0.000612	0.847243	0	0
46026	1.149390	-0.446502	10.375442	0.200884	-0.003536	0.176702	-0.050826	0.217795	-0.579061	-0.530134	0.052390	0.001055	0.846293	0	0
46027	1.031631	-0.629032	10.290822	0.107212	-0.007768	0.160391	-0.050831	0.219992	-0.579409	-0.531529	0.051973	0.001987	0.845441	0	0
46028	0.901430	-0.524963	9.760234	0.051817	0.022768	0.142286	-0.049515	0.219741	-0.580206	-0.532789	0.051568	0.002272	0.844672	0	0
46029	0.760939	-0.476527	9.439733	-0.002350	-0.014135	0.131842	-0.050032	0.219195	-0.580735	-0.533884	0.051786	0.002325	0.843967	0	0
46030	0.773627	-0.435022	9.188229	0.042424	0.009453	0.113457	-0.049261	0.222077	-0.580423	-0.534885	0.051542	0.002616	0.843347	0	0
46031	0.786017	-0.354962	9.402144	0.073041	-0.020394	0.106300	-0.048866	0.220567	-0.579934	-0.535802	0.051408	0.003350	0.842770	0	0
46032	0.907101	-0.411875	9.626127	0.118685	-0.001323	0.090547	-0.048071	0.219212	-0.580618	-0.536643	0.050846	0.004353	0.842265	0	0
46033	0.901060	-0.588113	9.764186	0.170717	-0.001193	0.057269	-0.048198	0.218803	-0.580886	-0.537195	0.050023	0.005832	0.841953	0	0
46034	0.818545	-0.562462	9.703506	0.122487	0.011403	0.059174	-0.047390	0.216364	-0.582506	-0.537771	0.049333	0.006814	0.841619	0	0
46035	0.879447	-0.557714	9.665850	0.065168	0.000596	0.051468	-0.046853	0.213358	-0.582830	-0.538220	0.049060	0.007394	0.841343	0	0
46036	0.999426	-0.430007	9.657633	-0.007811	-0.024142	0.047255	-0.046854	0.214184	-0.583074	-0.538625	0.049369	0.007477	0.841065	0	0
46037	1.071772	-0.549208	9.625211	0.013126	0.007246	0.040328	-0.046357	0.216492	-0.580945	-0.538955	0.049321	0.007590	0.840855	0	0
46038	1.054860	-0.492826	9.807992	0.163427	-0.007966	0.045073	-0.046584	0.213234	-0.583617	-0.539427	0.048570	0.009027	0.840582	0	0
46039	1.006929	-0.843549	9.513566	0.302386	-0.040220	0.084727	-0.046312	0.210772	-0.583797	-0.540264	0.047365	0.011805	0.840079	0	0
46040	0.982014	-0.885513	9.816190	0.366580	-0.017166	0.085481	-0.046546	0.207916	-0.585809	-0.541162	0.045599	0.014978	0.839548	0	0
46041	0.964518	-0.462827	10.239052	0.312656	-0.024341	0.119593	-0.047560	0.201753	-0.586966	-0.542286	0.044208	0.017737	0.838843	0	0
46042	0.881279	-0.118100	10.299148	0.254246	-0.001326	0.130247	-0.047012	0.199315	-0.588845	-0.543492	0.042923	0.019860	0.838081	0	0
46043	0.870385	0.093641	10.256412	0.272402	-0.017340	0.140591	-0.045687	0.196046	-0.589440	-0.544765	0.041693	0.022232	0.837257	0	0
46044	0.939170	0.154281	9.986937	0.369328	0.008250	0.135150	-0.045917	0.191267	-0.591098	-0.546064	0.039701	0.025265	0.836420	0	0
46045	0.949271	0.173698	9.759390	0.338641	-0.004125	0.159625	-0.045495	0.185940	-0.592250	-0.547512	0.038005	0.028114	0.835461	0	0
46046	1.140680	0.421413	9.598699	0.262436	-0.010540	0.158959	-0.044031	0.182684	-0.593759	-0.548954	0.036759	0.030346	0.834492	0	0
46047	1.233792	0.536916	9.617561	0.177727	0.005030	0.153147	-0.042697	0.179565	-0.595396	-0.550280	0.035871	0.031812	0.833603	0	0
46048	1.092221	0.506406	9.852829	0.144779	-0.009600	0.154929	-0.043477	0.178876	-0.595664	-0.551636	0.035261	0.033058	0.832683	0	0
46049	1.028302	0.773825	9.645050	0.165218	-0.002473	0.140894	-0.043722	0.176418	-0.596624	-0.552847	0.034503	0.034473	0.831854	0	0
46050	1.002272	0.829123	9.273579	0.206057	-0.002229	0.111106	-0.040028	0.172780	-0.598679	-0.553869	0.033478	0.036203	0.831142	0	0
46051	0.845387	0.585397	9.046144	0.197429	-0.014366	0.112840	-0.041329	0.170985	-0.598705	-0.554848	0.032632	0.037966	0.830444	0	0
46052	0.854687	0.498618	8.984164	0.140797	-0.036452	0.100741	-0.042484	0.168941	-0.600563	-0.555719	0.032250	0.039346	0.829812	0	0
46053	0.899226	0.638340	9.045653	0.161905	-0.050370	0.086677	-0.042359	0.165763	-0.598409	-0.556451	0.031891	0.041024	0.829254	0	0
46054	0.948776	0.820716	9.197218	0.202975	-0.067172	0.078649	-0.043128	0.165228	-0.600110	-0.557145	0.031408	0.043097	0.828701	0	0
46055	0.949458	0.551772	9.372540	0.196088	-0.048640	0.068284	-0.043112	0.162357	-0.600688	-0.557731	0.030836	0.045057	0.828224	0	0
46056	0.863189	0.374550	9.442223	0.135526	-0.055128	0.065831	-0.044547	0.162625	-0.601325	-0.558295	0.030624	0.046508	0.827771	0	0
46057	0.629521	0.396441	9.619835	0.062380	-0.052136	0.079100	-0.043217	0.159777	-0.602695	-0.558926	0.030828	0.047371	0.827289	0	0
46058	0.464399	0.479048	9.741041	0.087253	-0.054811	0.072881	-0.043238	0.159744	-0.600086	-0.559536	0.030886	0.048418	0.826814	0	0
46059	0.445310	0.602146	10.038616	0.175099	-0.046518	0.057806	-0.043749	0.158656	-0.601148	-0.560026	0.030392	0.050175	0.826396	0	0
46060	0.426531	0.737301	10.123294	0.237351	-0.054089	0.064565	-0.045423	0.157026	-0.603646	-0.560609	0.029600	0.052461	0.825887	0	0
46061	0.613158	0.962872	9.773546	0.271834	-0.043752	0.058391	-0.045278	0.153741	-0.603843	-0.561128	0.028533	0.054991	0.825407	0	0
46062	0.798718	0.967234	9.234244	0.241356	-0.050342	0.049762	-0.045904	0.147850	-0.604606	-0.561582	0.027679	0.057293	0.824971	0	0
46063	0.972994	0.745954	8.914739	0.231582	-0.062341	0.039337	-0.046411	0.145803	-0.605686	-0.561914	0.026979	0.059601	0.824604	0	0
46064	1.222312	0.506654	8.849886	0.176493	-0.077954	0.053472	-0.045099	0.143615	-0.605087	-0.562361	0.026719	0.061521	0.824167	0	0
46065	1.241881	0.186234	9.275840	0.094793	-0.112224	0.044931	-0.048490	0.140428	-0.604994	-0.562668	0.027204	0.062980	0.823831	0	0
46066	1.197574	0.149713	9.540251	0.055640	-0.101848	0.067753	-0.050316	0.140143	-0.605509	-0.563167	0.027831	0.064035	0.823388	0	0
46067	1.213310	0.396721	9.800047	0.022972	-0.098305	0.078304	-0.050720	0.142741	-0.605324	-0.563735	0.028626	0.064811	0.822911	0	0
46068	1.219884	0.734082	10.017761	-0.020302	-0.112114	0.087081	-0.053091	0.143795	-0.603851	-0.564371	0.029777	0.065292	0.822396	0	0
46069	1.210683	0.879207	10.291210	-0.016855	-0.076116	0.073203	-0.053085	0.144632	-0.605009	-0.564899	0.030610	0.065616	0.821977	0	0
46070	1.289093	0.993870	10.397562	0.005569	-0.068393	0.069671	-0.052836	0.146408	-0.604324	-0.565437	0.031243	0.066069	0.821547	0	0
46071	1.355302	1.066981	10.319596	0.065810	-0.049310	0.050362	-0.052839	0.145713	-0.603555	-0.565819	0.031374	0.066930	0.821209	0	0
46072	1.431437	1.155587	10.149618	0.113030	-0.047679	0.036274	-0.053487	0.144752	-0.603960	-0.566130	0.031206	0.068159	0.820900	0	0
46073	1.441821	1.216687	9.883920	0.096766	-0.028270	0.034625	-0.055057	0.143634	-0.603449	-0.566405	0.030983	0.069166	0.820635	0	0
46074	1.470939	1.162871	9.679103	0.050013	-0.020768	0.026068	-0.054522	0.143933	-0.605013	-0.566630	0.030944	0.069729	0.820433	0	0
46075	1.499385	1.033900	9.686295	0.088763	-0.019184	0.017255	-0.055815	0.141737	-0.605829	-0.566765	0.030683	0.070631	0.820272	0	0
46076	1.377205	0.929042	9.605304	0.167167	-0.012488	0.001336	-0.054898	0.140507	-0.605338	-0.566827	0.029894	0.072115	0.820130	0	0
46077	1.279713	0.900785	9.602311	0.151938	0.001500	0.009259	-0.054902	0.140639	-0.604944	-0.566928	0.029100	0.073422	0.819973	0	0
46078	1.169465	0.784463	9.670995	0.093254	0.000163	0.012038	-0.056455	0.140098	-0.606770	-0.567060	0.028635	0.074225	0.819825	0	0
46079	1.089373	0.837560	9.760762	0.086411	-0.013925	0.022468	-0.055931	0.139002	-0.606404	-0.567238	0.028346	0.075073	0.819635	0	0
46080	1.099296	0.892067	9.872683	0.114093	-0.012430	0.024133	-0.055384	0.134908	-0.607402	-0.567470	0.027873	0.076114	0.819394	0	0
46081	1.147902	0.879634	9.861699	0.122626	-0.027387	0.025819	-0.056942	0.133808	-0.608325	-0.567674	0.027488	0.077329	0.819152	0	0
46082	1.201249	0.840733	9.826016	0.124160	-0.021092	0.013633	-0.057076	0.133802	-0.607933	-0.567816	0.027021	0.078505	0.818958	0	0
46083	1.283508	0.766759	9.866644	0.154735	-0.020711	0.027522	-0.056024	0.132993	-0.608217	-0.568045	0.026397	0.079940	0.818680	0	0
46084	1.332011	0.755659	9.954948	0.174543	-0.027000	0.027456	-0.058626	0.131475	-0.609403	-0.568311	0.025703	0.081558	0.818358	0	0
46085	1.356400	0.778950	10.024931	0.189718	-0.008140	0.041423	-0.058343	0.128890	-0.610760	-0.568671	0.024788	0.083200	0.817971	0	0
46086	1.302905	0.782036	10.006841	0.133762	-0.006099	0.050306	-0.057425	0.128903	-0.611027	-0.569150	0.024170	0.084360	0.817538	0	0
46087	1.215674	0.820610	9.878662	0.099110	-0.014533	0.050364	-0.057149	0.126721	-0.611724	-0.569552	0.023827	0.085290	0.817171	0	0
46088	1.198723	0.807740	9.738443	0.069962	-0.000370	0.053976	-0.057270	0.124944	-0.612150	-0.570045	0.023529	0.085894	0.816773	0	0
46089	1.301185	0.818545	9.559484	0.079119	0.002693	0.075777	-0.057272	0.124252	-0.611642	-0.570664	0.023178	0.086551	0.816281	0	0
46090	1.366264	0.711192	9.558874	0.096872	0.000443	0.096675	-0.056739	0.124272	-0.612819	-0.571516	0.022756	0.087360	0.815610	0	0
46091	1.519589	0.728582	9.623373	0.117965	0.012280	0.108009	-0.056734	0.123451	-0.612966	-0.572414	0.022134	0.088270	0.814899	0	0
46092	1.598304	0.878235	9.638212	0.123659	0.025885	0.127217	-0.055283	0.121968	-0.613788	-0.573537	0.021378	0.089145	0.814034	0	0
46093	1.571946	0.974114	9.768508	0.116050	0.031063	0.134219	-0.054244	0.122380	-0.613005	-0.574661	0.020640	0.089928	0.813174	0	0
46094	1.407288	1.100087	9.699049	0.125724	0.025621	0.145475	-0.053565	0.119943	-0.614884	-0.575930	0.019891	0.090816	0.812196	0	0
46095	1.257145	1.197591	9.558635	0.109700	0.012946	0.130623	-0.052766	0.118594	-0.615960	-0.577003	0.019332	0.091651	0.811353	0	0
46096	1.308330	1.230126	9.649920	0.095958	0.027033	0.128964	-0.052764	0.118597	-0.616221	-0.578127	0.018728	0.092292	0.810494	0	0
46097	1.353927	1.136561	9.734696	0.102775	0.019119	0.127195	-0.052367	0.117092	-0.616123	-0.579173	0.018156	0.093034	0.809675	0	0
46098	1.198533	1.173115	9.622591	0.156309	0.025850	0.121795	-0.050781	0.114651	-0.616965	-0.580249	0.017204	0.094171	0.808793	0	0
46099	1.101714	1.236092	9.490138	0.144327	0.039980	0.120975	-0.049192	0.114006	-0.618946	-0.581269	0.016213	0.095125	0.807970	0	0
46100	1.042784	1.169612	9.621296	0.094405	0.049013	0.125507	-0.049197	0.113310	-0.618046	-0.582381	0.015438	0.095625	0.807124	0	0
46101	1.163682	1.048965	9.682158	0.061954	0.054221	0.139604	-0.048147	0.113738	-0.618567	-0.583548	0.014824	0.095820	0.806269	0	0
46102	1.112288	1.030560	9.850142	0.098991	0.034654	0.142925	-0.046826	0.113080	-0.619764	-0.584791	0.014153	0.096439	0.805307	0	0
46103	1.203120	1.161285	9.811167	0.200196	0.042576	0.145269	-0.046818	0.109785	-0.619307	-0.586008	0.012827	0.097807	0.804278	0	0
46104	1.159222	1.133169	9.753673	0.272328	0.031842	0.128451	-0.045736	0.107369	-0.622493	-0.587140	0.011150	0.099837	0.803228	0	0
46105	1.113647	1.203961	9.532987	0.287798	0.035353	0.123166	-0.043492	0.105215	-0.623856	-0.588173	0.009343	0.101948	0.802229	0	0
46106	1.092027	1.257266	9.558456	0.275722	0.012532	0.135339	-0.042692	0.102352	-0.624440	-0.589342	0.007805	0.104117	0.801108	0	0
46107	1.194341	1.289669	9.621925	0.236093	0.028536	0.134641	-0.042278	0.097287	-0.624673	-0.590447	0.006366	0.105845	0.800081	0	0
46108	1.289408	1.322614	9.641989	0.185972	0.013032	0.142605	-0.041482	0.095520	-0.625235	-0.591636	0.005364	0.107289	0.799016	0	0
46109	1.223993	1.390096	9.736465	0.086271	0.027451	0.162110	-0.040424	0.094859	-0.626300	-0.592944	0.004847	0.107821	0.797978	0	0
46110	1.261219	1.520573	9.761675	-0.049643	0.036771	0.188693	-0.041460	0.092659	-0.626596	-0.594501	0.005102	0.107240	0.796896	0	0
46111	1.123027	1.599893	9.719994	-0.168809	0.024436	0.199442	-0.040815	0.096235	-0.627053	-0.596085	0.006161	0.105749	0.795903	0	0
46112	1.270071	1.760021	9.612346	-0.187627	0.021740	0.211706	-0.039009	0.099661	-0.625563	-0.597817	0.007378	0.104157	0.794803	0	0
46113	1.229741	1.563611	9.845334	-0.180641	0.024276	0.211709	-0.036683	0.104601	-0.624178	-0.599489	0.008521	0.102570	0.793738	0	0
46114	1.074357	1.577285	9.607001	-0.133717	0.040538	0.215080	-0.035642	0.106533	-0.624409	-0.601273	0.009268	0.101291	0.792543	0	0
46115	1.186977	1.679240	9.518689	-0.096938	0.038099	0.239395	-0.035921	0.109261	-0.623570	-0.603178	0.009824	0.100280	0.791216	0	0
46116	1.420385	1.670999	9.643924	-0.082859	0.034189	0.253337	-0.033830	0.109554	-0.623449	-0.605244	0.010355	0.099438	0.789737	0	0
46117	0.892149	1.652647	9.738183	-0.067129	0.034080	0.260190	-0.032661	0.111895	-0.623411	-0.607304	0.010781	0.098682	0.788244	0	0
46118	1.606960	1.822598	8.959003	-0.177854	0.026105	0.260577	-0.032150	0.114500	-0.623103	-0.609404	0.011960	0.097138	0.786796	0	0
46119	1.435899	1.417882	9.693228	-0.157203	0.001351	0.263957	-0.029545	0.118507	-0.623565	-0.611441	0.013198	0.095877	0.785349	0	0
46120	1.395132	1.529432	9.734496	0.001554	-0.027845	0.266883	-0.028500	0.119617	-0.623811	-0.613583	0.013706	0.096070	0.783644	0	0
46121	1.279526	1.679271	9.443917	0.199532	-0.046295	0.240049	-0.029288	0.118777	-0.623040	-0.615425	0.013111	0.097903	0.781982	0	0
46122	1.339646	1.970402	9.410356	0.277545	-0.013677	0.239893	-0.028891	0.120305	-0.624317	-0.617377	0.011789	0.100171	0.780174	0	0
46123	1.400128	1.943677	9.585323	0.261654	-0.027433	0.231192	-0.027962	0.116888	-0.624391	-0.619160	0.010656	0.102378	0.778489	0	0
46124	1.241251	1.855654	9.766906	0.133449	-0.044689	0.224524	-0.027033	0.114848	-0.624959	-0.620950	0.010449	0.103716	0.776888	0	0
46125	1.390148	1.867970	9.414994	0.096825	-0.052064	0.212417	-0.027806	0.111689	-0.625016	-0.622534	0.010508	0.104795	0.775473	0	0
46126	1.709277	1.914733	9.328390	0.147137	-0.038591	0.215842	-0.028050	0.111439	-0.627106	-0.624235	0.010161	0.106199	0.773918	0	0
46127	1.696387	1.857572	9.678943	0.260446	-0.056531	0.189300	-0.028571	0.107438	-0.625485	-0.625643	0.009214	0.108583	0.772461	0	0
46128	1.591550	1.861107	9.879951	0.368484	-0.067279	0.155794	-0.026446	0.103510	-0.627535	-0.626895	0.007635	0.111882	0.770991	0	0
46129	1.881647	2.269920	9.341571	0.338463	-0.059580	0.127989	-0.028246	0.099543	-0.629557	-0.627815	0.006162	0.114898	0.769811	0	0
46130	2.105278	2.231493	9.350386	0.246817	-0.044831	0.119614	-0.029784	0.095166	-0.631458	-0.628740	0.005138	0.117118	0.768728	0	0
46131	2.285303	2.188341	9.161604	0.226156	-0.002490	0.103252	-0.027690	0.093258	-0.630728	-0.629518	0.003916	0.118929	0.767820	0	0
46132	2.107853	1.858764	9.470920	0.217097	-0.012618	0.084942	-0.028338	0.092020	-0.630878	-0.630218	0.002788	0.120717	0.766971	0	0
46133	1.854838	1.849779	9.382211	0.159323	-0.034417	0.060586	-0.028843	0.089837	-0.632091	-0.630622	0.002188	0.122226	0.766402	0	0
46134	1.702356	1.957358	9.210520	0.072715	-0.021234	0.046884	-0.028827	0.089311	-0.633798	-0.630997	0.001993	0.122962	0.765976	0	0
46135	1.595217	1.950648	9.241953	-0.033416	-0.011071	0.010572	-0.029350	0.089583	-0.634050	-0.631040	0.002370	0.122851	0.765957	0	0
46136	1.713725	1.851088	9.373384	-0.156706	0.002580	-0.022146	-0.029095	0.090815	-0.633766	-0.630896	0.003358	0.121681	0.766259	0	0
46137	1.475327	1.860515	9.364497	-0.090027	-0.013150	-0.048591	-0.029115	0.093955	-0.632791	-0.630482	0.004037	0.121152	0.766680	0	0
46138	1.364529	2.021245	9.182915	0.087348	-0.024529	-0.071855	-0.029115	0.094092	-0.632789	-0.629933	0.003632	0.122025	0.766995	0	0
46139	1.374563	2.060714	9.117873	0.199299	-0.032120	-0.086162	-0.030027	0.091746	-0.632176	-0.629216	0.002585	0.123833	0.767298	0	0
46140	1.398996	2.038487	8.913614	0.210679	-0.017543	-0.126273	-0.029864	0.089593	-0.635220	-0.628246	0.001284	0.125609	0.767807	0	0
46141	1.254543	1.898180	8.982746	0.127737	-0.023918	-0.124312	-0.031686	0.086693	-0.635003	-0.627239	0.000573	0.126813	0.768433	0	0
46142	1.060002	1.896310	8.863734	0.028395	-0.031263	-0.158965	-0.031555	0.084489	-0.634004	-0.625979	0.000483	0.127273	0.769384	0	0
46143	0.844960	1.751764	8.932015	-0.015576	-0.058447	-0.183355	-0.032589	0.083810	-0.635314	-0.624469	0.000851	0.127581	0.770558	0	0
46144	1.016146	1.561135	9.356315	-0.008528	-0.079827	-0.168557	-0.034686	0.084197	-0.635030	-0.623068	0.001354	0.128060	0.771612	0	0
46145	1.137697	1.623398	9.778097	0.012061	-0.057108	-0.183365	-0.035728	0.083091	-0.635045	-0.621556	0.001530	0.128558	0.772748	0	0
46146	1.185032	1.830783	9.864697	-0.023197	-0.051757	-0.174538	-0.037814	0.081703	-0.635318	-0.620139	0.001899	0.128748	0.773853	0	0
46147	1.456149	1.948332	9.559883	-0.110731	-0.047425	-0.186455	-0.038089	0.084989	-0.635251	-0.618608	0.002753	0.128229	0.775160	0	0
46148	1.741229	1.981752	9.389135	-0.130711	-0.060457	-0.184650	-0.038755	0.086343	-0.634437	-0.617104	0.003842	0.127640	0.776451	0	0
46149	2.118140	1.937328	9.382217	-0.055633	-0.068970	-0.185702	-0.040723	0.087969	-0.634521	-0.615547	0.004530	0.127688	0.777674	0	0
46150	2.438600	1.806166	9.360843	0.006750	-0.076676	-0.176248	-0.043888	0.091208	-0.633000	-0.614078	0.004910	0.128265	0.778738	0	0
46151	2.589219	1.811840	9.609245	0.039602	-0.080548	-0.172840	-0.045447	0.089557	-0.633673	-0.612606	0.005134	0.129142	0.779750	0	0
46152	2.645374	1.822336	9.494303	0.017550	-0.050763	-0.167451	-0.046229	0.087210	-0.632931	-0.611240	0.005256	0.129642	0.780738	0	0
46153	2.375140	1.809464	9.551207	-0.086246	-0.049834	-0.172420	-0.046364	0.088856	-0.633159	-0.609799	0.006024	0.129364	0.781904	0	0
46154	2.117352	1.867986	9.727475	-0.139510	-0.033791	-0.164413	-0.048333	0.090344	-0.633115	-0.608468	0.006976	0.128533	0.783069	0	0
46155	1.986337	1.978256	9.954819	-0.099592	-0.037764	-0.153232	-0.048997	0.091701	-0.632562	-0.607188	0.007762	0.128080	0.784129	0	0
46156	1.918207	2.010983	10.121498	-0.007806	-0.036854	-0.144787	-0.050440	0.092783	-0.632530	-0.606017	0.007961	0.128298	0.784997	0	0
46157	1.592162	2.048231	10.299041	0.111218	-0.032241	-0.157385	-0.051613	0.091814	-0.632671	-0.604724	0.007418	0.129464	0.785807	0	0
46158	1.449705	2.195199	10.069571	0.102146	-0.022984	-0.180051	-0.052651	0.091265	-0.633457	-0.603312	0.006794	0.130463	0.786733	0	0
46159	1.503561	2.193184	9.770494	0.047019	-0.006818	-0.179838	-0.053436	0.089603	-0.632702	-0.601866	0.006405	0.130966	0.787759	0	0
46160	1.563467	2.004936	9.626003	0.032148	-0.008287	-0.190238	-0.055000	0.089597	-0.633473	-0.600384	0.006074	0.131325	0.788832	0	0
46161	1.416508	1.813450	9.495929	0.055184	-0.022221	-0.200816	-0.054465	0.088518	-0.634412	-0.598749	0.005725	0.131981	0.789967	0	0
46162	1.250341	1.665862	9.362081	0.052487	-0.027303	-0.206068	-0.056180	0.090409	-0.633579	-0.597138	0.005397	0.132614	0.791082	0	0
46163	1.274960	1.668329	9.119431	0.046698	-0.023896	-0.196445	-0.056430	0.089184	-0.634384	-0.595529	0.005111	0.133201	0.792197	0	0
46164	1.299953	1.763840	9.023366	0.052250	-0.049977	-0.206137	-0.057603	0.088490	-0.634650	-0.593876	0.004965	0.133967	0.793309	0	0
46165	1.387637	1.738659	8.817604	0.044081	-0.060164	-0.220084	-0.059938	0.084362	-0.635237	-0.592026	0.004946	0.134743	0.794560	0	0
46166	1.292015	1.636242	8.934571	0.009612	-0.072278	-0.211298	-0.061638	0.084623	-0.635480	-0.590264	0.005227	0.135301	0.795773	0	0
46167	1.284625	1.626275	8.963654	-0.002852	-0.087753	-0.220900	-0.062560	0.084328	-0.634566	-0.588362	0.005699	0.135857	0.797082	0	0
46168	0.915934	1.777955	8.703158	0.017503	-0.099809	-0.232409	-0.064387	0.084043	-0.635081	-0.586390	0.006125	0.136640	0.798398	0	0
46169	0.643263	1.774249	8.811093	-0.035934	-0.134008	-0.249836	-0.067005	0.081808	-0.633801	-0.584184	0.007107	0.137187	0.799912	0	0
46170	0.690812	1.607299	8.945624	-0.129565	-0.165880	-0.289751	-0.069895	0.083141	-0.633102	-0.581624	0.008845	0.137182	0.801759	0	0
46171	0.957628	1.480128	9.044183	-0.251219	-0.173331	-0.317274	-0.073317	0.083627	-0.630850	-0.578791	0.011291	0.136217	0.803939	0	0
46172	1.525809	1.337933	9.389788	-0.373384	-0.189101	-0.323835	-0.078188	0.090013	-0.630167	-0.575870	0.014585	0.134387	0.806288	0	0
46173	1.885947	1.325920	9.318348	-0.412241	-0.175717	-0.327988	-0.079269	0.094637	-0.628112	-0.572898	0.017965	0.132130	0.808707	0	0
46174	2.201800	1.300560	9.610915	-0.370091	-0.183075	-0.332439	-0.083232	0.098675	-0.625395	-0.569891	0.021179	0.130286	0.811050	0	0
46175	2.377197	1.300997	9.434968	-0.268488	-0.141984	-0.329104	-0.088509	0.106277	-0.623642	-0.566952	0.023469	0.129001	0.813249	0	0
46176	2.166075	1.349407	9.171784	-0.230683	-0.142001	-0.339721	-0.090875	0.107614	-0.622816	-0.563940	0.025547	0.128050	0.815428	0	0
46177	1.346800	1.496190	9.265432	-0.166672	-0.177998	-0.398593	-0.094947	0.108102	-0.621211	-0.560391	0.027466	0.127808	0.817846	0	0
46178	1.317868	1.494330	9.016694	-0.292430	-0.209445	-0.444552	-0.097310	0.109583	-0.620904	-0.556392	0.030303	0.126751	0.820636	0	0
46179	2.279170	0.877647	10.041339	-0.502317	-0.250363	-0.541526	-0.102869	0.115357	-0.615793	-0.551440	0.034502	0.124188	0.824197	0	0
46180	2.627415	0.574627	10.394577	-0.649971	-0.207425	-0.596709	-0.108681	0.123624	-0.612849	-0.546007	0.039109	0.120217	0.828188	0	0
46181	2.279351	0.874743	9.864548	-0.536331	-0.173478	-0.630180	-0.113695	0.129163	-0.610356	-0.540330	0.042757	0.116969	0.832186	0	0
46182	1.802792	0.638886	10.492017	-0.365346	-0.217325	-0.697139	-0.119869	0.130718	-0.608063	-0.534088	0.045779	0.115438	0.836258	0	0
46183	2.482466	0.278131	10.100743	-0.515775	-0.161625	-0.729548	-0.123571	0.133517	-0.604590	-0.527524	0.049081	0.112311	0.840652	0	0
46184	3.026620	0.067797	9.821273	-0.875445	-0.110200	-0.723015	-0.129656	0.140523	-0.599712	-0.520843	0.053868	0.105920	0.845341	0	0
46185	3.258485	0.540644	9.464315	-1.225254	-0.048340	-0.657289	-0.136149	0.153016	-0.595506	-0.514506	0.060010	0.096165	0.849961	0	0
46186	2.778838	0.011658	9.162797	-1.273524	0.010548	-0.648281	-0.138618	0.168120	-0.588668	-0.508175	0.065902	0.085705	0.854441	0	0
46187	2.723883	-0.958214	9.770078	-0.947919	-0.007549	-0.661395	-0.140672	0.181331	-0.583567	-0.501841	0.070273	0.078079	0.858557	0	0
46188	2.492240	-0.979175	10.089882	-0.503922	-0.033644	-0.659306	-0.145687	0.186454	-0.580690	-0.495772	0.072633	0.074421	0.862204	0	0
46189	2.122454	-1.282913	10.626756	-0.179700	-0.084799	-0.672629	-0.149623	0.185984	-0.579106	-0.489752	0.073811	0.073764	0.865594	0	0
46190	1.927860	-0.821675	10.773402	-0.050331	-0.119085	-0.662713	-0.154604	0.182474	-0.576399	-0.483863	0.074658	0.074436	0.868770	0	0
46191	2.231259	-0.138287	10.638116	-0.040971	-0.148504	-0.685528	-0.161140	0.179111	-0.575636	-0.477741	0.075687	0.075278	0.871991	0	0
46192	2.470778	0.018884	10.506499	-0.159934	-0.167719	-0.739296	-0.165188	0.176876	-0.575520	-0.471016	0.077416	0.075278	0.875491	0	0
46193	2.551111	0.319089	9.855203	-0.306957	-0.200377	-0.805277	-0.172275	0.176085	-0.572615	-0.463546	0.080065	0.074126	0.879330	0	0
46194	2.819693	0.385191	9.375392	-0.285753	-0.226870	-0.850740	-0.179890	0.174038	-0.568425	-0.455628	0.082812	0.073378	0.883267	0	0
46195	2.912076	-0.396549	9.756779	-0.181326	-0.255916	-0.892896	-0.186806	0.167105	-0.567468	-0.447369	0.085306	0.073657	0.887219	0	0
46196	2.614505	-0.864342	10.146800	-0.228702	-0.219259	-0.869097	-0.194792	0.162056	-0.564640	-0.439260	0.087693	0.073381	0.891053	0	0
46197	2.232461	-0.085765	9.837430	-0.434807	-0.192235	-0.812738	-0.200839	0.163330	-0.561701	-0.431464	0.090781	0.071027	0.894736	0	0
46198	2.287916	0.221061	9.704932	-0.647900	-0.107737	-0.751716	-0.205325	0.165158	-0.557980	-0.424033	0.094065	0.066407	0.898297	0	0
46199	2.508717	-0.286940	9.816079	-0.759769	-0.030435	-0.731892	-0.210605	0.169171	-0.554211	-0.416688	0.097135	0.060358	0.901828	0	0
46200	2.450975	-0.954936	10.125076	-0.717331	0.000284	-0.710931	-0.215095	0.173198	-0.550968	-0.409539	0.099751	0.054607	0.905177	0	0
46201	1.699854	-1.233057	10.177205	-0.653210	0.047919	-0.651756	-0.217253	0.177487	-0.544998	-0.402988	0.101692	0.049082	0.908213	0	0
46202	1.487556	-0.550864	9.891596	-0.586203	0.095046	-0.565571	-0.219889	0.181569	-0.544638	-0.397271	0.102974	0.043980	0.910844	0	0
46203	1.497531	-0.137911	9.635758	-0.485332	0.131862	-0.509980	-0.219772	0.183754	-0.543943	-0.392168	0.103528	0.039478	0.913196	0	0
46204	1.545940	-0.611189	9.594007	-0.316361	0.147265	-0.464143	-0.220841	0.184536	-0.541572	-0.387637	0.103303	0.036522	0.915277	0	0
46205	1.680995	-0.476877	9.195728	-0.273530	0.145931	-0.401466	-0.220581	0.184950	-0.541566	-0.383724	0.102929	0.033772	0.917072	0	0
46206	1.739822	-0.427439	9.069172	-0.362897	0.145569	-0.338401	-0.220717	0.185353	-0.541035	-0.380274	0.102936	0.030263	0.918629	0	0
46207	1.400588	-0.902251	9.687646	-0.572303	0.163727	-0.285401	-0.221654	0.188346	-0.539926	-0.377102	0.103564	0.024567	0.920035	0	0
46208	1.126518	-0.414333	9.238480	-0.694098	0.158755	-0.236311	-0.221426	0.194636	-0.538630	-0.374221	0.104726	0.017856	0.921234	0	0
46209	1.419890	-0.256910	8.822347	-0.687979	0.149818	-0.227606	-0.219512	0.200647	-0.535525	-0.371419	0.105918	0.011081	0.922338	0	0
46210	1.860924	-0.530110	9.040702	-0.500255	0.114672	-0.205476	-0.218772	0.208857	-0.533803	-0.368988	0.106760	0.006287	0.923261	0	0
46211	1.738481	-0.605266	9.347527	-0.234971	0.087140	-0.194996	-0.218914	0.209252	-0.532620	-0.366940	0.106853	0.003892	0.924079	0	0
46212	1.198920	-0.549080	9.075092	-0.059598	0.065808	-0.189555	-0.219558	0.208020	-0.533292	-0.365111	0.106522	0.003331	0.924844	0	0
46213	1.307209	-0.377799	8.866809	-0.034527	0.078792	-0.193083	-0.221256	0.206215	-0.532794	-0.363290	0.105954	0.002816	0.925627	0	0
46214	1.647163	-0.024600	9.149682	-0.079557	0.068425	-0.185984	-0.219417	0.205003	-0.533092	-0.361471	0.105671	0.002056	0.926374	0	0
46215	1.832393	-0.369782	9.271233	-0.119212	0.095923	-0.197936	-0.220197	0.204867	-0.533741	-0.359510	0.105254	0.000712	0.927186	0	0
46216	1.461672	-0.510283	9.314114	-0.113859	0.099402	-0.194496	-0.219402	0.203648	-0.534292	-0.357572	0.104806	-0.000468	0.927986	0	0
46217	1.293171	-0.285192	8.844240	-0.085457	0.109938	-0.203325	-0.218757	0.205571	-0.534129	-0.355592	0.104137	-0.001541	0.928821	0	0
46218	1.562201	-0.467238	8.854803	-0.082739	0.102731	-0.196314	-0.219796	0.204194	-0.534409	-0.353666	0.103547	-0.002443	0.929620	0	0
46219	1.929184	-0.547849	8.835495	-0.018462	0.103666	-0.182478	-0.219272	0.204062	-0.534416	-0.351944	0.102701	-0.002884	0.930365	0	0
46220	1.831747	-0.557226	8.881192	0.054233	0.090734	-0.172273	-0.217411	0.199438	-0.535825	-0.350380	0.101737	-0.002494	0.931063	0	0
46221	1.296685	-0.536658	8.753417	0.044045	0.089092	-0.164484	-0.217399	0.197665	-0.536512	-0.348886	0.100807	-0.002317	0.931725	0	0
46222	1.437686	-0.575754	8.667284	-0.088441	0.107231	-0.145704	-0.218049	0.196148	-0.536276	-0.347421	0.100186	-0.003341	0.932336	0	0
46223	1.851156	-0.599255	8.715507	-0.204979	0.145969	-0.117275	-0.217001	0.196713	-0.536794	-0.346111	0.099592	-0.005725	0.932875	0	0
46224	1.867425	-1.001212	9.493866	-0.163929	0.139967	-0.098170	-0.214923	0.199466	-0.536103	-0.345011	0.098927	-0.007613	0.933340	0	0
46225	1.592281	-0.615146	9.476664	-0.014607	0.124906	-0.095243	-0.215958	0.200164	-0.537908	-0.344092	0.097871	-0.008167	0.933785	0	0
46226	1.549900	-0.408687	9.277205	0.154040	0.106591	-0.118495	-0.213974	0.197735	-0.539405	-0.343114	0.096422	-0.006953	0.934306	0	0
46227	1.503983	-0.327286	9.415009	0.117451	0.103542	-0.128878	-0.213178	0.193761	-0.538837	-0.342009	0.095116	-0.006158	0.934850	0	0
46228	1.774092	-0.306389	9.510756	-0.053853	0.074957	-0.123186	-0.212383	0.193095	-0.539769	-0.340787	0.094674	-0.006774	0.935337	0	0
46229	1.705338	-0.398895	9.588505	-0.161909	0.088146	-0.131556	-0.212402	0.193617	-0.537671	-0.339389	0.094468	-0.008524	0.935852	0	0
46230	1.362954	-0.671675	9.718431	-0.081447	0.077027	-0.126612	-0.213439	0.193070	-0.538588	-0.338105	0.094102	-0.009402	0.936345	0	0
46231	1.153393	-0.702602	9.824520	0.159260	0.080180	-0.108144	-0.213160	0.191446	-0.540056	-0.337227	0.092880	-0.008142	0.936795	0	0
46232	0.982403	-0.363173	9.993098	0.382228	0.076683	-0.101887	-0.211171	0.188336	-0.541828	-0.336607	0.090947	-0.004699	0.937231	0	0
46233	1.408227	0.023458	9.819285	0.451053	0.062151	-0.103849	-0.211794	0.182724	-0.542977	-0.336029	0.088907	-0.000641	0.937646	0	0
46234	1.731885	0.039483	9.874988	0.258998	0.072457	-0.116294	-0.212270	0.176038	-0.545715	-0.335151	0.087425	0.001673	0.938098	0	0
46235	1.784159	-0.193135	9.797833	0.017871	0.084021	-0.125122	-0.211329	0.169744	-0.545845	-0.333984	0.086636	0.001627	0.938588	0	0
46236	1.441781	-0.470448	9.898641	-0.112293	0.080489	-0.112564	-0.212372	0.170291	-0.546610	-0.332812	0.086321	0.000427	0.939034	0	0
46237	1.350423	-0.330786	9.631569	-0.062106	0.066029	-0.102315	-0.210406	0.171694	-0.547640	-0.331788	0.085968	-0.000327	0.939429	0	0
46238	1.489929	-0.528486	10.061341	-0.029039	0.047912	-0.084972	-0.210420	0.171397	-0.545819	-0.330952	0.085682	-0.000660	0.939749	0	0
46239	1.771391	-0.639272	10.203376	-0.107996	0.053288	-0.062863	-0.210429	0.171658	-0.544770	-0.330258	0.085600	-0.001835	0.939999	0	0
46240	1.834419	-0.678734	10.211042	-0.204474	0.066094	-0.054681	-0.210689	0.172486	-0.545404	-0.329552	0.085723	-0.003903	0.940230	0	0
46241	1.669458	-0.613004	10.101994	-0.238812	0.062718	-0.042413	-0.208614	0.177165	-0.545327	-0.328934	0.085984	-0.006353	0.940409	0	0
46242	1.668458	-0.443475	9.697675	-0.145299	0.081286	-0.041782	-0.208772	0.179878	-0.543186	-0.328402	0.085768	-0.007925	0.940603	0	0
46243	1.710268	-0.361602	9.724507	-0.098925	0.049433	-0.039393	-0.209426	0.179598	-0.543186	-0.327931	0.085698	-0.009009	0.940764	0	0
46244	1.757137	-0.245821	9.754127	-0.157587	0.067367	-0.040920	-0.207322	0.180875	-0.545003	-0.327392	0.085652	-0.010652	0.940938	0	0
46245	1.825352	-0.236414	9.728474	-0.190419	0.079917	-0.046012	-0.206290	0.180725	-0.543187	-0.326774	0.085600	-0.012675	0.941133	0	0
46246	1.758668	-0.433369	9.591624	-0.178175	0.083315	-0.044285	-0.205386	0.183196	-0.542753	-0.326181	0.085471	-0.014561	0.941323	0	0
46247	1.713416	-0.699151	9.516251	-0.114097	0.075764	-0.039240	-0.205792	0.186480	-0.542686	-0.325689	0.085211	-0.015848	0.941496	0	0
46248	1.634716	-0.809632	9.690820	-0.072652	0.054360	-0.032442	-0.204883	0.186341	-0.541782	-0.325303	0.085009	-0.016656	0.941634	0	0
46249	1.545999	-0.927261	10.081002	-0.045612	0.053058	-0.021183	-0.205793	0.187169	-0.542933	-0.325042	0.084737	-0.017238	0.941738	0	0
46250	1.511312	-0.974105	10.393467	-0.027275	0.057137	-0.014245	-0.204737	0.185401	-0.543236	-0.324862	0.084358	-0.017643	0.941826	0	0
46251	1.380180	-0.887889	10.601101	-0.052979	0.071233	-0.008924	-0.203031	0.186942	-0.544523	-0.324707	0.083936	-0.018365	0.941904	0	0
46252	1.167100	-0.729402	10.482379	-0.093918	0.095839	0.006043	-0.201354	0.189128	-0.542666	-0.324663	0.083405	-0.019540	0.941943	0	0
46253	1.305126	-0.507424	10.056226	-0.094067	0.106518	-0.003527	-0.201477	0.190517	-0.544203	-0.324516	0.082783	-0.020765	0.942022	0	0
46254	1.553686	-0.524419	9.643486	-0.118709	0.077119	-0.011352	-0.199656	0.191621	-0.543412	-0.324287	0.082512	-0.022099	0.942094	0	0
46255	1.743811	-0.534395	9.299990	-0.110085	0.073557	-0.011360	-0.199789	0.192168	-0.543400	-0.324058	0.082258	-0.023349	0.942165	0	0
46256	1.913474	-0.691259	9.085617	-0.107838	0.052692	-0.020107	-0.199534	0.193539	-0.543244	-0.323757	0.082184	-0.024494	0.942246	0	0
46257	2.012935	-1.128644	9.270786	-0.101842	0.050938	-0.027045	-0.199929	0.193118	-0.542728	-0.323390	0.082125	-0.025569	0.942348	0	0
46258	1.910273	-1.175772	9.441968	-0.069008	0.061262	-0.032354	-0.197579	0.193133	-0.542092	-0.323002	0.081847	-0.026366	0.942484	0	0
46259	1.728974	-1.337379	9.710183	-0.038131	0.064756	-0.046399	-0.198618	0.193961	-0.543373	-0.322501	0.081459	-0.026868	0.942675	0	0
46260	1.523802	-1.421018	9.970376	-0.049033	0.065494	-0.032430	-0.198624	0.196434	-0.543846	-0.322129	0.081077	-0.027490	0.942817	0	0
46261	1.597883	-1.255375	9.859649	-0.089289	0.071658	-0.016602	-0.198114	0.197521	-0.542654	-0.321865	0.080781	-0.028525	0.942902	0	0
46262	1.368760	-1.339847	9.774156	-0.132184	0.092972	-0.013827	-0.197058	0.196995	-0.543586	-0.321590	0.080402	-0.030034	0.942981	0	0
46263	1.202966	-1.428845	9.609658	-0.133882	0.089536	-0.012977	-0.195108	0.198648	-0.542784	-0.321318	0.080078	-0.031558	0.943052	0	0
46264	1.263514	-1.473328	9.634259	-0.066176	0.099345	-0.004410	-0.192906	0.199876	-0.540558	-0.321185	0.079423	-0.032472	0.943121	0	0
46265	1.261155	-1.454240	9.666060	-0.023939	0.089415	-0.004563	-0.193802	0.201415	-0.543783	-0.321080	0.078742	-0.032973	0.943197	0	0
46266	1.147654	-1.335038	9.510582	-0.002646	0.081608	-0.014274	-0.192619	0.202538	-0.544944	-0.320909	0.078054	-0.033223	0.943303	0	0
46267	1.025108	-1.110602	9.284176	-0.003290	0.066296	-0.034422	-0.192734	0.199529	-0.545524	-0.320546	0.077533	-0.033436	0.943462	0	0
46268	1.093686	-1.026632	9.320105	0.008238	0.048992	-0.051075	-0.192214	0.199666	-0.545133	-0.320042	0.077129	-0.033451	0.943666	0	0
46269	1.094139	-0.948921	9.316359	0.041929	0.038823	-0.085229	-0.191686	0.198299	-0.545034	-0.319243	0.076739	-0.033109	0.943980	0	0
46270	1.176650	-0.997585	9.262915	0.074567	0.021116	-0.087101	-0.191557	0.198023	-0.544779	-0.318462	0.076399	-0.032381	0.944297	0	0
46271	1.239227	-1.091773	9.390872	0.105309	0.001770	-0.095948	-0.191935	0.195284	-0.545222	-0.317622	0.076161	-0.031313	0.944635	0	0
46272	1.166576	-1.023642	9.432259	0.104614	-0.034670	-0.110023	-0.192703	0.193372	-0.546428	-0.316662	0.076259	-0.030106	0.944989	0	0
46273	1.258958	-1.020573	9.522172	0.121340	-0.043222	-0.131015	-0.193880	0.193087	-0.546425	-0.315515	0.076405	-0.028716	0.945404	0	0
46274	1.307705	-0.997245	9.569802	0.131286	-0.053568	-0.145024	-0.196087	0.188817	-0.546493	-0.314247	0.076607	-0.027171	0.945855	0	0
46275	1.317239	-1.045114	9.501107	0.148448	-0.046545	-0.154643	-0.197894	0.184427	-0.547610	-0.312896	0.076707	-0.025495	0.946342	0	0
46276	1.304449	-1.142672	9.553280	0.096615	-0.053197	-0.151886	-0.198928	0.181265	-0.547665	-0.311530	0.077015	-0.024273	0.946799	0	0
46277	1.272357	-1.215587	9.586880	0.052206	-0.018034	-0.144675	-0.200770	0.181506	-0.546473	-0.310191	0.077140	-0.023610	0.947245	0	0
46278	1.345263	-1.253795	9.473278	0.008671	-0.036817	-0.151566	-0.200763	0.180966	-0.547135	-0.308760	0.077567	-0.023272	0.947686	0	0
46279	1.276644	-1.331259	9.507656	-0.008340	-0.035106	-0.141046	-0.200502	0.179589	-0.546382	-0.307412	0.078039	-0.023139	0.948089	0	0
46280	1.310311	-1.415626	9.428200	-0.006609	-0.047425	-0.136712	-0.202854	0.177089	-0.545631	-0.306107	0.078609	-0.022926	0.948469	0	0
46281	1.301134	-1.348366	9.279258	0.018313	-0.018214	-0.116649	-0.203112	0.177367	-0.546146	-0.305006	0.078832	-0.022621	0.948812	0	0
46282	1.456456	-1.403960	9.357198	0.021616	-0.034019	-0.116673	-0.205331	0.175147	-0.545782	-0.303911	0.079184	-0.022196	0.949145	0	0
46283	1.631345	-1.431210	9.490777	0.042572	-0.030892	-0.107972	-0.205717	0.173499	-0.545812	-0.302914	0.079452	-0.021637	0.949454	0	0
46284	1.752980	-1.439370	9.475745	0.077070	-0.022329	-0.115006	-0.206231	0.170476	-0.545606	-0.301874	0.079524	-0.020722	0.949799	0	0
46285	1.675249	-1.407627	9.519153	0.128850	-0.043785	-0.108255	-0.208841	0.170186	-0.546376	-0.300945	0.079654	-0.019310	0.950113	0	0
46286	1.548366	-1.432844	9.703312	0.190220	-0.042493	-0.108446	-0.210266	0.166195	-0.546183	-0.300060	0.079574	-0.017265	0.950439	0	0
46287	1.480445	-1.375208	9.812232	0.243111	-0.034234	-0.103359	-0.208818	0.163052	-0.545864	-0.299265	0.079268	-0.014810	0.950756	0	0
46288	1.466318	-1.269643	9.935120	0.271168	-0.020705	-0.089458	-0.211271	0.158392	-0.547765	-0.298617	0.078734	-0.012076	0.951043	0	0
46289	1.613723	-1.064818	9.736095	0.222917	-0.004644	-0.087528	-0.211904	0.154833	-0.548613	-0.297949	0.078203	-0.009919	0.951321	0	0
46290	1.694499	-1.005908	9.614010	0.153725	-0.012890	-0.085599	-0.212146	0.150726	-0.549214	-0.297240	0.077944	-0.008329	0.951580	0	0
46291	1.560829	-0.984952	9.578657	0.077864	0.001671	-0.083616	-0.211870	0.148820	-0.550036	-0.296494	0.077785	-0.007577	0.951832	0	0
46292	1.439109	-0.979886	9.654176	0.066051	0.001565	-0.070516	-0.212789	0.149496	-0.550016	-0.295860	0.077648	-0.006875	0.952045	0	0
46293	1.283961	-0.839998	9.855865	0.031493	0.013247	-0.073036	-0.211999	0.146202	-0.549043	-0.295178	0.077513	-0.006614	0.952270	0	0
46294	1.206501	-0.757505	9.919358	0.033769	0.022495	-0.051230	-0.214348	0.145774	-0.549556	-0.294698	0.077271	-0.006296	0.952440	0	0
46295	1.129752	-0.562766	9.928745	0.054220	0.024307	-0.062656	-0.213807	0.143463	-0.550649	-0.294132	0.076961	-0.005863	0.952643	0	0
46296	1.178856	-0.508553	9.817009	0.090678	0.018623	-0.052311	-0.212749	0.142113	-0.551466	-0.293687	0.076589	-0.004991	0.952815	0	0
46297	1.314795	-0.576998	9.754787	0.139997	0.009384	-0.046347	-0.213124	0.137863	-0.551677	-0.293342	0.076167	-0.003708	0.952961	0	0
46298	1.397421	-0.613101	9.662782	0.156548	0.003877	-0.038545	-0.212841	0.135830	-0.553285	-0.293077	0.075741	-0.002176	0.953082	0	0
46299	1.290671	-0.588632	9.508220	0.154610	-0.008217	-0.042956	-0.212442	0.131845	-0.552192	-0.292774	0.075444	-0.000706	0.953200	0	0
46300	1.210760	-0.552225	9.350787	0.066522	-0.008427	-0.040100	-0.212685	0.131045	-0.554163	-0.292426	0.075399	0.000006	0.953311	0	0
46301	1.085185	-0.420575	9.176395	-0.004250	-0.012314	-0.032962	-0.213867	0.128959	-0.552630	-0.292099	0.075604	-0.000036	0.953395	0	0
46302	1.083453	-0.308388	9.129609	-0.028405	-0.039462	-0.017280	-0.214520	0.129368	-0.553008	-0.291896	0.076132	-0.000156	0.953415	0	0
46303	1.190924	-0.215916	9.244659	0.021662	-0.038988	-0.018289	-0.214519	0.128955	-0.552886	-0.291728	0.076516	0.000119	0.953436	0	0
46304	1.287795	-0.225586	9.605459	0.020024	-0.040900	-0.012164	-0.214912	0.128261	-0.552506	-0.291611	0.076916	0.000461	0.953439	0	0
46305	1.356159	-0.136713	9.856946	0.044221	-0.055251	-0.003550	-0.216094	0.127140	-0.551475	-0.291601	0.077391	0.000994	0.953404	0	0
46306	1.414136	-0.164084	10.092492	0.066365	-0.046427	-0.021893	-0.217922	0.127129	-0.551984	-0.291427	0.077708	0.001802	0.953430	0	0
46307	1.523926	-0.061208	10.362591	0.081923	-0.027283	-0.027981	-0.216868	0.124255	-0.551527	-0.291212	0.077807	0.002640	0.953486	0	0
46308	1.599898	0.044249	10.425287	0.097285	-0.038749	-0.029801	-0.217908	0.122739	-0.551679	-0.290985	0.077961	0.003726	0.953539	0	0
46309	1.641968	0.144632	10.314371	0.098621	-0.021746	-0.054185	-0.219463	0.121505	-0.552867	-0.290532	0.077960	0.004742	0.953672	0	0
46310	1.708244	0.216064	10.168588	0.109074	-0.004287	-0.057654	-0.220367	0.119171	-0.553297	-0.290049	0.077750	0.005862	0.953830	0	0
46311	1.874205	0.246905	9.884337	0.149280	-0.014845	-0.071737	-0.221011	0.115044	-0.552591	-0.289465	0.077540	0.007373	0.954014	0	0
46312	1.876112	0.117974	9.688765	0.166926	-0.047111	-0.082335	-0.221788	0.113395	-0.552879	-0.288787	0.077569	0.009188	0.954202	0	0
46313	1.907496	0.051096	9.566030	0.117093	-0.036363	-0.075170	-0.221510	0.111493	-0.553962	-0.288141	0.077662	0.010472	0.954376	0	0
46314	1.902965	0.072634	9.377590	0.066051	-0.036781	-0.077644	-0.222800	0.108199	-0.554670	-0.287429	0.077883	0.011291	0.954563	0	0
46315	1.827636	0.083396	9.340745	0.046418	-0.026226	-0.071464	-0.222801	0.109301	-0.555039	-0.286763	0.078087	0.011880	0.954740	0	0
46316	1.805735	0.076672	9.307259	0.004937	-0.038222	-0.066147	-0.224113	0.109007	-0.554514	-0.286116	0.078499	0.012111	0.954897	0	0
46317	1.712776	0.017704	9.444151	-0.005540	-0.042451	-0.069624	-0.224761	0.106253	-0.554042	-0.285423	0.079011	0.012259	0.955061	0	0
46318	1.683851	0.050350	9.367807	-0.024600	-0.043133	-0.071324	-0.225803	0.105698	-0.554306	-0.284697	0.079553	0.012226	0.955233	0	0
46319	1.633101	0.104539	9.335855	-0.048353	-0.039756	-0.052069	-0.227385	0.107043	-0.553485	-0.284137	0.080165	0.011952	0.955352	0	0
46320	1.710848	0.095916	9.396886	-0.072862	-0.035847	-0.067673	-0.226600	0.103742	-0.551990	-0.283409	0.080775	0.011434	0.955523	0	0
46321	1.776419	0.078114	9.419330	-0.022551	-0.036391	-0.059087	-0.227123	0.103737	-0.551987	-0.282801	0.081285	0.011412	0.955660	0	0
46322	1.824913	0.062346	9.490620	0.018989	-0.045578	-0.052246	-0.228171	0.105516	-0.552597	-0.282298	0.081729	0.011787	0.955766	0	0
46323	1.800679	0.058871	9.384599	0.004995	-0.038276	-0.063528	-0.229355	0.105495	-0.551806	-0.281669	0.082181	0.012047	0.955910	0	0
46324	1.751469	-0.019290	9.466943	-0.036387	-0.036263	-0.060784	-0.230528	0.104940	-0.552200	-0.281036	0.082691	0.011873	0.956054	0	0
46325	1.824824	0.047732	9.495256	-0.064015	-0.027309	-0.062418	-0.230289	0.105596	-0.549710	-0.280361	0.083235	0.011448	0.956211	0	0
46326	1.892625	0.021134	9.653109	-0.107570	-0.026763	-0.077975	-0.231849	0.105734	-0.551000	-0.279505	0.083852	0.010581	0.956417	0	0
46327	1.840657	-0.073810	9.938655	-0.108882	-0.009485	-0.067451	-0.231344	0.109020	-0.550287	-0.278745	0.084352	0.009689	0.956604	0	0
46328	1.803969	-0.079855	10.075002	-0.105442	0.002812	-0.073536	-0.230963	0.109005	-0.548855	-0.277939	0.084681	0.008756	0.956819	0	0
46329	1.731561	0.013506	10.029580	-0.112242	0.010713	-0.070898	-0.232142	0.111749	-0.549967	-0.277143	0.084997	0.007783	0.957030	0	0
46330	1.727076	0.040057	9.826683	-0.096705	0.027371	-0.079624	-0.234246	0.111436	-0.548523	-0.276283	0.085066	0.006871	0.957280	0	0
46331	1.781024	0.015938	9.331176	-0.095026	0.018674	-0.079647	-0.232418	0.111448	-0.548014	-0.275417	0.085259	0.006057	0.957517	0	0
46332	1.879399	-0.264212	9.126380	-0.096542	0.016823	-0.073499	-0.232426	0.111160	-0.546976	-0.274615	0.085428	0.005170	0.957738	0	0
46333	1.817731	-0.427660	9.028631	-0.079092	0.013989	-0.067446	-0.232687	0.111433	-0.547099	-0.273878	0.085626	0.004513	0.957935	0	0
46334	1.695455	-0.505853	9.170770	-0.059807	0.016300	-0.057038	-0.234395	0.111958	-0.546555	-0.273263	0.085699	0.003965	0.958106	0	0
46335	1.563282	-0.603860	9.356436	-0.059485	0.023117	-0.046561	-0.233609	0.113346	-0.547316	-0.272744	0.085755	0.003447	0.958251	0	0
46336	1.514863	-0.518494	9.576674	-0.031463	0.023465	-0.028339	-0.233479	0.112519	-0.546811	-0.272430	0.085684	0.003127	0.958348	0	0
46337	1.549551	-0.365999	9.808055	-0.036626	0.022526	-0.023974	-0.231783	0.111839	-0.545923	-0.272147	0.085683	0.002805	0.958429	0	0
46338	1.603520	-0.256735	9.982688	-0.008590	0.028999	-0.007466	-0.231915	0.113490	-0.546542	-0.272054	0.085497	0.002672	0.958473	0	0
46339	1.627498	-0.287795	10.139068	-0.014068	0.013386	-0.013591	-0.233100	0.114018	-0.545871	-0.271889	0.085521	0.002583	0.958517	0	0
46340	1.709941	-0.311821	10.272407	0.009592	0.023478	-0.003148	-0.231780	0.113222	-0.546940	-0.271852	0.085338	0.002636	0.958544	0	0
46341	1.686307	-0.233930	10.051314	0.033561	0.011179	-0.007628	-0.233619	0.114571	-0.546639	-0.271784	0.085254	0.003006	0.958570	0	0
46342	1.690680	-0.335015	9.969875	0.056716	0.014691	-0.019014	-0.231391	0.113910	-0.546799	-0.271637	0.085027	0.003548	0.958630	0	0
46343	1.661390	-0.379252	9.822231	0.075611	0.000596	-0.019111	-0.232432	0.112943	-0.547071	-0.271495	0.084930	0.004359	0.958675	0	0
46344	1.602483	-0.486850	9.720371	0.136209	0.010676	-0.021002	-0.231904	0.110750	-0.546596	-0.271393	0.084526	0.005675	0.958733	0	0
46345	1.597428	-0.529905	9.666610	0.185280	-0.000098	-0.025534	-0.231614	0.108314	-0.548864	-0.271282	0.084135	0.007539	0.958786	0	0
46346	1.500594	-0.464769	9.558400	0.243295	0.006456	-0.023090	-0.232389	0.105014	-0.548662	-0.271248	0.083480	0.009895	0.958832	0	0
46347	1.412606	-0.536576	9.535198	0.293212	0.006275	-0.033710	-0.232117	0.103516	-0.549216	-0.271147	0.082731	0.012775	0.958891	0	0
46348	1.192119	-0.746181	9.784266	0.288422	0.024554	-0.026676	-0.232348	0.099148	-0.550865	-0.271116	0.081779	0.015517	0.958941	0	0
46349	1.056216	-0.682003	9.793161	0.188399	0.036615	-0.021145	-0.231814	0.095310	-0.550423	-0.271053	0.081017	0.017278	0.958993	0	0
46350	1.034437	-0.660033	9.798820	0.114648	0.051710	-0.001703	-0.231658	0.093697	-0.552804	-0.271119	0.080278	0.018260	0.959019	0	0
46351	1.247167	-0.484479	9.781878	0.101398	0.073291	0.017601	-0.231781	0.093431	-0.553591	-0.271364	0.079401	0.019037	0.959007	0	0
46352	1.393680	-0.421156	9.648652	0.113277	0.064535	0.012323	-0.230989	0.093036	-0.554257	-0.271569	0.078545	0.019960	0.959001	0	0
46353	1.593233	-0.408791	9.692642	0.156587	0.057018	0.020928	-0.230970	0.090861	-0.555604	-0.271886	0.077673	0.021299	0.958953	0	0
46354	1.627512	-0.384113	9.629251	0.172913	0.048160	0.020858	-0.229125	0.088141	-0.555932	-0.272212	0.076813	0.022831	0.958895	0	0
46355	1.579595	-0.289486	9.450118	0.120009	0.046095	0.014009	-0.229898	0.085119	-0.555986	-0.272432	0.076143	0.023846	0.958861	0	0
46356	1.601397	-0.315829	9.400816	0.104404	0.040097	0.014044	-0.228051	0.083784	-0.557330	-0.272636	0.075545	0.024748	0.958827	0	0
46357	1.554780	-0.385634	9.383951	0.105710	0.028111	-0.000823	-0.228557	0.082702	-0.558913	-0.272699	0.075082	0.025678	0.958821	0	0
46358	1.435701	-0.383252	9.260835	0.105988	0.052605	0.000098	-0.230396	0.080191	-0.556862	-0.272771	0.074357	0.026572	0.958833	0	0
46359	1.392751	-0.260159	9.137678	0.120153	0.035531	0.024411	-0.229578	0.078320	-0.560035	-0.273089	0.073788	0.027591	0.958758	0	0
46360	1.361734	-0.148530	9.164196	0.131946	0.027735	0.015616	-0.228011	0.078055	-0.559530	-0.273327	0.073234	0.028790	0.958697	0	0
46361	1.429142	-0.192573	9.583295	0.166613	0.031707	0.019034	-0.227728	0.075885	-0.561140	-0.273625	0.072571	0.030262	0.958617	0	0
46362	1.436177	-0.153758	10.019495	0.140679	0.027417	0.022587	-0.227979	0.073969	-0.561567	-0.273933	0.071999	0.031540	0.958531	0	0
46363	1.313045	0.012405	10.015019	0.085455	0.038344	0.023615	-0.225867	0.072088	-0.562924	-0.274218	0.071493	0.032205	0.958465	0	0
46364	1.204946	-0.088209	10.417997	0.067038	0.066176	0.037701	-0.226664	0.072889	-0.561859	-0.274631	0.070755	0.032660	0.958387	0	0
46365	1.322292	-0.001389	10.377785	0.087816	0.074750	0.036801	-0.225461	0.069632	-0.563497	-0.275057	0.069894	0.033228	0.958308	0	0
46366	1.459837	0.112771	9.824207	0.127973	0.084748	0.050673	-0.225304	0.068019	-0.565878	-0.275638	0.068815	0.034207	0.958185	0	0
46367	1.410362	-0.078084	9.561147	0.162623	0.066034	0.059252	-0.223214	0.067207	-0.565127	-0.276327	0.067838	0.035495	0.958009	0	0
46368	1.409702	-0.192170	9.561959	0.140350	0.070476	0.064575	-0.223452	0.065311	-0.567119	-0.277047	0.066866	0.036622	0.957827	0	0
46369	1.434417	-0.119916	9.593892	0.088500	0.088448	0.057795	-0.221343	0.063151	-0.568090	-0.277679	0.065878	0.037129	0.957693	0	0
46370	1.438393	0.202157	9.879240	0.043462	0.094036	0.056167	-0.220694	0.065079	-0.568318	-0.278262	0.064945	0.037269	0.957582	0	0
46371	1.578766	0.496805	9.904405	-0.003551	0.088396	0.047557	-0.220548	0.064001	-0.569644	-0.278735	0.064210	0.036904	0.957508	0	0
46372	1.743328	0.757755	9.884949	0.011731	0.092797	0.037056	-0.218587	0.064294	-0.569653	-0.279112	0.063371	0.036756	0.957460	0	0
46373	1.643636	0.740881	9.732057	0.025172	0.098330	0.016083	-0.217539	0.063479	-0.569415	-0.279304	0.062453	0.036674	0.957467	0	0
46374	1.526557	0.628972	9.406310	-0.030700	0.101057	-0.013412	-0.217277	0.063206	-0.569292	-0.279172	0.061635	0.036127	0.957580	0	0
46375	1.462943	0.509124	9.098585	-0.152722	0.096928	-0.021791	-0.215169	0.062974	-0.571008	-0.278889	0.061216	0.034379	0.957753	0	0
46376	1.393142	0.216262	9.076659	-0.171135	0.095583	-0.037422	-0.214392	0.065175	-0.570970	-0.278438	0.060833	0.032518	0.957974	0	0
46377	1.397902	0.196861	9.071431	-0.106947	0.107243	-0.032340	-0.212950	0.067400	-0.572372	-0.278083	0.060187	0.031187	0.958162	0	0
46378	1.241642	0.262095	9.879796	0.006086	0.108161	-0.037924	-0.211904	0.066857	-0.571999	-0.277739	0.059190	0.030989	0.958331	0	0
46379	1.333580	0.274811	10.415352	0.068701	0.130799	-0.067682	-0.209803	0.066476	-0.572804	-0.277156	0.057817	0.031297	0.958573	0	0
46380	1.570196	0.383997	10.455022	0.063995	0.194636	-0.072695	-0.209254	0.065556	-0.575435	-0.276538	0.055820	0.031435	0.958865	0	0
46381	1.199092	0.669081	10.864724	0.064093	0.176059	-0.055386	-0.208983	0.063643	-0.575736	-0.276082	0.054031	0.031573	0.959095	0	0
46382	1.326007	0.639473	10.369874	0.009549	0.190921	-0.028999	-0.204912	0.063706	-0.577590	-0.275849	0.052233	0.031175	0.959274	0	0
46383	0.942009	0.702013	10.280366	-0.082324	0.175215	-0.034076	-0.203076	0.063731	-0.578125	-0.275517	0.050862	0.029908	0.959484	0	0
46384	1.057431	0.394309	9.919829	-0.040642	0.143797	-0.055174	-0.200840	0.064323	-0.579825	-0.274991	0.049646	0.029171	0.959721	0	0
46385	0.846779	0.515977	9.616518	0.048259	0.099291	-0.039907	-0.200440	0.063236	-0.580241	-0.274644	0.048642	0.029372	0.959866	0	0
46386	0.262713	0.501640	9.610435	0.128440	0.022191	-0.054405	-0.200426	0.059121	-0.580061	-0.274167	0.048128	0.030591	0.959990	0	0
46387	-0.006001	0.714197	9.474399	0.253563	-0.064165	-0.061186	-0.201066	0.056931	-0.580751	-0.273664	0.048113	0.033218	0.960047	0	0
46388	1.277932	0.691299	10.110236	0.408104	-0.077390	-0.097229	-0.201959	0.051718	-0.581108	-0.272882	0.047775	0.037416	0.960132	0	0
46389	1.217957	0.919946	8.354690	0.237057	0.093638	-0.095422	-0.202319	0.047078	-0.583023	-0.272095	0.046280	0.039483	0.960345	0	0
46390	0.639341	1.076345	8.709244	-0.150141	0.040344	-0.070124	-0.200624	0.046258	-0.581878	-0.271341	0.046342	0.037985	0.960616	0	0
46391	0.902288	0.430893	9.584970	-0.435421	0.065337	-0.090911	-0.201428	0.050081	-0.581275	-0.270269	0.046945	0.033673	0.961050	0	0
46392	0.669569	0.498369	9.150655	-0.601209	0.080715	-0.092176	-0.200550	0.058717	-0.580720	-0.269104	0.047831	0.027740	0.961523	0	0
46393	0.649447	0.428124	9.372867	-0.613347	0.102820	-0.104283	-0.201372	0.066923	-0.579901	-0.267814	0.048544	0.021622	0.962004	0	0
46394	0.874725	0.251456	9.369990	-0.636239	0.105919	-0.126833	-0.200364	0.073766	-0.578338	-0.266283	0.049269	0.015300	0.962513	0	0
46395	1.397091	0.145677	9.530743	-0.600502	0.121096	-0.119822	-0.196998	0.082844	-0.578184	-0.264830	0.049766	0.009267	0.962965	0	0
46396	1.674155	0.179388	9.999371	-0.415610	0.125940	-0.082797	-0.197032	0.089132	-0.576886	-0.263827	0.049715	0.004993	0.963275	0	0
46397	1.667169	-0.028622	10.817347	-0.186074	0.082085	-0.079202	-0.195613	0.091872	-0.575668	-0.262957	0.049502	0.003048	0.963532	0	0
46398	1.445516	0.453075	11.330505	0.163864	0.050084	-0.099583	-0.194290	0.090668	-0.577006	-0.262070	0.048655	0.004565	0.963811	0	0
46399	1.487991	0.995559	10.969230	0.490078	0.045044	-0.151193	-0.194772	0.085212	-0.579458	-0.260831	0.047025	0.009294	0.964194	0	0
46400	1.270194	1.134810	10.617910	0.664232	0.014865	-0.195450	-0.197322	0.072608	-0.581905	-0.259219	0.045200	0.015771	0.964631	0	0
46401	1.080529	1.057194	10.100636	0.639705	0.000276	-0.246037	-0.197795	0.063029	-0.583525	-0.257107	0.043599	0.022131	0.965145	0	0
46402	0.964316	1.042922	9.505089	0.482849	0.008988	-0.271745	-0.197627	0.054265	-0.584090	-0.254660	0.042279	0.026905	0.965731	0	0
46403	0.654785	0.900666	9.219673	0.251768	0.012930	-0.292029	-0.199678	0.048382	-0.586539	-0.251925	0.041534	0.029521	0.966404	0	0
46404	0.641551	0.670358	8.984268	0.003144	0.014706	-0.284301	-0.200320	0.044258	-0.586094	-0.249134	0.041369	0.029650	0.967131	0	0
46405	0.776819	0.476254	8.871849	-0.179161	0.016074	-0.285470	-0.200711	0.045361	-0.586852	-0.246280	0.041672	0.028091	0.967895	0	0
46406	0.808827	0.135310	8.948576	-0.365804	0.029179	-0.255191	-0.201253	0.048083	-0.585751	-0.243638	0.042288	0.024603	0.968632	0	0
46407	0.845932	-0.134633	9.185992	-0.442592	0.012052	-0.244512	-0.201269	0.051644	-0.585550	-0.241060	0.043283	0.020475	0.969328	0	0
46408	0.849265	-0.344156	9.473473	-0.403770	0.018177	-0.213182	-0.204166	0.056274	-0.585438	-0.238795	0.044106	0.016628	0.969925	0	0
46409	0.814995	-0.338889	9.682560	-0.281802	0.006570	-0.202235	-0.202354	0.059845	-0.584599	-0.236687	0.044774	0.014038	0.970452	0	0
46410	0.815068	-0.329021	9.668171	-0.145839	-0.008760	-0.182614	-0.204732	0.061165	-0.582468	-0.234832	0.045248	0.012744	0.970899	0	0
46411	0.804839	-0.393265	9.778867	-0.026026	-0.010095	-0.157666	-0.205266	0.061695	-0.581410	-0.233267	0.045477	0.012643	0.971266	0	0
46412	0.585571	-0.426164	9.851255	0.045310	-0.017979	-0.133503	-0.206167	0.061433	-0.583105	-0.231973	0.045599	0.013204	0.971563	0	0
46413	0.468886	-0.392018	9.927073	0.080189	-0.018464	-0.118799	-0.206683	0.061301	-0.583887	-0.230834	0.045661	0.014119	0.971819	0	0
46414	0.488665	-0.320364	10.017219	0.092612	-0.010036	-0.106603	-0.208517	0.058661	-0.582490	-0.229816	0.045600	0.015109	0.972048	0	0
46415	0.528720	-0.131104	9.992354	0.113949	0.001635	-0.082223	-0.207708	0.056224	-0.584240	-0.229050	0.045388	0.016276	0.972220	0	0
46416	0.941948	-0.241832	9.806910	0.172603	0.002967	-0.089294	-0.208480	0.053755	-0.584674	-0.228237	0.045019	0.018005	0.972398	0	0
46417	1.044849	-0.116704	9.825684	0.202194	-0.006274	-0.073703	-0.209132	0.051822	-0.584055	-0.227592	0.044684	0.020037	0.972524	0	0
46418	0.996732	-0.053785	9.660630	0.126090	-0.007381	-0.075244	-0.208858	0.050741	-0.585122	-0.226899	0.044523	0.021332	0.972666	0	0
46419	1.079699	-0.010926	9.671430	-0.046618	-0.004443	-0.069490	-0.208978	0.049378	-0.585800	-0.226183	0.044737	0.020933	0.972832	0	0
46420	1.127619	-0.117019	9.789870	-0.231271	0.021373	-0.068859	-0.210828	0.051537	-0.584570	-0.225383	0.045107	0.018682	0.973046	0	0
46421	1.107257	-0.235426	9.977507	-0.376453	0.030386	-0.073632	-0.211107	0.055920	-0.584482	-0.224484	0.045727	0.014990	0.973289	0	0
46422	1.004134	-0.371811	10.099005	-0.434178	0.021039	-0.063024	-0.210484	0.060565	-0.582830	-0.223652	0.046557	0.010762	0.973497	0	0
46423	0.931038	-0.420350	9.935363	-0.381417	0.018905	-0.061447	-0.210382	0.067690	-0.582560	-0.222861	0.047300	0.007030	0.973677	0	0
46424	0.960485	-0.406803	9.784763	-0.288105	0.016470	-0.061724	-0.209487	0.070148	-0.581083	-0.222112	0.047847	0.004235	0.973837	0	0
46425	1.043362	-0.429090	9.540415	-0.170457	0.011112	-0.055092	-0.209900	0.074248	-0.580478	-0.221478	0.048197	0.002565	0.973970	0	0
46426	0.984425	-0.569114	9.297667	-0.095752	0.016505	-0.043079	-0.209117	0.075632	-0.580978	-0.221002	0.048317	0.001634	0.974074	0	0
46427	0.957779	-0.563183	9.220889	-0.098910	0.007521	-0.025656	-0.210693	0.077676	-0.581187	-0.220689	0.048544	0.000645	0.974135	0	0
46428	0.897277	-0.532059	9.087145	-0.100384	0.013539	-0.016926	-0.209654	0.077397	-0.580026	-0.220456	0.048704	-0.000338	0.974180	0	0
46429	0.877852	-0.536110	9.029428	-0.144569	0.026527	0.011149	-0.209405	0.079585	-0.579463	-0.220480	0.048847	-0.001839	0.974166	0	0
46430	0.882785	-0.521750	9.044044	-0.153444	0.003877	0.011110	-0.210458	0.082048	-0.579929	-0.220496	0.049217	-0.003330	0.974140	0	0
46431	0.984840	-0.517030	9.196710	-0.113019	-0.004040	0.045877	-0.209426	0.084241	-0.579111	-0.220874	0.049588	-0.004479	0.974031	0	0
46432	1.045281	-0.546421	9.393431	-0.057271	-0.009247	0.068392	-0.210347	0.083397	-0.578077	-0.221493	0.049872	-0.005033	0.973873	0	0
46433	1.023095	-0.548909	9.636024	-0.024496	-0.033254	0.076950	-0.209168	0.084790	-0.578971	-0.222218	0.050331	-0.005273	0.973683	0	0
46434	0.984431	-0.458823	9.860947	0.018048	-0.028491	0.085549	-0.210483	0.083938	-0.577674	-0.223045	0.050634	-0.005060	0.973479	0	0
46435	0.931316	-0.381014	9.889915	0.030924	-0.034689	0.085478	-0.211783	0.083939	-0.578708	-0.223881	0.050984	-0.004763	0.973270	0	0
46436	0.851556	-0.297273	9.842104	0.013414	-0.024684	0.071579	-0.211528	0.083931	-0.577927	-0.224567	0.051261	-0.004597	0.973099	0	0
46437	0.877887	-0.368140	9.864699	-0.001941	-0.033521	0.083822	-0.211675	0.085835	-0.576845	-0.225370	0.051672	-0.004621	0.972891	0	0
46438	1.057665	-0.429669	9.801562	0.049874	-0.034798	0.081957	-0.212197	0.085419	-0.576850	-0.226179	0.051964	-0.004082	0.972690	0	0
46439	1.149242	-0.571888	9.860373	0.112196	-0.039761	0.087024	-0.210888	0.084329	-0.576359	-0.227072	0.052179	-0.002985	0.972475	0	0
46440	1.275538	-0.614144	9.852012	0.113592	-0.043070	0.073079	-0.211921	0.084616	-0.578172	-0.227828	0.052408	-0.001803	0.972288	0	0
46441	1.358772	-0.543548	9.768774	0.075437	-0.042703	0.067962	-0.212837	0.083504	-0.577666	-0.228516	0.052740	-0.001050	0.972110	0	0
46442	1.329959	-0.475407	9.775252	0.033505	-0.047330	0.050615	-0.213487	0.081160	-0.577055	-0.229005	0.053193	-0.000626	0.971971	0	0
46443	1.359908	-0.381403	9.591890	-0.019917	-0.045274	0.057748	-0.212460	0.082519	-0.575339	-0.229542	0.053773	-0.000788	0.971812	0	0
46444	1.364764	-0.386136	9.577184	-0.026221	-0.034468	0.041225	-0.212988	0.083333	-0.575059	-0.229914	0.054237	-0.000968	0.971698	0	0
46445	1.301064	-0.435588	9.708694	0.014339	-0.050575	0.045419	-0.214559	0.084420	-0.575548	-0.230350	0.054794	-0.000778	0.971564	0	0
46446	1.193369	-0.504890	9.913573	0.015907	-0.027573	0.027154	-0.214821	0.084003	-0.575293	-0.230605	0.055095	-0.000557	0.971486	0	0
46447	1.149447	-0.482714	10.137650	-0.016969	-0.027330	0.026371	-0.215224	0.086464	-0.575111	-0.230839	0.055500	-0.000717	0.971408	0	0
46448	1.130100	-0.435511	10.274355	-0.009394	0.017859	0.036938	-0.214452	0.088933	-0.574677	-0.231181	0.055418	-0.000851	0.971331	0	0
46449	1.072482	-0.308350	10.233915	-0.021447	0.025841	0.036973	-0.214701	0.088123	-0.575865	-0.231514	0.055316	-0.001184	0.971257	0	0
46450	1.038901	-0.243848	10.133920	-0.002779	0.023336	0.022943	-0.215349	0.085645	-0.575518	-0.231712	0.055166	-0.001260	0.971218	0	0
46451	1.042245	-0.129752	9.910298	0.017869	0.039116	0.012447	-0.214960	0.084815	-0.574624	-0.231829	0.054844	-0.001225	0.971209	0	0
46452	1.035228	-0.122461	9.695081	0.039786	0.028846	-0.008584	-0.214950	0.084832	-0.575928	-0.231749	0.054541	-0.000883	0.971245	0	0
46453	1.054166	-0.237774	9.571943	0.015594	0.030823	-0.011111	-0.214950	0.084556	-0.575803	-0.231635	0.054306	-0.000833	0.971285	0	0
46454	0.980716	-0.319464	9.553107	0.010453	0.015023	-0.003294	-0.214551	0.084019	-0.576338	-0.231591	0.054206	-0.000746	0.971302	0	0
46455	0.906958	-0.417797	9.722893	-0.038054	0.020764	-0.011858	-0.215208	0.084283	-0.576068	-0.231441	0.054191	-0.001196	0.971338	0	0
46456	0.897274	-0.398889	9.776651	-0.077163	0.005372	-0.014408	-0.215991	0.085106	-0.576698	-0.231241	0.054387	-0.001932	0.971373	0	0
46457	0.929345	-0.303202	9.878962	-0.103961	-0.005028	-0.008257	-0.214824	0.085239	-0.575530	-0.231090	0.054774	-0.002966	0.971385	0	0
46458	0.941708	-0.253249	9.961707	-0.073251	-0.010267	-0.023193	-0.216672	0.088505	-0.575061	-0.230809	0.055114	-0.003623	0.971430	0	0
46459	1.046219	-0.252922	10.070671	-0.045133	0.008484	-0.010120	-0.216137	0.089217	-0.576747	-0.230672	0.055232	-0.004112	0.971454	0	0
46460	1.078436	-0.165073	10.003386	-0.049033	0.020280	-0.034504	-0.215082	0.087723	-0.577045	-0.230290	0.055219	-0.004599	0.971543	0	0
46461	1.117809	-0.124539	9.819044	-0.082425	0.011285	-0.055366	-0.217188	0.088648	-0.575968	-0.229692	0.055399	-0.005425	0.971670	0	0
46462	1.099149	-0.020421	9.636949	-0.122647	-0.014442	-0.064059	-0.217059	0.090439	-0.576586	-0.228985	0.055894	-0.006530	0.971802	0	0
46463	1.057935	-0.007195	9.570296	-0.145643	-0.017368	-0.086688	-0.219048	0.092723	-0.574439	-0.228047	0.056500	-0.007876	0.971978	0	0
46464	1.123518	-0.029476	9.558780	-0.116584	-0.015597	-0.102456	-0.218645	0.092467	-0.575621	-0.226968	0.056995	-0.008898	0.972192	0	0
46465	1.171727	-0.098420	9.609950	-0.072598	-0.010594	-0.109533	-0.220230	0.094496	-0.574657	-0.225847	0.057372	-0.009525	0.972425	0	0
46466	1.176387	-0.134836	9.606903	-0.028299	-0.013963	-0.137579	-0.220220	0.094098	-0.575708	-0.224479	0.057655	-0.009672	0.972724	0	0
46467	1.161770	-0.137167	9.609629	0.001700	-0.015759	-0.148141	-0.220743	0.092577	-0.575082	-0.223024	0.057920	-0.009533	0.973044	0	0
46468	1.200646	-0.147199	9.608588	0.022431	-0.005355	-0.153398	-0.221390	0.090238	-0.574862	-0.221523	0.058007	-0.009197	0.973385	0	0
46469	1.181053	-0.175784	9.574738	0.020630	-0.017594	-0.151683	-0.222957	0.089952	-0.575118	-0.220043	0.058249	-0.008859	0.973709	0	0
46470	1.261026	-0.239176	9.538091	0.040626	-0.003757	-0.153428	-0.222948	0.088035	-0.575286	-0.218554	0.058280	-0.008349	0.974047	0	0
46471	1.253509	-0.287064	9.484318	0.054927	-0.017634	-0.165717	-0.224237	0.085848	-0.576755	-0.216956	0.058451	-0.007663	0.974400	0	0
46472	1.287582	-0.301054	9.405854	0.093080	-0.028577	-0.155387	-0.225293	0.087064	-0.576201	-0.215483	0.058610	-0.006586	0.974725	0	0
46473	1.355872	-0.270287	9.424084	0.091296	-0.025030	-0.158853	-0.227251	0.084845	-0.575709	-0.213972	0.058777	-0.005529	0.975054	0	0
46474	1.404376	-0.288267	9.475973	0.047701	-0.036752	-0.170961	-0.227759	0.081555	-0.576031	-0.212312	0.059112	-0.004869	0.975400	0	0
46475	1.475142	-0.241040	9.540382	0.007657	-0.052114	-0.176114	-0.229961	0.077432	-0.576879	-0.210582	0.059727	-0.004554	0.975739	0	0
46476	1.524291	-0.158854	9.533154	-0.001256	-0.055390	-0.185694	-0.231146	0.076581	-0.575583	-0.208748	0.060349	-0.004323	0.976096	0	0
46477	1.380642	-0.165366	9.575117	0.033138	-0.050202	-0.196268	-0.231274	0.073689	-0.574595	-0.206834	0.060897	-0.003745	0.976472	0	0
46478	1.127031	-0.202865	9.870981	0.028721	-0.057994	-0.197182	-0.233357	0.071755	-0.575009	-0.204906	0.061481	-0.003208	0.976844	0	0
46479	0.995626	-0.151345	10.143499	0.009546	-0.021655	-0.219725	-0.233873	0.069830	-0.574913	-0.202746	0.061796	-0.002902	0.977275	0	0
46480	0.991241	-0.050367	10.234622	-0.043171	-0.014246	-0.221305	-0.236494	0.070350	-0.574753	-0.200537	0.062099	-0.003142	0.977711	0	0
46481	1.163419	0.204287	9.900149	-0.064052	0.012396	-0.236872	-0.237806	0.068677	-0.573472	-0.198160	0.062227	-0.003604	0.978186	0	0
46482	1.319094	0.170350	9.775012	-0.042967	0.022522	-0.226411	-0.237409	0.068963	-0.574122	-0.195897	0.062170	-0.003913	0.978644	0	0
46483	1.347599	0.030447	9.673094	0.022051	-0.002084	-0.247587	-0.238970	0.066618	-0.574157	-0.193466	0.062271	-0.003486	0.979123	0	0
46484	1.244744	-0.094254	9.615586	0.106860	-0.006276	-0.242616	-0.239346	0.064435	-0.575241	-0.191135	0.062204	-0.002261	0.979588	0	0
46485	1.043524	-0.342610	9.841867	0.129246	-0.008083	-0.248795	-0.241557	0.060436	-0.575042	-0.188757	0.062154	-0.000771	0.980055	0	0
46486	0.891724	-0.441950	10.163553	0.085012	-0.006518	-0.218143	-0.241810	0.058378	-0.575081	-0.186647	0.062130	0.000224	0.980461	0	0
46487	0.839045	-0.300376	10.132889	0.035511	0.028595	-0.203966	-0.241803	0.056735	-0.575244	-0.184649	0.061888	0.000691	0.980854	0	0
46488	0.822279	-0.313830	9.825597	0.008073	0.032226	-0.196902	-0.242843	0.054804	-0.575144	-0.182697	0.061626	0.000847	0.981236	0	0
46489	0.857656	-0.551931	9.598642	0.015315	0.017913	-0.179490	-0.242857	0.054783	-0.573448	-0.180925	0.061521	0.001110	0.981570	0	0
46490	0.929575	-0.773855	9.417077	0.062301	0.007683	-0.163923	-0.243087	0.051659	-0.575856	-0.179331	0.061401	0.001823	0.981869	0	0
46491	0.821919	-0.874942	9.422967	0.072230	-0.011150	-0.137843	-0.242811	0.050167	-0.576931	-0.178004	0.061474	0.002652	0.982104	0	0
46492	0.758592	-0.858923	9.560243	0.052870	-0.023727	-0.108176	-0.244382	0.047668	-0.575664	-0.176948	0.061681	0.003293	0.982280	0	0
46493	0.725362	-0.685512	9.708750	-0.030825	-0.017958	-0.101832	-0.244634	0.045475	-0.575836	-0.175912	0.061997	0.003080	0.982447	0	0
46494	0.760165	-0.529656	9.855434	-0.087107	-0.021035	-0.102558	-0.246206	0.045180	-0.575439	-0.174819	0.062424	0.002338	0.982617	0	0
46495	0.814176	-0.433778	9.923345	-0.143893	-0.015557	-0.091911	-0.245170	0.046829	-0.574893	-0.173811	0.062908	0.000993	0.982767	0	0
46496	1.043123	-0.408347	9.860310	-0.159309	-0.015607	-0.084856	-0.245433	0.047651	-0.575135	-0.172855	0.063407	-0.000479	0.982904	0	0
46497	1.286456	-0.453919	9.621609	-0.119261	0.004095	-0.081387	-0.244819	0.051869	-0.572187	-0.171965	0.063654	-0.001628	0.983043	0	0
46498	1.393516	-0.473210	9.526856	-0.074352	0.008167	-0.084978	-0.245846	0.050649	-0.574030	-0.171063	0.063774	-0.002305	0.983191	0	0
46499	1.427881	-0.443144	9.415117	-0.060515	0.013342	-0.086747	-0.245856	0.051874	-0.573353	-0.170157	0.063833	-0.002893	0.983343	0	0
46500	1.480836	-0.527036	9.497440	-0.103721	0.034777	-0.097009	-0.244820	0.053108	-0.572554	-0.169119	0.063741	-0.003897	0.983525	0	0
46501	1.500008	-0.555201	9.615234	-0.168015	0.034848	-0.073264	-0.244043	0.054482	-0.572272	-0.168275	0.063775	-0.005590	0.983659	0	0
46502	1.470178	-0.680244	9.531823	-0.208529	0.038645	-0.072255	-0.244833	0.054191	-0.571489	-0.167404	0.063820	-0.007648	0.983791	0	0
46503	1.374448	-0.827301	9.514993	-0.166766	0.054017	-0.068844	-0.244052	0.057500	-0.572473	-0.166602	0.063667	-0.009373	0.983922	0	0
46504	1.381613	-0.865363	9.439229	-0.124764	0.039239	-0.039347	-0.244314	0.057773	-0.572596	-0.166113	0.063563	-0.010627	0.983999	0	0
46505	1.338236	-0.801367	9.392719	-0.076265	0.051127	-0.039468	-0.243812	0.060641	-0.571369	-0.165658	0.063289	-0.011485	0.984083	0	0
46506	1.333142	-0.853969	9.324295	-0.053721	0.029795	-0.027379	-0.241192	0.059982	-0.571401	-0.165335	0.063158	-0.012032	0.984140	0	0
46507	1.259572	-0.941367	9.382858	-0.039508	0.031182	-0.011718	-0.242893	0.061344	-0.572014	-0.165178	0.063019	-0.012523	0.984169	0	0
46508	1.220940	-0.873946	9.462188	-0.020240	0.036109	-0.001305	-0.241323	0.060256	-0.571525	-0.165129	0.062768	-0.012767	0.984190	0	0
46509	1.187258	-0.801206	9.495477	-0.063486	0.023252	0.004005	-0.241335	0.061617	-0.570716	-0.165114	0.062745	-0.013499	0.984184	0	0
46510	1.182008	-0.832290	9.676743	-0.101642	0.010409	0.004084	-0.239238	0.063021	-0.571747	-0.165072	0.062881	-0.014506	0.984168	0	0
46511	1.175937	-0.999622	9.887563	-0.106234	0.029352	0.020743	-0.240697	0.065183	-0.570389	-0.165194	0.062866	-0.015688	0.984130	0	0
46512	1.226808	-1.013650	10.019353	-0.061346	0.019329	0.023211	-0.237951	0.065344	-0.570145	-0.165364	0.062845	-0.016325	0.984093	0	0
46513	1.243869	-1.015818	9.982610	-0.044232	0.029013	0.010979	-0.237951	0.066585	-0.570773	-0.165429	0.062734	-0.016901	0.984079	0	0
46514	1.376026	-0.885812	9.976566	-0.068660	0.025792	0.004070	-0.237692	0.067136	-0.570764	-0.165404	0.062663	-0.017608	0.984075	0	0
46515	1.396334	-0.797751	9.679547	-0.095137	-0.003485	-0.007284	-0.239280	0.069574	-0.569661	-0.165263	0.062963	-0.018623	0.984061	0	0
46516	1.252501	-0.856505	9.616662	-0.114852	-0.015064	-0.035188	-0.238217	0.068645	-0.571252	-0.164829	0.063379	-0.019693	0.984087	0	0
46517	1.150008	-0.904350	9.632874	-0.115229	-0.021783	-0.050045	-0.238766	0.070805	-0.569118	-0.164258	0.063901	-0.020854	0.984125	0	0
46518	1.146836	-0.980098	9.900620	-0.138233	-0.045008	-0.063990	-0.241264	0.072139	-0.568161	-0.163533	0.064655	-0.022086	0.984169	0	0
46519	1.150870	-1.079747	10.129118	-0.136803	-0.024574	-0.087475	-0.238920	0.073800	-0.567623	-0.162579	0.065247	-0.023437	0.984257	0	0
46520	1.087376	-1.081357	10.324255	-0.102576	-0.043960	-0.093743	-0.241805	0.073899	-0.566818	-0.161583	0.065940	-0.024301	0.984354	0	0
46521	0.971098	-1.002086	10.269961	-0.074797	-0.010784	-0.102479	-0.242053	0.074057	-0.568640	-0.160519	0.066295	-0.025061	0.984485	0	0
46522	0.918156	-0.950220	10.010437	-0.096908	-0.034825	-0.114711	-0.242844	0.073763	-0.567726	-0.159316	0.066893	-0.025870	0.984619	0	0
46523	0.981478	-1.023704	9.581803	-0.169591	-0.018285	-0.128394	-0.243255	0.075937	-0.566507	-0.157935	0.067476	-0.027539	0.984756	0	0
46524	1.041586	-1.187097	9.384395	-0.259632	-0.033274	-0.131639	-0.244966	0.078248	-0.566318	-0.156456	0.068320	-0.029942	0.984864	0	0
46525	0.946933	-1.195529	9.122555	-0.265389	-0.033373	-0.119427	-0.245372	0.079603	-0.565376	-0.155102	0.069197	-0.032545	0.984935	0	0
46526	0.893521	-1.168709	9.153224	-0.215470	-0.075845	-0.109236	-0.247348	0.082594	-0.565042	-0.153884	0.070385	-0.034462	0.984976	0	0
46527	0.844666	-1.147107	9.433094	-0.173661	-0.090537	-0.086729	-0.248031	0.083233	-0.561893	-0.152934	0.071665	-0.036102	0.984973	0	0
46528	0.737591	-1.100403	9.683191	-0.145611	-0.075227	-0.074575	-0.249868	0.085825	-0.562351	-0.152106	0.072727	-0.037356	0.984977	0	0
46529	0.630855	-0.977057	10.026376	-0.145754	-0.076054	-0.078092	-0.250535	0.086213	-0.561034	-0.151256	0.073808	-0.038751	0.984973	0	0
46530	0.576321	-0.715244	10.099155	-0.176478	-0.075276	-0.057101	-0.253035	0.086443	-0.559446	-0.150574	0.074909	-0.040321	0.984932	0	0
46531	0.608801	-0.562939	10.129627	-0.112300	-0.074216	-0.045085	-0.253822	0.088086	-0.559930	-0.150073	0.075894	-0.041403	0.984888	0	0
46532	0.785168	-0.404199	9.905066	-0.004931	-0.045297	-0.047051	-0.254741	0.088623	-0.559782	-0.149609	0.076438	-0.041336	0.984919	0	0
46533	0.921538	-0.422692	9.715223	0.079543	-0.052817	-0.054276	-0.254884	0.086950	-0.557596	-0.149154	0.076919	-0.040535	0.984984	0	0
46534	0.909667	-0.394587	9.597260	0.129600	-0.047844	-0.059647	-0.256046	0.085307	-0.558664	-0.148668	0.077292	-0.039129	0.985085	0	0
46535	0.985493	-0.352491	9.462944	0.091125	-0.049857	-0.078724	-0.257080	0.081456	-0.558471	-0.147978	0.077727	-0.038181	0.985192	0	0
46536	1.017066	-0.362489	9.464494	0.059644	-0.067832	-0.087400	-0.257853	0.078434	-0.558525	-0.147166	0.078412	-0.037413	0.985289	0	0
46537	1.028864	-0.398168	9.608983	0.026468	-0.070871	-0.101261	-0.259039	0.078961	-0.557723	-0.146210	0.079152	-0.037037	0.985386	0	0
46538	1.193704	-0.478806	9.749297	-0.008283	-0.055565	-0.116781	-0.260601	0.076752	-0.557756	-0.145054	0.079825	-0.036933	0.985507	0	0
46539	1.349324	-0.490291	9.789121	0.001757	-0.045760	-0.135947	-0.261118	0.076206	-0.558284	-0.143726	0.080364	-0.036795	0.985662	0	0
46540	1.434628	-0.475905	9.738932	0.048209	-0.051250	-0.143064	-0.263084	0.073974	-0.556749	-0.142353	0.080923	-0.036120	0.985841	0	0
46541	1.475581	-0.558173	9.683549	0.053016	-0.045707	-0.163982	-0.264783	0.071755	-0.555997	-0.140788	0.081397	-0.035440	0.986051	0	0
46542	1.491617	-0.728351	9.695282	0.068519	-0.038720	-0.171838	-0.265437	0.071197	-0.555743	-0.139144	0.081814	-0.034558	0.986281	0	0
46543	1.502288	-0.930682	9.985117	0.043086	-0.043551	-0.188325	-0.266203	0.068325	-0.556837	-0.137329	0.082289	-0.033955	0.986517	0	0
46544	1.607119	-0.899818	9.966187	0.000823	-0.038043	-0.186429	-0.268420	0.066107	-0.556604	-0.135475	0.082798	-0.033731	0.986739	0	0
46545	1.569637	-1.025791	10.192848	-0.016436	-0.015054	-0.196771	-0.268554	0.065274	-0.555837	-0.133517	0.083076	-0.033746	0.986982	0	0
46546	1.456505	-1.164659	10.546975	-0.034883	0.021621	-0.188762	-0.270120	0.064713	-0.556097	-0.131596	0.083044	-0.033952	0.987235	0	0
46547	1.491769	-0.956291	10.553969	-0.040144	0.033994	-0.194834	-0.268547	0.064458	-0.556375	-0.129620	0.082866	-0.034270	0.987501	0	0
46548	1.566353	-0.758402	10.160414	-0.081328	0.071072	-0.196366	-0.271697	0.064688	-0.555304	-0.127567	0.082408	-0.034992	0.987781	0	0
46549	1.663813	-0.840675	9.621913	-0.112706	0.053994	-0.203282	-0.271019	0.062525	-0.557178	-0.125439	0.082130	-0.036042	0.988039	0	0
46550	1.823242	-1.082503	9.416252	-0.095554	0.055757	-0.213746	-0.270745	0.060754	-0.557867	-0.123193	0.081847	-0.036871	0.988314	0	0
46551	1.983105	-1.223848	9.342755	-0.062729	0.040546	-0.209484	-0.272056	0.060599	-0.557469	-0.121048	0.081651	-0.037409	0.988575	0	0
46552	2.001717	-1.355965	9.422764	-0.062438	0.041206	-0.198126	-0.271006	0.060891	-0.557993	-0.119003	0.081465	-0.037904	0.988820	0	0
46553	1.899339	-1.365996	9.531517	-0.048210	0.039046	-0.178998	-0.272043	0.060068	-0.558784	-0.117170	0.081265	-0.038330	0.989039	0	0
46554	1.758410	-1.333112	9.520714	-0.010371	0.024852	-0.180919	-0.272162	0.058018	-0.559345	-0.115337	0.081172	-0.038305	0.989263	0	0
46555	1.583828	-1.231807	9.494713	-0.028102	0.026471	-0.161711	-0.273075	0.056772	-0.559102	-0.113697	0.081071	-0.038538	0.989452	0	0
46556	1.394413	-1.162409	9.512182	-0.094515	0.021635	-0.152845	-0.271780	0.057039	-0.557541	-0.112078	0.081095	-0.039365	0.989602	0	0
46557	1.189563	-1.243058	9.501239	-0.158275	0.025573	-0.147438	-0.272945	0.055118	-0.558223	-0.110473	0.081141	-0.040902	0.989717	0	0
46558	1.077836	-1.228763	9.392650	-0.206633	0.020682	-0.143841	-0.273476	0.057997	-0.558684	-0.108849	0.081294	-0.042845	0.989802	0	0
46559	0.991101	-1.098291	9.294821	-0.223476	0.029301	-0.126351	-0.273226	0.060048	-0.558124	-0.107398	0.081358	-0.045053	0.989857	0	0
46560	1.015150	-1.140177	9.332408	-0.193093	0.011354	-0.112526	-0.273478	0.060199	-0.559423	-0.106100	0.081575	-0.046877	0.989894	0	0
46561	1.080703	-1.153552	9.393654	-0.145271	0.017785	-0.102168	-0.274005	0.061016	-0.559404	-0.104957	0.081651	-0.048320	0.989941	0	0
46562	1.146704	-1.114523	9.324892	-0.097970	0.016933	-0.072646	-0.274298	0.065514	-0.557617	-0.104136	0.081693	-0.049239	0.989979	0	0
46563	1.122640	-1.061305	9.360102	-0.090901	0.003549	-0.058757	-0.273510	0.063734	-0.557136	-0.103474	0.081825	-0.050164	0.989991	0	0
46564	1.190857	-1.028912	9.450992	-0.102522	0.003233	-0.036037	-0.275343	0.065368	-0.557743	-0.103010	0.081989	-0.051144	0.989975	0	0
46565	1.268313	-1.065512	9.627848	-0.083337	0.005548	-0.029091	-0.274826	0.065639	-0.557089	-0.102647	0.082075	-0.052016	0.989960	0	0
46566	1.309956	-1.003561	9.700403	-0.093794	-0.011950	-0.023876	-0.274565	0.067296	-0.557841	-0.102322	0.082373	-0.052904	0.989922	0	0
46567	1.382422	-1.068814	9.838227	-0.098704	-0.012157	-0.011632	-0.275356	0.066175	-0.556553	-0.102128	0.082638	-0.053918	0.989865	0	0
46568	1.414323	-1.020648	9.847861	-0.058647	0.008416	-0.006457	-0.275091	0.067561	-0.557571	-0.101989	0.082690	-0.054493	0.989844	0	0
46569	1.421483	-1.044977	9.847349	-0.037914	0.001225	-0.003917	-0.274843	0.067818	-0.556002	-0.101913	0.082754	-0.054918	0.989823	0	0
46570	1.579211	-1.093953	9.983437	-0.031492	0.009634	0.009203	-0.275360	0.067823	-0.556781	-0.101952	0.082757	-0.055238	0.989801	0	0
46571	1.735263	-1.080739	9.764536	-0.037488	0.041322	-0.002880	-0.274581	0.068786	-0.556507	-0.101864	0.082427	-0.055692	0.989812	0	0
46572	1.720217	-1.185821	9.620539	-0.033727	0.025268	0.016260	-0.274321	0.068234	-0.555998	-0.101962	0.082274	-0.056057	0.989794	0	0
46573	1.673952	-1.227089	9.437012	0.017369	0.014290	0.024798	-0.273399	0.067978	-0.556662	-0.102208	0.082145	-0.055960	0.989785	0	0
46574	1.557401	-1.223846	9.233951	0.045956	0.007932	0.029910	-0.274575	0.067418	-0.556664	-0.102515	0.082074	-0.055529	0.989783	0	0
46575	1.510591	-1.334480	9.177771	0.018462	-0.006902	0.042164	-0.276277	0.068226	-0.556897	-0.102945	0.082147	-0.055414	0.989739	0	0
46576	1.400383	-1.445841	9.236838	-0.017763	-0.022485	0.050943	-0.274055	0.069899	-0.557402	-0.103431	0.082431	-0.055600	0.989654	0	0
46577	1.358547	-1.502702	9.362896	-0.041647	-0.038387	0.071902	-0.274834	0.069073	-0.557674	-0.104124	0.082861	-0.056078	0.989519	0	0
46578	1.358317	-1.525505	9.449739	-0.065307	-0.038626	0.096396	-0.275889	0.071532	-0.557879	-0.105025	0.083329	-0.056755	0.989346	0	0
46579	1.344421	-1.426976	9.330404	-0.063767	-0.030337	0.124314	-0.275121	0.071789	-0.555922	-0.106214	0.083671	-0.057509	0.989146	0	0
46580	1.322316	-1.453969	9.374111	-0.029889	-0.051850	0.141599	-0.275393	0.074251	-0.555741	-0.107601	0.084205	-0.057859	0.988931	0	0
46581	1.351180	-1.496376	9.455160	0.000068	-0.062211	0.172021	-0.276055	0.075888	-0.555574	-0.109334	0.084764	-0.057991	0.988685	0	0
46582	1.436141	-1.526527	9.481823	0.024182	-0.048044	0.200792	-0.275937	0.077936	-0.554882	-0.111353	0.085168	-0.057860	0.988433	0	0
46583	1.567546	-1.522928	9.493366	-0.008846	-0.041304	0.228840	-0.274377	0.079867	-0.554595	-0.113627	0.085497	-0.058155	0.988128	0	0
46584	1.638923	-1.426387	9.267923	-0.029208	-0.034389	0.243746	-0.275699	0.082314	-0.554015	-0.116015	0.085799	-0.058603	0.987798	0	0
46585	1.612045	-1.422619	9.387235	-0.011571	-0.034805	0.260263	-0.275174	0.081771	-0.554030	-0.118592	0.086051	-0.058959	0.987449	0	0
46586	1.567165	-1.544853	9.720653	0.038948	-0.027593	0.274101	-0.274134	0.084528	-0.554505	-0.121330	0.086187	-0.058768	0.987116	0	0
46587	1.611001	-1.473672	10.054773	0.031114	-0.011508	0.305573	-0.274006	0.085490	-0.554617	-0.124375	0.086131	-0.058770	0.986741	0	0
46588	1.663647	-1.241522	9.872854	0.022751	0.003288	0.314344	-0.272192	0.088513	-0.553788	-0.127479	0.085957	-0.058809	0.986358	0	0
46589	1.798323	-1.152067	9.580477	0.033642	0.012494	0.334410	-0.271150	0.090723	-0.554274	-0.130793	0.085645	-0.058832	0.985950	0	0
46590	1.827612	-1.179028	9.361511	0.052545	0.008950	0.329989	-0.270381	0.094290	-0.553948	-0.134074	0.085366	-0.058596	0.985547	0	0
46591	1.836652	-1.304983	9.330456	0.077180	0.010219	0.347380	-0.269580	0.095838	-0.556533	-0.137550	0.085017	-0.058190	0.985122	0	0
46592	1.782953	-1.333658	9.331287	0.101304	-0.005734	0.350748	-0.269193	0.096799	-0.556386	-0.141077	0.084801	-0.057471	0.984684	0	0
46593	1.734385	-1.295599	9.439483	0.102006	0.012204	0.375210	-0.267361	0.097230	-0.556521	-0.144843	0.084387	-0.056842	0.984210	0	0
46594	1.634706	-1.275621	9.466281	0.023962	0.005095	0.366677	-0.266456	0.100256	-0.556599	-0.148452	0.084165	-0.056911	0.983687	0	0
46595	1.481626	-1.208050	9.620892	0.003281	-0.001831	0.373666	-0.265144	0.102481	-0.558130	-0.152123	0.084033	-0.057225	0.983119	0	0
46596	1.366820	-1.254862	9.772989	0.032722	0.003196	0.373583	-0.264240	0.105505	-0.558077	-0.155806	0.083809	-0.057209	0.982562	0	0
46597	1.300669	-1.274614	10.074461	0.058666	-0.001450	0.376978	-0.262156	0.105647	-0.556915	-0.159550	0.083579	-0.056976	0.981994	0	0
46598	1.287383	-1.032613	10.150847	0.108732	0.012246	0.371610	-0.260980	0.107173	-0.557416	-0.163265	0.083144	-0.056225	0.981463	0	0
46599	1.352152	-0.787179	10.075368	0.111373	0.014783	0.375955	-0.259146	0.109263	-0.558692	-0.167029	0.082664	-0.055484	0.980913	0	0
46600	1.537869	-0.678017	9.937047	0.101455	0.013361	0.359423	-0.257960	0.108185	-0.559244	-0.170611	0.082235	-0.054795	0.980371	0	0
46601	1.667168	-0.666767	9.696946	0.090835	0.003072	0.352463	-0.257695	0.109571	-0.560262	-0.174127	0.081917	-0.054193	0.979813	0	0
46602	1.771651	-0.724119	9.533919	0.066321	0.003508	0.336856	-0.254317	0.113153	-0.559042	-0.177471	0.081656	-0.053810	0.979255	0	0
46603	1.717595	-0.806639	9.575153	0.089647	0.015682	0.329845	-0.253409	0.116183	-0.559511	-0.180751	0.081233	-0.053205	0.978723	0	0
46604	1.615300	-0.802109	9.684112	0.098836	0.013221	0.316712	-0.252475	0.116220	-0.561734	-0.183909	0.080827	-0.052504	0.978207	0	0
46605	1.463934	-0.876751	9.747075	0.091626	0.044355	0.288022	-0.251701	0.117864	-0.561055	-0.186762	0.080143	-0.051883	0.977755	0	0
46606	1.284082	-0.783757	10.038251	0.110321	0.053238	0.271385	-0.251306	0.118837	-0.561822	-0.189460	0.079346	-0.051106	0.977342	0	0
46607	1.240749	-0.710161	10.001560	0.161678	0.069074	0.242481	-0.248937	0.119158	-0.563659	-0.191907	0.078306	-0.049796	0.977016	0	0
46608	1.289511	-0.709658	9.918121	0.166306	0.087947	0.208510	-0.247615	0.118504	-0.565116	-0.194013	0.077094	-0.048488	0.976762	0	0
46609	1.333511	-0.712740	9.723369	0.143008	0.082613	0.172805	-0.245362	0.116916	-0.567903	-0.195755	0.075989	-0.047318	0.976559	0	0
46610	1.294237	-0.818952	9.480647	0.070031	0.088816	0.150360	-0.242858	0.114900	-0.569135	-0.197191	0.074983	-0.046909	0.976367	0	0
46611	1.250315	-0.858774	9.384248	0.059730	0.063125	0.125018	-0.242082	0.114481	-0.567844	-0.198410	0.074254	-0.046469	0.976197	0	0
46612	1.293282	-0.981708	9.492879	0.096592	0.040171	0.120505	-0.242211	0.116413	-0.568980	-0.199624	0.073685	-0.045680	0.976030	0	0
46613	1.202582	-1.111204	9.420495	0.054602	0.028614	0.100531	-0.240622	0.115353	-0.570708	-0.200615	0.073315	-0.045202	0.975877	0	0
46614	1.084587	-1.309709	9.463976	-0.008034	0.013617	0.085846	-0.239853	0.117818	-0.569882	-0.201426	0.073230	-0.045355	0.975709	0	0
46615	0.950094	-1.434201	9.412045	-0.056555	0.000068	0.084196	-0.240897	0.118915	-0.570766	-0.202190	0.073366	-0.045902	0.975515	0	0
46616	0.886949	-1.423379	9.360392	-0.085170	-0.013700	0.085973	-0.239606	0.122486	-0.570314	-0.202962	0.073703	-0.046752	0.975289	0	0
46617	0.949914	-1.454256	9.469872	-0.070667	-0.018983	0.079824	-0.238965	0.121644	-0.568248	-0.203683	0.074051	-0.047407	0.975081	0	0
46618	1.066389	-1.504139	9.500367	-0.057093	-0.037412	0.076267	-0.239226	0.121367	-0.568251	-0.204368	0.074565	-0.047929	0.974873	0	0
46619	1.127541	-1.464909	9.417193	-0.046778	-0.040098	0.075362	-0.239901	0.123533	-0.566638	-0.205073	0.075071	-0.048315	0.974667	0	0
46620	1.212603	-1.475753	9.453813	-0.068487	-0.053970	0.077145	-0.239508	0.124917	-0.567397	-0.205786	0.075771	-0.048913	0.974432	0	0
46621	1.266352	-1.432837	9.482236	-0.077737	-0.038277	0.082454	-0.240554	0.126563	-0.568270	-0.206536	0.076321	-0.049617	0.974195	0	0
46622	1.324615	-1.452951	9.499973	-0.061345	-0.048960	0.085876	-0.240712	0.128724	-0.565878	-0.207336	0.076952	-0.050163	0.973948	0	0
46623	1.364215	-1.355188	9.408446	-0.053556	-0.049040	0.087593	-0.241239	0.129956	-0.566111	-0.208159	0.077557	-0.050617	0.973701	0	0
46624	1.339296	-1.429339	9.548394	-0.029481	-0.047375	0.080554	-0.241251	0.131039	-0.565046	-0.208928	0.078110	-0.050851	0.973479	0	0
46625	1.314278	-1.509010	9.748795	-0.003280	-0.024912	0.082292	-0.241787	0.130325	-0.563230	-0.209727	0.078379	-0.050867	0.973285	0	0
46626	1.368440	-1.370384	9.902050	0.022808	-0.014738	0.087474	-0.242304	0.130330	-0.564009	-0.210579	0.078501	-0.050667	0.973102	0	0
46627	1.475786	-1.288261	10.075064	0.049571	-0.013239	0.087410	-0.241391	0.132403	-0.564627	-0.211462	0.078545	-0.050197	0.972931	0	0
46628	1.539647	-1.189075	10.055632	0.059003	-0.009765	0.083903	-0.240073	0.131189	-0.565182	-0.212319	0.078544	-0.049651	0.972772	0	0
46629	1.598246	-1.187692	9.884816	0.033011	0.013384	0.070095	-0.240073	0.130086	-0.564682	-0.213006	0.078378	-0.049379	0.972650	0	0
46630	1.617383	-1.296549	9.616496	0.005381	0.014519	0.068447	-0.241376	0.129806	-0.565200	-0.213637	0.078261	-0.049396	0.972520	0	0
46631	1.514753	-1.423754	9.345885	-0.010424	0.014051	0.054530	-0.240985	0.130635	-0.565447	-0.214137	0.078197	-0.049537	0.972408	0	0
46632	1.456473	-1.424466	9.235847	0.016251	0.001650	0.054407	-0.240980	0.131332	-0.566347	-0.214662	0.078189	-0.049409	0.972299	0	0
46633	1.439490	-1.426164	9.182950	0.039359	-0.000101	0.044737	-0.240852	0.132294	-0.566459	-0.215113	0.078166	-0.049033	0.972220	0	0
46634	1.271992	-1.347588	9.231519	0.004788	0.007234	0.042208	-0.240195	0.130788	-0.566102	-0.215505	0.078135	-0.049018	0.972137	0	0
46635	0.980653	-1.228884	9.259307	-0.035289	0.004322	0.030048	-0.239682	0.135051	-0.566805	-0.215752	0.078234	-0.049369	0.972056	0	0
46636	0.828055	-1.081041	9.398101	-0.004341	0.000682	0.026420	-0.241905	0.134755	-0.566795	-0.215995	0.078294	-0.049416	0.971995	0	0
46637	0.913686	-0.983239	9.487098	0.085072	-0.004987	0.009574	-0.241384	0.134757	-0.566537	-0.216143	0.078224	-0.048558	0.972011	0	0
46638	1.002011	-0.862362	9.462567	0.109788	-0.006716	-0.003586	-0.241119	0.134076	-0.566683	-0.216187	0.078125	-0.047456	0.972064	0	0
46639	1.162958	-0.805296	9.445135	0.086064	-0.020380	-0.014003	-0.240314	0.132735	-0.568411	-0.216113	0.078208	-0.046528	0.972118	0	0
46640	1.260285	-0.792347	9.515706	0.072008	-0.022785	-0.022677	-0.242137	0.128043	-0.567316	-0.215929	0.078354	-0.045745	0.972184	0	0
46641	1.303741	-0.846422	9.542987	0.099059	-0.030466	-0.047189	-0.243700	0.127212	-0.567843	-0.215547	0.078521	-0.044633	0.972307	0	0
46642	1.345240	-0.822552	9.547210	0.109531	-0.027117	-0.043717	-0.242910	0.125159	-0.567498	-0.215202	0.078638	-0.043459	0.972428	0	0
46643	1.463914	-0.897604	9.657195	0.116184	-0.046380	-0.047253	-0.245113	0.123379	-0.569343	-0.214838	0.078924	-0.042138	0.972543	0	0
46644	1.493170	-0.876647	9.714926	0.157404	-0.048279	-0.057842	-0.245765	0.120066	-0.567969	-0.214394	0.079150	-0.040442	0.972695	0	0
46645	1.376121	-0.923970	9.695166	0.151960	-0.055038	-0.067454	-0.247321	0.119935	-0.569656	-0.213863	0.079452	-0.038733	0.972856	0	0
46646	1.229490	-1.027427	9.726133	0.062037	-0.036659	-0.079363	-0.248885	0.116620	-0.568927	-0.213131	0.079777	-0.037971	0.973021	0	0
46647	1.194200	-1.190116	9.978855	-0.010208	-0.038143	-0.064314	-0.248615	0.116085	-0.569723	-0.212495	0.080256	-0.037882	0.973124	0	0
46648	1.227589	-1.279367	10.122083	-0.015158	-0.025981	-0.059888	-0.249149	0.116615	-0.568665	-0.211892	0.080634	-0.037910	0.973223	0	0
46649	1.322491	-1.261731	10.209725	0.057185	-0.051037	-0.059284	-0.250054	0.115519	-0.569462	-0.211365	0.081091	-0.037148	0.973329	0	0
46650	1.398364	-1.203128	10.119224	0.119920	-0.051916	-0.035042	-0.250839	0.113030	-0.568332	-0.211112	0.081425	-0.035827	0.973405	0	0
46651	1.364979	-1.123023	9.925021	0.132497	-0.033855	-0.021086	-0.252529	0.113168	-0.569752	-0.211011	0.081540	-0.034403	0.973469	0	0
46652	1.286605	-1.228166	9.835752	0.067488	-0.013563	-0.001651	-0.252924	0.111092	-0.568485	-0.211029	0.081601	-0.033700	0.973485	0	0
46653	1.235669	-1.217045	9.747503	0.048642	-0.020558	0.008841	-0.252129	0.109737	-0.569039	-0.211148	0.081750	-0.033154	0.973465	0	0
46654	1.286901	-1.188670	9.775778	0.092386	-0.019559	0.033145	-0.252644	0.109330	-0.569826	-0.211527	0.081804	-0.032224	0.973409	0	0
46655	1.354975	-1.194358	9.798336	0.118255	-0.026778	0.033932	-0.253174	0.109178	-0.569043	-0.211949	0.081857	-0.031014	0.973352	0	0
46656	1.384427	-1.160092	9.749720	0.089973	-0.031149	0.047087	-0.254208	0.107119	-0.569598	-0.212462	0.082025	-0.030095	0.973255	0	0
46657	1.467324	-1.159232	9.607389	0.065758	-0.033590	0.047162	-0.254469	0.108497	-0.570352	-0.212971	0.082252	-0.029400	0.973146	0	0
46658	1.491732	-1.186286	9.400641	0.014074	-0.042091	0.057761	-0.256050	0.109292	-0.569411	-0.213544	0.082685	-0.029203	0.972990	0	0
46659	1.462630	-1.219587	9.141775	-0.047416	-0.046743	0.052690	-0.255905	0.107936	-0.570483	-0.214018	0.083284	-0.029594	0.972823	0	0
46660	1.443035	-1.255080	9.073930	-0.121644	-0.060310	0.062463	-0.257104	0.109270	-0.568491	-0.214510	0.084182	-0.030685	0.972603	0	0
46661	1.413316	-1.335455	9.121896	-0.137062	-0.058522	0.066878	-0.257254	0.111444	-0.567143	-0.215050	0.085085	-0.031945	0.972365	0	0
46662	1.398258	-1.360272	9.402745	-0.155776	-0.062172	0.082626	-0.257800	0.115677	-0.566273	-0.215728	0.086069	-0.033379	0.972080	0	0
46663	1.476809	-1.230515	9.460886	-0.112659	-0.058964	0.079019	-0.257683	0.117035	-0.565203	-0.216407	0.086920	-0.034420	0.971817	0	0
46664	1.613458	-1.156846	9.497517	-0.072527	-0.052573	0.094635	-0.258750	0.120855	-0.564599	-0.217269	0.087626	-0.035076	0.971538	0	0
46665	1.651777	-1.224884	9.694199	-0.048238	-0.055504	0.099804	-0.258481	0.119765	-0.564883	-0.218205	0.088300	-0.035519	0.971251	0	0
46666	1.642062	-1.229229	9.655622	-0.044170	-0.041021	0.120766	-0.259279	0.122357	-0.564565	-0.219333	0.088822	-0.035948	0.970933	0	0
46667	1.647200	-1.185400	9.639180	-0.035625	-0.011090	0.103377	-0.258768	0.122894	-0.563254	-0.220297	0.089039	-0.036371	0.970679	0	0
46668	1.637396	-1.190573	9.675651	-0.022177	-0.000998	0.120811	-0.258777	0.124811	-0.563086	-0.221434	0.089124	-0.036674	0.970401	0	0
46669	1.753616	-1.297951	9.637541	-0.081383	0.003524	0.136726	-0.258134	0.125902	-0.562155	-0.222675	0.089292	-0.037605	0.970066	0	0
46670	1.831542	-1.293426	9.606751	-0.127239	0.027009	0.163106	-0.257235	0.130434	-0.562203	-0.224121	0.089322	-0.039027	0.969674	0	0
46671	1.719704	-1.282466	9.580437	-0.094454	0.002189	0.171643	-0.257495	0.131675	-0.562960	-0.225688	0.089524	-0.040115	0.969248	0	0
46672	1.521667	-1.418221	9.718663	-0.076855	0.014198	0.178589	-0.255542	0.132370	-0.562177	-0.227322	0.089558	-0.041034	0.968824	0	0
46673	1.255376	-1.556850	9.950431	-0.097382	0.012490	0.187341	-0.255017	0.134582	-0.563312	-0.229034	0.089656	-0.042195	0.968362	0	0
46674	1.212088	-1.450694	10.042524	-0.083096	0.054265	0.190890	-0.254771	0.137180	-0.562610	-0.230768	0.089310	-0.043277	0.967934	0	0
46675	1.506168	-1.171850	9.620840	-0.041816	0.047006	0.188145	-0.253471	0.139524	-0.562704	-0.232521	0.088942	-0.043981	0.967517	0	0
46676	1.859200	-1.188892	9.350957	0.010776	0.039608	0.185409	-0.251121	0.141469	-0.562944	-0.234297	0.088522	-0.044115	0.967121	0	0
46677	2.021486	-1.325750	9.308943	0.011285	0.019610	0.176667	-0.251121	0.140918	-0.562693	-0.235995	0.088310	-0.044226	0.966722	0	0
46678	1.909046	-1.384690	9.458392	0.038581	0.005605	0.166071	-0.248777	0.142164	-0.561903	-0.237616	0.088161	-0.043995	0.966349	0	0
46679	1.835827	-1.395339	9.600359	0.048733	-0.000472	0.159037	-0.248773	0.143274	-0.562925	-0.239183	0.088072	-0.043681	0.965985	0	0
46680	1.798176	-1.167215	9.633531	0.038052	-0.008994	0.152036	-0.248764	0.143150	-0.563971	-0.240673	0.088071	-0.043407	0.965627	0	0
46681	1.724678	-1.219493	9.808807	-0.006962	-0.017400	0.152139	-0.248124	0.144513	-0.562905	-0.242130	0.088286	-0.043579	0.965236	0	0
46682	1.676335	-1.142605	9.917550	-0.021802	-0.021597	0.148667	-0.248401	0.147933	-0.562575	-0.243546	0.088553	-0.043849	0.964842	0	0
46683	1.588433	-1.156199	10.117923	-0.032212	-0.013574	0.143476	-0.248152	0.148192	-0.561137	-0.244894	0.088797	-0.044260	0.964460	0	0
46684	1.405998	-1.121986	10.238840	-0.001934	0.000282	0.139035	-0.247890	0.151229	-0.562644	-0.246221	0.088807	-0.044383	0.964116	0	0
46685	1.302213	-1.003026	10.097660	0.046324	0.006218	0.131031	-0.248398	0.148627	-0.563214	-0.247508	0.088666	-0.044068	0.963813	0	0
46686	1.313448	-0.828370	9.659235	0.072003	0.007139	0.120471	-0.247871	0.149327	-0.563986	-0.248703	0.088435	-0.043480	0.963553	0	0
46687	1.381655	-0.874162	9.356783	0.054290	0.003242	0.101335	-0.246967	0.149042	-0.562433	-0.249712	0.088311	-0.043045	0.963323	0	0
46688	1.481609	-0.905363	9.027173	0.045316	-0.009605	0.090873	-0.246575	0.150149	-0.562936	-0.250620	0.088322	-0.042644	0.963104	0	0
46689	1.478674	-0.988095	9.047853	0.019478	-0.014746	0.096176	-0.246179	0.150158	-0.563330	-0.251555	0.088461	-0.042487	0.962855	0	0
46690	1.434866	-0.960264	9.199374	-0.044669	0.001714	0.080701	-0.246946	0.147282	-0.564164	-0.252257	0.088592	-0.042975	0.962638	0	0
46691	1.371310	-0.950968	9.506042	-0.047663	-0.020888	0.073659	-0.246963	0.147946	-0.562455	-0.252917	0.088967	-0.043422	0.962410	0	0
46692	1.376755	-0.810124	9.716141	-0.043228	0.000053	0.071949	-0.246833	0.151117	-0.563828	-0.253562	0.089114	-0.043882	0.962206	0	0
46693	1.474101	-0.780935	9.854735	-0.022964	-0.006843	0.054438	-0.247628	0.152195	-0.563019	-0.254052	0.089296	-0.044098	0.962049	0	0
46694	1.576262	-0.798186	9.798864	0.016702	0.028117	0.034377	-0.247101	0.152207	-0.563544	-0.254368	0.089038	-0.044019	0.961994	0	0
46695	1.581378	-0.777531	9.682824	0.066705	0.031366	0.027260	-0.246439	0.152915	-0.564839	-0.254659	0.088636	-0.043432	0.961980	0	0
46696	1.566860	-0.822580	9.377451	0.071316	0.030075	0.000203	-0.246562	0.151547	-0.565126	-0.254695	0.088234	-0.042802	0.962036	0	0
46697	1.551614	-0.931825	9.390776	0.057188	0.021628	-0.011110	-0.246416	0.150332	-0.566456	-0.254611	0.087968	-0.042238	0.962107	0	0
46698	1.633710	-1.050946	9.343602	0.082653	0.020027	-0.032970	-0.247992	0.150306	-0.565662	-0.254337	0.087648	-0.041445	0.962243	0	0
46699	1.613829	-1.118948	9.362463	0.075546	0.025523	-0.045142	-0.248630	0.148672	-0.566994	-0.253940	0.087316	-0.040681	0.962411	0	0
46700	1.584345	-1.155802	9.425570	0.064892	0.011737	-0.052128	-0.247431	0.146511	-0.568611	-0.253465	0.087128	-0.040021	0.962581	0	0
46701	1.515314	-1.294523	9.512351	0.043701	-0.014142	-0.062602	-0.248486	0.145936	-0.567310	-0.252887	0.087267	-0.039449	0.962744	0	0
46702	1.427624	-1.285475	9.640406	0.014336	0.003673	-0.069457	-0.248739	0.144568	-0.567727	-0.252206	0.087293	-0.039240	0.962929	0	0
46703	1.354705	-1.249693	9.753973	0.027007	-0.008532	-0.076521	-0.250568	0.143313	-0.567477	-0.251478	0.087423	-0.038835	0.963124	0	0
46704	1.427860	-1.196007	9.891054	0.015713	0.005626	-0.084291	-0.249514	0.142921	-0.568145	-0.250655	0.087432	-0.038605	0.963347	0	0
46705	1.545334	-1.107986	9.741902	0.015375	0.006743	-0.099108	-0.252657	0.143162	-0.567987	-0.249693	0.087453	-0.038330	0.963606	0	0
46706	1.520779	-1.192531	9.503992	-0.005352	0.011358	-0.102520	-0.252251	0.142083	-0.569055	-0.248671	0.087465	-0.038302	0.963870	0	0
46707	1.534931	-1.286390	9.420010	0.004999	0.006041	-0.102554	-0.252646	0.143317	-0.569419	-0.247666	0.087521	-0.038126	0.964131	0	0
46708	1.612040	-1.388220	9.569312	0.056591	-0.010033	-0.107960	-0.251841	0.140047	-0.570272	-0.246660	0.087589	-0.037442	0.964409	0	0
46709	1.728354	-1.457971	9.640689	0.058445	-0.010178	-0.102706	-0.254976	0.138645	-0.570277	-0.245706	0.087674	-0.036717	0.964673	0	0
46710	1.738371	-1.395703	9.709136	0.010159	-0.004639	-0.099065	-0.253933	0.138926	-0.570018	-0.244741	0.087799	-0.036502	0.964915	0	0
46711	1.679467	-1.489488	9.675265	-0.081096	0.015196	-0.093509	-0.256299	0.138885	-0.568567	-0.243744	0.087982	-0.037201	0.965124	0	0
46712	1.612538	-1.303202	9.563248	-0.115663	0.008424	-0.088225	-0.256829	0.139835	-0.568283	-0.242760	0.088285	-0.038242	0.965303	0	0
46713	1.641035	-1.411025	9.633689	-0.078053	-0.014439	-0.097978	-0.257610	0.139971	-0.568797	-0.241733	0.088752	-0.038841	0.965495	0	0
46714	1.582213	-1.471903	9.697131	-0.095066	0.003107	-0.094391	-0.257100	0.141335	-0.567860	-0.240720	0.089058	-0.039663	0.965686	0	0
46715	1.635628	-1.487204	9.722313	-0.195381	0.005663	-0.098443	-0.260247	0.142395	-0.567426	-0.239575	0.089614	-0.041450	0.965844	0	0
46716	1.665035	-1.471738	9.617743	-0.269083	0.005763	-0.070313	-0.258694	0.146244	-0.567100	-0.238632	0.090302	-0.043981	0.965902	0	0
46717	1.645847	-1.450612	9.478060	-0.282212	0.006017	-0.078131	-0.259232	0.146906	-0.565648	-0.237602	0.091057	-0.046631	0.965960	0	0
46718	1.733508	-1.459927	9.374213	-0.251893	0.014530	-0.079054	-0.259775	0.150868	-0.565045	-0.236580	0.091621	-0.049008	0.966040	0	0
46719	1.728848	-1.453378	9.224302	-0.205196	0.005378	-0.073985	-0.259269	0.153467	-0.564214	-0.235657	0.092201	-0.050918	0.966112	0	0
46720	1.621907	-1.419205	9.290209	-0.123132	-0.019853	-0.063849	-0.261628	0.153437	-0.563676	-0.234916	0.092785	-0.051983	0.966180	0	0
46721	1.558483	-1.429347	9.378692	-0.110229	0.002985	-0.076913	-0.261375	0.153426	-0.562635	-0.234051	0.093167	-0.052967	0.966299	0	0
46722	1.343395	-1.572026	9.497845	-0.127641	-0.014325	-0.076929	-0.262302	0.156019	-0.562446	-0.233182	0.093714	-0.054076	0.966395	0	0
46723	1.407298	-1.486227	9.371689	-0.084781	-0.020331	-0.050031	-0.262579	0.156682	-0.560866	-0.232613	0.094244	-0.054788	0.966441	0	0
46724	1.221447	-1.603523	9.587375	-0.012601	-0.010623	-0.035401	-0.263353	0.156416	-0.562170	-0.232247	0.094465	-0.054834	0.966505	0	0
46725	1.119437	-1.499898	9.954381	0.089821	-0.004753	-0.015644	-0.262842	0.158056	-0.561359	-0.232168	0.094410	-0.053931	0.966580	0	0
46726	0.898872	-1.333886	10.039316	0.172793	0.008716	-0.019388	-0.264646	0.155324	-0.563487	-0.232126	0.094005	-0.052244	0.966722	0	0
46727	0.885413	-1.162393	9.906484	0.223481	0.015825	0.004887	-0.262935	0.152047	-0.563172	-0.232362	0.093413	-0.050115	0.966835	0	0
46728	0.936501	-1.190471	9.771740	0.216792	0.028926	0.008442	-0.265134	0.147929	-0.564412	-0.232599	0.092694	-0.048078	0.966951	0	0
46729	0.949381	-1.500556	9.706499	0.142971	0.037974	0.022673	-0.263673	0.147012	-0.566658	-0.232921	0.092053	-0.046799	0.966998	0	0
46730	1.041213	-1.608239	9.714951	0.108642	0.018677	0.041061	-0.262485	0.144420	-0.566717	-0.233388	0.091669	-0.045812	0.966968	0	0
46731	1.124182	-1.574552	9.677196	0.136806	0.030379	0.059339	-0.263248	0.143620	-0.569076	-0.234063	0.091090	-0.044619	0.966916	0	0
46732	1.127050	-1.483262	9.760749	0.164655	0.026466	0.071450	-0.263119	0.142930	-0.568568	-0.234873	0.090486	-0.043136	0.966843	0	0
46733	1.124710	-1.454814	9.824159	0.150911	0.005365	0.085383	-0.261669	0.142409	-0.569633	-0.235824	0.090096	-0.041780	0.966708	0	0
46734	1.144436	-1.408921	9.829198	0.119975	0.008974	0.092460	-0.261523	0.139676	-0.570209	-0.236799	0.089757	-0.040707	0.966547	0	0
46735	1.159659	-1.332049	9.670144	0.087320	0.005574	0.103006	-0.262040	0.140232	-0.571238	-0.237863	0.089500	-0.039988	0.966339	0	0
46736	1.301184	-1.297380	9.497887	0.042272	-0.001059	0.101391	-0.261129	0.141060	-0.570968	-0.238868	0.089439	-0.039649	0.966111	0	0
46737	1.388502	-1.360405	9.422338	-0.016610	-0.011088	0.099809	-0.261647	0.140236	-0.571241	-0.239814	0.089591	-0.039896	0.965852	0	0
46738	1.480681	-1.418938	9.375794	0.004008	-0.028766	0.101463	-0.261122	0.140245	-0.571506	-0.240783	0.089888	-0.039861	0.965585	0	0
46739	1.514814	-1.409407	9.365457	-0.001226	-0.031340	0.100603	-0.261142	0.142419	-0.570028	-0.241759	0.090200	-0.039917	0.965310	0	0
46740	1.544215	-1.343463	9.525514	-0.030728	-0.026675	0.094595	-0.263367	0.144327	-0.570887	-0.242641	0.090564	-0.040215	0.965042	0	0
46741	1.588164	-1.278120	9.728806	-0.020403	-0.039105	0.099765	-0.262841	0.143096	-0.570655	-0.243594	0.090999	-0.040437	0.964752	0	0
46742	1.624834	-1.230903	9.820636	0.019429	-0.028940	0.099680	-0.262067	0.144602	-0.569978	-0.244566	0.091260	-0.040251	0.964489	0	0
46743	1.651556	-1.249899	9.761641	0.017800	-0.023715	0.101449	-0.262856	0.146242	-0.570201	-0.245563	0.091455	-0.040142	0.964222	0	0
46744	1.626321	-1.411972	9.730862	0.030529	-0.008401	0.120658	-0.262845	0.144743	-0.570883	-0.246736	0.091482	-0.039918	0.963929	0	0
46745	1.572129	-1.548572	9.613954	0.022348	0.005459	0.132938	-0.262054	0.142554	-0.570540	-0.248028	0.091374	-0.039871	0.963610	0	0
46746	1.455752	-1.502368	9.476871	0.013910	0.002780	0.143398	-0.262327	0.144189	-0.569984	-0.249397	0.091324	-0.039856	0.963261	0	0
46747	1.436166	-1.540073	9.389626	-0.006023	0.006750	0.177485	-0.261164	0.147073	-0.569545	-0.251092	0.091256	-0.040133	0.962816	0	0
46748	1.467658	-1.564605	9.388549	0.005485	0.004691	0.190537	-0.260759	0.147648	-0.571363	-0.252915	0.091191	-0.040246	0.962340	0	0
46749	1.441103	-1.516487	9.447955	0.019363	0.005643	0.232359	-0.259727	0.149841	-0.570544	-0.255160	0.091047	-0.040334	0.961757	0	0
46750	1.387837	-1.481424	9.391577	0.007036	0.004395	0.262036	-0.257635	0.152479	-0.571551	-0.257675	0.090951	-0.040495	0.961089	0	0
46751	1.325695	-1.318886	9.228266	0.026751	-0.002426	0.298566	-0.257904	0.155360	-0.572014	-0.260563	0.090836	-0.040555	0.960318	0	0
46752	1.335461	-1.295687	9.317953	0.016090	0.002479	0.323034	-0.256214	0.156463	-0.571222	-0.263664	0.090708	-0.040680	0.959478	0	0
46753	1.437543	-1.283820	9.482824	-0.003949	-0.013808	0.363186	-0.254389	0.158400	-0.571197	-0.267143	0.090753	-0.041062	0.958495	0	0
46754	1.584091	-1.165058	9.604609	0.033137	0.001071	0.394533	-0.253091	0.160052	-0.570783	-0.270938	0.090561	-0.041084	0.957446	0	0
46755	1.618588	-1.097018	9.570885	0.073585	0.007265	0.424087	-0.251270	0.163087	-0.570866	-0.275053	0.090170	-0.040828	0.956320	0	0
46756	1.639120	-0.908130	9.594891	0.084698	0.003055	0.462406	-0.248910	0.165874	-0.572655	-0.279540	0.089787	-0.040420	0.955072	0	0
46757	1.751603	-0.825829	9.528092	0.100383	0.024157	0.499063	-0.246163	0.167831	-0.573550	-0.284375	0.089129	-0.040006	0.953722	0	0
46758	1.782882	-0.884496	9.541061	0.181225	0.004699	0.528440	-0.243947	0.168667	-0.572897	-0.289559	0.088425	-0.038739	0.952279	0	0
46759	1.677793	-0.940723	9.658905	0.254640	0.031708	0.552716	-0.242367	0.168836	-0.574209	-0.295020	0.087231	-0.036910	0.950785	0	0
46760	1.605456	-0.821442	9.684064	0.286291	0.035457	0.577035	-0.238026	0.170982	-0.577982	-0.300732	0.085904	-0.034772	0.949195	0	0
46761	1.502297	-0.572637	9.653671	0.269068	0.065691	0.608529	-0.234483	0.171034	-0.579311	-0.306699	0.084319	-0.032937	0.947492	0	0
46762	1.544318	-0.486494	9.513499	0.334019	0.065974	0.615315	-0.231851	0.171910	-0.581530	-0.312774	0.082533	-0.030469	0.945744	0	0
46763	1.504604	-0.573832	9.760133	0.532372	0.058598	0.599020	-0.227899	0.169509	-0.583693	-0.318837	0.080191	-0.026093	0.944050	0	0
46764	1.382496	-0.588451	10.079918	0.611700	0.053707	0.593527	-0.223676	0.166023	-0.586532	-0.324906	0.077645	-0.020939	0.942321	0	0
46765	1.281393	-0.331698	10.427293	0.538646	0.051890	0.577995	-0.222057	0.160876	-0.590167	-0.330735	0.075342	-0.016448	0.940568	0	0
46766	1.290304	-0.103182	10.168854	0.430764	0.088472	0.531286	-0.217331	0.159843	-0.591526	-0.336027	0.073064	-0.013064	0.938923	0	0
46767	1.303190	-0.052954	9.786727	0.353632	0.082893	0.484387	-0.214023	0.156486	-0.594486	-0.340800	0.071089	-0.010326	0.937387	0	0
46768	1.286859	-0.323863	9.933360	0.301376	0.058092	0.474029	-0.210990	0.155864	-0.597129	-0.345442	0.069535	-0.008009	0.935826	0	0
46769	1.246532	-0.504167	10.246476	0.275807	0.082421	0.438425	-0.208624	0.155215	-0.598202	-0.349709	0.067830	-0.005962	0.934381	0	0
46770	1.249293	-0.427652	10.349191	0.291556	0.093339	0.404386	-0.206632	0.152110	-0.600365	-0.353656	0.065981	-0.003813	0.933038	0	0
46771	1.316574	-0.188396	10.171876	0.320079	0.083180	0.372856	-0.204384	0.150651	-0.602497	-0.357321	0.064113	-0.001304	0.931777	0	0
46772	1.434778	-0.020100	9.786576	0.260814	0.070813	0.357291	-0.200706	0.150159	-0.604099	-0.360861	0.062583	0.000675	0.930517	0	0
46773	1.405859	-0.012653	9.574288	0.163759	0.085001	0.338417	-0.199130	0.150458	-0.604887	-0.364092	0.061262	0.001755	0.929344	0	0
46774	1.327243	-0.200437	9.275627	0.149516	0.089057	0.314052	-0.197017	0.151614	-0.607880	-0.367134	0.059962	0.002659	0.928230	0	0
46775	1.117037	-0.375156	9.215045	0.248479	0.067601	0.301476	-0.194912	0.149860	-0.608451	-0.370062	0.058492	0.004615	0.927153	0	0
46776	1.121347	-0.453869	9.305829	0.352342	0.053256	0.274974	-0.192534	0.147161	-0.609957	-0.372828	0.056773	0.007553	0.926131	0	0
46777	0.878472	-0.378772	9.288297	0.310595	0.022146	0.277579	-0.191064	0.145569	-0.612999	-0.375555	0.055493	0.010263	0.925080	0	0
46778	0.859849	-0.182443	9.548165	0.191280	0.010692	0.283979	-0.190005	0.144082	-0.613818	-0.378290	0.054770	0.011864	0.923989	0	0
46779	0.802478	0.020506	9.678281	0.077600	0.018256	0.301748	-0.190001	0.144364	-0.614465	-0.381103	0.054401	0.012418	0.922847	0	0
46780	0.710487	0.076188	9.543192	0.059192	0.044390	0.317555	-0.187899	0.146328	-0.616399	-0.384069	0.053871	0.012652	0.921645	0	0
46781	0.611810	-0.114668	9.758238	0.175425	0.036815	0.298884	-0.185929	0.146635	-0.617450	-0.386902	0.052945	0.014036	0.920493	0	0
46782	0.572920	-0.086398	9.866070	0.307042	0.035607	0.311572	-0.184225	0.144036	-0.616601	-0.389937	0.051538	0.016589	0.919248	0	0
46783	0.661491	0.078109	9.846996	0.377106	0.024412	0.321800	-0.183671	0.142574	-0.619764	-0.393071	0.049936	0.019859	0.917936	0	0
46784	0.852067	0.212429	9.844506	0.334059	0.026297	0.330669	-0.180764	0.139751	-0.621928	-0.396283	0.048512	0.022688	0.916565	0	0
46785	0.935413	0.281774	9.654717	0.280730	0.037075	0.337837	-0.180601	0.137045	-0.624591	-0.399502	0.047173	0.025018	0.915176	0	0
46786	1.004781	0.421326	9.272558	0.274216	0.059737	0.346636	-0.178374	0.135831	-0.624371	-0.402805	0.045682	0.027155	0.913742	0	0
46787	0.999394	0.315469	9.191277	0.293465	0.060328	0.355313	-0.174559	0.135487	-0.626753	-0.406178	0.044083	0.029505	0.912253	0	0
46788	1.082249	0.338914	9.201802	0.335125	0.044881	0.370859	-0.173758	0.132485	-0.627209	-0.409718	0.042486	0.032247	0.910651	0	0
46789	1.198876	0.315700	9.235096	0.355701	0.055376	0.358638	-0.171508	0.130894	-0.629735	-0.413128	0.040681	0.035185	0.909083	0	0
46790	1.252768	0.362245	9.154615	0.319518	0.048514	0.367449	-0.168456	0.124511	-0.631970	-0.416602	0.039113	0.037770	0.907462	0	0
46791	1.149903	0.297168	9.412708	0.217777	0.040299	0.381672	-0.165415	0.122521	-0.634901	-0.420141	0.038031	0.039510	0.905800	0	0
46792	1.046883	0.239823	9.850081	0.143387	0.053198	0.373197	-0.164896	0.122796	-0.634508	-0.423584	0.037158	0.040474	0.904189	0	0
46793	0.906572	0.478257	10.348213	0.149990	0.051528	0.364408	-0.161752	0.123383	-0.635171	-0.426932	0.036251	0.041555	0.902601	0	0
46794	0.928319	0.875957	10.365479	0.277180	0.052781	0.336962	-0.160168	0.121490	-0.636003	-0.430093	0.034794	0.043741	0.901053	0	0
46795	0.957029	0.788482	10.351464	0.407929	0.066343	0.301743	-0.158052	0.119616	-0.637881	-0.432956	0.032618	0.047109	0.899592	0	0
46796	0.897474	0.594477	10.381553	0.417714	0.084362	0.264270	-0.156187	0.115550	-0.640062	-0.435511	0.030237	0.050447	0.898260	0	0
46797	0.913923	0.579714	10.826458	0.441469	0.077388	0.248488	-0.153268	0.110817	-0.642916	-0.437889	0.027787	0.054078	0.896971	0	0
46798	1.031209	0.622347	10.611293	0.450302	0.079590	0.217079	-0.151666	0.105229	-0.644211	-0.440010	0.025280	0.057740	0.895778	0	0
46799	1.185555	0.711243	10.134444	0.478774	0.105846	0.203125	-0.150054	0.100071	-0.646933	-0.441984	0.022388	0.061587	0.894626	0	0
46800	1.142291	0.691322	9.554081	0.452371	0.099491	0.182240	-0.147919	0.093264	-0.648909	-0.443779	0.019671	0.065185	0.893546	0	0
46801	1.015811	0.621632	9.149254	0.378512	0.086397	0.167574	-0.145784	0.087833	-0.651379	-0.445382	0.017380	0.068223	0.892569	0	0
46802	0.936728	0.367496	8.924715	0.344233	0.051991	0.152760	-0.144844	0.084296	-0.652760	-0.446847	0.015547	0.071070	0.891647	0	0
46803	1.027129	0.021426	8.980651	0.300775	0.017320	0.152839	-0.143123	0.081449	-0.653872	-0.448245	0.014215	0.073707	0.890754	0	0
46804	0.854093	0.020301	9.217064	0.233810	0.012219	0.175674	-0.142587	0.078165	-0.653941	-0.449854	0.013249	0.075742	0.889786	0	0
46805	0.792072	0.271239	9.401235	0.146275	0.005317	0.210766	-0.143614	0.076669	-0.655659	-0.451730	0.012764	0.077027	0.888731	0	0
46806	0.697700	0.451446	9.861159	0.098318	0.003499	0.235294	-0.141773	0.074358	-0.655717	-0.453823	0.012532	0.077888	0.887593	0	0
46807	0.508534	0.739028	10.782403	0.000111	0.017926	0.249526	-0.140473	0.076288	-0.655558	-0.456030	0.012624	0.077790	0.886468	0	0
46808	0.866802	1.062690	9.769109	-0.019072	0.032314	0.237424	-0.139287	0.077552	-0.657107	-0.458161	0.012669	0.077477	0.885395	0	0
46809	0.877849	1.247076	9.548731	-0.000831	0.036287	0.202472	-0.138895	0.079210	-0.657860	-0.459961	0.012565	0.077291	0.884479	0	0
46810	1.052221	1.070330	9.372705	-0.004467	0.047025	0.186857	-0.137851	0.081147	-0.658482	-0.461650	0.012375	0.077046	0.883623	0	0
46811	1.042116	0.952115	9.095243	0.012789	0.054034	0.179857	-0.136282	0.082540	-0.658988	-0.463262	0.012037	0.076901	0.882797	0	0
46812	0.917410	0.814264	8.926680	0.021071	0.031448	0.171040	-0.135880	0.081869	-0.659787	-0.464790	0.011854	0.076955	0.881991	0	0
46813	0.556226	0.788982	9.738490	-0.017828	0.022026	0.176313	-0.133798	0.083250	-0.658992	-0.466340	0.011938	0.076679	0.881195	0	0
46814	0.578636	0.887711	9.792644	-0.038617	0.028348	0.172897	-0.133531	0.085190	-0.660521	-0.467876	0.012061	0.076220	0.880419	0	0
46815	0.588076	1.247458	9.739439	-0.085990	0.035575	0.181741	-0.132232	0.084361	-0.658981	-0.469473	0.012342	0.075273	0.879646	0	0
46816	0.631850	1.634684	9.588985	-0.128021	0.018653	0.169569	-0.132239	0.087109	-0.659449	-0.470947	0.012969	0.074072	0.878950	0	0
46817	0.549838	1.821192	9.908287	-0.174267	0.008707	0.157435	-0.130957	0.092457	-0.658701	-0.472295	0.013875	0.072484	0.878346	0	0
46818	0.588616	1.796466	9.919145	-0.145905	0.015643	0.146913	-0.129921	0.093554	-0.657904	-0.473573	0.014594	0.071143	0.877755	0	0
46819	0.462797	1.895981	9.797567	-0.112701	0.034525	0.155561	-0.128632	0.098086	-0.657563	-0.474926	0.014971	0.069981	0.877111	0	0
46820	0.498179	2.041152	9.372691	-0.111022	0.027552	0.157268	-0.130214	0.101912	-0.657868	-0.476303	0.015427	0.068887	0.876443	0	0
46821	0.542161	2.024123	9.122053	-0.083576	0.024017	0.148462	-0.129183	0.103966	-0.656922	-0.477587	0.015744	0.068046	0.875804	0	0
46822	0.691730	1.785788	9.047412	-0.085166	-0.007754	0.165869	-0.128525	0.104667	-0.657695	-0.479012	0.016393	0.067346	0.875067	0	0
46823	0.913988	1.539374	9.208252	-0.090390	-0.009499	0.162452	-0.127379	0.107940	-0.655421	-0.480391	0.017043	0.066615	0.874355	0	0
46824	1.126530	1.267948	9.223690	-0.091618	-0.007246	0.180841	-0.127380	0.110419	-0.656416	-0.481945	0.017728	0.065853	0.873544	0	0
46825	0.932929	1.453953	9.235653	-0.097625	0.007755	0.178235	-0.125561	0.112348	-0.655739	-0.483468	0.018275	0.064984	0.872755	0	0
46826	1.029186	1.344410	9.628941	-0.073305	-0.001409	0.187762	-0.127147	0.113962	-0.654522	-0.485078	0.018825	0.064352	0.871897	0	0
46827	0.921962	1.405805	10.087471	-0.082753	0.010877	0.186934	-0.125463	0.117399	-0.654075	-0.486678	0.019280	0.063603	0.871050	0	0
46828	1.217866	1.327881	10.539548	-0.049632	0.010253	0.200849	-0.121800	0.118124	-0.654348	-0.488424	0.019620	0.063118	0.870099	0	0
46829	1.075102	1.455911	10.486561	0.011278	0.039436	0.207697	-0.120760	0.121018	-0.654820	-0.490236	0.019383	0.063053	0.869090	0	0
46830	1.320285	1.696251	10.072721	0.102468	0.046064	0.188269	-0.120502	0.122119	-0.654931	-0.491918	0.018659	0.063717	0.868106	0	0
46831	1.395684	1.621838	9.718850	0.131883	0.056437	0.182996	-0.118928	0.121037	-0.654833	-0.493544	0.017674	0.064640	0.867135	0	0
46832	1.297084	1.376583	9.584473	0.097557	0.060133	0.188349	-0.117090	0.120238	-0.655254	-0.495228	0.016853	0.065192	0.866150	0	0
46833	1.335301	1.296118	9.807612	0.024523	0.074413	0.200830	-0.113937	0.120289	-0.656841	-0.496996	0.016262	0.065105	0.865154	0	0
46834	1.301277	1.347308	10.034295	-0.053872	0.094146	0.204595	-0.112243	0.121948	-0.656690	-0.498816	0.015908	0.064174	0.864182	0	0
46835	1.335107	1.271343	9.853267	-0.017368	0.109594	0.205417	-0.110142	0.123912	-0.658623	-0.500635	0.015230	0.063559	0.863188	0	0
46836	1.233167	1.366435	10.113618	0.028493	0.096842	0.215690	-0.107261	0.125598	-0.659654	-0.502565	0.014448	0.063324	0.862096	0	0
46837	1.389334	1.378424	9.785746	0.051401	0.093483	0.197317	-0.104919	0.125463	-0.657978	-0.504308	0.013566	0.063395	0.861087	0	0
46838	1.248323	1.334748	9.454260	0.138958	0.088095	0.170858	-0.103077	0.125498	-0.659295	-0.505851	0.012274	0.064161	0.860144	0	0
46839	0.954652	1.059724	9.529763	0.162727	0.070753	0.155023	-0.100188	0.125680	-0.660617	-0.507225	0.011004	0.065316	0.859264	0	0
46840	0.715557	0.950131	9.528883	0.119276	0.065193	0.144641	-0.098976	0.122436	-0.663299	-0.508521	0.009993	0.066032	0.858455	0	0
46841	0.622615	0.905109	9.721662	0.024235	0.068539	0.144047	-0.097013	0.121767	-0.663065	-0.509782	0.009436	0.066003	0.857716	0	0
46842	0.559418	0.938409	9.832547	-0.012042	0.077595	0.141550	-0.095062	0.125216	-0.663272	-0.511046	0.008985	0.065528	0.857005	0	0
46843	0.466998	0.953366	9.868792	0.012735	0.068836	0.132714	-0.093103	0.126331	-0.663264	-0.512207	0.008471	0.065389	0.856327	0	0
46844	0.475992	0.829278	9.888608	0.105000	0.071827	0.120257	-0.092300	0.124437	-0.664612	-0.513289	0.007456	0.065948	0.855646	0	0
46845	0.514523	0.781589	10.000834	0.189119	0.068075	0.095590	-0.091776	0.125823	-0.665371	-0.514143	0.006016	0.067313	0.855038	0	0
46846	0.512801	0.866310	9.803544	0.170290	0.076025	0.100890	-0.089403	0.124081	-0.666727	-0.515071	0.004617	0.068409	0.854401	0	0
46847	0.540829	0.990369	9.318008	0.035763	0.057298	0.083771	-0.088353	0.122579	-0.666373	-0.515806	0.004047	0.068511	0.853952	0	0
46848	0.579797	0.942153	9.037988	-0.064007	0.047835	0.069215	-0.085478	0.122879	-0.666127	-0.516427	0.004075	0.067752	0.853637	0	0
46849	0.598121	0.706300	8.840513	-0.086086	0.036110	0.049210	-0.086003	0.126593	-0.667615	-0.516846	0.004291	0.066917	0.853448	0	0
46850	0.592145	0.500811	8.769934	-0.087471	0.011917	0.033465	-0.083399	0.128116	-0.666821	-0.517137	0.004723	0.066145	0.853330	0	0
46851	0.532601	0.350538	9.016129	-0.013327	-0.020206	0.038400	-0.083931	0.130304	-0.666774	-0.517430	0.005035	0.066209	0.853146	0	0
46852	0.586693	0.495403	9.263901	-0.022398	-0.037506	0.029650	-0.084462	0.129321	-0.665355	-0.517650	0.005550	0.066248	0.853006	0	0
46853	0.631294	0.674752	9.473643	-0.077015	-0.047608	0.029770	-0.085514	0.130681	-0.665321	-0.517847	0.006420	0.065900	0.852907	0	0
46854	0.760441	0.721332	9.551222	-0.101916	-0.053990	0.001928	-0.084738	0.132605	-0.665158	-0.517818	0.007468	0.065348	0.852959	0	0
46855	0.753505	0.802863	9.646969	-0.091139	-0.069602	-0.010368	-0.087625	0.132701	-0.664092	-0.517657	0.008573	0.064991	0.853073	0	0
46856	0.782175	0.710428	9.642570	-0.070844	-0.053565	-0.039152	-0.087632	0.134206	-0.663931	-0.517272	0.009431	0.064705	0.853319	0	0
46857	0.791397	0.632102	9.694507	-0.035518	-0.081268	-0.071597	-0.088825	0.136928	-0.663348	-0.516585	0.010309	0.064882	0.853712	0	0
46858	0.835331	0.665151	9.744807	0.000923	-0.072879	-0.068186	-0.089477	0.136925	-0.663604	-0.515954	0.010941	0.065311	0.854053	0	0
46859	0.824775	0.542744	9.847418	-0.010819	-0.088247	-0.085629	-0.090659	0.137458	-0.663324	-0.515144	0.011742	0.065729	0.854499	0	0
46860	0.823332	0.357075	10.176508	-0.104851	-0.052476	-0.095698	-0.092758	0.137154	-0.662532	-0.514271	0.012728	0.065152	0.855055	0	0
46861	0.924203	0.534202	10.104065	-0.211911	-0.041223	-0.093613	-0.093571	0.139583	-0.660130	-0.513396	0.014158	0.063599	0.855675	0	0
46862	1.098867	0.784730	9.701683	-0.214312	-0.056560	-0.114586	-0.094363	0.144115	-0.661470	-0.512349	0.015728	0.062109	0.856384	0	0
46863	1.248814	0.575172	9.438593	-0.161378	-0.088122	-0.133105	-0.095956	0.147371	-0.660090	-0.511109	0.017282	0.061237	0.857158	0	0
46864	1.287193	0.484736	9.465473	-0.054250	-0.101235	-0.129950	-0.097677	0.149116	-0.658478	-0.509925	0.018407	0.061350	0.857831	0	0
46865	1.247279	0.333530	9.561089	0.049206	-0.108855	-0.139857	-0.100281	0.149110	-0.660025	-0.508647	0.019067	0.062390	0.858500	0	0
46866	1.191165	-0.025357	10.012455	0.063260	-0.102097	-0.136357	-0.102908	0.148793	-0.658708	-0.507421	0.019596	0.063516	0.859131	0	0
46867	1.074691	0.146256	10.608353	-0.003590	-0.058986	-0.126476	-0.102906	0.146177	-0.657716	-0.506278	0.020107	0.063834	0.859770	0	0
46868	0.945183	0.530060	10.902506	-0.076279	-0.038199	-0.134113	-0.104476	0.147264	-0.658205	-0.505087	0.020795	0.063436	0.860483	0	0
46869	0.829242	0.658402	10.800480	-0.074852	-0.029147	-0.150697	-0.104491	0.148343	-0.656879	-0.503737	0.021391	0.062986	0.861292	0	0
46870	0.735717	0.419643	10.513543	-0.040488	-0.026490	-0.165610	-0.108145	0.149149	-0.658402	-0.502295	0.021778	0.062844	0.862135	0	0
46871	0.802800	0.207226	10.354015	0.008722	-0.011814	-0.177892	-0.109460	0.148850	-0.657485	-0.500737	0.021783	0.063018	0.863027	0	0
46872	1.017726	0.286385	10.052374	0.057131	-0.005171	-0.179736	-0.109584	0.148446	-0.658145	-0.499216	0.021487	0.063614	0.863872	0	0
46873	1.125017	0.278430	9.810087	0.018281	-0.006650	-0.177867	-0.111928	0.146648	-0.658685	-0.497661	0.021401	0.063836	0.864754	0	0
46874	1.388825	0.382173	9.442296	-0.066429	0.004544	-0.182795	-0.112329	0.147183	-0.657889	-0.496070	0.021635	0.063315	0.865701	0	0
46875	1.403793	0.390083	9.153944	-0.168430	-0.011339	-0.177310	-0.112991	0.147440	-0.657096	-0.494472	0.022526	0.061947	0.866690	0	0
46876	1.315654	0.312274	9.234771	-0.217112	-0.011608	-0.191130	-0.113786	0.149899	-0.657042	-0.492759	0.023641	0.060202	0.867759	0	0
46877	1.042893	0.314620	9.454167	-0.189323	-0.020685	-0.180811	-0.116811	0.152050	-0.656065	-0.491114	0.024718	0.058697	0.868764	0	0
46878	0.736035	0.351409	9.878220	-0.111790	-0.005893	-0.158364	-0.116831	0.155053	-0.655093	-0.489705	0.025286	0.057830	0.869601	0	0
46879	0.367292	0.275546	10.660430	-0.041771	0.012902	-0.165535	-0.118415	0.156394	-0.654011	-0.488246	0.025348	0.057422	0.870446	0	0
46880	0.379176	0.376159	11.431519	0.000413	0.045334	-0.144634	-0.120209	0.154504	-0.657688	-0.487003	0.024929	0.057277	0.871164	0	0
46881	0.955271	1.299727	10.215934	0.019437	0.040452	-0.170889	-0.119951	0.154777	-0.657424	-0.485525	0.024444	0.057264	0.872002	0	0
46882	1.151751	1.342609	8.817415	-0.028974	0.025838	-0.207410	-0.120340	0.152849	-0.656937	-0.483726	0.024301	0.056972	0.873025	0	0
46883	1.322212	0.525478	8.826056	-0.103050	-0.014414	-0.228130	-0.120995	0.154219	-0.657427	-0.481683	0.024860	0.056182	0.874189	0	0
46884	1.449118	0.268728	9.337599	-0.190009	-0.016730	-0.213876	-0.122178	0.153923	-0.656642	-0.479753	0.025862	0.054691	0.875316	0	0
46885	1.379914	0.527702	9.459101	-0.229171	-0.010765	-0.185870	-0.123242	0.157609	-0.656301	-0.478042	0.027028	0.052774	0.876334	0	0
46886	1.294899	0.591798	9.655670	-0.163247	0.005251	-0.180801	-0.125620	0.160170	-0.654668	-0.476411	0.027728	0.051403	0.877281	0	0
46887	1.307278	0.628126	9.653480	-0.099053	-0.011275	-0.161847	-0.126821	0.162327	-0.652790	-0.474940	0.028295	0.050630	0.878105	0	0
46888	1.219127	0.554796	9.768267	-0.055261	0.004695	-0.143617	-0.126805	0.162491	-0.654875	-0.473667	0.028504	0.050198	0.878810	0	0
46889	1.056382	0.191633	9.810437	-0.050883	0.010230	-0.109583	-0.129164	0.162324	-0.654339	-0.472678	0.028682	0.049731	0.879363	0	0
46890	0.860102	-0.069855	9.903253	-0.029671	0.022123	-0.097402	-0.129148	0.159453	-0.654917	-0.471809	0.028641	0.049429	0.879848	0	0
46891	0.706055	0.181326	9.697324	-0.015385	0.019948	-0.073079	-0.128887	0.159868	-0.655042	-0.471155	0.028581	0.049206	0.880213	0	0
46892	0.639727	0.442098	9.433819	0.002416	0.035291	-0.053937	-0.129025	0.161785	-0.655003	-0.470697	0.028294	0.049112	0.880473	0	0
46893	0.537436	0.405322	9.326706	-0.004236	0.024637	-0.038261	-0.128619	0.159881	-0.655826	-0.470355	0.028150	0.048949	0.880669	0	0
46894	0.523067	0.455819	9.381022	-0.078189	0.005540	-0.011938	-0.129798	0.161797	-0.656563	-0.470221	0.028526	0.048272	0.880766	0	0
46895	0.518147	0.411727	9.201342	-0.136682	0.003180	0.000439	-0.129034	0.166183	-0.655960	-0.470171	0.029207	0.047026	0.880837	0	0
46896	0.396600	0.413808	9.107332	-0.122542	-0.005033	0.017800	-0.129054	0.167530	-0.654107	-0.470286	0.029898	0.046000	0.880807	0	0
46897	0.354018	0.634478	9.159881	-0.055464	-0.021174	0.013168	-0.129182	0.169327	-0.655375	-0.470360	0.030410	0.045573	0.880772	0	0
46898	0.359243	0.729640	9.330597	0.009960	-0.057620	0.019844	-0.130486	0.168630	-0.655510	-0.470503	0.030942	0.045961	0.880657	0	0
46899	0.445816	0.606846	9.612546	0.005113	-0.046453	0.029514	-0.131019	0.168198	-0.654210	-0.470728	0.031391	0.046177	0.880510	0	0
46900	0.576712	0.518440	9.603422	-0.036048	-0.055207	0.047084	-0.132074	0.168725	-0.653409	-0.471095	0.032131	0.046140	0.880289	0	0
46901	0.702247	0.361163	9.680603	-0.050932	-0.038021	0.068147	-0.133383	0.170918	-0.654401	-0.471646	0.032783	0.045806	0.879987	0	0
46902	0.786539	0.232925	9.797889	-0.058935	-0.038468	0.096108	-0.132613	0.171452	-0.652700	-0.472445	0.033506	0.045473	0.879548	0	0
46903	1.003286	0.278803	9.871013	-0.046323	-0.038157	0.120525	-0.132866	0.172153	-0.654119	-0.473458	0.034160	0.045160	0.878994	0	0
46904	1.213586	0.436030	9.757020	-0.001022	-0.046766	0.143063	-0.133412	0.174043	-0.652252	-0.474684	0.034702	0.045358	0.878301	0	0
46905	1.311640	0.526934	9.581725	0.021680	-0.033041	0.148273	-0.134451	0.172529	-0.652535	-0.475964	0.035006	0.045617	0.877583	0	0
46906	1.321453	0.527601	9.513715	-0.000754	-0.045212	0.155283	-0.133283	0.174593	-0.652242	-0.477296	0.035539	0.045806	0.876828	0	0
46907	1.223674	0.480593	9.670259	-0.031278	-0.048937	0.183265	-0.132890	0.175011	-0.652497	-0.478854	0.036254	0.045671	0.875956	0	0
46908	1.115828	0.455821	10.238950	0.010034	-0.007594	0.197209	-0.133041	0.175530	-0.650268	-0.480570	0.036425	0.045759	0.875004	0	0
46909	1.180624	0.756615	10.425744	0.100706	0.017418	0.226652	-0.131710	0.175303	-0.653022	-0.482581	0.035946	0.046450	0.873880	0	0
46910	1.233949	1.438017	9.785340	0.176952	0.027241	0.238601	-0.131178	0.176700	-0.654694	-0.484739	0.035026	0.047815	0.872648	0	0
46911	1.323266	1.630134	9.243671	0.183705	0.029115	0.231597	-0.129074	0.174808	-0.655138	-0.486819	0.034050	0.049196	0.871451	0	0
46912	1.402290	1.114979	9.893069	0.205690	0.044449	0.236882	-0.128008	0.171676	-0.655990	-0.488970	0.032838	0.050728	0.870205	0	0
46913	1.552795	1.073665	10.000379	0.258196	0.073427	0.253413	-0.124465	0.170348	-0.656563	-0.491276	0.031130	0.052550	0.868860	0	0
46914	1.531345	1.468138	9.464149	0.297000	0.096350	0.282100	-0.122731	0.166556	-0.658868	-0.493874	0.029042	0.054606	0.867331	0	0
46915	1.414481	1.447804	9.418135	0.205615	0.101326	0.289342	-0.120096	0.165507	-0.660604	-0.496476	0.027378	0.055846	0.865819	0	0
46916	1.033332	2.159221	10.134363	0.172024	0.043904	0.292639	-0.118508	0.164999	-0.662582	-0.499093	0.026366	0.057074	0.864265	0	0
46917	1.199181	2.207394	10.039213	0.191547	0.042877	0.238519	-0.115871	0.164781	-0.664953	-0.501207	0.025249	0.058519	0.862977	0	0
46918	1.086065	2.077859	10.427369	0.252085	0.100918	0.291714	-0.113509	0.161782	-0.664377	-0.503878	0.023343	0.060152	0.861361	0	0
46919	0.582460	1.584707	9.976801	0.455991	0.101484	0.279751	-0.109537	0.157206	-0.668018	-0.506427	0.020410	0.063580	0.859693	0	0
46920	0.705086	1.760316	10.024892	0.496391	0.084314	0.241206	-0.107664	0.150670	-0.669986	-0.508690	0.017380	0.067408	0.858131	0	0
46921	0.793293	1.808901	9.733006	0.241274	0.098504	0.187917	-0.106067	0.147557	-0.671885	-0.510387	0.015501	0.069029	0.857030	0	0
46922	0.758207	1.625148	9.694883	0.030029	0.101979	0.127498	-0.103954	0.146781	-0.673873	-0.511572	0.014620	0.068784	0.856358	0	0
46923	0.585406	1.197049	9.690359	-0.023696	0.069825	0.090074	-0.102393	0.148023	-0.673338	-0.512366	0.014268	0.068294	0.855928	0	0
46924	0.587845	0.781705	9.713444	-0.006531	0.060822	0.043813	-0.100305	0.151483	-0.674328	-0.512815	0.013867	0.067959	0.855693	0	0
46925	0.571167	0.468526	9.951488	-0.051403	0.057379	0.005587	-0.100305	0.150104	-0.673703	-0.512874	0.013700	0.067294	0.855713	0	0
46926	0.683353	0.495250	9.862115	-0.095080	0.065084	-0.018673	-0.099267	0.152583	-0.673792	-0.512758	0.013676	0.066187	0.855869	0	0
46927	0.712056	0.393936	9.782532	-0.171653	0.059043	-0.041131	-0.098094	0.153001	-0.673401	-0.512401	0.014077	0.064477	0.856207	0	0
46928	0.960614	0.464192	9.821372	-0.246152	0.067573	-0.051325	-0.098888	0.155874	-0.673600	-0.511980	0.014785	0.062068	0.856624	0	0
46929	1.083327	0.619936	9.690012	-0.319651	0.084850	-0.058911	-0.095785	0.161361	-0.671558	-0.511458	0.015713	0.058957	0.857139	0	0
46930	1.156191	0.549194	9.445205	-0.383305	0.084038	-0.085751	-0.095814	0.168899	-0.671540	-0.510765	0.016958	0.055294	0.857773	0	0
46931	1.181451	0.681641	9.301237	-0.392313	0.096704	-0.106634	-0.094294	0.176971	-0.669174	-0.509814	0.018134	0.051510	0.858550	0	0
46932	1.127194	0.546720	9.252146	-0.402928	0.082934	-0.113615	-0.094858	0.182142	-0.666590	-0.508836	0.019476	0.047686	0.859321	0	0
46933	0.906967	0.337252	9.268778	-0.438099	0.090144	-0.108271	-0.094235	0.187890	-0.665437	-0.507840	0.020944	0.043542	0.860096	0	0
46934	0.823179	0.174224	9.370081	-0.394238	0.077683	-0.114535	-0.092961	0.195155	-0.664521	-0.506833	0.022287	0.039819	0.860836	0	0
46935	0.766756	0.147458	9.639753	-0.326183	0.072245	-0.082479	-0.092720	0.199814	-0.664170	-0.506058	0.023350	0.036717	0.861401	0	0
46936	0.677041	0.197064	9.613478	-0.292291	0.070988	-0.073006	-0.091184	0.205705	-0.662761	-0.505414	0.024250	0.033895	0.861870	0	0
46937	0.530578	0.157182	9.822092	-0.222299	0.054629	-0.066295	-0.090690	0.209662	-0.660991	-0.504788	0.024943	0.031767	0.862298	0	0
46938	0.406168	0.077199	9.688242	-0.160126	0.040186	-0.063912	-0.090709	0.213355	-0.660396	-0.504234	0.025445	0.030237	0.862662	0	0
46939	0.233552	0.079974	9.571210	-0.137994	0.035943	-0.077973	-0.089423	0.215401	-0.658539	-0.503520	0.025863	0.028922	0.863112	0	0
46940	0.308671	-0.008524	9.393891	-0.053745	-0.003947	-0.081802	-0.090465	0.215260	-0.659056	-0.502813	0.026205	0.028537	0.863527	0	0
46941	0.451517	-0.092154	9.602464	0.056066	-0.050014	-0.097921	-0.091773	0.216764	-0.659800	-0.501951	0.026378	0.029325	0.863996	0	0
46942	0.433626	0.170690	9.553353	0.131437	-0.046583	-0.126946	-0.092550	0.214701	-0.659835	-0.500888	0.026144	0.030765	0.864570	0	0
46943	0.298790	0.400959	9.467742	0.081975	-0.087638	-0.154004	-0.095817	0.213021	-0.659583	-0.499534	0.026490	0.031973	0.865299	0	0
46944	0.312842	0.331445	9.597170	-0.019932	-0.110927	-0.179930	-0.097767	0.211367	-0.660384	-0.497934	0.027553	0.032440	0.866170	0	0
46945	0.414791	0.291552	9.613617	-0.138255	-0.098892	-0.221399	-0.100400	0.212695	-0.659035	-0.495928	0.029067	0.031809	0.867294	0	0
46946	0.705498	0.065907	9.598847	-0.165249	-0.102098	-0.231728	-0.101719	0.213768	-0.658221	-0.493838	0.030760	0.030987	0.868457	0	0
46947	0.766624	-0.250775	9.873782	-0.196496	-0.096492	-0.243787	-0.105798	0.216311	-0.656577	-0.491612	0.032533	0.029839	0.869695	0	0
46948	0.856637	-0.598157	10.268671	-0.213791	-0.093753	-0.248909	-0.107530	0.219416	-0.654155	-0.489348	0.034386	0.028558	0.870942	0	0
46949	1.179362	-0.317831	10.349948	-0.257371	-0.081858	-0.266172	-0.110831	0.220992	-0.651230	-0.486900	0.036324	0.026809	0.872290	0	0
46950	1.401770	0.109448	9.510749	-0.356357	-0.066650	-0.290281	-0.115424	0.224372	-0.651130	-0.484206	0.038625	0.024166	0.873767	0	0
46951	1.412505	0.192179	9.044394	-0.447513	-0.041805	-0.320484	-0.116391	0.230075	-0.647619	-0.481200	0.041130	0.020595	0.875403	0	0
46952	1.338130	0.014612	9.355914	-0.426318	-0.046064	-0.338866	-0.119316	0.235075	-0.644239	-0.478048	0.043577	0.017260	0.877082	0	0
46953	1.423369	-0.315795	9.755998	-0.315402	-0.015485	-0.342540	-0.122343	0.239567	-0.644129	-0.474883	0.045220	0.014739	0.878763	0	0
46954	1.310269	-0.472742	9.988808	-0.287479	-0.000039	-0.339088	-0.123560	0.243216	-0.640917	-0.471776	0.046598	0.012402	0.880399	0	0
46955	0.919588	-0.257416	10.136482	-0.352871	0.026699	-0.335414	-0.126724	0.246871	-0.639779	-0.468641	0.048048	0.009347	0.882031	0	0
46956	1.072562	-0.303016	10.190408	-0.395792	0.054929	-0.335180	-0.128064	0.251634	-0.638110	-0.465497	0.049449	0.005796	0.883648	0	0
46957	1.089592	-0.631284	10.669575	-0.349809	0.072010	-0.337841	-0.128221	0.255038	-0.636476	-0.462323	0.050485	0.002558	0.885270	0	0
46958	1.186282	-0.755167	10.602627	-0.350688	0.104831	-0.315912	-0.130357	0.260466	-0.633745	-0.459366	0.051233	-0.000835	0.886768	0	0
46959	1.186810	-0.745667	10.181467	-0.275214	0.100596	-0.302192	-0.130371	0.262789	-0.633178	-0.456526	0.051675	-0.003562	0.888201	0	0
46960	1.182508	-0.738072	9.716811	-0.181769	0.105172	-0.300713	-0.129615	0.264819	-0.630534	-0.453790	0.051645	-0.005464	0.889594	0	0
46961	1.089743	-0.811304	9.606538	-0.130189	0.078638	-0.302691	-0.131978	0.266714	-0.630480	-0.451009	0.051623	-0.006800	0.890999	0	0
46962	1.005804	-0.987214	9.775454	-0.147086	0.083779	-0.289536	-0.133560	0.268334	-0.629784	-0.448361	0.051624	-0.008304	0.892322	0	0
46963	0.776613	-1.030995	9.961712	-0.164748	0.087107	-0.269443	-0.133949	0.268750	-0.630426	-0.445848	0.051678	-0.010009	0.893560	0	0
46964	0.504534	-0.978666	9.830735	-0.130002	0.081523	-0.259142	-0.134234	0.270089	-0.628179	-0.443474	0.051619	-0.011365	0.894727	0	0
46965	0.411307	-1.095237	9.908706	-0.047612	0.061344	-0.238507	-0.135534	0.269814	-0.629089	-0.441294	0.051373	-0.011938	0.895811	0	0
46966	0.484336	-1.118511	9.761418	-0.002479	0.056463	-0.228172	-0.136314	0.269812	-0.629605	-0.439255	0.050970	-0.012057	0.896834	0	0
46967	0.592187	-1.047767	9.425813	-0.044088	0.040169	-0.226346	-0.137099	0.268565	-0.629102	-0.437184	0.050891	-0.012523	0.897844	0	0
46968	0.563581	-0.982290	9.233713	-0.153016	0.025214	-0.220851	-0.138662	0.268285	-0.629879	-0.435118	0.051426	-0.013861	0.898797	0	0
46969	0.632392	-0.884664	9.131824	-0.184048	0.018330	-0.212930	-0.140785	0.270975	-0.627463	-0.433094	0.052150	-0.015501	0.899706	0	0
46970	0.759379	-0.798780	9.168852	-0.091367	-0.006588	-0.229833	-0.141567	0.272075	-0.628348	-0.430984	0.052706	-0.016141	0.900674	0	0
46971	1.066193	-0.757892	9.184138	-0.015806	-0.033301	-0.238808	-0.142885	0.272047	-0.627165	-0.428817	0.053173	-0.016028	0.901683	0	0
46972	1.181450	-0.956908	9.532132	-0.050619	-0.039960	-0.248278	-0.146553	0.272693	-0.626865	-0.426558	0.053855	-0.016148	0.902711	0	0
46973	1.239344	-1.047052	9.517406	-0.151088	-0.049591	-0.254972	-0.148785	0.272108	-0.625687	-0.424168	0.055054	-0.017173	0.903745	0	0
46974	1.267336	-1.216988	9.717718	-0.157443	-0.034137	-0.238313	-0.151541	0.273860	-0.625502	-0.421928	0.056137	-0.018287	0.904705	0	0
46975	1.255873	-1.081734	9.787702	-0.067979	-0.039819	-0.252562	-0.154169	0.273542	-0.624054	-0.419598	0.056901	-0.018600	0.905734	0	0
46976	1.303260	-0.860081	9.901135	-0.013381	-0.028100	-0.247469	-0.157832	0.272127	-0.623403	-0.417346	0.057323	-0.018431	0.906751	0	0
46977	1.371380	-0.846969	9.979648	0.025454	-0.028390	-0.249318	-0.158093	0.270885	-0.622904	-0.415090	0.057596	-0.017939	0.907778	0	0
46978	1.443711	-0.945638	10.066155	0.034121	-0.001207	-0.261455	-0.160438	0.269775	-0.623692	-0.412737	0.057578	-0.017441	0.908861	0	0
46979	1.443720	-0.963930	9.964206	0.003029	-0.004484	-0.259628	-0.161742	0.267563	-0.623204	-0.410364	0.057735	-0.017238	0.909929	0	0
46980	1.341269	-1.025161	9.873696	-0.030317	0.016683	-0.254247	-0.165646	0.263697	-0.624035	-0.408015	0.057817	-0.017405	0.910976	0	0
46981	1.112791	-0.979627	9.884464	-0.045987	0.024869	-0.262941	-0.167342	0.263135	-0.624295	-0.405573	0.057909	-0.017764	0.912054	0	0
46982	1.055160	-0.864066	9.795436	-0.029471	0.012360	-0.251707	-0.168794	0.263101	-0.622719	-0.403254	0.058027	-0.017906	0.913071	0	0
46983	1.103926	-0.865830	9.697438	0.056405	0.034358	-0.247527	-0.169030	0.260934	-0.624978	-0.401004	0.057618	-0.017375	0.914097	0	0
46984	1.201583	-0.831437	9.584298	0.079712	0.032427	-0.247590	-0.171363	0.258463	-0.626445	-0.398774	0.057110	-0.016603	0.915118	0	0
46985	1.206453	-0.854410	9.462800	0.022522	0.023319	-0.250936	-0.174258	0.257031	-0.623843	-0.396470	0.056940	-0.016332	0.916134	0	0
46986	1.083603	-1.016023	9.686085	-0.064137	0.014497	-0.259431	-0.175815	0.256484	-0.625147	-0.394045	0.057170	-0.016799	0.917157	0	0
46987	0.942690	-0.953139	9.816135	-0.060797	-0.008321	-0.253427	-0.178813	0.255369	-0.626061	-0.391671	0.057619	-0.017166	0.918139	0	0
46988	0.708715	-0.996105	9.932302	-0.029431	-0.001655	-0.245680	-0.179334	0.254540	-0.625943	-0.389390	0.057858	-0.017259	0.919092	0	0
46989	0.533401	-1.027926	9.872948	0.038739	-0.021393	-0.242471	-0.181162	0.253701	-0.626077	-0.387172	0.058032	-0.016676	0.920028	0	0
46990	0.546942	-1.207845	9.889443	0.003084	-0.027972	-0.251959	-0.183902	0.252583	-0.626470	-0.384853	0.058386	-0.016364	0.920984	0	0
46991	0.711583	-1.382190	9.723361	-0.034200	-0.019433	-0.224744	-0.185593	0.248997	-0.626007	-0.382752	0.058814	-0.016486	0.921830	0	0
46992	0.818413	-1.435777	9.657181	-0.016535	-0.025147	-0.205600	-0.187305	0.251720	-0.625941	-0.380844	0.059210	-0.016391	0.922596	0	0
46993	0.935616	-1.377839	9.594769	-0.019502	-0.016725	-0.186366	-0.189647	0.249511	-0.626489	-0.379103	0.059547	-0.016424	0.923291	0	0
46994	1.096611	-1.299653	9.643007	-0.007214	-0.034637	-0.168118	-0.190559	0.249509	-0.627005	-0.377542	0.059988	-0.016230	0.923905	0	0
46995	1.139043	-1.154573	9.440715	0.001377	-0.036424	-0.168159	-0.193828	0.246722	-0.625992	-0.375982	0.060425	-0.016011	0.924516	0	0
46996	1.088552	-1.102567	9.166609	-0.029493	-0.041596	-0.155015	-0.193564	0.245350	-0.625630	-0.374525	0.061012	-0.016005	0.925069	0	0
46997	1.006605	-0.998136	9.005349	-0.152091	-0.051282	-0.144243	-0.196828	0.245053	-0.626395	-0.373093	0.062158	-0.017167	0.925550	0	0
46998	0.835930	-1.032108	9.137130	-0.210652	-0.049199	-0.136238	-0.199740	0.247177	-0.623201	-0.371695	0.063489	-0.018820	0.925990	0	0
46999	0.711654	-0.991425	9.506175	-0.180970	-0.050571	-0.120648	-0.200007	0.249096	-0.623422	-0.370459	0.064728	-0.020273	0.926369	0	0
47000	0.577511	-0.961088	9.940673	-0.088875	-0.038484	-0.102585	-0.203942	0.250836	-0.623099	-0.369449	0.065502	-0.020859	0.926705	0	0
47001	0.613379	-0.609302	10.148231	-0.005584	-0.042997	-0.080192	-0.204465	0.250142	-0.622848	-0.368700	0.066009	-0.020746	0.926970	0	0
47002	0.786200	-0.181017	10.135809	-0.029948	-0.030486	-0.087081	-0.204750	0.249413	-0.619599	-0.367871	0.066487	-0.020825	0.927263	0	0
47003	0.943319	0.032740	9.999638	-0.050955	-0.035464	-0.094011	-0.206700	0.249689	-0.621275	-0.366961	0.067095	-0.021135	0.927573	0	0
47004	1.010804	-0.100153	9.892076	-0.056385	-0.029932	-0.109657	-0.207089	0.249967	-0.621919	-0.365904	0.067669	-0.021447	0.927941	0	0
47005	1.036809	-0.259023	9.751208	-0.057966	-0.022943	-0.108741	-0.209975	0.250203	-0.621111	-0.364848	0.068192	-0.021843	0.928310	0	0
47006	0.956788	-0.260377	9.496393	-0.045995	-0.028147	-0.113166	-0.209714	0.249652	-0.620732	-0.363764	0.068713	-0.022062	0.928691	0	0
47007	0.927515	-0.297574	9.370640	-0.020068	-0.030066	-0.113249	-0.212066	0.247841	-0.620229	-0.362692	0.069165	-0.022065	0.929077	0	0
47008	0.985916	-0.341659	9.141073	0.016691	-0.009535	-0.102819	-0.212334	0.247829	-0.619445	-0.361742	0.069283	-0.021776	0.929445	0	0
47009	1.028536	-0.527529	9.234289	0.070380	-0.018825	-0.095997	-0.213099	0.245922	-0.621042	-0.360889	0.069301	-0.020983	0.929794	0	0
47010	1.095766	-0.667386	9.317907	0.068982	-0.008513	-0.087216	-0.214127	0.242770	-0.621880	-0.360116	0.069216	-0.020223	0.930116	0	0
47011	1.129852	-0.655989	9.358442	0.038787	-0.029469	-0.074971	-0.215964	0.243434	-0.621592	-0.359437	0.069443	-0.019695	0.930373	0	0
47012	1.100196	-0.708231	9.496389	0.049969	-0.027762	-0.078486	-0.216477	0.241101	-0.621765	-0.358740	0.069605	-0.019048	0.930644	0	0
47013	1.134364	-0.666221	9.622099	0.083586	-0.045598	-0.073399	-0.217782	0.240404	-0.621900	-0.358109	0.069821	-0.018042	0.930891	0	0
47014	1.169420	-0.496522	9.614020	0.067435	-0.019308	-0.070673	-0.219082	0.238750	-0.622184	-0.357494	0.069839	-0.017268	0.931140	0	0
47015	1.093534	-0.518513	9.906000	0.001464	-0.037982	-0.074902	-0.218944	0.237107	-0.622217	-0.356790	0.070279	-0.017047	0.931381	0	0
47016	1.031143	-0.688690	10.418306	-0.038240	-0.035126	-0.074765	-0.220909	0.236533	-0.621693	-0.356063	0.070823	-0.017198	0.931616	0	0
47017	1.012654	-0.500306	10.518262	-0.026905	-0.032040	-0.107957	-0.221049	0.238310	-0.621396	-0.355028	0.071313	-0.017237	0.931972	0	0
47018	1.116587	-0.264525	10.187518	-0.040962	-0.003600	-0.128781	-0.223673	0.238411	-0.620592	-0.353801	0.071581	-0.017486	0.932414	0	0
47019	1.286652	-0.362532	9.918287	-0.069399	0.004268	-0.169637	-0.224191	0.236070	-0.620113	-0.352152	0.071895	-0.017995	0.933004	0	0
47020	1.396135	-0.811087	9.788315	-0.097564	-0.009147	-0.193081	-0.225502	0.237708	-0.620593	-0.350279	0.072426	-0.018706	0.933654	0	0
47021	1.462563	-1.139830	9.612618	-0.166794	0.016169	-0.213699	-0.227474	0.239603	-0.620280	-0.348143	0.072979	-0.020133	0.934379	0	0
47022	1.398344	-1.318139	9.543771	-0.191267	0.013105	-0.227584	-0.228787	0.240549	-0.620252	-0.345870	0.073636	-0.021772	0.935135	0	0
47023	1.339183	-1.439580	9.596674	-0.163708	-0.003729	-0.225964	-0.230113	0.241336	-0.618401	-0.343621	0.074366	-0.023100	0.935874	0	0
47024	1.252050	-1.714411	9.933737	-0.099005	0.005557	-0.238319	-0.232614	0.241839	-0.616808	-0.341309	0.074777	-0.023841	0.936669	0	0
47025	1.162363	-1.641578	10.002217	-0.187836	0.021940	-0.236290	-0.232879	0.240453	-0.615789	-0.338935	0.075345	-0.025491	0.937441	0	0
47026	1.247902	-1.638789	9.683108	-0.246886	0.026159	-0.251797	-0.235245	0.242894	-0.615594	-0.336369	0.076068	-0.027678	0.938245	0	0
47027	1.297409	-1.906644	9.721732	-0.236275	0.034724	-0.248278	-0.235666	0.245603	-0.613320	-0.333836	0.076680	-0.029831	0.939033	0	0
47028	1.452169	-2.123629	9.468110	-0.153536	0.020221	-0.255494	-0.238024	0.246403	-0.613417	-0.331307	0.077147	-0.031118	0.939849	0	0
47029	1.639036	-2.097624	10.045243	-0.292120	0.017166	-0.226283	-0.239087	0.248572	-0.612323	-0.328936	0.078097	-0.033771	0.940511	0	0
47030	1.607358	-2.208025	9.516589	-0.460908	0.028689	-0.207438	-0.240161	0.251553	-0.610431	-0.326600	0.079481	-0.038013	0.941047	0	0
47031	1.597199	-2.207309	9.899379	-0.444211	0.028284	-0.193530	-0.241771	0.256715	-0.607969	-0.324401	0.080812	-0.042172	0.941517	0	0
47032	1.413311	-2.039946	9.833374	-0.512508	0.035247	-0.156723	-0.241941	0.261201	-0.605140	-0.322483	0.082276	-0.046959	0.941823	0	0
47033	1.371507	-1.777586	9.407106	-0.565971	0.047936	-0.154825	-0.243691	0.268691	-0.602632	-0.320522	0.083796	-0.052365	0.942073	0	0
47034	1.366725	-1.804317	9.193774	-0.525565	0.041900	-0.123558	-0.244396	0.274533	-0.599120	-0.318883	0.085218	-0.057321	0.942213	0	0
47035	1.335959	-2.075876	9.190619	-0.437330	0.007771	-0.108188	-0.244200	0.284085	-0.595542	-0.317476	0.086675	-0.061428	0.942297	0	0
47036	1.161439	-2.045181	8.744750	-0.409364	0.009215	-0.096088	-0.245018	0.288713	-0.593619	-0.316204	0.088016	-0.065206	0.942346	0	0
47037	1.069027	-2.020971	8.822286	-0.410368	0.009563	-0.062955	-0.246354	0.291277	-0.591472	-0.315235	0.089337	-0.069110	0.942268	0	0
47038	0.830475	-1.983120	9.097084	-0.392577	0.004655	-0.036891	-0.246388	0.297428	-0.590176	-0.314522	0.090625	-0.072765	0.942108	0	0
47039	0.695262	-1.793096	9.139230	-0.326255	-0.006019	-0.000521	-0.248259	0.300106	-0.586588	-0.314219	0.091777	-0.075887	0.941852	0	0
47040	0.710471	-1.658945	9.288480	-0.214353	-0.004601	0.020081	-0.247246	0.304889	-0.584675	-0.314208	0.092548	-0.077885	0.941617	0	0
47041	0.783286	-1.675022	9.368888	-0.104254	-0.025099	0.045011	-0.247258	0.306662	-0.583987	-0.314550	0.093144	-0.078895	0.941360	0	0
47042	0.844246	-1.711073	9.069163	-0.116361	-0.046082	0.052847	-0.247270	0.308850	-0.583553	-0.314970	0.093971	-0.079870	0.941055	0	0
47043	0.972731	-1.803858	9.018872	-0.160690	-0.053261	0.082642	-0.247815	0.311705	-0.582188	-0.315634	0.094978	-0.081355	0.940604	0	0
47044	1.123045	-1.860721	9.215548	-0.029417	-0.084194	0.092670	-0.248614	0.313606	-0.581362	-0.316541	0.095856	-0.081429	0.940204	0	0
47045	1.254292	-1.849418	9.408792	0.058342	-0.112813	0.088865	-0.248881	0.314422	-0.581084	-0.317519	0.096726	-0.080664	0.939850	0	0
47046	1.356215	-1.871179	9.541713	0.120987	-0.110139	0.107026	-0.249656	0.312777	-0.581632	-0.318725	0.097360	-0.079256	0.939497	0	0
47047	1.076197	-2.228629	10.037010	0.191908	-0.103626	0.102475	-0.249394	0.312641	-0.581506	-0.319951	0.097706	-0.077275	0.939209	0	0
47048	1.074360	-2.087564	10.232754	0.244010	-0.090187	0.110198	-0.249899	0.310597	-0.582847	-0.321290	0.097756	-0.074776	0.938949	0	0
47049	1.288426	-1.757196	9.823336	0.222989	-0.058169	0.086794	-0.249364	0.308139	-0.583161	-0.322360	0.097585	-0.072629	0.938768	0	0
47050	1.362310	-1.712806	9.262972	0.184553	-0.059250	0.067716	-0.249838	0.302144	-0.586406	-0.323208	0.097566	-0.070747	0.938623	0	0
47051	1.360378	-2.063784	9.175700	0.229190	-0.069847	0.053635	-0.250876	0.300493	-0.586692	-0.323978	0.097508	-0.068468	0.938532	0	0
47052	1.407096	-2.351010	9.432017	0.253195	-0.057572	0.036194	-0.251379	0.298313	-0.588166	-0.324597	0.097272	-0.065914	0.938525	0	0
47053	1.400947	-2.496103	9.827166	0.266332	-0.078324	0.013436	-0.252398	0.293659	-0.589424	-0.325028	0.097197	-0.063229	0.938569	0	0
47054	1.392362	-2.260279	10.019571	0.190476	-0.039237	0.008510	-0.252898	0.289830	-0.590540	-0.325307	0.097009	-0.061296	0.938620	0	0
47055	1.482424	-1.847651	9.950730	0.079186	-0.044131	-0.013888	-0.255500	0.287897	-0.591472	-0.325275	0.097237	-0.060454	0.938662	0	0
47056	1.624347	-1.754151	9.726036	0.055108	-0.030197	-0.053019	-0.253539	0.287913	-0.591225	-0.324843	0.097442	-0.059761	0.938835	0	0
47057	1.679416	-1.926012	9.639998	0.136638	-0.044440	-0.075078	-0.255487	0.286539	-0.592412	-0.324291	0.097526	-0.058314	0.939108	0	0
47058	1.737495	-2.005248	9.516470	0.193243	-0.044523	-0.096161	-0.257031	0.282429	-0.593787	-0.323592	0.097442	-0.056236	0.939484	0	0
47059	1.802506	-2.140788	9.430719	0.185834	-0.037030	-0.124007	-0.259632	0.278566	-0.593844	-0.322623	0.097326	-0.054304	0.939943	0	0
47060	1.709473	-2.205037	9.606277	0.089947	-0.034565	-0.123727	-0.259876	0.276247	-0.594931	-0.321555	0.097496	-0.053201	0.940354	0	0
47061	1.597996	-2.101141	9.736232	0.049646	-0.018663	-0.114868	-0.261951	0.274739	-0.596511	-0.320528	0.097642	-0.052624	0.940723	0	0
47062	1.535788	-1.881805	9.924800	0.020056	0.002790	-0.130453	-0.262735	0.274871	-0.596764	-0.319309	0.097688	-0.052292	0.941150	0	0
47063	1.524225	-1.733699	10.149923	0.044154	0.021983	-0.140951	-0.263106	0.270626	-0.597367	-0.318008	0.097483	-0.051871	0.941635	0	0
47064	1.605510	-1.578198	10.072782	0.069673	0.039667	-0.165403	-0.263877	0.268988	-0.598437	-0.316486	0.097042	-0.051155	0.942233	0	0
47065	1.723513	-1.397985	9.927352	0.076585	0.048380	-0.167145	-0.267523	0.266221	-0.599248	-0.314953	0.096500	-0.050480	0.942838	0	0
47066	1.850828	-1.318230	9.639849	0.067075	0.049111	-0.206357	-0.266978	0.262950	-0.600360	-0.313034	0.095998	-0.049779	0.943566	0	0
47067	1.890204	-1.291455	9.382677	0.023673	0.042576	-0.212354	-0.268281	0.263911	-0.601506	-0.311023	0.095705	-0.049527	0.944274	0	0
47068	1.749537	-1.226275	9.304534	0.004406	0.042959	-0.223666	-0.268270	0.260068	-0.601059	-0.308883	0.095465	-0.049380	0.945008	0	0
47069	1.518087	-1.247740	9.450003	0.013144	0.049908	-0.222832	-0.269824	0.259250	-0.602630	-0.306755	0.095142	-0.049230	0.945741	0	0
47070	1.359501	-1.298614	9.564315	0.023721	0.057627	-0.217625	-0.270587	0.255693	-0.603738	-0.304678	0.094700	-0.048952	0.946471	0	0
47071	1.339972	-1.299039	9.618026	0.068606	0.056443	-0.219507	-0.271874	0.252404	-0.604837	-0.302628	0.094144	-0.048295	0.947217	0	0
47072	1.354124	-1.381405	9.592315	0.050729	0.061670	-0.210706	-0.273024	0.247886	-0.606092	-0.300633	0.093577	-0.047780	0.947935	0	0
47073	1.480564	-1.387873	9.640146	0.048314	0.068551	-0.205426	-0.273009	0.245703	-0.606918	-0.298688	0.092960	-0.047362	0.948631	0	0
47074	1.733955	-1.336351	9.613236	0.055704	0.061014	-0.179267	-0.271563	0.244349	-0.607085	-0.297001	0.092369	-0.046825	0.949245	0	0
47075	1.809057	-1.353810	9.817052	0.090363	0.069426	-0.178457	-0.274553	0.242972	-0.608917	-0.295346	0.091609	-0.046028	0.949874	0	0
47076	1.704382	-1.353366	9.858215	0.064648	0.073006	-0.170537	-0.275565	0.239155	-0.611333	-0.293736	0.090871	-0.045450	0.950471	0	0
47077	1.522461	-1.277626	9.735173	0.018373	0.081929	-0.156458	-0.274524	0.237778	-0.610063	-0.292216	0.090196	-0.045388	0.951007	0	0
47078	1.325237	-1.277213	9.851109	0.027159	0.090592	-0.153872	-0.275158	0.235873	-0.611661	-0.290724	0.089394	-0.045233	0.951547	0	0
47079	1.310626	-1.235866	10.074782	0.072067	0.088468	-0.153141	-0.274618	0.235215	-0.613374	-0.289279	0.088497	-0.044679	0.952098	0	0
47080	1.476890	-1.064411	10.245285	0.042907	0.104255	-0.146896	-0.275775	0.230823	-0.613843	-0.287857	0.087514	-0.044420	0.952631	0	0
47081	1.648098	-0.984139	9.876878	0.030877	0.106060	-0.144224	-0.275488	0.229348	-0.616223	-0.286449	0.086567	-0.044305	0.953148	0	0
47082	1.603675	-1.187085	9.385939	0.042982	0.100823	-0.146009	-0.274821	0.227859	-0.617170	-0.285038	0.085616	-0.044035	0.953669	0	0
47083	1.627680	-1.300569	9.093229	0.034459	0.093824	-0.139885	-0.274936	0.226504	-0.618500	-0.283678	0.084775	-0.043850	0.954158	0	0
47084	1.605521	-1.401561	8.804184	0.000039	0.074685	-0.126751	-0.276759	0.226223	-0.619406	-0.282423	0.084187	-0.043932	0.954578	0	0
47085	1.491053	-1.422263	8.789585	-0.060494	0.054088	-0.119670	-0.274662	0.225698	-0.619562	-0.281191	0.083987	-0.044558	0.954930	0	0
47086	1.266518	-1.451954	9.235002	-0.079184	0.045171	-0.100479	-0.274522	0.224335	-0.620111	-0.280133	0.083892	-0.045335	0.955213	0	0
47087	1.076189	-1.471447	9.609558	-0.115177	0.038161	-0.082973	-0.274656	0.223639	-0.619341	-0.279213	0.083979	-0.046475	0.955420	0	0
47088	0.993485	-1.380946	10.050988	-0.059612	0.034830	-0.067463	-0.274788	0.224187	-0.619460	-0.278488	0.083913	-0.047063	0.955609	0	0
47089	1.091142	-1.302927	10.163638	0.004959	0.050532	-0.044920	-0.275305	0.223916	-0.620114	-0.278027	0.083525	-0.047124	0.955774	0	0
47090	1.223164	-1.215509	10.057723	0.079465	0.040990	-0.031197	-0.276480	0.224737	-0.620872	-0.277765	0.082997	-0.046430	0.955930	0	0
47091	1.215875	-1.247500	9.883112	0.086462	0.047077	-0.031200	-0.276456	0.223119	-0.622992	-0.277504	0.082408	-0.045711	0.956091	0	0
47092	1.149771	-1.333410	9.801096	0.002256	0.053560	-0.013493	-0.275660	0.222042	-0.623932	-0.277339	0.081965	-0.045806	0.956173	0	0
47093	1.125625	-1.329178	9.656445	-0.017625	0.065419	0.019739	-0.274485	0.221222	-0.623173	-0.277471	0.081465	-0.046176	0.956160	0	0
47094	1.139310	-1.113050	9.417089	0.008237	0.056472	0.023105	-0.274737	0.221510	-0.624471	-0.277659	0.080961	-0.046252	0.956144	0	0
47095	1.264021	-1.044050	9.226339	0.044688	0.056066	0.030858	-0.274201	0.222086	-0.626289	-0.277951	0.080373	-0.046005	0.956121	0	0
47096	1.325153	-1.007300	9.147973	0.073715	0.034978	0.024613	-0.273012	0.221289	-0.627357	-0.278221	0.079891	-0.045395	0.956112	0	0
47097	1.415057	-1.045971	9.063026	0.092616	0.022591	0.024540	-0.272621	0.221428	-0.627227	-0.278505	0.079495	-0.044584	0.956100	0	0
47098	1.434543	-1.045946	9.045629	0.079756	0.015566	0.032411	-0.274050	0.220879	-0.628271	-0.278862	0.079179	-0.043869	0.956056	0	0
47099	1.497333	-1.124371	9.064852	0.025275	0.000154	0.036905	-0.273256	0.220073	-0.628945	-0.279220	0.079182	-0.043642	0.955961	0	0
47100	1.443651	-1.111554	9.264810	-0.017762	0.007368	0.042277	-0.272731	0.220081	-0.629209	-0.279595	0.079212	-0.043844	0.955840	0	0
47101	1.499656	-1.079487	9.394715	-0.005767	-0.008536	0.045692	-0.273779	0.220345	-0.629197	-0.280015	0.079384	-0.043891	0.955700	0	0
47102	1.372747	-1.104945	9.600662	-0.005569	0.003639	0.049200	-0.272994	0.219938	-0.628949	-0.280466	0.079412	-0.043971	0.955562	0	0
47103	1.312021	-1.080491	9.631468	-0.064353	-0.009097	0.054557	-0.272482	0.221580	-0.628269	-0.280925	0.079751	-0.044578	0.955371	0	0
47104	1.204235	-1.196566	9.675885	-0.108748	0.018162	0.065227	-0.272746	0.222401	-0.628381	-0.281441	0.079923	-0.045698	0.955152	0	0
47105	1.203764	-1.290517	9.611609	-0.075940	0.000359	0.070323	-0.272503	0.225960	-0.627791	-0.282036	0.080196	-0.046454	0.954917	0	0
47106	1.331476	-1.516803	9.561856	-0.068812	-0.015691	0.084256	-0.272621	0.226529	-0.629605	-0.282784	0.080570	-0.047113	0.954632	0	0
47107	1.454323	-1.740728	9.521935	-0.064818	0.012051	0.093088	-0.272389	0.228140	-0.626705	-0.283599	0.080689	-0.047820	0.954345	0	0
47108	1.351040	-1.903862	9.647899	-0.081350	0.013404	0.124543	-0.271866	0.230351	-0.627709	-0.284705	0.080802	-0.048713	0.953961	0	0
47109	1.277789	-1.912510	9.828633	-0.072113	0.000549	0.157617	-0.271745	0.233370	-0.627912	-0.286136	0.081018	-0.049521	0.953473	0	0
47110	1.317603	-1.743866	9.912435	-0.057564	0.020963	0.183789	-0.269649	0.233394	-0.628187	-0.287819	0.080961	-0.050256	0.952932	0	0
47111	1.581660	-1.557429	9.749192	-0.062956	0.006116	0.183783	-0.269664	0.235991	-0.627614	-0.289502	0.081086	-0.051017	0.952371	0	0
47112	1.702235	-1.763759	9.656308	-0.067557	0.011888	0.204786	-0.267583	0.240266	-0.628067	-0.291385	0.081133	-0.051837	0.951749	0	0
47113	1.633206	-1.918533	9.658120	-0.000289	-0.018399	0.209743	-0.267325	0.241504	-0.628175	-0.293376	0.081297	-0.051954	0.951116	0	0
47114	1.445596	-1.951455	9.707987	0.007111	0.009398	0.218498	-0.264714	0.243588	-0.628414	-0.295446	0.081142	-0.052068	0.950482	0	0
47115	1.366789	-1.730238	9.519263	0.026341	0.015270	0.228016	-0.263935	0.245516	-0.628512	-0.297612	0.080898	-0.052051	0.949828	0	0
47116	1.318200	-1.701566	9.598271	0.001912	0.018265	0.216747	-0.263039	0.249631	-0.628046	-0.299656	0.080675	-0.052239	0.949194	0	0
47117	1.108195	-1.780258	9.853803	-0.006787	0.014881	0.214996	-0.261197	0.249251	-0.629110	-0.301669	0.080537	-0.052531	0.948551	0	0
47118	1.045295	-1.716634	9.856162	-0.043231	0.017037	0.208114	-0.259894	0.251875	-0.629590	-0.303589	0.080466	-0.053136	0.947911	0	0
47119	0.987842	-1.583338	9.699590	-0.081090	0.040110	0.206521	-0.258981	0.253672	-0.630083	-0.305447	0.080315	-0.054207	0.947266	0	0
47120	0.993494	-1.497983	9.439188	-0.060471	0.036557	0.202951	-0.257284	0.257819	-0.631579	-0.307292	0.080112	-0.055031	0.946639	0	0
47121	1.098537	-1.458263	9.277531	-0.004102	0.012859	0.183541	-0.255332	0.260028	-0.631289	-0.309006	0.079994	-0.055271	0.946077	0	0
47122	1.276454	-1.440966	9.111448	0.043780	-0.007387	0.169412	-0.254958	0.262485	-0.630199	-0.310642	0.079904	-0.054945	0.945567	0	0
47123	1.378535	-1.440592	9.218049	0.031444	-0.010686	0.160733	-0.254430	0.263599	-0.631225	-0.312180	0.079914	-0.054754	0.945071	0	0
47124	1.273633	-1.460630	9.355772	-0.034388	-0.001259	0.149599	-0.254699	0.265240	-0.631060	-0.313558	0.080020	-0.055170	0.944582	0	0
47125	1.108211	-1.426746	9.493239	-0.086744	-0.021590	0.136582	-0.253510	0.264030	-0.632006	-0.314777	0.080516	-0.056039	0.944083	0	0
47126	0.988932	-1.384874	9.750813	-0.067800	-0.018182	0.133027	-0.253139	0.267170	-0.630773	-0.315978	0.080895	-0.056705	0.943609	0	0
47127	0.954753	-1.353500	10.013535	-0.028432	-0.027038	0.120669	-0.252223	0.269799	-0.632032	-0.317096	0.081265	-0.056991	0.943185	0	0
47128	1.023210	-1.268358	10.163279	-0.034189	-0.028386	0.097134	-0.251454	0.271161	-0.630706	-0.317995	0.081655	-0.057277	0.942831	0	0
47129	1.118708	-1.180876	10.079998	-0.024957	-0.028276	0.085773	-0.251983	0.272663	-0.630673	-0.318786	0.082045	-0.057489	0.942518	0	0
47130	1.150464	-1.202950	9.856203	-0.039882	-0.019147	0.070147	-0.253027	0.271967	-0.630679	-0.319414	0.082380	-0.057837	0.942254	0	0
47131	1.164690	-1.321367	9.578176	-0.043887	-0.025674	0.045729	-0.253027	0.273622	-0.631429	-0.319810	0.082830	-0.058195	0.942059	0	0
47132	1.228647	-1.248846	9.335614	0.020743	-0.027772	0.038557	-0.251985	0.273625	-0.630915	-0.320201	0.083072	-0.057918	0.941921	0	0
47133	1.277334	-1.281197	9.150021	0.074877	-0.026161	0.022713	-0.254070	0.271412	-0.630943	-0.320478	0.083161	-0.057128	0.941868	0	0
47134	1.417572	-1.416968	9.246537	0.093481	-0.040994	0.009569	-0.255097	0.271432	-0.633284	-0.320658	0.083311	-0.056099	0.941855	0	0
47135	1.422103	-1.443093	9.410700	0.093560	-0.015555	0.001796	-0.255481	0.269235	-0.633324	-0.320746	0.083255	-0.055145	0.941886	0	0
47136	1.426918	-1.461987	9.359475	0.065897	-0.013566	0.000140	-0.255608	0.268275	-0.633342	-0.320799	0.083240	-0.054456	0.941909	0	0
47137	1.456499	-1.405853	9.308746	0.037439	-0.009884	0.001976	-0.256132	0.268131	-0.633211	-0.320838	0.083313	-0.054042	0.941913	0	0
47138	1.441576	-1.452375	9.356853	0.050642	-0.010161	0.012407	-0.256259	0.267861	-0.633607	-0.320995	0.083309	-0.053518	0.941891	0	0
47139	1.455910	-1.482526	9.438412	0.053546	-0.008020	-0.013757	-0.255469	0.266772	-0.633634	-0.320897	0.083324	-0.052942	0.941955	0	0
47140	1.436146	-1.526474	9.476981	0.083224	-0.008462	-0.000759	-0.258066	0.265675	-0.635594	-0.320953	0.083206	-0.052105	0.941993	0	0
47141	1.475386	-1.473408	9.476830	0.068362	-0.006480	-0.008560	-0.257021	0.265269	-0.635218	-0.320915	0.083158	-0.051396	0.942049	0	0
47142	1.499730	-1.473504	9.466582	0.062070	-0.011536	-0.017275	-0.257795	0.262384	-0.635269	-0.320800	0.083145	-0.050735	0.942125	0	0
47143	1.497826	-1.399665	9.375672	0.010241	-0.007634	-0.017122	-0.257647	0.263514	-0.637857	-0.320633	0.083302	-0.050559	0.942178	0	0
47144	1.483850	-1.324843	9.205158	-0.033385	-0.017528	-0.030990	-0.258961	0.263493	-0.637195	-0.320313	0.083659	-0.050767	0.942244	0	0
47145	1.497996	-1.402676	9.208566	-0.038536	-0.008704	-0.034429	-0.258437	0.261017	-0.636074	-0.319942	0.083994	-0.051028	0.942326	0	0
47146	1.514391	-1.482238	9.366851	-0.023201	-0.005153	-0.046663	-0.260657	0.260726	-0.636455	-0.319471	0.084209	-0.051166	0.942459	0	0
47147	1.505212	-1.382845	9.385427	0.019947	-0.008093	-0.046808	-0.261185	0.262644	-0.636805	-0.319032	0.084361	-0.050864	0.942611	0	0
47148	1.471310	-1.342000	9.449741	0.026575	-0.015858	-0.055581	-0.260402	0.262097	-0.636299	-0.318532	0.084523	-0.050491	0.942785	0	0
47149	1.417246	-1.387854	9.687612	0.016186	-0.015787	-0.056425	-0.262485	0.260990	-0.637089	-0.318002	0.084766	-0.050187	0.942959	0	0
47150	1.455880	-1.436874	9.700548	0.029849	-0.010490	-0.066905	-0.263514	0.259215	-0.638421	-0.317388	0.084872	-0.049791	0.943177	0	0
47151	1.488084	-1.339959	9.691500	0.055931	-0.009070	-0.059132	-0.265210	0.258516	-0.638683	-0.316862	0.084928	-0.049128	0.943383	0	0
47152	1.527026	-1.333296	9.717327	0.083542	-0.012785	-0.059218	-0.265062	0.256752	-0.640024	-0.316370	0.084881	-0.048225	0.943599	0	0
47153	1.612505	-1.292029	9.650569	0.106035	-0.012994	-0.057531	-0.263878	0.254844	-0.639939	-0.315902	0.084817	-0.047072	0.943820	0	0
47154	1.569162	-1.227713	9.575008	0.124054	-0.013017	-0.062831	-0.266221	0.252772	-0.640485	-0.315409	0.084646	-0.045782	0.944064	0	0
47155	1.461804	-1.247945	9.732155	0.130211	-0.006098	-0.061098	-0.265811	0.251975	-0.642200	-0.314924	0.084445	-0.044415	0.944309	0	0
47156	1.325316	-1.246626	9.938704	0.078464	0.001259	-0.059201	-0.267375	0.250728	-0.642343	-0.314421	0.084280	-0.043603	0.944529	0	0
47157	1.237893	-1.159310	10.232507	0.081889	0.010015	-0.062696	-0.268020	0.247841	-0.642134	-0.313871	0.084078	-0.042739	0.944769	0	0
47158	1.263634	-0.939712	10.109138	0.081233	0.015776	-0.092354	-0.267221	0.245113	-0.642585	-0.313047	0.083782	-0.041919	0.945106	0	0
47159	1.341366	-1.003587	9.898212	0.112125	0.013974	-0.102900	-0.267205	0.244586	-0.644292	-0.312140	0.083463	-0.040741	0.945485	0	0
47160	1.272048	-1.243724	9.717229	0.114619	0.010605	-0.109882	-0.269808	0.241412	-0.644596	-0.311181	0.083118	-0.039575	0.945881	0	0
47161	1.159147	-1.440160	9.569349	0.065593	0.010896	-0.102758	-0.270316	0.239087	-0.645421	-0.310237	0.082971	-0.038833	0.946235	0	0
47162	1.098057	-1.492589	9.528854	0.001747	0.011337	-0.099086	-0.271232	0.238249	-0.644909	-0.309283	0.082965	-0.038745	0.946551	0	0
47163	1.105362	-1.513262	9.417017	0.003554	0.002483	-0.092136	-0.271486	0.237157	-0.645451	-0.308393	0.083081	-0.038584	0.946838	0	0
47164	1.071411	-1.484365	9.464215	0.048553	0.002092	-0.088787	-0.272125	0.236071	-0.646772	-0.307580	0.083014	-0.038033	0.947131	0	0
47165	1.115507	-1.406167	9.602316	0.040326	-0.010536	-0.062632	-0.272520	0.235512	-0.646258	-0.307005	0.083125	-0.037517	0.947328	0	0
47166	1.115940	-1.321763	9.651931	0.037039	0.001660	-0.059107	-0.273173	0.233578	-0.645509	-0.306463	0.083087	-0.037098	0.947524	0	0
47167	1.091609	-1.330734	9.603942	0.019320	0.001488	-0.039869	-0.273022	0.232644	-0.647485	-0.306082	0.083136	-0.036845	0.947652	0	0
47168	1.057835	-1.318553	9.406360	0.019196	0.003389	-0.046850	-0.273819	0.232619	-0.646045	-0.305641	0.083131	-0.036610	0.947804	0	0
47169	1.150255	-1.342683	9.321562	0.044476	0.001264	-0.036446	-0.274072	0.231802	-0.646711	-0.305315	0.083101	-0.036128	0.947930	0	0
47170	1.266935	-1.376883	9.250587	0.055046	0.001017	-0.027734	-0.275622	0.228785	-0.647803	-0.305081	0.083002	-0.035563	0.948035	0	0
47171	1.301092	-1.376312	9.172329	0.041031	-0.018096	-0.027743	-0.274836	0.230449	-0.648689	-0.304842	0.083162	-0.035068	0.948117	0	0
47172	1.325166	-1.431744	9.117719	0.050009	-0.032490	-0.006867	-0.275752	0.229198	-0.648055	-0.304821	0.083388	-0.034465	0.948126	0	0
47173	1.320196	-1.453331	9.098157	0.035897	-0.044482	-0.014709	-0.277186	0.228504	-0.648450	-0.304710	0.083808	-0.033957	0.948143	0	0
47174	1.349096	-1.472431	9.266699	-0.004830	-0.037738	0.016839	-0.277974	0.226698	-0.647175	-0.304863	0.084244	-0.033879	0.948058	0	0
47175	1.397847	-1.435290	9.382318	-0.011904	-0.053451	0.017692	-0.278238	0.228622	-0.647788	-0.305023	0.084883	-0.033831	0.947951	0	0
47176	1.417266	-1.424412	9.481292	-0.024064	-0.081507	0.028117	-0.280077	0.228455	-0.646864	-0.305286	0.085788	-0.033811	0.947786	0	0
47177	1.378248	-1.411103	9.625231	-0.018370	-0.079313	0.050779	-0.279554	0.227219	-0.646240	-0.305762	0.086679	-0.033781	0.947552	0	0
47178	1.401982	-1.481179	9.798009	-0.054549	-0.068591	0.050928	-0.280873	0.229947	-0.646177	-0.306209	0.087547	-0.034108	0.947316	0	0
47179	1.474914	-1.468615	9.922404	-0.050791	-0.071535	0.066620	-0.282979	0.229906	-0.644597	-0.306805	0.088457	-0.034429	0.947027	0	0
47180	1.533175	-1.474970	10.012972	-0.015911	-0.058865	0.075288	-0.284557	0.231672	-0.644551	-0.307511	0.089106	-0.034442	0.946737	0	0
47181	1.631089	-1.424414	9.754786	-0.022389	-0.045930	0.089307	-0.284688	0.232635	-0.644923	-0.308338	0.089679	-0.034597	0.946408	0	0
47182	1.651486	-1.333232	9.394859	-0.015825	-0.051605	0.115430	-0.284313	0.232886	-0.642833	-0.309421	0.090245	-0.034667	0.945998	0	0
47183	1.460493	-1.508170	9.558999	0.026721	-0.052023	0.122273	-0.284844	0.236041	-0.643420	-0.310606	0.090712	-0.034371	0.945576	0	0
47184	1.389131	-1.583911	9.879163	0.082467	-0.052803	0.142170	-0.284839	0.234807	-0.643444	-0.312032	0.090974	-0.033532	0.945111	0	0
47185	1.561648	-1.215869	9.827152	0.103650	-0.041079	0.162191	-0.284829	0.234961	-0.644745	-0.313659	0.091083	-0.032583	0.944595	0	0
47186	1.716433	-1.042516	9.395077	0.103940	-0.026330	0.170084	-0.283917	0.234275	-0.643983	-0.315357	0.091019	-0.031649	0.944068	0	0
47187	1.750186	-1.110002	9.325544	0.075239	-0.037403	0.165787	-0.283789	0.235099	-0.643967	-0.316987	0.091184	-0.030977	0.943528	0	0
47188	1.749662	-1.137849	9.649596	0.017303	-0.028191	0.160754	-0.283260	0.236492	-0.645379	-0.318518	0.091413	-0.030846	0.942995	0	0
47189	1.819322	-0.807256	9.991656	-0.032870	-0.047281	0.173037	-0.284172	0.237868	-0.646519	-0.320118	0.092015	-0.031160	0.942384	0	0
47190	1.792168	-0.457287	9.973054	-0.000231	-0.029821	0.160739	-0.283398	0.237858	-0.645090	-0.321628	0.092315	-0.031190	0.941839	0	0
47191	1.793126	-0.333543	9.756889	0.073933	-0.016162	0.148335	-0.283409	0.240047	-0.644786	-0.323080	0.092291	-0.030553	0.941365	0	0
47192	1.821065	-0.593531	9.539479	0.105612	-0.020501	0.132559	-0.282616	0.238688	-0.645079	-0.324421	0.092171	-0.029589	0.940946	0	0
47193	1.800328	-0.811888	9.546535	0.076624	-0.024285	0.109974	-0.282216	0.238152	-0.645745	-0.325514	0.092231	-0.028851	0.940586	0	0
47194	1.759892	-1.059818	9.609311	0.040633	-0.001312	0.110165	-0.281945	0.237618	-0.646671	-0.326575	0.092147	-0.028541	0.940235	0	0
47195	1.605651	-1.127059	10.103413	-0.002708	-0.017646	0.111977	-0.282216	0.236773	-0.645120	-0.327611	0.092404	-0.028570	0.939849	0	0
47196	1.526891	-1.240394	10.316681	0.050028	-0.008375	0.107489	-0.281950	0.237748	-0.646146	-0.328657	0.092356	-0.028146	0.939502	0	0
47197	1.605139	-1.122640	10.582878	0.116876	0.004877	0.117801	-0.280514	0.238033	-0.645890	-0.329850	0.092004	-0.027132	0.939147	0	0
47198	1.492367	-0.923164	10.191252	0.148208	0.020390	0.122073	-0.280237	0.236956	-0.647218	-0.331117	0.091359	-0.025894	0.938799	0	0
47199	1.498840	-0.775052	9.522548	0.197846	0.025761	0.097500	-0.278655	0.235060	-0.647788	-0.332186	0.090547	-0.024165	0.938546	0	0
47200	1.612057	-0.665249	8.942838	0.232414	-0.014284	0.076353	-0.280704	0.230283	-0.650998	-0.333100	0.089958	-0.021980	0.938333	0	0
47201	1.680390	-0.620295	8.995165	0.223502	-0.025720	0.030995	-0.279643	0.226869	-0.651204	-0.333576	0.089561	-0.019771	0.938251	0	0
47202	1.669172	-0.831536	9.229691	0.198215	-0.028230	-0.019507	-0.280809	0.225222	-0.651880	-0.333564	0.089236	-0.017773	0.938326	0	0
47203	1.759311	-0.753193	9.538633	0.178542	-0.058490	-0.033483	-0.281451	0.223718	-0.652688	-0.333398	0.089311	-0.015813	0.938413	0	0
47204	1.577126	-0.682204	9.626171	0.181150	-0.058723	-0.071033	-0.281832	0.221251	-0.652994	-0.332892	0.089337	-0.013828	0.938622	0	0
47205	1.664621	-0.676988	9.745283	0.235566	-0.063793	-0.108699	-0.284690	0.215464	-0.652827	-0.332068	0.089282	-0.011244	0.938953	0	0
47206	1.761451	-0.719191	9.974877	0.245532	-0.046021	-0.134824	-0.285705	0.209160	-0.653726	-0.331005	0.088981	-0.008640	0.939385	0	0
47207	1.536492	-0.920484	9.914258	0.191686	-0.018890	-0.162517	-0.289212	0.205856	-0.655331	-0.329627	0.088653	-0.006571	0.939917	0	0
47208	1.541848	-0.961903	9.264672	0.326797	-0.061612	-0.171755	-0.288923	0.200112	-0.656099	-0.328290	0.088233	-0.003119	0.940442	0	0
47209	1.953357	-1.242492	9.735405	0.405742	-0.038834	-0.170079	-0.291380	0.192411	-0.655971	-0.327025	0.087385	0.001027	0.940966	0	0
47210	2.063510	-0.782872	9.352017	0.347178	-0.039462	-0.155116	-0.293024	0.184212	-0.659252	-0.325845	0.086686	0.004583	0.941429	0	0
47211	2.026929	-0.425377	9.098887	0.202303	-0.037947	-0.176541	-0.293264	0.177762	-0.658855	-0.324333	0.086495	0.006819	0.941955	0	0
47212	1.762116	-0.745155	9.248143	0.044089	-0.047154	-0.179601	-0.296659	0.174983	-0.658494	-0.322655	0.086852	0.007567	0.942493	0	0
47213	1.864114	-0.743262	9.437086	-0.037383	-0.071070	-0.178542	-0.298621	0.173724	-0.657983	-0.320912	0.087748	0.007649	0.943004	0	0
47214	2.107082	-0.672816	10.122509	-0.007780	-0.069915	-0.165504	-0.299544	0.172186	-0.656310	-0.319321	0.088487	0.007969	0.943473	0	0
47215	2.182092	-0.289538	10.305399	0.081897	-0.070568	-0.168411	-0.301897	0.173822	-0.657435	-0.317776	0.089001	0.009169	0.943935	0	0
47216	2.339745	0.023343	10.204523	0.074609	-0.035100	-0.197083	-0.302939	0.171061	-0.656699	-0.315965	0.089144	0.010185	0.944519	0	0
47217	2.012014	0.173206	10.296546	0.041846	-0.008447	-0.203956	-0.304363	0.166795	-0.656512	-0.314050	0.089198	0.010856	0.945145	0	0
47218	1.914346	0.056042	9.992067	-0.003077	0.006074	-0.212512	-0.305547	0.165947	-0.655346	-0.312020	0.089195	0.011021	0.945815	0	0
47219	2.179624	-0.037524	9.466478	-0.040769	0.018470	-0.205342	-0.306715	0.165123	-0.656137	-0.310017	0.089255	0.010840	0.946470	0	0
47220	2.008254	-0.206569	9.521296	-0.064858	0.004555	-0.196597	-0.307768	0.164000	-0.654847	-0.308080	0.089459	0.010411	0.947088	0	0
47221	1.823522	-0.235372	9.195874	-0.151462	0.008994	-0.208572	-0.308816	0.163160	-0.654334	-0.305943	0.089950	0.009218	0.947746	0	0
47222	1.482610	-0.285471	9.161876	-0.156275	-0.006979	-0.185973	-0.308829	0.164519	-0.653394	-0.304021	0.090545	0.007949	0.948319	0	0
47223	1.306454	-0.343490	9.717144	-0.156822	-0.014301	-0.167691	-0.309365	0.165597	-0.652325	-0.302262	0.091270	0.006734	0.948822	0	0
47224	1.427528	-0.386724	10.021220	-0.138072	0.021988	-0.156278	-0.310809	0.165025	-0.651543	-0.300635	0.091536	0.005524	0.949320	0	0
47225	1.298919	-0.327246	10.010510	-0.121481	0.028805	-0.151099	-0.311343	0.166106	-0.650735	-0.299066	0.091740	0.004494	0.949802	0	0
47226	1.165243	-0.379835	9.601252	-0.052793	0.038658	-0.139079	-0.311214	0.166104	-0.650476	-0.297682	0.091592	0.004028	0.950252	0	0
47227	1.062165	-0.547952	9.518919	0.023607	0.048452	-0.130550	-0.311344	0.166104	-0.650605	-0.296442	0.091168	0.004289	0.950680	0	0
47228	1.172866	-0.753216	9.557021	0.041367	0.067319	-0.120043	-0.312115	0.164601	-0.651542	-0.295325	0.090469	0.004615	0.951093	0	0
47229	1.128706	-0.788375	9.697968	0.021177	0.075851	-0.099027	-0.311456	0.164201	-0.651946	-0.294385	0.089784	0.004727	0.951448	0	0
47230	1.085020	-0.773183	9.674982	0.014354	0.069687	-0.092055	-0.310785	0.158444	-0.651412	-0.293501	0.089143	0.004763	0.951781	0	0
47231	1.133934	-0.748305	9.582202	-0.004329	0.072219	-0.078033	-0.309724	0.159303	-0.653490	-0.292739	0.088560	0.004608	0.952071	0	0
47232	1.148412	-0.781708	9.518442	-0.012829	0.069549	-0.071033	-0.309608	0.159144	-0.651668	-0.292041	0.088001	0.004368	0.952339	0	0
47233	1.304266	-0.786416	9.384031	-0.012981	0.061723	-0.074520	-0.310249	0.159020	-0.653231	-0.291305	0.087537	0.004143	0.952608	0	0
47234	1.508356	-0.841455	9.373692	-0.028847	0.050813	-0.044811	-0.308803	0.158355	-0.653646	-0.290838	0.087204	0.003782	0.952783	0	0
47235	1.780629	-0.864421	9.483292	-0.041947	0.019228	-0.036094	-0.308545	0.160282	-0.654132	-0.290442	0.087230	0.003362	0.952902	0	0
47236	1.946212	-0.841691	9.494317	-0.055506	0.024355	-0.025549	-0.308298	0.160676	-0.652560	-0.290137	0.087227	0.002808	0.952997	0	0
47237	1.939464	-0.726265	9.597806	-0.031876	0.004548	-0.001263	-0.308950	0.160397	-0.652691	-0.290082	0.087367	0.002491	0.953002	0	0
47238	1.871723	-0.685320	9.459525	-0.037911	0.009903	-0.002991	-0.309350	0.160382	-0.651776	-0.290001	0.087451	0.002126	0.953020	0	0
47239	1.880782	-0.788128	9.530488	0.020804	0.004216	-0.004038	-0.309872	0.159551	-0.651527	-0.289966	0.087444	0.002313	0.953031	0	0
47240	1.995481	-0.772170	9.315002	0.052104	0.007360	0.002872	-0.308571	0.160380	-0.650998	-0.290024	0.087291	0.002808	0.953026	0	0
47241	1.960797	-0.823573	9.600770	0.053817	0.000282	0.005466	-0.309083	0.159565	-0.652054	-0.290108	0.087229	0.003309	0.953004	0	0
47242	1.898071	-0.767520	9.409324	0.046729	-0.018854	0.006288	-0.308684	0.158201	-0.652215	-0.290191	0.087342	0.003826	0.952967	0	0
47243	1.825534	-0.656989	9.567527	0.062445	-0.023524	0.017546	-0.310636	0.155992	-0.652505	-0.290397	0.087484	0.004465	0.952888	0	0
47244	1.859315	-0.678289	9.711714	0.062005	-0.022994	0.036748	-0.310121	0.156121	-0.651462	-0.290782	0.087593	0.005113	0.952758	0	0
47245	1.815821	-0.638348	9.645494	0.058566	-0.005357	0.029818	-0.310108	0.153935	-0.652027	-0.291102	0.087574	0.005648	0.952659	0	0
47246	1.823614	-0.560324	9.607686	0.034660	-0.012447	0.047305	-0.310635	0.153786	-0.651505	-0.291564	0.087663	0.005995	0.952507	0	0
47247	1.782496	-0.520937	9.589828	0.048403	-0.016000	0.045500	-0.311039	0.155833	-0.651070	-0.292024	0.087777	0.006450	0.952353	0	0
47248	1.665169	-0.559357	9.863161	0.058130	-0.009209	0.052457	-0.312213	0.155276	-0.651334	-0.292558	0.087767	0.007007	0.952186	0	0
47249	1.664952	-0.582053	9.940320	0.069510	-0.000613	0.055068	-0.311035	0.154737	-0.651092	-0.293129	0.087671	0.007605	0.952014	0	0
47250	1.732751	-0.615557	10.064178	0.063169	0.020092	0.071734	-0.312588	0.154748	-0.653168	-0.293852	0.087369	0.008108	0.951815	0	0
47251	1.831042	-0.494891	9.831193	0.074245	0.018361	0.066463	-0.312337	0.154182	-0.651615	-0.294536	0.087079	0.008683	0.951625	0	0
47252	1.894550	-0.493148	9.623952	0.071153	0.005804	0.088251	-0.309188	0.152848	-0.652055	-0.295422	0.086890	0.009289	0.951362	0	0
47253	1.791591	-0.650970	9.488499	0.102267	0.005650	0.085543	-0.310099	0.150917	-0.651826	-0.296311	0.086642	0.010149	0.951099	0	0
47254	1.693941	-0.717442	9.429278	0.105887	0.003789	0.092496	-0.309839	0.151331	-0.651820	-0.297265	0.086370	0.011088	0.950816	0	0
47255	1.742437	-0.756169	9.381605	0.085470	0.000180	0.108257	-0.309551	0.148479	-0.653704	-0.298355	0.086225	0.011776	0.950479	0	0
47256	1.713635	-0.706295	9.283712	0.046477	-0.015272	0.110933	-0.308510	0.148480	-0.652929	-0.299428	0.086313	0.012191	0.950128	0	0
47257	1.635940	-0.681111	9.261654	0.026883	-0.034680	0.132727	-0.308653	0.152459	-0.653371	-0.300696	0.086676	0.012398	0.949692	0	0
47258	1.553228	-0.643516	9.438423	0.011456	-0.039077	0.141467	-0.308924	0.153268	-0.652571	-0.302030	0.087098	0.012526	0.949229	0	0
47259	1.435976	-0.644496	9.838189	-0.029850	-0.042458	0.152030	-0.307748	0.153001	-0.652193	-0.303430	0.087705	0.012191	0.948730	0	0
47260	1.310146	-0.496850	9.973941	-0.074645	-0.050163	0.164316	-0.309332	0.157514	-0.652615	-0.304901	0.088496	0.011515	0.948194	0	0
47261	1.311748	-0.261473	9.759350	-0.119716	-0.046200	0.159199	-0.308437	0.160661	-0.651516	-0.306288	0.089406	0.010328	0.947675	0	0
47262	1.493430	-0.013623	9.594042	-0.128709	-0.054735	0.150480	-0.308318	0.161333	-0.650329	-0.307575	0.090402	0.009165	0.947175	0	0
47263	1.664696	0.117715	9.437001	-0.130818	-0.054475	0.134797	-0.308872	0.165278	-0.648421	-0.308717	0.091421	0.007930	0.946717	0	0
47264	1.581666	0.051308	9.360497	-0.112200	-0.073634	0.124215	-0.309938	0.167858	-0.647319	-0.309769	0.092542	0.007006	0.946272	0	0
47265	1.414992	-0.107887	9.618724	-0.058138	-0.077248	0.106595	-0.309688	0.169773	-0.646762	-0.310706	0.093547	0.006563	0.945869	0	0
47266	1.565892	-0.046771	9.901806	-0.071374	-0.099938	0.106589	-0.310367	0.172210	-0.644882	-0.311627	0.094789	0.006123	0.945445	0	0
47267	1.721696	0.016945	10.165442	-0.038551	-0.070351	0.094385	-0.310899	0.173431	-0.644333	-0.312466	0.095664	0.005865	0.945082	0	0
47268	1.712543	0.132658	10.244778	-0.026846	-0.059611	0.073434	-0.312214	0.174511	-0.644041	-0.313114	0.096383	0.005752	0.944795	0	0
47269	1.757259	0.218917	9.872113	0.002389	-0.027989	0.052499	-0.311962	0.174774	-0.642994	-0.313597	0.096727	0.005803	0.944599	0	0
47270	1.960779	0.020780	9.632160	0.040238	-0.036927	0.045436	-0.313798	0.175991	-0.643087	-0.314048	0.097020	0.006279	0.944416	0	0
47271	1.945443	-0.160490	9.353921	0.076289	-0.022842	0.024451	-0.313008	0.174490	-0.642992	-0.314336	0.097084	0.007052	0.944308	0	0
47272	1.987157	-0.171363	8.987206	0.097805	-0.045767	0.029561	-0.313649	0.172849	-0.643803	-0.314690	0.097278	0.008115	0.944162	0	0
47273	2.008171	-0.303795	9.093788	0.109988	-0.040644	0.029558	-0.314964	0.171033	-0.642133	-0.315056	0.097408	0.009265	0.944016	0	0
47274	2.086207	-0.245429	9.242929	0.145189	-0.056643	0.027673	-0.315731	0.168021	-0.642969	-0.315432	0.097555	0.010812	0.943858	0	0
47275	2.057230	-0.171931	9.423811	0.168759	-0.064082	0.043273	-0.315466	0.165547	-0.642237	-0.315980	0.097725	0.012585	0.943636	0	0
47276	1.843144	-0.128441	9.608541	0.193776	-0.066858	0.043156	-0.316236	0.162805	-0.642807	-0.316550	0.097816	0.014608	0.943406	0	0
47277	1.818553	-0.162802	9.661885	0.237052	-0.062832	0.043914	-0.318836	0.159910	-0.643498	-0.317168	0.097756	0.017025	0.943164	0	0
47278	1.725784	-0.192435	9.779822	0.251787	-0.064727	0.046472	-0.318298	0.157043	-0.643949	-0.317822	0.097643	0.019584	0.942906	0	0
47279	1.630967	-0.204683	9.643832	0.212948	-0.053851	0.043112	-0.318546	0.153477	-0.644018	-0.318407	0.097570	0.021744	0.942669	0	0
47280	1.706734	-0.186107	9.441389	0.157685	-0.049932	0.043293	-0.321143	0.150036	-0.644850	-0.318933	0.097616	0.023371	0.942447	0	0
47281	1.794477	-0.187768	9.303754	0.112681	-0.049540	0.039948	-0.321264	0.148946	-0.645522	-0.319390	0.097818	0.024574	0.942241	0	0
47282	1.896567	-0.207980	9.296266	0.083321	-0.047599	0.040058	-0.320748	0.149767	-0.644988	-0.319824	0.098078	0.025497	0.942042	0	0
47283	1.895988	-0.312119	9.275427	0.083407	-0.042361	0.040083	-0.322709	0.147545	-0.644235	-0.320255	0.098305	0.026397	0.941847	0	0
47284	1.804047	-0.212331	9.322553	0.088627	-0.051228	0.046996	-0.323355	0.146172	-0.644518	-0.320748	0.098584	0.027374	0.941622	0	0
47285	1.846109	-0.107442	9.243176	0.105743	-0.068853	0.048636	-0.322832	0.144247	-0.643647	-0.321273	0.098989	0.028559	0.941366	0	0
47286	1.946144	-0.048323	9.307078	0.082545	-0.077634	0.060028	-0.324021	0.145320	-0.642704	-0.321881	0.099539	0.029552	0.941069	0	0
47287	2.140331	-0.102563	9.451933	0.048652	-0.077309	0.051442	-0.325190	0.143392	-0.642864	-0.322373	0.100209	0.030225	0.940808	0	0
47288	2.344444	-0.141309	9.504774	0.023432	-0.079702	0.045439	-0.325710	0.141737	-0.642501	-0.322777	0.100965	0.030681	0.940574	0	0
47289	2.500335	-0.099751	9.576821	0.007288	-0.084257	0.061194	-0.327167	0.144453	-0.641655	-0.323315	0.101841	0.030983	0.940285	0	0
47290	2.544003	-0.096731	9.709020	-0.027343	-0.076062	0.055220	-0.329131	0.142639	-0.640632	-0.323762	0.102728	0.030940	0.940036	0	0
47291	2.500169	-0.087514	9.787641	-0.040975	-0.065546	0.059644	-0.329144	0.142757	-0.639065	-0.324240	0.103588	0.030734	0.939784	0	0
47292	2.251270	-0.147162	10.107292	-0.082820	-0.083416	0.050963	-0.329947	0.146168	-0.638470	-0.324591	0.104723	0.030199	0.939554	0	0
47293	2.360500	-0.141357	10.376022	-0.143050	-0.047151	0.047771	-0.330367	0.149017	-0.636454	-0.324856	0.105738	0.028985	0.939387	0	0
47294	2.343357	-0.174390	10.303313	-0.240992	-0.010727	0.056883	-0.329603	0.152988	-0.635599	-0.325116	0.106704	0.026721	0.939255	0	0
47295	2.329582	-0.132151	9.786103	-0.287868	-0.022442	0.051742	-0.330680	0.159273	-0.634815	-0.325268	0.107958	0.024064	0.939131	0	0
47296	2.401380	-0.368983	9.635803	-0.242564	-0.016853	0.062127	-0.330704	0.164475	-0.634321	-0.325573	0.108987	0.021800	0.938962	0	0
47297	2.415025	-0.541034	9.599142	-0.093496	-0.044682	0.091290	-0.331785	0.165927	-0.630763	-0.326299	0.109826	0.020997	0.938630	0	0
47298	2.362139	-0.433542	9.577682	0.125701	-0.051166	0.120270	-0.330209	0.166641	-0.631803	-0.327540	0.109988	0.022237	0.938150	0	0
47299	2.377748	-0.235947	9.696351	0.302857	-0.059611	0.126690	-0.331638	0.163335	-0.631597	-0.329027	0.109680	0.025164	0.937592	0	0
47300	2.496463	0.104751	9.744461	0.381724	-0.052560	0.138675	-0.332270	0.159089	-0.632329	-0.330710	0.109018	0.028789	0.936972	0	0
47301	2.483105	0.288672	9.585170	0.391418	-0.025485	0.136957	-0.332232	0.154461	-0.634898	-0.332388	0.108102	0.032435	0.936365	0	0
47302	2.237185	0.302983	9.799274	0.292610	-0.019205	0.121524	-0.330900	0.152305	-0.636777	-0.333819	0.107414	0.035133	0.935838	0	0
47303	2.081138	0.234704	9.729272	0.170128	0.004506	0.120186	-0.331144	0.149986	-0.637864	-0.335105	0.106946	0.036630	0.935374	0	0
47304	2.031928	0.140464	9.729067	0.004325	0.028590	0.113762	-0.330108	0.149566	-0.636315	-0.336161	0.106772	0.036479	0.935021	0	0
47305	1.975055	-0.009905	9.762136	-0.139102	0.032334	0.111581	-0.330253	0.151610	-0.635491	-0.337045	0.107074	0.034998	0.934725	0	0
47306	1.853305	-0.090091	9.424844	-0.184537	0.038677	0.123058	-0.328559	0.156028	-0.636720	-0.337995	0.107444	0.033037	0.934411	0	0
47307	1.787707	-0.118475	9.188681	-0.147601	0.017508	0.121136	-0.328068	0.160808	-0.634934	-0.338952	0.107910	0.031511	0.934063	0	0
47308	1.978459	-0.326705	9.433111	-0.120134	0.010333	0.114111	-0.328081	0.162994	-0.634369	-0.339876	0.108323	0.030257	0.933721	0	0
47309	2.076947	-0.523122	9.558784	-0.102185	0.021999	0.136808	-0.327300	0.166718	-0.635606	-0.341029	0.108594	0.029113	0.933305	0	0
47310	1.943508	-0.472456	9.470582	-0.086593	0.018380	0.140214	-0.327052	0.167665	-0.634415	-0.342232	0.108825	0.028117	0.932868	0	0
47311	1.968475	-0.361106	9.478854	-0.112494	0.016768	0.143766	-0.326545	0.170402	-0.633713	-0.343437	0.109179	0.026879	0.932421	0	0
47312	2.097637	-0.337352	9.425364	-0.146924	0.004569	0.156061	-0.325510	0.171773	-0.632910	-0.344713	0.109749	0.025349	0.931926	0	0
47313	2.143649	-0.367339	9.467456	-0.165754	0.022164	0.156176	-0.323434	0.177280	-0.633209	-0.345973	0.110237	0.023579	0.931448	0	0
47314	2.213910	-0.437342	9.377674	-0.137896	0.009482	0.170033	-0.323711	0.179459	-0.632381	-0.347394	0.110732	0.022102	0.930896	0	0
47315	2.181786	-0.526630	9.355355	-0.058496	0.003707	0.166300	-0.321642	0.183302	-0.631146	-0.348860	0.111021	0.021381	0.930330	0	0
47316	2.184005	-0.549320	9.430037	-0.006395	-0.002169	0.180091	-0.322172	0.186320	-0.631735	-0.350518	0.111168	0.021158	0.929694	0	0
47317	2.244543	-0.591589	9.474039	-0.013570	-0.021302	0.176583	-0.320483	0.188248	-0.631188	-0.352123	0.111535	0.020927	0.929049	0	0
47318	2.298280	-0.562566	9.441735	-0.018341	-0.025115	0.197525	-0.321282	0.189873	-0.630237	-0.353917	0.111940	0.020653	0.928324	0	0
47319	2.380685	-0.637471	9.346762	-0.092502	-0.038751	0.209934	-0.319988	0.192898	-0.629926	-0.355737	0.112756	0.019713	0.927550	0	0
47320	2.307357	-0.711133	9.260244	-0.144902	-0.029738	0.218830	-0.319475	0.194265	-0.629250	-0.357580	0.113657	0.018255	0.926761	0	0
47321	2.263525	-0.731755	9.183486	-0.180122	-0.034882	0.230253	-0.317933	0.200579	-0.628746	-0.359485	0.114752	0.016462	0.925922	0	0
47322	2.365647	-0.758553	9.112953	-0.212570	-0.033183	0.246943	-0.318745	0.205768	-0.627855	-0.361509	0.115930	0.014358	0.925022	0	0
47323	2.428722	-0.765429	9.246984	-0.187927	-0.033750	0.267815	-0.317469	0.210968	-0.626197	-0.363745	0.117048	0.012444	0.924031	0	0
47324	2.428735	-0.733163	9.402397	-0.124029	-0.048314	0.272819	-0.316585	0.215065	-0.624296	-0.366102	0.118045	0.011183	0.922989	0	0
47325	2.413982	-0.764323	9.378083	-0.053968	-0.058561	0.279565	-0.315686	0.219044	-0.623963	-0.368594	0.118906	0.010583	0.921894	0	0
47326	2.453068	-0.737952	9.377556	0.023143	-0.053150	0.286337	-0.314910	0.219727	-0.623173	-0.371241	0.119406	0.010681	0.920765	0	0
47327	2.513427	-0.774998	9.608066	0.076995	-0.063502	0.303611	-0.313356	0.221511	-0.622105	-0.374103	0.119831	0.011280	0.919544	0	0
47328	2.559226	-0.797788	9.877854	0.092595	-0.076919	0.312261	-0.312048	0.222625	-0.622484	-0.377064	0.120292	0.012075	0.918263	0	0
47329	2.593577	-0.751776	9.860767	0.106957	-0.052800	0.326244	-0.311276	0.224543	-0.621800	-0.380162	0.120508	0.012883	0.916945	0	0
47330	2.396030	-0.784220	10.094879	0.185754	-0.062298	0.337302	-0.311777	0.224848	-0.624660	-0.383455	0.120481	0.014447	0.915553	0	0
47331	-2.499519	1.323124	9.903839	0.313599	0.109319	0.236123	-0.310715	0.222954	-0.625749	-0.385994	0.118376	0.016616	0.914724	0	0
47332	4.198779	4.156780	5.484626	0.139756	-0.452765	0.328200	-0.311628	0.220605	-0.625005	-0.389066	0.122096	0.019283	0.912879	0	0
47333	1.808662	-1.410614	7.707417	0.401083	0.073563	0.186112	-0.310044	0.221469	-0.627087	-0.391243	0.119985	0.022493	0.912155	0	0
47334	2.133994	-1.945354	9.939132	-0.185277	0.021578	0.191290	-0.309926	0.221451	-0.625523	-0.392754	0.120621	0.020519	0.911468	0	0
47335	2.091196	-1.189899	8.602285	-0.076788	-0.084442	0.227210	-0.309551	0.223771	-0.624436	-0.394695	0.121820	0.019914	0.910483	0	0
47336	2.941222	-0.994086	8.892927	0.129144	-0.119988	0.259768	-0.309836	0.224835	-0.622065	-0.397178	0.122519	0.021278	0.909278	0	0
47337	2.654184	-1.224861	9.792104	0.246070	-0.176574	0.295889	-0.308643	0.225145	-0.624025	-0.400110	0.123297	0.023889	0.907821	0	0
47338	2.794898	-0.679015	10.808671	0.062717	-0.126761	0.317473	-0.308650	0.225963	-0.623617	-0.403026	0.124336	0.024606	0.906369	0	0
47339	3.008138	0.628279	11.834404	-0.218629	-0.047053	0.321042	-0.307237	0.230210	-0.622370	-0.405628	0.125810	0.022462	0.905060	0	0
47340	2.870420	1.290446	12.205344	-0.391254	0.051663	0.296442	-0.308848	0.235783	-0.619900	-0.407804	0.127059	0.018369	0.903999	0	0
47341	2.984437	1.389326	10.855529	-0.345781	0.049784	0.240475	-0.306008	0.243747	-0.618851	-0.409518	0.128154	0.014824	0.903135	0	0
47342	1.075077	0.349643	11.313377	-0.219850	0.019739	0.225883	-0.301599	0.250761	-0.617310	-0.411311	0.128973	0.012507	0.902238	0	0
47343	3.380805	0.747848	9.948673	0.381930	-0.005367	0.177260	-0.301318	0.249277	-0.618906	-0.413371	0.127558	0.015854	0.901445	0	0
47344	2.444027	0.269262	9.614850	0.389731	0.014345	0.159749	-0.299958	0.244269	-0.622928	-0.415314	0.125906	0.019139	0.900720	0	0
47345	2.719535	-0.099626	9.395015	0.445864	0.044783	0.138817	-0.297288	0.238864	-0.626967	-0.417099	0.123767	0.022919	0.900103	0	0
47346	3.074019	-0.261311	9.253782	0.395875	0.034448	0.147727	-0.296483	0.234767	-0.627576	-0.418922	0.121903	0.026190	0.899421	0	0
47347	2.522925	0.287427	8.787669	0.498382	0.037825	0.175203	-0.297599	0.227269	-0.631629	-0.421076	0.119617	0.030442	0.898588	0	0
47348	2.853404	0.335677	9.436858	0.425468	0.001421	0.180598	-0.294963	0.222911	-0.631864	-0.423188	0.117931	0.034075	0.897688	0	0
47349	2.172283	0.177731	8.443137	0.369553	0.035517	0.170292	-0.294383	0.218595	-0.636910	-0.425125	0.116208	0.037197	0.896873	0	0
47350	2.764205	-0.734311	9.685172	0.309314	-0.072971	0.184315	-0.293837	0.215877	-0.638403	-0.427099	0.115679	0.040100	0.895878	0	0
47351	2.613334	-1.077633	7.921161	0.188759	0.051748	0.215546	-0.291737	0.214115	-0.638322	-0.429232	0.114602	0.041469	0.894934	0	0
47352	2.183559	-0.968836	9.833252	0.168052	-0.001191	0.247668	-0.290690	0.215091	-0.638832	-0.431631	0.114057	0.042728	0.893790	0	0
47353	2.171306	-1.056814	9.457002	-0.043906	0.014113	0.267524	-0.290167	0.216888	-0.639583	-0.433944	0.114336	0.042096	0.892663	0	0
47354	1.826477	-1.389093	11.460119	-0.175946	0.073964	0.289011	-0.286783	0.222134	-0.639896	-0.436348	0.114624	0.039909	0.891554	0	0
47355	1.628794	-0.729848	11.043103	-0.275986	0.095716	0.296239	-0.285223	0.225165	-0.639978	-0.438681	0.115177	0.036782	0.890472	0	0
47356	1.641633	-0.278457	10.601316	-0.360501	0.129677	0.293916	-0.282109	0.231774	-0.639870	-0.440914	0.115773	0.032698	0.889450	0	0
47357	2.218902	-0.069070	8.995416	-0.281582	0.128738	0.266697	-0.277578	0.237948	-0.636781	-0.442974	0.116034	0.029403	0.888507	0	0
47358	2.605605	-0.631748	8.433710	-0.166439	0.078277	0.250632	-0.275902	0.244268	-0.636669	-0.445058	0.116211	0.027327	0.887508	0	0
47359	2.522261	-1.247347	7.974113	0.013580	0.010026	0.283106	-0.273686	0.246758	-0.636766	-0.447563	0.116225	0.027160	0.886251	0	0
47360	2.560225	-0.981397	8.039973	0.106539	-0.045044	0.294869	-0.272118	0.250354	-0.638142	-0.450300	0.116289	0.028001	0.884829	0	0
47361	2.463771	-0.765753	8.369707	0.067997	-0.091967	0.296558	-0.269775	0.251187	-0.637099	-0.452949	0.116971	0.028759	0.883362	0	0
47362	2.514299	-0.362995	8.785872	0.032077	-0.121418	0.294804	-0.271342	0.252417	-0.638107	-0.455547	0.118045	0.029283	0.881864	0	0
47363	1.990240	0.124032	9.930753	0.001236	-0.110318	0.272125	-0.270188	0.254321	-0.635990	-0.457888	0.119184	0.029569	0.880488	0	0
47364	2.504287	0.355305	10.568623	0.009128	-0.087236	0.233849	-0.270065	0.256241	-0.635954	-0.459930	0.120041	0.029807	0.879299	0	0
47365	2.322965	0.611155	10.840361	-0.011789	-0.040332	0.208695	-0.272699	0.257843	-0.634599	-0.461710	0.120602	0.029745	0.878291	0	0
47366	2.605328	0.623579	10.814646	0.057998	-0.021642	0.151890	-0.269559	0.259114	-0.635118	-0.463107	0.120632	0.030209	0.877535	0	0
47367	2.774549	0.350071	10.392824	0.078423	0.001407	0.122291	-0.269435	0.260759	-0.635086	-0.464244	0.120385	0.030868	0.876944	0	0
47368	2.574672	0.169333	9.770207	0.054473	0.019215	0.120649	-0.269175	0.259931	-0.634452	-0.465370	0.120063	0.031149	0.876382	0	0
47369	2.604759	0.154382	8.902522	-0.060969	0.004785	0.101754	-0.267215	0.261463	-0.634828	-0.466157	0.120433	0.030610	0.875932	0	0
47370	2.448873	-0.274953	8.996857	-0.111781	0.028028	0.093267	-0.266436	0.264081	-0.635304	-0.466851	0.120798	0.029426	0.875552	0	0
47371	2.143153	-0.583234	8.796152	-0.128903	0.028217	0.095045	-0.266073	0.268176	-0.633660	-0.467503	0.121278	0.028191	0.875179	0	0
47372	1.981415	-0.725749	9.078714	-0.042753	0.013702	0.087766	-0.265697	0.269808	-0.632326	-0.468220	0.121444	0.027684	0.874788	0	0
47373	1.908723	-0.657991	9.153993	0.042714	0.013116	0.084881	-0.265428	0.269822	-0.633241	-0.468987	0.121244	0.028023	0.874394	0	0
47374	2.113995	-0.908423	9.252217	0.012514	0.011513	0.085024	-0.265168	0.270650	-0.633488	-0.469745	0.121171	0.028013	0.873998	0	0
47375	2.278431	-0.689980	9.125628	-0.009683	0.020216	0.096454	-0.263327	0.269717	-0.634172	-0.470552	0.121156	0.027840	0.873571	0	0
47376	2.124045	-0.841248	9.315892	-0.035783	0.006497	0.092996	-0.263067	0.270406	-0.634290	-0.471318	0.121355	0.027421	0.873144	0	0
47377	2.258093	-0.854092	9.055969	-0.056538	-0.000365	0.094801	-0.261906	0.273976	-0.633837	-0.472048	0.121737	0.026930	0.872712	0	0
47378	1.955316	-0.976231	9.361449	-0.067531	0.020716	0.094861	-0.262448	0.275872	-0.632491	-0.472799	0.121963	0.026165	0.872297	0	0
47379	2.385466	-0.720978	8.991972	-0.011646	-0.000719	0.094674	-0.260083	0.275498	-0.633559	-0.473583	0.122133	0.026060	0.871851	0	0
47380	1.971599	-0.689696	9.338519	0.026641	0.004125	0.104979	-0.260875	0.277960	-0.633766	-0.474532	0.122060	0.026183	0.871341	0	0
47381	1.977144	-0.958708	9.516149	0.054037	0.005884	0.089234	-0.261008	0.277404	-0.633254	-0.475351	0.121854	0.026614	0.870910	0	0
47382	2.092011	-0.840137	9.679823	0.080104	0.021339	0.090953	-0.259564	0.277012	-0.633664	-0.476243	0.121374	0.027138	0.870474	0	0
47383	1.886757	-0.231580	9.242890	0.038651	0.042797	0.089291	-0.257348	0.279227	-0.633636	-0.477054	0.120914	0.027254	0.870090	0	0
47384	2.202550	-0.693544	9.507454	-0.030700	0.029338	0.080832	-0.258385	0.277853	-0.634178	-0.477724	0.120889	0.026787	0.869740	0	0
47385	2.048762	-0.715234	9.832712	-0.095099	0.016069	0.067008	-0.257470	0.278965	-0.634684	-0.478172	0.121291	0.025887	0.869465	0	0
47386	1.806905	-0.513538	9.560315	-0.051955	0.028204	0.059877	-0.255645	0.281728	-0.635034	-0.478648	0.121371	0.025269	0.869211	0	0
47387	2.262318	-0.846329	9.668537	-0.039881	0.052681	0.044317	-0.254357	0.282676	-0.633068	-0.478975	0.121180	0.024695	0.869073	0	0
47388	2.135636	-0.837517	9.848334	0.008701	0.018722	0.068483	-0.254217	0.282414	-0.633987	-0.479586	0.121055	0.024637	0.868755	0	0
47389	2.907127	-0.516693	9.210421	0.018680	-0.007629	0.066716	-0.253564	0.282419	-0.633862	-0.480164	0.121116	0.024837	0.868422	0	0
47390	2.818801	-0.554906	9.662253	-0.035904	0.023874	0.086148	-0.253300	0.282840	-0.634377	-0.480874	0.121164	0.024346	0.868036	0	0
47391	2.653364	-0.571687	9.552041	-0.042607	0.025600	0.093998	-0.253447	0.283778	-0.632792	-0.481620	0.121243	0.023830	0.867626	0	0
47392	2.602555	-0.527232	9.522372	-0.038847	0.027996	0.107065	-0.252268	0.287101	-0.634562	-0.482511	0.121274	0.023268	0.867141	0	0
47393	2.477604	-0.644394	9.678545	0.032261	0.026419	0.117314	-0.250574	0.287933	-0.634036	-0.483549	0.120994	0.023374	0.866600	0	0
47394	2.316545	-0.716288	9.719980	0.154992	0.025529	0.116937	-0.250962	0.288488	-0.634805	-0.484759	0.120112	0.024492	0.866015	0	0
47395	2.440711	-0.349516	9.380950	0.139583	-0.024905	0.111583	-0.249627	0.285372	-0.636702	-0.485860	0.119757	0.025788	0.865409	0	0
47396	2.049133	-0.698002	9.590833	0.037086	0.005680	0.108457	-0.249623	0.284964	-0.636971	-0.486841	0.119617	0.025990	0.864871	0	0
47397	2.161288	-0.710611	9.326576	-0.055005	0.003245	0.086929	-0.249890	0.284402	-0.636067	-0.487503	0.119954	0.025489	0.864466	0	0
47398	1.503847	-0.773784	9.403813	-0.100091	0.009171	0.075643	-0.248346	0.287823	-0.634445	-0.488040	0.120443	0.024528	0.864123	0	0
47399	1.769573	-1.042007	9.747347	-0.093347	0.016193	0.062632	-0.247824	0.289343	-0.634941	-0.488451	0.120839	0.023645	0.863860	0	0
47400	2.266640	-0.989227	9.417023	-0.040833	-0.038723	0.078964	-0.248098	0.291803	-0.634630	-0.489083	0.121453	0.023427	0.863422	0	0
47401	2.074501	-0.954665	9.513958	0.041614	-0.020214	0.086594	-0.248366	0.292893	-0.634345	-0.489856	0.121507	0.023852	0.862965	0	0
47402	2.183865	-0.956806	9.622774	0.108920	-0.046229	0.094193	-0.247693	0.290861	-0.635695	-0.490798	0.121456	0.024945	0.862406	0	0
47403	2.086323	-0.994717	9.614803	0.059175	-0.029375	0.103097	-0.247173	0.289483	-0.634682	-0.491732	0.121504	0.025538	0.861849	0	0
47404	2.082139	-0.910242	9.441778	-0.032259	-0.011185	0.103404	-0.246800	0.292351	-0.633585	-0.492592	0.121846	0.025231	0.861319	0	0
47405	2.120758	-0.968596	9.420687	-0.077134	-0.014411	0.107027	-0.246793	0.293327	-0.634870	-0.493397	0.122434	0.024565	0.860794	0	0
47406	2.139647	-1.139482	9.054643	-0.055969	-0.021842	0.126151	-0.247202	0.294814	-0.633533	-0.494411	0.122990	0.024076	0.860146	0	0
47407	2.080077	-1.333621	9.096835	-0.016142	-0.043283	0.136453	-0.246713	0.299453	-0.631489	-0.495537	0.123529	0.024031	0.859422	0	0
47408	2.109255	-1.324878	9.161657	-0.006825	-0.040365	0.166095	-0.246191	0.301386	-0.632237	-0.496968	0.124010	0.024011	0.858527	0	0
47409	2.124886	-1.136270	9.214826	-0.016790	-0.051207	0.192244	-0.245933	0.302763	-0.632473	-0.498569	0.124631	0.023921	0.857511	0	0
47410	2.241895	-1.091614	9.256340	-0.033492	-0.063894	0.225416	-0.245407	0.301117	-0.631987	-0.500440	0.125460	0.023711	0.856305	0	0
47411	2.333142	-1.239197	9.581409	-0.073011	-0.065595	0.236026	-0.244388	0.305496	-0.630604	-0.502337	0.126494	0.023151	0.855056	0	0
47412	2.299265	-1.191232	9.660353	0.002132	-0.054476	0.268975	-0.242958	0.307012	-0.630193	-0.504642	0.127071	0.023146	0.853612	0	0
47413	2.383732	-0.936917	9.424747	0.098395	-0.073319	0.256414	-0.242449	0.309890	-0.629749	-0.506923	0.127309	0.024060	0.852199	0	0
47414	2.341330	-0.689312	9.455885	0.065362	-0.077359	0.252977	-0.241400	0.308525	-0.629392	-0.509152	0.127758	0.024730	0.850782	0	0
47415	2.419344	-0.642626	9.563700	-0.088001	-0.051950	0.263972	-0.240609	0.309231	-0.630427	-0.511256	0.128763	0.023942	0.849391	0	0
47416	2.696922	-0.617921	9.528586	-0.145575	-0.061750	0.244962	-0.239588	0.313613	-0.629305	-0.513142	0.130150	0.022749	0.848074	0	0
47417	2.633096	-0.680040	9.708343	-0.103243	-0.077257	0.211647	-0.238969	0.317288	-0.626758	-0.514767	0.131438	0.022037	0.846908	0	0
47418	2.614580	-0.579174	9.380927	-0.055742	-0.067862	0.206286	-0.238991	0.320286	-0.625395	-0.516439	0.132404	0.021687	0.845748	0	0
47419	2.667349	-0.706134	9.406955	-0.058572	-0.072061	0.195837	-0.238474	0.321936	-0.625366	-0.517984	0.133417	0.021356	0.844652	0	0
47420	2.680294	-0.974272	9.499685	-0.083287	-0.073871	0.209018	-0.239024	0.324922	-0.623477	-0.519628	0.134577	0.020800	0.843471	0	0
47421	2.824873	-1.195343	9.623941	-0.076518	-0.063050	0.234371	-0.236684	0.326576	-0.622417	-0.521469	0.135618	0.020223	0.842181	0	0
47422	2.634696	-1.270832	9.573994	-0.060395	-0.052079	0.253523	-0.237092	0.330822	-0.622461	-0.523527	0.136482	0.019688	0.840776	0	0
47423	2.532156	-1.314518	9.653218	-0.035878	-0.031130	0.297113	-0.235141	0.332753	-0.621916	-0.525950	0.137053	0.019198	0.839181	0	0
47424	2.508099	-1.233673	9.824407	-0.020722	-0.027235	0.318004	-0.232274	0.335108	-0.621629	-0.528608	0.137510	0.018779	0.837444	0	0
47425	2.596558	-1.047249	10.018710	0.045805	-0.000307	0.347539	-0.231506	0.339915	-0.621801	-0.531561	0.137398	0.018741	0.835592	0	0
47426	2.500332	-0.898373	9.800305	0.100107	0.032230	0.366630	-0.227061	0.341607	-0.622061	-0.534808	0.136723	0.018953	0.833624	0	0
47427	2.359798	-0.836551	9.586526	0.134817	0.042493	0.368272	-0.224820	0.341794	-0.624291	-0.538048	0.135778	0.019403	0.831680	0	0
47428	2.404062	-0.800430	9.358429	0.146780	0.036367	0.364732	-0.222461	0.341547	-0.624574	-0.541302	0.134815	0.019979	0.829709	0	0
47429	2.308754	-0.890736	9.257655	0.142896	0.035902	0.343802	-0.219047	0.341874	-0.626157	-0.544333	0.133873	0.020566	0.827863	0	0
47430	2.413066	-0.958864	9.191326	0.139117	0.013280	0.338538	-0.214587	0.340558	-0.626998	-0.547366	0.133132	0.021244	0.825963	0	0
47431	2.377898	-1.069900	9.602156	0.069688	0.006059	0.328262	-0.211697	0.341432	-0.628828	-0.550150	0.132832	0.021410	0.824156	0	0
47432	2.226758	-1.103393	9.675384	0.000072	-0.000935	0.309236	-0.209477	0.343653	-0.629322	-0.552739	0.132962	0.021056	0.822409	0	0
47433	2.027836	-1.013431	9.596519	-0.019350	-0.003942	0.292671	-0.206881	0.346817	-0.628235	-0.555100	0.133219	0.020585	0.820788	0	0
47434	2.218196	-1.000551	9.161337	-0.016591	-0.013974	0.264746	-0.205585	0.349016	-0.627679	-0.557292	0.133538	0.020226	0.819258	0	0
47435	2.400712	-1.401155	9.248265	-0.032774	-0.020420	0.234317	-0.204283	0.352191	-0.628409	-0.559145	0.133991	0.019813	0.817930	0	0
47436	2.565955	-1.907191	9.004812	-0.099293	-0.025130	0.230213	-0.203926	0.356137	-0.625855	-0.560920	0.134855	0.018883	0.816594	0	0
47437	2.457866	-2.129428	8.771713	-0.140217	-0.047360	0.222423	-0.202227	0.357943	-0.626484	-0.562520	0.136130	0.017752	0.815306	0	0
47438	2.117901	-2.248499	9.707599	-0.057439	-0.056707	0.218634	-0.200421	0.360816	-0.624614	-0.564246	0.137011	0.017356	0.813973	0	0
47439	1.801496	-2.058324	10.756294	-0.053921	-0.042834	0.220348	-0.200171	0.362042	-0.623809	-0.565945	0.137751	0.016885	0.812678	0	0
47440	1.936653	-1.349223	11.061070	-0.160967	0.015770	0.210309	-0.200200	0.367787	-0.622913	-0.567466	0.138627	0.015249	0.811500	0	0
47441	2.208038	-0.930931	9.898598	-0.206103	0.059463	0.184385	-0.196555	0.370965	-0.622094	-0.568673	0.139382	0.013004	0.810564	0	0
47442	2.522286	-1.504034	8.798497	-0.123616	0.026841	0.166706	-0.195393	0.373709	-0.621396	-0.569971	0.139945	0.011683	0.809575	0	0
47443	2.522420	-2.315160	8.835370	0.001071	-0.026972	0.190698	-0.193327	0.374790	-0.618520	-0.571502	0.140225	0.011599	0.808448	0	0
47444	2.716543	-2.422813	8.761561	-0.009805	-0.015514	0.239649	-0.192149	0.377146	-0.619656	-0.573464	0.140491	0.011326	0.807015	0	0
47445	2.592522	-1.975869	8.828897	-0.087114	-0.001251	0.260784	-0.189661	0.380621	-0.621563	-0.575433	0.141082	0.010284	0.805523	0	0
47446	2.316433	-1.685867	9.158997	-0.066379	-0.003197	0.265881	-0.188246	0.383906	-0.620073	-0.577503	0.141574	0.009444	0.803964	0	0
47447	2.269451	-1.302355	9.635247	0.078872	0.006952	0.270677	-0.186162	0.385566	-0.619664	-0.579779	0.141139	0.009675	0.802398	0	0
47448	2.369013	-0.905757	9.691859	0.146123	0.017895	0.264380	-0.184589	0.385586	-0.620066	-0.582126	0.140230	0.010420	0.800848	0	0
47449	2.223868	-0.781813	9.571076	0.130573	0.030376	0.260063	-0.182999	0.386185	-0.622806	-0.584381	0.139304	0.010951	0.799358	0	0
47450	2.243733	-0.780556	9.221987	0.129446	0.030644	0.246983	-0.178516	0.381319	-0.624760	-0.586578	0.138385	0.011517	0.797899	0	0
47451	2.248496	-0.802224	9.202199	0.090358	0.042541	0.232306	-0.176954	0.382839	-0.624480	-0.588547	0.137593	0.011700	0.796582	0	0
47452	2.477904	-0.724282	8.999475	0.029348	0.038949	0.211565	-0.174455	0.381505	-0.625438	-0.590308	0.137191	0.011466	0.795351	0	0
47453	2.513446	-0.898835	8.952587	-0.179613	0.058038	0.208763	-0.173161	0.383976	-0.624746	-0.591712	0.137870	0.009454	0.794216	0	0
47454	2.548811	-1.111789	8.866419	-0.271678	0.043283	0.191571	-0.170319	0.388635	-0.622457	-0.592885	0.139207	0.006828	0.793134	0	0
47455	2.446286	-1.178301	8.814575	-0.090546	0.040463	0.175325	-0.168783	0.395215	-0.621295	-0.594135	0.139498	0.005682	0.792156	0	0
47456	2.326146	-0.910500	8.835690	0.046974	0.019726	0.153884	-0.166158	0.395254	-0.622357	-0.595448	0.139128	0.005775	0.791234	0	0
47457	2.425563	-0.900776	9.196707	-0.093421	0.013948	0.140339	-0.164990	0.396354	-0.621692	-0.596411	0.139649	0.004824	0.790423	0	0
47458	2.358175	-1.122646	9.558279	-0.267202	0.033802	0.126089	-0.163589	0.401271	-0.619257	-0.597047	0.141037	0.002384	0.789707	0	0
47459	2.312801	-1.394163	9.562725	-0.278695	0.035905	0.109577	-0.161786	0.404829	-0.617374	-0.597500	0.142488	-0.000115	0.789108	0	0
47460	2.180321	-1.554733	9.699085	-0.149113	0.019154	0.112638	-0.160761	0.408390	-0.616398	-0.598195	0.143284	-0.001515	0.788435	0	0
47461	2.176757	-1.404785	9.311494	-0.024502	0.032215	0.114909	-0.160380	0.408927	-0.615216	-0.599047	0.143242	-0.001995	0.787795	0	0
47462	2.215168	-1.517887	9.192780	0.077492	0.024415	0.117223	-0.159077	0.410862	-0.615448	-0.600094	0.142640	-0.001648	0.787108	0	0
47463	2.140164	-1.827619	9.383798	0.143391	0.014985	0.127494	-0.156977	0.410478	-0.615992	-0.601283	0.141726	-0.000720	0.786366	0	0
47464	2.186854	-2.124285	9.615769	0.100977	0.021741	0.157334	-0.155921	0.410228	-0.617049	-0.602682	0.141003	-0.000228	0.785425	0	0
47465	2.058343	-2.369039	10.118856	0.077564	0.053002	0.176691	-0.155345	0.404939	-0.621071	-0.604162	0.140182	-0.000125	0.784435	0	0
47466	2.171911	-2.115875	9.964883	0.150834	0.058927	0.207885	-0.153374	0.403869	-0.621628	-0.606009	0.138865	0.000460	0.783243	0	0
47467	2.341104	-1.646173	9.062145	0.143906	0.039664	0.220031	-0.149452	0.407348	-0.622761	-0.607914	0.137747	0.001104	0.781962	0	0
47468	2.262851	-1.782353	8.706102	0.106018	0.032920	0.226227	-0.148389	0.407385	-0.624856	-0.609862	0.136904	0.001475	0.780592	0	0
47469	2.148153	-2.261901	8.699504	0.071581	-0.003772	0.241956	-0.145901	0.408240	-0.625509	-0.611830	0.136568	0.001788	0.779108	0	0
47470	2.041015	-2.252530	8.813485	0.134308	-0.038952	0.280909	-0.143136	0.406640	-0.626865	-0.614218	0.136110	0.002741	0.777305	0	0
47471	2.109888	-2.108398	8.896266	0.094910	-0.032820	0.296738	-0.141040	0.406939	-0.627266	-0.616633	0.135860	0.003335	0.775432	0	0
47472	2.216990	-2.072170	9.049263	0.057204	-0.052208	0.321230	-0.138544	0.405600	-0.627832	-0.619205	0.135978	0.003714	0.773357	0	0
47473	2.107993	-1.928828	9.341940	-0.006177	-0.056607	0.351902	-0.136466	0.408079	-0.627146	-0.621896	0.136537	0.003595	0.771097	0	0
47474	1.667655	-1.837160	9.735960	-0.003828	-0.054413	0.380612	-0.134373	0.409201	-0.627530	-0.624826	0.137048	0.003434	0.768634	0	0
47475	1.537251	-1.643124	9.850687	0.029304	-0.049621	0.394445	-0.132031	0.411962	-0.627232	-0.627877	0.137319	0.003473	0.766095	0	0
47476	1.679878	-1.409884	9.719970	0.125503	-0.038292	0.404660	-0.129668	0.411721	-0.628036	-0.631152	0.136893	0.004171	0.763472	0	0
47477	1.798267	-1.198520	9.390965	0.157138	-0.055890	0.399278	-0.126397	0.413132	-0.628684	-0.634395	0.136396	0.005217	0.760863	0	0
47478	1.944502	-1.192906	9.208502	0.081100	-0.055331	0.399522	-0.123638	0.413178	-0.630138	-0.637555	0.136376	0.005693	0.758217	0	0
47479	1.807546	-1.296978	9.287661	-0.016439	-0.051113	0.401553	-0.120771	0.414842	-0.629474	-0.640558	0.136939	0.005387	0.755582	0	0
47480	1.770006	-1.056347	9.287111	0.037403	-0.061660	0.382145	-0.117105	0.417641	-0.631141	-0.643509	0.137239	0.005595	0.753014	0	0
47481	1.715982	-0.702530	9.380558	0.096233	-0.053416	0.386314	-0.116588	0.420117	-0.631487	-0.646531	0.137085	0.006173	0.750445	0	0
47482	1.826296	-0.512102	9.634944	0.092207	-0.061872	0.367984	-0.112919	0.418645	-0.631412	-0.649421	0.137029	0.006813	0.747950	0	0
47483	1.918653	-0.518446	9.698092	0.076300	-0.058002	0.350612	-0.110839	0.420298	-0.630482	-0.652129	0.137026	0.007323	0.745586	0	0
47484	2.112087	-0.733573	9.685719	0.100410	-0.057256	0.343618	-0.108472	0.419513	-0.631558	-0.654834	0.136875	0.008028	0.743232	0	0
47485	2.230674	-0.864545	9.584268	0.150492	-0.065520	0.343480	-0.107280	0.419823	-0.633517	-0.657572	0.136439	0.009155	0.740878	0	0
47486	2.121789	-0.793653	9.403784	0.201807	-0.051365	0.312815	-0.105294	0.418500	-0.635775	-0.660165	0.135573	0.010615	0.738708	0	0
47487	2.196593	-0.547789	9.061750	0.268714	-0.051495	0.292541	-0.102148	0.417161	-0.635824	-0.662668	0.134246	0.012601	0.736676	0	0
47488	2.253385	-0.818131	9.100171	0.250804	-0.073751	0.270761	-0.101079	0.413898	-0.637070	-0.664992	0.133213	0.014628	0.734729	0	0
47489	2.333914	-1.172308	9.238539	0.228118	-0.083966	0.261254	-0.099341	0.410664	-0.640147	-0.667185	0.132390	0.016580	0.732846	0	0
47490	2.298452	-1.396305	9.328174	0.211132	-0.087551	0.273524	-0.097623	0.410156	-0.641995	-0.669457	0.131719	0.018403	0.730848	0	0
47491	2.278448	-1.488415	9.332167	0.159502	-0.083785	0.280669	-0.097598	0.408264	-0.644120	-0.671684	0.131358	0.019830	0.728829	0	0
47492	2.318164	-1.352838	9.333179	0.085104	-0.102563	0.287803	-0.095892	0.408704	-0.645037	-0.673872	0.131642	0.020814	0.726728	0	0
47493	2.318765	-1.227819	9.441477	0.054449	-0.106239	0.312293	-0.093419	0.408983	-0.643484	-0.676171	0.132159	0.021589	0.724473	0	0
47494	2.179049	-1.309663	9.927772	0.075417	-0.110128	0.324424	-0.092765	0.409816	-0.643863	-0.678596	0.132567	0.022505	0.722099	0	0
47495	2.102214	-1.423158	10.593751	0.078232	-0.096970	0.368072	-0.092759	0.408999	-0.644271	-0.681316	0.132860	0.023310	0.719454	0	0
47496	2.059224	-1.240733	10.812825	0.028178	-0.060384	0.397082	-0.089884	0.410400	-0.644395	-0.684193	0.133245	0.023451	0.716642	0	0
47497	2.198228	-0.913198	10.058873	-0.036004	-0.032162	0.415647	-0.086369	0.414405	-0.644080	-0.687097	0.133854	0.022927	0.713762	0	0
47498	2.378865	-0.969035	9.259764	-0.002763	-0.029089	0.429542	-0.082704	0.414721	-0.644492	-0.690158	0.134228	0.022588	0.710743	0	0
47499	2.501036	-1.314087	9.198764	0.059890	-0.038658	0.448577	-0.078773	0.416698	-0.646047	-0.693395	0.134229	0.022754	0.707579	0	0
47500	2.684050	-1.627380	9.291765	0.113481	-0.036222	0.483380	-0.074332	0.418797	-0.646037	-0.696962	0.133857	0.023215	0.704122	0	0
47501	2.537113	-1.761240	9.438523	0.161839	-0.028373	0.515527	-0.070794	0.417462	-0.646089	-0.700775	0.133096	0.023945	0.700448	0	0
47502	2.208408	-1.817946	9.333936	0.136763	-0.014614	0.546122	-0.066201	0.416012	-0.647064	-0.704773	0.132418	0.024335	0.696540	0	0
47503	2.010324	-1.545657	9.448918	0.124893	0.001138	0.553121	-0.061874	0.416070	-0.648268	-0.708763	0.131712	0.024545	0.692607	0	0
47504	2.001852	-1.299591	9.593045	0.071264	0.008556	0.551528	-0.055977	0.417244	-0.649853	-0.712679	0.131329	0.024309	0.688658	0	0
47505	2.177126	-1.242891	9.817393	0.032824	0.005537	0.535954	-0.050212	0.417314	-0.650937	-0.716388	0.131232	0.023872	0.684833	0	0
47506	2.239165	-1.482175	9.676969	0.051616	-0.001432	0.525446	-0.045247	0.420936	-0.651684	-0.720058	0.131044	0.023605	0.681019	0	0
47507	2.274403	-1.733051	9.507943	0.018743	0.009471	0.515136	-0.039630	0.421667	-0.650927	-0.723567	0.131013	0.023072	0.677314	0	0
47508	2.188839	-1.839411	9.314713	-0.023776	-0.012881	0.515193	-0.035461	0.425402	-0.650362	-0.727024	0.131437	0.022388	0.673542	0	0
47509	2.225767	-1.805870	9.106116	-0.034762	-0.024634	0.492513	-0.029968	0.426280	-0.650515	-0.730265	0.132018	0.021770	0.669933	0	0
47510	2.259001	-1.880483	9.462620	-0.011724	-0.042255	0.487179	-0.027092	0.426718	-0.650396	-0.733508	0.132538	0.021417	0.666289	0	0
47511	2.256681	-1.771477	9.924246	-0.018389	-0.066492	0.473165	-0.023708	0.427966	-0.648831	-0.736596	0.133272	0.021242	0.662731	0	0
47512	2.099098	-1.622396	10.174546	-0.016382	-0.050247	0.441766	-0.019793	0.431021	-0.648929	-0.739499	0.133865	0.020975	0.659380	0	0
47513	1.970780	-1.470650	10.380628	0.019568	-0.048524	0.427676	-0.016003	0.432706	-0.649184	-0.742312	0.134180	0.020974	0.656147	0	0
47514	2.066201	-1.390768	10.326295	0.003226	-0.047837	0.392842	-0.013120	0.433293	-0.649976	-0.744897	0.134598	0.020886	0.653127	0	0
47515	2.273119	-1.506460	9.651627	-0.105979	-0.025556	0.365349	-0.010783	0.437424	-0.649651	-0.747114	0.135679	0.019977	0.650394	0	0
47516	2.223490	-1.740089	9.305641	-0.166817	-0.058164	0.360214	-0.006612	0.439922	-0.648849	-0.749232	0.137420	0.018900	0.647618	0	0
47517	1.999472	-1.840758	8.924417	-0.159509	-0.077075	0.344411	-0.004954	0.444559	-0.645769	-0.751207	0.139231	0.018058	0.644962	0	0
47518	1.965522	-1.841699	8.816236	-0.240191	-0.093802	0.337615	-0.003943	0.448373	-0.643092	-0.753032	0.141745	0.016803	0.642315	0	0
47519	1.844174	-1.807909	8.708146	-0.329951	-0.082595	0.337885	-0.000977	0.454403	-0.640647	-0.754696	0.144869	0.014913	0.639707	0	0
47520	1.785946	-1.787474	8.661359	-0.295027	-0.079586	0.352608	0.002517	0.458512	-0.637721	-0.756519	0.147701	0.013179	0.636937	0	0
47521	1.664080	-1.788357	8.836063	-0.196382	-0.079547	0.358409	0.006140	0.463448	-0.635041	-0.758480	0.149788	0.012083	0.634134	0	0
47522	1.649447	-1.738023	9.125237	-0.057802	-0.085292	0.376301	0.007030	0.465899	-0.633043	-0.760767	0.150857	0.011860	0.631138	0	0
47523	1.637796	-1.645864	9.141345	0.025626	-0.060765	0.387456	0.008866	0.466751	-0.633952	-0.763225	0.151129	0.011976	0.628095	0	0
47524	1.806093	-1.583791	9.104445	0.097771	-0.037913	0.396924	0.013828	0.467887	-0.633183	-0.765859	0.150712	0.012341	0.624974	0	0
47525	1.962178	-1.535831	9.036151	0.161009	-0.042070	0.406342	0.016993	0.466026	-0.635329	-0.768617	0.149825	0.013133	0.621778	0	0
47526	1.710704	-1.307707	8.795827	0.277578	0.000559	0.423503	0.020952	0.462947	-0.638028	-0.771658	0.147786	0.014280	0.618466	0	0
47527	1.835311	-1.629793	8.851314	0.421195	0.011680	0.421425	0.025568	0.459327	-0.640872	-0.774863	0.144550	0.016246	0.615165	0	0
47528	2.002124	-1.668806	9.616837	0.597766	-0.030548	0.454845	0.029040	0.452853	-0.646503	-0.778497	0.140220	0.019562	0.611472	0	0
47529	2.179901	-1.567832	10.006396	0.719059	-0.033604	0.472820	0.035012	0.444218	-0.652717	-0.782350	0.134941	0.023631	0.607587	0	0
47530	2.552665	-1.107470	9.791277	0.729299	-0.005563	0.460666	0.037613	0.433117	-0.661694	-0.786103	0.129416	0.027545	0.603767	0	0
47531	2.564056	-0.846388	9.659145	0.658459	0.045989	0.441803	0.042934	0.422689	-0.667547	-0.789597	0.124110	0.030669	0.600160	0	0
47532	2.761672	-1.134523	9.880489	0.607903	0.053692	0.415867	0.047709	0.413462	-0.671286	-0.792842	0.119154	0.033438	0.596730	0	0
47533	2.896171	-1.395489	10.108521	0.653220	0.074150	0.421077	0.053299	0.405116	-0.678926	-0.796117	0.113713	0.036341	0.593251	0	0
47534	2.516920	-1.246833	10.569735	0.719170	0.101613	0.423509	0.057832	0.395365	-0.684760	-0.799454	0.107576	0.039377	0.589703	0	0
47535	2.204367	-0.745225	9.789952	0.707359	0.097009	0.403360	0.063150	0.384244	-0.689974	-0.802588	0.101550	0.042438	0.586293	0	0
47536	2.588805	-0.824346	9.402245	0.713782	0.092677	0.342336	0.068225	0.373423	-0.697529	-0.805333	0.095461	0.045591	0.583308	0	0
47537	2.956754	-1.104646	9.660925	0.728283	0.070368	0.302195	0.071706	0.363793	-0.702831	-0.807778	0.089384	0.049098	0.580599	0	0
47538	2.942579	-1.079906	9.409803	0.648302	0.067860	0.281480	0.076108	0.352936	-0.708034	-0.810001	0.083930	0.052122	0.578046	0	0
47539	2.374457	-0.923389	9.086191	0.416815	0.067969	0.287282	0.078007	0.345063	-0.712638	-0.812014	0.080393	0.053867	0.575559	0	0
47540	1.751719	-0.909719	8.991817	0.167209	0.058282	0.258226	0.081697	0.341557	-0.714299	-0.813657	0.078878	0.054209	0.573412	0	0
47541	1.471488	-0.920381	9.295942	0.019823	0.053623	0.239413	0.084854	0.339683	-0.715402	-0.815050	0.078622	0.053824	0.571502	0	0
47542	1.468728	-0.911912	9.630247	-0.085470	0.048745	0.210051	0.086927	0.344359	-0.715064	-0.816202	0.079193	0.052834	0.569870	0	0
47543	1.723351	-0.633044	9.676760	-0.078295	0.033168	0.194296	0.089546	0.346318	-0.716218	-0.817242	0.079825	0.052085	0.568358	0	0
47544	1.660943	-0.482163	9.690034	-0.034931	0.026324	0.167085	0.092005	0.347680	-0.713600	-0.818171	0.080087	0.051599	0.567027	0	0
47545	1.486296	-0.438884	9.423513	-0.017427	0.012688	0.143410	0.093185	0.346454	-0.713242	-0.818956	0.080305	0.051400	0.565880	0	0
47546	1.202657	-0.600975	9.815144	-0.000851	-0.011513	0.120591	0.093062	0.347154	-0.714531	-0.819625	0.080479	0.051454	0.564881	0	0
47547	1.182272	-0.641517	10.425172	0.009735	0.012790	0.120635	0.095157	0.346351	-0.714432	-0.820302	0.080447	0.051414	0.563906	0	0
47548	1.284718	-0.548181	10.685619	0.052827	0.040625	0.104897	0.096861	0.347888	-0.715458	-0.820953	0.079877	0.051356	0.563044	0	0
47549	1.179899	-0.223266	10.358545	0.146351	0.055652	0.109847	0.098190	0.344763	-0.716572	-0.821699	0.078460	0.051730	0.562120	0	0
47550	1.231351	0.155931	9.830099	0.261966	0.053175	0.105977	0.099516	0.342045	-0.717418	-0.822520	0.076102	0.052744	0.561148	0	0
47551	1.278757	-0.108805	9.587961	0.305135	0.037764	0.067461	0.100860	0.338806	-0.720361	-0.823132	0.073440	0.054180	0.560469	0	0
47552	1.377598	-0.375429	9.037120	0.259378	0.013550	0.075415	0.102210	0.333506	-0.722954	-0.823746	0.071308	0.055528	0.559709	0	0
47553	1.404110	-0.483653	8.705688	0.155300	-0.027556	0.074742	0.102872	0.330216	-0.722371	-0.824244	0.070245	0.056654	0.558996	0	0
47554	1.574504	-0.548749	8.313439	0.038150	-0.049154	0.061096	0.102889	0.329554	-0.724211	-0.824581	0.070279	0.057291	0.558431	0	0
47555	1.510365	-0.671191	8.460869	-0.078444	-0.083523	0.078788	0.102641	0.329434	-0.725777	-0.824902	0.071462	0.057571	0.557778	0	0
47556	1.384115	-0.555016	8.809244	-0.208539	-0.143852	0.087690	0.100244	0.334033	-0.722799	-0.825150	0.074073	0.057593	0.557067	0	0
47557	1.500171	-0.574345	9.370420	-0.342658	-0.153407	0.086334	0.099815	0.339073	-0.720609	-0.825268	0.077826	0.056967	0.556445	0	0
47558	1.626109	-0.541861	10.067690	-0.427886	-0.122372	0.090182	0.099770	0.346172	-0.718382	-0.825354	0.082127	0.055587	0.555838	0	0
47559	1.553989	-0.360846	10.217203	-0.450396	-0.112526	0.086758	0.098410	0.353799	-0.715613	-0.825382	0.086530	0.054016	0.555284	0	0
47560	1.612121	-0.391362	10.297746	-0.377769	-0.093764	0.079634	0.095980	0.366069	-0.712224	-0.825430	0.090250	0.052684	0.554748	0	0
47561	1.244705	-0.654376	11.101473	-0.294204	-0.068443	0.093396	0.095146	0.370948	-0.708469	-0.825631	0.093105	0.051599	0.554077	0	0
47562	1.550458	-0.398600	11.001204	-0.191804	-0.019481	0.094128	0.097215	0.373549	-0.706606	-0.825958	0.094883	0.050671	0.553374	0	0
47563	2.087873	-0.225034	10.032480	-0.079787	-0.006885	0.073832	0.097715	0.377653	-0.705616	-0.826278	0.095605	0.050278	0.552808	0	0
47564	2.050152	-0.518579	9.607890	-0.058786	0.006986	0.073832	0.098235	0.378205	-0.705478	-0.826627	0.096127	0.049887	0.552231	0	0
47565	1.831531	-0.935567	9.292252	-0.088965	0.028487	0.060031	0.098752	0.378614	-0.704952	-0.826877	0.096723	0.049166	0.551816	0	0
47566	1.964392	-1.111038	9.252789	-0.124216	0.014532	0.072345	0.099525	0.380120	-0.704145	-0.827158	0.097744	0.048352	0.551288	0	0
47567	1.944513	-1.172133	9.305644	-0.162272	0.040379	0.058577	0.101198	0.383539	-0.702264	-0.827331	0.098886	0.047133	0.550930	0	0
47568	1.719287	-1.341457	9.647399	-0.160592	0.067950	0.081315	0.103277	0.387398	-0.702333	-0.827646	0.099916	0.045668	0.550394	0	0
47569	1.738751	-1.327859	9.719778	-0.130113	0.071043	0.090832	0.105480	0.390971	-0.701366	-0.828037	0.100639	0.044338	0.549782	0	0
47570	1.850595	-1.334179	9.765528	-0.062603	0.080095	0.091551	0.108477	0.390706	-0.699697	-0.828510	0.100795	0.043302	0.549124	0	0
47571	1.981239	-1.482347	9.673239	-0.059645	0.085082	0.103803	0.109774	0.392906	-0.699271	-0.829046	0.100867	0.042232	0.548384	0	0
47572	1.865857	-1.653938	9.695251	-0.151859	0.108536	0.102394	0.113301	0.394587	-0.699394	-0.829496	0.101613	0.040459	0.547700	0	0
47573	1.900620	-1.932206	9.809124	-0.220647	0.089446	0.123511	0.115751	0.398416	-0.696727	-0.829971	0.103012	0.038453	0.546862	0	0
47574	1.919477	-2.027601	9.860597	-0.236000	0.084129	0.134021	0.118608	0.401857	-0.695637	-0.830489	0.104600	0.036390	0.545915	0	0
47575	1.841938	-1.957323	9.931181	-0.247921	0.096407	0.137561	0.120404	0.406093	-0.693218	-0.831001	0.106201	0.034165	0.544969	0	0
47576	1.728756	-1.816784	9.601675	-0.232403	0.098149	0.135741	0.123242	0.412676	-0.691283	-0.831522	0.107681	0.032002	0.544014	0	0
47577	1.522012	-1.855646	9.325042	-0.189125	0.104931	0.133859	0.125178	0.417618	-0.690417	-0.832067	0.108749	0.030030	0.543081	0	0
47578	1.458085	-1.994485	9.198641	-0.176544	0.101671	0.115499	0.128953	0.419554	-0.688840	-0.832533	0.109738	0.028164	0.542266	0	0
47579	1.516733	-1.978861	9.057081	-0.139620	0.064604	0.121398	0.131929	0.422566	-0.686193	-0.833044	0.110613	0.026810	0.541373	0	0
47580	1.585249	-1.906945	9.085576	-0.079314	0.044884	0.122914	0.132715	0.422851	-0.686454	-0.833637	0.111101	0.025936	0.540401	0	0
47581	1.765142	-1.909994	9.221806	0.008153	0.009446	0.108632	0.135726	0.422607	-0.686481	-0.834223	0.111047	0.025858	0.539511	0	0
47582	1.785329	-1.774843	9.276528	0.063190	-0.001370	0.103196	0.135183	0.425604	-0.685505	-0.834851	0.110591	0.026160	0.538618	0	0
47583	1.728165	-1.574557	9.208066	0.036657	-0.020081	0.086617	0.136900	0.423716	-0.686598	-0.835339	0.110458	0.026510	0.537870	0	0
47584	1.820503	-1.581089	9.288159	-0.020742	-0.022934	0.071964	0.137033	0.424272	-0.687110	-0.835705	0.110812	0.026576	0.537226	0	0
47585	1.921756	-1.712430	9.453432	0.053027	-0.026636	0.047346	0.136525	0.423050	-0.688435	-0.835997	0.110573	0.027116	0.536794	0	0
47586	1.940700	-1.795531	9.490550	0.123340	-0.033794	0.024454	0.137450	0.422936	-0.689487	-0.836259	0.109768	0.028098	0.536500	0	0
47587	1.863010	-1.781787	9.405378	0.117953	-0.035324	0.015729	0.137081	0.420487	-0.691229	-0.836447	0.109033	0.029099	0.536303	0	0
47588	1.836894	-1.690544	9.295907	0.072882	-0.031348	0.008879	0.136037	0.421584	-0.692113	-0.836567	0.108631	0.029807	0.536159	0	0
47589	1.718602	-1.522369	9.325245	0.040834	-0.022247	0.003729	0.135920	0.419399	-0.692807	-0.836609	0.108473	0.030300	0.536098	0	0
47590	1.733620	-1.440513	9.374487	-0.028196	-0.029980	-0.025755	0.135800	0.419965	-0.694361	-0.836437	0.108899	0.030493	0.536269	0	0
47591	1.689533	-1.507137	9.287395	-0.035316	-0.022687	-0.039670	0.134216	0.420755	-0.693029	-0.836163	0.109368	0.030629	0.536593	0	0
47592	1.703111	-1.700495	9.202009	-0.019537	-0.031733	-0.028381	0.133291	0.422524	-0.692727	-0.835979	0.109731	0.030885	0.536791	0	0
47593	1.727062	-1.763955	9.215079	0.008260	-0.025008	-0.025815	0.132505	0.422239	-0.692466	-0.835824	0.109857	0.031261	0.536984	0	0
47594	1.799836	-1.807978	9.188560	-0.069234	-0.021121	-0.015096	0.132246	0.423344	-0.693355	-0.835664	0.110582	0.031147	0.537092	0	0
47595	1.738943	-1.794273	9.313642	-0.097610	-0.017500	-0.009779	0.130396	0.426743	-0.692623	-0.835479	0.111563	0.030876	0.537191	0	0
47596	1.612233	-1.794901	9.469092	-0.032795	-0.032070	-0.003049	0.130389	0.428525	-0.692588	-0.835415	0.112046	0.031035	0.537181	0	0
47597	1.571257	-1.687594	9.674945	0.044183	-0.013381	-0.006726	0.130385	0.429071	-0.692447	-0.835407	0.111821	0.031487	0.537215	0	0
47598	1.655468	-1.433362	9.666934	0.069401	-0.016400	0.005390	0.130659	0.427714	-0.693258	-0.835512	0.111369	0.032055	0.537113	0	0
47599	1.733472	-1.409742	9.665468	0.088363	-0.005088	-0.001601	0.130018	0.426487	-0.694321	-0.835582	0.110729	0.032667	0.537098	0	0
47600	1.756910	-1.574434	9.614160	0.036711	0.007508	-0.000522	0.130027	0.426502	-0.695495	-0.835625	0.110419	0.032867	0.537083	0	0
47601	1.659620	-1.605408	9.417430	-0.006308	0.021846	0.000503	0.129254	0.424858	-0.696174	-0.835610	0.110426	0.032743	0.537112	0	0
47602	1.623246	-1.592463	9.372452	-0.020385	0.004553	-0.003002	0.129635	0.426085	-0.695370	-0.835576	0.110609	0.032664	0.537132	0	0
47603	1.564928	-1.570562	9.412849	0.029772	0.018237	-0.007482	0.129776	0.426240	-0.696673	-0.835558	0.110330	0.032771	0.537211	0	0
47604	1.503815	-1.586459	9.581096	0.069437	0.000386	-0.003293	0.129919	0.425157	-0.697608	-0.835622	0.109784	0.033209	0.537198	0	0
47605	1.465351	-1.526663	9.471461	0.068803	-0.004390	-0.029486	0.129670	0.424486	-0.698924	-0.835521	0.109290	0.033735	0.537422	0	0
47606	1.441870	-1.417492	9.275023	0.046027	0.001322	-0.045120	0.128891	0.422832	-0.698821	-0.835334	0.108920	0.034086	0.537766	0	0
47607	1.402875	-1.454501	9.139812	0.014431	-0.026197	-0.055577	0.129794	0.427922	-0.699640	-0.835026	0.108984	0.034527	0.538203	0	0
47608	1.253691	-1.565939	9.236096	0.008360	-0.004963	-0.067721	0.126912	0.429543	-0.699979	-0.834667	0.108955	0.034751	0.538751	0	0
47609	1.094151	-1.710664	9.717112	0.043828	-0.018482	-0.060890	0.126670	0.428330	-0.701827	-0.834366	0.108722	0.035284	0.539230	0	0
47610	1.084227	-1.643467	10.234006	0.109029	0.002632	-0.050557	0.124594	0.426130	-0.702899	-0.834218	0.107817	0.035970	0.539594	0	0
47611	1.077196	-1.505406	10.705840	0.140972	0.026070	-0.059318	0.124465	0.424478	-0.702409	-0.834047	0.106517	0.036642	0.540072	0	0
47612	1.212717	-1.171545	10.920526	0.129205	0.052178	-0.050499	0.125282	0.422330	-0.705327	-0.833947	0.105176	0.037025	0.540463	0	0
47613	1.380755	-0.776897	10.660776	0.133643	0.074875	-0.050465	0.125826	0.419885	-0.706684	-0.833832	0.103657	0.037229	0.540919	0	0
47614	1.659172	-0.680076	10.248967	0.161860	0.084550	-0.067935	0.126371	0.418547	-0.708801	-0.833684	0.101861	0.037538	0.541466	0	0
47615	1.780756	-0.808127	9.660835	0.201261	0.088136	-0.088947	0.127449	0.416675	-0.711716	-0.833430	0.099685	0.038035	0.542228	0	0
47616	1.712795	-0.884062	9.116562	0.179988	0.074751	-0.109865	0.126434	0.411200	-0.713121	-0.833062	0.097774	0.038565	0.543103	0	0
47617	1.586289	-0.956286	8.721384	0.111965	0.065294	-0.135877	0.127226	0.408736	-0.712784	-0.832448	0.096448	0.038814	0.544262	0	0
47618	1.430757	-0.953173	8.560382	0.000922	0.040127	-0.144373	0.126321	0.409158	-0.714334	-0.831696	0.096202	0.038691	0.545464	0	0
47619	1.279664	-0.935707	8.854661	-0.010022	0.021263	-0.160990	0.124230	0.409555	-0.714833	-0.830806	0.096118	0.038664	0.546834	0	0
47620	1.211644	-0.869806	9.094444	-0.017337	0.005740	-0.170623	0.122911	0.411180	-0.714270	-0.829864	0.096202	0.038750	0.548243	0	0
47621	1.172201	-0.927061	9.254337	0.002804	-0.020376	-0.186455	0.121859	0.413506	-0.714738	-0.828827	0.096220	0.039158	0.549776	0	0
47622	1.203853	-0.908764	9.331344	0.036964	-0.030918	-0.199665	0.118990	0.410320	-0.714389	-0.827759	0.096043	0.039874	0.551363	0	0
47623	1.289898	-0.793331	9.142149	0.074781	-0.024015	-0.211095	0.116384	0.409760	-0.715425	-0.826648	0.095466	0.040726	0.553064	0	0
47624	1.542237	-0.912353	9.173365	0.047464	-0.031165	-0.193539	0.112982	0.409726	-0.715401	-0.825609	0.095206	0.041494	0.554602	0	0
47625	1.580188	-1.075673	9.206480	0.009733	-0.025808	-0.184668	0.111166	0.409457	-0.717220	-0.824575	0.095185	0.041975	0.556105	0	0
47626	1.477119	-1.190884	9.388808	0.013737	-0.031517	-0.158530	0.109987	0.409168	-0.716956	-0.823698	0.095219	0.042526	0.557357	0	0
47627	1.395405	-1.033759	9.291244	0.076164	-0.033892	-0.146537	0.107370	0.410383	-0.717566	-0.822931	0.094710	0.043404	0.558507	0	0
47628	1.361464	-0.963421	9.542409	0.115980	-0.044855	-0.137100	0.106869	0.407931	-0.719176	-0.822257	0.093984	0.044614	0.559526	0	0
47629	1.187038	-1.096909	10.336259	0.056053	-0.016735	-0.123768	0.104659	0.407655	-0.720731	-0.821603	0.093544	0.045209	0.560512	0	0
47630	1.396724	-0.656336	10.061674	-0.009687	-0.018037	-0.120107	0.103504	0.402303	-0.721089	-0.820919	0.093709	0.045479	0.561465	0	0
47631	1.563789	-0.424604	9.828683	0.019191	-0.027602	-0.135919	0.099846	0.402413	-0.721843	-0.820156	0.093617	0.045962	0.562555	0	0
47632	1.526435	-0.921127	10.200178	0.041602	-0.034744	-0.141189	0.100886	0.403791	-0.721562	-0.819386	0.093445	0.046677	0.563645	0	0
47633	1.481717	-1.413591	10.649380	0.062838	-0.028224	-0.127228	0.097494	0.403222	-0.722593	-0.818710	0.092998	0.047398	0.564640	0	0
47634	1.506782	-1.340371	10.373831	0.031835	-0.011313	-0.129712	0.096991	0.401042	-0.724067	-0.818008	0.092778	0.047854	0.565655	0	0
47635	1.652128	-1.136641	9.835875	-0.023183	-0.002288	-0.119063	0.094886	0.400728	-0.722492	-0.817307	0.092890	0.047866	0.566647	0	0
47636	1.777973	-1.268074	9.770568	-0.081975	0.014021	-0.129279	0.094095	0.402090	-0.722460	-0.816511	0.093457	0.047471	0.567734	0	0
47637	1.674903	-1.452191	9.598424	-0.125202	0.014457	-0.133511	0.091854	0.405626	-0.721983	-0.815638	0.094304	0.046781	0.568906	0	0
47638	1.454040	-1.786998	9.535810	-0.139320	0.017787	-0.114271	0.091049	0.407517	-0.720375	-0.814869	0.095325	0.046015	0.569899	0	0
47639	1.272183	-2.077809	9.635138	-0.104869	0.025849	-0.088178	0.091300	0.408606	-0.719572	-0.814274	0.095965	0.045302	0.570699	0	0
47640	1.228040	-2.110515	9.773698	-0.043856	0.016183	-0.060473	0.089326	0.412429	-0.720005	-0.813900	0.096242	0.045041	0.571206	0	0
47641	1.277635	-1.923125	9.910806	-0.058433	0.019002	-0.014204	0.090109	0.412297	-0.719752	-0.813768	0.096576	0.044572	0.571374	0	0
47642	1.510111	-1.731357	9.728999	-0.079869	0.024250	-0.006261	0.090876	0.413655	-0.718165	-0.813680	0.097123	0.043990	0.571452	0	0
47643	1.632179	-1.703326	9.513516	-0.171990	0.020285	0.011455	0.092162	0.417218	-0.717061	-0.813583	0.098388	0.042836	0.571461	0	0
47644	1.669430	-1.623141	9.257154	-0.237003	0.029982	0.037835	0.091878	0.419386	-0.715320	-0.813587	0.100200	0.041265	0.571257	0	0
47645	1.631338	-1.513955	9.070737	-0.200611	0.003252	0.055079	0.093151	0.425547	-0.713773	-0.813697	0.101819	0.040045	0.570900	0	0
47646	1.617840	-1.310676	9.136893	-0.148033	-0.007649	0.056617	0.093389	0.427856	-0.711903	-0.813871	0.103129	0.039268	0.570471	0	0
47647	1.721276	-1.116261	9.035583	-0.181437	0.001135	0.068946	0.093653	0.428690	-0.712671	-0.814073	0.104612	0.038162	0.569987	0	0
47648	1.808605	-1.133261	9.188278	-0.173156	-0.011030	0.058437	0.094259	0.432068	-0.708304	-0.814225	0.106146	0.037267	0.569545	0	0
47649	1.982453	-1.303401	9.513540	-0.048702	-0.012066	0.058118	0.094911	0.434965	-0.709296	-0.814496	0.106623	0.037040	0.569083	0	0
47650	2.002047	-1.277109	9.535253	-0.010480	-0.014280	0.068468	0.094654	0.433041	-0.709071	-0.814876	0.106854	0.037087	0.568493	0	0
47651	2.004824	-1.248672	9.375796	-0.048448	0.004475	0.062522	0.094634	0.436042	-0.707968	-0.815176	0.107243	0.036727	0.568012	0	0
47652	2.001783	-1.373724	9.272397	-0.046623	0.000029	0.066877	0.094894	0.435766	-0.707584	-0.815509	0.107687	0.036454	0.567468	0	0
47653	2.015648	-1.495506	9.299397	-0.068046	-0.012258	0.079132	0.095932	0.437005	-0.707176	-0.815874	0.108344	0.036107	0.566839	0	0
47654	2.109634	-1.592040	9.615446	-0.077665	-0.008649	0.072220	0.096704	0.438508	-0.706238	-0.816204	0.109092	0.035723	0.566245	0	0
47655	2.185433	-1.504265	9.740845	0.008844	-0.035843	0.090211	0.096711	0.439208	-0.707399	-0.816705	0.109269	0.035998	0.565471	0	0
47656	2.098084	-1.466786	9.711921	-0.030179	-0.014294	0.074668	0.098278	0.439495	-0.707143	-0.817100	0.109662	0.035928	0.564828	0	0
47657	1.947274	-1.499502	9.494613	-0.123198	0.000350	0.081064	0.099045	0.441267	-0.705810	-0.817414	0.110716	0.035176	0.564215	0	0
47658	1.752551	-1.551293	9.280468	-0.119154	-0.008166	0.070535	0.099549	0.444000	-0.704716	-0.817686	0.111799	0.034557	0.563646	0	0
47659	1.595605	-1.768034	9.247111	-0.011849	-0.012521	0.075441	0.099559	0.444842	-0.706265	-0.818085	0.112015	0.034544	0.563024	0	0
47660	1.443217	-2.006047	9.377986	0.115438	-0.025059	0.088993	0.099031	0.443727	-0.705239	-0.818708	0.111282	0.035363	0.562212	0	0
47661	1.190572	-2.238648	9.976117	0.149665	-0.001944	0.100288	0.100367	0.442680	-0.708140	-0.819429	0.110122	0.036140	0.561340	0	0
47662	1.268213	-1.809923	10.217702	0.126919	0.027571	0.120470	0.102214	0.438862	-0.708228	-0.820263	0.109010	0.036558	0.560312	0	0
47663	1.515402	-1.213324	9.852468	0.110445	0.050517	0.115322	0.102877	0.438881	-0.709276	-0.821040	0.107874	0.036662	0.559386	0	0
47664	1.705665	-1.176072	9.628278	0.115308	0.041900	0.104840	0.105654	0.436748	-0.711817	-0.821772	0.106770	0.036914	0.558506	0	0
47665	1.747862	-1.487598	9.450965	0.134495	0.048739	0.104841	0.107232	0.434295	-0.711746	-0.822511	0.105443	0.037179	0.557652	0	0
47666	1.693820	-1.586064	9.397546	0.183928	0.039474	0.115139	0.109347	0.433659	-0.713991	-0.823365	0.103791	0.037822	0.556657	0	0
47667	1.638983	-1.405160	9.323911	0.199820	0.030068	0.097593	0.110415	0.429842	-0.714857	-0.824118	0.102029	0.038612	0.555814	0	0
47668	1.593902	-1.203457	9.337508	0.201446	0.022186	0.099282	0.111883	0.427283	-0.717266	-0.824886	0.100322	0.039512	0.554920	0	0
47669	1.499171	-1.180452	9.306128	0.176540	0.028222	0.064464	0.113092	0.423068	-0.719053	-0.825424	0.098746	0.040220	0.554353	0	0
47670	1.391503	-1.272473	9.370255	0.120971	0.016553	0.056736	0.113775	0.419259	-0.720829	-0.825871	0.097717	0.040762	0.553830	0	0
47671	1.223168	-1.337186	9.426487	0.081017	0.015297	0.047235	0.114969	0.418195	-0.722424	-0.826211	0.096990	0.041060	0.553428	0	0
47672	1.165318	-1.255813	9.356347	0.065018	0.003447	0.033274	0.115635	0.416841	-0.723238	-0.826463	0.096485	0.041422	0.553113	0	0
47673	1.253744	-1.097255	9.436460	0.121704	-0.017914	0.029557	0.115107	0.416690	-0.722585	-0.826730	0.095591	0.042231	0.552807	0	0
47674	1.614893	-0.902352	9.530161	0.251266	-0.021873	-0.007430	0.115415	0.412216	-0.726198	-0.826918	0.093669	0.043871	0.552728	0	0
47675	1.742388	-0.740543	9.505308	0.249932	-0.025089	-0.024878	0.114658	0.410045	-0.728583	-0.826995	0.091728	0.045500	0.552806	0	0
47676	1.722933	-0.756354	9.413527	0.098323	-0.023630	-0.042751	0.113634	0.407314	-0.730195	-0.826838	0.091065	0.046341	0.553082	0	0
47677	1.736065	-0.930892	9.822338	-0.011672	-0.021782	-0.055485	0.112851	0.407585	-0.730575	-0.826504	0.091254	0.046524	0.553534	0	0
47678	1.749875	-0.972810	10.310497	-0.005748	0.009869	-0.074592	0.112451	0.409500	-0.730535	-0.826091	0.091251	0.046542	0.554150	0	0
47679	2.027579	-0.855065	10.642302	0.020887	0.047471	-0.095463	0.112190	0.408395	-0.730033	-0.825596	0.090769	0.046370	0.554979	0	0
47680	2.124463	-0.855429	11.039551	0.034818	0.076232	-0.102381	0.110372	0.405916	-0.730590	-0.825097	0.090049	0.046090	0.555862	0	0
47681	2.062349	-0.688037	10.876308	0.018935	0.093345	-0.123249	0.111162	0.404554	-0.730623	-0.824464	0.089315	0.045555	0.556961	0	0
47682	2.034080	-0.624022	10.376691	-0.026778	0.110215	-0.166696	0.112085	0.404573	-0.731412	-0.823575	0.088884	0.044711	0.558412	0	0
47683	2.111593	-0.774912	9.912731	-0.027179	0.120295	-0.192811	0.112331	0.405380	-0.729963	-0.822519	0.088352	0.043763	0.560126	0	0
47684	2.169973	-0.885796	9.357778	-0.024852	0.108035	-0.241683	0.111278	0.405635	-0.729298	-0.821200	0.087883	0.043013	0.562190	0	0
47685	2.207690	-1.168424	8.984866	-0.001209	0.103101	-0.269646	0.112067	0.408131	-0.730950	-0.819715	0.087215	0.042429	0.564500	0	0
47686	2.084797	-1.390142	8.936125	0.022568	0.103323	-0.292390	0.111280	0.409774	-0.731434	-0.818143	0.086360	0.042030	0.566938	0	0
47687	1.972566	-1.442546	8.933129	-0.033409	0.091972	-0.318438	0.108387	0.409171	-0.729338	-0.816332	0.086011	0.041405	0.569640	0	0
47688	1.713042	-1.285649	8.994623	-0.182008	0.100147	-0.318038	0.108239	0.411349	-0.728250	-0.814414	0.086833	0.039888	0.572363	0	0
47689	1.560637	-1.119938	9.053768	-0.203112	0.091784	-0.328508	0.105726	0.414730	-0.726600	-0.812376	0.087870	0.038308	0.575201	0	0
47690	1.478244	-1.012767	9.304155	-0.059867	0.067929	-0.325526	0.104136	0.415510	-0.724486	-0.810481	0.087880	0.037761	0.577902	0	0
47691	1.500190	-0.964283	9.512559	0.064265	0.070689	-0.339836	0.101791	0.415503	-0.725774	-0.808585	0.086862	0.037902	0.580697	0	0
47692	1.585870	-0.863734	9.572541	-0.009598	0.077892	-0.320407	0.101139	0.414810	-0.725652	-0.806754	0.086405	0.037558	0.583328	0	0
47693	1.639586	-0.837191	9.545045	-0.185537	0.094787	-0.311118	0.099556	0.417946	-0.725579	-0.804798	0.087272	0.036025	0.585992	0	0
47694	1.687723	-0.932082	9.528055	-0.278792	0.091920	-0.307348	0.096381	0.420204	-0.722381	-0.802787	0.088906	0.033982	0.588620	0	0
47695	1.585331	-0.928460	9.719323	-0.253080	0.060190	-0.302294	0.095828	0.424564	-0.720726	-0.800786	0.090522	0.032323	0.591188	0	0
47696	1.658685	-0.879811	9.652949	-0.134455	0.073183	-0.297364	0.094225	0.427530	-0.718047	-0.798940	0.091110	0.031275	0.593646	0	0
47697	1.654022	-0.873288	9.505459	-0.066408	0.069342	-0.306299	0.090792	0.432135	-0.716366	-0.797068	0.091176	0.030653	0.596180	0	0
47698	1.458512	-0.985222	9.682706	-0.057917	0.058873	-0.309859	0.090531	0.432410	-0.716620	-0.795194	0.091233	0.030183	0.598692	0	0
47699	1.316934	-1.043358	9.781995	-0.130232	0.063646	-0.300055	0.089342	0.434035	-0.715927	-0.793283	0.091836	0.029215	0.601178	0	0
47700	1.150304	-1.174580	10.144730	-0.233652	0.072143	-0.291888	0.085778	0.438363	-0.714120	-0.791341	0.093212	0.027569	0.603599	0	0
47701	1.116600	-1.095146	10.231380	-0.262751	0.099418	-0.289994	0.085477	0.441883	-0.710918	-0.789357	0.094641	0.025503	0.606060	0	0
47702	1.191044	-0.898566	9.956446	-0.162593	0.083756	-0.285109	0.084401	0.445688	-0.709140	-0.787513	0.095386	0.024189	0.608391	0	0
47703	1.319536	-0.660878	9.433889	-0.079789	0.076225	-0.287125	0.083599	0.447723	-0.708050	-0.785696	0.095504	0.023409	0.610748	0	0
47704	1.319062	-0.793895	9.170521	-0.113225	0.045313	-0.302805	0.079927	0.447673	-0.706981	-0.783762	0.096088	0.022713	0.613163	0	0
47705	1.305821	-0.978337	9.177886	-0.220232	0.033719	-0.292913	0.078081	0.448734	-0.705642	-0.781749	0.097561	0.021410	0.615542	0	0
47706	1.234765	-1.032848	9.333706	-0.223771	0.030289	-0.295534	0.075696	0.453490	-0.704227	-0.779732	0.099103	0.020147	0.617891	0	0
47707	1.108190	-1.023049	9.423931	-0.113121	0.018879	-0.288930	0.074099	0.455225	-0.701703	-0.777828	0.099825	0.019612	0.620188	0	0
47708	1.039587	-1.075100	9.574886	0.065262	0.011973	-0.270284	0.072001	0.455749	-0.701416	-0.776234	0.099233	0.020256	0.622257	0	0
47709	0.955840	-1.210181	9.783118	0.221971	0.003531	-0.255062	0.068882	0.452442	-0.702503	-0.774858	0.097441	0.021879	0.624197	0	0
[truncated: 400 more rows]
